# Supplementary material for: Evolution of chemosensory tissues and cells across ecologically diverse Drosophilids
Source: Nat Commun. 2024 Feb 5;15:1047. doi: 10.1038/s41467-023-44558-4 (PMC10844241; doi:10.1038/s41467-023-44558-4)
Supplement: Supplementary file 4 — Supplementary Data 1 [file 41467_2023_44558_MOESM4_ESM.txt]

#######	#	#############################################	#
#######	#	#############################################	#
#######	#	#############################################	#
#######	#	#############################################	#
#node_label:	#	#	#
#0	<-	no.shift	#
#node_1	<-	D.sechellia	#
#node_2	<-	D.simulans	#
#node_3	<-	MRCA(D.sechellia, D.simulans)	#
#node_4	<-	D.melanogaster	#
#node_5	<-	D.santomea	#
#node_6	<-	D.erecta	#
#node_7	<-	MRCA(D.santomea, D.erecta)	#
#node_8	<-	MRCA(D.sechellia, D.simulans,D.melanogaster)	#
#node_9	<-	Root(D.suzukii)	#
#######	#	#############################################	#
#######	#	#############################################	#
#######	#	#############################################	#
#######	#	#############################################	#
geneID	node.shift	shift.value	tissue
128up_OG0006588	0	0	ANTF
14-3-3epsilon_OG0002478	0	0	ANTF
14-3-3epsilon_OG0001126_OG1	8	-248.718326620689	ANTF
14-3-3epsilon_OG0001126_OG1	2	-976.615048682168	ANTF
140up_OG0004534	5	17.4359899205987	ANTF
140up_OG0004534	1	24.2323135951851	ANTF
18w_OG0003044	9	-23.7258599333178	ANTF
26-29-p_OG0010897	0	0	ANTF
2mit_OG0000576_OG0	8	-2.30465274363685	ANTF
5-HT1A_OG0006644	0	0	ANTF
5-HT1B_OG0006647	0	0	ANTF
5-HT2A_OG0000287_OG0	5	6.32441227283653	ANTF
5-HT2B_OG0011472	9	-2.04401574502102	ANTF
5-HT7_OG0005777	8	-1.66795619831164	ANTF
5-HT7_OG0005777	1	5.2896869869393	ANTF
5PtaseI_OG0005188	3	12269620.2098978	ANTF
7B2_OG0004187	0	0	ANTF
a_OG0006460	0	0	ANTF
a10_OG0010691	0	0	ANTF
a5_OG0009037	2	398034372191.63	ANTF
a5_OG0009037	7	60970674772.5977	ANTF
a6_OG0007651	5	10.2047137224496	ANTF
AANATL2_OG0003640	6	108.973105717011	ANTF
AANATL2_OG0003640	1	241.030108299085	ANTF
AANATL2_OG0003640	7	98.1752063578035	ANTF
AANATL7_OG0007605	9	-0.388298824778141	ANTF
Aasdh_OG0001831	5	60.2215430667709	ANTF
Aatf_OG0001947	2	1040199059.5782	ANTF
Aatf_OG0001947	3	132468822.256699	ANTF
aay_OG0011265	1	94954002286.8105	ANTF
ab_OG0009683	3	0.508132995664285	ANTF
ab_OG0009683	9	0.378854340524047	ANTF
ab_OG0009684	5	2.63024698373593	ANTF
ABCB7_OG0011281	8	16.5439786455654	ANTF
Pmp70_OG0003257	0	0	ANTF
Abd-B_OG0005000	2	48083432.4919788	ANTF
Abi_OG0002227_OG0	0	0	ANTF
Abl_OG0010722	3	-1.61596380517381	ANTF
Abl_OG0010722	8	-0.672754956592555	ANTF
abo_OG0009656	2	-21.6827556599592	ANTF
Abp1_OG0010565	0	0	ANTF
abs_OG0003097	5	24.3999115746739	ANTF
Ac13E_OG0008321	0	0	ANTF
Ac3_OG0009573	0	0	ANTF
Ac78C_OG0010320	5	4.65224556974091	ANTF
Acam_OG0000252_OG0	0	0	ANTF
CG9149_OG0011313	2	383.420054367848	ANTF
Acbp1_OG0009246	0	0	ANTF
Acbp2_OG0010415	0	0	ANTF
Acbp4_OG0000311_OG1	0	0	ANTF
Acbp6_OG0010414	2	142.498684837426	ANTF
ACC_OG0007193	5	18.8573521467968	ANTF
ACC_OG0007193	1	93.4363883131891	ANTF
AcCoAS_OG0000812	5	107.18607677896	ANTF
Ace_OG0000652_OG0	1	13.4603855161535	ANTF
Ace_OG0000652_OG0	7	4.00089245148904	ANTF
Acer_OG0000953_OG0	0	0	ANTF
Acer_OG0003808	9	-76.4122897707191	ANTF
Acf_OG0002671	0	0	ANTF
Achl_OG0002770	9	-18.6921615627823	ANTF
Achl_OG0002770	3	34.9991683312608	ANTF
acj6_OG0008333	0	0	ANTF
acj6_OG0008334	5	19.8803398990401	ANTF
Ack_OG0010507	8	-11.6499874740989	ANTF
Ack-like_OG0006546	5	3.92062849776714	ANTF
Ack-like_OG0006546	8	-3.52337482618362	ANTF
Acn_OG0009540	0	0	ANTF
CG5009_OG0006075	0	0	ANTF
Acox57D-d_OG0006913	0	0	ANTF
Acox57D-p_OG0001151	4	34.2298117270799	ANTF
Acp1_OG0009317	0	0	ANTF
Acp65Aa_OG0003939	9	-14.2389791595983	ANTF
Acph-1_OG0001513	0	0	ANTF
CG12512_OG0008829	1	4603296955.10729	ANTF
CG18155_OG0007972	2	9.84489828458987	ANTF
Acsl_OG0007133	0	0	ANTF
Act42A_OG0000022_OG0	6	182.14836074636	ANTF
Act42A_OG0000022_OG1	2	14956.862694793	ANTF
Act42A_OG0000022_OG1	6	10804.7981573012	ANTF
Act42A_OG0000022_OG3	2	9650.58708362756	ANTF
Act42A_OG0000022_OG4	2	68678629553.7631	ANTF
Act42A_OG0000022_OG4	6	17837110740.1127	ANTF
Act42A_OG0000022_OG5	0	0	ANTF
Actn_OG0003148_OG0	2	414.389264815233	ANTF
Actn_OG0003148_OG0	6	238.663511299769	ANTF
ACXB_OG0000046_OG0	0	0	ANTF
ACXB_OG0000046_OG2.2	6	105076.944955384	ANTF
ACXB_OG0000046_OG2.2	1	2247567.37459799	ANTF
ACXD_OG0004078_OG0	0	0	ANTF
Acyp2_OG0011498	0	0	ANTF
Ada_OG0002342	1	23.9998286011121	ANTF
Ada1-2_OG0003777_OG0	4	-77.3178728586484	ANTF
Ada2a_OG0005051	5	5.87136232806508	ANTF
Ada2a_OG0005051	4	7.66291783843359	ANTF
Ada2b_OG0004799	6	125469204.007452	ANTF
Ada3_OG0007872	0	0	ANTF
AdamTS-A_OG0005247	3	53605636.0271218	ANTF
AdamTS-A_OG0005247	2	505969036.864772	ANTF
AdamTS-A_OG0005247	6	117477044.065544	ANTF
AdamTS-A_OG0012010	0	0	ANTF
AdamTS-B_OG0008089	0	0	ANTF
Adar_OG0007649	8	-2.77774401038502	ANTF
Adat1_OG0003596	9	-3.19715639972287	ANTF
Adck1_OG0006032	1	261.772819317335	ANTF
Adck5_OG0010063	4	-20.0281039257438	ANTF
ADD1_OG0006579	2	40.556523736889	ANTF
ADD1_OG0006579	9	-9.29549632499365	ANTF
Adf1_OG0001636_OG0	0	0	ANTF
Adgf-A_OG0001991_OG0	0	0	ANTF
Adgf-A_OG0003900	2	522144854.722195	ANTF
Adgf-A_OG0003900	5	44883094.8059776	ANTF
Adgf-A2_OG0010109	5	0.210381310364326	ANTF
Adgf-A2_OG0010109	2	0.83936685750216	ANTF
Adgf-B_OG0010108	6	338089.474900782	ANTF
Adgf-C_OG0001030_OG0	5	33.5090345544234	ANTF
Adgf-D_OG0002208_OG0	3	3.50216958686877	ANTF
Adgf-E_OG0006152	2	0.859577443345014	ANTF
Adgf-E_OG0006152	5	0.137061285006785	ANTF
Adh_OG0003395_OG0	1	20.0497794554542	ANTF
Adi1_OG0010940	9	34.6245563736512	ANTF
AdipoR_OG0004727	0	0	ANTF
CG3809_OG0004951	0	0	ANTF
AdenoK_OG0003918_OG0	2	-1531186965.70418	ANTF
Ady43A_OG0002958	0	0	ANTF
AdoR_OG0005733	0	0	ANTF
adp_OG0006108	0	0	ANTF
AdSS_OG0000854_OG0	9	97.5682929565543	ANTF
Aduk_OG0004873	8	-25.3127242125685	ANTF
Ae2_OG0010984	0	0	ANTF
CG6512_OG0010913	0	0	ANTF
aft_OG0006080	0	0	ANTF
Afti_OG0005567	2	-10.9675547319888	ANTF
Afti_OG0005567	8	-7.13905703322212	ANTF
Ag5r_OG0008212	0	0	ANTF
Ag5r2_OG0008213	5	3.15389368524769	ANTF
AGBE_OG0007237	0	0	ANTF
AgmNAT_OG0001753	7	13.026093261501	ANTF
AgmNAT_OG0001753	2	74.7245318600393	ANTF
ago_OG0010530	0	0	ANTF
AGO1_OG0007307	5	554299954.094232	ANTF
AGO2_OG0000119_OG0	0	0	ANTF
Agpat1_OG0008448	0	0	ANTF
Agpat2_OG0003465	0	0	ANTF
Agpat3_OG0004018	0	0	ANTF
Agpat4_OG0004019_OG0	0	0	ANTF
ADPS_OG0002932	0	0	ANTF
agt_OG0001016_OG0	8	20.803992162405	ANTF
Spat_OG0007723	9	-7.07254888100909	ANTF
Spat_OG0007723	3	9.93853599438069	ANTF
Ahcy_OG0001195_OG0	2	84.9601216022912	ANTF
AhcyL1_OG0011110	7	30.5206461389992	ANTF
AIF_OG0001225	3	21.6493176223994	ANTF
AIMP1_OG0007108	4	-401852593.354244	ANTF
AIMP1_OG0007108	2	3996737927.45789	ANTF
AIMP2_OG0009977	5	-9.79372631617987	ANTF
AIMP2_OG0009977	2	107.050559995304	ANTF
AIMP3_OG0005998	0	0	ANTF
Adk1_OG0010829	0	0	ANTF
Adk3_OG0005467	1	5463141662.75989	ANTF
Adk3_OG0005467	3	798988395.528515	ANTF
Ak6_OG0007201	0	0	ANTF
Akap200_OG0000367_OG0	1	-33.6828111839273	ANTF
Akap200_OG0000367_OG0	9	-18.7335803391421	ANTF
Akh_OG0010512	2	19.921282401151	ANTF
AkhR_OG0009627	1	3.34179315175734	ANTF
akirin_OG0010441	2	15352186815.9539	ANTF
Akr1B_OG0001292	0	0	ANTF
Akt1_OG0005415	0	0	ANTF
al_OG0008749	0	0	ANTF
Aladin_OG0007570	0	0	ANTF
AlaRS_OG0003477	0	0	ANTF
AlaRS-m_OG0010596	0	0	ANTF
Alas_OG0006853	3	197.669089167467	ANTF
alc_OG0006389	5	188.27852332196	ANTF
Ald1_OG0005647	0	0	ANTF
Ald2_OG0005645	1	-0.962096788242302	ANTF
Ald2_OG0005645	8	0.379466339833764	ANTF
Aldh_OG0003615	0	0	ANTF
Aldh-III_OG0006742	0	0	ANTF
Aldh7A1_OG0003841_OG0	1	7.56829168698766	ANTF
Alg-2_OG0001588_OG0	0	0	ANTF
Alg1_OG0002607_OG0	2	-252.379941947042	ANTF
Alg10_OG0000709_OG0	6	-5.0302750814265	ANTF
Alg11_OG0012170	0	0	ANTF
CG8412_OG0004562	3	12.60949618996	ANTF
Alg14_OG0001194_OG0	9	-49.3571638400532	ANTF
Alg2_OG0010641	0	0	ANTF
Alg3_OG0003012	0	0	ANTF
Alg3_OG0006966	2	904910264.730703	ANTF
CG5287_OG0001281	0	0	ANTF
CG5287_OG0003790	8	-12.5597805994383	ANTF
Alg9_OG0005173	0	0	ANTF
Alh_OG0004317	3	-62.7600931511262	ANTF
Alh_OG0004319	0	0	ANTF
Alh_OG0011430	0	0	ANTF
alien_OG0009301	5	36.9276558751064	ANTF
ALiX_OG0005343	9	79.7525604539834	ANTF
Alk_OG0006414	6	7.59062593160661	ANTF
Alk_OG0006414	2	8.56118558190843	ANTF
CG12179_OG0001176_OG0	0	0	ANTF
Alp1_OG0010289	6	0.0602900859273028	ANTF
Alp1_OG0010289	4	0.178203140579356	ANTF
Alp10_OG0010194	0	0	ANTF
Alp11_OG0008522	5	3.12173524786108	ANTF
Alp12_OG0003717	6	14.7567732437131	ANTF
Alp13_OG0001034	0	0	ANTF
Alp2_OG0000261_OG0	3	1.21524646309399	ANTF
Alp2_OG0000261_OG1	5	1.86820631056042	ANTF
Alp4_OG0005779	2	1366.79590006679	ANTF
Alp4_OG0005779	7	160.472297012015	ANTF
Alp6_OG0006360	6	12.7632280380693	ANTF
Alp9_OG0003931	5	6949879.60257093	ANTF
Alp9_OG0003931	1	54111787.056838	ANTF
alph_OG0000083_OG0	5	8.05683207594376	ANTF
alph_OG0005113	0	0	ANTF
alpha-Catr_OG0006852	0	0	ANTF
alpha-Est1_OG0004357	0	0	ANTF
alpha-Est10_OG0004350	6	123.155084485174	ANTF
alpha-Est2_OG0000314	6	30.9785786013824	ANTF
alpha-Est3_OG0004356	3	900313015.846442	ANTF
alpha-Est6_OG0004354	9	-0.152701061603142	ANTF
alpha-Est7_OG0001351	0	0	ANTF
alpha-Est8_OG0004352	9	-156.715858068373	ANTF
alpha-Est8_OG0004352	1	483.341799309429	ANTF
alpha-Est9_OG0004351	0	0	ANTF
alpha-Man-Ia_OG0003130	9	-29.8741204679743	ANTF
alpha-Man-Ia_OG0003131	9	-127.458960827779	ANTF
alpha-Man-Ia_OG0001168	3	-19.6588395577358	ANTF
alpha-Man-Ib_OG0005087	0	0	ANTF
alpha-Man-Ic_OG0011549	9	-3.29205809996863	ANTF
alpha-Man-IIa_OG0004878	3	-380388594.268879	ANTF
alpha-Man-IIb_OG0005229	1	8485034777.50523	ANTF
alpha-PheRS_OG0008296	0	0	ANTF
alpha-Spec_OG0011040	0	0	ANTF
alpha4GT1_OG0000948	0	0	ANTF
alphaCOP_OG0011275	0	0	ANTF
alphaSnap_OG0010384	5	114.151637975899	ANTF
alphaSnap_OG0010384	9	-65.6776255454443	ANTF
alphaTub67C_OG0010998	0	0	ANTF
Alr_OG0008278	2	43995923.6758024	ANTF
alrm_OG0002498	9	-56.0239048000616	ANTF
Als2_OG0009863	0	0	ANTF
alt_OG0004894	9	-50.4187987595384	ANTF
alt_OG0004894	8	-21.4454271474795	ANTF
aly_OG0004083	1	4404947.73794046	ANTF
Ama_OG0002112	6	6.46942194638732	ANTF
Amacr_OG0009433	1	223.050240370563	ANTF
amd_OG0001918	4	1269718623.86009	ANTF
Amnionless_OG0008741	0	0	ANTF
amon_OG0011540	0	0	ANTF
AMPdeam_OG0008245	0	0	ANTF
Amph_OG0007204	0	0	ANTF
AMPKalpha_OG0001698	8	-49.792483470583	ANTF
Amt_OG0004607	9	153.941948870108	ANTF
Amt_OG0004607	1	498.067106967705	ANTF
Amun_OG0008385	2	-5250.3944238425	ANTF
amx_OG0007575	0	0	ANTF
Amy-p_OG0000157_OG0	0	0	ANTF
Amy-p_OG0000157_OG0.2	0	0	ANTF
Amyrel_OG0006416	0	0	ANTF
ana_OG0006403	9	-0.916806986722374	ANTF
ana_OG0006403	1	2.71855709245259	ANTF
ana1_OG0002269	0	0	ANTF
ana2_OG0007120	0	0	ANTF
ana3_OG0006194	6	-1.62561736720565	ANTF
Ance-2_OG0003658	9	-0.232551688733399	ANTF
Ance-3_OG0001891_OG0	7	68.1504509406118	ANTF
Ance-3_OG0009407	0	0	ANTF
Ance-4_OG0006406	1	6.73562399285544	ANTF
Ance-5_OG0005870	0	0	ANTF
anchor_OG0010100	2	-3516.0323329801	ANTF
Ank2_OG0010460	0	0	ANTF
Ankle2_OG0000780	7	-7.16579484139701	ANTF
l(2)35Be_OG0003404_OG0	0	0	ANTF
anox_OG0007490	3	173.891181700165	ANTF
Ant2_OG0008041	2	816550122.160727	ANTF
antdh_OG0008007	8	70833021920.3216	ANTF
antdh_OG0008007	2	-760531408717.78	ANTF
Antp_OG0002113	6	0.628957874762457	ANTF
antr_OG0007227	0	0	ANTF
AnxB10_OG0008082	0	0	ANTF
AnxB11_OG0008196	0	0	ANTF
AnxB9_OG0004410	8	106.420864599155	ANTF
aop_OG0003458	8	-153451998.903999	ANTF
aos_OG0010741	0	0	ANTF
Aos1_OG0002145_OG0	0	0	ANTF
AOX1_OG0005242	6	626.81336636413	ANTF
AOX2_OG0000143_OG0	4	617.140272436921	ANTF
AOX2_OG0000143_OG1	9	-3.64855136541719	ANTF
AOX4_OG0001465	0	0	ANTF
ap_OG0005832	0	0	ANTF
AP-1-2beta_OG0008273	5	120.711849608218	ANTF
AP-1gamma_OG0007680	5	28.0811853674656	ANTF
AP-1mu_OG0005553	0	0	ANTF
AP-1sigma_OG0005334	5	93.3971462287381	ANTF
AP-2alpha_OG0008751	0	0	ANTF
AP-2mu_OG0004736	2	-3718.90176113687	ANTF
AP-2sigma_OG0004385	0	0	ANTF
Apc_OG0005387	0	0	ANTF
APC10_OG0005888	5	23.2070862985665	ANTF
Apc2_OG0005308	0	0	ANTF
APC4_OG0003171_OG0	3	6.09056277905663	ANTF
APC7_OG0001703	3	39645967.0422695	ANTF
ApepP_OG0000963	0	0	ANTF
aph-1_OG0003552_OG0	0	0	ANTF
aPKC_OG0006607	6	4975.49187272612	ANTF
aPKC_OG0006608	8	-2.4702470109728	ANTF
aPKC_OG0006609	7	10.8531199272644	ANTF
Aplip1_OG0011323	4	-21.4286224519665	ANTF
apn_OG0002443_OG0	4	0.331535540040824	ANTF
apolpp_OG0012638	4	1778.35566100324	ANTF
Apoltp_OG0001879	3	1.6574524274767	ANTF
Apoltp_OG0001879	5	-1.40825094227872	ANTF
app_OG0010830	6	-3.34504173657904	ANTF
APP-BP1_OG0010070	0	0	ANTF
Appl_OG0007834	9	-70.5948330099647	ANTF
Appl_OG0007834	5	42.6846757547213	ANTF
Aprt_OG0004075	0	0	ANTF
Aps_OG0010085	8	-74.7949922418747	ANTF
apt_OG0002733	0	0	ANTF
CG18815_OG0010034	9	25.2555492433246	ANTF
AQP_OG0007242	0	0	ANTF
aqz_OG0001049_OG1	2	6087.6428040183	ANTF
ara_OG0009939	0	0	ANTF
aralar1_OG0001518	4	936688897.252483	ANTF
Arc1_OG0002768_OG0	0	0	ANTF
Arc2_OG0006127	5	546487787.521738	ANTF
Arc2_OG0006127	2	5645184018.06741	ANTF
Arc42_OG0001370_OG0	1	-404.7185392953	ANTF
Arc42_OG0001370_OG0	2	160.57842337899	ANTF
Archease_OG0002289_OG0	0	0	ANTF
Arf51F_OG0006831	9	35.5060236286744	ANTF
Arf79F_OG0012164	0	0	ANTF
ArfGAP1_OG0010836	0	0	ANTF
ArfGAP3_OG0003816_OG0	5	-52.0167197932991	ANTF
Arfip_OG0005451	0	0	ANTF
Arfrp1_OG0007681	0	0	ANTF
arg_OG0003183	3	1.62618520015064	ANTF
arg_OG0003183	6	1.80312249516955	ANTF
arg_OG0007835	3	39739168.2804551	ANTF
arg_OG0007835	6	25274374.7014401	ANTF
Argk_OG0011233	0	0	ANTF
Argk_OG0011925	0	0	ANTF
Argl_OG0009800	3	1.68091312312537	ANTF
Argl_OG0009800	5	-3.13420016762009	ANTF
CG31469_OG0002209_OG0	0	0	ANTF
ArgRS_OG0008151	0	0	ANTF
ArgRS-m_OG0004367	5	263141135.392463	ANTF
ari-1_OG0007878	1	58.8518672519255	ANTF
ari-1_OG0007878	4	-9.09134368511872	ANTF
ari-1_OG0007878	8	-23.1748638948892	ANTF
ari-2_OG0003028	0	0	ANTF
Arl1_OG0010003	6	-14.6257762692334	ANTF
Arl2_OG0004816	9	-19.5319465817184	ANTF
Arl5_OG0011164	2	3531394853.56101	ANTF
Arl6_OG0007042	0	0	ANTF
Arl6IP1_OG0004993	9	-52.8559934604847	ANTF
Arl8_OG0004797	0	0	ANTF
arm_OG0007636	1	96.4919722150027	ANTF
arm_OG0007636	9	-25.9161590581208	ANTF
armi_OG0002027	6	-4.57825577187156	ANTF
Arp1_OG0004441	0	0	ANTF
Arp10_OG0007423	2	4395396398.84033	ANTF
Arp10_OG0007423	3	1496915614.36599	ANTF
Arp2_OG0001770	5	6.4129795561802	ANTF
Arp3_OG0010555	5	123475332.048255	ANTF
Arp5_OG0001448_OG0	8	16.3808868106128	ANTF
Arp53D_OG0011600	9	-0.323420642026191	ANTF
Arp6_OG0008512	8	30.1060514771415	ANTF
Arp8_OG0007614	3	11.9133978867686	ANTF
Arpc1_OG0009187	5	73.2452671290295	ANTF
Arpc2_OG0009417	5	6.21919986161389	ANTF
Arpc3A_OG0005226	6	27.5818196891459	ANTF
Arpc3B_OG0008590	2	7.95156682144118	ANTF
Arpc4_OG0008719	0	0	ANTF
Arpc5_OG0008957	0	0	ANTF
arr_OG0007264	0	0	ANTF
Arr1_OG0009490	9	-41.0354683954648	ANTF
Arr2_OG0004099	9	-96.9315224836565	ANTF
Ars2_OG0005840	0	0	ANTF
Art1_OG0004911	0	0	ANTF
Art2_OG0008773	0	0	ANTF
Art3_OG0004604	5	47.2996584025748	ANTF
Art4_OG0004574	0	0	ANTF
Art7_OG0001547_OG0	1	51.0864717496809	ANTF
Art8_OG0009662	0	0	ANTF
Arts_OG0000486_OG0	9	-18.9886081671635	ANTF
aru_OG0003377	3	44.9321457981396	ANTF
Arv1_OG0013036	0	0	ANTF
arx_OG0009914	1	1792892594.18317	ANTF
Asap_OG0007180	5	14.3817939964419	ANTF
Asator_OG0002682_OG1	0	0	ANTF
Asciz_OG0010646	8	3.95470301074721	ANTF
ase_OG0007840	0	0	ANTF
asf1_OG0009889	7	-31.6387608654856	ANTF
ash1_OG0000982_OG0	0	0	ANTF
ash2_OG0004623	6	-75994630.0771554	ANTF
Ask1_OG0004518	8	-7.66130714701138	ANTF
Ask1_OG0004518	2	46.9137532604952	ANTF
asl_OG0004217	0	0	ANTF
AsnRS_OG0003707	0	0	ANTF
AsnRS-m_OG0006452	0	0	ANTF
AsnS_OG0000992	2	1953.1773357383	ANTF
asp_OG0004633	1	23.1624699686948	ANTF
Asph_OG0006509	0	0	ANTF
ASPP_OG0006932	0	0	ANTF
CG9572_OG0008488	2	4959443738.92309	ANTF
CG9572_OG0008488	6	1428549824.09737	ANTF
AspRS_OG0006665	2	7278782996.00282	ANTF
AspRS_OG0006665	5	444623319.421798	ANTF
AspRS-m_OG0008886	0	0	ANTF
asrij_OG0006972	3	112.348065075026	ANTF
asRNA:CR31429_OG0002339_OG0	9	-15.6921452415912	ANTF
asRNA:CR42254_OG0000288_OG1	3	-41.9817532818099	ANTF
asRNA:CR43426_OG0012535_OG0	0	0	ANTF
asRNA:CR43454_OG0002277_OG0	2	26.9210802761285	ANTF
asRNA:CR43463_OG0001607_OG0	7	2.82755191087582	ANTF
asRNA:CR43809_OG0003675_OG0	5	-49.2742301475371	ANTF
asRNA:CR44106_OG0002406_OG0	4	20.3754086937775	ANTF
asRNA:CR44169_OG0002969_OG0	0	0	ANTF
asRNA:CR44179_OG0001455_OG0	3	89.4401548121318	ANTF
asRNA:CR44372_OG0000331_OG0	6	0.188004526220324	ANTF
asRNA:CR44894_OG0012090_OG0	9	-0.383561402869118	ANTF
asRNA:CR45044_OG0005605_OG0	0	0	ANTF
asRNA:CR45195_OG0000203_OG0	2	313.357298614489	ANTF
asRNA:CR45195_OG0000203_OG1	1	35.5918412164213	ANTF
asRNA:CR45195_OG0000203_OG1	9	-5.76722741825149	ANTF
asRNA:CR45350_OG0001645_OG0	1	-492.567027829012	ANTF
asRNA:CR45943_OG0010336	5	1208485459.97805	ANTF
asRNA:CR45943_OG0010336	3	1244302426.10632	ANTF
asRNA:CR46029_OG0000226_OG0	0	0	ANTF
asRNA:CR46029_OG0000226_OG1	9	-3.1307883512631	ANTF
asRNA:CR46139_OG0003106_OG0	8	7.40263656529532	ANTF
asRNA:CR46246_OG0011916	2	2.67399829697545	ANTF
asRNA:CR46246_OG0011916	6	1.0024164120585	ANTF
asRNA:CR46354_OG0002193_OG0	5	45955065.6829905	ANTF
asRNA:CR46473_OG0000925_OG0	9	-5.45884362399707	ANTF
asRNA:CR46473_OG0000925_OG0	2	51.056155354858	ANTF
Ass_OG0001346	3	1.09131998083419	ANTF
ast_OG0003560	0	0	ANTF
AstA_OG0004634	6	1.0086104271004	ANTF
AstA-R1_OG0000689	0	0	ANTF
AstA-R2_OG0005396	2	74001682.2950961	ANTF
AstA-R2_OG0005396	6	1832166.49176095	ANTF
AstC_OG0009668	0	0	ANTF
AstC-R1_OG0010134	7	0.348009907371788	ANTF
AstC-R2_OG0001295_OG0	0	0	ANTF
AstCC_OG0009669	0	0	ANTF
asun_OG0002419_OG0	0	0	ANTF
Asx_OG0006138	0	0	ANTF
Atac1_OG0003748_OG0	0	0	ANTF
Atac2_OG0009508	5	2.41850598086306	ANTF
Atac3_OG0000828	5	5.69897577145409	ANTF
Atac3_OG0000828	2	-19.8413954924183	ANTF
Tat_OG0001330	0	0	ANTF
ATbp_OG0008714	0	0	ANTF
Ate1_OG0003045	2	105.704122027641	ANTF
Atet_OG0003384	2	-12629311187.0848	ANTF
Atf-2_OG0006059	0	0	ANTF
Atf3_OG0007763	1	47.0415314008794	ANTF
Atg1_OG0009929	1	-18.0623985113388	ANTF
Atg1_OG0009931	7	21.2063043287978	ANTF
Atg10_OG0001598	0	0	ANTF
Atg101_OG0008681	0	0	ANTF
Atg12_OG0011904	0	0	ANTF
Atg13_OG0004817	2	235.153397270539	ANTF
Atg13_OG0004817	9	-21.7288273208205	ANTF
Atg14_OG0005089	2	1053774815.26217	ANTF
Atg16_OG0005703	0	0	ANTF
Atg17_OG0004232	0	0	ANTF
Atg18a_OG0011152	7	6.14653825106068	ANTF
Atg18b_OG0001271_OG0	5	-40.737940186104	ANTF
Atg2_OG0011112	0	0	ANTF
Atg3_OG0009922	0	0	ANTF
Atg4a_OG0009014	0	0	ANTF
Atg4b_OG0005256	0	0	ANTF
Atg5_OG0007974	8	-0.995026238574828	ANTF
Atg6_OG0005323	7	75.213977701176	ANTF
Atg7_OG0006714	0	0	ANTF
Atg8a_OG0008043	8	-78.7206997036538	ANTF
Atg9_OG0006487	3	8.70775646425581	ANTF
atilla_OG0011822	0	0	ANTF
atk_OG0010362	9	-2.5989985746313	ANTF
atl_OG0001399	0	0	ANTF
atms_OG0004154	7	-14.6593510940137	ANTF
Atox1_OG0012695	0	0	ANTF
ATP6AP2_OG0004869	4	-95.0237601222623	ANTF
ATP6AP2_OG0004869	7	228.49328954343	ANTF
ATP6AP2_OG0004869	2	566.277887158836	ANTF
ATP7_OG0008369	6	8.38964166335298	ANTF
ATP8A_OG0007260	2	-116.99432960916	ANTF
ATP8A_OG0007261	9	-47.0234467863722	ANTF
ATP8B_OG0004954	0	0	ANTF
Atpalpha_OG0002140	9	-498.44116620413	ANTF
ATPCL_OG0006680	0	0	ANTF
ATPsynB_OG0010987	0	0	ANTF
ATPsynbeta_OG0005823	0	0	ANTF
ATPsynbetaL_OG0001317	8	-0.172656920358264	ANTF
ATPsynbetaL_OG0001317	2	1.36706189653218	ANTF
ATPsynC_OG0005792	1	4096.44803134998	ANTF
ATPsynC_OG0005792	6	1178.29433698216	ANTF
ATPsynCF6_OG0005500	0	0	ANTF
ATPsynD_OG0004477	4	-417574197.926796	ANTF
ATPsyndelta_OG0007526	0	0	ANTF
ATPsynE_OG0005568	3	783.144652738734	ANTF
ATPsynG_OG0009657	3	1467165792.34201	ANTF
ATPsynG_OG0009657	1	8603356717.40096	ANTF
ATPsyngamma_OG0005690	0	0	ANTF
ATPsynO_OG0012619	0	0	ANTF
AttC_OG0000164_OG0	0	0	ANTF
AttC_OG0007258	9	-66.8243240573317	ANTF
AttC_OG0007258	1	352.186061363148	ANTF
AttD_OG0004890	6	2.9904925290879	ANTF
Atu_OG0002096	0	0	ANTF
Atx-1_OG0012102	4	-2.1013563700099	ANTF
Atx2_OG0011501	8	-54.9035959233283	ANTF
Atxn7_OG0003444	2	-101.337648064293	ANTF
aub_OG0000482_OG0	2	21.7704459572171	ANTF
aurA_OG0004964	8	2.94363359116066	ANTF
aurB_OG0009647	0	0	ANTF
aust_OG0001881	0	0	ANTF
aux_OG0003096_OG0	0	0	ANTF
ave_OG0006159	0	0	ANTF
Aven_OG0003291	2	2775208803.12475	ANTF
Aven_OG0003291	3	509203314.730857	ANTF
awd_OG0002664	0	0	ANTF
Awh_OG0010478	0	0	ANTF
axed_OG0010262	7	1.1172792136891	ANTF
Axn_OG0005720	2	-17.7621666726031	ANTF
axo_OG0003993	0	0	ANTF
axo_OG0010625	0	0	ANTF
axo_OG0010626	4	-3.15405412282873	ANTF
axo_OG0010628	3	94.9940037885855	ANTF
Axs_OG0008319	3	12.0533201179201	ANTF
Axud1_OG0003447	9	-13.3894156884391	ANTF
Axud1_OG0003447	5	16.5319700912388	ANTF
az2_OG0006736	2	1586.60844980897	ANTF
azot_OG0000210_OG0	0	0	ANTF
azot_OG0000210_OG1	1	43989549.5620725	ANTF
b_OG0009189	2	596.270779948881	ANTF
B-H1_OG0000267_OG0	3	-5.24036842024239	ANTF
B-H1_OG0000267_OG1	0	0	ANTF
B4_OG0009202	0	0	ANTF
B52_OG0001376_OG0	8	13.241712964356	ANTF
B52_OG0001376_OG0	1	52.8979939284495	ANTF
B52_OG0001376_OG0	9	39.9384835122628	ANTF
b6_OG0007653	9	-1.01076793774061	ANTF
b6_OG0007653	8	-1.08954129904417	ANTF
B9d1_OG0005246	0	0	ANTF
B9d2_OG0005830	0	0	ANTF
bab1_OG0011327	0	0	ANTF
bab1_OG0011328	0	0	ANTF
bab2_OG0011326	8	-22548083.3839382	ANTF
bab2_OG0011326	1	72083979.6058247	ANTF
babo_OG0006628	0	0	ANTF
babos_OG0007027	0	0	ANTF
Bacc_OG0008947	2	66461.4901920969	ANTF
Bace_OG0000801_OG0	5	8.48635022727449	ANTF
baf_OG0003792	9	129.779014539086	ANTF
baf_OG0003792	2	215.784044880909	ANTF
bai_OG0005189	2	134.5603618722	ANTF
Balat_OG0007229	2	1.6792218456895	ANTF
Baldspot_OG0010721	0	0	ANTF
ball_OG0001092_OG1	0	0	ANTF
bam_OG0005170	2	2.80252485988241	ANTF
bap_OG0001358_OG0	2	4.32873606974306	ANTF
bap_OG0001358_OG0	6	0.263579610731127	ANTF
Bap111_OG0007677	0	0	ANTF
Bap170_OG0000903_OG0	2	-32.8881705100521	ANTF
Bap170_OG0000903_OG0	6	-4.57042547461435	ANTF
Bap55_OG0005900	0	0	ANTF
Bap60_OG0008560	0	0	ANTF
IMPPP_OG0000305_OG1	5	1413.7841252338	ANTF
barc_OG0010291	0	0	ANTF
bark_OG0008784	1	-7.72096827515095	ANTF
bark_OG0008784	9	-3.7945335751282	ANTF
barr_OG0000425_OG0	0	0	ANTF
baz_OG0008596	0	0	ANTF
bb8_OG0005496	2	10868551.5806496	ANTF
bbc_OG0007266	0	0	ANTF
CG18067_OG0007098	0	0	ANTF
bbg_OG0010871	2	469159171.565686	ANTF
bbg_OG0010871	6	38103771.0921056	ANTF
bbg_OG0010872	0	0	ANTF
BBIP1_OG0004876	0	0	ANTF
BBS1_OG0010413	2	-59.8617530907684	ANTF
BBS4_OG0002785_OG0	5	-54.1182801952058	ANTF
BBS5_OG0002086	0	0	ANTF
BBS8_OG0008755	4	36.4270046354088	ANTF
BBS9_OG0006919	0	0	ANTF
bbx_OG0008688	0	0	ANTF
bc10_OG0010387_OG0	0	0	ANTF
BCAS2_OG0005540	0	0	ANTF
bcd_OG0002111_OG0	0	0	ANTF
bchs_OG0003722	0	0	ANTF
BCL7-like_OG0007566	0	0	ANTF
bcn92_OG0007793	2	238.215010702227	ANTF
bcn92_OG0007793	9	49.074276794615	ANTF
Bdbt_OG0004400	0	0	ANTF
bdg_OG0006805	4	-19.0024652481825	ANTF
bdl_OG0003385	9	-15.1268143259853	ANTF
Bdp1_OG0009215	2	2073341216.52836	ANTF
be_OG0000785	0	0	ANTF
BEAF-32_OG0006164	0	0	ANTF
beag_OG0004860	5	16.5801800521088	ANTF
beat-Ia_OG0011784	1	395004495.463116	ANTF
beat-Ib_OG0009146	0	0	ANTF
beat-Ic_OG0001866_OG0	0	0	ANTF
beat-IIa_OG0005482	5	0.495561160387388	ANTF
beat-IIb_OG0005481	1	6.41604765632331	ANTF
beat-IIIa_OG0009463	0	0	ANTF
beat-IIIb_OG0009460	5	-0.709664332219603	ANTF
beat-IIIc_OG0003687	0	0	ANTF
beat-IV_OG0005508	5	2.92376586113181	ANTF
beat-Va_OG0005024	5	0.125474210427459	ANTF
beat-Vb_OG0005021	5	2608087.66596906	ANTF
beat-Vc_OG0001062_OG0	0	0	ANTF
beat-VI_OG0002543	6	0.241639491596893	ANTF
beat-VII_OG0011542	9	-1.80363339085313	ANTF
beat-VII_OG0011544	5	6.18141554033215	ANTF
beg_OG0004008	7	-12.7237681106877	ANTF
bel_OG0001048	0	0	ANTF
Bem46_OG0008920	5	136528842.487667	ANTF
ben_OG0000514_OG0	3	4793390602.00173	ANTF
ben_OG0000514_OG0	8	2132695163.46204	ANTF
ben_OG0000514_OG0	2	29147437060.2181	ANTF
Best1_OG0002590_OG0	1	9234708558.64452	ANTF
Best2_OG0010251	9	-13.4537490802457	ANTF
Bet1_OG0003845_OG0	0	0	ANTF
Bet3_OG0004072	0	0	ANTF
Bet5_OG0005736	0	0	ANTF
beta-PheRS_OG0005298	0	0	ANTF
beta-Spec_OG0007697	9	-118.088775805744	ANTF
beta'COP_OG0009212	9	-34.0351634365545	ANTF
beta3GalTII_OG0012738	4	-8.14766376534347	ANTF
beta4GalNAcTA_OG0006521	2	-35.5543908799548	ANTF
beta4GalNAcTB_OG0002610	0	0	ANTF
beta4GalT7_OG0005195	2	41.9392470028883	ANTF
betaCOP_OG0008653	0	0	ANTF
betaggt-I_OG0008962	0	0	ANTF
betaGlu_OG0002667	0	0	ANTF
CG32396_OG0011696	9	-17.162296136268	ANTF
Bgb_OG0011276	3	44.6990898947586	ANTF
bgcn_OG0001647	5	8916938.5675898	ANTF
bgcn_OG0001647	1	51736399.1722573	ANTF
bgm_OG0009412	4	277.543455516033	ANTF
bgm_OG0009412	5	443.324085462289	ANTF
BHD_OG0010421	6	3.38557089786464	ANTF
bi_OG0003201	0	0	ANTF
bi_OG0012904	4	18.7513375289434	ANTF
BI-1_OG0004087	0	0	ANTF
bib_OG0001843_OG0	0	0	ANTF
BicC_OG0009143	0	0	ANTF
BicD_OG0009474	0	0	ANTF
CG11873_OG0005086	5	20.9749986764529	ANTF
CG11873_OG0005086	9	-29.3246122249468	ANTF
bif_OG0003277	9	-5.25610503000172	ANTF
bif_OG0012761	0	0	ANTF
BigH1_OG0001085_OG0	3	2.7604307365712	ANTF
bigmax_OG0005365	0	0	ANTF
Bili_OG0002506_OG0	0	0	ANTF
bin_OG0010286	7	0.189303538540748	ANTF
bin_OG0010286	2	11.950941429214	ANTF
Bin1_OG0005423	5	22.4330847333541	ANTF
bin3_OG0007310	5	-42826180.4948616	ANTF
bip1_OG0010560	0	0	ANTF
Bka_OG0009250	0	0	ANTF
blanks_OG0011885_OG0	6	9.00572547467099	ANTF
blanks_OG0011885_OG0	7	6.27602585331079	ANTF
Blimp-1_OG0010196	0	0	ANTF
Blm_OG0002608	9	-4.7274007901569	ANTF
Blos1_OG0006148	0	0	ANTF
Blos2_OG0010078	0	0	ANTF
Blos3_OG0009918	0	0	ANTF
Blos4_OG0010933	0	0	ANTF
blot_OG0010924	0	0	ANTF
blow_OG0006726	7	-5.03165135158759	ANTF
blow_OG0006726	9	-6.35109598180409	ANTF
blp_OG0005216	0	0	ANTF
blw_OG0006982	6	2797101012.20612	ANTF
blw_OG0006982	1	16646843347.3656	ANTF
bma_OG0010967	9	-0.151295998960982	ANTF
Bmcp_OG0010022	0	0	ANTF
bmm_OG0010858	6	642608483.895046	ANTF
bnb_OG0001206_OG1	0	0	ANTF
CG5059_OG0012191	0	0	ANTF
bnk_OG0005787	1	13877142.1544165	ANTF
bnl_OG0004512	0	0	ANTF
boca_OG0006727	5	50.7177101546433	ANTF
bocks_OG0002575_OG0	9	26.9788577793811	ANTF
BOD1_OG0005544	8	43.7694954087811	ANTF
boi_OG0007601	0	0	ANTF
boi_OG0007603	0	0	ANTF
boil_OG0012322	0	0	ANTF
bol_OG0011238	0	0	ANTF
BomBc1_OG0001623	0	0	ANTF
BomBc2_OG0000769_OG0	9	-117.124481490874	ANTF
BomBc3_OG0004769	5	66.0253764759795	ANTF
BomT3_OG0011469	2	197.739557812875	ANTF
BomT3_OG0011469	7	87.7032976662246	ANTF
bon_OG0004934	9	-44.005669244744	ANTF
bond_OG0004726	0	0	ANTF
bonsai_OG0007008	3	188373745.096894	ANTF
Boot_OG0006400	0	0	ANTF
bor_OG0004967	3	45455207.4596804	ANTF
bora_OG0003911	0	0	ANTF
BORCS5_OG0008208	0	0	ANTF
BORCS6_OG0011365	5	10.6466877370344	ANTF
BORCS7_OG0007103	0	0	ANTF
borr_OG0009292	0	0	ANTF
boss_OG0005676	0	0	ANTF
botv_OG0006642	2	-52.2394744512448	ANTF
bou_OG0007819	0	0	ANTF
bowl_OG0008785	0	0	ANTF
BoYb_OG0000400_OG0	9	-0.970580981928592	ANTF
br_OG0007659	6	0.173259870043348	ANTF
br_OG0011928	0	0	ANTF
Br140_OG0001629	0	0	ANTF
brat_OG0001919	0	0	ANTF
Brca2_OG0000883	0	0	ANTF
Brd_OG0010852	6	1.35546911670041	ANTF
CG7154_OG0009310	0	0	ANTF
Brd8_OG0002488	0	0	ANTF
Bre1_OG0010209	8	-6.72331266279443	ANTF
Brf_OG0005483	1	5.36890228737991	ANTF
Brf_OG0005483	6	2.23574788809365	ANTF
Brf_OG0005483	5	-5.81683734956689	ANTF
Brf_OG0005485	0	0	ANTF
brk_OG0007975	0	0	ANTF
brm_OG0009999	9	-70.668039479438	ANTF
Brms1_OG0008442	0	0	ANTF
Bro_OG0011272	1	2.24918221316201	ANTF
Bro_OG0011272	3	0.681371093542262	ANTF
brp_OG0000499_OG1	0	0	ANTF
l(3)72Ab_OG0009997	0	0	ANTF
bru1_OG0009737	4	13.7908698294441	ANTF
bru1_OG0009738	2	41734955.3859518	ANTF
bru2_OG0009740	8	-10.4147001798026	ANTF
bru2_OG0011823	0	0	ANTF
bru2_OG0012161	8	-18.6906349379191	ANTF
bru3_OG0010907	0	0	ANTF
bru3_OG0011909	0	0	ANTF
Bruce_OG0004896	0	0	ANTF
brun_OG0003663	0	0	ANTF
brv3_OG0011666	1	5.45964812676696	ANTF
BRWD3_OG0005288	0	0	ANTF
brwl_OG0009277	0	0	ANTF
bs_OG0003002	7	0.785719984689782	ANTF
bs_OG0003002	6	0.980455100118895	ANTF
bs_OG0006897	0	0	ANTF
bsf_OG0001906_OG0	2	-5374691327.20091	ANTF
bsf_OG0001906_OG0	1	2472077675.15416	ANTF
Bsg_OG0009780	0	0	ANTF
Bsg25D_OG0003412_OG0	0	0	ANTF
bsh_OG0009110	0	0	ANTF
bsk_OG0012344	5	27.1693497282565	ANTF
bt_OG0000537_OG1	6	88.8459040239348	ANTF
BTBD9_OG0000546_OG0	3	-75.7227533361856	ANTF
BtbVII_OG0011887	0	0	ANTF
btd_OG0007557	5	9.42518601721174	ANTF
BthD_OG0001191_OG0	2	215453397.174839	ANTF
BthD_OG0001191_OG0	8	-8110305.28670496	ANTF
Btk29A_OG0001838	0	0	ANTF
Btk29A_OG0011763	9	-0.650268053048886	ANTF
btl_OG0002041	6	4446734.31789253	ANTF
btl_OG0002041	2	31462602.6133338	ANTF
btn_OG0004719	5	1.32056760509696	ANTF
Btnd_OG0008611	4	0.513943071166767	ANTF
btsz_OG0001035_OG1	0	0	ANTF
btsz_OG0004581	0	0	ANTF
btv_OG0003692	9	-31.210497268788	ANTF
btv_OG0003692	5	10.6534772786743	ANTF
btv_OG0009487	0	0	ANTF
btz_OG0005342	0	0	ANTF
Bub1_OG0001806_OG0	9	-14.1543625269253	ANTF
Bub1_OG0001806_OG0	1	-26.8092948738929	ANTF
Bub3_OG0005120	3	12.2802220312012	ANTF
BubR1_OG0000657_OG0	5	3.94871778622811	ANTF
Buffy_OG0006561	1	7525545891.03491	ANTF
bug_OG0006803	5	56.9472770550311	ANTF
Bug22_OG0009372	5	-18.7707121744105	ANTF
BuGZ_OG0008876	4	-9.26478972327741	ANTF
BuGZ_OG0008876	1	13.9575399579603	ANTF
CG8270_OG0010257	2	-7.31948594073986	ANTF
bun_OG0000556	0	0	ANTF
bun_OG0009749	0	0	ANTF
bur_OG0003683_OG0	5	20821248.450951	ANTF
bves_OG0007497	0	0	ANTF
bves_OG0007499	0	0	ANTF
bw_OG0006000	2	2173390.8694887	ANTF
bw_OG0006000	4	-278422.011294609	ANTF
bwa_OG0009122	3	91796187.8290791	ANTF
bwa_OG0009122	1	1420437080.71653	ANTF
bwa_OG0012525	3	733562478.337028	ANTF
bwa_OG0012525	1	10692268046.9897	ANTF
Bx_OG0008666	3	354744562.74887	ANTF
Bx_OG0008666	8	105391213.360477	ANTF
Bx_OG0008667	9	-4.68435269698923	ANTF
Bx42_OG0007682	0	0	ANTF
by_OG0005550	0	0	ANTF
byn_OG0010803	2	45.0526509816955	ANTF
bys_OG0007950	0	0	ANTF
c-cup_OG0012143	0	0	ANTF
c(3)G_OG0001464_OG0	0	0	ANTF
c11.1_OG0007569	0	0	ANTF
c12.1_OG0007568	0	0	ANTF
c12.2_OG0007567	0	0	ANTF
C15_OG0002126_OG0	8	0.0787407434411499	ANTF
C15_OG0002126_OG0	3	0.117533018832444	ANTF
C1GalTA_OG0009799	7	-25.6244561688212	ANTF
C3G_OG0007801	1	-1224703833.58965	ANTF
C901_OG0008027	0	0	ANTF
ca_OG0005700	0	0	ANTF
Ca-alpha1D_OG0009140	0	0	ANTF
Ca-alpha1T_OG0003323	1	30.1424556793546	ANTF
Ca-alpha1T_OG0003323	5	31.2256920496002	ANTF
Ca-beta_OG0009681	8	-2.76024456134937	ANTF
Ca-beta_OG0009681	6	2.26433436530736	ANTF
Ca-Ma2d_OG0009139	0	0	ANTF
CaBP1_OG0008860	0	0	ANTF
cac_OG0000605_OG0	0	0	ANTF
cact_OG0009392	8	-67936165.2808498	ANTF
cact_OG0009392	2	674012690.849692	ANTF
cactin_OG0003129	2	65.3250998442046	ANTF
cad_OG0009437	2	41026214.8185611	ANTF
Cad74A_OG0010922	0	0	ANTF
Cad86C_OG0002368	4	232757723.868183	ANTF
Cad87A_OG0001088_OG0	2	-48.8768922343264	ANTF
Cad89D_OG0001058_OG0	6	0.497171853496868	ANTF
Cad96Ca_OG0011497	2	4.45616114220754	ANTF
Cad96Ca_OG0011497	6	3.56092257764005	ANTF
Cad96Cb_OG0005172	2	34150288.975198	ANTF
Cad99C_OG0005704	2	44.1332679659931	ANTF
CadN_OG0000277_OG0	0	0	ANTF
CadN_OG0000277_OG1	6	4603453.22526248	ANTF
CadN_OG0000277_OG1	1	3054680.95486376	ANTF
Caf1-105_OG0002830	0	0	ANTF
Caf1-180_OG0007408	0	0	ANTF
Caf1-55_OG0001036	0	0	ANTF
cag_OG0001595_OG0	1	296.121610547445	ANTF
CAH1_OG0009192	0	0	ANTF
CAH13_OG0002843	1	757958.697343767	ANTF
CAH13_OG0002843	3	70022.7759520264	ANTF
CAH14_OG0002807	1	1.4760144337248	ANTF
CAH14_OG0002807	3	0.50131679672562	ANTF
CAH16_OG0000498_OG1	1	1.23117996297332	ANTF
CAH16_OG0000498_OG1	3	0.605479347995782	ANTF
CAH2_OG0001000_OG0	0	0	ANTF
CAH3_OG0003177	0	0	ANTF
CAH5_OG0005796	1	2.44371888570628	ANTF
CAH5_OG0005796	9	-0.540467663417829	ANTF
CAH7_OG0000840	9	-73.0505999375107	ANTF
CAH8_OG0004748	2	533.287530841757	ANTF
CAH9_OG0005622	2	483.351546517349	ANTF
CAHbeta_OG0002334	0	0	ANTF
cal1_OG0002556_OG0	2	-532203482.853613	ANTF
CalpA_OG0003035	0	0	ANTF
CalpB_OG0010971	0	0	ANTF
CalpC_OG0008186	0	0	ANTF
Calr_OG0005564	0	0	ANTF
Cals_OG0013279_OG0	1	4293397114.135	ANTF
Cals_OG0013279_OG0	5	700886874.539573	ANTF
Calx_OG0002139_OG0	0	0	ANTF
Calx_OG0004417	7	30898533.7248007	ANTF
Calx_OG0004418	8	-23.7576397317877	ANTF
calypso_OG0006121	0	0	ANTF
Cam_OG0012053	0	0	ANTF
CaMKI_OG0012767	9	23.8023239841929	ANTF
CaMKI_OG0012767	2	-107.501168666984	ANTF
CaMKII_OG0013280	5	18.3652553902842	ANTF
Camp_OG0005907	0	0	ANTF
Camta_OG0006364	8	-2.32558266148685	ANTF
Camta_OG0006365	0	0	ANTF
can_OG0004061_OG0	2	2.40141489351504	ANTF
can_OG0004061_OG0	5	2.3803979209363	ANTF
CanA1_OG0005778	2	24.2641964292215	ANTF
CanB_OG0000231_OG0	4	-1109.12556309575	ANTF
CanB_OG0000231_OG1	0	0	ANTF
Cand1_OG0009382	0	0	ANTF
CAP_OG0000587_OG0	6	20.3438781685473	ANTF
CAP_OG0012405	2	355050141.329729	ANTF
Cap-D2_OG0005121	0	0	ANTF
Cap-D3_OG0009448	2	1389366105.46123	ANTF
Cap-G_OG0002924	3	2.46675841192584	ANTF
Cap-G_OG0002924	5	-1.67217518382242	ANTF
Cap-G_OG0002924	4	-7.31556836866657	ANTF
Cap-H2_OG0004906	0	0	ANTF
Capa_OG0005712	9	-1.8569369402056	ANTF
Caper_OG0009347	2	44.8111599314997	ANTF
Capr_OG0010138	0	0	ANTF
caps_OG0010156	8	-28.8243103331765	ANTF
caps_OG0010157	0	0	ANTF
capt_OG0009025	2	977.888398958801	ANTF
capu_OG0000612_OG0	5	-6.64123318728653	ANTF
car_OG0007437	9	-7.32733834583272	ANTF
car_OG0007437	1	14.3073100560885	ANTF
CARPA_OG0007960	0	0	ANTF
CARPB_OG0007554	9	-0.126678726815437	ANTF
CarT_OG0009432	6	23.6130808515915	ANTF
CarT_OG0009432	9	-40.6464271465135	ANTF
cas_OG0004236	2	24700339.3891426	ANTF
cas_OG0004236	6	1593628.94340135	ANTF
casp_OG0006502	9	-20.4469462878793	ANTF
cass_OG0009476	3	898806480.907757	ANTF
cass_OG0009476	5	1015763799.2923	ANTF
Cat_OG0003869	0	0	ANTF
cathD_OG0002862	6	-4338493177.71279	ANTF
Catsup_OG0009538	0	0	ANTF
caup_OG0009938	6	0.864811098284723	ANTF
cav_OG0000654	0	0	ANTF
caz_OG0003243_OG0	0	0	ANTF
cbc_OG0007265	0	0	ANTF
Cbl_OG0002051_OG0	0	0	ANTF
CBP_OG0001721	1	127.459442504693	ANTF
CBP_OG0007971	1	18.6564934573794	ANTF
Cbp20_OG0005066	0	0	ANTF
Cbp53E_OG0006447	2	28.6683912918286	ANTF
Cbp80_OG0007913	5	19.0458913981357	ANTF
Cbp80_OG0007915	2	-252974204.418509	ANTF
Cbs_OG0003124	5	72.8547730081408	ANTF
Cbs_OG0003124	2	413.945465201982	ANTF
cbs_OG0007263	0	0	ANTF
cbt_OG0008760	1	-3407637116.7378	ANTF
cbt_OG0008760	5	850634431.735306	ANTF
Cby_OG0004789	0	0	ANTF
Cc2d2a_OG0002702	0	0	ANTF
CCAP_OG0011467	6	32611413.6343067	ANTF
CCAP_OG0011467	4	214692843.332685	ANTF
CCAP-R_OG0000870	0	0	ANTF
ccb_OG0012089	9	-4.24828413500456	ANTF
CCDC151_OG0011900	0	0	ANTF
CCDC53_OG0009785	0	0	ANTF
Ccdc58_OG0010399	0	0	ANTF
Ccdc85_OG0008917	0	0	ANTF
CCHa1_OG0004530	0	0	ANTF
CCHa1-R_OG0006065	0	0	ANTF
CCHa2_OG0002186_OG0	0	0	ANTF
CCHa2-R_OG0005836	5	0.925742506906231	ANTF
Cchl_OG0004776	0	0	ANTF
CCKLR-17D1_OG0003334	5	2.15136449781185	ANTF
CCKLR-17D1_OG0003334	1	5.65531915868775	ANTF
CCKLR-17D1_OG0008675	0	0	ANTF
CCKLR-17D1_OG0011744	0	0	ANTF
CCKLR-17D3_OG0008678	0	0	ANTF
Ccm3_OG0005250	8	-32.6489669809237	ANTF
Ccn_OG0010106	0	0	ANTF
Ccn_OG0010107	0	0	ANTF
Ccn_OG0012179	0	0	ANTF
Ccp84Ab_OG0000178_OG0	9	-0.977478117108379	ANTF
Ccp84Ab_OG0000178_OG0	4	0.507256695452871	ANTF
Ccp84Ac_OG0001349_OG0	0	0	ANTF
Ccp84Ae_OG0002110_OG0	6	3689360.63843354	ANTF
Ccp84Ae_OG0002110_OG0	2	8372858.27124935	ANTF
Ccp84Af_OG0000109_OG1	1	3.30494925647135	ANTF
Ccp84Af_OG0000109_OG2	2	0.589081053323281	ANTF
Ccp84Ag_OG0001348_OG0	2	0.807042334673706	ANTF
Ccs_OG0006299	0	0	ANTF
CCT1_OG0002281_OG0	0	0	ANTF
CCT2_OG0003145	5	67.9760683340344	ANTF
CCT3_OG0004995	0	0	ANTF
CCT4_OG0000979	0	0	ANTF
CCT5_OG0006600	2	16045058556.9917	ANTF
CCT6_OG0008508	0	0	ANTF
CCT7_OG0004839	0	0	ANTF
CCT7_OG0004841	0	0	ANTF
CCT8_OG0007117	2	4373490275.51924	ANTF
CCT8_OG0007117	5	405541692.344534	ANTF
Ccz1_OG0010481	3	13.616146710471	ANTF
cd_OG0004708	0	0	ANTF
CD98hc_OG0001357_OG0	9	95.6485462207349	ANTF
Cda4_OG0008701	0	0	ANTF
Cda5_OG0008721	0	0	ANTF
Cda9_OG0002707	1	10.0107450008051	ANTF
CDase_OG0005749	0	0	ANTF
cdc14_OG0009306	0	0	ANTF
Cdc16_OG0005493	0	0	ANTF
Cdc23_OG0009421	0	0	ANTF
Cdc27_OG0010426	2	717433565.359677	ANTF
Cdc2rk_OG0006290	0	0	ANTF
Cdc37_OG0011041	0	0	ANTF
Cdc42_OG0008268	9	-266.047665110766	ANTF
Cdc45_OG0007388	3	10.6757918622035	ANTF
Cdc5_OG0011371	8	-8.85498927580316	ANTF
CDC50_OG0008483	0	0	ANTF
Cdc6_OG0002054	0	0	ANTF
Cdc7_OG0007729	1	-29.6496983565464	ANTF
Cdc7_OG0007729	6	13.5575225263604	ANTF
Cdep_OG0002087	5	14.5980829435436	ANTF
Cdep_OG0002087	9	-14.4030559748206	ANTF
Cdep_OG0004159	4	-41.9738350323273	ANTF
Cdep_OG0004159	9	-18.8889229587555	ANTF
CdGAPr_OG0009111	0	0	ANTF
cdi_OG0000729	0	0	ANTF
cDIP_OG0004394	0	0	ANTF
Cdk1_OG0000555_OG0	2	-10.008752512364	ANTF
Cdk1_OG0000555_OG0	5	6.83176045086835	ANTF
Cdk12_OG0009875	0	0	ANTF
Cdk2_OG0002391	0	0	ANTF
CDK2AP1_OG0008015	2	888343178.636842	ANTF
Cdk4_OG0006632	5	-10.3884619805366	ANTF
Cdk5_OG0002993	8	-3.09180599743097	ANTF
Cdk5_OG0002993	1	-9.00757210020444	ANTF
Cdk5alpha_OG0009389	0	0	ANTF
Cdk7_OG0001724	7	7.24432754888401	ANTF
Cdk8_OG0010977	4	-6.7284026210321	ANTF
Cdk8_OG0010977	2	28.2998041453164	ANTF
Cdk9_OG0007009	0	0	ANTF
Cdlc2_OG0000234_OG1	5	402089072.687697	ANTF
cdm_OG0002482	0	0	ANTF
Cds_OG0010549	2	-2004518686.97381	ANTF
Ced-12_OG0009727	9	-22.2811954507728	ANTF
Ced-12_OG0009727	1	-62.5389331619849	ANTF
Ced-12_OG0009727	2	102.123502353967	ANTF
ced-6_OG0006366	3	-1261026267.66954	ANTF
ced-6_OG0006366	5	294648218.214335	ANTF
CenB1A_OG0004675	0	0	ANTF
CenG1A_OG0003595_OG0	8	-5.06684125864414	ANTF
CenG1A_OG0009182	0	0	ANTF
Cenp-C_OG0002322	0	0	ANTF
Cep135_OG0009952	0	0	ANTF
Cep135_OG0009954	0	0	ANTF
cep290_OG0004127	0	0	ANTF
Cep89_OG0006812	0	0	ANTF
Cep97_OG0008778	1	819851820.683164	ANTF
Cep97_OG0008778	6	66820727.9020922	ANTF
cer_OG0012078	0	0	ANTF
Cerk_OG0004182	9	-138.20216720025	ANTF
cert_OG0011161	0	0	ANTF
Cf2_OG0008971	6	11.3462180348231	ANTF
Cfp1_OG0007571	0	0	ANTF
CG5789_OG0004615	0	0	ANTF
cg_OG0006533	8	-14.0240713244401	ANTF
CG10005_OG0004963	0	0	ANTF
CG10011_OG0005399	0	0	ANTF
CG10013_OG0002410_OG0	1	11318031.0331708	ANTF
CG10019_OG0008786	5	2.1782235650175	ANTF
CG10026_OG0009081	3	40.755182049758	ANTF
CG10026_OG0009081	6	22.6549122334391	ANTF
CG10031_OG0008792	1	460.351793599777	ANTF
CG10035_OG0004420	0	0	ANTF
CG10038_OG0001436_OG0	9	10.3701501955756	ANTF
CG10041_OG0012259_OG0	8	1.1134237787263	ANTF
CG10041_OG0012259_OG0	1	-6.19803819080034	ANTF
CG10041_OG0012259_OG0	2	4.28336020140233	ANTF
CG10051_OG0007036	2	24185355.8912818	ANTF
CG10053_OG0004336	0	0	ANTF
CG10055_OG0004329	0	0	ANTF
CG10062_OG0007038	0	0	ANTF
CG10063_OG0010284	2	44335396.2502339	ANTF
CG10064_OG0010282	0	0	ANTF
CG10068_OG0004321	5	38.0925575948335	ANTF
CG10073_OG0000065_OG2	4	0.0629212603207385	ANTF
CG10075_OG0010279	3	32.0125525568831	ANTF
CG10077_OG0010277	6	30.6067994151043	ANTF
CG10077_OG0010277	9	-93.0780609456961	ANTF
CG10077_OG0010277	1	201.704103232988	ANTF
CG10082_OG0005964	0	0	ANTF
CG10086_OG0001355	5	0.392986438534079	ANTF
CG10086_OG0001355	9	-2.1101953861759	ANTF
CG10089_OG0010567	0	0	ANTF
CG10098_OG0004320	5	21.108196986727	ANTF
CG10104_OG0006132	0	0	ANTF
CG10116_OG0010569	6	47.5764695741615	ANTF
CG10126_OG0005023	0	0	ANTF
CG10132_OG0009091	0	0	ANTF
CG10137_OG0009093	0	0	ANTF
CG10139_OG0006151	0	0	ANTF
CG10140_OG0010573	2	72.5534662968462	ANTF
CG10140_OG0010573	6	1.03535996323266	ANTF
CG10147_OG0010256	0	0	ANTF
CG10151_OG0006160	0	0	ANTF
CG10163_OG0010252	2	2.18978098904135	ANTF
CG10164_OG0001489	8	-0.0392200313504447	ANTF
CG10165_OG0011781	0	0	ANTF
CG10171_OG0010163	0	0	ANTF
CG10175_OG0005507	0	0	ANTF
CG10184_OG0005509	2	101.719483465028	ANTF
CG10185_OG0005203	1	2875633339.9832	ANTF
CG10189_OG0009087	2	161.562509962677	ANTF
CG10194_OG0009085	0	0	ANTF
CG10195_OG0003572	2	272.408785150338	ANTF
CG10205_OG0006168	0	0	ANTF
CG10208_OG0005527	2	622146302.967157	ANTF
CG10209_OG0006169	8	-6.86268662193133	ANTF
CG10211_OG0009505	5	0.335752390015553	ANTF
CG10211_OG0009505	1	-2.19146973844005	ANTF
CG10222_OG0010165	0	0	ANTF
CG10226_OG0010249	9	-48.0412291210914	ANTF
CG10237_OG0003462	8	778.027284667362	ANTF
CG1024_OG0004294	0	0	ANTF
CG10254_OG0002565	0	0	ANTF
CG10257_OG0006606	0	0	ANTF
CG10264_OG0005208	6	1.72085489800292	ANTF
CG10264_OG0005208	7	1.10499022772023	ANTF
CG10265_OG0006935	0	0	ANTF
CG10274_OG0003940	8	-5.64538793020808	ANTF
CG10274_OG0003940	5	4.49164218887749	ANTF
CG10280_OG0004257	2	3902465.11838928	ANTF
CG10283_OG0001907_OG0	0	0	ANTF
CG10286_OG0004292	9	-30.2816664239595	ANTF
CG10298_OG0004288	9	-1.80761377332879	ANTF
CG10298_OG0004288	4	2.36593103394202	ANTF
CG10300_OG0005516	1	0.85231988340116	ANTF
CG10301_OG0005515	1	7.44568571993007	ANTF
CG10307_OG0005957	0	0	ANTF
CG10311_OG0004972	0	0	ANTF
CG10317_OG0004974	4	0.597938135985969	ANTF
CG10321_OG0005965	0	0	ANTF
CG10324_OG0004994	0	0	ANTF
CG10332_OG0005992	7	0.14961004147419	ANTF
CG10333_OG0009507	0	0	ANTF
CG10336_OG0009516	3	4.66412294921233	ANTF
CG10337_OG0009096	0	0	ANTF
CG10338_OG0009517	1	1078998449.51923	ANTF
CG10339_OG0006873	0	0	ANTF
CG10340_OG0001059_OG0	0	0	ANTF
CG10341_OG0009518	4	10.8122137408748	ANTF
CG10343_OG0009520	2	2553.31859755301	ANTF
CG10344_OG0007020	0	0	ANTF
CG10345_OG0002430_OG0	0	0	ANTF
CG10347_OG0000607_OG0	3	11.1999744612799	ANTF
CG10348_OG0003704	0	0	ANTF
CG10352_OG0008207	1	36.264471451189	ANTF
CG10353_OG0008206	2	-81.4169787040579	ANTF
CG10357_OG0010470	7	1163.42396597737	ANTF
CG10359_OG0010469	6	12.9870108427436	ANTF
CG10359_OG0010469	7	16.5480725102996	ANTF
CG10361_OG0010014	4	2.87133608423381	ANTF
CG10362_OG0008202	0	0	ANTF
CG10365_OG0005518	2	3378828390.91336	ANTF
CG10366_OG0009102	0	0	ANTF
CG10375_OG0005526	2	115.269986877809	ANTF
CG10375_OG0005526	9	26.2335376988856	ANTF
CG10376_OG0009519	0	0	ANTF
CG10383_OG0001909	9	7.91620992966489	ANTF
CG10383_OG0001909	4	-3.71088000090944	ANTF
CG10384_OG0007018	6	3021236.58405207	ANTF
CG10384_OG0007018	1	10959895.3704501	ANTF
CG10405_OG0004983	0	0	ANTF
CG10407_OG0005207	4	30172779.1753026	ANTF
CG10413_OG0003703_OG0	0	0	ANTF
CG10417_OG0013094	0	0	ANTF
CG10418_OG0010832	0	0	ANTF
CG10425_OG0002500	5	60.4881494345882	ANTF
CG10428_OG0001263_OG0	8	6.78315720828162	ANTF
CG10428_OG0001263_OG0	2	-12.1763991322192	ANTF
CG10431_OG0001914	0	0	ANTF
CG10433_OG0006904	9	-255.452407135294	ANTF
CG10435_OG0002296_OG0	0	0	ANTF
CG10444_OG0007082	0	0	ANTF
CG10445_OG0001356	6	15.8768351590573	ANTF
CG10462_OG0009105	6	-9.49980896227185	ANTF
CG10463_OG0009108	0	0	ANTF
CG10466_OG0012145	0	0	ANTF
CG10467_OG0010233	0	0	ANTF
CG10469_OG0010232	0	0	ANTF
CG10470_OG0009541	3	40.0382357362435	ANTF
CG10472_OG0000811_OG0	3	127666557.879688	ANTF
CG10472_OG0000811_OG0	2	606844406.741396	ANTF
CG10472_OG0000811_OG0	5	279072384.4875	ANTF
CG10479_OG0010225	0	0	ANTF
CG10481_OG0009114	3	16740065.8587642	ANTF
CG10483_OG0010221	2	-759124037.319989	ANTF
CG10486_OG0010219	7	0.157698751538942	ANTF
CG10492_OG0009544	2	-34.7028033113536	ANTF
CG10494_OG0006908	9	-34.4980383755171	ANTF
CG10495_OG0009546	2	704739402.868025	ANTF
CG10505_OG0006927	6	6.12545917370476	ANTF
CG10508_OG0010314	0	0	ANTF
CG10510_OG0003948	9	-0.986953702377081	ANTF
CG10513_OG0005163	5	211.515812737863	ANTF
CG10514_OG0005162	1	1000492469.0801	ANTF
CG10516_OG0009998	0	0	ANTF
CG10527_OG0002810_OG0	2	-75806.3437400937	ANTF
CG10543_OG0006262	5	49.0973489620302	ANTF
CG10550_OG0000747	4	722.438164494058	ANTF
CG10555_OG0008527	2	-465236960.939356	ANTF
CG10555_OG0008527	6	-111607946.303123	ANTF
CG10561_OG0009552	0	0	ANTF
CG10565_OG0010321	5	-14.170971882769	ANTF
CG10565_OG0010321	2	53.600606976488	ANTF
CG10576_OG0010200	1	-24.4862081281378	ANTF
CG10581_OG0010326	4	16.3794765865735	ANTF
CG10584_OG0010328	0	0	ANTF
CG10591_OG0010195	5	0.135867997289093	ANTF
CG10597_OG0003317	0	0	ANTF
CG10598_OG0011740	0	0	ANTF
CG10600_OG0009530	2	65.7601362436395	ANTF
CG10602_OG0009532	1	221.995392625622	ANTF
CG10616_OG0010838	0	0	ANTF
CG10621_OG0001911	1	733213845.050778	ANTF
CG10623_OG0001912	0	0	ANTF
CG10628_OG0009107	0	0	ANTF
CG10631_OG0001241	9	-22.3652916238369	ANTF
CG10646_OG0009949	0	0	ANTF
CG10654_OG0009947	3	5.43637230063733	ANTF
CG10657_OG0009951	0	0	ANTF
CG10660_OG0010840	3	7.98555950943733	ANTF
CG10663_OG0010839	7	4.059832513183	ANTF
CG10669_OG0005156	1	645827255.820519	ANTF
CG10674_OG0010603	4	-68.5890587099466	ANTF
CG10680_OG0003577	0	0	ANTF
CG10681_OG0009950	6	17.8697861814817	ANTF
CG10702_OG0009548	0	0	ANTF
CG10710_OG0010908	0	0	ANTF
CG10713_OG0010576	6	4.60966137571808	ANTF
CG10725_OG0010574	0	0	ANTF
CG10730_OG0000951	9	0.382844640850094	ANTF
CG10731_OG0006517	6	-33984486.1083732	ANTF
CG10737_OG0006638	1	-5723.84659051388	ANTF
CG10737_OG0006638	6	1367.48505245314	ANTF
CG10738_OG0010568	1	102.015399608946	ANTF
CG1074_OG0007339	0	0	ANTF
CG10747_OG0009127	0	0	ANTF
CG10750_OG0009561	6	10514066.0717863	ANTF
CG10752_OG0010150_OG0	9	-1.43046220267267	ANTF
CG10761_OG0008304	5	2438629.52342387	ANTF
CG10761_OG0008304	1	47026874.0671875	ANTF
CG10761_OG0008304	3	2808808.92904419	ANTF
CG1077_OG0004263	1	-0.180899338845462	ANTF
CG1077_OG0004263	5	-0.0856403359318922	ANTF
CG10793_OG0003237	1	250932692.05134	ANTF
CG10793_OG0003237	3	19248329.2548905	ANTF
CG10795_OG0006915	2	142.141979305562	ANTF
CG10799_OG0003081	9	-22.8684215963107	ANTF
CG10801_OG0012112	2	9.42638341850685	ANTF
CG10802_OG0008133	2	9175027518.26349	ANTF
CG10803_OG0008134	0	0	ANTF
CG10804_OG0008132	0	0	ANTF
CG10809_OG0010976	7	7.54628624397881	ANTF
CG10814_OG0007257	2	1.11492862190205	ANTF
CG10814_OG0007257	9	-0.397000573520291	ANTF
CG10841_OG0002198_OG0	0	0	ANTF
CG10859_OG0009209	1	1697021241.21037	ANTF
CG10862_OG0002017_OG1	8	-21.7468560131107	ANTF
CG10863_OG0010486	0	0	ANTF
CG10863_OG0012194_OG0	1	16561607.4549873	ANTF
CG10864_OG0005043	0	0	ANTF
CG10866_OG0010485	5	99603161.6872148	ANTF
CG10866_OG0010485	3	115735701.417463	ANTF
CG10874_OG0003457	9	87.4153604541338	ANTF
CG10877_OG0002385_OG0	2	102.757857052603	ANTF
CG10877_OG0002385_OG0	7	6.06676729761795	ANTF
CG10887_OG0002183_OG0	1	23.9763041861531	ANTF
CG10898_OG0002547	0	0	ANTF
CG1090_OG0003105_OG0	5	27.3882348924756	ANTF
CG10903_OG0002293_OG0	0	0	ANTF
CG10904_OG0011634	6	21.0486556854718	ANTF
CG10907_OG0001984_OG0	2	33.4913381605448	ANTF
CG10910_OG0006092	5	2.75246564496809	ANTF
CG10911_OG0006095	5	36.146919464908	ANTF
CG10912_OG0000471	5	22.0532607178978	ANTF
CG10914_OG0006109	3	16605027.5584474	ANTF
CG10919_OG0001352	0	0	ANTF
CG1092_OG0001161_OG0	0	0	ANTF
CG10927_OG0006710	0	0	ANTF
CG10932_OG0007954	1	533.075386067077	ANTF
CG10934_OG0002756_OG0	0	0	ANTF
CG10936_OG0006064	0	0	ANTF
CG10939_OG0005908	2	-1541.8659115328	ANTF
CG10947_OG0009415	0	0	ANTF
CG10948_OG0009927	0	0	ANTF
CG10949_OG0009416	0	0	ANTF
CG10950_OG0012279	0	0	ANTF
CG10958_OG0001743	1	33.1100268875682	ANTF
CG10959_OG0008299	0	0	ANTF
CG10962_OG0007748	5	5.89095605095868	ANTF
CG10962_OG0007748	4	3.50359114932379	ANTF
CG10970_OG0003173	9	-59.387561820387	ANTF
CG10973_OG0012539	2	42.4574589799354	ANTF
CG10979_OG0004244	4	-126356253.32308	ANTF
CG10984_OG0009934	9	-10.8021134617234	ANTF
CG10996_OG0008249	4	39399827.4799423	ANTF
CG10996_OG0008249	5	47651732.8191264	ANTF
CG11000_OG0004245	0	0	ANTF
CG11007_OG0003037	9	-32.7633347945134	ANTF
CG11029_OG0001270	1	15765491743.9088	ANTF
CG11029_OG0001270	6	176660812.333821	ANTF
CG1103_OG0003103_OG0	2	-483434160.275654	ANTF
CG11030_OG0003728	0	0	ANTF
CG11034_OG0001268	0	0	ANTF
CG11035_OG0002292_OG0	0	0	ANTF
CG11041_OG0001654	0	0	ANTF
CG11044_OG0007073	6	19.4138121925631	ANTF
CG1105_OG0004314	0	0	ANTF
CG11050_OG0009604	6	52.7119783003109	ANTF
CG11060_OG0006765	6	4313173.29469658	ANTF
CG11060_OG0006765	2	63546955.6865856	ANTF
CG11068_OG0011716	0	0	ANTF
CG11069_OG0004655	0	0	ANTF
CG11076_OG0001759	0	0	ANTF
CG11077_OG0000549_OG0	4	266.332240328641	ANTF
CG11077_OG0000549_OG0	5	-76.8022008888364	ANTF
CG11089_OG0004653	1	119.082706424807	ANTF
CG11095_OG0003249	6	12.3877749943739	ANTF
CG11095_OG0003249	3	7.63234197543004	ANTF
CG11095_OG0003249	9	9.7659332943864	ANTF
CG11099_OG0007074	0	0	ANTF
CG11103_OG0003250	6	-26.2925138883182	ANTF
CG11109_OG0001964	0	0	ANTF
CG11110_OG0006619	0	0	ANTF
CG11122_OG0003220_OG0	6	-24.889385705396	ANTF
CG11123_OG0006752	0	0	ANTF
CG11125_OG0006747	0	0	ANTF
CG11127_OG0006744	0	0	ANTF
CG1113_OG0004171	0	0	ANTF
CG11131_OG0001957_OG0	5	0.151021012816098	ANTF
CG11134_OG0003251	0	0	ANTF
CG11141_OG0006745	5	19.9225272998454	ANTF
CG11147_OG0003729	0	0	ANTF
CG11149_OG0003730	5	0.130944864127269	ANTF
CG11151_OG0008256	9	97.2074858020744	ANTF
CG11151_OG0008256	2	-415.302109564431	ANTF
CG11159_OG0006283	6	132058433.993505	ANTF
CG11159_OG0006283	3	210151435.471979	ANTF
CG11159_OG0006283	2	2325357350.84227	ANTF
CG1116_OG0004164	0	0	ANTF
CG11162_OG0008263	2	2.36789187638117	ANTF
CG11168_OG0004657	0	0	ANTF
CG11170_OG0006462	0	0	ANTF
CG11178_OG0003327	6	-7.08770576460153	ANTF
CG11180_OG0006625	2	1363588716.38273	ANTF
CG11180_OG0006625	8	79040645.7161721	ANTF
CG11180_OG0006625	3	236005174.293677	ANTF
CG11191_OG0007189	0	0	ANTF
CG11200_OG0007088	5	175.01447222998	ANTF
CG11200_OG0007088	7	146.174381996987	ANTF
CG11211_OG0012938	9	-1.47424113841801	ANTF
CG11211_OG0012938	5	0.988328483314431	ANTF
CG11226_OG0012166_OG0	9	3.86545774864623	ANTF
CG11226_OG0012166_OG0	6	-6.19704709166249	ANTF
CG11226_OG0012166_OG0	2	-25.6131257674417	ANTF
CG1124_OG0002090	0	0	ANTF
CG11241_OG0003815_OG0	0	0	ANTF
CG11247_OG0009861	0	0	ANTF
CG11248_OG0003830_OG0	0	0	ANTF
CG11249_OG0009864	1	-65447.1731146665	ANTF
CG11249_OG0009864	8	5239.01491013529	ANTF
CG11257_OG0007039	0	0	ANTF
CG11263_OG0001789	1	36.4774133110464	ANTF
CG11267_OG0011856	0	0	ANTF
CG11269_OG0006458	0	0	ANTF
CG11275_OG0002906	0	0	ANTF
CG11279_OG0003924_OG0	0	0	ANTF
CG1129_OG0002085	0	0	ANTF
CG11291_OG0003029	2	0.540442161531951	ANTF
CG11294_OG0007761	6	0.280543364011547	ANTF
CG11298_OG0007031	1	19.3051812209618	ANTF
CG11309_OG0010303	0	0	ANTF
CG11317_OG0012026	0	0	ANTF
CG11318_OG0000756	0	0	ANTF
CG11319_OG0009603	9	-1.18456962390503	ANTF
CG11327_OG0009628	3	0.104289938684035	ANTF
CG11334_OG0005804	0	0	ANTF
CG11342_OG0011920	3	27310145.3053123	ANTF
CG11345_OG0011138	5	160804719.705931	ANTF
CG11345_OG0011138	2	73714883.1283808	ANTF
CG11353_OG0011127	3	4.89448326785661	ANTF
CG11356_OG0008477	0	0	ANTF
CG11357_OG0011126	8	-25.2933313125127	ANTF
CG1136_OG0010499	0	0	ANTF
CG11367_OG0000806_OG0	1	49.340854524985	ANTF
CG11369_OG0011699	0	0	ANTF
CG1137_OG0004303	2	370220652.448496	ANTF
CG1137_OG0004303	3	49182688.073634	ANTF
CG11370_OG0003817_OG0	6	0.319920062382767	ANTF
CG11377_OG0008723	0	0	ANTF
CG11378_OG0007395	6	102843500.329729	ANTF
CG11378_OG0007395	4	-30058782.8053807	ANTF
CG11378_OG0007395	2	172148609.533441	ANTF
CG11380_OG0007400	0	0	ANTF
CG11381_OG0007402	2	53452000.2914984	ANTF
CG11382_OG0007404	2	162.470225356818	ANTF
CG11382_OG0007404	6	34.073423535858	ANTF
CG1139_OG0004077	9	-0.906168220778641	ANTF
CG1139_OG0004077	4	0.846024617504551	ANTF
CG11391_OG0001026_OG0	0	0	ANTF
CG11396_OG0010345	0	0	ANTF
CG11398_OG0007405	0	0	ANTF
CG11403_OG0007406	5	31.5296772699336	ANTF
CG11406_OG0006889	1	0.833471362100513	ANTF
CG11406_OG0006889	9	-0.0745162483005889	ANTF
CG11409_OG0007766	6	33524571.8468688	ANTF
CG11409_OG0007766	1	178448478.637615	ANTF
CG11413_OG0011575	2	142.775782174929	ANTF
CG11414_OG0006019	0	0	ANTF
CG11417_OG0007590	0	0	ANTF
CG1142_OG0012974	2	29.70857611468	ANTF
CG11425_OG0009823	3	274.728602198317	ANTF
CG11426_OG0009824	0	0	ANTF
CG1143_OG0011104	2	734.982686206727	ANTF
CG11436_OG0003200	3	73691319.3830024	ANTF
CG11437_OG0009825	9	-1.39342987937968	ANTF
CG11437_OG0009825	6	0.868263390066433	ANTF
CG11438_OG0009826	0	0	ANTF
CG11447_OG0004515	0	0	ANTF
CG11449_OG0000981_OG1	6	0.594174111304634	ANTF
CG11453_OG0001027_OG0	2	323.634134599921	ANTF
CG11453_OG0001027_OG0	5	209.215215967009	ANTF
CG11454_OG0001792	2	1537465288.76665	ANTF
CG11454_OG0001792	7	-162854161.775149	ANTF
CG11456_OG0003951	3	-9.74149103385442	ANTF
CG11456_OG0003951	9	7.30864234897926	ANTF
CG11459_OG0000135_OG1	0	0	ANTF
CG1146_OG0011093	0	0	ANTF
CG11470_OG0000857	2	6.62598774664811	ANTF
CG11474_OG0005934	0	0	ANTF
CG11475_OG0005935	1	-10.5756398300208	ANTF
CG11475_OG0005935	9	2.14879799892849	ANTF
CG11498_OG0001515	6	0.426572598175625	ANTF
CG11504_OG0002630	0	0	ANTF
CG11523_OG0009832	3	40.9616037484789	ANTF
CG11529_OG0010828	5	3029912182.04699	ANTF
CG11529_OG0010828	4	733151829.276816	ANTF
CG11537_OG0010640	0	0	ANTF
CG11550_OG0002660	0	0	ANTF
CG11560_OG0010817	0	0	ANTF
CG11562_OG0008742	0	0	ANTF
CG11563_OG0002662	0	0	ANTF
CG11566_OG0007496	1	28.6772680248976	ANTF
CG11583_OG0010538	0	0	ANTF
CG11586_OG0010534	2	59.0525385516868	ANTF
CG11590_OG0001741	0	0	ANTF
CG11593_OG0010497	1	137.204487443959	ANTF
CG11594_OG0010492	0	0	ANTF
CG11596_OG0007629	8	5.11696479527427	ANTF
CG11601_OG0008739	4	21.9769007693033	ANTF
CG11601_OG0008739	5	12.3509500524828	ANTF
CG11608_OG0000142_OG0	9	-2.43866535592656	ANTF
CG1161_OG0004180	0	0	ANTF
CG11617_OG0008731	0	0	ANTF
CG11619_OG0003864_OG0	1	48.3107186175324	ANTF
CG11626_OG0011450	0	0	ANTF
CG11630_OG0009580	2	93138041.3161181	ANTF
CG11630_OG0009580	3	17417120.7890082	ANTF
CG11635_OG0007156	8	2.63686875803029	ANTF
CG11638_OG0007387	0	0	ANTF
CG11655_OG0001745_OG0	0	0	ANTF
CG11656_OG0005013	5	4.67883376097546	ANTF
CG11658_OG0010025	0	0	ANTF
CG11668_OG0002452	6	3.41765554166567	ANTF
CG11670_OG0005008	2	0.317547161556804	ANTF
CG11670_OG0005008	6	0.191571294480403	ANTF
CG11672_OG0004805	2	5.75027162258694	ANTF
CG11674_OG0008231	2	332259889.341281	ANTF
CG11674_OG0008231	9	-45716318.0698095	ANTF
CG11679_OG0008511	0	0	ANTF
CG11686_OG0002448_OG0	0	0	ANTF
CG11693_OG0004810	0	0	ANTF
CG11694_OG0000225_OG0	1	1.47067047736622	ANTF
CG11695_OG0007879	0	0	ANTF
CG11696_OG0007880	0	0	ANTF
CG11699_OG0007882	0	0	ANTF
CG11710_OG0001691_OG0	0	0	ANTF
CG1172_OG0004189	5	11.0162705779586	ANTF
CG11722_OG0001391	0	0	ANTF
CG11723_OG0003571	0	0	ANTF
CG11726_OG0010048	6	2203.25021881879	ANTF
CG11726_OG0010048	2	-7959.89079484134	ANTF
CG11737_OG0001419_OG0	0	0	ANTF
CG11741_OG0001420_OG0	2	0.984388723023607	ANTF
CG11741_OG0001420_OG0	8	0.62071202106749	ANTF
CG11752_OG0007995	0	0	ANTF
CG11755_OG0000851	0	0	ANTF
CG11756_OG0007997	3	1.03913920994322	ANTF
CG11756_OG0007997	2	7.62284556912964	ANTF
CG11760_OG0004826	0	0	ANTF
CG11768_OG0004832	4	891836132.610826	ANTF
CG11771_OG0005200	0	0	ANTF
CG11777_OG0006309	5	20.362422500297	ANTF
CG11779_OG0004481	3	-13.9345166847249	ANTF
CG11786_OG0012799	2	383574731.074478	ANTF
CG11788_OG0007083	3	7.757165194945	ANTF
CG11790_OG0005187	0	0	ANTF
CG11791_OG0012008	5	1426.21249972918	ANTF
CG11791_OG0012008	7	1704.03746793481	ANTF
CG11807_OG0003009_OG0	0	0	ANTF
CG11808_OG0006841	0	0	ANTF
CG11811_OG0004058	4	172.526687783339	ANTF
CG11816_OG0008636	0	0	ANTF
CG11835_OG0000264_OG0	5	17544775896.0442	ANTF
CG11835_OG0000264_OG1	0	0	ANTF
CG11837_OG0005082	3	205849780.409781	ANTF
CG11841_OG0005083	0	0	ANTF
CG11842_OG0000856_OG1	9	-5.34077001977894	ANTF
CG11842_OG0000856_OG1	1	17.6716489079188	ANTF
CG11843_OG0011490	0	0	ANTF
CG11852_OG0002502_OG0	2	2037411216.739	ANTF
CG11854_OG0005171	6	226.859320134773	ANTF
CG11857_OG0005167	0	0	ANTF
CG11858_OG0005166	2	509.721175286365	ANTF
CG11878_OG0000055_OG0	0	0	ANTF
CG11878_OG0000055_OG1	0	0	ANTF
CG11878_OG0000055_OG2	2	7867676420.72604	ANTF
CG11878_OG0000055_OG2	5	78830681.2595256	ANTF
CG11882_OG0005094	1	78.5500435238994	ANTF
CG11883_OG0006313	0	0	ANTF
CG11885_OG0003355	5	58.945718287646	ANTF
CG11892_OG0005161	9	-5.13993588376565	ANTF
CG11893_OG0000039_OG2	0	0	ANTF
CG11899_OG0005100	0	0	ANTF
CG11902_OG0005155	4	43.9969922218987	ANTF
CG11906_OG0001618	0	0	ANTF
CG11911_OG0008747	5	324306339.172218	ANTF
CG11920_OG0005183	0	0	ANTF
CG11927_OG0003556	9	-25.9797289852444	ANTF
CG11961_OG0001155_OG0	9	16.6888152988649	ANTF
CG11964_OG0004848	2	65.1445853187116	ANTF
CG11964_OG0004848	9	-44.5040171078449	ANTF
CG11964_OG0004848	4	-25.9859794068491	ANTF
CG11970_OG0004849	0	0	ANTF
CG11975_OG0004850	4	-40.5475462414299	ANTF
CG11977_OG0012457_OG0	0	0	ANTF
CG11980_OG0002337	4	175.64975828171	ANTF
CG11983_OG0004852	5	4.18716889344334	ANTF
CG11986_OG0004855	1	1685.13024251018	ANTF
CG11997_OG0004862	5	0.527470318978865	ANTF
CG11999_OG0004179	0	0	ANTF
CG12003_OG0004112	5	0.765373028020046	ANTF
CG12004_OG0011286	0	0	ANTF
CG12009_OG0010662	2	1.61575949950845	ANTF
CG12009_OG0010662	8	0.147464826672091	ANTF
CG12009_OG0010662	3	0.360422910268808	ANTF
CG12010_OG0010671	0	0	ANTF
CG12011_OG0011025	0	0	ANTF
CG12012_OG0010672	3	-101.688809618928	ANTF
CG12016_OG0010666	0	0	ANTF
CG12017_OG0010661	5	0.505988100390557	ANTF
CG12020_OG0011042	2	3.485933016239	ANTF
CG12024_OG0011050	8	-182448408.249637	ANTF
CG12024_OG0011050	2	1787668747.61883	ANTF
CG12025_OG0011053	5	25.8405233248696	ANTF
CG12025_OG0011053	3	-28.4473362218399	ANTF
CG12035_OG0011029	2	0.269090252183312	ANTF
CG12038_OG0011331	0	0	ANTF
CG12054_OG0000497	0	0	ANTF
CG12056_OG0003138	7	-28.0717535504411	ANTF
CG12057_OG0003139	2	4.60102181010548	ANTF
CG12061_OG0000938_OG0	0	0	ANTF
CG12065_OG0007412	0	0	ANTF
CG12071_OG0011553	2	-1383339565.19166	ANTF
CG12071_OG0013484	0	0	ANTF
CG12075_OG0007754	7	55.2010130726142	ANTF
CG1208_OG0004248	7	2.25104645450496	ANTF
CG12081_OG0007411	0	0	ANTF
CG12084_OG0011296	0	0	ANTF
CG12091_OG0011293	6	365410743.400399	ANTF
CG12093_OG0011111	0	0	ANTF
CG12096_OG0008559	0	0	ANTF
CG12099_OG0011289	1	873891498.555384	ANTF
CG12104_OG0011284	1	2362082735.99272	ANTF
CG12105_OG0004111	0	0	ANTF
CG12106_OG0007586	0	0	ANTF
CG12107_OG0006719	0	0	ANTF
CG12111_OG0007413	9	-0.569574266265779	ANTF
CG12111_OG0007413	4	5.73650699677202	ANTF
CG12112_OG0012598_OG0	1	971200771.932827	ANTF
CG12115_OG0007587	6	3.04116932723189	ANTF
CG12115_OG0007587	2	0.439681380842535	ANTF
CG12116_OG0008625	2	156.614720613418	ANTF
CG12118_OG0007585	2	67.2505472809925	ANTF
CG12121_OG0007579	0	0	ANTF
CG12123_OG0003325	0	0	ANTF
CG12128_OG0002879	2	57.9340594281129	ANTF
CG12128_OG0002879	5	17.9157855923915	ANTF
CG12129_OG0002878	0	0	ANTF
CG1213_OG0002105	1	42.4021570460755	ANTF
CG12134_OG0006319	0	0	ANTF
CG12147_OG0004192	0	0	ANTF
CG12155_OG0003210	0	0	ANTF
CG12159_OG0002860	5	426140194.201013	ANTF
CG12159_OG0002860	3	548217480.17339	ANTF
CG12164_OG0006760	9	-3.26138316563544	ANTF
CG12170_OG0002098	1	2694060634.41984	ANTF
CG12170_OG0002098	8	241078009.573256	ANTF
CG12171_OG0004222	0	0	ANTF
CG12173_OG0004172	5	24.8470448580307	ANTF
CG12177_OG0008262	0	0	ANTF
CG1218_OG0002103	2	-258758431.797611	ANTF
CG1218_OG0002103	8	19624575.0480197	ANTF
CG12182_OG0011099	9	-5.15682304681803	ANTF
CG12194_OG0008975	2	301.040921528412	ANTF
CG12204_OG0001687	0	0	ANTF
CG12206_OG0008131	2	65.9057875743576	ANTF
CG12206_OG0008131	9	-17.5275255287207	ANTF
CG12209_OG0002818	0	0	ANTF
CG12213_OG0002418	5	32.1063012866315	ANTF
CG12219_OG0007713	4	-3.87954375029781	ANTF
CG12224_OG0000651_OG1	9	-44.8069247291876	ANTF
CG12236_OG0008414	5	16.5701420523185	ANTF
CG12237_OG0007424	6	-49.0116127234401	ANTF
CG12237_OG0007424	9	-69.966713006537	ANTF
CG12239_OG0001754	6	5.3802961435189	ANTF
CG12241_OG0001396	0	0	ANTF
CG12253_OG0011818	0	0	ANTF
CG12256_OG0004947	0	0	ANTF
CG12259_OG0005539	4	-16.5356262993398	ANTF
CG12268_OG0005336	0	0	ANTF
CG1227_OG0004337	4	38.8515365842593	ANTF
CG12278_OG0004413	0	0	ANTF
CG12279_OG0004445	0	0	ANTF
CG12288_OG0009457	2	202809177.288905	ANTF
CG12290_OG0002618	6	-73.7230239363853	ANTF
CG12290_OG0002618	2	225.031594276851	ANTF
CG12290_OG0002618	5	72.7286043824487	ANTF
CG12299_OG0009634	0	0	ANTF
CG12301_OG0001981	0	0	ANTF
CG12307_OG0009694	7	-0.0198693646809765	ANTF
CG12307_OG0009694	8	0.0212754853923173	ANTF
CG12307_OG0009694	1	0.171971283033444	ANTF
CG1231_OG0011372	9	-10.5724180586498	ANTF
CG12316_OG0009955	0	0	ANTF
CG12320_OG0005053	5	11.2820888404797	ANTF
CG12321_OG0001064_OG0	0	0	ANTF
CG12325_OG0002854	0	0	ANTF
CG1233_OG0011370	2	-746880874.285757	ANTF
CG1233_OG0011370	8	-68782695.768474	ANTF
CG1234_OG0004335	4	-4.86466155573016	ANTF
CG12341_OG0002848	0	0	ANTF
CG12343_OG0002853	0	0	ANTF
CG12344_OG0002855	0	0	ANTF
CG12355_OG0012373	1	313117498.440783	ANTF
CG1236_OG0002100	5	34.7932254942843	ANTF
CG12374_OG0007223	5	162501262.567134	ANTF
CG12374_OG0007223	2	321888413.290807	ANTF
CG12375_OG0009777	8	69.0800893607499	ANTF
CG12375_OG0009777	2	-178.375184247187	ANTF
CG12379_OG0008514	3	41027285.1127848	ANTF
CG12379_OG0008514	8	31381377.9664751	ANTF
CG12384_OG0006229	6	-34.5258756553782	ANTF
CG1239_OG0004237	2	588014458.065858	ANTF
CG12398_OG0008359	2	1286385.46777556	ANTF
CG12402_OG0002224_OG0	0	0	ANTF
CG12420_OG0002594_OG0	0	0	ANTF
CG12426_OG0005340	0	0	ANTF
CG12446_OG0001786_OG0	2	0.543920707254441	ANTF
CG12446_OG0001786_OG0	5	0.161084782923871	ANTF
CG1246_OG0011105	3	2.03659218509649	ANTF
CG12470_OG0007846	3	177243273.132348	ANTF
CG12470_OG0007846	2	1303107038.61145	ANTF
CG12490_OG0000233_OG1	0	0	ANTF
CG12496_OG0007599	9	-2.68200656429658	ANTF
CG12498_OG0008105	0	0	ANTF
CG12499_OG0002285_OG0	9	3.21129699777075	ANTF
CG12502_OG0011339	6	5.58750988753139	ANTF
CG12507_OG0008176	4	20.6746303273834	ANTF
CG12517_OG0009649	5	1.82832090746044	ANTF
CG12517_OG0009649	1	19.5401188547416	ANTF
CG12517_OG0009649	7	1.637038712465	ANTF
CG12520_OG0010149	0	0	ANTF
CG12531_OG0008272	0	0	ANTF
CG12535_OG0008128	9	-1.43569029465241	ANTF
CG12539_OG0008363	2	-0.617724784463255	ANTF
CG12539_OG0008363	8	0.271171992454717	ANTF
CG12540_OG0008220	7	0.488546803345953	ANTF
CG12540_OG0008220	6	1.72715692229616	ANTF
CG12541_OG0007825	4	-5.72168744080177	ANTF
CG12560_OG0012234	6	-49.2757180333689	ANTF
CG12567_OG0012740	1	-735249058.407179	ANTF
CG12576_OG0001784_OG0	7	11.5653009824203	ANTF
CG12581_OG0001679_OG0	9	23719965.5649221	ANTF
CG12589_OG0011424	0	0	ANTF
CG12594_OG0005596	0	0	ANTF
CG12607_OG0011139	9	-0.320180427943919	ANTF
CG12607_OG0011139	2	0.153900147758052	ANTF
CG12617_OG0003653	9	-0.439254809514003	ANTF
CG12617_OG0003653	6	0.292365773738889	ANTF
CG12643_OG0007518	2	-1007.94147765521	ANTF
CG12643_OG0007518	8	218.242872050577	ANTF
CG1265_OG0010531	0	0	ANTF
CG12655_OG0000445_OG2	4	-1019.54391329481	ANTF
CG12655_OG0000445_OG2	1	6406.69675112232	ANTF
CG12659_OG0007410	5	83.659886719806	ANTF
CG12662_OG0007747	6	0.47053448134142	ANTF
CG12672_OG0007868	3	20987776.100566	ANTF
CG12674_OG0003570	1	18449740.9862555	ANTF
CG12680_OG0001718	1	4334377.35381893	ANTF
CG12692_OG0000634_OG0	5	6.06834674817205	ANTF
CG12693_OG0012106	0	0	ANTF
CG12698_OG0008169	6	2.48414685051406	ANTF
CG12699_OG0000230_OG1	3	0.727388820461271	ANTF
CG12702_OG0001192	6	37288145.5698396	ANTF
CG12708_OG0000271_OG0	6	4.39966971224787	ANTF
CG12708_OG0000271_OG0.2	4	81931939.5874369	ANTF
CG12708_OG0000271_OG0.2	6	7404211.04627713	ANTF
CG1271_OG0010635	1	188.215480338216	ANTF
CG12713_OG0003881_OG0	5	5.82752425293473	ANTF
CG12716_OG0008438	0	0	ANTF
CG12723_OG0008557	7	9.05482219258462	ANTF
CG12723_OG0008557	6	2.94416681827086	ANTF
CG12728_OG0000928_OG0	7	6.56742965787387	ANTF
CG12729_OG0011725	0	0	ANTF
CG1273_OG0010536	5	0.246259686668325	ANTF
CG12730_OG0007375	1	328.226990736436	ANTF
CG12730_OG0007375	5	119.740078147293	ANTF
CG12744_OG0000893	0	0	ANTF
CG12746_OG0004208	0	0	ANTF
CG1275_OG0011072	1	464710776.033775	ANTF
CG12768_OG0001283_OG0	0	0	ANTF
CG12769_OG0007187	0	0	ANTF
CG12773_OG0003140	0	0	ANTF
CG12783_OG0000743_OG0	6	6346311.145428	ANTF
CG12795_OG0008825	5	163203838.664287	ANTF
CG12795_OG0008825	2	2861086453.91393	ANTF
CG12811_OG0002240	0	0	ANTF
CG12817_OG0002595_OG0	9	7.21661042616889	ANTF
CG12818_OG0004897	5	7.84044947885576	ANTF
CG12818_OG0004897	9	-5.361734729145	ANTF
CG12822_OG0001599	3	32.9407886225896	ANTF
CG12825_OG0001130_OG1	8	8.59904663714038	ANTF
CG12825_OG0001130_OG1	2	41.6665708681853	ANTF
CG12826_OG0002951	2	75.9046913481677	ANTF
CG12828_OG0011622	8	0.0831077548142456	ANTF
CG12836_OG0002963_OG0	1	4.63313792089776	ANTF
CG12848_OG0006045	0	0	ANTF
CG12849_OG0011577	0	0	ANTF
CG12851_OG0005862	0	0	ANTF
CG12857_OG0006163	0	0	ANTF
CG12860_OG0006154	0	0	ANTF
CG12862_OG0011585_OG0	3	1.12067238575064	ANTF
CG12862_OG0011585_OG0	5	0.359632066613311	ANTF
CG12863_OG0011584	5	7.90661300532219	ANTF
CG12866_OG0002772	0	0	ANTF
CG12868_OG0001564	2	349.978821592312	ANTF
CG12869_OG0006145	0	0	ANTF
CG12869_OG0006146	0	0	ANTF
CG12877_OG0001472_OG0	5	-18.6886238973122	ANTF
CG12880_OG0005345	4	5.16504228505361	ANTF
CG12883_OG0001474	5	16.9326606576862	ANTF
CG12885_OG0001477	4	-2112675462.10381	ANTF
CG12895_OG0006308	0	0	ANTF
CG12909_OG0002821	7	-3.93792956218561	ANTF
CG12910_OG0006305	2	76453115.4433146	ANTF
CG12910_OG0006305	5	13384217.0752361	ANTF
CG12911_OG0006304	4	0.406731485993532	ANTF
CG12917_OG0002815	0	0	ANTF
CG12920_OG0006291	2	0.965852929858899	ANTF
CG12926_OG0006349	5	-5.11412481038212	ANTF
CG12926_OG0006349	9	-9.96382106809699	ANTF
CG12929_OG0006357	0	0	ANTF
CG12934_OG0006315	6	3.99429195612722	ANTF
CG12935_OG0002846	5	26.3154960554056	ANTF
CG12942_OG0001596_OG0	5	-19.3584579335024	ANTF
CG12945_OG0004570	0	0	ANTF
CG12947_OG0004568	0	0	ANTF
CG12948_OG0004558	0	0	ANTF
CG12963_OG0001641_OG0	2	0.172719869939052	ANTF
CG12963_OG0001641_OG0	7	0.0376512392474242	ANTF
CG12963_OG0001641_OG0	5	0.110109091731972	ANTF
CG12964_OG0002996_OG0	4	2177052.87466522	ANTF
CG12970_OG0006808	0	0	ANTF
CG12971_OG0010294	3	0.216435002018855	ANTF
CG12974_OG0010307	0	0	ANTF
CG12984_OG0003949	5	0.232579599779113	ANTF
CG12985_OG0000915	0	0	ANTF
CG12986_OG0011685	0	0	ANTF
CG1299_OG0000523_OG0	9	68.7067741242472	ANTF
CG1299_OG0000523_OG0	7	34.3585677948092	ANTF
CG1299_OG0000523_OG0	2	-77.8196993024785	ANTF
CG12990_OG0007696	2	18.9107344820678	ANTF
CG12991_OG0007703	0	0	ANTF
CG12992_OG0011688	0	0	ANTF
CG12994_OG0007707	0	0	ANTF
CG12998_OG0011739	2	66762134.9922759	ANTF
CG13001_OG0008580	2	2183378385.19525	ANTF
CG13002_OG0008577	3	34.0847609442313	ANTF
CG13002_OG0008577	5	27.5309846108305	ANTF
CG13003_OG0008572	0	0	ANTF
CG13004_OG0008570	7	-13.9859678574377	ANTF
CG13005_OG0008567	0	0	ANTF
CG13008_OG0008305	0	0	ANTF
CG13010_OG0003260	0	0	ANTF
CG13012_OG0008317	0	0	ANTF
CG13014_OG0008547	0	0	ANTF
CG13016_OG0006536	0	0	ANTF
CG13018_OG0006537	0	0	ANTF
CG13021_OG0003241	0	0	ANTF
CG13022_OG0010698	2	550.877276368571	ANTF
CG13023_OG0010699	1	-3.39391907715767	ANTF
CG13023_OG0010699	8	0.615169730261879	ANTF
CG13024_OG0010708	4	-13.9482665903866	ANTF
CG13024_OG0010708	6	16.1432439933493	ANTF
CG13026_OG0010716	0	0	ANTF
CG13028_OG0004010	2	0.852243912141616	ANTF
CG13031_OG0012200	0	0	ANTF
CG13032_OG0004014_OG0	0	0	ANTF
CG13033_OG0010736	6	0.597298265841337	ANTF
CG13033_OG0010736	4	2.09100033220213	ANTF
CG1304_OG0000265_OG1	5	1.29073705617095	ANTF
CG13041_OG0000280_OG0	0	0	ANTF
CG13041_OG0000280_OG0.2	6	13813471.1478228	ANTF
CG13041_OG0000280_OG0.2	3	12710378.1137843	ANTF
CG13042_OG0010767	4	18.9117376258598	ANTF
CG13046_OG0010771	2	3404017.35173352	ANTF
CG13048_OG0010773	0	0	ANTF
CG13049_OG0010774	6	1.69624105285941	ANTF
CG13049_OG0010774	2	9.74850575758771	ANTF
CG13051_OG0011898	2	3.43113941305905	ANTF
CG13054_OG0010779	0	0	ANTF
CG13055_OG0010780	0	0	ANTF
CG13062_OG0010766	0	0	ANTF
CG13065_OG0010776	4	0.848941723847923	ANTF
CG13065_OG0010776	9	-6.83288011925503	ANTF
CG13069_OG0004022	2	5.6565956649732	ANTF
CG1307_OG0004308	2	727431766.088356	ANTF
CG13073_OG0012731_OG0	0	0	ANTF
CG13074_OG0010797	9	-16.3210724201283	ANTF
CG13075_OG0000216_OG0	0	0	ANTF
CG13075_OG0000216_OG1	0	0	ANTF
CG13077_OG0009097	0	0	ANTF
CG13078_OG0003575_OG0	3	0.635759120704236	ANTF
CG13082_OG0009094	5	1.03806599592501	ANTF
CG13083_OG0009084	5	0.83844363045755	ANTF
CG13084_OG0009083	5	0.644327355765833	ANTF
CG13085_OG0001922	5	1178619.91450388	ANTF
CG13085_OG0001922	2	7152368.70268088	ANTF
CG13086_OG0003709	0	0	ANTF
CG13088_OG0001266	9	-14.6467986147498	ANTF
CG13088_OG0001266	1	42.5316253919199	ANTF
CG1309_OG0010533	2	-19977.737577925	ANTF
CG13096_OG0003720	0	0	ANTF
CG13097_OG0001923	0	0	ANTF
CG13101_OG0009304	9	-415.077023123723	ANTF
CG13101_OG0009304	5	396.770456721211	ANTF
CG13102_OG0009298	5	7.23500093257204	ANTF
CG13108_OG0009295	0	0	ANTF
CG13113_OG0001247_OG0	4	0.508023787176132	ANTF
CG13113_OG0001247_OG0	8	0.159445359040511	ANTF
CG13114_OG0009279	0	0	ANTF
CG13116_OG0001878	2	331.634222562818	ANTF
CG13123_OG0001877	0	0	ANTF
CG13124_OG0003502	0	0	ANTF
CG13126_OG0003515	2	314.932692985497	ANTF
CG13133_OG0003525	1	688.479378876136	ANTF
CG1314_OG0011674	2	9.14952730801559	ANTF
CG13144_OG0009363	6	4.19270515010438	ANTF
CG13148_OG0007214	0	0	ANTF
CG13151_OG0006215	0	0	ANTF
CG13154_OG0006206	0	0	ANTF
CG13155_OG0006196	9	-0.680974227183029	ANTF
CG13157_OG0002779	4	0.201773367884959	ANTF
CG1316_OG0000430_OG0	9	78.2153014626614	ANTF
CG13168_OG0006184	6	-8107382.3497471	ANTF
CG13168_OG0006184	5	5515704.53437225	ANTF
CG1317_OG0011084	0	0	ANTF
CG13170_OG0006182	8	-1372375.17429709	ANTF
CG13170_OG0006182	1	10016478.2420289	ANTF
CG13177_OG0012831	2	1653.76215730537	ANTF
CG13185_OG0002928	9	-1.22440382320226	ANTF
CG13192_OG0006567	0	0	ANTF
CG13193_OG0006565	6	5730670.96280177	ANTF
CG13196_OG0006560	1	322843965.768674	ANTF
CG13197_OG0006563	5	-5.07526040346707	ANTF
CG13198_OG0012296	0	0	ANTF
CG13202_OG0001123_OG0	6	306.705376448872	ANTF
CG13203_OG0006235	0	0	ANTF
CG13204_OG0006233	4	2325233593.4641	ANTF
CG13215_OG0002793_OG0	2	162.534855899723	ANTF
CG13216_OG0001568_OG0	2	9794070.28832694	ANTF
CG13216_OG0001568_OG0	6	1380023.10569246	ANTF
CG13220_OG0001573_OG0	5	-204.163122438604	ANTF
CG13226_OG0002794_OG0	1	281.504298047844	ANTF
CG13229_OG0002786_OG0	0	0	ANTF
CG13229_OG0002787_OG0	5	-778370409.014068	ANTF
CG13231_OG0006217	6	1.76690449827447	ANTF
CG13239_OG0009815	4	2.69108539213144	ANTF
CG13247_OG0010378	0	0	ANTF
CG13248_OG0010371	3	-9.15101126982411	ANTF
CG13250_OG0011870	2	200107104.571399	ANTF
CG13251_OG0010355	5	124.476443999282	ANTF
CG13252_OG0003952	0	0	ANTF
CG13258_OG0009399	3	3.44825844796207	ANTF
CG13258_OG0009399	1	7.72269472872212	ANTF
CG13272_OG0008882	6	6.020386438449	ANTF
CG13280_OG0008881	6	0.462454391409467	ANTF
CG13282_OG0008887	9	-0.905165174482938	ANTF
CG13285_OG0010583	0	0	ANTF
CG13288_OG0010220	6	0.724030795329264	ANTF
CG13293_OG0003937	2	-716476153.959921	ANTF
CG13293_OG0003937	5	121211779.692856	ANTF
CG13295_OG0010231	0	0	ANTF
CG13297_OG0010242	0	0	ANTF
CG13299_OG0011864	0	0	ANTF
CG13300_OG0003943	6	7.6339983672732	ANTF
CG13300_OG0003943	7	5.91101011322735	ANTF
CG13305_OG0011196	0	0	ANTF
CG13306_OG0011204	2	80.3636180978477	ANTF
CG13309_OG0011211	5	1.04529653745538	ANTF
CG13310_OG0011207	0	0	ANTF
CG13312_OG0011210	9	-0.204875354917001	ANTF
CG13313_OG0004105_OG0	6	0.973379189530941	ANTF
CG13314_OG0011224	3	7.98421373457222	ANTF
CG13315_OG0011237	3	183.562447310334	ANTF
CG13315_OG0011237	9	-92.7836076536137	ANTF
CG13318_OG0004834	0	0	ANTF
CG13319_OG0006667	0	0	ANTF
CG13321_OG0006673	5	3.65050326174414	ANTF
CG13326_OG0006545	0	0	ANTF
CG13330_OG0007271	4	0.133664675237021	ANTF
CG13331_OG0007273	0	0	ANTF
CG13332_OG0007274	0	0	ANTF
CG13334_OG0007281	6	52900770.7340035	ANTF
CG13334_OG0007281	1	155261557.675515	ANTF
CG13337_OG0011662	2	68143290.6295773	ANTF
CG13339_OG0007296	0	0	ANTF
CG13344_OG0007304	4	-17.6677607392555	ANTF
CG13358_OG0007351	5	67.566272743808	ANTF
CG13359_OG0012499	7	1.92052443428457	ANTF
CG13360_OG0010145	0	0	ANTF
CG13361_OG0003189	2	126128601.418309	ANTF
CG13362_OG0007862	2	26.180254830277	ANTF
CG13364_OG0001174_OG0	9	-170.371155772135	ANTF
CG13365_OG0007831	0	0	ANTF
CG13367_OG0003188_OG0	0	0	ANTF
CG13369_OG0003181	0	0	ANTF
CG13375_OG0007847	4	1.72167488916907	ANTF
CG13377_OG0007849	9	-17.3067938033379	ANTF
CG13380_OG0010135	0	0	ANTF
CG13384_OG0003473	4	22.0067897606663	ANTF
CG13386_OG0003471	0	0	ANTF
CG1339_OG0006721	0	0	ANTF
CG13390_OG0003479	0	0	ANTF
CG13392_OG0003476	0	0	ANTF
CG13397_OG0003469	4	12.5423870759249	ANTF
CG13398_OG0003468	9	-17.6080018949679	ANTF
CG13403_OG0008236	5	2.42673727334853	ANTF
CG13404_OG0008224	0	0	ANTF
CG13405_OG0011376	3	-0.221433206614038	ANTF
CG13407_OG0004768	4	232384.586707968	ANTF
CG13407_OG0004768	6	147934.330722096	ANTF
CG13408_OG0004770	0	0	ANTF
CG13409_OG0004775	5	119915765.471568	ANTF
CG13423_OG0007099	5	0.544909164387133	ANTF
CG13423_OG0007099	7	0.679088456504231	ANTF
CG13426_OG0011654	4	0.31283217310099	ANTF
CG13427_OG0003049	0	0	ANTF
CG13428_OG0007100	8	1109.48266814365	ANTF
CG13430_OG0001658	0	0	ANTF
CG13436_OG0006622	0	0	ANTF
CG13437_OG0006285	0	0	ANTF
CG1344_OG0012226	0	0	ANTF
CG13442_OG0006244	0	0	ANTF
CG13449_OG0009980	0	0	ANTF
CG13455_OG0009966	4	0.823310049547698	ANTF
CG13457_OG0001288	2	0.21409275068701	ANTF
CG13457_OG0001288	7	0.0747941503558031	ANTF
CG13458_OG0004037	0	0	ANTF
CG13460_OG0010841	2	134053368.615559	ANTF
CG13473_OG0010860	0	0	ANTF
CG13481_OG0000339_OG0	5	5.4666074502192	ANTF
CG13484_OG0010886	0	0	ANTF
CG13488_OG0001544_OG1	5	0.132819405060192	ANTF
CG13492_OG0005946	5	0.670984140396975	ANTF
CG13501_OG0005936	3	1.5689497212365	ANTF
CG13502_OG0005931	0	0	ANTF
CG13502_OG0012991	0	0	ANTF
CG13506_OG0007028	0	0	ANTF
CG13510_OG0006998	0	0	ANTF
CG13511_OG0006997	2	38.0781038349372	ANTF
CG13516_OG0006995	9	21.6936055395937	ANTF
CG13527_OG0006984	4	0.18694037176004	ANTF
CG13531_OG0006978	9	-7.26486580367069	ANTF
CG13532_OG0006975	0	0	ANTF
CG1354_OG0007555	0	0	ANTF
CG13544_OG0005976	1	1168352.55108744	ANTF
CG13544_OG0005976	9	-143268.554900346	ANTF
CG13545_OG0012580	2	122.581502857341	ANTF
CG13551_OG0000540_OG1	5	2865101357.97011	ANTF
CG13551_OG0000540_OG1	2	8054761465.40844	ANTF
CG13551_OG0012048	0	0	ANTF
CG13559_OG0012047	9	-1.22494423986872	ANTF
CG13561_OG0011643	2	6.62469385300198	ANTF
CG13562_OG0011631	9	-13.4326687923948	ANTF
CG13575_OG0006892	2	250905086.705753	ANTF
CG13577_OG0001150_OG0	5	647603.582850182	ANTF
CG13577_OG0001150_OG0	2	4156864.5407933	ANTF
CG13578_OG0006898	0	0	ANTF
CG13579_OG0006013	1	1.94667657923721	ANTF
CG13579_OG0006013	3	0.228257785635485	ANTF
CG1358_OG0006724	0	0	ANTF
[truncated: 101,132 more rows]
