# Supplementary material for: Evolution of chemosensory tissues and cells across ecologically diverse Drosophilids
Source: Nat Commun. 2024 Feb 5;15:1047. doi: 10.1038/s41467-023-44558-4 (PMC10844241; doi:10.1038/s41467-023-44558-4)
Supplement: Supplementary file 5 — Supplementary Data 2 [file 41467_2023_44558_MOESM5_ESM.txt]

#######	#	#############################################	#	#	#	#	#	#	#	#	#	#
#######	#	#############################################	#	#	#	#	#	#	#	#	#	#
#######	#	#############################################	#	#	#	#	#	#	#	#	#	#
#######	#	#############################################	#	#	#	#	#	#	#	#	#	#
#node_label:	#	#	#	#	#	#	#	#	#	#	#	#
#0	<-	no.shift	#	#	#	#	#	#	#	#	#	#
#node_1	<-	D.sechellia	#	#	#	#	#	#	#	#	#	#
#node_2	<-	D.simulans	#	#	#	#	#	#	#	#	#	#
#node_3	<-	MRCA(D.sechellia, D.simulans)	#	#	#	#	#	#	#	#	#	#
#node_4	<-	D.melanogaster	#	#	#	#	#	#	#	#	#	#
#node_5	<-	D.santomea	#	#	#	#	#	#	#	#	#	#
#node_6	<-	D.erecta	#	#	#	#	#	#	#	#	#	#
#node_7	<-	MRCA(D.santomea, D.erecta)	#	#	#	#	#	#	#	#	#	#
#node_8	<-	MRCA(D.sechellia, D.simulans,D.melanogaster)	#	#	#	#	#	#	#	#	#	#
#node_9	<-	Root(D.suzukii)	#	#	#	#	#	#	#	#	#	#
#######	#	#############################################	#	#	#	#	#	#	#	#	#	#
#######	#	#############################################	#	#	#	#	#	#	#	#	#	#
#######	#	#############################################	#	#	#	#	#	#	#	#	#	#
#######	#	#############################################	#	#	#	#	#	#	#	#	#	#
expression_status	tree_node	tissue	p_value	term_size	query_size	intersection_size	precision	recall	term_id	source	term_name	intersection
down	1	ANM	0.000356492152477234	4473	268	142	0.529850746268657	0.0317460317460317	GO:0050789	GO:BP	regulation of biological process	Abl,ArfGAP1,Arp53D,Atg17,beta-Spec,bi,bru2,C3G,Cand1,cbt,CCHa1,Cdc7,Cdk12,Cdk5alpha,CG10151,CG12729,CG15236,CG1815,CG31224,CG40191,CG42450,CG4360,CG4849,CG4872,CG5608,CG6454,CG7058,CG7546,CG7987,CG8155,CG8312,CG8726,CG8963,CG9166,CG9175,cry,Cul1,CycY,Dab,Dif,dnc,Drice,Dys,E(Pc),E(spl)malpha-BFM,en,Epac,Exn,FBXO11,Fkbp59,fliI,Flo2,fwe,fzr,Ge-1,gig,hang,HERC2,Hs6st,HSPC300,htk,inaE,Ire1,jing,Kdm2,k…
down	1	ANM	0.000512305613412116	4751	268	148	0.552238805970149	0.0311513365607241	GO:0065007	GO:BP	biological regulation	Abl,ArfGAP1,Arp53D,Atg17,beta-Spec,bi,bru2,C3G,Cand1,cbt,CCHa1,CDC50,Cdc7,Cdk12,Cdk5alpha,CG10151,CG12729,CG15236,CG1815,CG31224,CG40191,CG42450,CG4360,CG4849,CG4872,CG5608,CG6454,CG7058,CG7546,CG7987,CG8155,CG8312,CG8726,CG8963,CG9166,CG9175,cry,Cul1,CycY,Dab,Dif,dnc,dpy-PV,Drice,Dys,E(Pc),E(spl)malpha-BFM,en,Epac,Exn,FBXO11,Fkbp59,fliI,Flo2,fwe,fzr,Ge-1,gig,hang,HERC2,Hs6st,HSPC300,htk,inaE,Ire…
down	1	ANM	0.00186416427011513	1817	268	71	0.264925373134328	0.0390753990093561	GO:0048869	GO:BP	cellular developmental process	Abl,Afti,Arp53D,Atg12,Atg17,beta-Spec,bi,C3G,Cdc7,Cdk5alpha,CG11377,CG43867,CG7546,Cul1,Dab,Dif,dnc,Drice,Dys,E(Pc),E(spl)malpha-BFM,en,Fas3,fliI,Flo2,fwe,fzr,Ge-1,gig,Grip75,inaE,Ire1,jing,kat80,kek1,ksr,lola-PW,Mbs,mei-41,mip40,Mmp1,mmy,Npc1a,Nprl2,nsl1,Oli,Osbp,par-1,pcx,pds5,pgc,Prosap,Ptp99A,Pura,Ras85D,Rok,rut,Sema2b,sff,siz,sktl,sm,sog,Su(dx),Tet,ths,tin,wake,wts,xit,ytr
down	1	ANM	0.00297300309702252	3993	268	127	0.473880597014925	0.0318056599048335	GO:0050794	GO:BP	regulation of cellular process	Abl,ArfGAP1,Atg17,beta-Spec,bi,bru2,C3G,cbt,CCHa1,Cdc7,Cdk12,Cdk5alpha,CG10151,CG15236,CG1815,CG31224,CG40191,CG42450,CG4360,CG4872,CG5608,CG6454,CG7546,CG7987,CG8155,CG8312,CG8963,CG9166,CG9175,cry,Cul1,CycY,Dab,Dif,dnc,Drice,Dys,E(Pc),E(spl)malpha-BFM,en,Epac,Exn,FBXO11,fliI,Flo2,fwe,fzr,Ge-1,gig,hang,HERC2,HSPC300,htk,inaE,Ire1,jing,Kdm2,kek1,ksr,kst,lola-PW,Mat1,Mbs,mei-41,MEP-1,mip40,mmy,na,…
down	1	ANM	0.00399065953472807	1784	268	69	0.257462686567164	0.038677130044843	GO:0030154	GO:BP	cell differentiation	Abl,Afti,Arp53D,Atg12,Atg17,beta-Spec,bi,C3G,Cdk5alpha,CG11377,CG43867,CG7546,Cul1,Dab,Dif,dnc,Drice,Dys,E(Pc),E(spl)malpha-BFM,en,Fas3,fliI,Flo2,fwe,fzr,Ge-1,gig,Grip75,inaE,Ire1,jing,kek1,ksr,lola-PW,Mbs,mei-41,mip40,Mmp1,mmy,Npc1a,Nprl2,nsl1,Oli,Osbp,par-1,pcx,pds5,pgc,Prosap,Ptp99A,Pura,Ras85D,Rok,rut,Sema2b,sff,siz,sktl,sm,sog,Su(dx),Tet,ths,tin,wake,wts,xit,ytr
down	1	ANM	0.00429226604223305	1682	268	66	0.246268656716418	0.0392390011890606	GO:0048519	GO:BP	negative regulation of biological process	Abl,ArfGAP1,beta-Spec,bi,bru2,Cand1,cbt,CG1815,CG31224,CG42450,CG4360,CG4872,CG7546,CG7987,CG8312,CG8726,CG9166,cry,Cul1,Dif,dnc,Drice,E(spl)malpha-BFM,en,FBXO11,fliI,Ge-1,gig,hang,htk,Ire1,jing,Kdm2,kek1,kst,mei-41,MEP-1,mip40,Mtr3,Nprl2,Pabp2,Panx,par-1,pds5,pgc,pix,Pp2A-29B,Prosap,Psi,Ras85D,raskol,Rm62,Rok,Sema2b,Smg5,sog,Spn42Dc,Su(dx),syd,TH1,tin,Traf6,trbd,Usp7,wde,wts
down	1	ANM	0.00697415069719557	966	268	44	0.164179104477612	0.0455486542443064	GO:0023051	GO:BP	regulation of signaling	ArfGAP1,beta-Spec,C3G,cbt,CG42450,Cul1,CycY,Dab,dnc,Drice,Dys,E(spl)malpha-BFM,Epac,Exn,Flo2,gig,hang,HERC2,htk,kek1,ksr,lola-PW,na,Nprl2,par-1,Pgant35A,por,Pp2A-29B,Prosap,Pura,Ras85D,raskol,Rpt6R,rut,siz,Snapin,sog,Su(dx),syd,Traf6,trbd,Tsp86D,Usp7,wts
down	1	ANM	0.00775089229984963	970	268	44	0.164179104477612	0.045360824742268	GO:0010646	GO:BP	regulation of cell communication	ArfGAP1,beta-Spec,C3G,cbt,CG42450,Cul1,CycY,Dab,dnc,Drice,Dys,E(spl)malpha-BFM,Epac,Exn,Flo2,gig,hang,HERC2,htk,kek1,ksr,lola-PW,na,Nprl2,par-1,Pgant35A,por,Pp2A-29B,Prosap,Pura,Ras85D,raskol,Rpt6R,rut,siz,Snapin,sog,Su(dx),syd,Traf6,trbd,Tsp86D,Usp7,wts
down	1	ANM	0.00824961764712063	1334	268	55	0.205223880597015	0.0412293853073463	GO:0048523	GO:BP	negative regulation of cellular process	Abl,ArfGAP1,beta-Spec,bi,bru2,cbt,CG1815,CG31224,CG42450,CG4360,CG4872,CG7546,CG7987,CG8312,CG9166,cry,Cul1,Dif,dnc,Drice,E(spl)malpha-BFM,en,fliI,Ge-1,gig,hang,htk,jing,kek1,kst,mei-41,MEP-1,mip40,Nprl2,Pabp2,Panx,par-1,pds5,pgc,pix,Pp2A-29B,Prosap,Psi,Ras85D,raskol,Sema2b,sog,Su(dx),syd,TH1,tin,Traf6,trbd,Usp7,wts
down	1	ANM	0.00971419078710284	1043	268	46	0.171641791044776	0.0441035474592522	GO:0048583	GO:BP	regulation of response to stimulus	ArfGAP1,C3G,cbt,CG42450,Cul1,CycY,Dab,Dif,dnc,Drice,E(spl)malpha-BFM,Epac,Exn,Flo2,gig,hang,HERC2,htk,kek1,Khc-73,ksr,lola-PW,mmy,Nprl2,par-1,Pgant35A,por,Pp2A-29B,Prosap,Pura,Ras85D,raskol,Rm62,Rok,rut,Sema2b,siz,sog,Su(dx),syd,Traf6,trbd,Tsp86D,tub,Usp7,wts
down	1	ANM	0.010263217791	1585	268	62	0.23134328358209	0.0391167192429022	GO:0009653	GO:BP	anatomical structure morphogenesis	Abl,Afti,Atg12,Atg17,beta-Spec,bi,C3G,cbt,Cdc7,Cdk5alpha,CG43867,CG9175,CLIP-190,Dab,Dif,dnc,dpy-PV,Drice,Dys,E(Pc),en,Exn,Fas3,fliI,fzr,gig,Hs6st,HSPC300,Ire1,jing,kat80,ksr,lola-PW,Mbs,mei-41,mip40,Mmp1,mmy,Npc1a,Nprl2,nsl1,Oli,Osbp,par-1,Prosap,Ptp99A,Pura,Ras85D,Rok,rut,sano,Sema2b,sff,siz,sm,sog,Su(dx),ths,tin,Traf6,wts,xit
down	1	ANM	0.0138389688182601	834	268	39	0.145522388059701	0.0467625899280576	GO:0009966	GO:BP	regulation of signal transduction	ArfGAP1,C3G,cbt,CG42450,Cul1,CycY,Dab,dnc,Drice,E(spl)malpha-BFM,Epac,Exn,Flo2,gig,hang,HERC2,htk,kek1,ksr,lola-PW,Nprl2,par-1,Pgant35A,por,Pp2A-29B,Prosap,Pura,Ras85D,raskol,rut,siz,sog,Su(dx),syd,Traf6,trbd,Tsp86D,Usp7,wts
down	1	ANM	0.0174802397012866	1403	268	56	0.208955223880597	0.0399144689950107	GO:0036211	GO:BP	protein modification process	Abl,alpha-Man-Ia-PP,alpha-Man-IIa,Atg12,Atg17,Cand1,Cdc7,Cdk12,CG1951,CG33096,CG40191,CG4733,CG5961,CG8312,CG8726,CG9643,Cul1,CycY,E(Pc),FBXO11,Fkbp59,fzr,gig,HemK2,HERC2,Ire1,Kdm2,kek1,ksr,Mat1,mei-41,mmy,msl-2,mura,nsl1,OstDelta,Pabp2,par-1,Pgant35A,PIG-H,por,Pp2A-29B,PpD3,PRL-1,Ptp99A,Rok,S6KL,sff,Sirt2,Su(dx),Topors,Traf6,trbd,Usp7,wts,xit
down	1	ANM	0.0201870434177248	2846	268	95	0.354477611940299	0.0333801827125791	GO:0048856	GO:BP	anatomical structure development	a6,Abl,Afti,Arp53D,Atg12,Atg17,beta-Spec,bi,C3G,cbt,Cdc7,Cdk5alpha,CG11377,CG43867,CG9175,CLIP-190,Cul1,Dab,Dif,dnc,dpy-PV,Drice,Dys,E(Pc),E(spl)malpha-BFM,en,Exn,Fas3,fliI,Flo2,fwe,fzr,Ge-1,gig,Grip75,Hs6st,HSPC300,inaE,Ire1,jing,kat80,Kdm2,kek1,ksr,kst,lbm,lola-PW,Mbs,mei-41,mip40,Mmp1,mmy,Npc1a,Nprl2,nsl1,Oli,Osbp,par-1,pcx,pds5,Pgant35A,pgc,Prosap,Prp8,Ptp99A,Pura,Ras85D,Reph,Rnp4F,Rok,rut,sa…
down	1	ANM	0.0445300469295195	3018	268	98	0.365671641791045	0.0324718356527502	GO:0032502	GO:BP	developmental process	a6,Abl,Afti,Arp53D,Atg12,Atg17,beta-Spec,bi,C3G,cbt,Cdc7,Cdk5alpha,CG11377,CG43867,CG7546,CG9175,CLIP-190,Cul1,CycY,Dab,Dif,dnc,dpy-PV,Drice,Dys,E(Pc),E(spl)malpha-BFM,en,Exn,Fas3,fliI,Flo2,fwe,fzr,Ge-1,gig,Grip75,Hs6st,HSPC300,inaE,Ire1,jing,kat80,Kdm2,kek1,ksr,kst,lbm,lola-PW,Mbs,mei-41,mip40,Mmp1,mmy,Npc1a,Nprl2,nsl1,Oli,Osbp,par-1,pcx,pds5,Pgant35A,pgc,Prosap,Prp8,Psi,Ptp99A,Pura,Ras85D,Reph,…
down	1	ANM	0.046562472862974	1522	268	58	0.216417910447761	0.038107752956636	GO:0043412	GO:BP	macromolecule modification	Abl,alpha-Man-Ia-PP,alpha-Man-IIa,Atg12,Atg17,Cand1,Cdc7,Cdk12,CG1951,CG33096,CG40191,CG4733,CG5961,CG8312,CG8726,CG9643,Cul1,CycY,E(Pc),FBXO11,fid,Fkbp59,fzr,gig,HemK2,HERC2,Ire1,Kdm2,kek1,ksr,Mat1,mei-41,mmy,msl-2,mura,nsl1,OstDelta,Pabp2,par-1,Pgant35A,PIG-H,por,Pp2A-29B,PpD3,PRL-1,Ptp99A,Rok,S6KL,sff,Sirt2,Su(dx),Tet,Topors,Traf6,trbd,Usp7,wts,xit
down	1	ANM	0.0485093471916196	724	268	34	0.126865671641791	0.0469613259668508	GO:0035556	GO:BP	intracellular signal transduction	ArfGAP1,C3G,Cdk5alpha,CG42450,Cul1,Dif,dnc,Epac,Exn,gig,hang,Ire1,ksr,mei-41,Nprl2,par-1,Pp2A-29B,Prosap,Pura,Rab26,Ras85D,raskol,RhoGDI,Rok,rut,sff,siz,Su(dx),syd,Traf6,tub,Tusp,Usp7,wts
down	1	ANM	0.0011110416365702	5092	283	156	0.551236749116608	0.0306362922230951	GO:0005737	GO:CC	cytoplasm	Abl,Afti,alpha-Man-Ia-PP,alpha-Man-IIa,AOX4,Arc42,ArfGAP1,Arp53D,Atg12,Atg17,beta-Spec,bru2,CDC50,Cdc7,Cdk5alpha,CG10425,CG10576,CG1371,CG15099,CG15118,CG15147,CG15760,CG17010,CG1815,CG2616,CG31007,CG31064,CG31115,CG31673,CG32809,CG33096,CG42450,CG4849,CG4872,CG4957,CG5608,CG5961,CG7058,CG7083,CG7523,CG7546,CG7573,CG7886,CG8155,CG8726,CG9166,CG9175,CG9356,CG9643,CLIP-190,Coq8,cry,Cul1,CycY,Cyp6v1…
down	1	ANM	0.00457650176165238	7264	283	203	0.717314487632509	0.0279460352422907	GO:0005622	GO:CC	intracellular anatomical structure	Abl,Afti,alpha-Man-Ia-PP,alpha-Man-IIa,AOX4,Arc42,ArfGAP1,Arp53D,Atg12,Atg17,beta-Spec,bi,bru2,Cand1,cbt,CDC50,Cdc7,Cdk12,Cdk5alpha,CG10151,CG10425,CG10576,CG1371,CG15099,CG15118,CG15147,CG15760,CG17010,CG1815,CG2616,CG2691,CG3085,CG31007,CG31064,CG31115,CG31224,CG31673,CG32809,CG33096,CG40191,CG42450,CG4360,CG43867,CG4849,CG4872,CG4957,CG5608,CG5961,CG6015,CG7058,CG7083,CG7523,CG7546,CG7573,CG78…
down	1	ANM	0.000268143343914111	6906	280	201	0.717857142857143	0.0291051259774109	GO:0005488	GO:MF	binding	Abl,Afti,alpha-Man-Ia-PP,alpha-Man-IIa,Amy-p,AOX4,Arc42,Arp53D,Atg17,beta-Spec,bi,bru2,C3G,Cand1,cbt,CCHa1,Cdc7,Cdk12,Cdk5alpha,CG10011,CG10576,CG11377,CG11638,CG12134,CG1371,CG14722,CG14820,CG15118,CG15468,CG15617,CG17010,CG1815,CG1951,CG31064,CG31224,CG31673,CG33969,CG34133,CG40191,CG42404,CG42750,CG4360,CG4733,CG4849,CG4872,CG4957,CG5276,CG5853,CG5961,CG6015,CG6454,CG7029,CG7058,CG7546,CG7573,…
down	1	ANM	0.000876581632979196	375	280	25	0.0892857142857143	0.0666666666666667	GO:0140677	GO:MF	molecular function activator activity	ArfGAP1,C3G,CCHa1,Cdk5alpha,CG42450,CG5250,CG8155,CG9175,CycY,Epac,Exn,fzr,gig,ksr,kst,Mat1,MEP-1,Nprl2,Pura,Ras85D,raskol,Sema2b,siz,sog,ths
down	1	ANM	0.00305161088102269	649	280	34	0.121428571428571	0.0523882896764253	GO:0098772	GO:MF	molecular function regulator activity	ArfGAP1,Atg17,C3G,CCHa1,Cdk5alpha,CG40191,CG42450,CG4733,CG5250,CG8155,CG9175,CycY,Epac,Exn,fzr,gig,kek1,ksr,kst,Mat1,Mbs,MEP-1,Nprl2,Pp2A-29B,Pura,Ras85D,raskol,RhoGDI,Sema2b,siz,sog,Spn42Dc,Teh2,ths
down	1	ANM	0.00629893320836259	3672	280	119	0.425	0.0324074074074074	GO:0005515	GO:MF	protein binding	Abl,Afti,Atg17,beta-Spec,bi,C3G,Cand1,CCHa1,Cdk12,Cdk5alpha,CG10011,CG12134,CG14722,CG15118,CG15468,CG15617,CG1815,CG31064,CG33969,CG34133,CG40191,CG42404,CG5961,CG6015,CG7029,CG7058,CG7546,CG8726,CG8963,CG9175,CG9356,CLIP-190,cry,Cul1,CycY,Dab,Dif,Dlip1,Drice,Dys,E(spl)malpha-BFM,Exn,Fas3,FBXO11,Fibp,Fkbp59,fliI,fwe,fzr,GCS2beta,Ge-1,gig,Grip75,HERC2,HSPC300,htk,ImpL1,Ire1,kat80,Kdm2,kek1,Khc-73…
down	1	ANM	0.0150075025291331	470	280	26	0.0928571428571429	0.0553191489361702	GO:0030234	GO:MF	enzyme regulator activity	ArfGAP1,Atg17,C3G,Cdk5alpha,CG40191,CG42450,CG4733,CG8155,CG9175,CycY,Epac,Exn,fzr,gig,ksr,kst,Mat1,Mbs,Nprl2,Pp2A-29B,Pura,Ras85D,raskol,RhoGDI,siz,Spn42Dc
down	1	ANM	0.0218172982874287	175	280	14	0.05	0.08	GO:0060589	GO:MF	nucleoside-triphosphatase regulator activity	ArfGAP1,C3G,CG42450,CG8155,CG9175,Epac,Exn,gig,kst,Nprl2,Pura,raskol,RhoGDI,siz
down	1	ANM	0.0218172982874287	175	280	14	0.05	0.08	GO:0030695	GO:MF	GTPase regulator activity	ArfGAP1,C3G,CG42450,CG8155,CG9175,Epac,Exn,gig,kst,Nprl2,Pura,raskol,RhoGDI,siz
down	1	ANM	0.00752286403970963	1025	305	43	0.140983606557377	0.0419512195121951	TF:M07142	TF	Factor: BEAF-32A; motif: NNNMNAMTATCGATA	Afti,alpha-Man-IIa,ArfGAP1,Atg12,C3G,CDC50,CG10011,CG10576,CG11377,CG1951,CG2691,CG40191,CG4360,CG5568,CG7029,CG7231,CG8195,CG8726,CG9166,Dip-C,Fibp,fwe,Got1,Hlc,Hs6st,HSPC300,Irc,Mbs,mei-41,Nup153,Panx,phtf,pix,pps,Prosbeta2,Ras85D,Rnp4F,TH1,Topors,Usp7,wake,wts,ZnT41F
down	1	ANM	0.00945478587727185	1311	305	51	0.167213114754098	0.0389016018306636	TF:M00488	TF	Factor: DREF; motif: ASCTATCGATADNY	a6,Abl,Afti,ArfGAP1,Atg12,Atg17,C3G,CDC50,CG10011,CG10151,CG10576,CG15099,CG1951,CG2691,CG40191,CG42450,CG4360,CG5276,CG5568,CG7029,CG7231,CG8726,CG9166,CycY,Dip-C,fwe,gig,Got1,Hlc,Hs6st,HSPC300,Mbs,mei-41,Nmd3,Pabp2,Panx,phtf,pix,pps,Prosbeta2,Ras85D,Rm62,Rnp4F,Sirt2,Tes,TH1,Topors,Usp7,wake,wts,ZnT41F
down	1	ANM	0.0114448983369869	1463	305	55	0.180327868852459	0.037593984962406	TF:M12368	TF	Factor: SRYDELTA; motif: YTATCGATAKTT	a6,Abl,Afti,alpha-Man-IIa,ArfGAP1,Atg12,bru2,C3G,CDC50,CG10011,CG10151,CG10576,CG11377,CG15099,CG1951,CG2691,CG33057,CG33203,CG42450,CG4360,CG5568,CG7029,CG8195,CG8726,CG8963,CG9166,CycY,Dip-C,fwe,Ge-1,gig,Got1,Hlc,HSPC300,Irc,Ire1,Mbs,mei-41,Nmd3,Nup153,Pabp2,Panx,phtf,pix,pps,PRL-1,Prosbeta2,Rnp4F,syd,TH1,Topors,Trp1,Usp7,wts,ZnT41F
down	1	LA	3.67114526442881e-09	3018	340	145	0.426470588235294	0.0480450629555997	GO:0032502	GO:BP	developmental process	Acer,Akap200,akirin,Alk,AP-2alpha,APC10,Arp2,asl,Atg17,Atpalpha,B-H1,B4,bab1,bib,Blimp-1,botv,bou,Bro,Bsg25D,btd,bun-PP,bves,C3G,Cad86C,Cad99C,CadN,Catsup,Cdc37,Cdc42,CG14341,CG17829,CG5721,CG9518,CG9650,CG9855,Cht5,Cka,cold,Cpr12A,CSN6,cv-c,dac,Dhc64C,disco-r,E(spl)m3-HLH,east,ebi,Eip74EF,Eip75B,elg1,emc,ens,Fas3,fd96Cb,fdl,FIG4,fj,Fkbp14,ft,garz,Ge-1,Gp150,gw,hep,how,Hr3,Hr4,Hr96,Hs2st,ImpE1,Im…
down	1	LA	4.25890327292612e-09	2846	340	139	0.408823529411765	0.0488404778636683	GO:0048856	GO:BP	anatomical structure development	Acer,Akap200,akirin,Alk,AP-2alpha,Arp2,asl,Atg17,Atpalpha,B-H1,B4,bab1,bib,Blimp-1,botv,bou,Bro,Bsg25D,btd,bun-PP,bves,C3G,Cad86C,Cad99C,CadN,Catsup,Cdc37,Cdc42,CG14341,CG17829,CG5721,CG9518,CG9650,CG9855,Cht5,Cka,cold,Cpr12A,CSN6,cv-c,dac,Dhc64C,disco-r,E(spl)m3-HLH,east,ebi,Eip74EF,Eip75B,elg1,emc,ens,Fas3,fd96Cb,fdl,FIG4,fj,Fkbp14,ft,garz,Ge-1,Gp150,gw,hep,how,Hr3,Hr4,Hs2st,ImpE1,ImpE3,ImpL2,I…
down	1	LA	5.3097925133717e-08	2416	340	121	0.355882352941176	0.0500827814569536	GO:0007275	GO:BP	multicellular organism development	Acer,akirin,Alk,Arp2,Atg17,Atpalpha,B-H1,bab1,bib,Blimp-1,botv,bou,Bro,Bsg25D,btd,bun-PP,bves,Cad99C,CadN,Catsup,Cdc37,Cdc42,CG14341,CG9518,CG9650,Cht5,Cka,cold,Cpr12A,CSN6,cv-c,dac,Dhc64C,disco-r,E(spl)m3-HLH,east,ebi,Eip74EF,Eip75B,emc,ens,Fas3,fd96Cb,fdl,FIG4,fj,Fkbp14,ft,garz,Ge-1,Gp150,gw,hep,how,Hr3,Hr4,Hs2st,ImpE1,ImpE3,ImpL2,Itpr,Krn,lic,loco,lost,MAGE,Mbs,Mp,msi,mts,mute,Nelf-A,ovo,pAbp,…
down	1	LA	2.53769362103086e-07	1540	340	87	0.255882352941176	0.0564935064935065	GO:0048731	GO:BP	system development	Acer,akirin,Alk,Arp2,Atg17,Atpalpha,B-H1,bib,Blimp-1,bou,Bro,btd,bun-PP,CadN,Catsup,Cdc37,Cdc42,CG9650,Cka,cold,cv-c,dac,Dhc64C,E(spl)m3-HLH,ebi,Eip74EF,emc,Fas3,fdl,FIG4,fj,ft,garz,Gp150,hep,how,Hr3,Hs2st,ImpL2,Itpr,Krn,loco,MAGE,Mbs,Mp,msi,mts,mute,ovo,pAbp,pasi2,pbl,Pex1,poe,polo,pon,Poxm,Ptp36E,Ptp52F,Roc1a,Rtca,S6k,Sec24CD,Sema2b,Sh,shtd,SkpA,slpr,slv,sm,Smox,sn,spz6,stan,sty,Su(z)12,ths,Tol…
down	1	LA	3.74389573506223e-07	1817	340	97	0.285294117647059	0.0533847000550358	GO:0048869	GO:BP	cellular developmental process	Akap200,Alk,AP-2alpha,APC10,asl,Atg17,B-H1,bib,Blimp-1,btd,bun-PP,C3G,Cad99C,CadN,Catsup,Cdc37,Cdc42,CG5721,CG9650,Cka,cold,CSN6,cv-c,dac,Dhc64C,disco-r,E(spl)m3-HLH,ebi,Eip74EF,Eip75B,elg1,emc,Fas3,fd96Cb,fj,ft,garz,Ge-1,hep,how,Hr96,ImpL2,Itpr,kat80,kek1,Klp10A,Krn,lic,loco,lost,lqfR,MAGE,Mbs,mdy,Mp,msi,mts,Not1,Nprl3,ovo,pAbp,pasi2,pbl,Pex1,poe,polo,pon,Poxm,Ptp36E,Ptp52F,Roc1a,Rtca,S6k,Sema2b…
down	1	LA	7.09540510064204e-07	1784	340	95	0.279411764705882	0.0532511210762332	GO:0030154	GO:BP	cell differentiation	Akap200,Alk,AP-2alpha,APC10,asl,Atg17,B-H1,bib,Blimp-1,btd,bun-PP,C3G,Cad99C,CadN,Catsup,Cdc37,Cdc42,CG5721,CG9650,Cka,cold,CSN6,cv-c,dac,Dhc64C,disco-r,E(spl)m3-HLH,ebi,Eip74EF,Eip75B,elg1,emc,Fas3,fd96Cb,fj,ft,garz,Ge-1,hep,how,Hr96,ImpL2,Itpr,kek1,Klp10A,Krn,lic,loco,lost,lqfR,MAGE,Mbs,mdy,Mp,msi,mts,Not1,Nprl3,ovo,pAbp,pasi2,pbl,Pex1,poe,polo,pon,Poxm,Ptp36E,Ptp52F,Roc1a,Rtca,S6k,Sema2b,Sh,Sk…
down	1	LA	3.93004213746343e-06	8358	340	287	0.844117647058824	0.0343383584589615	GO:0009987	GO:BP	cellular process	Adar-PQ,Akap200,akirin,Alk,AP-2alpha,APC10,Arc42,ArgRS,Arp2,asl,Atg17,ATP8B,Atpalpha,B-H1,bab1,bib,Blimp-1,Blos4,botv,bou,Bro,Bsg25D,btd,Bub1,bun-PP,bves,C3G,Cad86C,Cad99C,CadN,Catsup,Cdc37,Cdc42,CG10019,CG10029,CG10462,CG11069,CG11498,CG11537,CG11696,CG11737,CG13367,CG13436,CG13502,CG15269,CG15449,CG1622,CG16791,CG17568,CG17760,CG17829,CG18788,CG18809,CG2034,CG30108,CG31121,CG31183,CG3198,CG3210…
down	1	LA	5.96574245125008e-06	697	340	49	0.144117647058824	0.0703012912482066	GO:0050793	GO:BP	regulation of developmental process	Alk,APC10,Arp2,bab1,Bro,btd,bun-PP,Cad86C,CadN,Cdc37,Cdc42,CG9855,Cka,cv-c,Dhc64C,E(spl)m3-HLH,ebi,Eip74EF,fj,ft,how,Hr3,Hr4,ImpL2,Ino80,lic,MAGE,Mbs,mdy,mts,ovo,pAbp,pbl,polo,Roc1a,Rtca,Sec24CD,Sema2b,SkpA,slpr,Smox,stan,step,sty,twi,Vang,vvl,WASp,wit
down	1	LA	7.00916666108266e-06	3993	340	166	0.488235294117647	0.041572752316554	GO:0050794	GO:BP	regulation of cellular process	Akap200,akirin,Alk,AP-2alpha,APC10,Arp2,asl,Atg17,ATP8B,B-H1,bab1,Blimp-1,botv,Bro,btd,Bub1,bun-PP,C3G,Cad99C,CadN,Catsup,Cdc37,Cdc42,CG10462,CG11696,CG13436,CG15269,CG17568,CG17760,CG17829,CG31183,CG32447,CG34334,CG40191,CG4360,CG4603,CG4854,CG4972,CG5026,CG5608,CG6607,CG7387,CG7987,CG8319,CG9166,CG9650,CG9855,Cka,CREG,cv-c,dac,Dhc64C,dikar,disco-r,DMAP1,E(spl)m3-HLH,Eaf6,ebi,eEF5,Eip74EF,Eip75B…
down	1	LA	7.15390831385352e-06	4751	340	189	0.555882352941176	0.0397810987160598	GO:0065007	GO:BP	biological regulation	Acer,Adar-PQ,Akap200,akirin,Alk,AP-2alpha,APC10,Arp2,asl,Atg17,ATP8B,Atpalpha,B-H1,bab1,Blimp-1,botv,bou,Bro,btd,Bub1,bun-PP,C3G,Cad86C,Cad99C,CadN,Catsup,Cdc37,Cdc42,CG10462,CG11696,CG13436,CG15269,CG17568,CG17760,CG17829,CG30108,CG31183,CG3198,CG32447,CG34334,CG40191,CG4360,CG4603,CG4854,CG4972,CG5026,CG5608,CG6607,CG7387,CG7987,CG8209,CG8319,CG9166,CG9518,CG9650,CG9855,Cka,cold,CREG,CSN6,cv-c,…
down	1	LA	1.52560696812133e-05	1458	340	79	0.232352941176471	0.0541838134430727	GO:0048468	GO:BP	cell development	Akap200,Alk,AP-2alpha,asl,Atg17,bun-PP,C3G,Cad99C,CadN,Catsup,Cdc37,Cdc42,CG5721,Cka,cold,CSN6,cv-c,dac,Dhc64C,E(spl)m3-HLH,ebi,Eip74EF,Eip75B,elg1,emc,Fas3,garz,Ge-1,hep,how,ImpL2,Itpr,kek1,Krn,lic,loco,lost,lqfR,MAGE,Mbs,mdy,Mp,msi,mts,Not1,Nprl3,ovo,pAbp,pasi2,pbl,Pex1,poe,polo,Poxm,Ptp36E,Ptp52F,Roc1a,Rtca,S6k,Sema2b,Sh,SkpA,sm,Smox,sn,snf,stan,sty,tacc,Tet,ths,Tollo,twi,Vang,Vps28,vvl,WASp,w…
down	1	LA	2.06603868559051e-05	4473	340	179	0.526470588235294	0.0400178850883076	GO:0050789	GO:BP	regulation of biological process	Acer,Adar-PQ,Akap200,akirin,Alk,AP-2alpha,APC10,Arp2,asl,Atg17,ATP8B,Atpalpha,B-H1,bab1,Blimp-1,botv,Bro,btd,Bub1,bun-PP,C3G,Cad86C,Cad99C,CadN,Catsup,Cdc37,Cdc42,CG10462,CG11696,CG13436,CG15269,CG17568,CG17760,CG17829,CG31183,CG3198,CG32447,CG34334,CG40191,CG4360,CG4603,CG4854,CG4972,CG5026,CG5608,CG6607,CG7387,CG7987,CG8209,CG8319,CG9166,CG9650,CG9855,Cka,CREG,cv-c,dac,Dhc64C,dikar,disco-r,DMAP…
down	1	LA	3.08164125817786e-05	1195	340	68	0.2	0.0569037656903766	GO:0007399	GO:BP	nervous system development	Alk,Arp2,Atpalpha,B-H1,bib,btd,bun-PP,CadN,Cdc37,Cdc42,CG9650,Cka,cold,cv-c,dac,Dhc64C,E(spl)m3-HLH,ebi,emc,Fas3,fdl,fj,ft,hep,how,Hr3,ImpL2,Itpr,loco,MAGE,Mbs,Mp,msi,mts,mute,ovo,pAbp,pasi2,pbl,Pex1,poe,polo,pon,Poxm,Ptp36E,Ptp52F,Roc1a,Rtca,S6k,Sema2b,Sh,SkpA,sm,Smox,sn,spz6,stan,sty,Su(z)12,ths,Tollo,Vang,Vps28,vri,vvl,WASp,wit,Wnt2
down	1	LA	3.25433726876394e-05	972	340	59	0.173529411764706	0.0606995884773663	GO:0022008	GO:BP	neurogenesis	Alk,B-H1,btd,bun-PP,CadN,Cdc37,Cdc42,CG9650,Cka,cv-c,dac,Dhc64C,E(spl)m3-HLH,ebi,emc,Fas3,fj,ft,hep,how,ImpL2,loco,MAGE,Mbs,Mp,msi,mts,ovo,pAbp,pasi2,pbl,Pex1,poe,polo,pon,Poxm,Ptp36E,Ptp52F,Roc1a,Rtca,S6k,Sema2b,Sh,SkpA,sm,Smox,sn,stan,sty,Su(z)12,ths,Tollo,Vang,Vps28,vri,vvl,WASp,wit,Wnt2
down	1	LA	9.58646208501945e-05	1256	340	69	0.202941176470588	0.0549363057324841	GO:0048513	GO:BP	animal organ development	Acer,akirin,Alk,Atg17,Atpalpha,B-H1,B4,bab1,Bro,btd,bun-PP,C3G,CadN,Cdc42,Cka,cv-c,dac,Dhc64C,disco-r,ebi,Eip74EF,emc,ens,fdl,FIG4,fj,Fkbp14,ft,garz,Gp150,hep,how,Hr3,ImpE1,ImpE3,Itpr,Krn,loco,Mbs,msi,mts,mute,ovo,pAbp,pbl,polo,pon,Poxm,RhoGAP19D,Sec24CD,Sema2b,shtd,slpr,slv,Smox,sn,Sp1,stan,step,sty,ths,Tom,twi,Vang,vri,vvl,WASp,wit,Wnt2
down	1	LA	0.000128342402902284	1585	340	81	0.238235294117647	0.0511041009463722	GO:0009653	GO:BP	anatomical structure morphogenesis	Acer,Alk,Arp2,Atg17,Atpalpha,B-H1,bab1,btd,bun-PP,C3G,Cad86C,Cad99C,CadN,Cdc42,CG5721,CG9855,Cka,CSN6,cv-c,dac,Dhc64C,disco-r,ebi,Eip74EF,emc,Fas3,fd96Cb,FIG4,fj,Fkbp14,ft,garz,hep,how,ImpE1,ImpE3,ImpL2,Itpr,kat80,lic,loco,Mbs,Mp,msi,mts,Nprl3,ovo,pAbp,pbl,poe,Poxm,Ptp36E,Ptp52F,Rab23,RhoGAP19D,S6k,Sec24CD,Sema2b,Sh,slpr,sm,Smox,sn,Sp1,spz6,stan,step,sty,tacc,ths,Tollo,Tom,twi,Vang,vri,vvl,WASp,w…
down	1	LA	0.000559666922877381	904	340	53	0.155882352941176	0.0586283185840708	GO:0048699	GO:BP	generation of neurons	Alk,B-H1,btd,bun-PP,CadN,Cdc37,Cdc42,CG9650,Cka,cv-c,dac,Dhc64C,E(spl)m3-HLH,ebi,emc,Fas3,fj,ft,hep,ImpL2,loco,MAGE,Mbs,Mp,msi,mts,ovo,pAbp,pbl,polo,pon,Poxm,Ptp36E,Ptp52F,Roc1a,Rtca,S6k,Sema2b,Sh,SkpA,sm,Smox,sn,stan,sty,Tollo,Vang,Vps28,vri,vvl,WASp,wit,Wnt2
down	1	LA	0.000588888704663312	3840	340	154	0.452941176470588	0.0401041666666667	GO:0032501	GO:BP	multicellular organismal process	Acer,Adar-PQ,Akap200,akirin,Alk,AP-2alpha,Arp2,asl,Atg17,ATP8B,Atpalpha,B-H1,bab1,bib,Blimp-1,botv,bou,Bro,Bsg25D,btd,bun-PP,bves,C3G,Cad99C,CadN,Catsup,Cdc37,Cdc42,CG14341,CG18809,CG6236,CG9518,CG9650,Cht5,Cka,cold,Cpr12A,CSN6,cv-c,dac,Dhc64C,dikar,disco-r,Dnai2,E(spl)m3-HLH,east,ebi,eEF5,Eip74EF,Eip75B,elg1,emc,EndoU,ens,Fas3,fd96Cb,fdl,FIG4,fj,Fkbp14,ft,garz,Ge-1,Gem2,Gem3,Gp150,gw,hep,how,Hr3…
down	1	LA	0.000739719870160416	245	340	23	0.0676470588235294	0.0938775510204082	GO:0090066	GO:BP	regulation of anatomical structure size	Alk,Atpalpha,Cad99C,CadN,Cdc42,cold,FIG4,fj,ft,garz,Gcn2,lic,Madm,Nprl3,pasi2,pbl,S6k,Sec24CD,Sema2b,Smox,stan,Vang,WASp
down	1	LA	0.00100309086071122	3173	340	132	0.388235294117647	0.0416010085092972	GO:0016043	GO:BP	cellular component organization	Akap200,Alk,AP-2alpha,Arp2,asl,Atg17,ATP8B,Atpalpha,B-H1,Blos4,bou,Bsg25D,Bub1,bun-PP,C3G,Cad99C,CadN,Cdc42,CG11498,CG11737,CG13367,CG13436,CG13502,CG15449,CG16791,CG30108,CG3198,CG3437,CG4957,CG6839,CG7387,CG9356,CG9855,Cog1,Cog4,cold,cv-c,dac,Dhc64C,DMAP1,Dnai2,DNAlig3,Eaf6,east,eEF5,emc,EMC1,ens,Epg5,fab1,Fas3,FIG4,fj,ft,garz,Gcn2,Ge-1,Gem2,Gem3,hep,Hmt4-20,how,IFT43,ImpL2,Ino80,Itpr,kat80,Klp…
down	1	LA	0.00107594907772993	475	340	34	0.1	0.071578947368421	GO:0007552	GO:BP	metamorphosis	Atg17,B-H1,bab1,btd,Cdc42,cv-c,dac,disco-r,east,ebi,Eip74EF,emc,fj,Fkbp14,ft,hep,how,Hr3,ImpE1,ImpE3,Itpr,Mbs,ovo,Ptp52F,RhoGAP19D,slpr,Smox,sn,Sp1,stan,step,sty,Vang,vri
down	1	LA	0.00127869753955017	1030	340	57	0.167647058823529	0.0553398058252427	GO:0065008	GO:BP	regulation of biological quality	Acer,Adar-PQ,Alk,Arp2,ATP8B,Atpalpha,Blimp-1,bou,Cad86C,Cad99C,CadN,Cdc37,Cdc42,CG30108,CG9518,CG9650,cold,CSN6,cv-c,Dhc64C,Eip75B,FIG4,fj,ft,garz,Gcn2,Ge-1,gw,Itpr,lic,lqfR,Madm,mdy,mth,NaCP60E,Not1,Nprl3,ovo,pasi2,pbl,S6k,Sec10,Sec24CD,Sema2b,Sh,SkpA,slpr,Smox,Spn42Da,stan,Usp7,Vang,Vha16-1,WASp,wit,wkd,woc
down	1	LA	0.00170067578607267	668	340	42	0.123529411764706	0.062874251497006	GO:0009791	GO:BP	post-embryonic development	akirin,Atg17,B-H1,bab1,Blimp-1,btd,Cdc42,CG9518,cv-c,dac,disco-r,ebi,Eip74EF,Eip75B,emc,ens,fj,Fkbp14,ft,hep,how,Hr4,ImpE1,ImpE3,Itpr,Mbs,ovo,polo,Poxm,Ptp52F,RhoGAP19D,slpr,Smox,sn,Sp1,stan,step,sty,ths,Vang,vri,woc
down	1	LA	0.00251075731654023	449	340	32	0.0941176470588235	0.0712694877505568	GO:0048707	GO:BP	instar larval or pupal morphogenesis	Atg17,B-H1,bab1,btd,Cdc42,cv-c,dac,disco-r,ebi,Eip74EF,emc,fj,Fkbp14,ft,hep,how,ImpE1,ImpE3,Itpr,Mbs,ovo,Ptp52F,RhoGAP19D,slpr,Smox,sn,Sp1,stan,step,sty,Vang,vri
down	1	LA	0.00259148421497794	53	340	10	0.0294117647058824	0.188679245283019	GO:0009913	GO:BP	epidermal cell differentiation	Cdc42,fj,ft,Mbs,ovo,sn,stan,Vang,vri,WASp
down	1	LA	0.00283352057386595	93	340	13	0.0382352941176471	0.139784946236559	GO:0035152	GO:BP	regulation of tube architecture, open tracheal system	Atpalpha,Blimp-1,bou,cold,cv-c,Dhc64C,fj,ft,garz,pasi2,Sec24CD,stan,wkd
down	1	LA	0.00307171520856882	566	340	37	0.108823529411765	0.0653710247349823	GO:0002165	GO:BP	instar larval or pupal development	Atg17,B-H1,bab1,Blimp-1,btd,Cdc42,CG9518,cv-c,dac,disco-r,ebi,Eip74EF,Eip75B,emc,fj,Fkbp14,ft,hep,how,Hr4,ImpE1,ImpE3,Itpr,Mbs,ovo,Ptp52F,RhoGAP19D,slpr,Smox,sn,Sp1,stan,step,sty,Vang,vri,woc
down	1	LA	0.00348889132132903	687	340	42	0.123529411764706	0.0611353711790393	GO:0009888	GO:BP	tissue development	Alk,AP-2alpha,bib,bun-PP,Cad99C,CadN,Catsup,Cdc42,Cka,CSN6,cv-c,Dhc64C,disco-r,emc,fj,ft,garz,hep,how,Krn,lic,loco,Mbs,Not1,ovo,pbl,polo,pon,Rab23,Sema2b,slpr,sn,stan,step,sty,ths,Tollo,twi,Vang,vri,WASp,wol
down	1	LA	0.00361663514141916	95	340	13	0.0382352941176471	0.136842105263158	GO:0007405	GO:BP	neuroblast proliferation	btd,bun-PP,Cdc37,Cdc42,Cka,Dhc64C,E(spl)m3-HLH,loco,MAGE,mts,polo,pon,Smox
down	1	LA	0.00366083673004365	2034	340	92	0.270588235294118	0.0452310717797443	GO:0009059	GO:BP	macromolecule biosynthetic process	akirin,ArgRS,B-H1,bab1,Blimp-1,botv,Bro,btd,bun-PP,CG10462,CG11696,CG15269,CG17568,CG17829,CG32104,CG42588,CG42724,CG4360,CG4854,CG7987,CG8319,CG9166,CG9171,CG9650,CREG,dac,dikar,disco-r,DMAP1,DNAlig3,E(spl)m3-HLH,ebi,eEF5,Eip74EF,Eip75B,emc,EndoU,fd96Cb,fdl,Gcn2,Ge-1,gw,hep,how,Hr3,Hr4,Hr96,Hs2st,Ino80,Ltn1,MEP-1,mRRF2,msi,mute,Nelf-A,Not1,OstDelta,ovo,pAbp,PAPLA1,Pgant7,PIG-L,PIG-P,pita,Poxm,Rb…
down	1	LA	0.00500659217386849	314	340	25	0.0735294117647059	0.0796178343949045	GO:0007167	GO:BP	enzyme-linked receptor protein signaling pathway	Alk,botv,Cdc37,Cdc42,CG31183,ebi,Gp150,hep,ImpL2,kek1,Krn,mts,Mvb12,pbl,Pi3K68D,Roc1a,S6k,SkpA,slpr,Smox,srl,step,sty,ths,wit
down	1	LA	0.00502955085811155	464	340	32	0.0941176470588235	0.0689655172413793	GO:0009886	GO:BP	post-embryonic animal morphogenesis	Atg17,B-H1,bab1,btd,Cdc42,cv-c,dac,disco-r,ebi,Eip74EF,emc,fj,Fkbp14,ft,hep,how,ImpE1,ImpE3,Itpr,Mbs,ovo,Ptp52F,RhoGAP19D,slpr,Smox,sn,Sp1,stan,step,sty,Vang,vri
down	1	LA	0.00729353076756125	495	340	33	0.0970588235294118	0.0666666666666667	GO:0048569	GO:BP	post-embryonic animal organ development	akirin,B-H1,bab1,btd,Cdc42,cv-c,dac,disco-r,ebi,emc,ens,fj,Fkbp14,ft,hep,how,ImpE1,ImpE3,Mbs,ovo,polo,Poxm,RhoGAP19D,slpr,Smox,sn,Sp1,stan,step,sty,ths,Vang,vri
down	1	LA	0.0079358074322876	1334	340	66	0.194117647058824	0.0494752623688156	GO:0048523	GO:BP	negative regulation of cellular process	Alk,asl,B-H1,Blimp-1,btd,Bub1,bun-PP,CadN,CG17568,CG4360,CG5026,CG7387,CG7987,CG9166,CG9650,Cka,CREG,cv-c,disco-r,DMAP1,E(spl)m3-HLH,ebi,Eip75B,emc,ft,Gcn2,Ge-1,gw,Hr3,Hr4,Hr96,ImpL2,Ino80,Itpr,kek1,lic,MAGE,MEP-1,msi,mtd,mts,Nelf-A,Not1,Nprl3,ovo,pAbp,pbl,Pi3K68D,poe,polo,Roc1a,Rtca,Sema2b,SkpA,Smox,srl,sty,Su(z)12,tacc,TM9SF2,Tom,Ubr3,Usp7,vri,WASp,Xpd
down	1	LA	0.00799849468690342	3354	340	134	0.394117647058824	0.0399522957662493	GO:0071840	GO:BP	cellular component organization or biogenesis	Akap200,Alk,AP-2alpha,Arp2,asl,Atg17,ATP8B,Atpalpha,B-H1,Blos4,bou,Bsg25D,Bub1,bun-PP,C3G,Cad99C,CadN,Cdc42,CG11498,CG11737,CG13367,CG13436,CG13502,CG15449,CG16791,CG30108,CG3198,CG3437,CG4957,CG6839,CG7387,CG9166,CG9356,CG9855,Cog1,Cog4,cold,cv-c,dac,Dhc64C,DMAP1,Dnai2,DNAlig3,Eaf6,east,eEF5,emc,EMC1,ens,Epg5,fab1,Fas3,FIG4,fj,ft,garz,Gcn2,Ge-1,Gem2,Gem3,hep,Hmt4-20,how,IFT43,ImpL2,Ino80,Itpr,ka…
down	1	LA	0.00873021869545079	1043	340	55	0.161764705882353	0.0527325023969319	GO:0048583	GO:BP	regulation of response to stimulus	Akap200,akirin,Alk,AP-2alpha,botv,C3G,Cdc37,Cdc42,CG4603,CG4972,Cka,cv-c,DMAP1,ebi,Eip75B,Fkbp14,ft,garz,hep,HERC2,Hr4,IFT43,ImpL2,kek1,Leash,lic,loco,Mp,mtd,mts,Mvb12,Nprl3,pbl,Pi3K68D,poe,Roc1a,Rtca,S6k,Sema2b,SkpA,slpr,spz6,srl,stan,step,sty,Su(z)12,TM9SF2,Tom,Ubr3,Usp7,Vang,vvl,WASp,Wnt2
down	1	LA	0.00901174311590789	103	340	13	0.0382352941176471	0.12621359223301	GO:0061351	GO:BP	neural precursor cell proliferation	btd,bun-PP,Cdc37,Cdc42,Cka,Dhc64C,E(spl)m3-HLH,loco,MAGE,mts,polo,pon,Smox
down	1	LA	0.00938900941845055	37	340	8	0.0235294117647059	0.216216216216216	GO:0019991	GO:BP	septate junction assembly	Atpalpha,bou,CG15449,cold,loco,pasi2,Tsf2,wol
down	1	LA	0.0105705362365625	49	340	9	0.0264705882352941	0.183673469387755	GO:0035316	GO:BP	non-sensory hair organization	Cdc42,fj,ft,Mbs,ovo,sn,stan,Vang,vri
down	1	LA	0.0105705362365625	49	340	9	0.0264705882352941	0.183673469387755	GO:0035315	GO:BP	hair cell differentiation	Cdc42,fj,ft,Mbs,ovo,sn,stan,Vang,vri
down	1	LA	0.0108567665867067	1682	340	78	0.229411764705882	0.0463733650416171	GO:0048519	GO:BP	negative regulation of biological process	Adar-PQ,Alk,asl,B-H1,bab1,Blimp-1,btd,Bub1,bun-PP,CadN,CG17568,CG4360,CG5026,CG7387,CG7987,CG8209,CG9166,CG9650,Cka,CREG,cv-c,dac,disco-r,DMAP1,E(spl)m3-HLH,east,ebi,Eip75B,emc,ft,Gcn2,Ge-1,gw,Hmt4-20,Hr3,Hr4,Hr96,ImpL2,Ino80,Itpr,kek1,lic,MAGE,mdy,MEP-1,msi,mtd,mts,Nelf-A,Not1,Nprl3,ovo,pAbp,pbl,Pi3K68D,poe,polo,Roc1a,Rtca,Sema2b,SkpA,Smg5,Smox,Spn42Da,srl,sty,Su(z)12,tacc,TM9SF2,Tom,Trf4-1,Ubr3…
down	1	LA	0.0117405220611039	771	340	44	0.129411764705882	0.0570687418936446	GO:0009887	GO:BP	animal organ morphogenesis	Acer,Alk,Atg17,Atpalpha,B-H1,bab1,btd,bun-PP,CadN,Cdc42,Cka,cv-c,dac,disco-r,ebi,Eip74EF,emc,FIG4,fj,Fkbp14,ft,hep,how,ImpE1,ImpE3,Itpr,Mbs,msi,mts,ovo,pAbp,RhoGAP19D,slpr,Smox,sn,Sp1,stan,step,sty,Tom,twi,Vang,vri,WASp
down	1	LA	0.0125672363830432	50	340	9	0.0264705882352941	0.18	GO:1902692	GO:BP	regulation of neuroblast proliferation	btd,bun-PP,Cdc37,Cka,E(spl)m3-HLH,MAGE,mts,polo,Smox
down	1	LA	0.0136350417626683	231	340	20	0.0588235294117647	0.0865800865800866	GO:0007169	GO:BP	transmembrane receptor protein tyrosine kinase signaling pathway	Alk,Cdc37,Cdc42,ebi,hep,ImpL2,kek1,Krn,mts,Mvb12,pbl,Pi3K68D,Roc1a,S6k,SkpA,slpr,srl,step,sty,ths
down	1	LA	0.0139062815605944	175	340	17	0.05	0.0971428571428571	GO:0060284	GO:BP	regulation of cell development	bun-PP,CadN,Cdc37,Cka,Dhc64C,E(spl)m3-HLH,MAGE,Mbs,mts,pAbp,polo,Roc1a,Sema2b,Smox,stan,sty,Vang
down	1	LA	0.0151861611145451	64	340	10	0.0294117647058824	0.15625	GO:0008544	GO:BP	epidermis development	Cdc42,fj,ft,Mbs,ovo,sn,stan,Vang,vri,WASp
down	1	LA	0.0154415086038393	830	340	46	0.135294117647059	0.0554216867469879	GO:0030182	GO:BP	neuron differentiation	Alk,B-H1,btd,bun-PP,CadN,Cdc42,Cka,cv-c,dac,Dhc64C,ebi,emc,Fas3,fj,ft,hep,ImpL2,Mbs,Mp,msi,mts,ovo,pAbp,pbl,Poxm,Ptp36E,Ptp52F,Roc1a,Rtca,S6k,Sema2b,Sh,SkpA,sm,Smox,sn,stan,sty,Tollo,Vang,Vps28,vri,vvl,WASp,wit,Wnt2
down	1	LA	0.0154935373529867	1389	340	67	0.197058823529412	0.0482361411087113	GO:0010556	GO:BP	regulation of macromolecule biosynthetic process	akirin,B-H1,bab1,Blimp-1,Bro,btd,bun-PP,CG10462,CG11696,CG15269,CG17568,CG17829,CG4360,CG4854,CG7987,CG8319,CG9166,CG9650,CREG,dac,dikar,disco-r,DMAP1,E(spl)m3-HLH,ebi,eEF5,Eip74EF,Eip75B,emc,EndoU,fd96Cb,Gcn2,Ge-1,gw,hep,how,Hr3,Hr4,Hr96,Ino80,MEP-1,msi,mute,Nelf-A,Not1,ovo,pAbp,pita,Poxm,Rbp1-like,Rcd5,S6KL,Saf-B,Smg5,Smox,Sp1,srl,Su(z)12,Tet,Tollo,Topors,twi,vri,vvl,wde,woc,Xpd
down	1	LA	0.0162517716081671	401	340	28	0.0823529411764706	0.0698254364089776	GO:0048563	GO:BP	post-embryonic animal organ morphogenesis	B-H1,bab1,btd,Cdc42,cv-c,dac,disco-r,ebi,emc,fj,Fkbp14,ft,hep,how,ImpE1,ImpE3,Mbs,ovo,RhoGAP19D,slpr,Smox,sn,Sp1,stan,step,sty,Vang,vri
down	1	LA	0.0162517716081671	401	340	28	0.0823529411764706	0.0698254364089776	GO:0007560	GO:BP	imaginal disc morphogenesis	B-H1,bab1,btd,Cdc42,cv-c,dac,disco-r,ebi,emc,fj,Fkbp14,ft,hep,how,ImpE1,ImpE3,Mbs,ovo,RhoGAP19D,slpr,Smox,sn,Sp1,stan,step,sty,Vang,vri
down	1	LA	0.0199062867327031	4720	340	174	0.511764705882353	0.036864406779661	GO:0043170	GO:BP	macromolecule metabolic process	Acer,Adar-PQ,akirin,Alk,APC10,ArgRS,Atg17,B-H1,bab1,Blimp-1,botv,Bro,btd,Bub1,bun-PP,Cdc42,CG10462,CG11498,CG11529,CG11696,CG11961,CG15269,CG1622,CG17568,CG17829,CG18809,CG2034,CG3097,CG31183,CG3198,CG32104,CG33057,CG34334,CG3631,CG40191,CG42588,CG42724,CG4360,CG4603,CG4854,CG4914,CG5026,CG5068,CG5355,CG5613,CG5808,CG5961,CG6839,CG7987,CG8209,CG8319,CG9166,CG9171,CG9650,CG9855,Cht5,CREG,CSN6,Cul6…
down	1	LA	0.0210090433311355	41	340	8	0.0235294117647059	0.195121951219512	GO:0120193	GO:BP	tight junction organization	Atpalpha,bou,CG15449,cold,loco,pasi2,Tsf2,wol
down	1	LA	0.0210090433311355	41	340	8	0.0235294117647059	0.195121951219512	GO:0120192	GO:BP	tight junction assembly	Atpalpha,bou,CG15449,cold,loco,pasi2,Tsf2,wol
down	1	LA	0.0222333236262816	1918	340	85	0.25	0.0443169968717414	GO:0031323	GO:BP	regulation of cellular metabolic process	akirin,Alk,AP-2alpha,Atg17,B-H1,bab1,Blimp-1,Bro,btd,bun-PP,Catsup,Cdc42,CG10462,CG11696,CG15269,CG17568,CG17829,CG34334,CG40191,CG4360,CG4603,CG4854,CG5026,CG5608,CG7987,CG8319,CG9166,CG9650,CREG,dac,dikar,disco-r,DMAP1,E(spl)m3-HLH,ebi,eEF5,Eip74EF,Eip75B,emc,EndoU,fd96Cb,fus,Gcn2,Ge-1,gw,hep,how,Hr3,Hr4,Hr96,Ino80,kek1,lic,MEP-1,msi,mts,mute,Nelf-A,Not1,Nprl3,ovo,pAbp,pita,Poxm,Rbp1-like,Rcd5,…
down	1	LA	0.0270897040362812	823	340	45	0.132352941176471	0.054678007290401	GO:0007166	GO:BP	cell surface receptor signaling pathway	Akap200,Alk,botv,C3G,Cdc37,Cdc42,CG31183,CG32447,E(spl)m3-HLH,ebi,fj,Fkbp14,ft,Gp150,hep,IFT43,ImpL2,kek1,Krn,lic,Mp,mth,mts,Mvb12,pbl,pen-2,Pi3K68D,Roc1a,S6k,Sema2b,SkpA,slpr,Smox,spz6,srl,stan,step,sty,ths,Tom,Ubr3,Usp7,Vang,wit,Wnt2
down	1	LA	0.0291694495052193	2378	340	100	0.294117647058824	0.0420521446593776	GO:0019222	GO:BP	regulation of metabolic process	Adar-PQ,akirin,Alk,AP-2alpha,Atg17,B-H1,bab1,Blimp-1,Bro,btd,bun-PP,Catsup,Cdc42,CG10462,CG11696,CG15269,CG17568,CG17829,CG3198,CG34334,CG40191,CG4360,CG4603,CG4854,CG5026,CG5608,CG7987,CG8209,CG8319,CG9166,CG9650,CREG,dac,dikar,disco-r,DMAP1,E(spl)m3-HLH,east,ebi,eEF5,Eip74EF,Eip75B,emc,EndoU,fd96Cb,ft,fus,Gcn2,Ge-1,gw,hep,Hmt4-20,how,Hr3,Hr4,Hr96,Ino80,kek1,lic,MEP-1,msi,mts,mute,Nelf-A,Not1,Np…
down	1	LA	0.0316701689220434	1936	340	85	0.25	0.0439049586776859	GO:0048518	GO:BP	positive regulation of biological process	Acer,Akap200,akirin,Alk,AP-2alpha,Arp2,Atg17,botv,Bro,btd,bun-PP,C3G,Cad99C,Catsup,Cdc37,Cdc42,CG10462,CG15269,CG17829,CG3198,CG4603,CG5608,CG9650,Cka,cv-c,Dhc64C,DMAP1,E(spl)m3-HLH,ebi,eEF5,Eip74EF,Eip75B,Fkbp14,ft,garz,Ge-1,gw,hep,Hr3,Hr4,Hr96,IFT43,ImpL2,Itpr,Krn,Leash,lic,Mp,mtd,mts,Not1,Nprl3,ovo,pAbp,pen-2,poe,Rab23,Rcd5,Roc1a,S6k,Sec16,Sec24CD,Sema2b,Sh,SkpA,slpr,Smox,Sp1,srl,stan,step,Tet…
down	1	LA	0.0320799402495316	1762	340	79	0.232352941176471	0.0448354143019296	GO:0010468	GO:BP	regulation of gene expression	Adar-PQ,akirin,B-H1,bab1,Blimp-1,Bro,btd,bun-PP,CG10462,CG11696,CG15269,CG17568,CG17829,CG3198,CG34334,CG4360,CG4854,CG7987,CG8319,CG9166,CG9650,CREG,dac,dikar,disco-r,DMAP1,E(spl)m3-HLH,east,ebi,eEF5,Eip74EF,Eip75B,emc,EndoU,fd96Cb,ft,fus,Gcn2,Ge-1,gw,hep,Hmt4-20,how,Hr3,Hr4,Hr96,Ino80,MEP-1,msi,mute,Nelf-A,Not1,ovo,pAbp,pita,Poxm,Rbp1-like,Rcd5,S6KL,Saf-B,SkpA,Smg5,Smox,snf,Sp1,Spn42Da,srl,Su(z…
down	1	LA	0.0336169227162131	581	340	35	0.102941176470588	0.0602409638554217	GO:0060429	GO:BP	epithelium development	AP-2alpha,bun-PP,Cad99C,CadN,Catsup,Cdc42,Cka,CSN6,cv-c,Dhc64C,emc,fj,ft,garz,hep,Krn,lic,loco,Mbs,Not1,ovo,pbl,polo,pon,Rab23,slpr,sn,stan,step,sty,Tollo,twi,Vang,vri,WASp
down	1	LA	0.0375277874563832	834	340	45	0.132352941176471	0.0539568345323741	GO:0009966	GO:BP	regulation of signal transduction	Akap200,akirin,Alk,AP-2alpha,botv,C3G,Cdc37,Cdc42,CG4972,Cka,cv-c,ebi,Eip75B,Fkbp14,ft,garz,hep,HERC2,Hr4,IFT43,ImpL2,kek1,Leash,lic,loco,Mp,mts,Mvb12,Nprl3,pbl,Pi3K68D,poe,Roc1a,SkpA,slpr,spz6,srl,step,sty,TM9SF2,Tom,Ubr3,Usp7,WASp,Wnt2
down	1	LA	0.040932213495867	377	340	26	0.0764705882352941	0.0689655172413793	GO:0048589	GO:BP	developmental growth	Arp2,Atpalpha,bun-PP,CadN,Cdc42,disco-r,ebi,fj,ft,hep,Hr4,lic,poe,S6k,Sema2b,Sh,SkpA,slpr,Smox,stan,step,Tollo,Vang,WASp,wit,Wnt2
down	1	LA	0.0491180805296158	2018	340	87	0.255882352941176	0.0431119920713578	GO:0080090	GO:BP	regulation of primary metabolic process	akirin,Atg17,B-H1,bab1,Blimp-1,Bro,btd,bun-PP,Catsup,Cdc42,CG10462,CG11696,CG15269,CG17568,CG17829,CG34334,CG40191,CG4360,CG4603,CG4854,CG7987,CG8209,CG8319,CG9166,CG9650,CREG,dac,dikar,disco-r,DMAP1,E(spl)m3-HLH,ebi,eEF5,Eip74EF,Eip75B,emc,EndoU,fd96Cb,fus,Gcn2,Ge-1,gw,hep,how,Hr3,Hr4,Hr96,Ino80,kek1,lic,MEP-1,msi,mts,mute,Nelf-A,Not1,Nprl3,ovo,pAbp,pen-2,pita,poe,Poxm,Rbp1-like,Rcd5,Roc1a,S6KL,…
down	1	LA	0.00014107838830182	6225	361	231	0.6398891966759	0.0371084337349398	GO:0043229	GO:CC	intracellular organelle	Adar-PQ,Akap200,akirin,Alk,AP-2alpha,APC10,Arc42,Arp2,asl,ATP8B,Atpalpha,B-H1,bab1,Blimp-1,botv,Bro,Bsg25D,btd,Bub1,bun-PP,Cad99C,Catsup,Cdc42,CG10029,CG10077,CG10462,CG11498,CG11696,CG11737,CG12012,CG12104,CG12121,CG13367,CG13436,CG13502,CG1371,CG15269,CG1622,CG17121,CG17568,CG17829,CG2034,CG30108,CG31650,CG31809,CG3198,CG33129,CG34229,CG34334,CG3437,CG3566,CG3631,CG40191,CG42724,CG4278,CG4360,C…
down	1	LA	0.000186931111416926	7264	361	260	0.720221606648199	0.0357929515418502	GO:0005622	GO:CC	intracellular anatomical structure	Adar-PQ,Akap200,akirin,Alk,AP-2alpha,APC10,Arc42,ArgRS,Arp2,asl,Atg17,ATP8B,Atpalpha,B-H1,bab1,Blimp-1,botv,Bro,Bsg25D,btd,Bub1,bun-PP,Cad99C,Catsup,Cdc37,Cdc42,CG10029,CG10077,CG10462,CG11498,CG11696,CG11737,CG12012,CG12104,CG12121,CG13367,CG13436,CG13502,CG1371,CG15269,CG1622,CG17121,CG17568,CG17829,CG2034,CG30108,CG31650,CG31673,CG31809,CG3198,CG32104,CG33129,CG34229,CG34334,CG3437,CG3566,CG36…
down	1	LA	0.00023703049269621	6327	361	233	0.645429362880886	0.0368262999841947	GO:0043226	GO:CC	organelle	Adar-PQ,Akap200,akirin,Alk,AP-2alpha,APC10,Arc42,Arp2,asl,ATP8B,Atpalpha,B-H1,bab1,Blimp-1,botv,Bro,Bsg25D,btd,Bub1,bun-PP,Cad99C,Catsup,Cdc42,CG10029,CG10077,CG10462,CG11498,CG11696,CG11737,CG12012,CG12104,CG12121,CG13367,CG13436,CG13502,CG1371,CG15269,CG1622,CG17121,CG17568,CG17829,CG2034,CG30108,CG31650,CG31809,CG3198,CG33129,CG34229,CG34334,CG3437,CG3566,CG3631,CG40191,CG42724,CG4278,CG4360,C…
down	1	LA	0.000795352788519387	5557	361	208	0.57617728531856	0.0374302681302861	GO:0043231	GO:CC	intracellular membrane-bounded organelle	Adar-PQ,akirin,Alk,AP-2alpha,APC10,Arc42,ATP8B,Atpalpha,B-H1,bab1,Blimp-1,botv,Bro,btd,bun-PP,Cad99C,Catsup,Cdc42,CG10029,CG10077,CG10462,CG11498,CG11696,CG11737,CG12012,CG12104,CG12121,CG13367,CG1371,CG15269,CG1622,CG17568,CG17829,CG2034,CG30108,CG31650,CG31809,CG3198,CG33129,CG34229,CG34334,CG3437,CG3566,CG3631,CG40191,CG42724,CG4278,CG4360,CG4558,CG4854,CG4860,CG4957,CG4972,CG5122,CG5608,CG580…
down	1	LA	0.00168704479350236	5776	361	213	0.590027700831025	0.0368767313019391	GO:0043227	GO:CC	membrane-bounded organelle	Adar-PQ,akirin,Alk,AP-2alpha,APC10,Arc42,asl,ATP8B,Atpalpha,B-H1,bab1,Blimp-1,botv,Bro,btd,bun-PP,Cad99C,Catsup,Cdc42,CG10029,CG10077,CG10462,CG11498,CG11696,CG11737,CG12012,CG12104,CG12121,CG13367,CG13436,CG13502,CG1371,CG15269,CG1622,CG17568,CG17829,CG2034,CG30108,CG31650,CG31809,CG3198,CG33129,CG34229,CG34334,CG3437,CG3566,CG3631,CG40191,CG42724,CG4278,CG4360,CG4558,CG4854,CG4860,CG4957,CG4972…
down	1	LA	0.0102494259524522	1453	361	69	0.191135734072022	0.0474879559532003	GO:0012505	GO:CC	endomembrane system	AP-2alpha,ATP8B,botv,Cad99C,Catsup,CG10029,CG12121,CG1371,CG31650,CG31809,CG33129,CG3566,CG3631,CG4332,CG4558,CG4972,CG5608,CG5885,CG6607,CG8237,CG9171,CG9356,CG9855,Cog1,Cog4,Cyp4d14,Dhc64C,EMC1,ERp60,fab1,Fas3,fdl,FIG4,fj,Fkbp14,garz,GCS2alpha,GV1,Hs2st,Itpr,Krn,l(1)G0320,lqfR,Madm,mdy,Muted,Mvb12,OstDelta,pen-2,Pgant7,Pi3K68D,PIG-L,PIG-P,Pis,polo,Rab23,Sans,Sec16,Sec24CD,SIDL,slv,step,Stt3A,Tr…
down	1	LA	0.0151879233455814	16	361	5	0.0138504155124654	0.3125	GO:0098533	GO:CC	ATPase dependent transmembrane transport complex	Atpalpha,CG11069,CG31121,CG5250,snu
down	1	LA	0.0198452568031852	5092	361	187	0.518005540166205	0.0367242733699921	GO:0005737	GO:CC	cytoplasm	Adar-PQ,Akap200,Alk,AP-2alpha,Arc42,ArgRS,Arp2,Atg17,ATP8B,Atpalpha,Blimp-1,botv,bun-PP,Cad99C,Catsup,Cdc37,Cdc42,CG10029,CG10077,CG11498,CG11737,CG12012,CG12121,CG13436,CG13502,CG1371,CG2034,CG30108,CG31650,CG31673,CG31809,CG32104,CG33129,CG34229,CG34334,CG3566,CG3631,CG4278,CG4558,CG4603,CG4860,CG4957,CG4972,CG5026,CG5122,CG5355,CG5608,CG5613,CG5885,CG5961,CG6465,CG6607,CG6839,CG7387,CG7461,CG8…
down	1	LA	0.0251048168960579	10613	361	338	0.936288088642659	0.0318477339112409	GO:0110165	GO:CC	cellular anatomical entity	Acer,Adar-PQ,Akap200,akirin,Alk,AP-2alpha,APC10,Arc42,ArgRS,Arp2,asl,Atg17,ATP8B,Atpalpha,B-H1,B4,bab1,bib,Blimp-1,botv,bou,Bro,Bsg25D,btd,Bub1,bun-PP,bves,C3G,Cad86C,Cad99C,CadN,Catsup,Cdc37,Cdc42,CG10019,CG10029,CG10077,CG10462,CG10936,CG11069,CG11353,CG11498,CG11537,CG11696,CG11737,CG11961,CG12009,CG12012,CG12025,CG12104,CG12121,CG13367,CG13436,CG13502,CG1371,CG14132,CG15269,CG15449,CG1622,CG1…
down	1	LA	0.0299823762473435	168	361	15	0.0415512465373961	0.0892857142857143	GO:0098797	GO:CC	plasma membrane protein complex	AP-2alpha,Atpalpha,Cad86C,CG11069,CG17760,CG1806,CG31121,CG5250,NaCP60E,pen-2,Sh,snu,Vha16-1,VhaAC45,wit
down	1	LA	1.3768094805557e-07	6906	331	245	0.740181268882175	0.0354763973356502	GO:0005488	GO:MF	binding	Acer,Adar-PQ,Akap200,akirin,Alk,AP-2alpha,Arc42,ArgRS,Arp2,asl,Atg17,ATP8B,Atpalpha,B-H1,bab1,Blimp-1,Blos4,botv,Bro,Bsg25D,btd,Bub1,bun-PP,bves,C3G,Cad86C,Cad99C,CadN,Cdc37,Cdc42,CG10077,CG10462,CG10996,CG11069,CG11696,CG1172,CG12009,CG12104,CG13367,CG13502,CG1371,CG15107,CG15269,CG15468,CG1637,CG17568,CG17760,CG17829,CG2034,CG30094,CG3097,CG31121,CG31183,CG31650,CG31673,CG3198,CG3402,CG34334,CG…
down	1	LA	0.00415309903261007	3672	331	138	0.416918429003021	0.0375816993464052	GO:0005515	GO:MF	protein binding	Akap200,akirin,Alk,AP-2alpha,Arp2,asl,Atg17,bab1,Blimp-1,Blos4,Bro,Bsg25D,btd,bun-PP,C3G,Cad99C,CadN,Cdc37,Cdc42,CG1172,CG13502,CG15468,CG1637,CG17760,CG3402,CG40191,CG42588,CG42724,CG4278,CG44001,CG5613,CG5721,CG5961,CG6607,CG7387,CG8209,CG9356,CG9650,Cka,Cln7,CREG,CSN6,Cul6,dac,Dhc64C,dikar,Dnai2,E(spl)m3-HLH,ebi,Eip75B,emc,EMC1,ens,Fas3,fj,ft,garz,Gcn2,Ge-1,Gem2,Gp150,gw,hep,HERC2,Hmt4-20,Hr3,…
down	1	LA	0.00479894330657359	764	331	42	0.126888217522659	0.0549738219895288	GO:0140110	GO:MF	transcription regulator activity	akirin,B-H1,bab1,Blimp-1,Bro,btd,bun-PP,CG10462,CG11696,CG15269,CG17568,CG17829,CG42724,CG4360,CG4854,CG7987,CG8319,CG9650,dac,DMAP1,E(spl)m3-HLH,ebi,Eip74EF,Eip75B,emc,fd96Cb,Hr3,Hr4,Hr96,MEP-1,mute,ovo,pita,Poxm,Smox,Sp1,srl,twi,vri,vvl,wde,woc
down	1	LA	0.0164634889252545	3135	331	119	0.359516616314199	0.0379585326953748	GO:1901363	GO:MF	heterocyclic compound binding	Adar-PQ,Alk,Arc42,ArgRS,Arp2,ATP8B,Atpalpha,B-H1,bab1,Blimp-1,Bro,btd,Bub1,bves,Cdc42,CG10077,CG10462,CG11069,CG11696,CG12104,CG15107,CG15269,CG17568,CG17760,CG17829,CG2034,CG31121,CG31183,CG31673,CG3198,CG34334,CG3566,CG3631,CG3918,CG4360,CG4854,CG4860,CG5808,CG6839,CG7461,CG7987,CG8319,CG9518,CG9650,Cyp4d14,dac,Dhc64C,disco-r,DNAlig3,E(spl)m3-HLH,eEF5,Eip74EF,Eip75B,elg1,EndoU,fab1,fd96Cb,fus,G…
down	1	LA	0.0170526563872584	573	331	33	0.0996978851963746	0.0575916230366492	GO:0003700	GO:MF	DNA-binding transcription factor activity	B-H1,bab1,Blimp-1,btd,bun-PP,CG10462,CG11696,CG15269,CG17568,CG17829,CG4360,CG4854,CG7987,CG8319,CG9650,dac,E(spl)m3-HLH,Eip74EF,Eip75B,fd96Cb,Hr3,Hr4,Hr96,MEP-1,ovo,pita,Poxm,Smox,Sp1,twi,vri,vvl,woc
down	1	LA	0.02381478085912	3160	331	119	0.359516616314199	0.0376582278481013	GO:0097159	GO:MF	organic cyclic compound binding	Adar-PQ,Alk,Arc42,ArgRS,Arp2,ATP8B,Atpalpha,B-H1,bab1,Blimp-1,Bro,btd,Bub1,bves,Cdc42,CG10077,CG10462,CG11069,CG11696,CG12104,CG15107,CG15269,CG17568,CG17760,CG17829,CG2034,CG31121,CG31183,CG31673,CG3198,CG34334,CG3566,CG3631,CG3918,CG4360,CG4854,CG4860,CG5808,CG6839,CG7461,CG7987,CG8319,CG9518,CG9650,Cyp4d14,dac,Dhc64C,disco-r,DNAlig3,E(spl)m3-HLH,eEF5,Eip74EF,Eip75B,elg1,EndoU,fab1,fd96Cb,fus,G…
down	1	LA	0.0410677343759841	217	108	20	0.185185185185185	0.0921658986175115	HP:0006494	HP	Aplasia/Hypoplasia involving bones of the feet	CG17760,CG31673,CG5608,Cog1,Cog4,Dhc64C,ebi,FIG4,ft,HERC2,lic,MAGE,Nelf-A,Pi3K68D,PIG-L,Rab23,twi,Usp7,Wdr81,Wnt2
down	1	LA	0.0016356773133574	135	113	15	0.132743362831858	0.111111111111111	KEGG:04141	KEGG	Protein processing in endoplasmic reticulum	CG4603,CG5885,CG8209,Cul6,ERp60,Gcn2,GCS2alpha,hep,l(1)G0320,OstDelta,Roc1a,Sec24CD,SkpA,Stt3A,Trp1
down	1	LA	0.00304697750234287	43	113	8	0.0707964601769911	0.186046511627907	KEGG:04350	KEGG	TGF-beta signaling pathway	Cul6,emc,mts,Roc1a,S6k,SkpA,Smox,wit
down	1	LA	0.00874578453185564	2	5	2	0.4	1	MIRNA:dme-miR-34-5p	MIRNA	dme-miR-34-5p	Eip74EF,Su(z)12
down	1	LA	0.0136025117499914	243	386	19	0.0492227979274611	0.0781893004115226	TF:M07665_1	TF	Factor: GAGA; motif: MCTCTCTCCC; match class: 1	B-H1,btd,bves,Cdc37,CG10019,CG11069,CG15107,CG1806,CG5910,CG9650,ft,msi,pita,RpL7-like,Sec16,sm,Stt3A,sty,vvl
down	1	LA	0.0385792436157938	1463	386	64	0.16580310880829	0.0437457279562543	TF:M12368	TF	Factor: SRYDELTA; motif: YTATCGATAKTT	Adar-PQ,ArgRS,bib,bun-PP,C3G,CG10029,CG11696,CG1172,CG13671,CG14903,CG1637,CG30099,CG31510,CG33057,CG3402,CG42588,CG42724,CG4332,CG4360,CG5885,CG8319,CG9166,Cog1,Cog4,Cul6,dikar,EMC1,Epg5,fab1,Gcn2,Ge-1,Gp150,GXIVsPLA2,hep,how,Ino80,lic,Mbs,mdy,mh,moi,mRRF2,mts,Nelf-A,Nepl16,pAbp,pen-2,Pi3K68D,Rbp1-like,RhoGAP19D,RpL7-like,RpS13,SkpA,snf,Snm1,Spc25,Tgs1,TM9SF2,Topors,Trp1,Tsp96F,Ubr3,Usp7,ZnT41F
down	1	LEF	0.000783689002009245	5092	133	82	0.616541353383459	0.0161036920659859	GO:0005737	GO:CC	cytoplasm	Ahcy,AIMP2,Akap200,Arc42,cad,Cam,Ced-12,CG13930,CG14740,CG15824,CG17207,CG31673,CG3566,CG42450,CG42668,CG4603,CG4872,CG4957,CG5048,CG5608,CG5961,CG7886,CG8237,CG9166,CG9313,CG9356,CG9399,cn,Coq8,Cyp313a3,dbr,DCTN6-p27,Dhc36C,DJ-1alpha,DNAlig3,Edem2,eEF5,eIF2Bgamma,eIF4A,eIF4H1,Fas3,Frq2,Hlc,Iml1,kat80,Krn,Madm,Mbs,mRpL49,Nup358,par-1,Pcf11,Pdrg1,Pect,Pld,Pp2B-14D,Prosbeta2,Rab26,Rbsn-5,RhoGDI,RpL…
down	1	LEF	0.0262118742527621	375	131	14	0.106870229007634	0.0373333333333333	GO:0140677	GO:MF	molecular function activator activity	CG42450,CG5250,Eh,eIF2Bgamma,Epac,Frq2,Iml1,ITP,Krn,Nplp2,Nup358,Ser,spg,TBC1D16
down	1	LEF	0.0172189921601678	38	8	4	0.5	0.105263157894737	WP:WP537	WP	Translation factors	eEF5,eIF2Bgamma,eIF4A,eIF4H1
down	1	LEM	0.041730826010351	8358	138	118	0.855072463768116	0.0141182100981096	GO:0009987	GO:BP	cellular process	Akap200,alc,Arc42,Bap111,bma,Bub1,Cad86C,CCAP-R,Cdk5alpha,Ced-12,CG10029,CG11000,CG11454,CG12071,CG13743,CG15923,CG1688,CG17278,CG17996,CG18599,CG18809,CG30203,CG3045,CG31272,CG33557,CG33966,CG34334,CG4360,CG43897,CG4615,CG4860,CG4872,CG4957,CG5056,CG5250,CG5515,CG5608,CG5916,CG6179,CG6790,CG8679,CG9166,CG9213,CG9356,CG9399,CG9550,colt,comt,Coq8,CRIF,crim,cry,dac,dar1,Dcr-2,Dnah3,DNAlig3,dpr20,dp…
down	1	LEM	0.00706747148606307	11	4	2	0.5	0.181818181818182	WP:WP406	WP	Mitochondrial long chain fatty acid beta-oxidation	Arc42,colt
down	1	OV	0.000554241406947283	151	101	10	0.099009900990099	0.0662251655629139	GO:0002181	GO:BP	cytoplasmic translation	RpL11,RpL18A,RpL19,RpL34b,RpL40,RpL9,RpS18,RpS20,RpS6,RpS9
down	1	OV	0.0491026726746013	479	101	14	0.138613861386139	0.0292275574112735	GO:0006412	GO:BP	translation	bam,JMJD4,Ltn1,pum,RpL11,RpL18A,RpL19,RpL34b,RpL40,RpL9,RpS18,RpS20,RpS6,RpS9
down	1	OV	3.50266212704811e-06	101	105	10	0.0952380952380952	0.099009900990099	GO:0022626	GO:CC	cytosolic ribosome	RpL11,RpL18A,RpL19,RpL34b,RpL40,RpL9,RpS18,RpS20,RpS6,RpS9
down	1	OV	4.35835807382162e-05	1123	105	28	0.266666666666667	0.02493321460374	GO:0005829	GO:CC	cytosol	Akap200,Arl5,bmm,CG17292,CG1890,CG7970,CG9205,cry,DhpD,kat80,Ltn1,Mbs,Npl4,par-1,Pp2A-29B,RhoGDI,RpL11,RpL18A,RpL19,RpL34b,RpL40,RpL9,RpS18,RpS20,RpS6,RpS9,shep,Smr
down	1	OV	0.000644544866514565	176	105	10	0.0952380952380952	0.0568181818181818	GO:0044391	GO:CC	ribosomal subunit	RpL11,RpL18A,RpL19,RpL34b,RpL40,RpL9,RpS18,RpS20,RpS6,RpS9
down	1	OV	0.00168288828986563	196	105	10	0.0952380952380952	0.0510204081632653	GO:0005840	GO:CC	ribosome	RpL11,RpL18A,RpL19,RpL34b,RpL40,RpL9,RpS18,RpS20,RpS6,RpS9
down	1	OV	0.00189379450957981	56	105	6	0.0571428571428571	0.107142857142857	GO:0022625	GO:CC	cytosolic large ribosomal subunit	RpL11,RpL18A,RpL19,RpL34b,RpL40,RpL9
down	1	OV	0.00831963416351784	44	105	5	0.0476190476190476	0.113636363636364	GO:0022627	GO:CC	cytosolic small ribosomal subunit	RpL40,RpS18,RpS20,RpS6,RpS9
down	1	OV	0.0345845241202551	5092	105	63	0.6	0.0123723487824038	GO:0005737	GO:CC	cytoplasm	Akap200,Arc42,Arl5,bam,bmm,CG11077,CG12895,CG17292,CG1890,CG34293,CG34456,CG3566,CG4872,CG5608,CG5861,CG5885,CG5913,CG5961,CG6179,CG7970,CG9205,CG9356,cry,CycY,Cyp6d2,dbr,DhpD,DNAlig3,gry,JMJD4,kat80,Ltn1,Mbs,Npl4,par-1,pav,Pfdn5,Pgant35A,Pp2A-29B,pum,qin,RhoGDI,RpL11,RpL18A,RpL19,RpL34b,RpL40,RpL9,RpS18,RpS20,RpS6,RpS9,shep,Sirt2,sktl,Smr,thr,Topors,Trp1,trus,Tsp42Ee,TTLL12,Vps8
down	1	OV	0.00104355883118773	177	103	10	0.0970873786407767	0.0564971751412429	GO:0003735	GO:MF	structural constituent of ribosome	RpL11,RpL18A,RpL19,RpL34b,RpL40,RpL9,RpS18,RpS20,RpS6,RpS9
down	1	OV	0.0492665748977536	2	22	2	0.0909090909090909	1	HP:0006994	HP	Diffuse leukoencephalopathy	CG11077,DNAlig3
down	1	OV	0.000126289352470327	238	25	10	0.4	0.0420168067226891	KEGG:03010	KEGG	Ribosome	RpL11,RpL18A,RpL19,RpL34b,RpL40,RpL9,RpS18,RpS20,RpS6,RpS9
down	1	OV	0.0496031746031744	1	1	1	1	1	MIRNA:dme-miR-288-3p	MIRNA	dme-miR-288-3p	dpr10
down	1	PRF	0.0496031746031744	1	1	1	1	1	MIRNA:dme-miR-137-3p	MIRNA	dme-miR-137-3p	mei-P26
down	1	PRF	0.0418865458545761	11	5	2	0.4	0.181818181818182	WP:WP406	WP	Mitochondrial long chain fatty acid beta-oxidation	Arc42,CG3961
down	1	PRM	7.89006116106189e-07	972	197	44	0.223350253807107	0.0452674897119342	GO:0022008	GO:BP	neurogenesis	Abd-B,acj6,Ack-like,ara,Awh,B-H1,beat-Vb,caup,CG10257,CG34353,CG44153,CG6867,Con,Dab,Dg,drpr,dup,E(Pc),ex,fax,fwe,inaE,Mbs,mid,Nak,nerfin-1,Nf-YB,otk,Pak3,par-1,pdm3,plum,pum,qua,Rab6,RasGAP1,shep,spg,Su(z)12,Tollo,wake,WASp,wdp,wit
down	1	PRM	1.07889752987692e-05	830	197	38	0.192893401015228	0.0457831325301205	GO:0030182	GO:BP	neuron differentiation	Abd-B,acj6,ara,Awh,B-H1,beat-Vb,caup,CG34353,CG44153,CG6867,Con,Dab,Dg,drpr,E(Pc),ex,fax,fwe,Mbs,mid,Nak,nerfin-1,Nf-YB,otk,Pak3,par-1,pdm3,plum,pum,qua,Rab6,RasGAP1,shep,spg,Tollo,WASp,wdp,wit
down	1	PRM	3.39914248309587e-05	904	197	39	0.197969543147208	0.043141592920354	GO:0048699	GO:BP	generation of neurons	Abd-B,acj6,ara,Awh,B-H1,beat-Vb,caup,CG34353,CG44153,CG6867,Con,Dab,Dg,drpr,E(Pc),ex,fax,fwe,Mbs,mid,Nak,nerfin-1,Nf-YB,otk,Pak3,par-1,pdm3,plum,pum,qua,Rab6,RasGAP1,shep,spg,Tollo,wake,WASp,wdp,wit
down	1	PRM	5.02155925534714e-05	1195	197	46	0.233502538071066	0.0384937238493724	GO:0007399	GO:BP	nervous system development	Abd-B,acj6,Ack-like,ara,Awh,B-H1,beat-Vb,caup,CG10257,CG34353,CG44153,CG6867,Con,Dab,Dg,drpr,dup,E(Pc),ex,fax,fwe,inaE,Lam,Mbs,mid,Nak,nerfin-1,Nf-YB,otk,Pak3,par-1,Patr-1,pdm3,plum,pum,qua,Rab6,RasGAP1,shep,spg,Su(z)12,Tollo,wake,WASp,wdp,wit
down	1	PRM	5.84424398779253e-05	1540	197	54	0.274111675126904	0.0350649350649351	GO:0048731	GO:BP	system development	Abd-B,acj6,Ack-like,alphaSnap,ara,Awh,B-H1,beat-Vb,bi,caup,CG10257,CG34353,CG44153,CG6867,Con,Dab,Dg,drpr,dup,E(Pc),ex,fax,fwe,garz,inaE,Krn,Lam,Mbs,Mcr,Megf8,mid,Nak,nerfin-1,Nf-YB,otk,Pak3,par-1,Patr-1,pdm3,plum,pum,qua,Rab6,RasGAP1,shep,sigmar,spg,Su(z)12,Tollo,trx,wake,WASp,wdp,wit
down	1	PRM	0.000177256548107999	1817	197	59	0.299492385786802	0.0324711062190424	GO:0048869	GO:BP	cellular developmental process	Abd-B,acj6,Ack-like,Akap200,ara,Awh,B-H1,beat-Vb,bi,BicD,caup,CG10257,CG34353,CG44153,CG6867,Con,Dab,Dg,drpr,dup,E(Pc),ex,fax,Flo2,fwe,garz,Ge-1,inaE,kat80,kek1,Krn,Mbs,Megf8,mia,mid,ms(3)76Cc,Myt1,Nak,nerfin-1,Nf-YB,Osbp,otk,Pak3,par-1,pdm3,plum,pum,qua,Rab6,RasGAP1,shep,Sox21b,spg,Su(z)12,Tollo,wake,WASp,wdp,wit
down	1	PRM	0.000226934721294269	1784	197	58	0.294416243654822	0.0325112107623318	GO:0030154	GO:BP	cell differentiation	Abd-B,acj6,Ack-like,Akap200,ara,Awh,B-H1,beat-Vb,bi,BicD,caup,CG10257,CG34353,CG44153,CG6867,Con,Dab,Dg,drpr,dup,E(Pc),ex,fax,Flo2,fwe,garz,Ge-1,inaE,kek1,Krn,Mbs,Megf8,mia,mid,ms(3)76Cc,Myt1,Nak,nerfin-1,Nf-YB,Osbp,otk,Pak3,par-1,pdm3,plum,pum,qua,Rab6,RasGAP1,shep,Sox21b,spg,Su(z)12,Tollo,wake,WASp,wdp,wit
down	1	PRM	0.000357321981314442	3993	197	101	0.512690355329949	0.0252942649636865	GO:0050794	GO:BP	regulation of cellular process	Abd-B,acj6,Ack-like,Akap200,ara,Awh,B-H1,bi,BicD,Bub1,caup,cbt,Cdk12,CG10257,CG14669,CG15306,CG17816,CG2918,CG32547,CG40191,CG4360,CG44153,CG4872,CG5608,CG6765,CG6867,CG8319,CG8963,CG9166,Con,cry,ctrip,CycY,Dab,dany,Dg,Dgk,drpr,dup,E(Pc),ex,fab1,Fkbp39,Flo2,fwe,garz,Ge-1,GluRIA,Gr33a,Gr64b,Gr98a,inaE,kek1,Krn,Lam,Madm,Mbs,MEP-1,mia,mid,mth,Myt1,Nak,nerfin-1,Nf-YB,Or85d,Or94a,otk,Pak3,par-1,Patr-1…
down	1	PRM	0.00441862300488336	4473	197	106	0.538071065989848	0.0236977420076012	GO:0050789	GO:BP	regulation of biological process	Abd-B,acj6,Ack-like,Akap200,alphaSnap,ara,Awh,B-H1,bi,BicD,Bub1,caup,cbt,Cdk12,CG10257,CG14669,CG15306,CG17816,CG2918,CG32547,CG40191,CG4360,CG44153,CG4872,CG5608,CG6765,CG6867,CG8319,CG8963,CG9166,Con,cry,ctrip,CycY,Dab,dany,Dg,Dgk,drpr,dup,E(Pc),ex,fab1,Fkbp39,Flo2,fwe,garz,Ge-1,GluRIA,Gr33a,Gr64b,Gr98a,inaE,kek1,Krn,Lam,Madm,Mbs,MEP-1,mia,mid,mth,Myt1,Nak,nerfin-1,Nf-YB,nocte,Or85d,Or94a,otk,P…
down	1	PRM	0.00836587921052752	1846	197	55	0.279187817258883	0.0297941495124594	GO:0007165	GO:BP	signal transduction	Ack-like,Akap200,Bub1,cbt,CG10257,CG14669,CG2918,CG32547,CG44153,CG6867,Con,cry,ctrip,CycY,Dab,Dgk,drpr,dup,ex,fab1,Fkbp39,Flo2,garz,GluRIA,Gr33a,Gr64b,Gr98a,inaE,kek1,Krn,Madm,mth,Nak,Nf-YB,Or85d,Or94a,otk,Pak3,par-1,PK2-R1,Prosbeta3,Prosbeta6,pum,Rab6,RasGAP1,RhoGDI,sigmar,spg,Tollo,TpnC41C,Traf6,wake,WASp,wdp,wit
down	1	PRM	0.0105158981968058	645	197	27	0.137055837563452	0.0418604651162791	GO:0048666	GO:BP	neuron development	acj6,ara,beat-Vb,CG34353,CG44153,CG6867,Con,Dab,Dg,drpr,E(Pc),fax,Mbs,mid,Nak,nerfin-1,otk,Pak3,pdm3,plum,pum,Rab6,shep,Tollo,WASp,wdp,wit
down	1	PRM	0.0124053240395188	2063	197	59	0.299492385786802	0.0285991274842462	GO:0023052	GO:BP	signaling	Ack-like,Akap200,alphaSnap,BicD,Bub1,cbt,CG10257,CG14669,CG2918,CG32547,CG44153,CG6867,Con,cry,ctrip,CycY,Dab,Dg,Dgk,drpr,dup,ex,fab1,Fkbp39,Flo2,garz,GluRIA,Gr33a,Gr64b,Gr98a,inaE,kek1,Krn,Madm,mth,Nak,Nf-YB,Or85d,Or94a,otk,Pak3,par-1,PK2-R1,Prosbeta3,Prosbeta6,pum,Rab6,RasGAP1,RhoGDI,sigmar,spg,Syx8,Tollo,TpnC41C,Traf6,wake,WASp,wdp,wit
down	1	PRM	0.0128372985973944	2114	197	60	0.304568527918782	0.0283822138126774	GO:0007154	GO:BP	cell communication	Ack-like,Akap200,alphaSnap,BicD,Bub1,cbt,CG10257,CG14669,CG2918,CG32547,CG44153,CG6867,Con,cry,ctrip,CycY,Dab,Dg,Dgk,drpr,dup,ex,fab1,Fkbp39,Flo2,garz,GluRIA,Gr33a,Gr64b,Gr98a,inaE,kek1,Krn,Madm,mth,Nak,Nf-YB,Or85d,Or94a,otk,Pak3,par-1,pdm3,PK2-R1,Prosbeta3,Prosbeta6,pum,Rab6,RasGAP1,RhoGDI,sigmar,spg,Syx8,Tollo,TpnC41C,Traf6,wake,WASp,wdp,wit
down	1	PRM	0.0254889645365993	489	197	22	0.111675126903553	0.0449897750511247	GO:0031175	GO:BP	neuron projection development	acj6,ara,beat-Vb,CG34353,CG44153,CG6867,Con,Dab,Dg,E(Pc),fax,Mbs,mid,Nak,nerfin-1,otk,Pak3,pdm3,pum,Rab6,WASp,wit
down	1	PRM	0.0255290642107015	1585	197	48	0.243654822335025	0.0302839116719243	GO:0009653	GO:BP	anatomical structure morphogenesis	Abd-B,acj6,Ack-like,alphaSnap,ara,B-H1,beat-Vb,bi,BicD,caup,cbt,CG34353,CG44153,CG6867,Dab,Dg,drpr,dup,E(Pc),ex,fax,garz,kat80,Lam,Mbs,Mcr,Megf8,mid,Myt1,Nak,nerfin-1,Nf-YB,Osbp,otk,Pak3,par-1,pdm3,pum,qua,Rab6,RasGAP1,sigmar,Sox21b,spg,Tollo,Traf6,WASp,wit
down	1	PRM	0.0262820074974195	454	197	21	0.106598984771574	0.0462555066079295	GO:0048812	GO:BP	neuron projection morphogenesis	acj6,ara,beat-Vb,CG34353,CG44153,CG6867,Dab,Dg,E(Pc),fax,Mbs,mid,Nak,nerfin-1,otk,Pak3,pdm3,pum,Rab6,WASp,wit
down	1	PRM	0.0274500513755207	4751	197	108	0.548223350253807	0.022732056409177	GO:0065007	GO:BP	biological regulation	Abd-B,acj6,Ack-like,Akap200,alphaSnap,ara,Awh,B-H1,bi,BicD,Bub1,caup,cbt,Cdk12,CG10257,CG14669,CG15306,CG17816,CG2918,CG32547,CG40191,CG4360,CG44153,CG4872,CG5608,CG5916,CG6765,CG6867,CG8319,CG8963,CG9166,Con,cry,ctrip,CycY,Dab,dany,Dg,Dgk,drpr,dup,E(Pc),ex,fab1,Fkbp39,Flo2,fwe,garz,Ge-1,GluRIA,Gr33a,Gr64b,Gr98a,inaE,kek1,Krn,Lam,Madm,Mbs,Mcr,MEP-1,mia,mid,mth,Myt1,Nak,nerfin-1,Nf-YB,nocte,Or85d,…
down	1	PRM	0.0280500049833033	456	197	21	0.106598984771574	0.0460526315789474	GO:0120039	GO:BP	plasma membrane bounded cell projection morphogenesis	acj6,ara,beat-Vb,CG34353,CG44153,CG6867,Dab,Dg,E(Pc),fax,Mbs,mid,Nak,nerfin-1,otk,Pak3,pdm3,pum,Rab6,WASp,wit
down	1	PRM	0.0280500049833033	456	197	21	0.106598984771574	0.0460526315789474	GO:0048858	GO:BP	cell projection morphogenesis	acj6,ara,beat-Vb,CG34353,CG44153,CG6867,Dab,Dg,E(Pc),fax,Mbs,mid,Nak,nerfin-1,otk,Pak3,pdm3,pum,Rab6,WASp,wit
down	1	PRM	0.0362414735241898	464	197	21	0.106598984771574	0.0452586206896552	GO:0032990	GO:BP	cell part morphogenesis	acj6,ara,beat-Vb,CG34353,CG44153,CG6867,Dab,Dg,E(Pc),fax,Mbs,mid,Nak,nerfin-1,otk,Pak3,pdm3,pum,Rab6,WASp,wit
down	1	PRM	0.00137385569165419	4430	203	105	0.517241379310345	0.0237020316027088	GO:0016020	GO:CC	membrane	Ack-like,Akap200,alphaSnap,BicD,CG13409,CG13833,CG14439,CG14669,CG15657,CG16953,CG17562,CG17839,CG17928,CG31272,CG31523,CG32232,CG32547,CG33096,CG34135,CG34353,CG3961,CG40191,CG42404,CG42697,CG43367,CG43779,CG44153,CG4615,CG4627,CG4701,CG5065,CG5250,CG5608,CG5742,CG5850,CG6126,CG6867,CG7149,CG7970,CG9356,Cog4,Con,Coq8,CycY,Cyp28c1,Cyp313a3,dany,Dg,Dgk,dpr18,dpr20,drpr,ergic53,ex,fab1,fax,Flo2,fwe…
down	1	PRM	0.0356102131113924	6906	198	140	0.707070707070707	0.0202722270489429	GO:0005488	GO:MF	binding	Abd-B,Acbp2,acj6,Ack-like,Akap200,alphaSnap,ara,Arc42,ArgRS,Awh,B-H1,beat-Vb,bi,BicD,Bub1,caup,cbt,Cdk12,CG10011,CG10516,CG11414,CG13409,CG13502,CG14488,CG14669,CG15306,CG17816,CG17839,CG2918,CG31064,CG32232,CG34353,CG3961,CG40191,CG42404,CG42588,CG43367,CG4360,CG44153,CG4678,CG4701,CG4872,CG4957,CG5742,CG5961,CG6144,CG6765,CG8319,CG8963,CG9166,CG9356,Con,Coq8,cry,ctrip,CycY,Cyp28c1,Cyp313a3,Dab,…
down	2	ANF	7.23598751270775e-07	8358	260	226	0.869230769230769	0.0270399617133285	GO:0009987	GO:BP	cellular process	abo,Adk2,Afti,anchor,AP-2mu,Atac3,Atet,ATP8A,Atxn7,Axn,Bap170,BBS1,beta4GalNAcTA,botv,bsf,Cad87A,cal1,CaMKI,Cbp80,Cdk1,Cds,CG10353,CG10483,CG10555,CG10939,CG11726,CG12071,CG1218,CG1233,CG12375,CG12539,CG1309,CG13293,CG13933,CG14669,CG1486,CG15160,CG15740,CG1695,CG17266,CG17806,CG17896,CG18635,CG1902,CG31760,CG34195,CG3430,CG4038,CG4049,CG42674,CG45263,CG4751,CG4887,CG5447,CG5589,CG6052,CG6330,CG6…
down	2	ANF	5.02267371250281e-06	4751	260	151	0.580769230769231	0.0317827825720901	GO:0065007	GO:BP	biological regulation	abo,anchor,Atac3,ATP8A,Atxn7,Axn,Bap170,botv,bsf,cal1,Cbp80,Cdk1,Cds,CG10555,CG10939,CG12071,CG1218,CG1233,CG12539,CG13293,CG13933,CG14669,CG1695,CG17806,CG18635,CG31760,CG32795,CG42674,CG4751,CG6345,CG7379,CG7945,CG8155,CG8641,CG8878,CG8915,chn,ckn,ClC-c,Clk,Cnot4,CYLD,da,dbo,DCAF12,Debcl,disp,Dlg5,drl,drosha,Edem2,EloA,Ent3,Eph,Exo70,FarO,Fas2,Fgop2,fru,fu,Fur2,grass,Helz,HERC2,Hnf4,hppy,Hrb27C…
down	2	ANF	3.59616937555988e-05	1256	260	58	0.223076923076923	0.0461783439490446	GO:0048513	GO:BP	animal organ development	Afti,Amun,anchor,Axn,Bap170,CG42674,CG4766,CG8878,chn,Cont,da,DCAF12,disp,drl,drosha,EloA,Eph,Fas2,fru,fu,Fur2,GckIII,hth,ihog,Invadolysin,kis,kuz,l(3)psg2,lig,lilli,LpR2,lqf,mbt,Mnn1,mop,nolo,nsl1,pasha,peb,pnt,Pura,Rab5,RhoGAP19D,SelR,Set2,shg,sinu,Skp2,Smyd4-4,Src64B,Srrm1,Su(H),Su(var)3-3,Syn2,tinc,Trim9,Trl,unpg
down	2	ANF	0.000260796558355647	4473	260	139	0.534615384615385	0.0310753409344959	GO:0050789	GO:BP	regulation of biological process	abo,anchor,Atac3,Atxn7,Axn,Bap170,botv,bsf,cal1,Cbp80,Cdk1,Cds,CG10555,CG10939,CG12071,CG1233,CG13293,CG13933,CG14669,CG17806,CG31760,CG32795,CG42674,CG4751,CG6345,CG7379,CG8155,CG8641,CG8878,CG8915,chn,ckn,Clk,Cnot4,CYLD,da,dbo,DCAF12,Debcl,disp,Dlg5,drl,drosha,Edem2,EloA,Eph,Exo70,FarO,Fas2,Fgop2,fru,fu,Fur2,grass,Helz,HERC2,Hnf4,hppy,Hrb27C,hth,ihog,Invadolysin,JIL-1,Kap3,Kdm4A,kek5,kis,kuz,l(…
down	2	ANF	0.000352146851748704	1936	260	75	0.288461538461538	0.0387396694214876	GO:0048518	GO:BP	positive regulation of biological process	abo,Atac3,Atxn7,Axn,Bap170,botv,bsf,Cds,CG10555,CG10939,CG12071,CG17806,CG32795,CG42674,CG4751,chn,Clk,Cnot4,CYLD,da,Debcl,drl,EloA,Eph,FarO,Fgop2,fu,grass,hppy,Hrb27C,hth,Invadolysin,Kap3,Kdm4A,kis,kuz,l(3)psg2,lig,lilli,LpR2,lqf,Lst8,mbt,Mnn1,Mob4,mop,Naus,nsl1,nub,Nurf-38,Oseg1,peb,Pi3K59F,PICK1,Pli,pnt,Pura,RpS12,ScpX,shg,Sirt1,Skp2,Snx16,Spt3,Src64B,Srrm1,Stacl,Su(H),Su(var)3-3,Syt4,Taf4,Taf…
down	2	ANF	0.000370636317841869	1688	260	68	0.261538461538462	0.0402843601895735	GO:0048522	GO:BP	positive regulation of cellular process	Atac3,Axn,Bap170,botv,bsf,Cds,CG10555,CG10939,CG12071,CG17806,CG42674,CG4751,chn,Clk,Cnot4,CYLD,da,Debcl,drl,EloA,Eph,Fgop2,fu,grass,hppy,Hrb27C,hth,Invadolysin,Kap3,kis,kuz,l(3)psg2,lig,lilli,lqf,Lst8,mbt,Mnn1,Mob4,mop,Naus,nsl1,nub,Nurf-38,Oseg1,peb,Pi3K59F,PICK1,Pli,pnt,Pura,RpS12,ScpX,shg,Sirt1,Skp2,Snx16,Spt3,Src64B,Srrm1,Stacl,Su(H),Su(var)3-3,Syt4,Taf4,Taf6,Traf6,Trl
down	2	ANF	0.00283848356981619	3993	260	124	0.476923076923077	0.0310543451039319	GO:0050794	GO:BP	regulation of cellular process	abo,anchor,Atac3,Axn,Bap170,botv,bsf,cal1,Cdk1,Cds,CG10555,CG10939,CG12071,CG1233,CG13293,CG13933,CG14669,CG17806,CG31760,CG42674,CG4751,CG6345,CG7379,CG8155,CG8641,CG8878,chn,ckn,Clk,Cnot4,CYLD,da,dbo,DCAF12,Debcl,disp,Dlg5,drl,Edem2,EloA,Eph,FarO,Fas2,Fgop2,fru,fu,Fur2,grass,HERC2,Hnf4,hppy,Hrb27C,hth,ihog,Invadolysin,JIL-1,Kap3,Kdm4A,kek5,kis,kuz,l(3)psg2,lig,lilli,lqf,Lst8,mAChR-B,mbt,mdy,mip…
down	2	ANF	0.00308017706502152	1093	260	48	0.184615384615385	0.0439158279963403	GO:0033036	GO:BP	macromolecule localization	AP-2mu,ATP8A,BBS1,cal1,Cbp80,Cdk1,Cds,CG10939,CG1513,CG1695,CG18635,CG1902,CG5447,CG6052,CG8155,CG8728,CG9132,Cog8,Exo70,FarO,Fatp1,Hrb27C,hth,Hyccin,ihog,INPP5E,Invadolysin,lilli,LpR2,Lst8,mdy,mop,Naus,Nup205,Oseg1,peb,Pi3K59F,PICK1,Rab2,Rab32,Rab5,ScpX,scramb2,shg,Snx16,Spase12,Stacl,Syx13
down	2	ANF	0.00527479902170522	2416	260	84	0.323076923076923	0.0347682119205298	GO:0007275	GO:BP	multicellular organism development	Afti,Amun,anchor,Axn,Bap170,botv,Cdk1,Cds,CG12539,CG42674,CG4766,CG8878,chn,ckn,Clk,Cont,da,dbo,DCAF12,disp,drl,drosha,EloA,Eph,Exo70,Fas2,fru,fu,FucTA,Fur2,GckIII,gny,Hrb27C,hth,ihog,Invadolysin,JIL-1,kis,kuz,l(3)psg2,lig,lilli,LpR2,lqf,mbt,Mnn1,Mob4,mop,Naus,nolo,nsl1,nub,pasha,pasi1,path,peb,Pi3K59F,pnt,Pura,Rab5,RhoGAP19D,Rlip,RpL7,SelR,Set2,shg,sinu,Skp2,Smyd4-4,Snx16,sra,Src64B,Srrm1,stai,S…
down	2	ANF	0.00528550400594536	2846	260	95	0.365384615384615	0.0333801827125791	GO:0048856	GO:BP	anatomical structure development	abo,Afti,Amun,anchor,Axn,Bap170,botv,Cdk1,Cds,CG12539,CG18635,CG42674,CG4766,CG8878,chn,ckn,Clk,Cont,da,dbo,DCAF12,Debcl,disp,Dlg5,drl,drosha,EloA,Eph,Exo70,Fas2,fipi,fru,fu,FucTA,Fur2,GckIII,gny,Hnf4,Hrb27C,hth,ihog,Invadolysin,JIL-1,kis,kuz,l(3)psg2,lig,lilli,LpR2,lqf,mbt,mdy,mip120,Mnn1,Mob4,mop,Naus,NHP2,nolo,nsl1,nub,pasha,pasi1,path,peb,Pi3K59F,pnt,Pura,r2d2,Rab5,RhoGAP19D,Rlip,RpL7,SelR,Se…
down	2	ANF	0.00584303053860974	169	260	15	0.0576923076923077	0.0887573964497041	GO:0010876	GO:BP	lipid localization	ATP8A,Cds,CG1513,CG18635,CG1902,CG6052,FarO,Fatp1,Invadolysin,lilli,LpR2,mdy,Rab32,ScpX,scramb2
down	2	ANF	0.00641234188379531	3018	260	99	0.380769230769231	0.0328031809145129	GO:0032502	GO:BP	developmental process	abo,Afti,Amun,anchor,Axn,Bap170,botv,Cdk1,Cds,CG12539,CG18635,CG42674,CG4766,CG8878,chn,ckn,Clk,Cont,da,dbo,DCAF12,Debcl,disp,Dlg5,drl,drosha,EloA,Eph,Exo70,Fas2,fipi,fru,fu,FucTA,Fur2,GckIII,gny,Hnf4,Hrb27C,hth,ihog,Invadolysin,JIL-1,kis,kuz,l(3)psg2,lig,lilli,LpR2,lqf,mbt,mdy,mip120,Mnn1,Mob4,mop,Naus,NHP2,nolo,nsl1,nub,Nurf-38,pasha,pasi1,path,peb,Pi3K59F,PICK1,pnt,Pura,r2d2,Rab5,RhoGAP19D,Rli…
down	2	ANF	0.00920968826829056	4551	260	135	0.519230769230769	0.029663810151615	GO:0044237	GO:BP	cellular metabolic process	abo,Adk2,Atac3,Axn,Bap170,beta4GalNAcTA,botv,bsf,CaMKI,Cbp80,Cdk1,Cds,CG10555,CG11726,CG12071,CG1218,CG1233,CG12375,CG12539,CG1309,CG13293,CG1486,CG15160,CG17266,CG17806,CG17896,CG34195,CG3430,CG4038,CG4751,CG4887,CG5589,CG6330,CG6345,CG7365,CG7379,CG7544,CG8155,CG8878,CG8915,CG9410,chn,Clk,CLS,Coq2,da,Debcl,drl,drosha,EloA,Eph,FarO,Fatp1,fru,fu,Fur2,GckIII,Gem3,GlcAT-S,gny,grass,Hmgcl,Hnf4,hppy,…
down	2	ANF	0.0135811987510218	578	260	30	0.115384615384615	0.0519031141868512	GO:0007444	GO:BP	imaginal disc development	Amun,anchor,Axn,Bap170,CG42674,disp,drl,EloA,Fas2,fu,hth,ihog,Invadolysin,kis,l(3)psg2,lig,lilli,Mnn1,pasha,peb,pnt,Pura,Rab5,RhoGAP19D,Set2,shg,Skp2,Su(H),Su(var)3-3,Trl
down	2	ANF	0.0171797734462231	121	260	12	0.0461538461538462	0.0991735537190083	GO:0007420	GO:BP	brain development	drl,drosha,Eph,Fas2,hth,Invadolysin,LpR2,mbt,pasha,shg,Src64B,unpg
down	2	ANF	0.0174884654736007	1030	260	44	0.169230769230769	0.0427184466019417	GO:0065008	GO:BP	regulation of biological quality	ATP8A,Bap170,bsf,CG12539,CG18635,CG7945,ClC-c,Clk,da,dbo,DCAF12,Debcl,disp,Ent3,Exo70,Fas2,hppy,kis,kuz,LeuRS-m,Lst8,mbt,mdy,Mob4,mop,pasi1,path,peb,PICK1,Rab2,Rab5,Rbpn-5,scramb2,shg,sinu,Skp2,Snx16,Sod1,sra,Src64B,Stacl,Syn2,Syt4,Syx13
down	2	ANF	0.0179892500720907	771	260	36	0.138461538461538	0.0466926070038911	GO:0009887	GO:BP	animal organ morphogenesis	Afti,anchor,Axn,Bap170,CG42674,chn,Cont,da,DCAF12,drl,drosha,EloA,Fas2,Fur2,GckIII,hth,kis,kuz,l(3)psg2,mbt,Mnn1,peb,pnt,Pura,Rab5,RhoGAP19D,SelR,shg,sinu,Smyd4-4,Src64B,Su(H),Su(var)3-3,Syn2,tinc,Trl
down	2	ANF	0.021767665167582	285	260	19	0.0730769230769231	0.0666666666666667	GO:0007417	GO:BP	central nervous system development	Cont,drl,drosha,Eph,Fas2,fru,hth,Invadolysin,kuz,LpR2,mbt,mop,nolo,pasha,pasi1,shg,sinu,Src64B,unpg
down	2	ANF	0.0233394415420049	1458	260	56	0.215384615384615	0.0384087791495199	GO:0048468	GO:BP	cell development	abo,Afti,Axn,Cdk1,Cds,chn,ckn,Cont,da,DCAF12,Debcl,Dlg5,drl,drosha,Eph,Fas2,fru,fu,Hrb27C,ihog,JIL-1,kis,kuz,l(3)psg2,lig,mbt,mdy,mip120,Mob4,mop,Naus,NHP2,nsl1,nub,pasha,pasi1,path,peb,Pi3K59F,pnt,Pura,r2d2,Rab5,SelR,shg,sinu,Smyd4-4,sra,Src64B,stai,Su(H),Su(var)3-3,Syn2,tinc,Trim9,Trl
down	2	ANF	4.53142775073464e-07	7264	266	205	0.770676691729323	0.0282213656387665	GO:0005622	GO:CC	intracellular anatomical structure	abo,Adk2,Afti,Alg1,Amun,antdh,AP-2mu,Atac3,Atet,ATP8A,Atxn7,Axn,Bap170,BBS1,beta4GalNAcTA,botv,bsf,cal1,CaMKI,Cbp80,Cdk1,Cds,CG10428,CG10483,CG10527,CG10555,CG11151,CG12071,CG1218,CG1233,CG12375,CG13293,CG1486,CG1513,CG15160,CG15395,CG15740,CG1695,CG17266,CG17806,CG17896,CG1902,CG1910,CG33303,CG34159,CG3430,CG4038,CG4049,CG42674,CG46301,CG4751,CG4766,CG4887,CG5447,CG5589,CG6052,CG6144,CG6330,CG63…
down	2	ANF	2.35826405449314e-06	6327	266	184	0.691729323308271	0.0290817132922396	GO:0043226	GO:CC	organelle	abo,Adk2,Afti,Alg1,Amun,AP-2mu,Atac3,Atet,ATP8A,Atxn7,Axn,Bap170,BBS1,beta4GalNAcTA,botv,bsf,cal1,Cbp80,Cdk1,Cds,CG10353,CG10483,CG10555,CG11151,CG12071,CG1218,CG1233,CG12375,CG13293,CG1486,CG1513,CG15160,CG15395,CG15740,CG1695,CG17266,CG17806,CG17896,CG1902,CG1910,CG33303,CG34159,CG3430,CG4038,CG4049,CG42674,CG46301,CG4751,CG4766,CG4887,CG5447,CG5589,CG6052,CG6144,CG6330,CG6345,CG7379,CG7544,CG8…
down	2	ANF	3.00463406545837e-06	5776	266	172	0.646616541353383	0.0297783933518006	GO:0043227	GO:CC	membrane-bounded organelle	abo,Adk2,Afti,Alg1,Amun,AP-2mu,Atac3,Atet,ATP8A,Atxn7,Axn,Bap170,BBS1,beta4GalNAcTA,botv,bsf,cal1,Cbp80,Cdk1,Cds,CG10353,CG10483,CG10555,CG11151,CG12071,CG1218,CG1233,CG12375,CG13293,CG1486,CG1513,CG15160,CG1695,CG17266,CG17806,CG17896,CG1902,CG1910,CG33303,CG34159,CG3430,CG4038,CG4049,CG42674,CG46301,CG4751,CG4766,CG4887,CG5447,CG5589,CG6052,CG6144,CG6330,CG6345,CG7379,CG7544,CG8155,CG8728,CG887…
down	2	ANF	2.86733572191487e-05	5557	266	164	0.616541353383459	0.0295123267950333	GO:0043231	GO:CC	intracellular membrane-bounded organelle	abo,Adk2,Afti,Alg1,Amun,AP-2mu,Atac3,Atet,ATP8A,Atxn7,Axn,Bap170,beta4GalNAcTA,botv,bsf,cal1,Cbp80,Cdk1,Cds,CG10483,CG10555,CG11151,CG12071,CG1218,CG1233,CG12375,CG13293,CG1486,CG1513,CG15160,CG1695,CG17266,CG17806,CG17896,CG1902,CG1910,CG33303,CG34159,CG3430,CG4038,CG4049,CG42674,CG46301,CG4751,CG4766,CG4887,CG5447,CG5589,CG6052,CG6144,CG6330,CG6345,CG7379,CG7544,CG8155,CG8728,CG8878,CG9132,CG94…
down	2	ANF	3.64272807009195e-05	6225	266	178	0.669172932330827	0.0285943775100402	GO:0043229	GO:CC	intracellular organelle	abo,Adk2,Afti,Alg1,Amun,AP-2mu,Atac3,Atet,ATP8A,Atxn7,Axn,Bap170,BBS1,beta4GalNAcTA,botv,bsf,cal1,Cbp80,Cdk1,Cds,CG10483,CG10555,CG11151,CG12071,CG1218,CG1233,CG12375,CG13293,CG1486,CG1513,CG15160,CG15395,CG15740,CG1695,CG17266,CG17806,CG17896,CG1902,CG1910,CG33303,CG34159,CG3430,CG4038,CG4049,CG42674,CG46301,CG4751,CG4766,CG4887,CG5447,CG5589,CG6052,CG6144,CG6330,CG6345,CG7379,CG7544,CG8155,CG87…
down	2	ANF	0.0136105463660326	1453	266	54	0.203007518796992	0.037164487267722	GO:0012505	GO:CC	endomembrane system	Afti,Alg1,AP-2mu,Atet,ATP8A,beta4GalNAcTA,botv,Cds,CG10483,CG1309,CG1486,CG1902,CG33303,CG5447,CG9132,ClC-c,Cog8,Cyp28a5,Cyp4d20,Edem2,Fatp1,FucTA,Fur2,GckIII,GlcAT-S,gny,Hmgcl,LpR2,lqf,mdy,mop,Nup205,OSCP1,path,PGAP3,Pi3K59F,PICK1,PIG-A,PIG-X,Rab2,Rab32,Rab5,Rbpn-5,Rint1,Rubicon,S1P,shg,Sirt1,Snx16,Spase12,Sras,Syt4,Syx13,Vps50
down	2	ANF	0.0145632546444953	5092	266	143	0.537593984962406	0.0280832678711705	GO:0005737	GO:CC	cytoplasm	Adk2,Afti,Alg1,antdh,AP-2mu,Atet,ATP8A,Axn,BBS1,beta4GalNAcTA,botv,bsf,CaMKI,Cbp80,Cdk1,Cds,CG10428,CG10483,CG10527,CG11151,CG12375,CG1486,CG1513,CG15395,CG1695,CG17266,CG17896,CG1902,CG33303,CG34159,CG42674,CG4766,CG5447,CG5589,CG6330,CG6345,CG6983,CG8155,CG8728,CG8878,CG9132,CG9410,ckn,ClC-c,Clk,CLS,Cnot4,Cog8,Coq2,CYLD,Cyp28a5,Cyp4d20,DCAF12,Debcl,Edem2,emp,Exo70,FarO,Fas2,Fatp1,fu,FucTA,Fur2,…
down	2	ANF	0.0168844366749533	10613	266	252	0.947368421052632	0.0237444643361915	GO:0110165	GO:CC	cellular anatomical entity	abo,Adk2,Afti,Alg1,Amun,anchor,antdh,AP-2mu,Atac3,Atet,ATP8A,Atxn7,Axn,Bap170,BBS1,beta4GalNAcTA,botv,bsf,Cad87A,cal1,CaMKI,Cbp80,Cdk1,Cds,CG10353,CG10428,CG10483,CG10527,CG10555,CG10939,CG1103,CG11151,CG12071,CG1218,CG1233,CG12375,CG1299,CG1309,CG13293,CG14669,CG14764,CG1486,CG1513,CG15160,CG15395,CG15740,CG1695,CG17266,CG17806,CG17896,CG18635,CG1902,CG1910,CG31157,CG31207,CG31760,CG32795,CG3330…
down	2	ANF	0.0403558189322614	14	266	4	0.0150375939849624	0.285714285714286	GO:0030125	GO:CC	clathrin vesicle coat	Afti,AP-2mu,CG9132,lqf
down	2	ANF	0.000872991028806062	6906	257	184	0.715953307392996	0.0266434984071822	GO:0005488	GO:MF	binding	abo,Adk2,Afti,AP-2mu,Atac3,Atet,ATP8A,Axn,Bap170,BBS1,beta4GalNAcTA,botv,bsf,Cad87A,cal1,CaMKI,Cbp80,Cdk1,CG10353,CG10483,CG10492,CG10939,CG11726,CG12071,CG1218,CG1233,CG12375,CG12539,CG1299,CG13933,CG14669,CG14762,CG1486,CG1513,CG15160,CG17266,CG17806,CG17896,CG1902,CG3430,CG4038,CG4049,CG45263,CG4751,CG4766,CG4887,CG5589,CG6052,CG6144,CG6345,CG7379,CG7544,CG7945,CG8641,CG8728,CG8878,CG8915,CG94…
down	2	ANF	0.00241748330109887	3672	257	112	0.43579766536965	0.0305010893246187	GO:0005515	GO:MF	protein binding	abo,Afti,AP-2mu,Atac3,Axn,Bap170,BBS1,bsf,cal1,CaMKI,Cbp80,Cdk1,CG10353,CG10939,CG1218,CG13933,CG14762,CG15160,CG45263,CG4751,CG4766,CG7379,CG7945,CG8641,CG9467,chn,ckn,Clk,Cont,da,dao,dbo,DCAF12,Debcl,Dlg5,drl,Edem2,Eph,Exo70,f-cup,Fas2,fipi,fru,fu,GckIII,gprs,Helz,HERC2,Hrb27C,hth,ihog,JIL-1,Kap3,kek5,kis,kuz,lig,lilli,LpR2,lqf,Lst8,mbt,Mfe2,mip120,Mob4,mop,Myo95E,ncm,nsl1,Odj,OSCP1,Oseg1,pasha…
down	2	ANF	0.00724383861704378	131	257	12	0.0466926070038911	0.0916030534351145	GO:0042803	GO:MF	protein homodimerization activity	da,dbo,Debcl,drl,fu,GckIII,ihog,Mfe2,OSCP1,shg,Sod1,Trl
down	2	ANF	0.0486178596315662	2891	257	88	0.342412451361868	0.0304392943618125	GO:0043167	GO:MF	ion binding	Adk2,Atet,ATP8A,beta4GalNAcTA,botv,Cad87A,CaMKI,Cdk1,CG10483,CG10492,CG1218,CG12375,CG12539,CG1299,CG14669,CG1486,CG17806,CG17896,CG4049,CG4751,CG4887,CG5589,CG6052,CG6144,CG6345,CG7379,CG8641,CG8728,CG8878,CG8915,chn,ClC-c,Cnot4,Cyp28a5,Cyp4d20,drl,Edem2,Eph,Exo70,fru,fu,Fur2,GckIII,Gem3,GlcAT-S,grass,Helz,HERC2,Hmgcl,Hnf4,hppy,Invadolysin,Irp-1B,JIL-1,Kdm4A,kis,kuz,LeuRS-m,LManII,LpR2,mbt,Mob4,…
down	2	ANM	8.77379029775062e-05	4551	154	92	0.597402597402597	0.020215337288508	GO:0044237	GO:BP	cellular metabolic process	Acbp1,Bap170,bowl,bsf,Cbl,Cbp80,CG12375,CG12539,CG12917,CG1309,CG15160,CG17266,CG17528,CG17806,CG18304,CG32473,CG33057,CG34195,CG3430,CG4038,CG42327,CG42376,CG5028,CG5589,CG6345,CG7379,CG7544,CG8878,CG8915,CG9410,CLS,da,danr,Debcl,drosha,Dtd,Fatp1,Fur2,Gas41,GckIII,GlyS,gny,Hmgcl,Hnf4,Hrb27C,htl,Hyccin,INPP5E,Irp-1B,jhamt,Kdm4A,kis,Mdh1,mdy,Mob4,mop,mRpS7,mtSSB,ncm,NHP2,nop5,NT5E-2,Nurf-38,Odj,Op…
down	2	ANM	9.36601510376833e-05	6194	154	113	0.733766233766234	0.0182434614142719	GO:0008152	GO:BP	metabolic process	Acbp1,Alg1,Bap170,bowl,bsf,Cbl,Cbp80,CG12375,CG12539,CG12917,CG1309,CG15160,CG17266,CG17528,CG17806,CG18304,CG32473,CG33057,CG33159,CG33303,CG34195,CG3430,CG4038,CG42327,CG42376,CG5028,CG5447,CG5589,CG6325,CG6345,CG7379,CG7544,CG8728,CG8878,CG8915,CG9410,CLS,Cnot4,CYLD,da,danr,Debcl,drosha,Dtd,Fatp1,Fur2,Gas41,GckIII,GlyS,gny,GstE11,Helz,Hmgcl,Hnf4,Hrb27C,htl,Hyccin,Idgf3,INPP5E,Irp-1B,isoQC,jham…
down	2	ANM	0.000192919676196204	5850	154	108	0.701298701298701	0.0184615384615385	GO:0071704	GO:BP	organic substance metabolic process	Acbp1,Alg1,Bap170,bowl,bsf,Cbl,Cbp80,CG12375,CG12539,CG12917,CG1309,CG15160,CG17266,CG17528,CG17806,CG32473,CG33057,CG33159,CG33303,CG34195,CG3430,CG4038,CG42327,CG5028,CG5447,CG5589,CG6325,CG6345,CG7379,CG7544,CG8728,CG8878,CG8915,CG9410,CLS,Cnot4,CYLD,da,danr,drosha,Dtd,Fatp1,Fur2,Gas41,GckIII,GlyS,gny,GstE11,Helz,Hmgcl,Hnf4,Hrb27C,htl,Hyccin,Idgf3,INPP5E,Irp-1B,isoQC,jhamt,Kdm4A,kis,LManII,LpR…
down	2	ANM	0.00116874451355573	5541	154	102	0.662337662337662	0.018408229561451	GO:0044238	GO:BP	primary metabolic process	Acbp1,Alg1,Bap170,bowl,bsf,Cbl,Cbp80,CG12375,CG12539,CG12917,CG1309,CG15160,CG17266,CG17528,CG17806,CG32473,CG33057,CG33159,CG33303,CG34195,CG3430,CG4038,CG42327,CG5028,CG5447,CG5589,CG6325,CG6345,CG7379,CG7544,CG8728,CG8878,CG8915,CLS,Cnot4,CYLD,da,danr,drosha,Dtd,Fatp1,Fur2,Gas41,GckIII,GlyS,gny,Hmgcl,Hnf4,Hrb27C,htl,Hyccin,Idgf3,INPP5E,Irp-1B,isoQC,jhamt,Kdm4A,kis,LManII,LpR2,Mdh1,mdy,mop,mRpS…
down	2	ANM	0.00766998035826886	676	154	24	0.155844155844156	0.0355029585798817	GO:0006396	GO:BP	RNA processing	bsf,Cbp80,CG12375,CG15160,CG17266,CG33057,CG34195,CG4038,CG5589,CG6345,CG7544,drosha,Hrb27C,ncm,NHP2,nop5,r2d2,Rat1,RpL7,Rpp25,Rrp46,Srrm1,Tsen34,x16
down	2	ANM	0.0296671738692086	330	154	15	0.0974025974025974	0.0454545454545455	GO:0034470	GO:BP	ncRNA processing	Cbp80,CG33057,CG34195,CG4038,CG5589,CG6345,CG7544,drosha,NHP2,nop5,r2d2,RpL7,Rpp25,Rrp46,Tsen34
down	2	ANM	0.034704520699812	2658	154	57	0.37012987012987	0.0214446952595937	GO:0010467	GO:BP	gene expression	Bap170,bowl,bsf,Cbp80,CG12375,CG15160,CG17266,CG17806,CG33057,CG34195,CG4038,CG5589,CG6345,CG7379,CG7544,CG8728,CG8878,CG8915,da,danr,drosha,Fur2,Gas41,Helz,Hnf4,Hrb27C,Kdm4A,kis,mop,mRpS7,ncm,NHP2,nop5,Nurf-38,Odj,Opbp,pum,r2d2,Rat1,RpL27,RpL7,Rpp25,RpS12,RpS4,Rrp46,Smyd4-4,Spase12,Spt3,Sras,Srrm1,Taf6,Trl,Tsen34,tx,unpg,Unr,x16
down	2	ANM	0.000722996431317599	7264	155	120	0.774193548387097	0.0165198237885463	GO:0005622	GO:CC	intracellular anatomical structure	Alg1,Bap170,bowl,bsf,cal1,Cbl,Cbp80,CG10483,CG10527,CG12375,CG12917,CG13392,CG13775,CG14207,CG15160,CG15740,CG17266,CG17528,CG17806,CG3104,CG31678,CG32473,CG33303,CG34159,CG3430,CG4038,CG42376,CG5028,CG5447,CG5589,CG6345,CG7379,CG7544,CG7772,CG8728,CG8878,CG9410,CG9921,CLS,Cnot4,Coa8,CYLD,Cyp28a5,Cyp4d20,da,danr,Debcl,drosha,Dtd,emp,Exo70,Fatp1,Fur2,Gas41,GckIII,GlyS,gny,GstE11,Helz,Hmgcl,Hnf4,Hr…
down	2	ANM	0.00163095291746157	6327	155	108	0.696774193548387	0.0170697012802276	GO:0043226	GO:CC	organelle	Alg1,Bap170,bowl,bsf,cal1,Cbp80,CG10483,CG12375,CG12917,CG13392,CG13775,CG14207,CG15160,CG15740,CG17266,CG17528,CG17806,CG31678,CG33303,CG34159,CG3430,CG4038,CG42376,CG5028,CG5447,CG5589,CG6345,CG7379,CG7544,CG7772,CG8728,CG8878,CG9410,CG9921,CLS,Coa8,CYLD,Cyp28a5,Cyp4d20,da,danr,Debcl,drosha,emp,Fatp1,Fur2,Gas41,GckIII,GlyS,gny,Helz,Hmgcl,Hnf4,Hrb27C,INPP5E,Irp-1B,isoQC,jhamt,Kdm4A,kis,LManII,lo…
down	2	ANM	0.00190985494993133	5776	155	101	0.651612903225806	0.0174861495844875	GO:0043227	GO:CC	membrane-bounded organelle	Alg1,Bap170,bowl,bsf,cal1,Cbp80,CG10483,CG12375,CG12917,CG13392,CG13775,CG14207,CG15160,CG17266,CG17528,CG17806,CG31678,CG33303,CG34159,CG3430,CG4038,CG42376,CG5028,CG5447,CG5589,CG6345,CG7379,CG7544,CG7772,CG8728,CG8878,CG9410,CG9921,CLS,Coa8,Cyp28a5,Cyp4d20,da,danr,Debcl,drosha,emp,Fatp1,Fur2,Gas41,GckIII,GlyS,gny,Hmgcl,Hnf4,Hrb27C,INPP5E,Irp-1B,isoQC,jhamt,Kdm4A,kis,LManII,lobo,LpR2,Mdh1,mdy,m…
down	2	ANM	0.00468349256474158	5557	155	97	0.625806451612903	0.0174554615799892	GO:0043231	GO:CC	intracellular membrane-bounded organelle	Alg1,Bap170,bowl,bsf,cal1,Cbp80,CG10483,CG12375,CG12917,CG13392,CG13775,CG14207,CG15160,CG17266,CG17528,CG17806,CG31678,CG33303,CG34159,CG3430,CG4038,CG42376,CG5028,CG5447,CG5589,CG6345,CG7379,CG7544,CG7772,CG8728,CG8878,CG9410,CG9921,CLS,Coa8,Cyp28a5,Cyp4d20,da,danr,Debcl,drosha,emp,Fatp1,Fur2,Gas41,GckIII,GlyS,gny,Hmgcl,Hnf4,Hrb27C,Irp-1B,isoQC,jhamt,Kdm4A,kis,LManII,LpR2,Mdh1,mdy,mop,mRpS7,mtS…
down	2	ANM	0.00599261758835901	6225	155	105	0.67741935483871	0.0168674698795181	GO:0043229	GO:CC	intracellular organelle	Alg1,Bap170,bowl,bsf,cal1,Cbp80,CG10483,CG12375,CG12917,CG13392,CG13775,CG14207,CG15160,CG15740,CG17266,CG17528,CG17806,CG31678,CG33303,CG34159,CG3430,CG4038,CG42376,CG5028,CG5447,CG5589,CG6345,CG7379,CG7544,CG7772,CG8728,CG8878,CG9410,CG9921,CLS,Coa8,CYLD,Cyp28a5,Cyp4d20,da,danr,Debcl,drosha,emp,Fatp1,Fur2,Gas41,GckIII,GlyS,gny,Helz,Hmgcl,Hnf4,Hrb27C,Irp-1B,isoQC,jhamt,Kdm4A,kis,LManII,lobo,LpR2…
down	2	ANM	0.0201920358590967	19	155	4	0.0258064516129032	0.210526315789474	GO:0005732	GO:CC	sno(s)RNA-containing ribonucleoprotein complex	CG4038,NHP2,nop5,Rpp25
down	2	ANM	0.00995751745056951	715	151	23	0.152317880794702	0.0321678321678322	GO:0003723	GO:MF	RNA binding	bsf,Cbp80,CG12375,CG4038,CG5589,CG8915,Cnot4,drosha,Dtd,Helz,Hrb27C,mRpS7,ncm,NHP2,nop5,pum,r2d2,Rat1,RpL7,Rpp25,RpS4,Unr,x16
down	2	ANM	0.0475672728302232	3278	177	63	0.355932203389831	0.0192190359975595	TF:M07856	TF	Factor: BtbVII; motif: AKWGTACATA	Acbp1,bowl,bsf,Cbl,CG10483,CG10527,CG12917,CG13775,CG14764,CG15740,CG17266,CG2906,CG32473,CG32795,CG33159,CG34159,CG3430,CG42376,CG46315,CG4660,CG4984,CG5028,CG6325,CG8180,CG9921,CheB42a,CLS,Cnot4,Coa8,Corp,Cyp28a5,Cyp4d20,danr,Dlg5,drosha,Fur2,GlyS,gny,GstE11,Idgf3,INPP5E,isoQC,LManII,LpR2,Mdh1,mdy,mop,mRpS7,Msr-110,Opbp,PIG-X,Rab2,Rab5,RpL27,Sms,Smyd4-4,Spase12,Spt3,sqa,Srrm1,Treh,Tsen34,x16
down	2	LA	9.2688277709201e-08	230	207	22	0.106280193236715	0.0956521739130435	GO:0006091	GO:BP	generation of precursor metabolites and energy	aralar1,bsf,CG5214,CG9410,CG9485,COX5B,dj-1beta,FASN1,Hmgcl,Irp-1B,Mdh1,ND-13A,ND-30,ND-39,ND-B14.5A,ND-B17,ND-B22,Pgk,SdhA,SdhB,SdhD,UQCR-C2
down	2	LA	1.45401378860614e-07	4551	207	125	0.603864734299517	0.027466490881125	GO:0044237	GO:BP	cellular metabolic process	Ac13E,Adk2,Adk3,aralar1,Atac3,ATPsynB,ATPsynCF6,Bap170,bond,bonsai,bsf,BtbVII,Cbl,Cdk1,CG1640,CG17029,CG17266,CG17385,CG17528,CG17768,CG17803,CG18304,CG2145,CG33057,CG34195,CG3430,CG34423,CG3999,CG4038,CG5177,CG5214,CG5567,CG5589,CG6345,CG7069,CG7379,CG7544,CG7560,CG8878,CG8915,CG9410,CG9485,chn,CLS,COX5B,Ctf4,da,Debcl,dj-1beta,drosha,FASN1,Fatp3,Fmo-2,Gapdh2,Gas41,GckIII,GlcAT-S,gny,Hmgcl,hoip,H…
down	2	LA	4.47194794125e-07	204	207	20	0.0966183574879227	0.0980392156862745	GO:0015980	GO:BP	energy derivation by oxidation of organic compounds	aralar1,bsf,CG5214,CG9410,CG9485,COX5B,dj-1beta,FASN1,Irp-1B,Mdh1,ND-13A,ND-39,ND-B14.5A,ND-B17,ND-B22,Pgk,SdhA,SdhB,SdhD,UQCR-C2
down	2	LA	4.68121914792256e-07	6194	207	152	0.734299516908213	0.0245398773006135	GO:0008152	GO:BP	metabolic process	Ac13E,Adk2,Adk3,Alg1,Ance-3,aralar1,Atac3,ATPsynB,ATPsynCF6,Bap170,bond,bonsai,bsf,BtbVII,Btnd,Cbl,Cdk1,CG10280,CG14892,CG1640,CG16756,CG17029,CG17266,CG17385,CG17528,CG17768,CG17803,CG18304,CG2145,CG33057,CG33303,CG34195,CG3430,CG34423,CG3999,CG4038,CG5177,CG5214,CG5447,CG5567,CG5589,CG5909,CG6325,CG6345,CG7069,CG7379,CG7544,CG7560,CG7829,CG8728,CG8878,CG8915,CG9410,CG9485,chn,CLS,Cnot4,COX5B,Ct…
down	2	LA	4.98774640335803e-07	163	207	18	0.0869565217391304	0.110429447852761	GO:0045333	GO:BP	cellular respiration	aralar1,bsf,CG5214,CG9410,COX5B,dj-1beta,Irp-1B,Mdh1,ND-13A,ND-39,ND-B14.5A,ND-B17,ND-B22,Pgk,SdhA,SdhB,SdhD,UQCR-C2
down	2	LA	6.48214285863345e-06	148	207	16	0.0772946859903382	0.108108108108108	GO:0009060	GO:BP	aerobic respiration	bsf,CG5214,COX5B,dj-1beta,Irp-1B,Mdh1,ND-13A,ND-39,ND-B14.5A,ND-B17,ND-B22,Pgk,SdhA,SdhB,SdhD,UQCR-C2
down	2	LA	9.38448010962147e-05	114	207	13	0.0628019323671498	0.114035087719298	GO:0022900	GO:BP	electron transport chain	aralar1,COX5B,dj-1beta,ND-13A,ND-30,ND-39,ND-B14.5A,ND-B17,ND-B22,SdhA,SdhB,SdhD,UQCR-C2
down	2	LA	0.000104186508888483	115	207	13	0.0628019323671498	0.11304347826087	GO:0006119	GO:BP	oxidative phosphorylation	bsf,COX5B,dj-1beta,ND-13A,ND-39,ND-B14.5A,ND-B17,ND-B22,Pgk,SdhA,SdhB,SdhD,UQCR-C2
down	2	LA	0.000187769533991299	101	207	12	0.0579710144927536	0.118811881188119	GO:0022904	GO:BP	respiratory electron transport chain	aralar1,COX5B,dj-1beta,ND-13A,ND-39,ND-B14.5A,ND-B17,ND-B22,SdhA,SdhB,SdhD,UQCR-C2
down	2	LA	0.000410262471284002	89	207	11	0.0531400966183575	0.123595505617978	GO:0042775	GO:BP	mitochondrial ATP synthesis coupled electron transport	COX5B,dj-1beta,ND-13A,ND-39,ND-B14.5A,ND-B17,ND-B22,SdhA,SdhB,SdhD,UQCR-C2
down	2	LA	0.000644098250717411	93	207	11	0.0531400966183575	0.118279569892473	GO:0042773	GO:BP	ATP synthesis coupled electron transport	COX5B,dj-1beta,ND-13A,ND-39,ND-B14.5A,ND-B17,ND-B22,SdhA,SdhB,SdhD,UQCR-C2
down	2	LA	0.000957880711730583	5850	207	137	0.661835748792271	0.0234188034188034	GO:0071704	GO:BP	organic substance metabolic process	Ac13E,Adk2,Adk3,Alg1,Ance-3,Atac3,ATPsynB,ATPsynCF6,Bap170,bond,bonsai,bsf,BtbVII,Cbl,Cdk1,CG10280,CG14892,CG1640,CG17029,CG17266,CG17385,CG17528,CG17768,CG17803,CG2145,CG33057,CG33303,CG34195,CG3430,CG34423,CG3999,CG4038,CG5177,CG5214,CG5447,CG5567,CG5589,CG5909,CG6325,CG6345,CG7069,CG7379,CG7544,CG7560,CG7829,CG8728,CG8878,CG8915,CG9410,CG9485,chn,CLS,Cnot4,COX5B,Ctf4,CYLD,da,dj-1beta,drosha,FA…
down	2	LA	0.00140942344885797	81	207	10	0.0483091787439614	0.123456790123457	GO:0019646	GO:BP	aerobic electron transport chain	COX5B,ND-13A,ND-39,ND-B14.5A,ND-B17,ND-B22,SdhA,SdhB,SdhD,UQCR-C2
down	2	LA	0.00307465411521487	5541	207	130	0.628019323671498	0.0234614690489081	GO:0044238	GO:BP	primary metabolic process	Ac13E,Adk2,Adk3,Alg1,Ance-3,Atac3,ATPsynB,ATPsynCF6,Bap170,bond,bonsai,bsf,BtbVII,Cbl,Cdk1,CG10280,CG14892,CG1640,CG17029,CG17266,CG17385,CG17528,CG17768,CG17803,CG2145,CG33057,CG33303,CG34195,CG3430,CG3999,CG4038,CG5177,CG5214,CG5447,CG5567,CG5589,CG5909,CG6325,CG6345,CG7069,CG7379,CG7544,CG7560,CG7829,CG8728,CG8878,CG8915,CG9485,chn,CLS,Cnot4,COX5B,Ctf4,CYLD,da,dj-1beta,drosha,FASN1,Fatp3,FipoQ…
down	2	LA	0.00735872273906178	8358	207	174	0.840579710144927	0.0208183776022972	GO:0009987	GO:BP	cellular process	Ac13E,Adk2,Adk3,aralar1,Atac3,ATPsynB,ATPsynCF6,Bap170,bond,bonsai,bsf,BtbVII,Btnd,cal1,Cbl,Cdk1,CG10859,CG11267,CG14207,CG1640,CG17029,CG17266,CG17385,CG17528,CG17768,CG17803,CG18304,CG2145,CG2694,CG31676,CG31792,CG32354,CG33057,CG34195,CG3430,CG34396,CG34423,CG3999,CG4038,CG5177,CG5214,CG5447,CG5567,CG5589,CG6345,CG7069,CG7379,CG7544,CG7560,CG8728,CG8878,CG8915,CG9410,CG9485,cher,chn,CLS,Cnot4,…
down	2	LA	0.0119536587861879	413	207	21	0.101449275362319	0.0508474576271186	GO:0019752	GO:BP	carboxylic acid metabolic process	bond,CG1640,CG3999,CG5214,CG7069,CG7560,dj-1beta,FASN1,Fatp3,Gapdh2,Hmgcl,Irp-1B,Mdh1,Men-b,muc,Pfk,Pgk,pug,pyd3,SdhA,Tpi
down	2	LA	0.0125553426461685	889	207	34	0.164251207729469	0.0382452193475816	GO:0044281	GO:BP	small molecule metabolic process	Ac13E,Adk2,Adk3,ATPsynB,ATPsynCF6,bond,CG1640,CG17029,CG3999,CG5214,CG7069,CG7560,CG9410,CLS,COX5B,dj-1beta,FASN1,Fatp3,Gapdh2,gny,Hmgcl,Irp-1B,LManIII,LpR2,Mdh1,Men-b,muc,ND-39,Pfk,Pgk,pug,pyd3,SdhA,Tpi
down	2	LA	0.0133360082141145	416	207	21	0.101449275362319	0.0504807692307692	GO:0043436	GO:BP	oxoacid metabolic process	bond,CG1640,CG3999,CG5214,CG7069,CG7560,dj-1beta,FASN1,Fatp3,Gapdh2,Hmgcl,Irp-1B,Mdh1,Men-b,muc,Pfk,Pgk,pug,pyd3,SdhA,Tpi
down	2	LA	0.014861108465494	419	207	21	0.101449275362319	0.0501193317422434	GO:0006082	GO:BP	organic acid metabolic process	bond,CG1640,CG3999,CG5214,CG7069,CG7560,dj-1beta,FASN1,Fatp3,Gapdh2,Hmgcl,Irp-1B,Mdh1,Men-b,muc,Pfk,Pgk,pug,pyd3,SdhA,Tpi
down	2	LA	0.0183618447829665	48	207	7	0.0338164251207729	0.145833333333333	GO:0006090	GO:BP	pyruvate metabolic process	CG7069,Gapdh2,Men-b,muc,Pfk,Pgk,Tpi
down	2	LA	0.0298266313452589	1008	207	36	0.173913043478261	0.0357142857142857	GO:0006796	GO:BP	phosphate-containing compound metabolic process	Ac13E,Adk2,Adk3,ATPsynB,ATPsynCF6,Cbl,Cdk1,CG17029,CG17528,CG5177,CG5214,CG5567,CG6345,CG7069,CG8878,CLS,COX5B,dj-1beta,GckIII,Hyccin,INPP5E,Mdh1,Mob4,mop,muc,Pfk,PGAP3,Pgk,PIG-A,PIG-X,Pka-R1-PW,pug,Skp2,Strn-Mlck-PS,Tpi,Wee1
down	2	LA	0.0470329732605862	1030	207	36	0.173913043478261	0.0349514563106796	GO:0006793	GO:BP	phosphorus metabolic process	Ac13E,Adk2,Adk3,ATPsynB,ATPsynCF6,Cbl,Cdk1,CG17029,CG17528,CG5177,CG5214,CG5567,CG6345,CG7069,CG8878,CLS,COX5B,dj-1beta,GckIII,Hyccin,INPP5E,Mdh1,Mob4,mop,muc,Pfk,PGAP3,Pgk,PIG-A,PIG-X,Pka-R1-PW,pug,Skp2,Strn-Mlck-PS,Tpi,Wee1
down	2	LA	3.98699913963993e-06	101	213	13	0.0610328638497653	0.128712871287129	GO:1990204	GO:CC	oxidoreductase complex	CG3999,CG5214,muc,ND-13A,ND-30,ND-39,ND-B14.5A,ND-B17,ND-B22,SdhA,SdhB,SdhD,UQCR-C2
down	2	LA	2.51038263930113e-05	981	213	41	0.192488262910798	0.0417940876656473	GO:0005739	GO:CC	mitochondrion	Adk2,Adk3,aralar1,ATPsynB,ATPsynCF6,bonsai,bsf,CG11267,CG1640,CG34423,CG3999,CG5214,CG6345,CG8728,CG9410,CLS,COX5B,Debcl,dj-1beta,EMRE,Fmo-2,Hmgcl,Irp-1B,Men-b,mRpL28,mRpS7,muc,ND-13A,ND-30,ND-39,ND-B14.5A,ND-B17,ND-B22,Prx3,rnh1,SdhA,SdhB,SdhD,sea,Trap1,UQCR-C2
down	2	LA	2.55123231130196e-05	285	213	20	0.0938967136150235	0.0701754385964912	GO:0098798	GO:CC	mitochondrial protein-containing complex	ATPsynB,ATPsynCF6,bonsai,CG5214,CG8728,COX5B,EMRE,mRpL28,mRpS7,muc,ND-13A,ND-30,ND-39,ND-B14.5A,ND-B17,ND-B22,SdhA,SdhB,SdhD,UQCR-C2
down	2	LA	0.000118285070411957	93	213	11	0.0516431924882629	0.118279569892473	GO:0005746	GO:CC	mitochondrial respirasome	COX5B,ND-13A,ND-30,ND-39,ND-B14.5A,ND-B17,ND-B22,SdhA,SdhB,SdhD,UQCR-C2
down	2	LA	0.000146914848808596	95	213	11	0.0516431924882629	0.115789473684211	GO:0098803	GO:CC	respiratory chain complex	COX5B,ND-13A,ND-30,ND-39,ND-B14.5A,ND-B17,ND-B22,SdhA,SdhB,SdhD,UQCR-C2
down	2	LA	0.000175989710892632	162	213	14	0.0657276995305164	0.0864197530864197	GO:0098800	GO:CC	inner mitochondrial membrane protein complex	ATPsynB,ATPsynCF6,COX5B,EMRE,ND-13A,ND-30,ND-39,ND-B14.5A,ND-B17,ND-B22,SdhA,SdhB,SdhD,UQCR-C2
down	2	LA	0.000223017309716078	99	213	11	0.0516431924882629	0.111111111111111	GO:0070469	GO:CC	respirasome	COX5B,ND-13A,ND-30,ND-39,ND-B14.5A,ND-B17,ND-B22,SdhA,SdhB,SdhD,UQCR-C2
down	2	LA	0.00041155032189345	310	213	19	0.0892018779342723	0.0612903225806452	GO:0005743	GO:CC	mitochondrial inner membrane	aralar1,ATPsynB,ATPsynCF6,CG8728,CG9410,CLS,COX5B,EMRE,ND-13A,ND-30,ND-39,ND-B14.5A,ND-B17,ND-B22,SdhA,SdhB,SdhD,Trap1,UQCR-C2
down	2	LA	0.000821911975435264	325	213	19	0.0892018779342723	0.0584615384615385	GO:0019866	GO:CC	organelle inner membrane	aralar1,ATPsynB,ATPsynCF6,CG8728,CG9410,CLS,COX5B,EMRE,ND-13A,ND-30,ND-39,ND-B14.5A,ND-B17,ND-B22,SdhA,SdhB,SdhD,Trap1,UQCR-C2
down	2	LA	0.00156833306060495	7264	213	158	0.741784037558685	0.0217511013215859	GO:0005622	GO:CC	intracellular anatomical structure	Adk2,Adk3,Alg1,aralar1,Atac3,ATPsynB,ATPsynCF6,Bap170,bond,bonsai,bsf,BtbVII,cal1,Cbl,Cdk1,CG10283,CG10527,CG10859,CG11267,CG13775,CG14207,CG1640,CG17029,CG17266,CG17385,CG17528,CG17768,CG17803,CG2694,CG31678,CG33303,CG34159,CG3430,CG34423,CG3999,CG4038,CG5214,CG5447,CG5567,CG5589,CG6345,CG6983,CG7069,CG7379,CG7544,CG7560,CG8728,CG8878,CG9410,CG9485,cher,chn,CLS,Cnot4,COX5B,Ctf4,CYLD,da,Debcl,dj-…
down	2	LA	0.00160655441334238	1236	213	43	0.2018779342723	0.034789644012945	GO:1902494	GO:CC	catalytic complex	Atac3,ATPsynB,ATPsynCF6,Bap170,CG10859,CG33303,CG3999,CG4038,CG5214,CG5447,CG6325,CG7379,CG8728,COX5B,drosha,FipoQ,Gas41,Kdm4A,muc,ncm,ND-13A,ND-30,ND-39,ND-B14.5A,ND-B17,ND-B22,NHP2,Pfk,PIG-A,Pka-R1-PW,qjt,Rpp25,Rrp46,SdhA,SdhB,SdhD,Skp2,Srrm1,Taf6,Tps1,Tsen34,UQCR-C2,x16
down	2	LA	0.00297519024373482	421	213	21	0.0985915492957746	0.0498812351543943	GO:0005740	GO:CC	mitochondrial envelope	Adk2,aralar1,ATPsynB,ATPsynCF6,CG8728,CG9410,CLS,COX5B,Debcl,EMRE,ND-13A,ND-30,ND-39,ND-B14.5A,ND-B17,ND-B22,SdhA,SdhB,SdhD,Trap1,UQCR-C2
down	2	LA	0.00477641803156937	401	213	20	0.0938967136150235	0.0498753117206983	GO:0031966	GO:CC	mitochondrial membrane	aralar1,ATPsynB,ATPsynCF6,CG8728,CG9410,CLS,COX5B,Debcl,EMRE,ND-13A,ND-30,ND-39,ND-B14.5A,ND-B17,ND-B22,SdhA,SdhB,SdhD,Trap1,UQCR-C2
down	2	LA	0.0072533747976113	10613	213	204	0.957746478873239	0.0192217092245359	GO:0110165	GO:CC	cellular anatomical entity	Ac13E,Adk2,Adk3,Alg1,Ance-3,aralar1,Atac3,ATPsynB,ATPsynCF6,Bap170,bond,bonsai,bsf,BtbVII,cal1,Cbl,cDIP,Cdk1,CG10280,CG10283,CG10527,CG10859,CG11267,CG1136,CG13775,CG14207,CG14764,CG14892,CG1640,CG16756,CG17029,CG17266,CG17385,CG17528,CG17768,CG17803,CG18304,CG2145,CG2694,CG31676,CG31678,CG31792,CG32354,CG33303,CG34159,CG3430,CG34396,CG34423,CG3999,CG4038,CG42367,CG4984,CG5177,CG5214,CG5447,CG556…
down	2	LA	0.00951859646791251	5092	213	118	0.553990610328638	0.0231736056559309	GO:0005737	GO:CC	cytoplasm	Adk2,Adk3,Alg1,aralar1,ATPsynB,ATPsynCF6,bond,bonsai,bsf,Cbl,Cdk1,CG10283,CG10527,CG10859,CG11267,CG14207,CG1640,CG17029,CG17266,CG17528,CG17768,CG31678,CG33303,CG34159,CG34423,CG3999,CG5214,CG5447,CG5567,CG5589,CG6345,CG6983,CG7069,CG7560,CG8728,CG8878,CG9410,CG9485,cher,CLS,Cnot4,COX5B,CYLD,Debcl,dj-1beta,Dpit47,EMRE,Exo70,Fatp3,Fmo-2,galla-1,Gapdh2,GckIII,GlcAT-S,gny,GstE11,Helz,Hmgcl,Hrb27C,H…
down	2	LA	0.0235861549575323	6327	213	138	0.647887323943662	0.0218112849691797	GO:0043226	GO:CC	organelle	Adk2,Adk3,Alg1,aralar1,Atac3,ATPsynB,ATPsynCF6,Bap170,bond,bonsai,bsf,BtbVII,cal1,Cdk1,CG10859,CG11267,CG13775,CG14207,CG1640,CG17266,CG17385,CG17528,CG17768,CG17803,CG2694,CG31678,CG33303,CG34159,CG3430,CG34423,CG3999,CG4038,CG5214,CG5447,CG5567,CG5589,CG6345,CG7379,CG7544,CG8728,CG8878,CG9410,cher,chn,CLS,COX5B,Ctf4,CYLD,da,Debcl,dj-1beta,Dpit47,drosha,EMRE,Fatp3,Fmo-2,galla-1,Gas41,GckIII,GlcA…
down	2	LA	0.0315691561690987	7	213	3	0.0140845070422535	0.428571428571429	GO:0005749	GO:CC	mitochondrial respiratory chain complex II, succinate dehydrogenase complex (ubiquinone)	SdhA,SdhB,SdhD
down	2	LA	0.0315691561690987	7	213	3	0.0140845070422535	0.428571428571429	GO:0045257	GO:CC	succinate dehydrogenase complex (ubiquinone)	SdhA,SdhB,SdhD
down	2	LA	0.0315691561690987	7	213	3	0.0140845070422535	0.428571428571429	GO:0045273	GO:CC	respiratory chain complex II	SdhA,SdhB,SdhD
down	2	LA	0.0315691561690987	7	213	3	0.0140845070422535	0.428571428571429	GO:0045281	GO:CC	succinate dehydrogenase complex	SdhA,SdhB,SdhD
down	2	LA	0.0315691561690987	7	213	3	0.0140845070422535	0.428571428571429	GO:0045283	GO:CC	fumarate reductase complex	SdhA,SdhB,SdhD
down	2	LA	0.0462328293405093	6225	213	135	0.633802816901408	0.0216867469879518	GO:0043229	GO:CC	intracellular organelle	Adk2,Adk3,Alg1,aralar1,Atac3,ATPsynB,ATPsynCF6,Bap170,bond,bonsai,bsf,BtbVII,cal1,Cdk1,CG10859,CG11267,CG13775,CG14207,CG1640,CG17266,CG17385,CG17528,CG17768,CG17803,CG2694,CG31678,CG33303,CG34159,CG3430,CG34423,CG3999,CG4038,CG5214,CG5447,CG5567,CG5589,CG6345,CG7379,CG7544,CG8728,CG8878,CG9410,cher,chn,CLS,COX5B,Ctf4,CYLD,da,Debcl,dj-1beta,Dpit47,drosha,EMRE,Fatp3,Fmo-2,galla-1,Gas41,GckIII,GlcA…
down	2	LA	0.0215756887105848	4269	207	101	0.48792270531401	0.0236589365190911	GO:0003824	GO:MF	catalytic activity	Ac13E,Adk2,Adk3,Alg1,Ance-3,ATPsynB,ATPsynCF6,bond,Btnd,Cbl,Cdk1,CG10280,CG14892,CG1640,CG16756,CG17029,CG17266,CG17528,CG2145,CG2906,CG31792,CG33057,CG33303,CG34195,CG3999,CG5177,CG5214,CG5567,CG5589,CG5909,CG6028,CG6345,CG7069,CG7544,CG7560,CG7829,CG8607,CG8728,CG8878,CG8915,CG9485,CLS,Cnot4,COX5B,CYLD,dj-1beta,drosha,FASN1,Fatp3,Fmo-2,Gapdh2,GckIII,GlcAT-S,gny,GstE11,Helz,Hmgcl,Hsepi,INPP5E,Ir…
down	2	LA	0.0288248000838852	6	207	3	0.0144927536231884	0.5	GO:0048039	GO:MF	ubiquinone binding	CG9410,SdhB,SdhD
down	2	LA	0.0497977057835924	7	207	3	0.0144927536231884	0.428571428571429	GO:0008177	GO:MF	succinate dehydrogenase (ubiquinone) activity	SdhA,SdhB,SdhD
down	2	LA	0.0497977057835924	7	207	3	0.0144927536231884	0.428571428571429	GO:0000104	GO:MF	succinate dehydrogenase activity	SdhA,SdhB,SdhD
down	2	LA	1.2679518233417e-06	121	84	16	0.19047619047619	0.132231404958678	KEGG:01200	KEGG	Carbon metabolism	CG1640,CG3999,CG5214,CG5567,CG7069,Gapdh2,Irp-1B,Mdh1,Men-b,muc,Pfk,Pgk,SdhA,SdhB,SdhD,Tpi
down	2	LA	0.0023801377722446	146	84	13	0.154761904761905	0.089041095890411	KEGG:00190	KEGG	Oxidative phosphorylation	ATPsynB,ATPsynCF6,COX5B,ND-13A,ND-30,ND-39,ND-B14.5A,ND-B17,ND-B22,SdhA,SdhB,SdhD,UQCR-C2
down	2	LA	0.00252266022181927	1153	84	47	0.55952380952381	0.0407632263660017	KEGG:01100	KEGG	Metabolic pathways	Ac13E,Adk2,Alg1,ATPsynB,ATPsynCF6,CG1640,CG17029,CG33303,CG3999,CG5177,CG5214,CG5567,CG7069,CG7560,CG9485,CLS,COX5B,FASN1,Gapdh2,gny,GstE11,Hmgcl,Hsepi,INPP5E,Irp-1B,Mdh1,Men-b,muc,ND-13A,ND-30,ND-39,ND-B14.5A,ND-B17,ND-B22,Pfk,Pgk,PIG-A,PIG-X,pug,pyd3,SdhA,SdhB,SdhD,Tpi,Tps1,Treh,UQCR-C2
down	2	LA	0.00313596907403363	43	84	7	0.0833333333333333	0.162790697674419	KEGG:00020	KEGG	Citrate cycle (TCA cycle)	CG5214,Irp-1B,Mdh1,muc,SdhA,SdhB,SdhD
down	2	LEF	4.82079626654051e-07	8358	271	235	0.867158671586716	0.0281167743479301	GO:0009987	GO:BP	cellular process	Acbp1,Acph-1,Adgf-C,AGO2,Alg10,Ank2-PU,Arp6,AspRS-m,Atac3,aurA,Bap170,beat-IIb,bif,bowl,bsf,btsz,cal1,Cdc6,CG1090,CG11562,CG11619,CG11779,CG12926,CG13392,CG13887,CG14207,CG1494,CG15814,CG16713,CG17266,CG17385,CG17768,CG18304,CG2104,CG2694,CG3036,CG30491,CG3156,CG31676,CG31915,CG32354,CG33057,CG33635,CG34195,CG3430,CG34396,CG3803,CG4038,CG42235,CG4282,CG43867,CG4630,CG4679,CG5001,CG5104,CG5447,CG5…
down	2	LEF	0.0409553879602184	1093	271	46	0.169741697416974	0.0420860018298262	GO:0033036	GO:BP	macromolecule localization	AGO2,aurA,btsz,cal1,CG11779,CG12926,CG13887,CG1494,CG1513,CG33635,CG5104,CG5447,CG6052,CG7382,CG7483,CG8531,CG8728,cher,Cog3,Cse1,Doa-PP,Exo70,FarO,Fmr1,Hrb27C,Hyccin,ihog,INPP5E,lilli,lost,LpR2,mop,Nup160,Nup58,Nup62,Oseg1,p,plx,Rab2,Snx16,Spag1,Spase12,Syx13,ttm50,Vps13B,X11L
down	2	LEF	1.43115402674948e-07	7264	277	214	0.772563176895307	0.0294603524229075	GO:0005622	GO:CC	intracellular anatomical structure	Acph-1,AGO2,Alg1,Alg10,Ank2-PU,Arp6,AspRS-m,Atac3,aurA,Bacc,Bap170,bif,BORCS7,bowl,bsf,btsz,cal1,Cdc6,CG10527,CG10863,CG11562,CG11619,CG11779,CG12926,CG13392,CG13601,CG13887,CG14207,CG1494,CG1513,CG15814,CG17266,CG17385,CG17768,CG2104,CG2694,CG30491,CG3156,CG31915,CG33303,CG33635,CG34159,CG3430,CG3803,CG4038,CG4282,CG43867,CG46301,CG4679,CG5001,CG5104,CG5447,CG5589,CG5757,CG5964,CG6052,CG6345,CG6…
down	2	LEF	9.23580569673547e-07	6327	277	192	0.693140794223827	0.0303461356092935	GO:0043226	GO:CC	organelle	Acph-1,AGO2,Alg1,Alg10,Ank2-PU,Arp6,AspRS-m,Atac3,aurA,Bacc,Bap170,bif,BORCS7,bowl,bsf,btsz,cal1,Cdc6,CG11562,CG11779,CG12926,CG13392,CG13601,CG13887,CG14207,CG1494,CG1513,CG15814,CG17266,CG17385,CG17768,CG2104,CG2694,CG30491,CG3156,CG31915,CG33303,CG33635,CG34159,CG3430,CG3803,CG4038,CG4282,CG43867,CG46301,CG4679,CG5104,CG5447,CG5589,CG5757,CG5964,CG6052,CG6345,CG6665,CG6766,CG7246,CG7379,CG7382…
down	2	LEF	1.64919017771087e-06	6225	277	189	0.682310469314079	0.0303614457831325	GO:0043229	GO:CC	intracellular organelle	Acph-1,AGO2,Alg1,Alg10,Ank2-PU,Arp6,AspRS-m,Atac3,aurA,Bacc,Bap170,bif,BORCS7,bowl,bsf,btsz,cal1,Cdc6,CG11562,CG11779,CG12926,CG13392,CG13601,CG13887,CG14207,CG1494,CG1513,CG15814,CG17266,CG17385,CG17768,CG2104,CG2694,CG30491,CG3156,CG31915,CG33303,CG33635,CG34159,CG3430,CG3803,CG4038,CG4282,CG43867,CG46301,CG4679,CG5104,CG5447,CG5589,CG5757,CG5964,CG6052,CG6345,CG6665,CG6766,CG7246,CG7379,CG7382…
down	2	LEF	3.66296694318949e-06	5557	277	173	0.624548736462094	0.0311319057045168	GO:0043231	GO:CC	intracellular membrane-bounded organelle	Acph-1,AGO2,Alg1,Alg10,Arp6,AspRS-m,Atac3,Bacc,Bap170,bif,BORCS7,bowl,bsf,btsz,cal1,Cdc6,CG11562,CG11779,CG12926,CG13392,CG13601,CG13887,CG14207,CG1494,CG1513,CG15814,CG17266,CG17385,CG17768,CG2104,CG2694,CG30491,CG3156,CG31915,CG33303,CG33635,CG34159,CG3430,CG3803,CG4038,CG4282,CG46301,CG4679,CG5104,CG5447,CG5589,CG5757,CG6052,CG6345,CG6665,CG6766,CG7246,CG7379,CG7382,CG7483,CG8531,CG8728,CG8878…
down	2	LEF	7.08691309677581e-06	5776	277	177	0.63898916967509	0.0306440443213296	GO:0043227	GO:CC	membrane-bounded organelle	Acph-1,AGO2,Alg1,Alg10,Arp6,AspRS-m,Atac3,Bacc,Bap170,bif,BORCS7,bowl,bsf,btsz,cal1,Cdc6,CG11562,CG11779,CG12926,CG13392,CG13601,CG13887,CG14207,CG1494,CG1513,CG15814,CG17266,CG17385,CG17768,CG2104,CG2694,CG30491,CG3156,CG31915,CG33303,CG33635,CG34159,CG3430,CG3803,CG4038,CG4282,CG46301,CG4679,CG5104,CG5447,CG5589,CG5757,CG5964,CG6052,CG6345,CG6665,CG6766,CG7246,CG7379,CG7382,CG7483,CG8531,CG8728…
down	2	LEF	3.34780139009827e-05	5092	277	159	0.574007220216607	0.0312254516889238	GO:0005737	GO:CC	cytoplasm	AGO2,Alg1,Alg10,Arp6,AspRS-m,aurA,bif,BORCS7,bsf,btsz,CG10527,CG10863,CG11562,CG11619,CG11779,CG12926,CG13392,CG13601,CG13887,CG14207,CG1513,CG15814,CG17266,CG17768,CG2104,CG30491,CG3156,CG31915,CG33303,CG33635,CG34159,CG3803,CG4679,CG5001,CG5104,CG5447,CG5589,CG5757,CG6345,CG6665,CG6766,CG7382,CG7483,CG8531,CG8728,CG8878,CG8891,CG9410,cher,ClpP,CLS,Cog3,Cse1,CSN8,CycB3,CYLD,Cyp4ad1,Cyp6a22,Debcl…
down	2	LEF	0.00109909007158118	981	277	45	0.162454873646209	0.0458715596330275	GO:0005739	GO:CC	mitochondrion	AspRS-m,bsf,CG11562,CG11779,CG13392,CG13601,CG3156,CG3803,CG4679,CG5757,CG6345,CG6665,CG7382,CG8531,CG8728,CG9410,ClpP,CLS,Debcl,Dhod,Fmo-2,Hex-t2,Hmgcl,Irp-1B,l(3)87Df,Mccc2,Miga,mRpL1,mRpL24,mRpL30,mRpS10,mRpS23,mRpS33,mRpS7,mtSSB,ND-B17,Nfs1,OSCP1,rnh1,Sdhaf3,SdhBL,Spag1,Trap1,ttm50,YME1L
down	2	LEF	0.0187204008074303	10613	277	262	0.945848375451264	0.024686704984453	GO:0110165	GO:CC	cellular anatomical entity	Acph-1,Adgf-C,AGO2,Alg1,Alg10,Ank2-PU,Arp6,AspRS-m,Atac3,aurA,Bacc,Bap170,bif,BORCS7,bowl,bsf,btsz,cal1,Cdc6,cDIP,CG10527,CG10863,CG1090,CG1103,CG11562,CG11619,CG11779,CG12730,CG12926,CG13252,CG13392,CG13601,CG13887,CG14207,CG14298,CG1494,CG1513,CG15756,CG15814,CG16713,CG16756,CG16799,CG17266,CG17385,CG17768,CG18304,CG2104,CG2211,CG2694,CG3036,CG30491,CG3156,CG31676,CG31915,CG32354,CG32647,CG3330…
down	2	LEF	0.0409809426095227	198	277	14	0.0505415162454874	0.0707070707070707	GO:0005759	GO:CC	mitochondrial matrix	CG11779,CG8728,Hmgcl,Mccc2,mRpL1,mRpL24,mRpL30,mRpS10,mRpS23,mRpS33,mRpS7,mtSSB,Sdhaf3,Trap1
down	2	LEF	0.0328990539648783	3672	262	109	0.416030534351145	0.0296840958605664	GO:0005515	GO:MF	protein binding	Acph-1,AGO2,Ank2-PU,Atac3,aurA,Bap170,beat-IIb,bif,bsf,btsz,cal1,cDIP,CG11779,CG13252,CG14207,CG14692,CG16713,CG17768,CG32354,CG3402,CG4679,CG5001,CG5721,CG5984,CG7246,CG7379,CG7483,CG7706,CG7945,CG8152,cher,chn,ClpP,Cse1,Ctr9,cwo,CycB3,da,Debcl,Dlg5,Dph1,Dpit47,Exo70,FER,Fmr1,fred,Galphao,GckIII,Helz,Hrb27C,ihog,insv,Klp3A,lilli,LpR2,Miga,Mob4,mop,mxt,ncm,nopo,Nrk,Nup160,Nup58,Odj,OSCP1,Oseg1,ot…
down	2	LEF	0.0405185159263763	131	262	11	0.0419847328244275	0.083969465648855	GO:0042803	GO:MF	protein homodimerization activity	Acph-1,da,Debcl,Fmr1,GckIII,ihog,OSCP1,otk2,Sod1,Trl,trsn
down	2	LEM	0.00146011893504134	8358	310	256	0.825806451612903	0.0306293371620005	GO:0009987	GO:BP	cellular process	acj6,Adgf-D,Adh,AGO2,aralar1,Arp1,AspRS-m,Atac3,Atet,Bap170,bif,bsf,cal1,CanB,capt,CCT6,cd,Cdc37,CG10483,CG1090,CG1105,CG11089,CG11134,CG11594,CG11619,CG12091,CG1227,CG12964,CG14207,CG15740,CG1698,CG17266,CG17385,CG17760,CG17768,CG18304,CG1847,CG2694,CG2846,CG30431,CG31676,CG31717,CG32473,CG33057,CG33791,CG33958,CG34195,CG3430,CG3437,CG34396,CG3999,CG4038,CG44325,CG4630,CG5033,CG5065,CG5104,CG544…
down	2	LEM	0.0255070077393113	23	310	6	0.0193548387096774	0.260869565217391	GO:0045666	GO:BP	positive regulation of neuron differentiation	da,insv,IntS2,mop,oc,Ras85D
down	2	LEM	0.000122613731869204	5092	318	177	0.556603773584906	0.0347604084838963	GO:0005737	GO:CC	cytoplasm	Adh,AGO2,Alg1,aralar1,Arp1,AspRS-m,Atet,bif,BORCS7,bsf,CanB,capt,CCT6,cd,Cdc37,CG10483,CG10527,CG10863,CG1105,CG11089,CG11134,CG11594,CG11619,CG12091,CG1227,CG1236,CG14207,CG1513,CG17266,CG17768,CG1847,CG2846,CG32473,CG33303,CG33791,CG34159,CG3829,CG3939,CG3999,CG4970,CG5065,CG5104,CG5447,CG5589,CG5757,CG6201,CG6345,CG6415,CG7272,CG7414,CG7483,CG8036,CG8112,CG8320,CG8728,CG9008,CG9175,CG9240,CG93…
down	2	LEM	0.000161595193808643	7264	318	232	0.729559748427673	0.0319383259911894	GO:0005622	GO:CC	intracellular anatomical structure	acj6,Adh,AGO2,Alg1,aralar1,Arp1,AspRS-m,Atac3,Atet,Bap170,bif,BORCS7,bsf,cal1,CanB,capt,CCT6,cd,Cdc37,CG10483,CG10527,CG10863,CG1105,CG11089,CG11134,CG11594,CG11619,CG12091,CG12104,CG1227,CG1236,CG12964,CG14207,CG1513,CG15740,CG17266,CG17385,CG17768,CG1847,CG2694,CG2846,CG30431,CG31111,CG32473,CG33303,CG33791,CG34159,CG3430,CG3437,CG3829,CG3939,CG3999,CG4038,CG4970,CG5033,CG5065,CG5104,CG5447,CG5…
down	2	LEM	0.000413844356988123	1123	318	56	0.176100628930818	0.04986642920748	GO:0005829	GO:CC	cytosol	Adh,AGO2,capt,CCT6,CG10863,CG11089,CG1236,CG14207,CG1513,CG1847,CG3939,CG5589,CG5757,CG6345,CG7414,CG8036,cher,cl,cpb,Cse1,CYLD,DhpD,Gnmt,Helz,Hex-C,Hmgcl,Hsc70Cb,Hyccin,lost,Mdh1,Mob4,mop,mRpL1,Mtap,mwh,Pbgs,PIP82,Rheb,Rop,RpL11,RpL12,RpL22,RpL27,RpL35A,RpL7,Rpn6,RpS12,RpS3,RpS4,SerRS,smp-30,Snx16,t,Uev1A,Unr,Vps50
down	2	LEM	0.00061883690443211	10	318	5	0.0157232704402516	0.5	GO:0016027	GO:CC	inaD signaling complex	inaC,inaF-B,ninaE,trp,trpl
down	2	LEM	0.00138479561352827	51	318	9	0.0283018867924528	0.176470588235294	GO:0019897	GO:CC	extrinsic component of plasma membrane	CG17760,Galphao,Gbeta76C,inaC,inaF-B,ninaE,Rop,trp,trpl
down	2	LEM	0.00174793367609477	10613	318	302	0.949685534591195	0.0284556675774993	GO:0110165	GO:CC	cellular anatomical entity	acj6,Adgf-D,Adh,AGO2,Alg1,Ance-3,aralar1,Arp1,AspRS-m,Atac3,Atet,Bap170,bif,BORCS7,bsf,cal1,CanB,capt,CCT6,cd,Cdc37,cDIP,CG10483,CG10527,CG10863,CG1090,CG1103,CG1105,CG11089,CG11134,CG11594,CG11619,CG12091,CG12104,CG1227,CG1236,CG12964,CG13288,CG14207,CG14223,CG14238,CG1513,CG15740,CG1698,CG17266,CG17385,CG17760,CG17768,CG18304,CG1847,CG2694,CG2846,CG30431,CG31111,CG31676,CG31717,CG32473,CG33303,…
down	2	LEM	0.00305211034227439	43	318	8	0.0251572327044025	0.186046511627907	GO:0016028	GO:CC	rhabdomere	chp,Gbeta76C,inaC,inaF-B,ninaE,PIP82,trp,trpl
down	2	LEM	0.00344847234385203	593	318	34	0.106918238993711	0.0573355817875211	GO:1990904	GO:CC	ribonucleoprotein complex	AGO2,CG17266,CG17768,CG4038,CG5033,CG7414,CG7483,CG9344,CG9799,Gem2,Hrb27C,l(2)34Fd,lost,mRpL1,mRpL24,mRpS23,mRpS7,ncm,NHP2,nop5,Prp38,RpL11,RpL12,RpL22,RpL27,RpL35A,RpL7,Rpp25,RpS12,RpS3,RpS4,Srrm1,Unr,x16
down	2	LEM	0.0151288148185331	101	318	11	0.0345911949685535	0.108910891089109	GO:0022626	GO:CC	cytosolic ribosome	CG7414,mRpL1,RpL11,RpL12,RpL22,RpL27,RpL35A,RpL7,RpS12,RpS3,RpS4
down	2	LEM	0.0234914984955391	19	318	5	0.0157232704402516	0.263157894736842	GO:0005732	GO:CC	sno(s)RNA-containing ribonucleoprotein complex	CG4038,CG9344,NHP2,nop5,Rpp25
down	2	LEM	0.0244899487506901	6906	302	207	0.685430463576159	0.0299739357080799	GO:0005488	GO:MF	binding	acj6,Adh,AGO2,Ance-3,aralar1,Arp1,AspRS-m,Atac3,Atet,Bap170,bif,bsf,cal1,CanB,capt,CCT6,cd,Cdc37,cDIP,CG10483,CG10646,CG1105,CG11134,CG11619,CG11771,CG12091,CG12104,CG1227,CG1236,CG12964,CG14207,CG1513,CG17266,CG17385,CG17712,CG17760,CG17768,CG1847,CG2846,CG30431,CG31676,CG32473,CG33791,CG33958,CG3430,CG3999,CG4038,CG44001,CG4646,CG5033,CG5589,CG5757,CG6345,CG6415,CG7379,CG7414,CG7483,CG7878,CG79…
down	2	LEM	0.0352527410076294	214	302	16	0.0529801324503311	0.0747663551401869	GO:0042802	GO:MF	identical protein binding	Adh,aralar1,CG17712,da,Debcl,GckIII,Gnmt,ihog,Lac,Mtap,oc,otk2,Ptpa,Trl,trp,trpl
down	2	LEM	0.0303633519750349	32	119	6	0.0504201680672269	0.1875	KEGG:04745	KEGG	Phototransduction - fly	CG17760,Gbeta76C,inaC,ninaE,trp,trpl
down	2	OV	0.010008820898049	37	241	7	0.029045643153527	0.189189189189189	GO:0019991	GO:BP	septate junction assembly	bou,Galphao,GckIII,Lac,Nrg,pasi1,sinu
down	2	OV	0.0203841874748146	41	241	7	0.029045643153527	0.170731707317073	GO:0120192	GO:BP	tight junction assembly	bou,Galphao,GckIII,Lac,Nrg,pasi1,sinu
down	2	OV	0.0203841874748146	41	241	7	0.029045643153527	0.170731707317073	GO:0120193	GO:BP	tight junction organization	bou,Galphao,GckIII,Lac,Nrg,pasi1,sinu
down	2	OV	0.0028734699555578	41	243	7	0.0288065843621399	0.170731707317073	GO:0042600	GO:CC	egg chorion	CG12716,CG13083,CG13084,CG31926,Cp16,Cp18,Cp19
down	2	OV	0.00874643015575476	10	234	4	0.0170940170940171	0.4	GO:0009931	GO:MF	calcium-dependent protein serine/threonine kinase activity	CG17528,Lk6,Pkc98E,Pkcdelta
down	2	OV	0.00874643015575476	10	234	4	0.0170940170940171	0.4	GO:0010857	GO:MF	calcium-dependent protein kinase activity	CG17528,Lk6,Pkc98E,Pkcdelta
down	2	OV	0.00748119065019496	3	9	2	0.222222222222222	0.666666666666667	WP:WP101	WP	Synthesis and degradation of ketone bodies	Hmgcl,SCOT
down	2	PRF	0.0277764931926316	33	76	5	0.0657894736842105	0.151515151515152	KEGG:00630	KEGG	Glyoxylate and dicarboxylate metabolism	AcCoAS,CG6415,Irp-1B,KFase,Mdh1
down	2	PRM	0.000123081144126044	4551	247	136	0.550607287449393	0.029883542078664	GO:0044237	GO:BP	cellular metabolic process	Ac13E,Alp12,AsnRS-m,AspRS,AspRS-m,Atac3,Bap170,bsf,Cbl,CG10185,CG10324,CG11619,CG11695,CG1218,CG12728,CG12917,CG13123,CG14005,CG15343,CG15930,CG1638,CG17266,CG17385,CG17768,CG18304,CG30349,CG33057,CG34195,CG34205,CG3430,CG3448,CG4038,CG4611,CG5001,CG5589,CG5757,CG6115,CG6345,CG7379,CG7920,CG8142,CG8878,CG8915,CG9410,CG9547,CLS,cwo,cyp33,CysRS,da,Debcl,drosha,E(bx),E(var)3-9,egg,Eip55E,Fdh,FIG4,Fm…
down	2	PRM	0.000369929169393853	3047	247	100	0.404858299595142	0.0328191663931736	GO:0034641	GO:BP	cellular nitrogen compound metabolic process	Ac13E,AsnRS-m,AspRS,AspRS-m,Atac3,Bap170,bsf,CG10185,CG10324,CG11695,CG1218,CG12728,CG12917,CG13123,CG14005,CG15343,CG15930,CG1638,CG17266,CG17385,CG17768,CG30349,CG33057,CG34195,CG34205,CG3430,CG3448,CG4038,CG4611,CG5001,CG5589,CG5757,CG6345,CG7379,CG8142,CG8915,CG9547,CLS,cwo,cyp33,CysRS,da,drosha,E(bx),E(var)3-9,egg,Eip55E,Gas41,Gmd,HHEX,Hrb27C,jumu,Kdm4A,kni,lilli,Marc,Mdh1,me31B,Mettl14,mRpL…
down	2	PRM	0.000612563665249621	6194	247	168	0.680161943319838	0.0271230222796254	GO:0008152	GO:BP	metabolic process	Ac13E,Alp12,ApepP,AsnRS-m,AspRS,AspRS-m,Atac2,Atac3,Bap170,bsf,Cbl,CG10185,CG10324,CG11619,CG11695,CG11842,CG1218,CG12728,CG12917,CG13123,CG13605,CG14005,CG15343,CG15930,CG1638,CG17266,CG17385,CG17768,CG18304,CG18473,CG30349,CG32147,CG32221,CG33057,CG33080,CG33303,CG34195,CG34205,CG3430,CG3448,CG3792,CG4038,CG44000,CG4611,CG5001,CG5447,CG5589,CG5757,CG6115,CG6325,CG6345,CG7379,CG7920,CG8067,CG814…
down	2	PRM	0.0020920863996994	8358	247	207	0.838056680161943	0.0247666905958363	GO:0009987	GO:BP	cellular process	Ac13E,Alp12,AsnRS-m,AspRS,AspRS-m,Atac2,Atac3,Bap170,bsf,cal1,Cbl,Cc2d2a,Cdc37,CG10185,CG10324,CG11619,CG11695,CG11842,CG1213,CG1218,CG12728,CG12917,CG13123,CG13392,CG13605,CG14005,CG14187,CG14207,CG15343,CG15930,CG1638,CG1662,CG17266,CG17385,CG17768,CG18304,CG30349,CG31676,CG33057,CG34195,CG34205,CG3430,CG34396,CG3448,CG4038,CG43867,CG4611,CG5001,CG5104,CG5447,CG5541,CG5589,CG5757,CG6115,CG6345,…
down	2	PRM	0.00218578750296514	2658	247	88	0.356275303643725	0.0331075996990218	GO:0010467	GO:BP	gene expression	AsnRS-m,AspRS,AspRS-m,Atac3,Bap170,bsf,CG10185,CG10324,CG11695,CG13123,CG14005,CG15930,CG17266,CG17385,CG17768,CG30349,CG33057,CG34195,CG34205,CG4038,CG4611,CG5001,CG5589,CG6345,CG7379,CG8728,CG8878,CG8915,ClpP,cwo,cyp33,CysRS,da,drosha,E(bx),E(var)3-9,egg,Gas41,Helz,HHEX,Hrb27C,jumu,Kdm4A,kni,lilli,me31B,Mettl14,mop,mRpL27,mRpL30,mRpS7,Mtor,ncm,Nep5,NHP2,nop5,Odj,Opbp,pen-2,pit,Prp38,Rat1,Rbfox1…
down	2	PRM	0.00369874704030216	5118	247	143	0.578947368421053	0.0279406017975772	GO:0006807	GO:BP	nitrogen compound metabolic process	Ac13E,ApepP,AsnRS-m,AspRS,AspRS-m,Atac2,Atac3,Bap170,bsf,Cbl,CG10185,CG10324,CG11695,CG11842,CG1218,CG12728,CG12917,CG13123,CG13605,CG14005,CG15343,CG15930,CG1638,CG17266,CG17385,CG17768,CG30349,CG32147,CG32221,CG33057,CG33303,CG34195,CG34205,CG3430,CG3448,CG3792,CG4038,CG4611,CG5001,CG5447,CG5589,CG5757,CG6325,CG6345,CG7379,CG7920,CG8142,CG8728,CG8878,CG8915,CG9547,ClpP,CLS,Cnot4,CSN5,cwo,CYLD,c…
down	2	PRM	0.011332365616895	2762	247	88	0.356275303643725	0.0318609703113686	GO:0006725	GO:BP	cellular aromatic compound metabolic process	Ac13E,AsnRS-m,AspRS,AspRS-m,Atac3,Bap170,bsf,CG10185,CG10324,CG11695,CG1218,CG12728,CG12917,CG13123,CG14005,CG15343,CG15930,CG1638,CG17266,CG17385,CG17768,CG30349,CG33057,CG34195,CG34205,CG3430,CG3448,CG4038,CG4611,CG5001,CG5589,CG5757,CG6345,CG7379,CG8142,CG8915,CG9547,CLS,cwo,cyp33,CysRS,da,drosha,E(bx),E(var)3-9,egg,Gas41,Gmd,HHEX,Hrb27C,Itgbn,jumu,Kdm4A,kni,lilli,Mdh1,me31B,Mettl14,Mtor,mtSSB…
down	2	PRM	0.0144509660016	5850	247	156	0.631578947368421	0.0266666666666667	GO:0071704	GO:BP	organic substance metabolic process	Ac13E,ApepP,AsnRS-m,AspRS,AspRS-m,Atac2,Atac3,Bap170,bsf,Cbl,CG10185,CG10324,CG11619,CG11695,CG11842,CG1218,CG12728,CG12917,CG13123,CG13605,CG14005,CG15343,CG15930,CG1638,CG17266,CG17385,CG17768,CG30349,CG32147,CG32221,CG33057,CG33080,CG33303,CG34195,CG34205,CG3430,CG3448,CG3792,CG4038,CG4611,CG5001,CG5447,CG5589,CG5757,CG6325,CG6345,CG7379,CG7920,CG8142,CG8728,CG8878,CG8915,CG9410,CG9547,ClpP,CL…
down	2	PRM	0.0146601379271334	2328	247	77	0.311740890688259	0.0330756013745704	GO:0090304	GO:BP	nucleic acid metabolic process	AsnRS-m,AspRS,AspRS-m,Atac3,Bap170,bsf,CG10185,CG10324,CG11695,CG1218,CG12728,CG12917,CG13123,CG14005,CG15930,CG17266,CG17385,CG17768,CG30349,CG33057,CG34195,CG34205,CG3430,CG3448,CG4038,CG4611,CG5001,CG5589,CG6345,CG7379,CG8142,CG8915,cwo,cyp33,CysRS,da,drosha,E(bx),E(var)3-9,egg,Gas41,HHEX,Hrb27C,jumu,Kdm4A,kni,lilli,me31B,Mettl14,Mtor,mtSSB,ncm,NHP2,nop5,nopo,Odj,Opbp,pit,Prp38,Rat1,Rbfox1,rnh…
down	2	PRM	0.0161920427562623	2620	247	84	0.340080971659919	0.0320610687022901	GO:0006139	GO:BP	nucleobase-containing compound metabolic process	Ac13E,AsnRS-m,AspRS,AspRS-m,Atac3,Bap170,bsf,CG10185,CG10324,CG11695,CG1218,CG12728,CG12917,CG13123,CG14005,CG15930,CG1638,CG17266,CG17385,CG17768,CG30349,CG33057,CG34195,CG34205,CG3430,CG3448,CG4038,CG4611,CG5001,CG5589,CG5757,CG6345,CG7379,CG8142,CG8915,CG9547,CLS,cwo,cyp33,CysRS,da,drosha,E(bx),E(var)3-9,egg,Gas41,Gmd,HHEX,Hrb27C,jumu,Kdm4A,kni,lilli,Mdh1,me31B,Mettl14,Mtor,mtSSB,ncm,NHP2,nop5…
down	2	PRM	0.0167554418745692	2705	247	86	0.348178137651822	0.0317929759704251	GO:0046483	GO:BP	heterocycle metabolic process	Ac13E,AsnRS-m,AspRS,AspRS-m,Atac3,Bap170,bsf,CG10185,CG10324,CG11695,CG1218,CG12728,CG12917,CG13123,CG14005,CG15343,CG15930,CG1638,CG17266,CG17385,CG17768,CG30349,CG33057,CG34195,CG34205,CG3430,CG3448,CG4038,CG4611,CG5001,CG5589,CG5757,CG6345,CG7379,CG8142,CG8915,CG9547,CLS,cwo,cyp33,CysRS,da,drosha,E(bx),E(var)3-9,egg,Gas41,Gmd,HHEX,Hrb27C,jumu,Kdm4A,kni,lilli,Mdh1,me31B,Mettl14,Mtor,mtSSB,ncm,N…
down	2	PRM	0.017516772441959	2833	247	89	0.360323886639676	0.0314154606424285	GO:1901360	GO:BP	organic cyclic compound metabolic process	Ac13E,AsnRS-m,AspRS,AspRS-m,Atac3,Bap170,bsf,CG10185,CG10324,CG11695,CG1218,CG12728,CG12917,CG13123,CG14005,CG15343,CG15930,CG1638,CG17266,CG17385,CG17768,CG30349,CG33057,CG34195,CG34205,CG3430,CG3448,CG4038,CG4611,CG5001,CG5589,CG5757,CG6345,CG7379,CG8142,CG8915,CG9547,CLS,cwo,cyp33,CysRS,da,drosha,E(bx),E(var)3-9,egg,Gas41,Gmd,HHEX,Hrb27C,Itgbn,jumu,Kdm4A,kni,lilli,Mdh1,me31B,Mettl14,Mtor,mtSSB…
down	2	PRM	0.0278984906623545	4720	247	131	0.530364372469636	0.0277542372881356	GO:0043170	GO:BP	macromolecule metabolic process	ApepP,AsnRS-m,AspRS,AspRS-m,Atac2,Atac3,Bap170,bsf,Cbl,CG10185,CG10324,CG11695,CG11842,CG1218,CG12728,CG12917,CG13123,CG13605,CG14005,CG15930,CG17266,CG17385,CG17768,CG30349,CG32147,CG32221,CG33057,CG33303,CG34195,CG34205,CG3430,CG3448,CG3792,CG4038,CG4611,CG5001,CG5447,CG5589,CG6325,CG6345,CG7379,CG8142,CG8728,CG8878,CG8915,ClpP,Cnot4,CSN5,cwo,CYLD,cyp33,CysRS,da,Den1,drosha,E(bx),E(var)3-9,egg,…
down	2	PRM	8.21823606641218e-05	7264	254	190	0.748031496062992	0.0261563876651982	GO:0005622	GO:CC	intracellular anatomical structure	ApepP,AsnRS-m,AspRS,AspRS-m,Atac2,Atac3,Bap170,bsf,cal1,Cbl,Cc2d2a,Cdc37,CG10185,CG10324,CG10428,CG10527,CG11619,CG11695,CG1218,CG12728,CG12917,CG13123,CG13392,CG14005,CG14207,CG15930,CG1638,CG1662,CG17266,CG17385,CG17768,CG30349,CG32147,CG33303,CG34159,CG34205,CG3430,CG3448,CG4038,CG43867,CG4611,CG5001,CG5104,CG5447,CG5589,CG5757,CG6115,CG6345,CG6983,CG7006,CG7379,CG7872,CG7920,CG8067,CG8142,CG8…
down	2	PRM	0.00232289222070295	5776	254	155	0.610236220472441	0.0268351800554017	GO:0043227	GO:CC	membrane-bounded organelle	AsnRS-m,AspRS-m,Atac2,Atac3,Bap170,bsf,cal1,Cc2d2a,CG10185,CG10324,CG11695,CG1218,CG12728,CG12917,CG13123,CG13392,CG14005,CG14207,CG1638,CG1662,CG17266,CG17385,CG17768,CG30349,CG33303,CG34159,CG34205,CG3430,CG3448,CG4038,CG4611,CG5104,CG5447,CG5589,CG5757,CG6115,CG6345,CG7006,CG7379,CG7872,CG7920,CG8067,CG8142,CG8202,CG8326,CG8531,CG8728,CG8878,CG9410,CG9547,cher,ClpP,CLS,CSN5,cwo,cyp33,Cyp6a22,d…
down	2	PRM	0.00295045683046767	5557	254	150	0.590551181102362	0.0269929818247256	GO:0043231	GO:CC	intracellular membrane-bounded organelle	AsnRS-m,AspRS-m,Atac2,Atac3,Bap170,bsf,cal1,CG10185,CG10324,CG11695,CG1218,CG12728,CG12917,CG13123,CG13392,CG14005,CG14207,CG1638,CG1662,CG17266,CG17385,CG17768,CG30349,CG33303,CG34159,CG34205,CG3430,CG3448,CG4038,CG4611,CG5104,CG5447,CG5589,CG5757,CG6115,CG6345,CG7006,CG7379,CG7872,CG7920,CG8067,CG8142,CG8202,CG8326,CG8531,CG8728,CG8878,CG9410,CG9547,cher,ClpP,CLS,CSN5,cwo,cyp33,Cyp6a22,da,Debcl…
down	2	PRM	0.00490685124968524	6327	254	165	0.649606299212598	0.0260787102892366	GO:0043226	GO:CC	organelle	AsnRS-m,AspRS-m,Atac2,Atac3,Bap170,bsf,cal1,Cc2d2a,CG10185,CG10324,CG11695,CG1218,CG12728,CG12917,CG13123,CG13392,CG14005,CG14207,CG15930,CG1638,CG1662,CG17266,CG17385,CG17768,CG30349,CG33303,CG34159,CG34205,CG3430,CG3448,CG4038,CG43867,CG4611,CG5104,CG5447,CG5589,CG5757,CG6115,CG6345,CG7006,CG7379,CG7872,CG7920,CG8067,CG8142,CG8202,CG8326,CG8531,CG8728,CG8878,CG9410,CG9547,cher,ClpP,CLS,CSN5,cwo…
down	2	PRM	0.00811831788811249	6225	254	162	0.637795275590551	0.0260240963855422	GO:0043229	GO:CC	intracellular organelle	AsnRS-m,AspRS-m,Atac2,Atac3,Bap170,bsf,cal1,Cc2d2a,CG10185,CG10324,CG11695,CG1218,CG12728,CG12917,CG13123,CG13392,CG14005,CG14207,CG15930,CG1638,CG1662,CG17266,CG17385,CG17768,CG30349,CG33303,CG34159,CG34205,CG3430,CG3448,CG4038,CG43867,CG4611,CG5104,CG5447,CG5589,CG5757,CG6115,CG6345,CG7006,CG7379,CG7872,CG7920,CG8067,CG8142,CG8202,CG8326,CG8531,CG8728,CG8878,CG9410,CG9547,cher,ClpP,CLS,CSN5,cwo…
down	2	PRM	0.0180655660736623	254	254	16	0.062992125984252	0.062992125984252	GO:0005730	GO:CC	nucleolus	cal1,CG30349,CG4038,CG5589,CG7006,jumu,Mtor,NHP2,nop5,pit,Rbfox1,RpL11,RpS13,Rrp46,Ski6,Su(Tpl)
down	2	PRM	0.0248852964606279	593	254	27	0.106299212598425	0.045531197301855	GO:1990904	GO:CC	ribonucleoprotein complex	CG10324,CG17266,CG17768,CG4038,CG7006,cyp33,Hrb27C,me31B,mRpL27,mRpL30,mRpS7,ncm,NHP2,nop5,Prp38,RpL11,RpL27,RpL36A,RpL7,Rpp25,RpS12,RpS13,RpS3,RpS4,Srrm1,Unr,x16
down	2	PRM	0.0422852900494357	5092	254	135	0.531496062992126	0.0265121759622938	GO:0005737	GO:CC	cytoplasm	ApepP,AsnRS-m,AspRS,AspRS-m,bsf,Cbl,Cc2d2a,Cdc37,CG10428,CG10527,CG11619,CG12917,CG13392,CG14207,CG15930,CG1638,CG1662,CG17266,CG17768,CG32147,CG33303,CG34159,CG4611,CG5001,CG5104,CG5447,CG5589,CG5757,CG6115,CG6345,CG6983,CG7872,CG7920,CG8067,CG8202,CG8531,CG8728,CG8878,CG9410,CG9547,CG9853,cher,ClpP,CLS,Cnot4,CSN5,CYLD,cyp33,Cyp6a22,CysRS,Debcl,Dpit47,egg,Eip55E,Exo70,Fdh,FIG4,Fmo-2,fws,GalT1,Gc…
down	2	PRM	0.00292807290257672	715	233	32	0.137339055793991	0.0447552447552448	GO:0003723	GO:MF	RNA binding	AspRS,bsf,CG17768,CG4038,CG4611,CG5589,CG7006,CG8915,Cnot4,cyp33,CysRS,drosha,Helz,Hrb27C,me31B,Mettl14,mRpS7,ncm,NHP2,nop5,pit,Rat1,Rbfox1,RpL11,RpL7,Rpp25,RpS13,RpS3,RpS4,Trap1,Unr,x16
down	2	PRM	0.0465426132399673	1949	233	60	0.257510729613734	0.0307850179579271	GO:0003676	GO:MF	nucleic acid binding	AsnRS-m,AspRS,AspRS-m,Atac3,Bap170,bsf,CG11695,CG12917,CG13123,CG17385,CG17768,CG34205,CG3448,CG4038,CG4611,CG5589,CG7006,CG8142,CG8915,Cnot4,cwo,cyp33,CysRS,da,drosha,E(bx),egg,Helz,HHEX,Hrb27C,jumu,kni,lilli,me31B,Mettl14,mRpS7,Mtor,mtSSB,ncm,NHP2,nop5,Odj,Opbp,pit,Rat1,Rbfox1,rnh1,RpL11,RpL7,Rpp25,RpS13,RpS3,RpS4,Su(Tpl),Tmem18,Trap1,Trl,tx,Unr,x16
down	3	ANF	0.032480512386652	50	90	5	0.0555555555555556	0.1	GO:0046777	GO:BP	protein autophosphorylation	Abl,dco,MAPk-Ak2,nmo,slpr
down	3	ANF	0.0176406509849109	89	92	6	0.0652173913043478	0.0674157303370786	GO:0106310	GO:MF	protein serine kinase activity	dco,MAPk-Ak2,meng,nmo,Sik3,slpr
down	3	ANM	0.00297858348231701	47	57	5	0.087719298245614	0.106382978723404	GO:0043297	GO:BP	apical junction assembly	crok,par-6,pasi2,sinu,wol
down	3	ANM	0.0118901353807604	62	57	5	0.087719298245614	0.0806451612903226	GO:0007043	GO:BP	cell-cell junction assembly	crok,par-6,pasi2,sinu,wol
down	3	ANM	0.0295230607728047	37	57	4	0.0701754385964912	0.108108108108108	GO:0019991	GO:BP	septate junction assembly	crok,pasi2,sinu,wol
down	3	ANM	0.0446222441522052	41	57	4	0.0701754385964912	0.0975609756097561	GO:0120192	GO:BP	tight junction assembly	crok,pasi2,sinu,wol
down	3	ANM	0.0446222441522052	41	57	4	0.0701754385964912	0.0975609756097561	GO:0120193	GO:BP	tight junction organization	crok,pasi2,sinu,wol
down	3	ANM	0.0465784135886599	82	57	5	0.087719298245614	0.0609756097560976	GO:0045216	GO:BP	cell-cell junction organization	crok,par-6,pasi2,sinu,wol
down	3	ANM	0.0181874572054088	37	17	3	0.176470588235294	0.0810810810810811	KEGG:00510	KEGG	N-Glycan biosynthesis	alpha-Man-Ia-PP,alpha-Man-IIa,wol
down	3	OV	5.0151655139544e-08	479	64	18	0.28125	0.0375782881002088	GO:0006412	GO:BP	translation	bru2,Dp1,eEF1gamma,eEF5,mRpL42,mRpL49,mRpS26,RpL12,RpL4,RpL7,RpLP0,RpLP1,RpLP2,RpS13,RpS15,RpS24,RpS3,RpS8
down	3	OV	2.54935790067762e-07	529	64	18	0.28125	0.0340264650283554	GO:0043043	GO:BP	peptide biosynthetic process	bru2,Dp1,eEF1gamma,eEF5,mRpL42,mRpL49,mRpS26,RpL12,RpL4,RpL7,RpLP0,RpLP1,RpLP2,RpS13,RpS15,RpS24,RpS3,RpS8
down	3	OV	5.15924709846015e-07	151	64	11	0.171875	0.0728476821192053	GO:0002181	GO:BP	cytoplasmic translation	RpL12,RpL4,RpL7,RpLP0,RpLP1,RpLP2,RpS13,RpS15,RpS24,RpS3,RpS8
down	3	OV	1.29275388083089e-06	585	64	18	0.28125	0.0307692307692308	GO:0043604	GO:BP	amide biosynthetic process	bru2,Dp1,eEF1gamma,eEF5,mRpL42,mRpL49,mRpS26,RpL12,RpL4,RpL7,RpLP0,RpLP1,RpLP2,RpS13,RpS15,RpS24,RpS3,RpS8
down	3	OV	1.29275388083089e-06	585	64	18	0.28125	0.0307692307692308	GO:0006518	GO:BP	peptide metabolic process	bru2,Dp1,eEF1gamma,eEF5,mRpL42,mRpL49,mRpS26,RpL12,RpL4,RpL7,RpLP0,RpLP1,RpLP2,RpS13,RpS15,RpS24,RpS3,RpS8
down	3	OV	2.04545525340037e-05	697	64	18	0.28125	0.0258249641319943	GO:0043603	GO:BP	amide metabolic process	bru2,Dp1,eEF1gamma,eEF5,mRpL42,mRpL49,mRpS26,RpL12,RpL4,RpL7,RpLP0,RpLP1,RpLP2,RpS13,RpS15,RpS24,RpS3,RpS8
down	3	OV	0.00012943216447249	1076	64	21	0.328125	0.0195167286245353	GO:1901566	GO:BP	organonitrogen compound biosynthetic process	Alg14,bru2,CG11149,CG14630,Dp1,eEF1gamma,eEF5,mRpL42,mRpL49,mRpS26,RpL12,RpL4,RpL7,RpLP0,RpLP1,RpLP2,RpS13,RpS15,RpS24,RpS3,RpS8
down	3	OV	0.0302353753669808	65	64	5	0.078125	0.0769230769230769	GO:0042273	GO:BP	ribosomal large subunit biogenesis	Nle,Non1,RpL12,RpL7,RpLP0
down	3	OV	0.0335088287307593	2034	64	25	0.390625	0.012291052114061	GO:0009059	GO:BP	macromolecule biosynthetic process	Alg14,bru2,cbt,CG11149,Dp1,EcR,eEF1gamma,eEF5,fd96Cb,mRpL42,mRpL49,mRpS26,Ptx1,RpL12,RpL4,RpL7,RpLP0,RpLP1,RpLP2,RpS13,RpS15,RpS24,RpS3,RpS8,vnd
down	3	OV	2.14657271465711e-10	176	70	14	0.2	0.0795454545454545	GO:0044391	GO:CC	ribosomal subunit	mRpL42,mRpL49,mRpS26,RpL12,RpL4,RpL7,RpLP0,RpLP1,RpLP2,RpS13,RpS15,RpS24,RpS3,RpS8
down	3	OV	9.38050066488953e-10	196	70	14	0.2	0.0714285714285714	GO:0005840	GO:CC	ribosome	mRpL42,mRpL49,mRpS26,RpL12,RpL4,RpL7,RpLP0,RpLP1,RpLP2,RpS13,RpS15,RpS24,RpS3,RpS8
down	3	OV	2.26140393199457e-09	101	70	11	0.157142857142857	0.108910891089109	GO:0022626	GO:CC	cytosolic ribosome	RpL12,RpL4,RpL7,RpLP0,RpLP1,RpLP2,RpS13,RpS15,RpS24,RpS3,RpS8
down	3	OV	6.00193546048381e-06	593	70	17	0.242857142857143	0.0286677908937605	GO:1990904	GO:CC	ribonucleoprotein complex	bru2,CG14630,Dp1,mRpL42,mRpL49,mRpS26,RpL12,RpL4,RpL7,RpLP0,RpLP1,RpLP2,RpS13,RpS15,RpS24,RpS3,RpS8
down	3	OV	3.19960607533563e-05	106	70	8	0.114285714285714	0.0754716981132075	GO:0015934	GO:CC	large ribosomal subunit	mRpL42,mRpL49,RpL12,RpL4,RpL7,RpLP0,RpLP1,RpLP2
down	3	OV	4.63718682756816e-05	75	70	7	0.1	0.0933333333333333	GO:0015935	GO:CC	small ribosomal subunit	mRpL42,mRpS26,RpS13,RpS15,RpS24,RpS3,RpS8
down	3	OV	0.000155827804959152	56	70	6	0.0857142857142857	0.107142857142857	GO:0022625	GO:CC	cytosolic large ribosomal subunit	RpL12,RpL4,RpL7,RpLP0,RpLP1,RpLP2
down	3	OV	0.00102195662530457	44	70	5	0.0714285714285714	0.113636363636364	GO:0022627	GO:CC	cytosolic small ribosomal subunit	RpS13,RpS15,RpS24,RpS3,RpS8
down	3	OV	1.75316110768437e-10	177	66	14	0.212121212121212	0.0790960451977401	GO:0003735	GO:MF	structural constituent of ribosome	mRpL42,mRpL49,mRpS26,RpL12,RpL4,RpL7,RpLP0,RpLP1,RpLP2,RpS13,RpS15,RpS24,RpS3,RpS8
down	3	OV	0.000191938883406342	597	66	15	0.227272727272727	0.0251256281407035	GO:0005198	GO:MF	structural molecule activity	mRpL42,mRpL49,mRpS26,Ppn,RpL12,RpL4,RpL7,RpLP0,RpLP1,RpLP2,RpS13,RpS15,RpS24,RpS3,RpS8
down	3	OV	0.0364613050058817	715	66	13	0.196969696969697	0.0181818181818182	GO:0003723	GO:MF	RNA binding	bru2,CG4438,Dp1,eEF5,Non1,RpL12,RpL4,RpL7,RpLP0,RpS13,RpS15,RpS3,su(f)
down	3	OV	3.15440317105596e-05	238	27	11	0.407407407407407	0.046218487394958	KEGG:03010	KEGG	Ribosome	RpL12,RpL4,RpL7,RpLP0,RpLP1,RpLP2,RpS13,RpS15,RpS24,RpS3,RpS8
down	3	PRF	0.0357218393594593	6	46	2	0.0434782608695652	0.333333333333333	GO:0034663	GO:CC	endoplasmic reticulum chaperone complex	Hsp27,Hsp83
down	3	PRM	0.0499671835706747	4	82	2	0.024390243902439	0.5	GO:0017071	GO:CC	intracellular cyclic nucleotide activated cation channel complex	CngA,CngB
down	3	PRM	0.0499054798057691	3	88	2	0.0227272727272727	0.666666666666667	GO:0005222	GO:MF	intracellular cAMP-activated cation channel activity	CngA,CngB
down	3	PRM	0.0499054798057691	3	88	2	0.0227272727272727	0.666666666666667	GO:0005223	GO:MF	intracellular cGMP-activated cation channel activity	CngA,CngB
down	4	ANF	0.0224730540272249	8358	151	129	0.854304635761589	0.0154343144292893	GO:0009987	GO:BP	cellular process	Ada1-2,Adck5,Aplip1,ari-1,ATP6AP2,ATPsynD,Atx-1,axo,bdg,beta3GalTII,BuGZ,bw,CanB,Cap-G,Cdep,Cdk8,CG10383,CG10674,CG11964,CG11975,CG12219,CG12259,CG1234,CG13344,CG13667,CG14220,CG14544,CG14823,CG15390,CG1628,CG17328,CG18262,CG3032,CG31636,CG32982,CG33056,CG34417-PT,CG46385,CG4854,CG4884,CG5292,CG5862,CG6293,CG6418,CG8005,CG8043,CG8485,Coq9,COX4,COX7C,cue,Deaf1,dnk,dve,eca,Ehbp1,eIF3a,Elp2,fj,gek,G…
down	4	ANF	0.0408590919879793	448	154	16	0.103896103896104	0.0357142857142857	GO:0045202	GO:CC	synapse	bw,CanB,Git,Ir64a,kcc,mys,Pdk1,PGRP-LC,Rab35,rogdi,sesB,shv,Smn,Smu1,Sytbeta,Ten-m
down	4	ANF	0.0332293762732423	8	151	3	0.0198675496688742	0.375	GO:0080025	GO:MF	phosphatidylinositol-3,5-bisphosphate binding	CG11975,CG15822,Trpml
down	4	ANF	0.0166301713322831	146	34	7	0.205882352941176	0.0479452054794521	KEGG:00190	KEGG	Oxidative phosphorylation	ATPsynD,COX4,COX7C,ND-20,ND-MWFE,SdhB,Vha44
down	4	ANM	0.00598546461936426	8358	148	128	0.864864864864865	0.0153146685810002	GO:0009987	GO:BP	cellular process	Acn,Ada1-2,Adck5,Alp12,apt,Atg3,bdg,bigmax,Bili,BORCS5,Btk29A,Caf1-105,Cap-G,CCKLR-17D1,CG10431,CG10674,CG10702,CG11975,CG12219,CG12259,CG12301,CG13097,CG1602,CG1628,CG1662,CG16758,CG17002,CG1750,CG18262,CG2059,CG2129,CG32641,CG32982,CG33056,CG34297,CG3817,CG4364,CG4884,CG5569,CG6013,CG6293,CG6356,CG7565,CG8005,CG8034,CG8043,CG8078,Coq9,cue,D19B,Deaf1,DhpD,dnt,Dop2R,E2f2,eca,eIF3a,eIF3m,Elp2,EMC7…
down	4	ANM	0.00799011959548214	2658	148	57	0.385135135135135	0.0214446952595937	GO:0010467	GO:BP	gene expression	Acn,Ada1-2,apt,bigmax,CG10431,CG12219,CG12301,CG13097,CG1602,CG17002,CG1750,CG18262,CG2129,CG3817,CG4364,CG4884,CG6013,CG8005,CG8078,CG9890,D19B,Deaf1,E2f2,eIF3a,eIF3m,Elp2,Erk7,goe,HDAC1,Hsc20,jumu,Larp7,Mettl3,Mlf,mRpL44,mRpS18C,mTerf3,Nsun5,Prp38,psq,reb,rho,RluA-2,RpL28,RpL6,RpL8,RpS14b,RpS27A,RpS6,sbb,sd-PV,Smn,snama,snRNP-U1-C,su(w[a]),Taf13,Taf8
down	4	ANM	0.0234668217378551	4551	148	82	0.554054054054054	0.018018018018018	GO:0044237	GO:BP	cellular metabolic process	Acn,Ada1-2,Adck5,Alp12,apt,Atg3,bigmax,Btk29A,CG10431,CG10702,CG11975,CG12219,CG12301,CG13097,CG1602,CG16758,CG17002,CG1750,CG18262,CG2059,CG2129,CG33056,CG3817,CG4364,CG4884,CG6013,CG8005,CG8043,CG8078,Coq9,D19B,Deaf1,DhpD,dnt,E2f2,eIF3a,eIF3m,Elp2,Erk7,Fdx2,Gabat,Gyc76C,HDAC1,Hsc20,jumu,Larp7,LPCAT,Mettl3,Mlf,mRpL44,mRpS18C,mtDNA-helicase,mTerf3,ND-B14.5B,Nsun5,PhKgamma,phr,Prp38,psq,Rab23,reb,…
down	4	ANM	0.0236354384164014	340	148	15	0.101351351351351	0.0441176470588235	GO:0022613	GO:BP	ribonucleoprotein complex biogenesis	CG12301,CG13097,CG1662,CG3817,CG4364,eIF3a,eIF3m,mTerf3,Nsun5,RluA-2,RpL6,RpS14b,Smn,snRNP-U1-C,su(w[a])
down	4	ANM	0.00405514656643777	6225	149	102	0.684563758389262	0.0163855421686747	GO:0043229	GO:CC	intracellular organelle	Acn,Ada1-2,Adck5,apt,Atg3,bigmax,Bili,BORCS5,Caf1-105,Cap-G,CG10431,CG10674,CG11970,CG12219,CG12259,CG12301,CG12885,CG13097,CG1602,CG1628,CG1662,CG16758,CG1750,CG18262,CG2059,CG2129,CG31109,CG32641,CG34297,CG4364,CG4884,CG5569,CG6013,CG6201,CG7565,CG8043,CG9590,CG9890,Coq9,D19B,Deaf1,E2f2,eca,eIF3m,Elp2,EMC7,Erk7,Fdx2,Frq2,Gabat,GCS1,HDAC1,Hsc20,jbug,jumu,Kank,kl-5,Klp61F,l(2)k09913,Larp7,LBR,LPC…
down	4	ANM	0.00936378092047885	593	149	20	0.134228187919463	0.0337268128161889	GO:1990904	GO:CC	ribonucleoprotein complex	Acn,CG12301,CG13097,CG3817,CG4364,eIF3a,eIF3m,Larp7,mRpL44,mRpS18C,Prp38,RpL28,RpL6,RpL8,RpS14b,RpS27A,RpS6,Smn,snRNP-U1-C,Wdr37
down	4	ANM	0.00972114700545721	6327	149	102	0.684563758389262	0.0161213845424372	GO:0043226	GO:CC	organelle	Acn,Ada1-2,Adck5,apt,Atg3,bigmax,Bili,BORCS5,Caf1-105,Cap-G,CG10431,CG10674,CG11970,CG12219,CG12259,CG12301,CG12885,CG13097,CG1602,CG1628,CG1662,CG16758,CG1750,CG18262,CG2059,CG2129,CG31109,CG32641,CG34297,CG4364,CG4884,CG5569,CG6013,CG6201,CG7565,CG8043,CG9590,CG9890,Coq9,D19B,Deaf1,E2f2,eca,eIF3m,Elp2,EMC7,Erk7,Fdx2,Frq2,Gabat,GCS1,HDAC1,Hsc20,jbug,jumu,Kank,kl-5,Klp61F,l(2)k09913,Larp7,LBR,LPC…
down	4	ANM	0.0163852635436064	7264	149	112	0.751677852348993	0.0154185022026432	GO:0005622	GO:CC	intracellular anatomical structure	Acn,Ada1-2,Adck5,apt,Atg3,bigmax,Bili,BORCS5,Btk29A,Caf1-105,Cap-G,CG10431,CG10674,CG11970,CG11975,CG12219,CG12259,CG12301,CG12885,CG13097,CG1602,CG1628,CG1662,CG16758,CG1750,CG18262,CG2059,CG2129,CG31109,CG32641,CG34297,CG4364,CG4884,CG5569,CG6013,CG6201,CG7565,CG8005,CG8043,CG8078,CG9590,CG9890,Coq9,D19B,Deaf1,DhpD,E2f2,eca,eIF3a,eIF3m,Elp2,EMC7,Erk7,Fdx2,Frq2,Gabat,GCS1,HDAC1,Hsc20,jbug,jumu,K…
down	4	ANM	0.0257468896170546	5776	149	94	0.630872483221476	0.0162742382271468	GO:0043227	GO:CC	membrane-bounded organelle	Acn,Ada1-2,Adck5,apt,Atg3,bigmax,BORCS5,Caf1-105,Cap-G,CG10431,CG10674,CG11970,CG12219,CG12259,CG12301,CG12885,CG13097,CG1602,CG1628,CG1662,CG16758,CG1750,CG18262,CG2059,CG2129,CG31109,CG32641,CG4364,CG4884,CG5569,CG6013,CG6201,CG7565,CG8043,CG9590,CG9890,Coq9,D19B,Deaf1,E2f2,eca,eIF3m,Elp2,EMC7,Erk7,Fdx2,Frq2,Gabat,GCS1,HDAC1,Hsc20,jumu,Kank,kl-5,Klp61F,l(2)k09913,Larp7,LBR,LPCAT,Mettl3,Mlf,mRpL…
down	4	ANM	0.0318617671771188	5557	149	91	0.610738255033557	0.0163757423070002	GO:0043231	GO:CC	intracellular membrane-bounded organelle	Acn,Ada1-2,Adck5,apt,Atg3,bigmax,BORCS5,Caf1-105,Cap-G,CG10431,CG10674,CG11970,CG12219,CG12259,CG12301,CG12885,CG13097,CG1602,CG1628,CG1662,CG16758,CG1750,CG18262,CG2059,CG2129,CG31109,CG32641,CG4364,CG4884,CG5569,CG6013,CG6201,CG7565,CG8043,CG9590,CG9890,Coq9,D19B,Deaf1,E2f2,eca,eIF3m,Elp2,EMC7,Erk7,Fdx2,Frq2,Gabat,GCS1,HDAC1,Hsc20,jumu,Kank,Klp61F,l(2)k09913,Larp7,LBR,LPCAT,Mettl3,Mlf,mRpL44,mR…
down	4	ANM	0.0170117579816314	715	145	22	0.151724137931034	0.0307692307692308	GO:0003723	GO:MF	RNA binding	AIMP1,apt,CG12259,CG4364,CG4884,CG8043,CG8078,eIF3a,Larp7,Mettl3,mRpL44,mRpS18C,mTerf3,Nsun5,RluA-2,RpL6,RpL8,RpS14b,Smn,snRNP-U1-C,su(w[a]),vig2
down	4	ANM	0.0308934593369793	1949	145	42	0.289655172413793	0.021549512570549	GO:0003676	GO:MF	nucleic acid binding	Acn,AIMP1,apt,bigmax,CG10431,CG12219,CG12259,CG1602,CG18262,CG2129,CG4364,CG4884,CG8043,CG8078,CG9890,D19B,Deaf1,E2f2,eIF3a,eIF3m,jumu,Larp7,LBR,Mettl3,mRpL44,mRpS18C,mtDNA-helicase,mTerf3,Nsun5,phr,psq,RluA-2,RpL6,RpL8,RpS14b,sd-PV,Smn,snama,snRNP-U1-C,su(w[a]),Taf13,vig2
down	4	ANM	0.0252472760928111	1025	159	26	0.163522012578616	0.0253658536585366	TF:M07142	TF	Factor: BEAF-32A; motif: NNNMNAMTATCGATA	Acn,Atg3,bigmax,Bili,CG1602,CG1628,CG1662,CG34297,CG9945,Deaf1,eIF3a,Kank,kcc,Larp7,ND-B14.5B,Nsun5,PhKgamma,psq,RpL28,RpL6,RpS6,Smn,snama,snRNP-U1-C,Trpml,vig2
down	4	LA	0.0489452580262623	2	76	2	0.0263157894736842	1	GO:0016543	GO:BP	male courtship behavior, orientation prior to leg tapping and wing vibration	5-HT7,fru
down	4	LA	0.0489452580262623	2	76	2	0.0263157894736842	1	GO:1902306	GO:BP	negative regulation of sodium ion transmembrane transport	CG42797,Nedd4
down	4	LA	0.0489452580262623	2	76	2	0.0263157894736842	1	GO:2000650	GO:BP	negative regulation of sodium ion transmembrane transporter activity	CG42797,Nedd4
down	4	LA	0.0137994018199916	57	79	5	0.0632911392405063	0.087719298245614	GO:0001653	GO:MF	peptide receptor activity	CG33958,Dh44-R2,FMRFaR,Gyc76C,SPR
down	4	LA	0.0368109947797954	30	3	2	0.666666666666667	0.0666666666666667	WP:WP3660	WP	Humoral immune response to fungal and bacterial pathogens	Dif,psh
down	4	LEF	0.00628397729161691	2846	123	52	0.422764227642276	0.0182712579058327	GO:0048856	GO:BP	anatomical structure development	Abp1,Ald1,Bili,bip1,by,Camta,CG10431,CG34417-PT,clu,Cow,cue,dar1,Deaf1,Doc3,E(Pc),eca,elB,esg,Fadd,fh,Flo2,fru,Gyc76C,Inx2,jbug,Kap-alpha3,loco,Lrrk,lva,mlt,Mpcp2,mspo,N,Nacalpha,numb,p38b,psq,RpS2,scra,sigmar,slbo,Smn,Timp,tmod,Trpml,tsh,tyn,uzip,vari,vimar,zfh1,zormin
down	4	LEF	0.0172834354226072	1784	123	37	0.300813008130081	0.0207399103139013	GO:0030154	GO:BP	cell differentiation	Abp1,Bili,bip1,Camta,CG10431,clu,cue,dar1,Doc3,E(Pc),elB,esg,Fadd,Flo2,fru,Gyc76C,Inx2,jbug,loco,Lrrk,lva,mlt,mspo,N,numb,psq,RpS2,scra,slbo,Smn,Timp,tmod,tsh,tyn,uzip,vimar,zfh1
down	4	LEF	0.0212634931893935	1585	123	34	0.276422764227642	0.0214511041009464	GO:0009653	GO:BP	anatomical structure morphogenesis	Abp1,Bili,by,CG10431,dar1,E(Pc),elB,esg,Fadd,fru,Gyc76C,Inx2,jbug,Kap-alpha3,loco,Lrrk,lva,mlt,mspo,N,numb,p38b,psq,scra,sigmar,Smn,Timp,tmod,tsh,tyn,uzip,vari,vimar,zfh1
down	4	LEF	0.02612513366584	1817	123	37	0.300813008130081	0.0203632361034673	GO:0048869	GO:BP	cellular developmental process	Abp1,Bili,bip1,Camta,CG10431,clu,cue,dar1,Doc3,E(Pc),elB,esg,Fadd,Flo2,fru,Gyc76C,Inx2,jbug,loco,Lrrk,lva,mlt,mspo,N,numb,psq,RpS2,scra,slbo,Smn,Timp,tmod,tsh,tyn,uzip,vimar,zfh1
down	4	LEF	0.0361346550816633	3018	123	52	0.422764227642276	0.0172299536116634	GO:0032502	GO:BP	developmental process	Abp1,Ald1,Bili,bip1,by,Camta,CG10431,CG34417-PT,clu,Cow,cue,dar1,Deaf1,Doc3,E(Pc),eca,elB,esg,Fadd,fh,Flo2,fru,Gyc76C,Inx2,jbug,Kap-alpha3,loco,Lrrk,lva,mlt,Mpcp2,mspo,N,Nacalpha,numb,p38b,psq,RpS2,scra,sigmar,slbo,Smn,Timp,tmod,Trpml,tsh,tyn,uzip,vari,vimar,zfh1,zormin
down	4	LEF	0.0161839515717542	7264	120	92	0.766666666666667	0.0126651982378855	GO:0005622	GO:CC	intracellular anatomical structure	Abp1,Act42A,Ada1-2,Ald1,ari-2,Asph,beta4GalT7,Bili,CaBP1,Camta,CG10055,CG10431,CG11975,CG13502,CG1529,CG18262,CG30403,CG31636,CG32121,CG34125,CG34417-PT,CG6051,CG7182,CG7536,CG7943,CG8388,clu,Coq9,CRMP,dar1,Deaf1,Doc3,E(Pc),eca,elB,Ercc1,esg,Fadd,fh,Flo2,fru,FucTC,Glg1,Gpo1,Gss1,Inx2,Jarid2,jbug,Kap-alpha3,kl-5,loco,Lrrk,lva,Mapmodulin,mlt,Mpcp2,N,Nacalpha,ND-MWFE,Non1,Nsun2,numb,p38b,Pdha,Pdhb,P…
down	4	LEF	0.0480478812666485	6225	120	81	0.675	0.0130120481927711	GO:0043229	GO:CC	intracellular organelle	Abp1,Act42A,Ada1-2,Ald1,ari-2,Asph,beta4GalT7,Bili,CaBP1,Camta,CG10055,CG10431,CG13502,CG1529,CG18262,CG30403,CG31636,CG32121,CG34125,CG34417-PT,CG6051,CG7182,CG7536,CG7943,CG8388,clu,Coq9,dar1,Deaf1,Doc3,E(Pc),eca,elB,Ercc1,esg,fh,Flo2,fru,FucTC,Glg1,Gpo1,Jarid2,jbug,Kap-alpha3,kl-5,loco,Lrrk,lva,Mapmodulin,mlt,Mpcp2,N,ND-MWFE,Non1,Nsun2,numb,p38b,Pdha,Pdhb,Pgant3,PR-Set7,psq,RpS14b,RpS2,Rtnl1,S…
down	4	LEM	3.45380063302135e-10	2846	128	69	0.5390625	0.0242445537596627	GO:0048856	GO:BP	anatomical structure development	Ald1,Alk,bbg,Bili,Blimp-1,BRWD3,by,Camta,CAP,CG10431,CG16952,CG34417-PT,CG5800,clu,Deaf1,Doa-PP,ds,e,ens,faf,FoxK,fru,fry,fs(1)h,G9a,gcl,gkt,Gyc76C,Hrb87F,HUWE1,jbug,Kap-alpha3,kay,klar,kmr,l(2)gd1,l(3)neo38,Lrrk,lva,Megf8,Mrtf,Msp300,Myd88,nej,p38b,pcx,Pif1A,Pka-C3,poe,Pu,ras,Rbcn-3A,reb,RpS2,shot,sick,skd,sns,Spn,sty,Su(z)2,Swip-1,tmod,Trpml,Unc-89,Vha68-2,Wnk,zfh1,zormin
down	4	LEM	1.90914202048839e-09	3018	128	70	0.546875	0.023194168323393	GO:0032502	GO:BP	developmental process	Ald1,Alk,bbg,Bili,Blimp-1,BRWD3,by,Camta,CAP,CG10431,CG16952,CG34417-PT,CG5800,clu,Deaf1,Doa-PP,ds,e,ens,faf,FoxK,fru,fry,fs(1)h,G9a,gcl,gkt,Gyc76C,Hrb87F,HUWE1,jbug,Kap-alpha3,kay,klar,Klp98A,kmr,l(2)gd1,l(3)neo38,Lrrk,lva,Megf8,Mrtf,Msp300,Myd88,nej,p38b,pcx,Pif1A,Pka-C3,poe,Pu,ras,Rbcn-3A,reb,RpS2,shot,sick,skd,sns,Spn,sty,Su(z)2,Swip-1,tmod,Trpml,Unc-89,Vha68-2,Wnk,zfh1,zormin
down	4	LEM	5.72310899035613e-08	2416	128	59	0.4609375	0.0244205298013245	GO:0007275	GO:BP	multicellular organism development	Alk,bbg,Bili,Blimp-1,BRWD3,by,Camta,CG10431,CG5800,clu,Deaf1,Doa-PP,ds,e,ens,faf,FoxK,fru,fry,fs(1)h,G9a,gcl,gkt,Gyc76C,Hrb87F,HUWE1,jbug,kay,klar,l(2)gd1,l(3)neo38,Lrrk,lva,Megf8,Mrtf,Msp300,Myd88,nej,p38b,pcx,Pif1A,Pka-C3,poe,Pu,ras,Rbcn-3A,reb,RpS2,shot,sick,skd,sns,Spn,sty,Su(z)2,Trpml,Unc-89,Vha68-2,zfh1
down	4	LEM	1.24275998072812e-07	1540	128	45	0.3515625	0.0292207792207792	GO:0048731	GO:BP	system development	Alk,Bili,Blimp-1,BRWD3,Camta,CG10431,clu,Doa-PP,ds,faf,FoxK,fru,fry,fs(1)h,G9a,gkt,Gyc76C,Hrb87F,HUWE1,jbug,kay,klar,l(2)gd1,l(3)neo38,Lrrk,lva,Megf8,Mrtf,nej,p38b,pcx,poe,Pu,ras,Rbcn-3A,reb,shot,sick,skd,sns,Spn,sty,Trpml,Vha68-2,zfh1
down	4	LEM	3.24480475100617e-07	1585	128	45	0.3515625	0.028391167192429	GO:0009653	GO:BP	anatomical structure morphogenesis	Alk,bbg,Bili,BRWD3,by,CG10431,CG16952,Doa-PP,ds,faf,fru,fry,fs(1)h,G9a,gcl,Gyc76C,Hrb87F,HUWE1,jbug,Kap-alpha3,kay,klar,kmr,l(2)gd1,Lrrk,lva,Megf8,Mrtf,nej,p38b,Pif1A,Pka-C3,poe,ras,Rbcn-3A,reb,shot,sick,skd,sns,sty,tmod,Unc-89,Vha68-2,zfh1
down	4	LEM	2.88685715291302e-05	1256	128	36	0.28125	0.0286624203821656	GO:0048513	GO:BP	animal organ development	Alk,bbg,Bili,BRWD3,by,CAP,CG5800,Doa-PP,ds,ens,faf,fru,fry,G9a,Gyc76C,Hrb87F,HUWE1,kay,klar,kmr,l(2)gd1,l(3)neo38,Megf8,Mrtf,Msp300,nej,p38b,Pka-C3,reb,shot,skd,sns,sty,Vha68-2,Wnk,zfh1
down	4	LEM	4.61763134668592e-05	240	128	15	0.1171875	0.0625	GO:0061061	GO:BP	muscle structure development	Alk,CAP,CG5800,ens,fru,Gyc76C,klar,Msp300,shot,skd,sns,sty,tmod,Unc-89,zfh1
down	4	LEM	0.000135527717538751	1784	128	43	0.3359375	0.0241031390134529	GO:0030154	GO:BP	cell differentiation	Alk,bbg,Bili,Blimp-1,BRWD3,Camta,CG10431,clu,Doa-PP,ds,faf,fru,fry,fs(1)h,G9a,gcl,Gyc76C,HUWE1,jbug,kay,klar,Klp98A,l(2)gd1,Lrrk,lva,Megf8,Mrtf,Msp300,nej,pcx,Pif1A,poe,ras,RpS2,shot,sick,skd,sns,Spn,sty,tmod,Unc-89,zfh1
down	4	LEM	0.000218488650211795	834	128	27	0.2109375	0.0323741007194245	GO:0009966	GO:BP	regulation of signal transduction	Alk,Bili,BRWD3,Camta,CanA1,CG17019,CG3630,CG44085,Doa-PP,ds,faf,gcl,Gyc76C,HUWE1,Kcmf1,l(2)gd1,LUBEL,Myd88,nej,p38b,poe,sick,skd,sty,Trpml,wdb,Wnk
down	4	LEM	0.0002293488859586	1817	128	43	0.3359375	0.0236653824986241	GO:0048869	GO:BP	cellular developmental process	Alk,bbg,Bili,Blimp-1,BRWD3,Camta,CG10431,clu,Doa-PP,ds,faf,fru,fry,fs(1)h,G9a,gcl,Gyc76C,HUWE1,jbug,kay,klar,Klp98A,l(2)gd1,Lrrk,lva,Megf8,Mrtf,Msp300,nej,pcx,Pif1A,poe,ras,RpS2,shot,sick,skd,sns,Spn,sty,tmod,Unc-89,zfh1
down	4	LEM	0.000525843558129793	1043	128	30	0.234375	0.0287631831255992	GO:0048583	GO:BP	regulation of response to stimulus	Alk,Bili,BRWD3,Camta,CanA1,CG17019,CG3630,CG44085,Deaf1,Doa-PP,ds,faf,G9a,gcl,Gyc76C,HUWE1,kay,Kcmf1,l(2)gd1,LUBEL,Myd88,nej,p38b,poe,sick,skd,sty,Trpml,wdb,Wnk
down	4	LEM	0.000649437932293278	771	128	25	0.1953125	0.0324254215304799	GO:0009887	GO:BP	animal organ morphogenesis	Alk,bbg,Bili,BRWD3,by,Doa-PP,ds,faf,fry,Gyc76C,Hrb87F,kay,klar,kmr,l(2)gd1,Megf8,Mrtf,nej,p38b,Pka-C3,reb,shot,skd,sns,sty
down	4	LEM	0.000697855544110574	668	128	23	0.1796875	0.0344311377245509	GO:0009791	GO:BP	post-embryonic development	bbg,Blimp-1,BRWD3,by,CG5800,ds,ens,fry,G9a,Gyc76C,kay,klar,l(2)gd1,Mrtf,Msp300,p38b,Pka-C3,Pu,reb,shot,skd,sns,sty
down	4	LEM	0.000983480250874471	1195	128	32	0.25	0.0267782426778243	GO:0007399	GO:BP	nervous system development	Alk,Bili,BRWD3,Camta,CG10431,clu,Doa-PP,ds,fru,fry,fs(1)h,G9a,gkt,Gyc76C,HUWE1,jbug,kay,klar,l(3)neo38,Lrrk,lva,nej,pcx,poe,ras,shot,sick,sns,Spn,sty,Trpml,zfh1
down	4	LEM	0.00112482185258854	3840	128	68	0.53125	0.0177083333333333	GO:0032501	GO:BP	multicellular organismal process	Alk,bbg,Bili,Blimp-1,BRWD3,by,Calx,Camta,CanA1,CAP,CG10431,CG16952,CG5800,clu,Deaf1,Doa-PP,ds,e,ens,faf,FoxK,fru,fry,fs(1)h,G9a,gcl,gkt,Gyc76C,Hrb87F,HUWE1,jbug,kay,kdn,klar,Klp98A,l(2)gd1,l(3)neo38,Lrrk,lva,Megf8,Mrtf,Msp300,Myd88,nej,p38b,pcx,pHCl-1,Pif1A,Pka-C3,poe,Pu,ras,Rbcn-3A,reb,RpS2,sand,shot,sick,skd,sns,Spn,sty,Su(z)2,Trpml,Unc-89,Vha68-2,wdb,zfh1
down	4	LEM	0.00119677973922222	1458	128	36	0.28125	0.0246913580246914	GO:0048468	GO:BP	cell development	Alk,bbg,BRWD3,Camta,CG10431,Doa-PP,faf,fru,fry,fs(1)h,G9a,gcl,Gyc76C,HUWE1,jbug,kay,klar,l(2)gd1,Lrrk,lva,Megf8,Mrtf,Msp300,nej,Pif1A,poe,ras,RpS2,shot,sick,sns,Spn,sty,tmod,Unc-89,zfh1
down	4	LEM	0.00249507150601262	830	128	25	0.1953125	0.0301204819277108	GO:0030182	GO:BP	neuron differentiation	Alk,Bili,BRWD3,CG10431,Doa-PP,ds,fru,fry,fs(1)h,G9a,Gyc76C,HUWE1,jbug,kay,klar,Lrrk,lva,nej,ras,shot,sick,sns,Spn,sty,zfh1
down	4	LEM	0.00355213047685631	904	128	26	0.203125	0.0287610619469027	GO:0048699	GO:BP	generation of neurons	Alk,Bili,BRWD3,CG10431,clu,Doa-PP,ds,fru,fry,fs(1)h,G9a,Gyc76C,HUWE1,jbug,kay,klar,Lrrk,lva,nej,ras,shot,sick,sns,Spn,sty,zfh1
down	4	LEM	0.00380964965045775	966	128	27	0.2109375	0.0279503105590062	GO:0023051	GO:BP	regulation of signaling	Alk,Bili,BRWD3,Camta,CanA1,CG17019,CG3630,CG44085,Doa-PP,ds,faf,gcl,Gyc76C,HUWE1,Kcmf1,l(2)gd1,LUBEL,Myd88,nej,p38b,poe,sick,skd,sty,Trpml,wdb,Wnk
down	4	LEM	0.00411693529294227	970	128	27	0.2109375	0.0278350515463918	GO:0010646	GO:BP	regulation of cell communication	Alk,Bili,BRWD3,Camta,CanA1,CG17019,CG3630,CG44085,Doa-PP,ds,faf,gcl,Gyc76C,HUWE1,Kcmf1,l(2)gd1,LUBEL,Myd88,nej,p38b,poe,sick,skd,sty,Trpml,wdb,Wnk
down	4	LEM	0.00427897883206141	972	128	27	0.2109375	0.0277777777777778	GO:0022008	GO:BP	neurogenesis	Alk,Bili,BRWD3,CG10431,clu,Doa-PP,ds,fru,fry,fs(1)h,G9a,Gyc76C,HUWE1,jbug,kay,klar,Lrrk,lva,nej,poe,ras,shot,sick,sns,Spn,sty,zfh1
down	4	LEM	0.00529273345817858	3993	128	68	0.53125	0.0170298021537691	GO:0050794	GO:BP	regulation of cellular process	Ada1-2,Alk,Axud1,Bili,Blimp-1,BRWD3,by,Ca-Ma2d,Calx,Camta,CanA1,CG10431,CG1529,CG1602,CG17019,CG1889,CG31140,CG32767,CG3630,CG44085,Deaf1,Doa-PP,ds,e,ens,faf,FoxK,fru,fry,fs(1)h,G9a,gcl,Gyc76C,Hrb87F,HUWE1,Jarid2,kay,Kcmf1,klar,l(2)gd1,l(3)neo38,Lrrk,LUBEL,lva,Mrtf,Myd88,nej,p38b,pHCl-1,Pka-C3,poe,Pu,reb,shot,sick,skd,sns,Spn,sty,Su(z)2,SWIP,tmod,Trpml,tweek,wdb,Wnk,ZC3H3,zfh1
down	4	LEM	0.00616481096245329	495	128	18	0.140625	0.0363636363636364	GO:0048569	GO:BP	post-embryonic animal organ development	bbg,by,CG5800,ds,ens,fry,Gyc76C,kay,klar,l(2)gd1,Mrtf,Msp300,p38b,Pka-C3,shot,skd,sns,sty
down	4	LEM	0.0103359505370321	1334	128	32	0.25	0.0239880059970015	GO:0048523	GO:BP	negative regulation of cellular process	Alk,Axud1,Bili,Blimp-1,CanA1,CG1529,CG17019,CG32767,Doa-PP,ds,e,FoxK,fry,fs(1)h,G9a,gcl,HUWE1,Kcmf1,klar,l(2)gd1,Lrrk,nej,p38b,poe,shot,Spn,sty,Su(z)2,tmod,Trpml,wdb,zfh1
down	4	LEM	0.0159367031369155	15	128	4	0.03125	0.266666666666667	GO:0007522	GO:BP	visceral muscle development	Alk,klar,Msp300,sns
down	4	LEM	0.0191421512231343	645	128	20	0.15625	0.0310077519379845	GO:0048666	GO:BP	neuron development	Alk,CG10431,Doa-PP,fru,fry,fs(1)h,G9a,Gyc76C,HUWE1,jbug,kay,klar,Lrrk,lva,ras,shot,sick,Spn,sty,zfh1
down	4	LEM	0.0204140163110689	489	128	17	0.1328125	0.0347648261758691	GO:0031175	GO:BP	neuron projection development	Alk,CG10431,fru,fry,fs(1)h,G9a,Gyc76C,HUWE1,jbug,kay,Lrrk,lva,ras,shot,sick,Spn,zfh1
down	4	LEM	0.0269947458126707	449	128	16	0.125	0.0356347438752784	GO:0048667	GO:BP	cell morphogenesis involved in neuron differentiation	Alk,CG10431,fru,fry,fs(1)h,G9a,Gyc76C,HUWE1,jbug,kay,Lrrk,lva,ras,shot,sick,zfh1
down	4	LEM	0.0308775822113827	454	128	16	0.125	0.0352422907488987	GO:0048812	GO:BP	neuron projection morphogenesis	Alk,CG10431,fru,fry,fs(1)h,G9a,Gyc76C,HUWE1,jbug,kay,Lrrk,lva,ras,shot,sick,zfh1
down	4	LEM	0.0315049509851516	1682	128	36	0.28125	0.0214030915576694	GO:0048519	GO:BP	negative regulation of biological process	Alk,Axud1,Bili,Blimp-1,CanA1,CG1529,CG17019,CG32767,Doa-PP,ds,e,faf,FoxK,fry,fs(1)h,G9a,gcl,HUWE1,kay,Kcmf1,klar,l(2)gd1,Lrrk,nej,p38b,poe,sand,shot,Spn,sty,Su(z)2,tmod,Trpml,wdb,Wnk,zfh1
down	4	LEM	0.032564390739623	456	128	16	0.125	0.0350877192982456	GO:0048858	GO:BP	cell projection morphogenesis	Alk,CG10431,fru,fry,fs(1)h,G9a,Gyc76C,HUWE1,jbug,kay,Lrrk,lva,ras,shot,sick,zfh1
down	4	LEM	0.032564390739623	456	128	16	0.125	0.0350877192982456	GO:0120039	GO:BP	plasma membrane bounded cell projection morphogenesis	Alk,CG10431,fru,fry,fs(1)h,G9a,Gyc76C,HUWE1,jbug,kay,Lrrk,lva,ras,shot,sick,zfh1
down	4	LEM	0.0401575461395499	464	128	16	0.125	0.0344827586206897	GO:0032990	GO:BP	cell part morphogenesis	Alk,CG10431,fru,fry,fs(1)h,G9a,Gyc76C,HUWE1,jbug,kay,Lrrk,lva,ras,shot,sick,zfh1
down	4	LEM	0.0445161504124463	1367	128	31	0.2421875	0.0226773957571324	GO:0051252	GO:BP	regulation of RNA metabolic process	Ada1-2,Axud1,Blimp-1,BRWD3,Camta,CG10431,CG1529,CG1602,CG32767,CG3630,Deaf1,Doa-PP,FoxK,fru,fry,fs(1)h,G9a,gcl,Hrb87F,Jarid2,kay,l(2)gd1,l(3)neo38,Mrtf,Myd88,nej,reb,skd,Su(z)2,ZC3H3,zfh1
down	4	LEM	0.0469775030223747	687	128	20	0.15625	0.0291120815138282	GO:0009888	GO:BP	tissue development	Ald1,Alk,bbg,CG16952,CG34417-PT,ds,fry,Gyc76C,jbug,kay,kmr,Megf8,Mrtf,Msp300,nej,shot,sns,sty,Swip-1,zfh1
down	4	LEM	0.00012874263258923	69	128	8	0.0625	0.115942028985507	GO:0030017	GO:CC	sarcomere	Ald1,CG3630,Lmpt,Mf,Msp300,tmod,Unc-89,zormin
down	4	LEM	0.000199782780744863	73	128	8	0.0625	0.10958904109589	GO:0030016	GO:CC	myofibril	Ald1,CG3630,Lmpt,Mf,Msp300,tmod,Unc-89,zormin
down	4	LEM	0.000301877812384744	77	128	8	0.0625	0.103896103896104	GO:0043292	GO:CC	contractile fiber	Ald1,CG3630,Lmpt,Mf,Msp300,tmod,Unc-89,zormin
down	4	LEM	0.00058655977279839	22	128	5	0.0390625	0.227272727272727	GO:0031672	GO:CC	A band	Ald1,Mf,tmod,Unc-89,zormin
down	4	LEM	0.00110417150144559	1944	128	41	0.3203125	0.0210905349794239	GO:0043228	GO:CC	non-membrane-bounded organelle	Ada1-2,Ald1,Bili,CG10431,CG12316,CG14905,CG32767,CG34417-PT,CG3630,CG6937,clu,Deaf1,ens,fs(1)h,G9a,Hrb87F,Jarid2,jbug,klar,Klp98A,l(3)neo38,Lmpt,LPCAT,lva,Mf,Msp300,nej,Pif1A,poe,Regnase-1,RpS11,RpS14b,RpS2,Sdic4,shot,Spn,tmod,Unc-115b,Unc-89,vig2,zormin
down	4	LEM	0.00110417150144559	1944	128	41	0.3203125	0.0210905349794239	GO:0043232	GO:CC	intracellular non-membrane-bounded organelle	Ada1-2,Ald1,Bili,CG10431,CG12316,CG14905,CG32767,CG34417-PT,CG3630,CG6937,clu,Deaf1,ens,fs(1)h,G9a,Hrb87F,Jarid2,jbug,klar,Klp98A,l(3)neo38,Lmpt,LPCAT,lva,Mf,Msp300,nej,Pif1A,poe,Regnase-1,RpS11,RpS14b,RpS2,Sdic4,shot,Spn,tmod,Unc-115b,Unc-89,vig2,zormin
down	4	LEM	0.00313046450611413	15	128	4	0.03125	0.266666666666667	GO:0031430	GO:CC	M band	Ald1,tmod,Unc-89,zormin
down	4	LEM	0.00504434360615902	7264	128	99	0.7734375	0.0136288546255507	GO:0005622	GO:CC	intracellular anatomical structure	Ada1-2,Ald1,Alk,AnxB10,AQP,Axud1,bbg,Bili,Blimp-1,BRWD3,Ca-Ma2d,Camta,CanA1,CAP,CG10431,CG12316,CG14778,CG14905,CG15099,CG1529,CG1602,CG17019,CG17233,CG31140,CG32767,CG34417-PT,CG34445,CG3630,CG5800,CG6937,clu,Deaf1,Doa-PP,e,eIF2Bdelta,ens,faf,FoxK,fru,fry,fs(1)h,G9a,gcl,gkt,GluProRS,Gss1,Hrb87F,HUWE1,IPIP,Jarid2,jbug,Kap-alpha3,kay,kdn,klar,Klp98A,l(2)gd1,l(3)neo38,Lmpt,LPCAT,Lrrk,lva,Mf,Mrtf,Ms…
down	4	LEM	0.00823409028408625	279	128	12	0.09375	0.043010752688172	GO:0099512	GO:CC	supramolecular fiber	Ald1,CG34417-PT,CG3630,klar,Klp98A,Lmpt,Mf,Msp300,shot,tmod,Unc-89,zormin
down	4	LEM	0.00913790468024121	282	128	12	0.09375	0.0425531914893617	GO:0099081	GO:CC	supramolecular polymer	Ald1,CG34417-PT,CG3630,klar,Klp98A,Lmpt,Mf,Msp300,shot,tmod,Unc-89,zormin
down	4	LEM	0.0309069318451541	422	128	14	0.109375	0.033175355450237	GO:0099080	GO:CC	supramolecular complex	Ald1,CG34417-PT,CG3630,klar,Klp98A,Lmpt,Mf,Msp300,poe,Regnase-1,shot,tmod,Unc-89,zormin
down	4	LEM	9.37800015936581e-06	6906	127	103	0.811023622047244	0.0149145670431509	GO:0005488	GO:MF	binding	Alk,AnxB10,Axud1,bbg,Blimp-1,BRWD3,by,Calx,Camta,CanA1,CAP,CG10431,CG12316,CG14880,CG1529,CG1602,CG16952,CG17019,CG18278,CG1889,CG31028,CG31140,CG32486,CG32767,CG34417-PT,CG34445,CG3630,CG5800,CG6937,clu,Deaf1,Dgp-1,Doa-PP,ds,e,eIF2Bdelta,ens,faf,FoxK,fru,fry,fs(1)h,G9a,gcl,gkt,GluProRS,Gss1,Gyc76C,Hrb87F,HUWE1,IPIP,Jarid2,jbug,Kap-alpha3,kay,Kcmf1,klar,Klp98A,kmr,l(2)gd1,l(3)neo38,Lmpt,LPCAT,Lrr…
down	4	LEM	0.000541698025467345	358	127	16	0.125984251968504	0.0446927374301676	GO:0008092	GO:MF	cytoskeletal protein binding	by,CG3630,ens,jbug,Kap-alpha3,klar,Klp98A,lva,Msp300,shot,Spn,tmod,Unc-115b,Unc-76,Unc-89,zormin
down	4	LEM	0.0110948673738194	146	127	9	0.0708661417322835	0.0616438356164384	GO:0003779	GO:MF	actin binding	by,CG3630,jbug,Msp300,shot,Spn,Unc-115b,Unc-89,zormin
down	4	LEM	0.0301978701125025	3672	127	60	0.47244094488189	0.0163398692810458	GO:0005515	GO:MF	protein binding	Alk,bbg,Blimp-1,BRWD3,by,Calx,Camta,CanA1,CAP,CG16952,CG1889,CG32486,CG32767,CG34417-PT,CG3630,clu,ds,ens,faf,FoxK,fru,fry,fs(1)h,G9a,gcl,Gss1,Gyc76C,HUWE1,IPIP,jbug,Kap-alpha3,kay,klar,Klp98A,Lrrk,LUBEL,lva,Megf8,Mrtf,Msp300,Myd88,nej,Pka-C3,poe,Rbcn-3A,reb,Sdic4,shot,sick,side-VIII,skd,sns,Spn,tmod,Unc-115b,Unc-76,Unc-89,wdb,ZC3H3,zormin
down	4	OV	0.00481963013178756	889	65	17	0.261538461538462	0.0191226096737908	GO:0044281	GO:BP	small molecule metabolic process	ATPCL,CG31075,CG31183,CG3597,Coq9,Ddc,Fatp1,Gapdh2,Gpo1,GstZ1,Gyc76C,Mfe2,Papss,Pect,Pgk,ppl,UGP
down	4	OV	0.0121396704804315	1153	24	17	0.708333333333333	0.0147441457068517	KEGG:01100	KEGG	Metabolic pathways	ATPCL,CG18278,CG31075,CG31183,CG3597,Ddc,Gapdh2,GstZ1,Gyc76C,Mfe2,ND-MWFE,Papss,Pcyt1,Pect,Pgk,ppl,UGP
down	4	OV	0.0230818397263428	6	24	2	0.0833333333333333	0.333333333333333	KEGG:00440	KEGG	Phosphonate and phosphinate metabolism	Pcyt1,Pect
down	4	OV	0.0302460068583094	63	24	4	0.166666666666667	0.0634920634920635	KEGG:00564	KEGG	Glycerophospholipid metabolism	CG18858,Gpo1,Pcyt1,Pect
down	4	PRF	3.86853277816369e-10	1195	203	57	0.280788177339901	0.0476987447698745	GO:0007399	GO:BP	nervous system development	ago,alpha-Spec,Apc2,apt,Arf79F,ari-1,Bap55,bdg,boi,Bx,caps,Cdep,CG9650,Dark,DCTN1-p150,Dg,dnt,Doa-PP,Dref,E2f1,fry,fw,Gclc,gig,gkt,glu,Gyc76C,Hrs,jbug,Lis-1,loco,lola,mam,Mob2,msi,nudC,Patr-1,Pc,pea,Pfdn2,PsGEF,Rab6,RhoGEF2,sev,Slik,Smn,Smyd4-3,spri,sr,stas,Trc8,Trpml,vimar,wb,wcd,yki,zfh1
down	4	PRF	1.34557944612572e-07	1540	203	61	0.300492610837438	0.0396103896103896	GO:0048731	GO:BP	system development	ago,alpha-Spec,Apc2,apt,Arf79F,ari-1,Bap55,bdg,bip1,boi,Bx,caps,Cdep,CG9650,Dark,DCTN1-p150,Dg,dnt,Doa-PP,Dref,E2f1,Fit2,fry,fw,Gclc,gig,gkt,glu,Gyc76C,Hrs,jbug,Lis-1,loco,lola,mam,Mob2,msi,nudC,Patr-1,Pc,pea,Pfdn2,PsGEF,Rab6,RhoGEF2,sev,Slik,Smn,Smurf,Smyd4-3,spri,sr,stas,Tm2,Trc8,Trpml,vimar,wb,wcd,yki,zfh1
down	4	PRF	6.17206565110961e-06	972	203	43	0.211822660098522	0.044238683127572	GO:0022008	GO:BP	neurogenesis	ago,alpha-Spec,Apc2,Arf79F,ari-1,Bap55,bdg,boi,caps,Cdep,CG9650,Dark,DCTN1-p150,Dg,dnt,Doa-PP,Dref,fry,fw,Gclc,Gyc76C,Hrs,jbug,Lis-1,loco,lola,mam,Mob2,msi,nudC,Pc,Pfdn2,Rab6,RhoGEF2,sev,Slik,Smyd4-3,spri,vimar,wb,wcd,yki,zfh1
down	4	PRF	6.76887052875552e-06	2416	203	77	0.379310344827586	0.0318708609271523	GO:0007275	GO:BP	multicellular organism development	Ack,ago,alpha-Spec,Apc2,apt,Arf79F,ari-1,bab1,Bap55,bdg,bip1,boi,Bx,cactin,caps,Cdep,CG9650,Cpr62Ba,crm,Dark,DCTN1-p150,Deaf1,Dg,dnt,Doa-PP,Dref,E2f1,eca,eIF3m,ens,fh,Fit2,fry,fw,Gclc,gig,gkt,glu,Gyc76C,Hrs,jbug,Lis-1,loco,lola,mam,Mob2,msi,mus304,nudC,p24-1,Patr-1,Pc,pea,Pfdn2,Pif1A,PsGEF,Rab6,RhoGEF2,RpS2,sev,Slik,Smn,Smurf,Smyd4-3,sotv,spri,sr,stas,Tm2,toc,Trc8,Trpml,vimar,wb,wcd,yki,zfh1
down	4	PRF	6.78658419953218e-06	2846	203	86	0.423645320197044	0.0302178496134926	GO:0048856	GO:BP	anatomical structure development	Ack,Actn,ago,alpha-Spec,Apc2,apt,Arf79F,ari-1,bab1,Bap55,bdg,bip1,boi,Bx,cactin,caps,Cdep,CG34417-PT,CG9650,Cpr62Ba,crm,Dark,DCTN1-p150,Deaf1,Dg,dnt,Doa-PP,Dref,E2f1,eca,eIF3m,ens,fh,Fit2,fry,fw,Gclc,gig,gkt,glu,goe,Gyc76C,Hrs,jbug,Lis-1,loco,lola,mam,meso18E,Mob2,msi,mspo,mus304,muskelin,nudC,p24-1,Patr-1,Pc,pea,Pfdn2,Pif1A,PsGEF,Rab6,RhoGEF2,RpS2,sev,Slik,Smn,Smurf,Smyd4-3,sotv,spri,sr,stas,TBC…
down	4	PRF	7.38512188254613e-06	904	203	41	0.201970443349754	0.045353982300885	GO:0048699	GO:BP	generation of neurons	alpha-Spec,Apc2,Arf79F,Bap55,bdg,boi,caps,Cdep,CG9650,Dark,DCTN1-p150,Dg,dnt,Doa-PP,Dref,fry,fw,Gclc,Gyc76C,Hrs,jbug,Lis-1,loco,lola,mam,Mob2,msi,nudC,Pc,Pfdn2,Rab6,RhoGEF2,sev,Slik,Smyd4-3,spri,vimar,wb,wcd,yki,zfh1
down	4	PRF	9.31576703627369e-06	8358	203	178	0.876847290640394	0.0212969609954535	GO:0009987	GO:BP	cellular process	Ack,Actn,Ada1-2,ago,Aladin,alpha-Spec,Apc2,apt,Arc1,Arf79F,ari-1,asf1,bab1,Bap55,bdg,Best2,bip1,boi,bru2,Bx,cactin,caps,Cdep,Cdk2,CG10674,CG10927,CG14100,CG14182,CG14220,CG1434,CG14757,CG17746,CG30122,CG31224,CG32982,CG33288,CG34417-PT,CG3817,CG4025,CG42360,CG42458,CG4537,CG4820,CG4908,CG4936,CG5569,CG5726,CG5728,CG6664,CG7182,CG9650,CNT2,Cog7,Coq5,Coq9,crm,Cyt-c-p,D12,D19A,Dark,DCTN1-p150,Deaf1,…
down	4	PRF	2.41397398301844e-05	3018	203	88	0.433497536945813	0.0291583830351226	GO:0032502	GO:BP	developmental process	Ack,Actn,ago,alpha-Spec,Apc2,apt,Arf79F,ari-1,bab1,Bap55,bdg,bip1,boi,Bx,cactin,caps,Cdep,CG14220,CG34417-PT,CG9650,Cpr62Ba,crm,Dark,DCTN1-p150,Deaf1,Dg,dnt,Doa-PP,Dref,E2f1,eca,eIF3m,ens,fh,Fit2,fry,fw,Gclc,gig,gkt,glu,goe,Gyc76C,Hrs,jbug,Lis-1,loco,lola,mam,meso18E,Mob2,msi,mspo,mus304,muskelin,nudC,p24-1,Patr-1,Pc,pea,Pfdn2,Pif1A,PsGEF,Rab6,RhoGEF2,RpS2,sev,Sf3b5,Slik,Smn,Smurf,Smyd4-3,sotv,sp…
down	4	PRF	2.61636448367405e-05	1256	203	49	0.241379310344828	0.0390127388535032	GO:0048513	GO:BP	animal organ development	ago,Apc2,apt,Arf79F,bab1,bdg,bip1,boi,Bx,caps,Cdep,Dark,DCTN1-p150,Dg,dnt,Doa-PP,Dref,E2f1,eca,ens,Fit2,fry,fw,Gclc,gig,glu,Gyc76C,Lis-1,loco,lola,mam,Mob2,msi,mus304,Pc,pea,PsGEF,Rab6,RhoGEF2,sev,Slik,Smyd4-3,sr,Tm2,vimar,wb,Wnk,yki,zfh1
down	4	PRF	6.47000127004756e-05	1458	203	53	0.261083743842365	0.0363511659807956	GO:0048468	GO:BP	cell development	Ack,Actn,ago,alpha-Spec,Apc2,apt,Arf79F,ari-1,Bap55,bip1,boi,caps,Dark,DCTN1-p150,Dg,dnt,Doa-PP,Dref,E2f1,eIF3m,fry,Gclc,gig,goe,Gyc76C,Hrs,jbug,Lis-1,loco,lola,mam,Mob2,msi,muskelin,nudC,Pc,pea,Pif1A,Rab6,RhoGEF2,RpS2,Slik,Smn,Smurf,Smyd4-3,spri,Tm2,tmod,vimar,wb,wcd,yki,zfh1
down	4	PRF	9.18623849209425e-05	3354	203	93	0.458128078817734	0.0277280858676208	GO:0071840	GO:BP	cellular component organization or biogenesis	Ack,Actn,ago,Aladin,alpha-Spec,Apc2,Arf79F,ari-1,asf1,Bap55,boi,bru2,caps,Cdep,CG10674,CG14100,CG14757,CG32982,CG33288,CG34417-PT,CG3817,CG4537,CG4908,CG5569,CG5728,CG6664,Cog7,D12,Dark,DCTN1-p150,Dek,Dg,dnt,Dref,E2f1,eca,eIF3m,Eno,ens,fh,fry,fw,galla-2,Gclc,gig,glu,Gyc76C,Hrs,icln,jbug,Klp68D,Lis-1,loco,lola,mam,Mob2,mspo,mus304,Ndc80,Nle,nonC,nudC,p24-1,Patr-1,Pc,pea,PsGEF,Rab6,RhoGEF2,RpS10a,R…
down	4	PRF	0.000108559770209943	1784	203	60	0.295566502463054	0.0336322869955157	GO:0030154	GO:BP	cell differentiation	Ack,Actn,ago,alpha-Spec,Apc2,apt,Arf79F,ari-1,Bap55,bdg,bip1,boi,caps,Cdep,CG9650,Dark,DCTN1-p150,Dg,dnt,Doa-PP,Dref,E2f1,eIF3m,fry,fw,Gclc,gig,goe,Gyc76C,Hrs,jbug,Lis-1,loco,lola,mam,Mob2,msi,mspo,muskelin,nudC,Pc,pea,Pfdn2,Pif1A,Rab6,RhoGEF2,RpS2,sev,Slik,Smn,Smurf,Smyd4-3,spri,Tm2,tmod,vimar,wb,wcd,yki,zfh1
down	4	PRF	0.000209344031480151	1817	203	60	0.295566502463054	0.0330214639515685	GO:0048869	GO:BP	cellular developmental process	Ack,Actn,ago,alpha-Spec,Apc2,apt,Arf79F,ari-1,Bap55,bdg,bip1,boi,caps,Cdep,CG9650,Dark,DCTN1-p150,Dg,dnt,Doa-PP,Dref,E2f1,eIF3m,fry,fw,Gclc,gig,goe,Gyc76C,Hrs,jbug,Lis-1,loco,lola,mam,Mob2,msi,mspo,muskelin,nudC,Pc,pea,Pfdn2,Pif1A,Rab6,RhoGEF2,RpS2,sev,Slik,Smn,Smurf,Smyd4-3,spri,Tm2,tmod,vimar,wb,wcd,yki,zfh1
down	4	PRF	0.00021955152775043	830	203	36	0.177339901477833	0.0433734939759036	GO:0030182	GO:BP	neuron differentiation	alpha-Spec,Arf79F,Bap55,bdg,boi,caps,Cdep,Dark,DCTN1-p150,Dg,dnt,Doa-PP,Dref,fry,fw,Gclc,Gyc76C,Hrs,jbug,Lis-1,lola,mam,Mob2,msi,nudC,Pc,Rab6,RhoGEF2,sev,Slik,Smyd4-3,spri,vimar,wb,yki,zfh1
down	4	PRF	0.000472369634645629	285	203	19	0.0935960591133005	0.0666666666666667	GO:0007417	GO:BP	central nervous system development	ago,alpha-Spec,Apc2,apt,Dark,Dg,E2f1,gkt,glu,Lis-1,loco,mam,Pc,pea,PsGEF,Smn,sr,Trc8,yki
down	4	PRF	0.000598493516106747	3173	203	87	0.428571428571429	0.0274188465174913	GO:0016043	GO:BP	cellular component organization	Ack,Actn,ago,Aladin,alpha-Spec,Apc2,Arf79F,ari-1,asf1,Bap55,boi,bru2,caps,Cdep,CG10674,CG14757,CG32982,CG33288,CG34417-PT,CG4537,CG4908,CG5569,CG6664,Cog7,D12,Dark,DCTN1-p150,Dek,Dg,dnt,Dref,E2f1,eca,eIF3m,Eno,ens,fh,fry,fw,galla-2,Gclc,gig,glu,Gyc76C,icln,jbug,Klp68D,Lis-1,loco,lola,mam,Mob2,mspo,mus304,Ndc80,Nle,nonC,nudC,p24-1,Patr-1,Pc,pea,PsGEF,Rab6,RhoGEF2,RpS10a,RpS14b,SCCRO3,Sec16,Shab,Sl…
down	4	PRF	0.000612070425635951	645	203	30	0.147783251231527	0.0465116279069767	GO:0048666	GO:BP	neuron development	alpha-Spec,Arf79F,Bap55,boi,caps,Dark,DCTN1-p150,Dg,dnt,Doa-PP,Dref,fry,Gclc,Gyc76C,Hrs,jbug,Lis-1,lola,Mob2,nudC,Pc,Rab6,RhoGEF2,Slik,Smyd4-3,spri,vimar,wb,yki,zfh1
down	4	PRF	0.000835253975840888	1936	203	61	0.300492610837438	0.0315082644628099	GO:0048518	GO:BP	positive regulation of biological process	Ada1-2,Aladin,alpha-Spec,Apc2,apt,Arf79F,ari-1,Bap55,Bx,cactin,Cdk2,CG14220,CG4820,CG4936,CG5726,CG9650,Cyt-c-p,Dark,DCTN1-p150,Deaf1,dnt,Doa-PP,Dref,E2f1,eIF3m,fh,fry,fw,gig,Hrs,Kcmf1,Lis-1,lola,mam,Mob2,mtd-PV,muskelin,Nle,nudC,Patr-1,PsGEF,RhoGEF2,SCCRO3,Sec16,sev,Shab,Slik,Smn,Smurf,SNF4Agamma,sotv,spri,sr,stas,Sur-8,Tm2,Trpml,vih,vimar,Wnk,yki
down	4	PRF	0.000838472760190703	4473	203	111	0.54679802955665	0.0248155600268276	GO:0050789	GO:BP	regulation of biological process	Ack,Ada1-2,ago,Aladin,alpha-Spec,Apc2,apt,Arc1,Arf79F,ari-1,asf1,bab1,Bap55,boi,bru2,Bx,cactin,Cdep,Cdk2,CG14182,CG14220,CG1434,CG31224,CG33288,CG4025,CG42458,CG4820,CG4936,CG5726,CG5728,CG9650,CNT2,crm,Cyt-c-p,D12,D19A,Dark,DCTN1-p150,Deaf1,Dek,Dg,dnt,Doa-PP,Dref,E2f1,eca,eIF3m,Eno,ens,fh,Fit2,fry,fw,gig,goe,Gyc76C,Hrs,Kcmf1,Lis-1,loco,lola,mam,Mob2,mRpL39,msi,mspo,mtd-PV,mTerf5,mus304,muskelin,…
down	4	PRF	0.00113134192471329	100	203	11	0.0541871921182266	0.11	GO:0042051	GO:BP	compound eye photoreceptor development	DCTN1-p150,Doa-PP,fry,Lis-1,lola,Mob2,Rab6,Slik,Smyd4-3,vimar,yki
down	4	PRF	0.00118410449051049	2378	203	70	0.344827586206897	0.0294365012615643	GO:0019222	GO:BP	regulation of metabolic process	Ada1-2,ago,Apc2,apt,Arf79F,ari-1,asf1,bab1,Bap55,bru2,Bx,cactin,Cdk2,CG14220,CG1434,CG31224,CG4025,CG42458,CG4820,CG4936,CG5726,CG5728,CG9650,crm,Cyt-c-p,D12,D19A,Dark,Deaf1,Dek,Dg,dnt,Doa-PP,Dref,E2f1,eIF3m,fh,fry,gig,Kcmf1,Lis-1,lola,mam,Mob2,mRpL39,msi,mTerf5,muskelin,nonC,Patr-1,Pc,PCNA2,pea,Pits,qkr58E-2,SCCRO3,sev,Sf3b5,Slik,SMSr,Smurf,Smyd4-3,SNF4Agamma,Spt20,sr,U2af38,vih,wrd,yki,zfh1
down	4	PRF	0.00152304229098266	103	203	11	0.0541871921182266	0.106796116504854	GO:0042462	GO:BP	eye photoreceptor cell development	DCTN1-p150,Doa-PP,fry,Lis-1,lola,Mob2,Rab6,Slik,Smyd4-3,vimar,yki
down	4	PRF	0.00159181528870032	2206	203	66	0.32512315270936	0.0299184043517679	GO:0060255	GO:BP	regulation of macromolecule metabolic process	Ada1-2,ago,Apc2,apt,Arf79F,ari-1,asf1,bab1,Bap55,bru2,Bx,cactin,Cdk2,CG14220,CG1434,CG31224,CG42458,CG4820,CG4936,CG5726,CG5728,CG9650,crm,Cyt-c-p,D12,D19A,Dark,Deaf1,Dek,Dg,Doa-PP,Dref,E2f1,eIF3m,fry,gig,Kcmf1,Lis-1,lola,mam,Mob2,mRpL39,msi,mTerf5,muskelin,nonC,Patr-1,Pc,PCNA2,pea,Pits,qkr58E-2,SCCRO3,Sf3b5,Slik,SMSr,Smurf,Smyd4-3,SNF4Agamma,Spt20,sr,U2af38,vih,wrd,yki,zfh1
down	4	PRF	0.00166234860761202	4751	203	115	0.566502463054187	0.0242054304356977	GO:0065007	GO:BP	biological regulation	Ack,Ada1-2,ago,Aladin,alpha-Spec,Apc2,apt,Arc1,Arf79F,ari-1,asf1,bab1,Bap55,boi,bru2,Bx,cactin,Cdep,Cdk2,CenG1A,CG14182,CG14220,CG1434,CG31224,CG33288,CG4025,CG42458,CG4820,CG4936,CG5726,CG5728,CG9650,CNT2,crm,Cyt-c-p,D12,D19A,Dark,DCTN1-p150,Deaf1,Dek,Dg,dnt,Doa-PP,Dref,E2f1,eca,eIF3m,Eno,ens,fh,Fit2,fry,fw,gig,goe,Gyc76C,Hrs,icln,Kcmf1,Lis-1,loco,lola,mam,Mob2,mRpL39,msi,mspo,mtd-PV,mTerf5,mus3…
down	4	PRF	0.00194877337155702	3993	203	101	0.497536945812808	0.0252942649636865	GO:0050794	GO:BP	regulation of cellular process	Ack,Ada1-2,ago,Aladin,alpha-Spec,Apc2,apt,Arc1,Arf79F,ari-1,asf1,bab1,Bap55,boi,bru2,Bx,cactin,Cdep,Cdk2,CG14182,CG14220,CG31224,CG33288,CG4025,CG42458,CG4820,CG4936,CG5726,CG5728,CG9650,CNT2,crm,D12,D19A,Dark,DCTN1-p150,Deaf1,Dek,Dg,dnt,Doa-PP,Dref,E2f1,Eno,ens,fh,Fit2,fry,gig,goe,Gyc76C,Hrs,Kcmf1,Lis-1,loco,lola,mam,Mob2,mRpL39,msi,mspo,mtd-PV,mTerf5,mus304,muskelin,Nle,nudC,Patr-1,Pc,PCNA2,pea…
down	4	PRF	0.00211984910946923	202	203	15	0.0738916256157636	0.0742574257425743	GO:0007163	GO:BP	establishment or maintenance of cell polarity	Apc2,bdg,CG6664,DCTN1-p150,Dg,fw,gkt,Klp68D,Lap1,Lis-1,loco,lola,Pfdn2,Rab6,Slik
down	4	PRF	0.00224537812422593	1585	203	52	0.25615763546798	0.032807570977918	GO:0009653	GO:BP	anatomical structure morphogenesis	Ack,Actn,ago,alpha-Spec,Apc2,Arf79F,bab1,Bap55,bdg,boi,Bx,caps,Cdep,Dark,DCTN1-p150,Dg,dnt,Doa-PP,Dref,E2f1,eIF3m,fry,fw,Gclc,gig,Gyc76C,jbug,Lis-1,loco,lola,mam,Mob2,msi,mspo,nudC,Pif1A,Rab6,RhoGEF2,sev,Slik,Smn,Smurf,Smyd4-3,spri,sr,TBCC,Tm2,tmod,vimar,wb,yki,zfh1
down	4	PRF	0.00245364083748421	318	203	19	0.0935960591133005	0.059748427672956	GO:0001745	GO:BP	compound eye morphogenesis	Arf79F,bdg,boi,Dark,DCTN1-p150,Doa-PP,Dref,fry,fw,Lis-1,lola,Mob2,msi,Rab6,sev,Slik,Smyd4-3,vimar,yki
down	4	PRF	0.00270627569656315	206	203	15	0.0738916256157636	0.0728155339805825	GO:0001751	GO:BP	compound eye photoreceptor cell differentiation	bdg,boi,DCTN1-p150,Doa-PP,fry,Lis-1,lola,Mob2,msi,Rab6,sev,Slik,Smyd4-3,vimar,yki
down	4	PRF	0.00364134472801933	211	203	15	0.0738916256157636	0.0710900473933649	GO:0001754	GO:BP	eye photoreceptor cell differentiation	bdg,boi,DCTN1-p150,Doa-PP,fry,Lis-1,lola,Mob2,msi,Rab6,sev,Slik,Smyd4-3,vimar,yki
down	4	PRF	0.00386363563654233	328	203	19	0.0935960591133005	0.0579268292682927	GO:0048592	GO:BP	eye morphogenesis	Arf79F,bdg,boi,Dark,DCTN1-p150,Doa-PP,Dref,fry,fw,Lis-1,lola,Mob2,msi,Rab6,sev,Slik,Smyd4-3,vimar,yki
down	4	PRF	0.00386363563654233	328	203	19	0.0935960591133005	0.0579268292682927	GO:0090596	GO:BP	sensory organ morphogenesis	Arf79F,bdg,boi,Dark,DCTN1-p150,Doa-PP,Dref,fry,fw,Lis-1,lola,Mob2,msi,Rab6,sev,Slik,Smyd4-3,vimar,yki
down	4	PRF	0.00633163028981786	119	203	11	0.0541871921182266	0.092436974789916	GO:0042461	GO:BP	photoreceptor cell development	DCTN1-p150,Doa-PP,fry,Lis-1,lola,Mob2,Rab6,Slik,Smyd4-3,vimar,yki
down	4	PRF	0.00732960811438876	2018	203	60	0.295566502463054	0.0297324083250743	GO:0080090	GO:BP	regulation of primary metabolic process	Ada1-2,ago,Apc2,apt,ari-1,asf1,bab1,Bap55,bru2,Bx,CG14220,CG31224,CG42458,CG4820,CG4936,CG5726,CG5728,CG9650,crm,Cyt-c-p,D12,D19A,Dark,Deaf1,Dek,Dg,Doa-PP,Dref,E2f1,eIF3m,fh,fry,gig,Kcmf1,Lis-1,lola,mam,Mob2,mRpL39,msi,mTerf5,muskelin,Patr-1,Pc,PCNA2,pea,Pits,qkr58E-2,SCCRO3,Slik,SMSr,Smurf,SNF4Agamma,Spt20,sr,U2af38,vih,wrd,yki,zfh1
down	4	PRF	0.00814250820812269	928	203	35	0.172413793103448	0.0377155172413793	GO:0007276	GO:BP	gamete generation	Ack,alpha-Spec,Apc2,apt,Arf79F,ari-1,Cog7,Dark,Dg,Doa-PP,E2f1,eIF3m,fry,gig,goe,Hrs,Lis-1,loco,lola,mam,msi,mus304,muskelin,pea,Pif1A,Rab6,RhoGEF2,RpS2,Sf3b5,Smn,Smurf,spri,wcd,yki,zfh1
down	4	PRF	0.00938435681927987	894	203	34	0.167487684729064	0.0380313199105145	GO:0022412	GO:BP	cellular process involved in reproduction in multicellular organism	Ack,alpha-Spec,Apc2,apt,Arf79F,ari-1,Cog7,Dark,Dg,Doa-PP,E2f1,eIF3m,fry,gig,goe,Hrs,Lis-1,loco,lola,mam,msi,mus304,muskelin,pea,Pif1A,Rab6,RhoGEF2,RpS2,Smn,Smurf,spri,wcd,yki,zfh1
down	4	PRF	0.00989547471733811	1990	203	59	0.29064039408867	0.0296482412060302	GO:0051171	GO:BP	regulation of nitrogen compound metabolic process	Ada1-2,ago,Apc2,apt,ari-1,asf1,bab1,Bap55,bru2,Bx,CG14220,CG31224,CG42458,CG4820,CG4936,CG5726,CG5728,CG9650,crm,Cyt-c-p,D12,D19A,Dark,Deaf1,Dek,Dg,Doa-PP,Dref,E2f1,eIF3m,fry,gig,Kcmf1,Lis-1,lola,mam,Mob2,mRpL39,msi,mTerf5,muskelin,Patr-1,Pc,PCNA2,pea,Pits,qkr58E-2,SCCRO3,Slik,SMSr,Smurf,SNF4Agamma,Spt20,sr,U2af38,vih,wrd,yki,zfh1
down	4	PRF	0.0104164899897955	592	203	26	0.12807881773399	0.0439189189189189	GO:0032989	GO:BP	cellular component morphogenesis	Actn,alpha-Spec,Bap55,boi,caps,Dark,DCTN1-p150,Dg,dnt,Dref,E2f1,fry,Gclc,Gyc76C,jbug,Lis-1,lola,nudC,Rab6,RhoGEF2,Smn,spri,Tm2,tmod,wb,zfh1
down	4	PRF	0.0127769645505661	234	203	15	0.0738916256157636	0.0641025641025641	GO:0046530	GO:BP	photoreceptor cell differentiation	bdg,boi,DCTN1-p150,Doa-PP,fry,Lis-1,lola,Mob2,msi,Rab6,sev,Slik,Smyd4-3,vimar,yki
down	4	PRF	0.0150985330754478	1830	203	55	0.270935960591133	0.0300546448087432	GO:0006996	GO:BP	organelle organization	Ack,Actn,ago,Aladin,alpha-Spec,Apc2,Arf79F,ari-1,CG10674,CG14757,CG32982,CG33288,CG34417-PT,CG4537,CG4908,CG5569,CG6664,Cog7,DCTN1-p150,Dg,eca,eIF3m,Eno,ens,fh,fry,glu,jbug,Klp68D,Lis-1,loco,mam,Mob2,mus304,Ndc80,Nle,nonC,p24-1,Patr-1,pea,PsGEF,Rab6,RhoGEF2,RpS10a,RpS14b,Sec16,Slik,Smn,Tm2,tmod,TTLL5,Use1,vih,vimar,wrd
down	4	PRF	0.0154841379476471	956	203	35	0.172413793103448	0.0366108786610879	GO:0048609	GO:BP	multicellular organismal reproductive process	Ack,alpha-Spec,Apc2,apt,Arf79F,ari-1,Cog7,Dark,Dg,Doa-PP,E2f1,eIF3m,fry,gig,goe,Hrs,Lis-1,loco,lola,mam,msi,mus304,muskelin,pea,Pif1A,Rab6,RhoGEF2,RpS2,Sf3b5,Smn,Smurf,spri,wcd,yki,zfh1
down	4	PRF	0.0180114235500644	574	203	25	0.123152709359606	0.0435540069686411	GO:0000902	GO:BP	cell morphogenesis	alpha-Spec,Bap55,boi,caps,Dark,DCTN1-p150,Dg,dnt,Dref,fry,Gclc,Gyc76C,jbug,Lis-1,lola,Mob2,nudC,Rab6,RhoGEF2,Slik,Smn,spri,TBCC,wb,zfh1
down	4	PRF	0.0217483994901031	50	203	7	0.0344827586206897	0.14	GO:0046777	GO:BP	protein autophosphorylation	Ack,Doa-PP,Dref,nonC,sev,Wnk,wrd
down	4	PRF	0.0219766046214801	771	203	30	0.147783251231527	0.0389105058365759	GO:0009887	GO:BP	animal organ morphogenesis	Arf79F,bab1,bdg,boi,Bx,caps,Cdep,Dark,DCTN1-p150,Dg,dnt,Doa-PP,Dref,fry,fw,Gclc,Gyc76C,Lis-1,lola,mam,Mob2,msi,Rab6,RhoGEF2,sev,Slik,Smyd4-3,vimar,wb,yki
down	4	PRF	0.0250321106233776	278	203	16	0.0788177339901478	0.0575539568345324	GO:0051247	GO:BP	positive regulation of protein metabolic process	Apc2,ari-1,CG5726,Cyt-c-p,Dark,eIF3m,fry,gig,Kcmf1,Mob2,muskelin,SCCRO3,Slik,Smurf,vih,yki
down	4	PRF	0.0299660374079274	1688	203	51	0.251231527093596	0.0302132701421801	GO:0048522	GO:BP	positive regulation of cellular process	Ada1-2,Aladin,alpha-Spec,apt,Arf79F,ari-1,Bap55,Bx,cactin,Cdk2,CG4820,CG5726,Dark,DCTN1-p150,Deaf1,dnt,Doa-PP,Dref,E2f1,fh,fry,gig,Hrs,Lis-1,lola,mam,Mob2,mtd-PV,Nle,nudC,Patr-1,PsGEF,RhoGEF2,SCCRO3,Sec16,sev,Slik,Smn,Smurf,SNF4Agamma,sotv,spri,sr,stas,Sur-8,Tm2,Trpml,vih,vimar,Wnk,yki
down	4	PRF	0.0315421198495176	449	203	21	0.103448275862069	0.0467706013363029	GO:0048667	GO:BP	cell morphogenesis involved in neuron differentiation	alpha-Spec,Bap55,boi,caps,Dark,DCTN1-p150,Dg,dnt,Dref,fry,Gclc,Gyc76C,jbug,Lis-1,lola,nudC,Rab6,RhoGEF2,spri,wb,zfh1
down	4	PRF	0.0354410361663348	488	203	22	0.108374384236453	0.0450819672131148	GO:0000904	GO:BP	cell morphogenesis involved in differentiation	alpha-Spec,Bap55,boi,caps,Dark,DCTN1-p150,Dg,dnt,Dref,fry,Gclc,Gyc76C,jbug,Lis-1,lola,nudC,Rab6,RhoGEF2,Smn,spri,wb,zfh1
down	4	PRF	0.0357888356325393	384	203	19	0.0935960591133005	0.0494791666666667	GO:0048749	GO:BP	compound eye development	Arf79F,bdg,boi,Dark,DCTN1-p150,Doa-PP,Dref,fry,fw,Lis-1,lola,Mob2,msi,Rab6,sev,Slik,Smyd4-3,vimar,yki
down	4	PRF	0.0370961846493648	454	203	21	0.103448275862069	0.0462555066079295	GO:0048812	GO:BP	neuron projection morphogenesis	alpha-Spec,Bap55,boi,caps,Dark,DCTN1-p150,Dg,dnt,Dref,fry,Gclc,Gyc76C,jbug,Lis-1,lola,nudC,Rab6,RhoGEF2,spri,wb,zfh1
down	4	PRF	0.0395528833742463	456	203	21	0.103448275862069	0.0460526315789474	GO:0048858	GO:BP	cell projection morphogenesis	alpha-Spec,Bap55,boi,caps,Dark,DCTN1-p150,Dg,dnt,Dref,fry,Gclc,Gyc76C,jbug,Lis-1,lola,nudC,Rab6,RhoGEF2,spri,wb,zfh1
down	4	PRF	0.0395528833742463	456	203	21	0.103448275862069	0.0460526315789474	GO:0120039	GO:BP	plasma membrane bounded cell projection morphogenesis	alpha-Spec,Bap55,boi,caps,Dark,DCTN1-p150,Dg,dnt,Dref,fry,Gclc,Gyc76C,jbug,Lis-1,lola,nudC,Rab6,RhoGEF2,spri,wb,zfh1
down	4	PRF	0.0421701061654975	172	203	12	0.0591133004926108	0.0697674418604651	GO:0051656	GO:BP	establishment of organelle localization	Apc2,CG6664,DCTN1-p150,ens,fh,Hrs,Lis-1,Ndc80,nonC,nudC,Sec16,Slik
down	4	PRF	0.0447980012031906	532	203	23	0.113300492610837	0.0432330827067669	GO:0007267	GO:BP	cell-cell signaling	alpha-Spec,Apc2,apt,Arc1,Arf79F,CG9650,DCTN1-p150,Dg,dnt,eca,gig,Hrs,Kcmf1,mam,nonC,p24-1,PsGEF,Shab,Smn,sotv,stas,Wnk,wrd
down	4	PRF	0.047411354894709	724	203	28	0.137931034482759	0.0386740331491713	GO:0007281	GO:BP	germ cell development	Ack,alpha-Spec,Apc2,apt,ari-1,Dark,Dg,E2f1,eIF3m,fry,gig,goe,Hrs,Lis-1,loco,lola,mam,msi,muskelin,pea,Pif1A,Rab6,RpS2,Smn,Smurf,spri,wcd,yki
down	4	PRF	0.049827434881614	687	203	27	0.133004926108374	0.0393013100436681	GO:0009888	GO:BP	tissue development	Ack,ago,Apc2,apt,bdg,caps,CG34417-PT,DCTN1-p150,Dg,Fit2,fry,fw,Gyc76C,Hrs,jbug,Lis-1,loco,lola,mam,meso18E,RhoGEF2,Slik,spri,sr,wb,yki,zfh1
down	4	PRF	1.18521399804473e-08	7264	199	162	0.814070351758794	0.0223017621145374	GO:0005622	GO:CC	intracellular anatomical structure	Ack,Actn,Ada1-2,ago,Aladin,alpha-Spec,Apc2,apt,Arc1,Arf79F,ari-1,asf1,bab1,Bap55,Best2,beta4GalT7,bru2,Bx,cactin,Cdep,Cdk2,CenG1A,CG10674,CG10927,CG13510,CG1354,CG14100,CG14182,CG14220,CG1434,CG14757,CG15459,CG17746,CG30122,CG31224,CG33288,CG34417-PT,CG4025,CG42360,CG42458,CG4537,CG4820,CG4908,CG4936,CG5569,CG5726,CG5728,CG6051,CG6664,CG7182,CG9650,Cog7,Coq5,Coq9,crm,Cyt-c-p,D12,D19A,Dark,DCTN1-p…
down	4	PRF	1.27887010950724e-06	6225	199	142	0.71356783919598	0.0228112449799197	GO:0043229	GO:CC	intracellular organelle	Ack,Actn,Ada1-2,ago,Aladin,alpha-Spec,Apc2,apt,Arc1,Arf79F,ari-1,asf1,bab1,Bap55,Best2,beta4GalT7,bru2,Bx,cactin,Cdep,Cdk2,CenG1A,CG10674,CG10927,CG13510,CG14100,CG14182,CG14220,CG14757,CG15459,CG30122,CG31224,CG34417-PT,CG4025,CG42360,CG42458,CG4820,CG4908,CG4936,CG5569,CG5728,CG6051,CG6664,CG7182,CG9650,Cog7,Coq5,Coq9,crm,Cyt-c-p,D12,D19A,DCTN1-p150,Deaf1,Dek,Dg,Doa-PP,Dref,E2f1,eca,Efr,eIF3m,e…
down	4	PRF	2.10045791179106e-06	6327	199	143	0.718592964824121	0.0226015489173384	GO:0043226	GO:CC	organelle	Ack,Actn,Ada1-2,ago,Aladin,alpha-Spec,Apc2,apt,Arc1,Arf79F,ari-1,asf1,bab1,Bap55,Best2,beta4GalT7,bru2,Bx,cactin,Cdep,Cdk2,CenG1A,CG10674,CG10927,CG13510,CG14100,CG14182,CG14220,CG14757,CG15459,CG30122,CG31224,CG34417-PT,CG4025,CG42360,CG42458,CG4820,CG4908,CG4936,CG5569,CG5728,CG6051,CG6664,CG7182,CG9650,Cog7,Coq5,Coq9,crm,Cyt-c-p,D12,D19A,DCTN1-p150,Deaf1,Dek,Dg,Doa-PP,Dref,E2f1,eca,Efr,eIF3m,e…
down	4	PRF	2.82526042186401e-05	5092	199	120	0.603015075376884	0.02356637863315	GO:0005737	GO:CC	cytoplasm	Ack,Actn,Aladin,alpha-Spec,Apc2,apt,Arc1,Arf79F,ari-1,Best2,beta4GalT7,bru2,cactin,Cdk2,CG10674,CG10927,CG13510,CG1354,CG14100,CG14182,CG1434,CG14757,CG15459,CG17746,CG33288,CG4025,CG42360,CG42458,CG4537,CG4908,CG5569,CG5726,CG6051,CG7182,CG9650,Cog7,Coq5,Coq9,Cyt-c-p,Dark,DCTN1-p150,Dg,Doa-PP,eca,Efr,eIF2Bdelta,eIF3m,Eno,fh,fry,Gapdh2,Gclc,gig,gkt,Glg1,glu,GstZ1,Hacl,Hrs,icln,Klp68D,Lis-1,loco,l…
down	4	PRF	0.000432611554737476	1944	199	58	0.291457286432161	0.0298353909465021	GO:0043228	GO:CC	non-membrane-bounded organelle	Actn,Ada1-2,Aladin,alpha-Spec,Apc2,Arc1,asf1,Bap55,Cdep,CG14220,CG34417-PT,CG42360,CG5728,CG6664,D12,DCTN1-p150,Deaf1,Dg,Dref,eIF3m,ens,glu,icln,jbug,Klp68D,Lis-1,mam,mRpL3,mRpL39,Ndc80,Nle,Patr-1,Pc,PCNA2,Pif1A,Pits,Regnase-1,RhoGEF2,RpL19,RpL28,RpL32,RpS10a,RpS14b,RpS2,RpS27A,Sdic4,Sec16,Sf3b5,Slik,Smn,Spt20,Taf10b,Tm2,tmod,toc,vig2,vih,wcd
down	4	PRF	0.000432611554737476	1944	199	58	0.291457286432161	0.0298353909465021	GO:0043232	GO:CC	intracellular non-membrane-bounded organelle	Actn,Ada1-2,Aladin,alpha-Spec,Apc2,Arc1,asf1,Bap55,Cdep,CG14220,CG34417-PT,CG42360,CG5728,CG6664,D12,DCTN1-p150,Deaf1,Dg,Dref,eIF3m,ens,glu,icln,jbug,Klp68D,Lis-1,mam,mRpL3,mRpL39,Ndc80,Nle,Patr-1,Pc,PCNA2,Pif1A,Pits,Regnase-1,RhoGEF2,RpL19,RpL28,RpL32,RpS10a,RpS14b,RpS2,RpS27A,Sdic4,Sec16,Sf3b5,Slik,Smn,Spt20,Taf10b,Tm2,tmod,toc,vig2,vih,wcd
down	4	PRF	0.000823737429893905	5557	199	123	0.618090452261307	0.022134245096275	GO:0043231	GO:CC	intracellular membrane-bounded organelle	Ack,Ada1-2,ago,Aladin,alpha-Spec,apt,Arf79F,ari-1,asf1,bab1,Bap55,Best2,beta4GalT7,bru2,Bx,cactin,Cdk2,CenG1A,CG10674,CG10927,CG13510,CG14100,CG14182,CG14220,CG14757,CG15459,CG30122,CG31224,CG4025,CG42360,CG42458,CG4820,CG4908,CG4936,CG5569,CG5728,CG6051,CG7182,CG9650,Cog7,Coq5,Coq9,crm,Cyt-c-p,D12,D19A,DCTN1-p150,Deaf1,Dek,Dg,Doa-PP,Dref,E2f1,eca,Efr,eIF3m,fh,Gclc,gig,gkt,Glg1,glu,GstZ1,Hacl,Hrs…
down	4	PRF	0.00120180233513629	5776	199	126	0.633165829145729	0.021814404432133	GO:0043227	GO:CC	membrane-bounded organelle	Ack,Ada1-2,ago,Aladin,alpha-Spec,apt,Arc1,Arf79F,ari-1,asf1,bab1,Bap55,Best2,beta4GalT7,bru2,Bx,cactin,Cdk2,CenG1A,CG10674,CG10927,CG13510,CG14100,CG14182,CG14220,CG14757,CG15459,CG30122,CG31224,CG4025,CG42360,CG42458,CG4820,CG4908,CG4936,CG5569,CG5728,CG6051,CG7182,CG9650,Cog7,Coq5,Coq9,crm,Cyt-c-p,D12,D19A,DCTN1-p150,Deaf1,Dek,Dg,Doa-PP,Dref,E2f1,eca,Efr,eIF3m,fh,Gclc,gig,gkt,Glg1,glu,GstZ1,Hac…
down	4	PRF	0.00171735205368722	208	199	14	0.0703517587939698	0.0673076923076923	GO:0005938	GO:CC	cell cortex	Actn,alpha-Spec,Apc2,DCTN1-p150,fry,Hrs,Lis-1,loco,RhoGEF2,Slik,spri,tmod,toc,yki
down	4	PRF	0.00279675207307731	2984	199	76	0.381909547738693	0.0254691689008043	GO:0032991	GO:CC	protein-containing complex	Ack,Ada1-2,ago,Aladin,Apc2,ari-1,asf1,Bap55,bru2,cactin,Cdk2,CG10927,CG14220,CG1523,CG15459,CG30122,CG34417-PT,CG3817,CG5728,Cog7,D12,Dark,DCTN1-p150,Dg,dnt,Dref,E2f1,eIF2Bdelta,eIF3m,Eno,fh,galla-2,Gclc,gig,glu,icln,Klp68D,Lis-1,mam,mRpL3,mRpL39,msi,muskelin,ND-30,ND-MWFE,Ndc80,Nrd1,Pc,PCNA2,pea,Pfdn2,Pif1A,RpL19,RpL28,RpL32,RpS10a,RpS14b,RpS2,RpS27A,SCCRO3,Sdic4,sev,Sf3b5,Shab,Smn,Smurf,SNF4Aga…
down	4	PRF	0.00778155656166816	57	199	7	0.0351758793969849	0.12280701754386	GO:0000922	GO:CC	spindle pole	Aladin,Apc2,CG6664,DCTN1-p150,Lis-1,toc,vih
down	4	PRF	0.012174609711766	3214	199	78	0.391959798994975	0.0242688238954574	GO:0005634	GO:CC	nucleus	Ada1-2,ago,Aladin,apt,ari-1,asf1,bab1,Bap55,bru2,Bx,cactin,Cdk2,CenG1A,CG10927,CG14220,CG30122,CG31224,CG42360,CG42458,CG4820,CG4936,CG5569,CG5728,CG7182,CG9650,crm,D12,D19A,DCTN1-p150,Deaf1,Dek,Dg,Doa-PP,Dref,E2f1,Gclc,gig,gkt,glu,icln,Ipk1,Lis-1,loco,lola,mam,Mapmodulin,Mob2,msi,mtd-PV,Ndc80,Nle,nonC,Pc,PCNA2,pea,Pif1A,Pits,qkr58E-2,Regnase-1,RpL32,RpS2,RpS27A,Sf3b5,Smn,Smyd3,Smyd4-3,SNF4Agamma…
down	4	PRF	0.0294515096276078	7	199	3	0.0150753768844221	0.428571428571429	GO:0031616	GO:CC	spindle pole centrosome	DCTN1-p150,Lis-1,vih
down	4	PRF	0.0317506780642311	1123	199	35	0.175879396984925	0.031166518254675	GO:0005829	GO:CC	cytosol	Apc2,Arf79F,ari-1,CG17746,CG42458,CG5726,CG7182,CG9650,Cyt-c-p,Dark,Doa-PP,eIF2Bdelta,eIF3m,Eno,fh,Gapdh2,gig,Hrs,icln,Lis-1,loco,nudC,Rab6,RpL19,RpL28,RpL32,RpS10a,RpS14b,RpS2,RpS27A,Smurf,spri,vimar,wrd,yki
down	4	PRF	3.68285446979512e-08	6906	198	157	0.792929292929293	0.0227338546191717	GO:0005488	GO:MF	binding	Ack,Actn,ago,Aladin,alpha-Spec,Apc2,apt,Arc1,Arf79F,ari-1,asf1,bab1,Bap55,beta4GalT7,bip1,boi,bru2,Bx,cactin,caps,Cdep,Cdk2,CenG1A,CG13510,CG1354,CG14100,CG14220,CG1434,CG14757,CG1523,CG17746,CG18278,CG30122,CG31224,CG32486,CG33288,CG34417-PT,CG42360,CG42458,CG43163,CG4537,CG4820,CG4908,CG4936,CG5726,CG5728,CG6051,CG6136,CG7182,CG7785,CG9281,CG9650,Coq9,crm,Cyt-c-p,D12,D19A,Dark,DCTN1-p150,Deaf1,…
down	4	PRF	3.01207786730901e-06	3672	198	99	0.5	0.0269607843137255	GO:0005515	GO:MF	protein binding	Ack,Actn,ago,Aladin,alpha-Spec,Apc2,apt,Arc1,ari-1,asf1,bab1,bip1,boi,Bx,cactin,caps,Cdep,Cdk2,CenG1A,CG14220,CG1523,CG30122,CG32486,CG34417-PT,CG43163,CG4537,CG5728,CG7182,CG7785,CG9650,D12,Dark,DCTN1-p150,Dek,Dg,dnt,E2f1,eIF3m,ens,Fit2,fry,galla-2,Gclc,gig,Glg1,glu,Gyc76C,Hrs,jbug,Klp68D,Lap1,Lis-1,loco,lola,Mapmodulin,Mob2,muskelin,ND-30,Ndc80,Nle,nonC,nudC,Patr-1,Pc,PCNA2,Pfdn2,PsGEF,Rab6,Rho…
down	4	PRF	0.00850321722921271	358	198	18	0.0909090909090909	0.0502793296089385	GO:0008092	GO:MF	cytoskeletal protein binding	Actn,alpha-Spec,Apc2,Cdep,CG4537,DCTN1-p150,ens,jbug,Klp68D,Lis-1,Rab6,Smn,TBCC,Tm2,tmod,toc,TTLL5,Unc-76
down	4	PRM	0.000287656865731049	326	124	16	0.129032258064516	0.049079754601227	GO:0030036	GO:BP	actin cytoskeleton organization	Ack,Actn,CG32982,CG34417-PT,jbug,Mhc,Mlp60A,p38b,RhoGEF2,Rhp,Sin1,Smn,Tm1,Tm2,up-PP,wupA
down	4	PRM	0.000506190658039076	340	124	16	0.129032258064516	0.0470588235294118	GO:0030029	GO:BP	actin filament-based process	Ack,Actn,CG32982,CG34417-PT,jbug,Mhc,Mlp60A,p38b,RhoGEF2,Rhp,Sin1,Smn,Tm1,Tm2,up-PP,wupA
down	4	PRM	0.000560695109764415	30	124	6	0.0483870967741935	0.2	GO:0006936	GO:BP	muscle contraction	KCNQ,Mhc,Tm1,Tm2,up-PP,wupA
down	4	PRM	0.00115002946559925	102	124	9	0.0725806451612903	0.0882352941176471	GO:0031032	GO:BP	actomyosin structure organization	Actn,Mhc,RhoGEF2,Rhp,Smn,Tm1,Tm2,up-PP,wupA
down	4	PRM	0.00285128814458675	39	124	6	0.0483870967741935	0.153846153846154	GO:0003012	GO:BP	muscle system process	KCNQ,Mhc,Tm1,Tm2,up-PP,wupA
down	4	PRM	0.00796045322067192	240	124	12	0.0967741935483871	0.05	GO:0061061	GO:BP	muscle structure development	Actn,CG5800,dnt,fru,Gyc76C,lola,Mhc,Mlp60A,Smn,Tm2,up-PP,wupA
down	4	PRM	0.0123727602660874	592	124	19	0.153225806451613	0.0320945945945946	GO:0032989	GO:BP	cellular component morphogenesis	Actn,CG10431,dnt,fru,fry,Gyc76C,hd,jbug,Lis-1,lola,Lrrk,Mhc,RhoGEF2,Sin1,Smn,Tm1,Tm2,up-PP,wupA
down	4	PRM	0.0126346159981726	50	124	6	0.0483870967741935	0.12	GO:0030239	GO:BP	myofibril assembly	Actn,Mhc,Smn,Tm2,up-PP,wupA
down	4	PRM	0.0126346159981726	50	124	6	0.0483870967741935	0.12	GO:0055002	GO:BP	striated muscle cell development	Actn,Mhc,Smn,Tm2,up-PP,wupA
down	4	PRM	0.0436432928114844	38	124	5	0.0403225806451613	0.131578947368421	GO:0045214	GO:BP	sarcomere organization	Actn,Mhc,Tm2,up-PP,wupA
down	4	PRM	0.000191948760470149	130	126	10	0.0793650793650794	0.0769230769230769	GO:0015629	GO:CC	actin cytoskeleton	Actn,CG34417-PT,Lis-1,Mhc,Mlp60A,RhoGEF2,Tm1,Tm2,up-PP,wupA
down	4	PRM	0.00129867304306453	279	126	13	0.103174603174603	0.046594982078853	GO:0099512	GO:CC	supramolecular fiber	Ack,Actn,CG34417-PT,cmet,Lis-1,Mhc,Mlp60A,Rtnl1,Smn,Tm1,Tm2,up-PP,wupA
down	4	PRM	0.00140173965062313	69	126	7	0.0555555555555556	0.101449275362319	GO:0030017	GO:CC	sarcomere	Actn,Mhc,Mlp60A,Smn,Tm1,up-PP,wupA
down	4	PRM	0.00145808344658635	282	126	13	0.103174603174603	0.0460992907801418	GO:0099081	GO:CC	supramolecular polymer	Ack,Actn,CG34417-PT,cmet,Lis-1,Mhc,Mlp60A,Rtnl1,Smn,Tm1,Tm2,up-PP,wupA
down	4	PRM	0.00204525897575959	73	126	7	0.0555555555555556	0.0958904109589041	GO:0030016	GO:CC	myofibril	Actn,Mhc,Mlp60A,Smn,Tm1,up-PP,wupA
down	4	PRM	0.00291653176024821	77	126	7	0.0555555555555556	0.0909090909090909	GO:0043292	GO:CC	contractile fiber	Actn,Mhc,Mlp60A,Smn,Tm1,up-PP,wupA
down	4	PRM	0.00631066077656022	422	126	15	0.119047619047619	0.0355450236966825	GO:0099080	GO:CC	supramolecular complex	Ack,Actn,CG34417-PT,cmet,Lis-1,lwr,Mhc,Mlp60A,piwi,Rtnl1,Smn,Tm1,Tm2,up-PP,wupA
down	4	PRM	0.0212615633239539	2	126	2	0.0158730158730159	1	GO:0005861	GO:CC	troponin complex	up-PP,wupA
down	4	PRM	0.0386472224167917	7264	126	95	0.753968253968254	0.0130781938325991	GO:0005622	GO:CC	intracellular anatomical structure	Ack,Actn,Ada1-2,AhcyL1,betaCOP,Ca-Ma2d,Cap-G,CG10431,CG12316,CG12885,CG13510,CG1354,CG14182,CG14544,CG15439,CG18262,CG2247,CG3149,CG3309,CG33695,CG34417-PT,CG46385,CG4936,CG5800,CG6769,CG6813,CG6937,CG8078,CG8388,CG9302,cmet,Coq9,Cyt-c-p,Deaf1,Dis3,eca,eIF2Bdelta,fru,fry,Gasz,gcl,gkt,Gss1,GstZ1,hd,hpo,Hrb87F,Hsf,Ist1,jbug,Kap-alpha3,Leash,Lis-1,lola,LPCAT,Lrrk,lwr,mAcon1,Mcm5,Mhc,Mlp60A,ND-MWFE,p…
down	4	PRM	0.0447567815649988	12	126	3	0.0238095238095238	0.25	GO:0016529	GO:CC	sarcoplasmic reticulum	Ca-Ma2d,SERCA,Tm1
down	4	PRM	0.0447567815649988	12	126	3	0.0238095238095238	0.25	GO:0036379	GO:CC	myofilament	Mhc,up-PP,wupA
down	4	PRM	0.0329554453020142	358	121	13	0.107438016528926	0.0363128491620112	GO:0008092	GO:MF	cytoskeletal protein binding	Actn,by,cmet,jbug,Kap-alpha3,Lis-1,Mhc,Smn,Tm1,Tm2,Unc-76,up-PP,wupA
down	4	PRM	0.000592128795136268	6	43	4	0.0930232558139535	0.666666666666667	HP:0100830	HP	Round ear	Tm1,Tm2,up-PP,wupA
down	4	PRM	0.00374056470160285	18	43	5	0.116279069767442	0.277777777777778	HP:0003049	HP	Ulnar deviation of the wrist	CG18278,Tm1,Tm2,up-PP,wupA
down	4	PRM	0.00663345008705204	20	43	5	0.116279069767442	0.25	HP:0033754	HP	Abnormal left ventricular end-diastolic volume	Mlp60A,Tm1,Tm2,up-PP,wupA
down	4	PRM	0.00663345008705204	20	43	5	0.116279069767442	0.25	HP:0033755	HP	Increased left ventricular end-diastolic volume	Mlp60A,Tm1,Tm2,up-PP,wupA
down	4	PRM	0.0425237800897902	47	43	6	0.13953488372093	0.127659574468085	HP:0007598	HP	Bilateral single transverse palmar creases	Pex1,Tm1,Tm2,Tsen2,up-PP,wupA
down	5	ANF	0.0132355673252771	18	3	2	0.666666666666667	0.111111111111111	WP:WP39	WP	Fatty acid beta-oxidation 1	Tpi,whd
down	5	ANM	0.0105505557731286	279	93	11	0.118279569892473	0.039426523297491	GO:0007005	GO:BP	mitochondrion organization	Atg18b,Atg3,Atg9,Cdk4,CG11077,CG1847,COX6B,l(2)k14505,ND-B14,Nna1,Surf1
down	5	ANM	0.0220873262907434	5776	97	65	0.670103092783505	0.0112534626038781	GO:0043227	GO:CC	membrane-bounded organelle	AIMP2,ArfGAP3,Atg3,Atg9,bin3,Brf,Bug22,Cam,Cdk4,CG11077,CG12877,CG12942,CG14450,CG1663,CG18004,CG31743,CG3740,CG43322,CG7376,CG9272,Coq3,COX4,COX6B,Cul1,Cyp9c1,Cyt-c-p,Cyt-c1L,Ets98B,HmgD,IscU,jhamt,jing,kermit,ksh,l(2)05287,l(2)k14505,l(3)72Dp,LamC,lola,mdy,metro,Mettl3,mRpL49,nclb,ND-B14,NHP2,Nna1,noc,Nulp1,Oseg5,Panx,Pex23,Pex6,rig,Roc2,Rpn13R,siz,sll,Ssadh,Surf1,Taf5,Tpr2,tub,Vha68-2,Vhl
down	5	ANM	0.0228770180638198	7264	97	76	0.783505154639175	0.0104625550660793	GO:0005622	GO:CC	intracellular anatomical structure	AIMP2,ArfGAP3,Atg18b,Atg3,Atg9,bin3,Brf,Bug22,Cam,Cdk4,CG10565,CG11077,CG12877,CG12942,CG14450,CG1663,CG18004,CG1847,CG31743,CG3740,CG43322,CG7376,CG8379,CG9272,CG9386,Coq3,COX4,COX6B,Cul1,Cyp9c1,Cyt-c-p,Cyt-c1L,Dab,DCTN5-p25,DCTN6-p27,eIF4E7,Ets98B,GstT3,HmgD,IscU,jhamt,jing,ksh,l(2)05287,l(2)k14505,l(3)72Dp,LamC,lola,mdy,metro,Mettl3,mRpL49,nclb,ND-B14,NHP2,Nna1,noc,Nulp1,Oseg5,osp,Panx,Pex23,P…
down	5	ANM	0.0277858170120276	5557	97	63	0.649484536082474	0.0113370523663847	GO:0043231	GO:CC	intracellular membrane-bounded organelle	AIMP2,ArfGAP3,Atg3,Atg9,bin3,Brf,Bug22,Cam,Cdk4,CG11077,CG12877,CG12942,CG14450,CG1663,CG18004,CG31743,CG3740,CG43322,CG7376,CG9272,Coq3,COX4,COX6B,Cul1,Cyp9c1,Cyt-c-p,Cyt-c1L,Ets98B,HmgD,IscU,jhamt,jing,ksh,l(2)05287,l(2)k14505,l(3)72Dp,LamC,lola,mdy,metro,Mettl3,mRpL49,nclb,ND-B14,NHP2,Nna1,noc,Nulp1,Panx,Pex23,Pex6,rig,Roc2,Rpn13R,siz,sll,Ssadh,Surf1,Taf5,Tpr2,tub,Vha68-2,Vhl
down	5	ANM	0.0044864268606493	20	93	4	0.043010752688172	0.2	GO:0008171	GO:MF	O-methyltransferase activity	bin3,CG9386,Coq3,jhamt
down	5	ANM	0.0176915479800691	2	93	2	0.021505376344086	1	GO:0004395	GO:MF	hexaprenyldihydroxybenzoate methyltransferase activity	Coq3,jhamt
down	5	ANM	0.0176915479800691	2	93	2	0.021505376344086	1	GO:0010420	GO:MF	3,4-dihydroxy-5-polyprenylbenzoic acid O-methyltransferase activity	Coq3,jhamt
down	5	ANM	0.0368109947797954	30	3	2	0.666666666666667	0.0666666666666667	WP:WP3660	WP	Humoral immune response to fungal and bacterial pathogens	Drs,tub
down	5	LA	6.97064495690313e-09	409	196	30	0.153061224489796	0.0733496332518337	GO:0034660	GO:BP	ncRNA metabolic process	ArgRS,bin3,CG11342,CG12301,CG12325,CG14630,CG1671,CG2006,CG30349,CG32075,CG5033,CG7728,CG8939,Fib,l(2)05287,l(2)10685,l(2)34Fd,LeuRS-m,Mat89Ba,mino,mldr,Nbr,nclb,Nsun5,RIOK2,RpS7,Ski6,Slimp,tapas,ValRS-m
down	5	LA	1.42317056155925e-08	340	196	27	0.137755102040816	0.0794117647058823	GO:0022613	GO:BP	ribonucleoprotein complex biogenesis	CG11563,CG12301,CG12325,CG1671,CG30349,CG32075,CG3224,CG3294,CG5033,CG7102,CG7728,CG8939,CG9246,Fib,hoip,icln,l(2)05287,l(2)10685,l(2)34Fd,Mat89Ba,nclb,Nmd3,Nsun5,Nufip,RIOK2,RpS7,Slu7
down	5	LA	1.23232985898064e-07	245	196	22	0.112244897959184	0.0897959183673469	GO:0042254	GO:BP	ribosome biogenesis	CG11563,CG12301,CG12325,CG1671,CG30349,CG32075,CG3224,CG5033,CG7728,CG8939,CG9246,Fib,hoip,l(2)05287,l(2)10685,l(2)34Fd,Mat89Ba,nclb,Nmd3,Nsun5,RIOK2,RpS7
down	5	LA	2.39162706448665e-07	330	196	25	0.127551020408163	0.0757575757575758	GO:0034470	GO:BP	ncRNA processing	CG11342,CG12301,CG12325,CG14630,CG1671,CG2006,CG30349,CG32075,CG5033,CG7728,CG8939,Fib,l(2)05287,l(2)10685,l(2)34Fd,Mat89Ba,mino,mldr,Nbr,nclb,Nsun5,RIOK2,RpS7,Ski6,tapas
down	5	LA	1.29326321315262e-06	181	196	18	0.0918367346938776	0.0994475138121547	GO:0016072	GO:BP	rRNA metabolic process	CG12301,CG12325,CG1671,CG30349,CG32075,CG5033,CG7728,CG8939,Fib,l(2)05287,l(2)10685,l(2)34Fd,Mat89Ba,nclb,Nsun5,RIOK2,RpS7,Ski6
down	5	LA	1.70289767053929e-06	676	196	35	0.178571428571429	0.0517751479289941	GO:0006396	GO:BP	RNA processing	CG11342,CG12301,CG12325,CG14630,CG1671,CG2006,CG30349,CG32075,CG3294,CG5033,CG7102,CG7728,CG8939,Fib,hoip,how,icln,l(2)05287,l(2)10685,l(2)34Fd,Mat89Ba,mino,mldr,Nbr,nclb,Nsun5,RIOK2,Rnmt,RpS7,Ski6,Slu7,Taf5,Tango4,tapas,ZC3H3
down	5	LA	1.83270735670577e-06	163	196	17	0.086734693877551	0.104294478527607	GO:0006364	GO:BP	rRNA processing	CG12301,CG12325,CG1671,CG30349,CG32075,CG5033,CG7728,CG8939,Fib,l(2)05287,l(2)10685,l(2)34Fd,Mat89Ba,nclb,Nsun5,RIOK2,RpS7
down	5	LA	4.93799103180304e-05	4551	196	113	0.576530612244898	0.024829707756537	GO:0044237	GO:BP	cellular metabolic process	AOX2,ArgRS,Asciz,Atg18b,BEAF-32,bin3,CG10959,CG11241,CG11342,CG1227,CG12301,CG12325,CG12877,CG13197,CG14630,CG1663,CG1671,CG17612,CG2006,CG2017,CG30349,CG32075,CG3294,CG42588,CG4603,CG5033,CG6465,CG6683,CG6805,CG7069,CG7102,CG7560,CG7728,CG8306,CG8311,CG8319,CG8679,CG8939,CG9246,CoRest,CROT,cutlet,dare,DCP1,DNAlig4,Dph5,Dsor1,e(y)2b,eIF4E7,ERR,fd96Cb,Fib,grau,Hnf4,hoip,how,icln,Inos,Irp-1B,IscU,l…
down	5	LA	5.26082183210609e-05	2328	196	71	0.362244897959184	0.0304982817869416	GO:0090304	GO:BP	nucleic acid metabolic process	ArgRS,Asciz,BEAF-32,bin3,CG10959,CG11342,CG12301,CG12325,CG12877,CG14630,CG1663,CG1671,CG17612,CG2006,CG30349,CG32075,CG3294,CG42588,CG4603,CG5033,CG6683,CG7102,CG7728,CG8319,CG8679,CG8939,CG9246,CoRest,cutlet,DCP1,DNAlig4,e(y)2b,ERR,fd96Cb,Fib,grau,Hnf4,hoip,how,icln,l(2)05287,l(2)10685,l(2)34Fd,LeuRS-m,Mad,maf-S,MAGE,Mat89Ba,mino,mldr,mus304,Nbr,nclb,nompA,Nsun5,Nup107,okr,Pms2,RIOK2,Rnmt,RpS7,…
down	5	LA	0.000161504769407495	3047	196	84	0.428571428571429	0.0275680997702658	GO:0034641	GO:BP	cellular nitrogen compound metabolic process	ArgRS,Asciz,BEAF-32,bin3,CG10959,CG11342,CG12301,CG12325,CG12877,CG14630,CG1663,CG1671,CG17612,CG2006,CG2017,CG30349,CG32075,CG3294,CG42588,CG4603,CG5033,CG6683,CG7102,CG7728,CG8306,CG8319,CG8679,CG8939,CG9246,CoRest,cutlet,DCP1,DNAlig4,Dph5,e(y)2b,eIF4E7,ERR,fd96Cb,Fib,grau,Hnf4,hoip,how,icln,l(2)05287,l(2)10685,l(2)34Fd,LeuRS-m,Mad,maf-S,MAGE,Marc,Mat89Ba,mEFG1,mino,mldr,mRF1,mRpL16,mus304,Nbr,…
down	5	LA	0.000266009917828789	2620	196	75	0.38265306122449	0.0286259541984733	GO:0006139	GO:BP	nucleobase-containing compound metabolic process	ArgRS,Asciz,BEAF-32,bin3,CG10959,CG11342,CG12301,CG12325,CG12877,CG14630,CG1663,CG1671,CG17612,CG2006,CG30349,CG32075,CG3294,CG42588,CG4603,CG5033,CG6683,CG7102,CG7728,CG8306,CG8319,CG8679,CG8939,CG9246,CoRest,cutlet,DCP1,DNAlig4,e(y)2b,ERR,fd96Cb,Fib,grau,Hnf4,hoip,how,icln,l(2)05287,l(2)10685,l(2)34Fd,LeuRS-m,Mad,maf-S,MAGE,Mat89Ba,mino,mldr,mus304,Nbr,nclb,nompA,Nsun5,Nup107,okr,Pgd,Pms2,Prps,…
down	5	LA	0.000350401798072607	8358	196	169	0.862244897959184	0.0202201483608519	GO:0009987	GO:BP	cellular process	AOX2,APC4,ArfGAP3,ArgRS,aru,Asciz,Atg18b,BEAF-32,bin3,bou,cathD,CCT3,CCT6,Cdc37,CG10959,CG11241,CG11342,CG11563,CG11737,CG12241,CG1227,CG12301,CG12325,CG12877,CG13197,CG13229,CG13907,CG14401,CG14630,CG15279,CG1663,CG1671,CG17612,CG18004,CG2006,CG2017,CG30349,CG3036,CG32075,CG3224,CG3294,CG42588,CG4603,CG5033,CG5569,CG5721,CG6052,CG6465,CG6683,CG6805,CG7069,CG7102,CG7352,CG7560,CG7728,CG8306,CG831…
down	5	LA	0.000460478087130186	2705	196	76	0.387755102040816	0.0280961182994455	GO:0046483	GO:BP	heterocycle metabolic process	ArgRS,Asciz,BEAF-32,bin3,CG10959,CG11342,CG12301,CG12325,CG12877,CG14630,CG1663,CG1671,CG17612,CG2006,CG30349,CG32075,CG3294,CG42588,CG4603,CG5033,CG6683,CG7102,CG7560,CG7728,CG8306,CG8319,CG8679,CG8939,CG9246,CoRest,cutlet,DCP1,DNAlig4,e(y)2b,ERR,fd96Cb,Fib,grau,Hnf4,hoip,how,icln,l(2)05287,l(2)10685,l(2)34Fd,LeuRS-m,Mad,maf-S,MAGE,Mat89Ba,mino,mldr,mus304,Nbr,nclb,nompA,Nsun5,Nup107,okr,Pgd,Pms…
down	5	LA	0.000686712681543627	2833	196	78	0.397959183673469	0.0275326509001059	GO:1901360	GO:BP	organic cyclic compound metabolic process	ArgRS,Asciz,BEAF-32,bin3,CG10959,CG11342,CG12301,CG12325,CG12877,CG14630,CG1663,CG1671,CG17612,CG2006,CG30349,CG32075,CG3294,CG42588,CG4603,CG5033,CG6683,CG7102,CG7560,CG7728,CG8306,CG8319,CG8679,CG8939,CG9246,CoRest,cutlet,dare,DCP1,DNAlig4,e(y)2b,ERR,fd96Cb,Fib,grau,Hnf4,hoip,how,icln,l(2)05287,l(2)10685,l(2)34Fd,LeuRS-m,Mad,maf-S,MAGE,Mat89Ba,mino,mldr,mus304,Nbr,nclb,nompA,Nsun5,Nup107,okr,Pg…
down	5	LA	0.000856538520872963	2054	196	62	0.316326530612245	0.0301850048685492	GO:0016070	GO:BP	RNA metabolic process	ArgRS,Asciz,BEAF-32,bin3,CG10959,CG11342,CG12301,CG12325,CG14630,CG1663,CG1671,CG17612,CG2006,CG30349,CG32075,CG3294,CG42588,CG5033,CG6683,CG7102,CG7728,CG8319,CG8939,CG9246,CoRest,DCP1,e(y)2b,ERR,fd96Cb,Fib,grau,Hnf4,hoip,how,icln,l(2)05287,l(2)10685,l(2)34Fd,LeuRS-m,Mad,maf-S,Mat89Ba,mino,mldr,Nbr,nclb,nompA,Nsun5,Nup107,RIOK2,Rnmt,RpS7,Ski6,Slimp,Slu7,Snoo,Taf5,Tango4,tapas,thoc5,ValRS-m,ZC3H3
down	5	LA	0.00105973629233572	2658	196	74	0.377551020408163	0.0278404815650865	GO:0010467	GO:BP	gene expression	ArgRS,Asciz,BEAF-32,bin3,cer,CG10959,CG11342,CG12301,CG12325,CG14630,CG1663,CG1671,CG17612,CG2006,CG2017,CG30349,CG32075,CG3294,CG42588,CG44243,CG5033,CG6683,CG7102,CG7728,CG8319,CG8939,CG9246,CoRest,DCP1,Dph5,e(y)2b,eIF4E7,ERR,fd96Cb,Fib,grau,Hnf4,hoip,how,icln,l(2)05287,l(2)10685,l(2)34Fd,LeuRS-m,Mad,maf-S,Mat89Ba,mEFG1,mino,mldr,mRF1,mRpL16,Nbr,nclb,nompA,Nsun5,Nup107,okr,rho,RIOK2,Rnmt,RpL36A…
down	5	LA	0.00109706121362489	2762	196	76	0.387755102040816	0.0275162925416365	GO:0006725	GO:BP	cellular aromatic compound metabolic process	ArgRS,Asciz,BEAF-32,bin3,CG10959,CG11342,CG12301,CG12325,CG12877,CG14630,CG1663,CG1671,CG17612,CG2006,CG30349,CG32075,CG3294,CG42588,CG4603,CG5033,CG6683,CG7102,CG7560,CG7728,CG8306,CG8319,CG8679,CG8939,CG9246,CoRest,cutlet,DCP1,DNAlig4,e(y)2b,ERR,fd96Cb,Fib,grau,Hnf4,hoip,how,icln,l(2)05287,l(2)10685,l(2)34Fd,LeuRS-m,Mad,maf-S,MAGE,Mat89Ba,mino,mldr,mus304,Nbr,nclb,nompA,Nsun5,Nup107,okr,Pgd,Pms…
down	5	LA	0.0439043047094915	5118	196	113	0.576530612244898	0.0220789370847988	GO:0006807	GO:BP	nitrogen compound metabolic process	APC4,ArgRS,Asciz,Atg18b,BEAF-32,bin3,cathD,cer,CG10959,CG11241,CG11342,CG1227,CG12301,CG12325,CG12877,CG13197,CG14630,CG1663,CG1671,CG17612,CG2006,CG2017,CG30349,CG31777,CG32075,CG3294,CG42588,CG44243,CG4603,CG5033,CG5390,CG5909,CG6465,CG6683,CG7102,CG7560,CG7728,CG8306,CG8314,CG8319,CG8679,CG8939,CG9246,CoRest,cutlet,DCP1,DNAlig4,Dph5,Dsor1,e(y)2b,ec,eIF4E7,ERR,fd96Cb,Fib,grau,Hnf4,hoip,how,icln…
down	5	LA	1.89374837093213e-09	71	203	14	0.0689655172413793	0.197183098591549	GO:0030684	GO:CC	preribosome	CG12301,CG12325,CG1671,CG32075,CG3224,CG5033,CG7728,CG8939,CG9246,Fib,l(2)34Fd,Mat89Ba,RIOK2,RpS7
down	5	LA	1.92121307123371e-06	254	203	20	0.0985221674876847	0.078740157480315	GO:0005730	GO:CC	nucleolus	CG11563,CG12301,CG12325,CG14210,CG1671,CG30349,CG5033,CG7728,CG8939,CG9246,CG9630,Fib,hoip,l(2)05287,l(2)34Fd,Mat89Ba,nclb,Nsun5,Ski6,thoc5
down	5	LA	9.40672059020073e-06	7264	203	158	0.778325123152709	0.0217511013215859	GO:0005622	GO:CC	intracellular anatomical structure	AOX2,APC4,ArfGAP3,ArgRS,Asciz,Atg18b,BEAF-32,bin3,cathD,CCT3,CCT6,Cdc37,cer,CG10959,CG10973,CG11241,CG11342,CG11563,CG11737,CG11807,CG12012,CG12241,CG1227,CG12301,CG12325,CG12877,CG14210,CG14630,CG1663,CG1671,CG17612,CG18004,CG2006,CG2691,CG30349,CG32075,CG3224,CG32280,CG3294,CG44243,CG4603,CG5033,CG5569,CG6052,CG6465,CG6683,CG6805,CG7069,CG7102,CG7352,CG7560,CG7728,CG8306,CG8311,CG8314,CG8319,CG…
down	5	LA	0.000252194839750973	34	203	7	0.0344827586206897	0.205882352941176	GO:0032040	GO:CC	small-subunit processome	CG12301,CG12325,CG1671,Fib,l(2)34Fd,Mat89Ba,RpS7
down	5	LA	0.000735398708074228	26	203	6	0.0295566502463054	0.230769230769231	GO:0030686	GO:CC	90S preribosome	CG12325,CG1671,CG5033,CG7728,CG9246,Mat89Ba
down	5	LA	0.00135894512000037	593	203	26	0.12807881773399	0.0438448566610455	GO:1990904	GO:CC	ribonucleoprotein complex	CG12301,CG12325,CG14630,CG1671,CG32075,CG3224,CG3294,CG5033,CG7102,CG7728,CG8939,CG9246,Fib,hoip,icln,l(2)10685,l(2)34Fd,Mat89Ba,mldr,mRpL16,Nbr,RIOK2,RpL36A,RpS7,Slu7,Tango4
down	5	LA	0.00615629723502787	5557	203	122	0.600985221674877	0.0219542918841101	GO:0043231	GO:CC	intracellular membrane-bounded organelle	AOX2,APC4,ArfGAP3,Asciz,BEAF-32,bin3,cathD,cer,CG10959,CG10973,CG11241,CG11563,CG11737,CG12012,CG12301,CG12325,CG12877,CG14210,CG14630,CG1663,CG1671,CG17612,CG18004,CG2006,CG2691,CG30349,CG3224,CG32280,CG3294,CG44243,CG5033,CG5569,CG6052,CG6683,CG6805,CG7102,CG7352,CG7728,CG8306,CG8311,CG8314,CG8319,CG8679,CG8939,CG9067,CG9246,CG9630,CoRest,CROT,cutlet,dare,DCP1,DNAlig4,Dsor1,e(y)2b,EMRE,ERR,fd96…
down	5	LA	0.0067929947611136	23	203	5	0.0246305418719212	0.217391304347826	GO:0030687	GO:CC	preribosome, large subunit precursor	CG32075,CG3224,CG5033,CG8939,CG9246
down	5	LA	0.0113929606542482	6225	203	132	0.650246305418719	0.0212048192771084	GO:0043229	GO:CC	intracellular organelle	AOX2,APC4,ArfGAP3,Asciz,BEAF-32,bin3,cathD,cer,CG10959,CG10973,CG11241,CG11563,CG11737,CG12012,CG12301,CG12325,CG12877,CG14210,CG14630,CG1663,CG1671,CG17612,CG18004,CG2006,CG2691,CG30349,CG3224,CG32280,CG3294,CG44243,CG5033,CG5569,CG6052,CG6683,CG6805,CG7102,CG7352,CG7728,CG8306,CG8311,CG8314,CG8319,CG8679,CG8939,CG9067,CG9246,CG9630,CoRest,CROT,cutlet,dare,DCP1,DCTN3-p24,DCTN5-p25,DNAlig4,Dsor1,…
down	5	LA	0.0163086112796397	5776	203	124	0.610837438423645	0.0214681440443213	GO:0043227	GO:CC	membrane-bounded organelle	AOX2,APC4,ArfGAP3,Asciz,BEAF-32,bin3,cathD,cer,CG10959,CG10973,CG11241,CG11563,CG11737,CG12012,CG12301,CG12325,CG12877,CG14210,CG14630,CG1663,CG1671,CG17612,CG18004,CG2006,CG2691,CG30349,CG3224,CG32280,CG3294,CG44243,CG5033,CG5569,CG6052,CG6683,CG6805,CG7102,CG7352,CG7728,CG8306,CG8311,CG8314,CG8319,CG8679,CG8939,CG9067,CG9246,CG9630,CoRest,CROT,cutlet,dare,DCP1,DNAlig4,Dsor1,e(y)2b,EMRE,ERR,fd96…
down	5	LA	0.0167635541137889	6327	203	133	0.655172413793103	0.021021021021021	GO:0043226	GO:CC	organelle	AOX2,APC4,ArfGAP3,Asciz,BEAF-32,bin3,cathD,cer,CG10959,CG10973,CG11241,CG11563,CG11737,CG12012,CG12301,CG12325,CG12877,CG14210,CG14630,CG1663,CG1671,CG17612,CG18004,CG2006,CG2691,CG30349,CG3224,CG32280,CG3294,CG44243,CG5033,CG5569,CG6052,CG6683,CG6805,CG7102,CG7352,CG7728,CG8306,CG8311,CG8314,CG8319,CG8679,CG8939,CG9067,CG9246,CG9630,CoRest,CROT,cutlet,dare,DCP1,DCTN3-p24,DCTN5-p25,DNAlig4,Dsor1,…
down	5	LA	0.0266852641883876	3214	203	78	0.38423645320197	0.0242688238954574	GO:0005634	GO:CC	nucleus	APC4,Asciz,BEAF-32,bin3,CG10959,CG11563,CG12301,CG12325,CG12877,CG14210,CG1663,CG1671,CG17612,CG18004,CG2006,CG2691,CG30349,CG3224,CG3294,CG5033,CG5569,CG6683,CG6805,CG7102,CG7352,CG7728,CG8319,CG8679,CG8939,CG9067,CG9246,CG9630,CoRest,cutlet,DCP1,DNAlig4,Dsor1,e(y)2b,ERR,fd96Cb,Fib,grau,Hnf4,hoip,how,Hsc70Cb,icln,Irp-1B,l(2)05287,l(2)34Fd,Mad,maf-S,MAGE,Mat89Ba,mEFG1,nclb,Nmd3,Nsun5,Nufip,Nup107…
down	5	LA	0.000981318592614594	3135	191	79	0.413612565445026	0.0251993620414673	GO:1901363	GO:MF	heterocyclic compound binding	AOX2,ArgRS,Asciz,BEAF-32,bin3,CCT3,CCT6,CG10959,CG10973,CG11241,CG11563,CG12010,CG1227,CG12288,CG12877,CG1663,CG1671,CG17612,CG2017,CG3224,CG3294,CG3918,CG6052,CG7069,CG7560,CG7728,CG8319,CG9630,CoRest,cutlet,DCP1,DNAlig4,Dsor1,e(y)2b,eIF4E7,ERR,fd96Cb,Fib,grau,Hnf4,hoip,how,Hsc70Cb,Klp31E,Klp54D,l(2)05287,l(2)10685,LeuRS-m,Mad,maf-S,Marc,Mat89Ba,mEFG1,mRF1,mRpL16,Nbr,nclb,ND-51L2,Nsun5,Nufip,okr…
down	5	LA	0.00135750418067537	3160	191	79	0.413612565445026	0.025	GO:0097159	GO:MF	organic cyclic compound binding	AOX2,ArgRS,Asciz,BEAF-32,bin3,CCT3,CCT6,CG10959,CG10973,CG11241,CG11563,CG12010,CG1227,CG12288,CG12877,CG1663,CG1671,CG17612,CG2017,CG3224,CG3294,CG3918,CG6052,CG7069,CG7560,CG7728,CG8319,CG9630,CoRest,cutlet,DCP1,DNAlig4,Dsor1,e(y)2b,eIF4E7,ERR,fd96Cb,Fib,grau,Hnf4,hoip,how,Hsc70Cb,Klp31E,Klp54D,l(2)05287,l(2)10685,LeuRS-m,Mad,maf-S,Marc,Mat89Ba,mEFG1,mRF1,mRpL16,Nbr,nclb,ND-51L2,Nsun5,Nufip,okr…
down	5	LA	0.0116169201651074	419	191	19	0.0994764397905759	0.045346062052506	GO:0140640	GO:MF	catalytic activity, acting on a nucleic acid	ArgRS,bin3,CG11342,CG2006,CG8679,CG8939,CG9630,cutlet,DNAlig4,Fib,LeuRS-m,mldr,Nbr,okr,Pms2,Rnmt,Slimp,Slu7,ValRS-m
down	5	LA	0.0469299754352114	1949	191	51	0.267015706806283	0.0261672652642381	GO:0003676	GO:MF	nucleic acid binding	Asciz,BEAF-32,bin3,CG10959,CG11563,CG12288,CG12877,CG1663,CG1671,CG17612,CG2017,CG3224,CG3294,CG3918,CG7728,CG8319,CG9630,CoRest,cutlet,DCP1,DNAlig4,e(y)2b,eIF4E7,ERR,fd96Cb,Fib,grau,Hnf4,hoip,how,l(2)05287,l(2)10685,Mad,maf-S,Mat89Ba,mEFG1,mRF1,mRpL16,Nbr,nclb,Nsun5,Nufip,okr,Pms2,ref(2)P,Rnmt,Slimp,Slu7,Snoo,thoc5,ZC3H3
down	5	LA	0.0365250201684707	193	74	12	0.162162162162162	0.0621761658031088	KEGG:03008	KEGG	Ribosome biogenesis in eukaryotes	CG12301,CG12325,CG12877,CG1671,CG30349,CG7728,Fib,hoip,l(2)05287,Mat89Ba,Nmd3,RIOK2
down	5	LEF	1.61291521156977e-07	8358	216	192	0.888888888888889	0.0229720028715004	GO:0009987	GO:BP	cellular process	14-3-3epsilon,AcCoAS,Ahcy,AIMP2,AlaRS,anchor,aph-1,Arf79F,ArfGAP3,Atg18b,az2,babo,bark,cad,Cad87A,Cam,Cap-D3,Cdc27,Ced-12,CG10341,CG10444,CG10939,CG12773,CG12942,CG13097,CG13197,CG13229,CG14105,CG14401,CG15279,CG15747,CG16753,CG18004,CG1902,CG30020,CG30349,CG31381,CG31915,CG32409,CG33178,CG3527,CG3594,CG4074,CG43901,CG4972,CG5404,CG5555,CG5568,CG6052,CG6766,CG7069,CG7246,CG7369,CG7564,CG7839,CG83…
down	5	LEF	2.35210820385995e-05	245	216	20	0.0925925925925926	0.0816326530612245	GO:0042254	GO:BP	ribosome biogenesis	CG10341,CG13097,CG16753,CG30349,CG32409,CG3527,CG7246,CG7839,CG8939,CG9246,dbe,l(2)05287,l(2)34Fd,Mat89Ba,Mpp6,nclb,Ns1,ppan,Tsr1,Zfrp8
down	5	LEF	4.94573502669868e-05	163	216	16	0.0740740740740741	0.098159509202454	GO:0006364	GO:BP	rRNA processing	CG10341,CG13097,CG16753,CG30349,CG32409,CG3527,CG7246,CG8939,dbe,l(2)05287,l(2)34Fd,Mat89Ba,Mpp6,nclb,ppan,Tsr1
down	5	LEF	6.7745968501488e-05	340	216	23	0.106481481481481	0.0676470588235294	GO:0022613	GO:BP	ribonucleoprotein complex biogenesis	CG10341,CG13097,CG16753,CG30349,CG32409,CG3527,CG3594,CG7246,CG7564,CG7839,CG8939,CG9246,dbe,l(2)05287,l(2)34Fd,Mat89Ba,Mpp6,nclb,Ns1,ppan,Prp19,Tsr1,Zfrp8
down	5	LEF	0.000213550791267379	181	216	16	0.0740740740740741	0.0883977900552486	GO:0016072	GO:BP	rRNA metabolic process	CG10341,CG13097,CG16753,CG30349,CG32409,CG3527,CG7246,CG8939,dbe,l(2)05287,l(2)34Fd,Mat89Ba,Mpp6,nclb,ppan,Tsr1
down	5	LEF	0.000343170590375439	3354	216	96	0.444444444444444	0.0286225402504472	GO:0071840	GO:BP	cellular component organization or biogenesis	14-3-3epsilon,Arf79F,ArfGAP3,Atg18b,babo,bark,Cam,Cap-D3,Cdc27,Ced-12,CG10341,CG10939,CG12773,CG13097,CG14105,CG16753,CG18004,CG1902,CG30349,CG31915,CG32409,CG3527,CG3594,CG43901,CG7246,CG7564,CG7839,CG8679,CG8939,CG9084,CG9246,chb,comm2,csw,Cul2,Cul5,Dab,dbe,DCTN6-p27,DNAlig3,e(y)2b,GCC185,grau,Hrs,IFT46,jing,jv,kermit,Klp64D,koi,l(2)05287,l(2)34Fd,l(2)k14505,lost,Magi,Mat89Ba,Mical,Miga,Mpp6,ms…
down	5	LEF	0.000707505688713874	676	216	32	0.148148148148148	0.0473372781065089	GO:0006396	GO:BP	RNA processing	AlaRS,Cdc27,CG10341,CG13097,CG15747,CG16753,CG30349,CG31381,CG32409,CG3527,CG7246,CG7564,CG8939,CG9386,dbe,l(2)05287,l(2)34Fd,lost,Mat89Ba,Mpp6,mRNA-cap,Nbr,nclb,ppan,pps,Prp19,Rnmt,scaf6,Spt6,Taf5,Tsr1,tst
down	5	LEF	0.00283702680572129	330	216	20	0.0925925925925926	0.0606060606060606	GO:0034470	GO:BP	ncRNA processing	AlaRS,CG10341,CG13097,CG16753,CG30349,CG31381,CG32409,CG3527,CG7246,CG8939,CG9386,dbe,l(2)05287,l(2)34Fd,Mat89Ba,Mpp6,Nbr,nclb,ppan,Tsr1
down	5	LEF	0.0133702049825873	2328	216	69	0.319444444444444	0.029639175257732	GO:0090304	GO:BP	nucleic acid metabolic process	14-3-3epsilon,AlaRS,az2,cad,Cap-D3,Cdc27,CG10341,CG12942,CG13097,CG15747,CG16753,CG30020,CG30349,CG31381,CG32409,CG3527,CG7246,CG7564,CG8679,CG8939,CG9246,CG9272,CG9386,dbe,DNAlig3,e(y)2b,grau,Hr39,jing,koi,l(2)05287,l(2)34Fd,lost,Mat89Ba,MED28,Mlh1,Mpp6,mRNA-cap,msl-3,Myb,Nbr,nclb,Nipped-B,NO66,noc,Nup98-96,Ogg1,opa,ppan,pps,PR-Set7,Prp19,Rnmt,roq,S2P,scaf6,Snoo,Spt3,Spt6,ss,su(Hw),Taf5,tefu,TfI…
down	5	LEF	0.0276967319316945	2658	216	75	0.347222222222222	0.0282167042889391	GO:0010467	GO:BP	gene expression	14-3-3epsilon,AIMP2,AlaRS,aph-1,Arf79F,az2,cad,Cdc27,CG10341,CG12942,CG13097,CG15747,CG16753,CG30020,CG30349,CG31381,CG32409,CG3527,CG3594,CG7246,CG7564,CG8939,CG9246,CG9386,dbe,e(y)2b,eIF4E7,eIF5B,GAPsec,grau,Hr39,jing,l(2)05287,l(2)34Fd,lost,Mat89Ba,MED28,Mpp6,mRNA-cap,mRpL38,msl-1,msl-3,Myb,Nbr,nclb,Nipped-B,NO66,noc,Nup98-96,opa,peng,ppan,pps,PR-Set7,Prp19,Rnmt,roq,RpS3A,S2P,scaf6,Snoo,Spn27A…
down	5	LEF	0.0303318138574838	3047	216	83	0.384259259259259	0.0272399081063341	GO:0034641	GO:BP	cellular nitrogen compound metabolic process	14-3-3epsilon,AcCoAS,Ahcy,AIMP2,AlaRS,az2,cad,Cap-D3,Cdc27,CG10341,CG12942,CG13097,CG15747,CG16753,CG30020,CG30349,CG31381,CG32409,CG3527,CG3594,CG5568,CG7246,CG7564,CG8679,CG8939,CG9246,CG9272,CG9386,dbe,DNAlig3,e(y)2b,eIF4E7,eIF5B,GAPsec,grau,Hr39,jing,koi,l(2)05287,l(2)34Fd,lost,Mat89Ba,MED28,Mlh1,Mpp6,mRNA-cap,mRpL38,msl-3,Myb,Nbr,nclb,Nipped-B,NO66,noc,nSMase,Nup98-96,Ogg1,opa,peng,ppan,pps,…
down	5	LEF	0.0317537966407195	34	216	6	0.0277777777777778	0.176470588235294	GO:0000462	GO:BP	maturation of SSU-rRNA from tricistronic rRNA transcript (SSU-rRNA, 5.8S rRNA, LSU-rRNA)	CG16753,CG30349,CG32409,CG7246,l(2)34Fd,Tsr1
down	5	LEF	0.042584808628209	2833	216	78	0.361111111111111	0.0275326509001059	GO:1901360	GO:BP	organic cyclic compound metabolic process	14-3-3epsilon,AcCoAS,Ahcy,AlaRS,az2,cad,Cap-D3,Cdc27,CG10341,CG12942,CG13097,CG15747,CG16753,CG30020,CG30349,CG31381,CG32409,CG3527,CG5568,CG7246,CG7564,CG8679,CG8939,CG9246,CG9272,CG9386,dare,dbe,DNAlig3,e(y)2b,grau,Hr39,jing,koi,l(2)05287,l(2)34Fd,lost,Mat89Ba,MED28,Mlh1,Mpp6,mRNA-cap,msl-3,Myb,Nbr,nclb,Nipped-B,NO66,noc,Npc1a,Nrg,Nup98-96,Ogg1,opa,ppan,pps,PR-Set7,Prp19,Rnmt,roq,S2P,scaf6,Skel…
down	5	LEF	1.31824231507173e-07	908	223	45	0.201793721973094	0.0495594713656388	GO:0031981	GO:CC	nuclear lumen	14-3-3epsilon,Cam,CG13097,CG16753,CG18004,CG30349,CG32409,CG3527,CG3909,CG7246,CG8679,CG8939,CG9246,dbe,e(y)2b,GCC185,jing,Kap-alpha3,koi,l(2)05287,l(2)34Fd,Mapmodulin,Mat89Ba,Mlh1,msl-1,msl-3,nclb,Nipped-B,NO66,Ns1,Nup98-96,peng,pps,Prosbeta3,Prp19,Rs1,Skeletor,Spt3,Spt6,stx,Taf5,Tpr2,tsh,Tsr1,wda
down	5	LEF	1.07940508848282e-06	71	223	12	0.0538116591928251	0.169014084507042	GO:0030684	GO:CC	preribosome	CG13097,CG16753,CG32409,CG3527,CG7246,CG8939,CG9246,dbe,l(2)34Fd,Mat89Ba,ppan,Tsr1
down	5	LEF	2.00866994823879e-05	1182	223	48	0.2152466367713	0.0406091370558376	GO:0070013	GO:CC	intracellular organelle lumen	14-3-3epsilon,Cam,CG13097,CG16753,CG18004,CG30349,CG31915,CG32409,CG3527,CG3909,CG7246,CG8679,CG8939,CG9246,dare,dbe,e(y)2b,GCC185,jing,Kap-alpha3,koi,l(2)05287,l(2)34Fd,Mapmodulin,Mat89Ba,Mlh1,mRpL38,msl-1,msl-3,nclb,Nipped-B,NO66,Ns1,Nup98-96,peng,pps,Prosbeta3,Prp19,Rs1,Skeletor,Spt3,Spt6,stx,Taf5,Tpr2,tsh,Tsr1,wda
down	5	LEF	2.06122097455639e-05	1183	223	48	0.2152466367713	0.040574809805579	GO:0031974	GO:CC	membrane-enclosed lumen	14-3-3epsilon,Cam,CG13097,CG16753,CG18004,CG30349,CG31915,CG32409,CG3527,CG3909,CG7246,CG8679,CG8939,CG9246,dare,dbe,e(y)2b,GCC185,jing,Kap-alpha3,koi,l(2)05287,l(2)34Fd,Mapmodulin,Mat89Ba,Mlh1,mRpL38,msl-1,msl-3,nclb,Nipped-B,NO66,Ns1,Nup98-96,peng,pps,Prosbeta3,Prp19,Rs1,Skeletor,Spt3,Spt6,stx,Taf5,Tpr2,tsh,Tsr1,wda
down	5	LEF	2.06122097455639e-05	1183	223	48	0.2152466367713	0.040574809805579	GO:0043233	GO:CC	organelle lumen	14-3-3epsilon,Cam,CG13097,CG16753,CG18004,CG30349,CG31915,CG32409,CG3527,CG3909,CG7246,CG8679,CG8939,CG9246,dare,dbe,e(y)2b,GCC185,jing,Kap-alpha3,koi,l(2)05287,l(2)34Fd,Mapmodulin,Mat89Ba,Mlh1,mRpL38,msl-1,msl-3,nclb,Nipped-B,NO66,Ns1,Nup98-96,peng,pps,Prosbeta3,Prp19,Rs1,Skeletor,Spt3,Spt6,stx,Taf5,Tpr2,tsh,Tsr1,wda
down	5	LEF	4.39171944882185e-05	254	223	19	0.0852017937219731	0.0748031496062992	GO:0005730	GO:CC	nucleolus	CG13097,CG16753,CG30349,CG32409,CG3527,CG7246,CG8939,CG9246,dbe,l(2)05287,l(2)34Fd,Mat89Ba,nclb,NO66,Ns1,peng,Rs1,Skeletor,Tsr1
down	5	LEF	0.000170483542198136	7264	223	168	0.753363228699552	0.0231277533039648	GO:0005622	GO:CC	intracellular anatomical structure	14-3-3epsilon,AcCoAS,Ahcy,AIMP2,AlaRS,aph-1,Arf79F,ArfGAP3,Atg18b,az2,cad,Cam,Cap-D3,Cdc27,Ced-12,CenG1A,CG10341,CG11807,CG12942,CG13097,CG14480,CG15747,CG16753,CG18004,CG1902,CG30020,CG30349,CG31381,CG31673,CG31915,CG32409,CG33178,CG3527,CG3655,CG3740,CG3909,CG4074,CG43901,CG4972,CG5555,CG6052,CG6665,CG6766,CG7069,CG7246,CG7564,CG7839,CG8311,CG8379,CG8679,CG8939,CG9044,CG9067,CG9246,CG9272,CG938…
down	5	LEF	0.00297974893392698	3214	223	88	0.394618834080717	0.0273802115743622	GO:0005634	GO:CC	nucleus	14-3-3epsilon,AIMP2,az2,cad,Cam,Cap-D3,Cdc27,Ced-12,CenG1A,CG10341,CG12942,CG13097,CG14480,CG15747,CG16753,CG18004,CG30020,CG30349,CG32409,CG3527,CG3909,CG7246,CG7564,CG7839,CG8679,CG8939,CG9067,CG9246,CG9272,chb,CSN1b,dbe,Dlip1,DNAlig3,e(y)2b,GCC185,grau,Hr39,jing,Kap-alpha3,Karybeta3,koi,l(2)05287,l(2)34Fd,lost,Mapmodulin,Mat89Ba,MED28,Mlh1,mRNA-cap,msl-1,msl-3,mtd,Myb,nclb,Nipped-B,NO66,noc,Ns…
down	5	LEF	0.00424637822843929	6327	223	147	0.659192825112108	0.0232337600758653	GO:0043226	GO:CC	organelle	14-3-3epsilon,AIMP2,AlaRS,aph-1,Arf79F,ArfGAP3,az2,cad,Cam,Cap-D3,Cdc27,Ced-12,CenG1A,CG10341,CG12942,CG13097,CG14480,CG15747,CG16753,CG18004,CG1902,CG30020,CG30349,CG31381,CG31915,CG32409,CG33178,CG3527,CG3655,CG3740,CG3909,CG4074,CG4972,CG6052,CG6665,CG6766,CG7246,CG7564,CG7839,CG8311,CG8679,CG8939,CG9067,CG9246,CG9272,chb,CSN1b,Dap160,dare,dbe,DCTN5-p25,DCTN6-p27,Dlip1,DNAlig3,e(y)2b,Edem2,eIF…
down	5	LEF	0.00440726083007338	5557	223	133	0.596412556053812	0.0239337772179233	GO:0043231	GO:CC	intracellular membrane-bounded organelle	14-3-3epsilon,AIMP2,AlaRS,aph-1,Arf79F,ArfGAP3,az2,cad,Cam,Cap-D3,Cdc27,Ced-12,CenG1A,CG10341,CG12942,CG13097,CG14480,CG15747,CG16753,CG18004,CG1902,CG30020,CG30349,CG31381,CG31915,CG32409,CG33178,CG3527,CG3740,CG3909,CG4074,CG4972,CG6052,CG6665,CG6766,CG7246,CG7564,CG7839,CG8311,CG8679,CG8939,CG9067,CG9246,CG9272,chb,CSN1b,Dap160,dare,dbe,Dlip1,DNAlig3,e(y)2b,Edem2,eIF5B,emp,GCC185,Gdi,grau,Hr39…
down	5	LEF	0.00444402320585029	5776	223	137	0.614349775784753	0.023718836565097	GO:0043227	GO:CC	membrane-bounded organelle	14-3-3epsilon,AIMP2,AlaRS,aph-1,Arf79F,ArfGAP3,az2,cad,Cam,Cap-D3,Cdc27,Ced-12,CenG1A,CG10341,CG12942,CG13097,CG14480,CG15747,CG16753,CG18004,CG1902,CG30020,CG30349,CG31381,CG31915,CG32409,CG33178,CG3527,CG3740,CG3909,CG4074,CG4972,CG6052,CG6665,CG6766,CG7246,CG7564,CG7839,CG8311,CG8679,CG8939,CG9067,CG9246,CG9272,chb,CSN1b,Dap160,dare,dbe,Dlip1,DNAlig3,e(y)2b,Edem2,eIF5B,emp,GCC185,Gdi,grau,Hr39…
down	5	LEF	0.00473196893364806	6225	223	145	0.650224215246637	0.0232931726907631	GO:0043229	GO:CC	intracellular organelle	14-3-3epsilon,AIMP2,AlaRS,aph-1,Arf79F,ArfGAP3,az2,cad,Cam,Cap-D3,Cdc27,Ced-12,CenG1A,CG10341,CG12942,CG13097,CG14480,CG15747,CG16753,CG18004,CG1902,CG30020,CG30349,CG31381,CG31915,CG32409,CG33178,CG3527,CG3655,CG3740,CG3909,CG4074,CG4972,CG6052,CG6665,CG6766,CG7246,CG7564,CG7839,CG8311,CG8679,CG8939,CG9067,CG9246,CG9272,chb,CSN1b,Dap160,dare,dbe,DCTN5-p25,DCTN6-p27,Dlip1,DNAlig3,e(y)2b,Edem2,eIF…
down	5	LEF	0.00615302871630965	34	223	6	0.0269058295964126	0.176470588235294	GO:0032040	GO:CC	small-subunit processome	CG13097,CG3527,CG7246,dbe,l(2)34Fd,Mat89Ba
down	5	LEF	0.0187471906162749	26	223	5	0.0224215246636771	0.192307692307692	GO:0030686	GO:CC	90S preribosome	CG13097,CG16753,CG7246,CG9246,Mat89Ba
down	5	LEF	0.047050930659257	593	223	24	0.10762331838565	0.0404721753794266	GO:1990904	GO:CC	ribonucleoprotein complex	Cdc27,CG10341,CG13097,CG15747,CG16753,CG32409,CG3527,CG7246,CG7564,CG8939,CG9246,dbe,l(2)34Fd,lost,Mat89Ba,mRpL38,msl-1,msl-3,Nbr,ppan,pps,Prp19,RpS3A,Tsr1
down	5	LEF	0.00313911613751744	6906	206	149	0.723300970873786	0.0215754416449464	GO:0005488	GO:MF	binding	14-3-3epsilon,AcCoAS,AlaRS,Apoltp,Arf79F,ArfGAP3,Atg18b,az2,babo,bark,cad,Cad87A,Cam,Cap-D3,Cdc27,Ced-12,CenG1A,CG10341,CG10939,CG11041,CG11807,CG12134,CG12942,CG13097,CG14105,CG14401,CG1703,CG17919,CG1902,CG30020,CG30349,CG31381,CG31673,CG3527,CG3594,CG3909,CG5555,CG6052,CG6749,CG7029,CG7069,CG7246,CG7564,CG8272,CG8679,CG9044,CG9246,CG9272,CG9733,chb,csw,Cul2,Cul5,Dab,Dap160,dbe,DCTN6-p27,Dlip1,…
down	5	LEM	4.18339534893575e-05	340	162	20	0.123456790123457	0.0588235294117647	GO:0022613	GO:BP	ribonucleoprotein complex biogenesis	CG10286,CG10341,CG13096,CG33158,CG3594,CG6937,CG7728,CG7839,CG8939,CG9246,eIF3l,fand,l(2)05287,l(2)34Fd,Mat89Ba,nclb,Ns1,Prp19,RpS7,Zfrp8
down	5	LEM	0.000253422488769419	245	162	16	0.0987654320987654	0.0653061224489796	GO:0042254	GO:BP	ribosome biogenesis	CG10286,CG10341,CG13096,CG33158,CG6937,CG7728,CG7839,CG8939,CG9246,l(2)05287,l(2)34Fd,Mat89Ba,nclb,Ns1,RpS7,Zfrp8
down	5	LEM	0.000314802494501074	8358	162	142	0.876543209876543	0.0169897104570471	GO:0009987	GO:BP	cellular process	14-3-3epsilon,Acox57D-p,Arf79F,ArfGAP3,AstC-R2,Atg18b,Atg3,Atxn7,babo,ben,bif,Bub3,by,Cap-D3,Capr,car,Cdc27,Ced-12,CG10286,CG10341,CG10444,CG11436,CG11523,CG12268,CG12942,CG13096,CG13229,CG14401,CG14450,CG15073,CG15279,CG15747,CG1602,CG18004,CG1847,CG30020,CG33129,CG33158,CG3594,CG4049,CG4078,CG5404,CG5555,CG6937,CG7369,CG7728,CG7741,CG7839,CG8311,CG8679,CG8839,CG8939,CG9067,CG9246,CG9886,chb,Chi…
down	5	LEM	0.00211140094845413	3354	162	74	0.45679012345679	0.0220632081097197	GO:0071840	GO:BP	cellular component organization or biogenesis	14-3-3epsilon,Arf79F,ArfGAP3,Atg18b,Atg3,Atxn7,babo,ben,bif,Bub3,Cap-D3,car,Cdc27,Ced-12,CG10286,CG10341,CG11436,CG13096,CG18004,CG1847,CG33158,CG3594,CG4049,CG4078,CG6937,CG7728,CG7839,CG8679,CG8939,CG9246,chb,Chi,Cul2,DCTN6-p27,DNAlig3,e(y)2b,eIF3l,eIF4G2,EndoB,fand,grau,hay,Hrs,l(2)05287,l(2)34Fd,l(2)k14505,lost,LRP1,mago,Mat89Ba,msl-3,nclb,ND-B14,nompB,Non2,Nprl2,Ns1,Oseg5,osp,Pex23,Pex6,Prp1…
down	5	LEM	0.0028358773901496	2328	162	57	0.351851851851852	0.0244845360824742	GO:0090304	GO:BP	nucleic acid metabolic process	14-3-3epsilon,ben,Cap-D3,Cdc27,CG10341,CG12942,CG13096,CG14450,CG15073,CG15747,CG1602,CG30020,CG4078,CG6937,CG7728,CG7741,CG8679,CG8939,CG9246,Chi,DNAlig3,e(y)2b,Exd2,fand,GluProRS,grau,hay,Hr39,Hrb87F,l(2)05287,l(2)34Fd,l(2)gd1,ldbr,lms,lost,mago,Mat89Ba,MED24,mldr,mRNA-cap,msl-3,Nbr,nclb,noc,Non2,Prp19,Rnmt,RpS7,Setd3,Sgf11,sob,Spt3,Taf5,tey,tna,tst,Uev1A
down	5	LEM	0.00546039643902192	676	162	25	0.154320987654321	0.0369822485207101	GO:0006396	GO:BP	RNA processing	Cdc27,CG10341,CG13096,CG15747,CG6937,CG7728,CG7741,CG8939,fand,Hrb87F,l(2)05287,l(2)34Fd,ldbr,lost,mago,Mat89Ba,mldr,mRNA-cap,Nbr,nclb,Prp19,Rnmt,RpS7,Taf5,tst
down	5	LEM	0.00835361669465047	2054	162	51	0.314814814814815	0.0248296007789679	GO:0016070	GO:BP	RNA metabolic process	14-3-3epsilon,Cdc27,CG10341,CG12942,CG13096,CG14450,CG15073,CG15747,CG1602,CG30020,CG6937,CG7728,CG7741,CG8939,CG9246,Chi,e(y)2b,Exd2,fand,GluProRS,grau,hay,Hr39,Hrb87F,l(2)05287,l(2)34Fd,l(2)gd1,ldbr,lms,lost,mago,Mat89Ba,MED24,mldr,mRNA-cap,msl-3,Nbr,nclb,noc,Non2,Prp19,Rnmt,RpS7,Setd3,Sgf11,sob,Spt3,Taf5,tey,tna,tst
down	5	LEM	0.0092205760179368	2658	162	61	0.376543209876543	0.0229495861550038	GO:0010467	GO:BP	gene expression	14-3-3epsilon,Arf79F,Cdc27,CG10341,CG12942,CG13096,CG14450,CG15073,CG15747,CG1602,CG1847,CG30020,CG3594,CG6937,CG7728,CG7741,CG8939,CG9246,Chi,e(y)2b,eIF3l,eIF4E7,eIF4G2,Exd2,fand,GluProRS,GNBP3,grau,hay,Hr39,Hrb87F,l(2)05287,l(2)34Fd,l(2)gd1,ldbr,lms,lost,mago,Mat89Ba,MED24,mldr,mRNA-cap,msl-3,Nbr,nclb,noc,Non2,Prp19,Rnmt,RpL36A,RpS7,Setd3,Sgf11,sob,Spt3,Taf5,tey,tna,tst,tut,Zfrp8
down	5	LEM	0.0154631425862332	2762	162	62	0.382716049382716	0.0224475018102824	GO:0006725	GO:BP	cellular aromatic compound metabolic process	14-3-3epsilon,ben,Cap-D3,car,Cdc27,CG10341,CG12268,CG12942,CG13096,CG14450,CG15073,CG15747,CG1602,CG30020,CG4078,CG6937,CG7728,CG7741,CG8679,CG8939,CG9246,Chi,DNAlig3,e(y)2b,Exd2,fand,GluProRS,GNBP3,grau,hay,Hr39,Hrb87F,Kyat,l(2)05287,l(2)34Fd,l(2)gd1,ldbr,lms,lost,mago,Mat89Ba,MED24,mldr,mRNA-cap,msl-3,Nbr,nclb,noc,Non2,Prp19,Rnmt,RpS7,Setd3,Sgf11,sob,Spt3,Taf5,tey,tna,tst,Uev1A,Uxs
down	5	LEM	0.0171598114304443	2833	162	63	0.388888888888889	0.0222379103423932	GO:1901360	GO:BP	organic cyclic compound metabolic process	14-3-3epsilon,ben,Cap-D3,car,Cdc27,CG10341,CG12268,CG12942,CG13096,CG14450,CG15073,CG15747,CG1602,CG30020,CG4078,CG6937,CG7728,CG7741,CG8679,CG8939,CG9246,Chi,dare,DNAlig3,e(y)2b,Exd2,fand,GluProRS,GNBP3,grau,hay,Hr39,Hrb87F,Kyat,l(2)05287,l(2)34Fd,l(2)gd1,ldbr,lms,lost,mago,Mat89Ba,MED24,mldr,mRNA-cap,msl-3,Nbr,nclb,noc,Non2,Prp19,Rnmt,RpS7,Setd3,Sgf11,sob,Spt3,Taf5,tey,tna,tst,Uev1A,Uxs
down	5	LEM	0.0213405222046982	384	162	17	0.104938271604938	0.0442708333333333	GO:0070647	GO:BP	protein modification by small protein conjugation or removal	Atxn7,ben,car,Cdc27,CG10646,CG5555,CSN1b,Cul2,e(y)2b,LUBEL,Prp19,Sgf11,tey,tna,Traf6,Uev1A,Vhl
down	5	LEM	0.022408246941271	13	162	4	0.0246913580246914	0.307692307692308	GO:0070534	GO:BP	protein K63-linked ubiquitination	ben,Prp19,Traf6,Uev1A
down	5	LEM	0.0229042411511474	3047	162	66	0.407407407407407	0.0216606498194946	GO:0034641	GO:BP	cellular nitrogen compound metabolic process	14-3-3epsilon,ben,Cap-D3,Cdc27,CG10341,CG12268,CG12942,CG13096,CG14450,CG15073,CG15747,CG1602,CG30020,CG3594,CG4078,CG6937,CG7728,CG7741,CG8679,CG8939,CG9246,Chi,DNAlig3,e(y)2b,eIF3l,eIF4E7,eIF4G2,Exd2,fand,GluProRS,grau,hay,Hr39,Hrb87F,l(2)05287,l(2)34Fd,l(2)gd1,ldbr,lms,lost,mago,Mat89Ba,MED24,mldr,mRNA-cap,msl-3,Nbr,nclb,noc,Non2,Prp19,Rnmt,RpL36A,RpS7,Setd3,Sgf11,sob,Spt3,Taf5,tey,tna,tst,tut…
down	5	LEM	0.02593534663237	2620	162	59	0.364197530864198	0.0225190839694656	GO:0006139	GO:BP	nucleobase-containing compound metabolic process	14-3-3epsilon,ben,Cap-D3,Cdc27,CG10341,CG12268,CG12942,CG13096,CG14450,CG15073,CG15747,CG1602,CG30020,CG4078,CG6937,CG7728,CG7741,CG8679,CG8939,CG9246,Chi,DNAlig3,e(y)2b,Exd2,fand,GluProRS,grau,hay,Hr39,Hrb87F,l(2)05287,l(2)34Fd,l(2)gd1,ldbr,lms,lost,mago,Mat89Ba,MED24,mldr,mRNA-cap,msl-3,Nbr,nclb,noc,Non2,Prp19,Rnmt,RpS7,Setd3,Sgf11,sob,Spt3,Taf5,tey,tna,tst,Uev1A,Uxs
down	5	LEM	0.0340336257781749	2705	162	60	0.37037037037037	0.022181146025878	GO:0046483	GO:BP	heterocycle metabolic process	14-3-3epsilon,ben,Cap-D3,car,Cdc27,CG10341,CG12268,CG12942,CG13096,CG14450,CG15073,CG15747,CG1602,CG30020,CG4078,CG6937,CG7728,CG7741,CG8679,CG8939,CG9246,Chi,DNAlig3,e(y)2b,Exd2,fand,GluProRS,grau,hay,Hr39,Hrb87F,l(2)05287,l(2)34Fd,l(2)gd1,ldbr,lms,lost,mago,Mat89Ba,MED24,mldr,mRNA-cap,msl-3,Nbr,nclb,noc,Non2,Prp19,Rnmt,RpS7,Setd3,Sgf11,sob,Spt3,Taf5,tey,tna,tst,Uev1A,Uxs
down	5	LEM	2.33766340184363e-07	7264	166	136	0.819277108433735	0.0187224669603524	GO:0005622	GO:CC	intracellular anatomical structure	14-3-3epsilon,Acox57D-p,Arf79F,ArfGAP3,Atg18b,Atg3,Atxn7,ben,bif,Bub3,Cap-D3,Capr,car,Cdc27,Ced-12,CG10341,CG11436,CG11523,CG11807,CG12268,CG12942,CG13096,CG14450,CG15073,CG15747,CG1602,CG16957,CG18004,CG1847,CG30020,CG33129,CG33158,CG3655,CG3909,CG4049,CG4078,CG43783,CG4766,CG5555,CG6937,CG7728,CG7741,CG7839,CG8311,CG8379,CG8679,CG8839,CG8939,CG9067,CG9246,CG9886,chb,Chi,COX4,CSN1b,Cul2,dare,DCT…
down	5	LEM	4.16029175167563e-05	3214	166	75	0.451807228915663	0.0233354075917859	GO:0005634	GO:CC	nucleus	14-3-3epsilon,Atxn7,ben,bif,Bub3,Cap-D3,Cdc27,Ced-12,CG10341,CG12942,CG15073,CG15747,CG1602,CG18004,CG30020,CG3909,CG4049,CG4078,CG4766,CG6937,CG7728,CG7741,CG7839,CG8679,CG8939,CG9067,CG9246,chb,Chi,CSN1b,DNAlig3,e(y)2b,Exd2,fand,grau,hay,Hr39,Hrb87F,Kap-alpha3,l(2)05287,l(2)34Fd,l(2)gd1,ldbr,Lmpt,lms,lost,mago,Mat89Ba,MED24,mRNA-cap,msl-3,nclb,noc,Non2,Nprl2,Ns1,Pa1,Prp19,Ptpa,Rnmt,RpS7,SAK,Set…
down	5	LEM	0.000525340372601301	6225	166	115	0.692771084337349	0.0184738955823293	GO:0043229	GO:CC	intracellular organelle	14-3-3epsilon,Acox57D-p,Arf79F,ArfGAP3,Atg3,Atxn7,ben,bif,Bub3,Cap-D3,Capr,car,Cdc27,Ced-12,CG10341,CG11436,CG12268,CG12942,CG13096,CG14450,CG15073,CG15747,CG1602,CG16957,CG18004,CG30020,CG33129,CG3655,CG3909,CG4049,CG4078,CG43783,CG4766,CG6937,CG7728,CG7741,CG7839,CG8311,CG8679,CG8839,CG8939,CG9067,CG9246,chb,Chi,COX4,CSN1b,dare,DCTN5-p25,DCTN6-p27,DNAlig3,e(y)2b,EndoB,Exd2,fand,grau,Hacl,hay,Hr…
down	5	LEM	0.00145254467524248	6327	166	115	0.692771084337349	0.0181760708076498	GO:0043226	GO:CC	organelle	14-3-3epsilon,Acox57D-p,Arf79F,ArfGAP3,Atg3,Atxn7,ben,bif,Bub3,Cap-D3,Capr,car,Cdc27,Ced-12,CG10341,CG11436,CG12268,CG12942,CG13096,CG14450,CG15073,CG15747,CG1602,CG16957,CG18004,CG30020,CG33129,CG3655,CG3909,CG4049,CG4078,CG43783,CG4766,CG6937,CG7728,CG7741,CG7839,CG8311,CG8679,CG8839,CG8939,CG9067,CG9246,chb,Chi,COX4,CSN1b,dare,DCTN5-p25,DCTN6-p27,DNAlig3,e(y)2b,EndoB,Exd2,fand,grau,Hacl,hay,Hr…
down	5	LEM	0.00159831376487275	593	166	23	0.13855421686747	0.0387858347386172	GO:1990904	GO:CC	ribonucleoprotein complex	Capr,Cdc27,CG10341,CG13096,CG15747,CG33158,CG7728,CG7741,CG8939,CG9246,eIF3l,fand,Hrb87F,l(2)34Fd,lost,mago,Mat89Ba,mldr,msl-3,Nbr,Prp19,RpL36A,RpS7
down	5	LEM	0.00250214811448988	5557	166	104	0.626506024096386	0.0187151340651431	GO:0043231	GO:CC	intracellular membrane-bounded organelle	14-3-3epsilon,Acox57D-p,Arf79F,ArfGAP3,Atg3,Atxn7,ben,bif,Bub3,Cap-D3,car,Cdc27,Ced-12,CG10341,CG12268,CG12942,CG14450,CG15073,CG15747,CG1602,CG16957,CG18004,CG30020,CG33129,CG3909,CG4049,CG4078,CG43783,CG4766,CG6937,CG7728,CG7741,CG7839,CG8311,CG8679,CG8839,CG8939,CG9067,CG9246,chb,Chi,COX4,CSN1b,dare,DNAlig3,e(y)2b,EndoB,Exd2,fand,grau,Hacl,hay,Hr39,Hrb87F,Hrs,Kap-alpha3,Kyat,l(2)05287,l(2)34Fd…
down	5	LEM	0.00291198914539035	2984	166	66	0.397590361445783	0.0221179624664879	GO:0032991	GO:CC	protein-containing complex	Atg3,Atxn7,babo,ben,Bub3,Cap-D3,Capr,car,Cdc27,CG10341,CG13096,CG15747,CG18004,CG33158,CG3909,CG7728,CG7741,CG8939,CG9067,CG9246,chb,Chi,COX4,CSN1b,Cul2,DCTN5-p25,DCTN6-p27,DNAlig3,e(y)2b,eIF3l,eIF4E7,eIF4G2,fand,GluProRS,hay,Hr39,Hrb87F,l(2)34Fd,lost,LRP1,LUBEL,mago,Mat89Ba,MED24,mldr,msl-3,Nbr,ND-B14,nompB,Nprl2,Oseg5,Pa1,Pburs,Prp19,Ptpa,Rnmt,RpL36A,RpS7,Sec61alpha,Sec63,Sgf11,Spt3,Taf5,tst,Ue…
down	5	LEM	0.00492703080001883	5776	166	106	0.63855421686747	0.0183518005540166	GO:0043227	GO:CC	membrane-bounded organelle	14-3-3epsilon,Acox57D-p,Arf79F,ArfGAP3,Atg3,Atxn7,ben,bif,Bub3,Cap-D3,car,Cdc27,Ced-12,CG10341,CG12268,CG12942,CG14450,CG15073,CG15747,CG1602,CG16957,CG18004,CG30020,CG33129,CG3909,CG4049,CG4078,CG43783,CG4766,CG6937,CG7728,CG7741,CG7839,CG8311,CG8679,CG8839,CG8939,CG9067,CG9246,chb,Chi,COX4,CSN1b,dare,DNAlig3,e(y)2b,EndoB,Exd2,fand,grau,Hacl,hay,Hr39,Hrb87F,Hrs,Kap-alpha3,Kyat,l(2)05287,l(2)34Fd…
down	5	LEM	0.0492349599061332	2	166	2	0.0120481927710843	1	GO:0035370	GO:CC	UBC13-UEV1A complex	ben,Uev1A
down	5	LEM	0.000297204004506016	6906	159	121	0.761006289308176	0.0175209962351578	GO:0005488	GO:MF	binding	14-3-3epsilon,Acox57D-p,Arf79F,ArfGAP3,AstC-R2,Atg18b,babo,ben,bif,Bub3,by,Cap-D3,Capr,car,Cdc27,Ced-12,CG10286,CG10341,CG10492,CG10646,CG11436,CG11523,CG11807,CG12942,CG13096,CG14401,CG15073,CG1602,CG16957,CG1847,CG30020,CG33158,CG3548,CG3594,CG3909,CG4049,CG4078,CG42382,CG43783,CG4766,CG5555,CG6937,CG7492,CG7728,CG8679,CG9246,CG9886,chb,Chi,Cul2,DAT,DCTN6-p27,DNAlig3,e(y)2b,eIF3l,eIF4E7,eIF4G2,…
down	5	PRF	0.0265930537197426	8358	96	85	0.885416666666667	0.0101698971045705	GO:0009987	GO:BP	cellular process	Actn,ArfGAP3,Arp5,Atg18b,capu,CG10286,CG11180,CG11241,CG11883,CG11893,CG12877,CG12942,CG13197,CG13229,CG15279,CG1663,CG18004,CG30020,CG3407,CG6766,CG7069,CG7369,CG9246,CG9272,CG9386,CG9399,CG9485,chb,clumsy,Coq2,CSN1b,Cyt-c-p,dare,DCTN5-p25,DNAlig3,dsx,Eaat1,ec,eIF4E7,Eip75B,fand,GCC185,GstO1,HGTX,Idgf1,Ir7a,IscU,koi,l(2)05287,l(2)k14505,MED9,mRpL10,mRpL2,mRpL28,mRpS31,mspo,Mtp,mus304,Nbr,nclb,ND…
down	5	PRM	0.000996774223975499	8358	191	164	0.858638743455497	0.0196219191194066	GO:0009987	GO:BP	cellular process	Abl,Acf,AIMP2,AOX1,APC4,app,ara,ArfGAP3,Arp5,Arr1,Atg12,Atg18b,Atg3,Atu,Atxn7,Axn,bi,Brf,Cam,Cand1,Cap-G,Capr,capu,car,Cds,CG10444,CG11436,CG11883,CG12877,CG12942,CG13123,CG13229,CG14894,CG1764,CG18004,CG2100,CG30020,CG31792,CG3347,CG3527,CG4049,CG4078,CG4603,CG4676,CG4957,CG5742,CG7069,CG7149,CG7369,CG7546,CG7728,CG7920,CG8042,CG8679,CG9246,CG9272,CG9386,CG9512,CG9948,chrb,cic,clumsy,CRMP,crq,CS…
down	5	PRM	0.00687119890094675	4551	191	104	0.544502617801047	0.022852120413096	GO:0044237	GO:BP	cellular metabolic process	Abl,Acf,AIMP2,AOX1,ara,Arp5,Atg12,Atg18b,Atg3,Atu,Axn,bi,Brf,Cam,car,Cds,CG11883,CG12877,CG12942,CG13123,CG1764,CG2100,CG30020,CG3347,CG3527,CG4078,CG4603,CG7069,CG7149,CG7728,CG7920,CG8679,CG9246,CG9272,CG9386,CG9512,CG9948,cic,CRMP,danr,dare,dbe,Dbp73D,Dgk,eEFSec,eIF4E7,EloA,EloB,EMC3,eRF3,fand,GAPsec,ghi,hpo,Hr39,Hsc70-5,hyd,inaE,IscU,l(2)05287,l(2)gd1,mamo,MED28,Mi-2,Mppe,mRpL2,Nbr,nclb,ND-B1…
down	5	PRM	0.0497384447906903	13	191	4	0.0209424083769634	0.307692307692308	GO:0070534	GO:BP	protein K63-linked ubiquitination	hyd,Prp19,Traf6,Ufd4
down	5	PRM	9.70814102071947e-06	7264	193	151	0.782383419689119	0.0207874449339207	GO:0005622	GO:CC	intracellular anatomical structure	Abl,Acf,AIMP2,AOX1,APC4,app,ara,ArfGAP3,Arp5,Arr1,Atg12,Atg18b,Atg3,Atu,Atxn7,Axn,bi,Brf,Cam,Cand1,Cap-G,Capr,capu,car,Cds,CG11436,CG11807,CG12877,CG12942,CG13123,CG14894,CG16957,CG18004,CG2100,CG30020,CG31064,CG3347,CG3527,CG3860,CG4049,CG4078,CG4603,CG4676,CG4957,CG5742,CG7069,CG7149,CG7220,CG7546,CG7728,CG7920,CG8042,CG8326,CG8379,CG8679,CG9246,CG9272,CG9386,CG9948,chrb,cic,ClpP,CRMP,crq,CSN1b…
down	5	PRM	0.000911616193715569	6225	193	130	0.673575129533679	0.0208835341365462	GO:0043229	GO:CC	intracellular organelle	Acf,AIMP2,AOX1,APC4,app,ara,ArfGAP3,Arp5,Atg3,Atu,Atxn7,Axn,bi,Brf,Cam,Cand1,Cap-G,Capr,capu,car,Cds,CG11436,CG12877,CG12942,CG13123,CG14894,CG16957,CG18004,CG2100,CG30020,CG3347,CG3527,CG3860,CG4049,CG4078,CG4676,CG4957,CG5742,CG7149,CG7220,CG7546,CG7728,CG7920,CG8042,CG8326,CG8679,CG9246,CG9272,CG9948,cic,ClpP,CSN1b,Cul1,danr,dare,dbe,Dbp73D,DCTN5-p25,didum,EloA,EloB,EMC3,fand,ghi,Grip84,HERC2,…
down	5	PRM	0.000940696346774506	5776	193	123	0.637305699481865	0.0212950138504155	GO:0043227	GO:CC	membrane-bounded organelle	Acf,AIMP2,AOX1,APC4,app,ara,ArfGAP3,Arp5,Atg3,Atu,Atxn7,Axn,bi,Brf,Cam,Cand1,Cap-G,capu,car,Cds,CG12877,CG12942,CG13123,CG14894,CG16957,CG18004,CG2100,CG30020,CG3347,CG3527,CG3860,CG4049,CG4078,CG4676,CG4957,CG5742,CG7149,CG7220,CG7546,CG7728,CG7920,CG8042,CG8326,CG8679,CG9246,CG9272,CG9948,cic,ClpP,CSN1b,Cul1,danr,dare,dbe,Dbp73D,didum,EloA,EloB,EMC3,fand,ghi,HERC2,Hr39,Hsc70-5,hyd,IscU,Kap-alph…
down	5	PRM	0.00133941908896103	6327	193	131	0.678756476683938	0.0207049154417575	GO:0043226	GO:CC	organelle	Acf,AIMP2,AOX1,APC4,app,ara,ArfGAP3,Arp5,Atg3,Atu,Atxn7,Axn,bi,Brf,Cam,Cand1,Cap-G,Capr,capu,car,Cds,CG11436,CG12877,CG12942,CG13123,CG14894,CG16957,CG18004,CG2100,CG30020,CG3347,CG3527,CG3860,CG4049,CG4078,CG4676,CG4957,CG5742,CG7149,CG7220,CG7546,CG7728,CG7920,CG8042,CG8326,CG8679,CG9246,CG9272,CG9948,cic,ClpP,CSN1b,Cul1,danr,dare,dbe,Dbp73D,DCTN5-p25,didum,EloA,EloB,EMC3,fand,ghi,Grip84,HERC2,…
down	5	PRM	0.00262373231239894	5557	193	118	0.61139896373057	0.0212344790354508	GO:0043231	GO:CC	intracellular membrane-bounded organelle	Acf,AIMP2,AOX1,APC4,app,ara,ArfGAP3,Arp5,Atg3,Atu,Atxn7,Axn,bi,Brf,Cam,Cand1,Cap-G,capu,car,Cds,CG12877,CG12942,CG13123,CG14894,CG16957,CG18004,CG2100,CG30020,CG3347,CG3527,CG3860,CG4049,CG4078,CG4676,CG4957,CG5742,CG7149,CG7220,CG7546,CG7728,CG7920,CG8042,CG8326,CG8679,CG9246,CG9272,CG9948,cic,ClpP,CSN1b,Cul1,danr,dare,dbe,Dbp73D,EloA,EloB,EMC3,fand,ghi,HERC2,Hr39,Hsc70-5,hyd,IscU,Kap-alpha3,ksh…
down	5	PRM	0.00296197369654322	1123	193	37	0.191709844559585	0.0329474621549421	GO:0005829	GO:CC	cytosol	Abl,AIMP2,Atg18b,Atg3,Axn,Cam,Capr,capu,car,CG3860,CG4603,CG7546,CG7920,CG8379,cic,Cul1,Dab,eRF3,hpo,IscU,Mi-2,Not1,p23,Pepck1,Pex6,Prx6005,Rab6,Rop,RpL36A,RpS3A,RpS7,Rsph3,Snoo,Tpr2,tws,vig,Vps35
down	5	PRM	0.00338900202391246	3214	193	78	0.404145077720207	0.0242688238954574	GO:0005634	GO:CC	nucleus	Acf,AIMP2,APC4,ara,Arp5,Atu,Atxn7,Axn,bi,Brf,Cam,Cand1,Cap-G,CG12877,CG12942,CG13123,CG18004,CG30020,CG3347,CG3527,CG4049,CG4078,CG7220,CG7546,CG7728,CG8326,CG8679,CG9246,CG9272,CG9948,cic,CSN1b,Cul1,danr,dbe,Dbp73D,EloA,EloB,fand,HERC2,Hr39,hyd,Kap-alpha3,l(2)05287,l(2)gd1,mamo,MED28,mei-S332,Mi-2,nclb,noc,noi,Non2,Not1,p23,PAN2,Phf5a,PrBP,Prp19,Prp8,rig,Rnmt,RpS7,Rsph3,Snoo,Spt6,sqz,Taf5,Tpr2,T…
down	5	PRM	0.0222467610267852	5092	193	107	0.55440414507772	0.0210133542812255	GO:0005737	GO:CC	cytoplasm	Abl,AIMP2,AOX1,app,ara,ArfGAP3,Arp5,Arr1,Atg12,Atg18b,Atg3,Axn,Cam,Cap-G,Capr,capu,car,Cds,CG11436,CG11807,CG14894,CG16957,CG2100,CG31064,CG3860,CG4603,CG4676,CG4957,CG5742,CG7069,CG7149,CG7546,CG7920,CG8042,CG8379,CG8679,CG9272,CG9386,chrb,cic,ClpP,CRMP,crq,CSN1b,Cul1,Dab,dare,DCTN5-p25,didum,eEFSec,eIF4E7,EloB,EMC3,eRF3,GAPsec,ghi,Grip84,HERC2,hpo,Hsc70-5,hyd,inaE,IscU,Kap-alpha3,kl-5,ksh,l(2)g…
down	5	PRM	0.0415216230368369	8	193	3	0.0155440414507772	0.375	GO:0000153	GO:CC	cytoplasmic ubiquitin ligase complex	Atg3,EloB,Vhl
down	5	PRM	0.048473152607685	10613	193	184	0.953367875647668	0.0173372279280128	GO:0110165	GO:CC	cellular anatomical entity	Abl,Acf,AIMP2,AOX1,APC4,app,ara,ArfGAP3,Arp5,Arr1,Atg12,Atg18b,Atg3,Atu,Atxn7,Axn,B4,bi,BomBc1,Brf,Cam,Cand1,Cap-G,Capr,capu,car,Cds,CG10357,CG10433,CG10444,CG11436,CG11807,CG12877,CG12942,CG13123,CG13220,CG13229,CG14007,CG14894,CG16957,CG18004,CG2100,CG30020,CG31064,CG31792,CG3347,CG3527,CG3781,CG3860,CG4049,CG4078,CG42336,CG42404,CG4603,CG4676,CG4957,CG5742,CG7069,CG7130,CG7149,CG7220,CG7369,CG…
down	5	PRM	0.0498264537194617	2	193	2	0.0103626943005181	1	GO:0030891	GO:CC	VCB complex	EloB,Vhl
down	5	PRM	0.00854510194782351	6906	184	133	0.722826086956522	0.0192586156964958	GO:0005488	GO:MF	binding	Abl,Acf,AOX1,APC4,ara,ArfGAP3,Arr1,Atg18b,Atu,Axn,bi,Brf,Cam,Cand1,Capr,capu,car,CG11436,CG11807,CG11883,CG12877,CG12942,CG13123,CG14722,CG14894,CG16957,CG1764,CG2100,CG30020,CG31064,CG31792,CG3347,CG34116,CG3527,CG3860,CG4049,CG4078,CG42404,CG4603,CG4957,CG5742,CG7069,CG7492,CG7546,CG7728,CG8042,CG8079,CG8679,CG9246,CG9272,CG9512,cic,ClpP,Cul1,Dab,danr,dbe,Dbp73D,Dgk,didum,ec,eEFSec,eIF4E7,EloB,…
down	5	PRM	0.0133081374552539	3672	184	82	0.445652173913043	0.0223311546840959	GO:0005515	GO:MF	protein binding	Abl,Acf,APC4,ArfGAP3,Arr1,Atg18b,Atu,Axn,bi,Brf,Cam,Cand1,capu,car,CG11436,CG11807,CG14722,CG14894,CG30020,CG31064,CG3347,CG4078,CG42404,CG5742,CG7546,CG8042,CG8079,CG8679,CG9246,cic,ClpP,Cul1,Dab,danr,didum,ec,eEFSec,eIF4E7,EloB,fand,GAPsec,Grip84,HERC2,hpo,Hr39,Hsc70-5,hyd,Ir8a,Kap-alpha3,kermit,kl-5,l(2)05287,mamo,Mi-2,Myo95E,nclb,noc,norpA,Not1,Oseg5,osp,p23,PAN2,PrBP,Prp19,Prp8,Rab6,rig,Rop,…
down	5	PRM	0.00351002580549542	107	73	10	0.136986301369863	0.0934579439252336	KEGG:04120	KEGG	Ubiquitin mediated proteolysis	APC4,CG7220,Cul1,EloB,HERC2,hyd,Prp19,Traf6,Vhl,vih
down	6	ANF	6.86079860330095e-06	4720	152	96	0.631578947368421	0.0203389830508475	GO:0043170	GO:BP	macromolecule metabolic process	Alg10,app,armi,ash2,Bap170,cathD,CG10462,CG10555,CG12384,CG12560,CG1582,CG17359,CG2662,CG2990,CG31381,CG3184,CG32533,CG3337,CG33969,CG34195,CG34354,CG3448,CG4709,CG5013,CG6686,CG7685,CG8142,CG9213,CG9344,Cndp2,Cpsf73,Dp,DppIII,egg,eIF2Balpha,eIF3g1,EloC,GAA1,GatB,Gen,htt,Idgf6,Jasper,kud,LeuRS-m,lgs,Mcm6,Met,MetRS-m,mip120,mr,mre11,mrn,mRpL24,mRpL4,Myt1,Ndf,nmo,NO66,Ntmt,O-fut2,p47,Pbp49,Pep,pic,…
down	6	ANF	2.13082394457696e-05	5118	152	100	0.657894736842105	0.0195388823759281	GO:0006807	GO:BP	nitrogen compound metabolic process	Alg10,app,armi,ash2,Bap170,cathD,CG10462,CG10555,CG12384,CG12560,CG17359,CG2662,CG2990,CG31381,CG3184,CG32533,CG3337,CG33969,CG34195,CG34354,CG3448,CG3803,CG4709,CG5013,CG6686,CG7685,CG8132,CG8142,CG9213,CG9344,Cndp2,Coprox,Cpsf73,Dp,DppIII,egg,eIF2Balpha,eIF3g1,EloC,GAA1,GatB,Gen,Idgf6,Irp-1B,Jasper,kud,LeuRS-m,lgs,Mcm6,Met,MetRS-m,mip120,mr,mre11,mrn,mRpL24,mRpL4,Myt1,Ndf,nmo,NO66,Ntmt,O-fut2,p…
down	6	ANF	0.000345538324875407	3047	152	68	0.447368421052632	0.0223170331473581	GO:0034641	GO:BP	cellular nitrogen compound metabolic process	armi,ash2,Bap170,CG10462,CG10555,CG12384,CG17359,CG2662,CG2990,CG31381,CG3184,CG32533,CG3337,CG34195,CG34354,CG3448,CG3803,CG4709,CG6686,CG8142,CG9213,CG9344,Coprox,Cpsf73,Dp,egg,eIF2Balpha,eIF3g1,EloC,GatB,Gen,Jasper,LeuRS-m,lgs,Mcm6,Met,MetRS-m,mip120,mre11,mrn,mRpL24,mRpL4,Ndf,NO66,O-fut2,Pbp49,Pep,Pgd,pic,REG,RpL22,RpS12,Rpt3,Rpt4,Rpt6,Rtc1,Set2,smid,spel1,Spf45,SuUR,thoc7,Uba2,ver,w,wda,Xpd,…
down	6	ANF	0.000688462467806792	2328	152	56	0.368421052631579	0.0240549828178694	GO:0090304	GO:BP	nucleic acid metabolic process	armi,ash2,Bap170,CG10462,CG10555,CG12384,CG17359,CG2662,CG2990,CG31381,CG32533,CG34195,CG34354,CG3448,CG4709,CG6686,CG8142,CG9213,CG9344,Cpsf73,Dp,egg,EloC,GatB,Gen,Jasper,LeuRS-m,lgs,Mcm6,Met,MetRS-m,mip120,mre11,mrn,Ndf,NO66,O-fut2,Pbp49,Pep,pic,REG,Rpt3,Rpt4,Rpt6,Rtc1,Set2,smid,spel1,Spf45,SuUR,thoc7,Uba2,ver,wda,Xpd,ZIPIC
down	6	ANF	0.000823256304321463	284	152	16	0.105263157894737	0.0563380281690141	GO:0010498	GO:BP	proteasomal protein catabolic process	CG33969,mr,p47,pic,Prosalpha2,Prosbeta1,Prosbeta3,Prosbeta5,Prosbeta6,REG,Rpn11,Rpn12,Rpn3,Rpt3,Rpt4,Rpt6
down	6	ANF	0.000905728109521109	5850	152	105	0.690789473684211	0.0179487179487179	GO:0071704	GO:BP	organic substance metabolic process	Alg10,app,armi,ash2,Bap170,cathD,CG10462,CG10555,CG12384,CG12560,CG1582,CG17359,CG2662,CG2990,CG31381,CG3184,CG32533,CG3337,CG33969,CG34195,CG34354,CG3448,CG3803,CG4709,CG5013,CG6686,CG7685,CG8132,CG8142,CG9213,CG9344,Cndp2,Coprox,Cpsf73,Cyp4g1,Dp,DppIII,egg,eIF2Balpha,eIF3g1,EloC,GAA1,Gal,GatB,Gen,GstT1,htt,Idgf6,Irp-1B,Jasper,kud,LeuRS-m,lgs,Mcm6,Met,MetRS-m,mip120,mr,mre11,mrn,mRpL24,mRpL4,Myt…
down	6	ANF	0.00142665596718556	2762	152	62	0.407894736842105	0.0224475018102824	GO:0006725	GO:BP	cellular aromatic compound metabolic process	armi,ash2,Bap170,CG10462,CG10555,CG12384,CG17359,CG2662,CG2990,CG31381,CG32533,CG3337,CG34195,CG34354,CG3448,CG3803,CG4709,CG6686,CG8142,CG9213,CG9344,Coprox,Cpsf73,Dp,egg,EloC,GatB,Gen,Jasper,LeuRS-m,lgs,Mcm6,Met,MetRS-m,mip120,mre11,mrn,Ndf,NO66,O-fut2,Pbp49,Pep,Pgd,pic,Rac1,REG,Rpt3,Rpt4,Rpt6,Rtc1,Set2,smid,spel1,Spf45,SuUR,thoc7,Uba2,ver,w,wda,Xpd,ZIPIC
down	6	ANF	0.0015789993860902	2705	152	61	0.401315789473684	0.022550831792976	GO:0046483	GO:BP	heterocycle metabolic process	armi,ash2,Bap170,CG10462,CG10555,CG12384,CG17359,CG2662,CG2990,CG31381,CG32533,CG3337,CG34195,CG34354,CG3448,CG3803,CG4709,CG6686,CG8142,CG9213,CG9344,Coprox,Cpsf73,Dp,egg,EloC,GatB,Gen,Jasper,LeuRS-m,lgs,Mcm6,Met,MetRS-m,mip120,mre11,mrn,Ndf,NO66,O-fut2,Pbp49,Pep,Pgd,pic,REG,Rpt3,Rpt4,Rpt6,Rtc1,Set2,smid,spel1,Spf45,SuUR,thoc7,Uba2,ver,w,wda,Xpd,ZIPIC
down	6	ANF	0.00201655599274342	380	152	18	0.118421052631579	0.0473684210526316	GO:0051603	GO:BP	proteolysis involved in protein catabolic process	CG33969,EloC,mr,p47,pic,Prosalpha2,Prosbeta1,Prosbeta3,Prosbeta5,Prosbeta6,REG,Rpn11,Rpn12,Rpn3,Rpt3,Rpt4,Rpt6,Usp30
down	6	ANF	0.00201732083356336	268	152	15	0.0986842105263158	0.0559701492537313	GO:0043161	GO:BP	proteasome-mediated ubiquitin-dependent protein catabolic process	CG33969,mr,p47,pic,Prosalpha2,Prosbeta1,Prosbeta3,Prosbeta5,Prosbeta6,Rpn11,Rpn12,Rpn3,Rpt3,Rpt4,Rpt6
down	6	ANF	0.00306060223877918	352	152	17	0.111842105263158	0.0482954545454545	GO:0006511	GO:BP	ubiquitin-dependent protein catabolic process	CG33969,EloC,mr,p47,pic,Prosalpha2,Prosbeta1,Prosbeta3,Prosbeta5,Prosbeta6,Rpn11,Rpn12,Rpn3,Rpt3,Rpt4,Rpt6,Usp30
down	6	ANF	0.00351120401919217	2833	152	62	0.407894736842105	0.0218849276385457	GO:1901360	GO:BP	organic cyclic compound metabolic process	armi,ash2,Bap170,CG10462,CG10555,CG12384,CG17359,CG2662,CG2990,CG31381,CG32533,CG3337,CG34195,CG34354,CG3448,CG3803,CG4709,CG6686,CG8142,CG9213,CG9344,Coprox,Cpsf73,Dp,egg,EloC,GatB,Gen,Jasper,LeuRS-m,lgs,Mcm6,Met,MetRS-m,mip120,mre11,mrn,Ndf,NO66,O-fut2,Pbp49,Pep,Pgd,pic,Rac1,REG,Rpt3,Rpt4,Rpt6,Rtc1,Set2,smid,spel1,Spf45,SuUR,thoc7,Uba2,ver,w,wda,Xpd,ZIPIC
down	6	ANF	0.00370154906789467	357	152	17	0.111842105263158	0.0476190476190476	GO:0019941	GO:BP	modification-dependent protein catabolic process	CG33969,EloC,mr,p47,pic,Prosalpha2,Prosbeta1,Prosbeta3,Prosbeta5,Prosbeta6,Rpn11,Rpn12,Rpn3,Rpt3,Rpt4,Rpt6,Usp30
down	6	ANF	0.00381309613387402	95	152	9	0.0592105263157895	0.0947368421052632	GO:0008063	GO:BP	Toll signaling pathway	Prosalpha2,Prosbeta3,Prosbeta6,Rpn11,Rpn12,Rpn3,Rpt3,Rpt6,Uba2
down	6	ANF	0.00401410676357933	399	152	18	0.118421052631579	0.0451127819548872	GO:0030163	GO:BP	protein catabolic process	CG33969,EloC,mr,p47,pic,Prosalpha2,Prosbeta1,Prosbeta3,Prosbeta5,Prosbeta6,REG,Rpn11,Rpn12,Rpn3,Rpt3,Rpt4,Rpt6,Usp30
down	6	ANF	0.00498153102638779	365	152	17	0.111842105263158	0.0465753424657534	GO:0043632	GO:BP	modification-dependent macromolecule catabolic process	CG33969,EloC,mr,p47,pic,Prosalpha2,Prosbeta1,Prosbeta3,Prosbeta5,Prosbeta6,Rpn11,Rpn12,Rpn3,Rpt3,Rpt4,Rpt6,Usp30
down	6	ANF	0.00633952845823232	2620	152	58	0.381578947368421	0.0221374045801527	GO:0006139	GO:BP	nucleobase-containing compound metabolic process	armi,ash2,Bap170,CG10462,CG10555,CG12384,CG17359,CG2662,CG2990,CG31381,CG32533,CG3337,CG34195,CG34354,CG3448,CG4709,CG6686,CG8142,CG9213,CG9344,Cpsf73,Dp,egg,EloC,GatB,Gen,Jasper,LeuRS-m,lgs,Mcm6,Met,MetRS-m,mip120,mre11,mrn,Ndf,NO66,O-fut2,Pbp49,Pep,Pgd,pic,REG,Rpt3,Rpt4,Rpt6,Rtc1,Set2,smid,spel1,Spf45,SuUR,thoc7,Uba2,ver,wda,Xpd,ZIPIC
down	6	ANF	0.0108405215200833	5541	152	98	0.644736842105263	0.0176863382061	GO:0044238	GO:BP	primary metabolic process	Alg10,app,armi,ash2,Bap170,cathD,CG10462,CG10555,CG12384,CG12560,CG17359,CG2662,CG2990,CG31381,CG3184,CG32533,CG3337,CG33969,CG34195,CG34354,CG3448,CG4709,CG5013,CG6686,CG7685,CG8132,CG8142,CG9213,CG9344,Cndp2,Cpsf73,Dp,DppIII,egg,eIF2Balpha,eIF3g1,EloC,GAA1,Gal,GatB,Gen,Idgf6,Irp-1B,Jasper,kud,LeuRS-m,lgs,Mcm6,Met,MetRS-m,mip120,mr,mre11,mrn,mRpL24,mRpL4,Myt1,Ndf,nmo,NO66,Ntmt,O-fut2,p47,Pbp49,P…
down	6	ANF	0.0119288585653369	6194	152	106	0.697368421052632	0.0171133354859541	GO:0008152	GO:BP	metabolic process	Alg10,app,armi,ash2,Bap170,cathD,CG10462,CG10555,CG12384,CG12560,CG1582,CG17359,CG2662,CG2990,CG31381,CG3184,CG32533,CG3337,CG33969,CG34195,CG34354,CG3448,CG3803,CG4709,CG5013,CG6686,CG7685,CG8132,CG8142,CG9213,CG9344,Cndp2,Coprox,Cpsf73,Cyp4g1,Dp,DppIII,egg,eIF2Balpha,eIF3g1,EloC,GAA1,Gal,GatB,Gen,GstT1,htt,Idgf6,Irp-1B,Jasper,kud,LeuRS-m,lgs,Mcm6,Met,MetRS-m,mip120,mr,mre11,mrn,mRpL24,mRpL4,Myt…
down	6	ANF	0.0188666370943233	26	152	5	0.0328947368421053	0.192307692307692	GO:0010499	GO:BP	proteasomal ubiquitin-independent protein catabolic process	Prosalpha2,Prosbeta1,Prosbeta3,Prosbeta5,Prosbeta6
down	6	ANF	0.0218863430767779	2658	152	57	0.375	0.0214446952595937	GO:0010467	GO:BP	gene expression	armi,ash2,Bap170,CG10462,CG10555,CG12384,CG1582,CG17359,CG2662,CG31381,CG3184,CG32533,CG34195,CG34354,CG4709,CG6686,CG9213,CG9344,Cpsf73,Dp,egg,eIF2Balpha,eIF3g1,EloC,GatB,htt,Jasper,LeuRS-m,lgs,Met,MetRS-m,mip120,mrn,mRpL24,mRpL4,Ndf,nmo,NO66,O-fut2,Pbp49,Pep,REG,RpL22,RpS12,Rpt3,Rpt4,Rpt6,Rtc1,Set2,Spf45,Spn42Dc,SuUR,thoc7,Uba2,wda,Xpd,ZIPIC
down	6	ANF	0.0261005778657642	594	152	21	0.138157894736842	0.0353535353535354	GO:0009057	GO:BP	macromolecule catabolic process	armi,CG32533,CG33969,EloC,Idgf6,mr,p47,pic,Prosalpha2,Prosbeta1,Prosbeta3,Prosbeta5,Prosbeta6,REG,Rpn11,Rpn12,Rpn3,Rpt3,Rpt4,Rpt6,Usp30
down	6	ANF	0.0465886612899004	8358	152	129	0.848684210526316	0.0154343144292893	GO:0009987	GO:BP	cellular process	Alg10,ana3,app,Arl1,armi,ash2,Bap170,cathD,CG10462,CG10555,CG10731,CG11103,CG11178,CG12290,CG12384,CG15012,CG17359,CG2662,CG2990,CG30392,CG30394,CG31381,CG31760,CG3184,CG32262,CG32533,CG3337,CG34120,CG34195,CG34354,CG3448,CG3803,CG4074,CG42674,CG43897,CG4709,CG4714,CG6484,CG6686,CG8132,CG8142,CG8531,CG9213,CG9344,cmet,Coprox,Cpsf73,Dbp21E2,dmt,dnd,Dp,egg,eIF2Balpha,eIF3g1,EloC,GAA1,GatB,Gen,Glut1…
down	6	ANF	6.28689931924843e-11	6225	153	122	0.797385620915033	0.0195983935742972	GO:0043229	GO:CC	intracellular organelle	Alg10,ana3,app,Arl1,armi,ash2,Bap170,cathD,CG10462,CG10555,CG10731,CG11122,CG11178,CG13168,CG1582,CG17359,CG2662,CG2990,CG31381,CG32262,CG3337,CG34120,CG34354,CG3448,CG3803,CG4074,CG42304,CG42674,CG43897,CG4709,CG4714,CG5013,CG6686,CG7685,CG8142,CG8531,CG9143,CG9213,CG9344,cmet,Cndp2,Coprox,Cpsf73,Cyp318a1,Cyp4g1,Dbp21E2,dmt,dnd,Dp,egg,EloC,GAA1,Gal,GatB,Gen,Glg1,htt,Irp-1B,Jasper,kud,l(2)37Bb,Le…
down	6	ANF	2.13506600984817e-10	64	153	13	0.0849673202614379	0.203125	GO:1905369	GO:CC	endopeptidase complex	GAA1,Prosalpha2,Prosbeta1,Prosbeta3,Prosbeta5,Prosbeta6,REG,Rpn11,Rpn12,Rpn3,Rpt3,Rpt4,Rpt6
down	6	ANF	2.73400759222512e-10	6327	153	122	0.797385620915033	0.0192824403350719	GO:0043226	GO:CC	organelle	Alg10,ana3,app,Arl1,armi,ash2,Bap170,cathD,CG10462,CG10555,CG10731,CG11122,CG11178,CG13168,CG1582,CG17359,CG2662,CG2990,CG31381,CG32262,CG3337,CG34120,CG34354,CG3448,CG3803,CG4074,CG42304,CG42674,CG43897,CG4709,CG4714,CG5013,CG6686,CG7685,CG8142,CG8531,CG9143,CG9213,CG9344,cmet,Cndp2,Coprox,Cpsf73,Cyp318a1,Cyp4g1,Dbp21E2,dmt,dnd,Dp,egg,EloC,GAA1,Gal,GatB,Gen,Glg1,htt,Irp-1B,Jasper,kud,l(2)37Bb,Le…
down	6	ANF	7.7247879151911e-10	7264	153	131	0.856209150326797	0.018034140969163	GO:0005622	GO:CC	intracellular anatomical structure	Alg10,ana3,app,Arl1,armi,ash2,Bap170,cathD,CG10462,CG10555,CG10731,CG11122,CG11178,CG13168,CG1582,CG17359,CG2662,CG2990,CG30392,CG31381,CG3184,CG32262,CG32533,CG3337,CG34120,CG34354,CG3448,CG3803,CG4074,CG42304,CG42674,CG43897,CG4709,CG4714,CG5013,CG6686,CG7685,CG8142,CG8531,CG9143,CG9213,CG9344,CG9986,cmet,Cndp2,Coprox,Cpsf73,Cyp318a1,Cyp4g1,Dbp21E2,dmt,dnd,Dp,DppIII,egg,eIF2Balpha,eIF3g1,EloC,G…
down	6	ANF	1.62810555548953e-09	59	153	12	0.0784313725490196	0.203389830508475	GO:0000502	GO:CC	proteasome complex	Prosalpha2,Prosbeta1,Prosbeta3,Prosbeta5,Prosbeta6,REG,Rpn11,Rpn12,Rpn3,Rpt3,Rpt4,Rpt6
down	6	ANF	3.22505207455177e-09	96	153	14	0.0915032679738562	0.145833333333333	GO:1905368	GO:CC	peptidase complex	GAA1,Prosalpha2,Prosbeta1,Prosbeta3,Prosbeta5,Prosbeta6,REG,Rpn11,Rpn12,Rpn3,Rpt3,Rpt4,Rpt6,wda
down	6	ANF	7.56591001073752e-09	5776	153	113	0.738562091503268	0.0195637119113573	GO:0043227	GO:CC	membrane-bounded organelle	Alg10,ana3,app,Arl1,armi,ash2,Bap170,cathD,CG10462,CG10555,CG10731,CG11122,CG11178,CG13168,CG1582,CG17359,CG2662,CG2990,CG31381,CG32262,CG3337,CG34120,CG34354,CG3448,CG3803,CG4074,CG42304,CG42674,CG4709,CG4714,CG5013,CG6686,CG7685,CG8142,CG8531,CG9143,CG9213,CG9344,Cndp2,Coprox,Cpsf73,Cyp318a1,Cyp4g1,Dbp21E2,dmt,Dp,egg,EloC,GAA1,Gal,GatB,Gen,Glg1,htt,Irp-1B,Jasper,kud,l(2)37Bb,LeuRS-m,lgs,Mcm6,Me…
down	6	ANF	1.17617211650982e-08	5557	153	110	0.718954248366013	0.0197948533381321	GO:0043231	GO:CC	intracellular membrane-bounded organelle	Alg10,app,Arl1,armi,ash2,Bap170,cathD,CG10462,CG10555,CG10731,CG11122,CG11178,CG1582,CG17359,CG2662,CG2990,CG31381,CG32262,CG3337,CG34120,CG34354,CG3448,CG3803,CG4074,CG42304,CG42674,CG4709,CG5013,CG6686,CG7685,CG8142,CG8531,CG9143,CG9213,CG9344,Cndp2,Coprox,Cpsf73,Cyp318a1,Cyp4g1,Dbp21E2,dmt,Dp,egg,EloC,GAA1,Gal,GatB,Gen,Glg1,htt,Irp-1B,Jasper,kud,l(2)37Bb,LeuRS-m,lgs,Mcm6,Met,MetRS-m,mip120,mr,…
down	6	ANF	3.20978572241724e-06	3214	153	73	0.477124183006536	0.022713130056005	GO:0005634	GO:CC	nucleus	ash2,Bap170,CG10462,CG10555,CG11122,CG1582,CG17359,CG2662,CG2990,CG34354,CG3448,CG42304,CG4709,CG5013,CG6686,CG8142,CG8531,CG9143,CG9213,CG9344,Cndp2,Cpsf73,dmt,Dp,egg,EloC,GAA1,Gen,htt,Irp-1B,Jasper,kud,lgs,Mcm6,Met,mip120,mr,mre11,mrn,Myt1,nmo,NO66,Ntmt,p47,Pbp49,Pep,pic,Prosalpha2,Prosbeta1,Prosbeta3,Prosbeta5,Prosbeta6,REG,Rpn11,Rpn12,Rpn3,Rpt3,Rpt4,Rpt6,Rtc1,Set2,smid,spel1,Spf45,SuUR,tay,th…
down	6	ANF	7.25368482073291e-06	27	153	7	0.0457516339869281	0.259259259259259	GO:0022624	GO:CC	proteasome accessory complex	REG,Rpn11,Rpn12,Rpn3,Rpt3,Rpt4,Rpt6
down	6	ANF	0.00015519126108888	26	153	6	0.0392156862745098	0.230769230769231	GO:0005838	GO:CC	proteasome regulatory particle	Rpn11,Rpn12,Rpn3,Rpt3,Rpt4,Rpt6
down	6	ANF	0.000239056023716809	627	153	24	0.156862745098039	0.0382775119617225	GO:0140535	GO:CC	intracellular protein-containing complex	CG33969,CG3448,EloC,GatB,Met,mr,mrn,pic,Prosalpha2,Prosbeta1,Prosbeta3,Prosbeta5,Prosbeta6,REG,Rpn11,Rpn12,Rpn3,Rpt3,Rpt4,Rpt6,Trs23,Uba5,wda,Xpd
down	6	ANF	0.00223719150056159	2984	153	62	0.405228758169935	0.0207774798927614	GO:0032991	GO:CC	protein-containing complex	ash2,Bap170,CG2662,CG33969,CG3448,CG4074,CG43897,CG6686,CG7685,CG8142,CG9213,CG9344,cmet,Cpsf73,Dp,eIF2Balpha,eIF3g1,EloC,GAA1,GatB,kud,l(2)37Bb,lgs,Mcm6,Mdr49,Met,mip120,mr,mre11,mrn,mRpL24,mRpL4,Pbp49,Pep,Pex13,pic,Prosalpha2,Prosbeta1,Prosbeta3,Prosbeta5,Prosbeta6,REG,RpL22,Rpn11,Rpn12,Rpn3,RpS12,Rpt3,Rpt4,Rpt6,Sec15,spel1,Spf45,thoc7,Trs23,Uba2,Uba5,ver,Vps53,wda,Xpd,Zw10
down	6	ANF	0.00341152691825693	587	153	21	0.137254901960784	0.0357751277683135	GO:0005654	GO:CC	nucleoplasm	ash2,EloC,lgs,Mcm6,mrn,Prosalpha2,Prosbeta1,Prosbeta3,Prosbeta5,Prosbeta6,REG,Rpn11,Rpn12,Rpn3,Rpt3,Rpt4,Rpt6,Spf45,thoc7,wda,Xpd
down	6	ANF	0.00360345051950896	26	153	5	0.0326797385620915	0.192307692307692	GO:0005839	GO:CC	proteasome core complex	Prosalpha2,Prosbeta1,Prosbeta3,Prosbeta5,Prosbeta6
down	6	ANF	0.00360573393231287	13	153	4	0.0261437908496732	0.307692307692308	GO:0019774	GO:CC	proteasome core complex, beta-subunit complex	Prosbeta1,Prosbeta3,Prosbeta5,Prosbeta6
down	6	ANF	0.00544062268271035	908	153	27	0.176470588235294	0.0297356828193833	GO:0031981	GO:CC	nuclear lumen	ash2,CG11122,CG9143,CG9344,EloC,lgs,Mcm6,mrn,NO66,Prosalpha2,Prosbeta1,Prosbeta3,Prosbeta5,Prosbeta6,REG,Rpn11,Rpn12,Rpn3,Rpt3,Rpt4,Rpt6,Rtc1,Spf45,SuUR,thoc7,wda,Xpd
down	6	ANF	0.00564809491289359	1182	153	32	0.209150326797386	0.027072758037225	GO:0070013	GO:CC	intracellular organelle lumen	ash2,CG11122,CG9143,CG9344,Coprox,EloC,LeuRS-m,lgs,Mcm6,MetRS-m,mrn,mRpL24,mRpL4,NO66,Prosalpha2,Prosbeta1,Prosbeta3,Prosbeta5,Prosbeta6,REG,Rpn11,Rpn12,Rpn3,Rpt3,Rpt4,Rpt6,Rtc1,Spf45,SuUR,thoc7,wda,Xpd
down	6	ANF	0.00574408917631754	1183	153	32	0.209150326797386	0.0270498732037194	GO:0043233	GO:CC	organelle lumen	ash2,CG11122,CG9143,CG9344,Coprox,EloC,LeuRS-m,lgs,Mcm6,MetRS-m,mrn,mRpL24,mRpL4,NO66,Prosalpha2,Prosbeta1,Prosbeta3,Prosbeta5,Prosbeta6,REG,Rpn11,Rpn12,Rpn3,Rpt3,Rpt4,Rpt6,Rtc1,Spf45,SuUR,thoc7,wda,Xpd
down	6	ANF	0.00574408917631754	1183	153	32	0.209150326797386	0.0270498732037194	GO:0031974	GO:CC	membrane-enclosed lumen	ash2,CG11122,CG9143,CG9344,Coprox,EloC,LeuRS-m,lgs,Mcm6,MetRS-m,mrn,mRpL24,mRpL4,NO66,Prosalpha2,Prosbeta1,Prosbeta3,Prosbeta5,Prosbeta6,REG,Rpn11,Rpn12,Rpn3,Rpt3,Rpt4,Rpt6,Rtc1,Spf45,SuUR,thoc7,wda,Xpd
down	6	ANF	0.00864554243189469	6	153	3	0.0196078431372549	0.5	GO:0031597	GO:CC	cytosolic proteasome complex	Rpt3,Rpt4,Rpt6
down	6	ANF	0.0250723567015031	883	153	25	0.163398692810458	0.028312570781427	GO:0140513	GO:CC	nuclear protein-containing complex	ash2,Bap170,CG2662,CG3448,CG6686,CG9213,CG9344,Cpsf73,Dp,EloC,lgs,Mcm6,mip120,mr,mre11,mrn,Pep,REG,Rpt6,spel1,Spf45,thoc7,Uba2,wda,Xpd
down	6	ANF	0.0325749151306925	1236	153	31	0.202614379084967	0.0250809061488673	GO:1902494	GO:CC	catalytic complex	ash2,Bap170,CG33969,CG3448,CG7685,CG8142,EloC,GAA1,GatB,kud,l(2)37Bb,mr,mrn,Pep,pic,Prosalpha2,Prosbeta1,Prosbeta3,Prosbeta5,Prosbeta6,REG,Rpn11,Rpn12,Rpn3,Rpt3,Rpt4,Rpt6,Uba2,Uba5,wda,Xpd
down	6	ANF	0.0334731357224677	5092	153	87	0.568627450980392	0.0170856245090338	GO:0005737	GO:CC	cytoplasm	Alg10,ana3,app,Arl1,armi,cathD,CG10731,CG11178,CG13168,CG2990,CG30392,CG31381,CG3184,CG32262,CG32533,CG3337,CG3803,CG4074,CG42674,CG43897,CG4714,CG5013,CG7685,CG8531,CG9344,CG9986,Cndp2,Coprox,Cyp318a1,Cyp4g1,Dbp21E2,dnd,DppIII,egg,eIF2Balpha,eIF3g1,GAA1,Gal,GatB,Gen,Glg1,GstT1,htt,Irp-1B,kud,l(2)37Bb,LeuRS-m,lgs,MetRS-m,mRpL24,mRpL4,Myt1,nmo,Ntmt,O-fut2,p47,Pex13,Pgd,pic,Prosalpha2,Prosbeta1,Pro…
down	6	ANF	3.21165268083778e-05	440	147	21	0.142857142857143	0.0477272727272727	GO:0140657	GO:MF	ATP-dependent activity	armi,CG1582,CG2990,CG32533,CG34120,CG8142,CG9143,cmet,Dbp21E2,Mcm6,Mdr49,Rpt3,Rpt4,Rpt6,sick,smid,spel1,Uba2,Uba5,w,Xpd
down	6	ANF	0.000301515636600976	419	147	19	0.129251700680272	0.045346062052506	GO:0140640	GO:MF	catalytic activity, acting on a nucleic acid	armi,CG1582,CG2990,CG31381,CG32533,CG34195,CG8142,CG9143,Cpsf73,Dbp21E2,GatB,Gen,LeuRS-m,Mcm6,MetRS-m,mre11,Rtc1,spel1,Xpd
down	6	ANF	0.000528188811328957	907	147	29	0.197278911564626	0.0319735391400221	GO:0030554	GO:MF	adenyl nucleotide binding	armi,CG1582,CG2990,CG31381,CG32533,CG34120,CG8142,CG9143,cmet,Dbp21E2,GatB,LeuRS-m,Mcm6,Mdr49,MetRS-m,Myt1,Ndf,nmo,Pgd,Rpt3,Rpt4,Rpt6,sick,smid,spel1,Uba2,Uba5,w,Xpd
down	6	ANF	0.000760452005201177	1083	147	32	0.217687074829932	0.0295475530932595	GO:0017076	GO:MF	purine nucleotide binding	Arl1,armi,CG1582,CG2990,CG31381,CG32533,CG34120,CG8142,CG9143,cmet,Dbp21E2,dnd,GatB,LeuRS-m,Mcm6,Mdr49,MetRS-m,Myt1,Ndf,nmo,Pgd,Rac1,Rpt3,Rpt4,Rpt6,sick,smid,spel1,Uba2,Uba5,w,Xpd
down	6	ANF	0.000978042249370843	832	147	27	0.183673469387755	0.0324519230769231	GO:0005524	GO:MF	ATP binding	armi,CG1582,CG2990,CG31381,CG32533,CG34120,CG8142,CG9143,cmet,Dbp21E2,GatB,LeuRS-m,Mcm6,Mdr49,MetRS-m,Myt1,nmo,Rpt3,Rpt4,Rpt6,sick,smid,spel1,Uba2,Uba5,w,Xpd
down	6	ANF	0.00117406687745718	258	147	14	0.0952380952380952	0.0542635658914729	GO:0016887	GO:MF	ATP hydrolysis activity	armi,CG2990,CG34120,CG8142,Mcm6,Mdr49,Rpt3,Rpt4,Rpt6,sick,smid,spel1,w,Xpd
down	6	ANF	0.00129766576559914	1002	147	30	0.204081632653061	0.029940119760479	GO:0035639	GO:MF	purine ribonucleoside triphosphate binding	Arl1,armi,CG1582,CG2990,CG31381,CG32533,CG34120,CG8142,CG9143,cmet,Dbp21E2,dnd,GatB,LeuRS-m,Mcm6,Mdr49,MetRS-m,Myt1,nmo,Rac1,Rpt3,Rpt4,Rpt6,sick,smid,spel1,Uba2,Uba5,w,Xpd
down	6	ANF	0.00149388120489864	851	147	27	0.183673469387755	0.0317273795534665	GO:0032559	GO:MF	adenyl ribonucleotide binding	armi,CG1582,CG2990,CG31381,CG32533,CG34120,CG8142,CG9143,cmet,Dbp21E2,GatB,LeuRS-m,Mcm6,Mdr49,MetRS-m,Myt1,nmo,Rpt3,Rpt4,Rpt6,sick,smid,spel1,Uba2,Uba5,w,Xpd
down	6	ANF	0.00200691306380208	1024	147	30	0.204081632653061	0.029296875	GO:0032555	GO:MF	purine ribonucleotide binding	Arl1,armi,CG1582,CG2990,CG31381,CG32533,CG34120,CG8142,CG9143,cmet,Dbp21E2,dnd,GatB,LeuRS-m,Mcm6,Mdr49,MetRS-m,Myt1,nmo,Rac1,Rpt3,Rpt4,Rpt6,sick,smid,spel1,Uba2,Uba5,w,Xpd
down	6	ANF	0.0025789132988583	1037	147	30	0.204081632653061	0.0289296046287367	GO:0032553	GO:MF	ribonucleotide binding	Arl1,armi,CG1582,CG2990,CG31381,CG32533,CG34120,CG8142,CG9143,cmet,Dbp21E2,dnd,GatB,LeuRS-m,Mcm6,Mdr49,MetRS-m,Myt1,nmo,Rac1,Rpt3,Rpt4,Rpt6,sick,smid,spel1,Uba2,Uba5,w,Xpd
down	6	ANF	0.00291901799046516	3135	147	63	0.428571428571429	0.0200956937799043	GO:1901363	GO:MF	heterocyclic compound binding	Arl1,armi,ash2,Bap170,CG10462,CG1582,CG17359,CG2990,CG31381,CG32533,CG34120,CG34354,CG3448,CG42304,CG4709,CG6686,CG8142,CG9143,CG9344,cmet,Cpsf73,Cyp318a1,Cyp4g1,Dbp21E2,dnd,Dp,egg,eIF2Balpha,eIF3g1,GatB,Gen,Jasper,LeuRS-m,Mcm6,Mdr49,Met,MetRS-m,mip120,mrn,mRpL24,Myt1,Ndf,nmo,Pbp49,Pep,Pgd,pic,Rac1,RpL22,Rpt3,Rpt4,Rpt6,Set2,sick,smid,spel1,Spf45,Uba2,Uba5,ver,w,Xpd,ZIPIC
down	6	ANF	0.00376034030773179	453	147	18	0.122448979591837	0.0397350993377483	GO:0016462	GO:MF	pyrophosphatase activity	Arl1,armi,CG12237,CG2990,CG34120,CG8142,dnd,Mcm6,Mdr49,Rac1,Rpt3,Rpt4,Rpt6,sick,smid,spel1,w,Xpd
down	6	ANF	0.00383879392462379	3160	147	63	0.428571428571429	0.0199367088607595	GO:0097159	GO:MF	organic cyclic compound binding	Arl1,armi,ash2,Bap170,CG10462,CG1582,CG17359,CG2990,CG31381,CG32533,CG34120,CG34354,CG3448,CG42304,CG4709,CG6686,CG8142,CG9143,CG9344,cmet,Cpsf73,Cyp318a1,Cyp4g1,Dbp21E2,dnd,Dp,egg,eIF2Balpha,eIF3g1,GatB,Gen,Jasper,LeuRS-m,Mcm6,Mdr49,Met,MetRS-m,mip120,mrn,mRpL24,Myt1,Ndf,nmo,Pbp49,Pep,Pgd,pic,Rac1,RpL22,Rpt3,Rpt4,Rpt6,Set2,sick,smid,spel1,Spf45,Uba2,Uba5,ver,w,Xpd,ZIPIC
down	6	ANF	0.00387465615812985	454	147	18	0.122448979591837	0.039647577092511	GO:0016818	GO:MF	hydrolase activity, acting on acid anhydrides, in phosphorus-containing anhydrides	Arl1,armi,CG12237,CG2990,CG34120,CG8142,dnd,Mcm6,Mdr49,Rac1,Rpt3,Rpt4,Rpt6,sick,smid,spel1,w,Xpd
down	6	ANF	0.00411269730271899	456	147	18	0.122448979591837	0.0394736842105263	GO:0016817	GO:MF	hydrolase activity, acting on acid anhydrides	Arl1,armi,CG12237,CG2990,CG34120,CG8142,dnd,Mcm6,Mdr49,Rac1,Rpt3,Rpt4,Rpt6,sick,smid,spel1,w,Xpd
down	6	ANF	0.00469630315733828	26	147	5	0.0340136054421769	0.192307692307692	GO:0004298	GO:MF	threonine-type endopeptidase activity	Prosalpha2,Prosbeta1,Prosbeta3,Prosbeta5,Prosbeta6
down	6	ANF	0.00497253802304869	418	147	17	0.115646258503401	0.0406698564593301	GO:0017111	GO:MF	ribonucleoside triphosphate phosphatase activity	Arl1,armi,CG2990,CG34120,CG8142,dnd,Mcm6,Mdr49,Rac1,Rpt3,Rpt4,Rpt6,sick,smid,spel1,w,Xpd
down	6	ANF	0.005438080664464	1190	147	32	0.217687074829932	0.026890756302521	GO:0000166	GO:MF	nucleotide binding	Arl1,armi,CG1582,CG2990,CG31381,CG32533,CG34120,CG8142,CG9143,cmet,Dbp21E2,dnd,GatB,LeuRS-m,Mcm6,Mdr49,MetRS-m,Myt1,Ndf,nmo,Pgd,Rac1,Rpt3,Rpt4,Rpt6,sick,smid,spel1,Uba2,Uba5,w,Xpd
down	6	ANF	0.005438080664464	1190	147	32	0.217687074829932	0.026890756302521	GO:1901265	GO:MF	nucleoside phosphate binding	Arl1,armi,CG1582,CG2990,CG31381,CG32533,CG34120,CG8142,CG9143,cmet,Dbp21E2,dnd,GatB,LeuRS-m,Mcm6,Mdr49,MetRS-m,Myt1,Ndf,nmo,Pgd,Rac1,Rpt3,Rpt4,Rpt6,sick,smid,spel1,Uba2,Uba5,w,Xpd
down	6	ANF	0.0105799192979613	1901	147	43	0.292517006802721	0.0226196738558653	GO:0016787	GO:MF	hydrolase activity	Arl1,armi,cathD,CG12237,CG1582,CG2990,CG3184,CG32533,CG34120,CG6028,CG8132,CG8142,CG9143,cmet,Cndp2,Cpsf73,Dbp21E2,dnd,DppIII,Gal,Gen,Idgf6,LeuRS-m,Mcm6,Mdr49,mre11,Prosalpha2,Prosbeta1,Prosbeta3,Prosbeta5,Prosbeta6,Rac1,Rpn11,Rpt3,Rpt4,Rpt6,Rtc1,sick,smid,spel1,Usp30,w,Xpd
down	6	ANF	0.0115434092571543	31	147	5	0.0340136054421769	0.161290322580645	GO:0070003	GO:MF	threonine-type peptidase activity	Prosalpha2,Prosbeta1,Prosbeta3,Prosbeta5,Prosbeta6
down	6	ANF	0.0125747836727849	1241	147	32	0.217687074829932	0.0257856567284448	GO:0043168	GO:MF	anion binding	Arl1,armi,CG1582,CG2990,CG30392,CG31381,CG32533,CG34120,CG8142,CG9143,cmet,Dbp21E2,dnd,GatB,LeuRS-m,Mcm6,Mdr49,MetRS-m,Myt1,nmo,Rac1,Rpt3,Rpt4,Rpt6,SH3PX1,sick,smid,spel1,Uba2,Uba5,w,Xpd
down	6	ANF	0.0135460723879955	32	147	5	0.0340136054421769	0.15625	GO:0016278	GO:MF	lysine N-methyltransferase activity	CG3337,CG5013,egg,Ntmt,Set2
down	6	ANF	0.0135460723879955	32	147	5	0.0340136054421769	0.15625	GO:0016279	GO:MF	protein-lysine N-methyltransferase activity	CG3337,CG5013,egg,Ntmt,Set2
down	6	ANF	0.0148198330870278	105	147	8	0.054421768707483	0.0761904761904762	GO:0004386	GO:MF	helicase activity	armi,CG1582,CG2990,CG32533,CG9143,Dbp21E2,Mcm6,Xpd
down	6	ANF	0.0310818953882481	1241	147	31	0.210884353741497	0.0249798549556809	GO:0097367	GO:MF	carbohydrate derivative binding	Arl1,armi,CG1582,CG2990,CG31381,CG32533,CG34120,CG8142,CG9143,cmet,Dbp21E2,dnd,GatB,Idgf6,LeuRS-m,Mcm6,Mdr49,MetRS-m,Myt1,nmo,Rac1,Rpt3,Rpt4,Rpt6,sick,smid,spel1,Uba2,Uba5,w,Xpd
down	6	ANF	0.0474793325865834	1330	147	32	0.217687074829932	0.0240601503759399	GO:0036094	GO:MF	small molecule binding	Arl1,armi,CG1582,CG2990,CG31381,CG32533,CG34120,CG8142,CG9143,cmet,Dbp21E2,dnd,GatB,LeuRS-m,Mcm6,Mdr49,MetRS-m,Myt1,Ndf,nmo,Pgd,Rac1,Rpt3,Rpt4,Rpt6,sick,smid,spel1,Uba2,Uba5,w,Xpd
down	6	ANF	0.048322525685859	9	147	3	0.0204081632653061	0.333333333333333	GO:0036402	GO:MF	proteasome-activating activity	Rpt3,Rpt4,Rpt6
down	6	ANF	1.12659707575258e-08	53	68	12	0.176470588235294	0.226415094339623	KEGG:03050	KEGG	Proteasome	Prosalpha2,Prosbeta1,Prosbeta3,Prosbeta5,Prosbeta6,REG,Rpn11,Rpn12,Rpn3,Rpt3,Rpt4,Rpt6
down	6	ANF	0.0337208020982798	415	165	15	0.0909090909090909	0.036144578313253	TF:M12368_1	TF	Factor: SRYDELTA; motif: YTATCGATAKTT; match class: 1	CG11122,CG3337,EloC,Glg1,l(2)37Bb,mrn,Nca,nmo,Pbp49,Pep,Pgd,Rpn11,Rpn3,RpS12,Rpt3
down	6	ANF	0.0375173480641375	1311	165	31	0.187878787878788	0.0236460717009916	TF:M00488	TF	Factor: DREF; motif: ASCTATCGATADNY	ana3,CG11122,CG11178,CG13671,CG17359,CG2662,CG3184,CG32262,CG3337,CG3448,Glg1,Irp-1B,l(2)37Bb,mr,mrn,Nca,nmo,Pbp49,Pep,Pgd,pic,Prosbeta1,Prosbeta6,REG,Rpn11,Rpn12,Rpn3,RpS12,Rpt3,sstn,Usp30
down	6	ANF	6.35595274168685e-07	36	20	11	0.55	0.305555555555556	WP:WP281	WP	Proteasome degradation	Prosalpha2,Prosbeta1,Prosbeta3,Prosbeta5,Prosbeta6,REG,Rpn12,Rpn3,Rpt3,Rpt4,Rpt6
down	6	ANM	0.0398727676849988	53	51	5	0.0980392156862745	0.0943396226415094	KEGG:03050	KEGG	Proteasome	Prosbeta1,Prosbeta2,Rpn11,Rpt2,Rpt3
down	6	LA	0.000378600890658757	114	99	9	0.0909090909090909	0.0789473684210526	GO:0022900	GO:BP	electron transport chain	aralar1,CG7834,COX5B,Cyt-c1L,ND-39,ND-B14.5A,ND-B22,SdhA,UQCR-C2
down	6	LA	0.000882831182124853	163	99	10	0.101010101010101	0.0613496932515337	GO:0045333	GO:BP	cellular respiration	aralar1,CG5214,CG7834,COX5B,Cyt-c1L,ND-39,ND-B14.5A,ND-B22,SdhA,UQCR-C2
down	6	LA	0.000894121991219646	204	99	11	0.111111111111111	0.053921568627451	GO:0015980	GO:BP	energy derivation by oxidation of organic compounds	aralar1,CG5214,CG7834,COX5B,Cyt-c1L,FASN1,ND-39,ND-B14.5A,ND-B22,SdhA,UQCR-C2
down	6	LA	0.00166081668709449	101	99	8	0.0808080808080808	0.0792079207920792	GO:0022904	GO:BP	respiratory electron transport chain	aralar1,COX5B,Cyt-c1L,ND-39,ND-B14.5A,ND-B22,SdhA,UQCR-C2
down	6	LA	0.00288450268530202	230	99	11	0.111111111111111	0.0478260869565217	GO:0006091	GO:BP	generation of precursor metabolites and energy	aralar1,CG5214,CG7834,COX5B,Cyt-c1L,FASN1,ND-39,ND-B14.5A,ND-B22,SdhA,UQCR-C2
down	6	LA	0.00338327605804226	148	99	9	0.0909090909090909	0.0608108108108108	GO:0009060	GO:BP	aerobic respiration	CG5214,CG7834,COX5B,Cyt-c1L,ND-39,ND-B14.5A,ND-B22,SdhA,UQCR-C2
down	6	LA	0.00417875346493062	81	99	7	0.0707070707070707	0.0864197530864197	GO:0019646	GO:BP	aerobic electron transport chain	COX5B,Cyt-c1L,ND-39,ND-B14.5A,ND-B22,SdhA,UQCR-C2
down	6	LA	0.00441405481237026	115	99	8	0.0808080808080808	0.0695652173913043	GO:0006119	GO:BP	oxidative phosphorylation	CG7834,COX5B,Cyt-c1L,ND-39,ND-B14.5A,ND-B22,SdhA,UQCR-C2
down	6	LA	0.00783930719647782	89	99	7	0.0707070707070707	0.0786516853932584	GO:0042775	GO:BP	mitochondrial ATP synthesis coupled electron transport	COX5B,Cyt-c1L,ND-39,ND-B14.5A,ND-B22,SdhA,UQCR-C2
down	6	LA	0.0104875559612562	93	99	7	0.0707070707070707	0.0752688172043011	GO:0042773	GO:BP	ATP synthesis coupled electron transport	COX5B,Cyt-c1L,ND-39,ND-B14.5A,ND-B22,SdhA,UQCR-C2
down	6	LA	0.0259344232091271	403	99	13	0.131313131313131	0.032258064516129	GO:0006812	GO:BP	monoatomic cation transport	aralar1,ATPsynB,ATPsynCF6,Ca-Ma2d,Capa,Catsup,CG5687,CG6723,Cyt-c1L,ppk9,qvr,Shaw,Teh3
down	6	LA	2.72656548435621e-05	101	98	9	0.0918367346938776	0.0891089108910891	GO:1990204	GO:CC	oxidoreductase complex	CG5214,CG7834,Cyt-c1L,muc,ND-39,ND-B14.5A,ND-B22,SdhA,UQCR-C2
down	6	LA	0.000109545865282025	285	98	13	0.13265306122449	0.0456140350877193	GO:0098798	GO:CC	mitochondrial protein-containing complex	ATPsynB,ATPsynCF6,CG5214,CG7834,clu,COX5B,Cyt-c1L,muc,ND-39,ND-B14.5A,ND-B22,SdhA,UQCR-C2
down	6	LA	0.00146998115838853	162	98	9	0.0918367346938776	0.0555555555555556	GO:0098800	GO:CC	inner mitochondrial membrane protein complex	ATPsynB,ATPsynCF6,COX5B,Cyt-c1L,ND-39,ND-B14.5A,ND-B22,SdhA,UQCR-C2
down	6	LA	0.00230868276406664	93	98	7	0.0714285714285714	0.0752688172043011	GO:0005746	GO:CC	mitochondrial respirasome	COX5B,Cyt-c1L,ND-39,ND-B14.5A,ND-B22,SdhA,UQCR-C2
down	6	LA	0.0026576325095399	95	98	7	0.0714285714285714	0.0736842105263158	GO:0098803	GO:CC	respiratory chain complex	COX5B,Cyt-c1L,ND-39,ND-B14.5A,ND-B22,SdhA,UQCR-C2
down	6	LA	0.00348739612881568	99	98	7	0.0714285714285714	0.0707070707070707	GO:0070469	GO:CC	respirasome	COX5B,Cyt-c1L,ND-39,ND-B14.5A,ND-B22,SdhA,UQCR-C2
down	6	LA	0.0223621599637156	981	98	20	0.204081632653061	0.0203873598369011	GO:0005739	GO:CC	mitochondrion	aralar1,ATPsynB,ATPsynCF6,CG17221,CG17996,CG31122,CG4995,CG5214,CG7834,CG8778,clu,COX5B,Cyt-c1L,muc,ND-39,ND-B14.5A,ND-B22,PCB,SdhA,UQCR-C2
down	6	LA	0.0340416513683503	421	98	12	0.122448979591837	0.0285035629453682	GO:0005740	GO:CC	mitochondrial envelope	aralar1,ATPsynB,ATPsynCF6,CG17996,clu,COX5B,Cyt-c1L,ND-39,ND-B14.5A,ND-B22,SdhA,UQCR-C2
down	6	LA	0.0429085307383702	568	98	14	0.142857142857143	0.0246478873239437	GO:0098796	GO:CC	membrane protein complex	ATPsynB,ATPsynCF6,Ca-Ma2d,clu,COX5B,Cyt-c1L,Galphao,ND-39,ND-B14.5A,ND-B22,SdhA,Shaw,UQCR-C2,VAChT
down	6	LA	0.0469724914929653	310	98	10	0.102040816326531	0.032258064516129	GO:0005743	GO:CC	mitochondrial inner membrane	aralar1,ATPsynB,ATPsynCF6,COX5B,Cyt-c1L,ND-39,ND-B14.5A,ND-B22,SdhA,UQCR-C2
down	6	LA	0.000102074904364237	146	30	9	0.3	0.0616438356164384	KEGG:00190	KEGG	Oxidative phosphorylation	ATPsynB,ATPsynCF6,COX5B,Cyt-c1L,ND-39,ND-B14.5A,ND-B22,SdhA,UQCR-C2
down	6	LA	0.000116692744070357	1153	30	23	0.766666666666667	0.0199479618386817	KEGG:01100	KEGG	Metabolic pathways	Aldh7A1,ATPsynB,ATPsynCF6,CG5214,CG8132,CG8778,CG9436,COX5B,CRMP,Cyt-c1L,FASN1,Galk,GC,GstS1,GXIVsPLA2,muc,ND-39,ND-B14.5A,ND-B22,P5cr-2,PCB,SdhA,UQCR-C2
down	6	LA	0.0159676787302452	43	30	4	0.133333333333333	0.0930232558139535	KEGG:00020	KEGG	Citrate cycle (TCA cycle)	CG5214,muc,PCB,SdhA
down	6	LA	0.0382744987302655	243	112	9	0.0803571428571429	0.037037037037037	TF:M07665_1	TF	Factor: GAGA; motif: MCTCTCTCCC; match class: 1	Aldh7A1,bves,CG12531,CG9650,dlg1-PP,Galphao,hwt,PCB,sm
down	6	LA	0.00845063082618065	12	4	2	0.5	0.166666666666667	WP:WP568	WP	Fatty acid biosynthesis	FASN1,PCB
down	6	OV	0.0186791976732884	172	104	9	0.0865384615384615	0.0523255813953488	GO:0051656	GO:BP	establishment of organelle localization	CG6664,CG9175,jagn,Lsd-2,Miro,Mys45A,nonC,Rok,Sec5
down	6	OV	1.1804637208815e-05	7264	107	90	0.841121495327103	0.0123898678414097	GO:0005622	GO:CC	intracellular anatomical structure	abs,bmm,BORCS7,BoYb,BTBD9,c12.1,Cap-D2,cbt,CCT4,CG10803,CG1105,CG1161,CG12091,CG13511,CG2765,CG31111,CG31122,CG34183,CG4438,CG4645,CG5359,CG5412,CG5861,CG6163,CG6195,CG6638,CG6664,CG6937,CG7182,CG7420,CG7747,CG9175,CG9389,Clamp,Coprox,CrebB-PQ,CTPsyn,dgt5,Dok,eIF3g1,Gapdh2,Gasz,HDAC3,hng1,IntS2,jagn,Kyat,l(1)G0004,Lsd-2,LysRS,Mccc1,MED30,MetRS-m,Miro,mRpL39,mRpL46,mRRF2,mTerf5,Mybbp1A,Mys45A,nonC…
down	6	OV	0.00018644784743025	5092	107	70	0.654205607476635	0.0137470542026709	GO:0005737	GO:CC	cytoplasm	bmm,BORCS7,BoYb,BTBD9,Cap-D2,CCT4,CG10803,CG1105,CG1161,CG12091,CG13511,CG2765,CG31122,CG34183,CG4438,CG4645,CG5359,CG5412,CG5861,CG6195,CG6638,CG7182,CG7420,CG9175,CG9389,Coprox,CTPsyn,dgt5,Dok,eIF3g1,Gapdh2,Gasz,HDAC3,IntS2,jagn,Kyat,Lsd-2,LysRS,Mccc1,MetRS-m,Miro,mRpL39,mRpL46,mRRF2,mTerf5,Mybbp1A,nonC,p,Pfdn5,Pfdn6,PIG-C,puml,Rab21,Rok,Rpn10,S6k,Sec5,sicily,SkpA,spag,Sry-alpha,strat,Synj,Tsc1…
down	6	OV	0.0118149995986496	2984	107	45	0.420560747663551	0.0150804289544236	GO:0032991	GO:CC	protein-containing complex	abs,BBIP1,BORCS6,BORCS7,BTBD9,c12.1,Cap-D2,CCT4,CG10803,CG1523,CG5359,CG6163,CG7747,Cks85A,CrebB-PQ,eIF3g1,HDAC3,hng1,IntS2,Liprin-beta,LysRS,Mccc1,MED30,mRpL39,mRpL46,p,Pfdn5,Pfdn6,PIG-C,Rad1,rept,RfC3,Rpn10,Sec5,Sf3b5,SkpA,spag,Taf12,Tsc1,Uba5,Vps51,wac,Wdr92,Xpac,YME1L
down	6	OV	0.0255357151654268	627	107	16	0.149532710280374	0.025518341307815	GO:0140535	GO:CC	intracellular protein-containing complex	BORCS6,BORCS7,BTBD9,CCT4,CG1523,Cks85A,LysRS,p,rept,Rpn10,Sf3b5,SkpA,spag,Taf12,Uba5,Wdr92
down	6	OV	0.0113423902099085	1190	100	24	0.24	0.0201680672268908	GO:0000166	GO:MF	nucleotide binding	abs,BoYb,CCT4,CG10463,CG6195,CG6638,CG7182,CG7706,CTPsyn,Gapdh2,LysRS,Mccc1,MetRS-m,Miro,mRpL39,mRRF2,nonC,Rab21,rept,RfC3,Rok,S6k,Uba5,YME1L
down	6	OV	0.0113423902099085	1190	100	24	0.24	0.0201680672268908	GO:1901265	GO:MF	nucleoside phosphate binding	abs,BoYb,CCT4,CG10463,CG6195,CG6638,CG7182,CG7706,CTPsyn,Gapdh2,LysRS,Mccc1,MetRS-m,Miro,mRpL39,mRRF2,nonC,Rab21,rept,RfC3,Rok,S6k,Uba5,YME1L
down	6	OV	0.0151667589878086	6906	100	77	0.77	0.0111497248769186	GO:0005488	GO:MF	binding	abs,BoYb,BTBD9,c12.1,Cap-D2,cbt,CCT4,CG10463,CG10803,CG1105,CG12091,CG13511,CG13605,CG1523,CG2765,CG3040,CG34183,CG4438,CG4645,CG4646,CG5359,CG6195,CG6638,CG6937,CG7182,CG7706,CG9175,CG9389,Cht11,Cks85A,Clamp,Coprox,CrebB-PQ,CTPsyn,eIF3g1,Gapdh2,Gasz,HDAC3,hng1,Kyat,l(1)G0004,Liprin-beta,Lsd-2,LysRS,Mccc1,MED30,MetRS-m,Miro,mRpL39,mRRF2,mTerf5,Mybbp1A,nonC,p,Pfdn5,Pfdn6,Pgm2a,Plc21C,Rab21,rept,Rf…
down	6	OV	0.0241250407523886	1330	100	25	0.25	0.018796992481203	GO:0036094	GO:MF	small molecule binding	abs,BoYb,CCT4,CG10463,CG6195,CG6638,CG7182,CG7706,CTPsyn,Gapdh2,Kyat,LysRS,Mccc1,MetRS-m,Miro,mRpL39,mRRF2,nonC,Rab21,rept,RfC3,Rok,S6k,Uba5,YME1L
down	6	OV	0.027419712879412	443	120	13	0.108333333333333	0.0293453724604966	TF:M07632_1	TF	Factor: amos; motif: RACAGCTGTY; match class: 1	CG10803,CG7420,CG9175,MED30,MetRS-m,mRRF2,p,Pfdn6,Rad1,rept,Sws1,Wdr92,wkd
down	6	PRF	0.00280181800761728	8358	147	128	0.870748299319728	0.0153146685810002	GO:0009987	GO:BP	cellular process	Arr1,ATPsynG,bib,Caf1-105,Cdc42,CdGAPr,Cds,CG10927,CG10984,CG1105,CG11857,CG1275,CG1309,CG14860,CG17278,CG2662,CG33057,CG33110,CG3631,CG4282,CG43367,CG4822,CG5466,CG5493,CG6607,CG6891,CG7414,CG7990,CG8080,CG8132,CG9003,Coprox,Cul5,Cyp4aa1,DnaJ-1,Doc1,Dp,eIF3g1,Ero1L,FRG1,fus,fw,fzr2,GatC,gb,Gclc,Gen,GstT1,Hsp27,Hsp83,Inx2,jagn,Karybeta3,Kmn1,Lap1,Lnk,Lrp4,mam,mamo,Mcm6,Mcm7,Met,Mocs2B,mr,mrn,mRpL…
down	6	PRF	1.38147890065351e-06	7264	146	120	0.821917808219178	0.0165198237885463	GO:0005622	GO:CC	intracellular anatomical structure	Arr1,ATPsynG,Caf1-105,Cdc42,Cds,CG10927,CG10984,CG1105,CG11122,CG11857,CG1275,CG14860,CG16984,CG2662,CG2938,CG31122,CG33096,CG33110,CG3631,CG4282,CG43367,CG4627,CG4766,CG5466,CG6201,CG6607,CG6891,CG7414,CG7611,CG7990,CG8036,CG8080,CG8245,Coprox,Cyp4aa1,DnaJ-1,Doc1,Dp,eIF3g1,Ero1L,FRG1,fus,fzr2,GatC,Gclc,Gen,Glg1,GstT1,Hsp27,Hsp83,Inx2,jagn,Karybeta3,Kmn1,Lnk,mam,mamo,Mcm6,Mcm7,Met,Mocs2B,mr,mrn,m…
down	6	PRF	8.36707248076222e-05	101	146	10	0.0684931506849315	0.099009900990099	GO:0022626	GO:CC	cytosolic ribosome	CG7414,Rack1,RpL11,RpL13A,RpL18,RpL18A,RpL19,RpL28,RpS15,RpS25
down	6	PRF	0.000132768097153012	5092	146	91	0.623287671232877	0.0178711704634721	GO:0005737	GO:CC	cytoplasm	Arr1,ATPsynG,Cdc42,Cds,CG10927,CG10984,CG1105,CG11857,CG1275,CG16984,CG2938,CG31122,CG33096,CG33110,CG3631,CG43367,CG4627,CG4766,CG6201,CG6607,CG6891,CG7414,CG7611,CG7990,CG8036,CG8080,Coprox,Cyp4aa1,DnaJ-1,eIF3g1,Ero1L,FRG1,GatC,Gclc,Gen,Glg1,GstT1,Hsp27,Hsp83,Inx2,jagn,Karybeta3,Lnk,mamo,Mocs2B,mRpL49,msi,Mvb12,ND-SGDH,ninaC,nonC,nudC,p,Pgd,Pgm1,PIP4K,Pis,plx,Pp2B-14D,PsGEF,PTPMT1,Rack1,raptor,…
down	6	PRF	0.00208883358966693	176	146	11	0.0753424657534247	0.0625	GO:0044391	GO:CC	ribosomal subunit	CG7414,mRpL49,Rack1,RpL11,RpL13A,RpL18,RpL18A,RpL19,RpL28,RpS15,RpS25
down	6	PRF	0.00210901968454917	6225	146	101	0.691780821917808	0.0162248995983936	GO:0043229	GO:CC	intracellular organelle	ATPsynG,Caf1-105,Cdc42,Cds,CG10927,CG10984,CG11122,CG11857,CG1275,CG14860,CG16984,CG2662,CG2938,CG31122,CG33096,CG33110,CG3631,CG4282,CG4627,CG4766,CG5466,CG6201,CG6607,CG6891,CG7414,CG7611,CG7990,CG8080,CG8245,Coprox,Cyp4aa1,Doc1,Dp,Ero1L,FRG1,fus,fzr2,GatC,Gclc,Gen,Glg1,Hsp27,Hsp83,jagn,Karybeta3,Kmn1,mam,mamo,Mcm6,Mcm7,Met,Mocs2B,mr,mrn,mRpL49,msi,Mvb12,ND-SGDH,ninaC,nonC,Nup133,PIP4K,Pis,plx,…
down	6	PRF	0.00240064472662807	6327	146	102	0.698630136986301	0.0161213845424372	GO:0043226	GO:CC	organelle	ATPsynG,Caf1-105,Cdc42,Cds,CG10927,CG10984,CG11122,CG11857,CG1275,CG14860,CG16984,CG2662,CG2938,CG31122,CG33096,CG33110,CG3631,CG4282,CG4627,CG4766,CG5466,CG6201,CG6607,CG6891,CG7414,CG7611,CG7990,CG8080,CG8245,Coprox,Cyp4aa1,Doc1,Dp,Ero1L,FRG1,fus,fzr2,GatC,Gclc,Gen,Glg1,Hsp27,Hsp83,jagn,Karybeta3,Kmn1,mam,mamo,Mcm6,Mcm7,Met,Mocs2B,mr,mrn,mRpL49,msi,Mvb12,ND-SGDH,ninaC,nonC,Nup133,PIP4K,Pis,plx,…
down	6	PRF	0.0050763756939542	5557	146	92	0.63013698630137	0.016555695519165	GO:0043231	GO:CC	intracellular membrane-bounded organelle	ATPsynG,Caf1-105,Cdc42,Cds,CG10927,CG10984,CG11122,CG11857,CG1275,CG14860,CG16984,CG2662,CG2938,CG31122,CG33096,CG33110,CG3631,CG4282,CG4627,CG4766,CG5466,CG6201,CG6607,CG7611,CG7990,CG8080,CG8245,Coprox,Cyp4aa1,Doc1,Dp,Ero1L,FRG1,fus,fzr2,GatC,Gclc,Gen,Glg1,Hsp27,Hsp83,jagn,Karybeta3,mam,mamo,Mcm6,Mcm7,Met,Mocs2B,mr,mrn,mRpL49,msi,Mvb12,ND-SGDH,ninaC,nonC,Nup133,PIP4K,Pis,plx,prg,PsGEF,PTPMT1,Ra…
down	6	PRF	0.00574409119653527	196	146	11	0.0753424657534247	0.0561224489795918	GO:0005840	GO:CC	ribosome	CG7414,mRpL49,Rack1,RpL11,RpL13A,RpL18,RpL18A,RpL19,RpL28,RpS15,RpS25
down	6	PRF	0.012733951901981	56	146	6	0.0410958904109589	0.107142857142857	GO:0022625	GO:CC	cytosolic large ribosomal subunit	RpL11,RpL13A,RpL18,RpL18A,RpL19,RpL28
down	6	PRF	0.0158187572549798	5776	146	93	0.636986301369863	0.016101108033241	GO:0043227	GO:CC	membrane-bounded organelle	ATPsynG,Caf1-105,Cdc42,Cds,CG10927,CG10984,CG11122,CG11857,CG1275,CG14860,CG16984,CG2662,CG2938,CG31122,CG33096,CG33110,CG3631,CG4282,CG4627,CG4766,CG5466,CG6201,CG6607,CG7611,CG7990,CG8080,CG8245,Coprox,Cyp4aa1,Doc1,Dp,Ero1L,FRG1,fus,fzr2,GatC,Gclc,Gen,Glg1,Hsp27,Hsp83,jagn,Karybeta3,mam,mamo,Mcm6,Mcm7,Met,Mocs2B,mr,mrn,mRpL49,msi,Mvb12,ND-SGDH,ninaC,nonC,Nup133,PIP4K,Pis,plx,prg,PsGEF,PTPMT1,Ra…
down	6	PRF	0.0180867569260355	2984	146	57	0.39041095890411	0.0191018766756032	GO:0032991	GO:CC	protein-containing complex	ATPsynG,Caf1-105,CG10927,CG1523,CG2662,CG7414,CG7611,CG9003,Cul5,Dp,eIF3g1,FRG1,fus,fzr2,GatC,Gclc,Hsp27,Hsp83,Kmn1,mam,Mcm6,Mcm7,Met,Mocs2B,mr,mrn,mRpL49,msi,Mvb12,ND-SGDH,ninaC,Nup133,p,Pp2B-14D,Rack1,raptor,REG,row,RpL11,RpL13A,RpL18,RpL18A,RpL19,RpL28,RpS15,RpS25,Snup,Spf45,Sym,Tl,Uba5,Vps16B,Wdr59,wit,xmas,Xpac,Xpd
down	6	PRF	0.0220535231982617	1453	146	34	0.232876712328767	0.0233998623537509	GO:0012505	GO:CC	endomembrane system	Cds,CG11857,CG1275,CG1309,CG16984,CG2938,CG33096,CG33110,CG3631,CG6607,CG7990,CG8245,Cyp4aa1,Ero1L,Glg1,Hsp27,Hsp83,jagn,Mvb12,Nup133,PIP4K,Pis,plx,PsGEF,Tl,toc,Uba5,Vps16B,wbl,wg,wit,X11L,xmas,Yif1
down	6	PRF	0.00246605885417011	6906	146	110	0.753424657534247	0.015928178395598	GO:0005488	GO:MF	binding	Arr1,Caf1-105,Cdc42,CdGAPr,CG10984,CG1105,CG1275,CG13917,CG14212,CG14860,CG1523,CG16984,CG17278,CG2662,CG3631,CG4282,CG43367,CG44422,CG4766,CG4822,CG5493,CG6607,CG6891,CG7414,CG7611,CG8036,CG8080,CG9003,Coprox,Cul5,Cyp4aa1,DnaJ-1,Doc1,Dp,eIF3g1,Ero1L,FRG1,fus,fw,fzr2,GatC,Gclc,Gen,Glg1,Hsp27,Hsp83,Karybeta3,Lap1,Lnk,Lrp4,mamo,Mcm6,Mcm7,Met,mr,mrn,mRpL49,msi,Mvb12,ninaC,nonC,nudC,Nup133,Or85b,p,Pg…
down	6	PRF	0.00315998967495706	3672	146	70	0.479452054794521	0.0190631808278867	GO:0005515	GO:MF	protein binding	Arr1,Caf1-105,Cdc42,CdGAPr,CG10984,CG1105,CG13917,CG1523,CG16984,CG17278,CG2662,CG43367,CG4766,CG6607,CG6891,CG7414,CG7611,CG8080,CG9003,Coprox,Cul5,DnaJ-1,Dp,FRG1,fzr2,Gclc,Glg1,Hsp27,Hsp83,Karybeta3,Lap1,Lnk,Lrp4,mamo,Mcm6,Met,mr,Mvb12,ninaC,nonC,nudC,Nup133,p,plx,Pp2B-14D,PsGEF,Rack1,raptor,Ras64B,Reps,Rif1,row,RpL11,Rrp1,SK-PT,spri,Ssdp,Sur-8,Sym,Tango10,Tl,toc,Vps16B,wbl,Wdr59,wg,wit,X11L,xm…
down	6	PRF	0.00592293485149836	5	146	3	0.0205479452054795	0.6	GO:0008309	GO:MF	double-stranded DNA exodeoxyribonuclease activity	Gen,Rrp1,tos
down	6	PRF	0.0390052940368246	24	65	4	0.0615384615384615	0.166666666666667	KEGG:00030	KEGG	Pentose phosphate pathway	CG8036,Pgd,Pgm1,Zw
down	6	PRM	0.000374120443379755	7264	97	80	0.824742268041237	0.0110132158590308	GO:0005622	GO:CC	intracellular anatomical structure	ATP8B,betaCOP,bor,c(3)G,CCT3,CG10344,CG1105,CG11122,CG11586,CG11811,CG17026,CG17059,CG2662,CG30431,CG31122,CG31294,CG32147,CG4627,CG4968,CG5033,CG5327,CG6163,CG6937,CG7006,CG7137,CG7414,CG7685,CG7716,CG7747,CG7886,Cndp2,Cortactin,CstF50,Dbp21E2,Dp,Dph5,eIF3d2,eIF3g1,Ero1L,FRG1,frtz,Gen,GstE4,Hs2st,mrn,Myt1,ND-B14.5A,nero,Nup133,pAbp,Pep,Pfdn5,Pgant7,Pgm1,piwi,Pka-C2,Pmm2,por,puml,rg-PQ,RpL34b,Rrp…
down	7	ANF	0.00827759839804383	956	24	18	0.75	0.0188284518828452	HP:0000159	HP	Abnormal lip morphology	Ankle2,CG15483,CG17068,CG31673,CG7573,Cyp4d20,Edem2,Hs6st,hth,JIL-1,mRpS28,ncd,Pka-C2,Pus7,run,SK-PT,Su(fu),TrpRS-m
down	7	ANF	0.00845415637303192	643	24	15	0.625	0.0233281493001555	HP:0000369	HP	Low-set ears	CG15483,CG17068,CG31673,CG7573,Edem2,Hs6st,hth,mRpS28,ncd,Pex10,Pka-C2,Pus7,r-l,Su(fu),TrpRS-m
down	7	ANF	0.0147140970628743	671	24	15	0.625	0.022354694485842	HP:0000357	HP	Abnormal location of ears	CG15483,CG17068,CG31673,CG7573,Edem2,Hs6st,hth,mRpS28,ncd,Pex10,Pka-C2,Pus7,r-l,Su(fu),TrpRS-m
down	7	ANF	0.0201427250706926	46	24	5	0.208333333333333	0.108695652173913	HP:0005924	HP	Abnormal hand epiphysis morphology	CG31673,JIL-1,mRpS28,ncd,run
down	7	ANF	0.0249083985256779	48	24	5	0.208333333333333	0.104166666666667	HP:0003839	HP	Abnormality of upper limb epiphysis morphology	CG31673,JIL-1,mRpS28,ncd,run
down	7	ANF	0.0419519534511888	1061	24	18	0.75	0.0169651272384543	HP:0000377	HP	Abnormal pinna morphology	CG15483,CG17068,CG31673,CG7573,Cyp4d20,Edem2,Hs6st,hth,JIL-1,mRpS28,ncd,Pex10,Pka-C2,Pus7,r-l,SK-PT,Su(fu),TrpRS-m
down	7	ANF	0.0484496028765718	1071	24	18	0.75	0.0168067226890756	HP:0000356	HP	Abnormality of the outer ear	CG15483,CG17068,CG31673,CG7573,Cyp4d20,Edem2,Hs6st,hth,JIL-1,mRpS28,ncd,Pex10,Pka-C2,Pus7,r-l,SK-PT,Su(fu),TrpRS-m
down	7	LA	0.000712862626898695	2705	143	59	0.412587412587413	0.02181146025878	GO:0046483	GO:BP	heterocycle metabolic process	Adar-PQ,ATPsynGL,Bro,BtbVII,CG10462,CG10669,CG11723,CG11811,CG1218,CG14710,CG15073,CG17768,CG18547,CG32104,CG34423,CG46385,CG5532,CG6013,CG6791,CG7139,CG8142,d4,dbe,Eip74EF,EndoU,FeCH,gw,HDAC3,Hr96,kar,l(1)G0020,LKRSDH,lost,LSm1,Lst8,luna,Mcm6,mrn,Mtap,ovo,Pde9,pita,Ppox,Rcd5,REG,RnpS1,Rtc1,smid,Smox,Snm1,srp,tapas,thoc7,Tsen34,vret,Xpac,ymp,zfh2,ZIPIC
down	7	LA	0.00346155835398693	2762	143	58	0.405594405594406	0.0209992758870384	GO:0006725	GO:BP	cellular aromatic compound metabolic process	Adar-PQ,ATPsynGL,Bro,BtbVII,CG10462,CG10669,CG11723,CG11811,CG1218,CG14710,CG15073,CG17768,CG32104,CG34423,CG46385,CG5532,CG6013,CG6791,CG7139,CG8142,d4,dbe,Eip74EF,EndoU,FeCH,gw,HDAC3,Hr96,kar,l(1)G0020,LKRSDH,lost,LSm1,Lst8,luna,Mcm6,mrn,Mtap,ovo,Pde9,pita,Ppox,Rcd5,REG,RnpS1,Rtc1,smid,Smox,Snm1,srp,tapas,thoc7,Tsen34,vret,Xpac,ymp,zfh2,ZIPIC
down	7	LA	0.00353110344142047	2833	143	59	0.412587412587413	0.0208259795270032	GO:1901360	GO:BP	organic cyclic compound metabolic process	Adar-PQ,ATPsynGL,Bro,BtbVII,CG10462,CG10669,CG11723,CG11811,CG1218,CG14710,CG15073,CG17768,CG18547,CG32104,CG34423,CG46385,CG5532,CG6013,CG6791,CG7139,CG8142,d4,dbe,Eip74EF,EndoU,FeCH,gw,HDAC3,Hr96,kar,l(1)G0020,LKRSDH,lost,LSm1,Lst8,luna,Mcm6,mrn,Mtap,ovo,Pde9,pita,Ppox,Rcd5,REG,RnpS1,Rtc1,smid,Smox,Snm1,srp,tapas,thoc7,Tsen34,vret,Xpac,ymp,zfh2,ZIPIC
down	7	LA	0.0036745336622085	3047	143	62	0.433566433566434	0.0203478831637676	GO:0034641	GO:BP	cellular nitrogen compound metabolic process	Adar-PQ,ATPsynGL,Bro,BtbVII,CG10462,CG10669,CG11723,CG11811,CG1218,CG14710,CG15073,CG17768,CG32104,CG34423,CG46385,CG5532,CG6013,CG6791,CG7139,CG8142,d4,dbe,eIF2Balpha,eIF4G1,eIF4H2,Eip74EF,EndoU,FeCH,gw,HDAC3,Hr96,l(1)G0020,LKRSDH,lost,LSm1,Lst8,luna,Mcm6,mrn,msi,Mtap,ovo,Pde9,pita,Ppox,Rcd5,REG,RnpS1,RpL18,Rtc1,smid,Smox,Snm1,srp,tapas,thoc7,Tsen34,vret,Xpac,ymp,zfh2,ZIPIC
down	7	LA	0.024670544367761	15	143	4	0.027972027972028	0.266666666666667	GO:0006779	GO:BP	porphyrin-containing compound biosynthetic process	CG34423,CG5532,FeCH,Ppox
down	7	LA	0.024670544367761	15	143	4	0.027972027972028	0.266666666666667	GO:0006783	GO:BP	heme biosynthetic process	CG34423,CG5532,FeCH,Ppox
down	7	LA	0.024670544367761	15	143	4	0.027972027972028	0.266666666666667	GO:0033014	GO:BP	tetrapyrrole biosynthetic process	CG34423,CG5532,FeCH,Ppox
down	7	LA	0.0296409366530806	2328	143	49	0.342657342657343	0.0210481099656357	GO:0090304	GO:BP	nucleic acid metabolic process	Adar-PQ,Bro,BtbVII,CG10462,CG10669,CG11723,CG1218,CG14710,CG15073,CG17768,CG32104,CG46385,CG6013,CG6791,CG7139,CG8142,d4,dbe,Eip74EF,EndoU,gw,HDAC3,Hr96,l(1)G0020,LKRSDH,lost,LSm1,Lst8,luna,Mcm6,mrn,ovo,pita,Rcd5,REG,RnpS1,Rtc1,smid,Smox,Snm1,srp,tapas,thoc7,Tsen34,vret,Xpac,ymp,zfh2,ZIPIC
down	7	LA	0.0325844438656927	16	143	4	0.027972027972028	0.25	GO:0006778	GO:BP	porphyrin-containing compound metabolic process	CG34423,CG5532,FeCH,Ppox
down	7	LA	0.0325844438656927	16	143	4	0.027972027972028	0.25	GO:0042168	GO:BP	heme metabolic process	CG34423,CG5532,FeCH,Ppox
down	7	LA	0.036433879258045	2620	143	53	0.370629370629371	0.0202290076335878	GO:0006139	GO:BP	nucleobase-containing compound metabolic process	Adar-PQ,ATPsynGL,Bro,BtbVII,CG10462,CG10669,CG11723,CG11811,CG1218,CG14710,CG15073,CG17768,CG32104,CG46385,CG6013,CG6791,CG7139,CG8142,d4,dbe,Eip74EF,EndoU,gw,HDAC3,Hr96,l(1)G0020,LKRSDH,lost,LSm1,Lst8,luna,Mcm6,mrn,Mtap,ovo,Pde9,pita,Rcd5,REG,RnpS1,Rtc1,smid,Smox,Snm1,srp,tapas,thoc7,Tsen34,vret,Xpac,ymp,zfh2,ZIPIC
down	7	LA	0.0369272342268613	4551	143	79	0.552447552447552	0.017358822236871	GO:0044237	GO:BP	cellular metabolic process	ABCB7,Acox57D-p,Adar-PQ,ATPsynGL,aurB,beg,Bro,BtbVII,CAH13,CG10462,CG10669,CG11723,CG11811,CG1218,CG14710,CG15073,CG17768,CG18547,CG32104,CG34423,CG46385,CG5026,CG5532,CG6013,CG6791,CG7139,CG7860,CG8142,d4,dbe,eIF2Balpha,eIF4G1,eIF4H2,Eip74EF,EndoU,fab1,Fcp1,FeCH,gw,HDAC3,Hr96,janA,kar,l(1)G0020,LKRSDH,lost,LSm1,Lst8,luna,Mcm6,mrn,msi,Mtap,ovo,Pde9,pita,Ppox,Pxn,RagC-D,Rcd5,REG,RnpS1,RpL18,Rtc1,s…
down	7	LEF	0.0169527490606971	46	62	4	0.0645161290322581	0.0869565217391304	GO:0005705	GO:CC	polytene chromosome interband	Asciz,dany,Marcal1,Nlp
down	7	LEF	0.049957804000182	5	62	2	0.032258064516129	0.4	GO:0031391	GO:CC	Elg1 RFC-like complex	elg1,RfC4
down	7	LEF	0.0332210107477324	12	16	2	0.125	0.166666666666667	KEGG:00670	KEGG	One carbon pool by folate	CG11089,CG6415
down	7	LEM	0.032599254877696	5	51	2	0.0392156862745098	0.4	GO:0031391	GO:CC	Elg1 RFC-like complex	elg1,RfC4
down	7	OV	0.0410182565833502	9	21	2	0.0952380952380952	0.222222222222222	KEGG:00920	KEGG	Sulfur metabolism	CG15743,shop
down	7	PRF	0.00864765765857837	13	35	3	0.0857142857142857	0.230769230769231	KEGG:00061	KEGG	Fatty acid biosynthesis	Acsl,beg,CG3961
down	7	PRF	0.0014562953924694	11	6	3	0.5	0.272727272727273	WP:WP406	WP	Mitochondrial long chain fatty acid beta-oxidation	Acsl,CG3961,colt
down	7	PRF	0.00690091912006277	18	6	3	0.5	0.166666666666667	WP:WP39	WP	Fatty acid beta-oxidation 1	Acsl,CG3961,colt
down	7	PRM	0.045495423917483	7264	125	94	0.752	0.0129405286343612	GO:0005622	GO:CC	intracellular anatomical structure	128up,Alg10,AOX2,Atg13,Atg14,ball,Caf1-180,Cdc27,CG10237,CG10669,CG11811,CG13392,CG14671,CG14710,CG14983,CG15747,CG17068,CG1890,CG30349,CG32409,CG3448,CG43346,CG43867,CG4872,CG5618,CG6115,CG7044,CG7156,CG7376,CG7839,CG7872,CG7970,CG8036,CG8858,CG9213,CG9581,CG9662,CG9853,cyp33,dany,DppIII,drongo,Eip55E,fabp,Fatp2,GstE7,HemK2,ida,Ing5,jet,Keap1,Kyat,l(1)G0020,LManIII,Marcal1,me31B,MED6,Mi-2,Mocs2B…
down	8	ANF	2.18576406461075e-14	1817	192	78	0.40625	0.0429279031370391	GO:0048869	GO:BP	cellular developmental process	Abl,Ack,Ack-like,Afti,AMPKalpha,aop,aPKC,ari-1,Atg5,Atg8a,ATPsynbetaL,Atx2,bab2,Ca-beta,cact,Camta,caps,Cdk5,CG42797,CG5022,CG7546,cuff,Dlic,drk,enok,exd,f,Fmr1,foxo,Hr96,Klp98A,Letm1,Lis-1,lola,lqfR,mira,Muc12Ea,Myc,N,NiPp1,Not1,pasha,Patronin,ph-p,Phf7,Pka-R2,ptc,Ptp36E,Ptp61F,Rab5,Rab7,RanBPM,RhoGAP71E,Rip11,rumi,S,Sdr,shi,shot,Slik,slmb,smt3,Sos,spoon,spz,Stam,sty,tai,Trim9,Trl,vimar,Vrp1,WAS…
down	8	ANF	2.9074643191427e-14	1784	192	77	0.401041666666667	0.0431614349775785	GO:0030154	GO:BP	cell differentiation	Abl,Ack,Ack-like,Afti,AMPKalpha,aop,aPKC,ari-1,Atg5,Atg8a,ATPsynbetaL,Atx2,bab2,Ca-beta,cact,Camta,caps,Cdk5,CG42797,CG5022,CG7546,cuff,Dlic,drk,enok,exd,f,Fmr1,foxo,Hr96,Klp98A,Lis-1,lola,lqfR,mira,Muc12Ea,Myc,N,NiPp1,Not1,pasha,Patronin,ph-p,Phf7,Pka-R2,ptc,Ptp36E,Ptp61F,Rab5,Rab7,RanBPM,RhoGAP71E,Rip11,rumi,S,Sdr,shi,shot,Slik,slmb,smt3,Sos,spoon,spz,Stam,sty,tai,Trim9,Trl,vimar,Vrp1,WASp,wgn,…
down	8	ANF	4.15315276682162e-13	1458	192	67	0.348958333333333	0.0459533607681756	GO:0048468	GO:BP	cell development	Abl,Ack,Afti,AMPKalpha,aop,aPKC,ari-1,Atg5,Atg8a,Atx2,Ca-beta,cact,Camta,caps,Cdk5,CG42797,cuff,Dlic,drk,exd,Fmr1,foxo,Lis-1,lola,lqfR,mira,Muc12Ea,Myc,N,NiPp1,Not1,pasha,Patronin,ph-p,Phf7,Pka-R2,ptc,Ptp36E,Ptp61F,Rab5,Rab7,RanBPM,RhoGAP71E,Rip11,rumi,S,shi,shot,Slik,slmb,smt3,Sos,spoon,spz,Stam,sty,tai,Trim9,Trl,vimar,Vrp1,WASp,wgn,wnd,Wnt5,yps,Zfrp8
down	8	ANF	2.01410301566678e-12	2416	192	88	0.458333333333333	0.0364238410596026	GO:0007275	GO:BP	multicellular organism development	Abl,Ack,Ack-like,Aduk,Afti,AMPKalpha,aop,aPKC,ari-1,Ask1,Atg5,Atg8a,Atx2,bab2,BthD,Ca-beta,cact,Camta,caps,Ccm3,Cdk5,cg,CG42797,CG5022,Chro,crol,cuff,Dlic,drk,EloB,enok,ens,exd,f,Fife,Fmr1,foxo,fz4,Gp93,Gug,hzg,Lis-1,lola,mira,Myc,N,Nelf-A,NiPp1,pasha,Patronin,ph-p,Phf7,Pka-R2,PsGEF,ptc,Ptp36E,Ptp61F,Rab5,Rab7,RhoGAP71E,Rip11,rumi,S,Sdr,shi,shot,Slik,slmb,smg,smt3,Sos,spoon,spz,sr,Stam,sty,Tlk,tr…
down	8	ANF	3.11771458296262e-12	3018	192	100	0.520833333333333	0.0331345261762757	GO:0032502	GO:BP	developmental process	Abl,Ack,Ack-like,Aduk,Afti,AMPKalpha,aop,aPKC,ari-1,Ask1,Atg5,Atg8a,ATPsynbetaL,Atx2,bab2,BthD,Ca-beta,cact,Camta,caps,Ccm3,Cdk5,cg,CG42797,CG5022,CG7546,Chro,crol,cuff,Dlic,drk,EloB,enok,ens,exd,f,Fife,Fmr1,foxo,fz4,Gp93,Gug,Hr96,hzg,Klp98A,Letm1,Lis-1,lola,lqfR,mira,Muc12Ea,Myc,N,Nelf-A,NiPp1,Not1,pasha,Patronin,ph-p,Phf7,Pka-R2,PsGEF,ptc,Ptp36E,Ptp61F,Rab5,Rab7,RanBPM,RhoGAP71E,Rip11,rumi,S,Sd…
down	8	ANF	6.08078469141567e-12	2846	192	96	0.5	0.033731553056922	GO:0048856	GO:BP	anatomical structure development	Abl,Ack,Ack-like,Aduk,Afti,AMPKalpha,aop,aPKC,ari-1,Ask1,Atg5,Atg8a,Atx2,bab2,BthD,Ca-beta,cact,Camta,caps,Ccm3,Cdk5,cg,CG42797,CG5022,Chro,crol,cuff,Dlic,drk,EloB,enok,ens,exd,f,Fife,Fmr1,foxo,fz4,Gp93,Gug,hzg,Letm1,Lis-1,lola,lqfR,mira,Muc12Ea,Myc,N,Nelf-A,NiPp1,Not1,pasha,Patronin,ph-p,Phf7,Pka-R2,PsGEF,ptc,Ptp36E,Ptp61F,Rab5,Rab7,RanBPM,RhoGAP71E,Rip11,rumi,S,Sdr,shi,shot,Slik,slmb,smg,smt3,S…
down	8	ANF	7.59879548267919e-12	1585	192	68	0.354166666666667	0.0429022082018927	GO:0009653	GO:BP	anatomical structure morphogenesis	Abl,Ack,Ack-like,Afti,AMPKalpha,aop,aPKC,Atg5,Atg8a,Atx2,bab2,BthD,cact,caps,Ccm3,Cdk5,cg,CG42797,CG5022,crol,cuff,Dlic,drk,EloB,exd,f,Fmr1,foxo,Gp93,Gug,Letm1,Lis-1,lola,Muc12Ea,N,NiPp1,pasha,ph-p,Pka-R2,ptc,Ptp36E,Ptp61F,Rab5,RanBPM,RhoGAP71E,Rip11,rumi,S,shi,shot,Slik,slmb,smt3,Sos,spoon,spz,sr,sty,Trim9,Trl,Vha26,Vha68-2,vimar,Vrp1,WASp,wgn,wnd,Wnt5
down	8	ANF	8.00213600402461e-12	1195	192	58	0.302083333333333	0.0485355648535565	GO:0007399	GO:BP	nervous system development	Abl,Ack-like,Aduk,Afti,AMPKalpha,aop,aPKC,ari-1,Atx2,Ca-beta,cact,Camta,caps,Cdk5,CG42797,CG5022,Dlic,drk,enok,exd,f,Fife,Fmr1,foxo,Lis-1,lola,mira,Myc,N,NiPp1,pasha,Patronin,ph-p,Pka-R2,PsGEF,ptc,Ptp36E,Ptp61F,Rab5,Rip11,rumi,S,Sdr,shot,Slik,slmb,smt3,Sos,spz,sr,Stam,sty,Trim9,vimar,WASp,wgn,wnd,Wnt5
down	8	ANF	2.43342749363968e-11	1540	192	66	0.34375	0.0428571428571429	GO:0048731	GO:BP	system development	Abl,Ack-like,Aduk,Afti,AMPKalpha,aop,aPKC,ari-1,Atx2,bab2,BthD,Ca-beta,cact,Camta,caps,Ccm3,Cdk5,CG42797,CG5022,Dlic,drk,enok,exd,f,Fife,Fmr1,foxo,Gp93,Gug,Lis-1,lola,mira,Myc,N,NiPp1,pasha,Patronin,ph-p,Pka-R2,PsGEF,ptc,Ptp36E,Ptp61F,Rab5,Rip11,rumi,S,Sdr,shi,shot,Slik,slmb,smt3,Sos,spz,sr,Stam,sty,Trim9,Vha26,Vha68-2,vimar,WASp,wgn,wnd,Wnt5
down	8	ANF	2.68836859011695e-11	972	192	51	0.265625	0.0524691358024691	GO:0022008	GO:BP	neurogenesis	Abl,Ack-like,Afti,AMPKalpha,aop,aPKC,ari-1,Atx2,Ca-beta,caps,Cdk5,CG42797,CG5022,Dlic,drk,enok,exd,f,Fmr1,foxo,Lis-1,lola,mira,Myc,N,NiPp1,Patronin,ph-p,Pka-R2,ptc,Ptp36E,Ptp61F,Rab5,Rip11,rumi,S,Sdr,shot,Slik,slmb,smt3,Sos,spz,Stam,sty,Trim9,vimar,WASp,wgn,wnd,Wnt5
down	8	ANF	5.41572863016395e-11	3840	192	113	0.588541666666667	0.0294270833333333	GO:0032501	GO:BP	multicellular organismal process	2mit,5-HT7,Abl,Ack,Ack-like,Adar-PQ,Aduk,Afti,AMPKalpha,aop,aPKC,ari-1,Ask1,Atg5,Atg8a,ATPsynbetaL,Atx2,b6,bab2,BthD,Ca-beta,cact,Calx,Camta,caps,Ccm3,Cdk5,CenG1A,cg,CG10862,CG42797,CG5022,CG7546,Chro,crol,cuff,Dlic,dpr10,drk,EloB,enok,ens,exd,f,Fife,Fmr1,foxo,fz4,Gp93,Gug,hzg,Ir92a,Khc-73,Klp98A,Lis-1,lola,lqfR,mira,Muc12Ea,Myc,N,Nelf-A,NiPp1,Not1,NUCB1,Or85d,para,pasha,Patronin,ph-p,Phf7,Pka-R2…
down	8	ANF	3.58829728819779e-10	4751	192	127	0.661458333333333	0.0267312144811619	GO:0065007	GO:BP	biological regulation	5-HT7,Abl,Ack,Ack-like,Adar-PQ,Aduk,AMPKalpha,aop,aPKC,ari-1,Ask1,Atg8a,ATPsynbetaL,Atx2,b6,bab2,Bre1,bru2,Ca-beta,cact,Calx,Camta,Ccm3,Cdc5,Cdk5,CenG1A,cg,CG10274,CG1233,CG17568,CG30158,CG42726,CG42741,CG42797,CG5522,CG7058,CG7546,CG8944,Chro,crol,cuff,Dlic,drk,Eip78C,EloB,enok,ens,Evi5,exd,Fife,Fmr1,foxo,fz4,Gug,Hr96,hzg,Ir92a,Jafrac2,Khc-73,Letm1,Lis-1,lola,lqfR,mira,Myc,N,Nelf-A,Nelf-E,nenya,…
down	8	ANF	5.16666619082201e-10	904	192	47	0.244791666666667	0.0519911504424779	GO:0048699	GO:BP	generation of neurons	Abl,Afti,AMPKalpha,aop,aPKC,Atx2,Ca-beta,caps,Cdk5,CG42797,CG5022,Dlic,drk,enok,exd,f,Fmr1,foxo,Lis-1,lola,mira,N,NiPp1,Patronin,ph-p,Pka-R2,ptc,Ptp36E,Ptp61F,Rab5,Rip11,rumi,S,shot,Slik,slmb,smt3,Sos,spz,Stam,sty,Trim9,vimar,WASp,wgn,wnd,Wnt5
down	8	ANF	7.4622334460788e-10	645	192	39	0.203125	0.0604651162790698	GO:0048666	GO:BP	neuron development	Abl,Afti,AMPKalpha,Atx2,Ca-beta,caps,Cdk5,CG42797,Dlic,exd,Fmr1,foxo,Lis-1,lola,N,NiPp1,Patronin,ph-p,Pka-R2,ptc,Ptp36E,Ptp61F,Rab5,Rip11,rumi,shot,Slik,slmb,smt3,Sos,spz,Stam,sty,Trim9,vimar,WASp,wgn,wnd,Wnt5
down	8	ANF	1.49677694668489e-09	4473	192	121	0.630208333333333	0.0270511960652806	GO:0050789	GO:BP	regulation of biological process	5-HT7,Abl,Ack,Ack-like,Adar-PQ,Aduk,AMPKalpha,aop,aPKC,ari-1,Ask1,Atg8a,ATPsynbetaL,Atx2,b6,bab2,Bre1,bru2,Ca-beta,cact,Calx,Camta,Ccm3,Cdc5,Cdk5,cg,CG10274,CG1233,CG17568,CG30158,CG42726,CG42741,CG42797,CG5522,CG7058,CG7546,CG8944,Chro,crol,cuff,Dlic,drk,Eip78C,EloB,enok,ens,Evi5,exd,Fife,Fmr1,foxo,fz4,Gug,Hr96,hzg,Ir92a,Jafrac2,Khc-73,Letm1,Lis-1,lola,lqfR,mira,Myc,N,Nelf-A,Nelf-E,nenya,NiPp1,N…
down	8	ANF	1.78868208836061e-09	830	192	44	0.229166666666667	0.0530120481927711	GO:0030182	GO:BP	neuron differentiation	Abl,Afti,AMPKalpha,aop,Atx2,Ca-beta,caps,Cdk5,CG42797,CG5022,Dlic,drk,exd,f,Fmr1,foxo,Lis-1,lola,N,NiPp1,Patronin,ph-p,Pka-R2,ptc,Ptp36E,Ptp61F,Rab5,Rip11,rumi,S,shot,Slik,slmb,smt3,Sos,spz,Stam,sty,Trim9,vimar,WASp,wgn,wnd,Wnt5
down	8	ANF	5.96839011961971e-08	3993	192	109	0.567708333333333	0.027297771099424	GO:0050794	GO:BP	regulation of cellular process	5-HT7,Abl,Ack,Ack-like,Aduk,AMPKalpha,aop,aPKC,ari-1,Ask1,Atg8a,ATPsynbetaL,Atx2,b6,bab2,Bre1,bru2,Ca-beta,cact,Calx,Camta,Ccm3,Cdc5,Cdk5,cg,CG10274,CG1233,CG17568,CG30158,CG42726,CG42741,CG42797,CG5522,CG7546,CG8944,Chro,crol,cuff,Dlic,drk,Eip78C,EloB,enok,ens,Evi5,exd,Fife,Fmr1,foxo,fz4,Gug,Hr96,Ir92a,Jafrac2,Lis-1,lola,mira,Myc,N,Nelf-A,Nelf-E,nenya,NiPp1,Not1,Or85d,para,Patronin,ph-p,Pka-R2,p…
down	8	ANF	1.37309750950023e-07	1256	192	52	0.270833333333333	0.0414012738853503	GO:0048513	GO:BP	animal organ development	Abl,Ack-like,Afti,aop,aPKC,Atx2,bab2,BthD,caps,Ccm3,cg,CG5022,crol,drk,EloB,enok,ens,exd,f,Fmr1,foxo,Gug,Lis-1,lola,mira,Myc,N,pasha,PsGEF,ptc,Rab5,Rab7,RhoGAP71E,Rip11,rumi,S,Sdr,shi,shot,Slik,Sos,spz,sr,sty,Trim9,Trl,Vha68-2,vimar,Vrp1,WASp,Wnt5,Zfrp8
down	8	ANF	1.5030494037886e-06	488	192	29	0.151041666666667	0.0594262295081967	GO:0000904	GO:BP	cell morphogenesis involved in differentiation	Abl,AMPKalpha,aPKC,caps,Cdk5,CG42797,Dlic,Fmr1,foxo,Lis-1,lola,N,NiPp1,ph-p,Pka-R2,ptc,Ptp61F,Rab5,RhoGAP71E,shot,slmb,smt3,Sos,spz,Trim9,WASp,wgn,wnd,Wnt5
down	8	ANF	1.54521193623034e-06	943	192	42	0.21875	0.0445387062566278	GO:0003006	GO:BP	developmental process involved in reproduction	Abl,Ack,aop,aPKC,ari-1,ATPsynbetaL,Atx2,bab2,cact,CG7546,cuff,Dlic,drk,Fmr1,Lis-1,lola,lqfR,mira,Muc12Ea,N,Not1,pasha,ph-p,Phf7,ptc,Rab5,Rab7,RanBPM,S,shi,slmb,smt3,spoon,spz,sty,tai,Trl,Vrp1,WASp,wnd,yps,Zfrp8
down	8	ANF	1.62000024588051e-06	724	192	36	0.1875	0.0497237569060773	GO:0007281	GO:BP	germ cell development	Abl,Ack,aop,aPKC,ari-1,Atx2,cact,cuff,Dlic,drk,Fmr1,Lis-1,lola,lqfR,mira,Muc12Ea,N,Not1,pasha,ph-p,Phf7,ptc,Rab5,Rab7,RanBPM,shi,slmb,spoon,spz,sty,tai,Trl,Vrp1,WASp,yps,Zfrp8
down	8	ANF	1.70897230362472e-06	588	192	32	0.166666666666667	0.054421768707483	GO:0048477	GO:BP	oogenesis	Abl,aop,aPKC,ari-1,Atx2,cact,cuff,Dlic,drk,Fmr1,Lis-1,lola,lqfR,mira,Muc12Ea,N,Not1,pasha,ph-p,ptc,Rab5,Rab7,RanBPM,shi,slmb,spoon,spz,sty,tai,Trl,yps,Zfrp8
down	8	ANF	1.72390479057017e-06	834	192	39	0.203125	0.0467625899280576	GO:0009966	GO:BP	regulation of signal transduction	Ack,AMPKalpha,aop,aPKC,Ask1,b6,cact,Camta,Ccm3,CG42797,CG5522,crol,drk,EloB,Fmr1,foxo,fz4,Gug,Ir92a,Jafrac2,Lis-1,lola,Myc,Patronin,Pka-R2,PsGEF,ptc,Ptp61F,rumi,Sdr,slmb,smt3,Sos,spoon,spz,sty,Tnks,WASp,wrd
down	8	ANF	2.02081347435123e-06	592	192	32	0.166666666666667	0.0540540540540541	GO:0032989	GO:BP	cellular component morphogenesis	Abl,AMPKalpha,cact,caps,Cdk5,CG42797,Dlic,Fmr1,foxo,Letm1,Lis-1,lola,N,NiPp1,Pka-R2,ptc,Ptp61F,Rab5,RanBPM,S,shi,shot,slmb,smt3,Sos,spoon,spz,Trim9,WASp,wgn,wnd,Wnt5
down	8	ANF	2.03883169248465e-06	2114	192	69	0.359375	0.032639545884579	GO:0007154	GO:BP	cell communication	5-HT7,Abl,Ack,Ack-like,AMPKalpha,aop,aPKC,Ask1,Atg5,Atg8a,b6,Bre1,Ca-beta,cact,Calx,Camta,Ccm3,Cdk5,CG30158,CG42797,CG5522,Chro,crol,drk,Eip78C,EloB,Fife,Fmr1,foxo,fz4,Gug,Hr96,Ir92a,Jafrac2,Letm1,Lis-1,lola,lqfR,Myc,N,Or85d,para,Patronin,Pka-R2,PsGEF,ptc,Ptp61F,Rab5,Rab7,RanBPM,RhoGAP71E,rumi,Sdr,Sec16,shi,slmb,smt3,Sos,spoon,spz,sty,Tlk,Tnks,Trim9,WASp,wgn,wnd,Wnt5,wrd
down	8	ANF	3.18940960354369e-06	966	192	42	0.21875	0.0434782608695652	GO:0023051	GO:BP	regulation of signaling	Ack,AMPKalpha,aop,aPKC,Ask1,b6,cact,Camta,Ccm3,CG42797,CG5522,crol,drk,EloB,Fife,Fmr1,foxo,fz4,Gug,Ir92a,Jafrac2,Lis-1,lola,Myc,Patronin,Pka-R2,PsGEF,ptc,Ptp61F,rumi,Sdr,shi,slmb,smt3,Sos,spoon,spz,sty,Tnks,WASp,wgn,wrd
down	8	ANF	3.60831035782227e-06	970	192	42	0.21875	0.0432989690721649	GO:0010646	GO:BP	regulation of cell communication	Ack,AMPKalpha,aop,aPKC,Ask1,b6,cact,Camta,Ccm3,CG42797,CG5522,crol,drk,EloB,Fife,Fmr1,foxo,fz4,Gug,Ir92a,Jafrac2,Lis-1,lola,Myc,Patronin,Pka-R2,PsGEF,ptc,Ptp61F,rumi,Sdr,shi,slmb,smt3,Sos,spoon,spz,sty,Tnks,WASp,wgn,wrd
down	8	ANF	3.64023466279748e-06	1334	192	51	0.265625	0.0382308845577211	GO:0048523	GO:BP	negative regulation of cellular process	Abl,Ack,AMPKalpha,aop,aPKC,bru2,cact,CG1233,CG17568,CG42741,CG42797,CG7546,Chro,crol,Eip78C,EloB,enok,Fmr1,foxo,fz4,Gug,Hr96,Lis-1,Myc,N,Nelf-A,Nelf-E,NiPp1,Not1,Patronin,ph-p,Pka-R2,ptc,Ptp61F,Rab5,RanBPM,rumi,Sdr,shi,shot,slmb,smg,Sos,spoon,sty,tral,Trl,vimar,WASp,wgn,wrd
down	8	ANF	4.26165019873998e-06	1688	192	59	0.307291666666667	0.0349526066350711	GO:0048522	GO:BP	positive regulation of cellular process	Abl,Aduk,AMPKalpha,aop,aPKC,ari-1,Ask1,Atx2,Camta,Ccm3,CG42741,CG5522,CG8944,crol,cuff,drk,enok,exd,Fife,Fmr1,foxo,Hr96,Ir92a,Jafrac2,Lis-1,lola,Myc,N,Nelf-E,nenya,Not1,prd1,PsGEF,ptc,Rab7,RanBPM,rumi,S,Sec16,shi,shot,Slik,slmb,smg,smt3,Sos,spoon,spz,sr,tai,Tnks,tral,Trl,vimar,Vrp1,WASp,wgn,wnd,Wnt5
down	8	ANF	6.35092458596908e-06	762	192	36	0.1875	0.047244094488189	GO:0051128	GO:BP	regulation of cellular component organization	Abl,Aduk,AMPKalpha,aPKC,Atx2,Ccm3,Cdk5,CG42797,Chro,Dlic,drk,Fmr1,foxo,Lis-1,lola,mira,Myc,N,Patronin,prd1,PsGEF,Rab5,Sec16,shi,shot,Slik,slmb,spoon,spz,Tnks,Trim9,vimar,Vrp1,WASp,wnd,Wnt5
down	8	ANF	6.56814133641082e-06	1936	192	64	0.333333333333333	0.0330578512396694	GO:0048518	GO:BP	positive regulation of biological process	Abl,Aduk,AMPKalpha,aop,aPKC,ari-1,Ask1,Atx2,Camta,Ccm3,CG42741,CG42797,CG5522,CG8944,crol,cuff,drk,EloB,enok,exd,Fife,Fmr1,foxo,Hr96,hzg,Ir92a,Jafrac2,Lis-1,lola,Myc,N,Nelf-E,nenya,Not1,Phf7,prd1,PsGEF,ptc,Rab7,RanBPM,rumi,S,Sec16,shi,shot,Slik,slmb,smg,smt3,Sos,spoon,spz,sr,tai,Tnks,tral,Trl,UbcE2H,vimar,Vrp1,WASp,wgn,wnd,Wnt5
down	8	ANF	8.52739733907469e-06	341	192	23	0.119791666666667	0.0674486803519062	GO:0007409	GO:BP	axonogenesis	Abl,AMPKalpha,caps,Cdk5,Dlic,Fmr1,Lis-1,lola,N,NiPp1,Pka-R2,ptc,Ptp61F,Rab5,shot,smt3,Sos,spz,Trim9,WASp,wgn,wnd,Wnt5
down	8	ANF	1.15763701627737e-05	636	192	32	0.166666666666667	0.050314465408805	GO:0007292	GO:BP	female gamete generation	Abl,aop,aPKC,ari-1,Atx2,cact,cuff,Dlic,drk,Fmr1,Lis-1,lola,lqfR,mira,Muc12Ea,N,Not1,pasha,ph-p,ptc,Rab5,Rab7,RanBPM,shi,slmb,spoon,spz,sty,tai,Trl,yps,Zfrp8
down	8	ANF	1.21776785666392e-05	894	192	39	0.203125	0.0436241610738255	GO:0022412	GO:BP	cellular process involved in reproduction in multicellular organism	Abl,Ack,aop,aPKC,ari-1,ATPsynbetaL,Atx2,cact,cuff,Dlic,drk,Fmr1,Lis-1,lola,lqfR,mira,Muc12Ea,N,Not1,pasha,ph-p,Phf7,ptc,Rab5,Rab7,RanBPM,S,shi,slmb,smt3,spoon,spz,sty,tai,Trl,Vrp1,WASp,yps,Zfrp8
down	8	ANF	1.51043135109512e-05	574	192	30	0.15625	0.0522648083623693	GO:0000902	GO:BP	cell morphogenesis	Abl,AMPKalpha,aPKC,caps,Cdk5,CG42797,Dlic,Fmr1,foxo,Lis-1,lola,N,NiPp1,ph-p,Pka-R2,ptc,Ptp61F,Rab5,RhoGAP71E,shot,Slik,slmb,smt3,Sos,spz,Trim9,WASp,wgn,wnd,Wnt5
down	8	ANF	1.63749752822127e-05	353	192	23	0.119791666666667	0.0651558073654391	GO:0061564	GO:BP	axon development	Abl,AMPKalpha,caps,Cdk5,Dlic,Fmr1,Lis-1,lola,N,NiPp1,Pka-R2,ptc,Ptp61F,Rab5,shot,smt3,Sos,spz,Trim9,WASp,wgn,wnd,Wnt5
down	8	ANF	2.96498937047254e-05	771	192	35	0.182291666666667	0.0453955901426719	GO:0009887	GO:BP	animal organ morphogenesis	Afti,aop,aPKC,Atx2,bab2,BthD,caps,Ccm3,cg,CG5022,crol,drk,EloB,exd,f,foxo,Gug,Lis-1,lola,N,ptc,Rab5,RhoGAP71E,Rip11,rumi,S,shi,shot,Slik,Sos,sty,Trl,vimar,WASp,Wnt5
down	8	ANF	3.01921217847022e-05	1043	192	42	0.21875	0.0402684563758389	GO:0048583	GO:BP	regulation of response to stimulus	Ack,AMPKalpha,aop,aPKC,Ask1,Atx2,b6,cact,Camta,Ccm3,CG42797,CG5522,crol,drk,EloB,Fmr1,foxo,fz4,Gug,Ir92a,Jafrac2,Khc-73,Lis-1,lola,Myc,Patronin,Pka-R2,PsGEF,ptc,Ptp61F,rumi,Sdr,slmb,smt3,Sos,spoon,spz,sty,Tnks,WASp,Wnt5,wrd
down	8	ANF	3.25939014326595e-05	2063	192	65	0.338541666666667	0.0315075133301018	GO:0023052	GO:BP	signaling	5-HT7,Abl,Ack,Ack-like,AMPKalpha,aop,aPKC,Ask1,b6,Bre1,Ca-beta,cact,Calx,Camta,Ccm3,Cdk5,CG30158,CG42797,CG5522,Chro,crol,drk,Eip78C,EloB,Fife,Fmr1,foxo,fz4,Gug,Hr96,Ir92a,Jafrac2,Letm1,Lis-1,lola,lqfR,Myc,N,Or85d,Patronin,Pka-R2,PsGEF,ptc,Ptp61F,Rab5,Rab7,RanBPM,RhoGAP71E,rumi,Sdr,shi,slmb,smt3,Sos,spoon,spz,sty,Tlk,Tnks,Trim9,WASp,wgn,wnd,Wnt5,wrd
down	8	ANF	3.38759512089564e-05	928	192	39	0.203125	0.0420258620689655	GO:0007276	GO:BP	gamete generation	Abl,Ack,aop,aPKC,ari-1,ATPsynbetaL,Atx2,cact,CG7546,cuff,Dlic,drk,Fmr1,Lis-1,lola,lqfR,mira,Muc12Ea,N,Not1,pasha,ph-p,Phf7,ptc,Rab5,Rab7,RanBPM,shi,slmb,spoon,spz,sty,tai,Trl,Vrp1,WASp,wnd,yps,Zfrp8
down	8	ANF	3.90623495299788e-05	464	192	26	0.135416666666667	0.0560344827586207	GO:0032990	GO:BP	cell part morphogenesis	Abl,AMPKalpha,caps,Cdk5,CG42797,Dlic,Fmr1,foxo,Letm1,Lis-1,lola,N,NiPp1,Pka-R2,ptc,Ptp61F,Rab5,shot,smt3,Sos,spz,Trim9,WASp,wgn,wnd,Wnt5
down	8	ANF	3.93355054699497e-05	8358	192	168	0.875	0.0201005025125628	GO:0009987	GO:BP	cellular process	5-HT7,Abl,Ack,Ack-like,Adar-PQ,Aduk,Afti,AMPKalpha,aop,aPKC,Aps,ari-1,Ask1,Atg5,Atg8a,ATPsynbetaL,Atx2,b6,bab2,Bre1,bru2,Ca-beta,cact,Calx,Camta,caps,Ccm3,Cdc5,Cdk5,cg,CG10209,CG10274,CG1233,CG14507,CG14971,CG15270,CG1622,CG17568,CG17764,CG30158,CG31103,CG32054,CG33090,CG4022,CG42726,CG42741,CG42797,CG5022,CG5522,CG6664,CG7099,CG7546,CG8188,CG8944,Chro,crol,cuff,Dlic,dpr10,drk,eEF1gamma,Eip78C,El…
down	8	ANF	4.68608468169891e-05	1846	192	60	0.3125	0.0325027085590466	GO:0007165	GO:BP	signal transduction	5-HT7,Ack,Ack-like,AMPKalpha,aop,aPKC,Ask1,b6,Bre1,Ca-beta,cact,Calx,Camta,Ccm3,Cdk5,CG30158,CG42797,CG5522,Chro,crol,drk,Eip78C,EloB,Fmr1,foxo,fz4,Gug,Hr96,Ir92a,Jafrac2,Lis-1,lola,Myc,N,Or85d,Patronin,Pka-R2,PsGEF,ptc,Ptp61F,Rab5,Rab7,RanBPM,RhoGAP71E,rumi,Sdr,slmb,smt3,Sos,spoon,spz,sty,Tlk,Tnks,Trim9,WASp,wgn,wnd,Wnt5,wrd
down	8	ANF	5.17446220567093e-05	3256	192	88	0.458333333333333	0.027027027027027	GO:0050896	GO:BP	response to stimulus	5-HT7,Abl,Ack,Ack-like,Adar-PQ,AMPKalpha,aop,aPKC,Aps,Ask1,Atg5,Atg8a,Atx2,b6,Bre1,BthD,Ca-beta,cact,Calx,Camta,caps,Ccm3,Cdk5,CG30158,CG42797,CG5522,CG7546,Chro,crol,Cyp6d2,drk,Eip78C,EloB,Fmr1,foxo,fz4,Gdap2,Gp93,Gug,Hr96,Ir92a,Jafrac2,Khc-73,Letm1,Lis-1,lola,mh,Myc,N,NiPp1,NUCB1,Or85d,para,Patronin,ph-p,Pka-R2,PsGEF,ptc,Ptp36E,Ptp61F,Rab5,Rab7,RanBPM,RhoGAP71E,rumi,S,Sdr,Sec16,shi,shot,slmb,sm…
down	8	ANF	5.31235763839993e-05	1272	192	47	0.244791666666667	0.0369496855345912	GO:0022414	GO:BP	reproductive process	5-HT7,Abl,Ack,Adar-PQ,aop,aPKC,ari-1,ATPsynbetaL,Atx2,bab2,cact,CG6664,CG7546,cuff,Dlic,drk,Fmr1,Lis-1,lola,lqfR,mira,Muc12Ea,N,nenya,Not1,para,pasha,ph-p,Phf7,ptc,Rab5,Rab7,RanBPM,S,shi,slmb,smt3,spoon,spz,sty,tai,Trl,Vrp1,WASp,wnd,yps,Zfrp8
down	8	ANF	6.017090286164e-05	290	192	20	0.104166666666667	0.0689655172413793	GO:0002064	GO:BP	epithelial cell development	Abl,aop,aPKC,drk,Lis-1,Muc12Ea,N,Not1,ph-p,ptc,Rab5,Rab7,RanBPM,RhoGAP71E,shi,slmb,spoon,sty,tai,WASp
down	8	ANF	6.34843307630811e-05	2441	192	72	0.375	0.0294961081523966	GO:0051179	GO:BP	localization	Abl,Ack,Afti,AMPKalpha,aop,aPKC,Atg5,ATPsynbetaL,Ca-beta,cact,Calx,Cdk5,CG14507,CG14971,CG15270,CG31103,CG32054,CG42797,CG6664,Chro,Dlic,drk,ens,Evi5,Fife,Fmr1,foxo,Gmap,Golgin84,Ir92a,Khc-73,Klp98A,Letm1,Lis-1,lqfR,Mapmodulin,mira,N,NKAIN,para,Patronin,prd1,PsGEF,ptc,Ptp61F,Rab5,Rab7,RanBPM,Rip11,S,Sec16,shi,SIDL,Slik,slmb,smg,smt3,spoon,st,Stam,TBC1D16,Tnks,tral,unc80,Vha16-1,Vha26,Vha55,Vha68-…
down	8	ANF	7.08556135503344e-05	1682	192	56	0.291666666666667	0.0332936979785969	GO:0048519	GO:BP	negative regulation of biological process	Abl,Ack,Adar-PQ,AMPKalpha,aop,aPKC,Atx2,bru2,cact,CG1233,CG17568,CG42741,CG42797,CG7546,Chro,crol,cuff,Eip78C,EloB,enok,Fmr1,foxo,fz4,Gug,Hr96,Lis-1,Myc,N,Nelf-A,Nelf-E,NiPp1,Not1,pasha,Patronin,ph-p,Pka-R2,ptc,Ptp61F,Rab5,RanBPM,rumi,Sdr,shi,shot,slmb,smg,Sos,spoon,sty,tral,Trl,vig,vimar,WASp,wgn,wrd
down	8	ANF	7.42362992137363e-05	581	192	29	0.151041666666667	0.0499139414802065	GO:0060429	GO:BP	epithelium development	Abl,Ack,Ack-like,aop,aPKC,caps,drk,f,Lis-1,lola,Muc12Ea,N,Not1,ph-p,ptc,Rab5,Rab7,RanBPM,RhoGAP71E,S,shi,shot,Slik,slmb,spoon,sty,tai,Vha26,WASp
down	8	ANF	7.46738270782158e-05	3173	192	86	0.447916666666667	0.0271036873621179	GO:0016043	GO:BP	cellular component organization	Abl,Ack,Ack-like,Aduk,AMPKalpha,aPKC,ari-1,Atg5,Atg8a,Atx2,Bre1,bru2,Ca-beta,cact,caps,Ccm3,Cdk5,CG4022,CG42797,CG5022,CG6664,CG7546,CG8188,Chro,cuff,Dlic,dpr10,drk,enok,ens,f,Fife,Fmr1,foxo,Gmap,Golgin84,HIP,His3:CG33866,Khc-73,Letm1,Lis-1,lola,mira,Myc,N,nenya,NiPp1,Patronin,ph-p,Pka-R2,prd1,PsGEF,ptc,Ptp36E,Ptp61F,Rab5,Rab7,RanBPM,Rip11,RpL5,rumi,S,Sec16,shi,shot,Slik,slmb,smt3,Sos,spoon,spz,T…
down	8	ANF	7.54324395420286e-05	956	192	39	0.203125	0.0407949790794979	GO:0048609	GO:BP	multicellular organismal reproductive process	Abl,Ack,aop,aPKC,ari-1,ATPsynbetaL,Atx2,cact,CG7546,cuff,Dlic,drk,Fmr1,Lis-1,lola,lqfR,mira,Muc12Ea,N,Not1,pasha,ph-p,Phf7,ptc,Rab5,Rab7,RanBPM,shi,slmb,spoon,spz,sty,tai,Trl,Vrp1,WASp,wnd,yps,Zfrp8
down	8	ANF	8.32205444563619e-05	449	192	25	0.130208333333333	0.0556792873051225	GO:0048667	GO:BP	cell morphogenesis involved in neuron differentiation	Abl,AMPKalpha,caps,Cdk5,CG42797,Dlic,Fmr1,foxo,Lis-1,lola,N,NiPp1,Pka-R2,ptc,Ptp61F,Rab5,shot,smt3,Sos,spz,Trim9,WASp,wgn,wnd,Wnt5
down	8	ANF	0.000102970281663563	555	192	28	0.145833333333333	0.0504504504504504	GO:0009790	GO:BP	embryo development	Abl,Ack,Ack-like,aop,aPKC,BthD,cuff,exd,Fmr1,Gug,hzg,mira,Myc,N,ph-p,ptc,Ptp61F,Rab5,RhoGAP71E,S,shi,shot,smt3,sr,Tlk,Trl,WASp,Zfrp8
down	8	ANF	0.000103081970724613	454	192	25	0.130208333333333	0.0550660792951542	GO:0048812	GO:BP	neuron projection morphogenesis	Abl,AMPKalpha,caps,Cdk5,CG42797,Dlic,Fmr1,foxo,Lis-1,lola,N,NiPp1,Pka-R2,ptc,Ptp61F,Rab5,shot,smt3,Sos,spz,Trim9,WASp,wgn,wnd,Wnt5
down	8	ANF	0.000111628136315521	489	192	26	0.135416666666667	0.0531697341513292	GO:0031175	GO:BP	neuron projection development	Abl,AMPKalpha,caps,Cdk5,CG42797,Dlic,Fmr1,foxo,Lis-1,lola,N,NiPp1,Patronin,Pka-R2,ptc,Ptp61F,Rab5,shot,smt3,Sos,spz,Trim9,WASp,wgn,wnd,Wnt5
down	8	ANF	0.000112194197414163	456	192	25	0.130208333333333	0.0548245614035088	GO:0048858	GO:BP	cell projection morphogenesis	Abl,AMPKalpha,caps,Cdk5,CG42797,Dlic,Fmr1,foxo,Lis-1,lola,N,NiPp1,Pka-R2,ptc,Ptp61F,Rab5,shot,smt3,Sos,spz,Trim9,WASp,wgn,wnd,Wnt5
down	8	ANF	0.000112194197414163	456	192	25	0.130208333333333	0.0548245614035088	GO:0120039	GO:BP	plasma membrane bounded cell projection morphogenesis	Abl,AMPKalpha,caps,Cdk5,CG42797,Dlic,Fmr1,foxo,Lis-1,lola,N,NiPp1,Pka-R2,ptc,Ptp61F,Rab5,shot,smt3,Sos,spz,Trim9,WASp,wgn,wnd,Wnt5
down	8	ANF	0.000185322001428289	2206	192	66	0.34375	0.0299184043517679	GO:0060255	GO:BP	regulation of macromolecule metabolic process	Adar-PQ,aop,ari-1,Atg8a,Atx2,bab2,bru2,cact,Camta,Ccm3,Cdc5,Cdk5,cg,CG10274,CG1233,CG17568,CG42726,CG42741,CG42797,CG7058,CG8944,crol,cuff,Eip78C,EloB,enok,exd,Fmr1,foxo,Gug,Hr96,Jafrac2,Lis-1,lola,mira,Myc,N,Nelf-A,Nelf-E,nenya,NiPp1,Not1,pasha,ph-p,Phf7,Pka-R2,qkr58E-2,RanBPM,shi,Slik,slmb,smg,smt3,spoon,Spt20,spz,sr,sty,tai,Tnks,Trl,UbcE2H,vig,wrd,yps,Zfrp8
down	8	ANF	0.000207518574810113	1287	192	46	0.239583333333333	0.0357420357420357	GO:0051641	GO:BP	cellular localization	Abl,Ack,Afti,aPKC,Atg5,cact,Cdk5,CG6664,Chro,Dlic,ens,Evi5,Fife,Fmr1,Gmap,Khc-73,Klp98A,Letm1,Lis-1,lqfR,Mapmodulin,mira,Patronin,prd1,Ptp61F,Rab5,Rab7,RanBPM,Rip11,S,Sec16,shi,SIDL,Slik,smt3,spoon,st,Stam,TBC1D16,Tnks,tral,Vha26,Vha68-2,Vps13D,Vps50,WASp
down	8	ANF	0.000219524939676382	344	192	21	0.109375	0.061046511627907	GO:0030855	GO:BP	epithelial cell differentiation	Abl,aop,aPKC,drk,f,Lis-1,Muc12Ea,N,Not1,ph-p,ptc,Rab5,Rab7,RanBPM,RhoGAP71E,shi,slmb,spoon,sty,tai,WASp
down	8	ANF	0.000224236579241012	3354	192	88	0.458333333333333	0.02623732856291	GO:0071840	GO:BP	cellular component organization or biogenesis	Abl,Ack,Ack-like,Aduk,AMPKalpha,aPKC,ari-1,Atg5,Atg8a,Atx2,Bre1,bru2,Ca-beta,cact,caps,Ccm3,Cdk5,CG4022,CG42797,CG5022,CG6664,CG7546,CG8188,Chro,cuff,Dlic,dpr10,drk,enok,ens,f,Fife,Fmr1,foxo,Gmap,Golgin84,HIP,His3:CG33866,Khc-73,Letm1,Lis-1,lola,mira,Myc,N,nenya,NiPp1,Patronin,ph-p,Pka-R2,Pop5,prd1,PsGEF,ptc,Ptp36E,Ptp61F,Rab5,Rab7,RanBPM,Rip11,RpL5,rumi,S,Sec16,shi,shot,Slik,slmb,smt3,Sos,spoon,…
down	8	ANF	0.000240375847763027	687	192	31	0.161458333333333	0.0451237263464338	GO:0009888	GO:BP	tissue development	Abl,Ack,Ack-like,aop,aPKC,caps,drk,f,Lis-1,lola,Muc12Ea,N,Not1,ph-p,ptc,Rab5,Rab7,RanBPM,RhoGAP71E,rumi,S,shi,shot,Slik,slmb,spoon,sr,sty,tai,Vha26,WASp
down	8	ANF	0.000255524847516208	55	192	9	0.046875	0.163636363636364	GO:0046843	GO:BP	dorsal appendage formation	cact,Lis-1,N,RanBPM,S,shi,slmb,smt3,spoon
down	8	ANF	0.000266437982302696	72	192	10	0.0520833333333333	0.138888888888889	GO:0051648	GO:BP	vesicle localization	Cdk5,Fife,Fmr1,Khc-73,Klp98A,Lis-1,Rab7,Sec16,shi,wrd
down	8	ANF	0.000271075871596908	180	192	15	0.078125	0.0833333333333333	GO:0032535	GO:BP	regulation of cellular component size	Abl,AMPKalpha,Atx2,drk,Fmr1,foxo,Myc,PsGEF,shi,shot,Sos,spoon,Vrp1,WASp,Wnt5
down	8	ANF	0.000295942287683156	1990	192	61	0.317708333333333	0.0306532663316583	GO:0051171	GO:BP	regulation of nitrogen compound metabolic process	aop,ari-1,Atg8a,Atx2,bab2,bru2,cact,Camta,Ccm3,Cdc5,Cdk5,cg,CG10274,CG1233,CG17568,CG42726,CG42741,CG42797,CG7058,CG8944,crol,cuff,Eip78C,EloB,enok,exd,Fmr1,foxo,Gug,Hr96,Jafrac2,Lis-1,lola,mira,Myc,N,Nelf-A,Nelf-E,nenya,NiPp1,Not1,ph-p,Pka-R2,qkr58E-2,RanBPM,shi,Slik,slmb,smg,smt3,spoon,Spt20,spz,sr,sty,tai,Tnks,Trl,UbcE2H,wrd,Zfrp8
down	8	ANF	0.00046002049742306	823	192	34	0.177083333333333	0.0413122721749696	GO:0007166	GO:BP	cell surface receptor signaling pathway	Ack,Ack-like,aop,aPKC,Ask1,Bre1,cact,CG5522,crol,drk,EloB,Fmr1,foxo,fz4,Gug,Jafrac2,Lis-1,Myc,N,ptc,Ptp61F,RanBPM,rumi,Sdr,slmb,smt3,Sos,spz,sty,Tnks,Trim9,wgn,Wnt5,wrd
down	8	ANF	0.000519089183582097	2366	192	68	0.354166666666667	0.0287404902789518	GO:0051716	GO:BP	cellular response to stimulus	5-HT7,Ack,Ack-like,AMPKalpha,aop,aPKC,Ask1,Atg5,Atg8a,b6,Bre1,Ca-beta,cact,Calx,Camta,Ccm3,Cdk5,CG30158,CG42797,CG5522,CG7546,Chro,crol,drk,Eip78C,EloB,Fmr1,foxo,fz4,Gp93,Gug,Hr96,Ir92a,Jafrac2,Letm1,Lis-1,lola,mh,Myc,N,Or85d,Patronin,Pka-R2,PsGEF,ptc,Ptp61F,Rab5,Rab7,RanBPM,RhoGAP71E,rumi,Sdr,Sec16,slmb,smt3,Sos,spoon,spz,sty,tai,Tlk,Tnks,Trim9,WASp,wgn,wnd,Wnt5,wrd
down	8	ANF	0.000549752195893081	302	192	19	0.0989583333333333	0.0629139072847682	GO:0051130	GO:BP	positive regulation of cellular component organization	Abl,Aduk,AMPKalpha,aPKC,Atx2,drk,Lis-1,prd1,PsGEF,shi,shot,slmb,spoon,spz,Tnks,Vrp1,WASp,wnd,Wnt5
down	8	ANF	0.000588871340925914	1334	192	46	0.239583333333333	0.0344827586206897	GO:0032504	GO:BP	multicellular organism reproduction	5-HT7,Abl,Ack,Adar-PQ,aop,aPKC,ari-1,ATPsynbetaL,Atx2,cact,CG10862,CG7546,cuff,Dlic,drk,Fmr1,Lis-1,lola,lqfR,mira,Muc12Ea,N,Not1,NUCB1,para,pasha,ph-p,Phf7,ptc,Rab5,Rab7,RanBPM,S,shi,slmb,smt3,spoon,spz,sty,tai,Trl,Vrp1,WASp,wnd,yps,Zfrp8
down	8	ANF	0.000630610776622257	2378	192	68	0.354166666666667	0.0285954583683768	GO:0019222	GO:BP	regulation of metabolic process	Adar-PQ,Aduk,AMPKalpha,aop,ari-1,Atg8a,Atx2,bab2,bru2,cact,Camta,Ccm3,Cdc5,Cdk5,cg,CG10274,CG1233,CG17568,CG42726,CG42741,CG42797,CG7058,CG8944,crol,cuff,Eip78C,EloB,enok,exd,Fmr1,foxo,Gug,Hr96,Jafrac2,Lis-1,lola,mira,Myc,N,Nelf-A,Nelf-E,nenya,NiPp1,Not1,pasha,ph-p,Phf7,Pka-R2,qkr58E-2,RanBPM,shi,Slik,slmb,smg,smt3,spoon,Spt20,spz,sr,sty,tai,Tnks,Trl,UbcE2H,vig,wrd,yps,Zfrp8
down	8	ANF	0.000691293413722647	609	192	28	0.145833333333333	0.0459770114942529	GO:0051239	GO:BP	regulation of multicellular organismal process	Abl,AMPKalpha,aop,aPKC,ari-1,Atx2,b6,cact,Fmr1,foxo,hzg,Khc-73,Lis-1,Myc,N,ptc,S,Sdr,shot,slmb,Stam,sty,tai,tral,Trim9,WASp,wnd,Wnt5
down	8	ANF	0.000697894024218111	277	192	18	0.09375	0.0649819494584837	GO:0007411	GO:BP	axon guidance	Abl,AMPKalpha,caps,Cdk5,Fmr1,Lis-1,lola,N,NiPp1,Pka-R2,ptc,Ptp61F,shot,Sos,spz,Trim9,wgn,Wnt5
down	8	ANF	0.000800322767486325	170	192	14	0.0729166666666667	0.0823529411764706	GO:0010631	GO:BP	epithelial cell migration	aop,drk,Lis-1,N,ptc,Rab5,Rab7,shi,slmb,Sos,spoon,sr,Stam,tai
down	8	ANF	0.000819449731476783	405	192	22	0.114583333333333	0.054320987654321	GO:0001654	GO:BP	eye development	Abl,Afti,aop,aPKC,Atx2,drk,exd,foxo,Gug,Lis-1,lola,N,ptc,Rip11,rumi,S,shi,Slik,Sos,sty,Trim9,vimar
down	8	ANF	0.000819449731476783	405	192	22	0.114583333333333	0.054320987654321	GO:0150063	GO:BP	visual system development	Abl,Afti,aop,aPKC,Atx2,drk,exd,foxo,Gug,Lis-1,lola,N,ptc,Rip11,rumi,S,shi,Slik,Sos,sty,Trim9,vimar
down	8	ANF	0.000819449731476783	405	192	22	0.114583333333333	0.054320987654321	GO:0048880	GO:BP	sensory system development	Abl,Afti,aop,aPKC,Atx2,drk,exd,foxo,Gug,Lis-1,lola,N,ptc,Rip11,rumi,S,shi,Slik,Sos,sty,Trim9,vimar
down	8	ANF	0.000836449548852732	1219	192	43	0.223958333333333	0.0352748154224774	GO:0019953	GO:BP	sexual reproduction	Abl,Ack,aop,aPKC,ari-1,ATPsynbetaL,Atx2,cact,CG10862,CG6664,CG7546,cuff,Dlic,drk,Fmr1,Lis-1,lola,lqfR,mira,Muc12Ea,N,nenya,Not1,NUCB1,pasha,ph-p,Phf7,ptc,Rab5,Rab7,RanBPM,shi,slmb,spoon,spz,sty,tai,Trl,Vrp1,WASp,wnd,yps,Zfrp8
down	8	ANF	0.000859365570445691	171	192	14	0.0729166666666667	0.0818713450292398	GO:0090132	GO:BP	epithelium migration	aop,drk,Lis-1,N,ptc,Rab5,Rab7,shi,slmb,Sos,spoon,sr,Stam,tai
down	8	ANF	0.00101181991993999	548	192	26	0.135416666666667	0.0474452554744526	GO:0048646	GO:BP	anatomical structure formation involved in morphogenesis	Abl,Ack,aPKC,BthD,cact,cuff,Dlic,exd,Fmr1,Lis-1,Muc12Ea,N,pasha,ph-p,Rab5,RanBPM,S,shi,shot,slmb,smt3,spoon,spz,Vha68-2,Vrp1,WASp
down	8	ANF	0.00105660719753327	285	192	18	0.09375	0.0631578947368421	GO:0097485	GO:BP	neuron projection guidance	Abl,AMPKalpha,caps,Cdk5,Fmr1,Lis-1,lola,N,NiPp1,Pka-R2,ptc,Ptp61F,shot,Sos,spz,Trim9,wgn,Wnt5
down	8	ANF	0.00106066140586045	174	192	14	0.0729166666666667	0.0804597701149425	GO:0035239	GO:BP	tube morphogenesis	aPKC,caps,Dlic,drk,Fmr1,Gp93,N,S,shot,Slik,Sos,sty,Vha26,Vha68-2
down	8	ANF	0.0011277838302063	2018	192	60	0.3125	0.0297324083250743	GO:0080090	GO:BP	regulation of primary metabolic process	aop,ari-1,Atg8a,Atx2,bab2,bru2,cact,Camta,Ccm3,Cdc5,Cdk5,cg,CG10274,CG1233,CG17568,CG42726,CG42741,CG42797,CG7058,CG8944,crol,cuff,Eip78C,EloB,enok,exd,Fmr1,foxo,Gug,Hr96,Jafrac2,Lis-1,lola,mira,Myc,N,Nelf-A,Nelf-E,nenya,NiPp1,Not1,ph-p,Pka-R2,qkr58E-2,RanBPM,shi,Slik,slmb,smg,smt3,spoon,Spt20,sr,sty,tai,Tnks,Trl,UbcE2H,wrd,Zfrp8
down	8	ANF	0.00113859497550683	6	192	4	0.0208333333333333	0.666666666666667	GO:0061883	GO:BP	clathrin-dependent endocytosis involved in vitellogenesis	Lis-1,Rab5,Rab7,shi
down	8	ANF	0.00129516868708155	1507	192	49	0.255208333333333	0.0325149303251493	GO:0000003	GO:BP	reproduction	5-HT7,Abl,Ack,Adar-PQ,aop,aPKC,ari-1,ATPsynbetaL,Atx2,bab2,cact,CG10862,CG6664,CG7546,cuff,Dlic,drk,Fmr1,Lis-1,lola,lqfR,mira,Muc12Ea,N,nenya,Not1,NUCB1,para,pasha,ph-p,Phf7,ptc,Rab5,Rab7,RanBPM,S,shi,slmb,smt3,spoon,spz,sty,tai,Trl,Vrp1,WASp,wnd,yps,Zfrp8
down	8	ANF	0.0013078318358837	231	192	16	0.0833333333333333	0.0692640692640693	GO:0007169	GO:BP	transmembrane receptor protein tyrosine kinase signaling pathway	Ack,Ack-like,aop,Ask1,CG5522,drk,Fmr1,foxo,Gug,Myc,Ptp61F,Sdr,slmb,Sos,sty,wrd
down	8	ANF	0.00133467196596409	260	192	17	0.0885416666666667	0.0653846153846154	GO:0060541	GO:BP	respiratory system development	aop,aPKC,caps,Ccm3,Dlic,drk,N,ptc,shi,shot,Slik,Sos,sr,Stam,sty,Vha26,Vha68-2
down	8	ANF	0.00149142156005554	179	192	14	0.0729166666666667	0.0782122905027933	GO:0090130	GO:BP	tissue migration	aop,drk,Lis-1,N,ptc,Rab5,Rab7,shi,slmb,Sos,spoon,sr,Stam,tai
down	8	ANF	0.00173955555003563	832	192	33	0.171875	0.0396634615384615	GO:0007049	GO:BP	cell cycle	AMPKalpha,aPKC,Cdk5,CG6664,CG8188,Chro,crol,cuff,Dlic,enok,ens,Fmr1,foxo,Khc-73,Lis-1,mh,mira,Myc,N,nenya,Patronin,ph-p,ptc,Ptp61F,shi,Slik,slmb,smt3,Sos,Stam,Tlk,Tnks,Trl
down	8	ANF	0.0017675478826679	493	192	24	0.125	0.0486815415821501	GO:0007423	GO:BP	sensory organ development	Abl,Afti,aop,aPKC,Atx2,drk,exd,f,foxo,Gug,Lis-1,lola,N,ptc,Rip11,rumi,S,shi,Slik,Sos,sty,Trim9,vimar,WASp
down	8	ANF	0.00191086510951795	328	192	19	0.0989583333333333	0.0579268292682927	GO:0045165	GO:BP	cell fate commitment	aop,aPKC,drk,exd,Fmr1,Klp98A,Lis-1,lola,mira,N,pasha,Patronin,ptc,rumi,S,shot,Sos,WASp,Wnt5
down	8	ANF	0.00209121071294387	644	192	28	0.145833333333333	0.0434782608695652	GO:0051246	GO:BP	regulation of protein metabolic process	ari-1,Atg8a,Atx2,bru2,Ccm3,CG42797,CG7058,EloB,Fmr1,Gug,Jafrac2,Lis-1,mira,NiPp1,Not1,Pka-R2,RanBPM,shi,Slik,slmb,smg,smt3,spoon,sty,Tnks,UbcE2H,wrd,Zfrp8
down	8	ANF	0.00210650117240058	299	192	18	0.09375	0.0602006688963211	GO:0006935	GO:BP	chemotaxis	Abl,AMPKalpha,caps,Cdk5,Fmr1,Lis-1,lola,N,NiPp1,Pka-R2,ptc,Ptp61F,shot,Sos,spz,Trim9,wgn,Wnt5
down	8	ANF	0.00211444317601254	134	192	12	0.0625	0.0895522388059701	GO:0001709	GO:BP	cell fate determination	aop,aPKC,Fmr1,Klp98A,Lis-1,mira,N,pasha,Patronin,S,shot,Sos
down	8	ANF	0.00211962984817754	4720	192	109	0.567708333333333	0.0230932203389831	GO:0043170	GO:BP	macromolecule metabolic process	Abl,Ack,Ack-like,Adar-PQ,Aduk,AMPKalpha,aop,aPKC,ari-1,Ask1,Atg5,Atg8a,Atx2,bab2,Bre1,bru2,cact,Camta,Ccm3,Cdc5,Cdk5,cg,CG10274,CG10862,CG11357,CG1233,CG1622,CG17568,CG17764,CG4022,CG42726,CG42741,CG42797,CG4678,CG6923,CG7025,CG7058,CG7099,CG7546,CG8188,CG8272,CG8944,crol,cuff,eEF1gamma,Eip78C,EloB,enok,exd,FLASH,Fmr1,foxo,Gp93,Gug,Hr96,hzg,Jafrac2,Lis-1,lola,mh,mira,Myc,N,Nelf-A,Nelf-E,nenya,NiP…
down	8	ANF	0.00218747033311497	331	192	19	0.0989583333333333	0.0574018126888218	GO:0008283	GO:BP	cell population proliferation	Ack,Ack-like,aPKC,Ask1,CG5522,cuff,enok,Fmr1,foxo,Lis-1,mira,N,pasha,Phf7,Ptp61F,Rab5,S,Slik,slmb
down	8	ANF	0.00219349738444116	159	192	13	0.0677083333333333	0.0817610062893082	GO:0120035	GO:BP	regulation of plasma membrane bounded cell projection organization	Abl,AMPKalpha,aPKC,CG42797,Dlic,Fmr1,Lis-1,lola,N,PsGEF,shot,Trim9,Wnt5
down	8	ANF	0.00245789982138793	1095	192	39	0.203125	0.0356164383561644	GO:0009605	GO:BP	response to external stimulus	Abl,Ack,Ack-like,AMPKalpha,aPKC,Aps,Atg5,Atg8a,cact,Calx,Camta,caps,Cdk5,Fmr1,foxo,Gdap2,Hr96,Jafrac2,Lis-1,lola,Myc,N,NiPp1,NUCB1,para,Pka-R2,ptc,Ptp61F,Sdr,Sec16,shi,shot,slmb,smt3,Sos,spz,Trim9,wgn,Wnt5
down	8	ANF	0.00279922326785261	1830	192	55	0.286458333333333	0.0300546448087432	GO:0006996	GO:BP	organelle organization	Abl,Ack,Ack-like,Aduk,aPKC,ari-1,Atg5,Atg8a,Atx2,Ccm3,CG5022,CG6664,CG8188,Chro,cuff,Dlic,ens,f,Fmr1,Gmap,Golgin84,Khc-73,Letm1,Lis-1,mira,Myc,N,nenya,Patronin,ph-p,prd1,PsGEF,Rab5,Rab7,RanBPM,Rip11,RpL5,rumi,Sec16,shi,shot,Slik,slmb,smt3,spoon,Tnks,tral,Trl,Vha68-2,vimar,Vps13D,Vrp1,WASp,wnd,wrd
down	8	ANF	0.00283305623304238	245	192	16	0.0833333333333333	0.0653061224489796	GO:0051640	GO:BP	organelle localization	aPKC,Cdk5,CG6664,Chro,ens,Fife,Fmr1,Khc-73,Klp98A,Lis-1,prd1,Rab7,Sec16,shi,Slik,wrd
down	8	ANF	0.00289886098378297	163	192	13	0.0677083333333333	0.0797546012269939	GO:0031344	GO:BP	regulation of cell projection organization	Abl,AMPKalpha,aPKC,CG42797,Dlic,Fmr1,Lis-1,lola,N,PsGEF,shot,Trim9,Wnt5
down	8	ANF	0.00300974499786901	404	192	21	0.109375	0.051980198019802	GO:0023057	GO:BP	negative regulation of signaling	Ack,AMPKalpha,aop,aPKC,cact,crol,EloB,Fmr1,foxo,fz4,Gug,Myc,Patronin,ptc,Ptp61F,rumi,Sdr,slmb,sty,wgn,wrd
down	8	ANF	0.00314047300933776	474	192	23	0.119791666666667	0.0485232067510548	GO:0040011	GO:BP	locomotion	Abl,AMPKalpha,aop,caps,Cdk5,Evi5,Fmr1,Lis-1,lola,N,NiPp1,Pka-R2,ptc,Ptp61F,shot,slmb,Sos,spz,Stam,tai,Trim9,wgn,Wnt5
down	8	ANF	0.00325363592235932	406	192	21	0.109375	0.0517241379310345	GO:0010648	GO:BP	negative regulation of cell communication	Ack,AMPKalpha,aop,aPKC,cact,crol,EloB,Fmr1,foxo,fz4,Gug,Myc,Patronin,ptc,Ptp61F,rumi,Sdr,slmb,sty,wgn,wrd
down	8	ANF	0.00330533420257039	373	192	20	0.104166666666667	0.0536193029490617	GO:1902531	GO:BP	regulation of intracellular signal transduction	Ack,AMPKalpha,aPKC,Ask1,Ccm3,CG5522,drk,Ir92a,Patronin,Pka-R2,PsGEF,ptc,Ptp61F,slmb,smt3,Sos,spoon,sty,WASp,wrd
down	8	ANF	0.0035013373291003	1068	192	38	0.197916666666667	0.0355805243445693	GO:0009893	GO:BP	positive regulation of metabolic process	Aduk,AMPKalpha,aop,ari-1,Atx2,Camta,Ccm3,CG42741,CG42797,CG8944,cuff,EloB,enok,exd,Fmr1,foxo,Hr96,Jafrac2,lola,Myc,N,Nelf-E,nenya,Not1,Phf7,RanBPM,shi,Slik,slmb,smg,smt3,spoon,spz,sr,tai,Tnks,Trl,UbcE2H
down	8	ANF	0.00354139601586175	342	192	19	0.0989583333333333	0.0555555555555556	GO:0002009	GO:BP	morphogenesis of an epithelium	Abl,Ack,Ack-like,aop,aPKC,caps,drk,lola,N,ph-p,Rab5,S,shi,shot,Slik,slmb,spoon,sty,Vha26
down	8	ANF	0.00364532365859064	193	192	14	0.0729166666666667	0.0725388601036269	GO:0001667	GO:BP	ameboidal-type cell migration	aop,drk,Lis-1,N,ptc,Rab5,Rab7,shi,slmb,Sos,spoon,sr,Stam,tai
down	8	ANF	0.00382046954197041	703	192	29	0.151041666666667	0.0412517780938834	GO:0007010	GO:BP	cytoskeleton organization	Abl,Ack,Ack-like,aPKC,Atx2,CG5022,CG6664,Chro,Dlic,ens,f,Fmr1,Khc-73,Lis-1,mira,N,Patronin,PsGEF,RanBPM,shi,shot,Slik,slmb,smt3,spoon,Tnks,tral,Vrp1,WASp
down	8	ANF	0.00387747739728212	251	192	16	0.0833333333333333	0.0637450199203187	GO:0007424	GO:BP	open tracheal system development	aop,aPKC,caps,Dlic,drk,N,ptc,shi,shot,Slik,Sos,sr,Stam,sty,Vha26,Vha68-2
down	8	ANF	0.0045689497893811	911	192	34	0.177083333333333	0.0373216245883644	GO:0051649	GO:BP	establishment of localization in cell	Abl,Afti,aPKC,Cdk5,CG6664,Chro,Dlic,ens,Evi5,Fife,Fmr1,Gmap,Khc-73,Klp98A,Letm1,Lis-1,lqfR,Mapmodulin,Rab5,Rab7,RanBPM,S,Sec16,shi,SIDL,Slik,st,Stam,TBC1D16,tral,Vha68-2,Vps13D,Vps50,WASp
down	8	ANF	0.00477171514062409	486	192	23	0.119791666666667	0.0473251028806584	GO:0032879	GO:BP	regulation of localization	Abl,aPKC,ATPsynbetaL,Ca-beta,CG42797,drk,Evi5,Fife,foxo,mira,NKAIN,para,prd1,PsGEF,Ptp61F,Rab5,Rab7,RanBPM,S,Sec16,Slik,smt3,tral
down	8	ANF	0.00493383924303544	383	192	20	0.104166666666667	0.0522193211488251	GO:0009968	GO:BP	negative regulation of signal transduction	Ack,AMPKalpha,aop,aPKC,cact,crol,EloB,Fmr1,foxo,fz4,Gug,Myc,Patronin,ptc,Ptp61F,rumi,Sdr,slmb,sty,wrd
down	8	ANF	0.00494709736173606	1259	192	42	0.21875	0.0333598093725179	GO:0042221	GO:BP	response to chemical	5-HT7,Abl,AMPKalpha,Atx2,cact,caps,Cdk5,CG7546,Cyp6d2,drk,Fmr1,foxo,Gp93,Ir92a,Jafrac2,Khc-73,Letm1,Lis-1,lola,Myc,N,NiPp1,Or85d,ph-p,Pka-R2,PsGEF,ptc,Ptp61F,S,Sdr,shi,shot,slmb,Sos,spz,tai,Trim9,Trl,Vrp1,wgn,Wnt5,wrd
down	8	ANF	0.00517868671658902	8	192	4	0.0208333333333333	0.5	GO:0007296	GO:BP	vitellogenesis	Lis-1,Rab5,Rab7,shi
down	8	ANF	0.00525553995776138	257	192	16	0.0833333333333333	0.0622568093385214	GO:0030707	GO:BP	follicle cell of egg chamber development	aop,drk,Lis-1,Muc12Ea,N,Not1,ph-p,ptc,Rab5,Rab7,RanBPM,shi,slmb,spoon,sty,tai
down	8	ANF	0.00526665795887422	172	192	13	0.0677083333333333	0.0755813953488372	GO:0051656	GO:BP	establishment of organelle localization	aPKC,Cdk5,CG6664,Chro,ens,Fmr1,Khc-73,Klp98A,Lis-1,Rab7,Sec16,shi,Slik
down	8	ANF	0.00551927140612964	28	192	6	0.03125	0.214285714285714	GO:1900077	GO:BP	negative regulation of cellular response to insulin stimulus	Fmr1,foxo,Ptp61F,Sdr,slmb,wrd
down	8	ANF	0.00551927140612964	28	192	6	0.03125	0.214285714285714	GO:0046627	GO:BP	negative regulation of insulin receptor signaling pathway	Fmr1,foxo,Ptp61F,Sdr,slmb,wrd
down	8	ANF	0.00579455840477464	100	192	10	0.0520833333333333	0.1	GO:0042051	GO:BP	compound eye photoreceptor development	Afti,Atx2,Lis-1,lola,N,Rip11,rumi,Slik,sty,vimar
down	8	ANF	0.00589401719668764	290	192	17	0.0885416666666667	0.0586206896551724	GO:0071495	GO:BP	cellular response to endogenous stimulus	5-HT7,Ack,aop,drk,Fmr1,foxo,Ir92a,Lis-1,Myc,Ptp61F,Sdr,slmb,smt3,Sos,sty,tai,wrd
down	8	ANF	0.00598500154096383	322	192	18	0.09375	0.0559006211180124	GO:0044087	GO:BP	regulation of cellular component biogenesis	Abl,Aduk,aPKC,Atx2,Cdk5,Fmr1,mira,N,PsGEF,Sec16,shi,shot,slmb,spoon,spz,Vrp1,WASp,wnd
down	8	ANF	0.00678984249741528	724	192	29	0.151041666666667	0.0400552486187845	GO:0035556	GO:BP	intracellular signal transduction	Ack,AMPKalpha,aPKC,Ask1,Ca-beta,Ccm3,Cdk5,CG5522,Chro,drk,Ir92a,Lis-1,Patronin,Pka-R2,PsGEF,ptc,Ptp61F,Rab5,Rab7,RhoGAP71E,slmb,smt3,Sos,spoon,sty,Tlk,WASp,wnd,wrd
down	8	ANF	0.00714398328635778	498	192	23	0.119791666666667	0.0461847389558233	GO:0000278	GO:BP	mitotic cell cycle	AMPKalpha,aPKC,Cdk5,CG8188,Chro,crol,Dlic,Fmr1,Lis-1,mh,mira,N,Patronin,ph-p,ptc,Ptp61F,shi,Slik,slmb,smt3,Sos,Tlk,Trl
down	8	ANF	0.00716096780863793	359	192	19	0.0989583333333333	0.052924791086351	GO:0006468	GO:BP	protein phosphorylation	Abl,Ack,Ack-like,Aduk,AMPKalpha,aPKC,Ask1,Ccm3,Cdk5,Pka-R2,Ptp61F,Sdr,shi,Slik,smt3,sty,Tlk,wnd,wrd
down	8	ANF	0.00755342770870267	728	192	29	0.151041666666667	0.0398351648351648	GO:0120036	GO:BP	plasma membrane bounded cell projection organization	Abl,AMPKalpha,aPKC,caps,Cdk5,CG42797,Dlic,f,Fmr1,foxo,Lis-1,lola,N,NiPp1,Patronin,Pka-R2,PsGEF,ptc,Ptp61F,Rab5,shot,smt3,Sos,spz,Trim9,WASp,wgn,wnd,Wnt5
down	8	ANF	0.00757017939363417	103	192	10	0.0520833333333333	0.0970873786407767	GO:0042462	GO:BP	eye photoreceptor cell development	Afti,Atx2,Lis-1,lola,N,Rip11,rumi,Slik,sty,vimar
down	8	ANF	0.0077297958569951	328	192	18	0.09375	0.0548780487804878	GO:0048592	GO:BP	eye morphogenesis	Afti,aop,aPKC,Atx2,drk,foxo,Lis-1,lola,N,ptc,Rip11,rumi,S,shi,Slik,Sos,sty,vimar
down	8	ANF	0.0077297958569951	328	192	18	0.09375	0.0548780487804878	GO:0090596	GO:BP	sensory organ morphogenesis	Afti,aop,aPKC,Atx2,drk,foxo,Lis-1,lola,N,ptc,Rip11,rumi,S,shi,Slik,Sos,sty,vimar
down	8	ANF	0.00778477018197573	206	192	14	0.0729166666666667	0.0679611650485437	GO:0001751	GO:BP	compound eye photoreceptor cell differentiation	Afti,aop,Atx2,drk,Lis-1,lola,N,Rip11,rumi,S,Slik,Sos,sty,vimar
down	8	ANF	0.0078172855305908	976	192	35	0.182291666666667	0.0358606557377049	GO:0010604	GO:BP	positive regulation of macromolecule metabolic process	aop,ari-1,Atx2,Camta,Ccm3,CG42741,CG42797,CG8944,cuff,EloB,enok,exd,Fmr1,foxo,Hr96,Jafrac2,lola,Myc,N,Nelf-E,nenya,Not1,Phf7,RanBPM,Slik,slmb,smg,smt3,spoon,spz,sr,tai,Tnks,Trl,UbcE2H
down	8	ANF	0.00846214192637686	298	192	17	0.0885416666666667	0.0570469798657718	GO:0009719	GO:BP	response to endogenous stimulus	5-HT7,Ack,aop,drk,Fmr1,foxo,Ir92a,Lis-1,Myc,Ptp61F,Sdr,slmb,smt3,Sos,sty,tai,wrd
down	8	ANF	0.009442819640792	366	192	19	0.0989583333333333	0.0519125683060109	GO:0048729	GO:BP	tissue morphogenesis	Abl,Ack,Ack-like,aop,aPKC,caps,drk,lola,N,ph-p,Rab5,S,shi,shot,Slik,slmb,spoon,sty,Vha26
down	8	ANF	0.00979037896772296	401	192	20	0.104166666666667	0.0498753117206983	GO:0008219	GO:BP	cell death	Ack,aPKC,Atg5,Atg8a,Atx2,Cdk5,CG10209,CG7546,Fmr1,Jafrac2,lola,Myc,N,ptc,S,shi,slmb,vimar,wgn,wrd
down	8	ANF	0.00984875949460477	84	192	9	0.046875	0.107142857142857	GO:0010720	GO:BP	positive regulation of cell development	aPKC,ari-1,Fmr1,Lis-1,Myc,N,shot,slmb,Wnt5
down	8	ANF	0.00984875949460477	84	192	9	0.046875	0.107142857142857	GO:0038127	GO:BP	ERBB signaling pathway	Ack,aop,Ask1,CG5522,drk,Gug,Ptp61F,Sos,sty
down	8	ANF	0.0102542734825003	211	192	14	0.0729166666666667	0.0663507109004739	GO:0001754	GO:BP	eye photoreceptor cell differentiation	Afti,aop,Atx2,drk,Lis-1,lola,N,Rip11,rumi,S,Slik,Sos,sty,vimar
down	8	ANF	0.0107652963211076	336	192	18	0.09375	0.0535714285714286	GO:0012501	GO:BP	programmed cell death	Ack,aPKC,Atg5,Atg8a,Cdk5,CG10209,CG7546,Fmr1,Jafrac2,lola,Myc,N,ptc,S,shi,slmb,wgn,wrd
down	8	ANF	0.0111732713212888	743	192	29	0.151041666666667	0.0390309555854643	GO:0030030	GO:BP	cell projection organization	Abl,AMPKalpha,aPKC,caps,Cdk5,CG42797,Dlic,f,Fmr1,foxo,Lis-1,lola,N,NiPp1,Patronin,Pka-R2,PsGEF,ptc,Ptp61F,Rab5,shot,smt3,Sos,spz,Trim9,WASp,wgn,wnd,Wnt5
down	8	ANF	0.0123609056995265	373	192	19	0.0989583333333333	0.0509383378016086	GO:0033043	GO:BP	regulation of organelle organization	Abl,Aduk,Atx2,Ccm3,Chro,Lis-1,mira,Patronin,PsGEF,Sec16,shi,shot,Slik,slmb,spoon,Tnks,vimar,Vrp1,WASp
down	8	ANF	0.0125745045225477	32	192	6	0.03125	0.1875	GO:0048134	GO:BP	germ-line cyst formation	cuff,Fmr1,Lis-1,pasha,Phf7,slmb
down	8	ANF	0.0128782233377391	245	192	15	0.078125	0.0612244897959184	GO:0090066	GO:BP	regulation of anatomical structure size	Abl,AMPKalpha,Atx2,drk,Fmr1,foxo,Myc,PsGEF,shi,shot,Sos,spoon,Vrp1,WASp,Wnt5
down	8	ANF	0.0130597812820732	308	192	17	0.0885416666666667	0.0551948051948052	GO:0009894	GO:BP	regulation of catabolic process	Aduk,AMPKalpha,ari-1,Atg8a,CG42797,EloB,Fmr1,foxo,Myc,N,Not1,RanBPM,shi,slmb,smg,Tnks,UbcE2H
down	8	ANF	0.0131572658380553	87	192	9	0.046875	0.103448275862069	GO:0007306	GO:BP	egg chorion assembly	cact,Lis-1,N,RanBPM,S,shi,slmb,smt3,spoon
down	8	ANF	0.0133621025861264	160	192	12	0.0625	0.075	GO:0048813	GO:BP	dendrite morphogenesis	Abl,AMPKalpha,CG42797,Dlic,Fmr1,foxo,Lis-1,lola,Rab5,shot,smt3,Wnt5
down	8	ANF	0.0140601994747451	67	192	8	0.0416666666666667	0.119402985074627	GO:0050769	GO:BP	positive regulation of neurogenesis	aPKC,ari-1,Fmr1,Lis-1,Myc,N,shot,Wnt5
down	8	ANF	0.0157148930005237	68	192	8	0.0416666666666667	0.117647058823529	GO:0051650	GO:BP	establishment of vesicle localization	Cdk5,Fmr1,Khc-73,Klp98A,Lis-1,Rab7,Sec16,shi
down	8	ANF	0.016457452332105	191	192	13	0.0677083333333333	0.0680628272251309	GO:0009896	GO:BP	positive regulation of catabolic process	Aduk,AMPKalpha,ari-1,CG42797,EloB,foxo,Not1,RanBPM,shi,slmb,smg,Tnks,UbcE2H
down	8	ANF	0.0167891710469759	314	192	17	0.0885416666666667	0.054140127388535	GO:0007167	GO:BP	enzyme-linked receptor protein signaling pathway	Ack,Ack-like,aop,Ask1,CG5522,drk,Fmr1,foxo,Gug,Lis-1,Myc,Ptp61F,Sdr,slmb,Sos,sty,wrd
down	8	ANF	0.0168429309353914	525	192	23	0.119791666666667	0.0438095238095238	GO:0007389	GO:BP	pattern specification process	aPKC,BthD,cact,cuff,EloB,exd,f,Fmr1,Gug,Lis-1,mira,Myc,N,ph-p,ptc,Rab7,S,slmb,spoon,spz,sty,tral,WASp
down	8	ANF	0.0171599278553968	164	192	12	0.0625	0.0731707317073171	GO:0007611	GO:BP	learning or memory	2mit,Abl,aPKC,Atx2,CenG1A,drk,Fmr1,Khc-73,N,shi,spoon,wnd
down	8	ANF	0.0172309038866519	50	192	7	0.0364583333333333	0.14	GO:0046777	GO:BP	protein autophosphorylation	Abl,Ack,Ack-like,Aduk,Tlk,wnd,wrd
down	8	ANF	0.017401212623306	602	192	25	0.130208333333333	0.0415282392026578	GO:0007610	GO:BP	behavior	2mit,5-HT7,Abl,Adar-PQ,aPKC,Atx2,Cdk5,CenG1A,drk,Fmr1,foxo,Gug,Khc-73,N,para,Pka-R2,RanBPM,S,shi,slmb,spoon,Trim9,unc80,Vrp1,wnd
down	8	ANF	0.0182452645618935	165	192	12	0.0625	0.0727272727272727	GO:0050890	GO:BP	cognition	2mit,Abl,aPKC,Atx2,CenG1A,drk,Fmr1,Khc-73,N,shi,spoon,wnd
down	8	ANF	0.0186075145745975	384	192	19	0.0989583333333333	0.0494791666666667	GO:0048749	GO:BP	compound eye development	Abl,Afti,aop,aPKC,Atx2,drk,foxo,Lis-1,lola,N,Rip11,rumi,S,shi,Slik,Sos,sty,Trim9,vimar
down	8	ANF	0.0192118701472367	223	192	14	0.0729166666666667	0.062780269058296	GO:0010243	GO:BP	response to organonitrogen compound	5-HT7,CG7546,Cyp6d2,drk,Fmr1,foxo,Gp93,Ir92a,Myc,Pka-R2,Ptp61F,Sdr,slmb,wrd
down	8	ANF	0.0197775245866372	318	192	17	0.0885416666666667	0.0534591194968553	GO:0001745	GO:BP	compound eye morphogenesis	Afti,aop,aPKC,Atx2,drk,foxo,Lis-1,lola,N,Rip11,rumi,S,shi,Slik,Sos,sty,vimar
down	8	ANF	0.0217962040819592	116	192	10	0.0520833333333333	0.0862068965517241	GO:0010975	GO:BP	regulation of neuron projection development	Abl,AMPKalpha,CG42797,Dlic,Fmr1,Lis-1,lola,shot,Trim9,Wnt5
down	8	ANF	0.0239360795716471	5118	192	112	0.583333333333333	0.0218835482610395	GO:0006807	GO:BP	nitrogen compound metabolic process	Abl,Ack,Ack-like,Adar-PQ,Aduk,AMPKalpha,aop,aPKC,Aps,ari-1,Ask1,Atg5,Atg8a,ATPsynbetaL,Atx2,bab2,Bre1,bru2,cact,Camta,Ccm3,Cdc5,Cdk5,cg,CG10274,CG10862,CG11357,CG1233,CG1622,CG17568,CG17764,CG33090,CG4022,CG42726,CG42741,CG42797,CG4678,CG6923,CG7025,CG7058,CG7099,CG7546,CG8188,CG8272,CG8944,crol,cuff,eEF1gamma,Eip78C,EloB,enok,exd,FLASH,Fmr1,foxo,Gp93,Gug,Hr96,hzg,Jafrac2,Lis-1,lola,mh,mira,Myc,N…
down	8	ANF	0.0250885728807931	1918	192	54	0.28125	0.0281543274244004	GO:0031323	GO:BP	regulation of cellular metabolic process	Aduk,AMPKalpha,aop,Atg8a,Atx2,bab2,bru2,cact,Camta,Ccm3,Cdc5,Cdk5,cg,CG10274,CG1233,CG17568,CG42726,CG42741,CG8944,crol,cuff,Eip78C,enok,exd,Fmr1,foxo,Gug,Hr96,Lis-1,lola,Myc,N,Nelf-A,Nelf-E,nenya,NiPp1,Not1,ph-p,Pka-R2,qkr58E-2,shi,Slik,smg,smt3,spoon,Spt20,spz,sr,sty,tai,Tnks,Trl,wrd,Zfrp8
down	8	ANF	0.0251615606305477	464	192	21	0.109375	0.0452586206896552	GO:0009886	GO:BP	post-embryonic animal morphogenesis	Atg5,Atg8a,bab2,BthD,caps,cg,crol,drk,EloB,f,Fmr1,Gug,N,ptc,Rab5,RhoGAP71E,S,shot,Sos,sty,Trl
down	8	ANF	0.0263227608224159	359	192	18	0.09375	0.0501392757660167	GO:0042330	GO:BP	taxis	Abl,AMPKalpha,caps,Cdk5,Fmr1,Lis-1,lola,N,NiPp1,Pka-R2,ptc,Ptp61F,shot,Sos,spz,Trim9,wgn,Wnt5
down	8	ANF	0.0272142110081147	326	192	17	0.0885416666666667	0.0521472392638037	GO:0016477	GO:BP	cell migration	Abl,aop,caps,drk,Evi5,Lis-1,N,ptc,Rab5,Rab7,shi,slmb,Sos,spoon,sr,Stam,tai
down	8	ANF	0.0272535016385835	119	192	10	0.0520833333333333	0.0840336134453782	GO:0042461	GO:BP	photoreceptor cell development	Afti,Atx2,Lis-1,lola,N,Rip11,rumi,Slik,sty,vimar
down	8	ANF	0.0293129820812331	173	192	12	0.0625	0.069364161849711	GO:0016358	GO:BP	dendrite development	Abl,AMPKalpha,CG42797,Dlic,Fmr1,foxo,Lis-1,lola,Rab5,shot,smt3,Wnt5
down	8	ANF	0.0293155930839767	120	192	10	0.0520833333333333	0.0833333333333333	GO:0007613	GO:BP	memory	2mit,aPKC,Atx2,CenG1A,drk,Fmr1,N,shi,spoon,wnd
down	8	ANF	0.0298340817448166	202	192	13	0.0677083333333333	0.0643564356435644	GO:0007163	GO:BP	establishment or maintenance of cell polarity	AMPKalpha,aop,aPKC,CG6664,Khc-73,Lis-1,lola,Rab5,S,Slik,slmb,spoon,sty
down	8	ANF	0.0299027403682007	909	192	32	0.166666666666667	0.0352035203520352	GO:0051173	GO:BP	positive regulation of nitrogen compound metabolic process	ari-1,Camta,Ccm3,CG42741,CG42797,CG8944,cuff,EloB,enok,exd,Fmr1,foxo,Hr96,Jafrac2,lola,Myc,N,Nelf-E,nenya,Not1,RanBPM,Slik,slmb,smg,smt3,spoon,spz,sr,tai,Tnks,Trl,UbcE2H
down	8	ANF	0.0319104862855147	435	192	20	0.104166666666667	0.0459770114942529	GO:0048585	GO:BP	negative regulation of response to stimulus	Ack,AMPKalpha,aop,aPKC,cact,crol,EloB,Fmr1,foxo,fz4,Gug,Myc,Patronin,ptc,Ptp61F,rumi,Sdr,slmb,sty,wrd
down	8	ANF	0.0328870243539277	234	192	14	0.0729166666666667	0.0598290598290598	GO:0046530	GO:BP	photoreceptor cell differentiation	Afti,aop,Atx2,drk,Lis-1,lola,N,Rip11,rumi,S,Slik,Sos,sty,vimar
down	8	ANF	0.0360450325280118	149	192	11	0.0572916666666667	0.0738255033557047	GO:0044089	GO:BP	positive regulation of cellular component biogenesis	Abl,Aduk,aPKC,Atx2,PsGEF,shi,shot,slmb,spz,Vrp1,wnd
down	8	ANF	0.0378587936106453	237	192	14	0.0729166666666667	0.0590717299578059	GO:1901698	GO:BP	response to nitrogen compound	5-HT7,CG7546,Cyp6d2,drk,Fmr1,foxo,Gp93,Ir92a,Myc,Pka-R2,Ptp61F,Sdr,slmb,wrd
down	8	ANF	0.0383518360399362	150	192	11	0.0572916666666667	0.0733333333333333	GO:0009953	GO:BP	dorsal/ventral pattern formation	cact,cuff,Fmr1,Lis-1,N,Rab7,S,spoon,spz,sty,tral
down	8	ANF	0.0390051014177479	2719	192	69	0.359375	0.0253769768297168	GO:0019538	GO:BP	protein metabolic process	Abl,Ack,Ack-like,Aduk,AMPKalpha,aPKC,ari-1,Ask1,Atg5,Atg8a,Atx2,Bre1,bru2,Ccm3,Cdk5,CG10862,CG11357,CG42797,CG4678,CG6923,CG7025,CG7058,CG7546,CG8188,CG8272,eEF1gamma,EloB,enok,Fmr1,Gp93,Gug,hzg,Jafrac2,Lis-1,mh,mira,Nelf-A,nenya,NiPp1,Not1,Nrd1,Pka-R2,Ptp36E,Ptp61F,Rab5,RanBPM,RpL27,RpL5,rumi,S,Sdr,shi,Slik,slmb,smg,smt3,spoon,Spt20,sr,Stam,sty,Tlk,Tnks,Trim9,Trl,UbcE2H,wnd,wrd,Zfrp8
down	8	ANF	0.0397056841618187	2150	192	58	0.302083333333333	0.0269767441860465	GO:0051234	GO:BP	establishment of localization	Abl,Afti,aop,aPKC,Atg5,ATPsynbetaL,Ca-beta,Calx,Cdk5,CG14507,CG14971,CG15270,CG31103,CG32054,CG42797,CG6664,Chro,Dlic,drk,ens,Evi5,Fife,Fmr1,Gmap,Golgin84,Ir92a,Khc-73,Klp98A,Letm1,Lis-1,lqfR,Mapmodulin,NKAIN,para,PsGEF,ptc,Rab5,Rab7,RanBPM,Rip11,S,Sec16,shi,SIDL,Slik,smg,st,Stam,TBC1D16,tral,unc80,Vha16-1,Vha26,Vha55,Vha68-2,Vps13D,Vps50,WASp
down	8	ANF	0.0407437783850321	594	192	24	0.125	0.0404040404040404	GO:0016192	GO:BP	vesicle-mediated transport	Afti,aop,drk,Fife,Fmr1,Gmap,Golgin84,Klp98A,Lis-1,lqfR,PsGEF,ptc,Rab5,Rab7,Rip11,S,Sec16,shi,SIDL,st,Stam,Vha68-2,Vps50,WASp
down	8	ANF	0.0433811282092539	78	192	8	0.0416666666666667	0.102564102564103	GO:0008286	GO:BP	insulin receptor signaling pathway	drk,Fmr1,foxo,Myc,Ptp61F,Sdr,slmb,wrd
down	8	ANF	0.0434789505903589	240	192	14	0.0729166666666667	0.0583333333333333	GO:0061061	GO:BP	muscle structure development	aop,EloB,ens,exd,Gug,lola,N,shot,spz,sr,sty,Vrp1,WASp,Wnt5
down	8	ANF	0.0478648779707289	127	192	10	0.0520833333333333	0.078740157480315	GO:0040012	GO:BP	regulation of locomotion	AMPKalpha,aop,Evi5,lola,ptc,slmb,Stam,tai,Trim9,Wnt5
down	8	ANF	0.000118498675014897	6225	205	140	0.682926829268293	0.0224899598393574	GO:0043229	GO:CC	intracellular organelle	Ack,Adar-PQ,Aduk,Afti,alt,AMPKalpha,aop,Aps,ari-1,Atg5,Atg8a,ATPsynbetaL,Atx2,bab2,Bre1,bru2,BthD,cact,Camta,Ccm3,Cdc5,Cdk5,CenG1A,cg,CG10209,CG10274,CG10862,CG11357,CG1233,CG14767,CG14971,CG1622,CG17568,CG17764,CG30403,CG42233,CG42741,CG5022,CG6664,CG6923,CG7099,CG7546,CG8188,CG8944,Chro,crol,cuff,Cyp6d2,Dlic,drk,eEF1gamma,Eip78C,EloB,enok,ens,Evi5,exd,Fife,FLASH,Fmr1,foxo,Gmap,Golgin84,Gp93,Gug…
down	8	ANF	0.00014725198528657	7264	205	156	0.760975609756098	0.0214757709251101	GO:0005622	GO:CC	intracellular anatomical structure	Abl,Ack,Adar-PQ,Aduk,Afti,alt,AMPKalpha,aop,aPKC,Aps,ari-1,Atg5,Atg8a,ATPsynbetaL,Atx2,bab2,Bre1,bru2,BthD,cact,Camta,Ccm3,Cdc5,Cdk5,CenG1A,cg,CG10209,CG10274,CG10862,CG11357,CG1233,CG14767,CG14971,CG1622,CG17568,CG17764,CG30403,CG31342,CG4022,CG42233,CG42741,CG42797,CG5022,CG6664,CG6923,CG7058,CG7099,CG7546,CG8188,CG8944,Chro,crol,cuff,Cyp6d2,Dlic,drk,eEF1gamma,Eip78C,EloB,enok,ens,Evi5,exd,f,Fi…
down	8	ANF	0.000239222704955424	5557	205	128	0.624390243902439	0.0230340111570992	GO:0043231	GO:CC	intracellular membrane-bounded organelle	Ack,Adar-PQ,Aduk,Afti,alt,AMPKalpha,aop,Aps,ari-1,Atg5,Atg8a,ATPsynbetaL,bab2,Bre1,bru2,BthD,cact,Camta,Ccm3,Cdc5,Cdk5,CenG1A,cg,CG10209,CG10274,CG10862,CG11357,CG1233,CG14767,CG14971,CG1622,CG17568,CG17764,CG30403,CG42233,CG42741,CG6923,CG7099,CG7546,CG8188,CG8944,Chro,crol,cuff,Cyp6d2,Dlic,drk,eEF1gamma,Eip78C,EloB,enok,Evi5,exd,FLASH,Fmr1,foxo,Gmap,Golgin84,Gp93,Gug,His3:CG33866,Hr96,Jafrac2,K…
down	8	ANF	0.000388331917560835	6327	205	140	0.682926829268293	0.0221273905484432	GO:0043226	GO:CC	organelle	Ack,Adar-PQ,Aduk,Afti,alt,AMPKalpha,aop,Aps,ari-1,Atg5,Atg8a,ATPsynbetaL,Atx2,bab2,Bre1,bru2,BthD,cact,Camta,Ccm3,Cdc5,Cdk5,CenG1A,cg,CG10209,CG10274,CG10862,CG11357,CG1233,CG14767,CG14971,CG1622,CG17568,CG17764,CG30403,CG42233,CG42741,CG5022,CG6664,CG6923,CG7099,CG7546,CG8188,CG8944,Chro,crol,cuff,Cyp6d2,Dlic,drk,eEF1gamma,Eip78C,EloB,enok,ens,Evi5,exd,Fife,FLASH,Fmr1,foxo,Gmap,Golgin84,Gp93,Gug…
down	8	ANF	0.000938958072457354	505	205	24	0.117073170731707	0.0475247524752475	GO:0097708	GO:CC	intracellular vesicle	Ack,Afti,AMPKalpha,CG6923,Evi5,Khc-73,Klp98A,lqfR,N,prd1,PsGEF,ptc,Rab5,Rab7,Rip11,S,Sec16,shi,SIDL,st,Stam,TBC1D16,Vha55,Vps50
down	8	ANF	0.000938958072457354	505	205	24	0.117073170731707	0.0475247524752475	GO:0031410	GO:CC	cytoplasmic vesicle	Ack,Afti,AMPKalpha,CG6923,Evi5,Khc-73,Klp98A,lqfR,N,prd1,PsGEF,ptc,Rab5,Rab7,Rip11,S,Sec16,shi,SIDL,st,Stam,TBC1D16,Vha55,Vps50
down	8	ANF	0.00139537529636218	10613	205	198	0.965853658536585	0.018656364835579	GO:0110165	GO:CC	cellular anatomical entity	2mit,5-HT7,Abl,Ack,Ack-like,Adar-PQ,Aduk,Afti,alt,AMPKalpha,aop,aPKC,Aps,ari-1,Ask1,Atg5,Atg8a,ATPsynbetaL,Atx2,b6,bab2,Bre1,bru2,BthD,Ca-beta,cact,Calx,Camta,caps,Ccm3,Cdc5,Cdk5,CenG1A,cg,CG10209,CG10274,CG10862,CG11357,CG1233,CG14507,CG14767,CG14971,CG15270,CG1622,CG17568,CG17764,CG30158,CG30403,CG31103,CG31342,CG32054,CG32815,CG33090,CG34355,CG4022,CG42233,CG42258,CG42709,CG42741,CG42747,CG427…
down	8	ANF	0.00258177620946404	299	205	17	0.0829268292682927	0.0568561872909699	GO:0005768	GO:CC	endosome	AMPKalpha,CG6923,Evi5,Khc-73,Klp98A,lqfR,N,prd1,Rab5,Rab7,Rip11,S,SIDL,Stam,TBC1D16,Vha55,Vps50
down	8	ANF	0.00274688756649399	5776	205	128	0.624390243902439	0.0221606648199446	GO:0043227	GO:CC	membrane-bounded organelle	Ack,Adar-PQ,Aduk,Afti,alt,AMPKalpha,aop,Aps,ari-1,Atg5,Atg8a,ATPsynbetaL,bab2,Bre1,bru2,BthD,cact,Camta,Ccm3,Cdc5,Cdk5,CenG1A,cg,CG10209,CG10274,CG10862,CG11357,CG1233,CG14767,CG14971,CG1622,CG17568,CG17764,CG30403,CG42233,CG42741,CG6923,CG7099,CG7546,CG8188,CG8944,Chro,crol,cuff,Cyp6d2,Dlic,drk,eEF1gamma,Eip78C,EloB,enok,Evi5,exd,FLASH,Fmr1,foxo,Gmap,Golgin84,Gp93,Gug,His3:CG33866,Hr96,Jafrac2,K…
down	8	ANF	0.00494850390176443	558	205	24	0.117073170731707	0.043010752688172	GO:0031982	GO:CC	vesicle	Ack,Afti,AMPKalpha,CG6923,Evi5,Khc-73,Klp98A,lqfR,N,prd1,PsGEF,ptc,Rab5,Rab7,Rip11,S,Sec16,shi,SIDL,st,Stam,TBC1D16,Vha55,Vps50
down	8	ANF	0.00622578203936289	3214	205	81	0.395121951219512	0.0252022401991288	GO:0005634	GO:CC	nucleus	Adar-PQ,AMPKalpha,aop,Aps,ari-1,bab2,Bre1,bru2,Camta,Cdc5,Cdk5,CenG1A,cg,CG10209,CG10274,CG10862,CG1233,CG1622,CG17568,CG17764,CG30403,CG42233,CG42741,CG7099,CG7546,CG8188,CG8944,Chro,crol,cuff,Dlic,drk,eEF1gamma,Eip78C,EloB,enok,exd,FLASH,Fmr1,foxo,Gug,His3:CG33866,Hr96,Lis-1,lola,lqfR,Mapmodulin,mh,Myc,N,Nelf-A,Nelf-E,nenya,NiPp1,Not1,pasha,ph-p,Phf7,Pop5,Ptp61F,qkr58E-2,RanBPM,RpL5,slmb,smt3,S…
down	8	ANF	0.0146493292172712	448	205	20	0.0975609756097561	0.0446428571428571	GO:0045202	GO:CC	synapse	5-HT7,Abl,Atg8a,b6,Ca-beta,cact,Calx,drk,Fife,Fmr1,Letm1,lqfR,PsGEF,Rab5,Rab7,shi,st,WASp,wnd,wrd
down	8	ANF	0.0166939298973992	2984	205	75	0.365853658536585	0.0251340482573727	GO:0032991	GO:CC	protein-containing complex	Ack,Afti,AMPKalpha,aPKC,ari-1,Ask1,Atg5,ATPsynbetaL,Bre1,bru2,Ca-beta,Ccm3,Cdc5,Cdk5,CG10862,CG1622,CG17764,CG4022,CG42233,CG7099,CG7546,CG8272,Dlic,drk,eEF1gamma,EloB,enok,exd,FLASH,Fmr1,Gem4c,HIP,His3:CG33866,Hr96,Khc-73,Klp98A,Lis-1,lqfR,Myc,N,Nelf-A,Nelf-E,Not1,Nrd1,para,pasha,ph-p,Pka-R2,Pop5,RanBPM,RpL27,RpL5,shi,SIDL,slmb,smt3,Spt20,spz,Stam,TAF1C-like,tral,Trl,Tsen2,tth,UbcE2H,unc80,Vha16…
down	8	ANF	0.0197371935249435	609	205	24	0.117073170731707	0.0394088669950739	GO:0030054	GO:CC	cell junction	5-HT7,Abl,aPKC,Atg8a,b6,Ca-beta,cact,Calx,CG5022,drk,Fife,Fmr1,Letm1,lqfR,N,PsGEF,Rab5,Rab7,shi,shot,st,WASp,wnd,wrd
down	8	ANF	0.031526923879846	7	205	3	0.0146341463414634	0.428571428571429	GO:0097574	GO:CC	lateral part of cell	AMPKalpha,Patronin,shot
down	8	ANF	0.0374660044431498	443	205	19	0.0926829268292683	0.0428893905191874	GO:0005794	GO:CC	Golgi apparatus	Afti,BthD,Ccm3,CG11357,CG14971,CG6923,Evi5,Fmr1,Gmap,Golgin84,lqfR,N,NUCB1,prd1,S,Sec16,SIDL,spoon,Vps50
down	8	ANF	0.0498133210217379	8	205	3	0.0146341463414634	0.375	GO:0000221	GO:CC	vacuolar proton-transporting V-type ATPase, V1 domain	Vha26,Vha55,Vha68-2
down	8	ANF	5.60948412134175e-14	3672	197	116	0.588832487309645	0.0315904139433551	GO:0005515	GO:MF	protein binding	2mit,Abl,Ack,Ack-like,Afti,aop,aPKC,ari-1,Ask1,Atg5,Atg8a,Atx2,bab2,Ca-beta,cact,Calx,Camta,caps,Ccm3,Cdk5,CenG1A,CG10164,CG10209,CG10862,CG12024,CG15617,CG42233,CG42709,CG42797,CG5022,CG7058,CG7546,CG7824,CG8272,Chro,cuff,Dlic,dpr10,drk,EloB,enok,ens,Evi5,exd,f,Fife,FLASH,Fmr1,foxo,fz4,Gmap,Golgin84,Gp93,Gug,Hil,HIP,His3:CG33866,Hr96,Jafrac2,Khc-73,Klp98A,Lis-1,lola,lqfR,Mapmodulin,mh,mira,msb1l…
down	8	ANF	7.07428866159101e-14	6906	197	167	0.847715736040609	0.0241818708369534	GO:0005488	GO:MF	binding	2mit,Abl,Ack,Ack-like,Adar-PQ,Aduk,Afti,AMPKalpha,aop,aPKC,ari-1,Ask1,Atg5,Atg8a,ATPsynbetaL,Atx2,bab2,Bre1,bru2,Ca-beta,cact,Calx,Camta,caps,Ccm3,Cdc5,Cdk5,CenG1A,cg,CG10164,CG10209,CG10274,CG10862,CG12024,CG1233,CG14507,CG15617,CG17568,CG17658,CG30158,CG30403,CG42233,CG42709,CG42726,CG42741,CG42797,CG4678,CG5022,CG6923,CG7025,CG7058,CG7099,CG7546,CG7824,CG8188,CG8192,CG8272,CG8944,CG9281,Chro,c…
down	8	ANF	0.000131990702620712	455	197	24	0.121827411167513	0.0527472527472527	GO:0019899	GO:MF	enzyme binding	ari-1,Atg8a,Ccm3,CG10862,CG7058,CG7546,Evi5,Fife,Fmr1,Gmap,Golgin84,Myc,N,NiPp1,ph-p,Pka-R2,prd1,Ptp61F,RanBPM,Rip11,Sec16,smt3,tral,WASp
down	8	ANF	0.00199342469587251	3135	197	80	0.406091370558376	0.025518341307815	GO:1901363	GO:MF	heterocyclic compound binding	Abl,Ack,Ack-like,Adar-PQ,Aduk,AMPKalpha,aop,aPKC,Ask1,ATPsynbetaL,Atx2,bab2,bru2,Camta,Cdc5,Cdk5,CenG1A,cg,CG10209,CG10274,CG10862,CG1233,CG17568,CG30158,CG30403,CG42726,CG42741,CG7099,CG8188,CG8944,CG9281,crol,cuff,Cyp6d2,Dlic,eEF1gamma,Eip78C,enok,exd,Fmr1,foxo,Gp93,Gug,His3:CG33866,Hr96,Khc-73,Klp98A,lola,mh,Myc,Nelf-A,Nelf-E,NiPp1,pasha,ph-p,Pka-R2,Pop5,qkr58E-2,Rab5,Rab7,RpL5,Sam-S,Sdr,shi,S…
down	8	ANF	0.00274202405250902	3160	197	80	0.406091370558376	0.0253164556962025	GO:0097159	GO:MF	organic cyclic compound binding	Abl,Ack,Ack-like,Adar-PQ,Aduk,AMPKalpha,aop,aPKC,Ask1,ATPsynbetaL,Atx2,bab2,bru2,Camta,Cdc5,Cdk5,CenG1A,cg,CG10209,CG10274,CG10862,CG1233,CG17568,CG30158,CG30403,CG42726,CG42741,CG7099,CG8188,CG8944,CG9281,crol,cuff,Cyp6d2,Dlic,eEF1gamma,Eip78C,enok,exd,Fmr1,foxo,Gp93,Gug,His3:CG33866,Hr96,Khc-73,Klp98A,lola,mh,Myc,Nelf-A,Nelf-E,NiPp1,pasha,ph-p,Pka-R2,Pop5,qkr58E-2,Rab5,Rab7,RpL5,Sam-S,Sdr,shi,S…
down	8	ANF	0.017470087043113	106	197	9	0.0456852791878173	0.0849056603773585	GO:0031267	GO:MF	small GTPase binding	Evi5,Fife,Gmap,Golgin84,prd1,RanBPM,Rip11,Sec16,WASp
down	8	ANF	0.0233409160575174	110	197	9	0.0456852791878173	0.0818181818181818	GO:0051020	GO:MF	GTPase binding	Evi5,Fife,Gmap,Golgin84,prd1,RanBPM,Rip11,Sec16,WASp
down	8	ANF	0.00866992175571504	100	57	8	0.140350877192982	0.08	KEGG:04150	KEGG	mTOR signaling pathway	AMPKalpha,drk,fz4,Sos,Vha26,Vha55,Vha68-2,Wnt5
down	8	ANF	0.0145124254125097	82	57	7	0.12280701754386	0.0853658536585366	KEGG:04145	KEGG	Phagosome	Dlic,Rab5,Rab7,Vha16-1,Vha26,Vha55,Vha68-2
down	8	ANF	0.0389732396817117	28	57	4	0.0701754385964912	0.142857142857143	KEGG:04320	KEGG	Dorso-ventral axis formation	aop,drk,N,Sos
down	8	ANF	0.0390424347064376	125	57	8	0.140350877192982	0.064	KEGG:04144	KEGG	Endocytosis	aPKC,CenG1A,Rab5,Rab7,Rip11,shi,Stam,WASp
down	8	ANF	0.046880953895784	1052	216	32	0.148148148148148	0.0304182509505703	TF:M00940_1	TF	Factor: E2F-1; motif: NTTTCGCGCS; match class: 1	AMPKalpha,Ask1,b6,bru2,Ccm3,CG13760,CG14971,CG17658,CG30158,CG42671,CG42709,CG42741,CG5746,CG7058,CG8944,FLASH,Gug,Mapmodulin,mh,NiPp1,Phf7,prd1,ptc,Ptp61F,RhoGAP71E,S,sr,Stam,Tsp96F,Vha16-1,Wnt5,yps
down	8	ANF	0.0499785546215394	21	9	3	0.333333333333333	0.142857142857143	WP:WP97	WP	Wnt signaling pathway	ptc,slmb,wrd
down	8	ANM	0.0156271241438294	443	173	18	0.104046242774566	0.0406320541760722	GO:0005794	GO:CC	Golgi apparatus	alpha-Man-IIa,alpha-Spec,Arfip,CDC50,CG12121,CG1407,CG33129,CG7083,CG8668,Cog2,gammaCOP,Golgin84,Hsepi,lqfR,NUCB1,Scamp,SIDL,Vps50
down	8	ANM	0.0256694893382957	16	40	3	0.075	0.1875	KEGG:00062	KEGG	Fatty acid elongation	Hacd2,Ppt1,spidey
down	8	LEF	0.0029977345224444	196	69	8	0.115942028985507	0.0408163265306122	GO:0005840	GO:CC	ribosome	CG4679,mRpL32,mRpL51,RpL30,RpLP2,RpS11,RpS19a,RpS3
down	8	LEF	0.012544598373607	176	69	7	0.101449275362319	0.0397727272727273	GO:0044391	GO:CC	ribosomal subunit	mRpL32,mRpL51,RpL30,RpLP2,RpS11,RpS19a,RpS3
down	8	LEF	0.0354020911116553	177	72	7	0.0972222222222222	0.0395480225988701	GO:0003735	GO:MF	structural constituent of ribosome	mRpL32,mRpL51,RpL30,RpLP2,RpS11,RpS19a,RpS3
down	8	LEM	0.0196297129989946	8	88	3	0.0340909090909091	0.375	GO:0010996	GO:BP	response to auditory stimulus	Dnai2,iav,nan
down	8	LEM	0.0435913315995902	284	88	10	0.113636363636364	0.0352112676056338	GO:0032101	GO:BP	regulation of response to external stimulus	Hat1,HmgZ,iav,nan,p38b,Ppt1,raptor,SkpA,smt3,unc-45
down	8	LEM	0.0451820227849767	6906	87	67	0.770114942528736	0.00970170865913698	GO:0005488	GO:MF	binding	Aduk,ap,Atx-1,boi,CG10185,CG13133,CG1637,CG16779,CG17278,CG2017,CG30403,CG4009,CG4788,CG6055,CG6418,CG6454,CG7702,CG7903,cN-IIIB,CSN6,Dnai2,Drep2,dysf,ebd2,eEF1gamma,Eh,eIF5,elB,Elp1,Fen1,FLASH,fry,Gcn5,gsb,Hat1,HmgZ,Hsp68,iav,KLHL18,Larp4B,Leash,lic,Loxl1,ltl,Mitofilin,MTF-1,nan,Nelf-E,nonC,Nrd1,oxt,p38b,PAPLA1,pns,raptor,Rbcn-3B,Rbp1-like,Rip11,RpL30,RpS3,Sgsh,SIFaR,SkpA,smt3,Ten-a,Ubr3,unc-45
down	8	LEM	0.0492665748977536	2	22	2	0.0909090909090909	1	HP:0002766	HP	Relatively short spine	iav,nan
down	8	LEM	0.0492665748977536	2	22	2	0.0909090909090909	1	HP:0010228	HP	Absent epiphyses of the phalanges of the hand	iav,nan
down	8	LEM	0.0492665748977536	2	22	2	0.0909090909090909	1	HP:0009060	HP	Scapular muscle atrophy	iav,nan
down	8	LEM	0.0492665748977536	2	22	2	0.0909090909090909	1	HP:0008964	HP	Nonprogressive muscular atrophy	iav,nan
down	8	LEM	0.0492665748977536	2	22	2	0.0909090909090909	1	HP:0008922	HP	Childhood-onset short-trunk short stature	iav,nan
down	8	LEM	0.0492665748977536	2	22	2	0.0909090909090909	1	HP:0006375	HP	Dumbbell-shaped femur	iav,nan
down	8	LEM	0.0492665748977536	2	22	2	0.0909090909090909	1	HP:0006239	HP	Shortening of all middle phalanges of the toes	iav,nan
down	8	LEM	0.0492665748977536	2	22	2	0.0909090909090909	1	HP:0005872	HP	Brachytelomesophalangy	iav,nan
down	8	LEM	0.0492665748977536	2	22	2	0.0909090909090909	1	HP:0003795	HP	Short middle phalanx of toe	iav,nan
down	8	LEM	0.0492665748977536	2	22	2	0.0909090909090909	1	HP:0003634	HP	Amyoplasia	iav,nan
down	8	LEM	0.0492665748977536	2	22	2	0.0909090909090909	1	HP:0031520	HP	Groin pain	iav,nan
down	8	LEM	0.0492665748977536	2	22	2	0.0909090909090909	1	HP:0003332	HP	Absent primary metaphyseal spongiosa	iav,nan
down	8	LEM	0.0492665748977536	2	22	2	0.0909090909090909	1	HP:0002831	HP	Long coccyx	iav,nan
down	8	LEM	0.0492665748977536	2	22	2	0.0909090909090909	1	HP:0002826	HP	Halberd-shaped pelvis	iav,nan
down	8	LEM	0.0492665748977536	2	22	2	0.0909090909090909	1	HP:0002822	HP	Hyperplasia of the femoral trochanters	iav,nan
down	8	LEM	0.0492665748977536	2	22	2	0.0909090909090909	1	HP:0002810	HP	Dumbbell-shaped metaphyses	iav,nan
down	8	LEM	0.0492665748977536	2	22	2	0.0909090909090909	1	HP:0001465	HP	Amyotrophy involving the shoulder musculature	iav,nan
down	8	LEM	0.0492665748977536	2	22	2	0.0909090909090909	1	HP:0003562	HP	Abnormal metaphyseal vascular invasion	iav,nan
down	8	LEM	0.0155454346839655	38	2	2	1	0.0526315789473684	WP:WP537	WP	Translation factors	eEF1gamma,eIF5
down	8	OV	0.000664194699508974	56	89	6	0.0674157303370786	0.107142857142857	GO:0022625	GO:CC	cytosolic large ribosomal subunit	RpL10Ab,RpL12,RpL30,RpL32,RpL40,RpLP2
down	8	OV	0.0018541943423819	101	89	7	0.0786516853932584	0.0693069306930693	GO:0022626	GO:CC	cytosolic ribosome	RpL10Ab,RpL12,RpL30,RpL32,RpL40,RpLP2,RpS27
down	8	OV	0.0260152699067843	106	89	6	0.0674157303370786	0.0566037735849057	GO:0015934	GO:CC	large ribosomal subunit	RpL10Ab,RpL12,RpL30,RpL32,RpL40,RpLP2
down	8	PRF	0.0013989672551163	19	54	4	0.0740740740740741	0.210526315789474	GO:1905475	GO:BP	regulation of protein localization to membrane	dally,Klp61F,smt3,Stacl-PR
down	8	PRF	0.00483048319303836	8	54	3	0.0555555555555556	0.375	GO:1903078	GO:BP	positive regulation of protein localization to plasma membrane	Klp61F,smt3,Stacl-PR
down	8	PRF	0.00722219936615252	9	54	3	0.0555555555555556	0.333333333333333	GO:1904377	GO:BP	positive regulation of protein localization to cell periphery	Klp61F,smt3,Stacl-PR
down	8	PRF	0.0102839340825544	10	54	3	0.0555555555555556	0.3	GO:1903076	GO:BP	regulation of protein localization to plasma membrane	Klp61F,smt3,Stacl-PR
down	8	PRF	0.0187316943479573	12	54	3	0.0555555555555556	0.25	GO:1905477	GO:BP	positive regulation of protein localization to membrane	Klp61F,smt3,Stacl-PR
down	8	PRF	0.0242721869038719	13	54	3	0.0555555555555556	0.230769230769231	GO:1904375	GO:BP	regulation of protein localization to cell periphery	Klp61F,smt3,Stacl-PR
down	8	PRM	0.00338880018792232	1784	107	35	0.327102803738318	0.0196188340807175	GO:0030154	GO:BP	cell differentiation	abo,alpha-Spec,AMPKalpha,ana2,Atx2,BicC,Ca-alpha1D,CG31076,CG46338,CG8668,Col4a1,CSN6,dally,dop,eag,foi,frac,Mbs-PS,mfrn,mim,Mkk4,nito,Phf7,Pif1A,Rbf2,Rip11,rumi,smt3,sns,Spn,stau,Strip,Syn2,Unc-89,Vps26
down	8	PRM	0.00515784859833053	1817	107	35	0.327102803738318	0.019262520638415	GO:0048869	GO:BP	cellular developmental process	abo,alpha-Spec,AMPKalpha,ana2,Atx2,BicC,Ca-alpha1D,CG31076,CG46338,CG8668,Col4a1,CSN6,dally,dop,eag,foi,frac,Mbs-PS,mfrn,mim,Mkk4,nito,Phf7,Pif1A,Rbf2,Rip11,rumi,smt3,sns,Spn,stau,Strip,Syn2,Unc-89,Vps26
down	8	PRM	0.00791778380662365	32	107	5	0.0467289719626168	0.15625	GO:0098659	GO:BP	inorganic cation import across plasma membrane	Ca-alpha1D,Calx,foi,Irk2,Ncc69
down	8	PRM	0.00791778380662365	32	107	5	0.0467289719626168	0.15625	GO:0099587	GO:BP	inorganic ion import across plasma membrane	Ca-alpha1D,Calx,foi,Irk2,Ncc69
down	8	PRM	0.0437373207611653	45	107	5	0.0467289719626168	0.111111111111111	GO:0098739	GO:BP	import across plasma membrane	Ca-alpha1D,Calx,foi,Irk2,Ncc69
down	8	PRM	0.000152247776678157	79	116	8	0.0689655172413793	0.10126582278481	GO:0045178	GO:CC	basal part of cell	alpha-Spec,AMPKalpha,Ca-alpha1D,dally,foi,Oatp58Dc,stau,Zip88E
down	8	PRM	0.000228926825845015	58	116	7	0.0603448275862069	0.120689655172414	GO:0009925	GO:CC	basal plasma membrane	alpha-Spec,Ca-alpha1D,dally,foi,Oatp58Dc,stau,Zip88E
down	8	PRM	0.000657230115736491	44	116	6	0.0517241379310345	0.136363636363636	GO:0016323	GO:CC	basolateral plasma membrane	alpha-Spec,Ca-alpha1D,dally,foi,Oatp58Dc,Zip88E
down	8	PRM	0.0275334296252127	24	112	4	0.0357142857142857	0.166666666666667	GO:0046915	GO:MF	transition metal ion transmembrane transporter activity	foi,mfrn,Trpm,Zip88E
down	9	ANF	1.75939006901178e-06	3840	701	302	0.430813124108417	0.0786458333333333	GO:0032501	GO:BP	multicellular organismal process	18w,Acer,Acp65Aa,Akap200,alpha-Man-Ia,alphaSnap,ana,Appl,Arl2,arm,Arp53D,Arr1,Arr2,Atg13,Atpalpha,b6,bark,bdl,beta-Spec,bif,BoYb,brm,Btk29A,btv,Bx,car,CarT,Ccp84Ab,Cdc42,Cdep,Ced-12,Cerk,CG10226,CG10433,CG11608,CG12206,CG13531,CG13559,CG15930,CG16952,CG17819,CG2016,CG30285,CG30344,CG31189,CG31661,CG32679,CG34129,CG34130,CG42674,CG43867,CG45105,CG46339,CG4766,CG5162,CG5541,CG6083,CG7781,CG9806,chb…
down	9	ANF	2.50759800813013e-05	3993	701	306	0.436519258202568	0.0766341096919609	GO:0050794	GO:BP	regulation of cellular process	18w,5-HT2B,ADD1,Akap200,ana,Appl,Arl2,arm,Arr1,Arr2,Atg13,Axud1,b6,beta-Spec,bif,Blm,bon,BoYb,brm,Btk29A,Bub1,Bx,Capa,car,casp,Cdc42,Cdep,Ced-12,Cerk,CG10298,CG10510,CG10631,CG11319,CG11437,CG11964,CG13398,CG13559,CG13609,CG1368,CG14339,CG14739,CG15923,CG16704,CG17359,CG17597,CG17801,CG17806,CG17917,CG1815,CG2053,CG2652,CG2678,CG31467,CG31760,CG32532,CG33958,CG34354,CG42674,CG42741,CG44002,CG4483…
down	9	ANF	3.75169655082357e-05	4473	701	335	0.477888730385164	0.0748938072881735	GO:0050789	GO:BP	regulation of biological process	18w,5-HT2B,Acer,Achl,ADD1,Akap200,alphaSnap,ana,Appl,Arl2,arm,Arp53D,Arr1,Arr2,Atg13,Atpalpha,Axud1,b6,beta-Spec,beta'COP,bif,Blm,bon,BoYb,brm,Btk29A,Bub1,Bx,Capa,car,casp,Cdc42,Cdep,Ced-12,Cerk,CG10298,CG10510,CG10631,CG11319,CG1139,CG11437,CG11964,CG13398,CG13531,CG13559,CG13609,CG1368,CG14260,CG14339,CG14739,CG15923,CG15930,CG16704,CG17359,CG17597,CG17801,CG17806,CG17917,CG1815,CG2053,CG2652,C…
down	9	ANF	6.23372787116928e-05	3256	701	257	0.366619115549215	0.0789312039312039	GO:0050896	GO:BP	response to stimulus	18w,5-HT2B,ADD1,Akap200,alpha-Man-Ia,Appl,arm,Arr1,Arr2,atk,Atpalpha,AttC,b6,bark,bdl,beta-Spec,bif,Blm,BomBc2,brm,Btk29A,btv,Bub1,Bx,Capa,car,CarT,casp,Cdc42,Cdep,Ced-12,Cerk,CG10226,CG10298,CG10433,CG11437,CG11842,CG13398,CG16704,CG17917,CG2652,CG2990,CG30344,CG31760,CG33958,CG42674,CG44838,CG5199,CG5555,CG6435,CG6766,CG7369,CG8173,CG9304,chb,chif,chp,Cht7,CkIIbeta,Claspin,crb,Crz,CTCF,cu,cyst,…
down	9	ANF	0.000140539877671609	2063	701	176	0.251069900142653	0.0853126514784295	GO:0023052	GO:BP	signaling	18w,5-HT2B,Akap200,alphaSnap,Arl2,arm,Arr1,Arr2,Atpalpha,b6,beta-Spec,bif,Btk29A,Bub1,Capa,casp,Cdc42,Cdep,Ced-12,Cerk,CG10298,CG11437,CG13398,CG13531,CG16704,CG17917,CG31760,CG33958,CG42674,CG44838,CG5541,CG5555,CG6766,CG7369,CG7781,CG8173,CG9304,CkIIbeta,Claspin,cpx,crb,Crz,cyst,dah,dally,Dap160,DAT,Dgk,Dlg5,dnc,Doa,Dok,dsf,Dys,E(spl)m4-BFM,E(spl)m6-BFM,E(spl)mdelta-HLH,EcR,Efa6,Eip75B,Eip78C,E…
down	9	ANF	0.000179415218792754	2114	701	179	0.255349500713267	0.0846736045411542	GO:0007154	GO:BP	cell communication	18w,5-HT2B,Akap200,alphaSnap,Arl2,arm,Arr1,Arr2,Atpalpha,b6,beta-Spec,bif,Btk29A,Bub1,Capa,car,casp,Cdc42,Cdep,Ced-12,Cerk,CG10298,CG11437,CG13398,CG13531,CG16704,CG17917,CG31760,CG33958,CG42674,CG44838,CG5541,CG5555,CG6766,CG7369,CG7781,CG8173,CG9304,CkIIbeta,Claspin,cpx,crb,Crz,cyst,dah,dally,Dap160,DAT,Dgk,Dlg5,dnc,Doa,Dok,dsf,Dys,E(spl)m4-BFM,E(spl)m6-BFM,E(spl)mdelta-HLH,EcR,Efa6,Eip75B,Eip7…
down	9	ANF	0.000212452221538644	4751	701	348	0.496433666191155	0.0732477373184593	GO:0065007	GO:BP	biological regulation	18w,5-HT2B,Acer,Achl,ADD1,Akap200,alphaSnap,ana,Appl,Arl2,arm,Arp53D,Arr1,Arr2,Atg13,ATP8A-PQ,Atpalpha,Axud1,b6,bark,beta-Spec,beta'COP,bif,Blm,bon,BoYb,brm,Btk29A,Bub1,Bx,Capa,car,CarT,casp,Cdc42,Cdep,Ced-12,Cerk,CG10298,CG10433,CG10510,CG10631,CG11319,CG1139,CG11437,CG11964,CG13398,CG13531,CG13559,CG13609,CG1368,CG14260,CG14339,CG14739,CG15923,CG15930,CG16704,CG17359,CG17597,CG17801,CG17806,CG1…
down	9	ANF	0.000237788101599856	1846	701	160	0.228245363766049	0.0866738894907909	GO:0007165	GO:BP	signal transduction	18w,5-HT2B,Akap200,arm,Arr1,Arr2,b6,bif,Btk29A,Bub1,Capa,casp,Cdc42,Cdep,Ced-12,Cerk,CG10298,CG11437,CG13398,CG16704,CG17917,CG31760,CG33958,CG42674,CG44838,CG5555,CG6766,CG7369,CG8173,CG9304,CkIIbeta,Claspin,crb,Crz,cyst,dally,Dap160,Dgk,Dlg5,dnc,Doa,Dok,dsf,E(spl)m4-BFM,E(spl)m6-BFM,E(spl)mdelta-HLH,EcR,Efa6,Eip75B,Eip78C,ETH,FER,Fnta,Gbeta5,Gbeta76C,gd,GNBP2,GNBP3,Gprk2,Gr32a,Gr58b,Gr85a,grass…
down	9	ANF	0.00129876959021666	66	701	16	0.0228245363766049	0.242424242424242	GO:0007601	GO:BP	visual perception	Arr1,Arr2,CarT,chp,Doa,Gbeta76C,gl,inaC,ninaC,ninaE,ninaG,Rh4,Rh5,sif-PP,trp,trpl
down	9	ANF	0.00173641673762237	1817	701	154	0.219686162624822	0.0847550908090259	GO:0048869	GO:BP	cellular developmental process	18w,Akap200,ana,Appl,Arl2,arm,Arp53D,Atg13,bdl,beta-Spec,bif,blow,BoYb,brm,Btk29A,Cdc42,Cdep,Ced-12,CG13531,CG15930,CG31076,CG31661,CG43867,CG45105,CG46339,chb,chif,chp,CkIIbeta,cni,Cp7Fc,crb,cup,CycB,dally,Dap160,Dlg5,dnc,Doa,Doc2,Dok,dsd,dsf,Dys,E(spl)m4-BFM,E(spl)m6-BFM,E(spl)mdelta-HLH,eas,EcR,EDTP,Eip75B,elav,elg1,esn,exu,fd96Ca,FER,fipi,frtz,fry,futsch,gl,glo,Gprk2,Hem,Hmx,Imp,IntS2,Kal1,ki…
down	9	ANF	0.00245614102116039	69	701	16	0.0228245363766049	0.231884057971014	GO:0050953	GO:BP	sensory perception of light stimulus	Arr1,Arr2,CarT,chp,Doa,Gbeta76C,gl,inaC,ninaC,ninaE,ninaG,Rh4,Rh5,sif-PP,trp,trpl
down	9	ANF	0.00395790870833638	1784	701	150	0.21398002853067	0.0840807174887892	GO:0030154	GO:BP	cell differentiation	18w,Akap200,ana,Appl,Arl2,arm,Arp53D,Atg13,bdl,beta-Spec,bif,blow,BoYb,brm,Btk29A,Cdc42,Cdep,Ced-12,CG13531,CG15930,CG31076,CG43867,CG45105,chb,chif,chp,CkIIbeta,cni,Cp7Fc,crb,cup,CycB,dally,Dap160,Dlg5,dnc,Doa,Doc2,Dok,dsd,dsf,Dys,E(spl)m4-BFM,E(spl)m6-BFM,E(spl)mdelta-HLH,eas,EcR,EDTP,Eip75B,elav,elg1,esn,exu,fd96Ca,FER,fipi,frtz,fry,futsch,gl,glo,Gprk2,Hem,Hmx,Imp,IntS2,Kal1,kis,ko,l(2)gd1,Lar…
down	9	ANF	0.00441831041144468	2366	701	189	0.269614835948645	0.0798816568047337	GO:0051716	GO:BP	cellular response to stimulus	18w,5-HT2B,ADD1,Akap200,arm,Arr1,Arr2,b6,bark,bif,Blm,Btk29A,Bub1,Capa,car,casp,Cdc42,Cdep,Ced-12,Cerk,CG10298,CG11437,CG11842,CG13398,CG16704,CG17917,CG2652,CG2990,CG31760,CG33958,CG42674,CG44838,CG5199,CG5555,CG6766,CG7369,CG8173,CG9304,CkIIbeta,Claspin,crb,Crz,cyst,dally,Dap160,Dgk,Dlg5,dnc,Doa,Dok,dsf,E(spl)m4-BFM,E(spl)m6-BFM,E(spl)mdelta-HLH,EcR,Efa6,Eip75B,Eip78C,Eip93F,ETH,FER,Fign,Fnta,G…
down	9	ANF	0.00542290635189627	2846	701	220	0.313837375178317	0.0773014757554462	GO:0048856	GO:BP	anatomical structure development	18w,Acer,Acp65Aa,Akap200,alphaSnap,ana,Appl,Arl2,arm,Arp53D,Atg13,atk,Atpalpha,bark,bdl,beta-Spec,bif,blow,BoYb,brm,Btk29A,Bx,Ccp84Ab,Cdc42,Cdep,Ced-12,CG13531,CG14260,CG15930,CG16952,CG17819,CG31661,CG42674,CG43867,CG45105,CG4766,CG5708,CG6083,chb,chif,chp,Cht7,CkIIbeta,cni,Cp7Fc,Cpr30F,Cpr49Ab,Cpr50Cb,Cpr65Au,Cpr65Aw,Cpr67Fb,Cpr72Ec,cpx,crb,CTCF,cup,CycB,CycB3,Cyp4g1,dah,dally,Dap160,dbe,dhd,Dl…
down	9	ANF	0.00595513801459762	43	701	12	0.0171184022824536	0.27906976744186	GO:0009584	GO:BP	detection of visible light	Arr1,Arr2,CarT,Gbeta76C,inaC,ninaC,ninaE,Rh4,Rh5,Sh,trp,trpl
down	9	ANF	0.00842857893015522	3018	701	230	0.328102710413695	0.0762094102054341	GO:0032502	GO:BP	developmental process	18w,Acer,Acp65Aa,Akap200,alphaSnap,ana,Appl,Arl2,arm,Arp53D,Atg13,atk,Atpalpha,bark,bdl,beta-Spec,bif,blow,BoYb,brm,Btk29A,Bx,Ccp84Ab,Cdc42,Cdep,Ced-12,CG13531,CG13559,CG14260,CG15930,CG16952,CG17819,CG31076,CG31661,CG42674,CG43867,CG45105,CG46339,CG4766,CG5708,CG6083,chb,chif,chp,Cht7,CkIIbeta,cni,Cp7Fc,Cpr30F,Cpr49Ab,Cpr50Cb,Cpr65Au,Cpr65Aw,Cpr67Fb,Cpr72Ec,cpx,crb,CTCF,cup,CycB,CycB3,Cyp4g1,dah…
down	9	ANF	0.0101249010275146	8358	701	547	0.780313837375178	0.0654462790141182	GO:0009987	GO:BP	cellular process	18w,5-HT2B,Adat1,ADD1,Akap200,Alg14,alphaSnap,ana,AOX2,Appl,Arl2,Arl6IP1,arm,Arp53D,Arr1,Arr2,Arts,Atg13,atk,ATP8A-PQ,Atpalpha,Axud1,b6,bark,bdl,beat-VII,Best2,beta-Spec,beta'COP,bif,Blm,blow,bma,bon,BoYb,brm,Btk29A,btv,Bub1,Bx,CAH5,CAH7,Capa,car,CARPB,CarT,casp,Cdc42,Cdep,Ced-12,Cerk,CG10086,CG10226,CG10286,CG10298,CG10510,CG10631,CG10814,CG10984,CG11319,CG1139,CG11437,CG11842,CG11964,CG12224,CG…
down	9	ANF	0.0135080501148175	194	701	28	0.0399429386590585	0.144329896907216	GO:0009314	GO:BP	response to radiation	Arr1,Arr2,bdl,CarT,Cerk,cu,Gbeta76C,gl,grp,inaC,M6,mof,nAChRalpha7,ninaC,ninaE,okr,PCNA,Pdf,PIP82,Plc21C,Pld,Rad9,Rh4,Rh5,rpr,Sh,trp,trpl
down	9	ANF	0.0184349685972635	1585	701	133	0.189728958630528	0.0839116719242902	GO:0009653	GO:BP	anatomical structure morphogenesis	18w,Acer,alphaSnap,Appl,arm,Atg13,Atpalpha,bdl,beta-Spec,bif,blow,brm,Btk29A,Bx,Cdc42,Cdep,Ced-12,CG13531,CG16952,CG31661,CG42674,CG43867,CG45105,chb,chif,chp,cni,Cp7Fc,crb,dah,dally,dnc,Doa,Dok,dsd,dve,Dys,E(spl)mdelta-HLH,EcR,Efa6,fd96Ca,FER,fipi,frtz,fry,futsch,GckIII,gd,gl,Gprk2,grp,Hem,Hn,Hs6st,ich,jv,kis,ko,l(2)gd1,Lar,lola,LRP1,ltl,M6,mam,Mcm6,Mp,msi,mthl5,Myo61F,ninaE,ninaG,Notum,Nprl2,Nr…
down	9	ANF	0.0203656817153012	1458	701	124	0.176890156918688	0.0850480109739369	GO:0048468	GO:BP	cell development	18w,Akap200,ana,Appl,arm,Arp53D,Atg13,bdl,beta-Spec,bif,BoYb,brm,Btk29A,Cdc42,Ced-12,CG13531,CG15930,chb,chif,chp,CkIIbeta,cni,Cp7Fc,crb,cup,CycB,dally,Dap160,Dlg5,dnc,Doa,Dok,dsd,Dys,E(spl)mdelta-HLH,EcR,EDTP,Eip75B,elav,elg1,esn,exu,FER,fry,futsch,glo,Gprk2,Hem,Imp,kis,ko,l(2)gd1,Lar,lola,LRP1,M6,mam,mdy,moody,Mp,Mps1,msi,Nf1,ninaE,ninaG,Nprl2,Nrx-IV,nsl1,okr,Optix,orb,oys,p47,Pak3,Pen,PIG-C,pi…
down	9	ANF	0.0240188032651366	1334	701	115	0.164051355206847	0.0862068965517241	GO:0048523	GO:BP	negative regulation of cellular process	ana,Appl,arm,Arr1,Arr2,Axud1,beta-Spec,bif,Blm,BoYb,brm,Bub1,casp,CG10298,CG10631,CG15923,CG16704,CG17917,CG1815,CG2053,CG31467,CG42741,CG46385,CG6345,CG8173,CG8312,Claspin,CoRest,cpx,crb,CTCF,cu,cup,dally,Dap160,Dlg5,dnc,Doa,Doc2,Drep2,dsf,Dsp1,dve,E(spl)m4-BFM,E(spl)m6-BFM,E(spl)mdelta-HLH,EcR,Efa6,Eip75B,Eip78C,elav,Fer3,fry,futsch,Gbeta76C,GlcT,Gprk2,Grd,grp,Hers,Hmx,ich,Ide,kis,kst,l(2)gd1,L…
down	9	ANF	0.0267920285330267	729	701	71	0.101283880171184	0.0973936899862826	GO:0003008	GO:BP	system process	Acer,Appl,arm,Arr1,Arr2,Atg13,Atpalpha,b6,Btk29A,btv,Bx,CarT,Cdc42,CG10226,CG12206,CG30285,CG30344,CG5541,chp,ClC-a,Crz,Ctr1A,dnc,Doa,dpr6,eas,EcR,futsch,Gba1b,Gbeta76C,gl,Gr32a,Gr58b,Gr85a,Grd,Hn,inaC,kis,Lcch3,Mp,nAChRalpha1,nAChRalpha2,nAChRalpha7,NaCP60E,Nf1,ninaC,ninaE,ninaG,Nmdar2,nompB,NPFR,Nrx-IV,Oatp58Dc,Obp47b,Obp49a,Obp56a,Obp57a,Obp57c,Obp59a,Or65a,Rh4,Rh5,Sh,sif-PP,SKIP,SLC22A,Src64B…
down	9	ANF	0.0268989945940924	904	701	84	0.119828815977175	0.0929203539823009	GO:0048699	GO:BP	generation of neurons	ana,Appl,Arl2,arm,bdl,beta-Spec,bif,brm,Cdc42,Cdep,CG13531,CG43867,CG45105,chb,chif,chp,crb,dally,Dap160,dnc,Doa,dsd,E(spl)mdelta-HLH,eas,EcR,esn,FER,frtz,fry,futsch,gl,Hem,Imp,IntS2,Kal1,kis,ko,Lar,lola,LRP1,M6,mam,Mp,msi,ninaE,ninaG,Nrx-IV,Optix,p47,Pak3,PIG-C,PIP82,polo,Ppt1,Pura,Pvf3,RhoGAP100F,robl,rumi,Sdc,Sec71,Sh,shn,sick,sif-PP,spict,Src64B,SrpRalpha,ss,TBCD,Ten-a,tey,tkv,tll,tok,Toll-6,…
down	9	ANF	0.0339495293206386	151	701	23	0.0328102710413695	0.152317880794702	GO:0009416	GO:BP	response to light stimulus	Arr1,Arr2,bdl,CarT,Cerk,cu,Gbeta76C,gl,inaC,M6,nAChRalpha7,ninaC,ninaE,PCNA,Pdf,PIP82,Plc21C,Pld,Rh4,Rh5,Sh,trp,trpl
down	9	ANF	0.0377062650456948	67	701	14	0.0199714693295292	0.208955223880597	GO:0009583	GO:BP	detection of light stimulus	Arr1,Arr2,CarT,Cerk,Gbeta76C,inaC,ninaC,ninaE,Pld,Rh4,Rh5,Sh,trp,trpl
down	9	ANF	0.0377681703555256	592	701	60	0.0855920114122682	0.101351351351351	GO:0032989	GO:BP	cellular component morphogenesis	Appl,bdl,beta-Spec,bif,brm,Cdc42,CG13531,CG31661,chb,chif,cni,crb,dally,dnc,EcR,FER,fry,futsch,Hem,kis,ko,Lar,lola,LRP1,Mcm6,Mp,ninaG,okr,Optix,Pak3,PCNA,Ppcs,Ppt1,Pura,Pxt,RecQ4,RhoGAP100F,robl,Sdc,Sh,Shark,shn,sick,sif-PP,spict,squ,Src64B,SrpRalpha,ss,TBCD,Ten-a,tok,Toll-6,trio,tum,unc-5,Vm26Aa,Vm26Ab,Vm32E,wrapper
down	9	ANF	0.0378534716503809	2416	701	187	0.266761768901569	0.0774006622516556	GO:0007275	GO:BP	multicellular organism development	18w,Acer,Acp65Aa,alphaSnap,ana,Appl,Arl2,arm,Arp53D,Atg13,Atpalpha,bark,bdl,beta-Spec,bif,brm,Btk29A,Bx,Ccp84Ab,Cdc42,Cdep,Ced-12,CG13531,CG15930,CG17819,CG42674,CG43867,CG45105,CG4766,CG6083,chb,chif,chp,Cht7,CkIIbeta,cni,Cpr30F,Cpr49Ab,Cpr50Cb,Cpr65Au,Cpr65Aw,Cpr67Fb,Cpr72Ec,cpx,crb,CTCF,cup,CycB,CycB3,Cyp4g1,dah,dally,Dap160,dbe,dnc,Doa,Doc2,Dok,dsd,dsf,Dsp1,dve,Dys,E(spl)m4-BFM,E(spl)m6-BFM,E…
down	9	ANF	0.0394147968513032	645	701	64	0.0912981455064194	0.0992248062015504	GO:0048666	GO:BP	neuron development	Appl,bdl,beta-Spec,bif,brm,Cdc42,CG13531,chb,chif,chp,crb,dally,dnc,Doa,dsd,EcR,esn,FER,fry,futsch,Hem,Imp,kis,ko,Lar,lola,LRP1,M6,Mp,ninaE,ninaG,Nrx-IV,Optix,p47,Pak3,PIG-C,Ppt1,Pura,Pvf3,RhoGAP100F,robl,rumi,Sdc,Sec71,Sh,shn,sick,sif-PP,spict,Src64B,SrpRalpha,ss,TBCD,Ten-a,tey,tok,Toll-6,Tollo,trio,tum,unc-5,Usp8,vimar,wrapper
down	9	ANF	0.0413319891610758	1095	701	97	0.138373751783167	0.0885844748858448	GO:0009605	GO:BP	response to external stimulus	18w,Arr1,Arr2,Atpalpha,AttC,bdl,beta-Spec,bif,brm,btv,car,CarT,casp,Cdc42,Cerk,CG6435,chb,chif,dally,Def,Doa,DptA,Dsp1,eas,edin,Eip75B,FER,Gbeta76C,gl,GNBP-like3,GNBP2,GNBP3,Gprk2,grass,Ide,IKKbeta,Ilp6,IM18,Imp,inaC,Jafrac2,kis,ko,Lar,lola,LRP1,lt,LysP,M6,Mp,mthl5,Myo61F,nec,NimB3,ninaC,ninaE,Npc2h,Nprl2,Pcl,Pdf,Pen,PGRP-LF,PGRP-SB1,Plc21C,Pld,Ppt1,psh,pyx,Rh4,Rh5,RhoGAP100F,Rm62,Rrp6,Sdc,Sec31,…
down	9	ANF	2.25485419938139e-05	43	719	14	0.019471488178025	0.325581395348837	GO:0016028	GO:CC	rhabdomere	arm,Arr1,Arr2,Cdc42,chp,crb,Gbeta76C,inaC,ninaC,ninaE,PIP82,Rh5,trp,trpl
down	9	ANF	3.08395199355839e-05	10613	719	672	0.934631432545202	0.0633185715631772	GO:0110165	GO:CC	cellular anatomical entity	18w,5-HT2B,AANATL7,Acer,Achl,Acp65Aa,Adat1,ADD1,Akap200,Alg14,alpha-Man-Ia,alpha-Man-Ic,alphaSnap,alt,ana,Ance-2,AOX2,Appl,Arl2,Arl6IP1,arm,Arp53D,Arr1,Arr2,Arts,Atg13,atk,ATP8A-PQ,Atpalpha,AttC,Axud1,b6,bark,bdl,Best2,beta-Spec,beta'COP,bif,Blm,blow,BomBc2,bon,BoYb,brm,Btk29A,btv,Bub1,Bx,CAH5,CAH7,Capa,car,CarT,casp,Ccp84Ab,Cdc42,Cdep,Ced-12,Cerk,CG10077,CG10086,CG10226,CG10298,CG10433,CG10494,C…
down	9	ANF	3.48099617120391e-05	2129	719	180	0.250347705146036	0.0845467355565993	GO:0071944	GO:CC	cell periphery	18w,5-HT2B,Acer,Acp65Aa,Akap200,Ance-2,Appl,arm,atk,ATP8A-PQ,Atpalpha,bark,bdl,Best2,beta-Spec,Btk29A,btv,CAH5,CAH7,CarT,Ccp84Ab,Cdc42,Cdep,Ced-12,Cerk,CG10226,CG11319,CG1139,CG11437,CG12111,CG15118,CG2930,CG31661,CG31760,CG33958,CG42249,CG42342,CG42674,CG4301,CG43867,CG45263,CG7369,CG7781,CG7912,CG8176,CG8927,CG9657,CG9981,chb,chp,ClC-a,Cp7Fc,Cpr30F,Cpr49Ab,Cpr50Cb,Cpr65Au,Cpr65Aw,Cpr67Fb,Cpr72E…
down	9	ANF	8.44599758768635e-05	1734	719	151	0.210013908205841	0.0870818915801615	GO:0005886	GO:CC	plasma membrane	18w,5-HT2B,Acer,Akap200,Ance-2,Appl,arm,ATP8A-PQ,Atpalpha,bark,bdl,Best2,beta-Spec,Btk29A,btv,CAH5,CAH7,CarT,Cdc42,Ced-12,Cerk,CG10226,CG11319,CG1139,CG11437,CG12111,CG15118,CG2930,CG31760,CG33958,CG42249,CG42342,CG42674,CG4301,CG45263,CG7369,CG7781,CG7912,CG8176,CG9657,CG9981,chb,chp,ClC-a,crb,Ctr1A,dah,dally,Dap160,DAT,Dgk,DIP-delta,DIP-epsilon,Dlg5,dpr6,Drep2,dsd,Dys,Efa6,emp,FER,frtz,Gbeta5,G…
down	9	ANF	0.00784445555964559	51	719	12	0.0166898470097357	0.235294117647059	GO:0019897	GO:CC	extrinsic component of plasma membrane	arm,FER,Gbeta5,Gbeta76C,inaC,ninaC,ninaE,Shark,Src64B,trio,trp,trpl
down	9	ANF	0.0159005353201569	99	719	17	0.023643949930459	0.171717171717172	GO:0019898	GO:CC	extrinsic component of membrane	arm,Atg13,dah,FER,Gbeta5,Gbeta76C,inaC,larp,ninaC,ninaE,Pi3K21B,Shark,Src64B,trio,trp,trpl,Vps13B
down	9	ANF	0.0342789619065787	10	719	5	0.00695410292072323	0.5	GO:0016027	GO:CC	inaD signaling complex	inaC,ninaC,ninaE,trp,trpl
down	9	ANF	0.0217433701414626	32	204	8	0.0392156862745098	0.25	KEGG:04745	KEGG	Phototransduction - fly	Arr2,Gbeta76C,inaC,ninaC,ninaE,Plc21C,trp,trpl
down	9	ANM	0.022840677598014	729	648	67	0.103395061728395	0.0919067215363512	GO:0003008	GO:BP	system process	Acer,Btk29A,CarT,Cep89,cer,CG10226,CG12206,CG30344,CG5541,CheB42b,ClC-a,Col4a1,Crys,Crz,Ctr1A,Ddc,dnc,dpr15,dpr6,fln,futsch,Gba1b,Gr32a,Gr58b,Gr66a,Gr85a,Gr8a,Gr97a,Gr98d,Grd,Hn,iav,inaC,Ir11a,Lasp,Lcch3,Mlc1,nAChRalpha1,nAChRalpha7,Nmdar2,nompB,norpA,Nrx-IV,Oatp58Dc,Obp47b,Obp49a,Obp56g,Obp56h,Obp57a,Obp57c,Obp84a,Or42b,Or92a,Or94a,Psn,Rh4,sens,Sh,SLC22A,slmo,Src64B,ss,Tk,Tm1,Tmhs,upd1,Vsx2
down	9	ANM	0.0206137426891123	10613	669	617	0.922272047832586	0.0581362479977386	GO:0110165	GO:CC	cellular anatomical entity	18w,AANATL7,Acer,ACXB,Acyp,ADD1,Adgf-A,Adgf-A2,Ak6,Alg14,Alg2,Alp10,Alp9,alpha-Man-Ic,alt,ana,ap,AP-2sigma,Apc2,Arf79F,Argk,Arl2,Arl6IP1,Arp1,Arp53D,Arpc4,atk,ATPsynbetaL,ATPsynO,Bap111,beg,Best4,blow,bon,bou,brm,Btk29A,CAH7,Cand1,Capa,Capr,car,CarT,Cda4,Cep89,cer,CG10086,CG10163,CG10226,CG10433,CG10483,CG10494,CG10510,CG10731,CG10934,CG11007,CG11327,CG11381,CG1139,CG11403,CG11437,CG11563,CG11608…
down	9	ANM	0.000653607132442232	2046	763	158	0.207077326343381	0.0772238514173998	TF:M00455	TF	Factor: dri; motif: NNRATTAATN	Alp10,Alp9,Arf79F,Arp53D,ATPsynbetaL,ATPsynO,bon,brm,CAH7,CG10226,CG10731,CG10752,CG11007,CG11381,CG11437,CG11608,CG13074,CG13123,CG13364,CG14034,CG14502,CG14626,CG14965,CG15093,CG15199,CG15208,CG15480,CG1690,CG17005,CG17917,CG1815,CG2652,CG30010,CG30340,CG30344,CG31482,CG31760,CG32266,CG3347,CG33514,CG34129,CG34149,CG34230,CG34435,CG42685,CG42810,CG42819,CG43134,CG4459,CG44837,CG46339,CG4970,CG5…
down	9	LA	0.000271270075617477	203	385	23	0.0597402597402597	0.113300492610837	GO:0040003	GO:BP	chitin-based cuticle development	Acp1,Ccp84Ac,Ccp84Ae,Ccp84Af,Cpr30F,Cpr31A,Cpr35B,Cpr47Eg,Cpr50Cb,Cpr62Bb,Cpr62Bc,Cpr72Eb,Cpr76Ba,Cpr92F,Dhc64C,dsx-c73A,fabp,mgl,stw,TwdlF,TwdlG,TwdlV,Vajk1
down	9	LA	0.000603532750359677	245	385	25	0.0649350649350649	0.102040816326531	GO:0042335	GO:BP	cuticle development	Acp1,Ccp84Ac,Ccp84Ae,Ccp84Af,Cpr30F,Cpr31A,Cpr35B,Cpr47Eg,Cpr50Cb,Cpr62Bb,Cpr62Bc,Cpr72Eb,Cpr76Ba,Cpr92F,Dhc64C,dsx-c73A,f,fabp,mgl,sha,stw,TwdlF,TwdlG,TwdlV,Vajk1
down	9	LA	0.00117086648364563	133	388	16	0.0412371134020619	0.120300751879699	GO:0062129	GO:CC	chitin-based extracellular matrix	Ccp84Ac,Ccp84Ae,Ccp84Af,Cpr30F,Cpr31A,Cpr35B,Cpr47Eg,Cpr50Cb,Cpr62Bb,Cpr62Bc,Cpr72Eb,Cpr76Ba,Cpr92F,dsx-c73A,TwdlF,Vajk1
down	9	LA	0.00763454947184823	280	388	23	0.0592783505154639	0.0821428571428571	GO:0031012	GO:CC	extracellular matrix	Ccp84Ac,Ccp84Ae,Ccp84Af,CG1791,CG1889,CG32055,CG42342,Cpr30F,Cpr31A,Cpr35B,Cpr47Eg,Cpr50Cb,Cpr62Bb,Cpr62Bc,Cpr72Eb,Cpr76Ba,Cpr92F,dsx-c73A,Fili,TwdlF,TwdlG,TwdlV,Vajk1
down	9	LA	0.0164002553812558	314	388	24	0.0618556701030928	0.0764331210191083	GO:0030312	GO:CC	external encapsulating structure	Ccp84Ac,Ccp84Ae,Ccp84Af,CG1791,CG1889,CG32055,CG42342,Cp18,Cpr30F,Cpr31A,Cpr35B,Cpr47Eg,Cpr50Cb,Cpr62Bb,Cpr62Bc,Cpr72Eb,Cpr76Ba,Cpr92F,dsx-c73A,Fili,TwdlF,TwdlG,TwdlV,Vajk1
down	9	LA	0.00016647321153337	148	399	19	0.0476190476190476	0.128378378378378	GO:0005214	GO:MF	structural constituent of chitin-based cuticle	Acp1,Ccp84Ac,Ccp84Ae,Ccp84Af,Cpr30F,Cpr31A,Cpr35B,Cpr47Eg,Cpr50Cb,Cpr62Bb,Cpr62Bc,Cpr72Eb,Cpr76Ba,Cpr92F,dsx-c73A,TwdlF,TwdlG,TwdlV,Vajk1
down	9	LA	0.000556612449521027	160	399	19	0.0476190476190476	0.11875	GO:0042302	GO:MF	structural constituent of cuticle	Acp1,Ccp84Ac,Ccp84Ae,Ccp84Af,Cpr30F,Cpr31A,Cpr35B,Cpr47Eg,Cpr50Cb,Cpr62Bb,Cpr62Bc,Cpr72Eb,Cpr76Ba,Cpr92F,dsx-c73A,TwdlF,TwdlG,TwdlV,Vajk1
down	9	LA	0.00661204798211867	111	399	14	0.0350877192982456	0.126126126126126	GO:0008010	GO:MF	structural constituent of chitin-based larval cuticle	Ccp84Ac,Ccp84Ae,Ccp84Af,Cpr30F,Cpr31A,Cpr35B,Cpr47Eg,Cpr50Cb,Cpr62Bb,Cpr62Bc,Cpr72Eb,Cpr76Ba,Cpr92F,TwdlF
down	9	LA	0.0217407151055438	30	15	5	0.333333333333333	0.166666666666667	WP:WP3660	WP	Humoral immune response to fungal and bacterial pathogens	GNBP3,IKKbeta,Myd88,PGRP-SD,psh
down	9	LEF	0.00159078453092646	151	335	17	0.0507462686567164	0.112582781456954	GO:0002181	GO:BP	cytoplasmic translation	CG13364,eIF3b,eIF3i,eIF4A,eRF1,larp,RpL18A,RpL19,RpL27,RpL35,RpL40,RpL5,RpL7,RpLP2,RpS24,RpS4,RpS9
down	9	LEF	0.00127267286113792	18	333	6	0.018018018018018	0.333333333333333	GO:0098595	GO:CC	perivitelline space	Cda4,ea,fra,gd,Meltrin,Sdc
down	9	LEF	0.00834436151114625	10613	333	314	0.942942942942943	0.0295863563554132	GO:0110165	GO:CC	cellular anatomical entity	Abd-B,Acp65Aa,Act42A,aft,Agpat3,alpha-Man-IIa,Ance-2,Ankle2,Arl2,Art8,bam,bon,BoYb,CAH7,CCT4,CCT7,Cda4,Cdc42,CG10086,CG10147,CG10417,CG10731,CG10803,CG10887,CG11249,CG11426,CG11563,CG11608,CG12111,CG12224,CG12535,CG12970,CG13077,CG13229,CG13282,CG13392,CG1358,CG13609,CG13630,CG13748,CG14013,CG14034,CG14100,CG14260,CG14607,CG15080,CG15199,CG15594,CG15743,CG16904,CG17141,CG17279,CG17562,CG17715,CG1…
down	9	LEF	0.0221359634297719	101	333	11	0.033033033033033	0.108910891089109	GO:0022626	GO:CC	cytosolic ribosome	RpL18A,RpL19,RpL27,RpL35,RpL40,RpL5,RpL7,RpLP2,RpS24,RpS4,RpS9
down	9	LEF	0.0296488091889656	56	333	8	0.024024024024024	0.142857142857143	GO:0022625	GO:CC	cytosolic large ribosomal subunit	RpL18A,RpL19,RpL27,RpL35,RpL40,RpL5,RpL7,RpLP2
down	9	LEF	0.0243255077329164	61	349	9	0.0257879656160458	0.147540983606557	GO:0004806	GO:MF	triglyceride lipase activity	CG11406,CG11608,CG13282,CG14034,CG18641,CG31091,CG6753,Lip2,sxe2
down	9	LEF	0.00132967797441867	38	12	6	0.5	0.157894736842105	WP:WP537	WP	Translation factors	eEF2,eEF5,eIF3b,eIF3i,eIF4A,eRF1
down	9	LEM	0.00140733179677681	279	324	22	0.0679012345679012	0.0788530465949821	GO:0099512	GO:CC	supramolecular fiber	bt,CG3630,cpa,CTPsyn,dgt3,Jupiter,Kebab,Lmpt,mars,mei-38,Mf,Mhc,Mlc1,Mlp60A,robl,sip2,tau,Tm2,tum,up-PP,wac,Zasp66
down	9	LEM	0.00167087169299115	282	324	22	0.0679012345679012	0.0780141843971631	GO:0099081	GO:CC	supramolecular polymer	bt,CG3630,cpa,CTPsyn,dgt3,Jupiter,Kebab,Lmpt,mars,mei-38,Mf,Mhc,Mlc1,Mlp60A,robl,sip2,tau,Tm2,tum,up-PP,wac,Zasp66
down	9	LEM	0.00869356679249002	77	324	10	0.0308641975308642	0.12987012987013	GO:0043292	GO:CC	contractile fiber	bt,CG3630,cpa,Lmpt,Mf,Mhc,Mlc1,Mlp60A,up-PP,Zasp66
down	9	LEM	0.02058957522932	69	324	9	0.0277777777777778	0.130434782608696	GO:0030017	GO:CC	sarcomere	bt,CG3630,cpa,Lmpt,Mf,Mhc,Mlp60A,up-PP,Zasp66
down	9	LEM	0.0264976271709698	56	324	8	0.0246913580246914	0.142857142857143	GO:0022625	GO:CC	cytosolic large ribosomal subunit	RpL11,RpL18A,RpL19,RpL35,RpL40,RpL5,RpL7,RpLP1
down	9	LEM	0.0321151827261393	73	324	9	0.0277777777777778	0.123287671232877	GO:0030016	GO:CC	myofibril	bt,CG3630,cpa,Lmpt,Mf,Mhc,Mlp60A,up-PP,Zasp66
down	9	LEM	0.040267677147271	1170	324	52	0.160493827160494	0.0444444444444444	GO:0005576	GO:CC	extracellular region	Amy-p,AttC,Cda4,CG10725,CG11608,CG13282,CG13806,CG14034,CG14820,CG15080,CG15199,CG16713,CG17278,CG17279,CG18095,CG18557,CG18641,CG30280,CG31266,CG3348,CG34130,CG34282,CG4017,CG42342,CG5177,CG6656,CG8192,CG8562,CheB38b,Cht5,DptA,DptB,edin,Est-6,etaTry,Fili,gd,Ilp6,IM18,lectin-37Da,Lectin-galC1,Npc2d,Npc2f,PGRP-SC2,Plod,Pvf3,RNaseX25,Sdc,Spn42Dd,Ten-a,Tep1,tok
down	9	LEM	0.0408229021382522	422	324	25	0.0771604938271605	0.0592417061611374	GO:0099080	GO:CC	supramolecular complex	bt,CG3630,cid,cpa,CTPsyn,dgt3,fzy,Jupiter,Kebab,larp,Lmpt,mars,mei-38,Mf,Mhc,Mlc1,Mlp60A,robl,sip2,tau,Tm2,tum,up-PP,wac,Zasp66
down	9	OV	6.98684176402079e-07	203	359	26	0.0724233983286908	0.12807881773399	GO:0040003	GO:BP	chitin-based cuticle development	Acp1,Acp65Aa,Ccp84Ab,Ccp84Af,Cpr11A,Cpr11B,Cpr23B,Cpr30F,Cpr35B,Cpr47Ea,Cpr47Eb,Cpr49Ae,Cpr50Cb,Cpr62Bc,Cpr64Aa,Cpr65Aw,Cpr67Fb,Cpr76Bd,Cpr92F,Cpr97Ea,Cpr97Eb,l(3)mbn,stw,TwdlE,Vajk1,Vajk4
down	9	OV	2.10593981575327e-06	245	359	28	0.0779944289693593	0.114285714285714	GO:0042335	GO:BP	cuticle development	Acp1,Acp65Aa,Ccp84Ab,Ccp84Af,Cpr11A,Cpr11B,Cpr23B,Cpr30F,Cpr35B,Cpr47Ea,Cpr47Eb,Cpr49Ae,Cpr50Cb,Cpr62Bc,Cpr64Aa,Cpr65Aw,Cpr67Fb,Cpr76Bd,Cpr92F,Cpr97Ea,Cpr97Eb,f,l(3)mbn,stw,TwdlE,Vajk1,Vajk4,y
down	9	OV	5.76500321807902e-06	163	359	22	0.0612813370473538	0.134969325153374	GO:0045333	GO:BP	cellular respiration	ATPsynbeta,ATPsynO,CG31648,CG6115,CG7430,Cyt-c-p,Cyt-c1,Fum1,Fum2,Idh3a,kdn,mAcon1,ND-20,ND-24,ND-42,ND-B22,ND-SGDH,RFeSP,Scsalpha1,ScsbetaA,Sirup,UQCR-C2
down	9	OV	1.03839292859321e-05	230	359	26	0.0724233983286908	0.11304347826087	GO:0006091	GO:BP	generation of precursor metabolites and energy	ACC,ATPsynbeta,ATPsynO,blw,CG31648,CG6115,CG7430,Cyt-c-p,Cyt-c1,Fum1,Fum2,GlyS,Idh3a,kdn,mAcon1,ND-18,ND-20,ND-24,ND-42,ND-B22,ND-SGDH,RFeSP,Scsalpha1,ScsbetaA,Sirup,UQCR-C2
down	9	OV	1.81520717301984e-05	204	359	24	0.0668523676880223	0.117647058823529	GO:0015980	GO:BP	energy derivation by oxidation of organic compounds	ACC,ATPsynbeta,ATPsynO,CG31648,CG6115,CG7430,Cyt-c-p,Cyt-c1,Fum1,Fum2,GlyS,Idh3a,kdn,mAcon1,ND-20,ND-24,ND-42,ND-B22,ND-SGDH,RFeSP,Scsalpha1,ScsbetaA,Sirup,UQCR-C2
down	9	OV	2.89078381048149e-05	148	359	20	0.0557103064066852	0.135135135135135	GO:0009060	GO:BP	aerobic respiration	ATPsynbeta,ATPsynO,CG31648,CG7430,Cyt-c-p,Cyt-c1,Fum1,Fum2,Idh3a,kdn,mAcon1,ND-20,ND-24,ND-42,ND-B22,ND-SGDH,RFeSP,Scsalpha1,ScsbetaA,UQCR-C2
down	9	OV	3.01950229821889e-05	50	359	12	0.0334261838440111	0.24	GO:0055002	GO:BP	striated muscle cell development	Actn,flr,l(2)efl,Mhc,Mlc2,Mlp84B,rols,Tm2,tmod,up-PP,wupA,Zasp66
down	9	OV	3.01950229821889e-05	50	359	12	0.0334261838440111	0.24	GO:0030239	GO:BP	myofibril assembly	Actn,flr,l(2)efl,Mhc,Mlc2,Mlp84B,rols,Tm2,tmod,up-PP,wupA,Zasp66
down	9	OV	0.000546861819043974	33	359	9	0.0250696378830084	0.272727272727273	GO:0006754	GO:BP	ATP biosynthetic process	ATPsynB,ATPsynbeta,ATPsynC,ATPsynCF6,ATPsyngamma,ATPsynO,blw,Cyt-c1,sesB
down	9	OV	0.000555992300583995	64	359	12	0.0334261838440111	0.1875	GO:0055001	GO:BP	muscle cell development	Actn,flr,l(2)efl,Mhc,Mlc2,Mlp84B,rols,Tm2,tmod,up-PP,wupA,Zasp66
down	9	OV	0.000562586975257284	102	359	15	0.0417827298050139	0.147058823529412	GO:0031032	GO:BP	actomyosin structure organization	Actn,crb,Fhos,flr,l(2)efl,Mhc,Mlc2,Mlp84B,rols,Shrm,Tm2,tmod,up-PP,wupA,Zasp66
down	9	OV	0.00158349199717785	37	359	9	0.0250696378830084	0.243243243243243	GO:0009145	GO:BP	purine nucleoside triphosphate biosynthetic process	ATPsynB,ATPsynbeta,ATPsynC,ATPsynCF6,ATPsyngamma,ATPsynO,blw,Cyt-c1,sesB
down	9	OV	0.00158349199717785	37	359	9	0.0250696378830084	0.243243243243243	GO:0009206	GO:BP	purine ribonucleoside triphosphate biosynthetic process	ATPsynB,ATPsynbeta,ATPsynC,ATPsynCF6,ATPsyngamma,ATPsynO,blw,Cyt-c1,sesB
down	9	OV	0.00201971016309162	38	359	9	0.0250696378830084	0.236842105263158	GO:0046034	GO:BP	ATP metabolic process	ATPsynB,ATPsynbeta,ATPsynC,ATPsynCF6,ATPsyngamma,ATPsynO,blw,Cyt-c1,sesB
down	9	OV	0.00201971016309162	38	359	9	0.0250696378830084	0.236842105263158	GO:0045214	GO:BP	sarcomere organization	Actn,flr,l(2)efl,Mhc,Mlp84B,rols,Tm2,up-PP,wupA
down	9	OV	0.00255577621546128	39	359	9	0.0250696378830084	0.230769230769231	GO:0003012	GO:BP	muscle system process	CG6972,Fhos,Mhc,Mlc1,Mlc2,RyR,Tm2,up-PP,wupA
down	9	OV	0.00295492865192998	30	359	8	0.0222841225626741	0.266666666666667	GO:0015986	GO:BP	proton motive force-driven ATP synthesis	ATPsynB,ATPsynbeta,ATPsynC,ATPsynCF6,ATPsyngamma,ATPsynO,blw,Cyt-c1
down	9	OV	0.00360512307635825	89	359	13	0.0362116991643454	0.146067415730337	GO:0051146	GO:BP	striated muscle cell differentiation	Actn,flr,l(2)efl,Mhc,Mlc2,Mlp84B,Mp20,rols,Tm2,tmod,up-PP,wupA,Zasp66
down	9	OV	0.00495996754311731	42	359	9	0.0250696378830084	0.214285714285714	GO:0009201	GO:BP	ribonucleoside triphosphate biosynthetic process	ATPsynB,ATPsynbeta,ATPsynC,ATPsynCF6,ATPsyngamma,ATPsynO,blw,Cyt-c1,sesB
down	9	OV	0.00610619025568943	43	359	9	0.0250696378830084	0.209302325581395	GO:0009205	GO:BP	purine ribonucleoside triphosphate metabolic process	ATPsynB,ATPsynbeta,ATPsynC,ATPsynCF6,ATPsyngamma,ATPsynO,blw,Cyt-c1,sesB
down	9	OV	0.00747239549976746	44	359	9	0.0250696378830084	0.204545454545455	GO:0009144	GO:BP	purine nucleoside triphosphate metabolic process	ATPsynB,ATPsynbeta,ATPsynC,ATPsynCF6,ATPsyngamma,ATPsynO,blw,Cyt-c1,sesB
down	9	OV	0.00763815634676525	403	359	30	0.0835654596100279	0.0744416873449131	GO:0006812	GO:BP	monoatomic cation transport	ATPsynB,ATPsynbeta,ATPsynC,ATPsynCF6,ATPsyngamma,ATPsynO,blw,CG31668,CG31676,CG32669,CG32812,CG42340,CG4239,CG43155,CG6723,CG7720,Ctr1A,Cyt-c1,DAT,GluRIB,GluRIIE,ND-20,ppk31,qvr,RFeSP,RyR,SERCA,Sh,stw,VhaM9.7-d
down	9	OV	0.0110038483233844	46	359	9	0.0250696378830084	0.195652173913043	GO:0009142	GO:BP	nucleoside triphosphate biosynthetic process	ATPsynB,ATPsynbeta,ATPsynC,ATPsynCF6,ATPsyngamma,ATPsynO,blw,Cyt-c1,sesB
down	9	OV	0.0158732564068258	48	359	9	0.0250696378830084	0.1875	GO:0009199	GO:BP	ribonucleoside triphosphate metabolic process	ATPsynB,ATPsynbeta,ATPsynC,ATPsynCF6,ATPsyngamma,ATPsynO,blw,Cyt-c1,sesB
down	9	OV	0.0205667238751686	556	359	36	0.100278551532033	0.0647482014388489	GO:0006811	GO:BP	monoatomic ion transport	ATPsynB,ATPsynbeta,ATPsynC,ATPsynCF6,ATPsyngamma,ATPsynO,blw,CG12490,CG31668,CG31676,CG32669,CG32812,CG42340,CG4239,CG43155,CG6723,CG7720,Ctr1A,Cyt-c1,DAT,GluRIB,GluRIIE,Ir41a,Ir75d,Ir85a,ND-20,Nmdar2,ppk31,qvr,RFeSP,RyR,SERCA,Sh,shakB,stw,VhaM9.7-d
down	9	OV	0.028398771773644	326	359	25	0.0696378830083565	0.0766871165644172	GO:0030036	GO:BP	actin cytoskeleton organization	Actn,capt,CG43897,coro,crb,f,FER,Fhos,flr,l(2)efl,Mhc,Mlc2,Mlp60A,Mlp84B,nuf,rols,Shrm,sick,sif-PP,Tm2,tmod,up-PP,wupA,Zasp66,zye
down	9	OV	0.0297382964705166	40	359	8	0.0222841225626741	0.2	GO:0006099	GO:BP	tricarboxylic acid cycle	CG7430,Fum1,Fum2,Idh3a,kdn,mAcon1,Scsalpha1,ScsbetaA
down	9	OV	0.0318575200570721	93	359	12	0.0334261838440111	0.129032258064516	GO:1902600	GO:BP	proton transmembrane transport	ATPsynB,ATPsynbeta,ATPsynC,ATPsynCF6,ATPsyngamma,ATPsynO,blw,CG32812,Cyt-c1,ND-20,RFeSP,VhaM9.7-d
down	9	OV	0.0366687983618127	53	359	9	0.0250696378830084	0.169811320754717	GO:0009141	GO:BP	nucleoside triphosphate metabolic process	ATPsynB,ATPsynbeta,ATPsynC,ATPsynCF6,ATPsyngamma,ATPsynO,blw,Cyt-c1,sesB
down	9	OV	0.0418349725509827	127	359	14	0.0389972144846797	0.110236220472441	GO:0009260	GO:BP	ribonucleotide biosynthetic process	Ac3,ACC,ATPsynB,ATPsynbeta,ATPsynC,ATPsynCF6,ATPsyngamma,ATPsynO,blw,CG9541,Cyt-c1,Gyc88E,muc,sesB
down	9	OV	0.0463094598603251	112	359	13	0.0362116991643454	0.116071428571429	GO:0042692	GO:BP	muscle cell differentiation	Actn,flr,l(2)efl,Mhc,Mlc2,Mlp84B,Mp20,rols,Tm2,tmod,up-PP,wupA,Zasp66
down	9	OV	0.0498691177039717	129	359	14	0.0389972144846797	0.108527131782946	GO:0046390	GO:BP	ribose phosphate biosynthetic process	Ac3,ACC,ATPsynB,ATPsynbeta,ATPsynC,ATPsynCF6,ATPsyngamma,ATPsynO,blw,CG9541,Cyt-c1,Gyc88E,muc,sesB
down	9	OV	2.38118422358945e-10	77	372	19	0.0510752688172043	0.246753246753247	GO:0043292	GO:CC	contractile fiber	Actn,CG3630,CG43897,l(2)efl,Lmpt,Mf,Mhc,Mlc1,Mlc2,Mlp60A,Mlp84B,rols,RyR,tmod,Tpi,TpnC25D,up-PP,wupA,Zasp66
down	9	OV	3.86006987681253e-10	133	372	24	0.0645161290322581	0.180451127819549	GO:0062129	GO:CC	chitin-based extracellular matrix	Acp65Aa,Ccp84Ab,Ccp84Af,CG8927,Cpr11A,Cpr11B,Cpr23B,Cpr30F,Cpr35B,Cpr47Ea,Cpr47Eb,Cpr49Ae,Cpr50Cb,Cpr62Bc,Cpr64Aa,Cpr65Aw,Cpr67Fb,Cpr76Bd,Cpr92F,Cpr97Ea,Cpr97Eb,l(3)mbn,Vajk1,Vajk4
down	9	OV	9.58147530153555e-10	73	372	18	0.0483870967741935	0.246575342465753	GO:0030016	GO:CC	myofibril	Actn,CG3630,CG43897,l(2)efl,Lmpt,Mf,Mhc,Mlc2,Mlp60A,Mlp84B,rols,RyR,tmod,Tpi,TpnC25D,up-PP,wupA,Zasp66
down	9	OV	3.85234679726703e-09	69	372	17	0.0456989247311828	0.246376811594203	GO:0030017	GO:CC	sarcomere	Actn,CG3630,CG43897,l(2)efl,Lmpt,Mf,Mhc,Mlp60A,Mlp84B,rols,RyR,tmod,Tpi,TpnC25D,up-PP,wupA,Zasp66
down	9	OV	1.99026833172212e-06	280	372	29	0.0779569892473118	0.103571428571429	GO:0031012	GO:CC	extracellular matrix	Acp65Aa,Ccp84Ab,Ccp84Af,CG42342,CG8642,CG8927,Cpr11A,Cpr11B,Cpr23B,Cpr30F,Cpr35B,Cpr47Ea,Cpr47Eb,Cpr49Ae,Cpr50Cb,Cpr62Bc,Cpr64Aa,Cpr65Aw,Cpr67Fb,Cpr76Bd,Cpr92F,Cpr97Ea,Cpr97Eb,fat-spondin,Fili,l(3)mbn,TwdlE,Vajk1,Vajk4
down	9	OV	4.89269322966345e-06	162	372	21	0.0564516129032258	0.12962962962963	GO:0098800	GO:CC	inner mitochondrial membrane protein complex	ATPsynB,ATPsynbeta,ATPsynC,ATPsynCF6,ATPsyngamma,ATPsynO,blw,CG11752,COX6B,Cyt-c1,Mitofilin,ND-18,ND-20,ND-24,ND-42,ND-B22,ND-SGDH,RFeSP,Sirup,ttm2,UQCR-C2
down	9	OV	1.79416567720936e-05	130	372	18	0.0483870967741935	0.138461538461538	GO:0015629	GO:CC	actin cytoskeleton	Actn,Arp53D,capt,CG34435,CG3630,CG43897,flr,Mhc,Mlc1,Mlc2,Mlp60A,Mlp84B,Shrm,Tm2,TpnC25D,up-PP,wupA,Zasp66
down	9	OV	1.90258766125858e-05	310	372	29	0.0779569892473118	0.0935483870967742	GO:0005743	GO:CC	mitochondrial inner membrane	ATPsynB,ATPsynbeta,ATPsynC,ATPsynCF6,ATPsyngamma,ATPsynO,blw,CG11699,CG11752,CG17141,CG31648,colt,COX6B,Cyt-c-p,Cyt-c1,Mitofilin,Mpcp1,Mpcp2,ND-18,ND-20,ND-24,ND-42,ND-B22,ND-SGDH,RFeSP,sesB,Sirup,ttm2,UQCR-C2
down	9	OV	2.5097277025955e-05	314	372	29	0.0779569892473118	0.0923566878980892	GO:0030312	GO:CC	external encapsulating structure	Acp65Aa,Ccp84Ab,Ccp84Af,CG42342,CG8642,CG8927,Cpr11A,Cpr11B,Cpr23B,Cpr30F,Cpr35B,Cpr47Ea,Cpr47Eb,Cpr49Ae,Cpr50Cb,Cpr62Bc,Cpr64Aa,Cpr65Aw,Cpr67Fb,Cpr76Bd,Cpr92F,Cpr97Ea,Cpr97Eb,fat-spondin,Fili,l(3)mbn,TwdlE,Vajk1,Vajk4
down	9	OV	5.2357869407378e-05	325	372	29	0.0779569892473118	0.0892307692307692	GO:0019866	GO:CC	organelle inner membrane	ATPsynB,ATPsynbeta,ATPsynC,ATPsynCF6,ATPsyngamma,ATPsynO,blw,CG11699,CG11752,CG17141,CG31648,colt,COX6B,Cyt-c-p,Cyt-c1,Mitofilin,Mpcp1,Mpcp2,ND-18,ND-20,ND-24,ND-42,ND-B22,ND-SGDH,RFeSP,sesB,Sirup,ttm2,UQCR-C2
down	9	OV	0.000154752038599139	401	372	32	0.0860215053763441	0.0798004987531172	GO:0031966	GO:CC	mitochondrial membrane	ATPsynB,ATPsynbeta,ATPsynC,ATPsynCF6,ATPsyngamma,ATPsynO,blw,CG11699,CG11752,CG17141,CG31648,CG5504,colt,COX6B,Cyp301a1,Cyt-c-p,Cyt-c1,larp,Mitofilin,Mpcp1,Mpcp2,ND-18,ND-20,ND-24,ND-42,ND-B22,ND-SGDH,RFeSP,sesB,Sirup,ttm2,UQCR-C2
down	9	OV	0.000317070821646736	1170	372	65	0.174731182795699	0.0555555555555556	GO:0005576	GO:CC	extracellular region	Ace,Amy-p,Ance-2,Argk,AttC,CG11608,CG11854,CG12056,CG12869,CG13282,CG13312,CG13748,CG14034,CG14132,CG15199,CG15201,CG15202,CG16704,CG17279,CG18557,CG2444,CG32036,CG32052,CG34435,CG3513,CG42342,CG43777,CG5177,CG5945,CG6414,CG6421,CG6429,CG6847,CG8642,CG9029,CNMa,Cpr67Fb,Crz,DptA,edin,Est-6,fat-spondin,Fili,grk,Ilp1,IM18,Loxl2,NimB5,Npc2f,Npc2h,Nplp3,Obp44a,Obp56c,Obp56e,Obp8a,PGRP-SC2,PPO3,Qsox2,s…
down	9	OV	0.000373570225229178	744	372	47	0.126344086021505	0.0631720430107527	GO:0005615	GO:CC	extracellular space	Ace,Ance-2,AttC,CG11608,CG11854,CG12869,CG13282,CG13748,CG14034,CG14132,CG15199,CG15201,CG15202,CG16704,CG17279,CG18557,CG2444,CG32052,CG34435,CG3513,CG42342,CG43777,CG5945,CG6414,CG6421,CG6429,CG6847,CG8642,CG9029,CNMa,Cpr67Fb,Crz,DptA,edin,Est-6,Fili,grk,Ilp1,Loxl2,Npc2h,Obp56e,Qsox2,ssp7,Sulf1,sxe2,Tep1,Wnt4
down	9	OV	0.00039259366946051	981	372	57	0.153225806451613	0.0581039755351682	GO:0005739	GO:CC	mitochondrion	ACC,ATPsynB,ATPsynbeta,ATPsynC,ATPsynCF6,ATPsyngamma,ATPsynO,blw,CG10340,CG11699,CG11752,CG1271,CG14778,CG17141,CG17715,CG2854,CG31648,CG34423,CG5504,CG6115,CG6345,CG7387,CG7430,CG7920,colt,COX6B,Cyp301a1,Cyt-c-p,Cyt-c1,Fum1,Fum2,Hsp68,Idh3a,kdn,larp,mAcon1,Mitofilin,Mpcp1,Mpcp2,muc,ND-18,ND-20,ND-24,ND-42,ND-B22,ND-SGDH,Nna1,plh,Prx2540-2,RFeSP,Scsalpha1,ScsbetaA,sesB,Sirup,stw,ttm2,UQCR-C2
down	9	OV	0.000445030479875475	421	372	32	0.0860215053763441	0.0760095011876485	GO:0005740	GO:CC	mitochondrial envelope	ATPsynB,ATPsynbeta,ATPsynC,ATPsynCF6,ATPsyngamma,ATPsynO,blw,CG11699,CG11752,CG17141,CG31648,CG5504,colt,COX6B,Cyp301a1,Cyt-c-p,Cyt-c1,larp,Mitofilin,Mpcp1,Mpcp2,ND-18,ND-20,ND-24,ND-42,ND-B22,ND-SGDH,RFeSP,sesB,Sirup,ttm2,UQCR-C2
down	9	OV	0.000565929444556884	51	372	10	0.0268817204301075	0.196078431372549	GO:0031674	GO:CC	I band	Actn,CG43897,l(2)efl,Lmpt,Mlp60A,Mlp84B,rols,RyR,Tpi,Zasp66
down	9	OV	0.00109659145393834	279	372	24	0.0645161290322581	0.0860215053763441	GO:0099512	GO:CC	supramolecular fiber	Actn,CG3630,CG43897,Diap1,Efhc1.2,l(2)efl,Lmpt,Mf,Mhc,Mlc1,Mlc2,Mlp60A,Mlp84B,rols,RyR,Shrm,Skeletor,Tm2,tmod,Tpi,TpnC25D,up-PP,wupA,Zasp66
down	9	OV	0.00110253224929491	24	372	7	0.0188172043010753	0.291666666666667	GO:0045259	GO:CC	proton-transporting ATP synthase complex	ATPsynB,ATPsynbeta,ATPsynC,ATPsynCF6,ATPsyngamma,ATPsynO,blw
down	9	OV	0.00110253224929491	24	372	7	0.0188172043010753	0.291666666666667	GO:0005753	GO:CC	mitochondrial proton-transporting ATP synthase complex	ATPsynB,ATPsynbeta,ATPsynC,ATPsynCF6,ATPsyngamma,ATPsynO,blw
down	9	OV	0.00131722265542352	282	372	24	0.0645161290322581	0.0851063829787234	GO:0099081	GO:CC	supramolecular polymer	Actn,CG3630,CG43897,Diap1,Efhc1.2,l(2)efl,Lmpt,Mf,Mhc,Mlc1,Mlc2,Mlp60A,Mlp84B,rols,RyR,Shrm,Skeletor,Tm2,tmod,Tpi,TpnC25D,up-PP,wupA,Zasp66
down	9	OV	0.00157757414929413	285	372	24	0.0645161290322581	0.0842105263157895	GO:0098798	GO:CC	mitochondrial protein-containing complex	ATPsynB,ATPsynbeta,ATPsynC,ATPsynCF6,ATPsyngamma,ATPsynO,blw,CG11752,CG7430,COX6B,Cyt-c1,Mitofilin,muc,ND-18,ND-20,ND-24,ND-42,ND-B22,ND-SGDH,RFeSP,Scsalpha1,Sirup,ttm2,UQCR-C2
down	9	OV	0.00205129403500519	99	372	13	0.0349462365591398	0.131313131313131	GO:0070469	GO:CC	respirasome	CG11752,COX6B,Cyt-c-p,Cyt-c1,ND-18,ND-20,ND-24,ND-42,ND-B22,ND-SGDH,RFeSP,Sirup,UQCR-C2
down	9	OV	0.00256009353077558	101	372	13	0.0349462365591398	0.128712871287129	GO:1990204	GO:CC	oxidoreductase complex	CG11752,CG7430,Cyt-c1,muc,ND-18,ND-20,ND-24,ND-42,ND-B22,ND-SGDH,RFeSP,Sirup,UQCR-C2
down	9	OV	0.0036162205714522	12	372	5	0.0134408602150538	0.416666666666667	GO:0036379	GO:CC	myofilament	Mf,Mhc,TpnC25D,up-PP,wupA
down	9	OV	0.00373169356268471	50	372	9	0.0241935483870968	0.18	GO:0030018	GO:CC	Z disc	Actn,CG43897,l(2)efl,Mlp60A,Mlp84B,rols,RyR,Tpi,Zasp66
down	9	OV	0.00538121585190039	93	372	12	0.032258064516129	0.129032258064516	GO:0005746	GO:CC	mitochondrial respirasome	CG11752,COX6B,Cyt-c1,ND-18,ND-20,ND-24,ND-42,ND-B22,ND-SGDH,RFeSP,Sirup,UQCR-C2
down	9	OV	0.00668143095001975	95	372	12	0.032258064516129	0.126315789473684	GO:0098803	GO:CC	respiratory chain complex	CG11752,COX6B,Cyt-c1,ND-18,ND-20,ND-24,ND-42,ND-B22,ND-SGDH,RFeSP,Sirup,UQCR-C2
down	9	OV	0.0113862472022758	8	372	4	0.010752688172043	0.5	GO:0045261	GO:CC	proton-transporting ATP synthase complex, catalytic core F(1)	ATPsynbeta,ATPsyngamma,ATPsynO,blw
down	9	OV	0.0127028759225231	15	372	5	0.0134408602150538	0.333333333333333	GO:0045239	GO:CC	tricarboxylic acid cycle enzyme complex	CG7430,Fum1,Fum2,Scsalpha1,ScsbetaA
down	9	OV	0.0207380808468098	2129	372	94	0.252688172043011	0.0441521841240019	GO:0071944	GO:CC	cell periphery	Ac3,Ace,Acp65Aa,Actn,Ance-2,Argk,AstA-R2,Axs,blw,CAH7,capt,Ccp84Ab,Ccp84Af,CG10345,CG12490,CG12531,CG15399,CG31676,CG32669,CG32750,CG32812,CG42249,CG42340,CG42342,CG43155,CG44325,CG4984,CG6024,CG6723,CG6739,CG8642,CG8927,Cpr11A,Cpr11B,Cpr23B,Cpr30F,Cpr35B,Cpr47Ea,Cpr47Eb,Cpr49Ae,Cpr50Cb,Cpr62Bc,Cpr64Aa,Cpr65Aw,Cpr67Fb,Cpr76Bd,Cpr92F,Cpr97Ea,Cpr97Eb,crb,Ctr1A,DAT,fat-spondin,FER,Fili,flr,Fuca,GluR…
down	9	OV	0.0325233874831668	10	372	4	0.010752688172043	0.4	GO:0016460	GO:CC	myosin II complex	CG34435,Mhc,Mlc1,Mlc2
down	9	OV	0.0357819236830526	572	372	34	0.0913978494623656	0.0594405594405594	GO:0031967	GO:CC	organelle envelope	ATPsynB,ATPsynbeta,ATPsynC,ATPsynCF6,ATPsyngamma,ATPsynO,Axs,blw,CG11699,CG11752,CG17141,CG31648,CG5504,CG8245,colt,COX6B,Cyp301a1,Cyt-c-p,Cyt-c1,larp,Mitofilin,Mpcp1,Mpcp2,ND-18,ND-20,ND-24,ND-42,ND-B22,ND-SGDH,RFeSP,sesB,Sirup,ttm2,UQCR-C2
down	9	OV	0.0357819236830526	572	372	34	0.0913978494623656	0.0594405594405594	GO:0031975	GO:CC	envelope	ATPsynB,ATPsynbeta,ATPsynC,ATPsynCF6,ATPsyngamma,ATPsynO,Axs,blw,CG11699,CG11752,CG17141,CG31648,CG5504,CG8245,colt,COX6B,Cyp301a1,Cyt-c-p,Cyt-c1,larp,Mitofilin,Mpcp1,Mpcp2,ND-18,ND-20,ND-24,ND-42,ND-B22,ND-SGDH,RFeSP,sesB,Sirup,ttm2,UQCR-C2
down	9	OV	2.72223452202949e-11	148	370	27	0.072972972972973	0.182432432432432	GO:0005214	GO:MF	structural constituent of chitin-based cuticle	Acp1,Acp65Aa,Ccp84Ab,Ccp84Af,CG8927,Cpr11A,Cpr11B,Cpr23B,Cpr30F,Cpr35B,Cpr47Ea,Cpr47Eb,Cpr49Ae,Cpr50Cb,Cpr62Bc,Cpr64Aa,Cpr65Aw,Cpr67Fb,Cpr76Bd,Cpr92F,Cpr97Ea,Cpr97Eb,l(3)mbn,TwdlE,Vajk1,Vajk4,zye
down	9	OV	2.75356349277709e-11	160	370	28	0.0756756756756757	0.175	GO:0042302	GO:MF	structural constituent of cuticle	Acp1,Acp65Aa,Ccp84Ab,Ccp84Af,CG8736,CG8927,Cpr11A,Cpr11B,Cpr23B,Cpr30F,Cpr35B,Cpr47Ea,Cpr47Eb,Cpr49Ae,Cpr50Cb,Cpr62Bc,Cpr64Aa,Cpr65Aw,Cpr67Fb,Cpr76Bd,Cpr92F,Cpr97Ea,Cpr97Eb,l(3)mbn,TwdlE,Vajk1,Vajk4,zye
down	9	OV	1.0494503039356e-09	111	370	22	0.0594594594594595	0.198198198198198	GO:0008010	GO:MF	structural constituent of chitin-based larval cuticle	Acp65Aa,Ccp84Ab,Ccp84Af,CG8927,Cpr11A,Cpr11B,Cpr23B,Cpr30F,Cpr35B,Cpr47Ea,Cpr47Eb,Cpr49Ae,Cpr50Cb,Cpr62Bc,Cpr64Aa,Cpr65Aw,Cpr67Fb,Cpr76Bd,Cpr92F,Cpr97Ea,Cpr97Eb,l(3)mbn
down	9	OV	0.00162827220617204	23	370	7	0.0189189189189189	0.304347826086957	GO:0046933	GO:MF	proton-transporting ATP synthase activity, rotational mechanism	ATPsynB,ATPsynbeta,ATPsynC,ATPsynCF6,ATPsyngamma,ATPsynO,blw
down	9	OV	0.0040310472558833	26	370	7	0.0189189189189189	0.269230769230769	GO:0015252	GO:MF	proton channel activity	ATPsynB,ATPsynbeta,ATPsynC,ATPsynCF6,ATPsyngamma,ATPsynO,blw
down	9	OV	0.00770716168922866	597	370	38	0.102702702702703	0.0636515912897822	GO:0005198	GO:MF	structural molecule activity	Acp1,Acp65Aa,Ccp84Ab,Ccp84Af,CG31664,CG42342,CG8736,CG8927,Cpr11A,Cpr11B,Cpr23B,Cpr30F,Cpr35B,Cpr47Ea,Cpr47Eb,Cpr49Ae,Cpr50Cb,Cpr62Bc,Cpr64Aa,Cpr65Aw,Cpr67Fb,Cpr76Bd,Cpr92F,Cpr97Ea,Cpr97Eb,l(3)mbn,Mhc,Mlp84B,rols,RpL35,RpL7,RpS18,RpS9,Skeletor,TwdlE,Vajk1,Vajk4,zye
down	9	OV	0.00823509896329289	105	370	13	0.0351351351351351	0.123809523809524	GO:0015078	GO:MF	proton transmembrane transporter activity	ATPsynB,ATPsynbeta,ATPsynC,ATPsynCF6,ATPsyngamma,ATPsynO,blw,COX6B,Cyt-c1,RFeSP,SERCA,UQCR-C2,VhaM9.7-d
down	9	OV	0.0140432658754938	310	370	24	0.0648648648648649	0.0774193548387097	GO:0022890	GO:MF	inorganic cation transmembrane transporter activity	ATPsynB,ATPsynbeta,ATPsynC,ATPsynCF6,ATPsyngamma,ATPsynO,blw,CG42340,CG4239,CG43155,CG6723,COX6B,Ctr1A,Cyt-c1,DAT,GluRIIE,Nmdar2,ppk31,RFeSP,RyR,SERCA,Sh,UQCR-C2,VhaM9.7-d
down	9	OV	0.0344907329500207	832	370	46	0.124324324324324	0.0552884615384615	GO:0022857	GO:MF	transmembrane transporter activity	ATPsynB,ATPsynbeta,ATPsynC,ATPsynCF6,ATPsyngamma,ATPsynO,blw,CG10019,CG12490,CG12531,CG31668,CG32669,CG42340,CG4239,CG43155,CG6723,CG7720,CG8654,colt,COX6B,Ctr1A,Cyt-c1,DAT,GluRIB,GluRIIE,Ir41a,Ir75d,Ir85a,Mpcp1,Mpcp2,ND-18,ND-20,ND-24,ND-42,Nmdar2,ppk31,RFeSP,RyR,SERCA,sesB,Sh,shakB,SLC22A,tadr,UQCR-C2,VhaM9.7-d
down	9	OV	0.0374305218286356	372	370	26	0.0702702702702703	0.0698924731182796	GO:0015318	GO:MF	inorganic molecular entity transmembrane transporter activity	ATPsynB,ATPsynbeta,ATPsynC,ATPsynCF6,ATPsyngamma,ATPsynO,blw,CG42340,CG4239,CG43155,CG6723,COX6B,Ctr1A,Cyt-c1,DAT,GluRIIE,Mpcp1,Mpcp2,Nmdar2,ppk31,RFeSP,RyR,SERCA,Sh,UQCR-C2,VhaM9.7-d
down	9	OV	0.0470069328219329	37	370	7	0.0189189189189189	0.189189189189189	GO:0106435	GO:MF	carboxylesterase activity	CG12869,CG13282,CG14034,CG6414,CG6847,Est-6,sxe2
down	9	OV	0.0158856385549206	75	114	12	0.105263157894737	0.16	HP:0004347	HP	Weakness of muscles of respiration	CG31668,CG6723,cocoon,EDTP,l(2)efl,Pbgs,RyR,ScsbetaA,Tm2,tmod,Tpi,up-PP
down	9	OV	0.0453282929055304	70	114	11	0.0964912280701754	0.157142857142857	HP:0002747	HP	Respiratory insufficiency due to muscle weakness	CG31668,CG6723,cocoon,EDTP,l(2)efl,RyR,ScsbetaA,Tm2,tmod,Tpi,up-PP
down	9	OV	3.25352951980975e-08	146	90	20	0.222222222222222	0.136986301369863	KEGG:00190	KEGG	Oxidative phosphorylation	ATPsynB,ATPsynbeta,ATPsynC,ATPsynCF6,ATPsyngamma,ATPsynO,blw,CG31648,COX6B,Cyt-c-p,Cyt-c1,ND-18,ND-20,ND-24,ND-42,ND-B22,ND-SGDH,RFeSP,UQCR-C2,VhaM9.7-d
down	9	OV	3.61588468741198e-07	1153	90	58	0.644444444444444	0.0503035559410234	KEGG:01100	KEGG	Metabolic pathways	Ac3,ACC,Alp1,Amy-p,ATPsynB,ATPsynbeta,ATPsynC,ATPsynCF6,ATPsyngamma,ATPsynO,blw,CAH7,CG30037,CG31648,CG3961,CG5177,CG6083,CG7430,CG8349,CG9698,CG9886,COX6B,Cyt-c-p,Cyt-c1,Dgat2,EDTP,FucTA,Fum1,Fum2,Gad1,Gapdh2,Gclc,GlyS,Gyc88E,Had2,Idh3a,kdn,mAcon1,muc,ND-18,ND-20,ND-24,ND-42,ND-B22,ND-SGDH,P5cr-2,Pbgs,Pgant8,PPO3,Prx2540-2,RFeSP,Scsalpha1,ScsbetaA,Tpi,Ugt301D1,Ugt35B1,UQCR-C2,VhaM9.7-d
down	9	OV	5.30664768833599e-05	43	90	9	0.1	0.209302325581395	KEGG:00020	KEGG	Citrate cycle (TCA cycle)	CG7430,Fum1,Fum2,Idh3a,kdn,mAcon1,muc,Scsalpha1,ScsbetaA
down	9	OV	0.00302233522918011	121	90	12	0.133333333333333	0.0991735537190083	KEGG:01200	KEGG	Carbon metabolism	CG7430,CG9886,Fum1,Fum2,Gapdh2,Idh3a,kdn,mAcon1,muc,Scsalpha1,ScsbetaA,Tpi
down	9	OV	0.0462118972714625	18	11	3	0.272727272727273	0.166666666666667	WP:WP39	WP	Fatty acid beta-oxidation 1	CG3961,colt,Tpi
down	9	PRF	0.000590583373218511	1170	347	61	0.175792507204611	0.0521367521367521	GO:0005576	GO:CC	extracellular region	26-29-p,Amy-p,Ance-2,Ance-5,betaGlu,Cda4,Cda5,CG11608,CG13282,CG13748,CG14034,CG14892,CG15199,CG17278,CG17404,CG18095,CG18557,CG2016,CG30280,CG30281,CG34282,CG34447,CG42342,CG42780,CG43333,CG43777,CG6414,CG7017,CG8560,Cp15,Cp16,Cp19,Cpr67Fb,DptA,Drs,dsx-c73A,Est-6,Fili,gd,GNBP2,Ilp6,IM18,Kal1,Lcp9,lectin-37Da,lectin-37Db,Lectin-galC1,Lsp1gamma,ltl,Ndg,Nep4,NimB5,Npc2f,Obp59a,Obp84a,PGRP-SC2,psh,P…
down	9	PRF	0.000876666130432414	314	347	25	0.0720461095100865	0.0796178343949045	GO:0030312	GO:CC	external encapsulating structure	Acp65Aa,Ccp84Ae,CG1077,CG30280,CG30281,CG32642,CG42342,CG43333,Cp15,Cp16,Cp19,Cpr49Ab,Cpr49Af,Cpr50Cb,Cpr65Aw,Cpr67Fb,dsx-c73A,Fili,Kal1,l(3)mbn,Lcp1,Lcp4,Lcp9,ltl,Ndg
down	9	PRF	0.0038153149016785	2129	347	92	0.265129682997118	0.0432127759511508	GO:0071944	GO:CC	cell periphery	Acp65Aa,ACXB,ACXD,Ance-2,Ance-5,blw,Btk29A,CAH7,Ccp84Ae,CG1077,CG1139,CG11426,CG11437,CG14606,CG30280,CG30281,CG30340,CG32642,CG32750,CG32812,CG42342,CG43333,CG4984,Cp15,Cp16,Cp19,Cpr49Ab,Cpr49Af,Cpr50Cb,Cpr65Aw,Cpr67Fb,crb,Ctr1A,DAT,Dok,dsd,dsx-c73A,Dys,Efa6,FER,Fili,GluRIB,Gprk2,Grasp65,Hsp68,ifc,Ir21a,Kal1,l(3)mbn,Lar,Lcp1,Lcp4,Lcp9,lectin-37Da,lectin-37Db,Lectin-galC1,ltl,mAChR-A,Mob2,mtt,Myo…
down	9	PRF	0.0369061401936089	280	347	20	0.0576368876080692	0.0714285714285714	GO:0031012	GO:CC	extracellular matrix	Acp65Aa,Ccp84Ae,CG30280,CG30281,CG42342,CG43333,Cpr49Ab,Cpr49Af,Cpr50Cb,Cpr65Aw,Cpr67Fb,dsx-c73A,Fili,Kal1,l(3)mbn,Lcp1,Lcp4,Lcp9,ltl,Ndg
down	9	PRF	0.00646571834763462	146	81	12	0.148148148148148	0.0821917808219178	KEGG:00190	KEGG	Oxidative phosphorylation	ATPsynbeta,ATPsynC,ATPsynD,ATPsynO,blw,CG31648,COX7C,ND-B22,SdhC,UQCR-14L,Vha16-4,Vha36-2
down	9	PRF	0.0097603056194918	1153	81	44	0.54320987654321	0.0381613183000867	KEGG:01100	KEGG	Metabolic pathways	ACXB,ACXD,Agpat3,Alp13,Amy-p,ATPsynbeta,ATPsynC,ATPsynD,ATPsynO,betaGlu,blw,CAH7,CG10621,CG11426,CG11437,CG17597,CG1941,CG30037,CG31648,CG6661,CG8132,CG9010,CG9698,COX7C,FucTA,GstD1,GstD3,GstE3,Gyc88E,ifc,Mal-B1,ND-B22,Pepck2,Pgant8,PH4alphaNE1,PIG-M,Scsalpha1,ScsbetaA,SdhC,Tpi,Ts,UQCR-14L,Vha16-4,Vha36-2
down	9	PRF	0.0153458951474033	30	9	4	0.444444444444444	0.133333333333333	WP:WP3660	WP	Humoral immune response to fungal and bacterial pathogens	Diap2,DptA,Drs,psh
down	9	PRM	0.000273269158142755	10613	603	564	0.935323383084577	0.0531423725619523	GO:0110165	GO:CC	cellular anatomical entity	2mit,abs,ACXB,ACXD,Adat1,aft,Agpat3,Ak6,Alg2,Alp13,alt,Amnionless,AP-1mu,AP-2sigma,aph-1,Appl,ArgRS,Arl2,Art8,asf1,AspRS,AspRS-m,AstA,ATP8A-PQ,Atpalpha,AttC,aurB,axo,Balat,Bap111,Bap55,beat-Ib,beta'COP,bon,boss,BoYb,brm,brp,Btk29A,CAH7,cal1,Capa,CarT,cd,Cda4,Ced-12,CG10019,CG10086,CG1024,CG10362,CG10657,CG1077,CG10814,CG10887,CG10927,CG11110,CG11162,CG1139,CG11404,CG11426,CG11437,CG11449,CG11608,…
down	9	PRM	0.00991814801246643	2129	603	144	0.238805970149254	0.0676373884452795	GO:0071944	GO:CC	cell periphery	ACXB,ACXD,Amnionless,AP-2sigma,aph-1,Appl,ATP8A-PQ,Atpalpha,Balat,beat-Ib,boss,brp,Btk29A,CAH7,CarT,Ced-12,CG1077,CG1139,CG11426,CG11437,CG12111,CG12531,CG14606,CG16868,CG30280,CG30281,CG30340,CG32305,CG32547,CG32642,CG32750,CG32812,CG4009,CG4168,CG42342,CG42585,CG43333,CG43795,CG4853,CG6723,CG8176,CG8642,Chc,cora,cpa,Cpr30F,Cpr50Ca,Cpr67Fb,Cpr78Ca,crb,Ctr1A,dah,DAT,DIP-epsilon,DIP2,Dok,dpr6,Drep…
down	9	PRM	0.0310679678966099	1734	603	119	0.197346600331675	0.0686274509803922	GO:0005886	GO:CC	plasma membrane	ACXB,ACXD,Amnionless,AP-2sigma,aph-1,Appl,ATP8A-PQ,Atpalpha,Balat,beat-Ib,boss,brp,Btk29A,CAH7,CarT,Ced-12,CG1139,CG11426,CG11437,CG12111,CG12531,CG14606,CG16868,CG30340,CG32305,CG32547,CG32750,CG32812,CG4168,CG42342,CG42585,CG43795,CG4853,CG6723,CG8176,Chc,cora,cpa,crb,Ctr1A,dah,DAT,DIP-epsilon,DIP2,dpr6,Drep2,dsd,dysc,Efa6,Epac,FER,Galphao,Gbeta5,GluRIA,GluRIB,Gprk2,hiw,hob,icln,ifc,ImpE3,inaC,…
down	9	PRM	0.0466752080682391	609	603	51	0.0845771144278607	0.083743842364532	GO:0030054	GO:CC	cell junction	Arl2,Atpalpha,boss,brp,CarT,CG42585,Chc,CkIIbeta,cora,cpa,cpx,crb,dah,DAT,dnc,Drep2,dysc,Efa6,FER,futsch,gammaSnap1,GluRIA,GluRIB,Gycbeta100B,hiw,Lar,Lcch3,Mdr65,nAChRalpha1,nAChRalpha7,Nmdar2,Nrx-IV,orb,Pnn,Psn,pyd-PP,Rdl,RhoGAP1A,Rop,Rpt3R,scrib,Sdc,Sec10,shakB,sif-PP,sns,Synj,Ten-a,tkv,unc-104,VAChT
down	9	PRM	0.0167023263332999	14	8	5	0.625	0.357142857142857	MIRNA:dme-miR-7-5p	MIRNA	dme-miR-7-5p	e,E(spl)m3-HLH,E(spl)m4-BFM,E(spl)mdelta-HLH,Tom
up	1	ANF	4.94247670075913e-10	889	613	98	0.159869494290375	0.110236220472441	GO:0044281	GO:BP	small molecule metabolic process	AANATL2,aay,ACC,ACXB,Ada,Adh,AkhR,alpha-Man-IIb,Amacr,ATPsynC,ATPsynG,blw,CAH13,CAH14,CAH16,CAH5,CG10602,CG10621,CG10738,CG10932,CG11089,CG11593,CG12170,CG1271,CG13334,CG14881,CG15531,CG17691,CG1774,CG17896,CG18128,CG34342,CG3552,CG3597,CG3699,CG3999,CG4390,CG4563,CG4592,CG4836,CG4842,CG5493,CG7069,CG7322,CG7560,CG7834,CG8199,CG8298,CG8526,CG8665,CG8778,CG9521,CG9522,CG9547,eIF4EHP,Etf-QO,FASN2,F…
up	1	ANF	1.58773286035733e-07	416	613	55	0.0897226753670473	0.132211538461538	GO:0043436	GO:BP	oxoacid metabolic process	AANATL2,aay,ACC,Amacr,CG10602,CG10621,CG10932,CG11593,CG12170,CG13334,CG14881,CG15531,CG17691,CG17896,CG3699,CG3999,CG4563,CG4592,CG5493,CG7069,CG7560,CG7834,CG8199,CG8526,CG8665,CG8778,CG9547,Etf-QO,FASN2,FASN3,Fum3,Gip,Hex-t2,Hn,Idh3b,IleRS-m,LKRSDH,Mccc2,Men-b,Mpc1,Mtpalpha,P5cr,P5cr-2,Pdha,ppl,pug,r,Sardh,scu,Seipin,sit,Srr,Uros2,v,yip2
up	1	ANF	2.09297604730441e-07	419	613	55	0.0897226753670473	0.13126491646778	GO:0006082	GO:BP	organic acid metabolic process	AANATL2,aay,ACC,Amacr,CG10602,CG10621,CG10932,CG11593,CG12170,CG13334,CG14881,CG15531,CG17691,CG17896,CG3699,CG3999,CG4563,CG4592,CG5493,CG7069,CG7560,CG7834,CG8199,CG8526,CG8665,CG8778,CG9547,Etf-QO,FASN2,FASN3,Fum3,Gip,Hex-t2,Hn,Idh3b,IleRS-m,LKRSDH,Mccc2,Men-b,Mpc1,Mtpalpha,P5cr,P5cr-2,Pdha,ppl,pug,r,Sardh,scu,Seipin,sit,Srr,Uros2,v,yip2
up	1	ANF	3.44814362172235e-07	173	613	32	0.0522022838499184	0.184971098265896	GO:0044282	GO:BP	small molecule catabolic process	Ada,Adh,Amacr,CG10932,CG1271,CG17691,CG17896,CG3597,CG3699,CG3999,CG4390,CG4592,CG4836,CG5493,CG7834,CG8199,CG8298,CG8665,CG8778,CG9547,Etf-QO,Fdh,Hn,LKRSDH,Mccc2,Mtpalpha,ppl,Sardh,Seipin,Srr,v,yip2
up	1	ANF	3.59378196621411e-07	413	613	54	0.0880913539967374	0.130750605326877	GO:0019752	GO:BP	carboxylic acid metabolic process	AANATL2,aay,ACC,Amacr,CG10602,CG10621,CG10932,CG12170,CG13334,CG14881,CG15531,CG17691,CG17896,CG3699,CG3999,CG4563,CG4592,CG5493,CG7069,CG7560,CG7834,CG8199,CG8526,CG8665,CG8778,CG9547,Etf-QO,FASN2,FASN3,Fum3,Gip,Hex-t2,Hn,Idh3b,IleRS-m,LKRSDH,Mccc2,Men-b,Mpc1,Mtpalpha,P5cr,P5cr-2,Pdha,ppl,pug,r,Sardh,scu,Seipin,sit,Srr,Uros2,v,yip2
up	1	ANF	1.21995630032605e-05	120	613	24	0.0391517128874388	0.2	GO:0016054	GO:BP	organic acid catabolic process	Amacr,CG10932,CG17691,CG17896,CG3699,CG3999,CG4592,CG5493,CG7834,CG8199,CG8665,CG8778,CG9547,Etf-QO,Hn,LKRSDH,Mccc2,Mtpalpha,ppl,Sardh,Seipin,Srr,v,yip2
up	1	ANF	1.21995630032605e-05	120	613	24	0.0391517128874388	0.2	GO:0046395	GO:BP	carboxylic acid catabolic process	Amacr,CG10932,CG17691,CG17896,CG3699,CG3999,CG4592,CG5493,CG7834,CG8199,CG8665,CG8778,CG9547,Etf-QO,Hn,LKRSDH,Mccc2,Mtpalpha,ppl,Sardh,Seipin,Srr,v,yip2
up	1	ANF	0.00343851129980844	139	613	22	0.0358890701468189	0.158273381294964	GO:0016053	GO:BP	organic acid biosynthetic process	aay,ACC,CG10602,CG10621,CG10932,CG12170,CG14881,CG15531,CG4563,CG5493,CG7560,FASN2,FASN3,Hn,LKRSDH,P5cr,P5cr-2,pug,r,sit,Srr,Uros2
up	1	ANF	0.00657022313424447	41	613	11	0.0179445350734095	0.268292682926829	GO:0019395	GO:BP	fatty acid oxidation	Amacr,CG10932,CG3699,CG4592,CG7834,CG8778,CG9547,Etf-QO,Mtpalpha,Seipin,yip2
up	1	ANF	0.0084878210819127	42	613	11	0.0179445350734095	0.261904761904762	GO:0034440	GO:BP	lipid oxidation	Amacr,CG10932,CG3699,CG4592,CG7834,CG8778,CG9547,Etf-QO,Mtpalpha,Seipin,yip2
up	1	ANF	0.00860639333281395	115	613	19	0.0309951060358891	0.165217391304348	GO:1901605	GO:BP	alpha-amino acid metabolic process	aay,CG10621,CG17896,CG3999,CG5493,CG7560,CG8526,CG9547,Hn,LKRSDH,Mccc2,P5cr,P5cr-2,ppl,pug,r,Sardh,Srr,v
up	1	ANF	0.0108781247497193	138	613	21	0.034257748776509	0.152173913043478	GO:0046394	GO:BP	carboxylic acid biosynthetic process	aay,ACC,CG10602,CG10621,CG10932,CG12170,CG14881,CG15531,CG4563,CG7560,FASN2,FASN3,Hn,LKRSDH,P5cr,P5cr-2,pug,r,sit,Srr,Uros2
up	1	ANF	0.0168991431228388	211	613	27	0.0440456769983687	0.127962085308057	GO:0032787	GO:BP	monocarboxylic acid metabolic process	AANATL2,ACC,Amacr,CG10932,CG12170,CG14881,CG15531,CG3699,CG4563,CG4592,CG7069,CG7834,CG8778,CG9547,Etf-QO,FASN2,FASN3,Gip,Hex-t2,Men-b,Mpc1,Mtpalpha,Pdha,scu,Seipin,sit,yip2
up	1	ANF	0.0177040853803549	71	613	14	0.0228384991843393	0.197183098591549	GO:0034032	GO:BP	purine nucleoside bisphosphate metabolic process	ACC,CG10932,CG17691,CG1774,CG34342,CG4563,CG8199,CG9547,LKRSDH,Mccc2,Pdha,Ppat-Dpck,scu,v
up	1	ANF	0.0177040853803549	71	613	14	0.0228384991843393	0.197183098591549	GO:0033865	GO:BP	nucleoside bisphosphate metabolic process	ACC,CG10932,CG17691,CG1774,CG34342,CG4563,CG8199,CG9547,LKRSDH,Mccc2,Pdha,Ppat-Dpck,scu,v
up	1	ANF	0.0177040853803549	71	613	14	0.0228384991843393	0.197183098591549	GO:0033875	GO:BP	ribonucleoside bisphosphate metabolic process	ACC,CG10932,CG17691,CG1774,CG34342,CG4563,CG8199,CG9547,LKRSDH,Mccc2,Pdha,Ppat-Dpck,scu,v
up	1	ANF	0.0200699198751285	201	613	26	0.0424143556280587	0.129353233830846	GO:0006163	GO:BP	purine nucleotide metabolic process	ACC,ACXB,Adh,ATPsynC,ATPsynG,blw,CG10738,CG10932,CG11089,CG17691,CG1774,CG34342,CG4563,CG8199,CG9547,Gyc32E,knon,LKRSDH,Mccc2,Naprt,Pdha,Ppat-Dpck,pug,scu,v,Vha68-2
up	1	ANF	0.0213191615617089	38	613	10	0.0163132137030995	0.263157894736842	GO:0006635	GO:BP	fatty acid beta-oxidation	CG10932,CG3699,CG4592,CG7834,CG8778,CG9547,Etf-QO,Mtpalpha,Seipin,yip2
[truncated: 4,314 more rows]
