# Supplementary material for: Evolution of chemosensory tissues and cells across ecologically diverse Drosophilids
Source: Nat Commun. 2024 Feb 5;15:1047. doi: 10.1038/s41467-023-44558-4 (PMC10844241; doi:10.1038/s41467-023-44558-4)
Supplement: Supplementary file 9 — Supplementary Data 6 [file 41467_2023_44558_MOESM9_ESM.txt]

#######	#	#############################################	#
#######	#	#############################################	#
#######	#	#############################################	#
#######	#	#############################################	#
#node_label:	#	#	#
#0	<-	no.shift	#
#node_1	<-	D.sechellia	#
#node_2	<-	D.simulans	#
#node_3	<-	MRCA(D.sechellia, D.simulans)	#
#node_4	<-	D.melanogaster	#
#node_5	<-	D.santomea	#
#node_6	<-	D.erecta	#
#node_7	<-	MRCA(D.santomea, D.erecta)	#
#node_8	<-	MRCA(D.sechellia, D.simulans,D.melanogaster)	#
#node_9	<-	Root(D.suzukii)	#
#######	#	#############################################	#
#######	#	#############################################	#
#######	#	#############################################	#
#######	#	#############################################	#

"geneID"	"node_shift"	"shift.value"	"tissue"	"Chemogene"
"CheA75a"	8	271.766673675099	"ANF"	"CSP"
"CheA7a"	8	273.372196969078	"ANF"	"CSP"
"CheA87a"	2	5268360304.1327	"ANF"	"CSP"
"CheB15a"	3	34.0198584523217	"ANF"	"CSP"
"CheB15a"	5	27.4738241772617	"ANF"	"CSP"
"CheB38c"	8	66.6314391108559	"ANF"	"CSP"
"CheB42a"	6	39.9949444233098	"ANF"	"CSP"
"CheB53b"	2	10.7148510820674	"ANF"	"CSP"
"CheB74a"	2	7.31595715164831	"ANF"	"CSP"
"CheB98a1"	5	31.2665714566391	"ANF"	"CSP"
"EbpIII"	2	283831289972.8	"ANF"	"CSP"
"Phk-3"	3	74.0844502306473	"ANF"	"CSP"
"a10"	0	0	"ANF"	"CSP"
"CheA84a"	0	0	"ANF"	"CSP"
"CheB42b"	0	0	"ANF"	"CSP"
"CheB42c"	0	0	"ANF"	"CSP"
"CheA75a"	1	8513661500.48981	"ANM"	"CSP"
"CheA7a"	8	254975637.726116	"ANM"	"CSP"
"CheA7a"	1	928534426.410533	"ANM"	"CSP"
"CheA87a"	2	512.337481642016	"ANM"	"CSP"
"CheB15a"	3	13.7663044483636	"ANM"	"CSP"
"CheB42a"	5	120461735.481879	"ANM"	"CSP"
"CheB42a"	2	-1468903894.44478	"ANM"	"CSP"
"CheB42a"	6	-90544674.5925472	"ANM"	"CSP"
"CheB42c"	9	-26.0593700880651	"ANM"	"CSP"
"CheB74a"	9	-4.77224771907356	"ANM"	"CSP"
"CheB98a1"	5	34.9513614118964	"ANM"	"CSP"
"EbpIII"	9	-3446.20244094927	"ANM"	"CSP"
"Phk-3"	3	34.6375799096355	"ANM"	"CSP"
"a10"	0	0	"ANM"	"CSP"
"CheA84a"	0	0	"ANM"	"CSP"
"CheB38c"	0	0	"ANM"	"CSP"
"CheB42b"	0	0	"ANM"	"CSP"
"CheB53b"	0	0	"ANM"	"CSP"
"CheA75a"	6	1.79948912713257	"LA"	"CSP"
"CheA7a"	3	419453.295892381	"LA"	"CSP"
"CheA7a"	1	3474302.83963028	"LA"	"CSP"
"CheA87a"	6	0.725280669927064	"LA"	"CSP"
"CheA87a"	2	0.636247768839067	"LA"	"CSP"
"CheB38c"	6	2.59262587863497	"LA"	"CSP"
"CheB42a"	5	0.0576231684501232	"LA"	"CSP"
"CheB42a"	6	-0.030880892531032	"LA"	"CSP"
"CheB42a"	2	-0.125776295736409	"LA"	"CSP"
"CheB42b"	3	0.170452398812453	"LA"	"CSP"
"CheB42c"	8	0.557433330917239	"LA"	"CSP"
"CheB42c"	2	2.49714451961672	"LA"	"CSP"
"CheB98a1"	6	0.342911279313963	"LA"	"CSP"
"CheB98a1"	2	0.395577810793451	"LA"	"CSP"
"EbpIII"	6	7248707319.52327	"LA"	"CSP"
"a10"	0	0	"LA"	"CSP"
"CheB15a"	0	0	"LA"	"CSP"
"CheB74a"	0	0	"LA"	"CSP"
"Phk-3"	0	0	"LA"	"CSP"
"a10"	2	6381628985.47317	"LEF"	"CSP"
"a10"	3	320404980.361944	"LEF"	"CSP"
"CheA7a"	4	6363658016.74482	"LEF"	"CSP"
"CheB15a"	6	117.657408635885	"LEF"	"CSP"
"CheB42a"	6	185.48223804113	"LEF"	"CSP"
"CheB42c"	6	1566.96240586591	"LEF"	"CSP"
"CheB53b"	4	0.633509077284479	"LEF"	"CSP"
"CheB53b"	5	0.552619747005468	"LEF"	"CSP"
"CheB98a1"	7	95.4645763581647	"LEF"	"CSP"
"CheB98a1"	5	98.012797814657	"LEF"	"CSP"
"EbpIII"	4	22586.038264526	"LEF"	"CSP"
"Phk-3"	3	165.155297893984	"LEF"	"CSP"
"CheA75a"	0	0	"LEF"	"CSP"
"CheA84a"	0	0	"LEF"	"CSP"
"CheA87a"	0	0	"LEF"	"CSP"
"CheB38c"	0	0	"LEF"	"CSP"
"CheB42b"	0	0	"LEF"	"CSP"
"CheB74a"	0	0	"LEF"	"CSP"
"a10"	1	161.540288154664	"LEM"	"CSP"
"CheA75a"	6	6790.05722328663	"LEM"	"CSP"
"CheA87a"	4	1323.43146010812	"LEM"	"CSP"
"CheB15a"	6	74.5452572815184	"LEM"	"CSP"
"CheB42a"	6	2647.66872434547	"LEM"	"CSP"
"CheB42a"	4	2517.75975480016	"LEM"	"CSP"
"CheB42b"	6	576.208261501356	"LEM"	"CSP"
"CheB42c"	7	467.151161203408	"LEM"	"CSP"
"CheB42c"	6	419.51766518189	"LEM"	"CSP"
"CheB74a"	7	-65.1686640969898	"LEM"	"CSP"
"CheB74a"	1	-276.484549727787	"LEM"	"CSP"
"CheB74a"	8	61.0013149405823	"LEM"	"CSP"
"CheB98a1"	7	1142.57547749307	"LEM"	"CSP"
"CheB98a1"	6	1638.72324245324	"LEM"	"CSP"
"EbpIII"	4	1223247.84830854	"LEM"	"CSP"
"Phk-3"	1	1722.21118788253	"LEM"	"CSP"
"CheA7a"	0	0	"LEM"	"CSP"
"CheA84a"	0	0	"LEM"	"CSP"
"CheB38c"	0	0	"LEM"	"CSP"
"CheB53b"	0	0	"LEM"	"CSP"
"a10"	7	1.38959417248202	"OV"	"CSP"
"a10"	5	4.82817470171908	"OV"	"CSP"
"CheA7a"	2	134987117.565366	"OV"	"CSP"
"CheA87a"	3	4.82828273005597	"OV"	"CSP"
"CheB15a"	5	1.92074209931336	"OV"	"CSP"
"CheB15a"	2	8.59479249559107	"OV"	"CSP"
"CheB42a"	7	0.14083674104037	"OV"	"CSP"
"CheB42b"	2	17.9414409671387	"OV"	"CSP"
"Phk-3"	5	476.125466495429	"OV"	"CSP"
"CheA75a"	0	0	"OV"	"CSP"
"CheA84a"	0	0	"OV"	"CSP"
"CheB38c"	0	0	"OV"	"CSP"
"CheB42c"	0	0	"OV"	"CSP"
"EbpIII"	0	0	"OV"	"CSP"
"a10"	5	37503.2490524088	"PRF"	"CSP"
"CheA75a"	7	-32520239.9974705	"PRF"	"CSP"
"CheA75a"	2	-270112919.478907	"PRF"	"CSP"
"CheA75a"	1	119753618.802194	"PRF"	"CSP"
"CheA7a"	8	131154803.443525	"PRF"	"CSP"
"CheA7a"	4	165137103.753315	"PRF"	"CSP"
"CheA87a"	4	552.780120887939	"PRF"	"CSP"
"CheB15a"	2	2.70844037905687	"PRF"	"CSP"
"CheB15a"	9	-0.432707964437275	"PRF"	"CSP"
"CheB42a"	5	795558.499270962	"PRF"	"CSP"
"CheB42a"	1	1036165.6210828	"PRF"	"CSP"
"CheB42b"	1	6.27910804434947	"PRF"	"CSP"
"CheB74a"	5	19464138.9115666	"PRF"	"CSP"
"CheB74a"	1	29909291.1697962	"PRF"	"CSP"
"CheB98a1"	5	1857.79626533114	"PRF"	"CSP"
"CheB98a1"	7	144.310392497426	"PRF"	"CSP"
"Phk-3"	3	793.967444743074	"PRF"	"CSP"
"Phk-3"	2	2799.85900541552	"PRF"	"CSP"
"CheA84a"	0	0	"PRF"	"CSP"
"CheB38c"	0	0	"PRF"	"CSP"
"CheB42c"	0	0	"PRF"	"CSP"
"EbpIII"	0	0	"PRF"	"CSP"
"CheA75a"	4	29.6162203222817	"PRM"	"CSP"
"CheA7a"	8	46.5005880635537	"PRM"	"CSP"
"CheA7a"	1	-98.4063630050617	"PRM"	"CSP"
"CheA87a"	8	365.869217229928	"PRM"	"CSP"
"CheA87a"	4	637.924592079574	"PRM"	"CSP"
"CheB38c"	4	4.52313267853917	"PRM"	"CSP"
"CheB38c"	6	3.7637430750968	"PRM"	"CSP"
"CheB42a"	4	1330243463.6122	"PRM"	"CSP"
"CheB42c"	4	14.9402694450208	"PRM"	"CSP"
"CheB42c"	5	8.64090942319005	"PRM"	"CSP"
"CheB74a"	4	1.77541555193152	"PRM"	"CSP"
"CheB98a1"	5	1109890629.2162	"PRM"	"CSP"
"Phk-3"	1	2910.72457422083	"PRM"	"CSP"
"a10"	0	0	"PRM"	"CSP"
"CheA84a"	0	0	"PRM"	"CSP"
"CheB15a"	0	0	"PRM"	"CSP"
"CheB42b"	0	0	"PRM"	"CSP"
"CheB53b"	0	0	"PRM"	"CSP"
"EbpIII"	0	0	"PRM"	"CSP"
"Gr23a"	2	-304250.641864781	"ANF"	"GR"
"Gr28a"	6	-4585780.12515958	"ANF"	"GR"
"Gr28a"	1	-34058164.9947762	"ANF"	"GR"
"Gr2a"	5	84568451.6615924	"ANF"	"GR"
"Gr2a"	2	338302634.537374	"ANF"	"GR"
"Gr32a"	9	-12.3413929641973	"ANF"	"GR"
"Gr33a"	6	3.69838097994711	"ANF"	"GR"
"Gr36c"	6	0.0563661851309831	"ANF"	"GR"
"Gr39a"	1	7.69431746265407	"ANF"	"GR"
"Gr39b"	9	-5.90943542796823	"ANF"	"GR"
"Gr47a"	5	0.423890462498145	"ANF"	"GR"
"Gr47b"	4	3.40068658129422	"ANF"	"GR"
"Gr58b"	9	-0.405422213499386	"ANF"	"GR"
"Gr58c"	2	41.9189490721326	"ANF"	"GR"
"Gr5a"	5	2.6124966589961	"ANF"	"GR"
"Gr61a"	2	93.5636470647502	"ANF"	"GR"
"Gr64a"	4	20.427267164592	"ANF"	"GR"
"Gr64d"	6	6.09679948392157	"ANF"	"GR"
"Gr64d"	1	18.3641095638328	"ANF"	"GR"
"Gr64f"	7	39.6700239869752	"ANF"	"GR"
"Gr66a"	2	89.6958775665601	"ANF"	"GR"
"Gr68a"	6	4.05826767278005	"ANF"	"GR"
"Gr77a"	6	0.218870705530325	"ANF"	"GR"
"Gr85a"	6	11.7807737371054	"ANF"	"GR"
"Gr85a"	9	-8.00202321177351	"ANF"	"GR"
"Gr89a"	5	0.317028649019971	"ANF"	"GR"
"Gr8a"	2	1.241597323541	"ANF"	"GR"
"Gr93a"	4	4.27992388562002	"ANF"	"GR"
"Gr94a"	5	38520605.3774763	"ANF"	"GR"
"Gr94a"	9	-10252366.0572261	"ANF"	"GR"
"Gr94a"	2	78161299.9871257	"ANF"	"GR"
"Gr98a"	1	0.59813023360703	"ANF"	"GR"
"Gr98b"	2	188093162.111372	"ANF"	"GR"
"Gr98c"	4	0.164476399371201	"ANF"	"GR"
"Gr98c"	6	0.0589770826843434	"ANF"	"GR"
"Gr98d1"	4	0.413285038630539	"ANF"	"GR"
"Gr10a"	0	0	"ANF"	"GR"
"Gr10b"	0	0	"ANF"	"GR"
"Gr21a"	0	0	"ANF"	"GR"
"Gr28b"	0	0	"ANF"	"GR"
"Gr43a"	0	0	"ANF"	"GR"
"Gr59e"	0	0	"ANF"	"GR"
"Gr63a"	0	0	"ANF"	"GR"
"Gr64b"	0	0	"ANF"	"GR"
"Gr64c"	0	0	"ANF"	"GR"
"Gr64e"	0	0	"ANF"	"GR"
"Gr93c"	0	0	"ANF"	"GR"
"Gr97a"	0	0	"ANF"	"GR"
"Gr9a"	0	0	"ANF"	"GR"
"Gr10b"	5	4692101.4865941	"ANM"	"GR"
"Gr10b"	2	33622945.0910573	"ANM"	"GR"
"Gr28b"	3	1.99620396470721	"ANM"	"GR"
"Gr2a"	5	82161676.7346004	"ANM"	"GR"
"Gr2a"	2	644978025.069197	"ANM"	"GR"
"Gr32a"	9	-14.6832416507079	"ANM"	"GR"
"Gr33a"	6	50294266.7916684	"ANM"	"GR"
"Gr33a"	2	25661635.5465625	"ANM"	"GR"
"Gr39a"	1	1630875.43434249	"ANM"	"GR"
"Gr39a"	3	132326.374445333	"ANM"	"GR"
"Gr39b"	9	-5.39719437980205	"ANM"	"GR"
"Gr47a"	5	0.679598471701656	"ANM"	"GR"
"Gr47b"	4	2.40535010434827	"ANM"	"GR"
"Gr58b"	9	-0.506530074722365	"ANM"	"GR"
"Gr59a1"	9	-0.0605463333300208	"ANM"	"GR"
"Gr59a1"	1	-0.0557944931535191	"ANM"	"GR"
"Gr59e"	6	0.326492410779944	"ANM"	"GR"
"Gr59e"	2	1.26334957818539	"ANM"	"GR"
"Gr59f1"	2	1.06264939265498	"ANM"	"GR"
"Gr61a"	2	84.7692344621573	"ANM"	"GR"
"Gr64a"	4	2.60341722516903	"ANM"	"GR"
"Gr64d"	6	4.08345654682865	"ANM"	"GR"
"Gr64e"	6	7.10433862665955	"ANM"	"GR"
"Gr64f"	7	44.7696352654243	"ANM"	"GR"
"Gr66a"	9	-6.61908146492987	"ANM"	"GR"
"Gr66a"	2	19.3629250618518	"ANM"	"GR"
"Gr68a"	6	2.3622284370253	"ANM"	"GR"
"Gr77a"	6	0.432414452290838	"ANM"	"GR"
"Gr85a"	6	10.4676524821477	"ANM"	"GR"
"Gr85a"	9	-4.84360302094478	"ANM"	"GR"
"Gr89a"	5	0.352896416286518	"ANM"	"GR"
"Gr8a"	9	-0.698253474859088	"ANM"	"GR"
"Gr93a"	4	7.52815905757737	"ANM"	"GR"
"Gr94a"	5	2.55931727819405	"ANM"	"GR"
"Gr94a"	9	-1.39164591945819	"ANM"	"GR"
"Gr94a"	2	2.92609707408483	"ANM"	"GR"
"Gr97a"	9	-0.160940137825006	"ANM"	"GR"
"Gr98a"	6	0.760049897924535	"ANM"	"GR"
"Gr98a"	2	2.92759802085499	"ANM"	"GR"
"Gr98c"	4	0.44196412590217	"ANM"	"GR"
"Gr98d1"	4	8039879.23555567	"ANM"	"GR"
"Gr10a"	0	0	"ANM"	"GR"
"Gr21a"	0	0	"ANM"	"GR"
"Gr28a"	0	0	"ANM"	"GR"
"Gr43a"	0	0	"ANM"	"GR"
"Gr58c"	0	0	"ANM"	"GR"
"Gr5a"	0	0	"ANM"	"GR"
"Gr63a"	0	0	"ANM"	"GR"
"Gr64b"	0	0	"ANM"	"GR"
"Gr64c"	0	0	"ANM"	"GR"
"Gr93c"	0	0	"ANM"	"GR"
"Gr98b"	0	0	"ANM"	"GR"
"Gr9a"	0	0	"ANM"	"GR"
"Gr10a"	6	2.0784449099552	"LA"	"GR"
"Gr10b"	6	2355073.86360332	"LA"	"GR"
"Gr10b"	3	818613.992486589	"LA"	"GR"
"Gr10b"	2	4809578.14522884	"LA"	"GR"
"Gr32a"	9	-2.00071194059569	"LA"	"GR"
"Gr33a"	3	0.175334898842331	"LA"	"GR"
"Gr43a"	2	2.29525521578617	"LA"	"GR"
"Gr47b"	4	1.33525659681621	"LA"	"GR"
"Gr58c"	9	0.0269977883579117	"LA"	"GR"
"Gr58c"	3	-0.0217960155811178	"LA"	"GR"
"Gr59e"	6	4.63136820205574	"LA"	"GR"
"Gr61a"	2	67.7378649118072	"LA"	"GR"
"Gr61a"	6	5.06276029006663	"LA"	"GR"
"Gr64a"	2	105038757.490426	"LA"	"GR"
"Gr64c"	7	0.0290243905873181	"LA"	"GR"
"Gr64d"	9	-0.054291869899928	"LA"	"GR"
"Gr64d"	3	-0.0271906870767443	"LA"	"GR"
"Gr64d"	5	-0.00891656941448631	"LA"	"GR"
"Gr64f"	5	1.53028940578422	"LA"	"GR"
"Gr64f"	4	0.47536102222896	"LA"	"GR"
"Gr66a"	9	-0.671259234075198	"LA"	"GR"
"Gr68a"	1	1.68705737455837	"LA"	"GR"
"Gr85a"	6	0.913301207161644	"LA"	"GR"
"Gr85a"	9	-0.810602630631914	"LA"	"GR"
"Gr8a"	9	-0.191514958397257	"LA"	"GR"
"Gr93a"	3	0.0720313793663041	"LA"	"GR"
"Gr97a"	6	0.127497076385524	"LA"	"GR"
"Gr98a"	5	0.177002296447735	"LA"	"GR"
"Gr21a"	0	0	"LA"	"GR"
"Gr22e"	0	0	"LA"	"GR"
"Gr23a"	0	0	"LA"	"GR"
"Gr28a"	0	0	"LA"	"GR"
"Gr28b"	0	0	"LA"	"GR"
"Gr2a"	0	0	"LA"	"GR"
"Gr36c"	0	0	"LA"	"GR"
"Gr39a"	0	0	"LA"	"GR"
"Gr39b"	0	0	"LA"	"GR"
"Gr47a"	0	0	"LA"	"GR"
"Gr59f1"	0	0	"LA"	"GR"
"Gr5a"	0	0	"LA"	"GR"
"Gr63a"	0	0	"LA"	"GR"
"Gr64b"	0	0	"LA"	"GR"
"Gr64e"	0	0	"LA"	"GR"
"Gr77a"	0	0	"LA"	"GR"
"Gr93c"	0	0	"LA"	"GR"
"Gr94a"	0	0	"LA"	"GR"
"Gr10a"	5	25090802.7357606	"LEF"	"GR"
"Gr10a"	4	35049623.7720671	"LEF"	"GR"
"Gr21a"	6	3701559.78513259	"LEF"	"GR"
"Gr21a"	3	2929947.96143428	"LEF"	"GR"
"Gr22a"	7	0.145943390585402	"LEF"	"GR"
"Gr28a"	6	0.49655242478398	"LEF"	"GR"
"Gr2a"	5	11501560.2480555	"LEF"	"GR"
"Gr2a"	2	17993667.5882108	"LEF"	"GR"
"Gr36c"	6	0.442281170412637	"LEF"	"GR"
"Gr39b"	9	-1.78962696489907	"LEF"	"GR"
"Gr47b"	4	0.871314260475249	"LEF"	"GR"
"Gr47b"	5	0.144811773029632	"LEF"	"GR"
"Gr59e"	6	2363535.45232121	"LEF"	"GR"
"Gr59e"	2	6789939.6299901	"LEF"	"GR"
"Gr59f1"	8	0.0314364885522464	"LEF"	"GR"
"Gr59f1"	2	-0.131561368957538	"LEF"	"GR"
"Gr61a"	2	13.8850496352217	"LEF"	"GR"
"Gr63a"	5	2412723.53739486	"LEF"	"GR"
"Gr63a"	2	10150569.7894345	"LEF"	"GR"
"Gr64c"	3	-6.02982330094631	"LEF"	"GR"
"Gr64c"	9	3.5895750722267	"LEF"	"GR"
"Gr64d"	6	8656269.3920373	"LEF"	"GR"
"Gr64e"	6	15310908.5402712	"LEF"	"GR"
"Gr64f"	7	3.26958535020507	"LEF"	"GR"
"Gr85a"	9	-1.35061687587315	"LEF"	"GR"
"Gr85a"	6	0.635567080877308	"LEF"	"GR"
"Gr8a"	9	-4.34162304142929	"LEF"	"GR"
"Gr93c"	2	3956599.1370446	"LEF"	"GR"
"Gr94a"	5	1.84986423769321	"LEF"	"GR"
"Gr94a"	9	-1.07935592684409	"LEF"	"GR"
"Gr98b"	2	1.02264879950131	"LEF"	"GR"
"Gr98c"	6	0.457279212675177	"LEF"	"GR"
"Gr98c"	7	0.120607318022344	"LEF"	"GR"
"Gr98d1"	7	3166408.99093966	"LEF"	"GR"
"Gr98d1"	1	7495339.08393833	"LEF"	"GR"
"Gr10b"	0	0	"LEF"	"GR"
"Gr22f"	0	0	"LEF"	"GR"
"Gr23a"	0	0	"LEF"	"GR"
"Gr28b"	0	0	"LEF"	"GR"
"Gr32a"	0	0	"LEF"	"GR"
"Gr33a"	0	0	"LEF"	"GR"
"Gr39a"	0	0	"LEF"	"GR"
"Gr43a"	0	0	"LEF"	"GR"
"Gr47a"	0	0	"LEF"	"GR"
"Gr58c"	0	0	"LEF"	"GR"
"Gr59d1"	0	0	"LEF"	"GR"
"Gr5a"	0	0	"LEF"	"GR"
"Gr64a"	0	0	"LEF"	"GR"
"Gr64b"	0	0	"LEF"	"GR"
"Gr66a"	0	0	"LEF"	"GR"
"Gr77a"	0	0	"LEF"	"GR"
"Gr89a"	0	0	"LEF"	"GR"
"Gr93a"	0	0	"LEF"	"GR"
"Gr9a"	0	0	"LEF"	"GR"
"Gr10a"	5	1.13979943464483	"LEM"	"GR"
"Gr10b"	5	0.136022313941627	"LEM"	"GR"
"Gr21a"	6	0.201885256844179	"LEM"	"GR"
"Gr22f"	1	6.55877227026491	"LEM"	"GR"
"Gr22f"	6	0.44937936910898	"LEM"	"GR"
"Gr28a"	6	0.326730722499806	"LEM"	"GR"
"Gr2a"	5	4.27363273698688	"LEM"	"GR"
"Gr32a"	9	-3.82944222615265	"LEM"	"GR"
"Gr33a"	1	88525763.5789651	"LEM"	"GR"
"Gr36b1"	9	-0.128246230021566	"LEM"	"GR"
"Gr36b1"	1	0.265029999570771	"LEM"	"GR"
"Gr39a"	1	3.40372001712604	"LEM"	"GR"
"Gr39b"	9	-2.46827318904592	"LEM"	"GR"
"Gr47a"	5	0.271408970578846	"LEM"	"GR"
"Gr47a"	9	-0.195821206589585	"LEM"	"GR"
"Gr47b"	4	0.574067444596233	"LEM"	"GR"
"Gr59d1"	1	0.445437384403597	"LEM"	"GR"
"Gr59e"	2	1.60116150546673	"LEM"	"GR"
"Gr59f1"	5	0.0597983496956388	"LEM"	"GR"
"Gr5a"	1	6.68584820877285	"LEM"	"GR"
"Gr61a"	2	11.2504819839018	"LEM"	"GR"
"Gr63a"	5	2939630.59969939	"LEM"	"GR"
"Gr63a"	3	831399.039105307	"LEM"	"GR"
"Gr63a"	1	2260841.14422071	"LEM"	"GR"
"Gr64d"	6	31781426.3875418	"LEM"	"GR"
"Gr64d"	1	185385850.786352	"LEM"	"GR"
"Gr64e"	6	3.1156597694686	"LEM"	"GR"
"Gr64e"	1	6.73425685335351	"LEM"	"GR"
"Gr77a"	2	0.05382841829652	"LEM"	"GR"
"Gr77a"	6	0.0106267344152852	"LEM"	"GR"
"Gr85a"	9	-1.15631363005826	"LEM"	"GR"
"Gr85a"	6	0.429338810906654	"LEM"	"GR"
"Gr89a"	5	0.526001628672537	"LEM"	"GR"
"Gr89a"	2	-0.809570048370788	"LEM"	"GR"
"Gr8a"	9	-3.66598815494824	"LEM"	"GR"
"Gr8a"	1	3.64290100539272	"LEM"	"GR"
"Gr93a"	1	22.2071508515873	"LEM"	"GR"
"Gr93c"	1	3.65629478355576	"LEM"	"GR"
"Gr94a"	5	1.10017307836538	"LEM"	"GR"
"Gr94a"	9	-0.977498469796245	"LEM"	"GR"
"Gr98a"	4	0.140284197721209	"LEM"	"GR"
"Gr98b"	2	11498957.5304146	"LEM"	"GR"
"Gr98c"	6	0.379071346838735	"LEM"	"GR"
"Gr98d1"	1	1.37331865112943	"LEM"	"GR"
"Gr98d1"	7	0.24085694560354	"LEM"	"GR"
"Gr9a"	5	0.157907675728544	"LEM"	"GR"
"Gr28b"	0	0	"LEM"	"GR"
"Gr36c"	0	0	"LEM"	"GR"
"Gr43a"	0	0	"LEM"	"GR"
"Gr58c"	0	0	"LEM"	"GR"
"Gr59a1"	0	0	"LEM"	"GR"
"Gr64a"	0	0	"LEM"	"GR"
"Gr64b"	0	0	"LEM"	"GR"
"Gr64c"	0	0	"LEM"	"GR"
"Gr64f"	0	0	"LEM"	"GR"
"Gr66a"	0	0	"LEM"	"GR"
"Gr10a"	7	0.55769366079365	"OV"	"GR"
"Gr10b"	1	17217441.4649095	"OV"	"GR"
"Gr21a"	6	0.2523080236534	"OV"	"GR"
"Gr23a"	9	-0.0190393561933734	"OV"	"GR"
"Gr23a"	3	-0.0120083810497115	"OV"	"GR"
"Gr28a"	4	2059161.60408411	"OV"	"GR"
"Gr2a"	5	0.436532911651881	"OV"	"GR"
"Gr2a"	9	-0.251400232102903	"OV"	"GR"
"Gr32a"	9	-2.11292587484493	"OV"	"GR"
"Gr33a"	1	6291045.61545293	"OV"	"GR"
"Gr39a"	3	289039.68900983	"OV"	"GR"
"Gr39b"	9	-0.289318334964562	"OV"	"GR"
"Gr43a"	3	0.352182750964465	"OV"	"GR"
"Gr47a"	4	19.9191227468774	"OV"	"GR"
"Gr47b"	4	0.361285031175856	"OV"	"GR"
"Gr59e"	6	0.941980300715787	"OV"	"GR"
"Gr59f1"	4	1.01124766394577	"OV"	"GR"
"Gr61a"	6	1.7411016814343	"OV"	"GR"
"Gr61a"	2	8.968113520039	"OV"	"GR"
"Gr64a"	2	4.81935913131917	"OV"	"GR"
"Gr64a"	7	0.264143519784757	"OV"	"GR"
"Gr64b"	7	0.0442536121036256	"OV"	"GR"
"Gr64c"	8	-0.143974462587393	"OV"	"GR"
"Gr64c"	5	0.109696349540266	"OV"	"GR"
"Gr64e"	6	0.0719780717902431	"OV"	"GR"
"Gr64f"	5	2.20067136116087	"OV"	"GR"
"Gr66a"	9	-2.03677335304251	"OV"	"GR"
"Gr68a"	6	70537.8309301651	"OV"	"GR"
"Gr68a"	2	288248.558367275	"OV"	"GR"
"Gr68a"	8	-9891.35091887701	"OV"	"GR"
"Gr77a"	6	0.0550647267600355	"OV"	"GR"
"Gr85a"	6	0.881708888347466	"OV"	"GR"
"Gr89a"	5	1.50097498148007	"OV"	"GR"
"Gr93c"	2	0.610610735649332	"OV"	"GR"
"Gr94a"	6	1.96999213445532	"OV"	"GR"
"Gr94a"	8	-0.544718548798797	"OV"	"GR"
"Gr98a"	4	8.6997437501083	"OV"	"GR"
"Gr9a"	3	2879544.41262747	"OV"	"GR"
"Gr9a"	1	19631420.5168668	"OV"	"GR"
"Gr28b"	0	0	"OV"	"GR"
"Gr5a"	0	0	"OV"	"GR"
"Gr63a"	0	0	"OV"	"GR"
"Gr8a"	0	0	"OV"	"GR"
"Gr93a"	0	0	"OV"	"GR"
"Gr97a"	0	0	"OV"	"GR"
"Gr10a"	5	1.74214691225059	"PRF"	"GR"
"Gr21a"	5	8.83956312244306	"PRF"	"GR"
"Gr22a"	8	-2626731.73179163	"PRF"	"GR"
"Gr22a"	1	16638724.3921316	"PRF"	"GR"
"Gr22f"	4	15642445.1315031	"PRF"	"GR"
"Gr28a"	5	12.0872187990971	"PRF"	"GR"
"Gr2a"	5	3.63563717062379	"PRF"	"GR"
"Gr32a"	5	3.64571669694354	"PRF"	"GR"
"Gr33a"	8	3.51280878131056	"PRF"	"GR"
"Gr36b1"	4	0.565441508463202	"PRF"	"GR"
"Gr36c"	4	11741251.5910609	"PRF"	"GR"
"Gr39a"	3	0.424309525161853	"PRF"	"GR"
"Gr39b"	3	-0.365742597116173	"PRF"	"GR"
"Gr39b"	5	-0.386787460333711	"PRF"	"GR"
"Gr47a"	5	0.299690093111004	"PRF"	"GR"
"Gr58a"	5	0.167726593127094	"PRF"	"GR"
"Gr59a1"	4	0.541842915926232	"PRF"	"GR"
"Gr59d1"	2	7.75516366603047	"PRF"	"GR"
"Gr59e"	6	0.141782004152629	"PRF"	"GR"
"Gr59e"	3	0.0648010896001277	"PRF"	"GR"
"Gr59f1"	5	0.233566195054316	"PRF"	"GR"
"Gr5a"	5	72185438.768324	"PRF"	"GR"
"Gr5a"	1	555312280.452467	"PRF"	"GR"
"Gr61a"	2	277401007.451905	"PRF"	"GR"
"Gr63a"	5	75199716.986597	"PRF"	"GR"
"Gr64b"	1	-233105826.315771	"PRF"	"GR"
"Gr64c"	1	-377752670.253828	"PRF"	"GR"
"Gr64f"	7	5.2272102822422	"PRF"	"GR"
"Gr68a"	3	-281050.675689707	"PRF"	"GR"
"Gr77a"	6	0.273305080402399	"PRF"	"GR"
"Gr85a"	6	1.12860010253756	"PRF"	"GR"
"Gr89a"	5	0.477368867033374	"PRF"	"GR"
"Gr89a"	9	0.148046077796267	"PRF"	"GR"
"Gr89a"	2	1.31347320965638	"PRF"	"GR"
"Gr8a"	8	2.54305416883899	"PRF"	"GR"
"Gr93a"	7	-1.02933317212145	"PRF"	"GR"
"Gr93c"	3	0.558773697376824	"PRF"	"GR"
"Gr94a"	5	1.24200762584287	"PRF"	"GR"
"Gr94a"	2	3.28389055836396	"PRF"	"GR"
"Gr94a"	9	-0.483297796197989	"PRF"	"GR"
"Gr97a"	5	0.112379525371478	"PRF"	"GR"
"Gr98b"	5	0.513882600625408	"PRF"	"GR"
"Gr98c"	7	0.181227404612011	"PRF"	"GR"
"Gr98c"	9	0.172096058719385	"PRF"	"GR"
"Gr98c"	3	-0.139615209221443	"PRF"	"GR"
"Gr10b"	0	0	"PRF"	"GR"
"Gr22e"	0	0	"PRF"	"GR"
"Gr23a"	0	0	"PRF"	"GR"
"Gr28b"	0	0	"PRF"	"GR"
"Gr43a"	0	0	"PRF"	"GR"
"Gr47b"	0	0	"PRF"	"GR"
"Gr58b"	0	0	"PRF"	"GR"
"Gr58c"	0	0	"PRF"	"GR"
"Gr59b"	0	0	"PRF"	"GR"
"Gr59c"	0	0	"PRF"	"GR"
"Gr64a"	0	0	"PRF"	"GR"
"Gr64d"	0	0	"PRF"	"GR"
"Gr64e"	0	0	"PRF"	"GR"
"Gr66a"	0	0	"PRF"	"GR"
"Gr98a"	0	0	"PRF"	"GR"
"Gr98d1"	0	0	"PRF"	"GR"
"Gr9a"	0	0	"PRF"	"GR"
"Gr22f"	4	1.19297880104858	"PRM"	"GR"
"Gr28a"	5	0.851829772831732	"PRM"	"GR"
"Gr2a"	7	1.00875197728872	"PRM"	"GR"
"Gr33a"	8	2.85644964910714	"PRM"	"GR"
"Gr33a"	1	-4.61772752020716	"PRM"	"GR"
"Gr36b1"	4	1.27425655494319	"PRM"	"GR"
"Gr36c"	4	19377571.324954	"PRM"	"GR"
"Gr47a"	5	0.119181338805175	"PRM"	"GR"
"Gr58a"	7	0.167901984123476	"PRM"	"GR"
"Gr59a1"	4	0.448969794408592	"PRM"	"GR"
"Gr59c"	5	26806438.3684161	"PRM"	"GR"
"Gr59c"	1	98756491.7203619	"PRM"	"GR"
"Gr5a"	1	594.679952347547	"PRM"	"GR"
"Gr5a"	5	74.0363120326287	"PRM"	"GR"
"Gr61a"	2	26.7393857947564	"PRM"	"GR"
"Gr64b"	1	-40.4533943469934	"PRM"	"GR"
"Gr64d"	6	30.948673280496	"PRM"	"GR"
"Gr68a"	8	-0.0116244908965486	"PRM"	"GR"
"Gr68a"	2	-0.0367420604861898	"PRM"	"GR"
"Gr85a"	6	16594845.1708044	"PRM"	"GR"
"Gr89a"	5	11681728.9392912	"PRM"	"GR"
"Gr8a"	8	3.17207796430742	"PRM"	"GR"
"Gr93c"	1	1.73185049048461	"PRM"	"GR"
"Gr94a"	5	1.36837747973729	"PRM"	"GR"
"Gr94a"	9	-1.00496438025768	"PRM"	"GR"
"Gr97a"	5	0.391908443680207	"PRM"	"GR"
"Gr98a"	1	-7382342.29013843	"PRM"	"GR"
"Gr98d1"	4	41729482.2518016	"PRM"	"GR"
"Gr10a"	0	0	"PRM"	"GR"
"Gr10b"	0	0	"PRM"	"GR"
"Gr21a"	0	0	"PRM"	"GR"
"Gr22a"	0	0	"PRM"	"GR"
"Gr22e"	0	0	"PRM"	"GR"
"Gr23a"	0	0	"PRM"	"GR"
"Gr28b"	0	0	"PRM"	"GR"
"Gr32a"	0	0	"PRM"	"GR"
"Gr39a"	0	0	"PRM"	"GR"
"Gr39b"	0	0	"PRM"	"GR"
"Gr43a"	0	0	"PRM"	"GR"
"Gr47b"	0	0	"PRM"	"GR"
"Gr58b"	0	0	"PRM"	"GR"
"Gr58c"	0	0	"PRM"	"GR"
"Gr59b"	0	0	"PRM"	"GR"
"Gr59d1"	0	0	"PRM"	"GR"
"Gr59e"	0	0	"PRM"	"GR"
"Gr59f1"	0	0	"PRM"	"GR"
"Gr63a"	0	0	"PRM"	"GR"
"Gr64a"	0	0	"PRM"	"GR"
"Gr64c"	0	0	"PRM"	"GR"
"Gr64e"	0	0	"PRM"	"GR"
"Gr64f"	0	0	"PRM"	"GR"
"Gr66a"	0	0	"PRM"	"GR"
"Gr77a"	0	0	"PRM"	"GR"
"Gr93a"	0	0	"PRM"	"GR"
"Gr98b"	0	0	"PRM"	"GR"
"Gr98c"	0	0	"PRM"	"GR"
"Gr9a"	0	0	"PRM"	"GR"
"Ir100a"	8	0.109532083375013	"ANF"	"IR"
"Ir100a"	1	1.741484162626	"ANF"	"IR"
"Ir10a"	2	0.263677984848551	"ANF"	"IR"
"Ir11a"	4	385251.176641596	"ANF"	"IR"
"Ir20a"	6	0.400092144808731	"ANF"	"IR"
"Ir21a"	3	21.1011416705738	"ANF"	"IR"
"Ir25a"	1	559.890880857936	"ANF"	"IR"
"Ir40a"	6	88.1624715613747	"ANF"	"IR"
"Ir41a"	5	2.63249683402289	"ANF"	"IR"
"Ir41a"	2	8.94734989598952	"ANF"	"IR"
"Ir48b"	2	0.567651849602156	"ANF"	"IR"
"Ir51b"	9	-8.12658831325395	"ANF"	"IR"
"Ir52a"	1	118090010.720048	"ANF"	"IR"
"Ir54a"	5	3631887.09658115	"ANF"	"IR"
"Ir56a"	4	7.1434947346625	"ANF"	"IR"
"Ir56d"	6	7552109.21316569	"ANF"	"IR"
"Ir56d"	2	22044934.8817501	"ANF"	"IR"
"Ir60a"	8	12942001.5698157	"ANF"	"IR"
"Ir60a"	3	7130828.31813491	"ANF"	"IR"
"Ir60a"	2	47772173.7180215	"ANF"	"IR"
"Ir60b1"	1	28.3942071111972	"ANF"	"IR"
"Ir60e"	5	4945339.363726	"ANF"	"IR"
"Ir60e"	2	19090222.5793361	"ANF"	"IR"
"Ir60e"	3	1268379.3172809	"ANF"	"IR"
"Ir68a"	4	0.240627815590924	"ANF"	"IR"
"Ir75a"	3	207.590051151728	"ANF"	"IR"
"Ir75a"	1	1130.68163934475	"ANF"	"IR"
"Ir75a"	9	46.188184110526	"ANF"	"IR"
"Ir75b"	1	96.773239644521	"ANF"	"IR"
"Ir75c"	2	-37.017918466321	"ANF"	"IR"
"Ir7a"	6	0.301362917709859	"ANF"	"IR"
"Ir7c"	4	0.49931233123271	"ANF"	"IR"
"Ir7e"	4	0.0475527232813191	"ANF"	"IR"
"Ir7e"	6	0.0132994922216825	"ANF"	"IR"
"Ir7f"	1	50.0848283568704	"ANF"	"IR"
"Ir7g"	1	1302916.56768438	"ANF"	"IR"
"Ir85a"	5	0.050613199444463	"ANF"	"IR"
"Ir87a"	5	0.950944909438587	"ANF"	"IR"
"Ir92a"	8	-9.12822336583719	"ANF"	"IR"
"Ir31a"	0	0	"ANF"	"IR"
"Ir52b"	0	0	"ANF"	"IR"
"Ir52d"	0	0	"ANF"	"IR"
"Ir56b"	0	0	"ANF"	"IR"
"Ir60c"	0	0	"ANF"	"IR"
"Ir60d"	0	0	"ANF"	"IR"
"Ir62a"	0	0	"ANF"	"IR"
"Ir64a"	0	0	"ANF"	"IR"
"Ir67a"	0	0	"ANF"	"IR"
"Ir75d"	0	0	"ANF"	"IR"
"Ir76a"	0	0	"ANF"	"IR"
"Ir76b"	0	0	"ANF"	"IR"
"Ir84a"	0	0	"ANF"	"IR"
"Ir8a"	0	0	"ANF"	"IR"
"Ir93a"	0	0	"ANF"	"IR"
"Ir94d"	0	0	"ANF"	"IR"
"Ir100a"	1	4.20875647743575	"ANM"	"IR"
"Ir10a"	2	667602.113303335	"ANM"	"IR"
"Ir11a"	9	-0.104230348680676	"ANM"	"IR"
"Ir11a"	4	0.201340544111332	"ANM"	"IR"
"Ir20a"	6	0.374610159559386	"ANM"	"IR"
"Ir21a"	3	282030540.612961	"ANM"	"IR"
"Ir21a"	2	2625476559.57985	"ANM"	"IR"
"Ir25a"	1	575.39503054745	"ANM"	"IR"
"Ir31a"	9	-12.0832954245148	"ANM"	"IR"
"Ir31a"	3	9.6812082579886	"ANM"	"IR"
"Ir40a"	6	55.5608884084177	"ANM"	"IR"
"Ir41a"	2	51.9883218088639	"ANM"	"IR"
"Ir41a"	5	4.1826584763813	"ANM"	"IR"
"Ir47a1"	8	0.0944488034456464	"ANM"	"IR"
"Ir47a1"	1	-0.232438760834911	"ANM"	"IR"
"Ir48b"	9	-0.0952585804903393	"ANM"	"IR"
"Ir48b"	5	0.102773858567816	"ANM"	"IR"
"Ir51b"	9	-9.3509362572649	"ANM"	"IR"
"Ir52a"	1	177004953.818511	"ANM"	"IR"
"Ir52b"	9	-0.452467865122466	"ANM"	"IR"
"Ir52d"	5	121869.373902384	"ANM"	"IR"
"Ir52d"	9	-64584.1909700605	"ANM"	"IR"
"Ir52d"	1	215243.969424877	"ANM"	"IR"
"Ir54a"	5	7811565.49637121	"ANM"	"IR"
"Ir56a"	4	7.35293150805049	"ANM"	"IR"
"Ir56b"	6	0.5560624683691	"ANM"	"IR"
"Ir56d"	6	0.702364780007654	"ANM"	"IR"
"Ir60a"	8	0.517390383755327	"ANM"	"IR"
"Ir60a"	2	3.49014874551365	"ANM"	"IR"
"Ir60b1"	1	23.7231171165158	"ANM"	"IR"
"Ir60c"	9	1.51327105474889	"ANM"	"IR"
"Ir60c"	1	5.7338636556192	"ANM"	"IR"
"Ir60d"	4	4578898.38015193	"ANM"	"IR"
"Ir60d"	5	2408567.38600385	"ANM"	"IR"
"Ir60e"	5	0.478574433853458	"ANM"	"IR"
"Ir60e"	2	2.08157118971594	"ANM"	"IR"
"Ir67a"	2	8614710.14049551	"ANM"	"IR"
"Ir68a"	4	0.958126030703958	"ANM"	"IR"
"Ir68b"	1	-0.0527818384822559	"ANM"	"IR"
"Ir75a"	3	125.157980483797	"ANM"	"IR"
"Ir75b"	3	18023678.4381429	"ANM"	"IR"
"Ir75b"	5	7148086.61572522	"ANM"	"IR"
"Ir76a"	6	60.0797334560338	"ANM"	"IR"
"Ir7c"	4	1.31293372794604	"ANM"	"IR"
"Ir7f"	1	336483962.48332	"ANM"	"IR"
"Ir7g"	1	4.29513220130938	"ANM"	"IR"
"Ir84a"	7	23.8817425385795	"ANM"	"IR"
"Ir87a"	5	0.459375677926492	"ANM"	"IR"
"Ir8a"	8	-89.8443041491847	"ANM"	"IR"
"Ir94g"	2	0.252344607125478	"ANM"	"IR"
"Ir62a"	0	0	"ANM"	"IR"
"Ir64a"	0	0	"ANM"	"IR"
"Ir75c"	0	0	"ANM"	"IR"
"Ir75d"	0	0	"ANM"	"IR"
"Ir76b"	0	0	"ANM"	"IR"
"Ir7a"	0	0	"ANM"	"IR"
"Ir7d"	0	0	"ANM"	"IR"
"Ir85a"	0	0	"ANM"	"IR"
"Ir92a"	0	0	"ANM"	"IR"
"Ir93a"	0	0	"ANM"	"IR"
"Ir94d"	0	0	"ANM"	"IR"
"Ir100a"	1	0.80154275422368	"LA"	"IR"
"Ir10a"	6	0.139439037906312	"LA"	"IR"
"Ir21a"	3	655104.437567655	"LA"	"IR"
"Ir25a"	1	3.52098962374643	"LA"	"IR"
"Ir40a"	6	0.432106406243611	"LA"	"IR"
"Ir48b"	3	0.0773580938121415	"LA"	"IR"
"Ir51b"	9	-0.611477057364774	"LA"	"IR"
"Ir54a"	5	0.153676128392032	"LA"	"IR"
"Ir56b"	9	-0.60571538777809	"LA"	"IR"
"Ir56b"	5	0.14123852730645	"LA"	"IR"
"Ir56d"	6	3414790.76794309	"LA"	"IR"
"Ir60a"	6	838413.739973143	"LA"	"IR"
"Ir60a"	4	691213.843980753	"LA"	"IR"
"Ir60b1"	1	4.67146767546945	"LA"	"IR"
"Ir64a"	2	0.0986148700216149	"LA"	"IR"
"Ir67a"	8	0.0454434745911094	"LA"	"IR"
"Ir67a"	2	0.239191196401338	"LA"	"IR"
"Ir67b"	5	0.0883284534365181	"LA"	"IR"
"Ir68a"	4	0.751667370366078	"LA"	"IR"
"Ir75a"	7	0.0489918754195367	"LA"	"IR"
"Ir75a"	2	0.207197301731693	"LA"	"IR"
"Ir75c"	6	0.776181463795018	"LA"	"IR"
"Ir75d"	9	-0.12338963827603	"LA"	"IR"
"Ir76a"	4	9.62159274781809	"LA"	"IR"
"Ir76b"	6	1.73917983238836	"LA"	"IR"
"Ir7b"	6	0.0127654429894953	"LA"	"IR"
"Ir7b"	2	-0.0235391894457492	"LA"	"IR"
"Ir7c"	2	-4936806.55512487	"LA"	"IR"
"Ir7c"	8	412886.918720554	"LA"	"IR"
"Ir7f"	1	51.1752066796467	"LA"	"IR"
"Ir87a"	5	8.39250545496823	"LA"	"IR"
"Ir92a"	6	293258.861290259	"LA"	"IR"
"Ir94g"	2	10728321.3651976	"LA"	"IR"
"Ir94g"	7	650920.029582289	"LA"	"IR"
"Ir94h"	5	0.0390397691959052	"LA"	"IR"
"Ir11a"	0	0	"LA"	"IR"
"Ir41a"	0	0	"LA"	"IR"
"Ir47a1"	0	0	"LA"	"IR"
"Ir52a"	0	0	"LA"	"IR"
"Ir56c"	0	0	"LA"	"IR"
"Ir60c"	0	0	"LA"	"IR"
"Ir60e"	0	0	"LA"	"IR"
"Ir62a"	0	0	"LA"	"IR"
"Ir67c"	0	0	"LA"	"IR"
"Ir68b"	0	0	"LA"	"IR"
"Ir75b"	0	0	"LA"	"IR"
"Ir7g"	0	0	"LA"	"IR"
"Ir85a"	0	0	"LA"	"IR"
"Ir8a"	0	0	"LA"	"IR"
"Ir93a"	0	0	"LA"	"IR"
"Ir94d"	0	0	"LA"	"IR"
"Ir94e"	0	0	"LA"	"IR"
"Ir21a"	5	5.0311207536856	"LEF"	"IR"
"Ir25a"	1	47.7673527546751	"LEF"	"IR"
"Ir31a"	3	0.0387450436738969	"LEF"	"IR"
"Ir40a"	6	1.83083087829965	"LEF"	"IR"
"Ir41a"	5	0.391622269683076	"LEF"	"IR"
"Ir41a"	3	0.198442263039188	"LEF"	"IR"
"Ir48b"	2	2.52036327487844	"LEF"	"IR"
"Ir51b"	9	-3.73779826445562	"LEF"	"IR"
"Ir52a"	1	5.59757064310976	"LEF"	"IR"
"Ir52d"	6	85580032.193391	"LEF"	"IR"
"Ir54a"	5	1.17616629881034	"LEF"	"IR"
"Ir56a"	2	0.206520219508567	"LEF"	"IR"
"Ir56a"	5	-0.0188778339165578	"LEF"	"IR"
"Ir56d"	6	0.356979438502454	"LEF"	"IR"
"Ir60b1"	1	25777460.4560406	"LEF"	"IR"
"Ir60d"	6	2.64957762205847	"LEF"	"IR"
"Ir62a"	9	14.3539696822969	"LEF"	"IR"
"Ir64a"	2	1.17075682210451	"LEF"	"IR"
"Ir67c"	6	0.242009049524655	"LEF"	"IR"
"Ir68a"	4	0.945378701811101	"LEF"	"IR"
"Ir75a"	2	5.18662747901311	"LEF"	"IR"
"Ir75b"	2	0.331977850442844	"LEF"	"IR"
"Ir75c"	6	0.289449067515529	"LEF"	"IR"
"Ir75d"	2	15996927.7146849	"LEF"	"IR"
"Ir76a"	4	437936711.431821	"LEF"	"IR"
"Ir76b"	6	43.3673469975931	"LEF"	"IR"
"Ir7c"	3	-0.198920290463359	"LEF"	"IR"
"Ir7e"	6	81790.3721019354	"LEF"	"IR"
"Ir7e"	1	250916.498385156	"LEF"	"IR"
"Ir7f"	1	43.7529017154236	"LEF"	"IR"
"Ir7g"	1	10656119.6542528	"LEF"	"IR"
"Ir7g"	6	642009.673986095	"LEF"	"IR"
"Ir87a"	5	54.0150907611987	"LEF"	"IR"
"Ir8a"	9	-346950.315272444	"LEF"	"IR"
"Ir8a"	2	3055124.15434578	"LEF"	"IR"
"Ir92a"	7	0.0919274884453022	"LEF"	"IR"
"Ir92a"	5	0.141027368495544	"LEF"	"IR"
"Ir93a"	6	484003.842951295	"LEF"	"IR"
"Ir93a"	1	2221784.04556707	"LEF"	"IR"
"Ir94h"	6	0.318235063605628	"LEF"	"IR"
"Ir10a"	0	0	"LEF"	"IR"
"Ir11a"	0	0	"LEF"	"IR"
"Ir20a"	0	0	"LEF"	"IR"
"Ir52b"	0	0	"LEF"	"IR"
"Ir56b"	0	0	"LEF"	"IR"
"Ir60a"	0	0	"LEF"	"IR"
"Ir60c"	0	0	"LEF"	"IR"
"Ir60e"	0	0	"LEF"	"IR"
"Ir67a"	0	0	"LEF"	"IR"
"Ir7a"	0	0	"LEF"	"IR"
"Ir7b"	0	0	"LEF"	"IR"
"Ir7d"	0	0	"LEF"	"IR"
"Ir84a"	0	0	"LEF"	"IR"
"Ir94d"	0	0	"LEF"	"IR"
"Ir100a"	1	1.37917130346566	"LEM"	"IR"
"Ir10a"	1	0.661889035049222	"LEM"	"IR"
"Ir21a"	5	20.1840198401992	"LEM"	"IR"
"Ir25a"	1	535967438.055377	"LEM"	"IR"
"Ir40a"	6	3.91081631490542	"LEM"	"IR"
"Ir51b"	9	-4.26912597241764	"LEM"	"IR"
"Ir52b"	3	-151069039.256236	"LEM"	"IR"
"Ir52d"	6	24.3016260279276	"LEM"	"IR"
"Ir54a"	5	0.442750823296118	"LEM"	"IR"
"Ir56b"	4	0.921827901973042	"LEM"	"IR"
"Ir56b"	5	0.645951498514019	"LEM"	"IR"
"Ir56d"	1	10.9390856891838	"LEM"	"IR"
"Ir60a"	3	-36343694.8135632	"LEM"	"IR"
"Ir60b1"	1	228077660.759638	"LEM"	"IR"
"Ir60d"	6	4.87652146769488	"LEM"	"IR"
"Ir60e"	5	0.175064890838899	"LEM"	"IR"
"Ir64a"	1	1.50411212536931	"LEM"	"IR"
"Ir67b"	9	-2.9888190086734	"LEM"	"IR"
"Ir67c"	6	2.48330371151475	"LEM"	"IR"
"Ir68a"	4	1.97340088710345	"LEM"	"IR"
"Ir75a"	1	1.62406278211461	"LEM"	"IR"
"Ir75b"	1	0.728242831202713	"LEM"	"IR"
"Ir75c"	6	0.12948717824836	"LEM"	"IR"
"Ir75c"	4	0.101537496415922	"LEM"	"IR"
"Ir75d"	4	1.76880327721277	"LEM"	"IR"
"Ir76a"	4	50.9414489078809	"LEM"	"IR"
"Ir76b"	6	25.092600972499	"LEM"	"IR"
"Ir7c"	3	-0.17586936639163	"LEM"	"IR"
"Ir7d"	6	0.432836646872593	"LEM"	"IR"
"Ir7f"	1	36.5948245640318	"LEM"	"IR"
"Ir7g"	1	6208124.44126142	"LEM"	"IR"
"Ir85a"	1	2.88025178507028	"LEM"	"IR"
"Ir87a"	5	27.1601851900095	"LEM"	"IR"
"Ir92a"	6	0.141740424802422	"LEM"	"IR"
"Ir94d"	5	0.400963780201504	"LEM"	"IR"
"Ir94d"	1	1.28072793167285	"LEM"	"IR"
"Ir94e"	1	0.686954987460498	"LEM"	"IR"
"Ir94e"	6	0.0619641766199178	"LEM"	"IR"
"Ir94h"	6	0.199201538422824	"LEM"	"IR"
"Ir11a"	0	0	"LEM"	"IR"
"Ir20a"	0	0	"LEM"	"IR"
"Ir41a"	0	0	"LEM"	"IR"
"Ir48b"	0	0	"LEM"	"IR"
"Ir52a"	0	0	"LEM"	"IR"
"Ir60c"	0	0	"LEM"	"IR"
"Ir62a"	0	0	"LEM"	"IR"
"Ir68b"	0	0	"LEM"	"IR"
"Ir7a"	0	0	"LEM"	"IR"
"Ir8a"	0	0	"LEM"	"IR"
"Ir93a"	0	0	"LEM"	"IR"
"Ir100a"	8	878182.322147852	"OV"	"IR"
"Ir100a"	2	-7158379.85729629	"OV"	"IR"
"Ir31a"	5	0.0530319733454297	"OV"	"IR"
"Ir31a"	1	0.325291364954667	"OV"	"IR"
"Ir40a"	6	0.247178811332736	"OV"	"IR"
"Ir41a"	9	-0.480950011619044	"OV"	"IR"
"Ir48b"	1	1.50855748243177	"OV"	"IR"
"Ir51b"	9	-2.42730975737901	"OV"	"IR"
"Ir54a"	5	0.447011042861363	"OV"	"IR"
"Ir56a"	1	291104.11729433	"OV"	"IR"
"Ir56d"	6	0.300087500439612	"OV"	"IR"
"Ir60a"	6	0.197459340067654	"OV"	"IR"
"Ir60b1"	1	27870413.4855144	"OV"	"IR"
"Ir60b1"	6	1695748.9440468	"OV"	"IR"
"Ir60e"	2	0.746442831463761	"OV"	"IR"
"Ir60e"	7	0.135598571519024	"OV"	"IR"
"Ir64a"	2	0.4787440723313	"OV"	"IR"
"Ir68a"	6	0.186972034239393	"OV"	"IR"
"Ir68a"	4	0.140754158117864	"OV"	"IR"
"Ir68b"	7	0.115604075501039	"OV"	"IR"
"Ir75a"	7	0.300819756745512	"OV"	"IR"
"Ir75a"	5	0.539794146972908	"OV"	"IR"
"Ir75b"	7	0.175405392162063	"OV"	"IR"
"Ir75b"	5	0.248782965682654	"OV"	"IR"
"Ir75c"	7	0.157955429066449	"OV"	"IR"
"Ir76b"	6	0.666383480151998	"OV"	"IR"
"Ir76b"	7	0.176145838803353	"OV"	"IR"
"Ir7b"	4	0.151826351965596	"OV"	"IR"
"Ir7c"	4	78453160.6181598	"OV"	"IR"
"Ir7e"	1	1078122.57391019	"OV"	"IR"
"Ir7f"	1	35.3636831800146	"OV"	"IR"
"Ir85a"	9	-0.0936324554798545	"OV"	"IR"
"Ir87a"	5	13.0857405437242	"OV"	"IR"
"Ir8a"	7	0.0306970761650964	"OV"	"IR"
"Ir92a"	6	0.115951843097516	"OV"	"IR"
"Ir93a"	6	0.147783568478302	"OV"	"IR"
"Ir94e"	6	0.246831462894582	"OV"	"IR"
"Ir10a"	0	0	"OV"	"IR"
"Ir11a"	0	0	"OV"	"IR"
"Ir21a"	0	0	"OV"	"IR"
"Ir25a"	0	0	"OV"	"IR"
"Ir47a1"	0	0	"OV"	"IR"
"Ir60c"	0	0	"OV"	"IR"
"Ir62a"	0	0	"OV"	"IR"
"Ir75d"	0	0	"OV"	"IR"
"Ir76a"	0	0	"OV"	"IR"
"Ir7g"	0	0	"OV"	"IR"
"Ir100a"	1	1.48627137444241	"PRF"	"IR"
"Ir10a"	5	0.146673601545883	"PRF"	"IR"
"Ir11a"	4	1.65883919363357	"PRF"	"IR"
"Ir11a"	6	0.808681563194716	"PRF"	"IR"
"Ir20a"	9	-0.103635942180898	"PRF"	"IR"
"Ir20a"	4	0.0917877818559451	"PRF"	"IR"
"Ir21a"	9	-17.7429593502459	"PRF"	"IR"
"Ir40a"	4	0.190231401174842	"PRF"	"IR"
"Ir41a"	5	207131.866266158	"PRF"	"IR"
"Ir41a"	2	965739.00481836	"PRF"	"IR"
"Ir41a"	3	77703.7130340162	"PRF"	"IR"
"Ir47a1"	3	2.77793196881142	"PRF"	"IR"
"Ir51b"	9	-3.28068894267869	"PRF"	"IR"
"Ir52a"	1	4.7633501871248	"PRF"	"IR"
"Ir54a"	5	0.789469019659353	"PRF"	"IR"
"Ir60a"	5	12.9385518273154	"PRF"	"IR"
"Ir60a"	2	33.5940988953934	"PRF"	"IR"
"Ir60b1"	1	98383798.1407914	"PRF"	"IR"
"Ir60b1"	5	11679162.6822739	"PRF"	"IR"
"Ir60b1"	3	8605409.19085085	"PRF"	"IR"
"Ir60e"	5	0.476041322470691	"PRF"	"IR"
"Ir62a"	2	17.5319103879672	"PRF"	"IR"
"Ir64a"	5	56.1178993531262	"PRF"	"IR"
"Ir67a"	2	0.614427455083862	"PRF"	"IR"
"Ir67b"	4	2.22476935109407	"PRF"	"IR"
"Ir67c"	4	0.256407586432258	"PRF"	"IR"
"Ir68a"	4	0.339514302800611	"PRF"	"IR"
"Ir68b"	1	2762546.97685735	"PRF"	"IR"
"Ir68b"	5	243348.287799529	"PRF"	"IR"
"Ir75b"	9	-0.262696807453537	"PRF"	"IR"
"Ir75c"	5	0.468193716248211	"PRF"	"IR"
"Ir75d"	5	35247652.6497513	"PRF"	"IR"
"Ir76a"	4	81222526.7883638	"PRF"	"IR"
"Ir76b"	5	241330900.035837	"PRF"	"IR"
"Ir7a"	5	-6697949.50088024	"PRF"	"IR"
"Ir7a"	3	-10667076.2765016	"PRF"	"IR"
"Ir7f"	1	25.9032036784698	"PRF"	"IR"
"Ir7g"	1	16247082.5993488	"PRF"	"IR"
"Ir84a"	5	1.55490677071601	"PRF"	"IR"
"Ir87a"	5	3.45339630668315	"PRF"	"IR"
"Ir87a"	1	3.36806979779531	"PRF"	"IR"
"Ir8a"	5	206094016.22292	"PRF"	"IR"
"Ir92a"	5	0.663009394844713	"PRF"	"IR"
"Ir93a"	5	0.300462759562385	"PRF"	"IR"
"Ir94d"	9	0.686206772711426	"PRF"	"IR"
"Ir94d"	1	-5.08153087483227	"PRF"	"IR"
"Ir94e"	6	1.35322441996799	"PRF"	"IR"
"Ir94e"	2	3.11563597224933	"PRF"	"IR"
"Ir94h"	1	1.97665995752434	"PRF"	"IR"
"Ir25a"	0	0	"PRF"	"IR"
"Ir31a"	0	0	"PRF"	"IR"
"Ir48b"	0	0	"PRF"	"IR"
"Ir56a"	0	0	"PRF"	"IR"
"Ir56b"	0	0	"PRF"	"IR"
"Ir56d"	0	0	"PRF"	"IR"
"Ir60c"	0	0	"PRF"	"IR"
"Ir60d"	0	0	"PRF"	"IR"
"Ir75a"	0	0	"PRF"	"IR"
"Ir7c"	0	0	"PRF"	"IR"
"Ir7e"	0	0	"PRF"	"IR"
"Ir85a"	0	0	"PRF"	"IR"
"Ir100a"	1	0.583593617579124	"PRM"	"IR"
"Ir10a"	6	0.110146530656603	"PRM"	"IR"
"Ir10a"	1	-0.392994289479544	"PRM"	"IR"
"Ir11a"	6	1.74342614544074	"PRM"	"IR"
"Ir11a"	4	2.13774993143976	"PRM"	"IR"
"Ir20a"	4	0.141221244049933	"PRM"	"IR"
"Ir21a"	9	-14.720700816893	"PRM"	"IR"
"Ir31a"	2	20.643195327036	"PRM"	"IR"
"Ir40a"	6	0.745097101572013	"PRM"	"IR"
"Ir40a"	4	0.115648854411521	"PRM"	"IR"
"Ir41a"	2	1.11480938921775	"PRM"	"IR"
"Ir41a"	5	0.163901241923188	"PRM"	"IR"
"Ir47a1"	3	4.44789162267202	"PRM"	"IR"
"Ir48b"	1	0.770977953340891	"PRM"	"IR"
"Ir48c"	2	2203374.40268537	"PRM"	"IR"
"Ir51b"	9	-4.50810172782305	"PRM"	"IR"
"Ir52a"	1	7.4116712919123	"PRM"	"IR"
"Ir52b"	4	0.158328947612956	"PRM"	"IR"
"Ir54a"	5	0.392170777415673	"PRM"	"IR"
"Ir56a"	4	3.17770139143591	"PRM"	"IR"
"Ir56c"	9	-0.229162490644235	"PRM"	"IR"
"Ir60a"	5	53281264.5984393	"PRM"	"IR"
"Ir60a"	2	186072391.960778	"PRM"	"IR"
"Ir60b1"	5	6.50703331093624	"PRM"	"IR"
"Ir60b1"	1	39.8341344170733	"PRM"	"IR"
"Ir60c"	1	15195019.1101683	"PRM"	"IR"
"Ir60e"	7	0.300082041720482	"PRM"	"IR"
"Ir62a"	2	12.422296694243	"PRM"	"IR"
"Ir62a"	8	-2.3892905849578	"PRM"	"IR"
"Ir67a"	1	1.08850277267696	"PRM"	"IR"
"Ir67b"	4	6.109488545377	"PRM"	"IR"
"Ir67c"	4	0.550511119697618	"PRM"	"IR"
"Ir68a"	4	0.284036685018529	"PRM"	"IR"
"Ir75a"	1	118.188253191324	"PRM"	"IR"
"Ir75b"	1	4.34992917250306	"PRM"	"IR"
"Ir75c"	1	2653257.80792386	"PRM"	"IR"
"Ir75c"	6	244558.875603926	"PRM"	"IR"
"Ir75d"	1	29.2916292746639	"PRM"	"IR"
"Ir76a"	4	14.8715785346038	"PRM"	"IR"
"Ir7f"	1	31.6463306365693	"PRM"	"IR"
"Ir84a"	1	1.82766712094824	"PRM"	"IR"
"Ir85a"	6	1.64943282284105	"PRM"	"IR"
"Ir87a"	5	5.23513943326508	"PRM"	"IR"
"Ir93a"	1	47.2748798549576	"PRM"	"IR"
"Ir94d"	4	25.5776698190731	"PRM"	"IR"
"Ir94e"	9	0.839939825124477	"PRM"	"IR"
"Ir94e"	1	-4.01325749990828	"PRM"	"IR"
"Ir94h"	4	0.155714013857183	"PRM"	"IR"
"Ir25a"	0	0	"PRM"	"IR"
"Ir56b"	0	0	"PRM"	"IR"
"Ir56d"	0	0	"PRM"	"IR"
"Ir60d"	0	0	"PRM"	"IR"
"Ir64a"	0	0	"PRM"	"IR"
"Ir76b"	0	0	"PRM"	"IR"
"Ir7a"	0	0	"PRM"	"IR"
"Ir7c"	0	0	"PRM"	"IR"
"Ir7e"	0	0	"PRM"	"IR"
"Ir8a"	0	0	"PRM"	"IR"
"Ir92a"	0	0	"PRM"	"IR"
"nanchung"	1	14.4951421268266	"ANF"	"mechano"
"nompA"	4	27.0078793904833	"ANF"	"mechano"
"nompB"	9	-26.1061187565794	"ANF"	"mechano"
"pain"	6	31.2048083675247	"ANF"	"mechano"
"pyx"	9	-39.8346745894488	"ANF"	"mechano"
"pyx"	1	68.3202323187023	"ANF"	"mechano"
"Trp"	9	-7.52599559172409	"ANF"	"mechano"
"Trp1"	1	-828.389182228319	"ANF"	"mechano"
"TrpA1"	4	7.693810096376	"ANF"	"mechano"
"Trpl"	9	-6.28264287416775	"ANF"	"mechano"
"Trpml"	4	-55.4975129593604	"ANF"	"mechano"
"iav"	0	0	"ANF"	"mechano"
"nompC"	0	0	"ANF"	"mechano"
"Pkd2"	0	0	"ANF"	"mechano"
"Tmc"	0	0	"ANF"	"mechano"
"Trpgamma"	0	0	"ANF"	"mechano"
"Trpm"	0	0	"ANF"	"mechano"
"wtrw"	0	0	"ANF"	"mechano"
"iav"	9	-11.3565949698843	"ANM"	"mechano"
"nanchung"	3	16531550.4018226	"ANM"	"mechano"
"nompA"	4	21.4732415571309	"ANM"	"mechano"
"nompB"	9	-21.0806051860704	"ANM"	"mechano"
"pain"	6	34.4676857496238	"ANM"	"mechano"
"pyx"	9	-27.4468390500352	"ANM"	"mechano"
"pyx"	1	17.3423523430889	"ANM"	"mechano"
"Tmc"	6	2.4921379553775	"ANM"	"mechano"
"Trp1"	1	-381.683332890302	"ANM"	"mechano"
"TrpA1"	4	3.46909904285868	"ANM"	"mechano"
"Trpml"	7	20.1013551337041	"ANM"	"mechano"
"Trpml"	4	-31.4065711946949	"ANM"	"mechano"
"nompC"	0	0	"ANM"	"mechano"
"Pkd2"	0	0	"ANM"	"mechano"
"Trp"	0	0	"ANM"	"mechano"
"Trpgamma"	0	0	"ANM"	"mechano"
"Trpl"	0	0	"ANM"	"mechano"
"Trpm"	0	0	"ANM"	"mechano"
"wtrw"	0	0	"ANM"	"mechano"
"iav"	6	-0.291457429019232	"LA"	"mechano"
"iav"	1	-1.07667514966001	"LA"	"mechano"
"nompB"	3	0.989149166026505	"LA"	"mechano"
"nompB"	1	12.8352744352544	"LA"	"mechano"
"nompC"	6	272256077.22189	"LA"	"mechano"
"pain"	6	29.5454613729477	"LA"	"mechano"
"Pkd2"	2	1719496.6567681	"LA"	"mechano"
"pyx"	9	-2.48386793074316	"LA"	"mechano"
"pyx"	1	16.4188775448658	"LA"	"mechano"
"Tmc"	1	40913728.981042	"LA"	"mechano"
"Trp1"	1	-2327.49091993583	"LA"	"mechano"
"Trpgamma"	7	-0.181613855822633	"LA"	"mechano"
"Trpl"	9	-6.23608579335095	"LA"	"mechano"
"Trpm"	2	20.6051719598549	"LA"	"mechano"
"Trpml"	4	-123373955.738685	"LA"	"mechano"
"Trpml"	2	507648242.904188	"LA"	"mechano"
"nanchung"	0	0	"LA"	"mechano"
"nompA"	0	0	"LA"	"mechano"
"Trp"	0	0	"LA"	"mechano"
"TrpA1"	0	0	"LA"	"mechano"
"wtrw"	0	0	"LA"	"mechano"
"iav"	8	-7.64083712953768	"LEF"	"mechano"
"iav"	6	5.37145236950107	"LEF"	"mechano"
"nompA"	4	23.8100577898181	"LEF"	"mechano"
"nompA"	6	15.5461209946301	"LEF"	"mechano"
"nompB"	2	6.65603829782412	"LEF"	"mechano"
"nompC"	6	7.92595374345723	"LEF"	"mechano"
"pain"	6	60.5661997028071	"LEF"	"mechano"
"Pkd2"	5	0.287044040290507	"LEF"	"mechano"
"pyx"	1	34.6181731723335	"LEF"	"mechano"
"Tmc"	7	15382025.3321103	"LEF"	"mechano"
"Trp"	2	4110.4532248657	"LEF"	"mechano"
"Trp1"	1	-232.347110694886	"LEF"	"mechano"
"TrpA1"	7	0.313239601462349	"LEF"	"mechano"
"Trpgamma"	6	0.133534809122724	"LEF"	"mechano"
"Trpl"	3	240052726.036935	"LEF"	"mechano"
"Trpl"	2	1588767815.78621	"LEF"	"mechano"
"Trpm"	7	47073747.3076594	"LEF"	"mechano"
"Trpml"	4	-636741617.03406	"LEF"	"mechano"
"wtrw"	9	30116327.3335117	"LEF"	"mechano"
"wtrw"	1	496861675.58386	"LEF"	"mechano"
"wtrw"	6	46884402.7233656	"LEF"	"mechano"
"nanchung"	0	0	"LEF"	"mechano"
"iav"	8	-12.1289110293025	"LEM"	"mechano"
"nanchung"	8	-0.943157958253986	"LEM"	"mechano"
"nanchung"	1	-1.45634934136767	"LEM"	"mechano"
"nompA"	4	30.6340934984041	"LEM"	"mechano"
"nompB"	1	-9.30663392944084	"LEM"	"mechano"
"nompB"	5	-1.27799781459299	"LEM"	"mechano"
"nompC"	6	14.4116077436014	"LEM"	"mechano"
"pain"	6	42.8873969796743	"LEM"	"mechano"
"Pkd2"	4	1.90115654051954	"LEM"	"mechano"
"pyx"	1	646.72930502745	"LEM"	"mechano"
"Tmc"	7	1.8421888669957	"LEM"	"mechano"
"Trp"	8	610823021.884191	"LEM"	"mechano"
"Trp"	2	-5573191896.48117	"LEM"	"mechano"
"Trp1"	1	-254.415127211444	"LEM"	"mechano"
"TrpA1"	1	4.68413674509309	"LEM"	"mechano"
"TrpA1"	7	0.415982504240991	"LEM"	"mechano"
"Trpgamma"	6	0.310466999733416	"LEM"	"mechano"
"Trpgamma"	7	0.0728420678271235	"LEM"	"mechano"
"Trpl"	8	21.0781680593559	"LEM"	"mechano"
"Trpl"	2	-60.308598958989	"LEM"	"mechano"
"Trpm"	7	5.52019077147199	"LEM"	"mechano"
"Trpml"	4	-850983847.831429	"LEM"	"mechano"
"wtrw"	7	12.3098864549075	"LEM"	"mechano"
"wtrw"	1	116.238387939812	"LEM"	"mechano"
NA	0	0	"LEM"	"mechano"
"nompA"	6	7.30388423106918	"OV"	"mechano"
"nompB"	1	101.741023276595	"OV"	"mechano"
"nompC"	1	227169807.349808	"OV"	"mechano"
"pain"	6	55.3080727734665	"OV"	"mechano"
"Pkd2"	1	0.779369551818867	"OV"	"mechano"
"pyx"	1	61.1152966601402	"OV"	"mechano"
"Trp"	1	16.3875336197527	"OV"	"mechano"
"Trp1"	1	-13292674652.0046	"OV"	"mechano"
"TrpA1"	6	1.28584631915894	"OV"	"mechano"
"Trpml"	4	-41.7906319438983	"OV"	"mechano"
"Trpml"	9	23.4584243594978	"OV"	"mechano"
"wtrw"	5	71.1118902571457	"OV"	"mechano"
"wtrw"	1	161.523344911754	"OV"	"mechano"
"iav"	0	0	"OV"	"mechano"
"nanchung"	0	0	"OV"	"mechano"
"Tmc"	0	0	"OV"	"mechano"
"Trpgamma"	0	0	"OV"	"mechano"
"Trpl"	0	0	"OV"	"mechano"
"Trpm"	0	0	"OV"	"mechano"
"iav"	5	32418693.1008362	"PRF"	"mechano"
"pain"	6	52.5581058739887	"PRF"	"mechano"
"pyx"	1	42.420333905562	"PRF"	"mechano"
"pyx"	9	-3.71424331752075	"PRF"	"mechano"
"Tmc"	5	23.0762957109667	"PRF"	"mechano"
"Trp"	5	188.148868857809	"PRF"	"mechano"
"Trp1"	1	-372.532037046992	"PRF"	"mechano"
"Trpgamma"	4	0.318721176304241	"PRF"	"mechano"
"Trpm"	5	5.19771503461661	"PRF"	"mechano"
"Trpml"	4	-88.021269139421	"PRF"	"mechano"
"nanchung"	0	0	"PRF"	"mechano"
"nompA"	0	0	"PRF"	"mechano"
"nompB"	0	0	"PRF"	"mechano"
"nompC"	0	0	"PRF"	"mechano"
"Pkd2"	0	0	"PRF"	"mechano"
"TrpA1"	0	0	"PRF"	"mechano"
"Trpl"	0	0	"PRF"	"mechano"
"wtrw"	0	0	"PRF"	"mechano"
"iav"	4	8518895.21400302	"PRM"	"mechano"
"nompB"	1	-105477875.848296	"PRM"	"mechano"
"nompC"	6	3.21854691813278	"PRM"	"mechano"
"pain"	6	58.8223368436269	"PRM"	"mechano"
"Pkd2"	1	1.37110360508689	"PRM"	"mechano"
"pyx"	1	788039191.688375	"PRM"	"mechano"
"Tmc"	5	29.9448665697692	"PRM"	"mechano"
"Trp1"	1	-406.061030687163	"PRM"	"mechano"
"Trpgamma"	5	0.392992220758048	"PRM"	"mechano"
"Trpm"	8	-27.4920570567611	"PRM"	"mechano"
"Trpml"	4	-30.6759363956997	"PRM"	"mechano"
"wtrw"	9	-45.061155608127	"PRM"	"mechano"
"nanchung"	0	0	"PRM"	"mechano"
"nompA"	0	0	"PRM"	"mechano"
"Trp"	0	0	"PRM"	"mechano"
"TrpA1"	0	0	"PRM"	"mechano"
"Trpl"	0	0	"PRM"	"mechano"
"Obp19b"	6	452.195217144631	"ANF"	"OBP"
"Obp28a"	4	31124.3366473407	"ANF"	"OBP"
"Obp28a"	5	-11551.2191315097	"ANF"	"OBP"
"Obp47b"	9	-90919162.1989786	"ANF"	"OBP"
"Obp47b"	2	393522208.681043	"ANF"	"OBP"
"Obp49a"	9	-414.538429366299	"ANF"	"OBP"
"Obp50e"	2	10.4162772120004	"ANF"	"OBP"
"Obp56a"	4	128.403052815055	"ANF"	"OBP"
"Obp56a"	9	-33.5877065381049	"ANF"	"OBP"
"Obp56b"	5	41.3852261032737	"ANF"	"OBP"
"Obp56d"	4	12924.077350875	"ANF"	"OBP"
"Obp56e"	4	1481.49571861515	"ANF"	"OBP"
"Obp57a"	9	-161.055664041697	"ANF"	"OBP"
"Obp57b"	9	-423.754883844209	"ANF"	"OBP"
"Obp57c"	9	-1997.21819712935	"ANF"	"OBP"
"Obp57c"	4	1558.75732465097	"ANF"	"OBP"
"Obp57e"	8	9.07798352345097	"ANF"	"OBP"
"Obp58c"	4	19.9847704803406	"ANF"	"OBP"
"Obp58d"	6	0.845979004335459	"ANF"	"OBP"
"Obp58d"	4	0.743110190726392	"ANF"	"OBP"
"Obp59a"	9	-2127.01088760716	"ANF"	"OBP"
"Obp59a"	4	1633.40266973491	"ANF"	"OBP"
"Obp73a"	8	0.163640204663226	"ANF"	"OBP"
"Obp73a"	1	-0.370003816371218	"ANF"	"OBP"
"Obp83cd"	3	1.03042206624469	"ANF"	"OBP"
"Obp83ef"	2	6737003557.93102	"ANF"	"OBP"
"Obp83ef"	3	252918048.382892	"ANF"	"OBP"
"Obp99a"	1	3670317519.14138	"ANF"	"OBP"
"lush"	0	0	"ANF"	"OBP"
"Obp19a"	0	0	"ANF"	"OBP"
"Obp19c"	0	0	"ANF"	"OBP"
"Obp19d"	0	0	"ANF"	"OBP"
"Obp44a"	0	0	"ANF"	"OBP"
"Obp56c"	0	0	"ANF"	"OBP"
"Obp56g"	0	0	"ANF"	"OBP"
"Obp56h"	0	0	"ANF"	"OBP"
"Obp58b"	0	0	"ANF"	"OBP"
"Obp83a"	0	0	"ANF"	"OBP"
"Obp83b"	0	0	"ANF"	"OBP"
"Obp83g"	0	0	"ANF"	"OBP"
"Obp84a"	0	0	"ANF"	"OBP"
"Obp85a"	0	0	"ANF"	"OBP"
"Obp8a"	0	0	"ANF"	"OBP"
"Obp93a"	0	0	"ANF"	"OBP"
"Obp99c"	0	0	"ANF"	"OBP"
"Obp99d"	0	0	"ANF"	"OBP"
"Obp19b"	8	-111.478545284176	"ANM"	"OBP"
"Obp19c"	1	327.499983612706	"ANM"	"OBP"
"Obp28a"	4	11876.8929626425	"ANM"	"OBP"
"Obp28a"	5	-5787.74397592081	"ANM"	"OBP"
"Obp47b"	9	-289293038.086087	"ANM"	"OBP"
"Obp47b"	2	1834778314.66316	"ANM"	"OBP"
"Obp49a"	9	-702.447685207462	"ANM"	"OBP"
"Obp50e"	2	16.7207567914686	"ANM"	"OBP"
"Obp56a"	6	130.980112358915	"ANM"	"OBP"
"Obp56b"	5	885967883.965103	"ANM"	"OBP"
"Obp56b"	4	712967674.891302	"ANM"	"OBP"
"Obp56c"	4	4.13997251817567	"ANM"	"OBP"
"Obp56d"	4	13829.2661163908	"ANM"	"OBP"
"Obp56e"	4	789.434849256859	"ANM"	"OBP"
"Obp56g"	9	-403.501262530068	"ANM"	"OBP"
"Obp56h"	9	-206.939449067537	"ANM"	"OBP"
"Obp57a"	9	-215.285512251894	"ANM"	"OBP"
"Obp57b"	9	-354.705291502275	"ANM"	"OBP"
"Obp57c"	9	-1697.36462706753	"ANM"	"OBP"
"Obp57c"	4	577.254198699486	"ANM"	"OBP"
"Obp58c"	4	13.0934122451527	"ANM"	"OBP"
"Obp59a"	4	1661.15725488409	"ANM"	"OBP"
"Obp83ef"	3	648378131.71558	"ANM"	"OBP"
"Obp83ef"	2	1969733186.47242	"ANM"	"OBP"
"Obp84a"	9	-2646.33359635938	"ANM"	"OBP"
"Obp99a"	1	93.4650903924422	"ANM"	"OBP"
"lush"	0	0	"ANM"	"OBP"
"Obp19a"	0	0	"ANM"	"OBP"
"Obp19d"	0	0	"ANM"	"OBP"
"Obp44a"	0	0	"ANM"	"OBP"
"Obp57e"	0	0	"ANM"	"OBP"
"Obp58b"	0	0	"ANM"	"OBP"
"Obp58d"	0	0	"ANM"	"OBP"
"Obp73a"	0	0	"ANM"	"OBP"
"Obp83a"	0	0	"ANM"	"OBP"
"Obp83b"	0	0	"ANM"	"OBP"
"Obp83cd"	0	0	"ANM"	"OBP"
"Obp83g"	0	0	"ANM"	"OBP"
"Obp85a"	0	0	"ANM"	"OBP"
"Obp8a"	0	0	"ANM"	"OBP"
"Obp93a"	0	0	"ANM"	"OBP"
"Obp99c"	0	0	"ANM"	"OBP"
"Obp99d"	0	0	"ANM"	"OBP"
"lush"	6	2.02199192956291	"LA"	"OBP"
"Obp19a"	6	0.602902982382081	"LA"	"OBP"
"Obp19d"	1	33.8046919889737	"LA"	"OBP"
"Obp46a"	5	10.1036109273276	"LA"	"OBP"
"Obp47a"	6	35.4606425561323	"LA"	"OBP"
"Obp49a"	7	565.009057959479	"LA"	"OBP"
"Obp50e"	7	1.85643871632385	"LA"	"OBP"
"Obp56a"	5	2110.87656521356	"LA"	"OBP"
"Obp56b"	2	-2728863447.74287	"LA"	"OBP"
"Obp56c"	2	-995012167.381417	"LA"	"OBP"
"Obp56d"	4	8683.28056939158	"LA"	"OBP"
"Obp56e"	4	274.03950943111	"LA"	"OBP"
"Obp56e"	5	178.648468395277	"LA"	"OBP"
"Obp56g"	1	2.76175306141561	"LA"	"OBP"
"Obp57a"	6	6.23453016344138	"LA"	"OBP"
"Obp57e"	5	6.55676607659644	"LA"	"OBP"
"Obp58b"	7	62.079973417525	"LA"	"OBP"
"Obp58d"	7	6.36357195889183	"LA"	"OBP"
"Obp83b"	4	23291752.9466123	"LA"	"OBP"
"Obp83cd"	5	28782390.3530223	"LA"	"OBP"
"Obp84a"	1	2.01199070688235	"LA"	"OBP"
"Obp8a"	9	-2.10641229139688	"LA"	"OBP"
"Obp93a"	5	53991137.920269	"LA"	"OBP"
"Obp99a"	7	679.390297152019	"LA"	"OBP"
"Obp99a"	1	3883.28392451455	"LA"	"OBP"
"Obp19b"	0	0	"LA"	"OBP"
"Obp19c"	0	0	"LA"	"OBP"
"Obp28a"	0	0	"LA"	"OBP"
"Obp44a"	0	0	"LA"	"OBP"
"Obp47b"	0	0	"LA"	"OBP"
"Obp56h"	0	0	"LA"	"OBP"
"Obp57b"	0	0	"LA"	"OBP"
"Obp57c"	0	0	"LA"	"OBP"
"Obp58c"	0	0	"LA"	"OBP"
"Obp59a"	0	0	"LA"	"OBP"
"Obp73a"	0	0	"LA"	"OBP"
"Obp83a"	0	0	"LA"	"OBP"
"Obp83ef"	0	0	"LA"	"OBP"
"Obp83g"	0	0	"LA"	"OBP"
"Obp85a"	0	0	"LA"	"OBP"
"Obp99c"	0	0	"LA"	"OBP"
"Obp99d"	0	0	"LA"	"OBP"
"lush"	2	269.231239562571	"LEF"	"OBP"
"Obp19a"	2	173.565594444047	"LEF"	"OBP"
"Obp19a"	3	3.62166220931604	"LEF"	"OBP"
"Obp19b"	6	2243.66134219427	"LEF"	"OBP"
"Obp19d"	4	6087.95785677429	"LEF"	"OBP"
"Obp28a"	2	107.666377215308	"LEF"	"OBP"
"Obp44a"	5	1593552269.47039	"LEF"	"OBP"
"Obp44a"	1	5989768404.93421	"LEF"	"OBP"
"Obp50e"	2	38.3547848909721	"LEF"	"OBP"
"Obp56a"	4	25051236840.884	"LEF"	"OBP"
"Obp56a"	6	4308550910.77326	"LEF"	"OBP"
"Obp56b"	2	5.78362966986383	"LEF"	"OBP"
"Obp56c"	5	14.7527912093107	"LEF"	"OBP"
"Obp56d"	4	15919.2032796858	"LEF"	"OBP"
"Obp56e"	4	1545.54559880528	"LEF"	"OBP"
"Obp56e"	5	256.769526876662	"LEF"	"OBP"
"Obp57c"	4	265954.061818672	"LEF"	"OBP"
"Obp58b"	3	5.54333271785916	"LEF"	"OBP"
"Obp58d"	4	0.694464489418065	"LEF"	"OBP"
"Obp59a"	2	809667018.59856	"LEF"	"OBP"
"Obp73a"	9	-0.15456123920144	"LEF"	"OBP"
"Obp73a"	5	-0.127487514211614	"LEF"	"OBP"
"Obp73a"	2	-0.238911327841625	"LEF"	"OBP"
"Obp83a"	2	1618.96558867006	"LEF"	"OBP"
"Obp83b"	2	252.824131157883	"LEF"	"OBP"
"Obp83cd"	2	361836839.195104	"LEF"	"OBP"
"Obp83g"	6	355.761189652486	"LEF"	"OBP"
"Obp84a"	6	5.2499895057183	"LEF"	"OBP"
"Obp84a"	2	35.2581240373312	"LEF"	"OBP"
"Obp93a"	5	3.46100316194778	"LEF"	"OBP"
"Obp99c"	8	-109.242528723619	"LEF"	"OBP"
"Obp99d"	2	1087504516.14151	"LEF"	"OBP"
"Obp19c"	0	0	"LEF"	"OBP"
"Obp47b"	0	0	"LEF"	"OBP"
"Obp49a"	0	0	"LEF"	"OBP"
"Obp56g"	0	0	"LEF"	"OBP"
"Obp56h"	0	0	"LEF"	"OBP"
"Obp57a"	0	0	"LEF"	"OBP"
"Obp57b"	0	0	"LEF"	"OBP"
"Obp57e"	0	0	"LEF"	"OBP"
"Obp83ef"	0	0	"LEF"	"OBP"
"Obp85a"	0	0	"LEF"	"OBP"
"Obp8a"	0	0	"LEF"	"OBP"
"Obp99a"	0	0	"LEF"	"OBP"
"lush"	5	1607179869.64885	"LEM"	"OBP"
"lush"	1	2080063469.17308	"LEM"	"OBP"
"Obp19a"	1	2001633777.24156	"LEM"	"OBP"
"Obp19b"	6	6736.58894936813	"LEM"	"OBP"
"Obp19c"	1	302975174.533397	"LEM"	"OBP"
"Obp19d"	4	9238.50511965896	"LEM"	"OBP"
"Obp28a"	8	167.168133974967	"LEM"	"OBP"
"Obp28a"	1	-231.410290325825	"LEM"	"OBP"
"Obp44a"	5	69.15142654118	"LEM"	"OBP"
"Obp47b"	2	1.68165484926198	"LEM"	"OBP"
"Obp50e"	2	12.9463473303888	"LEM"	"OBP"
"Obp56a"	4	28503716385.4466	"LEM"	"OBP"
"Obp56a"	6	923009171.72256	"LEM"	"OBP"
"Obp56b"	1	677932622.640356	"LEM"	"OBP"
"Obp56b"	3	57334323.7735635	"LEM"	"OBP"
"Obp56c"	5	11.8129530384327	"LEM"	"OBP"
"Obp56e"	4	247.088626652251	"LEM"	"OBP"
"Obp56e"	5	136.14618411592	"LEM"	"OBP"
"Obp56g"	1	46416461157.3403	"LEM"	"OBP"
"Obp56g"	2	-14749668275.1854	"LEM"	"OBP"
"Obp56g"	5	1261210368.65772	"LEM"	"OBP"
"Obp57a"	4	252.561830938115	"LEM"	"OBP"
"Obp57b"	5	-97.6527055328974	"LEM"	"OBP"
"Obp58b"	3	3.49998888469986	"LEM"	"OBP"
"Obp58d"	4	0.635286094772855	"LEM"	"OBP"
"Obp59a"	1	60.9677749841844	"LEM"	"OBP"
"Obp83a"	1	100.154462393357	"LEM"	"OBP"
"Obp83b"	8	11.0467292287783	"LEM"	"OBP"
"Obp83b"	1	130.992442191751	"LEM"	"OBP"
"Obp83b"	2	-54.1520105664021	"LEM"	"OBP"
"Obp83cd"	2	48322032.8701528	"LEM"	"OBP"
"Obp83g"	6	442.820416657778	"LEM"	"OBP"
"Obp84a"	1	114.08525504209	"LEM"	"OBP"
"Obp84a"	6	12.1291790330819	"LEM"	"OBP"
"Obp85a"	6	1.5564519087447	"LEM"	"OBP"
"Obp8a"	7	-21.566935755624	"LEM"	"OBP"
"Obp93a"	1	31538843.1699964	"LEM"	"OBP"
"Obp99a"	6	86.4256896804486	"LEM"	"OBP"
"Obp99d"	2	1238.94045673418	"LEM"	"OBP"
"Obp46a"	0	0	"LEM"	"OBP"
"Obp49a"	0	0	"LEM"	"OBP"
"Obp56d"	0	0	"LEM"	"OBP"
"Obp56h"	0	0	"LEM"	"OBP"
"Obp57c"	0	0	"LEM"	"OBP"
"Obp57e"	0	0	"LEM"	"OBP"
"Obp73a"	0	0	"LEM"	"OBP"
"Obp83ef"	0	0	"LEM"	"OBP"
"Obp99c"	0	0	"LEM"	"OBP"
"lush"	6	21159935.9807915	"OV"	"OBP"
"lush"	1	144927075.070418	"OV"	"OBP"
"Obp19a"	7	0.435314895765234	"OV"	"OBP"
"Obp19a"	5	0.608694951075631	"OV"	"OBP"
"Obp19b"	6	17430192.5305182	"OV"	"OBP"
"Obp19b"	2	60437333.7578907	"OV"	"OBP"
"Obp19c"	4	212.481145371349	"OV"	"OBP"
"Obp28a"	6	6.45568637679863	"OV"	"OBP"
"Obp44a"	6	45.9880796879797	"OV"	"OBP"
"Obp44a"	9	-32.1329276178958	"OV"	"OBP"
"Obp46a"	6	0.399172604519058	"OV"	"OBP"
"Obp46a"	1	0.501956850910157	"OV"	"OBP"
"Obp49a"	7	14.7334380399382	"OV"	"OBP"
"Obp49a"	2	19.0550583921813	"OV"	"OBP"
"Obp50e"	2	6.50623499745824	"OV"	"OBP"
"Obp56a"	6	22831085504.268	"OV"	"OBP"
"Obp56b"	6	183625518.844523	"OV"	"OBP"
"Obp56c"	6	1.18145829135823	"OV"	"OBP"
"Obp56c"	9	-0.76254370305672	"OV"	"OBP"
"Obp56e"	9	-191.806501604239	"OV"	"OBP"
"Obp56e"	4	193.821683085256	"OV"	"OBP"
"Obp56g"	3	6.13571761429867	"OV"	"OBP"
"Obp56g"	6	3.40101152208484	"OV"	"OBP"
"Obp57a"	1	8673.37452249224	"OV"	"OBP"
"Obp57e"	6	4.37687902626349	"OV"	"OBP"
"Obp58c"	1	-0.135327892452722	"OV"	"OBP"
"Obp58c"	8	0.0283147570197539	"OV"	"OBP"
"Obp59a"	5	0.482516217451483	"OV"	"OBP"
"Obp83a"	7	2.05257160139375	"OV"	"OBP"
"Obp83a"	5	1.94217502172292	"OV"	"OBP"
"Obp83b"	2	23.6297229675651	"OV"	"OBP"
"Obp83cd"	6	10.4635129714288	"OV"	"OBP"
"Obp83g"	6	4976775937.76038	"OV"	"OBP"
"Obp85a"	7	0.246677268928311	"OV"	"OBP"
"Obp8a"	9	-12.6620331715207	"OV"	"OBP"
"Obp99a"	5	872.780355572451	"OV"	"OBP"
"Obp99d"	6	3.37899652983138	"OV"	"OBP"
"Obp19d"	0	0	"OV"	"OBP"
"Obp47b"	0	0	"OV"	"OBP"
"Obp56d"	0	0	"OV"	"OBP"
"Obp56h"	0	0	"OV"	"OBP"
"Obp57b"	0	0	"OV"	"OBP"
"Obp57c"	0	0	"OV"	"OBP"
"Obp58b"	0	0	"OV"	"OBP"
"Obp83ef"	0	0	"OV"	"OBP"
"Obp84a"	0	0	"OV"	"OBP"
"Obp99c"	0	0	"OV"	"OBP"
"lush"	5	91.9035893025058	"PRF"	"OBP"
"lush"	2	242.391988861212	"PRF"	"OBP"
"Obp19a"	5	304.570096444596	"PRF"	"OBP"
"Obp19a"	1	239.914590243729	"PRF"	"OBP"
"Obp19b"	6	545.111834683089	"PRF"	"OBP"
"Obp19b"	2	1499.60712324144	"PRF"	"OBP"
"Obp19d"	4	7936.66983654333	"PRF"	"OBP"
"Obp28a"	4	1320.97041106376	"PRF"	"OBP"
"Obp44a"	5	1155539913.91867	"PRF"	"OBP"
"Obp44a"	1	6246255161.751	"PRF"	"OBP"
"Obp46a"	5	0.742773871209636	"PRF"	"OBP"
"Obp47b"	1	849.899176527241	"PRF"	"OBP"
"Obp47b"	9	-40.8175186523003	"PRF"	"OBP"
"Obp49a"	6	14432.6105818243	"PRF"	"OBP"
"Obp56a"	6	50822890777.5346	"PRF"	"OBP"
"Obp56c"	5	10.1108732088143	"PRF"	"OBP"
"Obp56c"	4	10.4646259061335	"PRF"	"OBP"
"Obp56d"	4	33208.621883176	"PRF"	"OBP"
"Obp56e"	4	100144260942.509	"PRF"	"OBP"
"Obp56h"	8	-2793.85500878638	"PRF"	"OBP"
"Obp57c"	7	-1049.31720857005	"PRF"	"OBP"
"Obp57e"	4	7.28351988426689	"PRF"	"OBP"
"Obp57e"	6	2.11348541216113	"PRF"	"OBP"
"Obp58b"	2	76847907.8311618	"PRF"	"OBP"
"Obp58b"	3	901196.096601771	"PRF"	"OBP"
"Obp59a"	5	276.152219432828	"PRF"	"OBP"
"Obp59a"	9	-60.2152027429053	"PRF"	"OBP"
"Obp73a"	3	-1259737.30412221	"PRF"	"OBP"
"Obp83a"	5	1121.76240213086	"PRF"	"OBP"
"Obp83b"	5	4347.67993652059	"PRF"	"OBP"
"Obp83cd"	6	4.4105316602678	"PRF"	"OBP"
"Obp83g"	6	72.1042704258824	"PRF"	"OBP"
"Obp83g"	1	119.745739023058	"PRF"	"OBP"
"Obp84a"	5	69.4321500855265	"PRF"	"OBP"
"Obp84a"	9	-29.4677698123309	"PRF"	"OBP"
"Obp85a"	6	-0.248964087778294	"PRF"	"OBP"
"Obp85a"	2	-1.02225319322771	"PRF"	"OBP"
"Obp85a"	9	0.18392490694742	"PRF"	"OBP"
"Obp8a"	7	-16.310392169692	"PRF"	"OBP"
"Obp93a"	3	1.16813047792374	"PRF"	"OBP"
"Obp99c"	2	-14094948058.9881	"PRF"	"OBP"
"Obp99d"	4	174832570.199695	"PRF"	"OBP"
"Obp99d"	8	43620115.9437135	"PRF"	"OBP"
"Obp99d"	1	-364941270.124141	"PRF"	"OBP"
"Obp19c"	0	0	"PRF"	"OBP"
"Obp56b"	0	0	"PRF"	"OBP"
"Obp56g"	0	0	"PRF"	"OBP"
"Obp57a"	0	0	"PRF"	"OBP"
"Obp57b"	0	0	"PRF"	"OBP"
"Obp58c"	0	0	"PRF"	"OBP"
"Obp83ef"	0	0	"PRF"	"OBP"
"Obp99a"	0	0	"PRF"	"OBP"
"lush"	8	33.4843264175217	"PRM"	"OBP"
"lush"	3	34.7369080794212	"PRM"	"OBP"
"lush"	9	6.82178711802221	"PRM"	"OBP"
"Obp19a"	1	592.444044741065	"PRM"	"OBP"
"Obp28a"	4	5356.17786147702	"PRM"	"OBP"
"Obp44a"	9	-603.81934349381	"PRM"	"OBP"
"Obp46a"	5	19074616.2810258	"PRM"	"OBP"
"Obp47b"	9	-13.3745038606202	"PRM"	"OBP"
"Obp50e"	4	0.183527214896059	"PRM"	"OBP"
"Obp56a"	6	4116.61082561333	"PRM"	"OBP"
"Obp56a"	9	-773.746277367025	"PRM"	"OBP"
"Obp56c"	5	25.6818419543706	"PRM"	"OBP"
"Obp56c"	4	5.88098971980758	"PRM"	"OBP"
"Obp56e"	5	4284.42011809773	"PRM"	"OBP"
"Obp56g"	1	10027.4473559104	"PRM"	"OBP"
"Obp56h"	8	-3477.03298483358	"PRM"	"OBP"
"Obp57a"	4	2128829705.76052	"PRM"	"OBP"
"Obp57b"	3	850114931.448883	"PRM"	"OBP"
"Obp57e"	4	20.1851045281276	"PRM"	"OBP"
"Obp58b"	2	159.136467978413	"PRM"	"OBP"
"Obp59a"	4	386087304.984962	"PRM"	"OBP"
"Obp73a"	4	0.154938559693262	"PRM"	"OBP"
"Obp83b"	8	215.487960419843	"PRM"	"OBP"
"Obp83b"	2	-339.951300275069	"PRM"	"OBP"
"Obp83cd"	6	7.46775611241095	"PRM"	"OBP"
"Obp83g"	6	70.0290757218625	"PRM"	"OBP"
"Obp84a"	1	291610057.480515	"PRM"	"OBP"
"Obp8a"	8	77.122646061956	"PRM"	"OBP"
"Obp93a"	3	0.642888718074856	"PRM"	"OBP"
"Obp99a"	6	717.714114172739	"PRM"	"OBP"
"Obp99d"	4	16715996.3813677	"PRM"	"OBP"
"Obp99d"	8	7928860.25757691	"PRM"	"OBP"
"Obp99d"	1	-65429071.6479924	"PRM"	"OBP"
"Obp19b"	0	0	"PRM"	"OBP"
"Obp19c"	0	0	"PRM"	"OBP"
"Obp19d"	0	0	"PRM"	"OBP"
"Obp49a"	0	0	"PRM"	"OBP"
"Obp56b"	0	0	"PRM"	"OBP"
"Obp56d"	0	0	"PRM"	"OBP"
"Obp57c"	0	0	"PRM"	"OBP"
"Obp58c"	0	0	"PRM"	"OBP"
"Obp83a"	0	0	"PRM"	"OBP"
"Obp83ef"	0	0	"PRM"	"OBP"
"Obp85a"	0	0	"PRM"	"OBP"
"Obp99c"	0	0	"PRM"	"OBP"
"Or19a"	7	87.4565119900543	"ANF"	"OR"
"Or1a"	4	1.14443827227139	"ANF"	"OR"
"Or22c"	1	4.71917541424525	"ANF"	"OR"
"Or23a1"	3	17.43071919325	"ANF"	"OR"
"Or23a1"	9	22.4529714581246	"ANF"	"OR"
"Or24a"	2	28642908.1843086	"ANF"	"OR"
"Or2a"	5	31.6424345757314	"ANF"	"OR"
"Or2a"	3	15.3845651719737	"ANF"	"OR"
"Or30a"	5	0.107682114309611	"ANF"	"OR"
"Or33b"	4	14.5737271154461	"ANF"	"OR"
"Or33c"	1	71.4561027351085	"ANF"	"OR"
"Or35a"	1	246.348443368456	"ANF"	"OR"
"Or42a"	5	4.05906253801666	"ANF"	"OR"
"Or42a"	1	9.63303592590484	"ANF"	"OR"
"Or43a"	6	29.8992364400218	"ANF"	"OR"
"Or43a"	1	139.045863847811	"ANF"	"OR"
"Or43b"	5	143.511780976039	"ANF"	"OR"
"Or45a"	1	236.754563249646	"ANF"	"OR"
"Or45a"	3	4.12323165158549	"ANF"	"OR"
"Or45b"	6	32.101446856646	"ANF"	"OR"
"Or49a"	1	201808874.253576	"ANF"	"OR"
"Or49a"	9	-14541481.2781438	"ANF"	"OR"
"Or56a"	1	193.229086448708	"ANF"	"OR"
"Or59a1"	6	0.305548563315192	"ANF"	"OR"
"Or59a1"	1	0.690872485383263	"ANF"	"OR"
"Or59c"	5	4.53539374562758	"ANF"	"OR"
"Or63a"	6	0.578175115141717	"ANF"	"OR"
"Or65a"	9	-31.6388829721627	"ANF"	"OR"
"Or67c"	7	12.7032547094035	"ANF"	"OR"
"Or67d"	8	16.4863843069248	"ANF"	"OR"
"Or69a"	1	59.4159732122066	"ANF"	"OR"
"Or85b"	1	1337.85015488346	"ANF"	"OR"
"Or85c"	6	1.09259526030562	"ANF"	"OR"
"Or85c"	4	0.448634868131262	"ANF"	"OR"
"Or85d"	8	-0.995952694368316	"ANF"	"OR"
"Or85e"	5	31909582.385652	"ANF"	"OR"
"Or85e"	1	86071030.9215975	"ANF"	"OR"
"Or88a"	1	205.651391837358	"ANF"	"OR"
"Or94a"	2	30.7285903481486	"ANF"	"OR"
"Or94b"	2	0.422879140673022	"ANF"	"OR"
"Or98b"	5	0.2035137818614	"ANF"	"OR"
"Or9a"	5	401.136968370068	"ANF"	"OR"
"Or9a"	2	497.615159988947	"ANF"	"OR"
"Orco"	5	2608.18509466993	"ANF"	"OR"
"Or10a"	0	0	"ANF"	"OR"
"Or13a"	0	0	"ANF"	"OR"
"Or22a"	0	0	"ANF"	"OR"
"Or42b"	0	0	"ANF"	"OR"
"Or46a"	0	0	"ANF"	"OR"
"Or47a"	0	0	"ANF"	"OR"
"Or47b"	0	0	"ANF"	"OR"
"Or49b"	0	0	"ANF"	"OR"
"Or59b"	0	0	"ANF"	"OR"
"Or65b"	0	0	"ANF"	"OR"
"Or67b"	0	0	"ANF"	"OR"
"Or74a"	0	0	"ANF"	"OR"
"Or7a"	0	0	"ANF"	"OR"
"Or83a"	0	0	"ANF"	"OR"
"Or83c"	0	0	"ANF"	"OR"
"Or85f"	0	0	"ANF"	"OR"
"Or92a"	0	0	"ANF"	"OR"
"Or98a"	0	0	"ANF"	"OR"
"Or19a"	7	80.2396142712442	"ANM"	"OR"
"Or22c"	1	3.2609665703009	"ANM"	"OR"
"Or23a1"	9	27.3161662065954	"ANM"	"OR"
"Or24a"	2	0.708814072093398	"ANM"	"OR"
"Or30a"	2	0.217729630594284	"ANM"	"OR"
"Or33b"	4	9.56776544390061	"ANM"	"OR"
"Or33c"	1	103.543719401567	"ANM"	"OR"
"Or35a"	1	182.617469311732	"ANM"	"OR"
"Or43a"	6	33.8708215063636	"ANM"	"OR"
"Or43a"	3	18.1700169126106	"ANM"	"OR"
"Or43b"	5	86.4776343559904	"ANM"	"OR"
"Or45a"	1	1100407727.58032	"ANM"	"OR"
"Or45a"	3	47098587.649094	"ANM"	"OR"
"Or45b"	6	48.3324085107436	"ANM"	"OR"
"Or59a1"	6	0.169026802307141	"ANM"	"OR"
"Or63a"	6	3908738.49771858	"ANM"	"OR"
"Or63a"	2	4895039.70753128	"ANM"	"OR"
"Or69a"	2	-1131884028.81088	"ANM"	"OR"
"Or69a"	1	990081668.721892	"ANM"	"OR"
"Or85b"	1	11394654592.9898	"ANM"	"OR"
"Or85b"	6	987443236.157585	"ANM"	"OR"
"Or85c"	6	1.78667824578083	"ANM"	"OR"
"Or85d"	1	-1013257.38705879	"ANM"	"OR"
"Or88a"	1	152.261249334529	"ANM"	"OR"
"Or94a"	9	-0.151195582087315	"ANM"	"OR"
"Or94a"	2	0.301721640246781	"ANM"	"OR"
"Or94b"	5	0.0320944837462642	"ANM"	"OR"
"Or94b"	3	0.0142786401627672	"ANM"	"OR"
"Or98b"	7	120353.409601636	"ANM"	"OR"
"Or98b"	5	279735.104168861	"ANM"	"OR"
"Or98b"	1	-994449.626372559	"ANM"	"OR"
"Or9a"	5	343.695979285868	"ANM"	"OR"
"Or9a"	2	335.449701324532	"ANM"	"OR"
"Or10a"	0	0	"ANM"	"OR"
"Or13a"	0	0	"ANM"	"OR"
"Or22a"	0	0	"ANM"	"OR"
"Or42b"	0	0	"ANM"	"OR"
"Or46a"	0	0	"ANM"	"OR"
"Or47a"	0	0	"ANM"	"OR"
"Or47b"	0	0	"ANM"	"OR"
"Or49b"	0	0	"ANM"	"OR"
"Or59b"	0	0	"ANM"	"OR"
"Or65b"	0	0	"ANM"	"OR"
"Or67b"	0	0	"ANM"	"OR"
"Or74a"	0	0	"ANM"	"OR"
"Or7a"	0	0	"ANM"	"OR"
"Or83a"	0	0	"ANM"	"OR"
"Or83c"	0	0	"ANM"	"OR"
"Or85f"	0	0	"ANM"	"OR"
"Or92a"	0	0	"ANM"	"OR"
"Or98a"	0	0	"ANM"	"OR"
"Or10a"	6	1.12986862735995	"LA"	"OR"
"Or13a"	9	-1.04923837665777	"LA"	"OR"
"Or13a"	4	1.16392025950173	"LA"	"OR"
"Or1a"	2	1757780.57635844	"LA"	"OR"
"Or22a"	1	0.895066589684304	"LA"	"OR"
"Or22c"	4	0.471062500584227	"LA"	"OR"
"Or22c"	9	-0.146425763153143	"LA"	"OR"
"Or24a"	9	-0.275698566965815	"LA"	"OR"
"Or2a"	3	-11238131.00896	"LA"	"OR"
"Or35a"	1	1.28987171406088	"LA"	"OR"
"Or42a"	5	0.313080683514633	"LA"	"OR"
"Or43a"	6	0.272381332528387	"LA"	"OR"
"Or43b"	2	23.452065229751	"LA"	"OR"
"Or47a"	6	0.0925485079045105	"LA"	"OR"
"Or49a"	2	1.08427220985297	"LA"	"OR"
"Or49b"	6	0.205958743431603	"LA"	"OR"
"Or59b"	2	0.562172541656056	"LA"	"OR"
"Or63a"	7	1813226.20320458	"LA"	"OR"
"Or67b"	4	0.931996991455349	"LA"	"OR"
"Or74a"	2	11402402.7403246	"LA"	"OR"
"Or7a"	8	0.401494684779129	"LA"	"OR"
"Or7a"	1	1.90238893685986	"LA"	"OR"
"Or83a"	8	0.126553660169735	"LA"	"OR"
"Or83a"	1	1.30633686184933	"LA"	"OR"
"Or83c"	2	2.14308454504104	"LA"	"OR"
"Or85c"	5	0.207442794168642	"LA"	"OR"
"Or85d"	5	0.0500644582899386	"LA"	"OR"
"Or85e"	3	0.0646117606157363	"LA"	"OR"
"Or88a"	1	2.14061509617126	"LA"	"OR"
"Or30a"	0	0	"LA"	"OR"
"Or33b"	0	0	"LA"	"OR"
"Or42b"	0	0	"LA"	"OR"
"Or45a"	0	0	"LA"	"OR"
"Or45b"	0	0	"LA"	"OR"
"Or47b"	0	0	"LA"	"OR"
"Or59a1"	0	0	"LA"	"OR"
"Or67c"	0	0	"LA"	"OR"
"Or67d"	0	0	"LA"	"OR"
"Or85b"	0	0	"LA"	"OR"
"Or85f"	0	0	"LA"	"OR"
"Or94a"	0	0	"LA"	"OR"
"Or94b"	0	0	"LA"	"OR"
"Or98a"	0	0	"LA"	"OR"
"Orco"	0	0	"LA"	"OR"
"Or13a"	4	122128759.808701	"LEF"	"OR"
"Or13a"	6	11079538.1378376	"LEF"	"OR"
"Or1a"	4	0.526694844469229	"LEF"	"OR"
"Or1a"	6	0.434392365846365	"LEF"	"OR"
"Or22a"	2	64224173.6120563	"LEF"	"OR"
"Or22c"	9	-1.3057028777341	"LEF"	"OR"
"Or22c"	4	0.893596476139988	"LEF"	"OR"
"Or23a1"	1	10195412.7800889	"LEF"	"OR"
"Or23a1"	3	573755.652559884	"LEF"	"OR"
"Or2a"	5	121786989.842312	"LEF"	"OR"
"Or35a"	2	0.991608487495006	"LEF"	"OR"
"Or42a"	5	0.590813610367967	"LEF"	"OR"
"Or42b"	2	1.68828933104771	"LEF"	"OR"
"Or42b"	6	0.298577493527151	"LEF"	"OR"
"Or43a"	1	0.099471345439056	"LEF"	"OR"
"Or43b"	6	18.4520858017408	"LEF"	"OR"
"Or45b"	6	1.29932581536209	"LEF"	"OR"
"Or46a"	9	-0.168204305014842	"LEF"	"OR"
"Or47b"	2	0.788961892751873	"LEF"	"OR"
"Or49b"	4	1653256.70035533	"LEF"	"OR"
"Or59b"	5	3.15903846144316	"LEF"	"OR"
"Or59b"	2	15.6799104048104	"LEF"	"OR"
"Or63a"	6	1.09383267607678	"LEF"	"OR"
"Or65a"	2	2.8887643182234	"LEF"	"OR"
"Or67c"	2	34865465.752101	"LEF"	"OR"
"Or67c"	6	2409138.6096098	"LEF"	"OR"
"Or7a"	3	19.8338803624194	"LEF"	"OR"
"Or83a"	8	0.186783732473745	"LEF"	"OR"
"Or83a"	2	1.23133141419501	"LEF"	"OR"
"Or85b"	8	0.246310244285546	"LEF"	"OR"
"Or85b"	1	-0.554240984702546	"LEF"	"OR"
"Or85c"	6	0.334304834057218	"LEF"	"OR"
"Or85c"	4	0.267520005155163	"LEF"	"OR"
"Or92a"	2	4.21656014233239	"LEF"	"OR"
"Or92a"	5	0.0391644990881288	"LEF"	"OR"
"Or94a"	2	0.667596864592854	"LEF"	"OR"
"Or9a"	2	3.56591978435576	"LEF"	"OR"
"Orco"	2	24.1882531068186	"LEF"	"OR"
"Or10a"	0	0	"LEF"	"OR"
"Or19a"	0	0	"LEF"	"OR"
"Or33b"	0	0	"LEF"	"OR"
"Or67b"	0	0	"LEF"	"OR"
"Or85f"	0	0	"LEF"	"OR"
"Or88a"	0	0	"LEF"	"OR"
"Or98b"	0	0	"LEF"	"OR"
"Or13a"	4	1.68178938457413	"LEM"	"OR"
"Or19a"	5	0.763031362326442	"LEM"	"OR"
"Or1a"	3	-7682192.84438077	"LEM"	"OR"
"Or22a"	1	2.62569475186518	"LEM"	"OR"
"Or22c"	9	-2.05781290746455	"LEM"	"OR"
"Or22c"	4	1.2335926876003	"LEM"	"OR"
"Or2a"	5	12691682.8763021	"LEM"	"OR"
"Or42b"	6	0.320081176212868	"LEM"	"OR"
"Or42b"	1	1.47245965140267	"LEM"	"OR"
"Or43a"	1	1.42412666409707	"LEM"	"OR"
"Or46a"	1	12.2670357548092	"LEM"	"OR"
"Or49b"	4	0.183641350256856	"LEM"	"OR"
"Or59b"	5	12.171028152755	"LEM"	"OR"
"Or59c"	1	169773492.291069	"LEM"	"OR"
"Or59c"	6	2273141.14704682	"LEM"	"OR"
"Or63a"	6	0.926319161171344	"LEM"	"OR"
"Or67b"	4	0.0419402416718584	"LEM"	"OR"
"Or67c"	2	12.1699490445447	"LEM"	"OR"
"Or67d"	1	0.328691169258964	"LEM"	"OR"
"Or7a"	1	122120207.148174	"LEM"	"OR"
"Or83a"	8	0.188021965341455	"LEM"	"OR"
"Or83a"	1	-0.485574378674789	"LEM"	"OR"
"Or83c"	8	0.0298207619496633	"LEM"	"OR"
"Or85b"	8	0.349614289025839	"LEM"	"OR"
"Or85b"	2	-0.880298565714811	"LEM"	"OR"
"Or85c"	6	0.221704257502667	"LEM"	"OR"
"Or85d"	1	22.1677108975492	"LEM"	"OR"
"Or85e"	1	8.85797821035846	"LEM"	"OR"
"Or85f"	6	1.01395484141536	"LEM"	"OR"
"Or92a"	1	0.782753947429706	"LEM"	"OR"
"Or94a"	4	4377728.73649974	"LEM"	"OR"
"Or98b"	1	1.0342336648439	"LEM"	"OR"
"Or9a"	5	0.157150204285318	"LEM"	"OR"
"Orco"	1	68.9120348494126	"LEM"	"OR"
"Or10a"	0	0	"LEM"	"OR"
"Or30a"	0	0	"LEM"	"OR"
"Or43b"	0	0	"LEM"	"OR"
"Or45b"	0	0	"LEM"	"OR"
"Or88a"	0	0	"LEM"	"OR"
"Or13a"	6	0.189079010796721	"OV"	"OR"
"Or1a"	4	1.36300973239079	"OV"	"OR"
"Or22a"	1	0.303964147717365	"OV"	"OR"
"Or22a"	5	0.040939109877548	"OV"	"OR"
"Or22c"	9	-0.451705332446801	"OV"	"OR"
"Or22c"	4	0.170633096573211	"OV"	"OR"
"Or2a"	5	2.0546224010316	"OV"	"OR"
"Or30a"	4	0.0855699010722551	"OV"	"OR"
"Or33b"	7	468530.399633943	"OV"	"OR"
"Or33b"	5	1042911.17398226	"OV"	"OR"
"Or42b"	5	0.0471280936045739	"OV"	"OR"
"Or43b"	2	519072812.063178	"OV"	"OR"
"Or45b"	6	9840537.34620887	"OV"	"OR"
"Or45b"	1	17199116.5244289	"OV"	"OR"
"Or46a"	9	-0.186953589877791	"OV"	"OR"
"Or47a"	1	35.2043086660292	"OV"	"OR"
"Or47b"	5	1.20698405312926	"OV"	"OR"
"Or49b"	6	0.25173240105199	"OV"	"OR"
"Or67b"	5	0.275553469249749	"OV"	"OR"
"Or67d"	2	10.7069179990559	"OV"	"OR"
"Or7a"	3	880134.00220704	"OV"	"OR"
"Or83a"	2	13.9893765055498	"OV"	"OR"
"Or83a"	6	1.5648382947753	"OV"	"OR"
"Or85b"	8	1205261.5266612	"OV"	"OR"
"Or85b"	1	-10787533.7569036	"OV"	"OR"
"Or85c"	6	0.248620244122036	"OV"	"OR"
"Or85d"	7	0.023556041910311	"OV"	"OR"
"Or85f"	7	65557.8746049302	"OV"	"OR"
"Or85f"	5	110263.579430929	"OV"	"OR"
"Or85f"	1	290422.899676838	"OV"	"OR"
"Or88a"	6	4210785.29773618	"OV"	"OR"
"Or94a"	3	0.392823115317322	"OV"	"OR"
"Orco"	7	0.506633040124561	"OV"	"OR"
"Or10a"	0	0	"OV"	"OR"
"Or42a"	0	0	"OV"	"OR"
"Or43a"	0	0	"OV"	"OR"
"Or63a"	0	0	"OV"	"OR"
"Or94b"	0	0	"OV"	"OR"
"Or10a"	5	11971427.6720816	"PRF"	"OR"
"Or10a"	1	52407724.882364	"PRF"	"OR"
"Or13a"	4	2.71143202221202	"PRF"	"OR"
"Or19a"	5	0.214408254358453	"PRF"	"OR"
"Or19a"	9	-0.172618363238009	"PRF"	"OR"
"Or1a"	6	18.5665193925419	"PRF"	"OR"
"Or1a"	7	4.93440168152078	"PRF"	"OR"
"Or22a"	7	-0.29383708940905	"PRF"	"OR"
"Or22c"	9	-0.747318483240222	"PRF"	"OR"
"Or22c"	4	0.245093216453333	"PRF"	"OR"
"Or23a1"	1	0.478043238958382	"PRF"	"OR"
"Or24a"	9	-6.07488874066123	"PRF"	"OR"
"Or2a"	5	4.25437900694502	"PRF"	"OR"
"Or33c"	2	9.11210790757442	"PRF"	"OR"
"Or35a"	5	1.28984494984232	"PRF"	"OR"
"Or42a"	2	80.7717421204003	"PRF"	"OR"
"Or42b"	5	4.60026831106196	"PRF"	"OR"
"Or42b"	9	-1.60536219557004	"PRF"	"OR"
"Or43a"	5	2.14045079965988	"PRF"	"OR"
"Or43b"	5	2.15529521829467	"PRF"	"OR"
"Or45b"	4	27.1386972689838	"PRF"	"OR"
"Or47b"	5	2.69837143693496	"PRF"	"OR"
"Or49a"	1	0.182296414613383	"PRF"	"OR"
"Or49b"	4	0.213479011783385	"PRF"	"OR"
"Or59b"	5	403405607.300614	"PRF"	"OR"
"Or63a"	2	6852559.90927849	"PRF"	"OR"
"Or65a"	9	-0.255512612736682	"PRF"	"OR"
"Or67b"	5	0.448163274178827	"PRF"	"OR"
"Or67b"	9	-0.285989837656386	"PRF"	"OR"
"Or67c"	2	7.52576686938744	"PRF"	"OR"
"Or7a"	5	7.60233126302281	"PRF"	"OR"
"Or83c"	4	0.205143283277588	"PRF"	"OR"
"Or85b"	5	3.42015091993572	"PRF"	"OR"
"Or85c"	2	45519432.9750627	"PRF"	"OR"
"Or85c"	6	1784128.43293223	"PRF"	"OR"
"Or85d"	1	-15.3344096773215	"PRF"	"OR"
"Or85e"	2	50.3740312119609	"PRF"	"OR"
"Or88a"	8	-0.135306578381135	"PRF"	"OR"
"Or92a"	5	25.9935696423869	"PRF"	"OR"
"Or92a"	9	-3.06329604799842	"PRF"	"OR"
"Or94a"	2	4153888.64644751	"PRF"	"OR"
"Or98a"	9	-0.599179921066406	"PRF"	"OR"
"Or9a"	5	7.86123250330547	"PRF"	"OR"
"Orco"	5	362.280748431346	"PRF"	"OR"
"Or33b"	0	0	"PRF"	"OR"
"Or45a"	0	0	"PRF"	"OR"
"Or46a"	0	0	"PRF"	"OR"
"Or47a"	0	0	"PRF"	"OR"
"Or56a"	0	0	"PRF"	"OR"
"Or59a1"	0	0	"PRF"	"OR"
"Or59c"	0	0	"PRF"	"OR"
"Or65b"	0	0	"PRF"	"OR"
"Or67d"	0	0	"PRF"	"OR"
"Or69a"	0	0	"PRF"	"OR"
"Or83a"	0	0	"PRF"	"OR"
"Or85f"	0	0	"PRF"	"OR"
"Or98b"	0	0	"PRF"	"OR"
"Or10a"	5	0.486578600172091	"PRM"	"OR"
"Or10a"	1	1.16129590203508	"PRM"	"OR"
"Or13a"	6	2.52094703151516	"PRM"	"OR"
"Or19a"	6	0.564929911088651	"PRM"	"OR"
"Or1a"	6	28.1950668555727	"PRM"	"OR"
"Or22a"	1	43.9357553418792	"PRM"	"OR"
"Or22c"	9	-0.419178813211888	"PRM"	"OR"
"Or22c"	4	0.272303193043305	"PRM"	"OR"
"Or23a1"	1	7.91675245181243	"PRM"	"OR"
"Or24a"	9	-0.712733693473189	"PRM"	"OR"
"Or2a"	5	3.51166010671727	"PRM"	"OR"
"Or35a"	1	3.79371858491902	"PRM"	"OR"
"Or42a"	7	86046788.9394186	"PRM"	"OR"
"Or42a"	5	97572763.3197682	"PRM"	"OR"
"Or42a"	2	844955319.154123	"PRM"	"OR"
"Or43a"	1	5.18057415115326	"PRM"	"OR"
"Or45a"	1	2.06271550528873	"PRM"	"OR"
"Or56a"	1	3.63545800675284	"PRM"	"OR"
"Or59b"	8	-12.8169338139114	"PRM"	"OR"
"Or63a"	2	5.71163079105573	"PRM"	"OR"
"Or67b"	9	-0.351480542703623	"PRM"	"OR"
"Or67c"	2	4.54311011031382	"PRM"	"OR"
"Or69a"	1	0.847231949904095	"PRM"	"OR"
"Or7a"	1	47049824.7267783	"PRM"	"OR"
"Or83a"	7	-0.0580349497523259	"PRM"	"OR"
"Or83c"	5	-0.202705001876737	"PRM"	"OR"
"Or83c"	9	0.160178796516154	"PRM"	"OR"
"Or85b"	1	8.59451089226066	"PRM"	"OR"
"Or85d"	1	-106.386752706469	"PRM"	"OR"
"Or85f"	1	26.2354302981874	"PRM"	"OR"
"Or88a"	1	3.31671809779102	"PRM"	"OR"
"Or92a"	7	-9365067.26203064	"PRM"	"OR"
"Or94a"	8	0.14559996749177	"PRM"	"OR"
"Or94a"	1	-0.433391315714566	"PRM"	"OR"
"Or98b"	5	5341450.08066763	"PRM"	"OR"
"Orco"	5	75.2493442798628	"PRM"	"OR"
"Or33b"	0	0	"PRM"	"OR"
"Or33c"	0	0	"PRM"	"OR"
"Or42b"	0	0	"PRM"	"OR"
"Or43b"	0	0	"PRM"	"OR"
"Or45b"	0	0	"PRM"	"OR"
"Or46a"	0	0	"PRM"	"OR"
"Or47a"	0	0	"PRM"	"OR"
"Or47b"	0	0	"PRM"	"OR"
"Or49b"	0	0	"PRM"	"OR"
"Or59c"	0	0	"PRM"	"OR"
"Or65a"	0	0	"PRM"	"OR"
"Or65b"	0	0	"PRM"	"OR"
"Or67d"	0	0	"PRM"	"OR"
"Or85c"	0	0	"PRM"	"OR"
"Or85e"	0	0	"PRM"	"OR"
"Or98a"	0	0	"PRM"	"OR"
"Or9a"	0	0	"PRM"	"OR"
"ppk12"	2	3.84402946771363	"ANF"	"ppk"
"ppk13"	5	1.92434455892207	"ANF"	"ppk"
"ppk20"	4	-0.0707740950282542	"ANF"	"ppk"
"ppk22"	2	0.824416894382368	"ANF"	"ppk"
"ppk25"	5	37.9575621799195	"ANF"	"ppk"
"ppk25"	4	39.9358968291394	"ANF"	"ppk"
"ppk26"	6	4.67606933262232	"ANF"	"ppk"
"ppk27"	1	52335692.4430879	"ANF"	"ppk"
"ppk3"	6	892358.613634148	"ANF"	"ppk"
"ppk3"	2	5424444.37179659	"ANF"	"ppk"
"ppk30"	1	0.554957823008977	"ANF"	"ppk"
"ppk31"	9	-17.3275535686658	"ANF"	"ppk"
"ppk6"	3	84556114.7156459	"ANF"	"ppk"
"ppk6"	2	220747120.007905	"ANF"	"ppk"
"ppk9"	1	63575029.322843	"ANF"	"ppk"
"ppk"	0	0	"ANF"	"ppk"
"ppk15"	0	0	"ANF"	"ppk"
"ppk16"	0	0	"ANF"	"ppk"
"ppk17"	0	0	"ANF"	"ppk"
"ppk18"	0	0	"ANF"	"ppk"
"ppk19"	0	0	"ANF"	"ppk"
"ppk21"	0	0	"ANF"	"ppk"
"ppk23"	0	0	"ANF"	"ppk"
"ppk24"	0	0	"ANF"	"ppk"
"ppk28"	0	0	"ANF"	"ppk"
"ppk8"	0	0	"ANF"	"ppk"
"ppk12"	2	5.68070716635891	"ANM"	"ppk"
"ppk13"	5	1.91852758335995	"ANM"	"ppk"
"ppk15"	4	2.73810088194962	"ANM"	"ppk"
"ppk15"	6	0.710516992194129	"ANM"	"ppk"
"ppk16"	1	54178352.8986487	"ANM"	"ppk"
"ppk18"	8	1.56455990014645	"ANM"	"ppk"
"ppk18"	3	1.94367704425922	"ANM"	"ppk"
"ppk18"	1	13.4922165537689	"ANM"	"ppk"
"ppk19"	4	0.0805285388964393	"ANM"	"ppk"
"ppk23"	5	75011029.0467416	"ANM"	"ppk"
"ppk24"	4	0.646369751104505	"ANM"	"ppk"
"ppk24"	8	0.158280437901803	"ANM"	"ppk"
"ppk25"	5	43.7394598883803	"ANM"	"ppk"
"ppk25"	4	40.225845101859	"ANM"	"ppk"
"ppk26"	6	4.70945551464169	"ANM"	"ppk"
"ppk3"	6	0.173636476403774	"ANM"	"ppk"
"ppk3"	2	0.602295297368483	"ANM"	"ppk"
"ppk30"	1	51995149.9742457	"ANM"	"ppk"
"ppk31"	9	-26.9755300493695	"ANM"	"ppk"
"ppk6"	3	65511911.2936282	"ANM"	"ppk"
"ppk6"	2	424939926.370238	"ANM"	"ppk"
"ppk8"	3	19393179.8539114	"ANM"	"ppk"
"ppk8"	1	52401765.0803282	"ANM"	"ppk"
"ppk9"	1	2.28864873517681	"ANM"	"ppk"
"ppk"	0	0	"ANM"	"ppk"
"ppk17"	0	0	"ANM"	"ppk"
"ppk20"	0	0	"ANM"	"ppk"
"ppk21"	0	0	"ANM"	"ppk"
"ppk22"	0	0	"ANM"	"ppk"
"ppk27"	0	0	"ANM"	"ppk"
"ppk28"	0	0	"ANM"	"ppk"
"ppk"	6	4.13483230935596	"LA"	"ppk"
"ppk13"	5	0.41889249890233	"LA"	"ppk"
"ppk13"	2	0.844807680243622	"LA"	"ppk"
"ppk15"	1	9.673845617383	"LA"	"ppk"
"ppk16"	1	5.79921066442793	"LA"	"ppk"
"ppk17"	1	13721406.7707183	"LA"	"ppk"
"ppk18"	8	0.0428549161574758	"LA"	"ppk"
"ppk18"	1	0.184269922224274	"LA"	"ppk"
"ppk20"	1	4993604.66455637	"LA"	"ppk"
"ppk21"	5	0.192689762528627	"LA"	"ppk"
"ppk22"	4	0.884950032533191	"LA"	"ppk"
"ppk25"	5	3818771.50305836	"LA"	"ppk"
"ppk27"	1	597852.667109184	"LA"	"ppk"
"ppk3"	6	2.06183011020119	"LA"	"ppk"
"ppk30"	1	156053106.679062	"LA"	"ppk"
"ppk31"	1	2.64713786853713	"LA"	"ppk"
"ppk6"	1	17237441.5192127	"LA"	"ppk"
"ppk12"	0	0	"LA"	"ppk"
"ppk19"	0	0	"LA"	"ppk"
"ppk23"	0	0	"LA"	"ppk"
"ppk24"	0	0	"LA"	"ppk"
"ppk26"	0	0	"LA"	"ppk"
"ppk28"	0	0	"LA"	"ppk"
"ppk8"	0	0	"LA"	"ppk"
"ppk9"	0	0	"LA"	"ppk"
"ppk"	6	22.1422375348217	"LEF"	"ppk"
"ppk12"	5	0.425297360433797	"LEF"	"ppk"
"ppk13"	5	1.14327958625847	"LEF"	"ppk"
"ppk17"	9	-3.70155483728187	"LEF"	"ppk"
"ppk17"	4	4.47665827409235	"LEF"	"ppk"
"ppk18"	4	5639353.66952548	"LEF"	"ppk"
"ppk20"	6	1.69839997827622	"LEF"	"ppk"
"ppk20"	1	0.829598176757414	"LEF"	"ppk"
"ppk23"	4	73.7794806873176	"LEF"	"ppk"
"ppk24"	8	0.37206297398861	"LEF"	"ppk"
"ppk24"	2	-0.728323493266842	"LEF"	"ppk"
"ppk26"	6	20.155803876854	"LEF"	"ppk"
"ppk27"	7	0.345021898129435	"LEF"	"ppk"
"ppk3"	6	0.0796825697271822	"LEF"	"ppk"
"ppk30"	1	2.21684891680136	"LEF"	"ppk"
"ppk30"	6	0.379876298613143	"LEF"	"ppk"
"ppk31"	9	-14.0253101250631	"LEF"	"ppk"
"ppk6"	2	40055782.6885224	"LEF"	"ppk"
"ppk8"	2	1.38007365768992	"LEF"	"ppk"
"ppk15"	0	0	"LEF"	"ppk"
"ppk16"	0	0	"LEF"	"ppk"
"ppk19"	0	0	"LEF"	"ppk"
"ppk21"	0	0	"LEF"	"ppk"
"ppk22"	0	0	"LEF"	"ppk"
"ppk25"	0	0	"LEF"	"ppk"
"ppk28"	0	0	"LEF"	"ppk"
"ppk"	6	14.8569032815169	"LEM"	"ppk"
"ppk13"	5	2.36477217804268	"LEM"	"ppk"
"ppk16"	8	0.687226737757692	"LEM"	"ppk"
"ppk17"	9	-2.93078004241071	"LEM"	"ppk"
"ppk18"	8	0.120922472567887	"LEM"	"ppk"
"ppk19"	4	2.27237710604647	"LEM"	"ppk"
"ppk20"	6	0.918836750775179	"LEM"	"ppk"
"ppk23"	4	2405061607.90154	"LEM"	"ppk"
"ppk23"	5	950260508.400925	"LEM"	"ppk"
"ppk24"	8	0.591902918573981	"LEM"	"ppk"
"ppk24"	1	1.79249951233336	"LEM"	"ppk"
"ppk24"	2	-2.5353978016418	"LEM"	"ppk"
"ppk25"	3	-368720296.827755	"LEM"	"ppk"
"ppk30"	6	5208319.24755641	"LEM"	"ppk"
"ppk30"	4	2078829.78189581	"LEM"	"ppk"
"ppk31"	9	-5.72294186195701	"LEM"	"ppk"
"ppk6"	2	165009560.094353	"LEM"	"ppk"
"ppk12"	0	0	"LEM"	"ppk"
"ppk15"	0	0	"LEM"	"ppk"
"ppk21"	0	0	"LEM"	"ppk"
"ppk22"	0	0	"LEM"	"ppk"
"ppk26"	0	0	"LEM"	"ppk"
"ppk27"	0	0	"LEM"	"ppk"
"ppk28"	0	0	"LEM"	"ppk"
"ppk8"	0	0	"LEM"	"ppk"
"ppk12"	6	2.45332166978517	"OV"	"ppk"
"ppk13"	5	1.02269095152117	"OV"	"ppk"
"ppk15"	1	11.7161309084457	"OV"	"ppk"
"ppk16"	1	68.1053412334462	"OV"	"ppk"
"ppk18"	1	78839498.6760558	"OV"	"ppk"
"ppk19"	2	5.31493647931125	"OV"	"ppk"
"ppk20"	6	10.814339802103	"OV"	"ppk"
"ppk21"	1	0.331081635199402	"OV"	"ppk"
"ppk22"	4	1.19083092629459	"OV"	"ppk"
"ppk24"	5	0.00987202736057409	"OV"	"ppk"
"ppk24"	9	0.00689102561924858	"OV"	"ppk"
"ppk25"	5	0.206427377454029	"OV"	"ppk"
"ppk28"	9	2.33232288015002	"OV"	"ppk"
"ppk28"	4	-2.52977476028533	"OV"	"ppk"
"ppk3"	6	1223999.86495116	"OV"	"ppk"
"ppk30"	1	17.9975930364225	"OV"	"ppk"
"ppk31"	9	-0.460544099565638	"OV"	"ppk"
"ppk31"	4	0.418932878636623	"OV"	"ppk"
"ppk6"	1	426896310.617182	"OV"	"ppk"
"ppk8"	5	0.226128964779783	"OV"	"ppk"
"ppk9"	6	0.0211947430053851	"OV"	"ppk"
"ppk"	0	0	"OV"	"ppk"
"ppk17"	0	0	"OV"	"ppk"
"ppk23"	0	0	"OV"	"ppk"
"ppk26"	0	0	"OV"	"ppk"
"ppk27"	0	0	"OV"	"ppk"
"ppk12"	5	1.24570777360842	"PRF"	"ppk"
"ppk15"	4	2.83661160309236	"PRF"	"ppk"
"ppk18"	2	8.14931313554539	"PRF"	"ppk"
"ppk20"	6	6.19865158249037	"PRF"	"ppk"
"ppk20"	7	0.981436386225069	"PRF"	"ppk"
"ppk20"	1	5.73360539510816	"PRF"	"ppk"
"ppk21"	5	0.146626433384294	"PRF"	"ppk"
"ppk22"	2	3.59987196117577	"PRF"	"ppk"
"ppk24"	2	10.4010468101733	"PRF"	"ppk"
"ppk25"	5	19.210304875313	"PRF"	"ppk"
"ppk25"	4	12.7634247342787	"PRF"	"ppk"
"ppk27"	1	1.11701830322551	"PRF"	"ppk"
"ppk30"	1	429887074.426277	"PRF"	"ppk"
"ppk31"	9	-4.09341411239769	"PRF"	"ppk"
"ppk31"	5	0.820953536730808	"PRF"	"ppk"
"ppk6"	3	0.494508118459996	"PRF"	"ppk"
"ppk9"	3	0.0273278979881381	"PRF"	"ppk"
"ppk9"	6	0.0323453748180529	"PRF"	"ppk"
"ppk"	0	0	"PRF"	"ppk"
"ppk13"	0	0	"PRF"	"ppk"
"ppk16"	0	0	"PRF"	"ppk"
"ppk17"	0	0	"PRF"	"ppk"
"ppk19"	0	0	"PRF"	"ppk"
"ppk23"	0	0	"PRF"	"ppk"
"ppk26"	0	0	"PRF"	"ppk"
"ppk28"	0	0	"PRF"	"ppk"
"ppk3"	0	0	"PRF"	"ppk"
"ppk8"	0	0	"PRF"	"ppk"
"ppk"	6	253938724.63287	"PRM"	"ppk"
"ppk15"	4	9.74822841063516	"PRM"	"ppk"
"ppk18"	2	757170.206755325	"PRM"	"ppk"
"ppk19"	6	0.14036718117604	"PRM"	"ppk"
"ppk20"	6	4.18065909153235	"PRM"	"ppk"
"ppk21"	4	0.083681484099832	"PRM"	"ppk"
"ppk25"	4	1.18555922253632	"PRM"	"ppk"
"ppk25"	5	0.895842919003367	"PRM"	"ppk"
"ppk26"	6	373995687.657378	"PRM"	"ppk"
"ppk28"	9	3.93819977731635	"PRM"	"ppk"
"ppk30"	6	0.313466006312011	"PRM"	"ppk"
"ppk31"	9	-5.51794687580461	"PRM"	"ppk"
"ppk6"	3	14615706.2404411	"PRM"	"ppk"
"ppk6"	2	41053689.1510157	"PRM"	"ppk"
"ppk8"	9	703712.131108241	"PRM"	"ppk"
"ppk8"	1	-4728290.63312804	"PRM"	"ppk"
"ppk9"	6	0.0392962888125957	"PRM"	"ppk"
"ppk12"	0	0	"PRM"	"ppk"
"ppk13"	0	0	"PRM"	"ppk"
"ppk16"	0	0	"PRM"	"ppk"
"ppk17"	0	0	"PRM"	"ppk"
"ppk22"	0	0	"PRM"	"ppk"
"ppk23"	0	0	"PRM"	"ppk"
"ppk24"	0	0	"PRM"	"ppk"
"ppk27"	0	0	"PRM"	"ppk"
"ppk3"	0	0	"PRM"	"ppk"
