# Supplementary material for: Evolution of chemosensory tissues and cells across ecologically diverse Drosophilids
Source: Nat Commun. 2024 Feb 5;15:1047. doi: 10.1038/s41467-023-44558-4 (PMC10844241; doi:10.1038/s41467-023-44558-4)
Supplement: Supplementary file 10 — Supplementary Data 7 [file 41467_2023_44558_MOESM10_ESM.xlsx]

## Sheet: 1to1_orthologs_TPM_values
	ERE_AN_M_1	ERE_OV_F_1	ERE_PR_F_1	ERE_LE_F_1	ERE_PR_M_1	ERE_LA_L_1	ERE_LE_F_2	ERE_OV_F_2	ERE_AN_M_2	ERE_LA_L_2	ERE_LE_F_3	ERE_AN_F_1	ERE_AN_F_2	ERE_LE_M_1	ERE_PR_F_2	ERE_LE_M_2	ERE_PR_M_2	ERE_LA_L_3	ERE_AN_M_3	ERE_PR_M_3	ERE_LE_M_3	ERE_AN_F_3	ERE_PR_F_3	ERE_OV_F_3	MEL_LA_L_1	MEL_OV_F_1	MEL_AN_F_4	MEL_OV_F_2	MEL_OV_F_3	MEL_PR_F_1	MEL_PR_F_2	MEL_AN_F_1	MEL_PR_M_1	MEL_AN_M_1	MEL_AN_F_2	MEL_LE_F_1	MEL_AN_F_3	MEL_LA_L_2	MEL_AN_M_2	MEL_PR_M_2	MEL_PR_M_3	MEL_AN_M_3	MEL_LE_M_3	MEL_LE_M_1	MEL_LE_F_2	MEL_LA_L_3	MEL_LE_F_3	MEL_LE_M_2	MEL_PR_F_3
a10	43045.5	1.38014	2.76267	4.79811	235.405	0.190076	0.254841	2.74477	49922.4	0	4.35015	26394	43237.4	0.984966	0.490198	0.213446	0.572221	0.33719	45406.9	69.9187	3.03051	40226.6	0	0.839187	2.07939	0	38367.4	1.13526	0.311061	308.006	3.54614	39213.9	1.54505	34266.2	32502.7	1.42499	35772.9	2.17963	39705.4	350.089	450.547	39730.2	8.12212	4.31482	1.3961	0.953616	2.26602	4.14528	59.5056
CheA75a	149.644	0.155801	1.23449	3729.99	0.684381	1.3679	4519.89	6.36913	0	0.322877	5166.6	180.889	96.2496	1632.18	0	1674.6	0.0692106	2.85484	53.3538	11.3422	2947.28	402.192	1.37776	19.4994	0	12.0681	10.0432	0.0799672	0.788797	34.4889	3.721	148.475	71.4815	247.581	1008.71	4649.79	633.372	0.0877329	0.162408	9.13083	17.6193	23.7501	868.566	808.502	4221.83	0.0671725	3556.58	825.621	0.193457
CheA7a	69.96	1.09693	0.487945	1361.62	0.142769	0	1480.71	2.34311	0.0593534	0.242479	1775.71	452.39	50.5797	602.008	0.0779212	600.461	0	0.0669991	25.3434	3.57346	954.035	201.656	0	8.3002	0.0754686	11.8747	8.62449	0.453229	1.15906	38.7509	8.49437	125.669	78.79	250.188	1001.84	3889.27	568.682	0.0828739	0.0767064	21.0139	31.9227	27.203	1618.64	1124.56	3558.23	0.0634522	3270.09	1057.54	9.22848
CheA84a	13.1076	0.637768	6.18372	845.354	4.51354	0	884.987	0.96889	0	0	965.426	33.8547	14.4365	66.5666	5.52148	51.8755	4.95798	0	6.45328	3.81611	64.3313	60.4365	11.5818	3.23159	0.0866689	1.3637	1.04871	0	0.0950769	5.69975	3.92443	17.4506	8.02826	18.2678	99.317	563.875	58.9477	0	0	2.88151	4.30837	2.33404	53.2795	72.7301	532.355	0	494.651	86.3384	5.56137
CheA87a	12.2843	0.234083	2.14762	368.672	1.98033	0.644768	395.274	0.34484	0.316649	0.646809	402.493	383.802	8.53679	775.149	1.33026	779.071	2.56498	0.929339	7.69787	12.9948	1149.6	22.6527	2.36573	0.790737	0.16163	3.22136	4.5634	0.728004	0.886549	537.949	393.537	55.6393	959.087	102.644	350.284	1327.97	133.965	0	0.410702	1071.31	942.838	12.0538	2002.27	2367.21	1231.26	0.135894	1024.14	1841.02	560.938
CheB15a	2.21331	0	0	181.559	0.486195	0	214.258	0.0687881	5.71008	0.10322	211.329	2.97661	2.8186	67.5376	0.132679	115.473	0.110629	0	3.66172	3.78739	150.349	8.21587	0	0.189282	0	0.0663106	1.48732	0	0	0.106597	0.163566	1.53969	0.206671	1.89729	20.9729	73.8985	7.15579	0.0694176	0.706767	2.23307	0.285677	0.45834	36.2842	28.1791	77.2844	0	70.6066	19.9614	0.076535
CheB38c	30.0181	0.133388	1.00128	375.62	1.9531	3.72002	448.694	4.64233	3.62678	0.995147	411.336	8.94068	17.1936	8.56756	1.4213	4.40949	1.95539	3.60513	14.8466	10.4422	5.39189	51.1069	2.7804	4.25806	0.616608	3.0903	3.73052	0.0685752	0.300634	10.0511	2.48182	37.5462	13.962	38.4151	221.656	781.444	136.114	0.902816	0.557086	0.355912	1.54808	4.68363	0.377397	0.735915	740.691	0.921652	521.46	41.1221	0.58064
CheB42a	10.4967	0	0.165492	173.633	0.322811	0	199.126	0.0730755	5.20707	0	195.602	13.0206	4.74094	2445.93	0.0704744	2707.02	0.058762	0	5.98131	27.4386	3866.53	16.0113	0	0.402159	0.0694825	0.0728854	1.1677	0.139093	0	0.175749	0	0.282059	43.6908	35.452	2.89922	3.94846	1.59972	0	0.211866	47.4293	49.8635	0.9356	3034.08	2907.74	46.263	0	8.819	2274.95	0.588864
CheB42b	19.8866	0.732781	0.0509316	337.801	0.298043	0	365.92	0.337343	0	0.0506199	425.303	30.5118	6.48899	627.121	0.130134	578.613	0.542534	0.0559469	6.60369	5.05449	1019.64	31.1216	0.154287	1.85651	0.054994	1.44218	23.6229	0.110089	0	3.43119	0.498033	31.4328	9.46916	50.5671	104.156	433.436	56.871	0	22.6938	1.71412	3.03202	21.3039	122.627	156.834	391.094	0.0924751	328.839	141.061	0.066582
CheB42c	84.1077	0.802569	0.390475	2224.05	0.391714	0.207247	2386.83	2.5863	1.73704	0.277204	2659.1	114.36	58.0754	1091.76	0.285056	1104.92	0.178261	0.183825	35.9093	7.47009	1499.54	237.503	0.0844904	11.4544	1.23322	5.31819	17.4552	0.822902	1.80381	16.1164	2.925	67.1381	33.2251	86.7845	377.003	1797.76	220.635	0.376173	9.19192	7.6877	9.0408	16.0379	292.86	336.589	1666.73	0.633635	1463.99	344.001	2.32256
CheB53b	0.381114	0	0.0625906	0.034328	5.54289	0	0.0692835	0.0276378	0	0	0.0407819	0	0.0314573	130.827	0.13327	151.545	5.26715	0	0.427125	5.88724	192.906	0.0682961	0.505615	0	0	0	0	0	0	0	0.0875361	0.0549334	3.09692	2.63075	0.275438	0	0	0	0	3.44464	3.48581	0	179.424	203.135	2.4601	0	0	154.646	0
CheB74a	0.687922	0.21673	0	0	0.141041	0	0	0.159638	0.410446	0	0.11778	0.338623	0.45425	0.42965	0.0769781	0.67037	0	0.0661883	0.274124	0.216135	0.54079	0.328738	0	0	0.148425	0	0	0	0	0	0	0	2.10277	2.37925	0	0	0	0	0	1.92763	1.60982	0	172.677	124.953	1.51779	0	0	87.2277	0
CheB98a1	8.95163	0.0681211	22.6699	80.77	26.931	0.422181	87.6402	0.150529	0	0.395283	112.948	1.2772	0.899494	2324.09	18.6545	2676.23	23.3616	0.187234	0.861607	48.8446	3663.86	9.54736	37.2628	0.138069	0	0	0.373137	0	0	0.117001	0.0897647	1.5773	4.83927	8.4245	0.776739	0.321868	0.99841	0.0761924	0	6.12753	5.83217	0.215602	341.383	311.435	2.75924	0.116673	0	236.224	0
EbpIII	11188.9	36978.3	26726.7	15526.6	18854	1785.69	19644.8	6119.24	14924.1	2137.47	16581.2	14902.3	14387.3	13417.3	24520.7	19421.1	18109.1	1774.08	11918.5	16790.3	25891.6	13123.6	29810.5	11609	611.634	4796.75	13561.2	3612.07	6225.23	28090.1	23220.7	11294.8	39960.7	15884.4	14630.9	40242.7	18386.2	409.681	12194.4	36316.4	44332.2	13224	44374.4	56788.8	47538.7	402.562	23134.6	58249.9	19474.2
Gr10a	34.1171	0.294252	0.648616	0.461494	0.861702	2.95254	0.29107	0.719883	38.3996	2.80508	0.616791	15.4277	33.4885	0.549997	0.44791	0.219412	0.392143	1.55976	32.0336	0.712651	0.472001	31.8675	0.424832	0.681593	0.829827	0.223834	63.88	0.118656	0.104038	0.899559	0.153368	59.0568	0.568436	46.9009	54.4835	1.15485	58.9538	1.11954	45.5697	0.689737	1.05003	49.0421	0.679133	0.413841	1.32001	0.358816	1.93932	0.802151	0.459284
Gr10b	0.0932035	0	0.24491	0.0503706	0.322464	0.037913	0.101662	0.121661	0.0893723	0.273838	0.239363	0	0.161554	0.0436585	0.195552	0	0.0978312	0.134513	0.139274	0.146416	0	0.0668088	0	0.0371969	0	0	0.593464	0	0.0421076	0.873797	0.794537	0.498613	0.752941	0.10473	0.546889	0	0.405041	0	0.11704	0.67796	0.797928	0.159031	0.0422874	0.0515371	0.130837	0.0322722	0.0541316	0.0480975	1.06886
Gr21a	80.952	0.126163	0.131534	0.95225	0.831293	0.293212	0.611516	0.313636	48.3832	0.0261458	0.205688	21.762	55.3517	0.300131	0.537728	0.109754	0.196158	0.260075	55.3721	0.471815	0.330546	68.5184	0.35861	0.25571	0	0.134793	63.2525	0	0	0.622969	0.124683	50.442	0.210054	28.5747	57.8677	0.0372561	32.6666	0.105831	39.1821	0.734293	0.900098	40.7613	0.141567	0	0.146003	0.189068	0.0453046	0.120763	0.272258
Gr22a	0.024271	0	0.286995	0	0.746421	0.0394914	0.158842	0	0	0	0.249328	0	0	0.0454762	0.448125	0	0.339681	0.0350284	0	0.457536	0.343438	0	0.0482996	0.0387455	0	0	0	0	0	0	0.203246	0	0.0428013	0	0	0.0455485	0	0	0	0.20403	0.17749	0	0	0	0	0.0330215	0	0	0
Gr22e	0	0	0	0	0	0.0401014	0	0	0	0.0643654	0	0.0363951	0	0	0	0	0	0.0355695	0	0	0	0	0	0	0	0	0	0	0	0.304115	0.933289	0	0.742483	0	0	0.0464788	0	0.0440098	0	0.624591	0.652016	0	0	0	0	0.033696	0.169559	0	0.970444
Gr22f	0	0	0.134556	0.0553481	0.511809	0	0.27927	0	0	0	0.460278	0	0	0.0479727	0.1719	0	0.573326	0	0	0.321769	0.301911	0	0.152853	0	0	0	0	0	0	0.867444	1.01159	0	1.74907	0	0.0418818	0	0	0	0	1.4965	1.56221	0	0.0906767	0	0	0	0.0580371	0	1.39509
Gr23a	0	0	0.101647	0.0278742	0.713783	0	0	0.0224417	0	0.0336748	0	0	0.0127716	0.0724795	0.389573	0	0.397012	0.0372186	0	0.40512	0	0	0.0769794	0	0	0	0.0282329	0.0210188	0	0.247875	0.244509	0.0170491	0.457695	0	0	0	0	0.0691798	0	0.283633	0.493478	0	0	0	0.0238599	0	0	0	0.17797
Gr28a	0.204953	0	0.146878	0.402779	0.257852	0.0606328	0.812921	0.0648562	0.14293	0	0.622056	0	0.239912	0.418929	0.125095	0.44257	0.156458	0.0268903	0.0928068	0.146349	0.527295	0.160267	0.333703	0.0297438	0.0301318	0.0948226	0.425366	0.120638	0.06611	0.228647	0.233896	0.244636	0.328371	0.246644	0.643972	0.279558	0.260151	0	0.428764	0.532207	0.381277	0.343313	0.199177	0.0404572	0.342363	0.101336	0.169976	0.377571	0.437773
Gr28b	1.07848	0.243637	0.378953	0.98497	0.983444	0.0748169	1.09428	0.138231	0.999408	0.0873353	1.19162	0.63581	0.815653	0.885048	0.28767	0.488819	0.549925	0.0784274	0.791212	0.952174	1.252	1.01876	0.17469	0.0734038	0.0406586	0.092408	1.58525	0.0881749	0.044603	0.508498	0.701353	1.56798	1.03388	1.33587	2.13789	0.80946	2.04771	0.0892964	1.31553	0.943435	1.3352	1.87406	0.768954	0.764278	0.723753	0.0512771	0.946103	0.636848	1.01734
Gr2a	0.831132	0.137815	1.17819	0.141844	1.91702	0.177939	0.190855	0.1142	1.09059	0.114242	0	0	0.086655	0.245886	0.881083	0.199817	2.14273	0.126264	0.479354	1.78668	0.103164	0	0.783457	0	0.035014	0.0367288	0.400137	0.0350463	0.0384108	0.265694	0.135896	0.227419	0.763152	0.286607	0.391973	0.0406068	0.40307	0.230698	0.21353	0.836711	0.443054	0.0725343	0	0.141037	0.437619	0.0883167	0.148137	0.658122	0.21196
Gr32a	1.35484	0	2.67007	0.772881	4.97679	0.12247	1.88829	0.294751	0.312757	0.172001	1.30479	0.333452	1.23011	0.951951	3.00052	0.481348	3.02856	0.135787	0.618608	4.04978	1.86386	0.9172	3.51996	0.0600784	0.0624104	0.360069	0.50345	0.374808	0.376558	4.28857	6.09606	0.658712	9.4199	0.51086	0.984489	0.615224	0.598707	0.205603	0.285453	7.35969	7.64335	0.387865	1.78769	0.921766	1.5246	0.104946	1.45226	0.938451	7.48057
Gr33a	12.8762	0.117811	2.27638	0.350295	4.8109	0.202816	0.897338	0.0216943	8.98824	0.276703	1.12041	1.50938	5.29652	1.02763	1.92483	0.455505	3.22732	0.143916	9.15169	4.07292	1.32285	5.27156	2.18285	0.0198985	0.0900911	0.0236258	0.287669	0.0225435	0.0247078	3.01937	5.59459	0.438862	6.57803	0.36872	0.664725	0.287324	0.216062	0.222595	0.251814	6.48198	5.8424	0.20996	0.992531	0.39313	0.460634	0.132556	0.730553	0.254002	5.80823
Gr36b1	0.0478146	0	0	0	0.0735236	0	0.104308	0	0	0	0.061398	0	0	0	0.120385	0.0873649	0.167295	0	0	0.150227	0	0	0	0	0	0	0	0	0	0.911868	0.3498	0	1.17862	0.052695	0	0	0	0	0	1.04341	0.97751	0.0400081	0	0.0518617	0.0877743	0	0	0	0.420882
Gr36c	0.139913	0	0.367648	0.352865	0.860566	0.0379421	0.712181	0	0.0596274	0.152249	0.299434	0	0.115484	0.611689	0.273983	0	0.717981	0.0673084	0.162612	0.439586	0.65993	0.0668602	0.742476	0	0.136516	0	0	0	0	1.15101	1.11856	0	1.83486	0.0620804	0.0463109	0.105547	0.0436534	0.0499703	0	1.51292	1.72742	0	0.501329	0.0610987	0.206815	0.114779	0.128349	0.0570209	1.10188
Gr39a	0.0162515	0	0.227754	0.0585527	0.574761	0.0881429	0.153628	0.0188565	0	0.0990326	0.0834733	0.0479978	0.0375593	0.0507503	0.245502	0	0.523124	0.0390908	0.0323795	0.536128	0.114981	0.0155322	0.582132	0.00864781	0.0282207	0.0074007	0	0	0.00773961	0.327166	0.346846	0.022912	0.661219	0.0048125	0.0215403	0.0327284	0	0.0774745	0.0143418	0.469131	0.746072	0.0292307	0.0310906	0.047364	0.0400811	0.0771136	0.0198994	0	0.28188
Gr39b	0.0651924	0	0.235545	0.0352323	0.325797	0.0265187	0.0711087	0	0.041675	0.0638464	0.0418563	0	0.0807149	0.152687	0.300918	0.0595584	0.410575	0.0470435	0.113653	0.358444	0.0384368	0	0.681102	0.0260178	0.0272829	0	0	0.027308	0	0.276038	0.176484	0	0.564915	0.0372206	0.0832978	0	0	0.02996	0.0831911	0.198424	0.419205	0.0565186	0.180345	0	0	0.137633	0.0384762	0	0.495477
Gr43a	0.159169	0.205144	0.684404	0.625605	1.35726	0.211896	1.13638	0.226656	0.0185001	0.321213	0.780385	0.10684	0.214983	0.569353	0.218588	0.423021	0.830297	0.250599	0.129735	1.3866	1.50151	0.269675	0.604701	0.0923974	0.184503	0.120962	3.45728	0.11542	0.0506004	1.57505	1.67088	3.81977	1.85987	2.43841	3.4972	0.374453	3.29652	0.101303	2.43787	1.96486	2.08449	2.48438	0.381124	0.402556	0.917153	0.232688	0.487872	0.606883	1.22859
Gr47a	0.0338709	3.01457	0	0.10983	0.130207	0.0551115	0.443337	1.41481	0	0.0221144	0.0869863	0.22508	0.0335486	0.0634634	0	0.154719	0.0474035	0.0244416	0.0674845	0	0.11982	0	0.303316	2.13579	0	19.337	0.833077	22.5342	23.1115	0.0435365	0	0.0419229	0	0.176112	0.315304	0.0598843	0.148605	0	0	0.107298	0.0466706	0	0.170663	0	0	0	0.364106	0.194111	0
Gr47b	0.132378	0.139019	0	0.0953888	0	0.0717973	0.0481304	0.0383992	0.225664	0.144049	0	0.488711	0.174824	0.0826779	0	0.120937	0.0617556	0.095525	0.0879165	0.0346593	0	0.316296	0.175622	0.105662	0.609152	0.751747	2.60146	0.39452	0.235852	0.392751	0.695365	3.86922	0.195248	2.29756	2.58915	0.374004	5.05302	0.275439	2.76793	0.595666	0.291478	2.52381	0.78953	0.336779	0.773556	0.30127	0.758001	0.808206	0.477212
Gr57a	0	0	0	0	0	0	0	0	0	0	0	0	0.0690252	0	0	0	0	0	0	0	0	0	0	0	0	0	0	0	0	0	0	0	0	0	0	0	0	0.0825564	0	0	0.0339748	0	0	0	0	0	0	0	0
Gr58a	0.0732233	0	0	0	0.0375314	0	0	0	0	0	0	0	0.048351	0	0	0	0.0341595	0	0.170206	0.345086	0	0.104974	0	0	0	0	0	0	0	0.0333815	0	0	0.0431467	0	0	0	0	0	0	0.0411353	0.0357846	0	0	0	0.134956	0.0332881	0	0	0
Gr58b	0.0236094	0.334716	0.124076	0	0.254126	0	0.051504	0.287635	0.0301852	0	0	0	0.0467694	0.0442366	0.0792563	0	0.0660843	0	0.0705592	0.333798	0	0	0.140949	0	0	0	0	0	0	0.0322367	0.049465	0.0310419	0	0	0	0	0.0366784	0	0	0.0794492	0.0691147	0.0792054	0	0	0	0	0	0	0
Gr58c	0	0	0.184819	0.0506822	0.180255	0.0381475	0.460309	0	0	0.0306146	0.361266	0.0692435	0.0464439	0.219643	0.118057	0.0428379	0.0656243	0	0.070068	0.368305	0.221168	0.0336111	0.606527	0	0	0	0	0.0758299	0.0831097	0.031938	0.0490067	0	0	0.0258389	0	0.0439306	0	0	0	0.0393565	0	0.0784714	0.208661	0	0.12912	0.0636972	0.053421	0.0949321	0
Gr59a1	0.0258877	0	0.238087	0	0.318456	0	0	0	0	0	0	0	0	0	0.130357	0	0.289845	0	0	0.0813353	0	0	0	0	0	0	0	0.084364	0.0462315	0.532986	1.09044	0	0.826682	0.0287469	0.0428893	0	0.0808563	0.0462784	0	0.3065	1.10462	0	0.232145	0.0565845	0.0478838	0	0.118866	0	0.867397
Gr59b	0	0	0.171971	0	0.684316	0	0	0	0	0	0	0	0	0	0.08788	0	0.403012	0	0	0.740236	0	0	0.10419	0	0	0	0	0	0	0.284504	0.163707	0	0.0919326	0	0	0	0	0	0	0.219117	0.800583	0	0.0464689	0	0.0479249	0	0	0	0.459605
Gr59c	0.024271	0	0.414548	0	0.335889	0	0	0	0	0.0950794	0	0	0.02404	0	0.407386	0	0.203808	0	0	0.419408	0	0	1.30409	0	0	0	0	0	0	0.362227	0.252642	0	0.553315	0	0	0	0	0	0	0.365207	0.282402	0	0	0	0	0	0	0	0.331002
Gr59d1	0.123129	0	0.129418	0.159705	0.151467	0	0	0	0	0	0	0	0	0.0922823	0.0826686	0	0.137859	0	0	0.193427	0	0	0.0980116	0	0	0	0	0.0399836	0	0.168403	0.361764	0	0.783598	0	0.081308	0	0	0.0438665	0	0.33203	0.830417	0	0.0440092	0.0536355	0.0453882	0	0	0	0.338549
Gr59e	0.253388	0.725727	0.121059	0.298779	0	3.26083	0.30151	1.92439	0.23561	4.2713	0.177476	0	0.410689	0	0.0773291	0	0.0322387	6.3498	0.504852	0.0723736	0.162977	0.36326	0.229203	0.220637	0.0740447	0	0	0.0370565	0	0	0	0	0	0	0	0	0	0	0	0.0384654	0	0	0.0407874	0	0.0420654	0.062255	0	0	0
Gr59f1	0.0218561	0.0688578	0.172293	0.0472474	0	0.0711244	0	0.456471	0.0279436	0.0285398	0	0	0.0649444	0.0409515	0	0	0.367061	0.0315432	0	0.171672	0	0	0	0.139562	0.0356761	0.973006	0	0.392799	0.313097	0	0	0	0.0388791	0	0	0	0	0.0783535	0	0.2224	0.0322451	0.0739058	0	0	0.121607	0.0899867	0	0.0447044	0.0431936
Gr5a	0.521423	0.169939	0.944923	0.505289	1.49297	0.234044	0.470684	0.0938799	0.436772	0.164349	0.046176	0.50448	0.373989	0.539025	1.59951	0.427083	1.23303	0.0518985	0.214942	1.52525	0.254421	0.412423	1.35966	0.0574059	0.314453	0.26988	0.441986	0.28613	0.125439	2.0005	1.66426	0.162463	3.58261	0.233995	0.727318	1.35926	1.06951	0.282525	0.0581109	3.4453	3.28136	0	1.54319	1.42015	1.26674	0.552803	1.00787	1.11045	1.86895
Gr61a	1.36321	0.375795	0.179105	1.06826	0.524047	2.41217	1.56127	3.6182	1.5904	3.49343	1.35662	1.18269	1.5359	1.11748	0.257416	1.21427	0.238483	5.28743	2.08798	0.321226	2.04953	1.17259	0.0678203	0.89768	0.550524	0.60788	0.876503	0.580033	0.254287	0.439737	0.337373	1.10565	1.04202	1.16611	1.65133	1.84817	1.72334	0.731816	1.47251	0.511774	0.942785	0.780311	2.6495	3.15122	2.50206	0.316699	1.43019	2.14214	0.526207
Gr63a	63.5756	0.116046	0.314563	0	0.226556	0	0.281238	0.0961613	31.0816	0	0.189193	10.0084	41.646	0.276062	0.185477	0	0.309303	0	40.7306	0.520773	0.260604	45.9146	0	0.0588009	0.0305827	0.0641609	56.1866	0.153054	0	0.464136	0.237395	36.2761	0.366613	19.9224	55.0897	0.0709353	22.7077	0.0335836	26.546	0.699044	0.801605	26.1337	0.134771	0.0821252	0.0694971	0.0514263	0.0431298	0.306576	0.629458
Gr64a	0.426214	0.0279747	0.583311	1.15171	1.85691	0.115582	1.16223	0.154542	0.703861	0.0231897	1.18581	0.393374	0.650826	1.86338	0.447123	1.23304	1.06873	0	0.424595	1.81337	1.92657	0.330972	0.636128	0.0850494	0	0	2.96284	0	0.0313965	0.892829	1.25891	3.50866	1.87137	3.12358	4.19424	1.19489	4.1183	0	3.25801	1.57598	2.04354	2.99407	3.49989	2.15193	1.49585	0	1.81628	1.64968	1.28207
Gr64b	8.31515	0	2.77577	1.80171	10.1037	0.0315376	2.74842	0	4.83233	0	2.38934	3.52059	9.06154	3.88592	5.36804	1.77076	6.34764	0.0279734	5.52238	9.43911	4.75397	6.2799	6.01719	0.185651	0	0	9.9582	0.0314138	0	3.49295	5.4003	12.027	7.28517	11.4321	10.6682	1.20113	10.5979	0	12.409	6.88033	5.67333	9.88248	3.5614	2.23341	1.74734	0.0263877	2.12454	2.43829	5.50974
Gr64c	12.8776	0	8.98506	4.40915	22.4153	0	5.80174	0.104407	9.89397	0	4.21103	3.83877	15.7458	7.83057	9.59921	4.71321	15.6159	0.0865774	10.757	13.6017	9.47888	11.4955	7.60046	0.127686	0	0.0346279	19.7279	0	0	10.2147	8.58425	24.282	15.9729	19.9732	21.8372	6.08716	32.2378	0	23.9566	17.1146	14.7094	24.5845	6.90998	6.51552	5.58867	0	4.74857	5.50156	10.4714
Gr64d	6.1105	0	3.33642	0.257325	10.7688	0	1.42822	0.0345291	2.63796	0	0.66236	1.14259	6.66152	2.15601	5.06161	1.52248	7.88548	0.0286325	4.84217	6.13972	2.43299	4.46537	4.61921	0	0	0	0.95486	0	0	2.00532	2.86334	1.12641	4.75189	0.901316	0.638747	0.0766197	0.126757	0	0.705079	3.70666	3.52308	0.581666	0.145571	0.0443531	0.187666	0.0277737	0.093172	0.0827859	2.91957
Gr64e	6.78608	0	9.61004	3.10528	22.6469	0.0268653	4.57443	0.114947	5.19304	0.0431206	4.07073	1.26788	8.01346	4.85706	12.5821	3.40904	15.6441	0.119146	7.96104	16.0036	4.55589	5.27853	12.0258	0.105432	0	0	2.47632	0	0	7.30666	8.05724	2.34528	11.0326	2.27776	3.50622	1.90556	2.66944	0	1.91248	12.1428	12.4556	2.41561	1.8394	1.60124	2.01748	0	2.0556	1.36154	9.36911
Gr64f	86.6366	0.10559	6.69313	2.78937	14.4557	0.136332	4.16747	0.204159	83.0432	0.0218821	3.35683	40.0147	119.971	3.48522	7.22875	2.08208	11.1166	0.120924	86.6749	11.3724	4.74245	96.8641	6.46947	0	0.0281923	0.059146	60.8729	0	0	3.47041	3.2826	64.8901	5.03864	39.5575	50.0666	2.1252	70.6687	0.557255	40.8903	5.74107	5.86065	43.1303	2.17416	1.8548	1.95399	0.308144	2.14697	2.01363	3.78875
Gr66a	3.89023	0.896089	5.66568	2.22143	8.80361	0.477722	3.08238	0.574872	3.47225	0.383387	2.78045	1.81557	4.63476	3.30071	4.71249	1.27409	6.57451	0.23835	3.63781	7.52379	4.24108	3.84082	5.25845	0.790929	0.20887	0.563398	4.49308	0.328527	0.589199	5.08191	6.48534	5.08736	8.58462	3.0734	4.5854	0.692094	3.77841	0.196599	3.5787	8.40143	8.4413	4.57416	1.54503	1.60254	0.98319	0.125438	1.38865	1.42081	6.71944
Gr68a	2.5154	0.0816987	0	0	0	0	0	0.090266	2.02243	0	0.0665977	0.612707	2.90242	0	0	0.0473818	0.0362927	0.187128	2.73835	0.0407372	0.122314	2.1934	0.10321	0.124191	0	0	0.0564174	0	0	0	0	0	0	0	0	0	0.120766	0	0	0	0.0379273	0	0	0	0	0	0	0.0525822	0.254026
Gr77a	0.668572	0.0831449	0.0924631	0	0.027054	0.0572545	0	0	0.404899	0.0459486	0.0903688	0.103926	0.383384	0.0659312	0.0885941	0	0.172364	0.152352	0.350543	0.414583	0	0.327898	0.77027	0.112346	0	0	0.0181686	0	0	0.113939	0	0.109716	0.117815	0.073744	0.0275059	0.0313444	0.10371	0.0890381	0.0274706	0.0842424	0.0732844	0.0559893	0.0297759	0	0.122836	0.0227239	0	0	0.0654448
Gr85a	8.14494	0.0801895	0.568501	0.715296	1.64382	0.786877	0.721834	0.310095	11.1294	1.03033	0.52294	4.81112	11.1936	0.524599	0.683561	0.511573	1.24678	1.06529	12.2471	1.5594	0.360163	6.71409	2.02607	0.203162	0.0411878	0.0864098	0	0	0	0.312542	0.479574	0	0.493742	0.0842855	0	0	0	0.135688	0	0.256759	0.707308	0.0426618	0	0.165905	0.0935965	0.138519	0	0	0.4488
Gr89a	0.144492	0.182089	0.379681	0.187413	0.577676	0.0470207	1.07171	0.201184	0	0.0754714	0.445297	0.128025	0.114494	0.487319	0.194023	0.158406	0.404444	0	0.0575774	0.544768	0.954141	0.0414291	0.287541	0.599724	0	0.146741	0.062692	0.0933457	0.409228	0.393153	0.120653	0.227149	1.01633	0.159037	0.332188	0.324468	0.134197	0	0	0.339132	0.590037	0	0.616464	0.375652	0.794725	0	0.591846	0.292151	0.395188
Gr8a	0.045483	0.0716472	0.746971	0	1.53865	0	0.396886	0	0	0	0.175212	0	0	0.170442	0.8016	0	1.33676	0	0	1.17893	0.321796	0.0326025	0.543071	0.0363039	0	0.153718	0	0.0733381	0.241136	3.4904	3.55472	0	5.62934	0.0999592	0.149136	0	0	0.04023	0	3.99664	4.43702	0.0379464	0.363249	0.245946	0.0416256	0	0.0516656	0.0918126	4.47984
Gr93a	0.490449	0.183948	0.736428	0.252435	2.01108	0.0760012	0.356639	0.121943	0.298596	0.0609934	0.179937	0	0.508915	0.0437594	0.980018	0	0.84983	0.0674121	0.442055	1.50423	0.220316	0.234371	0.74362	0.0372828	0	0.0389826	3.34756	0	0	1.06533	2.11546	5.40075	3.19943	6.38807	5.14359	0.0861971	2.85202	0.163236	7.66774	2.62555	2.55274	7.814	0.409419	0	0.0844496	0.0312454	0.104818	0.139701	1.30481
Gr93c	0.0484643	0	0.0636747	0.104768	0.372614	0.0394283	0	0	0.0619629	0.0316425	0	0	0.0720047	0.13621	0.081347	0.0442761	0.0678275	0	0.0724204	0.456804	0	0	0.385779	0	0.0784246	0.0411327	0.263597	0.0392485	0.129049	0	0.0507303	0.127344	0.170931	0.080243	0.159626	0.0909514	0.188083	0.0861199	0.0797109	0.244444	0.0354413	0.0812314	0.0432001	0	0.0891075	0.0989062	0.0552999	0.0491355	0.047475
Gr94a	0.124854	1.96676	0.0656153	0	0.076794	0	0	0.56498	0.191554	0.163034	0.0641291	0	0.296797	0.0935745	0.0419131	0	0.0698948	0.396421	0.0995035	0.0784544	0.17667	0.21479	0.149076	5.18213	0.0404074	0.0423864	0.244468	0	0.0886549	0	0.156829	0.0328062	0	0.110252	0.0411228	0	0.0775262	0.0443723	0.0410702	0	0.0365215	0.0837072	0.0890335	0.162762	0.0459116	0.135894	0	0	0.0489219
Gr97a	0	0.0729608	0	0	0	0.188406	0	0	0	0.0604809	0	0	0	0	0.0388713	0	0	0.167114	0.0230705	0	0	0	0	0	0.0369387	0	0.0496626	0	0	0.0622887	0	0.02999	0.0402551	0	0.0751854	0	0.212613	0	0.0375446	0	0.0333863	0	0	0	0	0.0310572	0	0	0.134167
Gr98a	0.263812	0	0.0630198	0	0.0737563	0	0	0.166964	0.0613256	0	0	0	0.0237547	0	0	0	0.26852	0	0.119459	0.188377	0.0565605	0.0343822	0.0954528	0	0	8.80082	0.0762157	9.22986	6.50903	0.191185	0.195574	0.0306832	0.329484	0.0257792	0.0384616	0.043829	0.108764	0	0.0384123	0.117797	0.239106	0	0.0832717	0.202972	0.0429405	0	0	0.142069	0.22878
Gr98b	0.0218877	0	0.28757	0	0.471188	0	0.143244	0	0	0	0.0562114	0	0	0	0.404121	0	0.275693	0	0	0.309456	0.103238	0	0	0	0	8.8043	0.474133	2.64737	6.46072	0.386539	0.319371	0.515371	0.883934	1.5155	0.251231	0	0.744274	0	1.25454	0.916007	0.637485	1.02278	0.0777043	0	0	0	0	0.0883804	0.426968
Gr98c	0.0874876	0	0.718407	0.283689	1.81613	0	0.667991	0	0.167783	0	0.617879	0	0.0649912	0.204905	0.550677	0.319708	0.704041	0.0631319	0.0217888	1.44309	0.722146	0.125423	0.391728	0	0	0.0370995	0.118875	0	0.0387985	0.328015	0.274536	0.172286	1.04065	0.24125	0.107981	0.0820333	0.237497	0	0.215685	0.918649	1.11882	0.0732664	0.0389642	0	0	0	0	0	0.556659
Gr98d1	0.0432446	0	0.51135	0.0934838	1.16369	0	0.424522	0	0	0	0.333179	0	0.128499	0.24308	0.762149	0.118522	1.14992	0	0.0430803	1.46058	0.407945	0.0309979	1.85023	0	0	0.0364944	0.304034	0	0.0763312	1.17333	1.03522	0.338951	2.00944	0.308509	0.354065	0.0403476	0.667495	0.0382043	0.424333	1.87962	2.29547	0.144143	0.153314	0	0	0.029251	0	0	1.22152
Gr9a	0.105625	0	0.485713	0.114167	0.365441	0	0.345633	0.0459586	0	0.0344815	0.067816	0	0.05231	0.0989542	0.398905	0	0.517392	0.11433	0.026306	0.746684	0.124551	0.0378564	0.683136	0	0	0	0	0.0424005	0	0.464314	0.548045	0	0.276988	0	0.0431115	0.0982558	0	0	0	0.264076	0.574314	0	0.0933391	0	0.144396	0	0.179223	0	0.66674
iav	1.17213	0.615465	0.161045	26.7461	1.7788	0.137117	18.4505	0.146668	0.57789	0.110041	17.7662	3.1111	17.0731	18.7323	0.205742	20.1848	0.289488	0.154791	12.2339	1.69691	17.3988	5.85386	0.198191	0.146757	0.400892	0.395039	5.08767	0.376943	0.426457	0.932079	0.628664	2.61369	1.50924	2.80916	2.74466	9.01676	9.05507	0.360187	1.12362	2.13308	2.39363	1.06956	5.51408	8.57966	7.93675	0.224707	12.815	8.34194	0.853068
Ir100a	0	0	0	0	0.128272	0.0271463	0	0	0.0213306	0.0217858	0	0	0	0.0312602	0.0280036	0	0.0233495	0	0.0166204	0.157254	0	0	0	0.0266335	0	0.511445	0.182087	0.081336	0	0.022838	0.140174	0.0659747	0.0590379	0.0369534	0.110266	0.188482	0.129924	0.0297449	0.0275313	0.112571	0.171375	0	0.387942	0.290953	0.0923303	0.0910964	0.1146	0.0678836	0
Ir10a	0.0321014	0.0505678	0.0984114	0.0231317	0.674611	0.139286	0.0700294	0.0372471	0	0.0698636	0.0274807	0	0.0529932	0	0.143685	0	0.164733	0.108102	0.0746189	0.117668	0.0504712	0.0153403	0.0638823	0.0341639	0.0366763	0.0192363	0	0.0367102	0.0804688	0.0463847	0.166073	0.0148885	0.239815	0	0.0933143	0.0425347	0.0175919	0.0201376	0.0186389	0.285794	0.0331492	0.0189945	0.0404062	0	0.0208362	0	0	0	0.244225
Ir11a	0.0734362	0	2.00686	0.0952502	1.91966	0.071693	0.736926	0.0766868	0	0.057536	0.792106	0	0	0.192635	1.72567	0.13418	2.15831	0.148378	0.0146315	2.05346	0.588843	0.105279	0.643011	0.0703389	0	0.0244104	0	0.163045	0.0255282	1.55001	2.34828	0.0377863	2.25704	0.095241	0.165779	0.0809631	0.0669711	0	0.118262	1.64408	1.72469	0.0723106	0.307647	0.12498	0.317287	0.0391308	0.131272	0.0583193	2.90194
Ir20a	0.415266	0	0	0.351274	0	0.264397	0.354485	0	0.253922	1.65035	0.278211	0.133311	0.196716	0.135318	0.0303053	0.0989685	0	1.01624	0.323757	0.0283632	0.383223	0.465911	0	0	0	0.12172	0.117005	0	0.127294	0.146752	0.0750605	0.0235522	0.0948411	0.0197879	0.0295228	0.0336429	0.0834862	0.0318557	0	0.12056	0.157317	0.0300475	0.159797	0.03895	0.0659216	0.0243902	0.286376	0	0.0351219
Ir21a	13.1815	1.7853	0.254881	0.573875	0.596609	0.315652	0.601394	0.195475	13.8896	0.266654	0.367106	5.94065	9.10184	0.803499	0.377035	0.186559	0.371532	0.309451	12.8873	0.834064	0.337115	12.3102	0.447011	0.0488984	0.166956	0.0796056	11.8967	0.0303836	0.0499507	0.550268	0.589081	12.9388	0.661619	13.3452	13.284	1.21455	21.1122	0.466678	15.9512	0.709622	1.07002	17.3874	5.26722	4.60562	2.65577	0.510444	1.92643	4.65959	0.698287
Ir25a	177.545	2.02701	16.7404	11.6729	30.9546	0.834924	18.3927	0.549588	111.792	0.721597	16.8478	45.9084	177.255	19.7024	19.187	13.7608	22.804	1.25327	173.772	25.9564	30.2167	129.664	15.6157	0.491493	0.277443	0.388041	130.927	0.198356	0.275372	17.1432	25.9119	144.279	30.2064	116.804	135.732	8.0593	135.941	0.899493	126.253	29.1963	32.0856	123.488	15.1083	10.2885	8.91667	0.744234	10.378	8.37681	26.0406
Ir31a	0	0	0	0	0	0	0	0	0.0176493	0	0	0	0.109384	0	0	0	0	0	0.013752	0	0	0.0197901	0	0	0	0	0.0437928	0.0434704	0	0	0	0	0.0236648	0	0.0441993	0	0	0	0	0	0	0	0	0	0	0	0.0306242	0	0.0262909
Ir40a	49.4277	0.140038	0	2.49829	0.683489	0.57859	0.775732	0.618891	35.9163	0.232169	1.82646	14.9657	49.2214	2.83166	0	4.87296	0.870918	0.513202	49.4171	0.698267	2.93517	38.3613	0	0	0.021863	0.0208489	3.99624	0.0218832	0.0218036	0.147468	0.213423	3.50326	0.0931375	4.08217	3.20401	0.0829806	3.13646	0.045834	4.06453	0.134226	0.132934	3.32683	0.113863	0.149443	0.0745234	0.021724	0.0953011	0.0971303	0.235823
Ir41a	1.47388	0.0898736	0.0124933	0	0.0438651	0.046416	0	0.0661989	1.25221	0.0248336	0	0.814437	1.13963	0	0	0	0.0133081	0	1.11779	0.0746892	0	0.954246	0	0.136618	0.0131832	0.0138288	0.372209	0	0	0.0111152	0	0.256878	0	0.269777	0.174416	0.0305779	0.15176	0.0144768	0.361784	0.0273941	0.0476615	0.21848	0	0.0177007	0.0599158	0.0221682	0	0.0330387	0
Ir47a1	0.0382276	0	0.10045	0	0.293909	0.0622002	0	0	0	0	0	0	0.0378638	0	0.128329	0	0.214003	0	0	0.120105	0	0.0548034	0.22822	0.122051	0.0383539	0.0402323	0	0.0383892	0.0420747	0.711426	0.148859	0.0622779	1.6301	0.0261621	0	0.0889603	0.331138	0.0421173	0.0779659	1.51425	1.31729	0.238359	0.169017	0.0514968	0	0.064494	0.108179	0	0.789406
Ir48b	0.0168227	0.0529999	0	0.0727327	0.0517358	0	0.0366987	0	0.0215082	0.0439342	0	0	0.0833129	0	0	0	0.0706317	0.0728365	0	0.0792816	0	0.0241172	0	0.0537105	0	0.0571111	0.0182997	0	0.149316	0.0229521	0.0704369	0.0663042	0	0.092845	0.138521	0	0.0261145	0.0298935	0	0.0565667	0.172231	0	0.0299907	0	0.0309305	0.0686635	0	0	0
Ir48c	0	0	0	0.0388915	0	0.0878186	0	0	0	0.0469849	0	0	0	0	0	0	0.0251787	0.0259647	0	0	0	0	0	0	0.0291125	0	0	0	0	0	0.0753278	0	0	0	0	0	0	0	0	0.0302473	0	0.0301545	0	0	0	0	0	0	0
Ir51b	0.0676284	0.159798	0	0	0.0259978	0.0275096	0.110649	0	0	0.0220774	0	0.0249671	0.0167462	0	0	0	0.0946484	0.0732021	0	0.0265599	0.0398731	0	0	0.02699	0.262793	0.0918876	0.215914	0.0292261	0.0320319	0.0984755	0.037776	0.165945	0.190924	0.0796699	0.178297	0.101589	0.0560219	0.0961929	0.0593562	0.121349	0.0263911	0.0604884	0.0965059	0.15682	0.0663532	0.0245499	0.247072	0.219531	0.353519
Ir52a	0.0165743	0	0	0.179147	0	0	0.325413	0	0	0.0216428	0.255394	0.171329	0.0164166	0.0621101	0	0.0605679	0	0	0	0	0.117265	0	0.0989494	0	0	0	0.0183302	0	0	0.0229904	0	0.0442765	0.178295	0.2046	0.499509	1.32817	0.13079	0.0598866	0	0.141653	0	0.0282436	2.10285	1.5743	1.42517	0.022926	0.999825	1.05921	0
Ir52b	0.202546	0	0.0221762	4.59747	0.0259543	0	4.52902	0	0	0	4.72491	1.49552	0.117028	5.50287	0	3.73169	0	0	0	0.212124	6.17	0.362966	0.0335892	0	0	0	0	0	0	0	0.0527984	0.198802	0.222374	0.194866	0.623001	3.3604	0.19575	0	0.0414802	0.212008	0.110658	0.0422714	6.69921	6.90425	3.06042	0	3.28059	3.98881	0
Ir52d	0.0112903	0	0.0148337	4.63728	0.0694435	0	6.32987	0	0	0	7.10388	0.0666904	0.0111829	11.1696	0	6.95203	0	0	0	0.319252	17.8132	0.226602	0	0	0	0	0.0184843	0	0	0	0	0	0.0299657	0	0	0.510225	0	0	0	0.0571375	0.0497052	0	2.57493	1.3291	0.624851	0	1.20212	1.17149	0
Ir54a	0.0174321	0.30206	0.0458062	0.263787	0.026805	0.0567277	0.0760565	0.0303396	0	0.113815	0	0	0.0517987	0	0	0.0318513	0	0	0	0.109538	0.0411112	0	0.0693803	0.166969	0	0.0584739	0.0187363	0.0278976	0.122303	0.0469997	0	0.113144	0.0607486	0.133085	0.113462	0.0646478	0.160426	0	0	0.260625	0.050383	0.0288695	0.122826	0.037423	0.0316686	0	0.117921	0.0349253	0.101235
Ir56a	1.7446	0	0.0210288	0	0	0	0.0349161	0.0278566	0.961783	0	0	0.354535	2.09262	0	0	0	0.112001	0	2.1047	0.050287	0	1.44558	0.0955536	0	0.0514469	0	6.93412	0	0.0282189	0.498832	0.399352	7.74815	0.67279	8.80839	7.46098	0.0298322	7.60041	0	7.29455	0.587974	0.767238	7.72678	0.0283394	0.0345382	0.0292274	0	0	0	0.778594
Ir56b	0.569731	0	0.561404	0	0.657049	0	0.310718	0	1.06227	0.0929947	0.243861	0.0350555	0.822951	0.311353	0.438299	0	0.730912	0.0685207	0.496622	0.895007	0.167954	0.578547	0.141722	0	0	0	0.309876	0.0768987	0.168562	0.550599	0.347882	0.0311877	0.920981	0.209625	0.390941	0.579147	0.0368507	0.12655	0.117132	1.0776	0.763834	0.238733	1.69282	0.876817	0.392819	0.0968925	0.758436	0.433216	0.697625
Ir56c	0	0	0	0	0	0	0.0388321	0.0309809	0	0.0464882	0	0	0.0176312	0.0333527	0	0	0.0498252	0.0513804	0.017733	0.055927	0	0.0510383	0	0	0	0	0	0.0288314	0.0315992	0	0	0	0	0	0	0	0	0	0	0	0.0520694	0	0	0	0	0	0	0	0
Ir56d	0.686787	0.402553	2.1614	0.345269	5.05926	1.14346	1.28917	0	0.63303	0.125136	0.123055	0.424545	0.885908	0.837931	2.1983	0.058366	2.07884	0.691524	1.20925	2.58432	0.226003	0.549536	4.06836	0.0764907	0	0	0.243237	0	0	1.37285	1.57154	0.104918	2.47859	0.141038	0.210424	0.299737	0.148762	0.0283815	0	1.96026	2.40607	0.107082	0.455581	0.242914	0.381758	0	0.328041	0.129544	1.43941
Ir60a	0.327576	0.0860025	0.394519	1.00319	0.629635	0.0222084	1.9354	0.0475106	0.0698024	0.0534688	1.7877	0.302336	0.0946338	1.53444	0.412375	1.3467	0.210125	0.0787941	0.108777	0.321624	2.12449	0.410915	0.597558	0.0217889	0	0.0228902	1.64293	0	0	0.533555	0.47993	1.29331	0.80854	0.535858	2.2652	1.67026	1.06761	0.0479253	0.421408	0.317408	0.926976	0.881495	2.54831	2.16813	1.73557	0.0366939	1.7849	1.69531	0.871846
Ir60b1	0.419819	0.854206	0.114912	0.2647	0.349672	0.0569241	0.15264	0.182668	0.559114	0.0456835	0.134771	0	0.381172	0.393305	0.146805	0.0958846	0.146888	0.050491	0.383373	0.302274	0.536296	0.326006	0	0.167547	0.0283062	0.11877	0.780159	0	0.0310522	0.0954638	0.183103	0.942237	0.308475	0.540633	0.489725	0.164138	0.543086	0.124335	0.805572	0.235276	0.281424	1.20209	0.124739	0	0.064324	0	0	0.0354695	0.137083
Ir60c	1.21189	1.22723	0.614146	0.748511	0.665534	1.43664	0.79312	1.05461	1.17314	0.904277	1.33386	1.30386	1.26894	1.45973	0.842715	2.11941	0.969186	0.874509	1.31076	0.870302	1.30654	0.769407	2.03269	0.829123	1.04948	0.319609	1.7751	0.914904	0.891321	0.770678	0.437982	1.23686	1.18059	1.22391	1.20587	0.863756	1.36401	0.817872	2.06456	0.597952	1.19334	0.876644	0.745939	2.04548	0.961641	0.398492	0.763894	1.86654	1.31161
Ir60d	0.141162	0.111182	0.115915	2.7464	0.325592	0	3.00246	0.0307104	0	0	1.26885	0	0.122341	3.33922	0.148087	4.67489	0.172865	0	0.0175782	0.194035	6.6582	0.227667	0.140457	0	0	0	0.229531	0	0	0.407839	0.478554	0.115507	0.558154	0.23291	0.0868732	0.0659978	0.0818881	0	0.0867619	0.739075	0.848679	0.235778	0	0	0.0646598	0	0.0401277	0.0356546	0.688993
Ir60e	0.0349849	0.22044	0.0459648	0.0378143	0.403468	0.0569241	0.11448	0.0304446	0	0	0.0449237	0	0.08663	0.0983261	0.176166	0.0639231	0.122407	0.0252455	0.017426	0.274794	0.0825071	0	0	0.167547	0	0	0.0597752	0	0	0	0	0	0	0.0808733	0.0603301	0.0343747	0	0	0	0	0.0535795	0	0.0326546	0.0397972	0.0336778	0.0249208	0	0.111423	0
Ir62a	15.3564	3.32126	6.04189	19.595	18.5077	1.75581	25.8223	7.80139	8.34163	1.79931	33.2132	13.5573	15.0459	27.3112	11.8986	17.8969	10.1999	4.52839	10.7831	14.5526	28.4247	10.2579	10.3076	5.16794	3.82734	5.85253	10.9799	2.34708	4.40561	9.11277	9.44981	9.21267	12.4248	12.7778	8.6954	29.2265	17.7632	4.76525	12.3278	11.9576	12.01	6.25357	9.32396	24.8982	22.5703	4.10173	30.5989	23.4391	9.98555
Ir64a	103.072	0.0349071	0.0291144	0	0.806431	0	0.0322276	0	112.892	0.0289362	0.0379399	50.0999	101.052	0.0415203	0.0247966	0.0674822	0	0	113.027	0.394528	0.0871009	89.3538	0.0146994	0.0235834	0.0243146	0.0127527	46.6567	0.0365055	0.146704	0.307507	0	52.1943	0.0132488	50.4615	44.207	0	48.038	0	49.0436	0.479983	0.615335	47.5866	0.0401809	0	0.0276266	0.0102215	0.0514351	0.0609354	0.103033
Ir67a	0.087614	0	0	0	0	0	0.19113	0	0	0.0228814	0	0	0.017356	0.0984966	0.0294119	0	0.0490475	0	0.0523688	0	0	0.0251209	0	0	0	0	0	0	0	0	0.0723645	0	0	0.0381543	0.0853873	0	0	0.0614231	0	0	0.0252777	0	0	0	0.0317769	0.0940568	0.0394414	0	0.0338604
Ir67b	0	0	0.182386	0	0.160094	0.028234	0	0	0.0443707	0	0	0	0	0	0.20388	0	0.218566	0.0500864	0	0.299851	0.040923	0	0.0345313	0	0	0	0	0	0	0.287887	0.552178	0	0.992274	0	0	0	0	0.0937379	0	0.502571	0.720092	0	0	0	0	0.0239234	0	0	0.344496
Ir67c	0	0	0.0695492	0.152578	0.217062	0.0861317	0.269452	0	0	0	0.407843	0	0	0.396739	0	0.51585	0.197561	0.0254659	0	0.166316	1.08196	0	0	0	0	0	0	0	0	0.120162	0.479388	0	0.528065	0	0	0	0	0	0	0.118458	0.618297	0	0.0314023	0	0	0.0239651	0.0401977	0	0.414116
Ir68a	0.320187	0.325403	0.0814211	0.133967	0.127057	0.0672228	0.112659	0.197739	0.0792323	0.0539485	0.0265256	0	0.184146	0.193525	0.0866824	0.075488	0.130097	0.104345	0.49389	0.162255	0.146151	0.296144	0.246649	0.164883	0.722875	0.28215	0.271221	0.134612	0.110652	0.198436	0.152243	0.245676	0.53129	0.550426	0.410608	0.916324	0.483808	0.904569	0.392996	0.349326	0.34947	0.504968	1.29645	1.12859	1.62358	0.890461	0.758659	0.905808	0.203534
Ir68b	0.0158217	0.373848	0	0	0	0.0257436	0	0.0550736	0.040457	0.144621	0	0.443921	0	0.0592899	0	0	0	0.15984	0	0	0	0.0453644	0.0944564	0	0	0.0809498	0	0	0.0282189	0.0216884	0.0332793	0	0	0.0350932	0	0	0	0	0	0	0	0	0	0	0	0.0432553	0	0.0644662	0.0311438
Ir75a	121.513	0.105929	0.106021	0.174442	1.30288	0.0875329	0	0.866077	132.781	0.035124	0.0345398	60.3764	136.276	0.0503991	0.0225743	0.0491476	0.0752904	0.0388203	150.514	0.422554	0	102.304	0.0535281	0.0644097	0	0.0911148	99.833	0.0217352	0.142931	0.695737	0.140468	101.973	0.0709944	88.9933	88.3102	0	104.595	0	91.0002	0.518917	1.35425	98.854	0.191388	0.145782	0.0246732	0.0182576	0.0306242	0.054421	0.315491
Ir75b	40.9357	0	0.110023	0.0301713	0.257536	0.0681281	0.0304471	0.510115	17.077	0.03645	0	6.22436	46.5043	0.0523018	0.0468532	0.0765046	0.0195332	0.0604288	35.0379	0.197328	0	28.2724	0	0.0445609	0	0.0242722	28.4962	0.0694809	0.0253837	0.156074	0	29.2877	0.0504328	27.574	19.0038	0	13.7624	0	26.7405	0.120204	0.271878	20.8993	0.101969	0	0.0262909	0	0.0652643	0.0869838	0.224118
Ir75c	14.0643	0.51237	0.239313	0.196878	0.040012	1.22783	0.170295	0.045288	2.94426	0.0169892	0.534611	1.15277	15.1161	0.0487551	0.131028	0.332812	0.145669	0.582087	9.20237	0.163508	0.0306834	8.09496	0	0	0.0209546	0.0219808	14.8328	0	0	0.0706702	0.0542193	12.096	0.0456717	11.0204	8.46625	0.0243016	3.3369	0.0230107	11.2668	0.0653139	0.0568181	7.55317	0.0461711	0.0562703	0.0238089	0.0704723	0.0886547	0.210059	0.05074
Ir75d	62.774	0	0	0.0161013	0.332139	0	0	0	46.9093	0.00972598	0.0191284	20.3262	58.7682	0	0	0	0.0104241	0.0107495	61.4152	0.198912	0	54.9058	0	0	0.0371908	0	67.7895	0.111675	0.101997	0.407639	0.048115	69.81	0.0405298	73.0112	63.1325	0	71.4438	0	78.4932	0.772807	1.00842	71.5928	0.430216	0.224708	0.147899	0.0156345	0.052449	4.63694	0.157596
Ir76a	110.947	3.23025	6.58301	6.56576	9.13241	2.92738	8.06065	8.28276	100.246	3.25873	7.94922	49.7653	120.468	7.7932	6.88392	6.1151	6.66039	3.62958	118.369	9.39065	7.93853	102.893	5.89017	7.07213	10.4525	13.7125	43.4169	12.3352	10.3228	11.8782	14.5949	51.5252	18.7907	57.7505	56.1805	17.6406	69.4977	11.7717	62.1949	16.7482	19.9819	56.6251	18.9667	22.2898	23.0844	10.3166	16.1358	21.2711	14.1438
Ir76b	215.169	1.50435	33.0463	32.6126	65.5453	3.06574	40.3431	0.696286	166.218	2.4435	34.8995	90.6753	223.015	41.2759	36.6077	33.4836	52.5766	2.57027	227.581	49.8113	57.0661	190.543	40.4486	0.679852	0.721119	0.252145	245.723	0.0555219	0.040568	31.9123	39.8053	270.531	57.2269	240.826	207.953	13.0163	223.071	1.09645	256.419	55.8078	60.8486	246.85	26.7263	16.8819	15.5676	1.32142	17.106	13.9017	44.2803
Ir7a	0.0164395	0.077689	0.561573	0.035538	0.480296	0.0534976	0.322766	0.057224	0	0.0214668	0.084439	0.0242765	0.113981	0.0616049	0.579465	0.12015	0.345115	0.0474517	0.0327541	0.43903	0.426473	0.141407	0.621582	0	0	0	0	0	0	0.381299	0.412996	0	0.173944	0	0.0270733	0.0617029	0	0	0	0.386948	0.336615	0.0275544	0.0293077	0	0.0906779	0	0.187582	0	0.708572
Ir7b	0.0150295	0	0	0	0	0	0.0327869	0.0523158	0	0.0588767	0	0	0	0	0	0.0549225	0.0210343	0.0216908	0	0	0	0	0	0	0.020901	0.109623	0.0140503	0.313804	0.0458573	0	0	0	0	0	0	0.0242395	0	0	0.0212438	0	0	0	0	0	0.0237481	0.017573	0	0	0.0253051
Ir7c	0	0	0.143785	0.506953	0.0961609	0.0254382	0.170529	6.23112	0	0.020415	0.200755	0	0	0.292933	0.209933	0.199962	0.0437608	0	0	0.2456	0.294966	0	0.528904	0	0.0497259	21.673	0.217277	25.0352	2.70022	0.209629	0.225162	0.34316	0.352237	0.610547	0.683185	0.490183	0.906345	0.0546052	0.909747	0.25832	0.224719	0.669573	0.438263	0.0333829	0.254248	0.0209042	0.420761	0.560788	0.541835
Ir7d	0.0652977	0	0	0.564628	0	0.0265615	0.747848	0.085235	0.0417424	0	0.628859	0	0	0.489389	0	0.566719	0	0	0	0	0.538984	0.0234029	0	0	0	0	0	0.0524291	0	0	0	0	0	0	0	0	0	0	0	0	0	0	0	0	0	0	0	0	0
Ir7e	0.0161419	0.0254275	0.0212079	0.0348946	0.0248211	0	0.0352136	0	0.0825512	0	0.0829102	0.023837	0.0159883	0	0	0.0589876	0	0	0.128645	0.0253577	0	0.0231412	0.0642451	0	0	0	0	0	0.0286394	0	0.0337752	0	0	0	0.159414	0	0.0500888	0.0286685	0	0.0271243	0	0	0	0	0.029663	0.0219499	0	0	0
Ir7f	0.0154272	0	0.0405379	0	0.166055	0	0.0336545	0	0	0	0.0792394	0	0.0458412	0	0	0	0.0215909	0.133589	0	0	0	0	0.214902	0	0.224107	0.0261203	0.133913	0.124619	0.054633	0.167958	0.354366	0.161733	0.0814093	0.135884	0.126708	0.0288782	0.406088	0.191409	0	0.129357	0.0675184	0.051584	0.0274332	0.100301	0	0.146552	0.175584	0.0312023	0.241182
Ir7g	0.0139185	0	0.0182867	0.180529	0	0.0452936	0.151816	0.0242243	0.0177951	0.0181748	0.0357451	0	0	0.0260788	0.023362	0.101725	0	0.0200874	0.0138656	0	0.131299	0	0.027698	0.133314	0.0423615	0.0666542	0.042715	0.0848011	0.0464711	0.0178582	0	0.0171964	0.0230824	0.0433437	0.0215558	0	0.0406376	0.0930363	0.107641	0	0.0191438	0	0.0233348	0.0284389	0	0	0.0298705	0.0265408	0.0256439
Ir84a	51.8218	0.0560919	0	0	0.237268	0	0	0.020658	52.8557	0.0154991	0	13.8294	54.8438	0.111198	0.0199227	0	0	0.0171302	59.1571	0.130522	0	44.0547	0	0	0	0	17.3468	0	0	0.131562	0.0252341	18.1002	0.021256	19.9171	16.2573	0	13.5468	0.0214187	22.2235	0.222916	0.282065	18.7887	0	0	0.0443234	0.0491975	0.027507	0	0
Ir85a	0.123355	0	1.31681	0	3.36683	0.100356	0.100912	0	0	0.120808	0.0395996	0.0455401	0	0.115564	1.31994	0.169042	2.89171	0.0222535	0	2.39805	0.0363644	0	1.47287	0.04923	0.10006	0	0	0.0250382	0.0274419	0.717098	1.3916	0	1.52661	0.0341268	0.076374	0.0290108	0.0239971	0.604333	0	1.3255	1.06264	0	0.0826772	0.0671743	0.0284226	0.147225	0.070556	0	1.72631
Ir87a	0.101462	0.088793	0.0888698	0.292445	0.329366	0.0366863	0.442678	0.333555	0	0.029442	0.63695	0.0166478	0.0558311	0.464706	0	0.453167	0.0631106	0.0650806	0.0786148	0.0885493	0.53174	0.145456	0.179475	0.233957	0.0864551	0.0906892	0.0348706	0.0519209	0.0189685	0	0.06711	0.0140383	0.0376868	0.0235892	0.0527915	0.100265	0	0.0379753	0	0.0898249	0.0625126	0.0358197	0.152396	0	0.0982318	0.130841	0.024385	0.0650002	0
Ir8a	194.212	0.0572462	0.891267	0.144027	3.00825	0.0886959	0.0924911	0.0421662	137.731	0.173999	0.0933299	43.7463	155.127	0.658219	1.01663	0.409472	1.14436	0.270982	171.759	1.75073	0.828484	135.856	0.699084	0.0193379	0.0127117	0.0133343	82.6493	0	0.0139449	0.450145	0.0328912	91.6562	0.013853	64.7463	73.4681	0	59.8626	0.0139591	67.7925	0.607532	0.62042	67.8743	0.0420135	0.0512032	0.0577732	0.0213754	0.017927	0.0318573	0.169293
Ir92a	20.8476	0.170833	0.142484	0.110323	0.29428	0.155697	0.0974154	0.155439	16.1409	0.0833012	0.131065	7.40447	21.1167	0.167339	0.171322	0.198152	0.303554	0.128894	22.0648	0.220471	0.165492	15.218	0.368152	0.0916537	0.0497612	0.0208793	5.03103	0.0298843	0.0109177	0.125866	0.090129	5.44598	0.0216915	5.46488	5.98591	0	4.85955	0.0218576	5.90744	0.113742	0.0989466	5.37069	0.0328931	0.0133626	0.0565396	0.0083676	0.0280707	0.0748248	0.0240987
Ir93a	9.09502	0.117961	0	0.103015	0.062808	0.0332302	0.118807	0.343601	7.668	0.0711156	0.139866	2.24182	7.23509	0.0765323	0.0342797	0.037316	0.00952754	0.0589496	7.87366	0.0427773	0.0642196	6.68527	0.0677365	0	0.0121108	0.0190558	2.21441	0	0	0.00510551	0	1.98126	0.0131981	2.23874	1.84878	0.0070226	3.32273	0.0731451	2.19723	0.0377484	0.0547304	2.40849	0.0733831	0.0243912	0.061922	0.0356385	0.0256191	0.0834655	0
Ir94d	0.126998	0	0.884336	0	2.07	0.0413278	0.138523	0	0	0	0	0	0	0	0.937927	0.0696138	1.29749	0	0.0253032	1.57609	0	0	1.08673	0	0	0	0	0	0	1.01137	0.952908	0.0341714	3.0502	0.0287099	0.021417	0	0	0.0231094	0	2.71122	2.47268	0	0	0	0.0478221	0	0	0.0527401	1.50325
Ir94e	0.145277	0.20342	2.31166	0	1.16659	0.0787936	0.211282	0.196658	0	0.147547	0	0	0	0.120979	1.54436	0	1.44583	0.0232963	0	1.09038	0.0761368	0	1.79886	0.386527	0	0	0	0	0	0.721009	0.804611	0	1.49673	0	0.052745	0	0	0	0	0.942331	1.33503	0	0	0	0	0.0217876	0	0	1.03535
Ir94g	0	0	0	0	0	0.0301312	0	0	0	0	0	0	0	0	0	0	0	0.106904	0	0	0	0	0	0	0	0.0314338	0	0	0	0	0	0	0	0.0204407	0	0	0	0	0	0	0	0	0	0.0402348	0.0340481	0	0	0	0
Ir94h	0	0	0.0237216	0.156122	0.0832888	0	0.630195	0	0	0.0471528	0.417317	0	0	0.236807	0.0303053	0.131958	0.0252687	0	0	0.0850896	0.553545	0	0	0	0	0	0	0	0	0	0.0377985	0	0.222878	0	0.0594677	0.0677666	0	0.0320834	0	0.0910661	0.237661	0	0.193127	0.0392283	0.0331964	0	0.164813	0.109831	0.0353729
lush	3767.79	8.31193	11.3504	7.49258	20.4433	3.03019	8.46388	1.98077	2570.12	2.09407	9.96409	505.718	2187.85	7.94809	8.42254	6.80552	9.04994	2.09046	3714.88	13.0838	10.0041	1842.19	5.04434	5.20267	1.36263	0.714681	4705.2	0.426214	1.02769	35.6871	8.48386	4667.82	9.28104	5179.01	3997.84	3.85193	4152	0.561125	6246.68	60.4344	72.5096	6400.68	3.84683	4.34522	3.77384	0.501228	4.68407	5.12238	9.5892
nanchung	0.228301	0.594174	0.0391243	3.88386	0.457898	0.0161509	2.7284	0.0518276	0.0126908	0.0518464	2.75314	1.23128	2.67422	3.77549	0.0499829	2.82932	0.0555679	0.0429769	1.82936	0.124746	2.2239	1.39456	0	0.0633833	0.0321248	0.0505472	1.23093	0.0643089	0.26431	0.108342	0.187025	0.573797	0.227559	0.657394	0.555791	2.254	2.06478	0.0705541	0.0163259	0.200262	0.450049	0.0665491	1.59263	2.39389	1.77029	0.0540195	3.28459	1.95234	0.116682
nompA	10.4958	10.0111	7.22273	19.6994	24.5521	3.56084	25.3028	1.02078	7.68888	2.13755	21.6045	9.89556	7.58669	11.2517	10.3587	16.1466	19.8654	3.36688	9.32229	20.1736	25.1452	8.65292	9.62466	0.174679	0.855604	0.531025	28.9786	0.0071366	0.0547521	21.9122	28.7155	23.3808	45.7352	35.3776	32.2033	35.0684	47.2978	2.27843	29.0749	48.0479	35.8756	20.0065	53.6427	35.316	33.92	2.23604	31.121	28.6258	41.9623
nompB	13.3399	0.419953	0.598925	2.89035	1.57404	0.178809	2.78802	0.36836	9.28615	0.138185	2.75955	4.45075	11.931	2.77974	0.597774	2.14924	0.868688	0.155664	11.8843	1.24361	3.06684	9.13762	0.777566	0.646498	0.0492921	0.0987118	14.6339	0.0403671	0.0491582	1.06545	1.03193	14.749	1.62618	14.8676	14.0325	2.60363	19.5077	0.0639704	15.4219	1.51312	1.59171	13.7063	2.92259	3.41145	2.72396	0.0904224	2.8438	2.81317	1.49739
nompC	2.54963	0.596431	1.6589	10.3488	6.85654	18.4846	11.5565	0.257368	0.0560954	20.7589	10.2162	2.954	1.9749	17.2394	2.51481	16.2175	4.20509	19.4444	0.972918	4.88854	24.2166	1.97785	1.84325	0.121923	0.464078	0.2151	1.08281	0.0810184	0.127275	1.32398	1.69646	0.976994	2.78747	2.76805	1.68598	3.61411	2.40456	1.02219	1.91418	2.49773	2.65325	1.43927	3.94156	6.1115	3.42434	1.12745	4.13612	4.69948	1.80973
Obp19a	9266.76	0.254005	0.494325	1.51049	87.1119	0.699642	0.469015	1.21611	13717	1.12297	0.690184	19310	11809.8	1.00709	0.360869	0.294624	20.4608	0.46543	10085.8	32.6767	1.01408	12873	0.320884	0.25741	0.341249	0.178981	11424.8	0.085391	0.187177	84.158	2.42817	10852.8	3.99779	5346.77	9489.21	0.197879	6632.2	0.374734	6492.27	67.4532	85.8982	7225.04	1.22185	1.03092	0.872401	0.0717285	1.20313	0.427607	15.8032
Obp19b	286.514	0.0786703	421.71	3226.51	1133.33	0.32504	2999.54	5.04136	214.477	0.195641	3446.55	1334.05	256.433	6640.14	368.333	8542.55	956.161	0.0720765	183.087	925.056	10802.4	497.31	694.099	12.2777	0.264874	5.44578	31.7296	0.318141	0.116228	151.995	95.9494	122.276	505.434	226.316	527.643	2240.4	497.01	0	23.2066	499.209	445.046	43.7868	3815.89	4673.81	2078.87	0.0445399	1746.02	4047.37	142
Obp19c	12.0037	0.240367	1.60383	0.769673	6.8826	0.331039	2.21916	0.61967	9.88454	1.12909	1.30625	9.61416	15.4664	2.19194	2.9027	1.67283	3.34568	0.0734068	13.2249	4.39463	2.51903	14.8753	2.63168	0.405983	0.413614	0.607419	22.2435	402.983	158.718	14.9955	24.2938	17.7978	13.252	16.4767	13.8067	10.1692	26.1083	0.18168	16.9	12.2045	15.9255	16.6226	3.0986	2.77675	5.07552	0.347756	3.73316	3.31702	19.1294
Obp19d	55117.5	195.264	3910.75	4117.24	12421.2	2.37623	4120.89	40.976	80962.9	3.52506	4548.99	76705.4	92460.7	4507.58	3748.15	4063.72	8379.93	1.59673	68765.7	9331.65	5720.44	82570.3	6179.86	67.1852	7.58365	37.1236	80603	19.6946	32.0033	12810.1	11292.6	74558.7	15082.2	45923.5	62037.7	10592.1	60261.5	10.0534	52981.1	15335.1	14714.8	60758	6170.42	8599.25	10014.8	5.22729	8259.9	7670.47	20479.3
Obp28a	6623.18	16.2869	468.609	0.760234	685.258	321.469	1.07406	6.85519	7315.06	297.115	1.98696	6632.73	9473.09	30.7061	387.109	1.79919	466.884	294.681	7493.29	549.474	5.97153	10436.1	469.732	0.336843	427.265	2.74597	24439	0.797445	0.499429	1334.45	1267.06	22802.5	1652.26	16318.2	18056.5	5.27982	18787.9	432.194	16856.2	1840.59	1869.87	19854	220.437	183.076	4.6555	403.54	4.33379	171.57	1646.28
Obp44a	155.805	28.436	16.6838	73.6059	23.9291	1307.97	44.5401	77.0281	153.28	28.1239	53.5537	106.721	194.83	68.3463	35.0013	63.8058	267.102	1386.54	192.11	545.255	38.7557	210.424	20.0674	53.6597	1347.68	16.3307	10.6629	1.56806	2.57789	13.4564	43.4492	2.70281	146.078	2.33762	8.56964	7.60806	3.5693	594.269	0.895674	101.425	220.8	0.507088	107.763	38.9139	202.699	1569.33	5.66145	99.6257	0.948362
Obp46a	0	0.667095	0	0	0.0542654	1.8949	0	0.184262	0	1.79721	0	0	0	0	0.0592346	0	0	1.98634	0.0351564	0.0554387	0	0	0	0.33802	2.07517	0.0604666	0	0	0	0.0486013	0.0745754	0	0.0628188	0	0	0.0668509	0.0552977	5.57037	0	0	0.0521	0	0.127011	0	0	4.79806	0.0812928	0	0
Obp47a	0	0	0	0	0	55.4189	0	0.203708	0	63.5801	0	0	0	0	0	0	0.0819037	59.2067	0	0	0	0	0	0	21.996	0	0	0	0.0957536	0	0	0	0	0.0595398	0	0	0	35.4647	0	0.090688	0	0.0904097	0.192325	0	0	37.7947	0	0.109375	0.105678
Obp47b	3.30779	4.81486	1.04522	0	2.44659	5.99528	0	2.7692	5.35329	6.99841	0.107531	1.9786	3.98134	0	0.773077	0	1.23059	6.40545	4.92199	1.3813	0	5.64248	0.833234	0	1.07664	1.55289	1.3118	0.0673523	0	0.0567349	0.174112	2.34918	0.219995	1.37701	1.16419	0	2.71118	2.73404	1.50467	0.209739	0.243276	2.64855	0	0	0	0.735488	0	0	0.244408
Obp49a	355.462	13.0293	13701.2	1907.72	6145.39	760.973	2192.57	15.0944	128.388	563.257	1373.4	388.9	197.018	1433.01	12442.4	1659.55	6978	561.222	134.877	5434.69	2086.82	191.047	18531.4	20.3187	152.816	4.97532	62.5888	0.390197	0.570209	3071.52	2593.86	202.879	5318.62	343.61	671.152	2111.26	447.771	300.02	54.8781	5179.9	4949.25	85.1997	2414.84	3024.79	2108.25	254.893	1822.51	2635.17	4307.39
Obp50e	0.0792535	2.49688	0	0	0.0609333	5.67396	0	0.827615	0	3.36341	0	0	0	0	0	0	0.055459	3.31703	0	0	0	0	0	0	1.55113	1.76269	0.521359	0.840972	0.496304	0.217969	0.16723	0.734617	0.281733	0.705377	1.44705	0.224862	0.806007	2.55501	1.31381	0.134299	0.23366	0.602493	0.142407	0.260334	0	1.68453	0	0.404931	0.156499
Obp56a	392.15	11769.9	9028.47	40.8233	4484.88	875.474	1021.89	988.351	0.444762	368.982	12.8904	12.1822	3.39638	142.465	8121.85	14.71	3457.31	679.423	4.9012	3639.01	12.5405	6.12702	9464.88	2283.6	634.952	184.948	15.636	126.555	120.14	122.193	242.088	65.0665	62.2332	68.2957	263.5	1086.19	154.62	742.282	9.16863	44.073	57.0048	14.9805	676.691	1142.12	1233.58	690.365	901.235	1040.48	276.918
Obp56b	3.21128	25.0905	6.91936	0	10.2709	53.4003	1.26097	3.57698	0.328456	68.9378	0	0.758745	0.4453	0.120338	12.9362	0	11.4155	68.0356	0.511853	6.05362	0	2.94638	9.3301	6.97189	69.6059	0.324992	0.694231	0.206736	0.113292	21.2458	33.6691	0.503075	47.8315	10.2145	0.525507	0.598843	1.28791	84.2609	34.1142	48.4988	47.044	32.0907	0.227551	0.970633	0.469362	80.6644	0.291285	0.129408	30.2582
Obp56c	0.173821	2.30002	0.0913498	0.225455	0.267282	29.9795	0.227515	0.605051	0.133341	24.3319	0.0892806	0.616045	0.137734	0.130275	0.291758	0	0.194615	22.5275	0	0.109224	0	0.199354	0	0.16649	19.6218	0.114988	10.3165	0	0	4.71362	12.3382	5.2954	6.86901	4.78553	2.45432	0.508515	5.46824	25.339	3.73247	5.80849	5.20156	6.13129	0.603836	0.367958	0.498205	29.1242	0.231889	0.20604	14.9307
Obp56d	3190.4	15212.2	2912.16	3801.15	4436.54	408.752	4752.38	2593.52	4745.39	378.895	3124.6	1237.58	3815.71	2465.6	2762.81	2502.88	3472.3	299.595	3272.42	3691	5489.53	3456.42	1555.5	4504.77	6728.92	5101.66	20550.5	2798.58	6013.34	31063.8	32715.3	13570.3	17152.5	21600.8	15079.7	21714.6	17048.6	12568.6	15566.9	15797.5	16275.6	15269.7	8388.92	10043.1	22744.4	6927.38	10971.5	9224.78	37127.7
Obp56e	11.2104	9.71776	3828.76	15.2	1147.81	3.34588	20.9825	8.54327	3.98603	8.22877	8.85852	202.965	23.8499	39.1508	2658.14	4.36327	1584.71	3.54216	4.55964	902.209	9.22988	36.0416	2474.3	3.60036	177.202	55.764	918.025	27.1455	66.1408	16785.8	15912.6	379.144	1616.72	1300.87	418.629	819.518	606.991	221.761	514.516	1448.28	1617.91	431.999	133.68	145.221	954.399	406.807	348.948	157.462	22969.7
Obp56g	516.91	0.71886	4293.08	1486.8	7542.64	0.954673	1944.4	2.26927	0.500101	0.595899	1469.83	293.337	23.5042	969.993	3845.52	1008.68	6571.21	0.658609	32.0827	5444.15	1239.2	74.3011	7369	11.1356	0.317848	4.11212	10.1848	0.424189	0.348684	4217.35	2922.07	109.158	6613.19	116.789	491.468	1478.77	134.67	0.349037	2.90755	7051.56	6302.57	23.1554	1139.23	1187.98	1409.43	0.0890797	1220.29	843.434	4730.13
Obp56h	137.23	8.01016	4007.43	241.553	7333.93	360.972	317.003	7.37512	1.667	348.175	208.947	127.559	2.77659	498.983	3967.53	257.531	5971.96	315.85	5.58525	5833.72	252.607	10.0937	4939.74	0.83257	90.7829	1.67068	0.142753	0.106277	0.116479	976.519	707.991	1.20687	1516.75	4.2732	14.2638	138.162	9.16722	131.405	0.10792	1453.43	1515.43	0.769852	57.3187	69.2859	103.632	127.749	106.915	45.2366	1328.59
Obp57a	20.8378	1204.51	36.645	83.923	54.5624	0.0876106	79.9916	271.018	21.7539	19.0541	77.1613	34.9858	26.826	57.1024	29.8246	61.1939	20.045	0.0777095	25.4254	45.8455	74.0321	24.2383	70.3984	414.823	0.0335302	385.875	13.0056	384.408	606.147	84.7832	100.77	10.3174	146.235	24.427	74.0828	240.043	24.7676	0.0736405	12.0303	118.725	129.253	10.7664	320.086	312.8	253.272	0.169148	175.764	309.906	94.3439
Obp57b	107.048	276.27	170.516	281.788	236.857	0.41104	325.282	89.473	103.193	2.55651	320.332	149.22	112.034	233.234	142.153	242.675	155.386	1.54949	118.973	181.657	285.672	105.75	215.666	156.673	0.100522	21.5107	80.0073	14.7903	27.8992	115.689	144.224	74.1855	167.716	95.5842	101.381	240.034	76.952	0	90.9317	149.14	155.816	92.2498	235.997	220.268	231.513	0.169032	159.908	213.251	135.699
Obp57c	172.518	266.119	518.476	457.564	951.457	0.194192	543.629	68.3394	112.153	0.85715	480.296	177.125	132.693	354.887	481.381	407.134	761.332	0.344492	177.391	678.611	467.516	151.251	1026.85	157.754	0.479986	169.476	725.536	127.506	223.363	2070.66	1627.45	602.701	3236.92	711.987	1214.76	2751.1	780.653	0.421668	742.326	3295.38	3086.85	672.465	1845.19	2152.64	2843.99	0	1866.38	2215.51	2334.39
Obp57e	0.965428	4.56238	1.69123	19.757	2.1773	1.46613	22.3245	0.672108	0.0822883	1.17662	24.298	3.23151	0.892491	13.8683	1.4044	20.9327	0.900767	0.650219	0.448822	1.51662	23.0719	1.56859	3.20203	1.1302	0.72291	0.649984	0.347115	0.930313	1.24621	5.8339	4.27545	5.03075	16.5441	6.05826	25.1192	64.4355	11.4922	0.793845	0	17.8115	12.9744	2.03241	71.3372	48.1157	67.8228	0.607805	70.7822	35.5871	3.62599
Obp58b	13.4858	0.179522	0	1.31393	0	14.0928	1.07732	0.0661159	16.5133	12.0044	1.36584	8.47075	11.0622	1.06766	0	0.971743	0	12.5549	11.4667	0.119353	0.806306	9.96619	0	0	2.68714	0.119947	27.8643	0	0	0.482048	0.147934	23.7197	0	26.1295	18.6193	0.795666	16.5637	3.89256	24.6971	0.475213	0.465074	26.4119	1.13378	1.38177	1.1693	4.03786	3.30581	1.93433	0.138441
Obp58c	1.57533	0	0	0	0	48.0778	0	0.0741018	0.21774	43.9769	0	0.943103	3.16285	0	0	0	0	46.1469	0.466563	0	0	2.74671	0	0	32.1771	0.143936	10.6077	0	0	0.80984	0.266281	14.7053	0.59814	9.92141	6.63314	0	9.9382	57.861	8.57717	0.641538	0.806129	19.8267	0	0	0	58.2606	0	0	0.581452
Obp58d	0.834343	0.250343	0	0.171775	0	11.8302	0.0866725	0.138297	0.558762	10.6874	0.714245	1.23209	1.29863	0	0	0.145188	0	10.3785	1.46445	0	0.187398	0.398707	0	0	2.8818	0.134353	0.645744	0	0	0	0	0.83189	0	0.917348	0.260695	0.594152	1.59728	6.75108	0.911264	0	0.0578813	0.862315	0.141105	0.257955	0.291053	5.54585	0.632195	0.401231	0
Obp59a	1540.72	0	0	0.377163	14.0848	0	0	0.227743	1436.6	0	0.224037	714.387	1502.25	0.0817262	0	0	0.0610448	0.0629503	1484.63	2.60378	0.205734	1456.16	0	0	0.427181	0.0746837	2959.41	0	0	32.0553	0	3177.24	0.310356	2750.19	2506.3	0.0825691	2722.01	0.156366	3118.91	27.9614	41.2483	3453.55	0.235312	0.573565	0.0808951	0	0.100407	0	8.53371
Obp73a	0.109176	0	0	0.196675	0	0.0592134	0.0793891	0.031669	0.023264	0.0475207	0.0934606	0.0268703	0.0720911	0.0340935	0	0.43221	0	0	0.0543805	0.114338	0.128738	0	0.144841	0	0.037086	0.0459754	0.224373	0.0438693	0.0665734	0.0540092	0.0959588	0.161497	0.113898	0.262171	0.12009	0.109479	0.252272	0.0222136	0.181618	0.1226	0.0914166	0.108256	0.159716	0.144856	0.114921	0.031181	0.166413	0.109841	0.0326549
Obp83a	19092.7	1.92502	2.95218	8.3513	87.4088	0.577273	4.38581	3.56768	21666.6	0.154427	9.6177	4700.25	10399.5	9.085	3.17602	11.1643	7.94455	0	18162.7	30.3442	10.6913	10511.5	2.51032	1.06981	1.53296	0.201004	19534.8	0.911032	0.262761	150.212	8.42877	21657.6	11.5375	22308.6	19288.8	2.0556	23741.7	1.36774	23781.4	222.631	276.76	27371.8	14.3025	14.5365	3.37468	0.241664	6.41808	12.0056	33.6395
Obp83b	17131.2	0.257659	6.01726	4.36095	90.4613	0.177427	0.475763	0.759144	19373.1	0.0711956	1.12018	5691.31	10541.8	1.63452	5.85698	0.597727	12.972	0.0786878	15723.5	34.2603	1.41442	8791.72	6.07602	0.609266	1.09415	2.48677	31216	2.64665	4.50113	242.316	13.4477	22962.5	23.8478	28252.9	25153.4	1.48041	25977.4	1.30164	29835.1	304	420.46	29124.4	13.8624	9.67154	1.2432	0.766615	8.48679	5.14142	49.787
Obp83cd	1.42247	9.36135	8.8254	3.07502	6.34319	2.49453	2.37906	14.9644	1.33369	0.866819	1.94835	0.326759	0.782741	1.688	8.59538	1.87712	11.613	3.39876	1.4958	8.73977	0.969136	0.951659	2.9251	12.2623	3.98204	4.06903	0.323068	1.7867	1.84525	2.46016	2.70909	0.167222	0.785608	0.538566	0.4891	0.597167	0.493965	0.490052	0.34891	0.96298	1.08593	0.533348	0.907655	0.460913	0.78008	2.22238	1.79123	0.860302	1.95338
Obp83ef	0.500238	9.41661	27.0781	14.5987	17.7302	2.64531	7.58434	28.731	0	0.587892	7.32278	0.886454	0.173417	4.31153	26.8267	5.9868	26.3938	2.34635	0.0498339	17.1313	1.59265	0.251001	8.21272	42.0046	9.69916	1.84224	0.0804946	3.51569	4.02835	15.9516	10.7408	0.162029	12.1359	0.0816794	0.771798	2.54594	0.11487	0.788954	0.0811378	10.5749	10.8588	0.0413428	1.40715	2.78678	3.49205	4.06063	3.77142	2.60079	6.13725
Obp83g	23.3326	811.987	80.3626	329.983	55.79	246.818	359.946	33.6504	27.2373	256.366	519.376	24.0573	20.5099	277.849	70.4142	577.009	71.9073	286.359	18.4882	71.714	400.104	56.4626	72.4389	52.7752	203.24	2.86441	0.655586	0.390456	0.534926	0.657808	2.77575	0.0791784	0.531399	0.266094	0.794006	1.01791	0	113.091	0.0991236	0.709277	0.0881453	0	0.322326	0.916602	1.21889	167.19	1.37535	0.977631	1.18074
Obp84a	3022.29	0.936331	5.28917	4.14686	18.5708	0.659422	4.95099	0.423212	3144.22	0.493927	4.16325	3064.87	3459.84	2.93617	4.21754	2.46833	3.44098	0.584899	3215.26	6.87588	4.77891	3209.27	9.40916	1.07828	0.791203	0.138325	1326.34	0.263978	0.04822	11.0441	0.227468	1436.8	0.239511	1318.54	1354.68	0.305861	1300.81	0.675764	1560.6	13.9747	15.7722	1477.41	0.726389	0.295091	0.29966	0.96088	0.681883	0.165238	1.96906
Obp85a	0.2353	0.247104	0	0.339105	0.241211	1.46762	0.855512	0.409525	0.0501394	0.768139	0.60429	0.231648	0.23306	2.35135	0.0658248	0.71655	0.21954	0.622581	0.546948	0.0616065	1.94223	0.0562214	0	0.187813	1.07604	0.0663962	0.0425496	0.126709	0.0694368	0.213469	0.163777	0.205557	0.344895	0.172704	0.0644169	0.146813	0.182161	1.80719	0.0643344	0.0657634	0.228836	0.196685	0.0697333	0.169973	0.215755	1.86263	0.0892647	0	0.153268
Obp8a	0.488943	0	0.214132	0.528485	0.563879	0	0.711087	0	0	0	0.837126	5.11439	0.0403575	0.687094	0.136781	0.893377	0.285122	0	0.0405905	0.832102	1.05701	0.292064	0	0.0650445	0.136642	4.8017	4.54683	2.46183	6.14583	22.12	20.9483	3.88283	29.0375	11.8373	9.52572	17.9069	8.06153	0.225075	12.569	21.7212	28.8994	12.5256	41.0217	28.4373	20.4161	0.172328	19.0775	27.4811	21.5893
Obp93a	0	0.0622593	0	0.0854395	0	1.73633	0.0862205	0	0	1.29025	0.101503	0	0	0	0	0.144431	0	1.54011	0	0.124177	0	0.0566612	0	0	0.383739	0	0	0	0	0.323544	0.0827427	0	0.278794	0	0	0	0	0.210696	0	0	0.173417	0.0662454	0.0704606	0	0	0.806595	0.0901958	0	0.0774331
Obp99a	2.11356	763.19	290.7	136.025	209.856	960.163	53.4845	186.764	0.617654	110.238	39.5467	4.99381	0.119625	63.7017	342.19	103.607	500.071	1381.71	0.541422	450.889	26.062	22.249	116.206	254.112	152.801	14.6279	1.13022	96.2198	80.0693	32.7709	15.2262	1.12414	1.6167	0.472237	0.70456	5.0467	0.284627	107.41	0.201045	2.56888	1.6984	0.30732	0.65375	1.59349	4.04541	236.404	2.23162	8.05536	16.7636
Obp99c	22.9572	287.719	967.957	491.92	933.969	85.6353	218.173	917.809	11.2019	36.0369	142.064	59.6428	9.8877	273.817	1216.06	436.365	1919.47	130.282	8.81954	1572.67	152.128	34.3997	353.391	1365.97	171.691	57.5829	5.28187	215.689	259.575	1182.38	802.911	3.92233	1494.42	9.85009	36.74	175.103	8.70886	34.6294	2.26633	1507.54	1416.67	0.494905	171.547	337.662	210.762	168.814	155.655	299.493	461.246
Obp99d	0	6.70621	0.192874	0.317347	0.225734	3.10519	0.320248	2.68274	0	0.479234	0.565516	0.867137	0.36351	1.92541	0.123202	5.4987	0	3.28393	0	0.115307	1.03863	0	0.146068	1.99197	2.25675	0.124593	0.63876	0.237772	0.130299	7.61099	8.45158	1.06076	3.236	2.59265	1.69231	2.61722	3.30434	1.04345	0.724346	6.66392	4.29415	0.246055	0.523422	0.956868	2.02434	2.09715	2.84761	1.19067	7.76543
Or10a	31.3173	0.329103	0.301939	0.0903269	0.35338	1.46173	0.319034	0.618145	22.4106	1.5823	0.160964	9.25553	28.4947	0.313162	0.385739	0.0763465	0.350871	1.35684	21.9575	0.22974	0.0492711	24.0508	0.291029	0.500274	0.388808	0.067975	42.4941	0.0324305	0.0710879	0.655636	0.377261	33.0136	0.282477	24.8197	34.4911	0.864249	14.8573	0.355799	23.3818	0.504953	0.49784	19.6328	0.356957	0.739561	0.773098	0.190692	1.27942	0.324801	0.353052
Or13a	40.9823	0.504136	0.327038	0.922446	1.01156	0.260365	0.736945	0.0928337	44.4862	0.0696506	0.502276	15.1758	34.3229	0.666273	0.238745	0.0324864	0.995334	0.487542	37.4968	6.53578	0.209655	29.8479	0.0707638	0.0567661	0.795713	0.22559	34.9999	0.0215256	0.0471841	1.92202	1.44678	47.1426	0.867152	21.4616	39.724	4.21501	71.2993	0.566783	22.3175	0.737352	0.933003	21.0057	1.56373	1.81914	4.7893	1.03065	4.82229	1.72468	1.64035
Or19a	115.969	0	0.157321	0.0862833	1.4423	0	0.21768	0	129.567	0	0.307516	52.3694	147.659	0.26175	0.0334974	0	0.0279303	0	123.541	0.501612	0.0470655	127.23	0	0	0	0.0375873	12.6942	0	0	0.0906349	0.0927154	17.3678	0.078099	11.3412	15.8266	0.041556	14.7122	0	14.8594	0.0372291	0.0971594	14.8088	0.0394765	0	0	0	0	0	0
Or1a	3.52788	0.0998318	19.9004	0	28.8779	0.0343727	1.4747	0	0	0.110341	0	0	0.041848	0.910379	22.516	0	19.0696	0.0914643	0.0210448	29.3032	0	0.0302851	24.6349	0	0.102625	0.753555	0.643882	1.23263	0.975698	1.32674	0.752359	0.916515	5.4428	0.746697	1.11404	0.436395	1.90334	0.0751297	1.21693	5.01136	5.1943	0.602353	0.339184	0.321514	0.38868	0.0862843	0.964856	0.257191	0.248499
Or22a	351.947	0	0.05702	0.0469092	2.43581	0	0	0.037767	421.092	0	0	205.917	431.346	0	0.0364227	0.0396488	0.0303695	0.0313174	392.634	1.1931	0	357.877	0	0	0.0682262	0.0357838	100.762	0	0	0.977907	0.0441333	98.4313	0.0371758	70.1339	96.5829	0	74.1219	0	67.2648	0.425313	1.26413	77.6641	0.0375823	0.0916056	0.0387599	0.0286814	0.0481086	0.128238	0.33041
Or22c	0.0261707	0	0	0.169724	0	0.0141942	0.171275	0	0.0446133	0.079739	0.0448073	0.0386469	0.0604839	0.114417	0.0292849	0.207212	0	0.0251801	0.0695236	0	0.164587	0.0500249	0	0	0.479219	0.091398	0.126906	0.174422	0.223028	0.15917	0.0939367	0.10611	0.316511	0.148585	0.0886734	0.421034	0.236824	0.621922	0.16236	0.226317	0.262505	0.120332	0.415964	0.389961	0.296998	0.341868	0.696307	0.746066	0.334053
Or23a1	28.2142	0	0	0	0.194549	0	0	0	33.7109	0	0	17.4131	28.3968	0	0	0	0.141657	0	27.7541	0.159004	0	27.0985	0.151067	0	0	0	23.4988	0	0	0.382317	0	27.6444	0	23.0574	23.5771	0	15.9761	0	23.6307	0.0428291	0.335322	24.0388	0.0454146	0.166045	0	0	0.0581346	0	0.0499086
Or24a	0	0	0	0	0	0.0972236	0	0	0	0.0520167	0	0.11765	0.019728	0	0	0	0.0278752	0.0574907	0.0198419	0	0	0	0	0	0.0339478	0	0	0	0.0372412	0.0286226	0	0	0.0739914	0	0	0	0	0	0	0	0	0	0	0	0	0.0856275	0.0957511	0	0.0411012
Or2a	34.3837	0.113788	0.790876	2.60255	1.44396	1.17533	2.15359	0.544787	42.9445	0.943242	3.3392	9.10253	38.6593	2.07529	0.687056	1.58381	1.04465	1.00775	31.6865	1.62648	1.47641	33.207	0.191664	0.499691	1.43707	0.611129	19.7647	0.505382	0.596508	1.1789	1.20596	20.5913	1.43911	15.9491	20.7914	0.99096	23.3243	1.19422	18.3172	0.968487	1.08824	19.9138	0.385107	0.886536	1.32391	0.979665	0.821617	0.632693	0.893454
Or30a	0	0	0	0	0	0	0.044653	0.0356249	0	0	0	0	0.0202741	0.0383523	0	0	0	0	0	0	0.0482731	0	0	0.032676	0	0.139924	0	0.100136	0.0365829	0	0	0	0	0	0.0339382	0	0.0319907	0	0	0	0	0	0	0	0	0	0	0	0
Or33b	0.0785348	0	0	0	0	0.255569	0	0	0	0	0	0	0.466725	0	0	0	0	0	0	0.123373	0	0.788119	0	0.125371	0.0743252	0.0389826	20.585	0	0	0.375997	0	12.0989	0	11.2552	13.3128	0.0430986	9.41168	0.0408091	8.30986	0.154444	0.100766	7.77551	0.0409419	0	0	0.0937361	0	0	0.0899866
Or33c	0.273776	0.0784119	1.5369	0	4.78386	0	0	0	0	0	0	0	0.246519	0.419702	1.42037	0	3.23943	0	0.47109	4.61361	0	0.214084	0.693404	0	0	0	0.053489	0	0	3.62275	2.98531	0.0323007	6.85035	0.407072	0.607337	0	0.228995	0	0.242624	5.33228	6.90407	0.0412086	0	0	0	0	0	0	3.70894
Or35a	32.1781	0	0	0	0.181377	0.15354	0	0	25.1247	0.0308052	0	10.5209	39.3959	0	0	0	0	0.170235	30.5048	0.0370598	0	38.961	0	0	0	0	66.6641	0	0	0.480927	0	73.6332	0	73.6483	79.6946	0	80.5933	0.0894818	73.5464	0.76196	0.736496	69.0412	0	0	0	0.0685115	0	0	0
Or42a	0.556228	0.267728	6.67868	0.0334007	15.7281	0.0502801	0.0674119	0	0.316068	0.0403514	0	0.114082	2.15783	0.665848	8.53229	0	9.44965	0.0445978	1.69313	13.9079	0	1.26257	5.10405	0	0	0	0.472049	0.0334696	0.0366827	3.32682	5.32108	1.62891	6.63224	1.14047	1.80363	0	1.8926	0.11016	1.80132	4.27328	6.43749	2.25131	0	0	0	0.0843434	0.0471576	0	4.93914
Or42b	122.943	0	0	0.249551	0.994053	0.0375665	0.352565	0	118.487	0	0.355763	73.8825	128.954	0.302817	0	0.0843707	0.161562	0	106.629	0.616581	0.163349	116.939	0	0	0.0372472	0	144.749	0	0	1.03635	0	170.708	0	90.2465	164.932	0	102.907	0.0409021	95.0997	1.23837	1.17828	118.094	0.0410352	0.100022	0	0.0939497	0	0	0.405862
Or43a	57.1579	0.0274758	0.0916651	0	0.402307	0.425703	0	0	63.4441	0.22776	0.0447944	26.5041	60.5875	0	0	0.0318696	0	0.201383	59.4082	0.219203	0	50.8357	0	0	0.0293213	0.0307574	24.2639	0	0	0.296663	0	27.8763	0.0319538	25.901	20.381	0	20.1398	0	25.1233	0.365571	0.477028	25.3899	0	0	0	0	0.041351	0	0.141999
Or43b	70.8555	5.26886	3.35903	4.94504	5.23188	5.47358	7.716	6.52397	68.5204	5.64779	5.57854	36.6189	60.2423	4.28609	3.19428	3.12597	3.38979	5.77051	50.7663	4.55986	5.34947	68.7574	3.09855	3.34486	6.31551	9.01892	108.764	7.51049	6.8253	4.03316	3.19543	106.992	4.32713	90.8511	100.992	4.24228	86.2887	7.3472	90.0897	4.38527	5.76467	97.0544	3.61667	4.61764	5.22199	4.7579	4.58556	5.44559	3.02823
Or45a	0.0499414	0.0393351	0	0.323882	0.038397	0.16252	0	0	0.0957771	0	0	0	0.0494662	0	0	0	0	0.144153	0.149255	0	0	0.0357983	0.298152	0.0797251	0	0	0.0554218	0	0	0.0347561	0	0	0.0898467	0	0	0	0.0395449	0.0452672	0.167594	0.128487	0.037258	0.0426977	0	0.0553482	0.0468376	0.0346587	0	0	0.0499086
Or45b	46.765	0.782299	1.73995	1.61035	5.25004	0.134675	2.12161	0.504196	43.7579	0.0810609	1.54111	23.2233	42.8357	1.78347	2.08393	1.3233	2.69326	0.209046	56.5026	2.40547	1.31761	32.7797	1.60595	0.660657	0.133482	0.105014	0.471085	0	0.0732157	5.76785	7.20982	0.62314	4.25488	0.88775	0.305652	0.890117	1.44056	0.14658	0.474849	5.06199	5.06709	0.414778	3.30877	1.83703	1.1754	0.112228	1.08241	1.79806	7.87842
Or46a	8.18155	0	5.86739	0	20.5833	0	0	0.0200839	7.49484	0.0301368	0	1.8404	8.98378	0.886482	7.10845	0.0843386	11.951	0.0166541	10.1507	14.0491	0	6.26989	6.77435	0.0184214	0	0	10.4354	0.0188338	0.0206419	14.6115	15.8233	11.1674	22.9871	10.6789	11.6621	0	13.4298	0	9.92594	17.5949	25.5104	11.0898	0.0207301	0.0252644	0.0213796	0	0	0.0235783	15.3319
Or47a	52.4823	0	0.0301503	0	0.176434	0.0746779	0	0	62.1122	0.239726	0	24.7382	77.5083	0	0	0	0	0.0331192	56.1465	0.144199	0	57.9016	0	0.146535	0.036499	1.37831	41.956	0.657587	1.24123	0.43083	0.04722	41.5158	0	28.9052	54.9006	0	45.9379	0.0400804	41.2525	0.417138	0.329889	42.1529	0.0402108	0	0	0	0.0514733	0	0.0883797
Or47b	95.05	0	0.171675	0	0.258329	0.0911172	0.0407211	0.032488	81.8591	0.146249	0.0479389	16.8424	51.7689	0	0.0626632	0.0682135	0.0783734	0	110.049	0.410533	0	36.5817	0.408613	0	0	0	83.6338	0	0.0335915	1.0327	0	77.8635	0	127.015	73.3265	0.0355119	107.247	0	151.227	1.17713	1.54986	138.793	0.0337349	0	0	0.0514905	0	0.0383699	0.148293
Or49a	0.807189	0.141281	0	0	0	0.0364828	0	0	0.200669	0.0292787	0	0	0.688465	0	0	0	0	0	0.69244	0	0	0.417876	0	0.0357937	0.0360961	0	1.16471	0	0	0	0	1.52391	0	1.08337	1.68982	0	1.21195	0	0.550322	0	0	0.635596	0	0	0	0.0303487	0	0	0.131106
Or49b	19.4895	0.631559	0.0585283	0	0.342498	0.289932	0.14577	0.0775319	27.794	0.407191	0	10.6241	23.4295	0.125201	0	0	0.0935183	0.192875	23.8089	0.209942	0	18.7439	0.0443249	0.0711141	0.034352	0	16.1416	0	0.0753691	0.405487	0.266654	16.1761	0.149744	11.2709	18.3541	0.318712	14.7634	0.0754454	12.36	0.3926	0.434677	11.813	0.151382	0.230618	0.234188	0.115529	0.242228	0.258271	0.166362
Or56a	13.6084	0	0	0.0376189	0	0	0	0	15.5076	0	0	6.4759	16.3402	0	0	0	0	0	13.2794	0.0273374	0	13.7463	0	0	0	0	31.8966	0	0	0.256748	0	32.5222	0	26.6256	35.3012	0	23.901	0	26.6741	0.460195	0.475397	25.8352	0.060997	0	0	0.0232753	0	0.0346888	0
Or59a1	0.330057	0.19997	0	0.164654	0.117121	0.165242	0.166159	0.044188	0.162302	0.0663061	0.0652033	0	0.377211	0.142713	0	0.417508	0.0355328	0.293135	0.10117	0.27919	0.0598764	0.400377	0.252622	0.0405303	0	0	0.0550977	0	0	0	0	0	0	0	0	0	0	0.135008	0	0	0	0	0	0	0	0.103368	0	0	0
Or59b	242.539	0.036314	3.84655	0.0498343	12.1586	0.0750187	0	0.040122	218.93	0.0602049	0.0592036	167.387	333.893	0.518325	4.79805	0.0842424	7.1947	0.0332703	293.129	10.7919	0	276.288	7.75294	0	0.0375035	0	177.763	0	0	1.01186	0.0485196	172.613	0.163483	114.684	159.502	0.347952	104.262	0	120.76	1.0131	0.74573	111.526	6.3629	3.57521	0.59657	0.031532	0.634681	2.02076	0.227031
Or59c	0.494641	0	9.46971	0	21.8763	0	0	0.0409949	0.0602297	0.0307574	0	0.208699	2.65964	0.706135	13.4026	0	16.1529	0	2.90965	20.4992	0	1.1481	7.26539	0.112805	0	0	0	0	0	9.49029	6.29717	0.0308734	9.98726	0.907866	0.812702	0	0.620149	0	0.618408	8.45493	9.69229	0	0	0	0	0	0	0.0476501	6.49159
Or63a	0.284094	0.0789739	0.307386	1.22828	0.64242	0.380676	0.911399	0.0872555	0.940101	0.109109	1.50212	0.468882	1.12556	1.03329	0.336599	1.09924	0.584704	0.144709	1.33183	1.94268	1.0247	0.407279	0	0	0.183431	0.164926	0.0528461	0	0	0.0883754	0.203409	0.0425499	0.970939	0.0178746	0.0266683	0.03039	0.0754141	0.086327	0.0266342	0.435612	0.450002	0.0271422	0.288693	0.281472	1.01231	0.066096	0.147821	0.164179	0.0634521
Or65a	42.1641	0	0	0	0.507018	0	0	0	38.7051	0	0	13.2381	31.8426	0	0.0345904	0.0753084	0	0	38.3702	0.226616	0	28.569	0	0	0	0	20.6682	0	0	0.111257	0	20.5963	0	23.2227	26.8249	0	11.6459	0.036226	23.1022	0.308473	0	21.2193	0.0363439	0	0	0.0277363	0	0	0.0399403
Or65b	21.4776	0.0131696	0.076889	0	0.25711	0	0	0	18.7803	0	0	7.29638	17.7456	0.0156646	0.0701635	0	0.0117005	0	22.2955	0.105067	0	14.2147	0	0	0	0	24.9213	0	0	0.230256	0.044164	25.9969	0	31.5286	32.1009	0	38.0528	0	33.7252	0.390141	0.215977	31.7874	0	0	0	0	0.0481421	0	0.08266
Or67b	10.9084	0	0	0	0.026291	0.0278199	0	0	10.0993	0	0	6.91814	13.6836	0	0	0	0	0	12.5362	0.0537189	0.0403229	11.3979	0.0340249	0	0.578409	0	10.776	0	0	0.0464455	0	13.3278	0	12.4376	15.5852	0.0319428	20.3453	0.514181	13.9415	0.343402	0.174261	12.2675	0.0606887	0.0369817	0.0312952	0.764205	0.0388434	0.069027	0.0333471
Or67c	32.0361	0	0.057266	0.188446	0.201067	0.10638	0.0475421	0	24.8819	0.0284578	0.223876	14.6431	30.3497	0.163335	0	0	0.152502	0.0943575	33.2388	0.171178	0.154189	28.8061	0.0433689	0	0	0.0742526	17.3207	0.0708511	0	0.0895232	0.0457891	18.8502	0.0385705	19.3622	25.5739	0.0410462	11.7137	0.0388658	19.7494	0.183862	0.383871	16.8268	0.0779846	0.0950424	0	0.059515	0	0	0.171403
Or67d	70.7043	0	0	0	0.101703	0.0717451	0	0.0383713	64.2956	0	0	11.9159	29.087	0	0	0	0.0308554	0.0318185	67.2511	0.207804	0	20.9552	0	0.035195	0	0	35.4766	0	0	0.410373	0	39.5445	0	58.1483	46.2788	0	45.9578	0	63.0749	0.903023	1.2569	62.4055	0	0	0	0.0584605	0	0	0.126275
Or69a	6.78939	0	0	0	0.0105989	0	0	0	6.42438	0	0	3.25718	7.76934	0	0	0	0	0	6.24861	0.0324842	0	6.18586	0	0	0.0145433	0	5.96364	0	0	0.012262	0	9.5877	0	8.88863	10.8194	0	9.97532	0	10.3177	0.0151102	0.0525788	10.4242	0	0	0	0	0	0	0.0352156
Or74a	0.167252	0	0.0274679	0.135584	0	0	0	0	0	0	0	0	0.207076	0	0	0	0.0292594	0.0905181	0.124963	0.131371	0	0.0899154	0	0	0	0	0.0459275	0	0	0	0	0.0832035	0	0	0.0347654	0	0.0983114	0.0375126	0	0	0	0	0.0752692	0.0458666	0	0.114886	0	0	0
Or7a	28.2402	0	0.170329	0	0.232572	0	0	0	23.4259	0.141072	0.0554902	11.008	40.855	0	0	0	0.0302396	0	25.7006	0.135771	0.203827	32.3388	0	0	0.44224	0.249792	19.5523	0.204299	0.186593	0.717055	0.264065	28.4753	0.55609	15.3848	15.7178	0.236713	29.7949	0.224139	16.9424	1.09568	0.830167	16.2085	0.18739	0.593784	0.541133	0.400426	0.671652	0.255764	0.205933
Or83a	0.658168	0.304935	0.127166	0.0418468	0.0297663	0.125989	0	0.0673825	0.618739	0.0252776	0	0.314448	0.613557	0.0362706	0	0.17685	0	0.111751	0.597815	0.0304098	0	0.444027	0.0385224	0	0.063174	0	0.0424674	0.0632322	0.0346513	0.159793	0.0817304	0	0	0.237009	0	0.219794	0	0.138746	0.19263	0.164091	0.0285493	0	0.208796	0.3817	0.143559	0.132788	0.133638	0.0395805	0
Or83c	25.1661	0	0	0	0.505849	0.0267633	0	0.057255	26.2241	0	0	9.40012	25.2036	0	0	0	0	0	25.8079	0.155036	0.0387913	23.0854	0	0	0	0	18.2159	0	0	0.391505	0.0429098	16.8301	0	18.0089	21.0629	0	15.018	0.0364219	25.8229	0.413522	0.209844	21.0593	0.0730809	0.0445331	0	0	0	0	0.0401563
Or85b	114.858	0	0.0622807	0.051237	1.02048	0	0	0.0412514	108.819	0	0.06087	45.711	132.429	0	0	0	0	0	111.943	0.297869	0.0558971	105.607	0	0.0378367	0	0	76.6865	0.114988	0.210045	1.13005	0.396338	71.8187	0.125196	48.8206	73.8909	0.222053	46.0665	0.0841031	49.5089	0.795732	1.24601	49.303	0.25313	0.359915	0.478613	0.0321966	0.162014	0.335894	0.509995
Or85c	2.16532	0.185376	0.154614	0.407032	0.217146	0.0765913	0.205376	0.409631	1.68512	0.153667	0.423113	0.312805	1.74841	0.485091	0.15802	0.0430042	0.131758	0.135871	1.96952	0.0369735	0.333039	1.55211	0.843067	0.225434	0.0380859	0	0.486447	0	0	0.224781	0.0985461	0.340135	0.207526	0.337731	1.04653	0.220847	0.292288	0.083646	0.232263	0.0791407	0.137693	0.118347	0.0419591	0.102274	0.302917	0	0.268557	0.143172	0.138333
Or85d	0.511167	0	4.73036	0	14.0799	0	0.0484832	0.0773614	0	0	0.0570768	0	1.673	0.20821	7.72191	0	8.70918	0.0320751	1.17343	13.1274	0	0.828399	6.05915	0	0.0360696	0.0378361	0	0	0	3.83186	4.24647	0.0292844	6.09273	1.08257	0.844288	0	0.242212	0.0396088	0.293289	4.19725	5.96594	0	0	0	0	0	0	0	5.2404
Or85e	0.359086	0	3.97292	0	8.6602	0.0307511	0	0	0	0.0493575	0	0	1.12317	0.247879	3.20395	0	7.45896	0.0272758	1.33675	4.4831	0	0.758638	2.06854	0	0	0	0.117102	0	0	7.75494	8.74428	0.198002	12.4155	1.85368	1.09916	0	0.802132	0	0.814461	11.6557	12.6272	0.288695	0.038383	0	0.158343	0	0	0	7.46608
Or85f	43.3445	0.10526	0.0585283	1.1556	0.171249	0.0362416	0.874622	0.0775319	23.8071	0	1.31566	10.9859	46.3075	1.08508	0.336475	1.26162	0.467591	0.0321458	37.2776	0.244932	1.31323	34.6779	0.0443249	0.0711141	0.0360431	0	6.61458	0.0360763	0	0.0607784	0.0466302	7.14014	0	7.40034	7.62969	0	7.64137	0.0395797	9.30509	0.112344	0.0651537	8.77326	0.198543	0.0483941	0.0409528	0.0303041	0.203322	0.135493	0.0436379
Or88a	39.6267	0.416147	0.289241	0.666267	0.677037	0	0.384204	0.114947	44.6686	0	0.113076	6.53446	28.0199	0.783729	0.258662	0.522921	0.369727	0	42.1299	0.484172	0.571109	18.968	0.0438098	0.316295	0	0	24.9115	0	0.0390519	0.120057	0.0460549	27.8614	0.0775889	32.4172	25.8673	0.123854	29.8469	0.0390915	36.725	0.258902	0.579149	40.2647	0.0392187	0.0477971	0.0404475	0	0	0.0892142	0.0861991
Or92a	116.828	0	0	0.0456034	0.583891	0	0	0.0367157	92.0262	0	0	37.6632	108.612	0.0395266	0	0	0	0	88.9798	0.397677	0.0497512	96.6867	0	0.067353	0.0352657	0	128.514	0	0	1.27855	0	143.817	0.0384319	99.8308	149.195	0	82.4452	0	103.661	1.24577	1.75308	108.743	0.155409	0	0.0801391	0	0	0.0883804	0.341574
Or94a	0.0248683	0.0783476	0	0	0	0.0404633	0	0.216409	0	0	0.0638661	0.073447	0.0492633	0	0	0	0	0	0.0495477	0.0781326	0.0586484	0.0356514	0	0.198495	0.120429	0.0842178	0.0269852	0.16072	0.0440372	0.236921	0.207737	0	0.0874939	0.0273824	0	0.18622	0.0385093	0.0881637	0	0.0417076	0.362824	0.0415796	0.265352	0.646786	0.0912221	0.101253	0.226449	0.100603	0
Or94b	0	0.039206	0	0	0.114813	0	0.162885	0.129952	0	0	0.447429	0	0.0246519	0.979306	0	1.04594	0	0	0	0.0390984	1.17393	0	0	0.158927	0.115604	0	0	0.0385702	0.042273	0	0.0498536	0	0	0	0	0	0	0.0423158	0	0	0	0	0	0	0	0.064798	0	0.0965728	0
Or98a	4.60854	0	0	0	0.106831	0	0	0	4.61896	0	0	2.87268	5.61983	0	0	0	0	0.0334228	5.30622	0.0363803	0	5.17924	0	0	0	0	25.1408	0	0	0.128181	0.0655616	38.2633	0	28.1379	42.7028	0	36.3633	0	32.2436	0.421212	0.458028	33.6985	0	0	0	0	0	0	0.245418
Or98b	0.0537763	0.0121016	0.141307	0.0166072	0.472519	0.0124999	0.150831	0.0133706	0.00982205	0.0100316	0	0	0.0837014	0.129548	0.116052	0.0701842	0.204282	0	0.0994909	0.663761	0.0362354	0.0330404	0.152879	0	0	0	0	0	0	0.330157	0.690824	0	1.24142	0.0485651	0	0	0.170749	0	0.0361823	0.369859	1.12612	0	0	0	0.0404475	0	0	0.0892142	0.603394
Or9a	23.561	0	0	0.0131882	0.0281429	0	0	0	15.9274	0	0	12.4775	32.4188	0.0114308	0	0	0.00853816	0	16.6464	0.0479189	0.0143877	29.6229	0	0	0	0.0345349	90.2302	0	0.0361165	0.721713	0.0851861	86.5229	0.0717568	50.2818	80.4466	0.0381813	75.2934	0.0723061	52.1346	0.684116	0.862936	51.731	0.0725414	0.0442043	0	0.0553609	0	0	0.0398599
Orco	1467.91	0.886161	28.4816	0.0856405	96.6028	1.00558	0	0.17927	1418.26	0.889777	0.264528	644.051	1563.92	2.62769	35.0832	0	56.5423	0.777582	1355.56	68.6197	0.205545	1379.51	31.5979	0.0885394	0.416895	0.0624732	1702.02	0.0794817	0.283114	50.1974	50.0312	1937.41	64.1246	1383.45	1597.82	0.207208	1718.25	0.828403	1547.95	64.786	80.4024	1675.38	0.546776	0.426479	0.315789	0.5675	0.279968	0.223884	59.7036
pain	55.731	72.5419	71.2706	67.7864	99.5446	50.0274	80.2857	52.7422	42.8113	42.2806	68.5201	32.8823	53.9382	67.5163	82.1228	64.6658	70.6119	33.7477	49.3808	81.7249	71.2937	52.8969	74.0347	74.7252	6.54337	12.7707	15.6009	6.76358	10.3533	16.7534	23.672	14.6634	25.4345	21.1057	21.2537	28.5343	20.3114	13.1547	18.8379	25.7544	27.158	15.9037	35.1176	37.8139	29.888	7.97607	28.1602	32.5665	23.112
Phk-3	3.36205	638.485	35.9818	51.1781	24.0178	393.003	57.7883	71.2169	4.83577	414.103	40.6532	3.04094	5.11995	29.8697	34.1412	46.9171	26.781	327.239	3.76794	25.3294	38.9508	8.13352	42.429	115.482	1244.64	115.32	14.7263	67.26	91.2618	137.903	82.4158	6.54686	186.447	16.1348	20.2428	66.8654	14.6977	1464.62	9.83524	177.894	166.78	6.40348	52.4146	77.4132	71.3124	1100.7	48.9	92.1186	168.899
Pkd2	0.323405	0.254722	0.0374915	0.123374	0.0438789	0.216676	0.145252	0.314543	0.0608061	0.0745241	0.0488564	0.54781	0.235535	0.106934	0.0798283	0	0.106498	0.0549111	0.350604	0.0448276	0.0897301	0.259091	0.302861	0.242953	0.075399	0.253093	0.435895	0.0452811	0.18197	0.0635716	0.214602	0.195889	0.131469	0.442311	0.245549	0.069954	0.622044	0.066238	0.291216	0.0940055	0.149926	0.31239	0.797442	0.161978	0.102804	0.0760724	0.255199	4.79957	0.219088
ppk	3.37279	8.04416	19.149	31.8291	38.0327	8.1106	29.2242	4.71497	0.380997	7.32265	27.5511	3.30044	4.60183	22.5372	21.167	21.6311	30.6348	8.32783	3.58937	34.0673	26.7697	3.51479	20.9982	4.95175	1.20887	1.77975	2.08149	1.1463	1.34941	6.56248	9.16423	1.67021	10.1001	1.88066	3.36706	9.3956	3.31626	2.72484	0.81913	14.6091	11.7695	1.25213	4.97675	7.88778	8.12074	3.24531	9.0027	7.14874	11.5034
ppk12	0.287341	0.497897	0.396397	0.186347	0.596482	3.62338	0.344759	0.650129	0.495953	3.99599	0.184485	0.190945	0.626134	0.215354	0.506414	0.472516	0.583108	3.42124	0.686999	0.857644	0.372709	0.247161	0.771946	2.0871	0.0753238	0.158026	0.113929	0.0753932	0.0206578	0.0317541	0.121811	0.0611543	0.143651	0.0899153	0.0191643	0.0218388	0.126452	0.0620361	0.114839	0.156519	0.23828	0.195049	0.145222	0.202271	0.0427921	0.237489	0.0265567	0.0707891	0.159592
ppk13	0.44205	0.0803469	0.178703	0.661569	0.549015	0.0276639	0.741796	0	0.195637	0.222012	0.654958	0.251071	0.353643	0.668982	0.199763	0.310653	0.0951792	0.147225	0.440371	0.293797	0.521257	0.243741	0.270673	0.0271414	0.0536116	0.19683	0.468511	0.321966	0.352876	0.0226009	0.104039	0.391739	0.146062	0.548547	0.491047	0.279787	0.591444	0.14718	0.817364	0	0.0484558	0.444243	0.0885956	0.287932	0.213201	0.067613	0.151214	0.235126	0
ppk15	1.46883	0	0.976531	4.93499	1.63271	0.143972	6.21548	0.2464	0.67877	0.0462169	6.27185	3.3189	1.01664	10.7764	1.09904	10.5734	0.965919	0.0766207	0.951993	1.30661	16.4854	1.34462	0.986067	0.254255	0.0280793	0.0883636	1.43456	0.140526	0.154017	3.69325	3.56007	2.89525	5.20206	3.04542	3.51491	4.62415	2.80142	0.0616692	3.11085	4.84285	5.48186	2.53033	11.5078	10.1794	4.78564	0.0708253	4.31634	7.98704	3.53559
ppk16	0.173315	0.223376	0.144906	0.204362	0.339187	0.0512731	0.20623	0.137111	0.0201444	0.0822968	0.161856	0.837616	0.093636	0.17713	0.370247	0.0287886	0.176408	0.250132	0.172657	0.272266	0.111475	0.0677637	0.501673	0.226371	0.259961	0.409039	0.436884	0.364281	0.570361	0.657547	0.571745	0.379905	0.679921	0.797965	0.687865	1.02505	0.997528	0.399657	0.634139	0.40514	0.751874	0.53853	1.20287	1.15184	1.18149	0.152998	1.09984	0.879518	0.786847
ppk17	0	0.446549	0.0931116	0.842611	0.326924	0.259452	0.734361	0.616721	0	0.161948	0.910026	0.366291	0	0.896314	0.0297385	0.25898	0.272757	0.10228	0	0.111331	0.668544	0.0507997	0.317321	1.18791	0.361719	0.233498	0.430203	0.863355	0.305238	0.422277	0.611958	0.0903613	0.69742	0.284697	0.39644	2.03294	0.373691	0.213883	0.0848426	0.404727	1.20714	0.0576407	1.41009	1.23286	1.64396	0.28073	1.92276	1.15057	0.741126
ppk18	0.0107651	0.0423942	0.0424309	0.0116357	0.00827663	0.0525477	0	0.0468399	0	0.00702854	0.0276466	0	0.0266566	0.0100852	0.0180691	0	0.0376652	0.00776819	0.0428968	0.0253667	0.0253879	0.00771646	0	0.0429627	0.0434958	0.127753	0.0877176	0.156729	0.12406	0.190699	0.112544	0.120066	0.113762	0.178017	0.132798	0.363193	0.183594	0.0955276	0.221046	0.0994206	0.180839	0.0540631	0.0958385	0.268644	0.28664	0.0438843	0.282168	0.152609	0.126387
ppk19	0.0171559	0.189174	0.135241	0.11126	0	1.22823	0.0748513	0.0895764	0	0.0672067	0	0	0	0.128579	0.14398	0	0.144062	0.817071	0	0.350359	0	0	0.0682809	0.109549	0.055523	0.0582423	0.0373242	0.0277871	0	0.0702202	0	0.0225392	0	0.0757472	0.0565061	0.0321959	0	0.0609712	0.197518	0.0288436	0	0	0.0917544	0.0372747	0.0630863	0.210071	0.0391512	0.417444	0
ppk20	0.0451556	3.34317	7.65324	2.40783	4.5827	0.51431	1.3791	16.3468	0.134709	0.176893	1.3143	0	0.0149086	1.35372	7.453	0.660052	3.87607	0.586525	0.0599788	3.73597	0.745452	0.129471	6.35012	18.2616	0	0.0498857	0	0.0238002	0.0260851	0.060145	0.0307628	0.0193053	0	0.0486592	0	0	0	0.0261115	0	0	0	0	0.0261965	0	0	0.0199922	0	0	0
ppk21	0.0299402	0.0235817	0.0590052	0.323615	0.092077	0	0.0653147	0.0260546	0.0382793	0	0.0384458	0.287386	0.177932	0.0560985	0.0502544	0.0547055	0.0419023	0.0648155	0.268438	0.0235169	0.0353049	0.107306	0.0893721	0.0238978	0	0.0256772	0.164551	0	0.0268531	0.0825543	0	0.0794945	0.106704	0.300551	0.224206	0.0851648	0.305269	0.0537605	0.124399	0.0762974	0.176994	0.177481	0.0809032	0	0.111251	0.102904	0.0690421	0.337402	0
ppk22	0.0576869	0.227178	0.227375	0.374113	0.66528	0.117328	0.503377	0.175701	0	0.0564958	0.185187	0.191671	0.0142845	0.351283	0.217861	0.474314	0.444041	0.0208137	0.0287339	0.45311	0.646221	0.0413502	0	0.322314	0.680988	1.60111	0.0947132	1.29272	0.927375	0.554367	0.607598	0.03813	0.665356	0.0320358	0.143389	0.51743	0.247794	1.46983	0	1.41506	0.551826	0.0729683	0.232834	0.409879	0.320173	0.730505	0.927259	0.853321	1.05193
ppk23	1.54258	0.21696	0.669539	46.3876	1.65193	1.14292	49.6058	0.287654	0	0.701411	54.2245	31.0372	1.66432	39.9224	0.855363	30.5761	0.983068	0.715591	0.809523	1.55782	49.1125	6.19998	1.69933	0.395764	0.150277	0.47291	0.38965	0.0214879	0.117754	6.00938	7.77673	6.6407	12.8207	9.66498	32.1387	126.702	11.224	0.91941	0	10.5502	9.25548	0.489202	164.637	108.64	122.23	0.721994	147.594	90.3332	9.59096
ppk24	0.022079	0	0	0	0	0.0538872	0.0240827	0.0192136	0	0.115323	0	0.0326045	0.0328033	0	0	0	0	0.0477973	0	0.0346845	0	0.189916	0	0	0.0176392	0.0185031	0.616595	0	0	0.252828	0.0912818	0.759014	0.346012	0.685831	0.664206	0.654615	1.72598	0.0774801	0.824711	0.458168	0.4464	0.822172	0.369228	0.473674	0.521091	0	0.24876	0.0884122	0.256273
ppk25	1.40643	0	0	7.94884	0.0260559	0.0551423	9.05652	0.0589832	0.996567	0.0221267	9.70439	1.72658	1.15807	33.7814	0.0568838	29.1034	0.023715	0.0244552	0.59082	0.505766	40.8014	2.30778	0	0.0541008	0	0.0582423	48.5962	0	0.0609095	0.819236	0.251412	39.8042	1.21016	45.7513	32.604	8.85386	34.1952	0.0304856	38.7982	1.06721	1.55569	32.4358	45.2043	45.6988	10.8508	0.0233412	9.27884	42.614	0.201668
ppk26	6.26851	6.97286	20.599	20.2183	39.6537	9.03784	17.4439	3.57867	5.44033	8.63294	19.8024	3.94311	9.60321	14.822	22.2656	15.2627	33.8929	9.27353	6.91327	36.2267	13.9079	6.16165	21.6526	3.48759	1.15609	1.40294	1.09717	0.703371	1.34285	5.40887	6.65723	0.47851	8.17692	0.51027	1.17656	2.18201	1.63095	2.83778	0.0460806	10.9753	9.21982	0	2.02288	1.91749	2.49836	2.57298	3.90018	1.47706	10.2919
ppk27	0.173102	0.340848	0.113714	0.561303	0	0.0704137	0.613636	0	0.138322	0.0282546	0.277847	0	0.321477	0.405423	0.0363187	0.118607	0.121131	0.031228	0.301778	0	0.357207	0.21714	0.0430594	0	0	0.036834	0.0236048	0.0351466	0.0385208	0.0592122	0.0454285	0.0570175	0.114801	0	0.0714719	0.366507	0.202112	0.0771196	0.142761	0.0364829	0.095212	0	0.0773705	0.377176	0.239385	0.0590464	0.0495205	0	0.12754
ppk28	7.02355	2.56023	3.27932	3.88989	7.54214	5.00567	4.21036	2.52563	5.00938	5.19206	4.43488	2.82868	6.81297	3.48031	5.96756	3.26132	4.95547	7.18353	6.75112	5.56234	5.71529	4.47281	5.63121	2.33974	1.29837	0.544781	0.793455	0.519825	0.517936	2.78651	3.81759	1.16912	4.09045	1.11108	1.05708	0.383283	0.815256	1.32207	0.743809	3.65449	4.03258	0.904706	0.312088	0.538833	0.563268	1.07179	0.499376	0.917	3.51545
ppk3	0.129181	0.0678308	0.094291	0.0930854	0.044142	1.21444	0.0939362	1.52386	0.201863	1.98673	0.0737242	0	0.27012	0.107575	0.168645	0.026226	0.120529	3.16942	0.171587	0.0225482	0.101552	0.164618	0.0285635	0.0458268	0	0.0960916	0	0.160457	0.025123	0.0193089	0.148141	0.0557798	0	0	0	0	0	0.0251485	0	0.0713818	0.0206989	0	0	0	0	0.0385097	0	0	0.027727
ppk30	0.0183613	0.260312	0.0964955	0.357231	0.141169	0.298757	0.320441	0.19174	0	0.0239762	0.377239	0.0271144	0	0.481645	0.154096	0.301941	0.488247	0.238494	0	0.490352	0.17321	0.105292	0	0.175868	0.02862	0	0	0.0286463	0.0313965	0	0	0.0929446	0	0.0390447	0.0291267	0.0663828	0.0823659	0.0628565	0.116357	0.148677	0.0258676	0	0	0.0384273	0.065037	0.0481259	0.0403618	0.215176	0.103952
ppk31	0	0.0287841	0	0.039501	0	0	0	0.0318026	0	0.0238606	0	0.350788	0.0361977	0.0342373	0	0.0333872	0	0	0	0	0	0	0	0.0291701	0.0883336	0.864825	0	0.17683	0.226107	0	0.0761869	0.0717168	0	0.0200848	0.0898976	0.0341477	0.0564927	0	0	0.0305922	0.0266129	0.0914951	0	0.158138	0.100366	0.099025	0	0.0737918	0
ppk6	0.138186	0.108838	0.0226943	0.0373402	0.0265607	0.224842	0	0.390818	0.242926	0.112777	0.0443605	0.816245	0.153979	0	0	0	0	0.124645	0.0688304	0.0271349	0	0.173341	0	0.827233	0.0282573	0.296412	0.455889	0.141417	0.247989	0.40502	0.14623	0.321183	0.0615885	0.308399	0.575151	0	0.650577	0.3103	0.201045	0.117435	0.0766194	0.0878057	0.249048	0	0.0963192	0.190064	0.0398503	0.212449	0.068423
ppk8	0.244143	0	0.356407	0.0293209	0.22942	0.0662077	0.118355	0.047213	0.0173413	0.0354226	0.0348334	0.220325	0.0134344	0.254138	0.341494	0.0247827	0.417617	0.0195751	0.175656	1.25713	0	0	0.323899	0.0433048	0.149557	0.0224116	0.0430871	0	0.0468759	0.738566	0.967434	0.0693846	0.651936	0.0874425	0.108718	0.173445	0.102479	0.0469234	0.0868627	0.710336	0.714491	0.0442598	0.141228	0.0286866	0.364134	0.0538901	0.180784	0.26772	0.853619
ppk9	0.0326715	0.058818	0.0183965	0	0.0287076	0.00759427	0	0.0162465	0.017902	0.00609465	0	0	0.00924587	0	0	0	0.052257	0.0471521	0.0883429	0.0513245	0	0.0200735	0.0835928	0	0.0529013	0.0158549	0	0	0	0	0	0.0122714	0.00823583	0	0.0153823	0	0.0144996	0.0331955	0.0230438	0.00785189	0.00683055	0	0	0.0202941	0	0.0254161	0	0.00946981	0.0182995
pyx	1.94499	2.40249	0.574125	1.22248	1.25165	0.961958	1.55141	12.5563	1.61034	0.951018	1.51833	0.847744	2.80061	1.01141	0.719086	0.861055	1.05526	0.952172	2.49243	1.39985	1.07097	2.35844	0.699088	6.83905	0.771534	6.40929	2.52632	5.20643	4.92813	0.923301	1.54554	1.64682	1.20696	1.86745	2.4189	1.63079	2.76954	1.22986	1.64427	1.26705	1.52964	1.49518	1.75483	1.52046	1.78154	1.04627	1.96555	1.73085	1.56689
Tmc	3.79812	1.69977	1.08744	1.91514	2.8188	1.36667	2.25363	0.565539	3.57439	1.15284	1.99966	2.55314	4.38442	2.69955	2.06844	2.13962	2.44972	1.60597	3.33478	2.98569	3.00024	3.05431	2.70855	0.313192	1.02766	1.70812	0.427176	0.740398	1.26896	3.11004	1.70846	0.532044	4.92875	0.602785	0.742708	1.17454	0.652464	1.34656	0.474321	3.47652	2.86277	0.401093	0.896985	1.0132	1.24098	1.19378	1.49128	0.970458	3.2758
Trp	0.204902	0.139577	46.9807	2.17882	29.0975	0.234279	0.459076	0.0385535	0	0.238637	0.0711114	2.25711	0.0329112	19.9432	4.28514	0.0607117	295.293	0.167841	0.0165506	183.919	0.0522415	0.119088	2.62288	0.097246	0.0358914	0.094123	1.70097	0.116755	0.334673	98.9622	187.582	1.52984	63.9902	1.36489	1.57066	3.66294	2.10028	0.0591198	1.05792	57.5297	225.173	0.957281	29.6759	63.6115	8.11531	0.0678974	0.594745	51.7654	0.30418
Trp1	152.788	174.155	128.15	84.1186	148.289	134.124	105.829	130.046	116.95	99.102	80.2408	128.235	151.15	93.5225	134.734	97.892	137.049	112.174	148.446	138.393	97.9436	130.993	209.163	161.143	74.2409	132.944	124.259	107.726	139.058	144.162	168.479	144.981	159.658	167.906	149.148	105.402	119.402	118.295	167.065	175.493	158.533	155.262	131.317	118.949	109.283	104.526	114.302	110.215	194.307
TrpA1	0.691129	3.23278	1.31573	0.42687	2.5484	0.172123	0.730773	0.558474	0.550012	0.303896	0.470902	0.588409	0.611207	0.462485	1.92948	0.457444	1.97893	0.391856	0.579608	2.84723	0.665278	0.67739	1.64902	0.517875	0.234581	0.349075	2.96314	0.218416	0.113707	1.05791	2.01147	2.40059	2.16403	2.38903	2.51503	0.0632675	2.32361	0.197692	2.72252	2.44857	1.87368	2.58233	0.102173	0.241718	0.198351	0.220163	0.192338	0.293944	1.73709
Trpgamma	0.957908	0.0561468	0.0234148	0.0770513	0.287741	0.0362469	0.126353	1.29497	0.586721	0.040725	0.274613	0.394761	1.20475	0.0584359	0.0299133	0.081407	0.286832	0.0257204	1.06523	0.0629918	0.126089	0.574856	0.0886628	0.547659	0.0499601	1.27742	1.11249	0.581322	1.13039	0.0315924	0.307017	1.20672	0.068057	0.643242	0.883426	0.0362127	0.461298	0.068578	0.787083	0.0389306	0.0169333	0.582167	0.0275205	0.0167701	0.0283828	0.0682585	0	0.0547778	0.514144
Trpl	0.794725	0.251384	20.929	1.93878	14.6546	5.88387	1.19757	0.466612	0.84877	5.82227	0.754101	1.29142	0.894646	9.55632	2.86609	0.769783	138.267	5.15443	1.06197	129.278	0.790346	0.567375	1.73395	0.244564	1.76826	0.818576	0.184161	0.606581	0.828741	46.2943	96.9622	0.1011	35.6724	0.232174	0.473125	2.5706	0.469867	3.28186	0.126568	27.4628	112.467	0.103185	15.2646	31.9012	5.10299	2.91758	1.05368	23.7074	0.492498
Trpm	12.8622	2.55956	4.37176	11.9632	8.7506	2.6989	12.275	8.32245	7.37839	2.41644	14.3348	7.28726	11.4024	14.1676	7.1592	12.4734	6.92919	3.36013	12.0952	10.0093	16.6527	9.20084	5.32429	7.05712	2.5946	9.57271	10.5137	7.82303	8.08026	6.06387	6.32521	7.81287	7.45377	9.78874	7.80665	10.6284	12.0278	3.04358	9.5222	7.67206	6.92857	6.8208	6.97249	8.70813	11.3554	2.50891	8.95155	8.06779	5.67846
Trpml	57.2091	27.7863	27.2625	30.5721	29.6681	21.0725	49.5261	50.9365	33.9765	19.3458	48.1055	20.1512	55.1896	39.086	39.1803	39.4659	28.7936	16.2392	50.3652	34.3127	53.021	46.9542	26.036	38.8307	0	0	0.0235627	0	0	0	0	0	0	0	0	0	0	0	0	0	0	0	0	0	0	0	0	0	0
wtrw	25.885	13.0898	15.4877	12.4226	29.9812	15.308	21.5445	16.3211	28.2832	12.5043	16.5344	21.1852	31.4817	21.1248	19.6753	16.7534	22.697	12.7413	27.722	30.941	15.2076	25.4951	16.0809	20.6854	2.86846	20.7658	31.856	16.676	25.0963	22.9658	48.3552	29.8605	32.8358	29.1138	24.8336	12.7324	34.702	5.26426	28.7717	36.9635	32.5674	25.5924	11.0303	14.3399	19.0283	5.81458	15.0729	13.4124	48.6395
[truncated: 98 more columns]

## Sheet: duplicated_genes_mean_TPM
	mel_AN	sim_AN	san_AN	sec_AN	suz_AN	ere_AN	mel_PR	sim_PR	san_PR	sec_PR	suz_PR	ere_PR	mel_LE	sim_LE	san_LE	sec_LE	suz_LE	ere_LE	mel_LA	sim_LA	san_LA	sec_LA	suz_LA	ere_LA	mel_OV	sim_OV	san_OV	sec_OV	suz_OV	ere_OV
CheA56a	0.596857	4.2347	NA	3.31171	0.664871	NA	1.91933	0.758929	NA	0	0.0477095	NA	101.652	73.9516	NA	122.853	10.2177	NA	0.0226118	0.22561	NA	0	0.0421598	NA	0	0.109406	NA	0.0340991	0.260209	NA
CheA56a2	NA	0.85809	NA	NA	NA	NA	NA	0.557264	NA	NA	NA	NA	NA	67.742	NA	NA	NA	NA	NA	0.117085	NA	NA	NA	NA	NA	0	NA	NA	NA	NA
CheA75a	296.013	253.254	103.406	328.208	103.305	146.537	19.6017	3.1553	4.99683	8.75315	6.48578	2.45134	2449.3	1556.27	1131.26	1552.53	588.365	3278.42	0.0516351	0.182056	0.437945	0.0825664	0	1.51521	4.31229	10.9913	0.516247	8.37853	0.771991	8.67476
CheA75a2	NA	NA	NA	NA	0.00898304	NA	NA	NA	NA	NA	0.0147397	NA	NA	NA	NA	NA	0	NA	NA	NA	NA	NA	0	NA	NA	NA	NA	NA	0	NA
CheA87a	94.223	287.061	100.609	133.583	50.1205	84.6012	712.206	308.354	69.0093	217.403	3.01543	3.89729	1476.93	901.215	1003.12	632.566	323.325	645.044	0.0991746	0.264725	0.0769723	0.0827147	0.0842404	0.740306	1.61197	5.88633	0.817838	4.85671	0.481653	0.456553
CheA87a2	NA	NA	NA	NA	50.4168	NA	NA	NA	NA	NA	4.24052	NA	NA	NA	NA	NA	326.574	NA	NA	NA	NA	NA	0.131377	NA	NA	NA	NA	NA	1.51309	NA
CheB38b1	1.18886	21.5906	NA	18.2539	5.22996	13.9307	7.09073	5.15897	NA	0.102632	0.0302416	1.53157	344.423	718.01	NA	534.891	38.7847	173.586	0.354701	0.09558	NA	0	0	3.42453	0.0699657	0.0580052	NA	0.115947	0.0277345	0.0924089
CheB38b2	NA	NA	NA	NA	14.6489	NA	NA	NA	NA	NA	0.103366	NA	NA	NA	NA	NA	111.353	NA	NA	NA	NA	NA	0.131975	NA	NA	NA	NA	NA	0.0336225	NA
CheB38b3	NA	NA	NA	NA	4.9826	NA	NA	NA	NA	NA	0.127869	NA	NA	NA	NA	NA	36.5151	NA	NA	NA	NA	NA	0	NA	NA	NA	NA	NA	0	NA
CheB38b4	NA	NA	NA	NA	2.91821	NA	NA	NA	NA	NA	0.272533	NA	NA	NA	NA	NA	18.1028	NA	NA	NA	NA	NA	0.0281899	NA	NA	NA	NA	NA	0.0871413	NA
CheB53b	0.423018	0.545868	3.20039	2.01684	1.14878	0.105376	1.4508	0.207526	2.0398	0	0	2.89979	77.095	26.9539	124.341	64.6689	16.5929	79.237	0	0.0241953	0.0213951	0	0	0	0	0	0	0	0	0.00921259
CheB53b2	NA	NA	NA	NA	2.64125	NA	NA	NA	NA	NA	0	NA	NA	NA	NA	NA	41.0187	NA	NA	NA	NA	NA	0.0281109	NA	NA	NA	NA	NA	0	NA
CheB53b3	NA	NA	NA	NA	1.14809	NA	NA	NA	NA	NA	0	NA	NA	NA	NA	NA	20.968	NA	NA	NA	NA	NA	0.0230575	NA	NA	NA	NA	NA	0	NA
CheB93b	5.67536	2.89097	19.7921	0.617197	4.28968	NA	8.57507	0.596687	6.8573	0	14.5295	NA	413.954	114.66	927.488	40.3041	59.3628	NA	0	0	0	0	0	NA	0	0	0.0259613	0	0	NA
CheB93b2	NA	NA	NA	NA	12.6278	NA	NA	NA	NA	NA	83.182	NA	NA	NA	NA	NA	123.488	NA	NA	NA	NA	NA	0	NA	NA	NA	NA	NA	0	NA
CheB98a1	1.76653	0.845283	32.1367	0.349521	0.995722	2.51713	2.44728	0.879568	390.972	0.0205859	0.00996816	29.6207	127.446	65.0725	725.321	13.5009	12.7478	1490.92	0.0642885	0.136378	0.0238379	0.039667	0.0465378	0.334899	0	0	0.137815	0	0.0798773	0.118906
CheB98a2	NA	NA	7.20407	NA	5.6635	0.184358	NA	NA	2.65188	NA	0.0222984	1.66706	NA	NA	118.495	NA	88.1736	338.316	NA	NA	0.58959	NA	0.091388	0	NA	NA	0.0418673	NA	0	0
CheB98a3	NA	NA	NA	NA	1.69277	NA	NA	NA	NA	NA	0.136935	NA	NA	NA	NA	NA	25.2826	NA	NA	NA	NA	NA	0.149941	NA	NA	NA	NA	NA	0.190572	NA
Gr36b1	0.0132433	0	0.0046475	0	0.00617642	0	0.767154	0	0.150886	0.0910833	0.277784	0.0852384	0.0252434	0	0	0.03803	0.0987185	0.0421784	0	0	0.0123735	0	0.0378068	0	0	0	0	0	0	0
Gr36b2	NA	NA	NA	NA	0.0342442	NA	NA	NA	NA	NA	0.130561	NA	NA	NA	NA	NA	0.0196175	NA	NA	NA	NA	NA	0.177564	NA	NA	NA	NA	NA	0.0332703	NA
Gr59a	NA	NA	NA	0	NA	NA	NA	NA	NA	0.0759403	NA	NA	NA	NA	NA	0.0331363	NA	NA	NA	NA	NA	0	NA	NA	NA	NA	NA	0	NA	NA
Gr59a1	0.0217846	0.0127641	0.00498178	0	0.0320259	0	0.726225	0.311831	0.223691	0.275301	0.344937	0.176347	0.0708461	0	0.0893286	0.0364319	0.0551339	0	0.0154261	0	0.026705	0	0	0	0.0435318	0.0340818	0.0790569	0	0	0
Gr59a2	NA	0.0836914	0	0.00690157	0	0	NA	0.391972	0.524227	0.125617	0.146515	0.2351	NA	0.247026	0.0654529	0.0562045	0	0.0644412	NA	0	0	0	0	0	NA	0	0	0	0	0
Gr59a3	NA	NA	NA	NA	0	NA	NA	NA	NA	NA	0.138917	NA	NA	NA	NA	NA	0	NA	NA	NA	NA	NA	0	NA	NA	NA	NA	NA	0	NA
Gr59a4	NA	NA	NA	NA	9971.99	NA	NA	NA	NA	NA	8106.55	NA	NA	NA	NA	NA	7036.71	NA	NA	NA	NA	NA	11888.6	NA	NA	NA	NA	NA	8517.59	NA
Gr59d1	0.0116154	0.0181203	0	0.0499414	0	0	0.433008	0.956795	0.391844	0.569871	0.0787856	0.132142	0.0368627	0.0103361	0.0166954	0.0682348	0.0213896	0.0419978	0.0146222	0	0	0.0642735	0.0292447	0	0.0133279	0	0	0.0276243	0	0
Gr59d2	NA	0.00561143	NA	0.0645787	0.0064722	NA	NA	0.249274	NA	0.602982	0.300081	NA	NA	0.00839039	NA	0.0626347	0.0596507	NA	NA	0	NA	0	0	NA	NA	0.0186443	NA	0	0	NA
Gr59d4	NA	NA	NA	NA	0.00451619	NA	NA	NA	NA	NA	0.242562	NA	NA	NA	NA	NA	0.0310163	NA	NA	NA	NA	NA	0	NA	NA	NA	NA	NA	0.0273771	NA
Gr59d5	NA	NA	NA	NA	0.015146	NA	NA	NA	NA	NA	0.294784	NA	NA	NA	NA	NA	0.0216703	NA	NA	NA	NA	NA	0	NA	NA	NA	NA	NA	0	NA
Gr59d71	NA	NA	NA	NA	0.0189432	NA	NA	NA	NA	NA	0.604171	NA	NA	NA	NA	NA	0.0899981	NA	NA	NA	NA	NA	0	NA	NA	NA	NA	NA	0.133876	NA
Gr59d72	NA	NA	NA	NA	0.0248613	NA	NA	NA	NA	NA	0.166246	NA	NA	NA	NA	NA	0.0195221	NA	NA	NA	NA	NA	0	NA	NA	NA	NA	NA	0.0459801	NA
Gr59d8,1	NA	NA	NA	NA	0.00754204	NA	NA	NA	NA	NA	0.0331986	NA	NA	NA	NA	NA	0	NA	NA	NA	NA	NA	0	NA	NA	NA	NA	NA	0	NA
Gr59d8,2	NA	NA	NA	NA	0.062865	NA	NA	NA	NA	NA	0.274166	NA	NA	NA	NA	NA	0	NA	NA	NA	NA	NA	0	NA	NA	NA	NA	NA	0	NA
Gr59d8,3	NA	NA	NA	NA	0.0151088	NA	NA	NA	NA	NA	0.0628059	NA	NA	NA	NA	NA	0	NA	NA	NA	NA	NA	0	NA	NA	NA	NA	NA	0	NA
Gr59f1	0.010558	0.0921936	0.0211738	0.0188552	0.00719187	0.0185776	0.0511687	0	0.122271	0.0838451	0.0336831	0.118504	0.0335408	0.0129984	0.0425408	0.0226012	0.00852207	0.0146998	0.0680054	0.0563572	0.0896259	0.0455583	0.0231043	0.0437358	0.559634	0.0640853	0.348924	0	0.110022	0.22163
Gr59f2	NA	0	NA	NA	NA	NA	NA	0.0507238	NA	NA	NA	NA	NA	0	NA	NA	NA	NA	NA	0.139912	NA	NA	NA	NA	NA	0	NA	NA	NA	NA
Gr85a	0.0181353	0.067541	0.248884	0.0451362	5.81743	9.21906	0.43863	0.154597	0.339817	0.088504	0.785083	1.28802	0.0370717	0.00928953	0.0478339	0.0325853	1.28648	0.559401	0.105131	0.0294976	0.0258355	0.0530939	0.865074	0.960834	0.0288033	0.0300028	0	0	0.114795	0.197816
Gr85a2	NA	NA	0.131874	NA	0	0.600436	NA	NA	0.256301	NA	0	0.125693	NA	NA	0.879308	NA	0	0.0218125	NA	NA	0	NA	0.015523	0	NA	NA	0.0238393	NA	0	0
Gr98d1	0.363076	0.0305995	0.0144738	0.00651579	0.0706881	0.0405155	1.48714	0.432314	0.946858	0.636431	0.293775	1.14965	0.0372052	0.0169042	0.245794	0.220394	0	0.270122	0.0224851	0	0.0224542	0	0	0	0.0376085	0	0	0	0	0
Gr98d2	NA	0.0127529	0	0	NA	NA	NA	0.0361882	0.112251	0.155961	NA	NA	NA	0.0252796	0	0.0575702	NA	NA	NA	0	0	0	NA	NA	NA	0.0110592	0	0	NA	NA
Ir47a1	0.105129	0.0438629	0	0.0135116	0.00530544	0.0185334	0.922491	3.79355	0.808092	4.22874	0.508376	0.180836	0.0596647	0	0.00874083	0.733245	0	0	0.0483217	0.034504	0	0.0437349	0	0.0207334	0.0402321	0.0123109	0.0253505	0.0129961	0.0130239	0.0406836
Ir47a2	NA	NA	NA	NA	0.0950821	NA	NA	NA	NA	NA	0.00699887	NA	NA	NA	NA	NA	0.0888531	NA	NA	NA	NA	NA	0.0183647	NA	NA	NA	NA	NA	0.121778	NA
Ir52c	0.0804589	0.060321	0.153949	0.0206929	0.0323855	NA	0.0629547	0.0159621	0.0265503	0.00745851	0	NA	4.46468	0.819191	5.94677	0.449773	0.316416	NA	0	0	0	0	0	NA	0.00909762	0.0229875	0.0260003	0	0	NA
Ir52c2	NA	0.00326091	0.0694628	0.00682999	NA	0.0721824	NA	0	0	0	NA	0.0356463	NA	0	0.478383	0.65428	NA	0.561626	NA	0	0	0	NA	0.0149179	NA	0	0.00861051	0.0115848	NA	0.0290021
Ir52f1	NA	NA	NA	NA	0.339548	NA	NA	NA	NA	NA	0.00714218	NA	NA	NA	NA	NA	3.80866	NA	NA	NA	NA	NA	0	NA	NA	NA	NA	NA	0	NA
Ir52f2	NA	0.252531	0.775188	0.769203	1.79927	0.394026	NA	0.036198	0.0957433	0.0499261	1.83189	0.0500119	NA	0.598474	6.9978	5.24883	2.19986	5.14135	NA	0.014019	0.0124041	0.027729	1.85734	0.0342651	NA	0.0274501	0.0967645	0.0305766	5.01728	0.0516193
Ir56d	0.136494	0.270756	0.181253	0.127225	0.186143	0.740453	1.78625	1.78163	2.29073	2.89399	1.36429	3.02508	0.287314	0.242994	0.23634	0.847047	0.140993	0.479966	0.00946049	0.0092549	0	0.0100398	0	0.653374	0	0.0100982	0.0237754	0.00935869	0.0177843	0.159681
Ir56d2	NA	0	NA	NA	0.0047562	0.0133318	NA	0	NA	NA	0.08112	0.0153492	NA	0	NA	NA	0	0	NA	0	NA	NA	0.0208766	0.0131977	NA	0	NA	NA	0	0.0145982
Ir60b1	0.757643	0.213155	1.2481	3.61906	0.0105069	0.329933	0.196723	0.736532	2.23942	2.99098	0.00403541	0.176758	0.059405	0.0596698	0.135177	1.29363	0	0.262933	0.0508803	0.214334	0.396465	0.931957	0	0.0510329	0.0499407	0.104185	0.112898	0.850454	0	0.401473
Ir60b2	NA	0.887923	NA	2.53363	NA	0.00338893	NA	1.40595	NA	1.68876	NA	0.00749219	NA	0.489621	NA	1.42941	NA	0.0463539	NA	1.58998	NA	0.942702	NA	0	NA	0.487368	NA	1.72854	NA	0.0180862
Ir75b	23.6806	38.6773	36.5837	56.0766	28.2138	26.6232	0.11753	0.171791	0.0685897	0.467451	0.225451	0.105212	0.0432447	0.07511	0.0260556	0.127391	0.00514115	0.0315708	0	0.0292873	0.0246655	0.0165803	0	0.0550023	0.0397123	0	0.425267	0.00844499	0	0.184892
Ir75b2	NA	NA	6.76683	NA	NA	NA	NA	NA	0.0365672	NA	NA	NA	NA	NA	0	NA	NA	NA	NA	NA	0	NA	NA	NA	NA	NA	0.0570347	NA	NA	NA
Obp44a	4.17786	121.924	58.9816	119.628	56.1207	171.473	75.8806	66.202	78.1387	149.177	403.698	151.34	67.1126	59.0682	153.932	81.3837	45.6841	57.1012	1170.43	2748.79	1758.3	2114.34	2336.98	907.543	6.82555	4.91345	4.70498	14.0416	39.5377	53.0413
Obp44a2	NA	0.0198216	0	NA	NA	0	NA	0	0.0483265	NA	NA	1.13635	NA	0.0267006	0.0216797	NA	NA	0.23337	NA	3.62819	6.13614	NA	NA	1.40835	NA	0.0895641	0	NA	NA	0.0723365
Obp56e	652.881	1.37597	36.2482	22.45	0.148795	54.2804	11619.6	9.59949	3622.91	26.8906	0.254275	2099.32	482.035	0.397434	145.065	4.13692	0.257263	16.2975	268.59	0.112617	188.86	45.7749	0.0358727	5.03894	49.6835	0.229218	18.6097	0.365024	112.703	7.28713
Obp56e2	NA	NA	NA	NA	0.790553	NA	NA	NA	NA	NA	7.00856	NA	NA	NA	NA	NA	3.80796	NA	NA	NA	NA	NA	0.679149	NA	NA	NA	NA	NA	10.0401	NA
Or23a1	23.0605	40.0729	22.522	35.0284	1.15417	26.8747	0.115768	0.0716377	0.0101608	0.455657	0.0193568	0.107713	0.0385134	0.0474274	0	0.250448	0.00954609	0	0	0	0.0133405	0.144988	0	0	0	0	0.0257766	0.234478	0	0
Or23a2	NA	NA	NA	NA	19.5238	NA	NA	NA	NA	NA	0.141086	NA	NA	NA	NA	NA	0.0773174	NA	NA	NA	NA	NA	0.0456816	NA	NA	NA	NA	NA	0.121724	NA
Or23a3	NA	NA	NA	NA	1.30075	NA	NA	NA	NA	NA	0.0213775	NA	NA	NA	NA	NA	0	NA	NA	NA	NA	NA	0.0134051	NA	NA	NA	NA	NA	0	NA
Or23a4	NA	NA	NA	NA	0.890993	NA	NA	NA	NA	NA	0.00558487	NA	NA	NA	NA	NA	0.00922892	NA	NA	NA	NA	NA	0	NA	NA	NA	NA	NA	0	NA
Or47a	42.3744	65.5344	25.3446	10.5469	52.3386	55.6814	0.187637	0.182929	0.120592	0.0764788	0.288862	0.058464	0.0130977	0.106286	0	0.0263167	0	0	0.0255264	0.0327571	0.0188129	0.0500163	0.011295	0.115841	1.09238	0.132879	0	9.1755	0	0.0488449
Or47a2	NA	6.27977	NA	NA	NA	NA	NA	0.0189861	NA	NA	NA	NA	NA	0.039741	NA	NA	NA	NA	NA	0.012081	NA	NA	NA	NA	NA	0.108724	NA	NA	NA	NA
Or49a	1.12281	1.84331	0.0633283	4.86427	4.44094	0.39989	0.0187295	0.0175318	0.0178867	0.0506223	0.0102051	0	0	0.0482288	0.00780582	0.0289495	0	0	0.0221483	0.0814904	0	0.0398674	0	0.0219205	0	0.0254212	0.010926	0	0	0.0590248
Or49a1	NA	NA	NA	NA	0.0291951	NA	NA	NA	NA	NA	0	NA	NA	NA	NA	NA	0.0525952	NA	NA	NA	NA	NA	0	NA	NA	NA	NA	NA	0	NA
Or65b	31.159	55.3391	28.5773	24.0871	5.81757	16.0665	0.1376	0.033229	0.0117356	0.112208	0.0604445	0.0868217	0.0115574	0.105963	0	0	0	0.00261076	0	0	0	0	0.0137005	0	0	0	0.0102503	0.0124174	0	0.00438986
Or65b2	NA	NA	10.1927	NA	NA	NA	NA	NA	0.0435308	NA	NA	NA	NA	NA	0	NA	NA	NA	NA	NA	0	NA	NA	NA	NA	NA	0	NA	NA	NA
Or67a_1	NA	4.09084	NA	11.9868	24.2356	NA	NA	0	NA	0.0942364	0.19281	NA	NA	0	NA	0.019706	0	NA	NA	0	NA	0	0	NA	NA	0	NA	0	0	NA
Or67a_2	31.8032	48.4564	78.8582	48.515	NA	27.6676	0.164214	0.240413	0.230784	0.416227	NA	0.0663331	0.00665902	0.0307407	0.0876517	0.0319215	NA	0.0279992	0.0807268	0	0.100924	0	NA	0.0340019	0.0115829	0	0.0708395	0.0127278	NA	0.0457621
Or67a_3	NA	40.1034	NA	NA	NA	NA	NA	0.145129	NA	NA	NA	NA	NA	0.032649	NA	NA	NA	NA	NA	0.05574	NA	NA	NA	NA	NA	0.0137295	NA	NA	NA	NA
Or67a_4	NA	NA	NA	NA	12.3747	NA	NA	NA	NA	NA	0.0560166	NA	NA	NA	NA	NA	0	NA	NA	NA	NA	NA	0	NA	NA	NA	NA	NA	0	NA
Or67a_5	NA	NA	NA	NA	23.3418	NA	NA	NA	NA	NA	0.262825	NA	NA	NA	NA	NA	0.0170919	NA	NA	NA	NA	NA	0.0627163	NA	NA	NA	NA	NA	0.0670924	NA
Or67a_6	NA	NA	NA	NA	0	NA	NA	NA	NA	NA	0	NA	NA	NA	NA	NA	0	NA	NA	NA	NA	NA	0	NA	NA	NA	NA	NA	0.0119002	NA
Or67a_7	NA	NA	NA	NA	63.8238	NA	NA	NA	NA	NA	0.359312	NA	NA	NA	NA	NA	0	NA	NA	NA	NA	NA	0	NA	NA	NA	NA	NA	0	NA
ppk12	0.102929	2.33525	0.433377	0.848687	0.0756495	0.449438	0.134606	0.762938	1.40853	0.249197	0.0308414	0.618665	0.0908527	0.332771	0.624821	0.149202	0.00904509	0.296029	0.12495	1.16185	1.55566	0.533774	0.0380451	3.68021	0.0846922	0.0725951	0.126665	0.103434	0.0102222	1.07837
ppk12_2	NA	NA	NA	NA	0	NA	NA	NA	NA	NA	0	NA	NA	NA	NA	NA	0	NA	NA	NA	NA	NA	0	NA	NA	NA	NA	NA	0	NA
ppk6	0.371436	5.75023	0.564448	2.96406	0.0531351	0.291064	0.146902	0.741718	0.0202673	0.519355	0.0610799	0.0127317	0.0970026	0.984528	0.0190515	0.0942612	0	0.0136168	0.176207	0.18575	0.0816328	0.32441	0.0767286	0.154088	0.228606	0.30023	0.0430604	5.3374	0	0.442297
ppk6_2	NA	NA	NA	NA	0.00384204	NA	NA	NA	NA	NA	0.0363376	NA	NA	NA	NA	NA	0.0173779	NA	NA	NA	NA	NA	0.0138709	NA	NA	NA	NA	NA	0.0232904	NA
Trp1	146.861	112.759	166.126	0	149.751	135.155	161.422	124.71	126.71	0	129.853	149.297	109.912	70.9927	64.8068	0	69.4417	93.2577	99.0206	111.51	79.7731	0	78.985	115.133	126.576	107.33	136.168	0	104.754	155.115
Trp1_2	NA	NA	NA	0.00947314	NA	NA	NA	NA	NA	0.0106088	NA	NA	NA	NA	NA	0.0127949	NA	NA	NA	NA	NA	0	NA	NA	NA	NA	NA	0	NA	NA
Trp1_3	NA	NA	NA	54.1168	NA	NA	NA	NA	NA	58.3058	NA	NA	NA	NA	NA	38.9058	NA	NA	NA	NA	NA	32.1974	NA	NA	NA	NA	NA	62.7507	NA	NA
Trp1_4	NA	NA	NA	1.92771	NA	NA	NA	NA	NA	0.149707	NA	NA	NA	NA	NA	0.166692	NA	NA	NA	NA	NA	7.2809	NA	NA	NA	NA	NA	0.174696	NA	NA
Trpl	0.241454	0.508351	0.674857	0.855559	3.53644	0.932835	48.3721	102.73	69.7088	83.6404	153.602	51.2881	12.0179	13.2371	4.07268	19.6613	3.62803	2.50115	2.6559	6.28489	4.29448	4.20984	10.7941	5.62019	0.751299	0.403131	0.52286	1.04351	0.772665	0.320853
Trpl_2	NA	NA	NA	NA	12.9015	NA	NA	NA	NA	NA	465.618	NA	NA	NA	NA	NA	4.86165	NA	NA	NA	NA	NA	0.0802298	NA	NA	NA	NA	NA	0.337012	NA
Trpm	9.18469	11.3677	15.9093	11.0812	12.0634	9.47282	6.36185	6.9844	10.206	7.19017	7.42116	7.09072	8.86822	8.57248	12.3974	8.0598	7.74239	13.6445	2.7157	4.13633	3.04604	3.14972	3.45102	2.82516	8.492	5.25154	7.67454	8.73081	4.96343	5.97971
Trpm_2	NA	NA	8.98573	NA	NA	NA	NA	NA	4.71257	NA	NA	NA	NA	NA	7.18021	NA	NA	NA	NA	NA	1.97547	NA	NA	NA	NA	NA	4.81878	NA	NA	NA
