# Supplementary material for: Evolution of chemosensory tissues and cells across ecologically diverse Drosophilids
Source: Nat Commun. 2024 Feb 5;15:1047. doi: 10.1038/s41467-023-44558-4 (PMC10844241; doi:10.1038/s41467-023-44558-4)
Supplement: Supplementary file 13 — Supplementary Data 10 [file 41467_2023_44558_MOESM13_ESM.zip]

Archive with 8 entries (8 files):
- Dere_braker.gtf
- Dmel_braker.gtf
- __MACOSX/._Dmel_braker.gtf
- Dsan_braker.gtf
- Dsec_braker.gtf
- Dsim_braker.gtf
- Dsuz_braker.gtf
- __MACOSX/._Dsuz_braker.gtf
