# Supplementary material for: Evolution of chemosensory tissues and cells across ecologically diverse Drosophilids
Source: Nat Commun. 2024 Feb 5;15:1047. doi: 10.1038/s41467-023-44558-4 (PMC10844241; doi:10.1038/s41467-023-44558-4)
Supplement: Supplementary file 13 — Supplementary Data 10 [file 41467_2023_44558_MOESM13_ESM.zip › Dere_braker.gtf]

derer1.05_0	AUGUSTUS	start_codon	13594181	13594183	.	+	0	transcript_id "file_1_file_1_jg10291.t1"; gene_id "file_1_file_1_jg10291";
derer1.05_0	AUGUSTUS	CDS	13594181	13594443	1	+	0	transcript_id "file_1_file_1_jg10291.t1"; gene_id "file_1_file_1_jg10291";
derer1.05_0	AUGUSTUS	exon	13594181	13594443	.	+	.	transcript_id "file_1_file_1_jg10291.t1"; gene_id "file_1_file_1_jg10291";
derer1.05_0	AUGUSTUS	intron	13594444	13596526	.	+	.	transcript_id "file_1_file_1_jg10291.t1"; gene_id "file_1_file_1_jg10291";
derer1.05_0	AUGUSTUS	CDS	13596527	13596776	1	+	1	transcript_id "file_1_file_1_jg10291.t1"; gene_id "file_1_file_1_jg10291";
derer1.05_0	AUGUSTUS	exon	13596527	13596776	.	+	.	transcript_id "file_1_file_1_jg10291.t1"; gene_id "file_1_file_1_jg10291";
derer1.05_0	AUGUSTUS	intron	13596777	13596876	.	+	.	transcript_id "file_1_file_1_jg10291.t1"; gene_id "file_1_file_1_jg10291";
derer1.05_0	AUGUSTUS	CDS	13596877	13598014	1	+	0	transcript_id "file_1_file_1_jg10291.t1"; gene_id "file_1_file_1_jg10291";
derer1.05_0	AUGUSTUS	exon	13596877	13598014	.	+	.	transcript_id "file_1_file_1_jg10291.t1"; gene_id "file_1_file_1_jg10291";
derer1.05_0	AUGUSTUS	intron	13598015	13598643	.	+	.	transcript_id "file_1_file_1_jg10291.t1"; gene_id "file_1_file_1_jg10291";
derer1.05_0	AUGUSTUS	transcript	13594181	13598798	.	+	.	transcript_id "file_1_file_1_jg10291.t1"; gene_id "file_1_file_1_jg10291"
derer1.05_0	AUGUSTUS	gene	13574219	13598798	.	+	.	jg10291
derer1.05_0	AUGUSTUS	CDS	13598644	13598798	1	+	2	transcript_id "file_1_file_1_jg10291.t1"; gene_id "file_1_file_1_jg10291";
derer1.05_0	AUGUSTUS	exon	13598644	13598798	.	+	.	transcript_id "file_1_file_1_jg10291.t1"; gene_id "file_1_file_1_jg10291";
derer1.05_0	AUGUSTUS	stop_codon	13598796	13598798	.	+	0	transcript_id "file_1_file_1_jg10291.t1"; gene_id "file_1_file_1_jg10291";
derer1.05_2	AUGUSTUS	stop_codon	1573918	1573920	.	-	0	transcript_id "file_1_file_1_jg148.t1"; gene_id "file_1_file_1_jg148";
derer1.05_2	AUGUSTUS	CDS	1573918	1574021	0.95	-	2	transcript_id "file_1_file_1_jg148.t1"; gene_id "file_1_file_1_jg148";
derer1.05_2	AUGUSTUS	exon	1573918	1574021	.	-	.	transcript_id "file_1_file_1_jg148.t1"; gene_id "file_1_file_1_jg148";
derer1.05_2	AUGUSTUS	intron	1574022	1574081	.	-	.	transcript_id "file_1_file_1_jg148.t1"; gene_id "file_1_file_1_jg148";
derer1.05_2	AUGUSTUS	transcript	1573918	1574178	.	-	.	transcript_id "file_1_file_1_jg148.t1"; gene_id "file_1_file_1_jg148"
derer1.05_2	AUGUSTUS	gene	1573918	1574178	.	-	.	jg148
derer1.05_2	AUGUSTUS	CDS	1574082	1574178	0.94	-	0	transcript_id "file_1_file_1_jg148.t1"; gene_id "file_1_file_1_jg148";
derer1.05_2	AUGUSTUS	exon	1574082	1574178	.	-	.	transcript_id "file_1_file_1_jg148.t1"; gene_id "file_1_file_1_jg148";
derer1.05_2	AUGUSTUS	start_codon	1574176	1574178	.	-	0	transcript_id "file_1_file_1_jg148.t1"; gene_id "file_1_file_1_jg148";
derer1.05_1	AUGUSTUS	start_codon	7820421	7820423	.	+	0	transcript_id "file_1_file_1_jg13100.t1"; gene_id "file_1_file_1_jg13100";
derer1.05_1	AUGUSTUS	CDS	7820421	7821461	1	+	0	transcript_id "file_1_file_1_jg13100.t1"; gene_id "file_1_file_1_jg13100";
derer1.05_1	AUGUSTUS	exon	7820421	7821461	.	+	.	transcript_id "file_1_file_1_jg13100.t1"; gene_id "file_1_file_1_jg13100";
derer1.05_1	AUGUSTUS	transcript	7820421	7821461	.	+	.	transcript_id "file_1_file_1_jg13100.t1"; gene_id "file_1_file_1_jg13100"
derer1.05_1	AUGUSTUS	gene	7820421	7821461	.	+	.	jg13100
derer1.05_1	AUGUSTUS	stop_codon	7821459	7821461	.	+	0	transcript_id "file_1_file_1_jg13100.t1"; gene_id "file_1_file_1_jg13100";
derer1.05_5	AUGUSTUS	start_codon	2143232	2143234	.	+	0	transcript_id "file_1_file_1_jg5398.t1"; gene_id "file_1_file_1_jg5398";
derer1.05_5	AUGUSTUS	CDS	2143232	2143283	1	+	0	transcript_id "file_1_file_1_jg5398.t1"; gene_id "file_1_file_1_jg5398";
derer1.05_5	AUGUSTUS	exon	2143232	2143283	.	+	.	transcript_id "file_1_file_1_jg5398.t1"; gene_id "file_1_file_1_jg5398";
derer1.05_5	AUGUSTUS	intron	2143284	2143348	.	+	.	transcript_id "file_1_file_1_jg5398.t1"; gene_id "file_1_file_1_jg5398";
derer1.05_5	AUGUSTUS	CDS	2143349	2143504	1	+	2	transcript_id "file_1_file_1_jg5398.t1"; gene_id "file_1_file_1_jg5398";
derer1.05_5	AUGUSTUS	exon	2143349	2143504	.	+	.	transcript_id "file_1_file_1_jg5398.t1"; gene_id "file_1_file_1_jg5398";
derer1.05_5	AUGUSTUS	intron	2143505	2143558	.	+	.	transcript_id "file_1_file_1_jg5398.t1"; gene_id "file_1_file_1_jg5398";
derer1.05_5	AUGUSTUS	CDS	2143559	2143683	1	+	2	transcript_id "file_1_file_1_jg5398.t1"; gene_id "file_1_file_1_jg5398";
derer1.05_5	AUGUSTUS	exon	2143559	2143683	.	+	.	transcript_id "file_1_file_1_jg5398.t1"; gene_id "file_1_file_1_jg5398";
derer1.05_5	AUGUSTUS	intron	2143684	2143749	.	+	.	transcript_id "file_1_file_1_jg5398.t1"; gene_id "file_1_file_1_jg5398";
derer1.05_5	AUGUSTUS	transcript	2143232	2143839	.	+	.	transcript_id "file_1_file_1_jg5398.t1"; gene_id "file_1_file_1_jg5398"
derer1.05_5	AUGUSTUS	gene	2143232	2143839	.	+	.	jg5398
derer1.05_5	AUGUSTUS	CDS	2143750	2143839	1	+	0	transcript_id "file_1_file_1_jg5398.t1"; gene_id "file_1_file_1_jg5398";
derer1.05_5	AUGUSTUS	exon	2143750	2143839	.	+	.	transcript_id "file_1_file_1_jg5398.t1"; gene_id "file_1_file_1_jg5398";
derer1.05_5	AUGUSTUS	stop_codon	2143837	2143839	.	+	0	transcript_id "file_1_file_1_jg5398.t1"; gene_id "file_1_file_1_jg5398";
derer1.05_2	AUGUSTUS	start_codon	20331702	20331704	.	+	0	transcript_id "file_1_file_1_jg2501.t1"; gene_id "file_1_file_1_jg2501";
derer1.05_2	AUGUSTUS	CDS	20331702	20332154	0.68	+	0	transcript_id "file_1_file_1_jg2501.t1"; gene_id "file_1_file_1_jg2501";
derer1.05_2	AUGUSTUS	exon	20331702	20332154	.	+	.	transcript_id "file_1_file_1_jg2501.t1"; gene_id "file_1_file_1_jg2501";
derer1.05_2	AUGUSTUS	intron	20332155	20332207	.	+	.	transcript_id "file_1_file_1_jg2501.t1"; gene_id "file_1_file_1_jg2501";
derer1.05_2	AUGUSTUS	transcript	20331702	20332363	.	+	.	transcript_id "file_1_file_1_jg2501.t1"; gene_id "file_1_file_1_jg2501"
derer1.05_2	AUGUSTUS	gene	20331702	20332363	.	+	.	jg2501
derer1.05_2	AUGUSTUS	CDS	20332208	20332363	0.66	+	0	transcript_id "file_1_file_1_jg2501.t1"; gene_id "file_1_file_1_jg2501";
derer1.05_2	AUGUSTUS	exon	20332208	20332363	.	+	.	transcript_id "file_1_file_1_jg2501.t1"; gene_id "file_1_file_1_jg2501";
derer1.05_2	AUGUSTUS	stop_codon	20332361	20332363	.	+	0	transcript_id "file_1_file_1_jg2501.t1"; gene_id "file_1_file_1_jg2501";
derer1.05_0	AUGUSTUS	stop_codon	16673537	16673539	.	-	0	transcript_id "file_1_file_1_jg10686.t1"; gene_id "file_1_file_1_jg10686";
derer1.05_0	AUGUSTUS	CDS	16673537	16673644	1	-	0	transcript_id "file_1_file_1_jg10686.t1"; gene_id "file_1_file_1_jg10686";
derer1.05_0	AUGUSTUS	exon	16673537	16673644	.	-	.	transcript_id "file_1_file_1_jg10686.t1"; gene_id "file_1_file_1_jg10686";
derer1.05_0	AUGUSTUS	intron	16673645	16673692	.	-	.	transcript_id "file_1_file_1_jg10686.t1"; gene_id "file_1_file_1_jg10686";
derer1.05_0	AUGUSTUS	CDS	16673693	16673935	1	-	0	transcript_id "file_1_file_1_jg10686.t1"; gene_id "file_1_file_1_jg10686";
derer1.05_0	AUGUSTUS	exon	16673693	16673935	.	-	.	transcript_id "file_1_file_1_jg10686.t1"; gene_id "file_1_file_1_jg10686";
derer1.05_0	AUGUSTUS	intron	16673936	16674219	.	-	.	transcript_id "file_1_file_1_jg10686.t1"; gene_id "file_1_file_1_jg10686";
derer1.05_0	AUGUSTUS	transcript	16673537	16674273	.	-	.	transcript_id "file_1_file_1_jg10686.t1"; gene_id "file_1_file_1_jg10686"
derer1.05_0	AUGUSTUS	gene	16673537	16674273	.	-	.	jg10686
derer1.05_0	AUGUSTUS	CDS	16674220	16674273	1	-	0	transcript_id "file_1_file_1_jg10686.t1"; gene_id "file_1_file_1_jg10686";
derer1.05_0	AUGUSTUS	exon	16674220	16674273	.	-	.	transcript_id "file_1_file_1_jg10686.t1"; gene_id "file_1_file_1_jg10686";
derer1.05_0	AUGUSTUS	start_codon	16674271	16674273	.	-	0	transcript_id "file_1_file_1_jg10686.t1"; gene_id "file_1_file_1_jg10686";
derer1.05_0	AUGUSTUS	start_codon	19794067	19794069	.	+	0	transcript_id "file_1_file_1_jg11216.t2"; gene_id "file_1_file_1_jg11216";
derer1.05_0	AUGUSTUS	CDS	19794067	19794264	1	+	0	transcript_id "file_1_file_1_jg11216.t2"; gene_id "file_1_file_1_jg11216";
derer1.05_0	AUGUSTUS	exon	19794067	19794264	.	+	.	transcript_id "file_1_file_1_jg11216.t2"; gene_id "file_1_file_1_jg11216";
derer1.05_0	AUGUSTUS	intron	19794265	19795584	.	+	.	transcript_id "file_1_file_1_jg11216.t2"; gene_id "file_1_file_1_jg11216";
derer1.05_0	AUGUSTUS	CDS	19795585	19795851	1	+	0	transcript_id "file_1_file_1_jg11216.t2"; gene_id "file_1_file_1_jg11216";
derer1.05_0	AUGUSTUS	exon	19795585	19795851	.	+	.	transcript_id "file_1_file_1_jg11216.t2"; gene_id "file_1_file_1_jg11216";
derer1.05_0	AUGUSTUS	intron	19795852	19795909	.	+	.	transcript_id "file_1_file_1_jg11216.t2"; gene_id "file_1_file_1_jg11216";
derer1.05_0	AUGUSTUS	CDS	19795910	19796323	1	+	0	transcript_id "file_1_file_1_jg11216.t2"; gene_id "file_1_file_1_jg11216";
derer1.05_0	AUGUSTUS	exon	19795910	19796323	.	+	.	transcript_id "file_1_file_1_jg11216.t2"; gene_id "file_1_file_1_jg11216";
derer1.05_0	AUGUSTUS	intron	19796324	19796386	.	+	.	transcript_id "file_1_file_1_jg11216.t2"; gene_id "file_1_file_1_jg11216";
derer1.05_0	AUGUSTUS	CDS	19796387	19796680	1	+	0	transcript_id "file_1_file_1_jg11216.t2"; gene_id "file_1_file_1_jg11216";
derer1.05_0	AUGUSTUS	exon	19796387	19796680	.	+	.	transcript_id "file_1_file_1_jg11216.t2"; gene_id "file_1_file_1_jg11216";
derer1.05_0	AUGUSTUS	intron	19796681	19797377	.	+	.	transcript_id "file_1_file_1_jg11216.t2"; gene_id "file_1_file_1_jg11216";
derer1.05_0	AUGUSTUS	CDS	19797378	19797584	1	+	0	transcript_id "file_1_file_1_jg11216.t2"; gene_id "file_1_file_1_jg11216";
derer1.05_0	AUGUSTUS	exon	19797378	19797584	.	+	.	transcript_id "file_1_file_1_jg11216.t2"; gene_id "file_1_file_1_jg11216";
derer1.05_0	AUGUSTUS	intron	19797585	19797642	.	+	.	transcript_id "file_1_file_1_jg11216.t2"; gene_id "file_1_file_1_jg11216";
derer1.05_0	AUGUSTUS	transcript	19794067	19797870	.	+	.	transcript_id "file_1_file_1_jg11216.t2"; gene_id "file_1_file_1_jg11216"
derer1.05_0	AUGUSTUS	CDS	19797643	19797870	1	+	0	transcript_id "file_1_file_1_jg11216.t2"; gene_id "file_1_file_1_jg11216";
derer1.05_0	AUGUSTUS	exon	19797643	19797870	.	+	.	transcript_id "file_1_file_1_jg11216.t2"; gene_id "file_1_file_1_jg11216";
derer1.05_0	AUGUSTUS	stop_codon	19797868	19797870	.	+	0	transcript_id "file_1_file_1_jg11216.t2"; gene_id "file_1_file_1_jg11216";
derer1.05_4	AUGUSTUS	start_codon	11324530	11324532	.	+	0	transcript_id "file_1_file_1_jg4263.t1"; gene_id "file_1_file_1_jg4263";
derer1.05_4	AUGUSTUS	CDS	11324530	11324540	1	+	0	transcript_id "file_1_file_1_jg4263.t1"; gene_id "file_1_file_1_jg4263";
derer1.05_4	AUGUSTUS	exon	11324530	11324540	.	+	.	transcript_id "file_1_file_1_jg4263.t1"; gene_id "file_1_file_1_jg4263";
derer1.05_4	AUGUSTUS	intron	11324541	11324604	.	+	.	transcript_id "file_1_file_1_jg4263.t1"; gene_id "file_1_file_1_jg4263";
derer1.05_4	AUGUSTUS	CDS	11324605	11325524	0.99	+	1	transcript_id "file_1_file_1_jg4263.t1"; gene_id "file_1_file_1_jg4263";
derer1.05_4	AUGUSTUS	exon	11324605	11325524	.	+	.	transcript_id "file_1_file_1_jg4263.t1"; gene_id "file_1_file_1_jg4263";
derer1.05_4	AUGUSTUS	intron	11325525	11325626	.	+	.	transcript_id "file_1_file_1_jg4263.t1"; gene_id "file_1_file_1_jg4263";
derer1.05_4	AUGUSTUS	CDS	11325627	11327746	1	+	2	transcript_id "file_1_file_1_jg4263.t1"; gene_id "file_1_file_1_jg4263";
derer1.05_4	AUGUSTUS	exon	11325627	11327746	.	+	.	transcript_id "file_1_file_1_jg4263.t1"; gene_id "file_1_file_1_jg4263";
derer1.05_4	AUGUSTUS	intron	11327747	11327808	.	+	.	transcript_id "file_1_file_1_jg4263.t1"; gene_id "file_1_file_1_jg4263";
derer1.05_4	AUGUSTUS	CDS	11327809	11329850	1	+	0	transcript_id "file_1_file_1_jg4263.t1"; gene_id "file_1_file_1_jg4263";
derer1.05_4	AUGUSTUS	exon	11327809	11329850	.	+	.	transcript_id "file_1_file_1_jg4263.t1"; gene_id "file_1_file_1_jg4263";
derer1.05_4	AUGUSTUS	intron	11329851	11329919	.	+	.	transcript_id "file_1_file_1_jg4263.t1"; gene_id "file_1_file_1_jg4263";
derer1.05_4	AUGUSTUS	CDS	11329920	11330160	1	+	1	transcript_id "file_1_file_1_jg4263.t1"; gene_id "file_1_file_1_jg4263";
derer1.05_4	AUGUSTUS	exon	11329920	11330160	.	+	.	transcript_id "file_1_file_1_jg4263.t1"; gene_id "file_1_file_1_jg4263";
derer1.05_4	AUGUSTUS	intron	11330161	11330218	.	+	.	transcript_id "file_1_file_1_jg4263.t1"; gene_id "file_1_file_1_jg4263";
derer1.05_4	AUGUSTUS	transcript	11324530	11330662	.	+	.	transcript_id "file_1_file_1_jg4263.t1"; gene_id "file_1_file_1_jg4263"
derer1.05_4	AUGUSTUS	gene	11324530	11330662	.	+	.	jg4263
derer1.05_4	AUGUSTUS	CDS	11330219	11330662	1	+	0	transcript_id "file_1_file_1_jg4263.t1"; gene_id "file_1_file_1_jg4263";
derer1.05_4	AUGUSTUS	exon	11330219	11330662	.	+	.	transcript_id "file_1_file_1_jg4263.t1"; gene_id "file_1_file_1_jg4263";
derer1.05_4	AUGUSTUS	stop_codon	11330660	11330662	.	+	0	transcript_id "file_1_file_1_jg4263.t1"; gene_id "file_1_file_1_jg4263";
derer1.05_4	AUGUSTUS	stop_codon	572783	572785	.	-	0	transcript_id "file_1_file_1_jg2981.t1"; gene_id "file_1_file_1_jg2981";
derer1.05_4	AUGUSTUS	CDS	572783	573415	1	-	0	transcript_id "file_1_file_1_jg2981.t1"; gene_id "file_1_file_1_jg2981";
derer1.05_4	AUGUSTUS	exon	572783	573415	.	-	.	transcript_id "file_1_file_1_jg2981.t1"; gene_id "file_1_file_1_jg2981";
derer1.05_4	AUGUSTUS	intron	573416	573474	.	-	.	transcript_id "file_1_file_1_jg2981.t1"; gene_id "file_1_file_1_jg2981";
derer1.05_4	AUGUSTUS	CDS	573475	573709	1	-	1	transcript_id "file_1_file_1_jg2981.t1"; gene_id "file_1_file_1_jg2981";
derer1.05_4	AUGUSTUS	exon	573475	573709	.	-	.	transcript_id "file_1_file_1_jg2981.t1"; gene_id "file_1_file_1_jg2981";
derer1.05_4	AUGUSTUS	intron	573710	573770	.	-	.	transcript_id "file_1_file_1_jg2981.t1"; gene_id "file_1_file_1_jg2981";
derer1.05_4	AUGUSTUS	transcript	572783	573922	.	-	.	transcript_id "file_1_file_1_jg2981.t1"; gene_id "file_1_file_1_jg2981"
derer1.05_4	AUGUSTUS	gene	572783	573922	.	-	.	jg2981
derer1.05_4	AUGUSTUS	CDS	573771	573922	1	-	0	transcript_id "file_1_file_1_jg2981.t1"; gene_id "file_1_file_1_jg2981";
derer1.05_4	AUGUSTUS	exon	573771	573922	.	-	.	transcript_id "file_1_file_1_jg2981.t1"; gene_id "file_1_file_1_jg2981";
derer1.05_4	AUGUSTUS	start_codon	573920	573922	.	-	0	transcript_id "file_1_file_1_jg2981.t1"; gene_id "file_1_file_1_jg2981";
derer1.05_0	AUGUSTUS	stop_codon	11988749	11988751	.	-	0	transcript_id "file_1_file_1_jg10083.t1"; gene_id "file_1_file_1_jg10083";
derer1.05_0	AUGUSTUS	CDS	11988749	11989114	0.95	-	0	transcript_id "file_1_file_1_jg10083.t1"; gene_id "file_1_file_1_jg10083";
derer1.05_0	AUGUSTUS	exon	11988749	11989114	.	-	.	transcript_id "file_1_file_1_jg10083.t1"; gene_id "file_1_file_1_jg10083";
derer1.05_0	AUGUSTUS	transcript	11988749	11989114	.	-	.	transcript_id "file_1_file_1_jg10083.t1"; gene_id "file_1_file_1_jg10083"
derer1.05_0	AUGUSTUS	gene	11988749	11989114	.	-	.	jg10083
derer1.05_0	AUGUSTUS	start_codon	11989112	11989114	.	-	0	transcript_id "file_1_file_1_jg10083.t1"; gene_id "file_1_file_1_jg10083";
derer1.05_4	AUGUSTUS	start_codon	13600826	13600828	.	+	0	transcript_id "file_1_file_1_jg4576.t1"; gene_id "file_1_file_1_jg4576";
derer1.05_4	AUGUSTUS	CDS	13600826	13601818	1	+	0	transcript_id "file_1_file_1_jg4576.t1"; gene_id "file_1_file_1_jg4576";
derer1.05_4	AUGUSTUS	exon	13600826	13601818	.	+	.	transcript_id "file_1_file_1_jg4576.t1"; gene_id "file_1_file_1_jg4576";
derer1.05_4	AUGUSTUS	intron	13601819	13601882	.	+	.	transcript_id "file_1_file_1_jg4576.t1"; gene_id "file_1_file_1_jg4576";
derer1.05_4	AUGUSTUS	transcript	13600826	13602545	.	+	.	transcript_id "file_1_file_1_jg4576.t1"; gene_id "file_1_file_1_jg4576"
derer1.05_4	AUGUSTUS	gene	13600826	13602545	.	+	.	jg4576
derer1.05_4	AUGUSTUS	CDS	13601883	13602545	1	+	0	transcript_id "file_1_file_1_jg4576.t1"; gene_id "file_1_file_1_jg4576";
derer1.05_4	AUGUSTUS	exon	13601883	13602545	.	+	.	transcript_id "file_1_file_1_jg4576.t1"; gene_id "file_1_file_1_jg4576";
derer1.05_4	AUGUSTUS	stop_codon	13602543	13602545	.	+	0	transcript_id "file_1_file_1_jg4576.t1"; gene_id "file_1_file_1_jg4576";
derer1.05_0	AUGUSTUS	stop_codon	18614106	18614108	.	-	0	transcript_id "file_1_file_1_jg11002.t2"; gene_id "file_1_file_1_jg11002";
derer1.05_0	AUGUSTUS	CDS	18614106	18614145	1	-	1	transcript_id "file_1_file_1_jg11002.t2"; gene_id "file_1_file_1_jg11002";
derer1.05_0	AUGUSTUS	exon	18614106	18614145	.	-	.	transcript_id "file_1_file_1_jg11002.t2"; gene_id "file_1_file_1_jg11002";
derer1.05_0	AUGUSTUS	intron	18614146	18614210	.	-	.	transcript_id "file_1_file_1_jg11002.t2"; gene_id "file_1_file_1_jg11002";
derer1.05_0	AUGUSTUS	CDS	18614211	18614344	1	-	0	transcript_id "file_1_file_1_jg11002.t2"; gene_id "file_1_file_1_jg11002";
derer1.05_0	AUGUSTUS	exon	18614211	18614344	.	-	.	transcript_id "file_1_file_1_jg11002.t2"; gene_id "file_1_file_1_jg11002";
derer1.05_0	AUGUSTUS	intron	18614345	18614498	.	-	.	transcript_id "file_1_file_1_jg11002.t2"; gene_id "file_1_file_1_jg11002";
derer1.05_0	AUGUSTUS	CDS	18614499	18614900	1	-	0	transcript_id "file_1_file_1_jg11002.t2"; gene_id "file_1_file_1_jg11002";
derer1.05_0	AUGUSTUS	exon	18614499	18614900	.	-	.	transcript_id "file_1_file_1_jg11002.t2"; gene_id "file_1_file_1_jg11002";
derer1.05_0	AUGUSTUS	intron	18614901	18615150	.	-	.	transcript_id "file_1_file_1_jg11002.t2"; gene_id "file_1_file_1_jg11002";
derer1.05_0	AUGUSTUS	transcript	18614106	18615249	.	-	.	transcript_id "file_1_file_1_jg11002.t2"; gene_id "file_1_file_1_jg11002"
derer1.05_0	AUGUSTUS	CDS	18615151	18615249	1	-	0	transcript_id "file_1_file_1_jg11002.t2"; gene_id "file_1_file_1_jg11002";
derer1.05_0	AUGUSTUS	exon	18615151	18615249	.	-	.	transcript_id "file_1_file_1_jg11002.t2"; gene_id "file_1_file_1_jg11002";
derer1.05_0	AUGUSTUS	start_codon	18615247	18615249	.	-	0	transcript_id "file_1_file_1_jg11002.t2"; gene_id "file_1_file_1_jg11002";
derer1.05_1	AUGUSTUS	start_codon	1573152	1573154	.	+	0	transcript_id "file_1_file_1_jg12316.t1"; gene_id "file_1_file_1_jg12316";
derer1.05_1	AUGUSTUS	CDS	1573152	1577027	1	+	0	transcript_id "file_1_file_1_jg12316.t1"; gene_id "file_1_file_1_jg12316";
derer1.05_1	AUGUSTUS	exon	1573152	1577027	.	+	.	transcript_id "file_1_file_1_jg12316.t1"; gene_id "file_1_file_1_jg12316";
derer1.05_1	AUGUSTUS	intron	1577028	1577091	.	+	.	transcript_id "file_1_file_1_jg12316.t1"; gene_id "file_1_file_1_jg12316";
derer1.05_1	AUGUSTUS	CDS	1577092	1577878	1	+	0	transcript_id "file_1_file_1_jg12316.t1"; gene_id "file_1_file_1_jg12316";
derer1.05_1	AUGUSTUS	exon	1577092	1577878	.	+	.	transcript_id "file_1_file_1_jg12316.t1"; gene_id "file_1_file_1_jg12316";
derer1.05_1	AUGUSTUS	intron	1577879	1577936	.	+	.	transcript_id "file_1_file_1_jg12316.t1"; gene_id "file_1_file_1_jg12316";
derer1.05_1	AUGUSTUS	transcript	1573152	1579330	.	+	.	transcript_id "file_1_file_1_jg12316.t1"; gene_id "file_1_file_1_jg12316"
derer1.05_1	AUGUSTUS	gene	1573152	1579330	.	+	.	jg12316
derer1.05_1	AUGUSTUS	CDS	1577937	1579330	1	+	2	transcript_id "file_1_file_1_jg12316.t1"; gene_id "file_1_file_1_jg12316";
derer1.05_1	AUGUSTUS	exon	1577937	1579330	.	+	.	transcript_id "file_1_file_1_jg12316.t1"; gene_id "file_1_file_1_jg12316";
derer1.05_1	AUGUSTUS	stop_codon	1579328	1579330	.	+	0	transcript_id "file_1_file_1_jg12316.t1"; gene_id "file_1_file_1_jg12316";
derer1.05_1	AUGUSTUS	stop_codon	20472651	20472653	.	-	0	transcript_id "file_1_file_1_jg14637.t1"; gene_id "file_1_file_1_jg14637";
derer1.05_1	AUGUSTUS	CDS	20472651	20472756	1	-	1	transcript_id "file_1_file_1_jg14637.t1"; gene_id "file_1_file_1_jg14637";
derer1.05_1	AUGUSTUS	exon	20472651	20472756	.	-	.	transcript_id "file_1_file_1_jg14637.t1"; gene_id "file_1_file_1_jg14637";
derer1.05_1	AUGUSTUS	intron	20472757	20473851	.	-	.	transcript_id "file_1_file_1_jg14637.t1"; gene_id "file_1_file_1_jg14637";
derer1.05_1	AUGUSTUS	CDS	20473852	20474369	1	-	0	transcript_id "file_1_file_1_jg14637.t1"; gene_id "file_1_file_1_jg14637";
derer1.05_1	AUGUSTUS	exon	20473852	20474369	.	-	.	transcript_id "file_1_file_1_jg14637.t1"; gene_id "file_1_file_1_jg14637";
derer1.05_1	AUGUSTUS	intron	20474370	20474435	.	-	.	transcript_id "file_1_file_1_jg14637.t1"; gene_id "file_1_file_1_jg14637";
derer1.05_1	AUGUSTUS	CDS	20474436	20474830	1	-	2	transcript_id "file_1_file_1_jg14637.t1"; gene_id "file_1_file_1_jg14637";
derer1.05_1	AUGUSTUS	exon	20474436	20474830	.	-	.	transcript_id "file_1_file_1_jg14637.t1"; gene_id "file_1_file_1_jg14637";
derer1.05_1	AUGUSTUS	intron	20474831	20475915	.	-	.	transcript_id "file_1_file_1_jg14637.t1"; gene_id "file_1_file_1_jg14637";
derer1.05_1	AUGUSTUS	transcript	20472651	20476075	.	-	.	transcript_id "file_1_file_1_jg14637.t1"; gene_id "file_1_file_1_jg14637"
derer1.05_1	AUGUSTUS	gene	20472651	20476075	.	-	.	jg14637
derer1.05_1	AUGUSTUS	CDS	20475916	20476075	1	-	0	transcript_id "file_1_file_1_jg14637.t1"; gene_id "file_1_file_1_jg14637";
derer1.05_1	AUGUSTUS	exon	20475916	20476075	.	-	.	transcript_id "file_1_file_1_jg14637.t1"; gene_id "file_1_file_1_jg14637";
derer1.05_1	AUGUSTUS	start_codon	20476073	20476075	.	-	0	transcript_id "file_1_file_1_jg14637.t1"; gene_id "file_1_file_1_jg14637";
derer1.05_2	AUGUSTUS	stop_codon	7409914	7409916	.	-	0	transcript_id "file_1_file_1_jg693.t1"; gene_id "file_1_file_1_jg693";
derer1.05_2	AUGUSTUS	CDS	7409914	7410016	1	-	1	transcript_id "file_1_file_1_jg693.t1"; gene_id "file_1_file_1_jg693";
derer1.05_2	AUGUSTUS	exon	7409914	7410016	.	-	.	transcript_id "file_1_file_1_jg693.t1"; gene_id "file_1_file_1_jg693";
derer1.05_2	AUGUSTUS	intron	7410017	7410640	.	-	.	transcript_id "file_1_file_1_jg693.t1"; gene_id "file_1_file_1_jg693";
derer1.05_2	AUGUSTUS	transcript	7409914	7410927	.	-	.	transcript_id "file_1_file_1_jg693.t1"; gene_id "file_1_file_1_jg693"
derer1.05_2	AUGUSTUS	gene	7409914	7410927	.	-	.	jg693
derer1.05_2	AUGUSTUS	CDS	7410641	7410927	1	-	0	transcript_id "file_1_file_1_jg693.t1"; gene_id "file_1_file_1_jg693";
derer1.05_2	AUGUSTUS	exon	7410641	7410927	.	-	.	transcript_id "file_1_file_1_jg693.t1"; gene_id "file_1_file_1_jg693";
derer1.05_2	AUGUSTUS	start_codon	7410925	7410927	.	-	0	transcript_id "file_1_file_1_jg693.t1"; gene_id "file_1_file_1_jg693";
derer1.05_3	AUGUSTUS	start_codon	5350685	5350687	.	+	0	transcript_id "file_1_file_1_jg7092.t1"; gene_id "file_1_file_1_jg7092";
derer1.05_3	AUGUSTUS	CDS	5350685	5350912	1	+	0	transcript_id "file_1_file_1_jg7092.t1"; gene_id "file_1_file_1_jg7092";
derer1.05_3	AUGUSTUS	exon	5350685	5350912	.	+	.	transcript_id "file_1_file_1_jg7092.t1"; gene_id "file_1_file_1_jg7092";
derer1.05_3	AUGUSTUS	intron	5350913	5350975	.	+	.	transcript_id "file_1_file_1_jg7092.t1"; gene_id "file_1_file_1_jg7092";
derer1.05_3	AUGUSTUS	transcript	5350685	5350984	.	+	.	transcript_id "file_1_file_1_jg7092.t1"; gene_id "file_1_file_1_jg7092"
derer1.05_3	AUGUSTUS	gene	5350685	5350984	.	+	.	jg7092
derer1.05_3	AUGUSTUS	CDS	5350976	5350984	1	+	0	transcript_id "file_1_file_1_jg7092.t1"; gene_id "file_1_file_1_jg7092";
derer1.05_3	AUGUSTUS	exon	5350976	5350984	.	+	.	transcript_id "file_1_file_1_jg7092.t1"; gene_id "file_1_file_1_jg7092";
derer1.05_3	AUGUSTUS	stop_codon	5350982	5350984	.	+	0	transcript_id "file_1_file_1_jg7092.t1"; gene_id "file_1_file_1_jg7092";
derer1.05_0	AUGUSTUS	start_codon	3363039	3363041	.	+	0	transcript_id "file_1_file_1_jg9062.t1"; gene_id "file_1_file_1_jg9062";
derer1.05_0	AUGUSTUS	CDS	3363039	3363117	1	+	0	transcript_id "file_1_file_1_jg9062.t1"; gene_id "file_1_file_1_jg9062";
derer1.05_0	AUGUSTUS	exon	3363039	3363117	.	+	.	transcript_id "file_1_file_1_jg9062.t1"; gene_id "file_1_file_1_jg9062";
derer1.05_0	AUGUSTUS	intron	3363118	3363179	.	+	.	transcript_id "file_1_file_1_jg9062.t1"; gene_id "file_1_file_1_jg9062";
derer1.05_0	AUGUSTUS	CDS	3363180	3363409	1	+	2	transcript_id "file_1_file_1_jg9062.t1"; gene_id "file_1_file_1_jg9062";
derer1.05_0	AUGUSTUS	exon	3363180	3363409	.	+	.	transcript_id "file_1_file_1_jg9062.t1"; gene_id "file_1_file_1_jg9062";
derer1.05_0	AUGUSTUS	intron	3363410	3363472	.	+	.	transcript_id "file_1_file_1_jg9062.t1"; gene_id "file_1_file_1_jg9062";
derer1.05_0	AUGUSTUS	CDS	3363473	3363603	1	+	0	transcript_id "file_1_file_1_jg9062.t1"; gene_id "file_1_file_1_jg9062";
derer1.05_0	AUGUSTUS	exon	3363473	3363603	.	+	.	transcript_id "file_1_file_1_jg9062.t1"; gene_id "file_1_file_1_jg9062";
derer1.05_0	AUGUSTUS	intron	3363604	3363767	.	+	.	transcript_id "file_1_file_1_jg9062.t1"; gene_id "file_1_file_1_jg9062";
derer1.05_0	AUGUSTUS	CDS	3363768	3364114	1	+	1	transcript_id "file_1_file_1_jg9062.t1"; gene_id "file_1_file_1_jg9062";
derer1.05_0	AUGUSTUS	exon	3363768	3364114	.	+	.	transcript_id "file_1_file_1_jg9062.t1"; gene_id "file_1_file_1_jg9062";
derer1.05_0	AUGUSTUS	intron	3364115	3364169	.	+	.	transcript_id "file_1_file_1_jg9062.t1"; gene_id "file_1_file_1_jg9062";
derer1.05_0	AUGUSTUS	CDS	3364170	3364582	1	+	2	transcript_id "file_1_file_1_jg9062.t1"; gene_id "file_1_file_1_jg9062";
derer1.05_0	AUGUSTUS	exon	3364170	3364582	.	+	.	transcript_id "file_1_file_1_jg9062.t1"; gene_id "file_1_file_1_jg9062";
derer1.05_0	AUGUSTUS	intron	3364583	3364649	.	+	.	transcript_id "file_1_file_1_jg9062.t1"; gene_id "file_1_file_1_jg9062";
derer1.05_0	AUGUSTUS	transcript	3363039	3364850	.	+	.	transcript_id "file_1_file_1_jg9062.t1"; gene_id "file_1_file_1_jg9062"
derer1.05_0	AUGUSTUS	gene	3363039	3364850	.	+	.	jg9062
derer1.05_0	AUGUSTUS	CDS	3364650	3364850	1	+	0	transcript_id "file_1_file_1_jg9062.t1"; gene_id "file_1_file_1_jg9062";
derer1.05_0	AUGUSTUS	exon	3364650	3364850	.	+	.	transcript_id "file_1_file_1_jg9062.t1"; gene_id "file_1_file_1_jg9062";
derer1.05_0	AUGUSTUS	stop_codon	3364848	3364850	.	+	0	transcript_id "file_1_file_1_jg9062.t1"; gene_id "file_1_file_1_jg9062";
derer1.05_0	AUGUSTUS	start_codon	18998121	18998123	.	+	0	transcript_id "file_1_file_1_jg11076.t1"; gene_id "file_1_file_1_jg11076";
derer1.05_0	AUGUSTUS	CDS	18998121	18998236	1	+	0	transcript_id "file_1_file_1_jg11076.t1"; gene_id "file_1_file_1_jg11076";
derer1.05_0	AUGUSTUS	exon	18998121	18998236	.	+	.	transcript_id "file_1_file_1_jg11076.t1"; gene_id "file_1_file_1_jg11076";
derer1.05_0	AUGUSTUS	intron	18998237	19000222	.	+	.	transcript_id "file_1_file_1_jg11076.t1"; gene_id "file_1_file_1_jg11076";
derer1.05_0	AUGUSTUS	CDS	19000223	19000376	1	+	1	transcript_id "file_1_file_1_jg11076.t1"; gene_id "file_1_file_1_jg11076";
derer1.05_0	AUGUSTUS	exon	19000223	19000376	.	+	.	transcript_id "file_1_file_1_jg11076.t1"; gene_id "file_1_file_1_jg11076";
derer1.05_0	AUGUSTUS	intron	19000377	19000435	.	+	.	transcript_id "file_1_file_1_jg11076.t1"; gene_id "file_1_file_1_jg11076";
derer1.05_0	AUGUSTUS	CDS	19000436	19000575	1	+	0	transcript_id "file_1_file_1_jg11076.t1"; gene_id "file_1_file_1_jg11076";
derer1.05_0	AUGUSTUS	exon	19000436	19000575	.	+	.	transcript_id "file_1_file_1_jg11076.t1"; gene_id "file_1_file_1_jg11076";
derer1.05_0	AUGUSTUS	intron	19000576	19000640	.	+	.	transcript_id "file_1_file_1_jg11076.t1"; gene_id "file_1_file_1_jg11076";
derer1.05_0	AUGUSTUS	CDS	19000641	19000839	1	+	1	transcript_id "file_1_file_1_jg11076.t1"; gene_id "file_1_file_1_jg11076";
derer1.05_0	AUGUSTUS	exon	19000641	19000839	.	+	.	transcript_id "file_1_file_1_jg11076.t1"; gene_id "file_1_file_1_jg11076";
derer1.05_0	AUGUSTUS	intron	19000840	19000908	.	+	.	transcript_id "file_1_file_1_jg11076.t1"; gene_id "file_1_file_1_jg11076";
derer1.05_0	AUGUSTUS	transcript	18998121	19000953	.	+	.	transcript_id "file_1_file_1_jg11076.t1"; gene_id "file_1_file_1_jg11076"
derer1.05_0	AUGUSTUS	gene	18998121	19000953	.	+	.	jg11076
derer1.05_0	AUGUSTUS	CDS	19000909	19000953	1	+	0	transcript_id "file_1_file_1_jg11076.t1"; gene_id "file_1_file_1_jg11076";
derer1.05_0	AUGUSTUS	exon	19000909	19000953	.	+	.	transcript_id "file_1_file_1_jg11076.t1"; gene_id "file_1_file_1_jg11076";
derer1.05_0	AUGUSTUS	stop_codon	19000951	19000953	.	+	0	transcript_id "file_1_file_1_jg11076.t1"; gene_id "file_1_file_1_jg11076";
derer1.05_4	AUGUSTUS	start_codon	8349940	8349942	.	+	0	transcript_id "file_1_file_1_jg3897.t1"; gene_id "file_1_file_1_jg3897";
derer1.05_4	AUGUSTUS	CDS	8349940	8350048	1	+	0	transcript_id "file_1_file_1_jg3897.t1"; gene_id "file_1_file_1_jg3897";
derer1.05_4	AUGUSTUS	exon	8349940	8350048	.	+	.	transcript_id "file_1_file_1_jg3897.t1"; gene_id "file_1_file_1_jg3897";
derer1.05_4	AUGUSTUS	intron	8350049	8350121	.	+	.	transcript_id "file_1_file_1_jg3897.t1"; gene_id "file_1_file_1_jg3897";
derer1.05_4	AUGUSTUS	CDS	8350122	8350150	1	+	2	transcript_id "file_1_file_1_jg3897.t1"; gene_id "file_1_file_1_jg3897";
derer1.05_4	AUGUSTUS	exon	8350122	8350150	.	+	.	transcript_id "file_1_file_1_jg3897.t1"; gene_id "file_1_file_1_jg3897";
derer1.05_4	AUGUSTUS	intron	8350151	8350361	.	+	.	transcript_id "file_1_file_1_jg3897.t1"; gene_id "file_1_file_1_jg3897";
derer1.05_4	AUGUSTUS	transcript	8349940	8350517	.	+	.	transcript_id "file_1_file_1_jg3897.t1"; gene_id "file_1_file_1_jg3897"
derer1.05_4	AUGUSTUS	gene	8349940	8350517	.	+	.	jg3897
derer1.05_4	AUGUSTUS	CDS	8350362	8350517	1	+	0	transcript_id "file_1_file_1_jg3897.t1"; gene_id "file_1_file_1_jg3897";
derer1.05_4	AUGUSTUS	exon	8350362	8350517	.	+	.	transcript_id "file_1_file_1_jg3897.t1"; gene_id "file_1_file_1_jg3897";
derer1.05_4	AUGUSTUS	stop_codon	8350515	8350517	.	+	0	transcript_id "file_1_file_1_jg3897.t1"; gene_id "file_1_file_1_jg3897";
derer1.05_1	AUGUSTUS	start_codon	18571197	18571199	.	+	0	transcript_id "file_1_file_1_jg14357.t1"; gene_id "file_1_file_1_jg14357";
derer1.05_1	AUGUSTUS	CDS	18571197	18571211	0.9	+	0	transcript_id "file_1_file_1_jg14357.t1"; gene_id "file_1_file_1_jg14357";
derer1.05_1	AUGUSTUS	exon	18571197	18571211	.	+	.	transcript_id "file_1_file_1_jg14357.t1"; gene_id "file_1_file_1_jg14357";
derer1.05_1	AUGUSTUS	intron	18571212	18571282	.	+	.	transcript_id "file_1_file_1_jg14357.t1"; gene_id "file_1_file_1_jg14357";
derer1.05_1	AUGUSTUS	transcript	18571197	18571567	.	+	.	transcript_id "file_1_file_1_jg14357.t1"; gene_id "file_1_file_1_jg14357"
derer1.05_1	AUGUSTUS	gene	18571197	18571567	.	+	.	jg14357
derer1.05_1	AUGUSTUS	CDS	18571283	18571567	0.93	+	0	transcript_id "file_1_file_1_jg14357.t1"; gene_id "file_1_file_1_jg14357";
derer1.05_1	AUGUSTUS	exon	18571283	18571567	.	+	.	transcript_id "file_1_file_1_jg14357.t1"; gene_id "file_1_file_1_jg14357";
derer1.05_1	AUGUSTUS	stop_codon	18571565	18571567	.	+	0	transcript_id "file_1_file_1_jg14357.t1"; gene_id "file_1_file_1_jg14357";
derer1.05_2	AUGUSTUS	CDS	21527526	21527528	0.89	+	0	transcript_id "file_1_file_1_jg2746.t1"; gene_id "file_1_file_1_jg2746";
derer1.05_2	AUGUSTUS	exon	21527526	21527528	.	+	.	transcript_id "file_1_file_1_jg2746.t1"; gene_id "file_1_file_1_jg2746";
derer1.05_2	AUGUSTUS	start_codon	21527526	21527528	.	+	0	transcript_id "file_1_file_1_jg2746.t1"; gene_id "file_1_file_1_jg2746";
derer1.05_2	AUGUSTUS	intron	21527529	21536499	.	+	.	transcript_id "file_1_file_1_jg2746.t1"; gene_id "file_1_file_1_jg2746";
derer1.05_2	AUGUSTUS	CDS	21536500	21536746	1	+	0	transcript_id "file_1_file_1_jg2746.t1"; gene_id "file_1_file_1_jg2746";
derer1.05_2	AUGUSTUS	exon	21536500	21536746	.	+	.	transcript_id "file_1_file_1_jg2746.t1"; gene_id "file_1_file_1_jg2746";
derer1.05_2	AUGUSTUS	intron	21536747	21539837	.	+	.	transcript_id "file_1_file_1_jg2746.t1"; gene_id "file_1_file_1_jg2746";
derer1.05_2	AUGUSTUS	CDS	21539838	21541189	1	+	2	transcript_id "file_1_file_1_jg2746.t1"; gene_id "file_1_file_1_jg2746";
derer1.05_2	AUGUSTUS	exon	21539838	21541189	.	+	.	transcript_id "file_1_file_1_jg2746.t1"; gene_id "file_1_file_1_jg2746";
derer1.05_2	AUGUSTUS	intron	21541190	21541280	.	+	.	transcript_id "file_1_file_1_jg2746.t1"; gene_id "file_1_file_1_jg2746";
derer1.05_2	AUGUSTUS	CDS	21541281	21541460	1	+	0	transcript_id "file_1_file_1_jg2746.t1"; gene_id "file_1_file_1_jg2746";
derer1.05_2	AUGUSTUS	exon	21541281	21541460	.	+	.	transcript_id "file_1_file_1_jg2746.t1"; gene_id "file_1_file_1_jg2746";
derer1.05_2	AUGUSTUS	intron	21541461	21541517	.	+	.	transcript_id "file_1_file_1_jg2746.t1"; gene_id "file_1_file_1_jg2746";
derer1.05_2	AUGUSTUS	CDS	21541518	21541643	1	+	0	transcript_id "file_1_file_1_jg2746.t1"; gene_id "file_1_file_1_jg2746";
derer1.05_2	AUGUSTUS	exon	21541518	21541643	.	+	.	transcript_id "file_1_file_1_jg2746.t1"; gene_id "file_1_file_1_jg2746";
derer1.05_2	AUGUSTUS	intron	21541644	21541754	.	+	.	transcript_id "file_1_file_1_jg2746.t1"; gene_id "file_1_file_1_jg2746";
derer1.05_2	AUGUSTUS	transcript	21527526	21542105	.	+	.	transcript_id "file_1_file_1_jg2746.t1"; gene_id "file_1_file_1_jg2746"
derer1.05_2	AUGUSTUS	gene	21527526	21542105	.	+	.	jg2746
derer1.05_2	AUGUSTUS	CDS	21541755	21542105	1	+	0	transcript_id "file_1_file_1_jg2746.t1"; gene_id "file_1_file_1_jg2746";
derer1.05_2	AUGUSTUS	exon	21541755	21542105	.	+	.	transcript_id "file_1_file_1_jg2746.t1"; gene_id "file_1_file_1_jg2746";
derer1.05_2	AUGUSTUS	stop_codon	21542103	21542105	.	+	0	transcript_id "file_1_file_1_jg2746.t1"; gene_id "file_1_file_1_jg2746";
derer1.05_2	AUGUSTUS	stop_codon	19795379	19795381	.	-	0	transcript_id "file_1_file_1_jg2411.t1"; gene_id "file_1_file_1_jg2411";
derer1.05_2	AUGUSTUS	CDS	19795379	19795457	1	-	1	transcript_id "file_1_file_1_jg2411.t1"; gene_id "file_1_file_1_jg2411";
derer1.05_2	AUGUSTUS	exon	19795379	19795457	.	-	.	transcript_id "file_1_file_1_jg2411.t1"; gene_id "file_1_file_1_jg2411";
derer1.05_2	AUGUSTUS	intron	19795458	19795617	.	-	.	transcript_id "file_1_file_1_jg2411.t1"; gene_id "file_1_file_1_jg2411";
derer1.05_2	AUGUSTUS	CDS	19795618	19795731	1	-	1	transcript_id "file_1_file_1_jg2411.t1"; gene_id "file_1_file_1_jg2411";
derer1.05_2	AUGUSTUS	exon	19795618	19795731	.	-	.	transcript_id "file_1_file_1_jg2411.t1"; gene_id "file_1_file_1_jg2411";
derer1.05_2	AUGUSTUS	intron	19795732	19795796	.	-	.	transcript_id "file_1_file_1_jg2411.t1"; gene_id "file_1_file_1_jg2411";
derer1.05_2	AUGUSTUS	CDS	19795797	19796359	1	-	0	transcript_id "file_1_file_1_jg2411.t1"; gene_id "file_1_file_1_jg2411";
derer1.05_2	AUGUSTUS	exon	19795797	19796359	.	-	.	transcript_id "file_1_file_1_jg2411.t1"; gene_id "file_1_file_1_jg2411";
derer1.05_2	AUGUSTUS	intron	19796360	19796423	.	-	.	transcript_id "file_1_file_1_jg2411.t1"; gene_id "file_1_file_1_jg2411";
derer1.05_2	AUGUSTUS	CDS	19796424	19796558	1	-	0	transcript_id "file_1_file_1_jg2411.t1"; gene_id "file_1_file_1_jg2411";
derer1.05_2	AUGUSTUS	exon	19796424	19796558	.	-	.	transcript_id "file_1_file_1_jg2411.t1"; gene_id "file_1_file_1_jg2411";
derer1.05_2	AUGUSTUS	intron	19796559	19797443	.	-	.	transcript_id "file_1_file_1_jg2411.t1"; gene_id "file_1_file_1_jg2411";
derer1.05_2	AUGUSTUS	CDS	19797444	19797674	1	-	0	transcript_id "file_1_file_1_jg2411.t1"; gene_id "file_1_file_1_jg2411";
derer1.05_2	AUGUSTUS	exon	19797444	19797674	.	-	.	transcript_id "file_1_file_1_jg2411.t1"; gene_id "file_1_file_1_jg2411";
derer1.05_2	AUGUSTUS	intron	19797675	19798575	.	-	.	transcript_id "file_1_file_1_jg2411.t1"; gene_id "file_1_file_1_jg2411";
derer1.05_2	AUGUSTUS	CDS	19798576	19799054	1	-	2	transcript_id "file_1_file_1_jg2411.t1"; gene_id "file_1_file_1_jg2411";
derer1.05_2	AUGUSTUS	exon	19798576	19799054	.	-	.	transcript_id "file_1_file_1_jg2411.t1"; gene_id "file_1_file_1_jg2411";
derer1.05_2	AUGUSTUS	intron	19799055	19799201	.	-	.	transcript_id "file_1_file_1_jg2411.t1"; gene_id "file_1_file_1_jg2411";
derer1.05_2	AUGUSTUS	transcript	19795379	19799238	.	-	.	transcript_id "file_1_file_1_jg2411.t1"; gene_id "file_1_file_1_jg2411"
derer1.05_2	AUGUSTUS	gene	19795379	19799238	.	-	.	jg2411
derer1.05_2	AUGUSTUS	CDS	19799202	19799238	1	-	0	transcript_id "file_1_file_1_jg2411.t1"; gene_id "file_1_file_1_jg2411";
derer1.05_2	AUGUSTUS	exon	19799202	19799238	.	-	.	transcript_id "file_1_file_1_jg2411.t1"; gene_id "file_1_file_1_jg2411";
derer1.05_2	AUGUSTUS	start_codon	19799236	19799238	.	-	0	transcript_id "file_1_file_1_jg2411.t1"; gene_id "file_1_file_1_jg2411";
derer1.05_3	AUGUSTUS	start_codon	18314156	18314158	.	+	0	transcript_id "file_1_file_1_jg8577.t1"; gene_id "file_1_file_1_jg8577";
derer1.05_3	AUGUSTUS	CDS	18314156	18314179	0.99	+	0	transcript_id "file_1_file_1_jg8577.t1"; gene_id "file_1_file_1_jg8577";
derer1.05_3	AUGUSTUS	exon	18314156	18314179	.	+	.	transcript_id "file_1_file_1_jg8577.t1"; gene_id "file_1_file_1_jg8577";
derer1.05_3	AUGUSTUS	intron	18314180	18314239	.	+	.	transcript_id "file_1_file_1_jg8577.t1"; gene_id "file_1_file_1_jg8577";
derer1.05_3	AUGUSTUS	CDS	18314240	18314368	1	+	0	transcript_id "file_1_file_1_jg8577.t1"; gene_id "file_1_file_1_jg8577";
derer1.05_3	AUGUSTUS	exon	18314240	18314368	.	+	.	transcript_id "file_1_file_1_jg8577.t1"; gene_id "file_1_file_1_jg8577";
derer1.05_3	AUGUSTUS	intron	18314369	18314734	.	+	.	transcript_id "file_1_file_1_jg8577.t1"; gene_id "file_1_file_1_jg8577";
derer1.05_3	AUGUSTUS	transcript	18314156	18315199	.	+	.	transcript_id "file_1_file_1_jg8577.t1"; gene_id "file_1_file_1_jg8577"
derer1.05_3	AUGUSTUS	gene	18314156	18315199	.	+	.	jg8577
derer1.05_3	AUGUSTUS	CDS	18314735	18315199	1	+	0	transcript_id "file_1_file_1_jg8577.t1"; gene_id "file_1_file_1_jg8577";
derer1.05_3	AUGUSTUS	exon	18314735	18315199	.	+	.	transcript_id "file_1_file_1_jg8577.t1"; gene_id "file_1_file_1_jg8577";
derer1.05_3	AUGUSTUS	stop_codon	18315197	18315199	.	+	0	transcript_id "file_1_file_1_jg8577.t1"; gene_id "file_1_file_1_jg8577";
derer1.05_2	AUGUSTUS	start_codon	19362498	19362500	.	+	0	transcript_id "file_1_file_1_jg2366.t1"; gene_id "file_1_file_1_jg2366";
derer1.05_2	AUGUSTUS	CDS	19362498	19362546	1	+	0	transcript_id "file_1_file_1_jg2366.t1"; gene_id "file_1_file_1_jg2366";
derer1.05_2	AUGUSTUS	exon	19362498	19362546	.	+	.	transcript_id "file_1_file_1_jg2366.t1"; gene_id "file_1_file_1_jg2366";
derer1.05_2	AUGUSTUS	intron	19362547	19362845	.	+	.	transcript_id "file_1_file_1_jg2366.t1"; gene_id "file_1_file_1_jg2366";
derer1.05_2	AUGUSTUS	transcript	19362498	19364287	.	+	.	transcript_id "file_1_file_1_jg2366.t1"; gene_id "file_1_file_1_jg2366"
derer1.05_2	AUGUSTUS	gene	19362498	19364287	.	+	.	jg2366
derer1.05_2	AUGUSTUS	CDS	19362846	19364287	1	+	2	transcript_id "file_1_file_1_jg2366.t1"; gene_id "file_1_file_1_jg2366";
derer1.05_2	AUGUSTUS	exon	19362846	19364287	.	+	.	transcript_id "file_1_file_1_jg2366.t1"; gene_id "file_1_file_1_jg2366";
derer1.05_2	AUGUSTUS	stop_codon	19364285	19364287	.	+	0	transcript_id "file_1_file_1_jg2366.t1"; gene_id "file_1_file_1_jg2366";
derer1.05_2	AUGUSTUS	start_codon	5419011	5419013	.	+	0	transcript_id "file_1_file_1_jg540.t3"; gene_id "file_1_file_1_jg540";
derer1.05_2	AUGUSTUS	CDS	5419011	5419172	1	+	0	transcript_id "file_1_file_1_jg540.t3"; gene_id "file_1_file_1_jg540";
derer1.05_2	AUGUSTUS	exon	5419011	5419172	.	+	.	transcript_id "file_1_file_1_jg540.t3"; gene_id "file_1_file_1_jg540";
derer1.05_2	AUGUSTUS	intron	5419173	5419311	.	+	.	transcript_id "file_1_file_1_jg540.t3"; gene_id "file_1_file_1_jg540";
derer1.05_2	AUGUSTUS	CDS	5419312	5419460	1	+	0	transcript_id "file_1_file_1_jg540.t3"; gene_id "file_1_file_1_jg540";
derer1.05_2	AUGUSTUS	exon	5419312	5419460	.	+	.	transcript_id "file_1_file_1_jg540.t3"; gene_id "file_1_file_1_jg540";
derer1.05_2	AUGUSTUS	intron	5419461	5419527	.	+	.	transcript_id "file_1_file_1_jg540.t3"; gene_id "file_1_file_1_jg540";
derer1.05_2	AUGUSTUS	CDS	5419528	5420233	1	+	1	transcript_id "file_1_file_1_jg540.t3"; gene_id "file_1_file_1_jg540";
derer1.05_2	AUGUSTUS	exon	5419528	5420233	.	+	.	transcript_id "file_1_file_1_jg540.t3"; gene_id "file_1_file_1_jg540";
derer1.05_2	AUGUSTUS	intron	5420234	5420298	.	+	.	transcript_id "file_1_file_1_jg540.t3"; gene_id "file_1_file_1_jg540";
derer1.05_2	AUGUSTUS	transcript	5419011	5421123	.	+	.	transcript_id "file_1_file_1_jg540.t3"; gene_id "file_1_file_1_jg540"
derer1.05_2	AUGUSTUS	CDS	5420299	5421123	1	+	0	transcript_id "file_1_file_1_jg540.t3"; gene_id "file_1_file_1_jg540";
derer1.05_2	AUGUSTUS	exon	5420299	5421123	.	+	.	transcript_id "file_1_file_1_jg540.t3"; gene_id "file_1_file_1_jg540";
derer1.05_2	AUGUSTUS	stop_codon	5421121	5421123	.	+	0	transcript_id "file_1_file_1_jg540.t3"; gene_id "file_1_file_1_jg540";
derer1.05_1	AUGUSTUS	stop_codon	3072845	3072847	.	-	0	transcript_id "file_1_file_1_jg12495.t1"; gene_id "file_1_file_1_jg12495";
derer1.05_1	AUGUSTUS	CDS	3072845	3072872	1	-	1	transcript_id "file_1_file_1_jg12495.t1"; gene_id "file_1_file_1_jg12495";
derer1.05_1	AUGUSTUS	exon	3072845	3072872	.	-	.	transcript_id "file_1_file_1_jg12495.t1"; gene_id "file_1_file_1_jg12495";
derer1.05_1	AUGUSTUS	intron	3072873	3072931	.	-	.	transcript_id "file_1_file_1_jg12495.t1"; gene_id "file_1_file_1_jg12495";
derer1.05_1	AUGUSTUS	CDS	3072932	3073035	1	-	0	transcript_id "file_1_file_1_jg12495.t1"; gene_id "file_1_file_1_jg12495";
derer1.05_1	AUGUSTUS	exon	3072932	3073035	.	-	.	transcript_id "file_1_file_1_jg12495.t1"; gene_id "file_1_file_1_jg12495";
derer1.05_1	AUGUSTUS	intron	3073036	3073110	.	-	.	transcript_id "file_1_file_1_jg12495.t1"; gene_id "file_1_file_1_jg12495";
derer1.05_1	AUGUSTUS	CDS	3073111	3073388	1	-	2	transcript_id "file_1_file_1_jg12495.t1"; gene_id "file_1_file_1_jg12495";
derer1.05_1	AUGUSTUS	exon	3073111	3073388	.	-	.	transcript_id "file_1_file_1_jg12495.t1"; gene_id "file_1_file_1_jg12495";
derer1.05_1	AUGUSTUS	intron	3073389	3073469	.	-	.	transcript_id "file_1_file_1_jg12495.t1"; gene_id "file_1_file_1_jg12495";
derer1.05_1	AUGUSTUS	CDS	3073470	3073622	1	-	2	transcript_id "file_1_file_1_jg12495.t1"; gene_id "file_1_file_1_jg12495";
derer1.05_1	AUGUSTUS	exon	3073470	3073622	.	-	.	transcript_id "file_1_file_1_jg12495.t1"; gene_id "file_1_file_1_jg12495";
derer1.05_1	AUGUSTUS	intron	3073623	3073695	.	-	.	transcript_id "file_1_file_1_jg12495.t1"; gene_id "file_1_file_1_jg12495";
derer1.05_1	AUGUSTUS	CDS	3073696	3073819	1	-	0	transcript_id "file_1_file_1_jg12495.t1"; gene_id "file_1_file_1_jg12495";
derer1.05_1	AUGUSTUS	exon	3073696	3073819	.	-	.	transcript_id "file_1_file_1_jg12495.t1"; gene_id "file_1_file_1_jg12495";
derer1.05_1	AUGUSTUS	intron	3073820	3073880	.	-	.	transcript_id "file_1_file_1_jg12495.t1"; gene_id "file_1_file_1_jg12495";
derer1.05_1	AUGUSTUS	CDS	3073881	3073995	1	-	1	transcript_id "file_1_file_1_jg12495.t1"; gene_id "file_1_file_1_jg12495";
derer1.05_1	AUGUSTUS	exon	3073881	3073995	.	-	.	transcript_id "file_1_file_1_jg12495.t1"; gene_id "file_1_file_1_jg12495";
derer1.05_1	AUGUSTUS	intron	3073996	3074112	.	-	.	transcript_id "file_1_file_1_jg12495.t1"; gene_id "file_1_file_1_jg12495";
derer1.05_1	AUGUSTUS	CDS	3074113	3074171	1	-	0	transcript_id "file_1_file_1_jg12495.t1"; gene_id "file_1_file_1_jg12495";
derer1.05_1	AUGUSTUS	exon	3074113	3074171	.	-	.	transcript_id "file_1_file_1_jg12495.t1"; gene_id "file_1_file_1_jg12495";
derer1.05_1	AUGUSTUS	intron	3074172	3077653	.	-	.	transcript_id "file_1_file_1_jg12495.t1"; gene_id "file_1_file_1_jg12495";
derer1.05_1	AUGUSTUS	transcript	3072845	3078022	.	-	.	transcript_id "file_1_file_1_jg12495.t1"; gene_id "file_1_file_1_jg12495"
derer1.05_1	AUGUSTUS	gene	3072845	3078022	.	-	.	jg12495
derer1.05_1	AUGUSTUS	CDS	3077654	3078022	1	-	0	transcript_id "file_1_file_1_jg12495.t1"; gene_id "file_1_file_1_jg12495";
derer1.05_1	AUGUSTUS	exon	3077654	3078022	.	-	.	transcript_id "file_1_file_1_jg12495.t1"; gene_id "file_1_file_1_jg12495";
derer1.05_1	AUGUSTUS	start_codon	3078020	3078022	.	-	0	transcript_id "file_1_file_1_jg12495.t1"; gene_id "file_1_file_1_jg12495";
derer1.05_0	GeneMark.hmm	CDS	5297146	5297148	.	+	0	gene_id "file_1_file_2_685_g"; transcript_id "file_1_file_2_685_t"; evidence "file_1_file_2_0_1"; cds_type "file_1_file_2_Initial"; count "file_1_file_2_1_3"; anchored "file_1_file_2_0_1";
derer1.05_0	GeneMark.hmm	exon	5297146	5297148	0	+	.	gene_id "file_1_file_2_685_g"; transcript_id "file_1_file_2_685_t"; evidence "file_1_file_2_0_1"; cds_type "file_1_file_2_Initial"; count "file_1_file_2_1_3"; anchored "file_1_file_2_0_1";
derer1.05_0	GeneMark.hmm	start_codon	5297146	5297148	.	+	0	gene_id "file_1_file_2_685_g"; transcript_id "file_1_file_2_685_t"; count "file_1_file_2_1_1";
derer1.05_0	GeneMark.hmm	CDS	5297242	5297659	.	+	0	gene_id "file_1_file_2_685_g"; transcript_id "file_1_file_2_685_t"; evidence "file_1_file_2_1_1"; cds_type "file_1_file_2_Internal"; count "file_1_file_2_2_3"; anchored "file_1_file_2_1_1";
derer1.05_0	GeneMark.hmm	exon	5297242	5297659	0	+	.	gene_id "file_1_file_2_685_g"; transcript_id "file_1_file_2_685_t"; evidence "file_1_file_2_1_1"; cds_type "file_1_file_2_Internal"; count "file_1_file_2_2_3"; anchored "file_1_file_2_1_1";
derer1.05_0	GeneMark.hmm	CDS	5297721	5297749	.	+	2	gene_id "file_1_file_2_685_g"; transcript_id "file_1_file_2_685_t"; evidence "file_1_file_2_1_1"; cds_type "file_1_file_2_Terminal"; count "file_1_file_2_3_3"; anchored "file_1_file_2_1_1";
derer1.05_0	GeneMark.hmm	exon	5297721	5297749	0	+	.	gene_id "file_1_file_2_685_g"; transcript_id "file_1_file_2_685_t"; evidence "file_1_file_2_1_1"; cds_type "file_1_file_2_Terminal"; count "file_1_file_2_3_3"; anchored "file_1_file_2_1_1";
derer1.05_0	GeneMark.hmm	stop_codon	5297747	5297749	.	+	0	gene_id "file_1_file_2_685_g"; transcript_id "file_1_file_2_685_t"; count "file_1_file_2_1_1";
derer1.05_2	AUGUSTUS	start_codon	17078021	17078023	.	+	0	transcript_id "file_1_file_1_jg2029.t1"; gene_id "file_1_file_1_jg2029";
derer1.05_2	AUGUSTUS	CDS	17078021	17078143	1	+	0	transcript_id "file_1_file_1_jg2029.t1"; gene_id "file_1_file_1_jg2029";
derer1.05_2	AUGUSTUS	exon	17078021	17078143	.	+	.	transcript_id "file_1_file_1_jg2029.t1"; gene_id "file_1_file_1_jg2029";
derer1.05_2	AUGUSTUS	intron	17078144	17078193	.	+	.	transcript_id "file_1_file_1_jg2029.t1"; gene_id "file_1_file_1_jg2029";
derer1.05_2	AUGUSTUS	CDS	17078194	17078588	1	+	0	transcript_id "file_1_file_1_jg2029.t1"; gene_id "file_1_file_1_jg2029";
derer1.05_2	AUGUSTUS	exon	17078194	17078588	.	+	.	transcript_id "file_1_file_1_jg2029.t1"; gene_id "file_1_file_1_jg2029";
derer1.05_2	AUGUSTUS	intron	17078589	17078648	.	+	.	transcript_id "file_1_file_1_jg2029.t1"; gene_id "file_1_file_1_jg2029";
derer1.05_2	AUGUSTUS	transcript	17078021	17078922	.	+	.	transcript_id "file_1_file_1_jg2029.t1"; gene_id "file_1_file_1_jg2029"
derer1.05_2	AUGUSTUS	gene	17078021	17078922	.	+	.	jg2029
derer1.05_2	AUGUSTUS	CDS	17078649	17078922	1	+	1	transcript_id "file_1_file_1_jg2029.t1"; gene_id "file_1_file_1_jg2029";
derer1.05_2	AUGUSTUS	exon	17078649	17078922	.	+	.	transcript_id "file_1_file_1_jg2029.t1"; gene_id "file_1_file_1_jg2029";
derer1.05_2	AUGUSTUS	stop_codon	17078920	17078922	.	+	0	transcript_id "file_1_file_1_jg2029.t1"; gene_id "file_1_file_1_jg2029";
derer1.05_1	GeneMark.hmm	stop_codon	14847195	14847197	.	-	0	gene_id "file_1_file_2_4795_g"; transcript_id "file_1_file_2_4795_t"; count "file_1_file_2_1_1";
derer1.05_1	GeneMark.hmm	CDS	14847195	14847375	.	-	1	gene_id "file_1_file_2_4795_g"; transcript_id "file_1_file_2_4795_t"; cds_type "file_1_file_2_Terminal"; count "file_1_file_2_2_2"; anchored "file_1_file_2_0_1";
derer1.05_1	GeneMark.hmm	exon	14847195	14847375	0	-	.	gene_id "file_1_file_2_4795_g"; transcript_id "file_1_file_2_4795_t"; cds_type "file_1_file_2_Terminal"; count "file_1_file_2_2_2"; anchored "file_1_file_2_0_1";
derer1.05_1	GeneMark.hmm	CDS	14847469	14847683	.	-	0	gene_id "file_1_file_2_4795_g"; transcript_id "file_1_file_2_4795_t"; cds_type "file_1_file_2_Initial"; count "file_1_file_2_1_2"; anchored "file_1_file_2_1_0";
derer1.05_1	GeneMark.hmm	exon	14847469	14847683	0	-	.	gene_id "file_1_file_2_4795_g"; transcript_id "file_1_file_2_4795_t"; cds_type "file_1_file_2_Initial"; count "file_1_file_2_1_2"; anchored "file_1_file_2_1_0";
derer1.05_1	GeneMark.hmm	start_codon	14847681	14847683	.	-	0	gene_id "file_1_file_2_4795_g"; transcript_id "file_1_file_2_4795_t"; count "file_1_file_2_1_1";
derer1.05_5	AUGUSTUS	stop_codon	4274195	4274197	.	-	0	transcript_id "file_1_file_1_jg5639.t1"; gene_id "file_1_file_1_jg5639";
derer1.05_5	AUGUSTUS	CDS	4274195	4274325	1	-	2	transcript_id "file_1_file_1_jg5639.t1"; gene_id "file_1_file_1_jg5639";
derer1.05_5	AUGUSTUS	exon	4274195	4274325	.	-	.	transcript_id "file_1_file_1_jg5639.t1"; gene_id "file_1_file_1_jg5639";
derer1.05_5	AUGUSTUS	intron	4274326	4274784	.	-	.	transcript_id "file_1_file_1_jg5639.t1"; gene_id "file_1_file_1_jg5639";
derer1.05_5	AUGUSTUS	CDS	4274785	4277043	1	-	2	transcript_id "file_1_file_1_jg5639.t1"; gene_id "file_1_file_1_jg5639";
derer1.05_5	AUGUSTUS	exon	4274785	4277043	.	-	.	transcript_id "file_1_file_1_jg5639.t1"; gene_id "file_1_file_1_jg5639";
derer1.05_5	AUGUSTUS	intron	4277044	4277102	.	-	.	transcript_id "file_1_file_1_jg5639.t1"; gene_id "file_1_file_1_jg5639";
derer1.05_5	AUGUSTUS	CDS	4277103	4277785	1	-	1	transcript_id "file_1_file_1_jg5639.t1"; gene_id "file_1_file_1_jg5639";
derer1.05_5	AUGUSTUS	exon	4277103	4277785	.	-	.	transcript_id "file_1_file_1_jg5639.t1"; gene_id "file_1_file_1_jg5639";
derer1.05_5	AUGUSTUS	intron	4277786	4277838	.	-	.	transcript_id "file_1_file_1_jg5639.t1"; gene_id "file_1_file_1_jg5639";
derer1.05_5	AUGUSTUS	transcript	4274195	4278062	.	-	.	transcript_id "file_1_file_1_jg5639.t1"; gene_id "file_1_file_1_jg5639"
derer1.05_5	AUGUSTUS	gene	4274195	4278062	.	-	.	jg5639
derer1.05_5	AUGUSTUS	CDS	4277839	4278062	1	-	0	transcript_id "file_1_file_1_jg5639.t1"; gene_id "file_1_file_1_jg5639";
derer1.05_5	AUGUSTUS	exon	4277839	4278062	.	-	.	transcript_id "file_1_file_1_jg5639.t1"; gene_id "file_1_file_1_jg5639";
derer1.05_5	AUGUSTUS	start_codon	4278060	4278062	.	-	0	transcript_id "file_1_file_1_jg5639.t1"; gene_id "file_1_file_1_jg5639";
derer1.05_2	AUGUSTUS	start_codon	12107153	12107155	.	+	0	transcript_id "file_1_file_1_jg1335.t1"; gene_id "file_1_file_1_jg1335";
derer1.05_2	AUGUSTUS	CDS	12107153	12108610	1	+	0	transcript_id "file_1_file_1_jg1335.t1"; gene_id "file_1_file_1_jg1335";
derer1.05_2	AUGUSTUS	exon	12107153	12108610	.	+	.	transcript_id "file_1_file_1_jg1335.t1"; gene_id "file_1_file_1_jg1335";
derer1.05_2	AUGUSTUS	intron	12108611	12108677	.	+	.	transcript_id "file_1_file_1_jg1335.t1"; gene_id "file_1_file_1_jg1335";
derer1.05_2	AUGUSTUS	transcript	12107153	12110876	.	+	.	transcript_id "file_1_file_1_jg1335.t1"; gene_id "file_1_file_1_jg1335"
derer1.05_2	AUGUSTUS	gene	12107153	12110876	.	+	.	jg1335
derer1.05_2	AUGUSTUS	CDS	12108678	12110876	1	+	0	transcript_id "file_1_file_1_jg1335.t1"; gene_id "file_1_file_1_jg1335";
derer1.05_2	AUGUSTUS	exon	12108678	12110876	.	+	.	transcript_id "file_1_file_1_jg1335.t1"; gene_id "file_1_file_1_jg1335";
derer1.05_2	AUGUSTUS	stop_codon	12110874	12110876	.	+	0	transcript_id "file_1_file_1_jg1335.t1"; gene_id "file_1_file_1_jg1335";
derer1.05_4	AUGUSTUS	start_codon	5099304	5099306	.	+	0	transcript_id "file_1_file_1_jg3528.t1"; gene_id "file_1_file_1_jg3528";
derer1.05_4	AUGUSTUS	CDS	5099304	5099425	1	+	0	transcript_id "file_1_file_1_jg3528.t1"; gene_id "file_1_file_1_jg3528";
derer1.05_4	AUGUSTUS	exon	5099304	5099425	.	+	.	transcript_id "file_1_file_1_jg3528.t1"; gene_id "file_1_file_1_jg3528";
derer1.05_4	AUGUSTUS	intron	5099426	5099611	.	+	.	transcript_id "file_1_file_1_jg3528.t1"; gene_id "file_1_file_1_jg3528";
derer1.05_4	AUGUSTUS	transcript	5099304	5100560	.	+	.	transcript_id "file_1_file_1_jg3528.t1"; gene_id "file_1_file_1_jg3528"
derer1.05_4	AUGUSTUS	gene	5099304	5100560	.	+	.	jg3528
derer1.05_4	AUGUSTUS	CDS	5099612	5100560	1	+	1	transcript_id "file_1_file_1_jg3528.t1"; gene_id "file_1_file_1_jg3528";
derer1.05_4	AUGUSTUS	exon	5099612	5100560	.	+	.	transcript_id "file_1_file_1_jg3528.t1"; gene_id "file_1_file_1_jg3528";
derer1.05_4	AUGUSTUS	stop_codon	5100558	5100560	.	+	0	transcript_id "file_1_file_1_jg3528.t1"; gene_id "file_1_file_1_jg3528";
derer1.05_2	AUGUSTUS	start_codon	9555166	9555168	.	+	0	transcript_id "file_1_file_1_jg1010.t1"; gene_id "file_1_file_1_jg1010";
derer1.05_2	AUGUSTUS	CDS	9555166	9556578	0.98	+	0	transcript_id "file_1_file_1_jg1010.t1"; gene_id "file_1_file_1_jg1010";
derer1.05_2	AUGUSTUS	exon	9555166	9556578	.	+	.	transcript_id "file_1_file_1_jg1010.t1"; gene_id "file_1_file_1_jg1010";
derer1.05_2	AUGUSTUS	intron	9556579	9556830	.	+	.	transcript_id "file_1_file_1_jg1010.t1"; gene_id "file_1_file_1_jg1010";
derer1.05_2	AUGUSTUS	CDS	9556831	9557046	1	+	0	transcript_id "file_1_file_1_jg1010.t1"; gene_id "file_1_file_1_jg1010";
derer1.05_2	AUGUSTUS	exon	9556831	9557046	.	+	.	transcript_id "file_1_file_1_jg1010.t1"; gene_id "file_1_file_1_jg1010";
derer1.05_2	AUGUSTUS	intron	9557047	9557105	.	+	.	transcript_id "file_1_file_1_jg1010.t1"; gene_id "file_1_file_1_jg1010";
derer1.05_2	AUGUSTUS	CDS	9557106	9557326	1	+	0	transcript_id "file_1_file_1_jg1010.t1"; gene_id "file_1_file_1_jg1010";
derer1.05_2	AUGUSTUS	exon	9557106	9557326	.	+	.	transcript_id "file_1_file_1_jg1010.t1"; gene_id "file_1_file_1_jg1010";
derer1.05_2	AUGUSTUS	intron	9557327	9557442	.	+	.	transcript_id "file_1_file_1_jg1010.t1"; gene_id "file_1_file_1_jg1010";
derer1.05_2	AUGUSTUS	CDS	9557443	9557724	1	+	1	transcript_id "file_1_file_1_jg1010.t1"; gene_id "file_1_file_1_jg1010";
derer1.05_2	AUGUSTUS	exon	9557443	9557724	.	+	.	transcript_id "file_1_file_1_jg1010.t1"; gene_id "file_1_file_1_jg1010";
derer1.05_2	AUGUSTUS	intron	9557725	9557785	.	+	.	transcript_id "file_1_file_1_jg1010.t1"; gene_id "file_1_file_1_jg1010";
derer1.05_2	AUGUSTUS	CDS	9557786	9557970	1	+	1	transcript_id "file_1_file_1_jg1010.t1"; gene_id "file_1_file_1_jg1010";
derer1.05_2	AUGUSTUS	exon	9557786	9557970	.	+	.	transcript_id "file_1_file_1_jg1010.t1"; gene_id "file_1_file_1_jg1010";
derer1.05_2	AUGUSTUS	intron	9557971	9559076	.	+	.	transcript_id "file_1_file_1_jg1010.t1"; gene_id "file_1_file_1_jg1010";
derer1.05_2	AUGUSTUS	CDS	9559077	9559189	1	+	2	transcript_id "file_1_file_1_jg1010.t1"; gene_id "file_1_file_1_jg1010";
derer1.05_2	AUGUSTUS	exon	9559077	9559189	.	+	.	transcript_id "file_1_file_1_jg1010.t1"; gene_id "file_1_file_1_jg1010";
derer1.05_2	AUGUSTUS	intron	9559190	9559255	.	+	.	transcript_id "file_1_file_1_jg1010.t1"; gene_id "file_1_file_1_jg1010";
derer1.05_2	AUGUSTUS	CDS	9559256	9559439	1	+	0	transcript_id "file_1_file_1_jg1010.t1"; gene_id "file_1_file_1_jg1010";
derer1.05_2	AUGUSTUS	exon	9559256	9559439	.	+	.	transcript_id "file_1_file_1_jg1010.t1"; gene_id "file_1_file_1_jg1010";
derer1.05_2	AUGUSTUS	intron	9559440	9559764	.	+	.	transcript_id "file_1_file_1_jg1010.t1"; gene_id "file_1_file_1_jg1010";
derer1.05_2	AUGUSTUS	CDS	9559765	9559879	1	+	2	transcript_id "file_1_file_1_jg1010.t1"; gene_id "file_1_file_1_jg1010";
derer1.05_2	AUGUSTUS	exon	9559765	9559879	.	+	.	transcript_id "file_1_file_1_jg1010.t1"; gene_id "file_1_file_1_jg1010";
derer1.05_2	AUGUSTUS	intron	9559880	9559937	.	+	.	transcript_id "file_1_file_1_jg1010.t1"; gene_id "file_1_file_1_jg1010";
derer1.05_2	AUGUSTUS	CDS	9559938	9560065	1	+	1	transcript_id "file_1_file_1_jg1010.t1"; gene_id "file_1_file_1_jg1010";
derer1.05_2	AUGUSTUS	exon	9559938	9560065	.	+	.	transcript_id "file_1_file_1_jg1010.t1"; gene_id "file_1_file_1_jg1010";
derer1.05_2	AUGUSTUS	intron	9560066	9560129	.	+	.	transcript_id "file_1_file_1_jg1010.t1"; gene_id "file_1_file_1_jg1010";
derer1.05_2	AUGUSTUS	CDS	9560130	9560292	1	+	2	transcript_id "file_1_file_1_jg1010.t1"; gene_id "file_1_file_1_jg1010";
derer1.05_2	AUGUSTUS	exon	9560130	9560292	.	+	.	transcript_id "file_1_file_1_jg1010.t1"; gene_id "file_1_file_1_jg1010";
derer1.05_2	AUGUSTUS	intron	9560293	9560808	.	+	.	transcript_id "file_1_file_1_jg1010.t1"; gene_id "file_1_file_1_jg1010";
derer1.05_2	AUGUSTUS	CDS	9560809	9560922	1	+	1	transcript_id "file_1_file_1_jg1010.t1"; gene_id "file_1_file_1_jg1010";
derer1.05_2	AUGUSTUS	exon	9560809	9560922	.	+	.	transcript_id "file_1_file_1_jg1010.t1"; gene_id "file_1_file_1_jg1010";
derer1.05_2	AUGUSTUS	intron	9560923	9563980	.	+	.	transcript_id "file_1_file_1_jg1010.t1"; gene_id "file_1_file_1_jg1010";
derer1.05_2	AUGUSTUS	CDS	9563981	9564051	1	+	1	transcript_id "file_1_file_1_jg1010.t1"; gene_id "file_1_file_1_jg1010";
derer1.05_2	AUGUSTUS	exon	9563981	9564051	.	+	.	transcript_id "file_1_file_1_jg1010.t1"; gene_id "file_1_file_1_jg1010";
derer1.05_2	AUGUSTUS	intron	9564052	9565068	.	+	.	transcript_id "file_1_file_1_jg1010.t1"; gene_id "file_1_file_1_jg1010";
derer1.05_2	AUGUSTUS	CDS	9565069	9565192	1	+	2	transcript_id "file_1_file_1_jg1010.t1"; gene_id "file_1_file_1_jg1010";
derer1.05_2	AUGUSTUS	exon	9565069	9565192	.	+	.	transcript_id "file_1_file_1_jg1010.t1"; gene_id "file_1_file_1_jg1010";
derer1.05_2	AUGUSTUS	intron	9565193	9567454	.	+	.	transcript_id "file_1_file_1_jg1010.t1"; gene_id "file_1_file_1_jg1010";
derer1.05_2	AUGUSTUS	transcript	9555166	9567467	.	+	.	transcript_id "file_1_file_1_jg1010.t1"; gene_id "file_1_file_1_jg1010"
derer1.05_2	AUGUSTUS	CDS	9567455	9567467	0.91	+	1	transcript_id "file_1_file_1_jg1010.t1"; gene_id "file_1_file_1_jg1010";
derer1.05_2	AUGUSTUS	exon	9567455	9567467	.	+	.	transcript_id "file_1_file_1_jg1010.t1"; gene_id "file_1_file_1_jg1010";
derer1.05_2	AUGUSTUS	stop_codon	9567465	9567467	.	+	0	transcript_id "file_1_file_1_jg1010.t1"; gene_id "file_1_file_1_jg1010";
derer1.05_4	AUGUSTUS	start_codon	2413904	2413906	.	+	0	transcript_id "file_1_file_1_jg3213.t1"; gene_id "file_1_file_1_jg3213";
derer1.05_4	AUGUSTUS	CDS	2413904	2414032	1	+	0	transcript_id "file_1_file_1_jg3213.t1"; gene_id "file_1_file_1_jg3213";
derer1.05_4	AUGUSTUS	exon	2413904	2414032	.	+	.	transcript_id "file_1_file_1_jg3213.t1"; gene_id "file_1_file_1_jg3213";
derer1.05_4	AUGUSTUS	intron	2414033	2414278	.	+	.	transcript_id "file_1_file_1_jg3213.t1"; gene_id "file_1_file_1_jg3213";
derer1.05_4	AUGUSTUS	transcript	2413904	2414758	.	+	.	transcript_id "file_1_file_1_jg3213.t1"; gene_id "file_1_file_1_jg3213"
derer1.05_4	AUGUSTUS	gene	2413904	2414758	.	+	.	jg3213
derer1.05_4	AUGUSTUS	CDS	2414279	2414758	1	+	0	transcript_id "file_1_file_1_jg3213.t1"; gene_id "file_1_file_1_jg3213";
derer1.05_4	AUGUSTUS	exon	2414279	2414758	.	+	.	transcript_id "file_1_file_1_jg3213.t1"; gene_id "file_1_file_1_jg3213";
derer1.05_4	AUGUSTUS	stop_codon	2414756	2414758	.	+	0	transcript_id "file_1_file_1_jg3213.t1"; gene_id "file_1_file_1_jg3213";
derer1.05_0	AUGUSTUS	start_codon	2405652	2405654	.	+	0	transcript_id "file_1_file_1_jg8913.t1"; gene_id "file_1_file_1_jg8913";
derer1.05_0	AUGUSTUS	CDS	2405652	2407544	1	+	0	transcript_id "file_1_file_1_jg8913.t1"; gene_id "file_1_file_1_jg8913";
derer1.05_0	AUGUSTUS	exon	2405652	2407544	.	+	.	transcript_id "file_1_file_1_jg8913.t1"; gene_id "file_1_file_1_jg8913";
derer1.05_0	AUGUSTUS	intron	2407545	2407628	.	+	.	transcript_id "file_1_file_1_jg8913.t1"; gene_id "file_1_file_1_jg8913";
derer1.05_0	AUGUSTUS	transcript	2405652	2408294	.	+	.	transcript_id "file_1_file_1_jg8913.t1"; gene_id "file_1_file_1_jg8913"
derer1.05_0	AUGUSTUS	gene	2405652	2408294	.	+	.	jg8913
derer1.05_0	AUGUSTUS	CDS	2407629	2408294	1	+	0	transcript_id "file_1_file_1_jg8913.t1"; gene_id "file_1_file_1_jg8913";
derer1.05_0	AUGUSTUS	exon	2407629	2408294	.	+	.	transcript_id "file_1_file_1_jg8913.t1"; gene_id "file_1_file_1_jg8913";
derer1.05_0	AUGUSTUS	stop_codon	2408292	2408294	.	+	0	transcript_id "file_1_file_1_jg8913.t1"; gene_id "file_1_file_1_jg8913";
derer1.05_2	AUGUSTUS	stop_codon	17082279	17082281	.	-	0	transcript_id "file_1_file_1_jg2032.t1"; gene_id "file_1_file_1_jg2032";
derer1.05_2	AUGUSTUS	CDS	17082279	17082380	1	-	0	transcript_id "file_1_file_1_jg2032.t1"; gene_id "file_1_file_1_jg2032";
derer1.05_2	AUGUSTUS	exon	17082279	17082380	.	-	.	transcript_id "file_1_file_1_jg2032.t1"; gene_id "file_1_file_1_jg2032";
derer1.05_2	AUGUSTUS	intron	17082381	17082488	.	-	.	transcript_id "file_1_file_1_jg2032.t1"; gene_id "file_1_file_1_jg2032";
derer1.05_2	AUGUSTUS	CDS	17082489	17082698	1	-	0	transcript_id "file_1_file_1_jg2032.t1"; gene_id "file_1_file_1_jg2032";
derer1.05_2	AUGUSTUS	exon	17082489	17082698	.	-	.	transcript_id "file_1_file_1_jg2032.t1"; gene_id "file_1_file_1_jg2032";
derer1.05_2	AUGUSTUS	intron	17082699	17082751	.	-	.	transcript_id "file_1_file_1_jg2032.t1"; gene_id "file_1_file_1_jg2032";
derer1.05_2	AUGUSTUS	CDS	17082752	17083134	1	-	2	transcript_id "file_1_file_1_jg2032.t1"; gene_id "file_1_file_1_jg2032";
derer1.05_2	AUGUSTUS	exon	17082752	17083134	.	-	.	transcript_id "file_1_file_1_jg2032.t1"; gene_id "file_1_file_1_jg2032";
derer1.05_2	AUGUSTUS	intron	17083135	17083207	.	-	.	transcript_id "file_1_file_1_jg2032.t1"; gene_id "file_1_file_1_jg2032";
derer1.05_2	AUGUSTUS	transcript	17082279	17083640	.	-	.	transcript_id "file_1_file_1_jg2032.t1"; gene_id "file_1_file_1_jg2032"
derer1.05_2	AUGUSTUS	gene	17082279	17083640	.	-	.	jg2032
derer1.05_2	AUGUSTUS	CDS	17083208	17083640	1	-	0	transcript_id "file_1_file_1_jg2032.t1"; gene_id "file_1_file_1_jg2032";
derer1.05_2	AUGUSTUS	exon	17083208	17083640	.	-	.	transcript_id "file_1_file_1_jg2032.t1"; gene_id "file_1_file_1_jg2032";
derer1.05_2	AUGUSTUS	start_codon	17083638	17083640	.	-	0	transcript_id "file_1_file_1_jg2032.t1"; gene_id "file_1_file_1_jg2032";
derer1.05_5	AUGUSTUS	start_codon	7869060	7869062	.	+	0	transcript_id "file_1_file_1_jg6139.t1"; gene_id "file_1_file_1_jg6139";
derer1.05_5	AUGUSTUS	CDS	7869060	7869278	1	+	0	transcript_id "file_1_file_1_jg6139.t1"; gene_id "file_1_file_1_jg6139";
derer1.05_5	AUGUSTUS	exon	7869060	7869278	.	+	.	transcript_id "file_1_file_1_jg6139.t1"; gene_id "file_1_file_1_jg6139";
derer1.05_5	AUGUSTUS	intron	7869279	7869343	.	+	.	transcript_id "file_1_file_1_jg6139.t1"; gene_id "file_1_file_1_jg6139";
derer1.05_5	AUGUSTUS	CDS	7869344	7869582	1	+	0	transcript_id "file_1_file_1_jg6139.t1"; gene_id "file_1_file_1_jg6139";
derer1.05_5	AUGUSTUS	exon	7869344	7869582	.	+	.	transcript_id "file_1_file_1_jg6139.t1"; gene_id "file_1_file_1_jg6139";
derer1.05_5	AUGUSTUS	intron	7869583	7869651	.	+	.	transcript_id "file_1_file_1_jg6139.t1"; gene_id "file_1_file_1_jg6139";
derer1.05_5	AUGUSTUS	CDS	7869652	7869762	1	+	1	transcript_id "file_1_file_1_jg6139.t1"; gene_id "file_1_file_1_jg6139";
derer1.05_5	AUGUSTUS	exon	7869652	7869762	.	+	.	transcript_id "file_1_file_1_jg6139.t1"; gene_id "file_1_file_1_jg6139";
derer1.05_5	AUGUSTUS	intron	7869763	7869824	.	+	.	transcript_id "file_1_file_1_jg6139.t1"; gene_id "file_1_file_1_jg6139";
derer1.05_5	AUGUSTUS	transcript	7869060	7869969	.	+	.	transcript_id "file_1_file_1_jg6139.t1"; gene_id "file_1_file_1_jg6139"
derer1.05_5	AUGUSTUS	gene	7869060	7869969	.	+	.	jg6139
derer1.05_5	AUGUSTUS	CDS	7869825	7869969	1	+	1	transcript_id "file_1_file_1_jg6139.t1"; gene_id "file_1_file_1_jg6139";
derer1.05_5	AUGUSTUS	exon	7869825	7869969	.	+	.	transcript_id "file_1_file_1_jg6139.t1"; gene_id "file_1_file_1_jg6139";
derer1.05_5	AUGUSTUS	stop_codon	7869967	7869969	.	+	0	transcript_id "file_1_file_1_jg6139.t1"; gene_id "file_1_file_1_jg6139";
derer1.05_2	AUGUSTUS	stop_codon	13833318	13833320	.	-	0	transcript_id "file_1_file_1_jg1605.t5"; gene_id "file_1_file_1_jg1605";
derer1.05_2	AUGUSTUS	CDS	13833318	13833442	1	-	2	transcript_id "file_1_file_1_jg1605.t5"; gene_id "file_1_file_1_jg1605";
derer1.05_2	AUGUSTUS	exon	13833318	13833442	.	-	.	transcript_id "file_1_file_1_jg1605.t5"; gene_id "file_1_file_1_jg1605";
derer1.05_2	AUGUSTUS	intron	13833443	13833707	.	-	.	transcript_id "file_1_file_1_jg1605.t5"; gene_id "file_1_file_1_jg1605";
derer1.05_2	AUGUSTUS	CDS	13833708	13833849	1	-	0	transcript_id "file_1_file_1_jg1605.t5"; gene_id "file_1_file_1_jg1605";
derer1.05_2	AUGUSTUS	exon	13833708	13833849	.	-	.	transcript_id "file_1_file_1_jg1605.t5"; gene_id "file_1_file_1_jg1605";
derer1.05_2	AUGUSTUS	intron	13833850	13833910	.	-	.	transcript_id "file_1_file_1_jg1605.t5"; gene_id "file_1_file_1_jg1605";
derer1.05_2	AUGUSTUS	CDS	13833911	13834084	1	-	0	transcript_id "file_1_file_1_jg1605.t5"; gene_id "file_1_file_1_jg1605";
derer1.05_2	AUGUSTUS	exon	13833911	13834084	.	-	.	transcript_id "file_1_file_1_jg1605.t5"; gene_id "file_1_file_1_jg1605";
derer1.05_2	AUGUSTUS	intron	13834085	13834156	.	-	.	transcript_id "file_1_file_1_jg1605.t5"; gene_id "file_1_file_1_jg1605";
derer1.05_2	AUGUSTUS	CDS	13834157	13834255	1	-	0	transcript_id "file_1_file_1_jg1605.t5"; gene_id "file_1_file_1_jg1605";
derer1.05_2	AUGUSTUS	exon	13834157	13834255	.	-	.	transcript_id "file_1_file_1_jg1605.t5"; gene_id "file_1_file_1_jg1605";
derer1.05_2	AUGUSTUS	intron	13834256	13836564	.	-	.	transcript_id "file_1_file_1_jg1605.t5"; gene_id "file_1_file_1_jg1605";
derer1.05_2	AUGUSTUS	transcript	13833318	13836858	.	-	.	transcript_id "file_1_file_1_jg1605.t5"; gene_id "file_1_file_1_jg1605"
derer1.05_2	AUGUSTUS	CDS	13836565	13836858	0.88	-	0	transcript_id "file_1_file_1_jg1605.t5"; gene_id "file_1_file_1_jg1605";
derer1.05_2	AUGUSTUS	exon	13836565	13836858	.	-	.	transcript_id "file_1_file_1_jg1605.t5"; gene_id "file_1_file_1_jg1605";
derer1.05_2	AUGUSTUS	start_codon	13836856	13836858	.	-	0	transcript_id "file_1_file_1_jg1605.t5"; gene_id "file_1_file_1_jg1605";
derer1.05_1	AUGUSTUS	start_codon	5949441	5949443	.	+	0	transcript_id "file_1_file_1_jg12871.t1"; gene_id "file_1_file_1_jg12871";
derer1.05_1	AUGUSTUS	CDS	5949441	5949504	1	+	0	transcript_id "file_1_file_1_jg12871.t1"; gene_id "file_1_file_1_jg12871";
derer1.05_1	AUGUSTUS	exon	5949441	5949504	.	+	.	transcript_id "file_1_file_1_jg12871.t1"; gene_id "file_1_file_1_jg12871";
derer1.05_1	AUGUSTUS	intron	5949505	5949845	.	+	.	transcript_id "file_1_file_1_jg12871.t1"; gene_id "file_1_file_1_jg12871";
derer1.05_1	AUGUSTUS	CDS	5949846	5950012	1	+	2	transcript_id "file_1_file_1_jg12871.t1"; gene_id "file_1_file_1_jg12871";
derer1.05_1	AUGUSTUS	exon	5949846	5950012	.	+	.	transcript_id "file_1_file_1_jg12871.t1"; gene_id "file_1_file_1_jg12871";
derer1.05_1	AUGUSTUS	intron	5950013	5950139	.	+	.	transcript_id "file_1_file_1_jg12871.t1"; gene_id "file_1_file_1_jg12871";
derer1.05_1	AUGUSTUS	CDS	5950140	5950262	1	+	0	transcript_id "file_1_file_1_jg12871.t1"; gene_id "file_1_file_1_jg12871";
derer1.05_1	AUGUSTUS	exon	5950140	5950262	.	+	.	transcript_id "file_1_file_1_jg12871.t1"; gene_id "file_1_file_1_jg12871";
derer1.05_1	AUGUSTUS	intron	5950263	5950324	.	+	.	transcript_id "file_1_file_1_jg12871.t1"; gene_id "file_1_file_1_jg12871";
derer1.05_1	AUGUSTUS	transcript	5949441	5950393	.	+	.	transcript_id "file_1_file_1_jg12871.t1"; gene_id "file_1_file_1_jg12871"
derer1.05_1	AUGUSTUS	gene	5949441	5950393	.	+	.	jg12871
derer1.05_1	AUGUSTUS	CDS	5950325	5950393	1	+	0	transcript_id "file_1_file_1_jg12871.t1"; gene_id "file_1_file_1_jg12871";
derer1.05_1	AUGUSTUS	exon	5950325	5950393	.	+	.	transcript_id "file_1_file_1_jg12871.t1"; gene_id "file_1_file_1_jg12871";
derer1.05_1	AUGUSTUS	stop_codon	5950391	5950393	.	+	0	transcript_id "file_1_file_1_jg12871.t1"; gene_id "file_1_file_1_jg12871";
derer1.05_0	AUGUSTUS	stop_codon	10581286	10581288	.	-	0	transcript_id "file_1_file_1_jg9868.t1"; gene_id "file_1_file_1_jg9868";
derer1.05_0	AUGUSTUS	CDS	10581286	10581498	0.98	-	0	transcript_id "file_1_file_1_jg9868.t1"; gene_id "file_1_file_1_jg9868";
derer1.05_0	AUGUSTUS	exon	10581286	10581498	.	-	.	transcript_id "file_1_file_1_jg9868.t1"; gene_id "file_1_file_1_jg9868";
derer1.05_0	AUGUSTUS	transcript	10581286	10581498	.	-	.	transcript_id "file_1_file_1_jg9868.t1"; gene_id "file_1_file_1_jg9868"
derer1.05_0	AUGUSTUS	gene	10581286	10581498	.	-	.	jg9868
derer1.05_0	AUGUSTUS	start_codon	10581496	10581498	.	-	0	transcript_id "file_1_file_1_jg9868.t1"; gene_id "file_1_file_1_jg9868";
derer1.05_0	AUGUSTUS	stop_codon	602514	602516	.	-	0	transcript_id "file_1_file_1_jg8692.t1"; gene_id "file_1_file_1_jg8692";
derer1.05_0	AUGUSTUS	CDS	602514	603000	1	-	1	transcript_id "file_1_file_1_jg8692.t1"; gene_id "file_1_file_1_jg8692";
derer1.05_0	AUGUSTUS	exon	602514	603000	.	-	.	transcript_id "file_1_file_1_jg8692.t1"; gene_id "file_1_file_1_jg8692";
derer1.05_0	AUGUSTUS	intron	603001	603058	.	-	.	transcript_id "file_1_file_1_jg8692.t1"; gene_id "file_1_file_1_jg8692";
derer1.05_0	AUGUSTUS	CDS	603059	603299	1	-	2	transcript_id "file_1_file_1_jg8692.t1"; gene_id "file_1_file_1_jg8692";
derer1.05_0	AUGUSTUS	exon	603059	603299	.	-	.	transcript_id "file_1_file_1_jg8692.t1"; gene_id "file_1_file_1_jg8692";
derer1.05_0	AUGUSTUS	intron	603300	604211	.	-	.	transcript_id "file_1_file_1_jg8692.t1"; gene_id "file_1_file_1_jg8692";
derer1.05_0	AUGUSTUS	transcript	602514	604413	.	-	.	transcript_id "file_1_file_1_jg8692.t1"; gene_id "file_1_file_1_jg8692"
derer1.05_0	AUGUSTUS	gene	602514	604413	.	-	.	jg8692
derer1.05_0	AUGUSTUS	CDS	604212	604413	1	-	0	transcript_id "file_1_file_1_jg8692.t1"; gene_id "file_1_file_1_jg8692";
derer1.05_0	AUGUSTUS	exon	604212	604413	.	-	.	transcript_id "file_1_file_1_jg8692.t1"; gene_id "file_1_file_1_jg8692";
derer1.05_0	AUGUSTUS	start_codon	604411	604413	.	-	0	transcript_id "file_1_file_1_jg8692.t1"; gene_id "file_1_file_1_jg8692";
derer1.05_3	AUGUSTUS	stop_codon	11801417	11801419	.	-	0	transcript_id "file_1_file_1_jg7928.t1"; gene_id "file_1_file_1_jg7928";
derer1.05_3	AUGUSTUS	CDS	11801417	11801519	1	-	1	transcript_id "file_1_file_1_jg7928.t1"; gene_id "file_1_file_1_jg7928";
derer1.05_3	AUGUSTUS	exon	11801417	11801519	.	-	.	transcript_id "file_1_file_1_jg7928.t1"; gene_id "file_1_file_1_jg7928";
derer1.05_3	AUGUSTUS	intron	11801520	11801583	.	-	.	transcript_id "file_1_file_1_jg7928.t1"; gene_id "file_1_file_1_jg7928";
derer1.05_3	AUGUSTUS	CDS	11801584	11801735	1	-	0	transcript_id "file_1_file_1_jg7928.t1"; gene_id "file_1_file_1_jg7928";
derer1.05_3	AUGUSTUS	exon	11801584	11801735	.	-	.	transcript_id "file_1_file_1_jg7928.t1"; gene_id "file_1_file_1_jg7928";
derer1.05_3	AUGUSTUS	intron	11801736	11801818	.	-	.	transcript_id "file_1_file_1_jg7928.t1"; gene_id "file_1_file_1_jg7928";
derer1.05_3	AUGUSTUS	CDS	11801819	11802069	1	-	2	transcript_id "file_1_file_1_jg7928.t1"; gene_id "file_1_file_1_jg7928";
derer1.05_3	AUGUSTUS	exon	11801819	11802069	.	-	.	transcript_id "file_1_file_1_jg7928.t1"; gene_id "file_1_file_1_jg7928";
derer1.05_3	AUGUSTUS	intron	11802070	11802147	.	-	.	transcript_id "file_1_file_1_jg7928.t1"; gene_id "file_1_file_1_jg7928";
derer1.05_3	AUGUSTUS	CDS	11802148	11803277	1	-	1	transcript_id "file_1_file_1_jg7928.t1"; gene_id "file_1_file_1_jg7928";
derer1.05_3	AUGUSTUS	exon	11802148	11803277	.	-	.	transcript_id "file_1_file_1_jg7928.t1"; gene_id "file_1_file_1_jg7928";
derer1.05_3	AUGUSTUS	intron	11803278	11804470	.	-	.	transcript_id "file_1_file_1_jg7928.t1"; gene_id "file_1_file_1_jg7928";
derer1.05_3	AUGUSTUS	CDS	11804471	11804544	1	-	0	transcript_id "file_1_file_1_jg7928.t1"; gene_id "file_1_file_1_jg7928";
derer1.05_3	AUGUSTUS	exon	11804471	11804544	.	-	.	transcript_id "file_1_file_1_jg7928.t1"; gene_id "file_1_file_1_jg7928";
derer1.05_3	AUGUSTUS	intron	11804545	11804611	.	-	.	transcript_id "file_1_file_1_jg7928.t1"; gene_id "file_1_file_1_jg7928";
derer1.05_3	AUGUSTUS	CDS	11804612	11805581	1	-	1	transcript_id "file_1_file_1_jg7928.t1"; gene_id "file_1_file_1_jg7928";
derer1.05_3	AUGUSTUS	exon	11804612	11805581	.	-	.	transcript_id "file_1_file_1_jg7928.t1"; gene_id "file_1_file_1_jg7928";
derer1.05_3	AUGUSTUS	intron	11805582	11806036	.	-	.	transcript_id "file_1_file_1_jg7928.t1"; gene_id "file_1_file_1_jg7928";
derer1.05_3	AUGUSTUS	CDS	11806037	11806239	1	-	0	transcript_id "file_1_file_1_jg7928.t1"; gene_id "file_1_file_1_jg7928";
derer1.05_3	AUGUSTUS	exon	11806037	11806239	.	-	.	transcript_id "file_1_file_1_jg7928.t1"; gene_id "file_1_file_1_jg7928";
derer1.05_3	AUGUSTUS	intron	11806240	11807567	.	-	.	transcript_id "file_1_file_1_jg7928.t1"; gene_id "file_1_file_1_jg7928";
derer1.05_3	AUGUSTUS	transcript	11801417	11807594	.	-	.	transcript_id "file_1_file_1_jg7928.t1"; gene_id "file_1_file_1_jg7928"
derer1.05_3	AUGUSTUS	gene	11801417	11807594	.	-	.	jg7928
derer1.05_3	AUGUSTUS	CDS	11807568	11807594	1	-	0	transcript_id "file_1_file_1_jg7928.t1"; gene_id "file_1_file_1_jg7928";
derer1.05_3	AUGUSTUS	exon	11807568	11807594	.	-	.	transcript_id "file_1_file_1_jg7928.t1"; gene_id "file_1_file_1_jg7928";
derer1.05_3	AUGUSTUS	start_codon	11807592	11807594	.	-	0	transcript_id "file_1_file_1_jg7928.t1"; gene_id "file_1_file_1_jg7928";
derer1.05_0	AUGUSTUS	start_codon	3204392	3204394	.	+	0	transcript_id "file_1_file_1_jg9044.t1"; gene_id "file_1_file_1_jg9044";
derer1.05_0	AUGUSTUS	CDS	3204392	3204467	1	+	0	transcript_id "file_1_file_1_jg9044.t1"; gene_id "file_1_file_1_jg9044";
derer1.05_0	AUGUSTUS	exon	3204392	3204467	.	+	.	transcript_id "file_1_file_1_jg9044.t1"; gene_id "file_1_file_1_jg9044";
derer1.05_0	AUGUSTUS	intron	3204468	3204520	.	+	.	transcript_id "file_1_file_1_jg9044.t1"; gene_id "file_1_file_1_jg9044";
derer1.05_0	AUGUSTUS	CDS	3204521	3205067	1	+	2	transcript_id "file_1_file_1_jg9044.t1"; gene_id "file_1_file_1_jg9044";
derer1.05_0	AUGUSTUS	exon	3204521	3205067	.	+	.	transcript_id "file_1_file_1_jg9044.t1"; gene_id "file_1_file_1_jg9044";
derer1.05_0	AUGUSTUS	intron	3205068	3205125	.	+	.	transcript_id "file_1_file_1_jg9044.t1"; gene_id "file_1_file_1_jg9044";
derer1.05_0	AUGUSTUS	CDS	3205126	3205515	1	+	1	transcript_id "file_1_file_1_jg9044.t1"; gene_id "file_1_file_1_jg9044";
derer1.05_0	AUGUSTUS	exon	3205126	3205515	.	+	.	transcript_id "file_1_file_1_jg9044.t1"; gene_id "file_1_file_1_jg9044";
derer1.05_0	AUGUSTUS	intron	3205516	3205569	.	+	.	transcript_id "file_1_file_1_jg9044.t1"; gene_id "file_1_file_1_jg9044";
derer1.05_0	AUGUSTUS	CDS	3205570	3206167	1	+	1	transcript_id "file_1_file_1_jg9044.t1"; gene_id "file_1_file_1_jg9044";
derer1.05_0	AUGUSTUS	exon	3205570	3206167	.	+	.	transcript_id "file_1_file_1_jg9044.t1"; gene_id "file_1_file_1_jg9044";
derer1.05_0	AUGUSTUS	intron	3206168	3206227	.	+	.	transcript_id "file_1_file_1_jg9044.t1"; gene_id "file_1_file_1_jg9044";
derer1.05_0	AUGUSTUS	transcript	3204392	3206359	.	+	.	transcript_id "file_1_file_1_jg9044.t1"; gene_id "file_1_file_1_jg9044"
derer1.05_0	AUGUSTUS	gene	3204392	3206359	.	+	.	jg9044
derer1.05_0	AUGUSTUS	CDS	3206228	3206359	1	+	0	transcript_id "file_1_file_1_jg9044.t1"; gene_id "file_1_file_1_jg9044";
derer1.05_0	AUGUSTUS	exon	3206228	3206359	.	+	.	transcript_id "file_1_file_1_jg9044.t1"; gene_id "file_1_file_1_jg9044";
derer1.05_0	AUGUSTUS	stop_codon	3206357	3206359	.	+	0	transcript_id "file_1_file_1_jg9044.t1"; gene_id "file_1_file_1_jg9044";
derer1.05_73	AUGUSTUS	stop_codon	27430	27432	.	-	0	transcript_id "file_1_file_1_jg63.t1"; gene_id "file_1_file_1_jg63";
derer1.05_73	AUGUSTUS	CDS	27430	27634	0.88	-	1	transcript_id "file_1_file_1_jg63.t1"; gene_id "file_1_file_1_jg63";
derer1.05_73	AUGUSTUS	exon	27430	27634	.	-	.	transcript_id "file_1_file_1_jg63.t1"; gene_id "file_1_file_1_jg63";
derer1.05_73	AUGUSTUS	intron	27635	27691	.	-	.	transcript_id "file_1_file_1_jg63.t1"; gene_id "file_1_file_1_jg63";
derer1.05_73	AUGUSTUS	CDS	27692	27828	1	-	0	transcript_id "file_1_file_1_jg63.t1"; gene_id "file_1_file_1_jg63";
derer1.05_73	AUGUSTUS	exon	27692	27828	.	-	.	transcript_id "file_1_file_1_jg63.t1"; gene_id "file_1_file_1_jg63";
derer1.05_73	AUGUSTUS	intron	27829	33053	.	-	.	transcript_id "file_1_file_1_jg63.t1"; gene_id "file_1_file_1_jg63";
derer1.05_73	AUGUSTUS	transcript	27430	33134	.	-	.	transcript_id "file_1_file_1_jg63.t1"; gene_id "file_1_file_1_jg63"
derer1.05_73	AUGUSTUS	gene	27430	33134	.	-	.	jg63
derer1.05_73	AUGUSTUS	CDS	33054	33134	0.79	-	0	transcript_id "file_1_file_1_jg63.t1"; gene_id "file_1_file_1_jg63";
derer1.05_73	AUGUSTUS	exon	33054	33134	.	-	.	transcript_id "file_1_file_1_jg63.t1"; gene_id "file_1_file_1_jg63";
derer1.05_73	AUGUSTUS	start_codon	33132	33134	.	-	0	transcript_id "file_1_file_1_jg63.t1"; gene_id "file_1_file_1_jg63";
derer1.05_1	AUGUSTUS	stop_codon	5496986	5496988	.	-	0	transcript_id "file_1_file_1_jg12780.t1"; gene_id "file_1_file_1_jg12780";
derer1.05_1	AUGUSTUS	CDS	5496986	5497156	0.6	-	0	transcript_id "file_1_file_1_jg12780.t1"; gene_id "file_1_file_1_jg12780";
derer1.05_1	AUGUSTUS	exon	5496986	5497156	.	-	.	transcript_id "file_1_file_1_jg12780.t1"; gene_id "file_1_file_1_jg12780";
derer1.05_1	AUGUSTUS	intron	5497157	5503082	.	-	.	transcript_id "file_1_file_1_jg12780.t1"; gene_id "file_1_file_1_jg12780";
derer1.05_1	AUGUSTUS	transcript	5496986	5503127	.	-	.	transcript_id "file_1_file_1_jg12780.t1"; gene_id "file_1_file_1_jg12780"
derer1.05_1	AUGUSTUS	gene	5496986	5503127	.	-	.	jg12780
derer1.05_1	AUGUSTUS	CDS	5503083	5503127	0.23	-	0	transcript_id "file_1_file_1_jg12780.t1"; gene_id "file_1_file_1_jg12780";
derer1.05_1	AUGUSTUS	exon	5503083	5503127	.	-	.	transcript_id "file_1_file_1_jg12780.t1"; gene_id "file_1_file_1_jg12780";
derer1.05_1	AUGUSTUS	start_codon	5503125	5503127	.	-	0	transcript_id "file_1_file_1_jg12780.t1"; gene_id "file_1_file_1_jg12780";
derer1.05_3	AUGUSTUS	stop_codon	6064688	6064690	.	-	0	transcript_id "file_1_file_1_jg7159.t1"; gene_id "file_1_file_1_jg7159";
derer1.05_3	AUGUSTUS	CDS	6064688	6064824	1	-	2	transcript_id "file_1_file_1_jg7159.t1"; gene_id "file_1_file_1_jg7159";
derer1.05_3	AUGUSTUS	exon	6064688	6064824	.	-	.	transcript_id "file_1_file_1_jg7159.t1"; gene_id "file_1_file_1_jg7159";
derer1.05_3	AUGUSTUS	intron	6064825	6064880	.	-	.	transcript_id "file_1_file_1_jg7159.t1"; gene_id "file_1_file_1_jg7159";
derer1.05_3	AUGUSTUS	transcript	6064688	6065298	.	-	.	transcript_id "file_1_file_1_jg7159.t1"; gene_id "file_1_file_1_jg7159"
derer1.05_3	AUGUSTUS	gene	6064688	6065298	.	-	.	jg7159
derer1.05_3	AUGUSTUS	CDS	6064881	6065298	1	-	0	transcript_id "file_1_file_1_jg7159.t1"; gene_id "file_1_file_1_jg7159";
derer1.05_3	AUGUSTUS	exon	6064881	6065298	.	-	.	transcript_id "file_1_file_1_jg7159.t1"; gene_id "file_1_file_1_jg7159";
derer1.05_3	AUGUSTUS	start_codon	6065296	6065298	.	-	0	transcript_id "file_1_file_1_jg7159.t1"; gene_id "file_1_file_1_jg7159";
derer1.05_3	AUGUSTUS	stop_codon	9223531	9223533	.	-	0	transcript_id "file_1_file_1_jg7546.t1"; gene_id "file_1_file_1_jg7546";
derer1.05_3	AUGUSTUS	CDS	9223531	9223682	0.84	-	2	transcript_id "file_1_file_1_jg7546.t1"; gene_id "file_1_file_1_jg7546";
derer1.05_3	AUGUSTUS	exon	9223531	9223682	.	-	.	transcript_id "file_1_file_1_jg7546.t1"; gene_id "file_1_file_1_jg7546";
derer1.05_3	AUGUSTUS	intron	9223683	9223867	.	-	.	transcript_id "file_1_file_1_jg7546.t1"; gene_id "file_1_file_1_jg7546";
derer1.05_3	AUGUSTUS	transcript	9223531	9223952	.	-	.	transcript_id "file_1_file_1_jg7546.t1"; gene_id "file_1_file_1_jg7546"
derer1.05_3	AUGUSTUS	gene	9223531	9223952	.	-	.	jg7546
derer1.05_3	AUGUSTUS	CDS	9223868	9223952	0.96	-	0	transcript_id "file_1_file_1_jg7546.t1"; gene_id "file_1_file_1_jg7546";
derer1.05_3	AUGUSTUS	exon	9223868	9223952	.	-	.	transcript_id "file_1_file_1_jg7546.t1"; gene_id "file_1_file_1_jg7546";
derer1.05_3	AUGUSTUS	start_codon	9223950	9223952	.	-	0	transcript_id "file_1_file_1_jg7546.t1"; gene_id "file_1_file_1_jg7546";
derer1.05_3	AUGUSTUS	stop_codon	16526347	16526349	.	-	0	transcript_id "file_1_file_1_jg8402.t1"; gene_id "file_1_file_1_jg8402";
derer1.05_3	AUGUSTUS	CDS	16526347	16528020	1	-	0	transcript_id "file_1_file_1_jg8402.t1"; gene_id "file_1_file_1_jg8402";
derer1.05_3	AUGUSTUS	exon	16526347	16528020	.	-	.	transcript_id "file_1_file_1_jg8402.t1"; gene_id "file_1_file_1_jg8402";
derer1.05_3	AUGUSTUS	transcript	16526347	16528020	.	-	.	transcript_id "file_1_file_1_jg8402.t1"; gene_id "file_1_file_1_jg8402"
derer1.05_3	AUGUSTUS	gene	16526347	16528020	.	-	.	jg8402
derer1.05_3	AUGUSTUS	start_codon	16528018	16528020	.	-	0	transcript_id "file_1_file_1_jg8402.t1"; gene_id "file_1_file_1_jg8402";
derer1.05_4	AUGUSTUS	start_codon	12689957	12689959	.	+	0	transcript_id "file_1_file_1_jg4430.t1"; gene_id "file_1_file_1_jg4430";
derer1.05_4	AUGUSTUS	CDS	12689957	12691192	0.99	+	0	transcript_id "file_1_file_1_jg4430.t1"; gene_id "file_1_file_1_jg4430";
derer1.05_4	AUGUSTUS	exon	12689957	12691192	.	+	.	transcript_id "file_1_file_1_jg4430.t1"; gene_id "file_1_file_1_jg4430";
derer1.05_4	AUGUSTUS	transcript	12689957	12691192	.	+	.	transcript_id "file_1_file_1_jg4430.t1"; gene_id "file_1_file_1_jg4430"
derer1.05_4	AUGUSTUS	gene	12689957	12691192	.	+	.	jg4430
derer1.05_4	AUGUSTUS	stop_codon	12691190	12691192	.	+	0	transcript_id "file_1_file_1_jg4430.t1"; gene_id "file_1_file_1_jg4430";
derer1.05_77	AUGUSTUS	start_codon	3952	3954	.	+	0	transcript_id "file_1_file_1_jg11413.t1"; gene_id "file_1_file_1_jg11413";
derer1.05_77	AUGUSTUS	CDS	3952	4633	0.98	+	0	transcript_id "file_1_file_1_jg11413.t1"; gene_id "file_1_file_1_jg11413";
derer1.05_77	AUGUSTUS	exon	3952	4633	.	+	.	transcript_id "file_1_file_1_jg11413.t1"; gene_id "file_1_file_1_jg11413";
derer1.05_77	AUGUSTUS	intron	4634	4703	.	+	.	transcript_id "file_1_file_1_jg11413.t1"; gene_id "file_1_file_1_jg11413";
derer1.05_77	AUGUSTUS	transcript	3952	4963	.	+	.	transcript_id "file_1_file_1_jg11413.t1"; gene_id "file_1_file_1_jg11413"
derer1.05_77	AUGUSTUS	gene	3952	4963	.	+	.	jg11413
derer1.05_77	AUGUSTUS	CDS	4704	4963	1	+	2	transcript_id "file_1_file_1_jg11413.t1"; gene_id "file_1_file_1_jg11413";
derer1.05_77	AUGUSTUS	exon	4704	4963	.	+	.	transcript_id "file_1_file_1_jg11413.t1"; gene_id "file_1_file_1_jg11413";
derer1.05_77	AUGUSTUS	stop_codon	4961	4963	.	+	0	transcript_id "file_1_file_1_jg11413.t1"; gene_id "file_1_file_1_jg11413";
derer1.05_0	AUGUSTUS	start_codon	5055903	5055905	.	+	0	transcript_id "file_1_file_1_jg9260.t1"; gene_id "file_1_file_1_jg9260";
derer1.05_0	AUGUSTUS	CDS	5055903	5055990	1	+	0	transcript_id "file_1_file_1_jg9260.t1"; gene_id "file_1_file_1_jg9260";
derer1.05_0	AUGUSTUS	exon	5055903	5055990	.	+	.	transcript_id "file_1_file_1_jg9260.t1"; gene_id "file_1_file_1_jg9260";
derer1.05_0	AUGUSTUS	intron	5055991	5056051	.	+	.	transcript_id "file_1_file_1_jg9260.t1"; gene_id "file_1_file_1_jg9260";
derer1.05_0	AUGUSTUS	transcript	5055903	5056722	.	+	.	transcript_id "file_1_file_1_jg9260.t1"; gene_id "file_1_file_1_jg9260"
derer1.05_0	AUGUSTUS	gene	5055903	5056722	.	+	.	jg9260
derer1.05_0	AUGUSTUS	CDS	5056052	5056722	1	+	2	transcript_id "file_1_file_1_jg9260.t1"; gene_id "file_1_file_1_jg9260";
derer1.05_0	AUGUSTUS	exon	5056052	5056722	.	+	.	transcript_id "file_1_file_1_jg9260.t1"; gene_id "file_1_file_1_jg9260";
derer1.05_0	AUGUSTUS	stop_codon	5056720	5056722	.	+	0	transcript_id "file_1_file_1_jg9260.t1"; gene_id "file_1_file_1_jg9260";
derer1.05_0	AUGUSTUS	start_codon	5427542	5427544	.	+	0	transcript_id "file_1_file_1_jg9313.t1"; gene_id "file_1_file_1_jg9313";
derer1.05_0	AUGUSTUS	CDS	5427542	5427913	1	+	0	transcript_id "file_1_file_1_jg9313.t1"; gene_id "file_1_file_1_jg9313";
derer1.05_0	AUGUSTUS	exon	5427542	5427913	.	+	.	transcript_id "file_1_file_1_jg9313.t1"; gene_id "file_1_file_1_jg9313";
derer1.05_0	AUGUSTUS	intron	5427914	5429317	.	+	.	transcript_id "file_1_file_1_jg9313.t1"; gene_id "file_1_file_1_jg9313";
derer1.05_0	AUGUSTUS	CDS	5429318	5429419	1	+	0	transcript_id "file_1_file_1_jg9313.t1"; gene_id "file_1_file_1_jg9313";
derer1.05_0	AUGUSTUS	exon	5429318	5429419	.	+	.	transcript_id "file_1_file_1_jg9313.t1"; gene_id "file_1_file_1_jg9313";
derer1.05_0	AUGUSTUS	intron	5429420	5432988	.	+	.	transcript_id "file_1_file_1_jg9313.t1"; gene_id "file_1_file_1_jg9313";
derer1.05_0	AUGUSTUS	CDS	5432989	5433090	1	+	0	transcript_id "file_1_file_1_jg9313.t1"; gene_id "file_1_file_1_jg9313";
derer1.05_0	AUGUSTUS	exon	5432989	5433090	.	+	.	transcript_id "file_1_file_1_jg9313.t1"; gene_id "file_1_file_1_jg9313";
derer1.05_0	AUGUSTUS	intron	5433091	5434417	.	+	.	transcript_id "file_1_file_1_jg9313.t1"; gene_id "file_1_file_1_jg9313";
derer1.05_0	AUGUSTUS	CDS	5434418	5434534	1	+	0	transcript_id "file_1_file_1_jg9313.t1"; gene_id "file_1_file_1_jg9313";
derer1.05_0	AUGUSTUS	exon	5434418	5434534	.	+	.	transcript_id "file_1_file_1_jg9313.t1"; gene_id "file_1_file_1_jg9313";
derer1.05_0	AUGUSTUS	intron	5434535	5436195	.	+	.	transcript_id "file_1_file_1_jg9313.t1"; gene_id "file_1_file_1_jg9313";
derer1.05_0	AUGUSTUS	CDS	5436196	5436288	1	+	0	transcript_id "file_1_file_1_jg9313.t1"; gene_id "file_1_file_1_jg9313";
derer1.05_0	AUGUSTUS	exon	5436196	5436288	.	+	.	transcript_id "file_1_file_1_jg9313.t1"; gene_id "file_1_file_1_jg9313";
derer1.05_0	AUGUSTUS	intron	5436289	5437241	.	+	.	transcript_id "file_1_file_1_jg9313.t1"; gene_id "file_1_file_1_jg9313";
derer1.05_0	AUGUSTUS	CDS	5437242	5437455	1	+	0	transcript_id "file_1_file_1_jg9313.t1"; gene_id "file_1_file_1_jg9313";
derer1.05_0	AUGUSTUS	exon	5437242	5437455	.	+	.	transcript_id "file_1_file_1_jg9313.t1"; gene_id "file_1_file_1_jg9313";
derer1.05_0	AUGUSTUS	intron	5437456	5437588	.	+	.	transcript_id "file_1_file_1_jg9313.t1"; gene_id "file_1_file_1_jg9313";
derer1.05_0	AUGUSTUS	CDS	5437589	5437884	1	+	2	transcript_id "file_1_file_1_jg9313.t1"; gene_id "file_1_file_1_jg9313";
derer1.05_0	AUGUSTUS	exon	5437589	5437884	.	+	.	transcript_id "file_1_file_1_jg9313.t1"; gene_id "file_1_file_1_jg9313";
derer1.05_0	AUGUSTUS	intron	5437885	5437945	.	+	.	transcript_id "file_1_file_1_jg9313.t1"; gene_id "file_1_file_1_jg9313";
derer1.05_0	AUGUSTUS	CDS	5437946	5438248	1	+	0	transcript_id "file_1_file_1_jg9313.t1"; gene_id "file_1_file_1_jg9313";
derer1.05_0	AUGUSTUS	exon	5437946	5438248	.	+	.	transcript_id "file_1_file_1_jg9313.t1"; gene_id "file_1_file_1_jg9313";
derer1.05_0	AUGUSTUS	intron	5438249	5438312	.	+	.	transcript_id "file_1_file_1_jg9313.t1"; gene_id "file_1_file_1_jg9313";
derer1.05_0	AUGUSTUS	CDS	5438313	5439740	1	+	0	transcript_id "file_1_file_1_jg9313.t1"; gene_id "file_1_file_1_jg9313";
derer1.05_0	AUGUSTUS	exon	5438313	5439740	.	+	.	transcript_id "file_1_file_1_jg9313.t1"; gene_id "file_1_file_1_jg9313";
derer1.05_0	AUGUSTUS	intron	5439741	5439799	.	+	.	transcript_id "file_1_file_1_jg9313.t1"; gene_id "file_1_file_1_jg9313";
derer1.05_0	AUGUSTUS	CDS	5439800	5440336	1	+	0	transcript_id "file_1_file_1_jg9313.t1"; gene_id "file_1_file_1_jg9313";
derer1.05_0	AUGUSTUS	exon	5439800	5440336	.	+	.	transcript_id "file_1_file_1_jg9313.t1"; gene_id "file_1_file_1_jg9313";
derer1.05_0	AUGUSTUS	intron	5440337	5440413	.	+	.	transcript_id "file_1_file_1_jg9313.t1"; gene_id "file_1_file_1_jg9313";
derer1.05_0	AUGUSTUS	CDS	5440414	5440620	1	+	0	transcript_id "file_1_file_1_jg9313.t1"; gene_id "file_1_file_1_jg9313";
derer1.05_0	AUGUSTUS	exon	5440414	5440620	.	+	.	transcript_id "file_1_file_1_jg9313.t1"; gene_id "file_1_file_1_jg9313";
derer1.05_0	AUGUSTUS	intron	5440621	5440728	.	+	.	transcript_id "file_1_file_1_jg9313.t1"; gene_id "file_1_file_1_jg9313";
derer1.05_0	AUGUSTUS	CDS	5440729	5441422	1	+	0	transcript_id "file_1_file_1_jg9313.t1"; gene_id "file_1_file_1_jg9313";
derer1.05_0	AUGUSTUS	exon	5440729	5441422	.	+	.	transcript_id "file_1_file_1_jg9313.t1"; gene_id "file_1_file_1_jg9313";
derer1.05_0	AUGUSTUS	intron	5441423	5443629	.	+	.	transcript_id "file_1_file_1_jg9313.t1"; gene_id "file_1_file_1_jg9313";
derer1.05_0	AUGUSTUS	CDS	5443630	5443859	1	+	2	transcript_id "file_1_file_1_jg9313.t1"; gene_id "file_1_file_1_jg9313";
derer1.05_0	AUGUSTUS	exon	5443630	5443859	.	+	.	transcript_id "file_1_file_1_jg9313.t1"; gene_id "file_1_file_1_jg9313";
derer1.05_0	AUGUSTUS	intron	5443860	5444746	.	+	.	transcript_id "file_1_file_1_jg9313.t1"; gene_id "file_1_file_1_jg9313";
derer1.05_0	AUGUSTUS	CDS	5444747	5444875	1	+	0	transcript_id "file_1_file_1_jg9313.t1"; gene_id "file_1_file_1_jg9313";
derer1.05_0	AUGUSTUS	exon	5444747	5444875	.	+	.	transcript_id "file_1_file_1_jg9313.t1"; gene_id "file_1_file_1_jg9313";
derer1.05_0	AUGUSTUS	intron	5444876	5445397	.	+	.	transcript_id "file_1_file_1_jg9313.t1"; gene_id "file_1_file_1_jg9313";
derer1.05_0	AUGUSTUS	CDS	5445398	5445506	1	+	0	transcript_id "file_1_file_1_jg9313.t1"; gene_id "file_1_file_1_jg9313";
derer1.05_0	AUGUSTUS	exon	5445398	5445506	.	+	.	transcript_id "file_1_file_1_jg9313.t1"; gene_id "file_1_file_1_jg9313";
derer1.05_0	AUGUSTUS	intron	5445507	5445931	.	+	.	transcript_id "file_1_file_1_jg9313.t1"; gene_id "file_1_file_1_jg9313";
derer1.05_0	AUGUSTUS	transcript	5427542	5446197	.	+	.	transcript_id "file_1_file_1_jg9313.t1"; gene_id "file_1_file_1_jg9313"
derer1.05_0	AUGUSTUS	gene	5427542	5446197	.	+	.	jg9313
derer1.05_0	AUGUSTUS	CDS	5445932	5446197	1	+	2	transcript_id "file_1_file_1_jg9313.t1"; gene_id "file_1_file_1_jg9313";
derer1.05_0	AUGUSTUS	exon	5445932	5446197	.	+	.	transcript_id "file_1_file_1_jg9313.t1"; gene_id "file_1_file_1_jg9313";
derer1.05_0	AUGUSTUS	stop_codon	5446195	5446197	.	+	0	transcript_id "file_1_file_1_jg9313.t1"; gene_id "file_1_file_1_jg9313";
derer1.05_3	AUGUSTUS	stop_codon	2746343	2746345	.	-	0	transcript_id "file_1_file_1_jg6752.t1"; gene_id "file_1_file_1_jg6752";
derer1.05_3	AUGUSTUS	CDS	2746343	2746488	1	-	2	transcript_id "file_1_file_1_jg6752.t1"; gene_id "file_1_file_1_jg6752";
derer1.05_3	AUGUSTUS	exon	2746343	2746488	.	-	.	transcript_id "file_1_file_1_jg6752.t1"; gene_id "file_1_file_1_jg6752";
derer1.05_3	AUGUSTUS	intron	2746489	2746560	.	-	.	transcript_id "file_1_file_1_jg6752.t1"; gene_id "file_1_file_1_jg6752";
derer1.05_3	AUGUSTUS	CDS	2746561	2747007	1	-	2	transcript_id "file_1_file_1_jg6752.t1"; gene_id "file_1_file_1_jg6752";
derer1.05_3	AUGUSTUS	exon	2746561	2747007	.	-	.	transcript_id "file_1_file_1_jg6752.t1"; gene_id "file_1_file_1_jg6752";
derer1.05_3	AUGUSTUS	intron	2747008	2747065	.	-	.	transcript_id "file_1_file_1_jg6752.t1"; gene_id "file_1_file_1_jg6752";
derer1.05_3	AUGUSTUS	transcript	2746343	2747096	.	-	.	transcript_id "file_1_file_1_jg6752.t1"; gene_id "file_1_file_1_jg6752"
derer1.05_3	AUGUSTUS	gene	2746343	2747096	.	-	.	jg6752
derer1.05_3	AUGUSTUS	CDS	2747066	2747096	1	-	0	transcript_id "file_1_file_1_jg6752.t1"; gene_id "file_1_file_1_jg6752";
derer1.05_3	AUGUSTUS	exon	2747066	2747096	.	-	.	transcript_id "file_1_file_1_jg6752.t1"; gene_id "file_1_file_1_jg6752";
derer1.05_3	AUGUSTUS	start_codon	2747094	2747096	.	-	0	transcript_id "file_1_file_1_jg6752.t1"; gene_id "file_1_file_1_jg6752";
derer1.05_4	AUGUSTUS	start_codon	10101934	10101936	.	+	0	transcript_id "file_1_file_1_jg4092.t1"; gene_id "file_1_file_1_jg4092";
derer1.05_4	AUGUSTUS	CDS	10101934	10102039	0.93	+	0	transcript_id "file_1_file_1_jg4092.t1"; gene_id "file_1_file_1_jg4092";
derer1.05_4	AUGUSTUS	exon	10101934	10102039	.	+	.	transcript_id "file_1_file_1_jg4092.t1"; gene_id "file_1_file_1_jg4092";
derer1.05_4	AUGUSTUS	intron	10102040	10102192	.	+	.	transcript_id "file_1_file_1_jg4092.t1"; gene_id "file_1_file_1_jg4092";
derer1.05_4	AUGUSTUS	CDS	10102193	10102350	0.46	+	2	transcript_id "file_1_file_1_jg4092.t1"; gene_id "file_1_file_1_jg4092";
derer1.05_4	AUGUSTUS	exon	10102193	10102350	.	+	.	transcript_id "file_1_file_1_jg4092.t1"; gene_id "file_1_file_1_jg4092";
derer1.05_4	AUGUSTUS	intron	10102351	10103201	.	+	.	transcript_id "file_1_file_1_jg4092.t1"; gene_id "file_1_file_1_jg4092";
derer1.05_4	AUGUSTUS	transcript	10101934	10103267	.	+	.	transcript_id "file_1_file_1_jg4092.t1"; gene_id "file_1_file_1_jg4092"
derer1.05_4	AUGUSTUS	gene	10101934	10103267	.	+	.	jg4092
derer1.05_4	AUGUSTUS	CDS	10103202	10103267	0.56	+	0	transcript_id "file_1_file_1_jg4092.t1"; gene_id "file_1_file_1_jg4092";
derer1.05_4	AUGUSTUS	exon	10103202	10103267	.	+	.	transcript_id "file_1_file_1_jg4092.t1"; gene_id "file_1_file_1_jg4092";
derer1.05_4	AUGUSTUS	stop_codon	10103265	10103267	.	+	0	transcript_id "file_1_file_1_jg4092.t1"; gene_id "file_1_file_1_jg4092";
derer1.05_1	AUGUSTUS	start_codon	11107267	11107269	.	+	0	transcript_id "file_1_file_1_jg13476.t1"; gene_id "file_1_file_1_jg13476";
derer1.05_1	AUGUSTUS	CDS	11107267	11107674	0.92	+	0	transcript_id "file_1_file_1_jg13476.t1"; gene_id "file_1_file_1_jg13476";
derer1.05_1	AUGUSTUS	exon	11107267	11107674	.	+	.	transcript_id "file_1_file_1_jg13476.t1"; gene_id "file_1_file_1_jg13476";
derer1.05_1	AUGUSTUS	transcript	11107267	11107674	.	+	.	transcript_id "file_1_file_1_jg13476.t1"; gene_id "file_1_file_1_jg13476"
derer1.05_1	AUGUSTUS	gene	11107267	11107674	.	+	.	jg13476
derer1.05_1	AUGUSTUS	stop_codon	11107672	11107674	.	+	0	transcript_id "file_1_file_1_jg13476.t1"; gene_id "file_1_file_1_jg13476";
derer1.05_3	AUGUSTUS	stop_codon	10789488	10789490	.	-	0	transcript_id "file_1_file_1_jg7770.t1"; gene_id "file_1_file_1_jg7770";
derer1.05_3	AUGUSTUS	CDS	10789488	10789701	1	-	1	transcript_id "file_1_file_1_jg7770.t1"; gene_id "file_1_file_1_jg7770";
derer1.05_3	AUGUSTUS	exon	10789488	10789701	.	-	.	transcript_id "file_1_file_1_jg7770.t1"; gene_id "file_1_file_1_jg7770";
derer1.05_3	AUGUSTUS	intron	10789702	10789758	.	-	.	transcript_id "file_1_file_1_jg7770.t1"; gene_id "file_1_file_1_jg7770";
derer1.05_3	AUGUSTUS	CDS	10789759	10790085	1	-	1	transcript_id "file_1_file_1_jg7770.t1"; gene_id "file_1_file_1_jg7770";
derer1.05_3	AUGUSTUS	exon	10789759	10790085	.	-	.	transcript_id "file_1_file_1_jg7770.t1"; gene_id "file_1_file_1_jg7770";
derer1.05_3	AUGUSTUS	intron	10790086	10790141	.	-	.	transcript_id "file_1_file_1_jg7770.t1"; gene_id "file_1_file_1_jg7770";
derer1.05_3	AUGUSTUS	CDS	10790142	10790955	1	-	2	transcript_id "file_1_file_1_jg7770.t1"; gene_id "file_1_file_1_jg7770";
derer1.05_3	AUGUSTUS	exon	10790142	10790955	.	-	.	transcript_id "file_1_file_1_jg7770.t1"; gene_id "file_1_file_1_jg7770";
derer1.05_3	AUGUSTUS	intron	10790956	10791009	.	-	.	transcript_id "file_1_file_1_jg7770.t1"; gene_id "file_1_file_1_jg7770";
derer1.05_3	AUGUSTUS	CDS	10791010	10791506	1	-	1	transcript_id "file_1_file_1_jg7770.t1"; gene_id "file_1_file_1_jg7770";
derer1.05_3	AUGUSTUS	exon	10791010	10791506	.	-	.	transcript_id "file_1_file_1_jg7770.t1"; gene_id "file_1_file_1_jg7770";
derer1.05_3	AUGUSTUS	intron	10791507	10791567	.	-	.	transcript_id "file_1_file_1_jg7770.t1"; gene_id "file_1_file_1_jg7770";
derer1.05_3	AUGUSTUS	CDS	10791568	10792319	1	-	0	transcript_id "file_1_file_1_jg7770.t1"; gene_id "file_1_file_1_jg7770";
derer1.05_3	AUGUSTUS	exon	10791568	10792319	.	-	.	transcript_id "file_1_file_1_jg7770.t1"; gene_id "file_1_file_1_jg7770";
derer1.05_3	AUGUSTUS	intron	10792320	10792381	.	-	.	transcript_id "file_1_file_1_jg7770.t1"; gene_id "file_1_file_1_jg7770";
derer1.05_3	AUGUSTUS	CDS	10792382	10792796	1	-	1	transcript_id "file_1_file_1_jg7770.t1"; gene_id "file_1_file_1_jg7770";
derer1.05_3	AUGUSTUS	exon	10792382	10792796	.	-	.	transcript_id "file_1_file_1_jg7770.t1"; gene_id "file_1_file_1_jg7770";
derer1.05_3	AUGUSTUS	intron	10792797	10792855	.	-	.	transcript_id "file_1_file_1_jg7770.t1"; gene_id "file_1_file_1_jg7770";
derer1.05_3	AUGUSTUS	CDS	10792856	10793402	1	-	2	transcript_id "file_1_file_1_jg7770.t1"; gene_id "file_1_file_1_jg7770";
derer1.05_3	AUGUSTUS	exon	10792856	10793402	.	-	.	transcript_id "file_1_file_1_jg7770.t1"; gene_id "file_1_file_1_jg7770";
derer1.05_3	AUGUSTUS	intron	10793403	10793478	.	-	.	transcript_id "file_1_file_1_jg7770.t1"; gene_id "file_1_file_1_jg7770";
derer1.05_3	AUGUSTUS	CDS	10793479	10793604	1	-	2	transcript_id "file_1_file_1_jg7770.t1"; gene_id "file_1_file_1_jg7770";
derer1.05_3	AUGUSTUS	exon	10793479	10793604	.	-	.	transcript_id "file_1_file_1_jg7770.t1"; gene_id "file_1_file_1_jg7770";
derer1.05_3	AUGUSTUS	intron	10793605	10793674	.	-	.	transcript_id "file_1_file_1_jg7770.t1"; gene_id "file_1_file_1_jg7770";
derer1.05_3	AUGUSTUS	CDS	10793675	10793882	1	-	0	transcript_id "file_1_file_1_jg7770.t1"; gene_id "file_1_file_1_jg7770";
derer1.05_3	AUGUSTUS	exon	10793675	10793882	.	-	.	transcript_id "file_1_file_1_jg7770.t1"; gene_id "file_1_file_1_jg7770";
derer1.05_3	AUGUSTUS	intron	10793883	10794478	.	-	.	transcript_id "file_1_file_1_jg7770.t1"; gene_id "file_1_file_1_jg7770";
derer1.05_3	AUGUSTUS	transcript	10789488	10794610	.	-	.	transcript_id "file_1_file_1_jg7770.t1"; gene_id "file_1_file_1_jg7770"
derer1.05_3	AUGUSTUS	gene	10789488	10794610	.	-	.	jg7770
derer1.05_3	AUGUSTUS	CDS	10794479	10794610	1	-	0	transcript_id "file_1_file_1_jg7770.t1"; gene_id "file_1_file_1_jg7770";
derer1.05_3	AUGUSTUS	exon	10794479	10794610	.	-	.	transcript_id "file_1_file_1_jg7770.t1"; gene_id "file_1_file_1_jg7770";
derer1.05_3	AUGUSTUS	start_codon	10794608	10794610	.	-	0	transcript_id "file_1_file_1_jg7770.t1"; gene_id "file_1_file_1_jg7770";
derer1.05_2	AUGUSTUS	start_codon	16782331	16782333	.	+	0	transcript_id "file_1_file_1_jg1998.t2"; gene_id "file_1_file_1_jg1998";
derer1.05_2	AUGUSTUS	CDS	16782331	16782334	0.89	+	0	transcript_id "file_1_file_1_jg1998.t2"; gene_id "file_1_file_1_jg1998";
derer1.05_2	AUGUSTUS	exon	16782331	16782334	.	+	.	transcript_id "file_1_file_1_jg1998.t2"; gene_id "file_1_file_1_jg1998";
derer1.05_2	AUGUSTUS	intron	16782335	16783559	.	+	.	transcript_id "file_1_file_1_jg1998.t2"; gene_id "file_1_file_1_jg1998";
derer1.05_2	AUGUSTUS	CDS	16783560	16783629	1	+	2	transcript_id "file_1_file_1_jg1998.t2"; gene_id "file_1_file_1_jg1998";
derer1.05_2	AUGUSTUS	exon	16783560	16783629	.	+	.	transcript_id "file_1_file_1_jg1998.t2"; gene_id "file_1_file_1_jg1998";
derer1.05_2	AUGUSTUS	intron	16783630	16783707	.	+	.	transcript_id "file_1_file_1_jg1998.t2"; gene_id "file_1_file_1_jg1998";
derer1.05_2	AUGUSTUS	CDS	16783708	16784107	1	+	1	transcript_id "file_1_file_1_jg1998.t2"; gene_id "file_1_file_1_jg1998";
derer1.05_2	AUGUSTUS	exon	16783708	16784107	.	+	.	transcript_id "file_1_file_1_jg1998.t2"; gene_id "file_1_file_1_jg1998";
derer1.05_2	AUGUSTUS	intron	16784108	16784167	.	+	.	transcript_id "file_1_file_1_jg1998.t2"; gene_id "file_1_file_1_jg1998";
derer1.05_2	AUGUSTUS	CDS	16784168	16785250	1	+	0	transcript_id "file_1_file_1_jg1998.t2"; gene_id "file_1_file_1_jg1998";
derer1.05_2	AUGUSTUS	exon	16784168	16785250	.	+	.	transcript_id "file_1_file_1_jg1998.t2"; gene_id "file_1_file_1_jg1998";
derer1.05_2	AUGUSTUS	intron	16785251	16785314	.	+	.	transcript_id "file_1_file_1_jg1998.t2"; gene_id "file_1_file_1_jg1998";
derer1.05_2	AUGUSTUS	CDS	16785315	16786051	0.9	+	0	transcript_id "file_1_file_1_jg1998.t2"; gene_id "file_1_file_1_jg1998";
derer1.05_2	AUGUSTUS	exon	16785315	16786051	.	+	.	transcript_id "file_1_file_1_jg1998.t2"; gene_id "file_1_file_1_jg1998";
derer1.05_2	AUGUSTUS	intron	16786052	16786112	.	+	.	transcript_id "file_1_file_1_jg1998.t2"; gene_id "file_1_file_1_jg1998";
derer1.05_2	AUGUSTUS	CDS	16786113	16786332	1	+	1	transcript_id "file_1_file_1_jg1998.t2"; gene_id "file_1_file_1_jg1998";
derer1.05_2	AUGUSTUS	exon	16786113	16786332	.	+	.	transcript_id "file_1_file_1_jg1998.t2"; gene_id "file_1_file_1_jg1998";
derer1.05_2	AUGUSTUS	intron	16786333	16786547	.	+	.	transcript_id "file_1_file_1_jg1998.t2"; gene_id "file_1_file_1_jg1998";
derer1.05_2	AUGUSTUS	transcript	16782331	16788467	.	+	.	transcript_id "file_1_file_1_jg1998.t2"; gene_id "file_1_file_1_jg1998"
derer1.05_2	AUGUSTUS	CDS	16786548	16788467	1	+	0	transcript_id "file_1_file_1_jg1998.t2"; gene_id "file_1_file_1_jg1998";
derer1.05_2	AUGUSTUS	exon	16786548	16788467	.	+	.	transcript_id "file_1_file_1_jg1998.t2"; gene_id "file_1_file_1_jg1998";
derer1.05_2	AUGUSTUS	stop_codon	16788465	16788467	.	+	0	transcript_id "file_1_file_1_jg1998.t2"; gene_id "file_1_file_1_jg1998";
derer1.05_0	AUGUSTUS	stop_codon	2861135	2861137	.	-	0	transcript_id "file_1_file_1_jg8983.t1"; gene_id "file_1_file_1_jg8983";
derer1.05_0	AUGUSTUS	CDS	2861135	2861318	1	-	1	transcript_id "file_1_file_1_jg8983.t1"; gene_id "file_1_file_1_jg8983";
derer1.05_0	AUGUSTUS	exon	2861135	2861318	.	-	.	transcript_id "file_1_file_1_jg8983.t1"; gene_id "file_1_file_1_jg8983";
derer1.05_0	AUGUSTUS	intron	2861319	2861380	.	-	.	transcript_id "file_1_file_1_jg8983.t1"; gene_id "file_1_file_1_jg8983";
derer1.05_0	AUGUSTUS	CDS	2861381	2861499	1	-	0	transcript_id "file_1_file_1_jg8983.t1"; gene_id "file_1_file_1_jg8983";
derer1.05_0	AUGUSTUS	exon	2861381	2861499	.	-	.	transcript_id "file_1_file_1_jg8983.t1"; gene_id "file_1_file_1_jg8983";
derer1.05_0	AUGUSTUS	intron	2861500	2861559	.	-	.	transcript_id "file_1_file_1_jg8983.t1"; gene_id "file_1_file_1_jg8983";
derer1.05_0	AUGUSTUS	CDS	2861560	2862058	1	-	1	transcript_id "file_1_file_1_jg8983.t1"; gene_id "file_1_file_1_jg8983";
derer1.05_0	AUGUSTUS	exon	2861560	2862058	.	-	.	transcript_id "file_1_file_1_jg8983.t1"; gene_id "file_1_file_1_jg8983";
derer1.05_0	AUGUSTUS	intron	2862059	2862155	.	-	.	transcript_id "file_1_file_1_jg8983.t1"; gene_id "file_1_file_1_jg8983";
derer1.05_0	AUGUSTUS	CDS	2862156	2862320	1	-	1	transcript_id "file_1_file_1_jg8983.t1"; gene_id "file_1_file_1_jg8983";
derer1.05_0	AUGUSTUS	exon	2862156	2862320	.	-	.	transcript_id "file_1_file_1_jg8983.t1"; gene_id "file_1_file_1_jg8983";
derer1.05_0	AUGUSTUS	intron	2862321	2862377	.	-	.	transcript_id "file_1_file_1_jg8983.t1"; gene_id "file_1_file_1_jg8983";
derer1.05_0	AUGUSTUS	transcript	2861135	2862463	.	-	.	transcript_id "file_1_file_1_jg8983.t1"; gene_id "file_1_file_1_jg8983"
derer1.05_0	AUGUSTUS	gene	2861135	2862463	.	-	.	jg8983
derer1.05_0	AUGUSTUS	CDS	2862378	2862463	1	-	0	transcript_id "file_1_file_1_jg8983.t1"; gene_id "file_1_file_1_jg8983";
derer1.05_0	AUGUSTUS	exon	2862378	2862463	.	-	.	transcript_id "file_1_file_1_jg8983.t1"; gene_id "file_1_file_1_jg8983";
derer1.05_0	AUGUSTUS	start_codon	2862461	2862463	.	-	0	transcript_id "file_1_file_1_jg8983.t1"; gene_id "file_1_file_1_jg8983";
derer1.05_3	AUGUSTUS	stop_codon	1679545	1679547	.	-	0	transcript_id "file_1_file_1_jg6662.t1"; gene_id "file_1_file_1_jg6662";
derer1.05_3	AUGUSTUS	CDS	1679545	1679898	0.84	-	0	transcript_id "file_1_file_1_jg6662.t1"; gene_id "file_1_file_1_jg6662";
derer1.05_3	AUGUSTUS	exon	1679545	1679898	.	-	.	transcript_id "file_1_file_1_jg6662.t1"; gene_id "file_1_file_1_jg6662";
derer1.05_3	AUGUSTUS	transcript	1679545	1679898	.	-	.	transcript_id "file_1_file_1_jg6662.t1"; gene_id "file_1_file_1_jg6662"
derer1.05_3	AUGUSTUS	gene	1679545	1679898	.	-	.	jg6662
derer1.05_3	AUGUSTUS	start_codon	1679896	1679898	.	-	0	transcript_id "file_1_file_1_jg6662.t1"; gene_id "file_1_file_1_jg6662";
derer1.05_4	AUGUSTUS	stop_codon	10257551	10257553	.	-	0	transcript_id "file_1_file_1_jg4111.t1"; gene_id "file_1_file_1_jg4111";
derer1.05_4	AUGUSTUS	CDS	10257551	10258217	1	-	1	transcript_id "file_1_file_1_jg4111.t1"; gene_id "file_1_file_1_jg4111";
derer1.05_4	AUGUSTUS	exon	10257551	10258217	.	-	.	transcript_id "file_1_file_1_jg4111.t1"; gene_id "file_1_file_1_jg4111";
derer1.05_4	AUGUSTUS	intron	10258218	10258278	.	-	.	transcript_id "file_1_file_1_jg4111.t1"; gene_id "file_1_file_1_jg4111";
derer1.05_4	AUGUSTUS	CDS	10258279	10259660	1	-	0	transcript_id "file_1_file_1_jg4111.t1"; gene_id "file_1_file_1_jg4111";
derer1.05_4	AUGUSTUS	exon	10258279	10259660	.	-	.	transcript_id "file_1_file_1_jg4111.t1"; gene_id "file_1_file_1_jg4111";
derer1.05_4	AUGUSTUS	intron	10259661	10259713	.	-	.	transcript_id "file_1_file_1_jg4111.t1"; gene_id "file_1_file_1_jg4111";
derer1.05_4	AUGUSTUS	CDS	10259714	10259894	1	-	1	transcript_id "file_1_file_1_jg4111.t1"; gene_id "file_1_file_1_jg4111";
derer1.05_4	AUGUSTUS	exon	10259714	10259894	.	-	.	transcript_id "file_1_file_1_jg4111.t1"; gene_id "file_1_file_1_jg4111";
derer1.05_4	AUGUSTUS	intron	10259895	10259956	.	-	.	transcript_id "file_1_file_1_jg4111.t1"; gene_id "file_1_file_1_jg4111";
derer1.05_4	AUGUSTUS	transcript	10257551	10260117	.	-	.	transcript_id "file_1_file_1_jg4111.t1"; gene_id "file_1_file_1_jg4111"
derer1.05_4	AUGUSTUS	gene	10257551	10260117	.	-	.	jg4111
derer1.05_4	AUGUSTUS	CDS	10259957	10260117	1	-	0	transcript_id "file_1_file_1_jg4111.t1"; gene_id "file_1_file_1_jg4111";
derer1.05_4	AUGUSTUS	exon	10259957	10260117	.	-	.	transcript_id "file_1_file_1_jg4111.t1"; gene_id "file_1_file_1_jg4111";
derer1.05_4	AUGUSTUS	start_codon	10260115	10260117	.	-	0	transcript_id "file_1_file_1_jg4111.t1"; gene_id "file_1_file_1_jg4111";
derer1.05_2	AUGUSTUS	start_codon	14612891	14612893	.	+	0	transcript_id "file_1_file_1_jg1695.t1"; gene_id "file_1_file_1_jg1695";
derer1.05_2	AUGUSTUS	CDS	14612891	14613016	1	+	0	transcript_id "file_1_file_1_jg1695.t1"; gene_id "file_1_file_1_jg1695";
derer1.05_2	AUGUSTUS	exon	14612891	14613016	.	+	.	transcript_id "file_1_file_1_jg1695.t1"; gene_id "file_1_file_1_jg1695";
derer1.05_2	AUGUSTUS	intron	14613017	14613080	.	+	.	transcript_id "file_1_file_1_jg1695.t1"; gene_id "file_1_file_1_jg1695";
derer1.05_2	AUGUSTUS	CDS	14613081	14613240	1	+	0	transcript_id "file_1_file_1_jg1695.t1"; gene_id "file_1_file_1_jg1695";
derer1.05_2	AUGUSTUS	exon	14613081	14613240	.	+	.	transcript_id "file_1_file_1_jg1695.t1"; gene_id "file_1_file_1_jg1695";
derer1.05_2	AUGUSTUS	intron	14613241	14613297	.	+	.	transcript_id "file_1_file_1_jg1695.t1"; gene_id "file_1_file_1_jg1695";
derer1.05_2	AUGUSTUS	CDS	14613298	14613441	1	+	2	transcript_id "file_1_file_1_jg1695.t1"; gene_id "file_1_file_1_jg1695";
derer1.05_2	AUGUSTUS	exon	14613298	14613441	.	+	.	transcript_id "file_1_file_1_jg1695.t1"; gene_id "file_1_file_1_jg1695";
derer1.05_2	AUGUSTUS	intron	14613442	14613503	.	+	.	transcript_id "file_1_file_1_jg1695.t1"; gene_id "file_1_file_1_jg1695";
derer1.05_2	AUGUSTUS	CDS	14613504	14614072	1	+	2	transcript_id "file_1_file_1_jg1695.t1"; gene_id "file_1_file_1_jg1695";
derer1.05_2	AUGUSTUS	exon	14613504	14614072	.	+	.	transcript_id "file_1_file_1_jg1695.t1"; gene_id "file_1_file_1_jg1695";
derer1.05_2	AUGUSTUS	intron	14614073	14614125	.	+	.	transcript_id "file_1_file_1_jg1695.t1"; gene_id "file_1_file_1_jg1695";
derer1.05_2	AUGUSTUS	CDS	14614126	14614762	0.9	+	0	transcript_id "file_1_file_1_jg1695.t1"; gene_id "file_1_file_1_jg1695";
derer1.05_2	AUGUSTUS	exon	14614126	14614762	.	+	.	transcript_id "file_1_file_1_jg1695.t1"; gene_id "file_1_file_1_jg1695";
derer1.05_2	AUGUSTUS	intron	14614763	14614824	.	+	.	transcript_id "file_1_file_1_jg1695.t1"; gene_id "file_1_file_1_jg1695";
derer1.05_2	AUGUSTUS	CDS	14614825	14615505	1	+	2	transcript_id "file_1_file_1_jg1695.t1"; gene_id "file_1_file_1_jg1695";
derer1.05_2	AUGUSTUS	exon	14614825	14615505	.	+	.	transcript_id "file_1_file_1_jg1695.t1"; gene_id "file_1_file_1_jg1695";
derer1.05_2	AUGUSTUS	intron	14615506	14615559	.	+	.	transcript_id "file_1_file_1_jg1695.t1"; gene_id "file_1_file_1_jg1695";
derer1.05_2	AUGUSTUS	CDS	14615560	14615813	1	+	2	transcript_id "file_1_file_1_jg1695.t1"; gene_id "file_1_file_1_jg1695";
derer1.05_2	AUGUSTUS	exon	14615560	14615813	.	+	.	transcript_id "file_1_file_1_jg1695.t1"; gene_id "file_1_file_1_jg1695";
derer1.05_2	AUGUSTUS	intron	14615814	14615870	.	+	.	transcript_id "file_1_file_1_jg1695.t1"; gene_id "file_1_file_1_jg1695";
derer1.05_2	AUGUSTUS	transcript	14612891	14615966	.	+	.	transcript_id "file_1_file_1_jg1695.t1"; gene_id "file_1_file_1_jg1695"
derer1.05_2	AUGUSTUS	gene	14612891	14615966	.	+	.	jg1695
derer1.05_2	AUGUSTUS	CDS	14615871	14615966	1	+	0	transcript_id "file_1_file_1_jg1695.t1"; gene_id "file_1_file_1_jg1695";
derer1.05_2	AUGUSTUS	exon	14615871	14615966	.	+	.	transcript_id "file_1_file_1_jg1695.t1"; gene_id "file_1_file_1_jg1695";
derer1.05_2	AUGUSTUS	stop_codon	14615964	14615966	.	+	0	transcript_id "file_1_file_1_jg1695.t1"; gene_id "file_1_file_1_jg1695";
derer1.05_0	AUGUSTUS	stop_codon	19984987	19984989	.	-	0	transcript_id "file_1_file_1_jg11250.t1"; gene_id "file_1_file_1_jg11250";
derer1.05_0	AUGUSTUS	CDS	19984987	19985059	1	-	1	transcript_id "file_1_file_1_jg11250.t1"; gene_id "file_1_file_1_jg11250";
derer1.05_0	AUGUSTUS	exon	19984987	19985059	.	-	.	transcript_id "file_1_file_1_jg11250.t1"; gene_id "file_1_file_1_jg11250";
derer1.05_0	AUGUSTUS	intron	19985060	19985112	.	-	.	transcript_id "file_1_file_1_jg11250.t1"; gene_id "file_1_file_1_jg11250";
derer1.05_0	AUGUSTUS	CDS	19985113	19985579	1	-	0	transcript_id "file_1_file_1_jg11250.t1"; gene_id "file_1_file_1_jg11250";
derer1.05_0	AUGUSTUS	exon	19985113	19985579	.	-	.	transcript_id "file_1_file_1_jg11250.t1"; gene_id "file_1_file_1_jg11250";
derer1.05_0	AUGUSTUS	intron	19985580	19985644	.	-	.	transcript_id "file_1_file_1_jg11250.t1"; gene_id "file_1_file_1_jg11250";
derer1.05_0	AUGUSTUS	CDS	19985645	19985961	1	-	2	transcript_id "file_1_file_1_jg11250.t1"; gene_id "file_1_file_1_jg11250";
derer1.05_0	AUGUSTUS	exon	19985645	19985961	.	-	.	transcript_id "file_1_file_1_jg11250.t1"; gene_id "file_1_file_1_jg11250";
derer1.05_0	AUGUSTUS	intron	19985962	19986018	.	-	.	transcript_id "file_1_file_1_jg11250.t1"; gene_id "file_1_file_1_jg11250";
derer1.05_0	AUGUSTUS	transcript	19984987	19986154	.	-	.	transcript_id "file_1_file_1_jg11250.t1"; gene_id "file_1_file_1_jg11250"
derer1.05_0	AUGUSTUS	gene	19984987	19986154	.	-	.	jg11250
derer1.05_0	AUGUSTUS	CDS	19986019	19986154	1	-	0	transcript_id "file_1_file_1_jg11250.t1"; gene_id "file_1_file_1_jg11250";
derer1.05_0	AUGUSTUS	exon	19986019	19986154	.	-	.	transcript_id "file_1_file_1_jg11250.t1"; gene_id "file_1_file_1_jg11250";
derer1.05_0	AUGUSTUS	start_codon	19986152	19986154	.	-	0	transcript_id "file_1_file_1_jg11250.t1"; gene_id "file_1_file_1_jg11250";
derer1.05_3	AUGUSTUS	start_codon	10413471	10413473	.	+	0	transcript_id "file_1_file_1_jg7731.t1"; gene_id "file_1_file_1_jg7731";
derer1.05_3	AUGUSTUS	CDS	10413471	10413748	0.99	+	0	transcript_id "file_1_file_1_jg7731.t1"; gene_id "file_1_file_1_jg7731";
derer1.05_3	AUGUSTUS	exon	10413471	10413748	.	+	.	transcript_id "file_1_file_1_jg7731.t1"; gene_id "file_1_file_1_jg7731";
derer1.05_3	AUGUSTUS	intron	10413749	10413808	.	+	.	transcript_id "file_1_file_1_jg7731.t1"; gene_id "file_1_file_1_jg7731";
derer1.05_3	AUGUSTUS	transcript	10413471	10413938	.	+	.	transcript_id "file_1_file_1_jg7731.t1"; gene_id "file_1_file_1_jg7731"
derer1.05_3	AUGUSTUS	gene	10413471	10413938	.	+	.	jg7731
derer1.05_3	AUGUSTUS	CDS	10413809	10413938	1	+	1	transcript_id "file_1_file_1_jg7731.t1"; gene_id "file_1_file_1_jg7731";
derer1.05_3	AUGUSTUS	exon	10413809	10413938	.	+	.	transcript_id "file_1_file_1_jg7731.t1"; gene_id "file_1_file_1_jg7731";
derer1.05_3	AUGUSTUS	stop_codon	10413936	10413938	.	+	0	transcript_id "file_1_file_1_jg7731.t1"; gene_id "file_1_file_1_jg7731";
derer1.05_5	AUGUSTUS	start_codon	663199	663201	.	+	0	transcript_id "file_1_file_1_jg5213.t1"; gene_id "file_1_file_1_jg5213";
derer1.05_5	AUGUSTUS	CDS	663199	663418	0.69	+	0	transcript_id "file_1_file_1_jg5213.t1"; gene_id "file_1_file_1_jg5213";
derer1.05_5	AUGUSTUS	exon	663199	663418	.	+	.	transcript_id "file_1_file_1_jg5213.t1"; gene_id "file_1_file_1_jg5213";
derer1.05_5	AUGUSTUS	intron	663419	668910	.	+	.	transcript_id "file_1_file_1_jg5213.t1"; gene_id "file_1_file_1_jg5213";
derer1.05_5	AUGUSTUS	transcript	663199	669095	.	+	.	transcript_id "file_1_file_1_jg5213.t1"; gene_id "file_1_file_1_jg5213"
derer1.05_5	AUGUSTUS	gene	663199	669095	.	+	.	jg5213
derer1.05_5	AUGUSTUS	CDS	668911	669095	0.37	+	2	transcript_id "file_1_file_1_jg5213.t1"; gene_id "file_1_file_1_jg5213";
derer1.05_5	AUGUSTUS	exon	668911	669095	.	+	.	transcript_id "file_1_file_1_jg5213.t1"; gene_id "file_1_file_1_jg5213";
derer1.05_5	AUGUSTUS	stop_codon	669093	669095	.	+	0	transcript_id "file_1_file_1_jg5213.t1"; gene_id "file_1_file_1_jg5213";
derer1.05_1	AUGUSTUS	stop_codon	16790936	16790938	.	-	0	transcript_id "file_1_file_1_jg14102.t1"; gene_id "file_1_file_1_jg14102";
derer1.05_1	AUGUSTUS	CDS	16790936	16791537	1	-	2	transcript_id "file_1_file_1_jg14102.t1"; gene_id "file_1_file_1_jg14102";
derer1.05_1	AUGUSTUS	exon	16790936	16791537	.	-	.	transcript_id "file_1_file_1_jg14102.t1"; gene_id "file_1_file_1_jg14102";
derer1.05_1	AUGUSTUS	intron	16791538	16791797	.	-	.	transcript_id "file_1_file_1_jg14102.t1"; gene_id "file_1_file_1_jg14102";
derer1.05_1	AUGUSTUS	CDS	16791798	16792073	1	-	2	transcript_id "file_1_file_1_jg14102.t1"; gene_id "file_1_file_1_jg14102";
derer1.05_1	AUGUSTUS	exon	16791798	16792073	.	-	.	transcript_id "file_1_file_1_jg14102.t1"; gene_id "file_1_file_1_jg14102";
derer1.05_1	AUGUSTUS	intron	16792074	16792264	.	-	.	transcript_id "file_1_file_1_jg14102.t1"; gene_id "file_1_file_1_jg14102";
derer1.05_1	AUGUSTUS	transcript	16790936	16792583	.	-	.	transcript_id "file_1_file_1_jg14102.t1"; gene_id "file_1_file_1_jg14102"
derer1.05_1	AUGUSTUS	gene	16790936	16792583	.	-	.	jg14102
derer1.05_1	AUGUSTUS	CDS	16792265	16792583	1	-	0	transcript_id "file_1_file_1_jg14102.t1"; gene_id "file_1_file_1_jg14102";
derer1.05_1	AUGUSTUS	exon	16792265	16792583	.	-	.	transcript_id "file_1_file_1_jg14102.t1"; gene_id "file_1_file_1_jg14102";
derer1.05_1	AUGUSTUS	start_codon	16792581	16792583	.	-	0	transcript_id "file_1_file_1_jg14102.t1"; gene_id "file_1_file_1_jg14102";
derer1.05_1	AUGUSTUS	start_codon	11404445	11404447	.	+	0	transcript_id "file_1_file_1_jg13507.t1"; gene_id "file_1_file_1_jg13507";
derer1.05_1	AUGUSTUS	CDS	11404445	11404588	0.73	+	0	transcript_id "file_1_file_1_jg13507.t1"; gene_id "file_1_file_1_jg13507";
derer1.05_1	AUGUSTUS	exon	11404445	11404588	.	+	.	transcript_id "file_1_file_1_jg13507.t1"; gene_id "file_1_file_1_jg13507";
derer1.05_1	AUGUSTUS	intron	11404589	11405786	.	+	.	transcript_id "file_1_file_1_jg13507.t1"; gene_id "file_1_file_1_jg13507";
derer1.05_1	AUGUSTUS	transcript	11404445	11405933	.	+	.	transcript_id "file_1_file_1_jg13507.t1"; gene_id "file_1_file_1_jg13507"
derer1.05_1	AUGUSTUS	gene	11404445	11405933	.	+	.	jg13507
derer1.05_1	AUGUSTUS	CDS	11405787	11405933	0.73	+	0	transcript_id "file_1_file_1_jg13507.t1"; gene_id "file_1_file_1_jg13507";
derer1.05_1	AUGUSTUS	exon	11405787	11405933	.	+	.	transcript_id "file_1_file_1_jg13507.t1"; gene_id "file_1_file_1_jg13507";
derer1.05_1	AUGUSTUS	stop_codon	11405931	11405933	.	+	0	transcript_id "file_1_file_1_jg13507.t1"; gene_id "file_1_file_1_jg13507";
derer1.05_5	AUGUSTUS	start_codon	5204002	5204004	.	+	0	transcript_id "file_1_file_1_jg5764.t1"; gene_id "file_1_file_1_jg5764";
derer1.05_5	AUGUSTUS	CDS	5204002	5204044	1	+	0	transcript_id "file_1_file_1_jg5764.t1"; gene_id "file_1_file_1_jg5764";
derer1.05_5	AUGUSTUS	exon	5204002	5204044	.	+	.	transcript_id "file_1_file_1_jg5764.t1"; gene_id "file_1_file_1_jg5764";
derer1.05_5	AUGUSTUS	intron	5204045	5204119	.	+	.	transcript_id "file_1_file_1_jg5764.t1"; gene_id "file_1_file_1_jg5764";
derer1.05_5	AUGUSTUS	transcript	5204002	5205093	.	+	.	transcript_id "file_1_file_1_jg5764.t1"; gene_id "file_1_file_1_jg5764"
derer1.05_5	AUGUSTUS	gene	5204002	5205093	.	+	.	jg5764
derer1.05_5	AUGUSTUS	CDS	5204120	5205093	1	+	2	transcript_id "file_1_file_1_jg5764.t1"; gene_id "file_1_file_1_jg5764";
derer1.05_5	AUGUSTUS	exon	5204120	5205093	.	+	.	transcript_id "file_1_file_1_jg5764.t1"; gene_id "file_1_file_1_jg5764";
derer1.05_5	AUGUSTUS	stop_codon	5205091	5205093	.	+	0	transcript_id "file_1_file_1_jg5764.t1"; gene_id "file_1_file_1_jg5764";
derer1.05_6	AUGUSTUS	start_codon	1279678	1279680	.	+	0	transcript_id "file_1_file_1_jg11668.t1"; gene_id "file_1_file_1_jg11668";
derer1.05_6	AUGUSTUS	CDS	1279678	1279917	1	+	0	transcript_id "file_1_file_1_jg11668.t1"; gene_id "file_1_file_1_jg11668";
derer1.05_6	AUGUSTUS	exon	1279678	1279917	.	+	.	transcript_id "file_1_file_1_jg11668.t1"; gene_id "file_1_file_1_jg11668";
derer1.05_6	AUGUSTUS	transcript	1279678	1279917	.	+	.	transcript_id "file_1_file_1_jg11668.t1"; gene_id "file_1_file_1_jg11668"
derer1.05_6	AUGUSTUS	gene	1279678	1279917	.	+	.	jg11668
derer1.05_6	AUGUSTUS	stop_codon	1279915	1279917	.	+	0	transcript_id "file_1_file_1_jg11668.t1"; gene_id "file_1_file_1_jg11668";
derer1.05_0	AUGUSTUS	stop_codon	616037	616039	.	-	0	transcript_id "file_1_file_1_jg8698.t1"; gene_id "file_1_file_1_jg8698";
derer1.05_0	AUGUSTUS	CDS	616037	618436	1	-	0	transcript_id "file_1_file_1_jg8698.t1"; gene_id "file_1_file_1_jg8698";
derer1.05_0	AUGUSTUS	exon	616037	618436	.	-	.	transcript_id "file_1_file_1_jg8698.t1"; gene_id "file_1_file_1_jg8698";
derer1.05_0	AUGUSTUS	transcript	616037	618436	.	-	.	transcript_id "file_1_file_1_jg8698.t1"; gene_id "file_1_file_1_jg8698"
derer1.05_0	AUGUSTUS	gene	616037	618436	.	-	.	jg8698
derer1.05_0	AUGUSTUS	start_codon	618434	618436	.	-	0	transcript_id "file_1_file_1_jg8698.t1"; gene_id "file_1_file_1_jg8698";
derer1.05_3	AUGUSTUS	CDS	12032796	12032798	1	+	0	transcript_id "file_1_file_1_jg7949.t1"; gene_id "file_1_file_1_jg7949";
derer1.05_3	AUGUSTUS	exon	12032796	12032798	.	+	.	transcript_id "file_1_file_1_jg7949.t1"; gene_id "file_1_file_1_jg7949";
derer1.05_3	AUGUSTUS	start_codon	12032796	12032798	.	+	0	transcript_id "file_1_file_1_jg7949.t1"; gene_id "file_1_file_1_jg7949";
derer1.05_3	AUGUSTUS	intron	12032799	12032865	.	+	.	transcript_id "file_1_file_1_jg7949.t1"; gene_id "file_1_file_1_jg7949";
derer1.05_3	AUGUSTUS	transcript	12032796	12033405	.	+	.	transcript_id "file_1_file_1_jg7949.t1"; gene_id "file_1_file_1_jg7949"
derer1.05_3	AUGUSTUS	gene	12032796	12033405	.	+	.	jg7949
derer1.05_3	AUGUSTUS	CDS	12032866	12033405	1	+	0	transcript_id "file_1_file_1_jg7949.t1"; gene_id "file_1_file_1_jg7949";
derer1.05_3	AUGUSTUS	exon	12032866	12033405	.	+	.	transcript_id "file_1_file_1_jg7949.t1"; gene_id "file_1_file_1_jg7949";
derer1.05_3	AUGUSTUS	stop_codon	12033403	12033405	.	+	0	transcript_id "file_1_file_1_jg7949.t1"; gene_id "file_1_file_1_jg7949";
derer1.05_1	AUGUSTUS	start_codon	22134859	22134861	.	+	0	transcript_id "file_1_file_1_jg14837.t1"; gene_id "file_1_file_1_jg14837";
derer1.05_1	AUGUSTUS	CDS	22134859	22135881	1	+	0	transcript_id "file_1_file_1_jg14837.t1"; gene_id "file_1_file_1_jg14837";
derer1.05_1	AUGUSTUS	exon	22134859	22135881	.	+	.	transcript_id "file_1_file_1_jg14837.t1"; gene_id "file_1_file_1_jg14837";
derer1.05_1	AUGUSTUS	transcript	22134859	22135881	.	+	.	transcript_id "file_1_file_1_jg14837.t1"; gene_id "file_1_file_1_jg14837"
derer1.05_1	AUGUSTUS	gene	22134859	22135881	.	+	.	jg14837
derer1.05_1	AUGUSTUS	stop_codon	22135879	22135881	.	+	0	transcript_id "file_1_file_1_jg14837.t1"; gene_id "file_1_file_1_jg14837";
derer1.05_1	AUGUSTUS	stop_codon	6586782	6586784	.	-	0	transcript_id "file_1_file_1_jg12931.t1"; gene_id "file_1_file_1_jg12931";
derer1.05_1	AUGUSTUS	CDS	6586782	6587081	0.9	-	0	transcript_id "file_1_file_1_jg12931.t1"; gene_id "file_1_file_1_jg12931";
derer1.05_1	AUGUSTUS	exon	6586782	6587081	.	-	.	transcript_id "file_1_file_1_jg12931.t1"; gene_id "file_1_file_1_jg12931";
derer1.05_1	AUGUSTUS	transcript	6586782	6587081	.	-	.	transcript_id "file_1_file_1_jg12931.t1"; gene_id "file_1_file_1_jg12931"
derer1.05_1	AUGUSTUS	gene	6586782	6587081	.	-	.	jg12931
derer1.05_1	AUGUSTUS	start_codon	6587079	6587081	.	-	0	transcript_id "file_1_file_1_jg12931.t1"; gene_id "file_1_file_1_jg12931";
derer1.05_1268	AUGUSTUS	stop_codon	1609	1611	.	-	0	transcript_id "file_1_file_1_jg2.t1"; gene_id "file_1_file_1_jg2";
derer1.05_1268	AUGUSTUS	CDS	1609	2058	0.76	-	0	transcript_id "file_1_file_1_jg2.t1"; gene_id "file_1_file_1_jg2";
derer1.05_1268	AUGUSTUS	exon	1609	2058	.	-	.	transcript_id "file_1_file_1_jg2.t1"; gene_id "file_1_file_1_jg2";
derer1.05_1268	AUGUSTUS	transcript	1609	2058	.	-	.	transcript_id "file_1_file_1_jg2.t1"; gene_id "file_1_file_1_jg2"
derer1.05_1268	AUGUSTUS	gene	1609	2058	.	-	.	jg2
derer1.05_1268	AUGUSTUS	start_codon	2056	2058	.	-	0	transcript_id "file_1_file_1_jg2.t1"; gene_id "file_1_file_1_jg2";
derer1.05_2	AUGUSTUS	start_codon	21326254	21326256	.	+	0	transcript_id "file_1_file_1_jg2703.t1"; gene_id "file_1_file_1_jg2703";
derer1.05_2	AUGUSTUS	CDS	21326254	21326388	1	+	0	transcript_id "file_1_file_1_jg2703.t1"; gene_id "file_1_file_1_jg2703";
derer1.05_2	AUGUSTUS	exon	21326254	21326388	.	+	.	transcript_id "file_1_file_1_jg2703.t1"; gene_id "file_1_file_1_jg2703";
derer1.05_2	AUGUSTUS	intron	21326389	21327551	.	+	.	transcript_id "file_1_file_1_jg2703.t1"; gene_id "file_1_file_1_jg2703";
derer1.05_2	AUGUSTUS	CDS	21327552	21327689	1	+	0	transcript_id "file_1_file_1_jg2703.t1"; gene_id "file_1_file_1_jg2703";
derer1.05_2	AUGUSTUS	exon	21327552	21327689	.	+	.	transcript_id "file_1_file_1_jg2703.t1"; gene_id "file_1_file_1_jg2703";
derer1.05_2	AUGUSTUS	intron	21327690	21327805	.	+	.	transcript_id "file_1_file_1_jg2703.t1"; gene_id "file_1_file_1_jg2703";
derer1.05_2	AUGUSTUS	CDS	21327806	21327923	1	+	0	transcript_id "file_1_file_1_jg2703.t1"; gene_id "file_1_file_1_jg2703";
derer1.05_2	AUGUSTUS	exon	21327806	21327923	.	+	.	transcript_id "file_1_file_1_jg2703.t1"; gene_id "file_1_file_1_jg2703";
derer1.05_2	AUGUSTUS	intron	21327924	21328008	.	+	.	transcript_id "file_1_file_1_jg2703.t1"; gene_id "file_1_file_1_jg2703";
derer1.05_2	AUGUSTUS	CDS	21328009	21328073	0.54	+	2	transcript_id "file_1_file_1_jg2703.t1"; gene_id "file_1_file_1_jg2703";
derer1.05_2	AUGUSTUS	exon	21328009	21328073	.	+	.	transcript_id "file_1_file_1_jg2703.t1"; gene_id "file_1_file_1_jg2703";
derer1.05_2	AUGUSTUS	intron	21328074	21328417	.	+	.	transcript_id "file_1_file_1_jg2703.t1"; gene_id "file_1_file_1_jg2703";
derer1.05_2	AUGUSTUS	transcript	21326254	21328447	.	+	.	transcript_id "file_1_file_1_jg2703.t1"; gene_id "file_1_file_1_jg2703"
derer1.05_2	AUGUSTUS	gene	21326254	21328447	.	+	.	jg2703
derer1.05_2	AUGUSTUS	CDS	21328418	21328447	0.58	+	0	transcript_id "file_1_file_1_jg2703.t1"; gene_id "file_1_file_1_jg2703";
derer1.05_2	AUGUSTUS	exon	21328418	21328447	.	+	.	transcript_id "file_1_file_1_jg2703.t1"; gene_id "file_1_file_1_jg2703";
derer1.05_2	AUGUSTUS	stop_codon	21328445	21328447	.	+	0	transcript_id "file_1_file_1_jg2703.t1"; gene_id "file_1_file_1_jg2703";
derer1.05_1	AUGUSTUS	start_codon	3944783	3944785	.	+	0	transcript_id "file_1_file_1_jg12603.t1"; gene_id "file_1_file_1_jg12603";
derer1.05_1	AUGUSTUS	CDS	3944783	3944850	1	+	0	transcript_id "file_1_file_1_jg12603.t1"; gene_id "file_1_file_1_jg12603";
derer1.05_1	AUGUSTUS	exon	3944783	3944850	.	+	.	transcript_id "file_1_file_1_jg12603.t1"; gene_id "file_1_file_1_jg12603";
derer1.05_1	AUGUSTUS	intron	3944851	3945018	.	+	.	transcript_id "file_1_file_1_jg12603.t1"; gene_id "file_1_file_1_jg12603";
derer1.05_1	AUGUSTUS	CDS	3945019	3945909	1	+	1	transcript_id "file_1_file_1_jg12603.t1"; gene_id "file_1_file_1_jg12603";
derer1.05_1	AUGUSTUS	exon	3945019	3945909	.	+	.	transcript_id "file_1_file_1_jg12603.t1"; gene_id "file_1_file_1_jg12603";
derer1.05_1	AUGUSTUS	intron	3945910	3945974	.	+	.	transcript_id "file_1_file_1_jg12603.t1"; gene_id "file_1_file_1_jg12603";
derer1.05_1	AUGUSTUS	transcript	3944783	3946272	.	+	.	transcript_id "file_1_file_1_jg12603.t1"; gene_id "file_1_file_1_jg12603"
derer1.05_1	AUGUSTUS	gene	3944783	3946272	.	+	.	jg12603
derer1.05_1	AUGUSTUS	CDS	3945975	3946272	1	+	1	transcript_id "file_1_file_1_jg12603.t1"; gene_id "file_1_file_1_jg12603";
derer1.05_1	AUGUSTUS	exon	3945975	3946272	.	+	.	transcript_id "file_1_file_1_jg12603.t1"; gene_id "file_1_file_1_jg12603";
derer1.05_1	AUGUSTUS	stop_codon	3946270	3946272	.	+	0	transcript_id "file_1_file_1_jg12603.t1"; gene_id "file_1_file_1_jg12603";
derer1.05_2	GeneMark.hmm	start_codon	1461910	1461912	.	+	0	gene_id "file_1_file_2_6107_g"; transcript_id "file_1_file_2_6107_t"; count "file_1_file_2_1_1";
derer1.05_2	GeneMark.hmm	CDS	1461910	1462560	.	+	0	gene_id "file_1_file_2_6107_g"; transcript_id "file_1_file_2_6107_t"; evidence "file_1_file_2_1_1"; cds_type "file_1_file_2_Initial"; count "file_1_file_2_1_6"; anchored "file_1_file_2_1_1";
derer1.05_2	GeneMark.hmm	exon	1461910	1462560	0	+	.	gene_id "file_1_file_2_6107_g"; transcript_id "file_1_file_2_6107_t"; evidence "file_1_file_2_1_1"; cds_type "file_1_file_2_Initial"; count "file_1_file_2_1_6"; anchored "file_1_file_2_1_1";
derer1.05_2	GeneMark.hmm	CDS	1462621	1463071	.	+	0	gene_id "file_1_file_2_6107_g"; transcript_id "file_1_file_2_6107_t"; evidence "file_1_file_2_1_0"; cds_type "file_1_file_2_Internal"; count "file_1_file_2_2_6"; anchored "file_1_file_2_1_1";
derer1.05_2	GeneMark.hmm	exon	1462621	1463071	0	+	.	gene_id "file_1_file_2_6107_g"; transcript_id "file_1_file_2_6107_t"; evidence "file_1_file_2_1_0"; cds_type "file_1_file_2_Internal"; count "file_1_file_2_2_6"; anchored "file_1_file_2_1_1";
derer1.05_2	GeneMark.hmm	CDS	1463138	1463644	.	+	2	gene_id "file_1_file_2_6107_g"; transcript_id "file_1_file_2_6107_t"; evidence "file_1_file_2_0_1"; cds_type "file_1_file_2_Internal"; count "file_1_file_2_3_6"; anchored "file_1_file_2_1_1";
derer1.05_2	GeneMark.hmm	exon	1463138	1463644	0	+	.	gene_id "file_1_file_2_6107_g"; transcript_id "file_1_file_2_6107_t"; evidence "file_1_file_2_0_1"; cds_type "file_1_file_2_Internal"; count "file_1_file_2_3_6"; anchored "file_1_file_2_1_1";
derer1.05_2	GeneMark.hmm	CDS	1463710	1463855	.	+	2	gene_id "file_1_file_2_6107_g"; transcript_id "file_1_file_2_6107_t"; evidence "file_1_file_2_1_1"; cds_type "file_1_file_2_Internal"; count "file_1_file_2_4_6"; anchored "file_1_file_2_1_1";
derer1.05_2	GeneMark.hmm	exon	1463710	1463855	0	+	.	gene_id "file_1_file_2_6107_g"; transcript_id "file_1_file_2_6107_t"; evidence "file_1_file_2_1_1"; cds_type "file_1_file_2_Internal"; count "file_1_file_2_4_6"; anchored "file_1_file_2_1_1";
derer1.05_2	GeneMark.hmm	CDS	1463925	1464074	.	+	0	gene_id "file_1_file_2_6107_g"; transcript_id "file_1_file_2_6107_t"; evidence "file_1_file_2_1_1"; cds_type "file_1_file_2_Internal"; count "file_1_file_2_5_6"; anchored "file_1_file_2_1_1";
derer1.05_2	GeneMark.hmm	exon	1463925	1464074	0	+	.	gene_id "file_1_file_2_6107_g"; transcript_id "file_1_file_2_6107_t"; evidence "file_1_file_2_1_1"; cds_type "file_1_file_2_Internal"; count "file_1_file_2_5_6"; anchored "file_1_file_2_1_1";
derer1.05_2	GeneMark.hmm	CDS	1464128	1464394	.	+	0	gene_id "file_1_file_2_6107_g"; transcript_id "file_1_file_2_6107_t"; evidence "file_1_file_2_1_0"; cds_type "file_1_file_2_Terminal"; count "file_1_file_2_6_6"; anchored "file_1_file_2_1_1";
derer1.05_2	GeneMark.hmm	exon	1464128	1464394	0	+	.	gene_id "file_1_file_2_6107_g"; transcript_id "file_1_file_2_6107_t"; evidence "file_1_file_2_1_0"; cds_type "file_1_file_2_Terminal"; count "file_1_file_2_6_6"; anchored "file_1_file_2_1_1";
derer1.05_2	GeneMark.hmm	stop_codon	1464392	1464394	.	+	0	gene_id "file_1_file_2_6107_g"; transcript_id "file_1_file_2_6107_t"; count "file_1_file_2_1_1";
derer1.05_2852	AUGUSTUS	start_codon	976	978	.	+	0	transcript_id "file_1_file_1_jg12102.t1"; gene_id "file_1_file_1_jg12102";
derer1.05_2852	AUGUSTUS	CDS	976	1299	1	+	0	transcript_id "file_1_file_1_jg12102.t1"; gene_id "file_1_file_1_jg12102";
derer1.05_2852	AUGUSTUS	exon	976	1299	.	+	.	transcript_id "file_1_file_1_jg12102.t1"; gene_id "file_1_file_1_jg12102";
derer1.05_2852	AUGUSTUS	transcript	976	1299	.	+	.	transcript_id "file_1_file_1_jg12102.t1"; gene_id "file_1_file_1_jg12102"
derer1.05_2852	AUGUSTUS	gene	976	1299	.	+	.	jg12102
derer1.05_2852	AUGUSTUS	stop_codon	1297	1299	.	+	0	transcript_id "file_1_file_1_jg12102.t1"; gene_id "file_1_file_1_jg12102";
derer1.05_4	AUGUSTUS	start_codon	1041333	1041335	.	+	0	transcript_id "file_1_file_1_jg3030.t1"; gene_id "file_1_file_1_jg3030";
derer1.05_4	AUGUSTUS	CDS	1041333	1041575	1	+	0	transcript_id "file_1_file_1_jg3030.t1"; gene_id "file_1_file_1_jg3030";
derer1.05_4	AUGUSTUS	exon	1041333	1041575	.	+	.	transcript_id "file_1_file_1_jg3030.t1"; gene_id "file_1_file_1_jg3030";
derer1.05_4	AUGUSTUS	intron	1041576	1046575	.	+	.	transcript_id "file_1_file_1_jg3030.t1"; gene_id "file_1_file_1_jg3030";
derer1.05_4	AUGUSTUS	CDS	1046576	1046808	1	+	0	transcript_id "file_1_file_1_jg3030.t1"; gene_id "file_1_file_1_jg3030";
derer1.05_4	AUGUSTUS	exon	1046576	1046808	.	+	.	transcript_id "file_1_file_1_jg3030.t1"; gene_id "file_1_file_1_jg3030";
derer1.05_4	AUGUSTUS	intron	1046809	1046944	.	+	.	transcript_id "file_1_file_1_jg3030.t1"; gene_id "file_1_file_1_jg3030";
derer1.05_4	AUGUSTUS	CDS	1046945	1047166	1	+	1	transcript_id "file_1_file_1_jg3030.t1"; gene_id "file_1_file_1_jg3030";
derer1.05_4	AUGUSTUS	exon	1046945	1047166	.	+	.	transcript_id "file_1_file_1_jg3030.t1"; gene_id "file_1_file_1_jg3030";
derer1.05_4	AUGUSTUS	intron	1047167	1047231	.	+	.	transcript_id "file_1_file_1_jg3030.t1"; gene_id "file_1_file_1_jg3030";
derer1.05_4	AUGUSTUS	CDS	1047232	1047475	1	+	1	transcript_id "file_1_file_1_jg3030.t1"; gene_id "file_1_file_1_jg3030";
derer1.05_4	AUGUSTUS	exon	1047232	1047475	.	+	.	transcript_id "file_1_file_1_jg3030.t1"; gene_id "file_1_file_1_jg3030";
derer1.05_4	AUGUSTUS	intron	1047476	1047533	.	+	.	transcript_id "file_1_file_1_jg3030.t1"; gene_id "file_1_file_1_jg3030";
derer1.05_4	AUGUSTUS	CDS	1047534	1047694	1	+	0	transcript_id "file_1_file_1_jg3030.t1"; gene_id "file_1_file_1_jg3030";
derer1.05_4	AUGUSTUS	exon	1047534	1047694	.	+	.	transcript_id "file_1_file_1_jg3030.t1"; gene_id "file_1_file_1_jg3030";
derer1.05_4	AUGUSTUS	intron	1047695	1047763	.	+	.	transcript_id "file_1_file_1_jg3030.t1"; gene_id "file_1_file_1_jg3030";
derer1.05_4	AUGUSTUS	CDS	1047764	1047838	1	+	1	transcript_id "file_1_file_1_jg3030.t1"; gene_id "file_1_file_1_jg3030";
derer1.05_4	AUGUSTUS	exon	1047764	1047838	.	+	.	transcript_id "file_1_file_1_jg3030.t1"; gene_id "file_1_file_1_jg3030";
derer1.05_4	AUGUSTUS	intron	1047839	1049558	.	+	.	transcript_id "file_1_file_1_jg3030.t1"; gene_id "file_1_file_1_jg3030";
derer1.05_4	AUGUSTUS	CDS	1049559	1049665	1	+	1	transcript_id "file_1_file_1_jg3030.t1"; gene_id "file_1_file_1_jg3030";
derer1.05_4	AUGUSTUS	exon	1049559	1049665	.	+	.	transcript_id "file_1_file_1_jg3030.t1"; gene_id "file_1_file_1_jg3030";
derer1.05_4	AUGUSTUS	intron	1049666	1049883	.	+	.	transcript_id "file_1_file_1_jg3030.t1"; gene_id "file_1_file_1_jg3030";
derer1.05_4	AUGUSTUS	CDS	1049884	1049999	1	+	2	transcript_id "file_1_file_1_jg3030.t1"; gene_id "file_1_file_1_jg3030";
derer1.05_4	AUGUSTUS	exon	1049884	1049999	.	+	.	transcript_id "file_1_file_1_jg3030.t1"; gene_id "file_1_file_1_jg3030";
derer1.05_4	AUGUSTUS	intron	1050000	1050061	.	+	.	transcript_id "file_1_file_1_jg3030.t1"; gene_id "file_1_file_1_jg3030";
derer1.05_4	AUGUSTUS	CDS	1050062	1050317	1	+	0	transcript_id "file_1_file_1_jg3030.t1"; gene_id "file_1_file_1_jg3030";
derer1.05_4	AUGUSTUS	exon	1050062	1050317	.	+	.	transcript_id "file_1_file_1_jg3030.t1"; gene_id "file_1_file_1_jg3030";
derer1.05_4	AUGUSTUS	intron	1050318	1050764	.	+	.	transcript_id "file_1_file_1_jg3030.t1"; gene_id "file_1_file_1_jg3030";
derer1.05_4	AUGUSTUS	CDS	1050765	1056574	1	+	2	transcript_id "file_1_file_1_jg3030.t1"; gene_id "file_1_file_1_jg3030";
derer1.05_4	AUGUSTUS	exon	1050765	1056574	.	+	.	transcript_id "file_1_file_1_jg3030.t1"; gene_id "file_1_file_1_jg3030";
derer1.05_4	AUGUSTUS	intron	1056575	1056718	.	+	.	transcript_id "file_1_file_1_jg3030.t1"; gene_id "file_1_file_1_jg3030";
derer1.05_4	AUGUSTUS	transcript	1041333	1062067	.	+	.	transcript_id "file_1_file_1_jg3030.t1"; gene_id "file_1_file_1_jg3030"
derer1.05_4	AUGUSTUS	gene	1041333	1062067	.	+	.	jg3030
derer1.05_4	AUGUSTUS	CDS	1056719	1062067	0.99	+	0	transcript_id "file_1_file_1_jg3030.t1"; gene_id "file_1_file_1_jg3030";
derer1.05_4	AUGUSTUS	exon	1056719	1062067	.	+	.	transcript_id "file_1_file_1_jg3030.t1"; gene_id "file_1_file_1_jg3030";
derer1.05_4	AUGUSTUS	stop_codon	1062065	1062067	.	+	0	transcript_id "file_1_file_1_jg3030.t1"; gene_id "file_1_file_1_jg3030";
derer1.05_0	AUGUSTUS	start_codon	20012210	20012212	.	+	0	transcript_id "file_1_file_1_jg11260.t1"; gene_id "file_1_file_1_jg11260";
derer1.05_0	AUGUSTUS	CDS	20012210	20012255	1	+	0	transcript_id "file_1_file_1_jg11260.t1"; gene_id "file_1_file_1_jg11260";
derer1.05_0	AUGUSTUS	exon	20012210	20012255	.	+	.	transcript_id "file_1_file_1_jg11260.t1"; gene_id "file_1_file_1_jg11260";
derer1.05_0	AUGUSTUS	intron	20012256	20012322	.	+	.	transcript_id "file_1_file_1_jg11260.t1"; gene_id "file_1_file_1_jg11260";
derer1.05_0	AUGUSTUS	CDS	20012323	20012485	1	+	2	transcript_id "file_1_file_1_jg11260.t1"; gene_id "file_1_file_1_jg11260";
derer1.05_0	AUGUSTUS	exon	20012323	20012485	.	+	.	transcript_id "file_1_file_1_jg11260.t1"; gene_id "file_1_file_1_jg11260";
derer1.05_0	AUGUSTUS	intron	20012486	20012543	.	+	.	transcript_id "file_1_file_1_jg11260.t1"; gene_id "file_1_file_1_jg11260";
derer1.05_0	AUGUSTUS	CDS	20012544	20012733	1	+	1	transcript_id "file_1_file_1_jg11260.t1"; gene_id "file_1_file_1_jg11260";
derer1.05_0	AUGUSTUS	exon	20012544	20012733	.	+	.	transcript_id "file_1_file_1_jg11260.t1"; gene_id "file_1_file_1_jg11260";
derer1.05_0	AUGUSTUS	intron	20012734	20012830	.	+	.	transcript_id "file_1_file_1_jg11260.t1"; gene_id "file_1_file_1_jg11260";
derer1.05_0	AUGUSTUS	CDS	20012831	20013002	1	+	0	transcript_id "file_1_file_1_jg11260.t1"; gene_id "file_1_file_1_jg11260";
derer1.05_0	AUGUSTUS	exon	20012831	20013002	.	+	.	transcript_id "file_1_file_1_jg11260.t1"; gene_id "file_1_file_1_jg11260";
derer1.05_0	AUGUSTUS	intron	20013003	20013521	.	+	.	transcript_id "file_1_file_1_jg11260.t1"; gene_id "file_1_file_1_jg11260";
derer1.05_0	AUGUSTUS	CDS	20013522	20014060	1	+	2	transcript_id "file_1_file_1_jg11260.t1"; gene_id "file_1_file_1_jg11260";
derer1.05_0	AUGUSTUS	exon	20013522	20014060	.	+	.	transcript_id "file_1_file_1_jg11260.t1"; gene_id "file_1_file_1_jg11260";
derer1.05_0	AUGUSTUS	intron	20014061	20014327	.	+	.	transcript_id "file_1_file_1_jg11260.t1"; gene_id "file_1_file_1_jg11260";
derer1.05_0	AUGUSTUS	transcript	20012210	20014507	.	+	.	transcript_id "file_1_file_1_jg11260.t1"; gene_id "file_1_file_1_jg11260"
derer1.05_0	AUGUSTUS	gene	20012210	20014507	.	+	.	jg11260
derer1.05_0	AUGUSTUS	CDS	20014328	20014507	1	+	0	transcript_id "file_1_file_1_jg11260.t1"; gene_id "file_1_file_1_jg11260";
derer1.05_0	AUGUSTUS	exon	20014328	20014507	.	+	.	transcript_id "file_1_file_1_jg11260.t1"; gene_id "file_1_file_1_jg11260";
derer1.05_0	AUGUSTUS	stop_codon	20014505	20014507	.	+	0	transcript_id "file_1_file_1_jg11260.t1"; gene_id "file_1_file_1_jg11260";
derer1.05_1	AUGUSTUS	stop_codon	13431169	13431171	.	-	0	transcript_id "file_1_file_1_jg13782.t1"; gene_id "file_1_file_1_jg13782";
derer1.05_1	AUGUSTUS	CDS	13431169	13431240	1	-	0	transcript_id "file_1_file_1_jg13782.t1"; gene_id "file_1_file_1_jg13782";
derer1.05_1	AUGUSTUS	exon	13431169	13431240	.	-	.	transcript_id "file_1_file_1_jg13782.t1"; gene_id "file_1_file_1_jg13782";
derer1.05_1	AUGUSTUS	intron	13431241	13431295	.	-	.	transcript_id "file_1_file_1_jg13782.t1"; gene_id "file_1_file_1_jg13782";
derer1.05_1	AUGUSTUS	CDS	13431296	13431471	1	-	2	transcript_id "file_1_file_1_jg13782.t1"; gene_id "file_1_file_1_jg13782";
derer1.05_1	AUGUSTUS	exon	13431296	13431471	.	-	.	transcript_id "file_1_file_1_jg13782.t1"; gene_id "file_1_file_1_jg13782";
derer1.05_1	AUGUSTUS	intron	13431472	13431525	.	-	.	transcript_id "file_1_file_1_jg13782.t1"; gene_id "file_1_file_1_jg13782";
derer1.05_1	AUGUSTUS	transcript	13431169	13431835	.	-	.	transcript_id "file_1_file_1_jg13782.t1"; gene_id "file_1_file_1_jg13782"
derer1.05_1	AUGUSTUS	gene	13431169	13431835	.	-	.	jg13782
derer1.05_1	AUGUSTUS	CDS	13431526	13431835	1	-	0	transcript_id "file_1_file_1_jg13782.t1"; gene_id "file_1_file_1_jg13782";
derer1.05_1	AUGUSTUS	exon	13431526	13431835	.	-	.	transcript_id "file_1_file_1_jg13782.t1"; gene_id "file_1_file_1_jg13782";
derer1.05_1	AUGUSTUS	start_codon	13431833	13431835	.	-	0	transcript_id "file_1_file_1_jg13782.t1"; gene_id "file_1_file_1_jg13782";
derer1.05_0	AUGUSTUS	stop_codon	17470580	17470582	.	-	0	transcript_id "file_1_file_1_jg10824.t2"; gene_id "file_1_file_1_jg10824";
derer1.05_0	AUGUSTUS	CDS	17470580	17471733	1	-	2	transcript_id "file_1_file_1_jg10824.t2"; gene_id "file_1_file_1_jg10824";
derer1.05_0	AUGUSTUS	exon	17470580	17471733	.	-	.	transcript_id "file_1_file_1_jg10824.t2"; gene_id "file_1_file_1_jg10824";
derer1.05_0	AUGUSTUS	intron	17471734	17472500	.	-	.	transcript_id "file_1_file_1_jg10824.t2"; gene_id "file_1_file_1_jg10824";
derer1.05_0	AUGUSTUS	CDS	17472501	17472771	1	-	0	transcript_id "file_1_file_1_jg10824.t2"; gene_id "file_1_file_1_jg10824";
derer1.05_0	AUGUSTUS	exon	17472501	17472771	.	-	.	transcript_id "file_1_file_1_jg10824.t2"; gene_id "file_1_file_1_jg10824";
derer1.05_0	AUGUSTUS	intron	17472772	17476338	.	-	.	transcript_id "file_1_file_1_jg10824.t2"; gene_id "file_1_file_1_jg10824";
derer1.05_0	AUGUSTUS	transcript	17470580	17476377	.	-	.	transcript_id "file_1_file_1_jg10824.t2"; gene_id "file_1_file_1_jg10824"
derer1.05_0	AUGUSTUS	gene	17470580	17476377	.	-	.	jg10824
derer1.05_0	AUGUSTUS	CDS	17476339	17476377	1	-	0	transcript_id "file_1_file_1_jg10824.t2"; gene_id "file_1_file_1_jg10824";
derer1.05_0	AUGUSTUS	exon	17476339	17476377	.	-	.	transcript_id "file_1_file_1_jg10824.t2"; gene_id "file_1_file_1_jg10824";
derer1.05_0	AUGUSTUS	start_codon	17476375	17476377	.	-	0	transcript_id "file_1_file_1_jg10824.t2"; gene_id "file_1_file_1_jg10824";
derer1.05_1	AUGUSTUS	stop_codon	4616977	4616979	.	-	0	transcript_id "file_1_file_1_jg12681.t1"; gene_id "file_1_file_1_jg12681";
derer1.05_1	AUGUSTUS	CDS	4616977	4617604	1	-	1	transcript_id "file_1_file_1_jg12681.t1"; gene_id "file_1_file_1_jg12681";
derer1.05_1	AUGUSTUS	exon	4616977	4617604	.	-	.	transcript_id "file_1_file_1_jg12681.t1"; gene_id "file_1_file_1_jg12681";
derer1.05_1	AUGUSTUS	intron	4617605	4617658	.	-	.	transcript_id "file_1_file_1_jg12681.t1"; gene_id "file_1_file_1_jg12681";
derer1.05_1	AUGUSTUS	transcript	4616977	4617789	.	-	.	transcript_id "file_1_file_1_jg12681.t1"; gene_id "file_1_file_1_jg12681"
derer1.05_1	AUGUSTUS	gene	4616977	4617789	.	-	.	jg12681
derer1.05_1	AUGUSTUS	CDS	4617659	4617789	1	-	0	transcript_id "file_1_file_1_jg12681.t1"; gene_id "file_1_file_1_jg12681";
derer1.05_1	AUGUSTUS	exon	4617659	4617789	.	-	.	transcript_id "file_1_file_1_jg12681.t1"; gene_id "file_1_file_1_jg12681";
derer1.05_1	AUGUSTUS	start_codon	4617787	4617789	.	-	0	transcript_id "file_1_file_1_jg12681.t1"; gene_id "file_1_file_1_jg12681";
derer1.05_0	AUGUSTUS	start_codon	5118212	5118214	.	+	0	transcript_id "file_1_file_1_jg9272.t1"; gene_id "file_1_file_1_jg9272";
derer1.05_0	AUGUSTUS	CDS	5118212	5118841	1	+	0	transcript_id "file_1_file_1_jg9272.t1"; gene_id "file_1_file_1_jg9272";
derer1.05_0	AUGUSTUS	exon	5118212	5118841	.	+	.	transcript_id "file_1_file_1_jg9272.t1"; gene_id "file_1_file_1_jg9272";
derer1.05_0	AUGUSTUS	intron	5118842	5118907	.	+	.	transcript_id "file_1_file_1_jg9272.t1"; gene_id "file_1_file_1_jg9272";
derer1.05_0	AUGUSTUS	CDS	5118908	5119126	1	+	0	transcript_id "file_1_file_1_jg9272.t1"; gene_id "file_1_file_1_jg9272";
derer1.05_0	AUGUSTUS	exon	5118908	5119126	.	+	.	transcript_id "file_1_file_1_jg9272.t1"; gene_id "file_1_file_1_jg9272";
derer1.05_0	AUGUSTUS	intron	5119127	5119216	.	+	.	transcript_id "file_1_file_1_jg9272.t1"; gene_id "file_1_file_1_jg9272";
derer1.05_0	AUGUSTUS	transcript	5118212	5119273	.	+	.	transcript_id "file_1_file_1_jg9272.t1"; gene_id "file_1_file_1_jg9272"
derer1.05_0	AUGUSTUS	gene	5118212	5119273	.	+	.	jg9272
derer1.05_0	AUGUSTUS	CDS	5119217	5119273	1	+	0	transcript_id "file_1_file_1_jg9272.t1"; gene_id "file_1_file_1_jg9272";
derer1.05_0	AUGUSTUS	exon	5119217	5119273	.	+	.	transcript_id "file_1_file_1_jg9272.t1"; gene_id "file_1_file_1_jg9272";
derer1.05_0	AUGUSTUS	stop_codon	5119271	5119273	.	+	0	transcript_id "file_1_file_1_jg9272.t1"; gene_id "file_1_file_1_jg9272";
derer1.05_1	AUGUSTUS	stop_codon	10059764	10059766	.	-	0	transcript_id "file_1_file_1_jg13390.t1"; gene_id "file_1_file_1_jg13390";
derer1.05_1	AUGUSTUS	CDS	10059764	10060939	1	-	0	transcript_id "file_1_file_1_jg13390.t1"; gene_id "file_1_file_1_jg13390";
derer1.05_1	AUGUSTUS	exon	10059764	10060939	.	-	.	transcript_id "file_1_file_1_jg13390.t1"; gene_id "file_1_file_1_jg13390";
derer1.05_1	AUGUSTUS	intron	10060940	10061313	.	-	.	transcript_id "file_1_file_1_jg13390.t1"; gene_id "file_1_file_1_jg13390";
derer1.05_1	AUGUSTUS	CDS	10061314	10061495	1	-	2	transcript_id "file_1_file_1_jg13390.t1"; gene_id "file_1_file_1_jg13390";
derer1.05_1	AUGUSTUS	exon	10061314	10061495	.	-	.	transcript_id "file_1_file_1_jg13390.t1"; gene_id "file_1_file_1_jg13390";
derer1.05_1	AUGUSTUS	intron	10061496	10061562	.	-	.	transcript_id "file_1_file_1_jg13390.t1"; gene_id "file_1_file_1_jg13390";
derer1.05_1	AUGUSTUS	transcript	10059764	10061656	.	-	.	transcript_id "file_1_file_1_jg13390.t1"; gene_id "file_1_file_1_jg13390"
derer1.05_1	AUGUSTUS	gene	10059764	10061656	.	-	.	jg13390
derer1.05_1	AUGUSTUS	CDS	10061563	10061656	1	-	0	transcript_id "file_1_file_1_jg13390.t1"; gene_id "file_1_file_1_jg13390";
derer1.05_1	AUGUSTUS	exon	10061563	10061656	.	-	.	transcript_id "file_1_file_1_jg13390.t1"; gene_id "file_1_file_1_jg13390";
derer1.05_1	AUGUSTUS	start_codon	10061654	10061656	.	-	0	transcript_id "file_1_file_1_jg13390.t1"; gene_id "file_1_file_1_jg13390";
derer1.05_1	AUGUSTUS	start_codon	8284109	8284111	.	+	0	transcript_id "file_1_file_1_jg13141.t1"; gene_id "file_1_file_1_jg13141";
derer1.05_1	AUGUSTUS	CDS	8284109	8284606	1	+	0	transcript_id "file_1_file_1_jg13141.t1"; gene_id "file_1_file_1_jg13141";
derer1.05_1	AUGUSTUS	exon	8284109	8284606	.	+	.	transcript_id "file_1_file_1_jg13141.t1"; gene_id "file_1_file_1_jg13141";
derer1.05_1	AUGUSTUS	intron	8284607	8284666	.	+	.	transcript_id "file_1_file_1_jg13141.t1"; gene_id "file_1_file_1_jg13141";
derer1.05_1	AUGUSTUS	CDS	8284667	8284820	1	+	0	transcript_id "file_1_file_1_jg13141.t1"; gene_id "file_1_file_1_jg13141";
derer1.05_1	AUGUSTUS	exon	8284667	8284820	.	+	.	transcript_id "file_1_file_1_jg13141.t1"; gene_id "file_1_file_1_jg13141";
derer1.05_1	AUGUSTUS	intron	8284821	8284883	.	+	.	transcript_id "file_1_file_1_jg13141.t1"; gene_id "file_1_file_1_jg13141";
derer1.05_1	AUGUSTUS	CDS	8284884	8285060	1	+	2	transcript_id "file_1_file_1_jg13141.t1"; gene_id "file_1_file_1_jg13141";
derer1.05_1	AUGUSTUS	exon	8284884	8285060	.	+	.	transcript_id "file_1_file_1_jg13141.t1"; gene_id "file_1_file_1_jg13141";
derer1.05_1	AUGUSTUS	intron	8285061	8285118	.	+	.	transcript_id "file_1_file_1_jg13141.t1"; gene_id "file_1_file_1_jg13141";
derer1.05_1	AUGUSTUS	CDS	8285119	8285358	1	+	2	transcript_id "file_1_file_1_jg13141.t1"; gene_id "file_1_file_1_jg13141";
derer1.05_1	AUGUSTUS	exon	8285119	8285358	.	+	.	transcript_id "file_1_file_1_jg13141.t1"; gene_id "file_1_file_1_jg13141";
derer1.05_1	AUGUSTUS	intron	8285359	8285422	.	+	.	transcript_id "file_1_file_1_jg13141.t1"; gene_id "file_1_file_1_jg13141";
derer1.05_1	AUGUSTUS	CDS	8285423	8285594	1	+	2	transcript_id "file_1_file_1_jg13141.t1"; gene_id "file_1_file_1_jg13141";
derer1.05_1	AUGUSTUS	exon	8285423	8285594	.	+	.	transcript_id "file_1_file_1_jg13141.t1"; gene_id "file_1_file_1_jg13141";
derer1.05_1	AUGUSTUS	intron	8285595	8285661	.	+	.	transcript_id "file_1_file_1_jg13141.t1"; gene_id "file_1_file_1_jg13141";
derer1.05_1	AUGUSTUS	transcript	8284109	8285860	.	+	.	transcript_id "file_1_file_1_jg13141.t1"; gene_id "file_1_file_1_jg13141"
derer1.05_1	AUGUSTUS	gene	8284109	8285860	.	+	.	jg13141
derer1.05_1	AUGUSTUS	CDS	8285662	8285860	1	+	1	transcript_id "file_1_file_1_jg13141.t1"; gene_id "file_1_file_1_jg13141";
derer1.05_1	AUGUSTUS	exon	8285662	8285860	.	+	.	transcript_id "file_1_file_1_jg13141.t1"; gene_id "file_1_file_1_jg13141";
derer1.05_1	AUGUSTUS	stop_codon	8285858	8285860	.	+	0	transcript_id "file_1_file_1_jg13141.t1"; gene_id "file_1_file_1_jg13141";
derer1.05_1	AUGUSTUS	stop_codon	9378576	9378578	.	-	0	transcript_id "file_1_file_1_jg13293.t2"; gene_id "file_1_file_1_jg13293";
derer1.05_1	AUGUSTUS	CDS	9378576	9379183	1	-	2	transcript_id "file_1_file_1_jg13293.t2"; gene_id "file_1_file_1_jg13293";
derer1.05_1	AUGUSTUS	exon	9378576	9379183	.	-	.	transcript_id "file_1_file_1_jg13293.t2"; gene_id "file_1_file_1_jg13293";
derer1.05_1	AUGUSTUS	intron	9379184	9379240	.	-	.	transcript_id "file_1_file_1_jg13293.t2"; gene_id "file_1_file_1_jg13293";
derer1.05_1	AUGUSTUS	CDS	9379241	9379917	1	-	1	transcript_id "file_1_file_1_jg13293.t2"; gene_id "file_1_file_1_jg13293";
derer1.05_1	AUGUSTUS	exon	9379241	9379917	.	-	.	transcript_id "file_1_file_1_jg13293.t2"; gene_id "file_1_file_1_jg13293";
derer1.05_1	AUGUSTUS	intron	9379918	9380824	.	-	.	transcript_id "file_1_file_1_jg13293.t2"; gene_id "file_1_file_1_jg13293";
derer1.05_1	AUGUSTUS	CDS	9380825	9380945	1	-	2	transcript_id "file_1_file_1_jg13293.t2"; gene_id "file_1_file_1_jg13293";
derer1.05_1	AUGUSTUS	exon	9380825	9380945	.	-	.	transcript_id "file_1_file_1_jg13293.t2"; gene_id "file_1_file_1_jg13293";
derer1.05_1	AUGUSTUS	intron	9380946	9381102	.	-	.	transcript_id "file_1_file_1_jg13293.t2"; gene_id "file_1_file_1_jg13293";
derer1.05_1	AUGUSTUS	CDS	9381103	9381256	1	-	0	transcript_id "file_1_file_1_jg13293.t2"; gene_id "file_1_file_1_jg13293";
derer1.05_1	AUGUSTUS	exon	9381103	9381256	.	-	.	transcript_id "file_1_file_1_jg13293.t2"; gene_id "file_1_file_1_jg13293";
derer1.05_1	AUGUSTUS	intron	9381257	9381377	.	-	.	transcript_id "file_1_file_1_jg13293.t2"; gene_id "file_1_file_1_jg13293";
derer1.05_1	AUGUSTUS	CDS	9381378	9381609	1	-	1	transcript_id "file_1_file_1_jg13293.t2"; gene_id "file_1_file_1_jg13293";
derer1.05_1	AUGUSTUS	exon	9381378	9381609	.	-	.	transcript_id "file_1_file_1_jg13293.t2"; gene_id "file_1_file_1_jg13293";
derer1.05_1	AUGUSTUS	intron	9381610	9386518	.	-	.	transcript_id "file_1_file_1_jg13293.t2"; gene_id "file_1_file_1_jg13293";
derer1.05_1	AUGUSTUS	transcript	9378576	9386598	.	-	.	transcript_id "file_1_file_1_jg13293.t2"; gene_id "file_1_file_1_jg13293"
derer1.05_1	AUGUSTUS	CDS	9386519	9386598	1	-	0	transcript_id "file_1_file_1_jg13293.t2"; gene_id "file_1_file_1_jg13293";
derer1.05_1	AUGUSTUS	exon	9386519	9386598	.	-	.	transcript_id "file_1_file_1_jg13293.t2"; gene_id "file_1_file_1_jg13293";
derer1.05_1	AUGUSTUS	start_codon	9386596	9386598	.	-	0	transcript_id "file_1_file_1_jg13293.t2"; gene_id "file_1_file_1_jg13293";
derer1.05_5	AUGUSTUS	start_codon	2042053	2042055	.	+	0	transcript_id "file_1_file_1_jg5378.t1"; gene_id "file_1_file_1_jg5378";
derer1.05_5	AUGUSTUS	CDS	2042053	2042486	1	+	0	transcript_id "file_1_file_1_jg5378.t1"; gene_id "file_1_file_1_jg5378";
derer1.05_5	AUGUSTUS	exon	2042053	2042486	.	+	.	transcript_id "file_1_file_1_jg5378.t1"; gene_id "file_1_file_1_jg5378";
derer1.05_5	AUGUSTUS	intron	2042487	2042547	.	+	.	transcript_id "file_1_file_1_jg5378.t1"; gene_id "file_1_file_1_jg5378";
derer1.05_5	AUGUSTUS	CDS	2042548	2043819	1	+	1	transcript_id "file_1_file_1_jg5378.t1"; gene_id "file_1_file_1_jg5378";
derer1.05_5	AUGUSTUS	exon	2042548	2043819	.	+	.	transcript_id "file_1_file_1_jg5378.t1"; gene_id "file_1_file_1_jg5378";
derer1.05_5	AUGUSTUS	intron	2043820	2043871	.	+	.	transcript_id "file_1_file_1_jg5378.t1"; gene_id "file_1_file_1_jg5378";
derer1.05_5	AUGUSTUS	transcript	2042053	2044895	.	+	.	transcript_id "file_1_file_1_jg5378.t1"; gene_id "file_1_file_1_jg5378"
derer1.05_5	AUGUSTUS	gene	2042053	2044895	.	+	.	jg5378
derer1.05_5	AUGUSTUS	CDS	2043872	2044895	1	+	1	transcript_id "file_1_file_1_jg5378.t1"; gene_id "file_1_file_1_jg5378";
derer1.05_5	AUGUSTUS	exon	2043872	2044895	.	+	.	transcript_id "file_1_file_1_jg5378.t1"; gene_id "file_1_file_1_jg5378";
derer1.05_5	AUGUSTUS	stop_codon	2044893	2044895	.	+	0	transcript_id "file_1_file_1_jg5378.t1"; gene_id "file_1_file_1_jg5378";
derer1.05_5	AUGUSTUS	stop_codon	2376733	2376735	.	-	0	transcript_id "file_1_file_1_jg5452.t1"; gene_id "file_1_file_1_jg5452";
derer1.05_5	AUGUSTUS	CDS	2376733	2377752	1	-	0	transcript_id "file_1_file_1_jg5452.t1"; gene_id "file_1_file_1_jg5452";
derer1.05_5	AUGUSTUS	exon	2376733	2377752	.	-	.	transcript_id "file_1_file_1_jg5452.t1"; gene_id "file_1_file_1_jg5452";
derer1.05_5	AUGUSTUS	transcript	2376733	2377752	.	-	.	transcript_id "file_1_file_1_jg5452.t1"; gene_id "file_1_file_1_jg5452"
derer1.05_5	AUGUSTUS	gene	2376733	2377752	.	-	.	jg5452
derer1.05_5	AUGUSTUS	start_codon	2377750	2377752	.	-	0	transcript_id "file_1_file_1_jg5452.t1"; gene_id "file_1_file_1_jg5452";
derer1.05_0	AUGUSTUS	start_codon	8859425	8859427	.	+	0	transcript_id "file_1_file_1_jg9659.t1"; gene_id "file_1_file_1_jg9659";
derer1.05_0	AUGUSTUS	CDS	8859425	8859738	1	+	0	transcript_id "file_1_file_1_jg9659.t1"; gene_id "file_1_file_1_jg9659";
derer1.05_0	AUGUSTUS	exon	8859425	8859738	.	+	.	transcript_id "file_1_file_1_jg9659.t1"; gene_id "file_1_file_1_jg9659";
derer1.05_0	AUGUSTUS	intron	8859739	8859796	.	+	.	transcript_id "file_1_file_1_jg9659.t1"; gene_id "file_1_file_1_jg9659";
derer1.05_0	AUGUSTUS	CDS	8859797	8860169	1	+	1	transcript_id "file_1_file_1_jg9659.t1"; gene_id "file_1_file_1_jg9659";
derer1.05_0	AUGUSTUS	exon	8859797	8860169	.	+	.	transcript_id "file_1_file_1_jg9659.t1"; gene_id "file_1_file_1_jg9659";
derer1.05_0	AUGUSTUS	intron	8860170	8860230	.	+	.	transcript_id "file_1_file_1_jg9659.t1"; gene_id "file_1_file_1_jg9659";
derer1.05_0	AUGUSTUS	transcript	8859425	8860485	.	+	.	transcript_id "file_1_file_1_jg9659.t1"; gene_id "file_1_file_1_jg9659"
derer1.05_0	AUGUSTUS	gene	8859425	8860485	.	+	.	jg9659
derer1.05_0	AUGUSTUS	CDS	8860231	8860485	1	+	0	transcript_id "file_1_file_1_jg9659.t1"; gene_id "file_1_file_1_jg9659";
derer1.05_0	AUGUSTUS	exon	8860231	8860485	.	+	.	transcript_id "file_1_file_1_jg9659.t1"; gene_id "file_1_file_1_jg9659";
derer1.05_0	AUGUSTUS	stop_codon	8860483	8860485	.	+	0	transcript_id "file_1_file_1_jg9659.t1"; gene_id "file_1_file_1_jg9659";
derer1.05_2	AUGUSTUS	stop_codon	2616864	2616866	.	-	0	transcript_id "file_1_file_1_jg182.t1"; gene_id "file_1_file_1_jg182";
derer1.05_2	AUGUSTUS	CDS	2616864	2617526	1	-	0	transcript_id "file_1_file_1_jg182.t1"; gene_id "file_1_file_1_jg182";
derer1.05_2	AUGUSTUS	exon	2616864	2617526	.	-	.	transcript_id "file_1_file_1_jg182.t1"; gene_id "file_1_file_1_jg182";
derer1.05_2	AUGUSTUS	transcript	2616864	2617526	.	-	.	transcript_id "file_1_file_1_jg182.t1"; gene_id "file_1_file_1_jg182"
derer1.05_2	AUGUSTUS	gene	2616864	2617526	.	-	.	jg182
derer1.05_2	AUGUSTUS	start_codon	2617524	2617526	.	-	0	transcript_id "file_1_file_1_jg182.t1"; gene_id "file_1_file_1_jg182";
derer1.05_2	AUGUSTUS	start_codon	21249438	21249440	.	+	0	transcript_id "file_1_file_1_jg2681.t1"; gene_id "file_1_file_1_jg2681";
derer1.05_2	AUGUSTUS	CDS	21249438	21249474	1	+	0	transcript_id "file_1_file_1_jg2681.t1"; gene_id "file_1_file_1_jg2681";
derer1.05_2	AUGUSTUS	exon	21249438	21249474	.	+	.	transcript_id "file_1_file_1_jg2681.t1"; gene_id "file_1_file_1_jg2681";
derer1.05_2	AUGUSTUS	intron	21249475	21249592	.	+	.	transcript_id "file_1_file_1_jg2681.t1"; gene_id "file_1_file_1_jg2681";
derer1.05_2	AUGUSTUS	CDS	21249593	21252220	1	+	2	transcript_id "file_1_file_1_jg2681.t1"; gene_id "file_1_file_1_jg2681";
derer1.05_2	AUGUSTUS	exon	21249593	21252220	.	+	.	transcript_id "file_1_file_1_jg2681.t1"; gene_id "file_1_file_1_jg2681";
derer1.05_2	AUGUSTUS	intron	21252221	21252279	.	+	.	transcript_id "file_1_file_1_jg2681.t1"; gene_id "file_1_file_1_jg2681";
derer1.05_2	AUGUSTUS	transcript	21249438	21252521	.	+	.	transcript_id "file_1_file_1_jg2681.t1"; gene_id "file_1_file_1_jg2681"
derer1.05_2	AUGUSTUS	gene	21249438	21252521	.	+	.	jg2681
derer1.05_2	AUGUSTUS	CDS	21252280	21252521	1	+	2	transcript_id "file_1_file_1_jg2681.t1"; gene_id "file_1_file_1_jg2681";
derer1.05_2	AUGUSTUS	exon	21252280	21252521	.	+	.	transcript_id "file_1_file_1_jg2681.t1"; gene_id "file_1_file_1_jg2681";
derer1.05_2	AUGUSTUS	stop_codon	21252519	21252521	.	+	0	transcript_id "file_1_file_1_jg2681.t1"; gene_id "file_1_file_1_jg2681";
derer1.05_4	AUGUSTUS	stop_codon	951923	951925	.	-	0	transcript_id "file_1_file_1_jg3020.t1"; gene_id "file_1_file_1_jg3020";
derer1.05_4	AUGUSTUS	CDS	951923	952550	1	-	1	transcript_id "file_1_file_1_jg3020.t1"; gene_id "file_1_file_1_jg3020";
derer1.05_4	AUGUSTUS	exon	951923	952550	.	-	.	transcript_id "file_1_file_1_jg3020.t1"; gene_id "file_1_file_1_jg3020";
derer1.05_4	AUGUSTUS	intron	952551	952614	.	-	.	transcript_id "file_1_file_1_jg3020.t1"; gene_id "file_1_file_1_jg3020";
derer1.05_4	AUGUSTUS	CDS	952615	952731	1	-	1	transcript_id "file_1_file_1_jg3020.t1"; gene_id "file_1_file_1_jg3020";
derer1.05_4	AUGUSTUS	exon	952615	952731	.	-	.	transcript_id "file_1_file_1_jg3020.t1"; gene_id "file_1_file_1_jg3020";
derer1.05_4	AUGUSTUS	intron	952732	953266	.	-	.	transcript_id "file_1_file_1_jg3020.t1"; gene_id "file_1_file_1_jg3020";
derer1.05_4	AUGUSTUS	transcript	951923	953853	.	-	.	transcript_id "file_1_file_1_jg3020.t1"; gene_id "file_1_file_1_jg3020"
derer1.05_4	AUGUSTUS	gene	951923	953853	.	-	.	jg3020
derer1.05_4	AUGUSTUS	CDS	953267	953853	1	-	0	transcript_id "file_1_file_1_jg3020.t1"; gene_id "file_1_file_1_jg3020";
derer1.05_4	AUGUSTUS	exon	953267	953853	.	-	.	transcript_id "file_1_file_1_jg3020.t1"; gene_id "file_1_file_1_jg3020";
derer1.05_4	AUGUSTUS	start_codon	953851	953853	.	-	0	transcript_id "file_1_file_1_jg3020.t1"; gene_id "file_1_file_1_jg3020";
derer1.05_0	AUGUSTUS	start_codon	1525957	1525959	.	+	0	transcript_id "file_1_file_1_jg8808.t1"; gene_id "file_1_file_1_jg8808";
derer1.05_0	AUGUSTUS	CDS	1525957	1526304	0.56	+	0	transcript_id "file_1_file_1_jg8808.t1"; gene_id "file_1_file_1_jg8808";
derer1.05_0	AUGUSTUS	exon	1525957	1526304	.	+	.	transcript_id "file_1_file_1_jg8808.t1"; gene_id "file_1_file_1_jg8808";
derer1.05_0	AUGUSTUS	transcript	1525957	1526304	.	+	.	transcript_id "file_1_file_1_jg8808.t1"; gene_id "file_1_file_1_jg8808"
derer1.05_0	AUGUSTUS	gene	1525957	1526304	.	+	.	jg8808
derer1.05_0	AUGUSTUS	stop_codon	1526302	1526304	.	+	0	transcript_id "file_1_file_1_jg8808.t1"; gene_id "file_1_file_1_jg8808";
derer1.05_1	AUGUSTUS	start_codon	2350665	2350667	.	+	0	transcript_id "file_1_file_1_jg12423.t1"; gene_id "file_1_file_1_jg12423";
derer1.05_1	AUGUSTUS	CDS	2350665	2350732	1	+	0	transcript_id "file_1_file_1_jg12423.t1"; gene_id "file_1_file_1_jg12423";
derer1.05_1	AUGUSTUS	exon	2350665	2350732	.	+	.	transcript_id "file_1_file_1_jg12423.t1"; gene_id "file_1_file_1_jg12423";
derer1.05_1	AUGUSTUS	intron	2350733	2354442	.	+	.	transcript_id "file_1_file_1_jg12423.t1"; gene_id "file_1_file_1_jg12423";
derer1.05_1	AUGUSTUS	CDS	2354443	2355545	1	+	1	transcript_id "file_1_file_1_jg12423.t1"; gene_id "file_1_file_1_jg12423";
derer1.05_1	AUGUSTUS	exon	2354443	2355545	.	+	.	transcript_id "file_1_file_1_jg12423.t1"; gene_id "file_1_file_1_jg12423";
derer1.05_1	AUGUSTUS	intron	2355546	2355676	.	+	.	transcript_id "file_1_file_1_jg12423.t1"; gene_id "file_1_file_1_jg12423";
derer1.05_1	AUGUSTUS	CDS	2355677	2355894	0.43	+	2	transcript_id "file_1_file_1_jg12423.t1"; gene_id "file_1_file_1_jg12423";
derer1.05_1	AUGUSTUS	exon	2355677	2355894	.	+	.	transcript_id "file_1_file_1_jg12423.t1"; gene_id "file_1_file_1_jg12423";
derer1.05_1	AUGUSTUS	intron	2355895	2355942	.	+	.	transcript_id "file_1_file_1_jg12423.t1"; gene_id "file_1_file_1_jg12423";
derer1.05_1	AUGUSTUS	transcript	2350665	2356173	.	+	.	transcript_id "file_1_file_1_jg12423.t1"; gene_id "file_1_file_1_jg12423"
derer1.05_1	AUGUSTUS	gene	2350665	2356173	.	+	.	jg12423
derer1.05_1	AUGUSTUS	CDS	2355943	2356173	0.65	+	0	transcript_id "file_1_file_1_jg12423.t1"; gene_id "file_1_file_1_jg12423";
derer1.05_1	AUGUSTUS	exon	2355943	2356173	.	+	.	transcript_id "file_1_file_1_jg12423.t1"; gene_id "file_1_file_1_jg12423";
derer1.05_1	AUGUSTUS	stop_codon	2356171	2356173	.	+	0	transcript_id "file_1_file_1_jg12423.t1"; gene_id "file_1_file_1_jg12423";
derer1.05_5	AUGUSTUS	stop_codon	6141843	6141845	.	-	0	transcript_id "file_1_file_1_jg5850.t1"; gene_id "file_1_file_1_jg5850";
derer1.05_5	AUGUSTUS	CDS	6141843	6142008	0.98	-	1	transcript_id "file_1_file_1_jg5850.t1"; gene_id "file_1_file_1_jg5850";
derer1.05_5	AUGUSTUS	exon	6141843	6142008	.	-	.	transcript_id "file_1_file_1_jg5850.t1"; gene_id "file_1_file_1_jg5850";
derer1.05_5	AUGUSTUS	intron	6142009	6142204	.	-	.	transcript_id "file_1_file_1_jg5850.t1"; gene_id "file_1_file_1_jg5850";
derer1.05_5	AUGUSTUS	transcript	6141843	6142287	.	-	.	transcript_id "file_1_file_1_jg5850.t1"; gene_id "file_1_file_1_jg5850"
derer1.05_5	AUGUSTUS	gene	6141843	6142287	.	-	.	jg5850
derer1.05_5	AUGUSTUS	CDS	6142205	6142287	0.99	-	0	transcript_id "file_1_file_1_jg5850.t1"; gene_id "file_1_file_1_jg5850";
derer1.05_5	AUGUSTUS	exon	6142205	6142287	.	-	.	transcript_id "file_1_file_1_jg5850.t1"; gene_id "file_1_file_1_jg5850";
derer1.05_5	AUGUSTUS	start_codon	6142285	6142287	.	-	0	transcript_id "file_1_file_1_jg5850.t1"; gene_id "file_1_file_1_jg5850";
derer1.05_0	AUGUSTUS	stop_codon	17617169	17617171	.	-	0	transcript_id "file_1_file_1_jg10849.t1"; gene_id "file_1_file_1_jg10849";
derer1.05_0	AUGUSTUS	CDS	17617169	17618161	1	-	0	transcript_id "file_1_file_1_jg10849.t1"; gene_id "file_1_file_1_jg10849";
derer1.05_0	AUGUSTUS	exon	17617169	17618161	.	-	.	transcript_id "file_1_file_1_jg10849.t1"; gene_id "file_1_file_1_jg10849";
derer1.05_0	AUGUSTUS	transcript	17617169	17618161	.	-	.	transcript_id "file_1_file_1_jg10849.t1"; gene_id "file_1_file_1_jg10849"
derer1.05_0	AUGUSTUS	gene	17617169	17618161	.	-	.	jg10849
derer1.05_0	AUGUSTUS	start_codon	17618159	17618161	.	-	0	transcript_id "file_1_file_1_jg10849.t1"; gene_id "file_1_file_1_jg10849";
derer1.05_5	AUGUSTUS	start_codon	6622130	6622132	.	+	0	transcript_id "file_1_file_1_jg5930.t1"; gene_id "file_1_file_1_jg5930";
derer1.05_5	AUGUSTUS	CDS	6622130	6622238	0.95	+	0	transcript_id "file_1_file_1_jg5930.t1"; gene_id "file_1_file_1_jg5930";
derer1.05_5	AUGUSTUS	exon	6622130	6622238	.	+	.	transcript_id "file_1_file_1_jg5930.t1"; gene_id "file_1_file_1_jg5930";
derer1.05_5	AUGUSTUS	intron	6622239	6622863	.	+	.	transcript_id "file_1_file_1_jg5930.t1"; gene_id "file_1_file_1_jg5930";
derer1.05_5	AUGUSTUS	CDS	6622864	6623054	0.95	+	2	transcript_id "file_1_file_1_jg5930.t1"; gene_id "file_1_file_1_jg5930";
derer1.05_5	AUGUSTUS	exon	6622864	6623054	.	+	.	transcript_id "file_1_file_1_jg5930.t1"; gene_id "file_1_file_1_jg5930";
derer1.05_5	AUGUSTUS	intron	6623055	6623109	.	+	.	transcript_id "file_1_file_1_jg5930.t1"; gene_id "file_1_file_1_jg5930";
derer1.05_5	AUGUSTUS	CDS	6623110	6623188	1	+	0	transcript_id "file_1_file_1_jg5930.t1"; gene_id "file_1_file_1_jg5930";
derer1.05_5	AUGUSTUS	exon	6623110	6623188	.	+	.	transcript_id "file_1_file_1_jg5930.t1"; gene_id "file_1_file_1_jg5930";
derer1.05_5	AUGUSTUS	intron	6623189	6623287	.	+	.	transcript_id "file_1_file_1_jg5930.t1"; gene_id "file_1_file_1_jg5930";
derer1.05_5	AUGUSTUS	transcript	6622130	6623307	.	+	.	transcript_id "file_1_file_1_jg5930.t1"; gene_id "file_1_file_1_jg5930"
derer1.05_5	AUGUSTUS	gene	6622130	6623307	.	+	.	jg5930
derer1.05_5	AUGUSTUS	CDS	6623288	6623307	1	+	2	transcript_id "file_1_file_1_jg5930.t1"; gene_id "file_1_file_1_jg5930";
derer1.05_5	AUGUSTUS	exon	6623288	6623307	.	+	.	transcript_id "file_1_file_1_jg5930.t1"; gene_id "file_1_file_1_jg5930";
derer1.05_5	AUGUSTUS	stop_codon	6623305	6623307	.	+	0	transcript_id "file_1_file_1_jg5930.t1"; gene_id "file_1_file_1_jg5930";
derer1.05_0	GeneMark.hmm	stop_codon	12321909	12321911	.	-	0	gene_id "file_1_file_2_1578_g"; transcript_id "file_1_file_2_1578_t"; count "file_1_file_2_1_1";
derer1.05_0	GeneMark.hmm	CDS	12321909	12322120	.	-	2	gene_id "file_1_file_2_1578_g"; transcript_id "file_1_file_2_1578_t"; evidence "file_1_file_2_1_1"; cds_type "file_1_file_2_Terminal"; count "file_1_file_2_4_4"; anchored "file_1_file_2_1_1";
derer1.05_0	GeneMark.hmm	exon	12321909	12322120	0	-	.	gene_id "file_1_file_2_1578_g"; transcript_id "file_1_file_2_1578_t"; evidence "file_1_file_2_1_1"; cds_type "file_1_file_2_Terminal"; count "file_1_file_2_4_4"; anchored "file_1_file_2_1_1";
derer1.05_0	GeneMark.hmm	CDS	12322197	12322289	.	-	2	gene_id "file_1_file_2_1578_g"; transcript_id "file_1_file_2_1578_t"; evidence "file_1_file_2_1_1"; cds_type "file_1_file_2_Internal"; count "file_1_file_2_3_4"; anchored "file_1_file_2_1_1";
derer1.05_0	GeneMark.hmm	exon	12322197	12322289	0	-	.	gene_id "file_1_file_2_1578_g"; transcript_id "file_1_file_2_1578_t"; evidence "file_1_file_2_1_1"; cds_type "file_1_file_2_Internal"; count "file_1_file_2_3_4"; anchored "file_1_file_2_1_1";
derer1.05_0	GeneMark.hmm	CDS	12322348	12322438	.	-	0	gene_id "file_1_file_2_1578_g"; transcript_id "file_1_file_2_1578_t"; evidence "file_1_file_2_1_1"; cds_type "file_1_file_2_Internal"; count "file_1_file_2_2_4"; anchored "file_1_file_2_1_1";
derer1.05_0	GeneMark.hmm	exon	12322348	12322438	0	-	.	gene_id "file_1_file_2_1578_g"; transcript_id "file_1_file_2_1578_t"; evidence "file_1_file_2_1_1"; cds_type "file_1_file_2_Internal"; count "file_1_file_2_2_4"; anchored "file_1_file_2_1_1";
derer1.05_0	GeneMark.hmm	CDS	12322494	12322643	.	-	0	gene_id "file_1_file_2_1578_g"; transcript_id "file_1_file_2_1578_t"; evidence "file_1_file_2_1_0"; cds_type "file_1_file_2_Initial"; count "file_1_file_2_1_4"; anchored "file_1_file_2_1_0";
derer1.05_0	GeneMark.hmm	exon	12322494	12322643	0	-	.	gene_id "file_1_file_2_1578_g"; transcript_id "file_1_file_2_1578_t"; evidence "file_1_file_2_1_0"; cds_type "file_1_file_2_Initial"; count "file_1_file_2_1_4"; anchored "file_1_file_2_1_0";
derer1.05_0	GeneMark.hmm	start_codon	12322641	12322643	.	-	0	gene_id "file_1_file_2_1578_g"; transcript_id "file_1_file_2_1578_t"; count "file_1_file_2_1_1";
derer1.05_3	AUGUSTUS	start_codon	15655323	15655325	.	+	0	transcript_id "file_1_file_1_jg8334.t1"; gene_id "file_1_file_1_jg8334";
derer1.05_3	AUGUSTUS	CDS	15655323	15655343	0.51	+	0	transcript_id "file_1_file_1_jg8334.t1"; gene_id "file_1_file_1_jg8334";
derer1.05_3	AUGUSTUS	exon	15655323	15655343	.	+	.	transcript_id "file_1_file_1_jg8334.t1"; gene_id "file_1_file_1_jg8334";
derer1.05_3	AUGUSTUS	intron	15655344	15655767	.	+	.	transcript_id "file_1_file_1_jg8334.t1"; gene_id "file_1_file_1_jg8334";
derer1.05_3	AUGUSTUS	CDS	15655768	15656069	0.94	+	0	transcript_id "file_1_file_1_jg8334.t1"; gene_id "file_1_file_1_jg8334";
derer1.05_3	AUGUSTUS	exon	15655768	15656069	.	+	.	transcript_id "file_1_file_1_jg8334.t1"; gene_id "file_1_file_1_jg8334";
derer1.05_3	AUGUSTUS	intron	15656070	15656125	.	+	.	transcript_id "file_1_file_1_jg8334.t1"; gene_id "file_1_file_1_jg8334";
derer1.05_3	AUGUSTUS	CDS	15656126	15657467	1	+	1	transcript_id "file_1_file_1_jg8334.t1"; gene_id "file_1_file_1_jg8334";
derer1.05_3	AUGUSTUS	exon	15656126	15657467	.	+	.	transcript_id "file_1_file_1_jg8334.t1"; gene_id "file_1_file_1_jg8334";
derer1.05_3	AUGUSTUS	intron	15657468	15657525	.	+	.	transcript_id "file_1_file_1_jg8334.t1"; gene_id "file_1_file_1_jg8334";
derer1.05_3	AUGUSTUS	CDS	15657526	15658494	1	+	0	transcript_id "file_1_file_1_jg8334.t1"; gene_id "file_1_file_1_jg8334";
derer1.05_3	AUGUSTUS	exon	15657526	15658494	.	+	.	transcript_id "file_1_file_1_jg8334.t1"; gene_id "file_1_file_1_jg8334";
derer1.05_3	AUGUSTUS	intron	15658495	15658559	.	+	.	transcript_id "file_1_file_1_jg8334.t1"; gene_id "file_1_file_1_jg8334";
derer1.05_3	AUGUSTUS	CDS	15658560	15658908	1	+	0	transcript_id "file_1_file_1_jg8334.t1"; gene_id "file_1_file_1_jg8334";
derer1.05_3	AUGUSTUS	exon	15658560	15658908	.	+	.	transcript_id "file_1_file_1_jg8334.t1"; gene_id "file_1_file_1_jg8334";
derer1.05_3	AUGUSTUS	intron	15658909	15658971	.	+	.	transcript_id "file_1_file_1_jg8334.t1"; gene_id "file_1_file_1_jg8334";
derer1.05_3	AUGUSTUS	transcript	15655323	15659171	.	+	.	transcript_id "file_1_file_1_jg8334.t1"; gene_id "file_1_file_1_jg8334"
derer1.05_3	AUGUSTUS	gene	15655323	15659171	.	+	.	jg8334
derer1.05_3	AUGUSTUS	CDS	15658972	15659171	1	+	2	transcript_id "file_1_file_1_jg8334.t1"; gene_id "file_1_file_1_jg8334";
derer1.05_3	AUGUSTUS	exon	15658972	15659171	.	+	.	transcript_id "file_1_file_1_jg8334.t1"; gene_id "file_1_file_1_jg8334";
derer1.05_3	AUGUSTUS	stop_codon	15659169	15659171	.	+	0	transcript_id "file_1_file_1_jg8334.t1"; gene_id "file_1_file_1_jg8334";
derer1.05_2	AUGUSTUS	stop_codon	3777093	3777095	.	-	0	transcript_id "file_1_file_1_jg336.t1"; gene_id "file_1_file_1_jg336";
derer1.05_2	AUGUSTUS	CDS	3777093	3777917	1	-	0	transcript_id "file_1_file_1_jg336.t1"; gene_id "file_1_file_1_jg336";
derer1.05_2	AUGUSTUS	exon	3777093	3777917	.	-	.	transcript_id "file_1_file_1_jg336.t1"; gene_id "file_1_file_1_jg336";
derer1.05_2	AUGUSTUS	transcript	3777093	3777917	.	-	.	transcript_id "file_1_file_1_jg336.t1"; gene_id "file_1_file_1_jg336"
derer1.05_2	AUGUSTUS	gene	3777093	3777917	.	-	.	jg336
derer1.05_2	AUGUSTUS	start_codon	3777915	3777917	.	-	0	transcript_id "file_1_file_1_jg336.t1"; gene_id "file_1_file_1_jg336";
derer1.05_6	AUGUSTUS	start_codon	718379	718381	.	+	0	transcript_id "file_1_file_1_jg11598.t1"; gene_id "file_1_file_1_jg11598";
derer1.05_6	AUGUSTUS	CDS	718379	718771	1	+	0	transcript_id "file_1_file_1_jg11598.t1"; gene_id "file_1_file_1_jg11598";
derer1.05_6	AUGUSTUS	exon	718379	718771	.	+	.	transcript_id "file_1_file_1_jg11598.t1"; gene_id "file_1_file_1_jg11598";
derer1.05_6	AUGUSTUS	transcript	718379	718771	.	+	.	transcript_id "file_1_file_1_jg11598.t1"; gene_id "file_1_file_1_jg11598"
derer1.05_6	AUGUSTUS	gene	718379	718771	.	+	.	jg11598
derer1.05_6	AUGUSTUS	stop_codon	718769	718771	.	+	0	transcript_id "file_1_file_1_jg11598.t1"; gene_id "file_1_file_1_jg11598";
derer1.05_2	GeneMark.hmm	start_codon	11129102	11129104	.	+	0	gene_id "file_1_file_2_7229_g"; transcript_id "file_1_file_2_7229_t"; count "file_1_file_2_1_1";
derer1.05_2	GeneMark.hmm	CDS	11129102	11130900	.	+	0	gene_id "file_1_file_2_7229_g"; transcript_id "file_1_file_2_7229_t"; evidence "file_1_file_2_0_1"; cds_type "file_1_file_2_Initial"; count "file_1_file_2_1_3"; anchored "file_1_file_2_1_1";
derer1.05_2	GeneMark.hmm	exon	11129102	11130900	0	+	.	gene_id "file_1_file_2_7229_g"; transcript_id "file_1_file_2_7229_t"; evidence "file_1_file_2_0_1"; cds_type "file_1_file_2_Initial"; count "file_1_file_2_1_3"; anchored "file_1_file_2_1_1";
derer1.05_2	GeneMark.hmm	CDS	11130964	11131121	.	+	1	gene_id "file_1_file_2_7229_g"; transcript_id "file_1_file_2_7229_t"; evidence "file_1_file_2_1_1"; cds_type "file_1_file_2_Internal"; count "file_1_file_2_2_3"; anchored "file_1_file_2_1_1";
derer1.05_2	GeneMark.hmm	exon	11130964	11131121	0	+	.	gene_id "file_1_file_2_7229_g"; transcript_id "file_1_file_2_7229_t"; evidence "file_1_file_2_1_1"; cds_type "file_1_file_2_Internal"; count "file_1_file_2_2_3"; anchored "file_1_file_2_1_1";
derer1.05_2	GeneMark.hmm	CDS	11131407	11132443	.	+	2	gene_id "file_1_file_2_7229_g"; transcript_id "file_1_file_2_7229_t"; evidence "file_1_file_2_1_1"; cds_type "file_1_file_2_Terminal"; count "file_1_file_2_3_3"; anchored "file_1_file_2_1_1";
derer1.05_2	GeneMark.hmm	exon	11131407	11132443	0	+	.	gene_id "file_1_file_2_7229_g"; transcript_id "file_1_file_2_7229_t"; evidence "file_1_file_2_1_1"; cds_type "file_1_file_2_Terminal"; count "file_1_file_2_3_3"; anchored "file_1_file_2_1_1";
derer1.05_2	GeneMark.hmm	stop_codon	11132441	11132443	.	+	0	gene_id "file_1_file_2_7229_g"; transcript_id "file_1_file_2_7229_t"; count "file_1_file_2_1_1";
derer1.05_2	AUGUSTUS	start_codon	9258248	9258250	.	+	0	transcript_id "file_1_file_1_jg974.t2"; gene_id "file_1_file_1_jg974";
derer1.05_2	AUGUSTUS	CDS	9258248	9258736	1	+	0	transcript_id "file_1_file_1_jg974.t2"; gene_id "file_1_file_1_jg974";
derer1.05_2	AUGUSTUS	exon	9258248	9258736	.	+	.	transcript_id "file_1_file_1_jg974.t2"; gene_id "file_1_file_1_jg974";
derer1.05_2	AUGUSTUS	intron	9258737	9258895	.	+	.	transcript_id "file_1_file_1_jg974.t2"; gene_id "file_1_file_1_jg974";
derer1.05_2	AUGUSTUS	CDS	9258896	9259018	1	+	0	transcript_id "file_1_file_1_jg974.t2"; gene_id "file_1_file_1_jg974";
derer1.05_2	AUGUSTUS	exon	9258896	9259018	.	+	.	transcript_id "file_1_file_1_jg974.t2"; gene_id "file_1_file_1_jg974";
derer1.05_2	AUGUSTUS	intron	9259019	9259817	.	+	.	transcript_id "file_1_file_1_jg974.t2"; gene_id "file_1_file_1_jg974";
derer1.05_2	AUGUSTUS	CDS	9259818	9259919	1	+	0	transcript_id "file_1_file_1_jg974.t2"; gene_id "file_1_file_1_jg974";
derer1.05_2	AUGUSTUS	exon	9259818	9259919	.	+	.	transcript_id "file_1_file_1_jg974.t2"; gene_id "file_1_file_1_jg974";
derer1.05_2	AUGUSTUS	intron	9259920	9259983	.	+	.	transcript_id "file_1_file_1_jg974.t2"; gene_id "file_1_file_1_jg974";
derer1.05_2	AUGUSTUS	CDS	9259984	9260163	1	+	0	transcript_id "file_1_file_1_jg974.t2"; gene_id "file_1_file_1_jg974";
derer1.05_2	AUGUSTUS	exon	9259984	9260163	.	+	.	transcript_id "file_1_file_1_jg974.t2"; gene_id "file_1_file_1_jg974";
derer1.05_2	AUGUSTUS	intron	9260164	9260288	.	+	.	transcript_id "file_1_file_1_jg974.t2"; gene_id "file_1_file_1_jg974";
derer1.05_2	AUGUSTUS	CDS	9260289	9260465	1	+	0	transcript_id "file_1_file_1_jg974.t2"; gene_id "file_1_file_1_jg974";
derer1.05_2	AUGUSTUS	exon	9260289	9260465	.	+	.	transcript_id "file_1_file_1_jg974.t2"; gene_id "file_1_file_1_jg974";
derer1.05_2	AUGUSTUS	intron	9260466	9261010	.	+	.	transcript_id "file_1_file_1_jg974.t2"; gene_id "file_1_file_1_jg974";
derer1.05_2	AUGUSTUS	CDS	9261011	9261222	1	+	0	transcript_id "file_1_file_1_jg974.t2"; gene_id "file_1_file_1_jg974";
derer1.05_2	AUGUSTUS	exon	9261011	9261222	.	+	.	transcript_id "file_1_file_1_jg974.t2"; gene_id "file_1_file_1_jg974";
derer1.05_2	AUGUSTUS	intron	9261223	9261281	.	+	.	transcript_id "file_1_file_1_jg974.t2"; gene_id "file_1_file_1_jg974";
derer1.05_2	AUGUSTUS	CDS	9261282	9261699	1	+	1	transcript_id "file_1_file_1_jg974.t2"; gene_id "file_1_file_1_jg974";
derer1.05_2	AUGUSTUS	exon	9261282	9261699	.	+	.	transcript_id "file_1_file_1_jg974.t2"; gene_id "file_1_file_1_jg974";
derer1.05_2	AUGUSTUS	intron	9261700	9261891	.	+	.	transcript_id "file_1_file_1_jg974.t2"; gene_id "file_1_file_1_jg974";
derer1.05_2	AUGUSTUS	CDS	9261892	9261918	1	+	0	transcript_id "file_1_file_1_jg974.t2"; gene_id "file_1_file_1_jg974";
derer1.05_2	AUGUSTUS	exon	9261892	9261918	.	+	.	transcript_id "file_1_file_1_jg974.t2"; gene_id "file_1_file_1_jg974";
derer1.05_2	AUGUSTUS	intron	9261919	9262125	.	+	.	transcript_id "file_1_file_1_jg974.t2"; gene_id "file_1_file_1_jg974";
derer1.05_2	AUGUSTUS	CDS	9262126	9262332	1	+	0	transcript_id "file_1_file_1_jg974.t2"; gene_id "file_1_file_1_jg974";
derer1.05_2	AUGUSTUS	exon	9262126	9262332	.	+	.	transcript_id "file_1_file_1_jg974.t2"; gene_id "file_1_file_1_jg974";
derer1.05_2	AUGUSTUS	intron	9262333	9262436	.	+	.	transcript_id "file_1_file_1_jg974.t2"; gene_id "file_1_file_1_jg974";
derer1.05_2	AUGUSTUS	CDS	9262437	9262641	1	+	0	transcript_id "file_1_file_1_jg974.t2"; gene_id "file_1_file_1_jg974";
derer1.05_2	AUGUSTUS	exon	9262437	9262641	.	+	.	transcript_id "file_1_file_1_jg974.t2"; gene_id "file_1_file_1_jg974";
derer1.05_2	AUGUSTUS	intron	9262642	9263725	.	+	.	transcript_id "file_1_file_1_jg974.t2"; gene_id "file_1_file_1_jg974";
derer1.05_2	AUGUSTUS	CDS	9263726	9263885	1	+	2	transcript_id "file_1_file_1_jg974.t2"; gene_id "file_1_file_1_jg974";
derer1.05_2	AUGUSTUS	exon	9263726	9263885	.	+	.	transcript_id "file_1_file_1_jg974.t2"; gene_id "file_1_file_1_jg974";
derer1.05_2	AUGUSTUS	intron	9263886	9263953	.	+	.	transcript_id "file_1_file_1_jg974.t2"; gene_id "file_1_file_1_jg974";
derer1.05_2	AUGUSTUS	CDS	9263954	9264061	1	+	1	transcript_id "file_1_file_1_jg974.t2"; gene_id "file_1_file_1_jg974";
derer1.05_2	AUGUSTUS	exon	9263954	9264061	.	+	.	transcript_id "file_1_file_1_jg974.t2"; gene_id "file_1_file_1_jg974";
derer1.05_2	AUGUSTUS	intron	9264062	9264140	.	+	.	transcript_id "file_1_file_1_jg974.t2"; gene_id "file_1_file_1_jg974";
derer1.05_2	AUGUSTUS	CDS	9264141	9264296	1	+	1	transcript_id "file_1_file_1_jg974.t2"; gene_id "file_1_file_1_jg974";
derer1.05_2	AUGUSTUS	exon	9264141	9264296	.	+	.	transcript_id "file_1_file_1_jg974.t2"; gene_id "file_1_file_1_jg974";
derer1.05_2	AUGUSTUS	intron	9264297	9265416	.	+	.	transcript_id "file_1_file_1_jg974.t2"; gene_id "file_1_file_1_jg974";
derer1.05_2	AUGUSTUS	transcript	9258248	9265465	.	+	.	transcript_id "file_1_file_1_jg974.t2"; gene_id "file_1_file_1_jg974"
derer1.05_2	AUGUSTUS	gene	9258248	9265465	.	+	.	jg974
derer1.05_2	AUGUSTUS	CDS	9265417	9265465	1	+	1	transcript_id "file_1_file_1_jg974.t2"; gene_id "file_1_file_1_jg974";
derer1.05_2	AUGUSTUS	exon	9265417	9265465	.	+	.	transcript_id "file_1_file_1_jg974.t2"; gene_id "file_1_file_1_jg974";
derer1.05_2	AUGUSTUS	stop_codon	9265463	9265465	.	+	0	transcript_id "file_1_file_1_jg974.t2"; gene_id "file_1_file_1_jg974";
derer1.05_1	AUGUSTUS	stop_codon	368121	368123	.	-	0	transcript_id "file_1_file_1_jg12167.t1"; gene_id "file_1_file_1_jg12167";
derer1.05_1	AUGUSTUS	CDS	368121	369489	1	-	1	transcript_id "file_1_file_1_jg12167.t1"; gene_id "file_1_file_1_jg12167";
derer1.05_1	AUGUSTUS	exon	368121	369489	.	-	.	transcript_id "file_1_file_1_jg12167.t1"; gene_id "file_1_file_1_jg12167";
derer1.05_1	AUGUSTUS	intron	369490	369554	.	-	.	transcript_id "file_1_file_1_jg12167.t1"; gene_id "file_1_file_1_jg12167";
derer1.05_1	AUGUSTUS	CDS	369555	369702	1	-	2	transcript_id "file_1_file_1_jg12167.t1"; gene_id "file_1_file_1_jg12167";
derer1.05_1	AUGUSTUS	exon	369555	369702	.	-	.	transcript_id "file_1_file_1_jg12167.t1"; gene_id "file_1_file_1_jg12167";
derer1.05_1	AUGUSTUS	intron	369703	369875	.	-	.	transcript_id "file_1_file_1_jg12167.t1"; gene_id "file_1_file_1_jg12167";
derer1.05_1	AUGUSTUS	CDS	369876	369982	1	-	1	transcript_id "file_1_file_1_jg12167.t1"; gene_id "file_1_file_1_jg12167";
derer1.05_1	AUGUSTUS	exon	369876	369982	.	-	.	transcript_id "file_1_file_1_jg12167.t1"; gene_id "file_1_file_1_jg12167";
derer1.05_1	AUGUSTUS	intron	369983	370045	.	-	.	transcript_id "file_1_file_1_jg12167.t1"; gene_id "file_1_file_1_jg12167";
derer1.05_1	AUGUSTUS	CDS	370046	370239	1	-	0	transcript_id "file_1_file_1_jg12167.t1"; gene_id "file_1_file_1_jg12167";
derer1.05_1	AUGUSTUS	exon	370046	370239	.	-	.	transcript_id "file_1_file_1_jg12167.t1"; gene_id "file_1_file_1_jg12167";
derer1.05_1	AUGUSTUS	intron	370240	370868	.	-	.	transcript_id "file_1_file_1_jg12167.t1"; gene_id "file_1_file_1_jg12167";
derer1.05_1	AUGUSTUS	CDS	370869	370955	1	-	0	transcript_id "file_1_file_1_jg12167.t1"; gene_id "file_1_file_1_jg12167";
derer1.05_1	AUGUSTUS	exon	370869	370955	.	-	.	transcript_id "file_1_file_1_jg12167.t1"; gene_id "file_1_file_1_jg12167";
derer1.05_1	AUGUSTUS	intron	370956	371288	.	-	.	transcript_id "file_1_file_1_jg12167.t1"; gene_id "file_1_file_1_jg12167";
derer1.05_1	AUGUSTUS	CDS	371289	371410	1	-	2	transcript_id "file_1_file_1_jg12167.t1"; gene_id "file_1_file_1_jg12167";
derer1.05_1	AUGUSTUS	exon	371289	371410	.	-	.	transcript_id "file_1_file_1_jg12167.t1"; gene_id "file_1_file_1_jg12167";
derer1.05_1	AUGUSTUS	intron	371411	371587	.	-	.	transcript_id "file_1_file_1_jg12167.t1"; gene_id "file_1_file_1_jg12167";
derer1.05_1	AUGUSTUS	CDS	371588	371897	1	-	0	transcript_id "file_1_file_1_jg12167.t1"; gene_id "file_1_file_1_jg12167";
derer1.05_1	AUGUSTUS	exon	371588	371897	.	-	.	transcript_id "file_1_file_1_jg12167.t1"; gene_id "file_1_file_1_jg12167";
derer1.05_1	AUGUSTUS	intron	371898	372114	.	-	.	transcript_id "file_1_file_1_jg12167.t1"; gene_id "file_1_file_1_jg12167";
derer1.05_1	AUGUSTUS	CDS	372115	372182	1	-	2	transcript_id "file_1_file_1_jg12167.t1"; gene_id "file_1_file_1_jg12167";
derer1.05_1	AUGUSTUS	exon	372115	372182	.	-	.	transcript_id "file_1_file_1_jg12167.t1"; gene_id "file_1_file_1_jg12167";
derer1.05_1	AUGUSTUS	intron	372183	374311	.	-	.	transcript_id "file_1_file_1_jg12167.t1"; gene_id "file_1_file_1_jg12167";
derer1.05_1	AUGUSTUS	CDS	374312	374547	1	-	1	transcript_id "file_1_file_1_jg12167.t1"; gene_id "file_1_file_1_jg12167";
derer1.05_1	AUGUSTUS	exon	374312	374547	.	-	.	transcript_id "file_1_file_1_jg12167.t1"; gene_id "file_1_file_1_jg12167";
derer1.05_1	AUGUSTUS	intron	374548	377170	.	-	.	transcript_id "file_1_file_1_jg12167.t1"; gene_id "file_1_file_1_jg12167";
derer1.05_1	AUGUSTUS	transcript	368121	377415	.	-	.	transcript_id "file_1_file_1_jg12167.t1"; gene_id "file_1_file_1_jg12167"
derer1.05_1	AUGUSTUS	CDS	377171	377415	1	-	0	transcript_id "file_1_file_1_jg12167.t1"; gene_id "file_1_file_1_jg12167";
derer1.05_1	AUGUSTUS	exon	377171	377415	.	-	.	transcript_id "file_1_file_1_jg12167.t1"; gene_id "file_1_file_1_jg12167";
derer1.05_1	AUGUSTUS	start_codon	377413	377415	.	-	0	transcript_id "file_1_file_1_jg12167.t1"; gene_id "file_1_file_1_jg12167";
derer1.05_1	AUGUSTUS	stop_codon	5431408	5431410	.	-	0	transcript_id "file_1_file_1_jg12770.t1"; gene_id "file_1_file_1_jg12770";
derer1.05_1	AUGUSTUS	CDS	5431408	5431548	1	-	0	transcript_id "file_1_file_1_jg12770.t1"; gene_id "file_1_file_1_jg12770";
derer1.05_1	AUGUSTUS	exon	5431408	5431548	.	-	.	transcript_id "file_1_file_1_jg12770.t1"; gene_id "file_1_file_1_jg12770";
derer1.05_1	AUGUSTUS	intron	5431549	5431605	.	-	.	transcript_id "file_1_file_1_jg12770.t1"; gene_id "file_1_file_1_jg12770";
derer1.05_1	AUGUSTUS	CDS	5431606	5432070	1	-	0	transcript_id "file_1_file_1_jg12770.t1"; gene_id "file_1_file_1_jg12770";
derer1.05_1	AUGUSTUS	exon	5431606	5432070	.	-	.	transcript_id "file_1_file_1_jg12770.t1"; gene_id "file_1_file_1_jg12770";
derer1.05_1	AUGUSTUS	intron	5432071	5432123	.	-	.	transcript_id "file_1_file_1_jg12770.t1"; gene_id "file_1_file_1_jg12770";
derer1.05_1	AUGUSTUS	transcript	5431408	5433176	.	-	.	transcript_id "file_1_file_1_jg12770.t1"; gene_id "file_1_file_1_jg12770"
derer1.05_1	AUGUSTUS	gene	5431408	5433176	.	-	.	jg12770
derer1.05_1	AUGUSTUS	CDS	5432124	5433176	1	-	0	transcript_id "file_1_file_1_jg12770.t1"; gene_id "file_1_file_1_jg12770";
derer1.05_1	AUGUSTUS	exon	5432124	5433176	.	-	.	transcript_id "file_1_file_1_jg12770.t1"; gene_id "file_1_file_1_jg12770";
derer1.05_1	AUGUSTUS	start_codon	5433174	5433176	.	-	0	transcript_id "file_1_file_1_jg12770.t1"; gene_id "file_1_file_1_jg12770";
derer1.05_4	AUGUSTUS	stop_codon	11172537	11172539	.	-	0	transcript_id "file_1_file_1_jg4236.t1"; gene_id "file_1_file_1_jg4236";
derer1.05_4	AUGUSTUS	CDS	11172537	11172930	1	-	1	transcript_id "file_1_file_1_jg4236.t1"; gene_id "file_1_file_1_jg4236";
derer1.05_4	AUGUSTUS	exon	11172537	11172930	.	-	.	transcript_id "file_1_file_1_jg4236.t1"; gene_id "file_1_file_1_jg4236";
derer1.05_4	AUGUSTUS	intron	11172931	11174023	.	-	.	transcript_id "file_1_file_1_jg4236.t1"; gene_id "file_1_file_1_jg4236";
derer1.05_4	AUGUSTUS	transcript	11172537	11174085	.	-	.	transcript_id "file_1_file_1_jg4236.t1"; gene_id "file_1_file_1_jg4236"
derer1.05_4	AUGUSTUS	gene	11172537	11174085	.	-	.	jg4236
derer1.05_4	AUGUSTUS	CDS	11174024	11174085	1	-	0	transcript_id "file_1_file_1_jg4236.t1"; gene_id "file_1_file_1_jg4236";
derer1.05_4	AUGUSTUS	exon	11174024	11174085	.	-	.	transcript_id "file_1_file_1_jg4236.t1"; gene_id "file_1_file_1_jg4236";
derer1.05_4	AUGUSTUS	start_codon	11174083	11174085	.	-	0	transcript_id "file_1_file_1_jg4236.t1"; gene_id "file_1_file_1_jg4236";
derer1.05_2	AUGUSTUS	start_codon	21749520	21749522	.	+	0	transcript_id "file_1_file_1_jg2775.t1"; gene_id "file_1_file_1_jg2775";
derer1.05_2	AUGUSTUS	CDS	21749520	21750312	1	+	0	transcript_id "file_1_file_1_jg2775.t1"; gene_id "file_1_file_1_jg2775";
derer1.05_2	AUGUSTUS	exon	21749520	21750312	.	+	.	transcript_id "file_1_file_1_jg2775.t1"; gene_id "file_1_file_1_jg2775";
derer1.05_2	AUGUSTUS	intron	21750313	21750382	.	+	.	transcript_id "file_1_file_1_jg2775.t1"; gene_id "file_1_file_1_jg2775";
derer1.05_2	AUGUSTUS	transcript	21749520	21751797	.	+	.	transcript_id "file_1_file_1_jg2775.t1"; gene_id "file_1_file_1_jg2775"
derer1.05_2	AUGUSTUS	gene	21749520	21751797	.	+	.	jg2775
derer1.05_2	AUGUSTUS	CDS	21750383	21751797	1	+	2	transcript_id "file_1_file_1_jg2775.t1"; gene_id "file_1_file_1_jg2775";
derer1.05_2	AUGUSTUS	exon	21750383	21751797	.	+	.	transcript_id "file_1_file_1_jg2775.t1"; gene_id "file_1_file_1_jg2775";
derer1.05_2	AUGUSTUS	stop_codon	21751795	21751797	.	+	0	transcript_id "file_1_file_1_jg2775.t1"; gene_id "file_1_file_1_jg2775";
derer1.05_4	AUGUSTUS	stop_codon	9602396	9602398	.	-	0	transcript_id "file_1_file_1_jg4041.t1"; gene_id "file_1_file_1_jg4041";
derer1.05_4	AUGUSTUS	CDS	9602396	9602874	1	-	2	transcript_id "file_1_file_1_jg4041.t1"; gene_id "file_1_file_1_jg4041";
derer1.05_4	AUGUSTUS	exon	9602396	9602874	.	-	.	transcript_id "file_1_file_1_jg4041.t1"; gene_id "file_1_file_1_jg4041";
derer1.05_4	AUGUSTUS	intron	9602875	9603506	.	-	.	transcript_id "file_1_file_1_jg4041.t1"; gene_id "file_1_file_1_jg4041";
derer1.05_4	AUGUSTUS	CDS	9603507	9603704	1	-	2	transcript_id "file_1_file_1_jg4041.t1"; gene_id "file_1_file_1_jg4041";
derer1.05_4	AUGUSTUS	exon	9603507	9603704	.	-	.	transcript_id "file_1_file_1_jg4041.t1"; gene_id "file_1_file_1_jg4041";
derer1.05_4	AUGUSTUS	intron	9603705	9617407	.	-	.	transcript_id "file_1_file_1_jg4041.t1"; gene_id "file_1_file_1_jg4041";
derer1.05_4	AUGUSTUS	CDS	9617408	9617672	0.98	-	0	transcript_id "file_1_file_1_jg4041.t1"; gene_id "file_1_file_1_jg4041";
derer1.05_4	AUGUSTUS	exon	9617408	9617672	.	-	.	transcript_id "file_1_file_1_jg4041.t1"; gene_id "file_1_file_1_jg4041";
derer1.05_4	AUGUSTUS	intron	9617673	9617731	.	-	.	transcript_id "file_1_file_1_jg4041.t1"; gene_id "file_1_file_1_jg4041";
derer1.05_4	AUGUSTUS	CDS	9617732	9618154	1	-	0	transcript_id "file_1_file_1_jg4041.t1"; gene_id "file_1_file_1_jg4041";
derer1.05_4	AUGUSTUS	exon	9617732	9618154	.	-	.	transcript_id "file_1_file_1_jg4041.t1"; gene_id "file_1_file_1_jg4041";
derer1.05_4	AUGUSTUS	intron	9618155	9618218	.	-	.	transcript_id "file_1_file_1_jg4041.t1"; gene_id "file_1_file_1_jg4041";
derer1.05_4	AUGUSTUS	CDS	9618219	9618499	1	-	2	transcript_id "file_1_file_1_jg4041.t1"; gene_id "file_1_file_1_jg4041";
derer1.05_4	AUGUSTUS	exon	9618219	9618499	.	-	.	transcript_id "file_1_file_1_jg4041.t1"; gene_id "file_1_file_1_jg4041";
derer1.05_4	AUGUSTUS	intron	9618500	9618568	.	-	.	transcript_id "file_1_file_1_jg4041.t1"; gene_id "file_1_file_1_jg4041";
derer1.05_4	AUGUSTUS	transcript	9602396	9618662	.	-	.	transcript_id "file_1_file_1_jg4041.t1"; gene_id "file_1_file_1_jg4041"
derer1.05_4	AUGUSTUS	gene	9602396	9618662	.	-	.	jg4041
derer1.05_4	AUGUSTUS	CDS	9618569	9618662	1	-	0	transcript_id "file_1_file_1_jg4041.t1"; gene_id "file_1_file_1_jg4041";
derer1.05_4	AUGUSTUS	exon	9618569	9618662	.	-	.	transcript_id "file_1_file_1_jg4041.t1"; gene_id "file_1_file_1_jg4041";
derer1.05_4	AUGUSTUS	start_codon	9618660	9618662	.	-	0	transcript_id "file_1_file_1_jg4041.t1"; gene_id "file_1_file_1_jg4041";
derer1.05_397	AUGUSTUS	stop_codon	2233	2235	.	-	0	transcript_id "file_1_file_1_jg11953.t1"; gene_id "file_1_file_1_jg11953";
derer1.05_397	AUGUSTUS	CDS	2233	2309	1	-	2	transcript_id "file_1_file_1_jg11953.t1"; gene_id "file_1_file_1_jg11953";
derer1.05_397	AUGUSTUS	exon	2233	2309	.	-	.	transcript_id "file_1_file_1_jg11953.t1"; gene_id "file_1_file_1_jg11953";
derer1.05_397	AUGUSTUS	intron	2310	2364	.	-	.	transcript_id "file_1_file_1_jg11953.t1"; gene_id "file_1_file_1_jg11953";
derer1.05_397	AUGUSTUS	CDS	2365	2370	0.92	-	2	transcript_id "file_1_file_1_jg11953.t1"; gene_id "file_1_file_1_jg11953";
derer1.05_397	AUGUSTUS	exon	2365	2370	.	-	.	transcript_id "file_1_file_1_jg11953.t1"; gene_id "file_1_file_1_jg11953";
derer1.05_397	AUGUSTUS	intron	2371	2504	.	-	.	transcript_id "file_1_file_1_jg11953.t1"; gene_id "file_1_file_1_jg11953";
derer1.05_397	AUGUSTUS	CDS	2505	2595	0.85	-	0	transcript_id "file_1_file_1_jg11953.t1"; gene_id "file_1_file_1_jg11953";
derer1.05_397	AUGUSTUS	exon	2505	2595	.	-	.	transcript_id "file_1_file_1_jg11953.t1"; gene_id "file_1_file_1_jg11953";
derer1.05_397	AUGUSTUS	intron	2596	2658	.	-	.	transcript_id "file_1_file_1_jg11953.t1"; gene_id "file_1_file_1_jg11953";
derer1.05_397	AUGUSTUS	CDS	2659	2806	1	-	1	transcript_id "file_1_file_1_jg11953.t1"; gene_id "file_1_file_1_jg11953";
derer1.05_397	AUGUSTUS	exon	2659	2806	.	-	.	transcript_id "file_1_file_1_jg11953.t1"; gene_id "file_1_file_1_jg11953";
derer1.05_397	AUGUSTUS	intron	2807	2867	.	-	.	transcript_id "file_1_file_1_jg11953.t1"; gene_id "file_1_file_1_jg11953";
derer1.05_397	AUGUSTUS	CDS	2868	2936	0.99	-	1	transcript_id "file_1_file_1_jg11953.t1"; gene_id "file_1_file_1_jg11953";
derer1.05_397	AUGUSTUS	exon	2868	2936	.	-	.	transcript_id "file_1_file_1_jg11953.t1"; gene_id "file_1_file_1_jg11953";
derer1.05_397	AUGUSTUS	intron	2937	2989	.	-	.	transcript_id "file_1_file_1_jg11953.t1"; gene_id "file_1_file_1_jg11953";
derer1.05_397	AUGUSTUS	CDS	2990	3100	0.99	-	1	transcript_id "file_1_file_1_jg11953.t1"; gene_id "file_1_file_1_jg11953";
derer1.05_397	AUGUSTUS	exon	2990	3100	.	-	.	transcript_id "file_1_file_1_jg11953.t1"; gene_id "file_1_file_1_jg11953";
derer1.05_397	AUGUSTUS	intron	3101	3159	.	-	.	transcript_id "file_1_file_1_jg11953.t1"; gene_id "file_1_file_1_jg11953";
derer1.05_397	AUGUSTUS	CDS	3160	3868	1	-	2	transcript_id "file_1_file_1_jg11953.t1"; gene_id "file_1_file_1_jg11953";
derer1.05_397	AUGUSTUS	exon	3160	3868	.	-	.	transcript_id "file_1_file_1_jg11953.t1"; gene_id "file_1_file_1_jg11953";
derer1.05_397	AUGUSTUS	intron	3869	3924	.	-	.	transcript_id "file_1_file_1_jg11953.t1"; gene_id "file_1_file_1_jg11953";
derer1.05_397	AUGUSTUS	CDS	3925	3965	1	-	1	transcript_id "file_1_file_1_jg11953.t1"; gene_id "file_1_file_1_jg11953";
derer1.05_397	AUGUSTUS	exon	3925	3965	.	-	.	transcript_id "file_1_file_1_jg11953.t1"; gene_id "file_1_file_1_jg11953";
derer1.05_397	AUGUSTUS	intron	3966	4039	.	-	.	transcript_id "file_1_file_1_jg11953.t1"; gene_id "file_1_file_1_jg11953";
derer1.05_397	AUGUSTUS	CDS	4040	4450	0.96	-	1	transcript_id "file_1_file_1_jg11953.t1"; gene_id "file_1_file_1_jg11953";
derer1.05_397	AUGUSTUS	exon	4040	4450	.	-	.	transcript_id "file_1_file_1_jg11953.t1"; gene_id "file_1_file_1_jg11953";
derer1.05_397	AUGUSTUS	intron	4451	4511	.	-	.	transcript_id "file_1_file_1_jg11953.t1"; gene_id "file_1_file_1_jg11953";
derer1.05_397	AUGUSTUS	CDS	4512	4598	1	-	1	transcript_id "file_1_file_1_jg11953.t1"; gene_id "file_1_file_1_jg11953";
derer1.05_397	AUGUSTUS	exon	4512	4598	.	-	.	transcript_id "file_1_file_1_jg11953.t1"; gene_id "file_1_file_1_jg11953";
derer1.05_397	AUGUSTUS	intron	4599	4658	.	-	.	transcript_id "file_1_file_1_jg11953.t1"; gene_id "file_1_file_1_jg11953";
derer1.05_397	AUGUSTUS	CDS	4659	4685	1	-	1	transcript_id "file_1_file_1_jg11953.t1"; gene_id "file_1_file_1_jg11953";
derer1.05_397	AUGUSTUS	exon	4659	4685	.	-	.	transcript_id "file_1_file_1_jg11953.t1"; gene_id "file_1_file_1_jg11953";
derer1.05_397	AUGUSTUS	intron	4686	4745	.	-	.	transcript_id "file_1_file_1_jg11953.t1"; gene_id "file_1_file_1_jg11953";
derer1.05_397	AUGUSTUS	transcript	2233	4777	.	-	.	transcript_id "file_1_file_1_jg11953.t1"; gene_id "file_1_file_1_jg11953"
derer1.05_397	AUGUSTUS	gene	2233	4777	.	-	.	jg11953
derer1.05_397	AUGUSTUS	CDS	4746	4777	0.97	-	0	transcript_id "file_1_file_1_jg11953.t1"; gene_id "file_1_file_1_jg11953";
derer1.05_397	AUGUSTUS	exon	4746	4777	.	-	.	transcript_id "file_1_file_1_jg11953.t1"; gene_id "file_1_file_1_jg11953";
derer1.05_397	AUGUSTUS	start_codon	4775	4777	.	-	0	transcript_id "file_1_file_1_jg11953.t1"; gene_id "file_1_file_1_jg11953";
derer1.05_0	AUGUSTUS	stop_codon	16924918	16924920	.	-	0	transcript_id "file_1_file_1_jg10723.t1"; gene_id "file_1_file_1_jg10723";
derer1.05_0	AUGUSTUS	CDS	16924918	16925158	0.9	-	1	transcript_id "file_1_file_1_jg10723.t1"; gene_id "file_1_file_1_jg10723";
derer1.05_0	AUGUSTUS	exon	16924918	16925158	.	-	.	transcript_id "file_1_file_1_jg10723.t1"; gene_id "file_1_file_1_jg10723";
derer1.05_0	AUGUSTUS	intron	16925159	16925211	.	-	.	transcript_id "file_1_file_1_jg10723.t1"; gene_id "file_1_file_1_jg10723";
derer1.05_0	AUGUSTUS	transcript	16924918	16925276	.	-	.	transcript_id "file_1_file_1_jg10723.t1"; gene_id "file_1_file_1_jg10723"
derer1.05_0	AUGUSTUS	gene	16924918	16925276	.	-	.	jg10723
derer1.05_0	AUGUSTUS	CDS	16925212	16925276	0.9	-	0	transcript_id "file_1_file_1_jg10723.t1"; gene_id "file_1_file_1_jg10723";
derer1.05_0	AUGUSTUS	exon	16925212	16925276	.	-	.	transcript_id "file_1_file_1_jg10723.t1"; gene_id "file_1_file_1_jg10723";
derer1.05_0	AUGUSTUS	start_codon	16925274	16925276	.	-	0	transcript_id "file_1_file_1_jg10723.t1"; gene_id "file_1_file_1_jg10723";
derer1.05_4	AUGUSTUS	start_codon	10145161	10145163	.	+	0	transcript_id "file_1_file_1_jg4096.t2"; gene_id "file_1_file_1_jg4096";
derer1.05_4	AUGUSTUS	CDS	10145161	10145226	0.35	+	0	transcript_id "file_1_file_1_jg4096.t2"; gene_id "file_1_file_1_jg4096";
derer1.05_4	AUGUSTUS	exon	10145161	10145226	.	+	.	transcript_id "file_1_file_1_jg4096.t2"; gene_id "file_1_file_1_jg4096";
derer1.05_4	AUGUSTUS	intron	10145227	10148060	.	+	.	transcript_id "file_1_file_1_jg4096.t2"; gene_id "file_1_file_1_jg4096";
derer1.05_4	AUGUSTUS	CDS	10148061	10148614	0.9	+	0	transcript_id "file_1_file_1_jg4096.t2"; gene_id "file_1_file_1_jg4096";
derer1.05_4	AUGUSTUS	exon	10148061	10148614	.	+	.	transcript_id "file_1_file_1_jg4096.t2"; gene_id "file_1_file_1_jg4096";
derer1.05_4	AUGUSTUS	intron	10148615	10148692	.	+	.	transcript_id "file_1_file_1_jg4096.t2"; gene_id "file_1_file_1_jg4096";
derer1.05_4	AUGUSTUS	CDS	10148693	10148960	1	+	1	transcript_id "file_1_file_1_jg4096.t2"; gene_id "file_1_file_1_jg4096";
derer1.05_4	AUGUSTUS	exon	10148693	10148960	.	+	.	transcript_id "file_1_file_1_jg4096.t2"; gene_id "file_1_file_1_jg4096";
derer1.05_4	AUGUSTUS	intron	10148961	10149029	.	+	.	transcript_id "file_1_file_1_jg4096.t2"; gene_id "file_1_file_1_jg4096";
derer1.05_4	AUGUSTUS	CDS	10149030	10149499	1	+	0	transcript_id "file_1_file_1_jg4096.t2"; gene_id "file_1_file_1_jg4096";
derer1.05_4	AUGUSTUS	exon	10149030	10149499	.	+	.	transcript_id "file_1_file_1_jg4096.t2"; gene_id "file_1_file_1_jg4096";
derer1.05_4	AUGUSTUS	intron	10149500	10149560	.	+	.	transcript_id "file_1_file_1_jg4096.t2"; gene_id "file_1_file_1_jg4096";
derer1.05_4	AUGUSTUS	CDS	10149561	10151271	1	+	1	transcript_id "file_1_file_1_jg4096.t2"; gene_id "file_1_file_1_jg4096";
derer1.05_4	AUGUSTUS	exon	10149561	10151271	.	+	.	transcript_id "file_1_file_1_jg4096.t2"; gene_id "file_1_file_1_jg4096";
derer1.05_4	AUGUSTUS	intron	10151272	10154471	.	+	.	transcript_id "file_1_file_1_jg4096.t2"; gene_id "file_1_file_1_jg4096";
derer1.05_4	AUGUSTUS	transcript	10145161	10155014	.	+	.	transcript_id "file_1_file_1_jg4096.t2"; gene_id "file_1_file_1_jg4096"
derer1.05_4	AUGUSTUS	CDS	10154472	10155014	1	+	0	transcript_id "file_1_file_1_jg4096.t2"; gene_id "file_1_file_1_jg4096";
derer1.05_4	AUGUSTUS	exon	10154472	10155014	.	+	.	transcript_id "file_1_file_1_jg4096.t2"; gene_id "file_1_file_1_jg4096";
derer1.05_4	AUGUSTUS	stop_codon	10155012	10155014	.	+	0	transcript_id "file_1_file_1_jg4096.t2"; gene_id "file_1_file_1_jg4096";
derer1.05_1	AUGUSTUS	stop_codon	25750225	25750227	.	-	0	transcript_id "file_1_file_1_jg14947.t1"; gene_id "file_1_file_1_jg14947";
derer1.05_1	AUGUSTUS	CDS	25750225	25750872	0.94	-	0	transcript_id "file_1_file_1_jg14947.t1"; gene_id "file_1_file_1_jg14947";
derer1.05_1	AUGUSTUS	exon	25750225	25750872	.	-	.	transcript_id "file_1_file_1_jg14947.t1"; gene_id "file_1_file_1_jg14947";
derer1.05_1	AUGUSTUS	transcript	25750225	25750872	.	-	.	transcript_id "file_1_file_1_jg14947.t1"; gene_id "file_1_file_1_jg14947"
derer1.05_1	AUGUSTUS	gene	25750225	25750872	.	-	.	jg14947
derer1.05_1	AUGUSTUS	start_codon	25750870	25750872	.	-	0	transcript_id "file_1_file_1_jg14947.t1"; gene_id "file_1_file_1_jg14947";
derer1.05_2	AUGUSTUS	stop_codon	8071388	8071390	.	-	0	transcript_id "file_1_file_1_jg805.t1"; gene_id "file_1_file_1_jg805";
derer1.05_2	AUGUSTUS	CDS	8071388	8072332	1	-	0	transcript_id "file_1_file_1_jg805.t1"; gene_id "file_1_file_1_jg805";
derer1.05_2	AUGUSTUS	exon	8071388	8072332	.	-	.	transcript_id "file_1_file_1_jg805.t1"; gene_id "file_1_file_1_jg805";
derer1.05_2	AUGUSTUS	transcript	8071388	8072332	.	-	.	transcript_id "file_1_file_1_jg805.t1"; gene_id "file_1_file_1_jg805"
derer1.05_2	AUGUSTUS	gene	8071388	8072332	.	-	.	jg805
derer1.05_2	AUGUSTUS	start_codon	8072330	8072332	.	-	0	transcript_id "file_1_file_1_jg805.t1"; gene_id "file_1_file_1_jg805";
derer1.05_5	AUGUSTUS	stop_codon	4765442	4765444	.	-	0	transcript_id "file_1_file_1_jg5697.t1"; gene_id "file_1_file_1_jg5697";
derer1.05_5	AUGUSTUS	CDS	4765442	4765717	0.72	-	0	transcript_id "file_1_file_1_jg5697.t1"; gene_id "file_1_file_1_jg5697";
derer1.05_5	AUGUSTUS	exon	4765442	4765717	.	-	.	transcript_id "file_1_file_1_jg5697.t1"; gene_id "file_1_file_1_jg5697";
derer1.05_5	AUGUSTUS	transcript	4765442	4765717	.	-	.	transcript_id "file_1_file_1_jg5697.t1"; gene_id "file_1_file_1_jg5697"
derer1.05_5	AUGUSTUS	gene	4765442	4765717	.	-	.	jg5697
derer1.05_5	AUGUSTUS	start_codon	4765715	4765717	.	-	0	transcript_id "file_1_file_1_jg5697.t1"; gene_id "file_1_file_1_jg5697";
derer1.05_73	AUGUSTUS	stop_codon	33233	33235	.	-	0	transcript_id "file_1_file_1_jg64.t2"; gene_id "file_1_file_1_jg64";
derer1.05_73	AUGUSTUS	CDS	33233	33282	1	-	2	transcript_id "file_1_file_1_jg64.t2"; gene_id "file_1_file_1_jg64";
derer1.05_73	AUGUSTUS	exon	33233	33282	.	-	.	transcript_id "file_1_file_1_jg64.t2"; gene_id "file_1_file_1_jg64";
derer1.05_73	AUGUSTUS	intron	33283	33364	.	-	.	transcript_id "file_1_file_1_jg64.t2"; gene_id "file_1_file_1_jg64";
derer1.05_73	AUGUSTUS	CDS	33365	33434	1	-	0	transcript_id "file_1_file_1_jg64.t2"; gene_id "file_1_file_1_jg64";
derer1.05_73	AUGUSTUS	exon	33365	33434	.	-	.	transcript_id "file_1_file_1_jg64.t2"; gene_id "file_1_file_1_jg64";
derer1.05_73	AUGUSTUS	intron	33435	33497	.	-	.	transcript_id "file_1_file_1_jg64.t2"; gene_id "file_1_file_1_jg64";
derer1.05_73	AUGUSTUS	CDS	33498	33531	0.77	-	1	transcript_id "file_1_file_1_jg64.t2"; gene_id "file_1_file_1_jg64";
derer1.05_73	AUGUSTUS	exon	33498	33531	.	-	.	transcript_id "file_1_file_1_jg64.t2"; gene_id "file_1_file_1_jg64";
derer1.05_73	AUGUSTUS	intron	33532	33801	.	-	.	transcript_id "file_1_file_1_jg64.t2"; gene_id "file_1_file_1_jg64";
derer1.05_73	AUGUSTUS	CDS	33802	33807	0.77	-	1	transcript_id "file_1_file_1_jg64.t2"; gene_id "file_1_file_1_jg64";
derer1.05_73	AUGUSTUS	exon	33802	33807	.	-	.	transcript_id "file_1_file_1_jg64.t2"; gene_id "file_1_file_1_jg64";
derer1.05_73	AUGUSTUS	intron	33808	35753	.	-	.	transcript_id "file_1_file_1_jg64.t2"; gene_id "file_1_file_1_jg64";
derer1.05_73	AUGUSTUS	CDS	35754	35895	1	-	2	transcript_id "file_1_file_1_jg64.t2"; gene_id "file_1_file_1_jg64";
derer1.05_73	AUGUSTUS	exon	35754	35895	.	-	.	transcript_id "file_1_file_1_jg64.t2"; gene_id "file_1_file_1_jg64";
derer1.05_73	AUGUSTUS	intron	35896	37121	.	-	.	transcript_id "file_1_file_1_jg64.t2"; gene_id "file_1_file_1_jg64";
derer1.05_73	AUGUSTUS	CDS	37122	37278	1	-	0	transcript_id "file_1_file_1_jg64.t2"; gene_id "file_1_file_1_jg64";
derer1.05_73	AUGUSTUS	exon	37122	37278	.	-	.	transcript_id "file_1_file_1_jg64.t2"; gene_id "file_1_file_1_jg64";
derer1.05_73	AUGUSTUS	intron	37279	39211	.	-	.	transcript_id "file_1_file_1_jg64.t2"; gene_id "file_1_file_1_jg64";
derer1.05_73	AUGUSTUS	CDS	39212	39418	0.98	-	0	transcript_id "file_1_file_1_jg64.t2"; gene_id "file_1_file_1_jg64";
derer1.05_73	AUGUSTUS	exon	39212	39418	.	-	.	transcript_id "file_1_file_1_jg64.t2"; gene_id "file_1_file_1_jg64";
derer1.05_73	AUGUSTUS	intron	39419	41100	.	-	.	transcript_id "file_1_file_1_jg64.t2"; gene_id "file_1_file_1_jg64";
derer1.05_73	AUGUSTUS	CDS	41101	41213	1	-	2	transcript_id "file_1_file_1_jg64.t2"; gene_id "file_1_file_1_jg64";
derer1.05_73	AUGUSTUS	exon	41101	41213	.	-	.	transcript_id "file_1_file_1_jg64.t2"; gene_id "file_1_file_1_jg64";
derer1.05_73	AUGUSTUS	intron	41214	42766	.	-	.	transcript_id "file_1_file_1_jg64.t2"; gene_id "file_1_file_1_jg64";
derer1.05_73	AUGUSTUS	transcript	33233	42839	.	-	.	transcript_id "file_1_file_1_jg64.t2"; gene_id "file_1_file_1_jg64"
derer1.05_73	AUGUSTUS	CDS	42767	42839	0.99	-	0	transcript_id "file_1_file_1_jg64.t2"; gene_id "file_1_file_1_jg64";
derer1.05_73	AUGUSTUS	exon	42767	42839	.	-	.	transcript_id "file_1_file_1_jg64.t2"; gene_id "file_1_file_1_jg64";
derer1.05_73	AUGUSTUS	start_codon	42837	42839	.	-	0	transcript_id "file_1_file_1_jg64.t2"; gene_id "file_1_file_1_jg64";
derer1.05_3	AUGUSTUS	start_codon	13152479	13152481	.	+	0	transcript_id "file_1_file_1_jg8046.t2"; gene_id "file_1_file_1_jg8046";
derer1.05_3	AUGUSTUS	CDS	13152479	13152665	1	+	0	transcript_id "file_1_file_1_jg8046.t2"; gene_id "file_1_file_1_jg8046";
derer1.05_3	AUGUSTUS	exon	13152479	13152665	.	+	.	transcript_id "file_1_file_1_jg8046.t2"; gene_id "file_1_file_1_jg8046";
derer1.05_3	AUGUSTUS	intron	13152666	13154261	.	+	.	transcript_id "file_1_file_1_jg8046.t2"; gene_id "file_1_file_1_jg8046";
derer1.05_3	AUGUSTUS	transcript	13152479	13154410	.	+	.	transcript_id "file_1_file_1_jg8046.t2"; gene_id "file_1_file_1_jg8046"
derer1.05_3	AUGUSTUS	CDS	13154262	13154410	0.57	+	2	transcript_id "file_1_file_1_jg8046.t2"; gene_id "file_1_file_1_jg8046";
derer1.05_3	AUGUSTUS	exon	13154262	13154410	.	+	.	transcript_id "file_1_file_1_jg8046.t2"; gene_id "file_1_file_1_jg8046";
derer1.05_3	AUGUSTUS	stop_codon	13154408	13154410	.	+	0	transcript_id "file_1_file_1_jg8046.t2"; gene_id "file_1_file_1_jg8046";
derer1.05_1	GeneMark.hmm	start_codon	3313369	3313371	.	+	0	gene_id "file_1_file_2_3375_g"; transcript_id "file_1_file_2_3375_t"; count "file_1_file_2_1_1";
derer1.05_1	GeneMark.hmm	CDS	3313369	3313526	.	+	0	gene_id "file_1_file_2_3375_g"; transcript_id "file_1_file_2_3375_t"; evidence "file_1_file_2_0_1"; cds_type "file_1_file_2_Initial"; count "file_1_file_2_1_3"; anchored "file_1_file_2_1_1";
derer1.05_1	GeneMark.hmm	exon	3313369	3313526	0	+	.	gene_id "file_1_file_2_3375_g"; transcript_id "file_1_file_2_3375_t"; evidence "file_1_file_2_0_1"; cds_type "file_1_file_2_Initial"; count "file_1_file_2_1_3"; anchored "file_1_file_2_1_1";
derer1.05_1	GeneMark.hmm	CDS	3315292	3315610	.	+	1	gene_id "file_1_file_2_3375_g"; transcript_id "file_1_file_2_3375_t"; evidence "file_1_file_2_1_1"; cds_type "file_1_file_2_Internal"; count "file_1_file_2_2_3"; anchored "file_1_file_2_1_1";
derer1.05_1	GeneMark.hmm	exon	3315292	3315610	0	+	.	gene_id "file_1_file_2_3375_g"; transcript_id "file_1_file_2_3375_t"; evidence "file_1_file_2_1_1"; cds_type "file_1_file_2_Internal"; count "file_1_file_2_2_3"; anchored "file_1_file_2_1_1";
derer1.05_1	GeneMark.hmm	CDS	3315975	3316769	.	+	0	gene_id "file_1_file_2_3375_g"; transcript_id "file_1_file_2_3375_t"; evidence "file_1_file_2_1_1"; cds_type "file_1_file_2_Terminal"; count "file_1_file_2_3_3"; anchored "file_1_file_2_1_1";
derer1.05_1	GeneMark.hmm	exon	3315975	3316769	0	+	.	gene_id "file_1_file_2_3375_g"; transcript_id "file_1_file_2_3375_t"; evidence "file_1_file_2_1_1"; cds_type "file_1_file_2_Terminal"; count "file_1_file_2_3_3"; anchored "file_1_file_2_1_1";
derer1.05_1	GeneMark.hmm	stop_codon	3316767	3316769	.	+	0	gene_id "file_1_file_2_3375_g"; transcript_id "file_1_file_2_3375_t"; count "file_1_file_2_1_1";
derer1.05_3	AUGUSTUS	start_codon	15643071	15643073	.	+	0	transcript_id "file_1_file_1_jg8330.t1"; gene_id "file_1_file_1_jg8330";
derer1.05_3	AUGUSTUS	CDS	15643071	15643138	1	+	0	transcript_id "file_1_file_1_jg8330.t1"; gene_id "file_1_file_1_jg8330";
derer1.05_3	AUGUSTUS	exon	15643071	15643138	.	+	.	transcript_id "file_1_file_1_jg8330.t1"; gene_id "file_1_file_1_jg8330";
derer1.05_3	AUGUSTUS	intron	15643139	15643190	.	+	.	transcript_id "file_1_file_1_jg8330.t1"; gene_id "file_1_file_1_jg8330";
derer1.05_3	AUGUSTUS	CDS	15643191	15644105	1	+	1	transcript_id "file_1_file_1_jg8330.t1"; gene_id "file_1_file_1_jg8330";
derer1.05_3	AUGUSTUS	exon	15643191	15644105	.	+	.	transcript_id "file_1_file_1_jg8330.t1"; gene_id "file_1_file_1_jg8330";
derer1.05_3	AUGUSTUS	intron	15644106	15644168	.	+	.	transcript_id "file_1_file_1_jg8330.t1"; gene_id "file_1_file_1_jg8330";
derer1.05_3	AUGUSTUS	CDS	15644169	15644279	1	+	1	transcript_id "file_1_file_1_jg8330.t1"; gene_id "file_1_file_1_jg8330";
derer1.05_3	AUGUSTUS	exon	15644169	15644279	.	+	.	transcript_id "file_1_file_1_jg8330.t1"; gene_id "file_1_file_1_jg8330";
derer1.05_3	AUGUSTUS	intron	15644280	15644345	.	+	.	transcript_id "file_1_file_1_jg8330.t1"; gene_id "file_1_file_1_jg8330";
derer1.05_3	AUGUSTUS	transcript	15643071	15644793	.	+	.	transcript_id "file_1_file_1_jg8330.t1"; gene_id "file_1_file_1_jg8330"
derer1.05_3	AUGUSTUS	gene	15643071	15644793	.	+	.	jg8330
derer1.05_3	AUGUSTUS	CDS	15644346	15644793	1	+	1	transcript_id "file_1_file_1_jg8330.t1"; gene_id "file_1_file_1_jg8330";
derer1.05_3	AUGUSTUS	exon	15644346	15644793	.	+	.	transcript_id "file_1_file_1_jg8330.t1"; gene_id "file_1_file_1_jg8330";
derer1.05_3	AUGUSTUS	stop_codon	15644791	15644793	.	+	0	transcript_id "file_1_file_1_jg8330.t1"; gene_id "file_1_file_1_jg8330";
derer1.05_4	AUGUSTUS	stop_codon	16508632	16508634	.	-	0	transcript_id "file_1_file_1_jg4961.t1"; gene_id "file_1_file_1_jg4961";
derer1.05_4	AUGUSTUS	CDS	16508632	16509198	1	-	0	transcript_id "file_1_file_1_jg4961.t1"; gene_id "file_1_file_1_jg4961";
derer1.05_4	AUGUSTUS	exon	16508632	16509198	.	-	.	transcript_id "file_1_file_1_jg4961.t1"; gene_id "file_1_file_1_jg4961";
derer1.05_4	AUGUSTUS	intron	16509199	16509428	.	-	.	transcript_id "file_1_file_1_jg4961.t1"; gene_id "file_1_file_1_jg4961";
derer1.05_4	AUGUSTUS	CDS	16509429	16509781	1	-	2	transcript_id "file_1_file_1_jg4961.t1"; gene_id "file_1_file_1_jg4961";
derer1.05_4	AUGUSTUS	exon	16509429	16509781	.	-	.	transcript_id "file_1_file_1_jg4961.t1"; gene_id "file_1_file_1_jg4961";
derer1.05_4	AUGUSTUS	intron	16509782	16509998	.	-	.	transcript_id "file_1_file_1_jg4961.t1"; gene_id "file_1_file_1_jg4961";
derer1.05_4	AUGUSTUS	transcript	16508632	16510041	.	-	.	transcript_id "file_1_file_1_jg4961.t1"; gene_id "file_1_file_1_jg4961"
derer1.05_4	AUGUSTUS	gene	16508632	16510041	.	-	.	jg4961
derer1.05_4	AUGUSTUS	CDS	16509999	16510041	1	-	0	transcript_id "file_1_file_1_jg4961.t1"; gene_id "file_1_file_1_jg4961";
derer1.05_4	AUGUSTUS	exon	16509999	16510041	.	-	.	transcript_id "file_1_file_1_jg4961.t1"; gene_id "file_1_file_1_jg4961";
derer1.05_4	AUGUSTUS	start_codon	16510039	16510041	.	-	0	transcript_id "file_1_file_1_jg4961.t1"; gene_id "file_1_file_1_jg4961";
derer1.05_1	AUGUSTUS	stop_codon	7531214	7531216	.	-	0	transcript_id "file_1_file_1_jg13082.t3"; gene_id "file_1_file_1_jg13082";
derer1.05_1	AUGUSTUS	CDS	7531214	7531470	1	-	2	transcript_id "file_1_file_1_jg13082.t3"; gene_id "file_1_file_1_jg13082";
derer1.05_1	AUGUSTUS	exon	7531214	7531470	.	-	.	transcript_id "file_1_file_1_jg13082.t3"; gene_id "file_1_file_1_jg13082";
derer1.05_1	AUGUSTUS	intron	7531471	7531731	.	-	.	transcript_id "file_1_file_1_jg13082.t3"; gene_id "file_1_file_1_jg13082";
derer1.05_1	AUGUSTUS	CDS	7531732	7533840	1	-	2	transcript_id "file_1_file_1_jg13082.t3"; gene_id "file_1_file_1_jg13082";
derer1.05_1	AUGUSTUS	exon	7531732	7533840	.	-	.	transcript_id "file_1_file_1_jg13082.t3"; gene_id "file_1_file_1_jg13082";
derer1.05_1	AUGUSTUS	intron	7533841	7533898	.	-	.	transcript_id "file_1_file_1_jg13082.t3"; gene_id "file_1_file_1_jg13082";
derer1.05_1	AUGUSTUS	CDS	7533899	7535051	1	-	0	transcript_id "file_1_file_1_jg13082.t3"; gene_id "file_1_file_1_jg13082";
derer1.05_1	AUGUSTUS	exon	7533899	7535051	.	-	.	transcript_id "file_1_file_1_jg13082.t3"; gene_id "file_1_file_1_jg13082";
derer1.05_1	AUGUSTUS	intron	7535052	7535109	.	-	.	transcript_id "file_1_file_1_jg13082.t3"; gene_id "file_1_file_1_jg13082";
derer1.05_1	AUGUSTUS	CDS	7535110	7535136	1	-	0	transcript_id "file_1_file_1_jg13082.t3"; gene_id "file_1_file_1_jg13082";
derer1.05_1	AUGUSTUS	exon	7535110	7535136	.	-	.	transcript_id "file_1_file_1_jg13082.t3"; gene_id "file_1_file_1_jg13082";
derer1.05_1	AUGUSTUS	intron	7535137	7535424	.	-	.	transcript_id "file_1_file_1_jg13082.t3"; gene_id "file_1_file_1_jg13082";
derer1.05_1	AUGUSTUS	CDS	7535425	7539480	1	-	0	transcript_id "file_1_file_1_jg13082.t3"; gene_id "file_1_file_1_jg13082";
derer1.05_1	AUGUSTUS	exon	7535425	7539480	.	-	.	transcript_id "file_1_file_1_jg13082.t3"; gene_id "file_1_file_1_jg13082";
derer1.05_1	AUGUSTUS	intron	7539481	7539548	.	-	.	transcript_id "file_1_file_1_jg13082.t3"; gene_id "file_1_file_1_jg13082";
derer1.05_1	AUGUSTUS	CDS	7539549	7539704	1	-	0	transcript_id "file_1_file_1_jg13082.t3"; gene_id "file_1_file_1_jg13082";
derer1.05_1	AUGUSTUS	exon	7539549	7539704	.	-	.	transcript_id "file_1_file_1_jg13082.t3"; gene_id "file_1_file_1_jg13082";
derer1.05_1	AUGUSTUS	intron	7539705	7539865	.	-	.	transcript_id "file_1_file_1_jg13082.t3"; gene_id "file_1_file_1_jg13082";
derer1.05_1	AUGUSTUS	CDS	7539866	7539904	1	-	0	transcript_id "file_1_file_1_jg13082.t3"; gene_id "file_1_file_1_jg13082";
derer1.05_1	AUGUSTUS	exon	7539866	7539904	.	-	.	transcript_id "file_1_file_1_jg13082.t3"; gene_id "file_1_file_1_jg13082";
derer1.05_1	AUGUSTUS	intron	7539905	7540288	.	-	.	transcript_id "file_1_file_1_jg13082.t3"; gene_id "file_1_file_1_jg13082";
derer1.05_1	AUGUSTUS	CDS	7540289	7540394	1	-	1	transcript_id "file_1_file_1_jg13082.t3"; gene_id "file_1_file_1_jg13082";
derer1.05_1	AUGUSTUS	exon	7540289	7540394	.	-	.	transcript_id "file_1_file_1_jg13082.t3"; gene_id "file_1_file_1_jg13082";
derer1.05_1	AUGUSTUS	intron	7540395	7540448	.	-	.	transcript_id "file_1_file_1_jg13082.t3"; gene_id "file_1_file_1_jg13082";
derer1.05_1	AUGUSTUS	CDS	7540449	7541052	1	-	2	transcript_id "file_1_file_1_jg13082.t3"; gene_id "file_1_file_1_jg13082";
derer1.05_1	AUGUSTUS	exon	7540449	7541052	.	-	.	transcript_id "file_1_file_1_jg13082.t3"; gene_id "file_1_file_1_jg13082";
derer1.05_1	AUGUSTUS	intron	7541053	7541141	.	-	.	transcript_id "file_1_file_1_jg13082.t3"; gene_id "file_1_file_1_jg13082";
derer1.05_1	AUGUSTUS	CDS	7541142	7541976	1	-	0	transcript_id "file_1_file_1_jg13082.t3"; gene_id "file_1_file_1_jg13082";
derer1.05_1	AUGUSTUS	exon	7541142	7541976	.	-	.	transcript_id "file_1_file_1_jg13082.t3"; gene_id "file_1_file_1_jg13082";
derer1.05_1	AUGUSTUS	intron	7541977	7542037	.	-	.	transcript_id "file_1_file_1_jg13082.t3"; gene_id "file_1_file_1_jg13082";
derer1.05_1	AUGUSTUS	CDS	7542038	7542612	1	-	2	transcript_id "file_1_file_1_jg13082.t3"; gene_id "file_1_file_1_jg13082";
derer1.05_1	AUGUSTUS	exon	7542038	7542612	.	-	.	transcript_id "file_1_file_1_jg13082.t3"; gene_id "file_1_file_1_jg13082";
derer1.05_1	AUGUSTUS	intron	7542613	7543789	.	-	.	transcript_id "file_1_file_1_jg13082.t3"; gene_id "file_1_file_1_jg13082";
derer1.05_1	AUGUSTUS	transcript	7531214	7544033	.	-	.	transcript_id "file_1_file_1_jg13082.t3"; gene_id "file_1_file_1_jg13082"
derer1.05_1	AUGUSTUS	CDS	7543790	7544033	1	-	0	transcript_id "file_1_file_1_jg13082.t3"; gene_id "file_1_file_1_jg13082";
derer1.05_1	AUGUSTUS	exon	7543790	7544033	.	-	.	transcript_id "file_1_file_1_jg13082.t3"; gene_id "file_1_file_1_jg13082";
derer1.05_1	AUGUSTUS	start_codon	7544031	7544033	.	-	0	transcript_id "file_1_file_1_jg13082.t3"; gene_id "file_1_file_1_jg13082";
derer1.05_0	AUGUSTUS	stop_codon	9029650	9029652	.	-	0	transcript_id "file_1_file_1_jg9685.t2"; gene_id "file_1_file_1_jg9685";
derer1.05_0	AUGUSTUS	CDS	9029650	9029700	0.84	-	0	transcript_id "file_1_file_1_jg9685.t2"; gene_id "file_1_file_1_jg9685";
derer1.05_0	AUGUSTUS	exon	9029650	9029700	.	-	.	transcript_id "file_1_file_1_jg9685.t2"; gene_id "file_1_file_1_jg9685";
derer1.05_0	AUGUSTUS	intron	9029701	9030685	.	-	.	transcript_id "file_1_file_1_jg9685.t2"; gene_id "file_1_file_1_jg9685";
derer1.05_0	AUGUSTUS	CDS	9030686	9030784	1	-	0	transcript_id "file_1_file_1_jg9685.t2"; gene_id "file_1_file_1_jg9685";
derer1.05_0	AUGUSTUS	exon	9030686	9030784	.	-	.	transcript_id "file_1_file_1_jg9685.t2"; gene_id "file_1_file_1_jg9685";
derer1.05_0	AUGUSTUS	intron	9030785	9030845	.	-	.	transcript_id "file_1_file_1_jg9685.t2"; gene_id "file_1_file_1_jg9685";
derer1.05_0	AUGUSTUS	CDS	9030846	9031420	1	-	2	transcript_id "file_1_file_1_jg9685.t2"; gene_id "file_1_file_1_jg9685";
derer1.05_0	AUGUSTUS	exon	9030846	9031420	.	-	.	transcript_id "file_1_file_1_jg9685.t2"; gene_id "file_1_file_1_jg9685";
derer1.05_0	AUGUSTUS	intron	9031421	9031487	.	-	.	transcript_id "file_1_file_1_jg9685.t2"; gene_id "file_1_file_1_jg9685";
derer1.05_0	AUGUSTUS	CDS	9031488	9031678	1	-	1	transcript_id "file_1_file_1_jg9685.t2"; gene_id "file_1_file_1_jg9685";
derer1.05_0	AUGUSTUS	exon	9031488	9031678	.	-	.	transcript_id "file_1_file_1_jg9685.t2"; gene_id "file_1_file_1_jg9685";
derer1.05_0	AUGUSTUS	intron	9031679	9031736	.	-	.	transcript_id "file_1_file_1_jg9685.t2"; gene_id "file_1_file_1_jg9685";
derer1.05_0	AUGUSTUS	CDS	9031737	9031944	1	-	2	transcript_id "file_1_file_1_jg9685.t2"; gene_id "file_1_file_1_jg9685";
derer1.05_0	AUGUSTUS	exon	9031737	9031944	.	-	.	transcript_id "file_1_file_1_jg9685.t2"; gene_id "file_1_file_1_jg9685";
derer1.05_0	AUGUSTUS	intron	9031945	9036456	.	-	.	transcript_id "file_1_file_1_jg9685.t2"; gene_id "file_1_file_1_jg9685";
derer1.05_0	AUGUSTUS	transcript	9029650	9036580	.	-	.	transcript_id "file_1_file_1_jg9685.t2"; gene_id "file_1_file_1_jg9685"
derer1.05_0	AUGUSTUS	CDS	9036457	9036580	1	-	0	transcript_id "file_1_file_1_jg9685.t2"; gene_id "file_1_file_1_jg9685";
derer1.05_0	AUGUSTUS	exon	9036457	9036580	.	-	.	transcript_id "file_1_file_1_jg9685.t2"; gene_id "file_1_file_1_jg9685";
derer1.05_0	AUGUSTUS	start_codon	9036578	9036580	.	-	0	transcript_id "file_1_file_1_jg9685.t2"; gene_id "file_1_file_1_jg9685";
derer1.05_2	AUGUSTUS	stop_codon	7884516	7884518	.	-	0	transcript_id "file_1_file_1_jg784.t1"; gene_id "file_1_file_1_jg784";
derer1.05_2	AUGUSTUS	CDS	7884516	7885903	1	-	2	transcript_id "file_1_file_1_jg784.t1"; gene_id "file_1_file_1_jg784";
derer1.05_2	AUGUSTUS	exon	7884516	7885903	.	-	.	transcript_id "file_1_file_1_jg784.t1"; gene_id "file_1_file_1_jg784";
derer1.05_2	AUGUSTUS	intron	7885904	7885953	.	-	.	transcript_id "file_1_file_1_jg784.t1"; gene_id "file_1_file_1_jg784";
derer1.05_2	AUGUSTUS	CDS	7885954	7886159	1	-	1	transcript_id "file_1_file_1_jg784.t1"; gene_id "file_1_file_1_jg784";
derer1.05_2	AUGUSTUS	exon	7885954	7886159	.	-	.	transcript_id "file_1_file_1_jg784.t1"; gene_id "file_1_file_1_jg784";
derer1.05_2	AUGUSTUS	intron	7886160	7886217	.	-	.	transcript_id "file_1_file_1_jg784.t1"; gene_id "file_1_file_1_jg784";
derer1.05_2	AUGUSTUS	transcript	7884516	7886573	.	-	.	transcript_id "file_1_file_1_jg784.t1"; gene_id "file_1_file_1_jg784"
derer1.05_2	AUGUSTUS	gene	7884516	7886573	.	-	.	jg784
derer1.05_2	AUGUSTUS	CDS	7886218	7886573	1	-	0	transcript_id "file_1_file_1_jg784.t1"; gene_id "file_1_file_1_jg784";
derer1.05_2	AUGUSTUS	exon	7886218	7886573	.	-	.	transcript_id "file_1_file_1_jg784.t1"; gene_id "file_1_file_1_jg784";
derer1.05_2	AUGUSTUS	start_codon	7886571	7886573	.	-	0	transcript_id "file_1_file_1_jg784.t1"; gene_id "file_1_file_1_jg784";
derer1.05_2	AUGUSTUS	stop_codon	7707877	7707879	.	-	0	transcript_id "file_1_file_1_jg748.t1"; gene_id "file_1_file_1_jg748";
derer1.05_2	AUGUSTUS	CDS	7707877	7707954	1	-	0	transcript_id "file_1_file_1_jg748.t1"; gene_id "file_1_file_1_jg748";
derer1.05_2	AUGUSTUS	exon	7707877	7707954	.	-	.	transcript_id "file_1_file_1_jg748.t1"; gene_id "file_1_file_1_jg748";
derer1.05_2	AUGUSTUS	intron	7707955	7708008	.	-	.	transcript_id "file_1_file_1_jg748.t1"; gene_id "file_1_file_1_jg748";
derer1.05_2	AUGUSTUS	transcript	7707877	7708398	.	-	.	transcript_id "file_1_file_1_jg748.t1"; gene_id "file_1_file_1_jg748"
derer1.05_2	AUGUSTUS	gene	7707877	7708398	.	-	.	jg748
derer1.05_2	AUGUSTUS	CDS	7708009	7708398	1	-	0	transcript_id "file_1_file_1_jg748.t1"; gene_id "file_1_file_1_jg748";
derer1.05_2	AUGUSTUS	exon	7708009	7708398	.	-	.	transcript_id "file_1_file_1_jg748.t1"; gene_id "file_1_file_1_jg748";
derer1.05_2	AUGUSTUS	start_codon	7708396	7708398	.	-	0	transcript_id "file_1_file_1_jg748.t1"; gene_id "file_1_file_1_jg748";
derer1.05_0	AUGUSTUS	stop_codon	8343021	8343023	.	-	0	transcript_id "file_1_file_1_jg9580.t3"; gene_id "file_1_file_1_jg9580";
derer1.05_0	AUGUSTUS	CDS	8343021	8343261	0.93	-	1	transcript_id "file_1_file_1_jg9580.t3"; gene_id "file_1_file_1_jg9580";
derer1.05_0	AUGUSTUS	exon	8343021	8343261	.	-	.	transcript_id "file_1_file_1_jg9580.t3"; gene_id "file_1_file_1_jg9580";
derer1.05_0	AUGUSTUS	intron	8343262	8343316	.	-	.	transcript_id "file_1_file_1_jg9580.t3"; gene_id "file_1_file_1_jg9580";
derer1.05_0	AUGUSTUS	CDS	8343317	8343405	1	-	0	transcript_id "file_1_file_1_jg9580.t3"; gene_id "file_1_file_1_jg9580";
derer1.05_0	AUGUSTUS	exon	8343317	8343405	.	-	.	transcript_id "file_1_file_1_jg9580.t3"; gene_id "file_1_file_1_jg9580";
derer1.05_0	AUGUSTUS	intron	8343406	8343527	.	-	.	transcript_id "file_1_file_1_jg9580.t3"; gene_id "file_1_file_1_jg9580";
derer1.05_0	AUGUSTUS	transcript	8343021	8344352	.	-	.	transcript_id "file_1_file_1_jg9580.t3"; gene_id "file_1_file_1_jg9580"
derer1.05_0	AUGUSTUS	CDS	8343528	8344352	1	-	0	transcript_id "file_1_file_1_jg9580.t3"; gene_id "file_1_file_1_jg9580";
derer1.05_0	AUGUSTUS	exon	8343528	8344352	.	-	.	transcript_id "file_1_file_1_jg9580.t3"; gene_id "file_1_file_1_jg9580";
derer1.05_0	AUGUSTUS	start_codon	8344350	8344352	.	-	0	transcript_id "file_1_file_1_jg9580.t3"; gene_id "file_1_file_1_jg9580";
derer1.05_2	AUGUSTUS	start_codon	16426674	16426676	.	+	0	transcript_id "file_1_file_1_jg1941.t1"; gene_id "file_1_file_1_jg1941";
derer1.05_2	AUGUSTUS	CDS	16426674	16426751	1	+	0	transcript_id "file_1_file_1_jg1941.t1"; gene_id "file_1_file_1_jg1941";
derer1.05_2	AUGUSTUS	exon	16426674	16426751	.	+	.	transcript_id "file_1_file_1_jg1941.t1"; gene_id "file_1_file_1_jg1941";
derer1.05_2	AUGUSTUS	intron	16426752	16430705	.	+	.	transcript_id "file_1_file_1_jg1941.t1"; gene_id "file_1_file_1_jg1941";
derer1.05_2	AUGUSTUS	CDS	16430706	16430803	1	+	0	transcript_id "file_1_file_1_jg1941.t1"; gene_id "file_1_file_1_jg1941";
derer1.05_2	AUGUSTUS	exon	16430706	16430803	.	+	.	transcript_id "file_1_file_1_jg1941.t1"; gene_id "file_1_file_1_jg1941";
derer1.05_2	AUGUSTUS	intron	16430804	16430864	.	+	.	transcript_id "file_1_file_1_jg1941.t1"; gene_id "file_1_file_1_jg1941";
derer1.05_2	AUGUSTUS	CDS	16430865	16430984	1	+	1	transcript_id "file_1_file_1_jg1941.t1"; gene_id "file_1_file_1_jg1941";
derer1.05_2	AUGUSTUS	exon	16430865	16430984	.	+	.	transcript_id "file_1_file_1_jg1941.t1"; gene_id "file_1_file_1_jg1941";
derer1.05_2	AUGUSTUS	intron	16430985	16431052	.	+	.	transcript_id "file_1_file_1_jg1941.t1"; gene_id "file_1_file_1_jg1941";
derer1.05_2	AUGUSTUS	CDS	16431053	16431218	1	+	1	transcript_id "file_1_file_1_jg1941.t1"; gene_id "file_1_file_1_jg1941";
derer1.05_2	AUGUSTUS	exon	16431053	16431218	.	+	.	transcript_id "file_1_file_1_jg1941.t1"; gene_id "file_1_file_1_jg1941";
derer1.05_2	AUGUSTUS	intron	16431219	16431412	.	+	.	transcript_id "file_1_file_1_jg1941.t1"; gene_id "file_1_file_1_jg1941";
derer1.05_2	AUGUSTUS	transcript	16426674	16431586	.	+	.	transcript_id "file_1_file_1_jg1941.t1"; gene_id "file_1_file_1_jg1941"
derer1.05_2	AUGUSTUS	gene	16426674	16431586	.	+	.	jg1941
derer1.05_2	AUGUSTUS	CDS	16431413	16431586	1	+	0	transcript_id "file_1_file_1_jg1941.t1"; gene_id "file_1_file_1_jg1941";
derer1.05_2	AUGUSTUS	exon	16431413	16431586	.	+	.	transcript_id "file_1_file_1_jg1941.t1"; gene_id "file_1_file_1_jg1941";
derer1.05_2	AUGUSTUS	stop_codon	16431584	16431586	.	+	0	transcript_id "file_1_file_1_jg1941.t1"; gene_id "file_1_file_1_jg1941";
derer1.05_1	AUGUSTUS	start_codon	21408865	21408867	.	+	0	transcript_id "file_1_file_1_jg14785.t1"; gene_id "file_1_file_1_jg14785";
derer1.05_1	AUGUSTUS	CDS	21408865	21409671	1	+	0	transcript_id "file_1_file_1_jg14785.t1"; gene_id "file_1_file_1_jg14785";
derer1.05_1	AUGUSTUS	exon	21408865	21409671	.	+	.	transcript_id "file_1_file_1_jg14785.t1"; gene_id "file_1_file_1_jg14785";
derer1.05_1	AUGUSTUS	transcript	21408865	21409671	.	+	.	transcript_id "file_1_file_1_jg14785.t1"; gene_id "file_1_file_1_jg14785"
derer1.05_1	AUGUSTUS	gene	21408865	21409671	.	+	.	jg14785
derer1.05_1	AUGUSTUS	stop_codon	21409669	21409671	.	+	0	transcript_id "file_1_file_1_jg14785.t1"; gene_id "file_1_file_1_jg14785";
derer1.05_5	AUGUSTUS	start_codon	9217455	9217457	.	+	0	transcript_id "file_1_file_1_jg6352.t1"; gene_id "file_1_file_1_jg6352";
derer1.05_5	AUGUSTUS	CDS	9217455	9218981	1	+	0	transcript_id "file_1_file_1_jg6352.t1"; gene_id "file_1_file_1_jg6352";
derer1.05_5	AUGUSTUS	exon	9217455	9218981	.	+	.	transcript_id "file_1_file_1_jg6352.t1"; gene_id "file_1_file_1_jg6352";
derer1.05_5	AUGUSTUS	intron	9218982	9219947	.	+	.	transcript_id "file_1_file_1_jg6352.t1"; gene_id "file_1_file_1_jg6352";
derer1.05_5	AUGUSTUS	CDS	9219948	9220109	1	+	0	transcript_id "file_1_file_1_jg6352.t1"; gene_id "file_1_file_1_jg6352";
derer1.05_5	AUGUSTUS	exon	9219948	9220109	.	+	.	transcript_id "file_1_file_1_jg6352.t1"; gene_id "file_1_file_1_jg6352";
derer1.05_5	AUGUSTUS	intron	9220110	9221393	.	+	.	transcript_id "file_1_file_1_jg6352.t1"; gene_id "file_1_file_1_jg6352";
derer1.05_5	AUGUSTUS	transcript	9217455	9222284	.	+	.	transcript_id "file_1_file_1_jg6352.t1"; gene_id "file_1_file_1_jg6352"
derer1.05_5	AUGUSTUS	gene	9217455	9222284	.	+	.	jg6352
derer1.05_5	AUGUSTUS	CDS	9221394	9222284	1	+	0	transcript_id "file_1_file_1_jg6352.t1"; gene_id "file_1_file_1_jg6352";
derer1.05_5	AUGUSTUS	exon	9221394	9222284	.	+	.	transcript_id "file_1_file_1_jg6352.t1"; gene_id "file_1_file_1_jg6352";
derer1.05_5	AUGUSTUS	stop_codon	9222282	9222284	.	+	0	transcript_id "file_1_file_1_jg6352.t1"; gene_id "file_1_file_1_jg6352";
derer1.05_3	AUGUSTUS	start_codon	6142832	6142834	.	+	0	transcript_id "file_1_file_1_jg7175.t1"; gene_id "file_1_file_1_jg7175";
derer1.05_3	AUGUSTUS	CDS	6142832	6142873	1	+	0	transcript_id "file_1_file_1_jg7175.t1"; gene_id "file_1_file_1_jg7175";
derer1.05_3	AUGUSTUS	exon	6142832	6142873	.	+	.	transcript_id "file_1_file_1_jg7175.t1"; gene_id "file_1_file_1_jg7175";
derer1.05_3	AUGUSTUS	intron	6142874	6149073	.	+	.	transcript_id "file_1_file_1_jg7175.t1"; gene_id "file_1_file_1_jg7175";
derer1.05_3	AUGUSTUS	CDS	6149074	6149191	1	+	0	transcript_id "file_1_file_1_jg7175.t1"; gene_id "file_1_file_1_jg7175";
derer1.05_3	AUGUSTUS	exon	6149074	6149191	.	+	.	transcript_id "file_1_file_1_jg7175.t1"; gene_id "file_1_file_1_jg7175";
derer1.05_3	AUGUSTUS	intron	6149192	6149259	.	+	.	transcript_id "file_1_file_1_jg7175.t1"; gene_id "file_1_file_1_jg7175";
derer1.05_3	AUGUSTUS	CDS	6149260	6149473	1	+	2	transcript_id "file_1_file_1_jg7175.t1"; gene_id "file_1_file_1_jg7175";
derer1.05_3	AUGUSTUS	exon	6149260	6149473	.	+	.	transcript_id "file_1_file_1_jg7175.t1"; gene_id "file_1_file_1_jg7175";
derer1.05_3	AUGUSTUS	intron	6149474	6150499	.	+	.	transcript_id "file_1_file_1_jg7175.t1"; gene_id "file_1_file_1_jg7175";
derer1.05_3	AUGUSTUS	transcript	6142832	6150566	.	+	.	transcript_id "file_1_file_1_jg7175.t1"; gene_id "file_1_file_1_jg7175"
derer1.05_3	AUGUSTUS	gene	6142832	6150566	.	+	.	jg7175
derer1.05_3	AUGUSTUS	CDS	6150500	6150566	1	+	1	transcript_id "file_1_file_1_jg7175.t1"; gene_id "file_1_file_1_jg7175";
derer1.05_3	AUGUSTUS	exon	6150500	6150566	.	+	.	transcript_id "file_1_file_1_jg7175.t1"; gene_id "file_1_file_1_jg7175";
derer1.05_3	AUGUSTUS	stop_codon	6150564	6150566	.	+	0	transcript_id "file_1_file_1_jg7175.t1"; gene_id "file_1_file_1_jg7175";
derer1.05_1	AUGUSTUS	stop_codon	5637497	5637499	.	-	0	transcript_id "file_1_file_1_jg12803.t1"; gene_id "file_1_file_1_jg12803";
derer1.05_1	AUGUSTUS	CDS	5637497	5638726	1	-	0	transcript_id "file_1_file_1_jg12803.t1"; gene_id "file_1_file_1_jg12803";
derer1.05_1	AUGUSTUS	exon	5637497	5638726	.	-	.	transcript_id "file_1_file_1_jg12803.t1"; gene_id "file_1_file_1_jg12803";
derer1.05_1	AUGUSTUS	intron	5638727	5638794	.	-	.	transcript_id "file_1_file_1_jg12803.t1"; gene_id "file_1_file_1_jg12803";
derer1.05_1	AUGUSTUS	CDS	5638795	5639402	1	-	2	transcript_id "file_1_file_1_jg12803.t1"; gene_id "file_1_file_1_jg12803";
derer1.05_1	AUGUSTUS	exon	5638795	5639402	.	-	.	transcript_id "file_1_file_1_jg12803.t1"; gene_id "file_1_file_1_jg12803";
derer1.05_1	AUGUSTUS	intron	5639403	5639542	.	-	.	transcript_id "file_1_file_1_jg12803.t1"; gene_id "file_1_file_1_jg12803";
derer1.05_1	AUGUSTUS	transcript	5637497	5639813	.	-	.	transcript_id "file_1_file_1_jg12803.t1"; gene_id "file_1_file_1_jg12803"
derer1.05_1	AUGUSTUS	gene	5637497	5639813	.	-	.	jg12803
derer1.05_1	AUGUSTUS	CDS	5639543	5639813	1	-	0	transcript_id "file_1_file_1_jg12803.t1"; gene_id "file_1_file_1_jg12803";
derer1.05_1	AUGUSTUS	exon	5639543	5639813	.	-	.	transcript_id "file_1_file_1_jg12803.t1"; gene_id "file_1_file_1_jg12803";
derer1.05_1	AUGUSTUS	start_codon	5639811	5639813	.	-	0	transcript_id "file_1_file_1_jg12803.t1"; gene_id "file_1_file_1_jg12803";
derer1.05_5	AUGUSTUS	stop_codon	5595225	5595227	.	-	0	transcript_id "file_1_file_1_jg5811.t1"; gene_id "file_1_file_1_jg5811";
derer1.05_5	AUGUSTUS	CDS	5595225	5596082	1	-	0	transcript_id "file_1_file_1_jg5811.t1"; gene_id "file_1_file_1_jg5811";
derer1.05_5	AUGUSTUS	exon	5595225	5596082	.	-	.	transcript_id "file_1_file_1_jg5811.t1"; gene_id "file_1_file_1_jg5811";
derer1.05_5	AUGUSTUS	transcript	5595225	5596082	.	-	.	transcript_id "file_1_file_1_jg5811.t1"; gene_id "file_1_file_1_jg5811"
derer1.05_5	AUGUSTUS	gene	5595225	5596082	.	-	.	jg5811
derer1.05_5	AUGUSTUS	start_codon	5596080	5596082	.	-	0	transcript_id "file_1_file_1_jg5811.t1"; gene_id "file_1_file_1_jg5811";
derer1.05_2	AUGUSTUS	start_codon	18993593	18993595	.	+	0	transcript_id "file_1_file_1_jg2322.t1"; gene_id "file_1_file_1_jg2322";
derer1.05_2	AUGUSTUS	CDS	18993593	18993705	1	+	0	transcript_id "file_1_file_1_jg2322.t1"; gene_id "file_1_file_1_jg2322";
derer1.05_2	AUGUSTUS	exon	18993593	18993705	.	+	.	transcript_id "file_1_file_1_jg2322.t1"; gene_id "file_1_file_1_jg2322";
derer1.05_2	AUGUSTUS	intron	18993706	18993782	.	+	.	transcript_id "file_1_file_1_jg2322.t1"; gene_id "file_1_file_1_jg2322";
derer1.05_2	AUGUSTUS	transcript	18993593	18994347	.	+	.	transcript_id "file_1_file_1_jg2322.t1"; gene_id "file_1_file_1_jg2322"
derer1.05_2	AUGUSTUS	gene	18993593	18994347	.	+	.	jg2322
derer1.05_2	AUGUSTUS	CDS	18993783	18994347	1	+	1	transcript_id "file_1_file_1_jg2322.t1"; gene_id "file_1_file_1_jg2322";
derer1.05_2	AUGUSTUS	exon	18993783	18994347	.	+	.	transcript_id "file_1_file_1_jg2322.t1"; gene_id "file_1_file_1_jg2322";
derer1.05_2	AUGUSTUS	stop_codon	18994345	18994347	.	+	0	transcript_id "file_1_file_1_jg2322.t1"; gene_id "file_1_file_1_jg2322";
derer1.05_5	AUGUSTUS	stop_codon	2504267	2504269	.	-	0	transcript_id "file_1_file_1_jg5481.t1"; gene_id "file_1_file_1_jg5481";
derer1.05_5	AUGUSTUS	CDS	2504267	2504662	1	-	0	transcript_id "file_1_file_1_jg5481.t1"; gene_id "file_1_file_1_jg5481";
derer1.05_5	AUGUSTUS	exon	2504267	2504662	.	-	.	transcript_id "file_1_file_1_jg5481.t1"; gene_id "file_1_file_1_jg5481";
derer1.05_5	AUGUSTUS	intron	2504663	2504730	.	-	.	transcript_id "file_1_file_1_jg5481.t1"; gene_id "file_1_file_1_jg5481";
derer1.05_5	AUGUSTUS	transcript	2504267	2504769	.	-	.	transcript_id "file_1_file_1_jg5481.t1"; gene_id "file_1_file_1_jg5481"
derer1.05_5	AUGUSTUS	gene	2504267	2504769	.	-	.	jg5481
derer1.05_5	AUGUSTUS	CDS	2504731	2504769	1	-	0	transcript_id "file_1_file_1_jg5481.t1"; gene_id "file_1_file_1_jg5481";
derer1.05_5	AUGUSTUS	exon	2504731	2504769	.	-	.	transcript_id "file_1_file_1_jg5481.t1"; gene_id "file_1_file_1_jg5481";
derer1.05_5	AUGUSTUS	start_codon	2504767	2504769	.	-	0	transcript_id "file_1_file_1_jg5481.t1"; gene_id "file_1_file_1_jg5481";
derer1.05_3	AUGUSTUS	start_codon	9344416	9344418	.	+	0	transcript_id "file_1_file_1_jg7561.t1"; gene_id "file_1_file_1_jg7561";
derer1.05_3	AUGUSTUS	CDS	9344416	9344584	1	+	0	transcript_id "file_1_file_1_jg7561.t1"; gene_id "file_1_file_1_jg7561";
derer1.05_3	AUGUSTUS	exon	9344416	9344584	.	+	.	transcript_id "file_1_file_1_jg7561.t1"; gene_id "file_1_file_1_jg7561";
derer1.05_3	AUGUSTUS	intron	9344585	9345455	.	+	.	transcript_id "file_1_file_1_jg7561.t1"; gene_id "file_1_file_1_jg7561";
derer1.05_3	AUGUSTUS	CDS	9345456	9345969	1	+	2	transcript_id "file_1_file_1_jg7561.t1"; gene_id "file_1_file_1_jg7561";
derer1.05_3	AUGUSTUS	exon	9345456	9345969	.	+	.	transcript_id "file_1_file_1_jg7561.t1"; gene_id "file_1_file_1_jg7561";
derer1.05_3	AUGUSTUS	intron	9345970	9346046	.	+	.	transcript_id "file_1_file_1_jg7561.t1"; gene_id "file_1_file_1_jg7561";
derer1.05_3	AUGUSTUS	CDS	9346047	9346212	1	+	1	transcript_id "file_1_file_1_jg7561.t1"; gene_id "file_1_file_1_jg7561";
derer1.05_3	AUGUSTUS	exon	9346047	9346212	.	+	.	transcript_id "file_1_file_1_jg7561.t1"; gene_id "file_1_file_1_jg7561";
derer1.05_3	AUGUSTUS	intron	9346213	9346282	.	+	.	transcript_id "file_1_file_1_jg7561.t1"; gene_id "file_1_file_1_jg7561";
derer1.05_3	AUGUSTUS	transcript	9344416	9346486	.	+	.	transcript_id "file_1_file_1_jg7561.t1"; gene_id "file_1_file_1_jg7561"
derer1.05_3	AUGUSTUS	gene	9344416	9346486	.	+	.	jg7561
derer1.05_3	AUGUSTUS	CDS	9346283	9346486	1	+	0	transcript_id "file_1_file_1_jg7561.t1"; gene_id "file_1_file_1_jg7561";
derer1.05_3	AUGUSTUS	exon	9346283	9346486	.	+	.	transcript_id "file_1_file_1_jg7561.t1"; gene_id "file_1_file_1_jg7561";
derer1.05_3	AUGUSTUS	stop_codon	9346484	9346486	.	+	0	transcript_id "file_1_file_1_jg7561.t1"; gene_id "file_1_file_1_jg7561";
derer1.05_4	AUGUSTUS	stop_codon	5438900	5438902	.	-	0	transcript_id "file_1_file_1_jg3562.t1"; gene_id "file_1_file_1_jg3562";
derer1.05_4	AUGUSTUS	CDS	5438900	5439721	1	-	0	transcript_id "file_1_file_1_jg3562.t1"; gene_id "file_1_file_1_jg3562";
derer1.05_4	AUGUSTUS	exon	5438900	5439721	.	-	.	transcript_id "file_1_file_1_jg3562.t1"; gene_id "file_1_file_1_jg3562";
derer1.05_4	AUGUSTUS	transcript	5438900	5439721	.	-	.	transcript_id "file_1_file_1_jg3562.t1"; gene_id "file_1_file_1_jg3562"
derer1.05_4	AUGUSTUS	gene	5438900	5439721	.	-	.	jg3562
derer1.05_4	AUGUSTUS	start_codon	5439719	5439721	.	-	0	transcript_id "file_1_file_1_jg3562.t1"; gene_id "file_1_file_1_jg3562";
derer1.05_2	AUGUSTUS	start_codon	12879051	12879053	.	+	0	transcript_id "file_1_file_1_jg1448.t2"; gene_id "file_1_file_1_jg1448";
derer1.05_2	AUGUSTUS	CDS	12879051	12879441	0.81	+	0	transcript_id "file_1_file_1_jg1448.t2"; gene_id "file_1_file_1_jg1448";
derer1.05_2	AUGUSTUS	exon	12879051	12879441	.	+	.	transcript_id "file_1_file_1_jg1448.t2"; gene_id "file_1_file_1_jg1448";
derer1.05_2	AUGUSTUS	intron	12879442	12879606	.	+	.	transcript_id "file_1_file_1_jg1448.t2"; gene_id "file_1_file_1_jg1448";
derer1.05_2	AUGUSTUS	CDS	12879607	12879639	0.82	+	2	transcript_id "file_1_file_1_jg1448.t2"; gene_id "file_1_file_1_jg1448";
derer1.05_2	AUGUSTUS	exon	12879607	12879639	.	+	.	transcript_id "file_1_file_1_jg1448.t2"; gene_id "file_1_file_1_jg1448";
derer1.05_2	AUGUSTUS	intron	12879640	12881872	.	+	.	transcript_id "file_1_file_1_jg1448.t2"; gene_id "file_1_file_1_jg1448";
derer1.05_2	AUGUSTUS	CDS	12881873	12882255	1	+	2	transcript_id "file_1_file_1_jg1448.t2"; gene_id "file_1_file_1_jg1448";
derer1.05_2	AUGUSTUS	exon	12881873	12882255	.	+	.	transcript_id "file_1_file_1_jg1448.t2"; gene_id "file_1_file_1_jg1448";
derer1.05_2	AUGUSTUS	intron	12882256	12882518	.	+	.	transcript_id "file_1_file_1_jg1448.t2"; gene_id "file_1_file_1_jg1448";
derer1.05_2	AUGUSTUS	CDS	12882519	12882913	1	+	0	transcript_id "file_1_file_1_jg1448.t2"; gene_id "file_1_file_1_jg1448";
derer1.05_2	AUGUSTUS	exon	12882519	12882913	.	+	.	transcript_id "file_1_file_1_jg1448.t2"; gene_id "file_1_file_1_jg1448";
derer1.05_2	AUGUSTUS	intron	12882914	12883024	.	+	.	transcript_id "file_1_file_1_jg1448.t2"; gene_id "file_1_file_1_jg1448";
derer1.05_2	AUGUSTUS	CDS	12883025	12883153	1	+	1	transcript_id "file_1_file_1_jg1448.t2"; gene_id "file_1_file_1_jg1448";
derer1.05_2	AUGUSTUS	exon	12883025	12883153	.	+	.	transcript_id "file_1_file_1_jg1448.t2"; gene_id "file_1_file_1_jg1448";
derer1.05_2	AUGUSTUS	intron	12883154	12883369	.	+	.	transcript_id "file_1_file_1_jg1448.t2"; gene_id "file_1_file_1_jg1448";
derer1.05_2	AUGUSTUS	CDS	12883370	12883776	1	+	1	transcript_id "file_1_file_1_jg1448.t2"; gene_id "file_1_file_1_jg1448";
derer1.05_2	AUGUSTUS	exon	12883370	12883776	.	+	.	transcript_id "file_1_file_1_jg1448.t2"; gene_id "file_1_file_1_jg1448";
derer1.05_2	AUGUSTUS	intron	12883777	12884172	.	+	.	transcript_id "file_1_file_1_jg1448.t2"; gene_id "file_1_file_1_jg1448";
derer1.05_2	AUGUSTUS	CDS	12884173	12884959	1	+	2	transcript_id "file_1_file_1_jg1448.t2"; gene_id "file_1_file_1_jg1448";
derer1.05_2	AUGUSTUS	exon	12884173	12884959	.	+	.	transcript_id "file_1_file_1_jg1448.t2"; gene_id "file_1_file_1_jg1448";
derer1.05_2	AUGUSTUS	intron	12884960	12885091	.	+	.	transcript_id "file_1_file_1_jg1448.t2"; gene_id "file_1_file_1_jg1448";
derer1.05_2	AUGUSTUS	CDS	12885092	12887350	1	+	1	transcript_id "file_1_file_1_jg1448.t2"; gene_id "file_1_file_1_jg1448";
derer1.05_2	AUGUSTUS	exon	12885092	12887350	.	+	.	transcript_id "file_1_file_1_jg1448.t2"; gene_id "file_1_file_1_jg1448";
derer1.05_2	AUGUSTUS	intron	12887351	12887410	.	+	.	transcript_id "file_1_file_1_jg1448.t2"; gene_id "file_1_file_1_jg1448";
derer1.05_2	AUGUSTUS	transcript	12879051	12888077	.	+	.	transcript_id "file_1_file_1_jg1448.t2"; gene_id "file_1_file_1_jg1448"
derer1.05_2	AUGUSTUS	CDS	12887411	12888077	1	+	1	transcript_id "file_1_file_1_jg1448.t2"; gene_id "file_1_file_1_jg1448";
derer1.05_2	AUGUSTUS	exon	12887411	12888077	.	+	.	transcript_id "file_1_file_1_jg1448.t2"; gene_id "file_1_file_1_jg1448";
derer1.05_2	AUGUSTUS	stop_codon	12888075	12888077	.	+	0	transcript_id "file_1_file_1_jg1448.t2"; gene_id "file_1_file_1_jg1448";
derer1.05_1	AUGUSTUS	stop_codon	11096334	11096336	.	-	0	transcript_id "file_1_file_1_jg13471.t1"; gene_id "file_1_file_1_jg13471";
derer1.05_1	AUGUSTUS	CDS	11096334	11097923	1	-	0	transcript_id "file_1_file_1_jg13471.t1"; gene_id "file_1_file_1_jg13471";
derer1.05_1	AUGUSTUS	exon	11096334	11097923	.	-	.	transcript_id "file_1_file_1_jg13471.t1"; gene_id "file_1_file_1_jg13471";
derer1.05_1	AUGUSTUS	transcript	11096334	11097923	.	-	.	transcript_id "file_1_file_1_jg13471.t1"; gene_id "file_1_file_1_jg13471"
derer1.05_1	AUGUSTUS	gene	11096334	11097923	.	-	.	jg13471
derer1.05_1	AUGUSTUS	start_codon	11097921	11097923	.	-	0	transcript_id "file_1_file_1_jg13471.t1"; gene_id "file_1_file_1_jg13471";
derer1.05_3	AUGUSTUS	start_codon	6140215	6140217	.	+	0	transcript_id "file_1_file_1_jg7174.t1"; gene_id "file_1_file_1_jg7174";
derer1.05_3	AUGUSTUS	CDS	6140215	6140306	1	+	0	transcript_id "file_1_file_1_jg7174.t1"; gene_id "file_1_file_1_jg7174";
derer1.05_3	AUGUSTUS	exon	6140215	6140306	.	+	.	transcript_id "file_1_file_1_jg7174.t1"; gene_id "file_1_file_1_jg7174";
derer1.05_3	AUGUSTUS	intron	6140307	6140363	.	+	.	transcript_id "file_1_file_1_jg7174.t1"; gene_id "file_1_file_1_jg7174";
derer1.05_3	AUGUSTUS	CDS	6140364	6140667	1	+	1	transcript_id "file_1_file_1_jg7174.t1"; gene_id "file_1_file_1_jg7174";
derer1.05_3	AUGUSTUS	exon	6140364	6140667	.	+	.	transcript_id "file_1_file_1_jg7174.t1"; gene_id "file_1_file_1_jg7174";
derer1.05_3	AUGUSTUS	intron	6140668	6140725	.	+	.	transcript_id "file_1_file_1_jg7174.t1"; gene_id "file_1_file_1_jg7174";
derer1.05_3	AUGUSTUS	CDS	6140726	6141910	1	+	0	transcript_id "file_1_file_1_jg7174.t1"; gene_id "file_1_file_1_jg7174";
derer1.05_3	AUGUSTUS	exon	6140726	6141910	.	+	.	transcript_id "file_1_file_1_jg7174.t1"; gene_id "file_1_file_1_jg7174";
derer1.05_3	AUGUSTUS	intron	6141911	6141984	.	+	.	transcript_id "file_1_file_1_jg7174.t1"; gene_id "file_1_file_1_jg7174";
derer1.05_3	AUGUSTUS	transcript	6140215	6142212	.	+	.	transcript_id "file_1_file_1_jg7174.t1"; gene_id "file_1_file_1_jg7174"
derer1.05_3	AUGUSTUS	gene	6140215	6142212	.	+	.	jg7174
derer1.05_3	AUGUSTUS	CDS	6141985	6142212	1	+	0	transcript_id "file_1_file_1_jg7174.t1"; gene_id "file_1_file_1_jg7174";
derer1.05_3	AUGUSTUS	exon	6141985	6142212	.	+	.	transcript_id "file_1_file_1_jg7174.t1"; gene_id "file_1_file_1_jg7174";
derer1.05_3	AUGUSTUS	stop_codon	6142210	6142212	.	+	0	transcript_id "file_1_file_1_jg7174.t1"; gene_id "file_1_file_1_jg7174";
derer1.05_1	AUGUSTUS	stop_codon	19112161	19112163	.	-	0	transcript_id "file_1_file_1_jg14439.t1"; gene_id "file_1_file_1_jg14439";
derer1.05_1	AUGUSTUS	CDS	19112161	19112336	1	-	2	transcript_id "file_1_file_1_jg14439.t1"; gene_id "file_1_file_1_jg14439";
derer1.05_1	AUGUSTUS	exon	19112161	19112336	.	-	.	transcript_id "file_1_file_1_jg14439.t1"; gene_id "file_1_file_1_jg14439";
derer1.05_1	AUGUSTUS	intron	19112337	19112393	.	-	.	transcript_id "file_1_file_1_jg14439.t1"; gene_id "file_1_file_1_jg14439";
derer1.05_1	AUGUSTUS	CDS	19112394	19112548	1	-	1	transcript_id "file_1_file_1_jg14439.t1"; gene_id "file_1_file_1_jg14439";
derer1.05_1	AUGUSTUS	exon	19112394	19112548	.	-	.	transcript_id "file_1_file_1_jg14439.t1"; gene_id "file_1_file_1_jg14439";
derer1.05_1	AUGUSTUS	intron	19112549	19112753	.	-	.	transcript_id "file_1_file_1_jg14439.t1"; gene_id "file_1_file_1_jg14439";
derer1.05_1	AUGUSTUS	transcript	19112161	19113214	.	-	.	transcript_id "file_1_file_1_jg14439.t1"; gene_id "file_1_file_1_jg14439"
derer1.05_1	AUGUSTUS	gene	19112161	19113214	.	-	.	jg14439
derer1.05_1	AUGUSTUS	CDS	19112754	19113214	1	-	0	transcript_id "file_1_file_1_jg14439.t1"; gene_id "file_1_file_1_jg14439";
derer1.05_1	AUGUSTUS	exon	19112754	19113214	.	-	.	transcript_id "file_1_file_1_jg14439.t1"; gene_id "file_1_file_1_jg14439";
derer1.05_1	AUGUSTUS	start_codon	19113212	19113214	.	-	0	transcript_id "file_1_file_1_jg14439.t1"; gene_id "file_1_file_1_jg14439";
derer1.05_5	AUGUSTUS	start_codon	5246334	5246336	.	+	0	transcript_id "file_1_file_1_jg5772.t1"; gene_id "file_1_file_1_jg5772";
derer1.05_5	AUGUSTUS	CDS	5246334	5246488	0.89	+	0	transcript_id "file_1_file_1_jg5772.t1"; gene_id "file_1_file_1_jg5772";
derer1.05_5	AUGUSTUS	exon	5246334	5246488	.	+	.	transcript_id "file_1_file_1_jg5772.t1"; gene_id "file_1_file_1_jg5772";
derer1.05_5	AUGUSTUS	intron	5246489	5246836	.	+	.	transcript_id "file_1_file_1_jg5772.t1"; gene_id "file_1_file_1_jg5772";
derer1.05_5	AUGUSTUS	CDS	5246837	5247353	0.89	+	1	transcript_id "file_1_file_1_jg5772.t1"; gene_id "file_1_file_1_jg5772";
derer1.05_5	AUGUSTUS	exon	5246837	5247353	.	+	.	transcript_id "file_1_file_1_jg5772.t1"; gene_id "file_1_file_1_jg5772";
derer1.05_5	AUGUSTUS	intron	5247354	5247409	.	+	.	transcript_id "file_1_file_1_jg5772.t1"; gene_id "file_1_file_1_jg5772";
derer1.05_5	AUGUSTUS	transcript	5246334	5247643	.	+	.	transcript_id "file_1_file_1_jg5772.t1"; gene_id "file_1_file_1_jg5772"
derer1.05_5	AUGUSTUS	gene	5246334	5247643	.	+	.	jg5772
derer1.05_5	AUGUSTUS	CDS	5247410	5247643	1	+	0	transcript_id "file_1_file_1_jg5772.t1"; gene_id "file_1_file_1_jg5772";
derer1.05_5	AUGUSTUS	exon	5247410	5247643	.	+	.	transcript_id "file_1_file_1_jg5772.t1"; gene_id "file_1_file_1_jg5772";
derer1.05_5	AUGUSTUS	stop_codon	5247641	5247643	.	+	0	transcript_id "file_1_file_1_jg5772.t1"; gene_id "file_1_file_1_jg5772";
derer1.05_4	AUGUSTUS	start_codon	655350	655352	.	+	0	transcript_id "file_1_file_1_jg2993.t1"; gene_id "file_1_file_1_jg2993";
derer1.05_4	AUGUSTUS	CDS	655350	658589	1	+	0	transcript_id "file_1_file_1_jg2993.t1"; gene_id "file_1_file_1_jg2993";
derer1.05_4	AUGUSTUS	exon	655350	658589	.	+	.	transcript_id "file_1_file_1_jg2993.t1"; gene_id "file_1_file_1_jg2993";
derer1.05_4	AUGUSTUS	transcript	655350	658589	.	+	.	transcript_id "file_1_file_1_jg2993.t1"; gene_id "file_1_file_1_jg2993"
derer1.05_4	AUGUSTUS	gene	655350	658589	.	+	.	jg2993
derer1.05_4	AUGUSTUS	stop_codon	658587	658589	.	+	0	transcript_id "file_1_file_1_jg2993.t1"; gene_id "file_1_file_1_jg2993";
derer1.05_0	AUGUSTUS	stop_codon	11656437	11656439	.	-	0	transcript_id "file_1_file_1_jg10058.t1"; gene_id "file_1_file_1_jg10058";
derer1.05_0	AUGUSTUS	CDS	11656437	11657056	1	-	2	transcript_id "file_1_file_1_jg10058.t1"; gene_id "file_1_file_1_jg10058";
derer1.05_0	AUGUSTUS	exon	11656437	11657056	.	-	.	transcript_id "file_1_file_1_jg10058.t1"; gene_id "file_1_file_1_jg10058";
derer1.05_0	AUGUSTUS	intron	11657057	11657173	.	-	.	transcript_id "file_1_file_1_jg10058.t1"; gene_id "file_1_file_1_jg10058";
derer1.05_0	AUGUSTUS	CDS	11657174	11657332	1	-	2	transcript_id "file_1_file_1_jg10058.t1"; gene_id "file_1_file_1_jg10058";
derer1.05_0	AUGUSTUS	exon	11657174	11657332	.	-	.	transcript_id "file_1_file_1_jg10058.t1"; gene_id "file_1_file_1_jg10058";
derer1.05_0	AUGUSTUS	intron	11657333	11662127	.	-	.	transcript_id "file_1_file_1_jg10058.t1"; gene_id "file_1_file_1_jg10058";
derer1.05_0	AUGUSTUS	transcript	11656437	11662161	.	-	.	transcript_id "file_1_file_1_jg10058.t1"; gene_id "file_1_file_1_jg10058"
derer1.05_0	AUGUSTUS	gene	11656437	11662161	.	-	.	jg10058
derer1.05_0	AUGUSTUS	CDS	11662128	11662161	1	-	0	transcript_id "file_1_file_1_jg10058.t1"; gene_id "file_1_file_1_jg10058";
derer1.05_0	AUGUSTUS	exon	11662128	11662161	.	-	.	transcript_id "file_1_file_1_jg10058.t1"; gene_id "file_1_file_1_jg10058";
derer1.05_0	AUGUSTUS	start_codon	11662159	11662161	.	-	0	transcript_id "file_1_file_1_jg10058.t1"; gene_id "file_1_file_1_jg10058";
derer1.05_0	AUGUSTUS	start_codon	19235019	19235021	.	+	0	transcript_id "file_1_file_1_jg11123.t4"; gene_id "file_1_file_1_jg11123";
derer1.05_0	AUGUSTUS	CDS	19235019	19235073	1	+	0	transcript_id "file_1_file_1_jg11123.t4"; gene_id "file_1_file_1_jg11123";
derer1.05_0	AUGUSTUS	exon	19235019	19235073	.	+	.	transcript_id "file_1_file_1_jg11123.t4"; gene_id "file_1_file_1_jg11123";
derer1.05_0	AUGUSTUS	intron	19235074	19235132	.	+	.	transcript_id "file_1_file_1_jg11123.t4"; gene_id "file_1_file_1_jg11123";
derer1.05_0	AUGUSTUS	CDS	19235133	19235171	0.66	+	2	transcript_id "file_1_file_1_jg11123.t4"; gene_id "file_1_file_1_jg11123";
derer1.05_0	AUGUSTUS	exon	19235133	19235171	.	+	.	transcript_id "file_1_file_1_jg11123.t4"; gene_id "file_1_file_1_jg11123";
derer1.05_0	AUGUSTUS	intron	19235172	19236653	.	+	.	transcript_id "file_1_file_1_jg11123.t4"; gene_id "file_1_file_1_jg11123";
derer1.05_0	AUGUSTUS	CDS	19236654	19236772	1	+	2	transcript_id "file_1_file_1_jg11123.t4"; gene_id "file_1_file_1_jg11123";
derer1.05_0	AUGUSTUS	exon	19236654	19236772	.	+	.	transcript_id "file_1_file_1_jg11123.t4"; gene_id "file_1_file_1_jg11123";
derer1.05_0	AUGUSTUS	intron	19236773	19237133	.	+	.	transcript_id "file_1_file_1_jg11123.t4"; gene_id "file_1_file_1_jg11123";
derer1.05_0	AUGUSTUS	CDS	19237134	19237192	1	+	0	transcript_id "file_1_file_1_jg11123.t4"; gene_id "file_1_file_1_jg11123";
derer1.05_0	AUGUSTUS	exon	19237134	19237192	.	+	.	transcript_id "file_1_file_1_jg11123.t4"; gene_id "file_1_file_1_jg11123";
derer1.05_0	AUGUSTUS	intron	19237193	19239565	.	+	.	transcript_id "file_1_file_1_jg11123.t4"; gene_id "file_1_file_1_jg11123";
derer1.05_0	AUGUSTUS	CDS	19239566	19239746	1	+	1	transcript_id "file_1_file_1_jg11123.t4"; gene_id "file_1_file_1_jg11123";
derer1.05_0	AUGUSTUS	exon	19239566	19239746	.	+	.	transcript_id "file_1_file_1_jg11123.t4"; gene_id "file_1_file_1_jg11123";
derer1.05_0	AUGUSTUS	intron	19239747	19239814	.	+	.	transcript_id "file_1_file_1_jg11123.t4"; gene_id "file_1_file_1_jg11123";
derer1.05_0	AUGUSTUS	CDS	19239815	19240036	1	+	0	transcript_id "file_1_file_1_jg11123.t4"; gene_id "file_1_file_1_jg11123";
derer1.05_0	AUGUSTUS	exon	19239815	19240036	.	+	.	transcript_id "file_1_file_1_jg11123.t4"; gene_id "file_1_file_1_jg11123";
derer1.05_0	AUGUSTUS	intron	19240037	19240345	.	+	.	transcript_id "file_1_file_1_jg11123.t4"; gene_id "file_1_file_1_jg11123";
derer1.05_0	AUGUSTUS	CDS	19240346	19240509	1	+	0	transcript_id "file_1_file_1_jg11123.t4"; gene_id "file_1_file_1_jg11123";
derer1.05_0	AUGUSTUS	exon	19240346	19240509	.	+	.	transcript_id "file_1_file_1_jg11123.t4"; gene_id "file_1_file_1_jg11123";
derer1.05_0	AUGUSTUS	intron	19240510	19240571	.	+	.	transcript_id "file_1_file_1_jg11123.t4"; gene_id "file_1_file_1_jg11123";
derer1.05_0	AUGUSTUS	CDS	19240572	19240802	1	+	1	transcript_id "file_1_file_1_jg11123.t4"; gene_id "file_1_file_1_jg11123";
derer1.05_0	AUGUSTUS	exon	19240572	19240802	.	+	.	transcript_id "file_1_file_1_jg11123.t4"; gene_id "file_1_file_1_jg11123";
derer1.05_0	AUGUSTUS	intron	19240803	19240859	.	+	.	transcript_id "file_1_file_1_jg11123.t4"; gene_id "file_1_file_1_jg11123";
derer1.05_0	AUGUSTUS	CDS	19240860	19241057	1	+	1	transcript_id "file_1_file_1_jg11123.t4"; gene_id "file_1_file_1_jg11123";
derer1.05_0	AUGUSTUS	exon	19240860	19241057	.	+	.	transcript_id "file_1_file_1_jg11123.t4"; gene_id "file_1_file_1_jg11123";
derer1.05_0	AUGUSTUS	intron	19241058	19241187	.	+	.	transcript_id "file_1_file_1_jg11123.t4"; gene_id "file_1_file_1_jg11123";
derer1.05_0	AUGUSTUS	CDS	19241188	19241303	0.99	+	1	transcript_id "file_1_file_1_jg11123.t4"; gene_id "file_1_file_1_jg11123";
derer1.05_0	AUGUSTUS	exon	19241188	19241303	.	+	.	transcript_id "file_1_file_1_jg11123.t4"; gene_id "file_1_file_1_jg11123";
derer1.05_0	AUGUSTUS	intron	19241304	19241912	.	+	.	transcript_id "file_1_file_1_jg11123.t4"; gene_id "file_1_file_1_jg11123";
derer1.05_0	AUGUSTUS	CDS	19241913	19241981	0.99	+	2	transcript_id "file_1_file_1_jg11123.t4"; gene_id "file_1_file_1_jg11123";
derer1.05_0	AUGUSTUS	exon	19241913	19241981	.	+	.	transcript_id "file_1_file_1_jg11123.t4"; gene_id "file_1_file_1_jg11123";
derer1.05_0	AUGUSTUS	intron	19241982	19242575	.	+	.	transcript_id "file_1_file_1_jg11123.t4"; gene_id "file_1_file_1_jg11123";
derer1.05_0	AUGUSTUS	CDS	19242576	19242711	1	+	2	transcript_id "file_1_file_1_jg11123.t4"; gene_id "file_1_file_1_jg11123";
derer1.05_0	AUGUSTUS	exon	19242576	19242711	.	+	.	transcript_id "file_1_file_1_jg11123.t4"; gene_id "file_1_file_1_jg11123";
derer1.05_0	AUGUSTUS	intron	19242712	19242768	.	+	.	transcript_id "file_1_file_1_jg11123.t4"; gene_id "file_1_file_1_jg11123";
derer1.05_0	AUGUSTUS	CDS	19242769	19242919	1	+	1	transcript_id "file_1_file_1_jg11123.t4"; gene_id "file_1_file_1_jg11123";
derer1.05_0	AUGUSTUS	exon	19242769	19242919	.	+	.	transcript_id "file_1_file_1_jg11123.t4"; gene_id "file_1_file_1_jg11123";
derer1.05_0	AUGUSTUS	intron	19242920	19243087	.	+	.	transcript_id "file_1_file_1_jg11123.t4"; gene_id "file_1_file_1_jg11123";
derer1.05_0	AUGUSTUS	transcript	19235019	19243108	.	+	.	transcript_id "file_1_file_1_jg11123.t4"; gene_id "file_1_file_1_jg11123"
derer1.05_0	AUGUSTUS	CDS	19243088	19243108	1	+	0	transcript_id "file_1_file_1_jg11123.t4"; gene_id "file_1_file_1_jg11123";
derer1.05_0	AUGUSTUS	exon	19243088	19243108	.	+	.	transcript_id "file_1_file_1_jg11123.t4"; gene_id "file_1_file_1_jg11123";
derer1.05_0	AUGUSTUS	stop_codon	19243106	19243108	.	+	0	transcript_id "file_1_file_1_jg11123.t4"; gene_id "file_1_file_1_jg11123";
derer1.05_0	AUGUSTUS	start_codon	18174942	18174944	.	+	0	transcript_id "file_1_file_1_jg10941.t1"; gene_id "file_1_file_1_jg10941";
derer1.05_0	AUGUSTUS	CDS	18174942	18175074	1	+	0	transcript_id "file_1_file_1_jg10941.t1"; gene_id "file_1_file_1_jg10941";
derer1.05_0	AUGUSTUS	exon	18174942	18175074	.	+	.	transcript_id "file_1_file_1_jg10941.t1"; gene_id "file_1_file_1_jg10941";
derer1.05_0	AUGUSTUS	intron	18175075	18175816	.	+	.	transcript_id "file_1_file_1_jg10941.t1"; gene_id "file_1_file_1_jg10941";
derer1.05_0	AUGUSTUS	CDS	18175817	18177034	1	+	2	transcript_id "file_1_file_1_jg10941.t1"; gene_id "file_1_file_1_jg10941";
derer1.05_0	AUGUSTUS	exon	18175817	18177034	.	+	.	transcript_id "file_1_file_1_jg10941.t1"; gene_id "file_1_file_1_jg10941";
derer1.05_0	AUGUSTUS	intron	18177035	18177123	.	+	.	transcript_id "file_1_file_1_jg10941.t1"; gene_id "file_1_file_1_jg10941";
derer1.05_0	AUGUSTUS	CDS	18177124	18177465	1	+	2	transcript_id "file_1_file_1_jg10941.t1"; gene_id "file_1_file_1_jg10941";
derer1.05_0	AUGUSTUS	exon	18177124	18177465	.	+	.	transcript_id "file_1_file_1_jg10941.t1"; gene_id "file_1_file_1_jg10941";
derer1.05_0	AUGUSTUS	intron	18177466	18177694	.	+	.	transcript_id "file_1_file_1_jg10941.t1"; gene_id "file_1_file_1_jg10941";
derer1.05_0	AUGUSTUS	CDS	18177695	18178012	1	+	2	transcript_id "file_1_file_1_jg10941.t1"; gene_id "file_1_file_1_jg10941";
derer1.05_0	AUGUSTUS	exon	18177695	18178012	.	+	.	transcript_id "file_1_file_1_jg10941.t1"; gene_id "file_1_file_1_jg10941";
derer1.05_0	AUGUSTUS	intron	18178013	18178071	.	+	.	transcript_id "file_1_file_1_jg10941.t1"; gene_id "file_1_file_1_jg10941";
derer1.05_0	AUGUSTUS	CDS	18178072	18178219	1	+	2	transcript_id "file_1_file_1_jg10941.t1"; gene_id "file_1_file_1_jg10941";
derer1.05_0	AUGUSTUS	exon	18178072	18178219	.	+	.	transcript_id "file_1_file_1_jg10941.t1"; gene_id "file_1_file_1_jg10941";
derer1.05_0	AUGUSTUS	intron	18178220	18178282	.	+	.	transcript_id "file_1_file_1_jg10941.t1"; gene_id "file_1_file_1_jg10941";
derer1.05_0	AUGUSTUS	CDS	18178283	18178488	1	+	1	transcript_id "file_1_file_1_jg10941.t1"; gene_id "file_1_file_1_jg10941";
derer1.05_0	AUGUSTUS	exon	18178283	18178488	.	+	.	transcript_id "file_1_file_1_jg10941.t1"; gene_id "file_1_file_1_jg10941";
derer1.05_0	AUGUSTUS	intron	18178489	18178813	.	+	.	transcript_id "file_1_file_1_jg10941.t1"; gene_id "file_1_file_1_jg10941";
derer1.05_0	AUGUSTUS	CDS	18178814	18178997	1	+	2	transcript_id "file_1_file_1_jg10941.t1"; gene_id "file_1_file_1_jg10941";
derer1.05_0	AUGUSTUS	exon	18178814	18178997	.	+	.	transcript_id "file_1_file_1_jg10941.t1"; gene_id "file_1_file_1_jg10941";
derer1.05_0	AUGUSTUS	intron	18178998	18179104	.	+	.	transcript_id "file_1_file_1_jg10941.t1"; gene_id "file_1_file_1_jg10941";
derer1.05_0	AUGUSTUS	transcript	18174942	18179429	.	+	.	transcript_id "file_1_file_1_jg10941.t1"; gene_id "file_1_file_1_jg10941"
derer1.05_0	AUGUSTUS	gene	18174942	18179429	.	+	.	jg10941
derer1.05_0	AUGUSTUS	CDS	18179105	18179429	1	+	1	transcript_id "file_1_file_1_jg10941.t1"; gene_id "file_1_file_1_jg10941";
derer1.05_0	AUGUSTUS	exon	18179105	18179429	.	+	.	transcript_id "file_1_file_1_jg10941.t1"; gene_id "file_1_file_1_jg10941";
derer1.05_0	AUGUSTUS	stop_codon	18179427	18179429	.	+	0	transcript_id "file_1_file_1_jg10941.t1"; gene_id "file_1_file_1_jg10941";
derer1.05_3	AUGUSTUS	start_codon	13146894	13146896	.	+	0	transcript_id "file_1_file_1_jg8046.t1"; gene_id "file_1_file_1_jg8046";
derer1.05_3	AUGUSTUS	CDS	13146894	13147017	1	+	0	transcript_id "file_1_file_1_jg8046.t1"; gene_id "file_1_file_1_jg8046";
derer1.05_3	AUGUSTUS	exon	13146894	13147017	.	+	.	transcript_id "file_1_file_1_jg8046.t1"; gene_id "file_1_file_1_jg8046";
derer1.05_3	AUGUSTUS	intron	13147018	13154261	.	+	.	transcript_id "file_1_file_1_jg8046.t1"; gene_id "file_1_file_1_jg8046";
derer1.05_3	AUGUSTUS	transcript	13146894	13154410	.	+	.	transcript_id "file_1_file_1_jg8046.t1"; gene_id "file_1_file_1_jg8046"
derer1.05_3	AUGUSTUS	gene	13146894	13154410	.	+	.	jg8046
[truncated: 271,505 more rows]
