# Supplementary material for: Evolution of chemosensory tissues and cells across ecologically diverse Drosophilids
Source: Nat Commun. 2024 Feb 5;15:1047. doi: 10.1038/s41467-023-44558-4 (PMC10844241; doi:10.1038/s41467-023-44558-4)
Supplement: Supplementary file 13 — Supplementary Data 10 [file 41467_2023_44558_MOESM13_ESM.zip › Dmel_braker.gtf]

dmelr6.33_3	GeneMark.hmm	stop_codon	13695537	13695539	.	-	0	gene_id "file_1_file_2_10407_g"; transcript_id "file_1_file_2_10407_t"; count "file_1_file_2_1_1";
dmelr6.33_3	GeneMark.hmm	CDS	13695537	13695642	.	-	1	gene_id "file_1_file_2_10407_g"; transcript_id "file_1_file_2_10407_t"; evidence "file_1_file_2_1_1"; cds_type "file_1_file_2_Terminal"; count "file_1_file_2_11_11"; anchored "file_1_file_2_1_1";
dmelr6.33_3	GeneMark.hmm	exon	13695537	13695642	0	-	.	gene_id "file_1_file_2_10407_g"; transcript_id "file_1_file_2_10407_t"; evidence "file_1_file_2_1_1"; cds_type "file_1_file_2_Terminal"; count "file_1_file_2_11_11"; anchored "file_1_file_2_1_1";
dmelr6.33_3	GeneMark.hmm	CDS	13695706	13695891	.	-	1	gene_id "file_1_file_2_10407_g"; transcript_id "file_1_file_2_10407_t"; evidence "file_1_file_2_1_1"; cds_type "file_1_file_2_Internal"; count "file_1_file_2_10_11"; anchored "file_1_file_2_1_1";
dmelr6.33_3	GeneMark.hmm	exon	13695706	13695891	0	-	.	gene_id "file_1_file_2_10407_g"; transcript_id "file_1_file_2_10407_t"; evidence "file_1_file_2_1_1"; cds_type "file_1_file_2_Internal"; count "file_1_file_2_10_11"; anchored "file_1_file_2_1_1";
dmelr6.33_3	GeneMark.hmm	CDS	13695961	13696149	.	-	1	gene_id "file_1_file_2_10407_g"; transcript_id "file_1_file_2_10407_t"; evidence "file_1_file_2_1_1"; cds_type "file_1_file_2_Internal"; count "file_1_file_2_9_11"; anchored "file_1_file_2_1_1";
dmelr6.33_3	GeneMark.hmm	exon	13695961	13696149	0	-	.	gene_id "file_1_file_2_10407_g"; transcript_id "file_1_file_2_10407_t"; evidence "file_1_file_2_1_1"; cds_type "file_1_file_2_Internal"; count "file_1_file_2_9_11"; anchored "file_1_file_2_1_1";
dmelr6.33_3	GeneMark.hmm	CDS	13696203	13696346	.	-	1	gene_id "file_1_file_2_10407_g"; transcript_id "file_1_file_2_10407_t"; evidence "file_1_file_2_1_1"; cds_type "file_1_file_2_Internal"; count "file_1_file_2_8_11"; anchored "file_1_file_2_1_1";
dmelr6.33_3	GeneMark.hmm	exon	13696203	13696346	0	-	.	gene_id "file_1_file_2_10407_g"; transcript_id "file_1_file_2_10407_t"; evidence "file_1_file_2_1_1"; cds_type "file_1_file_2_Internal"; count "file_1_file_2_8_11"; anchored "file_1_file_2_1_1";
dmelr6.33_3	GeneMark.hmm	CDS	13696442	13696768	.	-	1	gene_id "file_1_file_2_10407_g"; transcript_id "file_1_file_2_10407_t"; evidence "file_1_file_2_1_1"; cds_type "file_1_file_2_Internal"; count "file_1_file_2_7_11"; anchored "file_1_file_2_1_1";
dmelr6.33_3	GeneMark.hmm	exon	13696442	13696768	0	-	.	gene_id "file_1_file_2_10407_g"; transcript_id "file_1_file_2_10407_t"; evidence "file_1_file_2_1_1"; cds_type "file_1_file_2_Internal"; count "file_1_file_2_7_11"; anchored "file_1_file_2_1_1";
dmelr6.33_3	GeneMark.hmm	CDS	13696827	13697227	.	-	0	gene_id "file_1_file_2_10407_g"; transcript_id "file_1_file_2_10407_t"; evidence "file_1_file_2_1_1"; cds_type "file_1_file_2_Internal"; count "file_1_file_2_6_11"; anchored "file_1_file_2_1_1";
dmelr6.33_3	GeneMark.hmm	exon	13696827	13697227	0	-	.	gene_id "file_1_file_2_10407_g"; transcript_id "file_1_file_2_10407_t"; evidence "file_1_file_2_1_1"; cds_type "file_1_file_2_Internal"; count "file_1_file_2_6_11"; anchored "file_1_file_2_1_1";
dmelr6.33_3	GeneMark.hmm	CDS	13697292	13697464	.	-	2	gene_id "file_1_file_2_10407_g"; transcript_id "file_1_file_2_10407_t"; evidence "file_1_file_2_1_1"; cds_type "file_1_file_2_Internal"; count "file_1_file_2_5_11"; anchored "file_1_file_2_1_1";
dmelr6.33_3	GeneMark.hmm	exon	13697292	13697464	0	-	.	gene_id "file_1_file_2_10407_g"; transcript_id "file_1_file_2_10407_t"; evidence "file_1_file_2_1_1"; cds_type "file_1_file_2_Internal"; count "file_1_file_2_5_11"; anchored "file_1_file_2_1_1";
dmelr6.33_3	GeneMark.hmm	CDS	13697523	13697646	.	-	0	gene_id "file_1_file_2_10407_g"; transcript_id "file_1_file_2_10407_t"; evidence "file_1_file_2_1_1"; cds_type "file_1_file_2_Internal"; count "file_1_file_2_4_11"; anchored "file_1_file_2_1_1";
dmelr6.33_3	GeneMark.hmm	exon	13697523	13697646	0	-	.	gene_id "file_1_file_2_10407_g"; transcript_id "file_1_file_2_10407_t"; evidence "file_1_file_2_1_1"; cds_type "file_1_file_2_Internal"; count "file_1_file_2_4_11"; anchored "file_1_file_2_1_1";
dmelr6.33_3	GeneMark.hmm	CDS	13697835	13698038	.	-	0	gene_id "file_1_file_2_10407_g"; transcript_id "file_1_file_2_10407_t"; evidence "file_1_file_2_1_1"; cds_type "file_1_file_2_Internal"; count "file_1_file_2_3_11"; anchored "file_1_file_2_1_1";
dmelr6.33_3	GeneMark.hmm	exon	13697835	13698038	0	-	.	gene_id "file_1_file_2_10407_g"; transcript_id "file_1_file_2_10407_t"; evidence "file_1_file_2_1_1"; cds_type "file_1_file_2_Internal"; count "file_1_file_2_3_11"; anchored "file_1_file_2_1_1";
dmelr6.33_3	GeneMark.hmm	CDS	13698091	13698281	.	-	2	gene_id "file_1_file_2_10407_g"; transcript_id "file_1_file_2_10407_t"; evidence "file_1_file_2_1_1"; cds_type "file_1_file_2_Internal"; count "file_1_file_2_2_11"; anchored "file_1_file_2_1_1";
dmelr6.33_3	GeneMark.hmm	exon	13698091	13698281	0	-	.	gene_id "file_1_file_2_10407_g"; transcript_id "file_1_file_2_10407_t"; evidence "file_1_file_2_1_1"; cds_type "file_1_file_2_Internal"; count "file_1_file_2_2_11"; anchored "file_1_file_2_1_1";
dmelr6.33_3	GeneMark.hmm	CDS	13698343	13698487	.	-	0	gene_id "file_1_file_2_10407_g"; transcript_id "file_1_file_2_10407_t"; evidence "file_1_file_2_1_0"; cds_type "file_1_file_2_Initial"; count "file_1_file_2_1_11"; anchored "file_1_file_2_1_1";
dmelr6.33_3	GeneMark.hmm	exon	13698343	13698487	0	-	.	gene_id "file_1_file_2_10407_g"; transcript_id "file_1_file_2_10407_t"; evidence "file_1_file_2_1_0"; cds_type "file_1_file_2_Initial"; count "file_1_file_2_1_11"; anchored "file_1_file_2_1_1";
dmelr6.33_3	GeneMark.hmm	start_codon	13698485	13698487	.	-	0	gene_id "file_1_file_2_10407_g"; transcript_id "file_1_file_2_10407_t"; count "file_1_file_2_1_1";
dmelr6.33_1	AUGUSTUS	stop_codon	10146075	10146077	.	-	0	transcript_id "file_1_file_1_jg9802.t1"; gene_id "file_1_file_1_jg9802";
dmelr6.33_1	AUGUSTUS	CDS	10146075	10146161	1	-	0	transcript_id "file_1_file_1_jg9802.t1"; gene_id "file_1_file_1_jg9802";
dmelr6.33_1	AUGUSTUS	exon	10146075	10146161	.	-	.	transcript_id "file_1_file_1_jg9802.t1"; gene_id "file_1_file_1_jg9802";
dmelr6.33_1	AUGUSTUS	intron	10146162	10146228	.	-	.	transcript_id "file_1_file_1_jg9802.t1"; gene_id "file_1_file_1_jg9802";
dmelr6.33_1	AUGUSTUS	CDS	10146229	10146443	1	-	2	transcript_id "file_1_file_1_jg9802.t1"; gene_id "file_1_file_1_jg9802";
dmelr6.33_1	AUGUSTUS	exon	10146229	10146443	.	-	.	transcript_id "file_1_file_1_jg9802.t1"; gene_id "file_1_file_1_jg9802";
dmelr6.33_1	AUGUSTUS	intron	10146444	10146707	.	-	.	transcript_id "file_1_file_1_jg9802.t1"; gene_id "file_1_file_1_jg9802";
dmelr6.33_1	AUGUSTUS	CDS	10146708	10146823	1	-	1	transcript_id "file_1_file_1_jg9802.t1"; gene_id "file_1_file_1_jg9802";
dmelr6.33_1	AUGUSTUS	exon	10146708	10146823	.	-	.	transcript_id "file_1_file_1_jg9802.t1"; gene_id "file_1_file_1_jg9802";
dmelr6.33_1	AUGUSTUS	intron	10146824	10146890	.	-	.	transcript_id "file_1_file_1_jg9802.t1"; gene_id "file_1_file_1_jg9802";
dmelr6.33_1	AUGUSTUS	CDS	10146891	10146994	1	-	0	transcript_id "file_1_file_1_jg9802.t1"; gene_id "file_1_file_1_jg9802";
dmelr6.33_1	AUGUSTUS	exon	10146891	10146994	.	-	.	transcript_id "file_1_file_1_jg9802.t1"; gene_id "file_1_file_1_jg9802";
dmelr6.33_1	AUGUSTUS	intron	10146995	10147058	.	-	.	transcript_id "file_1_file_1_jg9802.t1"; gene_id "file_1_file_1_jg9802";
dmelr6.33_1	AUGUSTUS	CDS	10147059	10147412	1	-	0	transcript_id "file_1_file_1_jg9802.t1"; gene_id "file_1_file_1_jg9802";
dmelr6.33_1	AUGUSTUS	exon	10147059	10147412	.	-	.	transcript_id "file_1_file_1_jg9802.t1"; gene_id "file_1_file_1_jg9802";
dmelr6.33_1	AUGUSTUS	intron	10147413	10147484	.	-	.	transcript_id "file_1_file_1_jg9802.t1"; gene_id "file_1_file_1_jg9802";
dmelr6.33_1	AUGUSTUS	CDS	10147485	10147581	1	-	1	transcript_id "file_1_file_1_jg9802.t1"; gene_id "file_1_file_1_jg9802";
dmelr6.33_1	AUGUSTUS	exon	10147485	10147581	.	-	.	transcript_id "file_1_file_1_jg9802.t1"; gene_id "file_1_file_1_jg9802";
dmelr6.33_1	AUGUSTUS	intron	10147582	10147645	.	-	.	transcript_id "file_1_file_1_jg9802.t1"; gene_id "file_1_file_1_jg9802";
dmelr6.33_1	AUGUSTUS	CDS	10147646	10147688	1	-	2	transcript_id "file_1_file_1_jg9802.t1"; gene_id "file_1_file_1_jg9802";
dmelr6.33_1	AUGUSTUS	exon	10147646	10147688	.	-	.	transcript_id "file_1_file_1_jg9802.t1"; gene_id "file_1_file_1_jg9802";
dmelr6.33_1	AUGUSTUS	intron	10147689	10147919	.	-	.	transcript_id "file_1_file_1_jg9802.t1"; gene_id "file_1_file_1_jg9802";
dmelr6.33_1	AUGUSTUS	CDS	10147920	10148004	1	-	0	transcript_id "file_1_file_1_jg9802.t1"; gene_id "file_1_file_1_jg9802";
dmelr6.33_1	AUGUSTUS	exon	10147920	10148004	.	-	.	transcript_id "file_1_file_1_jg9802.t1"; gene_id "file_1_file_1_jg9802";
dmelr6.33_1	AUGUSTUS	intron	10148005	10148081	.	-	.	transcript_id "file_1_file_1_jg9802.t1"; gene_id "file_1_file_1_jg9802";
dmelr6.33_1	AUGUSTUS	CDS	10148082	10148152	1	-	2	transcript_id "file_1_file_1_jg9802.t1"; gene_id "file_1_file_1_jg9802";
dmelr6.33_1	AUGUSTUS	exon	10148082	10148152	.	-	.	transcript_id "file_1_file_1_jg9802.t1"; gene_id "file_1_file_1_jg9802";
dmelr6.33_1	AUGUSTUS	intron	10148153	10148632	.	-	.	transcript_id "file_1_file_1_jg9802.t1"; gene_id "file_1_file_1_jg9802";
dmelr6.33_1	AUGUSTUS	CDS	10148633	10149094	1	-	2	transcript_id "file_1_file_1_jg9802.t1"; gene_id "file_1_file_1_jg9802";
dmelr6.33_1	AUGUSTUS	exon	10148633	10149094	.	-	.	transcript_id "file_1_file_1_jg9802.t1"; gene_id "file_1_file_1_jg9802";
dmelr6.33_1	AUGUSTUS	intron	10149095	10149347	.	-	.	transcript_id "file_1_file_1_jg9802.t1"; gene_id "file_1_file_1_jg9802";
dmelr6.33_1	AUGUSTUS	CDS	10149348	10149440	1	-	2	transcript_id "file_1_file_1_jg9802.t1"; gene_id "file_1_file_1_jg9802";
dmelr6.33_1	AUGUSTUS	exon	10149348	10149440	.	-	.	transcript_id "file_1_file_1_jg9802.t1"; gene_id "file_1_file_1_jg9802";
dmelr6.33_1	AUGUSTUS	intron	10149441	10150855	.	-	.	transcript_id "file_1_file_1_jg9802.t1"; gene_id "file_1_file_1_jg9802";
dmelr6.33_1	AUGUSTUS	CDS	10150856	10151052	1	-	1	transcript_id "file_1_file_1_jg9802.t1"; gene_id "file_1_file_1_jg9802";
dmelr6.33_1	AUGUSTUS	exon	10150856	10151052	.	-	.	transcript_id "file_1_file_1_jg9802.t1"; gene_id "file_1_file_1_jg9802";
dmelr6.33_1	AUGUSTUS	intron	10151053	10152377	.	-	.	transcript_id "file_1_file_1_jg9802.t1"; gene_id "file_1_file_1_jg9802";
dmelr6.33_1	AUGUSTUS	CDS	10152378	10152422	1	-	1	transcript_id "file_1_file_1_jg9802.t1"; gene_id "file_1_file_1_jg9802";
dmelr6.33_1	AUGUSTUS	exon	10152378	10152422	.	-	.	transcript_id "file_1_file_1_jg9802.t1"; gene_id "file_1_file_1_jg9802";
dmelr6.33_1	AUGUSTUS	intron	10152423	10152903	.	-	.	transcript_id "file_1_file_1_jg9802.t1"; gene_id "file_1_file_1_jg9802";
dmelr6.33_1	AUGUSTUS	CDS	10152904	10153091	1	-	0	transcript_id "file_1_file_1_jg9802.t1"; gene_id "file_1_file_1_jg9802";
dmelr6.33_1	AUGUSTUS	exon	10152904	10153091	.	-	.	transcript_id "file_1_file_1_jg9802.t1"; gene_id "file_1_file_1_jg9802";
dmelr6.33_1	AUGUSTUS	intron	10153092	10153306	.	-	.	transcript_id "file_1_file_1_jg9802.t1"; gene_id "file_1_file_1_jg9802";
dmelr6.33_1	AUGUSTUS	CDS	10153307	10153417	1	-	0	transcript_id "file_1_file_1_jg9802.t1"; gene_id "file_1_file_1_jg9802";
dmelr6.33_1	AUGUSTUS	exon	10153307	10153417	.	-	.	transcript_id "file_1_file_1_jg9802.t1"; gene_id "file_1_file_1_jg9802";
dmelr6.33_1	AUGUSTUS	intron	10153418	10153475	.	-	.	transcript_id "file_1_file_1_jg9802.t1"; gene_id "file_1_file_1_jg9802";
dmelr6.33_1	AUGUSTUS	CDS	10153476	10153601	1	-	0	transcript_id "file_1_file_1_jg9802.t1"; gene_id "file_1_file_1_jg9802";
dmelr6.33_1	AUGUSTUS	exon	10153476	10153601	.	-	.	transcript_id "file_1_file_1_jg9802.t1"; gene_id "file_1_file_1_jg9802";
dmelr6.33_1	AUGUSTUS	intron	10153602	10153807	.	-	.	transcript_id "file_1_file_1_jg9802.t1"; gene_id "file_1_file_1_jg9802";
dmelr6.33_1	AUGUSTUS	CDS	10153808	10153983	1	-	2	transcript_id "file_1_file_1_jg9802.t1"; gene_id "file_1_file_1_jg9802";
dmelr6.33_1	AUGUSTUS	exon	10153808	10153983	.	-	.	transcript_id "file_1_file_1_jg9802.t1"; gene_id "file_1_file_1_jg9802";
dmelr6.33_1	AUGUSTUS	intron	10153984	10154041	.	-	.	transcript_id "file_1_file_1_jg9802.t1"; gene_id "file_1_file_1_jg9802";
dmelr6.33_1	AUGUSTUS	CDS	10154042	10154259	1	-	1	transcript_id "file_1_file_1_jg9802.t1"; gene_id "file_1_file_1_jg9802";
dmelr6.33_1	AUGUSTUS	exon	10154042	10154259	.	-	.	transcript_id "file_1_file_1_jg9802.t1"; gene_id "file_1_file_1_jg9802";
dmelr6.33_1	AUGUSTUS	intron	10154260	10154448	.	-	.	transcript_id "file_1_file_1_jg9802.t1"; gene_id "file_1_file_1_jg9802";
dmelr6.33_1	AUGUSTUS	CDS	10154449	10154634	1	-	1	transcript_id "file_1_file_1_jg9802.t1"; gene_id "file_1_file_1_jg9802";
dmelr6.33_1	AUGUSTUS	exon	10154449	10154634	.	-	.	transcript_id "file_1_file_1_jg9802.t1"; gene_id "file_1_file_1_jg9802";
dmelr6.33_1	AUGUSTUS	intron	10154635	10154721	.	-	.	transcript_id "file_1_file_1_jg9802.t1"; gene_id "file_1_file_1_jg9802";
dmelr6.33_1	AUGUSTUS	transcript	10146075	10154774	.	-	.	transcript_id "file_1_file_1_jg9802.t1"; gene_id "file_1_file_1_jg9802"
dmelr6.33_1	AUGUSTUS	gene	10146075	10154774	.	-	.	jg9802
dmelr6.33_1	AUGUSTUS	CDS	10154722	10154774	1	-	0	transcript_id "file_1_file_1_jg9802.t1"; gene_id "file_1_file_1_jg9802";
dmelr6.33_1	AUGUSTUS	exon	10154722	10154774	.	-	.	transcript_id "file_1_file_1_jg9802.t1"; gene_id "file_1_file_1_jg9802";
dmelr6.33_1	AUGUSTUS	start_codon	10154772	10154774	.	-	0	transcript_id "file_1_file_1_jg9802.t1"; gene_id "file_1_file_1_jg9802";
dmelr6.33_5	AUGUSTUS	stop_codon	19939151	19939153	.	-	0	transcript_id "file_1_file_1_jg8823.t1"; gene_id "file_1_file_1_jg8823";
dmelr6.33_5	AUGUSTUS	CDS	19939151	19939409	1	-	1	transcript_id "file_1_file_1_jg8823.t1"; gene_id "file_1_file_1_jg8823";
dmelr6.33_5	AUGUSTUS	exon	19939151	19939409	.	-	.	transcript_id "file_1_file_1_jg8823.t1"; gene_id "file_1_file_1_jg8823";
dmelr6.33_5	AUGUSTUS	intron	19939410	19942267	.	-	.	transcript_id "file_1_file_1_jg8823.t1"; gene_id "file_1_file_1_jg8823";
dmelr6.33_5	AUGUSTUS	transcript	19939151	19942278	.	-	.	transcript_id "file_1_file_1_jg8823.t1"; gene_id "file_1_file_1_jg8823"
dmelr6.33_5	AUGUSTUS	gene	19939151	19942278	.	-	.	jg8823
dmelr6.33_5	AUGUSTUS	CDS	19942268	19942278	0.43	-	0	transcript_id "file_1_file_1_jg8823.t1"; gene_id "file_1_file_1_jg8823";
dmelr6.33_5	AUGUSTUS	exon	19942268	19942278	.	-	.	transcript_id "file_1_file_1_jg8823.t1"; gene_id "file_1_file_1_jg8823";
dmelr6.33_5	AUGUSTUS	start_codon	19942276	19942278	.	-	0	transcript_id "file_1_file_1_jg8823.t1"; gene_id "file_1_file_1_jg8823";
dmelr6.33_0	AUGUSTUS	stop_codon	10804519	10804521	.	-	0	transcript_id "file_1_file_1_jg5255.t1"; gene_id "file_1_file_1_jg5255";
dmelr6.33_0	AUGUSTUS	CDS	10804519	10804626	1	-	0	transcript_id "file_1_file_1_jg5255.t1"; gene_id "file_1_file_1_jg5255";
dmelr6.33_0	AUGUSTUS	exon	10804519	10804626	.	-	.	transcript_id "file_1_file_1_jg5255.t1"; gene_id "file_1_file_1_jg5255";
dmelr6.33_0	AUGUSTUS	intron	10804627	10804829	.	-	.	transcript_id "file_1_file_1_jg5255.t1"; gene_id "file_1_file_1_jg5255";
dmelr6.33_0	AUGUSTUS	CDS	10804830	10804896	1	-	1	transcript_id "file_1_file_1_jg5255.t1"; gene_id "file_1_file_1_jg5255";
dmelr6.33_0	AUGUSTUS	exon	10804830	10804896	.	-	.	transcript_id "file_1_file_1_jg5255.t1"; gene_id "file_1_file_1_jg5255";
dmelr6.33_0	AUGUSTUS	intron	10804897	10805618	.	-	.	transcript_id "file_1_file_1_jg5255.t1"; gene_id "file_1_file_1_jg5255";
dmelr6.33_0	AUGUSTUS	CDS	10805619	10805743	1	-	0	transcript_id "file_1_file_1_jg5255.t1"; gene_id "file_1_file_1_jg5255";
dmelr6.33_0	AUGUSTUS	exon	10805619	10805743	.	-	.	transcript_id "file_1_file_1_jg5255.t1"; gene_id "file_1_file_1_jg5255";
dmelr6.33_0	AUGUSTUS	intron	10805744	10805984	.	-	.	transcript_id "file_1_file_1_jg5255.t1"; gene_id "file_1_file_1_jg5255";
dmelr6.33_0	AUGUSTUS	CDS	10805985	10807127	1	-	0	transcript_id "file_1_file_1_jg5255.t1"; gene_id "file_1_file_1_jg5255";
dmelr6.33_0	AUGUSTUS	exon	10805985	10807127	.	-	.	transcript_id "file_1_file_1_jg5255.t1"; gene_id "file_1_file_1_jg5255";
dmelr6.33_0	AUGUSTUS	intron	10807128	10807290	.	-	.	transcript_id "file_1_file_1_jg5255.t1"; gene_id "file_1_file_1_jg5255";
dmelr6.33_0	AUGUSTUS	CDS	10807291	10807624	1	-	1	transcript_id "file_1_file_1_jg5255.t1"; gene_id "file_1_file_1_jg5255";
dmelr6.33_0	AUGUSTUS	exon	10807291	10807624	.	-	.	transcript_id "file_1_file_1_jg5255.t1"; gene_id "file_1_file_1_jg5255";
dmelr6.33_0	AUGUSTUS	intron	10807625	10812286	.	-	.	transcript_id "file_1_file_1_jg5255.t1"; gene_id "file_1_file_1_jg5255";
dmelr6.33_0	AUGUSTUS	CDS	10812287	10812354	1	-	0	transcript_id "file_1_file_1_jg5255.t1"; gene_id "file_1_file_1_jg5255";
dmelr6.33_0	AUGUSTUS	exon	10812287	10812354	.	-	.	transcript_id "file_1_file_1_jg5255.t1"; gene_id "file_1_file_1_jg5255";
dmelr6.33_0	AUGUSTUS	intron	10812355	10812463	.	-	.	transcript_id "file_1_file_1_jg5255.t1"; gene_id "file_1_file_1_jg5255";
dmelr6.33_0	AUGUSTUS	CDS	10812464	10812568	1	-	0	transcript_id "file_1_file_1_jg5255.t1"; gene_id "file_1_file_1_jg5255";
dmelr6.33_0	AUGUSTUS	exon	10812464	10812568	.	-	.	transcript_id "file_1_file_1_jg5255.t1"; gene_id "file_1_file_1_jg5255";
dmelr6.33_0	AUGUSTUS	intron	10812569	10813300	.	-	.	transcript_id "file_1_file_1_jg5255.t1"; gene_id "file_1_file_1_jg5255";
dmelr6.33_0	AUGUSTUS	CDS	10813301	10813445	1	-	1	transcript_id "file_1_file_1_jg5255.t1"; gene_id "file_1_file_1_jg5255";
dmelr6.33_0	AUGUSTUS	exon	10813301	10813445	.	-	.	transcript_id "file_1_file_1_jg5255.t1"; gene_id "file_1_file_1_jg5255";
dmelr6.33_0	AUGUSTUS	intron	10813446	10816023	.	-	.	transcript_id "file_1_file_1_jg5255.t1"; gene_id "file_1_file_1_jg5255";
dmelr6.33_0	AUGUSTUS	CDS	10816024	10816233	1	-	1	transcript_id "file_1_file_1_jg5255.t1"; gene_id "file_1_file_1_jg5255";
dmelr6.33_0	AUGUSTUS	exon	10816024	10816233	.	-	.	transcript_id "file_1_file_1_jg5255.t1"; gene_id "file_1_file_1_jg5255";
dmelr6.33_0	AUGUSTUS	intron	10816234	10816962	.	-	.	transcript_id "file_1_file_1_jg5255.t1"; gene_id "file_1_file_1_jg5255";
dmelr6.33_0	AUGUSTUS	CDS	10816963	10817144	1	-	0	transcript_id "file_1_file_1_jg5255.t1"; gene_id "file_1_file_1_jg5255";
dmelr6.33_0	AUGUSTUS	exon	10816963	10817144	.	-	.	transcript_id "file_1_file_1_jg5255.t1"; gene_id "file_1_file_1_jg5255";
dmelr6.33_0	AUGUSTUS	intron	10817145	10818391	.	-	.	transcript_id "file_1_file_1_jg5255.t1"; gene_id "file_1_file_1_jg5255";
dmelr6.33_0	AUGUSTUS	CDS	10818392	10818566	1	-	1	transcript_id "file_1_file_1_jg5255.t1"; gene_id "file_1_file_1_jg5255";
dmelr6.33_0	AUGUSTUS	exon	10818392	10818566	.	-	.	transcript_id "file_1_file_1_jg5255.t1"; gene_id "file_1_file_1_jg5255";
dmelr6.33_0	AUGUSTUS	intron	10818567	10818639	.	-	.	transcript_id "file_1_file_1_jg5255.t1"; gene_id "file_1_file_1_jg5255";
dmelr6.33_0	AUGUSTUS	transcript	10804519	10818755	.	-	.	transcript_id "file_1_file_1_jg5255.t1"; gene_id "file_1_file_1_jg5255"
dmelr6.33_0	AUGUSTUS	gene	10804519	10818755	.	-	.	jg5255
dmelr6.33_0	AUGUSTUS	CDS	10818640	10818755	1	-	0	transcript_id "file_1_file_1_jg5255.t1"; gene_id "file_1_file_1_jg5255";
dmelr6.33_0	AUGUSTUS	exon	10818640	10818755	.	-	.	transcript_id "file_1_file_1_jg5255.t1"; gene_id "file_1_file_1_jg5255";
dmelr6.33_0	AUGUSTUS	start_codon	10818753	10818755	.	-	0	transcript_id "file_1_file_1_jg5255.t1"; gene_id "file_1_file_1_jg5255";
dmelr6.33_5	AUGUSTUS	start_codon	18372133	18372135	.	+	0	transcript_id "file_1_file_1_jg8601.t1"; gene_id "file_1_file_1_jg8601";
dmelr6.33_5	AUGUSTUS	CDS	18372133	18372432	1	+	0	transcript_id "file_1_file_1_jg8601.t1"; gene_id "file_1_file_1_jg8601";
dmelr6.33_5	AUGUSTUS	exon	18372133	18372432	.	+	.	transcript_id "file_1_file_1_jg8601.t1"; gene_id "file_1_file_1_jg8601";
dmelr6.33_5	AUGUSTUS	intron	18372433	18373033	.	+	.	transcript_id "file_1_file_1_jg8601.t1"; gene_id "file_1_file_1_jg8601";
dmelr6.33_5	AUGUSTUS	CDS	18373034	18373213	1	+	0	transcript_id "file_1_file_1_jg8601.t1"; gene_id "file_1_file_1_jg8601";
dmelr6.33_5	AUGUSTUS	exon	18373034	18373213	.	+	.	transcript_id "file_1_file_1_jg8601.t1"; gene_id "file_1_file_1_jg8601";
dmelr6.33_5	AUGUSTUS	intron	18373214	18373286	.	+	.	transcript_id "file_1_file_1_jg8601.t1"; gene_id "file_1_file_1_jg8601";
dmelr6.33_5	AUGUSTUS	CDS	18373287	18373455	1	+	0	transcript_id "file_1_file_1_jg8601.t1"; gene_id "file_1_file_1_jg8601";
dmelr6.33_5	AUGUSTUS	exon	18373287	18373455	.	+	.	transcript_id "file_1_file_1_jg8601.t1"; gene_id "file_1_file_1_jg8601";
dmelr6.33_5	AUGUSTUS	intron	18373456	18375248	.	+	.	transcript_id "file_1_file_1_jg8601.t1"; gene_id "file_1_file_1_jg8601";
dmelr6.33_5	AUGUSTUS	CDS	18375249	18375386	1	+	2	transcript_id "file_1_file_1_jg8601.t1"; gene_id "file_1_file_1_jg8601";
dmelr6.33_5	AUGUSTUS	exon	18375249	18375386	.	+	.	transcript_id "file_1_file_1_jg8601.t1"; gene_id "file_1_file_1_jg8601";
dmelr6.33_5	AUGUSTUS	intron	18375387	18375842	.	+	.	transcript_id "file_1_file_1_jg8601.t1"; gene_id "file_1_file_1_jg8601";
dmelr6.33_5	AUGUSTUS	transcript	18372133	18376051	.	+	.	transcript_id "file_1_file_1_jg8601.t1"; gene_id "file_1_file_1_jg8601"
dmelr6.33_5	AUGUSTUS	gene	18372133	18376051	.	+	.	jg8601
dmelr6.33_5	AUGUSTUS	CDS	18375843	18376051	1	+	2	transcript_id "file_1_file_1_jg8601.t1"; gene_id "file_1_file_1_jg8601";
dmelr6.33_5	AUGUSTUS	exon	18375843	18376051	.	+	.	transcript_id "file_1_file_1_jg8601.t1"; gene_id "file_1_file_1_jg8601";
dmelr6.33_5	AUGUSTUS	stop_codon	18376049	18376051	.	+	0	transcript_id "file_1_file_1_jg8601.t1"; gene_id "file_1_file_1_jg8601";
dmelr6.33_2	AUGUSTUS	stop_codon	11100682	11100684	.	-	0	transcript_id "file_1_file_1_jg13388.t1"; gene_id "file_1_file_1_jg13388";
dmelr6.33_2	AUGUSTUS	CDS	11100682	11100983	1	-	2	transcript_id "file_1_file_1_jg13388.t1"; gene_id "file_1_file_1_jg13388";
dmelr6.33_2	AUGUSTUS	exon	11100682	11100983	.	-	.	transcript_id "file_1_file_1_jg13388.t1"; gene_id "file_1_file_1_jg13388";
dmelr6.33_2	AUGUSTUS	intron	11100984	11101044	.	-	.	transcript_id "file_1_file_1_jg13388.t1"; gene_id "file_1_file_1_jg13388";
dmelr6.33_2	AUGUSTUS	CDS	11101045	11101216	1	-	0	transcript_id "file_1_file_1_jg13388.t1"; gene_id "file_1_file_1_jg13388";
dmelr6.33_2	AUGUSTUS	exon	11101045	11101216	.	-	.	transcript_id "file_1_file_1_jg13388.t1"; gene_id "file_1_file_1_jg13388";
dmelr6.33_2	AUGUSTUS	intron	11101217	11101272	.	-	.	transcript_id "file_1_file_1_jg13388.t1"; gene_id "file_1_file_1_jg13388";
dmelr6.33_2	AUGUSTUS	CDS	11101273	11101435	1	-	1	transcript_id "file_1_file_1_jg13388.t1"; gene_id "file_1_file_1_jg13388";
dmelr6.33_2	AUGUSTUS	exon	11101273	11101435	.	-	.	transcript_id "file_1_file_1_jg13388.t1"; gene_id "file_1_file_1_jg13388";
dmelr6.33_2	AUGUSTUS	intron	11101436	11101502	.	-	.	transcript_id "file_1_file_1_jg13388.t1"; gene_id "file_1_file_1_jg13388";
dmelr6.33_2	AUGUSTUS	transcript	11100682	11101675	.	-	.	transcript_id "file_1_file_1_jg13388.t1"; gene_id "file_1_file_1_jg13388"
dmelr6.33_2	AUGUSTUS	gene	11100682	11101675	.	-	.	jg13388
dmelr6.33_2	AUGUSTUS	CDS	11101503	11101675	1	-	0	transcript_id "file_1_file_1_jg13388.t1"; gene_id "file_1_file_1_jg13388";
dmelr6.33_2	AUGUSTUS	exon	11101503	11101675	.	-	.	transcript_id "file_1_file_1_jg13388.t1"; gene_id "file_1_file_1_jg13388";
dmelr6.33_2	AUGUSTUS	start_codon	11101673	11101675	.	-	0	transcript_id "file_1_file_1_jg13388.t1"; gene_id "file_1_file_1_jg13388";
dmelr6.33_0	AUGUSTUS	stop_codon	11485177	11485179	.	-	0	transcript_id "file_1_file_1_jg5335.t1"; gene_id "file_1_file_1_jg5335";
dmelr6.33_0	AUGUSTUS	CDS	11485177	11485677	0.89	-	0	transcript_id "file_1_file_1_jg5335.t1"; gene_id "file_1_file_1_jg5335";
dmelr6.33_0	AUGUSTUS	exon	11485177	11485677	.	-	.	transcript_id "file_1_file_1_jg5335.t1"; gene_id "file_1_file_1_jg5335";
dmelr6.33_0	AUGUSTUS	intron	11485678	11486324	.	-	.	transcript_id "file_1_file_1_jg5335.t1"; gene_id "file_1_file_1_jg5335";
dmelr6.33_0	AUGUSTUS	transcript	11485177	11486729	.	-	.	transcript_id "file_1_file_1_jg5335.t1"; gene_id "file_1_file_1_jg5335"
dmelr6.33_0	AUGUSTUS	gene	11485177	11486729	.	-	.	jg5335
dmelr6.33_0	AUGUSTUS	CDS	11486325	11486729	0.76	-	0	transcript_id "file_1_file_1_jg5335.t1"; gene_id "file_1_file_1_jg5335";
dmelr6.33_0	AUGUSTUS	exon	11486325	11486729	.	-	.	transcript_id "file_1_file_1_jg5335.t1"; gene_id "file_1_file_1_jg5335";
dmelr6.33_0	AUGUSTUS	start_codon	11486727	11486729	.	-	0	transcript_id "file_1_file_1_jg5335.t1"; gene_id "file_1_file_1_jg5335";
dmelr6.33_5	AUGUSTUS	stop_codon	19245272	19245274	.	-	0	transcript_id "file_1_file_1_jg8721.t1"; gene_id "file_1_file_1_jg8721";
dmelr6.33_5	AUGUSTUS	CDS	19245272	19246395	1	-	2	transcript_id "file_1_file_1_jg8721.t1"; gene_id "file_1_file_1_jg8721";
dmelr6.33_5	AUGUSTUS	exon	19245272	19246395	.	-	.	transcript_id "file_1_file_1_jg8721.t1"; gene_id "file_1_file_1_jg8721";
dmelr6.33_5	AUGUSTUS	intron	19246396	19246736	.	-	.	transcript_id "file_1_file_1_jg8721.t1"; gene_id "file_1_file_1_jg8721";
dmelr6.33_5	AUGUSTUS	CDS	19246737	19246994	1	-	2	transcript_id "file_1_file_1_jg8721.t1"; gene_id "file_1_file_1_jg8721";
dmelr6.33_5	AUGUSTUS	exon	19246737	19246994	.	-	.	transcript_id "file_1_file_1_jg8721.t1"; gene_id "file_1_file_1_jg8721";
dmelr6.33_5	AUGUSTUS	intron	19246995	19247053	.	-	.	transcript_id "file_1_file_1_jg8721.t1"; gene_id "file_1_file_1_jg8721";
dmelr6.33_5	AUGUSTUS	transcript	19245272	19247114	.	-	.	transcript_id "file_1_file_1_jg8721.t1"; gene_id "file_1_file_1_jg8721"
dmelr6.33_5	AUGUSTUS	gene	19245272	19247114	.	-	.	jg8721
dmelr6.33_5	AUGUSTUS	CDS	19247054	19247114	1	-	0	transcript_id "file_1_file_1_jg8721.t1"; gene_id "file_1_file_1_jg8721";
dmelr6.33_5	AUGUSTUS	exon	19247054	19247114	.	-	.	transcript_id "file_1_file_1_jg8721.t1"; gene_id "file_1_file_1_jg8721";
dmelr6.33_5	AUGUSTUS	start_codon	19247112	19247114	.	-	0	transcript_id "file_1_file_1_jg8721.t1"; gene_id "file_1_file_1_jg8721";
dmelr6.33_2	AUGUSTUS	stop_codon	182654	182656	.	-	0	transcript_id "file_1_file_1_jg12056.t1"; gene_id "file_1_file_1_jg12056";
dmelr6.33_2	AUGUSTUS	CDS	182654	183235	1	-	0	transcript_id "file_1_file_1_jg12056.t1"; gene_id "file_1_file_1_jg12056";
dmelr6.33_2	AUGUSTUS	exon	182654	183235	.	-	.	transcript_id "file_1_file_1_jg12056.t1"; gene_id "file_1_file_1_jg12056";
dmelr6.33_2	AUGUSTUS	transcript	182654	183235	.	-	.	transcript_id "file_1_file_1_jg12056.t1"; gene_id "file_1_file_1_jg12056"
dmelr6.33_2	AUGUSTUS	gene	182654	183235	.	-	.	jg12056
dmelr6.33_2	AUGUSTUS	start_codon	183233	183235	.	-	0	transcript_id "file_1_file_1_jg12056.t1"; gene_id "file_1_file_1_jg12056";
dmelr6.33_1	AUGUSTUS	stop_codon	17735316	17735318	.	-	0	transcript_id "file_1_file_1_jg10891.t1"; gene_id "file_1_file_1_jg10891";
dmelr6.33_1	AUGUSTUS	CDS	17735316	17736276	1	-	1	transcript_id "file_1_file_1_jg10891.t1"; gene_id "file_1_file_1_jg10891";
dmelr6.33_1	AUGUSTUS	exon	17735316	17736276	.	-	.	transcript_id "file_1_file_1_jg10891.t1"; gene_id "file_1_file_1_jg10891";
dmelr6.33_1	AUGUSTUS	intron	17736277	17736331	.	-	.	transcript_id "file_1_file_1_jg10891.t1"; gene_id "file_1_file_1_jg10891";
dmelr6.33_1	AUGUSTUS	transcript	17735316	17737005	.	-	.	transcript_id "file_1_file_1_jg10891.t1"; gene_id "file_1_file_1_jg10891"
dmelr6.33_1	AUGUSTUS	gene	17735316	17737005	.	-	.	jg10891
dmelr6.33_1	AUGUSTUS	CDS	17736332	17737005	1	-	0	transcript_id "file_1_file_1_jg10891.t1"; gene_id "file_1_file_1_jg10891";
dmelr6.33_1	AUGUSTUS	exon	17736332	17737005	.	-	.	transcript_id "file_1_file_1_jg10891.t1"; gene_id "file_1_file_1_jg10891";
dmelr6.33_1	AUGUSTUS	start_codon	17737003	17737005	.	-	0	transcript_id "file_1_file_1_jg10891.t1"; gene_id "file_1_file_1_jg10891";
dmelr6.33_3	AUGUSTUS	stop_codon	8388539	8388541	.	-	0	transcript_id "file_1_file_1_jg787.t2"; gene_id "file_1_file_1_jg787";
dmelr6.33_3	AUGUSTUS	CDS	8388539	8388800	0.78	-	1	transcript_id "file_1_file_1_jg787.t2"; gene_id "file_1_file_1_jg787";
dmelr6.33_3	AUGUSTUS	exon	8388539	8388800	.	-	.	transcript_id "file_1_file_1_jg787.t2"; gene_id "file_1_file_1_jg787";
dmelr6.33_3	AUGUSTUS	intron	8388801	8389976	.	-	.	transcript_id "file_1_file_1_jg787.t2"; gene_id "file_1_file_1_jg787";
dmelr6.33_3	AUGUSTUS	CDS	8389977	8390010	1	-	2	transcript_id "file_1_file_1_jg787.t2"; gene_id "file_1_file_1_jg787";
dmelr6.33_3	AUGUSTUS	exon	8389977	8390010	.	-	.	transcript_id "file_1_file_1_jg787.t2"; gene_id "file_1_file_1_jg787";
dmelr6.33_3	AUGUSTUS	intron	8390011	8391286	.	-	.	transcript_id "file_1_file_1_jg787.t2"; gene_id "file_1_file_1_jg787";
dmelr6.33_3	AUGUSTUS	CDS	8391287	8391400	1	-	2	transcript_id "file_1_file_1_jg787.t2"; gene_id "file_1_file_1_jg787";
dmelr6.33_3	AUGUSTUS	exon	8391287	8391400	.	-	.	transcript_id "file_1_file_1_jg787.t2"; gene_id "file_1_file_1_jg787";
dmelr6.33_3	AUGUSTUS	intron	8391401	8392001	.	-	.	transcript_id "file_1_file_1_jg787.t2"; gene_id "file_1_file_1_jg787";
dmelr6.33_3	AUGUSTUS	CDS	8392002	8392175	1	-	2	transcript_id "file_1_file_1_jg787.t2"; gene_id "file_1_file_1_jg787";
dmelr6.33_3	AUGUSTUS	exon	8392002	8392175	.	-	.	transcript_id "file_1_file_1_jg787.t2"; gene_id "file_1_file_1_jg787";
dmelr6.33_3	AUGUSTUS	intron	8392176	8393330	.	-	.	transcript_id "file_1_file_1_jg787.t2"; gene_id "file_1_file_1_jg787";
dmelr6.33_3	AUGUSTUS	CDS	8393331	8393489	1	-	2	transcript_id "file_1_file_1_jg787.t2"; gene_id "file_1_file_1_jg787";
dmelr6.33_3	AUGUSTUS	exon	8393331	8393489	.	-	.	transcript_id "file_1_file_1_jg787.t2"; gene_id "file_1_file_1_jg787";
dmelr6.33_3	AUGUSTUS	intron	8393490	8394894	.	-	.	transcript_id "file_1_file_1_jg787.t2"; gene_id "file_1_file_1_jg787";
dmelr6.33_3	AUGUSTUS	CDS	8394895	8395058	1	-	1	transcript_id "file_1_file_1_jg787.t2"; gene_id "file_1_file_1_jg787";
dmelr6.33_3	AUGUSTUS	exon	8394895	8395058	.	-	.	transcript_id "file_1_file_1_jg787.t2"; gene_id "file_1_file_1_jg787";
dmelr6.33_3	AUGUSTUS	intron	8395059	8397453	.	-	.	transcript_id "file_1_file_1_jg787.t2"; gene_id "file_1_file_1_jg787";
dmelr6.33_3	AUGUSTUS	CDS	8397454	8397574	1	-	2	transcript_id "file_1_file_1_jg787.t2"; gene_id "file_1_file_1_jg787";
dmelr6.33_3	AUGUSTUS	exon	8397454	8397574	.	-	.	transcript_id "file_1_file_1_jg787.t2"; gene_id "file_1_file_1_jg787";
dmelr6.33_3	AUGUSTUS	intron	8397575	8397650	.	-	.	transcript_id "file_1_file_1_jg787.t2"; gene_id "file_1_file_1_jg787";
dmelr6.33_3	AUGUSTUS	CDS	8397651	8397762	1	-	0	transcript_id "file_1_file_1_jg787.t2"; gene_id "file_1_file_1_jg787";
dmelr6.33_3	AUGUSTUS	exon	8397651	8397762	.	-	.	transcript_id "file_1_file_1_jg787.t2"; gene_id "file_1_file_1_jg787";
dmelr6.33_3	AUGUSTUS	intron	8397763	8397965	.	-	.	transcript_id "file_1_file_1_jg787.t2"; gene_id "file_1_file_1_jg787";
dmelr6.33_3	AUGUSTUS	CDS	8397966	8398114	1	-	2	transcript_id "file_1_file_1_jg787.t2"; gene_id "file_1_file_1_jg787";
dmelr6.33_3	AUGUSTUS	exon	8397966	8398114	.	-	.	transcript_id "file_1_file_1_jg787.t2"; gene_id "file_1_file_1_jg787";
dmelr6.33_3	AUGUSTUS	intron	8398115	8398561	.	-	.	transcript_id "file_1_file_1_jg787.t2"; gene_id "file_1_file_1_jg787";
dmelr6.33_3	AUGUSTUS	CDS	8398562	8398756	1	-	2	transcript_id "file_1_file_1_jg787.t2"; gene_id "file_1_file_1_jg787";
dmelr6.33_3	AUGUSTUS	exon	8398562	8398756	.	-	.	transcript_id "file_1_file_1_jg787.t2"; gene_id "file_1_file_1_jg787";
dmelr6.33_3	AUGUSTUS	intron	8398757	8399045	.	-	.	transcript_id "file_1_file_1_jg787.t2"; gene_id "file_1_file_1_jg787";
dmelr6.33_3	AUGUSTUS	CDS	8399046	8399189	1	-	2	transcript_id "file_1_file_1_jg787.t2"; gene_id "file_1_file_1_jg787";
dmelr6.33_3	AUGUSTUS	exon	8399046	8399189	.	-	.	transcript_id "file_1_file_1_jg787.t2"; gene_id "file_1_file_1_jg787";
dmelr6.33_3	AUGUSTUS	intron	8399190	8399310	.	-	.	transcript_id "file_1_file_1_jg787.t2"; gene_id "file_1_file_1_jg787";
dmelr6.33_3	AUGUSTUS	CDS	8399311	8399551	1	-	0	transcript_id "file_1_file_1_jg787.t2"; gene_id "file_1_file_1_jg787";
dmelr6.33_3	AUGUSTUS	exon	8399311	8399551	.	-	.	transcript_id "file_1_file_1_jg787.t2"; gene_id "file_1_file_1_jg787";
dmelr6.33_3	AUGUSTUS	intron	8399552	8402747	.	-	.	transcript_id "file_1_file_1_jg787.t2"; gene_id "file_1_file_1_jg787";
dmelr6.33_3	AUGUSTUS	CDS	8402748	8402875	1	-	2	transcript_id "file_1_file_1_jg787.t2"; gene_id "file_1_file_1_jg787";
dmelr6.33_3	AUGUSTUS	exon	8402748	8402875	.	-	.	transcript_id "file_1_file_1_jg787.t2"; gene_id "file_1_file_1_jg787";
dmelr6.33_3	AUGUSTUS	intron	8402876	8407008	.	-	.	transcript_id "file_1_file_1_jg787.t2"; gene_id "file_1_file_1_jg787";
dmelr6.33_3	AUGUSTUS	transcript	8388539	8407027	.	-	.	transcript_id "file_1_file_1_jg787.t2"; gene_id "file_1_file_1_jg787"
dmelr6.33_3	AUGUSTUS	CDS	8407009	8407027	0.86	-	0	transcript_id "file_1_file_1_jg787.t2"; gene_id "file_1_file_1_jg787";
dmelr6.33_3	AUGUSTUS	exon	8407009	8407027	.	-	.	transcript_id "file_1_file_1_jg787.t2"; gene_id "file_1_file_1_jg787";
dmelr6.33_3	AUGUSTUS	start_codon	8407025	8407027	.	-	0	transcript_id "file_1_file_1_jg787.t2"; gene_id "file_1_file_1_jg787";
dmelr6.33_1	GeneMark.hmm	start_codon	10127206	10127208	.	+	0	gene_id "file_1_file_2_3615_g"; transcript_id "file_1_file_2_3615_t"; count "file_1_file_2_1_1";
dmelr6.33_1	GeneMark.hmm	CDS	10127206	10127577	.	+	0	gene_id "file_1_file_2_3615_g"; transcript_id "file_1_file_2_3615_t"; evidence "file_1_file_2_1_1"; cds_type "file_1_file_2_Initial"; count "file_1_file_2_1_13"; anchored "file_1_file_2_1_1";
dmelr6.33_1	GeneMark.hmm	exon	10127206	10127577	0	+	.	gene_id "file_1_file_2_3615_g"; transcript_id "file_1_file_2_3615_t"; evidence "file_1_file_2_1_1"; cds_type "file_1_file_2_Initial"; count "file_1_file_2_1_13"; anchored "file_1_file_2_1_1";
dmelr6.33_1	GeneMark.hmm	CDS	10128581	10128692	.	+	0	gene_id "file_1_file_2_3615_g"; transcript_id "file_1_file_2_3615_t"; evidence "file_1_file_2_1_1"; cds_type "file_1_file_2_Internal"; count "file_1_file_2_2_13"; anchored "file_1_file_2_1_1";
dmelr6.33_1	GeneMark.hmm	exon	10128581	10128692	0	+	.	gene_id "file_1_file_2_3615_g"; transcript_id "file_1_file_2_3615_t"; evidence "file_1_file_2_1_1"; cds_type "file_1_file_2_Internal"; count "file_1_file_2_2_13"; anchored "file_1_file_2_1_1";
dmelr6.33_1	GeneMark.hmm	CDS	10128784	10129029	.	+	2	gene_id "file_1_file_2_3615_g"; transcript_id "file_1_file_2_3615_t"; evidence "file_1_file_2_1_1"; cds_type "file_1_file_2_Internal"; count "file_1_file_2_3_13"; anchored "file_1_file_2_1_1";
dmelr6.33_1	GeneMark.hmm	exon	10128784	10129029	0	+	.	gene_id "file_1_file_2_3615_g"; transcript_id "file_1_file_2_3615_t"; evidence "file_1_file_2_1_1"; cds_type "file_1_file_2_Internal"; count "file_1_file_2_3_13"; anchored "file_1_file_2_1_1";
dmelr6.33_1	GeneMark.hmm	CDS	10131622	10131694	.	+	2	gene_id "file_1_file_2_3615_g"; transcript_id "file_1_file_2_3615_t"; evidence "file_1_file_2_1_1"; cds_type "file_1_file_2_Internal"; count "file_1_file_2_4_13"; anchored "file_1_file_2_1_1";
dmelr6.33_1	GeneMark.hmm	exon	10131622	10131694	0	+	.	gene_id "file_1_file_2_3615_g"; transcript_id "file_1_file_2_3615_t"; evidence "file_1_file_2_1_1"; cds_type "file_1_file_2_Internal"; count "file_1_file_2_4_13"; anchored "file_1_file_2_1_1";
dmelr6.33_1	GeneMark.hmm	CDS	10131774	10132160	.	+	1	gene_id "file_1_file_2_3615_g"; transcript_id "file_1_file_2_3615_t"; evidence "file_1_file_2_1_1"; cds_type "file_1_file_2_Internal"; count "file_1_file_2_5_13"; anchored "file_1_file_2_1_1";
dmelr6.33_1	GeneMark.hmm	exon	10131774	10132160	0	+	.	gene_id "file_1_file_2_3615_g"; transcript_id "file_1_file_2_3615_t"; evidence "file_1_file_2_1_1"; cds_type "file_1_file_2_Internal"; count "file_1_file_2_5_13"; anchored "file_1_file_2_1_1";
dmelr6.33_1	GeneMark.hmm	CDS	10132305	10132449	.	+	1	gene_id "file_1_file_2_3615_g"; transcript_id "file_1_file_2_3615_t"; evidence "file_1_file_2_1_1"; cds_type "file_1_file_2_Internal"; count "file_1_file_2_6_13"; anchored "file_1_file_2_1_1";
dmelr6.33_1	GeneMark.hmm	exon	10132305	10132449	0	+	.	gene_id "file_1_file_2_3615_g"; transcript_id "file_1_file_2_3615_t"; evidence "file_1_file_2_1_1"; cds_type "file_1_file_2_Internal"; count "file_1_file_2_6_13"; anchored "file_1_file_2_1_1";
dmelr6.33_1	GeneMark.hmm	CDS	10132750	10133223	.	+	0	gene_id "file_1_file_2_3615_g"; transcript_id "file_1_file_2_3615_t"; evidence "file_1_file_2_1_1"; cds_type "file_1_file_2_Internal"; count "file_1_file_2_7_13"; anchored "file_1_file_2_1_1";
dmelr6.33_1	GeneMark.hmm	exon	10132750	10133223	0	+	.	gene_id "file_1_file_2_3615_g"; transcript_id "file_1_file_2_3615_t"; evidence "file_1_file_2_1_1"; cds_type "file_1_file_2_Internal"; count "file_1_file_2_7_13"; anchored "file_1_file_2_1_1";
dmelr6.33_1	GeneMark.hmm	CDS	10133842	10134017	.	+	0	gene_id "file_1_file_2_3615_g"; transcript_id "file_1_file_2_3615_t"; evidence "file_1_file_2_1_1"; cds_type "file_1_file_2_Internal"; count "file_1_file_2_8_13"; anchored "file_1_file_2_1_1";
dmelr6.33_1	GeneMark.hmm	exon	10133842	10134017	0	+	.	gene_id "file_1_file_2_3615_g"; transcript_id "file_1_file_2_3615_t"; evidence "file_1_file_2_1_1"; cds_type "file_1_file_2_Internal"; count "file_1_file_2_8_13"; anchored "file_1_file_2_1_1";
dmelr6.33_1	GeneMark.hmm	CDS	10135274	10135399	.	+	1	gene_id "file_1_file_2_3615_g"; transcript_id "file_1_file_2_3615_t"; evidence "file_1_file_2_1_1"; cds_type "file_1_file_2_Internal"; count "file_1_file_2_9_13"; anchored "file_1_file_2_1_1";
dmelr6.33_1	GeneMark.hmm	exon	10135274	10135399	0	+	.	gene_id "file_1_file_2_3615_g"; transcript_id "file_1_file_2_3615_t"; evidence "file_1_file_2_1_1"; cds_type "file_1_file_2_Internal"; count "file_1_file_2_9_13"; anchored "file_1_file_2_1_1";
dmelr6.33_1	GeneMark.hmm	CDS	10135468	10135672	.	+	1	gene_id "file_1_file_2_3615_g"; transcript_id "file_1_file_2_3615_t"; evidence "file_1_file_2_1_1"; cds_type "file_1_file_2_Internal"; count "file_1_file_2_10_13"; anchored "file_1_file_2_1_1";
dmelr6.33_1	GeneMark.hmm	exon	10135468	10135672	0	+	.	gene_id "file_1_file_2_3615_g"; transcript_id "file_1_file_2_3615_t"; evidence "file_1_file_2_1_1"; cds_type "file_1_file_2_Internal"; count "file_1_file_2_10_13"; anchored "file_1_file_2_1_1";
dmelr6.33_1	GeneMark.hmm	CDS	10135742	10135857	.	+	0	gene_id "file_1_file_2_3615_g"; transcript_id "file_1_file_2_3615_t"; evidence "file_1_file_2_1_1"; cds_type "file_1_file_2_Internal"; count "file_1_file_2_11_13"; anchored "file_1_file_2_1_1";
dmelr6.33_1	GeneMark.hmm	exon	10135742	10135857	0	+	.	gene_id "file_1_file_2_3615_g"; transcript_id "file_1_file_2_3615_t"; evidence "file_1_file_2_1_1"; cds_type "file_1_file_2_Internal"; count "file_1_file_2_11_13"; anchored "file_1_file_2_1_1";
dmelr6.33_1	GeneMark.hmm	CDS	10136461	10136535	.	+	1	gene_id "file_1_file_2_3615_g"; transcript_id "file_1_file_2_3615_t"; evidence "file_1_file_2_1_1"; cds_type "file_1_file_2_Internal"; count "file_1_file_2_12_13"; anchored "file_1_file_2_1_1";
dmelr6.33_1	GeneMark.hmm	exon	10136461	10136535	0	+	.	gene_id "file_1_file_2_3615_g"; transcript_id "file_1_file_2_3615_t"; evidence "file_1_file_2_1_1"; cds_type "file_1_file_2_Internal"; count "file_1_file_2_12_13"; anchored "file_1_file_2_1_1";
dmelr6.33_1	GeneMark.hmm	CDS	10136595	10137012	.	+	1	gene_id "file_1_file_2_3615_g"; transcript_id "file_1_file_2_3615_t"; evidence "file_1_file_2_1_1"; cds_type "file_1_file_2_Terminal"; count "file_1_file_2_13_13"; anchored "file_1_file_2_1_1";
dmelr6.33_1	GeneMark.hmm	exon	10136595	10137012	0	+	.	gene_id "file_1_file_2_3615_g"; transcript_id "file_1_file_2_3615_t"; evidence "file_1_file_2_1_1"; cds_type "file_1_file_2_Terminal"; count "file_1_file_2_13_13"; anchored "file_1_file_2_1_1";
dmelr6.33_1	GeneMark.hmm	stop_codon	10137010	10137012	.	+	0	gene_id "file_1_file_2_3615_g"; transcript_id "file_1_file_2_3615_t"; count "file_1_file_2_1_1";
dmelr6.33_3	AUGUSTUS	start_codon	27239274	27239276	.	+	0	transcript_id "file_1_file_1_jg3250.t1"; gene_id "file_1_file_1_jg3250";
dmelr6.33_3	AUGUSTUS	CDS	27239274	27241103	1	+	0	transcript_id "file_1_file_1_jg3250.t1"; gene_id "file_1_file_1_jg3250";
dmelr6.33_3	AUGUSTUS	exon	27239274	27241103	.	+	.	transcript_id "file_1_file_1_jg3250.t1"; gene_id "file_1_file_1_jg3250";
dmelr6.33_3	AUGUSTUS	transcript	27239274	27241103	.	+	.	transcript_id "file_1_file_1_jg3250.t1"; gene_id "file_1_file_1_jg3250"
dmelr6.33_3	AUGUSTUS	gene	27239274	27241103	.	+	.	jg3250
dmelr6.33_3	AUGUSTUS	stop_codon	27241101	27241103	.	+	0	transcript_id "file_1_file_1_jg3250.t1"; gene_id "file_1_file_1_jg3250";
dmelr6.33_0	AUGUSTUS	start_codon	15109567	15109569	.	+	0	transcript_id "file_1_file_1_jg5714.t1"; gene_id "file_1_file_1_jg5714";
dmelr6.33_0	AUGUSTUS	CDS	15109567	15110526	0.69	+	0	transcript_id "file_1_file_1_jg5714.t1"; gene_id "file_1_file_1_jg5714";
dmelr6.33_0	AUGUSTUS	exon	15109567	15110526	.	+	.	transcript_id "file_1_file_1_jg5714.t1"; gene_id "file_1_file_1_jg5714";
dmelr6.33_0	AUGUSTUS	intron	15110527	15112092	.	+	.	transcript_id "file_1_file_1_jg5714.t1"; gene_id "file_1_file_1_jg5714";
dmelr6.33_0	AUGUSTUS	transcript	15109567	15112914	.	+	.	transcript_id "file_1_file_1_jg5714.t1"; gene_id "file_1_file_1_jg5714"
dmelr6.33_0	AUGUSTUS	gene	15109567	15112914	.	+	.	jg5714
dmelr6.33_0	AUGUSTUS	CDS	15112093	15112914	0.87	+	0	transcript_id "file_1_file_1_jg5714.t1"; gene_id "file_1_file_1_jg5714";
dmelr6.33_0	AUGUSTUS	exon	15112093	15112914	.	+	.	transcript_id "file_1_file_1_jg5714.t1"; gene_id "file_1_file_1_jg5714";
dmelr6.33_0	AUGUSTUS	stop_codon	15112912	15112914	.	+	0	transcript_id "file_1_file_1_jg5714.t1"; gene_id "file_1_file_1_jg5714";
dmelr6.33_1	AUGUSTUS	stop_codon	14753472	14753474	.	-	0	transcript_id "file_1_file_1_jg10461.t1"; gene_id "file_1_file_1_jg10461";
dmelr6.33_1	AUGUSTUS	CDS	14753472	14753890	1	-	2	transcript_id "file_1_file_1_jg10461.t1"; gene_id "file_1_file_1_jg10461";
dmelr6.33_1	AUGUSTUS	exon	14753472	14753890	.	-	.	transcript_id "file_1_file_1_jg10461.t1"; gene_id "file_1_file_1_jg10461";
dmelr6.33_1	AUGUSTUS	intron	14753891	14753950	.	-	.	transcript_id "file_1_file_1_jg10461.t1"; gene_id "file_1_file_1_jg10461";
dmelr6.33_1	AUGUSTUS	transcript	14753472	14755574	.	-	.	transcript_id "file_1_file_1_jg10461.t1"; gene_id "file_1_file_1_jg10461"
dmelr6.33_1	AUGUSTUS	gene	14753472	14755574	.	-	.	jg10461
dmelr6.33_1	AUGUSTUS	CDS	14753951	14755574	1	-	0	transcript_id "file_1_file_1_jg10461.t1"; gene_id "file_1_file_1_jg10461";
dmelr6.33_1	AUGUSTUS	exon	14753951	14755574	.	-	.	transcript_id "file_1_file_1_jg10461.t1"; gene_id "file_1_file_1_jg10461";
dmelr6.33_1	AUGUSTUS	start_codon	14755572	14755574	.	-	0	transcript_id "file_1_file_1_jg10461.t1"; gene_id "file_1_file_1_jg10461";
dmelr6.33_1	AUGUSTUS	start_codon	14165278	14165280	.	+	0	transcript_id "file_1_file_1_jg10375.t1"; gene_id "file_1_file_1_jg10375";
dmelr6.33_1	AUGUSTUS	CDS	14165278	14165525	1	+	0	transcript_id "file_1_file_1_jg10375.t1"; gene_id "file_1_file_1_jg10375";
dmelr6.33_1	AUGUSTUS	exon	14165278	14165525	.	+	.	transcript_id "file_1_file_1_jg10375.t1"; gene_id "file_1_file_1_jg10375";
dmelr6.33_1	AUGUSTUS	intron	14165526	14165588	.	+	.	transcript_id "file_1_file_1_jg10375.t1"; gene_id "file_1_file_1_jg10375";
dmelr6.33_1	AUGUSTUS	CDS	14165589	14165724	1	+	1	transcript_id "file_1_file_1_jg10375.t1"; gene_id "file_1_file_1_jg10375";
dmelr6.33_1	AUGUSTUS	exon	14165589	14165724	.	+	.	transcript_id "file_1_file_1_jg10375.t1"; gene_id "file_1_file_1_jg10375";
dmelr6.33_1	AUGUSTUS	intron	14165725	14166142	.	+	.	transcript_id "file_1_file_1_jg10375.t1"; gene_id "file_1_file_1_jg10375";
dmelr6.33_1	AUGUSTUS	transcript	14165278	14166670	.	+	.	transcript_id "file_1_file_1_jg10375.t1"; gene_id "file_1_file_1_jg10375"
dmelr6.33_1	AUGUSTUS	gene	14165278	14166670	.	+	.	jg10375
dmelr6.33_1	AUGUSTUS	CDS	14166143	14166670	1	+	0	transcript_id "file_1_file_1_jg10375.t1"; gene_id "file_1_file_1_jg10375";
dmelr6.33_1	AUGUSTUS	exon	14166143	14166670	.	+	.	transcript_id "file_1_file_1_jg10375.t1"; gene_id "file_1_file_1_jg10375";
dmelr6.33_1	AUGUSTUS	stop_codon	14166668	14166670	.	+	0	transcript_id "file_1_file_1_jg10375.t1"; gene_id "file_1_file_1_jg10375";
dmelr6.33_3	AUGUSTUS	start_codon	233583	233585	.	+	0	transcript_id "file_1_file_1_jg196.t1"; gene_id "file_1_file_1_jg196";
dmelr6.33_3	AUGUSTUS	CDS	233583	234395	1	+	0	transcript_id "file_1_file_1_jg196.t1"; gene_id "file_1_file_1_jg196";
dmelr6.33_3	AUGUSTUS	exon	233583	234395	.	+	.	transcript_id "file_1_file_1_jg196.t1"; gene_id "file_1_file_1_jg196";
dmelr6.33_3	AUGUSTUS	transcript	233583	234395	.	+	.	transcript_id "file_1_file_1_jg196.t1"; gene_id "file_1_file_1_jg196"
dmelr6.33_3	AUGUSTUS	gene	233583	234395	.	+	.	jg196
dmelr6.33_3	AUGUSTUS	stop_codon	234393	234395	.	+	0	transcript_id "file_1_file_1_jg196.t1"; gene_id "file_1_file_1_jg196";
dmelr6.33_3	AUGUSTUS	stop_codon	7250841	7250843	.	-	0	transcript_id "file_1_file_1_jg645.t1"; gene_id "file_1_file_1_jg645";
dmelr6.33_3	AUGUSTUS	CDS	7250841	7250935	1	-	2	transcript_id "file_1_file_1_jg645.t1"; gene_id "file_1_file_1_jg645";
dmelr6.33_3	AUGUSTUS	exon	7250841	7250935	.	-	.	transcript_id "file_1_file_1_jg645.t1"; gene_id "file_1_file_1_jg645";
dmelr6.33_3	AUGUSTUS	intron	7250936	7250995	.	-	.	transcript_id "file_1_file_1_jg645.t1"; gene_id "file_1_file_1_jg645";
dmelr6.33_3	AUGUSTUS	CDS	7250996	7251122	1	-	0	transcript_id "file_1_file_1_jg645.t1"; gene_id "file_1_file_1_jg645";
dmelr6.33_3	AUGUSTUS	exon	7250996	7251122	.	-	.	transcript_id "file_1_file_1_jg645.t1"; gene_id "file_1_file_1_jg645";
dmelr6.33_3	AUGUSTUS	intron	7251123	7251175	.	-	.	transcript_id "file_1_file_1_jg645.t1"; gene_id "file_1_file_1_jg645";
dmelr6.33_3	AUGUSTUS	CDS	7251176	7251240	1	-	2	transcript_id "file_1_file_1_jg645.t1"; gene_id "file_1_file_1_jg645";
dmelr6.33_3	AUGUSTUS	exon	7251176	7251240	.	-	.	transcript_id "file_1_file_1_jg645.t1"; gene_id "file_1_file_1_jg645";
dmelr6.33_3	AUGUSTUS	intron	7251241	7251295	.	-	.	transcript_id "file_1_file_1_jg645.t1"; gene_id "file_1_file_1_jg645";
dmelr6.33_3	AUGUSTUS	CDS	7251296	7251520	1	-	2	transcript_id "file_1_file_1_jg645.t1"; gene_id "file_1_file_1_jg645";
dmelr6.33_3	AUGUSTUS	exon	7251296	7251520	.	-	.	transcript_id "file_1_file_1_jg645.t1"; gene_id "file_1_file_1_jg645";
dmelr6.33_3	AUGUSTUS	intron	7251521	7251803	.	-	.	transcript_id "file_1_file_1_jg645.t1"; gene_id "file_1_file_1_jg645";
dmelr6.33_3	AUGUSTUS	transcript	7250841	7251957	.	-	.	transcript_id "file_1_file_1_jg645.t1"; gene_id "file_1_file_1_jg645"
dmelr6.33_3	AUGUSTUS	gene	7250841	7251957	.	-	.	jg645
dmelr6.33_3	AUGUSTUS	CDS	7251804	7251957	1	-	0	transcript_id "file_1_file_1_jg645.t1"; gene_id "file_1_file_1_jg645";
dmelr6.33_3	AUGUSTUS	exon	7251804	7251957	.	-	.	transcript_id "file_1_file_1_jg645.t1"; gene_id "file_1_file_1_jg645";
dmelr6.33_3	AUGUSTUS	start_codon	7251955	7251957	.	-	0	transcript_id "file_1_file_1_jg645.t1"; gene_id "file_1_file_1_jg645";
dmelr6.33_3	AUGUSTUS	start_codon	16196037	16196039	.	+	0	transcript_id "file_1_file_1_jg1806.t1"; gene_id "file_1_file_1_jg1806";
dmelr6.33_3	AUGUSTUS	CDS	16196037	16196915	1	+	0	transcript_id "file_1_file_1_jg1806.t1"; gene_id "file_1_file_1_jg1806";
dmelr6.33_3	AUGUSTUS	exon	16196037	16196915	.	+	.	transcript_id "file_1_file_1_jg1806.t1"; gene_id "file_1_file_1_jg1806";
dmelr6.33_3	AUGUSTUS	transcript	16196037	16196915	.	+	.	transcript_id "file_1_file_1_jg1806.t1"; gene_id "file_1_file_1_jg1806"
dmelr6.33_3	AUGUSTUS	gene	16196037	16196915	.	+	.	jg1806
dmelr6.33_3	AUGUSTUS	stop_codon	16196913	16196915	.	+	0	transcript_id "file_1_file_1_jg1806.t1"; gene_id "file_1_file_1_jg1806";
dmelr6.33_3	AUGUSTUS	stop_codon	10511377	10511379	.	-	0	transcript_id "file_1_file_1_jg1072.t1"; gene_id "file_1_file_1_jg1072";
dmelr6.33_3	AUGUSTUS	CDS	10511377	10511537	1	-	2	transcript_id "file_1_file_1_jg1072.t1"; gene_id "file_1_file_1_jg1072";
dmelr6.33_3	AUGUSTUS	exon	10511377	10511537	.	-	.	transcript_id "file_1_file_1_jg1072.t1"; gene_id "file_1_file_1_jg1072";
dmelr6.33_3	AUGUSTUS	intron	10511538	10511758	.	-	.	transcript_id "file_1_file_1_jg1072.t1"; gene_id "file_1_file_1_jg1072";
dmelr6.33_3	AUGUSTUS	CDS	10511759	10511817	1	-	1	transcript_id "file_1_file_1_jg1072.t1"; gene_id "file_1_file_1_jg1072";
dmelr6.33_3	AUGUSTUS	exon	10511759	10511817	.	-	.	transcript_id "file_1_file_1_jg1072.t1"; gene_id "file_1_file_1_jg1072";
dmelr6.33_3	AUGUSTUS	intron	10511818	10514267	.	-	.	transcript_id "file_1_file_1_jg1072.t1"; gene_id "file_1_file_1_jg1072";
dmelr6.33_3	AUGUSTUS	CDS	10514268	10514344	1	-	0	transcript_id "file_1_file_1_jg1072.t1"; gene_id "file_1_file_1_jg1072";
dmelr6.33_3	AUGUSTUS	exon	10514268	10514344	.	-	.	transcript_id "file_1_file_1_jg1072.t1"; gene_id "file_1_file_1_jg1072";
dmelr6.33_3	AUGUSTUS	intron	10514345	10521071	.	-	.	transcript_id "file_1_file_1_jg1072.t1"; gene_id "file_1_file_1_jg1072";
dmelr6.33_3	AUGUSTUS	CDS	10521072	10521220	1	-	2	transcript_id "file_1_file_1_jg1072.t1"; gene_id "file_1_file_1_jg1072";
dmelr6.33_3	AUGUSTUS	exon	10521072	10521220	.	-	.	transcript_id "file_1_file_1_jg1072.t1"; gene_id "file_1_file_1_jg1072";
dmelr6.33_3	AUGUSTUS	intron	10521221	10529438	.	-	.	transcript_id "file_1_file_1_jg1072.t1"; gene_id "file_1_file_1_jg1072";
dmelr6.33_3	AUGUSTUS	CDS	10529439	10529462	1	-	2	transcript_id "file_1_file_1_jg1072.t1"; gene_id "file_1_file_1_jg1072";
dmelr6.33_3	AUGUSTUS	exon	10529439	10529462	.	-	.	transcript_id "file_1_file_1_jg1072.t1"; gene_id "file_1_file_1_jg1072";
dmelr6.33_3	AUGUSTUS	intron	10529463	10533910	.	-	.	transcript_id "file_1_file_1_jg1072.t1"; gene_id "file_1_file_1_jg1072";
dmelr6.33_3	AUGUSTUS	CDS	10533911	10534006	1	-	2	transcript_id "file_1_file_1_jg1072.t1"; gene_id "file_1_file_1_jg1072";
dmelr6.33_3	AUGUSTUS	exon	10533911	10534006	.	-	.	transcript_id "file_1_file_1_jg1072.t1"; gene_id "file_1_file_1_jg1072";
dmelr6.33_3	AUGUSTUS	intron	10534007	10548606	.	-	.	transcript_id "file_1_file_1_jg1072.t1"; gene_id "file_1_file_1_jg1072";
dmelr6.33_3	AUGUSTUS	CDS	10548607	10548654	1	-	2	transcript_id "file_1_file_1_jg1072.t1"; gene_id "file_1_file_1_jg1072";
dmelr6.33_3	AUGUSTUS	exon	10548607	10548654	.	-	.	transcript_id "file_1_file_1_jg1072.t1"; gene_id "file_1_file_1_jg1072";
dmelr6.33_3	AUGUSTUS	intron	10548655	10561908	.	-	.	transcript_id "file_1_file_1_jg1072.t1"; gene_id "file_1_file_1_jg1072";
dmelr6.33_3	AUGUSTUS	CDS	10561909	10562032	1	-	0	transcript_id "file_1_file_1_jg1072.t1"; gene_id "file_1_file_1_jg1072";
dmelr6.33_3	AUGUSTUS	exon	10561909	10562032	.	-	.	transcript_id "file_1_file_1_jg1072.t1"; gene_id "file_1_file_1_jg1072";
dmelr6.33_3	AUGUSTUS	intron	10562033	10585742	.	-	.	transcript_id "file_1_file_1_jg1072.t1"; gene_id "file_1_file_1_jg1072";
dmelr6.33_3	AUGUSTUS	CDS	10585743	10585928	1	-	0	transcript_id "file_1_file_1_jg1072.t1"; gene_id "file_1_file_1_jg1072";
dmelr6.33_3	AUGUSTUS	exon	10585743	10585928	.	-	.	transcript_id "file_1_file_1_jg1072.t1"; gene_id "file_1_file_1_jg1072";
dmelr6.33_3	AUGUSTUS	intron	10585929	10591408	.	-	.	transcript_id "file_1_file_1_jg1072.t1"; gene_id "file_1_file_1_jg1072";
dmelr6.33_3	AUGUSTUS	CDS	10591409	10591459	1	-	0	transcript_id "file_1_file_1_jg1072.t1"; gene_id "file_1_file_1_jg1072";
dmelr6.33_3	AUGUSTUS	exon	10591409	10591459	.	-	.	transcript_id "file_1_file_1_jg1072.t1"; gene_id "file_1_file_1_jg1072";
dmelr6.33_3	AUGUSTUS	intron	10591460	10593550	.	-	.	transcript_id "file_1_file_1_jg1072.t1"; gene_id "file_1_file_1_jg1072";
dmelr6.33_3	AUGUSTUS	CDS	10593551	10593601	1	-	0	transcript_id "file_1_file_1_jg1072.t1"; gene_id "file_1_file_1_jg1072";
dmelr6.33_3	AUGUSTUS	exon	10593551	10593601	.	-	.	transcript_id "file_1_file_1_jg1072.t1"; gene_id "file_1_file_1_jg1072";
dmelr6.33_3	AUGUSTUS	intron	10593602	10602791	.	-	.	transcript_id "file_1_file_1_jg1072.t1"; gene_id "file_1_file_1_jg1072";
dmelr6.33_3	AUGUSTUS	CDS	10602792	10602933	1	-	1	transcript_id "file_1_file_1_jg1072.t1"; gene_id "file_1_file_1_jg1072";
dmelr6.33_3	AUGUSTUS	exon	10602792	10602933	.	-	.	transcript_id "file_1_file_1_jg1072.t1"; gene_id "file_1_file_1_jg1072";
dmelr6.33_3	AUGUSTUS	intron	10602934	10605087	.	-	.	transcript_id "file_1_file_1_jg1072.t1"; gene_id "file_1_file_1_jg1072";
dmelr6.33_3	AUGUSTUS	CDS	10605088	10605368	1	-	0	transcript_id "file_1_file_1_jg1072.t1"; gene_id "file_1_file_1_jg1072";
dmelr6.33_3	AUGUSTUS	exon	10605088	10605368	.	-	.	transcript_id "file_1_file_1_jg1072.t1"; gene_id "file_1_file_1_jg1072";
dmelr6.33_3	AUGUSTUS	intron	10605369	10612984	.	-	.	transcript_id "file_1_file_1_jg1072.t1"; gene_id "file_1_file_1_jg1072";
dmelr6.33_3	AUGUSTUS	transcript	10511377	10612999	.	-	.	transcript_id "file_1_file_1_jg1072.t1"; gene_id "file_1_file_1_jg1072"
dmelr6.33_3	AUGUSTUS	gene	10511377	10612999	.	-	.	jg1072
dmelr6.33_3	AUGUSTUS	CDS	10612985	10612999	1	-	0	transcript_id "file_1_file_1_jg1072.t1"; gene_id "file_1_file_1_jg1072";
dmelr6.33_3	AUGUSTUS	exon	10612985	10612999	.	-	.	transcript_id "file_1_file_1_jg1072.t1"; gene_id "file_1_file_1_jg1072";
dmelr6.33_3	AUGUSTUS	start_codon	10612997	10612999	.	-	0	transcript_id "file_1_file_1_jg1072.t1"; gene_id "file_1_file_1_jg1072";
dmelr6.33_3	AUGUSTUS	start_codon	25082615	25082617	.	+	0	transcript_id "file_1_file_1_jg2956.t1"; gene_id "file_1_file_1_jg2956";
dmelr6.33_3	AUGUSTUS	CDS	25082615	25082665	0.78	+	0	transcript_id "file_1_file_1_jg2956.t1"; gene_id "file_1_file_1_jg2956";
dmelr6.33_3	AUGUSTUS	exon	25082615	25082665	.	+	.	transcript_id "file_1_file_1_jg2956.t1"; gene_id "file_1_file_1_jg2956";
dmelr6.33_3	AUGUSTUS	intron	25082666	25083107	.	+	.	transcript_id "file_1_file_1_jg2956.t1"; gene_id "file_1_file_1_jg2956";
dmelr6.33_3	AUGUSTUS	transcript	25082615	25083338	.	+	.	transcript_id "file_1_file_1_jg2956.t1"; gene_id "file_1_file_1_jg2956"
dmelr6.33_3	AUGUSTUS	gene	25082615	25083338	.	+	.	jg2956
dmelr6.33_3	AUGUSTUS	CDS	25083108	25083338	0.99	+	0	transcript_id "file_1_file_1_jg2956.t1"; gene_id "file_1_file_1_jg2956";
dmelr6.33_3	AUGUSTUS	exon	25083108	25083338	.	+	.	transcript_id "file_1_file_1_jg2956.t1"; gene_id "file_1_file_1_jg2956";
dmelr6.33_3	AUGUSTUS	stop_codon	25083336	25083338	.	+	0	transcript_id "file_1_file_1_jg2956.t1"; gene_id "file_1_file_1_jg2956";
dmelr6.33_3	AUGUSTUS	stop_codon	24826989	24826991	.	-	0	transcript_id "file_1_file_1_jg2898.t1"; gene_id "file_1_file_1_jg2898";
dmelr6.33_3	AUGUSTUS	CDS	24826989	24827099	1	-	0	transcript_id "file_1_file_1_jg2898.t1"; gene_id "file_1_file_1_jg2898";
dmelr6.33_3	AUGUSTUS	exon	24826989	24827099	.	-	.	transcript_id "file_1_file_1_jg2898.t1"; gene_id "file_1_file_1_jg2898";
dmelr6.33_3	AUGUSTUS	intron	24827100	24827157	.	-	.	transcript_id "file_1_file_1_jg2898.t1"; gene_id "file_1_file_1_jg2898";
dmelr6.33_3	AUGUSTUS	CDS	24827158	24827271	1	-	0	transcript_id "file_1_file_1_jg2898.t1"; gene_id "file_1_file_1_jg2898";
dmelr6.33_3	AUGUSTUS	exon	24827158	24827271	.	-	.	transcript_id "file_1_file_1_jg2898.t1"; gene_id "file_1_file_1_jg2898";
dmelr6.33_3	AUGUSTUS	intron	24827272	24827331	.	-	.	transcript_id "file_1_file_1_jg2898.t1"; gene_id "file_1_file_1_jg2898";
dmelr6.33_3	AUGUSTUS	CDS	24827332	24827624	1	-	2	transcript_id "file_1_file_1_jg2898.t1"; gene_id "file_1_file_1_jg2898";
dmelr6.33_3	AUGUSTUS	exon	24827332	24827624	.	-	.	transcript_id "file_1_file_1_jg2898.t1"; gene_id "file_1_file_1_jg2898";
dmelr6.33_3	AUGUSTUS	intron	24827625	24827835	.	-	.	transcript_id "file_1_file_1_jg2898.t1"; gene_id "file_1_file_1_jg2898";
dmelr6.33_3	AUGUSTUS	transcript	24826989	24827959	.	-	.	transcript_id "file_1_file_1_jg2898.t1"; gene_id "file_1_file_1_jg2898"
dmelr6.33_3	AUGUSTUS	gene	24826989	24827959	.	-	.	jg2898
dmelr6.33_3	AUGUSTUS	CDS	24827836	24827959	1	-	0	transcript_id "file_1_file_1_jg2898.t1"; gene_id "file_1_file_1_jg2898";
dmelr6.33_3	AUGUSTUS	exon	24827836	24827959	.	-	.	transcript_id "file_1_file_1_jg2898.t1"; gene_id "file_1_file_1_jg2898";
dmelr6.33_3	AUGUSTUS	start_codon	24827957	24827959	.	-	0	transcript_id "file_1_file_1_jg2898.t1"; gene_id "file_1_file_1_jg2898";
dmelr6.33_2	AUGUSTUS	start_codon	21741577	21741579	.	+	0	transcript_id "file_1_file_1_jg14717.t1"; gene_id "file_1_file_1_jg14717";
dmelr6.33_2	AUGUSTUS	CDS	21741577	21742350	1	+	0	transcript_id "file_1_file_1_jg14717.t1"; gene_id "file_1_file_1_jg14717";
dmelr6.33_2	AUGUSTUS	exon	21741577	21742350	.	+	.	transcript_id "file_1_file_1_jg14717.t1"; gene_id "file_1_file_1_jg14717";
dmelr6.33_2	AUGUSTUS	transcript	21741577	21742350	.	+	.	transcript_id "file_1_file_1_jg14717.t1"; gene_id "file_1_file_1_jg14717"
dmelr6.33_2	AUGUSTUS	gene	21741577	21742350	.	+	.	jg14717
dmelr6.33_2	AUGUSTUS	stop_codon	21742348	21742350	.	+	0	transcript_id "file_1_file_1_jg14717.t1"; gene_id "file_1_file_1_jg14717";
dmelr6.33_5	AUGUSTUS	start_codon	8253424	8253426	.	+	0	transcript_id "file_1_file_1_jg7479.t1"; gene_id "file_1_file_1_jg7479";
dmelr6.33_5	AUGUSTUS	CDS	8253424	8253456	0.72	+	0	transcript_id "file_1_file_1_jg7479.t1"; gene_id "file_1_file_1_jg7479";
dmelr6.33_5	AUGUSTUS	exon	8253424	8253456	.	+	.	transcript_id "file_1_file_1_jg7479.t1"; gene_id "file_1_file_1_jg7479";
dmelr6.33_5	AUGUSTUS	intron	8253457	8264088	.	+	.	transcript_id "file_1_file_1_jg7479.t1"; gene_id "file_1_file_1_jg7479";
dmelr6.33_5	AUGUSTUS	CDS	8264089	8264253	0.94	+	0	transcript_id "file_1_file_1_jg7479.t1"; gene_id "file_1_file_1_jg7479";
dmelr6.33_5	AUGUSTUS	exon	8264089	8264253	.	+	.	transcript_id "file_1_file_1_jg7479.t1"; gene_id "file_1_file_1_jg7479";
dmelr6.33_5	AUGUSTUS	intron	8264254	8265913	.	+	.	transcript_id "file_1_file_1_jg7479.t1"; gene_id "file_1_file_1_jg7479";
dmelr6.33_5	AUGUSTUS	CDS	8265914	8266373	1	+	0	transcript_id "file_1_file_1_jg7479.t1"; gene_id "file_1_file_1_jg7479";
dmelr6.33_5	AUGUSTUS	exon	8265914	8266373	.	+	.	transcript_id "file_1_file_1_jg7479.t1"; gene_id "file_1_file_1_jg7479";
dmelr6.33_5	AUGUSTUS	intron	8266374	8266447	.	+	.	transcript_id "file_1_file_1_jg7479.t1"; gene_id "file_1_file_1_jg7479";
dmelr6.33_5	AUGUSTUS	CDS	8266448	8266658	1	+	2	transcript_id "file_1_file_1_jg7479.t1"; gene_id "file_1_file_1_jg7479";
dmelr6.33_5	AUGUSTUS	exon	8266448	8266658	.	+	.	transcript_id "file_1_file_1_jg7479.t1"; gene_id "file_1_file_1_jg7479";
dmelr6.33_5	AUGUSTUS	intron	8266659	8267591	.	+	.	transcript_id "file_1_file_1_jg7479.t1"; gene_id "file_1_file_1_jg7479";
dmelr6.33_5	AUGUSTUS	CDS	8267592	8268436	1	+	1	transcript_id "file_1_file_1_jg7479.t1"; gene_id "file_1_file_1_jg7479";
dmelr6.33_5	AUGUSTUS	exon	8267592	8268436	.	+	.	transcript_id "file_1_file_1_jg7479.t1"; gene_id "file_1_file_1_jg7479";
dmelr6.33_5	AUGUSTUS	intron	8268437	8268512	.	+	.	transcript_id "file_1_file_1_jg7479.t1"; gene_id "file_1_file_1_jg7479";
dmelr6.33_5	AUGUSTUS	CDS	8268513	8268714	1	+	2	transcript_id "file_1_file_1_jg7479.t1"; gene_id "file_1_file_1_jg7479";
dmelr6.33_5	AUGUSTUS	exon	8268513	8268714	.	+	.	transcript_id "file_1_file_1_jg7479.t1"; gene_id "file_1_file_1_jg7479";
dmelr6.33_5	AUGUSTUS	intron	8268715	8268781	.	+	.	transcript_id "file_1_file_1_jg7479.t1"; gene_id "file_1_file_1_jg7479";
dmelr6.33_5	AUGUSTUS	CDS	8268782	8269856	1	+	1	transcript_id "file_1_file_1_jg7479.t1"; gene_id "file_1_file_1_jg7479";
dmelr6.33_5	AUGUSTUS	exon	8268782	8269856	.	+	.	transcript_id "file_1_file_1_jg7479.t1"; gene_id "file_1_file_1_jg7479";
dmelr6.33_5	AUGUSTUS	intron	8269857	8269911	.	+	.	transcript_id "file_1_file_1_jg7479.t1"; gene_id "file_1_file_1_jg7479";
dmelr6.33_5	AUGUSTUS	transcript	8253424	8269920	.	+	.	transcript_id "file_1_file_1_jg7479.t1"; gene_id "file_1_file_1_jg7479"
dmelr6.33_5	AUGUSTUS	gene	8253424	8269920	.	+	.	jg7479
dmelr6.33_5	AUGUSTUS	CDS	8269912	8269920	0.92	+	0	transcript_id "file_1_file_1_jg7479.t1"; gene_id "file_1_file_1_jg7479";
dmelr6.33_5	AUGUSTUS	exon	8269912	8269920	.	+	.	transcript_id "file_1_file_1_jg7479.t1"; gene_id "file_1_file_1_jg7479";
dmelr6.33_5	AUGUSTUS	stop_codon	8269918	8269920	.	+	0	transcript_id "file_1_file_1_jg7479.t1"; gene_id "file_1_file_1_jg7479";
dmelr6.33_5	AUGUSTUS	start_codon	5853835	5853837	.	+	0	transcript_id "file_1_file_1_jg7197.t1"; gene_id "file_1_file_1_jg7197";
dmelr6.33_5	AUGUSTUS	CDS	5853835	5854413	1	+	0	transcript_id "file_1_file_1_jg7197.t1"; gene_id "file_1_file_1_jg7197";
dmelr6.33_5	AUGUSTUS	exon	5853835	5854413	.	+	.	transcript_id "file_1_file_1_jg7197.t1"; gene_id "file_1_file_1_jg7197";
dmelr6.33_5	AUGUSTUS	transcript	5853835	5854413	.	+	.	transcript_id "file_1_file_1_jg7197.t1"; gene_id "file_1_file_1_jg7197"
dmelr6.33_5	AUGUSTUS	gene	5853835	5854413	.	+	.	jg7197
dmelr6.33_5	AUGUSTUS	stop_codon	5854411	5854413	.	+	0	transcript_id "file_1_file_1_jg7197.t1"; gene_id "file_1_file_1_jg7197";
dmelr6.33_5	AUGUSTUS	stop_codon	6687670	6687672	.	-	0	transcript_id "file_1_file_1_jg7304.t2"; gene_id "file_1_file_1_jg7304";
dmelr6.33_5	AUGUSTUS	CDS	6687670	6688740	1	-	0	transcript_id "file_1_file_1_jg7304.t2"; gene_id "file_1_file_1_jg7304";
dmelr6.33_5	AUGUSTUS	exon	6687670	6688740	.	-	.	transcript_id "file_1_file_1_jg7304.t2"; gene_id "file_1_file_1_jg7304";
dmelr6.33_5	AUGUSTUS	transcript	6687670	6688740	.	-	.	transcript_id "file_1_file_1_jg7304.t2"; gene_id "file_1_file_1_jg7304"
dmelr6.33_5	AUGUSTUS	gene	6687670	6688740	.	-	.	jg7304
dmelr6.33_5	AUGUSTUS	start_codon	6688738	6688740	.	-	0	transcript_id "file_1_file_1_jg7304.t2"; gene_id "file_1_file_1_jg7304";
dmelr6.33_2	AUGUSTUS	start_codon	6624570	6624572	.	+	0	transcript_id "file_1_file_1_jg12861.t1"; gene_id "file_1_file_1_jg12861";
dmelr6.33_2	AUGUSTUS	CDS	6624570	6624696	1	+	0	transcript_id "file_1_file_1_jg12861.t1"; gene_id "file_1_file_1_jg12861";
dmelr6.33_2	AUGUSTUS	exon	6624570	6624696	.	+	.	transcript_id "file_1_file_1_jg12861.t1"; gene_id "file_1_file_1_jg12861";
dmelr6.33_2	AUGUSTUS	intron	6624697	6626420	.	+	.	transcript_id "file_1_file_1_jg12861.t1"; gene_id "file_1_file_1_jg12861";
dmelr6.33_2	AUGUSTUS	CDS	6626421	6626573	1	+	2	transcript_id "file_1_file_1_jg12861.t1"; gene_id "file_1_file_1_jg12861";
dmelr6.33_2	AUGUSTUS	exon	6626421	6626573	.	+	.	transcript_id "file_1_file_1_jg12861.t1"; gene_id "file_1_file_1_jg12861";
dmelr6.33_2	AUGUSTUS	intron	6626574	6626930	.	+	.	transcript_id "file_1_file_1_jg12861.t1"; gene_id "file_1_file_1_jg12861";
dmelr6.33_2	AUGUSTUS	CDS	6626931	6627058	1	+	2	transcript_id "file_1_file_1_jg12861.t1"; gene_id "file_1_file_1_jg12861";
dmelr6.33_2	AUGUSTUS	exon	6626931	6627058	.	+	.	transcript_id "file_1_file_1_jg12861.t1"; gene_id "file_1_file_1_jg12861";
dmelr6.33_2	AUGUSTUS	intron	6627059	6628875	.	+	.	transcript_id "file_1_file_1_jg12861.t1"; gene_id "file_1_file_1_jg12861";
dmelr6.33_2	AUGUSTUS	CDS	6628876	6629005	1	+	0	transcript_id "file_1_file_1_jg12861.t1"; gene_id "file_1_file_1_jg12861";
dmelr6.33_2	AUGUSTUS	exon	6628876	6629005	.	+	.	transcript_id "file_1_file_1_jg12861.t1"; gene_id "file_1_file_1_jg12861";
dmelr6.33_2	AUGUSTUS	intron	6629006	6631300	.	+	.	transcript_id "file_1_file_1_jg12861.t1"; gene_id "file_1_file_1_jg12861";
dmelr6.33_2	AUGUSTUS	CDS	6631301	6631554	1	+	2	transcript_id "file_1_file_1_jg12861.t1"; gene_id "file_1_file_1_jg12861";
dmelr6.33_2	AUGUSTUS	exon	6631301	6631554	.	+	.	transcript_id "file_1_file_1_jg12861.t1"; gene_id "file_1_file_1_jg12861";
dmelr6.33_2	AUGUSTUS	intron	6631555	6631866	.	+	.	transcript_id "file_1_file_1_jg12861.t1"; gene_id "file_1_file_1_jg12861";
dmelr6.33_2	AUGUSTUS	CDS	6631867	6632052	1	+	0	transcript_id "file_1_file_1_jg12861.t1"; gene_id "file_1_file_1_jg12861";
dmelr6.33_2	AUGUSTUS	exon	6631867	6632052	.	+	.	transcript_id "file_1_file_1_jg12861.t1"; gene_id "file_1_file_1_jg12861";
dmelr6.33_2	AUGUSTUS	intron	6632053	6632140	.	+	.	transcript_id "file_1_file_1_jg12861.t1"; gene_id "file_1_file_1_jg12861";
dmelr6.33_2	AUGUSTUS	CDS	6632141	6632380	1	+	0	transcript_id "file_1_file_1_jg12861.t1"; gene_id "file_1_file_1_jg12861";
dmelr6.33_2	AUGUSTUS	exon	6632141	6632380	.	+	.	transcript_id "file_1_file_1_jg12861.t1"; gene_id "file_1_file_1_jg12861";
dmelr6.33_2	AUGUSTUS	intron	6632381	6632588	.	+	.	transcript_id "file_1_file_1_jg12861.t1"; gene_id "file_1_file_1_jg12861";
dmelr6.33_2	AUGUSTUS	CDS	6632589	6632949	1	+	0	transcript_id "file_1_file_1_jg12861.t1"; gene_id "file_1_file_1_jg12861";
dmelr6.33_2	AUGUSTUS	exon	6632589	6632949	.	+	.	transcript_id "file_1_file_1_jg12861.t1"; gene_id "file_1_file_1_jg12861";
dmelr6.33_2	AUGUSTUS	intron	6632950	6633072	.	+	.	transcript_id "file_1_file_1_jg12861.t1"; gene_id "file_1_file_1_jg12861";
dmelr6.33_2	AUGUSTUS	CDS	6633073	6633335	1	+	2	transcript_id "file_1_file_1_jg12861.t1"; gene_id "file_1_file_1_jg12861";
dmelr6.33_2	AUGUSTUS	exon	6633073	6633335	.	+	.	transcript_id "file_1_file_1_jg12861.t1"; gene_id "file_1_file_1_jg12861";
dmelr6.33_2	AUGUSTUS	intron	6633336	6633399	.	+	.	transcript_id "file_1_file_1_jg12861.t1"; gene_id "file_1_file_1_jg12861";
dmelr6.33_2	AUGUSTUS	CDS	6633400	6633858	1	+	0	transcript_id "file_1_file_1_jg12861.t1"; gene_id "file_1_file_1_jg12861";
dmelr6.33_2	AUGUSTUS	exon	6633400	6633858	.	+	.	transcript_id "file_1_file_1_jg12861.t1"; gene_id "file_1_file_1_jg12861";
dmelr6.33_2	AUGUSTUS	intron	6633859	6633921	.	+	.	transcript_id "file_1_file_1_jg12861.t1"; gene_id "file_1_file_1_jg12861";
dmelr6.33_2	AUGUSTUS	CDS	6633922	6634166	1	+	0	transcript_id "file_1_file_1_jg12861.t1"; gene_id "file_1_file_1_jg12861";
dmelr6.33_2	AUGUSTUS	exon	6633922	6634166	.	+	.	transcript_id "file_1_file_1_jg12861.t1"; gene_id "file_1_file_1_jg12861";
dmelr6.33_2	AUGUSTUS	intron	6634167	6634266	.	+	.	transcript_id "file_1_file_1_jg12861.t1"; gene_id "file_1_file_1_jg12861";
dmelr6.33_2	AUGUSTUS	CDS	6634267	6634660	1	+	1	transcript_id "file_1_file_1_jg12861.t1"; gene_id "file_1_file_1_jg12861";
dmelr6.33_2	AUGUSTUS	exon	6634267	6634660	.	+	.	transcript_id "file_1_file_1_jg12861.t1"; gene_id "file_1_file_1_jg12861";
dmelr6.33_2	AUGUSTUS	intron	6634661	6634727	.	+	.	transcript_id "file_1_file_1_jg12861.t1"; gene_id "file_1_file_1_jg12861";
dmelr6.33_2	AUGUSTUS	transcript	6624570	6634763	.	+	.	transcript_id "file_1_file_1_jg12861.t1"; gene_id "file_1_file_1_jg12861"
dmelr6.33_2	AUGUSTUS	gene	6624570	6634763	.	+	.	jg12861
dmelr6.33_2	AUGUSTUS	CDS	6634728	6634763	1	+	0	transcript_id "file_1_file_1_jg12861.t1"; gene_id "file_1_file_1_jg12861";
dmelr6.33_2	AUGUSTUS	exon	6634728	6634763	.	+	.	transcript_id "file_1_file_1_jg12861.t1"; gene_id "file_1_file_1_jg12861";
dmelr6.33_2	AUGUSTUS	stop_codon	6634761	6634763	.	+	0	transcript_id "file_1_file_1_jg12861.t1"; gene_id "file_1_file_1_jg12861";
dmelr6.33_0	AUGUSTUS	start_codon	9656645	9656647	.	+	0	transcript_id "file_1_file_1_jg5031.t1"; gene_id "file_1_file_1_jg5031";
dmelr6.33_0	AUGUSTUS	CDS	9656645	9657226	0.49	+	0	transcript_id "file_1_file_1_jg5031.t1"; gene_id "file_1_file_1_jg5031";
dmelr6.33_0	AUGUSTUS	exon	9656645	9657226	.	+	.	transcript_id "file_1_file_1_jg5031.t1"; gene_id "file_1_file_1_jg5031";
dmelr6.33_0	AUGUSTUS	transcript	9656645	9657226	.	+	.	transcript_id "file_1_file_1_jg5031.t1"; gene_id "file_1_file_1_jg5031"
dmelr6.33_0	AUGUSTUS	gene	9656645	9657226	.	+	.	jg5031
dmelr6.33_0	AUGUSTUS	stop_codon	9657224	9657226	.	+	0	transcript_id "file_1_file_1_jg5031.t1"; gene_id "file_1_file_1_jg5031";
dmelr6.33_1	AUGUSTUS	start_codon	21142475	21142477	.	+	0	transcript_id "file_1_file_1_jg11313.t1"; gene_id "file_1_file_1_jg11313";
dmelr6.33_1	AUGUSTUS	CDS	21142475	21142487	0.9	+	0	transcript_id "file_1_file_1_jg11313.t1"; gene_id "file_1_file_1_jg11313";
dmelr6.33_1	AUGUSTUS	exon	21142475	21142487	.	+	.	transcript_id "file_1_file_1_jg11313.t1"; gene_id "file_1_file_1_jg11313";
dmelr6.33_1	AUGUSTUS	intron	21142488	21142545	.	+	.	transcript_id "file_1_file_1_jg11313.t1"; gene_id "file_1_file_1_jg11313";
dmelr6.33_1	AUGUSTUS	CDS	21142546	21142783	0.95	+	2	transcript_id "file_1_file_1_jg11313.t1"; gene_id "file_1_file_1_jg11313";
dmelr6.33_1	AUGUSTUS	exon	21142546	21142783	.	+	.	transcript_id "file_1_file_1_jg11313.t1"; gene_id "file_1_file_1_jg11313";
dmelr6.33_1	AUGUSTUS	intron	21142784	21142835	.	+	.	transcript_id "file_1_file_1_jg11313.t1"; gene_id "file_1_file_1_jg11313";
dmelr6.33_1	AUGUSTUS	CDS	21142836	21143046	1	+	1	transcript_id "file_1_file_1_jg11313.t1"; gene_id "file_1_file_1_jg11313";
dmelr6.33_1	AUGUSTUS	exon	21142836	21143046	.	+	.	transcript_id "file_1_file_1_jg11313.t1"; gene_id "file_1_file_1_jg11313";
dmelr6.33_1	AUGUSTUS	intron	21143047	21143098	.	+	.	transcript_id "file_1_file_1_jg11313.t1"; gene_id "file_1_file_1_jg11313";
dmelr6.33_1	AUGUSTUS	transcript	21142475	21143197	.	+	.	transcript_id "file_1_file_1_jg11313.t1"; gene_id "file_1_file_1_jg11313"
dmelr6.33_1	AUGUSTUS	gene	21142475	21143197	.	+	.	jg11313
dmelr6.33_1	AUGUSTUS	CDS	21143099	21143197	1	+	0	transcript_id "file_1_file_1_jg11313.t1"; gene_id "file_1_file_1_jg11313";
dmelr6.33_1	AUGUSTUS	exon	21143099	21143197	.	+	.	transcript_id "file_1_file_1_jg11313.t1"; gene_id "file_1_file_1_jg11313";
dmelr6.33_1	AUGUSTUS	stop_codon	21143195	21143197	.	+	0	transcript_id "file_1_file_1_jg11313.t1"; gene_id "file_1_file_1_jg11313";
dmelr6.33_6	AUGUSTUS	stop_codon	934936	934938	.	-	0	transcript_id "file_1_file_1_jg97.t1"; gene_id "file_1_file_1_jg97";
dmelr6.33_6	AUGUSTUS	CDS	934936	935025	1	-	0	transcript_id "file_1_file_1_jg97.t1"; gene_id "file_1_file_1_jg97";
dmelr6.33_6	AUGUSTUS	exon	934936	935025	.	-	.	transcript_id "file_1_file_1_jg97.t1"; gene_id "file_1_file_1_jg97";
dmelr6.33_6	AUGUSTUS	intron	935026	935084	.	-	.	transcript_id "file_1_file_1_jg97.t1"; gene_id "file_1_file_1_jg97";
dmelr6.33_6	AUGUSTUS	CDS	935085	935160	0.97	-	1	transcript_id "file_1_file_1_jg97.t1"; gene_id "file_1_file_1_jg97";
dmelr6.33_6	AUGUSTUS	exon	935085	935160	.	-	.	transcript_id "file_1_file_1_jg97.t1"; gene_id "file_1_file_1_jg97";
dmelr6.33_6	AUGUSTUS	intron	935161	935375	.	-	.	transcript_id "file_1_file_1_jg97.t1"; gene_id "file_1_file_1_jg97";
dmelr6.33_6	AUGUSTUS	transcript	934936	935422	.	-	.	transcript_id "file_1_file_1_jg97.t1"; gene_id "file_1_file_1_jg97"
dmelr6.33_6	AUGUSTUS	gene	934936	935422	.	-	.	jg97
dmelr6.33_6	AUGUSTUS	CDS	935376	935422	0.66	-	0	transcript_id "file_1_file_1_jg97.t1"; gene_id "file_1_file_1_jg97";
dmelr6.33_6	AUGUSTUS	exon	935376	935422	.	-	.	transcript_id "file_1_file_1_jg97.t1"; gene_id "file_1_file_1_jg97";
dmelr6.33_6	AUGUSTUS	start_codon	935420	935422	.	-	0	transcript_id "file_1_file_1_jg97.t1"; gene_id "file_1_file_1_jg97";
dmelr6.33_1	AUGUSTUS	stop_codon	20282150	20282152	.	-	0	transcript_id "file_1_file_1_jg11191.t1"; gene_id "file_1_file_1_jg11191";
dmelr6.33_1	AUGUSTUS	CDS	20282150	20284215	1	-	2	transcript_id "file_1_file_1_jg11191.t1"; gene_id "file_1_file_1_jg11191";
dmelr6.33_1	AUGUSTUS	exon	20282150	20284215	.	-	.	transcript_id "file_1_file_1_jg11191.t1"; gene_id "file_1_file_1_jg11191";
dmelr6.33_1	AUGUSTUS	intron	20284216	20284277	.	-	.	transcript_id "file_1_file_1_jg11191.t1"; gene_id "file_1_file_1_jg11191";
dmelr6.33_1	AUGUSTUS	CDS	20284278	20284859	1	-	2	transcript_id "file_1_file_1_jg11191.t1"; gene_id "file_1_file_1_jg11191";
dmelr6.33_1	AUGUSTUS	exon	20284278	20284859	.	-	.	transcript_id "file_1_file_1_jg11191.t1"; gene_id "file_1_file_1_jg11191";
dmelr6.33_1	AUGUSTUS	intron	20284860	20284915	.	-	.	transcript_id "file_1_file_1_jg11191.t1"; gene_id "file_1_file_1_jg11191";
dmelr6.33_1	AUGUSTUS	CDS	20284916	20285590	1	-	2	transcript_id "file_1_file_1_jg11191.t1"; gene_id "file_1_file_1_jg11191";
dmelr6.33_1	AUGUSTUS	exon	20284916	20285590	.	-	.	transcript_id "file_1_file_1_jg11191.t1"; gene_id "file_1_file_1_jg11191";
dmelr6.33_1	AUGUSTUS	intron	20285591	20285645	.	-	.	transcript_id "file_1_file_1_jg11191.t1"; gene_id "file_1_file_1_jg11191";
dmelr6.33_1	AUGUSTUS	CDS	20285646	20286405	1	-	0	transcript_id "file_1_file_1_jg11191.t1"; gene_id "file_1_file_1_jg11191";
dmelr6.33_1	AUGUSTUS	exon	20285646	20286405	.	-	.	transcript_id "file_1_file_1_jg11191.t1"; gene_id "file_1_file_1_jg11191";
dmelr6.33_1	AUGUSTUS	intron	20286406	20286467	.	-	.	transcript_id "file_1_file_1_jg11191.t1"; gene_id "file_1_file_1_jg11191";
dmelr6.33_1	AUGUSTUS	transcript	20282150	20286734	.	-	.	transcript_id "file_1_file_1_jg11191.t1"; gene_id "file_1_file_1_jg11191"
dmelr6.33_1	AUGUSTUS	gene	20282150	20286734	.	-	.	jg11191
dmelr6.33_1	AUGUSTUS	CDS	20286468	20286734	1	-	0	transcript_id "file_1_file_1_jg11191.t1"; gene_id "file_1_file_1_jg11191";
dmelr6.33_1	AUGUSTUS	exon	20286468	20286734	.	-	.	transcript_id "file_1_file_1_jg11191.t1"; gene_id "file_1_file_1_jg11191";
dmelr6.33_1	AUGUSTUS	start_codon	20286732	20286734	.	-	0	transcript_id "file_1_file_1_jg11191.t1"; gene_id "file_1_file_1_jg11191";
dmelr6.33_2	AUGUSTUS	stop_codon	18919415	18919417	.	-	0	transcript_id "file_1_file_1_jg14313.t1"; gene_id "file_1_file_1_jg14313";
dmelr6.33_2	AUGUSTUS	CDS	18919415	18919425	0.68	-	2	transcript_id "file_1_file_1_jg14313.t1"; gene_id "file_1_file_1_jg14313";
dmelr6.33_2	AUGUSTUS	exon	18919415	18919425	.	-	.	transcript_id "file_1_file_1_jg14313.t1"; gene_id "file_1_file_1_jg14313";
dmelr6.33_2	AUGUSTUS	intron	18919426	18919477	.	-	.	transcript_id "file_1_file_1_jg14313.t1"; gene_id "file_1_file_1_jg14313";
dmelr6.33_2	AUGUSTUS	CDS	18919478	18919622	0.63	-	0	transcript_id "file_1_file_1_jg14313.t1"; gene_id "file_1_file_1_jg14313";
dmelr6.33_2	AUGUSTUS	exon	18919478	18919622	.	-	.	transcript_id "file_1_file_1_jg14313.t1"; gene_id "file_1_file_1_jg14313";
dmelr6.33_2	AUGUSTUS	intron	18919623	18919671	.	-	.	transcript_id "file_1_file_1_jg14313.t1"; gene_id "file_1_file_1_jg14313";
dmelr6.33_2	AUGUSTUS	CDS	18919672	18919948	1	-	1	transcript_id "file_1_file_1_jg14313.t1"; gene_id "file_1_file_1_jg14313";
dmelr6.33_2	AUGUSTUS	exon	18919672	18919948	.	-	.	transcript_id "file_1_file_1_jg14313.t1"; gene_id "file_1_file_1_jg14313";
dmelr6.33_2	AUGUSTUS	intron	18919949	18920007	.	-	.	transcript_id "file_1_file_1_jg14313.t1"; gene_id "file_1_file_1_jg14313";
dmelr6.33_2	AUGUSTUS	transcript	18919415	18920300	.	-	.	transcript_id "file_1_file_1_jg14313.t1"; gene_id "file_1_file_1_jg14313"
dmelr6.33_2	AUGUSTUS	gene	18919415	18920300	.	-	.	jg14313
dmelr6.33_2	AUGUSTUS	CDS	18920008	18920300	1	-	0	transcript_id "file_1_file_1_jg14313.t1"; gene_id "file_1_file_1_jg14313";
dmelr6.33_2	AUGUSTUS	exon	18920008	18920300	.	-	.	transcript_id "file_1_file_1_jg14313.t1"; gene_id "file_1_file_1_jg14313";
dmelr6.33_2	AUGUSTUS	start_codon	18920298	18920300	.	-	0	transcript_id "file_1_file_1_jg14313.t1"; gene_id "file_1_file_1_jg14313";
dmelr6.33_1	AUGUSTUS	start_codon	11145881	11145883	.	+	0	transcript_id "file_1_file_1_jg9913.t1"; gene_id "file_1_file_1_jg9913";
dmelr6.33_1	AUGUSTUS	CDS	11145881	11145937	0.67	+	0	transcript_id "file_1_file_1_jg9913.t1"; gene_id "file_1_file_1_jg9913";
dmelr6.33_1	AUGUSTUS	exon	11145881	11145937	.	+	.	transcript_id "file_1_file_1_jg9913.t1"; gene_id "file_1_file_1_jg9913";
dmelr6.33_1	AUGUSTUS	intron	11145938	11146512	.	+	.	transcript_id "file_1_file_1_jg9913.t1"; gene_id "file_1_file_1_jg9913";
dmelr6.33_1	AUGUSTUS	transcript	11145881	11146803	.	+	.	transcript_id "file_1_file_1_jg9913.t1"; gene_id "file_1_file_1_jg9913"
dmelr6.33_1	AUGUSTUS	gene	11145881	11146803	.	+	.	jg9913
dmelr6.33_1	AUGUSTUS	CDS	11146513	11146803	1	+	0	transcript_id "file_1_file_1_jg9913.t1"; gene_id "file_1_file_1_jg9913";
dmelr6.33_1	AUGUSTUS	exon	11146513	11146803	.	+	.	transcript_id "file_1_file_1_jg9913.t1"; gene_id "file_1_file_1_jg9913";
dmelr6.33_1	AUGUSTUS	stop_codon	11146801	11146803	.	+	0	transcript_id "file_1_file_1_jg9913.t1"; gene_id "file_1_file_1_jg9913";
dmelr6.33_3	AUGUSTUS	stop_codon	10044627	10044629	.	-	0	transcript_id "file_1_file_1_jg1021.t1"; gene_id "file_1_file_1_jg1021";
dmelr6.33_3	AUGUSTUS	CDS	10044627	10044754	1	-	2	transcript_id "file_1_file_1_jg1021.t1"; gene_id "file_1_file_1_jg1021";
dmelr6.33_3	AUGUSTUS	exon	10044627	10044754	.	-	.	transcript_id "file_1_file_1_jg1021.t1"; gene_id "file_1_file_1_jg1021";
dmelr6.33_3	AUGUSTUS	intron	10044755	10044812	.	-	.	transcript_id "file_1_file_1_jg1021.t1"; gene_id "file_1_file_1_jg1021";
dmelr6.33_3	AUGUSTUS	CDS	10044813	10045059	1	-	0	transcript_id "file_1_file_1_jg1021.t1"; gene_id "file_1_file_1_jg1021";
dmelr6.33_3	AUGUSTUS	exon	10044813	10045059	.	-	.	transcript_id "file_1_file_1_jg1021.t1"; gene_id "file_1_file_1_jg1021";
dmelr6.33_3	AUGUSTUS	intron	10045060	10045125	.	-	.	transcript_id "file_1_file_1_jg1021.t1"; gene_id "file_1_file_1_jg1021";
dmelr6.33_3	AUGUSTUS	CDS	10045126	10045217	1	-	2	transcript_id "file_1_file_1_jg1021.t1"; gene_id "file_1_file_1_jg1021";
dmelr6.33_3	AUGUSTUS	exon	10045126	10045217	.	-	.	transcript_id "file_1_file_1_jg1021.t1"; gene_id "file_1_file_1_jg1021";
dmelr6.33_3	AUGUSTUS	intron	10045218	10045270	.	-	.	transcript_id "file_1_file_1_jg1021.t1"; gene_id "file_1_file_1_jg1021";
dmelr6.33_3	AUGUSTUS	transcript	10044627	10045415	.	-	.	transcript_id "file_1_file_1_jg1021.t1"; gene_id "file_1_file_1_jg1021"
dmelr6.33_3	AUGUSTUS	gene	10044627	10045415	.	-	.	jg1021
dmelr6.33_3	AUGUSTUS	CDS	10045271	10045415	1	-	0	transcript_id "file_1_file_1_jg1021.t1"; gene_id "file_1_file_1_jg1021";
dmelr6.33_3	AUGUSTUS	exon	10045271	10045415	.	-	.	transcript_id "file_1_file_1_jg1021.t1"; gene_id "file_1_file_1_jg1021";
dmelr6.33_3	AUGUSTUS	start_codon	10045413	10045415	.	-	0	transcript_id "file_1_file_1_jg1021.t1"; gene_id "file_1_file_1_jg1021";
dmelr6.33_5	AUGUSTUS	stop_codon	11334789	11334791	.	-	0	transcript_id "file_1_file_1_jg7796.t1"; gene_id "file_1_file_1_jg7796";
dmelr6.33_5	AUGUSTUS	CDS	11334789	11334933	1	-	1	transcript_id "file_1_file_1_jg7796.t1"; gene_id "file_1_file_1_jg7796";
dmelr6.33_5	AUGUSTUS	exon	11334789	11334933	.	-	.	transcript_id "file_1_file_1_jg7796.t1"; gene_id "file_1_file_1_jg7796";
dmelr6.33_5	AUGUSTUS	intron	11334934	11334995	.	-	.	transcript_id "file_1_file_1_jg7796.t1"; gene_id "file_1_file_1_jg7796";
dmelr6.33_5	AUGUSTUS	CDS	11334996	11335252	1	-	0	transcript_id "file_1_file_1_jg7796.t1"; gene_id "file_1_file_1_jg7796";
dmelr6.33_5	AUGUSTUS	exon	11334996	11335252	.	-	.	transcript_id "file_1_file_1_jg7796.t1"; gene_id "file_1_file_1_jg7796";
dmelr6.33_5	AUGUSTUS	intron	11335253	11335333	.	-	.	transcript_id "file_1_file_1_jg7796.t1"; gene_id "file_1_file_1_jg7796";
dmelr6.33_5	AUGUSTUS	CDS	11335334	11336809	1	-	0	transcript_id "file_1_file_1_jg7796.t1"; gene_id "file_1_file_1_jg7796";
dmelr6.33_5	AUGUSTUS	exon	11335334	11336809	.	-	.	transcript_id "file_1_file_1_jg7796.t1"; gene_id "file_1_file_1_jg7796";
dmelr6.33_5	AUGUSTUS	intron	11336810	11336874	.	-	.	transcript_id "file_1_file_1_jg7796.t1"; gene_id "file_1_file_1_jg7796";
dmelr6.33_5	AUGUSTUS	CDS	11336875	11337063	1	-	0	transcript_id "file_1_file_1_jg7796.t1"; gene_id "file_1_file_1_jg7796";
dmelr6.33_5	AUGUSTUS	exon	11336875	11337063	.	-	.	transcript_id "file_1_file_1_jg7796.t1"; gene_id "file_1_file_1_jg7796";
dmelr6.33_5	AUGUSTUS	intron	11337064	11337126	.	-	.	transcript_id "file_1_file_1_jg7796.t1"; gene_id "file_1_file_1_jg7796";
dmelr6.33_5	AUGUSTUS	CDS	11337127	11337263	1	-	2	transcript_id "file_1_file_1_jg7796.t1"; gene_id "file_1_file_1_jg7796";
dmelr6.33_5	AUGUSTUS	exon	11337127	11337263	.	-	.	transcript_id "file_1_file_1_jg7796.t1"; gene_id "file_1_file_1_jg7796";
dmelr6.33_5	AUGUSTUS	intron	11337264	11337328	.	-	.	transcript_id "file_1_file_1_jg7796.t1"; gene_id "file_1_file_1_jg7796";
dmelr6.33_5	AUGUSTUS	CDS	11337329	11337643	1	-	2	transcript_id "file_1_file_1_jg7796.t1"; gene_id "file_1_file_1_jg7796";
dmelr6.33_5	AUGUSTUS	exon	11337329	11337643	.	-	.	transcript_id "file_1_file_1_jg7796.t1"; gene_id "file_1_file_1_jg7796";
dmelr6.33_5	AUGUSTUS	intron	11337644	11337696	.	-	.	transcript_id "file_1_file_1_jg7796.t1"; gene_id "file_1_file_1_jg7796";
dmelr6.33_5	AUGUSTUS	CDS	11337697	11337862	1	-	0	transcript_id "file_1_file_1_jg7796.t1"; gene_id "file_1_file_1_jg7796";
dmelr6.33_5	AUGUSTUS	exon	11337697	11337862	.	-	.	transcript_id "file_1_file_1_jg7796.t1"; gene_id "file_1_file_1_jg7796";
dmelr6.33_5	AUGUSTUS	intron	11337863	11338671	.	-	.	transcript_id "file_1_file_1_jg7796.t1"; gene_id "file_1_file_1_jg7796";
dmelr6.33_5	AUGUSTUS	CDS	11338672	11338789	1	-	1	transcript_id "file_1_file_1_jg7796.t1"; gene_id "file_1_file_1_jg7796";
dmelr6.33_5	AUGUSTUS	exon	11338672	11338789	.	-	.	transcript_id "file_1_file_1_jg7796.t1"; gene_id "file_1_file_1_jg7796";
dmelr6.33_5	AUGUSTUS	intron	11338790	11339213	.	-	.	transcript_id "file_1_file_1_jg7796.t1"; gene_id "file_1_file_1_jg7796";
dmelr6.33_5	AUGUSTUS	transcript	11334789	11339527	.	-	.	transcript_id "file_1_file_1_jg7796.t1"; gene_id "file_1_file_1_jg7796"
dmelr6.33_5	AUGUSTUS	gene	11334789	11339527	.	-	.	jg7796
dmelr6.33_5	AUGUSTUS	CDS	11339214	11339527	1	-	0	transcript_id "file_1_file_1_jg7796.t1"; gene_id "file_1_file_1_jg7796";
dmelr6.33_5	AUGUSTUS	exon	11339214	11339527	.	-	.	transcript_id "file_1_file_1_jg7796.t1"; gene_id "file_1_file_1_jg7796";
dmelr6.33_5	AUGUSTUS	start_codon	11339525	11339527	.	-	0	transcript_id "file_1_file_1_jg7796.t1"; gene_id "file_1_file_1_jg7796";
dmelr6.33_5	AUGUSTUS	start_codon	14930104	14930106	.	+	0	transcript_id "file_1_file_1_jg8178.t1"; gene_id "file_1_file_1_jg8178";
dmelr6.33_5	AUGUSTUS	CDS	14930104	14930174	1	+	0	transcript_id "file_1_file_1_jg8178.t1"; gene_id "file_1_file_1_jg8178";
dmelr6.33_5	AUGUSTUS	exon	14930104	14930174	.	+	.	transcript_id "file_1_file_1_jg8178.t1"; gene_id "file_1_file_1_jg8178";
dmelr6.33_5	AUGUSTUS	intron	14930175	14930436	.	+	.	transcript_id "file_1_file_1_jg8178.t1"; gene_id "file_1_file_1_jg8178";
dmelr6.33_5	AUGUSTUS	CDS	14930437	14930456	1	+	1	transcript_id "file_1_file_1_jg8178.t1"; gene_id "file_1_file_1_jg8178";
dmelr6.33_5	AUGUSTUS	exon	14930437	14930456	.	+	.	transcript_id "file_1_file_1_jg8178.t1"; gene_id "file_1_file_1_jg8178";
dmelr6.33_5	AUGUSTUS	intron	14930457	14930746	.	+	.	transcript_id "file_1_file_1_jg8178.t1"; gene_id "file_1_file_1_jg8178";
dmelr6.33_5	AUGUSTUS	CDS	14930747	14931314	1	+	2	transcript_id "file_1_file_1_jg8178.t1"; gene_id "file_1_file_1_jg8178";
dmelr6.33_5	AUGUSTUS	exon	14930747	14931314	.	+	.	transcript_id "file_1_file_1_jg8178.t1"; gene_id "file_1_file_1_jg8178";
dmelr6.33_5	AUGUSTUS	intron	14931315	14931801	.	+	.	transcript_id "file_1_file_1_jg8178.t1"; gene_id "file_1_file_1_jg8178";
dmelr6.33_5	AUGUSTUS	CDS	14931802	14931985	1	+	1	transcript_id "file_1_file_1_jg8178.t1"; gene_id "file_1_file_1_jg8178";
dmelr6.33_5	AUGUSTUS	exon	14931802	14931985	.	+	.	transcript_id "file_1_file_1_jg8178.t1"; gene_id "file_1_file_1_jg8178";
dmelr6.33_5	AUGUSTUS	intron	14931986	14932047	.	+	.	transcript_id "file_1_file_1_jg8178.t1"; gene_id "file_1_file_1_jg8178";
dmelr6.33_5	AUGUSTUS	transcript	14930104	14932227	.	+	.	transcript_id "file_1_file_1_jg8178.t1"; gene_id "file_1_file_1_jg8178"
dmelr6.33_5	AUGUSTUS	gene	14930104	14932227	.	+	.	jg8178
dmelr6.33_5	AUGUSTUS	CDS	14932048	14932227	1	+	0	transcript_id "file_1_file_1_jg8178.t1"; gene_id "file_1_file_1_jg8178";
dmelr6.33_5	AUGUSTUS	exon	14932048	14932227	.	+	.	transcript_id "file_1_file_1_jg8178.t1"; gene_id "file_1_file_1_jg8178";
dmelr6.33_5	AUGUSTUS	stop_codon	14932225	14932227	.	+	0	transcript_id "file_1_file_1_jg8178.t1"; gene_id "file_1_file_1_jg8178";
dmelr6.33_3	AUGUSTUS	start_codon	15381185	15381187	.	+	0	transcript_id "file_1_file_1_jg1710.t1"; gene_id "file_1_file_1_jg1710";
dmelr6.33_3	AUGUSTUS	CDS	15381185	15381328	1	+	0	transcript_id "file_1_file_1_jg1710.t1"; gene_id "file_1_file_1_jg1710";
dmelr6.33_3	AUGUSTUS	exon	15381185	15381328	.	+	.	transcript_id "file_1_file_1_jg1710.t1"; gene_id "file_1_file_1_jg1710";
dmelr6.33_3	AUGUSTUS	intron	15381329	15381495	.	+	.	transcript_id "file_1_file_1_jg1710.t1"; gene_id "file_1_file_1_jg1710";
dmelr6.33_3	AUGUSTUS	CDS	15381496	15381594	1	+	0	transcript_id "file_1_file_1_jg1710.t1"; gene_id "file_1_file_1_jg1710";
dmelr6.33_3	AUGUSTUS	exon	15381496	15381594	.	+	.	transcript_id "file_1_file_1_jg1710.t1"; gene_id "file_1_file_1_jg1710";
dmelr6.33_3	AUGUSTUS	intron	15381595	15381653	.	+	.	transcript_id "file_1_file_1_jg1710.t1"; gene_id "file_1_file_1_jg1710";
dmelr6.33_3	AUGUSTUS	CDS	15381654	15381881	1	+	0	transcript_id "file_1_file_1_jg1710.t1"; gene_id "file_1_file_1_jg1710";
dmelr6.33_3	AUGUSTUS	exon	15381654	15381881	.	+	.	transcript_id "file_1_file_1_jg1710.t1"; gene_id "file_1_file_1_jg1710";
dmelr6.33_3	AUGUSTUS	intron	15381882	15383066	.	+	.	transcript_id "file_1_file_1_jg1710.t1"; gene_id "file_1_file_1_jg1710";
dmelr6.33_3	AUGUSTUS	CDS	15383067	15383190	1	+	0	transcript_id "file_1_file_1_jg1710.t1"; gene_id "file_1_file_1_jg1710";
dmelr6.33_3	AUGUSTUS	exon	15383067	15383190	.	+	.	transcript_id "file_1_file_1_jg1710.t1"; gene_id "file_1_file_1_jg1710";
dmelr6.33_3	AUGUSTUS	intron	15383191	15383256	.	+	.	transcript_id "file_1_file_1_jg1710.t1"; gene_id "file_1_file_1_jg1710";
dmelr6.33_3	AUGUSTUS	CDS	15383257	15383735	1	+	2	transcript_id "file_1_file_1_jg1710.t1"; gene_id "file_1_file_1_jg1710";
dmelr6.33_3	AUGUSTUS	exon	15383257	15383735	.	+	.	transcript_id "file_1_file_1_jg1710.t1"; gene_id "file_1_file_1_jg1710";
dmelr6.33_3	AUGUSTUS	intron	15383736	15385105	.	+	.	transcript_id "file_1_file_1_jg1710.t1"; gene_id "file_1_file_1_jg1710";
dmelr6.33_3	AUGUSTUS	CDS	15385106	15385619	1	+	0	transcript_id "file_1_file_1_jg1710.t1"; gene_id "file_1_file_1_jg1710";
dmelr6.33_3	AUGUSTUS	exon	15385106	15385619	.	+	.	transcript_id "file_1_file_1_jg1710.t1"; gene_id "file_1_file_1_jg1710";
dmelr6.33_3	AUGUSTUS	intron	15385620	15385679	.	+	.	transcript_id "file_1_file_1_jg1710.t1"; gene_id "file_1_file_1_jg1710";
dmelr6.33_3	AUGUSTUS	CDS	15385680	15385791	1	+	2	transcript_id "file_1_file_1_jg1710.t1"; gene_id "file_1_file_1_jg1710";
dmelr6.33_3	AUGUSTUS	exon	15385680	15385791	.	+	.	transcript_id "file_1_file_1_jg1710.t1"; gene_id "file_1_file_1_jg1710";
dmelr6.33_3	AUGUSTUS	intron	15385792	15386475	.	+	.	transcript_id "file_1_file_1_jg1710.t1"; gene_id "file_1_file_1_jg1710";
dmelr6.33_3	AUGUSTUS	CDS	15386476	15386621	1	+	1	transcript_id "file_1_file_1_jg1710.t1"; gene_id "file_1_file_1_jg1710";
dmelr6.33_3	AUGUSTUS	exon	15386476	15386621	.	+	.	transcript_id "file_1_file_1_jg1710.t1"; gene_id "file_1_file_1_jg1710";
dmelr6.33_3	AUGUSTUS	intron	15386622	15386716	.	+	.	transcript_id "file_1_file_1_jg1710.t1"; gene_id "file_1_file_1_jg1710";
dmelr6.33_3	AUGUSTUS	CDS	15386717	15386917	1	+	2	transcript_id "file_1_file_1_jg1710.t1"; gene_id "file_1_file_1_jg1710";
dmelr6.33_3	AUGUSTUS	exon	15386717	15386917	.	+	.	transcript_id "file_1_file_1_jg1710.t1"; gene_id "file_1_file_1_jg1710";
dmelr6.33_3	AUGUSTUS	intron	15386918	15387185	.	+	.	transcript_id "file_1_file_1_jg1710.t1"; gene_id "file_1_file_1_jg1710";
dmelr6.33_3	AUGUSTUS	CDS	15387186	15387370	1	+	2	transcript_id "file_1_file_1_jg1710.t1"; gene_id "file_1_file_1_jg1710";
dmelr6.33_3	AUGUSTUS	exon	15387186	15387370	.	+	.	transcript_id "file_1_file_1_jg1710.t1"; gene_id "file_1_file_1_jg1710";
dmelr6.33_3	AUGUSTUS	intron	15387371	15387917	.	+	.	transcript_id "file_1_file_1_jg1710.t1"; gene_id "file_1_file_1_jg1710";
dmelr6.33_3	AUGUSTUS	CDS	15387918	15388605	1	+	0	transcript_id "file_1_file_1_jg1710.t1"; gene_id "file_1_file_1_jg1710";
dmelr6.33_3	AUGUSTUS	exon	15387918	15388605	.	+	.	transcript_id "file_1_file_1_jg1710.t1"; gene_id "file_1_file_1_jg1710";
dmelr6.33_3	AUGUSTUS	intron	15388606	15388674	.	+	.	transcript_id "file_1_file_1_jg1710.t1"; gene_id "file_1_file_1_jg1710";
dmelr6.33_3	AUGUSTUS	CDS	15388675	15388910	1	+	2	transcript_id "file_1_file_1_jg1710.t1"; gene_id "file_1_file_1_jg1710";
dmelr6.33_3	AUGUSTUS	exon	15388675	15388910	.	+	.	transcript_id "file_1_file_1_jg1710.t1"; gene_id "file_1_file_1_jg1710";
dmelr6.33_3	AUGUSTUS	intron	15388911	15390021	.	+	.	transcript_id "file_1_file_1_jg1710.t1"; gene_id "file_1_file_1_jg1710";
dmelr6.33_3	AUGUSTUS	CDS	15390022	15390102	1	+	0	transcript_id "file_1_file_1_jg1710.t1"; gene_id "file_1_file_1_jg1710";
dmelr6.33_3	AUGUSTUS	exon	15390022	15390102	.	+	.	transcript_id "file_1_file_1_jg1710.t1"; gene_id "file_1_file_1_jg1710";
dmelr6.33_3	AUGUSTUS	intron	15390103	15391125	.	+	.	transcript_id "file_1_file_1_jg1710.t1"; gene_id "file_1_file_1_jg1710";
dmelr6.33_3	AUGUSTUS	CDS	15391126	15391743	1	+	0	transcript_id "file_1_file_1_jg1710.t1"; gene_id "file_1_file_1_jg1710";
dmelr6.33_3	AUGUSTUS	exon	15391126	15391743	.	+	.	transcript_id "file_1_file_1_jg1710.t1"; gene_id "file_1_file_1_jg1710";
dmelr6.33_3	AUGUSTUS	intron	15391744	15392293	.	+	.	transcript_id "file_1_file_1_jg1710.t1"; gene_id "file_1_file_1_jg1710";
dmelr6.33_3	AUGUSTUS	CDS	15392294	15392635	1	+	0	transcript_id "file_1_file_1_jg1710.t1"; gene_id "file_1_file_1_jg1710";
dmelr6.33_3	AUGUSTUS	exon	15392294	15392635	.	+	.	transcript_id "file_1_file_1_jg1710.t1"; gene_id "file_1_file_1_jg1710";
dmelr6.33_3	AUGUSTUS	intron	15392636	15393209	.	+	.	transcript_id "file_1_file_1_jg1710.t1"; gene_id "file_1_file_1_jg1710";
dmelr6.33_3	AUGUSTUS	CDS	15393210	15393498	1	+	0	transcript_id "file_1_file_1_jg1710.t1"; gene_id "file_1_file_1_jg1710";
dmelr6.33_3	AUGUSTUS	exon	15393210	15393498	.	+	.	transcript_id "file_1_file_1_jg1710.t1"; gene_id "file_1_file_1_jg1710";
dmelr6.33_3	AUGUSTUS	intron	15393499	15396309	.	+	.	transcript_id "file_1_file_1_jg1710.t1"; gene_id "file_1_file_1_jg1710";
dmelr6.33_3	AUGUSTUS	CDS	15396310	15396377	1	+	2	transcript_id "file_1_file_1_jg1710.t1"; gene_id "file_1_file_1_jg1710";
dmelr6.33_3	AUGUSTUS	exon	15396310	15396377	.	+	.	transcript_id "file_1_file_1_jg1710.t1"; gene_id "file_1_file_1_jg1710";
dmelr6.33_3	AUGUSTUS	intron	15396378	15399112	.	+	.	transcript_id "file_1_file_1_jg1710.t1"; gene_id "file_1_file_1_jg1710";
dmelr6.33_3	AUGUSTUS	transcript	15381185	15399895	.	+	.	transcript_id "file_1_file_1_jg1710.t1"; gene_id "file_1_file_1_jg1710"
dmelr6.33_3	AUGUSTUS	gene	15381185	15399895	.	+	.	jg1710
dmelr6.33_3	AUGUSTUS	CDS	15399113	15399895	1	+	0	transcript_id "file_1_file_1_jg1710.t1"; gene_id "file_1_file_1_jg1710";
dmelr6.33_3	AUGUSTUS	exon	15399113	15399895	.	+	.	transcript_id "file_1_file_1_jg1710.t1"; gene_id "file_1_file_1_jg1710";
dmelr6.33_3	AUGUSTUS	stop_codon	15399893	15399895	.	+	0	transcript_id "file_1_file_1_jg1710.t1"; gene_id "file_1_file_1_jg1710";
dmelr6.33_0	AUGUSTUS	start_codon	10483358	10483360	.	+	0	transcript_id "file_1_file_1_jg5202.t1"; gene_id "file_1_file_1_jg5202";
dmelr6.33_0	AUGUSTUS	CDS	10483358	10483426	1	+	0	transcript_id "file_1_file_1_jg5202.t1"; gene_id "file_1_file_1_jg5202";
dmelr6.33_0	AUGUSTUS	exon	10483358	10483426	.	+	.	transcript_id "file_1_file_1_jg5202.t1"; gene_id "file_1_file_1_jg5202";
dmelr6.33_0	AUGUSTUS	intron	10483427	10483483	.	+	.	transcript_id "file_1_file_1_jg5202.t1"; gene_id "file_1_file_1_jg5202";
dmelr6.33_0	AUGUSTUS	CDS	10483484	10483628	1	+	0	transcript_id "file_1_file_1_jg5202.t1"; gene_id "file_1_file_1_jg5202";
dmelr6.33_0	AUGUSTUS	exon	10483484	10483628	.	+	.	transcript_id "file_1_file_1_jg5202.t1"; gene_id "file_1_file_1_jg5202";
dmelr6.33_0	AUGUSTUS	intron	10483629	10483686	.	+	.	transcript_id "file_1_file_1_jg5202.t1"; gene_id "file_1_file_1_jg5202";
dmelr6.33_0	AUGUSTUS	CDS	10483687	10483972	1	+	2	transcript_id "file_1_file_1_jg5202.t1"; gene_id "file_1_file_1_jg5202";
dmelr6.33_0	AUGUSTUS	exon	10483687	10483972	.	+	.	transcript_id "file_1_file_1_jg5202.t1"; gene_id "file_1_file_1_jg5202";
dmelr6.33_0	AUGUSTUS	intron	10483973	10484033	.	+	.	transcript_id "file_1_file_1_jg5202.t1"; gene_id "file_1_file_1_jg5202";
dmelr6.33_0	AUGUSTUS	CDS	10484034	10484193	1	+	1	transcript_id "file_1_file_1_jg5202.t1"; gene_id "file_1_file_1_jg5202";
dmelr6.33_0	AUGUSTUS	exon	10484034	10484193	.	+	.	transcript_id "file_1_file_1_jg5202.t1"; gene_id "file_1_file_1_jg5202";
dmelr6.33_0	AUGUSTUS	intron	10484194	10484253	.	+	.	transcript_id "file_1_file_1_jg5202.t1"; gene_id "file_1_file_1_jg5202";
dmelr6.33_0	AUGUSTUS	CDS	10484254	10484760	1	+	0	transcript_id "file_1_file_1_jg5202.t1"; gene_id "file_1_file_1_jg5202";
dmelr6.33_0	AUGUSTUS	exon	10484254	10484760	.	+	.	transcript_id "file_1_file_1_jg5202.t1"; gene_id "file_1_file_1_jg5202";
dmelr6.33_0	AUGUSTUS	intron	10484761	10484824	.	+	.	transcript_id "file_1_file_1_jg5202.t1"; gene_id "file_1_file_1_jg5202";
dmelr6.33_0	AUGUSTUS	CDS	10484825	10485197	1	+	0	transcript_id "file_1_file_1_jg5202.t1"; gene_id "file_1_file_1_jg5202";
dmelr6.33_0	AUGUSTUS	exon	10484825	10485197	.	+	.	transcript_id "file_1_file_1_jg5202.t1"; gene_id "file_1_file_1_jg5202";
dmelr6.33_0	AUGUSTUS	intron	10485198	10485253	.	+	.	transcript_id "file_1_file_1_jg5202.t1"; gene_id "file_1_file_1_jg5202";
dmelr6.33_0	AUGUSTUS	CDS	10485254	10485527	1	+	2	transcript_id "file_1_file_1_jg5202.t1"; gene_id "file_1_file_1_jg5202";
dmelr6.33_0	AUGUSTUS	exon	10485254	10485527	.	+	.	transcript_id "file_1_file_1_jg5202.t1"; gene_id "file_1_file_1_jg5202";
dmelr6.33_0	AUGUSTUS	intron	10485528	10485593	.	+	.	transcript_id "file_1_file_1_jg5202.t1"; gene_id "file_1_file_1_jg5202";
dmelr6.33_0	AUGUSTUS	transcript	10483358	10485732	.	+	.	transcript_id "file_1_file_1_jg5202.t1"; gene_id "file_1_file_1_jg5202"
dmelr6.33_0	AUGUSTUS	gene	10483358	10485732	.	+	.	jg5202
dmelr6.33_0	AUGUSTUS	CDS	10485594	10485732	1	+	1	transcript_id "file_1_file_1_jg5202.t1"; gene_id "file_1_file_1_jg5202";
dmelr6.33_0	AUGUSTUS	exon	10485594	10485732	.	+	.	transcript_id "file_1_file_1_jg5202.t1"; gene_id "file_1_file_1_jg5202";
dmelr6.33_0	AUGUSTUS	stop_codon	10485730	10485732	.	+	0	transcript_id "file_1_file_1_jg5202.t1"; gene_id "file_1_file_1_jg5202";
dmelr6.33_1	AUGUSTUS	stop_codon	21658843	21658845	.	-	0	transcript_id "file_1_file_1_jg11392.t1"; gene_id "file_1_file_1_jg11392";
dmelr6.33_1	AUGUSTUS	CDS	21658843	21659475	1	-	0	transcript_id "file_1_file_1_jg11392.t1"; gene_id "file_1_file_1_jg11392";
dmelr6.33_1	AUGUSTUS	exon	21658843	21659475	.	-	.	transcript_id "file_1_file_1_jg11392.t1"; gene_id "file_1_file_1_jg11392";
dmelr6.33_1	AUGUSTUS	intron	21659476	21659524	.	-	.	transcript_id "file_1_file_1_jg11392.t1"; gene_id "file_1_file_1_jg11392";
dmelr6.33_1	AUGUSTUS	transcript	21658843	21659932	.	-	.	transcript_id "file_1_file_1_jg11392.t1"; gene_id "file_1_file_1_jg11392"
dmelr6.33_1	AUGUSTUS	gene	21658843	21659932	.	-	.	jg11392
dmelr6.33_1	AUGUSTUS	CDS	21659525	21659932	1	-	0	transcript_id "file_1_file_1_jg11392.t1"; gene_id "file_1_file_1_jg11392";
dmelr6.33_1	AUGUSTUS	exon	21659525	21659932	.	-	.	transcript_id "file_1_file_1_jg11392.t1"; gene_id "file_1_file_1_jg11392";
dmelr6.33_1	AUGUSTUS	start_codon	21659930	21659932	.	-	0	transcript_id "file_1_file_1_jg11392.t1"; gene_id "file_1_file_1_jg11392";
dmelr6.33_2	AUGUSTUS	start_codon	13023509	13023511	.	+	0	transcript_id "file_1_file_1_jg13652.t1"; gene_id "file_1_file_1_jg13652";
dmelr6.33_2	AUGUSTUS	CDS	13023509	13023525	1	+	0	transcript_id "file_1_file_1_jg13652.t1"; gene_id "file_1_file_1_jg13652";
dmelr6.33_2	AUGUSTUS	exon	13023509	13023525	.	+	.	transcript_id "file_1_file_1_jg13652.t1"; gene_id "file_1_file_1_jg13652";
dmelr6.33_2	AUGUSTUS	intron	13023526	13023731	.	+	.	transcript_id "file_1_file_1_jg13652.t1"; gene_id "file_1_file_1_jg13652";
dmelr6.33_2	AUGUSTUS	CDS	13023732	13023866	1	+	1	transcript_id "file_1_file_1_jg13652.t1"; gene_id "file_1_file_1_jg13652";
dmelr6.33_2	AUGUSTUS	exon	13023732	13023866	.	+	.	transcript_id "file_1_file_1_jg13652.t1"; gene_id "file_1_file_1_jg13652";
dmelr6.33_2	AUGUSTUS	intron	13023867	13024369	.	+	.	transcript_id "file_1_file_1_jg13652.t1"; gene_id "file_1_file_1_jg13652";
dmelr6.33_2	AUGUSTUS	transcript	13023509	13024637	.	+	.	transcript_id "file_1_file_1_jg13652.t1"; gene_id "file_1_file_1_jg13652"
dmelr6.33_2	AUGUSTUS	gene	13023509	13024637	.	+	.	jg13652
dmelr6.33_2	AUGUSTUS	CDS	13024370	13024637	1	+	1	transcript_id "file_1_file_1_jg13652.t1"; gene_id "file_1_file_1_jg13652";
dmelr6.33_2	AUGUSTUS	exon	13024370	13024637	.	+	.	transcript_id "file_1_file_1_jg13652.t1"; gene_id "file_1_file_1_jg13652";
dmelr6.33_2	AUGUSTUS	stop_codon	13024635	13024637	.	+	0	transcript_id "file_1_file_1_jg13652.t1"; gene_id "file_1_file_1_jg13652";
dmelr6.33_0	AUGUSTUS	start_codon	1197876	1197878	.	+	0	transcript_id "file_1_file_1_jg3971.t1"; gene_id "file_1_file_1_jg3971";
dmelr6.33_0	AUGUSTUS	CDS	1197876	1198163	0.89	+	0	transcript_id "file_1_file_1_jg3971.t1"; gene_id "file_1_file_1_jg3971";
dmelr6.33_0	AUGUSTUS	exon	1197876	1198163	.	+	.	transcript_id "file_1_file_1_jg3971.t1"; gene_id "file_1_file_1_jg3971";
dmelr6.33_0	AUGUSTUS	transcript	1197876	1198163	.	+	.	transcript_id "file_1_file_1_jg3971.t1"; gene_id "file_1_file_1_jg3971"
dmelr6.33_0	AUGUSTUS	gene	1197876	1198163	.	+	.	jg3971
dmelr6.33_0	AUGUSTUS	stop_codon	1198161	1198163	.	+	0	transcript_id "file_1_file_1_jg3971.t1"; gene_id "file_1_file_1_jg3971";
dmelr6.33_2	AUGUSTUS	start_codon	264852	264854	.	+	0	transcript_id "file_1_file_1_jg12075.t1"; gene_id "file_1_file_1_jg12075";
dmelr6.33_2	AUGUSTUS	CDS	264852	265049	1	+	0	transcript_id "file_1_file_1_jg12075.t1"; gene_id "file_1_file_1_jg12075";
dmelr6.33_2	AUGUSTUS	exon	264852	265049	.	+	.	transcript_id "file_1_file_1_jg12075.t1"; gene_id "file_1_file_1_jg12075";
dmelr6.33_2	AUGUSTUS	intron	265050	265111	.	+	.	transcript_id "file_1_file_1_jg12075.t1"; gene_id "file_1_file_1_jg12075";
dmelr6.33_2	AUGUSTUS	transcript	264852	265444	.	+	.	transcript_id "file_1_file_1_jg12075.t1"; gene_id "file_1_file_1_jg12075"
dmelr6.33_2	AUGUSTUS	gene	264852	265444	.	+	.	jg12075
dmelr6.33_2	AUGUSTUS	CDS	265112	265444	1	+	0	transcript_id "file_1_file_1_jg12075.t1"; gene_id "file_1_file_1_jg12075";
dmelr6.33_2	AUGUSTUS	exon	265112	265444	.	+	.	transcript_id "file_1_file_1_jg12075.t1"; gene_id "file_1_file_1_jg12075";
dmelr6.33_2	AUGUSTUS	stop_codon	265442	265444	.	+	0	transcript_id "file_1_file_1_jg12075.t1"; gene_id "file_1_file_1_jg12075";
dmelr6.33_2	AUGUSTUS	stop_codon	21613825	21613827	.	-	0	transcript_id "file_1_file_1_jg14692.t1"; gene_id "file_1_file_1_jg14692";
dmelr6.33_2	AUGUSTUS	CDS	21613825	21614012	1	-	2	transcript_id "file_1_file_1_jg14692.t1"; gene_id "file_1_file_1_jg14692";
dmelr6.33_2	AUGUSTUS	exon	21613825	21614012	.	-	.	transcript_id "file_1_file_1_jg14692.t1"; gene_id "file_1_file_1_jg14692";
dmelr6.33_2	AUGUSTUS	intron	21614013	21614064	.	-	.	transcript_id "file_1_file_1_jg14692.t1"; gene_id "file_1_file_1_jg14692";
dmelr6.33_2	AUGUSTUS	CDS	21614065	21614167	0.6	-	0	transcript_id "file_1_file_1_jg14692.t1"; gene_id "file_1_file_1_jg14692";
dmelr6.33_2	AUGUSTUS	exon	21614065	21614167	.	-	.	transcript_id "file_1_file_1_jg14692.t1"; gene_id "file_1_file_1_jg14692";
dmelr6.33_2	AUGUSTUS	intron	21614168	21614455	.	-	.	transcript_id "file_1_file_1_jg14692.t1"; gene_id "file_1_file_1_jg14692";
dmelr6.33_2	AUGUSTUS	CDS	21614456	21614623	0.69	-	0	transcript_id "file_1_file_1_jg14692.t1"; gene_id "file_1_file_1_jg14692";
dmelr6.33_2	AUGUSTUS	exon	21614456	21614623	.	-	.	transcript_id "file_1_file_1_jg14692.t1"; gene_id "file_1_file_1_jg14692";
dmelr6.33_2	AUGUSTUS	intron	21614624	21614679	.	-	.	transcript_id "file_1_file_1_jg14692.t1"; gene_id "file_1_file_1_jg14692";
dmelr6.33_2	AUGUSTUS	CDS	21614680	21615419	0.93	-	2	transcript_id "file_1_file_1_jg14692.t1"; gene_id "file_1_file_1_jg14692";
dmelr6.33_2	AUGUSTUS	exon	21614680	21615419	.	-	.	transcript_id "file_1_file_1_jg14692.t1"; gene_id "file_1_file_1_jg14692";
dmelr6.33_2	AUGUSTUS	intron	21615420	21615519	.	-	.	transcript_id "file_1_file_1_jg14692.t1"; gene_id "file_1_file_1_jg14692";
dmelr6.33_2	AUGUSTUS	CDS	21615520	21616372	0.94	-	0	transcript_id "file_1_file_1_jg14692.t1"; gene_id "file_1_file_1_jg14692";
dmelr6.33_2	AUGUSTUS	exon	21615520	21616372	.	-	.	transcript_id "file_1_file_1_jg14692.t1"; gene_id "file_1_file_1_jg14692";
dmelr6.33_2	AUGUSTUS	intron	21616373	21616430	.	-	.	transcript_id "file_1_file_1_jg14692.t1"; gene_id "file_1_file_1_jg14692";
dmelr6.33_2	AUGUSTUS	CDS	21616431	21616970	0.96	-	0	transcript_id "file_1_file_1_jg14692.t1"; gene_id "file_1_file_1_jg14692";
dmelr6.33_2	AUGUSTUS	exon	21616431	21616970	.	-	.	transcript_id "file_1_file_1_jg14692.t1"; gene_id "file_1_file_1_jg14692";
dmelr6.33_2	AUGUSTUS	intron	21616971	21617148	.	-	.	transcript_id "file_1_file_1_jg14692.t1"; gene_id "file_1_file_1_jg14692";
dmelr6.33_2	AUGUSTUS	transcript	21613825	21617307	.	-	.	transcript_id "file_1_file_1_jg14692.t1"; gene_id "file_1_file_1_jg14692"
dmelr6.33_2	AUGUSTUS	gene	21613825	21617307	.	-	.	jg14692
dmelr6.33_2	AUGUSTUS	CDS	21617149	21617307	1	-	0	transcript_id "file_1_file_1_jg14692.t1"; gene_id "file_1_file_1_jg14692";
dmelr6.33_2	AUGUSTUS	exon	21617149	21617307	.	-	.	transcript_id "file_1_file_1_jg14692.t1"; gene_id "file_1_file_1_jg14692";
dmelr6.33_2	AUGUSTUS	start_codon	21617305	21617307	.	-	0	transcript_id "file_1_file_1_jg14692.t1"; gene_id "file_1_file_1_jg14692";
dmelr6.33_1	AUGUSTUS	stop_codon	23754309	23754311	.	-	0	transcript_id "file_1_file_1_jg11738.t2"; gene_id "file_1_file_1_jg11738";
dmelr6.33_1	AUGUSTUS	CDS	23754309	23754337	1	-	2	transcript_id "file_1_file_1_jg11738.t2"; gene_id "file_1_file_1_jg11738";
dmelr6.33_1	AUGUSTUS	exon	23754309	23754337	.	-	.	transcript_id "file_1_file_1_jg11738.t2"; gene_id "file_1_file_1_jg11738";
dmelr6.33_1	AUGUSTUS	intron	23754338	23756363	.	-	.	transcript_id "file_1_file_1_jg11738.t2"; gene_id "file_1_file_1_jg11738";
dmelr6.33_1	AUGUSTUS	CDS	23756364	23756630	0.7	-	2	transcript_id "file_1_file_1_jg11738.t2"; gene_id "file_1_file_1_jg11738";
dmelr6.33_1	AUGUSTUS	exon	23756364	23756630	.	-	.	transcript_id "file_1_file_1_jg11738.t2"; gene_id "file_1_file_1_jg11738";
dmelr6.33_1	AUGUSTUS	intron	23756631	23756786	.	-	.	transcript_id "file_1_file_1_jg11738.t2"; gene_id "file_1_file_1_jg11738";
dmelr6.33_1	AUGUSTUS	CDS	23756787	23757166	0.54	-	1	transcript_id "file_1_file_1_jg11738.t2"; gene_id "file_1_file_1_jg11738";
dmelr6.33_1	AUGUSTUS	exon	23756787	23757166	.	-	.	transcript_id "file_1_file_1_jg11738.t2"; gene_id "file_1_file_1_jg11738";
dmelr6.33_1	AUGUSTUS	intron	23757167	23757414	.	-	.	transcript_id "file_1_file_1_jg11738.t2"; gene_id "file_1_file_1_jg11738";
dmelr6.33_1	AUGUSTUS	CDS	23757415	23757494	1	-	0	transcript_id "file_1_file_1_jg11738.t2"; gene_id "file_1_file_1_jg11738";
dmelr6.33_1	AUGUSTUS	exon	23757415	23757494	.	-	.	transcript_id "file_1_file_1_jg11738.t2"; gene_id "file_1_file_1_jg11738";
dmelr6.33_1	AUGUSTUS	intron	23757495	23757694	.	-	.	transcript_id "file_1_file_1_jg11738.t2"; gene_id "file_1_file_1_jg11738";
dmelr6.33_1	AUGUSTUS	CDS	23757695	23757926	1	-	1	transcript_id "file_1_file_1_jg11738.t2"; gene_id "file_1_file_1_jg11738";
dmelr6.33_1	AUGUSTUS	exon	23757695	23757926	.	-	.	transcript_id "file_1_file_1_jg11738.t2"; gene_id "file_1_file_1_jg11738";
dmelr6.33_1	AUGUSTUS	intron	23757927	23757986	.	-	.	transcript_id "file_1_file_1_jg11738.t2"; gene_id "file_1_file_1_jg11738";
dmelr6.33_1	AUGUSTUS	CDS	23757987	23758151	1	-	1	transcript_id "file_1_file_1_jg11738.t2"; gene_id "file_1_file_1_jg11738";
dmelr6.33_1	AUGUSTUS	exon	23757987	23758151	.	-	.	transcript_id "file_1_file_1_jg11738.t2"; gene_id "file_1_file_1_jg11738";
dmelr6.33_1	AUGUSTUS	intron	23758152	23758475	.	-	.	transcript_id "file_1_file_1_jg11738.t2"; gene_id "file_1_file_1_jg11738";
dmelr6.33_1	AUGUSTUS	CDS	23758476	23758602	1	-	2	transcript_id "file_1_file_1_jg11738.t2"; gene_id "file_1_file_1_jg11738";
dmelr6.33_1	AUGUSTUS	exon	23758476	23758602	.	-	.	transcript_id "file_1_file_1_jg11738.t2"; gene_id "file_1_file_1_jg11738";
dmelr6.33_1	AUGUSTUS	intron	23758603	23759725	.	-	.	transcript_id "file_1_file_1_jg11738.t2"; gene_id "file_1_file_1_jg11738";
dmelr6.33_1	AUGUSTUS	CDS	23759726	23759781	0.98	-	1	transcript_id "file_1_file_1_jg11738.t2"; gene_id "file_1_file_1_jg11738";
dmelr6.33_1	AUGUSTUS	exon	23759726	23759781	.	-	.	transcript_id "file_1_file_1_jg11738.t2"; gene_id "file_1_file_1_jg11738";
dmelr6.33_1	AUGUSTUS	intron	23759782	23759913	.	-	.	transcript_id "file_1_file_1_jg11738.t2"; gene_id "file_1_file_1_jg11738";
dmelr6.33_1	AUGUSTUS	CDS	23759914	23760037	0.94	-	2	transcript_id "file_1_file_1_jg11738.t2"; gene_id "file_1_file_1_jg11738";
dmelr6.33_1	AUGUSTUS	exon	23759914	23760037	.	-	.	transcript_id "file_1_file_1_jg11738.t2"; gene_id "file_1_file_1_jg11738";
dmelr6.33_1	AUGUSTUS	intron	23760038	23760621	.	-	.	transcript_id "file_1_file_1_jg11738.t2"; gene_id "file_1_file_1_jg11738";
dmelr6.33_1	AUGUSTUS	CDS	23760622	23760674	1	-	1	transcript_id "file_1_file_1_jg11738.t2"; gene_id "file_1_file_1_jg11738";
dmelr6.33_1	AUGUSTUS	exon	23760622	23760674	.	-	.	transcript_id "file_1_file_1_jg11738.t2"; gene_id "file_1_file_1_jg11738";
dmelr6.33_1	AUGUSTUS	intron	23760675	23760852	.	-	.	transcript_id "file_1_file_1_jg11738.t2"; gene_id "file_1_file_1_jg11738";
dmelr6.33_1	AUGUSTUS	CDS	23760853	23760995	1	-	0	transcript_id "file_1_file_1_jg11738.t2"; gene_id "file_1_file_1_jg11738";
dmelr6.33_1	AUGUSTUS	exon	23760853	23760995	.	-	.	transcript_id "file_1_file_1_jg11738.t2"; gene_id "file_1_file_1_jg11738";
dmelr6.33_1	AUGUSTUS	intron	23760996	23767334	.	-	.	transcript_id "file_1_file_1_jg11738.t2"; gene_id "file_1_file_1_jg11738";
dmelr6.33_1	AUGUSTUS	CDS	23767335	23767439	1	-	0	transcript_id "file_1_file_1_jg11738.t2"; gene_id "file_1_file_1_jg11738";
dmelr6.33_1	AUGUSTUS	exon	23767335	23767439	.	-	.	transcript_id "file_1_file_1_jg11738.t2"; gene_id "file_1_file_1_jg11738";
dmelr6.33_1	AUGUSTUS	intron	23767440	23768144	.	-	.	transcript_id "file_1_file_1_jg11738.t2"; gene_id "file_1_file_1_jg11738";
dmelr6.33_1	AUGUSTUS	CDS	23768145	23768407	1	-	2	transcript_id "file_1_file_1_jg11738.t2"; gene_id "file_1_file_1_jg11738";
dmelr6.33_1	AUGUSTUS	exon	23768145	23768407	.	-	.	transcript_id "file_1_file_1_jg11738.t2"; gene_id "file_1_file_1_jg11738";
dmelr6.33_1	AUGUSTUS	intron	23768408	23768946	.	-	.	transcript_id "file_1_file_1_jg11738.t2"; gene_id "file_1_file_1_jg11738";
dmelr6.33_1	AUGUSTUS	CDS	23768947	23769076	1	-	0	transcript_id "file_1_file_1_jg11738.t2"; gene_id "file_1_file_1_jg11738";
dmelr6.33_1	AUGUSTUS	exon	23768947	23769076	.	-	.	transcript_id "file_1_file_1_jg11738.t2"; gene_id "file_1_file_1_jg11738";
dmelr6.33_1	AUGUSTUS	intron	23769077	23779015	.	-	.	transcript_id "file_1_file_1_jg11738.t2"; gene_id "file_1_file_1_jg11738";
dmelr6.33_1	AUGUSTUS	CDS	23779016	23779111	1	-	0	transcript_id "file_1_file_1_jg11738.t2"; gene_id "file_1_file_1_jg11738";
dmelr6.33_1	AUGUSTUS	exon	23779016	23779111	.	-	.	transcript_id "file_1_file_1_jg11738.t2"; gene_id "file_1_file_1_jg11738";
dmelr6.33_1	AUGUSTUS	intron	23779112	23785911	.	-	.	transcript_id "file_1_file_1_jg11738.t2"; gene_id "file_1_file_1_jg11738";
dmelr6.33_1	AUGUSTUS	transcript	23754309	23786343	.	-	.	transcript_id "file_1_file_1_jg11738.t2"; gene_id "file_1_file_1_jg11738"
dmelr6.33_1	AUGUSTUS	CDS	23785912	23786343	0.74	-	0	transcript_id "file_1_file_1_jg11738.t2"; gene_id "file_1_file_1_jg11738";
dmelr6.33_1	AUGUSTUS	exon	23785912	23786343	.	-	.	transcript_id "file_1_file_1_jg11738.t2"; gene_id "file_1_file_1_jg11738";
dmelr6.33_1	AUGUSTUS	start_codon	23786341	23786343	.	-	0	transcript_id "file_1_file_1_jg11738.t2"; gene_id "file_1_file_1_jg11738";
dmelr6.33_3	AUGUSTUS	stop_codon	9455588	9455590	.	-	0	transcript_id "file_1_file_1_jg923.t1"; gene_id "file_1_file_1_jg923";
dmelr6.33_3	AUGUSTUS	CDS	9455588	9455717	1	-	1	transcript_id "file_1_file_1_jg923.t1"; gene_id "file_1_file_1_jg923";
dmelr6.33_3	AUGUSTUS	exon	9455588	9455717	.	-	.	transcript_id "file_1_file_1_jg923.t1"; gene_id "file_1_file_1_jg923";
dmelr6.33_3	AUGUSTUS	intron	9455718	9455780	.	-	.	transcript_id "file_1_file_1_jg923.t1"; gene_id "file_1_file_1_jg923";
dmelr6.33_3	AUGUSTUS	CDS	9455781	9456111	1	-	2	transcript_id "file_1_file_1_jg923.t1"; gene_id "file_1_file_1_jg923";
dmelr6.33_3	AUGUSTUS	exon	9455781	9456111	.	-	.	transcript_id "file_1_file_1_jg923.t1"; gene_id "file_1_file_1_jg923";
dmelr6.33_3	AUGUSTUS	intron	9456112	9456165	.	-	.	transcript_id "file_1_file_1_jg923.t1"; gene_id "file_1_file_1_jg923";
dmelr6.33_3	AUGUSTUS	CDS	9456166	9456237	0.87	-	2	transcript_id "file_1_file_1_jg923.t1"; gene_id "file_1_file_1_jg923";
dmelr6.33_3	AUGUSTUS	exon	9456166	9456237	.	-	.	transcript_id "file_1_file_1_jg923.t1"; gene_id "file_1_file_1_jg923";
dmelr6.33_3	AUGUSTUS	intron	9456238	9456414	.	-	.	transcript_id "file_1_file_1_jg923.t1"; gene_id "file_1_file_1_jg923";
dmelr6.33_3	AUGUSTUS	transcript	9455588	9456445	.	-	.	transcript_id "file_1_file_1_jg923.t1"; gene_id "file_1_file_1_jg923"
dmelr6.33_3	AUGUSTUS	gene	9455588	9456445	.	-	.	jg923
dmelr6.33_3	AUGUSTUS	CDS	9456415	9456445	0.9	-	0	transcript_id "file_1_file_1_jg923.t1"; gene_id "file_1_file_1_jg923";
dmelr6.33_3	AUGUSTUS	exon	9456415	9456445	.	-	.	transcript_id "file_1_file_1_jg923.t1"; gene_id "file_1_file_1_jg923";
dmelr6.33_3	AUGUSTUS	start_codon	9456443	9456445	.	-	0	transcript_id "file_1_file_1_jg923.t1"; gene_id "file_1_file_1_jg923";
dmelr6.33_5	GeneMark.hmm	start_codon	11387237	11387239	.	+	0	gene_id "file_1_file_2_14189_g"; transcript_id "file_1_file_2_14189_t"; count "file_1_file_2_1_1";
dmelr6.33_5	GeneMark.hmm	CDS	11387237	11387512	.	+	0	gene_id "file_1_file_2_14189_g"; transcript_id "file_1_file_2_14189_t"; evidence "file_1_file_2_1_1"; cds_type "file_1_file_2_Initial"; count "file_1_file_2_1_3"; anchored "file_1_file_2_1_1";
dmelr6.33_5	GeneMark.hmm	exon	11387237	11387512	0	+	.	gene_id "file_1_file_2_14189_g"; transcript_id "file_1_file_2_14189_t"; evidence "file_1_file_2_1_1"; cds_type "file_1_file_2_Initial"; count "file_1_file_2_1_3"; anchored "file_1_file_2_1_1";
dmelr6.33_5	GeneMark.hmm	CDS	11387772	11387933	.	+	0	gene_id "file_1_file_2_14189_g"; transcript_id "file_1_file_2_14189_t"; evidence "file_1_file_2_1_0"; cds_type "file_1_file_2_Internal"; count "file_1_file_2_2_3"; anchored "file_1_file_2_1_1";
dmelr6.33_5	GeneMark.hmm	exon	11387772	11387933	0	+	.	gene_id "file_1_file_2_14189_g"; transcript_id "file_1_file_2_14189_t"; evidence "file_1_file_2_1_0"; cds_type "file_1_file_2_Internal"; count "file_1_file_2_2_3"; anchored "file_1_file_2_1_1";
dmelr6.33_5	GeneMark.hmm	CDS	11388037	11388174	.	+	0	gene_id "file_1_file_2_14189_g"; transcript_id "file_1_file_2_14189_t"; cds_type "file_1_file_2_Terminal"; count "file_1_file_2_3_3"; anchored "file_1_file_2_1_0";
dmelr6.33_5	GeneMark.hmm	exon	11388037	11388174	0	+	.	gene_id "file_1_file_2_14189_g"; transcript_id "file_1_file_2_14189_t"; cds_type "file_1_file_2_Terminal"; count "file_1_file_2_3_3"; anchored "file_1_file_2_1_0";
dmelr6.33_5	GeneMark.hmm	stop_codon	11388172	11388174	.	+	0	gene_id "file_1_file_2_14189_g"; transcript_id "file_1_file_2_14189_t"; count "file_1_file_2_1_1";
dmelr6.33_3	AUGUSTUS	start_codon	31197012	31197014	.	+	0	transcript_id "file_1_file_1_jg3718.t1"; gene_id "file_1_file_1_jg3718";
dmelr6.33_3	AUGUSTUS	CDS	31197012	31197135	1	+	0	transcript_id "file_1_file_1_jg3718.t1"; gene_id "file_1_file_1_jg3718";
dmelr6.33_3	AUGUSTUS	exon	31197012	31197135	.	+	.	transcript_id "file_1_file_1_jg3718.t1"; gene_id "file_1_file_1_jg3718";
dmelr6.33_3	AUGUSTUS	intron	31197136	31199170	.	+	.	transcript_id "file_1_file_1_jg3718.t1"; gene_id "file_1_file_1_jg3718";
dmelr6.33_3	AUGUSTUS	CDS	31199171	31199288	1	+	2	transcript_id "file_1_file_1_jg3718.t1"; gene_id "file_1_file_1_jg3718";
dmelr6.33_3	AUGUSTUS	exon	31199171	31199288	.	+	.	transcript_id "file_1_file_1_jg3718.t1"; gene_id "file_1_file_1_jg3718";
dmelr6.33_3	AUGUSTUS	intron	31199289	31199456	.	+	.	transcript_id "file_1_file_1_jg3718.t1"; gene_id "file_1_file_1_jg3718";
dmelr6.33_3	AUGUSTUS	CDS	31199457	31199634	1	+	1	transcript_id "file_1_file_1_jg3718.t1"; gene_id "file_1_file_1_jg3718";
dmelr6.33_3	AUGUSTUS	exon	31199457	31199634	.	+	.	transcript_id "file_1_file_1_jg3718.t1"; gene_id "file_1_file_1_jg3718";
dmelr6.33_3	AUGUSTUS	intron	31199635	31199720	.	+	.	transcript_id "file_1_file_1_jg3718.t1"; gene_id "file_1_file_1_jg3718";
dmelr6.33_3	AUGUSTUS	CDS	31199721	31199940	1	+	0	transcript_id "file_1_file_1_jg3718.t1"; gene_id "file_1_file_1_jg3718";
dmelr6.33_3	AUGUSTUS	exon	31199721	31199940	.	+	.	transcript_id "file_1_file_1_jg3718.t1"; gene_id "file_1_file_1_jg3718";
dmelr6.33_3	AUGUSTUS	intron	31199941	31200403	.	+	.	transcript_id "file_1_file_1_jg3718.t1"; gene_id "file_1_file_1_jg3718";
dmelr6.33_3	AUGUSTUS	CDS	31200404	31200565	1	+	2	transcript_id "file_1_file_1_jg3718.t1"; gene_id "file_1_file_1_jg3718";
dmelr6.33_3	AUGUSTUS	exon	31200404	31200565	.	+	.	transcript_id "file_1_file_1_jg3718.t1"; gene_id "file_1_file_1_jg3718";
dmelr6.33_3	AUGUSTUS	intron	31200566	31200908	.	+	.	transcript_id "file_1_file_1_jg3718.t1"; gene_id "file_1_file_1_jg3718";
dmelr6.33_3	AUGUSTUS	CDS	31200909	31200982	1	+	2	transcript_id "file_1_file_1_jg3718.t1"; gene_id "file_1_file_1_jg3718";
dmelr6.33_3	AUGUSTUS	exon	31200909	31200982	.	+	.	transcript_id "file_1_file_1_jg3718.t1"; gene_id "file_1_file_1_jg3718";
dmelr6.33_3	AUGUSTUS	intron	31200983	31201058	.	+	.	transcript_id "file_1_file_1_jg3718.t1"; gene_id "file_1_file_1_jg3718";
dmelr6.33_3	AUGUSTUS	CDS	31201059	31201820	1	+	0	transcript_id "file_1_file_1_jg3718.t1"; gene_id "file_1_file_1_jg3718";
dmelr6.33_3	AUGUSTUS	exon	31201059	31201820	.	+	.	transcript_id "file_1_file_1_jg3718.t1"; gene_id "file_1_file_1_jg3718";
dmelr6.33_3	AUGUSTUS	intron	31201821	31201880	.	+	.	transcript_id "file_1_file_1_jg3718.t1"; gene_id "file_1_file_1_jg3718";
dmelr6.33_3	AUGUSTUS	CDS	31201881	31202298	1	+	0	transcript_id "file_1_file_1_jg3718.t1"; gene_id "file_1_file_1_jg3718";
dmelr6.33_3	AUGUSTUS	exon	31201881	31202298	.	+	.	transcript_id "file_1_file_1_jg3718.t1"; gene_id "file_1_file_1_jg3718";
dmelr6.33_3	AUGUSTUS	intron	31202299	31202354	.	+	.	transcript_id "file_1_file_1_jg3718.t1"; gene_id "file_1_file_1_jg3718";
dmelr6.33_3	AUGUSTUS	CDS	31202355	31202678	1	+	2	transcript_id "file_1_file_1_jg3718.t1"; gene_id "file_1_file_1_jg3718";
dmelr6.33_3	AUGUSTUS	exon	31202355	31202678	.	+	.	transcript_id "file_1_file_1_jg3718.t1"; gene_id "file_1_file_1_jg3718";
dmelr6.33_3	AUGUSTUS	intron	31202679	31203047	.	+	.	transcript_id "file_1_file_1_jg3718.t1"; gene_id "file_1_file_1_jg3718";
dmelr6.33_3	AUGUSTUS	CDS	31203048	31203236	1	+	2	transcript_id "file_1_file_1_jg3718.t1"; gene_id "file_1_file_1_jg3718";
dmelr6.33_3	AUGUSTUS	exon	31203048	31203236	.	+	.	transcript_id "file_1_file_1_jg3718.t1"; gene_id "file_1_file_1_jg3718";
dmelr6.33_3	AUGUSTUS	intron	31203237	31203371	.	+	.	transcript_id "file_1_file_1_jg3718.t1"; gene_id "file_1_file_1_jg3718";
dmelr6.33_3	AUGUSTUS	CDS	31203372	31203457	1	+	2	transcript_id "file_1_file_1_jg3718.t1"; gene_id "file_1_file_1_jg3718";
dmelr6.33_3	AUGUSTUS	exon	31203372	31203457	.	+	.	transcript_id "file_1_file_1_jg3718.t1"; gene_id "file_1_file_1_jg3718";
dmelr6.33_3	AUGUSTUS	intron	31203458	31203541	.	+	.	transcript_id "file_1_file_1_jg3718.t1"; gene_id "file_1_file_1_jg3718";
dmelr6.33_3	AUGUSTUS	transcript	31197012	31203646	.	+	.	transcript_id "file_1_file_1_jg3718.t1"; gene_id "file_1_file_1_jg3718"
dmelr6.33_3	AUGUSTUS	gene	31197012	31203646	.	+	.	jg3718
dmelr6.33_3	AUGUSTUS	CDS	31203542	31203646	1	+	0	transcript_id "file_1_file_1_jg3718.t1"; gene_id "file_1_file_1_jg3718";
dmelr6.33_3	AUGUSTUS	exon	31203542	31203646	.	+	.	transcript_id "file_1_file_1_jg3718.t1"; gene_id "file_1_file_1_jg3718";
dmelr6.33_3	AUGUSTUS	stop_codon	31203644	31203646	.	+	0	transcript_id "file_1_file_1_jg3718.t1"; gene_id "file_1_file_1_jg3718";
dmelr6.33_5	AUGUSTUS	start_codon	15890672	15890674	.	+	0	transcript_id "file_1_file_1_jg8316.t1"; gene_id "file_1_file_1_jg8316";
dmelr6.33_5	AUGUSTUS	CDS	15890672	15891487	1	+	0	transcript_id "file_1_file_1_jg8316.t1"; gene_id "file_1_file_1_jg8316";
dmelr6.33_5	AUGUSTUS	exon	15890672	15891487	.	+	.	transcript_id "file_1_file_1_jg8316.t1"; gene_id "file_1_file_1_jg8316";
dmelr6.33_5	AUGUSTUS	transcript	15890672	15891487	.	+	.	transcript_id "file_1_file_1_jg8316.t1"; gene_id "file_1_file_1_jg8316"
dmelr6.33_5	AUGUSTUS	gene	15890672	15891487	.	+	.	jg8316
dmelr6.33_5	AUGUSTUS	stop_codon	15891485	15891487	.	+	0	transcript_id "file_1_file_1_jg8316.t1"; gene_id "file_1_file_1_jg8316";
dmelr6.33_4	AUGUSTUS	start_codon	629836	629838	.	+	0	transcript_id "file_1_file_1_jg6550.t1"; gene_id "file_1_file_1_jg6550";
dmelr6.33_4	AUGUSTUS	CDS	629836	629979	0.78	+	0	transcript_id "file_1_file_1_jg6550.t1"; gene_id "file_1_file_1_jg6550";
dmelr6.33_4	AUGUSTUS	exon	629836	629979	.	+	.	transcript_id "file_1_file_1_jg6550.t1"; gene_id "file_1_file_1_jg6550";
dmelr6.33_4	AUGUSTUS	intron	629980	631626	.	+	.	transcript_id "file_1_file_1_jg6550.t1"; gene_id "file_1_file_1_jg6550";
dmelr6.33_4	AUGUSTUS	CDS	631627	631711	0.97	+	0	transcript_id "file_1_file_1_jg6550.t1"; gene_id "file_1_file_1_jg6550";
dmelr6.33_4	AUGUSTUS	exon	631627	631711	.	+	.	transcript_id "file_1_file_1_jg6550.t1"; gene_id "file_1_file_1_jg6550";
dmelr6.33_4	AUGUSTUS	intron	631712	631804	.	+	.	transcript_id "file_1_file_1_jg6550.t1"; gene_id "file_1_file_1_jg6550";
dmelr6.33_4	AUGUSTUS	CDS	631805	631894	0.84	+	2	transcript_id "file_1_file_1_jg6550.t1"; gene_id "file_1_file_1_jg6550";
dmelr6.33_4	AUGUSTUS	exon	631805	631894	.	+	.	transcript_id "file_1_file_1_jg6550.t1"; gene_id "file_1_file_1_jg6550";
dmelr6.33_4	AUGUSTUS	intron	631895	632027	.	+	.	transcript_id "file_1_file_1_jg6550.t1"; gene_id "file_1_file_1_jg6550";
dmelr6.33_4	AUGUSTUS	CDS	632028	632129	1	+	2	transcript_id "file_1_file_1_jg6550.t1"; gene_id "file_1_file_1_jg6550";
dmelr6.33_4	AUGUSTUS	exon	632028	632129	.	+	.	transcript_id "file_1_file_1_jg6550.t1"; gene_id "file_1_file_1_jg6550";
dmelr6.33_4	AUGUSTUS	intron	632130	632207	.	+	.	transcript_id "file_1_file_1_jg6550.t1"; gene_id "file_1_file_1_jg6550";
dmelr6.33_4	AUGUSTUS	CDS	632208	632388	0.56	+	2	transcript_id "file_1_file_1_jg6550.t1"; gene_id "file_1_file_1_jg6550";
dmelr6.33_4	AUGUSTUS	exon	632208	632388	.	+	.	transcript_id "file_1_file_1_jg6550.t1"; gene_id "file_1_file_1_jg6550";
dmelr6.33_4	AUGUSTUS	intron	632389	632447	.	+	.	transcript_id "file_1_file_1_jg6550.t1"; gene_id "file_1_file_1_jg6550";
dmelr6.33_4	AUGUSTUS	CDS	632448	632715	0.35	+	1	transcript_id "file_1_file_1_jg6550.t1"; gene_id "file_1_file_1_jg6550";
dmelr6.33_4	AUGUSTUS	exon	632448	632715	.	+	.	transcript_id "file_1_file_1_jg6550.t1"; gene_id "file_1_file_1_jg6550";
dmelr6.33_4	AUGUSTUS	intron	632716	633328	.	+	.	transcript_id "file_1_file_1_jg6550.t1"; gene_id "file_1_file_1_jg6550";
dmelr6.33_4	AUGUSTUS	CDS	633329	633432	0.94	+	0	transcript_id "file_1_file_1_jg6550.t1"; gene_id "file_1_file_1_jg6550";
dmelr6.33_4	AUGUSTUS	exon	633329	633432	.	+	.	transcript_id "file_1_file_1_jg6550.t1"; gene_id "file_1_file_1_jg6550";
dmelr6.33_4	AUGUSTUS	intron	633433	633490	.	+	.	transcript_id "file_1_file_1_jg6550.t1"; gene_id "file_1_file_1_jg6550";
dmelr6.33_4	AUGUSTUS	CDS	633491	633860	1	+	1	transcript_id "file_1_file_1_jg6550.t1"; gene_id "file_1_file_1_jg6550";
dmelr6.33_4	AUGUSTUS	exon	633491	633860	.	+	.	transcript_id "file_1_file_1_jg6550.t1"; gene_id "file_1_file_1_jg6550";
dmelr6.33_4	AUGUSTUS	intron	633861	633920	.	+	.	transcript_id "file_1_file_1_jg6550.t1"; gene_id "file_1_file_1_jg6550";
dmelr6.33_4	AUGUSTUS	CDS	633921	634124	1	+	0	transcript_id "file_1_file_1_jg6550.t1"; gene_id "file_1_file_1_jg6550";
dmelr6.33_4	AUGUSTUS	exon	633921	634124	.	+	.	transcript_id "file_1_file_1_jg6550.t1"; gene_id "file_1_file_1_jg6550";
dmelr6.33_4	AUGUSTUS	intron	634125	634176	.	+	.	transcript_id "file_1_file_1_jg6550.t1"; gene_id "file_1_file_1_jg6550";
dmelr6.33_4	AUGUSTUS	CDS	634177	634344	1	+	0	transcript_id "file_1_file_1_jg6550.t1"; gene_id "file_1_file_1_jg6550";
dmelr6.33_4	AUGUSTUS	exon	634177	634344	.	+	.	transcript_id "file_1_file_1_jg6550.t1"; gene_id "file_1_file_1_jg6550";
dmelr6.33_4	AUGUSTUS	intron	634345	634409	.	+	.	transcript_id "file_1_file_1_jg6550.t1"; gene_id "file_1_file_1_jg6550";
dmelr6.33_4	AUGUSTUS	transcript	629836	634511	.	+	.	transcript_id "file_1_file_1_jg6550.t1"; gene_id "file_1_file_1_jg6550"
dmelr6.33_4	AUGUSTUS	gene	629836	634511	.	+	.	jg6550
dmelr6.33_4	AUGUSTUS	CDS	634410	634511	1	+	0	transcript_id "file_1_file_1_jg6550.t1"; gene_id "file_1_file_1_jg6550";
dmelr6.33_4	AUGUSTUS	exon	634410	634511	.	+	.	transcript_id "file_1_file_1_jg6550.t1"; gene_id "file_1_file_1_jg6550";
dmelr6.33_4	AUGUSTUS	stop_codon	634509	634511	.	+	0	transcript_id "file_1_file_1_jg6550.t1"; gene_id "file_1_file_1_jg6550";
dmelr6.33_3	AUGUSTUS	start_codon	19892749	19892751	.	+	0	transcript_id "file_1_file_1_jg2238.t1"; gene_id "file_1_file_1_jg2238";
dmelr6.33_3	AUGUSTUS	CDS	19892749	19894015	1	+	0	transcript_id "file_1_file_1_jg2238.t1"; gene_id "file_1_file_1_jg2238";
dmelr6.33_3	AUGUSTUS	exon	19892749	19894015	.	+	.	transcript_id "file_1_file_1_jg2238.t1"; gene_id "file_1_file_1_jg2238";
dmelr6.33_3	AUGUSTUS	intron	19894016	19894085	.	+	.	transcript_id "file_1_file_1_jg2238.t1"; gene_id "file_1_file_1_jg2238";
dmelr6.33_3	AUGUSTUS	CDS	19894086	19894213	1	+	2	transcript_id "file_1_file_1_jg2238.t1"; gene_id "file_1_file_1_jg2238";
dmelr6.33_3	AUGUSTUS	exon	19894086	19894213	.	+	.	transcript_id "file_1_file_1_jg2238.t1"; gene_id "file_1_file_1_jg2238";
dmelr6.33_3	AUGUSTUS	intron	19894214	19896309	.	+	.	transcript_id "file_1_file_1_jg2238.t1"; gene_id "file_1_file_1_jg2238";
dmelr6.33_3	AUGUSTUS	CDS	19896310	19896401	1	+	0	transcript_id "file_1_file_1_jg2238.t1"; gene_id "file_1_file_1_jg2238";
dmelr6.33_3	AUGUSTUS	exon	19896310	19896401	.	+	.	transcript_id "file_1_file_1_jg2238.t1"; gene_id "file_1_file_1_jg2238";
dmelr6.33_3	AUGUSTUS	intron	19896402	19896461	.	+	.	transcript_id "file_1_file_1_jg2238.t1"; gene_id "file_1_file_1_jg2238";
dmelr6.33_3	AUGUSTUS	CDS	19896462	19896695	1	+	1	transcript_id "file_1_file_1_jg2238.t1"; gene_id "file_1_file_1_jg2238";
dmelr6.33_3	AUGUSTUS	exon	19896462	19896695	.	+	.	transcript_id "file_1_file_1_jg2238.t1"; gene_id "file_1_file_1_jg2238";
dmelr6.33_3	AUGUSTUS	intron	19896696	19897380	.	+	.	transcript_id "file_1_file_1_jg2238.t1"; gene_id "file_1_file_1_jg2238";
dmelr6.33_3	AUGUSTUS	CDS	19897381	19897651	1	+	1	transcript_id "file_1_file_1_jg2238.t1"; gene_id "file_1_file_1_jg2238";
dmelr6.33_3	AUGUSTUS	exon	19897381	19897651	.	+	.	transcript_id "file_1_file_1_jg2238.t1"; gene_id "file_1_file_1_jg2238";
dmelr6.33_3	AUGUSTUS	intron	19897652	19897744	.	+	.	transcript_id "file_1_file_1_jg2238.t1"; gene_id "file_1_file_1_jg2238";
dmelr6.33_3	AUGUSTUS	CDS	19897745	19898194	1	+	0	transcript_id "file_1_file_1_jg2238.t1"; gene_id "file_1_file_1_jg2238";
dmelr6.33_3	AUGUSTUS	exon	19897745	19898194	.	+	.	transcript_id "file_1_file_1_jg2238.t1"; gene_id "file_1_file_1_jg2238";
dmelr6.33_3	AUGUSTUS	intron	19898195	19898252	.	+	.	transcript_id "file_1_file_1_jg2238.t1"; gene_id "file_1_file_1_jg2238";
dmelr6.33_3	AUGUSTUS	CDS	19898253	19898411	1	+	0	transcript_id "file_1_file_1_jg2238.t1"; gene_id "file_1_file_1_jg2238";
dmelr6.33_3	AUGUSTUS	exon	19898253	19898411	.	+	.	transcript_id "file_1_file_1_jg2238.t1"; gene_id "file_1_file_1_jg2238";
dmelr6.33_3	AUGUSTUS	intron	19898412	19898474	.	+	.	transcript_id "file_1_file_1_jg2238.t1"; gene_id "file_1_file_1_jg2238";
dmelr6.33_3	AUGUSTUS	transcript	19892749	19898540	.	+	.	transcript_id "file_1_file_1_jg2238.t1"; gene_id "file_1_file_1_jg2238"
dmelr6.33_3	AUGUSTUS	gene	19892749	19898540	.	+	.	jg2238
dmelr6.33_3	AUGUSTUS	CDS	19898475	19898540	1	+	0	transcript_id "file_1_file_1_jg2238.t1"; gene_id "file_1_file_1_jg2238";
dmelr6.33_3	AUGUSTUS	exon	19898475	19898540	.	+	.	transcript_id "file_1_file_1_jg2238.t1"; gene_id "file_1_file_1_jg2238";
dmelr6.33_3	AUGUSTUS	stop_codon	19898538	19898540	.	+	0	transcript_id "file_1_file_1_jg2238.t1"; gene_id "file_1_file_1_jg2238";
dmelr6.33_0	AUGUSTUS	start_codon	6852422	6852424	.	+	0	transcript_id "file_1_file_1_jg4683.t1"; gene_id "file_1_file_1_jg4683";
dmelr6.33_0	AUGUSTUS	CDS	6852422	6853657	1	+	0	transcript_id "file_1_file_1_jg4683.t1"; gene_id "file_1_file_1_jg4683";
dmelr6.33_0	AUGUSTUS	exon	6852422	6853657	.	+	.	transcript_id "file_1_file_1_jg4683.t1"; gene_id "file_1_file_1_jg4683";
dmelr6.33_0	AUGUSTUS	transcript	6852422	6853657	.	+	.	transcript_id "file_1_file_1_jg4683.t1"; gene_id "file_1_file_1_jg4683"
dmelr6.33_0	AUGUSTUS	gene	6852422	6853657	.	+	.	jg4683
dmelr6.33_0	AUGUSTUS	stop_codon	6853655	6853657	.	+	0	transcript_id "file_1_file_1_jg4683.t1"; gene_id "file_1_file_1_jg4683";
dmelr6.33_5	AUGUSTUS	start_codon	14267653	14267655	.	+	0	transcript_id "file_1_file_1_jg8129.t1"; gene_id "file_1_file_1_jg8129";
dmelr6.33_5	AUGUSTUS	CDS	14267653	14268903	1	+	0	transcript_id "file_1_file_1_jg8129.t1"; gene_id "file_1_file_1_jg8129";
dmelr6.33_5	AUGUSTUS	exon	14267653	14268903	.	+	.	transcript_id "file_1_file_1_jg8129.t1"; gene_id "file_1_file_1_jg8129";
dmelr6.33_5	AUGUSTUS	intron	14268904	14268958	.	+	.	transcript_id "file_1_file_1_jg8129.t1"; gene_id "file_1_file_1_jg8129";
dmelr6.33_5	AUGUSTUS	CDS	14268959	14269071	1	+	0	transcript_id "file_1_file_1_jg8129.t1"; gene_id "file_1_file_1_jg8129";
dmelr6.33_5	AUGUSTUS	exon	14268959	14269071	.	+	.	transcript_id "file_1_file_1_jg8129.t1"; gene_id "file_1_file_1_jg8129";
dmelr6.33_5	AUGUSTUS	intron	14269072	14269132	.	+	.	transcript_id "file_1_file_1_jg8129.t1"; gene_id "file_1_file_1_jg8129";
dmelr6.33_5	AUGUSTUS	CDS	14269133	14269243	1	+	1	transcript_id "file_1_file_1_jg8129.t1"; gene_id "file_1_file_1_jg8129";
dmelr6.33_5	AUGUSTUS	exon	14269133	14269243	.	+	.	transcript_id "file_1_file_1_jg8129.t1"; gene_id "file_1_file_1_jg8129";
dmelr6.33_5	AUGUSTUS	intron	14269244	14269307	.	+	.	transcript_id "file_1_file_1_jg8129.t1"; gene_id "file_1_file_1_jg8129";
dmelr6.33_5	AUGUSTUS	CDS	14269308	14269451	1	+	1	transcript_id "file_1_file_1_jg8129.t1"; gene_id "file_1_file_1_jg8129";
dmelr6.33_5	AUGUSTUS	exon	14269308	14269451	.	+	.	transcript_id "file_1_file_1_jg8129.t1"; gene_id "file_1_file_1_jg8129";
dmelr6.33_5	AUGUSTUS	intron	14269452	14269542	.	+	.	transcript_id "file_1_file_1_jg8129.t1"; gene_id "file_1_file_1_jg8129";
dmelr6.33_5	AUGUSTUS	CDS	14269543	14271072	1	+	1	transcript_id "file_1_file_1_jg8129.t1"; gene_id "file_1_file_1_jg8129";
dmelr6.33_5	AUGUSTUS	exon	14269543	14271072	.	+	.	transcript_id "file_1_file_1_jg8129.t1"; gene_id "file_1_file_1_jg8129";
dmelr6.33_5	AUGUSTUS	intron	14271073	14271145	.	+	.	transcript_id "file_1_file_1_jg8129.t1"; gene_id "file_1_file_1_jg8129";
dmelr6.33_5	AUGUSTUS	CDS	14271146	14271277	1	+	1	transcript_id "file_1_file_1_jg8129.t1"; gene_id "file_1_file_1_jg8129";
dmelr6.33_5	AUGUSTUS	exon	14271146	14271277	.	+	.	transcript_id "file_1_file_1_jg8129.t1"; gene_id "file_1_file_1_jg8129";
dmelr6.33_5	AUGUSTUS	intron	14271278	14271347	.	+	.	transcript_id "file_1_file_1_jg8129.t1"; gene_id "file_1_file_1_jg8129";
dmelr6.33_5	AUGUSTUS	CDS	14271348	14271713	1	+	1	transcript_id "file_1_file_1_jg8129.t1"; gene_id "file_1_file_1_jg8129";
dmelr6.33_5	AUGUSTUS	exon	14271348	14271713	.	+	.	transcript_id "file_1_file_1_jg8129.t1"; gene_id "file_1_file_1_jg8129";
dmelr6.33_5	AUGUSTUS	intron	14271714	14271796	.	+	.	transcript_id "file_1_file_1_jg8129.t1"; gene_id "file_1_file_1_jg8129";
dmelr6.33_5	AUGUSTUS	CDS	14271797	14272547	1	+	1	transcript_id "file_1_file_1_jg8129.t1"; gene_id "file_1_file_1_jg8129";
dmelr6.33_5	AUGUSTUS	exon	14271797	14272547	.	+	.	transcript_id "file_1_file_1_jg8129.t1"; gene_id "file_1_file_1_jg8129";
dmelr6.33_5	AUGUSTUS	intron	14272548	14272626	.	+	.	transcript_id "file_1_file_1_jg8129.t1"; gene_id "file_1_file_1_jg8129";
dmelr6.33_5	AUGUSTUS	CDS	14272627	14272926	1	+	0	transcript_id "file_1_file_1_jg8129.t1"; gene_id "file_1_file_1_jg8129";
dmelr6.33_5	AUGUSTUS	exon	14272627	14272926	.	+	.	transcript_id "file_1_file_1_jg8129.t1"; gene_id "file_1_file_1_jg8129";
dmelr6.33_5	AUGUSTUS	intron	14272927	14273821	.	+	.	transcript_id "file_1_file_1_jg8129.t1"; gene_id "file_1_file_1_jg8129";
dmelr6.33_5	AUGUSTUS	CDS	14273822	14274016	1	+	0	transcript_id "file_1_file_1_jg8129.t1"; gene_id "file_1_file_1_jg8129";
dmelr6.33_5	AUGUSTUS	exon	14273822	14274016	.	+	.	transcript_id "file_1_file_1_jg8129.t1"; gene_id "file_1_file_1_jg8129";
dmelr6.33_5	AUGUSTUS	intron	14274017	14274203	.	+	.	transcript_id "file_1_file_1_jg8129.t1"; gene_id "file_1_file_1_jg8129";
dmelr6.33_5	AUGUSTUS	CDS	14274204	14274390	1	+	0	transcript_id "file_1_file_1_jg8129.t1"; gene_id "file_1_file_1_jg8129";
dmelr6.33_5	AUGUSTUS	exon	14274204	14274390	.	+	.	transcript_id "file_1_file_1_jg8129.t1"; gene_id "file_1_file_1_jg8129";
dmelr6.33_5	AUGUSTUS	intron	14274391	14274545	.	+	.	transcript_id "file_1_file_1_jg8129.t1"; gene_id "file_1_file_1_jg8129";
dmelr6.33_5	AUGUSTUS	CDS	14274546	14274800	1	+	2	transcript_id "file_1_file_1_jg8129.t1"; gene_id "file_1_file_1_jg8129";
dmelr6.33_5	AUGUSTUS	exon	14274546	14274800	.	+	.	transcript_id "file_1_file_1_jg8129.t1"; gene_id "file_1_file_1_jg8129";
dmelr6.33_5	AUGUSTUS	intron	14274801	14275132	.	+	.	transcript_id "file_1_file_1_jg8129.t1"; gene_id "file_1_file_1_jg8129";
dmelr6.33_5	AUGUSTUS	CDS	14275133	14275406	1	+	2	transcript_id "file_1_file_1_jg8129.t1"; gene_id "file_1_file_1_jg8129";
dmelr6.33_5	AUGUSTUS	exon	14275133	14275406	.	+	.	transcript_id "file_1_file_1_jg8129.t1"; gene_id "file_1_file_1_jg8129";
dmelr6.33_5	AUGUSTUS	intron	14275407	14275467	.	+	.	transcript_id "file_1_file_1_jg8129.t1"; gene_id "file_1_file_1_jg8129";
dmelr6.33_5	AUGUSTUS	CDS	14275468	14275630	1	+	1	transcript_id "file_1_file_1_jg8129.t1"; gene_id "file_1_file_1_jg8129";
dmelr6.33_5	AUGUSTUS	exon	14275468	14275630	.	+	.	transcript_id "file_1_file_1_jg8129.t1"; gene_id "file_1_file_1_jg8129";
dmelr6.33_5	AUGUSTUS	intron	14275631	14275701	.	+	.	transcript_id "file_1_file_1_jg8129.t1"; gene_id "file_1_file_1_jg8129";
dmelr6.33_5	AUGUSTUS	transcript	14267653	14276631	.	+	.	transcript_id "file_1_file_1_jg8129.t1"; gene_id "file_1_file_1_jg8129"
dmelr6.33_5	AUGUSTUS	gene	14267653	14276631	.	+	.	jg8129
dmelr6.33_5	AUGUSTUS	CDS	14275702	14276631	1	+	0	transcript_id "file_1_file_1_jg8129.t1"; gene_id "file_1_file_1_jg8129";
dmelr6.33_5	AUGUSTUS	exon	14275702	14276631	.	+	.	transcript_id "file_1_file_1_jg8129.t1"; gene_id "file_1_file_1_jg8129";
dmelr6.33_5	AUGUSTUS	stop_codon	14276629	14276631	.	+	0	transcript_id "file_1_file_1_jg8129.t1"; gene_id "file_1_file_1_jg8129";
dmelr6.33_1	AUGUSTUS	stop_codon	22936015	22936017	.	-	0	transcript_id "file_1_file_1_jg11593.t1"; gene_id "file_1_file_1_jg11593";
dmelr6.33_1	AUGUSTUS	CDS	22936015	22936512	1	-	0	transcript_id "file_1_file_1_jg11593.t1"; gene_id "file_1_file_1_jg11593";
dmelr6.33_1	AUGUSTUS	exon	22936015	22936512	.	-	.	transcript_id "file_1_file_1_jg11593.t1"; gene_id "file_1_file_1_jg11593";
dmelr6.33_1	AUGUSTUS	transcript	22936015	22936512	.	-	.	transcript_id "file_1_file_1_jg11593.t1"; gene_id "file_1_file_1_jg11593"
dmelr6.33_1	AUGUSTUS	gene	22936015	22936512	.	-	.	jg11593
dmelr6.33_1	AUGUSTUS	start_codon	22936510	22936512	.	-	0	transcript_id "file_1_file_1_jg11593.t1"; gene_id "file_1_file_1_jg11593";
dmelr6.33_1	AUGUSTUS	start_codon	10252987	10252989	.	+	0	transcript_id "file_1_file_1_jg9813.t1"; gene_id "file_1_file_1_jg9813";
dmelr6.33_1	AUGUSTUS	CDS	10252987	10254025	1	+	0	transcript_id "file_1_file_1_jg9813.t1"; gene_id "file_1_file_1_jg9813";
dmelr6.33_1	AUGUSTUS	exon	10252987	10254025	.	+	.	transcript_id "file_1_file_1_jg9813.t1"; gene_id "file_1_file_1_jg9813";
dmelr6.33_1	AUGUSTUS	intron	10254026	10254139	.	+	.	transcript_id "file_1_file_1_jg9813.t1"; gene_id "file_1_file_1_jg9813";
dmelr6.33_1	AUGUSTUS	CDS	10254140	10254276	1	+	2	transcript_id "file_1_file_1_jg9813.t1"; gene_id "file_1_file_1_jg9813";
dmelr6.33_1	AUGUSTUS	exon	10254140	10254276	.	+	.	transcript_id "file_1_file_1_jg9813.t1"; gene_id "file_1_file_1_jg9813";
dmelr6.33_1	AUGUSTUS	intron	10254277	10254336	.	+	.	transcript_id "file_1_file_1_jg9813.t1"; gene_id "file_1_file_1_jg9813";
dmelr6.33_1	AUGUSTUS	CDS	10254337	10254639	1	+	0	transcript_id "file_1_file_1_jg9813.t1"; gene_id "file_1_file_1_jg9813";
dmelr6.33_1	AUGUSTUS	exon	10254337	10254639	.	+	.	transcript_id "file_1_file_1_jg9813.t1"; gene_id "file_1_file_1_jg9813";
dmelr6.33_1	AUGUSTUS	intron	10254640	10254700	.	+	.	transcript_id "file_1_file_1_jg9813.t1"; gene_id "file_1_file_1_jg9813";
dmelr6.33_1	AUGUSTUS	transcript	10252987	10254844	.	+	.	transcript_id "file_1_file_1_jg9813.t1"; gene_id "file_1_file_1_jg9813"
dmelr6.33_1	AUGUSTUS	gene	10252987	10254844	.	+	.	jg9813
dmelr6.33_1	AUGUSTUS	CDS	10254701	10254844	1	+	0	transcript_id "file_1_file_1_jg9813.t1"; gene_id "file_1_file_1_jg9813";
dmelr6.33_1	AUGUSTUS	exon	10254701	10254844	.	+	.	transcript_id "file_1_file_1_jg9813.t1"; gene_id "file_1_file_1_jg9813";
dmelr6.33_1	AUGUSTUS	stop_codon	10254842	10254844	.	+	0	transcript_id "file_1_file_1_jg9813.t1"; gene_id "file_1_file_1_jg9813";
dmelr6.33_1	AUGUSTUS	start_codon	9098594	9098596	.	+	0	transcript_id "file_1_file_1_jg9643.t1"; gene_id "file_1_file_1_jg9643";
dmelr6.33_1	AUGUSTUS	CDS	9098594	9098686	1	+	0	transcript_id "file_1_file_1_jg9643.t1"; gene_id "file_1_file_1_jg9643";
dmelr6.33_1	AUGUSTUS	exon	9098594	9098686	.	+	.	transcript_id "file_1_file_1_jg9643.t1"; gene_id "file_1_file_1_jg9643";
dmelr6.33_1	AUGUSTUS	intron	9098687	9098741	.	+	.	transcript_id "file_1_file_1_jg9643.t1"; gene_id "file_1_file_1_jg9643";
dmelr6.33_1	AUGUSTUS	CDS	9098742	9098953	1	+	0	transcript_id "file_1_file_1_jg9643.t1"; gene_id "file_1_file_1_jg9643";
dmelr6.33_1	AUGUSTUS	exon	9098742	9098953	.	+	.	transcript_id "file_1_file_1_jg9643.t1"; gene_id "file_1_file_1_jg9643";
dmelr6.33_1	AUGUSTUS	intron	9098954	9099060	.	+	.	transcript_id "file_1_file_1_jg9643.t1"; gene_id "file_1_file_1_jg9643";
dmelr6.33_1	AUGUSTUS	CDS	9099061	9099253	1	+	1	transcript_id "file_1_file_1_jg9643.t1"; gene_id "file_1_file_1_jg9643";
dmelr6.33_1	AUGUSTUS	exon	9099061	9099253	.	+	.	transcript_id "file_1_file_1_jg9643.t1"; gene_id "file_1_file_1_jg9643";
dmelr6.33_1	AUGUSTUS	intron	9099254	9099390	.	+	.	transcript_id "file_1_file_1_jg9643.t1"; gene_id "file_1_file_1_jg9643";
dmelr6.33_1	AUGUSTUS	CDS	9099391	9099986	1	+	0	transcript_id "file_1_file_1_jg9643.t1"; gene_id "file_1_file_1_jg9643";
dmelr6.33_1	AUGUSTUS	exon	9099391	9099986	.	+	.	transcript_id "file_1_file_1_jg9643.t1"; gene_id "file_1_file_1_jg9643";
dmelr6.33_1	AUGUSTUS	intron	9099987	9100051	.	+	.	transcript_id "file_1_file_1_jg9643.t1"; gene_id "file_1_file_1_jg9643";
dmelr6.33_1	AUGUSTUS	CDS	9100052	9100129	1	+	1	transcript_id "file_1_file_1_jg9643.t1"; gene_id "file_1_file_1_jg9643";
dmelr6.33_1	AUGUSTUS	exon	9100052	9100129	.	+	.	transcript_id "file_1_file_1_jg9643.t1"; gene_id "file_1_file_1_jg9643";
dmelr6.33_1	AUGUSTUS	intron	9100130	9100188	.	+	.	transcript_id "file_1_file_1_jg9643.t1"; gene_id "file_1_file_1_jg9643";
dmelr6.33_1	AUGUSTUS	CDS	9100189	9100603	0.91	+	1	transcript_id "file_1_file_1_jg9643.t1"; gene_id "file_1_file_1_jg9643";
dmelr6.33_1	AUGUSTUS	exon	9100189	9100603	.	+	.	transcript_id "file_1_file_1_jg9643.t1"; gene_id "file_1_file_1_jg9643";
dmelr6.33_1	AUGUSTUS	intron	9100604	9100653	.	+	.	transcript_id "file_1_file_1_jg9643.t1"; gene_id "file_1_file_1_jg9643";
dmelr6.33_1	AUGUSTUS	CDS	9100654	9100836	1	+	0	transcript_id "file_1_file_1_jg9643.t1"; gene_id "file_1_file_1_jg9643";
dmelr6.33_1	AUGUSTUS	exon	9100654	9100836	.	+	.	transcript_id "file_1_file_1_jg9643.t1"; gene_id "file_1_file_1_jg9643";
dmelr6.33_1	AUGUSTUS	intron	9100837	9100892	.	+	.	transcript_id "file_1_file_1_jg9643.t1"; gene_id "file_1_file_1_jg9643";
dmelr6.33_1	AUGUSTUS	CDS	9100893	9101077	1	+	0	transcript_id "file_1_file_1_jg9643.t1"; gene_id "file_1_file_1_jg9643";
dmelr6.33_1	AUGUSTUS	exon	9100893	9101077	.	+	.	transcript_id "file_1_file_1_jg9643.t1"; gene_id "file_1_file_1_jg9643";
dmelr6.33_1	AUGUSTUS	intron	9101078	9101136	.	+	.	transcript_id "file_1_file_1_jg9643.t1"; gene_id "file_1_file_1_jg9643";
dmelr6.33_1	AUGUSTUS	CDS	9101137	9101925	1	+	1	transcript_id "file_1_file_1_jg9643.t1"; gene_id "file_1_file_1_jg9643";
dmelr6.33_1	AUGUSTUS	exon	9101137	9101925	.	+	.	transcript_id "file_1_file_1_jg9643.t1"; gene_id "file_1_file_1_jg9643";
dmelr6.33_1	AUGUSTUS	intron	9101926	9101983	.	+	.	transcript_id "file_1_file_1_jg9643.t1"; gene_id "file_1_file_1_jg9643";
dmelr6.33_1	AUGUSTUS	CDS	9101984	9102415	1	+	1	transcript_id "file_1_file_1_jg9643.t1"; gene_id "file_1_file_1_jg9643";
dmelr6.33_1	AUGUSTUS	exon	9101984	9102415	.	+	.	transcript_id "file_1_file_1_jg9643.t1"; gene_id "file_1_file_1_jg9643";
dmelr6.33_1	AUGUSTUS	intron	9102416	9102475	.	+	.	transcript_id "file_1_file_1_jg9643.t1"; gene_id "file_1_file_1_jg9643";
dmelr6.33_1	AUGUSTUS	CDS	9102476	9102650	1	+	1	transcript_id "file_1_file_1_jg9643.t1"; gene_id "file_1_file_1_jg9643";
dmelr6.33_1	AUGUSTUS	exon	9102476	9102650	.	+	.	transcript_id "file_1_file_1_jg9643.t1"; gene_id "file_1_file_1_jg9643";
dmelr6.33_1	AUGUSTUS	intron	9102651	9102709	.	+	.	transcript_id "file_1_file_1_jg9643.t1"; gene_id "file_1_file_1_jg9643";
dmelr6.33_1	AUGUSTUS	CDS	9102710	9102897	1	+	0	transcript_id "file_1_file_1_jg9643.t1"; gene_id "file_1_file_1_jg9643";
dmelr6.33_1	AUGUSTUS	exon	9102710	9102897	.	+	.	transcript_id "file_1_file_1_jg9643.t1"; gene_id "file_1_file_1_jg9643";
dmelr6.33_1	AUGUSTUS	intron	9102898	9102956	.	+	.	transcript_id "file_1_file_1_jg9643.t1"; gene_id "file_1_file_1_jg9643";
dmelr6.33_1	AUGUSTUS	transcript	9098594	9103119	.	+	.	transcript_id "file_1_file_1_jg9643.t1"; gene_id "file_1_file_1_jg9643"
dmelr6.33_1	AUGUSTUS	gene	9098594	9103119	.	+	.	jg9643
dmelr6.33_1	AUGUSTUS	CDS	9102957	9103119	1	+	1	transcript_id "file_1_file_1_jg9643.t1"; gene_id "file_1_file_1_jg9643";
dmelr6.33_1	AUGUSTUS	exon	9102957	9103119	.	+	.	transcript_id "file_1_file_1_jg9643.t1"; gene_id "file_1_file_1_jg9643";
dmelr6.33_1	AUGUSTUS	stop_codon	9103117	9103119	.	+	0	transcript_id "file_1_file_1_jg9643.t1"; gene_id "file_1_file_1_jg9643";
dmelr6.33_2	AUGUSTUS	stop_codon	20935409	20935411	.	-	0	transcript_id "file_1_file_1_jg14589.t1"; gene_id "file_1_file_1_jg14589";
dmelr6.33_2	AUGUSTUS	CDS	20935409	20935515	0.7	-	2	transcript_id "file_1_file_1_jg14589.t1"; gene_id "file_1_file_1_jg14589";
dmelr6.33_2	AUGUSTUS	exon	20935409	20935515	.	-	.	transcript_id "file_1_file_1_jg14589.t1"; gene_id "file_1_file_1_jg14589";
dmelr6.33_2	AUGUSTUS	intron	20935516	20936665	.	-	.	transcript_id "file_1_file_1_jg14589.t1"; gene_id "file_1_file_1_jg14589";
dmelr6.33_2	AUGUSTUS	CDS	20936666	20936714	1	-	0	transcript_id "file_1_file_1_jg14589.t1"; gene_id "file_1_file_1_jg14589";
dmelr6.33_2	AUGUSTUS	exon	20936666	20936714	.	-	.	transcript_id "file_1_file_1_jg14589.t1"; gene_id "file_1_file_1_jg14589";
dmelr6.33_2	AUGUSTUS	intron	20936715	20943563	.	-	.	transcript_id "file_1_file_1_jg14589.t1"; gene_id "file_1_file_1_jg14589";
dmelr6.33_2	AUGUSTUS	CDS	20943564	20943968	1	-	0	transcript_id "file_1_file_1_jg14589.t1"; gene_id "file_1_file_1_jg14589";
dmelr6.33_2	AUGUSTUS	exon	20943564	20943968	.	-	.	transcript_id "file_1_file_1_jg14589.t1"; gene_id "file_1_file_1_jg14589";
dmelr6.33_2	AUGUSTUS	intron	20943969	20949169	.	-	.	transcript_id "file_1_file_1_jg14589.t1"; gene_id "file_1_file_1_jg14589";
dmelr6.33_2	AUGUSTUS	transcript	20935409	20949301	.	-	.	transcript_id "file_1_file_1_jg14589.t1"; gene_id "file_1_file_1_jg14589"
dmelr6.33_2	AUGUSTUS	gene	20935409	20949301	.	-	.	jg14589
dmelr6.33_2	AUGUSTUS	CDS	20949170	20949301	1	-	0	transcript_id "file_1_file_1_jg14589.t1"; gene_id "file_1_file_1_jg14589";
dmelr6.33_2	AUGUSTUS	exon	20949170	20949301	.	-	.	transcript_id "file_1_file_1_jg14589.t1"; gene_id "file_1_file_1_jg14589";
dmelr6.33_2	AUGUSTUS	start_codon	20949299	20949301	.	-	0	transcript_id "file_1_file_1_jg14589.t1"; gene_id "file_1_file_1_jg14589";
dmelr6.33_3	AUGUSTUS	stop_codon	20911781	20911783	.	-	0	transcript_id "file_1_file_1_jg2346.t1"; gene_id "file_1_file_1_jg2346";
dmelr6.33_3	AUGUSTUS	CDS	20911781	20911912	1	-	0	transcript_id "file_1_file_1_jg2346.t1"; gene_id "file_1_file_1_jg2346";
dmelr6.33_3	AUGUSTUS	exon	20911781	20911912	.	-	.	transcript_id "file_1_file_1_jg2346.t1"; gene_id "file_1_file_1_jg2346";
dmelr6.33_3	AUGUSTUS	intron	20911913	20911970	.	-	.	transcript_id "file_1_file_1_jg2346.t1"; gene_id "file_1_file_1_jg2346";
dmelr6.33_3	AUGUSTUS	CDS	20911971	20912077	1	-	2	transcript_id "file_1_file_1_jg2346.t1"; gene_id "file_1_file_1_jg2346";
dmelr6.33_3	AUGUSTUS	exon	20911971	20912077	.	-	.	transcript_id "file_1_file_1_jg2346.t1"; gene_id "file_1_file_1_jg2346";
dmelr6.33_3	AUGUSTUS	intron	20912078	20912141	.	-	.	transcript_id "file_1_file_1_jg2346.t1"; gene_id "file_1_file_1_jg2346";
dmelr6.33_3	AUGUSTUS	CDS	20912142	20912340	1	-	0	transcript_id "file_1_file_1_jg2346.t1"; gene_id "file_1_file_1_jg2346";
dmelr6.33_3	AUGUSTUS	exon	20912142	20912340	.	-	.	transcript_id "file_1_file_1_jg2346.t1"; gene_id "file_1_file_1_jg2346";
dmelr6.33_3	AUGUSTUS	intron	20912341	20912409	.	-	.	transcript_id "file_1_file_1_jg2346.t1"; gene_id "file_1_file_1_jg2346";
dmelr6.33_3	AUGUSTUS	CDS	20912410	20912669	1	-	2	transcript_id "file_1_file_1_jg2346.t1"; gene_id "file_1_file_1_jg2346";
dmelr6.33_3	AUGUSTUS	exon	20912410	20912669	.	-	.	transcript_id "file_1_file_1_jg2346.t1"; gene_id "file_1_file_1_jg2346";
dmelr6.33_3	AUGUSTUS	intron	20912670	20912963	.	-	.	transcript_id "file_1_file_1_jg2346.t1"; gene_id "file_1_file_1_jg2346";
dmelr6.33_3	AUGUSTUS	transcript	20911781	20913033	.	-	.	transcript_id "file_1_file_1_jg2346.t1"; gene_id "file_1_file_1_jg2346"
dmelr6.33_3	AUGUSTUS	gene	20911781	20913033	.	-	.	jg2346
dmelr6.33_3	AUGUSTUS	CDS	20912964	20913033	0.92	-	0	transcript_id "file_1_file_1_jg2346.t1"; gene_id "file_1_file_1_jg2346";
dmelr6.33_3	AUGUSTUS	exon	20912964	20913033	.	-	.	transcript_id "file_1_file_1_jg2346.t1"; gene_id "file_1_file_1_jg2346";
dmelr6.33_3	AUGUSTUS	start_codon	20913031	20913033	.	-	0	transcript_id "file_1_file_1_jg2346.t1"; gene_id "file_1_file_1_jg2346";
dmelr6.33_0	AUGUSTUS	stop_codon	21482681	21482683	.	-	0	transcript_id "file_1_file_1_jg6379.t1"; gene_id "file_1_file_1_jg6379";
dmelr6.33_0	AUGUSTUS	CDS	21482681	21483052	1	-	0	transcript_id "file_1_file_1_jg6379.t1"; gene_id "file_1_file_1_jg6379";
dmelr6.33_0	AUGUSTUS	exon	21482681	21483052	.	-	.	transcript_id "file_1_file_1_jg6379.t1"; gene_id "file_1_file_1_jg6379";
dmelr6.33_0	AUGUSTUS	transcript	21482681	21483052	.	-	.	transcript_id "file_1_file_1_jg6379.t1"; gene_id "file_1_file_1_jg6379"
dmelr6.33_0	AUGUSTUS	gene	21482681	21483052	.	-	.	jg6379
dmelr6.33_0	AUGUSTUS	start_codon	21483050	21483052	.	-	0	transcript_id "file_1_file_1_jg6379.t1"; gene_id "file_1_file_1_jg6379";
dmelr6.33_5	AUGUSTUS	stop_codon	19051667	19051669	.	-	0	transcript_id "file_1_file_1_jg8691.t1"; gene_id "file_1_file_1_jg8691";
dmelr6.33_5	AUGUSTUS	CDS	19051667	19051960	0.38	-	0	transcript_id "file_1_file_1_jg8691.t1"; gene_id "file_1_file_1_jg8691";
dmelr6.33_5	AUGUSTUS	exon	19051667	19051960	.	-	.	transcript_id "file_1_file_1_jg8691.t1"; gene_id "file_1_file_1_jg8691";
dmelr6.33_5	AUGUSTUS	transcript	19051667	19051960	.	-	.	transcript_id "file_1_file_1_jg8691.t1"; gene_id "file_1_file_1_jg8691"
dmelr6.33_5	AUGUSTUS	gene	19051667	19051960	.	-	.	jg8691
dmelr6.33_5	AUGUSTUS	start_codon	19051958	19051960	.	-	0	transcript_id "file_1_file_1_jg8691.t1"; gene_id "file_1_file_1_jg8691";
dmelr6.33_3	AUGUSTUS	start_codon	11226800	11226802	.	+	0	transcript_id "file_1_file_1_jg1154.t1"; gene_id "file_1_file_1_jg1154";
dmelr6.33_3	AUGUSTUS	CDS	11226800	11227123	1	+	0	transcript_id "file_1_file_1_jg1154.t1"; gene_id "file_1_file_1_jg1154";
dmelr6.33_3	AUGUSTUS	exon	11226800	11227123	.	+	.	transcript_id "file_1_file_1_jg1154.t1"; gene_id "file_1_file_1_jg1154";
dmelr6.33_3	AUGUSTUS	intron	11227124	11227180	.	+	.	transcript_id "file_1_file_1_jg1154.t1"; gene_id "file_1_file_1_jg1154";
dmelr6.33_3	AUGUSTUS	transcript	11226800	11228170	.	+	.	transcript_id "file_1_file_1_jg1154.t1"; gene_id "file_1_file_1_jg1154"
dmelr6.33_3	AUGUSTUS	gene	11226800	11228170	.	+	.	jg1154
dmelr6.33_3	AUGUSTUS	CDS	11227181	11228170	1	+	0	transcript_id "file_1_file_1_jg1154.t1"; gene_id "file_1_file_1_jg1154";
dmelr6.33_3	AUGUSTUS	exon	11227181	11228170	.	+	.	transcript_id "file_1_file_1_jg1154.t1"; gene_id "file_1_file_1_jg1154";
dmelr6.33_3	AUGUSTUS	stop_codon	11228168	11228170	.	+	0	transcript_id "file_1_file_1_jg1154.t1"; gene_id "file_1_file_1_jg1154";
dmelr6.33_3	AUGUSTUS	start_codon	22135603	22135605	.	+	0	transcript_id "file_1_file_1_jg2508.t1"; gene_id "file_1_file_1_jg2508";
dmelr6.33_3	AUGUSTUS	CDS	22135603	22135897	0.36	+	0	transcript_id "file_1_file_1_jg2508.t1"; gene_id "file_1_file_1_jg2508";
dmelr6.33_3	AUGUSTUS	exon	22135603	22135897	.	+	.	transcript_id "file_1_file_1_jg2508.t1"; gene_id "file_1_file_1_jg2508";
dmelr6.33_3	AUGUSTUS	intron	22135898	22137623	.	+	.	transcript_id "file_1_file_1_jg2508.t1"; gene_id "file_1_file_1_jg2508";
dmelr6.33_3	AUGUSTUS	transcript	22135603	22137823	.	+	.	transcript_id "file_1_file_1_jg2508.t1"; gene_id "file_1_file_1_jg2508"
dmelr6.33_3	AUGUSTUS	gene	22135603	22137823	.	+	.	jg2508
dmelr6.33_3	AUGUSTUS	CDS	22137624	22137823	0.54	+	2	transcript_id "file_1_file_1_jg2508.t1"; gene_id "file_1_file_1_jg2508";
dmelr6.33_3	AUGUSTUS	exon	22137624	22137823	.	+	.	transcript_id "file_1_file_1_jg2508.t1"; gene_id "file_1_file_1_jg2508";
dmelr6.33_3	AUGUSTUS	stop_codon	22137821	22137823	.	+	0	transcript_id "file_1_file_1_jg2508.t1"; gene_id "file_1_file_1_jg2508";
dmelr6.33_1	AUGUSTUS	start_codon	10049561	10049563	.	+	0	transcript_id "file_1_file_1_jg9780.t1"; gene_id "file_1_file_1_jg9780";
dmelr6.33_1	AUGUSTUS	CDS	10049561	10049644	0.97	+	0	transcript_id "file_1_file_1_jg9780.t1"; gene_id "file_1_file_1_jg9780";
dmelr6.33_1	AUGUSTUS	exon	10049561	10049644	.	+	.	transcript_id "file_1_file_1_jg9780.t1"; gene_id "file_1_file_1_jg9780";
dmelr6.33_1	AUGUSTUS	intron	10049645	10049752	.	+	.	transcript_id "file_1_file_1_jg9780.t1"; gene_id "file_1_file_1_jg9780";
dmelr6.33_1	AUGUSTUS	CDS	10049753	10049812	0.96	+	0	transcript_id "file_1_file_1_jg9780.t1"; gene_id "file_1_file_1_jg9780";
dmelr6.33_1	AUGUSTUS	exon	10049753	10049812	.	+	.	transcript_id "file_1_file_1_jg9780.t1"; gene_id "file_1_file_1_jg9780";
dmelr6.33_1	AUGUSTUS	intron	10049813	10049847	.	+	.	transcript_id "file_1_file_1_jg9780.t1"; gene_id "file_1_file_1_jg9780";
dmelr6.33_1	AUGUSTUS	CDS	10049848	10049904	0.96	+	0	transcript_id "file_1_file_1_jg9780.t1"; gene_id "file_1_file_1_jg9780";
dmelr6.33_1	AUGUSTUS	exon	10049848	10049904	.	+	.	transcript_id "file_1_file_1_jg9780.t1"; gene_id "file_1_file_1_jg9780";
dmelr6.33_1	AUGUSTUS	intron	10049905	10049959	.	+	.	transcript_id "file_1_file_1_jg9780.t1"; gene_id "file_1_file_1_jg9780";
dmelr6.33_1	AUGUSTUS	transcript	10049561	10049965	.	+	.	transcript_id "file_1_file_1_jg9780.t1"; gene_id "file_1_file_1_jg9780"
dmelr6.33_1	AUGUSTUS	gene	10049561	10049965	.	+	.	jg9780
dmelr6.33_1	AUGUSTUS	CDS	10049960	10049965	0.97	+	0	transcript_id "file_1_file_1_jg9780.t1"; gene_id "file_1_file_1_jg9780";
dmelr6.33_1	AUGUSTUS	exon	10049960	10049965	.	+	.	transcript_id "file_1_file_1_jg9780.t1"; gene_id "file_1_file_1_jg9780";
dmelr6.33_1	AUGUSTUS	stop_codon	10049963	10049965	.	+	0	transcript_id "file_1_file_1_jg9780.t1"; gene_id "file_1_file_1_jg9780";
dmelr6.33_1	AUGUSTUS	start_codon	7039255	7039257	.	+	0	transcript_id "file_1_file_1_jg9296.t1"; gene_id "file_1_file_1_jg9296";
dmelr6.33_1	AUGUSTUS	CDS	7039255	7039258	1	+	0	transcript_id "file_1_file_1_jg9296.t1"; gene_id "file_1_file_1_jg9296";
dmelr6.33_1	AUGUSTUS	exon	7039255	7039258	.	+	.	transcript_id "file_1_file_1_jg9296.t1"; gene_id "file_1_file_1_jg9296";
dmelr6.33_1	AUGUSTUS	intron	7039259	7039316	.	+	.	transcript_id "file_1_file_1_jg9296.t1"; gene_id "file_1_file_1_jg9296";
dmelr6.33_1	AUGUSTUS	CDS	7039317	7039363	1	+	2	transcript_id "file_1_file_1_jg9296.t1"; gene_id "file_1_file_1_jg9296";
dmelr6.33_1	AUGUSTUS	exon	7039317	7039363	.	+	.	transcript_id "file_1_file_1_jg9296.t1"; gene_id "file_1_file_1_jg9296";
dmelr6.33_1	AUGUSTUS	intron	7039364	7039444	.	+	.	transcript_id "file_1_file_1_jg9296.t1"; gene_id "file_1_file_1_jg9296";
dmelr6.33_1	AUGUSTUS	transcript	7039255	7039744	.	+	.	transcript_id "file_1_file_1_jg9296.t1"; gene_id "file_1_file_1_jg9296"
dmelr6.33_1	AUGUSTUS	gene	7039255	7039744	.	+	.	jg9296
dmelr6.33_1	AUGUSTUS	CDS	7039445	7039744	0.93	+	0	transcript_id "file_1_file_1_jg9296.t1"; gene_id "file_1_file_1_jg9296";
dmelr6.33_1	AUGUSTUS	exon	7039445	7039744	.	+	.	transcript_id "file_1_file_1_jg9296.t1"; gene_id "file_1_file_1_jg9296";
dmelr6.33_1	AUGUSTUS	stop_codon	7039742	7039744	.	+	0	transcript_id "file_1_file_1_jg9296.t1"; gene_id "file_1_file_1_jg9296";
dmelr6.33_3	AUGUSTUS	start_codon	30039813	30039815	.	+	0	transcript_id "file_1_file_1_jg3580.t1"; gene_id "file_1_file_1_jg3580";
dmelr6.33_3	AUGUSTUS	CDS	30039813	30039885	1	+	0	transcript_id "file_1_file_1_jg3580.t1"; gene_id "file_1_file_1_jg3580";
dmelr6.33_3	AUGUSTUS	exon	30039813	30039885	.	+	.	transcript_id "file_1_file_1_jg3580.t1"; gene_id "file_1_file_1_jg3580";
dmelr6.33_3	AUGUSTUS	intron	30039886	30039938	.	+	.	transcript_id "file_1_file_1_jg3580.t1"; gene_id "file_1_file_1_jg3580";
dmelr6.33_3	AUGUSTUS	transcript	30039813	30040936	.	+	.	transcript_id "file_1_file_1_jg3580.t1"; gene_id "file_1_file_1_jg3580"
dmelr6.33_3	AUGUSTUS	gene	30039813	30040936	.	+	.	jg3580
dmelr6.33_3	AUGUSTUS	CDS	30039939	30040936	1	+	2	transcript_id "file_1_file_1_jg3580.t1"; gene_id "file_1_file_1_jg3580";
dmelr6.33_3	AUGUSTUS	exon	30039939	30040936	.	+	.	transcript_id "file_1_file_1_jg3580.t1"; gene_id "file_1_file_1_jg3580";
dmelr6.33_3	AUGUSTUS	stop_codon	30040934	30040936	.	+	0	transcript_id "file_1_file_1_jg3580.t1"; gene_id "file_1_file_1_jg3580";
dmelr6.33_2	AUGUSTUS	stop_codon	21442371	21442373	.	-	0	transcript_id "file_1_file_1_jg14658.t2"; gene_id "file_1_file_1_jg14658";
dmelr6.33_2	AUGUSTUS	CDS	21442371	21442501	1	-	2	transcript_id "file_1_file_1_jg14658.t2"; gene_id "file_1_file_1_jg14658";
dmelr6.33_2	AUGUSTUS	exon	21442371	21442501	.	-	.	transcript_id "file_1_file_1_jg14658.t2"; gene_id "file_1_file_1_jg14658";
dmelr6.33_2	AUGUSTUS	intron	21442502	21442631	.	-	.	transcript_id "file_1_file_1_jg14658.t2"; gene_id "file_1_file_1_jg14658";
dmelr6.33_2	AUGUSTUS	CDS	21442632	21443736	1	-	0	transcript_id "file_1_file_1_jg14658.t2"; gene_id "file_1_file_1_jg14658";
dmelr6.33_2	AUGUSTUS	exon	21442632	21443736	.	-	.	transcript_id "file_1_file_1_jg14658.t2"; gene_id "file_1_file_1_jg14658";
dmelr6.33_2	AUGUSTUS	intron	21443737	21443840	.	-	.	transcript_id "file_1_file_1_jg14658.t2"; gene_id "file_1_file_1_jg14658";
dmelr6.33_2	AUGUSTUS	CDS	21443841	21444100	1	-	2	transcript_id "file_1_file_1_jg14658.t2"; gene_id "file_1_file_1_jg14658";
dmelr6.33_2	AUGUSTUS	exon	21443841	21444100	.	-	.	transcript_id "file_1_file_1_jg14658.t2"; gene_id "file_1_file_1_jg14658";
dmelr6.33_2	AUGUSTUS	intron	21444101	21444674	.	-	.	transcript_id "file_1_file_1_jg14658.t2"; gene_id "file_1_file_1_jg14658";
dmelr6.33_2	AUGUSTUS	transcript	21442371	21444750	.	-	.	transcript_id "file_1_file_1_jg14658.t2"; gene_id "file_1_file_1_jg14658"
dmelr6.33_2	AUGUSTUS	CDS	21444675	21444750	1	-	0	transcript_id "file_1_file_1_jg14658.t2"; gene_id "file_1_file_1_jg14658";
dmelr6.33_2	AUGUSTUS	exon	21444675	21444750	.	-	.	transcript_id "file_1_file_1_jg14658.t2"; gene_id "file_1_file_1_jg14658";
dmelr6.33_2	AUGUSTUS	start_codon	21444748	21444750	.	-	0	transcript_id "file_1_file_1_jg14658.t2"; gene_id "file_1_file_1_jg14658";
dmelr6.33_3	AUGUSTUS	stop_codon	12797102	12797104	.	-	0	transcript_id "file_1_file_1_jg1393.t1"; gene_id "file_1_file_1_jg1393";
dmelr6.33_3	AUGUSTUS	CDS	12797102	12797447	0.91	-	1	transcript_id "file_1_file_1_jg1393.t1"; gene_id "file_1_file_1_jg1393";
dmelr6.33_3	AUGUSTUS	exon	12797102	12797447	.	-	.	transcript_id "file_1_file_1_jg1393.t1"; gene_id "file_1_file_1_jg1393";
dmelr6.33_3	AUGUSTUS	intron	12797448	12798469	.	-	.	transcript_id "file_1_file_1_jg1393.t1"; gene_id "file_1_file_1_jg1393";
dmelr6.33_3	AUGUSTUS	transcript	12797102	12798648	.	-	.	transcript_id "file_1_file_1_jg1393.t1"; gene_id "file_1_file_1_jg1393"
dmelr6.33_3	AUGUSTUS	gene	12797102	12798648	.	-	.	jg1393
dmelr6.33_3	AUGUSTUS	CDS	12798470	12798648	0.41	-	0	transcript_id "file_1_file_1_jg1393.t1"; gene_id "file_1_file_1_jg1393";
dmelr6.33_3	AUGUSTUS	exon	12798470	12798648	.	-	.	transcript_id "file_1_file_1_jg1393.t1"; gene_id "file_1_file_1_jg1393";
dmelr6.33_3	AUGUSTUS	start_codon	12798646	12798648	.	-	0	transcript_id "file_1_file_1_jg1393.t1"; gene_id "file_1_file_1_jg1393";
dmelr6.33_3	AUGUSTUS	stop_codon	17439148	17439150	.	-	0	transcript_id "file_1_file_1_jg1951.t1"; gene_id "file_1_file_1_jg1951";
dmelr6.33_3	AUGUSTUS	CDS	17439148	17439233	1	-	2	transcript_id "file_1_file_1_jg1951.t1"; gene_id "file_1_file_1_jg1951";
dmelr6.33_3	AUGUSTUS	exon	17439148	17439233	.	-	.	transcript_id "file_1_file_1_jg1951.t1"; gene_id "file_1_file_1_jg1951";
dmelr6.33_3	AUGUSTUS	intron	17439234	17439295	.	-	.	transcript_id "file_1_file_1_jg1951.t1"; gene_id "file_1_file_1_jg1951";
dmelr6.33_3	AUGUSTUS	CDS	17439296	17439425	1	-	0	transcript_id "file_1_file_1_jg1951.t1"; gene_id "file_1_file_1_jg1951";
dmelr6.33_3	AUGUSTUS	exon	17439296	17439425	.	-	.	transcript_id "file_1_file_1_jg1951.t1"; gene_id "file_1_file_1_jg1951";
dmelr6.33_3	AUGUSTUS	intron	17439426	17439835	.	-	.	transcript_id "file_1_file_1_jg1951.t1"; gene_id "file_1_file_1_jg1951";
dmelr6.33_3	AUGUSTUS	CDS	17439836	17440147	1	-	0	transcript_id "file_1_file_1_jg1951.t1"; gene_id "file_1_file_1_jg1951";
dmelr6.33_3	AUGUSTUS	exon	17439836	17440147	.	-	.	transcript_id "file_1_file_1_jg1951.t1"; gene_id "file_1_file_1_jg1951";
dmelr6.33_3	AUGUSTUS	intron	17440148	17440207	.	-	.	transcript_id "file_1_file_1_jg1951.t1"; gene_id "file_1_file_1_jg1951";
dmelr6.33_3	AUGUSTUS	CDS	17440208	17440399	1	-	0	transcript_id "file_1_file_1_jg1951.t1"; gene_id "file_1_file_1_jg1951";
dmelr6.33_3	AUGUSTUS	exon	17440208	17440399	.	-	.	transcript_id "file_1_file_1_jg1951.t1"; gene_id "file_1_file_1_jg1951";
dmelr6.33_3	AUGUSTUS	intron	17440400	17440485	.	-	.	transcript_id "file_1_file_1_jg1951.t1"; gene_id "file_1_file_1_jg1951";
dmelr6.33_3	AUGUSTUS	transcript	17439148	17440704	.	-	.	transcript_id "file_1_file_1_jg1951.t1"; gene_id "file_1_file_1_jg1951"
dmelr6.33_3	AUGUSTUS	gene	17439148	17440704	.	-	.	jg1951
dmelr6.33_3	AUGUSTUS	CDS	17440486	17440704	1	-	0	transcript_id "file_1_file_1_jg1951.t1"; gene_id "file_1_file_1_jg1951";
dmelr6.33_3	AUGUSTUS	exon	17440486	17440704	.	-	.	transcript_id "file_1_file_1_jg1951.t1"; gene_id "file_1_file_1_jg1951";
dmelr6.33_3	AUGUSTUS	start_codon	17440702	17440704	.	-	0	transcript_id "file_1_file_1_jg1951.t1"; gene_id "file_1_file_1_jg1951";
dmelr6.33_2	AUGUSTUS	stop_codon	12901375	12901377	.	-	0	transcript_id "file_1_file_1_jg13637.t1"; gene_id "file_1_file_1_jg13637";
dmelr6.33_2	AUGUSTUS	CDS	12901375	12902027	0.99	-	2	transcript_id "file_1_file_1_jg13637.t1"; gene_id "file_1_file_1_jg13637";
dmelr6.33_2	AUGUSTUS	exon	12901375	12902027	.	-	.	transcript_id "file_1_file_1_jg13637.t1"; gene_id "file_1_file_1_jg13637";
dmelr6.33_2	AUGUSTUS	intron	12902028	12902111	.	-	.	transcript_id "file_1_file_1_jg13637.t1"; gene_id "file_1_file_1_jg13637";
dmelr6.33_2	AUGUSTUS	CDS	12902112	12902259	0.98	-	0	transcript_id "file_1_file_1_jg13637.t1"; gene_id "file_1_file_1_jg13637";
dmelr6.33_2	AUGUSTUS	exon	12902112	12902259	.	-	.	transcript_id "file_1_file_1_jg13637.t1"; gene_id "file_1_file_1_jg13637";
dmelr6.33_2	AUGUSTUS	intron	12902260	12902481	.	-	.	transcript_id "file_1_file_1_jg13637.t1"; gene_id "file_1_file_1_jg13637";
dmelr6.33_2	AUGUSTUS	transcript	12901375	12902574	.	-	.	transcript_id "file_1_file_1_jg13637.t1"; gene_id "file_1_file_1_jg13637"
dmelr6.33_2	AUGUSTUS	gene	12901375	12902574	.	-	.	jg13637
dmelr6.33_2	AUGUSTUS	CDS	12902482	12902574	0.98	-	0	transcript_id "file_1_file_1_jg13637.t1"; gene_id "file_1_file_1_jg13637";
dmelr6.33_2	AUGUSTUS	exon	12902482	12902574	.	-	.	transcript_id "file_1_file_1_jg13637.t1"; gene_id "file_1_file_1_jg13637";
dmelr6.33_2	AUGUSTUS	start_codon	12902572	12902574	.	-	0	transcript_id "file_1_file_1_jg13637.t1"; gene_id "file_1_file_1_jg13637";
dmelr6.33_1	AUGUSTUS	start_codon	21299904	21299906	.	+	0	transcript_id "file_1_file_1_jg11346.t2"; gene_id "file_1_file_1_jg11346";
dmelr6.33_1	AUGUSTUS	CDS	21299904	21300371	1	+	0	transcript_id "file_1_file_1_jg11346.t2"; gene_id "file_1_file_1_jg11346";
dmelr6.33_1	AUGUSTUS	exon	21299904	21300371	.	+	.	transcript_id "file_1_file_1_jg11346.t2"; gene_id "file_1_file_1_jg11346";
dmelr6.33_1	AUGUSTUS	intron	21300372	21303884	.	+	.	transcript_id "file_1_file_1_jg11346.t2"; gene_id "file_1_file_1_jg11346";
dmelr6.33_1	AUGUSTUS	CDS	21303885	21304019	1	+	0	transcript_id "file_1_file_1_jg11346.t2"; gene_id "file_1_file_1_jg11346";
dmelr6.33_1	AUGUSTUS	exon	21303885	21304019	.	+	.	transcript_id "file_1_file_1_jg11346.t2"; gene_id "file_1_file_1_jg11346";
dmelr6.33_1	AUGUSTUS	intron	21304020	21304078	.	+	.	transcript_id "file_1_file_1_jg11346.t2"; gene_id "file_1_file_1_jg11346";
dmelr6.33_1	AUGUSTUS	CDS	21304079	21304276	1	+	0	transcript_id "file_1_file_1_jg11346.t2"; gene_id "file_1_file_1_jg11346";
dmelr6.33_1	AUGUSTUS	exon	21304079	21304276	.	+	.	transcript_id "file_1_file_1_jg11346.t2"; gene_id "file_1_file_1_jg11346";
dmelr6.33_1	AUGUSTUS	intron	21304277	21304334	.	+	.	transcript_id "file_1_file_1_jg11346.t2"; gene_id "file_1_file_1_jg11346";
dmelr6.33_1	AUGUSTUS	CDS	21304335	21307099	1	+	0	transcript_id "file_1_file_1_jg11346.t2"; gene_id "file_1_file_1_jg11346";
dmelr6.33_1	AUGUSTUS	exon	21304335	21307099	.	+	.	transcript_id "file_1_file_1_jg11346.t2"; gene_id "file_1_file_1_jg11346";
dmelr6.33_1	AUGUSTUS	intron	21307100	21307167	.	+	.	transcript_id "file_1_file_1_jg11346.t2"; gene_id "file_1_file_1_jg11346";
dmelr6.33_1	AUGUSTUS	CDS	21307168	21307346	1	+	1	transcript_id "file_1_file_1_jg11346.t2"; gene_id "file_1_file_1_jg11346";
dmelr6.33_1	AUGUSTUS	exon	21307168	21307346	.	+	.	transcript_id "file_1_file_1_jg11346.t2"; gene_id "file_1_file_1_jg11346";
dmelr6.33_1	AUGUSTUS	intron	21307347	21307403	.	+	.	transcript_id "file_1_file_1_jg11346.t2"; gene_id "file_1_file_1_jg11346";
dmelr6.33_1	AUGUSTUS	CDS	21307404	21307639	1	+	2	transcript_id "file_1_file_1_jg11346.t2"; gene_id "file_1_file_1_jg11346";
dmelr6.33_1	AUGUSTUS	exon	21307404	21307639	.	+	.	transcript_id "file_1_file_1_jg11346.t2"; gene_id "file_1_file_1_jg11346";
dmelr6.33_1	AUGUSTUS	intron	21307640	21307704	.	+	.	transcript_id "file_1_file_1_jg11346.t2"; gene_id "file_1_file_1_jg11346";
dmelr6.33_1	AUGUSTUS	CDS	21307705	21307875	1	+	0	transcript_id "file_1_file_1_jg11346.t2"; gene_id "file_1_file_1_jg11346";
dmelr6.33_1	AUGUSTUS	exon	21307705	21307875	.	+	.	transcript_id "file_1_file_1_jg11346.t2"; gene_id "file_1_file_1_jg11346";
dmelr6.33_1	AUGUSTUS	intron	21307876	21307933	.	+	.	transcript_id "file_1_file_1_jg11346.t2"; gene_id "file_1_file_1_jg11346";
dmelr6.33_1	AUGUSTUS	CDS	21307934	21308158	1	+	0	transcript_id "file_1_file_1_jg11346.t2"; gene_id "file_1_file_1_jg11346";
dmelr6.33_1	AUGUSTUS	exon	21307934	21308158	.	+	.	transcript_id "file_1_file_1_jg11346.t2"; gene_id "file_1_file_1_jg11346";
dmelr6.33_1	AUGUSTUS	intron	21308159	21308291	.	+	.	transcript_id "file_1_file_1_jg11346.t2"; gene_id "file_1_file_1_jg11346";
dmelr6.33_1	AUGUSTUS	CDS	21308292	21308321	1	+	0	transcript_id "file_1_file_1_jg11346.t2"; gene_id "file_1_file_1_jg11346";
dmelr6.33_1	AUGUSTUS	exon	21308292	21308321	.	+	.	transcript_id "file_1_file_1_jg11346.t2"; gene_id "file_1_file_1_jg11346";
dmelr6.33_1	AUGUSTUS	intron	21308322	21308451	.	+	.	transcript_id "file_1_file_1_jg11346.t2"; gene_id "file_1_file_1_jg11346";
dmelr6.33_1	AUGUSTUS	CDS	21308452	21308797	1	+	0	transcript_id "file_1_file_1_jg11346.t2"; gene_id "file_1_file_1_jg11346";
dmelr6.33_1	AUGUSTUS	exon	21308452	21308797	.	+	.	transcript_id "file_1_file_1_jg11346.t2"; gene_id "file_1_file_1_jg11346";
dmelr6.33_1	AUGUSTUS	intron	21308798	21309628	.	+	.	transcript_id "file_1_file_1_jg11346.t2"; gene_id "file_1_file_1_jg11346";
dmelr6.33_1	AUGUSTUS	CDS	21309629	21309895	1	+	2	transcript_id "file_1_file_1_jg11346.t2"; gene_id "file_1_file_1_jg11346";
dmelr6.33_1	AUGUSTUS	exon	21309629	21309895	.	+	.	transcript_id "file_1_file_1_jg11346.t2"; gene_id "file_1_file_1_jg11346";
dmelr6.33_1	AUGUSTUS	intron	21309896	21309955	.	+	.	transcript_id "file_1_file_1_jg11346.t2"; gene_id "file_1_file_1_jg11346";
dmelr6.33_1	AUGUSTUS	transcript	21299904	21310143	.	+	.	transcript_id "file_1_file_1_jg11346.t2"; gene_id "file_1_file_1_jg11346"
dmelr6.33_1	AUGUSTUS	CDS	21309956	21310143	1	+	2	transcript_id "file_1_file_1_jg11346.t2"; gene_id "file_1_file_1_jg11346";
dmelr6.33_1	AUGUSTUS	exon	21309956	21310143	.	+	.	transcript_id "file_1_file_1_jg11346.t2"; gene_id "file_1_file_1_jg11346";
dmelr6.33_1	AUGUSTUS	stop_codon	21310141	21310143	.	+	0	transcript_id "file_1_file_1_jg11346.t2"; gene_id "file_1_file_1_jg11346";
dmelr6.33_5	AUGUSTUS	start_codon	10122197	10122199	.	+	0	transcript_id "file_1_file_1_jg7662.t1"; gene_id "file_1_file_1_jg7662";
dmelr6.33_5	AUGUSTUS	CDS	10122197	10123204	1	+	0	transcript_id "file_1_file_1_jg7662.t1"; gene_id "file_1_file_1_jg7662";
dmelr6.33_5	AUGUSTUS	exon	10122197	10123204	.	+	.	transcript_id "file_1_file_1_jg7662.t1"; gene_id "file_1_file_1_jg7662";
dmelr6.33_5	AUGUSTUS	intron	10123205	10133971	.	+	.	transcript_id "file_1_file_1_jg7662.t1"; gene_id "file_1_file_1_jg7662";
dmelr6.33_5	AUGUSTUS	CDS	10133972	10134116	1	+	0	transcript_id "file_1_file_1_jg7662.t1"; gene_id "file_1_file_1_jg7662";
dmelr6.33_5	AUGUSTUS	exon	10133972	10134116	.	+	.	transcript_id "file_1_file_1_jg7662.t1"; gene_id "file_1_file_1_jg7662";
dmelr6.33_5	AUGUSTUS	intron	10134117	10134405	.	+	.	transcript_id "file_1_file_1_jg7662.t1"; gene_id "file_1_file_1_jg7662";
dmelr6.33_5	AUGUSTUS	CDS	10134406	10134543	1	+	2	transcript_id "file_1_file_1_jg7662.t1"; gene_id "file_1_file_1_jg7662";
dmelr6.33_5	AUGUSTUS	exon	10134406	10134543	.	+	.	transcript_id "file_1_file_1_jg7662.t1"; gene_id "file_1_file_1_jg7662";
dmelr6.33_5	AUGUSTUS	intron	10134544	10146422	.	+	.	transcript_id "file_1_file_1_jg7662.t1"; gene_id "file_1_file_1_jg7662";
dmelr6.33_5	AUGUSTUS	CDS	10146423	10146682	1	+	2	transcript_id "file_1_file_1_jg7662.t1"; gene_id "file_1_file_1_jg7662";
dmelr6.33_5	AUGUSTUS	exon	10146423	10146682	.	+	.	transcript_id "file_1_file_1_jg7662.t1"; gene_id "file_1_file_1_jg7662";
dmelr6.33_5	AUGUSTUS	intron	10146683	10146867	.	+	.	transcript_id "file_1_file_1_jg7662.t1"; gene_id "file_1_file_1_jg7662";
dmelr6.33_5	AUGUSTUS	CDS	10146868	10146960	1	+	0	transcript_id "file_1_file_1_jg7662.t1"; gene_id "file_1_file_1_jg7662";
dmelr6.33_5	AUGUSTUS	exon	10146868	10146960	.	+	.	transcript_id "file_1_file_1_jg7662.t1"; gene_id "file_1_file_1_jg7662";
dmelr6.33_5	AUGUSTUS	intron	10146961	10148343	.	+	.	transcript_id "file_1_file_1_jg7662.t1"; gene_id "file_1_file_1_jg7662";
dmelr6.33_5	AUGUSTUS	transcript	10122197	10148448	.	+	.	transcript_id "file_1_file_1_jg7662.t1"; gene_id "file_1_file_1_jg7662"
dmelr6.33_5	AUGUSTUS	gene	10122197	10148448	.	+	.	jg7662
dmelr6.33_5	AUGUSTUS	CDS	10148344	10148448	1	+	0	transcript_id "file_1_file_1_jg7662.t1"; gene_id "file_1_file_1_jg7662";
dmelr6.33_5	AUGUSTUS	exon	10148344	10148448	.	+	.	transcript_id "file_1_file_1_jg7662.t1"; gene_id "file_1_file_1_jg7662";
dmelr6.33_5	AUGUSTUS	stop_codon	10148446	10148448	.	+	0	transcript_id "file_1_file_1_jg7662.t1"; gene_id "file_1_file_1_jg7662";
dmelr6.33_5	AUGUSTUS	stop_codon	3236293	3236295	.	-	0	transcript_id "file_1_file_1_jg6968.t1"; gene_id "file_1_file_1_jg6968";
dmelr6.33_5	AUGUSTUS	CDS	3236293	3236652	1	-	0	transcript_id "file_1_file_1_jg6968.t1"; gene_id "file_1_file_1_jg6968";
dmelr6.33_5	AUGUSTUS	exon	3236293	3236652	.	-	.	transcript_id "file_1_file_1_jg6968.t1"; gene_id "file_1_file_1_jg6968";
dmelr6.33_5	AUGUSTUS	transcript	3236293	3236652	.	-	.	transcript_id "file_1_file_1_jg6968.t1"; gene_id "file_1_file_1_jg6968"
dmelr6.33_5	AUGUSTUS	gene	3236293	3236652	.	-	.	jg6968
dmelr6.33_5	AUGUSTUS	start_codon	3236650	3236652	.	-	0	transcript_id "file_1_file_1_jg6968.t1"; gene_id "file_1_file_1_jg6968";
dmelr6.33_3	AUGUSTUS	start_codon	17149771	17149773	.	+	0	transcript_id "file_1_file_1_jg1925.t1"; gene_id "file_1_file_1_jg1925";
dmelr6.33_3	AUGUSTUS	CDS	17149771	17149920	1	+	0	transcript_id "file_1_file_1_jg1925.t1"; gene_id "file_1_file_1_jg1925";
dmelr6.33_3	AUGUSTUS	exon	17149771	17149920	.	+	.	transcript_id "file_1_file_1_jg1925.t1"; gene_id "file_1_file_1_jg1925";
dmelr6.33_3	AUGUSTUS	intron	17149921	17149997	.	+	.	transcript_id "file_1_file_1_jg1925.t1"; gene_id "file_1_file_1_jg1925";
dmelr6.33_3	AUGUSTUS	CDS	17149998	17150177	1	+	0	transcript_id "file_1_file_1_jg1925.t1"; gene_id "file_1_file_1_jg1925";
dmelr6.33_3	AUGUSTUS	exon	17149998	17150177	.	+	.	transcript_id "file_1_file_1_jg1925.t1"; gene_id "file_1_file_1_jg1925";
dmelr6.33_3	AUGUSTUS	intron	17150178	17150238	.	+	.	transcript_id "file_1_file_1_jg1925.t1"; gene_id "file_1_file_1_jg1925";
dmelr6.33_3	AUGUSTUS	transcript	17149771	17150370	.	+	.	transcript_id "file_1_file_1_jg1925.t1"; gene_id "file_1_file_1_jg1925"
dmelr6.33_3	AUGUSTUS	gene	17149771	17150370	.	+	.	jg1925
dmelr6.33_3	AUGUSTUS	CDS	17150239	17150370	1	+	0	transcript_id "file_1_file_1_jg1925.t1"; gene_id "file_1_file_1_jg1925";
dmelr6.33_3	AUGUSTUS	exon	17150239	17150370	.	+	.	transcript_id "file_1_file_1_jg1925.t1"; gene_id "file_1_file_1_jg1925";
dmelr6.33_3	AUGUSTUS	stop_codon	17150368	17150370	.	+	0	transcript_id "file_1_file_1_jg1925.t1"; gene_id "file_1_file_1_jg1925";
dmelr6.33_0	AUGUSTUS	start_codon	19902102	19902104	.	+	0	transcript_id "file_1_file_1_jg6158.t1"; gene_id "file_1_file_1_jg6158";
dmelr6.33_0	AUGUSTUS	CDS	19902102	19902187	0.89	+	0	transcript_id "file_1_file_1_jg6158.t1"; gene_id "file_1_file_1_jg6158";
dmelr6.33_0	AUGUSTUS	exon	19902102	19902187	.	+	.	transcript_id "file_1_file_1_jg6158.t1"; gene_id "file_1_file_1_jg6158";
dmelr6.33_0	AUGUSTUS	intron	19902188	19907761	.	+	.	transcript_id "file_1_file_1_jg6158.t1"; gene_id "file_1_file_1_jg6158";
dmelr6.33_0	AUGUSTUS	CDS	19907762	19907892	1	+	1	transcript_id "file_1_file_1_jg6158.t1"; gene_id "file_1_file_1_jg6158";
dmelr6.33_0	AUGUSTUS	exon	19907762	19907892	.	+	.	transcript_id "file_1_file_1_jg6158.t1"; gene_id "file_1_file_1_jg6158";
dmelr6.33_0	AUGUSTUS	intron	19907893	19908758	.	+	.	transcript_id "file_1_file_1_jg6158.t1"; gene_id "file_1_file_1_jg6158";
dmelr6.33_0	AUGUSTUS	CDS	19908759	19908867	1	+	2	transcript_id "file_1_file_1_jg6158.t1"; gene_id "file_1_file_1_jg6158";
dmelr6.33_0	AUGUSTUS	exon	19908759	19908867	.	+	.	transcript_id "file_1_file_1_jg6158.t1"; gene_id "file_1_file_1_jg6158";
dmelr6.33_0	AUGUSTUS	intron	19908868	19908938	.	+	.	transcript_id "file_1_file_1_jg6158.t1"; gene_id "file_1_file_1_jg6158";
dmelr6.33_0	AUGUSTUS	transcript	19902102	19910436	.	+	.	transcript_id "file_1_file_1_jg6158.t1"; gene_id "file_1_file_1_jg6158"
dmelr6.33_0	AUGUSTUS	gene	19902102	19910436	.	+	.	jg6158
dmelr6.33_0	AUGUSTUS	CDS	19908939	19910436	1	+	1	transcript_id "file_1_file_1_jg6158.t1"; gene_id "file_1_file_1_jg6158";
dmelr6.33_0	AUGUSTUS	exon	19908939	19910436	.	+	.	transcript_id "file_1_file_1_jg6158.t1"; gene_id "file_1_file_1_jg6158";
dmelr6.33_0	AUGUSTUS	stop_codon	19910434	19910436	.	+	0	transcript_id "file_1_file_1_jg6158.t1"; gene_id "file_1_file_1_jg6158";
dmelr6.33_1	AUGUSTUS	start_codon	13503036	13503038	.	+	0	transcript_id "file_1_file_1_jg10293.t1"; gene_id "file_1_file_1_jg10293";
dmelr6.33_1	AUGUSTUS	CDS	13503036	13504542	1	+	0	transcript_id "file_1_file_1_jg10293.t1"; gene_id "file_1_file_1_jg10293";
dmelr6.33_1	AUGUSTUS	exon	13503036	13504542	.	+	.	transcript_id "file_1_file_1_jg10293.t1"; gene_id "file_1_file_1_jg10293";
dmelr6.33_1	AUGUSTUS	intron	13504543	13504599	.	+	.	transcript_id "file_1_file_1_jg10293.t1"; gene_id "file_1_file_1_jg10293";
dmelr6.33_1	AUGUSTUS	transcript	13503036	13505858	.	+	.	transcript_id "file_1_file_1_jg10293.t1"; gene_id "file_1_file_1_jg10293"
dmelr6.33_1	AUGUSTUS	gene	13503036	13505858	.	+	.	jg10293
dmelr6.33_1	AUGUSTUS	CDS	13504600	13505858	1	+	2	transcript_id "file_1_file_1_jg10293.t1"; gene_id "file_1_file_1_jg10293";
dmelr6.33_1	AUGUSTUS	exon	13504600	13505858	.	+	.	transcript_id "file_1_file_1_jg10293.t1"; gene_id "file_1_file_1_jg10293";
dmelr6.33_1	AUGUSTUS	stop_codon	13505856	13505858	.	+	0	transcript_id "file_1_file_1_jg10293.t1"; gene_id "file_1_file_1_jg10293";
dmelr6.33_0	GeneMark.hmm	start_codon	3043073	3043075	.	+	0	gene_id "file_1_file_2_434_g"; transcript_id "file_1_file_2_434_t"; count "file_1_file_2_1_1";
dmelr6.33_0	GeneMark.hmm	CDS	3043073	3043103	.	+	0	gene_id "file_1_file_2_434_g"; transcript_id "file_1_file_2_434_t"; evidence "file_1_file_2_0_1"; cds_type "file_1_file_2_Initial"; count "file_1_file_2_1_2"; anchored "file_1_file_2_0_1";
dmelr6.33_0	GeneMark.hmm	exon	3043073	3043103	0	+	.	gene_id "file_1_file_2_434_g"; transcript_id "file_1_file_2_434_t"; evidence "file_1_file_2_0_1"; cds_type "file_1_file_2_Initial"; count "file_1_file_2_1_2"; anchored "file_1_file_2_0_1";
dmelr6.33_0	GeneMark.hmm	CDS	3043181	3043530	.	+	2	gene_id "file_1_file_2_434_g"; transcript_id "file_1_file_2_434_t"; evidence "file_1_file_2_1_1"; cds_type "file_1_file_2_Terminal"; count "file_1_file_2_2_2"; anchored "file_1_file_2_1_1";
dmelr6.33_0	GeneMark.hmm	exon	3043181	3043530	0	+	.	gene_id "file_1_file_2_434_g"; transcript_id "file_1_file_2_434_t"; evidence "file_1_file_2_1_1"; cds_type "file_1_file_2_Terminal"; count "file_1_file_2_2_2"; anchored "file_1_file_2_1_1";
dmelr6.33_0	GeneMark.hmm	stop_codon	3043528	3043530	.	+	0	gene_id "file_1_file_2_434_g"; transcript_id "file_1_file_2_434_t"; count "file_1_file_2_1_1";
dmelr6.33_3	AUGUSTUS	start_codon	5375091	5375093	.	+	0	transcript_id "file_1_file_1_jg392.t1"; gene_id "file_1_file_1_jg392";
dmelr6.33_3	AUGUSTUS	CDS	5375091	5375216	1	+	0	transcript_id "file_1_file_1_jg392.t1"; gene_id "file_1_file_1_jg392";
dmelr6.33_3	AUGUSTUS	exon	5375091	5375216	.	+	.	transcript_id "file_1_file_1_jg392.t1"; gene_id "file_1_file_1_jg392";
dmelr6.33_3	AUGUSTUS	intron	5375217	5375277	.	+	.	transcript_id "file_1_file_1_jg392.t1"; gene_id "file_1_file_1_jg392";
dmelr6.33_3	AUGUSTUS	CDS	5375278	5375924	1	+	0	transcript_id "file_1_file_1_jg392.t1"; gene_id "file_1_file_1_jg392";
dmelr6.33_3	AUGUSTUS	exon	5375278	5375924	.	+	.	transcript_id "file_1_file_1_jg392.t1"; gene_id "file_1_file_1_jg392";
dmelr6.33_3	AUGUSTUS	intron	5375925	5375986	.	+	.	transcript_id "file_1_file_1_jg392.t1"; gene_id "file_1_file_1_jg392";
dmelr6.33_3	AUGUSTUS	CDS	5375987	5376100	1	+	1	transcript_id "file_1_file_1_jg392.t1"; gene_id "file_1_file_1_jg392";
dmelr6.33_3	AUGUSTUS	exon	5375987	5376100	.	+	.	transcript_id "file_1_file_1_jg392.t1"; gene_id "file_1_file_1_jg392";
dmelr6.33_3	AUGUSTUS	intron	5376101	5376156	.	+	.	transcript_id "file_1_file_1_jg392.t1"; gene_id "file_1_file_1_jg392";
dmelr6.33_3	AUGUSTUS	transcript	5375091	5376283	.	+	.	transcript_id "file_1_file_1_jg392.t1"; gene_id "file_1_file_1_jg392"
dmelr6.33_3	AUGUSTUS	gene	5375091	5376283	.	+	.	jg392
dmelr6.33_3	AUGUSTUS	CDS	5376157	5376283	1	+	1	transcript_id "file_1_file_1_jg392.t1"; gene_id "file_1_file_1_jg392";
dmelr6.33_3	AUGUSTUS	exon	5376157	5376283	.	+	.	transcript_id "file_1_file_1_jg392.t1"; gene_id "file_1_file_1_jg392";
dmelr6.33_3	AUGUSTUS	stop_codon	5376281	5376283	.	+	0	transcript_id "file_1_file_1_jg392.t1"; gene_id "file_1_file_1_jg392";
dmelr6.33_2	AUGUSTUS	start_codon	14083628	14083630	.	+	0	transcript_id "file_1_file_1_jg13747.t1"; gene_id "file_1_file_1_jg13747";
dmelr6.33_2	AUGUSTUS	CDS	14083628	14083641	0.5	+	0	transcript_id "file_1_file_1_jg13747.t1"; gene_id "file_1_file_1_jg13747";
dmelr6.33_2	AUGUSTUS	exon	14083628	14083641	.	+	.	transcript_id "file_1_file_1_jg13747.t1"; gene_id "file_1_file_1_jg13747";
dmelr6.33_2	AUGUSTUS	intron	14083642	14083746	.	+	.	transcript_id "file_1_file_1_jg13747.t1"; gene_id "file_1_file_1_jg13747";
dmelr6.33_2	AUGUSTUS	CDS	14083747	14083864	0.47	+	1	transcript_id "file_1_file_1_jg13747.t1"; gene_id "file_1_file_1_jg13747";
dmelr6.33_2	AUGUSTUS	exon	14083747	14083864	.	+	.	transcript_id "file_1_file_1_jg13747.t1"; gene_id "file_1_file_1_jg13747";
dmelr6.33_2	AUGUSTUS	intron	14083865	14083963	.	+	.	transcript_id "file_1_file_1_jg13747.t1"; gene_id "file_1_file_1_jg13747";
dmelr6.33_2	AUGUSTUS	CDS	14083964	14084801	0.84	+	0	transcript_id "file_1_file_1_jg13747.t1"; gene_id "file_1_file_1_jg13747";
dmelr6.33_2	AUGUSTUS	exon	14083964	14084801	.	+	.	transcript_id "file_1_file_1_jg13747.t1"; gene_id "file_1_file_1_jg13747";
dmelr6.33_2	AUGUSTUS	intron	14084802	14085083	.	+	.	transcript_id "file_1_file_1_jg13747.t1"; gene_id "file_1_file_1_jg13747";
dmelr6.33_2	AUGUSTUS	transcript	14083628	14085673	.	+	.	transcript_id "file_1_file_1_jg13747.t1"; gene_id "file_1_file_1_jg13747"
dmelr6.33_2	AUGUSTUS	gene	14083628	14085673	.	+	.	jg13747
dmelr6.33_2	AUGUSTUS	CDS	14085084	14085673	0.86	+	2	transcript_id "file_1_file_1_jg13747.t1"; gene_id "file_1_file_1_jg13747";
dmelr6.33_2	AUGUSTUS	exon	14085084	14085673	.	+	.	transcript_id "file_1_file_1_jg13747.t1"; gene_id "file_1_file_1_jg13747";
dmelr6.33_2	AUGUSTUS	stop_codon	14085671	14085673	.	+	0	transcript_id "file_1_file_1_jg13747.t1"; gene_id "file_1_file_1_jg13747";
dmelr6.33_2	AUGUSTUS	stop_codon	7374594	7374596	.	-	0	transcript_id "file_1_file_1_jg12945.t1"; gene_id "file_1_file_1_jg12945";
dmelr6.33_2	AUGUSTUS	CDS	7374594	7375115	1	-	0	transcript_id "file_1_file_1_jg12945.t1"; gene_id "file_1_file_1_jg12945";
dmelr6.33_2	AUGUSTUS	exon	7374594	7375115	.	-	.	transcript_id "file_1_file_1_jg12945.t1"; gene_id "file_1_file_1_jg12945";
dmelr6.33_2	AUGUSTUS	intron	7375116	7375179	.	-	.	transcript_id "file_1_file_1_jg12945.t1"; gene_id "file_1_file_1_jg12945";
dmelr6.33_2	AUGUSTUS	CDS	7375180	7375346	1	-	2	transcript_id "file_1_file_1_jg12945.t1"; gene_id "file_1_file_1_jg12945";
dmelr6.33_2	AUGUSTUS	exon	7375180	7375346	.	-	.	transcript_id "file_1_file_1_jg12945.t1"; gene_id "file_1_file_1_jg12945";
dmelr6.33_2	AUGUSTUS	intron	7375347	7375404	.	-	.	transcript_id "file_1_file_1_jg12945.t1"; gene_id "file_1_file_1_jg12945";
dmelr6.33_2	AUGUSTUS	CDS	7375405	7375908	1	-	2	transcript_id "file_1_file_1_jg12945.t1"; gene_id "file_1_file_1_jg12945";
dmelr6.33_2	AUGUSTUS	exon	7375405	7375908	.	-	.	transcript_id "file_1_file_1_jg12945.t1"; gene_id "file_1_file_1_jg12945";
dmelr6.33_2	AUGUSTUS	intron	7375909	7380620	.	-	.	transcript_id "file_1_file_1_jg12945.t1"; gene_id "file_1_file_1_jg12945";
dmelr6.33_2	AUGUSTUS	transcript	7374594	7381230	.	-	.	transcript_id "file_1_file_1_jg12945.t1"; gene_id "file_1_file_1_jg12945"
dmelr6.33_2	AUGUSTUS	gene	7374594	7381230	.	-	.	jg12945
dmelr6.33_2	AUGUSTUS	CDS	7380621	7381230	1	-	0	transcript_id "file_1_file_1_jg12945.t1"; gene_id "file_1_file_1_jg12945";
dmelr6.33_2	AUGUSTUS	exon	7380621	7381230	.	-	.	transcript_id "file_1_file_1_jg12945.t1"; gene_id "file_1_file_1_jg12945";
dmelr6.33_2	AUGUSTUS	start_codon	7381228	7381230	.	-	0	transcript_id "file_1_file_1_jg12945.t1"; gene_id "file_1_file_1_jg12945";
dmelr6.33_3	AUGUSTUS	stop_codon	9625222	9625224	.	-	0	transcript_id "file_1_file_1_jg954.t1"; gene_id "file_1_file_1_jg954";
dmelr6.33_3	AUGUSTUS	CDS	9625222	9625332	1	-	0	transcript_id "file_1_file_1_jg954.t1"; gene_id "file_1_file_1_jg954";
dmelr6.33_3	AUGUSTUS	exon	9625222	9625332	.	-	.	transcript_id "file_1_file_1_jg954.t1"; gene_id "file_1_file_1_jg954";
dmelr6.33_3	AUGUSTUS	intron	9625333	9625426	.	-	.	transcript_id "file_1_file_1_jg954.t1"; gene_id "file_1_file_1_jg954";
dmelr6.33_3	AUGUSTUS	CDS	9625427	9625564	1	-	0	transcript_id "file_1_file_1_jg954.t1"; gene_id "file_1_file_1_jg954";
dmelr6.33_3	AUGUSTUS	exon	9625427	9625564	.	-	.	transcript_id "file_1_file_1_jg954.t1"; gene_id "file_1_file_1_jg954";
dmelr6.33_3	AUGUSTUS	intron	9625565	9625668	.	-	.	transcript_id "file_1_file_1_jg954.t1"; gene_id "file_1_file_1_jg954";
dmelr6.33_3	AUGUSTUS	CDS	9625669	9625959	1	-	0	transcript_id "file_1_file_1_jg954.t1"; gene_id "file_1_file_1_jg954";
dmelr6.33_3	AUGUSTUS	exon	9625669	9625959	.	-	.	transcript_id "file_1_file_1_jg954.t1"; gene_id "file_1_file_1_jg954";
dmelr6.33_3	AUGUSTUS	intron	9625960	9626234	.	-	.	transcript_id "file_1_file_1_jg954.t1"; gene_id "file_1_file_1_jg954";
dmelr6.33_3	AUGUSTUS	transcript	9625222	9626336	.	-	.	transcript_id "file_1_file_1_jg954.t1"; gene_id "file_1_file_1_jg954"
dmelr6.33_3	AUGUSTUS	CDS	9626235	9626336	1	-	0	transcript_id "file_1_file_1_jg954.t1"; gene_id "file_1_file_1_jg954";
dmelr6.33_3	AUGUSTUS	exon	9626235	9626336	.	-	.	transcript_id "file_1_file_1_jg954.t1"; gene_id "file_1_file_1_jg954";
dmelr6.33_3	AUGUSTUS	start_codon	9626334	9626336	.	-	0	transcript_id "file_1_file_1_jg954.t1"; gene_id "file_1_file_1_jg954";
dmelr6.33_1	AUGUSTUS	stop_codon	23210149	23210151	.	-	0	transcript_id "file_1_file_1_jg11633.t1"; gene_id "file_1_file_1_jg11633";
dmelr6.33_1	AUGUSTUS	CDS	23210149	23211480	1	-	0	transcript_id "file_1_file_1_jg11633.t1"; gene_id "file_1_file_1_jg11633";
dmelr6.33_1	AUGUSTUS	exon	23210149	23211480	.	-	.	transcript_id "file_1_file_1_jg11633.t1"; gene_id "file_1_file_1_jg11633";
dmelr6.33_1	AUGUSTUS	transcript	23210149	23211480	.	-	.	transcript_id "file_1_file_1_jg11633.t1"; gene_id "file_1_file_1_jg11633"
dmelr6.33_1	AUGUSTUS	gene	23210149	23211480	.	-	.	jg11633
dmelr6.33_1	AUGUSTUS	start_codon	23211478	23211480	.	-	0	transcript_id "file_1_file_1_jg11633.t1"; gene_id "file_1_file_1_jg11633";
dmelr6.33_0	AUGUSTUS	start_codon	7182347	7182349	.	+	0	transcript_id "file_1_file_1_jg4727.t1"; gene_id "file_1_file_1_jg4727";
dmelr6.33_0	AUGUSTUS	CDS	7182347	7182639	1	+	0	transcript_id "file_1_file_1_jg4727.t1"; gene_id "file_1_file_1_jg4727";
dmelr6.33_0	AUGUSTUS	exon	7182347	7182639	.	+	.	transcript_id "file_1_file_1_jg4727.t1"; gene_id "file_1_file_1_jg4727";
dmelr6.33_0	AUGUSTUS	intron	7182640	7182706	.	+	.	transcript_id "file_1_file_1_jg4727.t1"; gene_id "file_1_file_1_jg4727";
dmelr6.33_0	AUGUSTUS	CDS	7182707	7182899	1	+	1	transcript_id "file_1_file_1_jg4727.t1"; gene_id "file_1_file_1_jg4727";
dmelr6.33_0	AUGUSTUS	exon	7182707	7182899	.	+	.	transcript_id "file_1_file_1_jg4727.t1"; gene_id "file_1_file_1_jg4727";
dmelr6.33_0	AUGUSTUS	intron	7182900	7183162	.	+	.	transcript_id "file_1_file_1_jg4727.t1"; gene_id "file_1_file_1_jg4727";
dmelr6.33_0	AUGUSTUS	CDS	7183163	7183322	1	+	0	transcript_id "file_1_file_1_jg4727.t1"; gene_id "file_1_file_1_jg4727";
dmelr6.33_0	AUGUSTUS	exon	7183163	7183322	.	+	.	transcript_id "file_1_file_1_jg4727.t1"; gene_id "file_1_file_1_jg4727";
dmelr6.33_0	AUGUSTUS	intron	7183323	7183777	.	+	.	transcript_id "file_1_file_1_jg4727.t1"; gene_id "file_1_file_1_jg4727";
dmelr6.33_0	AUGUSTUS	CDS	7183778	7183815	1	+	2	transcript_id "file_1_file_1_jg4727.t1"; gene_id "file_1_file_1_jg4727";
dmelr6.33_0	AUGUSTUS	exon	7183778	7183815	.	+	.	transcript_id "file_1_file_1_jg4727.t1"; gene_id "file_1_file_1_jg4727";
dmelr6.33_0	AUGUSTUS	intron	7183816	7183871	.	+	.	transcript_id "file_1_file_1_jg4727.t1"; gene_id "file_1_file_1_jg4727";
dmelr6.33_0	AUGUSTUS	CDS	7183872	7183986	1	+	0	transcript_id "file_1_file_1_jg4727.t1"; gene_id "file_1_file_1_jg4727";
dmelr6.33_0	AUGUSTUS	exon	7183872	7183986	.	+	.	transcript_id "file_1_file_1_jg4727.t1"; gene_id "file_1_file_1_jg4727";
dmelr6.33_0	AUGUSTUS	intron	7183987	7184042	.	+	.	transcript_id "file_1_file_1_jg4727.t1"; gene_id "file_1_file_1_jg4727";
dmelr6.33_0	AUGUSTUS	CDS	7184043	7184203	1	+	2	transcript_id "file_1_file_1_jg4727.t1"; gene_id "file_1_file_1_jg4727";
dmelr6.33_0	AUGUSTUS	exon	7184043	7184203	.	+	.	transcript_id "file_1_file_1_jg4727.t1"; gene_id "file_1_file_1_jg4727";
dmelr6.33_0	AUGUSTUS	intron	7184204	7184614	.	+	.	transcript_id "file_1_file_1_jg4727.t1"; gene_id "file_1_file_1_jg4727";
dmelr6.33_0	AUGUSTUS	CDS	7184615	7185074	1	+	0	transcript_id "file_1_file_1_jg4727.t1"; gene_id "file_1_file_1_jg4727";
dmelr6.33_0	AUGUSTUS	exon	7184615	7185074	.	+	.	transcript_id "file_1_file_1_jg4727.t1"; gene_id "file_1_file_1_jg4727";
dmelr6.33_0	AUGUSTUS	intron	7185075	7185137	.	+	.	transcript_id "file_1_file_1_jg4727.t1"; gene_id "file_1_file_1_jg4727";
dmelr6.33_0	AUGUSTUS	transcript	7182347	7185292	.	+	.	transcript_id "file_1_file_1_jg4727.t1"; gene_id "file_1_file_1_jg4727"
dmelr6.33_0	AUGUSTUS	gene	7182347	7185292	.	+	.	jg4727
dmelr6.33_0	AUGUSTUS	CDS	7185138	7185292	1	+	2	transcript_id "file_1_file_1_jg4727.t1"; gene_id "file_1_file_1_jg4727";
dmelr6.33_0	AUGUSTUS	exon	7185138	7185292	.	+	.	transcript_id "file_1_file_1_jg4727.t1"; gene_id "file_1_file_1_jg4727";
dmelr6.33_0	AUGUSTUS	stop_codon	7185290	7185292	.	+	0	transcript_id "file_1_file_1_jg4727.t1"; gene_id "file_1_file_1_jg4727";
dmelr6.33_3	GeneMark.hmm	CDS	15382099	15382869	.	-	0	gene_id "file_2_10637_g"; transcript_id "file_2_10637_t"; evidence "file_2_0_1"; cds_type "file_2_Single"; count "file_2_1_1"; anchored "file_2_1_1";
dmelr6.33_3	AUGUSTUS	start_codon	25289927	25289929	.	+	0	transcript_id "file_1_file_1_jg3007.t1"; gene_id "file_1_file_1_jg3007";
dmelr6.33_3	AUGUSTUS	CDS	25289927	25290992	1	+	0	transcript_id "file_1_file_1_jg3007.t1"; gene_id "file_1_file_1_jg3007";
dmelr6.33_3	AUGUSTUS	exon	25289927	25290992	.	+	.	transcript_id "file_1_file_1_jg3007.t1"; gene_id "file_1_file_1_jg3007";
dmelr6.33_3	AUGUSTUS	intron	25290993	25291055	.	+	.	transcript_id "file_1_file_1_jg3007.t1"; gene_id "file_1_file_1_jg3007";
dmelr6.33_3	AUGUSTUS	transcript	25289927	25291240	.	+	.	transcript_id "file_1_file_1_jg3007.t1"; gene_id "file_1_file_1_jg3007"
dmelr6.33_3	AUGUSTUS	gene	25289927	25291240	.	+	.	jg3007
dmelr6.33_3	AUGUSTUS	CDS	25291056	25291240	1	+	2	transcript_id "file_1_file_1_jg3007.t1"; gene_id "file_1_file_1_jg3007";
dmelr6.33_3	AUGUSTUS	exon	25291056	25291240	.	+	.	transcript_id "file_1_file_1_jg3007.t1"; gene_id "file_1_file_1_jg3007";
dmelr6.33_3	AUGUSTUS	stop_codon	25291238	25291240	.	+	0	transcript_id "file_1_file_1_jg3007.t1"; gene_id "file_1_file_1_jg3007";
dmelr6.33_5	AUGUSTUS	stop_codon	22982406	22982408	.	-	0	transcript_id "file_1_file_1_jg9049.t1"; gene_id "file_1_file_1_jg9049";
dmelr6.33_5	AUGUSTUS	CDS	22982406	22982550	1	-	1	transcript_id "file_1_file_1_jg9049.t1"; gene_id "file_1_file_1_jg9049";
dmelr6.33_5	AUGUSTUS	exon	22982406	22982550	.	-	.	transcript_id "file_1_file_1_jg9049.t1"; gene_id "file_1_file_1_jg9049";
dmelr6.33_5	AUGUSTUS	intron	22982551	22982620	.	-	.	transcript_id "file_1_file_1_jg9049.t1"; gene_id "file_1_file_1_jg9049";
dmelr6.33_5	AUGUSTUS	CDS	22982621	22982831	1	-	2	transcript_id "file_1_file_1_jg9049.t1"; gene_id "file_1_file_1_jg9049";
dmelr6.33_5	AUGUSTUS	exon	22982621	22982831	.	-	.	transcript_id "file_1_file_1_jg9049.t1"; gene_id "file_1_file_1_jg9049";
dmelr6.33_5	AUGUSTUS	intron	22982832	22984595	.	-	.	transcript_id "file_1_file_1_jg9049.t1"; gene_id "file_1_file_1_jg9049";
dmelr6.33_5	AUGUSTUS	CDS	22984596	22984777	1	-	1	transcript_id "file_1_file_1_jg9049.t1"; gene_id "file_1_file_1_jg9049";
dmelr6.33_5	AUGUSTUS	exon	22984596	22984777	.	-	.	transcript_id "file_1_file_1_jg9049.t1"; gene_id "file_1_file_1_jg9049";
dmelr6.33_5	AUGUSTUS	intron	22984778	22984836	.	-	.	transcript_id "file_1_file_1_jg9049.t1"; gene_id "file_1_file_1_jg9049";
dmelr6.33_5	AUGUSTUS	CDS	22984837	22985088	1	-	1	transcript_id "file_1_file_1_jg9049.t1"; gene_id "file_1_file_1_jg9049";
dmelr6.33_5	AUGUSTUS	exon	22984837	22985088	.	-	.	transcript_id "file_1_file_1_jg9049.t1"; gene_id "file_1_file_1_jg9049";
dmelr6.33_5	AUGUSTUS	intron	22985089	22985304	.	-	.	transcript_id "file_1_file_1_jg9049.t1"; gene_id "file_1_file_1_jg9049";
dmelr6.33_5	AUGUSTUS	CDS	22985305	22986568	1	-	2	transcript_id "file_1_file_1_jg9049.t1"; gene_id "file_1_file_1_jg9049";
dmelr6.33_5	AUGUSTUS	exon	22985305	22986568	.	-	.	transcript_id "file_1_file_1_jg9049.t1"; gene_id "file_1_file_1_jg9049";
dmelr6.33_5	AUGUSTUS	intron	22986569	22990167	.	-	.	transcript_id "file_1_file_1_jg9049.t1"; gene_id "file_1_file_1_jg9049";
dmelr6.33_5	AUGUSTUS	CDS	22990168	22991790	0.99	-	2	transcript_id "file_1_file_1_jg9049.t1"; gene_id "file_1_file_1_jg9049";
dmelr6.33_5	AUGUSTUS	exon	22990168	22991790	.	-	.	transcript_id "file_1_file_1_jg9049.t1"; gene_id "file_1_file_1_jg9049";
dmelr6.33_5	AUGUSTUS	intron	22991791	22992562	.	-	.	transcript_id "file_1_file_1_jg9049.t1"; gene_id "file_1_file_1_jg9049";
dmelr6.33_5	AUGUSTUS	transcript	22982406	22992674	.	-	.	transcript_id "file_1_file_1_jg9049.t1"; gene_id "file_1_file_1_jg9049"
dmelr6.33_5	AUGUSTUS	gene	22982406	22992674	.	-	.	jg9049
dmelr6.33_5	AUGUSTUS	CDS	22992563	22992674	1	-	0	transcript_id "file_1_file_1_jg9049.t1"; gene_id "file_1_file_1_jg9049";
dmelr6.33_5	AUGUSTUS	exon	22992563	22992674	.	-	.	transcript_id "file_1_file_1_jg9049.t1"; gene_id "file_1_file_1_jg9049";
dmelr6.33_5	AUGUSTUS	start_codon	22992672	22992674	.	-	0	transcript_id "file_1_file_1_jg9049.t1"; gene_id "file_1_file_1_jg9049";
dmelr6.33_1	AUGUSTUS	start_codon	16182053	16182055	.	+	0	transcript_id "file_1_file_1_jg10641.t1"; gene_id "file_1_file_1_jg10641";
dmelr6.33_1	AUGUSTUS	CDS	16182053	16182090	1	+	0	transcript_id "file_1_file_1_jg10641.t1"; gene_id "file_1_file_1_jg10641";
dmelr6.33_1	AUGUSTUS	exon	16182053	16182090	.	+	.	transcript_id "file_1_file_1_jg10641.t1"; gene_id "file_1_file_1_jg10641";
dmelr6.33_1	AUGUSTUS	intron	16182091	16182157	.	+	.	transcript_id "file_1_file_1_jg10641.t1"; gene_id "file_1_file_1_jg10641";
dmelr6.33_1	AUGUSTUS	CDS	16182158	16182458	1	+	1	transcript_id "file_1_file_1_jg10641.t1"; gene_id "file_1_file_1_jg10641";
dmelr6.33_1	AUGUSTUS	exon	16182158	16182458	.	+	.	transcript_id "file_1_file_1_jg10641.t1"; gene_id "file_1_file_1_jg10641";
dmelr6.33_1	AUGUSTUS	intron	16182459	16182516	.	+	.	transcript_id "file_1_file_1_jg10641.t1"; gene_id "file_1_file_1_jg10641";
dmelr6.33_1	AUGUSTUS	CDS	16182517	16182673	1	+	0	transcript_id "file_1_file_1_jg10641.t1"; gene_id "file_1_file_1_jg10641";
dmelr6.33_1	AUGUSTUS	exon	16182517	16182673	.	+	.	transcript_id "file_1_file_1_jg10641.t1"; gene_id "file_1_file_1_jg10641";
dmelr6.33_1	AUGUSTUS	intron	16182674	16182736	.	+	.	transcript_id "file_1_file_1_jg10641.t1"; gene_id "file_1_file_1_jg10641";
dmelr6.33_1	AUGUSTUS	CDS	16182737	16182914	1	+	2	transcript_id "file_1_file_1_jg10641.t1"; gene_id "file_1_file_1_jg10641";
dmelr6.33_1	AUGUSTUS	exon	16182737	16182914	.	+	.	transcript_id "file_1_file_1_jg10641.t1"; gene_id "file_1_file_1_jg10641";
dmelr6.33_1	AUGUSTUS	intron	16182915	16182982	.	+	.	transcript_id "file_1_file_1_jg10641.t1"; gene_id "file_1_file_1_jg10641";
dmelr6.33_1	AUGUSTUS	CDS	16182983	16183118	1	+	1	transcript_id "file_1_file_1_jg10641.t1"; gene_id "file_1_file_1_jg10641";
dmelr6.33_1	AUGUSTUS	exon	16182983	16183118	.	+	.	transcript_id "file_1_file_1_jg10641.t1"; gene_id "file_1_file_1_jg10641";
dmelr6.33_1	AUGUSTUS	intron	16183119	16183185	.	+	.	transcript_id "file_1_file_1_jg10641.t1"; gene_id "file_1_file_1_jg10641";
dmelr6.33_1	AUGUSTUS	CDS	16183186	16183537	1	+	0	transcript_id "file_1_file_1_jg10641.t1"; gene_id "file_1_file_1_jg10641";
dmelr6.33_1	AUGUSTUS	exon	16183186	16183537	.	+	.	transcript_id "file_1_file_1_jg10641.t1"; gene_id "file_1_file_1_jg10641";
dmelr6.33_1	AUGUSTUS	intron	16183538	16183602	.	+	.	transcript_id "file_1_file_1_jg10641.t1"; gene_id "file_1_file_1_jg10641";
dmelr6.33_1	AUGUSTUS	transcript	16182053	16183676	.	+	.	transcript_id "file_1_file_1_jg10641.t1"; gene_id "file_1_file_1_jg10641"
dmelr6.33_1	AUGUSTUS	gene	16182053	16183676	.	+	.	jg10641
dmelr6.33_1	AUGUSTUS	CDS	16183603	16183676	1	+	2	transcript_id "file_1_file_1_jg10641.t1"; gene_id "file_1_file_1_jg10641";
dmelr6.33_1	AUGUSTUS	exon	16183603	16183676	.	+	.	transcript_id "file_1_file_1_jg10641.t1"; gene_id "file_1_file_1_jg10641";
dmelr6.33_1	AUGUSTUS	stop_codon	16183674	16183676	.	+	0	transcript_id "file_1_file_1_jg10641.t1"; gene_id "file_1_file_1_jg10641";
dmelr6.33_3	AUGUSTUS	stop_codon	27634998	27635000	.	-	0	transcript_id "file_1_file_1_jg3292.t1"; gene_id "file_1_file_1_jg3292";
dmelr6.33_3	AUGUSTUS	CDS	27634998	27635104	1	-	2	transcript_id "file_1_file_1_jg3292.t1"; gene_id "file_1_file_1_jg3292";
dmelr6.33_3	AUGUSTUS	exon	27634998	27635104	.	-	.	transcript_id "file_1_file_1_jg3292.t1"; gene_id "file_1_file_1_jg3292";
dmelr6.33_3	AUGUSTUS	intron	27635105	27635165	.	-	.	transcript_id "file_1_file_1_jg3292.t1"; gene_id "file_1_file_1_jg3292";
dmelr6.33_3	AUGUSTUS	transcript	27634998	27636039	.	-	.	transcript_id "file_1_file_1_jg3292.t1"; gene_id "file_1_file_1_jg3292"
dmelr6.33_3	AUGUSTUS	gene	27634998	27636039	.	-	.	jg3292
dmelr6.33_3	AUGUSTUS	CDS	27635166	27636039	1	-	0	transcript_id "file_1_file_1_jg3292.t1"; gene_id "file_1_file_1_jg3292";
dmelr6.33_3	AUGUSTUS	exon	27635166	27636039	.	-	.	transcript_id "file_1_file_1_jg3292.t1"; gene_id "file_1_file_1_jg3292";
dmelr6.33_3	AUGUSTUS	start_codon	27636037	27636039	.	-	0	transcript_id "file_1_file_1_jg3292.t1"; gene_id "file_1_file_1_jg3292";
dmelr6.33_3	AUGUSTUS	stop_codon	23514048	23514050	.	-	0	transcript_id "file_1_file_1_jg2692.t1"; gene_id "file_1_file_1_jg2692";
dmelr6.33_3	AUGUSTUS	CDS	23514048	23514145	1	-	2	transcript_id "file_1_file_1_jg2692.t1"; gene_id "file_1_file_1_jg2692";
dmelr6.33_3	AUGUSTUS	exon	23514048	23514145	.	-	.	transcript_id "file_1_file_1_jg2692.t1"; gene_id "file_1_file_1_jg2692";
dmelr6.33_3	AUGUSTUS	intron	23514146	23514208	.	-	.	transcript_id "file_1_file_1_jg2692.t1"; gene_id "file_1_file_1_jg2692";
dmelr6.33_3	AUGUSTUS	CDS	23514209	23514229	1	-	2	transcript_id "file_1_file_1_jg2692.t1"; gene_id "file_1_file_1_jg2692";
dmelr6.33_3	AUGUSTUS	exon	23514209	23514229	.	-	.	transcript_id "file_1_file_1_jg2692.t1"; gene_id "file_1_file_1_jg2692";
dmelr6.33_3	AUGUSTUS	intron	23514230	23514305	.	-	.	transcript_id "file_1_file_1_jg2692.t1"; gene_id "file_1_file_1_jg2692";
dmelr6.33_3	AUGUSTUS	CDS	23514306	23514326	1	-	2	transcript_id "file_1_file_1_jg2692.t1"; gene_id "file_1_file_1_jg2692";
dmelr6.33_3	AUGUSTUS	exon	23514306	23514326	.	-	.	transcript_id "file_1_file_1_jg2692.t1"; gene_id "file_1_file_1_jg2692";
dmelr6.33_3	AUGUSTUS	intron	23514327	23514376	.	-	.	transcript_id "file_1_file_1_jg2692.t1"; gene_id "file_1_file_1_jg2692";
dmelr6.33_3	AUGUSTUS	CDS	23514377	23515159	1	-	2	transcript_id "file_1_file_1_jg2692.t1"; gene_id "file_1_file_1_jg2692";
dmelr6.33_3	AUGUSTUS	exon	23514377	23515159	.	-	.	transcript_id "file_1_file_1_jg2692.t1"; gene_id "file_1_file_1_jg2692";
dmelr6.33_3	AUGUSTUS	intron	23515160	23515212	.	-	.	transcript_id "file_1_file_1_jg2692.t1"; gene_id "file_1_file_1_jg2692";
dmelr6.33_3	AUGUSTUS	CDS	23515213	23515487	1	-	1	transcript_id "file_1_file_1_jg2692.t1"; gene_id "file_1_file_1_jg2692";
dmelr6.33_3	AUGUSTUS	exon	23515213	23515487	.	-	.	transcript_id "file_1_file_1_jg2692.t1"; gene_id "file_1_file_1_jg2692";
dmelr6.33_3	AUGUSTUS	intron	23515488	23518457	.	-	.	transcript_id "file_1_file_1_jg2692.t1"; gene_id "file_1_file_1_jg2692";
dmelr6.33_3	AUGUSTUS	transcript	23514048	23518705	.	-	.	transcript_id "file_1_file_1_jg2692.t1"; gene_id "file_1_file_1_jg2692"
dmelr6.33_3	AUGUSTUS	gene	23514048	23518705	.	-	.	jg2692
dmelr6.33_3	AUGUSTUS	CDS	23518458	23518705	1	-	0	transcript_id "file_1_file_1_jg2692.t1"; gene_id "file_1_file_1_jg2692";
dmelr6.33_3	AUGUSTUS	exon	23518458	23518705	.	-	.	transcript_id "file_1_file_1_jg2692.t1"; gene_id "file_1_file_1_jg2692";
dmelr6.33_3	AUGUSTUS	start_codon	23518703	23518705	.	-	0	transcript_id "file_1_file_1_jg2692.t1"; gene_id "file_1_file_1_jg2692";
dmelr6.33_5	GeneMark.hmm	start_codon	12021160	12021162	.	+	0	gene_id "file_1_file_2_14287_g"; transcript_id "file_1_file_2_14287_t"; count "file_1_file_2_1_1";
dmelr6.33_5	GeneMark.hmm	CDS	12021160	12021278	.	+	0	gene_id "file_1_file_2_14287_g"; transcript_id "file_1_file_2_14287_t"; evidence "file_1_file_2_0_1"; cds_type "file_1_file_2_Initial"; count "file_1_file_2_1_2"; anchored "file_1_file_2_1_1";
dmelr6.33_5	GeneMark.hmm	exon	12021160	12021278	0	+	.	gene_id "file_1_file_2_14287_g"; transcript_id "file_1_file_2_14287_t"; evidence "file_1_file_2_0_1"; cds_type "file_1_file_2_Initial"; count "file_1_file_2_1_2"; anchored "file_1_file_2_1_1";
dmelr6.33_5	GeneMark.hmm	CDS	12021338	12022667	.	+	1	gene_id "file_1_file_2_14287_g"; transcript_id "file_1_file_2_14287_t"; evidence "file_1_file_2_1_1"; cds_type "file_1_file_2_Terminal"; count "file_1_file_2_2_2"; anchored "file_1_file_2_1_1";
dmelr6.33_5	GeneMark.hmm	exon	12021338	12022667	0	+	.	gene_id "file_1_file_2_14287_g"; transcript_id "file_1_file_2_14287_t"; evidence "file_1_file_2_1_1"; cds_type "file_1_file_2_Terminal"; count "file_1_file_2_2_2"; anchored "file_1_file_2_1_1";
dmelr6.33_5	GeneMark.hmm	stop_codon	12022665	12022667	.	+	0	gene_id "file_1_file_2_14287_g"; transcript_id "file_1_file_2_14287_t"; count "file_1_file_2_1_1";
dmelr6.33_1	AUGUSTUS	start_codon	5920933	5920935	.	+	0	transcript_id "file_1_file_1_jg9178.t1"; gene_id "file_1_file_1_jg9178";
dmelr6.33_1	AUGUSTUS	CDS	5920933	5921243	1	+	0	transcript_id "file_1_file_1_jg9178.t1"; gene_id "file_1_file_1_jg9178";
dmelr6.33_1	AUGUSTUS	exon	5920933	5921243	.	+	.	transcript_id "file_1_file_1_jg9178.t1"; gene_id "file_1_file_1_jg9178";
dmelr6.33_1	AUGUSTUS	intron	5921244	5924675	.	+	.	transcript_id "file_1_file_1_jg9178.t1"; gene_id "file_1_file_1_jg9178";
dmelr6.33_1	AUGUSTUS	CDS	5924676	5926003	0.8	+	1	transcript_id "file_1_file_1_jg9178.t1"; gene_id "file_1_file_1_jg9178";
dmelr6.33_1	AUGUSTUS	exon	5924676	5926003	.	+	.	transcript_id "file_1_file_1_jg9178.t1"; gene_id "file_1_file_1_jg9178";
dmelr6.33_1	AUGUSTUS	intron	5926004	5926072	.	+	.	transcript_id "file_1_file_1_jg9178.t1"; gene_id "file_1_file_1_jg9178";
dmelr6.33_1	AUGUSTUS	transcript	5920933	5930787	.	+	.	transcript_id "file_1_file_1_jg9178.t1"; gene_id "file_1_file_1_jg9178"
dmelr6.33_1	AUGUSTUS	gene	5920933	5930787	.	+	.	jg9178
dmelr6.33_1	AUGUSTUS	CDS	5926073	5930787	0.79	+	2	transcript_id "file_1_file_1_jg9178.t1"; gene_id "file_1_file_1_jg9178";
dmelr6.33_1	AUGUSTUS	exon	5926073	5930787	.	+	.	transcript_id "file_1_file_1_jg9178.t1"; gene_id "file_1_file_1_jg9178";
dmelr6.33_1	AUGUSTUS	stop_codon	5930785	5930787	.	+	0	transcript_id "file_1_file_1_jg9178.t1"; gene_id "file_1_file_1_jg9178";
dmelr6.33_3	AUGUSTUS	stop_codon	13262859	13262861	.	-	0	transcript_id "file_1_file_1_jg1440.t1"; gene_id "file_1_file_1_jg1440";
dmelr6.33_3	AUGUSTUS	CDS	13262859	13263906	1	-	1	transcript_id "file_1_file_1_jg1440.t1"; gene_id "file_1_file_1_jg1440";
dmelr6.33_3	AUGUSTUS	exon	13262859	13263906	.	-	.	transcript_id "file_1_file_1_jg1440.t1"; gene_id "file_1_file_1_jg1440";
dmelr6.33_3	AUGUSTUS	intron	13263907	13263966	.	-	.	transcript_id "file_1_file_1_jg1440.t1"; gene_id "file_1_file_1_jg1440";
dmelr6.33_3	AUGUSTUS	transcript	13262859	13263998	.	-	.	transcript_id "file_1_file_1_jg1440.t1"; gene_id "file_1_file_1_jg1440"
dmelr6.33_3	AUGUSTUS	gene	13262859	13263998	.	-	.	jg1440
dmelr6.33_3	AUGUSTUS	CDS	13263967	13263998	1	-	0	transcript_id "file_1_file_1_jg1440.t1"; gene_id "file_1_file_1_jg1440";
dmelr6.33_3	AUGUSTUS	exon	13263967	13263998	.	-	.	transcript_id "file_1_file_1_jg1440.t1"; gene_id "file_1_file_1_jg1440";
dmelr6.33_3	AUGUSTUS	start_codon	13263996	13263998	.	-	0	transcript_id "file_1_file_1_jg1440.t1"; gene_id "file_1_file_1_jg1440";
dmelr6.33_5	AUGUSTUS	start_codon	22147833	22147835	.	+	0	transcript_id "file_1_file_1_jg9003.t1"; gene_id "file_1_file_1_jg9003";
dmelr6.33_5	AUGUSTUS	CDS	22147833	22148148	1	+	0	transcript_id "file_1_file_1_jg9003.t1"; gene_id "file_1_file_1_jg9003";
dmelr6.33_5	AUGUSTUS	exon	22147833	22148148	.	+	.	transcript_id "file_1_file_1_jg9003.t1"; gene_id "file_1_file_1_jg9003";
dmelr6.33_5	AUGUSTUS	intron	22148149	22148221	.	+	.	transcript_id "file_1_file_1_jg9003.t1"; gene_id "file_1_file_1_jg9003";
dmelr6.33_5	AUGUSTUS	transcript	22147833	22148547	.	+	.	transcript_id "file_1_file_1_jg9003.t1"; gene_id "file_1_file_1_jg9003"
dmelr6.33_5	AUGUSTUS	gene	22147833	22148547	.	+	.	jg9003
dmelr6.33_5	AUGUSTUS	CDS	22148222	22148547	1	+	2	transcript_id "file_1_file_1_jg9003.t1"; gene_id "file_1_file_1_jg9003";
dmelr6.33_5	AUGUSTUS	exon	22148222	22148547	.	+	.	transcript_id "file_1_file_1_jg9003.t1"; gene_id "file_1_file_1_jg9003";
dmelr6.33_5	AUGUSTUS	stop_codon	22148545	22148547	.	+	0	transcript_id "file_1_file_1_jg9003.t1"; gene_id "file_1_file_1_jg9003";
dmelr6.33_3	GeneMark.hmm	stop_codon	20575495	20575497	.	-	0	gene_id "file_1_file_2_11260_g"; transcript_id "file_1_file_2_11260_t"; count "file_1_file_2_1_1";
dmelr6.33_3	GeneMark.hmm	CDS	20575495	20575621	.	-	1	gene_id "file_1_file_2_11260_g"; transcript_id "file_1_file_2_11260_t"; evidence "file_1_file_2_1_1"; cds_type "file_1_file_2_Terminal"; count "file_1_file_2_2_2"; anchored "file_1_file_2_1_1";
dmelr6.33_3	GeneMark.hmm	exon	20575495	20575621	0	-	.	gene_id "file_1_file_2_11260_g"; transcript_id "file_1_file_2_11260_t"; evidence "file_1_file_2_1_1"; cds_type "file_1_file_2_Terminal"; count "file_1_file_2_2_2"; anchored "file_1_file_2_1_1";
dmelr6.33_3	GeneMark.hmm	CDS	20576146	20576873	.	-	0	gene_id "file_1_file_2_11260_g"; transcript_id "file_1_file_2_11260_t"; evidence "file_1_file_2_1_1"; cds_type "file_1_file_2_Initial"; count "file_1_file_2_1_2"; anchored "file_1_file_2_1_1";
dmelr6.33_3	GeneMark.hmm	exon	20576146	20576873	0	-	.	gene_id "file_1_file_2_11260_g"; transcript_id "file_1_file_2_11260_t"; evidence "file_1_file_2_1_1"; cds_type "file_1_file_2_Initial"; count "file_1_file_2_1_2"; anchored "file_1_file_2_1_1";
dmelr6.33_3	GeneMark.hmm	start_codon	20576871	20576873	.	-	0	gene_id "file_1_file_2_11260_g"; transcript_id "file_1_file_2_11260_t"; count "file_1_file_2_1_1";
dmelr6.33_3	AUGUSTUS	start_codon	29908294	29908296	.	+	0	transcript_id "file_1_file_1_jg3545.t1"; gene_id "file_1_file_1_jg3545";
dmelr6.33_3	AUGUSTUS	CDS	29908294	29908408	1	+	0	transcript_id "file_1_file_1_jg3545.t1"; gene_id "file_1_file_1_jg3545";
dmelr6.33_3	AUGUSTUS	exon	29908294	29908408	.	+	.	transcript_id "file_1_file_1_jg3545.t1"; gene_id "file_1_file_1_jg3545";
dmelr6.33_3	AUGUSTUS	intron	29908409	29909149	.	+	.	transcript_id "file_1_file_1_jg3545.t1"; gene_id "file_1_file_1_jg3545";
dmelr6.33_3	AUGUSTUS	CDS	29909150	29909334	1	+	2	transcript_id "file_1_file_1_jg3545.t1"; gene_id "file_1_file_1_jg3545";
dmelr6.33_3	AUGUSTUS	exon	29909150	29909334	.	+	.	transcript_id "file_1_file_1_jg3545.t1"; gene_id "file_1_file_1_jg3545";
dmelr6.33_3	AUGUSTUS	intron	29909335	29909393	.	+	.	transcript_id "file_1_file_1_jg3545.t1"; gene_id "file_1_file_1_jg3545";
dmelr6.33_3	AUGUSTUS	CDS	29909394	29909602	1	+	0	transcript_id "file_1_file_1_jg3545.t1"; gene_id "file_1_file_1_jg3545";
dmelr6.33_3	AUGUSTUS	exon	29909394	29909602	.	+	.	transcript_id "file_1_file_1_jg3545.t1"; gene_id "file_1_file_1_jg3545";
dmelr6.33_3	AUGUSTUS	intron	29909603	29909659	.	+	.	transcript_id "file_1_file_1_jg3545.t1"; gene_id "file_1_file_1_jg3545";
dmelr6.33_3	AUGUSTUS	CDS	29909660	29910301	0.83	+	1	transcript_id "file_1_file_1_jg3545.t1"; gene_id "file_1_file_1_jg3545";
dmelr6.33_3	AUGUSTUS	exon	29909660	29910301	.	+	.	transcript_id "file_1_file_1_jg3545.t1"; gene_id "file_1_file_1_jg3545";
dmelr6.33_3	AUGUSTUS	intron	29910302	29910446	.	+	.	transcript_id "file_1_file_1_jg3545.t1"; gene_id "file_1_file_1_jg3545";
dmelr6.33_3	AUGUSTUS	CDS	29910447	29910604	1	+	1	transcript_id "file_1_file_1_jg3545.t1"; gene_id "file_1_file_1_jg3545";
dmelr6.33_3	AUGUSTUS	exon	29910447	29910604	.	+	.	transcript_id "file_1_file_1_jg3545.t1"; gene_id "file_1_file_1_jg3545";
dmelr6.33_3	AUGUSTUS	intron	29910605	29910668	.	+	.	transcript_id "file_1_file_1_jg3545.t1"; gene_id "file_1_file_1_jg3545";
dmelr6.33_3	AUGUSTUS	CDS	29910669	29910870	1	+	2	transcript_id "file_1_file_1_jg3545.t1"; gene_id "file_1_file_1_jg3545";
dmelr6.33_3	AUGUSTUS	exon	29910669	29910870	.	+	.	transcript_id "file_1_file_1_jg3545.t1"; gene_id "file_1_file_1_jg3545";
dmelr6.33_3	AUGUSTUS	intron	29910871	29910940	.	+	.	transcript_id "file_1_file_1_jg3545.t1"; gene_id "file_1_file_1_jg3545";
dmelr6.33_3	AUGUSTUS	CDS	29910941	29911947	1	+	1	transcript_id "file_1_file_1_jg3545.t1"; gene_id "file_1_file_1_jg3545";
dmelr6.33_3	AUGUSTUS	exon	29910941	29911947	.	+	.	transcript_id "file_1_file_1_jg3545.t1"; gene_id "file_1_file_1_jg3545";
dmelr6.33_3	AUGUSTUS	intron	29911948	29912221	.	+	.	transcript_id "file_1_file_1_jg3545.t1"; gene_id "file_1_file_1_jg3545";
dmelr6.33_3	AUGUSTUS	CDS	29912222	29912426	1	+	2	transcript_id "file_1_file_1_jg3545.t1"; gene_id "file_1_file_1_jg3545";
dmelr6.33_3	AUGUSTUS	exon	29912222	29912426	.	+	.	transcript_id "file_1_file_1_jg3545.t1"; gene_id "file_1_file_1_jg3545";
dmelr6.33_3	AUGUSTUS	intron	29912427	29912483	.	+	.	transcript_id "file_1_file_1_jg3545.t1"; gene_id "file_1_file_1_jg3545";
dmelr6.33_3	AUGUSTUS	transcript	29908294	29912781	.	+	.	transcript_id "file_1_file_1_jg3545.t1"; gene_id "file_1_file_1_jg3545"
dmelr6.33_3	AUGUSTUS	gene	29908294	29912781	.	+	.	jg3545
dmelr6.33_3	AUGUSTUS	CDS	29912484	29912781	1	+	1	transcript_id "file_1_file_1_jg3545.t1"; gene_id "file_1_file_1_jg3545";
dmelr6.33_3	AUGUSTUS	exon	29912484	29912781	.	+	.	transcript_id "file_1_file_1_jg3545.t1"; gene_id "file_1_file_1_jg3545";
dmelr6.33_3	AUGUSTUS	stop_codon	29912779	29912781	.	+	0	transcript_id "file_1_file_1_jg3545.t1"; gene_id "file_1_file_1_jg3545";
dmelr6.33_5	AUGUSTUS	start_codon	13022258	13022260	.	+	0	transcript_id "file_1_file_1_jg7978.t1"; gene_id "file_1_file_1_jg7978";
dmelr6.33_5	AUGUSTUS	CDS	13022258	13022719	0.98	+	0	transcript_id "file_1_file_1_jg7978.t1"; gene_id "file_1_file_1_jg7978";
dmelr6.33_5	AUGUSTUS	exon	13022258	13022719	.	+	.	transcript_id "file_1_file_1_jg7978.t1"; gene_id "file_1_file_1_jg7978";
dmelr6.33_5	AUGUSTUS	transcript	13022258	13022719	.	+	.	transcript_id "file_1_file_1_jg7978.t1"; gene_id "file_1_file_1_jg7978"
dmelr6.33_5	AUGUSTUS	gene	13022258	13022719	.	+	.	jg7978
dmelr6.33_5	AUGUSTUS	stop_codon	13022717	13022719	.	+	0	transcript_id "file_1_file_1_jg7978.t1"; gene_id "file_1_file_1_jg7978";
dmelr6.33_3	AUGUSTUS	stop_codon	24356271	24356273	.	-	0	transcript_id "file_1_file_1_jg2829.t1"; gene_id "file_1_file_1_jg2829";
dmelr6.33_3	AUGUSTUS	CDS	24356271	24356485	1	-	2	transcript_id "file_1_file_1_jg2829.t1"; gene_id "file_1_file_1_jg2829";
dmelr6.33_3	AUGUSTUS	exon	24356271	24356485	.	-	.	transcript_id "file_1_file_1_jg2829.t1"; gene_id "file_1_file_1_jg2829";
dmelr6.33_3	AUGUSTUS	intron	24356486	24356540	.	-	.	transcript_id "file_1_file_1_jg2829.t1"; gene_id "file_1_file_1_jg2829";
dmelr6.33_3	AUGUSTUS	transcript	24356271	24357876	.	-	.	transcript_id "file_1_file_1_jg2829.t1"; gene_id "file_1_file_1_jg2829"
dmelr6.33_3	AUGUSTUS	gene	24356271	24357876	.	-	.	jg2829
dmelr6.33_3	AUGUSTUS	CDS	24356541	24357876	1	-	0	transcript_id "file_1_file_1_jg2829.t1"; gene_id "file_1_file_1_jg2829";
dmelr6.33_3	AUGUSTUS	exon	24356541	24357876	.	-	.	transcript_id "file_1_file_1_jg2829.t1"; gene_id "file_1_file_1_jg2829";
dmelr6.33_3	AUGUSTUS	start_codon	24357874	24357876	.	-	0	transcript_id "file_1_file_1_jg2829.t1"; gene_id "file_1_file_1_jg2829";
dmelr6.33_5	AUGUSTUS	start_codon	8273548	8273550	.	+	0	transcript_id "file_1_file_1_jg7483.t2"; gene_id "file_1_file_1_jg7483";
dmelr6.33_5	AUGUSTUS	CDS	8273548	8273754	1	+	0	transcript_id "file_1_file_1_jg7483.t2"; gene_id "file_1_file_1_jg7483";
dmelr6.33_5	AUGUSTUS	exon	8273548	8273754	.	+	.	transcript_id "file_1_file_1_jg7483.t2"; gene_id "file_1_file_1_jg7483";
dmelr6.33_5	AUGUSTUS	intron	8273755	8274279	.	+	.	transcript_id "file_1_file_1_jg7483.t2"; gene_id "file_1_file_1_jg7483";
dmelr6.33_5	AUGUSTUS	CDS	8274280	8274626	1	+	0	transcript_id "file_1_file_1_jg7483.t2"; gene_id "file_1_file_1_jg7483";
dmelr6.33_5	AUGUSTUS	exon	8274280	8274626	.	+	.	transcript_id "file_1_file_1_jg7483.t2"; gene_id "file_1_file_1_jg7483";
dmelr6.33_5	AUGUSTUS	intron	8274627	8274708	.	+	.	transcript_id "file_1_file_1_jg7483.t2"; gene_id "file_1_file_1_jg7483";
dmelr6.33_5	AUGUSTUS	CDS	8274709	8275208	1	+	1	transcript_id "file_1_file_1_jg7483.t2"; gene_id "file_1_file_1_jg7483";
dmelr6.33_5	AUGUSTUS	exon	8274709	8275208	.	+	.	transcript_id "file_1_file_1_jg7483.t2"; gene_id "file_1_file_1_jg7483";
dmelr6.33_5	AUGUSTUS	intron	8275209	8275267	.	+	.	transcript_id "file_1_file_1_jg7483.t2"; gene_id "file_1_file_1_jg7483";
dmelr6.33_5	AUGUSTUS	transcript	8273548	8275362	.	+	.	transcript_id "file_1_file_1_jg7483.t2"; gene_id "file_1_file_1_jg7483"
dmelr6.33_5	AUGUSTUS	CDS	8275268	8275362	1	+	2	transcript_id "file_1_file_1_jg7483.t2"; gene_id "file_1_file_1_jg7483";
dmelr6.33_5	AUGUSTUS	exon	8275268	8275362	.	+	.	transcript_id "file_1_file_1_jg7483.t2"; gene_id "file_1_file_1_jg7483";
dmelr6.33_5	AUGUSTUS	stop_codon	8275360	8275362	.	+	0	transcript_id "file_1_file_1_jg7483.t2"; gene_id "file_1_file_1_jg7483";
dmelr6.33_5	AUGUSTUS	start_codon	12597353	12597355	.	+	0	transcript_id "file_1_file_1_jg7941.t2"; gene_id "file_1_file_1_jg7941";
dmelr6.33_5	AUGUSTUS	CDS	12597353	12600441	1	+	0	transcript_id "file_1_file_1_jg7941.t2"; gene_id "file_1_file_1_jg7941";
dmelr6.33_5	AUGUSTUS	exon	12597353	12600441	.	+	.	transcript_id "file_1_file_1_jg7941.t2"; gene_id "file_1_file_1_jg7941";
dmelr6.33_5	AUGUSTUS	intron	12600442	12601582	.	+	.	transcript_id "file_1_file_1_jg7941.t2"; gene_id "file_1_file_1_jg7941";
dmelr6.33_5	AUGUSTUS	CDS	12601583	12601897	1	+	1	transcript_id "file_1_file_1_jg7941.t2"; gene_id "file_1_file_1_jg7941";
dmelr6.33_5	AUGUSTUS	exon	12601583	12601897	.	+	.	transcript_id "file_1_file_1_jg7941.t2"; gene_id "file_1_file_1_jg7941";
dmelr6.33_5	AUGUSTUS	intron	12601898	12603009	.	+	.	transcript_id "file_1_file_1_jg7941.t2"; gene_id "file_1_file_1_jg7941";
dmelr6.33_5	AUGUSTUS	CDS	12603010	12603466	1	+	1	transcript_id "file_1_file_1_jg7941.t2"; gene_id "file_1_file_1_jg7941";
dmelr6.33_5	AUGUSTUS	exon	12603010	12603466	.	+	.	transcript_id "file_1_file_1_jg7941.t2"; gene_id "file_1_file_1_jg7941";
dmelr6.33_5	AUGUSTUS	intron	12603467	12603528	.	+	.	transcript_id "file_1_file_1_jg7941.t2"; gene_id "file_1_file_1_jg7941";
dmelr6.33_5	AUGUSTUS	CDS	12603529	12604259	1	+	0	transcript_id "file_1_file_1_jg7941.t2"; gene_id "file_1_file_1_jg7941";
dmelr6.33_5	AUGUSTUS	exon	12603529	12604259	.	+	.	transcript_id "file_1_file_1_jg7941.t2"; gene_id "file_1_file_1_jg7941";
dmelr6.33_5	AUGUSTUS	intron	12604260	12604319	.	+	.	transcript_id "file_1_file_1_jg7941.t2"; gene_id "file_1_file_1_jg7941";
dmelr6.33_5	AUGUSTUS	CDS	12604320	12604584	1	+	1	transcript_id "file_1_file_1_jg7941.t2"; gene_id "file_1_file_1_jg7941";
dmelr6.33_5	AUGUSTUS	exon	12604320	12604584	.	+	.	transcript_id "file_1_file_1_jg7941.t2"; gene_id "file_1_file_1_jg7941";
dmelr6.33_5	AUGUSTUS	intron	12604585	12604647	.	+	.	transcript_id "file_1_file_1_jg7941.t2"; gene_id "file_1_file_1_jg7941";
dmelr6.33_5	AUGUSTUS	CDS	12604648	12604797	1	+	0	transcript_id "file_1_file_1_jg7941.t2"; gene_id "file_1_file_1_jg7941";
dmelr6.33_5	AUGUSTUS	exon	12604648	12604797	.	+	.	transcript_id "file_1_file_1_jg7941.t2"; gene_id "file_1_file_1_jg7941";
dmelr6.33_5	AUGUSTUS	intron	12604798	12604863	.	+	.	transcript_id "file_1_file_1_jg7941.t2"; gene_id "file_1_file_1_jg7941";
dmelr6.33_5	AUGUSTUS	CDS	12604864	12605388	1	+	0	transcript_id "file_1_file_1_jg7941.t2"; gene_id "file_1_file_1_jg7941";
dmelr6.33_5	AUGUSTUS	exon	12604864	12605388	.	+	.	transcript_id "file_1_file_1_jg7941.t2"; gene_id "file_1_file_1_jg7941";
dmelr6.33_5	AUGUSTUS	intron	12605389	12605802	.	+	.	transcript_id "file_1_file_1_jg7941.t2"; gene_id "file_1_file_1_jg7941";
dmelr6.33_5	AUGUSTUS	CDS	12605803	12606153	1	+	0	transcript_id "file_1_file_1_jg7941.t2"; gene_id "file_1_file_1_jg7941";
dmelr6.33_5	AUGUSTUS	exon	12605803	12606153	.	+	.	transcript_id "file_1_file_1_jg7941.t2"; gene_id "file_1_file_1_jg7941";
dmelr6.33_5	AUGUSTUS	intron	12606154	12607697	.	+	.	transcript_id "file_1_file_1_jg7941.t2"; gene_id "file_1_file_1_jg7941";
dmelr6.33_5	AUGUSTUS	CDS	12607698	12607879	1	+	0	transcript_id "file_1_file_1_jg7941.t2"; gene_id "file_1_file_1_jg7941";
dmelr6.33_5	AUGUSTUS	exon	12607698	12607879	.	+	.	transcript_id "file_1_file_1_jg7941.t2"; gene_id "file_1_file_1_jg7941";
dmelr6.33_5	AUGUSTUS	intron	12607880	12607998	.	+	.	transcript_id "file_1_file_1_jg7941.t2"; gene_id "file_1_file_1_jg7941";
dmelr6.33_5	AUGUSTUS	CDS	12607999	12608528	0.99	+	1	transcript_id "file_1_file_1_jg7941.t2"; gene_id "file_1_file_1_jg7941";
dmelr6.33_5	AUGUSTUS	exon	12607999	12608528	.	+	.	transcript_id "file_1_file_1_jg7941.t2"; gene_id "file_1_file_1_jg7941";
dmelr6.33_5	AUGUSTUS	intron	12608529	12608623	.	+	.	transcript_id "file_1_file_1_jg7941.t2"; gene_id "file_1_file_1_jg7941";
dmelr6.33_5	AUGUSTUS	transcript	12597353	12608757	.	+	.	transcript_id "file_1_file_1_jg7941.t2"; gene_id "file_1_file_1_jg7941"
dmelr6.33_5	AUGUSTUS	CDS	12608624	12608757	1	+	2	transcript_id "file_1_file_1_jg7941.t2"; gene_id "file_1_file_1_jg7941";
dmelr6.33_5	AUGUSTUS	exon	12608624	12608757	.	+	.	transcript_id "file_1_file_1_jg7941.t2"; gene_id "file_1_file_1_jg7941";
dmelr6.33_5	AUGUSTUS	stop_codon	12608755	12608757	.	+	0	transcript_id "file_1_file_1_jg7941.t2"; gene_id "file_1_file_1_jg7941";
dmelr6.33_1	GeneMark.hmm	start_codon	18767326	18767328	.	+	0	gene_id "file_1_file_2_4906_g"; transcript_id "file_1_file_2_4906_t"; count "file_1_file_2_1_1";
dmelr6.33_1	GeneMark.hmm	CDS	18767326	18767431	.	+	0	gene_id "file_1_file_2_4906_g"; transcript_id "file_1_file_2_4906_t"; evidence "file_1_file_2_1_1"; cds_type "file_1_file_2_Initial"; count "file_1_file_2_1_12"; anchored "file_1_file_2_1_1";
dmelr6.33_1	GeneMark.hmm	exon	18767326	18767431	0	+	.	gene_id "file_1_file_2_4906_g"; transcript_id "file_1_file_2_4906_t"; evidence "file_1_file_2_1_1"; cds_type "file_1_file_2_Initial"; count "file_1_file_2_1_12"; anchored "file_1_file_2_1_1";
dmelr6.33_1	GeneMark.hmm	CDS	18768275	18768924	.	+	2	gene_id "file_1_file_2_4906_g"; transcript_id "file_1_file_2_4906_t"; evidence "file_1_file_2_1_1"; cds_type "file_1_file_2_Internal"; count "file_1_file_2_2_12"; anchored "file_1_file_2_1_1";
dmelr6.33_1	GeneMark.hmm	exon	18768275	18768924	0	+	.	gene_id "file_1_file_2_4906_g"; transcript_id "file_1_file_2_4906_t"; evidence "file_1_file_2_1_1"; cds_type "file_1_file_2_Internal"; count "file_1_file_2_2_12"; anchored "file_1_file_2_1_1";
dmelr6.33_1	GeneMark.hmm	CDS	18769147	18769255	.	+	0	gene_id "file_1_file_2_4906_g"; transcript_id "file_1_file_2_4906_t"; evidence "file_1_file_2_1_1"; cds_type "file_1_file_2_Internal"; count "file_1_file_2_3_12"; anchored "file_1_file_2_1_1";
dmelr6.33_1	GeneMark.hmm	exon	18769147	18769255	0	+	.	gene_id "file_1_file_2_4906_g"; transcript_id "file_1_file_2_4906_t"; evidence "file_1_file_2_1_1"; cds_type "file_1_file_2_Internal"; count "file_1_file_2_3_12"; anchored "file_1_file_2_1_1";
dmelr6.33_1	GeneMark.hmm	CDS	18769438	18769580	.	+	2	gene_id "file_1_file_2_4906_g"; transcript_id "file_1_file_2_4906_t"; evidence "file_1_file_2_1_1"; cds_type "file_1_file_2_Internal"; count "file_1_file_2_4_12"; anchored "file_1_file_2_1_1";
dmelr6.33_1	GeneMark.hmm	exon	18769438	18769580	0	+	.	gene_id "file_1_file_2_4906_g"; transcript_id "file_1_file_2_4906_t"; evidence "file_1_file_2_1_1"; cds_type "file_1_file_2_Internal"; count "file_1_file_2_4_12"; anchored "file_1_file_2_1_1";
dmelr6.33_1	GeneMark.hmm	CDS	18770370	18770564	.	+	0	gene_id "file_1_file_2_4906_g"; transcript_id "file_1_file_2_4906_t"; evidence "file_1_file_2_1_1"; cds_type "file_1_file_2_Internal"; count "file_1_file_2_5_12"; anchored "file_1_file_2_1_1";
dmelr6.33_1	GeneMark.hmm	exon	18770370	18770564	0	+	.	gene_id "file_1_file_2_4906_g"; transcript_id "file_1_file_2_4906_t"; evidence "file_1_file_2_1_1"; cds_type "file_1_file_2_Internal"; count "file_1_file_2_5_12"; anchored "file_1_file_2_1_1";
dmelr6.33_1	GeneMark.hmm	CDS	18771740	18771891	.	+	0	gene_id "file_1_file_2_4906_g"; transcript_id "file_1_file_2_4906_t"; evidence "file_1_file_2_1_1"; cds_type "file_1_file_2_Internal"; count "file_1_file_2_6_12"; anchored "file_1_file_2_1_1";
dmelr6.33_1	GeneMark.hmm	exon	18771740	18771891	0	+	.	gene_id "file_1_file_2_4906_g"; transcript_id "file_1_file_2_4906_t"; evidence "file_1_file_2_1_1"; cds_type "file_1_file_2_Internal"; count "file_1_file_2_6_12"; anchored "file_1_file_2_1_1";
dmelr6.33_1	GeneMark.hmm	CDS	18771955	18772470	.	+	1	gene_id "file_1_file_2_4906_g"; transcript_id "file_1_file_2_4906_t"; evidence "file_1_file_2_1_1"; cds_type "file_1_file_2_Internal"; count "file_1_file_2_7_12"; anchored "file_1_file_2_1_1";
dmelr6.33_1	GeneMark.hmm	exon	18771955	18772470	0	+	.	gene_id "file_1_file_2_4906_g"; transcript_id "file_1_file_2_4906_t"; evidence "file_1_file_2_1_1"; cds_type "file_1_file_2_Internal"; count "file_1_file_2_7_12"; anchored "file_1_file_2_1_1";
dmelr6.33_1	GeneMark.hmm	CDS	18772539	18772898	.	+	1	gene_id "file_1_file_2_4906_g"; transcript_id "file_1_file_2_4906_t"; evidence "file_1_file_2_1_1"; cds_type "file_1_file_2_Internal"; count "file_1_file_2_8_12"; anchored "file_1_file_2_1_1";
dmelr6.33_1	GeneMark.hmm	exon	18772539	18772898	0	+	.	gene_id "file_1_file_2_4906_g"; transcript_id "file_1_file_2_4906_t"; evidence "file_1_file_2_1_1"; cds_type "file_1_file_2_Internal"; count "file_1_file_2_8_12"; anchored "file_1_file_2_1_1";
dmelr6.33_1	GeneMark.hmm	CDS	18772958	18773077	.	+	1	gene_id "file_1_file_2_4906_g"; transcript_id "file_1_file_2_4906_t"; evidence "file_1_file_2_1_1"; cds_type "file_1_file_2_Internal"; count "file_1_file_2_9_12"; anchored "file_1_file_2_1_1";
dmelr6.33_1	GeneMark.hmm	exon	18772958	18773077	0	+	.	gene_id "file_1_file_2_4906_g"; transcript_id "file_1_file_2_4906_t"; evidence "file_1_file_2_1_1"; cds_type "file_1_file_2_Internal"; count "file_1_file_2_9_12"; anchored "file_1_file_2_1_1";
dmelr6.33_1	GeneMark.hmm	CDS	18773135	18773335	.	+	1	gene_id "file_1_file_2_4906_g"; transcript_id "file_1_file_2_4906_t"; evidence "file_1_file_2_1_1"; cds_type "file_1_file_2_Internal"; count "file_1_file_2_10_12"; anchored "file_1_file_2_1_1";
dmelr6.33_1	GeneMark.hmm	exon	18773135	18773335	0	+	.	gene_id "file_1_file_2_4906_g"; transcript_id "file_1_file_2_4906_t"; evidence "file_1_file_2_1_1"; cds_type "file_1_file_2_Internal"; count "file_1_file_2_10_12"; anchored "file_1_file_2_1_1";
dmelr6.33_1	GeneMark.hmm	CDS	18773398	18773605	.	+	1	gene_id "file_1_file_2_4906_g"; transcript_id "file_1_file_2_4906_t"; evidence "file_1_file_2_1_1"; cds_type "file_1_file_2_Internal"; count "file_1_file_2_11_12"; anchored "file_1_file_2_1_1";
dmelr6.33_1	GeneMark.hmm	exon	18773398	18773605	0	+	.	gene_id "file_1_file_2_4906_g"; transcript_id "file_1_file_2_4906_t"; evidence "file_1_file_2_1_1"; cds_type "file_1_file_2_Internal"; count "file_1_file_2_11_12"; anchored "file_1_file_2_1_1";
dmelr6.33_1	GeneMark.hmm	CDS	18773663	18773743	.	+	0	gene_id "file_1_file_2_4906_g"; transcript_id "file_1_file_2_4906_t"; evidence "file_1_file_2_1_1"; cds_type "file_1_file_2_Terminal"; count "file_1_file_2_12_12"; anchored "file_1_file_2_1_1";
dmelr6.33_1	GeneMark.hmm	exon	18773663	18773743	0	+	.	gene_id "file_1_file_2_4906_g"; transcript_id "file_1_file_2_4906_t"; evidence "file_1_file_2_1_1"; cds_type "file_1_file_2_Terminal"; count "file_1_file_2_12_12"; anchored "file_1_file_2_1_1";
dmelr6.33_1	GeneMark.hmm	stop_codon	18773741	18773743	.	+	0	gene_id "file_1_file_2_4906_g"; transcript_id "file_1_file_2_4906_t"; count "file_1_file_2_1_1";
dmelr6.33_0	AUGUSTUS	stop_codon	3697373	3697375	.	-	0	transcript_id "file_1_file_1_jg4289.t1"; gene_id "file_1_file_1_jg4289";
dmelr6.33_0	AUGUSTUS	CDS	3697373	3697771	1	-	0	transcript_id "file_1_file_1_jg4289.t1"; gene_id "file_1_file_1_jg4289";
dmelr6.33_0	AUGUSTUS	exon	3697373	3697771	.	-	.	transcript_id "file_1_file_1_jg4289.t1"; gene_id "file_1_file_1_jg4289";
dmelr6.33_0	AUGUSTUS	transcript	3697373	3697771	.	-	.	transcript_id "file_1_file_1_jg4289.t1"; gene_id "file_1_file_1_jg4289"
dmelr6.33_0	AUGUSTUS	gene	3697373	3697771	.	-	.	jg4289
dmelr6.33_0	AUGUSTUS	start_codon	3697769	3697771	.	-	0	transcript_id "file_1_file_1_jg4289.t1"; gene_id "file_1_file_1_jg4289";
dmelr6.33_5	AUGUSTUS	start_codon	15081549	15081551	.	+	0	transcript_id "file_1_file_1_jg8190.t1"; gene_id "file_1_file_1_jg8190";
dmelr6.33_5	AUGUSTUS	CDS	15081549	15081799	1	+	0	transcript_id "file_1_file_1_jg8190.t1"; gene_id "file_1_file_1_jg8190";
dmelr6.33_5	AUGUSTUS	exon	15081549	15081799	.	+	.	transcript_id "file_1_file_1_jg8190.t1"; gene_id "file_1_file_1_jg8190";
dmelr6.33_5	AUGUSTUS	intron	15081800	15081940	.	+	.	transcript_id "file_1_file_1_jg8190.t1"; gene_id "file_1_file_1_jg8190";
dmelr6.33_5	AUGUSTUS	transcript	15081549	15082193	.	+	.	transcript_id "file_1_file_1_jg8190.t1"; gene_id "file_1_file_1_jg8190"
dmelr6.33_5	AUGUSTUS	gene	15081549	15082193	.	+	.	jg8190
dmelr6.33_5	AUGUSTUS	CDS	15081941	15082193	1	+	1	transcript_id "file_1_file_1_jg8190.t1"; gene_id "file_1_file_1_jg8190";
dmelr6.33_5	AUGUSTUS	exon	15081941	15082193	.	+	.	transcript_id "file_1_file_1_jg8190.t1"; gene_id "file_1_file_1_jg8190";
dmelr6.33_5	AUGUSTUS	stop_codon	15082191	15082193	.	+	0	transcript_id "file_1_file_1_jg8190.t1"; gene_id "file_1_file_1_jg8190";
dmelr6.33_5	AUGUSTUS	CDS	14181098	14181100	1	+	0	transcript_id "file_1_file_1_jg8107.t1"; gene_id "file_1_file_1_jg8107";
dmelr6.33_5	AUGUSTUS	exon	14181098	14181100	.	+	.	transcript_id "file_1_file_1_jg8107.t1"; gene_id "file_1_file_1_jg8107";
dmelr6.33_5	AUGUSTUS	start_codon	14181098	14181100	.	+	0	transcript_id "file_1_file_1_jg8107.t1"; gene_id "file_1_file_1_jg8107";
dmelr6.33_5	AUGUSTUS	intron	14181101	14181191	.	+	.	transcript_id "file_1_file_1_jg8107.t1"; gene_id "file_1_file_1_jg8107";
dmelr6.33_5	AUGUSTUS	CDS	14181192	14182601	1	+	0	transcript_id "file_1_file_1_jg8107.t1"; gene_id "file_1_file_1_jg8107";
dmelr6.33_5	AUGUSTUS	exon	14181192	14182601	.	+	.	transcript_id "file_1_file_1_jg8107.t1"; gene_id "file_1_file_1_jg8107";
dmelr6.33_5	AUGUSTUS	intron	14182602	14182643	.	+	.	transcript_id "file_1_file_1_jg8107.t1"; gene_id "file_1_file_1_jg8107";
dmelr6.33_5	AUGUSTUS	transcript	14181098	14183177	.	+	.	transcript_id "file_1_file_1_jg8107.t1"; gene_id "file_1_file_1_jg8107"
dmelr6.33_5	AUGUSTUS	gene	14181098	14183177	.	+	.	jg8107
dmelr6.33_5	AUGUSTUS	CDS	14182644	14183177	1	+	0	transcript_id "file_1_file_1_jg8107.t1"; gene_id "file_1_file_1_jg8107";
dmelr6.33_5	AUGUSTUS	exon	14182644	14183177	.	+	.	transcript_id "file_1_file_1_jg8107.t1"; gene_id "file_1_file_1_jg8107";
dmelr6.33_5	AUGUSTUS	stop_codon	14183175	14183177	.	+	0	transcript_id "file_1_file_1_jg8107.t1"; gene_id "file_1_file_1_jg8107";
dmelr6.33_2	AUGUSTUS	start_codon	5756245	5756247	.	+	0	transcript_id "file_1_file_1_jg12737.t1"; gene_id "file_1_file_1_jg12737";
dmelr6.33_2	AUGUSTUS	CDS	5756245	5756433	1	+	0	transcript_id "file_1_file_1_jg12737.t1"; gene_id "file_1_file_1_jg12737";
dmelr6.33_2	AUGUSTUS	exon	5756245	5756433	.	+	.	transcript_id "file_1_file_1_jg12737.t1"; gene_id "file_1_file_1_jg12737";
dmelr6.33_2	AUGUSTUS	intron	5756434	5756496	.	+	.	transcript_id "file_1_file_1_jg12737.t1"; gene_id "file_1_file_1_jg12737";
dmelr6.33_2	AUGUSTUS	CDS	5756497	5757121	1	+	0	transcript_id "file_1_file_1_jg12737.t1"; gene_id "file_1_file_1_jg12737";
dmelr6.33_2	AUGUSTUS	exon	5756497	5757121	.	+	.	transcript_id "file_1_file_1_jg12737.t1"; gene_id "file_1_file_1_jg12737";
dmelr6.33_2	AUGUSTUS	intron	5757122	5757175	.	+	.	transcript_id "file_1_file_1_jg12737.t1"; gene_id "file_1_file_1_jg12737";
dmelr6.33_2	AUGUSTUS	CDS	5757176	5758148	1	+	2	transcript_id "file_1_file_1_jg12737.t1"; gene_id "file_1_file_1_jg12737";
dmelr6.33_2	AUGUSTUS	exon	5757176	5758148	.	+	.	transcript_id "file_1_file_1_jg12737.t1"; gene_id "file_1_file_1_jg12737";
dmelr6.33_2	AUGUSTUS	intron	5758149	5758206	.	+	.	transcript_id "file_1_file_1_jg12737.t1"; gene_id "file_1_file_1_jg12737";
dmelr6.33_2	AUGUSTUS	CDS	5758207	5758594	1	+	1	transcript_id "file_1_file_1_jg12737.t1"; gene_id "file_1_file_1_jg12737";
dmelr6.33_2	AUGUSTUS	exon	5758207	5758594	.	+	.	transcript_id "file_1_file_1_jg12737.t1"; gene_id "file_1_file_1_jg12737";
dmelr6.33_2	AUGUSTUS	intron	5758595	5758653	.	+	.	transcript_id "file_1_file_1_jg12737.t1"; gene_id "file_1_file_1_jg12737";
dmelr6.33_2	AUGUSTUS	CDS	5758654	5759571	1	+	0	transcript_id "file_1_file_1_jg12737.t1"; gene_id "file_1_file_1_jg12737";
dmelr6.33_2	AUGUSTUS	exon	5758654	5759571	.	+	.	transcript_id "file_1_file_1_jg12737.t1"; gene_id "file_1_file_1_jg12737";
dmelr6.33_2	AUGUSTUS	intron	5759572	5759628	.	+	.	transcript_id "file_1_file_1_jg12737.t1"; gene_id "file_1_file_1_jg12737";
dmelr6.33_2	AUGUSTUS	CDS	5759629	5760609	1	+	0	transcript_id "file_1_file_1_jg12737.t1"; gene_id "file_1_file_1_jg12737";
dmelr6.33_2	AUGUSTUS	exon	5759629	5760609	.	+	.	transcript_id "file_1_file_1_jg12737.t1"; gene_id "file_1_file_1_jg12737";
dmelr6.33_2	AUGUSTUS	intron	5760610	5760674	.	+	.	transcript_id "file_1_file_1_jg12737.t1"; gene_id "file_1_file_1_jg12737";
dmelr6.33_2	AUGUSTUS	CDS	5760675	5760801	1	+	0	transcript_id "file_1_file_1_jg12737.t1"; gene_id "file_1_file_1_jg12737";
dmelr6.33_2	AUGUSTUS	exon	5760675	5760801	.	+	.	transcript_id "file_1_file_1_jg12737.t1"; gene_id "file_1_file_1_jg12737";
dmelr6.33_2	AUGUSTUS	intron	5760802	5760859	.	+	.	transcript_id "file_1_file_1_jg12737.t1"; gene_id "file_1_file_1_jg12737";
dmelr6.33_2	AUGUSTUS	CDS	5760860	5760930	1	+	2	transcript_id "file_1_file_1_jg12737.t1"; gene_id "file_1_file_1_jg12737";
dmelr6.33_2	AUGUSTUS	exon	5760860	5760930	.	+	.	transcript_id "file_1_file_1_jg12737.t1"; gene_id "file_1_file_1_jg12737";
dmelr6.33_2	AUGUSTUS	intron	5760931	5760984	.	+	.	transcript_id "file_1_file_1_jg12737.t1"; gene_id "file_1_file_1_jg12737";
dmelr6.33_2	AUGUSTUS	CDS	5760985	5761118	1	+	0	transcript_id "file_1_file_1_jg12737.t1"; gene_id "file_1_file_1_jg12737";
dmelr6.33_2	AUGUSTUS	exon	5760985	5761118	.	+	.	transcript_id "file_1_file_1_jg12737.t1"; gene_id "file_1_file_1_jg12737";
dmelr6.33_2	AUGUSTUS	intron	5761119	5761173	.	+	.	transcript_id "file_1_file_1_jg12737.t1"; gene_id "file_1_file_1_jg12737";
dmelr6.33_2	AUGUSTUS	transcript	5756245	5761384	.	+	.	transcript_id "file_1_file_1_jg12737.t1"; gene_id "file_1_file_1_jg12737"
dmelr6.33_2	AUGUSTUS	gene	5756245	5761384	.	+	.	jg12737
dmelr6.33_2	AUGUSTUS	CDS	5761174	5761384	1	+	1	transcript_id "file_1_file_1_jg12737.t1"; gene_id "file_1_file_1_jg12737";
dmelr6.33_2	AUGUSTUS	exon	5761174	5761384	.	+	.	transcript_id "file_1_file_1_jg12737.t1"; gene_id "file_1_file_1_jg12737";
dmelr6.33_2	AUGUSTUS	stop_codon	5761382	5761384	.	+	0	transcript_id "file_1_file_1_jg12737.t1"; gene_id "file_1_file_1_jg12737";
dmelr6.33_3	GeneMark.hmm	stop_codon	19046617	19046619	.	-	0	gene_id "file_1_file_2_11099_g"; transcript_id "file_1_file_2_11099_t"; count "file_1_file_2_1_1";
dmelr6.33_3	GeneMark.hmm	CDS	19046617	19047448	.	-	1	gene_id "file_1_file_2_11099_g"; transcript_id "file_1_file_2_11099_t"; evidence "file_1_file_2_1_1"; cds_type "file_1_file_2_Terminal"; count "file_1_file_2_5_5"; anchored "file_1_file_2_1_1";
dmelr6.33_3	GeneMark.hmm	exon	19046617	19047448	0	-	.	gene_id "file_1_file_2_11099_g"; transcript_id "file_1_file_2_11099_t"; evidence "file_1_file_2_1_1"; cds_type "file_1_file_2_Terminal"; count "file_1_file_2_5_5"; anchored "file_1_file_2_1_1";
dmelr6.33_3	GeneMark.hmm	CDS	19047988	19049756	.	-	0	gene_id "file_1_file_2_11099_g"; transcript_id "file_1_file_2_11099_t"; evidence "file_1_file_2_1_1"; cds_type "file_1_file_2_Internal"; count "file_1_file_2_4_5"; anchored "file_1_file_2_1_1";
dmelr6.33_3	GeneMark.hmm	exon	19047988	19049756	0	-	.	gene_id "file_1_file_2_11099_g"; transcript_id "file_1_file_2_11099_t"; evidence "file_1_file_2_1_1"; cds_type "file_1_file_2_Internal"; count "file_1_file_2_4_5"; anchored "file_1_file_2_1_1";
dmelr6.33_3	GeneMark.hmm	CDS	19049817	19050072	.	-	1	gene_id "file_1_file_2_11099_g"; transcript_id "file_1_file_2_11099_t"; evidence "file_1_file_2_1_1"; cds_type "file_1_file_2_Internal"; count "file_1_file_2_3_5"; anchored "file_1_file_2_1_1";
dmelr6.33_3	GeneMark.hmm	exon	19049817	19050072	0	-	.	gene_id "file_1_file_2_11099_g"; transcript_id "file_1_file_2_11099_t"; evidence "file_1_file_2_1_1"; cds_type "file_1_file_2_Internal"; count "file_1_file_2_3_5"; anchored "file_1_file_2_1_1";
dmelr6.33_3	GeneMark.hmm	CDS	19050146	19050231	.	-	0	gene_id "file_1_file_2_11099_g"; transcript_id "file_1_file_2_11099_t"; evidence "file_1_file_2_1_1"; cds_type "file_1_file_2_Internal"; count "file_1_file_2_2_5"; anchored "file_1_file_2_1_1";
dmelr6.33_3	GeneMark.hmm	exon	19050146	19050231	0	-	.	gene_id "file_1_file_2_11099_g"; transcript_id "file_1_file_2_11099_t"; evidence "file_1_file_2_1_1"; cds_type "file_1_file_2_Internal"; count "file_1_file_2_2_5"; anchored "file_1_file_2_1_1";
dmelr6.33_3	GeneMark.hmm	CDS	19050291	19050485	.	-	0	gene_id "file_1_file_2_11099_g"; transcript_id "file_1_file_2_11099_t"; evidence "file_1_file_2_1_0"; cds_type "file_1_file_2_Initial"; count "file_1_file_2_1_5"; anchored "file_1_file_2_1_1";
dmelr6.33_3	GeneMark.hmm	exon	19050291	19050485	0	-	.	gene_id "file_1_file_2_11099_g"; transcript_id "file_1_file_2_11099_t"; evidence "file_1_file_2_1_0"; cds_type "file_1_file_2_Initial"; count "file_1_file_2_1_5"; anchored "file_1_file_2_1_1";
dmelr6.33_3	GeneMark.hmm	start_codon	19050483	19050485	.	-	0	gene_id "file_1_file_2_11099_g"; transcript_id "file_1_file_2_11099_t"; count "file_1_file_2_1_1";
dmelr6.33_3	AUGUSTUS	start_codon	21500258	21500260	.	+	0	transcript_id "file_1_file_1_jg2440.t1"; gene_id "file_1_file_1_jg2440";
dmelr6.33_3	AUGUSTUS	CDS	21500258	21500430	1	+	0	transcript_id "file_1_file_1_jg2440.t1"; gene_id "file_1_file_1_jg2440";
dmelr6.33_3	AUGUSTUS	exon	21500258	21500430	.	+	.	transcript_id "file_1_file_1_jg2440.t1"; gene_id "file_1_file_1_jg2440";
dmelr6.33_3	AUGUSTUS	intron	21500431	21502253	.	+	.	transcript_id "file_1_file_1_jg2440.t1"; gene_id "file_1_file_1_jg2440";
dmelr6.33_3	AUGUSTUS	CDS	21502254	21502669	1	+	1	transcript_id "file_1_file_1_jg2440.t1"; gene_id "file_1_file_1_jg2440";
dmelr6.33_3	AUGUSTUS	exon	21502254	21502669	.	+	.	transcript_id "file_1_file_1_jg2440.t1"; gene_id "file_1_file_1_jg2440";
dmelr6.33_3	AUGUSTUS	intron	21502670	21507130	.	+	.	transcript_id "file_1_file_1_jg2440.t1"; gene_id "file_1_file_1_jg2440";
dmelr6.33_3	AUGUSTUS	CDS	21507131	21507359	1	+	2	transcript_id "file_1_file_1_jg2440.t1"; gene_id "file_1_file_1_jg2440";
dmelr6.33_3	AUGUSTUS	exon	21507131	21507359	.	+	.	transcript_id "file_1_file_1_jg2440.t1"; gene_id "file_1_file_1_jg2440";
dmelr6.33_3	AUGUSTUS	intron	21507360	21512048	.	+	.	transcript_id "file_1_file_1_jg2440.t1"; gene_id "file_1_file_1_jg2440";
dmelr6.33_3	AUGUSTUS	transcript	21500258	21512250	.	+	.	transcript_id "file_1_file_1_jg2440.t1"; gene_id "file_1_file_1_jg2440"
dmelr6.33_3	AUGUSTUS	gene	21500258	21512250	.	+	.	jg2440
dmelr6.33_3	AUGUSTUS	CDS	21512049	21512250	1	+	1	transcript_id "file_1_file_1_jg2440.t1"; gene_id "file_1_file_1_jg2440";
dmelr6.33_3	AUGUSTUS	exon	21512049	21512250	.	+	.	transcript_id "file_1_file_1_jg2440.t1"; gene_id "file_1_file_1_jg2440";
dmelr6.33_3	AUGUSTUS	stop_codon	21512248	21512250	.	+	0	transcript_id "file_1_file_1_jg2440.t1"; gene_id "file_1_file_1_jg2440";
dmelr6.33_5	AUGUSTUS	start_codon	19464670	19464672	.	+	0	transcript_id "file_1_file_1_jg8736.t1"; gene_id "file_1_file_1_jg8736";
dmelr6.33_5	AUGUSTUS	CDS	19464670	19466221	1	+	0	transcript_id "file_1_file_1_jg8736.t1"; gene_id "file_1_file_1_jg8736";
dmelr6.33_5	AUGUSTUS	exon	19464670	19466221	.	+	.	transcript_id "file_1_file_1_jg8736.t1"; gene_id "file_1_file_1_jg8736";
dmelr6.33_5	AUGUSTUS	intron	19466222	19468306	.	+	.	transcript_id "file_1_file_1_jg8736.t1"; gene_id "file_1_file_1_jg8736";
dmelr6.33_5	AUGUSTUS	transcript	19464670	19469550	.	+	.	transcript_id "file_1_file_1_jg8736.t1"; gene_id "file_1_file_1_jg8736"
dmelr6.33_5	AUGUSTUS	gene	19464670	19469550	.	+	.	jg8736
dmelr6.33_5	AUGUSTUS	CDS	19468307	19469550	1	+	2	transcript_id "file_1_file_1_jg8736.t1"; gene_id "file_1_file_1_jg8736";
dmelr6.33_5	AUGUSTUS	exon	19468307	19469550	.	+	.	transcript_id "file_1_file_1_jg8736.t1"; gene_id "file_1_file_1_jg8736";
dmelr6.33_5	AUGUSTUS	stop_codon	19469548	19469550	.	+	0	transcript_id "file_1_file_1_jg8736.t1"; gene_id "file_1_file_1_jg8736";
dmelr6.33_3	AUGUSTUS	start_codon	4816334	4816336	.	+	0	transcript_id "file_1_file_1_jg336.t1"; gene_id "file_1_file_1_jg336";
dmelr6.33_3	AUGUSTUS	CDS	4816334	4816428	1	+	0	transcript_id "file_1_file_1_jg336.t1"; gene_id "file_1_file_1_jg336";
dmelr6.33_3	AUGUSTUS	exon	4816334	4816428	.	+	.	transcript_id "file_1_file_1_jg336.t1"; gene_id "file_1_file_1_jg336";
dmelr6.33_3	AUGUSTUS	intron	4816429	4816486	.	+	.	transcript_id "file_1_file_1_jg336.t1"; gene_id "file_1_file_1_jg336";
dmelr6.33_3	AUGUSTUS	CDS	4816487	4816635	1	+	1	transcript_id "file_1_file_1_jg336.t1"; gene_id "file_1_file_1_jg336";
dmelr6.33_3	AUGUSTUS	exon	4816487	4816635	.	+	.	transcript_id "file_1_file_1_jg336.t1"; gene_id "file_1_file_1_jg336";
dmelr6.33_3	AUGUSTUS	intron	4816636	4816695	.	+	.	transcript_id "file_1_file_1_jg336.t1"; gene_id "file_1_file_1_jg336";
dmelr6.33_3	AUGUSTUS	CDS	4816696	4816891	1	+	2	transcript_id "file_1_file_1_jg336.t1"; gene_id "file_1_file_1_jg336";
dmelr6.33_3	AUGUSTUS	exon	4816696	4816891	.	+	.	transcript_id "file_1_file_1_jg336.t1"; gene_id "file_1_file_1_jg336";
dmelr6.33_3	AUGUSTUS	intron	4816892	4816951	.	+	.	transcript_id "file_1_file_1_jg336.t1"; gene_id "file_1_file_1_jg336";
dmelr6.33_3	AUGUSTUS	CDS	4816952	4817189	1	+	1	transcript_id "file_1_file_1_jg336.t1"; gene_id "file_1_file_1_jg336";
dmelr6.33_3	AUGUSTUS	exon	4816952	4817189	.	+	.	transcript_id "file_1_file_1_jg336.t1"; gene_id "file_1_file_1_jg336";
dmelr6.33_3	AUGUSTUS	intron	4817190	4817242	.	+	.	transcript_id "file_1_file_1_jg336.t1"; gene_id "file_1_file_1_jg336";
dmelr6.33_3	AUGUSTUS	transcript	4816334	4817710	.	+	.	transcript_id "file_1_file_1_jg336.t1"; gene_id "file_1_file_1_jg336"
dmelr6.33_3	AUGUSTUS	gene	4816334	4817710	.	+	.	jg336
dmelr6.33_3	AUGUSTUS	CDS	4817243	4817710	1	+	0	transcript_id "file_1_file_1_jg336.t1"; gene_id "file_1_file_1_jg336";
dmelr6.33_3	AUGUSTUS	exon	4817243	4817710	.	+	.	transcript_id "file_1_file_1_jg336.t1"; gene_id "file_1_file_1_jg336";
dmelr6.33_3	AUGUSTUS	stop_codon	4817708	4817710	.	+	0	transcript_id "file_1_file_1_jg336.t1"; gene_id "file_1_file_1_jg336";
dmelr6.33_3	AUGUSTUS	stop_codon	23072622	23072624	.	-	0	transcript_id "file_1_file_1_jg2643.t2"; gene_id "file_1_file_1_jg2643";
dmelr6.33_3	AUGUSTUS	CDS	23072622	23072728	1	-	2	transcript_id "file_1_file_1_jg2643.t2"; gene_id "file_1_file_1_jg2643";
dmelr6.33_3	AUGUSTUS	exon	23072622	23072728	.	-	.	transcript_id "file_1_file_1_jg2643.t2"; gene_id "file_1_file_1_jg2643";
dmelr6.33_3	AUGUSTUS	intron	23072729	23073863	.	-	.	transcript_id "file_1_file_1_jg2643.t2"; gene_id "file_1_file_1_jg2643";
dmelr6.33_3	AUGUSTUS	CDS	23073864	23074001	1	-	2	transcript_id "file_1_file_1_jg2643.t2"; gene_id "file_1_file_1_jg2643";
dmelr6.33_3	AUGUSTUS	exon	23073864	23074001	.	-	.	transcript_id "file_1_file_1_jg2643.t2"; gene_id "file_1_file_1_jg2643";
dmelr6.33_3	AUGUSTUS	intron	23074002	23075014	.	-	.	transcript_id "file_1_file_1_jg2643.t2"; gene_id "file_1_file_1_jg2643";
dmelr6.33_3	AUGUSTUS	CDS	23075015	23075401	1	-	2	transcript_id "file_1_file_1_jg2643.t2"; gene_id "file_1_file_1_jg2643";
dmelr6.33_3	AUGUSTUS	exon	23075015	23075401	.	-	.	transcript_id "file_1_file_1_jg2643.t2"; gene_id "file_1_file_1_jg2643";
dmelr6.33_3	AUGUSTUS	intron	23075402	23075633	.	-	.	transcript_id "file_1_file_1_jg2643.t2"; gene_id "file_1_file_1_jg2643";
dmelr6.33_3	AUGUSTUS	CDS	23075634	23075730	1	-	0	transcript_id "file_1_file_1_jg2643.t2"; gene_id "file_1_file_1_jg2643";
dmelr6.33_3	AUGUSTUS	exon	23075634	23075730	.	-	.	transcript_id "file_1_file_1_jg2643.t2"; gene_id "file_1_file_1_jg2643";
dmelr6.33_3	AUGUSTUS	intron	23075731	23075796	.	-	.	transcript_id "file_1_file_1_jg2643.t2"; gene_id "file_1_file_1_jg2643";
dmelr6.33_3	AUGUSTUS	CDS	23075797	23075916	1	-	0	transcript_id "file_1_file_1_jg2643.t2"; gene_id "file_1_file_1_jg2643";
dmelr6.33_3	AUGUSTUS	exon	23075797	23075916	.	-	.	transcript_id "file_1_file_1_jg2643.t2"; gene_id "file_1_file_1_jg2643";
dmelr6.33_3	AUGUSTUS	intron	23075917	23075999	.	-	.	transcript_id "file_1_file_1_jg2643.t2"; gene_id "file_1_file_1_jg2643";
dmelr6.33_3	AUGUSTUS	CDS	23076000	23076214	1	-	2	transcript_id "file_1_file_1_jg2643.t2"; gene_id "file_1_file_1_jg2643";
dmelr6.33_3	AUGUSTUS	exon	23076000	23076214	.	-	.	transcript_id "file_1_file_1_jg2643.t2"; gene_id "file_1_file_1_jg2643";
dmelr6.33_3	AUGUSTUS	intron	23076215	23076827	.	-	.	transcript_id "file_1_file_1_jg2643.t2"; gene_id "file_1_file_1_jg2643";
dmelr6.33_3	AUGUSTUS	CDS	23076828	23076976	1	-	1	transcript_id "file_1_file_1_jg2643.t2"; gene_id "file_1_file_1_jg2643";
dmelr6.33_3	AUGUSTUS	exon	23076828	23076976	.	-	.	transcript_id "file_1_file_1_jg2643.t2"; gene_id "file_1_file_1_jg2643";
dmelr6.33_3	AUGUSTUS	intron	23076977	23081348	.	-	.	transcript_id "file_1_file_1_jg2643.t2"; gene_id "file_1_file_1_jg2643";
dmelr6.33_3	AUGUSTUS	CDS	23081349	23081717	1	-	1	transcript_id "file_1_file_1_jg2643.t2"; gene_id "file_1_file_1_jg2643";
dmelr6.33_3	AUGUSTUS	exon	23081349	23081717	.	-	.	transcript_id "file_1_file_1_jg2643.t2"; gene_id "file_1_file_1_jg2643";
dmelr6.33_3	AUGUSTUS	intron	23081718	23081827	.	-	.	transcript_id "file_1_file_1_jg2643.t2"; gene_id "file_1_file_1_jg2643";
dmelr6.33_3	AUGUSTUS	CDS	23081828	23081930	1	-	2	transcript_id "file_1_file_1_jg2643.t2"; gene_id "file_1_file_1_jg2643";
dmelr6.33_3	AUGUSTUS	exon	23081828	23081930	.	-	.	transcript_id "file_1_file_1_jg2643.t2"; gene_id "file_1_file_1_jg2643";
dmelr6.33_3	AUGUSTUS	intron	23081931	23082098	.	-	.	transcript_id "file_1_file_1_jg2643.t2"; gene_id "file_1_file_1_jg2643";
dmelr6.33_3	AUGUSTUS	CDS	23082099	23082165	1	-	0	transcript_id "file_1_file_1_jg2643.t2"; gene_id "file_1_file_1_jg2643";
dmelr6.33_3	AUGUSTUS	exon	23082099	23082165	.	-	.	transcript_id "file_1_file_1_jg2643.t2"; gene_id "file_1_file_1_jg2643";
dmelr6.33_3	AUGUSTUS	intron	23082166	23083828	.	-	.	transcript_id "file_1_file_1_jg2643.t2"; gene_id "file_1_file_1_jg2643";
dmelr6.33_3	AUGUSTUS	CDS	23083829	23084018	0.4	-	1	transcript_id "file_1_file_1_jg2643.t2"; gene_id "file_1_file_1_jg2643";
dmelr6.33_3	AUGUSTUS	exon	23083829	23084018	.	-	.	transcript_id "file_1_file_1_jg2643.t2"; gene_id "file_1_file_1_jg2643";
dmelr6.33_3	AUGUSTUS	intron	23084019	23084582	.	-	.	transcript_id "file_1_file_1_jg2643.t2"; gene_id "file_1_file_1_jg2643";
dmelr6.33_3	AUGUSTUS	transcript	23072622	23084680	.	-	.	transcript_id "file_1_file_1_jg2643.t2"; gene_id "file_1_file_1_jg2643"
dmelr6.33_3	AUGUSTUS	CDS	23084583	23084680	0.44	-	0	transcript_id "file_1_file_1_jg2643.t2"; gene_id "file_1_file_1_jg2643";
dmelr6.33_3	AUGUSTUS	exon	23084583	23084680	.	-	.	transcript_id "file_1_file_1_jg2643.t2"; gene_id "file_1_file_1_jg2643";
dmelr6.33_3	AUGUSTUS	start_codon	23084678	23084680	.	-	0	transcript_id "file_1_file_1_jg2643.t2"; gene_id "file_1_file_1_jg2643";
dmelr6.33_1	GeneMark.hmm	start_codon	5702878	5702880	.	+	0	gene_id "file_1_file_2_2952_g"; transcript_id "file_1_file_2_2952_t"; count "file_1_file_2_1_1";
dmelr6.33_1	GeneMark.hmm	CDS	5702878	5702947	.	+	0	gene_id "file_1_file_2_2952_g"; transcript_id "file_1_file_2_2952_t"; evidence "file_1_file_2_1_1"; cds_type "file_1_file_2_Initial"; count "file_1_file_2_1_4"; anchored "file_1_file_2_1_1";
dmelr6.33_1	GeneMark.hmm	exon	5702878	5702947	0	+	.	gene_id "file_1_file_2_2952_g"; transcript_id "file_1_file_2_2952_t"; evidence "file_1_file_2_1_1"; cds_type "file_1_file_2_Initial"; count "file_1_file_2_1_4"; anchored "file_1_file_2_1_1";
dmelr6.33_1	GeneMark.hmm	CDS	5703051	5704216	.	+	2	gene_id "file_1_file_2_2952_g"; transcript_id "file_1_file_2_2952_t"; evidence "file_1_file_2_1_1"; cds_type "file_1_file_2_Internal"; count "file_1_file_2_2_4"; anchored "file_1_file_2_1_1";
dmelr6.33_1	GeneMark.hmm	exon	5703051	5704216	0	+	.	gene_id "file_1_file_2_2952_g"; transcript_id "file_1_file_2_2952_t"; evidence "file_1_file_2_1_1"; cds_type "file_1_file_2_Internal"; count "file_1_file_2_2_4"; anchored "file_1_file_2_1_1";
dmelr6.33_1	GeneMark.hmm	CDS	5704286	5704382	.	+	0	gene_id "file_1_file_2_2952_g"; transcript_id "file_1_file_2_2952_t"; evidence "file_1_file_2_1_1"; cds_type "file_1_file_2_Internal"; count "file_1_file_2_3_4"; anchored "file_1_file_2_1_1";
dmelr6.33_1	GeneMark.hmm	exon	5704286	5704382	0	+	.	gene_id "file_1_file_2_2952_g"; transcript_id "file_1_file_2_2952_t"; evidence "file_1_file_2_1_1"; cds_type "file_1_file_2_Internal"; count "file_1_file_2_3_4"; anchored "file_1_file_2_1_1";
dmelr6.33_1	GeneMark.hmm	CDS	5704435	5704919	.	+	2	gene_id "file_1_file_2_2952_g"; transcript_id "file_1_file_2_2952_t"; evidence "file_1_file_2_1_0"; cds_type "file_1_file_2_Terminal"; count "file_1_file_2_4_4"; anchored "file_1_file_2_1_1";
dmelr6.33_1	GeneMark.hmm	exon	5704435	5704919	0	+	.	gene_id "file_1_file_2_2952_g"; transcript_id "file_1_file_2_2952_t"; evidence "file_1_file_2_1_0"; cds_type "file_1_file_2_Terminal"; count "file_1_file_2_4_4"; anchored "file_1_file_2_1_1";
dmelr6.33_1	GeneMark.hmm	stop_codon	5704917	5704919	.	+	0	gene_id "file_1_file_2_2952_g"; transcript_id "file_1_file_2_2952_t"; count "file_1_file_2_1_1";
dmelr6.33_1	AUGUSTUS	stop_codon	23859546	23859548	.	-	0	transcript_id "file_1_file_1_jg11754.t1"; gene_id "file_1_file_1_jg11754";
dmelr6.33_1	AUGUSTUS	CDS	23859546	23859617	1	-	0	transcript_id "file_1_file_1_jg11754.t1"; gene_id "file_1_file_1_jg11754";
dmelr6.33_1	AUGUSTUS	exon	23859546	23859617	.	-	.	transcript_id "file_1_file_1_jg11754.t1"; gene_id "file_1_file_1_jg11754";
dmelr6.33_1	AUGUSTUS	intron	23859618	23859689	.	-	.	transcript_id "file_1_file_1_jg11754.t1"; gene_id "file_1_file_1_jg11754";
dmelr6.33_1	AUGUSTUS	CDS	23859690	23859827	1	-	0	transcript_id "file_1_file_1_jg11754.t1"; gene_id "file_1_file_1_jg11754";
dmelr6.33_1	AUGUSTUS	exon	23859690	23859827	.	-	.	transcript_id "file_1_file_1_jg11754.t1"; gene_id "file_1_file_1_jg11754";
dmelr6.33_1	AUGUSTUS	intron	23859828	23859886	.	-	.	transcript_id "file_1_file_1_jg11754.t1"; gene_id "file_1_file_1_jg11754";
dmelr6.33_1	AUGUSTUS	CDS	23859887	23860515	1	-	2	transcript_id "file_1_file_1_jg11754.t1"; gene_id "file_1_file_1_jg11754";
dmelr6.33_1	AUGUSTUS	exon	23859887	23860515	.	-	.	transcript_id "file_1_file_1_jg11754.t1"; gene_id "file_1_file_1_jg11754";
dmelr6.33_1	AUGUSTUS	intron	23860516	23860570	.	-	.	transcript_id "file_1_file_1_jg11754.t1"; gene_id "file_1_file_1_jg11754";
dmelr6.33_1	AUGUSTUS	CDS	23860571	23860775	1	-	0	transcript_id "file_1_file_1_jg11754.t1"; gene_id "file_1_file_1_jg11754";
dmelr6.33_1	AUGUSTUS	exon	23860571	23860775	.	-	.	transcript_id "file_1_file_1_jg11754.t1"; gene_id "file_1_file_1_jg11754";
dmelr6.33_1	AUGUSTUS	intron	23860776	23860832	.	-	.	transcript_id "file_1_file_1_jg11754.t1"; gene_id "file_1_file_1_jg11754";
dmelr6.33_1	AUGUSTUS	CDS	23860833	23861143	1	-	2	transcript_id "file_1_file_1_jg11754.t1"; gene_id "file_1_file_1_jg11754";
dmelr6.33_1	AUGUSTUS	exon	23860833	23861143	.	-	.	transcript_id "file_1_file_1_jg11754.t1"; gene_id "file_1_file_1_jg11754";
dmelr6.33_1	AUGUSTUS	intron	23861144	23861205	.	-	.	transcript_id "file_1_file_1_jg11754.t1"; gene_id "file_1_file_1_jg11754";
dmelr6.33_1	AUGUSTUS	transcript	23859546	23861446	.	-	.	transcript_id "file_1_file_1_jg11754.t1"; gene_id "file_1_file_1_jg11754"
dmelr6.33_1	AUGUSTUS	gene	23859546	23861446	.	-	.	jg11754
dmelr6.33_1	AUGUSTUS	CDS	23861206	23861446	1	-	0	transcript_id "file_1_file_1_jg11754.t1"; gene_id "file_1_file_1_jg11754";
dmelr6.33_1	AUGUSTUS	exon	23861206	23861446	.	-	.	transcript_id "file_1_file_1_jg11754.t1"; gene_id "file_1_file_1_jg11754";
dmelr6.33_1	AUGUSTUS	start_codon	23861444	23861446	.	-	0	transcript_id "file_1_file_1_jg11754.t1"; gene_id "file_1_file_1_jg11754";
dmelr6.33_0	AUGUSTUS	stop_codon	7693908	7693910	.	-	0	transcript_id "file_1_file_1_jg4773.t3"; gene_id "file_1_file_1_jg4773";
dmelr6.33_0	AUGUSTUS	CDS	7693908	7694996	1	-	0	transcript_id "file_1_file_1_jg4773.t3"; gene_id "file_1_file_1_jg4773";
dmelr6.33_0	AUGUSTUS	exon	7693908	7694996	.	-	.	transcript_id "file_1_file_1_jg4773.t3"; gene_id "file_1_file_1_jg4773";
dmelr6.33_0	AUGUSTUS	intron	7694997	7695072	.	-	.	transcript_id "file_1_file_1_jg4773.t3"; gene_id "file_1_file_1_jg4773";
dmelr6.33_0	AUGUSTUS	CDS	7695073	7695971	1	-	2	transcript_id "file_1_file_1_jg4773.t3"; gene_id "file_1_file_1_jg4773";
dmelr6.33_0	AUGUSTUS	exon	7695073	7695971	.	-	.	transcript_id "file_1_file_1_jg4773.t3"; gene_id "file_1_file_1_jg4773";
dmelr6.33_0	AUGUSTUS	intron	7695972	7696027	.	-	.	transcript_id "file_1_file_1_jg4773.t3"; gene_id "file_1_file_1_jg4773";
dmelr6.33_0	AUGUSTUS	CDS	7696028	7696206	1	-	1	transcript_id "file_1_file_1_jg4773.t3"; gene_id "file_1_file_1_jg4773";
dmelr6.33_0	AUGUSTUS	exon	7696028	7696206	.	-	.	transcript_id "file_1_file_1_jg4773.t3"; gene_id "file_1_file_1_jg4773";
dmelr6.33_0	AUGUSTUS	intron	7696207	7697400	.	-	.	transcript_id "file_1_file_1_jg4773.t3"; gene_id "file_1_file_1_jg4773";
dmelr6.33_0	AUGUSTUS	CDS	7697401	7697581	0.66	-	2	transcript_id "file_1_file_1_jg4773.t3"; gene_id "file_1_file_1_jg4773";
dmelr6.33_0	AUGUSTUS	exon	7697401	7697581	.	-	.	transcript_id "file_1_file_1_jg4773.t3"; gene_id "file_1_file_1_jg4773";
dmelr6.33_0	AUGUSTUS	intron	7697582	7698419	.	-	.	transcript_id "file_1_file_1_jg4773.t3"; gene_id "file_1_file_1_jg4773";
dmelr6.33_0	AUGUSTUS	CDS	7698420	7698551	0.65	-	2	transcript_id "file_1_file_1_jg4773.t3"; gene_id "file_1_file_1_jg4773";
dmelr6.33_0	AUGUSTUS	exon	7698420	7698551	.	-	.	transcript_id "file_1_file_1_jg4773.t3"; gene_id "file_1_file_1_jg4773";
dmelr6.33_0	AUGUSTUS	intron	7698552	7698724	.	-	.	transcript_id "file_1_file_1_jg4773.t3"; gene_id "file_1_file_1_jg4773";
dmelr6.33_0	AUGUSTUS	CDS	7698725	7698992	1	-	0	transcript_id "file_1_file_1_jg4773.t3"; gene_id "file_1_file_1_jg4773";
dmelr6.33_0	AUGUSTUS	exon	7698725	7698992	.	-	.	transcript_id "file_1_file_1_jg4773.t3"; gene_id "file_1_file_1_jg4773";
dmelr6.33_0	AUGUSTUS	intron	7698993	7699054	.	-	.	transcript_id "file_1_file_1_jg4773.t3"; gene_id "file_1_file_1_jg4773";
dmelr6.33_0	AUGUSTUS	CDS	7699055	7699316	1	-	1	transcript_id "file_1_file_1_jg4773.t3"; gene_id "file_1_file_1_jg4773";
dmelr6.33_0	AUGUSTUS	exon	7699055	7699316	.	-	.	transcript_id "file_1_file_1_jg4773.t3"; gene_id "file_1_file_1_jg4773";
dmelr6.33_0	AUGUSTUS	intron	7699317	7699378	.	-	.	transcript_id "file_1_file_1_jg4773.t3"; gene_id "file_1_file_1_jg4773";
dmelr6.33_0	AUGUSTUS	CDS	7699379	7700668	1	-	1	transcript_id "file_1_file_1_jg4773.t3"; gene_id "file_1_file_1_jg4773";
dmelr6.33_0	AUGUSTUS	exon	7699379	7700668	.	-	.	transcript_id "file_1_file_1_jg4773.t3"; gene_id "file_1_file_1_jg4773";
dmelr6.33_0	AUGUSTUS	intron	7700669	7701359	.	-	.	transcript_id "file_1_file_1_jg4773.t3"; gene_id "file_1_file_1_jg4773";
dmelr6.33_0	AUGUSTUS	transcript	7693908	7701421	.	-	.	transcript_id "file_1_file_1_jg4773.t3"; gene_id "file_1_file_1_jg4773"
dmelr6.33_0	AUGUSTUS	CDS	7701360	7701421	1	-	0	transcript_id "file_1_file_1_jg4773.t3"; gene_id "file_1_file_1_jg4773";
dmelr6.33_0	AUGUSTUS	exon	7701360	7701421	.	-	.	transcript_id "file_1_file_1_jg4773.t3"; gene_id "file_1_file_1_jg4773";
dmelr6.33_0	AUGUSTUS	start_codon	7701419	7701421	.	-	0	transcript_id "file_1_file_1_jg4773.t3"; gene_id "file_1_file_1_jg4773";
dmelr6.33_2	AUGUSTUS	start_codon	21295670	21295672	.	+	0	transcript_id "file_1_file_1_jg14635.t1"; gene_id "file_1_file_1_jg14635";
dmelr6.33_2	AUGUSTUS	CDS	21295670	21296071	0.95	+	0	transcript_id "file_1_file_1_jg14635.t1"; gene_id "file_1_file_1_jg14635";
dmelr6.33_2	AUGUSTUS	exon	21295670	21296071	.	+	.	transcript_id "file_1_file_1_jg14635.t1"; gene_id "file_1_file_1_jg14635";
dmelr6.33_2	AUGUSTUS	transcript	21295670	21296071	.	+	.	transcript_id "file_1_file_1_jg14635.t1"; gene_id "file_1_file_1_jg14635"
dmelr6.33_2	AUGUSTUS	gene	21295670	21296071	.	+	.	jg14635
dmelr6.33_2	AUGUSTUS	stop_codon	21296069	21296071	.	+	0	transcript_id "file_1_file_1_jg14635.t1"; gene_id "file_1_file_1_jg14635";
dmelr6.33_3	AUGUSTUS	start_codon	9759902	9759904	.	+	0	transcript_id "file_1_file_1_jg984.t1"; gene_id "file_1_file_1_jg984";
dmelr6.33_3	AUGUSTUS	CDS	9759902	9760478	1	+	0	transcript_id "file_1_file_1_jg984.t1"; gene_id "file_1_file_1_jg984";
dmelr6.33_3	AUGUSTUS	exon	9759902	9760478	.	+	.	transcript_id "file_1_file_1_jg984.t1"; gene_id "file_1_file_1_jg984";
dmelr6.33_3	AUGUSTUS	intron	9760479	9760531	.	+	.	transcript_id "file_1_file_1_jg984.t1"; gene_id "file_1_file_1_jg984";
dmelr6.33_3	AUGUSTUS	transcript	9759902	9761145	.	+	.	transcript_id "file_1_file_1_jg984.t1"; gene_id "file_1_file_1_jg984"
dmelr6.33_3	AUGUSTUS	gene	9759902	9761145	.	+	.	jg984
dmelr6.33_3	AUGUSTUS	CDS	9760532	9761145	1	+	2	transcript_id "file_1_file_1_jg984.t1"; gene_id "file_1_file_1_jg984";
dmelr6.33_3	AUGUSTUS	exon	9760532	9761145	.	+	.	transcript_id "file_1_file_1_jg984.t1"; gene_id "file_1_file_1_jg984";
dmelr6.33_3	AUGUSTUS	stop_codon	9761143	9761145	.	+	0	transcript_id "file_1_file_1_jg984.t1"; gene_id "file_1_file_1_jg984";
dmelr6.33_3	AUGUSTUS	stop_codon	25775376	25775378	.	-	0	transcript_id "file_1_file_1_jg3069.t1"; gene_id "file_1_file_1_jg3069";
dmelr6.33_3	AUGUSTUS	CDS	25775376	25775514	1	-	1	transcript_id "file_1_file_1_jg3069.t1"; gene_id "file_1_file_1_jg3069";
dmelr6.33_3	AUGUSTUS	exon	25775376	25775514	.	-	.	transcript_id "file_1_file_1_jg3069.t1"; gene_id "file_1_file_1_jg3069";
dmelr6.33_3	AUGUSTUS	intron	25775515	25776732	.	-	.	transcript_id "file_1_file_1_jg3069.t1"; gene_id "file_1_file_1_jg3069";
dmelr6.33_3	AUGUSTUS	transcript	25775376	25777181	.	-	.	transcript_id "file_1_file_1_jg3069.t1"; gene_id "file_1_file_1_jg3069"
dmelr6.33_3	AUGUSTUS	gene	25775376	25777181	.	-	.	jg3069
dmelr6.33_3	AUGUSTUS	CDS	25776733	25777181	0.42	-	0	transcript_id "file_1_file_1_jg3069.t1"; gene_id "file_1_file_1_jg3069";
dmelr6.33_3	AUGUSTUS	exon	25776733	25777181	.	-	.	transcript_id "file_1_file_1_jg3069.t1"; gene_id "file_1_file_1_jg3069";
dmelr6.33_3	AUGUSTUS	start_codon	25777179	25777181	.	-	0	transcript_id "file_1_file_1_jg3069.t1"; gene_id "file_1_file_1_jg3069";
dmelr6.33_5	AUGUSTUS	stop_codon	10464453	10464455	.	-	0	transcript_id "file_1_file_1_jg7699.t1"; gene_id "file_1_file_1_jg7699";
dmelr6.33_5	AUGUSTUS	CDS	10464453	10465055	1	-	0	transcript_id "file_1_file_1_jg7699.t1"; gene_id "file_1_file_1_jg7699";
dmelr6.33_5	AUGUSTUS	exon	10464453	10465055	.	-	.	transcript_id "file_1_file_1_jg7699.t1"; gene_id "file_1_file_1_jg7699";
dmelr6.33_5	AUGUSTUS	intron	10465056	10465142	.	-	.	transcript_id "file_1_file_1_jg7699.t1"; gene_id "file_1_file_1_jg7699";
dmelr6.33_5	AUGUSTUS	CDS	10465143	10465247	1	-	0	transcript_id "file_1_file_1_jg7699.t1"; gene_id "file_1_file_1_jg7699";
dmelr6.33_5	AUGUSTUS	exon	10465143	10465247	.	-	.	transcript_id "file_1_file_1_jg7699.t1"; gene_id "file_1_file_1_jg7699";
dmelr6.33_5	AUGUSTUS	intron	10465248	10465584	.	-	.	transcript_id "file_1_file_1_jg7699.t1"; gene_id "file_1_file_1_jg7699";
dmelr6.33_5	AUGUSTUS	CDS	10465585	10471538	1	-	2	transcript_id "file_1_file_1_jg7699.t1"; gene_id "file_1_file_1_jg7699";
dmelr6.33_5	AUGUSTUS	exon	10465585	10471538	.	-	.	transcript_id "file_1_file_1_jg7699.t1"; gene_id "file_1_file_1_jg7699";
dmelr6.33_5	AUGUSTUS	intron	10471539	10471617	.	-	.	transcript_id "file_1_file_1_jg7699.t1"; gene_id "file_1_file_1_jg7699";
dmelr6.33_5	AUGUSTUS	CDS	10471618	10471783	1	-	0	transcript_id "file_1_file_1_jg7699.t1"; gene_id "file_1_file_1_jg7699";
dmelr6.33_5	AUGUSTUS	exon	10471618	10471783	.	-	.	transcript_id "file_1_file_1_jg7699.t1"; gene_id "file_1_file_1_jg7699";
dmelr6.33_5	AUGUSTUS	intron	10471784	10471879	.	-	.	transcript_id "file_1_file_1_jg7699.t1"; gene_id "file_1_file_1_jg7699";
dmelr6.33_5	AUGUSTUS	transcript	10464453	10471969	.	-	.	transcript_id "file_1_file_1_jg7699.t1"; gene_id "file_1_file_1_jg7699"
dmelr6.33_5	AUGUSTUS	gene	10464453	10471969	.	-	.	jg7699
dmelr6.33_5	AUGUSTUS	CDS	10471880	10471969	1	-	0	transcript_id "file_1_file_1_jg7699.t1"; gene_id "file_1_file_1_jg7699";
dmelr6.33_5	AUGUSTUS	exon	10471880	10471969	.	-	.	transcript_id "file_1_file_1_jg7699.t1"; gene_id "file_1_file_1_jg7699";
dmelr6.33_5	AUGUSTUS	start_codon	10471967	10471969	.	-	0	transcript_id "file_1_file_1_jg7699.t1"; gene_id "file_1_file_1_jg7699";
dmelr6.33_1	AUGUSTUS	start_codon	8069899	8069901	.	+	0	transcript_id "file_1_file_1_jg9480.t1"; gene_id "file_1_file_1_jg9480";
dmelr6.33_1	AUGUSTUS	CDS	8069899	8070279	1	+	0	transcript_id "file_1_file_1_jg9480.t1"; gene_id "file_1_file_1_jg9480";
dmelr6.33_1	AUGUSTUS	exon	8069899	8070279	.	+	.	transcript_id "file_1_file_1_jg9480.t1"; gene_id "file_1_file_1_jg9480";
dmelr6.33_1	AUGUSTUS	intron	8070280	8070334	.	+	.	transcript_id "file_1_file_1_jg9480.t1"; gene_id "file_1_file_1_jg9480";
dmelr6.33_1	AUGUSTUS	CDS	8070335	8070512	1	+	0	transcript_id "file_1_file_1_jg9480.t1"; gene_id "file_1_file_1_jg9480";
dmelr6.33_1	AUGUSTUS	exon	8070335	8070512	.	+	.	transcript_id "file_1_file_1_jg9480.t1"; gene_id "file_1_file_1_jg9480";
dmelr6.33_1	AUGUSTUS	intron	8070513	8070820	.	+	.	transcript_id "file_1_file_1_jg9480.t1"; gene_id "file_1_file_1_jg9480";
dmelr6.33_1	AUGUSTUS	CDS	8070821	8072238	1	+	2	transcript_id "file_1_file_1_jg9480.t1"; gene_id "file_1_file_1_jg9480";
dmelr6.33_1	AUGUSTUS	exon	8070821	8072238	.	+	.	transcript_id "file_1_file_1_jg9480.t1"; gene_id "file_1_file_1_jg9480";
dmelr6.33_1	AUGUSTUS	intron	8072239	8072362	.	+	.	transcript_id "file_1_file_1_jg9480.t1"; gene_id "file_1_file_1_jg9480";
dmelr6.33_1	AUGUSTUS	CDS	8072363	8072778	1	+	0	transcript_id "file_1_file_1_jg9480.t1"; gene_id "file_1_file_1_jg9480";
dmelr6.33_1	AUGUSTUS	exon	8072363	8072778	.	+	.	transcript_id "file_1_file_1_jg9480.t1"; gene_id "file_1_file_1_jg9480";
dmelr6.33_1	AUGUSTUS	intron	8072779	8073126	.	+	.	transcript_id "file_1_file_1_jg9480.t1"; gene_id "file_1_file_1_jg9480";
dmelr6.33_1	AUGUSTUS	CDS	8073127	8073234	1	+	1	transcript_id "file_1_file_1_jg9480.t1"; gene_id "file_1_file_1_jg9480";
dmelr6.33_1	AUGUSTUS	exon	8073127	8073234	.	+	.	transcript_id "file_1_file_1_jg9480.t1"; gene_id "file_1_file_1_jg9480";
dmelr6.33_1	AUGUSTUS	intron	8073235	8073366	.	+	.	transcript_id "file_1_file_1_jg9480.t1"; gene_id "file_1_file_1_jg9480";
dmelr6.33_1	AUGUSTUS	CDS	8073367	8073471	1	+	1	transcript_id "file_1_file_1_jg9480.t1"; gene_id "file_1_file_1_jg9480";
dmelr6.33_1	AUGUSTUS	exon	8073367	8073471	.	+	.	transcript_id "file_1_file_1_jg9480.t1"; gene_id "file_1_file_1_jg9480";
dmelr6.33_1	AUGUSTUS	intron	8073472	8073614	.	+	.	transcript_id "file_1_file_1_jg9480.t1"; gene_id "file_1_file_1_jg9480";
dmelr6.33_1	AUGUSTUS	CDS	8073615	8073700	1	+	1	transcript_id "file_1_file_1_jg9480.t1"; gene_id "file_1_file_1_jg9480";
dmelr6.33_1	AUGUSTUS	exon	8073615	8073700	.	+	.	transcript_id "file_1_file_1_jg9480.t1"; gene_id "file_1_file_1_jg9480";
dmelr6.33_1	AUGUSTUS	intron	8073701	8073973	.	+	.	transcript_id "file_1_file_1_jg9480.t1"; gene_id "file_1_file_1_jg9480";
dmelr6.33_1	AUGUSTUS	CDS	8073974	8074500	1	+	2	transcript_id "file_1_file_1_jg9480.t1"; gene_id "file_1_file_1_jg9480";
dmelr6.33_1	AUGUSTUS	exon	8073974	8074500	.	+	.	transcript_id "file_1_file_1_jg9480.t1"; gene_id "file_1_file_1_jg9480";
dmelr6.33_1	AUGUSTUS	intron	8074501	8075472	.	+	.	transcript_id "file_1_file_1_jg9480.t1"; gene_id "file_1_file_1_jg9480";
dmelr6.33_1	AUGUSTUS	CDS	8075473	8075607	1	+	0	transcript_id "file_1_file_1_jg9480.t1"; gene_id "file_1_file_1_jg9480";
dmelr6.33_1	AUGUSTUS	exon	8075473	8075607	.	+	.	transcript_id "file_1_file_1_jg9480.t1"; gene_id "file_1_file_1_jg9480";
dmelr6.33_1	AUGUSTUS	intron	8075608	8075664	.	+	.	transcript_id "file_1_file_1_jg9480.t1"; gene_id "file_1_file_1_jg9480";
dmelr6.33_1	AUGUSTUS	CDS	8075665	8075790	1	+	0	transcript_id "file_1_file_1_jg9480.t1"; gene_id "file_1_file_1_jg9480";
dmelr6.33_1	AUGUSTUS	exon	8075665	8075790	.	+	.	transcript_id "file_1_file_1_jg9480.t1"; gene_id "file_1_file_1_jg9480";
dmelr6.33_1	AUGUSTUS	intron	8075791	8075859	.	+	.	transcript_id "file_1_file_1_jg9480.t1"; gene_id "file_1_file_1_jg9480";
dmelr6.33_1	AUGUSTUS	CDS	8075860	8076108	1	+	0	transcript_id "file_1_file_1_jg9480.t1"; gene_id "file_1_file_1_jg9480";
dmelr6.33_1	AUGUSTUS	exon	8075860	8076108	.	+	.	transcript_id "file_1_file_1_jg9480.t1"; gene_id "file_1_file_1_jg9480";
dmelr6.33_1	AUGUSTUS	intron	8076109	8076292	.	+	.	transcript_id "file_1_file_1_jg9480.t1"; gene_id "file_1_file_1_jg9480";
dmelr6.33_1	AUGUSTUS	CDS	8076293	8076448	1	+	0	transcript_id "file_1_file_1_jg9480.t1"; gene_id "file_1_file_1_jg9480";
dmelr6.33_1	AUGUSTUS	exon	8076293	8076448	.	+	.	transcript_id "file_1_file_1_jg9480.t1"; gene_id "file_1_file_1_jg9480";
dmelr6.33_1	AUGUSTUS	intron	8076449	8077259	.	+	.	transcript_id "file_1_file_1_jg9480.t1"; gene_id "file_1_file_1_jg9480";
dmelr6.33_1	AUGUSTUS	CDS	8077260	8077292	1	+	0	transcript_id "file_1_file_1_jg9480.t1"; gene_id "file_1_file_1_jg9480";
dmelr6.33_1	AUGUSTUS	exon	8077260	8077292	.	+	.	transcript_id "file_1_file_1_jg9480.t1"; gene_id "file_1_file_1_jg9480";
dmelr6.33_1	AUGUSTUS	intron	8077293	8077730	.	+	.	transcript_id "file_1_file_1_jg9480.t1"; gene_id "file_1_file_1_jg9480";
dmelr6.33_1	AUGUSTUS	transcript	8069899	8077829	.	+	.	transcript_id "file_1_file_1_jg9480.t1"; gene_id "file_1_file_1_jg9480"
dmelr6.33_1	AUGUSTUS	gene	8069899	8077829	.	+	.	jg9480
dmelr6.33_1	AUGUSTUS	CDS	8077731	8077829	1	+	0	transcript_id "file_1_file_1_jg9480.t1"; gene_id "file_1_file_1_jg9480";
dmelr6.33_1	AUGUSTUS	exon	8077731	8077829	.	+	.	transcript_id "file_1_file_1_jg9480.t1"; gene_id "file_1_file_1_jg9480";
dmelr6.33_1	AUGUSTUS	stop_codon	8077827	8077829	.	+	0	transcript_id "file_1_file_1_jg9480.t1"; gene_id "file_1_file_1_jg9480";
dmelr6.33_1	AUGUSTUS	stop_codon	20245771	20245773	.	-	0	transcript_id "file_1_file_1_jg11179.t1"; gene_id "file_1_file_1_jg11179";
dmelr6.33_1	AUGUSTUS	CDS	20245771	20245910	1	-	2	transcript_id "file_1_file_1_jg11179.t1"; gene_id "file_1_file_1_jg11179";
dmelr6.33_1	AUGUSTUS	exon	20245771	20245910	.	-	.	transcript_id "file_1_file_1_jg11179.t1"; gene_id "file_1_file_1_jg11179";
dmelr6.33_1	AUGUSTUS	intron	20245911	20245963	.	-	.	transcript_id "file_1_file_1_jg11179.t1"; gene_id "file_1_file_1_jg11179";
dmelr6.33_1	AUGUSTUS	CDS	20245964	20246073	1	-	1	transcript_id "file_1_file_1_jg11179.t1"; gene_id "file_1_file_1_jg11179";
dmelr6.33_1	AUGUSTUS	exon	20245964	20246073	.	-	.	transcript_id "file_1_file_1_jg11179.t1"; gene_id "file_1_file_1_jg11179";
dmelr6.33_1	AUGUSTUS	intron	20246074	20246127	.	-	.	transcript_id "file_1_file_1_jg11179.t1"; gene_id "file_1_file_1_jg11179";
dmelr6.33_1	AUGUSTUS	CDS	20246128	20246245	1	-	2	transcript_id "file_1_file_1_jg11179.t1"; gene_id "file_1_file_1_jg11179";
dmelr6.33_1	AUGUSTUS	exon	20246128	20246245	.	-	.	transcript_id "file_1_file_1_jg11179.t1"; gene_id "file_1_file_1_jg11179";
dmelr6.33_1	AUGUSTUS	intron	20246246	20246321	.	-	.	transcript_id "file_1_file_1_jg11179.t1"; gene_id "file_1_file_1_jg11179";
dmelr6.33_1	AUGUSTUS	CDS	20246322	20247058	1	-	1	transcript_id "file_1_file_1_jg11179.t1"; gene_id "file_1_file_1_jg11179";
dmelr6.33_1	AUGUSTUS	exon	20246322	20247058	.	-	.	transcript_id "file_1_file_1_jg11179.t1"; gene_id "file_1_file_1_jg11179";
dmelr6.33_1	AUGUSTUS	intron	20247059	20247115	.	-	.	transcript_id "file_1_file_1_jg11179.t1"; gene_id "file_1_file_1_jg11179";
dmelr6.33_1	AUGUSTUS	transcript	20245771	20247507	.	-	.	transcript_id "file_1_file_1_jg11179.t1"; gene_id "file_1_file_1_jg11179"
dmelr6.33_1	AUGUSTUS	gene	20245771	20247507	.	-	.	jg11179
dmelr6.33_1	AUGUSTUS	CDS	20247116	20247507	1	-	0	transcript_id "file_1_file_1_jg11179.t1"; gene_id "file_1_file_1_jg11179";
dmelr6.33_1	AUGUSTUS	exon	20247116	20247507	.	-	.	transcript_id "file_1_file_1_jg11179.t1"; gene_id "file_1_file_1_jg11179";
dmelr6.33_1	AUGUSTUS	start_codon	20247505	20247507	.	-	0	transcript_id "file_1_file_1_jg11179.t1"; gene_id "file_1_file_1_jg11179";
dmelr6.33_3	AUGUSTUS	start_codon	13397867	13397869	.	+	0	transcript_id "file_1_file_1_jg1467.t1"; gene_id "file_1_file_1_jg1467";
dmelr6.33_3	AUGUSTUS	CDS	13397867	13398184	1	+	0	transcript_id "file_1_file_1_jg1467.t1"; gene_id "file_1_file_1_jg1467";
dmelr6.33_3	AUGUSTUS	exon	13397867	13398184	.	+	.	transcript_id "file_1_file_1_jg1467.t1"; gene_id "file_1_file_1_jg1467";
dmelr6.33_3	AUGUSTUS	transcript	13397867	13398184	.	+	.	transcript_id "file_1_file_1_jg1467.t1"; gene_id "file_1_file_1_jg1467"
[truncated: 274,059 more rows]
