# Supplementary material for: Evolution of chemosensory tissues and cells across ecologically diverse Drosophilids
Source: Nat Commun. 2024 Feb 5;15:1047. doi: 10.1038/s41467-023-44558-4 (PMC10844241; doi:10.1038/s41467-023-44558-4)
Supplement: Supplementary file 13 — Supplementary Data 10 [file 41467_2023_44558_MOESM13_ESM.zip › Dsan_braker.gtf]

dsanSTOCAGO1482_3	AUGUSTUS	stop_codon	15213317	15213319	.	-	0	transcript_id "file_1_file_1_jg4244.t1"; gene_id "file_1_file_1_jg4244";
dsanSTOCAGO1482_3	AUGUSTUS	CDS	15213317	15213556	1	-	0	transcript_id "file_1_file_1_jg4244.t1"; gene_id "file_1_file_1_jg4244";
dsanSTOCAGO1482_3	AUGUSTUS	exon	15213317	15213556	.	-	.	transcript_id "file_1_file_1_jg4244.t1"; gene_id "file_1_file_1_jg4244";
dsanSTOCAGO1482_3	AUGUSTUS	transcript	15213317	15213556	.	-	.	transcript_id "file_1_file_1_jg4244.t1"; gene_id "file_1_file_1_jg4244"
dsanSTOCAGO1482_3	AUGUSTUS	gene	15213317	15213556	.	-	.	jg4244
dsanSTOCAGO1482_3	AUGUSTUS	start_codon	15213554	15213556	.	-	0	transcript_id "file_1_file_1_jg4244.t1"; gene_id "file_1_file_1_jg4244";
dsanSTOCAGO1482_0	AUGUSTUS	start_codon	4576935	4576937	.	+	0	transcript_id "file_1_file_1_jg582.t1"; gene_id "file_1_file_1_jg582";
dsanSTOCAGO1482_0	AUGUSTUS	CDS	4576935	4577092	1	+	0	transcript_id "file_1_file_1_jg582.t1"; gene_id "file_1_file_1_jg582";
dsanSTOCAGO1482_0	AUGUSTUS	exon	4576935	4577092	.	+	.	transcript_id "file_1_file_1_jg582.t1"; gene_id "file_1_file_1_jg582";
dsanSTOCAGO1482_0	AUGUSTUS	intron	4577093	4577161	.	+	.	transcript_id "file_1_file_1_jg582.t1"; gene_id "file_1_file_1_jg582";
dsanSTOCAGO1482_0	AUGUSTUS	transcript	4576935	4577894	.	+	.	transcript_id "file_1_file_1_jg582.t1"; gene_id "file_1_file_1_jg582"
dsanSTOCAGO1482_0	AUGUSTUS	gene	4576935	4577894	.	+	.	jg582
dsanSTOCAGO1482_0	AUGUSTUS	CDS	4577162	4577894	1	+	1	transcript_id "file_1_file_1_jg582.t1"; gene_id "file_1_file_1_jg582";
dsanSTOCAGO1482_0	AUGUSTUS	exon	4577162	4577894	.	+	.	transcript_id "file_1_file_1_jg582.t1"; gene_id "file_1_file_1_jg582";
dsanSTOCAGO1482_0	AUGUSTUS	stop_codon	4577892	4577894	.	+	0	transcript_id "file_1_file_1_jg582.t1"; gene_id "file_1_file_1_jg582";
dsanSTOCAGO1482_2	AUGUSTUS	stop_codon	20732717	20732719	.	-	0	transcript_id "file_1_file_1_jg15043.t1"; gene_id "file_1_file_1_jg15043";
dsanSTOCAGO1482_2	AUGUSTUS	CDS	20732717	20733514	1	-	0	transcript_id "file_1_file_1_jg15043.t1"; gene_id "file_1_file_1_jg15043";
dsanSTOCAGO1482_2	AUGUSTUS	exon	20732717	20733514	.	-	.	transcript_id "file_1_file_1_jg15043.t1"; gene_id "file_1_file_1_jg15043";
dsanSTOCAGO1482_2	AUGUSTUS	intron	20733515	20733569	.	-	.	transcript_id "file_1_file_1_jg15043.t1"; gene_id "file_1_file_1_jg15043";
dsanSTOCAGO1482_2	AUGUSTUS	transcript	20732717	20733719	.	-	.	transcript_id "file_1_file_1_jg15043.t1"; gene_id "file_1_file_1_jg15043"
dsanSTOCAGO1482_2	AUGUSTUS	gene	20732717	20733719	.	-	.	jg15043
dsanSTOCAGO1482_2	AUGUSTUS	CDS	20733570	20733719	1	-	0	transcript_id "file_1_file_1_jg15043.t1"; gene_id "file_1_file_1_jg15043";
dsanSTOCAGO1482_2	AUGUSTUS	exon	20733570	20733719	.	-	.	transcript_id "file_1_file_1_jg15043.t1"; gene_id "file_1_file_1_jg15043";
dsanSTOCAGO1482_2	AUGUSTUS	start_codon	20733717	20733719	.	-	0	transcript_id "file_1_file_1_jg15043.t1"; gene_id "file_1_file_1_jg15043";
dsanSTOCAGO1482_2	AUGUSTUS	stop_codon	15535683	15535685	.	-	0	transcript_id "file_1_file_1_jg14293.t1"; gene_id "file_1_file_1_jg14293";
dsanSTOCAGO1482_2	AUGUSTUS	CDS	15535683	15537818	1	-	0	transcript_id "file_1_file_1_jg14293.t1"; gene_id "file_1_file_1_jg14293";
dsanSTOCAGO1482_2	AUGUSTUS	exon	15535683	15537818	.	-	.	transcript_id "file_1_file_1_jg14293.t1"; gene_id "file_1_file_1_jg14293";
dsanSTOCAGO1482_2	AUGUSTUS	intron	15537819	15537878	.	-	.	transcript_id "file_1_file_1_jg14293.t1"; gene_id "file_1_file_1_jg14293";
dsanSTOCAGO1482_2	AUGUSTUS	CDS	15537879	15538048	1	-	2	transcript_id "file_1_file_1_jg14293.t1"; gene_id "file_1_file_1_jg14293";
dsanSTOCAGO1482_2	AUGUSTUS	exon	15537879	15538048	.	-	.	transcript_id "file_1_file_1_jg14293.t1"; gene_id "file_1_file_1_jg14293";
dsanSTOCAGO1482_2	AUGUSTUS	intron	15538049	15538097	.	-	.	transcript_id "file_1_file_1_jg14293.t1"; gene_id "file_1_file_1_jg14293";
dsanSTOCAGO1482_2	AUGUSTUS	CDS	15538098	15539023	1	-	1	transcript_id "file_1_file_1_jg14293.t1"; gene_id "file_1_file_1_jg14293";
dsanSTOCAGO1482_2	AUGUSTUS	exon	15538098	15539023	.	-	.	transcript_id "file_1_file_1_jg14293.t1"; gene_id "file_1_file_1_jg14293";
dsanSTOCAGO1482_2	AUGUSTUS	intron	15539024	15539091	.	-	.	transcript_id "file_1_file_1_jg14293.t1"; gene_id "file_1_file_1_jg14293";
dsanSTOCAGO1482_2	AUGUSTUS	CDS	15539092	15539175	1	-	1	transcript_id "file_1_file_1_jg14293.t1"; gene_id "file_1_file_1_jg14293";
dsanSTOCAGO1482_2	AUGUSTUS	exon	15539092	15539175	.	-	.	transcript_id "file_1_file_1_jg14293.t1"; gene_id "file_1_file_1_jg14293";
dsanSTOCAGO1482_2	AUGUSTUS	intron	15539176	15539232	.	-	.	transcript_id "file_1_file_1_jg14293.t1"; gene_id "file_1_file_1_jg14293";
dsanSTOCAGO1482_2	AUGUSTUS	transcript	15535683	15539432	.	-	.	transcript_id "file_1_file_1_jg14293.t1"; gene_id "file_1_file_1_jg14293"
dsanSTOCAGO1482_2	AUGUSTUS	gene	15535683	15539432	.	-	.	jg14293
dsanSTOCAGO1482_2	AUGUSTUS	CDS	15539233	15539432	1	-	0	transcript_id "file_1_file_1_jg14293.t1"; gene_id "file_1_file_1_jg14293";
dsanSTOCAGO1482_2	AUGUSTUS	exon	15539233	15539432	.	-	.	transcript_id "file_1_file_1_jg14293.t1"; gene_id "file_1_file_1_jg14293";
dsanSTOCAGO1482_2	AUGUSTUS	start_codon	15539430	15539432	.	-	0	transcript_id "file_1_file_1_jg14293.t1"; gene_id "file_1_file_1_jg14293";
dsanSTOCAGO1482_1	AUGUSTUS	start_codon	15042933	15042935	.	+	0	transcript_id "file_1_file_1_jg11510.t1"; gene_id "file_1_file_1_jg11510";
dsanSTOCAGO1482_1	AUGUSTUS	CDS	15042933	15043685	0.72	+	0	transcript_id "file_1_file_1_jg11510.t1"; gene_id "file_1_file_1_jg11510";
dsanSTOCAGO1482_1	AUGUSTUS	exon	15042933	15043685	.	+	.	transcript_id "file_1_file_1_jg11510.t1"; gene_id "file_1_file_1_jg11510";
dsanSTOCAGO1482_1	AUGUSTUS	transcript	15042933	15043685	.	+	.	transcript_id "file_1_file_1_jg11510.t1"; gene_id "file_1_file_1_jg11510"
dsanSTOCAGO1482_1	AUGUSTUS	gene	15042933	15043685	.	+	.	jg11510
dsanSTOCAGO1482_1	AUGUSTUS	stop_codon	15043683	15043685	.	+	0	transcript_id "file_1_file_1_jg11510.t1"; gene_id "file_1_file_1_jg11510";
dsanSTOCAGO1482_3	AUGUSTUS	start_codon	4753895	4753897	.	+	0	transcript_id "file_1_file_1_jg3113.t1"; gene_id "file_1_file_1_jg3113";
dsanSTOCAGO1482_3	AUGUSTUS	CDS	4753895	4756030	1	+	0	transcript_id "file_1_file_1_jg3113.t1"; gene_id "file_1_file_1_jg3113";
dsanSTOCAGO1482_3	AUGUSTUS	exon	4753895	4756030	.	+	.	transcript_id "file_1_file_1_jg3113.t1"; gene_id "file_1_file_1_jg3113";
dsanSTOCAGO1482_3	AUGUSTUS	transcript	4753895	4756030	.	+	.	transcript_id "file_1_file_1_jg3113.t1"; gene_id "file_1_file_1_jg3113"
dsanSTOCAGO1482_3	AUGUSTUS	gene	4753895	4756030	.	+	.	jg3113
dsanSTOCAGO1482_3	AUGUSTUS	stop_codon	4756028	4756030	.	+	0	transcript_id "file_1_file_1_jg3113.t1"; gene_id "file_1_file_1_jg3113";
dsanSTOCAGO1482_3	AUGUSTUS	start_codon	7008269	7008271	.	+	0	transcript_id "file_1_file_1_jg3390.t1"; gene_id "file_1_file_1_jg3390";
dsanSTOCAGO1482_3	AUGUSTUS	CDS	7008269	7008496	0.62	+	0	transcript_id "file_1_file_1_jg3390.t1"; gene_id "file_1_file_1_jg3390";
dsanSTOCAGO1482_3	AUGUSTUS	exon	7008269	7008496	.	+	.	transcript_id "file_1_file_1_jg3390.t1"; gene_id "file_1_file_1_jg3390";
dsanSTOCAGO1482_3	AUGUSTUS	transcript	7008269	7008496	.	+	.	transcript_id "file_1_file_1_jg3390.t1"; gene_id "file_1_file_1_jg3390"
dsanSTOCAGO1482_3	AUGUSTUS	gene	7008269	7008496	.	+	.	jg3390
dsanSTOCAGO1482_3	AUGUSTUS	stop_codon	7008494	7008496	.	+	0	transcript_id "file_1_file_1_jg3390.t1"; gene_id "file_1_file_1_jg3390";
dsanSTOCAGO1482_1	AUGUSTUS	stop_codon	11828897	11828899	.	-	0	transcript_id "file_1_file_1_jg11047.t1"; gene_id "file_1_file_1_jg11047";
dsanSTOCAGO1482_1	AUGUSTUS	CDS	11828897	11829570	1	-	2	transcript_id "file_1_file_1_jg11047.t1"; gene_id "file_1_file_1_jg11047";
dsanSTOCAGO1482_1	AUGUSTUS	exon	11828897	11829570	.	-	.	transcript_id "file_1_file_1_jg11047.t1"; gene_id "file_1_file_1_jg11047";
dsanSTOCAGO1482_1	AUGUSTUS	intron	11829571	11829632	.	-	.	transcript_id "file_1_file_1_jg11047.t1"; gene_id "file_1_file_1_jg11047";
dsanSTOCAGO1482_1	AUGUSTUS	transcript	11828897	11829798	.	-	.	transcript_id "file_1_file_1_jg11047.t1"; gene_id "file_1_file_1_jg11047"
dsanSTOCAGO1482_1	AUGUSTUS	gene	11828897	11829798	.	-	.	jg11047
dsanSTOCAGO1482_1	AUGUSTUS	CDS	11829633	11829798	0.57	-	0	transcript_id "file_1_file_1_jg11047.t1"; gene_id "file_1_file_1_jg11047";
dsanSTOCAGO1482_1	AUGUSTUS	exon	11829633	11829798	.	-	.	transcript_id "file_1_file_1_jg11047.t1"; gene_id "file_1_file_1_jg11047";
dsanSTOCAGO1482_1	AUGUSTUS	start_codon	11829796	11829798	.	-	0	transcript_id "file_1_file_1_jg11047.t1"; gene_id "file_1_file_1_jg11047";
dsanSTOCAGO1482_1	AUGUSTUS	stop_codon	14960842	14960844	.	-	0	transcript_id "file_1_file_1_jg11501.t1"; gene_id "file_1_file_1_jg11501";
dsanSTOCAGO1482_1	AUGUSTUS	CDS	14960842	14961060	0.63	-	0	transcript_id "file_1_file_1_jg11501.t1"; gene_id "file_1_file_1_jg11501";
dsanSTOCAGO1482_1	AUGUSTUS	exon	14960842	14961060	.	-	.	transcript_id "file_1_file_1_jg11501.t1"; gene_id "file_1_file_1_jg11501";
dsanSTOCAGO1482_1	AUGUSTUS	intron	14961061	14965627	.	-	.	transcript_id "file_1_file_1_jg11501.t1"; gene_id "file_1_file_1_jg11501";
dsanSTOCAGO1482_1	AUGUSTUS	transcript	14960842	14965840	.	-	.	transcript_id "file_1_file_1_jg11501.t1"; gene_id "file_1_file_1_jg11501"
dsanSTOCAGO1482_1	AUGUSTUS	gene	14960842	14965840	.	-	.	jg11501
dsanSTOCAGO1482_1	AUGUSTUS	CDS	14965628	14965840	1	-	0	transcript_id "file_1_file_1_jg11501.t1"; gene_id "file_1_file_1_jg11501";
dsanSTOCAGO1482_1	AUGUSTUS	exon	14965628	14965840	.	-	.	transcript_id "file_1_file_1_jg11501.t1"; gene_id "file_1_file_1_jg11501";
dsanSTOCAGO1482_1	AUGUSTUS	start_codon	14965838	14965840	.	-	0	transcript_id "file_1_file_1_jg11501.t1"; gene_id "file_1_file_1_jg11501";
dsanSTOCAGO1482_3	GeneMark.hmm	start_codon	17784427	17784429	.	+	0	gene_id "file_1_file_2_11214_g"; transcript_id "file_1_file_2_11214_t"; count "file_1_file_2_1_1";
dsanSTOCAGO1482_3	GeneMark.hmm	CDS	17784427	17784672	.	+	0	gene_id "file_1_file_2_11214_g"; transcript_id "file_1_file_2_11214_t"; evidence "file_1_file_2_0_1"; cds_type "file_1_file_2_Initial"; count "file_1_file_2_1_4"; anchored "file_1_file_2_1_1";
dsanSTOCAGO1482_3	GeneMark.hmm	exon	17784427	17784672	0	+	.	gene_id "file_1_file_2_11214_g"; transcript_id "file_1_file_2_11214_t"; evidence "file_1_file_2_0_1"; cds_type "file_1_file_2_Initial"; count "file_1_file_2_1_4"; anchored "file_1_file_2_1_1";
dsanSTOCAGO1482_3	GeneMark.hmm	CDS	17784742	17785197	.	+	0	gene_id "file_1_file_2_11214_g"; transcript_id "file_1_file_2_11214_t"; evidence "file_1_file_2_1_1"; cds_type "file_1_file_2_Internal"; count "file_1_file_2_2_4"; anchored "file_1_file_2_1_1";
dsanSTOCAGO1482_3	GeneMark.hmm	exon	17784742	17785197	0	+	.	gene_id "file_1_file_2_11214_g"; transcript_id "file_1_file_2_11214_t"; evidence "file_1_file_2_1_1"; cds_type "file_1_file_2_Internal"; count "file_1_file_2_2_4"; anchored "file_1_file_2_1_1";
dsanSTOCAGO1482_3	GeneMark.hmm	CDS	17785250	17785387	.	+	0	gene_id "file_1_file_2_11214_g"; transcript_id "file_1_file_2_11214_t"; evidence "file_1_file_2_1_1"; cds_type "file_1_file_2_Internal"; count "file_1_file_2_3_4"; anchored "file_1_file_2_1_1";
dsanSTOCAGO1482_3	GeneMark.hmm	exon	17785250	17785387	0	+	.	gene_id "file_1_file_2_11214_g"; transcript_id "file_1_file_2_11214_t"; evidence "file_1_file_2_1_1"; cds_type "file_1_file_2_Internal"; count "file_1_file_2_3_4"; anchored "file_1_file_2_1_1";
dsanSTOCAGO1482_3	GeneMark.hmm	CDS	17785456	17785524	.	+	0	gene_id "file_1_file_2_11214_g"; transcript_id "file_1_file_2_11214_t"; evidence "file_1_file_2_1_0"; cds_type "file_1_file_2_Terminal"; count "file_1_file_2_4_4"; anchored "file_1_file_2_1_0";
dsanSTOCAGO1482_3	GeneMark.hmm	exon	17785456	17785524	0	+	.	gene_id "file_1_file_2_11214_g"; transcript_id "file_1_file_2_11214_t"; evidence "file_1_file_2_1_0"; cds_type "file_1_file_2_Terminal"; count "file_1_file_2_4_4"; anchored "file_1_file_2_1_0";
dsanSTOCAGO1482_3	GeneMark.hmm	stop_codon	17785522	17785524	.	+	0	gene_id "file_1_file_2_11214_g"; transcript_id "file_1_file_2_11214_t"; count "file_1_file_2_1_1";
dsanSTOCAGO1482_1	AUGUSTUS	start_codon	8775340	8775342	.	+	0	transcript_id "file_1_file_1_jg10633.t1"; gene_id "file_1_file_1_jg10633";
dsanSTOCAGO1482_1	AUGUSTUS	CDS	8775340	8776334	1	+	0	transcript_id "file_1_file_1_jg10633.t1"; gene_id "file_1_file_1_jg10633";
dsanSTOCAGO1482_1	AUGUSTUS	exon	8775340	8776334	.	+	.	transcript_id "file_1_file_1_jg10633.t1"; gene_id "file_1_file_1_jg10633";
dsanSTOCAGO1482_1	AUGUSTUS	intron	8776335	8776458	.	+	.	transcript_id "file_1_file_1_jg10633.t1"; gene_id "file_1_file_1_jg10633";
dsanSTOCAGO1482_1	AUGUSTUS	transcript	8775340	8778364	.	+	.	transcript_id "file_1_file_1_jg10633.t1"; gene_id "file_1_file_1_jg10633"
dsanSTOCAGO1482_1	AUGUSTUS	gene	8775340	8778364	.	+	.	jg10633
dsanSTOCAGO1482_1	AUGUSTUS	CDS	8776459	8778364	1	+	1	transcript_id "file_1_file_1_jg10633.t1"; gene_id "file_1_file_1_jg10633";
dsanSTOCAGO1482_1	AUGUSTUS	exon	8776459	8778364	.	+	.	transcript_id "file_1_file_1_jg10633.t1"; gene_id "file_1_file_1_jg10633";
dsanSTOCAGO1482_1	AUGUSTUS	stop_codon	8778362	8778364	.	+	0	transcript_id "file_1_file_1_jg10633.t1"; gene_id "file_1_file_1_jg10633";
dsanSTOCAGO1482_3	AUGUSTUS	stop_codon	8922428	8922430	.	-	0	transcript_id "file_1_file_1_jg3587.t1"; gene_id "file_1_file_1_jg3587";
dsanSTOCAGO1482_3	AUGUSTUS	CDS	8922428	8923567	1	-	0	transcript_id "file_1_file_1_jg3587.t1"; gene_id "file_1_file_1_jg3587";
dsanSTOCAGO1482_3	AUGUSTUS	exon	8922428	8923567	.	-	.	transcript_id "file_1_file_1_jg3587.t1"; gene_id "file_1_file_1_jg3587";
dsanSTOCAGO1482_3	AUGUSTUS	transcript	8922428	8923567	.	-	.	transcript_id "file_1_file_1_jg3587.t1"; gene_id "file_1_file_1_jg3587"
dsanSTOCAGO1482_3	AUGUSTUS	start_codon	8923565	8923567	.	-	0	transcript_id "file_1_file_1_jg3587.t1"; gene_id "file_1_file_1_jg3587";
dsanSTOCAGO1482_1	AUGUSTUS	start_codon	5794821	5794823	.	+	0	transcript_id "file_1_file_1_jg10190.t1"; gene_id "file_1_file_1_jg10190";
dsanSTOCAGO1482_1	AUGUSTUS	CDS	5794821	5795170	1	+	0	transcript_id "file_1_file_1_jg10190.t1"; gene_id "file_1_file_1_jg10190";
dsanSTOCAGO1482_1	AUGUSTUS	exon	5794821	5795170	.	+	.	transcript_id "file_1_file_1_jg10190.t1"; gene_id "file_1_file_1_jg10190";
dsanSTOCAGO1482_1	AUGUSTUS	intron	5795171	5795290	.	+	.	transcript_id "file_1_file_1_jg10190.t1"; gene_id "file_1_file_1_jg10190";
dsanSTOCAGO1482_1	AUGUSTUS	CDS	5795291	5795414	1	+	1	transcript_id "file_1_file_1_jg10190.t1"; gene_id "file_1_file_1_jg10190";
dsanSTOCAGO1482_1	AUGUSTUS	exon	5795291	5795414	.	+	.	transcript_id "file_1_file_1_jg10190.t1"; gene_id "file_1_file_1_jg10190";
dsanSTOCAGO1482_1	AUGUSTUS	intron	5795415	5795468	.	+	.	transcript_id "file_1_file_1_jg10190.t1"; gene_id "file_1_file_1_jg10190";
dsanSTOCAGO1482_1	AUGUSTUS	CDS	5795469	5795818	1	+	0	transcript_id "file_1_file_1_jg10190.t1"; gene_id "file_1_file_1_jg10190";
dsanSTOCAGO1482_1	AUGUSTUS	exon	5795469	5795818	.	+	.	transcript_id "file_1_file_1_jg10190.t1"; gene_id "file_1_file_1_jg10190";
dsanSTOCAGO1482_1	AUGUSTUS	intron	5795819	5795878	.	+	.	transcript_id "file_1_file_1_jg10190.t1"; gene_id "file_1_file_1_jg10190";
dsanSTOCAGO1482_1	AUGUSTUS	transcript	5794821	5795963	.	+	.	transcript_id "file_1_file_1_jg10190.t1"; gene_id "file_1_file_1_jg10190"
dsanSTOCAGO1482_1	AUGUSTUS	gene	5794821	5795963	.	+	.	jg10190
dsanSTOCAGO1482_1	AUGUSTUS	CDS	5795879	5795963	1	+	1	transcript_id "file_1_file_1_jg10190.t1"; gene_id "file_1_file_1_jg10190";
dsanSTOCAGO1482_1	AUGUSTUS	exon	5795879	5795963	.	+	.	transcript_id "file_1_file_1_jg10190.t1"; gene_id "file_1_file_1_jg10190";
dsanSTOCAGO1482_1	AUGUSTUS	stop_codon	5795961	5795963	.	+	0	transcript_id "file_1_file_1_jg10190.t1"; gene_id "file_1_file_1_jg10190";
dsanSTOCAGO1482_4	AUGUSTUS	stop_codon	23447168	23447170	.	-	0	transcript_id "file_1_file_1_jg8309.t1"; gene_id "file_1_file_1_jg8309";
dsanSTOCAGO1482_4	AUGUSTUS	CDS	23447168	23447520	1	-	2	transcript_id "file_1_file_1_jg8309.t1"; gene_id "file_1_file_1_jg8309";
dsanSTOCAGO1482_4	AUGUSTUS	exon	23447168	23447520	.	-	.	transcript_id "file_1_file_1_jg8309.t1"; gene_id "file_1_file_1_jg8309";
dsanSTOCAGO1482_4	AUGUSTUS	intron	23447521	23447597	.	-	.	transcript_id "file_1_file_1_jg8309.t1"; gene_id "file_1_file_1_jg8309";
dsanSTOCAGO1482_4	AUGUSTUS	transcript	23447168	23447652	.	-	.	transcript_id "file_1_file_1_jg8309.t1"; gene_id "file_1_file_1_jg8309"
dsanSTOCAGO1482_4	AUGUSTUS	gene	23447168	23447652	.	-	.	jg8309
dsanSTOCAGO1482_4	AUGUSTUS	CDS	23447598	23447652	1	-	0	transcript_id "file_1_file_1_jg8309.t1"; gene_id "file_1_file_1_jg8309";
dsanSTOCAGO1482_4	AUGUSTUS	exon	23447598	23447652	.	-	.	transcript_id "file_1_file_1_jg8309.t1"; gene_id "file_1_file_1_jg8309";
dsanSTOCAGO1482_4	AUGUSTUS	start_codon	23447650	23447652	.	-	0	transcript_id "file_1_file_1_jg8309.t1"; gene_id "file_1_file_1_jg8309";
dsanSTOCAGO1482_34	AUGUSTUS	start_codon	1237908	1237910	.	+	0	transcript_id "file_1_file_1_jg2366.t1"; gene_id "file_1_file_1_jg2366";
dsanSTOCAGO1482_34	AUGUSTUS	CDS	1237908	1237971	0.99	+	0	transcript_id "file_1_file_1_jg2366.t1"; gene_id "file_1_file_1_jg2366";
dsanSTOCAGO1482_34	AUGUSTUS	exon	1237908	1237971	.	+	.	transcript_id "file_1_file_1_jg2366.t1"; gene_id "file_1_file_1_jg2366";
dsanSTOCAGO1482_34	AUGUSTUS	intron	1237972	1238179	.	+	.	transcript_id "file_1_file_1_jg2366.t1"; gene_id "file_1_file_1_jg2366";
dsanSTOCAGO1482_34	AUGUSTUS	transcript	1237908	1238418	.	+	.	transcript_id "file_1_file_1_jg2366.t1"; gene_id "file_1_file_1_jg2366"
dsanSTOCAGO1482_34	AUGUSTUS	gene	1237908	1238418	.	+	.	jg2366
dsanSTOCAGO1482_34	AUGUSTUS	CDS	1238180	1238418	0.99	+	2	transcript_id "file_1_file_1_jg2366.t1"; gene_id "file_1_file_1_jg2366";
dsanSTOCAGO1482_34	AUGUSTUS	exon	1238180	1238418	.	+	.	transcript_id "file_1_file_1_jg2366.t1"; gene_id "file_1_file_1_jg2366";
dsanSTOCAGO1482_34	AUGUSTUS	stop_codon	1238416	1238418	.	+	0	transcript_id "file_1_file_1_jg2366.t1"; gene_id "file_1_file_1_jg2366";
dsanSTOCAGO1482_4	AUGUSTUS	stop_codon	12177447	12177449	.	-	0	transcript_id "file_1_file_1_jg6859.t1"; gene_id "file_1_file_1_jg6859";
dsanSTOCAGO1482_4	AUGUSTUS	CDS	12177447	12177785	1	-	0	transcript_id "file_1_file_1_jg6859.t1"; gene_id "file_1_file_1_jg6859";
dsanSTOCAGO1482_4	AUGUSTUS	exon	12177447	12177785	.	-	.	transcript_id "file_1_file_1_jg6859.t1"; gene_id "file_1_file_1_jg6859";
dsanSTOCAGO1482_4	AUGUSTUS	intron	12177786	12177850	.	-	.	transcript_id "file_1_file_1_jg6859.t1"; gene_id "file_1_file_1_jg6859";
dsanSTOCAGO1482_4	AUGUSTUS	CDS	12177851	12177967	1	-	0	transcript_id "file_1_file_1_jg6859.t1"; gene_id "file_1_file_1_jg6859";
dsanSTOCAGO1482_4	AUGUSTUS	exon	12177851	12177967	.	-	.	transcript_id "file_1_file_1_jg6859.t1"; gene_id "file_1_file_1_jg6859";
dsanSTOCAGO1482_4	AUGUSTUS	intron	12177968	12178027	.	-	.	transcript_id "file_1_file_1_jg6859.t1"; gene_id "file_1_file_1_jg6859";
dsanSTOCAGO1482_4	AUGUSTUS	CDS	12178028	12178276	1	-	0	transcript_id "file_1_file_1_jg6859.t1"; gene_id "file_1_file_1_jg6859";
dsanSTOCAGO1482_4	AUGUSTUS	exon	12178028	12178276	.	-	.	transcript_id "file_1_file_1_jg6859.t1"; gene_id "file_1_file_1_jg6859";
dsanSTOCAGO1482_4	AUGUSTUS	intron	12178277	12178369	.	-	.	transcript_id "file_1_file_1_jg6859.t1"; gene_id "file_1_file_1_jg6859";
dsanSTOCAGO1482_4	AUGUSTUS	CDS	12178370	12178699	1	-	0	transcript_id "file_1_file_1_jg6859.t1"; gene_id "file_1_file_1_jg6859";
dsanSTOCAGO1482_4	AUGUSTUS	exon	12178370	12178699	.	-	.	transcript_id "file_1_file_1_jg6859.t1"; gene_id "file_1_file_1_jg6859";
dsanSTOCAGO1482_4	AUGUSTUS	intron	12178700	12178755	.	-	.	transcript_id "file_1_file_1_jg6859.t1"; gene_id "file_1_file_1_jg6859";
dsanSTOCAGO1482_4	AUGUSTUS	CDS	12178756	12178979	1	-	2	transcript_id "file_1_file_1_jg6859.t1"; gene_id "file_1_file_1_jg6859";
dsanSTOCAGO1482_4	AUGUSTUS	exon	12178756	12178979	.	-	.	transcript_id "file_1_file_1_jg6859.t1"; gene_id "file_1_file_1_jg6859";
dsanSTOCAGO1482_4	AUGUSTUS	intron	12178980	12179039	.	-	.	transcript_id "file_1_file_1_jg6859.t1"; gene_id "file_1_file_1_jg6859";
dsanSTOCAGO1482_4	AUGUSTUS	CDS	12179040	12179191	1	-	1	transcript_id "file_1_file_1_jg6859.t1"; gene_id "file_1_file_1_jg6859";
dsanSTOCAGO1482_4	AUGUSTUS	exon	12179040	12179191	.	-	.	transcript_id "file_1_file_1_jg6859.t1"; gene_id "file_1_file_1_jg6859";
dsanSTOCAGO1482_4	AUGUSTUS	intron	12179192	12179256	.	-	.	transcript_id "file_1_file_1_jg6859.t1"; gene_id "file_1_file_1_jg6859";
dsanSTOCAGO1482_4	AUGUSTUS	CDS	12179257	12179403	1	-	1	transcript_id "file_1_file_1_jg6859.t1"; gene_id "file_1_file_1_jg6859";
dsanSTOCAGO1482_4	AUGUSTUS	exon	12179257	12179403	.	-	.	transcript_id "file_1_file_1_jg6859.t1"; gene_id "file_1_file_1_jg6859";
dsanSTOCAGO1482_4	AUGUSTUS	intron	12179404	12180157	.	-	.	transcript_id "file_1_file_1_jg6859.t1"; gene_id "file_1_file_1_jg6859";
dsanSTOCAGO1482_4	AUGUSTUS	CDS	12180158	12180344	1	-	2	transcript_id "file_1_file_1_jg6859.t1"; gene_id "file_1_file_1_jg6859";
dsanSTOCAGO1482_4	AUGUSTUS	exon	12180158	12180344	.	-	.	transcript_id "file_1_file_1_jg6859.t1"; gene_id "file_1_file_1_jg6859";
dsanSTOCAGO1482_4	AUGUSTUS	intron	12180345	12180472	.	-	.	transcript_id "file_1_file_1_jg6859.t1"; gene_id "file_1_file_1_jg6859";
dsanSTOCAGO1482_4	AUGUSTUS	CDS	12180473	12180625	1	-	2	transcript_id "file_1_file_1_jg6859.t1"; gene_id "file_1_file_1_jg6859";
dsanSTOCAGO1482_4	AUGUSTUS	exon	12180473	12180625	.	-	.	transcript_id "file_1_file_1_jg6859.t1"; gene_id "file_1_file_1_jg6859";
dsanSTOCAGO1482_4	AUGUSTUS	intron	12180626	12180689	.	-	.	transcript_id "file_1_file_1_jg6859.t1"; gene_id "file_1_file_1_jg6859";
dsanSTOCAGO1482_4	AUGUSTUS	CDS	12180690	12180966	1	-	0	transcript_id "file_1_file_1_jg6859.t1"; gene_id "file_1_file_1_jg6859";
dsanSTOCAGO1482_4	AUGUSTUS	exon	12180690	12180966	.	-	.	transcript_id "file_1_file_1_jg6859.t1"; gene_id "file_1_file_1_jg6859";
dsanSTOCAGO1482_4	AUGUSTUS	intron	12180967	12181026	.	-	.	transcript_id "file_1_file_1_jg6859.t1"; gene_id "file_1_file_1_jg6859";
dsanSTOCAGO1482_4	AUGUSTUS	CDS	12181027	12181200	1	-	0	transcript_id "file_1_file_1_jg6859.t1"; gene_id "file_1_file_1_jg6859";
dsanSTOCAGO1482_4	AUGUSTUS	exon	12181027	12181200	.	-	.	transcript_id "file_1_file_1_jg6859.t1"; gene_id "file_1_file_1_jg6859";
dsanSTOCAGO1482_4	AUGUSTUS	intron	12181201	12181257	.	-	.	transcript_id "file_1_file_1_jg6859.t1"; gene_id "file_1_file_1_jg6859";
dsanSTOCAGO1482_4	AUGUSTUS	CDS	12181258	12181548	1	-	0	transcript_id "file_1_file_1_jg6859.t1"; gene_id "file_1_file_1_jg6859";
dsanSTOCAGO1482_4	AUGUSTUS	exon	12181258	12181548	.	-	.	transcript_id "file_1_file_1_jg6859.t1"; gene_id "file_1_file_1_jg6859";
dsanSTOCAGO1482_4	AUGUSTUS	intron	12181549	12182129	.	-	.	transcript_id "file_1_file_1_jg6859.t1"; gene_id "file_1_file_1_jg6859";
dsanSTOCAGO1482_4	AUGUSTUS	CDS	12182130	12182816	1	-	0	transcript_id "file_1_file_1_jg6859.t1"; gene_id "file_1_file_1_jg6859";
dsanSTOCAGO1482_4	AUGUSTUS	exon	12182130	12182816	.	-	.	transcript_id "file_1_file_1_jg6859.t1"; gene_id "file_1_file_1_jg6859";
dsanSTOCAGO1482_4	AUGUSTUS	intron	12182817	12183099	.	-	.	transcript_id "file_1_file_1_jg6859.t1"; gene_id "file_1_file_1_jg6859";
dsanSTOCAGO1482_4	AUGUSTUS	CDS	12183100	12183348	1	-	0	transcript_id "file_1_file_1_jg6859.t1"; gene_id "file_1_file_1_jg6859";
dsanSTOCAGO1482_4	AUGUSTUS	exon	12183100	12183348	.	-	.	transcript_id "file_1_file_1_jg6859.t1"; gene_id "file_1_file_1_jg6859";
dsanSTOCAGO1482_4	AUGUSTUS	intron	12183349	12183412	.	-	.	transcript_id "file_1_file_1_jg6859.t1"; gene_id "file_1_file_1_jg6859";
dsanSTOCAGO1482_4	AUGUSTUS	CDS	12183413	12183634	1	-	0	transcript_id "file_1_file_1_jg6859.t1"; gene_id "file_1_file_1_jg6859";
dsanSTOCAGO1482_4	AUGUSTUS	exon	12183413	12183634	.	-	.	transcript_id "file_1_file_1_jg6859.t1"; gene_id "file_1_file_1_jg6859";
dsanSTOCAGO1482_4	AUGUSTUS	intron	12183635	12183703	.	-	.	transcript_id "file_1_file_1_jg6859.t1"; gene_id "file_1_file_1_jg6859";
dsanSTOCAGO1482_4	AUGUSTUS	CDS	12183704	12184240	1	-	0	transcript_id "file_1_file_1_jg6859.t1"; gene_id "file_1_file_1_jg6859";
dsanSTOCAGO1482_4	AUGUSTUS	exon	12183704	12184240	.	-	.	transcript_id "file_1_file_1_jg6859.t1"; gene_id "file_1_file_1_jg6859";
dsanSTOCAGO1482_4	AUGUSTUS	intron	12184241	12184297	.	-	.	transcript_id "file_1_file_1_jg6859.t1"; gene_id "file_1_file_1_jg6859";
dsanSTOCAGO1482_4	AUGUSTUS	CDS	12184298	12184510	1	-	0	transcript_id "file_1_file_1_jg6859.t1"; gene_id "file_1_file_1_jg6859";
dsanSTOCAGO1482_4	AUGUSTUS	exon	12184298	12184510	.	-	.	transcript_id "file_1_file_1_jg6859.t1"; gene_id "file_1_file_1_jg6859";
dsanSTOCAGO1482_4	AUGUSTUS	intron	12184511	12184602	.	-	.	transcript_id "file_1_file_1_jg6859.t1"; gene_id "file_1_file_1_jg6859";
dsanSTOCAGO1482_4	AUGUSTUS	CDS	12184603	12184661	1	-	2	transcript_id "file_1_file_1_jg6859.t1"; gene_id "file_1_file_1_jg6859";
dsanSTOCAGO1482_4	AUGUSTUS	exon	12184603	12184661	.	-	.	transcript_id "file_1_file_1_jg6859.t1"; gene_id "file_1_file_1_jg6859";
dsanSTOCAGO1482_4	AUGUSTUS	intron	12184662	12184806	.	-	.	transcript_id "file_1_file_1_jg6859.t1"; gene_id "file_1_file_1_jg6859";
dsanSTOCAGO1482_4	AUGUSTUS	transcript	12177447	12185377	.	-	.	transcript_id "file_1_file_1_jg6859.t1"; gene_id "file_1_file_1_jg6859"
dsanSTOCAGO1482_4	AUGUSTUS	gene	12177447	12185377	.	-	.	jg6859
dsanSTOCAGO1482_4	AUGUSTUS	CDS	12184807	12185377	1	-	0	transcript_id "file_1_file_1_jg6859.t1"; gene_id "file_1_file_1_jg6859";
dsanSTOCAGO1482_4	AUGUSTUS	exon	12184807	12185377	.	-	.	transcript_id "file_1_file_1_jg6859.t1"; gene_id "file_1_file_1_jg6859";
dsanSTOCAGO1482_4	AUGUSTUS	start_codon	12185375	12185377	.	-	0	transcript_id "file_1_file_1_jg6859.t1"; gene_id "file_1_file_1_jg6859";
dsanSTOCAGO1482_0	AUGUSTUS	start_codon	9376150	9376152	.	+	0	transcript_id "file_1_file_1_jg1128.t1"; gene_id "file_1_file_1_jg1128";
dsanSTOCAGO1482_0	AUGUSTUS	CDS	9376150	9376348	1	+	0	transcript_id "file_1_file_1_jg1128.t1"; gene_id "file_1_file_1_jg1128";
dsanSTOCAGO1482_0	AUGUSTUS	exon	9376150	9376348	.	+	.	transcript_id "file_1_file_1_jg1128.t1"; gene_id "file_1_file_1_jg1128";
dsanSTOCAGO1482_0	AUGUSTUS	intron	9376349	9376945	.	+	.	transcript_id "file_1_file_1_jg1128.t1"; gene_id "file_1_file_1_jg1128";
dsanSTOCAGO1482_0	AUGUSTUS	CDS	9376946	9377143	1	+	2	transcript_id "file_1_file_1_jg1128.t1"; gene_id "file_1_file_1_jg1128";
dsanSTOCAGO1482_0	AUGUSTUS	exon	9376946	9377143	.	+	.	transcript_id "file_1_file_1_jg1128.t1"; gene_id "file_1_file_1_jg1128";
dsanSTOCAGO1482_0	AUGUSTUS	intron	9377144	9377597	.	+	.	transcript_id "file_1_file_1_jg1128.t1"; gene_id "file_1_file_1_jg1128";
dsanSTOCAGO1482_0	AUGUSTUS	CDS	9377598	9377780	1	+	2	transcript_id "file_1_file_1_jg1128.t1"; gene_id "file_1_file_1_jg1128";
dsanSTOCAGO1482_0	AUGUSTUS	exon	9377598	9377780	.	+	.	transcript_id "file_1_file_1_jg1128.t1"; gene_id "file_1_file_1_jg1128";
dsanSTOCAGO1482_0	AUGUSTUS	intron	9377781	9380296	.	+	.	transcript_id "file_1_file_1_jg1128.t1"; gene_id "file_1_file_1_jg1128";
dsanSTOCAGO1482_0	AUGUSTUS	CDS	9380297	9381024	1	+	2	transcript_id "file_1_file_1_jg1128.t1"; gene_id "file_1_file_1_jg1128";
dsanSTOCAGO1482_0	AUGUSTUS	exon	9380297	9381024	.	+	.	transcript_id "file_1_file_1_jg1128.t1"; gene_id "file_1_file_1_jg1128";
dsanSTOCAGO1482_0	AUGUSTUS	intron	9381025	9381084	.	+	.	transcript_id "file_1_file_1_jg1128.t1"; gene_id "file_1_file_1_jg1128";
dsanSTOCAGO1482_0	AUGUSTUS	CDS	9381085	9381376	1	+	0	transcript_id "file_1_file_1_jg1128.t1"; gene_id "file_1_file_1_jg1128";
dsanSTOCAGO1482_0	AUGUSTUS	exon	9381085	9381376	.	+	.	transcript_id "file_1_file_1_jg1128.t1"; gene_id "file_1_file_1_jg1128";
dsanSTOCAGO1482_0	AUGUSTUS	intron	9381377	9381477	.	+	.	transcript_id "file_1_file_1_jg1128.t1"; gene_id "file_1_file_1_jg1128";
dsanSTOCAGO1482_0	AUGUSTUS	transcript	9376150	9381641	.	+	.	transcript_id "file_1_file_1_jg1128.t1"; gene_id "file_1_file_1_jg1128"
dsanSTOCAGO1482_0	AUGUSTUS	gene	9376150	9381641	.	+	.	jg1128
dsanSTOCAGO1482_0	AUGUSTUS	CDS	9381478	9381641	1	+	2	transcript_id "file_1_file_1_jg1128.t1"; gene_id "file_1_file_1_jg1128";
dsanSTOCAGO1482_0	AUGUSTUS	exon	9381478	9381641	.	+	.	transcript_id "file_1_file_1_jg1128.t1"; gene_id "file_1_file_1_jg1128";
dsanSTOCAGO1482_0	AUGUSTUS	stop_codon	9381639	9381641	.	+	0	transcript_id "file_1_file_1_jg1128.t1"; gene_id "file_1_file_1_jg1128";
dsanSTOCAGO1482_2	AUGUSTUS	stop_codon	17144215	17144217	.	-	0	transcript_id "file_1_file_1_jg14547.t1"; gene_id "file_1_file_1_jg14547";
dsanSTOCAGO1482_2	AUGUSTUS	CDS	17144215	17144444	0.54	-	2	transcript_id "file_1_file_1_jg14547.t1"; gene_id "file_1_file_1_jg14547";
dsanSTOCAGO1482_2	AUGUSTUS	exon	17144215	17144444	.	-	.	transcript_id "file_1_file_1_jg14547.t1"; gene_id "file_1_file_1_jg14547";
dsanSTOCAGO1482_2	AUGUSTUS	intron	17144445	17145414	.	-	.	transcript_id "file_1_file_1_jg14547.t1"; gene_id "file_1_file_1_jg14547";
dsanSTOCAGO1482_2	AUGUSTUS	CDS	17145415	17145529	0.97	-	0	transcript_id "file_1_file_1_jg14547.t1"; gene_id "file_1_file_1_jg14547";
dsanSTOCAGO1482_2	AUGUSTUS	exon	17145415	17145529	.	-	.	transcript_id "file_1_file_1_jg14547.t1"; gene_id "file_1_file_1_jg14547";
dsanSTOCAGO1482_2	AUGUSTUS	intron	17145530	17145600	.	-	.	transcript_id "file_1_file_1_jg14547.t1"; gene_id "file_1_file_1_jg14547";
dsanSTOCAGO1482_2	AUGUSTUS	transcript	17144215	17145678	.	-	.	transcript_id "file_1_file_1_jg14547.t1"; gene_id "file_1_file_1_jg14547"
dsanSTOCAGO1482_2	AUGUSTUS	gene	17144215	17145678	.	-	.	jg14547
dsanSTOCAGO1482_2	AUGUSTUS	CDS	17145601	17145678	1	-	0	transcript_id "file_1_file_1_jg14547.t1"; gene_id "file_1_file_1_jg14547";
dsanSTOCAGO1482_2	AUGUSTUS	exon	17145601	17145678	.	-	.	transcript_id "file_1_file_1_jg14547.t1"; gene_id "file_1_file_1_jg14547";
dsanSTOCAGO1482_2	AUGUSTUS	start_codon	17145676	17145678	.	-	0	transcript_id "file_1_file_1_jg14547.t1"; gene_id "file_1_file_1_jg14547";
dsanSTOCAGO1482_4	AUGUSTUS	stop_codon	28565263	28565265	.	-	0	transcript_id "file_1_file_1_jg9048.t1"; gene_id "file_1_file_1_jg9048";
dsanSTOCAGO1482_4	AUGUSTUS	CDS	28565263	28565620	1	-	1	transcript_id "file_1_file_1_jg9048.t1"; gene_id "file_1_file_1_jg9048";
dsanSTOCAGO1482_4	AUGUSTUS	exon	28565263	28565620	.	-	.	transcript_id "file_1_file_1_jg9048.t1"; gene_id "file_1_file_1_jg9048";
dsanSTOCAGO1482_4	AUGUSTUS	intron	28565621	28565682	.	-	.	transcript_id "file_1_file_1_jg9048.t1"; gene_id "file_1_file_1_jg9048";
dsanSTOCAGO1482_4	AUGUSTUS	CDS	28565683	28566215	1	-	0	transcript_id "file_1_file_1_jg9048.t1"; gene_id "file_1_file_1_jg9048";
dsanSTOCAGO1482_4	AUGUSTUS	exon	28565683	28566215	.	-	.	transcript_id "file_1_file_1_jg9048.t1"; gene_id "file_1_file_1_jg9048";
dsanSTOCAGO1482_4	AUGUSTUS	intron	28566216	28566285	.	-	.	transcript_id "file_1_file_1_jg9048.t1"; gene_id "file_1_file_1_jg9048";
dsanSTOCAGO1482_4	AUGUSTUS	CDS	28566286	28566394	1	-	1	transcript_id "file_1_file_1_jg9048.t1"; gene_id "file_1_file_1_jg9048";
dsanSTOCAGO1482_4	AUGUSTUS	exon	28566286	28566394	.	-	.	transcript_id "file_1_file_1_jg9048.t1"; gene_id "file_1_file_1_jg9048";
dsanSTOCAGO1482_4	AUGUSTUS	intron	28566395	28566449	.	-	.	transcript_id "file_1_file_1_jg9048.t1"; gene_id "file_1_file_1_jg9048";
dsanSTOCAGO1482_4	AUGUSTUS	CDS	28566450	28566590	1	-	1	transcript_id "file_1_file_1_jg9048.t1"; gene_id "file_1_file_1_jg9048";
dsanSTOCAGO1482_4	AUGUSTUS	exon	28566450	28566590	.	-	.	transcript_id "file_1_file_1_jg9048.t1"; gene_id "file_1_file_1_jg9048";
dsanSTOCAGO1482_4	AUGUSTUS	intron	28566591	28566643	.	-	.	transcript_id "file_1_file_1_jg9048.t1"; gene_id "file_1_file_1_jg9048";
dsanSTOCAGO1482_4	AUGUSTUS	CDS	28566644	28566863	1	-	2	transcript_id "file_1_file_1_jg9048.t1"; gene_id "file_1_file_1_jg9048";
dsanSTOCAGO1482_4	AUGUSTUS	exon	28566644	28566863	.	-	.	transcript_id "file_1_file_1_jg9048.t1"; gene_id "file_1_file_1_jg9048";
dsanSTOCAGO1482_4	AUGUSTUS	intron	28566864	28566919	.	-	.	transcript_id "file_1_file_1_jg9048.t1"; gene_id "file_1_file_1_jg9048";
dsanSTOCAGO1482_4	AUGUSTUS	CDS	28566920	28567037	1	-	0	transcript_id "file_1_file_1_jg9048.t1"; gene_id "file_1_file_1_jg9048";
dsanSTOCAGO1482_4	AUGUSTUS	exon	28566920	28567037	.	-	.	transcript_id "file_1_file_1_jg9048.t1"; gene_id "file_1_file_1_jg9048";
dsanSTOCAGO1482_4	AUGUSTUS	intron	28567038	28567097	.	-	.	transcript_id "file_1_file_1_jg9048.t1"; gene_id "file_1_file_1_jg9048";
dsanSTOCAGO1482_4	AUGUSTUS	CDS	28567098	28567257	1	-	1	transcript_id "file_1_file_1_jg9048.t1"; gene_id "file_1_file_1_jg9048";
dsanSTOCAGO1482_4	AUGUSTUS	exon	28567098	28567257	.	-	.	transcript_id "file_1_file_1_jg9048.t1"; gene_id "file_1_file_1_jg9048";
dsanSTOCAGO1482_4	AUGUSTUS	intron	28567258	28567554	.	-	.	transcript_id "file_1_file_1_jg9048.t1"; gene_id "file_1_file_1_jg9048";
dsanSTOCAGO1482_4	AUGUSTUS	transcript	28565263	28567775	.	-	.	transcript_id "file_1_file_1_jg9048.t1"; gene_id "file_1_file_1_jg9048"
dsanSTOCAGO1482_4	AUGUSTUS	gene	28565263	28567775	.	-	.	jg9048
dsanSTOCAGO1482_4	AUGUSTUS	CDS	28567555	28567775	1	-	0	transcript_id "file_1_file_1_jg9048.t1"; gene_id "file_1_file_1_jg9048";
dsanSTOCAGO1482_4	AUGUSTUS	exon	28567555	28567775	.	-	.	transcript_id "file_1_file_1_jg9048.t1"; gene_id "file_1_file_1_jg9048";
dsanSTOCAGO1482_4	AUGUSTUS	start_codon	28567773	28567775	.	-	0	transcript_id "file_1_file_1_jg9048.t1"; gene_id "file_1_file_1_jg9048";
dsanSTOCAGO1482_2	AUGUSTUS	stop_codon	6741228	6741230	.	-	0	transcript_id "file_1_file_1_jg13082.t1"; gene_id "file_1_file_1_jg13082";
dsanSTOCAGO1482_2	AUGUSTUS	CDS	6741228	6741452	0.83	-	0	transcript_id "file_1_file_1_jg13082.t1"; gene_id "file_1_file_1_jg13082";
dsanSTOCAGO1482_2	AUGUSTUS	exon	6741228	6741452	.	-	.	transcript_id "file_1_file_1_jg13082.t1"; gene_id "file_1_file_1_jg13082";
dsanSTOCAGO1482_2	AUGUSTUS	intron	6741453	6741509	.	-	.	transcript_id "file_1_file_1_jg13082.t1"; gene_id "file_1_file_1_jg13082";
dsanSTOCAGO1482_2	AUGUSTUS	CDS	6741510	6741901	1	-	2	transcript_id "file_1_file_1_jg13082.t1"; gene_id "file_1_file_1_jg13082";
dsanSTOCAGO1482_2	AUGUSTUS	exon	6741510	6741901	.	-	.	transcript_id "file_1_file_1_jg13082.t1"; gene_id "file_1_file_1_jg13082";
dsanSTOCAGO1482_2	AUGUSTUS	intron	6741902	6741952	.	-	.	transcript_id "file_1_file_1_jg13082.t1"; gene_id "file_1_file_1_jg13082";
dsanSTOCAGO1482_2	AUGUSTUS	CDS	6741953	6742116	1	-	1	transcript_id "file_1_file_1_jg13082.t1"; gene_id "file_1_file_1_jg13082";
dsanSTOCAGO1482_2	AUGUSTUS	exon	6741953	6742116	.	-	.	transcript_id "file_1_file_1_jg13082.t1"; gene_id "file_1_file_1_jg13082";
dsanSTOCAGO1482_2	AUGUSTUS	intron	6742117	6742176	.	-	.	transcript_id "file_1_file_1_jg13082.t1"; gene_id "file_1_file_1_jg13082";
dsanSTOCAGO1482_2	AUGUSTUS	transcript	6741228	6742856	.	-	.	transcript_id "file_1_file_1_jg13082.t1"; gene_id "file_1_file_1_jg13082"
dsanSTOCAGO1482_2	AUGUSTUS	gene	6741228	6742856	.	-	.	jg13082
dsanSTOCAGO1482_2	AUGUSTUS	CDS	6742177	6742856	1	-	0	transcript_id "file_1_file_1_jg13082.t1"; gene_id "file_1_file_1_jg13082";
dsanSTOCAGO1482_2	AUGUSTUS	exon	6742177	6742856	.	-	.	transcript_id "file_1_file_1_jg13082.t1"; gene_id "file_1_file_1_jg13082";
dsanSTOCAGO1482_2	AUGUSTUS	start_codon	6742854	6742856	.	-	0	transcript_id "file_1_file_1_jg13082.t1"; gene_id "file_1_file_1_jg13082";
dsanSTOCAGO1482_0	AUGUSTUS	start_codon	13441805	13441807	.	+	0	transcript_id "file_1_file_1_jg1608.t1"; gene_id "file_1_file_1_jg1608";
dsanSTOCAGO1482_0	AUGUSTUS	CDS	13441805	13442043	0.98	+	0	transcript_id "file_1_file_1_jg1608.t1"; gene_id "file_1_file_1_jg1608";
dsanSTOCAGO1482_0	AUGUSTUS	exon	13441805	13442043	.	+	.	transcript_id "file_1_file_1_jg1608.t1"; gene_id "file_1_file_1_jg1608";
dsanSTOCAGO1482_0	AUGUSTUS	intron	13442044	13442113	.	+	.	transcript_id "file_1_file_1_jg1608.t1"; gene_id "file_1_file_1_jg1608";
dsanSTOCAGO1482_0	AUGUSTUS	transcript	13441805	13442621	.	+	.	transcript_id "file_1_file_1_jg1608.t1"; gene_id "file_1_file_1_jg1608"
dsanSTOCAGO1482_0	AUGUSTUS	gene	13441805	13442621	.	+	.	jg1608
dsanSTOCAGO1482_0	AUGUSTUS	CDS	13442114	13442621	1	+	1	transcript_id "file_1_file_1_jg1608.t1"; gene_id "file_1_file_1_jg1608";
dsanSTOCAGO1482_0	AUGUSTUS	exon	13442114	13442621	.	+	.	transcript_id "file_1_file_1_jg1608.t1"; gene_id "file_1_file_1_jg1608";
dsanSTOCAGO1482_0	AUGUSTUS	stop_codon	13442619	13442621	.	+	0	transcript_id "file_1_file_1_jg1608.t1"; gene_id "file_1_file_1_jg1608";
dsanSTOCAGO1482_1	AUGUSTUS	stop_codon	3053545	3053547	.	-	0	transcript_id "file_1_file_1_jg9841.t1"; gene_id "file_1_file_1_jg9841";
dsanSTOCAGO1482_1	AUGUSTUS	CDS	3053545	3053617	1	-	1	transcript_id "file_1_file_1_jg9841.t1"; gene_id "file_1_file_1_jg9841";
dsanSTOCAGO1482_1	AUGUSTUS	exon	3053545	3053617	.	-	.	transcript_id "file_1_file_1_jg9841.t1"; gene_id "file_1_file_1_jg9841";
dsanSTOCAGO1482_1	AUGUSTUS	intron	3053618	3053681	.	-	.	transcript_id "file_1_file_1_jg9841.t1"; gene_id "file_1_file_1_jg9841";
dsanSTOCAGO1482_1	AUGUSTUS	transcript	3053545	3053845	.	-	.	transcript_id "file_1_file_1_jg9841.t1"; gene_id "file_1_file_1_jg9841"
dsanSTOCAGO1482_1	AUGUSTUS	gene	3053545	3053845	.	-	.	jg9841
dsanSTOCAGO1482_1	AUGUSTUS	CDS	3053682	3053845	1	-	0	transcript_id "file_1_file_1_jg9841.t1"; gene_id "file_1_file_1_jg9841";
dsanSTOCAGO1482_1	AUGUSTUS	exon	3053682	3053845	.	-	.	transcript_id "file_1_file_1_jg9841.t1"; gene_id "file_1_file_1_jg9841";
dsanSTOCAGO1482_1	AUGUSTUS	start_codon	3053843	3053845	.	-	0	transcript_id "file_1_file_1_jg9841.t1"; gene_id "file_1_file_1_jg9841";
dsanSTOCAGO1482_0	AUGUSTUS	stop_codon	12403058	12403060	.	-	0	transcript_id "file_1_file_1_jg1506.t1"; gene_id "file_1_file_1_jg1506";
dsanSTOCAGO1482_0	AUGUSTUS	CDS	12403058	12403175	1	-	1	transcript_id "file_1_file_1_jg1506.t1"; gene_id "file_1_file_1_jg1506";
dsanSTOCAGO1482_0	AUGUSTUS	exon	12403058	12403175	.	-	.	transcript_id "file_1_file_1_jg1506.t1"; gene_id "file_1_file_1_jg1506";
dsanSTOCAGO1482_0	AUGUSTUS	intron	12403176	12403236	.	-	.	transcript_id "file_1_file_1_jg1506.t1"; gene_id "file_1_file_1_jg1506";
dsanSTOCAGO1482_0	AUGUSTUS	CDS	12403237	12403376	1	-	0	transcript_id "file_1_file_1_jg1506.t1"; gene_id "file_1_file_1_jg1506";
dsanSTOCAGO1482_0	AUGUSTUS	exon	12403237	12403376	.	-	.	transcript_id "file_1_file_1_jg1506.t1"; gene_id "file_1_file_1_jg1506";
dsanSTOCAGO1482_0	AUGUSTUS	intron	12403377	12403449	.	-	.	transcript_id "file_1_file_1_jg1506.t1"; gene_id "file_1_file_1_jg1506";
dsanSTOCAGO1482_0	AUGUSTUS	CDS	12403450	12403581	1	-	0	transcript_id "file_1_file_1_jg1506.t1"; gene_id "file_1_file_1_jg1506";
dsanSTOCAGO1482_0	AUGUSTUS	exon	12403450	12403581	.	-	.	transcript_id "file_1_file_1_jg1506.t1"; gene_id "file_1_file_1_jg1506";
dsanSTOCAGO1482_0	AUGUSTUS	intron	12403582	12403649	.	-	.	transcript_id "file_1_file_1_jg1506.t1"; gene_id "file_1_file_1_jg1506";
dsanSTOCAGO1482_0	AUGUSTUS	CDS	12403650	12404431	1	-	2	transcript_id "file_1_file_1_jg1506.t1"; gene_id "file_1_file_1_jg1506";
dsanSTOCAGO1482_0	AUGUSTUS	exon	12403650	12404431	.	-	.	transcript_id "file_1_file_1_jg1506.t1"; gene_id "file_1_file_1_jg1506";
dsanSTOCAGO1482_0	AUGUSTUS	intron	12404432	12404505	.	-	.	transcript_id "file_1_file_1_jg1506.t1"; gene_id "file_1_file_1_jg1506";
dsanSTOCAGO1482_0	AUGUSTUS	CDS	12404506	12404926	1	-	0	transcript_id "file_1_file_1_jg1506.t1"; gene_id "file_1_file_1_jg1506";
dsanSTOCAGO1482_0	AUGUSTUS	exon	12404506	12404926	.	-	.	transcript_id "file_1_file_1_jg1506.t1"; gene_id "file_1_file_1_jg1506";
dsanSTOCAGO1482_0	AUGUSTUS	intron	12404927	12404989	.	-	.	transcript_id "file_1_file_1_jg1506.t1"; gene_id "file_1_file_1_jg1506";
dsanSTOCAGO1482_0	AUGUSTUS	CDS	12404990	12407887	0.99	-	0	transcript_id "file_1_file_1_jg1506.t1"; gene_id "file_1_file_1_jg1506";
dsanSTOCAGO1482_0	AUGUSTUS	exon	12404990	12407887	.	-	.	transcript_id "file_1_file_1_jg1506.t1"; gene_id "file_1_file_1_jg1506";
dsanSTOCAGO1482_0	AUGUSTUS	intron	12407888	12408281	.	-	.	transcript_id "file_1_file_1_jg1506.t1"; gene_id "file_1_file_1_jg1506";
dsanSTOCAGO1482_0	AUGUSTUS	transcript	12403058	12408305	.	-	.	transcript_id "file_1_file_1_jg1506.t1"; gene_id "file_1_file_1_jg1506"
dsanSTOCAGO1482_0	AUGUSTUS	gene	12403058	12408305	.	-	.	jg1506
dsanSTOCAGO1482_0	AUGUSTUS	CDS	12408282	12408305	0.86	-	0	transcript_id "file_1_file_1_jg1506.t1"; gene_id "file_1_file_1_jg1506";
dsanSTOCAGO1482_0	AUGUSTUS	exon	12408282	12408305	.	-	.	transcript_id "file_1_file_1_jg1506.t1"; gene_id "file_1_file_1_jg1506";
dsanSTOCAGO1482_0	AUGUSTUS	start_codon	12408303	12408305	.	-	0	transcript_id "file_1_file_1_jg1506.t1"; gene_id "file_1_file_1_jg1506";
dsanSTOCAGO1482_102	AUGUSTUS	start_codon	51237	51239	.	+	0	transcript_id "file_1_file_1_jg2285.t1"; gene_id "file_1_file_1_jg2285";
dsanSTOCAGO1482_102	AUGUSTUS	CDS	51237	51277	0.46	+	0	transcript_id "file_1_file_1_jg2285.t1"; gene_id "file_1_file_1_jg2285";
dsanSTOCAGO1482_102	AUGUSTUS	exon	51237	51277	.	+	.	transcript_id "file_1_file_1_jg2285.t1"; gene_id "file_1_file_1_jg2285";
dsanSTOCAGO1482_102	AUGUSTUS	intron	51278	51340	.	+	.	transcript_id "file_1_file_1_jg2285.t1"; gene_id "file_1_file_1_jg2285";
dsanSTOCAGO1482_102	AUGUSTUS	CDS	51341	51527	0.68	+	1	transcript_id "file_1_file_1_jg2285.t1"; gene_id "file_1_file_1_jg2285";
dsanSTOCAGO1482_102	AUGUSTUS	exon	51341	51527	.	+	.	transcript_id "file_1_file_1_jg2285.t1"; gene_id "file_1_file_1_jg2285";
dsanSTOCAGO1482_102	AUGUSTUS	intron	51528	51701	.	+	.	transcript_id "file_1_file_1_jg2285.t1"; gene_id "file_1_file_1_jg2285";
dsanSTOCAGO1482_102	AUGUSTUS	transcript	51237	52007	.	+	.	transcript_id "file_1_file_1_jg2285.t1"; gene_id "file_1_file_1_jg2285"
dsanSTOCAGO1482_102	AUGUSTUS	gene	51237	52007	.	+	.	jg2285
dsanSTOCAGO1482_102	AUGUSTUS	CDS	51702	52007	0.93	+	0	transcript_id "file_1_file_1_jg2285.t1"; gene_id "file_1_file_1_jg2285";
dsanSTOCAGO1482_102	AUGUSTUS	exon	51702	52007	.	+	.	transcript_id "file_1_file_1_jg2285.t1"; gene_id "file_1_file_1_jg2285";
dsanSTOCAGO1482_102	AUGUSTUS	stop_codon	52005	52007	.	+	0	transcript_id "file_1_file_1_jg2285.t1"; gene_id "file_1_file_1_jg2285";
dsanSTOCAGO1482_5	AUGUSTUS	stop_codon	442505	442507	.	-	0	transcript_id "file_1_file_1_jg12503.t1"; gene_id "file_1_file_1_jg12503";
dsanSTOCAGO1482_5	AUGUSTUS	CDS	442505	442798	0.99	-	0	transcript_id "file_1_file_1_jg12503.t1"; gene_id "file_1_file_1_jg12503";
dsanSTOCAGO1482_5	AUGUSTUS	exon	442505	442798	.	-	.	transcript_id "file_1_file_1_jg12503.t1"; gene_id "file_1_file_1_jg12503";
dsanSTOCAGO1482_5	AUGUSTUS	intron	442799	446574	.	-	.	transcript_id "file_1_file_1_jg12503.t1"; gene_id "file_1_file_1_jg12503";
dsanSTOCAGO1482_5	AUGUSTUS	CDS	446575	446676	1	-	0	transcript_id "file_1_file_1_jg12503.t1"; gene_id "file_1_file_1_jg12503";
dsanSTOCAGO1482_5	AUGUSTUS	exon	446575	446676	.	-	.	transcript_id "file_1_file_1_jg12503.t1"; gene_id "file_1_file_1_jg12503";
dsanSTOCAGO1482_5	AUGUSTUS	intron	446677	449906	.	-	.	transcript_id "file_1_file_1_jg12503.t1"; gene_id "file_1_file_1_jg12503";
dsanSTOCAGO1482_5	AUGUSTUS	transcript	442505	450860	.	-	.	transcript_id "file_1_file_1_jg12503.t1"; gene_id "file_1_file_1_jg12503"
dsanSTOCAGO1482_5	AUGUSTUS	gene	442505	450860	.	-	.	jg12503
dsanSTOCAGO1482_5	AUGUSTUS	CDS	449907	450860	0.92	-	0	transcript_id "file_1_file_1_jg12503.t1"; gene_id "file_1_file_1_jg12503";
dsanSTOCAGO1482_5	AUGUSTUS	exon	449907	450860	.	-	.	transcript_id "file_1_file_1_jg12503.t1"; gene_id "file_1_file_1_jg12503";
dsanSTOCAGO1482_5	AUGUSTUS	start_codon	450858	450860	.	-	0	transcript_id "file_1_file_1_jg12503.t1"; gene_id "file_1_file_1_jg12503";
dsanSTOCAGO1482_12	AUGUSTUS	stop_codon	383961	383963	.	-	0	transcript_id "file_1_file_1_jg2302.t1"; gene_id "file_1_file_1_jg2302";
dsanSTOCAGO1482_12	AUGUSTUS	CDS	383961	384174	0.3	-	1	transcript_id "file_1_file_1_jg2302.t1"; gene_id "file_1_file_1_jg2302";
dsanSTOCAGO1482_12	AUGUSTUS	exon	383961	384174	.	-	.	transcript_id "file_1_file_1_jg2302.t1"; gene_id "file_1_file_1_jg2302";
dsanSTOCAGO1482_12	AUGUSTUS	intron	384175	384425	.	-	.	transcript_id "file_1_file_1_jg2302.t1"; gene_id "file_1_file_1_jg2302";
dsanSTOCAGO1482_12	AUGUSTUS	transcript	383961	384520	.	-	.	transcript_id "file_1_file_1_jg2302.t1"; gene_id "file_1_file_1_jg2302"
dsanSTOCAGO1482_12	AUGUSTUS	gene	383961	384520	.	-	.	jg2302
dsanSTOCAGO1482_12	AUGUSTUS	CDS	384426	384520	0.32	-	0	transcript_id "file_1_file_1_jg2302.t1"; gene_id "file_1_file_1_jg2302";
dsanSTOCAGO1482_12	AUGUSTUS	exon	384426	384520	.	-	.	transcript_id "file_1_file_1_jg2302.t1"; gene_id "file_1_file_1_jg2302";
dsanSTOCAGO1482_12	AUGUSTUS	start_codon	384518	384520	.	-	0	transcript_id "file_1_file_1_jg2302.t1"; gene_id "file_1_file_1_jg2302";
dsanSTOCAGO1482_2	AUGUSTUS	start_codon	3170422	3170424	.	+	0	transcript_id "file_1_file_1_jg12723.t1"; gene_id "file_1_file_1_jg12723";
dsanSTOCAGO1482_2	AUGUSTUS	CDS	3170422	3170510	1	+	0	transcript_id "file_1_file_1_jg12723.t1"; gene_id "file_1_file_1_jg12723";
dsanSTOCAGO1482_2	AUGUSTUS	exon	3170422	3170510	.	+	.	transcript_id "file_1_file_1_jg12723.t1"; gene_id "file_1_file_1_jg12723";
dsanSTOCAGO1482_2	AUGUSTUS	intron	3170511	3170569	.	+	.	transcript_id "file_1_file_1_jg12723.t1"; gene_id "file_1_file_1_jg12723";
dsanSTOCAGO1482_2	AUGUSTUS	CDS	3170570	3170584	1	+	1	transcript_id "file_1_file_1_jg12723.t1"; gene_id "file_1_file_1_jg12723";
dsanSTOCAGO1482_2	AUGUSTUS	exon	3170570	3170584	.	+	.	transcript_id "file_1_file_1_jg12723.t1"; gene_id "file_1_file_1_jg12723";
dsanSTOCAGO1482_2	AUGUSTUS	intron	3170585	3170633	.	+	.	transcript_id "file_1_file_1_jg12723.t1"; gene_id "file_1_file_1_jg12723";
dsanSTOCAGO1482_2	AUGUSTUS	CDS	3170634	3170816	0.9	+	1	transcript_id "file_1_file_1_jg12723.t1"; gene_id "file_1_file_1_jg12723";
dsanSTOCAGO1482_2	AUGUSTUS	exon	3170634	3170816	.	+	.	transcript_id "file_1_file_1_jg12723.t1"; gene_id "file_1_file_1_jg12723";
dsanSTOCAGO1482_2	AUGUSTUS	intron	3170817	3171700	.	+	.	transcript_id "file_1_file_1_jg12723.t1"; gene_id "file_1_file_1_jg12723";
dsanSTOCAGO1482_2	AUGUSTUS	CDS	3171701	3171853	0.59	+	1	transcript_id "file_1_file_1_jg12723.t1"; gene_id "file_1_file_1_jg12723";
dsanSTOCAGO1482_2	AUGUSTUS	exon	3171701	3171853	.	+	.	transcript_id "file_1_file_1_jg12723.t1"; gene_id "file_1_file_1_jg12723";
dsanSTOCAGO1482_2	AUGUSTUS	intron	3171854	3172242	.	+	.	transcript_id "file_1_file_1_jg12723.t1"; gene_id "file_1_file_1_jg12723";
dsanSTOCAGO1482_2	AUGUSTUS	CDS	3172243	3172315	0.83	+	1	transcript_id "file_1_file_1_jg12723.t1"; gene_id "file_1_file_1_jg12723";
dsanSTOCAGO1482_2	AUGUSTUS	exon	3172243	3172315	.	+	.	transcript_id "file_1_file_1_jg12723.t1"; gene_id "file_1_file_1_jg12723";
dsanSTOCAGO1482_2	AUGUSTUS	intron	3172316	3172369	.	+	.	transcript_id "file_1_file_1_jg12723.t1"; gene_id "file_1_file_1_jg12723";
dsanSTOCAGO1482_2	AUGUSTUS	CDS	3172370	3172564	0.98	+	0	transcript_id "file_1_file_1_jg12723.t1"; gene_id "file_1_file_1_jg12723";
dsanSTOCAGO1482_2	AUGUSTUS	exon	3172370	3172564	.	+	.	transcript_id "file_1_file_1_jg12723.t1"; gene_id "file_1_file_1_jg12723";
dsanSTOCAGO1482_2	AUGUSTUS	intron	3172565	3172649	.	+	.	transcript_id "file_1_file_1_jg12723.t1"; gene_id "file_1_file_1_jg12723";
dsanSTOCAGO1482_2	AUGUSTUS	CDS	3172650	3172763	0.92	+	0	transcript_id "file_1_file_1_jg12723.t1"; gene_id "file_1_file_1_jg12723";
dsanSTOCAGO1482_2	AUGUSTUS	exon	3172650	3172763	.	+	.	transcript_id "file_1_file_1_jg12723.t1"; gene_id "file_1_file_1_jg12723";
dsanSTOCAGO1482_2	AUGUSTUS	intron	3172764	3172822	.	+	.	transcript_id "file_1_file_1_jg12723.t1"; gene_id "file_1_file_1_jg12723";
dsanSTOCAGO1482_2	AUGUSTUS	transcript	3170422	3172891	.	+	.	transcript_id "file_1_file_1_jg12723.t1"; gene_id "file_1_file_1_jg12723"
dsanSTOCAGO1482_2	AUGUSTUS	gene	3170422	3172891	.	+	.	jg12723
dsanSTOCAGO1482_2	AUGUSTUS	CDS	3172823	3172891	1	+	0	transcript_id "file_1_file_1_jg12723.t1"; gene_id "file_1_file_1_jg12723";
dsanSTOCAGO1482_2	AUGUSTUS	exon	3172823	3172891	.	+	.	transcript_id "file_1_file_1_jg12723.t1"; gene_id "file_1_file_1_jg12723";
dsanSTOCAGO1482_2	AUGUSTUS	stop_codon	3172889	3172891	.	+	0	transcript_id "file_1_file_1_jg12723.t1"; gene_id "file_1_file_1_jg12723";
dsanSTOCAGO1482_1	AUGUSTUS	stop_codon	5543528	5543530	.	-	0	transcript_id "file_1_file_1_jg10162.t1"; gene_id "file_1_file_1_jg10162";
dsanSTOCAGO1482_1	AUGUSTUS	CDS	5543528	5543574	1	-	2	transcript_id "file_1_file_1_jg10162.t1"; gene_id "file_1_file_1_jg10162";
dsanSTOCAGO1482_1	AUGUSTUS	exon	5543528	5543574	.	-	.	transcript_id "file_1_file_1_jg10162.t1"; gene_id "file_1_file_1_jg10162";
dsanSTOCAGO1482_1	AUGUSTUS	intron	5543575	5543634	.	-	.	transcript_id "file_1_file_1_jg10162.t1"; gene_id "file_1_file_1_jg10162";
dsanSTOCAGO1482_1	AUGUSTUS	CDS	5543635	5543785	1	-	0	transcript_id "file_1_file_1_jg10162.t1"; gene_id "file_1_file_1_jg10162";
dsanSTOCAGO1482_1	AUGUSTUS	exon	5543635	5543785	.	-	.	transcript_id "file_1_file_1_jg10162.t1"; gene_id "file_1_file_1_jg10162";
dsanSTOCAGO1482_1	AUGUSTUS	intron	5543786	5543850	.	-	.	transcript_id "file_1_file_1_jg10162.t1"; gene_id "file_1_file_1_jg10162";
dsanSTOCAGO1482_1	AUGUSTUS	CDS	5543851	5543862	0.49	-	0	transcript_id "file_1_file_1_jg10162.t1"; gene_id "file_1_file_1_jg10162";
dsanSTOCAGO1482_1	AUGUSTUS	exon	5543851	5543862	.	-	.	transcript_id "file_1_file_1_jg10162.t1"; gene_id "file_1_file_1_jg10162";
dsanSTOCAGO1482_1	AUGUSTUS	intron	5543863	5543924	.	-	.	transcript_id "file_1_file_1_jg10162.t1"; gene_id "file_1_file_1_jg10162";
dsanSTOCAGO1482_1	AUGUSTUS	CDS	5543925	5544028	0.49	-	2	transcript_id "file_1_file_1_jg10162.t1"; gene_id "file_1_file_1_jg10162";
dsanSTOCAGO1482_1	AUGUSTUS	exon	5543925	5544028	.	-	.	transcript_id "file_1_file_1_jg10162.t1"; gene_id "file_1_file_1_jg10162";
dsanSTOCAGO1482_1	AUGUSTUS	intron	5544029	5544093	.	-	.	transcript_id "file_1_file_1_jg10162.t1"; gene_id "file_1_file_1_jg10162";
dsanSTOCAGO1482_1	AUGUSTUS	CDS	5544094	5544219	1	-	2	transcript_id "file_1_file_1_jg10162.t1"; gene_id "file_1_file_1_jg10162";
dsanSTOCAGO1482_1	AUGUSTUS	exon	5544094	5544219	.	-	.	transcript_id "file_1_file_1_jg10162.t1"; gene_id "file_1_file_1_jg10162";
dsanSTOCAGO1482_1	AUGUSTUS	intron	5544220	5544276	.	-	.	transcript_id "file_1_file_1_jg10162.t1"; gene_id "file_1_file_1_jg10162";
dsanSTOCAGO1482_1	AUGUSTUS	CDS	5544277	5544430	1	-	0	transcript_id "file_1_file_1_jg10162.t1"; gene_id "file_1_file_1_jg10162";
dsanSTOCAGO1482_1	AUGUSTUS	exon	5544277	5544430	.	-	.	transcript_id "file_1_file_1_jg10162.t1"; gene_id "file_1_file_1_jg10162";
dsanSTOCAGO1482_1	AUGUSTUS	intron	5544431	5544497	.	-	.	transcript_id "file_1_file_1_jg10162.t1"; gene_id "file_1_file_1_jg10162";
dsanSTOCAGO1482_1	AUGUSTUS	CDS	5544498	5544589	1	-	2	transcript_id "file_1_file_1_jg10162.t1"; gene_id "file_1_file_1_jg10162";
dsanSTOCAGO1482_1	AUGUSTUS	exon	5544498	5544589	.	-	.	transcript_id "file_1_file_1_jg10162.t1"; gene_id "file_1_file_1_jg10162";
dsanSTOCAGO1482_1	AUGUSTUS	intron	5544590	5544650	.	-	.	transcript_id "file_1_file_1_jg10162.t1"; gene_id "file_1_file_1_jg10162";
dsanSTOCAGO1482_1	AUGUSTUS	transcript	5543528	5544837	.	-	.	transcript_id "file_1_file_1_jg10162.t1"; gene_id "file_1_file_1_jg10162"
dsanSTOCAGO1482_1	AUGUSTUS	gene	5543528	5544837	.	-	.	jg10162
dsanSTOCAGO1482_1	AUGUSTUS	CDS	5544651	5544837	1	-	0	transcript_id "file_1_file_1_jg10162.t1"; gene_id "file_1_file_1_jg10162";
dsanSTOCAGO1482_1	AUGUSTUS	exon	5544651	5544837	.	-	.	transcript_id "file_1_file_1_jg10162.t1"; gene_id "file_1_file_1_jg10162";
dsanSTOCAGO1482_1	AUGUSTUS	start_codon	5544835	5544837	.	-	0	transcript_id "file_1_file_1_jg10162.t1"; gene_id "file_1_file_1_jg10162";
dsanSTOCAGO1482_1	AUGUSTUS	start_codon	13177813	13177815	.	+	0	transcript_id "file_1_file_1_jg11233.t1"; gene_id "file_1_file_1_jg11233";
dsanSTOCAGO1482_1	AUGUSTUS	CDS	13177813	13177896	1	+	0	transcript_id "file_1_file_1_jg11233.t1"; gene_id "file_1_file_1_jg11233";
dsanSTOCAGO1482_1	AUGUSTUS	exon	13177813	13177896	.	+	.	transcript_id "file_1_file_1_jg11233.t1"; gene_id "file_1_file_1_jg11233";
dsanSTOCAGO1482_1	AUGUSTUS	intron	13177897	13177952	.	+	.	transcript_id "file_1_file_1_jg11233.t1"; gene_id "file_1_file_1_jg11233";
dsanSTOCAGO1482_1	AUGUSTUS	CDS	13177953	13178063	1	+	0	transcript_id "file_1_file_1_jg11233.t1"; gene_id "file_1_file_1_jg11233";
dsanSTOCAGO1482_1	AUGUSTUS	exon	13177953	13178063	.	+	.	transcript_id "file_1_file_1_jg11233.t1"; gene_id "file_1_file_1_jg11233";
dsanSTOCAGO1482_1	AUGUSTUS	intron	13178064	13178276	.	+	.	transcript_id "file_1_file_1_jg11233.t1"; gene_id "file_1_file_1_jg11233";
dsanSTOCAGO1482_1	AUGUSTUS	CDS	13178277	13178360	1	+	0	transcript_id "file_1_file_1_jg11233.t1"; gene_id "file_1_file_1_jg11233";
dsanSTOCAGO1482_1	AUGUSTUS	exon	13178277	13178360	.	+	.	transcript_id "file_1_file_1_jg11233.t1"; gene_id "file_1_file_1_jg11233";
dsanSTOCAGO1482_1	AUGUSTUS	intron	13178361	13178412	.	+	.	transcript_id "file_1_file_1_jg11233.t1"; gene_id "file_1_file_1_jg11233";
dsanSTOCAGO1482_1	AUGUSTUS	transcript	13177813	13178499	.	+	.	transcript_id "file_1_file_1_jg11233.t1"; gene_id "file_1_file_1_jg11233"
dsanSTOCAGO1482_1	AUGUSTUS	gene	13177813	13178499	.	+	.	jg11233
dsanSTOCAGO1482_1	AUGUSTUS	CDS	13178413	13178499	0.92	+	0	transcript_id "file_1_file_1_jg11233.t1"; gene_id "file_1_file_1_jg11233";
dsanSTOCAGO1482_1	AUGUSTUS	exon	13178413	13178499	.	+	.	transcript_id "file_1_file_1_jg11233.t1"; gene_id "file_1_file_1_jg11233";
dsanSTOCAGO1482_1	AUGUSTUS	stop_codon	13178497	13178499	.	+	0	transcript_id "file_1_file_1_jg11233.t1"; gene_id "file_1_file_1_jg11233";
dsanSTOCAGO1482_3	AUGUSTUS	start_codon	20455889	20455891	.	+	0	transcript_id "file_1_file_1_jg5000.t1"; gene_id "file_1_file_1_jg5000";
dsanSTOCAGO1482_3	AUGUSTUS	CDS	20455889	20456027	1	+	0	transcript_id "file_1_file_1_jg5000.t1"; gene_id "file_1_file_1_jg5000";
dsanSTOCAGO1482_3	AUGUSTUS	exon	20455889	20456027	.	+	.	transcript_id "file_1_file_1_jg5000.t1"; gene_id "file_1_file_1_jg5000";
dsanSTOCAGO1482_3	AUGUSTUS	intron	20456028	20456885	.	+	.	transcript_id "file_1_file_1_jg5000.t1"; gene_id "file_1_file_1_jg5000";
dsanSTOCAGO1482_3	AUGUSTUS	CDS	20456886	20458103	1	+	2	transcript_id "file_1_file_1_jg5000.t1"; gene_id "file_1_file_1_jg5000";
dsanSTOCAGO1482_3	AUGUSTUS	exon	20456886	20458103	.	+	.	transcript_id "file_1_file_1_jg5000.t1"; gene_id "file_1_file_1_jg5000";
dsanSTOCAGO1482_3	AUGUSTUS	intron	20458104	20458609	.	+	.	transcript_id "file_1_file_1_jg5000.t1"; gene_id "file_1_file_1_jg5000";
dsanSTOCAGO1482_3	AUGUSTUS	CDS	20458610	20458740	1	+	2	transcript_id "file_1_file_1_jg5000.t1"; gene_id "file_1_file_1_jg5000";
dsanSTOCAGO1482_3	AUGUSTUS	exon	20458610	20458740	.	+	.	transcript_id "file_1_file_1_jg5000.t1"; gene_id "file_1_file_1_jg5000";
dsanSTOCAGO1482_3	AUGUSTUS	intron	20458741	20462707	.	+	.	transcript_id "file_1_file_1_jg5000.t1"; gene_id "file_1_file_1_jg5000";
dsanSTOCAGO1482_3	AUGUSTUS	CDS	20462708	20462938	1	+	0	transcript_id "file_1_file_1_jg5000.t1"; gene_id "file_1_file_1_jg5000";
dsanSTOCAGO1482_3	AUGUSTUS	exon	20462708	20462938	.	+	.	transcript_id "file_1_file_1_jg5000.t1"; gene_id "file_1_file_1_jg5000";
dsanSTOCAGO1482_3	AUGUSTUS	intron	20462939	20463962	.	+	.	transcript_id "file_1_file_1_jg5000.t1"; gene_id "file_1_file_1_jg5000";
dsanSTOCAGO1482_3	AUGUSTUS	CDS	20463963	20464251	1	+	0	transcript_id "file_1_file_1_jg5000.t1"; gene_id "file_1_file_1_jg5000";
dsanSTOCAGO1482_3	AUGUSTUS	exon	20463963	20464251	.	+	.	transcript_id "file_1_file_1_jg5000.t1"; gene_id "file_1_file_1_jg5000";
dsanSTOCAGO1482_3	AUGUSTUS	intron	20464252	20464316	.	+	.	transcript_id "file_1_file_1_jg5000.t1"; gene_id "file_1_file_1_jg5000";
dsanSTOCAGO1482_3	AUGUSTUS	CDS	20464317	20464481	1	+	2	transcript_id "file_1_file_1_jg5000.t1"; gene_id "file_1_file_1_jg5000";
dsanSTOCAGO1482_3	AUGUSTUS	exon	20464317	20464481	.	+	.	transcript_id "file_1_file_1_jg5000.t1"; gene_id "file_1_file_1_jg5000";
dsanSTOCAGO1482_3	AUGUSTUS	intron	20464482	20464544	.	+	.	transcript_id "file_1_file_1_jg5000.t1"; gene_id "file_1_file_1_jg5000";
dsanSTOCAGO1482_3	AUGUSTUS	CDS	20464545	20464830	1	+	2	transcript_id "file_1_file_1_jg5000.t1"; gene_id "file_1_file_1_jg5000";
dsanSTOCAGO1482_3	AUGUSTUS	exon	20464545	20464830	.	+	.	transcript_id "file_1_file_1_jg5000.t1"; gene_id "file_1_file_1_jg5000";
dsanSTOCAGO1482_3	AUGUSTUS	intron	20464831	20464885	.	+	.	transcript_id "file_1_file_1_jg5000.t1"; gene_id "file_1_file_1_jg5000";
dsanSTOCAGO1482_3	AUGUSTUS	CDS	20464886	20465324	1	+	1	transcript_id "file_1_file_1_jg5000.t1"; gene_id "file_1_file_1_jg5000";
dsanSTOCAGO1482_3	AUGUSTUS	exon	20464886	20465324	.	+	.	transcript_id "file_1_file_1_jg5000.t1"; gene_id "file_1_file_1_jg5000";
dsanSTOCAGO1482_3	AUGUSTUS	intron	20465325	20465406	.	+	.	transcript_id "file_1_file_1_jg5000.t1"; gene_id "file_1_file_1_jg5000";
dsanSTOCAGO1482_3	AUGUSTUS	transcript	20455889	20466333	.	+	.	transcript_id "file_1_file_1_jg5000.t1"; gene_id "file_1_file_1_jg5000"
dsanSTOCAGO1482_3	AUGUSTUS	gene	20455889	20466333	.	+	.	jg5000
dsanSTOCAGO1482_3	AUGUSTUS	CDS	20465407	20466333	1	+	0	transcript_id "file_1_file_1_jg5000.t1"; gene_id "file_1_file_1_jg5000";
dsanSTOCAGO1482_3	AUGUSTUS	exon	20465407	20466333	.	+	.	transcript_id "file_1_file_1_jg5000.t1"; gene_id "file_1_file_1_jg5000";
dsanSTOCAGO1482_3	AUGUSTUS	stop_codon	20466331	20466333	.	+	0	transcript_id "file_1_file_1_jg5000.t1"; gene_id "file_1_file_1_jg5000";
dsanSTOCAGO1482_1	AUGUSTUS	stop_codon	16185648	16185650	.	-	0	transcript_id "file_1_file_1_jg11619.t1"; gene_id "file_1_file_1_jg11619";
dsanSTOCAGO1482_1	AUGUSTUS	CDS	16185648	16185771	1	-	1	transcript_id "file_1_file_1_jg11619.t1"; gene_id "file_1_file_1_jg11619";
dsanSTOCAGO1482_1	AUGUSTUS	exon	16185648	16185771	.	-	.	transcript_id "file_1_file_1_jg11619.t1"; gene_id "file_1_file_1_jg11619";
dsanSTOCAGO1482_1	AUGUSTUS	intron	16185772	16185829	.	-	.	transcript_id "file_1_file_1_jg11619.t1"; gene_id "file_1_file_1_jg11619";
dsanSTOCAGO1482_1	AUGUSTUS	CDS	16185830	16185923	1	-	2	transcript_id "file_1_file_1_jg11619.t1"; gene_id "file_1_file_1_jg11619";
dsanSTOCAGO1482_1	AUGUSTUS	exon	16185830	16185923	.	-	.	transcript_id "file_1_file_1_jg11619.t1"; gene_id "file_1_file_1_jg11619";
dsanSTOCAGO1482_1	AUGUSTUS	intron	16185924	16186003	.	-	.	transcript_id "file_1_file_1_jg11619.t1"; gene_id "file_1_file_1_jg11619";
dsanSTOCAGO1482_1	AUGUSTUS	CDS	16186004	16186146	1	-	1	transcript_id "file_1_file_1_jg11619.t1"; gene_id "file_1_file_1_jg11619";
dsanSTOCAGO1482_1	AUGUSTUS	exon	16186004	16186146	.	-	.	transcript_id "file_1_file_1_jg11619.t1"; gene_id "file_1_file_1_jg11619";
dsanSTOCAGO1482_1	AUGUSTUS	intron	16186147	16186206	.	-	.	transcript_id "file_1_file_1_jg11619.t1"; gene_id "file_1_file_1_jg11619";
dsanSTOCAGO1482_1	AUGUSTUS	CDS	16186207	16186227	1	-	1	transcript_id "file_1_file_1_jg11619.t1"; gene_id "file_1_file_1_jg11619";
dsanSTOCAGO1482_1	AUGUSTUS	exon	16186207	16186227	.	-	.	transcript_id "file_1_file_1_jg11619.t1"; gene_id "file_1_file_1_jg11619";
dsanSTOCAGO1482_1	AUGUSTUS	intron	16186228	16186698	.	-	.	transcript_id "file_1_file_1_jg11619.t1"; gene_id "file_1_file_1_jg11619";
dsanSTOCAGO1482_1	AUGUSTUS	transcript	16185648	16186730	.	-	.	transcript_id "file_1_file_1_jg11619.t1"; gene_id "file_1_file_1_jg11619"
dsanSTOCAGO1482_1	AUGUSTUS	gene	16185648	16186730	.	-	.	jg11619
dsanSTOCAGO1482_1	AUGUSTUS	CDS	16186699	16186730	0.66	-	0	transcript_id "file_1_file_1_jg11619.t1"; gene_id "file_1_file_1_jg11619";
dsanSTOCAGO1482_1	AUGUSTUS	exon	16186699	16186730	.	-	.	transcript_id "file_1_file_1_jg11619.t1"; gene_id "file_1_file_1_jg11619";
dsanSTOCAGO1482_1	AUGUSTUS	start_codon	16186728	16186730	.	-	0	transcript_id "file_1_file_1_jg11619.t1"; gene_id "file_1_file_1_jg11619";
dsanSTOCAGO1482_4	AUGUSTUS	start_codon	9916149	9916151	.	+	0	transcript_id "file_1_file_1_jg6589.t1"; gene_id "file_1_file_1_jg6589";
dsanSTOCAGO1482_4	AUGUSTUS	CDS	9916149	9916298	0.32	+	0	transcript_id "file_1_file_1_jg6589.t1"; gene_id "file_1_file_1_jg6589";
dsanSTOCAGO1482_4	AUGUSTUS	exon	9916149	9916298	.	+	.	transcript_id "file_1_file_1_jg6589.t1"; gene_id "file_1_file_1_jg6589";
dsanSTOCAGO1482_4	AUGUSTUS	intron	9916299	9916567	.	+	.	transcript_id "file_1_file_1_jg6589.t1"; gene_id "file_1_file_1_jg6589";
dsanSTOCAGO1482_4	AUGUSTUS	CDS	9916568	9916735	0.83	+	0	transcript_id "file_1_file_1_jg6589.t1"; gene_id "file_1_file_1_jg6589";
dsanSTOCAGO1482_4	AUGUSTUS	exon	9916568	9916735	.	+	.	transcript_id "file_1_file_1_jg6589.t1"; gene_id "file_1_file_1_jg6589";
dsanSTOCAGO1482_4	AUGUSTUS	intron	9916736	9916811	.	+	.	transcript_id "file_1_file_1_jg6589.t1"; gene_id "file_1_file_1_jg6589";
dsanSTOCAGO1482_4	AUGUSTUS	transcript	9916149	9916973	.	+	.	transcript_id "file_1_file_1_jg6589.t1"; gene_id "file_1_file_1_jg6589"
dsanSTOCAGO1482_4	AUGUSTUS	gene	9916149	9916973	.	+	.	jg6589
dsanSTOCAGO1482_4	AUGUSTUS	CDS	9916812	9916973	1	+	0	transcript_id "file_1_file_1_jg6589.t1"; gene_id "file_1_file_1_jg6589";
dsanSTOCAGO1482_4	AUGUSTUS	exon	9916812	9916973	.	+	.	transcript_id "file_1_file_1_jg6589.t1"; gene_id "file_1_file_1_jg6589";
dsanSTOCAGO1482_4	AUGUSTUS	stop_codon	9916971	9916973	.	+	0	transcript_id "file_1_file_1_jg6589.t1"; gene_id "file_1_file_1_jg6589";
dsanSTOCAGO1482_0	AUGUSTUS	stop_codon	3998027	3998029	.	-	0	transcript_id "file_1_file_1_jg519.t1"; gene_id "file_1_file_1_jg519";
dsanSTOCAGO1482_0	AUGUSTUS	CDS	3998027	3998073	0.99	-	2	transcript_id "file_1_file_1_jg519.t1"; gene_id "file_1_file_1_jg519";
dsanSTOCAGO1482_0	AUGUSTUS	exon	3998027	3998073	.	-	.	transcript_id "file_1_file_1_jg519.t1"; gene_id "file_1_file_1_jg519";
dsanSTOCAGO1482_0	AUGUSTUS	intron	3998074	4001110	.	-	.	transcript_id "file_1_file_1_jg519.t1"; gene_id "file_1_file_1_jg519";
dsanSTOCAGO1482_0	AUGUSTUS	transcript	3998027	4001285	.	-	.	transcript_id "file_1_file_1_jg519.t1"; gene_id "file_1_file_1_jg519"
dsanSTOCAGO1482_0	AUGUSTUS	gene	3998027	4001285	.	-	.	jg519
dsanSTOCAGO1482_0	AUGUSTUS	CDS	4001111	4001285	0.96	-	0	transcript_id "file_1_file_1_jg519.t1"; gene_id "file_1_file_1_jg519";
dsanSTOCAGO1482_0	AUGUSTUS	exon	4001111	4001285	.	-	.	transcript_id "file_1_file_1_jg519.t1"; gene_id "file_1_file_1_jg519";
dsanSTOCAGO1482_0	AUGUSTUS	start_codon	4001283	4001285	.	-	0	transcript_id "file_1_file_1_jg519.t1"; gene_id "file_1_file_1_jg519";
dsanSTOCAGO1482_1	AUGUSTUS	start_codon	7572595	7572597	.	+	0	transcript_id "file_1_file_1_jg10480.t1"; gene_id "file_1_file_1_jg10480";
dsanSTOCAGO1482_1	AUGUSTUS	CDS	7572595	7572906	1	+	0	transcript_id "file_1_file_1_jg10480.t1"; gene_id "file_1_file_1_jg10480";
dsanSTOCAGO1482_1	AUGUSTUS	exon	7572595	7572906	.	+	.	transcript_id "file_1_file_1_jg10480.t1"; gene_id "file_1_file_1_jg10480";
dsanSTOCAGO1482_1	AUGUSTUS	intron	7572907	7572969	.	+	.	transcript_id "file_1_file_1_jg10480.t1"; gene_id "file_1_file_1_jg10480";
dsanSTOCAGO1482_1	AUGUSTUS	CDS	7572970	7573180	1	+	0	transcript_id "file_1_file_1_jg10480.t1"; gene_id "file_1_file_1_jg10480";
dsanSTOCAGO1482_1	AUGUSTUS	exon	7572970	7573180	.	+	.	transcript_id "file_1_file_1_jg10480.t1"; gene_id "file_1_file_1_jg10480";
dsanSTOCAGO1482_1	AUGUSTUS	intron	7573181	7573236	.	+	.	transcript_id "file_1_file_1_jg10480.t1"; gene_id "file_1_file_1_jg10480";
dsanSTOCAGO1482_1	AUGUSTUS	CDS	7573237	7573520	1	+	2	transcript_id "file_1_file_1_jg10480.t1"; gene_id "file_1_file_1_jg10480";
dsanSTOCAGO1482_1	AUGUSTUS	exon	7573237	7573520	.	+	.	transcript_id "file_1_file_1_jg10480.t1"; gene_id "file_1_file_1_jg10480";
dsanSTOCAGO1482_1	AUGUSTUS	intron	7573521	7573575	.	+	.	transcript_id "file_1_file_1_jg10480.t1"; gene_id "file_1_file_1_jg10480";
dsanSTOCAGO1482_1	AUGUSTUS	CDS	7573576	7573749	1	+	0	transcript_id "file_1_file_1_jg10480.t1"; gene_id "file_1_file_1_jg10480";
dsanSTOCAGO1482_1	AUGUSTUS	exon	7573576	7573749	.	+	.	transcript_id "file_1_file_1_jg10480.t1"; gene_id "file_1_file_1_jg10480";
dsanSTOCAGO1482_1	AUGUSTUS	intron	7573750	7573806	.	+	.	transcript_id "file_1_file_1_jg10480.t1"; gene_id "file_1_file_1_jg10480";
dsanSTOCAGO1482_1	AUGUSTUS	CDS	7573807	7575660	1	+	0	transcript_id "file_1_file_1_jg10480.t1"; gene_id "file_1_file_1_jg10480";
dsanSTOCAGO1482_1	AUGUSTUS	exon	7573807	7575660	.	+	.	transcript_id "file_1_file_1_jg10480.t1"; gene_id "file_1_file_1_jg10480";
dsanSTOCAGO1482_1	AUGUSTUS	intron	7575661	7575795	.	+	.	transcript_id "file_1_file_1_jg10480.t1"; gene_id "file_1_file_1_jg10480";
dsanSTOCAGO1482_1	AUGUSTUS	transcript	7572595	7575870	.	+	.	transcript_id "file_1_file_1_jg10480.t1"; gene_id "file_1_file_1_jg10480"
dsanSTOCAGO1482_1	AUGUSTUS	gene	7572595	7575870	.	+	.	jg10480
dsanSTOCAGO1482_1	AUGUSTUS	CDS	7575796	7575870	1	+	0	transcript_id "file_1_file_1_jg10480.t1"; gene_id "file_1_file_1_jg10480";
dsanSTOCAGO1482_1	AUGUSTUS	exon	7575796	7575870	.	+	.	transcript_id "file_1_file_1_jg10480.t1"; gene_id "file_1_file_1_jg10480";
dsanSTOCAGO1482_1	AUGUSTUS	stop_codon	7575868	7575870	.	+	0	transcript_id "file_1_file_1_jg10480.t1"; gene_id "file_1_file_1_jg10480";
dsanSTOCAGO1482_3	AUGUSTUS	stop_codon	9627008	9627010	.	-	0	transcript_id "file_1_file_1_jg3665.t3"; gene_id "file_1_file_1_jg3665";
dsanSTOCAGO1482_3	AUGUSTUS	CDS	9627008	9628272	1	-	2	transcript_id "file_1_file_1_jg3665.t3"; gene_id "file_1_file_1_jg3665";
dsanSTOCAGO1482_3	AUGUSTUS	exon	9627008	9628272	.	-	.	transcript_id "file_1_file_1_jg3665.t3"; gene_id "file_1_file_1_jg3665";
dsanSTOCAGO1482_3	AUGUSTUS	intron	9628273	9630129	.	-	.	transcript_id "file_1_file_1_jg3665.t3"; gene_id "file_1_file_1_jg3665";
dsanSTOCAGO1482_3	AUGUSTUS	CDS	9630130	9630243	1	-	2	transcript_id "file_1_file_1_jg3665.t3"; gene_id "file_1_file_1_jg3665";
dsanSTOCAGO1482_3	AUGUSTUS	exon	9630130	9630243	.	-	.	transcript_id "file_1_file_1_jg3665.t3"; gene_id "file_1_file_1_jg3665";
dsanSTOCAGO1482_3	AUGUSTUS	intron	9630244	9631276	.	-	.	transcript_id "file_1_file_1_jg3665.t3"; gene_id "file_1_file_1_jg3665";
dsanSTOCAGO1482_3	AUGUSTUS	CDS	9631277	9631866	1	-	1	transcript_id "file_1_file_1_jg3665.t3"; gene_id "file_1_file_1_jg3665";
dsanSTOCAGO1482_3	AUGUSTUS	exon	9631277	9631866	.	-	.	transcript_id "file_1_file_1_jg3665.t3"; gene_id "file_1_file_1_jg3665";
dsanSTOCAGO1482_3	AUGUSTUS	intron	9631867	9636311	.	-	.	transcript_id "file_1_file_1_jg3665.t3"; gene_id "file_1_file_1_jg3665";
dsanSTOCAGO1482_3	AUGUSTUS	CDS	9636312	9637917	1	-	2	transcript_id "file_1_file_1_jg3665.t3"; gene_id "file_1_file_1_jg3665";
dsanSTOCAGO1482_3	AUGUSTUS	exon	9636312	9637917	.	-	.	transcript_id "file_1_file_1_jg3665.t3"; gene_id "file_1_file_1_jg3665";
dsanSTOCAGO1482_3	AUGUSTUS	intron	9637918	9638316	.	-	.	transcript_id "file_1_file_1_jg3665.t3"; gene_id "file_1_file_1_jg3665";
dsanSTOCAGO1482_3	AUGUSTUS	CDS	9638317	9638416	1	-	0	transcript_id "file_1_file_1_jg3665.t3"; gene_id "file_1_file_1_jg3665";
dsanSTOCAGO1482_3	AUGUSTUS	exon	9638317	9638416	.	-	.	transcript_id "file_1_file_1_jg3665.t3"; gene_id "file_1_file_1_jg3665";
dsanSTOCAGO1482_3	AUGUSTUS	intron	9638417	9638555	.	-	.	transcript_id "file_1_file_1_jg3665.t3"; gene_id "file_1_file_1_jg3665";
dsanSTOCAGO1482_3	AUGUSTUS	CDS	9638556	9639016	1	-	2	transcript_id "file_1_file_1_jg3665.t3"; gene_id "file_1_file_1_jg3665";
dsanSTOCAGO1482_3	AUGUSTUS	exon	9638556	9639016	.	-	.	transcript_id "file_1_file_1_jg3665.t3"; gene_id "file_1_file_1_jg3665";
dsanSTOCAGO1482_3	AUGUSTUS	intron	9639017	9639669	.	-	.	transcript_id "file_1_file_1_jg3665.t3"; gene_id "file_1_file_1_jg3665";
dsanSTOCAGO1482_3	AUGUSTUS	CDS	9639670	9639921	0.34	-	2	transcript_id "file_1_file_1_jg3665.t3"; gene_id "file_1_file_1_jg3665";
dsanSTOCAGO1482_3	AUGUSTUS	exon	9639670	9639921	.	-	.	transcript_id "file_1_file_1_jg3665.t3"; gene_id "file_1_file_1_jg3665";
dsanSTOCAGO1482_3	AUGUSTUS	intron	9639922	9642877	.	-	.	transcript_id "file_1_file_1_jg3665.t3"; gene_id "file_1_file_1_jg3665";
dsanSTOCAGO1482_3	AUGUSTUS	CDS	9642878	9643206	1	-	1	transcript_id "file_1_file_1_jg3665.t3"; gene_id "file_1_file_1_jg3665";
dsanSTOCAGO1482_3	AUGUSTUS	exon	9642878	9643206	.	-	.	transcript_id "file_1_file_1_jg3665.t3"; gene_id "file_1_file_1_jg3665";
dsanSTOCAGO1482_3	AUGUSTUS	intron	9643207	9646645	.	-	.	transcript_id "file_1_file_1_jg3665.t3"; gene_id "file_1_file_1_jg3665";
dsanSTOCAGO1482_3	AUGUSTUS	CDS	9646646	9648308	1	-	2	transcript_id "file_1_file_1_jg3665.t3"; gene_id "file_1_file_1_jg3665";
dsanSTOCAGO1482_3	AUGUSTUS	exon	9646646	9648308	.	-	.	transcript_id "file_1_file_1_jg3665.t3"; gene_id "file_1_file_1_jg3665";
dsanSTOCAGO1482_3	AUGUSTUS	intron	9648309	9653757	.	-	.	transcript_id "file_1_file_1_jg3665.t3"; gene_id "file_1_file_1_jg3665";
dsanSTOCAGO1482_3	AUGUSTUS	transcript	9627008	9653884	.	-	.	transcript_id "file_1_file_1_jg3665.t3"; gene_id "file_1_file_1_jg3665"
dsanSTOCAGO1482_3	AUGUSTUS	CDS	9653758	9653884	1	-	0	transcript_id "file_1_file_1_jg3665.t3"; gene_id "file_1_file_1_jg3665";
dsanSTOCAGO1482_3	AUGUSTUS	exon	9653758	9653884	.	-	.	transcript_id "file_1_file_1_jg3665.t3"; gene_id "file_1_file_1_jg3665";
dsanSTOCAGO1482_3	AUGUSTUS	start_codon	9653882	9653884	.	-	0	transcript_id "file_1_file_1_jg3665.t3"; gene_id "file_1_file_1_jg3665";
dsanSTOCAGO1482_4	AUGUSTUS	stop_codon	25023542	25023544	.	-	0	transcript_id "file_1_file_1_jg8514.t1"; gene_id "file_1_file_1_jg8514";
dsanSTOCAGO1482_4	AUGUSTUS	CDS	25023542	25023572	1	-	1	transcript_id "file_1_file_1_jg8514.t1"; gene_id "file_1_file_1_jg8514";
dsanSTOCAGO1482_4	AUGUSTUS	exon	25023542	25023572	.	-	.	transcript_id "file_1_file_1_jg8514.t1"; gene_id "file_1_file_1_jg8514";
dsanSTOCAGO1482_4	AUGUSTUS	intron	25023573	25024199	.	-	.	transcript_id "file_1_file_1_jg8514.t1"; gene_id "file_1_file_1_jg8514";
dsanSTOCAGO1482_4	AUGUSTUS	CDS	25024200	25024275	1	-	2	transcript_id "file_1_file_1_jg8514.t1"; gene_id "file_1_file_1_jg8514";
dsanSTOCAGO1482_4	AUGUSTUS	exon	25024200	25024275	.	-	.	transcript_id "file_1_file_1_jg8514.t1"; gene_id "file_1_file_1_jg8514";
dsanSTOCAGO1482_4	AUGUSTUS	intron	25024276	25024339	.	-	.	transcript_id "file_1_file_1_jg8514.t1"; gene_id "file_1_file_1_jg8514";
dsanSTOCAGO1482_4	AUGUSTUS	CDS	25024340	25024526	1	-	0	transcript_id "file_1_file_1_jg8514.t1"; gene_id "file_1_file_1_jg8514";
dsanSTOCAGO1482_4	AUGUSTUS	exon	25024340	25024526	.	-	.	transcript_id "file_1_file_1_jg8514.t1"; gene_id "file_1_file_1_jg8514";
dsanSTOCAGO1482_4	AUGUSTUS	intron	25024527	25024587	.	-	.	transcript_id "file_1_file_1_jg8514.t1"; gene_id "file_1_file_1_jg8514";
dsanSTOCAGO1482_4	AUGUSTUS	CDS	25024588	25025367	1	-	0	transcript_id "file_1_file_1_jg8514.t1"; gene_id "file_1_file_1_jg8514";
dsanSTOCAGO1482_4	AUGUSTUS	exon	25024588	25025367	.	-	.	transcript_id "file_1_file_1_jg8514.t1"; gene_id "file_1_file_1_jg8514";
dsanSTOCAGO1482_4	AUGUSTUS	intron	25025368	25025434	.	-	.	transcript_id "file_1_file_1_jg8514.t1"; gene_id "file_1_file_1_jg8514";
dsanSTOCAGO1482_4	AUGUSTUS	CDS	25025435	25025512	1	-	0	transcript_id "file_1_file_1_jg8514.t1"; gene_id "file_1_file_1_jg8514";
dsanSTOCAGO1482_4	AUGUSTUS	exon	25025435	25025512	.	-	.	transcript_id "file_1_file_1_jg8514.t1"; gene_id "file_1_file_1_jg8514";
dsanSTOCAGO1482_4	AUGUSTUS	intron	25025513	25025609	.	-	.	transcript_id "file_1_file_1_jg8514.t1"; gene_id "file_1_file_1_jg8514";
dsanSTOCAGO1482_4	AUGUSTUS	transcript	25023542	25025666	.	-	.	transcript_id "file_1_file_1_jg8514.t1"; gene_id "file_1_file_1_jg8514"
dsanSTOCAGO1482_4	AUGUSTUS	gene	25023542	25025666	.	-	.	jg8514
dsanSTOCAGO1482_4	AUGUSTUS	CDS	25025610	25025666	1	-	0	transcript_id "file_1_file_1_jg8514.t1"; gene_id "file_1_file_1_jg8514";
dsanSTOCAGO1482_4	AUGUSTUS	exon	25025610	25025666	.	-	.	transcript_id "file_1_file_1_jg8514.t1"; gene_id "file_1_file_1_jg8514";
dsanSTOCAGO1482_4	AUGUSTUS	start_codon	25025664	25025666	.	-	0	transcript_id "file_1_file_1_jg8514.t1"; gene_id "file_1_file_1_jg8514";
dsanSTOCAGO1482_0	GeneMark.hmm	stop_codon	14408459	14408461	.	-	0	gene_id "file_1_file_2_1851_g"; transcript_id "file_1_file_2_1851_t"; count "file_1_file_2_1_1";
dsanSTOCAGO1482_0	GeneMark.hmm	CDS	14408459	14408805	.	-	2	gene_id "file_1_file_2_1851_g"; transcript_id "file_1_file_2_1851_t"; evidence "file_1_file_2_1_1"; cds_type "file_1_file_2_Terminal"; count "file_1_file_2_9_9"; anchored "file_1_file_2_1_1";
dsanSTOCAGO1482_0	GeneMark.hmm	exon	14408459	14408805	0	-	.	gene_id "file_1_file_2_1851_g"; transcript_id "file_1_file_2_1851_t"; evidence "file_1_file_2_1_1"; cds_type "file_1_file_2_Terminal"; count "file_1_file_2_9_9"; anchored "file_1_file_2_1_1";
dsanSTOCAGO1482_0	GeneMark.hmm	CDS	14408871	14409031	.	-	1	gene_id "file_1_file_2_1851_g"; transcript_id "file_1_file_2_1851_t"; evidence "file_1_file_2_1_1"; cds_type "file_1_file_2_Internal"; count "file_1_file_2_8_9"; anchored "file_1_file_2_1_1";
dsanSTOCAGO1482_0	GeneMark.hmm	exon	14408871	14409031	0	-	.	gene_id "file_1_file_2_1851_g"; transcript_id "file_1_file_2_1851_t"; evidence "file_1_file_2_1_1"; cds_type "file_1_file_2_Internal"; count "file_1_file_2_8_9"; anchored "file_1_file_2_1_1";
dsanSTOCAGO1482_0	GeneMark.hmm	CDS	14409091	14409285	.	-	1	gene_id "file_1_file_2_1851_g"; transcript_id "file_1_file_2_1851_t"; evidence "file_1_file_2_1_1"; cds_type "file_1_file_2_Internal"; count "file_1_file_2_7_9"; anchored "file_1_file_2_1_1";
dsanSTOCAGO1482_0	GeneMark.hmm	exon	14409091	14409285	0	-	.	gene_id "file_1_file_2_1851_g"; transcript_id "file_1_file_2_1851_t"; evidence "file_1_file_2_1_1"; cds_type "file_1_file_2_Internal"; count "file_1_file_2_7_9"; anchored "file_1_file_2_1_1";
dsanSTOCAGO1482_0	GeneMark.hmm	CDS	14409351	14410517	.	-	1	gene_id "file_1_file_2_1851_g"; transcript_id "file_1_file_2_1851_t"; evidence "file_1_file_2_1_1"; cds_type "file_1_file_2_Internal"; count "file_1_file_2_6_9"; anchored "file_1_file_2_1_1";
dsanSTOCAGO1482_0	GeneMark.hmm	exon	14409351	14410517	0	-	.	gene_id "file_1_file_2_1851_g"; transcript_id "file_1_file_2_1851_t"; evidence "file_1_file_2_1_1"; cds_type "file_1_file_2_Internal"; count "file_1_file_2_6_9"; anchored "file_1_file_2_1_1";
dsanSTOCAGO1482_0	GeneMark.hmm	CDS	14410601	14411176	.	-	1	gene_id "file_1_file_2_1851_g"; transcript_id "file_1_file_2_1851_t"; evidence "file_1_file_2_1_1"; cds_type "file_1_file_2_Internal"; count "file_1_file_2_5_9"; anchored "file_1_file_2_1_1";
dsanSTOCAGO1482_0	GeneMark.hmm	exon	14410601	14411176	0	-	.	gene_id "file_1_file_2_1851_g"; transcript_id "file_1_file_2_1851_t"; evidence "file_1_file_2_1_1"; cds_type "file_1_file_2_Internal"; count "file_1_file_2_5_9"; anchored "file_1_file_2_1_1";
dsanSTOCAGO1482_0	GeneMark.hmm	CDS	14411541	14411626	.	-	0	gene_id "file_1_file_2_1851_g"; transcript_id "file_1_file_2_1851_t"; evidence "file_1_file_2_1_1"; cds_type "file_1_file_2_Internal"; count "file_1_file_2_4_9"; anchored "file_1_file_2_1_1";
dsanSTOCAGO1482_0	GeneMark.hmm	exon	14411541	14411626	0	-	.	gene_id "file_1_file_2_1851_g"; transcript_id "file_1_file_2_1851_t"; evidence "file_1_file_2_1_1"; cds_type "file_1_file_2_Internal"; count "file_1_file_2_4_9"; anchored "file_1_file_2_1_1";
dsanSTOCAGO1482_0	GeneMark.hmm	CDS	14411697	14411791	.	-	2	gene_id "file_1_file_2_1851_g"; transcript_id "file_1_file_2_1851_t"; evidence "file_1_file_2_1_1"; cds_type "file_1_file_2_Internal"; count "file_1_file_2_3_9"; anchored "file_1_file_2_1_1";
dsanSTOCAGO1482_0	GeneMark.hmm	exon	14411697	14411791	0	-	.	gene_id "file_1_file_2_1851_g"; transcript_id "file_1_file_2_1851_t"; evidence "file_1_file_2_1_1"; cds_type "file_1_file_2_Internal"; count "file_1_file_2_3_9"; anchored "file_1_file_2_1_1";
dsanSTOCAGO1482_0	GeneMark.hmm	CDS	14411849	14412062	.	-	0	gene_id "file_1_file_2_1851_g"; transcript_id "file_1_file_2_1851_t"; evidence "file_1_file_2_1_1"; cds_type "file_1_file_2_Internal"; count "file_1_file_2_2_9"; anchored "file_1_file_2_1_1";
dsanSTOCAGO1482_0	GeneMark.hmm	exon	14411849	14412062	0	-	.	gene_id "file_1_file_2_1851_g"; transcript_id "file_1_file_2_1851_t"; evidence "file_1_file_2_1_1"; cds_type "file_1_file_2_Internal"; count "file_1_file_2_2_9"; anchored "file_1_file_2_1_1";
dsanSTOCAGO1482_0	GeneMark.hmm	CDS	14419016	14419135	.	-	0	gene_id "file_1_file_2_1851_g"; transcript_id "file_1_file_2_1851_t"; evidence "file_1_file_2_1_1"; cds_type "file_1_file_2_Initial"; count "file_1_file_2_1_9"; anchored "file_1_file_2_1_1";
dsanSTOCAGO1482_0	GeneMark.hmm	exon	14419016	14419135	0	-	.	gene_id "file_1_file_2_1851_g"; transcript_id "file_1_file_2_1851_t"; evidence "file_1_file_2_1_1"; cds_type "file_1_file_2_Initial"; count "file_1_file_2_1_9"; anchored "file_1_file_2_1_1";
dsanSTOCAGO1482_0	GeneMark.hmm	start_codon	14419133	14419135	.	-	0	gene_id "file_1_file_2_1851_g"; transcript_id "file_1_file_2_1851_t"; count "file_1_file_2_1_1";
dsanSTOCAGO1482_2	AUGUSTUS	stop_codon	15301825	15301827	.	-	0	transcript_id "file_1_file_1_jg14261.t1"; gene_id "file_1_file_1_jg14261";
dsanSTOCAGO1482_2	AUGUSTUS	CDS	15301825	15301999	1	-	1	transcript_id "file_1_file_1_jg14261.t1"; gene_id "file_1_file_1_jg14261";
dsanSTOCAGO1482_2	AUGUSTUS	exon	15301825	15301999	.	-	.	transcript_id "file_1_file_1_jg14261.t1"; gene_id "file_1_file_1_jg14261";
dsanSTOCAGO1482_2	AUGUSTUS	intron	15302000	15302061	.	-	.	transcript_id "file_1_file_1_jg14261.t1"; gene_id "file_1_file_1_jg14261";
dsanSTOCAGO1482_2	AUGUSTUS	CDS	15302062	15302355	1	-	1	transcript_id "file_1_file_1_jg14261.t1"; gene_id "file_1_file_1_jg14261";
dsanSTOCAGO1482_2	AUGUSTUS	exon	15302062	15302355	.	-	.	transcript_id "file_1_file_1_jg14261.t1"; gene_id "file_1_file_1_jg14261";
dsanSTOCAGO1482_2	AUGUSTUS	intron	15302356	15302413	.	-	.	transcript_id "file_1_file_1_jg14261.t1"; gene_id "file_1_file_1_jg14261";
dsanSTOCAGO1482_2	AUGUSTUS	CDS	15302414	15302593	1	-	1	transcript_id "file_1_file_1_jg14261.t1"; gene_id "file_1_file_1_jg14261";
dsanSTOCAGO1482_2	AUGUSTUS	exon	15302414	15302593	.	-	.	transcript_id "file_1_file_1_jg14261.t1"; gene_id "file_1_file_1_jg14261";
dsanSTOCAGO1482_2	AUGUSTUS	intron	15302594	15302659	.	-	.	transcript_id "file_1_file_1_jg14261.t1"; gene_id "file_1_file_1_jg14261";
dsanSTOCAGO1482_2	AUGUSTUS	CDS	15302660	15304310	1	-	2	transcript_id "file_1_file_1_jg14261.t1"; gene_id "file_1_file_1_jg14261";
dsanSTOCAGO1482_2	AUGUSTUS	exon	15302660	15304310	.	-	.	transcript_id "file_1_file_1_jg14261.t1"; gene_id "file_1_file_1_jg14261";
dsanSTOCAGO1482_2	AUGUSTUS	intron	15304311	15304461	.	-	.	transcript_id "file_1_file_1_jg14261.t1"; gene_id "file_1_file_1_jg14261";
dsanSTOCAGO1482_2	AUGUSTUS	CDS	15304462	15304570	1	-	0	transcript_id "file_1_file_1_jg14261.t1"; gene_id "file_1_file_1_jg14261";
dsanSTOCAGO1482_2	AUGUSTUS	exon	15304462	15304570	.	-	.	transcript_id "file_1_file_1_jg14261.t1"; gene_id "file_1_file_1_jg14261";
dsanSTOCAGO1482_2	AUGUSTUS	intron	15304571	15304641	.	-	.	transcript_id "file_1_file_1_jg14261.t1"; gene_id "file_1_file_1_jg14261";
dsanSTOCAGO1482_2	AUGUSTUS	transcript	15301825	15304755	.	-	.	transcript_id "file_1_file_1_jg14261.t1"; gene_id "file_1_file_1_jg14261"
dsanSTOCAGO1482_2	AUGUSTUS	gene	15301825	15304755	.	-	.	jg14261
dsanSTOCAGO1482_2	AUGUSTUS	CDS	15304642	15304755	1	-	0	transcript_id "file_1_file_1_jg14261.t1"; gene_id "file_1_file_1_jg14261";
dsanSTOCAGO1482_2	AUGUSTUS	exon	15304642	15304755	.	-	.	transcript_id "file_1_file_1_jg14261.t1"; gene_id "file_1_file_1_jg14261";
dsanSTOCAGO1482_2	AUGUSTUS	start_codon	15304753	15304755	.	-	0	transcript_id "file_1_file_1_jg14261.t1"; gene_id "file_1_file_1_jg14261";
dsanSTOCAGO1482_4	AUGUSTUS	stop_codon	20003802	20003804	.	-	0	transcript_id "file_1_file_1_jg7894.t2"; gene_id "file_1_file_1_jg7894";
dsanSTOCAGO1482_4	AUGUSTUS	CDS	20003802	20004159	1	-	1	transcript_id "file_1_file_1_jg7894.t2"; gene_id "file_1_file_1_jg7894";
dsanSTOCAGO1482_4	AUGUSTUS	exon	20003802	20004159	.	-	.	transcript_id "file_1_file_1_jg7894.t2"; gene_id "file_1_file_1_jg7894";
dsanSTOCAGO1482_4	AUGUSTUS	intron	20004160	20004221	.	-	.	transcript_id "file_1_file_1_jg7894.t2"; gene_id "file_1_file_1_jg7894";
dsanSTOCAGO1482_4	AUGUSTUS	CDS	20004222	20004607	1	-	0	transcript_id "file_1_file_1_jg7894.t2"; gene_id "file_1_file_1_jg7894";
dsanSTOCAGO1482_4	AUGUSTUS	exon	20004222	20004607	.	-	.	transcript_id "file_1_file_1_jg7894.t2"; gene_id "file_1_file_1_jg7894";
dsanSTOCAGO1482_4	AUGUSTUS	intron	20004608	20004663	.	-	.	transcript_id "file_1_file_1_jg7894.t2"; gene_id "file_1_file_1_jg7894";
dsanSTOCAGO1482_4	AUGUSTUS	CDS	20004664	20004844	1	-	1	transcript_id "file_1_file_1_jg7894.t2"; gene_id "file_1_file_1_jg7894";
dsanSTOCAGO1482_4	AUGUSTUS	exon	20004664	20004844	.	-	.	transcript_id "file_1_file_1_jg7894.t2"; gene_id "file_1_file_1_jg7894";
dsanSTOCAGO1482_4	AUGUSTUS	intron	20004845	20004906	.	-	.	transcript_id "file_1_file_1_jg7894.t2"; gene_id "file_1_file_1_jg7894";
dsanSTOCAGO1482_4	AUGUSTUS	CDS	20004907	20005607	1	-	0	transcript_id "file_1_file_1_jg7894.t2"; gene_id "file_1_file_1_jg7894";
dsanSTOCAGO1482_4	AUGUSTUS	exon	20004907	20005607	.	-	.	transcript_id "file_1_file_1_jg7894.t2"; gene_id "file_1_file_1_jg7894";
dsanSTOCAGO1482_4	AUGUSTUS	intron	20005608	20005955	.	-	.	transcript_id "file_1_file_1_jg7894.t2"; gene_id "file_1_file_1_jg7894";
dsanSTOCAGO1482_4	AUGUSTUS	CDS	20005956	20006184	1	-	1	transcript_id "file_1_file_1_jg7894.t2"; gene_id "file_1_file_1_jg7894";
dsanSTOCAGO1482_4	AUGUSTUS	exon	20005956	20006184	.	-	.	transcript_id "file_1_file_1_jg7894.t2"; gene_id "file_1_file_1_jg7894";
dsanSTOCAGO1482_4	AUGUSTUS	intron	20006185	20006272	.	-	.	transcript_id "file_1_file_1_jg7894.t2"; gene_id "file_1_file_1_jg7894";
dsanSTOCAGO1482_4	AUGUSTUS	CDS	20006273	20006409	1	-	0	transcript_id "file_1_file_1_jg7894.t2"; gene_id "file_1_file_1_jg7894";
dsanSTOCAGO1482_4	AUGUSTUS	exon	20006273	20006409	.	-	.	transcript_id "file_1_file_1_jg7894.t2"; gene_id "file_1_file_1_jg7894";
dsanSTOCAGO1482_4	AUGUSTUS	intron	20006410	20007059	.	-	.	transcript_id "file_1_file_1_jg7894.t2"; gene_id "file_1_file_1_jg7894";
dsanSTOCAGO1482_4	AUGUSTUS	CDS	20007060	20007556	1	-	2	transcript_id "file_1_file_1_jg7894.t2"; gene_id "file_1_file_1_jg7894";
dsanSTOCAGO1482_4	AUGUSTUS	exon	20007060	20007556	.	-	.	transcript_id "file_1_file_1_jg7894.t2"; gene_id "file_1_file_1_jg7894";
dsanSTOCAGO1482_4	AUGUSTUS	intron	20007557	20008511	.	-	.	transcript_id "file_1_file_1_jg7894.t2"; gene_id "file_1_file_1_jg7894";
dsanSTOCAGO1482_4	AUGUSTUS	CDS	20008512	20008746	1	-	0	transcript_id "file_1_file_1_jg7894.t2"; gene_id "file_1_file_1_jg7894";
dsanSTOCAGO1482_4	AUGUSTUS	exon	20008512	20008746	.	-	.	transcript_id "file_1_file_1_jg7894.t2"; gene_id "file_1_file_1_jg7894";
dsanSTOCAGO1482_4	AUGUSTUS	intron	20008747	20017556	.	-	.	transcript_id "file_1_file_1_jg7894.t2"; gene_id "file_1_file_1_jg7894";
dsanSTOCAGO1482_4	AUGUSTUS	transcript	20003802	20017574	.	-	.	transcript_id "file_1_file_1_jg7894.t2"; gene_id "file_1_file_1_jg7894"
dsanSTOCAGO1482_4	AUGUSTUS	gene	20003802	20017574	.	-	.	jg7894
dsanSTOCAGO1482_4	AUGUSTUS	CDS	20017557	20017574	1	-	0	transcript_id "file_1_file_1_jg7894.t2"; gene_id "file_1_file_1_jg7894";
dsanSTOCAGO1482_4	AUGUSTUS	exon	20017557	20017574	.	-	.	transcript_id "file_1_file_1_jg7894.t2"; gene_id "file_1_file_1_jg7894";
dsanSTOCAGO1482_4	AUGUSTUS	start_codon	20017572	20017574	.	-	0	transcript_id "file_1_file_1_jg7894.t2"; gene_id "file_1_file_1_jg7894";
dsanSTOCAGO1482_3	AUGUSTUS	start_codon	18403907	18403909	.	+	0	transcript_id "file_1_file_1_jg4690.t1"; gene_id "file_1_file_1_jg4690";
dsanSTOCAGO1482_3	AUGUSTUS	CDS	18403907	18404237	1	+	0	transcript_id "file_1_file_1_jg4690.t1"; gene_id "file_1_file_1_jg4690";
dsanSTOCAGO1482_3	AUGUSTUS	exon	18403907	18404237	.	+	.	transcript_id "file_1_file_1_jg4690.t1"; gene_id "file_1_file_1_jg4690";
dsanSTOCAGO1482_3	AUGUSTUS	intron	18404238	18404287	.	+	.	transcript_id "file_1_file_1_jg4690.t1"; gene_id "file_1_file_1_jg4690";
dsanSTOCAGO1482_3	AUGUSTUS	CDS	18404288	18404332	0.84	+	2	transcript_id "file_1_file_1_jg4690.t1"; gene_id "file_1_file_1_jg4690";
dsanSTOCAGO1482_3	AUGUSTUS	exon	18404288	18404332	.	+	.	transcript_id "file_1_file_1_jg4690.t1"; gene_id "file_1_file_1_jg4690";
dsanSTOCAGO1482_3	AUGUSTUS	intron	18404333	18405692	.	+	.	transcript_id "file_1_file_1_jg4690.t1"; gene_id "file_1_file_1_jg4690";
dsanSTOCAGO1482_3	AUGUSTUS	transcript	18403907	18406153	.	+	.	transcript_id "file_1_file_1_jg4690.t1"; gene_id "file_1_file_1_jg4690"
dsanSTOCAGO1482_3	AUGUSTUS	gene	18403907	18406153	.	+	.	jg4690
dsanSTOCAGO1482_3	AUGUSTUS	CDS	18405693	18406153	1	+	2	transcript_id "file_1_file_1_jg4690.t1"; gene_id "file_1_file_1_jg4690";
dsanSTOCAGO1482_3	AUGUSTUS	exon	18405693	18406153	.	+	.	transcript_id "file_1_file_1_jg4690.t1"; gene_id "file_1_file_1_jg4690";
dsanSTOCAGO1482_3	AUGUSTUS	stop_codon	18406151	18406153	.	+	0	transcript_id "file_1_file_1_jg4690.t1"; gene_id "file_1_file_1_jg4690";
dsanSTOCAGO1482_2	AUGUSTUS	start_codon	8079184	8079186	.	+	0	transcript_id "file_1_file_1_jg13269.t1"; gene_id "file_1_file_1_jg13269";
dsanSTOCAGO1482_2	AUGUSTUS	CDS	8079184	8079370	1	+	0	transcript_id "file_1_file_1_jg13269.t1"; gene_id "file_1_file_1_jg13269";
dsanSTOCAGO1482_2	AUGUSTUS	exon	8079184	8079370	.	+	.	transcript_id "file_1_file_1_jg13269.t1"; gene_id "file_1_file_1_jg13269";
dsanSTOCAGO1482_2	AUGUSTUS	intron	8079371	8079454	.	+	.	transcript_id "file_1_file_1_jg13269.t1"; gene_id "file_1_file_1_jg13269";
dsanSTOCAGO1482_2	AUGUSTUS	CDS	8079455	8079612	1	+	2	transcript_id "file_1_file_1_jg13269.t1"; gene_id "file_1_file_1_jg13269";
dsanSTOCAGO1482_2	AUGUSTUS	exon	8079455	8079612	.	+	.	transcript_id "file_1_file_1_jg13269.t1"; gene_id "file_1_file_1_jg13269";
dsanSTOCAGO1482_2	AUGUSTUS	intron	8079613	8079892	.	+	.	transcript_id "file_1_file_1_jg13269.t1"; gene_id "file_1_file_1_jg13269";
dsanSTOCAGO1482_2	AUGUSTUS	CDS	8079893	8080001	1	+	0	transcript_id "file_1_file_1_jg13269.t1"; gene_id "file_1_file_1_jg13269";
dsanSTOCAGO1482_2	AUGUSTUS	exon	8079893	8080001	.	+	.	transcript_id "file_1_file_1_jg13269.t1"; gene_id "file_1_file_1_jg13269";
dsanSTOCAGO1482_2	AUGUSTUS	intron	8080002	8080079	.	+	.	transcript_id "file_1_file_1_jg13269.t1"; gene_id "file_1_file_1_jg13269";
dsanSTOCAGO1482_2	AUGUSTUS	CDS	8080080	8080517	1	+	2	transcript_id "file_1_file_1_jg13269.t1"; gene_id "file_1_file_1_jg13269";
dsanSTOCAGO1482_2	AUGUSTUS	exon	8080080	8080517	.	+	.	transcript_id "file_1_file_1_jg13269.t1"; gene_id "file_1_file_1_jg13269";
dsanSTOCAGO1482_2	AUGUSTUS	intron	8080518	8080712	.	+	.	transcript_id "file_1_file_1_jg13269.t1"; gene_id "file_1_file_1_jg13269";
dsanSTOCAGO1482_2	AUGUSTUS	CDS	8080713	8080947	1	+	2	transcript_id "file_1_file_1_jg13269.t1"; gene_id "file_1_file_1_jg13269";
dsanSTOCAGO1482_2	AUGUSTUS	exon	8080713	8080947	.	+	.	transcript_id "file_1_file_1_jg13269.t1"; gene_id "file_1_file_1_jg13269";
dsanSTOCAGO1482_2	AUGUSTUS	intron	8080948	8081005	.	+	.	transcript_id "file_1_file_1_jg13269.t1"; gene_id "file_1_file_1_jg13269";
dsanSTOCAGO1482_2	AUGUSTUS	transcript	8079184	8081309	.	+	.	transcript_id "file_1_file_1_jg13269.t1"; gene_id "file_1_file_1_jg13269"
dsanSTOCAGO1482_2	AUGUSTUS	gene	8079184	8081309	.	+	.	jg13269
dsanSTOCAGO1482_2	AUGUSTUS	CDS	8081006	8081309	1	+	1	transcript_id "file_1_file_1_jg13269.t1"; gene_id "file_1_file_1_jg13269";
dsanSTOCAGO1482_2	AUGUSTUS	exon	8081006	8081309	.	+	.	transcript_id "file_1_file_1_jg13269.t1"; gene_id "file_1_file_1_jg13269";
dsanSTOCAGO1482_2	AUGUSTUS	stop_codon	8081307	8081309	.	+	0	transcript_id "file_1_file_1_jg13269.t1"; gene_id "file_1_file_1_jg13269";
dsanSTOCAGO1482_4	AUGUSTUS	stop_codon	22988119	22988121	.	-	0	transcript_id "file_1_file_1_jg8255.t1"; gene_id "file_1_file_1_jg8255";
dsanSTOCAGO1482_4	AUGUSTUS	CDS	22988119	22988280	0.97	-	0	transcript_id "file_1_file_1_jg8255.t1"; gene_id "file_1_file_1_jg8255";
dsanSTOCAGO1482_4	AUGUSTUS	exon	22988119	22988280	.	-	.	transcript_id "file_1_file_1_jg8255.t1"; gene_id "file_1_file_1_jg8255";
dsanSTOCAGO1482_4	AUGUSTUS	intron	22988281	22990974	.	-	.	transcript_id "file_1_file_1_jg8255.t1"; gene_id "file_1_file_1_jg8255";
dsanSTOCAGO1482_4	AUGUSTUS	CDS	22990975	22991152	0.86	-	1	transcript_id "file_1_file_1_jg8255.t1"; gene_id "file_1_file_1_jg8255";
dsanSTOCAGO1482_4	AUGUSTUS	exon	22990975	22991152	.	-	.	transcript_id "file_1_file_1_jg8255.t1"; gene_id "file_1_file_1_jg8255";
dsanSTOCAGO1482_4	AUGUSTUS	intron	22991153	22992054	.	-	.	transcript_id "file_1_file_1_jg8255.t1"; gene_id "file_1_file_1_jg8255";
dsanSTOCAGO1482_4	AUGUSTUS	transcript	22988119	22992140	.	-	.	transcript_id "file_1_file_1_jg8255.t1"; gene_id "file_1_file_1_jg8255"
dsanSTOCAGO1482_4	AUGUSTUS	gene	22988119	22992140	.	-	.	jg8255
dsanSTOCAGO1482_4	AUGUSTUS	CDS	22992055	22992140	0.47	-	0	transcript_id "file_1_file_1_jg8255.t1"; gene_id "file_1_file_1_jg8255";
dsanSTOCAGO1482_4	AUGUSTUS	exon	22992055	22992140	.	-	.	transcript_id "file_1_file_1_jg8255.t1"; gene_id "file_1_file_1_jg8255";
dsanSTOCAGO1482_4	AUGUSTUS	start_codon	22992138	22992140	.	-	0	transcript_id "file_1_file_1_jg8255.t1"; gene_id "file_1_file_1_jg8255";
dsanSTOCAGO1482_1	AUGUSTUS	start_codon	21440963	21440965	.	+	0	transcript_id "file_1_file_1_jg12363.t1"; gene_id "file_1_file_1_jg12363";
dsanSTOCAGO1482_1	AUGUSTUS	CDS	21440963	21442093	1	+	0	transcript_id "file_1_file_1_jg12363.t1"; gene_id "file_1_file_1_jg12363";
dsanSTOCAGO1482_1	AUGUSTUS	exon	21440963	21442093	.	+	.	transcript_id "file_1_file_1_jg12363.t1"; gene_id "file_1_file_1_jg12363";
dsanSTOCAGO1482_1	AUGUSTUS	transcript	21440963	21442093	.	+	.	transcript_id "file_1_file_1_jg12363.t1"; gene_id "file_1_file_1_jg12363"
dsanSTOCAGO1482_1	AUGUSTUS	gene	21440963	21442093	.	+	.	jg12363
dsanSTOCAGO1482_1	AUGUSTUS	stop_codon	21442091	21442093	.	+	0	transcript_id "file_1_file_1_jg12363.t1"; gene_id "file_1_file_1_jg12363";
dsanSTOCAGO1482_3	AUGUSTUS	start_codon	20891611	20891613	.	+	0	transcript_id "file_1_file_1_jg5064.t1"; gene_id "file_1_file_1_jg5064";
dsanSTOCAGO1482_3	AUGUSTUS	CDS	20891611	20891704	1	+	0	transcript_id "file_1_file_1_jg5064.t1"; gene_id "file_1_file_1_jg5064";
dsanSTOCAGO1482_3	AUGUSTUS	exon	20891611	20891704	.	+	.	transcript_id "file_1_file_1_jg5064.t1"; gene_id "file_1_file_1_jg5064";
dsanSTOCAGO1482_3	AUGUSTUS	intron	20891705	20892644	.	+	.	transcript_id "file_1_file_1_jg5064.t1"; gene_id "file_1_file_1_jg5064";
dsanSTOCAGO1482_3	AUGUSTUS	CDS	20892645	20892682	1	+	2	transcript_id "file_1_file_1_jg5064.t1"; gene_id "file_1_file_1_jg5064";
dsanSTOCAGO1482_3	AUGUSTUS	exon	20892645	20892682	.	+	.	transcript_id "file_1_file_1_jg5064.t1"; gene_id "file_1_file_1_jg5064";
dsanSTOCAGO1482_3	AUGUSTUS	intron	20892683	20892923	.	+	.	transcript_id "file_1_file_1_jg5064.t1"; gene_id "file_1_file_1_jg5064";
dsanSTOCAGO1482_3	AUGUSTUS	transcript	20891611	20894306	.	+	.	transcript_id "file_1_file_1_jg5064.t1"; gene_id "file_1_file_1_jg5064"
dsanSTOCAGO1482_3	AUGUSTUS	gene	20891611	20894306	.	+	.	jg5064
dsanSTOCAGO1482_3	AUGUSTUS	CDS	20892924	20894306	1	+	0	transcript_id "file_1_file_1_jg5064.t1"; gene_id "file_1_file_1_jg5064";
dsanSTOCAGO1482_3	AUGUSTUS	exon	20892924	20894306	.	+	.	transcript_id "file_1_file_1_jg5064.t1"; gene_id "file_1_file_1_jg5064";
dsanSTOCAGO1482_3	AUGUSTUS	stop_codon	20894304	20894306	.	+	0	transcript_id "file_1_file_1_jg5064.t1"; gene_id "file_1_file_1_jg5064";
dsanSTOCAGO1482_1	AUGUSTUS	start_codon	8364262	8364264	.	+	0	transcript_id "file_1_file_1_jg10553.t1"; gene_id "file_1_file_1_jg10553";
dsanSTOCAGO1482_1	AUGUSTUS	CDS	8364262	8364462	0.98	+	0	transcript_id "file_1_file_1_jg10553.t1"; gene_id "file_1_file_1_jg10553";
dsanSTOCAGO1482_1	AUGUSTUS	exon	8364262	8364462	.	+	.	transcript_id "file_1_file_1_jg10553.t1"; gene_id "file_1_file_1_jg10553";
dsanSTOCAGO1482_1	AUGUSTUS	transcript	8364262	8364462	.	+	.	transcript_id "file_1_file_1_jg10553.t1"; gene_id "file_1_file_1_jg10553"
dsanSTOCAGO1482_1	AUGUSTUS	gene	8364262	8364462	.	+	.	jg10553
dsanSTOCAGO1482_1	AUGUSTUS	stop_codon	8364460	8364462	.	+	0	transcript_id "file_1_file_1_jg10553.t1"; gene_id "file_1_file_1_jg10553";
dsanSTOCAGO1482_2	AUGUSTUS	start_codon	16477903	16477905	.	+	0	transcript_id "file_1_file_1_jg14451.t1"; gene_id "file_1_file_1_jg14451";
dsanSTOCAGO1482_2	AUGUSTUS	CDS	16477903	16477981	1	+	0	transcript_id "file_1_file_1_jg14451.t1"; gene_id "file_1_file_1_jg14451";
dsanSTOCAGO1482_2	AUGUSTUS	exon	16477903	16477981	.	+	.	transcript_id "file_1_file_1_jg14451.t1"; gene_id "file_1_file_1_jg14451";
dsanSTOCAGO1482_2	AUGUSTUS	intron	16477982	16478087	.	+	.	transcript_id "file_1_file_1_jg14451.t1"; gene_id "file_1_file_1_jg14451";
dsanSTOCAGO1482_2	AUGUSTUS	CDS	16478088	16478584	1	+	2	transcript_id "file_1_file_1_jg14451.t1"; gene_id "file_1_file_1_jg14451";
dsanSTOCAGO1482_2	AUGUSTUS	exon	16478088	16478584	.	+	.	transcript_id "file_1_file_1_jg14451.t1"; gene_id "file_1_file_1_jg14451";
dsanSTOCAGO1482_2	AUGUSTUS	intron	16478585	16478656	.	+	.	transcript_id "file_1_file_1_jg14451.t1"; gene_id "file_1_file_1_jg14451";
dsanSTOCAGO1482_2	AUGUSTUS	CDS	16478657	16479178	1	+	0	transcript_id "file_1_file_1_jg14451.t1"; gene_id "file_1_file_1_jg14451";
dsanSTOCAGO1482_2	AUGUSTUS	exon	16478657	16479178	.	+	.	transcript_id "file_1_file_1_jg14451.t1"; gene_id "file_1_file_1_jg14451";
dsanSTOCAGO1482_2	AUGUSTUS	intron	16479179	16479238	.	+	.	transcript_id "file_1_file_1_jg14451.t1"; gene_id "file_1_file_1_jg14451";
dsanSTOCAGO1482_2	AUGUSTUS	CDS	16479239	16480460	1	+	0	transcript_id "file_1_file_1_jg14451.t1"; gene_id "file_1_file_1_jg14451";
dsanSTOCAGO1482_2	AUGUSTUS	exon	16479239	16480460	.	+	.	transcript_id "file_1_file_1_jg14451.t1"; gene_id "file_1_file_1_jg14451";
dsanSTOCAGO1482_2	AUGUSTUS	intron	16480461	16480518	.	+	.	transcript_id "file_1_file_1_jg14451.t1"; gene_id "file_1_file_1_jg14451";
dsanSTOCAGO1482_2	AUGUSTUS	transcript	16477903	16481012	.	+	.	transcript_id "file_1_file_1_jg14451.t1"; gene_id "file_1_file_1_jg14451"
dsanSTOCAGO1482_2	AUGUSTUS	gene	16477903	16481012	.	+	.	jg14451
dsanSTOCAGO1482_2	AUGUSTUS	CDS	16480519	16481012	1	+	2	transcript_id "file_1_file_1_jg14451.t1"; gene_id "file_1_file_1_jg14451";
dsanSTOCAGO1482_2	AUGUSTUS	exon	16480519	16481012	.	+	.	transcript_id "file_1_file_1_jg14451.t1"; gene_id "file_1_file_1_jg14451";
dsanSTOCAGO1482_2	AUGUSTUS	stop_codon	16481010	16481012	.	+	0	transcript_id "file_1_file_1_jg14451.t1"; gene_id "file_1_file_1_jg14451";
dsanSTOCAGO1482_4	AUGUSTUS	stop_codon	12470837	12470839	.	-	0	transcript_id "file_1_file_1_jg6889.t1"; gene_id "file_1_file_1_jg6889";
dsanSTOCAGO1482_4	AUGUSTUS	CDS	12470837	12471046	1	-	0	transcript_id "file_1_file_1_jg6889.t1"; gene_id "file_1_file_1_jg6889";
dsanSTOCAGO1482_4	AUGUSTUS	exon	12470837	12471046	.	-	.	transcript_id "file_1_file_1_jg6889.t1"; gene_id "file_1_file_1_jg6889";
dsanSTOCAGO1482_4	AUGUSTUS	intron	12471047	12471790	.	-	.	transcript_id "file_1_file_1_jg6889.t1"; gene_id "file_1_file_1_jg6889";
dsanSTOCAGO1482_4	AUGUSTUS	transcript	12470837	12472447	.	-	.	transcript_id "file_1_file_1_jg6889.t1"; gene_id "file_1_file_1_jg6889"
dsanSTOCAGO1482_4	AUGUSTUS	gene	12470837	12472447	.	-	.	jg6889
dsanSTOCAGO1482_4	AUGUSTUS	CDS	12471791	12472447	0.83	-	0	transcript_id "file_1_file_1_jg6889.t1"; gene_id "file_1_file_1_jg6889";
dsanSTOCAGO1482_4	AUGUSTUS	exon	12471791	12472447	.	-	.	transcript_id "file_1_file_1_jg6889.t1"; gene_id "file_1_file_1_jg6889";
dsanSTOCAGO1482_4	AUGUSTUS	start_codon	12472445	12472447	.	-	0	transcript_id "file_1_file_1_jg6889.t1"; gene_id "file_1_file_1_jg6889";
dsanSTOCAGO1482_0	AUGUSTUS	stop_codon	7503501	7503503	.	-	0	transcript_id "file_1_file_1_jg885.t1"; gene_id "file_1_file_1_jg885";
dsanSTOCAGO1482_0	AUGUSTUS	CDS	7503501	7503926	1	-	0	transcript_id "file_1_file_1_jg885.t1"; gene_id "file_1_file_1_jg885";
dsanSTOCAGO1482_0	AUGUSTUS	exon	7503501	7503926	.	-	.	transcript_id "file_1_file_1_jg885.t1"; gene_id "file_1_file_1_jg885";
dsanSTOCAGO1482_0	AUGUSTUS	intron	7503927	7503982	.	-	.	transcript_id "file_1_file_1_jg885.t1"; gene_id "file_1_file_1_jg885";
dsanSTOCAGO1482_0	AUGUSTUS	transcript	7503501	7504117	.	-	.	transcript_id "file_1_file_1_jg885.t1"; gene_id "file_1_file_1_jg885"
dsanSTOCAGO1482_0	AUGUSTUS	gene	7503501	7504117	.	-	.	jg885
dsanSTOCAGO1482_0	AUGUSTUS	CDS	7503983	7504117	1	-	0	transcript_id "file_1_file_1_jg885.t1"; gene_id "file_1_file_1_jg885";
dsanSTOCAGO1482_0	AUGUSTUS	exon	7503983	7504117	.	-	.	transcript_id "file_1_file_1_jg885.t1"; gene_id "file_1_file_1_jg885";
dsanSTOCAGO1482_0	AUGUSTUS	start_codon	7504115	7504117	.	-	0	transcript_id "file_1_file_1_jg885.t1"; gene_id "file_1_file_1_jg885";
dsanSTOCAGO1482_4	AUGUSTUS	stop_codon	2992832	2992834	.	-	0	transcript_id "file_1_file_1_jg5706.t1"; gene_id "file_1_file_1_jg5706";
dsanSTOCAGO1482_4	AUGUSTUS	CDS	2992832	2992858	0.82	-	0	transcript_id "file_1_file_1_jg5706.t1"; gene_id "file_1_file_1_jg5706";
dsanSTOCAGO1482_4	AUGUSTUS	exon	2992832	2992858	.	-	.	transcript_id "file_1_file_1_jg5706.t1"; gene_id "file_1_file_1_jg5706";
dsanSTOCAGO1482_4	AUGUSTUS	intron	2992859	2992989	.	-	.	transcript_id "file_1_file_1_jg5706.t1"; gene_id "file_1_file_1_jg5706";
dsanSTOCAGO1482_4	AUGUSTUS	CDS	2992990	2993144	1	-	2	transcript_id "file_1_file_1_jg5706.t1"; gene_id "file_1_file_1_jg5706";
dsanSTOCAGO1482_4	AUGUSTUS	exon	2992990	2993144	.	-	.	transcript_id "file_1_file_1_jg5706.t1"; gene_id "file_1_file_1_jg5706";
dsanSTOCAGO1482_4	AUGUSTUS	intron	2993145	2993206	.	-	.	transcript_id "file_1_file_1_jg5706.t1"; gene_id "file_1_file_1_jg5706";
dsanSTOCAGO1482_4	AUGUSTUS	transcript	2992832	2993645	.	-	.	transcript_id "file_1_file_1_jg5706.t1"; gene_id "file_1_file_1_jg5706"
dsanSTOCAGO1482_4	AUGUSTUS	gene	2992832	2993645	.	-	.	jg5706
dsanSTOCAGO1482_4	AUGUSTUS	CDS	2993207	2993645	1	-	0	transcript_id "file_1_file_1_jg5706.t1"; gene_id "file_1_file_1_jg5706";
dsanSTOCAGO1482_4	AUGUSTUS	exon	2993207	2993645	.	-	.	transcript_id "file_1_file_1_jg5706.t1"; gene_id "file_1_file_1_jg5706";
dsanSTOCAGO1482_4	AUGUSTUS	start_codon	2993643	2993645	.	-	0	transcript_id "file_1_file_1_jg5706.t1"; gene_id "file_1_file_1_jg5706";
dsanSTOCAGO1482_4	AUGUSTUS	start_codon	16517326	16517328	.	+	0	transcript_id "file_1_file_1_jg7423.t1"; gene_id "file_1_file_1_jg7423";
dsanSTOCAGO1482_4	AUGUSTUS	CDS	16517326	16517671	1	+	0	transcript_id "file_1_file_1_jg7423.t1"; gene_id "file_1_file_1_jg7423";
dsanSTOCAGO1482_4	AUGUSTUS	exon	16517326	16517671	.	+	.	transcript_id "file_1_file_1_jg7423.t1"; gene_id "file_1_file_1_jg7423";
dsanSTOCAGO1482_4	AUGUSTUS	intron	16517672	16517727	.	+	.	transcript_id "file_1_file_1_jg7423.t1"; gene_id "file_1_file_1_jg7423";
dsanSTOCAGO1482_4	AUGUSTUS	transcript	16517326	16518368	.	+	.	transcript_id "file_1_file_1_jg7423.t1"; gene_id "file_1_file_1_jg7423"
dsanSTOCAGO1482_4	AUGUSTUS	gene	16517326	16518368	.	+	.	jg7423
dsanSTOCAGO1482_4	AUGUSTUS	CDS	16517728	16518368	1	+	2	transcript_id "file_1_file_1_jg7423.t1"; gene_id "file_1_file_1_jg7423";
dsanSTOCAGO1482_4	AUGUSTUS	exon	16517728	16518368	.	+	.	transcript_id "file_1_file_1_jg7423.t1"; gene_id "file_1_file_1_jg7423";
dsanSTOCAGO1482_4	AUGUSTUS	stop_codon	16518366	16518368	.	+	0	transcript_id "file_1_file_1_jg7423.t1"; gene_id "file_1_file_1_jg7423";
dsanSTOCAGO1482_4	AUGUSTUS	start_codon	12443411	12443413	.	+	0	transcript_id "file_1_file_1_jg6887.t1"; gene_id "file_1_file_1_jg6887";
dsanSTOCAGO1482_4	AUGUSTUS	CDS	12443411	12444799	1	+	0	transcript_id "file_1_file_1_jg6887.t1"; gene_id "file_1_file_1_jg6887";
dsanSTOCAGO1482_4	AUGUSTUS	exon	12443411	12444799	.	+	.	transcript_id "file_1_file_1_jg6887.t1"; gene_id "file_1_file_1_jg6887";
dsanSTOCAGO1482_4	AUGUSTUS	transcript	12443411	12444799	.	+	.	transcript_id "file_1_file_1_jg6887.t1"; gene_id "file_1_file_1_jg6887"
dsanSTOCAGO1482_4	AUGUSTUS	gene	12443411	12444799	.	+	.	jg6887
dsanSTOCAGO1482_4	AUGUSTUS	stop_codon	12444797	12444799	.	+	0	transcript_id "file_1_file_1_jg6887.t1"; gene_id "file_1_file_1_jg6887";
dsanSTOCAGO1482_2	AUGUSTUS	CDS	19997323	19997325	1	+	0	transcript_id "file_1_file_1_jg14927.t1"; gene_id "file_1_file_1_jg14927";
dsanSTOCAGO1482_2	AUGUSTUS	exon	19997323	19997325	.	+	.	transcript_id "file_1_file_1_jg14927.t1"; gene_id "file_1_file_1_jg14927";
dsanSTOCAGO1482_2	AUGUSTUS	start_codon	19997323	19997325	.	+	0	transcript_id "file_1_file_1_jg14927.t1"; gene_id "file_1_file_1_jg14927";
dsanSTOCAGO1482_2	AUGUSTUS	intron	19997326	19997390	.	+	.	transcript_id "file_1_file_1_jg14927.t1"; gene_id "file_1_file_1_jg14927";
dsanSTOCAGO1482_2	AUGUSTUS	CDS	19997391	19997951	0.53	+	0	transcript_id "file_1_file_1_jg14927.t1"; gene_id "file_1_file_1_jg14927";
dsanSTOCAGO1482_2	AUGUSTUS	exon	19997391	19997951	.	+	.	transcript_id "file_1_file_1_jg14927.t1"; gene_id "file_1_file_1_jg14927";
dsanSTOCAGO1482_2	AUGUSTUS	intron	19997952	19999302	.	+	.	transcript_id "file_1_file_1_jg14927.t1"; gene_id "file_1_file_1_jg14927";
dsanSTOCAGO1482_2	AUGUSTUS	CDS	19999303	19999407	0.91	+	0	transcript_id "file_1_file_1_jg14927.t1"; gene_id "file_1_file_1_jg14927";
dsanSTOCAGO1482_2	AUGUSTUS	exon	19999303	19999407	.	+	.	transcript_id "file_1_file_1_jg14927.t1"; gene_id "file_1_file_1_jg14927";
dsanSTOCAGO1482_2	AUGUSTUS	intron	19999408	19999658	.	+	.	transcript_id "file_1_file_1_jg14927.t1"; gene_id "file_1_file_1_jg14927";
dsanSTOCAGO1482_2	AUGUSTUS	transcript	19997323	19999754	.	+	.	transcript_id "file_1_file_1_jg14927.t1"; gene_id "file_1_file_1_jg14927"
dsanSTOCAGO1482_2	AUGUSTUS	gene	19997323	19999754	.	+	.	jg14927
dsanSTOCAGO1482_2	AUGUSTUS	CDS	19999659	19999754	0.95	+	0	transcript_id "file_1_file_1_jg14927.t1"; gene_id "file_1_file_1_jg14927";
dsanSTOCAGO1482_2	AUGUSTUS	exon	19999659	19999754	.	+	.	transcript_id "file_1_file_1_jg14927.t1"; gene_id "file_1_file_1_jg14927";
dsanSTOCAGO1482_2	AUGUSTUS	stop_codon	19999752	19999754	.	+	0	transcript_id "file_1_file_1_jg14927.t1"; gene_id "file_1_file_1_jg14927";
dsanSTOCAGO1482_2	AUGUSTUS	stop_codon	17653651	17653653	.	-	0	transcript_id "file_1_file_1_jg14608.t2"; gene_id "file_1_file_1_jg14608";
dsanSTOCAGO1482_2	AUGUSTUS	CDS	17653651	17653659	1	-	0	transcript_id "file_1_file_1_jg14608.t2"; gene_id "file_1_file_1_jg14608";
dsanSTOCAGO1482_2	AUGUSTUS	exon	17653651	17653659	.	-	.	transcript_id "file_1_file_1_jg14608.t2"; gene_id "file_1_file_1_jg14608";
dsanSTOCAGO1482_2	AUGUSTUS	intron	17653660	17653893	.	-	.	transcript_id "file_1_file_1_jg14608.t2"; gene_id "file_1_file_1_jg14608";
dsanSTOCAGO1482_2	AUGUSTUS	CDS	17653894	17654277	1	-	0	transcript_id "file_1_file_1_jg14608.t2"; gene_id "file_1_file_1_jg14608";
dsanSTOCAGO1482_2	AUGUSTUS	exon	17653894	17654277	.	-	.	transcript_id "file_1_file_1_jg14608.t2"; gene_id "file_1_file_1_jg14608";
dsanSTOCAGO1482_2	AUGUSTUS	intron	17654278	17654364	.	-	.	transcript_id "file_1_file_1_jg14608.t2"; gene_id "file_1_file_1_jg14608";
dsanSTOCAGO1482_2	AUGUSTUS	CDS	17654365	17655167	1	-	2	transcript_id "file_1_file_1_jg14608.t2"; gene_id "file_1_file_1_jg14608";
dsanSTOCAGO1482_2	AUGUSTUS	exon	17654365	17655167	.	-	.	transcript_id "file_1_file_1_jg14608.t2"; gene_id "file_1_file_1_jg14608";
dsanSTOCAGO1482_2	AUGUSTUS	intron	17655168	17655266	.	-	.	transcript_id "file_1_file_1_jg14608.t2"; gene_id "file_1_file_1_jg14608";
dsanSTOCAGO1482_2	AUGUSTUS	CDS	17655267	17655548	1	-	2	transcript_id "file_1_file_1_jg14608.t2"; gene_id "file_1_file_1_jg14608";
dsanSTOCAGO1482_2	AUGUSTUS	exon	17655267	17655548	.	-	.	transcript_id "file_1_file_1_jg14608.t2"; gene_id "file_1_file_1_jg14608";
dsanSTOCAGO1482_2	AUGUSTUS	intron	17655549	17655631	.	-	.	transcript_id "file_1_file_1_jg14608.t2"; gene_id "file_1_file_1_jg14608";
dsanSTOCAGO1482_2	AUGUSTUS	CDS	17655632	17655916	1	-	2	transcript_id "file_1_file_1_jg14608.t2"; gene_id "file_1_file_1_jg14608";
dsanSTOCAGO1482_2	AUGUSTUS	exon	17655632	17655916	.	-	.	transcript_id "file_1_file_1_jg14608.t2"; gene_id "file_1_file_1_jg14608";
dsanSTOCAGO1482_2	AUGUSTUS	intron	17655917	17655988	.	-	.	transcript_id "file_1_file_1_jg14608.t2"; gene_id "file_1_file_1_jg14608";
dsanSTOCAGO1482_2	AUGUSTUS	CDS	17655989	17656291	1	-	2	transcript_id "file_1_file_1_jg14608.t2"; gene_id "file_1_file_1_jg14608";
dsanSTOCAGO1482_2	AUGUSTUS	exon	17655989	17656291	.	-	.	transcript_id "file_1_file_1_jg14608.t2"; gene_id "file_1_file_1_jg14608";
dsanSTOCAGO1482_2	AUGUSTUS	intron	17656292	17656352	.	-	.	transcript_id "file_1_file_1_jg14608.t2"; gene_id "file_1_file_1_jg14608";
dsanSTOCAGO1482_2	AUGUSTUS	CDS	17656353	17656643	1	-	2	transcript_id "file_1_file_1_jg14608.t2"; gene_id "file_1_file_1_jg14608";
dsanSTOCAGO1482_2	AUGUSTUS	exon	17656353	17656643	.	-	.	transcript_id "file_1_file_1_jg14608.t2"; gene_id "file_1_file_1_jg14608";
dsanSTOCAGO1482_2	AUGUSTUS	intron	17656644	17656767	.	-	.	transcript_id "file_1_file_1_jg14608.t2"; gene_id "file_1_file_1_jg14608";
dsanSTOCAGO1482_2	AUGUSTUS	CDS	17656768	17657067	1	-	2	transcript_id "file_1_file_1_jg14608.t2"; gene_id "file_1_file_1_jg14608";
dsanSTOCAGO1482_2	AUGUSTUS	exon	17656768	17657067	.	-	.	transcript_id "file_1_file_1_jg14608.t2"; gene_id "file_1_file_1_jg14608";
dsanSTOCAGO1482_2	AUGUSTUS	intron	17657068	17657335	.	-	.	transcript_id "file_1_file_1_jg14608.t2"; gene_id "file_1_file_1_jg14608";
dsanSTOCAGO1482_2	AUGUSTUS	CDS	17657336	17657626	1	-	2	transcript_id "file_1_file_1_jg14608.t2"; gene_id "file_1_file_1_jg14608";
dsanSTOCAGO1482_2	AUGUSTUS	exon	17657336	17657626	.	-	.	transcript_id "file_1_file_1_jg14608.t2"; gene_id "file_1_file_1_jg14608";
dsanSTOCAGO1482_2	AUGUSTUS	intron	17657627	17657707	.	-	.	transcript_id "file_1_file_1_jg14608.t2"; gene_id "file_1_file_1_jg14608";
dsanSTOCAGO1482_2	AUGUSTUS	CDS	17657708	17657878	1	-	2	transcript_id "file_1_file_1_jg14608.t2"; gene_id "file_1_file_1_jg14608";
dsanSTOCAGO1482_2	AUGUSTUS	exon	17657708	17657878	.	-	.	transcript_id "file_1_file_1_jg14608.t2"; gene_id "file_1_file_1_jg14608";
dsanSTOCAGO1482_2	AUGUSTUS	intron	17657879	17658021	.	-	.	transcript_id "file_1_file_1_jg14608.t2"; gene_id "file_1_file_1_jg14608";
dsanSTOCAGO1482_2	AUGUSTUS	CDS	17658022	17658549	1	-	2	transcript_id "file_1_file_1_jg14608.t2"; gene_id "file_1_file_1_jg14608";
dsanSTOCAGO1482_2	AUGUSTUS	exon	17658022	17658549	.	-	.	transcript_id "file_1_file_1_jg14608.t2"; gene_id "file_1_file_1_jg14608";
dsanSTOCAGO1482_2	AUGUSTUS	intron	17658550	17659513	.	-	.	transcript_id "file_1_file_1_jg14608.t2"; gene_id "file_1_file_1_jg14608";
dsanSTOCAGO1482_2	AUGUSTUS	transcript	17653651	17659583	.	-	.	transcript_id "file_1_file_1_jg14608.t2"; gene_id "file_1_file_1_jg14608"
dsanSTOCAGO1482_2	AUGUSTUS	CDS	17659514	17659583	1	-	0	transcript_id "file_1_file_1_jg14608.t2"; gene_id "file_1_file_1_jg14608";
dsanSTOCAGO1482_2	AUGUSTUS	exon	17659514	17659583	.	-	.	transcript_id "file_1_file_1_jg14608.t2"; gene_id "file_1_file_1_jg14608";
dsanSTOCAGO1482_2	AUGUSTUS	start_codon	17659581	17659583	.	-	0	transcript_id "file_1_file_1_jg14608.t2"; gene_id "file_1_file_1_jg14608";
dsanSTOCAGO1482_4	AUGUSTUS	stop_codon	8488768	8488770	.	-	0	transcript_id "file_1_file_1_jg6359.t1"; gene_id "file_1_file_1_jg6359";
dsanSTOCAGO1482_4	AUGUSTUS	CDS	8488768	8488942	1	-	1	transcript_id "file_1_file_1_jg6359.t1"; gene_id "file_1_file_1_jg6359";
dsanSTOCAGO1482_4	AUGUSTUS	exon	8488768	8488942	.	-	.	transcript_id "file_1_file_1_jg6359.t1"; gene_id "file_1_file_1_jg6359";
dsanSTOCAGO1482_4	AUGUSTUS	intron	8488943	8489013	.	-	.	transcript_id "file_1_file_1_jg6359.t1"; gene_id "file_1_file_1_jg6359";
dsanSTOCAGO1482_4	AUGUSTUS	CDS	8489014	8489099	1	-	0	transcript_id "file_1_file_1_jg6359.t1"; gene_id "file_1_file_1_jg6359";
dsanSTOCAGO1482_4	AUGUSTUS	exon	8489014	8489099	.	-	.	transcript_id "file_1_file_1_jg6359.t1"; gene_id "file_1_file_1_jg6359";
dsanSTOCAGO1482_4	AUGUSTUS	intron	8489100	8489381	.	-	.	transcript_id "file_1_file_1_jg6359.t1"; gene_id "file_1_file_1_jg6359";
dsanSTOCAGO1482_4	AUGUSTUS	CDS	8489382	8489522	1	-	0	transcript_id "file_1_file_1_jg6359.t1"; gene_id "file_1_file_1_jg6359";
dsanSTOCAGO1482_4	AUGUSTUS	exon	8489382	8489522	.	-	.	transcript_id "file_1_file_1_jg6359.t1"; gene_id "file_1_file_1_jg6359";
dsanSTOCAGO1482_4	AUGUSTUS	intron	8489523	8489579	.	-	.	transcript_id "file_1_file_1_jg6359.t1"; gene_id "file_1_file_1_jg6359";
dsanSTOCAGO1482_4	AUGUSTUS	CDS	8489580	8490421	1	-	2	transcript_id "file_1_file_1_jg6359.t1"; gene_id "file_1_file_1_jg6359";
dsanSTOCAGO1482_4	AUGUSTUS	exon	8489580	8490421	.	-	.	transcript_id "file_1_file_1_jg6359.t1"; gene_id "file_1_file_1_jg6359";
dsanSTOCAGO1482_4	AUGUSTUS	intron	8490422	8490582	.	-	.	transcript_id "file_1_file_1_jg6359.t1"; gene_id "file_1_file_1_jg6359";
dsanSTOCAGO1482_4	AUGUSTUS	transcript	8488768	8490613	.	-	.	transcript_id "file_1_file_1_jg6359.t1"; gene_id "file_1_file_1_jg6359"
dsanSTOCAGO1482_4	AUGUSTUS	gene	8488768	8490613	.	-	.	jg6359
dsanSTOCAGO1482_4	AUGUSTUS	CDS	8490583	8490613	1	-	0	transcript_id "file_1_file_1_jg6359.t1"; gene_id "file_1_file_1_jg6359";
dsanSTOCAGO1482_4	AUGUSTUS	exon	8490583	8490613	.	-	.	transcript_id "file_1_file_1_jg6359.t1"; gene_id "file_1_file_1_jg6359";
dsanSTOCAGO1482_4	AUGUSTUS	start_codon	8490611	8490613	.	-	0	transcript_id "file_1_file_1_jg6359.t1"; gene_id "file_1_file_1_jg6359";
dsanSTOCAGO1482_4	AUGUSTUS	stop_codon	20469039	20469041	.	-	0	transcript_id "file_1_file_1_jg7947.t1"; gene_id "file_1_file_1_jg7947";
dsanSTOCAGO1482_4	AUGUSTUS	CDS	20469039	20469262	1	-	2	transcript_id "file_1_file_1_jg7947.t1"; gene_id "file_1_file_1_jg7947";
dsanSTOCAGO1482_4	AUGUSTUS	exon	20469039	20469262	.	-	.	transcript_id "file_1_file_1_jg7947.t1"; gene_id "file_1_file_1_jg7947";
dsanSTOCAGO1482_4	AUGUSTUS	intron	20469263	20469448	.	-	.	transcript_id "file_1_file_1_jg7947.t1"; gene_id "file_1_file_1_jg7947";
dsanSTOCAGO1482_4	AUGUSTUS	transcript	20469039	20469503	.	-	.	transcript_id "file_1_file_1_jg7947.t1"; gene_id "file_1_file_1_jg7947"
dsanSTOCAGO1482_4	AUGUSTUS	gene	20469039	20469503	.	-	.	jg7947
dsanSTOCAGO1482_4	AUGUSTUS	CDS	20469449	20469503	1	-	0	transcript_id "file_1_file_1_jg7947.t1"; gene_id "file_1_file_1_jg7947";
dsanSTOCAGO1482_4	AUGUSTUS	exon	20469449	20469503	.	-	.	transcript_id "file_1_file_1_jg7947.t1"; gene_id "file_1_file_1_jg7947";
dsanSTOCAGO1482_4	AUGUSTUS	start_codon	20469501	20469503	.	-	0	transcript_id "file_1_file_1_jg7947.t1"; gene_id "file_1_file_1_jg7947";
dsanSTOCAGO1482_1	AUGUSTUS	stop_codon	15260269	15260271	.	-	0	transcript_id "file_1_file_1_jg11525.t1"; gene_id "file_1_file_1_jg11525";
dsanSTOCAGO1482_1	AUGUSTUS	CDS	15260269	15260311	1	-	1	transcript_id "file_1_file_1_jg11525.t1"; gene_id "file_1_file_1_jg11525";
dsanSTOCAGO1482_1	AUGUSTUS	exon	15260269	15260311	.	-	.	transcript_id "file_1_file_1_jg11525.t1"; gene_id "file_1_file_1_jg11525";
dsanSTOCAGO1482_1	AUGUSTUS	intron	15260312	15260443	.	-	.	transcript_id "file_1_file_1_jg11525.t1"; gene_id "file_1_file_1_jg11525";
dsanSTOCAGO1482_1	AUGUSTUS	CDS	15260444	15261035	1	-	2	transcript_id "file_1_file_1_jg11525.t1"; gene_id "file_1_file_1_jg11525";
dsanSTOCAGO1482_1	AUGUSTUS	exon	15260444	15261035	.	-	.	transcript_id "file_1_file_1_jg11525.t1"; gene_id "file_1_file_1_jg11525";
dsanSTOCAGO1482_1	AUGUSTUS	intron	15261036	15261181	.	-	.	transcript_id "file_1_file_1_jg11525.t1"; gene_id "file_1_file_1_jg11525";
dsanSTOCAGO1482_1	AUGUSTUS	CDS	15261182	15261613	1	-	2	transcript_id "file_1_file_1_jg11525.t1"; gene_id "file_1_file_1_jg11525";
dsanSTOCAGO1482_1	AUGUSTUS	exon	15261182	15261613	.	-	.	transcript_id "file_1_file_1_jg11525.t1"; gene_id "file_1_file_1_jg11525";
dsanSTOCAGO1482_1	AUGUSTUS	intron	15261614	15267819	.	-	.	transcript_id "file_1_file_1_jg11525.t1"; gene_id "file_1_file_1_jg11525";
dsanSTOCAGO1482_1	AUGUSTUS	CDS	15267820	15267954	1	-	2	transcript_id "file_1_file_1_jg11525.t1"; gene_id "file_1_file_1_jg11525";
dsanSTOCAGO1482_1	AUGUSTUS	exon	15267820	15267954	.	-	.	transcript_id "file_1_file_1_jg11525.t1"; gene_id "file_1_file_1_jg11525";
dsanSTOCAGO1482_1	AUGUSTUS	intron	15267955	15268066	.	-	.	transcript_id "file_1_file_1_jg11525.t1"; gene_id "file_1_file_1_jg11525";
dsanSTOCAGO1482_1	AUGUSTUS	CDS	15268067	15268124	1	-	0	transcript_id "file_1_file_1_jg11525.t1"; gene_id "file_1_file_1_jg11525";
dsanSTOCAGO1482_1	AUGUSTUS	exon	15268067	15268124	.	-	.	transcript_id "file_1_file_1_jg11525.t1"; gene_id "file_1_file_1_jg11525";
dsanSTOCAGO1482_1	AUGUSTUS	intron	15268125	15268669	.	-	.	transcript_id "file_1_file_1_jg11525.t1"; gene_id "file_1_file_1_jg11525";
dsanSTOCAGO1482_1	AUGUSTUS	transcript	15260269	15268834	.	-	.	transcript_id "file_1_file_1_jg11525.t1"; gene_id "file_1_file_1_jg11525"
dsanSTOCAGO1482_1	AUGUSTUS	gene	15260269	15268834	.	-	.	jg11525
dsanSTOCAGO1482_1	AUGUSTUS	CDS	15268670	15268834	1	-	0	transcript_id "file_1_file_1_jg11525.t1"; gene_id "file_1_file_1_jg11525";
dsanSTOCAGO1482_1	AUGUSTUS	exon	15268670	15268834	.	-	.	transcript_id "file_1_file_1_jg11525.t1"; gene_id "file_1_file_1_jg11525";
dsanSTOCAGO1482_1	AUGUSTUS	start_codon	15268832	15268834	.	-	0	transcript_id "file_1_file_1_jg11525.t1"; gene_id "file_1_file_1_jg11525";
dsanSTOCAGO1482_2	AUGUSTUS	start_codon	7510172	7510174	.	+	0	transcript_id "file_1_file_1_jg13201.t1"; gene_id "file_1_file_1_jg13201";
dsanSTOCAGO1482_2	AUGUSTUS	CDS	7510172	7510307	1	+	0	transcript_id "file_1_file_1_jg13201.t1"; gene_id "file_1_file_1_jg13201";
dsanSTOCAGO1482_2	AUGUSTUS	exon	7510172	7510307	.	+	.	transcript_id "file_1_file_1_jg13201.t1"; gene_id "file_1_file_1_jg13201";
dsanSTOCAGO1482_2	AUGUSTUS	intron	7510308	7510362	.	+	.	transcript_id "file_1_file_1_jg13201.t1"; gene_id "file_1_file_1_jg13201";
dsanSTOCAGO1482_2	AUGUSTUS	CDS	7510363	7510457	1	+	2	transcript_id "file_1_file_1_jg13201.t1"; gene_id "file_1_file_1_jg13201";
dsanSTOCAGO1482_2	AUGUSTUS	exon	7510363	7510457	.	+	.	transcript_id "file_1_file_1_jg13201.t1"; gene_id "file_1_file_1_jg13201";
dsanSTOCAGO1482_2	AUGUSTUS	intron	7510458	7510525	.	+	.	transcript_id "file_1_file_1_jg13201.t1"; gene_id "file_1_file_1_jg13201";
dsanSTOCAGO1482_2	AUGUSTUS	CDS	7510526	7510867	1	+	0	transcript_id "file_1_file_1_jg13201.t1"; gene_id "file_1_file_1_jg13201";
dsanSTOCAGO1482_2	AUGUSTUS	exon	7510526	7510867	.	+	.	transcript_id "file_1_file_1_jg13201.t1"; gene_id "file_1_file_1_jg13201";
dsanSTOCAGO1482_2	AUGUSTUS	intron	7510868	7510961	.	+	.	transcript_id "file_1_file_1_jg13201.t1"; gene_id "file_1_file_1_jg13201";
dsanSTOCAGO1482_2	AUGUSTUS	CDS	7510962	7511140	1	+	0	transcript_id "file_1_file_1_jg13201.t1"; gene_id "file_1_file_1_jg13201";
dsanSTOCAGO1482_2	AUGUSTUS	exon	7510962	7511140	.	+	.	transcript_id "file_1_file_1_jg13201.t1"; gene_id "file_1_file_1_jg13201";
dsanSTOCAGO1482_2	AUGUSTUS	intron	7511141	7511207	.	+	.	transcript_id "file_1_file_1_jg13201.t1"; gene_id "file_1_file_1_jg13201";
dsanSTOCAGO1482_2	AUGUSTUS	transcript	7510172	7511331	.	+	.	transcript_id "file_1_file_1_jg13201.t1"; gene_id "file_1_file_1_jg13201"
dsanSTOCAGO1482_2	AUGUSTUS	gene	7510172	7511331	.	+	.	jg13201
dsanSTOCAGO1482_2	AUGUSTUS	CDS	7511208	7511331	1	+	1	transcript_id "file_1_file_1_jg13201.t1"; gene_id "file_1_file_1_jg13201";
dsanSTOCAGO1482_2	AUGUSTUS	exon	7511208	7511331	.	+	.	transcript_id "file_1_file_1_jg13201.t1"; gene_id "file_1_file_1_jg13201";
dsanSTOCAGO1482_2	AUGUSTUS	stop_codon	7511329	7511331	.	+	0	transcript_id "file_1_file_1_jg13201.t1"; gene_id "file_1_file_1_jg13201";
dsanSTOCAGO1482_4	AUGUSTUS	stop_codon	24798900	24798902	.	-	0	transcript_id "file_1_file_1_jg8484.t1"; gene_id "file_1_file_1_jg8484";
dsanSTOCAGO1482_4	AUGUSTUS	CDS	24798900	24799143	1	-	1	transcript_id "file_1_file_1_jg8484.t1"; gene_id "file_1_file_1_jg8484";
dsanSTOCAGO1482_4	AUGUSTUS	exon	24798900	24799143	.	-	.	transcript_id "file_1_file_1_jg8484.t1"; gene_id "file_1_file_1_jg8484";
dsanSTOCAGO1482_4	AUGUSTUS	intron	24799144	24799202	.	-	.	transcript_id "file_1_file_1_jg8484.t1"; gene_id "file_1_file_1_jg8484";
dsanSTOCAGO1482_4	AUGUSTUS	CDS	24799203	24799375	1	-	0	transcript_id "file_1_file_1_jg8484.t1"; gene_id "file_1_file_1_jg8484";
dsanSTOCAGO1482_4	AUGUSTUS	exon	24799203	24799375	.	-	.	transcript_id "file_1_file_1_jg8484.t1"; gene_id "file_1_file_1_jg8484";
dsanSTOCAGO1482_4	AUGUSTUS	intron	24799376	24799432	.	-	.	transcript_id "file_1_file_1_jg8484.t1"; gene_id "file_1_file_1_jg8484";
dsanSTOCAGO1482_4	AUGUSTUS	CDS	24799433	24799813	1	-	0	transcript_id "file_1_file_1_jg8484.t1"; gene_id "file_1_file_1_jg8484";
dsanSTOCAGO1482_4	AUGUSTUS	exon	24799433	24799813	.	-	.	transcript_id "file_1_file_1_jg8484.t1"; gene_id "file_1_file_1_jg8484";
dsanSTOCAGO1482_4	AUGUSTUS	intron	24799814	24799899	.	-	.	transcript_id "file_1_file_1_jg8484.t1"; gene_id "file_1_file_1_jg8484";
dsanSTOCAGO1482_4	AUGUSTUS	CDS	24799900	24800149	1	-	1	transcript_id "file_1_file_1_jg8484.t1"; gene_id "file_1_file_1_jg8484";
dsanSTOCAGO1482_4	AUGUSTUS	exon	24799900	24800149	.	-	.	transcript_id "file_1_file_1_jg8484.t1"; gene_id "file_1_file_1_jg8484";
dsanSTOCAGO1482_4	AUGUSTUS	intron	24800150	24800206	.	-	.	transcript_id "file_1_file_1_jg8484.t1"; gene_id "file_1_file_1_jg8484";
dsanSTOCAGO1482_4	AUGUSTUS	CDS	24800207	24800361	1	-	0	transcript_id "file_1_file_1_jg8484.t1"; gene_id "file_1_file_1_jg8484";
dsanSTOCAGO1482_4	AUGUSTUS	exon	24800207	24800361	.	-	.	transcript_id "file_1_file_1_jg8484.t1"; gene_id "file_1_file_1_jg8484";
dsanSTOCAGO1482_4	AUGUSTUS	intron	24800362	24800424	.	-	.	transcript_id "file_1_file_1_jg8484.t1"; gene_id "file_1_file_1_jg8484";
dsanSTOCAGO1482_4	AUGUSTUS	CDS	24800425	24800492	1	-	2	transcript_id "file_1_file_1_jg8484.t1"; gene_id "file_1_file_1_jg8484";
dsanSTOCAGO1482_4	AUGUSTUS	exon	24800425	24800492	.	-	.	transcript_id "file_1_file_1_jg8484.t1"; gene_id "file_1_file_1_jg8484";
dsanSTOCAGO1482_4	AUGUSTUS	intron	24800493	24800735	.	-	.	transcript_id "file_1_file_1_jg8484.t1"; gene_id "file_1_file_1_jg8484";
dsanSTOCAGO1482_4	AUGUSTUS	CDS	24800736	24800787	1	-	0	transcript_id "file_1_file_1_jg8484.t1"; gene_id "file_1_file_1_jg8484";
dsanSTOCAGO1482_4	AUGUSTUS	exon	24800736	24800787	.	-	.	transcript_id "file_1_file_1_jg8484.t1"; gene_id "file_1_file_1_jg8484";
dsanSTOCAGO1482_4	AUGUSTUS	intron	24800788	24800844	.	-	.	transcript_id "file_1_file_1_jg8484.t1"; gene_id "file_1_file_1_jg8484";
dsanSTOCAGO1482_4	AUGUSTUS	CDS	24800845	24800910	1	-	0	transcript_id "file_1_file_1_jg8484.t1"; gene_id "file_1_file_1_jg8484";
dsanSTOCAGO1482_4	AUGUSTUS	exon	24800845	24800910	.	-	.	transcript_id "file_1_file_1_jg8484.t1"; gene_id "file_1_file_1_jg8484";
dsanSTOCAGO1482_4	AUGUSTUS	intron	24800911	24801058	.	-	.	transcript_id "file_1_file_1_jg8484.t1"; gene_id "file_1_file_1_jg8484";
dsanSTOCAGO1482_4	AUGUSTUS	transcript	24798900	24801103	.	-	.	transcript_id "file_1_file_1_jg8484.t1"; gene_id "file_1_file_1_jg8484"
dsanSTOCAGO1482_4	AUGUSTUS	CDS	24801059	24801103	1	-	0	transcript_id "file_1_file_1_jg8484.t1"; gene_id "file_1_file_1_jg8484";
dsanSTOCAGO1482_4	AUGUSTUS	exon	24801059	24801103	.	-	.	transcript_id "file_1_file_1_jg8484.t1"; gene_id "file_1_file_1_jg8484";
dsanSTOCAGO1482_4	AUGUSTUS	start_codon	24801101	24801103	.	-	0	transcript_id "file_1_file_1_jg8484.t1"; gene_id "file_1_file_1_jg8484";
dsanSTOCAGO1482_3	AUGUSTUS	stop_codon	11865240	11865242	.	-	0	transcript_id "file_1_file_1_jg3890.t1"; gene_id "file_1_file_1_jg3890";
dsanSTOCAGO1482_3	AUGUSTUS	CDS	11865240	11865335	1	-	0	transcript_id "file_1_file_1_jg3890.t1"; gene_id "file_1_file_1_jg3890";
dsanSTOCAGO1482_3	AUGUSTUS	exon	11865240	11865335	.	-	.	transcript_id "file_1_file_1_jg3890.t1"; gene_id "file_1_file_1_jg3890";
dsanSTOCAGO1482_3	AUGUSTUS	intron	11865336	11865451	.	-	.	transcript_id "file_1_file_1_jg3890.t1"; gene_id "file_1_file_1_jg3890";
dsanSTOCAGO1482_3	AUGUSTUS	CDS	11865452	11865538	1	-	0	transcript_id "file_1_file_1_jg3890.t1"; gene_id "file_1_file_1_jg3890";
dsanSTOCAGO1482_3	AUGUSTUS	exon	11865452	11865538	.	-	.	transcript_id "file_1_file_1_jg3890.t1"; gene_id "file_1_file_1_jg3890";
dsanSTOCAGO1482_3	AUGUSTUS	intron	11865539	11866154	.	-	.	transcript_id "file_1_file_1_jg3890.t1"; gene_id "file_1_file_1_jg3890";
dsanSTOCAGO1482_3	AUGUSTUS	CDS	11866155	11866239	1	-	1	transcript_id "file_1_file_1_jg3890.t1"; gene_id "file_1_file_1_jg3890";
dsanSTOCAGO1482_3	AUGUSTUS	exon	11866155	11866239	.	-	.	transcript_id "file_1_file_1_jg3890.t1"; gene_id "file_1_file_1_jg3890";
dsanSTOCAGO1482_3	AUGUSTUS	intron	11866240	11866297	.	-	.	transcript_id "file_1_file_1_jg3890.t1"; gene_id "file_1_file_1_jg3890";
dsanSTOCAGO1482_3	AUGUSTUS	CDS	11866298	11866507	1	-	1	transcript_id "file_1_file_1_jg3890.t1"; gene_id "file_1_file_1_jg3890";
dsanSTOCAGO1482_3	AUGUSTUS	exon	11866298	11866507	.	-	.	transcript_id "file_1_file_1_jg3890.t1"; gene_id "file_1_file_1_jg3890";
dsanSTOCAGO1482_3	AUGUSTUS	intron	11866508	11866566	.	-	.	transcript_id "file_1_file_1_jg3890.t1"; gene_id "file_1_file_1_jg3890";
dsanSTOCAGO1482_3	AUGUSTUS	transcript	11865240	11866592	.	-	.	transcript_id "file_1_file_1_jg3890.t1"; gene_id "file_1_file_1_jg3890"
dsanSTOCAGO1482_3	AUGUSTUS	gene	11865240	11866592	.	-	.	jg3890
dsanSTOCAGO1482_3	AUGUSTUS	CDS	11866567	11866592	1	-	0	transcript_id "file_1_file_1_jg3890.t1"; gene_id "file_1_file_1_jg3890";
dsanSTOCAGO1482_3	AUGUSTUS	exon	11866567	11866592	.	-	.	transcript_id "file_1_file_1_jg3890.t1"; gene_id "file_1_file_1_jg3890";
dsanSTOCAGO1482_3	AUGUSTUS	start_codon	11866590	11866592	.	-	0	transcript_id "file_1_file_1_jg3890.t1"; gene_id "file_1_file_1_jg3890";
dsanSTOCAGO1482_1	GeneMark.hmm	stop_codon	13403576	13403578	.	-	0	gene_id "file_1_file_2_4456_g"; transcript_id "file_1_file_2_4456_t"; count "file_1_file_2_1_1";
dsanSTOCAGO1482_1	GeneMark.hmm	CDS	13403576	13403609	.	-	1	gene_id "file_1_file_2_4456_g"; transcript_id "file_1_file_2_4456_t"; evidence "file_1_file_2_1_1"; cds_type "file_1_file_2_Terminal"; count "file_1_file_2_4_4"; anchored "file_1_file_2_1_1";
dsanSTOCAGO1482_1	GeneMark.hmm	exon	13403576	13403609	0	-	.	gene_id "file_1_file_2_4456_g"; transcript_id "file_1_file_2_4456_t"; evidence "file_1_file_2_1_1"; cds_type "file_1_file_2_Terminal"; count "file_1_file_2_4_4"; anchored "file_1_file_2_1_1";
dsanSTOCAGO1482_1	GeneMark.hmm	CDS	13404147	13404239	.	-	1	gene_id "file_1_file_2_4456_g"; transcript_id "file_1_file_2_4456_t"; evidence "file_1_file_2_1_1"; cds_type "file_1_file_2_Internal"; count "file_1_file_2_3_4"; anchored "file_1_file_2_1_1";
dsanSTOCAGO1482_1	GeneMark.hmm	exon	13404147	13404239	0	-	.	gene_id "file_1_file_2_4456_g"; transcript_id "file_1_file_2_4456_t"; evidence "file_1_file_2_1_1"; cds_type "file_1_file_2_Internal"; count "file_1_file_2_3_4"; anchored "file_1_file_2_1_1";
dsanSTOCAGO1482_1	GeneMark.hmm	CDS	13404303	13404456	.	-	2	gene_id "file_1_file_2_4456_g"; transcript_id "file_1_file_2_4456_t"; evidence "file_1_file_2_1_1"; cds_type "file_1_file_2_Internal"; count "file_1_file_2_2_4"; anchored "file_1_file_2_1_1";
dsanSTOCAGO1482_1	GeneMark.hmm	exon	13404303	13404456	0	-	.	gene_id "file_1_file_2_4456_g"; transcript_id "file_1_file_2_4456_t"; evidence "file_1_file_2_1_1"; cds_type "file_1_file_2_Internal"; count "file_1_file_2_2_4"; anchored "file_1_file_2_1_1";
dsanSTOCAGO1482_1	GeneMark.hmm	CDS	13404744	13404837	.	-	0	gene_id "file_1_file_2_4456_g"; transcript_id "file_1_file_2_4456_t"; evidence "file_1_file_2_1_0"; cds_type "file_1_file_2_Initial"; count "file_1_file_2_1_4"; anchored "file_1_file_2_1_0";
dsanSTOCAGO1482_1	GeneMark.hmm	exon	13404744	13404837	0	-	.	gene_id "file_1_file_2_4456_g"; transcript_id "file_1_file_2_4456_t"; evidence "file_1_file_2_1_0"; cds_type "file_1_file_2_Initial"; count "file_1_file_2_1_4"; anchored "file_1_file_2_1_0";
dsanSTOCAGO1482_1	GeneMark.hmm	start_codon	13404835	13404837	.	-	0	gene_id "file_1_file_2_4456_g"; transcript_id "file_1_file_2_4456_t"; count "file_1_file_2_1_1";
dsanSTOCAGO1482_1	AUGUSTUS	stop_codon	7829881	7829883	.	-	0	transcript_id "file_1_file_1_jg10511.t1"; gene_id "file_1_file_1_jg10511";
dsanSTOCAGO1482_1	AUGUSTUS	CDS	7829881	7830099	0.97	-	0	transcript_id "file_1_file_1_jg10511.t1"; gene_id "file_1_file_1_jg10511";
dsanSTOCAGO1482_1	AUGUSTUS	exon	7829881	7830099	.	-	.	transcript_id "file_1_file_1_jg10511.t1"; gene_id "file_1_file_1_jg10511";
dsanSTOCAGO1482_1	AUGUSTUS	transcript	7829881	7830099	.	-	.	transcript_id "file_1_file_1_jg10511.t1"; gene_id "file_1_file_1_jg10511"
dsanSTOCAGO1482_1	AUGUSTUS	gene	7829881	7830099	.	-	.	jg10511
dsanSTOCAGO1482_1	AUGUSTUS	start_codon	7830097	7830099	.	-	0	transcript_id "file_1_file_1_jg10511.t1"; gene_id "file_1_file_1_jg10511";
dsanSTOCAGO1482_0	AUGUSTUS	start_codon	13325330	13325332	.	+	0	transcript_id "file_1_file_1_jg1590.t1"; gene_id "file_1_file_1_jg1590";
dsanSTOCAGO1482_0	AUGUSTUS	CDS	13325330	13326331	1	+	0	transcript_id "file_1_file_1_jg1590.t1"; gene_id "file_1_file_1_jg1590";
dsanSTOCAGO1482_0	AUGUSTUS	exon	13325330	13326331	.	+	.	transcript_id "file_1_file_1_jg1590.t1"; gene_id "file_1_file_1_jg1590";
dsanSTOCAGO1482_0	AUGUSTUS	transcript	13325330	13326331	.	+	.	transcript_id "file_1_file_1_jg1590.t1"; gene_id "file_1_file_1_jg1590"
dsanSTOCAGO1482_0	AUGUSTUS	gene	13325330	13326331	.	+	.	jg1590
dsanSTOCAGO1482_0	AUGUSTUS	stop_codon	13326329	13326331	.	+	0	transcript_id "file_1_file_1_jg1590.t1"; gene_id "file_1_file_1_jg1590";
dsanSTOCAGO1482_4	AUGUSTUS	stop_codon	18542141	18542143	.	-	0	transcript_id "file_1_file_1_jg7699.t1"; gene_id "file_1_file_1_jg7699";
dsanSTOCAGO1482_4	AUGUSTUS	CDS	18542141	18542333	1	-	1	transcript_id "file_1_file_1_jg7699.t1"; gene_id "file_1_file_1_jg7699";
dsanSTOCAGO1482_4	AUGUSTUS	exon	18542141	18542333	.	-	.	transcript_id "file_1_file_1_jg7699.t1"; gene_id "file_1_file_1_jg7699";
dsanSTOCAGO1482_4	AUGUSTUS	intron	18542334	18542391	.	-	.	transcript_id "file_1_file_1_jg7699.t1"; gene_id "file_1_file_1_jg7699";
dsanSTOCAGO1482_4	AUGUSTUS	CDS	18542392	18542514	1	-	1	transcript_id "file_1_file_1_jg7699.t1"; gene_id "file_1_file_1_jg7699";
dsanSTOCAGO1482_4	AUGUSTUS	exon	18542392	18542514	.	-	.	transcript_id "file_1_file_1_jg7699.t1"; gene_id "file_1_file_1_jg7699";
dsanSTOCAGO1482_4	AUGUSTUS	intron	18542515	18542568	.	-	.	transcript_id "file_1_file_1_jg7699.t1"; gene_id "file_1_file_1_jg7699";
dsanSTOCAGO1482_4	AUGUSTUS	transcript	18542141	18542864	.	-	.	transcript_id "file_1_file_1_jg7699.t1"; gene_id "file_1_file_1_jg7699"
dsanSTOCAGO1482_4	AUGUSTUS	gene	18542141	18542864	.	-	.	jg7699
dsanSTOCAGO1482_4	AUGUSTUS	CDS	18542569	18542864	0.86	-	0	transcript_id "file_1_file_1_jg7699.t1"; gene_id "file_1_file_1_jg7699";
dsanSTOCAGO1482_4	AUGUSTUS	exon	18542569	18542864	.	-	.	transcript_id "file_1_file_1_jg7699.t1"; gene_id "file_1_file_1_jg7699";
dsanSTOCAGO1482_4	AUGUSTUS	start_codon	18542862	18542864	.	-	0	transcript_id "file_1_file_1_jg7699.t1"; gene_id "file_1_file_1_jg7699";
dsanSTOCAGO1482_3	AUGUSTUS	stop_codon	15394064	15394066	.	-	0	transcript_id "file_1_file_1_jg4278.t1"; gene_id "file_1_file_1_jg4278";
dsanSTOCAGO1482_3	AUGUSTUS	CDS	15394064	15394088	1	-	1	transcript_id "file_1_file_1_jg4278.t1"; gene_id "file_1_file_1_jg4278";
dsanSTOCAGO1482_3	AUGUSTUS	exon	15394064	15394088	.	-	.	transcript_id "file_1_file_1_jg4278.t1"; gene_id "file_1_file_1_jg4278";
dsanSTOCAGO1482_3	AUGUSTUS	intron	15394089	15394340	.	-	.	transcript_id "file_1_file_1_jg4278.t1"; gene_id "file_1_file_1_jg4278";
dsanSTOCAGO1482_3	AUGUSTUS	CDS	15394341	15394711	0.72	-	0	transcript_id "file_1_file_1_jg4278.t1"; gene_id "file_1_file_1_jg4278";
dsanSTOCAGO1482_3	AUGUSTUS	exon	15394341	15394711	.	-	.	transcript_id "file_1_file_1_jg4278.t1"; gene_id "file_1_file_1_jg4278";
dsanSTOCAGO1482_3	AUGUSTUS	intron	15394712	15394821	.	-	.	transcript_id "file_1_file_1_jg4278.t1"; gene_id "file_1_file_1_jg4278";
dsanSTOCAGO1482_3	AUGUSTUS	CDS	15394822	15395009	0.72	-	2	transcript_id "file_1_file_1_jg4278.t1"; gene_id "file_1_file_1_jg4278";
dsanSTOCAGO1482_3	AUGUSTUS	exon	15394822	15395009	.	-	.	transcript_id "file_1_file_1_jg4278.t1"; gene_id "file_1_file_1_jg4278";
dsanSTOCAGO1482_3	AUGUSTUS	intron	15395010	15395160	.	-	.	transcript_id "file_1_file_1_jg4278.t1"; gene_id "file_1_file_1_jg4278";
dsanSTOCAGO1482_3	AUGUSTUS	transcript	15394064	15395446	.	-	.	transcript_id "file_1_file_1_jg4278.t1"; gene_id "file_1_file_1_jg4278"
dsanSTOCAGO1482_3	AUGUSTUS	gene	15394064	15395446	.	-	.	jg4278
dsanSTOCAGO1482_3	AUGUSTUS	CDS	15395161	15395446	0.52	-	0	transcript_id "file_1_file_1_jg4278.t1"; gene_id "file_1_file_1_jg4278";
dsanSTOCAGO1482_3	AUGUSTUS	exon	15395161	15395446	.	-	.	transcript_id "file_1_file_1_jg4278.t1"; gene_id "file_1_file_1_jg4278";
dsanSTOCAGO1482_3	AUGUSTUS	start_codon	15395444	15395446	.	-	0	transcript_id "file_1_file_1_jg4278.t1"; gene_id "file_1_file_1_jg4278";
dsanSTOCAGO1482_4	AUGUSTUS	stop_codon	26858640	26858642	.	-	0	transcript_id "file_1_file_1_jg8844.t1"; gene_id "file_1_file_1_jg8844";
dsanSTOCAGO1482_4	AUGUSTUS	CDS	26858640	26859015	1	-	1	transcript_id "file_1_file_1_jg8844.t1"; gene_id "file_1_file_1_jg8844";
dsanSTOCAGO1482_4	AUGUSTUS	exon	26858640	26859015	.	-	.	transcript_id "file_1_file_1_jg8844.t1"; gene_id "file_1_file_1_jg8844";
dsanSTOCAGO1482_4	AUGUSTUS	intron	26859016	26859068	.	-	.	transcript_id "file_1_file_1_jg8844.t1"; gene_id "file_1_file_1_jg8844";
dsanSTOCAGO1482_4	AUGUSTUS	CDS	26859069	26859625	1	-	0	transcript_id "file_1_file_1_jg8844.t1"; gene_id "file_1_file_1_jg8844";
dsanSTOCAGO1482_4	AUGUSTUS	exon	26859069	26859625	.	-	.	transcript_id "file_1_file_1_jg8844.t1"; gene_id "file_1_file_1_jg8844";
dsanSTOCAGO1482_4	AUGUSTUS	intron	26859626	26859683	.	-	.	transcript_id "file_1_file_1_jg8844.t1"; gene_id "file_1_file_1_jg8844";
dsanSTOCAGO1482_4	AUGUSTUS	transcript	26858640	26859758	.	-	.	transcript_id "file_1_file_1_jg8844.t1"; gene_id "file_1_file_1_jg8844"
dsanSTOCAGO1482_4	AUGUSTUS	gene	26858640	26859758	.	-	.	jg8844
dsanSTOCAGO1482_4	AUGUSTUS	CDS	26859684	26859758	1	-	0	transcript_id "file_1_file_1_jg8844.t1"; gene_id "file_1_file_1_jg8844";
dsanSTOCAGO1482_4	AUGUSTUS	exon	26859684	26859758	.	-	.	transcript_id "file_1_file_1_jg8844.t1"; gene_id "file_1_file_1_jg8844";
dsanSTOCAGO1482_4	AUGUSTUS	start_codon	26859756	26859758	.	-	0	transcript_id "file_1_file_1_jg8844.t1"; gene_id "file_1_file_1_jg8844";
dsanSTOCAGO1482_0	AUGUSTUS	start_codon	4945977	4945979	.	+	0	transcript_id "file_1_file_1_jg607.t1"; gene_id "file_1_file_1_jg607";
dsanSTOCAGO1482_0	AUGUSTUS	CDS	4945977	4946129	1	+	0	transcript_id "file_1_file_1_jg607.t1"; gene_id "file_1_file_1_jg607";
dsanSTOCAGO1482_0	AUGUSTUS	exon	4945977	4946129	.	+	.	transcript_id "file_1_file_1_jg607.t1"; gene_id "file_1_file_1_jg607";
dsanSTOCAGO1482_0	AUGUSTUS	intron	4946130	4946198	.	+	.	transcript_id "file_1_file_1_jg607.t1"; gene_id "file_1_file_1_jg607";
dsanSTOCAGO1482_0	AUGUSTUS	CDS	4946199	4946359	1	+	0	transcript_id "file_1_file_1_jg607.t1"; gene_id "file_1_file_1_jg607";
dsanSTOCAGO1482_0	AUGUSTUS	exon	4946199	4946359	.	+	.	transcript_id "file_1_file_1_jg607.t1"; gene_id "file_1_file_1_jg607";
dsanSTOCAGO1482_0	AUGUSTUS	intron	4946360	4947214	.	+	.	transcript_id "file_1_file_1_jg607.t1"; gene_id "file_1_file_1_jg607";
dsanSTOCAGO1482_0	AUGUSTUS	CDS	4947215	4947389	1	+	1	transcript_id "file_1_file_1_jg607.t1"; gene_id "file_1_file_1_jg607";
dsanSTOCAGO1482_0	AUGUSTUS	exon	4947215	4947389	.	+	.	transcript_id "file_1_file_1_jg607.t1"; gene_id "file_1_file_1_jg607";
dsanSTOCAGO1482_0	AUGUSTUS	intron	4947390	4948802	.	+	.	transcript_id "file_1_file_1_jg607.t1"; gene_id "file_1_file_1_jg607";
dsanSTOCAGO1482_0	AUGUSTUS	transcript	4945977	4948919	.	+	.	transcript_id "file_1_file_1_jg607.t1"; gene_id "file_1_file_1_jg607"
dsanSTOCAGO1482_0	AUGUSTUS	gene	4945977	4948919	.	+	.	jg607
dsanSTOCAGO1482_0	AUGUSTUS	CDS	4948803	4948919	1	+	0	transcript_id "file_1_file_1_jg607.t1"; gene_id "file_1_file_1_jg607";
dsanSTOCAGO1482_0	AUGUSTUS	exon	4948803	4948919	.	+	.	transcript_id "file_1_file_1_jg607.t1"; gene_id "file_1_file_1_jg607";
dsanSTOCAGO1482_0	AUGUSTUS	stop_codon	4948917	4948919	.	+	0	transcript_id "file_1_file_1_jg607.t1"; gene_id "file_1_file_1_jg607";
dsanSTOCAGO1482_3	AUGUSTUS	stop_codon	2891148	2891150	.	-	0	transcript_id "file_1_file_1_jg2842.t1"; gene_id "file_1_file_1_jg2842";
dsanSTOCAGO1482_3	AUGUSTUS	CDS	2891148	2891738	1	-	0	transcript_id "file_1_file_1_jg2842.t1"; gene_id "file_1_file_1_jg2842";
dsanSTOCAGO1482_3	AUGUSTUS	exon	2891148	2891738	.	-	.	transcript_id "file_1_file_1_jg2842.t1"; gene_id "file_1_file_1_jg2842";
dsanSTOCAGO1482_3	AUGUSTUS	intron	2891739	2891792	.	-	.	transcript_id "file_1_file_1_jg2842.t1"; gene_id "file_1_file_1_jg2842";
dsanSTOCAGO1482_3	AUGUSTUS	transcript	2891148	2892257	.	-	.	transcript_id "file_1_file_1_jg2842.t1"; gene_id "file_1_file_1_jg2842"
dsanSTOCAGO1482_3	AUGUSTUS	gene	2891148	2892257	.	-	.	jg2842
dsanSTOCAGO1482_3	AUGUSTUS	CDS	2891793	2892257	1	-	0	transcript_id "file_1_file_1_jg2842.t1"; gene_id "file_1_file_1_jg2842";
dsanSTOCAGO1482_3	AUGUSTUS	exon	2891793	2892257	.	-	.	transcript_id "file_1_file_1_jg2842.t1"; gene_id "file_1_file_1_jg2842";
dsanSTOCAGO1482_3	AUGUSTUS	start_codon	2892255	2892257	.	-	0	transcript_id "file_1_file_1_jg2842.t1"; gene_id "file_1_file_1_jg2842";
dsanSTOCAGO1482_1	AUGUSTUS	stop_codon	19435011	19435013	.	-	0	transcript_id "file_1_file_1_jg12175.t1"; gene_id "file_1_file_1_jg12175";
dsanSTOCAGO1482_1	AUGUSTUS	CDS	19435011	19435890	1	-	1	transcript_id "file_1_file_1_jg12175.t1"; gene_id "file_1_file_1_jg12175";
dsanSTOCAGO1482_1	AUGUSTUS	exon	19435011	19435890	.	-	.	transcript_id "file_1_file_1_jg12175.t1"; gene_id "file_1_file_1_jg12175";
dsanSTOCAGO1482_1	AUGUSTUS	intron	19435891	19435945	.	-	.	transcript_id "file_1_file_1_jg12175.t1"; gene_id "file_1_file_1_jg12175";
dsanSTOCAGO1482_1	AUGUSTUS	CDS	19435946	19436910	1	-	0	transcript_id "file_1_file_1_jg12175.t1"; gene_id "file_1_file_1_jg12175";
dsanSTOCAGO1482_1	AUGUSTUS	exon	19435946	19436910	.	-	.	transcript_id "file_1_file_1_jg12175.t1"; gene_id "file_1_file_1_jg12175";
dsanSTOCAGO1482_1	AUGUSTUS	intron	19436911	19436967	.	-	.	transcript_id "file_1_file_1_jg12175.t1"; gene_id "file_1_file_1_jg12175";
dsanSTOCAGO1482_1	AUGUSTUS	CDS	19436968	19437146	1	-	2	transcript_id "file_1_file_1_jg12175.t1"; gene_id "file_1_file_1_jg12175";
dsanSTOCAGO1482_1	AUGUSTUS	exon	19436968	19437146	.	-	.	transcript_id "file_1_file_1_jg12175.t1"; gene_id "file_1_file_1_jg12175";
dsanSTOCAGO1482_1	AUGUSTUS	intron	19437147	19437519	.	-	.	transcript_id "file_1_file_1_jg12175.t1"; gene_id "file_1_file_1_jg12175";
dsanSTOCAGO1482_1	AUGUSTUS	CDS	19437520	19438405	1	-	0	transcript_id "file_1_file_1_jg12175.t1"; gene_id "file_1_file_1_jg12175";
dsanSTOCAGO1482_1	AUGUSTUS	exon	19437520	19438405	.	-	.	transcript_id "file_1_file_1_jg12175.t1"; gene_id "file_1_file_1_jg12175";
dsanSTOCAGO1482_1	AUGUSTUS	intron	19438406	19438562	.	-	.	transcript_id "file_1_file_1_jg12175.t1"; gene_id "file_1_file_1_jg12175";
dsanSTOCAGO1482_1	AUGUSTUS	CDS	19438563	19439109	1	-	1	transcript_id "file_1_file_1_jg12175.t1"; gene_id "file_1_file_1_jg12175";
dsanSTOCAGO1482_1	AUGUSTUS	exon	19438563	19439109	.	-	.	transcript_id "file_1_file_1_jg12175.t1"; gene_id "file_1_file_1_jg12175";
dsanSTOCAGO1482_1	AUGUSTUS	intron	19439110	19439228	.	-	.	transcript_id "file_1_file_1_jg12175.t1"; gene_id "file_1_file_1_jg12175";
dsanSTOCAGO1482_1	AUGUSTUS	transcript	19435011	19439371	.	-	.	transcript_id "file_1_file_1_jg12175.t1"; gene_id "file_1_file_1_jg12175"
dsanSTOCAGO1482_1	AUGUSTUS	gene	19435011	19439371	.	-	.	jg12175
dsanSTOCAGO1482_1	AUGUSTUS	CDS	19439229	19439371	1	-	0	transcript_id "file_1_file_1_jg12175.t1"; gene_id "file_1_file_1_jg12175";
dsanSTOCAGO1482_1	AUGUSTUS	exon	19439229	19439371	.	-	.	transcript_id "file_1_file_1_jg12175.t1"; gene_id "file_1_file_1_jg12175";
dsanSTOCAGO1482_1	AUGUSTUS	start_codon	19439369	19439371	.	-	0	transcript_id "file_1_file_1_jg12175.t1"; gene_id "file_1_file_1_jg12175";
dsanSTOCAGO1482_2	AUGUSTUS	stop_codon	14426515	14426517	.	-	0	transcript_id "file_1_file_1_jg14114.t1"; gene_id "file_1_file_1_jg14114";
dsanSTOCAGO1482_2	AUGUSTUS	CDS	14426515	14426946	1	-	0	transcript_id "file_1_file_1_jg14114.t1"; gene_id "file_1_file_1_jg14114";
dsanSTOCAGO1482_2	AUGUSTUS	exon	14426515	14426946	.	-	.	transcript_id "file_1_file_1_jg14114.t1"; gene_id "file_1_file_1_jg14114";
dsanSTOCAGO1482_2	AUGUSTUS	intron	14426947	14427080	.	-	.	transcript_id "file_1_file_1_jg14114.t1"; gene_id "file_1_file_1_jg14114";
dsanSTOCAGO1482_2	AUGUSTUS	CDS	14427081	14427638	1	-	0	transcript_id "file_1_file_1_jg14114.t1"; gene_id "file_1_file_1_jg14114";
dsanSTOCAGO1482_2	AUGUSTUS	exon	14427081	14427638	.	-	.	transcript_id "file_1_file_1_jg14114.t1"; gene_id "file_1_file_1_jg14114";
dsanSTOCAGO1482_2	AUGUSTUS	intron	14427639	14429036	.	-	.	transcript_id "file_1_file_1_jg14114.t1"; gene_id "file_1_file_1_jg14114";
dsanSTOCAGO1482_2	AUGUSTUS	transcript	14426515	14429870	.	-	.	transcript_id "file_1_file_1_jg14114.t1"; gene_id "file_1_file_1_jg14114"
dsanSTOCAGO1482_2	AUGUSTUS	gene	14426515	14429870	.	-	.	jg14114
dsanSTOCAGO1482_2	AUGUSTUS	CDS	14429037	14429870	1	-	0	transcript_id "file_1_file_1_jg14114.t1"; gene_id "file_1_file_1_jg14114";
dsanSTOCAGO1482_2	AUGUSTUS	exon	14429037	14429870	.	-	.	transcript_id "file_1_file_1_jg14114.t1"; gene_id "file_1_file_1_jg14114";
dsanSTOCAGO1482_2	AUGUSTUS	start_codon	14429868	14429870	.	-	0	transcript_id "file_1_file_1_jg14114.t1"; gene_id "file_1_file_1_jg14114";
dsanSTOCAGO1482_1	AUGUSTUS	stop_codon	8749549	8749551	.	-	0	transcript_id "file_1_file_1_jg10620.t1"; gene_id "file_1_file_1_jg10620";
dsanSTOCAGO1482_1	AUGUSTUS	CDS	8749549	8749698	1	-	0	transcript_id "file_1_file_1_jg10620.t1"; gene_id "file_1_file_1_jg10620";
dsanSTOCAGO1482_1	AUGUSTUS	exon	8749549	8749698	.	-	.	transcript_id "file_1_file_1_jg10620.t1"; gene_id "file_1_file_1_jg10620";
dsanSTOCAGO1482_1	AUGUSTUS	intron	8749699	8749812	.	-	.	transcript_id "file_1_file_1_jg10620.t1"; gene_id "file_1_file_1_jg10620";
dsanSTOCAGO1482_1	AUGUSTUS	CDS	8749813	8750178	1	-	0	transcript_id "file_1_file_1_jg10620.t1"; gene_id "file_1_file_1_jg10620";
dsanSTOCAGO1482_1	AUGUSTUS	exon	8749813	8750178	.	-	.	transcript_id "file_1_file_1_jg10620.t1"; gene_id "file_1_file_1_jg10620";
dsanSTOCAGO1482_1	AUGUSTUS	intron	8750179	8750236	.	-	.	transcript_id "file_1_file_1_jg10620.t1"; gene_id "file_1_file_1_jg10620";
dsanSTOCAGO1482_1	AUGUSTUS	CDS	8750237	8750569	1	-	0	transcript_id "file_1_file_1_jg10620.t1"; gene_id "file_1_file_1_jg10620";
dsanSTOCAGO1482_1	AUGUSTUS	exon	8750237	8750569	.	-	.	transcript_id "file_1_file_1_jg10620.t1"; gene_id "file_1_file_1_jg10620";
dsanSTOCAGO1482_1	AUGUSTUS	intron	8750570	8750659	.	-	.	transcript_id "file_1_file_1_jg10620.t1"; gene_id "file_1_file_1_jg10620";
dsanSTOCAGO1482_1	AUGUSTUS	CDS	8750660	8751139	1	-	0	transcript_id "file_1_file_1_jg10620.t1"; gene_id "file_1_file_1_jg10620";
dsanSTOCAGO1482_1	AUGUSTUS	exon	8750660	8751139	.	-	.	transcript_id "file_1_file_1_jg10620.t1"; gene_id "file_1_file_1_jg10620";
dsanSTOCAGO1482_1	AUGUSTUS	intron	8751140	8751202	.	-	.	transcript_id "file_1_file_1_jg10620.t1"; gene_id "file_1_file_1_jg10620";
dsanSTOCAGO1482_1	AUGUSTUS	CDS	8751203	8751573	1	-	2	transcript_id "file_1_file_1_jg10620.t1"; gene_id "file_1_file_1_jg10620";
dsanSTOCAGO1482_1	AUGUSTUS	exon	8751203	8751573	.	-	.	transcript_id "file_1_file_1_jg10620.t1"; gene_id "file_1_file_1_jg10620";
dsanSTOCAGO1482_1	AUGUSTUS	intron	8751574	8751691	.	-	.	transcript_id "file_1_file_1_jg10620.t1"; gene_id "file_1_file_1_jg10620";
dsanSTOCAGO1482_1	AUGUSTUS	transcript	8749549	8753183	.	-	.	transcript_id "file_1_file_1_jg10620.t1"; gene_id "file_1_file_1_jg10620"
dsanSTOCAGO1482_1	AUGUSTUS	gene	8749549	8753183	.	-	.	jg10620
dsanSTOCAGO1482_1	AUGUSTUS	CDS	8751692	8753183	1	-	0	transcript_id "file_1_file_1_jg10620.t1"; gene_id "file_1_file_1_jg10620";
dsanSTOCAGO1482_1	AUGUSTUS	exon	8751692	8753183	.	-	.	transcript_id "file_1_file_1_jg10620.t1"; gene_id "file_1_file_1_jg10620";
dsanSTOCAGO1482_1	AUGUSTUS	start_codon	8753181	8753183	.	-	0	transcript_id "file_1_file_1_jg10620.t1"; gene_id "file_1_file_1_jg10620";
dsanSTOCAGO1482_0	AUGUSTUS	stop_codon	6591052	6591054	.	-	0	transcript_id "file_1_file_1_jg790.t2"; gene_id "file_1_file_1_jg790";
dsanSTOCAGO1482_0	AUGUSTUS	CDS	6591052	6593695	1	-	1	transcript_id "file_1_file_1_jg790.t2"; gene_id "file_1_file_1_jg790";
dsanSTOCAGO1482_0	AUGUSTUS	exon	6591052	6593695	.	-	.	transcript_id "file_1_file_1_jg790.t2"; gene_id "file_1_file_1_jg790";
dsanSTOCAGO1482_0	AUGUSTUS	intron	6593696	6593793	.	-	.	transcript_id "file_1_file_1_jg790.t2"; gene_id "file_1_file_1_jg790";
dsanSTOCAGO1482_0	AUGUSTUS	CDS	6593794	6593960	1	-	0	transcript_id "file_1_file_1_jg790.t2"; gene_id "file_1_file_1_jg790";
dsanSTOCAGO1482_0	AUGUSTUS	exon	6593794	6593960	.	-	.	transcript_id "file_1_file_1_jg790.t2"; gene_id "file_1_file_1_jg790";
dsanSTOCAGO1482_0	AUGUSTUS	intron	6593961	6594024	.	-	.	transcript_id "file_1_file_1_jg790.t2"; gene_id "file_1_file_1_jg790";
dsanSTOCAGO1482_0	AUGUSTUS	CDS	6594025	6594473	1	-	2	transcript_id "file_1_file_1_jg790.t2"; gene_id "file_1_file_1_jg790";
dsanSTOCAGO1482_0	AUGUSTUS	exon	6594025	6594473	.	-	.	transcript_id "file_1_file_1_jg790.t2"; gene_id "file_1_file_1_jg790";
dsanSTOCAGO1482_0	AUGUSTUS	intron	6594474	6594602	.	-	.	transcript_id "file_1_file_1_jg790.t2"; gene_id "file_1_file_1_jg790";
dsanSTOCAGO1482_0	AUGUSTUS	CDS	6594603	6594836	1	-	2	transcript_id "file_1_file_1_jg790.t2"; gene_id "file_1_file_1_jg790";
dsanSTOCAGO1482_0	AUGUSTUS	exon	6594603	6594836	.	-	.	transcript_id "file_1_file_1_jg790.t2"; gene_id "file_1_file_1_jg790";
dsanSTOCAGO1482_0	AUGUSTUS	intron	6594837	6595371	.	-	.	transcript_id "file_1_file_1_jg790.t2"; gene_id "file_1_file_1_jg790";
dsanSTOCAGO1482_0	AUGUSTUS	CDS	6595372	6595501	1	-	0	transcript_id "file_1_file_1_jg790.t2"; gene_id "file_1_file_1_jg790";
dsanSTOCAGO1482_0	AUGUSTUS	exon	6595372	6595501	.	-	.	transcript_id "file_1_file_1_jg790.t2"; gene_id "file_1_file_1_jg790";
dsanSTOCAGO1482_0	AUGUSTUS	intron	6595502	6595581	.	-	.	transcript_id "file_1_file_1_jg790.t2"; gene_id "file_1_file_1_jg790";
dsanSTOCAGO1482_0	AUGUSTUS	transcript	6591052	6599127	.	-	.	transcript_id "file_1_file_1_jg790.t2"; gene_id "file_1_file_1_jg790"
dsanSTOCAGO1482_0	AUGUSTUS	CDS	6595582	6599127	1	-	0	transcript_id "file_1_file_1_jg790.t2"; gene_id "file_1_file_1_jg790";
dsanSTOCAGO1482_0	AUGUSTUS	exon	6595582	6599127	.	-	.	transcript_id "file_1_file_1_jg790.t2"; gene_id "file_1_file_1_jg790";
dsanSTOCAGO1482_0	AUGUSTUS	start_codon	6599125	6599127	.	-	0	transcript_id "file_1_file_1_jg790.t2"; gene_id "file_1_file_1_jg790";
dsanSTOCAGO1482_1	AUGUSTUS	stop_codon	19387675	19387677	.	-	0	transcript_id "file_1_file_1_jg12160.t1"; gene_id "file_1_file_1_jg12160";
dsanSTOCAGO1482_1	AUGUSTUS	CDS	19387675	19388128	1	-	1	transcript_id "file_1_file_1_jg12160.t1"; gene_id "file_1_file_1_jg12160";
dsanSTOCAGO1482_1	AUGUSTUS	exon	19387675	19388128	.	-	.	transcript_id "file_1_file_1_jg12160.t1"; gene_id "file_1_file_1_jg12160";
dsanSTOCAGO1482_1	AUGUSTUS	intron	19388129	19388971	.	-	.	transcript_id "file_1_file_1_jg12160.t1"; gene_id "file_1_file_1_jg12160";
dsanSTOCAGO1482_1	AUGUSTUS	CDS	19388972	19389101	1	-	2	transcript_id "file_1_file_1_jg12160.t1"; gene_id "file_1_file_1_jg12160";
dsanSTOCAGO1482_1	AUGUSTUS	exon	19388972	19389101	.	-	.	transcript_id "file_1_file_1_jg12160.t1"; gene_id "file_1_file_1_jg12160";
dsanSTOCAGO1482_1	AUGUSTUS	intron	19389102	19389165	.	-	.	transcript_id "file_1_file_1_jg12160.t1"; gene_id "file_1_file_1_jg12160";
dsanSTOCAGO1482_1	AUGUSTUS	CDS	19389166	19389328	1	-	0	transcript_id "file_1_file_1_jg12160.t1"; gene_id "file_1_file_1_jg12160";
dsanSTOCAGO1482_1	AUGUSTUS	exon	19389166	19389328	.	-	.	transcript_id "file_1_file_1_jg12160.t1"; gene_id "file_1_file_1_jg12160";
dsanSTOCAGO1482_1	AUGUSTUS	intron	19389329	19389461	.	-	.	transcript_id "file_1_file_1_jg12160.t1"; gene_id "file_1_file_1_jg12160";
dsanSTOCAGO1482_1	AUGUSTUS	CDS	19389462	19389708	1	-	1	transcript_id "file_1_file_1_jg12160.t1"; gene_id "file_1_file_1_jg12160";
dsanSTOCAGO1482_1	AUGUSTUS	exon	19389462	19389708	.	-	.	transcript_id "file_1_file_1_jg12160.t1"; gene_id "file_1_file_1_jg12160";
dsanSTOCAGO1482_1	AUGUSTUS	intron	19389709	19389927	.	-	.	transcript_id "file_1_file_1_jg12160.t1"; gene_id "file_1_file_1_jg12160";
dsanSTOCAGO1482_1	AUGUSTUS	CDS	19389928	19390034	1	-	0	transcript_id "file_1_file_1_jg12160.t1"; gene_id "file_1_file_1_jg12160";
dsanSTOCAGO1482_1	AUGUSTUS	exon	19389928	19390034	.	-	.	transcript_id "file_1_file_1_jg12160.t1"; gene_id "file_1_file_1_jg12160";
dsanSTOCAGO1482_1	AUGUSTUS	intron	19390035	19390122	.	-	.	transcript_id "file_1_file_1_jg12160.t1"; gene_id "file_1_file_1_jg12160";
dsanSTOCAGO1482_1	AUGUSTUS	CDS	19390123	19390244	1	-	2	transcript_id "file_1_file_1_jg12160.t1"; gene_id "file_1_file_1_jg12160";
dsanSTOCAGO1482_1	AUGUSTUS	exon	19390123	19390244	.	-	.	transcript_id "file_1_file_1_jg12160.t1"; gene_id "file_1_file_1_jg12160";
dsanSTOCAGO1482_1	AUGUSTUS	intron	19390245	19390306	.	-	.	transcript_id "file_1_file_1_jg12160.t1"; gene_id "file_1_file_1_jg12160";
dsanSTOCAGO1482_1	AUGUSTUS	transcript	19387675	19390442	.	-	.	transcript_id "file_1_file_1_jg12160.t1"; gene_id "file_1_file_1_jg12160"
dsanSTOCAGO1482_1	AUGUSTUS	CDS	19390307	19390442	1	-	0	transcript_id "file_1_file_1_jg12160.t1"; gene_id "file_1_file_1_jg12160";
dsanSTOCAGO1482_1	AUGUSTUS	exon	19390307	19390442	.	-	.	transcript_id "file_1_file_1_jg12160.t1"; gene_id "file_1_file_1_jg12160";
dsanSTOCAGO1482_1	AUGUSTUS	start_codon	19390440	19390442	.	-	0	transcript_id "file_1_file_1_jg12160.t1"; gene_id "file_1_file_1_jg12160";
dsanSTOCAGO1482_2	AUGUSTUS	start_codon	11555592	11555594	.	+	0	transcript_id "file_1_file_1_jg13763.t1"; gene_id "file_1_file_1_jg13763";
dsanSTOCAGO1482_2	AUGUSTUS	CDS	11555592	11555853	1	+	0	transcript_id "file_1_file_1_jg13763.t1"; gene_id "file_1_file_1_jg13763";
dsanSTOCAGO1482_2	AUGUSTUS	exon	11555592	11555853	.	+	.	transcript_id "file_1_file_1_jg13763.t1"; gene_id "file_1_file_1_jg13763";
dsanSTOCAGO1482_2	AUGUSTUS	intron	11555854	11555909	.	+	.	transcript_id "file_1_file_1_jg13763.t1"; gene_id "file_1_file_1_jg13763";
dsanSTOCAGO1482_2	AUGUSTUS	transcript	11555592	11556685	.	+	.	transcript_id "file_1_file_1_jg13763.t1"; gene_id "file_1_file_1_jg13763"
dsanSTOCAGO1482_2	AUGUSTUS	gene	11555592	11556685	.	+	.	jg13763
dsanSTOCAGO1482_2	AUGUSTUS	CDS	11555910	11556685	1	+	2	transcript_id "file_1_file_1_jg13763.t1"; gene_id "file_1_file_1_jg13763";
dsanSTOCAGO1482_2	AUGUSTUS	exon	11555910	11556685	.	+	.	transcript_id "file_1_file_1_jg13763.t1"; gene_id "file_1_file_1_jg13763";
dsanSTOCAGO1482_2	AUGUSTUS	stop_codon	11556683	11556685	.	+	0	transcript_id "file_1_file_1_jg13763.t1"; gene_id "file_1_file_1_jg13763";
dsanSTOCAGO1482_2	AUGUSTUS	stop_codon	4494940	4494942	.	-	0	transcript_id "file_1_file_1_jg12911.t1"; gene_id "file_1_file_1_jg12911";
dsanSTOCAGO1482_2	AUGUSTUS	CDS	4494940	4495073	1	-	2	transcript_id "file_1_file_1_jg12911.t1"; gene_id "file_1_file_1_jg12911";
dsanSTOCAGO1482_2	AUGUSTUS	exon	4494940	4495073	.	-	.	transcript_id "file_1_file_1_jg12911.t1"; gene_id "file_1_file_1_jg12911";
dsanSTOCAGO1482_2	AUGUSTUS	intron	4495074	4495351	.	-	.	transcript_id "file_1_file_1_jg12911.t1"; gene_id "file_1_file_1_jg12911";
dsanSTOCAGO1482_2	AUGUSTUS	CDS	4495352	4495545	1	-	1	transcript_id "file_1_file_1_jg12911.t1"; gene_id "file_1_file_1_jg12911";
dsanSTOCAGO1482_2	AUGUSTUS	exon	4495352	4495545	.	-	.	transcript_id "file_1_file_1_jg12911.t1"; gene_id "file_1_file_1_jg12911";
dsanSTOCAGO1482_2	AUGUSTUS	intron	4495546	4495722	.	-	.	transcript_id "file_1_file_1_jg12911.t1"; gene_id "file_1_file_1_jg12911";
dsanSTOCAGO1482_2	AUGUSTUS	CDS	4495723	4495960	1	-	2	transcript_id "file_1_file_1_jg12911.t1"; gene_id "file_1_file_1_jg12911";
dsanSTOCAGO1482_2	AUGUSTUS	exon	4495723	4495960	.	-	.	transcript_id "file_1_file_1_jg12911.t1"; gene_id "file_1_file_1_jg12911";
dsanSTOCAGO1482_2	AUGUSTUS	intron	4495961	4496359	.	-	.	transcript_id "file_1_file_1_jg12911.t1"; gene_id "file_1_file_1_jg12911";
dsanSTOCAGO1482_2	AUGUSTUS	CDS	4496360	4496629	1	-	2	transcript_id "file_1_file_1_jg12911.t1"; gene_id "file_1_file_1_jg12911";
dsanSTOCAGO1482_2	AUGUSTUS	exon	4496360	4496629	.	-	.	transcript_id "file_1_file_1_jg12911.t1"; gene_id "file_1_file_1_jg12911";
dsanSTOCAGO1482_2	AUGUSTUS	intron	4496630	4499201	.	-	.	transcript_id "file_1_file_1_jg12911.t1"; gene_id "file_1_file_1_jg12911";
dsanSTOCAGO1482_2	AUGUSTUS	CDS	4499202	4499285	1	-	2	transcript_id "file_1_file_1_jg12911.t1"; gene_id "file_1_file_1_jg12911";
dsanSTOCAGO1482_2	AUGUSTUS	exon	4499202	4499285	.	-	.	transcript_id "file_1_file_1_jg12911.t1"; gene_id "file_1_file_1_jg12911";
dsanSTOCAGO1482_2	AUGUSTUS	intron	4499286	4499452	.	-	.	transcript_id "file_1_file_1_jg12911.t1"; gene_id "file_1_file_1_jg12911";
dsanSTOCAGO1482_2	AUGUSTUS	CDS	4499453	4499968	1	-	2	transcript_id "file_1_file_1_jg12911.t1"; gene_id "file_1_file_1_jg12911";
dsanSTOCAGO1482_2	AUGUSTUS	exon	4499453	4499968	.	-	.	transcript_id "file_1_file_1_jg12911.t1"; gene_id "file_1_file_1_jg12911";
dsanSTOCAGO1482_2	AUGUSTUS	intron	4499969	4500097	.	-	.	transcript_id "file_1_file_1_jg12911.t1"; gene_id "file_1_file_1_jg12911";
dsanSTOCAGO1482_2	AUGUSTUS	CDS	4500098	4500400	1	-	2	transcript_id "file_1_file_1_jg12911.t1"; gene_id "file_1_file_1_jg12911";
dsanSTOCAGO1482_2	AUGUSTUS	exon	4500098	4500400	.	-	.	transcript_id "file_1_file_1_jg12911.t1"; gene_id "file_1_file_1_jg12911";
dsanSTOCAGO1482_2	AUGUSTUS	intron	4500401	4500576	.	-	.	transcript_id "file_1_file_1_jg12911.t1"; gene_id "file_1_file_1_jg12911";
dsanSTOCAGO1482_2	AUGUSTUS	CDS	4500577	4500972	1	-	2	transcript_id "file_1_file_1_jg12911.t1"; gene_id "file_1_file_1_jg12911";
dsanSTOCAGO1482_2	AUGUSTUS	exon	4500577	4500972	.	-	.	transcript_id "file_1_file_1_jg12911.t1"; gene_id "file_1_file_1_jg12911";
dsanSTOCAGO1482_2	AUGUSTUS	intron	4500973	4502736	.	-	.	transcript_id "file_1_file_1_jg12911.t1"; gene_id "file_1_file_1_jg12911";
dsanSTOCAGO1482_2	AUGUSTUS	CDS	4502737	4502873	1	-	1	transcript_id "file_1_file_1_jg12911.t1"; gene_id "file_1_file_1_jg12911";
dsanSTOCAGO1482_2	AUGUSTUS	exon	4502737	4502873	.	-	.	transcript_id "file_1_file_1_jg12911.t1"; gene_id "file_1_file_1_jg12911";
dsanSTOCAGO1482_2	AUGUSTUS	intron	4502874	4508871	.	-	.	transcript_id "file_1_file_1_jg12911.t1"; gene_id "file_1_file_1_jg12911";
dsanSTOCAGO1482_2	AUGUSTUS	CDS	4508872	4508898	1	-	1	transcript_id "file_1_file_1_jg12911.t1"; gene_id "file_1_file_1_jg12911";
dsanSTOCAGO1482_2	AUGUSTUS	exon	4508872	4508898	.	-	.	transcript_id "file_1_file_1_jg12911.t1"; gene_id "file_1_file_1_jg12911";
dsanSTOCAGO1482_2	AUGUSTUS	intron	4508899	4511250	.	-	.	transcript_id "file_1_file_1_jg12911.t1"; gene_id "file_1_file_1_jg12911";
dsanSTOCAGO1482_2	AUGUSTUS	transcript	4494940	4512071	.	-	.	transcript_id "file_1_file_1_jg12911.t1"; gene_id "file_1_file_1_jg12911"
dsanSTOCAGO1482_2	AUGUSTUS	gene	4494940	4512071	.	-	.	jg12911
dsanSTOCAGO1482_2	AUGUSTUS	CDS	4511251	4512071	0.71	-	0	transcript_id "file_1_file_1_jg12911.t1"; gene_id "file_1_file_1_jg12911";
dsanSTOCAGO1482_2	AUGUSTUS	exon	4511251	4512071	.	-	.	transcript_id "file_1_file_1_jg12911.t1"; gene_id "file_1_file_1_jg12911";
dsanSTOCAGO1482_2	AUGUSTUS	start_codon	4512069	4512071	.	-	0	transcript_id "file_1_file_1_jg12911.t1"; gene_id "file_1_file_1_jg12911";
dsanSTOCAGO1482_0	AUGUSTUS	stop_codon	9387422	9387424	.	-	0	transcript_id "file_1_file_1_jg1132.t1"; gene_id "file_1_file_1_jg1132";
dsanSTOCAGO1482_0	AUGUSTUS	CDS	9387422	9388846	1	-	0	transcript_id "file_1_file_1_jg1132.t1"; gene_id "file_1_file_1_jg1132";
dsanSTOCAGO1482_0	AUGUSTUS	exon	9387422	9388846	.	-	.	transcript_id "file_1_file_1_jg1132.t1"; gene_id "file_1_file_1_jg1132";
dsanSTOCAGO1482_0	AUGUSTUS	transcript	9387422	9388846	.	-	.	transcript_id "file_1_file_1_jg1132.t1"; gene_id "file_1_file_1_jg1132"
dsanSTOCAGO1482_0	AUGUSTUS	gene	9387422	9388846	.	-	.	jg1132
dsanSTOCAGO1482_0	AUGUSTUS	start_codon	9388844	9388846	.	-	0	transcript_id "file_1_file_1_jg1132.t1"; gene_id "file_1_file_1_jg1132";
dsanSTOCAGO1482_2	AUGUSTUS	start_codon	21592662	21592664	.	+	0	transcript_id "file_1_file_1_jg15252.t1"; gene_id "file_1_file_1_jg15252";
dsanSTOCAGO1482_2	AUGUSTUS	CDS	21592662	21592686	0.63	+	0	transcript_id "file_1_file_1_jg15252.t1"; gene_id "file_1_file_1_jg15252";
dsanSTOCAGO1482_2	AUGUSTUS	exon	21592662	21592686	.	+	.	transcript_id "file_1_file_1_jg15252.t1"; gene_id "file_1_file_1_jg15252";
dsanSTOCAGO1482_2	AUGUSTUS	intron	21592687	21592790	.	+	.	transcript_id "file_1_file_1_jg15252.t1"; gene_id "file_1_file_1_jg15252";
dsanSTOCAGO1482_2	AUGUSTUS	CDS	21592791	21592848	0.63	+	2	transcript_id "file_1_file_1_jg15252.t1"; gene_id "file_1_file_1_jg15252";
dsanSTOCAGO1482_2	AUGUSTUS	exon	21592791	21592848	.	+	.	transcript_id "file_1_file_1_jg15252.t1"; gene_id "file_1_file_1_jg15252";
dsanSTOCAGO1482_2	AUGUSTUS	intron	21592849	21594379	.	+	.	transcript_id "file_1_file_1_jg15252.t1"; gene_id "file_1_file_1_jg15252";
dsanSTOCAGO1482_2	AUGUSTUS	CDS	21594380	21595733	1	+	1	transcript_id "file_1_file_1_jg15252.t1"; gene_id "file_1_file_1_jg15252";
dsanSTOCAGO1482_2	AUGUSTUS	exon	21594380	21595733	.	+	.	transcript_id "file_1_file_1_jg15252.t1"; gene_id "file_1_file_1_jg15252";
dsanSTOCAGO1482_2	AUGUSTUS	intron	21595734	21595792	.	+	.	transcript_id "file_1_file_1_jg15252.t1"; gene_id "file_1_file_1_jg15252";
dsanSTOCAGO1482_2	AUGUSTUS	CDS	21595793	21596762	1	+	0	transcript_id "file_1_file_1_jg15252.t1"; gene_id "file_1_file_1_jg15252";
dsanSTOCAGO1482_2	AUGUSTUS	exon	21595793	21596762	.	+	.	transcript_id "file_1_file_1_jg15252.t1"; gene_id "file_1_file_1_jg15252";
dsanSTOCAGO1482_2	AUGUSTUS	intron	21596763	21596822	.	+	.	transcript_id "file_1_file_1_jg15252.t1"; gene_id "file_1_file_1_jg15252";
dsanSTOCAGO1482_2	AUGUSTUS	CDS	21596823	21596989	1	+	2	transcript_id "file_1_file_1_jg15252.t1"; gene_id "file_1_file_1_jg15252";
dsanSTOCAGO1482_2	AUGUSTUS	exon	21596823	21596989	.	+	.	transcript_id "file_1_file_1_jg15252.t1"; gene_id "file_1_file_1_jg15252";
dsanSTOCAGO1482_2	AUGUSTUS	intron	21596990	21597051	.	+	.	transcript_id "file_1_file_1_jg15252.t1"; gene_id "file_1_file_1_jg15252";
dsanSTOCAGO1482_2	AUGUSTUS	CDS	21597052	21600938	1	+	0	transcript_id "file_1_file_1_jg15252.t1"; gene_id "file_1_file_1_jg15252";
dsanSTOCAGO1482_2	AUGUSTUS	exon	21597052	21600938	.	+	.	transcript_id "file_1_file_1_jg15252.t1"; gene_id "file_1_file_1_jg15252";
dsanSTOCAGO1482_2	AUGUSTUS	intron	21600939	21601004	.	+	.	transcript_id "file_1_file_1_jg15252.t1"; gene_id "file_1_file_1_jg15252";
dsanSTOCAGO1482_2	AUGUSTUS	transcript	21592662	21601137	.	+	.	transcript_id "file_1_file_1_jg15252.t1"; gene_id "file_1_file_1_jg15252"
dsanSTOCAGO1482_2	AUGUSTUS	gene	21592662	21601137	.	+	.	jg15252
dsanSTOCAGO1482_2	AUGUSTUS	CDS	21601005	21601137	1	+	1	transcript_id "file_1_file_1_jg15252.t1"; gene_id "file_1_file_1_jg15252";
dsanSTOCAGO1482_2	AUGUSTUS	exon	21601005	21601137	.	+	.	transcript_id "file_1_file_1_jg15252.t1"; gene_id "file_1_file_1_jg15252";
dsanSTOCAGO1482_2	AUGUSTUS	stop_codon	21601135	21601137	.	+	0	transcript_id "file_1_file_1_jg15252.t1"; gene_id "file_1_file_1_jg15252";
dsanSTOCAGO1482_2	AUGUSTUS	stop_codon	3165579	3165581	.	-	0	transcript_id "file_1_file_1_jg12722.t1"; gene_id "file_1_file_1_jg12722";
dsanSTOCAGO1482_2	AUGUSTUS	CDS	3165579	3165592	0.87	-	2	transcript_id "file_1_file_1_jg12722.t1"; gene_id "file_1_file_1_jg12722";
dsanSTOCAGO1482_2	AUGUSTUS	exon	3165579	3165592	.	-	.	transcript_id "file_1_file_1_jg12722.t1"; gene_id "file_1_file_1_jg12722";
dsanSTOCAGO1482_2	AUGUSTUS	intron	3165593	3165818	.	-	.	transcript_id "file_1_file_1_jg12722.t1"; gene_id "file_1_file_1_jg12722";
dsanSTOCAGO1482_2	AUGUSTUS	CDS	3165819	3166227	0.86	-	0	transcript_id "file_1_file_1_jg12722.t1"; gene_id "file_1_file_1_jg12722";
dsanSTOCAGO1482_2	AUGUSTUS	exon	3165819	3166227	.	-	.	transcript_id "file_1_file_1_jg12722.t1"; gene_id "file_1_file_1_jg12722";
dsanSTOCAGO1482_2	AUGUSTUS	intron	3166228	3166707	.	-	.	transcript_id "file_1_file_1_jg12722.t1"; gene_id "file_1_file_1_jg12722";
dsanSTOCAGO1482_2	AUGUSTUS	CDS	3166708	3166717	1	-	1	transcript_id "file_1_file_1_jg12722.t1"; gene_id "file_1_file_1_jg12722";
dsanSTOCAGO1482_2	AUGUSTUS	exon	3166708	3166717	.	-	.	transcript_id "file_1_file_1_jg12722.t1"; gene_id "file_1_file_1_jg12722";
dsanSTOCAGO1482_2	AUGUSTUS	intron	3166718	3166773	.	-	.	transcript_id "file_1_file_1_jg12722.t1"; gene_id "file_1_file_1_jg12722";
dsanSTOCAGO1482_2	AUGUSTUS	CDS	3166774	3166865	0.59	-	0	transcript_id "file_1_file_1_jg12722.t1"; gene_id "file_1_file_1_jg12722";
dsanSTOCAGO1482_2	AUGUSTUS	exon	3166774	3166865	.	-	.	transcript_id "file_1_file_1_jg12722.t1"; gene_id "file_1_file_1_jg12722";
dsanSTOCAGO1482_2	AUGUSTUS	intron	3166866	3167250	.	-	.	transcript_id "file_1_file_1_jg12722.t1"; gene_id "file_1_file_1_jg12722";
dsanSTOCAGO1482_2	AUGUSTUS	CDS	3167251	3167447	0.54	-	2	transcript_id "file_1_file_1_jg12722.t1"; gene_id "file_1_file_1_jg12722";
dsanSTOCAGO1482_2	AUGUSTUS	exon	3167251	3167447	.	-	.	transcript_id "file_1_file_1_jg12722.t1"; gene_id "file_1_file_1_jg12722";
dsanSTOCAGO1482_2	AUGUSTUS	intron	3167448	3167566	.	-	.	transcript_id "file_1_file_1_jg12722.t1"; gene_id "file_1_file_1_jg12722";
dsanSTOCAGO1482_2	AUGUSTUS	CDS	3167567	3167676	0.43	-	1	transcript_id "file_1_file_1_jg12722.t1"; gene_id "file_1_file_1_jg12722";
dsanSTOCAGO1482_2	AUGUSTUS	exon	3167567	3167676	.	-	.	transcript_id "file_1_file_1_jg12722.t1"; gene_id "file_1_file_1_jg12722";
dsanSTOCAGO1482_2	AUGUSTUS	intron	3167677	3167786	.	-	.	transcript_id "file_1_file_1_jg12722.t1"; gene_id "file_1_file_1_jg12722";
dsanSTOCAGO1482_2	AUGUSTUS	transcript	3165579	3167932	.	-	.	transcript_id "file_1_file_1_jg12722.t1"; gene_id "file_1_file_1_jg12722"
dsanSTOCAGO1482_2	AUGUSTUS	gene	3165579	3167932	.	-	.	jg12722
dsanSTOCAGO1482_2	AUGUSTUS	CDS	3167787	3167932	0.87	-	0	transcript_id "file_1_file_1_jg12722.t1"; gene_id "file_1_file_1_jg12722";
dsanSTOCAGO1482_2	AUGUSTUS	exon	3167787	3167932	.	-	.	transcript_id "file_1_file_1_jg12722.t1"; gene_id "file_1_file_1_jg12722";
dsanSTOCAGO1482_2	AUGUSTUS	start_codon	3167930	3167932	.	-	0	transcript_id "file_1_file_1_jg12722.t1"; gene_id "file_1_file_1_jg12722";
dsanSTOCAGO1482_1	AUGUSTUS	stop_codon	9033222	9033224	.	-	0	transcript_id "file_1_file_1_jg10686.t1"; gene_id "file_1_file_1_jg10686";
dsanSTOCAGO1482_1	AUGUSTUS	CDS	9033222	9034276	1	-	2	transcript_id "file_1_file_1_jg10686.t1"; gene_id "file_1_file_1_jg10686";
dsanSTOCAGO1482_1	AUGUSTUS	exon	9033222	9034276	.	-	.	transcript_id "file_1_file_1_jg10686.t1"; gene_id "file_1_file_1_jg10686";
dsanSTOCAGO1482_1	AUGUSTUS	intron	9034277	9034732	.	-	.	transcript_id "file_1_file_1_jg10686.t1"; gene_id "file_1_file_1_jg10686";
dsanSTOCAGO1482_1	AUGUSTUS	CDS	9034733	9034951	1	-	2	transcript_id "file_1_file_1_jg10686.t1"; gene_id "file_1_file_1_jg10686";
dsanSTOCAGO1482_1	AUGUSTUS	exon	9034733	9034951	.	-	.	transcript_id "file_1_file_1_jg10686.t1"; gene_id "file_1_file_1_jg10686";
dsanSTOCAGO1482_1	AUGUSTUS	intron	9034952	9035008	.	-	.	transcript_id "file_1_file_1_jg10686.t1"; gene_id "file_1_file_1_jg10686";
dsanSTOCAGO1482_1	AUGUSTUS	transcript	9033222	9035495	.	-	.	transcript_id "file_1_file_1_jg10686.t1"; gene_id "file_1_file_1_jg10686"
dsanSTOCAGO1482_1	AUGUSTUS	gene	9033222	9035495	.	-	.	jg10686
dsanSTOCAGO1482_1	AUGUSTUS	CDS	9035009	9035495	1	-	0	transcript_id "file_1_file_1_jg10686.t1"; gene_id "file_1_file_1_jg10686";
dsanSTOCAGO1482_1	AUGUSTUS	exon	9035009	9035495	.	-	.	transcript_id "file_1_file_1_jg10686.t1"; gene_id "file_1_file_1_jg10686";
dsanSTOCAGO1482_1	AUGUSTUS	start_codon	9035493	9035495	.	-	0	transcript_id "file_1_file_1_jg10686.t1"; gene_id "file_1_file_1_jg10686";
dsanSTOCAGO1482_3	AUGUSTUS	stop_codon	3247681	3247683	.	-	0	transcript_id "file_1_file_1_jg2899.t1"; gene_id "file_1_file_1_jg2899";
dsanSTOCAGO1482_3	AUGUSTUS	CDS	3247681	3248066	1	-	2	transcript_id "file_1_file_1_jg2899.t1"; gene_id "file_1_file_1_jg2899";
dsanSTOCAGO1482_3	AUGUSTUS	exon	3247681	3248066	.	-	.	transcript_id "file_1_file_1_jg2899.t1"; gene_id "file_1_file_1_jg2899";
dsanSTOCAGO1482_3	AUGUSTUS	intron	3248067	3248129	.	-	.	transcript_id "file_1_file_1_jg2899.t1"; gene_id "file_1_file_1_jg2899";
dsanSTOCAGO1482_3	AUGUSTUS	CDS	3248130	3248323	1	-	1	transcript_id "file_1_file_1_jg2899.t1"; gene_id "file_1_file_1_jg2899";
dsanSTOCAGO1482_3	AUGUSTUS	exon	3248130	3248323	.	-	.	transcript_id "file_1_file_1_jg2899.t1"; gene_id "file_1_file_1_jg2899";
dsanSTOCAGO1482_3	AUGUSTUS	intron	3248324	3248386	.	-	.	transcript_id "file_1_file_1_jg2899.t1"; gene_id "file_1_file_1_jg2899";
dsanSTOCAGO1482_3	AUGUSTUS	CDS	3248387	3248698	1	-	1	transcript_id "file_1_file_1_jg2899.t1"; gene_id "file_1_file_1_jg2899";
dsanSTOCAGO1482_3	AUGUSTUS	exon	3248387	3248698	.	-	.	transcript_id "file_1_file_1_jg2899.t1"; gene_id "file_1_file_1_jg2899";
dsanSTOCAGO1482_3	AUGUSTUS	intron	3248699	3248757	.	-	.	transcript_id "file_1_file_1_jg2899.t1"; gene_id "file_1_file_1_jg2899";
dsanSTOCAGO1482_3	AUGUSTUS	CDS	3248758	3249007	1	-	2	transcript_id "file_1_file_1_jg2899.t1"; gene_id "file_1_file_1_jg2899";
dsanSTOCAGO1482_3	AUGUSTUS	exon	3248758	3249007	.	-	.	transcript_id "file_1_file_1_jg2899.t1"; gene_id "file_1_file_1_jg2899";
dsanSTOCAGO1482_3	AUGUSTUS	intron	3249008	3249063	.	-	.	transcript_id "file_1_file_1_jg2899.t1"; gene_id "file_1_file_1_jg2899";
dsanSTOCAGO1482_3	AUGUSTUS	CDS	3249064	3251530	1	-	0	transcript_id "file_1_file_1_jg2899.t1"; gene_id "file_1_file_1_jg2899";
dsanSTOCAGO1482_3	AUGUSTUS	exon	3249064	3251530	.	-	.	transcript_id "file_1_file_1_jg2899.t1"; gene_id "file_1_file_1_jg2899";
dsanSTOCAGO1482_3	AUGUSTUS	intron	3251531	3251581	.	-	.	transcript_id "file_1_file_1_jg2899.t1"; gene_id "file_1_file_1_jg2899";
dsanSTOCAGO1482_3	AUGUSTUS	transcript	3247681	3251602	.	-	.	transcript_id "file_1_file_1_jg2899.t1"; gene_id "file_1_file_1_jg2899"
dsanSTOCAGO1482_3	AUGUSTUS	gene	3247681	3251602	.	-	.	jg2899
dsanSTOCAGO1482_3	AUGUSTUS	CDS	3251582	3251602	1	-	0	transcript_id "file_1_file_1_jg2899.t1"; gene_id "file_1_file_1_jg2899";
dsanSTOCAGO1482_3	AUGUSTUS	exon	3251582	3251602	.	-	.	transcript_id "file_1_file_1_jg2899.t1"; gene_id "file_1_file_1_jg2899";
dsanSTOCAGO1482_3	AUGUSTUS	start_codon	3251600	3251602	.	-	0	transcript_id "file_1_file_1_jg2899.t1"; gene_id "file_1_file_1_jg2899";
dsanSTOCAGO1482_2	AUGUSTUS	stop_codon	10675419	10675421	.	-	0	transcript_id "file_1_file_1_jg13649.t1"; gene_id "file_1_file_1_jg13649";
dsanSTOCAGO1482_2	AUGUSTUS	CDS	10675419	10675449	1	-	1	transcript_id "file_1_file_1_jg13649.t1"; gene_id "file_1_file_1_jg13649";
dsanSTOCAGO1482_2	AUGUSTUS	exon	10675419	10675449	.	-	.	transcript_id "file_1_file_1_jg13649.t1"; gene_id "file_1_file_1_jg13649";
dsanSTOCAGO1482_2	AUGUSTUS	intron	10675450	10675512	.	-	.	transcript_id "file_1_file_1_jg13649.t1"; gene_id "file_1_file_1_jg13649";
dsanSTOCAGO1482_2	AUGUSTUS	CDS	10675513	10675630	1	-	2	transcript_id "file_1_file_1_jg13649.t1"; gene_id "file_1_file_1_jg13649";
dsanSTOCAGO1482_2	AUGUSTUS	exon	10675513	10675630	.	-	.	transcript_id "file_1_file_1_jg13649.t1"; gene_id "file_1_file_1_jg13649";
dsanSTOCAGO1482_2	AUGUSTUS	intron	10675631	10675689	.	-	.	transcript_id "file_1_file_1_jg13649.t1"; gene_id "file_1_file_1_jg13649";
dsanSTOCAGO1482_2	AUGUSTUS	CDS	10675690	10675860	1	-	2	transcript_id "file_1_file_1_jg13649.t1"; gene_id "file_1_file_1_jg13649";
dsanSTOCAGO1482_2	AUGUSTUS	exon	10675690	10675860	.	-	.	transcript_id "file_1_file_1_jg13649.t1"; gene_id "file_1_file_1_jg13649";
dsanSTOCAGO1482_2	AUGUSTUS	intron	10675861	10675956	.	-	.	transcript_id "file_1_file_1_jg13649.t1"; gene_id "file_1_file_1_jg13649";
dsanSTOCAGO1482_2	AUGUSTUS	CDS	10675957	10677167	1	-	1	transcript_id "file_1_file_1_jg13649.t1"; gene_id "file_1_file_1_jg13649";
dsanSTOCAGO1482_2	AUGUSTUS	exon	10675957	10677167	.	-	.	transcript_id "file_1_file_1_jg13649.t1"; gene_id "file_1_file_1_jg13649";
dsanSTOCAGO1482_2	AUGUSTUS	intron	10677168	10677226	.	-	.	transcript_id "file_1_file_1_jg13649.t1"; gene_id "file_1_file_1_jg13649";
dsanSTOCAGO1482_2	AUGUSTUS	CDS	10677227	10678700	1	-	2	transcript_id "file_1_file_1_jg13649.t1"; gene_id "file_1_file_1_jg13649";
dsanSTOCAGO1482_2	AUGUSTUS	exon	10677227	10678700	.	-	.	transcript_id "file_1_file_1_jg13649.t1"; gene_id "file_1_file_1_jg13649";
dsanSTOCAGO1482_2	AUGUSTUS	intron	10678701	10683063	.	-	.	transcript_id "file_1_file_1_jg13649.t1"; gene_id "file_1_file_1_jg13649";
dsanSTOCAGO1482_2	AUGUSTUS	CDS	10683064	10683279	1	-	2	transcript_id "file_1_file_1_jg13649.t1"; gene_id "file_1_file_1_jg13649";
dsanSTOCAGO1482_2	AUGUSTUS	exon	10683064	10683279	.	-	.	transcript_id "file_1_file_1_jg13649.t1"; gene_id "file_1_file_1_jg13649";
dsanSTOCAGO1482_2	AUGUSTUS	intron	10683280	10684302	.	-	.	transcript_id "file_1_file_1_jg13649.t1"; gene_id "file_1_file_1_jg13649";
dsanSTOCAGO1482_2	AUGUSTUS	transcript	10675419	10685077	.	-	.	transcript_id "file_1_file_1_jg13649.t1"; gene_id "file_1_file_1_jg13649"
dsanSTOCAGO1482_2	AUGUSTUS	gene	10675419	10685077	.	-	.	jg13649
dsanSTOCAGO1482_2	AUGUSTUS	CDS	10684303	10685077	1	-	0	transcript_id "file_1_file_1_jg13649.t1"; gene_id "file_1_file_1_jg13649";
dsanSTOCAGO1482_2	AUGUSTUS	exon	10684303	10685077	.	-	.	transcript_id "file_1_file_1_jg13649.t1"; gene_id "file_1_file_1_jg13649";
dsanSTOCAGO1482_2	AUGUSTUS	start_codon	10685075	10685077	.	-	0	transcript_id "file_1_file_1_jg13649.t1"; gene_id "file_1_file_1_jg13649";
dsanSTOCAGO1482_0	AUGUSTUS	stop_codon	9471014	9471016	.	-	0	transcript_id "file_1_file_1_jg1144.t1"; gene_id "file_1_file_1_jg1144";
dsanSTOCAGO1482_0	AUGUSTUS	CDS	9471014	9471293	1	-	1	transcript_id "file_1_file_1_jg1144.t1"; gene_id "file_1_file_1_jg1144";
dsanSTOCAGO1482_0	AUGUSTUS	exon	9471014	9471293	.	-	.	transcript_id "file_1_file_1_jg1144.t1"; gene_id "file_1_file_1_jg1144";
dsanSTOCAGO1482_0	AUGUSTUS	intron	9471294	9471356	.	-	.	transcript_id "file_1_file_1_jg1144.t1"; gene_id "file_1_file_1_jg1144";
dsanSTOCAGO1482_0	AUGUSTUS	transcript	9471014	9473044	.	-	.	transcript_id "file_1_file_1_jg1144.t1"; gene_id "file_1_file_1_jg1144"
dsanSTOCAGO1482_0	AUGUSTUS	gene	9471014	9473044	.	-	.	jg1144
dsanSTOCAGO1482_0	AUGUSTUS	CDS	9471357	9473044	1	-	0	transcript_id "file_1_file_1_jg1144.t1"; gene_id "file_1_file_1_jg1144";
dsanSTOCAGO1482_0	AUGUSTUS	exon	9471357	9473044	.	-	.	transcript_id "file_1_file_1_jg1144.t1"; gene_id "file_1_file_1_jg1144";
dsanSTOCAGO1482_0	AUGUSTUS	start_codon	9473042	9473044	.	-	0	transcript_id "file_1_file_1_jg1144.t1"; gene_id "file_1_file_1_jg1144";
dsanSTOCAGO1482_4	AUGUSTUS	start_codon	3344566	3344568	.	+	0	transcript_id "file_1_file_1_jg5742.t1"; gene_id "file_1_file_1_jg5742";
dsanSTOCAGO1482_4	AUGUSTUS	CDS	3344566	3344847	1	+	0	transcript_id "file_1_file_1_jg5742.t1"; gene_id "file_1_file_1_jg5742";
dsanSTOCAGO1482_4	AUGUSTUS	exon	3344566	3344847	.	+	.	transcript_id "file_1_file_1_jg5742.t1"; gene_id "file_1_file_1_jg5742";
dsanSTOCAGO1482_4	AUGUSTUS	intron	3344848	3344913	.	+	.	transcript_id "file_1_file_1_jg5742.t1"; gene_id "file_1_file_1_jg5742";
dsanSTOCAGO1482_4	AUGUSTUS	CDS	3344914	3345065	1	+	0	transcript_id "file_1_file_1_jg5742.t1"; gene_id "file_1_file_1_jg5742";
dsanSTOCAGO1482_4	AUGUSTUS	exon	3344914	3345065	.	+	.	transcript_id "file_1_file_1_jg5742.t1"; gene_id "file_1_file_1_jg5742";
dsanSTOCAGO1482_4	AUGUSTUS	intron	3345066	3345131	.	+	.	transcript_id "file_1_file_1_jg5742.t1"; gene_id "file_1_file_1_jg5742";
dsanSTOCAGO1482_4	AUGUSTUS	CDS	3345132	3345678	0.97	+	1	transcript_id "file_1_file_1_jg5742.t1"; gene_id "file_1_file_1_jg5742";
dsanSTOCAGO1482_4	AUGUSTUS	exon	3345132	3345678	.	+	.	transcript_id "file_1_file_1_jg5742.t1"; gene_id "file_1_file_1_jg5742";
dsanSTOCAGO1482_4	AUGUSTUS	intron	3345679	3345740	.	+	.	transcript_id "file_1_file_1_jg5742.t1"; gene_id "file_1_file_1_jg5742";
dsanSTOCAGO1482_4	AUGUSTUS	CDS	3345741	3345817	0.99	+	0	transcript_id "file_1_file_1_jg5742.t1"; gene_id "file_1_file_1_jg5742";
dsanSTOCAGO1482_4	AUGUSTUS	exon	3345741	3345817	.	+	.	transcript_id "file_1_file_1_jg5742.t1"; gene_id "file_1_file_1_jg5742";
dsanSTOCAGO1482_4	AUGUSTUS	intron	3345818	3345871	.	+	.	transcript_id "file_1_file_1_jg5742.t1"; gene_id "file_1_file_1_jg5742";
dsanSTOCAGO1482_4	AUGUSTUS	CDS	3345872	3346009	0.99	+	1	transcript_id "file_1_file_1_jg5742.t1"; gene_id "file_1_file_1_jg5742";
dsanSTOCAGO1482_4	AUGUSTUS	exon	3345872	3346009	.	+	.	transcript_id "file_1_file_1_jg5742.t1"; gene_id "file_1_file_1_jg5742";
dsanSTOCAGO1482_4	AUGUSTUS	intron	3346010	3346065	.	+	.	transcript_id "file_1_file_1_jg5742.t1"; gene_id "file_1_file_1_jg5742";
dsanSTOCAGO1482_4	AUGUSTUS	CDS	3346066	3346204	0.91	+	1	transcript_id "file_1_file_1_jg5742.t1"; gene_id "file_1_file_1_jg5742";
dsanSTOCAGO1482_4	AUGUSTUS	exon	3346066	3346204	.	+	.	transcript_id "file_1_file_1_jg5742.t1"; gene_id "file_1_file_1_jg5742";
dsanSTOCAGO1482_4	AUGUSTUS	intron	3346205	3346302	.	+	.	transcript_id "file_1_file_1_jg5742.t1"; gene_id "file_1_file_1_jg5742";
dsanSTOCAGO1482_4	AUGUSTUS	CDS	3346303	3346516	0.93	+	0	transcript_id "file_1_file_1_jg5742.t1"; gene_id "file_1_file_1_jg5742";
dsanSTOCAGO1482_4	AUGUSTUS	exon	3346303	3346516	.	+	.	transcript_id "file_1_file_1_jg5742.t1"; gene_id "file_1_file_1_jg5742";
dsanSTOCAGO1482_4	AUGUSTUS	intron	3346517	3346597	.	+	.	transcript_id "file_1_file_1_jg5742.t1"; gene_id "file_1_file_1_jg5742";
dsanSTOCAGO1482_4	AUGUSTUS	CDS	3346598	3349044	0.84	+	2	transcript_id "file_1_file_1_jg5742.t1"; gene_id "file_1_file_1_jg5742";
dsanSTOCAGO1482_4	AUGUSTUS	exon	3346598	3349044	.	+	.	transcript_id "file_1_file_1_jg5742.t1"; gene_id "file_1_file_1_jg5742";
dsanSTOCAGO1482_4	AUGUSTUS	intron	3349045	3349113	.	+	.	transcript_id "file_1_file_1_jg5742.t1"; gene_id "file_1_file_1_jg5742";
dsanSTOCAGO1482_4	AUGUSTUS	transcript	3344566	3349824	.	+	.	transcript_id "file_1_file_1_jg5742.t1"; gene_id "file_1_file_1_jg5742"
dsanSTOCAGO1482_4	AUGUSTUS	gene	3344566	3349824	.	+	.	jg5742
dsanSTOCAGO1482_4	AUGUSTUS	CDS	3349114	3349824	1	+	0	transcript_id "file_1_file_1_jg5742.t1"; gene_id "file_1_file_1_jg5742";
dsanSTOCAGO1482_4	AUGUSTUS	exon	3349114	3349824	.	+	.	transcript_id "file_1_file_1_jg5742.t1"; gene_id "file_1_file_1_jg5742";
dsanSTOCAGO1482_4	AUGUSTUS	stop_codon	3349822	3349824	.	+	0	transcript_id "file_1_file_1_jg5742.t1"; gene_id "file_1_file_1_jg5742";
dsanSTOCAGO1482_3	AUGUSTUS	start_codon	17877917	17877919	.	+	0	transcript_id "file_1_file_1_jg4625.t1"; gene_id "file_1_file_1_jg4625";
dsanSTOCAGO1482_3	AUGUSTUS	CDS	17877917	17878266	0.77	+	0	transcript_id "file_1_file_1_jg4625.t1"; gene_id "file_1_file_1_jg4625";
dsanSTOCAGO1482_3	AUGUSTUS	exon	17877917	17878266	.	+	.	transcript_id "file_1_file_1_jg4625.t1"; gene_id "file_1_file_1_jg4625";
dsanSTOCAGO1482_3	AUGUSTUS	intron	17878267	17878327	.	+	.	transcript_id "file_1_file_1_jg4625.t1"; gene_id "file_1_file_1_jg4625";
dsanSTOCAGO1482_3	AUGUSTUS	CDS	17878328	17878376	0.82	+	1	transcript_id "file_1_file_1_jg4625.t1"; gene_id "file_1_file_1_jg4625";
dsanSTOCAGO1482_3	AUGUSTUS	exon	17878328	17878376	.	+	.	transcript_id "file_1_file_1_jg4625.t1"; gene_id "file_1_file_1_jg4625";
dsanSTOCAGO1482_3	AUGUSTUS	intron	17878377	17888604	.	+	.	transcript_id "file_1_file_1_jg4625.t1"; gene_id "file_1_file_1_jg4625";
dsanSTOCAGO1482_3	AUGUSTUS	CDS	17888605	17889158	0.99	+	0	transcript_id "file_1_file_1_jg4625.t1"; gene_id "file_1_file_1_jg4625";
dsanSTOCAGO1482_3	AUGUSTUS	exon	17888605	17889158	.	+	.	transcript_id "file_1_file_1_jg4625.t1"; gene_id "file_1_file_1_jg4625";
dsanSTOCAGO1482_3	AUGUSTUS	intron	17889159	17889272	.	+	.	transcript_id "file_1_file_1_jg4625.t1"; gene_id "file_1_file_1_jg4625";
dsanSTOCAGO1482_3	AUGUSTUS	CDS	17889273	17889280	1	+	1	transcript_id "file_1_file_1_jg4625.t1"; gene_id "file_1_file_1_jg4625";
dsanSTOCAGO1482_3	AUGUSTUS	exon	17889273	17889280	.	+	.	transcript_id "file_1_file_1_jg4625.t1"; gene_id "file_1_file_1_jg4625";
dsanSTOCAGO1482_3	AUGUSTUS	intron	17889281	17889336	.	+	.	transcript_id "file_1_file_1_jg4625.t1"; gene_id "file_1_file_1_jg4625";
dsanSTOCAGO1482_3	AUGUSTUS	CDS	17889337	17889443	1	+	2	transcript_id "file_1_file_1_jg4625.t1"; gene_id "file_1_file_1_jg4625";
dsanSTOCAGO1482_3	AUGUSTUS	exon	17889337	17889443	.	+	.	transcript_id "file_1_file_1_jg4625.t1"; gene_id "file_1_file_1_jg4625";
dsanSTOCAGO1482_3	AUGUSTUS	intron	17889444	17889511	.	+	.	transcript_id "file_1_file_1_jg4625.t1"; gene_id "file_1_file_1_jg4625";
dsanSTOCAGO1482_3	AUGUSTUS	transcript	17877917	17889724	.	+	.	transcript_id "file_1_file_1_jg4625.t1"; gene_id "file_1_file_1_jg4625"
dsanSTOCAGO1482_3	AUGUSTUS	gene	17877917	17889724	.	+	.	jg4625
dsanSTOCAGO1482_3	AUGUSTUS	CDS	17889512	17889724	1	+	0	transcript_id "file_1_file_1_jg4625.t1"; gene_id "file_1_file_1_jg4625";
dsanSTOCAGO1482_3	AUGUSTUS	exon	17889512	17889724	.	+	.	transcript_id "file_1_file_1_jg4625.t1"; gene_id "file_1_file_1_jg4625";
dsanSTOCAGO1482_3	AUGUSTUS	stop_codon	17889722	17889724	.	+	0	transcript_id "file_1_file_1_jg4625.t1"; gene_id "file_1_file_1_jg4625";
dsanSTOCAGO1482_4	AUGUSTUS	start_codon	28180928	28180930	.	+	0	transcript_id "file_1_file_1_jg9005.t1"; gene_id "file_1_file_1_jg9005";
dsanSTOCAGO1482_4	AUGUSTUS	CDS	28180928	28182421	1	+	0	transcript_id "file_1_file_1_jg9005.t1"; gene_id "file_1_file_1_jg9005";
dsanSTOCAGO1482_4	AUGUSTUS	exon	28180928	28182421	.	+	.	transcript_id "file_1_file_1_jg9005.t1"; gene_id "file_1_file_1_jg9005";
dsanSTOCAGO1482_4	AUGUSTUS	transcript	28180928	28182421	.	+	.	transcript_id "file_1_file_1_jg9005.t1"; gene_id "file_1_file_1_jg9005"
dsanSTOCAGO1482_4	AUGUSTUS	gene	28180928	28182421	.	+	.	jg9005
dsanSTOCAGO1482_4	AUGUSTUS	stop_codon	28182419	28182421	.	+	0	transcript_id "file_1_file_1_jg9005.t1"; gene_id "file_1_file_1_jg9005";
dsanSTOCAGO1482_2	GeneMark.hmm	start_codon	7041484	7041486	.	+	0	gene_id "file_1_file_2_6428_g"; transcript_id "file_1_file_2_6428_t"; count "file_1_file_2_1_1";
dsanSTOCAGO1482_2	GeneMark.hmm	CDS	7041484	7041595	.	+	0	gene_id "file_1_file_2_6428_g"; transcript_id "file_1_file_2_6428_t"; evidence "file_1_file_2_0_1"; cds_type "file_1_file_2_Initial"; count "file_1_file_2_1_2"; anchored "file_1_file_2_0_1";
dsanSTOCAGO1482_2	GeneMark.hmm	exon	7041484	7041595	0	+	.	gene_id "file_1_file_2_6428_g"; transcript_id "file_1_file_2_6428_t"; evidence "file_1_file_2_0_1"; cds_type "file_1_file_2_Initial"; count "file_1_file_2_1_2"; anchored "file_1_file_2_0_1";
dsanSTOCAGO1482_2	GeneMark.hmm	CDS	7041656	7042158	.	+	2	gene_id "file_1_file_2_6428_g"; transcript_id "file_1_file_2_6428_t"; evidence "file_1_file_2_1_1"; cds_type "file_1_file_2_Terminal"; count "file_1_file_2_2_2"; anchored "file_1_file_2_1_1";
dsanSTOCAGO1482_2	GeneMark.hmm	exon	7041656	7042158	0	+	.	gene_id "file_1_file_2_6428_g"; transcript_id "file_1_file_2_6428_t"; evidence "file_1_file_2_1_1"; cds_type "file_1_file_2_Terminal"; count "file_1_file_2_2_2"; anchored "file_1_file_2_1_1";
dsanSTOCAGO1482_2	GeneMark.hmm	stop_codon	7042156	7042158	.	+	0	gene_id "file_1_file_2_6428_g"; transcript_id "file_1_file_2_6428_t"; count "file_1_file_2_1_1";
dsanSTOCAGO1482_0	AUGUSTUS	stop_codon	8321211	8321213	.	-	0	transcript_id "file_1_file_1_jg994.t1"; gene_id "file_1_file_1_jg994";
dsanSTOCAGO1482_0	AUGUSTUS	CDS	8321211	8322137	1	-	0	transcript_id "file_1_file_1_jg994.t1"; gene_id "file_1_file_1_jg994";
dsanSTOCAGO1482_0	AUGUSTUS	exon	8321211	8322137	.	-	.	transcript_id "file_1_file_1_jg994.t1"; gene_id "file_1_file_1_jg994";
dsanSTOCAGO1482_0	AUGUSTUS	transcript	8321211	8322137	.	-	.	transcript_id "file_1_file_1_jg994.t1"; gene_id "file_1_file_1_jg994"
dsanSTOCAGO1482_0	AUGUSTUS	gene	8321211	8322137	.	-	.	jg994
dsanSTOCAGO1482_0	AUGUSTUS	start_codon	8322135	8322137	.	-	0	transcript_id "file_1_file_1_jg994.t1"; gene_id "file_1_file_1_jg994";
dsanSTOCAGO1482_4	AUGUSTUS	start_codon	19480935	19480937	.	+	0	transcript_id "file_1_file_1_jg7839.t1"; gene_id "file_1_file_1_jg7839";
dsanSTOCAGO1482_4	AUGUSTUS	CDS	19480935	19482209	1	+	0	transcript_id "file_1_file_1_jg7839.t1"; gene_id "file_1_file_1_jg7839";
dsanSTOCAGO1482_4	AUGUSTUS	exon	19480935	19482209	.	+	.	transcript_id "file_1_file_1_jg7839.t1"; gene_id "file_1_file_1_jg7839";
dsanSTOCAGO1482_4	AUGUSTUS	transcript	19480935	19482209	.	+	.	transcript_id "file_1_file_1_jg7839.t1"; gene_id "file_1_file_1_jg7839"
dsanSTOCAGO1482_4	AUGUSTUS	gene	19480935	19482209	.	+	.	jg7839
dsanSTOCAGO1482_4	AUGUSTUS	stop_codon	19482207	19482209	.	+	0	transcript_id "file_1_file_1_jg7839.t1"; gene_id "file_1_file_1_jg7839";
dsanSTOCAGO1482_4	AUGUSTUS	start_codon	8138274	8138276	.	+	0	transcript_id "file_1_file_1_jg6313.t1"; gene_id "file_1_file_1_jg6313";
dsanSTOCAGO1482_4	AUGUSTUS	CDS	8138274	8138475	1	+	0	transcript_id "file_1_file_1_jg6313.t1"; gene_id "file_1_file_1_jg6313";
dsanSTOCAGO1482_4	AUGUSTUS	exon	8138274	8138475	.	+	.	transcript_id "file_1_file_1_jg6313.t1"; gene_id "file_1_file_1_jg6313";
dsanSTOCAGO1482_4	AUGUSTUS	intron	8138476	8138532	.	+	.	transcript_id "file_1_file_1_jg6313.t1"; gene_id "file_1_file_1_jg6313";
dsanSTOCAGO1482_4	AUGUSTUS	transcript	8138274	8138753	.	+	.	transcript_id "file_1_file_1_jg6313.t1"; gene_id "file_1_file_1_jg6313"
dsanSTOCAGO1482_4	AUGUSTUS	gene	8138274	8138753	.	+	.	jg6313
dsanSTOCAGO1482_4	AUGUSTUS	CDS	8138533	8138753	1	+	2	transcript_id "file_1_file_1_jg6313.t1"; gene_id "file_1_file_1_jg6313";
dsanSTOCAGO1482_4	AUGUSTUS	exon	8138533	8138753	.	+	.	transcript_id "file_1_file_1_jg6313.t1"; gene_id "file_1_file_1_jg6313";
dsanSTOCAGO1482_4	AUGUSTUS	stop_codon	8138751	8138753	.	+	0	transcript_id "file_1_file_1_jg6313.t1"; gene_id "file_1_file_1_jg6313";
dsanSTOCAGO1482_4	AUGUSTUS	start_codon	25394127	25394129	.	+	0	transcript_id "file_1_file_1_jg8555.t1"; gene_id "file_1_file_1_jg8555";
dsanSTOCAGO1482_4	AUGUSTUS	CDS	25394127	25394301	1	+	0	transcript_id "file_1_file_1_jg8555.t1"; gene_id "file_1_file_1_jg8555";
dsanSTOCAGO1482_4	AUGUSTUS	exon	25394127	25394301	.	+	.	transcript_id "file_1_file_1_jg8555.t1"; gene_id "file_1_file_1_jg8555";
dsanSTOCAGO1482_4	AUGUSTUS	intron	25394302	25394355	.	+	.	transcript_id "file_1_file_1_jg8555.t1"; gene_id "file_1_file_1_jg8555";
dsanSTOCAGO1482_4	AUGUSTUS	CDS	25394356	25394852	1	+	2	transcript_id "file_1_file_1_jg8555.t1"; gene_id "file_1_file_1_jg8555";
dsanSTOCAGO1482_4	AUGUSTUS	exon	25394356	25394852	.	+	.	transcript_id "file_1_file_1_jg8555.t1"; gene_id "file_1_file_1_jg8555";
dsanSTOCAGO1482_4	AUGUSTUS	intron	25394853	25394902	.	+	.	transcript_id "file_1_file_1_jg8555.t1"; gene_id "file_1_file_1_jg8555";
dsanSTOCAGO1482_4	AUGUSTUS	CDS	25394903	25395077	1	+	0	transcript_id "file_1_file_1_jg8555.t1"; gene_id "file_1_file_1_jg8555";
dsanSTOCAGO1482_4	AUGUSTUS	exon	25394903	25395077	.	+	.	transcript_id "file_1_file_1_jg8555.t1"; gene_id "file_1_file_1_jg8555";
dsanSTOCAGO1482_4	AUGUSTUS	intron	25395078	25395130	.	+	.	transcript_id "file_1_file_1_jg8555.t1"; gene_id "file_1_file_1_jg8555";
dsanSTOCAGO1482_4	AUGUSTUS	CDS	25395131	25395322	1	+	2	transcript_id "file_1_file_1_jg8555.t1"; gene_id "file_1_file_1_jg8555";
dsanSTOCAGO1482_4	AUGUSTUS	exon	25395131	25395322	.	+	.	transcript_id "file_1_file_1_jg8555.t1"; gene_id "file_1_file_1_jg8555";
dsanSTOCAGO1482_4	AUGUSTUS	intron	25395323	25395402	.	+	.	transcript_id "file_1_file_1_jg8555.t1"; gene_id "file_1_file_1_jg8555";
dsanSTOCAGO1482_4	AUGUSTUS	transcript	25394127	25395593	.	+	.	transcript_id "file_1_file_1_jg8555.t1"; gene_id "file_1_file_1_jg8555"
dsanSTOCAGO1482_4	AUGUSTUS	gene	25394127	25395593	.	+	.	jg8555
dsanSTOCAGO1482_4	AUGUSTUS	CDS	25395403	25395593	1	+	2	transcript_id "file_1_file_1_jg8555.t1"; gene_id "file_1_file_1_jg8555";
dsanSTOCAGO1482_4	AUGUSTUS	exon	25395403	25395593	.	+	.	transcript_id "file_1_file_1_jg8555.t1"; gene_id "file_1_file_1_jg8555";
dsanSTOCAGO1482_4	AUGUSTUS	stop_codon	25395591	25395593	.	+	0	transcript_id "file_1_file_1_jg8555.t1"; gene_id "file_1_file_1_jg8555";
dsanSTOCAGO1482_2	AUGUSTUS	start_codon	18410178	18410180	.	+	0	transcript_id "file_1_file_1_jg14715.t1"; gene_id "file_1_file_1_jg14715";
dsanSTOCAGO1482_2	AUGUSTUS	CDS	18410178	18411374	1	+	0	transcript_id "file_1_file_1_jg14715.t1"; gene_id "file_1_file_1_jg14715";
dsanSTOCAGO1482_2	AUGUSTUS	exon	18410178	18411374	.	+	.	transcript_id "file_1_file_1_jg14715.t1"; gene_id "file_1_file_1_jg14715";
dsanSTOCAGO1482_2	AUGUSTUS	transcript	18410178	18411374	.	+	.	transcript_id "file_1_file_1_jg14715.t1"; gene_id "file_1_file_1_jg14715"
dsanSTOCAGO1482_2	AUGUSTUS	gene	18410178	18411374	.	+	.	jg14715
dsanSTOCAGO1482_2	AUGUSTUS	stop_codon	18411372	18411374	.	+	0	transcript_id "file_1_file_1_jg14715.t1"; gene_id "file_1_file_1_jg14715";
dsanSTOCAGO1482_1	AUGUSTUS	stop_codon	22021694	22021696	.	-	0	transcript_id "file_1_file_1_jg12386.t1"; gene_id "file_1_file_1_jg12386";
dsanSTOCAGO1482_1	AUGUSTUS	CDS	22021694	22022172	0.89	-	2	transcript_id "file_1_file_1_jg12386.t1"; gene_id "file_1_file_1_jg12386";
dsanSTOCAGO1482_1	AUGUSTUS	exon	22021694	22022172	.	-	.	transcript_id "file_1_file_1_jg12386.t1"; gene_id "file_1_file_1_jg12386";
dsanSTOCAGO1482_1	AUGUSTUS	intron	22022173	22022224	.	-	.	transcript_id "file_1_file_1_jg12386.t1"; gene_id "file_1_file_1_jg12386";
dsanSTOCAGO1482_1	AUGUSTUS	CDS	22022225	22022321	1	-	0	transcript_id "file_1_file_1_jg12386.t1"; gene_id "file_1_file_1_jg12386";
dsanSTOCAGO1482_1	AUGUSTUS	exon	22022225	22022321	.	-	.	transcript_id "file_1_file_1_jg12386.t1"; gene_id "file_1_file_1_jg12386";
dsanSTOCAGO1482_1	AUGUSTUS	intron	22022322	22022388	.	-	.	transcript_id "file_1_file_1_jg12386.t1"; gene_id "file_1_file_1_jg12386";
dsanSTOCAGO1482_1	AUGUSTUS	CDS	22022389	22023551	0.77	-	2	transcript_id "file_1_file_1_jg12386.t1"; gene_id "file_1_file_1_jg12386";
dsanSTOCAGO1482_1	AUGUSTUS	exon	22022389	22023551	.	-	.	transcript_id "file_1_file_1_jg12386.t1"; gene_id "file_1_file_1_jg12386";
dsanSTOCAGO1482_1	AUGUSTUS	intron	22023552	22023603	.	-	.	transcript_id "file_1_file_1_jg12386.t1"; gene_id "file_1_file_1_jg12386";
dsanSTOCAGO1482_1	AUGUSTUS	transcript	22021694	22023673	.	-	.	transcript_id "file_1_file_1_jg12386.t1"; gene_id "file_1_file_1_jg12386"
dsanSTOCAGO1482_1	AUGUSTUS	gene	22021694	22023673	.	-	.	jg12386
dsanSTOCAGO1482_1	AUGUSTUS	CDS	22023604	22023673	1	-	0	transcript_id "file_1_file_1_jg12386.t1"; gene_id "file_1_file_1_jg12386";
dsanSTOCAGO1482_1	AUGUSTUS	exon	22023604	22023673	.	-	.	transcript_id "file_1_file_1_jg12386.t1"; gene_id "file_1_file_1_jg12386";
dsanSTOCAGO1482_1	AUGUSTUS	start_codon	22023671	22023673	.	-	0	transcript_id "file_1_file_1_jg12386.t1"; gene_id "file_1_file_1_jg12386";
dsanSTOCAGO1482_0	AUGUSTUS	stop_codon	3221356	3221358	.	-	0	transcript_id "file_1_file_1_jg460.t1"; gene_id "file_1_file_1_jg460";
dsanSTOCAGO1482_0	AUGUSTUS	CDS	3221356	3221583	1	-	0	transcript_id "file_1_file_1_jg460.t1"; gene_id "file_1_file_1_jg460";
dsanSTOCAGO1482_0	AUGUSTUS	exon	3221356	3221583	.	-	.	transcript_id "file_1_file_1_jg460.t1"; gene_id "file_1_file_1_jg460";
dsanSTOCAGO1482_0	AUGUSTUS	transcript	3221356	3221583	.	-	.	transcript_id "file_1_file_1_jg460.t1"; gene_id "file_1_file_1_jg460"
dsanSTOCAGO1482_0	AUGUSTUS	gene	3221356	3221583	.	-	.	jg460
dsanSTOCAGO1482_0	AUGUSTUS	start_codon	3221581	3221583	.	-	0	transcript_id "file_1_file_1_jg460.t1"; gene_id "file_1_file_1_jg460";
dsanSTOCAGO1482_2	AUGUSTUS	stop_codon	3187143	3187145	.	-	0	transcript_id "file_1_file_1_jg12734.t1"; gene_id "file_1_file_1_jg12734";
dsanSTOCAGO1482_2	AUGUSTUS	CDS	3187143	3187181	0.96	-	0	transcript_id "file_1_file_1_jg12734.t1"; gene_id "file_1_file_1_jg12734";
dsanSTOCAGO1482_2	AUGUSTUS	exon	3187143	3187181	.	-	.	transcript_id "file_1_file_1_jg12734.t1"; gene_id "file_1_file_1_jg12734";
dsanSTOCAGO1482_2	AUGUSTUS	intron	3187182	3187249	.	-	.	transcript_id "file_1_file_1_jg12734.t1"; gene_id "file_1_file_1_jg12734";
dsanSTOCAGO1482_2	AUGUSTUS	CDS	3187250	3187389	0.79	-	2	transcript_id "file_1_file_1_jg12734.t1"; gene_id "file_1_file_1_jg12734";
dsanSTOCAGO1482_2	AUGUSTUS	exon	3187250	3187389	.	-	.	transcript_id "file_1_file_1_jg12734.t1"; gene_id "file_1_file_1_jg12734";
dsanSTOCAGO1482_2	AUGUSTUS	intron	3187390	3187468	.	-	.	transcript_id "file_1_file_1_jg12734.t1"; gene_id "file_1_file_1_jg12734";
dsanSTOCAGO1482_2	AUGUSTUS	CDS	3187469	3188060	0.73	-	0	transcript_id "file_1_file_1_jg12734.t1"; gene_id "file_1_file_1_jg12734";
dsanSTOCAGO1482_2	AUGUSTUS	exon	3187469	3188060	.	-	.	transcript_id "file_1_file_1_jg12734.t1"; gene_id "file_1_file_1_jg12734";
dsanSTOCAGO1482_2	AUGUSTUS	intron	3188061	3188130	.	-	.	transcript_id "file_1_file_1_jg12734.t1"; gene_id "file_1_file_1_jg12734";
dsanSTOCAGO1482_2	AUGUSTUS	CDS	3188131	3188316	0.94	-	0	transcript_id "file_1_file_1_jg12734.t1"; gene_id "file_1_file_1_jg12734";
dsanSTOCAGO1482_2	AUGUSTUS	exon	3188131	3188316	.	-	.	transcript_id "file_1_file_1_jg12734.t1"; gene_id "file_1_file_1_jg12734";
dsanSTOCAGO1482_2	AUGUSTUS	intron	3188317	3188403	.	-	.	transcript_id "file_1_file_1_jg12734.t1"; gene_id "file_1_file_1_jg12734";
dsanSTOCAGO1482_2	AUGUSTUS	CDS	3188404	3188433	1	-	0	transcript_id "file_1_file_1_jg12734.t1"; gene_id "file_1_file_1_jg12734";
dsanSTOCAGO1482_2	AUGUSTUS	exon	3188404	3188433	.	-	.	transcript_id "file_1_file_1_jg12734.t1"; gene_id "file_1_file_1_jg12734";
dsanSTOCAGO1482_2	AUGUSTUS	intron	3188434	3188519	.	-	.	transcript_id "file_1_file_1_jg12734.t1"; gene_id "file_1_file_1_jg12734";
dsanSTOCAGO1482_2	AUGUSTUS	transcript	3187143	3188705	.	-	.	transcript_id "file_1_file_1_jg12734.t1"; gene_id "file_1_file_1_jg12734"
dsanSTOCAGO1482_2	AUGUSTUS	gene	3187143	3188705	.	-	.	jg12734
dsanSTOCAGO1482_2	AUGUSTUS	CDS	3188520	3188705	1	-	0	transcript_id "file_1_file_1_jg12734.t1"; gene_id "file_1_file_1_jg12734";
dsanSTOCAGO1482_2	AUGUSTUS	exon	3188520	3188705	.	-	.	transcript_id "file_1_file_1_jg12734.t1"; gene_id "file_1_file_1_jg12734";
dsanSTOCAGO1482_2	AUGUSTUS	start_codon	3188703	3188705	.	-	0	transcript_id "file_1_file_1_jg12734.t1"; gene_id "file_1_file_1_jg12734";
dsanSTOCAGO1482_1	AUGUSTUS	stop_codon	12072181	12072183	.	-	0	transcript_id "file_1_file_1_jg11060.t1"; gene_id "file_1_file_1_jg11060";
dsanSTOCAGO1482_1	AUGUSTUS	CDS	12072181	12072379	1	-	1	transcript_id "file_1_file_1_jg11060.t1"; gene_id "file_1_file_1_jg11060";
dsanSTOCAGO1482_1	AUGUSTUS	exon	12072181	12072379	.	-	.	transcript_id "file_1_file_1_jg11060.t1"; gene_id "file_1_file_1_jg11060";
dsanSTOCAGO1482_1	AUGUSTUS	intron	12072380	12072447	.	-	.	transcript_id "file_1_file_1_jg11060.t1"; gene_id "file_1_file_1_jg11060";
dsanSTOCAGO1482_1	AUGUSTUS	CDS	12072448	12072850	1	-	2	transcript_id "file_1_file_1_jg11060.t1"; gene_id "file_1_file_1_jg11060";
dsanSTOCAGO1482_1	AUGUSTUS	exon	12072448	12072850	.	-	.	transcript_id "file_1_file_1_jg11060.t1"; gene_id "file_1_file_1_jg11060";
dsanSTOCAGO1482_1	AUGUSTUS	intron	12072851	12073283	.	-	.	transcript_id "file_1_file_1_jg11060.t1"; gene_id "file_1_file_1_jg11060";
dsanSTOCAGO1482_1	AUGUSTUS	transcript	12072181	12073635	.	-	.	transcript_id "file_1_file_1_jg11060.t1"; gene_id "file_1_file_1_jg11060"
dsanSTOCAGO1482_1	AUGUSTUS	gene	12072181	12073635	.	-	.	jg11060
dsanSTOCAGO1482_1	AUGUSTUS	CDS	12073284	12073635	1	-	0	transcript_id "file_1_file_1_jg11060.t1"; gene_id "file_1_file_1_jg11060";
dsanSTOCAGO1482_1	AUGUSTUS	exon	12073284	12073635	.	-	.	transcript_id "file_1_file_1_jg11060.t1"; gene_id "file_1_file_1_jg11060";
dsanSTOCAGO1482_1	AUGUSTUS	start_codon	12073633	12073635	.	-	0	transcript_id "file_1_file_1_jg11060.t1"; gene_id "file_1_file_1_jg11060";
dsanSTOCAGO1482_3	AUGUSTUS	start_codon	3603835	3603837	.	+	0	transcript_id "file_1_file_1_jg2948.t1"; gene_id "file_1_file_1_jg2948";
dsanSTOCAGO1482_3	AUGUSTUS	CDS	3603835	3603936	1	+	0	transcript_id "file_1_file_1_jg2948.t1"; gene_id "file_1_file_1_jg2948";
dsanSTOCAGO1482_3	AUGUSTUS	exon	3603835	3603936	.	+	.	transcript_id "file_1_file_1_jg2948.t1"; gene_id "file_1_file_1_jg2948";
dsanSTOCAGO1482_3	AUGUSTUS	intron	3603937	3604394	.	+	.	transcript_id "file_1_file_1_jg2948.t1"; gene_id "file_1_file_1_jg2948";
dsanSTOCAGO1482_3	AUGUSTUS	CDS	3604395	3604451	1	+	0	transcript_id "file_1_file_1_jg2948.t1"; gene_id "file_1_file_1_jg2948";
dsanSTOCAGO1482_3	AUGUSTUS	exon	3604395	3604451	.	+	.	transcript_id "file_1_file_1_jg2948.t1"; gene_id "file_1_file_1_jg2948";
dsanSTOCAGO1482_3	AUGUSTUS	intron	3604452	3604531	.	+	.	transcript_id "file_1_file_1_jg2948.t1"; gene_id "file_1_file_1_jg2948";
dsanSTOCAGO1482_3	AUGUSTUS	transcript	3603835	3605812	.	+	.	transcript_id "file_1_file_1_jg2948.t1"; gene_id "file_1_file_1_jg2948"
dsanSTOCAGO1482_3	AUGUSTUS	gene	3603835	3605812	.	+	.	jg2948
dsanSTOCAGO1482_3	AUGUSTUS	CDS	3604532	3605812	1	+	0	transcript_id "file_1_file_1_jg2948.t1"; gene_id "file_1_file_1_jg2948";
dsanSTOCAGO1482_3	AUGUSTUS	exon	3604532	3605812	.	+	.	transcript_id "file_1_file_1_jg2948.t1"; gene_id "file_1_file_1_jg2948";
dsanSTOCAGO1482_3	AUGUSTUS	stop_codon	3605810	3605812	.	+	0	transcript_id "file_1_file_1_jg2948.t1"; gene_id "file_1_file_1_jg2948";
dsanSTOCAGO1482_1	AUGUSTUS	stop_codon	1590140	1590142	.	-	0	transcript_id "file_1_file_1_jg9609.t1"; gene_id "file_1_file_1_jg9609";
dsanSTOCAGO1482_1	AUGUSTUS	CDS	1590140	1591944	1	-	2	transcript_id "file_1_file_1_jg9609.t1"; gene_id "file_1_file_1_jg9609";
dsanSTOCAGO1482_1	AUGUSTUS	exon	1590140	1591944	.	-	.	transcript_id "file_1_file_1_jg9609.t1"; gene_id "file_1_file_1_jg9609";
dsanSTOCAGO1482_1	AUGUSTUS	intron	1591945	1592002	.	-	.	transcript_id "file_1_file_1_jg9609.t1"; gene_id "file_1_file_1_jg9609";
dsanSTOCAGO1482_1	AUGUSTUS	transcript	1590140	1592183	.	-	.	transcript_id "file_1_file_1_jg9609.t1"; gene_id "file_1_file_1_jg9609"
dsanSTOCAGO1482_1	AUGUSTUS	gene	1590140	1592183	.	-	.	jg9609
dsanSTOCAGO1482_1	AUGUSTUS	CDS	1592003	1592183	1	-	0	transcript_id "file_1_file_1_jg9609.t1"; gene_id "file_1_file_1_jg9609";
dsanSTOCAGO1482_1	AUGUSTUS	exon	1592003	1592183	.	-	.	transcript_id "file_1_file_1_jg9609.t1"; gene_id "file_1_file_1_jg9609";
dsanSTOCAGO1482_1	AUGUSTUS	start_codon	1592181	1592183	.	-	0	transcript_id "file_1_file_1_jg9609.t1"; gene_id "file_1_file_1_jg9609";
dsanSTOCAGO1482_3	AUGUSTUS	start_codon	4949699	4949701	.	+	0	transcript_id "file_1_file_1_jg3158.t1"; gene_id "file_1_file_1_jg3158";
dsanSTOCAGO1482_3	AUGUSTUS	CDS	4949699	4949817	1	+	0	transcript_id "file_1_file_1_jg3158.t1"; gene_id "file_1_file_1_jg3158";
dsanSTOCAGO1482_3	AUGUSTUS	exon	4949699	4949817	.	+	.	transcript_id "file_1_file_1_jg3158.t1"; gene_id "file_1_file_1_jg3158";
dsanSTOCAGO1482_3	AUGUSTUS	intron	4949818	4949902	.	+	.	transcript_id "file_1_file_1_jg3158.t1"; gene_id "file_1_file_1_jg3158";
dsanSTOCAGO1482_3	AUGUSTUS	transcript	4949699	4950242	.	+	.	transcript_id "file_1_file_1_jg3158.t1"; gene_id "file_1_file_1_jg3158"
dsanSTOCAGO1482_3	AUGUSTUS	gene	4949699	4950242	.	+	.	jg3158
dsanSTOCAGO1482_3	AUGUSTUS	CDS	4949903	4950242	1	+	1	transcript_id "file_1_file_1_jg3158.t1"; gene_id "file_1_file_1_jg3158";
dsanSTOCAGO1482_3	AUGUSTUS	exon	4949903	4950242	.	+	.	transcript_id "file_1_file_1_jg3158.t1"; gene_id "file_1_file_1_jg3158";
dsanSTOCAGO1482_3	AUGUSTUS	stop_codon	4950240	4950242	.	+	0	transcript_id "file_1_file_1_jg3158.t1"; gene_id "file_1_file_1_jg3158";
dsanSTOCAGO1482_2	AUGUSTUS	stop_codon	21587197	21587199	.	-	0	transcript_id "file_1_file_1_jg15250.t1"; gene_id "file_1_file_1_jg15250";
dsanSTOCAGO1482_2	AUGUSTUS	CDS	21587197	21587556	1	-	0	transcript_id "file_1_file_1_jg15250.t1"; gene_id "file_1_file_1_jg15250";
dsanSTOCAGO1482_2	AUGUSTUS	exon	21587197	21587556	.	-	.	transcript_id "file_1_file_1_jg15250.t1"; gene_id "file_1_file_1_jg15250";
dsanSTOCAGO1482_2	AUGUSTUS	intron	21587557	21587623	.	-	.	transcript_id "file_1_file_1_jg15250.t1"; gene_id "file_1_file_1_jg15250";
dsanSTOCAGO1482_2	AUGUSTUS	transcript	21587197	21587731	.	-	.	transcript_id "file_1_file_1_jg15250.t1"; gene_id "file_1_file_1_jg15250"
dsanSTOCAGO1482_2	AUGUSTUS	gene	21587197	21587731	.	-	.	jg15250
dsanSTOCAGO1482_2	AUGUSTUS	CDS	21587624	21587731	1	-	0	transcript_id "file_1_file_1_jg15250.t1"; gene_id "file_1_file_1_jg15250";
dsanSTOCAGO1482_2	AUGUSTUS	exon	21587624	21587731	.	-	.	transcript_id "file_1_file_1_jg15250.t1"; gene_id "file_1_file_1_jg15250";
dsanSTOCAGO1482_2	AUGUSTUS	start_codon	21587729	21587731	.	-	0	transcript_id "file_1_file_1_jg15250.t1"; gene_id "file_1_file_1_jg15250";
dsanSTOCAGO1482_3	AUGUSTUS	start_codon	14981769	14981771	.	+	0	transcript_id "file_1_file_1_jg4227.t1"; gene_id "file_1_file_1_jg4227";
dsanSTOCAGO1482_3	AUGUSTUS	CDS	14981769	14982230	1	+	0	transcript_id "file_1_file_1_jg4227.t1"; gene_id "file_1_file_1_jg4227";
dsanSTOCAGO1482_3	AUGUSTUS	exon	14981769	14982230	.	+	.	transcript_id "file_1_file_1_jg4227.t1"; gene_id "file_1_file_1_jg4227";
dsanSTOCAGO1482_3	AUGUSTUS	transcript	14981769	14982230	.	+	.	transcript_id "file_1_file_1_jg4227.t1"; gene_id "file_1_file_1_jg4227"
dsanSTOCAGO1482_3	AUGUSTUS	gene	14981769	14982230	.	+	.	jg4227
dsanSTOCAGO1482_3	AUGUSTUS	stop_codon	14982228	14982230	.	+	0	transcript_id "file_1_file_1_jg4227.t1"; gene_id "file_1_file_1_jg4227";
dsanSTOCAGO1482_0	AUGUSTUS	start_codon	14545703	14545705	.	+	0	transcript_id "file_1_file_1_jg1754.t1"; gene_id "file_1_file_1_jg1754";
dsanSTOCAGO1482_0	AUGUSTUS	CDS	14545703	14546224	1	+	0	transcript_id "file_1_file_1_jg1754.t1"; gene_id "file_1_file_1_jg1754";
dsanSTOCAGO1482_0	AUGUSTUS	exon	14545703	14546224	.	+	.	transcript_id "file_1_file_1_jg1754.t1"; gene_id "file_1_file_1_jg1754";
dsanSTOCAGO1482_0	AUGUSTUS	intron	14546225	14546649	.	+	.	transcript_id "file_1_file_1_jg1754.t1"; gene_id "file_1_file_1_jg1754";
dsanSTOCAGO1482_0	AUGUSTUS	CDS	14546650	14547107	1	+	0	transcript_id "file_1_file_1_jg1754.t1"; gene_id "file_1_file_1_jg1754";
dsanSTOCAGO1482_0	AUGUSTUS	exon	14546650	14547107	.	+	.	transcript_id "file_1_file_1_jg1754.t1"; gene_id "file_1_file_1_jg1754";
dsanSTOCAGO1482_0	AUGUSTUS	intron	14547108	14547193	.	+	.	transcript_id "file_1_file_1_jg1754.t1"; gene_id "file_1_file_1_jg1754";
dsanSTOCAGO1482_0	AUGUSTUS	CDS	14547194	14547369	1	+	1	transcript_id "file_1_file_1_jg1754.t1"; gene_id "file_1_file_1_jg1754";
dsanSTOCAGO1482_0	AUGUSTUS	exon	14547194	14547369	.	+	.	transcript_id "file_1_file_1_jg1754.t1"; gene_id "file_1_file_1_jg1754";
dsanSTOCAGO1482_0	AUGUSTUS	intron	14547370	14547473	.	+	.	transcript_id "file_1_file_1_jg1754.t1"; gene_id "file_1_file_1_jg1754";
dsanSTOCAGO1482_0	AUGUSTUS	transcript	14545703	14547715	.	+	.	transcript_id "file_1_file_1_jg1754.t1"; gene_id "file_1_file_1_jg1754"
dsanSTOCAGO1482_0	AUGUSTUS	gene	14545703	14547715	.	+	.	jg1754
dsanSTOCAGO1482_0	AUGUSTUS	CDS	14547474	14547715	1	+	2	transcript_id "file_1_file_1_jg1754.t1"; gene_id "file_1_file_1_jg1754";
dsanSTOCAGO1482_0	AUGUSTUS	exon	14547474	14547715	.	+	.	transcript_id "file_1_file_1_jg1754.t1"; gene_id "file_1_file_1_jg1754";
dsanSTOCAGO1482_0	AUGUSTUS	stop_codon	14547713	14547715	.	+	0	transcript_id "file_1_file_1_jg1754.t1"; gene_id "file_1_file_1_jg1754";
dsanSTOCAGO1482_2	AUGUSTUS	stop_codon	22347867	22347869	.	-	0	transcript_id "file_1_file_1_jg15392.t1"; gene_id "file_1_file_1_jg15392";
dsanSTOCAGO1482_2	AUGUSTUS	CDS	22347867	22347909	1	-	1	transcript_id "file_1_file_1_jg15392.t1"; gene_id "file_1_file_1_jg15392";
dsanSTOCAGO1482_2	AUGUSTUS	exon	22347867	22347909	.	-	.	transcript_id "file_1_file_1_jg15392.t1"; gene_id "file_1_file_1_jg15392";
dsanSTOCAGO1482_2	AUGUSTUS	intron	22347910	22347960	.	-	.	transcript_id "file_1_file_1_jg15392.t1"; gene_id "file_1_file_1_jg15392";
dsanSTOCAGO1482_2	AUGUSTUS	CDS	22347961	22348068	1	-	1	transcript_id "file_1_file_1_jg15392.t1"; gene_id "file_1_file_1_jg15392";
dsanSTOCAGO1482_2	AUGUSTUS	exon	22347961	22348068	.	-	.	transcript_id "file_1_file_1_jg15392.t1"; gene_id "file_1_file_1_jg15392";
dsanSTOCAGO1482_2	AUGUSTUS	intron	22348069	22348126	.	-	.	transcript_id "file_1_file_1_jg15392.t1"; gene_id "file_1_file_1_jg15392";
dsanSTOCAGO1482_2	AUGUSTUS	transcript	22347867	22348449	.	-	.	transcript_id "file_1_file_1_jg15392.t1"; gene_id "file_1_file_1_jg15392"
dsanSTOCAGO1482_2	AUGUSTUS	gene	22347867	22348449	.	-	.	jg15392
dsanSTOCAGO1482_2	AUGUSTUS	CDS	22348127	22348449	1	-	0	transcript_id "file_1_file_1_jg15392.t1"; gene_id "file_1_file_1_jg15392";
dsanSTOCAGO1482_2	AUGUSTUS	exon	22348127	22348449	.	-	.	transcript_id "file_1_file_1_jg15392.t1"; gene_id "file_1_file_1_jg15392";
dsanSTOCAGO1482_2	AUGUSTUS	start_codon	22348447	22348449	.	-	0	transcript_id "file_1_file_1_jg15392.t1"; gene_id "file_1_file_1_jg15392";
dsanSTOCAGO1482_2	AUGUSTUS	stop_codon	20197117	20197119	.	-	0	transcript_id "file_1_file_1_jg14966.t1"; gene_id "file_1_file_1_jg14966";
dsanSTOCAGO1482_2	AUGUSTUS	CDS	20197117	20198466	1	-	0	transcript_id "file_1_file_1_jg14966.t1"; gene_id "file_1_file_1_jg14966";
dsanSTOCAGO1482_2	AUGUSTUS	exon	20197117	20198466	.	-	.	transcript_id "file_1_file_1_jg14966.t1"; gene_id "file_1_file_1_jg14966";
dsanSTOCAGO1482_2	AUGUSTUS	transcript	20197117	20198466	.	-	.	transcript_id "file_1_file_1_jg14966.t1"; gene_id "file_1_file_1_jg14966"
dsanSTOCAGO1482_2	AUGUSTUS	gene	20197117	20198466	.	-	.	jg14966
dsanSTOCAGO1482_2	AUGUSTUS	start_codon	20198464	20198466	.	-	0	transcript_id "file_1_file_1_jg14966.t1"; gene_id "file_1_file_1_jg14966";
dsanSTOCAGO1482_2	AUGUSTUS	stop_codon	110212	110214	.	-	0	transcript_id "file_1_file_1_jg12625.t1"; gene_id "file_1_file_1_jg12625";
dsanSTOCAGO1482_2	AUGUSTUS	CDS	110212	110756	0.94	-	2	transcript_id "file_1_file_1_jg12625.t1"; gene_id "file_1_file_1_jg12625";
dsanSTOCAGO1482_2	AUGUSTUS	exon	110212	110756	.	-	.	transcript_id "file_1_file_1_jg12625.t1"; gene_id "file_1_file_1_jg12625";
dsanSTOCAGO1482_2	AUGUSTUS	intron	110757	113282	.	-	.	transcript_id "file_1_file_1_jg12625.t1"; gene_id "file_1_file_1_jg12625";
dsanSTOCAGO1482_2	AUGUSTUS	transcript	110212	113355	.	-	.	transcript_id "file_1_file_1_jg12625.t1"; gene_id "file_1_file_1_jg12625"
dsanSTOCAGO1482_2	AUGUSTUS	gene	110212	113355	.	-	.	jg12625
dsanSTOCAGO1482_2	AUGUSTUS	CDS	113283	113355	0.81	-	0	transcript_id "file_1_file_1_jg12625.t1"; gene_id "file_1_file_1_jg12625";
dsanSTOCAGO1482_2	AUGUSTUS	exon	113283	113355	.	-	.	transcript_id "file_1_file_1_jg12625.t1"; gene_id "file_1_file_1_jg12625";
dsanSTOCAGO1482_2	AUGUSTUS	start_codon	113353	113355	.	-	0	transcript_id "file_1_file_1_jg12625.t1"; gene_id "file_1_file_1_jg12625";
dsanSTOCAGO1482_3	AUGUSTUS	start_codon	16571474	16571476	.	+	0	transcript_id "file_1_file_1_jg4411.t1"; gene_id "file_1_file_1_jg4411";
dsanSTOCAGO1482_3	AUGUSTUS	CDS	16571474	16571485	1	+	0	transcript_id "file_1_file_1_jg4411.t1"; gene_id "file_1_file_1_jg4411";
dsanSTOCAGO1482_3	AUGUSTUS	exon	16571474	16571485	.	+	.	transcript_id "file_1_file_1_jg4411.t1"; gene_id "file_1_file_1_jg4411";
dsanSTOCAGO1482_3	AUGUSTUS	intron	16571486	16571555	.	+	.	transcript_id "file_1_file_1_jg4411.t1"; gene_id "file_1_file_1_jg4411";
dsanSTOCAGO1482_3	AUGUSTUS	CDS	16571556	16571711	0.95	+	0	transcript_id "file_1_file_1_jg4411.t1"; gene_id "file_1_file_1_jg4411";
dsanSTOCAGO1482_3	AUGUSTUS	exon	16571556	16571711	.	+	.	transcript_id "file_1_file_1_jg4411.t1"; gene_id "file_1_file_1_jg4411";
dsanSTOCAGO1482_3	AUGUSTUS	intron	16571712	16572164	.	+	.	transcript_id "file_1_file_1_jg4411.t1"; gene_id "file_1_file_1_jg4411";
dsanSTOCAGO1482_3	AUGUSTUS	CDS	16572165	16572423	1	+	0	transcript_id "file_1_file_1_jg4411.t1"; gene_id "file_1_file_1_jg4411";
dsanSTOCAGO1482_3	AUGUSTUS	exon	16572165	16572423	.	+	.	transcript_id "file_1_file_1_jg4411.t1"; gene_id "file_1_file_1_jg4411";
dsanSTOCAGO1482_3	AUGUSTUS	intron	16572424	16572476	.	+	.	transcript_id "file_1_file_1_jg4411.t1"; gene_id "file_1_file_1_jg4411";
dsanSTOCAGO1482_3	AUGUSTUS	CDS	16572477	16573549	0.76	+	2	transcript_id "file_1_file_1_jg4411.t1"; gene_id "file_1_file_1_jg4411";
dsanSTOCAGO1482_3	AUGUSTUS	exon	16572477	16573549	.	+	.	transcript_id "file_1_file_1_jg4411.t1"; gene_id "file_1_file_1_jg4411";
dsanSTOCAGO1482_3	AUGUSTUS	intron	16573550	16573611	.	+	.	transcript_id "file_1_file_1_jg4411.t1"; gene_id "file_1_file_1_jg4411";
dsanSTOCAGO1482_3	AUGUSTUS	transcript	16571474	16573620	.	+	.	transcript_id "file_1_file_1_jg4411.t1"; gene_id "file_1_file_1_jg4411"
dsanSTOCAGO1482_3	AUGUSTUS	gene	16571474	16573620	.	+	.	jg4411
dsanSTOCAGO1482_3	AUGUSTUS	CDS	16573612	16573620	0.81	+	0	transcript_id "file_1_file_1_jg4411.t1"; gene_id "file_1_file_1_jg4411";
dsanSTOCAGO1482_3	AUGUSTUS	exon	16573612	16573620	.	+	.	transcript_id "file_1_file_1_jg4411.t1"; gene_id "file_1_file_1_jg4411";
dsanSTOCAGO1482_3	AUGUSTUS	stop_codon	16573618	16573620	.	+	0	transcript_id "file_1_file_1_jg4411.t1"; gene_id "file_1_file_1_jg4411";
dsanSTOCAGO1482_0	AUGUSTUS	stop_codon	19559587	19559589	.	-	0	transcript_id "file_1_file_1_jg2279.t1"; gene_id "file_1_file_1_jg2279";
dsanSTOCAGO1482_0	AUGUSTUS	CDS	19559587	19561182	1	-	0	transcript_id "file_1_file_1_jg2279.t1"; gene_id "file_1_file_1_jg2279";
dsanSTOCAGO1482_0	AUGUSTUS	exon	19559587	19561182	.	-	.	transcript_id "file_1_file_1_jg2279.t1"; gene_id "file_1_file_1_jg2279";
dsanSTOCAGO1482_0	AUGUSTUS	transcript	19559587	19561182	.	-	.	transcript_id "file_1_file_1_jg2279.t1"; gene_id "file_1_file_1_jg2279"
dsanSTOCAGO1482_0	AUGUSTUS	gene	19559587	19561182	.	-	.	jg2279
dsanSTOCAGO1482_0	AUGUSTUS	start_codon	19561180	19561182	.	-	0	transcript_id "file_1_file_1_jg2279.t1"; gene_id "file_1_file_1_jg2279";
dsanSTOCAGO1482_3	AUGUSTUS	start_codon	12808088	12808090	.	+	0	transcript_id "file_1_file_1_jg4037.t1"; gene_id "file_1_file_1_jg4037";
dsanSTOCAGO1482_3	AUGUSTUS	CDS	12808088	12808138	1	+	0	transcript_id "file_1_file_1_jg4037.t1"; gene_id "file_1_file_1_jg4037";
dsanSTOCAGO1482_3	AUGUSTUS	exon	12808088	12808138	.	+	.	transcript_id "file_1_file_1_jg4037.t1"; gene_id "file_1_file_1_jg4037";
dsanSTOCAGO1482_3	AUGUSTUS	intron	12808139	12812897	.	+	.	transcript_id "file_1_file_1_jg4037.t1"; gene_id "file_1_file_1_jg4037";
dsanSTOCAGO1482_3	AUGUSTUS	CDS	12812898	12813458	1	+	0	transcript_id "file_1_file_1_jg4037.t1"; gene_id "file_1_file_1_jg4037";
dsanSTOCAGO1482_3	AUGUSTUS	exon	12812898	12813458	.	+	.	transcript_id "file_1_file_1_jg4037.t1"; gene_id "file_1_file_1_jg4037";
dsanSTOCAGO1482_3	AUGUSTUS	intron	12813459	12816786	.	+	.	transcript_id "file_1_file_1_jg4037.t1"; gene_id "file_1_file_1_jg4037";
dsanSTOCAGO1482_3	AUGUSTUS	CDS	12816787	12816902	1	+	0	transcript_id "file_1_file_1_jg4037.t1"; gene_id "file_1_file_1_jg4037";
dsanSTOCAGO1482_3	AUGUSTUS	exon	12816787	12816902	.	+	.	transcript_id "file_1_file_1_jg4037.t1"; gene_id "file_1_file_1_jg4037";
dsanSTOCAGO1482_3	AUGUSTUS	intron	12816903	12821375	.	+	.	transcript_id "file_1_file_1_jg4037.t1"; gene_id "file_1_file_1_jg4037";
dsanSTOCAGO1482_3	AUGUSTUS	CDS	12821376	12821707	1	+	1	transcript_id "file_1_file_1_jg4037.t1"; gene_id "file_1_file_1_jg4037";
dsanSTOCAGO1482_3	AUGUSTUS	exon	12821376	12821707	.	+	.	transcript_id "file_1_file_1_jg4037.t1"; gene_id "file_1_file_1_jg4037";
dsanSTOCAGO1482_3	AUGUSTUS	intron	12821708	12821773	.	+	.	transcript_id "file_1_file_1_jg4037.t1"; gene_id "file_1_file_1_jg4037";
dsanSTOCAGO1482_3	AUGUSTUS	transcript	12808088	12822879	.	+	.	transcript_id "file_1_file_1_jg4037.t1"; gene_id "file_1_file_1_jg4037"
dsanSTOCAGO1482_3	AUGUSTUS	gene	12808088	12822879	.	+	.	jg4037
dsanSTOCAGO1482_3	AUGUSTUS	CDS	12821774	12822879	1	+	2	transcript_id "file_1_file_1_jg4037.t1"; gene_id "file_1_file_1_jg4037";
dsanSTOCAGO1482_3	AUGUSTUS	exon	12821774	12822879	.	+	.	transcript_id "file_1_file_1_jg4037.t1"; gene_id "file_1_file_1_jg4037";
dsanSTOCAGO1482_3	AUGUSTUS	stop_codon	12822877	12822879	.	+	0	transcript_id "file_1_file_1_jg4037.t1"; gene_id "file_1_file_1_jg4037";
dsanSTOCAGO1482_2	AUGUSTUS	start_codon	5246580	5246582	.	+	0	transcript_id "file_1_file_1_jg12963.t1"; gene_id "file_1_file_1_jg12963";
dsanSTOCAGO1482_2	AUGUSTUS	CDS	5246580	5246927	1	+	0	transcript_id "file_1_file_1_jg12963.t1"; gene_id "file_1_file_1_jg12963";
dsanSTOCAGO1482_2	AUGUSTUS	exon	5246580	5246927	.	+	.	transcript_id "file_1_file_1_jg12963.t1"; gene_id "file_1_file_1_jg12963";
dsanSTOCAGO1482_2	AUGUSTUS	intron	5246928	5246981	.	+	.	transcript_id "file_1_file_1_jg12963.t1"; gene_id "file_1_file_1_jg12963";
dsanSTOCAGO1482_2	AUGUSTUS	transcript	5246580	5247479	.	+	.	transcript_id "file_1_file_1_jg12963.t1"; gene_id "file_1_file_1_jg12963"
dsanSTOCAGO1482_2	AUGUSTUS	gene	5246580	5247479	.	+	.	jg12963
dsanSTOCAGO1482_2	AUGUSTUS	CDS	5246982	5247479	1	+	0	transcript_id "file_1_file_1_jg12963.t1"; gene_id "file_1_file_1_jg12963";
dsanSTOCAGO1482_2	AUGUSTUS	exon	5246982	5247479	.	+	.	transcript_id "file_1_file_1_jg12963.t1"; gene_id "file_1_file_1_jg12963";
dsanSTOCAGO1482_2	AUGUSTUS	stop_codon	5247477	5247479	.	+	0	transcript_id "file_1_file_1_jg12963.t1"; gene_id "file_1_file_1_jg12963";
dsanSTOCAGO1482_4	AUGUSTUS	stop_codon	15322839	15322841	.	-	0	transcript_id "file_1_file_1_jg7274.t1"; gene_id "file_1_file_1_jg7274";
dsanSTOCAGO1482_4	AUGUSTUS	CDS	15322839	15323597	1	-	0	transcript_id "file_1_file_1_jg7274.t1"; gene_id "file_1_file_1_jg7274";
dsanSTOCAGO1482_4	AUGUSTUS	exon	15322839	15323597	.	-	.	transcript_id "file_1_file_1_jg7274.t1"; gene_id "file_1_file_1_jg7274";
dsanSTOCAGO1482_4	AUGUSTUS	transcript	15322839	15323597	.	-	.	transcript_id "file_1_file_1_jg7274.t1"; gene_id "file_1_file_1_jg7274"
dsanSTOCAGO1482_4	AUGUSTUS	gene	15322839	15323597	.	-	.	jg7274
dsanSTOCAGO1482_4	AUGUSTUS	start_codon	15323595	15323597	.	-	0	transcript_id "file_1_file_1_jg7274.t1"; gene_id "file_1_file_1_jg7274";
dsanSTOCAGO1482_3	AUGUSTUS	stop_codon	18325373	18325375	.	-	0	transcript_id "file_1_file_1_jg4671.t1"; gene_id "file_1_file_1_jg4671";
dsanSTOCAGO1482_3	AUGUSTUS	CDS	18325373	18325693	0.93	-	0	transcript_id "file_1_file_1_jg4671.t1"; gene_id "file_1_file_1_jg4671";
dsanSTOCAGO1482_3	AUGUSTUS	exon	18325373	18325693	.	-	.	transcript_id "file_1_file_1_jg4671.t1"; gene_id "file_1_file_1_jg4671";
dsanSTOCAGO1482_3	AUGUSTUS	transcript	18325373	18325693	.	-	.	transcript_id "file_1_file_1_jg4671.t1"; gene_id "file_1_file_1_jg4671"
dsanSTOCAGO1482_3	AUGUSTUS	gene	18325373	18325693	.	-	.	jg4671
dsanSTOCAGO1482_3	AUGUSTUS	start_codon	18325691	18325693	.	-	0	transcript_id "file_1_file_1_jg4671.t1"; gene_id "file_1_file_1_jg4671";
dsanSTOCAGO1482_34	AUGUSTUS	stop_codon	224185	224187	.	-	0	transcript_id "file_1_file_1_jg2350.t1"; gene_id "file_1_file_1_jg2350";
dsanSTOCAGO1482_34	AUGUSTUS	CDS	224185	224550	0.98	-	0	transcript_id "file_1_file_1_jg2350.t1"; gene_id "file_1_file_1_jg2350";
dsanSTOCAGO1482_34	AUGUSTUS	exon	224185	224550	.	-	.	transcript_id "file_1_file_1_jg2350.t1"; gene_id "file_1_file_1_jg2350";
dsanSTOCAGO1482_34	AUGUSTUS	transcript	224185	224550	.	-	.	transcript_id "file_1_file_1_jg2350.t1"; gene_id "file_1_file_1_jg2350"
dsanSTOCAGO1482_34	AUGUSTUS	gene	224185	224550	.	-	.	jg2350
dsanSTOCAGO1482_34	AUGUSTUS	start_codon	224548	224550	.	-	0	transcript_id "file_1_file_1_jg2350.t1"; gene_id "file_1_file_1_jg2350";
dsanSTOCAGO1482_1	AUGUSTUS	stop_codon	9126301	9126303	.	-	0	transcript_id "file_1_file_1_jg10697.t1"; gene_id "file_1_file_1_jg10697";
dsanSTOCAGO1482_1	AUGUSTUS	CDS	9126301	9126340	1	-	1	transcript_id "file_1_file_1_jg10697.t1"; gene_id "file_1_file_1_jg10697";
dsanSTOCAGO1482_1	AUGUSTUS	exon	9126301	9126340	.	-	.	transcript_id "file_1_file_1_jg10697.t1"; gene_id "file_1_file_1_jg10697";
dsanSTOCAGO1482_1	AUGUSTUS	intron	9126341	9126396	.	-	.	transcript_id "file_1_file_1_jg10697.t1"; gene_id "file_1_file_1_jg10697";
dsanSTOCAGO1482_1	AUGUSTUS	CDS	9126397	9126851	1	-	0	transcript_id "file_1_file_1_jg10697.t1"; gene_id "file_1_file_1_jg10697";
dsanSTOCAGO1482_1	AUGUSTUS	exon	9126397	9126851	.	-	.	transcript_id "file_1_file_1_jg10697.t1"; gene_id "file_1_file_1_jg10697";
dsanSTOCAGO1482_1	AUGUSTUS	intron	9126852	9126907	.	-	.	transcript_id "file_1_file_1_jg10697.t1"; gene_id "file_1_file_1_jg10697";
dsanSTOCAGO1482_1	AUGUSTUS	transcript	9126301	9126952	.	-	.	transcript_id "file_1_file_1_jg10697.t1"; gene_id "file_1_file_1_jg10697"
dsanSTOCAGO1482_1	AUGUSTUS	gene	9126301	9126952	.	-	.	jg10697
dsanSTOCAGO1482_1	AUGUSTUS	CDS	9126908	9126952	1	-	0	transcript_id "file_1_file_1_jg10697.t1"; gene_id "file_1_file_1_jg10697";
dsanSTOCAGO1482_1	AUGUSTUS	exon	9126908	9126952	.	-	.	transcript_id "file_1_file_1_jg10697.t1"; gene_id "file_1_file_1_jg10697";
dsanSTOCAGO1482_1	AUGUSTUS	start_codon	9126950	9126952	.	-	0	transcript_id "file_1_file_1_jg10697.t1"; gene_id "file_1_file_1_jg10697";
dsanSTOCAGO1482_1	AUGUSTUS	start_codon	7850433	7850435	.	+	0	transcript_id "file_1_file_1_jg10512.t1"; gene_id "file_1_file_1_jg10512";
dsanSTOCAGO1482_1	AUGUSTUS	CDS	7850433	7853067	1	+	0	transcript_id "file_1_file_1_jg10512.t1"; gene_id "file_1_file_1_jg10512";
dsanSTOCAGO1482_1	AUGUSTUS	exon	7850433	7853067	.	+	.	transcript_id "file_1_file_1_jg10512.t1"; gene_id "file_1_file_1_jg10512";
dsanSTOCAGO1482_1	AUGUSTUS	intron	7853068	7853739	.	+	.	transcript_id "file_1_file_1_jg10512.t1"; gene_id "file_1_file_1_jg10512";
dsanSTOCAGO1482_1	AUGUSTUS	CDS	7853740	7853903	1	+	2	transcript_id "file_1_file_1_jg10512.t1"; gene_id "file_1_file_1_jg10512";
dsanSTOCAGO1482_1	AUGUSTUS	exon	7853740	7853903	.	+	.	transcript_id "file_1_file_1_jg10512.t1"; gene_id "file_1_file_1_jg10512";
dsanSTOCAGO1482_1	AUGUSTUS	intron	7853904	7855962	.	+	.	transcript_id "file_1_file_1_jg10512.t1"; gene_id "file_1_file_1_jg10512";
dsanSTOCAGO1482_1	AUGUSTUS	CDS	7855963	7856224	1	+	0	transcript_id "file_1_file_1_jg10512.t1"; gene_id "file_1_file_1_jg10512";
dsanSTOCAGO1482_1	AUGUSTUS	exon	7855963	7856224	.	+	.	transcript_id "file_1_file_1_jg10512.t1"; gene_id "file_1_file_1_jg10512";
dsanSTOCAGO1482_1	AUGUSTUS	intron	7856225	7856286	.	+	.	transcript_id "file_1_file_1_jg10512.t1"; gene_id "file_1_file_1_jg10512";
dsanSTOCAGO1482_1	AUGUSTUS	CDS	7856287	7856519	1	+	2	transcript_id "file_1_file_1_jg10512.t1"; gene_id "file_1_file_1_jg10512";
dsanSTOCAGO1482_1	AUGUSTUS	exon	7856287	7856519	.	+	.	transcript_id "file_1_file_1_jg10512.t1"; gene_id "file_1_file_1_jg10512";
dsanSTOCAGO1482_1	AUGUSTUS	intron	7856520	7856607	.	+	.	transcript_id "file_1_file_1_jg10512.t1"; gene_id "file_1_file_1_jg10512";
dsanSTOCAGO1482_1	AUGUSTUS	CDS	7856608	7856805	1	+	0	transcript_id "file_1_file_1_jg10512.t1"; gene_id "file_1_file_1_jg10512";
dsanSTOCAGO1482_1	AUGUSTUS	exon	7856608	7856805	.	+	.	transcript_id "file_1_file_1_jg10512.t1"; gene_id "file_1_file_1_jg10512";
dsanSTOCAGO1482_1	AUGUSTUS	intron	7856806	7856916	.	+	.	transcript_id "file_1_file_1_jg10512.t1"; gene_id "file_1_file_1_jg10512";
dsanSTOCAGO1482_1	AUGUSTUS	transcript	7850433	7857270	.	+	.	transcript_id "file_1_file_1_jg10512.t1"; gene_id "file_1_file_1_jg10512"
dsanSTOCAGO1482_1	AUGUSTUS	gene	7850433	7857270	.	+	.	jg10512
dsanSTOCAGO1482_1	AUGUSTUS	CDS	7856917	7857270	1	+	0	transcript_id "file_1_file_1_jg10512.t1"; gene_id "file_1_file_1_jg10512";
dsanSTOCAGO1482_1	AUGUSTUS	exon	7856917	7857270	.	+	.	transcript_id "file_1_file_1_jg10512.t1"; gene_id "file_1_file_1_jg10512";
dsanSTOCAGO1482_1	AUGUSTUS	stop_codon	7857268	7857270	.	+	0	transcript_id "file_1_file_1_jg10512.t1"; gene_id "file_1_file_1_jg10512";
dsanSTOCAGO1482_1	AUGUSTUS	start_codon	16935418	16935420	.	+	0	transcript_id "file_1_file_1_jg11754.t1"; gene_id "file_1_file_1_jg11754";
dsanSTOCAGO1482_1	AUGUSTUS	CDS	16935418	16935517	1	+	0	transcript_id "file_1_file_1_jg11754.t1"; gene_id "file_1_file_1_jg11754";
dsanSTOCAGO1482_1	AUGUSTUS	exon	16935418	16935517	.	+	.	transcript_id "file_1_file_1_jg11754.t1"; gene_id "file_1_file_1_jg11754";
dsanSTOCAGO1482_1	AUGUSTUS	intron	16935518	16936943	.	+	.	transcript_id "file_1_file_1_jg11754.t1"; gene_id "file_1_file_1_jg11754";
dsanSTOCAGO1482_1	AUGUSTUS	CDS	16936944	16937030	1	+	2	transcript_id "file_1_file_1_jg11754.t1"; gene_id "file_1_file_1_jg11754";
dsanSTOCAGO1482_1	AUGUSTUS	exon	16936944	16937030	.	+	.	transcript_id "file_1_file_1_jg11754.t1"; gene_id "file_1_file_1_jg11754";
dsanSTOCAGO1482_1	AUGUSTUS	intron	16937031	16937105	.	+	.	transcript_id "file_1_file_1_jg11754.t1"; gene_id "file_1_file_1_jg11754";
dsanSTOCAGO1482_1	AUGUSTUS	CDS	16937106	16937303	1	+	2	transcript_id "file_1_file_1_jg11754.t1"; gene_id "file_1_file_1_jg11754";
dsanSTOCAGO1482_1	AUGUSTUS	exon	16937106	16937303	.	+	.	transcript_id "file_1_file_1_jg11754.t1"; gene_id "file_1_file_1_jg11754";
dsanSTOCAGO1482_1	AUGUSTUS	intron	16937304	16937363	.	+	.	transcript_id "file_1_file_1_jg11754.t1"; gene_id "file_1_file_1_jg11754";
dsanSTOCAGO1482_1	AUGUSTUS	CDS	16937364	16937717	1	+	2	transcript_id "file_1_file_1_jg11754.t1"; gene_id "file_1_file_1_jg11754";
dsanSTOCAGO1482_1	AUGUSTUS	exon	16937364	16937717	.	+	.	transcript_id "file_1_file_1_jg11754.t1"; gene_id "file_1_file_1_jg11754";
dsanSTOCAGO1482_1	AUGUSTUS	intron	16937718	16937773	.	+	.	transcript_id "file_1_file_1_jg11754.t1"; gene_id "file_1_file_1_jg11754";
dsanSTOCAGO1482_1	AUGUSTUS	CDS	16937774	16937995	1	+	2	transcript_id "file_1_file_1_jg11754.t1"; gene_id "file_1_file_1_jg11754";
dsanSTOCAGO1482_1	AUGUSTUS	exon	16937774	16937995	.	+	.	transcript_id "file_1_file_1_jg11754.t1"; gene_id "file_1_file_1_jg11754";
dsanSTOCAGO1482_1	AUGUSTUS	intron	16937996	16938058	.	+	.	transcript_id "file_1_file_1_jg11754.t1"; gene_id "file_1_file_1_jg11754";
dsanSTOCAGO1482_1	AUGUSTUS	CDS	16938059	16938195	1	+	2	transcript_id "file_1_file_1_jg11754.t1"; gene_id "file_1_file_1_jg11754";
dsanSTOCAGO1482_1	AUGUSTUS	exon	16938059	16938195	.	+	.	transcript_id "file_1_file_1_jg11754.t1"; gene_id "file_1_file_1_jg11754";
dsanSTOCAGO1482_1	AUGUSTUS	intron	16938196	16938256	.	+	.	transcript_id "file_1_file_1_jg11754.t1"; gene_id "file_1_file_1_jg11754";
dsanSTOCAGO1482_1	AUGUSTUS	CDS	16938257	16938488	1	+	0	transcript_id "file_1_file_1_jg11754.t1"; gene_id "file_1_file_1_jg11754";
dsanSTOCAGO1482_1	AUGUSTUS	exon	16938257	16938488	.	+	.	transcript_id "file_1_file_1_jg11754.t1"; gene_id "file_1_file_1_jg11754";
dsanSTOCAGO1482_1	AUGUSTUS	intron	16938489	16938553	.	+	.	transcript_id "file_1_file_1_jg11754.t1"; gene_id "file_1_file_1_jg11754";
dsanSTOCAGO1482_1	AUGUSTUS	CDS	16938554	16939818	0.98	+	2	transcript_id "file_1_file_1_jg11754.t1"; gene_id "file_1_file_1_jg11754";
dsanSTOCAGO1482_1	AUGUSTUS	exon	16938554	16939818	.	+	.	transcript_id "file_1_file_1_jg11754.t1"; gene_id "file_1_file_1_jg11754";
dsanSTOCAGO1482_1	AUGUSTUS	intron	16939819	16939938	.	+	.	transcript_id "file_1_file_1_jg11754.t1"; gene_id "file_1_file_1_jg11754";
dsanSTOCAGO1482_1	AUGUSTUS	CDS	16939939	16940069	0.98	+	0	transcript_id "file_1_file_1_jg11754.t1"; gene_id "file_1_file_1_jg11754";
dsanSTOCAGO1482_1	AUGUSTUS	exon	16939939	16940069	.	+	.	transcript_id "file_1_file_1_jg11754.t1"; gene_id "file_1_file_1_jg11754";
dsanSTOCAGO1482_1	AUGUSTUS	intron	16940070	16940130	.	+	.	transcript_id "file_1_file_1_jg11754.t1"; gene_id "file_1_file_1_jg11754";
dsanSTOCAGO1482_1	AUGUSTUS	CDS	16940131	16940761	1	+	1	transcript_id "file_1_file_1_jg11754.t1"; gene_id "file_1_file_1_jg11754";
dsanSTOCAGO1482_1	AUGUSTUS	exon	16940131	16940761	.	+	.	transcript_id "file_1_file_1_jg11754.t1"; gene_id "file_1_file_1_jg11754";
dsanSTOCAGO1482_1	AUGUSTUS	intron	16940762	16940814	.	+	.	transcript_id "file_1_file_1_jg11754.t1"; gene_id "file_1_file_1_jg11754";
dsanSTOCAGO1482_1	AUGUSTUS	CDS	16940815	16940970	1	+	0	transcript_id "file_1_file_1_jg11754.t1"; gene_id "file_1_file_1_jg11754";
dsanSTOCAGO1482_1	AUGUSTUS	exon	16940815	16940970	.	+	.	transcript_id "file_1_file_1_jg11754.t1"; gene_id "file_1_file_1_jg11754";
dsanSTOCAGO1482_1	AUGUSTUS	intron	16940971	16941027	.	+	.	transcript_id "file_1_file_1_jg11754.t1"; gene_id "file_1_file_1_jg11754";
dsanSTOCAGO1482_1	AUGUSTUS	CDS	16941028	16941370	1	+	0	transcript_id "file_1_file_1_jg11754.t1"; gene_id "file_1_file_1_jg11754";
dsanSTOCAGO1482_1	AUGUSTUS	exon	16941028	16941370	.	+	.	transcript_id "file_1_file_1_jg11754.t1"; gene_id "file_1_file_1_jg11754";
dsanSTOCAGO1482_1	AUGUSTUS	intron	16941371	16941441	.	+	.	transcript_id "file_1_file_1_jg11754.t1"; gene_id "file_1_file_1_jg11754";
dsanSTOCAGO1482_1	AUGUSTUS	CDS	16941442	16941587	1	+	2	transcript_id "file_1_file_1_jg11754.t1"; gene_id "file_1_file_1_jg11754";
dsanSTOCAGO1482_1	AUGUSTUS	exon	16941442	16941587	.	+	.	transcript_id "file_1_file_1_jg11754.t1"; gene_id "file_1_file_1_jg11754";
dsanSTOCAGO1482_1	AUGUSTUS	intron	16941588	16941642	.	+	.	transcript_id "file_1_file_1_jg11754.t1"; gene_id "file_1_file_1_jg11754";
dsanSTOCAGO1482_1	AUGUSTUS	CDS	16941643	16941889	1	+	0	transcript_id "file_1_file_1_jg11754.t1"; gene_id "file_1_file_1_jg11754";
dsanSTOCAGO1482_1	AUGUSTUS	exon	16941643	16941889	.	+	.	transcript_id "file_1_file_1_jg11754.t1"; gene_id "file_1_file_1_jg11754";
dsanSTOCAGO1482_1	AUGUSTUS	intron	16941890	16941944	.	+	.	transcript_id "file_1_file_1_jg11754.t1"; gene_id "file_1_file_1_jg11754";
dsanSTOCAGO1482_1	AUGUSTUS	CDS	16941945	16942217	1	+	2	transcript_id "file_1_file_1_jg11754.t1"; gene_id "file_1_file_1_jg11754";
dsanSTOCAGO1482_1	AUGUSTUS	exon	16941945	16942217	.	+	.	transcript_id "file_1_file_1_jg11754.t1"; gene_id "file_1_file_1_jg11754";
dsanSTOCAGO1482_1	AUGUSTUS	intron	16942218	16942276	.	+	.	transcript_id "file_1_file_1_jg11754.t1"; gene_id "file_1_file_1_jg11754";
dsanSTOCAGO1482_1	AUGUSTUS	CDS	16942277	16942489	1	+	2	transcript_id "file_1_file_1_jg11754.t1"; gene_id "file_1_file_1_jg11754";
dsanSTOCAGO1482_1	AUGUSTUS	exon	16942277	16942489	.	+	.	transcript_id "file_1_file_1_jg11754.t1"; gene_id "file_1_file_1_jg11754";
dsanSTOCAGO1482_1	AUGUSTUS	intron	16942490	16942548	.	+	.	transcript_id "file_1_file_1_jg11754.t1"; gene_id "file_1_file_1_jg11754";
dsanSTOCAGO1482_1	AUGUSTUS	CDS	16942549	16942658	1	+	2	transcript_id "file_1_file_1_jg11754.t1"; gene_id "file_1_file_1_jg11754";
dsanSTOCAGO1482_1	AUGUSTUS	exon	16942549	16942658	.	+	.	transcript_id "file_1_file_1_jg11754.t1"; gene_id "file_1_file_1_jg11754";
dsanSTOCAGO1482_1	AUGUSTUS	intron	16942659	16942723	.	+	.	transcript_id "file_1_file_1_jg11754.t1"; gene_id "file_1_file_1_jg11754";
dsanSTOCAGO1482_1	AUGUSTUS	CDS	16942724	16943326	1	+	0	transcript_id "file_1_file_1_jg11754.t1"; gene_id "file_1_file_1_jg11754";
dsanSTOCAGO1482_1	AUGUSTUS	exon	16942724	16943326	.	+	.	transcript_id "file_1_file_1_jg11754.t1"; gene_id "file_1_file_1_jg11754";
dsanSTOCAGO1482_1	AUGUSTUS	intron	16943327	16943439	.	+	.	transcript_id "file_1_file_1_jg11754.t1"; gene_id "file_1_file_1_jg11754";
dsanSTOCAGO1482_1	AUGUSTUS	CDS	16943440	16944000	1	+	0	transcript_id "file_1_file_1_jg11754.t1"; gene_id "file_1_file_1_jg11754";
dsanSTOCAGO1482_1	AUGUSTUS	exon	16943440	16944000	.	+	.	transcript_id "file_1_file_1_jg11754.t1"; gene_id "file_1_file_1_jg11754";
dsanSTOCAGO1482_1	AUGUSTUS	intron	16944001	16944058	.	+	.	transcript_id "file_1_file_1_jg11754.t1"; gene_id "file_1_file_1_jg11754";
dsanSTOCAGO1482_1	AUGUSTUS	CDS	16944059	16944217	1	+	0	transcript_id "file_1_file_1_jg11754.t1"; gene_id "file_1_file_1_jg11754";
dsanSTOCAGO1482_1	AUGUSTUS	exon	16944059	16944217	.	+	.	transcript_id "file_1_file_1_jg11754.t1"; gene_id "file_1_file_1_jg11754";
dsanSTOCAGO1482_1	AUGUSTUS	intron	16944218	16944276	.	+	.	transcript_id "file_1_file_1_jg11754.t1"; gene_id "file_1_file_1_jg11754";
dsanSTOCAGO1482_1	AUGUSTUS	CDS	16944277	16944390	0.86	+	0	transcript_id "file_1_file_1_jg11754.t1"; gene_id "file_1_file_1_jg11754";
dsanSTOCAGO1482_1	AUGUSTUS	exon	16944277	16944390	.	+	.	transcript_id "file_1_file_1_jg11754.t1"; gene_id "file_1_file_1_jg11754";
dsanSTOCAGO1482_1	AUGUSTUS	intron	16944391	16944533	.	+	.	transcript_id "file_1_file_1_jg11754.t1"; gene_id "file_1_file_1_jg11754";
dsanSTOCAGO1482_1	AUGUSTUS	CDS	16944534	16944884	0.79	+	0	transcript_id "file_1_file_1_jg11754.t1"; gene_id "file_1_file_1_jg11754";
dsanSTOCAGO1482_1	AUGUSTUS	exon	16944534	16944884	.	+	.	transcript_id "file_1_file_1_jg11754.t1"; gene_id "file_1_file_1_jg11754";
dsanSTOCAGO1482_1	AUGUSTUS	intron	16944885	16944942	.	+	.	transcript_id "file_1_file_1_jg11754.t1"; gene_id "file_1_file_1_jg11754";
dsanSTOCAGO1482_1	AUGUSTUS	CDS	16944943	16945070	1	+	0	transcript_id "file_1_file_1_jg11754.t1"; gene_id "file_1_file_1_jg11754";
dsanSTOCAGO1482_1	AUGUSTUS	exon	16944943	16945070	.	+	.	transcript_id "file_1_file_1_jg11754.t1"; gene_id "file_1_file_1_jg11754";
dsanSTOCAGO1482_1	AUGUSTUS	intron	16945071	16945124	.	+	.	transcript_id "file_1_file_1_jg11754.t1"; gene_id "file_1_file_1_jg11754";
dsanSTOCAGO1482_1	AUGUSTUS	CDS	16945125	16945967	0.97	+	1	transcript_id "file_1_file_1_jg11754.t1"; gene_id "file_1_file_1_jg11754";
dsanSTOCAGO1482_1	AUGUSTUS	exon	16945125	16945967	.	+	.	transcript_id "file_1_file_1_jg11754.t1"; gene_id "file_1_file_1_jg11754";
dsanSTOCAGO1482_1	AUGUSTUS	intron	16945968	16946037	.	+	.	transcript_id "file_1_file_1_jg11754.t1"; gene_id "file_1_file_1_jg11754";
dsanSTOCAGO1482_1	AUGUSTUS	CDS	16946038	16946410	1	+	1	transcript_id "file_1_file_1_jg11754.t1"; gene_id "file_1_file_1_jg11754";
dsanSTOCAGO1482_1	AUGUSTUS	exon	16946038	16946410	.	+	.	transcript_id "file_1_file_1_jg11754.t1"; gene_id "file_1_file_1_jg11754";
dsanSTOCAGO1482_1	AUGUSTUS	intron	16946411	16946469	.	+	.	transcript_id "file_1_file_1_jg11754.t1"; gene_id "file_1_file_1_jg11754";
dsanSTOCAGO1482_1	AUGUSTUS	CDS	16946470	16947291	1	+	0	transcript_id "file_1_file_1_jg11754.t1"; gene_id "file_1_file_1_jg11754";
dsanSTOCAGO1482_1	AUGUSTUS	exon	16946470	16947291	.	+	.	transcript_id "file_1_file_1_jg11754.t1"; gene_id "file_1_file_1_jg11754";
dsanSTOCAGO1482_1	AUGUSTUS	intron	16947292	16947360	.	+	.	transcript_id "file_1_file_1_jg11754.t1"; gene_id "file_1_file_1_jg11754";
dsanSTOCAGO1482_1	AUGUSTUS	CDS	16947361	16947461	1	+	0	transcript_id "file_1_file_1_jg11754.t1"; gene_id "file_1_file_1_jg11754";
dsanSTOCAGO1482_1	AUGUSTUS	exon	16947361	16947461	.	+	.	transcript_id "file_1_file_1_jg11754.t1"; gene_id "file_1_file_1_jg11754";
dsanSTOCAGO1482_1	AUGUSTUS	intron	16947462	16947524	.	+	.	transcript_id "file_1_file_1_jg11754.t1"; gene_id "file_1_file_1_jg11754";
dsanSTOCAGO1482_1	AUGUSTUS	CDS	16947525	16947663	1	+	1	transcript_id "file_1_file_1_jg11754.t1"; gene_id "file_1_file_1_jg11754";
dsanSTOCAGO1482_1	AUGUSTUS	exon	16947525	16947663	.	+	.	transcript_id "file_1_file_1_jg11754.t1"; gene_id "file_1_file_1_jg11754";
dsanSTOCAGO1482_1	AUGUSTUS	intron	16947664	16947713	.	+	.	transcript_id "file_1_file_1_jg11754.t1"; gene_id "file_1_file_1_jg11754";
dsanSTOCAGO1482_1	AUGUSTUS	CDS	16947714	16947997	1	+	0	transcript_id "file_1_file_1_jg11754.t1"; gene_id "file_1_file_1_jg11754";
dsanSTOCAGO1482_1	AUGUSTUS	exon	16947714	16947997	.	+	.	transcript_id "file_1_file_1_jg11754.t1"; gene_id "file_1_file_1_jg11754";
dsanSTOCAGO1482_1	AUGUSTUS	intron	16947998	16948064	.	+	.	transcript_id "file_1_file_1_jg11754.t1"; gene_id "file_1_file_1_jg11754";
dsanSTOCAGO1482_1	AUGUSTUS	CDS	16948065	16948203	1	+	1	transcript_id "file_1_file_1_jg11754.t1"; gene_id "file_1_file_1_jg11754";
dsanSTOCAGO1482_1	AUGUSTUS	exon	16948065	16948203	.	+	.	transcript_id "file_1_file_1_jg11754.t1"; gene_id "file_1_file_1_jg11754";
dsanSTOCAGO1482_1	AUGUSTUS	intron	16948204	16948263	.	+	.	transcript_id "file_1_file_1_jg11754.t1"; gene_id "file_1_file_1_jg11754";
dsanSTOCAGO1482_1	AUGUSTUS	transcript	16935418	16948506	.	+	.	transcript_id "file_1_file_1_jg11754.t1"; gene_id "file_1_file_1_jg11754"
dsanSTOCAGO1482_1	AUGUSTUS	gene	16935418	16948506	.	+	.	jg11754
dsanSTOCAGO1482_1	AUGUSTUS	CDS	16948264	16948506	1	+	0	transcript_id "file_1_file_1_jg11754.t1"; gene_id "file_1_file_1_jg11754";
dsanSTOCAGO1482_1	AUGUSTUS	exon	16948264	16948506	.	+	.	transcript_id "file_1_file_1_jg11754.t1"; gene_id "file_1_file_1_jg11754";
dsanSTOCAGO1482_1	AUGUSTUS	stop_codon	16948504	16948506	.	+	0	transcript_id "file_1_file_1_jg11754.t1"; gene_id "file_1_file_1_jg11754";
dsanSTOCAGO1482_1	AUGUSTUS	start_codon	9240452	9240454	.	+	0	transcript_id "file_1_file_1_jg10729.t1"; gene_id "file_1_file_1_jg10729";
dsanSTOCAGO1482_1	AUGUSTUS	CDS	9240452	9242236	1	+	0	transcript_id "file_1_file_1_jg10729.t1"; gene_id "file_1_file_1_jg10729";
dsanSTOCAGO1482_1	AUGUSTUS	exon	9240452	9242236	.	+	.	transcript_id "file_1_file_1_jg10729.t1"; gene_id "file_1_file_1_jg10729";
dsanSTOCAGO1482_1	AUGUSTUS	transcript	9240452	9242236	.	+	.	transcript_id "file_1_file_1_jg10729.t1"; gene_id "file_1_file_1_jg10729"
dsanSTOCAGO1482_1	AUGUSTUS	gene	9240452	9242236	.	+	.	jg10729
dsanSTOCAGO1482_1	AUGUSTUS	stop_codon	9242234	9242236	.	+	0	transcript_id "file_1_file_1_jg10729.t1"; gene_id "file_1_file_1_jg10729";
dsanSTOCAGO1482_4	AUGUSTUS	stop_codon	12715159	12715161	.	-	0	transcript_id "file_1_file_1_jg6943.t1"; gene_id "file_1_file_1_jg6943";
dsanSTOCAGO1482_4	AUGUSTUS	CDS	12715159	12715296	1	-	0	transcript_id "file_1_file_1_jg6943.t1"; gene_id "file_1_file_1_jg6943";
dsanSTOCAGO1482_4	AUGUSTUS	exon	12715159	12715296	.	-	.	transcript_id "file_1_file_1_jg6943.t1"; gene_id "file_1_file_1_jg6943";
dsanSTOCAGO1482_4	AUGUSTUS	intron	12715297	12715356	.	-	.	transcript_id "file_1_file_1_jg6943.t1"; gene_id "file_1_file_1_jg6943";
dsanSTOCAGO1482_4	AUGUSTUS	CDS	12715357	12716618	1	-	2	transcript_id "file_1_file_1_jg6943.t1"; gene_id "file_1_file_1_jg6943";
dsanSTOCAGO1482_4	AUGUSTUS	exon	12715357	12716618	.	-	.	transcript_id "file_1_file_1_jg6943.t1"; gene_id "file_1_file_1_jg6943";
dsanSTOCAGO1482_4	AUGUSTUS	intron	12716619	12717973	.	-	.	transcript_id "file_1_file_1_jg6943.t1"; gene_id "file_1_file_1_jg6943";
dsanSTOCAGO1482_4	AUGUSTUS	CDS	12717974	12718025	1	-	0	transcript_id "file_1_file_1_jg6943.t1"; gene_id "file_1_file_1_jg6943";
dsanSTOCAGO1482_4	AUGUSTUS	exon	12717974	12718025	.	-	.	transcript_id "file_1_file_1_jg6943.t1"; gene_id "file_1_file_1_jg6943";
dsanSTOCAGO1482_4	AUGUSTUS	intron	12718026	12718074	.	-	.	transcript_id "file_1_file_1_jg6943.t1"; gene_id "file_1_file_1_jg6943";
dsanSTOCAGO1482_4	AUGUSTUS	CDS	12718075	12718100	0.98	-	2	transcript_id "file_1_file_1_jg6943.t1"; gene_id "file_1_file_1_jg6943";
dsanSTOCAGO1482_4	AUGUSTUS	exon	12718075	12718100	.	-	.	transcript_id "file_1_file_1_jg6943.t1"; gene_id "file_1_file_1_jg6943";
dsanSTOCAGO1482_4	AUGUSTUS	intron	12718101	12718164	.	-	.	transcript_id "file_1_file_1_jg6943.t1"; gene_id "file_1_file_1_jg6943";
dsanSTOCAGO1482_4	AUGUSTUS	CDS	12718165	12718174	0.98	-	0	transcript_id "file_1_file_1_jg6943.t1"; gene_id "file_1_file_1_jg6943";
dsanSTOCAGO1482_4	AUGUSTUS	exon	12718165	12718174	.	-	.	transcript_id "file_1_file_1_jg6943.t1"; gene_id "file_1_file_1_jg6943";
dsanSTOCAGO1482_4	AUGUSTUS	intron	12718175	12718494	.	-	.	transcript_id "file_1_file_1_jg6943.t1"; gene_id "file_1_file_1_jg6943";
dsanSTOCAGO1482_4	AUGUSTUS	transcript	12715159	12718545	.	-	.	transcript_id "file_1_file_1_jg6943.t1"; gene_id "file_1_file_1_jg6943"
dsanSTOCAGO1482_4	AUGUSTUS	gene	12715159	12718545	.	-	.	jg6943
dsanSTOCAGO1482_4	AUGUSTUS	CDS	12718495	12718545	0.68	-	0	transcript_id "file_1_file_1_jg6943.t1"; gene_id "file_1_file_1_jg6943";
dsanSTOCAGO1482_4	AUGUSTUS	exon	12718495	12718545	.	-	.	transcript_id "file_1_file_1_jg6943.t1"; gene_id "file_1_file_1_jg6943";
dsanSTOCAGO1482_4	AUGUSTUS	start_codon	12718543	12718545	.	-	0	transcript_id "file_1_file_1_jg6943.t1"; gene_id "file_1_file_1_jg6943";
dsanSTOCAGO1482_1	AUGUSTUS	start_codon	3398826	3398828	.	+	0	transcript_id "file_1_file_1_jg9895.t1"; gene_id "file_1_file_1_jg9895";
dsanSTOCAGO1482_1	AUGUSTUS	CDS	3398826	3399086	0.91	+	0	transcript_id "file_1_file_1_jg9895.t1"; gene_id "file_1_file_1_jg9895";
dsanSTOCAGO1482_1	AUGUSTUS	exon	3398826	3399086	.	+	.	transcript_id "file_1_file_1_jg9895.t1"; gene_id "file_1_file_1_jg9895";
dsanSTOCAGO1482_1	AUGUSTUS	transcript	3398826	3399086	.	+	.	transcript_id "file_1_file_1_jg9895.t1"; gene_id "file_1_file_1_jg9895"
dsanSTOCAGO1482_1	AUGUSTUS	gene	3398826	3399086	.	+	.	jg9895
dsanSTOCAGO1482_1	AUGUSTUS	stop_codon	3399084	3399086	.	+	0	transcript_id "file_1_file_1_jg9895.t1"; gene_id "file_1_file_1_jg9895";
dsanSTOCAGO1482_0	AUGUSTUS	stop_codon	11831949	11831951	.	-	0	transcript_id "file_1_file_1_jg1431.t1"; gene_id "file_1_file_1_jg1431";
dsanSTOCAGO1482_0	AUGUSTUS	CDS	11831949	11832152	1	-	0	transcript_id "file_1_file_1_jg1431.t1"; gene_id "file_1_file_1_jg1431";
dsanSTOCAGO1482_0	AUGUSTUS	exon	11831949	11832152	.	-	.	transcript_id "file_1_file_1_jg1431.t1"; gene_id "file_1_file_1_jg1431";
dsanSTOCAGO1482_0	AUGUSTUS	intron	11832153	11832235	.	-	.	transcript_id "file_1_file_1_jg1431.t1"; gene_id "file_1_file_1_jg1431";
dsanSTOCAGO1482_0	AUGUSTUS	CDS	11832236	11832384	1	-	2	transcript_id "file_1_file_1_jg1431.t1"; gene_id "file_1_file_1_jg1431";
dsanSTOCAGO1482_0	AUGUSTUS	exon	11832236	11832384	.	-	.	transcript_id "file_1_file_1_jg1431.t1"; gene_id "file_1_file_1_jg1431";
dsanSTOCAGO1482_0	AUGUSTUS	intron	11832385	11832461	.	-	.	transcript_id "file_1_file_1_jg1431.t1"; gene_id "file_1_file_1_jg1431";
dsanSTOCAGO1482_0	AUGUSTUS	CDS	11832462	11832667	1	-	1	transcript_id "file_1_file_1_jg1431.t1"; gene_id "file_1_file_1_jg1431";
dsanSTOCAGO1482_0	AUGUSTUS	exon	11832462	11832667	.	-	.	transcript_id "file_1_file_1_jg1431.t1"; gene_id "file_1_file_1_jg1431";
dsanSTOCAGO1482_0	AUGUSTUS	intron	11832668	11833278	.	-	.	transcript_id "file_1_file_1_jg1431.t1"; gene_id "file_1_file_1_jg1431";
dsanSTOCAGO1482_0	AUGUSTUS	CDS	11833279	11833426	1	-	2	transcript_id "file_1_file_1_jg1431.t1"; gene_id "file_1_file_1_jg1431";
dsanSTOCAGO1482_0	AUGUSTUS	exon	11833279	11833426	.	-	.	transcript_id "file_1_file_1_jg1431.t1"; gene_id "file_1_file_1_jg1431";
dsanSTOCAGO1482_0	AUGUSTUS	intron	11833427	11833487	.	-	.	transcript_id "file_1_file_1_jg1431.t1"; gene_id "file_1_file_1_jg1431";
dsanSTOCAGO1482_0	AUGUSTUS	CDS	11833488	11833634	1	-	2	transcript_id "file_1_file_1_jg1431.t1"; gene_id "file_1_file_1_jg1431";
dsanSTOCAGO1482_0	AUGUSTUS	exon	11833488	11833634	.	-	.	transcript_id "file_1_file_1_jg1431.t1"; gene_id "file_1_file_1_jg1431";
dsanSTOCAGO1482_0	AUGUSTUS	intron	11833635	11833698	.	-	.	transcript_id "file_1_file_1_jg1431.t1"; gene_id "file_1_file_1_jg1431";
dsanSTOCAGO1482_0	AUGUSTUS	CDS	11833699	11834023	1	-	0	transcript_id "file_1_file_1_jg1431.t1"; gene_id "file_1_file_1_jg1431";
dsanSTOCAGO1482_0	AUGUSTUS	exon	11833699	11834023	.	-	.	transcript_id "file_1_file_1_jg1431.t1"; gene_id "file_1_file_1_jg1431";
dsanSTOCAGO1482_0	AUGUSTUS	intron	11834024	11835241	.	-	.	transcript_id "file_1_file_1_jg1431.t1"; gene_id "file_1_file_1_jg1431";
dsanSTOCAGO1482_0	AUGUSTUS	CDS	11835242	11835642	1	-	2	transcript_id "file_1_file_1_jg1431.t1"; gene_id "file_1_file_1_jg1431";
dsanSTOCAGO1482_0	AUGUSTUS	exon	11835242	11835642	.	-	.	transcript_id "file_1_file_1_jg1431.t1"; gene_id "file_1_file_1_jg1431";
dsanSTOCAGO1482_0	AUGUSTUS	intron	11835643	11837150	.	-	.	transcript_id "file_1_file_1_jg1431.t1"; gene_id "file_1_file_1_jg1431";
dsanSTOCAGO1482_0	AUGUSTUS	transcript	11831949	11837661	.	-	.	transcript_id "file_1_file_1_jg1431.t1"; gene_id "file_1_file_1_jg1431"
dsanSTOCAGO1482_0	AUGUSTUS	gene	11831949	11837661	.	-	.	jg1431
dsanSTOCAGO1482_0	AUGUSTUS	CDS	11837151	11837661	1	-	0	transcript_id "file_1_file_1_jg1431.t1"; gene_id "file_1_file_1_jg1431";
dsanSTOCAGO1482_0	AUGUSTUS	exon	11837151	11837661	.	-	.	transcript_id "file_1_file_1_jg1431.t1"; gene_id "file_1_file_1_jg1431";
dsanSTOCAGO1482_0	AUGUSTUS	start_codon	11837659	11837661	.	-	0	transcript_id "file_1_file_1_jg1431.t1"; gene_id "file_1_file_1_jg1431";
dsanSTOCAGO1482_0	GeneMark.hmm	start_codon	11073228	11073230	.	+	0	gene_id "file_1_file_2_1415_g"; transcript_id "file_1_file_2_1415_t"; count "file_1_file_2_1_1";
dsanSTOCAGO1482_0	GeneMark.hmm	CDS	11073228	11073374	.	+	0	gene_id "file_1_file_2_1415_g"; transcript_id "file_1_file_2_1415_t"; evidence "file_1_file_2_0_1"; cds_type "file_1_file_2_Initial"; count "file_1_file_2_1_5"; anchored "file_1_file_2_1_1";
dsanSTOCAGO1482_0	GeneMark.hmm	exon	11073228	11073374	0	+	.	gene_id "file_1_file_2_1415_g"; transcript_id "file_1_file_2_1415_t"; evidence "file_1_file_2_0_1"; cds_type "file_1_file_2_Initial"; count "file_1_file_2_1_5"; anchored "file_1_file_2_1_1";
dsanSTOCAGO1482_0	GeneMark.hmm	CDS	11073702	11074709	.	+	0	gene_id "file_1_file_2_1415_g"; transcript_id "file_1_file_2_1415_t"; evidence "file_1_file_2_1_1"; cds_type "file_1_file_2_Internal"; count "file_1_file_2_2_5"; anchored "file_1_file_2_1_1";
dsanSTOCAGO1482_0	GeneMark.hmm	exon	11073702	11074709	0	+	.	gene_id "file_1_file_2_1415_g"; transcript_id "file_1_file_2_1415_t"; evidence "file_1_file_2_1_1"; cds_type "file_1_file_2_Internal"; count "file_1_file_2_2_5"; anchored "file_1_file_2_1_1";
dsanSTOCAGO1482_0	GeneMark.hmm	CDS	11075500	11075644	.	+	0	gene_id "file_1_file_2_1415_g"; transcript_id "file_1_file_2_1415_t"; evidence "file_1_file_2_1_1"; cds_type "file_1_file_2_Internal"; count "file_1_file_2_3_5"; anchored "file_1_file_2_1_1";
dsanSTOCAGO1482_0	GeneMark.hmm	exon	11075500	11075644	0	+	.	gene_id "file_1_file_2_1415_g"; transcript_id "file_1_file_2_1415_t"; evidence "file_1_file_2_1_1"; cds_type "file_1_file_2_Internal"; count "file_1_file_2_3_5"; anchored "file_1_file_2_1_1";
dsanSTOCAGO1482_0	GeneMark.hmm	CDS	11075702	11075822	.	+	2	gene_id "file_1_file_2_1415_g"; transcript_id "file_1_file_2_1415_t"; evidence "file_1_file_2_1_1"; cds_type "file_1_file_2_Internal"; count "file_1_file_2_4_5"; anchored "file_1_file_2_1_1";
dsanSTOCAGO1482_0	GeneMark.hmm	exon	11075702	11075822	0	+	.	gene_id "file_1_file_2_1415_g"; transcript_id "file_1_file_2_1415_t"; evidence "file_1_file_2_1_1"; cds_type "file_1_file_2_Internal"; count "file_1_file_2_4_5"; anchored "file_1_file_2_1_1";
dsanSTOCAGO1482_0	GeneMark.hmm	CDS	11075881	11076142	.	+	1	gene_id "file_1_file_2_1415_g"; transcript_id "file_1_file_2_1415_t"; evidence "file_1_file_2_1_1"; cds_type "file_1_file_2_Terminal"; count "file_1_file_2_5_5"; anchored "file_1_file_2_1_1";
dsanSTOCAGO1482_0	GeneMark.hmm	exon	11075881	11076142	0	+	.	gene_id "file_1_file_2_1415_g"; transcript_id "file_1_file_2_1415_t"; evidence "file_1_file_2_1_1"; cds_type "file_1_file_2_Terminal"; count "file_1_file_2_5_5"; anchored "file_1_file_2_1_1";
dsanSTOCAGO1482_0	GeneMark.hmm	stop_codon	11076140	11076142	.	+	0	gene_id "file_1_file_2_1415_g"; transcript_id "file_1_file_2_1415_t"; count "file_1_file_2_1_1";
dsanSTOCAGO1482_2	AUGUSTUS	start_codon	3163344	3163346	.	+	0	transcript_id "file_1_file_1_jg12721.t1"; gene_id "file_1_file_1_jg12721";
dsanSTOCAGO1482_2	AUGUSTUS	CDS	3163344	3163411	0.52	+	0	transcript_id "file_1_file_1_jg12721.t1"; gene_id "file_1_file_1_jg12721";
dsanSTOCAGO1482_2	AUGUSTUS	exon	3163344	3163411	.	+	.	transcript_id "file_1_file_1_jg12721.t1"; gene_id "file_1_file_1_jg12721";
dsanSTOCAGO1482_2	AUGUSTUS	intron	3163412	3163522	.	+	.	transcript_id "file_1_file_1_jg12721.t1"; gene_id "file_1_file_1_jg12721";
dsanSTOCAGO1482_2	AUGUSTUS	CDS	3163523	3163643	0.38	+	1	transcript_id "file_1_file_1_jg12721.t1"; gene_id "file_1_file_1_jg12721";
dsanSTOCAGO1482_2	AUGUSTUS	exon	3163523	3163643	.	+	.	transcript_id "file_1_file_1_jg12721.t1"; gene_id "file_1_file_1_jg12721";
dsanSTOCAGO1482_2	AUGUSTUS	intron	3163644	3163698	.	+	.	transcript_id "file_1_file_1_jg12721.t1"; gene_id "file_1_file_1_jg12721";
dsanSTOCAGO1482_2	AUGUSTUS	CDS	3163699	3163708	1	+	0	transcript_id "file_1_file_1_jg12721.t1"; gene_id "file_1_file_1_jg12721";
dsanSTOCAGO1482_2	AUGUSTUS	exon	3163699	3163708	.	+	.	transcript_id "file_1_file_1_jg12721.t1"; gene_id "file_1_file_1_jg12721";
dsanSTOCAGO1482_2	AUGUSTUS	intron	3163709	3163811	.	+	.	transcript_id "file_1_file_1_jg12721.t1"; gene_id "file_1_file_1_jg12721";
dsanSTOCAGO1482_2	AUGUSTUS	CDS	3163812	3163838	1	+	2	transcript_id "file_1_file_1_jg12721.t1"; gene_id "file_1_file_1_jg12721";
dsanSTOCAGO1482_2	AUGUSTUS	exon	3163812	3163838	.	+	.	transcript_id "file_1_file_1_jg12721.t1"; gene_id "file_1_file_1_jg12721";
dsanSTOCAGO1482_2	AUGUSTUS	intron	3163839	3163898	.	+	.	transcript_id "file_1_file_1_jg12721.t1"; gene_id "file_1_file_1_jg12721";
dsanSTOCAGO1482_2	AUGUSTUS	CDS	3163899	3164230	0.91	+	2	transcript_id "file_1_file_1_jg12721.t1"; gene_id "file_1_file_1_jg12721";
dsanSTOCAGO1482_2	AUGUSTUS	exon	3163899	3164230	.	+	.	transcript_id "file_1_file_1_jg12721.t1"; gene_id "file_1_file_1_jg12721";
dsanSTOCAGO1482_2	AUGUSTUS	intron	3164231	3164330	.	+	.	transcript_id "file_1_file_1_jg12721.t1"; gene_id "file_1_file_1_jg12721";
dsanSTOCAGO1482_2	AUGUSTUS	transcript	3163344	3164414	.	+	.	transcript_id "file_1_file_1_jg12721.t1"; gene_id "file_1_file_1_jg12721"
dsanSTOCAGO1482_2	AUGUSTUS	gene	3163344	3164414	.	+	.	jg12721
dsanSTOCAGO1482_2	AUGUSTUS	CDS	3164331	3164414	0.91	+	0	transcript_id "file_1_file_1_jg12721.t1"; gene_id "file_1_file_1_jg12721";
dsanSTOCAGO1482_2	AUGUSTUS	exon	3164331	3164414	.	+	.	transcript_id "file_1_file_1_jg12721.t1"; gene_id "file_1_file_1_jg12721";
dsanSTOCAGO1482_2	AUGUSTUS	stop_codon	3164412	3164414	.	+	0	transcript_id "file_1_file_1_jg12721.t1"; gene_id "file_1_file_1_jg12721";
dsanSTOCAGO1482_3	AUGUSTUS	stop_codon	10209823	10209825	.	-	0	transcript_id "file_1_file_1_jg3725.t1"; gene_id "file_1_file_1_jg3725";
dsanSTOCAGO1482_3	AUGUSTUS	CDS	10209823	10210962	1	-	0	transcript_id "file_1_file_1_jg3725.t1"; gene_id "file_1_file_1_jg3725";
dsanSTOCAGO1482_3	AUGUSTUS	exon	10209823	10210962	.	-	.	transcript_id "file_1_file_1_jg3725.t1"; gene_id "file_1_file_1_jg3725";
dsanSTOCAGO1482_3	AUGUSTUS	intron	10210963	10211028	.	-	.	transcript_id "file_1_file_1_jg3725.t1"; gene_id "file_1_file_1_jg3725";
dsanSTOCAGO1482_3	AUGUSTUS	CDS	10211029	10211201	1	-	2	transcript_id "file_1_file_1_jg3725.t1"; gene_id "file_1_file_1_jg3725";
dsanSTOCAGO1482_3	AUGUSTUS	exon	10211029	10211201	.	-	.	transcript_id "file_1_file_1_jg3725.t1"; gene_id "file_1_file_1_jg3725";
dsanSTOCAGO1482_3	AUGUSTUS	intron	10211202	10211318	.	-	.	transcript_id "file_1_file_1_jg3725.t1"; gene_id "file_1_file_1_jg3725";
dsanSTOCAGO1482_3	AUGUSTUS	transcript	10209823	10211742	.	-	.	transcript_id "file_1_file_1_jg3725.t1"; gene_id "file_1_file_1_jg3725"
dsanSTOCAGO1482_3	AUGUSTUS	gene	10209823	10211742	.	-	.	jg3725
dsanSTOCAGO1482_3	AUGUSTUS	CDS	10211319	10211742	1	-	0	transcript_id "file_1_file_1_jg3725.t1"; gene_id "file_1_file_1_jg3725";
dsanSTOCAGO1482_3	AUGUSTUS	exon	10211319	10211742	.	-	.	transcript_id "file_1_file_1_jg3725.t1"; gene_id "file_1_file_1_jg3725";
dsanSTOCAGO1482_3	AUGUSTUS	start_codon	10211740	10211742	.	-	0	transcript_id "file_1_file_1_jg3725.t1"; gene_id "file_1_file_1_jg3725";
dsanSTOCAGO1482_86	AUGUSTUS	start_codon	322160	322162	.	+	0	transcript_id "file_1_file_1_jg9221.t1"; gene_id "file_1_file_1_jg9221";
dsanSTOCAGO1482_86	AUGUSTUS	CDS	322160	322377	1	+	0	transcript_id "file_1_file_1_jg9221.t1"; gene_id "file_1_file_1_jg9221";
dsanSTOCAGO1482_86	AUGUSTUS	exon	322160	322377	.	+	.	transcript_id "file_1_file_1_jg9221.t1"; gene_id "file_1_file_1_jg9221";
dsanSTOCAGO1482_86	AUGUSTUS	intron	322378	322432	.	+	.	transcript_id "file_1_file_1_jg9221.t1"; gene_id "file_1_file_1_jg9221";
dsanSTOCAGO1482_86	AUGUSTUS	transcript	322160	322766	.	+	.	transcript_id "file_1_file_1_jg9221.t1"; gene_id "file_1_file_1_jg9221"
dsanSTOCAGO1482_86	AUGUSTUS	gene	322160	322766	.	+	.	jg9221
dsanSTOCAGO1482_86	AUGUSTUS	CDS	322433	322766	1	+	1	transcript_id "file_1_file_1_jg9221.t1"; gene_id "file_1_file_1_jg9221";
dsanSTOCAGO1482_86	AUGUSTUS	exon	322433	322766	.	+	.	transcript_id "file_1_file_1_jg9221.t1"; gene_id "file_1_file_1_jg9221";
dsanSTOCAGO1482_86	AUGUSTUS	stop_codon	322764	322766	.	+	0	transcript_id "file_1_file_1_jg9221.t1"; gene_id "file_1_file_1_jg9221";
dsanSTOCAGO1482_4	AUGUSTUS	start_codon	18118388	18118390	.	+	0	transcript_id "file_1_file_1_jg7646.t1"; gene_id "file_1_file_1_jg7646";
dsanSTOCAGO1482_4	AUGUSTUS	CDS	18118388	18118468	1	+	0	transcript_id "file_1_file_1_jg7646.t1"; gene_id "file_1_file_1_jg7646";
dsanSTOCAGO1482_4	AUGUSTUS	exon	18118388	18118468	.	+	.	transcript_id "file_1_file_1_jg7646.t1"; gene_id "file_1_file_1_jg7646";
dsanSTOCAGO1482_4	AUGUSTUS	intron	18118469	18118521	.	+	.	transcript_id "file_1_file_1_jg7646.t1"; gene_id "file_1_file_1_jg7646";
dsanSTOCAGO1482_4	AUGUSTUS	transcript	18118388	18119004	.	+	.	transcript_id "file_1_file_1_jg7646.t1"; gene_id "file_1_file_1_jg7646"
dsanSTOCAGO1482_4	AUGUSTUS	gene	18118388	18119004	.	+	.	jg7646
dsanSTOCAGO1482_4	AUGUSTUS	CDS	18118522	18119004	1	+	0	transcript_id "file_1_file_1_jg7646.t1"; gene_id "file_1_file_1_jg7646";
dsanSTOCAGO1482_4	AUGUSTUS	exon	18118522	18119004	.	+	.	transcript_id "file_1_file_1_jg7646.t1"; gene_id "file_1_file_1_jg7646";
dsanSTOCAGO1482_4	AUGUSTUS	stop_codon	18119002	18119004	.	+	0	transcript_id "file_1_file_1_jg7646.t1"; gene_id "file_1_file_1_jg7646";
dsanSTOCAGO1482_3	AUGUSTUS	start_codon	11994649	11994651	.	+	0	transcript_id "file_1_file_1_jg3919.t1"; gene_id "file_1_file_1_jg3919";
dsanSTOCAGO1482_3	AUGUSTUS	CDS	11994649	11995317	0.6	+	0	transcript_id "file_1_file_1_jg3919.t1"; gene_id "file_1_file_1_jg3919";
dsanSTOCAGO1482_3	AUGUSTUS	exon	11994649	11995317	.	+	.	transcript_id "file_1_file_1_jg3919.t1"; gene_id "file_1_file_1_jg3919";
dsanSTOCAGO1482_3	AUGUSTUS	intron	11995318	11998380	.	+	.	transcript_id "file_1_file_1_jg3919.t1"; gene_id "file_1_file_1_jg3919";
dsanSTOCAGO1482_3	AUGUSTUS	transcript	11994649	11998602	.	+	.	transcript_id "file_1_file_1_jg3919.t1"; gene_id "file_1_file_1_jg3919"
dsanSTOCAGO1482_3	AUGUSTUS	gene	11994649	11998602	.	+	.	jg3919
dsanSTOCAGO1482_3	AUGUSTUS	CDS	11998381	11998602	0.92	+	0	transcript_id "file_1_file_1_jg3919.t1"; gene_id "file_1_file_1_jg3919";
dsanSTOCAGO1482_3	AUGUSTUS	exon	11998381	11998602	.	+	.	transcript_id "file_1_file_1_jg3919.t1"; gene_id "file_1_file_1_jg3919";
dsanSTOCAGO1482_3	AUGUSTUS	stop_codon	11998600	11998602	.	+	0	transcript_id "file_1_file_1_jg3919.t1"; gene_id "file_1_file_1_jg3919";
dsanSTOCAGO1482_4	AUGUSTUS	stop_codon	5107407	5107409	.	-	0	transcript_id "file_1_file_1_jg5948.t1"; gene_id "file_1_file_1_jg5948";
dsanSTOCAGO1482_4	AUGUSTUS	CDS	5107407	5107628	0.87	-	0	transcript_id "file_1_file_1_jg5948.t1"; gene_id "file_1_file_1_jg5948";
dsanSTOCAGO1482_4	AUGUSTUS	exon	5107407	5107628	.	-	.	transcript_id "file_1_file_1_jg5948.t1"; gene_id "file_1_file_1_jg5948";
dsanSTOCAGO1482_4	AUGUSTUS	transcript	5107407	5107628	.	-	.	transcript_id "file_1_file_1_jg5948.t1"; gene_id "file_1_file_1_jg5948"
dsanSTOCAGO1482_4	AUGUSTUS	gene	5107407	5107628	.	-	.	jg5948
dsanSTOCAGO1482_4	AUGUSTUS	start_codon	5107626	5107628	.	-	0	transcript_id "file_1_file_1_jg5948.t1"; gene_id "file_1_file_1_jg5948";
dsanSTOCAGO1482_1	AUGUSTUS	start_codon	5185990	5185992	.	+	0	transcript_id "file_1_file_1_jg10119.t1"; gene_id "file_1_file_1_jg10119";
dsanSTOCAGO1482_1	AUGUSTUS	CDS	5185990	5186046	1	+	0	transcript_id "file_1_file_1_jg10119.t1"; gene_id "file_1_file_1_jg10119";
dsanSTOCAGO1482_1	AUGUSTUS	exon	5185990	5186046	.	+	.	transcript_id "file_1_file_1_jg10119.t1"; gene_id "file_1_file_1_jg10119";
dsanSTOCAGO1482_1	AUGUSTUS	intron	5186047	5187642	.	+	.	transcript_id "file_1_file_1_jg10119.t1"; gene_id "file_1_file_1_jg10119";
dsanSTOCAGO1482_1	AUGUSTUS	CDS	5187643	5187711	1	+	0	transcript_id "file_1_file_1_jg10119.t1"; gene_id "file_1_file_1_jg10119";
dsanSTOCAGO1482_1	AUGUSTUS	exon	5187643	5187711	.	+	.	transcript_id "file_1_file_1_jg10119.t1"; gene_id "file_1_file_1_jg10119";
dsanSTOCAGO1482_1	AUGUSTUS	intron	5187712	5187772	.	+	.	transcript_id "file_1_file_1_jg10119.t1"; gene_id "file_1_file_1_jg10119";
dsanSTOCAGO1482_1	AUGUSTUS	CDS	5187773	5187959	1	+	0	transcript_id "file_1_file_1_jg10119.t1"; gene_id "file_1_file_1_jg10119";
dsanSTOCAGO1482_1	AUGUSTUS	exon	5187773	5187959	.	+	.	transcript_id "file_1_file_1_jg10119.t1"; gene_id "file_1_file_1_jg10119";
dsanSTOCAGO1482_1	AUGUSTUS	intron	5187960	5188027	.	+	.	transcript_id "file_1_file_1_jg10119.t1"; gene_id "file_1_file_1_jg10119";
dsanSTOCAGO1482_1	AUGUSTUS	CDS	5188028	5188284	1	+	2	transcript_id "file_1_file_1_jg10119.t1"; gene_id "file_1_file_1_jg10119";
dsanSTOCAGO1482_1	AUGUSTUS	exon	5188028	5188284	.	+	.	transcript_id "file_1_file_1_jg10119.t1"; gene_id "file_1_file_1_jg10119";
dsanSTOCAGO1482_1	AUGUSTUS	intron	5188285	5188348	.	+	.	transcript_id "file_1_file_1_jg10119.t1"; gene_id "file_1_file_1_jg10119";
dsanSTOCAGO1482_1	AUGUSTUS	CDS	5188349	5188503	1	+	0	transcript_id "file_1_file_1_jg10119.t1"; gene_id "file_1_file_1_jg10119";
dsanSTOCAGO1482_1	AUGUSTUS	exon	5188349	5188503	.	+	.	transcript_id "file_1_file_1_jg10119.t1"; gene_id "file_1_file_1_jg10119";
dsanSTOCAGO1482_1	AUGUSTUS	intron	5188504	5188558	.	+	.	transcript_id "file_1_file_1_jg10119.t1"; gene_id "file_1_file_1_jg10119";
dsanSTOCAGO1482_1	AUGUSTUS	CDS	5188559	5188739	1	+	1	transcript_id "file_1_file_1_jg10119.t1"; gene_id "file_1_file_1_jg10119";
dsanSTOCAGO1482_1	AUGUSTUS	exon	5188559	5188739	.	+	.	transcript_id "file_1_file_1_jg10119.t1"; gene_id "file_1_file_1_jg10119";
dsanSTOCAGO1482_1	AUGUSTUS	intron	5188740	5188805	.	+	.	transcript_id "file_1_file_1_jg10119.t1"; gene_id "file_1_file_1_jg10119";
dsanSTOCAGO1482_1	AUGUSTUS	CDS	5188806	5189015	1	+	0	transcript_id "file_1_file_1_jg10119.t1"; gene_id "file_1_file_1_jg10119";
dsanSTOCAGO1482_1	AUGUSTUS	exon	5188806	5189015	.	+	.	transcript_id "file_1_file_1_jg10119.t1"; gene_id "file_1_file_1_jg10119";
dsanSTOCAGO1482_1	AUGUSTUS	intron	5189016	5189079	.	+	.	transcript_id "file_1_file_1_jg10119.t1"; gene_id "file_1_file_1_jg10119";
dsanSTOCAGO1482_1	AUGUSTUS	CDS	5189080	5189121	1	+	0	transcript_id "file_1_file_1_jg10119.t1"; gene_id "file_1_file_1_jg10119";
dsanSTOCAGO1482_1	AUGUSTUS	exon	5189080	5189121	.	+	.	transcript_id "file_1_file_1_jg10119.t1"; gene_id "file_1_file_1_jg10119";
dsanSTOCAGO1482_1	AUGUSTUS	intron	5189122	5189677	.	+	.	transcript_id "file_1_file_1_jg10119.t1"; gene_id "file_1_file_1_jg10119";
dsanSTOCAGO1482_1	AUGUSTUS	transcript	5185990	5189764	.	+	.	transcript_id "file_1_file_1_jg10119.t1"; gene_id "file_1_file_1_jg10119"
dsanSTOCAGO1482_1	AUGUSTUS	gene	5185990	5189764	.	+	.	jg10119
dsanSTOCAGO1482_1	AUGUSTUS	CDS	5189678	5189764	1	+	0	transcript_id "file_1_file_1_jg10119.t1"; gene_id "file_1_file_1_jg10119";
dsanSTOCAGO1482_1	AUGUSTUS	exon	5189678	5189764	.	+	.	transcript_id "file_1_file_1_jg10119.t1"; gene_id "file_1_file_1_jg10119";
dsanSTOCAGO1482_1	AUGUSTUS	stop_codon	5189762	5189764	.	+	0	transcript_id "file_1_file_1_jg10119.t1"; gene_id "file_1_file_1_jg10119";
dsanSTOCAGO1482_4	AUGUSTUS	start_codon	2297010	2297012	.	+	0	transcript_id "file_1_file_1_jg5619.t1"; gene_id "file_1_file_1_jg5619";
dsanSTOCAGO1482_4	AUGUSTUS	CDS	2297010	2297030	1	+	0	transcript_id "file_1_file_1_jg5619.t1"; gene_id "file_1_file_1_jg5619";
dsanSTOCAGO1482_4	AUGUSTUS	exon	2297010	2297030	.	+	.	transcript_id "file_1_file_1_jg5619.t1"; gene_id "file_1_file_1_jg5619";
dsanSTOCAGO1482_4	AUGUSTUS	intron	2297031	2297095	.	+	.	transcript_id "file_1_file_1_jg5619.t1"; gene_id "file_1_file_1_jg5619";
dsanSTOCAGO1482_4	AUGUSTUS	transcript	2297010	2297488	.	+	.	transcript_id "file_1_file_1_jg5619.t1"; gene_id "file_1_file_1_jg5619"
dsanSTOCAGO1482_4	AUGUSTUS	gene	2297010	2297488	.	+	.	jg5619
dsanSTOCAGO1482_4	AUGUSTUS	CDS	2297096	2297488	1	+	0	transcript_id "file_1_file_1_jg5619.t1"; gene_id "file_1_file_1_jg5619";
dsanSTOCAGO1482_4	AUGUSTUS	exon	2297096	2297488	.	+	.	transcript_id "file_1_file_1_jg5619.t1"; gene_id "file_1_file_1_jg5619";
dsanSTOCAGO1482_4	AUGUSTUS	stop_codon	2297486	2297488	.	+	0	transcript_id "file_1_file_1_jg5619.t1"; gene_id "file_1_file_1_jg5619";
dsanSTOCAGO1482_0	AUGUSTUS	stop_codon	17384075	17384077	.	-	0	transcript_id "file_1_file_1_jg2068.t1"; gene_id "file_1_file_1_jg2068";
dsanSTOCAGO1482_0	AUGUSTUS	CDS	17384075	17384452	1	-	0	transcript_id "file_1_file_1_jg2068.t1"; gene_id "file_1_file_1_jg2068";
dsanSTOCAGO1482_0	AUGUSTUS	exon	17384075	17384452	.	-	.	transcript_id "file_1_file_1_jg2068.t1"; gene_id "file_1_file_1_jg2068";
dsanSTOCAGO1482_0	AUGUSTUS	intron	17384453	17384527	.	-	.	transcript_id "file_1_file_1_jg2068.t1"; gene_id "file_1_file_1_jg2068";
dsanSTOCAGO1482_0	AUGUSTUS	CDS	17384528	17384617	1	-	0	transcript_id "file_1_file_1_jg2068.t1"; gene_id "file_1_file_1_jg2068";
dsanSTOCAGO1482_0	AUGUSTUS	exon	17384528	17384617	.	-	.	transcript_id "file_1_file_1_jg2068.t1"; gene_id "file_1_file_1_jg2068";
dsanSTOCAGO1482_0	AUGUSTUS	intron	17384618	17386859	.	-	.	transcript_id "file_1_file_1_jg2068.t1"; gene_id "file_1_file_1_jg2068";
dsanSTOCAGO1482_0	AUGUSTUS	transcript	17384075	17387018	.	-	.	transcript_id "file_1_file_1_jg2068.t1"; gene_id "file_1_file_1_jg2068"
dsanSTOCAGO1482_0	AUGUSTUS	gene	17384075	17387018	.	-	.	jg2068
dsanSTOCAGO1482_0	AUGUSTUS	CDS	17386860	17387018	1	-	0	transcript_id "file_1_file_1_jg2068.t1"; gene_id "file_1_file_1_jg2068";
dsanSTOCAGO1482_0	AUGUSTUS	exon	17386860	17387018	.	-	.	transcript_id "file_1_file_1_jg2068.t1"; gene_id "file_1_file_1_jg2068";
dsanSTOCAGO1482_0	AUGUSTUS	start_codon	17387016	17387018	.	-	0	transcript_id "file_1_file_1_jg2068.t1"; gene_id "file_1_file_1_jg2068";
dsanSTOCAGO1482_4	AUGUSTUS	start_codon	19288318	19288320	.	+	0	transcript_id "file_1_file_1_jg7802.t2"; gene_id "file_1_file_1_jg7802";
dsanSTOCAGO1482_4	AUGUSTUS	CDS	19288318	19288455	1	+	0	transcript_id "file_1_file_1_jg7802.t2"; gene_id "file_1_file_1_jg7802";
dsanSTOCAGO1482_4	AUGUSTUS	exon	19288318	19288455	.	+	.	transcript_id "file_1_file_1_jg7802.t2"; gene_id "file_1_file_1_jg7802";
dsanSTOCAGO1482_4	AUGUSTUS	intron	19288456	19303468	.	+	.	transcript_id "file_1_file_1_jg7802.t2"; gene_id "file_1_file_1_jg7802";
dsanSTOCAGO1482_4	AUGUSTUS	CDS	19303469	19303535	1	+	0	transcript_id "file_1_file_1_jg7802.t2"; gene_id "file_1_file_1_jg7802";
dsanSTOCAGO1482_4	AUGUSTUS	exon	19303469	19303535	.	+	.	transcript_id "file_1_file_1_jg7802.t2"; gene_id "file_1_file_1_jg7802";
dsanSTOCAGO1482_4	AUGUSTUS	intron	19303536	19303637	.	+	.	transcript_id "file_1_file_1_jg7802.t2"; gene_id "file_1_file_1_jg7802";
dsanSTOCAGO1482_4	AUGUSTUS	CDS	19303638	19303691	1	+	2	transcript_id "file_1_file_1_jg7802.t2"; gene_id "file_1_file_1_jg7802";
dsanSTOCAGO1482_4	AUGUSTUS	exon	19303638	19303691	.	+	.	transcript_id "file_1_file_1_jg7802.t2"; gene_id "file_1_file_1_jg7802";
dsanSTOCAGO1482_4	AUGUSTUS	intron	19303692	19303936	.	+	.	transcript_id "file_1_file_1_jg7802.t2"; gene_id "file_1_file_1_jg7802";
dsanSTOCAGO1482_4	AUGUSTUS	CDS	19303937	19304739	1	+	2	transcript_id "file_1_file_1_jg7802.t2"; gene_id "file_1_file_1_jg7802";
dsanSTOCAGO1482_4	AUGUSTUS	exon	19303937	19304739	.	+	.	transcript_id "file_1_file_1_jg7802.t2"; gene_id "file_1_file_1_jg7802";
dsanSTOCAGO1482_4	AUGUSTUS	intron	19304740	19304806	.	+	.	transcript_id "file_1_file_1_jg7802.t2"; gene_id "file_1_file_1_jg7802";
dsanSTOCAGO1482_4	AUGUSTUS	CDS	19304807	19305925	1	+	0	transcript_id "file_1_file_1_jg7802.t2"; gene_id "file_1_file_1_jg7802";
dsanSTOCAGO1482_4	AUGUSTUS	exon	19304807	19305925	.	+	.	transcript_id "file_1_file_1_jg7802.t2"; gene_id "file_1_file_1_jg7802";
dsanSTOCAGO1482_4	AUGUSTUS	intron	19305926	19306455	.	+	.	transcript_id "file_1_file_1_jg7802.t2"; gene_id "file_1_file_1_jg7802";
dsanSTOCAGO1482_4	AUGUSTUS	CDS	19306456	19306689	1	+	0	transcript_id "file_1_file_1_jg7802.t2"; gene_id "file_1_file_1_jg7802";
dsanSTOCAGO1482_4	AUGUSTUS	exon	19306456	19306689	.	+	.	transcript_id "file_1_file_1_jg7802.t2"; gene_id "file_1_file_1_jg7802";
dsanSTOCAGO1482_4	AUGUSTUS	intron	19306690	19307088	.	+	.	transcript_id "file_1_file_1_jg7802.t2"; gene_id "file_1_file_1_jg7802";
dsanSTOCAGO1482_4	AUGUSTUS	CDS	19307089	19308170	1	+	0	transcript_id "file_1_file_1_jg7802.t2"; gene_id "file_1_file_1_jg7802";
dsanSTOCAGO1482_4	AUGUSTUS	exon	19307089	19308170	.	+	.	transcript_id "file_1_file_1_jg7802.t2"; gene_id "file_1_file_1_jg7802";
dsanSTOCAGO1482_4	AUGUSTUS	intron	19308171	19308235	.	+	.	transcript_id "file_1_file_1_jg7802.t2"; gene_id "file_1_file_1_jg7802";
dsanSTOCAGO1482_4	AUGUSTUS	CDS	19308236	19308622	1	+	1	transcript_id "file_1_file_1_jg7802.t2"; gene_id "file_1_file_1_jg7802";
dsanSTOCAGO1482_4	AUGUSTUS	exon	19308236	19308622	.	+	.	transcript_id "file_1_file_1_jg7802.t2"; gene_id "file_1_file_1_jg7802";
dsanSTOCAGO1482_4	AUGUSTUS	intron	19308623	19308680	.	+	.	transcript_id "file_1_file_1_jg7802.t2"; gene_id "file_1_file_1_jg7802";
dsanSTOCAGO1482_4	AUGUSTUS	CDS	19308681	19308844	1	+	1	transcript_id "file_1_file_1_jg7802.t2"; gene_id "file_1_file_1_jg7802";
dsanSTOCAGO1482_4	AUGUSTUS	exon	19308681	19308844	.	+	.	transcript_id "file_1_file_1_jg7802.t2"; gene_id "file_1_file_1_jg7802";
dsanSTOCAGO1482_4	AUGUSTUS	intron	19308845	19308901	.	+	.	transcript_id "file_1_file_1_jg7802.t2"; gene_id "file_1_file_1_jg7802";
dsanSTOCAGO1482_4	AUGUSTUS	CDS	19308902	19308999	1	+	2	transcript_id "file_1_file_1_jg7802.t2"; gene_id "file_1_file_1_jg7802";
dsanSTOCAGO1482_4	AUGUSTUS	exon	19308902	19308999	.	+	.	transcript_id "file_1_file_1_jg7802.t2"; gene_id "file_1_file_1_jg7802";
dsanSTOCAGO1482_4	AUGUSTUS	intron	19309000	19309070	.	+	.	transcript_id "file_1_file_1_jg7802.t2"; gene_id "file_1_file_1_jg7802";
dsanSTOCAGO1482_4	AUGUSTUS	CDS	19309071	19309346	1	+	0	transcript_id "file_1_file_1_jg7802.t2"; gene_id "file_1_file_1_jg7802";
dsanSTOCAGO1482_4	AUGUSTUS	exon	19309071	19309346	.	+	.	transcript_id "file_1_file_1_jg7802.t2"; gene_id "file_1_file_1_jg7802";
dsanSTOCAGO1482_4	AUGUSTUS	intron	19309347	19309409	.	+	.	transcript_id "file_1_file_1_jg7802.t2"; gene_id "file_1_file_1_jg7802";
dsanSTOCAGO1482_4	AUGUSTUS	CDS	19309410	19309547	1	+	0	transcript_id "file_1_file_1_jg7802.t2"; gene_id "file_1_file_1_jg7802";
dsanSTOCAGO1482_4	AUGUSTUS	exon	19309410	19309547	.	+	.	transcript_id "file_1_file_1_jg7802.t2"; gene_id "file_1_file_1_jg7802";
dsanSTOCAGO1482_4	AUGUSTUS	intron	19309548	19309607	.	+	.	transcript_id "file_1_file_1_jg7802.t2"; gene_id "file_1_file_1_jg7802";
dsanSTOCAGO1482_4	AUGUSTUS	CDS	19309608	19309822	1	+	0	transcript_id "file_1_file_1_jg7802.t2"; gene_id "file_1_file_1_jg7802";
dsanSTOCAGO1482_4	AUGUSTUS	exon	19309608	19309822	.	+	.	transcript_id "file_1_file_1_jg7802.t2"; gene_id "file_1_file_1_jg7802";
dsanSTOCAGO1482_4	AUGUSTUS	intron	19309823	19311462	.	+	.	transcript_id "file_1_file_1_jg7802.t2"; gene_id "file_1_file_1_jg7802";
dsanSTOCAGO1482_4	AUGUSTUS	transcript	19288318	19311484	.	+	.	transcript_id "file_1_file_1_jg7802.t2"; gene_id "file_1_file_1_jg7802"
dsanSTOCAGO1482_4	AUGUSTUS	gene	19288318	19311484	.	+	.	jg7802
dsanSTOCAGO1482_4	AUGUSTUS	CDS	19311463	19311484	1	+	1	transcript_id "file_1_file_1_jg7802.t2"; gene_id "file_1_file_1_jg7802";
dsanSTOCAGO1482_4	AUGUSTUS	exon	19311463	19311484	.	+	.	transcript_id "file_1_file_1_jg7802.t2"; gene_id "file_1_file_1_jg7802";
dsanSTOCAGO1482_4	AUGUSTUS	stop_codon	19311482	19311484	.	+	0	transcript_id "file_1_file_1_jg7802.t2"; gene_id "file_1_file_1_jg7802";
dsanSTOCAGO1482_3	AUGUSTUS	start_codon	2319750	2319752	.	+	0	transcript_id "file_1_file_1_jg2753.t1"; gene_id "file_1_file_1_jg2753";
dsanSTOCAGO1482_3	AUGUSTUS	CDS	2319750	2319789	1	+	0	transcript_id "file_1_file_1_jg2753.t1"; gene_id "file_1_file_1_jg2753";
dsanSTOCAGO1482_3	AUGUSTUS	exon	2319750	2319789	.	+	.	transcript_id "file_1_file_1_jg2753.t1"; gene_id "file_1_file_1_jg2753";
dsanSTOCAGO1482_3	AUGUSTUS	intron	2319790	2322853	.	+	.	transcript_id "file_1_file_1_jg2753.t1"; gene_id "file_1_file_1_jg2753";
dsanSTOCAGO1482_3	AUGUSTUS	CDS	2322854	2324442	1	+	2	transcript_id "file_1_file_1_jg2753.t1"; gene_id "file_1_file_1_jg2753";
dsanSTOCAGO1482_3	AUGUSTUS	exon	2322854	2324442	.	+	.	transcript_id "file_1_file_1_jg2753.t1"; gene_id "file_1_file_1_jg2753";
dsanSTOCAGO1482_3	AUGUSTUS	intron	2324443	2324500	.	+	.	transcript_id "file_1_file_1_jg2753.t1"; gene_id "file_1_file_1_jg2753";
dsanSTOCAGO1482_3	AUGUSTUS	CDS	2324501	2324841	1	+	0	transcript_id "file_1_file_1_jg2753.t1"; gene_id "file_1_file_1_jg2753";
dsanSTOCAGO1482_3	AUGUSTUS	exon	2324501	2324841	.	+	.	transcript_id "file_1_file_1_jg2753.t1"; gene_id "file_1_file_1_jg2753";
dsanSTOCAGO1482_3	AUGUSTUS	intron	2324842	2324921	.	+	.	transcript_id "file_1_file_1_jg2753.t1"; gene_id "file_1_file_1_jg2753";
dsanSTOCAGO1482_3	AUGUSTUS	CDS	2324922	2326309	0.93	+	1	transcript_id "file_1_file_1_jg2753.t1"; gene_id "file_1_file_1_jg2753";
dsanSTOCAGO1482_3	AUGUSTUS	exon	2324922	2326309	.	+	.	transcript_id "file_1_file_1_jg2753.t1"; gene_id "file_1_file_1_jg2753";
dsanSTOCAGO1482_3	AUGUSTUS	intron	2326310	2326375	.	+	.	transcript_id "file_1_file_1_jg2753.t1"; gene_id "file_1_file_1_jg2753";
dsanSTOCAGO1482_3	AUGUSTUS	CDS	2326376	2326607	1	+	2	transcript_id "file_1_file_1_jg2753.t1"; gene_id "file_1_file_1_jg2753";
dsanSTOCAGO1482_3	AUGUSTUS	exon	2326376	2326607	.	+	.	transcript_id "file_1_file_1_jg2753.t1"; gene_id "file_1_file_1_jg2753";
dsanSTOCAGO1482_3	AUGUSTUS	intron	2326608	2326674	.	+	.	transcript_id "file_1_file_1_jg2753.t1"; gene_id "file_1_file_1_jg2753";
dsanSTOCAGO1482_3	AUGUSTUS	CDS	2326675	2326857	1	+	1	transcript_id "file_1_file_1_jg2753.t1"; gene_id "file_1_file_1_jg2753";
dsanSTOCAGO1482_3	AUGUSTUS	exon	2326675	2326857	.	+	.	transcript_id "file_1_file_1_jg2753.t1"; gene_id "file_1_file_1_jg2753";
dsanSTOCAGO1482_3	AUGUSTUS	intron	2326858	2328738	.	+	.	transcript_id "file_1_file_1_jg2753.t1"; gene_id "file_1_file_1_jg2753";
dsanSTOCAGO1482_3	AUGUSTUS	CDS	2328739	2328882	1	+	1	transcript_id "file_1_file_1_jg2753.t1"; gene_id "file_1_file_1_jg2753";
dsanSTOCAGO1482_3	AUGUSTUS	exon	2328739	2328882	.	+	.	transcript_id "file_1_file_1_jg2753.t1"; gene_id "file_1_file_1_jg2753";
dsanSTOCAGO1482_3	AUGUSTUS	intron	2328883	2330141	.	+	.	transcript_id "file_1_file_1_jg2753.t1"; gene_id "file_1_file_1_jg2753";
dsanSTOCAGO1482_3	AUGUSTUS	CDS	2330142	2330309	1	+	1	transcript_id "file_1_file_1_jg2753.t1"; gene_id "file_1_file_1_jg2753";
dsanSTOCAGO1482_3	AUGUSTUS	exon	2330142	2330309	.	+	.	transcript_id "file_1_file_1_jg2753.t1"; gene_id "file_1_file_1_jg2753";
dsanSTOCAGO1482_3	AUGUSTUS	intron	2330310	2330386	.	+	.	transcript_id "file_1_file_1_jg2753.t1"; gene_id "file_1_file_1_jg2753";
dsanSTOCAGO1482_3	AUGUSTUS	CDS	2330387	2330536	1	+	1	transcript_id "file_1_file_1_jg2753.t1"; gene_id "file_1_file_1_jg2753";
dsanSTOCAGO1482_3	AUGUSTUS	exon	2330387	2330536	.	+	.	transcript_id "file_1_file_1_jg2753.t1"; gene_id "file_1_file_1_jg2753";
dsanSTOCAGO1482_3	AUGUSTUS	intron	2330537	2330608	.	+	.	transcript_id "file_1_file_1_jg2753.t1"; gene_id "file_1_file_1_jg2753";
dsanSTOCAGO1482_3	AUGUSTUS	CDS	2330609	2330778	1	+	1	transcript_id "file_1_file_1_jg2753.t1"; gene_id "file_1_file_1_jg2753";
dsanSTOCAGO1482_3	AUGUSTUS	exon	2330609	2330778	.	+	.	transcript_id "file_1_file_1_jg2753.t1"; gene_id "file_1_file_1_jg2753";
dsanSTOCAGO1482_3	AUGUSTUS	intron	2330779	2330866	.	+	.	transcript_id "file_1_file_1_jg2753.t1"; gene_id "file_1_file_1_jg2753";
dsanSTOCAGO1482_3	AUGUSTUS	CDS	2330867	2331021	1	+	2	transcript_id "file_1_file_1_jg2753.t1"; gene_id "file_1_file_1_jg2753";
dsanSTOCAGO1482_3	AUGUSTUS	exon	2330867	2331021	.	+	.	transcript_id "file_1_file_1_jg2753.t1"; gene_id "file_1_file_1_jg2753";
dsanSTOCAGO1482_3	AUGUSTUS	intron	2331022	2331115	.	+	.	transcript_id "file_1_file_1_jg2753.t1"; gene_id "file_1_file_1_jg2753";
dsanSTOCAGO1482_3	AUGUSTUS	CDS	2331116	2331226	1	+	0	transcript_id "file_1_file_1_jg2753.t1"; gene_id "file_1_file_1_jg2753";
dsanSTOCAGO1482_3	AUGUSTUS	exon	2331116	2331226	.	+	.	transcript_id "file_1_file_1_jg2753.t1"; gene_id "file_1_file_1_jg2753";
dsanSTOCAGO1482_3	AUGUSTUS	intron	2331227	2331291	.	+	.	transcript_id "file_1_file_1_jg2753.t1"; gene_id "file_1_file_1_jg2753";
dsanSTOCAGO1482_3	AUGUSTUS	CDS	2331292	2331446	1	+	0	transcript_id "file_1_file_1_jg2753.t1"; gene_id "file_1_file_1_jg2753";
dsanSTOCAGO1482_3	AUGUSTUS	exon	2331292	2331446	.	+	.	transcript_id "file_1_file_1_jg2753.t1"; gene_id "file_1_file_1_jg2753";
dsanSTOCAGO1482_3	AUGUSTUS	intron	2331447	2333747	.	+	.	transcript_id "file_1_file_1_jg2753.t1"; gene_id "file_1_file_1_jg2753";
dsanSTOCAGO1482_3	AUGUSTUS	transcript	2319750	2333931	.	+	.	transcript_id "file_1_file_1_jg2753.t1"; gene_id "file_1_file_1_jg2753"
dsanSTOCAGO1482_3	AUGUSTUS	CDS	2333748	2333931	0.85	+	1	transcript_id "file_1_file_1_jg2753.t1"; gene_id "file_1_file_1_jg2753";
dsanSTOCAGO1482_3	AUGUSTUS	exon	2333748	2333931	.	+	.	transcript_id "file_1_file_1_jg2753.t1"; gene_id "file_1_file_1_jg2753";
dsanSTOCAGO1482_3	AUGUSTUS	stop_codon	2333929	2333931	.	+	0	transcript_id "file_1_file_1_jg2753.t1"; gene_id "file_1_file_1_jg2753";
dsanSTOCAGO1482_3	AUGUSTUS	start_codon	587418	587420	.	+	0	transcript_id "file_1_file_1_jg2503.t1"; gene_id "file_1_file_1_jg2503";
dsanSTOCAGO1482_3	AUGUSTUS	CDS	587418	587454	1	+	0	transcript_id "file_1_file_1_jg2503.t1"; gene_id "file_1_file_1_jg2503";
[truncated: 282,083 more rows]
