# Supplementary material for: Evolution of chemosensory tissues and cells across ecologically diverse Drosophilids
Source: Nat Commun. 2024 Feb 5;15:1047. doi: 10.1038/s41467-023-44558-4 (PMC10844241; doi:10.1038/s41467-023-44558-4)
Supplement: Supplementary file 13 — Supplementary Data 10 [file 41467_2023_44558_MOESM13_ESM.zip › Dsec_braker.gtf]

dsecASM438219v1_3	AUGUSTUS	stop_codon	17295364	17295366	.	-	0	transcript_id "file_1_file_1_jg10497.t2"; gene_id "file_1_file_1_jg10497";
dsecASM438219v1_3	AUGUSTUS	CDS	17295364	17295573	1	-	0	transcript_id "file_1_file_1_jg10497.t2"; gene_id "file_1_file_1_jg10497";
dsecASM438219v1_3	AUGUSTUS	exon	17295364	17295573	.	-	.	transcript_id "file_1_file_1_jg10497.t2"; gene_id "file_1_file_1_jg10497";
dsecASM438219v1_3	AUGUSTUS	intron	17295574	17295637	.	-	.	transcript_id "file_1_file_1_jg10497.t2"; gene_id "file_1_file_1_jg10497";
dsecASM438219v1_3	AUGUSTUS	CDS	17295638	17296270	1	-	0	transcript_id "file_1_file_1_jg10497.t2"; gene_id "file_1_file_1_jg10497";
dsecASM438219v1_3	AUGUSTUS	exon	17295638	17296270	.	-	.	transcript_id "file_1_file_1_jg10497.t2"; gene_id "file_1_file_1_jg10497";
dsecASM438219v1_3	AUGUSTUS	intron	17296271	17296336	.	-	.	transcript_id "file_1_file_1_jg10497.t2"; gene_id "file_1_file_1_jg10497";
dsecASM438219v1_3	AUGUSTUS	CDS	17296337	17296458	1	-	2	transcript_id "file_1_file_1_jg10497.t2"; gene_id "file_1_file_1_jg10497";
dsecASM438219v1_3	AUGUSTUS	exon	17296337	17296458	.	-	.	transcript_id "file_1_file_1_jg10497.t2"; gene_id "file_1_file_1_jg10497";
dsecASM438219v1_3	AUGUSTUS	intron	17296459	17296568	.	-	.	transcript_id "file_1_file_1_jg10497.t2"; gene_id "file_1_file_1_jg10497";
dsecASM438219v1_3	AUGUSTUS	CDS	17296569	17296631	1	-	2	transcript_id "file_1_file_1_jg10497.t2"; gene_id "file_1_file_1_jg10497";
dsecASM438219v1_3	AUGUSTUS	exon	17296569	17296631	.	-	.	transcript_id "file_1_file_1_jg10497.t2"; gene_id "file_1_file_1_jg10497";
dsecASM438219v1_3	AUGUSTUS	intron	17296632	17296685	.	-	.	transcript_id "file_1_file_1_jg10497.t2"; gene_id "file_1_file_1_jg10497";
dsecASM438219v1_3	AUGUSTUS	CDS	17296686	17296918	1	-	1	transcript_id "file_1_file_1_jg10497.t2"; gene_id "file_1_file_1_jg10497";
dsecASM438219v1_3	AUGUSTUS	exon	17296686	17296918	.	-	.	transcript_id "file_1_file_1_jg10497.t2"; gene_id "file_1_file_1_jg10497";
dsecASM438219v1_3	AUGUSTUS	intron	17296919	17300095	.	-	.	transcript_id "file_1_file_1_jg10497.t2"; gene_id "file_1_file_1_jg10497";
dsecASM438219v1_3	AUGUSTUS	transcript	17295364	17300763	.	-	.	transcript_id "file_1_file_1_jg10497.t2"; gene_id "file_1_file_1_jg10497"
dsecASM438219v1_3	AUGUSTUS	gene	17295364	17300763	.	-	.	jg10497
dsecASM438219v1_3	AUGUSTUS	CDS	17300096	17300763	1	-	0	transcript_id "file_1_file_1_jg10497.t2"; gene_id "file_1_file_1_jg10497";
dsecASM438219v1_3	AUGUSTUS	exon	17300096	17300763	.	-	.	transcript_id "file_1_file_1_jg10497.t2"; gene_id "file_1_file_1_jg10497";
dsecASM438219v1_3	AUGUSTUS	start_codon	17300761	17300763	.	-	0	transcript_id "file_1_file_1_jg10497.t2"; gene_id "file_1_file_1_jg10497";
dsecASM438219v1_3	AUGUSTUS	start_codon	17282359	17282361	.	+	0	transcript_id "file_1_file_1_jg10490.t1"; gene_id "file_1_file_1_jg10490";
dsecASM438219v1_3	AUGUSTUS	CDS	17282359	17283258	1	+	0	transcript_id "file_1_file_1_jg10490.t1"; gene_id "file_1_file_1_jg10490";
dsecASM438219v1_3	AUGUSTUS	exon	17282359	17283258	.	+	.	transcript_id "file_1_file_1_jg10490.t1"; gene_id "file_1_file_1_jg10490";
dsecASM438219v1_3	AUGUSTUS	transcript	17282359	17283258	.	+	.	transcript_id "file_1_file_1_jg10490.t1"; gene_id "file_1_file_1_jg10490"
dsecASM438219v1_3	AUGUSTUS	gene	17282359	17283258	.	+	.	jg10490
dsecASM438219v1_3	AUGUSTUS	stop_codon	17283256	17283258	.	+	0	transcript_id "file_1_file_1_jg10490.t1"; gene_id "file_1_file_1_jg10490";
dsecASM438219v1_1	AUGUSTUS	stop_codon	14205036	14205038	.	-	0	transcript_id "file_1_file_1_jg14131.t1"; gene_id "file_1_file_1_jg14131";
dsecASM438219v1_1	AUGUSTUS	CDS	14205036	14205222	1	-	1	transcript_id "file_1_file_1_jg14131.t1"; gene_id "file_1_file_1_jg14131";
dsecASM438219v1_1	AUGUSTUS	exon	14205036	14205222	.	-	.	transcript_id "file_1_file_1_jg14131.t1"; gene_id "file_1_file_1_jg14131";
dsecASM438219v1_1	AUGUSTUS	intron	14205223	14205290	.	-	.	transcript_id "file_1_file_1_jg14131.t1"; gene_id "file_1_file_1_jg14131";
dsecASM438219v1_1	AUGUSTUS	CDS	14205291	14205657	1	-	2	transcript_id "file_1_file_1_jg14131.t1"; gene_id "file_1_file_1_jg14131";
dsecASM438219v1_1	AUGUSTUS	exon	14205291	14205657	.	-	.	transcript_id "file_1_file_1_jg14131.t1"; gene_id "file_1_file_1_jg14131";
dsecASM438219v1_1	AUGUSTUS	intron	14205658	14205709	.	-	.	transcript_id "file_1_file_1_jg14131.t1"; gene_id "file_1_file_1_jg14131";
dsecASM438219v1_1	AUGUSTUS	transcript	14205036	14205791	.	-	.	transcript_id "file_1_file_1_jg14131.t1"; gene_id "file_1_file_1_jg14131"
dsecASM438219v1_1	AUGUSTUS	gene	14205036	14205791	.	-	.	jg14131
dsecASM438219v1_1	AUGUSTUS	CDS	14205710	14205791	1	-	0	transcript_id "file_1_file_1_jg14131.t1"; gene_id "file_1_file_1_jg14131";
dsecASM438219v1_1	AUGUSTUS	exon	14205710	14205791	.	-	.	transcript_id "file_1_file_1_jg14131.t1"; gene_id "file_1_file_1_jg14131";
dsecASM438219v1_1	AUGUSTUS	start_codon	14205789	14205791	.	-	0	transcript_id "file_1_file_1_jg14131.t1"; gene_id "file_1_file_1_jg14131";
dsecASM438219v1_1	AUGUSTUS	stop_codon	19096992	19096994	.	-	0	transcript_id "file_1_file_1_jg14826.t1"; gene_id "file_1_file_1_jg14826";
dsecASM438219v1_1	AUGUSTUS	CDS	19096992	19097327	1	-	0	transcript_id "file_1_file_1_jg14826.t1"; gene_id "file_1_file_1_jg14826";
dsecASM438219v1_1	AUGUSTUS	exon	19096992	19097327	.	-	.	transcript_id "file_1_file_1_jg14826.t1"; gene_id "file_1_file_1_jg14826";
dsecASM438219v1_1	AUGUSTUS	intron	19097328	19097504	.	-	.	transcript_id "file_1_file_1_jg14826.t1"; gene_id "file_1_file_1_jg14826";
dsecASM438219v1_1	AUGUSTUS	CDS	19097505	19097731	1	-	2	transcript_id "file_1_file_1_jg14826.t1"; gene_id "file_1_file_1_jg14826";
dsecASM438219v1_1	AUGUSTUS	exon	19097505	19097731	.	-	.	transcript_id "file_1_file_1_jg14826.t1"; gene_id "file_1_file_1_jg14826";
dsecASM438219v1_1	AUGUSTUS	intron	19097732	19100304	.	-	.	transcript_id "file_1_file_1_jg14826.t1"; gene_id "file_1_file_1_jg14826";
dsecASM438219v1_1	AUGUSTUS	transcript	19096992	19100563	.	-	.	transcript_id "file_1_file_1_jg14826.t1"; gene_id "file_1_file_1_jg14826"
dsecASM438219v1_1	AUGUSTUS	gene	19096992	19100563	.	-	.	jg14826
dsecASM438219v1_1	AUGUSTUS	CDS	19100305	19100563	1	-	0	transcript_id "file_1_file_1_jg14826.t1"; gene_id "file_1_file_1_jg14826";
dsecASM438219v1_1	AUGUSTUS	exon	19100305	19100563	.	-	.	transcript_id "file_1_file_1_jg14826.t1"; gene_id "file_1_file_1_jg14826";
dsecASM438219v1_1	AUGUSTUS	start_codon	19100561	19100563	.	-	0	transcript_id "file_1_file_1_jg14826.t1"; gene_id "file_1_file_1_jg14826";
dsecASM438219v1_5	AUGUSTUS	start_codon	14394105	14394107	.	+	0	transcript_id "file_1_file_1_jg4670.t1"; gene_id "file_1_file_1_jg4670";
dsecASM438219v1_5	AUGUSTUS	CDS	14394105	14394304	1	+	0	transcript_id "file_1_file_1_jg4670.t1"; gene_id "file_1_file_1_jg4670";
dsecASM438219v1_5	AUGUSTUS	exon	14394105	14394304	.	+	.	transcript_id "file_1_file_1_jg4670.t1"; gene_id "file_1_file_1_jg4670";
dsecASM438219v1_5	AUGUSTUS	intron	14394305	14394380	.	+	.	transcript_id "file_1_file_1_jg4670.t1"; gene_id "file_1_file_1_jg4670";
dsecASM438219v1_5	AUGUSTUS	transcript	14394105	14394636	.	+	.	transcript_id "file_1_file_1_jg4670.t1"; gene_id "file_1_file_1_jg4670"
dsecASM438219v1_5	AUGUSTUS	gene	14394105	14394636	.	+	.	jg4670
dsecASM438219v1_5	AUGUSTUS	CDS	14394381	14394636	1	+	1	transcript_id "file_1_file_1_jg4670.t1"; gene_id "file_1_file_1_jg4670";
dsecASM438219v1_5	AUGUSTUS	exon	14394381	14394636	.	+	.	transcript_id "file_1_file_1_jg4670.t1"; gene_id "file_1_file_1_jg4670";
dsecASM438219v1_5	AUGUSTUS	stop_codon	14394634	14394636	.	+	0	transcript_id "file_1_file_1_jg4670.t1"; gene_id "file_1_file_1_jg4670";
dsecASM438219v1_3	AUGUSTUS	stop_codon	29287637	29287639	.	-	0	transcript_id "file_1_file_1_jg12182.t1"; gene_id "file_1_file_1_jg12182";
dsecASM438219v1_3	AUGUSTUS	CDS	29287637	29287936	1	-	0	transcript_id "file_1_file_1_jg12182.t1"; gene_id "file_1_file_1_jg12182";
dsecASM438219v1_3	AUGUSTUS	exon	29287637	29287936	.	-	.	transcript_id "file_1_file_1_jg12182.t1"; gene_id "file_1_file_1_jg12182";
dsecASM438219v1_3	AUGUSTUS	intron	29287937	29288080	.	-	.	transcript_id "file_1_file_1_jg12182.t1"; gene_id "file_1_file_1_jg12182";
dsecASM438219v1_3	AUGUSTUS	transcript	29287637	29288383	.	-	.	transcript_id "file_1_file_1_jg12182.t1"; gene_id "file_1_file_1_jg12182"
dsecASM438219v1_3	AUGUSTUS	gene	29287637	29288383	.	-	.	jg12182
dsecASM438219v1_3	AUGUSTUS	CDS	29288081	29288383	1	-	0	transcript_id "file_1_file_1_jg12182.t1"; gene_id "file_1_file_1_jg12182";
dsecASM438219v1_3	AUGUSTUS	exon	29288081	29288383	.	-	.	transcript_id "file_1_file_1_jg12182.t1"; gene_id "file_1_file_1_jg12182";
dsecASM438219v1_3	AUGUSTUS	start_codon	29288381	29288383	.	-	0	transcript_id "file_1_file_1_jg12182.t1"; gene_id "file_1_file_1_jg12182";
dsecASM438219v1_1	AUGUSTUS	stop_codon	19404680	19404682	.	-	0	transcript_id "file_1_file_1_jg14882.t1"; gene_id "file_1_file_1_jg14882";
dsecASM438219v1_1	AUGUSTUS	CDS	19404680	19404829	1	-	0	transcript_id "file_1_file_1_jg14882.t1"; gene_id "file_1_file_1_jg14882";
dsecASM438219v1_1	AUGUSTUS	exon	19404680	19404829	.	-	.	transcript_id "file_1_file_1_jg14882.t1"; gene_id "file_1_file_1_jg14882";
dsecASM438219v1_1	AUGUSTUS	intron	19404830	19404886	.	-	.	transcript_id "file_1_file_1_jg14882.t1"; gene_id "file_1_file_1_jg14882";
dsecASM438219v1_1	AUGUSTUS	CDS	19404887	19405545	1	-	2	transcript_id "file_1_file_1_jg14882.t1"; gene_id "file_1_file_1_jg14882";
dsecASM438219v1_1	AUGUSTUS	exon	19404887	19405545	.	-	.	transcript_id "file_1_file_1_jg14882.t1"; gene_id "file_1_file_1_jg14882";
dsecASM438219v1_1	AUGUSTUS	intron	19405546	19405606	.	-	.	transcript_id "file_1_file_1_jg14882.t1"; gene_id "file_1_file_1_jg14882";
dsecASM438219v1_1	AUGUSTUS	CDS	19405607	19406685	1	-	1	transcript_id "file_1_file_1_jg14882.t1"; gene_id "file_1_file_1_jg14882";
dsecASM438219v1_1	AUGUSTUS	exon	19405607	19406685	.	-	.	transcript_id "file_1_file_1_jg14882.t1"; gene_id "file_1_file_1_jg14882";
dsecASM438219v1_1	AUGUSTUS	intron	19406686	19406745	.	-	.	transcript_id "file_1_file_1_jg14882.t1"; gene_id "file_1_file_1_jg14882";
dsecASM438219v1_1	AUGUSTUS	CDS	19406746	19406957	1	-	0	transcript_id "file_1_file_1_jg14882.t1"; gene_id "file_1_file_1_jg14882";
dsecASM438219v1_1	AUGUSTUS	exon	19406746	19406957	.	-	.	transcript_id "file_1_file_1_jg14882.t1"; gene_id "file_1_file_1_jg14882";
dsecASM438219v1_1	AUGUSTUS	intron	19406958	19407010	.	-	.	transcript_id "file_1_file_1_jg14882.t1"; gene_id "file_1_file_1_jg14882";
dsecASM438219v1_1	AUGUSTUS	CDS	19407011	19408034	1	-	1	transcript_id "file_1_file_1_jg14882.t1"; gene_id "file_1_file_1_jg14882";
dsecASM438219v1_1	AUGUSTUS	exon	19407011	19408034	.	-	.	transcript_id "file_1_file_1_jg14882.t1"; gene_id "file_1_file_1_jg14882";
dsecASM438219v1_1	AUGUSTUS	intron	19408035	19408097	.	-	.	transcript_id "file_1_file_1_jg14882.t1"; gene_id "file_1_file_1_jg14882";
dsecASM438219v1_1	AUGUSTUS	CDS	19408098	19408316	1	-	1	transcript_id "file_1_file_1_jg14882.t1"; gene_id "file_1_file_1_jg14882";
dsecASM438219v1_1	AUGUSTUS	exon	19408098	19408316	.	-	.	transcript_id "file_1_file_1_jg14882.t1"; gene_id "file_1_file_1_jg14882";
dsecASM438219v1_1	AUGUSTUS	intron	19408317	19409348	.	-	.	transcript_id "file_1_file_1_jg14882.t1"; gene_id "file_1_file_1_jg14882";
dsecASM438219v1_1	AUGUSTUS	transcript	19404680	19409620	.	-	.	transcript_id "file_1_file_1_jg14882.t1"; gene_id "file_1_file_1_jg14882"
dsecASM438219v1_1	AUGUSTUS	gene	19404680	19409620	.	-	.	jg14882
dsecASM438219v1_1	AUGUSTUS	CDS	19409349	19409620	1	-	0	transcript_id "file_1_file_1_jg14882.t1"; gene_id "file_1_file_1_jg14882";
dsecASM438219v1_1	AUGUSTUS	exon	19409349	19409620	.	-	.	transcript_id "file_1_file_1_jg14882.t1"; gene_id "file_1_file_1_jg14882";
dsecASM438219v1_1	AUGUSTUS	start_codon	19409618	19409620	.	-	0	transcript_id "file_1_file_1_jg14882.t1"; gene_id "file_1_file_1_jg14882";
dsecASM438219v1_2	AUGUSTUS	start_codon	17436403	17436405	.	+	0	transcript_id "file_1_file_1_jg7917.t1"; gene_id "file_1_file_1_jg7917";
dsecASM438219v1_2	AUGUSTUS	CDS	17436403	17436516	1	+	0	transcript_id "file_1_file_1_jg7917.t1"; gene_id "file_1_file_1_jg7917";
dsecASM438219v1_2	AUGUSTUS	exon	17436403	17436516	.	+	.	transcript_id "file_1_file_1_jg7917.t1"; gene_id "file_1_file_1_jg7917";
dsecASM438219v1_2	AUGUSTUS	intron	17436517	17436580	.	+	.	transcript_id "file_1_file_1_jg7917.t1"; gene_id "file_1_file_1_jg7917";
dsecASM438219v1_2	AUGUSTUS	CDS	17436581	17436740	1	+	0	transcript_id "file_1_file_1_jg7917.t1"; gene_id "file_1_file_1_jg7917";
dsecASM438219v1_2	AUGUSTUS	exon	17436581	17436740	.	+	.	transcript_id "file_1_file_1_jg7917.t1"; gene_id "file_1_file_1_jg7917";
dsecASM438219v1_2	AUGUSTUS	intron	17436741	17436799	.	+	.	transcript_id "file_1_file_1_jg7917.t1"; gene_id "file_1_file_1_jg7917";
dsecASM438219v1_2	AUGUSTUS	CDS	17436800	17437285	1	+	2	transcript_id "file_1_file_1_jg7917.t1"; gene_id "file_1_file_1_jg7917";
dsecASM438219v1_2	AUGUSTUS	exon	17436800	17437285	.	+	.	transcript_id "file_1_file_1_jg7917.t1"; gene_id "file_1_file_1_jg7917";
dsecASM438219v1_2	AUGUSTUS	intron	17437286	17437355	.	+	.	transcript_id "file_1_file_1_jg7917.t1"; gene_id "file_1_file_1_jg7917";
dsecASM438219v1_2	AUGUSTUS	CDS	17437356	17437513	1	+	2	transcript_id "file_1_file_1_jg7917.t1"; gene_id "file_1_file_1_jg7917";
dsecASM438219v1_2	AUGUSTUS	exon	17437356	17437513	.	+	.	transcript_id "file_1_file_1_jg7917.t1"; gene_id "file_1_file_1_jg7917";
dsecASM438219v1_2	AUGUSTUS	intron	17437514	17437580	.	+	.	transcript_id "file_1_file_1_jg7917.t1"; gene_id "file_1_file_1_jg7917";
dsecASM438219v1_2	AUGUSTUS	transcript	17436403	17438402	.	+	.	transcript_id "file_1_file_1_jg7917.t1"; gene_id "file_1_file_1_jg7917"
dsecASM438219v1_2	AUGUSTUS	gene	17436403	17438402	.	+	.	jg7917
dsecASM438219v1_2	AUGUSTUS	CDS	17437581	17438402	1	+	0	transcript_id "file_1_file_1_jg7917.t1"; gene_id "file_1_file_1_jg7917";
dsecASM438219v1_2	AUGUSTUS	exon	17437581	17438402	.	+	.	transcript_id "file_1_file_1_jg7917.t1"; gene_id "file_1_file_1_jg7917";
dsecASM438219v1_2	AUGUSTUS	stop_codon	17438400	17438402	.	+	0	transcript_id "file_1_file_1_jg7917.t1"; gene_id "file_1_file_1_jg7917";
dsecASM438219v1_1	AUGUSTUS	start_codon	3189674	3189676	.	+	0	transcript_id "file_1_file_1_jg12459.t1"; gene_id "file_1_file_1_jg12459";
dsecASM438219v1_1	AUGUSTUS	CDS	3189674	3189686	1	+	0	transcript_id "file_1_file_1_jg12459.t1"; gene_id "file_1_file_1_jg12459";
dsecASM438219v1_1	AUGUSTUS	exon	3189674	3189686	.	+	.	transcript_id "file_1_file_1_jg12459.t1"; gene_id "file_1_file_1_jg12459";
dsecASM438219v1_1	AUGUSTUS	intron	3189687	3189962	.	+	.	transcript_id "file_1_file_1_jg12459.t1"; gene_id "file_1_file_1_jg12459";
dsecASM438219v1_1	AUGUSTUS	CDS	3189963	3190807	1	+	2	transcript_id "file_1_file_1_jg12459.t1"; gene_id "file_1_file_1_jg12459";
dsecASM438219v1_1	AUGUSTUS	exon	3189963	3190807	.	+	.	transcript_id "file_1_file_1_jg12459.t1"; gene_id "file_1_file_1_jg12459";
dsecASM438219v1_1	AUGUSTUS	intron	3190808	3190865	.	+	.	transcript_id "file_1_file_1_jg12459.t1"; gene_id "file_1_file_1_jg12459";
dsecASM438219v1_1	AUGUSTUS	CDS	3190866	3191007	1	+	0	transcript_id "file_1_file_1_jg12459.t1"; gene_id "file_1_file_1_jg12459";
dsecASM438219v1_1	AUGUSTUS	exon	3190866	3191007	.	+	.	transcript_id "file_1_file_1_jg12459.t1"; gene_id "file_1_file_1_jg12459";
dsecASM438219v1_1	AUGUSTUS	intron	3191008	3191080	.	+	.	transcript_id "file_1_file_1_jg12459.t1"; gene_id "file_1_file_1_jg12459";
dsecASM438219v1_1	AUGUSTUS	transcript	3189674	3191199	.	+	.	transcript_id "file_1_file_1_jg12459.t1"; gene_id "file_1_file_1_jg12459"
dsecASM438219v1_1	AUGUSTUS	gene	3189674	3191199	.	+	.	jg12459
dsecASM438219v1_1	AUGUSTUS	CDS	3191081	3191199	1	+	2	transcript_id "file_1_file_1_jg12459.t1"; gene_id "file_1_file_1_jg12459";
dsecASM438219v1_1	AUGUSTUS	exon	3191081	3191199	.	+	.	transcript_id "file_1_file_1_jg12459.t1"; gene_id "file_1_file_1_jg12459";
dsecASM438219v1_1	AUGUSTUS	stop_codon	3191197	3191199	.	+	0	transcript_id "file_1_file_1_jg12459.t1"; gene_id "file_1_file_1_jg12459";
dsecASM438219v1_2	AUGUSTUS	start_codon	2255778	2255780	.	+	0	transcript_id "file_1_file_1_jg6018.t1"; gene_id "file_1_file_1_jg6018";
dsecASM438219v1_2	AUGUSTUS	CDS	2255778	2255900	1	+	0	transcript_id "file_1_file_1_jg6018.t1"; gene_id "file_1_file_1_jg6018";
dsecASM438219v1_2	AUGUSTUS	exon	2255778	2255900	.	+	.	transcript_id "file_1_file_1_jg6018.t1"; gene_id "file_1_file_1_jg6018";
dsecASM438219v1_2	AUGUSTUS	intron	2255901	2256454	.	+	.	transcript_id "file_1_file_1_jg6018.t1"; gene_id "file_1_file_1_jg6018";
dsecASM438219v1_2	AUGUSTUS	CDS	2256455	2257278	1	+	0	transcript_id "file_1_file_1_jg6018.t1"; gene_id "file_1_file_1_jg6018";
dsecASM438219v1_2	AUGUSTUS	exon	2256455	2257278	.	+	.	transcript_id "file_1_file_1_jg6018.t1"; gene_id "file_1_file_1_jg6018";
dsecASM438219v1_2	AUGUSTUS	intron	2257279	2257332	.	+	.	transcript_id "file_1_file_1_jg6018.t1"; gene_id "file_1_file_1_jg6018";
dsecASM438219v1_2	AUGUSTUS	CDS	2257333	2257614	1	+	1	transcript_id "file_1_file_1_jg6018.t1"; gene_id "file_1_file_1_jg6018";
dsecASM438219v1_2	AUGUSTUS	exon	2257333	2257614	.	+	.	transcript_id "file_1_file_1_jg6018.t1"; gene_id "file_1_file_1_jg6018";
dsecASM438219v1_2	AUGUSTUS	intron	2257615	2258065	.	+	.	transcript_id "file_1_file_1_jg6018.t1"; gene_id "file_1_file_1_jg6018";
dsecASM438219v1_2	AUGUSTUS	CDS	2258066	2258351	1	+	1	transcript_id "file_1_file_1_jg6018.t1"; gene_id "file_1_file_1_jg6018";
dsecASM438219v1_2	AUGUSTUS	exon	2258066	2258351	.	+	.	transcript_id "file_1_file_1_jg6018.t1"; gene_id "file_1_file_1_jg6018";
dsecASM438219v1_2	AUGUSTUS	intron	2258352	2258416	.	+	.	transcript_id "file_1_file_1_jg6018.t1"; gene_id "file_1_file_1_jg6018";
dsecASM438219v1_2	AUGUSTUS	CDS	2258417	2258592	1	+	0	transcript_id "file_1_file_1_jg6018.t1"; gene_id "file_1_file_1_jg6018";
dsecASM438219v1_2	AUGUSTUS	exon	2258417	2258592	.	+	.	transcript_id "file_1_file_1_jg6018.t1"; gene_id "file_1_file_1_jg6018";
dsecASM438219v1_2	AUGUSTUS	intron	2258593	2258656	.	+	.	transcript_id "file_1_file_1_jg6018.t1"; gene_id "file_1_file_1_jg6018";
dsecASM438219v1_2	AUGUSTUS	CDS	2258657	2258872	1	+	1	transcript_id "file_1_file_1_jg6018.t1"; gene_id "file_1_file_1_jg6018";
dsecASM438219v1_2	AUGUSTUS	exon	2258657	2258872	.	+	.	transcript_id "file_1_file_1_jg6018.t1"; gene_id "file_1_file_1_jg6018";
dsecASM438219v1_2	AUGUSTUS	intron	2258873	2258927	.	+	.	transcript_id "file_1_file_1_jg6018.t1"; gene_id "file_1_file_1_jg6018";
dsecASM438219v1_2	AUGUSTUS	CDS	2258928	2259252	1	+	1	transcript_id "file_1_file_1_jg6018.t1"; gene_id "file_1_file_1_jg6018";
dsecASM438219v1_2	AUGUSTUS	exon	2258928	2259252	.	+	.	transcript_id "file_1_file_1_jg6018.t1"; gene_id "file_1_file_1_jg6018";
dsecASM438219v1_2	AUGUSTUS	intron	2259253	2259313	.	+	.	transcript_id "file_1_file_1_jg6018.t1"; gene_id "file_1_file_1_jg6018";
dsecASM438219v1_2	AUGUSTUS	CDS	2259314	2259582	1	+	0	transcript_id "file_1_file_1_jg6018.t1"; gene_id "file_1_file_1_jg6018";
dsecASM438219v1_2	AUGUSTUS	exon	2259314	2259582	.	+	.	transcript_id "file_1_file_1_jg6018.t1"; gene_id "file_1_file_1_jg6018";
dsecASM438219v1_2	AUGUSTUS	intron	2259583	2259641	.	+	.	transcript_id "file_1_file_1_jg6018.t1"; gene_id "file_1_file_1_jg6018";
dsecASM438219v1_2	AUGUSTUS	CDS	2259642	2259736	1	+	1	transcript_id "file_1_file_1_jg6018.t1"; gene_id "file_1_file_1_jg6018";
dsecASM438219v1_2	AUGUSTUS	exon	2259642	2259736	.	+	.	transcript_id "file_1_file_1_jg6018.t1"; gene_id "file_1_file_1_jg6018";
dsecASM438219v1_2	AUGUSTUS	intron	2259737	2259801	.	+	.	transcript_id "file_1_file_1_jg6018.t1"; gene_id "file_1_file_1_jg6018";
dsecASM438219v1_2	AUGUSTUS	CDS	2259802	2259953	1	+	2	transcript_id "file_1_file_1_jg6018.t1"; gene_id "file_1_file_1_jg6018";
dsecASM438219v1_2	AUGUSTUS	exon	2259802	2259953	.	+	.	transcript_id "file_1_file_1_jg6018.t1"; gene_id "file_1_file_1_jg6018";
dsecASM438219v1_2	AUGUSTUS	intron	2259954	2260215	.	+	.	transcript_id "file_1_file_1_jg6018.t1"; gene_id "file_1_file_1_jg6018";
dsecASM438219v1_2	AUGUSTUS	transcript	2255778	2260956	.	+	.	transcript_id "file_1_file_1_jg6018.t1"; gene_id "file_1_file_1_jg6018"
dsecASM438219v1_2	AUGUSTUS	gene	2255778	2260956	.	+	.	jg6018
dsecASM438219v1_2	AUGUSTUS	CDS	2260216	2260956	1	+	0	transcript_id "file_1_file_1_jg6018.t1"; gene_id "file_1_file_1_jg6018";
dsecASM438219v1_2	AUGUSTUS	exon	2260216	2260956	.	+	.	transcript_id "file_1_file_1_jg6018.t1"; gene_id "file_1_file_1_jg6018";
dsecASM438219v1_2	AUGUSTUS	stop_codon	2260954	2260956	.	+	0	transcript_id "file_1_file_1_jg6018.t1"; gene_id "file_1_file_1_jg6018";
dsecASM438219v1_3	AUGUSTUS	stop_codon	28556863	28556865	.	-	0	transcript_id "file_1_file_1_jg12090.t1"; gene_id "file_1_file_1_jg12090";
dsecASM438219v1_3	AUGUSTUS	CDS	28556863	28557031	1	-	1	transcript_id "file_1_file_1_jg12090.t1"; gene_id "file_1_file_1_jg12090";
dsecASM438219v1_3	AUGUSTUS	exon	28556863	28557031	.	-	.	transcript_id "file_1_file_1_jg12090.t1"; gene_id "file_1_file_1_jg12090";
dsecASM438219v1_3	AUGUSTUS	intron	28557032	28557089	.	-	.	transcript_id "file_1_file_1_jg12090.t1"; gene_id "file_1_file_1_jg12090";
dsecASM438219v1_3	AUGUSTUS	CDS	28557090	28557231	1	-	2	transcript_id "file_1_file_1_jg12090.t1"; gene_id "file_1_file_1_jg12090";
dsecASM438219v1_3	AUGUSTUS	exon	28557090	28557231	.	-	.	transcript_id "file_1_file_1_jg12090.t1"; gene_id "file_1_file_1_jg12090";
dsecASM438219v1_3	AUGUSTUS	intron	28557232	28557292	.	-	.	transcript_id "file_1_file_1_jg12090.t1"; gene_id "file_1_file_1_jg12090";
dsecASM438219v1_3	AUGUSTUS	transcript	28556863	28557797	.	-	.	transcript_id "file_1_file_1_jg12090.t1"; gene_id "file_1_file_1_jg12090"
dsecASM438219v1_3	AUGUSTUS	gene	28556863	28557797	.	-	.	jg12090
dsecASM438219v1_3	AUGUSTUS	CDS	28557293	28557797	1	-	0	transcript_id "file_1_file_1_jg12090.t1"; gene_id "file_1_file_1_jg12090";
dsecASM438219v1_3	AUGUSTUS	exon	28557293	28557797	.	-	.	transcript_id "file_1_file_1_jg12090.t1"; gene_id "file_1_file_1_jg12090";
dsecASM438219v1_3	AUGUSTUS	start_codon	28557795	28557797	.	-	0	transcript_id "file_1_file_1_jg12090.t1"; gene_id "file_1_file_1_jg12090";
dsecASM438219v1_3	AUGUSTUS	stop_codon	3885736	3885738	.	-	0	transcript_id "file_1_file_1_jg8774.t1"; gene_id "file_1_file_1_jg8774";
dsecASM438219v1_3	AUGUSTUS	CDS	3885736	3885952	1	-	1	transcript_id "file_1_file_1_jg8774.t1"; gene_id "file_1_file_1_jg8774";
dsecASM438219v1_3	AUGUSTUS	exon	3885736	3885952	.	-	.	transcript_id "file_1_file_1_jg8774.t1"; gene_id "file_1_file_1_jg8774";
dsecASM438219v1_3	AUGUSTUS	intron	3885953	3886196	.	-	.	transcript_id "file_1_file_1_jg8774.t1"; gene_id "file_1_file_1_jg8774";
dsecASM438219v1_3	AUGUSTUS	transcript	3885736	3887653	.	-	.	transcript_id "file_1_file_1_jg8774.t1"; gene_id "file_1_file_1_jg8774"
dsecASM438219v1_3	AUGUSTUS	gene	3885736	3887653	.	-	.	jg8774
dsecASM438219v1_3	AUGUSTUS	CDS	3886197	3887653	0.99	-	0	transcript_id "file_1_file_1_jg8774.t1"; gene_id "file_1_file_1_jg8774";
dsecASM438219v1_3	AUGUSTUS	exon	3886197	3887653	.	-	.	transcript_id "file_1_file_1_jg8774.t1"; gene_id "file_1_file_1_jg8774";
dsecASM438219v1_3	AUGUSTUS	start_codon	3887651	3887653	.	-	0	transcript_id "file_1_file_1_jg8774.t1"; gene_id "file_1_file_1_jg8774";
dsecASM438219v1_0	AUGUSTUS	stop_codon	8225607	8225609	.	-	0	transcript_id "file_1_file_1_jg1408.t1"; gene_id "file_1_file_1_jg1408";
dsecASM438219v1_0	AUGUSTUS	CDS	8225607	8226159	1	-	1	transcript_id "file_1_file_1_jg1408.t1"; gene_id "file_1_file_1_jg1408";
dsecASM438219v1_0	AUGUSTUS	exon	8225607	8226159	.	-	.	transcript_id "file_1_file_1_jg1408.t1"; gene_id "file_1_file_1_jg1408";
dsecASM438219v1_0	AUGUSTUS	intron	8226160	8226224	.	-	.	transcript_id "file_1_file_1_jg1408.t1"; gene_id "file_1_file_1_jg1408";
dsecASM438219v1_0	AUGUSTUS	transcript	8225607	8226343	.	-	.	transcript_id "file_1_file_1_jg1408.t1"; gene_id "file_1_file_1_jg1408"
dsecASM438219v1_0	AUGUSTUS	gene	8225607	8226343	.	-	.	jg1408
dsecASM438219v1_0	AUGUSTUS	CDS	8226225	8226343	1	-	0	transcript_id "file_1_file_1_jg1408.t1"; gene_id "file_1_file_1_jg1408";
dsecASM438219v1_0	AUGUSTUS	exon	8226225	8226343	.	-	.	transcript_id "file_1_file_1_jg1408.t1"; gene_id "file_1_file_1_jg1408";
dsecASM438219v1_0	AUGUSTUS	start_codon	8226341	8226343	.	-	0	transcript_id "file_1_file_1_jg1408.t1"; gene_id "file_1_file_1_jg1408";
dsecASM438219v1_2	AUGUSTUS	start_codon	21191325	21191327	.	+	0	transcript_id "file_1_file_1_jg8416.t1"; gene_id "file_1_file_1_jg8416";
dsecASM438219v1_2	AUGUSTUS	CDS	21191325	21192104	1	+	0	transcript_id "file_1_file_1_jg8416.t1"; gene_id "file_1_file_1_jg8416";
dsecASM438219v1_2	AUGUSTUS	exon	21191325	21192104	.	+	.	transcript_id "file_1_file_1_jg8416.t1"; gene_id "file_1_file_1_jg8416";
dsecASM438219v1_2	AUGUSTUS	transcript	21191325	21192104	.	+	.	transcript_id "file_1_file_1_jg8416.t1"; gene_id "file_1_file_1_jg8416"
dsecASM438219v1_2	AUGUSTUS	gene	21191325	21192104	.	+	.	jg8416
dsecASM438219v1_2	AUGUSTUS	stop_codon	21192102	21192104	.	+	0	transcript_id "file_1_file_1_jg8416.t1"; gene_id "file_1_file_1_jg8416";
dsecASM438219v1_0	AUGUSTUS	start_codon	11293044	11293046	.	+	0	transcript_id "file_1_file_1_jg1868.t1"; gene_id "file_1_file_1_jg1868";
dsecASM438219v1_0	AUGUSTUS	CDS	11293044	11293175	0.99	+	0	transcript_id "file_1_file_1_jg1868.t1"; gene_id "file_1_file_1_jg1868";
dsecASM438219v1_0	AUGUSTUS	exon	11293044	11293175	.	+	.	transcript_id "file_1_file_1_jg1868.t1"; gene_id "file_1_file_1_jg1868";
dsecASM438219v1_0	AUGUSTUS	intron	11293176	11293237	.	+	.	transcript_id "file_1_file_1_jg1868.t1"; gene_id "file_1_file_1_jg1868";
dsecASM438219v1_0	AUGUSTUS	CDS	11293238	11293765	1	+	0	transcript_id "file_1_file_1_jg1868.t1"; gene_id "file_1_file_1_jg1868";
dsecASM438219v1_0	AUGUSTUS	exon	11293238	11293765	.	+	.	transcript_id "file_1_file_1_jg1868.t1"; gene_id "file_1_file_1_jg1868";
dsecASM438219v1_0	AUGUSTUS	intron	11293766	11293823	.	+	.	transcript_id "file_1_file_1_jg1868.t1"; gene_id "file_1_file_1_jg1868";
dsecASM438219v1_0	AUGUSTUS	transcript	11293044	11294042	.	+	.	transcript_id "file_1_file_1_jg1868.t1"; gene_id "file_1_file_1_jg1868"
dsecASM438219v1_0	AUGUSTUS	gene	11293044	11294042	.	+	.	jg1868
dsecASM438219v1_0	AUGUSTUS	CDS	11293824	11294042	1	+	0	transcript_id "file_1_file_1_jg1868.t1"; gene_id "file_1_file_1_jg1868";
dsecASM438219v1_0	AUGUSTUS	exon	11293824	11294042	.	+	.	transcript_id "file_1_file_1_jg1868.t1"; gene_id "file_1_file_1_jg1868";
dsecASM438219v1_0	AUGUSTUS	stop_codon	11294040	11294042	.	+	0	transcript_id "file_1_file_1_jg1868.t1"; gene_id "file_1_file_1_jg1868";
dsecASM438219v1_3	AUGUSTUS	start_codon	5302458	5302460	.	+	0	transcript_id "file_1_file_1_jg8983.t1"; gene_id "file_1_file_1_jg8983";
dsecASM438219v1_3	AUGUSTUS	CDS	5302458	5302601	1	+	0	transcript_id "file_1_file_1_jg8983.t1"; gene_id "file_1_file_1_jg8983";
dsecASM438219v1_3	AUGUSTUS	exon	5302458	5302601	.	+	.	transcript_id "file_1_file_1_jg8983.t1"; gene_id "file_1_file_1_jg8983";
dsecASM438219v1_3	AUGUSTUS	intron	5302602	5302660	.	+	.	transcript_id "file_1_file_1_jg8983.t1"; gene_id "file_1_file_1_jg8983";
dsecASM438219v1_3	AUGUSTUS	CDS	5302661	5303277	1	+	0	transcript_id "file_1_file_1_jg8983.t1"; gene_id "file_1_file_1_jg8983";
dsecASM438219v1_3	AUGUSTUS	exon	5302661	5303277	.	+	.	transcript_id "file_1_file_1_jg8983.t1"; gene_id "file_1_file_1_jg8983";
dsecASM438219v1_3	AUGUSTUS	intron	5303278	5303334	.	+	.	transcript_id "file_1_file_1_jg8983.t1"; gene_id "file_1_file_1_jg8983";
dsecASM438219v1_3	AUGUSTUS	CDS	5303335	5303469	1	+	1	transcript_id "file_1_file_1_jg8983.t1"; gene_id "file_1_file_1_jg8983";
dsecASM438219v1_3	AUGUSTUS	exon	5303335	5303469	.	+	.	transcript_id "file_1_file_1_jg8983.t1"; gene_id "file_1_file_1_jg8983";
dsecASM438219v1_3	AUGUSTUS	intron	5303470	5303532	.	+	.	transcript_id "file_1_file_1_jg8983.t1"; gene_id "file_1_file_1_jg8983";
dsecASM438219v1_3	AUGUSTUS	transcript	5302458	5303803	.	+	.	transcript_id "file_1_file_1_jg8983.t1"; gene_id "file_1_file_1_jg8983"
dsecASM438219v1_3	AUGUSTUS	gene	5302458	5303803	.	+	.	jg8983
dsecASM438219v1_3	AUGUSTUS	CDS	5303533	5303803	1	+	1	transcript_id "file_1_file_1_jg8983.t1"; gene_id "file_1_file_1_jg8983";
dsecASM438219v1_3	AUGUSTUS	exon	5303533	5303803	.	+	.	transcript_id "file_1_file_1_jg8983.t1"; gene_id "file_1_file_1_jg8983";
dsecASM438219v1_3	AUGUSTUS	stop_codon	5303801	5303803	.	+	0	transcript_id "file_1_file_1_jg8983.t1"; gene_id "file_1_file_1_jg8983";
dsecASM438219v1_1	AUGUSTUS	stop_codon	20882460	20882462	.	-	0	transcript_id "file_1_file_1_jg15198.t1"; gene_id "file_1_file_1_jg15198";
dsecASM438219v1_1	AUGUSTUS	CDS	20882460	20882502	1	-	1	transcript_id "file_1_file_1_jg15198.t1"; gene_id "file_1_file_1_jg15198";
dsecASM438219v1_1	AUGUSTUS	exon	20882460	20882502	.	-	.	transcript_id "file_1_file_1_jg15198.t1"; gene_id "file_1_file_1_jg15198";
dsecASM438219v1_1	AUGUSTUS	intron	20882503	20882553	.	-	.	transcript_id "file_1_file_1_jg15198.t1"; gene_id "file_1_file_1_jg15198";
dsecASM438219v1_1	AUGUSTUS	CDS	20882554	20882661	1	-	1	transcript_id "file_1_file_1_jg15198.t1"; gene_id "file_1_file_1_jg15198";
dsecASM438219v1_1	AUGUSTUS	exon	20882554	20882661	.	-	.	transcript_id "file_1_file_1_jg15198.t1"; gene_id "file_1_file_1_jg15198";
dsecASM438219v1_1	AUGUSTUS	intron	20882662	20882760	.	-	.	transcript_id "file_1_file_1_jg15198.t1"; gene_id "file_1_file_1_jg15198";
dsecASM438219v1_1	AUGUSTUS	transcript	20882460	20883083	.	-	.	transcript_id "file_1_file_1_jg15198.t1"; gene_id "file_1_file_1_jg15198"
dsecASM438219v1_1	AUGUSTUS	gene	20882460	20883083	.	-	.	jg15198
dsecASM438219v1_1	AUGUSTUS	CDS	20882761	20883083	1	-	0	transcript_id "file_1_file_1_jg15198.t1"; gene_id "file_1_file_1_jg15198";
dsecASM438219v1_1	AUGUSTUS	exon	20882761	20883083	.	-	.	transcript_id "file_1_file_1_jg15198.t1"; gene_id "file_1_file_1_jg15198";
dsecASM438219v1_1	AUGUSTUS	start_codon	20883081	20883083	.	-	0	transcript_id "file_1_file_1_jg15198.t1"; gene_id "file_1_file_1_jg15198";
dsecASM438219v1_313	AUGUSTUS	start_codon	39508	39510	.	+	0	transcript_id "file_1_file_1_jg24.t1"; gene_id "file_1_file_1_jg24";
dsecASM438219v1_313	AUGUSTUS	CDS	39508	39560	0.51	+	0	transcript_id "file_1_file_1_jg24.t1"; gene_id "file_1_file_1_jg24";
dsecASM438219v1_313	AUGUSTUS	exon	39508	39560	.	+	.	transcript_id "file_1_file_1_jg24.t1"; gene_id "file_1_file_1_jg24";
dsecASM438219v1_313	AUGUSTUS	intron	39561	41820	.	+	.	transcript_id "file_1_file_1_jg24.t1"; gene_id "file_1_file_1_jg24";
dsecASM438219v1_313	AUGUSTUS	transcript	39508	42112	.	+	.	transcript_id "file_1_file_1_jg24.t1"; gene_id "file_1_file_1_jg24"
dsecASM438219v1_313	AUGUSTUS	gene	39508	42112	.	+	.	jg24
dsecASM438219v1_313	AUGUSTUS	CDS	41821	42112	0.87	+	1	transcript_id "file_1_file_1_jg24.t1"; gene_id "file_1_file_1_jg24";
dsecASM438219v1_313	AUGUSTUS	exon	41821	42112	.	+	.	transcript_id "file_1_file_1_jg24.t1"; gene_id "file_1_file_1_jg24";
dsecASM438219v1_313	AUGUSTUS	stop_codon	42110	42112	.	+	0	transcript_id "file_1_file_1_jg24.t1"; gene_id "file_1_file_1_jg24";
dsecASM438219v1_2	AUGUSTUS	start_codon	6994921	6994923	.	+	0	transcript_id "file_1_file_1_jg6598.t2"; gene_id "file_1_file_1_jg6598";
dsecASM438219v1_2	AUGUSTUS	CDS	6994921	6995025	1	+	0	transcript_id "file_1_file_1_jg6598.t2"; gene_id "file_1_file_1_jg6598";
dsecASM438219v1_2	AUGUSTUS	exon	6994921	6995025	.	+	.	transcript_id "file_1_file_1_jg6598.t2"; gene_id "file_1_file_1_jg6598";
dsecASM438219v1_2	AUGUSTUS	intron	6995026	6995083	.	+	.	transcript_id "file_1_file_1_jg6598.t2"; gene_id "file_1_file_1_jg6598";
dsecASM438219v1_2	AUGUSTUS	CDS	6995084	6995335	1	+	0	transcript_id "file_1_file_1_jg6598.t2"; gene_id "file_1_file_1_jg6598";
dsecASM438219v1_2	AUGUSTUS	exon	6995084	6995335	.	+	.	transcript_id "file_1_file_1_jg6598.t2"; gene_id "file_1_file_1_jg6598";
dsecASM438219v1_2	AUGUSTUS	intron	6995336	6995405	.	+	.	transcript_id "file_1_file_1_jg6598.t2"; gene_id "file_1_file_1_jg6598";
dsecASM438219v1_2	AUGUSTUS	CDS	6995406	6996207	1	+	0	transcript_id "file_1_file_1_jg6598.t2"; gene_id "file_1_file_1_jg6598";
dsecASM438219v1_2	AUGUSTUS	exon	6995406	6996207	.	+	.	transcript_id "file_1_file_1_jg6598.t2"; gene_id "file_1_file_1_jg6598";
dsecASM438219v1_2	AUGUSTUS	intron	6996208	6996263	.	+	.	transcript_id "file_1_file_1_jg6598.t2"; gene_id "file_1_file_1_jg6598";
dsecASM438219v1_2	AUGUSTUS	CDS	6996264	6997012	1	+	2	transcript_id "file_1_file_1_jg6598.t2"; gene_id "file_1_file_1_jg6598";
dsecASM438219v1_2	AUGUSTUS	exon	6996264	6997012	.	+	.	transcript_id "file_1_file_1_jg6598.t2"; gene_id "file_1_file_1_jg6598";
dsecASM438219v1_2	AUGUSTUS	intron	6997013	6997070	.	+	.	transcript_id "file_1_file_1_jg6598.t2"; gene_id "file_1_file_1_jg6598";
dsecASM438219v1_2	AUGUSTUS	CDS	6997071	6997308	1	+	0	transcript_id "file_1_file_1_jg6598.t2"; gene_id "file_1_file_1_jg6598";
dsecASM438219v1_2	AUGUSTUS	exon	6997071	6997308	.	+	.	transcript_id "file_1_file_1_jg6598.t2"; gene_id "file_1_file_1_jg6598";
dsecASM438219v1_2	AUGUSTUS	intron	6997309	6997432	.	+	.	transcript_id "file_1_file_1_jg6598.t2"; gene_id "file_1_file_1_jg6598";
dsecASM438219v1_2	AUGUSTUS	CDS	6997433	6997584	1	+	2	transcript_id "file_1_file_1_jg6598.t2"; gene_id "file_1_file_1_jg6598";
dsecASM438219v1_2	AUGUSTUS	exon	6997433	6997584	.	+	.	transcript_id "file_1_file_1_jg6598.t2"; gene_id "file_1_file_1_jg6598";
dsecASM438219v1_2	AUGUSTUS	intron	6997585	6997649	.	+	.	transcript_id "file_1_file_1_jg6598.t2"; gene_id "file_1_file_1_jg6598";
dsecASM438219v1_2	AUGUSTUS	CDS	6997650	6997778	1	+	0	transcript_id "file_1_file_1_jg6598.t2"; gene_id "file_1_file_1_jg6598";
dsecASM438219v1_2	AUGUSTUS	exon	6997650	6997778	.	+	.	transcript_id "file_1_file_1_jg6598.t2"; gene_id "file_1_file_1_jg6598";
dsecASM438219v1_2	AUGUSTUS	intron	6997779	6997833	.	+	.	transcript_id "file_1_file_1_jg6598.t2"; gene_id "file_1_file_1_jg6598";
dsecASM438219v1_2	AUGUSTUS	CDS	6997834	6998115	1	+	0	transcript_id "file_1_file_1_jg6598.t2"; gene_id "file_1_file_1_jg6598";
dsecASM438219v1_2	AUGUSTUS	exon	6997834	6998115	.	+	.	transcript_id "file_1_file_1_jg6598.t2"; gene_id "file_1_file_1_jg6598";
dsecASM438219v1_2	AUGUSTUS	intron	6998116	6998174	.	+	.	transcript_id "file_1_file_1_jg6598.t2"; gene_id "file_1_file_1_jg6598";
dsecASM438219v1_2	AUGUSTUS	transcript	6994921	6998432	.	+	.	transcript_id "file_1_file_1_jg6598.t2"; gene_id "file_1_file_1_jg6598"
dsecASM438219v1_2	AUGUSTUS	CDS	6998175	6998432	1	+	0	transcript_id "file_1_file_1_jg6598.t2"; gene_id "file_1_file_1_jg6598";
dsecASM438219v1_2	AUGUSTUS	exon	6998175	6998432	.	+	.	transcript_id "file_1_file_1_jg6598.t2"; gene_id "file_1_file_1_jg6598";
dsecASM438219v1_2	AUGUSTUS	stop_codon	6998430	6998432	.	+	0	transcript_id "file_1_file_1_jg6598.t2"; gene_id "file_1_file_1_jg6598";
dsecASM438219v1_2	AUGUSTUS	stop_codon	18431277	18431279	.	-	0	transcript_id "file_1_file_1_jg8008.t1"; gene_id "file_1_file_1_jg8008";
dsecASM438219v1_2	AUGUSTUS	CDS	18431277	18432412	1	-	2	transcript_id "file_1_file_1_jg8008.t1"; gene_id "file_1_file_1_jg8008";
dsecASM438219v1_2	AUGUSTUS	exon	18431277	18432412	.	-	.	transcript_id "file_1_file_1_jg8008.t1"; gene_id "file_1_file_1_jg8008";
dsecASM438219v1_2	AUGUSTUS	intron	18432413	18432658	.	-	.	transcript_id "file_1_file_1_jg8008.t1"; gene_id "file_1_file_1_jg8008";
dsecASM438219v1_2	AUGUSTUS	transcript	18431277	18432794	.	-	.	transcript_id "file_1_file_1_jg8008.t1"; gene_id "file_1_file_1_jg8008"
dsecASM438219v1_2	AUGUSTUS	gene	18431277	18432794	.	-	.	jg8008
dsecASM438219v1_2	AUGUSTUS	CDS	18432659	18432794	1	-	0	transcript_id "file_1_file_1_jg8008.t1"; gene_id "file_1_file_1_jg8008";
dsecASM438219v1_2	AUGUSTUS	exon	18432659	18432794	.	-	.	transcript_id "file_1_file_1_jg8008.t1"; gene_id "file_1_file_1_jg8008";
dsecASM438219v1_2	AUGUSTUS	start_codon	18432792	18432794	.	-	0	transcript_id "file_1_file_1_jg8008.t1"; gene_id "file_1_file_1_jg8008";
dsecASM438219v1_2	AUGUSTUS	stop_codon	15931063	15931065	.	-	0	transcript_id "file_1_file_1_jg7697.t1"; gene_id "file_1_file_1_jg7697";
dsecASM438219v1_2	AUGUSTUS	CDS	15931063	15931461	1	-	0	transcript_id "file_1_file_1_jg7697.t1"; gene_id "file_1_file_1_jg7697";
dsecASM438219v1_2	AUGUSTUS	exon	15931063	15931461	.	-	.	transcript_id "file_1_file_1_jg7697.t1"; gene_id "file_1_file_1_jg7697";
dsecASM438219v1_2	AUGUSTUS	intron	15931462	15931521	.	-	.	transcript_id "file_1_file_1_jg7697.t1"; gene_id "file_1_file_1_jg7697";
dsecASM438219v1_2	AUGUSTUS	transcript	15931063	15931533	.	-	.	transcript_id "file_1_file_1_jg7697.t1"; gene_id "file_1_file_1_jg7697"
dsecASM438219v1_2	AUGUSTUS	gene	15931063	15931533	.	-	.	jg7697
dsecASM438219v1_2	AUGUSTUS	CDS	15931522	15931533	1	-	0	transcript_id "file_1_file_1_jg7697.t1"; gene_id "file_1_file_1_jg7697";
dsecASM438219v1_2	AUGUSTUS	exon	15931522	15931533	.	-	.	transcript_id "file_1_file_1_jg7697.t1"; gene_id "file_1_file_1_jg7697";
dsecASM438219v1_2	AUGUSTUS	start_codon	15931531	15931533	.	-	0	transcript_id "file_1_file_1_jg7697.t1"; gene_id "file_1_file_1_jg7697";
dsecASM438219v1_2	AUGUSTUS	stop_codon	9962450	9962452	.	-	0	transcript_id "file_1_file_1_jg7018.t1"; gene_id "file_1_file_1_jg7018";
dsecASM438219v1_2	AUGUSTUS	CDS	9962450	9962534	1	-	1	transcript_id "file_1_file_1_jg7018.t1"; gene_id "file_1_file_1_jg7018";
dsecASM438219v1_2	AUGUSTUS	exon	9962450	9962534	.	-	.	transcript_id "file_1_file_1_jg7018.t1"; gene_id "file_1_file_1_jg7018";
dsecASM438219v1_2	AUGUSTUS	intron	9962535	9963281	.	-	.	transcript_id "file_1_file_1_jg7018.t1"; gene_id "file_1_file_1_jg7018";
dsecASM438219v1_2	AUGUSTUS	transcript	9962450	9963583	.	-	.	transcript_id "file_1_file_1_jg7018.t1"; gene_id "file_1_file_1_jg7018"
dsecASM438219v1_2	AUGUSTUS	CDS	9963282	9963583	1	-	0	transcript_id "file_1_file_1_jg7018.t1"; gene_id "file_1_file_1_jg7018";
dsecASM438219v1_2	AUGUSTUS	exon	9963282	9963583	.	-	.	transcript_id "file_1_file_1_jg7018.t1"; gene_id "file_1_file_1_jg7018";
dsecASM438219v1_2	AUGUSTUS	start_codon	9963581	9963583	.	-	0	transcript_id "file_1_file_1_jg7018.t1"; gene_id "file_1_file_1_jg7018";
dsecASM438219v1_1	AUGUSTUS	start_codon	21392443	21392445	.	+	0	transcript_id "file_1_file_1_jg15238.t1"; gene_id "file_1_file_1_jg15238";
dsecASM438219v1_1	AUGUSTUS	CDS	21392443	21392904	0.7	+	0	transcript_id "file_1_file_1_jg15238.t1"; gene_id "file_1_file_1_jg15238";
dsecASM438219v1_1	AUGUSTUS	exon	21392443	21392904	.	+	.	transcript_id "file_1_file_1_jg15238.t1"; gene_id "file_1_file_1_jg15238";
dsecASM438219v1_1	AUGUSTUS	transcript	21392443	21392904	.	+	.	transcript_id "file_1_file_1_jg15238.t1"; gene_id "file_1_file_1_jg15238"
dsecASM438219v1_1	AUGUSTUS	gene	21392443	21392904	.	+	.	jg15238
dsecASM438219v1_1	AUGUSTUS	stop_codon	21392902	21392904	.	+	0	transcript_id "file_1_file_1_jg15238.t1"; gene_id "file_1_file_1_jg15238";
dsecASM438219v1_0	AUGUSTUS	stop_codon	21559156	21559158	.	-	0	transcript_id "file_1_file_1_jg2933.t1"; gene_id "file_1_file_1_jg2933";
dsecASM438219v1_0	AUGUSTUS	CDS	21559156	21559677	1	-	0	transcript_id "file_1_file_1_jg2933.t1"; gene_id "file_1_file_1_jg2933";
dsecASM438219v1_0	AUGUSTUS	exon	21559156	21559677	.	-	.	transcript_id "file_1_file_1_jg2933.t1"; gene_id "file_1_file_1_jg2933";
dsecASM438219v1_0	AUGUSTUS	transcript	21559156	21559677	.	-	.	transcript_id "file_1_file_1_jg2933.t1"; gene_id "file_1_file_1_jg2933"
dsecASM438219v1_0	AUGUSTUS	gene	21559156	21559677	.	-	.	jg2933
dsecASM438219v1_0	AUGUSTUS	start_codon	21559675	21559677	.	-	0	transcript_id "file_1_file_1_jg2933.t1"; gene_id "file_1_file_1_jg2933";
dsecASM438219v1_5	AUGUSTUS	start_codon	10272551	10272553	.	+	0	transcript_id "file_1_file_1_jg4219.t1"; gene_id "file_1_file_1_jg4219";
dsecASM438219v1_5	AUGUSTUS	CDS	10272551	10272767	1	+	0	transcript_id "file_1_file_1_jg4219.t1"; gene_id "file_1_file_1_jg4219";
dsecASM438219v1_5	AUGUSTUS	exon	10272551	10272767	.	+	.	transcript_id "file_1_file_1_jg4219.t1"; gene_id "file_1_file_1_jg4219";
dsecASM438219v1_5	AUGUSTUS	intron	10272768	10272877	.	+	.	transcript_id "file_1_file_1_jg4219.t1"; gene_id "file_1_file_1_jg4219";
dsecASM438219v1_5	AUGUSTUS	CDS	10272878	10273066	1	+	2	transcript_id "file_1_file_1_jg4219.t1"; gene_id "file_1_file_1_jg4219";
dsecASM438219v1_5	AUGUSTUS	exon	10272878	10273066	.	+	.	transcript_id "file_1_file_1_jg4219.t1"; gene_id "file_1_file_1_jg4219";
dsecASM438219v1_5	AUGUSTUS	intron	10273067	10273125	.	+	.	transcript_id "file_1_file_1_jg4219.t1"; gene_id "file_1_file_1_jg4219";
dsecASM438219v1_5	AUGUSTUS	transcript	10272551	10274516	.	+	.	transcript_id "file_1_file_1_jg4219.t1"; gene_id "file_1_file_1_jg4219"
dsecASM438219v1_5	AUGUSTUS	gene	10272551	10274516	.	+	.	jg4219
dsecASM438219v1_5	AUGUSTUS	CDS	10273126	10274516	1	+	2	transcript_id "file_1_file_1_jg4219.t1"; gene_id "file_1_file_1_jg4219";
dsecASM438219v1_5	AUGUSTUS	exon	10273126	10274516	.	+	.	transcript_id "file_1_file_1_jg4219.t1"; gene_id "file_1_file_1_jg4219";
dsecASM438219v1_5	AUGUSTUS	stop_codon	10274514	10274516	.	+	0	transcript_id "file_1_file_1_jg4219.t1"; gene_id "file_1_file_1_jg4219";
dsecASM438219v1_5	AUGUSTUS	start_codon	5591362	5591364	.	+	0	transcript_id "file_1_file_1_jg3709.t1"; gene_id "file_1_file_1_jg3709";
dsecASM438219v1_5	AUGUSTUS	CDS	5591362	5591847	0.84	+	0	transcript_id "file_1_file_1_jg3709.t1"; gene_id "file_1_file_1_jg3709";
dsecASM438219v1_5	AUGUSTUS	exon	5591362	5591847	.	+	.	transcript_id "file_1_file_1_jg3709.t1"; gene_id "file_1_file_1_jg3709";
dsecASM438219v1_5	AUGUSTUS	transcript	5591362	5591847	.	+	.	transcript_id "file_1_file_1_jg3709.t1"; gene_id "file_1_file_1_jg3709"
dsecASM438219v1_5	AUGUSTUS	gene	5591362	5591847	.	+	.	jg3709
dsecASM438219v1_5	AUGUSTUS	stop_codon	5591845	5591847	.	+	0	transcript_id "file_1_file_1_jg3709.t1"; gene_id "file_1_file_1_jg3709";
dsecASM438219v1_1	AUGUSTUS	start_codon	9259707	9259709	.	+	0	transcript_id "file_1_file_1_jg13399.t1"; gene_id "file_1_file_1_jg13399";
dsecASM438219v1_1	AUGUSTUS	CDS	9259707	9259977	1	+	0	transcript_id "file_1_file_1_jg13399.t1"; gene_id "file_1_file_1_jg13399";
dsecASM438219v1_1	AUGUSTUS	exon	9259707	9259977	.	+	.	transcript_id "file_1_file_1_jg13399.t1"; gene_id "file_1_file_1_jg13399";
dsecASM438219v1_1	AUGUSTUS	intron	9259978	9260039	.	+	.	transcript_id "file_1_file_1_jg13399.t1"; gene_id "file_1_file_1_jg13399";
dsecASM438219v1_1	AUGUSTUS	CDS	9260040	9260406	1	+	2	transcript_id "file_1_file_1_jg13399.t1"; gene_id "file_1_file_1_jg13399";
dsecASM438219v1_1	AUGUSTUS	exon	9260040	9260406	.	+	.	transcript_id "file_1_file_1_jg13399.t1"; gene_id "file_1_file_1_jg13399";
dsecASM438219v1_1	AUGUSTUS	intron	9260407	9260457	.	+	.	transcript_id "file_1_file_1_jg13399.t1"; gene_id "file_1_file_1_jg13399";
dsecASM438219v1_1	AUGUSTUS	CDS	9260458	9260531	1	+	1	transcript_id "file_1_file_1_jg13399.t1"; gene_id "file_1_file_1_jg13399";
dsecASM438219v1_1	AUGUSTUS	exon	9260458	9260531	.	+	.	transcript_id "file_1_file_1_jg13399.t1"; gene_id "file_1_file_1_jg13399";
dsecASM438219v1_1	AUGUSTUS	intron	9260532	9260590	.	+	.	transcript_id "file_1_file_1_jg13399.t1"; gene_id "file_1_file_1_jg13399";
dsecASM438219v1_1	AUGUSTUS	CDS	9260591	9260793	1	+	2	transcript_id "file_1_file_1_jg13399.t1"; gene_id "file_1_file_1_jg13399";
dsecASM438219v1_1	AUGUSTUS	exon	9260591	9260793	.	+	.	transcript_id "file_1_file_1_jg13399.t1"; gene_id "file_1_file_1_jg13399";
dsecASM438219v1_1	AUGUSTUS	intron	9260794	9260849	.	+	.	transcript_id "file_1_file_1_jg13399.t1"; gene_id "file_1_file_1_jg13399";
dsecASM438219v1_1	AUGUSTUS	CDS	9260850	9260962	1	+	0	transcript_id "file_1_file_1_jg13399.t1"; gene_id "file_1_file_1_jg13399";
dsecASM438219v1_1	AUGUSTUS	exon	9260850	9260962	.	+	.	transcript_id "file_1_file_1_jg13399.t1"; gene_id "file_1_file_1_jg13399";
dsecASM438219v1_1	AUGUSTUS	intron	9260963	9261017	.	+	.	transcript_id "file_1_file_1_jg13399.t1"; gene_id "file_1_file_1_jg13399";
dsecASM438219v1_1	AUGUSTUS	CDS	9261018	9261228	1	+	1	transcript_id "file_1_file_1_jg13399.t1"; gene_id "file_1_file_1_jg13399";
dsecASM438219v1_1	AUGUSTUS	exon	9261018	9261228	.	+	.	transcript_id "file_1_file_1_jg13399.t1"; gene_id "file_1_file_1_jg13399";
dsecASM438219v1_1	AUGUSTUS	intron	9261229	9261288	.	+	.	transcript_id "file_1_file_1_jg13399.t1"; gene_id "file_1_file_1_jg13399";
dsecASM438219v1_1	AUGUSTUS	CDS	9261289	9261470	1	+	0	transcript_id "file_1_file_1_jg13399.t1"; gene_id "file_1_file_1_jg13399";
dsecASM438219v1_1	AUGUSTUS	exon	9261289	9261470	.	+	.	transcript_id "file_1_file_1_jg13399.t1"; gene_id "file_1_file_1_jg13399";
dsecASM438219v1_1	AUGUSTUS	intron	9261471	9261526	.	+	.	transcript_id "file_1_file_1_jg13399.t1"; gene_id "file_1_file_1_jg13399";
dsecASM438219v1_1	AUGUSTUS	CDS	9261527	9261992	1	+	1	transcript_id "file_1_file_1_jg13399.t1"; gene_id "file_1_file_1_jg13399";
dsecASM438219v1_1	AUGUSTUS	exon	9261527	9261992	.	+	.	transcript_id "file_1_file_1_jg13399.t1"; gene_id "file_1_file_1_jg13399";
dsecASM438219v1_1	AUGUSTUS	intron	9261993	9262046	.	+	.	transcript_id "file_1_file_1_jg13399.t1"; gene_id "file_1_file_1_jg13399";
dsecASM438219v1_1	AUGUSTUS	transcript	9259707	9262256	.	+	.	transcript_id "file_1_file_1_jg13399.t1"; gene_id "file_1_file_1_jg13399"
dsecASM438219v1_1	AUGUSTUS	gene	9259707	9262256	.	+	.	jg13399
dsecASM438219v1_1	AUGUSTUS	CDS	9262047	9262256	1	+	0	transcript_id "file_1_file_1_jg13399.t1"; gene_id "file_1_file_1_jg13399";
dsecASM438219v1_1	AUGUSTUS	exon	9262047	9262256	.	+	.	transcript_id "file_1_file_1_jg13399.t1"; gene_id "file_1_file_1_jg13399";
dsecASM438219v1_1	AUGUSTUS	stop_codon	9262254	9262256	.	+	0	transcript_id "file_1_file_1_jg13399.t1"; gene_id "file_1_file_1_jg13399";
dsecASM438219v1_0	AUGUSTUS	start_codon	7605319	7605321	.	+	0	transcript_id "file_1_file_1_jg1304.t1"; gene_id "file_1_file_1_jg1304";
dsecASM438219v1_0	AUGUSTUS	CDS	7605319	7605358	1	+	0	transcript_id "file_1_file_1_jg1304.t1"; gene_id "file_1_file_1_jg1304";
dsecASM438219v1_0	AUGUSTUS	exon	7605319	7605358	.	+	.	transcript_id "file_1_file_1_jg1304.t1"; gene_id "file_1_file_1_jg1304";
dsecASM438219v1_0	AUGUSTUS	intron	7605359	7605413	.	+	.	transcript_id "file_1_file_1_jg1304.t1"; gene_id "file_1_file_1_jg1304";
dsecASM438219v1_0	AUGUSTUS	transcript	7605319	7605697	.	+	.	transcript_id "file_1_file_1_jg1304.t1"; gene_id "file_1_file_1_jg1304"
dsecASM438219v1_0	AUGUSTUS	gene	7605319	7605697	.	+	.	jg1304
dsecASM438219v1_0	AUGUSTUS	CDS	7605414	7605697	1	+	2	transcript_id "file_1_file_1_jg1304.t1"; gene_id "file_1_file_1_jg1304";
dsecASM438219v1_0	AUGUSTUS	exon	7605414	7605697	.	+	.	transcript_id "file_1_file_1_jg1304.t1"; gene_id "file_1_file_1_jg1304";
dsecASM438219v1_0	AUGUSTUS	stop_codon	7605695	7605697	.	+	0	transcript_id "file_1_file_1_jg1304.t1"; gene_id "file_1_file_1_jg1304";
dsecASM438219v1_3	AUGUSTUS	stop_codon	7740192	7740194	.	-	0	transcript_id "file_1_file_1_jg9263.t1"; gene_id "file_1_file_1_jg9263";
dsecASM438219v1_3	AUGUSTUS	CDS	7740192	7740588	1	-	1	transcript_id "file_1_file_1_jg9263.t1"; gene_id "file_1_file_1_jg9263";
dsecASM438219v1_3	AUGUSTUS	exon	7740192	7740588	.	-	.	transcript_id "file_1_file_1_jg9263.t1"; gene_id "file_1_file_1_jg9263";
dsecASM438219v1_3	AUGUSTUS	intron	7740589	7740647	.	-	.	transcript_id "file_1_file_1_jg9263.t1"; gene_id "file_1_file_1_jg9263";
dsecASM438219v1_3	AUGUSTUS	transcript	7740192	7740670	.	-	.	transcript_id "file_1_file_1_jg9263.t1"; gene_id "file_1_file_1_jg9263"
dsecASM438219v1_3	AUGUSTUS	gene	7740192	7740670	.	-	.	jg9263
dsecASM438219v1_3	AUGUSTUS	CDS	7740648	7740670	1	-	0	transcript_id "file_1_file_1_jg9263.t1"; gene_id "file_1_file_1_jg9263";
dsecASM438219v1_3	AUGUSTUS	exon	7740648	7740670	.	-	.	transcript_id "file_1_file_1_jg9263.t1"; gene_id "file_1_file_1_jg9263";
dsecASM438219v1_3	AUGUSTUS	start_codon	7740668	7740670	.	-	0	transcript_id "file_1_file_1_jg9263.t1"; gene_id "file_1_file_1_jg9263";
dsecASM438219v1_1	AUGUSTUS	start_codon	20840896	20840898	.	+	0	transcript_id "file_1_file_1_jg15192.t1"; gene_id "file_1_file_1_jg15192";
dsecASM438219v1_1	AUGUSTUS	CDS	20840896	20840913	1	+	0	transcript_id "file_1_file_1_jg15192.t1"; gene_id "file_1_file_1_jg15192";
dsecASM438219v1_1	AUGUSTUS	exon	20840896	20840913	.	+	.	transcript_id "file_1_file_1_jg15192.t1"; gene_id "file_1_file_1_jg15192";
dsecASM438219v1_1	AUGUSTUS	intron	20840914	20840981	.	+	.	transcript_id "file_1_file_1_jg15192.t1"; gene_id "file_1_file_1_jg15192";
dsecASM438219v1_1	AUGUSTUS	transcript	20840896	20841902	.	+	.	transcript_id "file_1_file_1_jg15192.t1"; gene_id "file_1_file_1_jg15192"
dsecASM438219v1_1	AUGUSTUS	gene	20840896	20841902	.	+	.	jg15192
dsecASM438219v1_1	AUGUSTUS	CDS	20840982	20841902	1	+	0	transcript_id "file_1_file_1_jg15192.t1"; gene_id "file_1_file_1_jg15192";
dsecASM438219v1_1	AUGUSTUS	exon	20840982	20841902	.	+	.	transcript_id "file_1_file_1_jg15192.t1"; gene_id "file_1_file_1_jg15192";
dsecASM438219v1_1	AUGUSTUS	stop_codon	20841900	20841902	.	+	0	transcript_id "file_1_file_1_jg15192.t1"; gene_id "file_1_file_1_jg15192";
dsecASM438219v1_5	AUGUSTUS	stop_codon	11102088	11102090	.	-	0	transcript_id "file_1_file_1_jg4314.t1"; gene_id "file_1_file_1_jg4314";
dsecASM438219v1_5	AUGUSTUS	CDS	11102088	11102983	1	-	2	transcript_id "file_1_file_1_jg4314.t1"; gene_id "file_1_file_1_jg4314";
dsecASM438219v1_5	AUGUSTUS	exon	11102088	11102983	.	-	.	transcript_id "file_1_file_1_jg4314.t1"; gene_id "file_1_file_1_jg4314";
dsecASM438219v1_5	AUGUSTUS	intron	11102984	11103047	.	-	.	transcript_id "file_1_file_1_jg4314.t1"; gene_id "file_1_file_1_jg4314";
dsecASM438219v1_5	AUGUSTUS	transcript	11102088	11104701	.	-	.	transcript_id "file_1_file_1_jg4314.t1"; gene_id "file_1_file_1_jg4314"
dsecASM438219v1_5	AUGUSTUS	gene	11102088	11104701	.	-	.	jg4314
dsecASM438219v1_5	AUGUSTUS	CDS	11103048	11104701	1	-	0	transcript_id "file_1_file_1_jg4314.t1"; gene_id "file_1_file_1_jg4314";
dsecASM438219v1_5	AUGUSTUS	exon	11103048	11104701	.	-	.	transcript_id "file_1_file_1_jg4314.t1"; gene_id "file_1_file_1_jg4314";
dsecASM438219v1_5	AUGUSTUS	start_codon	11104699	11104701	.	-	0	transcript_id "file_1_file_1_jg4314.t1"; gene_id "file_1_file_1_jg4314";
dsecASM438219v1_2	AUGUSTUS	stop_codon	20010223	20010225	.	-	0	transcript_id "file_1_file_1_jg8242.t1"; gene_id "file_1_file_1_jg8242";
dsecASM438219v1_2	AUGUSTUS	CDS	20010223	20010260	1	-	2	transcript_id "file_1_file_1_jg8242.t1"; gene_id "file_1_file_1_jg8242";
dsecASM438219v1_2	AUGUSTUS	exon	20010223	20010260	.	-	.	transcript_id "file_1_file_1_jg8242.t1"; gene_id "file_1_file_1_jg8242";
dsecASM438219v1_2	AUGUSTUS	intron	20010261	20010795	.	-	.	transcript_id "file_1_file_1_jg8242.t1"; gene_id "file_1_file_1_jg8242";
dsecASM438219v1_2	AUGUSTUS	CDS	20010796	20010874	1	-	0	transcript_id "file_1_file_1_jg8242.t1"; gene_id "file_1_file_1_jg8242";
dsecASM438219v1_2	AUGUSTUS	exon	20010796	20010874	.	-	.	transcript_id "file_1_file_1_jg8242.t1"; gene_id "file_1_file_1_jg8242";
dsecASM438219v1_2	AUGUSTUS	intron	20010875	20010944	.	-	.	transcript_id "file_1_file_1_jg8242.t1"; gene_id "file_1_file_1_jg8242";
dsecASM438219v1_2	AUGUSTUS	CDS	20010945	20011155	1	-	1	transcript_id "file_1_file_1_jg8242.t1"; gene_id "file_1_file_1_jg8242";
dsecASM438219v1_2	AUGUSTUS	exon	20010945	20011155	.	-	.	transcript_id "file_1_file_1_jg8242.t1"; gene_id "file_1_file_1_jg8242";
dsecASM438219v1_2	AUGUSTUS	intron	20011156	20011218	.	-	.	transcript_id "file_1_file_1_jg8242.t1"; gene_id "file_1_file_1_jg8242";
dsecASM438219v1_2	AUGUSTUS	CDS	20011219	20011784	1	-	0	transcript_id "file_1_file_1_jg8242.t1"; gene_id "file_1_file_1_jg8242";
dsecASM438219v1_2	AUGUSTUS	exon	20011219	20011784	.	-	.	transcript_id "file_1_file_1_jg8242.t1"; gene_id "file_1_file_1_jg8242";
dsecASM438219v1_2	AUGUSTUS	intron	20011785	20011846	.	-	.	transcript_id "file_1_file_1_jg8242.t1"; gene_id "file_1_file_1_jg8242";
dsecASM438219v1_2	AUGUSTUS	CDS	20011847	20012105	1	-	1	transcript_id "file_1_file_1_jg8242.t1"; gene_id "file_1_file_1_jg8242";
dsecASM438219v1_2	AUGUSTUS	exon	20011847	20012105	.	-	.	transcript_id "file_1_file_1_jg8242.t1"; gene_id "file_1_file_1_jg8242";
dsecASM438219v1_2	AUGUSTUS	intron	20012106	20013156	.	-	.	transcript_id "file_1_file_1_jg8242.t1"; gene_id "file_1_file_1_jg8242";
dsecASM438219v1_2	AUGUSTUS	transcript	20010223	20013497	.	-	.	transcript_id "file_1_file_1_jg8242.t1"; gene_id "file_1_file_1_jg8242"
dsecASM438219v1_2	AUGUSTUS	gene	20010223	20013497	.	-	.	jg8242
dsecASM438219v1_2	AUGUSTUS	CDS	20013157	20013497	1	-	0	transcript_id "file_1_file_1_jg8242.t1"; gene_id "file_1_file_1_jg8242";
dsecASM438219v1_2	AUGUSTUS	exon	20013157	20013497	.	-	.	transcript_id "file_1_file_1_jg8242.t1"; gene_id "file_1_file_1_jg8242";
dsecASM438219v1_2	AUGUSTUS	start_codon	20013495	20013497	.	-	0	transcript_id "file_1_file_1_jg8242.t1"; gene_id "file_1_file_1_jg8242";
dsecASM438219v1_3	AUGUSTUS	stop_codon	7506058	7506060	.	-	0	transcript_id "file_1_file_1_jg9235.t2"; gene_id "file_1_file_1_jg9235";
dsecASM438219v1_3	AUGUSTUS	CDS	7506058	7506192	1	-	0	transcript_id "file_1_file_1_jg9235.t2"; gene_id "file_1_file_1_jg9235";
dsecASM438219v1_3	AUGUSTUS	exon	7506058	7506192	.	-	.	transcript_id "file_1_file_1_jg9235.t2"; gene_id "file_1_file_1_jg9235";
dsecASM438219v1_3	AUGUSTUS	intron	7506193	7506262	.	-	.	transcript_id "file_1_file_1_jg9235.t2"; gene_id "file_1_file_1_jg9235";
dsecASM438219v1_3	AUGUSTUS	CDS	7506263	7506486	1	-	2	transcript_id "file_1_file_1_jg9235.t2"; gene_id "file_1_file_1_jg9235";
dsecASM438219v1_3	AUGUSTUS	exon	7506263	7506486	.	-	.	transcript_id "file_1_file_1_jg9235.t2"; gene_id "file_1_file_1_jg9235";
dsecASM438219v1_3	AUGUSTUS	intron	7506487	7506892	.	-	.	transcript_id "file_1_file_1_jg9235.t2"; gene_id "file_1_file_1_jg9235";
dsecASM438219v1_3	AUGUSTUS	CDS	7506893	7507424	1	-	0	transcript_id "file_1_file_1_jg9235.t2"; gene_id "file_1_file_1_jg9235";
dsecASM438219v1_3	AUGUSTUS	exon	7506893	7507424	.	-	.	transcript_id "file_1_file_1_jg9235.t2"; gene_id "file_1_file_1_jg9235";
dsecASM438219v1_3	AUGUSTUS	intron	7507425	7507476	.	-	.	transcript_id "file_1_file_1_jg9235.t2"; gene_id "file_1_file_1_jg9235";
dsecASM438219v1_3	AUGUSTUS	CDS	7507477	7507645	1	-	1	transcript_id "file_1_file_1_jg9235.t2"; gene_id "file_1_file_1_jg9235";
dsecASM438219v1_3	AUGUSTUS	exon	7507477	7507645	.	-	.	transcript_id "file_1_file_1_jg9235.t2"; gene_id "file_1_file_1_jg9235";
dsecASM438219v1_3	AUGUSTUS	intron	7507646	7508219	.	-	.	transcript_id "file_1_file_1_jg9235.t2"; gene_id "file_1_file_1_jg9235";
dsecASM438219v1_3	AUGUSTUS	CDS	7508220	7508415	1	-	2	transcript_id "file_1_file_1_jg9235.t2"; gene_id "file_1_file_1_jg9235";
dsecASM438219v1_3	AUGUSTUS	exon	7508220	7508415	.	-	.	transcript_id "file_1_file_1_jg9235.t2"; gene_id "file_1_file_1_jg9235";
dsecASM438219v1_3	AUGUSTUS	intron	7508416	7508481	.	-	.	transcript_id "file_1_file_1_jg9235.t2"; gene_id "file_1_file_1_jg9235";
dsecASM438219v1_3	AUGUSTUS	transcript	7506058	7508863	.	-	.	transcript_id "file_1_file_1_jg9235.t2"; gene_id "file_1_file_1_jg9235"
dsecASM438219v1_3	AUGUSTUS	CDS	7508482	7508863	1	-	0	transcript_id "file_1_file_1_jg9235.t2"; gene_id "file_1_file_1_jg9235";
dsecASM438219v1_3	AUGUSTUS	exon	7508482	7508863	.	-	.	transcript_id "file_1_file_1_jg9235.t2"; gene_id "file_1_file_1_jg9235";
dsecASM438219v1_3	AUGUSTUS	start_codon	7508861	7508863	.	-	0	transcript_id "file_1_file_1_jg9235.t2"; gene_id "file_1_file_1_jg9235";
dsecASM438219v1_3	AUGUSTUS	stop_codon	11644398	11644400	.	-	0	transcript_id "file_1_file_1_jg9743.t1"; gene_id "file_1_file_1_jg9743";
dsecASM438219v1_3	AUGUSTUS	CDS	11644398	11644764	1	-	1	transcript_id "file_1_file_1_jg9743.t1"; gene_id "file_1_file_1_jg9743";
dsecASM438219v1_3	AUGUSTUS	exon	11644398	11644764	.	-	.	transcript_id "file_1_file_1_jg9743.t1"; gene_id "file_1_file_1_jg9743";
dsecASM438219v1_3	AUGUSTUS	intron	11644765	11644828	.	-	.	transcript_id "file_1_file_1_jg9743.t1"; gene_id "file_1_file_1_jg9743";
dsecASM438219v1_3	AUGUSTUS	CDS	11644829	11645260	1	-	1	transcript_id "file_1_file_1_jg9743.t1"; gene_id "file_1_file_1_jg9743";
dsecASM438219v1_3	AUGUSTUS	exon	11644829	11645260	.	-	.	transcript_id "file_1_file_1_jg9743.t1"; gene_id "file_1_file_1_jg9743";
dsecASM438219v1_3	AUGUSTUS	intron	11645261	11645313	.	-	.	transcript_id "file_1_file_1_jg9743.t1"; gene_id "file_1_file_1_jg9743";
dsecASM438219v1_3	AUGUSTUS	transcript	11644398	11645357	.	-	.	transcript_id "file_1_file_1_jg9743.t1"; gene_id "file_1_file_1_jg9743"
dsecASM438219v1_3	AUGUSTUS	gene	11644398	11645357	.	-	.	jg9743
dsecASM438219v1_3	AUGUSTUS	CDS	11645314	11645357	1	-	0	transcript_id "file_1_file_1_jg9743.t1"; gene_id "file_1_file_1_jg9743";
dsecASM438219v1_3	AUGUSTUS	exon	11645314	11645357	.	-	.	transcript_id "file_1_file_1_jg9743.t1"; gene_id "file_1_file_1_jg9743";
dsecASM438219v1_3	AUGUSTUS	start_codon	11645355	11645357	.	-	0	transcript_id "file_1_file_1_jg9743.t1"; gene_id "file_1_file_1_jg9743";
dsecASM438219v1_2	GeneMark.hmm	start_codon	19726445	19726447	.	+	0	gene_id "file_1_file_2_8429_g"; transcript_id "file_1_file_2_8429_t"; count "file_1_file_2_1_1";
dsecASM438219v1_2	GeneMark.hmm	CDS	19726445	19726451	.	+	0	gene_id "file_1_file_2_8429_g"; transcript_id "file_1_file_2_8429_t"; cds_type "file_1_file_2_Initial"; count "file_1_file_2_1_2"; anchored "file_1_file_2_0_1";
dsecASM438219v1_2	GeneMark.hmm	exon	19726445	19726451	0	+	.	gene_id "file_1_file_2_8429_g"; transcript_id "file_1_file_2_8429_t"; cds_type "file_1_file_2_Initial"; count "file_1_file_2_1_2"; anchored "file_1_file_2_0_1";
dsecASM438219v1_2	GeneMark.hmm	CDS	19726797	19727806	.	+	2	gene_id "file_1_file_2_8429_g"; transcript_id "file_1_file_2_8429_t"; evidence "file_1_file_2_0_1"; cds_type "file_1_file_2_Terminal"; count "file_1_file_2_2_2"; anchored "file_1_file_2_1_1";
dsecASM438219v1_2	GeneMark.hmm	exon	19726797	19727806	0	+	.	gene_id "file_1_file_2_8429_g"; transcript_id "file_1_file_2_8429_t"; evidence "file_1_file_2_0_1"; cds_type "file_1_file_2_Terminal"; count "file_1_file_2_2_2"; anchored "file_1_file_2_1_1";
dsecASM438219v1_2	GeneMark.hmm	stop_codon	19727804	19727806	.	+	0	gene_id "file_1_file_2_8429_g"; transcript_id "file_1_file_2_8429_t"; count "file_1_file_2_1_1";
dsecASM438219v1_5	AUGUSTUS	stop_codon	12871421	12871423	.	-	0	transcript_id "file_1_file_1_jg4506.t1"; gene_id "file_1_file_1_jg4506";
dsecASM438219v1_5	AUGUSTUS	CDS	12871421	12871474	0.92	-	0	transcript_id "file_1_file_1_jg4506.t1"; gene_id "file_1_file_1_jg4506";
dsecASM438219v1_5	AUGUSTUS	exon	12871421	12871474	.	-	.	transcript_id "file_1_file_1_jg4506.t1"; gene_id "file_1_file_1_jg4506";
dsecASM438219v1_5	AUGUSTUS	intron	12871475	12871661	.	-	.	transcript_id "file_1_file_1_jg4506.t1"; gene_id "file_1_file_1_jg4506";
dsecASM438219v1_5	AUGUSTUS	transcript	12871421	12871871	.	-	.	transcript_id "file_1_file_1_jg4506.t1"; gene_id "file_1_file_1_jg4506"
dsecASM438219v1_5	AUGUSTUS	gene	12871421	12871871	.	-	.	jg4506
dsecASM438219v1_5	AUGUSTUS	CDS	12871662	12871871	1	-	0	transcript_id "file_1_file_1_jg4506.t1"; gene_id "file_1_file_1_jg4506";
dsecASM438219v1_5	AUGUSTUS	exon	12871662	12871871	.	-	.	transcript_id "file_1_file_1_jg4506.t1"; gene_id "file_1_file_1_jg4506";
dsecASM438219v1_5	AUGUSTUS	start_codon	12871869	12871871	.	-	0	transcript_id "file_1_file_1_jg4506.t1"; gene_id "file_1_file_1_jg4506";
dsecASM438219v1_238	AUGUSTUS	stop_codon	33465	33467	.	-	0	transcript_id "file_1_file_1_jg15430.t1"; gene_id "file_1_file_1_jg15430";
dsecASM438219v1_238	AUGUSTUS	CDS	33465	33827	1	-	0	transcript_id "file_1_file_1_jg15430.t1"; gene_id "file_1_file_1_jg15430";
dsecASM438219v1_238	AUGUSTUS	exon	33465	33827	.	-	.	transcript_id "file_1_file_1_jg15430.t1"; gene_id "file_1_file_1_jg15430";
dsecASM438219v1_238	AUGUSTUS	transcript	33465	33827	.	-	.	transcript_id "file_1_file_1_jg15430.t1"; gene_id "file_1_file_1_jg15430"
dsecASM438219v1_238	AUGUSTUS	gene	33465	33827	.	-	.	jg15430
dsecASM438219v1_238	AUGUSTUS	start_codon	33825	33827	.	-	0	transcript_id "file_1_file_1_jg15430.t1"; gene_id "file_1_file_1_jg15430";
dsecASM438219v1_2	AUGUSTUS	stop_codon	6938771	6938773	.	-	0	transcript_id "file_1_file_1_jg6587.t1"; gene_id "file_1_file_1_jg6587";
dsecASM438219v1_2	AUGUSTUS	CDS	6938771	6939016	0.73	-	0	transcript_id "file_1_file_1_jg6587.t1"; gene_id "file_1_file_1_jg6587";
dsecASM438219v1_2	AUGUSTUS	exon	6938771	6939016	.	-	.	transcript_id "file_1_file_1_jg6587.t1"; gene_id "file_1_file_1_jg6587";
dsecASM438219v1_2	AUGUSTUS	transcript	6938771	6939016	.	-	.	transcript_id "file_1_file_1_jg6587.t1"; gene_id "file_1_file_1_jg6587"
dsecASM438219v1_2	AUGUSTUS	gene	6938771	6939016	.	-	.	jg6587
dsecASM438219v1_2	AUGUSTUS	start_codon	6939014	6939016	.	-	0	transcript_id "file_1_file_1_jg6587.t1"; gene_id "file_1_file_1_jg6587";
dsecASM438219v1_1	AUGUSTUS	stop_codon	5913103	5913105	.	-	0	transcript_id "file_1_file_1_jg12905.t1"; gene_id "file_1_file_1_jg12905";
dsecASM438219v1_1	AUGUSTUS	CDS	5913103	5913888	1	-	0	transcript_id "file_1_file_1_jg12905.t1"; gene_id "file_1_file_1_jg12905";
dsecASM438219v1_1	AUGUSTUS	exon	5913103	5913888	.	-	.	transcript_id "file_1_file_1_jg12905.t1"; gene_id "file_1_file_1_jg12905";
dsecASM438219v1_1	AUGUSTUS	intron	5913889	5913945	.	-	.	transcript_id "file_1_file_1_jg12905.t1"; gene_id "file_1_file_1_jg12905";
dsecASM438219v1_1	AUGUSTUS	CDS	5913946	5914254	1	-	0	transcript_id "file_1_file_1_jg12905.t1"; gene_id "file_1_file_1_jg12905";
dsecASM438219v1_1	AUGUSTUS	exon	5913946	5914254	.	-	.	transcript_id "file_1_file_1_jg12905.t1"; gene_id "file_1_file_1_jg12905";
dsecASM438219v1_1	AUGUSTUS	intron	5914255	5914316	.	-	.	transcript_id "file_1_file_1_jg12905.t1"; gene_id "file_1_file_1_jg12905";
dsecASM438219v1_1	AUGUSTUS	CDS	5914317	5916038	1	-	0	transcript_id "file_1_file_1_jg12905.t1"; gene_id "file_1_file_1_jg12905";
dsecASM438219v1_1	AUGUSTUS	exon	5914317	5916038	.	-	.	transcript_id "file_1_file_1_jg12905.t1"; gene_id "file_1_file_1_jg12905";
dsecASM438219v1_1	AUGUSTUS	intron	5916039	5916614	.	-	.	transcript_id "file_1_file_1_jg12905.t1"; gene_id "file_1_file_1_jg12905";
dsecASM438219v1_1	AUGUSTUS	transcript	5913103	5917373	.	-	.	transcript_id "file_1_file_1_jg12905.t1"; gene_id "file_1_file_1_jg12905"
dsecASM438219v1_1	AUGUSTUS	gene	5913103	5917373	.	-	.	jg12905
dsecASM438219v1_1	AUGUSTUS	CDS	5916615	5917373	1	-	0	transcript_id "file_1_file_1_jg12905.t1"; gene_id "file_1_file_1_jg12905";
dsecASM438219v1_1	AUGUSTUS	exon	5916615	5917373	.	-	.	transcript_id "file_1_file_1_jg12905.t1"; gene_id "file_1_file_1_jg12905";
dsecASM438219v1_1	AUGUSTUS	start_codon	5917371	5917373	.	-	0	transcript_id "file_1_file_1_jg12905.t1"; gene_id "file_1_file_1_jg12905";
dsecASM438219v1_0	AUGUSTUS	start_codon	15601250	15601252	.	+	0	transcript_id "file_1_file_1_jg2294.t1"; gene_id "file_1_file_1_jg2294";
dsecASM438219v1_0	AUGUSTUS	CDS	15601250	15601284	1	+	0	transcript_id "file_1_file_1_jg2294.t1"; gene_id "file_1_file_1_jg2294";
dsecASM438219v1_0	AUGUSTUS	exon	15601250	15601284	.	+	.	transcript_id "file_1_file_1_jg2294.t1"; gene_id "file_1_file_1_jg2294";
dsecASM438219v1_0	AUGUSTUS	intron	15601285	15601339	.	+	.	transcript_id "file_1_file_1_jg2294.t1"; gene_id "file_1_file_1_jg2294";
dsecASM438219v1_0	AUGUSTUS	CDS	15601340	15601438	0.99	+	1	transcript_id "file_1_file_1_jg2294.t1"; gene_id "file_1_file_1_jg2294";
dsecASM438219v1_0	AUGUSTUS	exon	15601340	15601438	.	+	.	transcript_id "file_1_file_1_jg2294.t1"; gene_id "file_1_file_1_jg2294";
dsecASM438219v1_0	AUGUSTUS	intron	15601439	15601489	.	+	.	transcript_id "file_1_file_1_jg2294.t1"; gene_id "file_1_file_1_jg2294";
dsecASM438219v1_0	AUGUSTUS	CDS	15601490	15601888	1	+	1	transcript_id "file_1_file_1_jg2294.t1"; gene_id "file_1_file_1_jg2294";
dsecASM438219v1_0	AUGUSTUS	exon	15601490	15601888	.	+	.	transcript_id "file_1_file_1_jg2294.t1"; gene_id "file_1_file_1_jg2294";
dsecASM438219v1_0	AUGUSTUS	intron	15601889	15601973	.	+	.	transcript_id "file_1_file_1_jg2294.t1"; gene_id "file_1_file_1_jg2294";
dsecASM438219v1_0	AUGUSTUS	CDS	15601974	15602302	1	+	1	transcript_id "file_1_file_1_jg2294.t1"; gene_id "file_1_file_1_jg2294";
dsecASM438219v1_0	AUGUSTUS	exon	15601974	15602302	.	+	.	transcript_id "file_1_file_1_jg2294.t1"; gene_id "file_1_file_1_jg2294";
dsecASM438219v1_0	AUGUSTUS	intron	15602303	15602365	.	+	.	transcript_id "file_1_file_1_jg2294.t1"; gene_id "file_1_file_1_jg2294";
dsecASM438219v1_0	AUGUSTUS	transcript	15601250	15602619	.	+	.	transcript_id "file_1_file_1_jg2294.t1"; gene_id "file_1_file_1_jg2294"
dsecASM438219v1_0	AUGUSTUS	gene	15601250	15602619	.	+	.	jg2294
dsecASM438219v1_0	AUGUSTUS	CDS	15602366	15602619	1	+	2	transcript_id "file_1_file_1_jg2294.t1"; gene_id "file_1_file_1_jg2294";
dsecASM438219v1_0	AUGUSTUS	exon	15602366	15602619	.	+	.	transcript_id "file_1_file_1_jg2294.t1"; gene_id "file_1_file_1_jg2294";
dsecASM438219v1_0	AUGUSTUS	stop_codon	15602617	15602619	.	+	0	transcript_id "file_1_file_1_jg2294.t1"; gene_id "file_1_file_1_jg2294";
dsecASM438219v1_1	AUGUSTUS	start_codon	17150364	17150366	.	+	0	transcript_id "file_1_file_1_jg14512.t1"; gene_id "file_1_file_1_jg14512";
dsecASM438219v1_1	AUGUSTUS	CDS	17150364	17150492	0.32	+	0	transcript_id "file_1_file_1_jg14512.t1"; gene_id "file_1_file_1_jg14512";
dsecASM438219v1_1	AUGUSTUS	exon	17150364	17150492	.	+	.	transcript_id "file_1_file_1_jg14512.t1"; gene_id "file_1_file_1_jg14512";
dsecASM438219v1_1	AUGUSTUS	intron	17150493	17152900	.	+	.	transcript_id "file_1_file_1_jg14512.t1"; gene_id "file_1_file_1_jg14512";
dsecASM438219v1_1	AUGUSTUS	transcript	17150364	17152987	.	+	.	transcript_id "file_1_file_1_jg14512.t1"; gene_id "file_1_file_1_jg14512"
dsecASM438219v1_1	AUGUSTUS	gene	17150364	17152987	.	+	.	jg14512
dsecASM438219v1_1	AUGUSTUS	CDS	17152901	17152987	0.32	+	0	transcript_id "file_1_file_1_jg14512.t1"; gene_id "file_1_file_1_jg14512";
dsecASM438219v1_1	AUGUSTUS	exon	17152901	17152987	.	+	.	transcript_id "file_1_file_1_jg14512.t1"; gene_id "file_1_file_1_jg14512";
dsecASM438219v1_1	AUGUSTUS	stop_codon	17152985	17152987	.	+	0	transcript_id "file_1_file_1_jg14512.t1"; gene_id "file_1_file_1_jg14512";
dsecASM438219v1_5	AUGUSTUS	stop_codon	11323454	11323456	.	-	0	transcript_id "file_1_file_1_jg4348.t1"; gene_id "file_1_file_1_jg4348";
dsecASM438219v1_5	AUGUSTUS	CDS	11323454	11323759	1	-	0	transcript_id "file_1_file_1_jg4348.t1"; gene_id "file_1_file_1_jg4348";
dsecASM438219v1_5	AUGUSTUS	exon	11323454	11323759	.	-	.	transcript_id "file_1_file_1_jg4348.t1"; gene_id "file_1_file_1_jg4348";
dsecASM438219v1_5	AUGUSTUS	transcript	11323454	11323759	.	-	.	transcript_id "file_1_file_1_jg4348.t1"; gene_id "file_1_file_1_jg4348"
dsecASM438219v1_5	AUGUSTUS	gene	11323454	11323759	.	-	.	jg4348
dsecASM438219v1_5	AUGUSTUS	start_codon	11323757	11323759	.	-	0	transcript_id "file_1_file_1_jg4348.t1"; gene_id "file_1_file_1_jg4348";
dsecASM438219v1_0	GeneMark.hmm	CDS	2817312	2818166	.	+	0	gene_id "file_2_392_g"; transcript_id "file_2_392_t"; evidence "file_2_1_1"; cds_type "file_2_Single"; count "file_2_1_1"; anchored "file_2_1_1";
dsecASM438219v1_2	GeneMark.hmm	stop_codon	8022054	8022056	.	-	0	gene_id "file_1_file_2_6929_g"; transcript_id "file_1_file_2_6929_t"; count "file_1_file_2_1_1";
dsecASM438219v1_2	GeneMark.hmm	CDS	8022054	8022808	.	-	2	gene_id "file_1_file_2_6929_g"; transcript_id "file_1_file_2_6929_t"; evidence "file_1_file_2_1_1"; cds_type "file_1_file_2_Terminal"; count "file_1_file_2_2_2"; anchored "file_1_file_2_1_1";
dsecASM438219v1_2	GeneMark.hmm	exon	8022054	8022808	0	-	.	gene_id "file_1_file_2_6929_g"; transcript_id "file_1_file_2_6929_t"; evidence "file_1_file_2_1_1"; cds_type "file_1_file_2_Terminal"; count "file_1_file_2_2_2"; anchored "file_1_file_2_1_1";
dsecASM438219v1_2	GeneMark.hmm	CDS	8022896	8023490	.	-	0	gene_id "file_1_file_2_6929_g"; transcript_id "file_1_file_2_6929_t"; evidence "file_1_file_2_1_1"; cds_type "file_1_file_2_Initial"; count "file_1_file_2_1_2"; anchored "file_1_file_2_1_1";
dsecASM438219v1_2	GeneMark.hmm	exon	8022896	8023490	0	-	.	gene_id "file_1_file_2_6929_g"; transcript_id "file_1_file_2_6929_t"; evidence "file_1_file_2_1_1"; cds_type "file_1_file_2_Initial"; count "file_1_file_2_1_2"; anchored "file_1_file_2_1_1";
dsecASM438219v1_2	GeneMark.hmm	start_codon	8023488	8023490	.	-	0	gene_id "file_1_file_2_6929_g"; transcript_id "file_1_file_2_6929_t"; count "file_1_file_2_1_1";
dsecASM438219v1_1	AUGUSTUS	stop_codon	4253543	4253545	.	-	0	transcript_id "file_1_file_1_jg12644.t1"; gene_id "file_1_file_1_jg12644";
dsecASM438219v1_1	AUGUSTUS	CDS	4253543	4254324	1	-	2	transcript_id "file_1_file_1_jg12644.t1"; gene_id "file_1_file_1_jg12644";
dsecASM438219v1_1	AUGUSTUS	exon	4253543	4254324	.	-	.	transcript_id "file_1_file_1_jg12644.t1"; gene_id "file_1_file_1_jg12644";
dsecASM438219v1_1	AUGUSTUS	intron	4254325	4255065	.	-	.	transcript_id "file_1_file_1_jg12644.t1"; gene_id "file_1_file_1_jg12644";
dsecASM438219v1_1	AUGUSTUS	CDS	4255066	4255280	1	-	1	transcript_id "file_1_file_1_jg12644.t1"; gene_id "file_1_file_1_jg12644";
dsecASM438219v1_1	AUGUSTUS	exon	4255066	4255280	.	-	.	transcript_id "file_1_file_1_jg12644.t1"; gene_id "file_1_file_1_jg12644";
dsecASM438219v1_1	AUGUSTUS	intron	4255281	4255723	.	-	.	transcript_id "file_1_file_1_jg12644.t1"; gene_id "file_1_file_1_jg12644";
dsecASM438219v1_1	AUGUSTUS	transcript	4253543	4255983	.	-	.	transcript_id "file_1_file_1_jg12644.t1"; gene_id "file_1_file_1_jg12644"
dsecASM438219v1_1	AUGUSTUS	gene	4253543	4255983	.	-	.	jg12644
dsecASM438219v1_1	AUGUSTUS	CDS	4255724	4255983	1	-	0	transcript_id "file_1_file_1_jg12644.t1"; gene_id "file_1_file_1_jg12644";
dsecASM438219v1_1	AUGUSTUS	exon	4255724	4255983	.	-	.	transcript_id "file_1_file_1_jg12644.t1"; gene_id "file_1_file_1_jg12644";
dsecASM438219v1_1	AUGUSTUS	start_codon	4255981	4255983	.	-	0	transcript_id "file_1_file_1_jg12644.t1"; gene_id "file_1_file_1_jg12644";
dsecASM438219v1_246	AUGUSTUS	start_codon	8169	8171	.	+	0	transcript_id "file_1_file_1_jg15281.t1"; gene_id "file_1_file_1_jg15281";
dsecASM438219v1_246	AUGUSTUS	CDS	8169	8231	1	+	0	transcript_id "file_1_file_1_jg15281.t1"; gene_id "file_1_file_1_jg15281";
dsecASM438219v1_246	AUGUSTUS	exon	8169	8231	.	+	.	transcript_id "file_1_file_1_jg15281.t1"; gene_id "file_1_file_1_jg15281";
dsecASM438219v1_246	AUGUSTUS	intron	8232	9379	.	+	.	transcript_id "file_1_file_1_jg15281.t1"; gene_id "file_1_file_1_jg15281";
dsecASM438219v1_246	AUGUSTUS	CDS	9380	9635	0.97	+	0	transcript_id "file_1_file_1_jg15281.t1"; gene_id "file_1_file_1_jg15281";
dsecASM438219v1_246	AUGUSTUS	exon	9380	9635	.	+	.	transcript_id "file_1_file_1_jg15281.t1"; gene_id "file_1_file_1_jg15281";
dsecASM438219v1_246	AUGUSTUS	intron	9636	9872	.	+	.	transcript_id "file_1_file_1_jg15281.t1"; gene_id "file_1_file_1_jg15281";
dsecASM438219v1_246	AUGUSTUS	CDS	9873	10449	0.97	+	2	transcript_id "file_1_file_1_jg15281.t1"; gene_id "file_1_file_1_jg15281";
dsecASM438219v1_246	AUGUSTUS	exon	9873	10449	.	+	.	transcript_id "file_1_file_1_jg15281.t1"; gene_id "file_1_file_1_jg15281";
dsecASM438219v1_246	AUGUSTUS	intron	10450	10501	.	+	.	transcript_id "file_1_file_1_jg15281.t1"; gene_id "file_1_file_1_jg15281";
dsecASM438219v1_246	AUGUSTUS	transcript	8169	10700	.	+	.	transcript_id "file_1_file_1_jg15281.t1"; gene_id "file_1_file_1_jg15281"
dsecASM438219v1_246	AUGUSTUS	gene	8169	10700	.	+	.	jg15281
dsecASM438219v1_246	AUGUSTUS	CDS	10502	10700	1	+	1	transcript_id "file_1_file_1_jg15281.t1"; gene_id "file_1_file_1_jg15281";
dsecASM438219v1_246	AUGUSTUS	exon	10502	10700	.	+	.	transcript_id "file_1_file_1_jg15281.t1"; gene_id "file_1_file_1_jg15281";
dsecASM438219v1_246	AUGUSTUS	stop_codon	10698	10700	.	+	0	transcript_id "file_1_file_1_jg15281.t1"; gene_id "file_1_file_1_jg15281";
dsecASM438219v1_3	AUGUSTUS	start_codon	27577543	27577545	.	+	0	transcript_id "file_1_file_1_jg11931.t2"; gene_id "file_1_file_1_jg11931";
dsecASM438219v1_3	AUGUSTUS	CDS	27577543	27577659	1	+	0	transcript_id "file_1_file_1_jg11931.t2"; gene_id "file_1_file_1_jg11931";
dsecASM438219v1_3	AUGUSTUS	exon	27577543	27577659	.	+	.	transcript_id "file_1_file_1_jg11931.t2"; gene_id "file_1_file_1_jg11931";
dsecASM438219v1_3	AUGUSTUS	intron	27577660	27577964	.	+	.	transcript_id "file_1_file_1_jg11931.t2"; gene_id "file_1_file_1_jg11931";
dsecASM438219v1_3	AUGUSTUS	CDS	27577965	27578141	1	+	0	transcript_id "file_1_file_1_jg11931.t2"; gene_id "file_1_file_1_jg11931";
dsecASM438219v1_3	AUGUSTUS	exon	27577965	27578141	.	+	.	transcript_id "file_1_file_1_jg11931.t2"; gene_id "file_1_file_1_jg11931";
dsecASM438219v1_3	AUGUSTUS	intron	27578142	27578214	.	+	.	transcript_id "file_1_file_1_jg11931.t2"; gene_id "file_1_file_1_jg11931";
dsecASM438219v1_3	AUGUSTUS	CDS	27578215	27578343	1	+	0	transcript_id "file_1_file_1_jg11931.t2"; gene_id "file_1_file_1_jg11931";
dsecASM438219v1_3	AUGUSTUS	exon	27578215	27578343	.	+	.	transcript_id "file_1_file_1_jg11931.t2"; gene_id "file_1_file_1_jg11931";
dsecASM438219v1_3	AUGUSTUS	intron	27578344	27579110	.	+	.	transcript_id "file_1_file_1_jg11931.t2"; gene_id "file_1_file_1_jg11931";
dsecASM438219v1_3	AUGUSTUS	CDS	27579111	27579268	1	+	0	transcript_id "file_1_file_1_jg11931.t2"; gene_id "file_1_file_1_jg11931";
dsecASM438219v1_3	AUGUSTUS	exon	27579111	27579268	.	+	.	transcript_id "file_1_file_1_jg11931.t2"; gene_id "file_1_file_1_jg11931";
dsecASM438219v1_3	AUGUSTUS	intron	27579269	27580875	.	+	.	transcript_id "file_1_file_1_jg11931.t2"; gene_id "file_1_file_1_jg11931";
dsecASM438219v1_3	AUGUSTUS	CDS	27580876	27581002	1	+	1	transcript_id "file_1_file_1_jg11931.t2"; gene_id "file_1_file_1_jg11931";
dsecASM438219v1_3	AUGUSTUS	exon	27580876	27581002	.	+	.	transcript_id "file_1_file_1_jg11931.t2"; gene_id "file_1_file_1_jg11931";
dsecASM438219v1_3	AUGUSTUS	intron	27581003	27581088	.	+	.	transcript_id "file_1_file_1_jg11931.t2"; gene_id "file_1_file_1_jg11931";
dsecASM438219v1_3	AUGUSTUS	CDS	27581089	27582244	1	+	0	transcript_id "file_1_file_1_jg11931.t2"; gene_id "file_1_file_1_jg11931";
dsecASM438219v1_3	AUGUSTUS	exon	27581089	27582244	.	+	.	transcript_id "file_1_file_1_jg11931.t2"; gene_id "file_1_file_1_jg11931";
dsecASM438219v1_3	AUGUSTUS	intron	27582245	27582307	.	+	.	transcript_id "file_1_file_1_jg11931.t2"; gene_id "file_1_file_1_jg11931";
dsecASM438219v1_3	AUGUSTUS	CDS	27582308	27582525	1	+	2	transcript_id "file_1_file_1_jg11931.t2"; gene_id "file_1_file_1_jg11931";
dsecASM438219v1_3	AUGUSTUS	exon	27582308	27582525	.	+	.	transcript_id "file_1_file_1_jg11931.t2"; gene_id "file_1_file_1_jg11931";
dsecASM438219v1_3	AUGUSTUS	intron	27582526	27582900	.	+	.	transcript_id "file_1_file_1_jg11931.t2"; gene_id "file_1_file_1_jg11931";
dsecASM438219v1_3	AUGUSTUS	CDS	27582901	27583111	1	+	0	transcript_id "file_1_file_1_jg11931.t2"; gene_id "file_1_file_1_jg11931";
dsecASM438219v1_3	AUGUSTUS	exon	27582901	27583111	.	+	.	transcript_id "file_1_file_1_jg11931.t2"; gene_id "file_1_file_1_jg11931";
dsecASM438219v1_3	AUGUSTUS	intron	27583112	27583175	.	+	.	transcript_id "file_1_file_1_jg11931.t2"; gene_id "file_1_file_1_jg11931";
dsecASM438219v1_3	AUGUSTUS	CDS	27583176	27583347	1	+	2	transcript_id "file_1_file_1_jg11931.t2"; gene_id "file_1_file_1_jg11931";
dsecASM438219v1_3	AUGUSTUS	exon	27583176	27583347	.	+	.	transcript_id "file_1_file_1_jg11931.t2"; gene_id "file_1_file_1_jg11931";
dsecASM438219v1_3	AUGUSTUS	intron	27583348	27583407	.	+	.	transcript_id "file_1_file_1_jg11931.t2"; gene_id "file_1_file_1_jg11931";
dsecASM438219v1_3	AUGUSTUS	transcript	27577543	27583510	.	+	.	transcript_id "file_1_file_1_jg11931.t2"; gene_id "file_1_file_1_jg11931"
dsecASM438219v1_3	AUGUSTUS	gene	27577543	27583510	.	+	.	jg11931
dsecASM438219v1_3	AUGUSTUS	CDS	27583408	27583510	1	+	1	transcript_id "file_1_file_1_jg11931.t2"; gene_id "file_1_file_1_jg11931";
dsecASM438219v1_3	AUGUSTUS	exon	27583408	27583510	.	+	.	transcript_id "file_1_file_1_jg11931.t2"; gene_id "file_1_file_1_jg11931";
dsecASM438219v1_3	AUGUSTUS	stop_codon	27583508	27583510	.	+	0	transcript_id "file_1_file_1_jg11931.t2"; gene_id "file_1_file_1_jg11931";
dsecASM438219v1_2	AUGUSTUS	start_codon	15926759	15926761	.	+	0	transcript_id "file_1_file_1_jg7695.t1"; gene_id "file_1_file_1_jg7695";
dsecASM438219v1_2	AUGUSTUS	CDS	15926759	15926770	1	+	0	transcript_id "file_1_file_1_jg7695.t1"; gene_id "file_1_file_1_jg7695";
dsecASM438219v1_2	AUGUSTUS	exon	15926759	15926770	.	+	.	transcript_id "file_1_file_1_jg7695.t1"; gene_id "file_1_file_1_jg7695";
dsecASM438219v1_2	AUGUSTUS	intron	15926771	15926830	.	+	.	transcript_id "file_1_file_1_jg7695.t1"; gene_id "file_1_file_1_jg7695";
dsecASM438219v1_2	AUGUSTUS	transcript	15926759	15927175	.	+	.	transcript_id "file_1_file_1_jg7695.t1"; gene_id "file_1_file_1_jg7695"
dsecASM438219v1_2	AUGUSTUS	gene	15926759	15927175	.	+	.	jg7695
dsecASM438219v1_2	AUGUSTUS	CDS	15926831	15927175	1	+	0	transcript_id "file_1_file_1_jg7695.t1"; gene_id "file_1_file_1_jg7695";
dsecASM438219v1_2	AUGUSTUS	exon	15926831	15927175	.	+	.	transcript_id "file_1_file_1_jg7695.t1"; gene_id "file_1_file_1_jg7695";
dsecASM438219v1_2	AUGUSTUS	stop_codon	15927173	15927175	.	+	0	transcript_id "file_1_file_1_jg7695.t1"; gene_id "file_1_file_1_jg7695";
dsecASM438219v1_1	AUGUSTUS	start_codon	12372419	12372421	.	+	0	transcript_id "file_1_file_1_jg13850.t1"; gene_id "file_1_file_1_jg13850";
dsecASM438219v1_1	AUGUSTUS	CDS	12372419	12372586	0.62	+	0	transcript_id "file_1_file_1_jg13850.t1"; gene_id "file_1_file_1_jg13850";
dsecASM438219v1_1	AUGUSTUS	exon	12372419	12372586	.	+	.	transcript_id "file_1_file_1_jg13850.t1"; gene_id "file_1_file_1_jg13850";
dsecASM438219v1_1	AUGUSTUS	intron	12372587	12372640	.	+	.	transcript_id "file_1_file_1_jg13850.t1"; gene_id "file_1_file_1_jg13850";
dsecASM438219v1_1	AUGUSTUS	transcript	12372419	12372679	.	+	.	transcript_id "file_1_file_1_jg13850.t1"; gene_id "file_1_file_1_jg13850"
dsecASM438219v1_1	AUGUSTUS	gene	12372419	12372679	.	+	.	jg13850
dsecASM438219v1_1	AUGUSTUS	CDS	12372641	12372679	0.84	+	0	transcript_id "file_1_file_1_jg13850.t1"; gene_id "file_1_file_1_jg13850";
dsecASM438219v1_1	AUGUSTUS	exon	12372641	12372679	.	+	.	transcript_id "file_1_file_1_jg13850.t1"; gene_id "file_1_file_1_jg13850";
dsecASM438219v1_1	AUGUSTUS	stop_codon	12372677	12372679	.	+	0	transcript_id "file_1_file_1_jg13850.t1"; gene_id "file_1_file_1_jg13850";
dsecASM438219v1_0	AUGUSTUS	stop_codon	20855613	20855615	.	-	0	transcript_id "file_1_file_1_jg2831.t1"; gene_id "file_1_file_1_jg2831";
dsecASM438219v1_0	AUGUSTUS	CDS	20855613	20855746	1	-	2	transcript_id "file_1_file_1_jg2831.t1"; gene_id "file_1_file_1_jg2831";
dsecASM438219v1_0	AUGUSTUS	exon	20855613	20855746	.	-	.	transcript_id "file_1_file_1_jg2831.t1"; gene_id "file_1_file_1_jg2831";
dsecASM438219v1_0	AUGUSTUS	intron	20855747	20855805	.	-	.	transcript_id "file_1_file_1_jg2831.t1"; gene_id "file_1_file_1_jg2831";
dsecASM438219v1_0	AUGUSTUS	CDS	20855806	20855935	1	-	0	transcript_id "file_1_file_1_jg2831.t1"; gene_id "file_1_file_1_jg2831";
dsecASM438219v1_0	AUGUSTUS	exon	20855806	20855935	.	-	.	transcript_id "file_1_file_1_jg2831.t1"; gene_id "file_1_file_1_jg2831";
dsecASM438219v1_0	AUGUSTUS	intron	20855936	20856515	.	-	.	transcript_id "file_1_file_1_jg2831.t1"; gene_id "file_1_file_1_jg2831";
dsecASM438219v1_0	AUGUSTUS	CDS	20856516	20856639	1	-	1	transcript_id "file_1_file_1_jg2831.t1"; gene_id "file_1_file_1_jg2831";
dsecASM438219v1_0	AUGUSTUS	exon	20856516	20856639	.	-	.	transcript_id "file_1_file_1_jg2831.t1"; gene_id "file_1_file_1_jg2831";
dsecASM438219v1_0	AUGUSTUS	intron	20856640	20856702	.	-	.	transcript_id "file_1_file_1_jg2831.t1"; gene_id "file_1_file_1_jg2831";
dsecASM438219v1_0	AUGUSTUS	CDS	20856703	20857303	1	-	2	transcript_id "file_1_file_1_jg2831.t1"; gene_id "file_1_file_1_jg2831";
dsecASM438219v1_0	AUGUSTUS	exon	20856703	20857303	.	-	.	transcript_id "file_1_file_1_jg2831.t1"; gene_id "file_1_file_1_jg2831";
dsecASM438219v1_0	AUGUSTUS	intron	20857304	20857362	.	-	.	transcript_id "file_1_file_1_jg2831.t1"; gene_id "file_1_file_1_jg2831";
dsecASM438219v1_0	AUGUSTUS	CDS	20857363	20858718	1	-	2	transcript_id "file_1_file_1_jg2831.t1"; gene_id "file_1_file_1_jg2831";
dsecASM438219v1_0	AUGUSTUS	exon	20857363	20858718	.	-	.	transcript_id "file_1_file_1_jg2831.t1"; gene_id "file_1_file_1_jg2831";
dsecASM438219v1_0	AUGUSTUS	intron	20858719	20858775	.	-	.	transcript_id "file_1_file_1_jg2831.t1"; gene_id "file_1_file_1_jg2831";
dsecASM438219v1_0	AUGUSTUS	CDS	20858776	20858862	1	-	2	transcript_id "file_1_file_1_jg2831.t1"; gene_id "file_1_file_1_jg2831";
dsecASM438219v1_0	AUGUSTUS	exon	20858776	20858862	.	-	.	transcript_id "file_1_file_1_jg2831.t1"; gene_id "file_1_file_1_jg2831";
dsecASM438219v1_0	AUGUSTUS	intron	20858863	20858925	.	-	.	transcript_id "file_1_file_1_jg2831.t1"; gene_id "file_1_file_1_jg2831";
dsecASM438219v1_0	AUGUSTUS	transcript	20855613	20859004	.	-	.	transcript_id "file_1_file_1_jg2831.t1"; gene_id "file_1_file_1_jg2831"
dsecASM438219v1_0	AUGUSTUS	gene	20855613	20859004	.	-	.	jg2831
dsecASM438219v1_0	AUGUSTUS	CDS	20858926	20859004	1	-	0	transcript_id "file_1_file_1_jg2831.t1"; gene_id "file_1_file_1_jg2831";
dsecASM438219v1_0	AUGUSTUS	exon	20858926	20859004	.	-	.	transcript_id "file_1_file_1_jg2831.t1"; gene_id "file_1_file_1_jg2831";
dsecASM438219v1_0	AUGUSTUS	start_codon	20859002	20859004	.	-	0	transcript_id "file_1_file_1_jg2831.t1"; gene_id "file_1_file_1_jg2831";
dsecASM438219v1_1	AUGUSTUS	stop_codon	15839916	15839918	.	-	0	transcript_id "file_1_file_1_jg14357.t1"; gene_id "file_1_file_1_jg14357";
dsecASM438219v1_1	AUGUSTUS	CDS	15839916	15839972	1	-	0	transcript_id "file_1_file_1_jg14357.t1"; gene_id "file_1_file_1_jg14357";
dsecASM438219v1_1	AUGUSTUS	exon	15839916	15839972	.	-	.	transcript_id "file_1_file_1_jg14357.t1"; gene_id "file_1_file_1_jg14357";
dsecASM438219v1_1	AUGUSTUS	intron	15839973	15840026	.	-	.	transcript_id "file_1_file_1_jg14357.t1"; gene_id "file_1_file_1_jg14357";
dsecASM438219v1_1	AUGUSTUS	CDS	15840027	15840179	1	-	0	transcript_id "file_1_file_1_jg14357.t1"; gene_id "file_1_file_1_jg14357";
dsecASM438219v1_1	AUGUSTUS	exon	15840027	15840179	.	-	.	transcript_id "file_1_file_1_jg14357.t1"; gene_id "file_1_file_1_jg14357";
dsecASM438219v1_1	AUGUSTUS	intron	15840180	15840412	.	-	.	transcript_id "file_1_file_1_jg14357.t1"; gene_id "file_1_file_1_jg14357";
dsecASM438219v1_1	AUGUSTUS	CDS	15840413	15840514	1	-	0	transcript_id "file_1_file_1_jg14357.t1"; gene_id "file_1_file_1_jg14357";
dsecASM438219v1_1	AUGUSTUS	exon	15840413	15840514	.	-	.	transcript_id "file_1_file_1_jg14357.t1"; gene_id "file_1_file_1_jg14357";
dsecASM438219v1_1	AUGUSTUS	intron	15840515	15840581	.	-	.	transcript_id "file_1_file_1_jg14357.t1"; gene_id "file_1_file_1_jg14357";
dsecASM438219v1_1	AUGUSTUS	CDS	15840582	15840797	0.99	-	0	transcript_id "file_1_file_1_jg14357.t1"; gene_id "file_1_file_1_jg14357";
dsecASM438219v1_1	AUGUSTUS	exon	15840582	15840797	.	-	.	transcript_id "file_1_file_1_jg14357.t1"; gene_id "file_1_file_1_jg14357";
dsecASM438219v1_1	AUGUSTUS	intron	15840798	15840861	.	-	.	transcript_id "file_1_file_1_jg14357.t1"; gene_id "file_1_file_1_jg14357";
dsecASM438219v1_1	AUGUSTUS	CDS	15840862	15841292	1	-	2	transcript_id "file_1_file_1_jg14357.t1"; gene_id "file_1_file_1_jg14357";
dsecASM438219v1_1	AUGUSTUS	exon	15840862	15841292	.	-	.	transcript_id "file_1_file_1_jg14357.t1"; gene_id "file_1_file_1_jg14357";
dsecASM438219v1_1	AUGUSTUS	intron	15841293	15841419	.	-	.	transcript_id "file_1_file_1_jg14357.t1"; gene_id "file_1_file_1_jg14357";
dsecASM438219v1_1	AUGUSTUS	transcript	15839916	15841720	.	-	.	transcript_id "file_1_file_1_jg14357.t1"; gene_id "file_1_file_1_jg14357"
dsecASM438219v1_1	AUGUSTUS	gene	15839916	15841720	.	-	.	jg14357
dsecASM438219v1_1	AUGUSTUS	CDS	15841420	15841720	1	-	0	transcript_id "file_1_file_1_jg14357.t1"; gene_id "file_1_file_1_jg14357";
dsecASM438219v1_1	AUGUSTUS	exon	15841420	15841720	.	-	.	transcript_id "file_1_file_1_jg14357.t1"; gene_id "file_1_file_1_jg14357";
dsecASM438219v1_1	AUGUSTUS	start_codon	15841718	15841720	.	-	0	transcript_id "file_1_file_1_jg14357.t1"; gene_id "file_1_file_1_jg14357";
dsecASM438219v1_2	AUGUSTUS	stop_codon	653944	653946	.	-	0	transcript_id "file_1_file_1_jg5791.t1"; gene_id "file_1_file_1_jg5791";
dsecASM438219v1_2	AUGUSTUS	CDS	653944	654369	1	-	0	transcript_id "file_1_file_1_jg5791.t1"; gene_id "file_1_file_1_jg5791";
dsecASM438219v1_2	AUGUSTUS	exon	653944	654369	.	-	.	transcript_id "file_1_file_1_jg5791.t1"; gene_id "file_1_file_1_jg5791";
dsecASM438219v1_2	AUGUSTUS	intron	654370	654440	.	-	.	transcript_id "file_1_file_1_jg5791.t1"; gene_id "file_1_file_1_jg5791";
dsecASM438219v1_2	AUGUSTUS	CDS	654441	654918	1	-	1	transcript_id "file_1_file_1_jg5791.t1"; gene_id "file_1_file_1_jg5791";
dsecASM438219v1_2	AUGUSTUS	exon	654441	654918	.	-	.	transcript_id "file_1_file_1_jg5791.t1"; gene_id "file_1_file_1_jg5791";
dsecASM438219v1_2	AUGUSTUS	intron	654919	654979	.	-	.	transcript_id "file_1_file_1_jg5791.t1"; gene_id "file_1_file_1_jg5791";
dsecASM438219v1_2	AUGUSTUS	transcript	653944	655404	.	-	.	transcript_id "file_1_file_1_jg5791.t1"; gene_id "file_1_file_1_jg5791"
dsecASM438219v1_2	AUGUSTUS	gene	653944	655404	.	-	.	jg5791
dsecASM438219v1_2	AUGUSTUS	CDS	654980	655404	1	-	0	transcript_id "file_1_file_1_jg5791.t1"; gene_id "file_1_file_1_jg5791";
dsecASM438219v1_2	AUGUSTUS	exon	654980	655404	.	-	.	transcript_id "file_1_file_1_jg5791.t1"; gene_id "file_1_file_1_jg5791";
dsecASM438219v1_2	AUGUSTUS	start_codon	655402	655404	.	-	0	transcript_id "file_1_file_1_jg5791.t1"; gene_id "file_1_file_1_jg5791";
dsecASM438219v1_0	AUGUSTUS	stop_codon	23757479	23757481	.	-	0	transcript_id "file_1_file_1_jg2999.t1"; gene_id "file_1_file_1_jg2999";
dsecASM438219v1_0	AUGUSTUS	CDS	23757479	23757494	0.99	-	1	transcript_id "file_1_file_1_jg2999.t1"; gene_id "file_1_file_1_jg2999";
dsecASM438219v1_0	AUGUSTUS	exon	23757479	23757494	.	-	.	transcript_id "file_1_file_1_jg2999.t1"; gene_id "file_1_file_1_jg2999";
dsecASM438219v1_0	AUGUSTUS	intron	23757495	23757555	.	-	.	transcript_id "file_1_file_1_jg2999.t1"; gene_id "file_1_file_1_jg2999";
dsecASM438219v1_0	AUGUSTUS	CDS	23757556	23757575	0.99	-	0	transcript_id "file_1_file_1_jg2999.t1"; gene_id "file_1_file_1_jg2999";
dsecASM438219v1_0	AUGUSTUS	exon	23757556	23757575	.	-	.	transcript_id "file_1_file_1_jg2999.t1"; gene_id "file_1_file_1_jg2999";
dsecASM438219v1_0	AUGUSTUS	intron	23757576	23759623	.	-	.	transcript_id "file_1_file_1_jg2999.t1"; gene_id "file_1_file_1_jg2999";
dsecASM438219v1_0	AUGUSTUS	CDS	23759624	23759697	1	-	2	transcript_id "file_1_file_1_jg2999.t1"; gene_id "file_1_file_1_jg2999";
dsecASM438219v1_0	AUGUSTUS	exon	23759624	23759697	.	-	.	transcript_id "file_1_file_1_jg2999.t1"; gene_id "file_1_file_1_jg2999";
dsecASM438219v1_0	AUGUSTUS	intron	23759698	23759763	.	-	.	transcript_id "file_1_file_1_jg2999.t1"; gene_id "file_1_file_1_jg2999";
dsecASM438219v1_0	AUGUSTUS	CDS	23759764	23759868	1	-	2	transcript_id "file_1_file_1_jg2999.t1"; gene_id "file_1_file_1_jg2999";
dsecASM438219v1_0	AUGUSTUS	exon	23759764	23759868	.	-	.	transcript_id "file_1_file_1_jg2999.t1"; gene_id "file_1_file_1_jg2999";
dsecASM438219v1_0	AUGUSTUS	intron	23759869	23759929	.	-	.	transcript_id "file_1_file_1_jg2999.t1"; gene_id "file_1_file_1_jg2999";
dsecASM438219v1_0	AUGUSTUS	CDS	23759930	23760056	1	-	0	transcript_id "file_1_file_1_jg2999.t1"; gene_id "file_1_file_1_jg2999";
dsecASM438219v1_0	AUGUSTUS	exon	23759930	23760056	.	-	.	transcript_id "file_1_file_1_jg2999.t1"; gene_id "file_1_file_1_jg2999";
dsecASM438219v1_0	AUGUSTUS	intron	23760057	23760108	.	-	.	transcript_id "file_1_file_1_jg2999.t1"; gene_id "file_1_file_1_jg2999";
dsecASM438219v1_0	AUGUSTUS	CDS	23760109	23760348	1	-	0	transcript_id "file_1_file_1_jg2999.t1"; gene_id "file_1_file_1_jg2999";
dsecASM438219v1_0	AUGUSTUS	exon	23760109	23760348	.	-	.	transcript_id "file_1_file_1_jg2999.t1"; gene_id "file_1_file_1_jg2999";
dsecASM438219v1_0	AUGUSTUS	intron	23760349	23760417	.	-	.	transcript_id "file_1_file_1_jg2999.t1"; gene_id "file_1_file_1_jg2999";
dsecASM438219v1_0	AUGUSTUS	CDS	23760418	23760604	1	-	1	transcript_id "file_1_file_1_jg2999.t1"; gene_id "file_1_file_1_jg2999";
dsecASM438219v1_0	AUGUSTUS	exon	23760418	23760604	.	-	.	transcript_id "file_1_file_1_jg2999.t1"; gene_id "file_1_file_1_jg2999";
dsecASM438219v1_0	AUGUSTUS	intron	23760605	23760652	.	-	.	transcript_id "file_1_file_1_jg2999.t1"; gene_id "file_1_file_1_jg2999";
dsecASM438219v1_0	AUGUSTUS	CDS	23760653	23761054	0.81	-	1	transcript_id "file_1_file_1_jg2999.t1"; gene_id "file_1_file_1_jg2999";
dsecASM438219v1_0	AUGUSTUS	exon	23760653	23761054	.	-	.	transcript_id "file_1_file_1_jg2999.t1"; gene_id "file_1_file_1_jg2999";
dsecASM438219v1_0	AUGUSTUS	intron	23761055	23761115	.	-	.	transcript_id "file_1_file_1_jg2999.t1"; gene_id "file_1_file_1_jg2999";
dsecASM438219v1_0	AUGUSTUS	CDS	23761116	23761184	1	-	1	transcript_id "file_1_file_1_jg2999.t1"; gene_id "file_1_file_1_jg2999";
dsecASM438219v1_0	AUGUSTUS	exon	23761116	23761184	.	-	.	transcript_id "file_1_file_1_jg2999.t1"; gene_id "file_1_file_1_jg2999";
dsecASM438219v1_0	AUGUSTUS	intron	23761185	23776166	.	-	.	transcript_id "file_1_file_1_jg2999.t1"; gene_id "file_1_file_1_jg2999";
dsecASM438219v1_0	AUGUSTUS	CDS	23776167	23776494	0.66	-	2	transcript_id "file_1_file_1_jg2999.t1"; gene_id "file_1_file_1_jg2999";
dsecASM438219v1_0	AUGUSTUS	exon	23776167	23776494	.	-	.	transcript_id "file_1_file_1_jg2999.t1"; gene_id "file_1_file_1_jg2999";
dsecASM438219v1_0	AUGUSTUS	intron	23776495	23777956	.	-	.	transcript_id "file_1_file_1_jg2999.t1"; gene_id "file_1_file_1_jg2999";
dsecASM438219v1_0	AUGUSTUS	CDS	23777957	23778310	0.72	-	2	transcript_id "file_1_file_1_jg2999.t1"; gene_id "file_1_file_1_jg2999";
dsecASM438219v1_0	AUGUSTUS	exon	23777957	23778310	.	-	.	transcript_id "file_1_file_1_jg2999.t1"; gene_id "file_1_file_1_jg2999";
dsecASM438219v1_0	AUGUSTUS	intron	23778311	23778362	.	-	.	transcript_id "file_1_file_1_jg2999.t1"; gene_id "file_1_file_1_jg2999";
dsecASM438219v1_0	AUGUSTUS	CDS	23778363	23778480	1	-	0	transcript_id "file_1_file_1_jg2999.t1"; gene_id "file_1_file_1_jg2999";
dsecASM438219v1_0	AUGUSTUS	exon	23778363	23778480	.	-	.	transcript_id "file_1_file_1_jg2999.t1"; gene_id "file_1_file_1_jg2999";
dsecASM438219v1_0	AUGUSTUS	intron	23778481	23778530	.	-	.	transcript_id "file_1_file_1_jg2999.t1"; gene_id "file_1_file_1_jg2999";
dsecASM438219v1_0	AUGUSTUS	CDS	23778531	23778701	1	-	0	transcript_id "file_1_file_1_jg2999.t1"; gene_id "file_1_file_1_jg2999";
dsecASM438219v1_0	AUGUSTUS	exon	23778531	23778701	.	-	.	transcript_id "file_1_file_1_jg2999.t1"; gene_id "file_1_file_1_jg2999";
dsecASM438219v1_0	AUGUSTUS	intron	23778702	23778753	.	-	.	transcript_id "file_1_file_1_jg2999.t1"; gene_id "file_1_file_1_jg2999";
dsecASM438219v1_0	AUGUSTUS	CDS	23778754	23778879	1	-	0	transcript_id "file_1_file_1_jg2999.t1"; gene_id "file_1_file_1_jg2999";
dsecASM438219v1_0	AUGUSTUS	exon	23778754	23778879	.	-	.	transcript_id "file_1_file_1_jg2999.t1"; gene_id "file_1_file_1_jg2999";
dsecASM438219v1_0	AUGUSTUS	intron	23778880	23778935	.	-	.	transcript_id "file_1_file_1_jg2999.t1"; gene_id "file_1_file_1_jg2999";
dsecASM438219v1_0	AUGUSTUS	transcript	23757479	23778965	.	-	.	transcript_id "file_1_file_1_jg2999.t1"; gene_id "file_1_file_1_jg2999"
dsecASM438219v1_0	AUGUSTUS	CDS	23778936	23778965	1	-	0	transcript_id "file_1_file_1_jg2999.t1"; gene_id "file_1_file_1_jg2999";
dsecASM438219v1_0	AUGUSTUS	exon	23778936	23778965	.	-	.	transcript_id "file_1_file_1_jg2999.t1"; gene_id "file_1_file_1_jg2999";
dsecASM438219v1_0	AUGUSTUS	start_codon	23778963	23778965	.	-	0	transcript_id "file_1_file_1_jg2999.t1"; gene_id "file_1_file_1_jg2999";
dsecASM438219v1_2	AUGUSTUS	start_codon	18573293	18573295	.	+	0	transcript_id "file_1_file_1_jg8021.t1"; gene_id "file_1_file_1_jg8021";
dsecASM438219v1_2	AUGUSTUS	CDS	18573293	18573308	1	+	0	transcript_id "file_1_file_1_jg8021.t1"; gene_id "file_1_file_1_jg8021";
dsecASM438219v1_2	AUGUSTUS	exon	18573293	18573308	.	+	.	transcript_id "file_1_file_1_jg8021.t1"; gene_id "file_1_file_1_jg8021";
dsecASM438219v1_2	AUGUSTUS	intron	18573309	18573867	.	+	.	transcript_id "file_1_file_1_jg8021.t1"; gene_id "file_1_file_1_jg8021";
dsecASM438219v1_2	AUGUSTUS	CDS	18573868	18574136	1	+	2	transcript_id "file_1_file_1_jg8021.t1"; gene_id "file_1_file_1_jg8021";
dsecASM438219v1_2	AUGUSTUS	exon	18573868	18574136	.	+	.	transcript_id "file_1_file_1_jg8021.t1"; gene_id "file_1_file_1_jg8021";
dsecASM438219v1_2	AUGUSTUS	intron	18574137	18574390	.	+	.	transcript_id "file_1_file_1_jg8021.t1"; gene_id "file_1_file_1_jg8021";
dsecASM438219v1_2	AUGUSTUS	CDS	18574391	18574929	1	+	0	transcript_id "file_1_file_1_jg8021.t1"; gene_id "file_1_file_1_jg8021";
dsecASM438219v1_2	AUGUSTUS	exon	18574391	18574929	.	+	.	transcript_id "file_1_file_1_jg8021.t1"; gene_id "file_1_file_1_jg8021";
dsecASM438219v1_2	AUGUSTUS	intron	18574930	18574995	.	+	.	transcript_id "file_1_file_1_jg8021.t1"; gene_id "file_1_file_1_jg8021";
dsecASM438219v1_2	AUGUSTUS	transcript	18573293	18575155	.	+	.	transcript_id "file_1_file_1_jg8021.t1"; gene_id "file_1_file_1_jg8021"
dsecASM438219v1_2	AUGUSTUS	gene	18573293	18575155	.	+	.	jg8021
dsecASM438219v1_2	AUGUSTUS	CDS	18574996	18575155	1	+	1	transcript_id "file_1_file_1_jg8021.t1"; gene_id "file_1_file_1_jg8021";
dsecASM438219v1_2	AUGUSTUS	exon	18574996	18575155	.	+	.	transcript_id "file_1_file_1_jg8021.t1"; gene_id "file_1_file_1_jg8021";
dsecASM438219v1_2	AUGUSTUS	stop_codon	18575153	18575155	.	+	0	transcript_id "file_1_file_1_jg8021.t1"; gene_id "file_1_file_1_jg8021";
dsecASM438219v1_1	AUGUSTUS	stop_codon	6706305	6706307	.	-	0	transcript_id "file_1_file_1_jg13031.t1"; gene_id "file_1_file_1_jg13031";
dsecASM438219v1_1	AUGUSTUS	CDS	6706305	6706601	0.87	-	0	transcript_id "file_1_file_1_jg13031.t1"; gene_id "file_1_file_1_jg13031";
dsecASM438219v1_1	AUGUSTUS	exon	6706305	6706601	.	-	.	transcript_id "file_1_file_1_jg13031.t1"; gene_id "file_1_file_1_jg13031";
dsecASM438219v1_1	AUGUSTUS	transcript	6706305	6706601	.	-	.	transcript_id "file_1_file_1_jg13031.t1"; gene_id "file_1_file_1_jg13031"
dsecASM438219v1_1	AUGUSTUS	gene	6706305	6706601	.	-	.	jg13031
dsecASM438219v1_1	AUGUSTUS	start_codon	6706599	6706601	.	-	0	transcript_id "file_1_file_1_jg13031.t1"; gene_id "file_1_file_1_jg13031";
dsecASM438219v1_71	AUGUSTUS	stop_codon	20194	20196	.	-	0	transcript_id "file_1_file_1_jg15458.t1"; gene_id "file_1_file_1_jg15458";
dsecASM438219v1_71	AUGUSTUS	CDS	20194	20568	1	-	0	transcript_id "file_1_file_1_jg15458.t1"; gene_id "file_1_file_1_jg15458";
dsecASM438219v1_71	AUGUSTUS	exon	20194	20568	.	-	.	transcript_id "file_1_file_1_jg15458.t1"; gene_id "file_1_file_1_jg15458";
dsecASM438219v1_71	AUGUSTUS	transcript	20194	20568	.	-	.	transcript_id "file_1_file_1_jg15458.t1"; gene_id "file_1_file_1_jg15458"
dsecASM438219v1_71	AUGUSTUS	gene	20194	20568	.	-	.	jg15458
dsecASM438219v1_71	AUGUSTUS	start_codon	20566	20568	.	-	0	transcript_id "file_1_file_1_jg15458.t1"; gene_id "file_1_file_1_jg15458";
dsecASM438219v1_5	AUGUSTUS	start_codon	14671435	14671437	.	+	0	transcript_id "file_1_file_1_jg4686.t1"; gene_id "file_1_file_1_jg4686";
dsecASM438219v1_5	AUGUSTUS	CDS	14671435	14673960	1	+	0	transcript_id "file_1_file_1_jg4686.t1"; gene_id "file_1_file_1_jg4686";
dsecASM438219v1_5	AUGUSTUS	exon	14671435	14673960	.	+	.	transcript_id "file_1_file_1_jg4686.t1"; gene_id "file_1_file_1_jg4686";
dsecASM438219v1_5	AUGUSTUS	transcript	14671435	14673960	.	+	.	transcript_id "file_1_file_1_jg4686.t1"; gene_id "file_1_file_1_jg4686"
dsecASM438219v1_5	AUGUSTUS	gene	14671435	14673960	.	+	.	jg4686
dsecASM438219v1_5	AUGUSTUS	stop_codon	14673958	14673960	.	+	0	transcript_id "file_1_file_1_jg4686.t1"; gene_id "file_1_file_1_jg4686";
dsecASM438219v1_1	AUGUSTUS	stop_codon	12498127	12498129	.	-	0	transcript_id "file_1_file_1_jg13872.t1"; gene_id "file_1_file_1_jg13872";
dsecASM438219v1_1	AUGUSTUS	CDS	12498127	12498293	1	-	2	transcript_id "file_1_file_1_jg13872.t1"; gene_id "file_1_file_1_jg13872";
dsecASM438219v1_1	AUGUSTUS	exon	12498127	12498293	.	-	.	transcript_id "file_1_file_1_jg13872.t1"; gene_id "file_1_file_1_jg13872";
dsecASM438219v1_1	AUGUSTUS	intron	12498294	12498350	.	-	.	transcript_id "file_1_file_1_jg13872.t1"; gene_id "file_1_file_1_jg13872";
dsecASM438219v1_1	AUGUSTUS	CDS	12498351	12498645	1	-	0	transcript_id "file_1_file_1_jg13872.t1"; gene_id "file_1_file_1_jg13872";
dsecASM438219v1_1	AUGUSTUS	exon	12498351	12498645	.	-	.	transcript_id "file_1_file_1_jg13872.t1"; gene_id "file_1_file_1_jg13872";
dsecASM438219v1_1	AUGUSTUS	intron	12498646	12498702	.	-	.	transcript_id "file_1_file_1_jg13872.t1"; gene_id "file_1_file_1_jg13872";
dsecASM438219v1_1	AUGUSTUS	CDS	12498703	12499902	1	-	0	transcript_id "file_1_file_1_jg13872.t1"; gene_id "file_1_file_1_jg13872";
dsecASM438219v1_1	AUGUSTUS	exon	12498703	12499902	.	-	.	transcript_id "file_1_file_1_jg13872.t1"; gene_id "file_1_file_1_jg13872";
dsecASM438219v1_1	AUGUSTUS	intron	12499903	12499955	.	-	.	transcript_id "file_1_file_1_jg13872.t1"; gene_id "file_1_file_1_jg13872";
dsecASM438219v1_1	AUGUSTUS	transcript	12498127	12500126	.	-	.	transcript_id "file_1_file_1_jg13872.t1"; gene_id "file_1_file_1_jg13872"
dsecASM438219v1_1	AUGUSTUS	gene	12498127	12500126	.	-	.	jg13872
dsecASM438219v1_1	AUGUSTUS	CDS	12499956	12500126	1	-	0	transcript_id "file_1_file_1_jg13872.t1"; gene_id "file_1_file_1_jg13872";
dsecASM438219v1_1	AUGUSTUS	exon	12499956	12500126	.	-	.	transcript_id "file_1_file_1_jg13872.t1"; gene_id "file_1_file_1_jg13872";
dsecASM438219v1_1	AUGUSTUS	start_codon	12500124	12500126	.	-	0	transcript_id "file_1_file_1_jg13872.t1"; gene_id "file_1_file_1_jg13872";
dsecASM438219v1_2	AUGUSTUS	stop_codon	14166539	14166541	.	-	0	transcript_id "file_1_file_1_jg7469.t1"; gene_id "file_1_file_1_jg7469";
dsecASM438219v1_2	AUGUSTUS	CDS	14166539	14166712	1	-	0	transcript_id "file_1_file_1_jg7469.t1"; gene_id "file_1_file_1_jg7469";
dsecASM438219v1_2	AUGUSTUS	exon	14166539	14166712	.	-	.	transcript_id "file_1_file_1_jg7469.t1"; gene_id "file_1_file_1_jg7469";
dsecASM438219v1_2	AUGUSTUS	intron	14166713	14166783	.	-	.	transcript_id "file_1_file_1_jg7469.t1"; gene_id "file_1_file_1_jg7469";
dsecASM438219v1_2	AUGUSTUS	CDS	14166784	14167352	1	-	2	transcript_id "file_1_file_1_jg7469.t1"; gene_id "file_1_file_1_jg7469";
dsecASM438219v1_2	AUGUSTUS	exon	14166784	14167352	.	-	.	transcript_id "file_1_file_1_jg7469.t1"; gene_id "file_1_file_1_jg7469";
dsecASM438219v1_2	AUGUSTUS	intron	14167353	14167948	.	-	.	transcript_id "file_1_file_1_jg7469.t1"; gene_id "file_1_file_1_jg7469";
dsecASM438219v1_2	AUGUSTUS	transcript	14166539	14168330	.	-	.	transcript_id "file_1_file_1_jg7469.t1"; gene_id "file_1_file_1_jg7469"
dsecASM438219v1_2	AUGUSTUS	gene	14166539	14168330	.	-	.	jg7469
dsecASM438219v1_2	AUGUSTUS	CDS	14167949	14168330	1	-	0	transcript_id "file_1_file_1_jg7469.t1"; gene_id "file_1_file_1_jg7469";
dsecASM438219v1_2	AUGUSTUS	exon	14167949	14168330	.	-	.	transcript_id "file_1_file_1_jg7469.t1"; gene_id "file_1_file_1_jg7469";
dsecASM438219v1_2	AUGUSTUS	start_codon	14168328	14168330	.	-	0	transcript_id "file_1_file_1_jg7469.t1"; gene_id "file_1_file_1_jg7469";
dsecASM438219v1_3	AUGUSTUS	start_codon	20070519	20070521	.	+	0	transcript_id "file_1_file_1_jg10889.t1"; gene_id "file_1_file_1_jg10889";
dsecASM438219v1_3	AUGUSTUS	CDS	20070519	20070608	1	+	0	transcript_id "file_1_file_1_jg10889.t1"; gene_id "file_1_file_1_jg10889";
dsecASM438219v1_3	AUGUSTUS	exon	20070519	20070608	.	+	.	transcript_id "file_1_file_1_jg10889.t1"; gene_id "file_1_file_1_jg10889";
dsecASM438219v1_3	AUGUSTUS	intron	20070609	20070661	.	+	.	transcript_id "file_1_file_1_jg10889.t1"; gene_id "file_1_file_1_jg10889";
dsecASM438219v1_3	AUGUSTUS	CDS	20070662	20071196	1	+	0	transcript_id "file_1_file_1_jg10889.t1"; gene_id "file_1_file_1_jg10889";
dsecASM438219v1_3	AUGUSTUS	exon	20070662	20071196	.	+	.	transcript_id "file_1_file_1_jg10889.t1"; gene_id "file_1_file_1_jg10889";
dsecASM438219v1_3	AUGUSTUS	intron	20071197	20071259	.	+	.	transcript_id "file_1_file_1_jg10889.t1"; gene_id "file_1_file_1_jg10889";
dsecASM438219v1_3	AUGUSTUS	transcript	20070519	20071597	.	+	.	transcript_id "file_1_file_1_jg10889.t1"; gene_id "file_1_file_1_jg10889"
dsecASM438219v1_3	AUGUSTUS	gene	20070519	20071597	.	+	.	jg10889
dsecASM438219v1_3	AUGUSTUS	CDS	20071260	20071597	1	+	2	transcript_id "file_1_file_1_jg10889.t1"; gene_id "file_1_file_1_jg10889";
dsecASM438219v1_3	AUGUSTUS	exon	20071260	20071597	.	+	.	transcript_id "file_1_file_1_jg10889.t1"; gene_id "file_1_file_1_jg10889";
dsecASM438219v1_3	AUGUSTUS	stop_codon	20071595	20071597	.	+	0	transcript_id "file_1_file_1_jg10889.t1"; gene_id "file_1_file_1_jg10889";
dsecASM438219v1_2	AUGUSTUS	stop_codon	874429	874431	.	-	0	transcript_id "file_1_file_1_jg5816.t1"; gene_id "file_1_file_1_jg5816";
dsecASM438219v1_2	AUGUSTUS	CDS	874429	874884	1	-	0	transcript_id "file_1_file_1_jg5816.t1"; gene_id "file_1_file_1_jg5816";
dsecASM438219v1_2	AUGUSTUS	exon	874429	874884	.	-	.	transcript_id "file_1_file_1_jg5816.t1"; gene_id "file_1_file_1_jg5816";
dsecASM438219v1_2	AUGUSTUS	transcript	874429	874884	.	-	.	transcript_id "file_1_file_1_jg5816.t1"; gene_id "file_1_file_1_jg5816"
dsecASM438219v1_2	AUGUSTUS	gene	874429	874884	.	-	.	jg5816
dsecASM438219v1_2	AUGUSTUS	start_codon	874882	874884	.	-	0	transcript_id "file_1_file_1_jg5816.t1"; gene_id "file_1_file_1_jg5816";
dsecASM438219v1_2	AUGUSTUS	stop_codon	11526528	11526530	.	-	0	transcript_id "file_1_file_1_jg7192.t2"; gene_id "file_1_file_1_jg7192";
dsecASM438219v1_2	AUGUSTUS	CDS	11526528	11526786	1	-	1	transcript_id "file_1_file_1_jg7192.t2"; gene_id "file_1_file_1_jg7192";
dsecASM438219v1_2	AUGUSTUS	exon	11526528	11526786	.	-	.	transcript_id "file_1_file_1_jg7192.t2"; gene_id "file_1_file_1_jg7192";
dsecASM438219v1_2	AUGUSTUS	intron	11526787	11526845	.	-	.	transcript_id "file_1_file_1_jg7192.t2"; gene_id "file_1_file_1_jg7192";
dsecASM438219v1_2	AUGUSTUS	CDS	11526846	11527039	1	-	0	transcript_id "file_1_file_1_jg7192.t2"; gene_id "file_1_file_1_jg7192";
dsecASM438219v1_2	AUGUSTUS	exon	11526846	11527039	.	-	.	transcript_id "file_1_file_1_jg7192.t2"; gene_id "file_1_file_1_jg7192";
dsecASM438219v1_2	AUGUSTUS	intron	11527040	11527678	.	-	.	transcript_id "file_1_file_1_jg7192.t2"; gene_id "file_1_file_1_jg7192";
dsecASM438219v1_2	AUGUSTUS	transcript	11526528	11527873	.	-	.	transcript_id "file_1_file_1_jg7192.t2"; gene_id "file_1_file_1_jg7192"
dsecASM438219v1_2	AUGUSTUS	CDS	11527679	11527873	1	-	0	transcript_id "file_1_file_1_jg7192.t2"; gene_id "file_1_file_1_jg7192";
dsecASM438219v1_2	AUGUSTUS	exon	11527679	11527873	.	-	.	transcript_id "file_1_file_1_jg7192.t2"; gene_id "file_1_file_1_jg7192";
dsecASM438219v1_2	AUGUSTUS	start_codon	11527871	11527873	.	-	0	transcript_id "file_1_file_1_jg7192.t2"; gene_id "file_1_file_1_jg7192";
dsecASM438219v1_2	GeneMark.hmm	start_codon	18381299	18381301	.	+	0	gene_id "file_1_file_2_8235_g"; transcript_id "file_1_file_2_8235_t"; count "file_1_file_2_1_1";
dsecASM438219v1_2	GeneMark.hmm	CDS	18381299	18381364	.	+	0	gene_id "file_1_file_2_8235_g"; transcript_id "file_1_file_2_8235_t"; evidence "file_1_file_2_1_1"; cds_type "file_1_file_2_Initial"; count "file_1_file_2_1_3"; anchored "file_1_file_2_1_1";
dsecASM438219v1_2	GeneMark.hmm	exon	18381299	18381364	0	+	.	gene_id "file_1_file_2_8235_g"; transcript_id "file_1_file_2_8235_t"; evidence "file_1_file_2_1_1"; cds_type "file_1_file_2_Initial"; count "file_1_file_2_1_3"; anchored "file_1_file_2_1_1";
dsecASM438219v1_2	GeneMark.hmm	CDS	18381419	18381551	.	+	0	gene_id "file_1_file_2_8235_g"; transcript_id "file_1_file_2_8235_t"; evidence "file_1_file_2_1_1"; cds_type "file_1_file_2_Internal"; count "file_1_file_2_2_3"; anchored "file_1_file_2_1_1";
dsecASM438219v1_2	GeneMark.hmm	exon	18381419	18381551	0	+	.	gene_id "file_1_file_2_8235_g"; transcript_id "file_1_file_2_8235_t"; evidence "file_1_file_2_1_1"; cds_type "file_1_file_2_Internal"; count "file_1_file_2_2_3"; anchored "file_1_file_2_1_1";
dsecASM438219v1_2	GeneMark.hmm	CDS	18381605	18381843	.	+	2	gene_id "file_1_file_2_8235_g"; transcript_id "file_1_file_2_8235_t"; evidence "file_1_file_2_1_1"; cds_type "file_1_file_2_Terminal"; count "file_1_file_2_3_3"; anchored "file_1_file_2_1_1";
dsecASM438219v1_2	GeneMark.hmm	exon	18381605	18381843	0	+	.	gene_id "file_1_file_2_8235_g"; transcript_id "file_1_file_2_8235_t"; evidence "file_1_file_2_1_1"; cds_type "file_1_file_2_Terminal"; count "file_1_file_2_3_3"; anchored "file_1_file_2_1_1";
dsecASM438219v1_2	GeneMark.hmm	stop_codon	18381841	18381843	.	+	0	gene_id "file_1_file_2_8235_g"; transcript_id "file_1_file_2_8235_t"; count "file_1_file_2_1_1";
dsecASM438219v1_5	AUGUSTUS	start_codon	459148	459150	.	+	0	transcript_id "file_1_file_1_jg3111.t1"; gene_id "file_1_file_1_jg3111";
dsecASM438219v1_5	AUGUSTUS	CDS	459148	459452	0.95	+	0	transcript_id "file_1_file_1_jg3111.t1"; gene_id "file_1_file_1_jg3111";
dsecASM438219v1_5	AUGUSTUS	exon	459148	459452	.	+	.	transcript_id "file_1_file_1_jg3111.t1"; gene_id "file_1_file_1_jg3111";
dsecASM438219v1_5	AUGUSTUS	intron	459453	459536	.	+	.	transcript_id "file_1_file_1_jg3111.t1"; gene_id "file_1_file_1_jg3111";
dsecASM438219v1_5	AUGUSTUS	transcript	459148	459600	.	+	.	transcript_id "file_1_file_1_jg3111.t1"; gene_id "file_1_file_1_jg3111"
dsecASM438219v1_5	AUGUSTUS	gene	459148	459600	.	+	.	jg3111
dsecASM438219v1_5	AUGUSTUS	CDS	459537	459600	1	+	1	transcript_id "file_1_file_1_jg3111.t1"; gene_id "file_1_file_1_jg3111";
dsecASM438219v1_5	AUGUSTUS	exon	459537	459600	.	+	.	transcript_id "file_1_file_1_jg3111.t1"; gene_id "file_1_file_1_jg3111";
dsecASM438219v1_5	AUGUSTUS	stop_codon	459598	459600	.	+	0	transcript_id "file_1_file_1_jg3111.t1"; gene_id "file_1_file_1_jg3111";
dsecASM438219v1_5	AUGUSTUS	stop_codon	11061331	11061333	.	-	0	transcript_id "file_1_file_1_jg4307.t1"; gene_id "file_1_file_1_jg4307";
dsecASM438219v1_5	AUGUSTUS	CDS	11061331	11061401	1	-	2	transcript_id "file_1_file_1_jg4307.t1"; gene_id "file_1_file_1_jg4307";
dsecASM438219v1_5	AUGUSTUS	exon	11061331	11061401	.	-	.	transcript_id "file_1_file_1_jg4307.t1"; gene_id "file_1_file_1_jg4307";
dsecASM438219v1_5	AUGUSTUS	intron	11061402	11061807	.	-	.	transcript_id "file_1_file_1_jg4307.t1"; gene_id "file_1_file_1_jg4307";
dsecASM438219v1_5	AUGUSTUS	CDS	11061808	11062179	1	-	2	transcript_id "file_1_file_1_jg4307.t1"; gene_id "file_1_file_1_jg4307";
dsecASM438219v1_5	AUGUSTUS	exon	11061808	11062179	.	-	.	transcript_id "file_1_file_1_jg4307.t1"; gene_id "file_1_file_1_jg4307";
dsecASM438219v1_5	AUGUSTUS	intron	11062180	11066393	.	-	.	transcript_id "file_1_file_1_jg4307.t1"; gene_id "file_1_file_1_jg4307";
dsecASM438219v1_5	AUGUSTUS	transcript	11061331	11066451	.	-	.	transcript_id "file_1_file_1_jg4307.t1"; gene_id "file_1_file_1_jg4307"
dsecASM438219v1_5	AUGUSTUS	gene	11061331	11066451	.	-	.	jg4307
dsecASM438219v1_5	AUGUSTUS	CDS	11066394	11066451	1	-	0	transcript_id "file_1_file_1_jg4307.t1"; gene_id "file_1_file_1_jg4307";
dsecASM438219v1_5	AUGUSTUS	exon	11066394	11066451	.	-	.	transcript_id "file_1_file_1_jg4307.t1"; gene_id "file_1_file_1_jg4307";
dsecASM438219v1_5	AUGUSTUS	start_codon	11066449	11066451	.	-	0	transcript_id "file_1_file_1_jg4307.t1"; gene_id "file_1_file_1_jg4307";
dsecASM438219v1_5	AUGUSTUS	start_codon	4089095	4089097	.	+	0	transcript_id "file_1_file_1_jg3563.t1"; gene_id "file_1_file_1_jg3563";
dsecASM438219v1_5	AUGUSTUS	CDS	4089095	4091029	1	+	0	transcript_id "file_1_file_1_jg3563.t1"; gene_id "file_1_file_1_jg3563";
dsecASM438219v1_5	AUGUSTUS	exon	4089095	4091029	.	+	.	transcript_id "file_1_file_1_jg3563.t1"; gene_id "file_1_file_1_jg3563";
dsecASM438219v1_5	AUGUSTUS	transcript	4089095	4091029	.	+	.	transcript_id "file_1_file_1_jg3563.t1"; gene_id "file_1_file_1_jg3563"
dsecASM438219v1_5	AUGUSTUS	gene	4089095	4091029	.	+	.	jg3563
dsecASM438219v1_5	AUGUSTUS	stop_codon	4091027	4091029	.	+	0	transcript_id "file_1_file_1_jg3563.t1"; gene_id "file_1_file_1_jg3563";
dsecASM438219v1_3	AUGUSTUS	start_codon	22659489	22659491	.	+	0	transcript_id "file_1_file_1_jg11262.t1"; gene_id "file_1_file_1_jg11262";
dsecASM438219v1_3	AUGUSTUS	CDS	22659489	22659568	0.72	+	0	transcript_id "file_1_file_1_jg11262.t1"; gene_id "file_1_file_1_jg11262";
dsecASM438219v1_3	AUGUSTUS	exon	22659489	22659568	.	+	.	transcript_id "file_1_file_1_jg11262.t1"; gene_id "file_1_file_1_jg11262";
dsecASM438219v1_3	AUGUSTUS	intron	22659569	22659764	.	+	.	transcript_id "file_1_file_1_jg11262.t1"; gene_id "file_1_file_1_jg11262";
dsecASM438219v1_3	AUGUSTUS	CDS	22659765	22659822	0.59	+	1	transcript_id "file_1_file_1_jg11262.t1"; gene_id "file_1_file_1_jg11262";
dsecASM438219v1_3	AUGUSTUS	exon	22659765	22659822	.	+	.	transcript_id "file_1_file_1_jg11262.t1"; gene_id "file_1_file_1_jg11262";
dsecASM438219v1_3	AUGUSTUS	intron	22659823	22659878	.	+	.	transcript_id "file_1_file_1_jg11262.t1"; gene_id "file_1_file_1_jg11262";
dsecASM438219v1_3	AUGUSTUS	CDS	22659879	22659964	0.56	+	0	transcript_id "file_1_file_1_jg11262.t1"; gene_id "file_1_file_1_jg11262";
dsecASM438219v1_3	AUGUSTUS	exon	22659879	22659964	.	+	.	transcript_id "file_1_file_1_jg11262.t1"; gene_id "file_1_file_1_jg11262";
dsecASM438219v1_3	AUGUSTUS	intron	22659965	22660017	.	+	.	transcript_id "file_1_file_1_jg11262.t1"; gene_id "file_1_file_1_jg11262";
dsecASM438219v1_3	AUGUSTUS	transcript	22659489	22660087	.	+	.	transcript_id "file_1_file_1_jg11262.t1"; gene_id "file_1_file_1_jg11262"
dsecASM438219v1_3	AUGUSTUS	gene	22659489	22660087	.	+	.	jg11262
dsecASM438219v1_3	AUGUSTUS	CDS	22660018	22660087	0.69	+	1	transcript_id "file_1_file_1_jg11262.t1"; gene_id "file_1_file_1_jg11262";
dsecASM438219v1_3	AUGUSTUS	exon	22660018	22660087	.	+	.	transcript_id "file_1_file_1_jg11262.t1"; gene_id "file_1_file_1_jg11262";
dsecASM438219v1_3	AUGUSTUS	stop_codon	22660085	22660087	.	+	0	transcript_id "file_1_file_1_jg11262.t1"; gene_id "file_1_file_1_jg11262";
dsecASM438219v1_5	AUGUSTUS	stop_codon	20812188	20812190	.	-	0	transcript_id "file_1_file_1_jg5484.t1"; gene_id "file_1_file_1_jg5484";
dsecASM438219v1_5	AUGUSTUS	CDS	20812188	20812430	1	-	0	transcript_id "file_1_file_1_jg5484.t1"; gene_id "file_1_file_1_jg5484";
dsecASM438219v1_5	AUGUSTUS	exon	20812188	20812430	.	-	.	transcript_id "file_1_file_1_jg5484.t1"; gene_id "file_1_file_1_jg5484";
dsecASM438219v1_5	AUGUSTUS	transcript	20812188	20812430	.	-	.	transcript_id "file_1_file_1_jg5484.t1"; gene_id "file_1_file_1_jg5484"
dsecASM438219v1_5	AUGUSTUS	gene	20812188	20812430	.	-	.	jg5484
dsecASM438219v1_5	AUGUSTUS	start_codon	20812428	20812430	.	-	0	transcript_id "file_1_file_1_jg5484.t1"; gene_id "file_1_file_1_jg5484";
dsecASM438219v1_0	AUGUSTUS	stop_codon	3642219	3642221	.	-	0	transcript_id "file_1_file_1_jg820.t1"; gene_id "file_1_file_1_jg820";
dsecASM438219v1_0	AUGUSTUS	CDS	3642219	3642430	1	-	2	transcript_id "file_1_file_1_jg820.t1"; gene_id "file_1_file_1_jg820";
dsecASM438219v1_0	AUGUSTUS	exon	3642219	3642430	.	-	.	transcript_id "file_1_file_1_jg820.t1"; gene_id "file_1_file_1_jg820";
dsecASM438219v1_0	AUGUSTUS	intron	3642431	3642559	.	-	.	transcript_id "file_1_file_1_jg820.t1"; gene_id "file_1_file_1_jg820";
dsecASM438219v1_0	AUGUSTUS	transcript	3642219	3642677	.	-	.	transcript_id "file_1_file_1_jg820.t1"; gene_id "file_1_file_1_jg820"
dsecASM438219v1_0	AUGUSTUS	gene	3642219	3642677	.	-	.	jg820
dsecASM438219v1_0	AUGUSTUS	CDS	3642560	3642677	1	-	0	transcript_id "file_1_file_1_jg820.t1"; gene_id "file_1_file_1_jg820";
dsecASM438219v1_0	AUGUSTUS	exon	3642560	3642677	.	-	.	transcript_id "file_1_file_1_jg820.t1"; gene_id "file_1_file_1_jg820";
dsecASM438219v1_0	AUGUSTUS	start_codon	3642675	3642677	.	-	0	transcript_id "file_1_file_1_jg820.t1"; gene_id "file_1_file_1_jg820";
dsecASM438219v1_3	AUGUSTUS	start_codon	23874883	23874885	.	+	0	transcript_id "file_1_file_1_jg11511.t1"; gene_id "file_1_file_1_jg11511";
dsecASM438219v1_3	AUGUSTUS	CDS	23874883	23875011	1	+	0	transcript_id "file_1_file_1_jg11511.t1"; gene_id "file_1_file_1_jg11511";
dsecASM438219v1_3	AUGUSTUS	exon	23874883	23875011	.	+	.	transcript_id "file_1_file_1_jg11511.t1"; gene_id "file_1_file_1_jg11511";
dsecASM438219v1_3	AUGUSTUS	intron	23875012	23875085	.	+	.	transcript_id "file_1_file_1_jg11511.t1"; gene_id "file_1_file_1_jg11511";
dsecASM438219v1_3	AUGUSTUS	CDS	23875086	23875399	1	+	0	transcript_id "file_1_file_1_jg11511.t1"; gene_id "file_1_file_1_jg11511";
dsecASM438219v1_3	AUGUSTUS	exon	23875086	23875399	.	+	.	transcript_id "file_1_file_1_jg11511.t1"; gene_id "file_1_file_1_jg11511";
dsecASM438219v1_3	AUGUSTUS	intron	23875400	23875452	.	+	.	transcript_id "file_1_file_1_jg11511.t1"; gene_id "file_1_file_1_jg11511";
dsecASM438219v1_3	AUGUSTUS	CDS	23875453	23875533	1	+	1	transcript_id "file_1_file_1_jg11511.t1"; gene_id "file_1_file_1_jg11511";
dsecASM438219v1_3	AUGUSTUS	exon	23875453	23875533	.	+	.	transcript_id "file_1_file_1_jg11511.t1"; gene_id "file_1_file_1_jg11511";
dsecASM438219v1_3	AUGUSTUS	intron	23875534	23875584	.	+	.	transcript_id "file_1_file_1_jg11511.t1"; gene_id "file_1_file_1_jg11511";
dsecASM438219v1_3	AUGUSTUS	CDS	23875585	23876318	0.76	+	1	transcript_id "file_1_file_1_jg11511.t1"; gene_id "file_1_file_1_jg11511";
dsecASM438219v1_3	AUGUSTUS	exon	23875585	23876318	.	+	.	transcript_id "file_1_file_1_jg11511.t1"; gene_id "file_1_file_1_jg11511";
dsecASM438219v1_3	AUGUSTUS	intron	23876319	23876663	.	+	.	transcript_id "file_1_file_1_jg11511.t1"; gene_id "file_1_file_1_jg11511";
dsecASM438219v1_3	AUGUSTUS	CDS	23876664	23877103	0.84	+	2	transcript_id "file_1_file_1_jg11511.t1"; gene_id "file_1_file_1_jg11511";
dsecASM438219v1_3	AUGUSTUS	exon	23876664	23877103	.	+	.	transcript_id "file_1_file_1_jg11511.t1"; gene_id "file_1_file_1_jg11511";
dsecASM438219v1_3	AUGUSTUS	intron	23877104	23877155	.	+	.	transcript_id "file_1_file_1_jg11511.t1"; gene_id "file_1_file_1_jg11511";
dsecASM438219v1_3	AUGUSTUS	transcript	23874883	23879393	.	+	.	transcript_id "file_1_file_1_jg11511.t1"; gene_id "file_1_file_1_jg11511"
dsecASM438219v1_3	AUGUSTUS	gene	23874883	23879393	.	+	.	jg11511
dsecASM438219v1_3	AUGUSTUS	CDS	23877156	23879393	0.99	+	0	transcript_id "file_1_file_1_jg11511.t1"; gene_id "file_1_file_1_jg11511";
dsecASM438219v1_3	AUGUSTUS	exon	23877156	23879393	.	+	.	transcript_id "file_1_file_1_jg11511.t1"; gene_id "file_1_file_1_jg11511";
dsecASM438219v1_3	AUGUSTUS	stop_codon	23879391	23879393	.	+	0	transcript_id "file_1_file_1_jg11511.t1"; gene_id "file_1_file_1_jg11511";
dsecASM438219v1_5	AUGUSTUS	start_codon	20237944	20237946	.	+	0	transcript_id "file_1_file_1_jg5419.t1"; gene_id "file_1_file_1_jg5419";
dsecASM438219v1_5	AUGUSTUS	CDS	20237944	20237995	1	+	0	transcript_id "file_1_file_1_jg5419.t1"; gene_id "file_1_file_1_jg5419";
dsecASM438219v1_5	AUGUSTUS	exon	20237944	20237995	.	+	.	transcript_id "file_1_file_1_jg5419.t1"; gene_id "file_1_file_1_jg5419";
dsecASM438219v1_5	AUGUSTUS	intron	20237996	20239708	.	+	.	transcript_id "file_1_file_1_jg5419.t1"; gene_id "file_1_file_1_jg5419";
dsecASM438219v1_5	AUGUSTUS	CDS	20239709	20239924	1	+	2	transcript_id "file_1_file_1_jg5419.t1"; gene_id "file_1_file_1_jg5419";
dsecASM438219v1_5	AUGUSTUS	exon	20239709	20239924	.	+	.	transcript_id "file_1_file_1_jg5419.t1"; gene_id "file_1_file_1_jg5419";
dsecASM438219v1_5	AUGUSTUS	intron	20239925	20239991	.	+	.	transcript_id "file_1_file_1_jg5419.t1"; gene_id "file_1_file_1_jg5419";
dsecASM438219v1_5	AUGUSTUS	CDS	20239992	20240186	1	+	2	transcript_id "file_1_file_1_jg5419.t1"; gene_id "file_1_file_1_jg5419";
dsecASM438219v1_5	AUGUSTUS	exon	20239992	20240186	.	+	.	transcript_id "file_1_file_1_jg5419.t1"; gene_id "file_1_file_1_jg5419";
dsecASM438219v1_5	AUGUSTUS	intron	20240187	20240329	.	+	.	transcript_id "file_1_file_1_jg5419.t1"; gene_id "file_1_file_1_jg5419";
dsecASM438219v1_5	AUGUSTUS	transcript	20237944	20240559	.	+	.	transcript_id "file_1_file_1_jg5419.t1"; gene_id "file_1_file_1_jg5419"
dsecASM438219v1_5	AUGUSTUS	gene	20237944	20240559	.	+	.	jg5419
dsecASM438219v1_5	AUGUSTUS	CDS	20240330	20240559	1	+	2	transcript_id "file_1_file_1_jg5419.t1"; gene_id "file_1_file_1_jg5419";
dsecASM438219v1_5	AUGUSTUS	exon	20240330	20240559	.	+	.	transcript_id "file_1_file_1_jg5419.t1"; gene_id "file_1_file_1_jg5419";
dsecASM438219v1_5	AUGUSTUS	stop_codon	20240557	20240559	.	+	0	transcript_id "file_1_file_1_jg5419.t1"; gene_id "file_1_file_1_jg5419";
dsecASM438219v1_1	AUGUSTUS	start_codon	18234857	18234859	.	+	0	transcript_id "file_1_file_1_jg14686.t1"; gene_id "file_1_file_1_jg14686";
dsecASM438219v1_1	AUGUSTUS	CDS	18234857	18234935	1	+	0	transcript_id "file_1_file_1_jg14686.t1"; gene_id "file_1_file_1_jg14686";
dsecASM438219v1_1	AUGUSTUS	exon	18234857	18234935	.	+	.	transcript_id "file_1_file_1_jg14686.t1"; gene_id "file_1_file_1_jg14686";
dsecASM438219v1_1	AUGUSTUS	intron	18234936	18236278	.	+	.	transcript_id "file_1_file_1_jg14686.t1"; gene_id "file_1_file_1_jg14686";
dsecASM438219v1_1	AUGUSTUS	CDS	18236279	18237582	1	+	2	transcript_id "file_1_file_1_jg14686.t1"; gene_id "file_1_file_1_jg14686";
dsecASM438219v1_1	AUGUSTUS	exon	18236279	18237582	.	+	.	transcript_id "file_1_file_1_jg14686.t1"; gene_id "file_1_file_1_jg14686";
dsecASM438219v1_1	AUGUSTUS	intron	18237583	18237642	.	+	.	transcript_id "file_1_file_1_jg14686.t1"; gene_id "file_1_file_1_jg14686";
dsecASM438219v1_1	AUGUSTUS	transcript	18234857	18237789	.	+	.	transcript_id "file_1_file_1_jg14686.t1"; gene_id "file_1_file_1_jg14686"
dsecASM438219v1_1	AUGUSTUS	gene	18234857	18237789	.	+	.	jg14686
dsecASM438219v1_1	AUGUSTUS	CDS	18237643	18237789	1	+	0	transcript_id "file_1_file_1_jg14686.t1"; gene_id "file_1_file_1_jg14686";
dsecASM438219v1_1	AUGUSTUS	exon	18237643	18237789	.	+	.	transcript_id "file_1_file_1_jg14686.t1"; gene_id "file_1_file_1_jg14686";
dsecASM438219v1_1	AUGUSTUS	stop_codon	18237787	18237789	.	+	0	transcript_id "file_1_file_1_jg14686.t1"; gene_id "file_1_file_1_jg14686";
dsecASM438219v1_2	AUGUSTUS	start_codon	16452169	16452171	.	+	0	transcript_id "file_1_file_1_jg7790.t1"; gene_id "file_1_file_1_jg7790";
dsecASM438219v1_2	AUGUSTUS	CDS	16452169	16452444	0.73	+	0	transcript_id "file_1_file_1_jg7790.t1"; gene_id "file_1_file_1_jg7790";
dsecASM438219v1_2	AUGUSTUS	exon	16452169	16452444	.	+	.	transcript_id "file_1_file_1_jg7790.t1"; gene_id "file_1_file_1_jg7790";
dsecASM438219v1_2	AUGUSTUS	intron	16452445	16452502	.	+	.	transcript_id "file_1_file_1_jg7790.t1"; gene_id "file_1_file_1_jg7790";
dsecASM438219v1_2	AUGUSTUS	transcript	16452169	16452538	.	+	.	transcript_id "file_1_file_1_jg7790.t1"; gene_id "file_1_file_1_jg7790"
dsecASM438219v1_2	AUGUSTUS	CDS	16452503	16452538	0.43	+	0	transcript_id "file_1_file_1_jg7790.t1"; gene_id "file_1_file_1_jg7790";
dsecASM438219v1_2	AUGUSTUS	exon	16452503	16452538	.	+	.	transcript_id "file_1_file_1_jg7790.t1"; gene_id "file_1_file_1_jg7790";
dsecASM438219v1_2	AUGUSTUS	stop_codon	16452536	16452538	.	+	0	transcript_id "file_1_file_1_jg7790.t1"; gene_id "file_1_file_1_jg7790";
dsecASM438219v1_0	AUGUSTUS	stop_codon	11567698	11567700	.	-	0	transcript_id "file_1_file_1_jg1885.t1"; gene_id "file_1_file_1_jg1885";
dsecASM438219v1_0	AUGUSTUS	CDS	11567698	11567846	1	-	2	transcript_id "file_1_file_1_jg1885.t1"; gene_id "file_1_file_1_jg1885";
dsecASM438219v1_0	AUGUSTUS	exon	11567698	11567846	.	-	.	transcript_id "file_1_file_1_jg1885.t1"; gene_id "file_1_file_1_jg1885";
dsecASM438219v1_0	AUGUSTUS	intron	11567847	11568496	.	-	.	transcript_id "file_1_file_1_jg1885.t1"; gene_id "file_1_file_1_jg1885";
dsecASM438219v1_0	AUGUSTUS	CDS	11568497	11569637	1	-	0	transcript_id "file_1_file_1_jg1885.t1"; gene_id "file_1_file_1_jg1885";
dsecASM438219v1_0	AUGUSTUS	exon	11568497	11569637	.	-	.	transcript_id "file_1_file_1_jg1885.t1"; gene_id "file_1_file_1_jg1885";
dsecASM438219v1_0	AUGUSTUS	intron	11569638	11569743	.	-	.	transcript_id "file_1_file_1_jg1885.t1"; gene_id "file_1_file_1_jg1885";
dsecASM438219v1_0	AUGUSTUS	CDS	11569744	11569993	1	-	1	transcript_id "file_1_file_1_jg1885.t1"; gene_id "file_1_file_1_jg1885";
dsecASM438219v1_0	AUGUSTUS	exon	11569744	11569993	.	-	.	transcript_id "file_1_file_1_jg1885.t1"; gene_id "file_1_file_1_jg1885";
dsecASM438219v1_0	AUGUSTUS	intron	11569994	11572126	.	-	.	transcript_id "file_1_file_1_jg1885.t1"; gene_id "file_1_file_1_jg1885";
dsecASM438219v1_0	AUGUSTUS	transcript	11567698	11572404	.	-	.	transcript_id "file_1_file_1_jg1885.t1"; gene_id "file_1_file_1_jg1885"
dsecASM438219v1_0	AUGUSTUS	gene	11567698	11572404	.	-	.	jg1885
dsecASM438219v1_0	AUGUSTUS	CDS	11572127	11572404	1	-	0	transcript_id "file_1_file_1_jg1885.t1"; gene_id "file_1_file_1_jg1885";
dsecASM438219v1_0	AUGUSTUS	exon	11572127	11572404	.	-	.	transcript_id "file_1_file_1_jg1885.t1"; gene_id "file_1_file_1_jg1885";
dsecASM438219v1_0	AUGUSTUS	start_codon	11572402	11572404	.	-	0	transcript_id "file_1_file_1_jg1885.t1"; gene_id "file_1_file_1_jg1885";
dsecASM438219v1_0	AUGUSTUS	stop_codon	10620342	10620344	.	-	0	transcript_id "file_1_file_1_jg1781.t1"; gene_id "file_1_file_1_jg1781";
dsecASM438219v1_0	AUGUSTUS	CDS	10620342	10620495	1	-	1	transcript_id "file_1_file_1_jg1781.t1"; gene_id "file_1_file_1_jg1781";
dsecASM438219v1_0	AUGUSTUS	exon	10620342	10620495	.	-	.	transcript_id "file_1_file_1_jg1781.t1"; gene_id "file_1_file_1_jg1781";
dsecASM438219v1_0	AUGUSTUS	intron	10620496	10620555	.	-	.	transcript_id "file_1_file_1_jg1781.t1"; gene_id "file_1_file_1_jg1781";
dsecASM438219v1_0	AUGUSTUS	CDS	10620556	10620763	1	-	2	transcript_id "file_1_file_1_jg1781.t1"; gene_id "file_1_file_1_jg1781";
dsecASM438219v1_0	AUGUSTUS	exon	10620556	10620763	.	-	.	transcript_id "file_1_file_1_jg1781.t1"; gene_id "file_1_file_1_jg1781";
dsecASM438219v1_0	AUGUSTUS	intron	10620764	10620823	.	-	.	transcript_id "file_1_file_1_jg1781.t1"; gene_id "file_1_file_1_jg1781";
dsecASM438219v1_0	AUGUSTUS	CDS	10620824	10621028	1	-	0	transcript_id "file_1_file_1_jg1781.t1"; gene_id "file_1_file_1_jg1781";
dsecASM438219v1_0	AUGUSTUS	exon	10620824	10621028	.	-	.	transcript_id "file_1_file_1_jg1781.t1"; gene_id "file_1_file_1_jg1781";
dsecASM438219v1_0	AUGUSTUS	intron	10621029	10621083	.	-	.	transcript_id "file_1_file_1_jg1781.t1"; gene_id "file_1_file_1_jg1781";
dsecASM438219v1_0	AUGUSTUS	CDS	10621084	10621816	0.83	-	1	transcript_id "file_1_file_1_jg1781.t1"; gene_id "file_1_file_1_jg1781";
dsecASM438219v1_0	AUGUSTUS	exon	10621084	10621816	.	-	.	transcript_id "file_1_file_1_jg1781.t1"; gene_id "file_1_file_1_jg1781";
dsecASM438219v1_0	AUGUSTUS	intron	10621817	10621886	.	-	.	transcript_id "file_1_file_1_jg1781.t1"; gene_id "file_1_file_1_jg1781";
dsecASM438219v1_0	AUGUSTUS	transcript	10620342	10623220	.	-	.	transcript_id "file_1_file_1_jg1781.t1"; gene_id "file_1_file_1_jg1781"
dsecASM438219v1_0	AUGUSTUS	gene	10620342	10623220	.	-	.	jg1781
dsecASM438219v1_0	AUGUSTUS	CDS	10621887	10623220	1	-	0	transcript_id "file_1_file_1_jg1781.t1"; gene_id "file_1_file_1_jg1781";
dsecASM438219v1_0	AUGUSTUS	exon	10621887	10623220	.	-	.	transcript_id "file_1_file_1_jg1781.t1"; gene_id "file_1_file_1_jg1781";
dsecASM438219v1_0	AUGUSTUS	start_codon	10623218	10623220	.	-	0	transcript_id "file_1_file_1_jg1781.t1"; gene_id "file_1_file_1_jg1781";
dsecASM438219v1_1	AUGUSTUS	start_codon	3400557	3400559	.	+	0	transcript_id "file_1_file_1_jg12497.t1"; gene_id "file_1_file_1_jg12497";
dsecASM438219v1_1	AUGUSTUS	CDS	3400557	3401539	1	+	0	transcript_id "file_1_file_1_jg12497.t1"; gene_id "file_1_file_1_jg12497";
dsecASM438219v1_1	AUGUSTUS	exon	3400557	3401539	.	+	.	transcript_id "file_1_file_1_jg12497.t1"; gene_id "file_1_file_1_jg12497";
dsecASM438219v1_1	AUGUSTUS	intron	3401540	3411853	.	+	.	transcript_id "file_1_file_1_jg12497.t1"; gene_id "file_1_file_1_jg12497";
dsecASM438219v1_1	AUGUSTUS	CDS	3411854	3412409	1	+	1	transcript_id "file_1_file_1_jg12497.t1"; gene_id "file_1_file_1_jg12497";
dsecASM438219v1_1	AUGUSTUS	exon	3411854	3412409	.	+	.	transcript_id "file_1_file_1_jg12497.t1"; gene_id "file_1_file_1_jg12497";
dsecASM438219v1_1	AUGUSTUS	intron	3412410	3413237	.	+	.	transcript_id "file_1_file_1_jg12497.t1"; gene_id "file_1_file_1_jg12497";
dsecASM438219v1_1	AUGUSTUS	CDS	3413238	3413351	1	+	0	transcript_id "file_1_file_1_jg12497.t1"; gene_id "file_1_file_1_jg12497";
dsecASM438219v1_1	AUGUSTUS	exon	3413238	3413351	.	+	.	transcript_id "file_1_file_1_jg12497.t1"; gene_id "file_1_file_1_jg12497";
dsecASM438219v1_1	AUGUSTUS	intron	3413352	3413927	.	+	.	transcript_id "file_1_file_1_jg12497.t1"; gene_id "file_1_file_1_jg12497";
dsecASM438219v1_1	AUGUSTUS	CDS	3413928	3414056	1	+	0	transcript_id "file_1_file_1_jg12497.t1"; gene_id "file_1_file_1_jg12497";
dsecASM438219v1_1	AUGUSTUS	exon	3413928	3414056	.	+	.	transcript_id "file_1_file_1_jg12497.t1"; gene_id "file_1_file_1_jg12497";
dsecASM438219v1_1	AUGUSTUS	intron	3414057	3418267	.	+	.	transcript_id "file_1_file_1_jg12497.t1"; gene_id "file_1_file_1_jg12497";
dsecASM438219v1_1	AUGUSTUS	CDS	3418268	3418471	1	+	0	transcript_id "file_1_file_1_jg12497.t1"; gene_id "file_1_file_1_jg12497";
dsecASM438219v1_1	AUGUSTUS	exon	3418268	3418471	.	+	.	transcript_id "file_1_file_1_jg12497.t1"; gene_id "file_1_file_1_jg12497";
dsecASM438219v1_1	AUGUSTUS	intron	3418472	3418721	.	+	.	transcript_id "file_1_file_1_jg12497.t1"; gene_id "file_1_file_1_jg12497";
dsecASM438219v1_1	AUGUSTUS	transcript	3400557	3420140	.	+	.	transcript_id "file_1_file_1_jg12497.t1"; gene_id "file_1_file_1_jg12497"
dsecASM438219v1_1	AUGUSTUS	gene	3400557	3420140	.	+	.	jg12497
dsecASM438219v1_1	AUGUSTUS	CDS	3418722	3420140	1	+	0	transcript_id "file_1_file_1_jg12497.t1"; gene_id "file_1_file_1_jg12497";
dsecASM438219v1_1	AUGUSTUS	exon	3418722	3420140	.	+	.	transcript_id "file_1_file_1_jg12497.t1"; gene_id "file_1_file_1_jg12497";
dsecASM438219v1_1	AUGUSTUS	stop_codon	3420138	3420140	.	+	0	transcript_id "file_1_file_1_jg12497.t1"; gene_id "file_1_file_1_jg12497";
dsecASM438219v1_2	AUGUSTUS	start_codon	1996778	1996780	.	+	0	transcript_id "file_1_file_1_jg5999.t1"; gene_id "file_1_file_1_jg5999";
dsecASM438219v1_2	AUGUSTUS	CDS	1996778	1996943	0.65	+	0	transcript_id "file_1_file_1_jg5999.t1"; gene_id "file_1_file_1_jg5999";
dsecASM438219v1_2	AUGUSTUS	exon	1996778	1996943	.	+	.	transcript_id "file_1_file_1_jg5999.t1"; gene_id "file_1_file_1_jg5999";
dsecASM438219v1_2	AUGUSTUS	intron	1996944	1999529	.	+	.	transcript_id "file_1_file_1_jg5999.t1"; gene_id "file_1_file_1_jg5999";
dsecASM438219v1_2	AUGUSTUS	transcript	1996778	1999690	.	+	.	transcript_id "file_1_file_1_jg5999.t1"; gene_id "file_1_file_1_jg5999"
dsecASM438219v1_2	AUGUSTUS	gene	1996778	1999690	.	+	.	jg5999
dsecASM438219v1_2	AUGUSTUS	CDS	1999530	1999690	0.7	+	2	transcript_id "file_1_file_1_jg5999.t1"; gene_id "file_1_file_1_jg5999";
dsecASM438219v1_2	AUGUSTUS	exon	1999530	1999690	.	+	.	transcript_id "file_1_file_1_jg5999.t1"; gene_id "file_1_file_1_jg5999";
dsecASM438219v1_2	AUGUSTUS	stop_codon	1999688	1999690	.	+	0	transcript_id "file_1_file_1_jg5999.t1"; gene_id "file_1_file_1_jg5999";
dsecASM438219v1_5	AUGUSTUS	stop_codon	11794007	11794009	.	-	0	transcript_id "file_1_file_1_jg4420.t1"; gene_id "file_1_file_1_jg4420";
dsecASM438219v1_5	AUGUSTUS	CDS	11794007	11795029	1	-	0	transcript_id "file_1_file_1_jg4420.t1"; gene_id "file_1_file_1_jg4420";
dsecASM438219v1_5	AUGUSTUS	exon	11794007	11795029	.	-	.	transcript_id "file_1_file_1_jg4420.t1"; gene_id "file_1_file_1_jg4420";
dsecASM438219v1_5	AUGUSTUS	transcript	11794007	11795029	.	-	.	transcript_id "file_1_file_1_jg4420.t1"; gene_id "file_1_file_1_jg4420"
dsecASM438219v1_5	AUGUSTUS	gene	11794007	11795029	.	-	.	jg4420
dsecASM438219v1_5	AUGUSTUS	start_codon	11795027	11795029	.	-	0	transcript_id "file_1_file_1_jg4420.t1"; gene_id "file_1_file_1_jg4420";
dsecASM438219v1_5	AUGUSTUS	start_codon	13452065	13452067	.	+	0	transcript_id "file_1_file_1_jg4576.t1"; gene_id "file_1_file_1_jg4576";
dsecASM438219v1_5	AUGUSTUS	CDS	13452065	13452289	0.99	+	0	transcript_id "file_1_file_1_jg4576.t1"; gene_id "file_1_file_1_jg4576";
dsecASM438219v1_5	AUGUSTUS	exon	13452065	13452289	.	+	.	transcript_id "file_1_file_1_jg4576.t1"; gene_id "file_1_file_1_jg4576";
dsecASM438219v1_5	AUGUSTUS	intron	13452290	13452351	.	+	.	transcript_id "file_1_file_1_jg4576.t1"; gene_id "file_1_file_1_jg4576";
dsecASM438219v1_5	AUGUSTUS	transcript	13452065	13452612	.	+	.	transcript_id "file_1_file_1_jg4576.t1"; gene_id "file_1_file_1_jg4576"
dsecASM438219v1_5	AUGUSTUS	gene	13452065	13452612	.	+	.	jg4576
dsecASM438219v1_5	AUGUSTUS	CDS	13452352	13452612	1	+	0	transcript_id "file_1_file_1_jg4576.t1"; gene_id "file_1_file_1_jg4576";
dsecASM438219v1_5	AUGUSTUS	exon	13452352	13452612	.	+	.	transcript_id "file_1_file_1_jg4576.t1"; gene_id "file_1_file_1_jg4576";
dsecASM438219v1_5	AUGUSTUS	stop_codon	13452610	13452612	.	+	0	transcript_id "file_1_file_1_jg4576.t1"; gene_id "file_1_file_1_jg4576";
dsecASM438219v1_0	AUGUSTUS	stop_codon	10924010	10924012	.	-	0	transcript_id "file_1_file_1_jg1840.t2"; gene_id "file_1_file_1_jg1840";
dsecASM438219v1_0	AUGUSTUS	CDS	10924010	10924470	1	-	2	transcript_id "file_1_file_1_jg1840.t2"; gene_id "file_1_file_1_jg1840";
dsecASM438219v1_0	AUGUSTUS	exon	10924010	10924470	.	-	.	transcript_id "file_1_file_1_jg1840.t2"; gene_id "file_1_file_1_jg1840";
dsecASM438219v1_0	AUGUSTUS	intron	10924471	10926366	.	-	.	transcript_id "file_1_file_1_jg1840.t2"; gene_id "file_1_file_1_jg1840";
dsecASM438219v1_0	AUGUSTUS	CDS	10926367	10926630	1	-	2	transcript_id "file_1_file_1_jg1840.t2"; gene_id "file_1_file_1_jg1840";
dsecASM438219v1_0	AUGUSTUS	exon	10926367	10926630	.	-	.	transcript_id "file_1_file_1_jg1840.t2"; gene_id "file_1_file_1_jg1840";
dsecASM438219v1_0	AUGUSTUS	intron	10926631	10927082	.	-	.	transcript_id "file_1_file_1_jg1840.t2"; gene_id "file_1_file_1_jg1840";
dsecASM438219v1_0	AUGUSTUS	CDS	10927083	10927197	1	-	0	transcript_id "file_1_file_1_jg1840.t2"; gene_id "file_1_file_1_jg1840";
dsecASM438219v1_0	AUGUSTUS	exon	10927083	10927197	.	-	.	transcript_id "file_1_file_1_jg1840.t2"; gene_id "file_1_file_1_jg1840";
dsecASM438219v1_0	AUGUSTUS	intron	10927198	10927329	.	-	.	transcript_id "file_1_file_1_jg1840.t2"; gene_id "file_1_file_1_jg1840";
dsecASM438219v1_0	AUGUSTUS	CDS	10927330	10927497	1	-	0	transcript_id "file_1_file_1_jg1840.t2"; gene_id "file_1_file_1_jg1840";
dsecASM438219v1_0	AUGUSTUS	exon	10927330	10927497	.	-	.	transcript_id "file_1_file_1_jg1840.t2"; gene_id "file_1_file_1_jg1840";
dsecASM438219v1_0	AUGUSTUS	intron	10927498	10927558	.	-	.	transcript_id "file_1_file_1_jg1840.t2"; gene_id "file_1_file_1_jg1840";
dsecASM438219v1_0	AUGUSTUS	CDS	10927559	10928055	1	-	2	transcript_id "file_1_file_1_jg1840.t2"; gene_id "file_1_file_1_jg1840";
dsecASM438219v1_0	AUGUSTUS	exon	10927559	10928055	.	-	.	transcript_id "file_1_file_1_jg1840.t2"; gene_id "file_1_file_1_jg1840";
dsecASM438219v1_0	AUGUSTUS	intron	10928056	10929778	.	-	.	transcript_id "file_1_file_1_jg1840.t2"; gene_id "file_1_file_1_jg1840";
dsecASM438219v1_0	AUGUSTUS	CDS	10929779	10929854	1	-	0	transcript_id "file_1_file_1_jg1840.t2"; gene_id "file_1_file_1_jg1840";
dsecASM438219v1_0	AUGUSTUS	exon	10929779	10929854	.	-	.	transcript_id "file_1_file_1_jg1840.t2"; gene_id "file_1_file_1_jg1840";
dsecASM438219v1_0	AUGUSTUS	intron	10929855	10929920	.	-	.	transcript_id "file_1_file_1_jg1840.t2"; gene_id "file_1_file_1_jg1840";
dsecASM438219v1_0	AUGUSTUS	CDS	10929921	10930142	1	-	0	transcript_id "file_1_file_1_jg1840.t2"; gene_id "file_1_file_1_jg1840";
dsecASM438219v1_0	AUGUSTUS	exon	10929921	10930142	.	-	.	transcript_id "file_1_file_1_jg1840.t2"; gene_id "file_1_file_1_jg1840";
dsecASM438219v1_0	AUGUSTUS	intron	10930143	10930203	.	-	.	transcript_id "file_1_file_1_jg1840.t2"; gene_id "file_1_file_1_jg1840";
dsecASM438219v1_0	AUGUSTUS	CDS	10930204	10930320	1	-	0	transcript_id "file_1_file_1_jg1840.t2"; gene_id "file_1_file_1_jg1840";
dsecASM438219v1_0	AUGUSTUS	exon	10930204	10930320	.	-	.	transcript_id "file_1_file_1_jg1840.t2"; gene_id "file_1_file_1_jg1840";
dsecASM438219v1_0	AUGUSTUS	intron	10930321	10934612	.	-	.	transcript_id "file_1_file_1_jg1840.t2"; gene_id "file_1_file_1_jg1840";
dsecASM438219v1_0	AUGUSTUS	transcript	10924010	10934684	.	-	.	transcript_id "file_1_file_1_jg1840.t2"; gene_id "file_1_file_1_jg1840"
dsecASM438219v1_0	AUGUSTUS	CDS	10934613	10934684	1	-	0	transcript_id "file_1_file_1_jg1840.t2"; gene_id "file_1_file_1_jg1840";
dsecASM438219v1_0	AUGUSTUS	exon	10934613	10934684	.	-	.	transcript_id "file_1_file_1_jg1840.t2"; gene_id "file_1_file_1_jg1840";
dsecASM438219v1_0	AUGUSTUS	start_codon	10934682	10934684	.	-	0	transcript_id "file_1_file_1_jg1840.t2"; gene_id "file_1_file_1_jg1840";
dsecASM438219v1_1	AUGUSTUS	stop_codon	8324242	8324244	.	-	0	transcript_id "file_1_file_1_jg13248.t1"; gene_id "file_1_file_1_jg13248";
dsecASM438219v1_1	AUGUSTUS	CDS	8324242	8324771	1	-	2	transcript_id "file_1_file_1_jg13248.t1"; gene_id "file_1_file_1_jg13248";
dsecASM438219v1_1	AUGUSTUS	exon	8324242	8324771	.	-	.	transcript_id "file_1_file_1_jg13248.t1"; gene_id "file_1_file_1_jg13248";
dsecASM438219v1_1	AUGUSTUS	intron	8324772	8324832	.	-	.	transcript_id "file_1_file_1_jg13248.t1"; gene_id "file_1_file_1_jg13248";
dsecASM438219v1_1	AUGUSTUS	CDS	8324833	8324902	1	-	0	transcript_id "file_1_file_1_jg13248.t1"; gene_id "file_1_file_1_jg13248";
dsecASM438219v1_1	AUGUSTUS	exon	8324833	8324902	.	-	.	transcript_id "file_1_file_1_jg13248.t1"; gene_id "file_1_file_1_jg13248";
dsecASM438219v1_1	AUGUSTUS	intron	8324903	8324980	.	-	.	transcript_id "file_1_file_1_jg13248.t1"; gene_id "file_1_file_1_jg13248";
dsecASM438219v1_1	AUGUSTUS	transcript	8324242	8325001	.	-	.	transcript_id "file_1_file_1_jg13248.t1"; gene_id "file_1_file_1_jg13248"
dsecASM438219v1_1	AUGUSTUS	gene	8324242	8325001	.	-	.	jg13248
dsecASM438219v1_1	AUGUSTUS	CDS	8324981	8325001	1	-	0	transcript_id "file_1_file_1_jg13248.t1"; gene_id "file_1_file_1_jg13248";
dsecASM438219v1_1	AUGUSTUS	exon	8324981	8325001	.	-	.	transcript_id "file_1_file_1_jg13248.t1"; gene_id "file_1_file_1_jg13248";
dsecASM438219v1_1	AUGUSTUS	start_codon	8324999	8325001	.	-	0	transcript_id "file_1_file_1_jg13248.t1"; gene_id "file_1_file_1_jg13248";
dsecASM438219v1_3	AUGUSTUS	start_codon	18706656	18706658	.	+	0	transcript_id "file_1_file_1_jg10670.t1"; gene_id "file_1_file_1_jg10670";
dsecASM438219v1_3	AUGUSTUS	CDS	18706656	18706722	1	+	0	transcript_id "file_1_file_1_jg10670.t1"; gene_id "file_1_file_1_jg10670";
dsecASM438219v1_3	AUGUSTUS	exon	18706656	18706722	.	+	.	transcript_id "file_1_file_1_jg10670.t1"; gene_id "file_1_file_1_jg10670";
dsecASM438219v1_3	AUGUSTUS	intron	18706723	18707040	.	+	.	transcript_id "file_1_file_1_jg10670.t1"; gene_id "file_1_file_1_jg10670";
dsecASM438219v1_3	AUGUSTUS	CDS	18707041	18707170	1	+	2	transcript_id "file_1_file_1_jg10670.t1"; gene_id "file_1_file_1_jg10670";
dsecASM438219v1_3	AUGUSTUS	exon	18707041	18707170	.	+	.	transcript_id "file_1_file_1_jg10670.t1"; gene_id "file_1_file_1_jg10670";
dsecASM438219v1_3	AUGUSTUS	intron	18707171	18707262	.	+	.	transcript_id "file_1_file_1_jg10670.t1"; gene_id "file_1_file_1_jg10670";
dsecASM438219v1_3	AUGUSTUS	CDS	18707263	18707471	1	+	1	transcript_id "file_1_file_1_jg10670.t1"; gene_id "file_1_file_1_jg10670";
dsecASM438219v1_3	AUGUSTUS	exon	18707263	18707471	.	+	.	transcript_id "file_1_file_1_jg10670.t1"; gene_id "file_1_file_1_jg10670";
dsecASM438219v1_3	AUGUSTUS	intron	18707472	18707598	.	+	.	transcript_id "file_1_file_1_jg10670.t1"; gene_id "file_1_file_1_jg10670";
dsecASM438219v1_3	AUGUSTUS	CDS	18707599	18707709	1	+	2	transcript_id "file_1_file_1_jg10670.t1"; gene_id "file_1_file_1_jg10670";
dsecASM438219v1_3	AUGUSTUS	exon	18707599	18707709	.	+	.	transcript_id "file_1_file_1_jg10670.t1"; gene_id "file_1_file_1_jg10670";
dsecASM438219v1_3	AUGUSTUS	intron	18707710	18707783	.	+	.	transcript_id "file_1_file_1_jg10670.t1"; gene_id "file_1_file_1_jg10670";
dsecASM438219v1_3	AUGUSTUS	CDS	18707784	18707990	1	+	2	transcript_id "file_1_file_1_jg10670.t1"; gene_id "file_1_file_1_jg10670";
dsecASM438219v1_3	AUGUSTUS	exon	18707784	18707990	.	+	.	transcript_id "file_1_file_1_jg10670.t1"; gene_id "file_1_file_1_jg10670";
dsecASM438219v1_3	AUGUSTUS	intron	18707991	18708081	.	+	.	transcript_id "file_1_file_1_jg10670.t1"; gene_id "file_1_file_1_jg10670";
dsecASM438219v1_3	AUGUSTUS	CDS	18708082	18708233	1	+	2	transcript_id "file_1_file_1_jg10670.t1"; gene_id "file_1_file_1_jg10670";
dsecASM438219v1_3	AUGUSTUS	exon	18708082	18708233	.	+	.	transcript_id "file_1_file_1_jg10670.t1"; gene_id "file_1_file_1_jg10670";
dsecASM438219v1_3	AUGUSTUS	intron	18708234	18708300	.	+	.	transcript_id "file_1_file_1_jg10670.t1"; gene_id "file_1_file_1_jg10670";
dsecASM438219v1_3	AUGUSTUS	CDS	18708301	18708445	1	+	0	transcript_id "file_1_file_1_jg10670.t1"; gene_id "file_1_file_1_jg10670";
dsecASM438219v1_3	AUGUSTUS	exon	18708301	18708445	.	+	.	transcript_id "file_1_file_1_jg10670.t1"; gene_id "file_1_file_1_jg10670";
dsecASM438219v1_3	AUGUSTUS	intron	18708446	18708506	.	+	.	transcript_id "file_1_file_1_jg10670.t1"; gene_id "file_1_file_1_jg10670";
dsecASM438219v1_3	AUGUSTUS	CDS	18708507	18708637	1	+	2	transcript_id "file_1_file_1_jg10670.t1"; gene_id "file_1_file_1_jg10670";
dsecASM438219v1_3	AUGUSTUS	exon	18708507	18708637	.	+	.	transcript_id "file_1_file_1_jg10670.t1"; gene_id "file_1_file_1_jg10670";
dsecASM438219v1_3	AUGUSTUS	intron	18708638	18708696	.	+	.	transcript_id "file_1_file_1_jg10670.t1"; gene_id "file_1_file_1_jg10670";
dsecASM438219v1_3	AUGUSTUS	CDS	18708697	18708856	1	+	0	transcript_id "file_1_file_1_jg10670.t1"; gene_id "file_1_file_1_jg10670";
dsecASM438219v1_3	AUGUSTUS	exon	18708697	18708856	.	+	.	transcript_id "file_1_file_1_jg10670.t1"; gene_id "file_1_file_1_jg10670";
dsecASM438219v1_3	AUGUSTUS	intron	18708857	18709077	.	+	.	transcript_id "file_1_file_1_jg10670.t1"; gene_id "file_1_file_1_jg10670";
dsecASM438219v1_3	AUGUSTUS	CDS	18709078	18709248	1	+	2	transcript_id "file_1_file_1_jg10670.t1"; gene_id "file_1_file_1_jg10670";
dsecASM438219v1_3	AUGUSTUS	exon	18709078	18709248	.	+	.	transcript_id "file_1_file_1_jg10670.t1"; gene_id "file_1_file_1_jg10670";
dsecASM438219v1_3	AUGUSTUS	intron	18709249	18709312	.	+	.	transcript_id "file_1_file_1_jg10670.t1"; gene_id "file_1_file_1_jg10670";
dsecASM438219v1_3	AUGUSTUS	CDS	18709313	18709435	1	+	2	transcript_id "file_1_file_1_jg10670.t1"; gene_id "file_1_file_1_jg10670";
dsecASM438219v1_3	AUGUSTUS	exon	18709313	18709435	.	+	.	transcript_id "file_1_file_1_jg10670.t1"; gene_id "file_1_file_1_jg10670";
dsecASM438219v1_3	AUGUSTUS	intron	18709436	18709495	.	+	.	transcript_id "file_1_file_1_jg10670.t1"; gene_id "file_1_file_1_jg10670";
dsecASM438219v1_3	AUGUSTUS	CDS	18709496	18709629	1	+	2	transcript_id "file_1_file_1_jg10670.t1"; gene_id "file_1_file_1_jg10670";
dsecASM438219v1_3	AUGUSTUS	exon	18709496	18709629	.	+	.	transcript_id "file_1_file_1_jg10670.t1"; gene_id "file_1_file_1_jg10670";
dsecASM438219v1_3	AUGUSTUS	intron	18709630	18709692	.	+	.	transcript_id "file_1_file_1_jg10670.t1"; gene_id "file_1_file_1_jg10670";
dsecASM438219v1_3	AUGUSTUS	CDS	18709693	18709867	1	+	0	transcript_id "file_1_file_1_jg10670.t1"; gene_id "file_1_file_1_jg10670";
dsecASM438219v1_3	AUGUSTUS	exon	18709693	18709867	.	+	.	transcript_id "file_1_file_1_jg10670.t1"; gene_id "file_1_file_1_jg10670";
dsecASM438219v1_3	AUGUSTUS	intron	18709868	18709934	.	+	.	transcript_id "file_1_file_1_jg10670.t1"; gene_id "file_1_file_1_jg10670";
dsecASM438219v1_3	AUGUSTUS	CDS	18709935	18710212	1	+	2	transcript_id "file_1_file_1_jg10670.t1"; gene_id "file_1_file_1_jg10670";
dsecASM438219v1_3	AUGUSTUS	exon	18709935	18710212	.	+	.	transcript_id "file_1_file_1_jg10670.t1"; gene_id "file_1_file_1_jg10670";
dsecASM438219v1_3	AUGUSTUS	intron	18710213	18710269	.	+	.	transcript_id "file_1_file_1_jg10670.t1"; gene_id "file_1_file_1_jg10670";
dsecASM438219v1_3	AUGUSTUS	CDS	18710270	18710467	1	+	0	transcript_id "file_1_file_1_jg10670.t1"; gene_id "file_1_file_1_jg10670";
dsecASM438219v1_3	AUGUSTUS	exon	18710270	18710467	.	+	.	transcript_id "file_1_file_1_jg10670.t1"; gene_id "file_1_file_1_jg10670";
dsecASM438219v1_3	AUGUSTUS	intron	18710468	18710560	.	+	.	transcript_id "file_1_file_1_jg10670.t1"; gene_id "file_1_file_1_jg10670";
dsecASM438219v1_3	AUGUSTUS	transcript	18706656	18710989	.	+	.	transcript_id "file_1_file_1_jg10670.t1"; gene_id "file_1_file_1_jg10670"
dsecASM438219v1_3	AUGUSTUS	gene	18706656	18710989	.	+	.	jg10670
dsecASM438219v1_3	AUGUSTUS	CDS	18710561	18710989	1	+	0	transcript_id "file_1_file_1_jg10670.t1"; gene_id "file_1_file_1_jg10670";
dsecASM438219v1_3	AUGUSTUS	exon	18710561	18710989	.	+	.	transcript_id "file_1_file_1_jg10670.t1"; gene_id "file_1_file_1_jg10670";
dsecASM438219v1_3	AUGUSTUS	stop_codon	18710987	18710989	.	+	0	transcript_id "file_1_file_1_jg10670.t1"; gene_id "file_1_file_1_jg10670";
dsecASM438219v1_1	AUGUSTUS	start_codon	15554137	15554139	.	+	0	transcript_id "file_1_file_1_jg14323.t2"; gene_id "file_1_file_1_jg14323";
dsecASM438219v1_1	AUGUSTUS	CDS	15554137	15555471	1	+	0	transcript_id "file_1_file_1_jg14323.t2"; gene_id "file_1_file_1_jg14323";
dsecASM438219v1_1	AUGUSTUS	exon	15554137	15555471	.	+	.	transcript_id "file_1_file_1_jg14323.t2"; gene_id "file_1_file_1_jg14323";
dsecASM438219v1_1	AUGUSTUS	intron	15555472	15555725	.	+	.	transcript_id "file_1_file_1_jg14323.t2"; gene_id "file_1_file_1_jg14323";
dsecASM438219v1_1	AUGUSTUS	CDS	15555726	15555941	1	+	0	transcript_id "file_1_file_1_jg14323.t2"; gene_id "file_1_file_1_jg14323";
dsecASM438219v1_1	AUGUSTUS	exon	15555726	15555941	.	+	.	transcript_id "file_1_file_1_jg14323.t2"; gene_id "file_1_file_1_jg14323";
dsecASM438219v1_1	AUGUSTUS	intron	15555942	15556000	.	+	.	transcript_id "file_1_file_1_jg14323.t2"; gene_id "file_1_file_1_jg14323";
dsecASM438219v1_1	AUGUSTUS	CDS	15556001	15556221	1	+	0	transcript_id "file_1_file_1_jg14323.t2"; gene_id "file_1_file_1_jg14323";
dsecASM438219v1_1	AUGUSTUS	exon	15556001	15556221	.	+	.	transcript_id "file_1_file_1_jg14323.t2"; gene_id "file_1_file_1_jg14323";
dsecASM438219v1_1	AUGUSTUS	intron	15556222	15556339	.	+	.	transcript_id "file_1_file_1_jg14323.t2"; gene_id "file_1_file_1_jg14323";
dsecASM438219v1_1	AUGUSTUS	CDS	15556340	15556621	1	+	1	transcript_id "file_1_file_1_jg14323.t2"; gene_id "file_1_file_1_jg14323";
dsecASM438219v1_1	AUGUSTUS	exon	15556340	15556621	.	+	.	transcript_id "file_1_file_1_jg14323.t2"; gene_id "file_1_file_1_jg14323";
dsecASM438219v1_1	AUGUSTUS	intron	15556622	15556682	.	+	.	transcript_id "file_1_file_1_jg14323.t2"; gene_id "file_1_file_1_jg14323";
dsecASM438219v1_1	AUGUSTUS	CDS	15556683	15556867	1	+	1	transcript_id "file_1_file_1_jg14323.t2"; gene_id "file_1_file_1_jg14323";
dsecASM438219v1_1	AUGUSTUS	exon	15556683	15556867	.	+	.	transcript_id "file_1_file_1_jg14323.t2"; gene_id "file_1_file_1_jg14323";
dsecASM438219v1_1	AUGUSTUS	intron	15556868	15557943	.	+	.	transcript_id "file_1_file_1_jg14323.t2"; gene_id "file_1_file_1_jg14323";
dsecASM438219v1_1	AUGUSTUS	CDS	15557944	15558056	1	+	2	transcript_id "file_1_file_1_jg14323.t2"; gene_id "file_1_file_1_jg14323";
dsecASM438219v1_1	AUGUSTUS	exon	15557944	15558056	.	+	.	transcript_id "file_1_file_1_jg14323.t2"; gene_id "file_1_file_1_jg14323";
dsecASM438219v1_1	AUGUSTUS	intron	15558057	15558120	.	+	.	transcript_id "file_1_file_1_jg14323.t2"; gene_id "file_1_file_1_jg14323";
dsecASM438219v1_1	AUGUSTUS	CDS	15558121	15558304	1	+	0	transcript_id "file_1_file_1_jg14323.t2"; gene_id "file_1_file_1_jg14323";
dsecASM438219v1_1	AUGUSTUS	exon	15558121	15558304	.	+	.	transcript_id "file_1_file_1_jg14323.t2"; gene_id "file_1_file_1_jg14323";
dsecASM438219v1_1	AUGUSTUS	intron	15558305	15558586	.	+	.	transcript_id "file_1_file_1_jg14323.t2"; gene_id "file_1_file_1_jg14323";
dsecASM438219v1_1	AUGUSTUS	CDS	15558587	15558701	1	+	2	transcript_id "file_1_file_1_jg14323.t2"; gene_id "file_1_file_1_jg14323";
dsecASM438219v1_1	AUGUSTUS	exon	15558587	15558701	.	+	.	transcript_id "file_1_file_1_jg14323.t2"; gene_id "file_1_file_1_jg14323";
dsecASM438219v1_1	AUGUSTUS	intron	15558702	15558759	.	+	.	transcript_id "file_1_file_1_jg14323.t2"; gene_id "file_1_file_1_jg14323";
dsecASM438219v1_1	AUGUSTUS	CDS	15558760	15558887	1	+	1	transcript_id "file_1_file_1_jg14323.t2"; gene_id "file_1_file_1_jg14323";
dsecASM438219v1_1	AUGUSTUS	exon	15558760	15558887	.	+	.	transcript_id "file_1_file_1_jg14323.t2"; gene_id "file_1_file_1_jg14323";
dsecASM438219v1_1	AUGUSTUS	intron	15558888	15558951	.	+	.	transcript_id "file_1_file_1_jg14323.t2"; gene_id "file_1_file_1_jg14323";
dsecASM438219v1_1	AUGUSTUS	CDS	15558952	15559114	1	+	2	transcript_id "file_1_file_1_jg14323.t2"; gene_id "file_1_file_1_jg14323";
dsecASM438219v1_1	AUGUSTUS	exon	15558952	15559114	.	+	.	transcript_id "file_1_file_1_jg14323.t2"; gene_id "file_1_file_1_jg14323";
dsecASM438219v1_1	AUGUSTUS	intron	15559115	15562796	.	+	.	transcript_id "file_1_file_1_jg14323.t2"; gene_id "file_1_file_1_jg14323";
dsecASM438219v1_1	AUGUSTUS	CDS	15562797	15562867	1	+	1	transcript_id "file_1_file_1_jg14323.t2"; gene_id "file_1_file_1_jg14323";
dsecASM438219v1_1	AUGUSTUS	exon	15562797	15562867	.	+	.	transcript_id "file_1_file_1_jg14323.t2"; gene_id "file_1_file_1_jg14323";
dsecASM438219v1_1	AUGUSTUS	intron	15562868	15563907	.	+	.	transcript_id "file_1_file_1_jg14323.t2"; gene_id "file_1_file_1_jg14323";
dsecASM438219v1_1	AUGUSTUS	CDS	15563908	15564031	1	+	2	transcript_id "file_1_file_1_jg14323.t2"; gene_id "file_1_file_1_jg14323";
dsecASM438219v1_1	AUGUSTUS	exon	15563908	15564031	.	+	.	transcript_id "file_1_file_1_jg14323.t2"; gene_id "file_1_file_1_jg14323";
dsecASM438219v1_1	AUGUSTUS	intron	15564032	15566302	.	+	.	transcript_id "file_1_file_1_jg14323.t2"; gene_id "file_1_file_1_jg14323";
dsecASM438219v1_1	AUGUSTUS	transcript	15554137	15566315	.	+	.	transcript_id "file_1_file_1_jg14323.t2"; gene_id "file_1_file_1_jg14323"
dsecASM438219v1_1	AUGUSTUS	CDS	15566303	15566315	0.82	+	1	transcript_id "file_1_file_1_jg14323.t2"; gene_id "file_1_file_1_jg14323";
dsecASM438219v1_1	AUGUSTUS	exon	15566303	15566315	.	+	.	transcript_id "file_1_file_1_jg14323.t2"; gene_id "file_1_file_1_jg14323";
dsecASM438219v1_1	AUGUSTUS	stop_codon	15566313	15566315	.	+	0	transcript_id "file_1_file_1_jg14323.t2"; gene_id "file_1_file_1_jg14323";
dsecASM438219v1_3	AUGUSTUS	start_codon	3175513	3175515	.	+	0	transcript_id "file_1_file_1_jg8696.t1"; gene_id "file_1_file_1_jg8696";
dsecASM438219v1_3	AUGUSTUS	CDS	3175513	3175527	0.43	+	0	transcript_id "file_1_file_1_jg8696.t1"; gene_id "file_1_file_1_jg8696";
dsecASM438219v1_3	AUGUSTUS	exon	3175513	3175527	.	+	.	transcript_id "file_1_file_1_jg8696.t1"; gene_id "file_1_file_1_jg8696";
dsecASM438219v1_3	AUGUSTUS	intron	3175528	3175587	.	+	.	transcript_id "file_1_file_1_jg8696.t1"; gene_id "file_1_file_1_jg8696";
dsecASM438219v1_3	AUGUSTUS	transcript	3175513	3175830	.	+	.	transcript_id "file_1_file_1_jg8696.t1"; gene_id "file_1_file_1_jg8696"
dsecASM438219v1_3	AUGUSTUS	gene	3175513	3175830	.	+	.	jg8696
dsecASM438219v1_3	AUGUSTUS	CDS	3175588	3175830	0.55	+	0	transcript_id "file_1_file_1_jg8696.t1"; gene_id "file_1_file_1_jg8696";
dsecASM438219v1_3	AUGUSTUS	exon	3175588	3175830	.	+	.	transcript_id "file_1_file_1_jg8696.t1"; gene_id "file_1_file_1_jg8696";
dsecASM438219v1_3	AUGUSTUS	stop_codon	3175828	3175830	.	+	0	transcript_id "file_1_file_1_jg8696.t1"; gene_id "file_1_file_1_jg8696";
dsecASM438219v1_141	AUGUSTUS	stop_codon	22210	22212	.	-	0	transcript_id "file_1_file_1_jg15624.t1"; gene_id "file_1_file_1_jg15624";
dsecASM438219v1_141	AUGUSTUS	CDS	22210	22620	0.99	-	0	transcript_id "file_1_file_1_jg15624.t1"; gene_id "file_1_file_1_jg15624";
dsecASM438219v1_141	AUGUSTUS	exon	22210	22620	.	-	.	transcript_id "file_1_file_1_jg15624.t1"; gene_id "file_1_file_1_jg15624";
dsecASM438219v1_141	AUGUSTUS	transcript	22210	22620	.	-	.	transcript_id "file_1_file_1_jg15624.t1"; gene_id "file_1_file_1_jg15624"
dsecASM438219v1_141	AUGUSTUS	gene	22210	22620	.	-	.	jg15624
dsecASM438219v1_141	AUGUSTUS	start_codon	22618	22620	.	-	0	transcript_id "file_1_file_1_jg15624.t1"; gene_id "file_1_file_1_jg15624";
dsecASM438219v1_5	AUGUSTUS	stop_codon	21524551	21524553	.	-	0	transcript_id "file_1_file_1_jg5577.t3"; gene_id "file_1_file_1_jg5577";
dsecASM438219v1_5	AUGUSTUS	CDS	21524551	21524586	0.32	-	0	transcript_id "file_1_file_1_jg5577.t3"; gene_id "file_1_file_1_jg5577";
dsecASM438219v1_5	AUGUSTUS	exon	21524551	21524586	.	-	.	transcript_id "file_1_file_1_jg5577.t3"; gene_id "file_1_file_1_jg5577";
dsecASM438219v1_5	AUGUSTUS	intron	21524587	21524650	.	-	.	transcript_id "file_1_file_1_jg5577.t3"; gene_id "file_1_file_1_jg5577";
dsecASM438219v1_5	AUGUSTUS	CDS	21524651	21524772	0.3	-	2	transcript_id "file_1_file_1_jg5577.t3"; gene_id "file_1_file_1_jg5577";
dsecASM438219v1_5	AUGUSTUS	exon	21524651	21524772	.	-	.	transcript_id "file_1_file_1_jg5577.t3"; gene_id "file_1_file_1_jg5577";
dsecASM438219v1_5	AUGUSTUS	intron	21524773	21524988	.	-	.	transcript_id "file_1_file_1_jg5577.t3"; gene_id "file_1_file_1_jg5577";
dsecASM438219v1_5	AUGUSTUS	CDS	21524989	21525181	1	-	0	transcript_id "file_1_file_1_jg5577.t3"; gene_id "file_1_file_1_jg5577";
dsecASM438219v1_5	AUGUSTUS	exon	21524989	21525181	.	-	.	transcript_id "file_1_file_1_jg5577.t3"; gene_id "file_1_file_1_jg5577";
dsecASM438219v1_5	AUGUSTUS	intron	21525182	21528976	.	-	.	transcript_id "file_1_file_1_jg5577.t3"; gene_id "file_1_file_1_jg5577";
dsecASM438219v1_5	AUGUSTUS	CDS	21528977	21529162	1	-	0	transcript_id "file_1_file_1_jg5577.t3"; gene_id "file_1_file_1_jg5577";
dsecASM438219v1_5	AUGUSTUS	exon	21528977	21529162	.	-	.	transcript_id "file_1_file_1_jg5577.t3"; gene_id "file_1_file_1_jg5577";
dsecASM438219v1_5	AUGUSTUS	intron	21529163	21535055	.	-	.	transcript_id "file_1_file_1_jg5577.t3"; gene_id "file_1_file_1_jg5577";
dsecASM438219v1_5	AUGUSTUS	CDS	21535056	21535195	1	-	2	transcript_id "file_1_file_1_jg5577.t3"; gene_id "file_1_file_1_jg5577";
dsecASM438219v1_5	AUGUSTUS	exon	21535056	21535195	.	-	.	transcript_id "file_1_file_1_jg5577.t3"; gene_id "file_1_file_1_jg5577";
dsecASM438219v1_5	AUGUSTUS	intron	21535196	21535883	.	-	.	transcript_id "file_1_file_1_jg5577.t3"; gene_id "file_1_file_1_jg5577";
dsecASM438219v1_5	AUGUSTUS	transcript	21524551	21536133	.	-	.	transcript_id "file_1_file_1_jg5577.t3"; gene_id "file_1_file_1_jg5577"
dsecASM438219v1_5	AUGUSTUS	CDS	21535884	21536133	1	-	0	transcript_id "file_1_file_1_jg5577.t3"; gene_id "file_1_file_1_jg5577";
dsecASM438219v1_5	AUGUSTUS	exon	21535884	21536133	.	-	.	transcript_id "file_1_file_1_jg5577.t3"; gene_id "file_1_file_1_jg5577";
dsecASM438219v1_5	AUGUSTUS	start_codon	21536131	21536133	.	-	0	transcript_id "file_1_file_1_jg5577.t3"; gene_id "file_1_file_1_jg5577";
dsecASM438219v1_2	AUGUSTUS	start_codon	152533	152535	.	+	0	transcript_id "file_1_file_1_jg5726.t1"; gene_id "file_1_file_1_jg5726";
dsecASM438219v1_2	AUGUSTUS	CDS	152533	152739	1	+	0	transcript_id "file_1_file_1_jg5726.t1"; gene_id "file_1_file_1_jg5726";
dsecASM438219v1_2	AUGUSTUS	exon	152533	152739	.	+	.	transcript_id "file_1_file_1_jg5726.t1"; gene_id "file_1_file_1_jg5726";
dsecASM438219v1_2	AUGUSTUS	intron	152740	152804	.	+	.	transcript_id "file_1_file_1_jg5726.t1"; gene_id "file_1_file_1_jg5726";
dsecASM438219v1_2	AUGUSTUS	transcript	152533	154916	.	+	.	transcript_id "file_1_file_1_jg5726.t1"; gene_id "file_1_file_1_jg5726"
dsecASM438219v1_2	AUGUSTUS	gene	152533	154916	.	+	.	jg5726
dsecASM438219v1_2	AUGUSTUS	CDS	152805	154916	1	+	0	transcript_id "file_1_file_1_jg5726.t1"; gene_id "file_1_file_1_jg5726";
dsecASM438219v1_2	AUGUSTUS	exon	152805	154916	.	+	.	transcript_id "file_1_file_1_jg5726.t1"; gene_id "file_1_file_1_jg5726";
dsecASM438219v1_2	AUGUSTUS	stop_codon	154914	154916	.	+	0	transcript_id "file_1_file_1_jg5726.t1"; gene_id "file_1_file_1_jg5726";
dsecASM438219v1_0	AUGUSTUS	start_codon	7267622	7267624	.	+	0	transcript_id "file_1_file_1_jg1267.t1"; gene_id "file_1_file_1_jg1267";
dsecASM438219v1_0	AUGUSTUS	CDS	7267622	7267686	1	+	0	transcript_id "file_1_file_1_jg1267.t1"; gene_id "file_1_file_1_jg1267";
dsecASM438219v1_0	AUGUSTUS	exon	7267622	7267686	.	+	.	transcript_id "file_1_file_1_jg1267.t1"; gene_id "file_1_file_1_jg1267";
dsecASM438219v1_0	AUGUSTUS	intron	7267687	7267852	.	+	.	transcript_id "file_1_file_1_jg1267.t1"; gene_id "file_1_file_1_jg1267";
dsecASM438219v1_0	AUGUSTUS	CDS	7267853	7268474	1	+	1	transcript_id "file_1_file_1_jg1267.t1"; gene_id "file_1_file_1_jg1267";
dsecASM438219v1_0	AUGUSTUS	exon	7267853	7268474	.	+	.	transcript_id "file_1_file_1_jg1267.t1"; gene_id "file_1_file_1_jg1267";
dsecASM438219v1_0	AUGUSTUS	intron	7268475	7268538	.	+	.	transcript_id "file_1_file_1_jg1267.t1"; gene_id "file_1_file_1_jg1267";
dsecASM438219v1_0	AUGUSTUS	transcript	7267622	7268673	.	+	.	transcript_id "file_1_file_1_jg1267.t1"; gene_id "file_1_file_1_jg1267"
dsecASM438219v1_0	AUGUSTUS	gene	7267622	7268673	.	+	.	jg1267
dsecASM438219v1_0	AUGUSTUS	CDS	7268539	7268673	1	+	0	transcript_id "file_1_file_1_jg1267.t1"; gene_id "file_1_file_1_jg1267";
dsecASM438219v1_0	AUGUSTUS	exon	7268539	7268673	.	+	.	transcript_id "file_1_file_1_jg1267.t1"; gene_id "file_1_file_1_jg1267";
dsecASM438219v1_0	AUGUSTUS	stop_codon	7268671	7268673	.	+	0	transcript_id "file_1_file_1_jg1267.t1"; gene_id "file_1_file_1_jg1267";
dsecASM438219v1_0	AUGUSTUS	start_codon	19151737	19151739	.	+	0	transcript_id "file_1_file_1_jg2640.t1"; gene_id "file_1_file_1_jg2640";
dsecASM438219v1_0	AUGUSTUS	CDS	19151737	19152870	1	+	0	transcript_id "file_1_file_1_jg2640.t1"; gene_id "file_1_file_1_jg2640";
dsecASM438219v1_0	AUGUSTUS	exon	19151737	19152870	.	+	.	transcript_id "file_1_file_1_jg2640.t1"; gene_id "file_1_file_1_jg2640";
dsecASM438219v1_0	AUGUSTUS	transcript	19151737	19152870	.	+	.	transcript_id "file_1_file_1_jg2640.t1"; gene_id "file_1_file_1_jg2640"
dsecASM438219v1_0	AUGUSTUS	gene	19151737	19152870	.	+	.	jg2640
dsecASM438219v1_0	AUGUSTUS	stop_codon	19152868	19152870	.	+	0	transcript_id "file_1_file_1_jg2640.t1"; gene_id "file_1_file_1_jg2640";
dsecASM438219v1_5	AUGUSTUS	start_codon	13524506	13524508	.	+	0	transcript_id "file_1_file_1_jg4586.t1"; gene_id "file_1_file_1_jg4586";
dsecASM438219v1_5	AUGUSTUS	CDS	13524506	13524718	1	+	0	transcript_id "file_1_file_1_jg4586.t1"; gene_id "file_1_file_1_jg4586";
dsecASM438219v1_5	AUGUSTUS	exon	13524506	13524718	.	+	.	transcript_id "file_1_file_1_jg4586.t1"; gene_id "file_1_file_1_jg4586";
dsecASM438219v1_5	AUGUSTUS	intron	13524719	13524775	.	+	.	transcript_id "file_1_file_1_jg4586.t1"; gene_id "file_1_file_1_jg4586";
dsecASM438219v1_5	AUGUSTUS	transcript	13524506	13525597	.	+	.	transcript_id "file_1_file_1_jg4586.t1"; gene_id "file_1_file_1_jg4586"
dsecASM438219v1_5	AUGUSTUS	gene	13524506	13525597	.	+	.	jg4586
dsecASM438219v1_5	AUGUSTUS	CDS	13524776	13525597	1	+	0	transcript_id "file_1_file_1_jg4586.t1"; gene_id "file_1_file_1_jg4586";
dsecASM438219v1_5	AUGUSTUS	exon	13524776	13525597	.	+	.	transcript_id "file_1_file_1_jg4586.t1"; gene_id "file_1_file_1_jg4586";
dsecASM438219v1_5	AUGUSTUS	stop_codon	13525595	13525597	.	+	0	transcript_id "file_1_file_1_jg4586.t1"; gene_id "file_1_file_1_jg4586";
dsecASM438219v1_1	AUGUSTUS	start_codon	20569653	20569655	.	+	0	transcript_id "file_1_file_1_jg15139.t1"; gene_id "file_1_file_1_jg15139";
dsecASM438219v1_1	AUGUSTUS	CDS	20569653	20569712	1	+	0	transcript_id "file_1_file_1_jg15139.t1"; gene_id "file_1_file_1_jg15139";
dsecASM438219v1_1	AUGUSTUS	exon	20569653	20569712	.	+	.	transcript_id "file_1_file_1_jg15139.t1"; gene_id "file_1_file_1_jg15139";
dsecASM438219v1_1	AUGUSTUS	intron	20569713	20569765	.	+	.	transcript_id "file_1_file_1_jg15139.t1"; gene_id "file_1_file_1_jg15139";
dsecASM438219v1_1	AUGUSTUS	CDS	20569766	20569969	0.99	+	0	transcript_id "file_1_file_1_jg15139.t1"; gene_id "file_1_file_1_jg15139";
dsecASM438219v1_1	AUGUSTUS	exon	20569766	20569969	.	+	.	transcript_id "file_1_file_1_jg15139.t1"; gene_id "file_1_file_1_jg15139";
dsecASM438219v1_1	AUGUSTUS	intron	20569970	20570029	.	+	.	transcript_id "file_1_file_1_jg15139.t1"; gene_id "file_1_file_1_jg15139";
dsecASM438219v1_1	AUGUSTUS	CDS	20570030	20570628	1	+	0	transcript_id "file_1_file_1_jg15139.t1"; gene_id "file_1_file_1_jg15139";
dsecASM438219v1_1	AUGUSTUS	exon	20570030	20570628	.	+	.	transcript_id "file_1_file_1_jg15139.t1"; gene_id "file_1_file_1_jg15139";
dsecASM438219v1_1	AUGUSTUS	intron	20570629	20570688	.	+	.	transcript_id "file_1_file_1_jg15139.t1"; gene_id "file_1_file_1_jg15139";
dsecASM438219v1_1	AUGUSTUS	CDS	20570689	20570910	1	+	1	transcript_id "file_1_file_1_jg15139.t1"; gene_id "file_1_file_1_jg15139";
dsecASM438219v1_1	AUGUSTUS	exon	20570689	20570910	.	+	.	transcript_id "file_1_file_1_jg15139.t1"; gene_id "file_1_file_1_jg15139";
dsecASM438219v1_1	AUGUSTUS	intron	20570911	20570970	.	+	.	transcript_id "file_1_file_1_jg15139.t1"; gene_id "file_1_file_1_jg15139";
dsecASM438219v1_1	AUGUSTUS	transcript	20569653	20571175	.	+	.	transcript_id "file_1_file_1_jg15139.t1"; gene_id "file_1_file_1_jg15139"
dsecASM438219v1_1	AUGUSTUS	gene	20569653	20571175	.	+	.	jg15139
dsecASM438219v1_1	AUGUSTUS	CDS	20570971	20571175	1	+	1	transcript_id "file_1_file_1_jg15139.t1"; gene_id "file_1_file_1_jg15139";
dsecASM438219v1_1	AUGUSTUS	exon	20570971	20571175	.	+	.	transcript_id "file_1_file_1_jg15139.t1"; gene_id "file_1_file_1_jg15139";
dsecASM438219v1_1	AUGUSTUS	stop_codon	20571173	20571175	.	+	0	transcript_id "file_1_file_1_jg15139.t1"; gene_id "file_1_file_1_jg15139";
dsecASM438219v1_5	AUGUSTUS	start_codon	14932237	14932239	.	+	0	transcript_id "file_1_file_1_jg4719.t1"; gene_id "file_1_file_1_jg4719";
dsecASM438219v1_5	AUGUSTUS	CDS	14932237	14932401	1	+	0	transcript_id "file_1_file_1_jg4719.t1"; gene_id "file_1_file_1_jg4719";
dsecASM438219v1_5	AUGUSTUS	exon	14932237	14932401	.	+	.	transcript_id "file_1_file_1_jg4719.t1"; gene_id "file_1_file_1_jg4719";
dsecASM438219v1_5	AUGUSTUS	intron	14932402	14932476	.	+	.	transcript_id "file_1_file_1_jg4719.t1"; gene_id "file_1_file_1_jg4719";
dsecASM438219v1_5	AUGUSTUS	CDS	14932477	14932512	1	+	0	transcript_id "file_1_file_1_jg4719.t1"; gene_id "file_1_file_1_jg4719";
dsecASM438219v1_5	AUGUSTUS	exon	14932477	14932512	.	+	.	transcript_id "file_1_file_1_jg4719.t1"; gene_id "file_1_file_1_jg4719";
dsecASM438219v1_5	AUGUSTUS	intron	14932513	14932612	.	+	.	transcript_id "file_1_file_1_jg4719.t1"; gene_id "file_1_file_1_jg4719";
dsecASM438219v1_5	AUGUSTUS	CDS	14932613	14932692	1	+	0	transcript_id "file_1_file_1_jg4719.t1"; gene_id "file_1_file_1_jg4719";
dsecASM438219v1_5	AUGUSTUS	exon	14932613	14932692	.	+	.	transcript_id "file_1_file_1_jg4719.t1"; gene_id "file_1_file_1_jg4719";
dsecASM438219v1_5	AUGUSTUS	intron	14932693	14932878	.	+	.	transcript_id "file_1_file_1_jg4719.t1"; gene_id "file_1_file_1_jg4719";
dsecASM438219v1_5	AUGUSTUS	transcript	14932237	14933131	.	+	.	transcript_id "file_1_file_1_jg4719.t1"; gene_id "file_1_file_1_jg4719"
dsecASM438219v1_5	AUGUSTUS	gene	14932237	14933131	.	+	.	jg4719
dsecASM438219v1_5	AUGUSTUS	CDS	14932879	14933131	1	+	1	transcript_id "file_1_file_1_jg4719.t1"; gene_id "file_1_file_1_jg4719";
dsecASM438219v1_5	AUGUSTUS	exon	14932879	14933131	.	+	.	transcript_id "file_1_file_1_jg4719.t1"; gene_id "file_1_file_1_jg4719";
dsecASM438219v1_5	AUGUSTUS	stop_codon	14933129	14933131	.	+	0	transcript_id "file_1_file_1_jg4719.t1"; gene_id "file_1_file_1_jg4719";
dsecASM438219v1_0	AUGUSTUS	start_codon	19962880	19962882	.	+	0	transcript_id "file_1_file_1_jg2724.t1"; gene_id "file_1_file_1_jg2724";
dsecASM438219v1_0	AUGUSTUS	CDS	19962880	19962953	1	+	0	transcript_id "file_1_file_1_jg2724.t1"; gene_id "file_1_file_1_jg2724";
dsecASM438219v1_0	AUGUSTUS	exon	19962880	19962953	.	+	.	transcript_id "file_1_file_1_jg2724.t1"; gene_id "file_1_file_1_jg2724";
dsecASM438219v1_0	AUGUSTUS	intron	19962954	19965516	.	+	.	transcript_id "file_1_file_1_jg2724.t1"; gene_id "file_1_file_1_jg2724";
dsecASM438219v1_0	AUGUSTUS	CDS	19965517	19965610	1	+	1	transcript_id "file_1_file_1_jg2724.t1"; gene_id "file_1_file_1_jg2724";
dsecASM438219v1_0	AUGUSTUS	exon	19965517	19965610	.	+	.	transcript_id "file_1_file_1_jg2724.t1"; gene_id "file_1_file_1_jg2724";
dsecASM438219v1_0	AUGUSTUS	intron	19965611	19965682	.	+	.	transcript_id "file_1_file_1_jg2724.t1"; gene_id "file_1_file_1_jg2724";
dsecASM438219v1_0	AUGUSTUS	CDS	19965683	19965782	1	+	0	transcript_id "file_1_file_1_jg2724.t1"; gene_id "file_1_file_1_jg2724";
dsecASM438219v1_0	AUGUSTUS	exon	19965683	19965782	.	+	.	transcript_id "file_1_file_1_jg2724.t1"; gene_id "file_1_file_1_jg2724";
dsecASM438219v1_0	AUGUSTUS	intron	19965783	19965840	.	+	.	transcript_id "file_1_file_1_jg2724.t1"; gene_id "file_1_file_1_jg2724";
dsecASM438219v1_0	AUGUSTUS	CDS	19965841	19966027	1	+	2	transcript_id "file_1_file_1_jg2724.t1"; gene_id "file_1_file_1_jg2724";
dsecASM438219v1_0	AUGUSTUS	exon	19965841	19966027	.	+	.	transcript_id "file_1_file_1_jg2724.t1"; gene_id "file_1_file_1_jg2724";
dsecASM438219v1_0	AUGUSTUS	intron	19966028	19966090	.	+	.	transcript_id "file_1_file_1_jg2724.t1"; gene_id "file_1_file_1_jg2724";
dsecASM438219v1_0	AUGUSTUS	CDS	19966091	19966311	1	+	1	transcript_id "file_1_file_1_jg2724.t1"; gene_id "file_1_file_1_jg2724";
dsecASM438219v1_0	AUGUSTUS	exon	19966091	19966311	.	+	.	transcript_id "file_1_file_1_jg2724.t1"; gene_id "file_1_file_1_jg2724";
dsecASM438219v1_0	AUGUSTUS	intron	19966312	19967342	.	+	.	transcript_id "file_1_file_1_jg2724.t1"; gene_id "file_1_file_1_jg2724";
dsecASM438219v1_0	AUGUSTUS	CDS	19967343	19967434	1	+	2	transcript_id "file_1_file_1_jg2724.t1"; gene_id "file_1_file_1_jg2724";
dsecASM438219v1_0	AUGUSTUS	exon	19967343	19967434	.	+	.	transcript_id "file_1_file_1_jg2724.t1"; gene_id "file_1_file_1_jg2724";
dsecASM438219v1_0	AUGUSTUS	intron	19967435	19967493	.	+	.	transcript_id "file_1_file_1_jg2724.t1"; gene_id "file_1_file_1_jg2724";
dsecASM438219v1_0	AUGUSTUS	CDS	19967494	19967603	1	+	0	transcript_id "file_1_file_1_jg2724.t1"; gene_id "file_1_file_1_jg2724";
dsecASM438219v1_0	AUGUSTUS	exon	19967494	19967603	.	+	.	transcript_id "file_1_file_1_jg2724.t1"; gene_id "file_1_file_1_jg2724";
dsecASM438219v1_0	AUGUSTUS	intron	19967604	19967660	.	+	.	transcript_id "file_1_file_1_jg2724.t1"; gene_id "file_1_file_1_jg2724";
dsecASM438219v1_0	AUGUSTUS	transcript	19962880	19967688	.	+	.	transcript_id "file_1_file_1_jg2724.t1"; gene_id "file_1_file_1_jg2724"
dsecASM438219v1_0	AUGUSTUS	gene	19962880	19967688	.	+	.	jg2724
dsecASM438219v1_0	AUGUSTUS	CDS	19967661	19967688	1	+	1	transcript_id "file_1_file_1_jg2724.t1"; gene_id "file_1_file_1_jg2724";
dsecASM438219v1_0	AUGUSTUS	exon	19967661	19967688	.	+	.	transcript_id "file_1_file_1_jg2724.t1"; gene_id "file_1_file_1_jg2724";
dsecASM438219v1_0	AUGUSTUS	stop_codon	19967686	19967688	.	+	0	transcript_id "file_1_file_1_jg2724.t1"; gene_id "file_1_file_1_jg2724";
dsecASM438219v1_2	AUGUSTUS	start_codon	19023212	19023214	.	+	0	transcript_id "file_1_file_1_jg8078.t1"; gene_id "file_1_file_1_jg8078";
dsecASM438219v1_2	AUGUSTUS	CDS	19023212	19023784	0.46	+	0	transcript_id "file_1_file_1_jg8078.t1"; gene_id "file_1_file_1_jg8078";
dsecASM438219v1_2	AUGUSTUS	exon	19023212	19023784	.	+	.	transcript_id "file_1_file_1_jg8078.t1"; gene_id "file_1_file_1_jg8078";
dsecASM438219v1_2	AUGUSTUS	intron	19023785	19026351	.	+	.	transcript_id "file_1_file_1_jg8078.t1"; gene_id "file_1_file_1_jg8078";
dsecASM438219v1_2	AUGUSTUS	CDS	19026352	19026492	1	+	0	transcript_id "file_1_file_1_jg8078.t1"; gene_id "file_1_file_1_jg8078";
dsecASM438219v1_2	AUGUSTUS	exon	19026352	19026492	.	+	.	transcript_id "file_1_file_1_jg8078.t1"; gene_id "file_1_file_1_jg8078";
dsecASM438219v1_2	AUGUSTUS	intron	19026493	19029156	.	+	.	transcript_id "file_1_file_1_jg8078.t1"; gene_id "file_1_file_1_jg8078";
dsecASM438219v1_2	AUGUSTUS	transcript	19023212	19030278	.	+	.	transcript_id "file_1_file_1_jg8078.t1"; gene_id "file_1_file_1_jg8078"
dsecASM438219v1_2	AUGUSTUS	gene	19023212	19030278	.	+	.	jg8078
dsecASM438219v1_2	AUGUSTUS	CDS	19029157	19030278	1	+	0	transcript_id "file_1_file_1_jg8078.t1"; gene_id "file_1_file_1_jg8078";
dsecASM438219v1_2	AUGUSTUS	exon	19029157	19030278	.	+	.	transcript_id "file_1_file_1_jg8078.t1"; gene_id "file_1_file_1_jg8078";
dsecASM438219v1_2	AUGUSTUS	stop_codon	19030276	19030278	.	+	0	transcript_id "file_1_file_1_jg8078.t1"; gene_id "file_1_file_1_jg8078";
dsecASM438219v1_1	GeneMark.hmm	stop_codon	15632171	15632173	.	-	0	gene_id "file_1_file_2_4879_g"; transcript_id "file_1_file_2_4879_t"; count "file_1_file_2_1_1";
dsecASM438219v1_1	GeneMark.hmm	CDS	15632171	15632232	.	-	2	gene_id "file_1_file_2_4879_g"; transcript_id "file_1_file_2_4879_t"; evidence "file_1_file_2_0_1"; cds_type "file_1_file_2_Terminal"; count "file_1_file_2_2_2"; anchored "file_1_file_2_0_1";
dsecASM438219v1_1	GeneMark.hmm	exon	15632171	15632232	0	-	.	gene_id "file_1_file_2_4879_g"; transcript_id "file_1_file_2_4879_t"; evidence "file_1_file_2_0_1"; cds_type "file_1_file_2_Terminal"; count "file_1_file_2_2_2"; anchored "file_1_file_2_0_1";
dsecASM438219v1_1	GeneMark.hmm	CDS	15632622	15632943	.	-	0	gene_id "file_1_file_2_4879_g"; transcript_id "file_1_file_2_4879_t"; evidence "file_1_file_2_1_1"; cds_type "file_1_file_2_Initial"; count "file_1_file_2_1_2"; anchored "file_1_file_2_1_1";
dsecASM438219v1_1	GeneMark.hmm	exon	15632622	15632943	0	-	.	gene_id "file_1_file_2_4879_g"; transcript_id "file_1_file_2_4879_t"; evidence "file_1_file_2_1_1"; cds_type "file_1_file_2_Initial"; count "file_1_file_2_1_2"; anchored "file_1_file_2_1_1";
dsecASM438219v1_1	GeneMark.hmm	start_codon	15632941	15632943	.	-	0	gene_id "file_1_file_2_4879_g"; transcript_id "file_1_file_2_4879_t"; count "file_1_file_2_1_1";
dsecASM438219v1_5	AUGUSTUS	stop_codon	3501745	3501747	.	-	0	transcript_id "file_1_file_1_jg3506.t2"; gene_id "file_1_file_1_jg3506";
dsecASM438219v1_5	AUGUSTUS	CDS	3501745	3501861	1	-	0	transcript_id "file_1_file_1_jg3506.t2"; gene_id "file_1_file_1_jg3506";
dsecASM438219v1_5	AUGUSTUS	exon	3501745	3501861	.	-	.	transcript_id "file_1_file_1_jg3506.t2"; gene_id "file_1_file_1_jg3506";
dsecASM438219v1_5	AUGUSTUS	intron	3501862	3503038	.	-	.	transcript_id "file_1_file_1_jg3506.t2"; gene_id "file_1_file_1_jg3506";
dsecASM438219v1_5	AUGUSTUS	CDS	3503039	3503213	1	-	1	transcript_id "file_1_file_1_jg3506.t2"; gene_id "file_1_file_1_jg3506";
dsecASM438219v1_5	AUGUSTUS	exon	3503039	3503213	.	-	.	transcript_id "file_1_file_1_jg3506.t2"; gene_id "file_1_file_1_jg3506";
dsecASM438219v1_5	AUGUSTUS	intron	3503214	3504092	.	-	.	transcript_id "file_1_file_1_jg3506.t2"; gene_id "file_1_file_1_jg3506";
dsecASM438219v1_5	AUGUSTUS	CDS	3504093	3504253	1	-	0	transcript_id "file_1_file_1_jg3506.t2"; gene_id "file_1_file_1_jg3506";
dsecASM438219v1_5	AUGUSTUS	exon	3504093	3504253	.	-	.	transcript_id "file_1_file_1_jg3506.t2"; gene_id "file_1_file_1_jg3506";
dsecASM438219v1_5	AUGUSTUS	intron	3504254	3504310	.	-	.	transcript_id "file_1_file_1_jg3506.t2"; gene_id "file_1_file_1_jg3506";
dsecASM438219v1_5	AUGUSTUS	transcript	3501745	3504463	.	-	.	transcript_id "file_1_file_1_jg3506.t2"; gene_id "file_1_file_1_jg3506"
dsecASM438219v1_5	AUGUSTUS	CDS	3504311	3504463	1	-	0	transcript_id "file_1_file_1_jg3506.t2"; gene_id "file_1_file_1_jg3506";
dsecASM438219v1_5	AUGUSTUS	exon	3504311	3504463	.	-	.	transcript_id "file_1_file_1_jg3506.t2"; gene_id "file_1_file_1_jg3506";
dsecASM438219v1_5	AUGUSTUS	start_codon	3504461	3504463	.	-	0	transcript_id "file_1_file_1_jg3506.t2"; gene_id "file_1_file_1_jg3506";
dsecASM438219v1_1	AUGUSTUS	start_codon	16684728	16684730	.	+	0	transcript_id "file_1_file_1_jg14439.t1"; gene_id "file_1_file_1_jg14439";
dsecASM438219v1_1	AUGUSTUS	CDS	16684728	16684760	1	+	0	transcript_id "file_1_file_1_jg14439.t1"; gene_id "file_1_file_1_jg14439";
dsecASM438219v1_1	AUGUSTUS	exon	16684728	16684760	.	+	.	transcript_id "file_1_file_1_jg14439.t1"; gene_id "file_1_file_1_jg14439";
dsecASM438219v1_1	AUGUSTUS	intron	16684761	16684822	.	+	.	transcript_id "file_1_file_1_jg14439.t1"; gene_id "file_1_file_1_jg14439";
dsecASM438219v1_1	AUGUSTUS	transcript	16684728	16685188	.	+	.	transcript_id "file_1_file_1_jg14439.t1"; gene_id "file_1_file_1_jg14439"
dsecASM438219v1_1	AUGUSTUS	gene	16684728	16685188	.	+	.	jg14439
dsecASM438219v1_1	AUGUSTUS	CDS	16684823	16685188	1	+	0	transcript_id "file_1_file_1_jg14439.t1"; gene_id "file_1_file_1_jg14439";
dsecASM438219v1_1	AUGUSTUS	exon	16684823	16685188	.	+	.	transcript_id "file_1_file_1_jg14439.t1"; gene_id "file_1_file_1_jg14439";
dsecASM438219v1_1	AUGUSTUS	stop_codon	16685186	16685188	.	+	0	transcript_id "file_1_file_1_jg14439.t1"; gene_id "file_1_file_1_jg14439";
dsecASM438219v1_5	AUGUSTUS	start_codon	6991872	6991874	.	+	0	transcript_id "file_1_file_1_jg3872.t1"; gene_id "file_1_file_1_jg3872";
dsecASM438219v1_5	AUGUSTUS	CDS	6991872	6992117	1	+	0	transcript_id "file_1_file_1_jg3872.t1"; gene_id "file_1_file_1_jg3872";
dsecASM438219v1_5	AUGUSTUS	exon	6991872	6992117	.	+	.	transcript_id "file_1_file_1_jg3872.t1"; gene_id "file_1_file_1_jg3872";
dsecASM438219v1_5	AUGUSTUS	intron	6992118	6992181	.	+	.	transcript_id "file_1_file_1_jg3872.t1"; gene_id "file_1_file_1_jg3872";
dsecASM438219v1_5	AUGUSTUS	CDS	6992182	6992355	1	+	0	transcript_id "file_1_file_1_jg3872.t1"; gene_id "file_1_file_1_jg3872";
dsecASM438219v1_5	AUGUSTUS	exon	6992182	6992355	.	+	.	transcript_id "file_1_file_1_jg3872.t1"; gene_id "file_1_file_1_jg3872";
dsecASM438219v1_5	AUGUSTUS	intron	6992356	6992416	.	+	.	transcript_id "file_1_file_1_jg3872.t1"; gene_id "file_1_file_1_jg3872";
dsecASM438219v1_5	AUGUSTUS	CDS	6992417	6992646	1	+	0	transcript_id "file_1_file_1_jg3872.t1"; gene_id "file_1_file_1_jg3872";
dsecASM438219v1_5	AUGUSTUS	exon	6992417	6992646	.	+	.	transcript_id "file_1_file_1_jg3872.t1"; gene_id "file_1_file_1_jg3872";
dsecASM438219v1_5	AUGUSTUS	intron	6992647	6992708	.	+	.	transcript_id "file_1_file_1_jg3872.t1"; gene_id "file_1_file_1_jg3872";
dsecASM438219v1_5	AUGUSTUS	CDS	6992709	6992846	1	+	1	transcript_id "file_1_file_1_jg3872.t1"; gene_id "file_1_file_1_jg3872";
dsecASM438219v1_5	AUGUSTUS	exon	6992709	6992846	.	+	.	transcript_id "file_1_file_1_jg3872.t1"; gene_id "file_1_file_1_jg3872";
dsecASM438219v1_5	AUGUSTUS	intron	6992847	6992904	.	+	.	transcript_id "file_1_file_1_jg3872.t1"; gene_id "file_1_file_1_jg3872";
dsecASM438219v1_5	AUGUSTUS	transcript	6991872	6993043	.	+	.	transcript_id "file_1_file_1_jg3872.t1"; gene_id "file_1_file_1_jg3872"
dsecASM438219v1_5	AUGUSTUS	gene	6991872	6993043	.	+	.	jg3872
dsecASM438219v1_5	AUGUSTUS	CDS	6992905	6993043	1	+	1	transcript_id "file_1_file_1_jg3872.t1"; gene_id "file_1_file_1_jg3872";
dsecASM438219v1_5	AUGUSTUS	exon	6992905	6993043	.	+	.	transcript_id "file_1_file_1_jg3872.t1"; gene_id "file_1_file_1_jg3872";
dsecASM438219v1_5	AUGUSTUS	stop_codon	6993041	6993043	.	+	0	transcript_id "file_1_file_1_jg3872.t1"; gene_id "file_1_file_1_jg3872";
dsecASM438219v1_0	AUGUSTUS	stop_codon	13727459	13727461	.	-	0	transcript_id "file_1_file_1_jg2161.t1"; gene_id "file_1_file_1_jg2161";
dsecASM438219v1_0	AUGUSTUS	CDS	13727459	13727659	0.48	-	0	transcript_id "file_1_file_1_jg2161.t1"; gene_id "file_1_file_1_jg2161";
dsecASM438219v1_0	AUGUSTUS	exon	13727459	13727659	.	-	.	transcript_id "file_1_file_1_jg2161.t1"; gene_id "file_1_file_1_jg2161";
dsecASM438219v1_0	AUGUSTUS	transcript	13727459	13727659	.	-	.	transcript_id "file_1_file_1_jg2161.t1"; gene_id "file_1_file_1_jg2161"
dsecASM438219v1_0	AUGUSTUS	gene	13727459	13727659	.	-	.	jg2161
dsecASM438219v1_0	AUGUSTUS	start_codon	13727657	13727659	.	-	0	transcript_id "file_1_file_1_jg2161.t1"; gene_id "file_1_file_1_jg2161";
dsecASM438219v1_4	AUGUSTUS	start_codon	699779	699781	.	+	0	transcript_id "file_1_file_1_jg285.t1"; gene_id "file_1_file_1_jg285";
dsecASM438219v1_4	AUGUSTUS	CDS	699779	700030	0.92	+	0	transcript_id "file_1_file_1_jg285.t1"; gene_id "file_1_file_1_jg285";
dsecASM438219v1_4	AUGUSTUS	exon	699779	700030	.	+	.	transcript_id "file_1_file_1_jg285.t1"; gene_id "file_1_file_1_jg285";
dsecASM438219v1_4	AUGUSTUS	transcript	699779	700030	.	+	.	transcript_id "file_1_file_1_jg285.t1"; gene_id "file_1_file_1_jg285"
dsecASM438219v1_4	AUGUSTUS	gene	699779	700030	.	+	.	jg285
dsecASM438219v1_4	AUGUSTUS	stop_codon	700028	700030	.	+	0	transcript_id "file_1_file_1_jg285.t1"; gene_id "file_1_file_1_jg285";
dsecASM438219v1_0	AUGUSTUS	stop_codon	79839	79841	.	-	0	transcript_id "file_1_file_1_jg328.t1"; gene_id "file_1_file_1_jg328";
dsecASM438219v1_0	AUGUSTUS	CDS	79839	79862	0.62	-	0	transcript_id "file_1_file_1_jg328.t1"; gene_id "file_1_file_1_jg328";
dsecASM438219v1_0	AUGUSTUS	exon	79839	79862	.	-	.	transcript_id "file_1_file_1_jg328.t1"; gene_id "file_1_file_1_jg328";
dsecASM438219v1_0	AUGUSTUS	intron	79863	80006	.	-	.	transcript_id "file_1_file_1_jg328.t1"; gene_id "file_1_file_1_jg328";
dsecASM438219v1_0	AUGUSTUS	CDS	80007	80037	0.54	-	1	transcript_id "file_1_file_1_jg328.t1"; gene_id "file_1_file_1_jg328";
dsecASM438219v1_0	AUGUSTUS	exon	80007	80037	.	-	.	transcript_id "file_1_file_1_jg328.t1"; gene_id "file_1_file_1_jg328";
dsecASM438219v1_0	AUGUSTUS	intron	80038	80099	.	-	.	transcript_id "file_1_file_1_jg328.t1"; gene_id "file_1_file_1_jg328";
dsecASM438219v1_0	AUGUSTUS	CDS	80100	80208	0.76	-	2	transcript_id "file_1_file_1_jg328.t1"; gene_id "file_1_file_1_jg328";
dsecASM438219v1_0	AUGUSTUS	exon	80100	80208	.	-	.	transcript_id "file_1_file_1_jg328.t1"; gene_id "file_1_file_1_jg328";
dsecASM438219v1_0	AUGUSTUS	intron	80209	80469	.	-	.	transcript_id "file_1_file_1_jg328.t1"; gene_id "file_1_file_1_jg328";
dsecASM438219v1_0	AUGUSTUS	transcript	79839	80515	.	-	.	transcript_id "file_1_file_1_jg328.t1"; gene_id "file_1_file_1_jg328"
dsecASM438219v1_0	AUGUSTUS	gene	79839	80515	.	-	.	jg328
dsecASM438219v1_0	AUGUSTUS	CDS	80470	80515	0.7	-	0	transcript_id "file_1_file_1_jg328.t1"; gene_id "file_1_file_1_jg328";
dsecASM438219v1_0	AUGUSTUS	exon	80470	80515	.	-	.	transcript_id "file_1_file_1_jg328.t1"; gene_id "file_1_file_1_jg328";
dsecASM438219v1_0	AUGUSTUS	start_codon	80513	80515	.	-	0	transcript_id "file_1_file_1_jg328.t1"; gene_id "file_1_file_1_jg328";
dsecASM438219v1_4	AUGUSTUS	stop_codon	895643	895645	.	-	0	transcript_id "file_1_file_1_jg296.t1"; gene_id "file_1_file_1_jg296";
dsecASM438219v1_4	AUGUSTUS	CDS	895643	895704	1	-	2	transcript_id "file_1_file_1_jg296.t1"; gene_id "file_1_file_1_jg296";
dsecASM438219v1_4	AUGUSTUS	exon	895643	895704	.	-	.	transcript_id "file_1_file_1_jg296.t1"; gene_id "file_1_file_1_jg296";
dsecASM438219v1_4	AUGUSTUS	intron	895705	895767	.	-	.	transcript_id "file_1_file_1_jg296.t1"; gene_id "file_1_file_1_jg296";
dsecASM438219v1_4	AUGUSTUS	CDS	895768	895869	1	-	2	transcript_id "file_1_file_1_jg296.t1"; gene_id "file_1_file_1_jg296";
dsecASM438219v1_4	AUGUSTUS	exon	895768	895869	.	-	.	transcript_id "file_1_file_1_jg296.t1"; gene_id "file_1_file_1_jg296";
dsecASM438219v1_4	AUGUSTUS	intron	895870	895974	.	-	.	transcript_id "file_1_file_1_jg296.t1"; gene_id "file_1_file_1_jg296";
dsecASM438219v1_4	AUGUSTUS	CDS	895975	896005	1	-	0	transcript_id "file_1_file_1_jg296.t1"; gene_id "file_1_file_1_jg296";
dsecASM438219v1_4	AUGUSTUS	exon	895975	896005	.	-	.	transcript_id "file_1_file_1_jg296.t1"; gene_id "file_1_file_1_jg296";
dsecASM438219v1_4	AUGUSTUS	intron	896006	896185	.	-	.	transcript_id "file_1_file_1_jg296.t1"; gene_id "file_1_file_1_jg296";
dsecASM438219v1_4	AUGUSTUS	CDS	896186	896197	0.91	-	0	transcript_id "file_1_file_1_jg296.t1"; gene_id "file_1_file_1_jg296";
dsecASM438219v1_4	AUGUSTUS	exon	896186	896197	.	-	.	transcript_id "file_1_file_1_jg296.t1"; gene_id "file_1_file_1_jg296";
dsecASM438219v1_4	AUGUSTUS	intron	896198	896256	.	-	.	transcript_id "file_1_file_1_jg296.t1"; gene_id "file_1_file_1_jg296";
dsecASM438219v1_4	AUGUSTUS	CDS	896257	896403	1	-	0	transcript_id "file_1_file_1_jg296.t1"; gene_id "file_1_file_1_jg296";
dsecASM438219v1_4	AUGUSTUS	exon	896257	896403	.	-	.	transcript_id "file_1_file_1_jg296.t1"; gene_id "file_1_file_1_jg296";
dsecASM438219v1_4	AUGUSTUS	intron	896404	897045	.	-	.	transcript_id "file_1_file_1_jg296.t1"; gene_id "file_1_file_1_jg296";
dsecASM438219v1_4	AUGUSTUS	transcript	895643	897120	.	-	.	transcript_id "file_1_file_1_jg296.t1"; gene_id "file_1_file_1_jg296"
dsecASM438219v1_4	AUGUSTUS	gene	895643	897120	.	-	.	jg296
dsecASM438219v1_4	AUGUSTUS	CDS	897046	897120	0.9	-	0	transcript_id "file_1_file_1_jg296.t1"; gene_id "file_1_file_1_jg296";
dsecASM438219v1_4	AUGUSTUS	exon	897046	897120	.	-	.	transcript_id "file_1_file_1_jg296.t1"; gene_id "file_1_file_1_jg296";
dsecASM438219v1_4	AUGUSTUS	start_codon	897118	897120	.	-	0	transcript_id "file_1_file_1_jg296.t1"; gene_id "file_1_file_1_jg296";
dsecASM438219v1_5	AUGUSTUS	stop_codon	11078652	11078654	.	-	0	transcript_id "file_1_file_1_jg4309.t1"; gene_id "file_1_file_1_jg4309";
dsecASM438219v1_5	AUGUSTUS	CDS	11078652	11079221	1	-	0	transcript_id "file_1_file_1_jg4309.t1"; gene_id "file_1_file_1_jg4309";
dsecASM438219v1_5	AUGUSTUS	exon	11078652	11079221	.	-	.	transcript_id "file_1_file_1_jg4309.t1"; gene_id "file_1_file_1_jg4309";
dsecASM438219v1_5	AUGUSTUS	transcript	11078652	11079221	.	-	.	transcript_id "file_1_file_1_jg4309.t1"; gene_id "file_1_file_1_jg4309"
dsecASM438219v1_5	AUGUSTUS	gene	11078652	11079221	.	-	.	jg4309
dsecASM438219v1_5	AUGUSTUS	start_codon	11079219	11079221	.	-	0	transcript_id "file_1_file_1_jg4309.t1"; gene_id "file_1_file_1_jg4309";
dsecASM438219v1_2	AUGUSTUS	start_codon	9657856	9657858	.	+	0	transcript_id "file_1_file_1_jg6995.t1"; gene_id "file_1_file_1_jg6995";
dsecASM438219v1_2	AUGUSTUS	CDS	9657856	9657935	1	+	0	transcript_id "file_1_file_1_jg6995.t1"; gene_id "file_1_file_1_jg6995";
dsecASM438219v1_2	AUGUSTUS	exon	9657856	9657935	.	+	.	transcript_id "file_1_file_1_jg6995.t1"; gene_id "file_1_file_1_jg6995";
dsecASM438219v1_2	AUGUSTUS	intron	9657936	9658005	.	+	.	transcript_id "file_1_file_1_jg6995.t1"; gene_id "file_1_file_1_jg6995";
dsecASM438219v1_2	AUGUSTUS	CDS	9658006	9658159	1	+	1	transcript_id "file_1_file_1_jg6995.t1"; gene_id "file_1_file_1_jg6995";
dsecASM438219v1_2	AUGUSTUS	exon	9658006	9658159	.	+	.	transcript_id "file_1_file_1_jg6995.t1"; gene_id "file_1_file_1_jg6995";
dsecASM438219v1_2	AUGUSTUS	intron	9658160	9658275	.	+	.	transcript_id "file_1_file_1_jg6995.t1"; gene_id "file_1_file_1_jg6995";
dsecASM438219v1_2	AUGUSTUS	CDS	9658276	9658549	1	+	0	transcript_id "file_1_file_1_jg6995.t1"; gene_id "file_1_file_1_jg6995";
dsecASM438219v1_2	AUGUSTUS	exon	9658276	9658549	.	+	.	transcript_id "file_1_file_1_jg6995.t1"; gene_id "file_1_file_1_jg6995";
dsecASM438219v1_2	AUGUSTUS	intron	9658550	9658612	.	+	.	transcript_id "file_1_file_1_jg6995.t1"; gene_id "file_1_file_1_jg6995";
dsecASM438219v1_2	AUGUSTUS	CDS	9658613	9658864	1	+	2	transcript_id "file_1_file_1_jg6995.t1"; gene_id "file_1_file_1_jg6995";
dsecASM438219v1_2	AUGUSTUS	exon	9658613	9658864	.	+	.	transcript_id "file_1_file_1_jg6995.t1"; gene_id "file_1_file_1_jg6995";
dsecASM438219v1_2	AUGUSTUS	intron	9658865	9659188	.	+	.	transcript_id "file_1_file_1_jg6995.t1"; gene_id "file_1_file_1_jg6995";
dsecASM438219v1_2	AUGUSTUS	CDS	9659189	9659280	1	+	2	transcript_id "file_1_file_1_jg6995.t1"; gene_id "file_1_file_1_jg6995";
dsecASM438219v1_2	AUGUSTUS	exon	9659189	9659280	.	+	.	transcript_id "file_1_file_1_jg6995.t1"; gene_id "file_1_file_1_jg6995";
dsecASM438219v1_2	AUGUSTUS	intron	9659281	9659406	.	+	.	transcript_id "file_1_file_1_jg6995.t1"; gene_id "file_1_file_1_jg6995";
dsecASM438219v1_2	AUGUSTUS	transcript	9657856	9659679	.	+	.	transcript_id "file_1_file_1_jg6995.t1"; gene_id "file_1_file_1_jg6995"
dsecASM438219v1_2	AUGUSTUS	CDS	9659407	9659679	1	+	0	transcript_id "file_1_file_1_jg6995.t1"; gene_id "file_1_file_1_jg6995";
dsecASM438219v1_2	AUGUSTUS	exon	9659407	9659679	.	+	.	transcript_id "file_1_file_1_jg6995.t1"; gene_id "file_1_file_1_jg6995";
dsecASM438219v1_2	AUGUSTUS	stop_codon	9659677	9659679	.	+	0	transcript_id "file_1_file_1_jg6995.t1"; gene_id "file_1_file_1_jg6995";
dsecASM438219v1_3	AUGUSTUS	stop_codon	19430395	19430397	.	-	0	transcript_id "file_1_file_1_jg10787.t1"; gene_id "file_1_file_1_jg10787";
dsecASM438219v1_3	AUGUSTUS	CDS	19430395	19431030	0.63	-	0	transcript_id "file_1_file_1_jg10787.t1"; gene_id "file_1_file_1_jg10787";
dsecASM438219v1_3	AUGUSTUS	exon	19430395	19431030	.	-	.	transcript_id "file_1_file_1_jg10787.t1"; gene_id "file_1_file_1_jg10787";
dsecASM438219v1_3	AUGUSTUS	intron	19431031	19431093	.	-	.	transcript_id "file_1_file_1_jg10787.t1"; gene_id "file_1_file_1_jg10787";
dsecASM438219v1_3	AUGUSTUS	CDS	19431094	19431162	1	-	0	transcript_id "file_1_file_1_jg10787.t1"; gene_id "file_1_file_1_jg10787";
dsecASM438219v1_3	AUGUSTUS	exon	19431094	19431162	.	-	.	transcript_id "file_1_file_1_jg10787.t1"; gene_id "file_1_file_1_jg10787";
dsecASM438219v1_3	AUGUSTUS	intron	19431163	19431224	.	-	.	transcript_id "file_1_file_1_jg10787.t1"; gene_id "file_1_file_1_jg10787";
dsecASM438219v1_3	AUGUSTUS	transcript	19430395	19431344	.	-	.	transcript_id "file_1_file_1_jg10787.t1"; gene_id "file_1_file_1_jg10787"
dsecASM438219v1_3	AUGUSTUS	gene	19430395	19431344	.	-	.	jg10787
dsecASM438219v1_3	AUGUSTUS	CDS	19431225	19431344	1	-	0	transcript_id "file_1_file_1_jg10787.t1"; gene_id "file_1_file_1_jg10787";
dsecASM438219v1_3	AUGUSTUS	exon	19431225	19431344	.	-	.	transcript_id "file_1_file_1_jg10787.t1"; gene_id "file_1_file_1_jg10787";
dsecASM438219v1_3	AUGUSTUS	start_codon	19431342	19431344	.	-	0	transcript_id "file_1_file_1_jg10787.t1"; gene_id "file_1_file_1_jg10787";
dsecASM438219v1_1	AUGUSTUS	stop_codon	7684353	7684355	.	-	0	transcript_id "file_1_file_1_jg13171.t1"; gene_id "file_1_file_1_jg13171";
dsecASM438219v1_1	AUGUSTUS	CDS	7684353	7684601	1	-	0	transcript_id "file_1_file_1_jg13171.t1"; gene_id "file_1_file_1_jg13171";
dsecASM438219v1_1	AUGUSTUS	exon	7684353	7684601	.	-	.	transcript_id "file_1_file_1_jg13171.t1"; gene_id "file_1_file_1_jg13171";
dsecASM438219v1_1	AUGUSTUS	intron	7684602	7684886	.	-	.	transcript_id "file_1_file_1_jg13171.t1"; gene_id "file_1_file_1_jg13171";
dsecASM438219v1_1	AUGUSTUS	CDS	7684887	7684984	1	-	2	transcript_id "file_1_file_1_jg13171.t1"; gene_id "file_1_file_1_jg13171";
dsecASM438219v1_1	AUGUSTUS	exon	7684887	7684984	.	-	.	transcript_id "file_1_file_1_jg13171.t1"; gene_id "file_1_file_1_jg13171";
dsecASM438219v1_1	AUGUSTUS	intron	7684985	7686117	.	-	.	transcript_id "file_1_file_1_jg13171.t1"; gene_id "file_1_file_1_jg13171";
dsecASM438219v1_1	AUGUSTUS	transcript	7684353	7687423	.	-	.	transcript_id "file_1_file_1_jg13171.t1"; gene_id "file_1_file_1_jg13171"
dsecASM438219v1_1	AUGUSTUS	gene	7684353	7687423	.	-	.	jg13171
dsecASM438219v1_1	AUGUSTUS	CDS	7686118	7687423	1	-	0	transcript_id "file_1_file_1_jg13171.t1"; gene_id "file_1_file_1_jg13171";
dsecASM438219v1_1	AUGUSTUS	exon	7686118	7687423	.	-	.	transcript_id "file_1_file_1_jg13171.t1"; gene_id "file_1_file_1_jg13171";
dsecASM438219v1_1	AUGUSTUS	start_codon	7687421	7687423	.	-	0	transcript_id "file_1_file_1_jg13171.t1"; gene_id "file_1_file_1_jg13171";
dsecASM438219v1_0	AUGUSTUS	start_codon	516544	516546	.	+	0	transcript_id "file_1_file_1_jg397.t1"; gene_id "file_1_file_1_jg397";
dsecASM438219v1_0	AUGUSTUS	CDS	516544	516596	1	+	0	transcript_id "file_1_file_1_jg397.t1"; gene_id "file_1_file_1_jg397";
dsecASM438219v1_0	AUGUSTUS	exon	516544	516596	.	+	.	transcript_id "file_1_file_1_jg397.t1"; gene_id "file_1_file_1_jg397";
dsecASM438219v1_0	AUGUSTUS	intron	516597	516653	.	+	.	transcript_id "file_1_file_1_jg397.t1"; gene_id "file_1_file_1_jg397";
dsecASM438219v1_0	AUGUSTUS	CDS	516654	517425	1	+	1	transcript_id "file_1_file_1_jg397.t1"; gene_id "file_1_file_1_jg397";
dsecASM438219v1_0	AUGUSTUS	exon	516654	517425	.	+	.	transcript_id "file_1_file_1_jg397.t1"; gene_id "file_1_file_1_jg397";
dsecASM438219v1_0	AUGUSTUS	intron	517426	517484	.	+	.	transcript_id "file_1_file_1_jg397.t1"; gene_id "file_1_file_1_jg397";
dsecASM438219v1_0	AUGUSTUS	CDS	517485	518187	1	+	0	transcript_id "file_1_file_1_jg397.t1"; gene_id "file_1_file_1_jg397";
dsecASM438219v1_0	AUGUSTUS	exon	517485	518187	.	+	.	transcript_id "file_1_file_1_jg397.t1"; gene_id "file_1_file_1_jg397";
dsecASM438219v1_0	AUGUSTUS	intron	518188	518448	.	+	.	transcript_id "file_1_file_1_jg397.t1"; gene_id "file_1_file_1_jg397";
dsecASM438219v1_0	AUGUSTUS	CDS	518449	518591	1	+	2	transcript_id "file_1_file_1_jg397.t1"; gene_id "file_1_file_1_jg397";
dsecASM438219v1_0	AUGUSTUS	exon	518449	518591	.	+	.	transcript_id "file_1_file_1_jg397.t1"; gene_id "file_1_file_1_jg397";
dsecASM438219v1_0	AUGUSTUS	intron	518592	518645	.	+	.	transcript_id "file_1_file_1_jg397.t1"; gene_id "file_1_file_1_jg397";
dsecASM438219v1_0	AUGUSTUS	transcript	516544	519215	.	+	.	transcript_id "file_1_file_1_jg397.t1"; gene_id "file_1_file_1_jg397"
dsecASM438219v1_0	AUGUSTUS	gene	516544	519215	.	+	.	jg397
dsecASM438219v1_0	AUGUSTUS	CDS	518646	519215	1	+	0	transcript_id "file_1_file_1_jg397.t1"; gene_id "file_1_file_1_jg397";
dsecASM438219v1_0	AUGUSTUS	exon	518646	519215	.	+	.	transcript_id "file_1_file_1_jg397.t1"; gene_id "file_1_file_1_jg397";
dsecASM438219v1_0	AUGUSTUS	stop_codon	519213	519215	.	+	0	transcript_id "file_1_file_1_jg397.t1"; gene_id "file_1_file_1_jg397";
dsecASM438219v1_1	AUGUSTUS	stop_codon	10086615	10086617	.	-	0	transcript_id "file_1_file_1_jg13527.t1"; gene_id "file_1_file_1_jg13527";
dsecASM438219v1_1	AUGUSTUS	CDS	10086615	10087616	1	-	0	transcript_id "file_1_file_1_jg13527.t1"; gene_id "file_1_file_1_jg13527";
dsecASM438219v1_1	AUGUSTUS	exon	10086615	10087616	.	-	.	transcript_id "file_1_file_1_jg13527.t1"; gene_id "file_1_file_1_jg13527";
dsecASM438219v1_1	AUGUSTUS	transcript	10086615	10087616	.	-	.	transcript_id "file_1_file_1_jg13527.t1"; gene_id "file_1_file_1_jg13527"
dsecASM438219v1_1	AUGUSTUS	gene	10086615	10087616	.	-	.	jg13527
dsecASM438219v1_1	AUGUSTUS	start_codon	10087614	10087616	.	-	0	transcript_id "file_1_file_1_jg13527.t1"; gene_id "file_1_file_1_jg13527";
dsecASM438219v1_1	AUGUSTUS	start_codon	12215972	12215974	.	+	0	transcript_id "file_1_file_1_jg13813.t2"; gene_id "file_1_file_1_jg13813";
dsecASM438219v1_1	AUGUSTUS	CDS	12215972	12216080	1	+	0	transcript_id "file_1_file_1_jg13813.t2"; gene_id "file_1_file_1_jg13813";
dsecASM438219v1_1	AUGUSTUS	exon	12215972	12216080	.	+	.	transcript_id "file_1_file_1_jg13813.t2"; gene_id "file_1_file_1_jg13813";
dsecASM438219v1_1	AUGUSTUS	intron	12216081	12217462	.	+	.	transcript_id "file_1_file_1_jg13813.t2"; gene_id "file_1_file_1_jg13813";
dsecASM438219v1_1	AUGUSTUS	CDS	12217463	12217570	1	+	2	transcript_id "file_1_file_1_jg13813.t2"; gene_id "file_1_file_1_jg13813";
dsecASM438219v1_1	AUGUSTUS	exon	12217463	12217570	.	+	.	transcript_id "file_1_file_1_jg13813.t2"; gene_id "file_1_file_1_jg13813";
dsecASM438219v1_1	AUGUSTUS	intron	12217571	12217631	.	+	.	transcript_id "file_1_file_1_jg13813.t2"; gene_id "file_1_file_1_jg13813";
dsecASM438219v1_1	AUGUSTUS	CDS	12217632	12217705	1	+	2	transcript_id "file_1_file_1_jg13813.t2"; gene_id "file_1_file_1_jg13813";
dsecASM438219v1_1	AUGUSTUS	exon	12217632	12217705	.	+	.	transcript_id "file_1_file_1_jg13813.t2"; gene_id "file_1_file_1_jg13813";
dsecASM438219v1_1	AUGUSTUS	intron	12217706	12217765	.	+	.	transcript_id "file_1_file_1_jg13813.t2"; gene_id "file_1_file_1_jg13813";
dsecASM438219v1_1	AUGUSTUS	transcript	12215972	12218725	.	+	.	transcript_id "file_1_file_1_jg13813.t2"; gene_id "file_1_file_1_jg13813"
dsecASM438219v1_1	AUGUSTUS	CDS	12217766	12218725	1	+	0	transcript_id "file_1_file_1_jg13813.t2"; gene_id "file_1_file_1_jg13813";
dsecASM438219v1_1	AUGUSTUS	exon	12217766	12218725	.	+	.	transcript_id "file_1_file_1_jg13813.t2"; gene_id "file_1_file_1_jg13813";
dsecASM438219v1_1	AUGUSTUS	stop_codon	12218723	12218725	.	+	0	transcript_id "file_1_file_1_jg13813.t2"; gene_id "file_1_file_1_jg13813";
dsecASM438219v1_3	AUGUSTUS	start_codon	20012429	20012431	.	+	0	transcript_id "file_1_file_1_jg10870.t1"; gene_id "file_1_file_1_jg10870";
dsecASM438219v1_3	AUGUSTUS	CDS	20012429	20012449	0.7	+	0	transcript_id "file_1_file_1_jg10870.t1"; gene_id "file_1_file_1_jg10870";
dsecASM438219v1_3	AUGUSTUS	exon	20012429	20012449	.	+	.	transcript_id "file_1_file_1_jg10870.t1"; gene_id "file_1_file_1_jg10870";
dsecASM438219v1_3	AUGUSTUS	intron	20012450	20012788	.	+	.	transcript_id "file_1_file_1_jg10870.t1"; gene_id "file_1_file_1_jg10870";
dsecASM438219v1_3	AUGUSTUS	transcript	20012429	20014132	.	+	.	transcript_id "file_1_file_1_jg10870.t1"; gene_id "file_1_file_1_jg10870"
dsecASM438219v1_3	AUGUSTUS	gene	20012429	20014132	.	+	.	jg10870
dsecASM438219v1_3	AUGUSTUS	CDS	20012789	20014132	1	+	0	transcript_id "file_1_file_1_jg10870.t1"; gene_id "file_1_file_1_jg10870";
dsecASM438219v1_3	AUGUSTUS	exon	20012789	20014132	.	+	.	transcript_id "file_1_file_1_jg10870.t1"; gene_id "file_1_file_1_jg10870";
dsecASM438219v1_3	AUGUSTUS	stop_codon	20014130	20014132	.	+	0	transcript_id "file_1_file_1_jg10870.t1"; gene_id "file_1_file_1_jg10870";
dsecASM438219v1_1	AUGUSTUS	start_codon	4207541	4207543	.	+	0	transcript_id "file_1_file_1_jg12632.t1"; gene_id "file_1_file_1_jg12632";
dsecASM438219v1_1	AUGUSTUS	CDS	4207541	4207987	1	+	0	transcript_id "file_1_file_1_jg12632.t1"; gene_id "file_1_file_1_jg12632";
dsecASM438219v1_1	AUGUSTUS	exon	4207541	4207987	.	+	.	transcript_id "file_1_file_1_jg12632.t1"; gene_id "file_1_file_1_jg12632";
dsecASM438219v1_1	AUGUSTUS	transcript	4207541	4207987	.	+	.	transcript_id "file_1_file_1_jg12632.t1"; gene_id "file_1_file_1_jg12632"
dsecASM438219v1_1	AUGUSTUS	gene	4207541	4207987	.	+	.	jg12632
dsecASM438219v1_1	AUGUSTUS	stop_codon	4207985	4207987	.	+	0	transcript_id "file_1_file_1_jg12632.t1"; gene_id "file_1_file_1_jg12632";
dsecASM438219v1_1	AUGUSTUS	start_codon	4968023	4968025	.	+	0	transcript_id "file_1_file_1_jg12762.t1"; gene_id "file_1_file_1_jg12762";
dsecASM438219v1_1	AUGUSTUS	CDS	4968023	4968580	1	+	0	transcript_id "file_1_file_1_jg12762.t1"; gene_id "file_1_file_1_jg12762";
dsecASM438219v1_1	AUGUSTUS	exon	4968023	4968580	.	+	.	transcript_id "file_1_file_1_jg12762.t1"; gene_id "file_1_file_1_jg12762";
dsecASM438219v1_1	AUGUSTUS	transcript	4968023	4968580	.	+	.	transcript_id "file_1_file_1_jg12762.t1"; gene_id "file_1_file_1_jg12762"
dsecASM438219v1_1	AUGUSTUS	gene	4968023	4968580	.	+	.	jg12762
dsecASM438219v1_1	AUGUSTUS	stop_codon	4968578	4968580	.	+	0	transcript_id "file_1_file_1_jg12762.t1"; gene_id "file_1_file_1_jg12762";
dsecASM438219v1_5	AUGUSTUS	stop_codon	14286085	14286087	.	-	0	transcript_id "file_1_file_1_jg4666.t1"; gene_id "file_1_file_1_jg4666";
dsecASM438219v1_5	AUGUSTUS	CDS	14286085	14287869	1	-	0	transcript_id "file_1_file_1_jg4666.t1"; gene_id "file_1_file_1_jg4666";
dsecASM438219v1_5	AUGUSTUS	exon	14286085	14287869	.	-	.	transcript_id "file_1_file_1_jg4666.t1"; gene_id "file_1_file_1_jg4666";
dsecASM438219v1_5	AUGUSTUS	intron	14287870	14287942	.	-	.	transcript_id "file_1_file_1_jg4666.t1"; gene_id "file_1_file_1_jg4666";
dsecASM438219v1_5	AUGUSTUS	transcript	14286085	14289136	.	-	.	transcript_id "file_1_file_1_jg4666.t1"; gene_id "file_1_file_1_jg4666"
dsecASM438219v1_5	AUGUSTUS	gene	14286085	14289136	.	-	.	jg4666
dsecASM438219v1_5	AUGUSTUS	CDS	14287943	14289136	1	-	0	transcript_id "file_1_file_1_jg4666.t1"; gene_id "file_1_file_1_jg4666";
dsecASM438219v1_5	AUGUSTUS	exon	14287943	14289136	.	-	.	transcript_id "file_1_file_1_jg4666.t1"; gene_id "file_1_file_1_jg4666";
dsecASM438219v1_5	AUGUSTUS	start_codon	14289134	14289136	.	-	0	transcript_id "file_1_file_1_jg4666.t1"; gene_id "file_1_file_1_jg4666";
dsecASM438219v1_237	AUGUSTUS	start_codon	4574	4576	.	+	0	transcript_id "file_1_file_1_jg15533.t1"; gene_id "file_1_file_1_jg15533";
dsecASM438219v1_237	AUGUSTUS	CDS	4574	4885	1	+	0	transcript_id "file_1_file_1_jg15533.t1"; gene_id "file_1_file_1_jg15533";
dsecASM438219v1_237	AUGUSTUS	exon	4574	4885	.	+	.	transcript_id "file_1_file_1_jg15533.t1"; gene_id "file_1_file_1_jg15533";
dsecASM438219v1_237	AUGUSTUS	transcript	4574	4885	.	+	.	transcript_id "file_1_file_1_jg15533.t1"; gene_id "file_1_file_1_jg15533"
dsecASM438219v1_237	AUGUSTUS	gene	4574	4885	.	+	.	jg15533
dsecASM438219v1_237	AUGUSTUS	stop_codon	4883	4885	.	+	0	transcript_id "file_1_file_1_jg15533.t1"; gene_id "file_1_file_1_jg15533";
dsecASM438219v1_5	AUGUSTUS	start_codon	19705603	19705605	.	+	0	transcript_id "file_1_file_1_jg5338.t1"; gene_id "file_1_file_1_jg5338";
dsecASM438219v1_5	AUGUSTUS	CDS	19705603	19705838	1	+	0	transcript_id "file_1_file_1_jg5338.t1"; gene_id "file_1_file_1_jg5338";
dsecASM438219v1_5	AUGUSTUS	exon	19705603	19705838	.	+	.	transcript_id "file_1_file_1_jg5338.t1"; gene_id "file_1_file_1_jg5338";
dsecASM438219v1_5	AUGUSTUS	intron	19705839	19705896	.	+	.	transcript_id "file_1_file_1_jg5338.t1"; gene_id "file_1_file_1_jg5338";
dsecASM438219v1_5	AUGUSTUS	CDS	19705897	19705970	1	+	1	transcript_id "file_1_file_1_jg5338.t1"; gene_id "file_1_file_1_jg5338";
dsecASM438219v1_5	AUGUSTUS	exon	19705897	19705970	.	+	.	transcript_id "file_1_file_1_jg5338.t1"; gene_id "file_1_file_1_jg5338";
dsecASM438219v1_5	AUGUSTUS	intron	19705971	19706041	.	+	.	transcript_id "file_1_file_1_jg5338.t1"; gene_id "file_1_file_1_jg5338";
dsecASM438219v1_5	AUGUSTUS	CDS	19706042	19706357	1	+	2	transcript_id "file_1_file_1_jg5338.t1"; gene_id "file_1_file_1_jg5338";
dsecASM438219v1_5	AUGUSTUS	exon	19706042	19706357	.	+	.	transcript_id "file_1_file_1_jg5338.t1"; gene_id "file_1_file_1_jg5338";
dsecASM438219v1_5	AUGUSTUS	intron	19706358	19706416	.	+	.	transcript_id "file_1_file_1_jg5338.t1"; gene_id "file_1_file_1_jg5338";
dsecASM438219v1_5	AUGUSTUS	CDS	19706417	19706633	0.99	+	1	transcript_id "file_1_file_1_jg5338.t1"; gene_id "file_1_file_1_jg5338";
dsecASM438219v1_5	AUGUSTUS	exon	19706417	19706633	.	+	.	transcript_id "file_1_file_1_jg5338.t1"; gene_id "file_1_file_1_jg5338";
dsecASM438219v1_5	AUGUSTUS	intron	19706634	19706902	.	+	.	transcript_id "file_1_file_1_jg5338.t1"; gene_id "file_1_file_1_jg5338";
dsecASM438219v1_5	AUGUSTUS	CDS	19706903	19706943	0.89	+	0	transcript_id "file_1_file_1_jg5338.t1"; gene_id "file_1_file_1_jg5338";
dsecASM438219v1_5	AUGUSTUS	exon	19706903	19706943	.	+	.	transcript_id "file_1_file_1_jg5338.t1"; gene_id "file_1_file_1_jg5338";
dsecASM438219v1_5	AUGUSTUS	intron	19706944	19707103	.	+	.	transcript_id "file_1_file_1_jg5338.t1"; gene_id "file_1_file_1_jg5338";
dsecASM438219v1_5	AUGUSTUS	CDS	19707104	19707455	0.84	+	1	transcript_id "file_1_file_1_jg5338.t1"; gene_id "file_1_file_1_jg5338";
dsecASM438219v1_5	AUGUSTUS	exon	19707104	19707455	.	+	.	transcript_id "file_1_file_1_jg5338.t1"; gene_id "file_1_file_1_jg5338";
dsecASM438219v1_5	AUGUSTUS	intron	19707456	19707525	.	+	.	transcript_id "file_1_file_1_jg5338.t1"; gene_id "file_1_file_1_jg5338";
dsecASM438219v1_5	AUGUSTUS	transcript	19705603	19707654	.	+	.	transcript_id "file_1_file_1_jg5338.t1"; gene_id "file_1_file_1_jg5338"
dsecASM438219v1_5	AUGUSTUS	gene	19705603	19707654	.	+	.	jg5338
dsecASM438219v1_5	AUGUSTUS	CDS	19707526	19707654	1	+	0	transcript_id "file_1_file_1_jg5338.t1"; gene_id "file_1_file_1_jg5338";
dsecASM438219v1_5	AUGUSTUS	exon	19707526	19707654	.	+	.	transcript_id "file_1_file_1_jg5338.t1"; gene_id "file_1_file_1_jg5338";
dsecASM438219v1_5	AUGUSTUS	stop_codon	19707652	19707654	.	+	0	transcript_id "file_1_file_1_jg5338.t1"; gene_id "file_1_file_1_jg5338";
dsecASM438219v1_2	AUGUSTUS	start_codon	15844808	15844810	.	+	0	transcript_id "file_1_file_1_jg7662.t1"; gene_id "file_1_file_1_jg7662";
dsecASM438219v1_2	AUGUSTUS	CDS	15844808	15844929	1	+	0	transcript_id "file_1_file_1_jg7662.t1"; gene_id "file_1_file_1_jg7662";
dsecASM438219v1_2	AUGUSTUS	exon	15844808	15844929	.	+	.	transcript_id "file_1_file_1_jg7662.t1"; gene_id "file_1_file_1_jg7662";
dsecASM438219v1_2	AUGUSTUS	intron	15844930	15844985	.	+	.	transcript_id "file_1_file_1_jg7662.t1"; gene_id "file_1_file_1_jg7662";
dsecASM438219v1_2	AUGUSTUS	transcript	15844808	15845265	.	+	.	transcript_id "file_1_file_1_jg7662.t1"; gene_id "file_1_file_1_jg7662"
dsecASM438219v1_2	AUGUSTUS	gene	15844808	15845265	.	+	.	jg7662
dsecASM438219v1_2	AUGUSTUS	CDS	15844986	15845265	1	+	1	transcript_id "file_1_file_1_jg7662.t1"; gene_id "file_1_file_1_jg7662";
dsecASM438219v1_2	AUGUSTUS	exon	15844986	15845265	.	+	.	transcript_id "file_1_file_1_jg7662.t1"; gene_id "file_1_file_1_jg7662";
dsecASM438219v1_2	AUGUSTUS	stop_codon	15845263	15845265	.	+	0	transcript_id "file_1_file_1_jg7662.t1"; gene_id "file_1_file_1_jg7662";
dsecASM438219v1_0	AUGUSTUS	stop_codon	6233572	6233574	.	-	0	transcript_id "file_1_file_1_jg1118.t1"; gene_id "file_1_file_1_jg1118";
dsecASM438219v1_0	AUGUSTUS	CDS	6233572	6233700	1	-	0	transcript_id "file_1_file_1_jg1118.t1"; gene_id "file_1_file_1_jg1118";
dsecASM438219v1_0	AUGUSTUS	exon	6233572	6233700	.	-	.	transcript_id "file_1_file_1_jg1118.t1"; gene_id "file_1_file_1_jg1118";
dsecASM438219v1_0	AUGUSTUS	intron	6233701	6233762	.	-	.	transcript_id "file_1_file_1_jg1118.t1"; gene_id "file_1_file_1_jg1118";
dsecASM438219v1_0	AUGUSTUS	CDS	6233763	6234086	1	-	0	transcript_id "file_1_file_1_jg1118.t1"; gene_id "file_1_file_1_jg1118";
dsecASM438219v1_0	AUGUSTUS	exon	6233763	6234086	.	-	.	transcript_id "file_1_file_1_jg1118.t1"; gene_id "file_1_file_1_jg1118";
dsecASM438219v1_0	AUGUSTUS	intron	6234087	6234140	.	-	.	transcript_id "file_1_file_1_jg1118.t1"; gene_id "file_1_file_1_jg1118";
dsecASM438219v1_0	AUGUSTUS	CDS	6234141	6234317	1	-	0	transcript_id "file_1_file_1_jg1118.t1"; gene_id "file_1_file_1_jg1118";
dsecASM438219v1_0	AUGUSTUS	exon	6234141	6234317	.	-	.	transcript_id "file_1_file_1_jg1118.t1"; gene_id "file_1_file_1_jg1118";
dsecASM438219v1_0	AUGUSTUS	intron	6234318	6234384	.	-	.	transcript_id "file_1_file_1_jg1118.t1"; gene_id "file_1_file_1_jg1118";
dsecASM438219v1_0	AUGUSTUS	CDS	6234385	6234603	1	-	0	transcript_id "file_1_file_1_jg1118.t1"; gene_id "file_1_file_1_jg1118";
dsecASM438219v1_0	AUGUSTUS	exon	6234385	6234603	.	-	.	transcript_id "file_1_file_1_jg1118.t1"; gene_id "file_1_file_1_jg1118";
dsecASM438219v1_0	AUGUSTUS	intron	6234604	6234664	.	-	.	transcript_id "file_1_file_1_jg1118.t1"; gene_id "file_1_file_1_jg1118";
dsecASM438219v1_0	AUGUSTUS	CDS	6234665	6235526	1	-	1	transcript_id "file_1_file_1_jg1118.t1"; gene_id "file_1_file_1_jg1118";
dsecASM438219v1_0	AUGUSTUS	exon	6234665	6235526	.	-	.	transcript_id "file_1_file_1_jg1118.t1"; gene_id "file_1_file_1_jg1118";
dsecASM438219v1_0	AUGUSTUS	intron	6235527	6235587	.	-	.	transcript_id "file_1_file_1_jg1118.t1"; gene_id "file_1_file_1_jg1118";
dsecASM438219v1_0	AUGUSTUS	CDS	6235588	6237532	1	-	2	transcript_id "file_1_file_1_jg1118.t1"; gene_id "file_1_file_1_jg1118";
dsecASM438219v1_0	AUGUSTUS	exon	6235588	6237532	.	-	.	transcript_id "file_1_file_1_jg1118.t1"; gene_id "file_1_file_1_jg1118";
dsecASM438219v1_0	AUGUSTUS	intron	6237533	6238296	.	-	.	transcript_id "file_1_file_1_jg1118.t1"; gene_id "file_1_file_1_jg1118";
dsecASM438219v1_0	AUGUSTUS	transcript	6233572	6238381	.	-	.	transcript_id "file_1_file_1_jg1118.t1"; gene_id "file_1_file_1_jg1118"
dsecASM438219v1_0	AUGUSTUS	gene	6233572	6238381	.	-	.	jg1118
dsecASM438219v1_0	AUGUSTUS	CDS	6238297	6238381	1	-	0	transcript_id "file_1_file_1_jg1118.t1"; gene_id "file_1_file_1_jg1118";
dsecASM438219v1_0	AUGUSTUS	exon	6238297	6238381	.	-	.	transcript_id "file_1_file_1_jg1118.t1"; gene_id "file_1_file_1_jg1118";
dsecASM438219v1_0	AUGUSTUS	start_codon	6238379	6238381	.	-	0	transcript_id "file_1_file_1_jg1118.t1"; gene_id "file_1_file_1_jg1118";
dsecASM438219v1_1	GeneMark.hmm	stop_codon	9093028	9093030	.	-	0	gene_id "file_1_file_2_3915_g"; transcript_id "file_1_file_2_3915_t"; count "file_1_file_2_1_1";
dsecASM438219v1_1	GeneMark.hmm	CDS	9093028	9096673	.	-	1	gene_id "file_1_file_2_3915_g"; transcript_id "file_1_file_2_3915_t"; evidence "file_1_file_2_1_1"; cds_type "file_1_file_2_Terminal"; count "file_1_file_2_4_4"; anchored "file_1_file_2_1_1";
dsecASM438219v1_1	GeneMark.hmm	exon	9093028	9096673	0	-	.	gene_id "file_1_file_2_3915_g"; transcript_id "file_1_file_2_3915_t"; evidence "file_1_file_2_1_1"; cds_type "file_1_file_2_Terminal"; count "file_1_file_2_4_4"; anchored "file_1_file_2_1_1";
dsecASM438219v1_1	GeneMark.hmm	CDS	9096808	9097011	.	-	1	gene_id "file_1_file_2_3915_g"; transcript_id "file_1_file_2_3915_t"; evidence "file_1_file_2_1_1"; cds_type "file_1_file_2_Internal"; count "file_1_file_2_3_4"; anchored "file_1_file_2_1_1";
dsecASM438219v1_1	GeneMark.hmm	exon	9096808	9097011	0	-	.	gene_id "file_1_file_2_3915_g"; transcript_id "file_1_file_2_3915_t"; evidence "file_1_file_2_1_1"; cds_type "file_1_file_2_Internal"; count "file_1_file_2_3_4"; anchored "file_1_file_2_1_1";
dsecASM438219v1_1	GeneMark.hmm	CDS	9101065	9101155	.	-	2	gene_id "file_1_file_2_3915_g"; transcript_id "file_1_file_2_3915_t"; evidence "file_1_file_2_1_1"; cds_type "file_1_file_2_Internal"; count "file_1_file_2_2_4"; anchored "file_1_file_2_1_1";
dsecASM438219v1_1	GeneMark.hmm	exon	9101065	9101155	0	-	.	gene_id "file_1_file_2_3915_g"; transcript_id "file_1_file_2_3915_t"; evidence "file_1_file_2_1_1"; cds_type "file_1_file_2_Internal"; count "file_1_file_2_2_4"; anchored "file_1_file_2_1_1";
dsecASM438219v1_1	GeneMark.hmm	CDS	9103948	9104800	.	-	0	gene_id "file_1_file_2_3915_g"; transcript_id "file_1_file_2_3915_t"; evidence "file_1_file_2_1_1"; cds_type "file_1_file_2_Initial"; count "file_1_file_2_1_4"; anchored "file_1_file_2_1_1";
dsecASM438219v1_1	GeneMark.hmm	exon	9103948	9104800	0	-	.	gene_id "file_1_file_2_3915_g"; transcript_id "file_1_file_2_3915_t"; evidence "file_1_file_2_1_1"; cds_type "file_1_file_2_Initial"; count "file_1_file_2_1_4"; anchored "file_1_file_2_1_1";
dsecASM438219v1_1	GeneMark.hmm	start_codon	9104798	9104800	.	-	0	gene_id "file_1_file_2_3915_g"; transcript_id "file_1_file_2_3915_t"; count "file_1_file_2_1_1";
dsecASM438219v1_3	AUGUSTUS	stop_codon	15556807	15556809	.	-	0	transcript_id "file_1_file_1_jg10227.t1"; gene_id "file_1_file_1_jg10227";
dsecASM438219v1_3	AUGUSTUS	CDS	15556807	15557180	1	-	2	transcript_id "file_1_file_1_jg10227.t1"; gene_id "file_1_file_1_jg10227";
dsecASM438219v1_3	AUGUSTUS	exon	15556807	15557180	.	-	.	transcript_id "file_1_file_1_jg10227.t1"; gene_id "file_1_file_1_jg10227";
dsecASM438219v1_3	AUGUSTUS	intron	15557181	15557248	.	-	.	transcript_id "file_1_file_1_jg10227.t1"; gene_id "file_1_file_1_jg10227";
dsecASM438219v1_3	AUGUSTUS	CDS	15557249	15557438	1	-	0	transcript_id "file_1_file_1_jg10227.t1"; gene_id "file_1_file_1_jg10227";
dsecASM438219v1_3	AUGUSTUS	exon	15557249	15557438	.	-	.	transcript_id "file_1_file_1_jg10227.t1"; gene_id "file_1_file_1_jg10227";
dsecASM438219v1_3	AUGUSTUS	intron	15557439	15557573	.	-	.	transcript_id "file_1_file_1_jg10227.t1"; gene_id "file_1_file_1_jg10227";
dsecASM438219v1_3	AUGUSTUS	CDS	15557574	15557582	0.87	-	0	transcript_id "file_1_file_1_jg10227.t1"; gene_id "file_1_file_1_jg10227";
dsecASM438219v1_3	AUGUSTUS	exon	15557574	15557582	.	-	.	transcript_id "file_1_file_1_jg10227.t1"; gene_id "file_1_file_1_jg10227";
dsecASM438219v1_3	AUGUSTUS	intron	15557583	15557753	.	-	.	transcript_id "file_1_file_1_jg10227.t1"; gene_id "file_1_file_1_jg10227";
dsecASM438219v1_3	AUGUSTUS	CDS	15557754	15558598	1	-	2	transcript_id "file_1_file_1_jg10227.t1"; gene_id "file_1_file_1_jg10227";
dsecASM438219v1_3	AUGUSTUS	exon	15557754	15558598	.	-	.	transcript_id "file_1_file_1_jg10227.t1"; gene_id "file_1_file_1_jg10227";
dsecASM438219v1_3	AUGUSTUS	intron	15558599	15558669	.	-	.	transcript_id "file_1_file_1_jg10227.t1"; gene_id "file_1_file_1_jg10227";
dsecASM438219v1_3	AUGUSTUS	CDS	15558670	15559485	1	-	2	transcript_id "file_1_file_1_jg10227.t1"; gene_id "file_1_file_1_jg10227";
dsecASM438219v1_3	AUGUSTUS	exon	15558670	15559485	.	-	.	transcript_id "file_1_file_1_jg10227.t1"; gene_id "file_1_file_1_jg10227";
dsecASM438219v1_3	AUGUSTUS	intron	15559486	15559544	.	-	.	transcript_id "file_1_file_1_jg10227.t1"; gene_id "file_1_file_1_jg10227";
dsecASM438219v1_3	AUGUSTUS	CDS	15559545	15561968	1	-	2	transcript_id "file_1_file_1_jg10227.t1"; gene_id "file_1_file_1_jg10227";
dsecASM438219v1_3	AUGUSTUS	exon	15559545	15561968	.	-	.	transcript_id "file_1_file_1_jg10227.t1"; gene_id "file_1_file_1_jg10227";
dsecASM438219v1_3	AUGUSTUS	intron	15561969	15562030	.	-	.	transcript_id "file_1_file_1_jg10227.t1"; gene_id "file_1_file_1_jg10227";
dsecASM438219v1_3	AUGUSTUS	CDS	15562031	15562167	1	-	1	transcript_id "file_1_file_1_jg10227.t1"; gene_id "file_1_file_1_jg10227";
dsecASM438219v1_3	AUGUSTUS	exon	15562031	15562167	.	-	.	transcript_id "file_1_file_1_jg10227.t1"; gene_id "file_1_file_1_jg10227";
dsecASM438219v1_3	AUGUSTUS	intron	15562168	15562228	.	-	.	transcript_id "file_1_file_1_jg10227.t1"; gene_id "file_1_file_1_jg10227";
dsecASM438219v1_3	AUGUSTUS	CDS	15562229	15562309	1	-	1	transcript_id "file_1_file_1_jg10227.t1"; gene_id "file_1_file_1_jg10227";
dsecASM438219v1_3	AUGUSTUS	exon	15562229	15562309	.	-	.	transcript_id "file_1_file_1_jg10227.t1"; gene_id "file_1_file_1_jg10227";
dsecASM438219v1_3	AUGUSTUS	intron	15562310	15562853	.	-	.	transcript_id "file_1_file_1_jg10227.t1"; gene_id "file_1_file_1_jg10227";
dsecASM438219v1_3	AUGUSTUS	CDS	15562854	15562880	1	-	1	transcript_id "file_1_file_1_jg10227.t1"; gene_id "file_1_file_1_jg10227";
dsecASM438219v1_3	AUGUSTUS	exon	15562854	15562880	.	-	.	transcript_id "file_1_file_1_jg10227.t1"; gene_id "file_1_file_1_jg10227";
dsecASM438219v1_3	AUGUSTUS	intron	15562881	15562949	.	-	.	transcript_id "file_1_file_1_jg10227.t1"; gene_id "file_1_file_1_jg10227";
dsecASM438219v1_3	AUGUSTUS	CDS	15562950	15563744	1	-	1	transcript_id "file_1_file_1_jg10227.t1"; gene_id "file_1_file_1_jg10227";
dsecASM438219v1_3	AUGUSTUS	exon	15562950	15563744	.	-	.	transcript_id "file_1_file_1_jg10227.t1"; gene_id "file_1_file_1_jg10227";
dsecASM438219v1_3	AUGUSTUS	intron	15563745	15563841	.	-	.	transcript_id "file_1_file_1_jg10227.t1"; gene_id "file_1_file_1_jg10227";
dsecASM438219v1_3	AUGUSTUS	CDS	15563842	15564424	1	-	2	transcript_id "file_1_file_1_jg10227.t1"; gene_id "file_1_file_1_jg10227";
dsecASM438219v1_3	AUGUSTUS	exon	15563842	15564424	.	-	.	transcript_id "file_1_file_1_jg10227.t1"; gene_id "file_1_file_1_jg10227";
dsecASM438219v1_3	AUGUSTUS	intron	15564425	15564575	.	-	.	transcript_id "file_1_file_1_jg10227.t1"; gene_id "file_1_file_1_jg10227";
dsecASM438219v1_3	AUGUSTUS	CDS	15564576	15564721	1	-	1	transcript_id "file_1_file_1_jg10227.t1"; gene_id "file_1_file_1_jg10227";
dsecASM438219v1_3	AUGUSTUS	exon	15564576	15564721	.	-	.	transcript_id "file_1_file_1_jg10227.t1"; gene_id "file_1_file_1_jg10227";
dsecASM438219v1_3	AUGUSTUS	intron	15564722	15564790	.	-	.	transcript_id "file_1_file_1_jg10227.t1"; gene_id "file_1_file_1_jg10227";
dsecASM438219v1_3	AUGUSTUS	CDS	15564791	15564952	1	-	1	transcript_id "file_1_file_1_jg10227.t1"; gene_id "file_1_file_1_jg10227";
dsecASM438219v1_3	AUGUSTUS	exon	15564791	15564952	.	-	.	transcript_id "file_1_file_1_jg10227.t1"; gene_id "file_1_file_1_jg10227";
dsecASM438219v1_3	AUGUSTUS	intron	15564953	15565031	.	-	.	transcript_id "file_1_file_1_jg10227.t1"; gene_id "file_1_file_1_jg10227";
dsecASM438219v1_3	AUGUSTUS	CDS	15565032	15565222	1	-	0	transcript_id "file_1_file_1_jg10227.t1"; gene_id "file_1_file_1_jg10227";
dsecASM438219v1_3	AUGUSTUS	exon	15565032	15565222	.	-	.	transcript_id "file_1_file_1_jg10227.t1"; gene_id "file_1_file_1_jg10227";
dsecASM438219v1_3	AUGUSTUS	intron	15565223	15565280	.	-	.	transcript_id "file_1_file_1_jg10227.t1"; gene_id "file_1_file_1_jg10227";
dsecASM438219v1_3	AUGUSTUS	CDS	15565281	15565364	1	-	0	transcript_id "file_1_file_1_jg10227.t1"; gene_id "file_1_file_1_jg10227";
dsecASM438219v1_3	AUGUSTUS	exon	15565281	15565364	.	-	.	transcript_id "file_1_file_1_jg10227.t1"; gene_id "file_1_file_1_jg10227";
dsecASM438219v1_3	AUGUSTUS	intron	15565365	15565717	.	-	.	transcript_id "file_1_file_1_jg10227.t1"; gene_id "file_1_file_1_jg10227";
dsecASM438219v1_3	AUGUSTUS	transcript	15556807	15566227	.	-	.	transcript_id "file_1_file_1_jg10227.t1"; gene_id "file_1_file_1_jg10227"
dsecASM438219v1_3	AUGUSTUS	gene	15556807	15566227	.	-	.	jg10227
dsecASM438219v1_3	AUGUSTUS	CDS	15565718	15566227	1	-	0	transcript_id "file_1_file_1_jg10227.t1"; gene_id "file_1_file_1_jg10227";
dsecASM438219v1_3	AUGUSTUS	exon	15565718	15566227	.	-	.	transcript_id "file_1_file_1_jg10227.t1"; gene_id "file_1_file_1_jg10227";
dsecASM438219v1_3	AUGUSTUS	start_codon	15566225	15566227	.	-	0	transcript_id "file_1_file_1_jg10227.t1"; gene_id "file_1_file_1_jg10227";
dsecASM438219v1_5	AUGUSTUS	start_codon	1272140	1272142	.	+	0	transcript_id "file_1_file_1_jg3218.t1"; gene_id "file_1_file_1_jg3218";
dsecASM438219v1_5	AUGUSTUS	CDS	1272140	1272277	1	+	0	transcript_id "file_1_file_1_jg3218.t1"; gene_id "file_1_file_1_jg3218";
dsecASM438219v1_5	AUGUSTUS	exon	1272140	1272277	.	+	.	transcript_id "file_1_file_1_jg3218.t1"; gene_id "file_1_file_1_jg3218";
dsecASM438219v1_5	AUGUSTUS	intron	1272278	1272335	.	+	.	transcript_id "file_1_file_1_jg3218.t1"; gene_id "file_1_file_1_jg3218";
dsecASM438219v1_5	AUGUSTUS	CDS	1272336	1274375	1	+	0	transcript_id "file_1_file_1_jg3218.t1"; gene_id "file_1_file_1_jg3218";
dsecASM438219v1_5	AUGUSTUS	exon	1272336	1274375	.	+	.	transcript_id "file_1_file_1_jg3218.t1"; gene_id "file_1_file_1_jg3218";
dsecASM438219v1_5	AUGUSTUS	intron	1274376	1274433	.	+	.	transcript_id "file_1_file_1_jg3218.t1"; gene_id "file_1_file_1_jg3218";
dsecASM438219v1_5	AUGUSTUS	CDS	1274434	1274563	1	+	0	transcript_id "file_1_file_1_jg3218.t1"; gene_id "file_1_file_1_jg3218";
dsecASM438219v1_5	AUGUSTUS	exon	1274434	1274563	.	+	.	transcript_id "file_1_file_1_jg3218.t1"; gene_id "file_1_file_1_jg3218";
dsecASM438219v1_5	AUGUSTUS	intron	1274564	1274620	.	+	.	transcript_id "file_1_file_1_jg3218.t1"; gene_id "file_1_file_1_jg3218";
dsecASM438219v1_5	AUGUSTUS	CDS	1274621	1274751	1	+	2	transcript_id "file_1_file_1_jg3218.t1"; gene_id "file_1_file_1_jg3218";
dsecASM438219v1_5	AUGUSTUS	exon	1274621	1274751	.	+	.	transcript_id "file_1_file_1_jg3218.t1"; gene_id "file_1_file_1_jg3218";
dsecASM438219v1_5	AUGUSTUS	intron	1274752	1274809	.	+	.	transcript_id "file_1_file_1_jg3218.t1"; gene_id "file_1_file_1_jg3218";
dsecASM438219v1_5	AUGUSTUS	CDS	1274810	1276580	1	+	0	transcript_id "file_1_file_1_jg3218.t1"; gene_id "file_1_file_1_jg3218";
dsecASM438219v1_5	AUGUSTUS	exon	1274810	1276580	.	+	.	transcript_id "file_1_file_1_jg3218.t1"; gene_id "file_1_file_1_jg3218";
dsecASM438219v1_5	AUGUSTUS	intron	1276581	1276634	.	+	.	transcript_id "file_1_file_1_jg3218.t1"; gene_id "file_1_file_1_jg3218";
dsecASM438219v1_5	AUGUSTUS	CDS	1276635	1276843	1	+	2	transcript_id "file_1_file_1_jg3218.t1"; gene_id "file_1_file_1_jg3218";
dsecASM438219v1_5	AUGUSTUS	exon	1276635	1276843	.	+	.	transcript_id "file_1_file_1_jg3218.t1"; gene_id "file_1_file_1_jg3218";
dsecASM438219v1_5	AUGUSTUS	intron	1276844	1276902	.	+	.	transcript_id "file_1_file_1_jg3218.t1"; gene_id "file_1_file_1_jg3218";
dsecASM438219v1_5	AUGUSTUS	transcript	1272140	1278837	.	+	.	transcript_id "file_1_file_1_jg3218.t1"; gene_id "file_1_file_1_jg3218"
dsecASM438219v1_5	AUGUSTUS	gene	1272140	1278837	.	+	.	jg3218
dsecASM438219v1_5	AUGUSTUS	CDS	1276903	1278837	1	+	0	transcript_id "file_1_file_1_jg3218.t1"; gene_id "file_1_file_1_jg3218";
dsecASM438219v1_5	AUGUSTUS	exon	1276903	1278837	.	+	.	transcript_id "file_1_file_1_jg3218.t1"; gene_id "file_1_file_1_jg3218";
dsecASM438219v1_5	AUGUSTUS	stop_codon	1278835	1278837	.	+	0	transcript_id "file_1_file_1_jg3218.t1"; gene_id "file_1_file_1_jg3218";
dsecASM438219v1_1	AUGUSTUS	start_codon	13589805	13589807	.	+	0	transcript_id "file_1_file_1_jg14030.t1"; gene_id "file_1_file_1_jg14030";
dsecASM438219v1_1	AUGUSTUS	CDS	13589805	13589877	0.92	+	0	transcript_id "file_1_file_1_jg14030.t1"; gene_id "file_1_file_1_jg14030";
dsecASM438219v1_1	AUGUSTUS	exon	13589805	13589877	.	+	.	transcript_id "file_1_file_1_jg14030.t1"; gene_id "file_1_file_1_jg14030";
dsecASM438219v1_1	AUGUSTUS	intron	13589878	13592612	.	+	.	transcript_id "file_1_file_1_jg14030.t1"; gene_id "file_1_file_1_jg14030";
dsecASM438219v1_1	AUGUSTUS	CDS	13592613	13592658	1	+	2	transcript_id "file_1_file_1_jg14030.t1"; gene_id "file_1_file_1_jg14030";
dsecASM438219v1_1	AUGUSTUS	exon	13592613	13592658	.	+	.	transcript_id "file_1_file_1_jg14030.t1"; gene_id "file_1_file_1_jg14030";
dsecASM438219v1_1	AUGUSTUS	intron	13592659	13593296	.	+	.	transcript_id "file_1_file_1_jg14030.t1"; gene_id "file_1_file_1_jg14030";
dsecASM438219v1_1	AUGUSTUS	CDS	13593297	13593539	1	+	1	transcript_id "file_1_file_1_jg14030.t1"; gene_id "file_1_file_1_jg14030";
dsecASM438219v1_1	AUGUSTUS	exon	13593297	13593539	.	+	.	transcript_id "file_1_file_1_jg14030.t1"; gene_id "file_1_file_1_jg14030";
dsecASM438219v1_1	AUGUSTUS	intron	13593540	13593596	.	+	.	transcript_id "file_1_file_1_jg14030.t1"; gene_id "file_1_file_1_jg14030";
dsecASM438219v1_1	AUGUSTUS	CDS	13593597	13593747	1	+	1	transcript_id "file_1_file_1_jg14030.t1"; gene_id "file_1_file_1_jg14030";
dsecASM438219v1_1	AUGUSTUS	exon	13593597	13593747	.	+	.	transcript_id "file_1_file_1_jg14030.t1"; gene_id "file_1_file_1_jg14030";
dsecASM438219v1_1	AUGUSTUS	intron	13593748	13593810	.	+	.	transcript_id "file_1_file_1_jg14030.t1"; gene_id "file_1_file_1_jg14030";
dsecASM438219v1_1	AUGUSTUS	CDS	13593811	13594067	1	+	0	transcript_id "file_1_file_1_jg14030.t1"; gene_id "file_1_file_1_jg14030";
dsecASM438219v1_1	AUGUSTUS	exon	13593811	13594067	.	+	.	transcript_id "file_1_file_1_jg14030.t1"; gene_id "file_1_file_1_jg14030";
dsecASM438219v1_1	AUGUSTUS	intron	13594068	13594129	.	+	.	transcript_id "file_1_file_1_jg14030.t1"; gene_id "file_1_file_1_jg14030";
dsecASM438219v1_1	AUGUSTUS	CDS	13594130	13594424	1	+	1	transcript_id "file_1_file_1_jg14030.t1"; gene_id "file_1_file_1_jg14030";
dsecASM438219v1_1	AUGUSTUS	exon	13594130	13594424	.	+	.	transcript_id "file_1_file_1_jg14030.t1"; gene_id "file_1_file_1_jg14030";
dsecASM438219v1_1	AUGUSTUS	intron	13594425	13594496	.	+	.	transcript_id "file_1_file_1_jg14030.t1"; gene_id "file_1_file_1_jg14030";
dsecASM438219v1_1	AUGUSTUS	CDS	13594497	13594794	1	+	0	transcript_id "file_1_file_1_jg14030.t1"; gene_id "file_1_file_1_jg14030";
dsecASM438219v1_1	AUGUSTUS	exon	13594497	13594794	.	+	.	transcript_id "file_1_file_1_jg14030.t1"; gene_id "file_1_file_1_jg14030";
dsecASM438219v1_1	AUGUSTUS	intron	13594795	13594854	.	+	.	transcript_id "file_1_file_1_jg14030.t1"; gene_id "file_1_file_1_jg14030";
dsecASM438219v1_1	AUGUSTUS	transcript	13589805	13595417	.	+	.	transcript_id "file_1_file_1_jg14030.t1"; gene_id "file_1_file_1_jg14030"
dsecASM438219v1_1	AUGUSTUS	gene	13589805	13595417	.	+	.	jg14030
dsecASM438219v1_1	AUGUSTUS	CDS	13594855	13595417	1	+	2	transcript_id "file_1_file_1_jg14030.t1"; gene_id "file_1_file_1_jg14030";
dsecASM438219v1_1	AUGUSTUS	exon	13594855	13595417	.	+	.	transcript_id "file_1_file_1_jg14030.t1"; gene_id "file_1_file_1_jg14030";
dsecASM438219v1_1	AUGUSTUS	stop_codon	13595415	13595417	.	+	0	transcript_id "file_1_file_1_jg14030.t1"; gene_id "file_1_file_1_jg14030";
dsecASM438219v1_3	AUGUSTUS	stop_codon	20364699	20364701	.	-	0	transcript_id "file_1_file_1_jg10937.t1"; gene_id "file_1_file_1_jg10937";
dsecASM438219v1_3	AUGUSTUS	CDS	20364699	20364878	1	-	0	transcript_id "file_1_file_1_jg10937.t1"; gene_id "file_1_file_1_jg10937";
dsecASM438219v1_3	AUGUSTUS	exon	20364699	20364878	.	-	.	transcript_id "file_1_file_1_jg10937.t1"; gene_id "file_1_file_1_jg10937";
dsecASM438219v1_3	AUGUSTUS	intron	20364879	20364945	.	-	.	transcript_id "file_1_file_1_jg10937.t1"; gene_id "file_1_file_1_jg10937";
dsecASM438219v1_3	AUGUSTUS	CDS	20364946	20365121	1	-	2	transcript_id "file_1_file_1_jg10937.t1"; gene_id "file_1_file_1_jg10937";
dsecASM438219v1_3	AUGUSTUS	exon	20364946	20365121	.	-	.	transcript_id "file_1_file_1_jg10937.t1"; gene_id "file_1_file_1_jg10937";
dsecASM438219v1_3	AUGUSTUS	intron	20365122	20365188	.	-	.	transcript_id "file_1_file_1_jg10937.t1"; gene_id "file_1_file_1_jg10937";
dsecASM438219v1_3	AUGUSTUS	CDS	20365189	20365296	1	-	2	transcript_id "file_1_file_1_jg10937.t1"; gene_id "file_1_file_1_jg10937";
dsecASM438219v1_3	AUGUSTUS	exon	20365189	20365296	.	-	.	transcript_id "file_1_file_1_jg10937.t1"; gene_id "file_1_file_1_jg10937";
dsecASM438219v1_3	AUGUSTUS	intron	20365297	20365833	.	-	.	transcript_id "file_1_file_1_jg10937.t1"; gene_id "file_1_file_1_jg10937";
dsecASM438219v1_3	AUGUSTUS	CDS	20365834	20365956	1	-	2	transcript_id "file_1_file_1_jg10937.t1"; gene_id "file_1_file_1_jg10937";
dsecASM438219v1_3	AUGUSTUS	exon	20365834	20365956	.	-	.	transcript_id "file_1_file_1_jg10937.t1"; gene_id "file_1_file_1_jg10937";
dsecASM438219v1_3	AUGUSTUS	intron	20365957	20366030	.	-	.	transcript_id "file_1_file_1_jg10937.t1"; gene_id "file_1_file_1_jg10937";
dsecASM438219v1_3	AUGUSTUS	CDS	20366031	20366150	1	-	2	transcript_id "file_1_file_1_jg10937.t1"; gene_id "file_1_file_1_jg10937";
dsecASM438219v1_3	AUGUSTUS	exon	20366031	20366150	.	-	.	transcript_id "file_1_file_1_jg10937.t1"; gene_id "file_1_file_1_jg10937";
dsecASM438219v1_3	AUGUSTUS	intron	20366151	20366908	.	-	.	transcript_id "file_1_file_1_jg10937.t1"; gene_id "file_1_file_1_jg10937";
dsecASM438219v1_3	AUGUSTUS	CDS	20366909	20366962	1	-	2	transcript_id "file_1_file_1_jg10937.t1"; gene_id "file_1_file_1_jg10937";
dsecASM438219v1_3	AUGUSTUS	exon	20366909	20366962	.	-	.	transcript_id "file_1_file_1_jg10937.t1"; gene_id "file_1_file_1_jg10937";
dsecASM438219v1_3	AUGUSTUS	intron	20366963	20367479	.	-	.	transcript_id "file_1_file_1_jg10937.t1"; gene_id "file_1_file_1_jg10937";
dsecASM438219v1_3	AUGUSTUS	CDS	20367480	20367618	1	-	0	transcript_id "file_1_file_1_jg10937.t1"; gene_id "file_1_file_1_jg10937";
dsecASM438219v1_3	AUGUSTUS	exon	20367480	20367618	.	-	.	transcript_id "file_1_file_1_jg10937.t1"; gene_id "file_1_file_1_jg10937";
dsecASM438219v1_3	AUGUSTUS	intron	20367619	20367692	.	-	.	transcript_id "file_1_file_1_jg10937.t1"; gene_id "file_1_file_1_jg10937";
dsecASM438219v1_3	AUGUSTUS	CDS	20367693	20367791	1	-	0	transcript_id "file_1_file_1_jg10937.t1"; gene_id "file_1_file_1_jg10937";
dsecASM438219v1_3	AUGUSTUS	exon	20367693	20367791	.	-	.	transcript_id "file_1_file_1_jg10937.t1"; gene_id "file_1_file_1_jg10937";
dsecASM438219v1_3	AUGUSTUS	intron	20367792	20368735	.	-	.	transcript_id "file_1_file_1_jg10937.t1"; gene_id "file_1_file_1_jg10937";
dsecASM438219v1_3	AUGUSTUS	CDS	20368736	20368765	1	-	0	transcript_id "file_1_file_1_jg10937.t1"; gene_id "file_1_file_1_jg10937";
dsecASM438219v1_3	AUGUSTUS	exon	20368736	20368765	.	-	.	transcript_id "file_1_file_1_jg10937.t1"; gene_id "file_1_file_1_jg10937";
dsecASM438219v1_3	AUGUSTUS	intron	20368766	20369550	.	-	.	transcript_id "file_1_file_1_jg10937.t1"; gene_id "file_1_file_1_jg10937";
dsecASM438219v1_3	AUGUSTUS	CDS	20369551	20369619	1	-	0	transcript_id "file_1_file_1_jg10937.t1"; gene_id "file_1_file_1_jg10937";
dsecASM438219v1_3	AUGUSTUS	exon	20369551	20369619	.	-	.	transcript_id "file_1_file_1_jg10937.t1"; gene_id "file_1_file_1_jg10937";
dsecASM438219v1_3	AUGUSTUS	intron	20369620	20369748	.	-	.	transcript_id "file_1_file_1_jg10937.t1"; gene_id "file_1_file_1_jg10937";
dsecASM438219v1_3	AUGUSTUS	CDS	20369749	20369913	1	-	0	transcript_id "file_1_file_1_jg10937.t1"; gene_id "file_1_file_1_jg10937";
dsecASM438219v1_3	AUGUSTUS	exon	20369749	20369913	.	-	.	transcript_id "file_1_file_1_jg10937.t1"; gene_id "file_1_file_1_jg10937";
dsecASM438219v1_3	AUGUSTUS	intron	20369914	20369980	.	-	.	transcript_id "file_1_file_1_jg10937.t1"; gene_id "file_1_file_1_jg10937";
dsecASM438219v1_3	AUGUSTUS	CDS	20369981	20370166	1	-	0	transcript_id "file_1_file_1_jg10937.t1"; gene_id "file_1_file_1_jg10937";
dsecASM438219v1_3	AUGUSTUS	exon	20369981	20370166	.	-	.	transcript_id "file_1_file_1_jg10937.t1"; gene_id "file_1_file_1_jg10937";
dsecASM438219v1_3	AUGUSTUS	intron	20370167	20381647	.	-	.	transcript_id "file_1_file_1_jg10937.t1"; gene_id "file_1_file_1_jg10937";
dsecASM438219v1_3	AUGUSTUS	transcript	20364699	20382028	.	-	.	transcript_id "file_1_file_1_jg10937.t1"; gene_id "file_1_file_1_jg10937"
dsecASM438219v1_3	AUGUSTUS	gene	20364699	20382028	.	-	.	jg10937
dsecASM438219v1_3	AUGUSTUS	CDS	20381648	20382028	0.96	-	0	transcript_id "file_1_file_1_jg10937.t1"; gene_id "file_1_file_1_jg10937";
dsecASM438219v1_3	AUGUSTUS	exon	20381648	20382028	.	-	.	transcript_id "file_1_file_1_jg10937.t1"; gene_id "file_1_file_1_jg10937";
dsecASM438219v1_3	AUGUSTUS	start_codon	20382026	20382028	.	-	0	transcript_id "file_1_file_1_jg10937.t1"; gene_id "file_1_file_1_jg10937";
dsecASM438219v1_2	AUGUSTUS	stop_codon	12480928	12480930	.	-	0	transcript_id "file_1_file_1_jg7317.t1"; gene_id "file_1_file_1_jg7317";
dsecASM438219v1_2	AUGUSTUS	CDS	12480928	12482994	1	-	0	transcript_id "file_1_file_1_jg7317.t1"; gene_id "file_1_file_1_jg7317";
dsecASM438219v1_2	AUGUSTUS	exon	12480928	12482994	.	-	.	transcript_id "file_1_file_1_jg7317.t1"; gene_id "file_1_file_1_jg7317";
dsecASM438219v1_2	AUGUSTUS	transcript	12480928	12482994	.	-	.	transcript_id "file_1_file_1_jg7317.t1"; gene_id "file_1_file_1_jg7317"
dsecASM438219v1_2	AUGUSTUS	gene	12480928	12482994	.	-	.	jg7317
dsecASM438219v1_2	AUGUSTUS	start_codon	12482992	12482994	.	-	0	transcript_id "file_1_file_1_jg7317.t1"; gene_id "file_1_file_1_jg7317";
dsecASM438219v1_0	AUGUSTUS	start_codon	3767743	3767745	.	+	0	transcript_id "file_1_file_1_jg834.t1"; gene_id "file_1_file_1_jg834";
dsecASM438219v1_0	AUGUSTUS	CDS	3767743	3768711	1	+	0	transcript_id "file_1_file_1_jg834.t1"; gene_id "file_1_file_1_jg834";
dsecASM438219v1_0	AUGUSTUS	exon	3767743	3768711	.	+	.	transcript_id "file_1_file_1_jg834.t1"; gene_id "file_1_file_1_jg834";
dsecASM438219v1_0	AUGUSTUS	transcript	3767743	3768711	.	+	.	transcript_id "file_1_file_1_jg834.t1"; gene_id "file_1_file_1_jg834"
dsecASM438219v1_0	AUGUSTUS	gene	3767743	3768711	.	+	.	jg834
dsecASM438219v1_0	AUGUSTUS	stop_codon	3768709	3768711	.	+	0	transcript_id "file_1_file_1_jg834.t1"; gene_id "file_1_file_1_jg834";
dsecASM438219v1_3	AUGUSTUS	stop_codon	9102421	9102423	.	-	0	transcript_id "file_1_file_1_jg9419.t1"; gene_id "file_1_file_1_jg9419";
dsecASM438219v1_3	AUGUSTUS	CDS	9102421	9105030	0.99	-	0	transcript_id "file_1_file_1_jg9419.t1"; gene_id "file_1_file_1_jg9419";
dsecASM438219v1_3	AUGUSTUS	exon	9102421	9105030	.	-	.	transcript_id "file_1_file_1_jg9419.t1"; gene_id "file_1_file_1_jg9419";
dsecASM438219v1_3	AUGUSTUS	transcript	9102421	9105030	.	-	.	transcript_id "file_1_file_1_jg9419.t1"; gene_id "file_1_file_1_jg9419"
dsecASM438219v1_3	AUGUSTUS	gene	9102421	9105030	.	-	.	jg9419
dsecASM438219v1_3	AUGUSTUS	start_codon	9105028	9105030	.	-	0	transcript_id "file_1_file_1_jg9419.t1"; gene_id "file_1_file_1_jg9419";
dsecASM438219v1_5	AUGUSTUS	start_codon	7889947	7889949	.	+	0	transcript_id "file_1_file_1_jg3960.t1"; gene_id "file_1_file_1_jg3960";
dsecASM438219v1_5	AUGUSTUS	CDS	7889947	7890429	1	+	0	transcript_id "file_1_file_1_jg3960.t1"; gene_id "file_1_file_1_jg3960";
dsecASM438219v1_5	AUGUSTUS	exon	7889947	7890429	.	+	.	transcript_id "file_1_file_1_jg3960.t1"; gene_id "file_1_file_1_jg3960";
dsecASM438219v1_5	AUGUSTUS	transcript	7889947	7890429	.	+	.	transcript_id "file_1_file_1_jg3960.t1"; gene_id "file_1_file_1_jg3960"
dsecASM438219v1_5	AUGUSTUS	gene	7889947	7890429	.	+	.	jg3960
dsecASM438219v1_5	AUGUSTUS	stop_codon	7890427	7890429	.	+	0	transcript_id "file_1_file_1_jg3960.t1"; gene_id "file_1_file_1_jg3960";
dsecASM438219v1_0	AUGUSTUS	stop_codon	10473427	10473429	.	-	0	transcript_id "file_1_file_1_jg1755.t1"; gene_id "file_1_file_1_jg1755";
dsecASM438219v1_0	AUGUSTUS	CDS	10473427	10474326	1	-	0	transcript_id "file_1_file_1_jg1755.t1"; gene_id "file_1_file_1_jg1755";
dsecASM438219v1_0	AUGUSTUS	exon	10473427	10474326	.	-	.	transcript_id "file_1_file_1_jg1755.t1"; gene_id "file_1_file_1_jg1755";
dsecASM438219v1_0	AUGUSTUS	transcript	10473427	10474326	.	-	.	transcript_id "file_1_file_1_jg1755.t1"; gene_id "file_1_file_1_jg1755"
dsecASM438219v1_0	AUGUSTUS	gene	10473427	10474326	.	-	.	jg1755
dsecASM438219v1_0	AUGUSTUS	start_codon	10474324	10474326	.	-	0	transcript_id "file_1_file_1_jg1755.t1"; gene_id "file_1_file_1_jg1755";
dsecASM438219v1_2	AUGUSTUS	start_codon	6789103	6789105	.	+	0	transcript_id "file_1_file_1_jg6566.t1"; gene_id "file_1_file_1_jg6566";
dsecASM438219v1_2	AUGUSTUS	CDS	6789103	6789252	1	+	0	transcript_id "file_1_file_1_jg6566.t1"; gene_id "file_1_file_1_jg6566";
dsecASM438219v1_2	AUGUSTUS	exon	6789103	6789252	.	+	.	transcript_id "file_1_file_1_jg6566.t1"; gene_id "file_1_file_1_jg6566";
dsecASM438219v1_2	AUGUSTUS	intron	6789253	6789310	.	+	.	transcript_id "file_1_file_1_jg6566.t1"; gene_id "file_1_file_1_jg6566";
dsecASM438219v1_2	AUGUSTUS	CDS	6789311	6789826	1	+	0	transcript_id "file_1_file_1_jg6566.t1"; gene_id "file_1_file_1_jg6566";
dsecASM438219v1_2	AUGUSTUS	exon	6789311	6789826	.	+	.	transcript_id "file_1_file_1_jg6566.t1"; gene_id "file_1_file_1_jg6566";
dsecASM438219v1_2	AUGUSTUS	intron	6789827	6790010	.	+	.	transcript_id "file_1_file_1_jg6566.t1"; gene_id "file_1_file_1_jg6566";
dsecASM438219v1_2	AUGUSTUS	CDS	6790011	6790104	1	+	0	transcript_id "file_1_file_1_jg6566.t1"; gene_id "file_1_file_1_jg6566";
dsecASM438219v1_2	AUGUSTUS	exon	6790011	6790104	.	+	.	transcript_id "file_1_file_1_jg6566.t1"; gene_id "file_1_file_1_jg6566";
dsecASM438219v1_2	AUGUSTUS	intron	6790105	6790200	.	+	.	transcript_id "file_1_file_1_jg6566.t1"; gene_id "file_1_file_1_jg6566";
dsecASM438219v1_2	AUGUSTUS	CDS	6790201	6790497	1	+	2	transcript_id "file_1_file_1_jg6566.t1"; gene_id "file_1_file_1_jg6566";
dsecASM438219v1_2	AUGUSTUS	exon	6790201	6790497	.	+	.	transcript_id "file_1_file_1_jg6566.t1"; gene_id "file_1_file_1_jg6566";
dsecASM438219v1_2	AUGUSTUS	intron	6790498	6790558	.	+	.	transcript_id "file_1_file_1_jg6566.t1"; gene_id "file_1_file_1_jg6566";
dsecASM438219v1_2	AUGUSTUS	transcript	6789103	6790752	.	+	.	transcript_id "file_1_file_1_jg6566.t1"; gene_id "file_1_file_1_jg6566"
dsecASM438219v1_2	AUGUSTUS	gene	6789103	6790752	.	+	.	jg6566
dsecASM438219v1_2	AUGUSTUS	CDS	6790559	6790752	1	+	2	transcript_id "file_1_file_1_jg6566.t1"; gene_id "file_1_file_1_jg6566";
dsecASM438219v1_2	AUGUSTUS	exon	6790559	6790752	.	+	.	transcript_id "file_1_file_1_jg6566.t1"; gene_id "file_1_file_1_jg6566";
dsecASM438219v1_2	AUGUSTUS	stop_codon	6790750	6790752	.	+	0	transcript_id "file_1_file_1_jg6566.t1"; gene_id "file_1_file_1_jg6566";
dsecASM438219v1_2	AUGUSTUS	stop_codon	13222968	13222970	.	-	0	transcript_id "file_1_file_1_jg7402.t2"; gene_id "file_1_file_1_jg7402";
dsecASM438219v1_2	AUGUSTUS	CDS	13222968	13223095	1	-	2	transcript_id "file_1_file_1_jg7402.t2"; gene_id "file_1_file_1_jg7402";
dsecASM438219v1_2	AUGUSTUS	exon	13222968	13223095	.	-	.	transcript_id "file_1_file_1_jg7402.t2"; gene_id "file_1_file_1_jg7402";
dsecASM438219v1_2	AUGUSTUS	intron	13223096	13223166	.	-	.	transcript_id "file_1_file_1_jg7402.t2"; gene_id "file_1_file_1_jg7402";
dsecASM438219v1_2	AUGUSTUS	CDS	13223167	13223343	1	-	2	transcript_id "file_1_file_1_jg7402.t2"; gene_id "file_1_file_1_jg7402";
dsecASM438219v1_2	AUGUSTUS	exon	13223167	13223343	.	-	.	transcript_id "file_1_file_1_jg7402.t2"; gene_id "file_1_file_1_jg7402";
dsecASM438219v1_2	AUGUSTUS	intron	13223344	13224793	.	-	.	transcript_id "file_1_file_1_jg7402.t2"; gene_id "file_1_file_1_jg7402";
dsecASM438219v1_2	AUGUSTUS	CDS	13224794	13224871	1	-	2	transcript_id "file_1_file_1_jg7402.t2"; gene_id "file_1_file_1_jg7402";
dsecASM438219v1_2	AUGUSTUS	exon	13224794	13224871	.	-	.	transcript_id "file_1_file_1_jg7402.t2"; gene_id "file_1_file_1_jg7402";
dsecASM438219v1_2	AUGUSTUS	intron	13224872	13225726	.	-	.	transcript_id "file_1_file_1_jg7402.t2"; gene_id "file_1_file_1_jg7402";
dsecASM438219v1_2	AUGUSTUS	CDS	13225727	13225825	1	-	2	transcript_id "file_1_file_1_jg7402.t2"; gene_id "file_1_file_1_jg7402";
dsecASM438219v1_2	AUGUSTUS	exon	13225727	13225825	.	-	.	transcript_id "file_1_file_1_jg7402.t2"; gene_id "file_1_file_1_jg7402";
dsecASM438219v1_2	AUGUSTUS	intron	13225826	13225958	.	-	.	transcript_id "file_1_file_1_jg7402.t2"; gene_id "file_1_file_1_jg7402";
dsecASM438219v1_2	AUGUSTUS	CDS	13225959	13226235	1	-	0	transcript_id "file_1_file_1_jg7402.t2"; gene_id "file_1_file_1_jg7402";
dsecASM438219v1_2	AUGUSTUS	exon	13225959	13226235	.	-	.	transcript_id "file_1_file_1_jg7402.t2"; gene_id "file_1_file_1_jg7402";
dsecASM438219v1_2	AUGUSTUS	intron	13226236	13226311	.	-	.	transcript_id "file_1_file_1_jg7402.t2"; gene_id "file_1_file_1_jg7402";
dsecASM438219v1_2	AUGUSTUS	CDS	13226312	13226455	1	-	0	transcript_id "file_1_file_1_jg7402.t2"; gene_id "file_1_file_1_jg7402";
dsecASM438219v1_2	AUGUSTUS	exon	13226312	13226455	.	-	.	transcript_id "file_1_file_1_jg7402.t2"; gene_id "file_1_file_1_jg7402";
dsecASM438219v1_2	AUGUSTUS	intron	13226456	13262721	.	-	.	transcript_id "file_1_file_1_jg7402.t2"; gene_id "file_1_file_1_jg7402";
dsecASM438219v1_2	AUGUSTUS	CDS	13262722	13262801	1	-	2	transcript_id "file_1_file_1_jg7402.t2"; gene_id "file_1_file_1_jg7402";
dsecASM438219v1_2	AUGUSTUS	exon	13262722	13262801	.	-	.	transcript_id "file_1_file_1_jg7402.t2"; gene_id "file_1_file_1_jg7402";
dsecASM438219v1_2	AUGUSTUS	intron	13262802	13280688	.	-	.	transcript_id "file_1_file_1_jg7402.t2"; gene_id "file_1_file_1_jg7402";
dsecASM438219v1_2	AUGUSTUS	transcript	13222968	13280848	.	-	.	transcript_id "file_1_file_1_jg7402.t2"; gene_id "file_1_file_1_jg7402"
dsecASM438219v1_2	AUGUSTUS	CDS	13280689	13280848	0.5	-	0	transcript_id "file_1_file_1_jg7402.t2"; gene_id "file_1_file_1_jg7402";
dsecASM438219v1_2	AUGUSTUS	exon	13280689	13280848	.	-	.	transcript_id "file_1_file_1_jg7402.t2"; gene_id "file_1_file_1_jg7402";
dsecASM438219v1_2	AUGUSTUS	start_codon	13280846	13280848	.	-	0	transcript_id "file_1_file_1_jg7402.t2"; gene_id "file_1_file_1_jg7402";
dsecASM438219v1_5	AUGUSTUS	stop_codon	10257444	10257446	.	-	0	transcript_id "file_1_file_1_jg4216.t2"; gene_id "file_1_file_1_jg4216";
dsecASM438219v1_5	AUGUSTUS	CDS	10257444	10258040	1	-	0	transcript_id "file_1_file_1_jg4216.t2"; gene_id "file_1_file_1_jg4216";
dsecASM438219v1_5	AUGUSTUS	exon	10257444	10258040	.	-	.	transcript_id "file_1_file_1_jg4216.t2"; gene_id "file_1_file_1_jg4216";
dsecASM438219v1_5	AUGUSTUS	intron	10258041	10258119	.	-	.	transcript_id "file_1_file_1_jg4216.t2"; gene_id "file_1_file_1_jg4216";
dsecASM438219v1_5	AUGUSTUS	CDS	10258120	10258224	1	-	0	transcript_id "file_1_file_1_jg4216.t2"; gene_id "file_1_file_1_jg4216";
dsecASM438219v1_5	AUGUSTUS	exon	10258120	10258224	.	-	.	transcript_id "file_1_file_1_jg4216.t2"; gene_id "file_1_file_1_jg4216";
dsecASM438219v1_5	AUGUSTUS	intron	10258225	10258567	.	-	.	transcript_id "file_1_file_1_jg4216.t2"; gene_id "file_1_file_1_jg4216";
dsecASM438219v1_5	AUGUSTUS	CDS	10258568	10264533	1	-	2	transcript_id "file_1_file_1_jg4216.t2"; gene_id "file_1_file_1_jg4216";
dsecASM438219v1_5	AUGUSTUS	exon	10258568	10264533	.	-	.	transcript_id "file_1_file_1_jg4216.t2"; gene_id "file_1_file_1_jg4216";
dsecASM438219v1_5	AUGUSTUS	intron	10264534	10264612	.	-	.	transcript_id "file_1_file_1_jg4216.t2"; gene_id "file_1_file_1_jg4216";
dsecASM438219v1_5	AUGUSTUS	CDS	10264613	10264778	1	-	0	transcript_id "file_1_file_1_jg4216.t2"; gene_id "file_1_file_1_jg4216";
dsecASM438219v1_5	AUGUSTUS	exon	10264613	10264778	.	-	.	transcript_id "file_1_file_1_jg4216.t2"; gene_id "file_1_file_1_jg4216";
dsecASM438219v1_5	AUGUSTUS	intron	10264779	10264874	.	-	.	transcript_id "file_1_file_1_jg4216.t2"; gene_id "file_1_file_1_jg4216";
dsecASM438219v1_5	AUGUSTUS	transcript	10257444	10264964	.	-	.	transcript_id "file_1_file_1_jg4216.t2"; gene_id "file_1_file_1_jg4216"
dsecASM438219v1_5	AUGUSTUS	CDS	10264875	10264964	1	-	0	transcript_id "file_1_file_1_jg4216.t2"; gene_id "file_1_file_1_jg4216";
dsecASM438219v1_5	AUGUSTUS	exon	10264875	10264964	.	-	.	transcript_id "file_1_file_1_jg4216.t2"; gene_id "file_1_file_1_jg4216";
dsecASM438219v1_5	AUGUSTUS	start_codon	10264962	10264964	.	-	0	transcript_id "file_1_file_1_jg4216.t2"; gene_id "file_1_file_1_jg4216";
dsecASM438219v1_1	AUGUSTUS	start_codon	4844884	4844886	.	+	0	transcript_id "file_1_file_1_jg12741.t1"; gene_id "file_1_file_1_jg12741";
dsecASM438219v1_1	AUGUSTUS	CDS	4844884	4844904	1	+	0	transcript_id "file_1_file_1_jg12741.t1"; gene_id "file_1_file_1_jg12741";
dsecASM438219v1_1	AUGUSTUS	exon	4844884	4844904	.	+	.	transcript_id "file_1_file_1_jg12741.t1"; gene_id "file_1_file_1_jg12741";
dsecASM438219v1_1	AUGUSTUS	intron	4844905	4845440	.	+	.	transcript_id "file_1_file_1_jg12741.t1"; gene_id "file_1_file_1_jg12741";
dsecASM438219v1_1	AUGUSTUS	CDS	4845441	4845502	1	+	0	transcript_id "file_1_file_1_jg12741.t1"; gene_id "file_1_file_1_jg12741";
dsecASM438219v1_1	AUGUSTUS	exon	4845441	4845502	.	+	.	transcript_id "file_1_file_1_jg12741.t1"; gene_id "file_1_file_1_jg12741";
dsecASM438219v1_1	AUGUSTUS	intron	4845503	4845953	.	+	.	transcript_id "file_1_file_1_jg12741.t1"; gene_id "file_1_file_1_jg12741";
dsecASM438219v1_1	AUGUSTUS	transcript	4844884	4846209	.	+	.	transcript_id "file_1_file_1_jg12741.t1"; gene_id "file_1_file_1_jg12741"
dsecASM438219v1_1	AUGUSTUS	gene	4844884	4846209	.	+	.	jg12741
dsecASM438219v1_1	AUGUSTUS	CDS	4845954	4846209	1	+	1	transcript_id "file_1_file_1_jg12741.t1"; gene_id "file_1_file_1_jg12741";
dsecASM438219v1_1	AUGUSTUS	exon	4845954	4846209	.	+	.	transcript_id "file_1_file_1_jg12741.t1"; gene_id "file_1_file_1_jg12741";
dsecASM438219v1_1	AUGUSTUS	stop_codon	4846207	4846209	.	+	0	transcript_id "file_1_file_1_jg12741.t1"; gene_id "file_1_file_1_jg12741";
dsecASM438219v1_3	AUGUSTUS	start_codon	27935509	27935511	.	+	0	transcript_id "file_1_file_1_jg11971.t1"; gene_id "file_1_file_1_jg11971";
dsecASM438219v1_3	AUGUSTUS	CDS	27935509	27935592	1	+	0	transcript_id "file_1_file_1_jg11971.t1"; gene_id "file_1_file_1_jg11971";
dsecASM438219v1_3	AUGUSTUS	exon	27935509	27935592	.	+	.	transcript_id "file_1_file_1_jg11971.t1"; gene_id "file_1_file_1_jg11971";
dsecASM438219v1_3	AUGUSTUS	intron	27935593	27936819	.	+	.	transcript_id "file_1_file_1_jg11971.t1"; gene_id "file_1_file_1_jg11971";
dsecASM438219v1_3	AUGUSTUS	CDS	27936820	27937144	1	+	0	transcript_id "file_1_file_1_jg11971.t1"; gene_id "file_1_file_1_jg11971";
dsecASM438219v1_3	AUGUSTUS	exon	27936820	27937144	.	+	.	transcript_id "file_1_file_1_jg11971.t1"; gene_id "file_1_file_1_jg11971";
dsecASM438219v1_3	AUGUSTUS	intron	27937145	27937207	.	+	.	transcript_id "file_1_file_1_jg11971.t1"; gene_id "file_1_file_1_jg11971";
dsecASM438219v1_3	AUGUSTUS	CDS	27937208	27937826	1	+	2	transcript_id "file_1_file_1_jg11971.t1"; gene_id "file_1_file_1_jg11971";
dsecASM438219v1_3	AUGUSTUS	exon	27937208	27937826	.	+	.	transcript_id "file_1_file_1_jg11971.t1"; gene_id "file_1_file_1_jg11971";
dsecASM438219v1_3	AUGUSTUS	intron	27937827	27937881	.	+	.	transcript_id "file_1_file_1_jg11971.t1"; gene_id "file_1_file_1_jg11971";
dsecASM438219v1_3	AUGUSTUS	CDS	27937882	27938049	1	+	1	transcript_id "file_1_file_1_jg11971.t1"; gene_id "file_1_file_1_jg11971";
dsecASM438219v1_3	AUGUSTUS	exon	27937882	27938049	.	+	.	transcript_id "file_1_file_1_jg11971.t1"; gene_id "file_1_file_1_jg11971";
dsecASM438219v1_3	AUGUSTUS	intron	27938050	27938116	.	+	.	transcript_id "file_1_file_1_jg11971.t1"; gene_id "file_1_file_1_jg11971";
dsecASM438219v1_3	AUGUSTUS	CDS	27938117	27938320	1	+	1	transcript_id "file_1_file_1_jg11971.t1"; gene_id "file_1_file_1_jg11971";
dsecASM438219v1_3	AUGUSTUS	exon	27938117	27938320	.	+	.	transcript_id "file_1_file_1_jg11971.t1"; gene_id "file_1_file_1_jg11971";
dsecASM438219v1_3	AUGUSTUS	intron	27938321	27938379	.	+	.	transcript_id "file_1_file_1_jg11971.t1"; gene_id "file_1_file_1_jg11971";
dsecASM438219v1_3	AUGUSTUS	transcript	27935509	27938515	.	+	.	transcript_id "file_1_file_1_jg11971.t1"; gene_id "file_1_file_1_jg11971"
dsecASM438219v1_3	AUGUSTUS	gene	27935509	27938515	.	+	.	jg11971
dsecASM438219v1_3	AUGUSTUS	CDS	27938380	27938515	1	+	1	transcript_id "file_1_file_1_jg11971.t1"; gene_id "file_1_file_1_jg11971";
dsecASM438219v1_3	AUGUSTUS	exon	27938380	27938515	.	+	.	transcript_id "file_1_file_1_jg11971.t1"; gene_id "file_1_file_1_jg11971";
dsecASM438219v1_3	AUGUSTUS	stop_codon	27938513	27938515	.	+	0	transcript_id "file_1_file_1_jg11971.t1"; gene_id "file_1_file_1_jg11971";
dsecASM438219v1_1	AUGUSTUS	start_codon	6276736	6276738	.	+	0	transcript_id "file_1_file_1_jg12963.t1"; gene_id "file_1_file_1_jg12963";
dsecASM438219v1_1	AUGUSTUS	CDS	6276736	6276810	1	+	0	transcript_id "file_1_file_1_jg12963.t1"; gene_id "file_1_file_1_jg12963";
dsecASM438219v1_1	AUGUSTUS	exon	6276736	6276810	.	+	.	transcript_id "file_1_file_1_jg12963.t1"; gene_id "file_1_file_1_jg12963";
dsecASM438219v1_1	AUGUSTUS	intron	6276811	6279714	.	+	.	transcript_id "file_1_file_1_jg12963.t1"; gene_id "file_1_file_1_jg12963";
dsecASM438219v1_1	AUGUSTUS	CDS	6279715	6279874	1	+	0	transcript_id "file_1_file_1_jg12963.t1"; gene_id "file_1_file_1_jg12963";
dsecASM438219v1_1	AUGUSTUS	exon	6279715	6279874	.	+	.	transcript_id "file_1_file_1_jg12963.t1"; gene_id "file_1_file_1_jg12963";
dsecASM438219v1_1	AUGUSTUS	intron	6279875	6280113	.	+	.	transcript_id "file_1_file_1_jg12963.t1"; gene_id "file_1_file_1_jg12963";
dsecASM438219v1_1	AUGUSTUS	CDS	6280114	6280616	1	+	2	transcript_id "file_1_file_1_jg12963.t1"; gene_id "file_1_file_1_jg12963";
dsecASM438219v1_1	AUGUSTUS	exon	6280114	6280616	.	+	.	transcript_id "file_1_file_1_jg12963.t1"; gene_id "file_1_file_1_jg12963";
dsecASM438219v1_1	AUGUSTUS	intron	6280617	6280674	.	+	.	transcript_id "file_1_file_1_jg12963.t1"; gene_id "file_1_file_1_jg12963";
dsecASM438219v1_1	AUGUSTUS	CDS	6280675	6280789	1	+	0	transcript_id "file_1_file_1_jg12963.t1"; gene_id "file_1_file_1_jg12963";
dsecASM438219v1_1	AUGUSTUS	exon	6280675	6280789	.	+	.	transcript_id "file_1_file_1_jg12963.t1"; gene_id "file_1_file_1_jg12963";
dsecASM438219v1_1	AUGUSTUS	intron	6280790	6281074	.	+	.	transcript_id "file_1_file_1_jg12963.t1"; gene_id "file_1_file_1_jg12963";
dsecASM438219v1_1	AUGUSTUS	CDS	6281075	6281353	1	+	2	transcript_id "file_1_file_1_jg12963.t1"; gene_id "file_1_file_1_jg12963";
dsecASM438219v1_1	AUGUSTUS	exon	6281075	6281353	.	+	.	transcript_id "file_1_file_1_jg12963.t1"; gene_id "file_1_file_1_jg12963";
dsecASM438219v1_1	AUGUSTUS	intron	6281354	6281559	.	+	.	transcript_id "file_1_file_1_jg12963.t1"; gene_id "file_1_file_1_jg12963";
dsecASM438219v1_1	AUGUSTUS	CDS	6281560	6281651	1	+	2	transcript_id "file_1_file_1_jg12963.t1"; gene_id "file_1_file_1_jg12963";
dsecASM438219v1_1	AUGUSTUS	exon	6281560	6281651	.	+	.	transcript_id "file_1_file_1_jg12963.t1"; gene_id "file_1_file_1_jg12963";
dsecASM438219v1_1	AUGUSTUS	intron	6281652	6281709	.	+	.	transcript_id "file_1_file_1_jg12963.t1"; gene_id "file_1_file_1_jg12963";
dsecASM438219v1_1	AUGUSTUS	CDS	6281710	6281990	1	+	0	transcript_id "file_1_file_1_jg12963.t1"; gene_id "file_1_file_1_jg12963";
dsecASM438219v1_1	AUGUSTUS	exon	6281710	6281990	.	+	.	transcript_id "file_1_file_1_jg12963.t1"; gene_id "file_1_file_1_jg12963";
dsecASM438219v1_1	AUGUSTUS	intron	6281991	6282108	.	+	.	transcript_id "file_1_file_1_jg12963.t1"; gene_id "file_1_file_1_jg12963";
dsecASM438219v1_1	AUGUSTUS	CDS	6282109	6282243	1	+	1	transcript_id "file_1_file_1_jg12963.t1"; gene_id "file_1_file_1_jg12963";
dsecASM438219v1_1	AUGUSTUS	exon	6282109	6282243	.	+	.	transcript_id "file_1_file_1_jg12963.t1"; gene_id "file_1_file_1_jg12963";
dsecASM438219v1_1	AUGUSTUS	intron	6282244	6282302	.	+	.	transcript_id "file_1_file_1_jg12963.t1"; gene_id "file_1_file_1_jg12963";
dsecASM438219v1_1	AUGUSTUS	CDS	6282303	6282442	1	+	1	transcript_id "file_1_file_1_jg12963.t1"; gene_id "file_1_file_1_jg12963";
dsecASM438219v1_1	AUGUSTUS	exon	6282303	6282442	.	+	.	transcript_id "file_1_file_1_jg12963.t1"; gene_id "file_1_file_1_jg12963";
dsecASM438219v1_1	AUGUSTUS	intron	6282443	6282498	.	+	.	transcript_id "file_1_file_1_jg12963.t1"; gene_id "file_1_file_1_jg12963";
dsecASM438219v1_1	AUGUSTUS	transcript	6276736	6282560	.	+	.	transcript_id "file_1_file_1_jg12963.t1"; gene_id "file_1_file_1_jg12963"
dsecASM438219v1_1	AUGUSTUS	gene	6276736	6282560	.	+	.	jg12963
dsecASM438219v1_1	AUGUSTUS	CDS	6282499	6282560	1	+	2	transcript_id "file_1_file_1_jg12963.t1"; gene_id "file_1_file_1_jg12963";
dsecASM438219v1_1	AUGUSTUS	exon	6282499	6282560	.	+	.	transcript_id "file_1_file_1_jg12963.t1"; gene_id "file_1_file_1_jg12963";
dsecASM438219v1_1	AUGUSTUS	stop_codon	6282558	6282560	.	+	0	transcript_id "file_1_file_1_jg12963.t1"; gene_id "file_1_file_1_jg12963";
dsecASM438219v1_0	AUGUSTUS	stop_codon	10083510	10083512	.	-	0	transcript_id "file_1_file_1_jg1665.t1"; gene_id "file_1_file_1_jg1665";
dsecASM438219v1_0	AUGUSTUS	CDS	10083510	10083703	0.88	-	2	transcript_id "file_1_file_1_jg1665.t1"; gene_id "file_1_file_1_jg1665";
dsecASM438219v1_0	AUGUSTUS	exon	10083510	10083703	.	-	.	transcript_id "file_1_file_1_jg1665.t1"; gene_id "file_1_file_1_jg1665";
dsecASM438219v1_0	AUGUSTUS	intron	10083704	10083764	.	-	.	transcript_id "file_1_file_1_jg1665.t1"; gene_id "file_1_file_1_jg1665";
dsecASM438219v1_0	AUGUSTUS	CDS	10083765	10083961	0.94	-	1	transcript_id "file_1_file_1_jg1665.t1"; gene_id "file_1_file_1_jg1665";
dsecASM438219v1_0	AUGUSTUS	exon	10083765	10083961	.	-	.	transcript_id "file_1_file_1_jg1665.t1"; gene_id "file_1_file_1_jg1665";
dsecASM438219v1_0	AUGUSTUS	intron	10083962	10084016	.	-	.	transcript_id "file_1_file_1_jg1665.t1"; gene_id "file_1_file_1_jg1665";
dsecASM438219v1_0	AUGUSTUS	CDS	10084017	10084158	1	-	2	transcript_id "file_1_file_1_jg1665.t1"; gene_id "file_1_file_1_jg1665";
dsecASM438219v1_0	AUGUSTUS	exon	10084017	10084158	.	-	.	transcript_id "file_1_file_1_jg1665.t1"; gene_id "file_1_file_1_jg1665";
dsecASM438219v1_0	AUGUSTUS	intron	10084159	10084216	.	-	.	transcript_id "file_1_file_1_jg1665.t1"; gene_id "file_1_file_1_jg1665";
dsecASM438219v1_0	AUGUSTUS	CDS	10084217	10084451	1	-	0	transcript_id "file_1_file_1_jg1665.t1"; gene_id "file_1_file_1_jg1665";
dsecASM438219v1_0	AUGUSTUS	exon	10084217	10084451	.	-	.	transcript_id "file_1_file_1_jg1665.t1"; gene_id "file_1_file_1_jg1665";
dsecASM438219v1_0	AUGUSTUS	intron	10084452	10084512	.	-	.	transcript_id "file_1_file_1_jg1665.t1"; gene_id "file_1_file_1_jg1665";
dsecASM438219v1_0	AUGUSTUS	CDS	10084513	10084731	1	-	0	transcript_id "file_1_file_1_jg1665.t1"; gene_id "file_1_file_1_jg1665";
dsecASM438219v1_0	AUGUSTUS	exon	10084513	10084731	.	-	.	transcript_id "file_1_file_1_jg1665.t1"; gene_id "file_1_file_1_jg1665";
dsecASM438219v1_0	AUGUSTUS	intron	10084732	10084790	.	-	.	transcript_id "file_1_file_1_jg1665.t1"; gene_id "file_1_file_1_jg1665";
dsecASM438219v1_0	AUGUSTUS	CDS	10084791	10084945	1	-	2	transcript_id "file_1_file_1_jg1665.t1"; gene_id "file_1_file_1_jg1665";
dsecASM438219v1_0	AUGUSTUS	exon	10084791	10084945	.	-	.	transcript_id "file_1_file_1_jg1665.t1"; gene_id "file_1_file_1_jg1665";
dsecASM438219v1_0	AUGUSTUS	intron	10084946	10085006	.	-	.	transcript_id "file_1_file_1_jg1665.t1"; gene_id "file_1_file_1_jg1665";
dsecASM438219v1_0	AUGUSTUS	CDS	10085007	10085182	1	-	1	transcript_id "file_1_file_1_jg1665.t1"; gene_id "file_1_file_1_jg1665";
dsecASM438219v1_0	AUGUSTUS	exon	10085007	10085182	.	-	.	transcript_id "file_1_file_1_jg1665.t1"; gene_id "file_1_file_1_jg1665";
dsecASM438219v1_0	AUGUSTUS	intron	10085183	10085267	.	-	.	transcript_id "file_1_file_1_jg1665.t1"; gene_id "file_1_file_1_jg1665";
dsecASM438219v1_0	AUGUSTUS	CDS	10085268	10085499	1	-	2	transcript_id "file_1_file_1_jg1665.t1"; gene_id "file_1_file_1_jg1665";
dsecASM438219v1_0	AUGUSTUS	exon	10085268	10085499	.	-	.	transcript_id "file_1_file_1_jg1665.t1"; gene_id "file_1_file_1_jg1665";
dsecASM438219v1_0	AUGUSTUS	intron	10085500	10086325	.	-	.	transcript_id "file_1_file_1_jg1665.t1"; gene_id "file_1_file_1_jg1665";
dsecASM438219v1_0	AUGUSTUS	CDS	10086326	10086534	0.7	-	1	transcript_id "file_1_file_1_jg1665.t1"; gene_id "file_1_file_1_jg1665";
dsecASM438219v1_0	AUGUSTUS	exon	10086326	10086534	.	-	.	transcript_id "file_1_file_1_jg1665.t1"; gene_id "file_1_file_1_jg1665";
dsecASM438219v1_0	AUGUSTUS	intron	10086535	10086588	.	-	.	transcript_id "file_1_file_1_jg1665.t1"; gene_id "file_1_file_1_jg1665";
dsecASM438219v1_0	AUGUSTUS	transcript	10083510	10086749	.	-	.	transcript_id "file_1_file_1_jg1665.t1"; gene_id "file_1_file_1_jg1665"
dsecASM438219v1_0	AUGUSTUS	gene	10083510	10086749	.	-	.	jg1665
dsecASM438219v1_0	AUGUSTUS	CDS	10086589	10086749	1	-	0	transcript_id "file_1_file_1_jg1665.t1"; gene_id "file_1_file_1_jg1665";
dsecASM438219v1_0	AUGUSTUS	exon	10086589	10086749	.	-	.	transcript_id "file_1_file_1_jg1665.t1"; gene_id "file_1_file_1_jg1665";
dsecASM438219v1_0	AUGUSTUS	start_codon	10086747	10086749	.	-	0	transcript_id "file_1_file_1_jg1665.t1"; gene_id "file_1_file_1_jg1665";
dsecASM438219v1_0	AUGUSTUS	start_codon	16420994	16420996	.	+	0	transcript_id "file_1_file_1_jg2370.t9"; gene_id "file_1_file_1_jg2370";
dsecASM438219v1_0	AUGUSTUS	CDS	16420994	16421095	0.66	+	0	transcript_id "file_1_file_1_jg2370.t9"; gene_id "file_1_file_1_jg2370";
dsecASM438219v1_0	AUGUSTUS	exon	16420994	16421095	.	+	.	transcript_id "file_1_file_1_jg2370.t9"; gene_id "file_1_file_1_jg2370";
dsecASM438219v1_0	AUGUSTUS	intron	16421096	16422138	.	+	.	transcript_id "file_1_file_1_jg2370.t9"; gene_id "file_1_file_1_jg2370";
dsecASM438219v1_0	AUGUSTUS	CDS	16422139	16422546	1	+	0	transcript_id "file_1_file_1_jg2370.t9"; gene_id "file_1_file_1_jg2370";
dsecASM438219v1_0	AUGUSTUS	exon	16422139	16422546	.	+	.	transcript_id "file_1_file_1_jg2370.t9"; gene_id "file_1_file_1_jg2370";
dsecASM438219v1_0	AUGUSTUS	intron	16422547	16422895	.	+	.	transcript_id "file_1_file_1_jg2370.t9"; gene_id "file_1_file_1_jg2370";
dsecASM438219v1_0	AUGUSTUS	CDS	16422896	16423066	1	+	0	transcript_id "file_1_file_1_jg2370.t9"; gene_id "file_1_file_1_jg2370";
dsecASM438219v1_0	AUGUSTUS	exon	16422896	16423066	.	+	.	transcript_id "file_1_file_1_jg2370.t9"; gene_id "file_1_file_1_jg2370";
dsecASM438219v1_0	AUGUSTUS	intron	16423067	16423365	.	+	.	transcript_id "file_1_file_1_jg2370.t9"; gene_id "file_1_file_1_jg2370";
dsecASM438219v1_0	AUGUSTUS	CDS	16423366	16423536	1	+	0	transcript_id "file_1_file_1_jg2370.t9"; gene_id "file_1_file_1_jg2370";
dsecASM438219v1_0	AUGUSTUS	exon	16423366	16423536	.	+	.	transcript_id "file_1_file_1_jg2370.t9"; gene_id "file_1_file_1_jg2370";
dsecASM438219v1_0	AUGUSTUS	intron	16423537	16423939	.	+	.	transcript_id "file_1_file_1_jg2370.t9"; gene_id "file_1_file_1_jg2370";
dsecASM438219v1_0	AUGUSTUS	CDS	16423940	16424110	1	+	0	transcript_id "file_1_file_1_jg2370.t9"; gene_id "file_1_file_1_jg2370";
dsecASM438219v1_0	AUGUSTUS	exon	16423940	16424110	.	+	.	transcript_id "file_1_file_1_jg2370.t9"; gene_id "file_1_file_1_jg2370";
dsecASM438219v1_0	AUGUSTUS	intron	16424111	16424525	.	+	.	transcript_id "file_1_file_1_jg2370.t9"; gene_id "file_1_file_1_jg2370";
dsecASM438219v1_0	AUGUSTUS	CDS	16424526	16425115	1	+	0	transcript_id "file_1_file_1_jg2370.t9"; gene_id "file_1_file_1_jg2370";
dsecASM438219v1_0	AUGUSTUS	exon	16424526	16425115	.	+	.	transcript_id "file_1_file_1_jg2370.t9"; gene_id "file_1_file_1_jg2370";
dsecASM438219v1_0	AUGUSTUS	intron	16425116	16426781	.	+	.	transcript_id "file_1_file_1_jg2370.t9"; gene_id "file_1_file_1_jg2370";
dsecASM438219v1_0	AUGUSTUS	CDS	16426782	16426899	0.89	+	1	transcript_id "file_1_file_1_jg2370.t9"; gene_id "file_1_file_1_jg2370";
dsecASM438219v1_0	AUGUSTUS	exon	16426782	16426899	.	+	.	transcript_id "file_1_file_1_jg2370.t9"; gene_id "file_1_file_1_jg2370";
dsecASM438219v1_0	AUGUSTUS	intron	16426900	16428229	.	+	.	transcript_id "file_1_file_1_jg2370.t9"; gene_id "file_1_file_1_jg2370";
dsecASM438219v1_0	AUGUSTUS	CDS	16428230	16428493	1	+	0	transcript_id "file_1_file_1_jg2370.t9"; gene_id "file_1_file_1_jg2370";
dsecASM438219v1_0	AUGUSTUS	exon	16428230	16428493	.	+	.	transcript_id "file_1_file_1_jg2370.t9"; gene_id "file_1_file_1_jg2370";
dsecASM438219v1_0	AUGUSTUS	intron	16428494	16430016	.	+	.	transcript_id "file_1_file_1_jg2370.t9"; gene_id "file_1_file_1_jg2370";
dsecASM438219v1_0	AUGUSTUS	CDS	16430017	16430226	1	+	0	transcript_id "file_1_file_1_jg2370.t9"; gene_id "file_1_file_1_jg2370";
dsecASM438219v1_0	AUGUSTUS	exon	16430017	16430226	.	+	.	transcript_id "file_1_file_1_jg2370.t9"; gene_id "file_1_file_1_jg2370";
dsecASM438219v1_0	AUGUSTUS	intron	16430227	16430447	.	+	.	transcript_id "file_1_file_1_jg2370.t9"; gene_id "file_1_file_1_jg2370";
dsecASM438219v1_0	AUGUSTUS	CDS	16430448	16431334	1	+	0	transcript_id "file_1_file_1_jg2370.t9"; gene_id "file_1_file_1_jg2370";
dsecASM438219v1_0	AUGUSTUS	exon	16430448	16431334	.	+	.	transcript_id "file_1_file_1_jg2370.t9"; gene_id "file_1_file_1_jg2370";
dsecASM438219v1_0	AUGUSTUS	intron	16431335	16431918	.	+	.	transcript_id "file_1_file_1_jg2370.t9"; gene_id "file_1_file_1_jg2370";
dsecASM438219v1_0	AUGUSTUS	CDS	16431919	16431997	1	+	1	transcript_id "file_1_file_1_jg2370.t9"; gene_id "file_1_file_1_jg2370";
dsecASM438219v1_0	AUGUSTUS	exon	16431919	16431997	.	+	.	transcript_id "file_1_file_1_jg2370.t9"; gene_id "file_1_file_1_jg2370";
dsecASM438219v1_0	AUGUSTUS	intron	16431998	16432328	.	+	.	transcript_id "file_1_file_1_jg2370.t9"; gene_id "file_1_file_1_jg2370";
dsecASM438219v1_0	AUGUSTUS	CDS	16432329	16433504	1	+	0	transcript_id "file_1_file_1_jg2370.t9"; gene_id "file_1_file_1_jg2370";
dsecASM438219v1_0	AUGUSTUS	exon	16432329	16433504	.	+	.	transcript_id "file_1_file_1_jg2370.t9"; gene_id "file_1_file_1_jg2370";
dsecASM438219v1_0	AUGUSTUS	intron	16433505	16433569	.	+	.	transcript_id "file_1_file_1_jg2370.t9"; gene_id "file_1_file_1_jg2370";
dsecASM438219v1_0	AUGUSTUS	CDS	16433570	16434392	0.82	+	0	transcript_id "file_1_file_1_jg2370.t9"; gene_id "file_1_file_1_jg2370";
dsecASM438219v1_0	AUGUSTUS	exon	16433570	16434392	.	+	.	transcript_id "file_1_file_1_jg2370.t9"; gene_id "file_1_file_1_jg2370";
dsecASM438219v1_0	AUGUSTUS	intron	16434393	16434468	.	+	.	transcript_id "file_1_file_1_jg2370.t9"; gene_id "file_1_file_1_jg2370";
dsecASM438219v1_0	AUGUSTUS	CDS	16434469	16434475	0.82	+	2	transcript_id "file_1_file_1_jg2370.t9"; gene_id "file_1_file_1_jg2370";
dsecASM438219v1_0	AUGUSTUS	exon	16434469	16434475	.	+	.	transcript_id "file_1_file_1_jg2370.t9"; gene_id "file_1_file_1_jg2370";
dsecASM438219v1_0	AUGUSTUS	intron	16434476	16435179	.	+	.	transcript_id "file_1_file_1_jg2370.t9"; gene_id "file_1_file_1_jg2370";
dsecASM438219v1_0	AUGUSTUS	CDS	16435180	16435243	0.82	+	1	transcript_id "file_1_file_1_jg2370.t9"; gene_id "file_1_file_1_jg2370";
dsecASM438219v1_0	AUGUSTUS	exon	16435180	16435243	.	+	.	transcript_id "file_1_file_1_jg2370.t9"; gene_id "file_1_file_1_jg2370";
dsecASM438219v1_0	AUGUSTUS	intron	16435244	16435662	.	+	.	transcript_id "file_1_file_1_jg2370.t9"; gene_id "file_1_file_1_jg2370";
dsecASM438219v1_0	AUGUSTUS	transcript	16420994	16435746	.	+	.	transcript_id "file_1_file_1_jg2370.t9"; gene_id "file_1_file_1_jg2370"
dsecASM438219v1_0	AUGUSTUS	CDS	16435663	16435746	0.82	+	0	transcript_id "file_1_file_1_jg2370.t9"; gene_id "file_1_file_1_jg2370";
dsecASM438219v1_0	AUGUSTUS	exon	16435663	16435746	.	+	.	transcript_id "file_1_file_1_jg2370.t9"; gene_id "file_1_file_1_jg2370";
dsecASM438219v1_0	AUGUSTUS	stop_codon	16435744	16435746	.	+	0	transcript_id "file_1_file_1_jg2370.t9"; gene_id "file_1_file_1_jg2370";
dsecASM438219v1_2	AUGUSTUS	start_codon	18495148	18495150	.	+	0	transcript_id "file_1_file_1_jg8012.t1"; gene_id "file_1_file_1_jg8012";
dsecASM438219v1_2	AUGUSTUS	CDS	18495148	18495615	1	+	0	transcript_id "file_1_file_1_jg8012.t1"; gene_id "file_1_file_1_jg8012";
dsecASM438219v1_2	AUGUSTUS	exon	18495148	18495615	.	+	.	transcript_id "file_1_file_1_jg8012.t1"; gene_id "file_1_file_1_jg8012";
dsecASM438219v1_2	AUGUSTUS	transcript	18495148	18495615	.	+	.	transcript_id "file_1_file_1_jg8012.t1"; gene_id "file_1_file_1_jg8012"
dsecASM438219v1_2	AUGUSTUS	gene	18495148	18495615	.	+	.	jg8012
dsecASM438219v1_2	AUGUSTUS	stop_codon	18495613	18495615	.	+	0	transcript_id "file_1_file_1_jg8012.t1"; gene_id "file_1_file_1_jg8012";
dsecASM438219v1_2	AUGUSTUS	start_codon	1338256	1338258	.	+	0	transcript_id "file_1_file_1_jg5878.t1"; gene_id "file_1_file_1_jg5878";
dsecASM438219v1_2	AUGUSTUS	CDS	1338256	1338298	1	+	0	transcript_id "file_1_file_1_jg5878.t1"; gene_id "file_1_file_1_jg5878";
dsecASM438219v1_2	AUGUSTUS	exon	1338256	1338298	.	+	.	transcript_id "file_1_file_1_jg5878.t1"; gene_id "file_1_file_1_jg5878";
dsecASM438219v1_2	AUGUSTUS	intron	1338299	1338392	.	+	.	transcript_id "file_1_file_1_jg5878.t1"; gene_id "file_1_file_1_jg5878";
dsecASM438219v1_2	AUGUSTUS	CDS	1338393	1338514	1	+	2	transcript_id "file_1_file_1_jg5878.t1"; gene_id "file_1_file_1_jg5878";
dsecASM438219v1_2	AUGUSTUS	exon	1338393	1338514	.	+	.	transcript_id "file_1_file_1_jg5878.t1"; gene_id "file_1_file_1_jg5878";
dsecASM438219v1_2	AUGUSTUS	intron	1338515	1338588	.	+	.	transcript_id "file_1_file_1_jg5878.t1"; gene_id "file_1_file_1_jg5878";
dsecASM438219v1_2	AUGUSTUS	CDS	1338589	1338701	1	+	0	transcript_id "file_1_file_1_jg5878.t1"; gene_id "file_1_file_1_jg5878";
dsecASM438219v1_2	AUGUSTUS	exon	1338589	1338701	.	+	.	transcript_id "file_1_file_1_jg5878.t1"; gene_id "file_1_file_1_jg5878";
dsecASM438219v1_2	AUGUSTUS	intron	1338702	1338763	.	+	.	transcript_id "file_1_file_1_jg5878.t1"; gene_id "file_1_file_1_jg5878";
dsecASM438219v1_2	AUGUSTUS	CDS	1338764	1339193	1	+	1	transcript_id "file_1_file_1_jg5878.t1"; gene_id "file_1_file_1_jg5878";
dsecASM438219v1_2	AUGUSTUS	exon	1338764	1339193	.	+	.	transcript_id "file_1_file_1_jg5878.t1"; gene_id "file_1_file_1_jg5878";
dsecASM438219v1_2	AUGUSTUS	intron	1339194	1339253	.	+	.	transcript_id "file_1_file_1_jg5878.t1"; gene_id "file_1_file_1_jg5878";
dsecASM438219v1_2	AUGUSTUS	CDS	1339254	1339439	1	+	0	transcript_id "file_1_file_1_jg5878.t1"; gene_id "file_1_file_1_jg5878";
dsecASM438219v1_2	AUGUSTUS	exon	1339254	1339439	.	+	.	transcript_id "file_1_file_1_jg5878.t1"; gene_id "file_1_file_1_jg5878";
dsecASM438219v1_2	AUGUSTUS	intron	1339440	1339498	.	+	.	transcript_id "file_1_file_1_jg5878.t1"; gene_id "file_1_file_1_jg5878";
dsecASM438219v1_2	AUGUSTUS	transcript	1338256	1339783	.	+	.	transcript_id "file_1_file_1_jg5878.t1"; gene_id "file_1_file_1_jg5878"
dsecASM438219v1_2	AUGUSTUS	gene	1338256	1339783	.	+	.	jg5878
dsecASM438219v1_2	AUGUSTUS	CDS	1339499	1339783	1	+	0	transcript_id "file_1_file_1_jg5878.t1"; gene_id "file_1_file_1_jg5878";
dsecASM438219v1_2	AUGUSTUS	exon	1339499	1339783	.	+	.	transcript_id "file_1_file_1_jg5878.t1"; gene_id "file_1_file_1_jg5878";
dsecASM438219v1_2	AUGUSTUS	stop_codon	1339781	1339783	.	+	0	transcript_id "file_1_file_1_jg5878.t1"; gene_id "file_1_file_1_jg5878";
dsecASM438219v1_5	AUGUSTUS	start_codon	19207497	19207499	.	+	0	transcript_id "file_1_file_1_jg5269.t1"; gene_id "file_1_file_1_jg5269";
dsecASM438219v1_5	AUGUSTUS	CDS	19207497	19207502	1	+	0	transcript_id "file_1_file_1_jg5269.t1"; gene_id "file_1_file_1_jg5269";
dsecASM438219v1_5	AUGUSTUS	exon	19207497	19207502	.	+	.	transcript_id "file_1_file_1_jg5269.t1"; gene_id "file_1_file_1_jg5269";
dsecASM438219v1_5	AUGUSTUS	intron	19207503	19207620	.	+	.	transcript_id "file_1_file_1_jg5269.t1"; gene_id "file_1_file_1_jg5269";
dsecASM438219v1_5	AUGUSTUS	transcript	19207497	19208193	.	+	.	transcript_id "file_1_file_1_jg5269.t1"; gene_id "file_1_file_1_jg5269"
dsecASM438219v1_5	AUGUSTUS	gene	19207497	19208193	.	+	.	jg5269
dsecASM438219v1_5	AUGUSTUS	CDS	19207621	19208193	1	+	0	transcript_id "file_1_file_1_jg5269.t1"; gene_id "file_1_file_1_jg5269";
dsecASM438219v1_5	AUGUSTUS	exon	19207621	19208193	.	+	.	transcript_id "file_1_file_1_jg5269.t1"; gene_id "file_1_file_1_jg5269";
dsecASM438219v1_5	AUGUSTUS	stop_codon	19208191	19208193	.	+	0	transcript_id "file_1_file_1_jg5269.t1"; gene_id "file_1_file_1_jg5269";
dsecASM438219v1_0	AUGUSTUS	stop_codon	6569028	6569030	.	-	0	transcript_id "file_1_file_1_jg1179.t1"; gene_id "file_1_file_1_jg1179";
dsecASM438219v1_0	AUGUSTUS	CDS	6569028	6569098	1	-	2	transcript_id "file_1_file_1_jg1179.t1"; gene_id "file_1_file_1_jg1179";
dsecASM438219v1_0	AUGUSTUS	exon	6569028	6569098	.	-	.	transcript_id "file_1_file_1_jg1179.t1"; gene_id "file_1_file_1_jg1179";
dsecASM438219v1_0	AUGUSTUS	intron	6569099	6569163	.	-	.	transcript_id "file_1_file_1_jg1179.t1"; gene_id "file_1_file_1_jg1179";
dsecASM438219v1_0	AUGUSTUS	CDS	6569164	6569297	1	-	1	transcript_id "file_1_file_1_jg1179.t1"; gene_id "file_1_file_1_jg1179";
dsecASM438219v1_0	AUGUSTUS	exon	6569164	6569297	.	-	.	transcript_id "file_1_file_1_jg1179.t1"; gene_id "file_1_file_1_jg1179";
dsecASM438219v1_0	AUGUSTUS	intron	6569298	6569353	.	-	.	transcript_id "file_1_file_1_jg1179.t1"; gene_id "file_1_file_1_jg1179";
dsecASM438219v1_0	AUGUSTUS	CDS	6569354	6570837	1	-	0	transcript_id "file_1_file_1_jg1179.t1"; gene_id "file_1_file_1_jg1179";
dsecASM438219v1_0	AUGUSTUS	exon	6569354	6570837	.	-	.	transcript_id "file_1_file_1_jg1179.t1"; gene_id "file_1_file_1_jg1179";
dsecASM438219v1_0	AUGUSTUS	intron	6570838	6570893	.	-	.	transcript_id "file_1_file_1_jg1179.t1"; gene_id "file_1_file_1_jg1179";
dsecASM438219v1_0	AUGUSTUS	CDS	6570894	6571216	1	-	2	transcript_id "file_1_file_1_jg1179.t1"; gene_id "file_1_file_1_jg1179";
dsecASM438219v1_0	AUGUSTUS	exon	6570894	6571216	.	-	.	transcript_id "file_1_file_1_jg1179.t1"; gene_id "file_1_file_1_jg1179";
dsecASM438219v1_0	AUGUSTUS	intron	6571217	6573795	.	-	.	transcript_id "file_1_file_1_jg1179.t1"; gene_id "file_1_file_1_jg1179";
dsecASM438219v1_0	AUGUSTUS	CDS	6573796	6573917	1	-	1	transcript_id "file_1_file_1_jg1179.t1"; gene_id "file_1_file_1_jg1179";
dsecASM438219v1_0	AUGUSTUS	exon	6573796	6573917	.	-	.	transcript_id "file_1_file_1_jg1179.t1"; gene_id "file_1_file_1_jg1179";
dsecASM438219v1_0	AUGUSTUS	intron	6573918	6579814	.	-	.	transcript_id "file_1_file_1_jg1179.t1"; gene_id "file_1_file_1_jg1179";
[truncated: 277,452 more rows]
