# Supplementary material for: Evolution of chemosensory tissues and cells across ecologically diverse Drosophilids
Source: Nat Commun. 2024 Feb 5;15:1047. doi: 10.1038/s41467-023-44558-4 (PMC10844241; doi:10.1038/s41467-023-44558-4)
Supplement: Supplementary file 13 — Supplementary Data 10 [file 41467_2023_44558_MOESM13_ESM.zip › Dsim_braker.gtf]

dsimWXD1_1	AUGUSTUS	stop_codon	6551753	6551755	.	-	0	transcript_id "file_1_file_1_jg10003.t1"; gene_id "file_1_file_1_jg10003";
dsimWXD1_1	AUGUSTUS	CDS	6551753	6552610	0.96	-	0	transcript_id "file_1_file_1_jg10003.t1"; gene_id "file_1_file_1_jg10003";
dsimWXD1_1	AUGUSTUS	exon	6551753	6552610	.	-	.	transcript_id "file_1_file_1_jg10003.t1"; gene_id "file_1_file_1_jg10003";
dsimWXD1_1	AUGUSTUS	transcript	6551753	6552610	.	-	.	transcript_id "file_1_file_1_jg10003.t1"; gene_id "file_1_file_1_jg10003"
dsimWXD1_1	AUGUSTUS	gene	6551753	6552610	.	-	.	jg10003
dsimWXD1_1	AUGUSTUS	start_codon	6552608	6552610	.	-	0	transcript_id "file_1_file_1_jg10003.t1"; gene_id "file_1_file_1_jg10003";
dsimWXD1_2	AUGUSTUS	start_codon	10991124	10991126	.	+	0	transcript_id "file_1_file_1_jg13947.t1"; gene_id "file_1_file_1_jg13947";
dsimWXD1_2	AUGUSTUS	CDS	10991124	10991138	1	+	0	transcript_id "file_1_file_1_jg13947.t1"; gene_id "file_1_file_1_jg13947";
dsimWXD1_2	AUGUSTUS	exon	10991124	10991138	.	+	.	transcript_id "file_1_file_1_jg13947.t1"; gene_id "file_1_file_1_jg13947";
dsimWXD1_2	AUGUSTUS	intron	10991139	10991202	.	+	.	transcript_id "file_1_file_1_jg13947.t1"; gene_id "file_1_file_1_jg13947";
dsimWXD1_2	AUGUSTUS	CDS	10991203	10992039	1	+	0	transcript_id "file_1_file_1_jg13947.t1"; gene_id "file_1_file_1_jg13947";
dsimWXD1_2	AUGUSTUS	exon	10991203	10992039	.	+	.	transcript_id "file_1_file_1_jg13947.t1"; gene_id "file_1_file_1_jg13947";
dsimWXD1_2	AUGUSTUS	intron	10992040	10992122	.	+	.	transcript_id "file_1_file_1_jg13947.t1"; gene_id "file_1_file_1_jg13947";
dsimWXD1_2	AUGUSTUS	CDS	10992123	10992288	1	+	0	transcript_id "file_1_file_1_jg13947.t1"; gene_id "file_1_file_1_jg13947";
dsimWXD1_2	AUGUSTUS	exon	10992123	10992288	.	+	.	transcript_id "file_1_file_1_jg13947.t1"; gene_id "file_1_file_1_jg13947";
dsimWXD1_2	AUGUSTUS	intron	10992289	10992353	.	+	.	transcript_id "file_1_file_1_jg13947.t1"; gene_id "file_1_file_1_jg13947";
dsimWXD1_2	AUGUSTUS	CDS	10992354	10992700	1	+	2	transcript_id "file_1_file_1_jg13947.t1"; gene_id "file_1_file_1_jg13947";
dsimWXD1_2	AUGUSTUS	exon	10992354	10992700	.	+	.	transcript_id "file_1_file_1_jg13947.t1"; gene_id "file_1_file_1_jg13947";
dsimWXD1_2	AUGUSTUS	intron	10992701	10992766	.	+	.	transcript_id "file_1_file_1_jg13947.t1"; gene_id "file_1_file_1_jg13947";
dsimWXD1_2	AUGUSTUS	transcript	10991124	10993075	.	+	.	transcript_id "file_1_file_1_jg13947.t1"; gene_id "file_1_file_1_jg13947"
dsimWXD1_2	AUGUSTUS	gene	10991124	10993075	.	+	.	jg13947
dsimWXD1_2	AUGUSTUS	CDS	10992767	10993075	1	+	0	transcript_id "file_1_file_1_jg13947.t1"; gene_id "file_1_file_1_jg13947";
dsimWXD1_2	AUGUSTUS	exon	10992767	10993075	.	+	.	transcript_id "file_1_file_1_jg13947.t1"; gene_id "file_1_file_1_jg13947";
dsimWXD1_2	AUGUSTUS	stop_codon	10993073	10993075	.	+	0	transcript_id "file_1_file_1_jg13947.t1"; gene_id "file_1_file_1_jg13947";
dsimWXD1_0	AUGUSTUS	stop_codon	10242909	10242911	.	-	0	transcript_id "file_1_file_1_jg1738.t1"; gene_id "file_1_file_1_jg1738";
dsimWXD1_0	AUGUSTUS	CDS	10242909	10243055	1	-	0	transcript_id "file_1_file_1_jg1738.t1"; gene_id "file_1_file_1_jg1738";
dsimWXD1_0	AUGUSTUS	exon	10242909	10243055	.	-	.	transcript_id "file_1_file_1_jg1738.t1"; gene_id "file_1_file_1_jg1738";
dsimWXD1_0	AUGUSTUS	intron	10243056	10243132	.	-	.	transcript_id "file_1_file_1_jg1738.t1"; gene_id "file_1_file_1_jg1738";
dsimWXD1_0	AUGUSTUS	CDS	10243133	10243329	1	-	2	transcript_id "file_1_file_1_jg1738.t1"; gene_id "file_1_file_1_jg1738";
dsimWXD1_0	AUGUSTUS	exon	10243133	10243329	.	-	.	transcript_id "file_1_file_1_jg1738.t1"; gene_id "file_1_file_1_jg1738";
dsimWXD1_0	AUGUSTUS	intron	10243330	10243579	.	-	.	transcript_id "file_1_file_1_jg1738.t1"; gene_id "file_1_file_1_jg1738";
dsimWXD1_0	AUGUSTUS	CDS	10243580	10243874	1	-	0	transcript_id "file_1_file_1_jg1738.t1"; gene_id "file_1_file_1_jg1738";
dsimWXD1_0	AUGUSTUS	exon	10243580	10243874	.	-	.	transcript_id "file_1_file_1_jg1738.t1"; gene_id "file_1_file_1_jg1738";
dsimWXD1_0	AUGUSTUS	intron	10243875	10244332	.	-	.	transcript_id "file_1_file_1_jg1738.t1"; gene_id "file_1_file_1_jg1738";
dsimWXD1_0	AUGUSTUS	CDS	10244333	10244460	1	-	2	transcript_id "file_1_file_1_jg1738.t1"; gene_id "file_1_file_1_jg1738";
dsimWXD1_0	AUGUSTUS	exon	10244333	10244460	.	-	.	transcript_id "file_1_file_1_jg1738.t1"; gene_id "file_1_file_1_jg1738";
dsimWXD1_0	AUGUSTUS	intron	10244461	10246875	.	-	.	transcript_id "file_1_file_1_jg1738.t1"; gene_id "file_1_file_1_jg1738";
dsimWXD1_0	AUGUSTUS	CDS	10246876	10247614	1	-	0	transcript_id "file_1_file_1_jg1738.t1"; gene_id "file_1_file_1_jg1738";
dsimWXD1_0	AUGUSTUS	exon	10246876	10247614	.	-	.	transcript_id "file_1_file_1_jg1738.t1"; gene_id "file_1_file_1_jg1738";
dsimWXD1_0	AUGUSTUS	intron	10247615	10247869	.	-	.	transcript_id "file_1_file_1_jg1738.t1"; gene_id "file_1_file_1_jg1738";
dsimWXD1_0	AUGUSTUS	CDS	10247870	10248065	1	-	1	transcript_id "file_1_file_1_jg1738.t1"; gene_id "file_1_file_1_jg1738";
dsimWXD1_0	AUGUSTUS	exon	10247870	10248065	.	-	.	transcript_id "file_1_file_1_jg1738.t1"; gene_id "file_1_file_1_jg1738";
dsimWXD1_0	AUGUSTUS	intron	10248066	10248123	.	-	.	transcript_id "file_1_file_1_jg1738.t1"; gene_id "file_1_file_1_jg1738";
dsimWXD1_0	AUGUSTUS	CDS	10248124	10248281	1	-	0	transcript_id "file_1_file_1_jg1738.t1"; gene_id "file_1_file_1_jg1738";
dsimWXD1_0	AUGUSTUS	exon	10248124	10248281	.	-	.	transcript_id "file_1_file_1_jg1738.t1"; gene_id "file_1_file_1_jg1738";
dsimWXD1_0	AUGUSTUS	intron	10248282	10248714	.	-	.	transcript_id "file_1_file_1_jg1738.t1"; gene_id "file_1_file_1_jg1738";
dsimWXD1_0	AUGUSTUS	CDS	10248715	10249352	1	-	2	transcript_id "file_1_file_1_jg1738.t1"; gene_id "file_1_file_1_jg1738";
dsimWXD1_0	AUGUSTUS	exon	10248715	10249352	.	-	.	transcript_id "file_1_file_1_jg1738.t1"; gene_id "file_1_file_1_jg1738";
dsimWXD1_0	AUGUSTUS	intron	10249353	10250343	.	-	.	transcript_id "file_1_file_1_jg1738.t1"; gene_id "file_1_file_1_jg1738";
dsimWXD1_0	AUGUSTUS	CDS	10250344	10250447	1	-	1	transcript_id "file_1_file_1_jg1738.t1"; gene_id "file_1_file_1_jg1738";
dsimWXD1_0	AUGUSTUS	exon	10250344	10250447	.	-	.	transcript_id "file_1_file_1_jg1738.t1"; gene_id "file_1_file_1_jg1738";
dsimWXD1_0	AUGUSTUS	intron	10250448	10250532	.	-	.	transcript_id "file_1_file_1_jg1738.t1"; gene_id "file_1_file_1_jg1738";
dsimWXD1_0	AUGUSTUS	CDS	10250533	10251143	1	-	0	transcript_id "file_1_file_1_jg1738.t1"; gene_id "file_1_file_1_jg1738";
dsimWXD1_0	AUGUSTUS	exon	10250533	10251143	.	-	.	transcript_id "file_1_file_1_jg1738.t1"; gene_id "file_1_file_1_jg1738";
dsimWXD1_0	AUGUSTUS	intron	10251144	10251205	.	-	.	transcript_id "file_1_file_1_jg1738.t1"; gene_id "file_1_file_1_jg1738";
dsimWXD1_0	AUGUSTUS	CDS	10251206	10251407	1	-	1	transcript_id "file_1_file_1_jg1738.t1"; gene_id "file_1_file_1_jg1738";
dsimWXD1_0	AUGUSTUS	exon	10251206	10251407	.	-	.	transcript_id "file_1_file_1_jg1738.t1"; gene_id "file_1_file_1_jg1738";
dsimWXD1_0	AUGUSTUS	intron	10251408	10251471	.	-	.	transcript_id "file_1_file_1_jg1738.t1"; gene_id "file_1_file_1_jg1738";
dsimWXD1_0	AUGUSTUS	CDS	10251472	10251608	1	-	0	transcript_id "file_1_file_1_jg1738.t1"; gene_id "file_1_file_1_jg1738";
dsimWXD1_0	AUGUSTUS	exon	10251472	10251608	.	-	.	transcript_id "file_1_file_1_jg1738.t1"; gene_id "file_1_file_1_jg1738";
dsimWXD1_0	AUGUSTUS	intron	10251609	10251822	.	-	.	transcript_id "file_1_file_1_jg1738.t1"; gene_id "file_1_file_1_jg1738";
dsimWXD1_0	AUGUSTUS	transcript	10242909	10251894	.	-	.	transcript_id "file_1_file_1_jg1738.t1"; gene_id "file_1_file_1_jg1738"
dsimWXD1_0	AUGUSTUS	CDS	10251823	10251894	1	-	0	transcript_id "file_1_file_1_jg1738.t1"; gene_id "file_1_file_1_jg1738";
dsimWXD1_0	AUGUSTUS	exon	10251823	10251894	.	-	.	transcript_id "file_1_file_1_jg1738.t1"; gene_id "file_1_file_1_jg1738";
dsimWXD1_0	AUGUSTUS	start_codon	10251892	10251894	.	-	0	transcript_id "file_1_file_1_jg1738.t1"; gene_id "file_1_file_1_jg1738";
dsimWXD1_5	AUGUSTUS	stop_codon	15082035	15082037	.	-	0	transcript_id "file_1_file_1_jg8569.t1"; gene_id "file_1_file_1_jg8569";
dsimWXD1_5	AUGUSTUS	CDS	15082035	15082654	1	-	2	transcript_id "file_1_file_1_jg8569.t1"; gene_id "file_1_file_1_jg8569";
dsimWXD1_5	AUGUSTUS	exon	15082035	15082654	.	-	.	transcript_id "file_1_file_1_jg8569.t1"; gene_id "file_1_file_1_jg8569";
dsimWXD1_5	AUGUSTUS	intron	15082655	15082703	.	-	.	transcript_id "file_1_file_1_jg8569.t1"; gene_id "file_1_file_1_jg8569";
dsimWXD1_5	AUGUSTUS	transcript	15082035	15082782	.	-	.	transcript_id "file_1_file_1_jg8569.t1"; gene_id "file_1_file_1_jg8569"
dsimWXD1_5	AUGUSTUS	gene	15082035	15082782	.	-	.	jg8569
dsimWXD1_5	AUGUSTUS	CDS	15082704	15082782	1	-	0	transcript_id "file_1_file_1_jg8569.t1"; gene_id "file_1_file_1_jg8569";
dsimWXD1_5	AUGUSTUS	exon	15082704	15082782	.	-	.	transcript_id "file_1_file_1_jg8569.t1"; gene_id "file_1_file_1_jg8569";
dsimWXD1_5	AUGUSTUS	start_codon	15082780	15082782	.	-	0	transcript_id "file_1_file_1_jg8569.t1"; gene_id "file_1_file_1_jg8569";
dsimWXD1_5	AUGUSTUS	start_codon	7456874	7456876	.	+	0	transcript_id "file_1_file_1_jg7722.t1"; gene_id "file_1_file_1_jg7722";
dsimWXD1_5	AUGUSTUS	CDS	7456874	7457083	0.82	+	0	transcript_id "file_1_file_1_jg7722.t1"; gene_id "file_1_file_1_jg7722";
dsimWXD1_5	AUGUSTUS	exon	7456874	7457083	.	+	.	transcript_id "file_1_file_1_jg7722.t1"; gene_id "file_1_file_1_jg7722";
dsimWXD1_5	AUGUSTUS	transcript	7456874	7457083	.	+	.	transcript_id "file_1_file_1_jg7722.t1"; gene_id "file_1_file_1_jg7722"
dsimWXD1_5	AUGUSTUS	gene	7456874	7457083	.	+	.	jg7722
dsimWXD1_5	AUGUSTUS	stop_codon	7457081	7457083	.	+	0	transcript_id "file_1_file_1_jg7722.t1"; gene_id "file_1_file_1_jg7722";
dsimWXD1_2	AUGUSTUS	stop_codon	247987	247989	.	-	0	transcript_id "file_1_file_1_jg12593.t1"; gene_id "file_1_file_1_jg12593";
dsimWXD1_2	AUGUSTUS	CDS	247987	248027	1	-	2	transcript_id "file_1_file_1_jg12593.t1"; gene_id "file_1_file_1_jg12593";
dsimWXD1_2	AUGUSTUS	exon	247987	248027	.	-	.	transcript_id "file_1_file_1_jg12593.t1"; gene_id "file_1_file_1_jg12593";
dsimWXD1_2	AUGUSTUS	intron	248028	248201	.	-	.	transcript_id "file_1_file_1_jg12593.t1"; gene_id "file_1_file_1_jg12593";
dsimWXD1_2	AUGUSTUS	CDS	248202	248462	0.76	-	2	transcript_id "file_1_file_1_jg12593.t1"; gene_id "file_1_file_1_jg12593";
dsimWXD1_2	AUGUSTUS	exon	248202	248462	.	-	.	transcript_id "file_1_file_1_jg12593.t1"; gene_id "file_1_file_1_jg12593";
dsimWXD1_2	AUGUSTUS	intron	248463	248536	.	-	.	transcript_id "file_1_file_1_jg12593.t1"; gene_id "file_1_file_1_jg12593";
dsimWXD1_2	AUGUSTUS	transcript	247987	248570	.	-	.	transcript_id "file_1_file_1_jg12593.t1"; gene_id "file_1_file_1_jg12593"
dsimWXD1_2	AUGUSTUS	gene	247987	248570	.	-	.	jg12593
dsimWXD1_2	AUGUSTUS	CDS	248537	248570	1	-	0	transcript_id "file_1_file_1_jg12593.t1"; gene_id "file_1_file_1_jg12593";
dsimWXD1_2	AUGUSTUS	exon	248537	248570	.	-	.	transcript_id "file_1_file_1_jg12593.t1"; gene_id "file_1_file_1_jg12593";
dsimWXD1_2	AUGUSTUS	start_codon	248568	248570	.	-	0	transcript_id "file_1_file_1_jg12593.t1"; gene_id "file_1_file_1_jg12593";
dsimWXD1_2	AUGUSTUS	start_codon	9192055	9192057	.	+	0	transcript_id "file_1_file_1_jg13725.t1"; gene_id "file_1_file_1_jg13725";
dsimWXD1_2	AUGUSTUS	CDS	9192055	9192856	1	+	0	transcript_id "file_1_file_1_jg13725.t1"; gene_id "file_1_file_1_jg13725";
dsimWXD1_2	AUGUSTUS	exon	9192055	9192856	.	+	.	transcript_id "file_1_file_1_jg13725.t1"; gene_id "file_1_file_1_jg13725";
dsimWXD1_2	AUGUSTUS	intron	9192857	9194651	.	+	.	transcript_id "file_1_file_1_jg13725.t1"; gene_id "file_1_file_1_jg13725";
dsimWXD1_2	AUGUSTUS	CDS	9194652	9194819	1	+	2	transcript_id "file_1_file_1_jg13725.t1"; gene_id "file_1_file_1_jg13725";
dsimWXD1_2	AUGUSTUS	exon	9194652	9194819	.	+	.	transcript_id "file_1_file_1_jg13725.t1"; gene_id "file_1_file_1_jg13725";
dsimWXD1_2	AUGUSTUS	intron	9194820	9195338	.	+	.	transcript_id "file_1_file_1_jg13725.t1"; gene_id "file_1_file_1_jg13725";
dsimWXD1_2	AUGUSTUS	CDS	9195339	9195490	1	+	2	transcript_id "file_1_file_1_jg13725.t1"; gene_id "file_1_file_1_jg13725";
dsimWXD1_2	AUGUSTUS	exon	9195339	9195490	.	+	.	transcript_id "file_1_file_1_jg13725.t1"; gene_id "file_1_file_1_jg13725";
dsimWXD1_2	AUGUSTUS	intron	9195491	9195557	.	+	.	transcript_id "file_1_file_1_jg13725.t1"; gene_id "file_1_file_1_jg13725";
dsimWXD1_2	AUGUSTUS	transcript	9192055	9195938	.	+	.	transcript_id "file_1_file_1_jg13725.t1"; gene_id "file_1_file_1_jg13725"
dsimWXD1_2	AUGUSTUS	CDS	9195558	9195938	1	+	0	transcript_id "file_1_file_1_jg13725.t1"; gene_id "file_1_file_1_jg13725";
dsimWXD1_2	AUGUSTUS	exon	9195558	9195938	.	+	.	transcript_id "file_1_file_1_jg13725.t1"; gene_id "file_1_file_1_jg13725";
dsimWXD1_2	AUGUSTUS	stop_codon	9195936	9195938	.	+	0	transcript_id "file_1_file_1_jg13725.t1"; gene_id "file_1_file_1_jg13725";
dsimWXD1_3	AUGUSTUS	stop_codon	26602600	26602602	.	-	0	transcript_id "file_1_file_1_jg6555.t1"; gene_id "file_1_file_1_jg6555";
dsimWXD1_3	AUGUSTUS	CDS	26602600	26603550	1	-	0	transcript_id "file_1_file_1_jg6555.t1"; gene_id "file_1_file_1_jg6555";
dsimWXD1_3	AUGUSTUS	exon	26602600	26603550	.	-	.	transcript_id "file_1_file_1_jg6555.t1"; gene_id "file_1_file_1_jg6555";
dsimWXD1_3	AUGUSTUS	intron	26603551	26603612	.	-	.	transcript_id "file_1_file_1_jg6555.t1"; gene_id "file_1_file_1_jg6555";
dsimWXD1_3	AUGUSTUS	CDS	26603613	26603764	1	-	2	transcript_id "file_1_file_1_jg6555.t1"; gene_id "file_1_file_1_jg6555";
dsimWXD1_3	AUGUSTUS	exon	26603613	26603764	.	-	.	transcript_id "file_1_file_1_jg6555.t1"; gene_id "file_1_file_1_jg6555";
dsimWXD1_3	AUGUSTUS	intron	26603765	26603825	.	-	.	transcript_id "file_1_file_1_jg6555.t1"; gene_id "file_1_file_1_jg6555";
dsimWXD1_3	AUGUSTUS	CDS	26603826	26603986	1	-	1	transcript_id "file_1_file_1_jg6555.t1"; gene_id "file_1_file_1_jg6555";
dsimWXD1_3	AUGUSTUS	exon	26603826	26603986	.	-	.	transcript_id "file_1_file_1_jg6555.t1"; gene_id "file_1_file_1_jg6555";
dsimWXD1_3	AUGUSTUS	intron	26603987	26604041	.	-	.	transcript_id "file_1_file_1_jg6555.t1"; gene_id "file_1_file_1_jg6555";
dsimWXD1_3	AUGUSTUS	CDS	26604042	26604207	1	-	2	transcript_id "file_1_file_1_jg6555.t1"; gene_id "file_1_file_1_jg6555";
dsimWXD1_3	AUGUSTUS	exon	26604042	26604207	.	-	.	transcript_id "file_1_file_1_jg6555.t1"; gene_id "file_1_file_1_jg6555";
dsimWXD1_3	AUGUSTUS	intron	26604208	26604372	.	-	.	transcript_id "file_1_file_1_jg6555.t1"; gene_id "file_1_file_1_jg6555";
dsimWXD1_3	AUGUSTUS	CDS	26604373	26604592	1	-	0	transcript_id "file_1_file_1_jg6555.t1"; gene_id "file_1_file_1_jg6555";
dsimWXD1_3	AUGUSTUS	exon	26604373	26604592	.	-	.	transcript_id "file_1_file_1_jg6555.t1"; gene_id "file_1_file_1_jg6555";
dsimWXD1_3	AUGUSTUS	intron	26604593	26604917	.	-	.	transcript_id "file_1_file_1_jg6555.t1"; gene_id "file_1_file_1_jg6555";
dsimWXD1_3	AUGUSTUS	CDS	26604918	26605275	1	-	1	transcript_id "file_1_file_1_jg6555.t1"; gene_id "file_1_file_1_jg6555";
dsimWXD1_3	AUGUSTUS	exon	26604918	26605275	.	-	.	transcript_id "file_1_file_1_jg6555.t1"; gene_id "file_1_file_1_jg6555";
dsimWXD1_3	AUGUSTUS	intron	26605276	26605337	.	-	.	transcript_id "file_1_file_1_jg6555.t1"; gene_id "file_1_file_1_jg6555";
dsimWXD1_3	AUGUSTUS	CDS	26605338	26605705	1	-	0	transcript_id "file_1_file_1_jg6555.t1"; gene_id "file_1_file_1_jg6555";
dsimWXD1_3	AUGUSTUS	exon	26605338	26605705	.	-	.	transcript_id "file_1_file_1_jg6555.t1"; gene_id "file_1_file_1_jg6555";
dsimWXD1_3	AUGUSTUS	intron	26605706	26605762	.	-	.	transcript_id "file_1_file_1_jg6555.t1"; gene_id "file_1_file_1_jg6555";
dsimWXD1_3	AUGUSTUS	CDS	26605763	26606061	1	-	2	transcript_id "file_1_file_1_jg6555.t1"; gene_id "file_1_file_1_jg6555";
dsimWXD1_3	AUGUSTUS	exon	26605763	26606061	.	-	.	transcript_id "file_1_file_1_jg6555.t1"; gene_id "file_1_file_1_jg6555";
dsimWXD1_3	AUGUSTUS	intron	26606062	26606116	.	-	.	transcript_id "file_1_file_1_jg6555.t1"; gene_id "file_1_file_1_jg6555";
dsimWXD1_3	AUGUSTUS	CDS	26606117	26606351	1	-	0	transcript_id "file_1_file_1_jg6555.t1"; gene_id "file_1_file_1_jg6555";
dsimWXD1_3	AUGUSTUS	exon	26606117	26606351	.	-	.	transcript_id "file_1_file_1_jg6555.t1"; gene_id "file_1_file_1_jg6555";
dsimWXD1_3	AUGUSTUS	intron	26606352	26606510	.	-	.	transcript_id "file_1_file_1_jg6555.t1"; gene_id "file_1_file_1_jg6555";
dsimWXD1_3	AUGUSTUS	CDS	26606511	26606687	1	-	0	transcript_id "file_1_file_1_jg6555.t1"; gene_id "file_1_file_1_jg6555";
dsimWXD1_3	AUGUSTUS	exon	26606511	26606687	.	-	.	transcript_id "file_1_file_1_jg6555.t1"; gene_id "file_1_file_1_jg6555";
dsimWXD1_3	AUGUSTUS	intron	26606688	26606781	.	-	.	transcript_id "file_1_file_1_jg6555.t1"; gene_id "file_1_file_1_jg6555";
dsimWXD1_3	AUGUSTUS	CDS	26606782	26606983	1	-	1	transcript_id "file_1_file_1_jg6555.t1"; gene_id "file_1_file_1_jg6555";
dsimWXD1_3	AUGUSTUS	exon	26606782	26606983	.	-	.	transcript_id "file_1_file_1_jg6555.t1"; gene_id "file_1_file_1_jg6555";
dsimWXD1_3	AUGUSTUS	intron	26606984	26607362	.	-	.	transcript_id "file_1_file_1_jg6555.t1"; gene_id "file_1_file_1_jg6555";
dsimWXD1_3	AUGUSTUS	CDS	26607363	26607505	1	-	0	transcript_id "file_1_file_1_jg6555.t1"; gene_id "file_1_file_1_jg6555";
dsimWXD1_3	AUGUSTUS	exon	26607363	26607505	.	-	.	transcript_id "file_1_file_1_jg6555.t1"; gene_id "file_1_file_1_jg6555";
dsimWXD1_3	AUGUSTUS	intron	26607506	26607566	.	-	.	transcript_id "file_1_file_1_jg6555.t1"; gene_id "file_1_file_1_jg6555";
dsimWXD1_3	AUGUSTUS	CDS	26607567	26607804	1	-	1	transcript_id "file_1_file_1_jg6555.t1"; gene_id "file_1_file_1_jg6555";
dsimWXD1_3	AUGUSTUS	exon	26607567	26607804	.	-	.	transcript_id "file_1_file_1_jg6555.t1"; gene_id "file_1_file_1_jg6555";
dsimWXD1_3	AUGUSTUS	intron	26607805	26607862	.	-	.	transcript_id "file_1_file_1_jg6555.t1"; gene_id "file_1_file_1_jg6555";
dsimWXD1_3	AUGUSTUS	transcript	26602600	26608011	.	-	.	transcript_id "file_1_file_1_jg6555.t1"; gene_id "file_1_file_1_jg6555"
dsimWXD1_3	AUGUSTUS	gene	26602600	26608011	.	-	.	jg6555
dsimWXD1_3	AUGUSTUS	CDS	26607863	26608011	1	-	0	transcript_id "file_1_file_1_jg6555.t1"; gene_id "file_1_file_1_jg6555";
dsimWXD1_3	AUGUSTUS	exon	26607863	26608011	.	-	.	transcript_id "file_1_file_1_jg6555.t1"; gene_id "file_1_file_1_jg6555";
dsimWXD1_3	AUGUSTUS	start_codon	26608009	26608011	.	-	0	transcript_id "file_1_file_1_jg6555.t1"; gene_id "file_1_file_1_jg6555";
dsimWXD1_1	AUGUSTUS	start_codon	15791688	15791690	.	+	0	transcript_id "file_1_file_1_jg11382.t1"; gene_id "file_1_file_1_jg11382";
dsimWXD1_1	AUGUSTUS	CDS	15791688	15791733	1	+	0	transcript_id "file_1_file_1_jg11382.t1"; gene_id "file_1_file_1_jg11382";
dsimWXD1_1	AUGUSTUS	exon	15791688	15791733	.	+	.	transcript_id "file_1_file_1_jg11382.t1"; gene_id "file_1_file_1_jg11382";
dsimWXD1_1	AUGUSTUS	intron	15791734	15792020	.	+	.	transcript_id "file_1_file_1_jg11382.t1"; gene_id "file_1_file_1_jg11382";
dsimWXD1_1	AUGUSTUS	CDS	15792021	15792144	1	+	2	transcript_id "file_1_file_1_jg11382.t1"; gene_id "file_1_file_1_jg11382";
dsimWXD1_1	AUGUSTUS	exon	15792021	15792144	.	+	.	transcript_id "file_1_file_1_jg11382.t1"; gene_id "file_1_file_1_jg11382";
dsimWXD1_1	AUGUSTUS	intron	15792145	15792200	.	+	.	transcript_id "file_1_file_1_jg11382.t1"; gene_id "file_1_file_1_jg11382";
dsimWXD1_1	AUGUSTUS	transcript	15791688	15793098	.	+	.	transcript_id "file_1_file_1_jg11382.t1"; gene_id "file_1_file_1_jg11382"
dsimWXD1_1	AUGUSTUS	gene	15791688	15793098	.	+	.	jg11382
dsimWXD1_1	AUGUSTUS	CDS	15792201	15793098	1	+	1	transcript_id "file_1_file_1_jg11382.t1"; gene_id "file_1_file_1_jg11382";
dsimWXD1_1	AUGUSTUS	exon	15792201	15793098	.	+	.	transcript_id "file_1_file_1_jg11382.t1"; gene_id "file_1_file_1_jg11382";
dsimWXD1_1	AUGUSTUS	stop_codon	15793096	15793098	.	+	0	transcript_id "file_1_file_1_jg11382.t1"; gene_id "file_1_file_1_jg11382";
dsimWXD1_155	AUGUSTUS	stop_codon	19628	19630	.	-	0	transcript_id "file_1_file_1_jg15486.t1"; gene_id "file_1_file_1_jg15486";
dsimWXD1_155	AUGUSTUS	CDS	19628	19916	0.96	-	1	transcript_id "file_1_file_1_jg15486.t1"; gene_id "file_1_file_1_jg15486";
dsimWXD1_155	AUGUSTUS	exon	19628	19916	.	-	.	transcript_id "file_1_file_1_jg15486.t1"; gene_id "file_1_file_1_jg15486";
dsimWXD1_155	AUGUSTUS	intron	19917	21022	.	-	.	transcript_id "file_1_file_1_jg15486.t1"; gene_id "file_1_file_1_jg15486";
dsimWXD1_155	AUGUSTUS	transcript	19628	21144	.	-	.	transcript_id "file_1_file_1_jg15486.t1"; gene_id "file_1_file_1_jg15486"
dsimWXD1_155	AUGUSTUS	gene	19628	21144	.	-	.	jg15486
dsimWXD1_155	AUGUSTUS	CDS	21023	21144	0.55	-	0	transcript_id "file_1_file_1_jg15486.t1"; gene_id "file_1_file_1_jg15486";
dsimWXD1_155	AUGUSTUS	exon	21023	21144	.	-	.	transcript_id "file_1_file_1_jg15486.t1"; gene_id "file_1_file_1_jg15486";
dsimWXD1_155	AUGUSTUS	start_codon	21142	21144	.	-	0	transcript_id "file_1_file_1_jg15486.t1"; gene_id "file_1_file_1_jg15486";
dsimWXD1_2	AUGUSTUS	stop_codon	19957115	19957117	.	-	0	transcript_id "file_1_file_1_jg15017.t1"; gene_id "file_1_file_1_jg15017";
dsimWXD1_2	AUGUSTUS	CDS	19957115	19957978	1	-	0	transcript_id "file_1_file_1_jg15017.t1"; gene_id "file_1_file_1_jg15017";
dsimWXD1_2	AUGUSTUS	exon	19957115	19957978	.	-	.	transcript_id "file_1_file_1_jg15017.t1"; gene_id "file_1_file_1_jg15017";
dsimWXD1_2	AUGUSTUS	intron	19957979	19958055	.	-	.	transcript_id "file_1_file_1_jg15017.t1"; gene_id "file_1_file_1_jg15017";
dsimWXD1_2	AUGUSTUS	transcript	19957115	19958178	.	-	.	transcript_id "file_1_file_1_jg15017.t1"; gene_id "file_1_file_1_jg15017"
dsimWXD1_2	AUGUSTUS	gene	19957115	19958178	.	-	.	jg15017
dsimWXD1_2	AUGUSTUS	CDS	19958056	19958178	1	-	0	transcript_id "file_1_file_1_jg15017.t1"; gene_id "file_1_file_1_jg15017";
dsimWXD1_2	AUGUSTUS	exon	19958056	19958178	.	-	.	transcript_id "file_1_file_1_jg15017.t1"; gene_id "file_1_file_1_jg15017";
dsimWXD1_2	AUGUSTUS	start_codon	19958176	19958178	.	-	0	transcript_id "file_1_file_1_jg15017.t1"; gene_id "file_1_file_1_jg15017";
dsimWXD1_1	AUGUSTUS	stop_codon	22490614	22490616	.	-	0	transcript_id "file_1_file_1_jg12412.t1"; gene_id "file_1_file_1_jg12412";
dsimWXD1_1	AUGUSTUS	CDS	22490614	22490760	0.98	-	0	transcript_id "file_1_file_1_jg12412.t1"; gene_id "file_1_file_1_jg12412";
dsimWXD1_1	AUGUSTUS	exon	22490614	22490760	.	-	.	transcript_id "file_1_file_1_jg12412.t1"; gene_id "file_1_file_1_jg12412";
dsimWXD1_1	AUGUSTUS	intron	22490761	22490821	.	-	.	transcript_id "file_1_file_1_jg12412.t1"; gene_id "file_1_file_1_jg12412";
dsimWXD1_1	AUGUSTUS	CDS	22490822	22491139	0.99	-	0	transcript_id "file_1_file_1_jg12412.t1"; gene_id "file_1_file_1_jg12412";
dsimWXD1_1	AUGUSTUS	exon	22490822	22491139	.	-	.	transcript_id "file_1_file_1_jg12412.t1"; gene_id "file_1_file_1_jg12412";
dsimWXD1_1	AUGUSTUS	intron	22491140	22491199	.	-	.	transcript_id "file_1_file_1_jg12412.t1"; gene_id "file_1_file_1_jg12412";
dsimWXD1_1	AUGUSTUS	transcript	22490614	22491250	.	-	.	transcript_id "file_1_file_1_jg12412.t1"; gene_id "file_1_file_1_jg12412"
dsimWXD1_1	AUGUSTUS	gene	22490614	22491250	.	-	.	jg12412
dsimWXD1_1	AUGUSTUS	CDS	22491200	22491250	1	-	0	transcript_id "file_1_file_1_jg12412.t1"; gene_id "file_1_file_1_jg12412";
dsimWXD1_1	AUGUSTUS	exon	22491200	22491250	.	-	.	transcript_id "file_1_file_1_jg12412.t1"; gene_id "file_1_file_1_jg12412";
dsimWXD1_1	AUGUSTUS	start_codon	22491248	22491250	.	-	0	transcript_id "file_1_file_1_jg12412.t1"; gene_id "file_1_file_1_jg12412";
dsimWXD1_1	AUGUSTUS	stop_codon	19099220	19099222	.	-	0	transcript_id "file_1_file_1_jg11815.t1"; gene_id "file_1_file_1_jg11815";
dsimWXD1_1	AUGUSTUS	CDS	19099220	19099698	1	-	2	transcript_id "file_1_file_1_jg11815.t1"; gene_id "file_1_file_1_jg11815";
dsimWXD1_1	AUGUSTUS	exon	19099220	19099698	.	-	.	transcript_id "file_1_file_1_jg11815.t1"; gene_id "file_1_file_1_jg11815";
dsimWXD1_1	AUGUSTUS	intron	19099699	19100039	.	-	.	transcript_id "file_1_file_1_jg11815.t1"; gene_id "file_1_file_1_jg11815";
dsimWXD1_1	AUGUSTUS	CDS	19100040	19100441	1	-	2	transcript_id "file_1_file_1_jg11815.t1"; gene_id "file_1_file_1_jg11815";
dsimWXD1_1	AUGUSTUS	exon	19100040	19100441	.	-	.	transcript_id "file_1_file_1_jg11815.t1"; gene_id "file_1_file_1_jg11815";
dsimWXD1_1	AUGUSTUS	intron	19100442	19101369	.	-	.	transcript_id "file_1_file_1_jg11815.t1"; gene_id "file_1_file_1_jg11815";
dsimWXD1_1	AUGUSTUS	transcript	19099220	19101379	.	-	.	transcript_id "file_1_file_1_jg11815.t1"; gene_id "file_1_file_1_jg11815"
dsimWXD1_1	AUGUSTUS	gene	19099220	19101379	.	-	.	jg11815
dsimWXD1_1	AUGUSTUS	CDS	19101370	19101379	1	-	0	transcript_id "file_1_file_1_jg11815.t1"; gene_id "file_1_file_1_jg11815";
dsimWXD1_1	AUGUSTUS	exon	19101370	19101379	.	-	.	transcript_id "file_1_file_1_jg11815.t1"; gene_id "file_1_file_1_jg11815";
dsimWXD1_1	AUGUSTUS	start_codon	19101377	19101379	.	-	0	transcript_id "file_1_file_1_jg11815.t1"; gene_id "file_1_file_1_jg11815";
dsimWXD1_5	AUGUSTUS	start_codon	14951879	14951881	.	+	0	transcript_id "file_1_file_1_jg8548.t1"; gene_id "file_1_file_1_jg8548";
dsimWXD1_5	AUGUSTUS	CDS	14951879	14952916	1	+	0	transcript_id "file_1_file_1_jg8548.t1"; gene_id "file_1_file_1_jg8548";
dsimWXD1_5	AUGUSTUS	exon	14951879	14952916	.	+	.	transcript_id "file_1_file_1_jg8548.t1"; gene_id "file_1_file_1_jg8548";
dsimWXD1_5	AUGUSTUS	intron	14952917	14953254	.	+	.	transcript_id "file_1_file_1_jg8548.t1"; gene_id "file_1_file_1_jg8548";
dsimWXD1_5	AUGUSTUS	transcript	14951879	14953584	.	+	.	transcript_id "file_1_file_1_jg8548.t1"; gene_id "file_1_file_1_jg8548"
dsimWXD1_5	AUGUSTUS	gene	14951879	14953584	.	+	.	jg8548
dsimWXD1_5	AUGUSTUS	CDS	14953255	14953584	1	+	0	transcript_id "file_1_file_1_jg8548.t1"; gene_id "file_1_file_1_jg8548";
dsimWXD1_5	AUGUSTUS	exon	14953255	14953584	.	+	.	transcript_id "file_1_file_1_jg8548.t1"; gene_id "file_1_file_1_jg8548";
dsimWXD1_5	AUGUSTUS	stop_codon	14953582	14953584	.	+	0	transcript_id "file_1_file_1_jg8548.t1"; gene_id "file_1_file_1_jg8548";
dsimWXD1_5	AUGUSTUS	start_codon	21891431	21891433	.	+	0	transcript_id "file_1_file_1_jg9331.t1"; gene_id "file_1_file_1_jg9331";
dsimWXD1_5	AUGUSTUS	CDS	21891431	21892348	0.62	+	0	transcript_id "file_1_file_1_jg9331.t1"; gene_id "file_1_file_1_jg9331";
dsimWXD1_5	AUGUSTUS	exon	21891431	21892348	.	+	.	transcript_id "file_1_file_1_jg9331.t1"; gene_id "file_1_file_1_jg9331";
dsimWXD1_5	AUGUSTUS	intron	21892349	21892403	.	+	.	transcript_id "file_1_file_1_jg9331.t1"; gene_id "file_1_file_1_jg9331";
dsimWXD1_5	AUGUSTUS	transcript	21891431	21892478	.	+	.	transcript_id "file_1_file_1_jg9331.t1"; gene_id "file_1_file_1_jg9331"
dsimWXD1_5	AUGUSTUS	gene	21891431	21892478	.	+	.	jg9331
dsimWXD1_5	AUGUSTUS	CDS	21892404	21892478	0.26	+	0	transcript_id "file_1_file_1_jg9331.t1"; gene_id "file_1_file_1_jg9331";
dsimWXD1_5	AUGUSTUS	exon	21892404	21892478	.	+	.	transcript_id "file_1_file_1_jg9331.t1"; gene_id "file_1_file_1_jg9331";
dsimWXD1_5	AUGUSTUS	stop_codon	21892476	21892478	.	+	0	transcript_id "file_1_file_1_jg9331.t1"; gene_id "file_1_file_1_jg9331";
dsimWXD1_5	AUGUSTUS	start_codon	9505650	9505652	.	+	0	transcript_id "file_1_file_1_jg7962.t1"; gene_id "file_1_file_1_jg7962";
dsimWXD1_5	AUGUSTUS	CDS	9505650	9506138	1	+	0	transcript_id "file_1_file_1_jg7962.t1"; gene_id "file_1_file_1_jg7962";
dsimWXD1_5	AUGUSTUS	exon	9505650	9506138	.	+	.	transcript_id "file_1_file_1_jg7962.t1"; gene_id "file_1_file_1_jg7962";
dsimWXD1_5	AUGUSTUS	transcript	9505650	9506138	.	+	.	transcript_id "file_1_file_1_jg7962.t1"; gene_id "file_1_file_1_jg7962"
dsimWXD1_5	AUGUSTUS	gene	9505650	9506138	.	+	.	jg7962
dsimWXD1_5	AUGUSTUS	stop_codon	9506136	9506138	.	+	0	transcript_id "file_1_file_1_jg7962.t1"; gene_id "file_1_file_1_jg7962";
dsimWXD1_31	AUGUSTUS	stop_codon	62958	62960	.	-	0	transcript_id "file_1_file_1_jg6884.t1"; gene_id "file_1_file_1_jg6884";
dsimWXD1_31	AUGUSTUS	CDS	62958	63207	1	-	1	transcript_id "file_1_file_1_jg6884.t1"; gene_id "file_1_file_1_jg6884";
dsimWXD1_31	AUGUSTUS	exon	62958	63207	.	-	.	transcript_id "file_1_file_1_jg6884.t1"; gene_id "file_1_file_1_jg6884";
dsimWXD1_31	AUGUSTUS	intron	63208	63255	.	-	.	transcript_id "file_1_file_1_jg6884.t1"; gene_id "file_1_file_1_jg6884";
dsimWXD1_31	AUGUSTUS	CDS	63256	63629	1	-	0	transcript_id "file_1_file_1_jg6884.t1"; gene_id "file_1_file_1_jg6884";
dsimWXD1_31	AUGUSTUS	exon	63256	63629	.	-	.	transcript_id "file_1_file_1_jg6884.t1"; gene_id "file_1_file_1_jg6884";
dsimWXD1_31	AUGUSTUS	intron	63630	63702	.	-	.	transcript_id "file_1_file_1_jg6884.t1"; gene_id "file_1_file_1_jg6884";
dsimWXD1_31	AUGUSTUS	transcript	62958	63762	.	-	.	transcript_id "file_1_file_1_jg6884.t1"; gene_id "file_1_file_1_jg6884"
dsimWXD1_31	AUGUSTUS	gene	62958	63762	.	-	.	jg6884
dsimWXD1_31	AUGUSTUS	CDS	63703	63762	1	-	0	transcript_id "file_1_file_1_jg6884.t1"; gene_id "file_1_file_1_jg6884";
dsimWXD1_31	AUGUSTUS	exon	63703	63762	.	-	.	transcript_id "file_1_file_1_jg6884.t1"; gene_id "file_1_file_1_jg6884";
dsimWXD1_31	AUGUSTUS	start_codon	63760	63762	.	-	0	transcript_id "file_1_file_1_jg6884.t1"; gene_id "file_1_file_1_jg6884";
dsimWXD1_3	AUGUSTUS	stop_codon	4013094	4013096	.	-	0	transcript_id "file_1_file_1_jg3603.t1"; gene_id "file_1_file_1_jg3603";
dsimWXD1_3	AUGUSTUS	CDS	4013094	4013298	1	-	1	transcript_id "file_1_file_1_jg3603.t1"; gene_id "file_1_file_1_jg3603";
dsimWXD1_3	AUGUSTUS	exon	4013094	4013298	.	-	.	transcript_id "file_1_file_1_jg3603.t1"; gene_id "file_1_file_1_jg3603";
dsimWXD1_3	AUGUSTUS	intron	4013299	4013367	.	-	.	transcript_id "file_1_file_1_jg3603.t1"; gene_id "file_1_file_1_jg3603";
dsimWXD1_3	AUGUSTUS	CDS	4013368	4013569	1	-	2	transcript_id "file_1_file_1_jg3603.t1"; gene_id "file_1_file_1_jg3603";
dsimWXD1_3	AUGUSTUS	exon	4013368	4013569	.	-	.	transcript_id "file_1_file_1_jg3603.t1"; gene_id "file_1_file_1_jg3603";
dsimWXD1_3	AUGUSTUS	intron	4013570	4013624	.	-	.	transcript_id "file_1_file_1_jg3603.t1"; gene_id "file_1_file_1_jg3603";
dsimWXD1_3	AUGUSTUS	CDS	4013625	4013801	1	-	2	transcript_id "file_1_file_1_jg3603.t1"; gene_id "file_1_file_1_jg3603";
dsimWXD1_3	AUGUSTUS	exon	4013625	4013801	.	-	.	transcript_id "file_1_file_1_jg3603.t1"; gene_id "file_1_file_1_jg3603";
dsimWXD1_3	AUGUSTUS	intron	4013802	4013859	.	-	.	transcript_id "file_1_file_1_jg3603.t1"; gene_id "file_1_file_1_jg3603";
dsimWXD1_3	AUGUSTUS	CDS	4013860	4013995	1	-	0	transcript_id "file_1_file_1_jg3603.t1"; gene_id "file_1_file_1_jg3603";
dsimWXD1_3	AUGUSTUS	exon	4013860	4013995	.	-	.	transcript_id "file_1_file_1_jg3603.t1"; gene_id "file_1_file_1_jg3603";
dsimWXD1_3	AUGUSTUS	intron	4013996	4014050	.	-	.	transcript_id "file_1_file_1_jg3603.t1"; gene_id "file_1_file_1_jg3603";
dsimWXD1_3	AUGUSTUS	CDS	4014051	4014157	1	-	2	transcript_id "file_1_file_1_jg3603.t1"; gene_id "file_1_file_1_jg3603";
dsimWXD1_3	AUGUSTUS	exon	4014051	4014157	.	-	.	transcript_id "file_1_file_1_jg3603.t1"; gene_id "file_1_file_1_jg3603";
dsimWXD1_3	AUGUSTUS	intron	4014158	4014218	.	-	.	transcript_id "file_1_file_1_jg3603.t1"; gene_id "file_1_file_1_jg3603";
dsimWXD1_3	AUGUSTUS	CDS	4014219	4014443	1	-	2	transcript_id "file_1_file_1_jg3603.t1"; gene_id "file_1_file_1_jg3603";
dsimWXD1_3	AUGUSTUS	exon	4014219	4014443	.	-	.	transcript_id "file_1_file_1_jg3603.t1"; gene_id "file_1_file_1_jg3603";
dsimWXD1_3	AUGUSTUS	intron	4014444	4014578	.	-	.	transcript_id "file_1_file_1_jg3603.t1"; gene_id "file_1_file_1_jg3603";
dsimWXD1_3	AUGUSTUS	CDS	4014579	4015011	1	-	0	transcript_id "file_1_file_1_jg3603.t1"; gene_id "file_1_file_1_jg3603";
dsimWXD1_3	AUGUSTUS	exon	4014579	4015011	.	-	.	transcript_id "file_1_file_1_jg3603.t1"; gene_id "file_1_file_1_jg3603";
dsimWXD1_3	AUGUSTUS	intron	4015012	4015067	.	-	.	transcript_id "file_1_file_1_jg3603.t1"; gene_id "file_1_file_1_jg3603";
dsimWXD1_3	AUGUSTUS	CDS	4015068	4015187	1	-	0	transcript_id "file_1_file_1_jg3603.t1"; gene_id "file_1_file_1_jg3603";
dsimWXD1_3	AUGUSTUS	exon	4015068	4015187	.	-	.	transcript_id "file_1_file_1_jg3603.t1"; gene_id "file_1_file_1_jg3603";
dsimWXD1_3	AUGUSTUS	intron	4015188	4015543	.	-	.	transcript_id "file_1_file_1_jg3603.t1"; gene_id "file_1_file_1_jg3603";
dsimWXD1_3	AUGUSTUS	transcript	4013094	4015642	.	-	.	transcript_id "file_1_file_1_jg3603.t1"; gene_id "file_1_file_1_jg3603"
dsimWXD1_3	AUGUSTUS	gene	4013094	4015642	.	-	.	jg3603
dsimWXD1_3	AUGUSTUS	CDS	4015544	4015642	1	-	0	transcript_id "file_1_file_1_jg3603.t1"; gene_id "file_1_file_1_jg3603";
dsimWXD1_3	AUGUSTUS	exon	4015544	4015642	.	-	.	transcript_id "file_1_file_1_jg3603.t1"; gene_id "file_1_file_1_jg3603";
dsimWXD1_3	AUGUSTUS	start_codon	4015640	4015642	.	-	0	transcript_id "file_1_file_1_jg3603.t1"; gene_id "file_1_file_1_jg3603";
dsimWXD1_2	AUGUSTUS	start_codon	7036101	7036103	.	+	0	transcript_id "file_1_file_1_jg13442.t1"; gene_id "file_1_file_1_jg13442";
dsimWXD1_2	AUGUSTUS	CDS	7036101	7036109	1	+	0	transcript_id "file_1_file_1_jg13442.t1"; gene_id "file_1_file_1_jg13442";
dsimWXD1_2	AUGUSTUS	exon	7036101	7036109	.	+	.	transcript_id "file_1_file_1_jg13442.t1"; gene_id "file_1_file_1_jg13442";
dsimWXD1_2	AUGUSTUS	intron	7036110	7036246	.	+	.	transcript_id "file_1_file_1_jg13442.t1"; gene_id "file_1_file_1_jg13442";
dsimWXD1_2	AUGUSTUS	transcript	7036101	7036492	.	+	.	transcript_id "file_1_file_1_jg13442.t1"; gene_id "file_1_file_1_jg13442"
dsimWXD1_2	AUGUSTUS	gene	7036101	7036492	.	+	.	jg13442
dsimWXD1_2	AUGUSTUS	CDS	7036247	7036492	1	+	0	transcript_id "file_1_file_1_jg13442.t1"; gene_id "file_1_file_1_jg13442";
dsimWXD1_2	AUGUSTUS	exon	7036247	7036492	.	+	.	transcript_id "file_1_file_1_jg13442.t1"; gene_id "file_1_file_1_jg13442";
dsimWXD1_2	AUGUSTUS	stop_codon	7036490	7036492	.	+	0	transcript_id "file_1_file_1_jg13442.t1"; gene_id "file_1_file_1_jg13442";
dsimWXD1_0	AUGUSTUS	start_codon	19353338	19353340	.	+	0	transcript_id "file_1_file_1_jg2697.t1"; gene_id "file_1_file_1_jg2697";
dsimWXD1_0	AUGUSTUS	CDS	19353338	19353416	0.98	+	0	transcript_id "file_1_file_1_jg2697.t1"; gene_id "file_1_file_1_jg2697";
dsimWXD1_0	AUGUSTUS	exon	19353338	19353416	.	+	.	transcript_id "file_1_file_1_jg2697.t1"; gene_id "file_1_file_1_jg2697";
dsimWXD1_0	AUGUSTUS	intron	19353417	19353506	.	+	.	transcript_id "file_1_file_1_jg2697.t1"; gene_id "file_1_file_1_jg2697";
dsimWXD1_0	AUGUSTUS	transcript	19353338	19353880	.	+	.	transcript_id "file_1_file_1_jg2697.t1"; gene_id "file_1_file_1_jg2697"
dsimWXD1_0	AUGUSTUS	gene	19353338	19353880	.	+	.	jg2697
dsimWXD1_0	AUGUSTUS	CDS	19353507	19353880	1	+	2	transcript_id "file_1_file_1_jg2697.t1"; gene_id "file_1_file_1_jg2697";
dsimWXD1_0	AUGUSTUS	exon	19353507	19353880	.	+	.	transcript_id "file_1_file_1_jg2697.t1"; gene_id "file_1_file_1_jg2697";
dsimWXD1_0	AUGUSTUS	stop_codon	19353878	19353880	.	+	0	transcript_id "file_1_file_1_jg2697.t1"; gene_id "file_1_file_1_jg2697";
dsimWXD1_0	AUGUSTUS	start_codon	15065966	15065968	.	+	0	transcript_id "file_1_file_1_jg2327.t1"; gene_id "file_1_file_1_jg2327";
dsimWXD1_0	AUGUSTUS	CDS	15065966	15066230	1	+	0	transcript_id "file_1_file_1_jg2327.t1"; gene_id "file_1_file_1_jg2327";
dsimWXD1_0	AUGUSTUS	exon	15065966	15066230	.	+	.	transcript_id "file_1_file_1_jg2327.t1"; gene_id "file_1_file_1_jg2327";
dsimWXD1_0	AUGUSTUS	intron	15066231	15077226	.	+	.	transcript_id "file_1_file_1_jg2327.t1"; gene_id "file_1_file_1_jg2327";
dsimWXD1_0	AUGUSTUS	CDS	15077227	15077479	1	+	2	transcript_id "file_1_file_1_jg2327.t1"; gene_id "file_1_file_1_jg2327";
dsimWXD1_0	AUGUSTUS	exon	15077227	15077479	.	+	.	transcript_id "file_1_file_1_jg2327.t1"; gene_id "file_1_file_1_jg2327";
dsimWXD1_0	AUGUSTUS	intron	15077480	15077588	.	+	.	transcript_id "file_1_file_1_jg2327.t1"; gene_id "file_1_file_1_jg2327";
dsimWXD1_0	AUGUSTUS	CDS	15077589	15077959	1	+	1	transcript_id "file_1_file_1_jg2327.t1"; gene_id "file_1_file_1_jg2327";
dsimWXD1_0	AUGUSTUS	exon	15077589	15077959	.	+	.	transcript_id "file_1_file_1_jg2327.t1"; gene_id "file_1_file_1_jg2327";
dsimWXD1_0	AUGUSTUS	intron	15077960	15078084	.	+	.	transcript_id "file_1_file_1_jg2327.t1"; gene_id "file_1_file_1_jg2327";
dsimWXD1_0	AUGUSTUS	CDS	15078085	15078377	1	+	2	transcript_id "file_1_file_1_jg2327.t1"; gene_id "file_1_file_1_jg2327";
dsimWXD1_0	AUGUSTUS	exon	15078085	15078377	.	+	.	transcript_id "file_1_file_1_jg2327.t1"; gene_id "file_1_file_1_jg2327";
dsimWXD1_0	AUGUSTUS	intron	15078378	15078442	.	+	.	transcript_id "file_1_file_1_jg2327.t1"; gene_id "file_1_file_1_jg2327";
dsimWXD1_0	AUGUSTUS	CDS	15078443	15078598	1	+	0	transcript_id "file_1_file_1_jg2327.t1"; gene_id "file_1_file_1_jg2327";
dsimWXD1_0	AUGUSTUS	exon	15078443	15078598	.	+	.	transcript_id "file_1_file_1_jg2327.t1"; gene_id "file_1_file_1_jg2327";
dsimWXD1_0	AUGUSTUS	intron	15078599	15079196	.	+	.	transcript_id "file_1_file_1_jg2327.t1"; gene_id "file_1_file_1_jg2327";
dsimWXD1_0	AUGUSTUS	CDS	15079197	15079262	1	+	0	transcript_id "file_1_file_1_jg2327.t1"; gene_id "file_1_file_1_jg2327";
dsimWXD1_0	AUGUSTUS	exon	15079197	15079262	.	+	.	transcript_id "file_1_file_1_jg2327.t1"; gene_id "file_1_file_1_jg2327";
dsimWXD1_0	AUGUSTUS	intron	15079263	15081017	.	+	.	transcript_id "file_1_file_1_jg2327.t1"; gene_id "file_1_file_1_jg2327";
dsimWXD1_0	AUGUSTUS	CDS	15081018	15081153	1	+	0	transcript_id "file_1_file_1_jg2327.t1"; gene_id "file_1_file_1_jg2327";
dsimWXD1_0	AUGUSTUS	exon	15081018	15081153	.	+	.	transcript_id "file_1_file_1_jg2327.t1"; gene_id "file_1_file_1_jg2327";
dsimWXD1_0	AUGUSTUS	intron	15081154	15081216	.	+	.	transcript_id "file_1_file_1_jg2327.t1"; gene_id "file_1_file_1_jg2327";
dsimWXD1_0	AUGUSTUS	CDS	15081217	15081347	1	+	2	transcript_id "file_1_file_1_jg2327.t1"; gene_id "file_1_file_1_jg2327";
dsimWXD1_0	AUGUSTUS	exon	15081217	15081347	.	+	.	transcript_id "file_1_file_1_jg2327.t1"; gene_id "file_1_file_1_jg2327";
dsimWXD1_0	AUGUSTUS	intron	15081348	15081412	.	+	.	transcript_id "file_1_file_1_jg2327.t1"; gene_id "file_1_file_1_jg2327";
dsimWXD1_0	AUGUSTUS	CDS	15081413	15081694	1	+	0	transcript_id "file_1_file_1_jg2327.t1"; gene_id "file_1_file_1_jg2327";
dsimWXD1_0	AUGUSTUS	exon	15081413	15081694	.	+	.	transcript_id "file_1_file_1_jg2327.t1"; gene_id "file_1_file_1_jg2327";
dsimWXD1_0	AUGUSTUS	intron	15081695	15081760	.	+	.	transcript_id "file_1_file_1_jg2327.t1"; gene_id "file_1_file_1_jg2327";
dsimWXD1_0	AUGUSTUS	CDS	15081761	15082090	1	+	0	transcript_id "file_1_file_1_jg2327.t1"; gene_id "file_1_file_1_jg2327";
dsimWXD1_0	AUGUSTUS	exon	15081761	15082090	.	+	.	transcript_id "file_1_file_1_jg2327.t1"; gene_id "file_1_file_1_jg2327";
dsimWXD1_0	AUGUSTUS	intron	15082091	15082239	.	+	.	transcript_id "file_1_file_1_jg2327.t1"; gene_id "file_1_file_1_jg2327";
dsimWXD1_0	AUGUSTUS	CDS	15082240	15082602	1	+	0	transcript_id "file_1_file_1_jg2327.t1"; gene_id "file_1_file_1_jg2327";
dsimWXD1_0	AUGUSTUS	exon	15082240	15082602	.	+	.	transcript_id "file_1_file_1_jg2327.t1"; gene_id "file_1_file_1_jg2327";
dsimWXD1_0	AUGUSTUS	intron	15082603	15082666	.	+	.	transcript_id "file_1_file_1_jg2327.t1"; gene_id "file_1_file_1_jg2327";
dsimWXD1_0	AUGUSTUS	CDS	15082667	15082758	1	+	0	transcript_id "file_1_file_1_jg2327.t1"; gene_id "file_1_file_1_jg2327";
dsimWXD1_0	AUGUSTUS	exon	15082667	15082758	.	+	.	transcript_id "file_1_file_1_jg2327.t1"; gene_id "file_1_file_1_jg2327";
dsimWXD1_0	AUGUSTUS	intron	15082759	15083022	.	+	.	transcript_id "file_1_file_1_jg2327.t1"; gene_id "file_1_file_1_jg2327";
dsimWXD1_0	AUGUSTUS	CDS	15083023	15083157	1	+	1	transcript_id "file_1_file_1_jg2327.t1"; gene_id "file_1_file_1_jg2327";
dsimWXD1_0	AUGUSTUS	exon	15083023	15083157	.	+	.	transcript_id "file_1_file_1_jg2327.t1"; gene_id "file_1_file_1_jg2327";
dsimWXD1_0	AUGUSTUS	intron	15083158	15083528	.	+	.	transcript_id "file_1_file_1_jg2327.t1"; gene_id "file_1_file_1_jg2327";
dsimWXD1_0	AUGUSTUS	CDS	15083529	15083793	1	+	1	transcript_id "file_1_file_1_jg2327.t1"; gene_id "file_1_file_1_jg2327";
dsimWXD1_0	AUGUSTUS	exon	15083529	15083793	.	+	.	transcript_id "file_1_file_1_jg2327.t1"; gene_id "file_1_file_1_jg2327";
dsimWXD1_0	AUGUSTUS	intron	15083794	15084259	.	+	.	transcript_id "file_1_file_1_jg2327.t1"; gene_id "file_1_file_1_jg2327";
dsimWXD1_0	AUGUSTUS	CDS	15084260	15084358	1	+	0	transcript_id "file_1_file_1_jg2327.t1"; gene_id "file_1_file_1_jg2327";
dsimWXD1_0	AUGUSTUS	exon	15084260	15084358	.	+	.	transcript_id "file_1_file_1_jg2327.t1"; gene_id "file_1_file_1_jg2327";
dsimWXD1_0	AUGUSTUS	intron	15084359	15084805	.	+	.	transcript_id "file_1_file_1_jg2327.t1"; gene_id "file_1_file_1_jg2327";
dsimWXD1_0	AUGUSTUS	CDS	15084806	15085316	1	+	0	transcript_id "file_1_file_1_jg2327.t1"; gene_id "file_1_file_1_jg2327";
dsimWXD1_0	AUGUSTUS	exon	15084806	15085316	.	+	.	transcript_id "file_1_file_1_jg2327.t1"; gene_id "file_1_file_1_jg2327";
dsimWXD1_0	AUGUSTUS	intron	15085317	15085434	.	+	.	transcript_id "file_1_file_1_jg2327.t1"; gene_id "file_1_file_1_jg2327";
dsimWXD1_0	AUGUSTUS	CDS	15085435	15085580	1	+	2	transcript_id "file_1_file_1_jg2327.t1"; gene_id "file_1_file_1_jg2327";
dsimWXD1_0	AUGUSTUS	exon	15085435	15085580	.	+	.	transcript_id "file_1_file_1_jg2327.t1"; gene_id "file_1_file_1_jg2327";
dsimWXD1_0	AUGUSTUS	intron	15085581	15085638	.	+	.	transcript_id "file_1_file_1_jg2327.t1"; gene_id "file_1_file_1_jg2327";
dsimWXD1_0	AUGUSTUS	transcript	15065966	15085866	.	+	.	transcript_id "file_1_file_1_jg2327.t1"; gene_id "file_1_file_1_jg2327"
dsimWXD1_0	AUGUSTUS	gene	15065966	15085866	.	+	.	jg2327
dsimWXD1_0	AUGUSTUS	CDS	15085639	15085866	1	+	0	transcript_id "file_1_file_1_jg2327.t1"; gene_id "file_1_file_1_jg2327";
dsimWXD1_0	AUGUSTUS	exon	15085639	15085866	.	+	.	transcript_id "file_1_file_1_jg2327.t1"; gene_id "file_1_file_1_jg2327";
dsimWXD1_0	AUGUSTUS	stop_codon	15085864	15085866	.	+	0	transcript_id "file_1_file_1_jg2327.t1"; gene_id "file_1_file_1_jg2327";
dsimWXD1_2	AUGUSTUS	start_codon	11790073	11790075	.	+	0	transcript_id "file_1_file_1_jg14065.t1"; gene_id "file_1_file_1_jg14065";
dsimWXD1_2	AUGUSTUS	CDS	11790073	11790079	0.9	+	0	transcript_id "file_1_file_1_jg14065.t1"; gene_id "file_1_file_1_jg14065";
dsimWXD1_2	AUGUSTUS	exon	11790073	11790079	.	+	.	transcript_id "file_1_file_1_jg14065.t1"; gene_id "file_1_file_1_jg14065";
dsimWXD1_2	AUGUSTUS	intron	11790080	11790146	.	+	.	transcript_id "file_1_file_1_jg14065.t1"; gene_id "file_1_file_1_jg14065";
dsimWXD1_2	AUGUSTUS	transcript	11790073	11790907	.	+	.	transcript_id "file_1_file_1_jg14065.t1"; gene_id "file_1_file_1_jg14065"
dsimWXD1_2	AUGUSTUS	gene	11790073	11790907	.	+	.	jg14065
dsimWXD1_2	AUGUSTUS	CDS	11790147	11790907	0.85	+	2	transcript_id "file_1_file_1_jg14065.t1"; gene_id "file_1_file_1_jg14065";
dsimWXD1_2	AUGUSTUS	exon	11790147	11790907	.	+	.	transcript_id "file_1_file_1_jg14065.t1"; gene_id "file_1_file_1_jg14065";
dsimWXD1_2	AUGUSTUS	stop_codon	11790905	11790907	.	+	0	transcript_id "file_1_file_1_jg14065.t1"; gene_id "file_1_file_1_jg14065";
dsimWXD1_1	AUGUSTUS	start_codon	22739456	22739458	.	+	0	transcript_id "file_1_file_1_jg12469.t1"; gene_id "file_1_file_1_jg12469";
dsimWXD1_1	AUGUSTUS	CDS	22739456	22739476	1	+	0	transcript_id "file_1_file_1_jg12469.t1"; gene_id "file_1_file_1_jg12469";
dsimWXD1_1	AUGUSTUS	exon	22739456	22739476	.	+	.	transcript_id "file_1_file_1_jg12469.t1"; gene_id "file_1_file_1_jg12469";
dsimWXD1_1	AUGUSTUS	intron	22739477	22740452	.	+	.	transcript_id "file_1_file_1_jg12469.t1"; gene_id "file_1_file_1_jg12469";
dsimWXD1_1	AUGUSTUS	CDS	22740453	22740751	1	+	0	transcript_id "file_1_file_1_jg12469.t1"; gene_id "file_1_file_1_jg12469";
dsimWXD1_1	AUGUSTUS	exon	22740453	22740751	.	+	.	transcript_id "file_1_file_1_jg12469.t1"; gene_id "file_1_file_1_jg12469";
dsimWXD1_1	AUGUSTUS	intron	22740752	22740811	.	+	.	transcript_id "file_1_file_1_jg12469.t1"; gene_id "file_1_file_1_jg12469";
dsimWXD1_1	AUGUSTUS	CDS	22740812	22741138	1	+	1	transcript_id "file_1_file_1_jg12469.t1"; gene_id "file_1_file_1_jg12469";
dsimWXD1_1	AUGUSTUS	exon	22740812	22741138	.	+	.	transcript_id "file_1_file_1_jg12469.t1"; gene_id "file_1_file_1_jg12469";
dsimWXD1_1	AUGUSTUS	intron	22741139	22741525	.	+	.	transcript_id "file_1_file_1_jg12469.t1"; gene_id "file_1_file_1_jg12469";
dsimWXD1_1	AUGUSTUS	transcript	22739456	22742156	.	+	.	transcript_id "file_1_file_1_jg12469.t1"; gene_id "file_1_file_1_jg12469"
dsimWXD1_1	AUGUSTUS	gene	22739456	22742156	.	+	.	jg12469
dsimWXD1_1	AUGUSTUS	CDS	22741526	22742156	1	+	1	transcript_id "file_1_file_1_jg12469.t1"; gene_id "file_1_file_1_jg12469";
dsimWXD1_1	AUGUSTUS	exon	22741526	22742156	.	+	.	transcript_id "file_1_file_1_jg12469.t1"; gene_id "file_1_file_1_jg12469";
dsimWXD1_1	AUGUSTUS	stop_codon	22742154	22742156	.	+	0	transcript_id "file_1_file_1_jg12469.t1"; gene_id "file_1_file_1_jg12469";
dsimWXD1_0	AUGUSTUS	start_codon	13822082	13822084	.	+	0	transcript_id "file_1_file_1_jg2208.t1"; gene_id "file_1_file_1_jg2208";
dsimWXD1_0	AUGUSTUS	CDS	13822082	13822202	1	+	0	transcript_id "file_1_file_1_jg2208.t1"; gene_id "file_1_file_1_jg2208";
dsimWXD1_0	AUGUSTUS	exon	13822082	13822202	.	+	.	transcript_id "file_1_file_1_jg2208.t1"; gene_id "file_1_file_1_jg2208";
dsimWXD1_0	AUGUSTUS	intron	13822203	13822262	.	+	.	transcript_id "file_1_file_1_jg2208.t1"; gene_id "file_1_file_1_jg2208";
dsimWXD1_0	AUGUSTUS	CDS	13822263	13822423	1	+	2	transcript_id "file_1_file_1_jg2208.t1"; gene_id "file_1_file_1_jg2208";
dsimWXD1_0	AUGUSTUS	exon	13822263	13822423	.	+	.	transcript_id "file_1_file_1_jg2208.t1"; gene_id "file_1_file_1_jg2208";
dsimWXD1_0	AUGUSTUS	intron	13822424	13822488	.	+	.	transcript_id "file_1_file_1_jg2208.t1"; gene_id "file_1_file_1_jg2208";
dsimWXD1_0	AUGUSTUS	CDS	13822489	13822794	1	+	0	transcript_id "file_1_file_1_jg2208.t1"; gene_id "file_1_file_1_jg2208";
dsimWXD1_0	AUGUSTUS	exon	13822489	13822794	.	+	.	transcript_id "file_1_file_1_jg2208.t1"; gene_id "file_1_file_1_jg2208";
dsimWXD1_0	AUGUSTUS	intron	13822795	13822913	.	+	.	transcript_id "file_1_file_1_jg2208.t1"; gene_id "file_1_file_1_jg2208";
dsimWXD1_0	AUGUSTUS	transcript	13822082	13823069	.	+	.	transcript_id "file_1_file_1_jg2208.t1"; gene_id "file_1_file_1_jg2208"
dsimWXD1_0	AUGUSTUS	gene	13822082	13823069	.	+	.	jg2208
dsimWXD1_0	AUGUSTUS	CDS	13822914	13823069	1	+	0	transcript_id "file_1_file_1_jg2208.t1"; gene_id "file_1_file_1_jg2208";
dsimWXD1_0	AUGUSTUS	exon	13822914	13823069	.	+	.	transcript_id "file_1_file_1_jg2208.t1"; gene_id "file_1_file_1_jg2208";
dsimWXD1_0	AUGUSTUS	stop_codon	13823067	13823069	.	+	0	transcript_id "file_1_file_1_jg2208.t1"; gene_id "file_1_file_1_jg2208";
dsimWXD1_5	AUGUSTUS	start_codon	6060876	6060878	.	+	0	transcript_id "file_1_file_1_jg7602.t1"; gene_id "file_1_file_1_jg7602";
dsimWXD1_5	AUGUSTUS	CDS	6060876	6061000	1	+	0	transcript_id "file_1_file_1_jg7602.t1"; gene_id "file_1_file_1_jg7602";
dsimWXD1_5	AUGUSTUS	exon	6060876	6061000	.	+	.	transcript_id "file_1_file_1_jg7602.t1"; gene_id "file_1_file_1_jg7602";
dsimWXD1_5	AUGUSTUS	intron	6061001	6061085	.	+	.	transcript_id "file_1_file_1_jg7602.t1"; gene_id "file_1_file_1_jg7602";
dsimWXD1_5	AUGUSTUS	CDS	6061086	6061315	0.01	+	1	transcript_id "file_1_file_1_jg7602.t1"; gene_id "file_1_file_1_jg7602";
dsimWXD1_5	AUGUSTUS	exon	6061086	6061315	.	+	.	transcript_id "file_1_file_1_jg7602.t1"; gene_id "file_1_file_1_jg7602";
dsimWXD1_5	AUGUSTUS	intron	6061316	6068742	.	+	.	transcript_id "file_1_file_1_jg7602.t1"; gene_id "file_1_file_1_jg7602";
dsimWXD1_5	AUGUSTUS	transcript	6060876	6068846	.	+	.	transcript_id "file_1_file_1_jg7602.t1"; gene_id "file_1_file_1_jg7602"
dsimWXD1_5	AUGUSTUS	gene	6060876	6068846	.	+	.	jg7602
dsimWXD1_5	AUGUSTUS	CDS	6068743	6068846	0.01	+	2	transcript_id "file_1_file_1_jg7602.t1"; gene_id "file_1_file_1_jg7602";
dsimWXD1_5	AUGUSTUS	exon	6068743	6068846	.	+	.	transcript_id "file_1_file_1_jg7602.t1"; gene_id "file_1_file_1_jg7602";
dsimWXD1_5	AUGUSTUS	stop_codon	6068844	6068846	.	+	0	transcript_id "file_1_file_1_jg7602.t1"; gene_id "file_1_file_1_jg7602";
dsimWXD1_1	AUGUSTUS	start_codon	16549318	16549320	.	+	0	transcript_id "file_1_file_1_jg11510.t1"; gene_id "file_1_file_1_jg11510";
dsimWXD1_1	AUGUSTUS	CDS	16549318	16549415	1	+	0	transcript_id "file_1_file_1_jg11510.t1"; gene_id "file_1_file_1_jg11510";
dsimWXD1_1	AUGUSTUS	exon	16549318	16549415	.	+	.	transcript_id "file_1_file_1_jg11510.t1"; gene_id "file_1_file_1_jg11510";
dsimWXD1_1	AUGUSTUS	intron	16549416	16549827	.	+	.	transcript_id "file_1_file_1_jg11510.t1"; gene_id "file_1_file_1_jg11510";
dsimWXD1_1	AUGUSTUS	transcript	16549318	16550407	.	+	.	transcript_id "file_1_file_1_jg11510.t1"; gene_id "file_1_file_1_jg11510"
dsimWXD1_1	AUGUSTUS	gene	16549318	16550407	.	+	.	jg11510
dsimWXD1_1	AUGUSTUS	CDS	16549828	16550407	1	+	1	transcript_id "file_1_file_1_jg11510.t1"; gene_id "file_1_file_1_jg11510";
dsimWXD1_1	AUGUSTUS	exon	16549828	16550407	.	+	.	transcript_id "file_1_file_1_jg11510.t1"; gene_id "file_1_file_1_jg11510";
dsimWXD1_1	AUGUSTUS	stop_codon	16550405	16550407	.	+	0	transcript_id "file_1_file_1_jg11510.t1"; gene_id "file_1_file_1_jg11510";
dsimWXD1_3	AUGUSTUS	stop_codon	8833146	8833148	.	-	0	transcript_id "file_1_file_1_jg4166.t1"; gene_id "file_1_file_1_jg4166";
dsimWXD1_3	AUGUSTUS	CDS	8833146	8833991	1	-	0	transcript_id "file_1_file_1_jg4166.t1"; gene_id "file_1_file_1_jg4166";
dsimWXD1_3	AUGUSTUS	exon	8833146	8833991	.	-	.	transcript_id "file_1_file_1_jg4166.t1"; gene_id "file_1_file_1_jg4166";
dsimWXD1_3	AUGUSTUS	intron	8833992	8834691	.	-	.	transcript_id "file_1_file_1_jg4166.t1"; gene_id "file_1_file_1_jg4166";
dsimWXD1_3	AUGUSTUS	CDS	8834692	8835418	1	-	1	transcript_id "file_1_file_1_jg4166.t1"; gene_id "file_1_file_1_jg4166";
dsimWXD1_3	AUGUSTUS	exon	8834692	8835418	.	-	.	transcript_id "file_1_file_1_jg4166.t1"; gene_id "file_1_file_1_jg4166";
dsimWXD1_3	AUGUSTUS	intron	8835419	8836551	.	-	.	transcript_id "file_1_file_1_jg4166.t1"; gene_id "file_1_file_1_jg4166";
dsimWXD1_3	AUGUSTUS	CDS	8836552	8837014	1	-	2	transcript_id "file_1_file_1_jg4166.t1"; gene_id "file_1_file_1_jg4166";
dsimWXD1_3	AUGUSTUS	exon	8836552	8837014	.	-	.	transcript_id "file_1_file_1_jg4166.t1"; gene_id "file_1_file_1_jg4166";
dsimWXD1_3	AUGUSTUS	intron	8837015	8837699	.	-	.	transcript_id "file_1_file_1_jg4166.t1"; gene_id "file_1_file_1_jg4166";
dsimWXD1_3	AUGUSTUS	CDS	8837700	8839523	1	-	2	transcript_id "file_1_file_1_jg4166.t1"; gene_id "file_1_file_1_jg4166";
dsimWXD1_3	AUGUSTUS	exon	8837700	8839523	.	-	.	transcript_id "file_1_file_1_jg4166.t1"; gene_id "file_1_file_1_jg4166";
dsimWXD1_3	AUGUSTUS	intron	8839524	8845910	.	-	.	transcript_id "file_1_file_1_jg4166.t1"; gene_id "file_1_file_1_jg4166";
dsimWXD1_3	AUGUSTUS	CDS	8845911	8846145	1	-	0	transcript_id "file_1_file_1_jg4166.t1"; gene_id "file_1_file_1_jg4166";
dsimWXD1_3	AUGUSTUS	exon	8845911	8846145	.	-	.	transcript_id "file_1_file_1_jg4166.t1"; gene_id "file_1_file_1_jg4166";
dsimWXD1_3	AUGUSTUS	intron	8846146	8850840	.	-	.	transcript_id "file_1_file_1_jg4166.t1"; gene_id "file_1_file_1_jg4166";
dsimWXD1_3	AUGUSTUS	CDS	8850841	8850956	1	-	2	transcript_id "file_1_file_1_jg4166.t1"; gene_id "file_1_file_1_jg4166";
dsimWXD1_3	AUGUSTUS	exon	8850841	8850956	.	-	.	transcript_id "file_1_file_1_jg4166.t1"; gene_id "file_1_file_1_jg4166";
dsimWXD1_3	AUGUSTUS	intron	8850957	8851219	.	-	.	transcript_id "file_1_file_1_jg4166.t1"; gene_id "file_1_file_1_jg4166";
dsimWXD1_3	AUGUSTUS	transcript	8833146	8851529	.	-	.	transcript_id "file_1_file_1_jg4166.t1"; gene_id "file_1_file_1_jg4166"
dsimWXD1_3	AUGUSTUS	gene	8833146	8851529	.	-	.	jg4166
dsimWXD1_3	AUGUSTUS	CDS	8851220	8851529	1	-	0	transcript_id "file_1_file_1_jg4166.t1"; gene_id "file_1_file_1_jg4166";
dsimWXD1_3	AUGUSTUS	exon	8851220	8851529	.	-	.	transcript_id "file_1_file_1_jg4166.t1"; gene_id "file_1_file_1_jg4166";
dsimWXD1_3	AUGUSTUS	start_codon	8851527	8851529	.	-	0	transcript_id "file_1_file_1_jg4166.t1"; gene_id "file_1_file_1_jg4166";
dsimWXD1_0	AUGUSTUS	stop_codon	7009105	7009107	.	-	0	transcript_id "file_1_file_1_jg1320.t1"; gene_id "file_1_file_1_jg1320";
dsimWXD1_0	AUGUSTUS	CDS	7009105	7009358	0.58	-	2	transcript_id "file_1_file_1_jg1320.t1"; gene_id "file_1_file_1_jg1320";
dsimWXD1_0	AUGUSTUS	exon	7009105	7009358	.	-	.	transcript_id "file_1_file_1_jg1320.t1"; gene_id "file_1_file_1_jg1320";
dsimWXD1_0	AUGUSTUS	intron	7009359	7009459	.	-	.	transcript_id "file_1_file_1_jg1320.t1"; gene_id "file_1_file_1_jg1320";
dsimWXD1_0	AUGUSTUS	transcript	7009105	7009808	.	-	.	transcript_id "file_1_file_1_jg1320.t1"; gene_id "file_1_file_1_jg1320"
dsimWXD1_0	AUGUSTUS	gene	7009105	7009808	.	-	.	jg1320
dsimWXD1_0	AUGUSTUS	CDS	7009460	7009808	1	-	0	transcript_id "file_1_file_1_jg1320.t1"; gene_id "file_1_file_1_jg1320";
dsimWXD1_0	AUGUSTUS	exon	7009460	7009808	.	-	.	transcript_id "file_1_file_1_jg1320.t1"; gene_id "file_1_file_1_jg1320";
dsimWXD1_0	AUGUSTUS	start_codon	7009806	7009808	.	-	0	transcript_id "file_1_file_1_jg1320.t1"; gene_id "file_1_file_1_jg1320";
dsimWXD1_0	AUGUSTUS	stop_codon	3086375	3086377	.	-	0	transcript_id "file_1_file_1_jg811.t1"; gene_id "file_1_file_1_jg811";
dsimWXD1_0	AUGUSTUS	CDS	3086375	3087034	1	-	0	transcript_id "file_1_file_1_jg811.t1"; gene_id "file_1_file_1_jg811";
dsimWXD1_0	AUGUSTUS	exon	3086375	3087034	.	-	.	transcript_id "file_1_file_1_jg811.t1"; gene_id "file_1_file_1_jg811";
dsimWXD1_0	AUGUSTUS	intron	3087035	3087093	.	-	.	transcript_id "file_1_file_1_jg811.t1"; gene_id "file_1_file_1_jg811";
dsimWXD1_0	AUGUSTUS	CDS	3087094	3087284	1	-	2	transcript_id "file_1_file_1_jg811.t1"; gene_id "file_1_file_1_jg811";
dsimWXD1_0	AUGUSTUS	exon	3087094	3087284	.	-	.	transcript_id "file_1_file_1_jg811.t1"; gene_id "file_1_file_1_jg811";
dsimWXD1_0	AUGUSTUS	intron	3087285	3087365	.	-	.	transcript_id "file_1_file_1_jg811.t1"; gene_id "file_1_file_1_jg811";
dsimWXD1_0	AUGUSTUS	CDS	3087366	3087434	1	-	2	transcript_id "file_1_file_1_jg811.t1"; gene_id "file_1_file_1_jg811";
dsimWXD1_0	AUGUSTUS	exon	3087366	3087434	.	-	.	transcript_id "file_1_file_1_jg811.t1"; gene_id "file_1_file_1_jg811";
dsimWXD1_0	AUGUSTUS	intron	3087435	3087491	.	-	.	transcript_id "file_1_file_1_jg811.t1"; gene_id "file_1_file_1_jg811";
dsimWXD1_0	AUGUSTUS	CDS	3087492	3087569	1	-	2	transcript_id "file_1_file_1_jg811.t1"; gene_id "file_1_file_1_jg811";
dsimWXD1_0	AUGUSTUS	exon	3087492	3087569	.	-	.	transcript_id "file_1_file_1_jg811.t1"; gene_id "file_1_file_1_jg811";
dsimWXD1_0	AUGUSTUS	intron	3087570	3087630	.	-	.	transcript_id "file_1_file_1_jg811.t1"; gene_id "file_1_file_1_jg811";
dsimWXD1_0	AUGUSTUS	transcript	3086375	3088654	.	-	.	transcript_id "file_1_file_1_jg811.t1"; gene_id "file_1_file_1_jg811"
dsimWXD1_0	AUGUSTUS	gene	3086375	3088654	.	-	.	jg811
dsimWXD1_0	AUGUSTUS	CDS	3087631	3088654	1	-	0	transcript_id "file_1_file_1_jg811.t1"; gene_id "file_1_file_1_jg811";
dsimWXD1_0	AUGUSTUS	exon	3087631	3088654	.	-	.	transcript_id "file_1_file_1_jg811.t1"; gene_id "file_1_file_1_jg811";
dsimWXD1_0	AUGUSTUS	start_codon	3088652	3088654	.	-	0	transcript_id "file_1_file_1_jg811.t1"; gene_id "file_1_file_1_jg811";
dsimWXD1_41	AUGUSTUS	stop_codon	13142	13144	.	-	0	transcript_id "file_1_file_1_jg15609.t1"; gene_id "file_1_file_1_jg15609";
dsimWXD1_41	AUGUSTUS	CDS	13142	13486	1	-	0	transcript_id "file_1_file_1_jg15609.t1"; gene_id "file_1_file_1_jg15609";
dsimWXD1_41	AUGUSTUS	exon	13142	13486	.	-	.	transcript_id "file_1_file_1_jg15609.t1"; gene_id "file_1_file_1_jg15609";
dsimWXD1_41	AUGUSTUS	transcript	13142	13486	.	-	.	transcript_id "file_1_file_1_jg15609.t1"; gene_id "file_1_file_1_jg15609"
dsimWXD1_41	AUGUSTUS	gene	13142	13486	.	-	.	jg15609
dsimWXD1_41	AUGUSTUS	start_codon	13484	13486	.	-	0	transcript_id "file_1_file_1_jg15609.t1"; gene_id "file_1_file_1_jg15609";
dsimWXD1_3	AUGUSTUS	stop_codon	19172868	19172870	.	-	0	transcript_id "file_1_file_1_jg5538.t1"; gene_id "file_1_file_1_jg5538";
dsimWXD1_3	AUGUSTUS	CDS	19172868	19173952	1	-	2	transcript_id "file_1_file_1_jg5538.t1"; gene_id "file_1_file_1_jg5538";
dsimWXD1_3	AUGUSTUS	exon	19172868	19173952	.	-	.	transcript_id "file_1_file_1_jg5538.t1"; gene_id "file_1_file_1_jg5538";
dsimWXD1_3	AUGUSTUS	intron	19173953	19174017	.	-	.	transcript_id "file_1_file_1_jg5538.t1"; gene_id "file_1_file_1_jg5538";
dsimWXD1_3	AUGUSTUS	CDS	19174018	19174420	1	-	0	transcript_id "file_1_file_1_jg5538.t1"; gene_id "file_1_file_1_jg5538";
dsimWXD1_3	AUGUSTUS	exon	19174018	19174420	.	-	.	transcript_id "file_1_file_1_jg5538.t1"; gene_id "file_1_file_1_jg5538";
dsimWXD1_3	AUGUSTUS	intron	19174421	19174583	.	-	.	transcript_id "file_1_file_1_jg5538.t1"; gene_id "file_1_file_1_jg5538";
dsimWXD1_3	AUGUSTUS	transcript	19172868	19174586	.	-	.	transcript_id "file_1_file_1_jg5538.t1"; gene_id "file_1_file_1_jg5538"
dsimWXD1_3	AUGUSTUS	gene	19172868	19174586	.	-	.	jg5538
dsimWXD1_3	AUGUSTUS	CDS	19174584	19174586	1	-	0	transcript_id "file_1_file_1_jg5538.t1"; gene_id "file_1_file_1_jg5538";
dsimWXD1_3	AUGUSTUS	exon	19174584	19174586	.	-	.	transcript_id "file_1_file_1_jg5538.t1"; gene_id "file_1_file_1_jg5538";
dsimWXD1_3	AUGUSTUS	start_codon	19174584	19174586	.	-	0	transcript_id "file_1_file_1_jg5538.t1"; gene_id "file_1_file_1_jg5538";
dsimWXD1_1	AUGUSTUS	stop_codon	5294213	5294215	.	-	0	transcript_id "file_1_file_1_jg9789.t1"; gene_id "file_1_file_1_jg9789";
dsimWXD1_1	AUGUSTUS	CDS	5294213	5294306	1	-	1	transcript_id "file_1_file_1_jg9789.t1"; gene_id "file_1_file_1_jg9789";
dsimWXD1_1	AUGUSTUS	exon	5294213	5294306	.	-	.	transcript_id "file_1_file_1_jg9789.t1"; gene_id "file_1_file_1_jg9789";
dsimWXD1_1	AUGUSTUS	intron	5294307	5294363	.	-	.	transcript_id "file_1_file_1_jg9789.t1"; gene_id "file_1_file_1_jg9789";
dsimWXD1_1	AUGUSTUS	transcript	5294213	5295058	.	-	.	transcript_id "file_1_file_1_jg9789.t1"; gene_id "file_1_file_1_jg9789"
dsimWXD1_1	AUGUSTUS	gene	5294213	5295058	.	-	.	jg9789
dsimWXD1_1	AUGUSTUS	CDS	5294364	5295058	1	-	0	transcript_id "file_1_file_1_jg9789.t1"; gene_id "file_1_file_1_jg9789";
dsimWXD1_1	AUGUSTUS	exon	5294364	5295058	.	-	.	transcript_id "file_1_file_1_jg9789.t1"; gene_id "file_1_file_1_jg9789";
dsimWXD1_1	AUGUSTUS	start_codon	5295056	5295058	.	-	0	transcript_id "file_1_file_1_jg9789.t1"; gene_id "file_1_file_1_jg9789";
dsimWXD1_0	AUGUSTUS	stop_codon	16758401	16758403	.	-	0	transcript_id "file_1_file_1_jg2477.t1"; gene_id "file_1_file_1_jg2477";
dsimWXD1_0	AUGUSTUS	CDS	16758401	16759014	1	-	2	transcript_id "file_1_file_1_jg2477.t1"; gene_id "file_1_file_1_jg2477";
dsimWXD1_0	AUGUSTUS	exon	16758401	16759014	.	-	.	transcript_id "file_1_file_1_jg2477.t1"; gene_id "file_1_file_1_jg2477";
dsimWXD1_0	AUGUSTUS	intron	16759015	16759080	.	-	.	transcript_id "file_1_file_1_jg2477.t1"; gene_id "file_1_file_1_jg2477";
dsimWXD1_0	AUGUSTUS	CDS	16759081	16759512	1	-	2	transcript_id "file_1_file_1_jg2477.t1"; gene_id "file_1_file_1_jg2477";
dsimWXD1_0	AUGUSTUS	exon	16759081	16759512	.	-	.	transcript_id "file_1_file_1_jg2477.t1"; gene_id "file_1_file_1_jg2477";
dsimWXD1_0	AUGUSTUS	intron	16759513	16759574	.	-	.	transcript_id "file_1_file_1_jg2477.t1"; gene_id "file_1_file_1_jg2477";
dsimWXD1_0	AUGUSTUS	CDS	16759575	16759946	1	-	2	transcript_id "file_1_file_1_jg2477.t1"; gene_id "file_1_file_1_jg2477";
dsimWXD1_0	AUGUSTUS	exon	16759575	16759946	.	-	.	transcript_id "file_1_file_1_jg2477.t1"; gene_id "file_1_file_1_jg2477";
dsimWXD1_0	AUGUSTUS	intron	16759947	16760002	.	-	.	transcript_id "file_1_file_1_jg2477.t1"; gene_id "file_1_file_1_jg2477";
dsimWXD1_0	AUGUSTUS	transcript	16758401	16760039	.	-	.	transcript_id "file_1_file_1_jg2477.t1"; gene_id "file_1_file_1_jg2477"
dsimWXD1_0	AUGUSTUS	gene	16758401	16760039	.	-	.	jg2477
dsimWXD1_0	AUGUSTUS	CDS	16760003	16760039	1	-	0	transcript_id "file_1_file_1_jg2477.t1"; gene_id "file_1_file_1_jg2477";
dsimWXD1_0	AUGUSTUS	exon	16760003	16760039	.	-	.	transcript_id "file_1_file_1_jg2477.t1"; gene_id "file_1_file_1_jg2477";
dsimWXD1_0	AUGUSTUS	start_codon	16760037	16760039	.	-	0	transcript_id "file_1_file_1_jg2477.t1"; gene_id "file_1_file_1_jg2477";
dsimWXD1_0	AUGUSTUS	start_codon	7499620	7499622	.	+	0	transcript_id "file_1_file_1_jg1377.t1"; gene_id "file_1_file_1_jg1377";
dsimWXD1_0	AUGUSTUS	CDS	7499620	7500471	1	+	0	transcript_id "file_1_file_1_jg1377.t1"; gene_id "file_1_file_1_jg1377";
dsimWXD1_0	AUGUSTUS	exon	7499620	7500471	.	+	.	transcript_id "file_1_file_1_jg1377.t1"; gene_id "file_1_file_1_jg1377";
dsimWXD1_0	AUGUSTUS	transcript	7499620	7500471	.	+	.	transcript_id "file_1_file_1_jg1377.t1"; gene_id "file_1_file_1_jg1377"
dsimWXD1_0	AUGUSTUS	gene	7499620	7500471	.	+	.	jg1377
dsimWXD1_0	AUGUSTUS	stop_codon	7500469	7500471	.	+	0	transcript_id "file_1_file_1_jg1377.t1"; gene_id "file_1_file_1_jg1377";
dsimWXD1_1	GeneMark.hmm	stop_codon	11564590	11564592	.	-	0	gene_id "file_1_file_2_4188_g"; transcript_id "file_1_file_2_4188_t"; count "file_1_file_2_1_1";
dsimWXD1_1	GeneMark.hmm	CDS	11564590	11564680	.	-	1	gene_id "file_1_file_2_4188_g"; transcript_id "file_1_file_2_4188_t"; evidence "file_1_file_2_0_1"; cds_type "file_1_file_2_Terminal"; count "file_1_file_2_2_2"; anchored "file_1_file_2_0_1";
dsimWXD1_1	GeneMark.hmm	exon	11564590	11564680	0	-	.	gene_id "file_1_file_2_4188_g"; transcript_id "file_1_file_2_4188_t"; evidence "file_1_file_2_0_1"; cds_type "file_1_file_2_Terminal"; count "file_1_file_2_2_2"; anchored "file_1_file_2_0_1";
dsimWXD1_1	GeneMark.hmm	CDS	11569207	11569391	.	-	0	gene_id "file_1_file_2_4188_g"; transcript_id "file_1_file_2_4188_t"; evidence "file_1_file_2_1_1"; cds_type "file_1_file_2_Initial"; count "file_1_file_2_1_2"; anchored "file_1_file_2_1_1";
dsimWXD1_1	GeneMark.hmm	exon	11569207	11569391	0	-	.	gene_id "file_1_file_2_4188_g"; transcript_id "file_1_file_2_4188_t"; evidence "file_1_file_2_1_1"; cds_type "file_1_file_2_Initial"; count "file_1_file_2_1_2"; anchored "file_1_file_2_1_1";
dsimWXD1_1	GeneMark.hmm	start_codon	11569389	11569391	.	-	0	gene_id "file_1_file_2_4188_g"; transcript_id "file_1_file_2_4188_t"; count "file_1_file_2_1_1";
dsimWXD1_3	AUGUSTUS	start_codon	14744816	14744818	.	+	0	transcript_id "file_1_file_1_jg4925.t2"; gene_id "file_1_file_1_jg4925";
dsimWXD1_3	AUGUSTUS	CDS	14744816	14745068	1	+	0	transcript_id "file_1_file_1_jg4925.t2"; gene_id "file_1_file_1_jg4925";
dsimWXD1_3	AUGUSTUS	exon	14744816	14745068	.	+	.	transcript_id "file_1_file_1_jg4925.t2"; gene_id "file_1_file_1_jg4925";
dsimWXD1_3	AUGUSTUS	intron	14745069	14746173	.	+	.	transcript_id "file_1_file_1_jg4925.t2"; gene_id "file_1_file_1_jg4925";
dsimWXD1_3	AUGUSTUS	CDS	14746174	14746298	1	+	2	transcript_id "file_1_file_1_jg4925.t2"; gene_id "file_1_file_1_jg4925";
dsimWXD1_3	AUGUSTUS	exon	14746174	14746298	.	+	.	transcript_id "file_1_file_1_jg4925.t2"; gene_id "file_1_file_1_jg4925";
dsimWXD1_3	AUGUSTUS	intron	14746299	14746361	.	+	.	transcript_id "file_1_file_1_jg4925.t2"; gene_id "file_1_file_1_jg4925";
dsimWXD1_3	AUGUSTUS	CDS	14746362	14746532	1	+	0	transcript_id "file_1_file_1_jg4925.t2"; gene_id "file_1_file_1_jg4925";
dsimWXD1_3	AUGUSTUS	exon	14746362	14746532	.	+	.	transcript_id "file_1_file_1_jg4925.t2"; gene_id "file_1_file_1_jg4925";
dsimWXD1_3	AUGUSTUS	intron	14746533	14746589	.	+	.	transcript_id "file_1_file_1_jg4925.t2"; gene_id "file_1_file_1_jg4925";
dsimWXD1_3	AUGUSTUS	CDS	14746590	14746771	1	+	0	transcript_id "file_1_file_1_jg4925.t2"; gene_id "file_1_file_1_jg4925";
dsimWXD1_3	AUGUSTUS	exon	14746590	14746771	.	+	.	transcript_id "file_1_file_1_jg4925.t2"; gene_id "file_1_file_1_jg4925";
dsimWXD1_3	AUGUSTUS	intron	14746772	14746829	.	+	.	transcript_id "file_1_file_1_jg4925.t2"; gene_id "file_1_file_1_jg4925";
dsimWXD1_3	AUGUSTUS	CDS	14746830	14747330	1	+	1	transcript_id "file_1_file_1_jg4925.t2"; gene_id "file_1_file_1_jg4925";
dsimWXD1_3	AUGUSTUS	exon	14746830	14747330	.	+	.	transcript_id "file_1_file_1_jg4925.t2"; gene_id "file_1_file_1_jg4925";
dsimWXD1_3	AUGUSTUS	intron	14747331	14747404	.	+	.	transcript_id "file_1_file_1_jg4925.t2"; gene_id "file_1_file_1_jg4925";
dsimWXD1_3	AUGUSTUS	transcript	14744816	14747663	.	+	.	transcript_id "file_1_file_1_jg4925.t2"; gene_id "file_1_file_1_jg4925"
dsimWXD1_3	AUGUSTUS	CDS	14747405	14747663	1	+	1	transcript_id "file_1_file_1_jg4925.t2"; gene_id "file_1_file_1_jg4925";
dsimWXD1_3	AUGUSTUS	exon	14747405	14747663	.	+	.	transcript_id "file_1_file_1_jg4925.t2"; gene_id "file_1_file_1_jg4925";
dsimWXD1_3	AUGUSTUS	stop_codon	14747661	14747663	.	+	0	transcript_id "file_1_file_1_jg4925.t2"; gene_id "file_1_file_1_jg4925";
dsimWXD1_2	AUGUSTUS	stop_codon	11668541	11668543	.	-	0	transcript_id "file_1_file_1_jg14044.t1"; gene_id "file_1_file_1_jg14044";
dsimWXD1_2	AUGUSTUS	CDS	11668541	11669438	1	-	1	transcript_id "file_1_file_1_jg14044.t1"; gene_id "file_1_file_1_jg14044";
dsimWXD1_2	AUGUSTUS	exon	11668541	11669438	.	-	.	transcript_id "file_1_file_1_jg14044.t1"; gene_id "file_1_file_1_jg14044";
dsimWXD1_2	AUGUSTUS	intron	11669439	11670959	.	-	.	transcript_id "file_1_file_1_jg14044.t1"; gene_id "file_1_file_1_jg14044";
dsimWXD1_2	AUGUSTUS	CDS	11670960	11671588	1	-	0	transcript_id "file_1_file_1_jg14044.t1"; gene_id "file_1_file_1_jg14044";
dsimWXD1_2	AUGUSTUS	exon	11670960	11671588	.	-	.	transcript_id "file_1_file_1_jg14044.t1"; gene_id "file_1_file_1_jg14044";
dsimWXD1_2	AUGUSTUS	intron	11671589	11679252	.	-	.	transcript_id "file_1_file_1_jg14044.t1"; gene_id "file_1_file_1_jg14044";
dsimWXD1_2	AUGUSTUS	transcript	11668541	11680119	.	-	.	transcript_id "file_1_file_1_jg14044.t1"; gene_id "file_1_file_1_jg14044"
dsimWXD1_2	AUGUSTUS	gene	11668541	11680119	.	-	.	jg14044
dsimWXD1_2	AUGUSTUS	CDS	11679253	11680119	0.98	-	0	transcript_id "file_1_file_1_jg14044.t1"; gene_id "file_1_file_1_jg14044";
dsimWXD1_2	AUGUSTUS	exon	11679253	11680119	.	-	.	transcript_id "file_1_file_1_jg14044.t1"; gene_id "file_1_file_1_jg14044";
dsimWXD1_2	AUGUSTUS	start_codon	11680117	11680119	.	-	0	transcript_id "file_1_file_1_jg14044.t1"; gene_id "file_1_file_1_jg14044";
dsimWXD1_0	AUGUSTUS	start_codon	13804392	13804394	.	+	0	transcript_id "file_1_file_1_jg2205.t1"; gene_id "file_1_file_1_jg2205";
dsimWXD1_0	AUGUSTUS	CDS	13804392	13805172	1	+	0	transcript_id "file_1_file_1_jg2205.t1"; gene_id "file_1_file_1_jg2205";
dsimWXD1_0	AUGUSTUS	exon	13804392	13805172	.	+	.	transcript_id "file_1_file_1_jg2205.t1"; gene_id "file_1_file_1_jg2205";
dsimWXD1_0	AUGUSTUS	intron	13805173	13805443	.	+	.	transcript_id "file_1_file_1_jg2205.t1"; gene_id "file_1_file_1_jg2205";
dsimWXD1_0	AUGUSTUS	CDS	13805444	13809486	1	+	2	transcript_id "file_1_file_1_jg2205.t1"; gene_id "file_1_file_1_jg2205";
dsimWXD1_0	AUGUSTUS	exon	13805444	13809486	.	+	.	transcript_id "file_1_file_1_jg2205.t1"; gene_id "file_1_file_1_jg2205";
dsimWXD1_0	AUGUSTUS	intron	13809487	13809555	.	+	.	transcript_id "file_1_file_1_jg2205.t1"; gene_id "file_1_file_1_jg2205";
dsimWXD1_0	AUGUSTUS	transcript	13804392	13809693	.	+	.	transcript_id "file_1_file_1_jg2205.t1"; gene_id "file_1_file_1_jg2205"
dsimWXD1_0	AUGUSTUS	gene	13804392	13809693	.	+	.	jg2205
dsimWXD1_0	AUGUSTUS	CDS	13809556	13809693	1	+	0	transcript_id "file_1_file_1_jg2205.t1"; gene_id "file_1_file_1_jg2205";
dsimWXD1_0	AUGUSTUS	exon	13809556	13809693	.	+	.	transcript_id "file_1_file_1_jg2205.t1"; gene_id "file_1_file_1_jg2205";
dsimWXD1_0	AUGUSTUS	stop_codon	13809691	13809693	.	+	0	transcript_id "file_1_file_1_jg2205.t1"; gene_id "file_1_file_1_jg2205";
dsimWXD1_1	AUGUSTUS	start_codon	6222035	6222037	.	+	0	transcript_id "file_1_file_1_jg9950.t1"; gene_id "file_1_file_1_jg9950";
dsimWXD1_1	AUGUSTUS	CDS	6222035	6222321	1	+	0	transcript_id "file_1_file_1_jg9950.t1"; gene_id "file_1_file_1_jg9950";
dsimWXD1_1	AUGUSTUS	exon	6222035	6222321	.	+	.	transcript_id "file_1_file_1_jg9950.t1"; gene_id "file_1_file_1_jg9950";
dsimWXD1_1	AUGUSTUS	intron	6222322	6223377	.	+	.	transcript_id "file_1_file_1_jg9950.t1"; gene_id "file_1_file_1_jg9950";
dsimWXD1_1	AUGUSTUS	CDS	6223378	6223496	1	+	1	transcript_id "file_1_file_1_jg9950.t1"; gene_id "file_1_file_1_jg9950";
dsimWXD1_1	AUGUSTUS	exon	6223378	6223496	.	+	.	transcript_id "file_1_file_1_jg9950.t1"; gene_id "file_1_file_1_jg9950";
dsimWXD1_1	AUGUSTUS	intron	6223497	6224427	.	+	.	transcript_id "file_1_file_1_jg9950.t1"; gene_id "file_1_file_1_jg9950";
dsimWXD1_1	AUGUSTUS	CDS	6224428	6224677	1	+	2	transcript_id "file_1_file_1_jg9950.t1"; gene_id "file_1_file_1_jg9950";
dsimWXD1_1	AUGUSTUS	exon	6224428	6224677	.	+	.	transcript_id "file_1_file_1_jg9950.t1"; gene_id "file_1_file_1_jg9950";
dsimWXD1_1	AUGUSTUS	intron	6224678	6231247	.	+	.	transcript_id "file_1_file_1_jg9950.t1"; gene_id "file_1_file_1_jg9950";
dsimWXD1_1	AUGUSTUS	transcript	6222035	6232055	.	+	.	transcript_id "file_1_file_1_jg9950.t1"; gene_id "file_1_file_1_jg9950"
dsimWXD1_1	AUGUSTUS	gene	6222035	6232055	.	+	.	jg9950
dsimWXD1_1	AUGUSTUS	CDS	6231248	6232055	1	+	1	transcript_id "file_1_file_1_jg9950.t1"; gene_id "file_1_file_1_jg9950";
dsimWXD1_1	AUGUSTUS	exon	6231248	6232055	.	+	.	transcript_id "file_1_file_1_jg9950.t1"; gene_id "file_1_file_1_jg9950";
dsimWXD1_1	AUGUSTUS	stop_codon	6232053	6232055	.	+	0	transcript_id "file_1_file_1_jg9950.t1"; gene_id "file_1_file_1_jg9950";
dsimWXD1_5	AUGUSTUS	start_codon	681726	681728	.	+	0	transcript_id "file_1_file_1_jg6980.t2"; gene_id "file_1_file_1_jg6980";
dsimWXD1_5	AUGUSTUS	CDS	681726	681806	1	+	0	transcript_id "file_1_file_1_jg6980.t2"; gene_id "file_1_file_1_jg6980";
dsimWXD1_5	AUGUSTUS	exon	681726	681806	.	+	.	transcript_id "file_1_file_1_jg6980.t2"; gene_id "file_1_file_1_jg6980";
dsimWXD1_5	AUGUSTUS	intron	681807	681878	.	+	.	transcript_id "file_1_file_1_jg6980.t2"; gene_id "file_1_file_1_jg6980";
dsimWXD1_5	AUGUSTUS	CDS	681879	681988	1	+	0	transcript_id "file_1_file_1_jg6980.t2"; gene_id "file_1_file_1_jg6980";
dsimWXD1_5	AUGUSTUS	exon	681879	681988	.	+	.	transcript_id "file_1_file_1_jg6980.t2"; gene_id "file_1_file_1_jg6980";
dsimWXD1_5	AUGUSTUS	intron	681989	682214	.	+	.	transcript_id "file_1_file_1_jg6980.t2"; gene_id "file_1_file_1_jg6980";
dsimWXD1_5	AUGUSTUS	CDS	682215	682516	1	+	1	transcript_id "file_1_file_1_jg6980.t2"; gene_id "file_1_file_1_jg6980";
dsimWXD1_5	AUGUSTUS	exon	682215	682516	.	+	.	transcript_id "file_1_file_1_jg6980.t2"; gene_id "file_1_file_1_jg6980";
dsimWXD1_5	AUGUSTUS	intron	682517	682612	.	+	.	transcript_id "file_1_file_1_jg6980.t2"; gene_id "file_1_file_1_jg6980";
dsimWXD1_5	AUGUSTUS	transcript	681726	682761	.	+	.	transcript_id "file_1_file_1_jg6980.t2"; gene_id "file_1_file_1_jg6980"
dsimWXD1_5	AUGUSTUS	CDS	682613	682761	1	+	2	transcript_id "file_1_file_1_jg6980.t2"; gene_id "file_1_file_1_jg6980";
dsimWXD1_5	AUGUSTUS	exon	682613	682761	.	+	.	transcript_id "file_1_file_1_jg6980.t2"; gene_id "file_1_file_1_jg6980";
dsimWXD1_5	AUGUSTUS	stop_codon	682759	682761	.	+	0	transcript_id "file_1_file_1_jg6980.t2"; gene_id "file_1_file_1_jg6980";
dsimWXD1_3	AUGUSTUS	stop_codon	2306592	2306594	.	-	0	transcript_id "file_1_file_1_jg3373.t1"; gene_id "file_1_file_1_jg3373";
dsimWXD1_3	AUGUSTUS	CDS	2306592	2307181	1	-	2	transcript_id "file_1_file_1_jg3373.t1"; gene_id "file_1_file_1_jg3373";
dsimWXD1_3	AUGUSTUS	exon	2306592	2307181	.	-	.	transcript_id "file_1_file_1_jg3373.t1"; gene_id "file_1_file_1_jg3373";
dsimWXD1_3	AUGUSTUS	intron	2307182	2307307	.	-	.	transcript_id "file_1_file_1_jg3373.t1"; gene_id "file_1_file_1_jg3373";
dsimWXD1_3	AUGUSTUS	transcript	2306592	2307368	.	-	.	transcript_id "file_1_file_1_jg3373.t1"; gene_id "file_1_file_1_jg3373"
dsimWXD1_3	AUGUSTUS	gene	2306592	2307368	.	-	.	jg3373
dsimWXD1_3	AUGUSTUS	CDS	2307308	2307368	1	-	0	transcript_id "file_1_file_1_jg3373.t1"; gene_id "file_1_file_1_jg3373";
dsimWXD1_3	AUGUSTUS	exon	2307308	2307368	.	-	.	transcript_id "file_1_file_1_jg3373.t1"; gene_id "file_1_file_1_jg3373";
dsimWXD1_3	AUGUSTUS	start_codon	2307366	2307368	.	-	0	transcript_id "file_1_file_1_jg3373.t1"; gene_id "file_1_file_1_jg3373";
dsimWXD1_44	AUGUSTUS	stop_codon	7378	7380	.	-	0	transcript_id "file_1_file_1_jg15592.t1"; gene_id "file_1_file_1_jg15592";
dsimWXD1_44	AUGUSTUS	CDS	7378	7438	1	-	1	transcript_id "file_1_file_1_jg15592.t1"; gene_id "file_1_file_1_jg15592";
dsimWXD1_44	AUGUSTUS	exon	7378	7438	.	-	.	transcript_id "file_1_file_1_jg15592.t1"; gene_id "file_1_file_1_jg15592";
dsimWXD1_44	AUGUSTUS	intron	7439	7495	.	-	.	transcript_id "file_1_file_1_jg15592.t1"; gene_id "file_1_file_1_jg15592";
dsimWXD1_44	AUGUSTUS	CDS	7496	7935	1	-	0	transcript_id "file_1_file_1_jg15592.t1"; gene_id "file_1_file_1_jg15592";
dsimWXD1_44	AUGUSTUS	exon	7496	7935	.	-	.	transcript_id "file_1_file_1_jg15592.t1"; gene_id "file_1_file_1_jg15592";
dsimWXD1_44	AUGUSTUS	intron	7936	7997	.	-	.	transcript_id "file_1_file_1_jg15592.t1"; gene_id "file_1_file_1_jg15592";
dsimWXD1_44	AUGUSTUS	CDS	7998	8187	1	-	1	transcript_id "file_1_file_1_jg15592.t1"; gene_id "file_1_file_1_jg15592";
dsimWXD1_44	AUGUSTUS	exon	7998	8187	.	-	.	transcript_id "file_1_file_1_jg15592.t1"; gene_id "file_1_file_1_jg15592";
dsimWXD1_44	AUGUSTUS	intron	8188	8246	.	-	.	transcript_id "file_1_file_1_jg15592.t1"; gene_id "file_1_file_1_jg15592";
dsimWXD1_44	AUGUSTUS	transcript	7378	8917	.	-	.	transcript_id "file_1_file_1_jg15592.t1"; gene_id "file_1_file_1_jg15592"
dsimWXD1_44	AUGUSTUS	gene	7378	8917	.	-	.	jg15592
dsimWXD1_44	AUGUSTUS	CDS	8247	8917	1	-	0	transcript_id "file_1_file_1_jg15592.t1"; gene_id "file_1_file_1_jg15592";
dsimWXD1_44	AUGUSTUS	exon	8247	8917	.	-	.	transcript_id "file_1_file_1_jg15592.t1"; gene_id "file_1_file_1_jg15592";
dsimWXD1_44	AUGUSTUS	start_codon	8915	8917	.	-	0	transcript_id "file_1_file_1_jg15592.t1"; gene_id "file_1_file_1_jg15592";
dsimWXD1_0	AUGUSTUS	stop_codon	388506	388508	.	-	0	transcript_id "file_1_file_1_jg447.t1"; gene_id "file_1_file_1_jg447";
dsimWXD1_0	AUGUSTUS	CDS	388506	391284	0.99	-	1	transcript_id "file_1_file_1_jg447.t1"; gene_id "file_1_file_1_jg447";
dsimWXD1_0	AUGUSTUS	exon	388506	391284	.	-	.	transcript_id "file_1_file_1_jg447.t1"; gene_id "file_1_file_1_jg447";
dsimWXD1_0	AUGUSTUS	intron	391285	391374	.	-	.	transcript_id "file_1_file_1_jg447.t1"; gene_id "file_1_file_1_jg447";
dsimWXD1_0	AUGUSTUS	CDS	391375	392011	1	-	2	transcript_id "file_1_file_1_jg447.t1"; gene_id "file_1_file_1_jg447";
dsimWXD1_0	AUGUSTUS	exon	391375	392011	.	-	.	transcript_id "file_1_file_1_jg447.t1"; gene_id "file_1_file_1_jg447";
dsimWXD1_0	AUGUSTUS	intron	392012	392107	.	-	.	transcript_id "file_1_file_1_jg447.t1"; gene_id "file_1_file_1_jg447";
dsimWXD1_0	AUGUSTUS	CDS	392108	392342	1	-	0	transcript_id "file_1_file_1_jg447.t1"; gene_id "file_1_file_1_jg447";
dsimWXD1_0	AUGUSTUS	exon	392108	392342	.	-	.	transcript_id "file_1_file_1_jg447.t1"; gene_id "file_1_file_1_jg447";
dsimWXD1_0	AUGUSTUS	intron	392343	392416	.	-	.	transcript_id "file_1_file_1_jg447.t1"; gene_id "file_1_file_1_jg447";
dsimWXD1_0	AUGUSTUS	CDS	392417	392615	1	-	1	transcript_id "file_1_file_1_jg447.t1"; gene_id "file_1_file_1_jg447";
dsimWXD1_0	AUGUSTUS	exon	392417	392615	.	-	.	transcript_id "file_1_file_1_jg447.t1"; gene_id "file_1_file_1_jg447";
dsimWXD1_0	AUGUSTUS	intron	392616	392684	.	-	.	transcript_id "file_1_file_1_jg447.t1"; gene_id "file_1_file_1_jg447";
dsimWXD1_0	AUGUSTUS	CDS	392685	392913	1	-	2	transcript_id "file_1_file_1_jg447.t1"; gene_id "file_1_file_1_jg447";
dsimWXD1_0	AUGUSTUS	exon	392685	392913	.	-	.	transcript_id "file_1_file_1_jg447.t1"; gene_id "file_1_file_1_jg447";
dsimWXD1_0	AUGUSTUS	intron	392914	392971	.	-	.	transcript_id "file_1_file_1_jg447.t1"; gene_id "file_1_file_1_jg447";
dsimWXD1_0	AUGUSTUS	CDS	392972	395228	1	-	0	transcript_id "file_1_file_1_jg447.t1"; gene_id "file_1_file_1_jg447";
dsimWXD1_0	AUGUSTUS	exon	392972	395228	.	-	.	transcript_id "file_1_file_1_jg447.t1"; gene_id "file_1_file_1_jg447";
dsimWXD1_0	AUGUSTUS	intron	395229	397723	.	-	.	transcript_id "file_1_file_1_jg447.t1"; gene_id "file_1_file_1_jg447";
dsimWXD1_0	AUGUSTUS	transcript	388506	397861	.	-	.	transcript_id "file_1_file_1_jg447.t1"; gene_id "file_1_file_1_jg447"
dsimWXD1_0	AUGUSTUS	gene	388506	397861	.	-	.	jg447
dsimWXD1_0	AUGUSTUS	CDS	397724	397861	1	-	0	transcript_id "file_1_file_1_jg447.t1"; gene_id "file_1_file_1_jg447";
dsimWXD1_0	AUGUSTUS	exon	397724	397861	.	-	.	transcript_id "file_1_file_1_jg447.t1"; gene_id "file_1_file_1_jg447";
dsimWXD1_0	AUGUSTUS	start_codon	397859	397861	.	-	0	transcript_id "file_1_file_1_jg447.t1"; gene_id "file_1_file_1_jg447";
dsimWXD1_43	AUGUSTUS	stop_codon	37509	37511	.	-	0	transcript_id "file_1_file_1_jg3137.t1"; gene_id "file_1_file_1_jg3137";
dsimWXD1_43	AUGUSTUS	CDS	37509	37539	1	-	1	transcript_id "file_1_file_1_jg3137.t1"; gene_id "file_1_file_1_jg3137";
dsimWXD1_43	AUGUSTUS	exon	37509	37539	.	-	.	transcript_id "file_1_file_1_jg3137.t1"; gene_id "file_1_file_1_jg3137";
dsimWXD1_43	AUGUSTUS	intron	37540	38168	.	-	.	transcript_id "file_1_file_1_jg3137.t1"; gene_id "file_1_file_1_jg3137";
dsimWXD1_43	AUGUSTUS	CDS	38169	38244	1	-	2	transcript_id "file_1_file_1_jg3137.t1"; gene_id "file_1_file_1_jg3137";
dsimWXD1_43	AUGUSTUS	exon	38169	38244	.	-	.	transcript_id "file_1_file_1_jg3137.t1"; gene_id "file_1_file_1_jg3137";
dsimWXD1_43	AUGUSTUS	intron	38245	38308	.	-	.	transcript_id "file_1_file_1_jg3137.t1"; gene_id "file_1_file_1_jg3137";
dsimWXD1_43	AUGUSTUS	CDS	38309	38495	1	-	0	transcript_id "file_1_file_1_jg3137.t1"; gene_id "file_1_file_1_jg3137";
dsimWXD1_43	AUGUSTUS	exon	38309	38495	.	-	.	transcript_id "file_1_file_1_jg3137.t1"; gene_id "file_1_file_1_jg3137";
dsimWXD1_43	AUGUSTUS	intron	38496	38554	.	-	.	transcript_id "file_1_file_1_jg3137.t1"; gene_id "file_1_file_1_jg3137";
dsimWXD1_43	AUGUSTUS	transcript	37509	38710	.	-	.	transcript_id "file_1_file_1_jg3137.t1"; gene_id "file_1_file_1_jg3137"
dsimWXD1_43	AUGUSTUS	gene	37509	38710	.	-	.	jg3137
dsimWXD1_43	AUGUSTUS	CDS	38555	38710	0.94	-	0	transcript_id "file_1_file_1_jg3137.t1"; gene_id "file_1_file_1_jg3137";
dsimWXD1_43	AUGUSTUS	exon	38555	38710	.	-	.	transcript_id "file_1_file_1_jg3137.t1"; gene_id "file_1_file_1_jg3137";
dsimWXD1_43	AUGUSTUS	start_codon	38708	38710	.	-	0	transcript_id "file_1_file_1_jg3137.t1"; gene_id "file_1_file_1_jg3137";
dsimWXD1_0	AUGUSTUS	start_codon	449604	449606	.	+	0	transcript_id "file_1_file_1_jg454.t1"; gene_id "file_1_file_1_jg454";
dsimWXD1_0	AUGUSTUS	CDS	449604	449801	1	+	0	transcript_id "file_1_file_1_jg454.t1"; gene_id "file_1_file_1_jg454";
dsimWXD1_0	AUGUSTUS	exon	449604	449801	.	+	.	transcript_id "file_1_file_1_jg454.t1"; gene_id "file_1_file_1_jg454";
dsimWXD1_0	AUGUSTUS	intron	449802	449868	.	+	.	transcript_id "file_1_file_1_jg454.t1"; gene_id "file_1_file_1_jg454";
dsimWXD1_0	AUGUSTUS	CDS	449869	451017	1	+	0	transcript_id "file_1_file_1_jg454.t1"; gene_id "file_1_file_1_jg454";
dsimWXD1_0	AUGUSTUS	exon	449869	451017	.	+	.	transcript_id "file_1_file_1_jg454.t1"; gene_id "file_1_file_1_jg454";
dsimWXD1_0	AUGUSTUS	intron	451018	451071	.	+	.	transcript_id "file_1_file_1_jg454.t1"; gene_id "file_1_file_1_jg454";
dsimWXD1_0	AUGUSTUS	transcript	449604	451725	.	+	.	transcript_id "file_1_file_1_jg454.t1"; gene_id "file_1_file_1_jg454"
dsimWXD1_0	AUGUSTUS	gene	449604	451725	.	+	.	jg454
dsimWXD1_0	AUGUSTUS	CDS	451072	451725	1	+	0	transcript_id "file_1_file_1_jg454.t1"; gene_id "file_1_file_1_jg454";
dsimWXD1_0	AUGUSTUS	exon	451072	451725	.	+	.	transcript_id "file_1_file_1_jg454.t1"; gene_id "file_1_file_1_jg454";
dsimWXD1_0	AUGUSTUS	stop_codon	451723	451725	.	+	0	transcript_id "file_1_file_1_jg454.t1"; gene_id "file_1_file_1_jg454";
dsimWXD1_3	AUGUSTUS	stop_codon	5171673	5171675	.	-	0	transcript_id "file_1_file_1_jg3734.t1"; gene_id "file_1_file_1_jg3734";
dsimWXD1_3	AUGUSTUS	CDS	5171673	5171874	1	-	1	transcript_id "file_1_file_1_jg3734.t1"; gene_id "file_1_file_1_jg3734";
dsimWXD1_3	AUGUSTUS	exon	5171673	5171874	.	-	.	transcript_id "file_1_file_1_jg3734.t1"; gene_id "file_1_file_1_jg3734";
dsimWXD1_3	AUGUSTUS	intron	5171875	5176525	.	-	.	transcript_id "file_1_file_1_jg3734.t1"; gene_id "file_1_file_1_jg3734";
dsimWXD1_3	AUGUSTUS	CDS	5176526	5176754	1	-	2	transcript_id "file_1_file_1_jg3734.t1"; gene_id "file_1_file_1_jg3734";
dsimWXD1_3	AUGUSTUS	exon	5176526	5176754	.	-	.	transcript_id "file_1_file_1_jg3734.t1"; gene_id "file_1_file_1_jg3734";
dsimWXD1_3	AUGUSTUS	intron	5176755	5181181	.	-	.	transcript_id "file_1_file_1_jg3734.t1"; gene_id "file_1_file_1_jg3734";
dsimWXD1_3	AUGUSTUS	CDS	5181182	5181597	1	-	1	transcript_id "file_1_file_1_jg3734.t1"; gene_id "file_1_file_1_jg3734";
dsimWXD1_3	AUGUSTUS	exon	5181182	5181597	.	-	.	transcript_id "file_1_file_1_jg3734.t1"; gene_id "file_1_file_1_jg3734";
dsimWXD1_3	AUGUSTUS	intron	5181598	5183423	.	-	.	transcript_id "file_1_file_1_jg3734.t1"; gene_id "file_1_file_1_jg3734";
dsimWXD1_3	AUGUSTUS	transcript	5171673	5183596	.	-	.	transcript_id "file_1_file_1_jg3734.t1"; gene_id "file_1_file_1_jg3734"
dsimWXD1_3	AUGUSTUS	gene	5171673	5183596	.	-	.	jg3734
dsimWXD1_3	AUGUSTUS	CDS	5183424	5183596	1	-	0	transcript_id "file_1_file_1_jg3734.t1"; gene_id "file_1_file_1_jg3734";
dsimWXD1_3	AUGUSTUS	exon	5183424	5183596	.	-	.	transcript_id "file_1_file_1_jg3734.t1"; gene_id "file_1_file_1_jg3734";
dsimWXD1_3	AUGUSTUS	start_codon	5183594	5183596	.	-	0	transcript_id "file_1_file_1_jg3734.t1"; gene_id "file_1_file_1_jg3734";
dsimWXD1_0	AUGUSTUS	stop_codon	3287293	3287295	.	-	0	transcript_id "file_1_file_1_jg849.t1"; gene_id "file_1_file_1_jg849";
dsimWXD1_0	AUGUSTUS	CDS	3287293	3287313	0.61	-	0	transcript_id "file_1_file_1_jg849.t1"; gene_id "file_1_file_1_jg849";
dsimWXD1_0	AUGUSTUS	exon	3287293	3287313	.	-	.	transcript_id "file_1_file_1_jg849.t1"; gene_id "file_1_file_1_jg849";
dsimWXD1_0	AUGUSTUS	intron	3287314	3287575	.	-	.	transcript_id "file_1_file_1_jg849.t1"; gene_id "file_1_file_1_jg849";
dsimWXD1_0	AUGUSTUS	transcript	3287293	3288403	.	-	.	transcript_id "file_1_file_1_jg849.t1"; gene_id "file_1_file_1_jg849"
dsimWXD1_0	AUGUSTUS	gene	3287293	3288403	.	-	.	jg849
dsimWXD1_0	AUGUSTUS	CDS	3287576	3288403	0.68	-	0	transcript_id "file_1_file_1_jg849.t1"; gene_id "file_1_file_1_jg849";
dsimWXD1_0	AUGUSTUS	exon	3287576	3288403	.	-	.	transcript_id "file_1_file_1_jg849.t1"; gene_id "file_1_file_1_jg849";
dsimWXD1_0	AUGUSTUS	start_codon	3288401	3288403	.	-	0	transcript_id "file_1_file_1_jg849.t1"; gene_id "file_1_file_1_jg849";
dsimWXD1_3	AUGUSTUS	start_codon	27807972	27807974	.	+	0	transcript_id "file_1_file_1_jg6726.t1"; gene_id "file_1_file_1_jg6726";
dsimWXD1_3	AUGUSTUS	CDS	27807972	27808062	0.99	+	0	transcript_id "file_1_file_1_jg6726.t1"; gene_id "file_1_file_1_jg6726";
dsimWXD1_3	AUGUSTUS	exon	27807972	27808062	.	+	.	transcript_id "file_1_file_1_jg6726.t1"; gene_id "file_1_file_1_jg6726";
dsimWXD1_3	AUGUSTUS	intron	27808063	27808140	.	+	.	transcript_id "file_1_file_1_jg6726.t1"; gene_id "file_1_file_1_jg6726";
dsimWXD1_3	AUGUSTUS	CDS	27808141	27808259	1	+	2	transcript_id "file_1_file_1_jg6726.t1"; gene_id "file_1_file_1_jg6726";
dsimWXD1_3	AUGUSTUS	exon	27808141	27808259	.	+	.	transcript_id "file_1_file_1_jg6726.t1"; gene_id "file_1_file_1_jg6726";
dsimWXD1_3	AUGUSTUS	intron	27808260	27808896	.	+	.	transcript_id "file_1_file_1_jg6726.t1"; gene_id "file_1_file_1_jg6726";
dsimWXD1_3	AUGUSTUS	CDS	27808897	27809046	1	+	0	transcript_id "file_1_file_1_jg6726.t1"; gene_id "file_1_file_1_jg6726";
dsimWXD1_3	AUGUSTUS	exon	27808897	27809046	.	+	.	transcript_id "file_1_file_1_jg6726.t1"; gene_id "file_1_file_1_jg6726";
dsimWXD1_3	AUGUSTUS	intron	27809047	27809174	.	+	.	transcript_id "file_1_file_1_jg6726.t1"; gene_id "file_1_file_1_jg6726";
dsimWXD1_3	AUGUSTUS	CDS	27809175	27809478	1	+	0	transcript_id "file_1_file_1_jg6726.t1"; gene_id "file_1_file_1_jg6726";
dsimWXD1_3	AUGUSTUS	exon	27809175	27809478	.	+	.	transcript_id "file_1_file_1_jg6726.t1"; gene_id "file_1_file_1_jg6726";
dsimWXD1_3	AUGUSTUS	intron	27809479	27809880	.	+	.	transcript_id "file_1_file_1_jg6726.t1"; gene_id "file_1_file_1_jg6726";
dsimWXD1_3	AUGUSTUS	CDS	27809881	27810102	1	+	2	transcript_id "file_1_file_1_jg6726.t1"; gene_id "file_1_file_1_jg6726";
dsimWXD1_3	AUGUSTUS	exon	27809881	27810102	.	+	.	transcript_id "file_1_file_1_jg6726.t1"; gene_id "file_1_file_1_jg6726";
dsimWXD1_3	AUGUSTUS	intron	27810103	27810178	.	+	.	transcript_id "file_1_file_1_jg6726.t1"; gene_id "file_1_file_1_jg6726";
dsimWXD1_3	AUGUSTUS	CDS	27810179	27810290	1	+	2	transcript_id "file_1_file_1_jg6726.t1"; gene_id "file_1_file_1_jg6726";
dsimWXD1_3	AUGUSTUS	exon	27810179	27810290	.	+	.	transcript_id "file_1_file_1_jg6726.t1"; gene_id "file_1_file_1_jg6726";
dsimWXD1_3	AUGUSTUS	intron	27810291	27810539	.	+	.	transcript_id "file_1_file_1_jg6726.t1"; gene_id "file_1_file_1_jg6726";
dsimWXD1_3	AUGUSTUS	CDS	27810540	27810705	1	+	1	transcript_id "file_1_file_1_jg6726.t1"; gene_id "file_1_file_1_jg6726";
dsimWXD1_3	AUGUSTUS	exon	27810540	27810705	.	+	.	transcript_id "file_1_file_1_jg6726.t1"; gene_id "file_1_file_1_jg6726";
dsimWXD1_3	AUGUSTUS	intron	27810706	27810904	.	+	.	transcript_id "file_1_file_1_jg6726.t1"; gene_id "file_1_file_1_jg6726";
dsimWXD1_3	AUGUSTUS	CDS	27810905	27810987	1	+	0	transcript_id "file_1_file_1_jg6726.t1"; gene_id "file_1_file_1_jg6726";
dsimWXD1_3	AUGUSTUS	exon	27810905	27810987	.	+	.	transcript_id "file_1_file_1_jg6726.t1"; gene_id "file_1_file_1_jg6726";
dsimWXD1_3	AUGUSTUS	intron	27810988	27811479	.	+	.	transcript_id "file_1_file_1_jg6726.t1"; gene_id "file_1_file_1_jg6726";
dsimWXD1_3	AUGUSTUS	CDS	27811480	27811650	1	+	1	transcript_id "file_1_file_1_jg6726.t1"; gene_id "file_1_file_1_jg6726";
dsimWXD1_3	AUGUSTUS	exon	27811480	27811650	.	+	.	transcript_id "file_1_file_1_jg6726.t1"; gene_id "file_1_file_1_jg6726";
dsimWXD1_3	AUGUSTUS	intron	27811651	27811780	.	+	.	transcript_id "file_1_file_1_jg6726.t1"; gene_id "file_1_file_1_jg6726";
dsimWXD1_3	AUGUSTUS	CDS	27811781	27811852	1	+	1	transcript_id "file_1_file_1_jg6726.t1"; gene_id "file_1_file_1_jg6726";
dsimWXD1_3	AUGUSTUS	exon	27811781	27811852	.	+	.	transcript_id "file_1_file_1_jg6726.t1"; gene_id "file_1_file_1_jg6726";
dsimWXD1_3	AUGUSTUS	intron	27811853	27812060	.	+	.	transcript_id "file_1_file_1_jg6726.t1"; gene_id "file_1_file_1_jg6726";
dsimWXD1_3	AUGUSTUS	CDS	27812061	27812226	1	+	1	transcript_id "file_1_file_1_jg6726.t1"; gene_id "file_1_file_1_jg6726";
dsimWXD1_3	AUGUSTUS	exon	27812061	27812226	.	+	.	transcript_id "file_1_file_1_jg6726.t1"; gene_id "file_1_file_1_jg6726";
dsimWXD1_3	AUGUSTUS	intron	27812227	27812400	.	+	.	transcript_id "file_1_file_1_jg6726.t1"; gene_id "file_1_file_1_jg6726";
dsimWXD1_3	AUGUSTUS	CDS	27812401	27812538	1	+	0	transcript_id "file_1_file_1_jg6726.t1"; gene_id "file_1_file_1_jg6726";
dsimWXD1_3	AUGUSTUS	exon	27812401	27812538	.	+	.	transcript_id "file_1_file_1_jg6726.t1"; gene_id "file_1_file_1_jg6726";
dsimWXD1_3	AUGUSTUS	intron	27812539	27815579	.	+	.	transcript_id "file_1_file_1_jg6726.t1"; gene_id "file_1_file_1_jg6726";
dsimWXD1_3	AUGUSTUS	transcript	27807972	27815741	.	+	.	transcript_id "file_1_file_1_jg6726.t1"; gene_id "file_1_file_1_jg6726"
dsimWXD1_3	AUGUSTUS	gene	27807972	27815741	.	+	.	jg6726
dsimWXD1_3	AUGUSTUS	CDS	27815580	27815741	1	+	0	transcript_id "file_1_file_1_jg6726.t1"; gene_id "file_1_file_1_jg6726";
dsimWXD1_3	AUGUSTUS	exon	27815580	27815741	.	+	.	transcript_id "file_1_file_1_jg6726.t1"; gene_id "file_1_file_1_jg6726";
dsimWXD1_3	AUGUSTUS	stop_codon	27815739	27815741	.	+	0	transcript_id "file_1_file_1_jg6726.t1"; gene_id "file_1_file_1_jg6726";
dsimWXD1_0	AUGUSTUS	start_codon	20217124	20217126	.	+	0	transcript_id "file_1_file_1_jg2799.t2"; gene_id "file_1_file_1_jg2799";
dsimWXD1_0	AUGUSTUS	CDS	20217124	20217144	1	+	0	transcript_id "file_1_file_1_jg2799.t2"; gene_id "file_1_file_1_jg2799";
dsimWXD1_0	AUGUSTUS	exon	20217124	20217144	.	+	.	transcript_id "file_1_file_1_jg2799.t2"; gene_id "file_1_file_1_jg2799";
dsimWXD1_0	AUGUSTUS	intron	20217145	20217341	.	+	.	transcript_id "file_1_file_1_jg2799.t2"; gene_id "file_1_file_1_jg2799";
dsimWXD1_0	AUGUSTUS	CDS	20217342	20217459	1	+	0	transcript_id "file_1_file_1_jg2799.t2"; gene_id "file_1_file_1_jg2799";
dsimWXD1_0	AUGUSTUS	exon	20217342	20217459	.	+	.	transcript_id "file_1_file_1_jg2799.t2"; gene_id "file_1_file_1_jg2799";
dsimWXD1_0	AUGUSTUS	intron	20217460	20217878	.	+	.	transcript_id "file_1_file_1_jg2799.t2"; gene_id "file_1_file_1_jg2799";
dsimWXD1_0	AUGUSTUS	CDS	20217879	20217988	1	+	2	transcript_id "file_1_file_1_jg2799.t2"; gene_id "file_1_file_1_jg2799";
dsimWXD1_0	AUGUSTUS	exon	20217879	20217988	.	+	.	transcript_id "file_1_file_1_jg2799.t2"; gene_id "file_1_file_1_jg2799";
dsimWXD1_0	AUGUSTUS	intron	20217989	20219533	.	+	.	transcript_id "file_1_file_1_jg2799.t2"; gene_id "file_1_file_1_jg2799";
dsimWXD1_0	AUGUSTUS	CDS	20219534	20219651	1	+	0	transcript_id "file_1_file_1_jg2799.t2"; gene_id "file_1_file_1_jg2799";
dsimWXD1_0	AUGUSTUS	exon	20219534	20219651	.	+	.	transcript_id "file_1_file_1_jg2799.t2"; gene_id "file_1_file_1_jg2799";
dsimWXD1_0	AUGUSTUS	intron	20219652	20219713	.	+	.	transcript_id "file_1_file_1_jg2799.t2"; gene_id "file_1_file_1_jg2799";
dsimWXD1_0	AUGUSTUS	CDS	20219714	20219796	1	+	2	transcript_id "file_1_file_1_jg2799.t2"; gene_id "file_1_file_1_jg2799";
dsimWXD1_0	AUGUSTUS	exon	20219714	20219796	.	+	.	transcript_id "file_1_file_1_jg2799.t2"; gene_id "file_1_file_1_jg2799";
dsimWXD1_0	AUGUSTUS	intron	20219797	20222505	.	+	.	transcript_id "file_1_file_1_jg2799.t2"; gene_id "file_1_file_1_jg2799";
dsimWXD1_0	AUGUSTUS	CDS	20222506	20222636	1	+	0	transcript_id "file_1_file_1_jg2799.t2"; gene_id "file_1_file_1_jg2799";
dsimWXD1_0	AUGUSTUS	exon	20222506	20222636	.	+	.	transcript_id "file_1_file_1_jg2799.t2"; gene_id "file_1_file_1_jg2799";
dsimWXD1_0	AUGUSTUS	intron	20222637	20222835	.	+	.	transcript_id "file_1_file_1_jg2799.t2"; gene_id "file_1_file_1_jg2799";
dsimWXD1_0	AUGUSTUS	CDS	20222836	20222947	1	+	1	transcript_id "file_1_file_1_jg2799.t2"; gene_id "file_1_file_1_jg2799";
dsimWXD1_0	AUGUSTUS	exon	20222836	20222947	.	+	.	transcript_id "file_1_file_1_jg2799.t2"; gene_id "file_1_file_1_jg2799";
dsimWXD1_0	AUGUSTUS	intron	20222948	20223225	.	+	.	transcript_id "file_1_file_1_jg2799.t2"; gene_id "file_1_file_1_jg2799";
dsimWXD1_0	AUGUSTUS	CDS	20223226	20223358	1	+	0	transcript_id "file_1_file_1_jg2799.t2"; gene_id "file_1_file_1_jg2799";
dsimWXD1_0	AUGUSTUS	exon	20223226	20223358	.	+	.	transcript_id "file_1_file_1_jg2799.t2"; gene_id "file_1_file_1_jg2799";
dsimWXD1_0	AUGUSTUS	intron	20223359	20226828	.	+	.	transcript_id "file_1_file_1_jg2799.t2"; gene_id "file_1_file_1_jg2799";
dsimWXD1_0	AUGUSTUS	CDS	20226829	20226902	1	+	2	transcript_id "file_1_file_1_jg2799.t2"; gene_id "file_1_file_1_jg2799";
dsimWXD1_0	AUGUSTUS	exon	20226829	20226902	.	+	.	transcript_id "file_1_file_1_jg2799.t2"; gene_id "file_1_file_1_jg2799";
dsimWXD1_0	AUGUSTUS	intron	20226903	20226980	.	+	.	transcript_id "file_1_file_1_jg2799.t2"; gene_id "file_1_file_1_jg2799";
dsimWXD1_0	AUGUSTUS	CDS	20226981	20227185	1	+	0	transcript_id "file_1_file_1_jg2799.t2"; gene_id "file_1_file_1_jg2799";
dsimWXD1_0	AUGUSTUS	exon	20226981	20227185	.	+	.	transcript_id "file_1_file_1_jg2799.t2"; gene_id "file_1_file_1_jg2799";
dsimWXD1_0	AUGUSTUS	intron	20227186	20228410	.	+	.	transcript_id "file_1_file_1_jg2799.t2"; gene_id "file_1_file_1_jg2799";
dsimWXD1_0	AUGUSTUS	CDS	20228411	20228497	1	+	2	transcript_id "file_1_file_1_jg2799.t2"; gene_id "file_1_file_1_jg2799";
dsimWXD1_0	AUGUSTUS	exon	20228411	20228497	.	+	.	transcript_id "file_1_file_1_jg2799.t2"; gene_id "file_1_file_1_jg2799";
dsimWXD1_0	AUGUSTUS	intron	20228498	20228767	.	+	.	transcript_id "file_1_file_1_jg2799.t2"; gene_id "file_1_file_1_jg2799";
dsimWXD1_0	AUGUSTUS	CDS	20228768	20228913	1	+	2	transcript_id "file_1_file_1_jg2799.t2"; gene_id "file_1_file_1_jg2799";
dsimWXD1_0	AUGUSTUS	exon	20228768	20228913	.	+	.	transcript_id "file_1_file_1_jg2799.t2"; gene_id "file_1_file_1_jg2799";
dsimWXD1_0	AUGUSTUS	intron	20228914	20229148	.	+	.	transcript_id "file_1_file_1_jg2799.t2"; gene_id "file_1_file_1_jg2799";
dsimWXD1_0	AUGUSTUS	CDS	20229149	20229487	1	+	0	transcript_id "file_1_file_1_jg2799.t2"; gene_id "file_1_file_1_jg2799";
dsimWXD1_0	AUGUSTUS	exon	20229149	20229487	.	+	.	transcript_id "file_1_file_1_jg2799.t2"; gene_id "file_1_file_1_jg2799";
dsimWXD1_0	AUGUSTUS	intron	20229488	20229550	.	+	.	transcript_id "file_1_file_1_jg2799.t2"; gene_id "file_1_file_1_jg2799";
dsimWXD1_0	AUGUSTUS	CDS	20229551	20229754	1	+	0	transcript_id "file_1_file_1_jg2799.t2"; gene_id "file_1_file_1_jg2799";
dsimWXD1_0	AUGUSTUS	exon	20229551	20229754	.	+	.	transcript_id "file_1_file_1_jg2799.t2"; gene_id "file_1_file_1_jg2799";
dsimWXD1_0	AUGUSTUS	intron	20229755	20229817	.	+	.	transcript_id "file_1_file_1_jg2799.t2"; gene_id "file_1_file_1_jg2799";
dsimWXD1_0	AUGUSTUS	CDS	20229818	20230131	1	+	0	transcript_id "file_1_file_1_jg2799.t2"; gene_id "file_1_file_1_jg2799";
dsimWXD1_0	AUGUSTUS	exon	20229818	20230131	.	+	.	transcript_id "file_1_file_1_jg2799.t2"; gene_id "file_1_file_1_jg2799";
dsimWXD1_0	AUGUSTUS	intron	20230132	20230189	.	+	.	transcript_id "file_1_file_1_jg2799.t2"; gene_id "file_1_file_1_jg2799";
dsimWXD1_0	AUGUSTUS	transcript	20217124	20230409	.	+	.	transcript_id "file_1_file_1_jg2799.t2"; gene_id "file_1_file_1_jg2799"
dsimWXD1_0	AUGUSTUS	CDS	20230190	20230409	1	+	1	transcript_id "file_1_file_1_jg2799.t2"; gene_id "file_1_file_1_jg2799";
dsimWXD1_0	AUGUSTUS	exon	20230190	20230409	.	+	.	transcript_id "file_1_file_1_jg2799.t2"; gene_id "file_1_file_1_jg2799";
dsimWXD1_0	AUGUSTUS	stop_codon	20230407	20230409	.	+	0	transcript_id "file_1_file_1_jg2799.t2"; gene_id "file_1_file_1_jg2799";
dsimWXD1_0	AUGUSTUS	start_codon	10405450	10405452	.	+	0	transcript_id "file_1_file_1_jg1785.t1"; gene_id "file_1_file_1_jg1785";
dsimWXD1_0	AUGUSTUS	CDS	10405450	10405487	0.73	+	0	transcript_id "file_1_file_1_jg1785.t1"; gene_id "file_1_file_1_jg1785";
dsimWXD1_0	AUGUSTUS	exon	10405450	10405487	.	+	.	transcript_id "file_1_file_1_jg1785.t1"; gene_id "file_1_file_1_jg1785";
dsimWXD1_0	AUGUSTUS	intron	10405488	10405646	.	+	.	transcript_id "file_1_file_1_jg1785.t1"; gene_id "file_1_file_1_jg1785";
dsimWXD1_0	AUGUSTUS	CDS	10405647	10405729	0.73	+	1	transcript_id "file_1_file_1_jg1785.t1"; gene_id "file_1_file_1_jg1785";
dsimWXD1_0	AUGUSTUS	exon	10405647	10405729	.	+	.	transcript_id "file_1_file_1_jg1785.t1"; gene_id "file_1_file_1_jg1785";
dsimWXD1_0	AUGUSTUS	intron	10405730	10405789	.	+	.	transcript_id "file_1_file_1_jg1785.t1"; gene_id "file_1_file_1_jg1785";
dsimWXD1_0	AUGUSTUS	CDS	10405790	10406168	0.74	+	2	transcript_id "file_1_file_1_jg1785.t1"; gene_id "file_1_file_1_jg1785";
dsimWXD1_0	AUGUSTUS	exon	10405790	10406168	.	+	.	transcript_id "file_1_file_1_jg1785.t1"; gene_id "file_1_file_1_jg1785";
dsimWXD1_0	AUGUSTUS	intron	10406169	10406226	.	+	.	transcript_id "file_1_file_1_jg1785.t1"; gene_id "file_1_file_1_jg1785";
dsimWXD1_0	AUGUSTUS	CDS	10406227	10406420	1	+	1	transcript_id "file_1_file_1_jg1785.t1"; gene_id "file_1_file_1_jg1785";
dsimWXD1_0	AUGUSTUS	exon	10406227	10406420	.	+	.	transcript_id "file_1_file_1_jg1785.t1"; gene_id "file_1_file_1_jg1785";
dsimWXD1_0	AUGUSTUS	intron	10406421	10406474	.	+	.	transcript_id "file_1_file_1_jg1785.t1"; gene_id "file_1_file_1_jg1785";
dsimWXD1_0	AUGUSTUS	transcript	10405450	10406857	.	+	.	transcript_id "file_1_file_1_jg1785.t1"; gene_id "file_1_file_1_jg1785"
dsimWXD1_0	AUGUSTUS	gene	10405450	10406857	.	+	.	jg1785
dsimWXD1_0	AUGUSTUS	CDS	10406475	10406857	0.99	+	2	transcript_id "file_1_file_1_jg1785.t1"; gene_id "file_1_file_1_jg1785";
dsimWXD1_0	AUGUSTUS	exon	10406475	10406857	.	+	.	transcript_id "file_1_file_1_jg1785.t1"; gene_id "file_1_file_1_jg1785";
dsimWXD1_0	AUGUSTUS	stop_codon	10406855	10406857	.	+	0	transcript_id "file_1_file_1_jg1785.t1"; gene_id "file_1_file_1_jg1785";
dsimWXD1_2	AUGUSTUS	stop_codon	8604877	8604879	.	-	0	transcript_id "file_1_file_1_jg13660.t1"; gene_id "file_1_file_1_jg13660";
dsimWXD1_2	AUGUSTUS	CDS	8604877	8605353	1	-	0	transcript_id "file_1_file_1_jg13660.t1"; gene_id "file_1_file_1_jg13660";
dsimWXD1_2	AUGUSTUS	exon	8604877	8605353	.	-	.	transcript_id "file_1_file_1_jg13660.t1"; gene_id "file_1_file_1_jg13660";
dsimWXD1_2	AUGUSTUS	intron	8605354	8605432	.	-	.	transcript_id "file_1_file_1_jg13660.t1"; gene_id "file_1_file_1_jg13660";
dsimWXD1_2	AUGUSTUS	CDS	8605433	8606048	0.88	-	1	transcript_id "file_1_file_1_jg13660.t1"; gene_id "file_1_file_1_jg13660";
dsimWXD1_2	AUGUSTUS	exon	8605433	8606048	.	-	.	transcript_id "file_1_file_1_jg13660.t1"; gene_id "file_1_file_1_jg13660";
dsimWXD1_2	AUGUSTUS	intron	8606049	8608195	.	-	.	transcript_id "file_1_file_1_jg13660.t1"; gene_id "file_1_file_1_jg13660";
dsimWXD1_2	AUGUSTUS	transcript	8604877	8609025	.	-	.	transcript_id "file_1_file_1_jg13660.t1"; gene_id "file_1_file_1_jg13660"
dsimWXD1_2	AUGUSTUS	gene	8604877	8609025	.	-	.	jg13660
dsimWXD1_2	AUGUSTUS	CDS	8608196	8609025	0.88	-	0	transcript_id "file_1_file_1_jg13660.t1"; gene_id "file_1_file_1_jg13660";
dsimWXD1_2	AUGUSTUS	exon	8608196	8609025	.	-	.	transcript_id "file_1_file_1_jg13660.t1"; gene_id "file_1_file_1_jg13660";
dsimWXD1_2	AUGUSTUS	start_codon	8609023	8609025	.	-	0	transcript_id "file_1_file_1_jg13660.t1"; gene_id "file_1_file_1_jg13660";
dsimWXD1_1	AUGUSTUS	stop_codon	11637295	11637297	.	-	0	transcript_id "file_1_file_1_jg10774.t1"; gene_id "file_1_file_1_jg10774";
dsimWXD1_1	AUGUSTUS	CDS	11637295	11637366	1	-	0	transcript_id "file_1_file_1_jg10774.t1"; gene_id "file_1_file_1_jg10774";
dsimWXD1_1	AUGUSTUS	exon	11637295	11637366	.	-	.	transcript_id "file_1_file_1_jg10774.t1"; gene_id "file_1_file_1_jg10774";
dsimWXD1_1	AUGUSTUS	intron	11637367	11637764	.	-	.	transcript_id "file_1_file_1_jg10774.t1"; gene_id "file_1_file_1_jg10774";
dsimWXD1_1	AUGUSTUS	CDS	11637765	11638082	1	-	0	transcript_id "file_1_file_1_jg10774.t1"; gene_id "file_1_file_1_jg10774";
dsimWXD1_1	AUGUSTUS	exon	11637765	11638082	.	-	.	transcript_id "file_1_file_1_jg10774.t1"; gene_id "file_1_file_1_jg10774";
dsimWXD1_1	AUGUSTUS	intron	11638083	11638165	.	-	.	transcript_id "file_1_file_1_jg10774.t1"; gene_id "file_1_file_1_jg10774";
dsimWXD1_1	AUGUSTUS	CDS	11638166	11638761	1	-	2	transcript_id "file_1_file_1_jg10774.t1"; gene_id "file_1_file_1_jg10774";
dsimWXD1_1	AUGUSTUS	exon	11638166	11638761	.	-	.	transcript_id "file_1_file_1_jg10774.t1"; gene_id "file_1_file_1_jg10774";
dsimWXD1_1	AUGUSTUS	intron	11638762	11638823	.	-	.	transcript_id "file_1_file_1_jg10774.t1"; gene_id "file_1_file_1_jg10774";
dsimWXD1_1	AUGUSTUS	CDS	11638824	11638882	1	-	1	transcript_id "file_1_file_1_jg10774.t1"; gene_id "file_1_file_1_jg10774";
dsimWXD1_1	AUGUSTUS	exon	11638824	11638882	.	-	.	transcript_id "file_1_file_1_jg10774.t1"; gene_id "file_1_file_1_jg10774";
dsimWXD1_1	AUGUSTUS	intron	11638883	11639012	.	-	.	transcript_id "file_1_file_1_jg10774.t1"; gene_id "file_1_file_1_jg10774";
dsimWXD1_1	AUGUSTUS	CDS	11639013	11639151	1	-	2	transcript_id "file_1_file_1_jg10774.t1"; gene_id "file_1_file_1_jg10774";
dsimWXD1_1	AUGUSTUS	exon	11639013	11639151	.	-	.	transcript_id "file_1_file_1_jg10774.t1"; gene_id "file_1_file_1_jg10774";
dsimWXD1_1	AUGUSTUS	intron	11639152	11639215	.	-	.	transcript_id "file_1_file_1_jg10774.t1"; gene_id "file_1_file_1_jg10774";
dsimWXD1_1	AUGUSTUS	transcript	11637295	11639420	.	-	.	transcript_id "file_1_file_1_jg10774.t1"; gene_id "file_1_file_1_jg10774"
dsimWXD1_1	AUGUSTUS	gene	11637295	11639420	.	-	.	jg10774
dsimWXD1_1	AUGUSTUS	CDS	11639216	11639420	1	-	0	transcript_id "file_1_file_1_jg10774.t1"; gene_id "file_1_file_1_jg10774";
dsimWXD1_1	AUGUSTUS	exon	11639216	11639420	.	-	.	transcript_id "file_1_file_1_jg10774.t1"; gene_id "file_1_file_1_jg10774";
dsimWXD1_1	AUGUSTUS	start_codon	11639418	11639420	.	-	0	transcript_id "file_1_file_1_jg10774.t1"; gene_id "file_1_file_1_jg10774";
dsimWXD1_3	AUGUSTUS	start_codon	14804479	14804481	.	+	0	transcript_id "file_1_file_1_jg4930.t1"; gene_id "file_1_file_1_jg4930";
dsimWXD1_3	AUGUSTUS	CDS	14804479	14805018	1	+	0	transcript_id "file_1_file_1_jg4930.t1"; gene_id "file_1_file_1_jg4930";
dsimWXD1_3	AUGUSTUS	exon	14804479	14805018	.	+	.	transcript_id "file_1_file_1_jg4930.t1"; gene_id "file_1_file_1_jg4930";
dsimWXD1_3	AUGUSTUS	intron	14805019	14805071	.	+	.	transcript_id "file_1_file_1_jg4930.t1"; gene_id "file_1_file_1_jg4930";
dsimWXD1_3	AUGUSTUS	transcript	14804479	14805884	.	+	.	transcript_id "file_1_file_1_jg4930.t1"; gene_id "file_1_file_1_jg4930"
dsimWXD1_3	AUGUSTUS	gene	14804479	14805884	.	+	.	jg4930
dsimWXD1_3	AUGUSTUS	CDS	14805072	14805884	1	+	0	transcript_id "file_1_file_1_jg4930.t1"; gene_id "file_1_file_1_jg4930";
dsimWXD1_3	AUGUSTUS	exon	14805072	14805884	.	+	.	transcript_id "file_1_file_1_jg4930.t1"; gene_id "file_1_file_1_jg4930";
dsimWXD1_3	AUGUSTUS	stop_codon	14805882	14805884	.	+	0	transcript_id "file_1_file_1_jg4930.t1"; gene_id "file_1_file_1_jg4930";
dsimWXD1_1	AUGUSTUS	stop_codon	10284131	10284133	.	-	0	transcript_id "file_1_file_1_jg10548.t1"; gene_id "file_1_file_1_jg10548";
dsimWXD1_1	AUGUSTUS	CDS	10284131	10284625	1	-	0	transcript_id "file_1_file_1_jg10548.t1"; gene_id "file_1_file_1_jg10548";
dsimWXD1_1	AUGUSTUS	exon	10284131	10284625	.	-	.	transcript_id "file_1_file_1_jg10548.t1"; gene_id "file_1_file_1_jg10548";
dsimWXD1_1	AUGUSTUS	intron	10284626	10284761	.	-	.	transcript_id "file_1_file_1_jg10548.t1"; gene_id "file_1_file_1_jg10548";
dsimWXD1_1	AUGUSTUS	CDS	10284762	10286737	1	-	2	transcript_id "file_1_file_1_jg10548.t1"; gene_id "file_1_file_1_jg10548";
dsimWXD1_1	AUGUSTUS	exon	10284762	10286737	.	-	.	transcript_id "file_1_file_1_jg10548.t1"; gene_id "file_1_file_1_jg10548";
dsimWXD1_1	AUGUSTUS	intron	10286738	10286791	.	-	.	transcript_id "file_1_file_1_jg10548.t1"; gene_id "file_1_file_1_jg10548";
dsimWXD1_1	AUGUSTUS	CDS	10286792	10286947	1	-	2	transcript_id "file_1_file_1_jg10548.t1"; gene_id "file_1_file_1_jg10548";
dsimWXD1_1	AUGUSTUS	exon	10286792	10286947	.	-	.	transcript_id "file_1_file_1_jg10548.t1"; gene_id "file_1_file_1_jg10548";
dsimWXD1_1	AUGUSTUS	intron	10286948	10287008	.	-	.	transcript_id "file_1_file_1_jg10548.t1"; gene_id "file_1_file_1_jg10548";
dsimWXD1_1	AUGUSTUS	transcript	10284131	10287396	.	-	.	transcript_id "file_1_file_1_jg10548.t1"; gene_id "file_1_file_1_jg10548"
dsimWXD1_1	AUGUSTUS	gene	10284131	10287396	.	-	.	jg10548
dsimWXD1_1	AUGUSTUS	CDS	10287009	10287396	1	-	0	transcript_id "file_1_file_1_jg10548.t1"; gene_id "file_1_file_1_jg10548";
dsimWXD1_1	AUGUSTUS	exon	10287009	10287396	.	-	.	transcript_id "file_1_file_1_jg10548.t1"; gene_id "file_1_file_1_jg10548";
dsimWXD1_1	AUGUSTUS	start_codon	10287394	10287396	.	-	0	transcript_id "file_1_file_1_jg10548.t1"; gene_id "file_1_file_1_jg10548";
dsimWXD1_3	AUGUSTUS	start_codon	4914156	4914158	.	+	0	transcript_id "file_1_file_1_jg3712.t2"; gene_id "file_1_file_1_jg3712";
dsimWXD1_3	AUGUSTUS	CDS	4914156	4914680	1	+	0	transcript_id "file_1_file_1_jg3712.t2"; gene_id "file_1_file_1_jg3712";
dsimWXD1_3	AUGUSTUS	exon	4914156	4914680	.	+	.	transcript_id "file_1_file_1_jg3712.t2"; gene_id "file_1_file_1_jg3712";
dsimWXD1_3	AUGUSTUS	intron	4914681	4914787	.	+	.	transcript_id "file_1_file_1_jg3712.t2"; gene_id "file_1_file_1_jg3712";
dsimWXD1_3	AUGUSTUS	CDS	4914788	4915393	1	+	0	transcript_id "file_1_file_1_jg3712.t2"; gene_id "file_1_file_1_jg3712";
dsimWXD1_3	AUGUSTUS	exon	4914788	4915393	.	+	.	transcript_id "file_1_file_1_jg3712.t2"; gene_id "file_1_file_1_jg3712";
dsimWXD1_3	AUGUSTUS	intron	4915394	4915452	.	+	.	transcript_id "file_1_file_1_jg3712.t2"; gene_id "file_1_file_1_jg3712";
dsimWXD1_3	AUGUSTUS	CDS	4915453	4915993	1	+	0	transcript_id "file_1_file_1_jg3712.t2"; gene_id "file_1_file_1_jg3712";
dsimWXD1_3	AUGUSTUS	exon	4915453	4915993	.	+	.	transcript_id "file_1_file_1_jg3712.t2"; gene_id "file_1_file_1_jg3712";
dsimWXD1_3	AUGUSTUS	intron	4915994	4916208	.	+	.	transcript_id "file_1_file_1_jg3712.t2"; gene_id "file_1_file_1_jg3712";
dsimWXD1_3	AUGUSTUS	CDS	4916209	4916411	1	+	2	transcript_id "file_1_file_1_jg3712.t2"; gene_id "file_1_file_1_jg3712";
dsimWXD1_3	AUGUSTUS	exon	4916209	4916411	.	+	.	transcript_id "file_1_file_1_jg3712.t2"; gene_id "file_1_file_1_jg3712";
dsimWXD1_3	AUGUSTUS	intron	4916412	4916491	.	+	.	transcript_id "file_1_file_1_jg3712.t2"; gene_id "file_1_file_1_jg3712";
dsimWXD1_3	AUGUSTUS	CDS	4916492	4916901	1	+	0	transcript_id "file_1_file_1_jg3712.t2"; gene_id "file_1_file_1_jg3712";
dsimWXD1_3	AUGUSTUS	exon	4916492	4916901	.	+	.	transcript_id "file_1_file_1_jg3712.t2"; gene_id "file_1_file_1_jg3712";
dsimWXD1_3	AUGUSTUS	intron	4916902	4916966	.	+	.	transcript_id "file_1_file_1_jg3712.t2"; gene_id "file_1_file_1_jg3712";
dsimWXD1_3	AUGUSTUS	CDS	4916967	4917119	1	+	1	transcript_id "file_1_file_1_jg3712.t2"; gene_id "file_1_file_1_jg3712";
dsimWXD1_3	AUGUSTUS	exon	4916967	4917119	.	+	.	transcript_id "file_1_file_1_jg3712.t2"; gene_id "file_1_file_1_jg3712";
dsimWXD1_3	AUGUSTUS	intron	4917120	4917592	.	+	.	transcript_id "file_1_file_1_jg3712.t2"; gene_id "file_1_file_1_jg3712";
dsimWXD1_3	AUGUSTUS	CDS	4917593	4917619	1	+	1	transcript_id "file_1_file_1_jg3712.t2"; gene_id "file_1_file_1_jg3712";
dsimWXD1_3	AUGUSTUS	exon	4917593	4917619	.	+	.	transcript_id "file_1_file_1_jg3712.t2"; gene_id "file_1_file_1_jg3712";
dsimWXD1_3	AUGUSTUS	intron	4917620	4918109	.	+	.	transcript_id "file_1_file_1_jg3712.t2"; gene_id "file_1_file_1_jg3712";
dsimWXD1_3	AUGUSTUS	transcript	4914156	4918269	.	+	.	transcript_id "file_1_file_1_jg3712.t2"; gene_id "file_1_file_1_jg3712"
dsimWXD1_3	AUGUSTUS	CDS	4918110	4918269	1	+	1	transcript_id "file_1_file_1_jg3712.t2"; gene_id "file_1_file_1_jg3712";
dsimWXD1_3	AUGUSTUS	exon	4918110	4918269	.	+	.	transcript_id "file_1_file_1_jg3712.t2"; gene_id "file_1_file_1_jg3712";
dsimWXD1_3	AUGUSTUS	stop_codon	4918267	4918269	.	+	0	transcript_id "file_1_file_1_jg3712.t2"; gene_id "file_1_file_1_jg3712";
dsimWXD1_2	AUGUSTUS	stop_codon	1629519	1629521	.	-	0	transcript_id "file_1_file_1_jg12779.t1"; gene_id "file_1_file_1_jg12779";
dsimWXD1_2	AUGUSTUS	CDS	1629519	1630613	1	-	0	transcript_id "file_1_file_1_jg12779.t1"; gene_id "file_1_file_1_jg12779";
dsimWXD1_2	AUGUSTUS	exon	1629519	1630613	.	-	.	transcript_id "file_1_file_1_jg12779.t1"; gene_id "file_1_file_1_jg12779";
dsimWXD1_2	AUGUSTUS	transcript	1629519	1630613	.	-	.	transcript_id "file_1_file_1_jg12779.t1"; gene_id "file_1_file_1_jg12779"
dsimWXD1_2	AUGUSTUS	start_codon	1630611	1630613	.	-	0	transcript_id "file_1_file_1_jg12779.t1"; gene_id "file_1_file_1_jg12779";
dsimWXD1_2	AUGUSTUS	start_codon	8675955	8675957	.	+	0	transcript_id "file_1_file_1_jg13674.t1"; gene_id "file_1_file_1_jg13674";
dsimWXD1_2	AUGUSTUS	CDS	8675955	8676478	1	+	0	transcript_id "file_1_file_1_jg13674.t1"; gene_id "file_1_file_1_jg13674";
dsimWXD1_2	AUGUSTUS	exon	8675955	8676478	.	+	.	transcript_id "file_1_file_1_jg13674.t1"; gene_id "file_1_file_1_jg13674";
dsimWXD1_2	AUGUSTUS	intron	8676479	8676555	.	+	.	transcript_id "file_1_file_1_jg13674.t1"; gene_id "file_1_file_1_jg13674";
dsimWXD1_2	AUGUSTUS	transcript	8675955	8676721	.	+	.	transcript_id "file_1_file_1_jg13674.t1"; gene_id "file_1_file_1_jg13674"
dsimWXD1_2	AUGUSTUS	gene	8675955	8676721	.	+	.	jg13674
dsimWXD1_2	AUGUSTUS	CDS	8676556	8676721	1	+	1	transcript_id "file_1_file_1_jg13674.t1"; gene_id "file_1_file_1_jg13674";
dsimWXD1_2	AUGUSTUS	exon	8676556	8676721	.	+	.	transcript_id "file_1_file_1_jg13674.t1"; gene_id "file_1_file_1_jg13674";
dsimWXD1_2	AUGUSTUS	stop_codon	8676719	8676721	.	+	0	transcript_id "file_1_file_1_jg13674.t1"; gene_id "file_1_file_1_jg13674";
dsimWXD1_2	AUGUSTUS	stop_codon	4765830	4765832	.	-	0	transcript_id "file_1_file_1_jg13193.t1"; gene_id "file_1_file_1_jg13193";
dsimWXD1_2	AUGUSTUS	CDS	4765830	4765995	1	-	1	transcript_id "file_1_file_1_jg13193.t1"; gene_id "file_1_file_1_jg13193";
dsimWXD1_2	AUGUSTUS	exon	4765830	4765995	.	-	.	transcript_id "file_1_file_1_jg13193.t1"; gene_id "file_1_file_1_jg13193";
dsimWXD1_2	AUGUSTUS	intron	4765996	4766054	.	-	.	transcript_id "file_1_file_1_jg13193.t1"; gene_id "file_1_file_1_jg13193";
dsimWXD1_2	AUGUSTUS	CDS	4766055	4769653	1	-	0	transcript_id "file_1_file_1_jg13193.t1"; gene_id "file_1_file_1_jg13193";
dsimWXD1_2	AUGUSTUS	exon	4766055	4769653	.	-	.	transcript_id "file_1_file_1_jg13193.t1"; gene_id "file_1_file_1_jg13193";
dsimWXD1_2	AUGUSTUS	intron	4769654	4769714	.	-	.	transcript_id "file_1_file_1_jg13193.t1"; gene_id "file_1_file_1_jg13193";
dsimWXD1_2	AUGUSTUS	CDS	4769715	4769832	1	-	1	transcript_id "file_1_file_1_jg13193.t1"; gene_id "file_1_file_1_jg13193";
dsimWXD1_2	AUGUSTUS	exon	4769715	4769832	.	-	.	transcript_id "file_1_file_1_jg13193.t1"; gene_id "file_1_file_1_jg13193";
dsimWXD1_2	AUGUSTUS	intron	4769833	4771055	.	-	.	transcript_id "file_1_file_1_jg13193.t1"; gene_id "file_1_file_1_jg13193";
dsimWXD1_2	AUGUSTUS	CDS	4771056	4771251	1	-	2	transcript_id "file_1_file_1_jg13193.t1"; gene_id "file_1_file_1_jg13193";
dsimWXD1_2	AUGUSTUS	exon	4771056	4771251	.	-	.	transcript_id "file_1_file_1_jg13193.t1"; gene_id "file_1_file_1_jg13193";
dsimWXD1_2	AUGUSTUS	intron	4771252	4771501	.	-	.	transcript_id "file_1_file_1_jg13193.t1"; gene_id "file_1_file_1_jg13193";
dsimWXD1_2	AUGUSTUS	CDS	4771502	4773610	0.99	-	2	transcript_id "file_1_file_1_jg13193.t1"; gene_id "file_1_file_1_jg13193";
dsimWXD1_2	AUGUSTUS	exon	4771502	4773610	.	-	.	transcript_id "file_1_file_1_jg13193.t1"; gene_id "file_1_file_1_jg13193";
dsimWXD1_2	AUGUSTUS	intron	4773611	4773669	.	-	.	transcript_id "file_1_file_1_jg13193.t1"; gene_id "file_1_file_1_jg13193";
dsimWXD1_2	AUGUSTUS	CDS	4773670	4774822	1	-	0	transcript_id "file_1_file_1_jg13193.t1"; gene_id "file_1_file_1_jg13193";
dsimWXD1_2	AUGUSTUS	exon	4773670	4774822	.	-	.	transcript_id "file_1_file_1_jg13193.t1"; gene_id "file_1_file_1_jg13193";
dsimWXD1_2	AUGUSTUS	intron	4774823	4774880	.	-	.	transcript_id "file_1_file_1_jg13193.t1"; gene_id "file_1_file_1_jg13193";
dsimWXD1_2	AUGUSTUS	CDS	4774881	4774907	1	-	0	transcript_id "file_1_file_1_jg13193.t1"; gene_id "file_1_file_1_jg13193";
dsimWXD1_2	AUGUSTUS	exon	4774881	4774907	.	-	.	transcript_id "file_1_file_1_jg13193.t1"; gene_id "file_1_file_1_jg13193";
dsimWXD1_2	AUGUSTUS	intron	4774908	4775170	.	-	.	transcript_id "file_1_file_1_jg13193.t1"; gene_id "file_1_file_1_jg13193";
dsimWXD1_2	AUGUSTUS	CDS	4775171	4779226	1	-	0	transcript_id "file_1_file_1_jg13193.t1"; gene_id "file_1_file_1_jg13193";
dsimWXD1_2	AUGUSTUS	exon	4775171	4779226	.	-	.	transcript_id "file_1_file_1_jg13193.t1"; gene_id "file_1_file_1_jg13193";
dsimWXD1_2	AUGUSTUS	intron	4779227	4779294	.	-	.	transcript_id "file_1_file_1_jg13193.t1"; gene_id "file_1_file_1_jg13193";
dsimWXD1_2	AUGUSTUS	CDS	4779295	4779450	1	-	0	transcript_id "file_1_file_1_jg13193.t1"; gene_id "file_1_file_1_jg13193";
dsimWXD1_2	AUGUSTUS	exon	4779295	4779450	.	-	.	transcript_id "file_1_file_1_jg13193.t1"; gene_id "file_1_file_1_jg13193";
dsimWXD1_2	AUGUSTUS	intron	4779451	4779612	.	-	.	transcript_id "file_1_file_1_jg13193.t1"; gene_id "file_1_file_1_jg13193";
dsimWXD1_2	AUGUSTUS	CDS	4779613	4779651	1	-	0	transcript_id "file_1_file_1_jg13193.t1"; gene_id "file_1_file_1_jg13193";
dsimWXD1_2	AUGUSTUS	exon	4779613	4779651	.	-	.	transcript_id "file_1_file_1_jg13193.t1"; gene_id "file_1_file_1_jg13193";
dsimWXD1_2	AUGUSTUS	intron	4779652	4780021	.	-	.	transcript_id "file_1_file_1_jg13193.t1"; gene_id "file_1_file_1_jg13193";
dsimWXD1_2	AUGUSTUS	CDS	4780022	4780127	1	-	1	transcript_id "file_1_file_1_jg13193.t1"; gene_id "file_1_file_1_jg13193";
dsimWXD1_2	AUGUSTUS	exon	4780022	4780127	.	-	.	transcript_id "file_1_file_1_jg13193.t1"; gene_id "file_1_file_1_jg13193";
dsimWXD1_2	AUGUSTUS	intron	4780128	4780180	.	-	.	transcript_id "file_1_file_1_jg13193.t1"; gene_id "file_1_file_1_jg13193";
dsimWXD1_2	AUGUSTUS	CDS	4780181	4780784	1	-	2	transcript_id "file_1_file_1_jg13193.t1"; gene_id "file_1_file_1_jg13193";
dsimWXD1_2	AUGUSTUS	exon	4780181	4780784	.	-	.	transcript_id "file_1_file_1_jg13193.t1"; gene_id "file_1_file_1_jg13193";
dsimWXD1_2	AUGUSTUS	intron	4780785	4780847	.	-	.	transcript_id "file_1_file_1_jg13193.t1"; gene_id "file_1_file_1_jg13193";
dsimWXD1_2	AUGUSTUS	CDS	4780848	4781682	1	-	0	transcript_id "file_1_file_1_jg13193.t1"; gene_id "file_1_file_1_jg13193";
dsimWXD1_2	AUGUSTUS	exon	4780848	4781682	.	-	.	transcript_id "file_1_file_1_jg13193.t1"; gene_id "file_1_file_1_jg13193";
dsimWXD1_2	AUGUSTUS	intron	4781683	4781745	.	-	.	transcript_id "file_1_file_1_jg13193.t1"; gene_id "file_1_file_1_jg13193";
dsimWXD1_2	AUGUSTUS	CDS	4781746	4782320	1	-	2	transcript_id "file_1_file_1_jg13193.t1"; gene_id "file_1_file_1_jg13193";
dsimWXD1_2	AUGUSTUS	exon	4781746	4782320	.	-	.	transcript_id "file_1_file_1_jg13193.t1"; gene_id "file_1_file_1_jg13193";
dsimWXD1_2	AUGUSTUS	intron	4782321	4783532	.	-	.	transcript_id "file_1_file_1_jg13193.t1"; gene_id "file_1_file_1_jg13193";
dsimWXD1_2	AUGUSTUS	transcript	4765830	4783776	.	-	.	transcript_id "file_1_file_1_jg13193.t1"; gene_id "file_1_file_1_jg13193"
dsimWXD1_2	AUGUSTUS	gene	4765830	4783776	.	-	.	jg13193
dsimWXD1_2	AUGUSTUS	CDS	4783533	4783776	1	-	0	transcript_id "file_1_file_1_jg13193.t1"; gene_id "file_1_file_1_jg13193";
dsimWXD1_2	AUGUSTUS	exon	4783533	4783776	.	-	.	transcript_id "file_1_file_1_jg13193.t1"; gene_id "file_1_file_1_jg13193";
dsimWXD1_2	AUGUSTUS	start_codon	4783774	4783776	.	-	0	transcript_id "file_1_file_1_jg13193.t1"; gene_id "file_1_file_1_jg13193";
dsimWXD1_3	AUGUSTUS	start_codon	25292475	25292477	.	+	0	transcript_id "file_1_file_1_jg6372.t2"; gene_id "file_1_file_1_jg6372";
dsimWXD1_3	AUGUSTUS	CDS	25292475	25292522	1	+	0	transcript_id "file_1_file_1_jg6372.t2"; gene_id "file_1_file_1_jg6372";
dsimWXD1_3	AUGUSTUS	exon	25292475	25292522	.	+	.	transcript_id "file_1_file_1_jg6372.t2"; gene_id "file_1_file_1_jg6372";
dsimWXD1_3	AUGUSTUS	intron	25292523	25292823	.	+	.	transcript_id "file_1_file_1_jg6372.t2"; gene_id "file_1_file_1_jg6372";
dsimWXD1_3	AUGUSTUS	CDS	25292824	25292850	1	+	0	transcript_id "file_1_file_1_jg6372.t2"; gene_id "file_1_file_1_jg6372";
dsimWXD1_3	AUGUSTUS	exon	25292824	25292850	.	+	.	transcript_id "file_1_file_1_jg6372.t2"; gene_id "file_1_file_1_jg6372";
dsimWXD1_3	AUGUSTUS	intron	25292851	25293003	.	+	.	transcript_id "file_1_file_1_jg6372.t2"; gene_id "file_1_file_1_jg6372";
dsimWXD1_3	AUGUSTUS	CDS	25293004	25293481	1	+	0	transcript_id "file_1_file_1_jg6372.t2"; gene_id "file_1_file_1_jg6372";
dsimWXD1_3	AUGUSTUS	exon	25293004	25293481	.	+	.	transcript_id "file_1_file_1_jg6372.t2"; gene_id "file_1_file_1_jg6372";
dsimWXD1_3	AUGUSTUS	intron	25293482	25295037	.	+	.	transcript_id "file_1_file_1_jg6372.t2"; gene_id "file_1_file_1_jg6372";
dsimWXD1_3	AUGUSTUS	CDS	25295038	25295213	1	+	2	transcript_id "file_1_file_1_jg6372.t2"; gene_id "file_1_file_1_jg6372";
dsimWXD1_3	AUGUSTUS	exon	25295038	25295213	.	+	.	transcript_id "file_1_file_1_jg6372.t2"; gene_id "file_1_file_1_jg6372";
dsimWXD1_3	AUGUSTUS	intron	25295214	25295277	.	+	.	transcript_id "file_1_file_1_jg6372.t2"; gene_id "file_1_file_1_jg6372";
dsimWXD1_3	AUGUSTUS	CDS	25295278	25295584	1	+	0	transcript_id "file_1_file_1_jg6372.t2"; gene_id "file_1_file_1_jg6372";
dsimWXD1_3	AUGUSTUS	exon	25295278	25295584	.	+	.	transcript_id "file_1_file_1_jg6372.t2"; gene_id "file_1_file_1_jg6372";
dsimWXD1_3	AUGUSTUS	intron	25295585	25295871	.	+	.	transcript_id "file_1_file_1_jg6372.t2"; gene_id "file_1_file_1_jg6372";
dsimWXD1_3	AUGUSTUS	transcript	25292475	25295945	.	+	.	transcript_id "file_1_file_1_jg6372.t2"; gene_id "file_1_file_1_jg6372"
dsimWXD1_3	AUGUSTUS	CDS	25295872	25295945	1	+	2	transcript_id "file_1_file_1_jg6372.t2"; gene_id "file_1_file_1_jg6372";
dsimWXD1_3	AUGUSTUS	exon	25295872	25295945	.	+	.	transcript_id "file_1_file_1_jg6372.t2"; gene_id "file_1_file_1_jg6372";
dsimWXD1_3	AUGUSTUS	stop_codon	25295943	25295945	.	+	0	transcript_id "file_1_file_1_jg6372.t2"; gene_id "file_1_file_1_jg6372";
dsimWXD1_154	AUGUSTUS	stop_codon	32469	32471	.	-	0	transcript_id "file_1_file_1_jg6861.t1"; gene_id "file_1_file_1_jg6861";
dsimWXD1_154	AUGUSTUS	CDS	32469	33080	0.97	-	0	transcript_id "file_1_file_1_jg6861.t1"; gene_id "file_1_file_1_jg6861";
dsimWXD1_154	AUGUSTUS	exon	32469	33080	.	-	.	transcript_id "file_1_file_1_jg6861.t1"; gene_id "file_1_file_1_jg6861";
dsimWXD1_154	AUGUSTUS	transcript	32469	33080	.	-	.	transcript_id "file_1_file_1_jg6861.t1"; gene_id "file_1_file_1_jg6861"
dsimWXD1_154	AUGUSTUS	gene	32469	33080	.	-	.	jg6861
dsimWXD1_154	AUGUSTUS	start_codon	33078	33080	.	-	0	transcript_id "file_1_file_1_jg6861.t1"; gene_id "file_1_file_1_jg6861";
dsimWXD1_0	AUGUSTUS	start_codon	19783288	19783290	.	+	0	transcript_id "file_1_file_1_jg2755.t1"; gene_id "file_1_file_1_jg2755";
dsimWXD1_0	AUGUSTUS	CDS	19783288	19783422	0.94	+	0	transcript_id "file_1_file_1_jg2755.t1"; gene_id "file_1_file_1_jg2755";
dsimWXD1_0	AUGUSTUS	exon	19783288	19783422	.	+	.	transcript_id "file_1_file_1_jg2755.t1"; gene_id "file_1_file_1_jg2755";
dsimWXD1_0	AUGUSTUS	intron	19783423	19789539	.	+	.	transcript_id "file_1_file_1_jg2755.t1"; gene_id "file_1_file_1_jg2755";
dsimWXD1_0	AUGUSTUS	transcript	19783288	19789911	.	+	.	transcript_id "file_1_file_1_jg2755.t1"; gene_id "file_1_file_1_jg2755"
dsimWXD1_0	AUGUSTUS	gene	19783288	19789911	.	+	.	jg2755
dsimWXD1_0	AUGUSTUS	CDS	19789540	19789911	1	+	0	transcript_id "file_1_file_1_jg2755.t1"; gene_id "file_1_file_1_jg2755";
dsimWXD1_0	AUGUSTUS	exon	19789540	19789911	.	+	.	transcript_id "file_1_file_1_jg2755.t1"; gene_id "file_1_file_1_jg2755";
dsimWXD1_0	AUGUSTUS	stop_codon	19789909	19789911	.	+	0	transcript_id "file_1_file_1_jg2755.t1"; gene_id "file_1_file_1_jg2755";
dsimWXD1_1	AUGUSTUS	stop_codon	12956545	12956547	.	-	0	transcript_id "file_1_file_1_jg10965.t1"; gene_id "file_1_file_1_jg10965";
dsimWXD1_1	AUGUSTUS	CDS	12956545	12957891	1	-	0	transcript_id "file_1_file_1_jg10965.t1"; gene_id "file_1_file_1_jg10965";
dsimWXD1_1	AUGUSTUS	exon	12956545	12957891	.	-	.	transcript_id "file_1_file_1_jg10965.t1"; gene_id "file_1_file_1_jg10965";
dsimWXD1_1	AUGUSTUS	intron	12957892	12957942	.	-	.	transcript_id "file_1_file_1_jg10965.t1"; gene_id "file_1_file_1_jg10965";
dsimWXD1_1	AUGUSTUS	CDS	12957943	12958098	0.97	-	0	transcript_id "file_1_file_1_jg10965.t1"; gene_id "file_1_file_1_jg10965";
dsimWXD1_1	AUGUSTUS	exon	12957943	12958098	.	-	.	transcript_id "file_1_file_1_jg10965.t1"; gene_id "file_1_file_1_jg10965";
dsimWXD1_1	AUGUSTUS	intron	12958099	12958325	.	-	.	transcript_id "file_1_file_1_jg10965.t1"; gene_id "file_1_file_1_jg10965";
dsimWXD1_1	AUGUSTUS	transcript	12956545	12958328	.	-	.	transcript_id "file_1_file_1_jg10965.t1"; gene_id "file_1_file_1_jg10965"
dsimWXD1_1	AUGUSTUS	gene	12956545	12958328	.	-	.	jg10965
dsimWXD1_1	AUGUSTUS	CDS	12958326	12958328	0.92	-	0	transcript_id "file_1_file_1_jg10965.t1"; gene_id "file_1_file_1_jg10965";
dsimWXD1_1	AUGUSTUS	exon	12958326	12958328	.	-	.	transcript_id "file_1_file_1_jg10965.t1"; gene_id "file_1_file_1_jg10965";
dsimWXD1_1	AUGUSTUS	start_codon	12958326	12958328	.	-	0	transcript_id "file_1_file_1_jg10965.t1"; gene_id "file_1_file_1_jg10965";
dsimWXD1_0	AUGUSTUS	start_codon	1393829	1393831	.	+	0	transcript_id "file_1_file_1_jg593.t1"; gene_id "file_1_file_1_jg593";
dsimWXD1_0	AUGUSTUS	CDS	1393829	1394731	1	+	0	transcript_id "file_1_file_1_jg593.t1"; gene_id "file_1_file_1_jg593";
dsimWXD1_0	AUGUSTUS	exon	1393829	1394731	.	+	.	transcript_id "file_1_file_1_jg593.t1"; gene_id "file_1_file_1_jg593";
dsimWXD1_0	AUGUSTUS	intron	1394732	1394797	.	+	.	transcript_id "file_1_file_1_jg593.t1"; gene_id "file_1_file_1_jg593";
dsimWXD1_0	AUGUSTUS	transcript	1393829	1395931	.	+	.	transcript_id "file_1_file_1_jg593.t1"; gene_id "file_1_file_1_jg593"
dsimWXD1_0	AUGUSTUS	gene	1393829	1395931	.	+	.	jg593
dsimWXD1_0	AUGUSTUS	CDS	1394798	1395931	1	+	0	transcript_id "file_1_file_1_jg593.t1"; gene_id "file_1_file_1_jg593";
dsimWXD1_0	AUGUSTUS	exon	1394798	1395931	.	+	.	transcript_id "file_1_file_1_jg593.t1"; gene_id "file_1_file_1_jg593";
dsimWXD1_0	AUGUSTUS	stop_codon	1395929	1395931	.	+	0	transcript_id "file_1_file_1_jg593.t1"; gene_id "file_1_file_1_jg593";
dsimWXD1_3	AUGUSTUS	start_codon	23628465	23628467	.	+	0	transcript_id "file_1_file_1_jg6195.t1"; gene_id "file_1_file_1_jg6195";
dsimWXD1_3	AUGUSTUS	CDS	23628465	23628707	1	+	0	transcript_id "file_1_file_1_jg6195.t1"; gene_id "file_1_file_1_jg6195";
dsimWXD1_3	AUGUSTUS	exon	23628465	23628707	.	+	.	transcript_id "file_1_file_1_jg6195.t1"; gene_id "file_1_file_1_jg6195";
dsimWXD1_3	AUGUSTUS	intron	23628708	23628973	.	+	.	transcript_id "file_1_file_1_jg6195.t1"; gene_id "file_1_file_1_jg6195";
dsimWXD1_3	AUGUSTUS	transcript	23628465	23629234	.	+	.	transcript_id "file_1_file_1_jg6195.t1"; gene_id "file_1_file_1_jg6195"
dsimWXD1_3	AUGUSTUS	gene	23628465	23629234	.	+	.	jg6195
dsimWXD1_3	AUGUSTUS	CDS	23628974	23629234	1	+	0	transcript_id "file_1_file_1_jg6195.t1"; gene_id "file_1_file_1_jg6195";
dsimWXD1_3	AUGUSTUS	exon	23628974	23629234	.	+	.	transcript_id "file_1_file_1_jg6195.t1"; gene_id "file_1_file_1_jg6195";
dsimWXD1_3	AUGUSTUS	stop_codon	23629232	23629234	.	+	0	transcript_id "file_1_file_1_jg6195.t1"; gene_id "file_1_file_1_jg6195";
dsimWXD1_4	AUGUSTUS	start_codon	666890	666892	.	+	0	transcript_id "file_1_file_1_jg359.t2"; gene_id "file_1_file_1_jg359";
dsimWXD1_4	AUGUSTUS	CDS	666890	667047	1	+	0	transcript_id "file_1_file_1_jg359.t2"; gene_id "file_1_file_1_jg359";
dsimWXD1_4	AUGUSTUS	exon	666890	667047	.	+	.	transcript_id "file_1_file_1_jg359.t2"; gene_id "file_1_file_1_jg359";
dsimWXD1_4	AUGUSTUS	intron	667048	667118	.	+	.	transcript_id "file_1_file_1_jg359.t2"; gene_id "file_1_file_1_jg359";
dsimWXD1_4	AUGUSTUS	CDS	667119	667420	1	+	1	transcript_id "file_1_file_1_jg359.t2"; gene_id "file_1_file_1_jg359";
dsimWXD1_4	AUGUSTUS	exon	667119	667420	.	+	.	transcript_id "file_1_file_1_jg359.t2"; gene_id "file_1_file_1_jg359";
dsimWXD1_4	AUGUSTUS	intron	667421	668632	.	+	.	transcript_id "file_1_file_1_jg359.t2"; gene_id "file_1_file_1_jg359";
dsimWXD1_4	AUGUSTUS	CDS	668633	668856	1	+	2	transcript_id "file_1_file_1_jg359.t2"; gene_id "file_1_file_1_jg359";
dsimWXD1_4	AUGUSTUS	exon	668633	668856	.	+	.	transcript_id "file_1_file_1_jg359.t2"; gene_id "file_1_file_1_jg359";
dsimWXD1_4	AUGUSTUS	intron	668857	668918	.	+	.	transcript_id "file_1_file_1_jg359.t2"; gene_id "file_1_file_1_jg359";
dsimWXD1_4	AUGUSTUS	CDS	668919	669321	1	+	0	transcript_id "file_1_file_1_jg359.t2"; gene_id "file_1_file_1_jg359";
dsimWXD1_4	AUGUSTUS	exon	668919	669321	.	+	.	transcript_id "file_1_file_1_jg359.t2"; gene_id "file_1_file_1_jg359";
dsimWXD1_4	AUGUSTUS	intron	669322	669413	.	+	.	transcript_id "file_1_file_1_jg359.t2"; gene_id "file_1_file_1_jg359";
dsimWXD1_4	AUGUSTUS	CDS	669414	670087	0.99	+	2	transcript_id "file_1_file_1_jg359.t2"; gene_id "file_1_file_1_jg359";
dsimWXD1_4	AUGUSTUS	exon	669414	670087	.	+	.	transcript_id "file_1_file_1_jg359.t2"; gene_id "file_1_file_1_jg359";
dsimWXD1_4	AUGUSTUS	intron	670088	671866	.	+	.	transcript_id "file_1_file_1_jg359.t2"; gene_id "file_1_file_1_jg359";
dsimWXD1_4	AUGUSTUS	CDS	671867	671911	1	+	0	transcript_id "file_1_file_1_jg359.t2"; gene_id "file_1_file_1_jg359";
dsimWXD1_4	AUGUSTUS	exon	671867	671911	.	+	.	transcript_id "file_1_file_1_jg359.t2"; gene_id "file_1_file_1_jg359";
dsimWXD1_4	AUGUSTUS	intron	671912	672223	.	+	.	transcript_id "file_1_file_1_jg359.t2"; gene_id "file_1_file_1_jg359";
dsimWXD1_4	AUGUSTUS	CDS	672224	672346	1	+	0	transcript_id "file_1_file_1_jg359.t2"; gene_id "file_1_file_1_jg359";
dsimWXD1_4	AUGUSTUS	exon	672224	672346	.	+	.	transcript_id "file_1_file_1_jg359.t2"; gene_id "file_1_file_1_jg359";
dsimWXD1_4	AUGUSTUS	intron	672347	672422	.	+	.	transcript_id "file_1_file_1_jg359.t2"; gene_id "file_1_file_1_jg359";
dsimWXD1_4	AUGUSTUS	CDS	672423	672482	1	+	0	transcript_id "file_1_file_1_jg359.t2"; gene_id "file_1_file_1_jg359";
dsimWXD1_4	AUGUSTUS	exon	672423	672482	.	+	.	transcript_id "file_1_file_1_jg359.t2"; gene_id "file_1_file_1_jg359";
dsimWXD1_4	AUGUSTUS	intron	672483	672657	.	+	.	transcript_id "file_1_file_1_jg359.t2"; gene_id "file_1_file_1_jg359";
dsimWXD1_4	AUGUSTUS	CDS	672658	672753	1	+	0	transcript_id "file_1_file_1_jg359.t2"; gene_id "file_1_file_1_jg359";
dsimWXD1_4	AUGUSTUS	exon	672658	672753	.	+	.	transcript_id "file_1_file_1_jg359.t2"; gene_id "file_1_file_1_jg359";
dsimWXD1_4	AUGUSTUS	intron	672754	673578	.	+	.	transcript_id "file_1_file_1_jg359.t2"; gene_id "file_1_file_1_jg359";
dsimWXD1_4	AUGUSTUS	CDS	673579	673887	1	+	0	transcript_id "file_1_file_1_jg359.t2"; gene_id "file_1_file_1_jg359";
dsimWXD1_4	AUGUSTUS	exon	673579	673887	.	+	.	transcript_id "file_1_file_1_jg359.t2"; gene_id "file_1_file_1_jg359";
dsimWXD1_4	AUGUSTUS	intron	673888	673961	.	+	.	transcript_id "file_1_file_1_jg359.t2"; gene_id "file_1_file_1_jg359";
dsimWXD1_4	AUGUSTUS	CDS	673962	674087	1	+	0	transcript_id "file_1_file_1_jg359.t2"; gene_id "file_1_file_1_jg359";
dsimWXD1_4	AUGUSTUS	exon	673962	674087	.	+	.	transcript_id "file_1_file_1_jg359.t2"; gene_id "file_1_file_1_jg359";
dsimWXD1_4	AUGUSTUS	intron	674088	674233	.	+	.	transcript_id "file_1_file_1_jg359.t2"; gene_id "file_1_file_1_jg359";
dsimWXD1_4	AUGUSTUS	CDS	674234	674272	1	+	0	transcript_id "file_1_file_1_jg359.t2"; gene_id "file_1_file_1_jg359";
dsimWXD1_4	AUGUSTUS	exon	674234	674272	.	+	.	transcript_id "file_1_file_1_jg359.t2"; gene_id "file_1_file_1_jg359";
dsimWXD1_4	AUGUSTUS	intron	674273	674424	.	+	.	transcript_id "file_1_file_1_jg359.t2"; gene_id "file_1_file_1_jg359";
dsimWXD1_4	AUGUSTUS	CDS	674425	674601	1	+	0	transcript_id "file_1_file_1_jg359.t2"; gene_id "file_1_file_1_jg359";
dsimWXD1_4	AUGUSTUS	exon	674425	674601	.	+	.	transcript_id "file_1_file_1_jg359.t2"; gene_id "file_1_file_1_jg359";
dsimWXD1_4	AUGUSTUS	intron	674602	674882	.	+	.	transcript_id "file_1_file_1_jg359.t2"; gene_id "file_1_file_1_jg359";
dsimWXD1_4	AUGUSTUS	CDS	674883	675110	1	+	0	transcript_id "file_1_file_1_jg359.t2"; gene_id "file_1_file_1_jg359";
dsimWXD1_4	AUGUSTUS	exon	674883	675110	.	+	.	transcript_id "file_1_file_1_jg359.t2"; gene_id "file_1_file_1_jg359";
dsimWXD1_4	AUGUSTUS	intron	675111	675770	.	+	.	transcript_id "file_1_file_1_jg359.t2"; gene_id "file_1_file_1_jg359";
dsimWXD1_4	AUGUSTUS	CDS	675771	675944	1	+	0	transcript_id "file_1_file_1_jg359.t2"; gene_id "file_1_file_1_jg359";
dsimWXD1_4	AUGUSTUS	exon	675771	675944	.	+	.	transcript_id "file_1_file_1_jg359.t2"; gene_id "file_1_file_1_jg359";
dsimWXD1_4	AUGUSTUS	intron	675945	676996	.	+	.	transcript_id "file_1_file_1_jg359.t2"; gene_id "file_1_file_1_jg359";
dsimWXD1_4	AUGUSTUS	CDS	676997	677032	1	+	0	transcript_id "file_1_file_1_jg359.t2"; gene_id "file_1_file_1_jg359";
dsimWXD1_4	AUGUSTUS	exon	676997	677032	.	+	.	transcript_id "file_1_file_1_jg359.t2"; gene_id "file_1_file_1_jg359";
dsimWXD1_4	AUGUSTUS	intron	677033	678005	.	+	.	transcript_id "file_1_file_1_jg359.t2"; gene_id "file_1_file_1_jg359";
dsimWXD1_4	AUGUSTUS	CDS	678006	678038	1	+	0	transcript_id "file_1_file_1_jg359.t2"; gene_id "file_1_file_1_jg359";
dsimWXD1_4	AUGUSTUS	exon	678006	678038	.	+	.	transcript_id "file_1_file_1_jg359.t2"; gene_id "file_1_file_1_jg359";
dsimWXD1_4	AUGUSTUS	intron	678039	678689	.	+	.	transcript_id "file_1_file_1_jg359.t2"; gene_id "file_1_file_1_jg359";
dsimWXD1_4	AUGUSTUS	CDS	678690	678731	1	+	0	transcript_id "file_1_file_1_jg359.t2"; gene_id "file_1_file_1_jg359";
dsimWXD1_4	AUGUSTUS	exon	678690	678731	.	+	.	transcript_id "file_1_file_1_jg359.t2"; gene_id "file_1_file_1_jg359";
dsimWXD1_4	AUGUSTUS	intron	678732	680628	.	+	.	transcript_id "file_1_file_1_jg359.t2"; gene_id "file_1_file_1_jg359";
dsimWXD1_4	AUGUSTUS	CDS	680629	680776	1	+	0	transcript_id "file_1_file_1_jg359.t2"; gene_id "file_1_file_1_jg359";
dsimWXD1_4	AUGUSTUS	exon	680629	680776	.	+	.	transcript_id "file_1_file_1_jg359.t2"; gene_id "file_1_file_1_jg359";
dsimWXD1_4	AUGUSTUS	intron	680777	680994	.	+	.	transcript_id "file_1_file_1_jg359.t2"; gene_id "file_1_file_1_jg359";
dsimWXD1_4	AUGUSTUS	CDS	680995	681368	1	+	2	transcript_id "file_1_file_1_jg359.t2"; gene_id "file_1_file_1_jg359";
dsimWXD1_4	AUGUSTUS	exon	680995	681368	.	+	.	transcript_id "file_1_file_1_jg359.t2"; gene_id "file_1_file_1_jg359";
dsimWXD1_4	AUGUSTUS	intron	681369	683316	.	+	.	transcript_id "file_1_file_1_jg359.t2"; gene_id "file_1_file_1_jg359";
dsimWXD1_4	AUGUSTUS	CDS	683317	683442	1	+	0	transcript_id "file_1_file_1_jg359.t2"; gene_id "file_1_file_1_jg359";
dsimWXD1_4	AUGUSTUS	exon	683317	683442	.	+	.	transcript_id "file_1_file_1_jg359.t2"; gene_id "file_1_file_1_jg359";
dsimWXD1_4	AUGUSTUS	intron	683443	683523	.	+	.	transcript_id "file_1_file_1_jg359.t2"; gene_id "file_1_file_1_jg359";
dsimWXD1_4	AUGUSTUS	CDS	683524	684223	0.99	+	0	transcript_id "file_1_file_1_jg359.t2"; gene_id "file_1_file_1_jg359";
dsimWXD1_4	AUGUSTUS	exon	683524	684223	.	+	.	transcript_id "file_1_file_1_jg359.t2"; gene_id "file_1_file_1_jg359";
dsimWXD1_4	AUGUSTUS	intron	684224	684525	.	+	.	transcript_id "file_1_file_1_jg359.t2"; gene_id "file_1_file_1_jg359";
dsimWXD1_4	AUGUSTUS	CDS	684526	684879	1	+	2	transcript_id "file_1_file_1_jg359.t2"; gene_id "file_1_file_1_jg359";
dsimWXD1_4	AUGUSTUS	exon	684526	684879	.	+	.	transcript_id "file_1_file_1_jg359.t2"; gene_id "file_1_file_1_jg359";
dsimWXD1_4	AUGUSTUS	intron	684880	685355	.	+	.	transcript_id "file_1_file_1_jg359.t2"; gene_id "file_1_file_1_jg359";
dsimWXD1_4	AUGUSTUS	CDS	685356	685432	0.45	+	2	transcript_id "file_1_file_1_jg359.t2"; gene_id "file_1_file_1_jg359";
dsimWXD1_4	AUGUSTUS	exon	685356	685432	.	+	.	transcript_id "file_1_file_1_jg359.t2"; gene_id "file_1_file_1_jg359";
dsimWXD1_4	AUGUSTUS	intron	685433	685783	.	+	.	transcript_id "file_1_file_1_jg359.t2"; gene_id "file_1_file_1_jg359";
dsimWXD1_4	AUGUSTUS	CDS	685784	687068	0.43	+	0	transcript_id "file_1_file_1_jg359.t2"; gene_id "file_1_file_1_jg359";
dsimWXD1_4	AUGUSTUS	exon	685784	687068	.	+	.	transcript_id "file_1_file_1_jg359.t2"; gene_id "file_1_file_1_jg359";
dsimWXD1_4	AUGUSTUS	intron	687069	688734	.	+	.	transcript_id "file_1_file_1_jg359.t2"; gene_id "file_1_file_1_jg359";
dsimWXD1_4	AUGUSTUS	CDS	688735	688801	1	+	2	transcript_id "file_1_file_1_jg359.t2"; gene_id "file_1_file_1_jg359";
dsimWXD1_4	AUGUSTUS	exon	688735	688801	.	+	.	transcript_id "file_1_file_1_jg359.t2"; gene_id "file_1_file_1_jg359";
dsimWXD1_4	AUGUSTUS	intron	688802	689605	.	+	.	transcript_id "file_1_file_1_jg359.t2"; gene_id "file_1_file_1_jg359";
dsimWXD1_4	AUGUSTUS	CDS	689606	689634	1	+	1	transcript_id "file_1_file_1_jg359.t2"; gene_id "file_1_file_1_jg359";
dsimWXD1_4	AUGUSTUS	exon	689606	689634	.	+	.	transcript_id "file_1_file_1_jg359.t2"; gene_id "file_1_file_1_jg359";
dsimWXD1_4	AUGUSTUS	intron	689635	690304	.	+	.	transcript_id "file_1_file_1_jg359.t2"; gene_id "file_1_file_1_jg359";
dsimWXD1_4	AUGUSTUS	CDS	690305	690381	0.54	+	2	transcript_id "file_1_file_1_jg359.t2"; gene_id "file_1_file_1_jg359";
dsimWXD1_4	AUGUSTUS	exon	690305	690381	.	+	.	transcript_id "file_1_file_1_jg359.t2"; gene_id "file_1_file_1_jg359";
dsimWXD1_4	AUGUSTUS	intron	690382	690792	.	+	.	transcript_id "file_1_file_1_jg359.t2"; gene_id "file_1_file_1_jg359";
dsimWXD1_4	AUGUSTUS	CDS	690793	691068	0.61	+	0	transcript_id "file_1_file_1_jg359.t2"; gene_id "file_1_file_1_jg359";
dsimWXD1_4	AUGUSTUS	exon	690793	691068	.	+	.	transcript_id "file_1_file_1_jg359.t2"; gene_id "file_1_file_1_jg359";
dsimWXD1_4	AUGUSTUS	intron	691069	691152	.	+	.	transcript_id "file_1_file_1_jg359.t2"; gene_id "file_1_file_1_jg359";
dsimWXD1_4	AUGUSTUS	CDS	691153	691288	1	+	0	transcript_id "file_1_file_1_jg359.t2"; gene_id "file_1_file_1_jg359";
dsimWXD1_4	AUGUSTUS	exon	691153	691288	.	+	.	transcript_id "file_1_file_1_jg359.t2"; gene_id "file_1_file_1_jg359";
dsimWXD1_4	AUGUSTUS	intron	691289	691457	.	+	.	transcript_id "file_1_file_1_jg359.t2"; gene_id "file_1_file_1_jg359";
dsimWXD1_4	AUGUSTUS	CDS	691458	691603	0.95	+	2	transcript_id "file_1_file_1_jg359.t2"; gene_id "file_1_file_1_jg359";
dsimWXD1_4	AUGUSTUS	exon	691458	691603	.	+	.	transcript_id "file_1_file_1_jg359.t2"; gene_id "file_1_file_1_jg359";
dsimWXD1_4	AUGUSTUS	intron	691604	692271	.	+	.	transcript_id "file_1_file_1_jg359.t2"; gene_id "file_1_file_1_jg359";
dsimWXD1_4	AUGUSTUS	CDS	692272	692348	0.86	+	0	transcript_id "file_1_file_1_jg359.t2"; gene_id "file_1_file_1_jg359";
dsimWXD1_4	AUGUSTUS	exon	692272	692348	.	+	.	transcript_id "file_1_file_1_jg359.t2"; gene_id "file_1_file_1_jg359";
dsimWXD1_4	AUGUSTUS	intron	692349	692412	.	+	.	transcript_id "file_1_file_1_jg359.t2"; gene_id "file_1_file_1_jg359";
dsimWXD1_4	AUGUSTUS	transcript	666890	692428	.	+	.	transcript_id "file_1_file_1_jg359.t2"; gene_id "file_1_file_1_jg359"
dsimWXD1_4	AUGUSTUS	CDS	692413	692428	0.88	+	1	transcript_id "file_1_file_1_jg359.t2"; gene_id "file_1_file_1_jg359";
dsimWXD1_4	AUGUSTUS	exon	692413	692428	.	+	.	transcript_id "file_1_file_1_jg359.t2"; gene_id "file_1_file_1_jg359";
dsimWXD1_4	AUGUSTUS	stop_codon	692426	692428	.	+	0	transcript_id "file_1_file_1_jg359.t2"; gene_id "file_1_file_1_jg359";
dsimWXD1_5	AUGUSTUS	start_codon	14800629	14800631	.	+	0	transcript_id "file_1_file_1_jg8531.t1"; gene_id "file_1_file_1_jg8531";
dsimWXD1_5	AUGUSTUS	CDS	14800629	14801363	0.98	+	0	transcript_id "file_1_file_1_jg8531.t1"; gene_id "file_1_file_1_jg8531";
dsimWXD1_5	AUGUSTUS	exon	14800629	14801363	.	+	.	transcript_id "file_1_file_1_jg8531.t1"; gene_id "file_1_file_1_jg8531";
dsimWXD1_5	AUGUSTUS	intron	14801364	14801607	.	+	.	transcript_id "file_1_file_1_jg8531.t1"; gene_id "file_1_file_1_jg8531";
dsimWXD1_5	AUGUSTUS	transcript	14800629	14803824	.	+	.	transcript_id "file_1_file_1_jg8531.t1"; gene_id "file_1_file_1_jg8531"
dsimWXD1_5	AUGUSTUS	gene	14800629	14803824	.	+	.	jg8531
dsimWXD1_5	AUGUSTUS	CDS	14801608	14803824	0.59	+	0	transcript_id "file_1_file_1_jg8531.t1"; gene_id "file_1_file_1_jg8531";
dsimWXD1_5	AUGUSTUS	exon	14801608	14803824	.	+	.	transcript_id "file_1_file_1_jg8531.t1"; gene_id "file_1_file_1_jg8531";
dsimWXD1_5	AUGUSTUS	stop_codon	14803822	14803824	.	+	0	transcript_id "file_1_file_1_jg8531.t1"; gene_id "file_1_file_1_jg8531";
dsimWXD1_99	AUGUSTUS	stop_codon	87786	87788	.	-	0	transcript_id "file_1_file_1_jg59.t1"; gene_id "file_1_file_1_jg59";
dsimWXD1_99	AUGUSTUS	CDS	87786	88495	1	-	2	transcript_id "file_1_file_1_jg59.t1"; gene_id "file_1_file_1_jg59";
dsimWXD1_99	AUGUSTUS	exon	87786	88495	.	-	.	transcript_id "file_1_file_1_jg59.t1"; gene_id "file_1_file_1_jg59";
dsimWXD1_99	AUGUSTUS	intron	88496	88554	.	-	.	transcript_id "file_1_file_1_jg59.t1"; gene_id "file_1_file_1_jg59";
dsimWXD1_99	AUGUSTUS	CDS	88555	88936	0.94	-	0	transcript_id "file_1_file_1_jg59.t1"; gene_id "file_1_file_1_jg59";
dsimWXD1_99	AUGUSTUS	exon	88555	88936	.	-	.	transcript_id "file_1_file_1_jg59.t1"; gene_id "file_1_file_1_jg59";
dsimWXD1_99	AUGUSTUS	intron	88937	89557	.	-	.	transcript_id "file_1_file_1_jg59.t1"; gene_id "file_1_file_1_jg59";
dsimWXD1_99	AUGUSTUS	CDS	89558	90291	0.73	-	2	transcript_id "file_1_file_1_jg59.t1"; gene_id "file_1_file_1_jg59";
dsimWXD1_99	AUGUSTUS	exon	89558	90291	.	-	.	transcript_id "file_1_file_1_jg59.t1"; gene_id "file_1_file_1_jg59";
dsimWXD1_99	AUGUSTUS	intron	90292	90760	.	-	.	transcript_id "file_1_file_1_jg59.t1"; gene_id "file_1_file_1_jg59";
dsimWXD1_99	AUGUSTUS	CDS	90761	91036	0.59	-	2	transcript_id "file_1_file_1_jg59.t1"; gene_id "file_1_file_1_jg59";
dsimWXD1_99	AUGUSTUS	exon	90761	91036	.	-	.	transcript_id "file_1_file_1_jg59.t1"; gene_id "file_1_file_1_jg59";
dsimWXD1_99	AUGUSTUS	intron	91037	91095	.	-	.	transcript_id "file_1_file_1_jg59.t1"; gene_id "file_1_file_1_jg59";
dsimWXD1_99	AUGUSTUS	CDS	91096	91351	0.58	-	0	transcript_id "file_1_file_1_jg59.t1"; gene_id "file_1_file_1_jg59";
dsimWXD1_99	AUGUSTUS	exon	91096	91351	.	-	.	transcript_id "file_1_file_1_jg59.t1"; gene_id "file_1_file_1_jg59";
dsimWXD1_99	AUGUSTUS	intron	91352	91918	.	-	.	transcript_id "file_1_file_1_jg59.t1"; gene_id "file_1_file_1_jg59";
dsimWXD1_99	AUGUSTUS	transcript	87786	92131	.	-	.	transcript_id "file_1_file_1_jg59.t1"; gene_id "file_1_file_1_jg59"
dsimWXD1_99	AUGUSTUS	gene	87786	92131	.	-	.	jg59
dsimWXD1_99	AUGUSTUS	CDS	91919	92131	0.52	-	0	transcript_id "file_1_file_1_jg59.t1"; gene_id "file_1_file_1_jg59";
dsimWXD1_99	AUGUSTUS	exon	91919	92131	.	-	.	transcript_id "file_1_file_1_jg59.t1"; gene_id "file_1_file_1_jg59";
dsimWXD1_99	AUGUSTUS	start_codon	92129	92131	.	-	0	transcript_id "file_1_file_1_jg59.t1"; gene_id "file_1_file_1_jg59";
dsimWXD1_3	AUGUSTUS	stop_codon	1733000	1733002	.	-	0	transcript_id "file_1_file_1_jg3315.t2"; gene_id "file_1_file_1_jg3315";
dsimWXD1_3	AUGUSTUS	CDS	1733000	1733460	1	-	2	transcript_id "file_1_file_1_jg3315.t2"; gene_id "file_1_file_1_jg3315";
dsimWXD1_3	AUGUSTUS	exon	1733000	1733460	.	-	.	transcript_id "file_1_file_1_jg3315.t2"; gene_id "file_1_file_1_jg3315";
dsimWXD1_3	AUGUSTUS	intron	1733461	1733556	.	-	.	transcript_id "file_1_file_1_jg3315.t2"; gene_id "file_1_file_1_jg3315";
dsimWXD1_3	AUGUSTUS	CDS	1733557	1733758	1	-	0	transcript_id "file_1_file_1_jg3315.t2"; gene_id "file_1_file_1_jg3315";
dsimWXD1_3	AUGUSTUS	exon	1733557	1733758	.	-	.	transcript_id "file_1_file_1_jg3315.t2"; gene_id "file_1_file_1_jg3315";
dsimWXD1_3	AUGUSTUS	intron	1733759	1733863	.	-	.	transcript_id "file_1_file_1_jg3315.t2"; gene_id "file_1_file_1_jg3315";
dsimWXD1_3	AUGUSTUS	CDS	1733864	1734052	1	-	0	transcript_id "file_1_file_1_jg3315.t2"; gene_id "file_1_file_1_jg3315";
dsimWXD1_3	AUGUSTUS	exon	1733864	1734052	.	-	.	transcript_id "file_1_file_1_jg3315.t2"; gene_id "file_1_file_1_jg3315";
dsimWXD1_3	AUGUSTUS	intron	1734053	1734114	.	-	.	transcript_id "file_1_file_1_jg3315.t2"; gene_id "file_1_file_1_jg3315";
dsimWXD1_3	AUGUSTUS	CDS	1734115	1735950	1	-	0	transcript_id "file_1_file_1_jg3315.t2"; gene_id "file_1_file_1_jg3315";
dsimWXD1_3	AUGUSTUS	exon	1734115	1735950	.	-	.	transcript_id "file_1_file_1_jg3315.t2"; gene_id "file_1_file_1_jg3315";
dsimWXD1_3	AUGUSTUS	intron	1735951	1736099	.	-	.	transcript_id "file_1_file_1_jg3315.t2"; gene_id "file_1_file_1_jg3315";
dsimWXD1_3	AUGUSTUS	CDS	1736100	1737079	1	-	2	transcript_id "file_1_file_1_jg3315.t2"; gene_id "file_1_file_1_jg3315";
dsimWXD1_3	AUGUSTUS	exon	1736100	1737079	.	-	.	transcript_id "file_1_file_1_jg3315.t2"; gene_id "file_1_file_1_jg3315";
dsimWXD1_3	AUGUSTUS	intron	1737080	1737152	.	-	.	transcript_id "file_1_file_1_jg3315.t2"; gene_id "file_1_file_1_jg3315";
dsimWXD1_3	AUGUSTUS	CDS	1737153	1738257	1	-	0	transcript_id "file_1_file_1_jg3315.t2"; gene_id "file_1_file_1_jg3315";
dsimWXD1_3	AUGUSTUS	exon	1737153	1738257	.	-	.	transcript_id "file_1_file_1_jg3315.t2"; gene_id "file_1_file_1_jg3315";
dsimWXD1_3	AUGUSTUS	intron	1738258	1738395	.	-	.	transcript_id "file_1_file_1_jg3315.t2"; gene_id "file_1_file_1_jg3315";
dsimWXD1_3	AUGUSTUS	CDS	1738396	1740245	1	-	2	transcript_id "file_1_file_1_jg3315.t2"; gene_id "file_1_file_1_jg3315";
dsimWXD1_3	AUGUSTUS	exon	1738396	1740245	.	-	.	transcript_id "file_1_file_1_jg3315.t2"; gene_id "file_1_file_1_jg3315";
dsimWXD1_3	AUGUSTUS	intron	1740246	1741024	.	-	.	transcript_id "file_1_file_1_jg3315.t2"; gene_id "file_1_file_1_jg3315";
dsimWXD1_3	AUGUSTUS	CDS	1741025	1741111	1	-	2	transcript_id "file_1_file_1_jg3315.t2"; gene_id "file_1_file_1_jg3315";
dsimWXD1_3	AUGUSTUS	exon	1741025	1741111	.	-	.	transcript_id "file_1_file_1_jg3315.t2"; gene_id "file_1_file_1_jg3315";
dsimWXD1_3	AUGUSTUS	intron	1741112	1741860	.	-	.	transcript_id "file_1_file_1_jg3315.t2"; gene_id "file_1_file_1_jg3315";
dsimWXD1_3	AUGUSTUS	CDS	1741861	1742400	1	-	2	transcript_id "file_1_file_1_jg3315.t2"; gene_id "file_1_file_1_jg3315";
dsimWXD1_3	AUGUSTUS	exon	1741861	1742400	.	-	.	transcript_id "file_1_file_1_jg3315.t2"; gene_id "file_1_file_1_jg3315";
dsimWXD1_3	AUGUSTUS	intron	1742401	1745126	.	-	.	transcript_id "file_1_file_1_jg3315.t2"; gene_id "file_1_file_1_jg3315";
dsimWXD1_3	AUGUSTUS	CDS	1745127	1746119	1	-	2	transcript_id "file_1_file_1_jg3315.t2"; gene_id "file_1_file_1_jg3315";
dsimWXD1_3	AUGUSTUS	exon	1745127	1746119	.	-	.	transcript_id "file_1_file_1_jg3315.t2"; gene_id "file_1_file_1_jg3315";
dsimWXD1_3	AUGUSTUS	intron	1746120	1746597	.	-	.	transcript_id "file_1_file_1_jg3315.t2"; gene_id "file_1_file_1_jg3315";
dsimWXD1_3	AUGUSTUS	transcript	1733000	1747108	.	-	.	transcript_id "file_1_file_1_jg3315.t2"; gene_id "file_1_file_1_jg3315"
dsimWXD1_3	AUGUSTUS	CDS	1746598	1747108	1	-	0	transcript_id "file_1_file_1_jg3315.t2"; gene_id "file_1_file_1_jg3315";
dsimWXD1_3	AUGUSTUS	exon	1746598	1747108	.	-	.	transcript_id "file_1_file_1_jg3315.t2"; gene_id "file_1_file_1_jg3315";
dsimWXD1_3	AUGUSTUS	start_codon	1747106	1747108	.	-	0	transcript_id "file_1_file_1_jg3315.t2"; gene_id "file_1_file_1_jg3315";
dsimWXD1_3	AUGUSTUS	start_codon	28213710	28213712	.	+	0	transcript_id "file_1_file_1_jg6764.t2"; gene_id "file_1_file_1_jg6764";
dsimWXD1_3	AUGUSTUS	CDS	28213710	28213749	1	+	0	transcript_id "file_1_file_1_jg6764.t2"; gene_id "file_1_file_1_jg6764";
dsimWXD1_3	AUGUSTUS	exon	28213710	28213749	.	+	.	transcript_id "file_1_file_1_jg6764.t2"; gene_id "file_1_file_1_jg6764";
dsimWXD1_3	AUGUSTUS	intron	28213750	28213968	.	+	.	transcript_id "file_1_file_1_jg6764.t2"; gene_id "file_1_file_1_jg6764";
dsimWXD1_3	AUGUSTUS	CDS	28213969	28214627	1	+	2	transcript_id "file_1_file_1_jg6764.t2"; gene_id "file_1_file_1_jg6764";
dsimWXD1_3	AUGUSTUS	exon	28213969	28214627	.	+	.	transcript_id "file_1_file_1_jg6764.t2"; gene_id "file_1_file_1_jg6764";
dsimWXD1_3	AUGUSTUS	intron	28214628	28214732	.	+	.	transcript_id "file_1_file_1_jg6764.t2"; gene_id "file_1_file_1_jg6764";
dsimWXD1_3	AUGUSTUS	CDS	28214733	28216203	1	+	0	transcript_id "file_1_file_1_jg6764.t2"; gene_id "file_1_file_1_jg6764";
dsimWXD1_3	AUGUSTUS	exon	28214733	28216203	.	+	.	transcript_id "file_1_file_1_jg6764.t2"; gene_id "file_1_file_1_jg6764";
dsimWXD1_3	AUGUSTUS	intron	28216204	28216278	.	+	.	transcript_id "file_1_file_1_jg6764.t2"; gene_id "file_1_file_1_jg6764";
dsimWXD1_3	AUGUSTUS	CDS	28216279	28216464	1	+	2	transcript_id "file_1_file_1_jg6764.t2"; gene_id "file_1_file_1_jg6764";
dsimWXD1_3	AUGUSTUS	exon	28216279	28216464	.	+	.	transcript_id "file_1_file_1_jg6764.t2"; gene_id "file_1_file_1_jg6764";
dsimWXD1_3	AUGUSTUS	intron	28216465	28216522	.	+	.	transcript_id "file_1_file_1_jg6764.t2"; gene_id "file_1_file_1_jg6764";
dsimWXD1_3	AUGUSTUS	CDS	28216523	28216675	1	+	2	transcript_id "file_1_file_1_jg6764.t2"; gene_id "file_1_file_1_jg6764";
dsimWXD1_3	AUGUSTUS	exon	28216523	28216675	.	+	.	transcript_id "file_1_file_1_jg6764.t2"; gene_id "file_1_file_1_jg6764";
dsimWXD1_3	AUGUSTUS	intron	28216676	28216733	.	+	.	transcript_id "file_1_file_1_jg6764.t2"; gene_id "file_1_file_1_jg6764";
dsimWXD1_3	AUGUSTUS	transcript	28213710	28216864	.	+	.	transcript_id "file_1_file_1_jg6764.t2"; gene_id "file_1_file_1_jg6764"
dsimWXD1_3	AUGUSTUS	CDS	28216734	28216864	1	+	2	transcript_id "file_1_file_1_jg6764.t2"; gene_id "file_1_file_1_jg6764";
dsimWXD1_3	AUGUSTUS	exon	28216734	28216864	.	+	.	transcript_id "file_1_file_1_jg6764.t2"; gene_id "file_1_file_1_jg6764";
dsimWXD1_3	AUGUSTUS	stop_codon	28216862	28216864	.	+	0	transcript_id "file_1_file_1_jg6764.t2"; gene_id "file_1_file_1_jg6764";
dsimWXD1_0	AUGUSTUS	stop_codon	20260336	20260338	.	-	0	transcript_id "file_1_file_1_jg2803.t1"; gene_id "file_1_file_1_jg2803";
dsimWXD1_0	AUGUSTUS	CDS	20260336	20260544	1	-	2	transcript_id "file_1_file_1_jg2803.t1"; gene_id "file_1_file_1_jg2803";
dsimWXD1_0	AUGUSTUS	exon	20260336	20260544	.	-	.	transcript_id "file_1_file_1_jg2803.t1"; gene_id "file_1_file_1_jg2803";
dsimWXD1_0	AUGUSTUS	intron	20260545	20260767	.	-	.	transcript_id "file_1_file_1_jg2803.t1"; gene_id "file_1_file_1_jg2803";
dsimWXD1_0	AUGUSTUS	CDS	20260768	20261243	1	-	1	transcript_id "file_1_file_1_jg2803.t1"; gene_id "file_1_file_1_jg2803";
dsimWXD1_0	AUGUSTUS	exon	20260768	20261243	.	-	.	transcript_id "file_1_file_1_jg2803.t1"; gene_id "file_1_file_1_jg2803";
dsimWXD1_0	AUGUSTUS	intron	20261244	20261359	.	-	.	transcript_id "file_1_file_1_jg2803.t1"; gene_id "file_1_file_1_jg2803";
dsimWXD1_0	AUGUSTUS	CDS	20261360	20261615	1	-	2	transcript_id "file_1_file_1_jg2803.t1"; gene_id "file_1_file_1_jg2803";
dsimWXD1_0	AUGUSTUS	exon	20261360	20261615	.	-	.	transcript_id "file_1_file_1_jg2803.t1"; gene_id "file_1_file_1_jg2803";
dsimWXD1_0	AUGUSTUS	intron	20261616	20261735	.	-	.	transcript_id "file_1_file_1_jg2803.t1"; gene_id "file_1_file_1_jg2803";
dsimWXD1_0	AUGUSTUS	CDS	20261736	20261944	1	-	1	transcript_id "file_1_file_1_jg2803.t1"; gene_id "file_1_file_1_jg2803";
dsimWXD1_0	AUGUSTUS	exon	20261736	20261944	.	-	.	transcript_id "file_1_file_1_jg2803.t1"; gene_id "file_1_file_1_jg2803";
dsimWXD1_0	AUGUSTUS	intron	20261945	20262169	.	-	.	transcript_id "file_1_file_1_jg2803.t1"; gene_id "file_1_file_1_jg2803";
dsimWXD1_0	AUGUSTUS	CDS	20262170	20262482	1	-	2	transcript_id "file_1_file_1_jg2803.t1"; gene_id "file_1_file_1_jg2803";
dsimWXD1_0	AUGUSTUS	exon	20262170	20262482	.	-	.	transcript_id "file_1_file_1_jg2803.t1"; gene_id "file_1_file_1_jg2803";
dsimWXD1_0	AUGUSTUS	intron	20262483	20264639	.	-	.	transcript_id "file_1_file_1_jg2803.t1"; gene_id "file_1_file_1_jg2803";
dsimWXD1_0	AUGUSTUS	transcript	20260336	20264859	.	-	.	transcript_id "file_1_file_1_jg2803.t1"; gene_id "file_1_file_1_jg2803"
dsimWXD1_0	AUGUSTUS	gene	20260336	20264859	.	-	.	jg2803
dsimWXD1_0	AUGUSTUS	CDS	20264640	20264859	1	-	0	transcript_id "file_1_file_1_jg2803.t1"; gene_id "file_1_file_1_jg2803";
dsimWXD1_0	AUGUSTUS	exon	20264640	20264859	.	-	.	transcript_id "file_1_file_1_jg2803.t1"; gene_id "file_1_file_1_jg2803";
dsimWXD1_0	AUGUSTUS	start_codon	20264857	20264859	.	-	0	transcript_id "file_1_file_1_jg2803.t1"; gene_id "file_1_file_1_jg2803";
dsimWXD1_2	AUGUSTUS	stop_codon	22556629	22556631	.	-	0	transcript_id "file_1_file_1_jg15367.t1"; gene_id "file_1_file_1_jg15367";
dsimWXD1_2	AUGUSTUS	CDS	22556629	22556726	1	-	2	transcript_id "file_1_file_1_jg15367.t1"; gene_id "file_1_file_1_jg15367";
dsimWXD1_2	AUGUSTUS	exon	22556629	22556726	.	-	.	transcript_id "file_1_file_1_jg15367.t1"; gene_id "file_1_file_1_jg15367";
dsimWXD1_2	AUGUSTUS	intron	22556727	22557177	.	-	.	transcript_id "file_1_file_1_jg15367.t1"; gene_id "file_1_file_1_jg15367";
dsimWXD1_2	AUGUSTUS	CDS	22557178	22558444	1	-	0	transcript_id "file_1_file_1_jg15367.t1"; gene_id "file_1_file_1_jg15367";
dsimWXD1_2	AUGUSTUS	exon	22557178	22558444	.	-	.	transcript_id "file_1_file_1_jg15367.t1"; gene_id "file_1_file_1_jg15367";
dsimWXD1_2	AUGUSTUS	intron	22558445	22558510	.	-	.	transcript_id "file_1_file_1_jg15367.t1"; gene_id "file_1_file_1_jg15367";
dsimWXD1_2	AUGUSTUS	CDS	22558511	22559436	1	-	2	transcript_id "file_1_file_1_jg15367.t1"; gene_id "file_1_file_1_jg15367";
dsimWXD1_2	AUGUSTUS	exon	22558511	22559436	.	-	.	transcript_id "file_1_file_1_jg15367.t1"; gene_id "file_1_file_1_jg15367";
dsimWXD1_2	AUGUSTUS	intron	22559437	22559497	.	-	.	transcript_id "file_1_file_1_jg15367.t1"; gene_id "file_1_file_1_jg15367";
dsimWXD1_2	AUGUSTUS	CDS	22559498	22559923	1	-	2	transcript_id "file_1_file_1_jg15367.t1"; gene_id "file_1_file_1_jg15367";
dsimWXD1_2	AUGUSTUS	exon	22559498	22559923	.	-	.	transcript_id "file_1_file_1_jg15367.t1"; gene_id "file_1_file_1_jg15367";
dsimWXD1_2	AUGUSTUS	intron	22559924	22559984	.	-	.	transcript_id "file_1_file_1_jg15367.t1"; gene_id "file_1_file_1_jg15367";
dsimWXD1_2	AUGUSTUS	transcript	22556629	22560042	.	-	.	transcript_id "file_1_file_1_jg15367.t1"; gene_id "file_1_file_1_jg15367"
dsimWXD1_2	AUGUSTUS	gene	22556629	22560042	.	-	.	jg15367
dsimWXD1_2	AUGUSTUS	CDS	22559985	22560042	1	-	0	transcript_id "file_1_file_1_jg15367.t1"; gene_id "file_1_file_1_jg15367";
dsimWXD1_2	AUGUSTUS	exon	22559985	22560042	.	-	.	transcript_id "file_1_file_1_jg15367.t1"; gene_id "file_1_file_1_jg15367";
dsimWXD1_2	AUGUSTUS	start_codon	22560040	22560042	.	-	0	transcript_id "file_1_file_1_jg15367.t1"; gene_id "file_1_file_1_jg15367";
dsimWXD1_0	AUGUSTUS	start_codon	19418456	19418458	.	+	0	transcript_id "file_1_file_1_jg2709.t1"; gene_id "file_1_file_1_jg2709";
dsimWXD1_0	AUGUSTUS	CDS	19418456	19419380	1	+	0	transcript_id "file_1_file_1_jg2709.t1"; gene_id "file_1_file_1_jg2709";
dsimWXD1_0	AUGUSTUS	exon	19418456	19419380	.	+	.	transcript_id "file_1_file_1_jg2709.t1"; gene_id "file_1_file_1_jg2709";
dsimWXD1_0	AUGUSTUS	intron	19419381	19419439	.	+	.	transcript_id "file_1_file_1_jg2709.t1"; gene_id "file_1_file_1_jg2709";
dsimWXD1_0	AUGUSTUS	transcript	19418456	19419879	.	+	.	transcript_id "file_1_file_1_jg2709.t1"; gene_id "file_1_file_1_jg2709"
dsimWXD1_0	AUGUSTUS	gene	19418456	19419879	.	+	.	jg2709
dsimWXD1_0	AUGUSTUS	CDS	19419440	19419879	1	+	2	transcript_id "file_1_file_1_jg2709.t1"; gene_id "file_1_file_1_jg2709";
dsimWXD1_0	AUGUSTUS	exon	19419440	19419879	.	+	.	transcript_id "file_1_file_1_jg2709.t1"; gene_id "file_1_file_1_jg2709";
dsimWXD1_0	AUGUSTUS	stop_codon	19419877	19419879	.	+	0	transcript_id "file_1_file_1_jg2709.t1"; gene_id "file_1_file_1_jg2709";
dsimWXD1_3	AUGUSTUS	start_codon	25741186	25741188	.	+	0	transcript_id "file_1_file_1_jg6430.t1"; gene_id "file_1_file_1_jg6430";
dsimWXD1_3	AUGUSTUS	CDS	25741186	25741350	1	+	0	transcript_id "file_1_file_1_jg6430.t1"; gene_id "file_1_file_1_jg6430";
dsimWXD1_3	AUGUSTUS	exon	25741186	25741350	.	+	.	transcript_id "file_1_file_1_jg6430.t1"; gene_id "file_1_file_1_jg6430";
dsimWXD1_3	AUGUSTUS	intron	25741351	25741570	.	+	.	transcript_id "file_1_file_1_jg6430.t1"; gene_id "file_1_file_1_jg6430";
dsimWXD1_3	AUGUSTUS	transcript	25741186	25743721	.	+	.	transcript_id "file_1_file_1_jg6430.t1"; gene_id "file_1_file_1_jg6430"
dsimWXD1_3	AUGUSTUS	gene	25741186	25743721	.	+	.	jg6430
dsimWXD1_3	AUGUSTUS	CDS	25741571	25743721	1	+	0	transcript_id "file_1_file_1_jg6430.t1"; gene_id "file_1_file_1_jg6430";
dsimWXD1_3	AUGUSTUS	exon	25741571	25743721	.	+	.	transcript_id "file_1_file_1_jg6430.t1"; gene_id "file_1_file_1_jg6430";
dsimWXD1_3	AUGUSTUS	stop_codon	25743719	25743721	.	+	0	transcript_id "file_1_file_1_jg6430.t1"; gene_id "file_1_file_1_jg6430";
dsimWXD1_5	AUGUSTUS	stop_codon	9178767	9178769	.	-	0	transcript_id "file_1_file_1_jg7939.t1"; gene_id "file_1_file_1_jg7939";
dsimWXD1_5	AUGUSTUS	CDS	9178767	9179100	1	-	1	transcript_id "file_1_file_1_jg7939.t1"; gene_id "file_1_file_1_jg7939";
dsimWXD1_5	AUGUSTUS	exon	9178767	9179100	.	-	.	transcript_id "file_1_file_1_jg7939.t1"; gene_id "file_1_file_1_jg7939";
dsimWXD1_5	AUGUSTUS	intron	9179101	9179159	.	-	.	transcript_id "file_1_file_1_jg7939.t1"; gene_id "file_1_file_1_jg7939";
dsimWXD1_5	AUGUSTUS	CDS	9179160	9179231	1	-	1	transcript_id "file_1_file_1_jg7939.t1"; gene_id "file_1_file_1_jg7939";
dsimWXD1_5	AUGUSTUS	exon	9179160	9179231	.	-	.	transcript_id "file_1_file_1_jg7939.t1"; gene_id "file_1_file_1_jg7939";
dsimWXD1_5	AUGUSTUS	intron	9179232	9179285	.	-	.	transcript_id "file_1_file_1_jg7939.t1"; gene_id "file_1_file_1_jg7939";
dsimWXD1_5	AUGUSTUS	transcript	9178767	9179461	.	-	.	transcript_id "file_1_file_1_jg7939.t1"; gene_id "file_1_file_1_jg7939"
dsimWXD1_5	AUGUSTUS	gene	9178767	9179461	.	-	.	jg7939
dsimWXD1_5	AUGUSTUS	CDS	9179286	9179461	1	-	0	transcript_id "file_1_file_1_jg7939.t1"; gene_id "file_1_file_1_jg7939";
dsimWXD1_5	AUGUSTUS	exon	9179286	9179461	.	-	.	transcript_id "file_1_file_1_jg7939.t1"; gene_id "file_1_file_1_jg7939";
dsimWXD1_5	AUGUSTUS	start_codon	9179459	9179461	.	-	0	transcript_id "file_1_file_1_jg7939.t1"; gene_id "file_1_file_1_jg7939";
dsimWXD1_1	AUGUSTUS	stop_codon	5348869	5348871	.	-	0	transcript_id "file_1_file_1_jg9792.t1"; gene_id "file_1_file_1_jg9792";
dsimWXD1_1	AUGUSTUS	CDS	5348869	5349035	1	-	2	transcript_id "file_1_file_1_jg9792.t1"; gene_id "file_1_file_1_jg9792";
dsimWXD1_1	AUGUSTUS	exon	5348869	5349035	.	-	.	transcript_id "file_1_file_1_jg9792.t1"; gene_id "file_1_file_1_jg9792";
dsimWXD1_1	AUGUSTUS	intron	5349036	5349107	.	-	.	transcript_id "file_1_file_1_jg9792.t1"; gene_id "file_1_file_1_jg9792";
dsimWXD1_1	AUGUSTUS	CDS	5349108	5349744	1	-	0	transcript_id "file_1_file_1_jg9792.t1"; gene_id "file_1_file_1_jg9792";
dsimWXD1_1	AUGUSTUS	exon	5349108	5349744	.	-	.	transcript_id "file_1_file_1_jg9792.t1"; gene_id "file_1_file_1_jg9792";
dsimWXD1_1	AUGUSTUS	intron	5349745	5349801	.	-	.	transcript_id "file_1_file_1_jg9792.t1"; gene_id "file_1_file_1_jg9792";
dsimWXD1_1	AUGUSTUS	CDS	5349802	5350309	1	-	1	transcript_id "file_1_file_1_jg9792.t1"; gene_id "file_1_file_1_jg9792";
dsimWXD1_1	AUGUSTUS	exon	5349802	5350309	.	-	.	transcript_id "file_1_file_1_jg9792.t1"; gene_id "file_1_file_1_jg9792";
dsimWXD1_1	AUGUSTUS	intron	5350310	5350370	.	-	.	transcript_id "file_1_file_1_jg9792.t1"; gene_id "file_1_file_1_jg9792";
dsimWXD1_1	AUGUSTUS	transcript	5348869	5350576	.	-	.	transcript_id "file_1_file_1_jg9792.t1"; gene_id "file_1_file_1_jg9792"
dsimWXD1_1	AUGUSTUS	gene	5348869	5350576	.	-	.	jg9792
dsimWXD1_1	AUGUSTUS	CDS	5350371	5350576	1	-	0	transcript_id "file_1_file_1_jg9792.t1"; gene_id "file_1_file_1_jg9792";
dsimWXD1_1	AUGUSTUS	exon	5350371	5350576	.	-	.	transcript_id "file_1_file_1_jg9792.t1"; gene_id "file_1_file_1_jg9792";
dsimWXD1_1	AUGUSTUS	start_codon	5350574	5350576	.	-	0	transcript_id "file_1_file_1_jg9792.t1"; gene_id "file_1_file_1_jg9792";
dsimWXD1_72	AUGUSTUS	start_codon	10265	10267	.	+	0	transcript_id "file_1_file_1_jg15620.t1"; gene_id "file_1_file_1_jg15620";
dsimWXD1_72	AUGUSTUS	CDS	10265	10363	1	+	0	transcript_id "file_1_file_1_jg15620.t1"; gene_id "file_1_file_1_jg15620";
dsimWXD1_72	AUGUSTUS	exon	10265	10363	.	+	.	transcript_id "file_1_file_1_jg15620.t1"; gene_id "file_1_file_1_jg15620";
dsimWXD1_72	AUGUSTUS	intron	10364	10434	.	+	.	transcript_id "file_1_file_1_jg15620.t1"; gene_id "file_1_file_1_jg15620";
dsimWXD1_72	AUGUSTUS	CDS	10435	10593	1	+	0	transcript_id "file_1_file_1_jg15620.t1"; gene_id "file_1_file_1_jg15620";
dsimWXD1_72	AUGUSTUS	exon	10435	10593	.	+	.	transcript_id "file_1_file_1_jg15620.t1"; gene_id "file_1_file_1_jg15620";
dsimWXD1_72	AUGUSTUS	intron	10594	13516	.	+	.	transcript_id "file_1_file_1_jg15620.t1"; gene_id "file_1_file_1_jg15620";
dsimWXD1_72	AUGUSTUS	CDS	13517	13709	1	+	0	transcript_id "file_1_file_1_jg15620.t1"; gene_id "file_1_file_1_jg15620";
dsimWXD1_72	AUGUSTUS	exon	13517	13709	.	+	.	transcript_id "file_1_file_1_jg15620.t1"; gene_id "file_1_file_1_jg15620";
dsimWXD1_72	AUGUSTUS	intron	13710	13789	.	+	.	transcript_id "file_1_file_1_jg15620.t1"; gene_id "file_1_file_1_jg15620";
dsimWXD1_72	AUGUSTUS	transcript	10265	13938	.	+	.	transcript_id "file_1_file_1_jg15620.t1"; gene_id "file_1_file_1_jg15620"
dsimWXD1_72	AUGUSTUS	gene	10265	13938	.	+	.	jg15620
dsimWXD1_72	AUGUSTUS	CDS	13790	13938	1	+	2	transcript_id "file_1_file_1_jg15620.t1"; gene_id "file_1_file_1_jg15620";
dsimWXD1_72	AUGUSTUS	exon	13790	13938	.	+	.	transcript_id "file_1_file_1_jg15620.t1"; gene_id "file_1_file_1_jg15620";
dsimWXD1_72	AUGUSTUS	stop_codon	13936	13938	.	+	0	transcript_id "file_1_file_1_jg15620.t1"; gene_id "file_1_file_1_jg15620";
dsimWXD1_1	AUGUSTUS	start_codon	10695011	10695013	.	+	0	transcript_id "file_1_file_1_jg10638.t1"; gene_id "file_1_file_1_jg10638";
dsimWXD1_1	AUGUSTUS	CDS	10695011	10695019	0.48	+	0	transcript_id "file_1_file_1_jg10638.t1"; gene_id "file_1_file_1_jg10638";
dsimWXD1_1	AUGUSTUS	exon	10695011	10695019	.	+	.	transcript_id "file_1_file_1_jg10638.t1"; gene_id "file_1_file_1_jg10638";
dsimWXD1_1	AUGUSTUS	intron	10695020	10697063	.	+	.	transcript_id "file_1_file_1_jg10638.t1"; gene_id "file_1_file_1_jg10638";
dsimWXD1_1	AUGUSTUS	CDS	10697064	10697340	0.42	+	0	transcript_id "file_1_file_1_jg10638.t1"; gene_id "file_1_file_1_jg10638";
dsimWXD1_1	AUGUSTUS	exon	10697064	10697340	.	+	.	transcript_id "file_1_file_1_jg10638.t1"; gene_id "file_1_file_1_jg10638";
dsimWXD1_1	AUGUSTUS	intron	10697341	10697737	.	+	.	transcript_id "file_1_file_1_jg10638.t1"; gene_id "file_1_file_1_jg10638";
dsimWXD1_1	AUGUSTUS	CDS	10697738	10698940	1	+	2	transcript_id "file_1_file_1_jg10638.t1"; gene_id "file_1_file_1_jg10638";
dsimWXD1_1	AUGUSTUS	exon	10697738	10698940	.	+	.	transcript_id "file_1_file_1_jg10638.t1"; gene_id "file_1_file_1_jg10638";
dsimWXD1_1	AUGUSTUS	intron	10698941	10699567	.	+	.	transcript_id "file_1_file_1_jg10638.t1"; gene_id "file_1_file_1_jg10638";
dsimWXD1_1	AUGUSTUS	CDS	10699568	10700228	1	+	2	transcript_id "file_1_file_1_jg10638.t1"; gene_id "file_1_file_1_jg10638";
dsimWXD1_1	AUGUSTUS	exon	10699568	10700228	.	+	.	transcript_id "file_1_file_1_jg10638.t1"; gene_id "file_1_file_1_jg10638";
dsimWXD1_1	AUGUSTUS	intron	10700229	10700631	.	+	.	transcript_id "file_1_file_1_jg10638.t1"; gene_id "file_1_file_1_jg10638";
dsimWXD1_1	AUGUSTUS	CDS	10700632	10700914	1	+	1	transcript_id "file_1_file_1_jg10638.t1"; gene_id "file_1_file_1_jg10638";
dsimWXD1_1	AUGUSTUS	exon	10700632	10700914	.	+	.	transcript_id "file_1_file_1_jg10638.t1"; gene_id "file_1_file_1_jg10638";
dsimWXD1_1	AUGUSTUS	intron	10700915	10700981	.	+	.	transcript_id "file_1_file_1_jg10638.t1"; gene_id "file_1_file_1_jg10638";
dsimWXD1_1	AUGUSTUS	CDS	10700982	10701191	1	+	0	transcript_id "file_1_file_1_jg10638.t1"; gene_id "file_1_file_1_jg10638";
dsimWXD1_1	AUGUSTUS	exon	10700982	10701191	.	+	.	transcript_id "file_1_file_1_jg10638.t1"; gene_id "file_1_file_1_jg10638";
dsimWXD1_1	AUGUSTUS	intron	10701192	10701255	.	+	.	transcript_id "file_1_file_1_jg10638.t1"; gene_id "file_1_file_1_jg10638";
dsimWXD1_1	AUGUSTUS	CDS	10701256	10702586	1	+	0	transcript_id "file_1_file_1_jg10638.t1"; gene_id "file_1_file_1_jg10638";
dsimWXD1_1	AUGUSTUS	exon	10701256	10702586	.	+	.	transcript_id "file_1_file_1_jg10638.t1"; gene_id "file_1_file_1_jg10638";
dsimWXD1_1	AUGUSTUS	intron	10702587	10702643	.	+	.	transcript_id "file_1_file_1_jg10638.t1"; gene_id "file_1_file_1_jg10638";
dsimWXD1_1	AUGUSTUS	CDS	10702644	10702891	1	+	1	transcript_id "file_1_file_1_jg10638.t1"; gene_id "file_1_file_1_jg10638";
dsimWXD1_1	AUGUSTUS	exon	10702644	10702891	.	+	.	transcript_id "file_1_file_1_jg10638.t1"; gene_id "file_1_file_1_jg10638";
dsimWXD1_1	AUGUSTUS	intron	10702892	10702951	.	+	.	transcript_id "file_1_file_1_jg10638.t1"; gene_id "file_1_file_1_jg10638";
dsimWXD1_1	AUGUSTUS	CDS	10702952	10703132	1	+	2	transcript_id "file_1_file_1_jg10638.t1"; gene_id "file_1_file_1_jg10638";
dsimWXD1_1	AUGUSTUS	exon	10702952	10703132	.	+	.	transcript_id "file_1_file_1_jg10638.t1"; gene_id "file_1_file_1_jg10638";
dsimWXD1_1	AUGUSTUS	intron	10703133	10703779	.	+	.	transcript_id "file_1_file_1_jg10638.t1"; gene_id "file_1_file_1_jg10638";
dsimWXD1_1	AUGUSTUS	CDS	10703780	10703913	1	+	1	transcript_id "file_1_file_1_jg10638.t1"; gene_id "file_1_file_1_jg10638";
dsimWXD1_1	AUGUSTUS	exon	10703780	10703913	.	+	.	transcript_id "file_1_file_1_jg10638.t1"; gene_id "file_1_file_1_jg10638";
dsimWXD1_1	AUGUSTUS	intron	10703914	10703979	.	+	.	transcript_id "file_1_file_1_jg10638.t1"; gene_id "file_1_file_1_jg10638";
dsimWXD1_1	AUGUSTUS	transcript	10695011	10704209	.	+	.	transcript_id "file_1_file_1_jg10638.t1"; gene_id "file_1_file_1_jg10638"
dsimWXD1_1	AUGUSTUS	gene	10695011	10704209	.	+	.	jg10638
dsimWXD1_1	AUGUSTUS	CDS	10703980	10704209	1	+	2	transcript_id "file_1_file_1_jg10638.t1"; gene_id "file_1_file_1_jg10638";
dsimWXD1_1	AUGUSTUS	exon	10703980	10704209	.	+	.	transcript_id "file_1_file_1_jg10638.t1"; gene_id "file_1_file_1_jg10638";
dsimWXD1_1	AUGUSTUS	stop_codon	10704207	10704209	.	+	0	transcript_id "file_1_file_1_jg10638.t1"; gene_id "file_1_file_1_jg10638";
dsimWXD1_1	AUGUSTUS	stop_codon	22177133	22177135	.	-	0	transcript_id "file_1_file_1_jg12366.t1"; gene_id "file_1_file_1_jg12366";
dsimWXD1_1	AUGUSTUS	CDS	22177133	22177492	1	-	0	transcript_id "file_1_file_1_jg12366.t1"; gene_id "file_1_file_1_jg12366";
dsimWXD1_1	AUGUSTUS	exon	22177133	22177492	.	-	.	transcript_id "file_1_file_1_jg12366.t1"; gene_id "file_1_file_1_jg12366";
dsimWXD1_1	AUGUSTUS	intron	22177493	22177556	.	-	.	transcript_id "file_1_file_1_jg12366.t1"; gene_id "file_1_file_1_jg12366";
dsimWXD1_1	AUGUSTUS	transcript	22177133	22177664	.	-	.	transcript_id "file_1_file_1_jg12366.t1"; gene_id "file_1_file_1_jg12366"
dsimWXD1_1	AUGUSTUS	gene	22177133	22177664	.	-	.	jg12366
dsimWXD1_1	AUGUSTUS	CDS	22177557	22177664	1	-	0	transcript_id "file_1_file_1_jg12366.t1"; gene_id "file_1_file_1_jg12366";
dsimWXD1_1	AUGUSTUS	exon	22177557	22177664	.	-	.	transcript_id "file_1_file_1_jg12366.t1"; gene_id "file_1_file_1_jg12366";
dsimWXD1_1	AUGUSTUS	start_codon	22177662	22177664	.	-	0	transcript_id "file_1_file_1_jg12366.t1"; gene_id "file_1_file_1_jg12366";
dsimWXD1_0	AUGUSTUS	stop_codon	13511706	13511708	.	-	0	transcript_id "file_1_file_1_jg2185.t1"; gene_id "file_1_file_1_jg2185";
dsimWXD1_0	AUGUSTUS	CDS	13511706	13513885	0.98	-	2	transcript_id "file_1_file_1_jg2185.t1"; gene_id "file_1_file_1_jg2185";
dsimWXD1_0	AUGUSTUS	exon	13511706	13513885	.	-	.	transcript_id "file_1_file_1_jg2185.t1"; gene_id "file_1_file_1_jg2185";
dsimWXD1_0	AUGUSTUS	intron	13513886	13515783	.	-	.	transcript_id "file_1_file_1_jg2185.t1"; gene_id "file_1_file_1_jg2185";
dsimWXD1_0	AUGUSTUS	CDS	13515784	13516273	1	-	0	transcript_id "file_1_file_1_jg2185.t1"; gene_id "file_1_file_1_jg2185";
dsimWXD1_0	AUGUSTUS	exon	13515784	13516273	.	-	.	transcript_id "file_1_file_1_jg2185.t1"; gene_id "file_1_file_1_jg2185";
dsimWXD1_0	AUGUSTUS	intron	13516274	13516685	.	-	.	transcript_id "file_1_file_1_jg2185.t1"; gene_id "file_1_file_1_jg2185";
dsimWXD1_0	AUGUSTUS	CDS	13516686	13517011	1	-	2	transcript_id "file_1_file_1_jg2185.t1"; gene_id "file_1_file_1_jg2185";
dsimWXD1_0	AUGUSTUS	exon	13516686	13517011	.	-	.	transcript_id "file_1_file_1_jg2185.t1"; gene_id "file_1_file_1_jg2185";
dsimWXD1_0	AUGUSTUS	intron	13517012	13520164	.	-	.	transcript_id "file_1_file_1_jg2185.t1"; gene_id "file_1_file_1_jg2185";
dsimWXD1_0	AUGUSTUS	transcript	13511706	13520507	.	-	.	transcript_id "file_1_file_1_jg2185.t1"; gene_id "file_1_file_1_jg2185"
dsimWXD1_0	AUGUSTUS	gene	13511706	13520507	.	-	.	jg2185
dsimWXD1_0	AUGUSTUS	CDS	13520165	13520507	1	-	0	transcript_id "file_1_file_1_jg2185.t1"; gene_id "file_1_file_1_jg2185";
dsimWXD1_0	AUGUSTUS	exon	13520165	13520507	.	-	.	transcript_id "file_1_file_1_jg2185.t1"; gene_id "file_1_file_1_jg2185";
dsimWXD1_0	AUGUSTUS	start_codon	13520505	13520507	.	-	0	transcript_id "file_1_file_1_jg2185.t1"; gene_id "file_1_file_1_jg2185";
dsimWXD1_2	AUGUSTUS	stop_codon	8855150	8855152	.	-	0	transcript_id "file_1_file_1_jg13696.t1"; gene_id "file_1_file_1_jg13696";
dsimWXD1_2	AUGUSTUS	CDS	8855150	8855325	1	-	2	transcript_id "file_1_file_1_jg13696.t1"; gene_id "file_1_file_1_jg13696";
dsimWXD1_2	AUGUSTUS	exon	8855150	8855325	.	-	.	transcript_id "file_1_file_1_jg13696.t1"; gene_id "file_1_file_1_jg13696";
dsimWXD1_2	AUGUSTUS	intron	8855326	8855387	.	-	.	transcript_id "file_1_file_1_jg13696.t1"; gene_id "file_1_file_1_jg13696";
dsimWXD1_2	AUGUSTUS	CDS	8855388	8855759	1	-	2	transcript_id "file_1_file_1_jg13696.t1"; gene_id "file_1_file_1_jg13696";
dsimWXD1_2	AUGUSTUS	exon	8855388	8855759	.	-	.	transcript_id "file_1_file_1_jg13696.t1"; gene_id "file_1_file_1_jg13696";
dsimWXD1_2	AUGUSTUS	intron	8855760	8855864	.	-	.	transcript_id "file_1_file_1_jg13696.t1"; gene_id "file_1_file_1_jg13696";
dsimWXD1_2	AUGUSTUS	transcript	8855150	8856069	.	-	.	transcript_id "file_1_file_1_jg13696.t1"; gene_id "file_1_file_1_jg13696"
dsimWXD1_2	AUGUSTUS	gene	8855150	8856069	.	-	.	jg13696
dsimWXD1_2	AUGUSTUS	CDS	8855865	8856069	1	-	0	transcript_id "file_1_file_1_jg13696.t1"; gene_id "file_1_file_1_jg13696";
dsimWXD1_2	AUGUSTUS	exon	8855865	8856069	.	-	.	transcript_id "file_1_file_1_jg13696.t1"; gene_id "file_1_file_1_jg13696";
dsimWXD1_2	AUGUSTUS	start_codon	8856067	8856069	.	-	0	transcript_id "file_1_file_1_jg13696.t1"; gene_id "file_1_file_1_jg13696";
dsimWXD1_137	AUGUSTUS	stop_codon	22632	22634	.	-	0	transcript_id "file_1_file_1_jg15544.t1"; gene_id "file_1_file_1_jg15544";
dsimWXD1_137	AUGUSTUS	CDS	22632	23260	1	-	2	transcript_id "file_1_file_1_jg15544.t1"; gene_id "file_1_file_1_jg15544";
dsimWXD1_137	AUGUSTUS	exon	22632	23260	.	-	.	transcript_id "file_1_file_1_jg15544.t1"; gene_id "file_1_file_1_jg15544";
dsimWXD1_137	AUGUSTUS	intron	23261	23641	.	-	.	transcript_id "file_1_file_1_jg15544.t1"; gene_id "file_1_file_1_jg15544";
dsimWXD1_137	AUGUSTUS	transcript	22632	24062	.	-	.	transcript_id "file_1_file_1_jg15544.t1"; gene_id "file_1_file_1_jg15544"
dsimWXD1_137	AUGUSTUS	gene	22632	24062	.	-	.	jg15544
dsimWXD1_137	AUGUSTUS	CDS	23642	24062	1	-	0	transcript_id "file_1_file_1_jg15544.t1"; gene_id "file_1_file_1_jg15544";
dsimWXD1_137	AUGUSTUS	exon	23642	24062	.	-	.	transcript_id "file_1_file_1_jg15544.t1"; gene_id "file_1_file_1_jg15544";
dsimWXD1_137	AUGUSTUS	start_codon	24060	24062	.	-	0	transcript_id "file_1_file_1_jg15544.t1"; gene_id "file_1_file_1_jg15544";
dsimWXD1_89	AUGUSTUS	stop_codon	73613	73615	.	-	0	transcript_id "file_1_file_1_jg15679.t1"; gene_id "file_1_file_1_jg15679";
dsimWXD1_89	AUGUSTUS	CDS	73613	73732	0.85	-	0	transcript_id "file_1_file_1_jg15679.t1"; gene_id "file_1_file_1_jg15679";
dsimWXD1_89	AUGUSTUS	exon	73613	73732	.	-	.	transcript_id "file_1_file_1_jg15679.t1"; gene_id "file_1_file_1_jg15679";
dsimWXD1_89	AUGUSTUS	intron	73733	74066	.	-	.	transcript_id "file_1_file_1_jg15679.t1"; gene_id "file_1_file_1_jg15679";
dsimWXD1_89	AUGUSTUS	transcript	73613	74189	.	-	.	transcript_id "file_1_file_1_jg15679.t1"; gene_id "file_1_file_1_jg15679"
dsimWXD1_89	AUGUSTUS	gene	73613	74189	.	-	.	jg15679
dsimWXD1_89	AUGUSTUS	CDS	74067	74189	0.8	-	0	transcript_id "file_1_file_1_jg15679.t1"; gene_id "file_1_file_1_jg15679";
dsimWXD1_89	AUGUSTUS	exon	74067	74189	.	-	.	transcript_id "file_1_file_1_jg15679.t1"; gene_id "file_1_file_1_jg15679";
dsimWXD1_89	AUGUSTUS	start_codon	74187	74189	.	-	0	transcript_id "file_1_file_1_jg15679.t1"; gene_id "file_1_file_1_jg15679";
dsimWXD1_5	AUGUSTUS	start_codon	3626537	3626539	.	+	0	transcript_id "file_1_file_1_jg7332.t1"; gene_id "file_1_file_1_jg7332";
dsimWXD1_5	AUGUSTUS	CDS	3626537	3626773	0.6	+	0	transcript_id "file_1_file_1_jg7332.t1"; gene_id "file_1_file_1_jg7332";
dsimWXD1_5	AUGUSTUS	exon	3626537	3626773	.	+	.	transcript_id "file_1_file_1_jg7332.t1"; gene_id "file_1_file_1_jg7332";
dsimWXD1_5	AUGUSTUS	transcript	3626537	3626773	.	+	.	transcript_id "file_1_file_1_jg7332.t1"; gene_id "file_1_file_1_jg7332"
dsimWXD1_5	AUGUSTUS	gene	3626537	3626773	.	+	.	jg7332
dsimWXD1_5	AUGUSTUS	stop_codon	3626771	3626773	.	+	0	transcript_id "file_1_file_1_jg7332.t1"; gene_id "file_1_file_1_jg7332";
dsimWXD1_2	AUGUSTUS	stop_codon	1448989	1448991	.	-	0	transcript_id "file_1_file_1_jg12741.t1"; gene_id "file_1_file_1_jg12741";
dsimWXD1_2	AUGUSTUS	CDS	1448989	1449169	0.5	-	1	transcript_id "file_1_file_1_jg12741.t1"; gene_id "file_1_file_1_jg12741";
dsimWXD1_2	AUGUSTUS	exon	1448989	1449169	.	-	.	transcript_id "file_1_file_1_jg12741.t1"; gene_id "file_1_file_1_jg12741";
dsimWXD1_2	AUGUSTUS	intron	1449170	1449617	.	-	.	transcript_id "file_1_file_1_jg12741.t1"; gene_id "file_1_file_1_jg12741";
dsimWXD1_2	AUGUSTUS	CDS	1449618	1449771	0.58	-	2	transcript_id "file_1_file_1_jg12741.t1"; gene_id "file_1_file_1_jg12741";
dsimWXD1_2	AUGUSTUS	exon	1449618	1449771	.	-	.	transcript_id "file_1_file_1_jg12741.t1"; gene_id "file_1_file_1_jg12741";
dsimWXD1_2	AUGUSTUS	intron	1449772	1455408	.	-	.	transcript_id "file_1_file_1_jg12741.t1"; gene_id "file_1_file_1_jg12741";
dsimWXD1_2	AUGUSTUS	CDS	1455409	1455557	0.31	-	1	transcript_id "file_1_file_1_jg12741.t1"; gene_id "file_1_file_1_jg12741";
dsimWXD1_2	AUGUSTUS	exon	1455409	1455557	.	-	.	transcript_id "file_1_file_1_jg12741.t1"; gene_id "file_1_file_1_jg12741";
dsimWXD1_2	AUGUSTUS	intron	1455558	1455668	.	-	.	transcript_id "file_1_file_1_jg12741.t1"; gene_id "file_1_file_1_jg12741";
dsimWXD1_2	AUGUSTUS	transcript	1448989	1455775	.	-	.	transcript_id "file_1_file_1_jg12741.t1"; gene_id "file_1_file_1_jg12741"
dsimWXD1_2	AUGUSTUS	gene	1448989	1455775	.	-	.	jg12741
dsimWXD1_2	AUGUSTUS	CDS	1455669	1455775	0.31	-	0	transcript_id "file_1_file_1_jg12741.t1"; gene_id "file_1_file_1_jg12741";
dsimWXD1_2	AUGUSTUS	exon	1455669	1455775	.	-	.	transcript_id "file_1_file_1_jg12741.t1"; gene_id "file_1_file_1_jg12741";
dsimWXD1_2	AUGUSTUS	start_codon	1455773	1455775	.	-	0	transcript_id "file_1_file_1_jg12741.t1"; gene_id "file_1_file_1_jg12741";
dsimWXD1_0	AUGUSTUS	stop_codon	2378545	2378547	.	-	0	transcript_id "file_1_file_1_jg702.t1"; gene_id "file_1_file_1_jg702";
dsimWXD1_0	AUGUSTUS	CDS	2378545	2378763	0.79	-	0	transcript_id "file_1_file_1_jg702.t1"; gene_id "file_1_file_1_jg702";
dsimWXD1_0	AUGUSTUS	exon	2378545	2378763	.	-	.	transcript_id "file_1_file_1_jg702.t1"; gene_id "file_1_file_1_jg702";
dsimWXD1_0	AUGUSTUS	transcript	2378545	2378763	.	-	.	transcript_id "file_1_file_1_jg702.t1"; gene_id "file_1_file_1_jg702"
dsimWXD1_0	AUGUSTUS	gene	2378545	2378763	.	-	.	jg702
dsimWXD1_0	AUGUSTUS	start_codon	2378761	2378763	.	-	0	transcript_id "file_1_file_1_jg702.t1"; gene_id "file_1_file_1_jg702";
dsimWXD1_5	AUGUSTUS	stop_codon	11930168	11930170	.	-	0	transcript_id "file_1_file_1_jg8247.t1"; gene_id "file_1_file_1_jg8247";
dsimWXD1_5	AUGUSTUS	CDS	11930168	11931151	1	-	0	transcript_id "file_1_file_1_jg8247.t1"; gene_id "file_1_file_1_jg8247";
dsimWXD1_5	AUGUSTUS	exon	11930168	11931151	.	-	.	transcript_id "file_1_file_1_jg8247.t1"; gene_id "file_1_file_1_jg8247";
dsimWXD1_5	AUGUSTUS	intron	11931152	11931208	.	-	.	transcript_id "file_1_file_1_jg8247.t1"; gene_id "file_1_file_1_jg8247";
dsimWXD1_5	AUGUSTUS	CDS	11931209	11931764	1	-	1	transcript_id "file_1_file_1_jg8247.t1"; gene_id "file_1_file_1_jg8247";
dsimWXD1_5	AUGUSTUS	exon	11931209	11931764	.	-	.	transcript_id "file_1_file_1_jg8247.t1"; gene_id "file_1_file_1_jg8247";
dsimWXD1_5	AUGUSTUS	intron	11931765	11931872	.	-	.	transcript_id "file_1_file_1_jg8247.t1"; gene_id "file_1_file_1_jg8247";
dsimWXD1_5	AUGUSTUS	transcript	11930168	11932261	.	-	.	transcript_id "file_1_file_1_jg8247.t1"; gene_id "file_1_file_1_jg8247"
dsimWXD1_5	AUGUSTUS	gene	11930168	11932261	.	-	.	jg8247
dsimWXD1_5	AUGUSTUS	CDS	11931873	11932261	1	-	0	transcript_id "file_1_file_1_jg8247.t1"; gene_id "file_1_file_1_jg8247";
dsimWXD1_5	AUGUSTUS	exon	11931873	11932261	.	-	.	transcript_id "file_1_file_1_jg8247.t1"; gene_id "file_1_file_1_jg8247";
dsimWXD1_5	AUGUSTUS	start_codon	11932259	11932261	.	-	0	transcript_id "file_1_file_1_jg8247.t1"; gene_id "file_1_file_1_jg8247";
dsimWXD1_5	AUGUSTUS	start_codon	1977895	1977897	.	+	0	transcript_id "file_1_file_1_jg7172.t1"; gene_id "file_1_file_1_jg7172";
dsimWXD1_5	AUGUSTUS	CDS	1977895	1978060	1	+	0	transcript_id "file_1_file_1_jg7172.t1"; gene_id "file_1_file_1_jg7172";
dsimWXD1_5	AUGUSTUS	exon	1977895	1978060	.	+	.	transcript_id "file_1_file_1_jg7172.t1"; gene_id "file_1_file_1_jg7172";
dsimWXD1_5	AUGUSTUS	intron	1978061	1978114	.	+	.	transcript_id "file_1_file_1_jg7172.t1"; gene_id "file_1_file_1_jg7172";
dsimWXD1_5	AUGUSTUS	CDS	1978115	1978568	1	+	2	transcript_id "file_1_file_1_jg7172.t1"; gene_id "file_1_file_1_jg7172";
dsimWXD1_5	AUGUSTUS	exon	1978115	1978568	.	+	.	transcript_id "file_1_file_1_jg7172.t1"; gene_id "file_1_file_1_jg7172";
dsimWXD1_5	AUGUSTUS	intron	1978569	1978623	.	+	.	transcript_id "file_1_file_1_jg7172.t1"; gene_id "file_1_file_1_jg7172";
dsimWXD1_5	AUGUSTUS	CDS	1978624	1979156	1	+	1	transcript_id "file_1_file_1_jg7172.t1"; gene_id "file_1_file_1_jg7172";
dsimWXD1_5	AUGUSTUS	exon	1978624	1979156	.	+	.	transcript_id "file_1_file_1_jg7172.t1"; gene_id "file_1_file_1_jg7172";
dsimWXD1_5	AUGUSTUS	intron	1979157	1979209	.	+	.	transcript_id "file_1_file_1_jg7172.t1"; gene_id "file_1_file_1_jg7172";
dsimWXD1_5	AUGUSTUS	transcript	1977895	1979547	.	+	.	transcript_id "file_1_file_1_jg7172.t1"; gene_id "file_1_file_1_jg7172"
dsimWXD1_5	AUGUSTUS	gene	1977895	1979547	.	+	.	jg7172
dsimWXD1_5	AUGUSTUS	CDS	1979210	1979547	1	+	2	transcript_id "file_1_file_1_jg7172.t1"; gene_id "file_1_file_1_jg7172";
dsimWXD1_5	AUGUSTUS	exon	1979210	1979547	.	+	.	transcript_id "file_1_file_1_jg7172.t1"; gene_id "file_1_file_1_jg7172";
dsimWXD1_5	AUGUSTUS	stop_codon	1979545	1979547	.	+	0	transcript_id "file_1_file_1_jg7172.t1"; gene_id "file_1_file_1_jg7172";
dsimWXD1_1	AUGUSTUS	start_codon	9377607	9377609	.	+	0	transcript_id "file_1_file_1_jg10407.t1"; gene_id "file_1_file_1_jg10407";
dsimWXD1_1	AUGUSTUS	CDS	9377607	9377703	1	+	0	transcript_id "file_1_file_1_jg10407.t1"; gene_id "file_1_file_1_jg10407";
dsimWXD1_1	AUGUSTUS	exon	9377607	9377703	.	+	.	transcript_id "file_1_file_1_jg10407.t1"; gene_id "file_1_file_1_jg10407";
dsimWXD1_1	AUGUSTUS	intron	9377704	9377772	.	+	.	transcript_id "file_1_file_1_jg10407.t1"; gene_id "file_1_file_1_jg10407";
dsimWXD1_1	AUGUSTUS	transcript	9377607	9377960	.	+	.	transcript_id "file_1_file_1_jg10407.t1"; gene_id "file_1_file_1_jg10407"
dsimWXD1_1	AUGUSTUS	gene	9377607	9377960	.	+	.	jg10407
dsimWXD1_1	AUGUSTUS	CDS	9377773	9377960	1	+	2	transcript_id "file_1_file_1_jg10407.t1"; gene_id "file_1_file_1_jg10407";
dsimWXD1_1	AUGUSTUS	exon	9377773	9377960	.	+	.	transcript_id "file_1_file_1_jg10407.t1"; gene_id "file_1_file_1_jg10407";
dsimWXD1_1	AUGUSTUS	stop_codon	9377958	9377960	.	+	0	transcript_id "file_1_file_1_jg10407.t1"; gene_id "file_1_file_1_jg10407";
dsimWXD1_1	AUGUSTUS	stop_codon	13047940	13047942	.	-	0	transcript_id "file_1_file_1_jg10987.t1"; gene_id "file_1_file_1_jg10987";
dsimWXD1_1	AUGUSTUS	CDS	13047940	13048027	1	-	1	transcript_id "file_1_file_1_jg10987.t1"; gene_id "file_1_file_1_jg10987";
dsimWXD1_1	AUGUSTUS	exon	13047940	13048027	.	-	.	transcript_id "file_1_file_1_jg10987.t1"; gene_id "file_1_file_1_jg10987";
dsimWXD1_1	AUGUSTUS	intron	13048028	13048492	.	-	.	transcript_id "file_1_file_1_jg10987.t1"; gene_id "file_1_file_1_jg10987";
dsimWXD1_1	AUGUSTUS	CDS	13048493	13048614	1	-	0	transcript_id "file_1_file_1_jg10987.t1"; gene_id "file_1_file_1_jg10987";
dsimWXD1_1	AUGUSTUS	exon	13048493	13048614	.	-	.	transcript_id "file_1_file_1_jg10987.t1"; gene_id "file_1_file_1_jg10987";
dsimWXD1_1	AUGUSTUS	intron	13048615	13048965	.	-	.	transcript_id "file_1_file_1_jg10987.t1"; gene_id "file_1_file_1_jg10987";
dsimWXD1_1	AUGUSTUS	CDS	13048966	13049160	1	-	0	transcript_id "file_1_file_1_jg10987.t1"; gene_id "file_1_file_1_jg10987";
dsimWXD1_1	AUGUSTUS	exon	13048966	13049160	.	-	.	transcript_id "file_1_file_1_jg10987.t1"; gene_id "file_1_file_1_jg10987";
dsimWXD1_1	AUGUSTUS	intron	13049161	13049219	.	-	.	transcript_id "file_1_file_1_jg10987.t1"; gene_id "file_1_file_1_jg10987";
dsimWXD1_1	AUGUSTUS	CDS	13049220	13050176	1	-	0	transcript_id "file_1_file_1_jg10987.t1"; gene_id "file_1_file_1_jg10987";
dsimWXD1_1	AUGUSTUS	exon	13049220	13050176	.	-	.	transcript_id "file_1_file_1_jg10987.t1"; gene_id "file_1_file_1_jg10987";
dsimWXD1_1	AUGUSTUS	intron	13050177	13050239	.	-	.	transcript_id "file_1_file_1_jg10987.t1"; gene_id "file_1_file_1_jg10987";
dsimWXD1_1	AUGUSTUS	CDS	13050240	13050325	1	-	2	transcript_id "file_1_file_1_jg10987.t1"; gene_id "file_1_file_1_jg10987";
dsimWXD1_1	AUGUSTUS	exon	13050240	13050325	.	-	.	transcript_id "file_1_file_1_jg10987.t1"; gene_id "file_1_file_1_jg10987";
dsimWXD1_1	AUGUSTUS	intron	13050326	13050714	.	-	.	transcript_id "file_1_file_1_jg10987.t1"; gene_id "file_1_file_1_jg10987";
dsimWXD1_1	AUGUSTUS	CDS	13050715	13050765	1	-	2	transcript_id "file_1_file_1_jg10987.t1"; gene_id "file_1_file_1_jg10987";
dsimWXD1_1	AUGUSTUS	exon	13050715	13050765	.	-	.	transcript_id "file_1_file_1_jg10987.t1"; gene_id "file_1_file_1_jg10987";
dsimWXD1_1	AUGUSTUS	intron	13050766	13052992	.	-	.	transcript_id "file_1_file_1_jg10987.t1"; gene_id "file_1_file_1_jg10987";
dsimWXD1_1	AUGUSTUS	CDS	13052993	13053953	1	-	0	transcript_id "file_1_file_1_jg10987.t1"; gene_id "file_1_file_1_jg10987";
dsimWXD1_1	AUGUSTUS	exon	13052993	13053953	.	-	.	transcript_id "file_1_file_1_jg10987.t1"; gene_id "file_1_file_1_jg10987";
dsimWXD1_1	AUGUSTUS	intron	13053954	13054441	.	-	.	transcript_id "file_1_file_1_jg10987.t1"; gene_id "file_1_file_1_jg10987";
dsimWXD1_1	AUGUSTUS	transcript	13047940	13054873	.	-	.	transcript_id "file_1_file_1_jg10987.t1"; gene_id "file_1_file_1_jg10987"
dsimWXD1_1	AUGUSTUS	gene	13047940	13054873	.	-	.	jg10987
dsimWXD1_1	AUGUSTUS	CDS	13054442	13054873	1	-	0	transcript_id "file_1_file_1_jg10987.t1"; gene_id "file_1_file_1_jg10987";
dsimWXD1_1	AUGUSTUS	exon	13054442	13054873	.	-	.	transcript_id "file_1_file_1_jg10987.t1"; gene_id "file_1_file_1_jg10987";
dsimWXD1_1	AUGUSTUS	start_codon	13054871	13054873	.	-	0	transcript_id "file_1_file_1_jg10987.t1"; gene_id "file_1_file_1_jg10987";
dsimWXD1_2	AUGUSTUS	start_codon	22426442	22426444	.	+	0	transcript_id "file_1_file_1_jg15348.t1"; gene_id "file_1_file_1_jg15348";
dsimWXD1_2	AUGUSTUS	CDS	22426442	22427145	1	+	0	transcript_id "file_1_file_1_jg15348.t1"; gene_id "file_1_file_1_jg15348";
dsimWXD1_2	AUGUSTUS	exon	22426442	22427145	.	+	.	transcript_id "file_1_file_1_jg15348.t1"; gene_id "file_1_file_1_jg15348";
dsimWXD1_2	AUGUSTUS	intron	22427146	22430138	.	+	.	transcript_id "file_1_file_1_jg15348.t1"; gene_id "file_1_file_1_jg15348";
dsimWXD1_2	AUGUSTUS	CDS	22430139	22430262	1	+	1	transcript_id "file_1_file_1_jg15348.t1"; gene_id "file_1_file_1_jg15348";
dsimWXD1_2	AUGUSTUS	exon	22430139	22430262	.	+	.	transcript_id "file_1_file_1_jg15348.t1"; gene_id "file_1_file_1_jg15348";
dsimWXD1_2	AUGUSTUS	intron	22430263	22430701	.	+	.	transcript_id "file_1_file_1_jg15348.t1"; gene_id "file_1_file_1_jg15348";
dsimWXD1_2	AUGUSTUS	CDS	22430702	22430863	1	+	0	transcript_id "file_1_file_1_jg15348.t1"; gene_id "file_1_file_1_jg15348";
dsimWXD1_2	AUGUSTUS	exon	22430702	22430863	.	+	.	transcript_id "file_1_file_1_jg15348.t1"; gene_id "file_1_file_1_jg15348";
dsimWXD1_2	AUGUSTUS	intron	22430864	22431003	.	+	.	transcript_id "file_1_file_1_jg15348.t1"; gene_id "file_1_file_1_jg15348";
dsimWXD1_2	AUGUSTUS	transcript	22426442	22431123	.	+	.	transcript_id "file_1_file_1_jg15348.t1"; gene_id "file_1_file_1_jg15348"
dsimWXD1_2	AUGUSTUS	gene	22426442	22431123	.	+	.	jg15348
dsimWXD1_2	AUGUSTUS	CDS	22431004	22431123	1	+	0	transcript_id "file_1_file_1_jg15348.t1"; gene_id "file_1_file_1_jg15348";
dsimWXD1_2	AUGUSTUS	exon	22431004	22431123	.	+	.	transcript_id "file_1_file_1_jg15348.t1"; gene_id "file_1_file_1_jg15348";
dsimWXD1_2	AUGUSTUS	stop_codon	22431121	22431123	.	+	0	transcript_id "file_1_file_1_jg15348.t1"; gene_id "file_1_file_1_jg15348";
dsimWXD1_0	AUGUSTUS	stop_codon	333996	333998	.	-	0	transcript_id "file_1_file_1_jg441.t1"; gene_id "file_1_file_1_jg441";
dsimWXD1_0	AUGUSTUS	CDS	333996	334427	1	-	0	transcript_id "file_1_file_1_jg441.t1"; gene_id "file_1_file_1_jg441";
dsimWXD1_0	AUGUSTUS	exon	333996	334427	.	-	.	transcript_id "file_1_file_1_jg441.t1"; gene_id "file_1_file_1_jg441";
dsimWXD1_0	AUGUSTUS	intron	334428	334487	.	-	.	transcript_id "file_1_file_1_jg441.t1"; gene_id "file_1_file_1_jg441";
dsimWXD1_0	AUGUSTUS	transcript	333996	334655	.	-	.	transcript_id "file_1_file_1_jg441.t1"; gene_id "file_1_file_1_jg441"
dsimWXD1_0	AUGUSTUS	gene	333996	334655	.	-	.	jg441
dsimWXD1_0	AUGUSTUS	CDS	334488	334655	0.98	-	0	transcript_id "file_1_file_1_jg441.t1"; gene_id "file_1_file_1_jg441";
dsimWXD1_0	AUGUSTUS	exon	334488	334655	.	-	.	transcript_id "file_1_file_1_jg441.t1"; gene_id "file_1_file_1_jg441";
dsimWXD1_0	AUGUSTUS	start_codon	334653	334655	.	-	0	transcript_id "file_1_file_1_jg441.t1"; gene_id "file_1_file_1_jg441";
dsimWXD1_3	AUGUSTUS	stop_codon	16404624	16404626	.	-	0	transcript_id "file_1_file_1_jg5132.t1"; gene_id "file_1_file_1_jg5132";
dsimWXD1_3	AUGUSTUS	CDS	16404624	16404988	1	-	2	transcript_id "file_1_file_1_jg5132.t1"; gene_id "file_1_file_1_jg5132";
dsimWXD1_3	AUGUSTUS	exon	16404624	16404988	.	-	.	transcript_id "file_1_file_1_jg5132.t1"; gene_id "file_1_file_1_jg5132";
dsimWXD1_3	AUGUSTUS	intron	16404989	16406073	.	-	.	transcript_id "file_1_file_1_jg5132.t1"; gene_id "file_1_file_1_jg5132";
dsimWXD1_3	AUGUSTUS	CDS	16406074	16406993	0.36	-	1	transcript_id "file_1_file_1_jg5132.t1"; gene_id "file_1_file_1_jg5132";
dsimWXD1_3	AUGUSTUS	exon	16406074	16406993	.	-	.	transcript_id "file_1_file_1_jg5132.t1"; gene_id "file_1_file_1_jg5132";
dsimWXD1_3	AUGUSTUS	intron	16406994	16407044	.	-	.	transcript_id "file_1_file_1_jg5132.t1"; gene_id "file_1_file_1_jg5132";
dsimWXD1_3	AUGUSTUS	CDS	16407045	16407475	0.99	-	0	transcript_id "file_1_file_1_jg5132.t1"; gene_id "file_1_file_1_jg5132";
dsimWXD1_3	AUGUSTUS	exon	16407045	16407475	.	-	.	transcript_id "file_1_file_1_jg5132.t1"; gene_id "file_1_file_1_jg5132";
dsimWXD1_3	AUGUSTUS	intron	16407476	16407534	.	-	.	transcript_id "file_1_file_1_jg5132.t1"; gene_id "file_1_file_1_jg5132";
dsimWXD1_3	AUGUSTUS	CDS	16407535	16407702	1	-	0	transcript_id "file_1_file_1_jg5132.t1"; gene_id "file_1_file_1_jg5132";
dsimWXD1_3	AUGUSTUS	exon	16407535	16407702	.	-	.	transcript_id "file_1_file_1_jg5132.t1"; gene_id "file_1_file_1_jg5132";
dsimWXD1_3	AUGUSTUS	intron	16407703	16409150	.	-	.	transcript_id "file_1_file_1_jg5132.t1"; gene_id "file_1_file_1_jg5132";
dsimWXD1_3	AUGUSTUS	CDS	16409151	16409247	1	-	1	transcript_id "file_1_file_1_jg5132.t1"; gene_id "file_1_file_1_jg5132";
dsimWXD1_3	AUGUSTUS	exon	16409151	16409247	.	-	.	transcript_id "file_1_file_1_jg5132.t1"; gene_id "file_1_file_1_jg5132";
dsimWXD1_3	AUGUSTUS	intron	16409248	16409551	.	-	.	transcript_id "file_1_file_1_jg5132.t1"; gene_id "file_1_file_1_jg5132";
dsimWXD1_3	AUGUSTUS	CDS	16409552	16409769	1	-	0	transcript_id "file_1_file_1_jg5132.t1"; gene_id "file_1_file_1_jg5132";
dsimWXD1_3	AUGUSTUS	exon	16409552	16409769	.	-	.	transcript_id "file_1_file_1_jg5132.t1"; gene_id "file_1_file_1_jg5132";
dsimWXD1_3	AUGUSTUS	intron	16409770	16414944	.	-	.	transcript_id "file_1_file_1_jg5132.t1"; gene_id "file_1_file_1_jg5132";
dsimWXD1_3	AUGUSTUS	transcript	16404624	16414983	.	-	.	transcript_id "file_1_file_1_jg5132.t1"; gene_id "file_1_file_1_jg5132"
dsimWXD1_3	AUGUSTUS	gene	16404624	16414983	.	-	.	jg5132
dsimWXD1_3	AUGUSTUS	CDS	16414945	16414983	0.49	-	0	transcript_id "file_1_file_1_jg5132.t1"; gene_id "file_1_file_1_jg5132";
dsimWXD1_3	AUGUSTUS	exon	16414945	16414983	.	-	.	transcript_id "file_1_file_1_jg5132.t1"; gene_id "file_1_file_1_jg5132";
dsimWXD1_3	AUGUSTUS	start_codon	16414981	16414983	.	-	0	transcript_id "file_1_file_1_jg5132.t1"; gene_id "file_1_file_1_jg5132";
dsimWXD1_1	GeneMark.hmm	stop_codon	16650934	16650936	.	-	0	gene_id "file_1_file_2_4956_g"; transcript_id "file_1_file_2_4956_t"; count "file_1_file_2_1_1";
dsimWXD1_1	GeneMark.hmm	CDS	16650934	16650987	.	-	0	gene_id "file_1_file_2_4956_g"; transcript_id "file_1_file_2_4956_t"; evidence "file_1_file_2_1_1"; cds_type "file_1_file_2_Terminal"; count "file_1_file_2_3_3"; anchored "file_1_file_2_1_1";
dsimWXD1_1	GeneMark.hmm	exon	16650934	16650987	0	-	.	gene_id "file_1_file_2_4956_g"; transcript_id "file_1_file_2_4956_t"; evidence "file_1_file_2_1_1"; cds_type "file_1_file_2_Terminal"; count "file_1_file_2_3_3"; anchored "file_1_file_2_1_1";
dsimWXD1_1	GeneMark.hmm	CDS	16651052	16651168	.	-	0	gene_id "file_1_file_2_4956_g"; transcript_id "file_1_file_2_4956_t"; evidence "file_1_file_2_1_1"; cds_type "file_1_file_2_Internal"; count "file_1_file_2_2_3"; anchored "file_1_file_2_1_1";
dsimWXD1_1	GeneMark.hmm	exon	16651052	16651168	0	-	.	gene_id "file_1_file_2_4956_g"; transcript_id "file_1_file_2_4956_t"; evidence "file_1_file_2_1_1"; cds_type "file_1_file_2_Internal"; count "file_1_file_2_2_3"; anchored "file_1_file_2_1_1";
dsimWXD1_1	GeneMark.hmm	CDS	16651236	16651304	.	-	0	gene_id "file_1_file_2_4956_g"; transcript_id "file_1_file_2_4956_t"; evidence "file_1_file_2_1_0"; cds_type "file_1_file_2_Initial"; count "file_1_file_2_1_3"; anchored "file_1_file_2_1_0";
dsimWXD1_1	GeneMark.hmm	exon	16651236	16651304	0	-	.	gene_id "file_1_file_2_4956_g"; transcript_id "file_1_file_2_4956_t"; evidence "file_1_file_2_1_0"; cds_type "file_1_file_2_Initial"; count "file_1_file_2_1_3"; anchored "file_1_file_2_1_0";
dsimWXD1_1	GeneMark.hmm	start_codon	16651302	16651304	.	-	0	gene_id "file_1_file_2_4956_g"; transcript_id "file_1_file_2_4956_t"; count "file_1_file_2_1_1";
dsimWXD1_3	AUGUSTUS	start_codon	13282089	13282091	.	+	0	transcript_id "file_1_file_1_jg4707.t1"; gene_id "file_1_file_1_jg4707";
dsimWXD1_3	AUGUSTUS	CDS	13282089	13282406	1	+	0	transcript_id "file_1_file_1_jg4707.t1"; gene_id "file_1_file_1_jg4707";
dsimWXD1_3	AUGUSTUS	exon	13282089	13282406	.	+	.	transcript_id "file_1_file_1_jg4707.t1"; gene_id "file_1_file_1_jg4707";
dsimWXD1_3	AUGUSTUS	transcript	13282089	13282406	.	+	.	transcript_id "file_1_file_1_jg4707.t1"; gene_id "file_1_file_1_jg4707"
dsimWXD1_3	AUGUSTUS	gene	13282089	13282406	.	+	.	jg4707
dsimWXD1_3	AUGUSTUS	stop_codon	13282404	13282406	.	+	0	transcript_id "file_1_file_1_jg4707.t1"; gene_id "file_1_file_1_jg4707";
dsimWXD1_5	AUGUSTUS	start_codon	755662	755664	.	+	0	transcript_id "file_1_file_1_jg6988.t2"; gene_id "file_1_file_1_jg6988";
dsimWXD1_5	AUGUSTUS	CDS	755662	756090	1	+	0	transcript_id "file_1_file_1_jg6988.t2"; gene_id "file_1_file_1_jg6988";
dsimWXD1_5	AUGUSTUS	exon	755662	756090	.	+	.	transcript_id "file_1_file_1_jg6988.t2"; gene_id "file_1_file_1_jg6988";
dsimWXD1_5	AUGUSTUS	transcript	755662	756090	.	+	.	transcript_id "file_1_file_1_jg6988.t2"; gene_id "file_1_file_1_jg6988"
dsimWXD1_5	AUGUSTUS	gene	755662	756090	.	+	.	jg6988
dsimWXD1_5	AUGUSTUS	stop_codon	756088	756090	.	+	0	transcript_id "file_1_file_1_jg6988.t2"; gene_id "file_1_file_1_jg6988";
dsimWXD1_0	AUGUSTUS	start_codon	15329571	15329573	.	+	0	transcript_id "file_1_file_1_jg2344.t1"; gene_id "file_1_file_1_jg2344";
dsimWXD1_0	AUGUSTUS	CDS	15329571	15330974	1	+	0	transcript_id "file_1_file_1_jg2344.t1"; gene_id "file_1_file_1_jg2344";
dsimWXD1_0	AUGUSTUS	exon	15329571	15330974	.	+	.	transcript_id "file_1_file_1_jg2344.t1"; gene_id "file_1_file_1_jg2344";
dsimWXD1_0	AUGUSTUS	transcript	15329571	15330974	.	+	.	transcript_id "file_1_file_1_jg2344.t1"; gene_id "file_1_file_1_jg2344"
dsimWXD1_0	AUGUSTUS	gene	15329571	15330974	.	+	.	jg2344
dsimWXD1_0	AUGUSTUS	stop_codon	15330972	15330974	.	+	0	transcript_id "file_1_file_1_jg2344.t1"; gene_id "file_1_file_1_jg2344";
dsimWXD1_1	AUGUSTUS	start_codon	12423562	12423564	.	+	0	transcript_id "file_1_file_1_jg10885.t2"; gene_id "file_1_file_1_jg10885";
dsimWXD1_1	AUGUSTUS	CDS	12423562	12423768	1	+	0	transcript_id "file_1_file_1_jg10885.t2"; gene_id "file_1_file_1_jg10885";
dsimWXD1_1	AUGUSTUS	exon	12423562	12423768	.	+	.	transcript_id "file_1_file_1_jg10885.t2"; gene_id "file_1_file_1_jg10885";
dsimWXD1_1	AUGUSTUS	intron	12423769	12435094	.	+	.	transcript_id "file_1_file_1_jg10885.t2"; gene_id "file_1_file_1_jg10885";
dsimWXD1_1	AUGUSTUS	CDS	12435095	12435330	1	+	0	transcript_id "file_1_file_1_jg10885.t2"; gene_id "file_1_file_1_jg10885";
dsimWXD1_1	AUGUSTUS	exon	12435095	12435330	.	+	.	transcript_id "file_1_file_1_jg10885.t2"; gene_id "file_1_file_1_jg10885";
dsimWXD1_1	AUGUSTUS	intron	12435331	12436063	.	+	.	transcript_id "file_1_file_1_jg10885.t2"; gene_id "file_1_file_1_jg10885";
dsimWXD1_1	AUGUSTUS	CDS	12436064	12436434	1	+	1	transcript_id "file_1_file_1_jg10885.t2"; gene_id "file_1_file_1_jg10885";
dsimWXD1_1	AUGUSTUS	exon	12436064	12436434	.	+	.	transcript_id "file_1_file_1_jg10885.t2"; gene_id "file_1_file_1_jg10885";
dsimWXD1_1	AUGUSTUS	intron	12436435	12436795	.	+	.	transcript_id "file_1_file_1_jg10885.t2"; gene_id "file_1_file_1_jg10885";
dsimWXD1_1	AUGUSTUS	CDS	12436796	12437555	1	+	2	transcript_id "file_1_file_1_jg10885.t2"; gene_id "file_1_file_1_jg10885";
dsimWXD1_1	AUGUSTUS	exon	12436796	12437555	.	+	.	transcript_id "file_1_file_1_jg10885.t2"; gene_id "file_1_file_1_jg10885";
dsimWXD1_1	AUGUSTUS	intron	12437556	12437625	.	+	.	transcript_id "file_1_file_1_jg10885.t2"; gene_id "file_1_file_1_jg10885";
dsimWXD1_1	AUGUSTUS	CDS	12437626	12438622	1	+	1	transcript_id "file_1_file_1_jg10885.t2"; gene_id "file_1_file_1_jg10885";
dsimWXD1_1	AUGUSTUS	exon	12437626	12438622	.	+	.	transcript_id "file_1_file_1_jg10885.t2"; gene_id "file_1_file_1_jg10885";
dsimWXD1_1	AUGUSTUS	intron	12438623	12438703	.	+	.	transcript_id "file_1_file_1_jg10885.t2"; gene_id "file_1_file_1_jg10885";
dsimWXD1_1	AUGUSTUS	CDS	12438704	12438888	1	+	0	transcript_id "file_1_file_1_jg10885.t2"; gene_id "file_1_file_1_jg10885";
dsimWXD1_1	AUGUSTUS	exon	12438704	12438888	.	+	.	transcript_id "file_1_file_1_jg10885.t2"; gene_id "file_1_file_1_jg10885";
dsimWXD1_1	AUGUSTUS	intron	12438889	12458267	.	+	.	transcript_id "file_1_file_1_jg10885.t2"; gene_id "file_1_file_1_jg10885";
dsimWXD1_1	AUGUSTUS	CDS	12458268	12459717	1	+	1	transcript_id "file_1_file_1_jg10885.t2"; gene_id "file_1_file_1_jg10885";
dsimWXD1_1	AUGUSTUS	exon	12458268	12459717	.	+	.	transcript_id "file_1_file_1_jg10885.t2"; gene_id "file_1_file_1_jg10885";
dsimWXD1_1	AUGUSTUS	intron	12459718	12459780	.	+	.	transcript_id "file_1_file_1_jg10885.t2"; gene_id "file_1_file_1_jg10885";
dsimWXD1_1	AUGUSTUS	CDS	12459781	12460038	1	+	0	transcript_id "file_1_file_1_jg10885.t2"; gene_id "file_1_file_1_jg10885";
dsimWXD1_1	AUGUSTUS	exon	12459781	12460038	.	+	.	transcript_id "file_1_file_1_jg10885.t2"; gene_id "file_1_file_1_jg10885";
dsimWXD1_1	AUGUSTUS	intron	12460039	12460108	.	+	.	transcript_id "file_1_file_1_jg10885.t2"; gene_id "file_1_file_1_jg10885";
dsimWXD1_1	AUGUSTUS	transcript	12423562	12460372	.	+	.	transcript_id "file_1_file_1_jg10885.t2"; gene_id "file_1_file_1_jg10885"
dsimWXD1_1	AUGUSTUS	CDS	12460109	12460372	1	+	0	transcript_id "file_1_file_1_jg10885.t2"; gene_id "file_1_file_1_jg10885";
dsimWXD1_1	AUGUSTUS	exon	12460109	12460372	.	+	.	transcript_id "file_1_file_1_jg10885.t2"; gene_id "file_1_file_1_jg10885";
dsimWXD1_1	AUGUSTUS	stop_codon	12460370	12460372	.	+	0	transcript_id "file_1_file_1_jg10885.t2"; gene_id "file_1_file_1_jg10885";
dsimWXD1_0	AUGUSTUS	stop_codon	17428453	17428455	.	-	0	transcript_id "file_1_file_1_jg2528.t1"; gene_id "file_1_file_1_jg2528";
dsimWXD1_0	AUGUSTUS	CDS	17428453	17428983	1	-	0	transcript_id "file_1_file_1_jg2528.t1"; gene_id "file_1_file_1_jg2528";
dsimWXD1_0	AUGUSTUS	exon	17428453	17428983	.	-	.	transcript_id "file_1_file_1_jg2528.t1"; gene_id "file_1_file_1_jg2528";
dsimWXD1_0	AUGUSTUS	intron	17428984	17429075	.	-	.	transcript_id "file_1_file_1_jg2528.t1"; gene_id "file_1_file_1_jg2528";
dsimWXD1_0	AUGUSTUS	CDS	17429076	17429324	1	-	0	transcript_id "file_1_file_1_jg2528.t1"; gene_id "file_1_file_1_jg2528";
dsimWXD1_0	AUGUSTUS	exon	17429076	17429324	.	-	.	transcript_id "file_1_file_1_jg2528.t1"; gene_id "file_1_file_1_jg2528";
dsimWXD1_0	AUGUSTUS	intron	17429325	17429529	.	-	.	transcript_id "file_1_file_1_jg2528.t1"; gene_id "file_1_file_1_jg2528";
dsimWXD1_0	AUGUSTUS	transcript	17428453	17429706	.	-	.	transcript_id "file_1_file_1_jg2528.t1"; gene_id "file_1_file_1_jg2528"
dsimWXD1_0	AUGUSTUS	gene	17428453	17429706	.	-	.	jg2528
dsimWXD1_0	AUGUSTUS	CDS	17429530	17429706	1	-	0	transcript_id "file_1_file_1_jg2528.t1"; gene_id "file_1_file_1_jg2528";
dsimWXD1_0	AUGUSTUS	exon	17429530	17429706	.	-	.	transcript_id "file_1_file_1_jg2528.t1"; gene_id "file_1_file_1_jg2528";
dsimWXD1_0	AUGUSTUS	start_codon	17429704	17429706	.	-	0	transcript_id "file_1_file_1_jg2528.t1"; gene_id "file_1_file_1_jg2528";
dsimWXD1_2	AUGUSTUS	start_codon	8834738	8834740	.	+	0	transcript_id "file_1_file_1_jg13689.t1"; gene_id "file_1_file_1_jg13689";
dsimWXD1_2	AUGUSTUS	CDS	8834738	8834896	1	+	0	transcript_id "file_1_file_1_jg13689.t1"; gene_id "file_1_file_1_jg13689";
dsimWXD1_2	AUGUSTUS	exon	8834738	8834896	.	+	.	transcript_id "file_1_file_1_jg13689.t1"; gene_id "file_1_file_1_jg13689";
dsimWXD1_2	AUGUSTUS	intron	8834897	8834999	.	+	.	transcript_id "file_1_file_1_jg13689.t1"; gene_id "file_1_file_1_jg13689";
dsimWXD1_2	AUGUSTUS	CDS	8835000	8835250	1	+	0	transcript_id "file_1_file_1_jg13689.t1"; gene_id "file_1_file_1_jg13689";
dsimWXD1_2	AUGUSTUS	exon	8835000	8835250	.	+	.	transcript_id "file_1_file_1_jg13689.t1"; gene_id "file_1_file_1_jg13689";
dsimWXD1_2	AUGUSTUS	intron	8835251	8835323	.	+	.	transcript_id "file_1_file_1_jg13689.t1"; gene_id "file_1_file_1_jg13689";
dsimWXD1_2	AUGUSTUS	CDS	8835324	8835711	1	+	1	transcript_id "file_1_file_1_jg13689.t1"; gene_id "file_1_file_1_jg13689";
dsimWXD1_2	AUGUSTUS	exon	8835324	8835711	.	+	.	transcript_id "file_1_file_1_jg13689.t1"; gene_id "file_1_file_1_jg13689";
dsimWXD1_2	AUGUSTUS	intron	8835712	8835773	.	+	.	transcript_id "file_1_file_1_jg13689.t1"; gene_id "file_1_file_1_jg13689";
dsimWXD1_2	AUGUSTUS	CDS	8835774	8836249	1	+	0	transcript_id "file_1_file_1_jg13689.t1"; gene_id "file_1_file_1_jg13689";
dsimWXD1_2	AUGUSTUS	exon	8835774	8836249	.	+	.	transcript_id "file_1_file_1_jg13689.t1"; gene_id "file_1_file_1_jg13689";
dsimWXD1_2	AUGUSTUS	intron	8836250	8836312	.	+	.	transcript_id "file_1_file_1_jg13689.t1"; gene_id "file_1_file_1_jg13689";
dsimWXD1_2	AUGUSTUS	CDS	8836313	8836725	0.99	+	1	transcript_id "file_1_file_1_jg13689.t1"; gene_id "file_1_file_1_jg13689";
dsimWXD1_2	AUGUSTUS	exon	8836313	8836725	.	+	.	transcript_id "file_1_file_1_jg13689.t1"; gene_id "file_1_file_1_jg13689";
dsimWXD1_2	AUGUSTUS	intron	8836726	8836778	.	+	.	transcript_id "file_1_file_1_jg13689.t1"; gene_id "file_1_file_1_jg13689";
dsimWXD1_2	AUGUSTUS	CDS	8836779	8836876	1	+	2	transcript_id "file_1_file_1_jg13689.t1"; gene_id "file_1_file_1_jg13689";
dsimWXD1_2	AUGUSTUS	exon	8836779	8836876	.	+	.	transcript_id "file_1_file_1_jg13689.t1"; gene_id "file_1_file_1_jg13689";
dsimWXD1_2	AUGUSTUS	intron	8836877	8836938	.	+	.	transcript_id "file_1_file_1_jg13689.t1"; gene_id "file_1_file_1_jg13689";
dsimWXD1_2	AUGUSTUS	transcript	8834738	8837016	.	+	.	transcript_id "file_1_file_1_jg13689.t1"; gene_id "file_1_file_1_jg13689"
dsimWXD1_2	AUGUSTUS	gene	8834738	8837016	.	+	.	jg13689
dsimWXD1_2	AUGUSTUS	CDS	8836939	8837016	1	+	0	transcript_id "file_1_file_1_jg13689.t1"; gene_id "file_1_file_1_jg13689";
dsimWXD1_2	AUGUSTUS	exon	8836939	8837016	.	+	.	transcript_id "file_1_file_1_jg13689.t1"; gene_id "file_1_file_1_jg13689";
dsimWXD1_2	AUGUSTUS	stop_codon	8837014	8837016	.	+	0	transcript_id "file_1_file_1_jg13689.t1"; gene_id "file_1_file_1_jg13689";
dsimWXD1_3	AUGUSTUS	stop_codon	26185436	26185438	.	-	0	transcript_id "file_1_file_1_jg6478.t1"; gene_id "file_1_file_1_jg6478";
dsimWXD1_3	AUGUSTUS	CDS	26185436	26185797	1	-	2	transcript_id "file_1_file_1_jg6478.t1"; gene_id "file_1_file_1_jg6478";
dsimWXD1_3	AUGUSTUS	exon	26185436	26185797	.	-	.	transcript_id "file_1_file_1_jg6478.t1"; gene_id "file_1_file_1_jg6478";
dsimWXD1_3	AUGUSTUS	intron	26185798	26185856	.	-	.	transcript_id "file_1_file_1_jg6478.t1"; gene_id "file_1_file_1_jg6478";
dsimWXD1_3	AUGUSTUS	CDS	26185857	26185924	1	-	1	transcript_id "file_1_file_1_jg6478.t1"; gene_id "file_1_file_1_jg6478";
dsimWXD1_3	AUGUSTUS	exon	26185857	26185924	.	-	.	transcript_id "file_1_file_1_jg6478.t1"; gene_id "file_1_file_1_jg6478";
dsimWXD1_3	AUGUSTUS	intron	26185925	26186080	.	-	.	transcript_id "file_1_file_1_jg6478.t1"; gene_id "file_1_file_1_jg6478";
dsimWXD1_3	AUGUSTUS	transcript	26185436	26186406	.	-	.	transcript_id "file_1_file_1_jg6478.t1"; gene_id "file_1_file_1_jg6478"
dsimWXD1_3	AUGUSTUS	gene	26185436	26186406	.	-	.	jg6478
dsimWXD1_3	AUGUSTUS	CDS	26186081	26186406	1	-	0	transcript_id "file_1_file_1_jg6478.t1"; gene_id "file_1_file_1_jg6478";
dsimWXD1_3	AUGUSTUS	exon	26186081	26186406	.	-	.	transcript_id "file_1_file_1_jg6478.t1"; gene_id "file_1_file_1_jg6478";
dsimWXD1_3	AUGUSTUS	start_codon	26186404	26186406	.	-	0	transcript_id "file_1_file_1_jg6478.t1"; gene_id "file_1_file_1_jg6478";
dsimWXD1_0	AUGUSTUS	start_codon	12130970	12130972	.	+	0	transcript_id "file_1_file_1_jg2027.t1"; gene_id "file_1_file_1_jg2027";
dsimWXD1_0	AUGUSTUS	CDS	12130970	12131081	1	+	0	transcript_id "file_1_file_1_jg2027.t1"; gene_id "file_1_file_1_jg2027";
dsimWXD1_0	AUGUSTUS	exon	12130970	12131081	.	+	.	transcript_id "file_1_file_1_jg2027.t1"; gene_id "file_1_file_1_jg2027";
dsimWXD1_0	AUGUSTUS	intron	12131082	12131379	.	+	.	transcript_id "file_1_file_1_jg2027.t1"; gene_id "file_1_file_1_jg2027";
dsimWXD1_0	AUGUSTUS	CDS	12131380	12132390	1	+	2	transcript_id "file_1_file_1_jg2027.t1"; gene_id "file_1_file_1_jg2027";
dsimWXD1_0	AUGUSTUS	exon	12131380	12132390	.	+	.	transcript_id "file_1_file_1_jg2027.t1"; gene_id "file_1_file_1_jg2027";
dsimWXD1_0	AUGUSTUS	intron	12132391	12132450	.	+	.	transcript_id "file_1_file_1_jg2027.t1"; gene_id "file_1_file_1_jg2027";
dsimWXD1_0	AUGUSTUS	CDS	12132451	12133002	1	+	2	transcript_id "file_1_file_1_jg2027.t1"; gene_id "file_1_file_1_jg2027";
dsimWXD1_0	AUGUSTUS	exon	12132451	12133002	.	+	.	transcript_id "file_1_file_1_jg2027.t1"; gene_id "file_1_file_1_jg2027";
dsimWXD1_0	AUGUSTUS	intron	12133003	12133064	.	+	.	transcript_id "file_1_file_1_jg2027.t1"; gene_id "file_1_file_1_jg2027";
dsimWXD1_0	AUGUSTUS	transcript	12130970	12133564	.	+	.	transcript_id "file_1_file_1_jg2027.t1"; gene_id "file_1_file_1_jg2027"
dsimWXD1_0	AUGUSTUS	gene	12130970	12133564	.	+	.	jg2027
dsimWXD1_0	AUGUSTUS	CDS	12133065	12133564	1	+	2	transcript_id "file_1_file_1_jg2027.t1"; gene_id "file_1_file_1_jg2027";
dsimWXD1_0	AUGUSTUS	exon	12133065	12133564	.	+	.	transcript_id "file_1_file_1_jg2027.t1"; gene_id "file_1_file_1_jg2027";
dsimWXD1_0	AUGUSTUS	stop_codon	12133562	12133564	.	+	0	transcript_id "file_1_file_1_jg2027.t1"; gene_id "file_1_file_1_jg2027";
dsimWXD1_1	AUGUSTUS	CDS	17313458	17313460	0.99	+	0	transcript_id "file_1_file_1_jg11598.t1"; gene_id "file_1_file_1_jg11598";
dsimWXD1_1	AUGUSTUS	exon	17313458	17313460	.	+	.	transcript_id "file_1_file_1_jg11598.t1"; gene_id "file_1_file_1_jg11598";
dsimWXD1_1	AUGUSTUS	start_codon	17313458	17313460	.	+	0	transcript_id "file_1_file_1_jg11598.t1"; gene_id "file_1_file_1_jg11598";
dsimWXD1_1	AUGUSTUS	intron	17313461	17313514	.	+	.	transcript_id "file_1_file_1_jg11598.t1"; gene_id "file_1_file_1_jg11598";
dsimWXD1_1	AUGUSTUS	transcript	17313458	17315533	.	+	.	transcript_id "file_1_file_1_jg11598.t1"; gene_id "file_1_file_1_jg11598"
dsimWXD1_1	AUGUSTUS	gene	17313458	17315533	.	+	.	jg11598
dsimWXD1_1	AUGUSTUS	CDS	17313515	17315533	0.93	+	0	transcript_id "file_1_file_1_jg11598.t1"; gene_id "file_1_file_1_jg11598";
dsimWXD1_1	AUGUSTUS	exon	17313515	17315533	.	+	.	transcript_id "file_1_file_1_jg11598.t1"; gene_id "file_1_file_1_jg11598";
dsimWXD1_1	AUGUSTUS	stop_codon	17315531	17315533	.	+	0	transcript_id "file_1_file_1_jg11598.t1"; gene_id "file_1_file_1_jg11598";
dsimWXD1_0	AUGUSTUS	start_codon	21737215	21737217	.	+	0	transcript_id "file_1_file_1_jg3039.t1"; gene_id "file_1_file_1_jg3039";
dsimWXD1_0	AUGUSTUS	CDS	21737215	21737333	1	+	0	transcript_id "file_1_file_1_jg3039.t1"; gene_id "file_1_file_1_jg3039";
dsimWXD1_0	AUGUSTUS	exon	21737215	21737333	.	+	.	transcript_id "file_1_file_1_jg3039.t1"; gene_id "file_1_file_1_jg3039";
dsimWXD1_0	AUGUSTUS	intron	21737334	21737881	.	+	.	transcript_id "file_1_file_1_jg3039.t1"; gene_id "file_1_file_1_jg3039";
dsimWXD1_0	AUGUSTUS	CDS	21737882	21738106	1	+	1	transcript_id "file_1_file_1_jg3039.t1"; gene_id "file_1_file_1_jg3039";
dsimWXD1_0	AUGUSTUS	exon	21737882	21738106	.	+	.	transcript_id "file_1_file_1_jg3039.t1"; gene_id "file_1_file_1_jg3039";
dsimWXD1_0	AUGUSTUS	intron	21738107	21738164	.	+	.	transcript_id "file_1_file_1_jg3039.t1"; gene_id "file_1_file_1_jg3039";
dsimWXD1_0	AUGUSTUS	CDS	21738165	21739242	1	+	1	transcript_id "file_1_file_1_jg3039.t1"; gene_id "file_1_file_1_jg3039";
dsimWXD1_0	AUGUSTUS	exon	21738165	21739242	.	+	.	transcript_id "file_1_file_1_jg3039.t1"; gene_id "file_1_file_1_jg3039";
dsimWXD1_0	AUGUSTUS	intron	21739243	21739397	.	+	.	transcript_id "file_1_file_1_jg3039.t1"; gene_id "file_1_file_1_jg3039";
dsimWXD1_0	AUGUSTUS	CDS	21739398	21739515	1	+	0	transcript_id "file_1_file_1_jg3039.t1"; gene_id "file_1_file_1_jg3039";
dsimWXD1_0	AUGUSTUS	exon	21739398	21739515	.	+	.	transcript_id "file_1_file_1_jg3039.t1"; gene_id "file_1_file_1_jg3039";
dsimWXD1_0	AUGUSTUS	intron	21739516	21739579	.	+	.	transcript_id "file_1_file_1_jg3039.t1"; gene_id "file_1_file_1_jg3039";
dsimWXD1_0	AUGUSTUS	CDS	21739580	21739686	1	+	2	transcript_id "file_1_file_1_jg3039.t1"; gene_id "file_1_file_1_jg3039";
dsimWXD1_0	AUGUSTUS	exon	21739580	21739686	.	+	.	transcript_id "file_1_file_1_jg3039.t1"; gene_id "file_1_file_1_jg3039";
dsimWXD1_0	AUGUSTUS	intron	21739687	21740117	.	+	.	transcript_id "file_1_file_1_jg3039.t1"; gene_id "file_1_file_1_jg3039";
dsimWXD1_0	AUGUSTUS	CDS	21740118	21740486	0.76	+	0	transcript_id "file_1_file_1_jg3039.t1"; gene_id "file_1_file_1_jg3039";
dsimWXD1_0	AUGUSTUS	exon	21740118	21740486	.	+	.	transcript_id "file_1_file_1_jg3039.t1"; gene_id "file_1_file_1_jg3039";
dsimWXD1_0	AUGUSTUS	intron	21740487	21740542	.	+	.	transcript_id "file_1_file_1_jg3039.t1"; gene_id "file_1_file_1_jg3039";
dsimWXD1_0	AUGUSTUS	CDS	21740543	21740656	1	+	0	transcript_id "file_1_file_1_jg3039.t1"; gene_id "file_1_file_1_jg3039";
dsimWXD1_0	AUGUSTUS	exon	21740543	21740656	.	+	.	transcript_id "file_1_file_1_jg3039.t1"; gene_id "file_1_file_1_jg3039";
dsimWXD1_0	AUGUSTUS	intron	21740657	21740714	.	+	.	transcript_id "file_1_file_1_jg3039.t1"; gene_id "file_1_file_1_jg3039";
dsimWXD1_0	AUGUSTUS	transcript	21737215	21740846	.	+	.	transcript_id "file_1_file_1_jg3039.t1"; gene_id "file_1_file_1_jg3039"
dsimWXD1_0	AUGUSTUS	gene	21737215	21740846	.	+	.	jg3039
dsimWXD1_0	AUGUSTUS	CDS	21740715	21740846	1	+	0	transcript_id "file_1_file_1_jg3039.t1"; gene_id "file_1_file_1_jg3039";
dsimWXD1_0	AUGUSTUS	exon	21740715	21740846	.	+	.	transcript_id "file_1_file_1_jg3039.t1"; gene_id "file_1_file_1_jg3039";
dsimWXD1_0	AUGUSTUS	stop_codon	21740844	21740846	.	+	0	transcript_id "file_1_file_1_jg3039.t1"; gene_id "file_1_file_1_jg3039";
dsimWXD1_2	AUGUSTUS	stop_codon	17177728	17177730	.	-	0	transcript_id "file_1_file_1_jg14682.t1"; gene_id "file_1_file_1_jg14682";
dsimWXD1_2	AUGUSTUS	CDS	17177728	17178190	1	-	1	transcript_id "file_1_file_1_jg14682.t1"; gene_id "file_1_file_1_jg14682";
dsimWXD1_2	AUGUSTUS	exon	17177728	17178190	.	-	.	transcript_id "file_1_file_1_jg14682.t1"; gene_id "file_1_file_1_jg14682";
dsimWXD1_2	AUGUSTUS	intron	17178191	17178280	.	-	.	transcript_id "file_1_file_1_jg14682.t1"; gene_id "file_1_file_1_jg14682";
dsimWXD1_2	AUGUSTUS	CDS	17178281	17178499	1	-	1	transcript_id "file_1_file_1_jg14682.t1"; gene_id "file_1_file_1_jg14682";
dsimWXD1_2	AUGUSTUS	exon	17178281	17178499	.	-	.	transcript_id "file_1_file_1_jg14682.t1"; gene_id "file_1_file_1_jg14682";
dsimWXD1_2	AUGUSTUS	intron	17178500	17178601	.	-	.	transcript_id "file_1_file_1_jg14682.t1"; gene_id "file_1_file_1_jg14682";
dsimWXD1_2	AUGUSTUS	CDS	17178602	17178733	1	-	1	transcript_id "file_1_file_1_jg14682.t1"; gene_id "file_1_file_1_jg14682";
dsimWXD1_2	AUGUSTUS	exon	17178602	17178733	.	-	.	transcript_id "file_1_file_1_jg14682.t1"; gene_id "file_1_file_1_jg14682";
dsimWXD1_2	AUGUSTUS	intron	17178734	17179078	.	-	.	transcript_id "file_1_file_1_jg14682.t1"; gene_id "file_1_file_1_jg14682";
dsimWXD1_2	AUGUSTUS	CDS	17179079	17179390	1	-	1	transcript_id "file_1_file_1_jg14682.t1"; gene_id "file_1_file_1_jg14682";
dsimWXD1_2	AUGUSTUS	exon	17179079	17179390	.	-	.	transcript_id "file_1_file_1_jg14682.t1"; gene_id "file_1_file_1_jg14682";
dsimWXD1_2	AUGUSTUS	intron	17179391	17179486	.	-	.	transcript_id "file_1_file_1_jg14682.t1"; gene_id "file_1_file_1_jg14682";
dsimWXD1_2	AUGUSTUS	CDS	17179487	17180004	1	-	0	transcript_id "file_1_file_1_jg14682.t1"; gene_id "file_1_file_1_jg14682";
dsimWXD1_2	AUGUSTUS	exon	17179487	17180004	.	-	.	transcript_id "file_1_file_1_jg14682.t1"; gene_id "file_1_file_1_jg14682";
dsimWXD1_2	AUGUSTUS	intron	17180005	17180063	.	-	.	transcript_id "file_1_file_1_jg14682.t1"; gene_id "file_1_file_1_jg14682";
dsimWXD1_2	AUGUSTUS	CDS	17180064	17180132	1	-	0	transcript_id "file_1_file_1_jg14682.t1"; gene_id "file_1_file_1_jg14682";
dsimWXD1_2	AUGUSTUS	exon	17180064	17180132	.	-	.	transcript_id "file_1_file_1_jg14682.t1"; gene_id "file_1_file_1_jg14682";
dsimWXD1_2	AUGUSTUS	intron	17180133	17182497	.	-	.	transcript_id "file_1_file_1_jg14682.t1"; gene_id "file_1_file_1_jg14682";
dsimWXD1_2	AUGUSTUS	transcript	17177728	17182500	.	-	.	transcript_id "file_1_file_1_jg14682.t1"; gene_id "file_1_file_1_jg14682"
dsimWXD1_2	AUGUSTUS	gene	17177728	17182500	.	-	.	jg14682
dsimWXD1_2	AUGUSTUS	CDS	17182498	17182500	1	-	0	transcript_id "file_1_file_1_jg14682.t1"; gene_id "file_1_file_1_jg14682";
dsimWXD1_2	AUGUSTUS	exon	17182498	17182500	.	-	.	transcript_id "file_1_file_1_jg14682.t1"; gene_id "file_1_file_1_jg14682";
dsimWXD1_2	AUGUSTUS	start_codon	17182498	17182500	.	-	0	transcript_id "file_1_file_1_jg14682.t1"; gene_id "file_1_file_1_jg14682";
dsimWXD1_3	GeneMark.hmm	start_codon	25292475	25292477	.	+	0	gene_id "file_1_file_2_12805_g"; transcript_id "file_1_file_2_12805_t"; count "file_1_file_2_1_1";
dsimWXD1_3	GeneMark.hmm	CDS	25292475	25292522	.	+	0	gene_id "file_1_file_2_12805_g"; transcript_id "file_1_file_2_12805_t"; evidence "file_1_file_2_1_1"; cds_type "file_1_file_2_Initial"; count "file_1_file_2_1_5"; anchored "file_1_file_2_1_1";
dsimWXD1_3	GeneMark.hmm	exon	25292475	25292522	0	+	.	gene_id "file_1_file_2_12805_g"; transcript_id "file_1_file_2_12805_t"; evidence "file_1_file_2_1_1"; cds_type "file_1_file_2_Initial"; count "file_1_file_2_1_5"; anchored "file_1_file_2_1_1";
dsimWXD1_3	GeneMark.hmm	CDS	25292992	25293481	.	+	0	gene_id "file_1_file_2_12805_g"; transcript_id "file_1_file_2_12805_t"; evidence "file_1_file_2_1_1"; cds_type "file_1_file_2_Internal"; count "file_1_file_2_2_5"; anchored "file_1_file_2_1_1";
dsimWXD1_3	GeneMark.hmm	exon	25292992	25293481	0	+	.	gene_id "file_1_file_2_12805_g"; transcript_id "file_1_file_2_12805_t"; evidence "file_1_file_2_1_1"; cds_type "file_1_file_2_Internal"; count "file_1_file_2_2_5"; anchored "file_1_file_2_1_1";
dsimWXD1_3	GeneMark.hmm	CDS	25295038	25295213	.	+	2	gene_id "file_1_file_2_12805_g"; transcript_id "file_1_file_2_12805_t"; evidence "file_1_file_2_1_1"; cds_type "file_1_file_2_Internal"; count "file_1_file_2_3_5"; anchored "file_1_file_2_1_1";
dsimWXD1_3	GeneMark.hmm	exon	25295038	25295213	0	+	.	gene_id "file_1_file_2_12805_g"; transcript_id "file_1_file_2_12805_t"; evidence "file_1_file_2_1_1"; cds_type "file_1_file_2_Internal"; count "file_1_file_2_3_5"; anchored "file_1_file_2_1_1";
dsimWXD1_3	GeneMark.hmm	CDS	25295278	25295584	.	+	0	gene_id "file_1_file_2_12805_g"; transcript_id "file_1_file_2_12805_t"; evidence "file_1_file_2_1_1"; cds_type "file_1_file_2_Internal"; count "file_1_file_2_4_5"; anchored "file_1_file_2_1_1";
dsimWXD1_3	GeneMark.hmm	exon	25295278	25295584	0	+	.	gene_id "file_1_file_2_12805_g"; transcript_id "file_1_file_2_12805_t"; evidence "file_1_file_2_1_1"; cds_type "file_1_file_2_Internal"; count "file_1_file_2_4_5"; anchored "file_1_file_2_1_1";
dsimWXD1_3	GeneMark.hmm	CDS	25295872	25295945	.	+	2	gene_id "file_1_file_2_12805_g"; transcript_id "file_1_file_2_12805_t"; evidence "file_1_file_2_1_1"; cds_type "file_1_file_2_Terminal"; count "file_1_file_2_5_5"; anchored "file_1_file_2_1_1";
dsimWXD1_3	GeneMark.hmm	exon	25295872	25295945	0	+	.	gene_id "file_1_file_2_12805_g"; transcript_id "file_1_file_2_12805_t"; evidence "file_1_file_2_1_1"; cds_type "file_1_file_2_Terminal"; count "file_1_file_2_5_5"; anchored "file_1_file_2_1_1";
dsimWXD1_3	GeneMark.hmm	stop_codon	25295943	25295945	.	+	0	gene_id "file_1_file_2_12805_g"; transcript_id "file_1_file_2_12805_t"; count "file_1_file_2_1_1";
dsimWXD1_2	AUGUSTUS	start_codon	892141	892143	.	+	0	transcript_id "file_1_file_1_jg12669.t2"; gene_id "file_1_file_1_jg12669";
dsimWXD1_2	AUGUSTUS	CDS	892141	892633	1	+	0	transcript_id "file_1_file_1_jg12669.t2"; gene_id "file_1_file_1_jg12669";
dsimWXD1_2	AUGUSTUS	exon	892141	892633	.	+	.	transcript_id "file_1_file_1_jg12669.t2"; gene_id "file_1_file_1_jg12669";
dsimWXD1_2	AUGUSTUS	intron	892634	892719	.	+	.	transcript_id "file_1_file_1_jg12669.t2"; gene_id "file_1_file_1_jg12669";
dsimWXD1_2	AUGUSTUS	CDS	892720	892909	1	+	2	transcript_id "file_1_file_1_jg12669.t2"; gene_id "file_1_file_1_jg12669";
dsimWXD1_2	AUGUSTUS	exon	892720	892909	.	+	.	transcript_id "file_1_file_1_jg12669.t2"; gene_id "file_1_file_1_jg12669";
dsimWXD1_2	AUGUSTUS	intron	892910	893357	.	+	.	transcript_id "file_1_file_1_jg12669.t2"; gene_id "file_1_file_1_jg12669";
dsimWXD1_2	AUGUSTUS	CDS	893358	893729	1	+	1	transcript_id "file_1_file_1_jg12669.t2"; gene_id "file_1_file_1_jg12669";
dsimWXD1_2	AUGUSTUS	exon	893358	893729	.	+	.	transcript_id "file_1_file_1_jg12669.t2"; gene_id "file_1_file_1_jg12669";
dsimWXD1_2	AUGUSTUS	intron	893730	893790	.	+	.	transcript_id "file_1_file_1_jg12669.t2"; gene_id "file_1_file_1_jg12669";
dsimWXD1_2	AUGUSTUS	CDS	893791	893994	1	+	1	transcript_id "file_1_file_1_jg12669.t2"; gene_id "file_1_file_1_jg12669";
dsimWXD1_2	AUGUSTUS	exon	893791	893994	.	+	.	transcript_id "file_1_file_1_jg12669.t2"; gene_id "file_1_file_1_jg12669";
dsimWXD1_2	AUGUSTUS	intron	893995	894087	.	+	.	transcript_id "file_1_file_1_jg12669.t2"; gene_id "file_1_file_1_jg12669";
dsimWXD1_2	AUGUSTUS	transcript	892141	894751	.	+	.	transcript_id "file_1_file_1_jg12669.t2"; gene_id "file_1_file_1_jg12669"
dsimWXD1_2	AUGUSTUS	CDS	894088	894751	1	+	1	transcript_id "file_1_file_1_jg12669.t2"; gene_id "file_1_file_1_jg12669";
dsimWXD1_2	AUGUSTUS	exon	894088	894751	.	+	.	transcript_id "file_1_file_1_jg12669.t2"; gene_id "file_1_file_1_jg12669";
dsimWXD1_2	AUGUSTUS	stop_codon	894749	894751	.	+	0	transcript_id "file_1_file_1_jg12669.t2"; gene_id "file_1_file_1_jg12669";
dsimWXD1_0	AUGUSTUS	start_codon	14327914	14327916	.	+	0	transcript_id "file_1_file_1_jg2267.t1"; gene_id "file_1_file_1_jg2267";
dsimWXD1_0	AUGUSTUS	CDS	14327914	14327980	0.59	+	0	transcript_id "file_1_file_1_jg2267.t1"; gene_id "file_1_file_1_jg2267";
dsimWXD1_0	AUGUSTUS	exon	14327914	14327980	.	+	.	transcript_id "file_1_file_1_jg2267.t1"; gene_id "file_1_file_1_jg2267";
dsimWXD1_0	AUGUSTUS	intron	14327981	14328302	.	+	.	transcript_id "file_1_file_1_jg2267.t1"; gene_id "file_1_file_1_jg2267";
dsimWXD1_0	AUGUSTUS	CDS	14328303	14329662	1	+	2	transcript_id "file_1_file_1_jg2267.t1"; gene_id "file_1_file_1_jg2267";
dsimWXD1_0	AUGUSTUS	exon	14328303	14329662	.	+	.	transcript_id "file_1_file_1_jg2267.t1"; gene_id "file_1_file_1_jg2267";
dsimWXD1_0	AUGUSTUS	intron	14329663	14329729	.	+	.	transcript_id "file_1_file_1_jg2267.t1"; gene_id "file_1_file_1_jg2267";
dsimWXD1_0	AUGUSTUS	CDS	14329730	14329985	1	+	1	transcript_id "file_1_file_1_jg2267.t1"; gene_id "file_1_file_1_jg2267";
dsimWXD1_0	AUGUSTUS	exon	14329730	14329985	.	+	.	transcript_id "file_1_file_1_jg2267.t1"; gene_id "file_1_file_1_jg2267";
dsimWXD1_0	AUGUSTUS	intron	14329986	14330041	.	+	.	transcript_id "file_1_file_1_jg2267.t1"; gene_id "file_1_file_1_jg2267";
dsimWXD1_0	AUGUSTUS	CDS	14330042	14330438	0.97	+	0	transcript_id "file_1_file_1_jg2267.t1"; gene_id "file_1_file_1_jg2267";
dsimWXD1_0	AUGUSTUS	exon	14330042	14330438	.	+	.	transcript_id "file_1_file_1_jg2267.t1"; gene_id "file_1_file_1_jg2267";
dsimWXD1_0	AUGUSTUS	intron	14330439	14330497	.	+	.	transcript_id "file_1_file_1_jg2267.t1"; gene_id "file_1_file_1_jg2267";
dsimWXD1_0	AUGUSTUS	CDS	14330498	14332185	1	+	2	transcript_id "file_1_file_1_jg2267.t1"; gene_id "file_1_file_1_jg2267";
dsimWXD1_0	AUGUSTUS	exon	14330498	14332185	.	+	.	transcript_id "file_1_file_1_jg2267.t1"; gene_id "file_1_file_1_jg2267";
dsimWXD1_0	AUGUSTUS	intron	14332186	14332242	.	+	.	transcript_id "file_1_file_1_jg2267.t1"; gene_id "file_1_file_1_jg2267";
dsimWXD1_0	AUGUSTUS	CDS	14332243	14332995	1	+	0	transcript_id "file_1_file_1_jg2267.t1"; gene_id "file_1_file_1_jg2267";
dsimWXD1_0	AUGUSTUS	exon	14332243	14332995	.	+	.	transcript_id "file_1_file_1_jg2267.t1"; gene_id "file_1_file_1_jg2267";
dsimWXD1_0	AUGUSTUS	intron	14332996	14333055	.	+	.	transcript_id "file_1_file_1_jg2267.t1"; gene_id "file_1_file_1_jg2267";
dsimWXD1_0	AUGUSTUS	CDS	14333056	14333338	1	+	0	transcript_id "file_1_file_1_jg2267.t1"; gene_id "file_1_file_1_jg2267";
dsimWXD1_0	AUGUSTUS	exon	14333056	14333338	.	+	.	transcript_id "file_1_file_1_jg2267.t1"; gene_id "file_1_file_1_jg2267";
dsimWXD1_0	AUGUSTUS	intron	14333339	14333394	.	+	.	transcript_id "file_1_file_1_jg2267.t1"; gene_id "file_1_file_1_jg2267";
dsimWXD1_0	AUGUSTUS	CDS	14333395	14333545	1	+	2	transcript_id "file_1_file_1_jg2267.t1"; gene_id "file_1_file_1_jg2267";
dsimWXD1_0	AUGUSTUS	exon	14333395	14333545	.	+	.	transcript_id "file_1_file_1_jg2267.t1"; gene_id "file_1_file_1_jg2267";
dsimWXD1_0	AUGUSTUS	intron	14333546	14333603	.	+	.	transcript_id "file_1_file_1_jg2267.t1"; gene_id "file_1_file_1_jg2267";
dsimWXD1_0	AUGUSTUS	CDS	14333604	14334261	1	+	1	transcript_id "file_1_file_1_jg2267.t1"; gene_id "file_1_file_1_jg2267";
dsimWXD1_0	AUGUSTUS	exon	14333604	14334261	.	+	.	transcript_id "file_1_file_1_jg2267.t1"; gene_id "file_1_file_1_jg2267";
dsimWXD1_0	AUGUSTUS	intron	14334262	14335143	.	+	.	transcript_id "file_1_file_1_jg2267.t1"; gene_id "file_1_file_1_jg2267";
dsimWXD1_0	AUGUSTUS	CDS	14335144	14335762	1	+	0	transcript_id "file_1_file_1_jg2267.t1"; gene_id "file_1_file_1_jg2267";
dsimWXD1_0	AUGUSTUS	exon	14335144	14335762	.	+	.	transcript_id "file_1_file_1_jg2267.t1"; gene_id "file_1_file_1_jg2267";
dsimWXD1_0	AUGUSTUS	intron	14335763	14335819	.	+	.	transcript_id "file_1_file_1_jg2267.t1"; gene_id "file_1_file_1_jg2267";
dsimWXD1_0	AUGUSTUS	CDS	14335820	14335953	1	+	2	transcript_id "file_1_file_1_jg2267.t1"; gene_id "file_1_file_1_jg2267";
dsimWXD1_0	AUGUSTUS	exon	14335820	14335953	.	+	.	transcript_id "file_1_file_1_jg2267.t1"; gene_id "file_1_file_1_jg2267";
dsimWXD1_0	AUGUSTUS	intron	14335954	14336014	.	+	.	transcript_id "file_1_file_1_jg2267.t1"; gene_id "file_1_file_1_jg2267";
dsimWXD1_0	AUGUSTUS	CDS	14336015	14336243	1	+	0	transcript_id "file_1_file_1_jg2267.t1"; gene_id "file_1_file_1_jg2267";
dsimWXD1_0	AUGUSTUS	exon	14336015	14336243	.	+	.	transcript_id "file_1_file_1_jg2267.t1"; gene_id "file_1_file_1_jg2267";
dsimWXD1_0	AUGUSTUS	intron	14336244	14336311	.	+	.	transcript_id "file_1_file_1_jg2267.t1"; gene_id "file_1_file_1_jg2267";
dsimWXD1_0	AUGUSTUS	transcript	14327914	14336466	.	+	.	transcript_id "file_1_file_1_jg2267.t1"; gene_id "file_1_file_1_jg2267"
dsimWXD1_0	AUGUSTUS	gene	14327914	14336466	.	+	.	jg2267
dsimWXD1_0	AUGUSTUS	CDS	14336312	14336466	1	+	2	transcript_id "file_1_file_1_jg2267.t1"; gene_id "file_1_file_1_jg2267";
dsimWXD1_0	AUGUSTUS	exon	14336312	14336466	.	+	.	transcript_id "file_1_file_1_jg2267.t1"; gene_id "file_1_file_1_jg2267";
dsimWXD1_0	AUGUSTUS	stop_codon	14336464	14336466	.	+	0	transcript_id "file_1_file_1_jg2267.t1"; gene_id "file_1_file_1_jg2267";
dsimWXD1_2	AUGUSTUS	start_codon	6067551	6067553	.	+	0	transcript_id "file_1_file_1_jg13344.t1"; gene_id "file_1_file_1_jg13344";
dsimWXD1_2	AUGUSTUS	CDS	6067551	6067681	1	+	0	transcript_id "file_1_file_1_jg13344.t1"; gene_id "file_1_file_1_jg13344";
dsimWXD1_2	AUGUSTUS	exon	6067551	6067681	.	+	.	transcript_id "file_1_file_1_jg13344.t1"; gene_id "file_1_file_1_jg13344";
dsimWXD1_2	AUGUSTUS	intron	6067682	6067772	.	+	.	transcript_id "file_1_file_1_jg13344.t1"; gene_id "file_1_file_1_jg13344";
dsimWXD1_2	AUGUSTUS	transcript	6067551	6067968	.	+	.	transcript_id "file_1_file_1_jg13344.t1"; gene_id "file_1_file_1_jg13344"
dsimWXD1_2	AUGUSTUS	gene	6067551	6067968	.	+	.	jg13344
dsimWXD1_2	AUGUSTUS	CDS	6067773	6067968	1	+	1	transcript_id "file_1_file_1_jg13344.t1"; gene_id "file_1_file_1_jg13344";
dsimWXD1_2	AUGUSTUS	exon	6067773	6067968	.	+	.	transcript_id "file_1_file_1_jg13344.t1"; gene_id "file_1_file_1_jg13344";
dsimWXD1_2	AUGUSTUS	stop_codon	6067966	6067968	.	+	0	transcript_id "file_1_file_1_jg13344.t1"; gene_id "file_1_file_1_jg13344";
dsimWXD1_0	AUGUSTUS	start_codon	18763692	18763694	.	+	0	transcript_id "file_1_file_1_jg2616.t1"; gene_id "file_1_file_1_jg2616";
dsimWXD1_0	AUGUSTUS	CDS	18763692	18763946	1	+	0	transcript_id "file_1_file_1_jg2616.t1"; gene_id "file_1_file_1_jg2616";
dsimWXD1_0	AUGUSTUS	exon	18763692	18763946	.	+	.	transcript_id "file_1_file_1_jg2616.t1"; gene_id "file_1_file_1_jg2616";
dsimWXD1_0	AUGUSTUS	intron	18763947	18764005	.	+	.	transcript_id "file_1_file_1_jg2616.t1"; gene_id "file_1_file_1_jg2616";
dsimWXD1_0	AUGUSTUS	CDS	18764006	18764388	1	+	0	transcript_id "file_1_file_1_jg2616.t1"; gene_id "file_1_file_1_jg2616";
dsimWXD1_0	AUGUSTUS	exon	18764006	18764388	.	+	.	transcript_id "file_1_file_1_jg2616.t1"; gene_id "file_1_file_1_jg2616";
dsimWXD1_0	AUGUSTUS	intron	18764389	18764451	.	+	.	transcript_id "file_1_file_1_jg2616.t1"; gene_id "file_1_file_1_jg2616";
dsimWXD1_0	AUGUSTUS	CDS	18764452	18764650	1	+	1	transcript_id "file_1_file_1_jg2616.t1"; gene_id "file_1_file_1_jg2616";
dsimWXD1_0	AUGUSTUS	exon	18764452	18764650	.	+	.	transcript_id "file_1_file_1_jg2616.t1"; gene_id "file_1_file_1_jg2616";
dsimWXD1_0	AUGUSTUS	intron	18764651	18765189	.	+	.	transcript_id "file_1_file_1_jg2616.t1"; gene_id "file_1_file_1_jg2616";
dsimWXD1_0	AUGUSTUS	CDS	18765190	18765638	1	+	0	transcript_id "file_1_file_1_jg2616.t1"; gene_id "file_1_file_1_jg2616";
dsimWXD1_0	AUGUSTUS	exon	18765190	18765638	.	+	.	transcript_id "file_1_file_1_jg2616.t1"; gene_id "file_1_file_1_jg2616";
dsimWXD1_0	AUGUSTUS	intron	18765639	18765723	.	+	.	transcript_id "file_1_file_1_jg2616.t1"; gene_id "file_1_file_1_jg2616";
dsimWXD1_0	AUGUSTUS	transcript	18763692	18766015	.	+	.	transcript_id "file_1_file_1_jg2616.t1"; gene_id "file_1_file_1_jg2616"
dsimWXD1_0	AUGUSTUS	gene	18763692	18766015	.	+	.	jg2616
dsimWXD1_0	AUGUSTUS	CDS	18765724	18766015	1	+	1	transcript_id "file_1_file_1_jg2616.t1"; gene_id "file_1_file_1_jg2616";
dsimWXD1_0	AUGUSTUS	exon	18765724	18766015	.	+	.	transcript_id "file_1_file_1_jg2616.t1"; gene_id "file_1_file_1_jg2616";
dsimWXD1_0	AUGUSTUS	stop_codon	18766013	18766015	.	+	0	transcript_id "file_1_file_1_jg2616.t1"; gene_id "file_1_file_1_jg2616";
dsimWXD1_3	AUGUSTUS	stop_codon	1376943	1376945	.	-	0	transcript_id "file_1_file_1_jg3277.t1"; gene_id "file_1_file_1_jg3277";
dsimWXD1_3	AUGUSTUS	CDS	1376943	1377575	1	-	0	transcript_id "file_1_file_1_jg3277.t1"; gene_id "file_1_file_1_jg3277";
dsimWXD1_3	AUGUSTUS	exon	1376943	1377575	.	-	.	transcript_id "file_1_file_1_jg3277.t1"; gene_id "file_1_file_1_jg3277";
dsimWXD1_3	AUGUSTUS	intron	1377576	1377635	.	-	.	transcript_id "file_1_file_1_jg3277.t1"; gene_id "file_1_file_1_jg3277";
dsimWXD1_3	AUGUSTUS	CDS	1377636	1377870	1	-	1	transcript_id "file_1_file_1_jg3277.t1"; gene_id "file_1_file_1_jg3277";
dsimWXD1_3	AUGUSTUS	exon	1377636	1377870	.	-	.	transcript_id "file_1_file_1_jg3277.t1"; gene_id "file_1_file_1_jg3277";
dsimWXD1_3	AUGUSTUS	intron	1377871	1377931	.	-	.	transcript_id "file_1_file_1_jg3277.t1"; gene_id "file_1_file_1_jg3277";
dsimWXD1_3	AUGUSTUS	transcript	1376943	1378083	.	-	.	transcript_id "file_1_file_1_jg3277.t1"; gene_id "file_1_file_1_jg3277"
dsimWXD1_3	AUGUSTUS	gene	1376943	1378083	.	-	.	jg3277
dsimWXD1_3	AUGUSTUS	CDS	1377932	1378083	1	-	0	transcript_id "file_1_file_1_jg3277.t1"; gene_id "file_1_file_1_jg3277";
dsimWXD1_3	AUGUSTUS	exon	1377932	1378083	.	-	.	transcript_id "file_1_file_1_jg3277.t1"; gene_id "file_1_file_1_jg3277";
dsimWXD1_3	AUGUSTUS	start_codon	1378081	1378083	.	-	0	transcript_id "file_1_file_1_jg3277.t1"; gene_id "file_1_file_1_jg3277";
dsimWXD1_2	AUGUSTUS	stop_codon	17408777	17408779	.	-	0	transcript_id "file_1_file_1_jg14711.t1"; gene_id "file_1_file_1_jg14711";
dsimWXD1_2	AUGUSTUS	CDS	17408777	17408839	1	-	0	transcript_id "file_1_file_1_jg14711.t1"; gene_id "file_1_file_1_jg14711";
dsimWXD1_2	AUGUSTUS	exon	17408777	17408839	.	-	.	transcript_id "file_1_file_1_jg14711.t1"; gene_id "file_1_file_1_jg14711";
dsimWXD1_2	AUGUSTUS	intron	17408840	17408900	.	-	.	transcript_id "file_1_file_1_jg14711.t1"; gene_id "file_1_file_1_jg14711";
dsimWXD1_2	AUGUSTUS	CDS	17408901	17409131	1	-	0	transcript_id "file_1_file_1_jg14711.t1"; gene_id "file_1_file_1_jg14711";
dsimWXD1_2	AUGUSTUS	exon	17408901	17409131	.	-	.	transcript_id "file_1_file_1_jg14711.t1"; gene_id "file_1_file_1_jg14711";
dsimWXD1_2	AUGUSTUS	intron	17409132	17409214	.	-	.	transcript_id "file_1_file_1_jg14711.t1"; gene_id "file_1_file_1_jg14711";
dsimWXD1_2	AUGUSTUS	CDS	17409215	17409380	1	-	1	transcript_id "file_1_file_1_jg14711.t1"; gene_id "file_1_file_1_jg14711";
dsimWXD1_2	AUGUSTUS	exon	17409215	17409380	.	-	.	transcript_id "file_1_file_1_jg14711.t1"; gene_id "file_1_file_1_jg14711";
dsimWXD1_2	AUGUSTUS	intron	17409381	17409584	.	-	.	transcript_id "file_1_file_1_jg14711.t1"; gene_id "file_1_file_1_jg14711";
dsimWXD1_2	AUGUSTUS	CDS	17409585	17409736	1	-	0	transcript_id "file_1_file_1_jg14711.t1"; gene_id "file_1_file_1_jg14711";
dsimWXD1_2	AUGUSTUS	exon	17409585	17409736	.	-	.	transcript_id "file_1_file_1_jg14711.t1"; gene_id "file_1_file_1_jg14711";
dsimWXD1_2	AUGUSTUS	intron	17409737	17409791	.	-	.	transcript_id "file_1_file_1_jg14711.t1"; gene_id "file_1_file_1_jg14711";
dsimWXD1_2	AUGUSTUS	transcript	17408777	17409860	.	-	.	transcript_id "file_1_file_1_jg14711.t1"; gene_id "file_1_file_1_jg14711"
dsimWXD1_2	AUGUSTUS	gene	17408777	17409860	.	-	.	jg14711
dsimWXD1_2	AUGUSTUS	CDS	17409792	17409860	1	-	0	transcript_id "file_1_file_1_jg14711.t1"; gene_id "file_1_file_1_jg14711";
dsimWXD1_2	AUGUSTUS	exon	17409792	17409860	.	-	.	transcript_id "file_1_file_1_jg14711.t1"; gene_id "file_1_file_1_jg14711";
dsimWXD1_2	AUGUSTUS	start_codon	17409858	17409860	.	-	0	transcript_id "file_1_file_1_jg14711.t1"; gene_id "file_1_file_1_jg14711";
dsimWXD1_0	AUGUSTUS	start_codon	10214805	10214807	.	+	0	transcript_id "file_1_file_1_jg1736.t1"; gene_id "file_1_file_1_jg1736";
dsimWXD1_0	AUGUSTUS	CDS	10214805	10214909	1	+	0	transcript_id "file_1_file_1_jg1736.t1"; gene_id "file_1_file_1_jg1736";
dsimWXD1_0	AUGUSTUS	exon	10214805	10214909	.	+	.	transcript_id "file_1_file_1_jg1736.t1"; gene_id "file_1_file_1_jg1736";
dsimWXD1_0	AUGUSTUS	intron	10214910	10218025	.	+	.	transcript_id "file_1_file_1_jg1736.t1"; gene_id "file_1_file_1_jg1736";
dsimWXD1_0	AUGUSTUS	CDS	10218026	10218097	1	+	0	transcript_id "file_1_file_1_jg1736.t1"; gene_id "file_1_file_1_jg1736";
dsimWXD1_0	AUGUSTUS	exon	10218026	10218097	.	+	.	transcript_id "file_1_file_1_jg1736.t1"; gene_id "file_1_file_1_jg1736";
dsimWXD1_0	AUGUSTUS	intron	10218098	10218406	.	+	.	transcript_id "file_1_file_1_jg1736.t1"; gene_id "file_1_file_1_jg1736";
dsimWXD1_0	AUGUSTUS	CDS	10218407	10219351	1	+	0	transcript_id "file_1_file_1_jg1736.t1"; gene_id "file_1_file_1_jg1736";
dsimWXD1_0	AUGUSTUS	exon	10218407	10219351	.	+	.	transcript_id "file_1_file_1_jg1736.t1"; gene_id "file_1_file_1_jg1736";
dsimWXD1_0	AUGUSTUS	intron	10219352	10220394	.	+	.	transcript_id "file_1_file_1_jg1736.t1"; gene_id "file_1_file_1_jg1736";
dsimWXD1_0	AUGUSTUS	CDS	10220395	10220552	1	+	0	transcript_id "file_1_file_1_jg1736.t1"; gene_id "file_1_file_1_jg1736";
dsimWXD1_0	AUGUSTUS	exon	10220395	10220552	.	+	.	transcript_id "file_1_file_1_jg1736.t1"; gene_id "file_1_file_1_jg1736";
dsimWXD1_0	AUGUSTUS	intron	10220553	10220656	.	+	.	transcript_id "file_1_file_1_jg1736.t1"; gene_id "file_1_file_1_jg1736";
dsimWXD1_0	AUGUSTUS	CDS	10220657	10220940	1	+	1	transcript_id "file_1_file_1_jg1736.t1"; gene_id "file_1_file_1_jg1736";
dsimWXD1_0	AUGUSTUS	exon	10220657	10220940	.	+	.	transcript_id "file_1_file_1_jg1736.t1"; gene_id "file_1_file_1_jg1736";
dsimWXD1_0	AUGUSTUS	intron	10220941	10221009	.	+	.	transcript_id "file_1_file_1_jg1736.t1"; gene_id "file_1_file_1_jg1736";
dsimWXD1_0	AUGUSTUS	CDS	10221010	10221179	1	+	2	transcript_id "file_1_file_1_jg1736.t1"; gene_id "file_1_file_1_jg1736";
dsimWXD1_0	AUGUSTUS	exon	10221010	10221179	.	+	.	transcript_id "file_1_file_1_jg1736.t1"; gene_id "file_1_file_1_jg1736";
dsimWXD1_0	AUGUSTUS	intron	10221180	10221245	.	+	.	transcript_id "file_1_file_1_jg1736.t1"; gene_id "file_1_file_1_jg1736";
dsimWXD1_0	AUGUSTUS	CDS	10221246	10221484	1	+	0	transcript_id "file_1_file_1_jg1736.t1"; gene_id "file_1_file_1_jg1736";
dsimWXD1_0	AUGUSTUS	exon	10221246	10221484	.	+	.	transcript_id "file_1_file_1_jg1736.t1"; gene_id "file_1_file_1_jg1736";
dsimWXD1_0	AUGUSTUS	intron	10221485	10221548	.	+	.	transcript_id "file_1_file_1_jg1736.t1"; gene_id "file_1_file_1_jg1736";
dsimWXD1_0	AUGUSTUS	CDS	10221549	10221869	1	+	1	transcript_id "file_1_file_1_jg1736.t1"; gene_id "file_1_file_1_jg1736";
dsimWXD1_0	AUGUSTUS	exon	10221549	10221869	.	+	.	transcript_id "file_1_file_1_jg1736.t1"; gene_id "file_1_file_1_jg1736";
dsimWXD1_0	AUGUSTUS	intron	10221870	10221938	.	+	.	transcript_id "file_1_file_1_jg1736.t1"; gene_id "file_1_file_1_jg1736";
dsimWXD1_0	AUGUSTUS	CDS	10221939	10222170	1	+	1	transcript_id "file_1_file_1_jg1736.t1"; gene_id "file_1_file_1_jg1736";
dsimWXD1_0	AUGUSTUS	exon	10221939	10222170	.	+	.	transcript_id "file_1_file_1_jg1736.t1"; gene_id "file_1_file_1_jg1736";
dsimWXD1_0	AUGUSTUS	intron	10222171	10222351	.	+	.	transcript_id "file_1_file_1_jg1736.t1"; gene_id "file_1_file_1_jg1736";
dsimWXD1_0	AUGUSTUS	transcript	10214805	10222867	.	+	.	transcript_id "file_1_file_1_jg1736.t1"; gene_id "file_1_file_1_jg1736"
dsimWXD1_0	AUGUSTUS	gene	10214805	10222867	.	+	.	jg1736
dsimWXD1_0	AUGUSTUS	CDS	10222352	10222867	1	+	0	transcript_id "file_1_file_1_jg1736.t1"; gene_id "file_1_file_1_jg1736";
dsimWXD1_0	AUGUSTUS	exon	10222352	10222867	.	+	.	transcript_id "file_1_file_1_jg1736.t1"; gene_id "file_1_file_1_jg1736";
dsimWXD1_0	AUGUSTUS	stop_codon	10222865	10222867	.	+	0	transcript_id "file_1_file_1_jg1736.t1"; gene_id "file_1_file_1_jg1736";
dsimWXD1_5	AUGUSTUS	stop_codon	16111546	16111548	.	-	0	transcript_id "file_1_file_1_jg8725.t2"; gene_id "file_1_file_1_jg8725";
dsimWXD1_5	AUGUSTUS	CDS	16111546	16111630	1	-	1	transcript_id "file_1_file_1_jg8725.t2"; gene_id "file_1_file_1_jg8725";
dsimWXD1_5	AUGUSTUS	exon	16111546	16111630	.	-	.	transcript_id "file_1_file_1_jg8725.t2"; gene_id "file_1_file_1_jg8725";
dsimWXD1_5	AUGUSTUS	intron	16111631	16111939	.	-	.	transcript_id "file_1_file_1_jg8725.t2"; gene_id "file_1_file_1_jg8725";
dsimWXD1_5	AUGUSTUS	CDS	16111940	16112164	1	-	1	transcript_id "file_1_file_1_jg8725.t2"; gene_id "file_1_file_1_jg8725";
dsimWXD1_5	AUGUSTUS	exon	16111940	16112164	.	-	.	transcript_id "file_1_file_1_jg8725.t2"; gene_id "file_1_file_1_jg8725";
dsimWXD1_5	AUGUSTUS	intron	16112165	16112227	.	-	.	transcript_id "file_1_file_1_jg8725.t2"; gene_id "file_1_file_1_jg8725";
dsimWXD1_5	AUGUSTUS	CDS	16112228	16112333	1	-	2	transcript_id "file_1_file_1_jg8725.t2"; gene_id "file_1_file_1_jg8725";
dsimWXD1_5	AUGUSTUS	exon	16112228	16112333	.	-	.	transcript_id "file_1_file_1_jg8725.t2"; gene_id "file_1_file_1_jg8725";
dsimWXD1_5	AUGUSTUS	intron	16112334	16112398	.	-	.	transcript_id "file_1_file_1_jg8725.t2"; gene_id "file_1_file_1_jg8725";
dsimWXD1_5	AUGUSTUS	CDS	16112399	16112592	1	-	1	transcript_id "file_1_file_1_jg8725.t2"; gene_id "file_1_file_1_jg8725";
dsimWXD1_5	AUGUSTUS	exon	16112399	16112592	.	-	.	transcript_id "file_1_file_1_jg8725.t2"; gene_id "file_1_file_1_jg8725";
dsimWXD1_5	AUGUSTUS	intron	16112593	16112665	.	-	.	transcript_id "file_1_file_1_jg8725.t2"; gene_id "file_1_file_1_jg8725";
dsimWXD1_5	AUGUSTUS	CDS	16112666	16112859	1	-	0	transcript_id "file_1_file_1_jg8725.t2"; gene_id "file_1_file_1_jg8725";
dsimWXD1_5	AUGUSTUS	exon	16112666	16112859	.	-	.	transcript_id "file_1_file_1_jg8725.t2"; gene_id "file_1_file_1_jg8725";
dsimWXD1_5	AUGUSTUS	intron	16112860	16112965	.	-	.	transcript_id "file_1_file_1_jg8725.t2"; gene_id "file_1_file_1_jg8725";
dsimWXD1_5	AUGUSTUS	CDS	16112966	16113240	1	-	2	transcript_id "file_1_file_1_jg8725.t2"; gene_id "file_1_file_1_jg8725";
dsimWXD1_5	AUGUSTUS	exon	16112966	16113240	.	-	.	transcript_id "file_1_file_1_jg8725.t2"; gene_id "file_1_file_1_jg8725";
dsimWXD1_5	AUGUSTUS	intron	16113241	16113303	.	-	.	transcript_id "file_1_file_1_jg8725.t2"; gene_id "file_1_file_1_jg8725";
dsimWXD1_5	AUGUSTUS	CDS	16113304	16115932	1	-	0	transcript_id "file_1_file_1_jg8725.t2"; gene_id "file_1_file_1_jg8725";
dsimWXD1_5	AUGUSTUS	exon	16113304	16115932	.	-	.	transcript_id "file_1_file_1_jg8725.t2"; gene_id "file_1_file_1_jg8725";
dsimWXD1_5	AUGUSTUS	intron	16115933	16117671	.	-	.	transcript_id "file_1_file_1_jg8725.t2"; gene_id "file_1_file_1_jg8725";
dsimWXD1_5	AUGUSTUS	CDS	16117672	16117928	1	-	2	transcript_id "file_1_file_1_jg8725.t2"; gene_id "file_1_file_1_jg8725";
dsimWXD1_5	AUGUSTUS	exon	16117672	16117928	.	-	.	transcript_id "file_1_file_1_jg8725.t2"; gene_id "file_1_file_1_jg8725";
dsimWXD1_5	AUGUSTUS	intron	16117929	16117999	.	-	.	transcript_id "file_1_file_1_jg8725.t2"; gene_id "file_1_file_1_jg8725";
dsimWXD1_5	AUGUSTUS	CDS	16118000	16118145	1	-	1	transcript_id "file_1_file_1_jg8725.t2"; gene_id "file_1_file_1_jg8725";
dsimWXD1_5	AUGUSTUS	exon	16118000	16118145	.	-	.	transcript_id "file_1_file_1_jg8725.t2"; gene_id "file_1_file_1_jg8725";
dsimWXD1_5	AUGUSTUS	intron	16118146	16121293	.	-	.	transcript_id "file_1_file_1_jg8725.t2"; gene_id "file_1_file_1_jg8725";
dsimWXD1_5	AUGUSTUS	transcript	16111546	16121355	.	-	.	transcript_id "file_1_file_1_jg8725.t2"; gene_id "file_1_file_1_jg8725"
dsimWXD1_5	AUGUSTUS	CDS	16121294	16121355	0.98	-	0	transcript_id "file_1_file_1_jg8725.t2"; gene_id "file_1_file_1_jg8725";
dsimWXD1_5	AUGUSTUS	exon	16121294	16121355	.	-	.	transcript_id "file_1_file_1_jg8725.t2"; gene_id "file_1_file_1_jg8725";
dsimWXD1_5	AUGUSTUS	start_codon	16121353	16121355	.	-	0	transcript_id "file_1_file_1_jg8725.t2"; gene_id "file_1_file_1_jg8725";
dsimWXD1_0	GeneMark.hmm	start_codon	11044114	11044116	.	+	0	gene_id "file_1_file_2_1517_g"; transcript_id "file_1_file_2_1517_t"; count "file_1_file_2_1_1";
dsimWXD1_0	GeneMark.hmm	CDS	11044114	11044702	.	+	0	gene_id "file_1_file_2_1517_g"; transcript_id "file_1_file_2_1517_t"; cds_type "file_1_file_2_Initial"; count "file_1_file_2_1_2"; anchored "file_1_file_2_0_1";
dsimWXD1_0	GeneMark.hmm	exon	11044114	11044702	0	+	.	gene_id "file_1_file_2_1517_g"; transcript_id "file_1_file_2_1517_t"; cds_type "file_1_file_2_Initial"; count "file_1_file_2_1_2"; anchored "file_1_file_2_0_1";
dsimWXD1_0	GeneMark.hmm	CDS	11044769	11044887	.	+	2	gene_id "file_1_file_2_1517_g"; transcript_id "file_1_file_2_1517_t"; cds_type "file_1_file_2_Terminal"; count "file_1_file_2_2_2"; anchored "file_1_file_2_1_0";
dsimWXD1_0	GeneMark.hmm	exon	11044769	11044887	0	+	.	gene_id "file_1_file_2_1517_g"; transcript_id "file_1_file_2_1517_t"; cds_type "file_1_file_2_Terminal"; count "file_1_file_2_2_2"; anchored "file_1_file_2_1_0";
dsimWXD1_0	GeneMark.hmm	stop_codon	11044885	11044887	.	+	0	gene_id "file_1_file_2_1517_g"; transcript_id "file_1_file_2_1517_t"; count "file_1_file_2_1_1";
dsimWXD1_1	AUGUSTUS	stop_codon	3518915	3518917	.	-	0	transcript_id "file_1_file_1_jg9607.t1"; gene_id "file_1_file_1_jg9607";
dsimWXD1_1	AUGUSTUS	CDS	3518915	3519451	0.58	-	0	transcript_id "file_1_file_1_jg9607.t1"; gene_id "file_1_file_1_jg9607";
dsimWXD1_1	AUGUSTUS	exon	3518915	3519451	.	-	.	transcript_id "file_1_file_1_jg9607.t1"; gene_id "file_1_file_1_jg9607";
dsimWXD1_1	AUGUSTUS	transcript	3518915	3519451	.	-	.	transcript_id "file_1_file_1_jg9607.t1"; gene_id "file_1_file_1_jg9607"
dsimWXD1_1	AUGUSTUS	gene	3518915	3519451	.	-	.	jg9607
dsimWXD1_1	AUGUSTUS	start_codon	3519449	3519451	.	-	0	transcript_id "file_1_file_1_jg9607.t1"; gene_id "file_1_file_1_jg9607";
dsimWXD1_1	AUGUSTUS	start_codon	5119786	5119788	.	+	0	transcript_id "file_1_file_1_jg9752.t1"; gene_id "file_1_file_1_jg9752";
dsimWXD1_1	AUGUSTUS	CDS	5119786	5119798	1	+	0	transcript_id "file_1_file_1_jg9752.t1"; gene_id "file_1_file_1_jg9752";
dsimWXD1_1	AUGUSTUS	exon	5119786	5119798	.	+	.	transcript_id "file_1_file_1_jg9752.t1"; gene_id "file_1_file_1_jg9752";
dsimWXD1_1	AUGUSTUS	intron	5119799	5120074	.	+	.	transcript_id "file_1_file_1_jg9752.t1"; gene_id "file_1_file_1_jg9752";
dsimWXD1_1	AUGUSTUS	CDS	5120075	5120919	1	+	2	transcript_id "file_1_file_1_jg9752.t1"; gene_id "file_1_file_1_jg9752";
dsimWXD1_1	AUGUSTUS	exon	5120075	5120919	.	+	.	transcript_id "file_1_file_1_jg9752.t1"; gene_id "file_1_file_1_jg9752";
dsimWXD1_1	AUGUSTUS	intron	5120920	5120977	.	+	.	transcript_id "file_1_file_1_jg9752.t1"; gene_id "file_1_file_1_jg9752";
dsimWXD1_1	AUGUSTUS	CDS	5120978	5121119	1	+	0	transcript_id "file_1_file_1_jg9752.t1"; gene_id "file_1_file_1_jg9752";
dsimWXD1_1	AUGUSTUS	exon	5120978	5121119	.	+	.	transcript_id "file_1_file_1_jg9752.t1"; gene_id "file_1_file_1_jg9752";
dsimWXD1_1	AUGUSTUS	intron	5121120	5121192	.	+	.	transcript_id "file_1_file_1_jg9752.t1"; gene_id "file_1_file_1_jg9752";
dsimWXD1_1	AUGUSTUS	transcript	5119786	5121311	.	+	.	transcript_id "file_1_file_1_jg9752.t1"; gene_id "file_1_file_1_jg9752"
dsimWXD1_1	AUGUSTUS	gene	5119786	5121311	.	+	.	jg9752
dsimWXD1_1	AUGUSTUS	CDS	5121193	5121311	1	+	2	transcript_id "file_1_file_1_jg9752.t1"; gene_id "file_1_file_1_jg9752";
dsimWXD1_1	AUGUSTUS	exon	5121193	5121311	.	+	.	transcript_id "file_1_file_1_jg9752.t1"; gene_id "file_1_file_1_jg9752";
dsimWXD1_1	AUGUSTUS	stop_codon	5121309	5121311	.	+	0	transcript_id "file_1_file_1_jg9752.t1"; gene_id "file_1_file_1_jg9752";
dsimWXD1_3	AUGUSTUS	stop_codon	13059443	13059445	.	-	0	transcript_id "file_1_file_1_jg4689.t1"; gene_id "file_1_file_1_jg4689";
dsimWXD1_3	AUGUSTUS	CDS	13059443	13059892	1	-	0	transcript_id "file_1_file_1_jg4689.t1"; gene_id "file_1_file_1_jg4689";
dsimWXD1_3	AUGUSTUS	exon	13059443	13059892	.	-	.	transcript_id "file_1_file_1_jg4689.t1"; gene_id "file_1_file_1_jg4689";
dsimWXD1_3	AUGUSTUS	transcript	13059443	13059892	.	-	.	transcript_id "file_1_file_1_jg4689.t1"; gene_id "file_1_file_1_jg4689"
dsimWXD1_3	AUGUSTUS	gene	13059443	13059892	.	-	.	jg4689
dsimWXD1_3	AUGUSTUS	start_codon	13059890	13059892	.	-	0	transcript_id "file_1_file_1_jg4689.t1"; gene_id "file_1_file_1_jg4689";
dsimWXD1_114	AUGUSTUS	start_codon	2666	2668	.	+	0	transcript_id "file_1_file_1_jg211.t1"; gene_id "file_1_file_1_jg211";
dsimWXD1_114	AUGUSTUS	CDS	2666	3745	1	+	0	transcript_id "file_1_file_1_jg211.t1"; gene_id "file_1_file_1_jg211";
dsimWXD1_114	AUGUSTUS	exon	2666	3745	.	+	.	transcript_id "file_1_file_1_jg211.t1"; gene_id "file_1_file_1_jg211";
dsimWXD1_114	AUGUSTUS	transcript	2666	3745	.	+	.	transcript_id "file_1_file_1_jg211.t1"; gene_id "file_1_file_1_jg211"
dsimWXD1_114	AUGUSTUS	gene	2666	3745	.	+	.	jg211
dsimWXD1_114	AUGUSTUS	stop_codon	3743	3745	.	+	0	transcript_id "file_1_file_1_jg211.t1"; gene_id "file_1_file_1_jg211";
dsimWXD1_1	AUGUSTUS	start_codon	11234545	11234547	.	+	0	transcript_id "file_1_file_1_jg10706.t1"; gene_id "file_1_file_1_jg10706";
dsimWXD1_1	AUGUSTUS	CDS	11234545	11234815	1	+	0	transcript_id "file_1_file_1_jg10706.t1"; gene_id "file_1_file_1_jg10706";
dsimWXD1_1	AUGUSTUS	exon	11234545	11234815	.	+	.	transcript_id "file_1_file_1_jg10706.t1"; gene_id "file_1_file_1_jg10706";
dsimWXD1_1	AUGUSTUS	intron	11234816	11234877	.	+	.	transcript_id "file_1_file_1_jg10706.t1"; gene_id "file_1_file_1_jg10706";
dsimWXD1_1	AUGUSTUS	CDS	11234878	11235244	1	+	2	transcript_id "file_1_file_1_jg10706.t1"; gene_id "file_1_file_1_jg10706";
dsimWXD1_1	AUGUSTUS	exon	11234878	11235244	.	+	.	transcript_id "file_1_file_1_jg10706.t1"; gene_id "file_1_file_1_jg10706";
dsimWXD1_1	AUGUSTUS	intron	11235245	11235295	.	+	.	transcript_id "file_1_file_1_jg10706.t1"; gene_id "file_1_file_1_jg10706";
dsimWXD1_1	AUGUSTUS	CDS	11235296	11235369	1	+	1	transcript_id "file_1_file_1_jg10706.t1"; gene_id "file_1_file_1_jg10706";
dsimWXD1_1	AUGUSTUS	exon	11235296	11235369	.	+	.	transcript_id "file_1_file_1_jg10706.t1"; gene_id "file_1_file_1_jg10706";
dsimWXD1_1	AUGUSTUS	intron	11235370	11235428	.	+	.	transcript_id "file_1_file_1_jg10706.t1"; gene_id "file_1_file_1_jg10706";
dsimWXD1_1	AUGUSTUS	CDS	11235429	11235631	1	+	2	transcript_id "file_1_file_1_jg10706.t1"; gene_id "file_1_file_1_jg10706";
dsimWXD1_1	AUGUSTUS	exon	11235429	11235631	.	+	.	transcript_id "file_1_file_1_jg10706.t1"; gene_id "file_1_file_1_jg10706";
dsimWXD1_1	AUGUSTUS	intron	11235632	11235687	.	+	.	transcript_id "file_1_file_1_jg10706.t1"; gene_id "file_1_file_1_jg10706";
dsimWXD1_1	AUGUSTUS	CDS	11235688	11235800	1	+	0	transcript_id "file_1_file_1_jg10706.t1"; gene_id "file_1_file_1_jg10706";
dsimWXD1_1	AUGUSTUS	exon	11235688	11235800	.	+	.	transcript_id "file_1_file_1_jg10706.t1"; gene_id "file_1_file_1_jg10706";
dsimWXD1_1	AUGUSTUS	intron	11235801	11235855	.	+	.	transcript_id "file_1_file_1_jg10706.t1"; gene_id "file_1_file_1_jg10706";
dsimWXD1_1	AUGUSTUS	CDS	11235856	11236066	1	+	1	transcript_id "file_1_file_1_jg10706.t1"; gene_id "file_1_file_1_jg10706";
dsimWXD1_1	AUGUSTUS	exon	11235856	11236066	.	+	.	transcript_id "file_1_file_1_jg10706.t1"; gene_id "file_1_file_1_jg10706";
dsimWXD1_1	AUGUSTUS	intron	11236067	11236126	.	+	.	transcript_id "file_1_file_1_jg10706.t1"; gene_id "file_1_file_1_jg10706";
dsimWXD1_1	AUGUSTUS	CDS	11236127	11236308	1	+	0	transcript_id "file_1_file_1_jg10706.t1"; gene_id "file_1_file_1_jg10706";
dsimWXD1_1	AUGUSTUS	exon	11236127	11236308	.	+	.	transcript_id "file_1_file_1_jg10706.t1"; gene_id "file_1_file_1_jg10706";
dsimWXD1_1	AUGUSTUS	intron	11236309	11236360	.	+	.	transcript_id "file_1_file_1_jg10706.t1"; gene_id "file_1_file_1_jg10706";
dsimWXD1_1	AUGUSTUS	CDS	11236361	11236826	1	+	1	transcript_id "file_1_file_1_jg10706.t1"; gene_id "file_1_file_1_jg10706";
dsimWXD1_1	AUGUSTUS	exon	11236361	11236826	.	+	.	transcript_id "file_1_file_1_jg10706.t1"; gene_id "file_1_file_1_jg10706";
dsimWXD1_1	AUGUSTUS	intron	11236827	11236880	.	+	.	transcript_id "file_1_file_1_jg10706.t1"; gene_id "file_1_file_1_jg10706";
dsimWXD1_1	AUGUSTUS	transcript	11234545	11237090	.	+	.	transcript_id "file_1_file_1_jg10706.t1"; gene_id "file_1_file_1_jg10706"
dsimWXD1_1	AUGUSTUS	gene	11234545	11237090	.	+	.	jg10706
dsimWXD1_1	AUGUSTUS	CDS	11236881	11237090	1	+	0	transcript_id "file_1_file_1_jg10706.t1"; gene_id "file_1_file_1_jg10706";
dsimWXD1_1	AUGUSTUS	exon	11236881	11237090	.	+	.	transcript_id "file_1_file_1_jg10706.t1"; gene_id "file_1_file_1_jg10706";
dsimWXD1_1	AUGUSTUS	stop_codon	11237088	11237090	.	+	0	transcript_id "file_1_file_1_jg10706.t1"; gene_id "file_1_file_1_jg10706";
dsimWXD1_3	AUGUSTUS	stop_codon	779012	779014	.	-	0	transcript_id "file_1_file_1_jg3197.t1"; gene_id "file_1_file_1_jg3197";
dsimWXD1_3	AUGUSTUS	CDS	779012	779320	0.82	-	0	transcript_id "file_1_file_1_jg3197.t1"; gene_id "file_1_file_1_jg3197";
dsimWXD1_3	AUGUSTUS	exon	779012	779320	.	-	.	transcript_id "file_1_file_1_jg3197.t1"; gene_id "file_1_file_1_jg3197";
dsimWXD1_3	AUGUSTUS	transcript	779012	779320	.	-	.	transcript_id "file_1_file_1_jg3197.t1"; gene_id "file_1_file_1_jg3197"
dsimWXD1_3	AUGUSTUS	gene	779012	779320	.	-	.	jg3197
dsimWXD1_3	AUGUSTUS	start_codon	779318	779320	.	-	0	transcript_id "file_1_file_1_jg3197.t1"; gene_id "file_1_file_1_jg3197";
dsimWXD1_3	AUGUSTUS	start_codon	3266084	3266086	.	+	0	transcript_id "file_1_file_1_jg3531.t1"; gene_id "file_1_file_1_jg3531";
dsimWXD1_3	AUGUSTUS	CDS	3266084	3267406	1	+	0	transcript_id "file_1_file_1_jg3531.t1"; gene_id "file_1_file_1_jg3531";
dsimWXD1_3	AUGUSTUS	exon	3266084	3267406	.	+	.	transcript_id "file_1_file_1_jg3531.t1"; gene_id "file_1_file_1_jg3531";
dsimWXD1_3	AUGUSTUS	transcript	3266084	3267406	.	+	.	transcript_id "file_1_file_1_jg3531.t1"; gene_id "file_1_file_1_jg3531"
dsimWXD1_3	AUGUSTUS	gene	3266084	3267406	.	+	.	jg3531
dsimWXD1_3	AUGUSTUS	stop_codon	3267404	3267406	.	+	0	transcript_id "file_1_file_1_jg3531.t1"; gene_id "file_1_file_1_jg3531";
dsimWXD1_2	AUGUSTUS	stop_codon	13300023	13300025	.	-	0	transcript_id "file_1_file_1_jg14234.t1"; gene_id "file_1_file_1_jg14234";
dsimWXD1_2	AUGUSTUS	CDS	13300023	13300719	1	-	1	transcript_id "file_1_file_1_jg14234.t1"; gene_id "file_1_file_1_jg14234";
dsimWXD1_2	AUGUSTUS	exon	13300023	13300719	.	-	.	transcript_id "file_1_file_1_jg14234.t1"; gene_id "file_1_file_1_jg14234";
dsimWXD1_2	AUGUSTUS	intron	13300720	13300773	.	-	.	transcript_id "file_1_file_1_jg14234.t1"; gene_id "file_1_file_1_jg14234";
dsimWXD1_2	AUGUSTUS	CDS	13300774	13300891	1	-	2	transcript_id "file_1_file_1_jg14234.t1"; gene_id "file_1_file_1_jg14234";
dsimWXD1_2	AUGUSTUS	exon	13300774	13300891	.	-	.	transcript_id "file_1_file_1_jg14234.t1"; gene_id "file_1_file_1_jg14234";
dsimWXD1_2	AUGUSTUS	intron	13300892	13300957	.	-	.	transcript_id "file_1_file_1_jg14234.t1"; gene_id "file_1_file_1_jg14234";
dsimWXD1_2	AUGUSTUS	transcript	13300023	13301009	.	-	.	transcript_id "file_1_file_1_jg14234.t1"; gene_id "file_1_file_1_jg14234"
dsimWXD1_2	AUGUSTUS	gene	13300023	13301009	.	-	.	jg14234
dsimWXD1_2	AUGUSTUS	CDS	13300958	13301009	1	-	0	transcript_id "file_1_file_1_jg14234.t1"; gene_id "file_1_file_1_jg14234";
dsimWXD1_2	AUGUSTUS	exon	13300958	13301009	.	-	.	transcript_id "file_1_file_1_jg14234.t1"; gene_id "file_1_file_1_jg14234";
dsimWXD1_2	AUGUSTUS	start_codon	13301007	13301009	.	-	0	transcript_id "file_1_file_1_jg14234.t1"; gene_id "file_1_file_1_jg14234";
dsimWXD1_1	AUGUSTUS	stop_codon	20717499	20717501	.	-	0	transcript_id "file_1_file_1_jg12063.t1"; gene_id "file_1_file_1_jg12063";
dsimWXD1_1	AUGUSTUS	CDS	20717499	20717924	1	-	0	transcript_id "file_1_file_1_jg12063.t1"; gene_id "file_1_file_1_jg12063";
dsimWXD1_1	AUGUSTUS	exon	20717499	20717924	.	-	.	transcript_id "file_1_file_1_jg12063.t1"; gene_id "file_1_file_1_jg12063";
dsimWXD1_1	AUGUSTUS	intron	20717925	20717979	.	-	.	transcript_id "file_1_file_1_jg12063.t1"; gene_id "file_1_file_1_jg12063";
dsimWXD1_1	AUGUSTUS	transcript	20717499	20718558	.	-	.	transcript_id "file_1_file_1_jg12063.t1"; gene_id "file_1_file_1_jg12063"
dsimWXD1_1	AUGUSTUS	CDS	20717980	20718558	1	-	0	transcript_id "file_1_file_1_jg12063.t1"; gene_id "file_1_file_1_jg12063";
dsimWXD1_1	AUGUSTUS	exon	20717980	20718558	.	-	.	transcript_id "file_1_file_1_jg12063.t1"; gene_id "file_1_file_1_jg12063";
dsimWXD1_1	AUGUSTUS	start_codon	20718556	20718558	.	-	0	transcript_id "file_1_file_1_jg12063.t1"; gene_id "file_1_file_1_jg12063";
dsimWXD1_0	AUGUSTUS	start_codon	12765138	12765140	.	+	0	transcript_id "file_1_file_1_jg2091.t4"; gene_id "file_1_file_1_jg2091";
dsimWXD1_0	AUGUSTUS	CDS	12765138	12765269	0.93	+	0	transcript_id "file_1_file_1_jg2091.t4"; gene_id "file_1_file_1_jg2091";
dsimWXD1_0	AUGUSTUS	exon	12765138	12765269	.	+	.	transcript_id "file_1_file_1_jg2091.t4"; gene_id "file_1_file_1_jg2091";
dsimWXD1_0	AUGUSTUS	intron	12765270	12765592	.	+	.	transcript_id "file_1_file_1_jg2091.t4"; gene_id "file_1_file_1_jg2091";
dsimWXD1_0	AUGUSTUS	CDS	12765593	12765838	0.87	+	0	transcript_id "file_1_file_1_jg2091.t4"; gene_id "file_1_file_1_jg2091";
dsimWXD1_0	AUGUSTUS	exon	12765593	12765838	.	+	.	transcript_id "file_1_file_1_jg2091.t4"; gene_id "file_1_file_1_jg2091";
dsimWXD1_0	AUGUSTUS	intron	12765839	12767026	.	+	.	transcript_id "file_1_file_1_jg2091.t4"; gene_id "file_1_file_1_jg2091";
dsimWXD1_0	AUGUSTUS	CDS	12767027	12767244	1	+	0	transcript_id "file_1_file_1_jg2091.t4"; gene_id "file_1_file_1_jg2091";
dsimWXD1_0	AUGUSTUS	exon	12767027	12767244	.	+	.	transcript_id "file_1_file_1_jg2091.t4"; gene_id "file_1_file_1_jg2091";
dsimWXD1_0	AUGUSTUS	intron	12767245	12767307	.	+	.	transcript_id "file_1_file_1_jg2091.t4"; gene_id "file_1_file_1_jg2091";
dsimWXD1_0	AUGUSTUS	CDS	12767308	12767814	1	+	1	transcript_id "file_1_file_1_jg2091.t4"; gene_id "file_1_file_1_jg2091";
dsimWXD1_0	AUGUSTUS	exon	12767308	12767814	.	+	.	transcript_id "file_1_file_1_jg2091.t4"; gene_id "file_1_file_1_jg2091";
[truncated: 281,002 more rows]
