# Supplementary material for: Evolution of chemosensory tissues and cells across ecologically diverse Drosophilids
Source: Nat Commun. 2024 Feb 5;15:1047. doi: 10.1038/s41467-023-44558-4 (PMC10844241; doi:10.1038/s41467-023-44558-4)
Supplement: Supplementary file 13 — Supplementary Data 10 [file 41467_2023_44558_MOESM13_ESM.zip › Dsuz_braker.gtf]

Draco	AUGUSTUS	start_codon	10278894	10278896	.	+	0	transcript_id "file_1_file_1_jg16203.t2"; gene_id "file_1_file_1_jg16203";
Draco	AUGUSTUS	CDS	10278894	10278942	0.97	+	0	transcript_id "file_1_file_1_jg16203.t2"; gene_id "file_1_file_1_jg16203";
Draco	AUGUSTUS	exon	10278894	10278942	.	+	.	transcript_id "file_1_file_1_jg16203.t2"; gene_id "file_1_file_1_jg16203";
Draco	AUGUSTUS	intron	10278943	10279510	.	+	.	transcript_id "file_1_file_1_jg16203.t2"; gene_id "file_1_file_1_jg16203";
Draco	AUGUSTUS	CDS	10279511	10279558	1	+	2	transcript_id "file_1_file_1_jg16203.t2"; gene_id "file_1_file_1_jg16203";
Draco	AUGUSTUS	exon	10279511	10279558	.	+	.	transcript_id "file_1_file_1_jg16203.t2"; gene_id "file_1_file_1_jg16203";
Draco	AUGUSTUS	intron	10279559	10281448	.	+	.	transcript_id "file_1_file_1_jg16203.t2"; gene_id "file_1_file_1_jg16203";
Draco	AUGUSTUS	CDS	10281449	10281501	1	+	2	transcript_id "file_1_file_1_jg16203.t2"; gene_id "file_1_file_1_jg16203";
Draco	AUGUSTUS	exon	10281449	10281501	.	+	.	transcript_id "file_1_file_1_jg16203.t2"; gene_id "file_1_file_1_jg16203";
Draco	AUGUSTUS	intron	10281502	10281561	.	+	.	transcript_id "file_1_file_1_jg16203.t2"; gene_id "file_1_file_1_jg16203";
Draco	AUGUSTUS	CDS	10281562	10281655	1	+	0	transcript_id "file_1_file_1_jg16203.t2"; gene_id "file_1_file_1_jg16203";
Draco	AUGUSTUS	exon	10281562	10281655	.	+	.	transcript_id "file_1_file_1_jg16203.t2"; gene_id "file_1_file_1_jg16203";
Draco	AUGUSTUS	intron	10281656	10281825	.	+	.	transcript_id "file_1_file_1_jg16203.t2"; gene_id "file_1_file_1_jg16203";
Draco	AUGUSTUS	CDS	10281826	10281849	0.97	+	2	transcript_id "file_1_file_1_jg16203.t2"; gene_id "file_1_file_1_jg16203";
Draco	AUGUSTUS	exon	10281826	10281849	.	+	.	transcript_id "file_1_file_1_jg16203.t2"; gene_id "file_1_file_1_jg16203";
Draco	AUGUSTUS	intron	10281850	10285125	.	+	.	transcript_id "file_1_file_1_jg16203.t2"; gene_id "file_1_file_1_jg16203";
Draco	AUGUSTUS	transcript	10278894	10285379	.	+	.	transcript_id "file_1_file_1_jg16203.t2"; gene_id "file_1_file_1_jg16203"
Draco	AUGUSTUS	CDS	10285126	10285379	0.9	+	2	transcript_id "file_1_file_1_jg16203.t2"; gene_id "file_1_file_1_jg16203";
Draco	AUGUSTUS	exon	10285126	10285379	.	+	.	transcript_id "file_1_file_1_jg16203.t2"; gene_id "file_1_file_1_jg16203";
Draco	AUGUSTUS	stop_codon	10285377	10285379	.	+	0	transcript_id "file_1_file_1_jg16203.t2"; gene_id "file_1_file_1_jg16203";
Gemini	AUGUSTUS	stop_codon	6541678	6541680	.	-	0	transcript_id "file_1_file_1_jg704.t1"; gene_id "file_1_file_1_jg704";
Gemini	AUGUSTUS	CDS	6541678	6541995	0.76	-	0	transcript_id "file_1_file_1_jg704.t1"; gene_id "file_1_file_1_jg704";
Gemini	AUGUSTUS	exon	6541678	6541995	.	-	.	transcript_id "file_1_file_1_jg704.t1"; gene_id "file_1_file_1_jg704";
Gemini	AUGUSTUS	transcript	6541678	6541995	.	-	.	transcript_id "file_1_file_1_jg704.t1"; gene_id "file_1_file_1_jg704"
Gemini	AUGUSTUS	gene	6541678	6541995	.	-	.	jg704
Gemini	AUGUSTUS	start_codon	6541993	6541995	.	-	0	transcript_id "file_1_file_1_jg704.t1"; gene_id "file_1_file_1_jg704";
Draco	AUGUSTUS	start_codon	2095750	2095752	.	+	0	transcript_id "file_1_file_1_jg15013.t1"; gene_id "file_1_file_1_jg15013";
Draco	AUGUSTUS	CDS	2095750	2095762	1	+	0	transcript_id "file_1_file_1_jg15013.t1"; gene_id "file_1_file_1_jg15013";
Draco	AUGUSTUS	exon	2095750	2095762	.	+	.	transcript_id "file_1_file_1_jg15013.t1"; gene_id "file_1_file_1_jg15013";
Draco	AUGUSTUS	intron	2095763	2095881	.	+	.	transcript_id "file_1_file_1_jg15013.t1"; gene_id "file_1_file_1_jg15013";
Draco	AUGUSTUS	CDS	2095882	2096339	1	+	2	transcript_id "file_1_file_1_jg15013.t1"; gene_id "file_1_file_1_jg15013";
Draco	AUGUSTUS	exon	2095882	2096339	.	+	.	transcript_id "file_1_file_1_jg15013.t1"; gene_id "file_1_file_1_jg15013";
Draco	AUGUSTUS	intron	2096340	2096982	.	+	.	transcript_id "file_1_file_1_jg15013.t1"; gene_id "file_1_file_1_jg15013";
Draco	AUGUSTUS	transcript	2095750	2097564	.	+	.	transcript_id "file_1_file_1_jg15013.t1"; gene_id "file_1_file_1_jg15013"
Draco	AUGUSTUS	gene	2095750	2097564	.	+	.	jg15013
Draco	AUGUSTUS	CDS	2096983	2097564	1	+	0	transcript_id "file_1_file_1_jg15013.t1"; gene_id "file_1_file_1_jg15013";
Draco	AUGUSTUS	exon	2096983	2097564	.	+	.	transcript_id "file_1_file_1_jg15013.t1"; gene_id "file_1_file_1_jg15013";
Draco	AUGUSTUS	stop_codon	2097562	2097564	.	+	0	transcript_id "file_1_file_1_jg15013.t1"; gene_id "file_1_file_1_jg15013";
Draco	AUGUSTUS	start_codon	3302032	3302034	.	+	0	transcript_id "file_1_file_1_jg15183.t1"; gene_id "file_1_file_1_jg15183";
Draco	AUGUSTUS	CDS	3302032	3302639	1	+	0	transcript_id "file_1_file_1_jg15183.t1"; gene_id "file_1_file_1_jg15183";
Draco	AUGUSTUS	exon	3302032	3302639	.	+	.	transcript_id "file_1_file_1_jg15183.t1"; gene_id "file_1_file_1_jg15183";
Draco	AUGUSTUS	intron	3302640	3302699	.	+	.	transcript_id "file_1_file_1_jg15183.t1"; gene_id "file_1_file_1_jg15183";
Draco	AUGUSTUS	transcript	3302032	3302832	.	+	.	transcript_id "file_1_file_1_jg15183.t1"; gene_id "file_1_file_1_jg15183"
Draco	AUGUSTUS	gene	3302032	3302832	.	+	.	jg15183
Draco	AUGUSTUS	CDS	3302700	3302832	1	+	1	transcript_id "file_1_file_1_jg15183.t1"; gene_id "file_1_file_1_jg15183";
Draco	AUGUSTUS	exon	3302700	3302832	.	+	.	transcript_id "file_1_file_1_jg15183.t1"; gene_id "file_1_file_1_jg15183";
Draco	AUGUSTUS	stop_codon	3302830	3302832	.	+	0	transcript_id "file_1_file_1_jg15183.t1"; gene_id "file_1_file_1_jg15183";
Contig_94	AUGUSTUS	start_codon	363756	363758	.	+	0	transcript_id "file_1_file_1_jg2229.t1"; gene_id "file_1_file_1_jg2229";
Contig_94	AUGUSTUS	CDS	363756	364346	1	+	0	transcript_id "file_1_file_1_jg2229.t1"; gene_id "file_1_file_1_jg2229";
Contig_94	AUGUSTUS	exon	363756	364346	.	+	.	transcript_id "file_1_file_1_jg2229.t1"; gene_id "file_1_file_1_jg2229";
Contig_94	AUGUSTUS	transcript	363756	364346	.	+	.	transcript_id "file_1_file_1_jg2229.t1"; gene_id "file_1_file_1_jg2229"
Contig_94	AUGUSTUS	gene	363756	364346	.	+	.	jg2229
Contig_94	AUGUSTUS	stop_codon	364344	364346	.	+	0	transcript_id "file_1_file_1_jg2229.t1"; gene_id "file_1_file_1_jg2229";
Cepheus	AUGUSTUS	start_codon	18042863	18042865	.	+	0	transcript_id "file_1_file_1_jg12658.t1"; gene_id "file_1_file_1_jg12658";
Cepheus	AUGUSTUS	CDS	18042863	18043190	1	+	0	transcript_id "file_1_file_1_jg12658.t1"; gene_id "file_1_file_1_jg12658";
Cepheus	AUGUSTUS	exon	18042863	18043190	.	+	.	transcript_id "file_1_file_1_jg12658.t1"; gene_id "file_1_file_1_jg12658";
Cepheus	AUGUSTUS	intron	18043191	18043709	.	+	.	transcript_id "file_1_file_1_jg12658.t1"; gene_id "file_1_file_1_jg12658";
Cepheus	AUGUSTUS	CDS	18043710	18043909	1	+	2	transcript_id "file_1_file_1_jg12658.t1"; gene_id "file_1_file_1_jg12658";
Cepheus	AUGUSTUS	exon	18043710	18043909	.	+	.	transcript_id "file_1_file_1_jg12658.t1"; gene_id "file_1_file_1_jg12658";
Cepheus	AUGUSTUS	intron	18043910	18043973	.	+	.	transcript_id "file_1_file_1_jg12658.t1"; gene_id "file_1_file_1_jg12658";
Cepheus	AUGUSTUS	CDS	18043974	18044152	1	+	0	transcript_id "file_1_file_1_jg12658.t1"; gene_id "file_1_file_1_jg12658";
Cepheus	AUGUSTUS	exon	18043974	18044152	.	+	.	transcript_id "file_1_file_1_jg12658.t1"; gene_id "file_1_file_1_jg12658";
Cepheus	AUGUSTUS	intron	18044153	18044298	.	+	.	transcript_id "file_1_file_1_jg12658.t1"; gene_id "file_1_file_1_jg12658";
Cepheus	AUGUSTUS	transcript	18042863	18046486	.	+	.	transcript_id "file_1_file_1_jg12658.t1"; gene_id "file_1_file_1_jg12658"
Cepheus	AUGUSTUS	gene	18042863	18046486	.	+	.	jg12658
Cepheus	AUGUSTUS	CDS	18044299	18046486	1	+	1	transcript_id "file_1_file_1_jg12658.t1"; gene_id "file_1_file_1_jg12658";
Cepheus	AUGUSTUS	exon	18044299	18046486	.	+	.	transcript_id "file_1_file_1_jg12658.t1"; gene_id "file_1_file_1_jg12658";
Cepheus	AUGUSTUS	stop_codon	18046484	18046486	.	+	0	transcript_id "file_1_file_1_jg12658.t1"; gene_id "file_1_file_1_jg12658";
Andromeda	AUGUSTUS	start_codon	3659701	3659703	.	+	0	transcript_id "file_1_file_1_jg7223.t1"; gene_id "file_1_file_1_jg7223";
Andromeda	AUGUSTUS	CDS	3659701	3659853	1	+	0	transcript_id "file_1_file_1_jg7223.t1"; gene_id "file_1_file_1_jg7223";
Andromeda	AUGUSTUS	exon	3659701	3659853	.	+	.	transcript_id "file_1_file_1_jg7223.t1"; gene_id "file_1_file_1_jg7223";
Andromeda	AUGUSTUS	intron	3659854	3659912	.	+	.	transcript_id "file_1_file_1_jg7223.t1"; gene_id "file_1_file_1_jg7223";
Andromeda	AUGUSTUS	CDS	3659913	3660482	1	+	0	transcript_id "file_1_file_1_jg7223.t1"; gene_id "file_1_file_1_jg7223";
Andromeda	AUGUSTUS	exon	3659913	3660482	.	+	.	transcript_id "file_1_file_1_jg7223.t1"; gene_id "file_1_file_1_jg7223";
Andromeda	AUGUSTUS	intron	3660483	3660537	.	+	.	transcript_id "file_1_file_1_jg7223.t1"; gene_id "file_1_file_1_jg7223";
Andromeda	AUGUSTUS	CDS	3660538	3660704	1	+	0	transcript_id "file_1_file_1_jg7223.t1"; gene_id "file_1_file_1_jg7223";
Andromeda	AUGUSTUS	exon	3660538	3660704	.	+	.	transcript_id "file_1_file_1_jg7223.t1"; gene_id "file_1_file_1_jg7223";
Andromeda	AUGUSTUS	intron	3660705	3660758	.	+	.	transcript_id "file_1_file_1_jg7223.t1"; gene_id "file_1_file_1_jg7223";
Andromeda	AUGUSTUS	transcript	3659701	3660786	.	+	.	transcript_id "file_1_file_1_jg7223.t1"; gene_id "file_1_file_1_jg7223"
Andromeda	AUGUSTUS	gene	3659701	3660786	.	+	.	jg7223
Andromeda	AUGUSTUS	CDS	3660759	3660786	1	+	1	transcript_id "file_1_file_1_jg7223.t1"; gene_id "file_1_file_1_jg7223";
Andromeda	AUGUSTUS	exon	3660759	3660786	.	+	.	transcript_id "file_1_file_1_jg7223.t1"; gene_id "file_1_file_1_jg7223";
Andromeda	AUGUSTUS	stop_codon	3660784	3660786	.	+	0	transcript_id "file_1_file_1_jg7223.t1"; gene_id "file_1_file_1_jg7223";
Contig_49	AUGUSTUS	stop_codon	819614	819616	.	-	0	transcript_id "file_1_file_1_jg6865.t1"; gene_id "file_1_file_1_jg6865";
Contig_49	AUGUSTUS	CDS	819614	819693	1	-	2	transcript_id "file_1_file_1_jg6865.t1"; gene_id "file_1_file_1_jg6865";
Contig_49	AUGUSTUS	exon	819614	819693	.	-	.	transcript_id "file_1_file_1_jg6865.t1"; gene_id "file_1_file_1_jg6865";
Contig_49	AUGUSTUS	intron	819694	819959	.	-	.	transcript_id "file_1_file_1_jg6865.t1"; gene_id "file_1_file_1_jg6865";
Contig_49	AUGUSTUS	CDS	819960	820251	1	-	0	transcript_id "file_1_file_1_jg6865.t1"; gene_id "file_1_file_1_jg6865";
Contig_49	AUGUSTUS	exon	819960	820251	.	-	.	transcript_id "file_1_file_1_jg6865.t1"; gene_id "file_1_file_1_jg6865";
Contig_49	AUGUSTUS	intron	820252	820314	.	-	.	transcript_id "file_1_file_1_jg6865.t1"; gene_id "file_1_file_1_jg6865";
Contig_49	AUGUSTUS	transcript	819614	820410	.	-	.	transcript_id "file_1_file_1_jg6865.t1"; gene_id "file_1_file_1_jg6865"
Contig_49	AUGUSTUS	gene	819614	820410	.	-	.	jg6865
Contig_49	AUGUSTUS	CDS	820315	820410	1	-	0	transcript_id "file_1_file_1_jg6865.t1"; gene_id "file_1_file_1_jg6865";
Contig_49	AUGUSTUS	exon	820315	820410	.	-	.	transcript_id "file_1_file_1_jg6865.t1"; gene_id "file_1_file_1_jg6865";
Contig_49	AUGUSTUS	start_codon	820408	820410	.	-	0	transcript_id "file_1_file_1_jg6865.t1"; gene_id "file_1_file_1_jg6865";
Andromeda	AUGUSTUS	stop_codon	16559472	16559474	.	-	0	transcript_id "file_1_file_1_jg8555.t1"; gene_id "file_1_file_1_jg8555";
Andromeda	AUGUSTUS	CDS	16559472	16559742	1	-	1	transcript_id "file_1_file_1_jg8555.t1"; gene_id "file_1_file_1_jg8555";
Andromeda	AUGUSTUS	exon	16559472	16559742	.	-	.	transcript_id "file_1_file_1_jg8555.t1"; gene_id "file_1_file_1_jg8555";
Andromeda	AUGUSTUS	intron	16559743	16559823	.	-	.	transcript_id "file_1_file_1_jg8555.t1"; gene_id "file_1_file_1_jg8555";
Andromeda	AUGUSTUS	CDS	16559824	16560031	1	-	2	transcript_id "file_1_file_1_jg8555.t1"; gene_id "file_1_file_1_jg8555";
Andromeda	AUGUSTUS	exon	16559824	16560031	.	-	.	transcript_id "file_1_file_1_jg8555.t1"; gene_id "file_1_file_1_jg8555";
Andromeda	AUGUSTUS	intron	16560032	16560093	.	-	.	transcript_id "file_1_file_1_jg8555.t1"; gene_id "file_1_file_1_jg8555";
Andromeda	AUGUSTUS	CDS	16560094	16560285	1	-	2	transcript_id "file_1_file_1_jg8555.t1"; gene_id "file_1_file_1_jg8555";
Andromeda	AUGUSTUS	exon	16560094	16560285	.	-	.	transcript_id "file_1_file_1_jg8555.t1"; gene_id "file_1_file_1_jg8555";
Andromeda	AUGUSTUS	intron	16560286	16560343	.	-	.	transcript_id "file_1_file_1_jg8555.t1"; gene_id "file_1_file_1_jg8555";
Andromeda	AUGUSTUS	CDS	16560344	16560537	1	-	1	transcript_id "file_1_file_1_jg8555.t1"; gene_id "file_1_file_1_jg8555";
Andromeda	AUGUSTUS	exon	16560344	16560537	.	-	.	transcript_id "file_1_file_1_jg8555.t1"; gene_id "file_1_file_1_jg8555";
Andromeda	AUGUSTUS	intron	16560538	16560600	.	-	.	transcript_id "file_1_file_1_jg8555.t1"; gene_id "file_1_file_1_jg8555";
Andromeda	AUGUSTUS	CDS	16560601	16561085	1	-	0	transcript_id "file_1_file_1_jg8555.t1"; gene_id "file_1_file_1_jg8555";
Andromeda	AUGUSTUS	exon	16560601	16561085	.	-	.	transcript_id "file_1_file_1_jg8555.t1"; gene_id "file_1_file_1_jg8555";
Andromeda	AUGUSTUS	intron	16561086	16561140	.	-	.	transcript_id "file_1_file_1_jg8555.t1"; gene_id "file_1_file_1_jg8555";
Andromeda	AUGUSTUS	CDS	16561141	16561697	1	-	2	transcript_id "file_1_file_1_jg8555.t1"; gene_id "file_1_file_1_jg8555";
Andromeda	AUGUSTUS	exon	16561141	16561697	.	-	.	transcript_id "file_1_file_1_jg8555.t1"; gene_id "file_1_file_1_jg8555";
Andromeda	AUGUSTUS	intron	16561698	16561755	.	-	.	transcript_id "file_1_file_1_jg8555.t1"; gene_id "file_1_file_1_jg8555";
Andromeda	AUGUSTUS	CDS	16561756	16561999	1	-	0	transcript_id "file_1_file_1_jg8555.t1"; gene_id "file_1_file_1_jg8555";
Andromeda	AUGUSTUS	exon	16561756	16561999	.	-	.	transcript_id "file_1_file_1_jg8555.t1"; gene_id "file_1_file_1_jg8555";
Andromeda	AUGUSTUS	intron	16562000	16562053	.	-	.	transcript_id "file_1_file_1_jg8555.t1"; gene_id "file_1_file_1_jg8555";
Andromeda	AUGUSTUS	CDS	16562054	16562907	1	-	2	transcript_id "file_1_file_1_jg8555.t1"; gene_id "file_1_file_1_jg8555";
Andromeda	AUGUSTUS	exon	16562054	16562907	.	-	.	transcript_id "file_1_file_1_jg8555.t1"; gene_id "file_1_file_1_jg8555";
Andromeda	AUGUSTUS	intron	16562908	16562962	.	-	.	transcript_id "file_1_file_1_jg8555.t1"; gene_id "file_1_file_1_jg8555";
Andromeda	AUGUSTUS	CDS	16562963	16563727	1	-	2	transcript_id "file_1_file_1_jg8555.t1"; gene_id "file_1_file_1_jg8555";
Andromeda	AUGUSTUS	exon	16562963	16563727	.	-	.	transcript_id "file_1_file_1_jg8555.t1"; gene_id "file_1_file_1_jg8555";
Andromeda	AUGUSTUS	intron	16563728	16563795	.	-	.	transcript_id "file_1_file_1_jg8555.t1"; gene_id "file_1_file_1_jg8555";
Andromeda	AUGUSTUS	transcript	16559472	16563994	.	-	.	transcript_id "file_1_file_1_jg8555.t1"; gene_id "file_1_file_1_jg8555"
Andromeda	AUGUSTUS	gene	16559472	16563994	.	-	.	jg8555
Andromeda	AUGUSTUS	CDS	16563796	16563994	1	-	0	transcript_id "file_1_file_1_jg8555.t1"; gene_id "file_1_file_1_jg8555";
Andromeda	AUGUSTUS	exon	16563796	16563994	.	-	.	transcript_id "file_1_file_1_jg8555.t1"; gene_id "file_1_file_1_jg8555";
Andromeda	AUGUSTUS	start_codon	16563992	16563994	.	-	0	transcript_id "file_1_file_1_jg8555.t1"; gene_id "file_1_file_1_jg8555";
Draco	AUGUSTUS	start_codon	2075094	2075096	.	+	0	transcript_id "file_1_file_1_jg15008.t1"; gene_id "file_1_file_1_jg15008";
Draco	AUGUSTUS	CDS	2075094	2075354	1	+	0	transcript_id "file_1_file_1_jg15008.t1"; gene_id "file_1_file_1_jg15008";
Draco	AUGUSTUS	exon	2075094	2075354	.	+	.	transcript_id "file_1_file_1_jg15008.t1"; gene_id "file_1_file_1_jg15008";
Draco	AUGUSTUS	transcript	2075094	2075354	.	+	.	transcript_id "file_1_file_1_jg15008.t1"; gene_id "file_1_file_1_jg15008"
Draco	AUGUSTUS	gene	2075094	2075354	.	+	.	jg15008
Draco	AUGUSTUS	stop_codon	2075352	2075354	.	+	0	transcript_id "file_1_file_1_jg15008.t1"; gene_id "file_1_file_1_jg15008";
Contig_8	AUGUSTUS	start_codon	1209903	1209905	.	+	0	transcript_id "file_1_file_1_jg3761.t1"; gene_id "file_1_file_1_jg3761";
Contig_8	AUGUSTUS	CDS	1209903	1209949	1	+	0	transcript_id "file_1_file_1_jg3761.t1"; gene_id "file_1_file_1_jg3761";
Contig_8	AUGUSTUS	exon	1209903	1209949	.	+	.	transcript_id "file_1_file_1_jg3761.t1"; gene_id "file_1_file_1_jg3761";
Contig_8	AUGUSTUS	intron	1209950	1213250	.	+	.	transcript_id "file_1_file_1_jg3761.t1"; gene_id "file_1_file_1_jg3761";
Contig_8	AUGUSTUS	CDS	1213251	1213563	1	+	1	transcript_id "file_1_file_1_jg3761.t1"; gene_id "file_1_file_1_jg3761";
Contig_8	AUGUSTUS	exon	1213251	1213563	.	+	.	transcript_id "file_1_file_1_jg3761.t1"; gene_id "file_1_file_1_jg3761";
Contig_8	AUGUSTUS	intron	1213564	1214119	.	+	.	transcript_id "file_1_file_1_jg3761.t1"; gene_id "file_1_file_1_jg3761";
Contig_8	AUGUSTUS	CDS	1214120	1215007	1	+	0	transcript_id "file_1_file_1_jg3761.t1"; gene_id "file_1_file_1_jg3761";
Contig_8	AUGUSTUS	exon	1214120	1215007	.	+	.	transcript_id "file_1_file_1_jg3761.t1"; gene_id "file_1_file_1_jg3761";
Contig_8	AUGUSTUS	intron	1215008	1215068	.	+	.	transcript_id "file_1_file_1_jg3761.t1"; gene_id "file_1_file_1_jg3761";
Contig_8	AUGUSTUS	transcript	1209903	1215545	.	+	.	transcript_id "file_1_file_1_jg3761.t1"; gene_id "file_1_file_1_jg3761"
Contig_8	AUGUSTUS	gene	1209903	1215545	.	+	.	jg3761
Contig_8	AUGUSTUS	CDS	1215069	1215545	1	+	0	transcript_id "file_1_file_1_jg3761.t1"; gene_id "file_1_file_1_jg3761";
Contig_8	AUGUSTUS	exon	1215069	1215545	.	+	.	transcript_id "file_1_file_1_jg3761.t1"; gene_id "file_1_file_1_jg3761";
Contig_8	AUGUSTUS	stop_codon	1215543	1215545	.	+	0	transcript_id "file_1_file_1_jg3761.t1"; gene_id "file_1_file_1_jg3761";
Contig_39	AUGUSTUS	start_codon	242311	242313	.	+	0	transcript_id "file_1_file_1_jg5133.t1"; gene_id "file_1_file_1_jg5133";
Contig_39	AUGUSTUS	CDS	242311	242859	0.91	+	0	transcript_id "file_1_file_1_jg5133.t1"; gene_id "file_1_file_1_jg5133";
Contig_39	AUGUSTUS	exon	242311	242859	.	+	.	transcript_id "file_1_file_1_jg5133.t1"; gene_id "file_1_file_1_jg5133";
Contig_39	AUGUSTUS	transcript	242311	242859	.	+	.	transcript_id "file_1_file_1_jg5133.t1"; gene_id "file_1_file_1_jg5133"
Contig_39	AUGUSTUS	gene	242311	242859	.	+	.	jg5133
Contig_39	AUGUSTUS	stop_codon	242857	242859	.	+	0	transcript_id "file_1_file_1_jg5133.t1"; gene_id "file_1_file_1_jg5133";
Contig_5	AUGUSTUS	start_codon	3992083	3992085	.	+	0	transcript_id "file_1_file_1_jg4643.t1"; gene_id "file_1_file_1_jg4643";
Contig_5	AUGUSTUS	CDS	3992083	3992322	0.54	+	0	transcript_id "file_1_file_1_jg4643.t1"; gene_id "file_1_file_1_jg4643";
Contig_5	AUGUSTUS	exon	3992083	3992322	.	+	.	transcript_id "file_1_file_1_jg4643.t1"; gene_id "file_1_file_1_jg4643";
Contig_5	AUGUSTUS	transcript	3992083	3992322	.	+	.	transcript_id "file_1_file_1_jg4643.t1"; gene_id "file_1_file_1_jg4643"
Contig_5	AUGUSTUS	gene	3992083	3992322	.	+	.	jg4643
Contig_5	AUGUSTUS	stop_codon	3992320	3992322	.	+	0	transcript_id "file_1_file_1_jg4643.t1"; gene_id "file_1_file_1_jg4643";
Andromeda	AUGUSTUS	stop_codon	4131583	4131585	.	-	0	transcript_id "file_1_file_1_jg7267.t1"; gene_id "file_1_file_1_jg7267";
Andromeda	AUGUSTUS	CDS	4131583	4132709	1	-	2	transcript_id "file_1_file_1_jg7267.t1"; gene_id "file_1_file_1_jg7267";
Andromeda	AUGUSTUS	exon	4131583	4132709	.	-	.	transcript_id "file_1_file_1_jg7267.t1"; gene_id "file_1_file_1_jg7267";
Andromeda	AUGUSTUS	intron	4132710	4151013	.	-	.	transcript_id "file_1_file_1_jg7267.t1"; gene_id "file_1_file_1_jg7267";
Andromeda	AUGUSTUS	CDS	4151014	4151212	1	-	0	transcript_id "file_1_file_1_jg7267.t1"; gene_id "file_1_file_1_jg7267";
Andromeda	AUGUSTUS	exon	4151014	4151212	.	-	.	transcript_id "file_1_file_1_jg7267.t1"; gene_id "file_1_file_1_jg7267";
Andromeda	AUGUSTUS	intron	4151213	4151346	.	-	.	transcript_id "file_1_file_1_jg7267.t1"; gene_id "file_1_file_1_jg7267";
Andromeda	AUGUSTUS	CDS	4151347	4151637	1	-	0	transcript_id "file_1_file_1_jg7267.t1"; gene_id "file_1_file_1_jg7267";
Andromeda	AUGUSTUS	exon	4151347	4151637	.	-	.	transcript_id "file_1_file_1_jg7267.t1"; gene_id "file_1_file_1_jg7267";
Andromeda	AUGUSTUS	intron	4151638	4151780	.	-	.	transcript_id "file_1_file_1_jg7267.t1"; gene_id "file_1_file_1_jg7267";
Andromeda	AUGUSTUS	CDS	4151781	4152378	1	-	1	transcript_id "file_1_file_1_jg7267.t1"; gene_id "file_1_file_1_jg7267";
Andromeda	AUGUSTUS	exon	4151781	4152378	.	-	.	transcript_id "file_1_file_1_jg7267.t1"; gene_id "file_1_file_1_jg7267";
Andromeda	AUGUSTUS	intron	4152379	4152903	.	-	.	transcript_id "file_1_file_1_jg7267.t1"; gene_id "file_1_file_1_jg7267";
Andromeda	AUGUSTUS	transcript	4131583	4153391	.	-	.	transcript_id "file_1_file_1_jg7267.t1"; gene_id "file_1_file_1_jg7267"
Andromeda	AUGUSTUS	gene	4131583	4153391	.	-	.	jg7267
Andromeda	AUGUSTUS	CDS	4152904	4153391	1	-	0	transcript_id "file_1_file_1_jg7267.t1"; gene_id "file_1_file_1_jg7267";
Andromeda	AUGUSTUS	exon	4152904	4153391	.	-	.	transcript_id "file_1_file_1_jg7267.t1"; gene_id "file_1_file_1_jg7267";
Andromeda	AUGUSTUS	start_codon	4153389	4153391	.	-	0	transcript_id "file_1_file_1_jg7267.t1"; gene_id "file_1_file_1_jg7267";
Gemini	AUGUSTUS	start_codon	12394126	12394128	.	+	0	transcript_id "file_1_file_1_jg1273.t1"; gene_id "file_1_file_1_jg1273";
Gemini	AUGUSTUS	CDS	12394126	12394327	1	+	0	transcript_id "file_1_file_1_jg1273.t1"; gene_id "file_1_file_1_jg1273";
Gemini	AUGUSTUS	exon	12394126	12394327	.	+	.	transcript_id "file_1_file_1_jg1273.t1"; gene_id "file_1_file_1_jg1273";
Gemini	AUGUSTUS	intron	12394328	12394397	.	+	.	transcript_id "file_1_file_1_jg1273.t1"; gene_id "file_1_file_1_jg1273";
Gemini	AUGUSTUS	CDS	12394398	12394523	1	+	2	transcript_id "file_1_file_1_jg1273.t1"; gene_id "file_1_file_1_jg1273";
Gemini	AUGUSTUS	exon	12394398	12394523	.	+	.	transcript_id "file_1_file_1_jg1273.t1"; gene_id "file_1_file_1_jg1273";
Gemini	AUGUSTUS	intron	12394524	12394780	.	+	.	transcript_id "file_1_file_1_jg1273.t1"; gene_id "file_1_file_1_jg1273";
Gemini	AUGUSTUS	CDS	12394781	12395327	1	+	2	transcript_id "file_1_file_1_jg1273.t1"; gene_id "file_1_file_1_jg1273";
Gemini	AUGUSTUS	exon	12394781	12395327	.	+	.	transcript_id "file_1_file_1_jg1273.t1"; gene_id "file_1_file_1_jg1273";
Gemini	AUGUSTUS	intron	12395328	12395468	.	+	.	transcript_id "file_1_file_1_jg1273.t1"; gene_id "file_1_file_1_jg1273";
Gemini	AUGUSTUS	CDS	12395469	12395883	1	+	1	transcript_id "file_1_file_1_jg1273.t1"; gene_id "file_1_file_1_jg1273";
Gemini	AUGUSTUS	exon	12395469	12395883	.	+	.	transcript_id "file_1_file_1_jg1273.t1"; gene_id "file_1_file_1_jg1273";
Gemini	AUGUSTUS	intron	12395884	12395958	.	+	.	transcript_id "file_1_file_1_jg1273.t1"; gene_id "file_1_file_1_jg1273";
Gemini	AUGUSTUS	CDS	12395959	12396550	1	+	0	transcript_id "file_1_file_1_jg1273.t1"; gene_id "file_1_file_1_jg1273";
Gemini	AUGUSTUS	exon	12395959	12396550	.	+	.	transcript_id "file_1_file_1_jg1273.t1"; gene_id "file_1_file_1_jg1273";
Gemini	AUGUSTUS	intron	12396551	12396674	.	+	.	transcript_id "file_1_file_1_jg1273.t1"; gene_id "file_1_file_1_jg1273";
Gemini	AUGUSTUS	CDS	12396675	12397467	1	+	2	transcript_id "file_1_file_1_jg1273.t1"; gene_id "file_1_file_1_jg1273";
Gemini	AUGUSTUS	exon	12396675	12397467	.	+	.	transcript_id "file_1_file_1_jg1273.t1"; gene_id "file_1_file_1_jg1273";
Gemini	AUGUSTUS	intron	12397468	12397530	.	+	.	transcript_id "file_1_file_1_jg1273.t1"; gene_id "file_1_file_1_jg1273";
Gemini	AUGUSTUS	transcript	12394126	12398017	.	+	.	transcript_id "file_1_file_1_jg1273.t1"; gene_id "file_1_file_1_jg1273"
Gemini	AUGUSTUS	gene	12394126	12398017	.	+	.	jg1273
Gemini	AUGUSTUS	CDS	12397531	12398017	1	+	1	transcript_id "file_1_file_1_jg1273.t1"; gene_id "file_1_file_1_jg1273";
Gemini	AUGUSTUS	exon	12397531	12398017	.	+	.	transcript_id "file_1_file_1_jg1273.t1"; gene_id "file_1_file_1_jg1273";
Gemini	AUGUSTUS	stop_codon	12398015	12398017	.	+	0	transcript_id "file_1_file_1_jg1273.t1"; gene_id "file_1_file_1_jg1273";
Contig_216	AUGUSTUS	stop_codon	95295	95297	.	-	0	transcript_id "file_1_file_1_jg17257.t1"; gene_id "file_1_file_1_jg17257";
Contig_216	AUGUSTUS	CDS	95295	95313	0.3	-	1	transcript_id "file_1_file_1_jg17257.t1"; gene_id "file_1_file_1_jg17257";
Contig_216	AUGUSTUS	exon	95295	95313	.	-	.	transcript_id "file_1_file_1_jg17257.t1"; gene_id "file_1_file_1_jg17257";
Contig_216	AUGUSTUS	intron	95314	96274	.	-	.	transcript_id "file_1_file_1_jg17257.t1"; gene_id "file_1_file_1_jg17257";
Contig_216	AUGUSTUS	transcript	95295	97410	.	-	.	transcript_id "file_1_file_1_jg17257.t1"; gene_id "file_1_file_1_jg17257"
Contig_216	AUGUSTUS	gene	95295	97410	.	-	.	jg17257
Contig_216	AUGUSTUS	CDS	96275	97410	0.62	-	0	transcript_id "file_1_file_1_jg17257.t1"; gene_id "file_1_file_1_jg17257";
Contig_216	AUGUSTUS	exon	96275	97410	.	-	.	transcript_id "file_1_file_1_jg17257.t1"; gene_id "file_1_file_1_jg17257";
Contig_216	AUGUSTUS	start_codon	97408	97410	.	-	0	transcript_id "file_1_file_1_jg17257.t1"; gene_id "file_1_file_1_jg17257";
Gemini	AUGUSTUS	start_codon	5010180	5010182	.	+	0	transcript_id "file_1_file_1_jg539.t1"; gene_id "file_1_file_1_jg539";
Gemini	AUGUSTUS	CDS	5010180	5010260	1	+	0	transcript_id "file_1_file_1_jg539.t1"; gene_id "file_1_file_1_jg539";
Gemini	AUGUSTUS	exon	5010180	5010260	.	+	.	transcript_id "file_1_file_1_jg539.t1"; gene_id "file_1_file_1_jg539";
Gemini	AUGUSTUS	intron	5010261	5011240	.	+	.	transcript_id "file_1_file_1_jg539.t1"; gene_id "file_1_file_1_jg539";
Gemini	AUGUSTUS	transcript	5010180	5011720	.	+	.	transcript_id "file_1_file_1_jg539.t1"; gene_id "file_1_file_1_jg539"
Gemini	AUGUSTUS	gene	5010180	5011720	.	+	.	jg539
Gemini	AUGUSTUS	CDS	5011241	5011720	1	+	0	transcript_id "file_1_file_1_jg539.t1"; gene_id "file_1_file_1_jg539";
Gemini	AUGUSTUS	exon	5011241	5011720	.	+	.	transcript_id "file_1_file_1_jg539.t1"; gene_id "file_1_file_1_jg539";
Gemini	AUGUSTUS	stop_codon	5011718	5011720	.	+	0	transcript_id "file_1_file_1_jg539.t1"; gene_id "file_1_file_1_jg539";
Contig_9	AUGUSTUS	stop_codon	2467308	2467310	.	-	0	transcript_id "file_1_file_1_jg5972.t1"; gene_id "file_1_file_1_jg5972";
Contig_9	AUGUSTUS	CDS	2467308	2467345	1	-	2	transcript_id "file_1_file_1_jg5972.t1"; gene_id "file_1_file_1_jg5972";
Contig_9	AUGUSTUS	exon	2467308	2467345	.	-	.	transcript_id "file_1_file_1_jg5972.t1"; gene_id "file_1_file_1_jg5972";
Contig_9	AUGUSTUS	intron	2467346	2467403	.	-	.	transcript_id "file_1_file_1_jg5972.t1"; gene_id "file_1_file_1_jg5972";
Contig_9	AUGUSTUS	CDS	2467404	2468223	1	-	0	transcript_id "file_1_file_1_jg5972.t1"; gene_id "file_1_file_1_jg5972";
Contig_9	AUGUSTUS	exon	2467404	2468223	.	-	.	transcript_id "file_1_file_1_jg5972.t1"; gene_id "file_1_file_1_jg5972";
Contig_9	AUGUSTUS	intron	2468224	2468283	.	-	.	transcript_id "file_1_file_1_jg5972.t1"; gene_id "file_1_file_1_jg5972";
Contig_9	AUGUSTUS	transcript	2467308	2468364	.	-	.	transcript_id "file_1_file_1_jg5972.t1"; gene_id "file_1_file_1_jg5972"
Contig_9	AUGUSTUS	gene	2467308	2468364	.	-	.	jg5972
Contig_9	AUGUSTUS	CDS	2468284	2468364	1	-	0	transcript_id "file_1_file_1_jg5972.t1"; gene_id "file_1_file_1_jg5972";
Contig_9	AUGUSTUS	exon	2468284	2468364	.	-	.	transcript_id "file_1_file_1_jg5972.t1"; gene_id "file_1_file_1_jg5972";
Contig_9	AUGUSTUS	start_codon	2468362	2468364	.	-	0	transcript_id "file_1_file_1_jg5972.t1"; gene_id "file_1_file_1_jg5972";
Gemini	GeneMark.hmm	stop_codon	6298701	6298703	.	-	0	gene_id "file_1_file_2_18649_g"; transcript_id "file_1_file_2_18649_t"; count "file_1_file_2_1_1";
Gemini	GeneMark.hmm	CDS	6298701	6299069	.	-	0	gene_id "file_1_file_2_18649_g"; transcript_id "file_1_file_2_18649_t"; evidence "file_1_file_2_1_1"; cds_type "file_1_file_2_Terminal"; count "file_1_file_2_2_2"; anchored "file_1_file_2_1_1";
Gemini	GeneMark.hmm	exon	6298701	6299069	0	-	.	gene_id "file_1_file_2_18649_g"; transcript_id "file_1_file_2_18649_t"; evidence "file_1_file_2_1_1"; cds_type "file_1_file_2_Terminal"; count "file_1_file_2_2_2"; anchored "file_1_file_2_1_1";
Gemini	GeneMark.hmm	CDS	6299128	6299712	.	-	0	gene_id "file_1_file_2_18649_g"; transcript_id "file_1_file_2_18649_t"; evidence "file_1_file_2_1_0"; cds_type "file_1_file_2_Initial"; count "file_1_file_2_1_2"; anchored "file_1_file_2_1_0";
Gemini	GeneMark.hmm	exon	6299128	6299712	0	-	.	gene_id "file_1_file_2_18649_g"; transcript_id "file_1_file_2_18649_t"; evidence "file_1_file_2_1_0"; cds_type "file_1_file_2_Initial"; count "file_1_file_2_1_2"; anchored "file_1_file_2_1_0";
Gemini	GeneMark.hmm	start_codon	6299710	6299712	.	-	0	gene_id "file_1_file_2_18649_g"; transcript_id "file_1_file_2_18649_t"; count "file_1_file_2_1_1";
Draco	GeneMark.hmm	stop_codon	2462380	2462382	.	-	0	gene_id "file_1_file_2_16233_g"; transcript_id "file_1_file_2_16233_t"; count "file_1_file_2_1_1";
Draco	GeneMark.hmm	CDS	2462380	2462415	.	-	0	gene_id "file_1_file_2_16233_g"; transcript_id "file_1_file_2_16233_t"; evidence "file_1_file_2_1_1"; cds_type "file_1_file_2_Terminal"; count "file_1_file_2_18_18"; anchored "file_1_file_2_1_1";
Draco	GeneMark.hmm	exon	2462380	2462415	0	-	.	gene_id "file_1_file_2_16233_g"; transcript_id "file_1_file_2_16233_t"; evidence "file_1_file_2_1_1"; cds_type "file_1_file_2_Terminal"; count "file_1_file_2_18_18"; anchored "file_1_file_2_1_1";
Draco	GeneMark.hmm	CDS	2462481	2462544	.	-	1	gene_id "file_1_file_2_16233_g"; transcript_id "file_1_file_2_16233_t"; evidence "file_1_file_2_1_1"; cds_type "file_1_file_2_Internal"; count "file_1_file_2_17_18"; anchored "file_1_file_2_1_1";
Draco	GeneMark.hmm	exon	2462481	2462544	0	-	.	gene_id "file_1_file_2_16233_g"; transcript_id "file_1_file_2_16233_t"; evidence "file_1_file_2_1_1"; cds_type "file_1_file_2_Internal"; count "file_1_file_2_17_18"; anchored "file_1_file_2_1_1";
Draco	GeneMark.hmm	CDS	2462617	2462751	.	-	1	gene_id "file_1_file_2_16233_g"; transcript_id "file_1_file_2_16233_t"; evidence "file_1_file_2_1_1"; cds_type "file_1_file_2_Internal"; count "file_1_file_2_16_18"; anchored "file_1_file_2_1_1";
Draco	GeneMark.hmm	exon	2462617	2462751	0	-	.	gene_id "file_1_file_2_16233_g"; transcript_id "file_1_file_2_16233_t"; evidence "file_1_file_2_1_1"; cds_type "file_1_file_2_Internal"; count "file_1_file_2_16_18"; anchored "file_1_file_2_1_1";
Draco	GeneMark.hmm	CDS	2463085	2463527	.	-	0	gene_id "file_1_file_2_16233_g"; transcript_id "file_1_file_2_16233_t"; evidence "file_1_file_2_1_1"; cds_type "file_1_file_2_Internal"; count "file_1_file_2_15_18"; anchored "file_1_file_2_1_1";
Draco	GeneMark.hmm	exon	2463085	2463527	0	-	.	gene_id "file_1_file_2_16233_g"; transcript_id "file_1_file_2_16233_t"; evidence "file_1_file_2_1_1"; cds_type "file_1_file_2_Internal"; count "file_1_file_2_15_18"; anchored "file_1_file_2_1_1";
Draco	GeneMark.hmm	CDS	2463589	2463819	.	-	0	gene_id "file_1_file_2_16233_g"; transcript_id "file_1_file_2_16233_t"; evidence "file_1_file_2_1_1"; cds_type "file_1_file_2_Internal"; count "file_1_file_2_14_18"; anchored "file_1_file_2_1_1";
Draco	GeneMark.hmm	exon	2463589	2463819	0	-	.	gene_id "file_1_file_2_16233_g"; transcript_id "file_1_file_2_16233_t"; evidence "file_1_file_2_1_1"; cds_type "file_1_file_2_Internal"; count "file_1_file_2_14_18"; anchored "file_1_file_2_1_1";
Draco	GeneMark.hmm	CDS	2464098	2465879	.	-	0	gene_id "file_1_file_2_16233_g"; transcript_id "file_1_file_2_16233_t"; evidence "file_1_file_2_1_1"; cds_type "file_1_file_2_Internal"; count "file_1_file_2_13_18"; anchored "file_1_file_2_1_1";
Draco	GeneMark.hmm	exon	2464098	2465879	0	-	.	gene_id "file_1_file_2_16233_g"; transcript_id "file_1_file_2_16233_t"; evidence "file_1_file_2_1_1"; cds_type "file_1_file_2_Internal"; count "file_1_file_2_13_18"; anchored "file_1_file_2_1_1";
Draco	GeneMark.hmm	CDS	2466156	2466344	.	-	0	gene_id "file_1_file_2_16233_g"; transcript_id "file_1_file_2_16233_t"; evidence "file_1_file_2_1_1"; cds_type "file_1_file_2_Internal"; count "file_1_file_2_12_18"; anchored "file_1_file_2_1_1";
Draco	GeneMark.hmm	exon	2466156	2466344	0	-	.	gene_id "file_1_file_2_16233_g"; transcript_id "file_1_file_2_16233_t"; evidence "file_1_file_2_1_1"; cds_type "file_1_file_2_Internal"; count "file_1_file_2_12_18"; anchored "file_1_file_2_1_1";
Draco	GeneMark.hmm	CDS	2466706	2467026	.	-	0	gene_id "file_1_file_2_16233_g"; transcript_id "file_1_file_2_16233_t"; evidence "file_1_file_2_1_1"; cds_type "file_1_file_2_Internal"; count "file_1_file_2_11_18"; anchored "file_1_file_2_1_1";
Draco	GeneMark.hmm	exon	2466706	2467026	0	-	.	gene_id "file_1_file_2_16233_g"; transcript_id "file_1_file_2_16233_t"; evidence "file_1_file_2_1_1"; cds_type "file_1_file_2_Internal"; count "file_1_file_2_11_18"; anchored "file_1_file_2_1_1";
Draco	GeneMark.hmm	CDS	2467127	2467309	.	-	0	gene_id "file_1_file_2_16233_g"; transcript_id "file_1_file_2_16233_t"; evidence "file_1_file_2_1_1"; cds_type "file_1_file_2_Internal"; count "file_1_file_2_10_18"; anchored "file_1_file_2_1_1";
Draco	GeneMark.hmm	exon	2467127	2467309	0	-	.	gene_id "file_1_file_2_16233_g"; transcript_id "file_1_file_2_16233_t"; evidence "file_1_file_2_1_1"; cds_type "file_1_file_2_Internal"; count "file_1_file_2_10_18"; anchored "file_1_file_2_1_1";
Draco	GeneMark.hmm	CDS	2468968	2468988	.	-	0	gene_id "file_1_file_2_16233_g"; transcript_id "file_1_file_2_16233_t"; evidence "file_1_file_2_1_1"; cds_type "file_1_file_2_Internal"; count "file_1_file_2_9_18"; anchored "file_1_file_2_1_1";
Draco	GeneMark.hmm	exon	2468968	2468988	0	-	.	gene_id "file_1_file_2_16233_g"; transcript_id "file_1_file_2_16233_t"; evidence "file_1_file_2_1_1"; cds_type "file_1_file_2_Internal"; count "file_1_file_2_9_18"; anchored "file_1_file_2_1_1";
Draco	GeneMark.hmm	CDS	2469601	2469717	.	-	0	gene_id "file_1_file_2_16233_g"; transcript_id "file_1_file_2_16233_t"; evidence "file_1_file_2_1_1"; cds_type "file_1_file_2_Internal"; count "file_1_file_2_8_18"; anchored "file_1_file_2_1_1";
Draco	GeneMark.hmm	exon	2469601	2469717	0	-	.	gene_id "file_1_file_2_16233_g"; transcript_id "file_1_file_2_16233_t"; evidence "file_1_file_2_1_1"; cds_type "file_1_file_2_Internal"; count "file_1_file_2_8_18"; anchored "file_1_file_2_1_1";
Draco	GeneMark.hmm	CDS	2470093	2470131	.	-	0	gene_id "file_1_file_2_16233_g"; transcript_id "file_1_file_2_16233_t"; evidence "file_1_file_2_1_1"; cds_type "file_1_file_2_Internal"; count "file_1_file_2_7_18"; anchored "file_1_file_2_1_1";
Draco	GeneMark.hmm	exon	2470093	2470131	0	-	.	gene_id "file_1_file_2_16233_g"; transcript_id "file_1_file_2_16233_t"; evidence "file_1_file_2_1_1"; cds_type "file_1_file_2_Internal"; count "file_1_file_2_7_18"; anchored "file_1_file_2_1_1";
Draco	GeneMark.hmm	CDS	2470771	2470803	.	-	0	gene_id "file_1_file_2_16233_g"; transcript_id "file_1_file_2_16233_t"; evidence "file_1_file_2_1_1"; cds_type "file_1_file_2_Internal"; count "file_1_file_2_6_18"; anchored "file_1_file_2_1_1";
Draco	GeneMark.hmm	exon	2470771	2470803	0	-	.	gene_id "file_1_file_2_16233_g"; transcript_id "file_1_file_2_16233_t"; evidence "file_1_file_2_1_1"; cds_type "file_1_file_2_Internal"; count "file_1_file_2_6_18"; anchored "file_1_file_2_1_1";
Draco	GeneMark.hmm	CDS	2471118	2471606	.	-	0	gene_id "file_1_file_2_16233_g"; transcript_id "file_1_file_2_16233_t"; evidence "file_1_file_2_1_1"; cds_type "file_1_file_2_Internal"; count "file_1_file_2_5_18"; anchored "file_1_file_2_1_1";
Draco	GeneMark.hmm	exon	2471118	2471606	0	-	.	gene_id "file_1_file_2_16233_g"; transcript_id "file_1_file_2_16233_t"; evidence "file_1_file_2_1_1"; cds_type "file_1_file_2_Internal"; count "file_1_file_2_5_18"; anchored "file_1_file_2_1_1";
Draco	GeneMark.hmm	CDS	2472303	2472548	.	-	0	gene_id "file_1_file_2_16233_g"; transcript_id "file_1_file_2_16233_t"; evidence "file_1_file_2_1_1"; cds_type "file_1_file_2_Internal"; count "file_1_file_2_4_18"; anchored "file_1_file_2_1_1";
Draco	GeneMark.hmm	exon	2472303	2472548	0	-	.	gene_id "file_1_file_2_16233_g"; transcript_id "file_1_file_2_16233_t"; evidence "file_1_file_2_1_1"; cds_type "file_1_file_2_Internal"; count "file_1_file_2_4_18"; anchored "file_1_file_2_1_1";
Draco	GeneMark.hmm	CDS	2472609	2472698	.	-	0	gene_id "file_1_file_2_16233_g"; transcript_id "file_1_file_2_16233_t"; evidence "file_1_file_2_1_1"; cds_type "file_1_file_2_Internal"; count "file_1_file_2_3_18"; anchored "file_1_file_2_1_1";
Draco	GeneMark.hmm	exon	2472609	2472698	0	-	.	gene_id "file_1_file_2_16233_g"; transcript_id "file_1_file_2_16233_t"; evidence "file_1_file_2_1_1"; cds_type "file_1_file_2_Internal"; count "file_1_file_2_3_18"; anchored "file_1_file_2_1_1";
Draco	GeneMark.hmm	CDS	2475629	2476999	.	-	0	gene_id "file_1_file_2_16233_g"; transcript_id "file_1_file_2_16233_t"; evidence "file_1_file_2_1_0"; cds_type "file_1_file_2_Internal"; count "file_1_file_2_2_18"; anchored "file_1_file_2_1_1";
Draco	GeneMark.hmm	exon	2475629	2476999	0	-	.	gene_id "file_1_file_2_16233_g"; transcript_id "file_1_file_2_16233_t"; evidence "file_1_file_2_1_0"; cds_type "file_1_file_2_Internal"; count "file_1_file_2_2_18"; anchored "file_1_file_2_1_1";
Draco	GeneMark.hmm	CDS	2482309	2482335	.	-	0	gene_id "file_1_file_2_16233_g"; transcript_id "file_1_file_2_16233_t"; cds_type "file_1_file_2_Initial"; count "file_1_file_2_1_18"; anchored "file_1_file_2_1_0";
Draco	GeneMark.hmm	exon	2482309	2482335	0	-	.	gene_id "file_1_file_2_16233_g"; transcript_id "file_1_file_2_16233_t"; cds_type "file_1_file_2_Initial"; count "file_1_file_2_1_18"; anchored "file_1_file_2_1_0";
Draco	GeneMark.hmm	start_codon	2482333	2482335	.	-	0	gene_id "file_1_file_2_16233_g"; transcript_id "file_1_file_2_16233_t"; count "file_1_file_2_1_1";
Contig_9	AUGUSTUS	start_codon	2151342	2151344	.	+	0	transcript_id "file_1_file_1_jg5891.t1"; gene_id "file_1_file_1_jg5891";
Contig_9	AUGUSTUS	CDS	2151342	2151416	0.97	+	0	transcript_id "file_1_file_1_jg5891.t1"; gene_id "file_1_file_1_jg5891";
Contig_9	AUGUSTUS	exon	2151342	2151416	.	+	.	transcript_id "file_1_file_1_jg5891.t1"; gene_id "file_1_file_1_jg5891";
Contig_9	AUGUSTUS	intron	2151417	2151479	.	+	.	transcript_id "file_1_file_1_jg5891.t1"; gene_id "file_1_file_1_jg5891";
Contig_9	AUGUSTUS	CDS	2151480	2152136	1	+	0	transcript_id "file_1_file_1_jg5891.t1"; gene_id "file_1_file_1_jg5891";
Contig_9	AUGUSTUS	exon	2151480	2152136	.	+	.	transcript_id "file_1_file_1_jg5891.t1"; gene_id "file_1_file_1_jg5891";
Contig_9	AUGUSTUS	intron	2152137	2152194	.	+	.	transcript_id "file_1_file_1_jg5891.t1"; gene_id "file_1_file_1_jg5891";
Contig_9	AUGUSTUS	CDS	2152195	2152478	1	+	0	transcript_id "file_1_file_1_jg5891.t1"; gene_id "file_1_file_1_jg5891";
Contig_9	AUGUSTUS	exon	2152195	2152478	.	+	.	transcript_id "file_1_file_1_jg5891.t1"; gene_id "file_1_file_1_jg5891";
Contig_9	AUGUSTUS	intron	2152479	2152530	.	+	.	transcript_id "file_1_file_1_jg5891.t1"; gene_id "file_1_file_1_jg5891";
Contig_9	AUGUSTUS	transcript	2151342	2152624	.	+	.	transcript_id "file_1_file_1_jg5891.t1"; gene_id "file_1_file_1_jg5891"
Contig_9	AUGUSTUS	gene	2151342	2152624	.	+	.	jg5891
Contig_9	AUGUSTUS	CDS	2152531	2152624	0.6	+	1	transcript_id "file_1_file_1_jg5891.t1"; gene_id "file_1_file_1_jg5891";
Contig_9	AUGUSTUS	exon	2152531	2152624	.	+	.	transcript_id "file_1_file_1_jg5891.t1"; gene_id "file_1_file_1_jg5891";
Contig_9	AUGUSTUS	stop_codon	2152622	2152624	.	+	0	transcript_id "file_1_file_1_jg5891.t1"; gene_id "file_1_file_1_jg5891";
Andromeda	AUGUSTUS	start_codon	14243007	14243009	.	+	0	transcript_id "file_1_file_1_jg8375.t1"; gene_id "file_1_file_1_jg8375";
Andromeda	AUGUSTUS	CDS	14243007	14243231	1	+	0	transcript_id "file_1_file_1_jg8375.t1"; gene_id "file_1_file_1_jg8375";
Andromeda	AUGUSTUS	exon	14243007	14243231	.	+	.	transcript_id "file_1_file_1_jg8375.t1"; gene_id "file_1_file_1_jg8375";
Andromeda	AUGUSTUS	intron	14243232	14243287	.	+	.	transcript_id "file_1_file_1_jg8375.t1"; gene_id "file_1_file_1_jg8375";
Andromeda	AUGUSTUS	transcript	14243007	14243530	.	+	.	transcript_id "file_1_file_1_jg8375.t1"; gene_id "file_1_file_1_jg8375"
Andromeda	AUGUSTUS	gene	14243007	14243530	.	+	.	jg8375
Andromeda	AUGUSTUS	CDS	14243288	14243530	1	+	0	transcript_id "file_1_file_1_jg8375.t1"; gene_id "file_1_file_1_jg8375";
Andromeda	AUGUSTUS	exon	14243288	14243530	.	+	.	transcript_id "file_1_file_1_jg8375.t1"; gene_id "file_1_file_1_jg8375";
Andromeda	AUGUSTUS	stop_codon	14243528	14243530	.	+	0	transcript_id "file_1_file_1_jg8375.t1"; gene_id "file_1_file_1_jg8375";
Contig_102	AUGUSTUS	start_codon	21212	21214	.	+	0	transcript_id "file_1_file_1_jg6665.t1"; gene_id "file_1_file_1_jg6665";
Contig_102	AUGUSTUS	CDS	21212	21232	0.55	+	0	transcript_id "file_1_file_1_jg6665.t1"; gene_id "file_1_file_1_jg6665";
Contig_102	AUGUSTUS	exon	21212	21232	.	+	.	transcript_id "file_1_file_1_jg6665.t1"; gene_id "file_1_file_1_jg6665";
Contig_102	AUGUSTUS	intron	21233	26290	.	+	.	transcript_id "file_1_file_1_jg6665.t1"; gene_id "file_1_file_1_jg6665";
Contig_102	AUGUSTUS	CDS	26291	26490	0.36	+	0	transcript_id "file_1_file_1_jg6665.t1"; gene_id "file_1_file_1_jg6665";
Contig_102	AUGUSTUS	exon	26291	26490	.	+	.	transcript_id "file_1_file_1_jg6665.t1"; gene_id "file_1_file_1_jg6665";
Contig_102	AUGUSTUS	intron	26491	37191	.	+	.	transcript_id "file_1_file_1_jg6665.t1"; gene_id "file_1_file_1_jg6665";
Contig_102	AUGUSTUS	CDS	37192	37774	0.85	+	1	transcript_id "file_1_file_1_jg6665.t1"; gene_id "file_1_file_1_jg6665";
Contig_102	AUGUSTUS	exon	37192	37774	.	+	.	transcript_id "file_1_file_1_jg6665.t1"; gene_id "file_1_file_1_jg6665";
Contig_102	AUGUSTUS	intron	37775	37899	.	+	.	transcript_id "file_1_file_1_jg6665.t1"; gene_id "file_1_file_1_jg6665";
Contig_102	AUGUSTUS	transcript	21212	38022	.	+	.	transcript_id "file_1_file_1_jg6665.t1"; gene_id "file_1_file_1_jg6665"
Contig_102	AUGUSTUS	gene	21212	38022	.	+	.	jg6665
Contig_102	AUGUSTUS	CDS	37900	38022	0.9	+	0	transcript_id "file_1_file_1_jg6665.t1"; gene_id "file_1_file_1_jg6665";
Contig_102	AUGUSTUS	exon	37900	38022	.	+	.	transcript_id "file_1_file_1_jg6665.t1"; gene_id "file_1_file_1_jg6665";
Contig_102	AUGUSTUS	stop_codon	38020	38022	.	+	0	transcript_id "file_1_file_1_jg6665.t1"; gene_id "file_1_file_1_jg6665";
Cepheus	AUGUSTUS	stop_codon	21206066	21206068	.	-	0	transcript_id "file_1_file_1_jg13037.t1"; gene_id "file_1_file_1_jg13037";
Cepheus	AUGUSTUS	CDS	21206066	21206208	1	-	2	transcript_id "file_1_file_1_jg13037.t1"; gene_id "file_1_file_1_jg13037";
Cepheus	AUGUSTUS	exon	21206066	21206208	.	-	.	transcript_id "file_1_file_1_jg13037.t1"; gene_id "file_1_file_1_jg13037";
Cepheus	AUGUSTUS	intron	21206209	21206263	.	-	.	transcript_id "file_1_file_1_jg13037.t1"; gene_id "file_1_file_1_jg13037";
Cepheus	AUGUSTUS	transcript	21206066	21206339	.	-	.	transcript_id "file_1_file_1_jg13037.t1"; gene_id "file_1_file_1_jg13037"
Cepheus	AUGUSTUS	gene	21206066	21206339	.	-	.	jg13037
Cepheus	AUGUSTUS	CDS	21206264	21206339	0.97	-	0	transcript_id "file_1_file_1_jg13037.t1"; gene_id "file_1_file_1_jg13037";
Cepheus	AUGUSTUS	exon	21206264	21206339	.	-	.	transcript_id "file_1_file_1_jg13037.t1"; gene_id "file_1_file_1_jg13037";
Cepheus	AUGUSTUS	start_codon	21206337	21206339	.	-	0	transcript_id "file_1_file_1_jg13037.t1"; gene_id "file_1_file_1_jg13037";
Cepheus	AUGUSTUS	stop_codon	19090400	19090402	.	-	0	transcript_id "file_1_file_1_jg12807.t1"; gene_id "file_1_file_1_jg12807";
Cepheus	AUGUSTUS	CDS	19090400	19090670	1	-	1	transcript_id "file_1_file_1_jg12807.t1"; gene_id "file_1_file_1_jg12807";
Cepheus	AUGUSTUS	exon	19090400	19090670	.	-	.	transcript_id "file_1_file_1_jg12807.t1"; gene_id "file_1_file_1_jg12807";
Cepheus	AUGUSTUS	intron	19090671	19090729	.	-	.	transcript_id "file_1_file_1_jg12807.t1"; gene_id "file_1_file_1_jg12807";
Cepheus	AUGUSTUS	transcript	19090400	19091313	.	-	.	transcript_id "file_1_file_1_jg12807.t1"; gene_id "file_1_file_1_jg12807"
Cepheus	AUGUSTUS	gene	19090400	19091313	.	-	.	jg12807
Cepheus	AUGUSTUS	CDS	19090730	19091313	1	-	0	transcript_id "file_1_file_1_jg12807.t1"; gene_id "file_1_file_1_jg12807";
Cepheus	AUGUSTUS	exon	19090730	19091313	.	-	.	transcript_id "file_1_file_1_jg12807.t1"; gene_id "file_1_file_1_jg12807";
Cepheus	AUGUSTUS	start_codon	19091311	19091313	.	-	0	transcript_id "file_1_file_1_jg12807.t1"; gene_id "file_1_file_1_jg12807";
Cepheus	AUGUSTUS	stop_codon	8035325	8035327	.	-	0	transcript_id "file_1_file_1_jg11444.t1"; gene_id "file_1_file_1_jg11444";
Cepheus	AUGUSTUS	CDS	8035325	8035873	1	-	0	transcript_id "file_1_file_1_jg11444.t1"; gene_id "file_1_file_1_jg11444";
Cepheus	AUGUSTUS	exon	8035325	8035873	.	-	.	transcript_id "file_1_file_1_jg11444.t1"; gene_id "file_1_file_1_jg11444";
Cepheus	AUGUSTUS	transcript	8035325	8035873	.	-	.	transcript_id "file_1_file_1_jg11444.t1"; gene_id "file_1_file_1_jg11444"
Cepheus	AUGUSTUS	gene	8035325	8035873	.	-	.	jg11444
Cepheus	AUGUSTUS	start_codon	8035871	8035873	.	-	0	transcript_id "file_1_file_1_jg11444.t1"; gene_id "file_1_file_1_jg11444";
Cepheus	AUGUSTUS	stop_codon	11638830	11638832	.	-	0	transcript_id "file_1_file_1_jg11867.t1"; gene_id "file_1_file_1_jg11867";
Cepheus	AUGUSTUS	CDS	11638830	11639084	1	-	0	transcript_id "file_1_file_1_jg11867.t1"; gene_id "file_1_file_1_jg11867";
Cepheus	AUGUSTUS	exon	11638830	11639084	.	-	.	transcript_id "file_1_file_1_jg11867.t1"; gene_id "file_1_file_1_jg11867";
Cepheus	AUGUSTUS	transcript	11638830	11639084	.	-	.	transcript_id "file_1_file_1_jg11867.t1"; gene_id "file_1_file_1_jg11867"
Cepheus	AUGUSTUS	gene	11638830	11639084	.	-	.	jg11867
Cepheus	AUGUSTUS	start_codon	11639082	11639084	.	-	0	transcript_id "file_1_file_1_jg11867.t1"; gene_id "file_1_file_1_jg11867";
Contig_37	AUGUSTUS	stop_codon	159366	159368	.	-	0	transcript_id "file_1_file_1_jg9614.t2"; gene_id "file_1_file_1_jg9614";
Contig_37	AUGUSTUS	CDS	159366	159832	0.91	-	2	transcript_id "file_1_file_1_jg9614.t2"; gene_id "file_1_file_1_jg9614";
Contig_37	AUGUSTUS	exon	159366	159832	.	-	.	transcript_id "file_1_file_1_jg9614.t2"; gene_id "file_1_file_1_jg9614";
Contig_37	AUGUSTUS	intron	159833	159885	.	-	.	transcript_id "file_1_file_1_jg9614.t2"; gene_id "file_1_file_1_jg9614";
Contig_37	AUGUSTUS	CDS	159886	160316	0.38	-	1	transcript_id "file_1_file_1_jg9614.t2"; gene_id "file_1_file_1_jg9614";
Contig_37	AUGUSTUS	exon	159886	160316	.	-	.	transcript_id "file_1_file_1_jg9614.t2"; gene_id "file_1_file_1_jg9614";
Contig_37	AUGUSTUS	intron	160317	160628	.	-	.	transcript_id "file_1_file_1_jg9614.t2"; gene_id "file_1_file_1_jg9614";
Contig_37	AUGUSTUS	CDS	160629	160908	0.52	-	2	transcript_id "file_1_file_1_jg9614.t2"; gene_id "file_1_file_1_jg9614";
Contig_37	AUGUSTUS	exon	160629	160908	.	-	.	transcript_id "file_1_file_1_jg9614.t2"; gene_id "file_1_file_1_jg9614";
Contig_37	AUGUSTUS	intron	160909	161757	.	-	.	transcript_id "file_1_file_1_jg9614.t2"; gene_id "file_1_file_1_jg9614";
Contig_37	AUGUSTUS	CDS	161758	161943	1	-	2	transcript_id "file_1_file_1_jg9614.t2"; gene_id "file_1_file_1_jg9614";
Contig_37	AUGUSTUS	exon	161758	161943	.	-	.	transcript_id "file_1_file_1_jg9614.t2"; gene_id "file_1_file_1_jg9614";
Contig_37	AUGUSTUS	intron	161944	162004	.	-	.	transcript_id "file_1_file_1_jg9614.t2"; gene_id "file_1_file_1_jg9614";
Contig_37	AUGUSTUS	CDS	162005	162137	1	-	0	transcript_id "file_1_file_1_jg9614.t2"; gene_id "file_1_file_1_jg9614";
Contig_37	AUGUSTUS	exon	162005	162137	.	-	.	transcript_id "file_1_file_1_jg9614.t2"; gene_id "file_1_file_1_jg9614";
Contig_37	AUGUSTUS	intron	162138	162199	.	-	.	transcript_id "file_1_file_1_jg9614.t2"; gene_id "file_1_file_1_jg9614";
Contig_37	AUGUSTUS	CDS	162200	162335	1	-	1	transcript_id "file_1_file_1_jg9614.t2"; gene_id "file_1_file_1_jg9614";
Contig_37	AUGUSTUS	exon	162200	162335	.	-	.	transcript_id "file_1_file_1_jg9614.t2"; gene_id "file_1_file_1_jg9614";
Contig_37	AUGUSTUS	intron	162336	162407	.	-	.	transcript_id "file_1_file_1_jg9614.t2"; gene_id "file_1_file_1_jg9614";
Contig_37	AUGUSTUS	CDS	162408	162528	1	-	2	transcript_id "file_1_file_1_jg9614.t2"; gene_id "file_1_file_1_jg9614";
Contig_37	AUGUSTUS	exon	162408	162528	.	-	.	transcript_id "file_1_file_1_jg9614.t2"; gene_id "file_1_file_1_jg9614";
Contig_37	AUGUSTUS	intron	162529	162591	.	-	.	transcript_id "file_1_file_1_jg9614.t2"; gene_id "file_1_file_1_jg9614";
Contig_37	AUGUSTUS	CDS	162592	162840	1	-	2	transcript_id "file_1_file_1_jg9614.t2"; gene_id "file_1_file_1_jg9614";
Contig_37	AUGUSTUS	exon	162592	162840	.	-	.	transcript_id "file_1_file_1_jg9614.t2"; gene_id "file_1_file_1_jg9614";
Contig_37	AUGUSTUS	intron	162841	162906	.	-	.	transcript_id "file_1_file_1_jg9614.t2"; gene_id "file_1_file_1_jg9614";
Contig_37	AUGUSTUS	CDS	162907	164298	1	-	2	transcript_id "file_1_file_1_jg9614.t2"; gene_id "file_1_file_1_jg9614";
Contig_37	AUGUSTUS	exon	162907	164298	.	-	.	transcript_id "file_1_file_1_jg9614.t2"; gene_id "file_1_file_1_jg9614";
Contig_37	AUGUSTUS	intron	164299	164442	.	-	.	transcript_id "file_1_file_1_jg9614.t2"; gene_id "file_1_file_1_jg9614";
Contig_37	AUGUSTUS	transcript	159366	164533	.	-	.	transcript_id "file_1_file_1_jg9614.t2"; gene_id "file_1_file_1_jg9614"
Contig_37	AUGUSTUS	CDS	164443	164533	1	-	0	transcript_id "file_1_file_1_jg9614.t2"; gene_id "file_1_file_1_jg9614";
Contig_37	AUGUSTUS	exon	164443	164533	.	-	.	transcript_id "file_1_file_1_jg9614.t2"; gene_id "file_1_file_1_jg9614";
Contig_37	AUGUSTUS	start_codon	164531	164533	.	-	0	transcript_id "file_1_file_1_jg9614.t2"; gene_id "file_1_file_1_jg9614";
Contig_18	AUGUSTUS	start_codon	11701	11703	.	+	0	transcript_id "file_1_file_1_jg14155.t1"; gene_id "file_1_file_1_jg14155";
Contig_18	AUGUSTUS	CDS	11701	12997	0.83	+	0	transcript_id "file_1_file_1_jg14155.t1"; gene_id "file_1_file_1_jg14155";
Contig_18	AUGUSTUS	exon	11701	12997	.	+	.	transcript_id "file_1_file_1_jg14155.t1"; gene_id "file_1_file_1_jg14155";
Contig_18	AUGUSTUS	intron	12998	14926	.	+	.	transcript_id "file_1_file_1_jg14155.t1"; gene_id "file_1_file_1_jg14155";
Contig_18	AUGUSTUS	CDS	14927	15056	0.21	+	2	transcript_id "file_1_file_1_jg14155.t1"; gene_id "file_1_file_1_jg14155";
Contig_18	AUGUSTUS	exon	14927	15056	.	+	.	transcript_id "file_1_file_1_jg14155.t1"; gene_id "file_1_file_1_jg14155";
Contig_18	AUGUSTUS	intron	15057	15383	.	+	.	transcript_id "file_1_file_1_jg14155.t1"; gene_id "file_1_file_1_jg14155";
Contig_18	AUGUSTUS	CDS	15384	16149	0.74	+	1	transcript_id "file_1_file_1_jg14155.t1"; gene_id "file_1_file_1_jg14155";
Contig_18	AUGUSTUS	exon	15384	16149	.	+	.	transcript_id "file_1_file_1_jg14155.t1"; gene_id "file_1_file_1_jg14155";
Contig_18	AUGUSTUS	intron	16150	16488	.	+	.	transcript_id "file_1_file_1_jg14155.t1"; gene_id "file_1_file_1_jg14155";
Contig_18	AUGUSTUS	CDS	16489	16587	0.92	+	0	transcript_id "file_1_file_1_jg14155.t1"; gene_id "file_1_file_1_jg14155";
Contig_18	AUGUSTUS	exon	16489	16587	.	+	.	transcript_id "file_1_file_1_jg14155.t1"; gene_id "file_1_file_1_jg14155";
Contig_18	AUGUSTUS	intron	16588	18534	.	+	.	transcript_id "file_1_file_1_jg14155.t1"; gene_id "file_1_file_1_jg14155";
Contig_18	AUGUSTUS	CDS	18535	19293	0.46	+	0	transcript_id "file_1_file_1_jg14155.t1"; gene_id "file_1_file_1_jg14155";
Contig_18	AUGUSTUS	exon	18535	19293	.	+	.	transcript_id "file_1_file_1_jg14155.t1"; gene_id "file_1_file_1_jg14155";
Contig_18	AUGUSTUS	intron	19294	19719	.	+	.	transcript_id "file_1_file_1_jg14155.t1"; gene_id "file_1_file_1_jg14155";
Contig_18	AUGUSTUS	CDS	19720	20557	0.29	+	0	transcript_id "file_1_file_1_jg14155.t1"; gene_id "file_1_file_1_jg14155";
Contig_18	AUGUSTUS	exon	19720	20557	.	+	.	transcript_id "file_1_file_1_jg14155.t1"; gene_id "file_1_file_1_jg14155";
Contig_18	AUGUSTUS	intron	20558	20884	.	+	.	transcript_id "file_1_file_1_jg14155.t1"; gene_id "file_1_file_1_jg14155";
Contig_18	AUGUSTUS	CDS	20885	20908	0.48	+	2	transcript_id "file_1_file_1_jg14155.t1"; gene_id "file_1_file_1_jg14155";
Contig_18	AUGUSTUS	exon	20885	20908	.	+	.	transcript_id "file_1_file_1_jg14155.t1"; gene_id "file_1_file_1_jg14155";
Contig_18	AUGUSTUS	intron	20909	21670	.	+	.	transcript_id "file_1_file_1_jg14155.t1"; gene_id "file_1_file_1_jg14155";
Contig_18	AUGUSTUS	CDS	21671	25092	0.96	+	2	transcript_id "file_1_file_1_jg14155.t1"; gene_id "file_1_file_1_jg14155";
Contig_18	AUGUSTUS	exon	21671	25092	.	+	.	transcript_id "file_1_file_1_jg14155.t1"; gene_id "file_1_file_1_jg14155";
Contig_18	AUGUSTUS	intron	25093	25169	.	+	.	transcript_id "file_1_file_1_jg14155.t1"; gene_id "file_1_file_1_jg14155";
Contig_18	AUGUSTUS	CDS	25170	26814	0.41	+	0	transcript_id "file_1_file_1_jg14155.t1"; gene_id "file_1_file_1_jg14155";
Contig_18	AUGUSTUS	exon	25170	26814	.	+	.	transcript_id "file_1_file_1_jg14155.t1"; gene_id "file_1_file_1_jg14155";
Contig_18	AUGUSTUS	intron	26815	27036	.	+	.	transcript_id "file_1_file_1_jg14155.t1"; gene_id "file_1_file_1_jg14155";
Contig_18	AUGUSTUS	CDS	27037	27078	1	+	2	transcript_id "file_1_file_1_jg14155.t1"; gene_id "file_1_file_1_jg14155";
Contig_18	AUGUSTUS	exon	27037	27078	.	+	.	transcript_id "file_1_file_1_jg14155.t1"; gene_id "file_1_file_1_jg14155";
Contig_18	AUGUSTUS	intron	27079	27142	.	+	.	transcript_id "file_1_file_1_jg14155.t1"; gene_id "file_1_file_1_jg14155";
Contig_18	AUGUSTUS	CDS	27143	27394	1	+	2	transcript_id "file_1_file_1_jg14155.t1"; gene_id "file_1_file_1_jg14155";
Contig_18	AUGUSTUS	exon	27143	27394	.	+	.	transcript_id "file_1_file_1_jg14155.t1"; gene_id "file_1_file_1_jg14155";
Contig_18	AUGUSTUS	intron	27395	27519	.	+	.	transcript_id "file_1_file_1_jg14155.t1"; gene_id "file_1_file_1_jg14155";
Contig_18	AUGUSTUS	CDS	27520	28488	1	+	2	transcript_id "file_1_file_1_jg14155.t1"; gene_id "file_1_file_1_jg14155";
Contig_18	AUGUSTUS	exon	27520	28488	.	+	.	transcript_id "file_1_file_1_jg14155.t1"; gene_id "file_1_file_1_jg14155";
Contig_18	AUGUSTUS	intron	28489	28571	.	+	.	transcript_id "file_1_file_1_jg14155.t1"; gene_id "file_1_file_1_jg14155";
Contig_18	AUGUSTUS	CDS	28572	30239	1	+	2	transcript_id "file_1_file_1_jg14155.t1"; gene_id "file_1_file_1_jg14155";
Contig_18	AUGUSTUS	exon	28572	30239	.	+	.	transcript_id "file_1_file_1_jg14155.t1"; gene_id "file_1_file_1_jg14155";
Contig_18	AUGUSTUS	intron	30240	30308	.	+	.	transcript_id "file_1_file_1_jg14155.t1"; gene_id "file_1_file_1_jg14155";
Contig_18	AUGUSTUS	CDS	30309	30450	1	+	2	transcript_id "file_1_file_1_jg14155.t1"; gene_id "file_1_file_1_jg14155";
Contig_18	AUGUSTUS	exon	30309	30450	.	+	.	transcript_id "file_1_file_1_jg14155.t1"; gene_id "file_1_file_1_jg14155";
Contig_18	AUGUSTUS	intron	30451	30858	.	+	.	transcript_id "file_1_file_1_jg14155.t1"; gene_id "file_1_file_1_jg14155";
Contig_18	AUGUSTUS	CDS	30859	31874	1	+	1	transcript_id "file_1_file_1_jg14155.t1"; gene_id "file_1_file_1_jg14155";
Contig_18	AUGUSTUS	exon	30859	31874	.	+	.	transcript_id "file_1_file_1_jg14155.t1"; gene_id "file_1_file_1_jg14155";
Contig_18	AUGUSTUS	intron	31875	31963	.	+	.	transcript_id "file_1_file_1_jg14155.t1"; gene_id "file_1_file_1_jg14155";
Contig_18	AUGUSTUS	CDS	31964	32269	1	+	2	transcript_id "file_1_file_1_jg14155.t1"; gene_id "file_1_file_1_jg14155";
Contig_18	AUGUSTUS	exon	31964	32269	.	+	.	transcript_id "file_1_file_1_jg14155.t1"; gene_id "file_1_file_1_jg14155";
Contig_18	AUGUSTUS	intron	32270	32391	.	+	.	transcript_id "file_1_file_1_jg14155.t1"; gene_id "file_1_file_1_jg14155";
Contig_18	AUGUSTUS	CDS	32392	32412	1	+	2	transcript_id "file_1_file_1_jg14155.t1"; gene_id "file_1_file_1_jg14155";
Contig_18	AUGUSTUS	exon	32392	32412	.	+	.	transcript_id "file_1_file_1_jg14155.t1"; gene_id "file_1_file_1_jg14155";
Contig_18	AUGUSTUS	intron	32413	32497	.	+	.	transcript_id "file_1_file_1_jg14155.t1"; gene_id "file_1_file_1_jg14155";
Contig_18	AUGUSTUS	CDS	32498	32602	1	+	2	transcript_id "file_1_file_1_jg14155.t1"; gene_id "file_1_file_1_jg14155";
Contig_18	AUGUSTUS	exon	32498	32602	.	+	.	transcript_id "file_1_file_1_jg14155.t1"; gene_id "file_1_file_1_jg14155";
Contig_18	AUGUSTUS	intron	32603	32659	.	+	.	transcript_id "file_1_file_1_jg14155.t1"; gene_id "file_1_file_1_jg14155";
Contig_18	AUGUSTUS	CDS	32660	32854	1	+	2	transcript_id "file_1_file_1_jg14155.t1"; gene_id "file_1_file_1_jg14155";
Contig_18	AUGUSTUS	exon	32660	32854	.	+	.	transcript_id "file_1_file_1_jg14155.t1"; gene_id "file_1_file_1_jg14155";
Contig_18	AUGUSTUS	intron	32855	32914	.	+	.	transcript_id "file_1_file_1_jg14155.t1"; gene_id "file_1_file_1_jg14155";
Contig_18	AUGUSTUS	CDS	32915	33217	1	+	2	transcript_id "file_1_file_1_jg14155.t1"; gene_id "file_1_file_1_jg14155";
Contig_18	AUGUSTUS	exon	32915	33217	.	+	.	transcript_id "file_1_file_1_jg14155.t1"; gene_id "file_1_file_1_jg14155";
Contig_18	AUGUSTUS	intron	33218	33533	.	+	.	transcript_id "file_1_file_1_jg14155.t1"; gene_id "file_1_file_1_jg14155";
Contig_18	AUGUSTUS	transcript	11701	33724	.	+	.	transcript_id "file_1_file_1_jg14155.t1"; gene_id "file_1_file_1_jg14155"
Contig_18	AUGUSTUS	gene	11701	33724	.	+	.	jg14155
Contig_18	AUGUSTUS	CDS	33534	33724	1	+	2	transcript_id "file_1_file_1_jg14155.t1"; gene_id "file_1_file_1_jg14155";
Contig_18	AUGUSTUS	exon	33534	33724	.	+	.	transcript_id "file_1_file_1_jg14155.t1"; gene_id "file_1_file_1_jg14155";
Contig_18	AUGUSTUS	stop_codon	33722	33724	.	+	0	transcript_id "file_1_file_1_jg14155.t1"; gene_id "file_1_file_1_jg14155";
Draco	AUGUSTUS	start_codon	8426120	8426122	.	+	0	transcript_id "file_1_file_1_jg15970.t1"; gene_id "file_1_file_1_jg15970";
Draco	AUGUSTUS	CDS	8426120	8426563	1	+	0	transcript_id "file_1_file_1_jg15970.t1"; gene_id "file_1_file_1_jg15970";
Draco	AUGUSTUS	exon	8426120	8426563	.	+	.	transcript_id "file_1_file_1_jg15970.t1"; gene_id "file_1_file_1_jg15970";
Draco	AUGUSTUS	transcript	8426120	8426563	.	+	.	transcript_id "file_1_file_1_jg15970.t1"; gene_id "file_1_file_1_jg15970"
Draco	AUGUSTUS	gene	8426120	8426563	.	+	.	jg15970
Draco	AUGUSTUS	stop_codon	8426561	8426563	.	+	0	transcript_id "file_1_file_1_jg15970.t1"; gene_id "file_1_file_1_jg15970";
Contig_33	AUGUSTUS	start_codon	843986	843988	.	+	0	transcript_id "file_1_file_1_jg2109.t1"; gene_id "file_1_file_1_jg2109";
Contig_33	AUGUSTUS	CDS	843986	844094	1	+	0	transcript_id "file_1_file_1_jg2109.t1"; gene_id "file_1_file_1_jg2109";
Contig_33	AUGUSTUS	exon	843986	844094	.	+	.	transcript_id "file_1_file_1_jg2109.t1"; gene_id "file_1_file_1_jg2109";
Contig_33	AUGUSTUS	intron	844095	844155	.	+	.	transcript_id "file_1_file_1_jg2109.t1"; gene_id "file_1_file_1_jg2109";
Contig_33	AUGUSTUS	CDS	844156	844302	0.45	+	2	transcript_id "file_1_file_1_jg2109.t1"; gene_id "file_1_file_1_jg2109";
Contig_33	AUGUSTUS	exon	844156	844302	.	+	.	transcript_id "file_1_file_1_jg2109.t1"; gene_id "file_1_file_1_jg2109";
Contig_33	AUGUSTUS	intron	844303	844370	.	+	.	transcript_id "file_1_file_1_jg2109.t1"; gene_id "file_1_file_1_jg2109";
Contig_33	AUGUSTUS	transcript	843986	845044	.	+	.	transcript_id "file_1_file_1_jg2109.t1"; gene_id "file_1_file_1_jg2109"
Contig_33	AUGUSTUS	gene	843986	845044	.	+	.	jg2109
Contig_33	AUGUSTUS	CDS	844371	845044	0.45	+	2	transcript_id "file_1_file_1_jg2109.t1"; gene_id "file_1_file_1_jg2109";
Contig_33	AUGUSTUS	exon	844371	845044	.	+	.	transcript_id "file_1_file_1_jg2109.t1"; gene_id "file_1_file_1_jg2109";
Contig_33	AUGUSTUS	stop_codon	845042	845044	.	+	0	transcript_id "file_1_file_1_jg2109.t1"; gene_id "file_1_file_1_jg2109";
Cepheus	AUGUSTUS	stop_codon	17656632	17656634	.	-	0	transcript_id "file_1_file_1_jg12619.t1"; gene_id "file_1_file_1_jg12619";
Cepheus	AUGUSTUS	CDS	17656632	17656874	0.7	-	0	transcript_id "file_1_file_1_jg12619.t1"; gene_id "file_1_file_1_jg12619";
Cepheus	AUGUSTUS	exon	17656632	17656874	.	-	.	transcript_id "file_1_file_1_jg12619.t1"; gene_id "file_1_file_1_jg12619";
Cepheus	AUGUSTUS	transcript	17656632	17656874	.	-	.	transcript_id "file_1_file_1_jg12619.t1"; gene_id "file_1_file_1_jg12619"
Cepheus	AUGUSTUS	gene	17656632	17656874	.	-	.	jg12619
Cepheus	AUGUSTUS	start_codon	17656872	17656874	.	-	0	transcript_id "file_1_file_1_jg12619.t1"; gene_id "file_1_file_1_jg12619";
Contig_7	AUGUSTUS	stop_codon	5880442	5880444	.	-	0	transcript_id "file_1_file_1_jg13963.t3"; gene_id "file_1_file_1_jg13963";
Contig_7	AUGUSTUS	CDS	5880442	5880520	1	-	1	transcript_id "file_1_file_1_jg13963.t3"; gene_id "file_1_file_1_jg13963";
Contig_7	AUGUSTUS	exon	5880442	5880520	.	-	.	transcript_id "file_1_file_1_jg13963.t3"; gene_id "file_1_file_1_jg13963";
Contig_7	AUGUSTUS	intron	5880521	5880585	.	-	.	transcript_id "file_1_file_1_jg13963.t3"; gene_id "file_1_file_1_jg13963";
Contig_7	AUGUSTUS	CDS	5880586	5880713	1	-	0	transcript_id "file_1_file_1_jg13963.t3"; gene_id "file_1_file_1_jg13963";
Contig_7	AUGUSTUS	exon	5880586	5880713	.	-	.	transcript_id "file_1_file_1_jg13963.t3"; gene_id "file_1_file_1_jg13963";
Contig_7	AUGUSTUS	intron	5880714	5880814	.	-	.	transcript_id "file_1_file_1_jg13963.t3"; gene_id "file_1_file_1_jg13963";
Contig_7	AUGUSTUS	CDS	5880815	5880984	1	-	2	transcript_id "file_1_file_1_jg13963.t3"; gene_id "file_1_file_1_jg13963";
Contig_7	AUGUSTUS	exon	5880815	5880984	.	-	.	transcript_id "file_1_file_1_jg13963.t3"; gene_id "file_1_file_1_jg13963";
Contig_7	AUGUSTUS	intron	5880985	5881049	.	-	.	transcript_id "file_1_file_1_jg13963.t3"; gene_id "file_1_file_1_jg13963";
Contig_7	AUGUSTUS	CDS	5881050	5881525	1	-	1	transcript_id "file_1_file_1_jg13963.t3"; gene_id "file_1_file_1_jg13963";
Contig_7	AUGUSTUS	exon	5881050	5881525	.	-	.	transcript_id "file_1_file_1_jg13963.t3"; gene_id "file_1_file_1_jg13963";
Contig_7	AUGUSTUS	intron	5881526	5881590	.	-	.	transcript_id "file_1_file_1_jg13963.t3"; gene_id "file_1_file_1_jg13963";
Contig_7	AUGUSTUS	CDS	5881591	5881820	1	-	0	transcript_id "file_1_file_1_jg13963.t3"; gene_id "file_1_file_1_jg13963";
Contig_7	AUGUSTUS	exon	5881591	5881820	.	-	.	transcript_id "file_1_file_1_jg13963.t3"; gene_id "file_1_file_1_jg13963";
Contig_7	AUGUSTUS	intron	5881821	5881882	.	-	.	transcript_id "file_1_file_1_jg13963.t3"; gene_id "file_1_file_1_jg13963";
Contig_7	AUGUSTUS	CDS	5881883	5882310	1	-	2	transcript_id "file_1_file_1_jg13963.t3"; gene_id "file_1_file_1_jg13963";
Contig_7	AUGUSTUS	exon	5881883	5882310	.	-	.	transcript_id "file_1_file_1_jg13963.t3"; gene_id "file_1_file_1_jg13963";
Contig_7	AUGUSTUS	intron	5882311	5882401	.	-	.	transcript_id "file_1_file_1_jg13963.t3"; gene_id "file_1_file_1_jg13963";
Contig_7	AUGUSTUS	CDS	5882402	5882497	1	-	2	transcript_id "file_1_file_1_jg13963.t3"; gene_id "file_1_file_1_jg13963";
Contig_7	AUGUSTUS	exon	5882402	5882497	.	-	.	transcript_id "file_1_file_1_jg13963.t3"; gene_id "file_1_file_1_jg13963";
Contig_7	AUGUSTUS	intron	5882498	5882559	.	-	.	transcript_id "file_1_file_1_jg13963.t3"; gene_id "file_1_file_1_jg13963";
Contig_7	AUGUSTUS	CDS	5882560	5882645	1	-	1	transcript_id "file_1_file_1_jg13963.t3"; gene_id "file_1_file_1_jg13963";
Contig_7	AUGUSTUS	exon	5882560	5882645	.	-	.	transcript_id "file_1_file_1_jg13963.t3"; gene_id "file_1_file_1_jg13963";
Contig_7	AUGUSTUS	intron	5882646	5882746	.	-	.	transcript_id "file_1_file_1_jg13963.t3"; gene_id "file_1_file_1_jg13963";
Contig_7	AUGUSTUS	CDS	5882747	5882822	1	-	2	transcript_id "file_1_file_1_jg13963.t3"; gene_id "file_1_file_1_jg13963";
Contig_7	AUGUSTUS	exon	5882747	5882822	.	-	.	transcript_id "file_1_file_1_jg13963.t3"; gene_id "file_1_file_1_jg13963";
Contig_7	AUGUSTUS	intron	5882823	5882889	.	-	.	transcript_id "file_1_file_1_jg13963.t3"; gene_id "file_1_file_1_jg13963";
Contig_7	AUGUSTUS	CDS	5882890	5882964	1	-	2	transcript_id "file_1_file_1_jg13963.t3"; gene_id "file_1_file_1_jg13963";
Contig_7	AUGUSTUS	exon	5882890	5882964	.	-	.	transcript_id "file_1_file_1_jg13963.t3"; gene_id "file_1_file_1_jg13963";
Contig_7	AUGUSTUS	intron	5882965	5883035	.	-	.	transcript_id "file_1_file_1_jg13963.t3"; gene_id "file_1_file_1_jg13963";
Contig_7	AUGUSTUS	CDS	5883036	5883320	1	-	2	transcript_id "file_1_file_1_jg13963.t3"; gene_id "file_1_file_1_jg13963";
Contig_7	AUGUSTUS	exon	5883036	5883320	.	-	.	transcript_id "file_1_file_1_jg13963.t3"; gene_id "file_1_file_1_jg13963";
Contig_7	AUGUSTUS	intron	5883321	5883387	.	-	.	transcript_id "file_1_file_1_jg13963.t3"; gene_id "file_1_file_1_jg13963";
Contig_7	AUGUSTUS	CDS	5883388	5883751	1	-	0	transcript_id "file_1_file_1_jg13963.t3"; gene_id "file_1_file_1_jg13963";
Contig_7	AUGUSTUS	exon	5883388	5883751	.	-	.	transcript_id "file_1_file_1_jg13963.t3"; gene_id "file_1_file_1_jg13963";
Contig_7	AUGUSTUS	intron	5883752	5885187	.	-	.	transcript_id "file_1_file_1_jg13963.t3"; gene_id "file_1_file_1_jg13963";
Contig_7	AUGUSTUS	CDS	5885188	5885248	0.85	-	1	transcript_id "file_1_file_1_jg13963.t3"; gene_id "file_1_file_1_jg13963";
Contig_7	AUGUSTUS	exon	5885188	5885248	.	-	.	transcript_id "file_1_file_1_jg13963.t3"; gene_id "file_1_file_1_jg13963";
Contig_7	AUGUSTUS	intron	5885249	5886448	.	-	.	transcript_id "file_1_file_1_jg13963.t3"; gene_id "file_1_file_1_jg13963";
Contig_7	AUGUSTUS	CDS	5886449	5886485	0.86	-	2	transcript_id "file_1_file_1_jg13963.t3"; gene_id "file_1_file_1_jg13963";
Contig_7	AUGUSTUS	exon	5886449	5886485	.	-	.	transcript_id "file_1_file_1_jg13963.t3"; gene_id "file_1_file_1_jg13963";
Contig_7	AUGUSTUS	intron	5886486	5887637	.	-	.	transcript_id "file_1_file_1_jg13963.t3"; gene_id "file_1_file_1_jg13963";
Contig_7	AUGUSTUS	transcript	5880442	5887641	.	-	.	transcript_id "file_1_file_1_jg13963.t3"; gene_id "file_1_file_1_jg13963"
Contig_7	AUGUSTUS	CDS	5887638	5887641	0.86	-	0	transcript_id "file_1_file_1_jg13963.t3"; gene_id "file_1_file_1_jg13963";
Contig_7	AUGUSTUS	exon	5887638	5887641	.	-	.	transcript_id "file_1_file_1_jg13963.t3"; gene_id "file_1_file_1_jg13963";
Contig_7	AUGUSTUS	start_codon	5887639	5887641	.	-	0	transcript_id "file_1_file_1_jg13963.t3"; gene_id "file_1_file_1_jg13963";
Cepheus	AUGUSTUS	stop_codon	21975254	21975256	.	-	0	transcript_id "file_1_file_1_jg13166.t1"; gene_id "file_1_file_1_jg13166";
Cepheus	AUGUSTUS	CDS	21975254	21975599	1	-	1	transcript_id "file_1_file_1_jg13166.t1"; gene_id "file_1_file_1_jg13166";
Cepheus	AUGUSTUS	exon	21975254	21975599	.	-	.	transcript_id "file_1_file_1_jg13166.t1"; gene_id "file_1_file_1_jg13166";
Cepheus	AUGUSTUS	intron	21975600	21977700	.	-	.	transcript_id "file_1_file_1_jg13166.t1"; gene_id "file_1_file_1_jg13166";
Cepheus	AUGUSTUS	transcript	21975254	21977777	.	-	.	transcript_id "file_1_file_1_jg13166.t1"; gene_id "file_1_file_1_jg13166"
Cepheus	AUGUSTUS	gene	21975254	21977777	.	-	.	jg13166
Cepheus	AUGUSTUS	CDS	21977701	21977777	0.83	-	0	transcript_id "file_1_file_1_jg13166.t1"; gene_id "file_1_file_1_jg13166";
Cepheus	AUGUSTUS	exon	21977701	21977777	.	-	.	transcript_id "file_1_file_1_jg13166.t1"; gene_id "file_1_file_1_jg13166";
Cepheus	AUGUSTUS	start_codon	21977775	21977777	.	-	0	transcript_id "file_1_file_1_jg13166.t1"; gene_id "file_1_file_1_jg13166";
Contig_8	AUGUSTUS	stop_codon	3301440	3301442	.	-	0	transcript_id "file_1_file_1_jg3967.t1"; gene_id "file_1_file_1_jg3967";
Contig_8	AUGUSTUS	CDS	3301440	3301742	1	-	0	transcript_id "file_1_file_1_jg3967.t1"; gene_id "file_1_file_1_jg3967";
Contig_8	AUGUSTUS	exon	3301440	3301742	.	-	.	transcript_id "file_1_file_1_jg3967.t1"; gene_id "file_1_file_1_jg3967";
Contig_8	AUGUSTUS	intron	3301743	3301803	.	-	.	transcript_id "file_1_file_1_jg3967.t1"; gene_id "file_1_file_1_jg3967";
Contig_8	AUGUSTUS	CDS	3301804	3301960	1	-	1	transcript_id "file_1_file_1_jg3967.t1"; gene_id "file_1_file_1_jg3967";
Contig_8	AUGUSTUS	exon	3301804	3301960	.	-	.	transcript_id "file_1_file_1_jg3967.t1"; gene_id "file_1_file_1_jg3967";
Contig_8	AUGUSTUS	intron	3301961	3302016	.	-	.	transcript_id "file_1_file_1_jg3967.t1"; gene_id "file_1_file_1_jg3967";
Contig_8	AUGUSTUS	transcript	3301440	3303065	.	-	.	transcript_id "file_1_file_1_jg3967.t1"; gene_id "file_1_file_1_jg3967"
Contig_8	AUGUSTUS	gene	3301440	3303065	.	-	.	jg3967
Contig_8	AUGUSTUS	CDS	3302017	3303065	1	-	0	transcript_id "file_1_file_1_jg3967.t1"; gene_id "file_1_file_1_jg3967";
Contig_8	AUGUSTUS	exon	3302017	3303065	.	-	.	transcript_id "file_1_file_1_jg3967.t1"; gene_id "file_1_file_1_jg3967";
Contig_8	AUGUSTUS	start_codon	3303063	3303065	.	-	0	transcript_id "file_1_file_1_jg3967.t1"; gene_id "file_1_file_1_jg3967";
Andromeda	AUGUSTUS	start_codon	16555090	16555092	.	+	0	transcript_id "file_1_file_1_jg8553.t1"; gene_id "file_1_file_1_jg8553";
Andromeda	AUGUSTUS	CDS	16555090	16555107	1	+	0	transcript_id "file_1_file_1_jg8553.t1"; gene_id "file_1_file_1_jg8553";
Andromeda	AUGUSTUS	exon	16555090	16555107	.	+	.	transcript_id "file_1_file_1_jg8553.t1"; gene_id "file_1_file_1_jg8553";
Andromeda	AUGUSTUS	intron	16555108	16555512	.	+	.	transcript_id "file_1_file_1_jg8553.t1"; gene_id "file_1_file_1_jg8553";
Andromeda	AUGUSTUS	CDS	16555513	16555536	1	+	0	transcript_id "file_1_file_1_jg8553.t1"; gene_id "file_1_file_1_jg8553";
Andromeda	AUGUSTUS	exon	16555513	16555536	.	+	.	transcript_id "file_1_file_1_jg8553.t1"; gene_id "file_1_file_1_jg8553";
Andromeda	AUGUSTUS	intron	16555537	16555705	.	+	.	transcript_id "file_1_file_1_jg8553.t1"; gene_id "file_1_file_1_jg8553";
Andromeda	AUGUSTUS	CDS	16555706	16555716	1	+	0	transcript_id "file_1_file_1_jg8553.t1"; gene_id "file_1_file_1_jg8553";
Andromeda	AUGUSTUS	exon	16555706	16555716	.	+	.	transcript_id "file_1_file_1_jg8553.t1"; gene_id "file_1_file_1_jg8553";
Andromeda	AUGUSTUS	intron	16555717	16555985	.	+	.	transcript_id "file_1_file_1_jg8553.t1"; gene_id "file_1_file_1_jg8553";
Andromeda	AUGUSTUS	CDS	16555986	16555998	1	+	1	transcript_id "file_1_file_1_jg8553.t1"; gene_id "file_1_file_1_jg8553";
Andromeda	AUGUSTUS	exon	16555986	16555998	.	+	.	transcript_id "file_1_file_1_jg8553.t1"; gene_id "file_1_file_1_jg8553";
Andromeda	AUGUSTUS	intron	16555999	16556179	.	+	.	transcript_id "file_1_file_1_jg8553.t1"; gene_id "file_1_file_1_jg8553";
Andromeda	AUGUSTUS	CDS	16556180	16556236	1	+	0	transcript_id "file_1_file_1_jg8553.t1"; gene_id "file_1_file_1_jg8553";
Andromeda	AUGUSTUS	exon	16556180	16556236	.	+	.	transcript_id "file_1_file_1_jg8553.t1"; gene_id "file_1_file_1_jg8553";
Andromeda	AUGUSTUS	intron	16556237	16556416	.	+	.	transcript_id "file_1_file_1_jg8553.t1"; gene_id "file_1_file_1_jg8553";
Andromeda	AUGUSTUS	CDS	16556417	16556475	1	+	0	transcript_id "file_1_file_1_jg8553.t1"; gene_id "file_1_file_1_jg8553";
Andromeda	AUGUSTUS	exon	16556417	16556475	.	+	.	transcript_id "file_1_file_1_jg8553.t1"; gene_id "file_1_file_1_jg8553";
Andromeda	AUGUSTUS	intron	16556476	16556648	.	+	.	transcript_id "file_1_file_1_jg8553.t1"; gene_id "file_1_file_1_jg8553";
Andromeda	AUGUSTUS	transcript	16555090	16556703	.	+	.	transcript_id "file_1_file_1_jg8553.t1"; gene_id "file_1_file_1_jg8553"
Andromeda	AUGUSTUS	gene	16555090	16556703	.	+	.	jg8553
Andromeda	AUGUSTUS	CDS	16556649	16556703	1	+	1	transcript_id "file_1_file_1_jg8553.t1"; gene_id "file_1_file_1_jg8553";
Andromeda	AUGUSTUS	exon	16556649	16556703	.	+	.	transcript_id "file_1_file_1_jg8553.t1"; gene_id "file_1_file_1_jg8553";
Andromeda	AUGUSTUS	stop_codon	16556701	16556703	.	+	0	transcript_id "file_1_file_1_jg8553.t1"; gene_id "file_1_file_1_jg8553";
Gemini	AUGUSTUS	stop_codon	13237457	13237459	.	-	0	transcript_id "file_1_file_1_jg1365.t1"; gene_id "file_1_file_1_jg1365";
Gemini	AUGUSTUS	CDS	13237457	13238032	1	-	0	transcript_id "file_1_file_1_jg1365.t1"; gene_id "file_1_file_1_jg1365";
Gemini	AUGUSTUS	exon	13237457	13238032	.	-	.	transcript_id "file_1_file_1_jg1365.t1"; gene_id "file_1_file_1_jg1365";
Gemini	AUGUSTUS	transcript	13237457	13238032	.	-	.	transcript_id "file_1_file_1_jg1365.t1"; gene_id "file_1_file_1_jg1365"
Gemini	AUGUSTUS	gene	13237457	13238032	.	-	.	jg1365
Gemini	AUGUSTUS	start_codon	13238030	13238032	.	-	0	transcript_id "file_1_file_1_jg1365.t1"; gene_id "file_1_file_1_jg1365";
Cepheus	AUGUSTUS	stop_codon	4737333	4737335	.	-	0	transcript_id "file_1_file_1_jg11137.t1"; gene_id "file_1_file_1_jg11137";
Cepheus	AUGUSTUS	CDS	4737333	4737381	1	-	1	transcript_id "file_1_file_1_jg11137.t1"; gene_id "file_1_file_1_jg11137";
Cepheus	AUGUSTUS	exon	4737333	4737381	.	-	.	transcript_id "file_1_file_1_jg11137.t1"; gene_id "file_1_file_1_jg11137";
Cepheus	AUGUSTUS	intron	4737382	4738189	.	-	.	transcript_id "file_1_file_1_jg11137.t1"; gene_id "file_1_file_1_jg11137";
Cepheus	AUGUSTUS	CDS	4738190	4738258	1	-	1	transcript_id "file_1_file_1_jg11137.t1"; gene_id "file_1_file_1_jg11137";
Cepheus	AUGUSTUS	exon	4738190	4738258	.	-	.	transcript_id "file_1_file_1_jg11137.t1"; gene_id "file_1_file_1_jg11137";
Cepheus	AUGUSTUS	intron	4738259	4738625	.	-	.	transcript_id "file_1_file_1_jg11137.t1"; gene_id "file_1_file_1_jg11137";
Cepheus	AUGUSTUS	CDS	4738626	4738917	0.48	-	2	transcript_id "file_1_file_1_jg11137.t1"; gene_id "file_1_file_1_jg11137";
Cepheus	AUGUSTUS	exon	4738626	4738917	.	-	.	transcript_id "file_1_file_1_jg11137.t1"; gene_id "file_1_file_1_jg11137";
Cepheus	AUGUSTUS	intron	4738918	4738985	.	-	.	transcript_id "file_1_file_1_jg11137.t1"; gene_id "file_1_file_1_jg11137";
Cepheus	AUGUSTUS	CDS	4738986	4739140	1	-	1	transcript_id "file_1_file_1_jg11137.t1"; gene_id "file_1_file_1_jg11137";
Cepheus	AUGUSTUS	exon	4738986	4739140	.	-	.	transcript_id "file_1_file_1_jg11137.t1"; gene_id "file_1_file_1_jg11137";
Cepheus	AUGUSTUS	intron	4739141	4739771	.	-	.	transcript_id "file_1_file_1_jg11137.t1"; gene_id "file_1_file_1_jg11137";
Cepheus	AUGUSTUS	transcript	4737333	4739815	.	-	.	transcript_id "file_1_file_1_jg11137.t1"; gene_id "file_1_file_1_jg11137"
Cepheus	AUGUSTUS	gene	4737333	4739815	.	-	.	jg11137
Cepheus	AUGUSTUS	CDS	4739772	4739815	1	-	0	transcript_id "file_1_file_1_jg11137.t1"; gene_id "file_1_file_1_jg11137";
Cepheus	AUGUSTUS	exon	4739772	4739815	.	-	.	transcript_id "file_1_file_1_jg11137.t1"; gene_id "file_1_file_1_jg11137";
Cepheus	AUGUSTUS	start_codon	4739813	4739815	.	-	0	transcript_id "file_1_file_1_jg11137.t1"; gene_id "file_1_file_1_jg11137";
Andromeda	AUGUSTUS	start_codon	9554814	9554816	.	+	0	transcript_id "file_1_file_1_jg7927.t1"; gene_id "file_1_file_1_jg7927";
Andromeda	AUGUSTUS	CDS	9554814	9555554	1	+	0	transcript_id "file_1_file_1_jg7927.t1"; gene_id "file_1_file_1_jg7927";
Andromeda	AUGUSTUS	exon	9554814	9555554	.	+	.	transcript_id "file_1_file_1_jg7927.t1"; gene_id "file_1_file_1_jg7927";
Andromeda	AUGUSTUS	transcript	9554814	9555554	.	+	.	transcript_id "file_1_file_1_jg7927.t1"; gene_id "file_1_file_1_jg7927"
Andromeda	AUGUSTUS	gene	9554814	9555554	.	+	.	jg7927
Andromeda	AUGUSTUS	stop_codon	9555552	9555554	.	+	0	transcript_id "file_1_file_1_jg7927.t1"; gene_id "file_1_file_1_jg7927";
Andromeda	AUGUSTUS	start_codon	3202592	3202594	.	+	0	transcript_id "file_1_file_1_jg7181.t1"; gene_id "file_1_file_1_jg7181";
Andromeda	AUGUSTUS	CDS	3202592	3203323	1	+	0	transcript_id "file_1_file_1_jg7181.t1"; gene_id "file_1_file_1_jg7181";
Andromeda	AUGUSTUS	exon	3202592	3203323	.	+	.	transcript_id "file_1_file_1_jg7181.t1"; gene_id "file_1_file_1_jg7181";
Andromeda	AUGUSTUS	transcript	3202592	3203323	.	+	.	transcript_id "file_1_file_1_jg7181.t1"; gene_id "file_1_file_1_jg7181"
Andromeda	AUGUSTUS	gene	3202592	3203323	.	+	.	jg7181
Andromeda	AUGUSTUS	stop_codon	3203321	3203323	.	+	0	transcript_id "file_1_file_1_jg7181.t1"; gene_id "file_1_file_1_jg7181";
Contig_9	AUGUSTUS	start_codon	1028659	1028661	.	+	0	transcript_id "file_1_file_1_jg5765.t1"; gene_id "file_1_file_1_jg5765";
Contig_9	AUGUSTUS	CDS	1028659	1029105	1	+	0	transcript_id "file_1_file_1_jg5765.t1"; gene_id "file_1_file_1_jg5765";
Contig_9	AUGUSTUS	exon	1028659	1029105	.	+	.	transcript_id "file_1_file_1_jg5765.t1"; gene_id "file_1_file_1_jg5765";
Contig_9	AUGUSTUS	intron	1029106	1031618	.	+	.	transcript_id "file_1_file_1_jg5765.t1"; gene_id "file_1_file_1_jg5765";
Contig_9	AUGUSTUS	CDS	1031619	1031718	1	+	0	transcript_id "file_1_file_1_jg5765.t1"; gene_id "file_1_file_1_jg5765";
Contig_9	AUGUSTUS	exon	1031619	1031718	.	+	.	transcript_id "file_1_file_1_jg5765.t1"; gene_id "file_1_file_1_jg5765";
Contig_9	AUGUSTUS	intron	1031719	1032865	.	+	.	transcript_id "file_1_file_1_jg5765.t1"; gene_id "file_1_file_1_jg5765";
Contig_9	AUGUSTUS	CDS	1032866	1032975	1	+	2	transcript_id "file_1_file_1_jg5765.t1"; gene_id "file_1_file_1_jg5765";
Contig_9	AUGUSTUS	exon	1032866	1032975	.	+	.	transcript_id "file_1_file_1_jg5765.t1"; gene_id "file_1_file_1_jg5765";
Contig_9	AUGUSTUS	intron	1032976	1033028	.	+	.	transcript_id "file_1_file_1_jg5765.t1"; gene_id "file_1_file_1_jg5765";
Contig_9	AUGUSTUS	CDS	1033029	1033132	1	+	0	transcript_id "file_1_file_1_jg5765.t1"; gene_id "file_1_file_1_jg5765";
Contig_9	AUGUSTUS	exon	1033029	1033132	.	+	.	transcript_id "file_1_file_1_jg5765.t1"; gene_id "file_1_file_1_jg5765";
Contig_9	AUGUSTUS	intron	1033133	1036189	.	+	.	transcript_id "file_1_file_1_jg5765.t1"; gene_id "file_1_file_1_jg5765";
Contig_9	AUGUSTUS	CDS	1036190	1036285	1	+	1	transcript_id "file_1_file_1_jg5765.t1"; gene_id "file_1_file_1_jg5765";
Contig_9	AUGUSTUS	exon	1036190	1036285	.	+	.	transcript_id "file_1_file_1_jg5765.t1"; gene_id "file_1_file_1_jg5765";
Contig_9	AUGUSTUS	intron	1036286	1038990	.	+	.	transcript_id "file_1_file_1_jg5765.t1"; gene_id "file_1_file_1_jg5765";
Contig_9	AUGUSTUS	CDS	1038991	1039147	1	+	1	transcript_id "file_1_file_1_jg5765.t1"; gene_id "file_1_file_1_jg5765";
Contig_9	AUGUSTUS	exon	1038991	1039147	.	+	.	transcript_id "file_1_file_1_jg5765.t1"; gene_id "file_1_file_1_jg5765";
Contig_9	AUGUSTUS	intron	1039148	1039550	.	+	.	transcript_id "file_1_file_1_jg5765.t1"; gene_id "file_1_file_1_jg5765";
Contig_9	AUGUSTUS	CDS	1039551	1039669	1	+	0	transcript_id "file_1_file_1_jg5765.t1"; gene_id "file_1_file_1_jg5765";
Contig_9	AUGUSTUS	exon	1039551	1039669	.	+	.	transcript_id "file_1_file_1_jg5765.t1"; gene_id "file_1_file_1_jg5765";
Contig_9	AUGUSTUS	intron	1039670	1042708	.	+	.	transcript_id "file_1_file_1_jg5765.t1"; gene_id "file_1_file_1_jg5765";
Contig_9	AUGUSTUS	CDS	1042709	1042904	0.79	+	1	transcript_id "file_1_file_1_jg5765.t1"; gene_id "file_1_file_1_jg5765";
Contig_9	AUGUSTUS	exon	1042709	1042904	.	+	.	transcript_id "file_1_file_1_jg5765.t1"; gene_id "file_1_file_1_jg5765";
Contig_9	AUGUSTUS	intron	1042905	1042984	.	+	.	transcript_id "file_1_file_1_jg5765.t1"; gene_id "file_1_file_1_jg5765";
Contig_9	AUGUSTUS	transcript	1028659	1043143	.	+	.	transcript_id "file_1_file_1_jg5765.t1"; gene_id "file_1_file_1_jg5765"
Contig_9	AUGUSTUS	gene	1028659	1043143	.	+	.	jg5765
Contig_9	AUGUSTUS	CDS	1042985	1043143	0.93	+	0	transcript_id "file_1_file_1_jg5765.t1"; gene_id "file_1_file_1_jg5765";
Contig_9	AUGUSTUS	exon	1042985	1043143	.	+	.	transcript_id "file_1_file_1_jg5765.t1"; gene_id "file_1_file_1_jg5765";
Contig_9	AUGUSTUS	stop_codon	1043141	1043143	.	+	0	transcript_id "file_1_file_1_jg5765.t1"; gene_id "file_1_file_1_jg5765";
Cepheus	GeneMark.hmm	start_codon	207764	207766	.	+	0	gene_id "file_1_file_2_2858_g"; transcript_id "file_1_file_2_2858_t"; count "file_1_file_2_1_1";
Cepheus	GeneMark.hmm	CDS	207764	207844	.	+	0	gene_id "file_1_file_2_2858_g"; transcript_id "file_1_file_2_2858_t"; evidence "file_1_file_2_1_1"; cds_type "file_1_file_2_Initial"; count "file_1_file_2_1_11"; anchored "file_1_file_2_1_1";
Cepheus	GeneMark.hmm	exon	207764	207844	0	+	.	gene_id "file_1_file_2_2858_g"; transcript_id "file_1_file_2_2858_t"; evidence "file_1_file_2_1_1"; cds_type "file_1_file_2_Initial"; count "file_1_file_2_1_11"; anchored "file_1_file_2_1_1";
Cepheus	GeneMark.hmm	CDS	207896	208036	.	+	0	gene_id "file_1_file_2_2858_g"; transcript_id "file_1_file_2_2858_t"; evidence "file_1_file_2_1_1"; cds_type "file_1_file_2_Internal"; count "file_1_file_2_2_11"; anchored "file_1_file_2_1_1";
Cepheus	GeneMark.hmm	exon	207896	208036	0	+	.	gene_id "file_1_file_2_2858_g"; transcript_id "file_1_file_2_2858_t"; evidence "file_1_file_2_1_1"; cds_type "file_1_file_2_Internal"; count "file_1_file_2_2_11"; anchored "file_1_file_2_1_1";
Cepheus	GeneMark.hmm	CDS	208087	208237	.	+	0	gene_id "file_1_file_2_2858_g"; transcript_id "file_1_file_2_2858_t"; evidence "file_1_file_2_1_1"; cds_type "file_1_file_2_Internal"; count "file_1_file_2_3_11"; anchored "file_1_file_2_1_1";
Cepheus	GeneMark.hmm	exon	208087	208237	0	+	.	gene_id "file_1_file_2_2858_g"; transcript_id "file_1_file_2_2858_t"; evidence "file_1_file_2_1_1"; cds_type "file_1_file_2_Internal"; count "file_1_file_2_3_11"; anchored "file_1_file_2_1_1";
Cepheus	GeneMark.hmm	CDS	208288	208762	.	+	2	gene_id "file_1_file_2_2858_g"; transcript_id "file_1_file_2_2858_t"; evidence "file_1_file_2_1_1"; cds_type "file_1_file_2_Internal"; count "file_1_file_2_4_11"; anchored "file_1_file_2_1_1";
Cepheus	GeneMark.hmm	exon	208288	208762	0	+	.	gene_id "file_1_file_2_2858_g"; transcript_id "file_1_file_2_2858_t"; evidence "file_1_file_2_1_1"; cds_type "file_1_file_2_Internal"; count "file_1_file_2_4_11"; anchored "file_1_file_2_1_1";
Cepheus	GeneMark.hmm	CDS	208819	209754	.	+	1	gene_id "file_1_file_2_2858_g"; transcript_id "file_1_file_2_2858_t"; evidence "file_1_file_2_1_1"; cds_type "file_1_file_2_Internal"; count "file_1_file_2_5_11"; anchored "file_1_file_2_1_1";
Cepheus	GeneMark.hmm	exon	208819	209754	0	+	.	gene_id "file_1_file_2_2858_g"; transcript_id "file_1_file_2_2858_t"; evidence "file_1_file_2_1_1"; cds_type "file_1_file_2_Internal"; count "file_1_file_2_5_11"; anchored "file_1_file_2_1_1";
Cepheus	GeneMark.hmm	CDS	209812	210058	.	+	1	gene_id "file_1_file_2_2858_g"; transcript_id "file_1_file_2_2858_t"; evidence "file_1_file_2_1_1"; cds_type "file_1_file_2_Internal"; count "file_1_file_2_6_11"; anchored "file_1_file_2_1_1";
Cepheus	GeneMark.hmm	exon	209812	210058	0	+	.	gene_id "file_1_file_2_2858_g"; transcript_id "file_1_file_2_2858_t"; evidence "file_1_file_2_1_1"; cds_type "file_1_file_2_Internal"; count "file_1_file_2_6_11"; anchored "file_1_file_2_1_1";
Cepheus	GeneMark.hmm	CDS	210114	210203	.	+	0	gene_id "file_1_file_2_2858_g"; transcript_id "file_1_file_2_2858_t"; evidence "file_1_file_2_1_1"; cds_type "file_1_file_2_Internal"; count "file_1_file_2_7_11"; anchored "file_1_file_2_1_1";
Cepheus	GeneMark.hmm	exon	210114	210203	0	+	.	gene_id "file_1_file_2_2858_g"; transcript_id "file_1_file_2_2858_t"; evidence "file_1_file_2_1_1"; cds_type "file_1_file_2_Internal"; count "file_1_file_2_7_11"; anchored "file_1_file_2_1_1";
Cepheus	GeneMark.hmm	CDS	210443	210711	.	+	0	gene_id "file_1_file_2_2858_g"; transcript_id "file_1_file_2_2858_t"; evidence "file_1_file_2_1_1"; cds_type "file_1_file_2_Internal"; count "file_1_file_2_8_11"; anchored "file_1_file_2_1_1";
Cepheus	GeneMark.hmm	exon	210443	210711	0	+	.	gene_id "file_1_file_2_2858_g"; transcript_id "file_1_file_2_2858_t"; evidence "file_1_file_2_1_1"; cds_type "file_1_file_2_Internal"; count "file_1_file_2_8_11"; anchored "file_1_file_2_1_1";
Cepheus	GeneMark.hmm	CDS	210760	211157	.	+	1	gene_id "file_1_file_2_2858_g"; transcript_id "file_1_file_2_2858_t"; evidence "file_1_file_2_1_1"; cds_type "file_1_file_2_Internal"; count "file_1_file_2_9_11"; anchored "file_1_file_2_1_1";
Cepheus	GeneMark.hmm	exon	210760	211157	0	+	.	gene_id "file_1_file_2_2858_g"; transcript_id "file_1_file_2_2858_t"; evidence "file_1_file_2_1_1"; cds_type "file_1_file_2_Internal"; count "file_1_file_2_9_11"; anchored "file_1_file_2_1_1";
Cepheus	GeneMark.hmm	CDS	211220	211426	.	+	2	gene_id "file_1_file_2_2858_g"; transcript_id "file_1_file_2_2858_t"; evidence "file_1_file_2_1_1"; cds_type "file_1_file_2_Internal"; count "file_1_file_2_10_11"; anchored "file_1_file_2_1_1";
Cepheus	GeneMark.hmm	exon	211220	211426	0	+	.	gene_id "file_1_file_2_2858_g"; transcript_id "file_1_file_2_2858_t"; evidence "file_1_file_2_1_1"; cds_type "file_1_file_2_Internal"; count "file_1_file_2_10_11"; anchored "file_1_file_2_1_1";
Cepheus	GeneMark.hmm	CDS	211481	211830	.	+	2	gene_id "file_1_file_2_2858_g"; transcript_id "file_1_file_2_2858_t"; evidence "file_1_file_2_1_0"; cds_type "file_1_file_2_Terminal"; count "file_1_file_2_11_11"; anchored "file_1_file_2_1_1";
Cepheus	GeneMark.hmm	exon	211481	211830	0	+	.	gene_id "file_1_file_2_2858_g"; transcript_id "file_1_file_2_2858_t"; evidence "file_1_file_2_1_0"; cds_type "file_1_file_2_Terminal"; count "file_1_file_2_11_11"; anchored "file_1_file_2_1_1";
Cepheus	GeneMark.hmm	stop_codon	211828	211830	.	+	0	gene_id "file_1_file_2_2858_g"; transcript_id "file_1_file_2_2858_t"; count "file_1_file_2_1_1";
Draco	AUGUSTUS	stop_codon	5703454	5703456	.	-	0	transcript_id "file_1_file_1_jg15567.t1"; gene_id "file_1_file_1_jg15567";
Draco	AUGUSTUS	CDS	5703454	5704107	0.94	-	0	transcript_id "file_1_file_1_jg15567.t1"; gene_id "file_1_file_1_jg15567";
Draco	AUGUSTUS	exon	5703454	5704107	.	-	.	transcript_id "file_1_file_1_jg15567.t1"; gene_id "file_1_file_1_jg15567";
Draco	AUGUSTUS	transcript	5703454	5704107	.	-	.	transcript_id "file_1_file_1_jg15567.t1"; gene_id "file_1_file_1_jg15567"
Draco	AUGUSTUS	gene	5703454	5704107	.	-	.	jg15567
Draco	AUGUSTUS	start_codon	5704105	5704107	.	-	0	transcript_id "file_1_file_1_jg15567.t1"; gene_id "file_1_file_1_jg15567";
Contig_7	AUGUSTUS	start_codon	3173503	3173505	.	+	0	transcript_id "file_1_file_1_jg13671.t1"; gene_id "file_1_file_1_jg13671";
Contig_7	AUGUSTUS	CDS	3173503	3173597	1	+	0	transcript_id "file_1_file_1_jg13671.t1"; gene_id "file_1_file_1_jg13671";
Contig_7	AUGUSTUS	exon	3173503	3173597	.	+	.	transcript_id "file_1_file_1_jg13671.t1"; gene_id "file_1_file_1_jg13671";
Contig_7	AUGUSTUS	intron	3173598	3173653	.	+	.	transcript_id "file_1_file_1_jg13671.t1"; gene_id "file_1_file_1_jg13671";
Contig_7	AUGUSTUS	CDS	3173654	3173833	1	+	1	transcript_id "file_1_file_1_jg13671.t1"; gene_id "file_1_file_1_jg13671";
Contig_7	AUGUSTUS	exon	3173654	3173833	.	+	.	transcript_id "file_1_file_1_jg13671.t1"; gene_id "file_1_file_1_jg13671";
Contig_7	AUGUSTUS	intron	3173834	3174758	.	+	.	transcript_id "file_1_file_1_jg13671.t1"; gene_id "file_1_file_1_jg13671";
Contig_7	AUGUSTUS	transcript	3173503	3175443	.	+	.	transcript_id "file_1_file_1_jg13671.t1"; gene_id "file_1_file_1_jg13671"
Contig_7	AUGUSTUS	gene	3173503	3175443	.	+	.	jg13671
Contig_7	AUGUSTUS	CDS	3174759	3175443	1	+	1	transcript_id "file_1_file_1_jg13671.t1"; gene_id "file_1_file_1_jg13671";
Contig_7	AUGUSTUS	exon	3174759	3175443	.	+	.	transcript_id "file_1_file_1_jg13671.t1"; gene_id "file_1_file_1_jg13671";
Contig_7	AUGUSTUS	stop_codon	3175441	3175443	.	+	0	transcript_id "file_1_file_1_jg13671.t1"; gene_id "file_1_file_1_jg13671";
Contig_22	AUGUSTUS	stop_codon	407279	407281	.	-	0	transcript_id "file_1_file_1_jg6488.t1"; gene_id "file_1_file_1_jg6488";
Contig_22	AUGUSTUS	CDS	407279	407571	1	-	2	transcript_id "file_1_file_1_jg6488.t1"; gene_id "file_1_file_1_jg6488";
Contig_22	AUGUSTUS	exon	407279	407571	.	-	.	transcript_id "file_1_file_1_jg6488.t1"; gene_id "file_1_file_1_jg6488";
Contig_22	AUGUSTUS	intron	407572	408522	.	-	.	transcript_id "file_1_file_1_jg6488.t1"; gene_id "file_1_file_1_jg6488";
Contig_22	AUGUSTUS	CDS	408523	408571	1	-	0	transcript_id "file_1_file_1_jg6488.t1"; gene_id "file_1_file_1_jg6488";
Contig_22	AUGUSTUS	exon	408523	408571	.	-	.	transcript_id "file_1_file_1_jg6488.t1"; gene_id "file_1_file_1_jg6488";
Contig_22	AUGUSTUS	intron	408572	408939	.	-	.	transcript_id "file_1_file_1_jg6488.t1"; gene_id "file_1_file_1_jg6488";
Contig_22	AUGUSTUS	CDS	408940	409595	1	-	2	transcript_id "file_1_file_1_jg6488.t1"; gene_id "file_1_file_1_jg6488";
Contig_22	AUGUSTUS	exon	408940	409595	.	-	.	transcript_id "file_1_file_1_jg6488.t1"; gene_id "file_1_file_1_jg6488";
Contig_22	AUGUSTUS	intron	409596	409709	.	-	.	transcript_id "file_1_file_1_jg6488.t1"; gene_id "file_1_file_1_jg6488";
Contig_22	AUGUSTUS	CDS	409710	409747	1	-	1	transcript_id "file_1_file_1_jg6488.t1"; gene_id "file_1_file_1_jg6488";
Contig_22	AUGUSTUS	exon	409710	409747	.	-	.	transcript_id "file_1_file_1_jg6488.t1"; gene_id "file_1_file_1_jg6488";
Contig_22	AUGUSTUS	intron	409748	410107	.	-	.	transcript_id "file_1_file_1_jg6488.t1"; gene_id "file_1_file_1_jg6488";
Contig_22	AUGUSTUS	CDS	410108	410466	1	-	0	transcript_id "file_1_file_1_jg6488.t1"; gene_id "file_1_file_1_jg6488";
Contig_22	AUGUSTUS	exon	410108	410466	.	-	.	transcript_id "file_1_file_1_jg6488.t1"; gene_id "file_1_file_1_jg6488";
Contig_22	AUGUSTUS	intron	410467	411104	.	-	.	transcript_id "file_1_file_1_jg6488.t1"; gene_id "file_1_file_1_jg6488";
Contig_22	AUGUSTUS	transcript	407279	411113	.	-	.	transcript_id "file_1_file_1_jg6488.t1"; gene_id "file_1_file_1_jg6488"
Contig_22	AUGUSTUS	gene	407279	411113	.	-	.	jg6488
Contig_22	AUGUSTUS	CDS	411105	411113	1	-	0	transcript_id "file_1_file_1_jg6488.t1"; gene_id "file_1_file_1_jg6488";
Contig_22	AUGUSTUS	exon	411105	411113	.	-	.	transcript_id "file_1_file_1_jg6488.t1"; gene_id "file_1_file_1_jg6488";
Contig_22	AUGUSTUS	start_codon	411111	411113	.	-	0	transcript_id "file_1_file_1_jg6488.t1"; gene_id "file_1_file_1_jg6488";
Contig_130	AUGUSTUS	stop_codon	300483	300485	.	-	0	transcript_id "file_1_file_1_jg17373.t1"; gene_id "file_1_file_1_jg17373";
Contig_130	AUGUSTUS	CDS	300483	300692	0.94	-	0	transcript_id "file_1_file_1_jg17373.t1"; gene_id "file_1_file_1_jg17373";
Contig_130	AUGUSTUS	exon	300483	300692	.	-	.	transcript_id "file_1_file_1_jg17373.t1"; gene_id "file_1_file_1_jg17373";
Contig_130	AUGUSTUS	transcript	300483	300692	.	-	.	transcript_id "file_1_file_1_jg17373.t1"; gene_id "file_1_file_1_jg17373"
Contig_130	AUGUSTUS	gene	300483	300692	.	-	.	jg17373
Contig_130	AUGUSTUS	start_codon	300690	300692	.	-	0	transcript_id "file_1_file_1_jg17373.t1"; gene_id "file_1_file_1_jg17373";
Cepheus	AUGUSTUS	stop_codon	21875207	21875209	.	-	0	transcript_id "file_1_file_1_jg13142.t1"; gene_id "file_1_file_1_jg13142";
Cepheus	AUGUSTUS	CDS	21875207	21875318	0.99	-	1	transcript_id "file_1_file_1_jg13142.t1"; gene_id "file_1_file_1_jg13142";
Cepheus	AUGUSTUS	exon	21875207	21875318	.	-	.	transcript_id "file_1_file_1_jg13142.t1"; gene_id "file_1_file_1_jg13142";
Cepheus	AUGUSTUS	intron	21875319	21875401	.	-	.	transcript_id "file_1_file_1_jg13142.t1"; gene_id "file_1_file_1_jg13142";
Cepheus	AUGUSTUS	CDS	21875402	21875822	0.46	-	2	transcript_id "file_1_file_1_jg13142.t1"; gene_id "file_1_file_1_jg13142";
Cepheus	AUGUSTUS	exon	21875402	21875822	.	-	.	transcript_id "file_1_file_1_jg13142.t1"; gene_id "file_1_file_1_jg13142";
Cepheus	AUGUSTUS	intron	21875823	21875878	.	-	.	transcript_id "file_1_file_1_jg13142.t1"; gene_id "file_1_file_1_jg13142";
Cepheus	AUGUSTUS	CDS	21875879	21876379	0.91	-	2	transcript_id "file_1_file_1_jg13142.t1"; gene_id "file_1_file_1_jg13142";
Cepheus	AUGUSTUS	exon	21875879	21876379	.	-	.	transcript_id "file_1_file_1_jg13142.t1"; gene_id "file_1_file_1_jg13142";
Cepheus	AUGUSTUS	intron	21876380	21876622	.	-	.	transcript_id "file_1_file_1_jg13142.t1"; gene_id "file_1_file_1_jg13142";
Cepheus	AUGUSTUS	CDS	21876623	21876892	1	-	2	transcript_id "file_1_file_1_jg13142.t1"; gene_id "file_1_file_1_jg13142";
Cepheus	AUGUSTUS	exon	21876623	21876892	.	-	.	transcript_id "file_1_file_1_jg13142.t1"; gene_id "file_1_file_1_jg13142";
Cepheus	AUGUSTUS	intron	21876893	21877541	.	-	.	transcript_id "file_1_file_1_jg13142.t1"; gene_id "file_1_file_1_jg13142";
Cepheus	AUGUSTUS	CDS	21877542	21877862	1	-	2	transcript_id "file_1_file_1_jg13142.t1"; gene_id "file_1_file_1_jg13142";
Cepheus	AUGUSTUS	exon	21877542	21877862	.	-	.	transcript_id "file_1_file_1_jg13142.t1"; gene_id "file_1_file_1_jg13142";
Cepheus	AUGUSTUS	intron	21877863	21877934	.	-	.	transcript_id "file_1_file_1_jg13142.t1"; gene_id "file_1_file_1_jg13142";
Cepheus	AUGUSTUS	transcript	21875207	21877974	.	-	.	transcript_id "file_1_file_1_jg13142.t1"; gene_id "file_1_file_1_jg13142"
Cepheus	AUGUSTUS	gene	21875207	21877974	.	-	.	jg13142
Cepheus	AUGUSTUS	CDS	21877935	21877974	1	-	0	transcript_id "file_1_file_1_jg13142.t1"; gene_id "file_1_file_1_jg13142";
Cepheus	AUGUSTUS	exon	21877935	21877974	.	-	.	transcript_id "file_1_file_1_jg13142.t1"; gene_id "file_1_file_1_jg13142";
Cepheus	AUGUSTUS	start_codon	21877972	21877974	.	-	0	transcript_id "file_1_file_1_jg13142.t1"; gene_id "file_1_file_1_jg13142";
Contig_12	AUGUSTUS	start_codon	3090147	3090149	.	+	0	transcript_id "file_1_file_1_jg2904.t1"; gene_id "file_1_file_1_jg2904";
Contig_12	AUGUSTUS	CDS	3090147	3091157	0.58	+	0	transcript_id "file_1_file_1_jg2904.t1"; gene_id "file_1_file_1_jg2904";
Contig_12	AUGUSTUS	exon	3090147	3091157	.	+	.	transcript_id "file_1_file_1_jg2904.t1"; gene_id "file_1_file_1_jg2904";
Contig_12	AUGUSTUS	transcript	3090147	3091157	.	+	.	transcript_id "file_1_file_1_jg2904.t1"; gene_id "file_1_file_1_jg2904"
Contig_12	AUGUSTUS	gene	3090147	3091157	.	+	.	jg2904
Contig_12	AUGUSTUS	stop_codon	3091155	3091157	.	+	0	transcript_id "file_1_file_1_jg2904.t1"; gene_id "file_1_file_1_jg2904";
Contig_5	AUGUSTUS	start_codon	6306163	6306165	.	+	0	transcript_id "file_1_file_1_jg4922.t1"; gene_id "file_1_file_1_jg4922";
Contig_5	AUGUSTUS	CDS	6306163	6306595	1	+	0	transcript_id "file_1_file_1_jg4922.t1"; gene_id "file_1_file_1_jg4922";
Contig_5	AUGUSTUS	exon	6306163	6306595	.	+	.	transcript_id "file_1_file_1_jg4922.t1"; gene_id "file_1_file_1_jg4922";
Contig_5	AUGUSTUS	intron	6306596	6306780	.	+	.	transcript_id "file_1_file_1_jg4922.t1"; gene_id "file_1_file_1_jg4922";
Contig_5	AUGUSTUS	CDS	6306781	6307163	1	+	2	transcript_id "file_1_file_1_jg4922.t1"; gene_id "file_1_file_1_jg4922";
Contig_5	AUGUSTUS	exon	6306781	6307163	.	+	.	transcript_id "file_1_file_1_jg4922.t1"; gene_id "file_1_file_1_jg4922";
Contig_5	AUGUSTUS	intron	6307164	6307212	.	+	.	transcript_id "file_1_file_1_jg4922.t1"; gene_id "file_1_file_1_jg4922";
Contig_5	AUGUSTUS	CDS	6307213	6307422	1	+	0	transcript_id "file_1_file_1_jg4922.t1"; gene_id "file_1_file_1_jg4922";
Contig_5	AUGUSTUS	exon	6307213	6307422	.	+	.	transcript_id "file_1_file_1_jg4922.t1"; gene_id "file_1_file_1_jg4922";
Contig_5	AUGUSTUS	intron	6307423	6307723	.	+	.	transcript_id "file_1_file_1_jg4922.t1"; gene_id "file_1_file_1_jg4922";
Contig_5	AUGUSTUS	transcript	6306163	6307825	.	+	.	transcript_id "file_1_file_1_jg4922.t1"; gene_id "file_1_file_1_jg4922"
Contig_5	AUGUSTUS	gene	6306163	6307825	.	+	.	jg4922
Contig_5	AUGUSTUS	CDS	6307724	6307825	1	+	0	transcript_id "file_1_file_1_jg4922.t1"; gene_id "file_1_file_1_jg4922";
Contig_5	AUGUSTUS	exon	6307724	6307825	.	+	.	transcript_id "file_1_file_1_jg4922.t1"; gene_id "file_1_file_1_jg4922";
Contig_5	AUGUSTUS	stop_codon	6307823	6307825	.	+	0	transcript_id "file_1_file_1_jg4922.t1"; gene_id "file_1_file_1_jg4922";
Cepheus	AUGUSTUS	start_codon	14326859	14326861	.	+	0	transcript_id "file_1_file_1_jg12267.t1"; gene_id "file_1_file_1_jg12267";
Cepheus	AUGUSTUS	CDS	14326859	14326870	1	+	0	transcript_id "file_1_file_1_jg12267.t1"; gene_id "file_1_file_1_jg12267";
Cepheus	AUGUSTUS	exon	14326859	14326870	.	+	.	transcript_id "file_1_file_1_jg12267.t1"; gene_id "file_1_file_1_jg12267";
Cepheus	AUGUSTUS	intron	14326871	14326936	.	+	.	transcript_id "file_1_file_1_jg12267.t1"; gene_id "file_1_file_1_jg12267";
Cepheus	AUGUSTUS	transcript	14326859	14327398	.	+	.	transcript_id "file_1_file_1_jg12267.t1"; gene_id "file_1_file_1_jg12267"
Cepheus	AUGUSTUS	gene	14326859	14327398	.	+	.	jg12267
Cepheus	AUGUSTUS	CDS	14326937	14327398	1	+	0	transcript_id "file_1_file_1_jg12267.t1"; gene_id "file_1_file_1_jg12267";
Cepheus	AUGUSTUS	exon	14326937	14327398	.	+	.	transcript_id "file_1_file_1_jg12267.t1"; gene_id "file_1_file_1_jg12267";
Cepheus	AUGUSTUS	stop_codon	14327396	14327398	.	+	0	transcript_id "file_1_file_1_jg12267.t1"; gene_id "file_1_file_1_jg12267";
Andromeda	AUGUSTUS	start_codon	6641133	6641135	.	+	0	transcript_id "file_1_file_1_jg7624.t2"; gene_id "file_1_file_1_jg7624";
Andromeda	AUGUSTUS	CDS	6641133	6641205	0.63	+	0	transcript_id "file_1_file_1_jg7624.t2"; gene_id "file_1_file_1_jg7624";
Andromeda	AUGUSTUS	exon	6641133	6641205	.	+	.	transcript_id "file_1_file_1_jg7624.t2"; gene_id "file_1_file_1_jg7624";
Andromeda	AUGUSTUS	intron	6641206	6642273	.	+	.	transcript_id "file_1_file_1_jg7624.t2"; gene_id "file_1_file_1_jg7624";
Andromeda	AUGUSTUS	CDS	6642274	6642413	0.87	+	2	transcript_id "file_1_file_1_jg7624.t2"; gene_id "file_1_file_1_jg7624";
Andromeda	AUGUSTUS	exon	6642274	6642413	.	+	.	transcript_id "file_1_file_1_jg7624.t2"; gene_id "file_1_file_1_jg7624";
Andromeda	AUGUSTUS	intron	6642414	6652180	.	+	.	transcript_id "file_1_file_1_jg7624.t2"; gene_id "file_1_file_1_jg7624";
Andromeda	AUGUSTUS	CDS	6652181	6652290	0.88	+	0	transcript_id "file_1_file_1_jg7624.t2"; gene_id "file_1_file_1_jg7624";
Andromeda	AUGUSTUS	exon	6652181	6652290	.	+	.	transcript_id "file_1_file_1_jg7624.t2"; gene_id "file_1_file_1_jg7624";
Andromeda	AUGUSTUS	intron	6652291	6658786	.	+	.	transcript_id "file_1_file_1_jg7624.t2"; gene_id "file_1_file_1_jg7624";
Andromeda	AUGUSTUS	CDS	6658787	6658967	1	+	1	transcript_id "file_1_file_1_jg7624.t2"; gene_id "file_1_file_1_jg7624";
Andromeda	AUGUSTUS	exon	6658787	6658967	.	+	.	transcript_id "file_1_file_1_jg7624.t2"; gene_id "file_1_file_1_jg7624";
Andromeda	AUGUSTUS	intron	6658968	6660242	.	+	.	transcript_id "file_1_file_1_jg7624.t2"; gene_id "file_1_file_1_jg7624";
Andromeda	AUGUSTUS	CDS	6660243	6660318	1	+	0	transcript_id "file_1_file_1_jg7624.t2"; gene_id "file_1_file_1_jg7624";
Andromeda	AUGUSTUS	exon	6660243	6660318	.	+	.	transcript_id "file_1_file_1_jg7624.t2"; gene_id "file_1_file_1_jg7624";
Andromeda	AUGUSTUS	intron	6660319	6660691	.	+	.	transcript_id "file_1_file_1_jg7624.t2"; gene_id "file_1_file_1_jg7624";
Andromeda	AUGUSTUS	CDS	6660692	6660886	1	+	2	transcript_id "file_1_file_1_jg7624.t2"; gene_id "file_1_file_1_jg7624";
Andromeda	AUGUSTUS	exon	6660692	6660886	.	+	.	transcript_id "file_1_file_1_jg7624.t2"; gene_id "file_1_file_1_jg7624";
Andromeda	AUGUSTUS	intron	6660887	6661685	.	+	.	transcript_id "file_1_file_1_jg7624.t2"; gene_id "file_1_file_1_jg7624";
Andromeda	AUGUSTUS	CDS	6661686	6661772	1	+	2	transcript_id "file_1_file_1_jg7624.t2"; gene_id "file_1_file_1_jg7624";
Andromeda	AUGUSTUS	exon	6661686	6661772	.	+	.	transcript_id "file_1_file_1_jg7624.t2"; gene_id "file_1_file_1_jg7624";
Andromeda	AUGUSTUS	intron	6661773	6669898	.	+	.	transcript_id "file_1_file_1_jg7624.t2"; gene_id "file_1_file_1_jg7624";
Andromeda	AUGUSTUS	CDS	6669899	6670008	1	+	2	transcript_id "file_1_file_1_jg7624.t2"; gene_id "file_1_file_1_jg7624";
Andromeda	AUGUSTUS	exon	6669899	6670008	.	+	.	transcript_id "file_1_file_1_jg7624.t2"; gene_id "file_1_file_1_jg7624";
Andromeda	AUGUSTUS	intron	6670009	6670073	.	+	.	transcript_id "file_1_file_1_jg7624.t2"; gene_id "file_1_file_1_jg7624";
Andromeda	AUGUSTUS	CDS	6670074	6670288	1	+	0	transcript_id "file_1_file_1_jg7624.t2"; gene_id "file_1_file_1_jg7624";
Andromeda	AUGUSTUS	exon	6670074	6670288	.	+	.	transcript_id "file_1_file_1_jg7624.t2"; gene_id "file_1_file_1_jg7624";
Andromeda	AUGUSTUS	intron	6670289	6670357	.	+	.	transcript_id "file_1_file_1_jg7624.t2"; gene_id "file_1_file_1_jg7624";
Andromeda	AUGUSTUS	CDS	6670358	6670528	1	+	1	transcript_id "file_1_file_1_jg7624.t2"; gene_id "file_1_file_1_jg7624";
Andromeda	AUGUSTUS	exon	6670358	6670528	.	+	.	transcript_id "file_1_file_1_jg7624.t2"; gene_id "file_1_file_1_jg7624";
Andromeda	AUGUSTUS	intron	6670529	6671258	.	+	.	transcript_id "file_1_file_1_jg7624.t2"; gene_id "file_1_file_1_jg7624";
Andromeda	AUGUSTUS	transcript	6641133	6671343	.	+	.	transcript_id "file_1_file_1_jg7624.t2"; gene_id "file_1_file_1_jg7624"
Andromeda	AUGUSTUS	CDS	6671259	6671343	1	+	1	transcript_id "file_1_file_1_jg7624.t2"; gene_id "file_1_file_1_jg7624";
Andromeda	AUGUSTUS	exon	6671259	6671343	.	+	.	transcript_id "file_1_file_1_jg7624.t2"; gene_id "file_1_file_1_jg7624";
Andromeda	AUGUSTUS	stop_codon	6671341	6671343	.	+	0	transcript_id "file_1_file_1_jg7624.t2"; gene_id "file_1_file_1_jg7624";
Contig_49	AUGUSTUS	start_codon	195546	195548	.	+	0	transcript_id "file_1_file_1_jg6709.t1"; gene_id "file_1_file_1_jg6709";
Contig_49	AUGUSTUS	CDS	195546	195608	1	+	0	transcript_id "file_1_file_1_jg6709.t1"; gene_id "file_1_file_1_jg6709";
Contig_49	AUGUSTUS	exon	195546	195608	.	+	.	transcript_id "file_1_file_1_jg6709.t1"; gene_id "file_1_file_1_jg6709";
Contig_49	AUGUSTUS	intron	195609	195670	.	+	.	transcript_id "file_1_file_1_jg6709.t1"; gene_id "file_1_file_1_jg6709";
Contig_49	AUGUSTUS	CDS	195671	195747	0.67	+	0	transcript_id "file_1_file_1_jg6709.t1"; gene_id "file_1_file_1_jg6709";
Contig_49	AUGUSTUS	exon	195671	195747	.	+	.	transcript_id "file_1_file_1_jg6709.t1"; gene_id "file_1_file_1_jg6709";
Contig_49	AUGUSTUS	intron	195748	195799	.	+	.	transcript_id "file_1_file_1_jg6709.t1"; gene_id "file_1_file_1_jg6709";
Contig_49	AUGUSTUS	CDS	195800	195815	0.96	+	1	transcript_id "file_1_file_1_jg6709.t1"; gene_id "file_1_file_1_jg6709";
Contig_49	AUGUSTUS	exon	195800	195815	.	+	.	transcript_id "file_1_file_1_jg6709.t1"; gene_id "file_1_file_1_jg6709";
Contig_49	AUGUSTUS	intron	195816	195882	.	+	.	transcript_id "file_1_file_1_jg6709.t1"; gene_id "file_1_file_1_jg6709";
Contig_49	AUGUSTUS	CDS	195883	196033	1	+	0	transcript_id "file_1_file_1_jg6709.t1"; gene_id "file_1_file_1_jg6709";
Contig_49	AUGUSTUS	exon	195883	196033	.	+	.	transcript_id "file_1_file_1_jg6709.t1"; gene_id "file_1_file_1_jg6709";
Contig_49	AUGUSTUS	intron	196034	196084	.	+	.	transcript_id "file_1_file_1_jg6709.t1"; gene_id "file_1_file_1_jg6709";
Contig_49	AUGUSTUS	transcript	195546	196731	.	+	.	transcript_id "file_1_file_1_jg6709.t1"; gene_id "file_1_file_1_jg6709"
Contig_49	AUGUSTUS	gene	195546	196731	.	+	.	jg6709
Contig_49	AUGUSTUS	CDS	196085	196731	0.99	+	2	transcript_id "file_1_file_1_jg6709.t1"; gene_id "file_1_file_1_jg6709";
Contig_49	AUGUSTUS	exon	196085	196731	.	+	.	transcript_id "file_1_file_1_jg6709.t1"; gene_id "file_1_file_1_jg6709";
Contig_49	AUGUSTUS	stop_codon	196729	196731	.	+	0	transcript_id "file_1_file_1_jg6709.t1"; gene_id "file_1_file_1_jg6709";
Contig_49	AUGUSTUS	start_codon	302446	302448	.	+	0	transcript_id "file_1_file_1_jg6760.t3"; gene_id "file_1_file_1_jg6760";
Contig_49	AUGUSTUS	CDS	302446	302589	1	+	0	transcript_id "file_1_file_1_jg6760.t3"; gene_id "file_1_file_1_jg6760";
Contig_49	AUGUSTUS	exon	302446	302589	.	+	.	transcript_id "file_1_file_1_jg6760.t3"; gene_id "file_1_file_1_jg6760";
Contig_49	AUGUSTUS	intron	302590	306110	.	+	.	transcript_id "file_1_file_1_jg6760.t3"; gene_id "file_1_file_1_jg6760";
Contig_49	AUGUSTUS	CDS	306111	306244	1	+	0	transcript_id "file_1_file_1_jg6760.t3"; gene_id "file_1_file_1_jg6760";
Contig_49	AUGUSTUS	exon	306111	306244	.	+	.	transcript_id "file_1_file_1_jg6760.t3"; gene_id "file_1_file_1_jg6760";
Contig_49	AUGUSTUS	intron	306245	307574	.	+	.	transcript_id "file_1_file_1_jg6760.t3"; gene_id "file_1_file_1_jg6760";
Contig_49	AUGUSTUS	CDS	307575	307692	1	+	1	transcript_id "file_1_file_1_jg6760.t3"; gene_id "file_1_file_1_jg6760";
Contig_49	AUGUSTUS	exon	307575	307692	.	+	.	transcript_id "file_1_file_1_jg6760.t3"; gene_id "file_1_file_1_jg6760";
Contig_49	AUGUSTUS	intron	307693	310451	.	+	.	transcript_id "file_1_file_1_jg6760.t3"; gene_id "file_1_file_1_jg6760";
Contig_49	AUGUSTUS	CDS	310452	310526	0.82	+	0	transcript_id "file_1_file_1_jg6760.t3"; gene_id "file_1_file_1_jg6760";
Contig_49	AUGUSTUS	exon	310452	310526	.	+	.	transcript_id "file_1_file_1_jg6760.t3"; gene_id "file_1_file_1_jg6760";
Contig_49	AUGUSTUS	intron	310527	311920	.	+	.	transcript_id "file_1_file_1_jg6760.t3"; gene_id "file_1_file_1_jg6760";
Contig_49	AUGUSTUS	CDS	311921	311995	0.95	+	0	transcript_id "file_1_file_1_jg6760.t3"; gene_id "file_1_file_1_jg6760";
Contig_49	AUGUSTUS	exon	311921	311995	.	+	.	transcript_id "file_1_file_1_jg6760.t3"; gene_id "file_1_file_1_jg6760";
Contig_49	AUGUSTUS	intron	311996	312150	.	+	.	transcript_id "file_1_file_1_jg6760.t3"; gene_id "file_1_file_1_jg6760";
Contig_49	AUGUSTUS	CDS	312151	312213	1	+	0	transcript_id "file_1_file_1_jg6760.t3"; gene_id "file_1_file_1_jg6760";
Contig_49	AUGUSTUS	exon	312151	312213	.	+	.	transcript_id "file_1_file_1_jg6760.t3"; gene_id "file_1_file_1_jg6760";
Contig_49	AUGUSTUS	intron	312214	312735	.	+	.	transcript_id "file_1_file_1_jg6760.t3"; gene_id "file_1_file_1_jg6760";
Contig_49	AUGUSTUS	CDS	312736	312798	1	+	0	transcript_id "file_1_file_1_jg6760.t3"; gene_id "file_1_file_1_jg6760";
Contig_49	AUGUSTUS	exon	312736	312798	.	+	.	transcript_id "file_1_file_1_jg6760.t3"; gene_id "file_1_file_1_jg6760";
Contig_49	AUGUSTUS	intron	312799	314172	.	+	.	transcript_id "file_1_file_1_jg6760.t3"; gene_id "file_1_file_1_jg6760";
Contig_49	AUGUSTUS	CDS	314173	314242	1	+	0	transcript_id "file_1_file_1_jg6760.t3"; gene_id "file_1_file_1_jg6760";
Contig_49	AUGUSTUS	exon	314173	314242	.	+	.	transcript_id "file_1_file_1_jg6760.t3"; gene_id "file_1_file_1_jg6760";
Contig_49	AUGUSTUS	intron	314243	316185	.	+	.	transcript_id "file_1_file_1_jg6760.t3"; gene_id "file_1_file_1_jg6760";
Contig_49	AUGUSTUS	transcript	302446	316952	.	+	.	transcript_id "file_1_file_1_jg6760.t3"; gene_id "file_1_file_1_jg6760"
Contig_49	AUGUSTUS	CDS	316186	316952	1	+	2	transcript_id "file_1_file_1_jg6760.t3"; gene_id "file_1_file_1_jg6760";
Contig_49	AUGUSTUS	exon	316186	316952	.	+	.	transcript_id "file_1_file_1_jg6760.t3"; gene_id "file_1_file_1_jg6760";
Contig_49	AUGUSTUS	stop_codon	316950	316952	.	+	0	transcript_id "file_1_file_1_jg6760.t3"; gene_id "file_1_file_1_jg6760";
Contig_10	AUGUSTUS	stop_codon	2838073	2838075	.	-	0	transcript_id "file_1_file_1_jg2590.t1"; gene_id "file_1_file_1_jg2590";
Contig_10	AUGUSTUS	CDS	2838073	2838328	1	-	1	transcript_id "file_1_file_1_jg2590.t1"; gene_id "file_1_file_1_jg2590";
Contig_10	AUGUSTUS	exon	2838073	2838328	.	-	.	transcript_id "file_1_file_1_jg2590.t1"; gene_id "file_1_file_1_jg2590";
Contig_10	AUGUSTUS	intron	2838329	2838385	.	-	.	transcript_id "file_1_file_1_jg2590.t1"; gene_id "file_1_file_1_jg2590";
Contig_10	AUGUSTUS	CDS	2838386	2839485	1	-	0	transcript_id "file_1_file_1_jg2590.t1"; gene_id "file_1_file_1_jg2590";
Contig_10	AUGUSTUS	exon	2838386	2839485	.	-	.	transcript_id "file_1_file_1_jg2590.t1"; gene_id "file_1_file_1_jg2590";
Contig_10	AUGUSTUS	intron	2839486	2839552	.	-	.	transcript_id "file_1_file_1_jg2590.t1"; gene_id "file_1_file_1_jg2590";
Contig_10	AUGUSTUS	transcript	2838073	2839660	.	-	.	transcript_id "file_1_file_1_jg2590.t1"; gene_id "file_1_file_1_jg2590"
Contig_10	AUGUSTUS	gene	2838073	2839660	.	-	.	jg2590
Contig_10	AUGUSTUS	CDS	2839553	2839660	1	-	0	transcript_id "file_1_file_1_jg2590.t1"; gene_id "file_1_file_1_jg2590";
Contig_10	AUGUSTUS	exon	2839553	2839660	.	-	.	transcript_id "file_1_file_1_jg2590.t1"; gene_id "file_1_file_1_jg2590";
Contig_10	AUGUSTUS	start_codon	2839658	2839660	.	-	0	transcript_id "file_1_file_1_jg2590.t1"; gene_id "file_1_file_1_jg2590";
Contig_9	AUGUSTUS	stop_codon	367272	367274	.	-	0	transcript_id "file_1_file_1_jg5664.t1"; gene_id "file_1_file_1_jg5664";
Contig_9	AUGUSTUS	CDS	367272	367480	0.58	-	2	transcript_id "file_1_file_1_jg5664.t1"; gene_id "file_1_file_1_jg5664";
Contig_9	AUGUSTUS	exon	367272	367480	.	-	.	transcript_id "file_1_file_1_jg5664.t1"; gene_id "file_1_file_1_jg5664";
Contig_9	AUGUSTUS	intron	367481	368510	.	-	.	transcript_id "file_1_file_1_jg5664.t1"; gene_id "file_1_file_1_jg5664";
Contig_9	AUGUSTUS	CDS	368511	368590	0.58	-	1	transcript_id "file_1_file_1_jg5664.t1"; gene_id "file_1_file_1_jg5664";
Contig_9	AUGUSTUS	exon	368511	368590	.	-	.	transcript_id "file_1_file_1_jg5664.t1"; gene_id "file_1_file_1_jg5664";
Contig_9	AUGUSTUS	intron	368591	368677	.	-	.	transcript_id "file_1_file_1_jg5664.t1"; gene_id "file_1_file_1_jg5664";
Contig_9	AUGUSTUS	transcript	367272	368694	.	-	.	transcript_id "file_1_file_1_jg5664.t1"; gene_id "file_1_file_1_jg5664"
Contig_9	AUGUSTUS	gene	367272	368694	.	-	.	jg5664
Contig_9	AUGUSTUS	CDS	368678	368694	0.58	-	0	transcript_id "file_1_file_1_jg5664.t1"; gene_id "file_1_file_1_jg5664";
Contig_9	AUGUSTUS	exon	368678	368694	.	-	.	transcript_id "file_1_file_1_jg5664.t1"; gene_id "file_1_file_1_jg5664";
Contig_9	AUGUSTUS	start_codon	368692	368694	.	-	0	transcript_id "file_1_file_1_jg5664.t1"; gene_id "file_1_file_1_jg5664";
Contig_7	AUGUSTUS	start_codon	4480710	4480712	.	+	0	transcript_id "file_1_file_1_jg13804.t1"; gene_id "file_1_file_1_jg13804";
Contig_7	AUGUSTUS	CDS	4480710	4480716	0.82	+	0	transcript_id "file_1_file_1_jg13804.t1"; gene_id "file_1_file_1_jg13804";
Contig_7	AUGUSTUS	exon	4480710	4480716	.	+	.	transcript_id "file_1_file_1_jg13804.t1"; gene_id "file_1_file_1_jg13804";
Contig_7	AUGUSTUS	intron	4480717	4480791	.	+	.	transcript_id "file_1_file_1_jg13804.t1"; gene_id "file_1_file_1_jg13804";
Contig_7	AUGUSTUS	transcript	4480710	4481030	.	+	.	transcript_id "file_1_file_1_jg13804.t1"; gene_id "file_1_file_1_jg13804"
Contig_7	AUGUSTUS	gene	4480710	4481030	.	+	.	jg13804
Contig_7	AUGUSTUS	CDS	4480792	4481030	0.82	+	2	transcript_id "file_1_file_1_jg13804.t1"; gene_id "file_1_file_1_jg13804";
Contig_7	AUGUSTUS	exon	4480792	4481030	.	+	.	transcript_id "file_1_file_1_jg13804.t1"; gene_id "file_1_file_1_jg13804";
Contig_7	AUGUSTUS	stop_codon	4481028	4481030	.	+	0	transcript_id "file_1_file_1_jg13804.t1"; gene_id "file_1_file_1_jg13804";
Gemini	AUGUSTUS	start_codon	8528412	8528414	.	+	0	transcript_id "file_1_file_1_jg932.t1"; gene_id "file_1_file_1_jg932";
Gemini	AUGUSTUS	CDS	8528412	8529098	1	+	0	transcript_id "file_1_file_1_jg932.t1"; gene_id "file_1_file_1_jg932";
Gemini	AUGUSTUS	exon	8528412	8529098	.	+	.	transcript_id "file_1_file_1_jg932.t1"; gene_id "file_1_file_1_jg932";
Gemini	AUGUSTUS	transcript	8528412	8529098	.	+	.	transcript_id "file_1_file_1_jg932.t1"; gene_id "file_1_file_1_jg932"
Gemini	AUGUSTUS	gene	8528412	8529098	.	+	.	jg932
Gemini	AUGUSTUS	stop_codon	8529096	8529098	.	+	0	transcript_id "file_1_file_1_jg932.t1"; gene_id "file_1_file_1_jg932";
Contig_16	AUGUSTUS	start_codon	1189734	1189736	.	+	0	transcript_id "file_1_file_1_jg1716.t1"; gene_id "file_1_file_1_jg1716";
Contig_16	AUGUSTUS	CDS	1189734	1189785	1	+	0	transcript_id "file_1_file_1_jg1716.t1"; gene_id "file_1_file_1_jg1716";
Contig_16	AUGUSTUS	exon	1189734	1189785	.	+	.	transcript_id "file_1_file_1_jg1716.t1"; gene_id "file_1_file_1_jg1716";
Contig_16	AUGUSTUS	intron	1189786	1189840	.	+	.	transcript_id "file_1_file_1_jg1716.t1"; gene_id "file_1_file_1_jg1716";
Contig_16	AUGUSTUS	CDS	1189841	1189931	1	+	2	transcript_id "file_1_file_1_jg1716.t1"; gene_id "file_1_file_1_jg1716";
Contig_16	AUGUSTUS	exon	1189841	1189931	.	+	.	transcript_id "file_1_file_1_jg1716.t1"; gene_id "file_1_file_1_jg1716";
Contig_16	AUGUSTUS	intron	1189932	1189987	.	+	.	transcript_id "file_1_file_1_jg1716.t1"; gene_id "file_1_file_1_jg1716";
Contig_16	AUGUSTUS	transcript	1189734	1190168	.	+	.	transcript_id "file_1_file_1_jg1716.t1"; gene_id "file_1_file_1_jg1716"
Contig_16	AUGUSTUS	gene	1189734	1190168	.	+	.	jg1716
Contig_16	AUGUSTUS	CDS	1189988	1190168	1	+	1	transcript_id "file_1_file_1_jg1716.t1"; gene_id "file_1_file_1_jg1716";
Contig_16	AUGUSTUS	exon	1189988	1190168	.	+	.	transcript_id "file_1_file_1_jg1716.t1"; gene_id "file_1_file_1_jg1716";
Contig_16	AUGUSTUS	stop_codon	1190166	1190168	.	+	0	transcript_id "file_1_file_1_jg1716.t1"; gene_id "file_1_file_1_jg1716";
Andromeda	AUGUSTUS	start_codon	13488447	13488449	.	+	0	transcript_id "file_1_file_1_jg8278.t1"; gene_id "file_1_file_1_jg8278";
Andromeda	AUGUSTUS	CDS	13488447	13488918	1	+	0	transcript_id "file_1_file_1_jg8278.t1"; gene_id "file_1_file_1_jg8278";
Andromeda	AUGUSTUS	exon	13488447	13488918	.	+	.	transcript_id "file_1_file_1_jg8278.t1"; gene_id "file_1_file_1_jg8278";
Andromeda	AUGUSTUS	intron	13488919	13489303	.	+	.	transcript_id "file_1_file_1_jg8278.t1"; gene_id "file_1_file_1_jg8278";
Andromeda	AUGUSTUS	CDS	13489304	13490007	1	+	2	transcript_id "file_1_file_1_jg8278.t1"; gene_id "file_1_file_1_jg8278";
Andromeda	AUGUSTUS	exon	13489304	13490007	.	+	.	transcript_id "file_1_file_1_jg8278.t1"; gene_id "file_1_file_1_jg8278";
Andromeda	AUGUSTUS	intron	13490008	13490065	.	+	.	transcript_id "file_1_file_1_jg8278.t1"; gene_id "file_1_file_1_jg8278";
Andromeda	AUGUSTUS	transcript	13488447	13490767	.	+	.	transcript_id "file_1_file_1_jg8278.t1"; gene_id "file_1_file_1_jg8278"
Andromeda	AUGUSTUS	gene	13488447	13490767	.	+	.	jg8278
Andromeda	AUGUSTUS	CDS	13490066	13490767	1	+	0	transcript_id "file_1_file_1_jg8278.t1"; gene_id "file_1_file_1_jg8278";
Andromeda	AUGUSTUS	exon	13490066	13490767	.	+	.	transcript_id "file_1_file_1_jg8278.t1"; gene_id "file_1_file_1_jg8278";
Andromeda	AUGUSTUS	stop_codon	13490765	13490767	.	+	0	transcript_id "file_1_file_1_jg8278.t1"; gene_id "file_1_file_1_jg8278";
Contig_7	AUGUSTUS	stop_codon	2098462	2098464	.	-	0	transcript_id "file_1_file_1_jg13533.t1"; gene_id "file_1_file_1_jg13533";
Contig_7	AUGUSTUS	CDS	2098462	2099196	1	-	0	transcript_id "file_1_file_1_jg13533.t1"; gene_id "file_1_file_1_jg13533";
Contig_7	AUGUSTUS	exon	2098462	2099196	.	-	.	transcript_id "file_1_file_1_jg13533.t1"; gene_id "file_1_file_1_jg13533";
Contig_7	AUGUSTUS	transcript	2098462	2099196	.	-	.	transcript_id "file_1_file_1_jg13533.t1"; gene_id "file_1_file_1_jg13533"
Contig_7	AUGUSTUS	gene	2098462	2099196	.	-	.	jg13533
Contig_7	AUGUSTUS	start_codon	2099194	2099196	.	-	0	transcript_id "file_1_file_1_jg13533.t1"; gene_id "file_1_file_1_jg13533";
Andromeda	AUGUSTUS	start_codon	18432474	18432476	.	+	0	transcript_id "file_1_file_1_jg8740.t1"; gene_id "file_1_file_1_jg8740";
Andromeda	AUGUSTUS	CDS	18432474	18432669	1	+	0	transcript_id "file_1_file_1_jg8740.t1"; gene_id "file_1_file_1_jg8740";
Andromeda	AUGUSTUS	exon	18432474	18432669	.	+	.	transcript_id "file_1_file_1_jg8740.t1"; gene_id "file_1_file_1_jg8740";
Andromeda	AUGUSTUS	intron	18432670	18433274	.	+	.	transcript_id "file_1_file_1_jg8740.t1"; gene_id "file_1_file_1_jg8740";
Andromeda	AUGUSTUS	CDS	18433275	18433666	1	+	2	transcript_id "file_1_file_1_jg8740.t1"; gene_id "file_1_file_1_jg8740";
Andromeda	AUGUSTUS	exon	18433275	18433666	.	+	.	transcript_id "file_1_file_1_jg8740.t1"; gene_id "file_1_file_1_jg8740";
Andromeda	AUGUSTUS	intron	18433667	18434095	.	+	.	transcript_id "file_1_file_1_jg8740.t1"; gene_id "file_1_file_1_jg8740";
Andromeda	AUGUSTUS	transcript	18432474	18434449	.	+	.	transcript_id "file_1_file_1_jg8740.t1"; gene_id "file_1_file_1_jg8740"
Andromeda	AUGUSTUS	gene	18432474	18434449	.	+	.	jg8740
Andromeda	AUGUSTUS	CDS	18434096	18434449	1	+	0	transcript_id "file_1_file_1_jg8740.t1"; gene_id "file_1_file_1_jg8740";
Andromeda	AUGUSTUS	exon	18434096	18434449	.	+	.	transcript_id "file_1_file_1_jg8740.t1"; gene_id "file_1_file_1_jg8740";
Andromeda	AUGUSTUS	stop_codon	18434447	18434449	.	+	0	transcript_id "file_1_file_1_jg8740.t1"; gene_id "file_1_file_1_jg8740";
Draco	AUGUSTUS	stop_codon	7530810	7530812	.	-	0	transcript_id "file_1_file_1_jg15798.t4"; gene_id "file_1_file_1_jg15798";
Draco	AUGUSTUS	CDS	7530810	7530984	0.96	-	1	transcript_id "file_1_file_1_jg15798.t4"; gene_id "file_1_file_1_jg15798";
Draco	AUGUSTUS	exon	7530810	7530984	.	-	.	transcript_id "file_1_file_1_jg15798.t4"; gene_id "file_1_file_1_jg15798";
Draco	AUGUSTUS	intron	7530985	7531376	.	-	.	transcript_id "file_1_file_1_jg15798.t4"; gene_id "file_1_file_1_jg15798";
Draco	AUGUSTUS	CDS	7531377	7531531	1	-	0	transcript_id "file_1_file_1_jg15798.t4"; gene_id "file_1_file_1_jg15798";
Draco	AUGUSTUS	exon	7531377	7531531	.	-	.	transcript_id "file_1_file_1_jg15798.t4"; gene_id "file_1_file_1_jg15798";
Draco	AUGUSTUS	intron	7531532	7531586	.	-	.	transcript_id "file_1_file_1_jg15798.t4"; gene_id "file_1_file_1_jg15798";
Draco	AUGUSTUS	CDS	7531587	7531928	1	-	0	transcript_id "file_1_file_1_jg15798.t4"; gene_id "file_1_file_1_jg15798";
Draco	AUGUSTUS	exon	7531587	7531928	.	-	.	transcript_id "file_1_file_1_jg15798.t4"; gene_id "file_1_file_1_jg15798";
Draco	AUGUSTUS	intron	7531929	7532972	.	-	.	transcript_id "file_1_file_1_jg15798.t4"; gene_id "file_1_file_1_jg15798";
Draco	AUGUSTUS	CDS	7532973	7533074	1	-	0	transcript_id "file_1_file_1_jg15798.t4"; gene_id "file_1_file_1_jg15798";
Draco	AUGUSTUS	exon	7532973	7533074	.	-	.	transcript_id "file_1_file_1_jg15798.t4"; gene_id "file_1_file_1_jg15798";
Draco	AUGUSTUS	intron	7533075	7534407	.	-	.	transcript_id "file_1_file_1_jg15798.t4"; gene_id "file_1_file_1_jg15798";
Draco	AUGUSTUS	CDS	7534408	7534738	1	-	1	transcript_id "file_1_file_1_jg15798.t4"; gene_id "file_1_file_1_jg15798";
Draco	AUGUSTUS	exon	7534408	7534738	.	-	.	transcript_id "file_1_file_1_jg15798.t4"; gene_id "file_1_file_1_jg15798";
Draco	AUGUSTUS	intron	7534739	7534793	.	-	.	transcript_id "file_1_file_1_jg15798.t4"; gene_id "file_1_file_1_jg15798";
Draco	AUGUSTUS	CDS	7534794	7534855	1	-	0	transcript_id "file_1_file_1_jg15798.t4"; gene_id "file_1_file_1_jg15798";
Draco	AUGUSTUS	exon	7534794	7534855	.	-	.	transcript_id "file_1_file_1_jg15798.t4"; gene_id "file_1_file_1_jg15798";
Draco	AUGUSTUS	intron	7534856	7534907	.	-	.	transcript_id "file_1_file_1_jg15798.t4"; gene_id "file_1_file_1_jg15798";
Draco	AUGUSTUS	CDS	7534908	7535016	1	-	1	transcript_id "file_1_file_1_jg15798.t4"; gene_id "file_1_file_1_jg15798";
Draco	AUGUSTUS	exon	7534908	7535016	.	-	.	transcript_id "file_1_file_1_jg15798.t4"; gene_id "file_1_file_1_jg15798";
Draco	AUGUSTUS	intron	7535017	7535072	.	-	.	transcript_id "file_1_file_1_jg15798.t4"; gene_id "file_1_file_1_jg15798";
Draco	AUGUSTUS	transcript	7530810	7535116	.	-	.	transcript_id "file_1_file_1_jg15798.t4"; gene_id "file_1_file_1_jg15798"
Draco	AUGUSTUS	CDS	7535073	7535116	1	-	0	transcript_id "file_1_file_1_jg15798.t4"; gene_id "file_1_file_1_jg15798";
Draco	AUGUSTUS	exon	7535073	7535116	.	-	.	transcript_id "file_1_file_1_jg15798.t4"; gene_id "file_1_file_1_jg15798";
Draco	AUGUSTUS	start_codon	7535114	7535116	.	-	0	transcript_id "file_1_file_1_jg15798.t4"; gene_id "file_1_file_1_jg15798";
Cepheus	AUGUSTUS	stop_codon	13151297	13151299	.	-	0	transcript_id "file_1_file_1_jg12101.t1"; gene_id "file_1_file_1_jg12101";
Cepheus	AUGUSTUS	CDS	13151297	13152405	1	-	2	transcript_id "file_1_file_1_jg12101.t1"; gene_id "file_1_file_1_jg12101";
Cepheus	AUGUSTUS	exon	13151297	13152405	.	-	.	transcript_id "file_1_file_1_jg12101.t1"; gene_id "file_1_file_1_jg12101";
Cepheus	AUGUSTUS	intron	13152406	13152464	.	-	.	transcript_id "file_1_file_1_jg12101.t1"; gene_id "file_1_file_1_jg12101";
Cepheus	AUGUSTUS	transcript	13151297	13153083	.	-	.	transcript_id "file_1_file_1_jg12101.t1"; gene_id "file_1_file_1_jg12101"
Cepheus	AUGUSTUS	gene	13151297	13153083	.	-	.	jg12101
Cepheus	AUGUSTUS	CDS	13152465	13153083	1	-	0	transcript_id "file_1_file_1_jg12101.t1"; gene_id "file_1_file_1_jg12101";
Cepheus	AUGUSTUS	exon	13152465	13153083	.	-	.	transcript_id "file_1_file_1_jg12101.t1"; gene_id "file_1_file_1_jg12101";
Cepheus	AUGUSTUS	start_codon	13153081	13153083	.	-	0	transcript_id "file_1_file_1_jg12101.t1"; gene_id "file_1_file_1_jg12101";
Draco	GeneMark.hmm	stop_codon	9138019	9138021	.	-	0	gene_id "file_1_file_2_17247_g"; transcript_id "file_1_file_2_17247_t"; count "file_1_file_2_1_1";
Draco	GeneMark.hmm	CDS	9138019	9138927	.	-	0	gene_id "file_1_file_2_17247_g"; transcript_id "file_1_file_2_17247_t"; evidence "file_1_file_2_1_1"; cds_type "file_1_file_2_Terminal"; count "file_1_file_2_3_3"; anchored "file_1_file_2_1_1";
Draco	GeneMark.hmm	exon	9138019	9138927	0	-	.	gene_id "file_1_file_2_17247_g"; transcript_id "file_1_file_2_17247_t"; evidence "file_1_file_2_1_1"; cds_type "file_1_file_2_Terminal"; count "file_1_file_2_3_3"; anchored "file_1_file_2_1_1";
Draco	GeneMark.hmm	CDS	9139476	9139667	.	-	0	gene_id "file_1_file_2_17247_g"; transcript_id "file_1_file_2_17247_t"; evidence "file_1_file_2_1_1"; cds_type "file_1_file_2_Internal"; count "file_1_file_2_2_3"; anchored "file_1_file_2_1_1";
Draco	GeneMark.hmm	exon	9139476	9139667	0	-	.	gene_id "file_1_file_2_17247_g"; transcript_id "file_1_file_2_17247_t"; evidence "file_1_file_2_1_1"; cds_type "file_1_file_2_Internal"; count "file_1_file_2_2_3"; anchored "file_1_file_2_1_1";
Draco	GeneMark.hmm	CDS	9139728	9140108	.	-	0	gene_id "file_1_file_2_17247_g"; transcript_id "file_1_file_2_17247_t"; evidence "file_1_file_2_1_1"; cds_type "file_1_file_2_Initial"; count "file_1_file_2_1_3"; anchored "file_1_file_2_1_1";
Draco	GeneMark.hmm	exon	9139728	9140108	0	-	.	gene_id "file_1_file_2_17247_g"; transcript_id "file_1_file_2_17247_t"; evidence "file_1_file_2_1_1"; cds_type "file_1_file_2_Initial"; count "file_1_file_2_1_3"; anchored "file_1_file_2_1_1";
Draco	GeneMark.hmm	start_codon	9140106	9140108	.	-	0	gene_id "file_1_file_2_17247_g"; transcript_id "file_1_file_2_17247_t"; count "file_1_file_2_1_1";
Cepheus	AUGUSTUS	stop_codon	20603337	20603339	.	-	0	transcript_id "file_1_file_1_jg12974.t1"; gene_id "file_1_file_1_jg12974";
Cepheus	AUGUSTUS	CDS	20603337	20603663	0.88	-	0	transcript_id "file_1_file_1_jg12974.t1"; gene_id "file_1_file_1_jg12974";
Cepheus	AUGUSTUS	exon	20603337	20603663	.	-	.	transcript_id "file_1_file_1_jg12974.t1"; gene_id "file_1_file_1_jg12974";
Cepheus	AUGUSTUS	intron	20603664	20603796	.	-	.	transcript_id "file_1_file_1_jg12974.t1"; gene_id "file_1_file_1_jg12974";
Cepheus	AUGUSTUS	transcript	20603337	20605314	.	-	.	transcript_id "file_1_file_1_jg12974.t1"; gene_id "file_1_file_1_jg12974"
Cepheus	AUGUSTUS	gene	20603337	20605314	.	-	.	jg12974
Cepheus	AUGUSTUS	CDS	20603797	20605314	0.68	-	0	transcript_id "file_1_file_1_jg12974.t1"; gene_id "file_1_file_1_jg12974";
Cepheus	AUGUSTUS	exon	20603797	20605314	.	-	.	transcript_id "file_1_file_1_jg12974.t1"; gene_id "file_1_file_1_jg12974";
Cepheus	AUGUSTUS	start_codon	20605312	20605314	.	-	0	transcript_id "file_1_file_1_jg12974.t1"; gene_id "file_1_file_1_jg12974";
Andromeda	AUGUSTUS	start_codon	5201687	5201689	.	+	0	transcript_id "file_1_file_1_jg7429.t1"; gene_id "file_1_file_1_jg7429";
Andromeda	AUGUSTUS	CDS	5201687	5204566	1	+	0	transcript_id "file_1_file_1_jg7429.t1"; gene_id "file_1_file_1_jg7429";
Andromeda	AUGUSTUS	exon	5201687	5204566	.	+	.	transcript_id "file_1_file_1_jg7429.t1"; gene_id "file_1_file_1_jg7429";
Andromeda	AUGUSTUS	intron	5204567	5204830	.	+	.	transcript_id "file_1_file_1_jg7429.t1"; gene_id "file_1_file_1_jg7429";
Andromeda	AUGUSTUS	CDS	5204831	5205172	1	+	0	transcript_id "file_1_file_1_jg7429.t1"; gene_id "file_1_file_1_jg7429";
Andromeda	AUGUSTUS	exon	5204831	5205172	.	+	.	transcript_id "file_1_file_1_jg7429.t1"; gene_id "file_1_file_1_jg7429";
Andromeda	AUGUSTUS	intron	5205173	5205231	.	+	.	transcript_id "file_1_file_1_jg7429.t1"; gene_id "file_1_file_1_jg7429";
Andromeda	AUGUSTUS	CDS	5205232	5205486	1	+	0	transcript_id "file_1_file_1_jg7429.t1"; gene_id "file_1_file_1_jg7429";
Andromeda	AUGUSTUS	exon	5205232	5205486	.	+	.	transcript_id "file_1_file_1_jg7429.t1"; gene_id "file_1_file_1_jg7429";
Andromeda	AUGUSTUS	intron	5205487	5205623	.	+	.	transcript_id "file_1_file_1_jg7429.t1"; gene_id "file_1_file_1_jg7429";
Andromeda	AUGUSTUS	CDS	5205624	5205881	1	+	0	transcript_id "file_1_file_1_jg7429.t1"; gene_id "file_1_file_1_jg7429";
Andromeda	AUGUSTUS	exon	5205624	5205881	.	+	.	transcript_id "file_1_file_1_jg7429.t1"; gene_id "file_1_file_1_jg7429";
Andromeda	AUGUSTUS	intron	5205882	5205934	.	+	.	transcript_id "file_1_file_1_jg7429.t1"; gene_id "file_1_file_1_jg7429";
Andromeda	AUGUSTUS	CDS	5205935	5206219	1	+	0	transcript_id "file_1_file_1_jg7429.t1"; gene_id "file_1_file_1_jg7429";
Andromeda	AUGUSTUS	exon	5205935	5206219	.	+	.	transcript_id "file_1_file_1_jg7429.t1"; gene_id "file_1_file_1_jg7429";
Andromeda	AUGUSTUS	intron	5206220	5206273	.	+	.	transcript_id "file_1_file_1_jg7429.t1"; gene_id "file_1_file_1_jg7429";
Andromeda	AUGUSTUS	transcript	5201687	5206549	.	+	.	transcript_id "file_1_file_1_jg7429.t1"; gene_id "file_1_file_1_jg7429"
Andromeda	AUGUSTUS	gene	5201687	5206549	.	+	.	jg7429
Andromeda	AUGUSTUS	CDS	5206274	5206549	0.87	+	0	transcript_id "file_1_file_1_jg7429.t1"; gene_id "file_1_file_1_jg7429";
Andromeda	AUGUSTUS	exon	5206274	5206549	.	+	.	transcript_id "file_1_file_1_jg7429.t1"; gene_id "file_1_file_1_jg7429";
Andromeda	AUGUSTUS	stop_codon	5206547	5206549	.	+	0	transcript_id "file_1_file_1_jg7429.t1"; gene_id "file_1_file_1_jg7429";
Contig_9	AUGUSTUS	start_codon	585723	585725	.	+	0	transcript_id "file_1_file_1_jg5705.t1"; gene_id "file_1_file_1_jg5705";
Contig_9	AUGUSTUS	CDS	585723	586764	0.59	+	0	transcript_id "file_1_file_1_jg5705.t1"; gene_id "file_1_file_1_jg5705";
Contig_9	AUGUSTUS	exon	585723	586764	.	+	.	transcript_id "file_1_file_1_jg5705.t1"; gene_id "file_1_file_1_jg5705";
Contig_9	AUGUSTUS	intron	586765	586823	.	+	.	transcript_id "file_1_file_1_jg5705.t1"; gene_id "file_1_file_1_jg5705";
Contig_9	AUGUSTUS	CDS	586824	588042	0.6	+	2	transcript_id "file_1_file_1_jg5705.t1"; gene_id "file_1_file_1_jg5705";
Contig_9	AUGUSTUS	exon	586824	588042	.	+	.	transcript_id "file_1_file_1_jg5705.t1"; gene_id "file_1_file_1_jg5705";
Contig_9	AUGUSTUS	intron	588043	588398	.	+	.	transcript_id "file_1_file_1_jg5705.t1"; gene_id "file_1_file_1_jg5705";
Contig_9	AUGUSTUS	transcript	585723	588519	.	+	.	transcript_id "file_1_file_1_jg5705.t1"; gene_id "file_1_file_1_jg5705"
Contig_9	AUGUSTUS	gene	585723	588519	.	+	.	jg5705
Contig_9	AUGUSTUS	CDS	588399	588519	1	+	1	transcript_id "file_1_file_1_jg5705.t1"; gene_id "file_1_file_1_jg5705";
Contig_9	AUGUSTUS	exon	588399	588519	.	+	.	transcript_id "file_1_file_1_jg5705.t1"; gene_id "file_1_file_1_jg5705";
Contig_9	AUGUSTUS	stop_codon	588517	588519	.	+	0	transcript_id "file_1_file_1_jg5705.t1"; gene_id "file_1_file_1_jg5705";
Draco	AUGUSTUS	start_codon	3550435	3550437	.	+	0	transcript_id "file_1_file_1_jg15218.t1"; gene_id "file_1_file_1_jg15218";
Draco	AUGUSTUS	CDS	3550435	3550747	1	+	0	transcript_id "file_1_file_1_jg15218.t1"; gene_id "file_1_file_1_jg15218";
Draco	AUGUSTUS	exon	3550435	3550747	.	+	.	transcript_id "file_1_file_1_jg15218.t1"; gene_id "file_1_file_1_jg15218";
Draco	AUGUSTUS	intron	3550748	3551229	.	+	.	transcript_id "file_1_file_1_jg15218.t1"; gene_id "file_1_file_1_jg15218";
Draco	AUGUSTUS	CDS	3551230	3551361	1	+	2	transcript_id "file_1_file_1_jg15218.t1"; gene_id "file_1_file_1_jg15218";
Draco	AUGUSTUS	exon	3551230	3551361	.	+	.	transcript_id "file_1_file_1_jg15218.t1"; gene_id "file_1_file_1_jg15218";
Draco	AUGUSTUS	intron	3551362	3551435	.	+	.	transcript_id "file_1_file_1_jg15218.t1"; gene_id "file_1_file_1_jg15218";
Draco	AUGUSTUS	CDS	3551436	3551588	1	+	2	transcript_id "file_1_file_1_jg15218.t1"; gene_id "file_1_file_1_jg15218";
Draco	AUGUSTUS	exon	3551436	3551588	.	+	.	transcript_id "file_1_file_1_jg15218.t1"; gene_id "file_1_file_1_jg15218";
Draco	AUGUSTUS	intron	3551589	3551837	.	+	.	transcript_id "file_1_file_1_jg15218.t1"; gene_id "file_1_file_1_jg15218";
Draco	AUGUSTUS	CDS	3551838	3552025	1	+	2	transcript_id "file_1_file_1_jg15218.t1"; gene_id "file_1_file_1_jg15218";
Draco	AUGUSTUS	exon	3551838	3552025	.	+	.	transcript_id "file_1_file_1_jg15218.t1"; gene_id "file_1_file_1_jg15218";
Draco	AUGUSTUS	intron	3552026	3552089	.	+	.	transcript_id "file_1_file_1_jg15218.t1"; gene_id "file_1_file_1_jg15218";
Draco	AUGUSTUS	CDS	3552090	3552621	1	+	0	transcript_id "file_1_file_1_jg15218.t1"; gene_id "file_1_file_1_jg15218";
Draco	AUGUSTUS	exon	3552090	3552621	.	+	.	transcript_id "file_1_file_1_jg15218.t1"; gene_id "file_1_file_1_jg15218";
Draco	AUGUSTUS	intron	3552622	3552785	.	+	.	transcript_id "file_1_file_1_jg15218.t1"; gene_id "file_1_file_1_jg15218";
Draco	AUGUSTUS	CDS	3552786	3552926	1	+	2	transcript_id "file_1_file_1_jg15218.t1"; gene_id "file_1_file_1_jg15218";
Draco	AUGUSTUS	exon	3552786	3552926	.	+	.	transcript_id "file_1_file_1_jg15218.t1"; gene_id "file_1_file_1_jg15218";
Draco	AUGUSTUS	intron	3552927	3553064	.	+	.	transcript_id "file_1_file_1_jg15218.t1"; gene_id "file_1_file_1_jg15218";
Draco	AUGUSTUS	CDS	3553065	3553231	1	+	2	transcript_id "file_1_file_1_jg15218.t1"; gene_id "file_1_file_1_jg15218";
Draco	AUGUSTUS	exon	3553065	3553231	.	+	.	transcript_id "file_1_file_1_jg15218.t1"; gene_id "file_1_file_1_jg15218";
Draco	AUGUSTUS	intron	3553232	3553285	.	+	.	transcript_id "file_1_file_1_jg15218.t1"; gene_id "file_1_file_1_jg15218";
Draco	AUGUSTUS	transcript	3550435	3553408	.	+	.	transcript_id "file_1_file_1_jg15218.t1"; gene_id "file_1_file_1_jg15218"
Draco	AUGUSTUS	gene	3550435	3553408	.	+	.	jg15218
Draco	AUGUSTUS	CDS	3553286	3553408	1	+	0	transcript_id "file_1_file_1_jg15218.t1"; gene_id "file_1_file_1_jg15218";
Draco	AUGUSTUS	exon	3553286	3553408	.	+	.	transcript_id "file_1_file_1_jg15218.t1"; gene_id "file_1_file_1_jg15218";
Draco	AUGUSTUS	stop_codon	3553406	3553408	.	+	0	transcript_id "file_1_file_1_jg15218.t1"; gene_id "file_1_file_1_jg15218";
Cepheus	AUGUSTUS	stop_codon	16924679	16924681	.	-	0	transcript_id "file_1_file_1_jg12547.t1"; gene_id "file_1_file_1_jg12547";
Cepheus	AUGUSTUS	CDS	16924679	16924903	0.83	-	0	transcript_id "file_1_file_1_jg12547.t1"; gene_id "file_1_file_1_jg12547";
Cepheus	AUGUSTUS	exon	16924679	16924903	.	-	.	transcript_id "file_1_file_1_jg12547.t1"; gene_id "file_1_file_1_jg12547";
Cepheus	AUGUSTUS	transcript	16924679	16924903	.	-	.	transcript_id "file_1_file_1_jg12547.t1"; gene_id "file_1_file_1_jg12547"
Cepheus	AUGUSTUS	gene	16924679	16924903	.	-	.	jg12547
Cepheus	AUGUSTUS	start_codon	16924901	16924903	.	-	0	transcript_id "file_1_file_1_jg12547.t1"; gene_id "file_1_file_1_jg12547";
Contig_5	AUGUSTUS	stop_codon	4717844	4717846	.	-	0	transcript_id "file_1_file_1_jg4714.t1"; gene_id "file_1_file_1_jg4714";
Contig_5	AUGUSTUS	CDS	4717844	4718028	1	-	2	transcript_id "file_1_file_1_jg4714.t1"; gene_id "file_1_file_1_jg4714";
Contig_5	AUGUSTUS	exon	4717844	4718028	.	-	.	transcript_id "file_1_file_1_jg4714.t1"; gene_id "file_1_file_1_jg4714";
Contig_5	AUGUSTUS	intron	4718029	4718091	.	-	.	transcript_id "file_1_file_1_jg4714.t1"; gene_id "file_1_file_1_jg4714";
Contig_5	AUGUSTUS	CDS	4718092	4719013	1	-	0	transcript_id "file_1_file_1_jg4714.t1"; gene_id "file_1_file_1_jg4714";
Contig_5	AUGUSTUS	exon	4718092	4719013	.	-	.	transcript_id "file_1_file_1_jg4714.t1"; gene_id "file_1_file_1_jg4714";
Contig_5	AUGUSTUS	intron	4719014	4719090	.	-	.	transcript_id "file_1_file_1_jg4714.t1"; gene_id "file_1_file_1_jg4714";
Contig_5	AUGUSTUS	transcript	4717844	4719126	.	-	.	transcript_id "file_1_file_1_jg4714.t1"; gene_id "file_1_file_1_jg4714"
Contig_5	AUGUSTUS	gene	4717844	4719126	.	-	.	jg4714
Contig_5	AUGUSTUS	CDS	4719091	4719126	1	-	0	transcript_id "file_1_file_1_jg4714.t1"; gene_id "file_1_file_1_jg4714";
Contig_5	AUGUSTUS	exon	4719091	4719126	.	-	.	transcript_id "file_1_file_1_jg4714.t1"; gene_id "file_1_file_1_jg4714";
Contig_5	AUGUSTUS	start_codon	4719124	4719126	.	-	0	transcript_id "file_1_file_1_jg4714.t1"; gene_id "file_1_file_1_jg4714";
Contig_5	AUGUSTUS	start_codon	4060453	4060455	.	+	0	transcript_id "file_1_file_1_jg4647.t1"; gene_id "file_1_file_1_jg4647";
Contig_5	AUGUSTUS	CDS	4060453	4060662	0.96	+	0	transcript_id "file_1_file_1_jg4647.t1"; gene_id "file_1_file_1_jg4647";
Contig_5	AUGUSTUS	exon	4060453	4060662	.	+	.	transcript_id "file_1_file_1_jg4647.t1"; gene_id "file_1_file_1_jg4647";
Contig_5	AUGUSTUS	transcript	4060453	4060662	.	+	.	transcript_id "file_1_file_1_jg4647.t1"; gene_id "file_1_file_1_jg4647"
Contig_5	AUGUSTUS	gene	4060453	4060662	.	+	.	jg4647
Contig_5	AUGUSTUS	stop_codon	4060660	4060662	.	+	0	transcript_id "file_1_file_1_jg4647.t1"; gene_id "file_1_file_1_jg4647";
Contig_18	AUGUSTUS	start_codon	1539933	1539935	.	+	0	transcript_id "file_1_file_1_jg14362.t1"; gene_id "file_1_file_1_jg14362";
Contig_18	AUGUSTUS	CDS	1539933	1540049	1	+	0	transcript_id "file_1_file_1_jg14362.t1"; gene_id "file_1_file_1_jg14362";
Contig_18	AUGUSTUS	exon	1539933	1540049	.	+	.	transcript_id "file_1_file_1_jg14362.t1"; gene_id "file_1_file_1_jg14362";
Contig_18	AUGUSTUS	intron	1540050	1540546	.	+	.	transcript_id "file_1_file_1_jg14362.t1"; gene_id "file_1_file_1_jg14362";
Contig_18	AUGUSTUS	transcript	1539933	1542154	.	+	.	transcript_id "file_1_file_1_jg14362.t1"; gene_id "file_1_file_1_jg14362"
Contig_18	AUGUSTUS	gene	1539933	1542154	.	+	.	jg14362
Contig_18	AUGUSTUS	CDS	1540547	1542154	1	+	0	transcript_id "file_1_file_1_jg14362.t1"; gene_id "file_1_file_1_jg14362";
Contig_18	AUGUSTUS	exon	1540547	1542154	.	+	.	transcript_id "file_1_file_1_jg14362.t1"; gene_id "file_1_file_1_jg14362";
Contig_18	AUGUSTUS	stop_codon	1542152	1542154	.	+	0	transcript_id "file_1_file_1_jg14362.t1"; gene_id "file_1_file_1_jg14362";
Contig_8	AUGUSTUS	start_codon	1680127	1680129	.	+	0	transcript_id "file_1_file_1_jg3815.t2"; gene_id "file_1_file_1_jg3815";
Contig_8	AUGUSTUS	CDS	1680127	1680714	1	+	0	transcript_id "file_1_file_1_jg3815.t2"; gene_id "file_1_file_1_jg3815";
Contig_8	AUGUSTUS	exon	1680127	1680714	.	+	.	transcript_id "file_1_file_1_jg3815.t2"; gene_id "file_1_file_1_jg3815";
Contig_8	AUGUSTUS	intron	1680715	1685932	.	+	.	transcript_id "file_1_file_1_jg3815.t2"; gene_id "file_1_file_1_jg3815";
Contig_8	AUGUSTUS	CDS	1685933	1686428	1	+	0	transcript_id "file_1_file_1_jg3815.t2"; gene_id "file_1_file_1_jg3815";
Contig_8	AUGUSTUS	exon	1685933	1686428	.	+	.	transcript_id "file_1_file_1_jg3815.t2"; gene_id "file_1_file_1_jg3815";
Contig_8	AUGUSTUS	intron	1686429	1687051	.	+	.	transcript_id "file_1_file_1_jg3815.t2"; gene_id "file_1_file_1_jg3815";
Contig_8	AUGUSTUS	CDS	1687052	1687403	1	+	2	transcript_id "file_1_file_1_jg3815.t2"; gene_id "file_1_file_1_jg3815";
Contig_8	AUGUSTUS	exon	1687052	1687403	.	+	.	transcript_id "file_1_file_1_jg3815.t2"; gene_id "file_1_file_1_jg3815";
Contig_8	AUGUSTUS	intron	1687404	1689074	.	+	.	transcript_id "file_1_file_1_jg3815.t2"; gene_id "file_1_file_1_jg3815";
Contig_8	AUGUSTUS	CDS	1689075	1689780	1	+	1	transcript_id "file_1_file_1_jg3815.t2"; gene_id "file_1_file_1_jg3815";
Contig_8	AUGUSTUS	exon	1689075	1689780	.	+	.	transcript_id "file_1_file_1_jg3815.t2"; gene_id "file_1_file_1_jg3815";
Contig_8	AUGUSTUS	intron	1689781	1689921	.	+	.	transcript_id "file_1_file_1_jg3815.t2"; gene_id "file_1_file_1_jg3815";
Contig_8	AUGUSTUS	CDS	1689922	1690096	1	+	0	transcript_id "file_1_file_1_jg3815.t2"; gene_id "file_1_file_1_jg3815";
Contig_8	AUGUSTUS	exon	1689922	1690096	.	+	.	transcript_id "file_1_file_1_jg3815.t2"; gene_id "file_1_file_1_jg3815";
Contig_8	AUGUSTUS	intron	1690097	1690166	.	+	.	transcript_id "file_1_file_1_jg3815.t2"; gene_id "file_1_file_1_jg3815";
Contig_8	AUGUSTUS	CDS	1690167	1690331	1	+	2	transcript_id "file_1_file_1_jg3815.t2"; gene_id "file_1_file_1_jg3815";
Contig_8	AUGUSTUS	exon	1690167	1690331	.	+	.	transcript_id "file_1_file_1_jg3815.t2"; gene_id "file_1_file_1_jg3815";
Contig_8	AUGUSTUS	intron	1690332	1691289	.	+	.	transcript_id "file_1_file_1_jg3815.t2"; gene_id "file_1_file_1_jg3815";
Contig_8	AUGUSTUS	CDS	1691290	1691758	1	+	2	transcript_id "file_1_file_1_jg3815.t2"; gene_id "file_1_file_1_jg3815";
Contig_8	AUGUSTUS	exon	1691290	1691758	.	+	.	transcript_id "file_1_file_1_jg3815.t2"; gene_id "file_1_file_1_jg3815";
Contig_8	AUGUSTUS	intron	1691759	1692417	.	+	.	transcript_id "file_1_file_1_jg3815.t2"; gene_id "file_1_file_1_jg3815";
Contig_8	AUGUSTUS	CDS	1692418	1692946	0.96	+	1	transcript_id "file_1_file_1_jg3815.t2"; gene_id "file_1_file_1_jg3815";
Contig_8	AUGUSTUS	exon	1692418	1692946	.	+	.	transcript_id "file_1_file_1_jg3815.t2"; gene_id "file_1_file_1_jg3815";
Contig_8	AUGUSTUS	intron	1692947	1693381	.	+	.	transcript_id "file_1_file_1_jg3815.t2"; gene_id "file_1_file_1_jg3815";
Contig_8	AUGUSTUS	transcript	1680127	1693423	.	+	.	transcript_id "file_1_file_1_jg3815.t2"; gene_id "file_1_file_1_jg3815"
Contig_8	AUGUSTUS	CDS	1693382	1693423	1	+	0	transcript_id "file_1_file_1_jg3815.t2"; gene_id "file_1_file_1_jg3815";
Contig_8	AUGUSTUS	exon	1693382	1693423	.	+	.	transcript_id "file_1_file_1_jg3815.t2"; gene_id "file_1_file_1_jg3815";
Contig_8	AUGUSTUS	stop_codon	1693421	1693423	.	+	0	transcript_id "file_1_file_1_jg3815.t2"; gene_id "file_1_file_1_jg3815";
Cepheus	AUGUSTUS	start_codon	21475317	21475319	.	+	0	transcript_id "file_1_file_1_jg13072.t1"; gene_id "file_1_file_1_jg13072";
Cepheus	AUGUSTUS	CDS	21475317	21475447	1	+	0	transcript_id "file_1_file_1_jg13072.t1"; gene_id "file_1_file_1_jg13072";
Cepheus	AUGUSTUS	exon	21475317	21475447	.	+	.	transcript_id "file_1_file_1_jg13072.t1"; gene_id "file_1_file_1_jg13072";
Cepheus	AUGUSTUS	intron	21475448	21475509	.	+	.	transcript_id "file_1_file_1_jg13072.t1"; gene_id "file_1_file_1_jg13072";
Cepheus	AUGUSTUS	transcript	21475317	21475819	.	+	.	transcript_id "file_1_file_1_jg13072.t1"; gene_id "file_1_file_1_jg13072"
Cepheus	AUGUSTUS	gene	21475317	21475819	.	+	.	jg13072
Cepheus	AUGUSTUS	CDS	21475510	21475819	1	+	1	transcript_id "file_1_file_1_jg13072.t1"; gene_id "file_1_file_1_jg13072";
Cepheus	AUGUSTUS	exon	21475510	21475819	.	+	.	transcript_id "file_1_file_1_jg13072.t1"; gene_id "file_1_file_1_jg13072";
Cepheus	AUGUSTUS	stop_codon	21475817	21475819	.	+	0	transcript_id "file_1_file_1_jg13072.t1"; gene_id "file_1_file_1_jg13072";
Gemini	AUGUSTUS	start_codon	10609433	10609435	.	+	0	transcript_id "file_1_file_1_jg1127.t1"; gene_id "file_1_file_1_jg1127";
Gemini	AUGUSTUS	CDS	10609433	10609639	1	+	0	transcript_id "file_1_file_1_jg1127.t1"; gene_id "file_1_file_1_jg1127";
Gemini	AUGUSTUS	exon	10609433	10609639	.	+	.	transcript_id "file_1_file_1_jg1127.t1"; gene_id "file_1_file_1_jg1127";
Gemini	AUGUSTUS	intron	10609640	10609700	.	+	.	transcript_id "file_1_file_1_jg1127.t1"; gene_id "file_1_file_1_jg1127";
Gemini	AUGUSTUS	transcript	10609433	10610057	.	+	.	transcript_id "file_1_file_1_jg1127.t1"; gene_id "file_1_file_1_jg1127"
Gemini	AUGUSTUS	gene	10609433	10610057	.	+	.	jg1127
Gemini	AUGUSTUS	CDS	10609701	10610057	1	+	0	transcript_id "file_1_file_1_jg1127.t1"; gene_id "file_1_file_1_jg1127";
Gemini	AUGUSTUS	exon	10609701	10610057	.	+	.	transcript_id "file_1_file_1_jg1127.t1"; gene_id "file_1_file_1_jg1127";
Gemini	AUGUSTUS	stop_codon	10610055	10610057	.	+	0	transcript_id "file_1_file_1_jg1127.t1"; gene_id "file_1_file_1_jg1127";
Cepheus	AUGUSTUS	start_codon	20354374	20354376	.	+	0	transcript_id "file_1_file_1_jg12936.t1"; gene_id "file_1_file_1_jg12936";
Cepheus	AUGUSTUS	CDS	20354374	20354465	1	+	0	transcript_id "file_1_file_1_jg12936.t1"; gene_id "file_1_file_1_jg12936";
Cepheus	AUGUSTUS	exon	20354374	20354465	.	+	.	transcript_id "file_1_file_1_jg12936.t1"; gene_id "file_1_file_1_jg12936";
Cepheus	AUGUSTUS	intron	20354466	20355762	.	+	.	transcript_id "file_1_file_1_jg12936.t1"; gene_id "file_1_file_1_jg12936";
Cepheus	AUGUSTUS	CDS	20355763	20356030	1	+	1	transcript_id "file_1_file_1_jg12936.t1"; gene_id "file_1_file_1_jg12936";
Cepheus	AUGUSTUS	exon	20355763	20356030	.	+	.	transcript_id "file_1_file_1_jg12936.t1"; gene_id "file_1_file_1_jg12936";
Cepheus	AUGUSTUS	intron	20356031	20356400	.	+	.	transcript_id "file_1_file_1_jg12936.t1"; gene_id "file_1_file_1_jg12936";
Cepheus	AUGUSTUS	CDS	20356401	20356513	1	+	0	transcript_id "file_1_file_1_jg12936.t1"; gene_id "file_1_file_1_jg12936";
Cepheus	AUGUSTUS	exon	20356401	20356513	.	+	.	transcript_id "file_1_file_1_jg12936.t1"; gene_id "file_1_file_1_jg12936";
Cepheus	AUGUSTUS	intron	20356514	20356571	.	+	.	transcript_id "file_1_file_1_jg12936.t1"; gene_id "file_1_file_1_jg12936";
Cepheus	AUGUSTUS	CDS	20356572	20356710	1	+	1	transcript_id "file_1_file_1_jg12936.t1"; gene_id "file_1_file_1_jg12936";
Cepheus	AUGUSTUS	exon	20356572	20356710	.	+	.	transcript_id "file_1_file_1_jg12936.t1"; gene_id "file_1_file_1_jg12936";
Cepheus	AUGUSTUS	intron	20356711	20356767	.	+	.	transcript_id "file_1_file_1_jg12936.t1"; gene_id "file_1_file_1_jg12936";
Cepheus	AUGUSTUS	CDS	20356768	20356857	1	+	0	transcript_id "file_1_file_1_jg12936.t1"; gene_id "file_1_file_1_jg12936";
Cepheus	AUGUSTUS	exon	20356768	20356857	.	+	.	transcript_id "file_1_file_1_jg12936.t1"; gene_id "file_1_file_1_jg12936";
Cepheus	AUGUSTUS	intron	20356858	20356913	.	+	.	transcript_id "file_1_file_1_jg12936.t1"; gene_id "file_1_file_1_jg12936";
Cepheus	AUGUSTUS	CDS	20356914	20357623	1	+	0	transcript_id "file_1_file_1_jg12936.t1"; gene_id "file_1_file_1_jg12936";
Cepheus	AUGUSTUS	exon	20356914	20357623	.	+	.	transcript_id "file_1_file_1_jg12936.t1"; gene_id "file_1_file_1_jg12936";
Cepheus	AUGUSTUS	intron	20357624	20357686	.	+	.	transcript_id "file_1_file_1_jg12936.t1"; gene_id "file_1_file_1_jg12936";
Cepheus	AUGUSTUS	transcript	20354374	20357810	.	+	.	transcript_id "file_1_file_1_jg12936.t1"; gene_id "file_1_file_1_jg12936"
Cepheus	AUGUSTUS	gene	20354374	20357810	.	+	.	jg12936
Cepheus	AUGUSTUS	CDS	20357687	20357810	1	+	1	transcript_id "file_1_file_1_jg12936.t1"; gene_id "file_1_file_1_jg12936";
Cepheus	AUGUSTUS	exon	20357687	20357810	.	+	.	transcript_id "file_1_file_1_jg12936.t1"; gene_id "file_1_file_1_jg12936";
Cepheus	AUGUSTUS	stop_codon	20357808	20357810	.	+	0	transcript_id "file_1_file_1_jg12936.t1"; gene_id "file_1_file_1_jg12936";
Contig_19	AUGUSTUS	stop_codon	2200441	2200443	.	-	0	transcript_id "file_1_file_1_jg3083.t1"; gene_id "file_1_file_1_jg3083";
Contig_19	AUGUSTUS	CDS	2200441	2200608	1	-	0	transcript_id "file_1_file_1_jg3083.t1"; gene_id "file_1_file_1_jg3083";
Contig_19	AUGUSTUS	exon	2200441	2200608	.	-	.	transcript_id "file_1_file_1_jg3083.t1"; gene_id "file_1_file_1_jg3083";
Contig_19	AUGUSTUS	intron	2200609	2200667	.	-	.	transcript_id "file_1_file_1_jg3083.t1"; gene_id "file_1_file_1_jg3083";
Contig_19	AUGUSTUS	CDS	2200668	2200756	1	-	2	transcript_id "file_1_file_1_jg3083.t1"; gene_id "file_1_file_1_jg3083";
Contig_19	AUGUSTUS	exon	2200668	2200756	.	-	.	transcript_id "file_1_file_1_jg3083.t1"; gene_id "file_1_file_1_jg3083";
Contig_19	AUGUSTUS	intron	2200757	2201075	.	-	.	transcript_id "file_1_file_1_jg3083.t1"; gene_id "file_1_file_1_jg3083";
Contig_19	AUGUSTUS	CDS	2201076	2201154	1	-	0	transcript_id "file_1_file_1_jg3083.t1"; gene_id "file_1_file_1_jg3083";
Contig_19	AUGUSTUS	exon	2201076	2201154	.	-	.	transcript_id "file_1_file_1_jg3083.t1"; gene_id "file_1_file_1_jg3083";
Contig_19	AUGUSTUS	intron	2201155	2201217	.	-	.	transcript_id "file_1_file_1_jg3083.t1"; gene_id "file_1_file_1_jg3083";
Contig_19	AUGUSTUS	CDS	2201218	2201307	1	-	0	transcript_id "file_1_file_1_jg3083.t1"; gene_id "file_1_file_1_jg3083";
Contig_19	AUGUSTUS	exon	2201218	2201307	.	-	.	transcript_id "file_1_file_1_jg3083.t1"; gene_id "file_1_file_1_jg3083";
Contig_19	AUGUSTUS	intron	2201308	2202025	.	-	.	transcript_id "file_1_file_1_jg3083.t1"; gene_id "file_1_file_1_jg3083";
Contig_19	AUGUSTUS	CDS	2202026	2202074	1	-	1	transcript_id "file_1_file_1_jg3083.t1"; gene_id "file_1_file_1_jg3083";
Contig_19	AUGUSTUS	exon	2202026	2202074	.	-	.	transcript_id "file_1_file_1_jg3083.t1"; gene_id "file_1_file_1_jg3083";
Contig_19	AUGUSTUS	intron	2202075	2202638	.	-	.	transcript_id "file_1_file_1_jg3083.t1"; gene_id "file_1_file_1_jg3083";
Contig_19	AUGUSTUS	CDS	2202639	2202663	1	-	2	transcript_id "file_1_file_1_jg3083.t1"; gene_id "file_1_file_1_jg3083";
Contig_19	AUGUSTUS	exon	2202639	2202663	.	-	.	transcript_id "file_1_file_1_jg3083.t1"; gene_id "file_1_file_1_jg3083";
Contig_19	AUGUSTUS	intron	2202664	2209342	.	-	.	transcript_id "file_1_file_1_jg3083.t1"; gene_id "file_1_file_1_jg3083";
Contig_19	AUGUSTUS	transcript	2200441	2209406	.	-	.	transcript_id "file_1_file_1_jg3083.t1"; gene_id "file_1_file_1_jg3083"
Contig_19	AUGUSTUS	gene	2200441	2209406	.	-	.	jg3083
Contig_19	AUGUSTUS	CDS	2209343	2209406	1	-	0	transcript_id "file_1_file_1_jg3083.t1"; gene_id "file_1_file_1_jg3083";
Contig_19	AUGUSTUS	exon	2209343	2209406	.	-	.	transcript_id "file_1_file_1_jg3083.t1"; gene_id "file_1_file_1_jg3083";
Contig_19	AUGUSTUS	start_codon	2209404	2209406	.	-	0	transcript_id "file_1_file_1_jg3083.t1"; gene_id "file_1_file_1_jg3083";
Contig_175	AUGUSTUS	start_codon	118197	118199	.	+	0	transcript_id "file_1_file_1_jg3104.t2"; gene_id "file_1_file_1_jg3104";
Contig_175	AUGUSTUS	CDS	118197	118994	0.97	+	0	transcript_id "file_1_file_1_jg3104.t2"; gene_id "file_1_file_1_jg3104";
Contig_175	AUGUSTUS	exon	118197	118994	.	+	.	transcript_id "file_1_file_1_jg3104.t2"; gene_id "file_1_file_1_jg3104";
Contig_175	AUGUSTUS	intron	118995	119700	.	+	.	transcript_id "file_1_file_1_jg3104.t2"; gene_id "file_1_file_1_jg3104";
Contig_175	AUGUSTUS	transcript	118197	119724	.	+	.	transcript_id "file_1_file_1_jg3104.t2"; gene_id "file_1_file_1_jg3104"
Contig_175	AUGUSTUS	CDS	119701	119724	0.72	+	0	transcript_id "file_1_file_1_jg3104.t2"; gene_id "file_1_file_1_jg3104";
Contig_175	AUGUSTUS	exon	119701	119724	.	+	.	transcript_id "file_1_file_1_jg3104.t2"; gene_id "file_1_file_1_jg3104";
Contig_175	AUGUSTUS	stop_codon	119722	119724	.	+	0	transcript_id "file_1_file_1_jg3104.t2"; gene_id "file_1_file_1_jg3104";
Andromeda	AUGUSTUS	start_codon	25281053	25281055	.	+	0	transcript_id "file_1_file_1_jg9575.t1"; gene_id "file_1_file_1_jg9575";
Andromeda	AUGUSTUS	CDS	25281053	25281096	1	+	0	transcript_id "file_1_file_1_jg9575.t1"; gene_id "file_1_file_1_jg9575";
Andromeda	AUGUSTUS	exon	25281053	25281096	.	+	.	transcript_id "file_1_file_1_jg9575.t1"; gene_id "file_1_file_1_jg9575";
Andromeda	AUGUSTUS	intron	25281097	25281370	.	+	.	transcript_id "file_1_file_1_jg9575.t1"; gene_id "file_1_file_1_jg9575";
Andromeda	AUGUSTUS	CDS	25281371	25283705	0.96	+	1	transcript_id "file_1_file_1_jg9575.t1"; gene_id "file_1_file_1_jg9575";
Andromeda	AUGUSTUS	exon	25281371	25283705	.	+	.	transcript_id "file_1_file_1_jg9575.t1"; gene_id "file_1_file_1_jg9575";
Andromeda	AUGUSTUS	intron	25283706	25283798	.	+	.	transcript_id "file_1_file_1_jg9575.t1"; gene_id "file_1_file_1_jg9575";
Andromeda	AUGUSTUS	CDS	25283799	25289322	0.42	+	0	transcript_id "file_1_file_1_jg9575.t1"; gene_id "file_1_file_1_jg9575";
Andromeda	AUGUSTUS	exon	25283799	25289322	.	+	.	transcript_id "file_1_file_1_jg9575.t1"; gene_id "file_1_file_1_jg9575";
Andromeda	AUGUSTUS	intron	25289323	25289381	.	+	.	transcript_id "file_1_file_1_jg9575.t1"; gene_id "file_1_file_1_jg9575";
Andromeda	AUGUSTUS	CDS	25289382	25289559	1	+	2	transcript_id "file_1_file_1_jg9575.t1"; gene_id "file_1_file_1_jg9575";
Andromeda	AUGUSTUS	exon	25289382	25289559	.	+	.	transcript_id "file_1_file_1_jg9575.t1"; gene_id "file_1_file_1_jg9575";
Andromeda	AUGUSTUS	intron	25289560	25291303	.	+	.	transcript_id "file_1_file_1_jg9575.t1"; gene_id "file_1_file_1_jg9575";
Andromeda	AUGUSTUS	CDS	25291304	25291391	1	+	1	transcript_id "file_1_file_1_jg9575.t1"; gene_id "file_1_file_1_jg9575";
Andromeda	AUGUSTUS	exon	25291304	25291391	.	+	.	transcript_id "file_1_file_1_jg9575.t1"; gene_id "file_1_file_1_jg9575";
Andromeda	AUGUSTUS	intron	25291392	25291593	.	+	.	transcript_id "file_1_file_1_jg9575.t1"; gene_id "file_1_file_1_jg9575";
Andromeda	AUGUSTUS	CDS	25291594	25291747	1	+	0	transcript_id "file_1_file_1_jg9575.t1"; gene_id "file_1_file_1_jg9575";
Andromeda	AUGUSTUS	exon	25291594	25291747	.	+	.	transcript_id "file_1_file_1_jg9575.t1"; gene_id "file_1_file_1_jg9575";
Andromeda	AUGUSTUS	intron	25291748	25292728	.	+	.	transcript_id "file_1_file_1_jg9575.t1"; gene_id "file_1_file_1_jg9575";
Andromeda	AUGUSTUS	CDS	25292729	25293005	1	+	2	transcript_id "file_1_file_1_jg9575.t1"; gene_id "file_1_file_1_jg9575";
Andromeda	AUGUSTUS	exon	25292729	25293005	.	+	.	transcript_id "file_1_file_1_jg9575.t1"; gene_id "file_1_file_1_jg9575";
Andromeda	AUGUSTUS	intron	25293006	25293136	.	+	.	transcript_id "file_1_file_1_jg9575.t1"; gene_id "file_1_file_1_jg9575";
Andromeda	AUGUSTUS	CDS	25293137	25293226	1	+	1	transcript_id "file_1_file_1_jg9575.t1"; gene_id "file_1_file_1_jg9575";
Andromeda	AUGUSTUS	exon	25293137	25293226	.	+	.	transcript_id "file_1_file_1_jg9575.t1"; gene_id "file_1_file_1_jg9575";
Andromeda	AUGUSTUS	intron	25293227	25294405	.	+	.	transcript_id "file_1_file_1_jg9575.t1"; gene_id "file_1_file_1_jg9575";
Andromeda	AUGUSTUS	CDS	25294406	25294615	1	+	1	transcript_id "file_1_file_1_jg9575.t1"; gene_id "file_1_file_1_jg9575";
Andromeda	AUGUSTUS	exon	25294406	25294615	.	+	.	transcript_id "file_1_file_1_jg9575.t1"; gene_id "file_1_file_1_jg9575";
Andromeda	AUGUSTUS	intron	25294616	25295556	.	+	.	transcript_id "file_1_file_1_jg9575.t1"; gene_id "file_1_file_1_jg9575";
Andromeda	AUGUSTUS	CDS	25295557	25295705	1	+	1	transcript_id "file_1_file_1_jg9575.t1"; gene_id "file_1_file_1_jg9575";
Andromeda	AUGUSTUS	exon	25295557	25295705	.	+	.	transcript_id "file_1_file_1_jg9575.t1"; gene_id "file_1_file_1_jg9575";
Andromeda	AUGUSTUS	intron	25295706	25296287	.	+	.	transcript_id "file_1_file_1_jg9575.t1"; gene_id "file_1_file_1_jg9575";
Andromeda	AUGUSTUS	CDS	25296288	25296463	1	+	2	transcript_id "file_1_file_1_jg9575.t1"; gene_id "file_1_file_1_jg9575";
Andromeda	AUGUSTUS	exon	25296288	25296463	.	+	.	transcript_id "file_1_file_1_jg9575.t1"; gene_id "file_1_file_1_jg9575";
Andromeda	AUGUSTUS	intron	25296464	25297193	.	+	.	transcript_id "file_1_file_1_jg9575.t1"; gene_id "file_1_file_1_jg9575";
Andromeda	AUGUSTUS	transcript	25281053	25297595	.	+	.	transcript_id "file_1_file_1_jg9575.t1"; gene_id "file_1_file_1_jg9575"
Andromeda	AUGUSTUS	gene	25281053	25297595	.	+	.	jg9575
Andromeda	AUGUSTUS	CDS	25297194	25297595	1	+	0	transcript_id "file_1_file_1_jg9575.t1"; gene_id "file_1_file_1_jg9575";
Andromeda	AUGUSTUS	exon	25297194	25297595	.	+	.	transcript_id "file_1_file_1_jg9575.t1"; gene_id "file_1_file_1_jg9575";
Andromeda	AUGUSTUS	stop_codon	25297593	25297595	.	+	0	transcript_id "file_1_file_1_jg9575.t1"; gene_id "file_1_file_1_jg9575";
Draco	AUGUSTUS	start_codon	3366894	3366896	.	+	0	transcript_id "file_1_file_1_jg15193.t1"; gene_id "file_1_file_1_jg15193";
Draco	AUGUSTUS	CDS	3366894	3366963	1	+	0	transcript_id "file_1_file_1_jg15193.t1"; gene_id "file_1_file_1_jg15193";
Draco	AUGUSTUS	exon	3366894	3366963	.	+	.	transcript_id "file_1_file_1_jg15193.t1"; gene_id "file_1_file_1_jg15193";
Draco	AUGUSTUS	intron	3366964	3367024	.	+	.	transcript_id "file_1_file_1_jg15193.t1"; gene_id "file_1_file_1_jg15193";
Draco	AUGUSTUS	transcript	3366894	3367440	.	+	.	transcript_id "file_1_file_1_jg15193.t1"; gene_id "file_1_file_1_jg15193"
Draco	AUGUSTUS	gene	3366894	3367440	.	+	.	jg15193
Draco	AUGUSTUS	CDS	3367025	3367440	1	+	2	transcript_id "file_1_file_1_jg15193.t1"; gene_id "file_1_file_1_jg15193";
Draco	AUGUSTUS	exon	3367025	3367440	.	+	.	transcript_id "file_1_file_1_jg15193.t1"; gene_id "file_1_file_1_jg15193";
Draco	AUGUSTUS	stop_codon	3367438	3367440	.	+	0	transcript_id "file_1_file_1_jg15193.t1"; gene_id "file_1_file_1_jg15193";
Contig_56	AUGUSTUS	stop_codon	735413	735415	.	-	0	transcript_id "file_1_file_1_jg14691.t1"; gene_id "file_1_file_1_jg14691";
Contig_56	AUGUSTUS	CDS	735413	736757	0.95	-	1	transcript_id "file_1_file_1_jg14691.t1"; gene_id "file_1_file_1_jg14691";
Contig_56	AUGUSTUS	exon	735413	736757	.	-	.	transcript_id "file_1_file_1_jg14691.t1"; gene_id "file_1_file_1_jg14691";
Contig_56	AUGUSTUS	intron	736758	736822	.	-	.	transcript_id "file_1_file_1_jg14691.t1"; gene_id "file_1_file_1_jg14691";
Contig_56	AUGUSTUS	CDS	736823	736905	0.95	-	0	transcript_id "file_1_file_1_jg14691.t1"; gene_id "file_1_file_1_jg14691";
Contig_56	AUGUSTUS	exon	736823	736905	.	-	.	transcript_id "file_1_file_1_jg14691.t1"; gene_id "file_1_file_1_jg14691";
Contig_56	AUGUSTUS	intron	736906	736968	.	-	.	transcript_id "file_1_file_1_jg14691.t1"; gene_id "file_1_file_1_jg14691";
Contig_56	AUGUSTUS	CDS	736969	737116	0.58	-	1	transcript_id "file_1_file_1_jg14691.t1"; gene_id "file_1_file_1_jg14691";
Contig_56	AUGUSTUS	exon	736969	737116	.	-	.	transcript_id "file_1_file_1_jg14691.t1"; gene_id "file_1_file_1_jg14691";
Contig_56	AUGUSTUS	intron	737117	737172	.	-	.	transcript_id "file_1_file_1_jg14691.t1"; gene_id "file_1_file_1_jg14691";
Contig_56	AUGUSTUS	CDS	737173	737191	0.58	-	2	transcript_id "file_1_file_1_jg14691.t1"; gene_id "file_1_file_1_jg14691";
Contig_56	AUGUSTUS	exon	737173	737191	.	-	.	transcript_id "file_1_file_1_jg14691.t1"; gene_id "file_1_file_1_jg14691";
Contig_56	AUGUSTUS	intron	737192	737248	.	-	.	transcript_id "file_1_file_1_jg14691.t1"; gene_id "file_1_file_1_jg14691";
Contig_56	AUGUSTUS	transcript	735413	737345	.	-	.	transcript_id "file_1_file_1_jg14691.t1"; gene_id "file_1_file_1_jg14691"
Contig_56	AUGUSTUS	gene	735413	737345	.	-	.	jg14691
Contig_56	AUGUSTUS	CDS	737249	737345	1	-	0	transcript_id "file_1_file_1_jg14691.t1"; gene_id "file_1_file_1_jg14691";
Contig_56	AUGUSTUS	exon	737249	737345	.	-	.	transcript_id "file_1_file_1_jg14691.t1"; gene_id "file_1_file_1_jg14691";
Contig_56	AUGUSTUS	start_codon	737343	737345	.	-	0	transcript_id "file_1_file_1_jg14691.t1"; gene_id "file_1_file_1_jg14691";
Andromeda	AUGUSTUS	stop_codon	21880161	21880163	.	-	0	transcript_id "file_1_file_1_jg9230.t1"; gene_id "file_1_file_1_jg9230";
Andromeda	AUGUSTUS	CDS	21880161	21880305	0.78	-	1	transcript_id "file_1_file_1_jg9230.t1"; gene_id "file_1_file_1_jg9230";
Andromeda	AUGUSTUS	exon	21880161	21880305	.	-	.	transcript_id "file_1_file_1_jg9230.t1"; gene_id "file_1_file_1_jg9230";
Andromeda	AUGUSTUS	intron	21880306	21880357	.	-	.	transcript_id "file_1_file_1_jg9230.t1"; gene_id "file_1_file_1_jg9230";
Andromeda	AUGUSTUS	CDS	21880358	21880511	0.92	-	2	transcript_id "file_1_file_1_jg9230.t1"; gene_id "file_1_file_1_jg9230";
Andromeda	AUGUSTUS	exon	21880358	21880511	.	-	.	transcript_id "file_1_file_1_jg9230.t1"; gene_id "file_1_file_1_jg9230";
Andromeda	AUGUSTUS	intron	21880512	21880569	.	-	.	transcript_id "file_1_file_1_jg9230.t1"; gene_id "file_1_file_1_jg9230";
Andromeda	AUGUSTUS	transcript	21880161	21880675	.	-	.	transcript_id "file_1_file_1_jg9230.t1"; gene_id "file_1_file_1_jg9230"
Andromeda	AUGUSTUS	gene	21880161	21880675	.	-	.	jg9230
Andromeda	AUGUSTUS	CDS	21880570	21880675	1	-	0	transcript_id "file_1_file_1_jg9230.t1"; gene_id "file_1_file_1_jg9230";
Andromeda	AUGUSTUS	exon	21880570	21880675	.	-	.	transcript_id "file_1_file_1_jg9230.t1"; gene_id "file_1_file_1_jg9230";
Andromeda	AUGUSTUS	start_codon	21880673	21880675	.	-	0	transcript_id "file_1_file_1_jg9230.t1"; gene_id "file_1_file_1_jg9230";
Draco	AUGUSTUS	start_codon	4814652	4814654	.	+	0	transcript_id "file_1_file_1_jg15411.t1"; gene_id "file_1_file_1_jg15411";
Draco	AUGUSTUS	CDS	4814652	4815683	1	+	0	transcript_id "file_1_file_1_jg15411.t1"; gene_id "file_1_file_1_jg15411";
Draco	AUGUSTUS	exon	4814652	4815683	.	+	.	transcript_id "file_1_file_1_jg15411.t1"; gene_id "file_1_file_1_jg15411";
Draco	AUGUSTUS	intron	4815684	4815741	.	+	.	transcript_id "file_1_file_1_jg15411.t1"; gene_id "file_1_file_1_jg15411";
Draco	AUGUSTUS	CDS	4815742	4815878	1	+	0	transcript_id "file_1_file_1_jg15411.t1"; gene_id "file_1_file_1_jg15411";
Draco	AUGUSTUS	exon	4815742	4815878	.	+	.	transcript_id "file_1_file_1_jg15411.t1"; gene_id "file_1_file_1_jg15411";
Draco	AUGUSTUS	intron	4815879	4815938	.	+	.	transcript_id "file_1_file_1_jg15411.t1"; gene_id "file_1_file_1_jg15411";
Draco	AUGUSTUS	transcript	4814652	4815999	.	+	.	transcript_id "file_1_file_1_jg15411.t1"; gene_id "file_1_file_1_jg15411"
Draco	AUGUSTUS	gene	4814652	4815999	.	+	.	jg15411
Draco	AUGUSTUS	CDS	4815939	4815999	1	+	1	transcript_id "file_1_file_1_jg15411.t1"; gene_id "file_1_file_1_jg15411";
Draco	AUGUSTUS	exon	4815939	4815999	.	+	.	transcript_id "file_1_file_1_jg15411.t1"; gene_id "file_1_file_1_jg15411";
Draco	AUGUSTUS	stop_codon	4815997	4815999	.	+	0	transcript_id "file_1_file_1_jg15411.t1"; gene_id "file_1_file_1_jg15411";
Contig_373	AUGUSTUS	start_codon	48906	48908	.	+	0	transcript_id "file_1_file_1_jg16796.t1"; gene_id "file_1_file_1_jg16796";
Contig_373	AUGUSTUS	CDS	48906	49301	0.73	+	0	transcript_id "file_1_file_1_jg16796.t1"; gene_id "file_1_file_1_jg16796";
Contig_373	AUGUSTUS	exon	48906	49301	.	+	.	transcript_id "file_1_file_1_jg16796.t1"; gene_id "file_1_file_1_jg16796";
Contig_373	AUGUSTUS	transcript	48906	49301	.	+	.	transcript_id "file_1_file_1_jg16796.t1"; gene_id "file_1_file_1_jg16796"
Contig_373	AUGUSTUS	gene	48906	49301	.	+	.	jg16796
Contig_373	AUGUSTUS	stop_codon	49299	49301	.	+	0	transcript_id "file_1_file_1_jg16796.t1"; gene_id "file_1_file_1_jg16796";
Contig_13	AUGUSTUS	start_codon	1101900	1101902	.	+	0	transcript_id "file_1_file_1_jg5256.t1"; gene_id "file_1_file_1_jg5256";
Contig_13	AUGUSTUS	CDS	1101900	1102138	1	+	0	transcript_id "file_1_file_1_jg5256.t1"; gene_id "file_1_file_1_jg5256";
Contig_13	AUGUSTUS	exon	1101900	1102138	.	+	.	transcript_id "file_1_file_1_jg5256.t1"; gene_id "file_1_file_1_jg5256";
Contig_13	AUGUSTUS	intron	1102139	1102223	.	+	.	transcript_id "file_1_file_1_jg5256.t1"; gene_id "file_1_file_1_jg5256";
Contig_13	AUGUSTUS	CDS	1102224	1102785	0.96	+	1	transcript_id "file_1_file_1_jg5256.t1"; gene_id "file_1_file_1_jg5256";
Contig_13	AUGUSTUS	exon	1102224	1102785	.	+	.	transcript_id "file_1_file_1_jg5256.t1"; gene_id "file_1_file_1_jg5256";
Contig_13	AUGUSTUS	intron	1102786	1102840	.	+	.	transcript_id "file_1_file_1_jg5256.t1"; gene_id "file_1_file_1_jg5256";
Contig_13	AUGUSTUS	CDS	1102841	1103501	0.59	+	0	transcript_id "file_1_file_1_jg5256.t1"; gene_id "file_1_file_1_jg5256";
Contig_13	AUGUSTUS	exon	1102841	1103501	.	+	.	transcript_id "file_1_file_1_jg5256.t1"; gene_id "file_1_file_1_jg5256";
Contig_13	AUGUSTUS	intron	1103502	1103566	.	+	.	transcript_id "file_1_file_1_jg5256.t1"; gene_id "file_1_file_1_jg5256";
Contig_13	AUGUSTUS	transcript	1101900	1103832	.	+	.	transcript_id "file_1_file_1_jg5256.t1"; gene_id "file_1_file_1_jg5256"
Contig_13	AUGUSTUS	gene	1101900	1103832	.	+	.	jg5256
Contig_13	AUGUSTUS	CDS	1103567	1103832	0.59	+	2	transcript_id "file_1_file_1_jg5256.t1"; gene_id "file_1_file_1_jg5256";
Contig_13	AUGUSTUS	exon	1103567	1103832	.	+	.	transcript_id "file_1_file_1_jg5256.t1"; gene_id "file_1_file_1_jg5256";
Contig_13	AUGUSTUS	stop_codon	1103830	1103832	.	+	0	transcript_id "file_1_file_1_jg5256.t1"; gene_id "file_1_file_1_jg5256";
Contig_51	AUGUSTUS	start_codon	587226	587228	.	+	0	transcript_id "file_1_file_1_jg2796.t1"; gene_id "file_1_file_1_jg2796";
Contig_51	AUGUSTUS	CDS	587226	587475	1	+	0	transcript_id "file_1_file_1_jg2796.t1"; gene_id "file_1_file_1_jg2796";
Contig_51	AUGUSTUS	exon	587226	587475	.	+	.	transcript_id "file_1_file_1_jg2796.t1"; gene_id "file_1_file_1_jg2796";
Contig_51	AUGUSTUS	intron	587476	587538	.	+	.	transcript_id "file_1_file_1_jg2796.t1"; gene_id "file_1_file_1_jg2796";
Contig_51	AUGUSTUS	transcript	587226	587792	.	+	.	transcript_id "file_1_file_1_jg2796.t1"; gene_id "file_1_file_1_jg2796"
Contig_51	AUGUSTUS	gene	587226	587792	.	+	.	jg2796
Contig_51	AUGUSTUS	CDS	587539	587792	1	+	2	transcript_id "file_1_file_1_jg2796.t1"; gene_id "file_1_file_1_jg2796";
Contig_51	AUGUSTUS	exon	587539	587792	.	+	.	transcript_id "file_1_file_1_jg2796.t1"; gene_id "file_1_file_1_jg2796";
Contig_51	AUGUSTUS	stop_codon	587790	587792	.	+	0	transcript_id "file_1_file_1_jg2796.t1"; gene_id "file_1_file_1_jg2796";
Gemini	AUGUSTUS	stop_codon	6075562	6075564	.	-	0	transcript_id "file_1_file_1_jg634.t1"; gene_id "file_1_file_1_jg634";
Gemini	AUGUSTUS	CDS	6075562	6075700	1	-	1	transcript_id "file_1_file_1_jg634.t1"; gene_id "file_1_file_1_jg634";
Gemini	AUGUSTUS	exon	6075562	6075700	.	-	.	transcript_id "file_1_file_1_jg634.t1"; gene_id "file_1_file_1_jg634";
Gemini	AUGUSTUS	intron	6075701	6075759	.	-	.	transcript_id "file_1_file_1_jg634.t1"; gene_id "file_1_file_1_jg634";
Gemini	AUGUSTUS	transcript	6075562	6076961	.	-	.	transcript_id "file_1_file_1_jg634.t1"; gene_id "file_1_file_1_jg634"
Gemini	AUGUSTUS	gene	6075562	6076961	.	-	.	jg634
Gemini	AUGUSTUS	CDS	6075760	6076961	0.97	-	0	transcript_id "file_1_file_1_jg634.t1"; gene_id "file_1_file_1_jg634";
Gemini	AUGUSTUS	exon	6075760	6076961	.	-	.	transcript_id "file_1_file_1_jg634.t1"; gene_id "file_1_file_1_jg634";
Gemini	AUGUSTUS	start_codon	6076959	6076961	.	-	0	transcript_id "file_1_file_1_jg634.t1"; gene_id "file_1_file_1_jg634";
Cepheus	AUGUSTUS	stop_codon	6131857	6131859	.	-	0	transcript_id "file_1_file_1_jg11237.t1"; gene_id "file_1_file_1_jg11237";
Cepheus	AUGUSTUS	CDS	6131857	6132543	1	-	0	transcript_id "file_1_file_1_jg11237.t1"; gene_id "file_1_file_1_jg11237";
Cepheus	AUGUSTUS	exon	6131857	6132543	.	-	.	transcript_id "file_1_file_1_jg11237.t1"; gene_id "file_1_file_1_jg11237";
Cepheus	AUGUSTUS	transcript	6131857	6132543	.	-	.	transcript_id "file_1_file_1_jg11237.t1"; gene_id "file_1_file_1_jg11237"
Cepheus	AUGUSTUS	gene	6131857	6132543	.	-	.	jg11237
Cepheus	AUGUSTUS	start_codon	6132541	6132543	.	-	0	transcript_id "file_1_file_1_jg11237.t1"; gene_id "file_1_file_1_jg11237";
Draco	AUGUSTUS	start_codon	9943223	9943225	.	+	0	transcript_id "file_1_file_1_jg16178.t2"; gene_id "file_1_file_1_jg16178";
Draco	AUGUSTUS	CDS	9943223	9943576	1	+	0	transcript_id "file_1_file_1_jg16178.t2"; gene_id "file_1_file_1_jg16178";
Draco	AUGUSTUS	exon	9943223	9943576	.	+	.	transcript_id "file_1_file_1_jg16178.t2"; gene_id "file_1_file_1_jg16178";
Draco	AUGUSTUS	intron	9943577	9943727	.	+	.	transcript_id "file_1_file_1_jg16178.t2"; gene_id "file_1_file_1_jg16178";
Draco	AUGUSTUS	CDS	9943728	9944047	1	+	0	transcript_id "file_1_file_1_jg16178.t2"; gene_id "file_1_file_1_jg16178";
Draco	AUGUSTUS	exon	9943728	9944047	.	+	.	transcript_id "file_1_file_1_jg16178.t2"; gene_id "file_1_file_1_jg16178";
Draco	AUGUSTUS	intron	9944048	9944105	.	+	.	transcript_id "file_1_file_1_jg16178.t2"; gene_id "file_1_file_1_jg16178";
Draco	AUGUSTUS	CDS	9944106	9944632	1	+	1	transcript_id "file_1_file_1_jg16178.t2"; gene_id "file_1_file_1_jg16178";
Draco	AUGUSTUS	exon	9944106	9944632	.	+	.	transcript_id "file_1_file_1_jg16178.t2"; gene_id "file_1_file_1_jg16178";
Draco	AUGUSTUS	intron	9944633	9944689	.	+	.	transcript_id "file_1_file_1_jg16178.t2"; gene_id "file_1_file_1_jg16178";
Draco	AUGUSTUS	CDS	9944690	9945135	1	+	2	transcript_id "file_1_file_1_jg16178.t2"; gene_id "file_1_file_1_jg16178";
Draco	AUGUSTUS	exon	9944690	9945135	.	+	.	transcript_id "file_1_file_1_jg16178.t2"; gene_id "file_1_file_1_jg16178";
Draco	AUGUSTUS	intron	9945136	9945206	.	+	.	transcript_id "file_1_file_1_jg16178.t2"; gene_id "file_1_file_1_jg16178";
Draco	AUGUSTUS	CDS	9945207	9945435	1	+	0	transcript_id "file_1_file_1_jg16178.t2"; gene_id "file_1_file_1_jg16178";
Draco	AUGUSTUS	exon	9945207	9945435	.	+	.	transcript_id "file_1_file_1_jg16178.t2"; gene_id "file_1_file_1_jg16178";
Draco	AUGUSTUS	intron	9945436	9945566	.	+	.	transcript_id "file_1_file_1_jg16178.t2"; gene_id "file_1_file_1_jg16178";
Draco	AUGUSTUS	CDS	9945567	9945626	1	+	2	transcript_id "file_1_file_1_jg16178.t2"; gene_id "file_1_file_1_jg16178";
Draco	AUGUSTUS	exon	9945567	9945626	.	+	.	transcript_id "file_1_file_1_jg16178.t2"; gene_id "file_1_file_1_jg16178";
Draco	AUGUSTUS	intron	9945627	9945708	.	+	.	transcript_id "file_1_file_1_jg16178.t2"; gene_id "file_1_file_1_jg16178";
Draco	AUGUSTUS	CDS	9945709	9946431	1	+	2	transcript_id "file_1_file_1_jg16178.t2"; gene_id "file_1_file_1_jg16178";
Draco	AUGUSTUS	exon	9945709	9946431	.	+	.	transcript_id "file_1_file_1_jg16178.t2"; gene_id "file_1_file_1_jg16178";
Draco	AUGUSTUS	intron	9946432	9946486	.	+	.	transcript_id "file_1_file_1_jg16178.t2"; gene_id "file_1_file_1_jg16178";
Draco	AUGUSTUS	transcript	9943223	9947250	.	+	.	transcript_id "file_1_file_1_jg16178.t2"; gene_id "file_1_file_1_jg16178"
Draco	AUGUSTUS	CDS	9946487	9947250	1	+	2	transcript_id "file_1_file_1_jg16178.t2"; gene_id "file_1_file_1_jg16178";
Draco	AUGUSTUS	exon	9946487	9947250	.	+	.	transcript_id "file_1_file_1_jg16178.t2"; gene_id "file_1_file_1_jg16178";
Draco	AUGUSTUS	stop_codon	9947248	9947250	.	+	0	transcript_id "file_1_file_1_jg16178.t2"; gene_id "file_1_file_1_jg16178";
Contig_19	AUGUSTUS	stop_codon	944649	944651	.	-	0	transcript_id "file_1_file_1_jg2934.t1"; gene_id "file_1_file_1_jg2934";
Contig_19	AUGUSTUS	CDS	944649	945226	1	-	2	transcript_id "file_1_file_1_jg2934.t1"; gene_id "file_1_file_1_jg2934";
Contig_19	AUGUSTUS	exon	944649	945226	.	-	.	transcript_id "file_1_file_1_jg2934.t1"; gene_id "file_1_file_1_jg2934";
Contig_19	AUGUSTUS	intron	945227	945329	.	-	.	transcript_id "file_1_file_1_jg2934.t1"; gene_id "file_1_file_1_jg2934";
Contig_19	AUGUSTUS	transcript	944649	945810	.	-	.	transcript_id "file_1_file_1_jg2934.t1"; gene_id "file_1_file_1_jg2934"
Contig_19	AUGUSTUS	gene	944649	945810	.	-	.	jg2934
Contig_19	AUGUSTUS	CDS	945330	945810	1	-	0	transcript_id "file_1_file_1_jg2934.t1"; gene_id "file_1_file_1_jg2934";
Contig_19	AUGUSTUS	exon	945330	945810	.	-	.	transcript_id "file_1_file_1_jg2934.t1"; gene_id "file_1_file_1_jg2934";
Contig_19	AUGUSTUS	start_codon	945808	945810	.	-	0	transcript_id "file_1_file_1_jg2934.t1"; gene_id "file_1_file_1_jg2934";
Andromeda	AUGUSTUS	start_codon	11369262	11369264	.	+	0	transcript_id "file_1_file_1_jg8128.t1"; gene_id "file_1_file_1_jg8128";
Andromeda	AUGUSTUS	CDS	11369262	11369417	0.95	+	0	transcript_id "file_1_file_1_jg8128.t1"; gene_id "file_1_file_1_jg8128";
Andromeda	AUGUSTUS	exon	11369262	11369417	.	+	.	transcript_id "file_1_file_1_jg8128.t1"; gene_id "file_1_file_1_jg8128";
Andromeda	AUGUSTUS	intron	11369418	11370347	.	+	.	transcript_id "file_1_file_1_jg8128.t1"; gene_id "file_1_file_1_jg8128";
Andromeda	AUGUSTUS	transcript	11369262	11370458	.	+	.	transcript_id "file_1_file_1_jg8128.t1"; gene_id "file_1_file_1_jg8128"
Andromeda	AUGUSTUS	gene	11369262	11370458	.	+	.	jg8128
Andromeda	AUGUSTUS	CDS	11370348	11370458	0.43	+	0	transcript_id "file_1_file_1_jg8128.t1"; gene_id "file_1_file_1_jg8128";
Andromeda	AUGUSTUS	exon	11370348	11370458	.	+	.	transcript_id "file_1_file_1_jg8128.t1"; gene_id "file_1_file_1_jg8128";
Andromeda	AUGUSTUS	stop_codon	11370456	11370458	.	+	0	transcript_id "file_1_file_1_jg8128.t1"; gene_id "file_1_file_1_jg8128";
Andromeda	AUGUSTUS	start_codon	19363153	19363155	.	+	0	transcript_id "file_1_file_1_jg8878.t1"; gene_id "file_1_file_1_jg8878";
Andromeda	AUGUSTUS	CDS	19363153	19363324	1	+	0	transcript_id "file_1_file_1_jg8878.t1"; gene_id "file_1_file_1_jg8878";
Andromeda	AUGUSTUS	exon	19363153	19363324	.	+	.	transcript_id "file_1_file_1_jg8878.t1"; gene_id "file_1_file_1_jg8878";
Andromeda	AUGUSTUS	intron	19363325	19364058	.	+	.	transcript_id "file_1_file_1_jg8878.t1"; gene_id "file_1_file_1_jg8878";
Andromeda	AUGUSTUS	CDS	19364059	19365536	1	+	2	transcript_id "file_1_file_1_jg8878.t1"; gene_id "file_1_file_1_jg8878";
Andromeda	AUGUSTUS	exon	19364059	19365536	.	+	.	transcript_id "file_1_file_1_jg8878.t1"; gene_id "file_1_file_1_jg8878";
Andromeda	AUGUSTUS	intron	19365537	19367648	.	+	.	transcript_id "file_1_file_1_jg8878.t1"; gene_id "file_1_file_1_jg8878";
Andromeda	AUGUSTUS	CDS	19367649	19369070	1	+	0	transcript_id "file_1_file_1_jg8878.t1"; gene_id "file_1_file_1_jg8878";
Andromeda	AUGUSTUS	exon	19367649	19369070	.	+	.	transcript_id "file_1_file_1_jg8878.t1"; gene_id "file_1_file_1_jg8878";
Andromeda	AUGUSTUS	intron	19369071	19369416	.	+	.	transcript_id "file_1_file_1_jg8878.t1"; gene_id "file_1_file_1_jg8878";
Andromeda	AUGUSTUS	CDS	19369417	19373220	1	+	0	transcript_id "file_1_file_1_jg8878.t1"; gene_id "file_1_file_1_jg8878";
Andromeda	AUGUSTUS	exon	19369417	19373220	.	+	.	transcript_id "file_1_file_1_jg8878.t1"; gene_id "file_1_file_1_jg8878";
Andromeda	AUGUSTUS	intron	19373221	19373281	.	+	.	transcript_id "file_1_file_1_jg8878.t1"; gene_id "file_1_file_1_jg8878";
Andromeda	AUGUSTUS	CDS	19373282	19373377	1	+	0	transcript_id "file_1_file_1_jg8878.t1"; gene_id "file_1_file_1_jg8878";
Andromeda	AUGUSTUS	exon	19373282	19373377	.	+	.	transcript_id "file_1_file_1_jg8878.t1"; gene_id "file_1_file_1_jg8878";
Andromeda	AUGUSTUS	intron	19373378	19373880	.	+	.	transcript_id "file_1_file_1_jg8878.t1"; gene_id "file_1_file_1_jg8878";
Andromeda	AUGUSTUS	CDS	19373881	19374024	1	+	0	transcript_id "file_1_file_1_jg8878.t1"; gene_id "file_1_file_1_jg8878";
Andromeda	AUGUSTUS	exon	19373881	19374024	.	+	.	transcript_id "file_1_file_1_jg8878.t1"; gene_id "file_1_file_1_jg8878";
Andromeda	AUGUSTUS	intron	19374025	19374089	.	+	.	transcript_id "file_1_file_1_jg8878.t1"; gene_id "file_1_file_1_jg8878";
Andromeda	AUGUSTUS	transcript	19363153	19374200	.	+	.	transcript_id "file_1_file_1_jg8878.t1"; gene_id "file_1_file_1_jg8878"
Andromeda	AUGUSTUS	gene	19363153	19374200	.	+	.	jg8878
Andromeda	AUGUSTUS	CDS	19374090	19374200	1	+	0	transcript_id "file_1_file_1_jg8878.t1"; gene_id "file_1_file_1_jg8878";
Andromeda	AUGUSTUS	exon	19374090	19374200	.	+	.	transcript_id "file_1_file_1_jg8878.t1"; gene_id "file_1_file_1_jg8878";
Andromeda	AUGUSTUS	stop_codon	19374198	19374200	.	+	0	transcript_id "file_1_file_1_jg8878.t1"; gene_id "file_1_file_1_jg8878";
Contig_5	AUGUSTUS	start_codon	3176554	3176556	.	+	0	transcript_id "file_1_file_1_jg4534.t1"; gene_id "file_1_file_1_jg4534";
Contig_5	AUGUSTUS	CDS	3176554	3177216	1	+	0	transcript_id "file_1_file_1_jg4534.t1"; gene_id "file_1_file_1_jg4534";
Contig_5	AUGUSTUS	exon	3176554	3177216	.	+	.	transcript_id "file_1_file_1_jg4534.t1"; gene_id "file_1_file_1_jg4534";
Contig_5	AUGUSTUS	transcript	3176554	3177216	.	+	.	transcript_id "file_1_file_1_jg4534.t1"; gene_id "file_1_file_1_jg4534"
Contig_5	AUGUSTUS	gene	3176554	3177216	.	+	.	jg4534
Contig_5	AUGUSTUS	stop_codon	3177214	3177216	.	+	0	transcript_id "file_1_file_1_jg4534.t1"; gene_id "file_1_file_1_jg4534";
Contig_6	AUGUSTUS	start_codon	5723897	5723899	.	+	0	transcript_id "file_1_file_1_jg10485.t1"; gene_id "file_1_file_1_jg10485";
Contig_6	AUGUSTUS	CDS	5723897	5724080	1	+	0	transcript_id "file_1_file_1_jg10485.t1"; gene_id "file_1_file_1_jg10485";
Contig_6	AUGUSTUS	exon	5723897	5724080	.	+	.	transcript_id "file_1_file_1_jg10485.t1"; gene_id "file_1_file_1_jg10485";
Contig_6	AUGUSTUS	intron	5724081	5724295	.	+	.	transcript_id "file_1_file_1_jg10485.t1"; gene_id "file_1_file_1_jg10485";
Contig_6	AUGUSTUS	CDS	5724296	5724427	0.57	+	2	transcript_id "file_1_file_1_jg10485.t1"; gene_id "file_1_file_1_jg10485";
Contig_6	AUGUSTUS	exon	5724296	5724427	.	+	.	transcript_id "file_1_file_1_jg10485.t1"; gene_id "file_1_file_1_jg10485";
Contig_6	AUGUSTUS	intron	5724428	5724483	.	+	.	transcript_id "file_1_file_1_jg10485.t1"; gene_id "file_1_file_1_jg10485";
Contig_6	AUGUSTUS	CDS	5724484	5724536	0.57	+	2	transcript_id "file_1_file_1_jg10485.t1"; gene_id "file_1_file_1_jg10485";
Contig_6	AUGUSTUS	exon	5724484	5724536	.	+	.	transcript_id "file_1_file_1_jg10485.t1"; gene_id "file_1_file_1_jg10485";
Contig_6	AUGUSTUS	intron	5724537	5724592	.	+	.	transcript_id "file_1_file_1_jg10485.t1"; gene_id "file_1_file_1_jg10485";
Contig_6	AUGUSTUS	CDS	5724593	5724743	1	+	0	transcript_id "file_1_file_1_jg10485.t1"; gene_id "file_1_file_1_jg10485";
Contig_6	AUGUSTUS	exon	5724593	5724743	.	+	.	transcript_id "file_1_file_1_jg10485.t1"; gene_id "file_1_file_1_jg10485";
Contig_6	AUGUSTUS	intron	5724744	5724801	.	+	.	transcript_id "file_1_file_1_jg10485.t1"; gene_id "file_1_file_1_jg10485";
Contig_6	AUGUSTUS	CDS	5724802	5724923	1	+	2	transcript_id "file_1_file_1_jg10485.t1"; gene_id "file_1_file_1_jg10485";
Contig_6	AUGUSTUS	exon	5724802	5724923	.	+	.	transcript_id "file_1_file_1_jg10485.t1"; gene_id "file_1_file_1_jg10485";
Contig_6	AUGUSTUS	intron	5724924	5724981	.	+	.	transcript_id "file_1_file_1_jg10485.t1"; gene_id "file_1_file_1_jg10485";
Contig_6	AUGUSTUS	CDS	5724982	5725252	1	+	0	transcript_id "file_1_file_1_jg10485.t1"; gene_id "file_1_file_1_jg10485";
Contig_6	AUGUSTUS	exon	5724982	5725252	.	+	.	transcript_id "file_1_file_1_jg10485.t1"; gene_id "file_1_file_1_jg10485";
Contig_6	AUGUSTUS	intron	5725253	5725314	.	+	.	transcript_id "file_1_file_1_jg10485.t1"; gene_id "file_1_file_1_jg10485";
Contig_6	AUGUSTUS	CDS	5725315	5725765	1	+	2	transcript_id "file_1_file_1_jg10485.t1"; gene_id "file_1_file_1_jg10485";
Contig_6	AUGUSTUS	exon	5725315	5725765	.	+	.	transcript_id "file_1_file_1_jg10485.t1"; gene_id "file_1_file_1_jg10485";
Contig_6	AUGUSTUS	intron	5725766	5725820	.	+	.	transcript_id "file_1_file_1_jg10485.t1"; gene_id "file_1_file_1_jg10485";
Contig_6	AUGUSTUS	CDS	5725821	5725902	1	+	1	transcript_id "file_1_file_1_jg10485.t1"; gene_id "file_1_file_1_jg10485";
Contig_6	AUGUSTUS	exon	5725821	5725902	.	+	.	transcript_id "file_1_file_1_jg10485.t1"; gene_id "file_1_file_1_jg10485";
Contig_6	AUGUSTUS	intron	5725903	5725957	.	+	.	transcript_id "file_1_file_1_jg10485.t1"; gene_id "file_1_file_1_jg10485";
Contig_6	AUGUSTUS	transcript	5723897	5726017	.	+	.	transcript_id "file_1_file_1_jg10485.t1"; gene_id "file_1_file_1_jg10485"
Contig_6	AUGUSTUS	gene	5723897	5726017	.	+	.	jg10485
Contig_6	AUGUSTUS	CDS	5725958	5726017	1	+	0	transcript_id "file_1_file_1_jg10485.t1"; gene_id "file_1_file_1_jg10485";
Contig_6	AUGUSTUS	exon	5725958	5726017	.	+	.	transcript_id "file_1_file_1_jg10485.t1"; gene_id "file_1_file_1_jg10485";
Contig_6	AUGUSTUS	stop_codon	5726015	5726017	.	+	0	transcript_id "file_1_file_1_jg10485.t1"; gene_id "file_1_file_1_jg10485";
Contig_10	AUGUSTUS	start_codon	2962347	2962349	.	+	0	transcript_id "file_1_file_1_jg2626.t2"; gene_id "file_1_file_1_jg2626";
Contig_10	AUGUSTUS	CDS	2962347	2962422	1	+	0	transcript_id "file_1_file_1_jg2626.t2"; gene_id "file_1_file_1_jg2626";
Contig_10	AUGUSTUS	exon	2962347	2962422	.	+	.	transcript_id "file_1_file_1_jg2626.t2"; gene_id "file_1_file_1_jg2626";
Contig_10	AUGUSTUS	intron	2962423	2962488	.	+	.	transcript_id "file_1_file_1_jg2626.t2"; gene_id "file_1_file_1_jg2626";
Contig_10	AUGUSTUS	CDS	2962489	2962601	1	+	2	transcript_id "file_1_file_1_jg2626.t2"; gene_id "file_1_file_1_jg2626";
Contig_10	AUGUSTUS	exon	2962489	2962601	.	+	.	transcript_id "file_1_file_1_jg2626.t2"; gene_id "file_1_file_1_jg2626";
Contig_10	AUGUSTUS	intron	2962602	2962670	.	+	.	transcript_id "file_1_file_1_jg2626.t2"; gene_id "file_1_file_1_jg2626";
Contig_10	AUGUSTUS	CDS	2962671	2963181	1	+	0	transcript_id "file_1_file_1_jg2626.t2"; gene_id "file_1_file_1_jg2626";
Contig_10	AUGUSTUS	exon	2962671	2963181	.	+	.	transcript_id "file_1_file_1_jg2626.t2"; gene_id "file_1_file_1_jg2626";
Contig_10	AUGUSTUS	intron	2963182	2963515	.	+	.	transcript_id "file_1_file_1_jg2626.t2"; gene_id "file_1_file_1_jg2626";
Contig_10	AUGUSTUS	CDS	2963516	2964218	1	+	2	transcript_id "file_1_file_1_jg2626.t2"; gene_id "file_1_file_1_jg2626";
Contig_10	AUGUSTUS	exon	2963516	2964218	.	+	.	transcript_id "file_1_file_1_jg2626.t2"; gene_id "file_1_file_1_jg2626";
Contig_10	AUGUSTUS	intron	2964219	2964276	.	+	.	transcript_id "file_1_file_1_jg2626.t2"; gene_id "file_1_file_1_jg2626";
Contig_10	AUGUSTUS	transcript	2962347	2964367	.	+	.	transcript_id "file_1_file_1_jg2626.t2"; gene_id "file_1_file_1_jg2626"
Contig_10	AUGUSTUS	CDS	2964277	2964367	1	+	1	transcript_id "file_1_file_1_jg2626.t2"; gene_id "file_1_file_1_jg2626";
Contig_10	AUGUSTUS	exon	2964277	2964367	.	+	.	transcript_id "file_1_file_1_jg2626.t2"; gene_id "file_1_file_1_jg2626";
Contig_10	AUGUSTUS	stop_codon	2964365	2964367	.	+	0	transcript_id "file_1_file_1_jg2626.t2"; gene_id "file_1_file_1_jg2626";
Andromeda	AUGUSTUS	start_codon	7886647	7886649	.	+	0	transcript_id "file_1_file_1_jg7746.t1"; gene_id "file_1_file_1_jg7746";
Andromeda	AUGUSTUS	CDS	7886647	7886913	0.58	+	0	transcript_id "file_1_file_1_jg7746.t1"; gene_id "file_1_file_1_jg7746";
Andromeda	AUGUSTUS	exon	7886647	7886913	.	+	.	transcript_id "file_1_file_1_jg7746.t1"; gene_id "file_1_file_1_jg7746";
Andromeda	AUGUSTUS	transcript	7886647	7886913	.	+	.	transcript_id "file_1_file_1_jg7746.t1"; gene_id "file_1_file_1_jg7746"
Andromeda	AUGUSTUS	gene	7886647	7886913	.	+	.	jg7746
Andromeda	AUGUSTUS	stop_codon	7886911	7886913	.	+	0	transcript_id "file_1_file_1_jg7746.t1"; gene_id "file_1_file_1_jg7746";
Contig_5	AUGUSTUS	stop_codon	3981988	3981990	.	-	0	transcript_id "file_1_file_1_jg4639.t1"; gene_id "file_1_file_1_jg4639";
Contig_5	AUGUSTUS	CDS	3981988	3982613	1	-	2	transcript_id "file_1_file_1_jg4639.t1"; gene_id "file_1_file_1_jg4639";
Contig_5	AUGUSTUS	exon	3981988	3982613	.	-	.	transcript_id "file_1_file_1_jg4639.t1"; gene_id "file_1_file_1_jg4639";
Contig_5	AUGUSTUS	intron	3982614	3982669	.	-	.	transcript_id "file_1_file_1_jg4639.t1"; gene_id "file_1_file_1_jg4639";
Contig_5	AUGUSTUS	transcript	3981988	3982799	.	-	.	transcript_id "file_1_file_1_jg4639.t1"; gene_id "file_1_file_1_jg4639"
Contig_5	AUGUSTUS	gene	3981988	3982799	.	-	.	jg4639
Contig_5	AUGUSTUS	CDS	3982670	3982799	0.97	-	0	transcript_id "file_1_file_1_jg4639.t1"; gene_id "file_1_file_1_jg4639";
Contig_5	AUGUSTUS	exon	3982670	3982799	.	-	.	transcript_id "file_1_file_1_jg4639.t1"; gene_id "file_1_file_1_jg4639";
Contig_5	AUGUSTUS	start_codon	3982797	3982799	.	-	0	transcript_id "file_1_file_1_jg4639.t1"; gene_id "file_1_file_1_jg4639";
Contig_16	AUGUSTUS	stop_codon	1737430	1737432	.	-	0	transcript_id "file_1_file_1_jg1836.t1"; gene_id "file_1_file_1_jg1836";
Contig_16	AUGUSTUS	CDS	1737430	1737687	1	-	0	transcript_id "file_1_file_1_jg1836.t1"; gene_id "file_1_file_1_jg1836";
Contig_16	AUGUSTUS	exon	1737430	1737687	.	-	.	transcript_id "file_1_file_1_jg1836.t1"; gene_id "file_1_file_1_jg1836";
Contig_16	AUGUSTUS	intron	1737688	1737738	.	-	.	transcript_id "file_1_file_1_jg1836.t1"; gene_id "file_1_file_1_jg1836";
Contig_16	AUGUSTUS	CDS	1737739	1737933	1	-	0	transcript_id "file_1_file_1_jg1836.t1"; gene_id "file_1_file_1_jg1836";
Contig_16	AUGUSTUS	exon	1737739	1737933	.	-	.	transcript_id "file_1_file_1_jg1836.t1"; gene_id "file_1_file_1_jg1836";
Contig_16	AUGUSTUS	intron	1737934	1737991	.	-	.	transcript_id "file_1_file_1_jg1836.t1"; gene_id "file_1_file_1_jg1836";
Contig_16	AUGUSTUS	CDS	1737992	1738542	1	-	2	transcript_id "file_1_file_1_jg1836.t1"; gene_id "file_1_file_1_jg1836";
Contig_16	AUGUSTUS	exon	1737992	1738542	.	-	.	transcript_id "file_1_file_1_jg1836.t1"; gene_id "file_1_file_1_jg1836";
Contig_16	AUGUSTUS	intron	1738543	1738608	.	-	.	transcript_id "file_1_file_1_jg1836.t1"; gene_id "file_1_file_1_jg1836";
Contig_16	AUGUSTUS	transcript	1737430	1738669	.	-	.	transcript_id "file_1_file_1_jg1836.t1"; gene_id "file_1_file_1_jg1836"
Contig_16	AUGUSTUS	gene	1737430	1738669	.	-	.	jg1836
Contig_16	AUGUSTUS	CDS	1738609	1738669	1	-	0	transcript_id "file_1_file_1_jg1836.t1"; gene_id "file_1_file_1_jg1836";
Contig_16	AUGUSTUS	exon	1738609	1738669	.	-	.	transcript_id "file_1_file_1_jg1836.t1"; gene_id "file_1_file_1_jg1836";
Contig_16	AUGUSTUS	start_codon	1738667	1738669	.	-	0	transcript_id "file_1_file_1_jg1836.t1"; gene_id "file_1_file_1_jg1836";
Andromeda	AUGUSTUS	start_codon	18128042	18128044	.	+	0	transcript_id "file_1_file_1_jg8709.t2"; gene_id "file_1_file_1_jg8709";
Andromeda	AUGUSTUS	CDS	18128042	18128190	1	+	0	transcript_id "file_1_file_1_jg8709.t2"; gene_id "file_1_file_1_jg8709";
Andromeda	AUGUSTUS	exon	18128042	18128190	.	+	.	transcript_id "file_1_file_1_jg8709.t2"; gene_id "file_1_file_1_jg8709";
Andromeda	AUGUSTUS	intron	18128191	18128249	.	+	.	transcript_id "file_1_file_1_jg8709.t2"; gene_id "file_1_file_1_jg8709";
Andromeda	AUGUSTUS	CDS	18128250	18128883	1	+	1	transcript_id "file_1_file_1_jg8709.t2"; gene_id "file_1_file_1_jg8709";
Andromeda	AUGUSTUS	exon	18128250	18128883	.	+	.	transcript_id "file_1_file_1_jg8709.t2"; gene_id "file_1_file_1_jg8709";
Andromeda	AUGUSTUS	intron	18128884	18128941	.	+	.	transcript_id "file_1_file_1_jg8709.t2"; gene_id "file_1_file_1_jg8709";
Andromeda	AUGUSTUS	CDS	18128942	18129656	1	+	0	transcript_id "file_1_file_1_jg8709.t2"; gene_id "file_1_file_1_jg8709";
Andromeda	AUGUSTUS	exon	18128942	18129656	.	+	.	transcript_id "file_1_file_1_jg8709.t2"; gene_id "file_1_file_1_jg8709";
Andromeda	AUGUSTUS	intron	18129657	18129716	.	+	.	transcript_id "file_1_file_1_jg8709.t2"; gene_id "file_1_file_1_jg8709";
Andromeda	AUGUSTUS	CDS	18129717	18129879	1	+	2	transcript_id "file_1_file_1_jg8709.t2"; gene_id "file_1_file_1_jg8709";
Andromeda	AUGUSTUS	exon	18129717	18129879	.	+	.	transcript_id "file_1_file_1_jg8709.t2"; gene_id "file_1_file_1_jg8709";
Andromeda	AUGUSTUS	intron	18129880	18130514	.	+	.	transcript_id "file_1_file_1_jg8709.t2"; gene_id "file_1_file_1_jg8709";
Andromeda	AUGUSTUS	CDS	18130515	18130611	1	+	1	transcript_id "file_1_file_1_jg8709.t2"; gene_id "file_1_file_1_jg8709";
Andromeda	AUGUSTUS	exon	18130515	18130611	.	+	.	transcript_id "file_1_file_1_jg8709.t2"; gene_id "file_1_file_1_jg8709";
Andromeda	AUGUSTUS	intron	18130612	18130837	.	+	.	transcript_id "file_1_file_1_jg8709.t2"; gene_id "file_1_file_1_jg8709";
Andromeda	AUGUSTUS	CDS	18130838	18131624	1	+	0	transcript_id "file_1_file_1_jg8709.t2"; gene_id "file_1_file_1_jg8709";
Andromeda	AUGUSTUS	exon	18130838	18131624	.	+	.	transcript_id "file_1_file_1_jg8709.t2"; gene_id "file_1_file_1_jg8709";
Andromeda	AUGUSTUS	intron	18131625	18131798	.	+	.	transcript_id "file_1_file_1_jg8709.t2"; gene_id "file_1_file_1_jg8709";
Andromeda	AUGUSTUS	CDS	18131799	18132955	1	+	2	transcript_id "file_1_file_1_jg8709.t2"; gene_id "file_1_file_1_jg8709";
Andromeda	AUGUSTUS	exon	18131799	18132955	.	+	.	transcript_id "file_1_file_1_jg8709.t2"; gene_id "file_1_file_1_jg8709";
Andromeda	AUGUSTUS	intron	18132956	18133012	.	+	.	transcript_id "file_1_file_1_jg8709.t2"; gene_id "file_1_file_1_jg8709";
Andromeda	AUGUSTUS	CDS	18133013	18133175	1	+	0	transcript_id "file_1_file_1_jg8709.t2"; gene_id "file_1_file_1_jg8709";
Andromeda	AUGUSTUS	exon	18133013	18133175	.	+	.	transcript_id "file_1_file_1_jg8709.t2"; gene_id "file_1_file_1_jg8709";
Andromeda	AUGUSTUS	intron	18133176	18133233	.	+	.	transcript_id "file_1_file_1_jg8709.t2"; gene_id "file_1_file_1_jg8709";
Andromeda	AUGUSTUS	CDS	18133234	18133480	1	+	2	transcript_id "file_1_file_1_jg8709.t2"; gene_id "file_1_file_1_jg8709";
Andromeda	AUGUSTUS	exon	18133234	18133480	.	+	.	transcript_id "file_1_file_1_jg8709.t2"; gene_id "file_1_file_1_jg8709";
Andromeda	AUGUSTUS	intron	18133481	18133542	.	+	.	transcript_id "file_1_file_1_jg8709.t2"; gene_id "file_1_file_1_jg8709";
Andromeda	AUGUSTUS	transcript	18128042	18133615	.	+	.	transcript_id "file_1_file_1_jg8709.t2"; gene_id "file_1_file_1_jg8709"
Andromeda	AUGUSTUS	CDS	18133543	18133615	1	+	1	transcript_id "file_1_file_1_jg8709.t2"; gene_id "file_1_file_1_jg8709";
Andromeda	AUGUSTUS	exon	18133543	18133615	.	+	.	transcript_id "file_1_file_1_jg8709.t2"; gene_id "file_1_file_1_jg8709";
Andromeda	AUGUSTUS	stop_codon	18133613	18133615	.	+	0	transcript_id "file_1_file_1_jg8709.t2"; gene_id "file_1_file_1_jg8709";
Contig_8	AUGUSTUS	stop_codon	2442702	2442704	.	-	0	transcript_id "file_1_file_1_jg3877.t2"; gene_id "file_1_file_1_jg3877";
Contig_8	AUGUSTUS	CDS	2442702	2443427	1	-	0	transcript_id "file_1_file_1_jg3877.t2"; gene_id "file_1_file_1_jg3877";
Contig_8	AUGUSTUS	exon	2442702	2443427	.	-	.	transcript_id "file_1_file_1_jg3877.t2"; gene_id "file_1_file_1_jg3877";
Contig_8	AUGUSTUS	intron	2443428	2444077	.	-	.	transcript_id "file_1_file_1_jg3877.t2"; gene_id "file_1_file_1_jg3877";
Contig_8	AUGUSTUS	CDS	2444078	2444812	1	-	0	transcript_id "file_1_file_1_jg3877.t2"; gene_id "file_1_file_1_jg3877";
Contig_8	AUGUSTUS	exon	2444078	2444812	.	-	.	transcript_id "file_1_file_1_jg3877.t2"; gene_id "file_1_file_1_jg3877";
Contig_8	AUGUSTUS	intron	2444813	2446112	.	-	.	transcript_id "file_1_file_1_jg3877.t2"; gene_id "file_1_file_1_jg3877";
Contig_8	AUGUSTUS	CDS	2446113	2446600	1	-	2	transcript_id "file_1_file_1_jg3877.t2"; gene_id "file_1_file_1_jg3877";
Contig_8	AUGUSTUS	exon	2446113	2446600	.	-	.	transcript_id "file_1_file_1_jg3877.t2"; gene_id "file_1_file_1_jg3877";
Contig_8	AUGUSTUS	intron	2446601	2447046	.	-	.	transcript_id "file_1_file_1_jg3877.t2"; gene_id "file_1_file_1_jg3877";
Contig_8	AUGUSTUS	CDS	2447047	2447494	1	-	0	transcript_id "file_1_file_1_jg3877.t2"; gene_id "file_1_file_1_jg3877";
Contig_8	AUGUSTUS	exon	2447047	2447494	.	-	.	transcript_id "file_1_file_1_jg3877.t2"; gene_id "file_1_file_1_jg3877";
Contig_8	AUGUSTUS	intron	2447495	2448000	.	-	.	transcript_id "file_1_file_1_jg3877.t2"; gene_id "file_1_file_1_jg3877";
Contig_8	AUGUSTUS	CDS	2448001	2448230	1	-	2	transcript_id "file_1_file_1_jg3877.t2"; gene_id "file_1_file_1_jg3877";
Contig_8	AUGUSTUS	exon	2448001	2448230	.	-	.	transcript_id "file_1_file_1_jg3877.t2"; gene_id "file_1_file_1_jg3877";
Contig_8	AUGUSTUS	intron	2448231	2448695	.	-	.	transcript_id "file_1_file_1_jg3877.t2"; gene_id "file_1_file_1_jg3877";
Contig_8	AUGUSTUS	CDS	2448696	2448784	1	-	1	transcript_id "file_1_file_1_jg3877.t2"; gene_id "file_1_file_1_jg3877";
Contig_8	AUGUSTUS	exon	2448696	2448784	.	-	.	transcript_id "file_1_file_1_jg3877.t2"; gene_id "file_1_file_1_jg3877";
Contig_8	AUGUSTUS	intron	2448785	2456079	.	-	.	transcript_id "file_1_file_1_jg3877.t2"; gene_id "file_1_file_1_jg3877";
Contig_8	AUGUSTUS	transcript	2442702	2456126	.	-	.	transcript_id "file_1_file_1_jg3877.t2"; gene_id "file_1_file_1_jg3877"
Contig_8	AUGUSTUS	gene	2442702	2456126	.	-	.	jg3877
Contig_8	AUGUSTUS	CDS	2456080	2456126	0.99	-	0	transcript_id "file_1_file_1_jg3877.t2"; gene_id "file_1_file_1_jg3877";
Contig_8	AUGUSTUS	exon	2456080	2456126	.	-	.	transcript_id "file_1_file_1_jg3877.t2"; gene_id "file_1_file_1_jg3877";
Contig_8	AUGUSTUS	start_codon	2456124	2456126	.	-	0	transcript_id "file_1_file_1_jg3877.t2"; gene_id "file_1_file_1_jg3877";
Contig_9	AUGUSTUS	start_codon	4864828	4864830	.	+	0	transcript_id "file_1_file_1_jg6297.t2"; gene_id "file_1_file_1_jg6297";
Contig_9	AUGUSTUS	CDS	4864828	4864933	1	+	0	transcript_id "file_1_file_1_jg6297.t2"; gene_id "file_1_file_1_jg6297";
Contig_9	AUGUSTUS	exon	4864828	4864933	.	+	.	transcript_id "file_1_file_1_jg6297.t2"; gene_id "file_1_file_1_jg6297";
Contig_9	AUGUSTUS	intron	4864934	4891160	.	+	.	transcript_id "file_1_file_1_jg6297.t2"; gene_id "file_1_file_1_jg6297";
Contig_9	AUGUSTUS	CDS	4891161	4891276	1	+	2	transcript_id "file_1_file_1_jg6297.t2"; gene_id "file_1_file_1_jg6297";
Contig_9	AUGUSTUS	exon	4891161	4891276	.	+	.	transcript_id "file_1_file_1_jg6297.t2"; gene_id "file_1_file_1_jg6297";
Contig_9	AUGUSTUS	intron	4891277	4892088	.	+	.	transcript_id "file_1_file_1_jg6297.t2"; gene_id "file_1_file_1_jg6297";
Contig_9	AUGUSTUS	CDS	4892089	4892283	1	+	0	transcript_id "file_1_file_1_jg6297.t2"; gene_id "file_1_file_1_jg6297";
Contig_9	AUGUSTUS	exon	4892089	4892283	.	+	.	transcript_id "file_1_file_1_jg6297.t2"; gene_id "file_1_file_1_jg6297";
Contig_9	AUGUSTUS	intron	4892284	4892502	.	+	.	transcript_id "file_1_file_1_jg6297.t2"; gene_id "file_1_file_1_jg6297";
Contig_9	AUGUSTUS	CDS	4892503	4892654	1	+	0	transcript_id "file_1_file_1_jg6297.t2"; gene_id "file_1_file_1_jg6297";
Contig_9	AUGUSTUS	exon	4892503	4892654	.	+	.	transcript_id "file_1_file_1_jg6297.t2"; gene_id "file_1_file_1_jg6297";
Contig_9	AUGUSTUS	intron	4892655	4893258	.	+	.	transcript_id "file_1_file_1_jg6297.t2"; gene_id "file_1_file_1_jg6297";
Contig_9	AUGUSTUS	CDS	4893259	4893601	1	+	1	transcript_id "file_1_file_1_jg6297.t2"; gene_id "file_1_file_1_jg6297";
Contig_9	AUGUSTUS	exon	4893259	4893601	.	+	.	transcript_id "file_1_file_1_jg6297.t2"; gene_id "file_1_file_1_jg6297";
Contig_9	AUGUSTUS	intron	4893602	4893933	.	+	.	transcript_id "file_1_file_1_jg6297.t2"; gene_id "file_1_file_1_jg6297";
Contig_9	AUGUSTUS	CDS	4893934	4895293	1	+	0	transcript_id "file_1_file_1_jg6297.t2"; gene_id "file_1_file_1_jg6297";
Contig_9	AUGUSTUS	exon	4893934	4895293	.	+	.	transcript_id "file_1_file_1_jg6297.t2"; gene_id "file_1_file_1_jg6297";
Contig_9	AUGUSTUS	intron	4895294	4895401	.	+	.	transcript_id "file_1_file_1_jg6297.t2"; gene_id "file_1_file_1_jg6297";
Contig_9	AUGUSTUS	CDS	4895402	4895531	1	+	2	transcript_id "file_1_file_1_jg6297.t2"; gene_id "file_1_file_1_jg6297";
Contig_9	AUGUSTUS	exon	4895402	4895531	.	+	.	transcript_id "file_1_file_1_jg6297.t2"; gene_id "file_1_file_1_jg6297";
Contig_9	AUGUSTUS	intron	4895532	4897062	.	+	.	transcript_id "file_1_file_1_jg6297.t2"; gene_id "file_1_file_1_jg6297";
Contig_9	AUGUSTUS	transcript	4864828	4898908	.	+	.	transcript_id "file_1_file_1_jg6297.t2"; gene_id "file_1_file_1_jg6297"
Contig_9	AUGUSTUS	CDS	4897063	4898908	1	+	1	transcript_id "file_1_file_1_jg6297.t2"; gene_id "file_1_file_1_jg6297";
Contig_9	AUGUSTUS	exon	4897063	4898908	.	+	.	transcript_id "file_1_file_1_jg6297.t2"; gene_id "file_1_file_1_jg6297";
Contig_9	AUGUSTUS	stop_codon	4898906	4898908	.	+	0	transcript_id "file_1_file_1_jg6297.t2"; gene_id "file_1_file_1_jg6297";
Cepheus	AUGUSTUS	stop_codon	20072439	20072441	.	-	0	transcript_id "file_1_file_1_jg12906.t2"; gene_id "file_1_file_1_jg12906";
Cepheus	AUGUSTUS	CDS	20072439	20072636	1	-	0	transcript_id "file_1_file_1_jg12906.t2"; gene_id "file_1_file_1_jg12906";
Cepheus	AUGUSTUS	exon	20072439	20072636	.	-	.	transcript_id "file_1_file_1_jg12906.t2"; gene_id "file_1_file_1_jg12906";
Cepheus	AUGUSTUS	intron	20072637	20072693	.	-	.	transcript_id "file_1_file_1_jg12906.t2"; gene_id "file_1_file_1_jg12906";
Cepheus	AUGUSTUS	CDS	20072694	20073209	1	-	0	transcript_id "file_1_file_1_jg12906.t2"; gene_id "file_1_file_1_jg12906";
Cepheus	AUGUSTUS	exon	20072694	20073209	.	-	.	transcript_id "file_1_file_1_jg12906.t2"; gene_id "file_1_file_1_jg12906";
Cepheus	AUGUSTUS	intron	20073210	20073268	.	-	.	transcript_id "file_1_file_1_jg12906.t2"; gene_id "file_1_file_1_jg12906";
Cepheus	AUGUSTUS	transcript	20072439	20073520	.	-	.	transcript_id "file_1_file_1_jg12906.t2"; gene_id "file_1_file_1_jg12906"
Cepheus	AUGUSTUS	CDS	20073269	20073520	0.98	-	0	transcript_id "file_1_file_1_jg12906.t2"; gene_id "file_1_file_1_jg12906";
Cepheus	AUGUSTUS	exon	20073269	20073520	.	-	.	transcript_id "file_1_file_1_jg12906.t2"; gene_id "file_1_file_1_jg12906";
Cepheus	AUGUSTUS	start_codon	20073518	20073520	.	-	0	transcript_id "file_1_file_1_jg12906.t2"; gene_id "file_1_file_1_jg12906";
Cepheus	GeneMark.hmm	start_codon	12938995	12938997	.	+	0	gene_id "file_1_file_2_4372_g"; transcript_id "file_1_file_2_4372_t"; count "file_1_file_2_1_1";
Cepheus	GeneMark.hmm	CDS	12938995	12939096	.	+	0	gene_id "file_1_file_2_4372_g"; transcript_id "file_1_file_2_4372_t"; evidence "file_1_file_2_0_1"; cds_type "file_1_file_2_Initial"; count "file_1_file_2_1_5"; anchored "file_1_file_2_0_1";
Cepheus	GeneMark.hmm	exon	12938995	12939096	0	+	.	gene_id "file_1_file_2_4372_g"; transcript_id "file_1_file_2_4372_t"; evidence "file_1_file_2_0_1"; cds_type "file_1_file_2_Initial"; count "file_1_file_2_1_5"; anchored "file_1_file_2_0_1";
Cepheus	GeneMark.hmm	CDS	12939154	12939333	.	+	0	gene_id "file_1_file_2_4372_g"; transcript_id "file_1_file_2_4372_t"; evidence "file_1_file_2_1_1"; cds_type "file_1_file_2_Internal"; count "file_1_file_2_2_5"; anchored "file_1_file_2_1_1";
Cepheus	GeneMark.hmm	exon	12939154	12939333	0	+	.	gene_id "file_1_file_2_4372_g"; transcript_id "file_1_file_2_4372_t"; evidence "file_1_file_2_1_1"; cds_type "file_1_file_2_Internal"; count "file_1_file_2_2_5"; anchored "file_1_file_2_1_1";
Cepheus	GeneMark.hmm	CDS	12939386	12939520	.	+	0	gene_id "file_1_file_2_4372_g"; transcript_id "file_1_file_2_4372_t"; evidence "file_1_file_2_1_1"; cds_type "file_1_file_2_Internal"; count "file_1_file_2_3_5"; anchored "file_1_file_2_1_1";
Cepheus	GeneMark.hmm	exon	12939386	12939520	0	+	.	gene_id "file_1_file_2_4372_g"; transcript_id "file_1_file_2_4372_t"; evidence "file_1_file_2_1_1"; cds_type "file_1_file_2_Internal"; count "file_1_file_2_3_5"; anchored "file_1_file_2_1_1";
Cepheus	GeneMark.hmm	CDS	12939673	12939852	.	+	0	gene_id "file_1_file_2_4372_g"; transcript_id "file_1_file_2_4372_t"; evidence "file_1_file_2_1_1"; cds_type "file_1_file_2_Internal"; count "file_1_file_2_4_5"; anchored "file_1_file_2_1_1";
Cepheus	GeneMark.hmm	exon	12939673	12939852	0	+	.	gene_id "file_1_file_2_4372_g"; transcript_id "file_1_file_2_4372_t"; evidence "file_1_file_2_1_1"; cds_type "file_1_file_2_Internal"; count "file_1_file_2_4_5"; anchored "file_1_file_2_1_1";
Cepheus	GeneMark.hmm	CDS	12939902	12940093	.	+	0	gene_id "file_1_file_2_4372_g"; transcript_id "file_1_file_2_4372_t"; evidence "file_1_file_2_1_0"; cds_type "file_1_file_2_Terminal"; count "file_1_file_2_5_5"; anchored "file_1_file_2_1_1";
Cepheus	GeneMark.hmm	exon	12939902	12940093	0	+	.	gene_id "file_1_file_2_4372_g"; transcript_id "file_1_file_2_4372_t"; evidence "file_1_file_2_1_0"; cds_type "file_1_file_2_Terminal"; count "file_1_file_2_5_5"; anchored "file_1_file_2_1_1";
Cepheus	GeneMark.hmm	stop_codon	12940091	12940093	.	+	0	gene_id "file_1_file_2_4372_g"; transcript_id "file_1_file_2_4372_t"; count "file_1_file_2_1_1";
Draco	AUGUSTUS	start_codon	3656281	3656283	.	+	0	transcript_id "file_1_file_1_jg15238.t1"; gene_id "file_1_file_1_jg15238";
Draco	AUGUSTUS	CDS	3656281	3656467	1	+	0	transcript_id "file_1_file_1_jg15238.t1"; gene_id "file_1_file_1_jg15238";
Draco	AUGUSTUS	exon	3656281	3656467	.	+	.	transcript_id "file_1_file_1_jg15238.t1"; gene_id "file_1_file_1_jg15238";
Draco	AUGUSTUS	intron	3656468	3660000	.	+	.	transcript_id "file_1_file_1_jg15238.t1"; gene_id "file_1_file_1_jg15238";
Draco	AUGUSTUS	CDS	3660001	3660135	1	+	2	transcript_id "file_1_file_1_jg15238.t1"; gene_id "file_1_file_1_jg15238";
Draco	AUGUSTUS	exon	3660001	3660135	.	+	.	transcript_id "file_1_file_1_jg15238.t1"; gene_id "file_1_file_1_jg15238";
Draco	AUGUSTUS	intron	3660136	3660195	.	+	.	transcript_id "file_1_file_1_jg15238.t1"; gene_id "file_1_file_1_jg15238";
Draco	AUGUSTUS	CDS	3660196	3660350	1	+	2	transcript_id "file_1_file_1_jg15238.t1"; gene_id "file_1_file_1_jg15238";
Draco	AUGUSTUS	exon	3660196	3660350	.	+	.	transcript_id "file_1_file_1_jg15238.t1"; gene_id "file_1_file_1_jg15238";
Draco	AUGUSTUS	intron	3660351	3660450	.	+	.	transcript_id "file_1_file_1_jg15238.t1"; gene_id "file_1_file_1_jg15238";
Draco	AUGUSTUS	CDS	3660451	3660626	1	+	0	transcript_id "file_1_file_1_jg15238.t1"; gene_id "file_1_file_1_jg15238";
Draco	AUGUSTUS	exon	3660451	3660626	.	+	.	transcript_id "file_1_file_1_jg15238.t1"; gene_id "file_1_file_1_jg15238";
Draco	AUGUSTUS	intron	3660627	3660681	.	+	.	transcript_id "file_1_file_1_jg15238.t1"; gene_id "file_1_file_1_jg15238";
Draco	AUGUSTUS	CDS	3660682	3661059	1	+	1	transcript_id "file_1_file_1_jg15238.t1"; gene_id "file_1_file_1_jg15238";
Draco	AUGUSTUS	exon	3660682	3661059	.	+	.	transcript_id "file_1_file_1_jg15238.t1"; gene_id "file_1_file_1_jg15238";
Draco	AUGUSTUS	intron	3661060	3661121	.	+	.	transcript_id "file_1_file_1_jg15238.t1"; gene_id "file_1_file_1_jg15238";
Draco	AUGUSTUS	CDS	3661122	3661359	1	+	1	transcript_id "file_1_file_1_jg15238.t1"; gene_id "file_1_file_1_jg15238";
Draco	AUGUSTUS	exon	3661122	3661359	.	+	.	transcript_id "file_1_file_1_jg15238.t1"; gene_id "file_1_file_1_jg15238";
Draco	AUGUSTUS	intron	3661360	3661707	.	+	.	transcript_id "file_1_file_1_jg15238.t1"; gene_id "file_1_file_1_jg15238";
Draco	AUGUSTUS	transcript	3656281	3662337	.	+	.	transcript_id "file_1_file_1_jg15238.t1"; gene_id "file_1_file_1_jg15238"
Draco	AUGUSTUS	gene	3656281	3662337	.	+	.	jg15238
Draco	AUGUSTUS	CDS	3661708	3662337	1	+	0	transcript_id "file_1_file_1_jg15238.t1"; gene_id "file_1_file_1_jg15238";
Draco	AUGUSTUS	exon	3661708	3662337	.	+	.	transcript_id "file_1_file_1_jg15238.t1"; gene_id "file_1_file_1_jg15238";
Draco	AUGUSTUS	stop_codon	3662335	3662337	.	+	0	transcript_id "file_1_file_1_jg15238.t1"; gene_id "file_1_file_1_jg15238";
Contig_49	AUGUSTUS	start_codon	469964	469966	.	+	0	transcript_id "file_1_file_1_jg6788.t1"; gene_id "file_1_file_1_jg6788";
Contig_49	AUGUSTUS	CDS	469964	470160	1	+	0	transcript_id "file_1_file_1_jg6788.t1"; gene_id "file_1_file_1_jg6788";
Contig_49	AUGUSTUS	exon	469964	470160	.	+	.	transcript_id "file_1_file_1_jg6788.t1"; gene_id "file_1_file_1_jg6788";
Contig_49	AUGUSTUS	intron	470161	470251	.	+	.	transcript_id "file_1_file_1_jg6788.t1"; gene_id "file_1_file_1_jg6788";
Contig_49	AUGUSTUS	CDS	470252	471434	1	+	1	transcript_id "file_1_file_1_jg6788.t1"; gene_id "file_1_file_1_jg6788";
Contig_49	AUGUSTUS	exon	470252	471434	.	+	.	transcript_id "file_1_file_1_jg6788.t1"; gene_id "file_1_file_1_jg6788";
Contig_49	AUGUSTUS	intron	471435	471547	.	+	.	transcript_id "file_1_file_1_jg6788.t1"; gene_id "file_1_file_1_jg6788";
Contig_49	AUGUSTUS	CDS	471548	472074	1	+	0	transcript_id "file_1_file_1_jg6788.t1"; gene_id "file_1_file_1_jg6788";
Contig_49	AUGUSTUS	exon	471548	472074	.	+	.	transcript_id "file_1_file_1_jg6788.t1"; gene_id "file_1_file_1_jg6788";
Contig_49	AUGUSTUS	intron	472075	472176	.	+	.	transcript_id "file_1_file_1_jg6788.t1"; gene_id "file_1_file_1_jg6788";
Contig_49	AUGUSTUS	CDS	472177	472270	1	+	1	transcript_id "file_1_file_1_jg6788.t1"; gene_id "file_1_file_1_jg6788";
Contig_49	AUGUSTUS	exon	472177	472270	.	+	.	transcript_id "file_1_file_1_jg6788.t1"; gene_id "file_1_file_1_jg6788";
Contig_49	AUGUSTUS	intron	472271	473021	.	+	.	transcript_id "file_1_file_1_jg6788.t1"; gene_id "file_1_file_1_jg6788";
Contig_49	AUGUSTUS	CDS	473022	473109	1	+	0	transcript_id "file_1_file_1_jg6788.t1"; gene_id "file_1_file_1_jg6788";
Contig_49	AUGUSTUS	exon	473022	473109	.	+	.	transcript_id "file_1_file_1_jg6788.t1"; gene_id "file_1_file_1_jg6788";
Contig_49	AUGUSTUS	intron	473110	473196	.	+	.	transcript_id "file_1_file_1_jg6788.t1"; gene_id "file_1_file_1_jg6788";
Contig_49	AUGUSTUS	CDS	473197	473210	1	+	2	transcript_id "file_1_file_1_jg6788.t1"; gene_id "file_1_file_1_jg6788";
Contig_49	AUGUSTUS	exon	473197	473210	.	+	.	transcript_id "file_1_file_1_jg6788.t1"; gene_id "file_1_file_1_jg6788";
Contig_49	AUGUSTUS	intron	473211	473290	.	+	.	transcript_id "file_1_file_1_jg6788.t1"; gene_id "file_1_file_1_jg6788";
Contig_49	AUGUSTUS	CDS	473291	473301	0.78	+	0	transcript_id "file_1_file_1_jg6788.t1"; gene_id "file_1_file_1_jg6788";
Contig_49	AUGUSTUS	exon	473291	473301	.	+	.	transcript_id "file_1_file_1_jg6788.t1"; gene_id "file_1_file_1_jg6788";
Contig_49	AUGUSTUS	intron	473302	473357	.	+	.	transcript_id "file_1_file_1_jg6788.t1"; gene_id "file_1_file_1_jg6788";
Contig_49	AUGUSTUS	CDS	473358	473439	0.64	+	1	transcript_id "file_1_file_1_jg6788.t1"; gene_id "file_1_file_1_jg6788";
Contig_49	AUGUSTUS	exon	473358	473439	.	+	.	transcript_id "file_1_file_1_jg6788.t1"; gene_id "file_1_file_1_jg6788";
Contig_49	AUGUSTUS	intron	473440	473518	.	+	.	transcript_id "file_1_file_1_jg6788.t1"; gene_id "file_1_file_1_jg6788";
Contig_49	AUGUSTUS	transcript	469964	473932	.	+	.	transcript_id "file_1_file_1_jg6788.t1"; gene_id "file_1_file_1_jg6788"
Contig_49	AUGUSTUS	gene	469964	473932	.	+	.	jg6788
Contig_49	AUGUSTUS	CDS	473519	473932	0.31	+	0	transcript_id "file_1_file_1_jg6788.t1"; gene_id "file_1_file_1_jg6788";
Contig_49	AUGUSTUS	exon	473519	473932	.	+	.	transcript_id "file_1_file_1_jg6788.t1"; gene_id "file_1_file_1_jg6788";
Contig_49	AUGUSTUS	stop_codon	473930	473932	.	+	0	transcript_id "file_1_file_1_jg6788.t1"; gene_id "file_1_file_1_jg6788";
Draco	AUGUSTUS	start_codon	7296423	7296425	.	+	0	transcript_id "file_1_file_1_jg15771.t1"; gene_id "file_1_file_1_jg15771";
Draco	AUGUSTUS	CDS	7296423	7296529	0.99	+	0	transcript_id "file_1_file_1_jg15771.t1"; gene_id "file_1_file_1_jg15771";
Draco	AUGUSTUS	exon	7296423	7296529	.	+	.	transcript_id "file_1_file_1_jg15771.t1"; gene_id "file_1_file_1_jg15771";
Draco	AUGUSTUS	intron	7296530	7296609	.	+	.	transcript_id "file_1_file_1_jg15771.t1"; gene_id "file_1_file_1_jg15771";
Draco	AUGUSTUS	CDS	7296610	7296681	0.88	+	1	transcript_id "file_1_file_1_jg15771.t1"; gene_id "file_1_file_1_jg15771";
Draco	AUGUSTUS	exon	7296610	7296681	.	+	.	transcript_id "file_1_file_1_jg15771.t1"; gene_id "file_1_file_1_jg15771";
Draco	AUGUSTUS	intron	7296682	7296734	.	+	.	transcript_id "file_1_file_1_jg15771.t1"; gene_id "file_1_file_1_jg15771";
Draco	AUGUSTUS	transcript	7296423	7297785	.	+	.	transcript_id "file_1_file_1_jg15771.t1"; gene_id "file_1_file_1_jg15771"
Draco	AUGUSTUS	gene	7296423	7297785	.	+	.	jg15771
Draco	AUGUSTUS	CDS	7296735	7297785	0.85	+	1	transcript_id "file_1_file_1_jg15771.t1"; gene_id "file_1_file_1_jg15771";
Draco	AUGUSTUS	exon	7296735	7297785	.	+	.	transcript_id "file_1_file_1_jg15771.t1"; gene_id "file_1_file_1_jg15771";
Draco	AUGUSTUS	stop_codon	7297783	7297785	.	+	0	transcript_id "file_1_file_1_jg15771.t1"; gene_id "file_1_file_1_jg15771";
Draco	AUGUSTUS	stop_codon	7812679	7812681	.	-	0	transcript_id "file_1_file_1_jg15853.t2"; gene_id "file_1_file_1_jg15853";
Draco	AUGUSTUS	CDS	7812679	7812720	1	-	0	transcript_id "file_1_file_1_jg15853.t2"; gene_id "file_1_file_1_jg15853";
Draco	AUGUSTUS	exon	7812679	7812720	.	-	.	transcript_id "file_1_file_1_jg15853.t2"; gene_id "file_1_file_1_jg15853";
Draco	AUGUSTUS	intron	7812721	7812897	.	-	.	transcript_id "file_1_file_1_jg15853.t2"; gene_id "file_1_file_1_jg15853";
Draco	AUGUSTUS	CDS	7812898	7813157	1	-	2	transcript_id "file_1_file_1_jg15853.t2"; gene_id "file_1_file_1_jg15853";
Draco	AUGUSTUS	exon	7812898	7813157	.	-	.	transcript_id "file_1_file_1_jg15853.t2"; gene_id "file_1_file_1_jg15853";
Draco	AUGUSTUS	intron	7813158	7813499	.	-	.	transcript_id "file_1_file_1_jg15853.t2"; gene_id "file_1_file_1_jg15853";
Draco	AUGUSTUS	CDS	7813500	7813520	1	-	2	transcript_id "file_1_file_1_jg15853.t2"; gene_id "file_1_file_1_jg15853";
Draco	AUGUSTUS	exon	7813500	7813520	.	-	.	transcript_id "file_1_file_1_jg15853.t2"; gene_id "file_1_file_1_jg15853";
Draco	AUGUSTUS	intron	7813521	7813679	.	-	.	transcript_id "file_1_file_1_jg15853.t2"; gene_id "file_1_file_1_jg15853";
Draco	AUGUSTUS	CDS	7813680	7813806	1	-	0	transcript_id "file_1_file_1_jg15853.t2"; gene_id "file_1_file_1_jg15853";
Draco	AUGUSTUS	exon	7813680	7813806	.	-	.	transcript_id "file_1_file_1_jg15853.t2"; gene_id "file_1_file_1_jg15853";
Draco	AUGUSTUS	intron	7813807	7813868	.	-	.	transcript_id "file_1_file_1_jg15853.t2"; gene_id "file_1_file_1_jg15853";
Draco	AUGUSTUS	CDS	7813869	7814009	1	-	0	transcript_id "file_1_file_1_jg15853.t2"; gene_id "file_1_file_1_jg15853";
Draco	AUGUSTUS	exon	7813869	7814009	.	-	.	transcript_id "file_1_file_1_jg15853.t2"; gene_id "file_1_file_1_jg15853";
Draco	AUGUSTUS	intron	7814010	7815069	.	-	.	transcript_id "file_1_file_1_jg15853.t2"; gene_id "file_1_file_1_jg15853";
Draco	AUGUSTUS	CDS	7815070	7815227	1	-	2	transcript_id "file_1_file_1_jg15853.t2"; gene_id "file_1_file_1_jg15853";
Draco	AUGUSTUS	exon	7815070	7815227	.	-	.	transcript_id "file_1_file_1_jg15853.t2"; gene_id "file_1_file_1_jg15853";
Draco	AUGUSTUS	intron	7815228	7815759	.	-	.	transcript_id "file_1_file_1_jg15853.t2"; gene_id "file_1_file_1_jg15853";
Draco	AUGUSTUS	CDS	7815760	7815879	1	-	2	transcript_id "file_1_file_1_jg15853.t2"; gene_id "file_1_file_1_jg15853";
Draco	AUGUSTUS	exon	7815760	7815879	.	-	.	transcript_id "file_1_file_1_jg15853.t2"; gene_id "file_1_file_1_jg15853";
Draco	AUGUSTUS	intron	7815880	7816383	.	-	.	transcript_id "file_1_file_1_jg15853.t2"; gene_id "file_1_file_1_jg15853";
Draco	AUGUSTUS	transcript	7812679	7816579	.	-	.	transcript_id "file_1_file_1_jg15853.t2"; gene_id "file_1_file_1_jg15853"
Draco	AUGUSTUS	CDS	7816384	7816579	1	-	0	transcript_id "file_1_file_1_jg15853.t2"; gene_id "file_1_file_1_jg15853";
Draco	AUGUSTUS	exon	7816384	7816579	.	-	.	transcript_id "file_1_file_1_jg15853.t2"; gene_id "file_1_file_1_jg15853";
Draco	AUGUSTUS	start_codon	7816577	7816579	.	-	0	transcript_id "file_1_file_1_jg15853.t2"; gene_id "file_1_file_1_jg15853";
Draco	AUGUSTUS	start_codon	2888023	2888025	.	+	0	transcript_id "file_1_file_1_jg15126.t1"; gene_id "file_1_file_1_jg15126";
Draco	AUGUSTUS	CDS	2888023	2888039	1	+	0	transcript_id "file_1_file_1_jg15126.t1"; gene_id "file_1_file_1_jg15126";
Draco	AUGUSTUS	exon	2888023	2888039	.	+	.	transcript_id "file_1_file_1_jg15126.t1"; gene_id "file_1_file_1_jg15126";
Draco	AUGUSTUS	intron	2888040	2888178	.	+	.	transcript_id "file_1_file_1_jg15126.t1"; gene_id "file_1_file_1_jg15126";
Draco	AUGUSTUS	CDS	2888179	2888373	1	+	1	transcript_id "file_1_file_1_jg15126.t1"; gene_id "file_1_file_1_jg15126";
Draco	AUGUSTUS	exon	2888179	2888373	.	+	.	transcript_id "file_1_file_1_jg15126.t1"; gene_id "file_1_file_1_jg15126";
Draco	AUGUSTUS	intron	2888374	2891353	.	+	.	transcript_id "file_1_file_1_jg15126.t1"; gene_id "file_1_file_1_jg15126";
Draco	AUGUSTUS	CDS	2891354	2891624	1	+	1	transcript_id "file_1_file_1_jg15126.t1"; gene_id "file_1_file_1_jg15126";
Draco	AUGUSTUS	exon	2891354	2891624	.	+	.	transcript_id "file_1_file_1_jg15126.t1"; gene_id "file_1_file_1_jg15126";
Draco	AUGUSTUS	intron	2891625	2891692	.	+	.	transcript_id "file_1_file_1_jg15126.t1"; gene_id "file_1_file_1_jg15126";
Draco	AUGUSTUS	CDS	2891693	2891746	1	+	0	transcript_id "file_1_file_1_jg15126.t1"; gene_id "file_1_file_1_jg15126";
Draco	AUGUSTUS	exon	2891693	2891746	.	+	.	transcript_id "file_1_file_1_jg15126.t1"; gene_id "file_1_file_1_jg15126";
Draco	AUGUSTUS	intron	2891747	2891807	.	+	.	transcript_id "file_1_file_1_jg15126.t1"; gene_id "file_1_file_1_jg15126";
Draco	AUGUSTUS	CDS	2891808	2892068	1	+	0	transcript_id "file_1_file_1_jg15126.t1"; gene_id "file_1_file_1_jg15126";
Draco	AUGUSTUS	exon	2891808	2892068	.	+	.	transcript_id "file_1_file_1_jg15126.t1"; gene_id "file_1_file_1_jg15126";
Draco	AUGUSTUS	intron	2892069	2892123	.	+	.	transcript_id "file_1_file_1_jg15126.t1"; gene_id "file_1_file_1_jg15126";
Draco	AUGUSTUS	CDS	2892124	2892582	1	+	0	transcript_id "file_1_file_1_jg15126.t1"; gene_id "file_1_file_1_jg15126";
Draco	AUGUSTUS	exon	2892124	2892582	.	+	.	transcript_id "file_1_file_1_jg15126.t1"; gene_id "file_1_file_1_jg15126";
Draco	AUGUSTUS	intron	2892583	2893888	.	+	.	transcript_id "file_1_file_1_jg15126.t1"; gene_id "file_1_file_1_jg15126";
Draco	AUGUSTUS	CDS	2893889	2893921	1	+	0	transcript_id "file_1_file_1_jg15126.t1"; gene_id "file_1_file_1_jg15126";
Draco	AUGUSTUS	exon	2893889	2893921	.	+	.	transcript_id "file_1_file_1_jg15126.t1"; gene_id "file_1_file_1_jg15126";
Draco	AUGUSTUS	intron	2893922	2894044	.	+	.	transcript_id "file_1_file_1_jg15126.t1"; gene_id "file_1_file_1_jg15126";
Draco	AUGUSTUS	CDS	2894045	2894560	1	+	0	transcript_id "file_1_file_1_jg15126.t1"; gene_id "file_1_file_1_jg15126";
Draco	AUGUSTUS	exon	2894045	2894560	.	+	.	transcript_id "file_1_file_1_jg15126.t1"; gene_id "file_1_file_1_jg15126";
Draco	AUGUSTUS	intron	2894561	2894905	.	+	.	transcript_id "file_1_file_1_jg15126.t1"; gene_id "file_1_file_1_jg15126";
Draco	AUGUSTUS	CDS	2894906	2895388	1	+	0	transcript_id "file_1_file_1_jg15126.t1"; gene_id "file_1_file_1_jg15126";
Draco	AUGUSTUS	exon	2894906	2895388	.	+	.	transcript_id "file_1_file_1_jg15126.t1"; gene_id "file_1_file_1_jg15126";
Draco	AUGUSTUS	intron	2895389	2895997	.	+	.	transcript_id "file_1_file_1_jg15126.t1"; gene_id "file_1_file_1_jg15126";
Draco	AUGUSTUS	transcript	2888023	2896441	.	+	.	transcript_id "file_1_file_1_jg15126.t1"; gene_id "file_1_file_1_jg15126"
Draco	AUGUSTUS	gene	2888023	2896441	.	+	.	jg15126
Draco	AUGUSTUS	CDS	2895998	2896441	1	+	0	transcript_id "file_1_file_1_jg15126.t1"; gene_id "file_1_file_1_jg15126";
Draco	AUGUSTUS	exon	2895998	2896441	.	+	.	transcript_id "file_1_file_1_jg15126.t1"; gene_id "file_1_file_1_jg15126";
Draco	AUGUSTUS	stop_codon	2896439	2896441	.	+	0	transcript_id "file_1_file_1_jg15126.t1"; gene_id "file_1_file_1_jg15126";
Andromeda	AUGUSTUS	stop_codon	5984217	5984219	.	-	0	transcript_id "file_1_file_1_jg7537.t3"; gene_id "file_1_file_1_jg7537";
Andromeda	AUGUSTUS	CDS	5984217	5984428	1	-	2	transcript_id "file_1_file_1_jg7537.t3"; gene_id "file_1_file_1_jg7537";
Andromeda	AUGUSTUS	exon	5984217	5984428	.	-	.	transcript_id "file_1_file_1_jg7537.t3"; gene_id "file_1_file_1_jg7537";
Andromeda	AUGUSTUS	intron	5984429	5985480	.	-	.	transcript_id "file_1_file_1_jg7537.t3"; gene_id "file_1_file_1_jg7537";
Andromeda	AUGUSTUS	CDS	5985481	5986030	1	-	0	transcript_id "file_1_file_1_jg7537.t3"; gene_id "file_1_file_1_jg7537";
Andromeda	AUGUSTUS	exon	5985481	5986030	.	-	.	transcript_id "file_1_file_1_jg7537.t3"; gene_id "file_1_file_1_jg7537";
Andromeda	AUGUSTUS	intron	5986031	5986088	.	-	.	transcript_id "file_1_file_1_jg7537.t3"; gene_id "file_1_file_1_jg7537";
Andromeda	AUGUSTUS	CDS	5986089	5987135	1	-	0	transcript_id "file_1_file_1_jg7537.t3"; gene_id "file_1_file_1_jg7537";
Andromeda	AUGUSTUS	exon	5986089	5987135	.	-	.	transcript_id "file_1_file_1_jg7537.t3"; gene_id "file_1_file_1_jg7537";
Andromeda	AUGUSTUS	intron	5987136	5987205	.	-	.	transcript_id "file_1_file_1_jg7537.t3"; gene_id "file_1_file_1_jg7537";
Andromeda	AUGUSTUS	CDS	5987206	5987440	1	-	1	transcript_id "file_1_file_1_jg7537.t3"; gene_id "file_1_file_1_jg7537";
Andromeda	AUGUSTUS	exon	5987206	5987440	.	-	.	transcript_id "file_1_file_1_jg7537.t3"; gene_id "file_1_file_1_jg7537";
Andromeda	AUGUSTUS	intron	5987441	5987499	.	-	.	transcript_id "file_1_file_1_jg7537.t3"; gene_id "file_1_file_1_jg7537";
Andromeda	AUGUSTUS	CDS	5987500	5987660	1	-	0	transcript_id "file_1_file_1_jg7537.t3"; gene_id "file_1_file_1_jg7537";
Andromeda	AUGUSTUS	exon	5987500	5987660	.	-	.	transcript_id "file_1_file_1_jg7537.t3"; gene_id "file_1_file_1_jg7537";
Andromeda	AUGUSTUS	intron	5987661	5988057	.	-	.	transcript_id "file_1_file_1_jg7537.t3"; gene_id "file_1_file_1_jg7537";
Andromeda	AUGUSTUS	CDS	5988058	5988204	1	-	0	transcript_id "file_1_file_1_jg7537.t3"; gene_id "file_1_file_1_jg7537";
Andromeda	AUGUSTUS	exon	5988058	5988204	.	-	.	transcript_id "file_1_file_1_jg7537.t3"; gene_id "file_1_file_1_jg7537";
Andromeda	AUGUSTUS	intron	5988205	5990554	.	-	.	transcript_id "file_1_file_1_jg7537.t3"; gene_id "file_1_file_1_jg7537";
Andromeda	AUGUSTUS	CDS	5990555	5991060	1	-	2	transcript_id "file_1_file_1_jg7537.t3"; gene_id "file_1_file_1_jg7537";
Andromeda	AUGUSTUS	exon	5990555	5991060	.	-	.	transcript_id "file_1_file_1_jg7537.t3"; gene_id "file_1_file_1_jg7537";
Andromeda	AUGUSTUS	intron	5991061	6015261	.	-	.	transcript_id "file_1_file_1_jg7537.t3"; gene_id "file_1_file_1_jg7537";
Andromeda	AUGUSTUS	CDS	6015262	6015799	1	-	0	transcript_id "file_1_file_1_jg7537.t3"; gene_id "file_1_file_1_jg7537";
Andromeda	AUGUSTUS	exon	6015262	6015799	.	-	.	transcript_id "file_1_file_1_jg7537.t3"; gene_id "file_1_file_1_jg7537";
Andromeda	AUGUSTUS	intron	6015800	6015860	.	-	.	transcript_id "file_1_file_1_jg7537.t3"; gene_id "file_1_file_1_jg7537";
Andromeda	AUGUSTUS	CDS	6015861	6016057	0.7	-	2	transcript_id "file_1_file_1_jg7537.t3"; gene_id "file_1_file_1_jg7537";
Andromeda	AUGUSTUS	exon	6015861	6016057	.	-	.	transcript_id "file_1_file_1_jg7537.t3"; gene_id "file_1_file_1_jg7537";
Andromeda	AUGUSTUS	intron	6016058	6018152	.	-	.	transcript_id "file_1_file_1_jg7537.t3"; gene_id "file_1_file_1_jg7537";
Andromeda	AUGUSTUS	transcript	5984217	6018204	.	-	.	transcript_id "file_1_file_1_jg7537.t3"; gene_id "file_1_file_1_jg7537"
Andromeda	AUGUSTUS	gene	5984217	6018204	.	-	.	jg7537
Andromeda	AUGUSTUS	CDS	6018153	6018204	0.64	-	0	transcript_id "file_1_file_1_jg7537.t3"; gene_id "file_1_file_1_jg7537";
Andromeda	AUGUSTUS	exon	6018153	6018204	.	-	.	transcript_id "file_1_file_1_jg7537.t3"; gene_id "file_1_file_1_jg7537";
Andromeda	AUGUSTUS	start_codon	6018202	6018204	.	-	0	transcript_id "file_1_file_1_jg7537.t3"; gene_id "file_1_file_1_jg7537";
Gemini	AUGUSTUS	start_codon	1565673	1565675	.	+	0	transcript_id "file_1_file_1_jg249.t1"; gene_id "file_1_file_1_jg249";
Gemini	AUGUSTUS	CDS	1565673	1565837	1	+	0	transcript_id "file_1_file_1_jg249.t1"; gene_id "file_1_file_1_jg249";
Gemini	AUGUSTUS	exon	1565673	1565837	.	+	.	transcript_id "file_1_file_1_jg249.t1"; gene_id "file_1_file_1_jg249";
Gemini	AUGUSTUS	intron	1565838	1565910	.	+	.	transcript_id "file_1_file_1_jg249.t1"; gene_id "file_1_file_1_jg249";
Gemini	AUGUSTUS	CDS	1565911	1566037	1	+	0	transcript_id "file_1_file_1_jg249.t1"; gene_id "file_1_file_1_jg249";
Gemini	AUGUSTUS	exon	1565911	1566037	.	+	.	transcript_id "file_1_file_1_jg249.t1"; gene_id "file_1_file_1_jg249";
Gemini	AUGUSTUS	intron	1566038	1566105	.	+	.	transcript_id "file_1_file_1_jg249.t1"; gene_id "file_1_file_1_jg249";
Gemini	AUGUSTUS	CDS	1566106	1567638	1	+	2	transcript_id "file_1_file_1_jg249.t1"; gene_id "file_1_file_1_jg249";
Gemini	AUGUSTUS	exon	1566106	1567638	.	+	.	transcript_id "file_1_file_1_jg249.t1"; gene_id "file_1_file_1_jg249";
Gemini	AUGUSTUS	intron	1567639	1567787	.	+	.	transcript_id "file_1_file_1_jg249.t1"; gene_id "file_1_file_1_jg249";
Gemini	AUGUSTUS	transcript	1565673	1567927	.	+	.	transcript_id "file_1_file_1_jg249.t1"; gene_id "file_1_file_1_jg249"
Gemini	AUGUSTUS	gene	1565673	1567927	.	+	.	jg249
Gemini	AUGUSTUS	CDS	1567788	1567927	1	+	2	transcript_id "file_1_file_1_jg249.t1"; gene_id "file_1_file_1_jg249";
Gemini	AUGUSTUS	exon	1567788	1567927	.	+	.	transcript_id "file_1_file_1_jg249.t1"; gene_id "file_1_file_1_jg249";
Gemini	AUGUSTUS	stop_codon	1567925	1567927	.	+	0	transcript_id "file_1_file_1_jg249.t1"; gene_id "file_1_file_1_jg249";
Contig_11	AUGUSTUS	stop_codon	2127984	2127986	.	-	0	transcript_id "file_1_file_1_jg3335.t1"; gene_id "file_1_file_1_jg3335";
Contig_11	AUGUSTUS	CDS	2127984	2128908	1	-	1	transcript_id "file_1_file_1_jg3335.t1"; gene_id "file_1_file_1_jg3335";
Contig_11	AUGUSTUS	exon	2127984	2128908	.	-	.	transcript_id "file_1_file_1_jg3335.t1"; gene_id "file_1_file_1_jg3335";
Contig_11	AUGUSTUS	intron	2128909	2129200	.	-	.	transcript_id "file_1_file_1_jg3335.t1"; gene_id "file_1_file_1_jg3335";
Contig_11	AUGUSTUS	CDS	2129201	2129504	1	-	2	transcript_id "file_1_file_1_jg3335.t1"; gene_id "file_1_file_1_jg3335";
Contig_11	AUGUSTUS	exon	2129201	2129504	.	-	.	transcript_id "file_1_file_1_jg3335.t1"; gene_id "file_1_file_1_jg3335";
Contig_11	AUGUSTUS	intron	2129505	2129646	.	-	.	transcript_id "file_1_file_1_jg3335.t1"; gene_id "file_1_file_1_jg3335";
Contig_11	AUGUSTUS	CDS	2129647	2129811	1	-	2	transcript_id "file_1_file_1_jg3335.t1"; gene_id "file_1_file_1_jg3335";
Contig_11	AUGUSTUS	exon	2129647	2129811	.	-	.	transcript_id "file_1_file_1_jg3335.t1"; gene_id "file_1_file_1_jg3335";
Contig_11	AUGUSTUS	intron	2129812	2131397	.	-	.	transcript_id "file_1_file_1_jg3335.t1"; gene_id "file_1_file_1_jg3335";
Contig_11	AUGUSTUS	CDS	2131398	2131440	1	-	0	transcript_id "file_1_file_1_jg3335.t1"; gene_id "file_1_file_1_jg3335";
Contig_11	AUGUSTUS	exon	2131398	2131440	.	-	.	transcript_id "file_1_file_1_jg3335.t1"; gene_id "file_1_file_1_jg3335";
Contig_11	AUGUSTUS	intron	2131441	2133143	.	-	.	transcript_id "file_1_file_1_jg3335.t1"; gene_id "file_1_file_1_jg3335";
Contig_11	AUGUSTUS	transcript	2127984	2133146	.	-	.	transcript_id "file_1_file_1_jg3335.t1"; gene_id "file_1_file_1_jg3335"
Contig_11	AUGUSTUS	gene	2127984	2133146	.	-	.	jg3335
Contig_11	AUGUSTUS	CDS	2133144	2133146	0.93	-	0	transcript_id "file_1_file_1_jg3335.t1"; gene_id "file_1_file_1_jg3335";
Contig_11	AUGUSTUS	exon	2133144	2133146	.	-	.	transcript_id "file_1_file_1_jg3335.t1"; gene_id "file_1_file_1_jg3335";
Contig_11	AUGUSTUS	start_codon	2133144	2133146	.	-	0	transcript_id "file_1_file_1_jg3335.t1"; gene_id "file_1_file_1_jg3335";
Contig_8	AUGUSTUS	stop_codon	1398813	1398815	.	-	0	transcript_id "file_1_file_1_jg3775.t1"; gene_id "file_1_file_1_jg3775";
Contig_8	AUGUSTUS	CDS	1398813	1399543	1	-	2	transcript_id "file_1_file_1_jg3775.t1"; gene_id "file_1_file_1_jg3775";
Contig_8	AUGUSTUS	exon	1398813	1399543	.	-	.	transcript_id "file_1_file_1_jg3775.t1"; gene_id "file_1_file_1_jg3775";
Contig_8	AUGUSTUS	intron	1399544	1399685	.	-	.	transcript_id "file_1_file_1_jg3775.t1"; gene_id "file_1_file_1_jg3775";
Contig_8	AUGUSTUS	transcript	1398813	1399794	.	-	.	transcript_id "file_1_file_1_jg3775.t1"; gene_id "file_1_file_1_jg3775"
Contig_8	AUGUSTUS	gene	1398813	1399794	.	-	.	jg3775
Contig_8	AUGUSTUS	CDS	1399686	1399794	1	-	0	transcript_id "file_1_file_1_jg3775.t1"; gene_id "file_1_file_1_jg3775";
Contig_8	AUGUSTUS	exon	1399686	1399794	.	-	.	transcript_id "file_1_file_1_jg3775.t1"; gene_id "file_1_file_1_jg3775";
Contig_8	AUGUSTUS	start_codon	1399792	1399794	.	-	0	transcript_id "file_1_file_1_jg3775.t1"; gene_id "file_1_file_1_jg3775";
Gemini	AUGUSTUS	start_codon	8635767	8635769	.	+	0	transcript_id "file_1_file_1_jg942.t2"; gene_id "file_1_file_1_jg942";
Gemini	AUGUSTUS	CDS	8635767	8636655	1	+	0	transcript_id "file_1_file_1_jg942.t2"; gene_id "file_1_file_1_jg942";
Gemini	AUGUSTUS	exon	8635767	8636655	.	+	.	transcript_id "file_1_file_1_jg942.t2"; gene_id "file_1_file_1_jg942";
Gemini	AUGUSTUS	intron	8636656	8636720	.	+	.	transcript_id "file_1_file_1_jg942.t2"; gene_id "file_1_file_1_jg942";
Gemini	AUGUSTUS	CDS	8636721	8636899	1	+	2	transcript_id "file_1_file_1_jg942.t2"; gene_id "file_1_file_1_jg942";
Gemini	AUGUSTUS	exon	8636721	8636899	.	+	.	transcript_id "file_1_file_1_jg942.t2"; gene_id "file_1_file_1_jg942";
Gemini	AUGUSTUS	intron	8636900	8637077	.	+	.	transcript_id "file_1_file_1_jg942.t2"; gene_id "file_1_file_1_jg942";
Gemini	AUGUSTUS	CDS	8637078	8637286	1	+	0	transcript_id "file_1_file_1_jg942.t2"; gene_id "file_1_file_1_jg942";
Gemini	AUGUSTUS	exon	8637078	8637286	.	+	.	transcript_id "file_1_file_1_jg942.t2"; gene_id "file_1_file_1_jg942";
Gemini	AUGUSTUS	intron	8637287	8637342	.	+	.	transcript_id "file_1_file_1_jg942.t2"; gene_id "file_1_file_1_jg942";
Gemini	AUGUSTUS	CDS	8637343	8637752	1	+	1	transcript_id "file_1_file_1_jg942.t2"; gene_id "file_1_file_1_jg942";
Gemini	AUGUSTUS	exon	8637343	8637752	.	+	.	transcript_id "file_1_file_1_jg942.t2"; gene_id "file_1_file_1_jg942";
Gemini	AUGUSTUS	intron	8637753	8637804	.	+	.	transcript_id "file_1_file_1_jg942.t2"; gene_id "file_1_file_1_jg942";
Gemini	AUGUSTUS	CDS	8637805	8637896	1	+	2	transcript_id "file_1_file_1_jg942.t2"; gene_id "file_1_file_1_jg942";
Gemini	AUGUSTUS	exon	8637805	8637896	.	+	.	transcript_id "file_1_file_1_jg942.t2"; gene_id "file_1_file_1_jg942";
Gemini	AUGUSTUS	intron	8637897	8637949	.	+	.	transcript_id "file_1_file_1_jg942.t2"; gene_id "file_1_file_1_jg942";
Gemini	AUGUSTUS	CDS	8637950	8638048	1	+	0	transcript_id "file_1_file_1_jg942.t2"; gene_id "file_1_file_1_jg942";
Gemini	AUGUSTUS	exon	8637950	8638048	.	+	.	transcript_id "file_1_file_1_jg942.t2"; gene_id "file_1_file_1_jg942";
Gemini	AUGUSTUS	intron	8638049	8638105	.	+	.	transcript_id "file_1_file_1_jg942.t2"; gene_id "file_1_file_1_jg942";
Gemini	AUGUSTUS	CDS	8638106	8638362	1	+	0	transcript_id "file_1_file_1_jg942.t2"; gene_id "file_1_file_1_jg942";
Gemini	AUGUSTUS	exon	8638106	8638362	.	+	.	transcript_id "file_1_file_1_jg942.t2"; gene_id "file_1_file_1_jg942";
Gemini	AUGUSTUS	intron	8638363	8638428	.	+	.	transcript_id "file_1_file_1_jg942.t2"; gene_id "file_1_file_1_jg942";
Gemini	AUGUSTUS	CDS	8638429	8638623	1	+	1	transcript_id "file_1_file_1_jg942.t2"; gene_id "file_1_file_1_jg942";
Gemini	AUGUSTUS	exon	8638429	8638623	.	+	.	transcript_id "file_1_file_1_jg942.t2"; gene_id "file_1_file_1_jg942";
Gemini	AUGUSTUS	intron	8638624	8638682	.	+	.	transcript_id "file_1_file_1_jg942.t2"; gene_id "file_1_file_1_jg942";
Gemini	AUGUSTUS	CDS	8638683	8638852	1	+	1	transcript_id "file_1_file_1_jg942.t2"; gene_id "file_1_file_1_jg942";
Gemini	AUGUSTUS	exon	8638683	8638852	.	+	.	transcript_id "file_1_file_1_jg942.t2"; gene_id "file_1_file_1_jg942";
Gemini	AUGUSTUS	intron	8638853	8639275	.	+	.	transcript_id "file_1_file_1_jg942.t2"; gene_id "file_1_file_1_jg942";
Gemini	AUGUSTUS	transcript	8635767	8639760	.	+	.	transcript_id "file_1_file_1_jg942.t2"; gene_id "file_1_file_1_jg942"
Gemini	AUGUSTUS	CDS	8639276	8639760	1	+	2	transcript_id "file_1_file_1_jg942.t2"; gene_id "file_1_file_1_jg942";
Gemini	AUGUSTUS	exon	8639276	8639760	.	+	.	transcript_id "file_1_file_1_jg942.t2"; gene_id "file_1_file_1_jg942";
Gemini	AUGUSTUS	stop_codon	8639758	8639760	.	+	0	transcript_id "file_1_file_1_jg942.t2"; gene_id "file_1_file_1_jg942";
Draco	GeneMark.hmm	CDS	5964660	5965724	.	+	0	gene_id "file_2_16776_g"; transcript_id "file_2_16776_t"; evidence "file_2_1_1"; cds_type "file_2_Single"; count "file_2_1_1"; anchored "file_2_1_1";
Contig_11	AUGUSTUS	stop_codon	1264040	1264042	.	-	0	transcript_id "file_1_file_1_jg3267.t1"; gene_id "file_1_file_1_jg3267";
Contig_11	AUGUSTUS	CDS	1264040	1264279	0.95	-	0	transcript_id "file_1_file_1_jg3267.t1"; gene_id "file_1_file_1_jg3267";
Contig_11	AUGUSTUS	exon	1264040	1264279	.	-	.	transcript_id "file_1_file_1_jg3267.t1"; gene_id "file_1_file_1_jg3267";
Contig_11	AUGUSTUS	transcript	1264040	1264279	.	-	.	transcript_id "file_1_file_1_jg3267.t1"; gene_id "file_1_file_1_jg3267"
Contig_11	AUGUSTUS	gene	1264040	1264279	.	-	.	jg3267
Contig_11	AUGUSTUS	start_codon	1264277	1264279	.	-	0	transcript_id "file_1_file_1_jg3267.t1"; gene_id "file_1_file_1_jg3267";
Contig_49	AUGUSTUS	start_codon	757830	757832	.	+	0	transcript_id "file_1_file_1_jg6856.t1"; gene_id "file_1_file_1_jg6856";
Contig_49	AUGUSTUS	CDS	757830	757933	1	+	0	transcript_id "file_1_file_1_jg6856.t1"; gene_id "file_1_file_1_jg6856";
Contig_49	AUGUSTUS	exon	757830	757933	.	+	.	transcript_id "file_1_file_1_jg6856.t1"; gene_id "file_1_file_1_jg6856";
Contig_49	AUGUSTUS	intron	757934	758001	.	+	.	transcript_id "file_1_file_1_jg6856.t1"; gene_id "file_1_file_1_jg6856";
Contig_49	AUGUSTUS	CDS	758002	758765	1	+	1	transcript_id "file_1_file_1_jg6856.t1"; gene_id "file_1_file_1_jg6856";
Contig_49	AUGUSTUS	exon	758002	758765	.	+	.	transcript_id "file_1_file_1_jg6856.t1"; gene_id "file_1_file_1_jg6856";
Contig_49	AUGUSTUS	intron	758766	759178	.	+	.	transcript_id "file_1_file_1_jg6856.t1"; gene_id "file_1_file_1_jg6856";
Contig_49	AUGUSTUS	CDS	759179	759302	1	+	2	transcript_id "file_1_file_1_jg6856.t1"; gene_id "file_1_file_1_jg6856";
Contig_49	AUGUSTUS	exon	759179	759302	.	+	.	transcript_id "file_1_file_1_jg6856.t1"; gene_id "file_1_file_1_jg6856";
Contig_49	AUGUSTUS	intron	759303	759551	.	+	.	transcript_id "file_1_file_1_jg6856.t1"; gene_id "file_1_file_1_jg6856";
Contig_49	AUGUSTUS	CDS	759552	759871	1	+	1	transcript_id "file_1_file_1_jg6856.t1"; gene_id "file_1_file_1_jg6856";
Contig_49	AUGUSTUS	exon	759552	759871	.	+	.	transcript_id "file_1_file_1_jg6856.t1"; gene_id "file_1_file_1_jg6856";
Contig_49	AUGUSTUS	intron	759872	760055	.	+	.	transcript_id "file_1_file_1_jg6856.t1"; gene_id "file_1_file_1_jg6856";
Contig_49	AUGUSTUS	CDS	760056	760678	1	+	2	transcript_id "file_1_file_1_jg6856.t1"; gene_id "file_1_file_1_jg6856";
Contig_49	AUGUSTUS	exon	760056	760678	.	+	.	transcript_id "file_1_file_1_jg6856.t1"; gene_id "file_1_file_1_jg6856";
Contig_49	AUGUSTUS	intron	760679	760743	.	+	.	transcript_id "file_1_file_1_jg6856.t1"; gene_id "file_1_file_1_jg6856";
Contig_49	AUGUSTUS	CDS	760744	760860	1	+	0	transcript_id "file_1_file_1_jg6856.t1"; gene_id "file_1_file_1_jg6856";
Contig_49	AUGUSTUS	exon	760744	760860	.	+	.	transcript_id "file_1_file_1_jg6856.t1"; gene_id "file_1_file_1_jg6856";
Contig_49	AUGUSTUS	intron	760861	760910	.	+	.	transcript_id "file_1_file_1_jg6856.t1"; gene_id "file_1_file_1_jg6856";
Contig_49	AUGUSTUS	CDS	760911	761147	1	+	0	transcript_id "file_1_file_1_jg6856.t1"; gene_id "file_1_file_1_jg6856";
Contig_49	AUGUSTUS	exon	760911	761147	.	+	.	transcript_id "file_1_file_1_jg6856.t1"; gene_id "file_1_file_1_jg6856";
Contig_49	AUGUSTUS	intron	761148	761199	.	+	.	transcript_id "file_1_file_1_jg6856.t1"; gene_id "file_1_file_1_jg6856";
Contig_49	AUGUSTUS	CDS	761200	761331	1	+	0	transcript_id "file_1_file_1_jg6856.t1"; gene_id "file_1_file_1_jg6856";
Contig_49	AUGUSTUS	exon	761200	761331	.	+	.	transcript_id "file_1_file_1_jg6856.t1"; gene_id "file_1_file_1_jg6856";
Contig_49	AUGUSTUS	intron	761332	761387	.	+	.	transcript_id "file_1_file_1_jg6856.t1"; gene_id "file_1_file_1_jg6856";
Contig_49	AUGUSTUS	transcript	757830	761462	.	+	.	transcript_id "file_1_file_1_jg6856.t1"; gene_id "file_1_file_1_jg6856"
Contig_49	AUGUSTUS	gene	757830	761462	.	+	.	jg6856
Contig_49	AUGUSTUS	CDS	761388	761462	0.97	+	0	transcript_id "file_1_file_1_jg6856.t1"; gene_id "file_1_file_1_jg6856";
Contig_49	AUGUSTUS	exon	761388	761462	.	+	.	transcript_id "file_1_file_1_jg6856.t1"; gene_id "file_1_file_1_jg6856";
Contig_49	AUGUSTUS	stop_codon	761460	761462	.	+	0	transcript_id "file_1_file_1_jg6856.t1"; gene_id "file_1_file_1_jg6856";
Cepheus	AUGUSTUS	start_codon	11175830	11175832	.	+	0	transcript_id "file_1_file_1_jg11794.t1"; gene_id "file_1_file_1_jg11794";
Cepheus	AUGUSTUS	CDS	11175830	11175841	1	+	0	transcript_id "file_1_file_1_jg11794.t1"; gene_id "file_1_file_1_jg11794";
Cepheus	AUGUSTUS	exon	11175830	11175841	.	+	.	transcript_id "file_1_file_1_jg11794.t1"; gene_id "file_1_file_1_jg11794";
Cepheus	AUGUSTUS	intron	11175842	11176450	.	+	.	transcript_id "file_1_file_1_jg11794.t1"; gene_id "file_1_file_1_jg11794";
Cepheus	AUGUSTUS	transcript	11175830	11176675	.	+	.	transcript_id "file_1_file_1_jg11794.t1"; gene_id "file_1_file_1_jg11794"
Cepheus	AUGUSTUS	gene	11175830	11176675	.	+	.	jg11794
Cepheus	AUGUSTUS	CDS	11176451	11176675	1	+	0	transcript_id "file_1_file_1_jg11794.t1"; gene_id "file_1_file_1_jg11794";
Cepheus	AUGUSTUS	exon	11176451	11176675	.	+	.	transcript_id "file_1_file_1_jg11794.t1"; gene_id "file_1_file_1_jg11794";
Cepheus	AUGUSTUS	stop_codon	11176673	11176675	.	+	0	transcript_id "file_1_file_1_jg11794.t1"; gene_id "file_1_file_1_jg11794";
Andromeda	AUGUSTUS	start_codon	21628326	21628328	.	+	0	transcript_id "file_1_file_1_jg9204.t1"; gene_id "file_1_file_1_jg9204";
Andromeda	AUGUSTUS	CDS	21628326	21628379	1	+	0	transcript_id "file_1_file_1_jg9204.t1"; gene_id "file_1_file_1_jg9204";
Andromeda	AUGUSTUS	exon	21628326	21628379	.	+	.	transcript_id "file_1_file_1_jg9204.t1"; gene_id "file_1_file_1_jg9204";
Andromeda	AUGUSTUS	intron	21628380	21628435	.	+	.	transcript_id "file_1_file_1_jg9204.t1"; gene_id "file_1_file_1_jg9204";
Andromeda	AUGUSTUS	transcript	21628326	21629212	.	+	.	transcript_id "file_1_file_1_jg9204.t1"; gene_id "file_1_file_1_jg9204"
Andromeda	AUGUSTUS	gene	21628326	21629212	.	+	.	jg9204
Andromeda	AUGUSTUS	CDS	21628436	21629212	1	+	0	transcript_id "file_1_file_1_jg9204.t1"; gene_id "file_1_file_1_jg9204";
Andromeda	AUGUSTUS	exon	21628436	21629212	.	+	.	transcript_id "file_1_file_1_jg9204.t1"; gene_id "file_1_file_1_jg9204";
Andromeda	AUGUSTUS	stop_codon	21629210	21629212	.	+	0	transcript_id "file_1_file_1_jg9204.t1"; gene_id "file_1_file_1_jg9204";
Contig_13	AUGUSTUS	start_codon	1868326	1868328	.	+	0	transcript_id "file_1_file_1_jg5404.t1"; gene_id "file_1_file_1_jg5404";
Contig_13	AUGUSTUS	CDS	1868326	1868362	1	+	0	transcript_id "file_1_file_1_jg5404.t1"; gene_id "file_1_file_1_jg5404";
Contig_13	AUGUSTUS	exon	1868326	1868362	.	+	.	transcript_id "file_1_file_1_jg5404.t1"; gene_id "file_1_file_1_jg5404";
Contig_13	AUGUSTUS	intron	1868363	1868422	.	+	.	transcript_id "file_1_file_1_jg5404.t1"; gene_id "file_1_file_1_jg5404";
Contig_13	AUGUSTUS	CDS	1868423	1868836	1	+	2	transcript_id "file_1_file_1_jg5404.t1"; gene_id "file_1_file_1_jg5404";
Contig_13	AUGUSTUS	exon	1868423	1868836	.	+	.	transcript_id "file_1_file_1_jg5404.t1"; gene_id "file_1_file_1_jg5404";
Contig_13	AUGUSTUS	intron	1868837	1868971	.	+	.	transcript_id "file_1_file_1_jg5404.t1"; gene_id "file_1_file_1_jg5404";
Contig_13	AUGUSTUS	CDS	1868972	1869022	1	+	2	transcript_id "file_1_file_1_jg5404.t1"; gene_id "file_1_file_1_jg5404";
Contig_13	AUGUSTUS	exon	1868972	1869022	.	+	.	transcript_id "file_1_file_1_jg5404.t1"; gene_id "file_1_file_1_jg5404";
Contig_13	AUGUSTUS	intron	1869023	1869091	.	+	.	transcript_id "file_1_file_1_jg5404.t1"; gene_id "file_1_file_1_jg5404";
Contig_13	AUGUSTUS	CDS	1869092	1869148	1	+	2	transcript_id "file_1_file_1_jg5404.t1"; gene_id "file_1_file_1_jg5404";
Contig_13	AUGUSTUS	exon	1869092	1869148	.	+	.	transcript_id "file_1_file_1_jg5404.t1"; gene_id "file_1_file_1_jg5404";
Contig_13	AUGUSTUS	intron	1869149	1869219	.	+	.	transcript_id "file_1_file_1_jg5404.t1"; gene_id "file_1_file_1_jg5404";
Contig_13	AUGUSTUS	CDS	1869220	1869588	1	+	2	transcript_id "file_1_file_1_jg5404.t1"; gene_id "file_1_file_1_jg5404";
Contig_13	AUGUSTUS	exon	1869220	1869588	.	+	.	transcript_id "file_1_file_1_jg5404.t1"; gene_id "file_1_file_1_jg5404";
Contig_13	AUGUSTUS	intron	1869589	1869649	.	+	.	transcript_id "file_1_file_1_jg5404.t1"; gene_id "file_1_file_1_jg5404";
Contig_13	AUGUSTUS	CDS	1869650	1869797	1	+	2	transcript_id "file_1_file_1_jg5404.t1"; gene_id "file_1_file_1_jg5404";
Contig_13	AUGUSTUS	exon	1869650	1869797	.	+	.	transcript_id "file_1_file_1_jg5404.t1"; gene_id "file_1_file_1_jg5404";
Contig_13	AUGUSTUS	intron	1869798	1869855	.	+	.	transcript_id "file_1_file_1_jg5404.t1"; gene_id "file_1_file_1_jg5404";
Contig_13	AUGUSTUS	CDS	1869856	1870085	1	+	1	transcript_id "file_1_file_1_jg5404.t1"; gene_id "file_1_file_1_jg5404";
Contig_13	AUGUSTUS	exon	1869856	1870085	.	+	.	transcript_id "file_1_file_1_jg5404.t1"; gene_id "file_1_file_1_jg5404";
Contig_13	AUGUSTUS	intron	1870086	1870139	.	+	.	transcript_id "file_1_file_1_jg5404.t1"; gene_id "file_1_file_1_jg5404";
Contig_13	AUGUSTUS	CDS	1870140	1870188	0.68	+	2	transcript_id "file_1_file_1_jg5404.t1"; gene_id "file_1_file_1_jg5404";
Contig_13	AUGUSTUS	exon	1870140	1870188	.	+	.	transcript_id "file_1_file_1_jg5404.t1"; gene_id "file_1_file_1_jg5404";
Contig_13	AUGUSTUS	intron	1870189	1870283	.	+	.	transcript_id "file_1_file_1_jg5404.t1"; gene_id "file_1_file_1_jg5404";
Contig_13	AUGUSTUS	CDS	1870284	1870457	0.92	+	1	transcript_id "file_1_file_1_jg5404.t1"; gene_id "file_1_file_1_jg5404";
Contig_13	AUGUSTUS	exon	1870284	1870457	.	+	.	transcript_id "file_1_file_1_jg5404.t1"; gene_id "file_1_file_1_jg5404";
Contig_13	AUGUSTUS	intron	1870458	1870516	.	+	.	transcript_id "file_1_file_1_jg5404.t1"; gene_id "file_1_file_1_jg5404";
Contig_13	AUGUSTUS	CDS	1870517	1870778	1	+	1	transcript_id "file_1_file_1_jg5404.t1"; gene_id "file_1_file_1_jg5404";
Contig_13	AUGUSTUS	exon	1870517	1870778	.	+	.	transcript_id "file_1_file_1_jg5404.t1"; gene_id "file_1_file_1_jg5404";
Contig_13	AUGUSTUS	intron	1870779	1871115	.	+	.	transcript_id "file_1_file_1_jg5404.t1"; gene_id "file_1_file_1_jg5404";
Contig_13	AUGUSTUS	CDS	1871116	1871236	1	+	0	transcript_id "file_1_file_1_jg5404.t1"; gene_id "file_1_file_1_jg5404";
Contig_13	AUGUSTUS	exon	1871116	1871236	.	+	.	transcript_id "file_1_file_1_jg5404.t1"; gene_id "file_1_file_1_jg5404";
Contig_13	AUGUSTUS	intron	1871237	1871295	.	+	.	transcript_id "file_1_file_1_jg5404.t1"; gene_id "file_1_file_1_jg5404";
Contig_13	AUGUSTUS	CDS	1871296	1872467	0.79	+	2	transcript_id "file_1_file_1_jg5404.t1"; gene_id "file_1_file_1_jg5404";
Contig_13	AUGUSTUS	exon	1871296	1872467	.	+	.	transcript_id "file_1_file_1_jg5404.t1"; gene_id "file_1_file_1_jg5404";
Contig_13	AUGUSTUS	intron	1872468	1872534	.	+	.	transcript_id "file_1_file_1_jg5404.t1"; gene_id "file_1_file_1_jg5404";
Contig_13	AUGUSTUS	transcript	1868326	1873209	.	+	.	transcript_id "file_1_file_1_jg5404.t1"; gene_id "file_1_file_1_jg5404"
Contig_13	AUGUSTUS	gene	1868326	1873209	.	+	.	jg5404
Contig_13	AUGUSTUS	CDS	1872535	1873209	0.78	+	0	transcript_id "file_1_file_1_jg5404.t1"; gene_id "file_1_file_1_jg5404";
Contig_13	AUGUSTUS	exon	1872535	1873209	.	+	.	transcript_id "file_1_file_1_jg5404.t1"; gene_id "file_1_file_1_jg5404";
Contig_13	AUGUSTUS	stop_codon	1873207	1873209	.	+	0	transcript_id "file_1_file_1_jg5404.t1"; gene_id "file_1_file_1_jg5404";
Gemini	AUGUSTUS	start_codon	184433	184435	.	+	0	transcript_id "file_1_file_1_jg82.t1"; gene_id "file_1_file_1_jg82";
Gemini	AUGUSTUS	CDS	184433	185593	0.97	+	0	transcript_id "file_1_file_1_jg82.t1"; gene_id "file_1_file_1_jg82";
Gemini	AUGUSTUS	exon	184433	185593	.	+	.	transcript_id "file_1_file_1_jg82.t1"; gene_id "file_1_file_1_jg82";
Gemini	AUGUSTUS	transcript	184433	185593	.	+	.	transcript_id "file_1_file_1_jg82.t1"; gene_id "file_1_file_1_jg82"
Gemini	AUGUSTUS	gene	184433	185593	.	+	.	jg82
Gemini	AUGUSTUS	stop_codon	185591	185593	.	+	0	transcript_id "file_1_file_1_jg82.t1"; gene_id "file_1_file_1_jg82";
Cepheus	AUGUSTUS	stop_codon	1988435	1988437	.	-	0	transcript_id "file_1_file_1_jg10846.t1"; gene_id "file_1_file_1_jg10846";
Cepheus	AUGUSTUS	CDS	1988435	1988753	1	-	1	transcript_id "file_1_file_1_jg10846.t1"; gene_id "file_1_file_1_jg10846";
Cepheus	AUGUSTUS	exon	1988435	1988753	.	-	.	transcript_id "file_1_file_1_jg10846.t1"; gene_id "file_1_file_1_jg10846";
Cepheus	AUGUSTUS	intron	1988754	1988809	.	-	.	transcript_id "file_1_file_1_jg10846.t1"; gene_id "file_1_file_1_jg10846";
Cepheus	AUGUSTUS	CDS	1988810	1988889	1	-	0	transcript_id "file_1_file_1_jg10846.t1"; gene_id "file_1_file_1_jg10846";
Cepheus	AUGUSTUS	exon	1988810	1988889	.	-	.	transcript_id "file_1_file_1_jg10846.t1"; gene_id "file_1_file_1_jg10846";
Cepheus	AUGUSTUS	intron	1988890	1989400	.	-	.	transcript_id "file_1_file_1_jg10846.t1"; gene_id "file_1_file_1_jg10846";
Cepheus	AUGUSTUS	CDS	1989401	1989732	1	-	2	transcript_id "file_1_file_1_jg10846.t1"; gene_id "file_1_file_1_jg10846";
Cepheus	AUGUSTUS	exon	1989401	1989732	.	-	.	transcript_id "file_1_file_1_jg10846.t1"; gene_id "file_1_file_1_jg10846";
Cepheus	AUGUSTUS	intron	1989733	1990499	.	-	.	transcript_id "file_1_file_1_jg10846.t1"; gene_id "file_1_file_1_jg10846";
Cepheus	AUGUSTUS	CDS	1990500	1990788	1	-	0	transcript_id "file_1_file_1_jg10846.t1"; gene_id "file_1_file_1_jg10846";
Cepheus	AUGUSTUS	exon	1990500	1990788	.	-	.	transcript_id "file_1_file_1_jg10846.t1"; gene_id "file_1_file_1_jg10846";
Cepheus	AUGUSTUS	intron	1990789	1991258	.	-	.	transcript_id "file_1_file_1_jg10846.t1"; gene_id "file_1_file_1_jg10846";
Cepheus	AUGUSTUS	transcript	1988435	1991339	.	-	.	transcript_id "file_1_file_1_jg10846.t1"; gene_id "file_1_file_1_jg10846"
Cepheus	AUGUSTUS	gene	1988435	1991339	.	-	.	jg10846
Cepheus	AUGUSTUS	CDS	1991259	1991339	1	-	0	transcript_id "file_1_file_1_jg10846.t1"; gene_id "file_1_file_1_jg10846";
Cepheus	AUGUSTUS	exon	1991259	1991339	.	-	.	transcript_id "file_1_file_1_jg10846.t1"; gene_id "file_1_file_1_jg10846";
Cepheus	AUGUSTUS	start_codon	1991337	1991339	.	-	0	transcript_id "file_1_file_1_jg10846.t1"; gene_id "file_1_file_1_jg10846";
Draco	AUGUSTUS	stop_codon	3742160	3742162	.	-	0	transcript_id "file_1_file_1_jg15245.t1"; gene_id "file_1_file_1_jg15245";
Draco	AUGUSTUS	CDS	3742160	3742569	0.53	-	2	transcript_id "file_1_file_1_jg15245.t1"; gene_id "file_1_file_1_jg15245";
Draco	AUGUSTUS	exon	3742160	3742569	.	-	.	transcript_id "file_1_file_1_jg15245.t1"; gene_id "file_1_file_1_jg15245";
Draco	AUGUSTUS	intron	3742570	3742623	.	-	.	transcript_id "file_1_file_1_jg15245.t1"; gene_id "file_1_file_1_jg15245";
Draco	AUGUSTUS	CDS	3742624	3742799	1	-	1	transcript_id "file_1_file_1_jg15245.t1"; gene_id "file_1_file_1_jg15245";
Draco	AUGUSTUS	exon	3742624	3742799	.	-	.	transcript_id "file_1_file_1_jg15245.t1"; gene_id "file_1_file_1_jg15245";
Draco	AUGUSTUS	intron	3742800	3742849	.	-	.	transcript_id "file_1_file_1_jg15245.t1"; gene_id "file_1_file_1_jg15245";
Draco	AUGUSTUS	CDS	3742850	3742898	1	-	2	transcript_id "file_1_file_1_jg15245.t1"; gene_id "file_1_file_1_jg15245";
Draco	AUGUSTUS	exon	3742850	3742898	.	-	.	transcript_id "file_1_file_1_jg15245.t1"; gene_id "file_1_file_1_jg15245";
Draco	AUGUSTUS	intron	3742899	3743038	.	-	.	transcript_id "file_1_file_1_jg15245.t1"; gene_id "file_1_file_1_jg15245";
Draco	AUGUSTUS	transcript	3742160	3743111	.	-	.	transcript_id "file_1_file_1_jg15245.t1"; gene_id "file_1_file_1_jg15245"
Draco	AUGUSTUS	gene	3742160	3743111	.	-	.	jg15245
Draco	AUGUSTUS	CDS	3743039	3743111	0.8	-	0	transcript_id "file_1_file_1_jg15245.t1"; gene_id "file_1_file_1_jg15245";
Draco	AUGUSTUS	exon	3743039	3743111	.	-	.	transcript_id "file_1_file_1_jg15245.t1"; gene_id "file_1_file_1_jg15245";
Draco	AUGUSTUS	start_codon	3743109	3743111	.	-	0	transcript_id "file_1_file_1_jg15245.t1"; gene_id "file_1_file_1_jg15245";
Contig_16	AUGUSTUS	start_codon	2402677	2402679	.	+	0	transcript_id "file_1_file_1_jg1944.t1"; gene_id "file_1_file_1_jg1944";
Contig_16	AUGUSTUS	CDS	2402677	2402722	1	+	0	transcript_id "file_1_file_1_jg1944.t1"; gene_id "file_1_file_1_jg1944";
Contig_16	AUGUSTUS	exon	2402677	2402722	.	+	.	transcript_id "file_1_file_1_jg1944.t1"; gene_id "file_1_file_1_jg1944";
Contig_16	AUGUSTUS	intron	2402723	2402978	.	+	.	transcript_id "file_1_file_1_jg1944.t1"; gene_id "file_1_file_1_jg1944";
Contig_16	AUGUSTUS	CDS	2402979	2403091	1	+	2	transcript_id "file_1_file_1_jg1944.t1"; gene_id "file_1_file_1_jg1944";
Contig_16	AUGUSTUS	exon	2402979	2403091	.	+	.	transcript_id "file_1_file_1_jg1944.t1"; gene_id "file_1_file_1_jg1944";
Contig_16	AUGUSTUS	intron	2403092	2403715	.	+	.	transcript_id "file_1_file_1_jg1944.t1"; gene_id "file_1_file_1_jg1944";
Contig_16	AUGUSTUS	CDS	2403716	2403956	1	+	0	transcript_id "file_1_file_1_jg1944.t1"; gene_id "file_1_file_1_jg1944";
Contig_16	AUGUSTUS	exon	2403716	2403956	.	+	.	transcript_id "file_1_file_1_jg1944.t1"; gene_id "file_1_file_1_jg1944";
Contig_16	AUGUSTUS	intron	2403957	2404015	.	+	.	transcript_id "file_1_file_1_jg1944.t1"; gene_id "file_1_file_1_jg1944";
Contig_16	AUGUSTUS	CDS	2404016	2404130	1	+	2	transcript_id "file_1_file_1_jg1944.t1"; gene_id "file_1_file_1_jg1944";
Contig_16	AUGUSTUS	exon	2404016	2404130	.	+	.	transcript_id "file_1_file_1_jg1944.t1"; gene_id "file_1_file_1_jg1944";
Contig_16	AUGUSTUS	intron	2404131	2404819	.	+	.	transcript_id "file_1_file_1_jg1944.t1"; gene_id "file_1_file_1_jg1944";
Contig_16	AUGUSTUS	CDS	2404820	2405202	0.97	+	1	transcript_id "file_1_file_1_jg1944.t1"; gene_id "file_1_file_1_jg1944";
Contig_16	AUGUSTUS	exon	2404820	2405202	.	+	.	transcript_id "file_1_file_1_jg1944.t1"; gene_id "file_1_file_1_jg1944";
Contig_16	AUGUSTUS	intron	2405203	2407815	.	+	.	transcript_id "file_1_file_1_jg1944.t1"; gene_id "file_1_file_1_jg1944";
Contig_16	AUGUSTUS	CDS	2407816	2408365	0.85	+	2	transcript_id "file_1_file_1_jg1944.t1"; gene_id "file_1_file_1_jg1944";
Contig_16	AUGUSTUS	exon	2407816	2408365	.	+	.	transcript_id "file_1_file_1_jg1944.t1"; gene_id "file_1_file_1_jg1944";
Contig_16	AUGUSTUS	intron	2408366	2408428	.	+	.	transcript_id "file_1_file_1_jg1944.t1"; gene_id "file_1_file_1_jg1944";
Contig_16	AUGUSTUS	transcript	2402677	2408822	.	+	.	transcript_id "file_1_file_1_jg1944.t1"; gene_id "file_1_file_1_jg1944"
Contig_16	AUGUSTUS	gene	2402677	2408822	.	+	.	jg1944
Contig_16	AUGUSTUS	CDS	2408429	2408822	0.95	+	1	transcript_id "file_1_file_1_jg1944.t1"; gene_id "file_1_file_1_jg1944";
Contig_16	AUGUSTUS	exon	2408429	2408822	.	+	.	transcript_id "file_1_file_1_jg1944.t1"; gene_id "file_1_file_1_jg1944";
Contig_16	AUGUSTUS	stop_codon	2408820	2408822	.	+	0	transcript_id "file_1_file_1_jg1944.t1"; gene_id "file_1_file_1_jg1944";
Contig_22	AUGUSTUS	stop_codon	1341391	1341393	.	-	0	transcript_id "file_1_file_1_jg6544.t1"; gene_id "file_1_file_1_jg6544";
Contig_22	AUGUSTUS	CDS	1341391	1341560	1	-	2	transcript_id "file_1_file_1_jg6544.t1"; gene_id "file_1_file_1_jg6544";
Contig_22	AUGUSTUS	exon	1341391	1341560	.	-	.	transcript_id "file_1_file_1_jg6544.t1"; gene_id "file_1_file_1_jg6544";
Contig_22	AUGUSTUS	intron	1341561	1341619	.	-	.	transcript_id "file_1_file_1_jg6544.t1"; gene_id "file_1_file_1_jg6544";
Contig_22	AUGUSTUS	CDS	1341620	1341736	1	-	2	transcript_id "file_1_file_1_jg6544.t1"; gene_id "file_1_file_1_jg6544";
Contig_22	AUGUSTUS	exon	1341620	1341736	.	-	.	transcript_id "file_1_file_1_jg6544.t1"; gene_id "file_1_file_1_jg6544";
Contig_22	AUGUSTUS	intron	1341737	1341977	.	-	.	transcript_id "file_1_file_1_jg6544.t1"; gene_id "file_1_file_1_jg6544";
Contig_22	AUGUSTUS	CDS	1341978	1342136	1	-	2	transcript_id "file_1_file_1_jg6544.t1"; gene_id "file_1_file_1_jg6544";
Contig_22	AUGUSTUS	exon	1341978	1342136	.	-	.	transcript_id "file_1_file_1_jg6544.t1"; gene_id "file_1_file_1_jg6544";
Contig_22	AUGUSTUS	intron	1342137	1342250	.	-	.	transcript_id "file_1_file_1_jg6544.t1"; gene_id "file_1_file_1_jg6544";
Contig_22	AUGUSTUS	CDS	1342251	1342667	1	-	2	transcript_id "file_1_file_1_jg6544.t1"; gene_id "file_1_file_1_jg6544";
Contig_22	AUGUSTUS	exon	1342251	1342667	.	-	.	transcript_id "file_1_file_1_jg6544.t1"; gene_id "file_1_file_1_jg6544";
Contig_22	AUGUSTUS	intron	1342668	1343057	.	-	.	transcript_id "file_1_file_1_jg6544.t1"; gene_id "file_1_file_1_jg6544";
Contig_22	AUGUSTUS	CDS	1343058	1343208	1	-	0	transcript_id "file_1_file_1_jg6544.t1"; gene_id "file_1_file_1_jg6544";
Contig_22	AUGUSTUS	exon	1343058	1343208	.	-	.	transcript_id "file_1_file_1_jg6544.t1"; gene_id "file_1_file_1_jg6544";
Contig_22	AUGUSTUS	intron	1343209	1343276	.	-	.	transcript_id "file_1_file_1_jg6544.t1"; gene_id "file_1_file_1_jg6544";
Contig_22	AUGUSTUS	CDS	1343277	1343842	1	-	2	transcript_id "file_1_file_1_jg6544.t1"; gene_id "file_1_file_1_jg6544";
Contig_22	AUGUSTUS	exon	1343277	1343842	.	-	.	transcript_id "file_1_file_1_jg6544.t1"; gene_id "file_1_file_1_jg6544";
Contig_22	AUGUSTUS	intron	1343843	1344113	.	-	.	transcript_id "file_1_file_1_jg6544.t1"; gene_id "file_1_file_1_jg6544";
Contig_22	AUGUSTUS	CDS	1344114	1344284	1	-	2	transcript_id "file_1_file_1_jg6544.t1"; gene_id "file_1_file_1_jg6544";
Contig_22	AUGUSTUS	exon	1344114	1344284	.	-	.	transcript_id "file_1_file_1_jg6544.t1"; gene_id "file_1_file_1_jg6544";
Contig_22	AUGUSTUS	intron	1344285	1344373	.	-	.	transcript_id "file_1_file_1_jg6544.t1"; gene_id "file_1_file_1_jg6544";
Contig_22	AUGUSTUS	CDS	1344374	1344568	1	-	2	transcript_id "file_1_file_1_jg6544.t1"; gene_id "file_1_file_1_jg6544";
Contig_22	AUGUSTUS	exon	1344374	1344568	.	-	.	transcript_id "file_1_file_1_jg6544.t1"; gene_id "file_1_file_1_jg6544";
Contig_22	AUGUSTUS	intron	1344569	1344631	.	-	.	transcript_id "file_1_file_1_jg6544.t1"; gene_id "file_1_file_1_jg6544";
Contig_22	AUGUSTUS	CDS	1344632	1344815	1	-	0	transcript_id "file_1_file_1_jg6544.t1"; gene_id "file_1_file_1_jg6544";
Contig_22	AUGUSTUS	exon	1344632	1344815	.	-	.	transcript_id "file_1_file_1_jg6544.t1"; gene_id "file_1_file_1_jg6544";
Contig_22	AUGUSTUS	intron	1344816	1344918	.	-	.	transcript_id "file_1_file_1_jg6544.t1"; gene_id "file_1_file_1_jg6544";
Contig_22	AUGUSTUS	CDS	1344919	1345786	1	-	1	transcript_id "file_1_file_1_jg6544.t1"; gene_id "file_1_file_1_jg6544";
Contig_22	AUGUSTUS	exon	1344919	1345786	.	-	.	transcript_id "file_1_file_1_jg6544.t1"; gene_id "file_1_file_1_jg6544";
Contig_22	AUGUSTUS	intron	1345787	1345851	.	-	.	transcript_id "file_1_file_1_jg6544.t1"; gene_id "file_1_file_1_jg6544";
Contig_22	AUGUSTUS	CDS	1345852	1345996	1	-	2	transcript_id "file_1_file_1_jg6544.t1"; gene_id "file_1_file_1_jg6544";
Contig_22	AUGUSTUS	exon	1345852	1345996	.	-	.	transcript_id "file_1_file_1_jg6544.t1"; gene_id "file_1_file_1_jg6544";
Contig_22	AUGUSTUS	intron	1345997	1346111	.	-	.	transcript_id "file_1_file_1_jg6544.t1"; gene_id "file_1_file_1_jg6544";
Contig_22	AUGUSTUS	CDS	1346112	1346282	1	-	2	transcript_id "file_1_file_1_jg6544.t1"; gene_id "file_1_file_1_jg6544";
Contig_22	AUGUSTUS	exon	1346112	1346282	.	-	.	transcript_id "file_1_file_1_jg6544.t1"; gene_id "file_1_file_1_jg6544";
Contig_22	AUGUSTUS	intron	1346283	1346572	.	-	.	transcript_id "file_1_file_1_jg6544.t1"; gene_id "file_1_file_1_jg6544";
Contig_22	AUGUSTUS	CDS	1346573	1346752	1	-	2	transcript_id "file_1_file_1_jg6544.t1"; gene_id "file_1_file_1_jg6544";
Contig_22	AUGUSTUS	exon	1346573	1346752	.	-	.	transcript_id "file_1_file_1_jg6544.t1"; gene_id "file_1_file_1_jg6544";
Contig_22	AUGUSTUS	intron	1346753	1346898	.	-	.	transcript_id "file_1_file_1_jg6544.t1"; gene_id "file_1_file_1_jg6544";
Contig_22	AUGUSTUS	CDS	1346899	1350030	0.36	-	2	transcript_id "file_1_file_1_jg6544.t1"; gene_id "file_1_file_1_jg6544";
Contig_22	AUGUSTUS	exon	1346899	1350030	.	-	.	transcript_id "file_1_file_1_jg6544.t1"; gene_id "file_1_file_1_jg6544";
Contig_22	AUGUSTUS	intron	1350031	1350131	.	-	.	transcript_id "file_1_file_1_jg6544.t1"; gene_id "file_1_file_1_jg6544";
Contig_22	AUGUSTUS	CDS	1350132	1350504	1	-	0	transcript_id "file_1_file_1_jg6544.t1"; gene_id "file_1_file_1_jg6544";
Contig_22	AUGUSTUS	exon	1350132	1350504	.	-	.	transcript_id "file_1_file_1_jg6544.t1"; gene_id "file_1_file_1_jg6544";
Contig_22	AUGUSTUS	intron	1350505	1350560	.	-	.	transcript_id "file_1_file_1_jg6544.t1"; gene_id "file_1_file_1_jg6544";
Contig_22	AUGUSTUS	CDS	1350561	1350864	1	-	1	transcript_id "file_1_file_1_jg6544.t1"; gene_id "file_1_file_1_jg6544";
Contig_22	AUGUSTUS	exon	1350561	1350864	.	-	.	transcript_id "file_1_file_1_jg6544.t1"; gene_id "file_1_file_1_jg6544";
Contig_22	AUGUSTUS	intron	1350865	1350970	.	-	.	transcript_id "file_1_file_1_jg6544.t1"; gene_id "file_1_file_1_jg6544";
Contig_22	AUGUSTUS	CDS	1350971	1351999	1	-	1	transcript_id "file_1_file_1_jg6544.t1"; gene_id "file_1_file_1_jg6544";
Contig_22	AUGUSTUS	exon	1350971	1351999	.	-	.	transcript_id "file_1_file_1_jg6544.t1"; gene_id "file_1_file_1_jg6544";
Contig_22	AUGUSTUS	intron	1352000	1352139	.	-	.	transcript_id "file_1_file_1_jg6544.t1"; gene_id "file_1_file_1_jg6544";
Contig_22	AUGUSTUS	transcript	1341391	1352282	.	-	.	transcript_id "file_1_file_1_jg6544.t1"; gene_id "file_1_file_1_jg6544"
Contig_22	AUGUSTUS	gene	1341391	1352282	.	-	.	jg6544
Contig_22	AUGUSTUS	CDS	1352140	1352282	1	-	0	transcript_id "file_1_file_1_jg6544.t1"; gene_id "file_1_file_1_jg6544";
Contig_22	AUGUSTUS	exon	1352140	1352282	.	-	.	transcript_id "file_1_file_1_jg6544.t1"; gene_id "file_1_file_1_jg6544";
Contig_22	AUGUSTUS	start_codon	1352280	1352282	.	-	0	transcript_id "file_1_file_1_jg6544.t1"; gene_id "file_1_file_1_jg6544";
Draco	AUGUSTUS	start_codon	8779671	8779673	.	+	0	transcript_id "file_1_file_1_jg15991.t1"; gene_id "file_1_file_1_jg15991";
Draco	AUGUSTUS	CDS	8779671	8780647	1	+	0	transcript_id "file_1_file_1_jg15991.t1"; gene_id "file_1_file_1_jg15991";
Draco	AUGUSTUS	exon	8779671	8780647	.	+	.	transcript_id "file_1_file_1_jg15991.t1"; gene_id "file_1_file_1_jg15991";
[truncated: 297,961 more rows]
