# Supplementary material for: Evolution of chemosensory tissues and cells across ecologically diverse Drosophilids
Source: Nat Commun. 2024 Feb 5;15:1047. doi: 10.1038/s41467-023-44558-4 (PMC10844241; doi:10.1038/s41467-023-44558-4)
Supplement: Supplementary file 14 — Supplementary Data 11 [file 41467_2023_44558_MOESM14_ESM.txt]

DmelID.OG	FBgn	DmelID	Orthogroup	Dere_ortho_name	Dmel_ortho_name	Dsan_ortho_name	Dsec_ortho_name	Dsim_ortho_name	Dsuz_ortho_name
128up_OG0006588	FBgn0010339	128up	OG0006588	file_1_file_1_jg2169	file_1_file_1_jg10052	file_1_file_1_jg14862	file_1_file_1_jg13226	file_1_file_1_jg10535	file_1_file_1_jg16265
14-3-3epsilon_OG0002478	FBgn0020238	14-3-3epsilon	OG0002478	file_1_file_1_jg3811	file_1_file_1_jg2041	file_1_file_1_jg5688	file_1_file_1_jg9580	file_1_file_1_jg4129	file_1_file_1_jg6448
14-3-3epsilon_OG0001126_OG1	FBgn0020238	14-3-3Îµ	OG0001126_OG1	file_1_file_1_jg9586	file_1_file_1_jg9794	file_1_file_1_jg12182	file_1_file_1_jg12974	file_1_file_1_jg10274	file_1_file_1_jg15799
140up_OG0004534	FBgn0010340	140up	OG0004534	file_1_file_1_jg4025	file_1_file_1_jg1543	file_1_file_1_jg7418	file_1_file_1_jg10095	file_1_file_1_jg4630	file_1_file_1_jg10427
18w_OG0003044	FBgn0287775	18w	OG0003044	file_1_file_1_jg1058	file_1_file_1_jg11170	file_1_file_1_jg13935	file_1_file_1_jg14372	file_1_file_1_jg11681	file_1_file_1_jg4195
26-29-p_OG0010897	FBgn0250848	26-29-p	OG0010897	file_1_file_1_jg13827	file_1_file_1_jg13731	file_1_file_1_jg4170	file_1_file_1_jg7428	file_1_file_1_jg14270	file_1_file_1_jg11159
2mit_OG0000576_OG0	FBgn0260793	2mit	OG0000576_OG0	file_1_file_1_jg4430	file_1_file_1_jg1430	file_1_file_1_jg7011	file_1_file_1_jg10209	file_1_file_1_jg4743	file_1_file_1_jg14078
5-HT1A_OG0006644	FBgn0004168	5-HT1A	OG0006644	file_1_file_1_jg968	file_1_file_1_jg11078	file_1_file_1_jg14030	file_1_file_1_jg14273	file_1_file_1_jg11586	file_1_file_1_jg4663
5-HT1B_OG0006647	FBgn0263116	5-HT1B	OG0006647	file_1_file_1_jg961	file_1_file_1_jg11072	file_1_file_1_jg14037	file_1_file_1_jg14266	file_1_file_1_jg11578	file_1_file_1_jg4656
5-HT2A_OG0000287_OG0	FBgn0087012	5-HT2A	OG0000287_OG0	file_1_file_1_jg2998	file_1_file_1_jg317	file_1_file_1_jg5496	file_1_file_1_jg8737	file_1_file_1_jg3298	file_1_file_1_jg3547
5-HT2B_OG0011472	FBgn0261929	5-HT2B	OG0011472	file_1_file_1_jg5056	file_1_file_1_jg802	file_1_file_1_jg6356	file_1_file_1_jg10850	file_1_file_1_jg5378	file_1_file_1_jg5351
5-HT7_OG0005777	FBgn0004573	5-HT7	OG0005777	file_1_file_1_jg5269	file_1_file_1_jg3696	file_1_file_1_jg8961	file_1_file_1_jg12193	file_1_file_1_jg6707	file_1_file_1_jg5782
5PtaseI_OG0005188	FBgn0259178	5PtaseI	OG0005188	file_1_file_1_jg6034	file_1_file_1_jg2942	file_1_file_1_jg8633	file_1_file_1_jg11428	file_1_file_1_jg5944	file_1_file_1_jg1616
7B2_OG0004187	FBgn0041707	7B2	OG0004187	file_1_file_1_jg3077	file_1_file_1_jg393	file_1_file_1_jg5574	file_1_file_1_jg8820	file_1_file_1_jg3382	file_1_file_1_jg4043
a_OG0006460	FBgn0000008	a	OG0006460	file_1_file_1_jg1349	file_1_file_1_jg11466	file_1_file_1_jg13649	file_1_file_1_jg14674	file_1_file_1_jg11979	file_1_file_1_jg15222
a10_OG0010691	FBgn0011293	a10	OG0010691	file_1_file_1_jg14112	file_1_file_1_jg14115	file_1_file_1_jg4522	file_1_file_1_jg7809	file_1_file_1_jg14650	file_1_file_1_jg12137
a5_OG0009037	FBgn0011294	a5	OG0009037	file_1_file_1_jg8795	file_1_file_1_jg3979	file_1_file_1_jg9588	file_1_file_1_jg495	file_1_file_1_jg596	file_1_file_1_jg8662
a6_OG0007651	FBgn0023130	a6	OG0007651	file_1_file_1_jg11711	file_1_file_1_jg6780	file_1_file_1_jg248	file_1_file_1_jg3275	file_1_file_1_jg7089	file_1_file_1_jg703
AANATL2_OG0003640	FBgn0031791	AANATL2	OG0003640	file_1_file_1_jg10484	file_1_file_1_jg4592	file_1_file_1_jg10353	file_1_file_1_jg1114	file_1_file_1_jg1221	file_1_file_1_jg7389
AANATL4_OG0000091_OG1	FBgn0034429	AANATL4	OG0000091_OG1	file_1_file_1_jg394	file_1_file_1_jg6174	file_1_file_1_jg13266	file_1_file_1_jg2690	file_1_file_1_jg2772	file_1_file_1_jg8394
AANATL7_OG0007605	FBgn0040376	AANATL7	OG0007605	file_1_file_1_jg11846	file_1_file_1_jg6903	file_1_file_1_jg704	file_1_file_1_jg3410	file_1_file_1_jg7218	file_1_file_1_jg783
Aasdh_OG0001831	FBgn0027780	Aasdh	OG0001831	file_1_file_1_jg9688	file_1_file_1_jg4912	file_1_file_1_jg10611	file_1_file_1_jg1430	file_1_file_1_jg1537	file_1_file_1_jg9151
Aatf_OG0001947	FBgn0031851	Aatf	OG0001947	file_1_file_1_jg10557	file_1_file_1_jg4662	file_1_file_1_jg10271	file_1_file_1_jg1181	file_1_file_1_jg1290	file_1_file_1_jg7816
aay_OG0011265	FBgn0023129	aay	OG0011265	file_1_file_1_jg13299	file_1_file_1_jg13217	file_1_file_1_jg2799	file_1_file_1_jg6911	file_1_file_1_jg13750	file_1_file_1_jg11373
ab_OG0009683	FBgn0264442	ab	OG0009683	file_1_file_1_jg10331	file_1_file_1_jg5320	file_1_file_1_jg10500	file_1_file_1_jg1843	file_1_file_1_jg1944	file_1_file_1_jg7267
ab_OG0009684	FBgn0264442	ab	OG0009684	file_1_file_1_jg10330	file_1_file_1_jg5321	file_1_file_1_jg10501	file_1_file_1_jg1844	file_1_file_1_jg1945	file_1_file_1_jg7266
ABCB7_OG0011281	FBgn0035244	ABCB7	OG0011281	file_1_file_1_jg12324	file_1_file_1_jg12250	file_1_file_1_jg2643	file_1_file_1_jg5928	file_1_file_1_jg12771	file_1_file_1_jg14227
Pmp70_OG0003257	FBgn0031069	Abcd3	OG0003257	file_1_file_1_jg7652	file_1_file_1_jg8800	file_1_file_1_jg1022	file_1_file_1_jg5383	file_1_file_1_jg9133	file_1_file_1_jg1132
Abd-B_OG0005000	FBgn0000015	Abd-B	OG0005000	file_1_file_1_jg3971	file_1_file_1_jg1879	file_1_file_1_jg6798	file_1_file_1_jg9751	file_1_file_1_jg4293	file_1_file_1_jg2176
Abi_OG0002227_OG0	FBgn0020510	Abi	OG0002227_OG0	file_1_file_1_jg4023	file_1_file_1_jg1541	file_1_file_1_jg7420	file_1_file_1_jg10097	file_1_file_1_jg4632	file_1_file_1_jg10424
Abl_OG0010722	FBgn0000017	Abl	OG0010722	file_1_file_1_jg14164	file_1_file_1_jg14063	file_1_file_1_jg4596	file_1_file_1_jg7757	file_1_file_1_jg14598	file_1_file_1_jg12194
abo_OG0009656	FBgn0000018	abo	OG0009656	file_1_file_1_jg10374	file_1_file_1_jg5278	file_1_file_1_jg10458	file_1_file_1_jg1801	file_1_file_1_jg1902	file_1_file_1_jg7312
Abp1_OG0010565	FBgn0036372	Abp1	OG0010565	file_1_file_1_jg13794	file_1_file_1_jg13700	file_1_file_1_jg4140	file_1_file_1_jg7395	file_1_file_1_jg14239	file_1_file_1_jg11593
abs_OG0003097	FBgn0015331	abs	OG0003097	file_1_file_1_jg2950	file_1_file_1_jg263	file_1_file_1_jg5445	file_1_file_1_jg8683	file_1_file_1_jg3243	file_1_file_1_jg17002
ac_OG0007843	FBgn0000022	ac	OG0007843	file_1_file_1_jg11543	file_1_file_1_jg6615	file_1_file_1_jg63	file_1_file_1_jg3095	file_1_file_1_jg6928	file_1_file_1_jg918
Ac13E_OG0008321	FBgn0022710	Ac13E	OG0008321	file_1_file_1_jg7899	file_1_file_1_jg8244	file_1_file_1_jg9277	file_1_file_1_jg4778	file_1_file_1_jg8563	file_1_file_1_jg13761
Ac3_OG0009573	FBgn0023416	Ac3	OG0009573	file_1_file_1_jg195	file_1_file_1_jg6445	file_1_file_1_jg2394	file_1_file_1_jg2948	file_1_file_1_jg3038	file_1_file_1_jg7944
Ac78C_OG0010320	FBgn0024150	Ac78C	OG0010320	file_1_file_1_jg14680	file_1_file_1_jg14611	file_1_file_1_jg4884	file_1_file_1_jg8307	file_1_file_1_jg15151	file_1_file_1_jg10825
Acam_OG0000252_OG0	FBgn0011273	Acam	OG0000252_OG0	file_1_file_1_jg5901	file_1_file_1_jg3074	file_1_file_1_jg8500	file_1_file_1_jg11562	file_1_file_1_jg6078	file_1_file_1_jg10008
Acam_OG0000252_OG1	FBgn0011273	Acam	OG0000252_OG1	file_1_file_1_jg5900	file_1_file_1_jg3075	file_1_file_1_jg8499	file_1_file_1_jg11563	file_1_file_1_jg6079	file_1_file_1_jg10009
Acam_OG0005131	FBgn0011273	Acam	OG0005131	file_1_file_1_jg5899	file_1_file_1_jg3076	file_1_file_1_jg8498	file_1_file_1_jg11564	file_1_file_1_jg6080	file_1_file_1_jg10010
CG9149_OG0011313	FBgn0035203	Acat2	OG0011313	file_1_file_1_jg12271	file_1_file_1_jg12195	file_1_file_1_jg2592	file_1_file_1_jg5878	file_1_file_1_jg12718	file_1_file_1_jg14284
Acbp1_OG0009246	FBgn0031992	Acbp1	OG0009246	file_1_file_1_jg10744	file_1_file_1_jg4841	file_1_file_1_jg10680	file_1_file_1_jg1361	file_1_file_1_jg1467	file_1_file_1_jg7611
Acbp2_OG0010415	FBgn0010387	Acbp2	OG0010415	file_1_file_1_jg12643	file_1_file_1_jg12910	file_1_file_1_jg3460	file_1_file_1_jg6597	file_1_file_1_jg13443	file_1_file_1_jg12027
Acbp4_OG0000311_OG0	FBgn0035742	Acbp4	OG0000311_OG0	file_1_file_1_jg12646	file_1_file_1_jg12907	file_1_file_1_jg3457	file_1_file_1_jg6594	file_1_file_1_jg13440	file_1_file_1_jg12024
Acbp4_OG0000311_OG1	FBgn0035742	Acbp4	OG0000311_OG1	file_1_file_1_jg12644	file_1_file_1_jg12909	file_1_file_1_jg3459	file_1_file_1_jg6596	file_1_file_1_jg13442	file_1_file_1_jg12026
Acbp6_OG0010414	FBgn0035743	Acbp6	OG0010414	file_1_file_1_jg12645	file_1_file_1_jg12908	file_1_file_1_jg3458	file_1_file_1_jg6595	file_1_file_1_jg13441	file_1_file_1_jg12025
ACC_OG0007193	FBgn0033246	ACC	OG0007193	file_1_file_1_jg11031	file_1_file_1_jg9466	file_1_file_1_jg11835	file_1_file_1_jg12641	file_1_file_1_jg9939	file_1_file_1_jg4860
AcCoAS_OG0000812	FBgn0012034	AcCoAS	OG0000812	file_1_file_1_jg14697	file_1_file_1_jg14630	file_1_file_1_jg4861	file_1_file_1_jg8327	file_1_file_1_jg15172	file_1_file_1_jg10844
Ace_OG0000652_OG0	FBgn0000024	Ace	OG0000652_OG0	file_1_file_1_jg4419	file_1_file_1_jg1438	file_1_file_1_jg7020	file_1_file_1_jg10200	file_1_file_1_jg4735	file_1_file_1_jg16968
Acer_OG0000953_OG0	FBgn0016122	Acer	OG0000953_OG0	file_1_file_1_jg10035	file_1_file_1_jg5614	file_1_file_1_jg10767	file_1_file_1_jg2138	file_1_file_1_jg2229	file_1_file_1_jg7498
Acer_OG0003808	FBgn0016122	Acer	OG0003808	file_1_file_1_jg9703	file_1_file_1_jg4929	file_1_file_1_jg10986	file_1_file_1_jg1448	file_1_file_1_jg1554	file_1_file_1_jg6957
Acf_OG0002671	FBgn0027620	Acf	OG0002671	file_1_file_1_jg5170	file_1_file_1_jg3787	file_1_file_1_jg9056	file_1_file_1_jg12289	file_1_file_1_jg6802	file_1_file_1_jg5661
Achl_OG0002770	FBgn0033936	Achl	OG0002770	file_1_file_1_jg1812	file_1_file_1_jg10421	file_1_file_1_jg14689	file_1_file_1_jg13593	file_1_file_1_jg10907	file_1_file_1_jg16127
acj6_OG0008333	FBgn0000028	acj6	OG0008333	file_1_file_1_jg7919	file_1_file_1_jg8225	file_1_file_1_jg9296	file_1_file_1_jg4754	file_1_file_1_jg8543	file_1_file_1_jg13780
acj6_OG0008334	FBgn0000028	acj6	OG0008334	file_1_file_1_jg7921	file_1_file_1_jg8222	file_1_file_1_jg9298	file_1_file_1_jg4750	file_1_file_1_jg8539	file_1_file_1_jg13782
Ack_OG0010507	FBgn0028484	Ack	OG0010507	file_1_file_1_jg12976	file_1_file_1_jg12565	file_1_file_1_jg3114	file_1_file_1_jg6250	file_1_file_1_jg13089	file_1_file_1_jg11850
Ack-like_OG0006546	FBgn0263998	Ack-like	OG0006546	file_1_file_1_jg1998	file_1_file_1_jg10228	file_1_file_1_jg13452	file_1_file_1_jg13405	file_1_file_1_jg10710	file_1_file_1_jg16195
Acn_OG0009540	FBgn0263198	Acn	OG0009540	file_1_file_1_jg511	file_1_file_1_jg6057	file_1_file_1_jg13146	file_1_file_1_jg2569	file_1_file_1_jg2653	file_1_file_1_jg8083
CG5009_OG0006075	FBgn0027572	ACOX1	OG0006075	file_1_file_1_jg781	file_1_file_1_jg10901	file_1_file_1_jg14218	file_1_file_1_jg14094	file_1_file_1_jg11397	file_1_file_1_jg15398
Acox57D-d_OG0006913	FBgn0034629	Acox57D-d	OG0006913	file_1_file_1_jg1253	file_1_file_1_jg11359	file_1_file_1_jg13749	file_1_file_1_jg14567	file_1_file_1_jg11875	file_1_file_1_jg16479
Acox57D-p_OG0001151	FBgn0034628	Acox57D-p	OG0001151	file_1_file_1_jg1252	file_1_file_1_jg11358	file_1_file_1_jg13750	file_1_file_1_jg14566	file_1_file_1_jg11874	file_1_file_1_jg16480
Acp1_OG0009317	FBgn0014454	Acp1	OG0009317	file_1_file_1_jg10682	file_1_file_1_jg4782	file_1_file_1_jg10132	file_1_file_1_jg1302	file_1_file_1_jg1408	file_1_file_1_jg7728
Acp32CD_OG0009664	FBgn0023415	Acp32CD	OG0009664	file_1_file_1_jg10361	file_1_file_1_jg5291	file_1_file_1_jg10471	file_1_file_1_jg1814	file_1_file_1_jg1915	file_1_file_1_jg7300
Acp65Aa_OG0003939	FBgn0020765	Acp65Aa	OG0003939	file_1_file_1_jg13224	file_1_file_1_jg12817	file_1_file_1_jg3366	file_1_file_1_jg6505	file_1_file_1_jg13351	file_1_file_1_jg10952
Acph-1_OG0001513	FBgn0000032	Acph-1	OG0001513	file_1_file_1_jg5414	file_1_file_1_jg3561	file_1_file_1_jg7990	file_1_file_1_jg12057	file_1_file_1_jg6569	file_1_file_1_jg5941
CG12512_OG0008829	FBgn0031703	Acsf2	OG0008829	file_1_file_1_jg9312	file_1_file_1_jg4478	file_1_file_1_jg11389	file_1_file_1_jg999	file_1_file_1_jg1099	file_1_file_1_jg9295
CG18155_OG0007972	FBgn0029945	Acsf3	OG0007972	file_1_file_1_jg8380	file_1_file_1_jg7373	file_1_file_1_jg1568	file_1_file_1_jg3877	file_1_file_1_jg7691	file_1_file_1_jg13426
Acsl_OG0007133	FBgn0263120	Acsl	OG0007133	file_1_file_1_jg10927	file_1_file_1_jg9576	file_1_file_1_jg11956	file_1_file_1_jg12753	file_1_file_1_jg10049	file_1_file_1_jg4745
Act42A_OG0000022_OG0	FBgn0000043	Act42A	OG0000022_OG0	file_1_file_1_jg4193	file_1_file_1_jg1714	file_1_file_1_jg7243	file_1_file_1_jg9918	file_1_file_1_jg4460	file_1_file_1_jg1722
Act42A_OG0000022_OG1	FBgn0000043	Act42A	OG0000022_OG1	file_1_file_1_jg14809	file_1_file_1_jg14744	file_1_file_1_jg5287	file_1_file_1_jg8445	file_1_file_1_jg15286	file_1_file_1_jg13231
Act42A_OG0000022_OG3	FBgn0000043	Act42A	OG0000022_OG3	file_1_file_1_jg1166	file_1_file_1_jg11276	file_1_file_1_jg13831	file_1_file_1_jg14478	file_1_file_1_jg11789	file_1_file_1_jg15868
Act42A_OG0000022_OG4	FBgn0000043	Act42A	OG0000022_OG4	file_1_file_1_jg4385	file_1_file_1_jg1474	file_1_file_1_jg7055	file_1_file_1_jg10166	file_1_file_1_jg4700	file_1_file_1_jg10346
Act42A_OG0000022_OG5	FBgn0000043	Act42A	OG0000022_OG5	file_1_file_1_jg11296	file_1_file_1_jg9185	file_1_file_1_jg12363	file_1_file_1_jg12378	file_1_file_1_jg9669	file_1_file_1_jg5099
Actn_OG0003148_OG0	FBgn0000667	Actn	OG0003148_OG0	file_1_file_1_jg11766	file_1_file_1_jg6823	file_1_file_1_jg789	file_1_file_1_jg3328	file_1_file_1_jg7139	file_1_file_1_jg747
Actn3_OG0011403_OG0	FBgn0015008	Actn3	OG0011403_OG0	file_1_file_1_jg3969	file_1_file_1_jg1882	file_1_file_1_jg6795	file_1_file_1_jg9749	file_1_file_1_jg4291	file_1_file_1_jg2179
ACXB_OG0000046_OG0	FBgn0040509	ACXB	OG0000046_OG0	file_1_file_1_jg10171	file_1_file_1_jg5481	file_1_file_1_jg10905	file_1_file_1_jg2004	file_1_file_1_jg2098	file_1_file_1_jg7082
ACXB_OG0000046_OG1	FBgn0040509	ACXB	OG0000046_OG1	file_1_file_1_jg10174	file_1_file_1_jg5478	file_1_file_1_jg10908	file_1_file_1_jg2001	file_1_file_1_jg2095	file_1_file_1_jg7081
ACXB_OG0000046_OG2	FBgn0040509	ACXB	OG0000046_OG2	file_1_file_1_jg10172	file_1_file_1_jg5480	file_1_file_1_jg10907	file_1_file_1_jg2003	file_1_file_1_jg2096	file_1_file_1_jg7087
ACXB_OG0000046_OG2.2	FBgn0040509	ACXB	OG0000046_OG2.2	file_1_file_1_jg10173	file_1_file_1_jg5479	file_1_file_1_jg10906	file_1_file_1_jg2002	file_1_file_1_jg2097	file_1_file_1_jg7080
ACXD_OG0004078_OG0	FBgn0040507	ACXD	OG0004078_OG0	file_1_file_1_jg12407	file_1_file_1_jg12338	file_1_file_1_jg2735	file_1_file_1_jg6018	file_1_file_1_jg12859	file_1_file_1_jg10661
Acyp_OG0009408	FBgn0025115	Acyp	OG0009408	file_1_file_1_jg10033	file_1_file_1_jg5616	file_1_file_1_jg11414	file_1_file_1_jg2140	file_1_file_1_jg2231	file_1_file_1_jg7495
Acyp2_OG0011498	FBgn0038363	Acyp2	OG0011498	file_1_file_1_jg4232	file_1_file_1_jg1746	file_1_file_1_jg7210	file_1_file_1_jg9883	file_1_file_1_jg4427	file_1_file_1_jg1685
Ada_OG0002342	FBgn0037661	Ada	OG0002342	file_1_file_1_jg4977	file_1_file_1_jg883	file_1_file_1_jg6438	file_1_file_1_jg10770	file_1_file_1_jg5295	file_1_file_1_jg5240
Ada1-2_OG0003777_OG0	FBgn0051866	Ada1-2	OG0003777_OG0	file_1_file_1_jg10270	file_1_file_1_jg5384	file_1_file_1_jg10572	file_1_file_1_jg1908	file_1_file_1_jg2004	file_1_file_1_jg7184
Ada2a_OG0005051	FBgn0263738	Ada2a	OG0005051	file_1_file_1_jg3807	file_1_file_1_jg2044	file_1_file_1_jg5692	file_1_file_1_jg9576	file_1_file_1_jg4125	file_1_file_1_jg6444
Ada2b_OG0004799	FBgn0037555	Ada2b	OG0004799	file_1_file_1_jg5109	file_1_file_1_jg746	file_1_file_1_jg6303	file_1_file_1_jg10907	file_1_file_1_jg5432	file_1_file_1_jg5424
Ada3_OG0007872	FBgn0030891	Ada3	OG0007872	file_1_file_1_jg7417	file_1_file_1_jg8567	file_1_file_1_jg1853	file_1_file_1_jg5143	file_1_file_1_jg8896	file_1_file_1_jg972
AdamTS-A_OG0005247	FBgn0286071	AdamTS-A	OG0005247	file_1_file_1_jg4194	file_1_file_1_jg1715	file_1_file_1_jg7241	file_1_file_1_jg9916	file_1_file_1_jg4459	file_1_file_1_jg1719
AdamTS-A_OG0012010	FBgn0286071	AdamTS-A	OG0012010	file_1_file_1_jg4196	file_1_file_1_jg1716	file_1_file_1_jg7242	file_1_file_1_jg9917	file_1_file_1_jg4458	file_1_file_1_jg1721
AdamTS-B_OG0008089	FBgn0029791	AdamTS-B	OG0008089	file_1_file_1_jg6780	file_1_file_1_jg7172	file_1_file_1_jg433	file_1_file_1_jg3685	file_1_file_1_jg7498	file_1_file_1_jg3240
Adar_OG0007649	FBgn0026086	Adar-PQ	OG0007649	file_1_file_1_jg11726	file_1_file_1_jg6784	file_1_file_1_jg256	file_1_file_1_jg3286	file_1_file_1_jg7098	file_1_file_1_jg710
Adat1_OG0003596	FBgn0028658	Adat1	OG0003596	file_1_file_1_jg10057	file_1_file_1_jg5593	file_1_file_1_jg10790	file_1_file_1_jg2114	file_1_file_1_jg2207	file_1_file_1_jg7520
Adck1_OG0006032	FBgn0035039	Adck1	OG0006032	file_1_file_1_jg2812	file_1_file_1_jg11919	file_1_file_1_jg15334	file_1_file_1_jg15141	file_1_file_1_jg12449	file_1_file_1_jg15481
Adck5_OG0010063	FBgn0036142	Adck5	OG0010063	file_1_file_1_jg13489	file_1_file_1_jg13405	file_1_file_1_jg3828	file_1_file_1_jg7101	file_1_file_1_jg13947	file_1_file_1_jg12688
ADD1_OG0006579	FBgn0026573	ADD1	OG0006579	file_1_file_1_jg2181	file_1_file_1_jg10039	file_1_file_1_jg14850	file_1_file_1_jg13213	file_1_file_1_jg10522	file_1_file_1_jg16250
Adf1_OG0001636_OG0	FBgn0284249	Adf1	OG0001636_OG0	file_1_file_1_jg11254	file_1_file_1_jg9227	file_1_file_1_jg11591	file_1_file_1_jg12420	file_1_file_1_jg9711	file_1_file_1_jg4340
Adgf-A_OG0001991_OG0	FBgn0036752	Adgf-A	OG0001991_OG0	file_1_file_1_jg14032	file_1_file_1_jg14196	file_1_file_1_jg4418	file_1_file_1_jg7892	file_1_file_1_jg14730	file_1_file_1_jg12598
Adgf-A_OG0003900	FBgn0036752	Adgf-A	OG0003900	file_1_file_1_jg14035	file_1_file_1_jg14193	file_1_file_1_jg4421	file_1_file_1_jg7889	file_1_file_1_jg14727	file_1_file_1_jg12601
Adgf-A2_OG0010109	FBgn0043025	Adgf-A2	OG0010109	file_1_file_1_jg14034	file_1_file_1_jg14194	file_1_file_1_jg4420	file_1_file_1_jg7890	file_1_file_1_jg14728	file_1_file_1_jg12600
Adgf-B_OG0010108	FBgn0036751	Adgf-B	OG0010108	file_1_file_1_jg14036	file_1_file_1_jg14192	file_1_file_1_jg4422	file_1_file_1_jg7888	file_1_file_1_jg14726	file_1_file_1_jg12602
Adgf-C_OG0001030_OG0	FBgn0038173	Adgf-C	OG0001030_OG0	file_1_file_1_jg4355	file_1_file_1_jg1502	file_1_file_1_jg7081	file_1_file_1_jg10136	file_1_file_1_jg4671	file_1_file_1_jg10378
Adgf-D_OG0002208_OG0	FBgn0038172	Adgf-D	OG0002208_OG0	file_1_file_1_jg4356	file_1_file_1_jg1501	file_1_file_1_jg7080	file_1_file_1_jg10137	file_1_file_1_jg4672	file_1_file_1_jg2316
Adgf-E_OG0006152	FBgn0033952	Adgf-E	OG0006152	file_1_file_1_jg1784	file_1_file_1_jg10448	file_1_file_1_jg14661	file_1_file_1_jg13622	file_1_file_1_jg10936	file_1_file_1_jg16099
Adh_OG0003395_OG0	FBgn0000055	Adh	OG0003395_OG0	file_1_file_1_jg9409	file_1_file_1_jg5676	file_1_file_1_jg11499	file_1_file_1_jg2196	file_1_file_1_jg2291	file_1_file_1_jg9385
Adi1_OG0010940	FBgn0052068	Adi1	OG0010940	file_1_file_1_jg13430	file_1_file_1_jg13347	file_1_file_1_jg3764	file_1_file_1_jg7042	file_1_file_1_jg13883	file_1_file_1_jg11239
AdipoR_OG0004727	FBgn0038984	AdipoR	OG0004727	file_1_file_1_jg6414	file_1_file_1_jg2568	file_1_file_1_jg7793	file_1_file_1_jg11041	file_1_file_1_jg5560	file_1_file_1_jg5545
CG3809_OG0004951	FBgn0037995	Adk1	OG0004951	file_1_file_1_jg4575	file_1_file_1_jg1284	file_1_file_1_jg6866	file_1_file_1_jg10356	file_1_file_1_jg4885	file_1_file_1_jg2030
AdenoK_OG0003918_OG0	FBgn0036337	Adk2	OG0003918_OG0	file_1_file_1_jg13742	file_1_file_1_jg13651	file_1_file_1_jg4089	file_1_file_1_jg7348	file_1_file_1_jg14190	file_1_file_1_jg12491
Ady43A_OG0002958	FBgn0026602	Adk3	OG0002958	file_1_file_1_jg11156	file_1_file_1_jg9326	file_1_file_1_jg11699	file_1_file_1_jg12512	file_1_file_1_jg9806	file_1_file_1_jg4433
AdoR_OG0005733	FBgn0039747	AdoR	OG0005733	file_1_file_1_jg5376	file_1_file_1_jg3597	file_1_file_1_jg8856	file_1_file_1_jg12094	file_1_file_1_jg6608	file_1_file_1_jg5896
adp_OG0006108	FBgn0000057	adp	OG0006108	file_1_file_1_jg831	file_1_file_1_jg10948	file_1_file_1_jg14170	file_1_file_1_jg14143	file_1_file_1_jg11448	file_1_file_1_jg15348
AdSS_OG0000854_OG0	FBgn0027493	AdSS	OG0000854_OG0	file_1_file_1_jg3514	file_1_file_1_jg2332	file_1_file_1_jg6003	file_1_file_1_jg9274	file_1_file_1_jg3838	file_1_file_1_jg14087
Aduk_OG0004873	FBgn0037679	Aduk	OG0004873	file_1_file_1_jg4953	file_1_file_1_jg904	file_1_file_1_jg6461	file_1_file_1_jg10750	file_1_file_1_jg5275	file_1_file_1_jg5218
Ae2_OG0010984	FBgn0036043	Ae2	OG0010984	file_1_file_1_jg13359	file_1_file_1_jg13278	file_1_file_1_jg3689	file_1_file_1_jg6974	file_1_file_1_jg13815	file_1_file_1_jg11316
CG6512_OG0010913	FBgn0036702	Afg3l2	OG0010913	file_1_file_1_jg14097	file_1_file_1_jg14129	file_1_file_1_jg4507	file_1_file_1_jg7825	file_1_file_1_jg14664	file_1_file_1_jg11193
aft_OG0006080	FBgn0026309	aft	OG0006080	file_1_file_1_jg788	file_1_file_1_jg10908	file_1_file_1_jg14211	file_1_file_1_jg14101	file_1_file_1_jg11404	file_1_file_1_jg15391
Afti_OG0005567	FBgn0038223	Afti	OG0005567	file_1_file_1_jg4053	file_1_file_1_jg1572	file_1_file_1_jg7385	file_1_file_1_jg10065	file_1_file_1_jg4599	file_1_file_1_jg9789
Ag5r_OG0008212	FBgn0015010	Ag5r	OG0008212	file_1_file_1_jg7987	file_1_file_1_jg8154	file_1_file_1_jg9227	file_1_file_1_jg4683	file_1_file_1_jg8475	file_1_file_1_jg1246
Ag5r2_OG0008213	FBgn0020508	Ag5r2	OG0008213	file_1_file_1_jg7988	file_1_file_1_jg8153	file_1_file_1_jg9228	file_1_file_1_jg4682	file_1_file_1_jg8474	file_1_file_1_jg1245
AGBE_OG0007237	FBgn0053138	AGBE	OG0007237	file_1_file_1_jg1991	file_1_file_1_jg10235	file_1_file_1_jg13445	file_1_file_1_jg13411	file_1_file_1_jg10717	file_1_file_1_jg4948
AgmNAT_OG0001753	FBgn0029813	AgmNAT	OG0001753	file_1_file_1_jg6802	file_1_file_1_jg7193	file_1_file_1_jg412	file_1_file_1_jg3706	file_1_file_1_jg7519	file_1_file_1_jg13673
ago_OG0010530	FBgn0041171	ago	OG0010530	file_1_file_1_jg13006	file_1_file_1_jg12595	file_1_file_1_jg3144	file_1_file_1_jg6280	file_1_file_1_jg13119	file_1_file_1_jg11881
AGO1_OG0007307	FBgn0262739	AGO1	OG0007307	file_1_file_1_jg1884	file_1_file_1_jg10349	file_1_file_1_jg13331	file_1_file_1_jg13518	file_1_file_1_jg10829	file_1_file_1_jg5056
AGO2_OG0000119_OG0	FBgn0087035	AGO2	OG0000119_OG0	file_1_file_1_jg14226	file_1_file_1_jg13878	file_1_file_1_jg4676	file_1_file_1_jg7574	file_1_file_1_jg14413	file_1_file_1_jg12851
Agpat1_OG0008448	FBgn0030421	Agpat1	OG0008448	file_1_file_1_jg8175	file_1_file_1_jg7957	file_1_file_1_jg853	file_1_file_1_jg4473	file_1_file_1_jg8282	file_1_file_1_jg3481
Agpat2_OG0003465	FBgn0026718	Agpat2	OG0003465	file_1_file_1_jg9689	file_1_file_1_jg4913	file_1_file_1_jg10610	file_1_file_1_jg1431	file_1_file_1_jg1538	file_1_file_1_jg9152
Agpat3_OG0004018	FBgn0036623	Agpat3	OG0004018	file_1_file_1_jg14372	file_1_file_1_jg14025	file_1_file_1_jg5198	file_1_file_1_jg7722	file_1_file_1_jg14562	file_1_file_1_jg12231
Agpat4_OG0004019_OG0	FBgn0036622	Agpat4	OG0004019_OG0	file_1_file_1_jg14371	file_1_file_1_jg14024	file_1_file_1_jg5199	file_1_file_1_jg7721	file_1_file_1_jg14561	file_1_file_1_jg12232
ADPS_OG0002932	FBgn0033983	Agps	OG0002932	file_1_file_1_jg1739	file_1_file_1_jg10492	file_1_file_1_jg14618	file_1_file_1_jg13671	file_1_file_1_jg10983	file_1_file_1_jg16305
agt_OG0001016_OG0	FBgn0024912	agt	OG0001016_OG0	file_1_file_1_jg3250	file_1_file_1_jg579	file_1_file_1_jg6283	file_1_file_1_jg9003	file_1_file_1_jg3567	file_1_file_1_jg3858
Spat_OG0007723	FBgn0014031	Agxt	OG0007723	file_1_file_1_jg8292	file_1_file_1_jg7283	file_1_file_1_jg354	file_1_file_1_jg3790	file_1_file_1_jg7607	file_1_file_1_jg566
Ahcy_OG0001195_OG0	FBgn0014455	Ahcy	OG0001195_OG0	file_1_file_1_jg7914	file_1_file_1_jg8231	file_1_file_1_jg9290	file_1_file_1_jg4758	file_1_file_1_jg8547	file_1_file_1_jg13776
AhcyL1_OG0011110	FBgn0035371	AhcyL1	OG0011110	file_1_file_1_jg12468	file_1_file_1_jg12396	file_1_file_1_jg3632	file_1_file_1_jg6078	file_1_file_1_jg12916	file_1_file_1_jg10718
AIF_OG0001225	FBgn0031392	AIF	OG0001225	file_1_file_1_jg8876	file_1_file_1_jg4058	file_1_file_1_jg9679	file_1_file_1_jg581	file_1_file_1_jg677	file_1_file_1_jg9163
AIMP1_OG0007108	FBgn0033351	AIMP1	OG0007108	file_1_file_1_jg10889	file_1_file_1_jg9614	file_1_file_1_jg11998	file_1_file_1_jg12793	file_1_file_1_jg10093	file_1_file_1_jg4698
AIMP2_OG0009977	FBgn0036515	AIMP2	OG0009977	file_1_file_1_jg14234	file_1_file_1_jg13885	file_1_file_1_jg4687	file_1_file_1_jg7581	file_1_file_1_jg14420	file_1_file_1_jg12850
AIMP3_OG0005998	FBgn0050185	AIMP3	OG0005998	file_1_file_1_jg2581	file_1_file_1_jg11695	file_1_file_1_jg15096	file_1_file_1_jg14907	file_1_file_1_jg12214	file_1_file_1_jg15582
Adk1_OG0010829	FBgn0022709	Ak1	OG0010829	file_1_file_1_jg13644	file_1_file_1_jg13562	file_1_file_1_jg3992	file_1_file_1_jg7256	file_1_file_1_jg14101	file_1_file_1_jg11024
Adk3_OG0005467	FBgn0042094	Ak3	OG0005467	file_1_file_1_jg4725	file_1_file_1_jg1123	file_1_file_1_jg6692	file_1_file_1_jg10517	file_1_file_1_jg5048	file_1_file_1_jg10218
Ak6_OG0007201	FBgn0033754	Ak6	OG0007201	file_1_file_1_jg2067	file_1_file_1_jg10157	file_1_file_1_jg13528	file_1_file_1_jg13333	file_1_file_1_jg10640	file_1_file_1_jg4885
Akap200_OG0000367_OG0	FBgn0027932	Akap200	OG0000367_OG0	file_1_file_1_jg10806	file_1_file_1_jg4906	file_1_file_1_jg10617	file_1_file_1_jg15730	file_1_file_1_jg1531	file_1_file_1_jg9145
Akh_OG0010512	FBgn0004552	Akh	OG0010512	file_1_file_1_jg12982	file_1_file_1_jg12571	file_1_file_1_jg3120	file_1_file_1_jg6256	file_1_file_1_jg13095	file_1_file_1_jg11856
AkhR_OG0009627	FBgn0025595	AkhR	OG0009627	file_1_file_1_jg10556	file_1_file_1_jg4661	file_1_file_1_jg10272	file_1_file_1_jg1180	file_1_file_1_jg1289	file_1_file_1_jg7815
akirin_OG0010441	FBgn0082598	akirin	OG0010441	file_1_file_1_jg12611	file_1_file_1_jg12944	file_1_file_1_jg3493	file_1_file_1_jg6630	file_1_file_1_jg13476	file_1_file_1_jg12062
Akr1B_OG0001292	FBgn0086254	Akr1B	OG0001292	file_1_file_1_jg13536	file_1_file_1_jg13458	file_1_file_1_jg3879	file_1_file_1_jg7150	file_1_file_1_jg13997	file_1_file_1_jg12744
Akt1_OG0005415	FBgn0010379	Akt	OG0005415	file_1_file_1_jg4276	file_1_file_1_jg1796	file_1_file_1_jg7162	file_1_file_1_jg9836	file_1_file_1_jg4380	file_1_file_1_jg6509
al_OG0008749	FBgn0000061	al	OG0008749	file_1_file_1_jg8669	file_1_file_1_jg3862	file_1_file_1_jg9466	file_1_file_1_jg382	file_1_file_1_jg476	file_1_file_1_jg9547
Aladin_OG0007570	FBgn0030122	Aladin	OG0007570	file_1_file_1_jg7131	file_1_file_1_jg7601	file_1_file_1_jg2012	file_1_file_1_jg4110	file_1_file_1_jg7922	file_1_file_1_jg456
AlaRS_OG0003477	FBgn0027094	AlaRS	OG0003477	file_1_file_1_jg10790	file_1_file_1_jg4888	file_1_file_1_jg10633	file_1_file_1_jg1407	file_1_file_1_jg1513	file_1_file_1_jg9128
AlaRS-m_OG0010596	FBgn0028962	AlaRS-m	OG0010596	file_1_file_1_jg13108	file_1_file_1_jg12693	file_1_file_1_jg3243	file_1_file_1_jg6383	file_1_file_1_jg13219	file_1_file_1_jg11640
Alas_OG0006853	FBgn0020764	Alas	OG0006853	file_1_file_1_jg2672	file_1_file_1_jg11787	file_1_file_1_jg15193	file_1_file_1_jg15003	file_1_file_1_jg12311	file_1_file_1_jg16379
alc_OG0006389	FBgn0260972	alc	OG0006389	file_1_file_1_jg10852	file_1_file_1_jg9653	file_1_file_1_jg12034	file_1_file_1_jg12832	file_1_file_1_jg10132	file_1_file_1_jg15124
Ald1_OG0005647	FBgn0000064	Ald1	OG0005647	file_1_file_1_jg5838	file_1_file_1_jg3135	file_1_file_1_jg8439	file_1_file_1_jg11622	file_1_file_1_jg6138	file_1_file_1_jg6065
Ald2_OG0005645	FBgn0039425	Ald2	OG0005645	file_1_file_1_jg5831	file_1_file_1_jg3142	file_1_file_1_jg8433	file_1_file_1_jg11628	file_1_file_1_jg6144	file_1_file_1_jg6074
Aldh_OG0003615	FBgn0012036	Aldh	OG0003615	file_1_file_1_jg9780	file_1_file_1_jg5004	file_1_file_1_jg11071	file_1_file_1_jg1521	file_1_file_1_jg1626	file_1_file_1_jg7677
Aldh-III_OG0006742	FBgn0010548	Aldh-III-PP	OG0006742	file_1_file_1_jg11123	file_1_file_1_jg9366	file_1_file_1_jg11732	file_1_file_1_jg12546	file_1_file_1_jg9843	file_1_file_1_jg4463
Aldh7A1_OG0003841_OG0	FBgn0036857	Aldh7A1	OG0003841_OG0	file_1_file_1_jg14431	file_1_file_1_jg14347	file_1_file_1_jg5136	file_1_file_1_jg8041	file_1_file_1_jg14881	file_1_file_1_jg17157
Alg-2_OG0001588_OG0	FBgn0086378	Alg-2	OG0001588_OG0	file_1_file_1_jg2373	file_1_file_1_jg9848	file_1_file_1_jg12894	file_1_file_1_jg13028	file_1_file_1_jg10333	file_1_file_1_jg15743
Alg1_OG0002607_OG0	FBgn0038552	Alg1	OG0002607_OG0	file_1_file_1_jg3850	file_1_file_1_jg2003	file_1_file_1_jg5651	file_1_file_1_jg9623	file_1_file_1_jg6894	file_1_file_1_jg6252
Alg10_OG0000709_OG0	FBgn0052076	Alg10	OG0000709_OG0	file_1_file_1_jg13487	file_1_file_1_jg13403	file_1_file_1_jg3826	file_1_file_1_jg7099	file_1_file_1_jg13945	file_1_file_1_jg12685
Alg11_OG0012170	FBgn0037108	Alg11	OG0012170	file_1_file_1_jg14760	file_1_file_1_jg14695	file_1_file_1_jg4791	file_1_file_1_jg8395	file_1_file_1_jg15238	file_1_file_1_jg13172
CG8412_OG0004562	FBgn0037743	Alg12	OG0004562	file_1_file_1_jg4872	file_1_file_1_jg985	file_1_file_1_jg6539	file_1_file_1_jg10663	file_1_file_1_jg5197	file_1_file_1_jg10489
Alg14_OG0001194_OG0	FBgn0030645	Alg14	OG0001194_OG0	file_1_file_1_jg7905	file_1_file_1_jg8239	file_1_file_1_jg9282	file_1_file_1_jg4769	file_1_file_1_jg8555	file_1_file_1_jg13767
Alg2_OG0010641	FBgn0035401	Alg2	OG0010641	file_1_file_1_jg12503	file_1_file_1_jg12431	file_1_file_1_jg3593	file_1_file_1_jg6114	file_1_file_1_jg12950	file_1_file_1_jg11703
Alg3_OG0003012	FBgn0011297	Alg3	OG0003012	file_1_file_1_jg2614	file_1_file_1_jg11728	file_1_file_1_jg15131	file_1_file_1_jg14940	file_1_file_1_jg12249	file_1_file_1_jg16578
Alg3_OG0006966	FBgn0011297	Alg3	OG0006966	file_1_file_1_jg2612	file_1_file_1_jg11726	file_1_file_1_jg15129	file_1_file_1_jg14938	file_1_file_1_jg12247	file_1_file_1_jg16580
CG5287_OG0001281	FBgn0032477	Alg7	OG0001281	file_1_file_1_jg10145	file_1_file_1_jg5505	file_1_file_1_jg10880	file_1_file_1_jg2028	file_1_file_1_jg2121	file_1_file_1_jg7051
CG5287_OG0003790	FBgn0032477	Alg7	OG0003790	file_1_file_1_jg10147	file_1_file_1_jg5503	file_1_file_1_jg10883	file_1_file_1_jg2026	file_1_file_1_jg2119	file_1_file_1_jg7053
Alg9_OG0005173	FBgn0039293	Alg9	OG0005173	file_1_file_1_jg5994	file_1_file_1_jg2981	file_1_file_1_jg8596	file_1_file_1_jg11468	file_1_file_1_jg5982	file_1_file_1_jg1568
Alh_OG0004317	FBgn0261238	Alh	OG0004317	file_1_file_1_jg3288	file_1_file_1_jg619	file_1_file_1_jg6243	file_1_file_1_jg9040	file_1_file_1_jg3608	file_1_file_1_jg3815
Alh_OG0004319	FBgn0261238	Alh	OG0004319	file_1_file_1_jg3290	file_1_file_1_jg620	file_1_file_1_jg6241	file_1_file_1_jg9042	file_1_file_1_jg3610	file_1_file_1_jg3813
Alh_OG0011430	FBgn0261238	Alh	OG0011430	file_1_file_1_jg3287	file_1_file_1_jg618	file_1_file_1_jg6245	file_1_file_1_jg9039	file_1_file_1_jg3607	file_1_file_1_jg3816
alien_OG0009301	FBgn0013746	alien	OG0009301	file_1_file_1_jg9752	file_1_file_1_jg4977	file_1_file_1_jg11042	file_1_file_1_jg1494	file_1_file_1_jg1599	file_1_file_1_jg7704
ALiX_OG0005343	FBgn0086346	ALiX	OG0005343	file_1_file_1_jg5662	file_1_file_1_jg3305	file_1_file_1_jg8260	file_1_file_1_jg11802	file_1_file_1_jg6312	file_1_file_1_jg1913
Alk_OG0006414	FBgn0040505	Alk	OG0006414	file_1_file_1_jg1519	file_1_file_1_jg10721	file_1_file_1_jg14379	file_1_file_1_jg13901	file_1_file_1_jg11210	file_1_file_1_jg15157
CG12179_OG0001176_OG0	FBgn0025388	Alms1a	OG0001176_OG0	file_1_file_1_jg6679	file_1_file_1_jg7079	file_1_file_1_jg533	file_1_file_1_jg3584	file_1_file_1_jg7402	file_1_file_1_jg1066
Alp1_OG0010289	FBgn0283479	Alp1	OG0010289	file_1_file_1_jg14726	file_1_file_1_jg14658	file_1_file_1_jg4829	file_1_file_1_jg8356	file_1_file_1_jg15201	file_1_file_1_jg10872
Alp10_OG0010194	FBgn0035619	Alp10	OG0010194	file_1_file_1_jg13137	file_1_file_1_jg12724	file_1_file_1_jg3271	file_1_file_1_jg6412	file_1_file_1_jg13250	file_1_file_1_jg12405
Alp11_OG0008522	FBgn0030661	Alp11	OG0008522	file_1_file_1_jg7891	file_1_file_1_jg8256	file_1_file_1_jg1302	file_1_file_1_jg4789	file_1_file_1_jg8574	file_1_file_1_jg1390
Alp12_OG0003717	FBgn0032779	Alp12	OG0003717	file_1_file_1_jg464	file_1_file_1_jg6101	file_1_file_1_jg13192	file_1_file_1_jg2614	file_1_file_1_jg2698	file_1_file_1_jg8034
Alp13_OG0001034	FBgn0037786	Alp13	OG0001034	file_1_file_1_jg4823	file_1_file_1_jg1032	file_1_file_1_jg6592	file_1_file_1_jg10612	file_1_file_1_jg5145	file_1_file_1_jg14657
Alp2_OG0000261_OG0	FBgn0283480	Alp2	OG0000261_OG0	file_1_file_1_jg1360	file_1_file_1_jg11476	file_1_file_1_jg13639	file_1_file_1_jg14684	file_1_file_1_jg11989	file_1_file_1_jg16698
Alp2_OG0000261_OG1	FBgn0283480	Alp2	OG0000261_OG1	file_1_file_1_jg1359	file_1_file_1_jg11475	file_1_file_1_jg13640	file_1_file_1_jg14683	file_1_file_1_jg11988	file_1_file_1_jg16699
Alp4_OG0005779	FBgn0016123	Alp4	OG0005779	file_1_file_1_jg5262	file_1_file_1_jg3701	file_1_file_1_jg8968	file_1_file_1_jg12202	file_1_file_1_jg6716	file_1_file_1_jg5777
Alp6_OG0006360	FBgn0033423	Alp6	OG0006360	file_1_file_1_jg9675	file_1_file_1_jg9706	file_1_file_1_jg12084	file_1_file_1_jg12885	file_1_file_1_jg10186	file_1_file_1_jg15071
Alp7_OG0003030	FBgn0034710	Alp7	OG0003030	file_1_file_1_jg1358	file_1_file_1_jg11474	file_1_file_1_jg13641	file_1_file_1_jg14682	file_1_file_1_jg11987	file_1_file_1_jg16700
Alp9_OG0003931	FBgn0035620	Alp9	OG0003931	file_1_file_1_jg13138	file_1_file_1_jg12725	file_1_file_1_jg3272	file_1_file_1_jg6413	file_1_file_1_jg13251	file_1_file_1_jg12404
alph_OG0000083_OG0	FBgn0086361	alph	OG0000083_OG0	file_1_file_1_jg5497	file_1_file_1_jg3472	file_1_file_1_jg8079	file_1_file_1_jg11970	file_1_file_1_jg6479	file_1_file_1_jg10045
alph_OG0005113	FBgn0086361	alph	OG0005113	file_1_file_1_jg5488	file_1_file_1_jg3483	file_1_file_1_jg8070	file_1_file_1_jg11979	file_1_file_1_jg6489	file_1_file_1_jg10035
alpha-Catr_OG0006852	FBgn0029105	alpha-Catr	OG0006852	file_1_file_1_jg2669	file_1_file_1_jg11784	file_1_file_1_jg15190	file_1_file_1_jg15000	file_1_file_1_jg12308	file_1_file_1_jg16378
alpha-Est1_OG0004357	FBgn0015568	alpha-Est1	OG0004357	file_1_file_1_jg3352	file_1_file_1_jg680	file_1_file_1_jg6180	file_1_file_1_jg9103	file_1_file_1_jg3672	file_1_file_1_jg3748
alpha-Est10_OG0004350	FBgn0015569	alpha-Est10	OG0004350	file_1_file_1_jg3335	file_1_file_1_jg665	file_1_file_1_jg6195	file_1_file_1_jg9088	file_1_file_1_jg3657	file_1_file_1_jg3763
alpha-Est2_OG0000314	FBgn0015570	alpha-Est2	OG0000314	file_1_file_1_jg3351	file_1_file_1_jg679	file_1_file_1_jg6181	file_1_file_1_jg9102	file_1_file_1_jg3671	file_1_file_1_jg3749
alpha-Est3_OG0004356	FBgn0015571	alpha-Est3	OG0004356	file_1_file_1_jg3350	file_1_file_1_jg678	file_1_file_1_jg6182	file_1_file_1_jg9101	file_1_file_1_jg3670	file_1_file_1_jg3751
alpha-Est6_OG0004354	FBgn0015574	alpha-Est6	OG0004354	file_1_file_1_jg3341	file_1_file_1_jg671	file_1_file_1_jg6187	file_1_file_1_jg9094	file_1_file_1_jg3663	file_1_file_1_jg3758
alpha-Est7_OG0001351	FBgn0015575	alpha-Est7	OG0001351	file_1_file_1_jg3340	file_1_file_1_jg670	file_1_file_1_jg6188	file_1_file_1_jg9093	file_1_file_1_jg3662	file_1_file_1_jg3759
alpha-Est8_OG0004352	FBgn0015576	alpha-Est8	OG0004352	file_1_file_1_jg3338	file_1_file_1_jg668	file_1_file_1_jg6191	file_1_file_1_jg9091	file_1_file_1_jg3660	file_1_file_1_jg3761
alpha-Est9_OG0004351	FBgn0015577	alpha-Est9	OG0004351	file_1_file_1_jg3336	file_1_file_1_jg666	file_1_file_1_jg6193	file_1_file_1_jg9089	file_1_file_1_jg3658	file_1_file_1_jg3762
alpha-Man-Ia_OG0003130	FBgn0259170	alpha-Man-Ia	OG0003130	file_1_file_1_jg7049	file_1_file_1_jg7678	file_1_file_1_jg2099	file_1_file_1_jg4197	file_1_file_1_jg8005	file_1_file_1_jg369
alpha-Man-Ia_OG0003131	FBgn0259170	alpha-Man-Ia	OG0003131	file_1_file_1_jg7050	file_1_file_1_jg7677	file_1_file_1_jg2098	file_1_file_1_jg4196	file_1_file_1_jg8003	file_1_file_1_jg370
alpha-Man-Ia_OG0001168	FBgn0259170	alpha-Man-Ia-PP	OG0001168	file_1_file_1_jg7051	file_1_file_1_jg7676	file_1_file_1_jg2097	file_1_file_1_jg4195	file_1_file_1_jg8002	file_1_file_1_jg371
alpha-Man-Ib_OG0005087	FBgn0039634	alpha-Man-Ib	OG0005087	file_1_file_1_jg5542	file_1_file_1_jg3429	file_1_file_1_jg8126	file_1_file_1_jg11924	file_1_file_1_jg6433	file_1_file_1_jg10097
alpha-Man-Ic_OG0011549	FBgn0051202	alpha-Man-Ic	OG0011549	file_1_file_1_jg5422	file_1_file_1_jg3553	file_1_file_1_jg7999	file_1_file_1_jg12049	file_1_file_1_jg6561	file_1_file_1_jg5957
alpha-Man-IIa_OG0004878	FBgn0011740	alpha-Man-IIa	OG0004878	file_1_file_1_jg4935	file_1_file_1_jg920	file_1_file_1_jg6477	file_1_file_1_jg10725	file_1_file_1_jg5259	file_1_file_1_jg5196
alpha-Man-IIb_OG0005229	FBgn0026616	alpha-Man-IIb	OG0005229	file_1_file_1_jg4234	file_1_file_1_jg1749	file_1_file_1_jg7207	file_1_file_1_jg9880	file_1_file_1_jg4424	file_1_file_1_jg1682
alpha-PheRS_OG0008296	FBgn0030007	alpha-PheRS	OG0008296	file_1_file_1_jg7728	file_1_file_1_jg7461	file_1_file_1_jg1478	file_1_file_1_jg3958	file_1_file_1_jg7775	file_1_file_1_jg3134
alpha-Spec_OG0011040	FBgn0250789	alpha-Spec	OG0011040	file_1_file_1_jg12359	file_1_file_1_jg12288	file_1_file_1_jg2683	file_1_file_1_jg5966	file_1_file_1_jg12807	file_1_file_1_jg14191
alpha4GT1_OG0000948	FBgn0031491	alpha4GT1	OG0000948	file_1_file_1_jg9023	file_1_file_1_jg4199	file_1_file_1_jg9832	file_1_file_1_jg728	file_1_file_1_jg824	file_1_file_1_jg8868
alphaCOP_OG0011275	FBgn0025725	alphaCOP	OG0011275	file_1_file_1_jg12330	file_1_file_1_jg12256	file_1_file_1_jg2649	file_1_file_1_jg5934	file_1_file_1_jg12777	file_1_file_1_jg14221
alphaSnap_OG0010384	FBgn0250791	alphaSnap	OG0010384	file_1_file_1_jg14577	file_1_file_1_jg14498	file_1_file_1_jg4992	file_1_file_1_jg8192	file_1_file_1_jg15039	file_1_file_1_jg11980
alphaTub67C_OG0010998	FBgn0087040	alphaTub67C	OG0010998	file_1_file_1_jg13343	file_1_file_1_jg13262	file_1_file_1_jg2751	file_1_file_1_jg6956	file_1_file_1_jg13799	file_1_file_1_jg11333
Alr_OG0008278	FBgn0031068	Alr	OG0008278	file_1_file_1_jg7651	file_1_file_1_jg8799	file_1_file_1_jg1021	file_1_file_1_jg5382	file_1_file_1_jg9132	file_1_file_1_jg1134
alrm_OG0002498	FBgn0039332	alrm	OG0002498	file_1_file_1_jg5946	file_1_file_1_jg3030	file_1_file_1_jg8548	file_1_file_1_jg11516	file_1_file_1_jg6033	file_1_file_1_jg10271
Als2_OG0009863	FBgn0037116	Als2	OG0009863	file_1_file_1_jg14769	file_1_file_1_jg14705	file_1_file_1_jg4780	file_1_file_1_jg8405	file_1_file_1_jg15248	file_1_file_1_jg13186
alt_OG0004894	FBgn0038535	alt	OG0004894	file_1_file_1_jg3873	file_1_file_1_jg1982	file_1_file_1_jg5628	file_1_file_1_jg9644	file_1_file_1_jg4188	file_1_file_1_jg5168
aly_OG0004083	FBgn0004372	aly	OG0004083	file_1_file_1_jg12487	file_1_file_1_jg12416	file_1_file_1_jg3609	file_1_file_1_jg6098	file_1_file_1_jg12934	file_1_file_1_jg10741
Ama_OG0002112	FBgn0000071	Ama	OG0002112	file_1_file_1_jg3266	file_1_file_1_jg597	file_1_file_1_jg6267	file_1_file_1_jg9019	file_1_file_1_jg3584	file_1_file_1_jg3840
Amacr_OG0009433	FBgn0032881	Amacr	OG0009433	file_1_file_1_jg328	file_1_file_1_jg6248	file_1_file_1_jg14757	file_1_file_1_jg2758	file_1_file_1_jg2840	file_1_file_1_jg8568
amd_OG0001918	FBgn0000075	amd	OG0001918	file_1_file_1_jg497	file_1_file_1_jg6071	file_1_file_1_jg13160	file_1_file_1_jg2584	file_1_file_1_jg2669	file_1_file_1_jg8068
Amnionless_OG0008741	FBgn0025686	Amnionless	OG0008741	file_1_file_1_jg8655	file_1_file_1_jg3848	file_1_file_1_jg9452	file_1_file_1_jg368	file_1_file_1_jg462	file_1_file_1_jg9561
amon_OG0011540	FBgn0023179	amon	OG0011540	file_1_file_1_jg5801	file_1_file_1_jg3170	file_1_file_1_jg8402	file_1_file_1_jg11659	file_1_file_1_jg6174	file_1_file_1_jg6110
amos_OG0003702_OG0	FBgn0003270	amos	OG0003702_OG0	file_1_file_1_jg582	file_1_file_1_jg5981	file_1_file_1_jg13070	file_1_file_1_jg2497	file_1_file_1_jg2586	file_1_file_1_jg8156
AMPdeam_OG0008245	FBgn0052626	AMPdeam	OG0008245	file_1_file_1_jg8045	file_1_file_1_jg8083	file_1_file_1_jg1317	file_1_file_1_jg4617	file_1_file_1_jg8412	file_1_file_1_jg1185
Amph_OG0007204	FBgn0027356	Amph	OG0007204	file_1_file_1_jg2063	file_1_file_1_jg10161	file_1_file_1_jg13524	file_1_file_1_jg13337	file_1_file_1_jg10644	file_1_file_1_jg4890
AMPKalpha_OG0001698	FBgn0023169	AMPKalpha	OG0001698	file_1_file_1_jg11661	file_1_file_1_jg6734	file_1_file_1_jg193	file_1_file_1_jg3226	file_1_file_1_jg7044	file_1_file_1_jg659
Amt_OG0004607	FBgn0038309	Amt	OG0004607	file_1_file_1_jg4146	file_1_file_1_jg1669	file_1_file_1_jg7290	file_1_file_1_jg9964	file_1_file_1_jg4504	file_1_file_1_jg6743
Amun_OG0008385	FBgn0030328	Amun	OG0008385	file_1_file_1_jg6874	file_1_file_1_jg7852	file_1_file_1_jg1680	file_1_file_1_jg4368	file_1_file_1_jg8179	file_1_file_1_jg13878
amx_OG0007575	FBgn0000077	amx	OG0007575	file_1_file_1_jg7138	file_1_file_1_jg7592	file_1_file_1_jg2006	file_1_file_1_jg4099	file_1_file_1_jg7912	file_1_file_1_jg463
Amy-p_OG0000157_OG0	FBgn0000079	Amy-p	OG0000157_OG0	file_1_file_1_jg1441	file_1_file_1_jg10796	file_1_file_1_jg14936	file_1_file_1_jg13980	file_1_file_1_jg11285	file_1_file_1_jg14863
Amy-p_OG0000157_OG0.2	FBgn0000079	Amy-p	OG0000157_OG0.2	file_1_file_1_jg1439	file_1_file_1_jg10794	file_1_file_1_jg14938	file_1_file_1_jg13979	file_1_file_1_jg11287	file_1_file_1_jg14862
Amyrel_OG0006416	FBgn0020506	Amyrel	OG0006416	file_1_file_1_jg1517	file_1_file_1_jg10724	file_1_file_1_jg14377	file_1_file_1_jg13903	file_1_file_1_jg11213	file_1_file_1_jg15159
ana_OG0006403	FBgn0011746	ana	OG0006403	file_1_file_1_jg10869	file_1_file_1_jg9635	file_1_file_1_jg12017	file_1_file_1_jg12814	file_1_file_1_jg10115	file_1_file_1_jg15142
ana1_OG0002269	FBgn0262167	ana1	OG0002269	file_1_file_1_jg6115	file_1_file_1_jg2859	file_1_file_1_jg8711	file_1_file_1_jg11341	file_1_file_1_jg5862	file_1_file_1_jg6767
ana2_OG0007120	FBgn0027513	ana2	OG0007120	file_1_file_1_jg10901	file_1_file_1_jg9602	file_1_file_1_jg11986	file_1_file_1_jg12781	file_1_file_1_jg10080	file_1_file_1_jg4712
ana3_OG0006194	FBgn0266111	ana3	OG0006194	file_1_file_1_jg2113	file_1_file_1_jg10109	file_1_file_1_jg13577	file_1_file_1_jg13284	file_1_file_1_jg10590	file_1_file_1_jg16033
Ance-2_OG0003658	FBgn0032535	Ance-2	OG0003658	file_1_file_1_jg10034	file_1_file_1_jg5615	file_1_file_1_jg10766	file_1_file_1_jg2139	file_1_file_1_jg2230	file_1_file_1_jg7496
Ance-3_OG0001891_OG0	FBgn0032536	Ance-3	OG0001891_OG0	file_1_file_1_jg10032	file_1_file_1_jg5617	file_1_file_1_jg11415	file_1_file_1_jg2141	file_1_file_1_jg2232	file_1_file_1_jg7493
Ance-3_OG0009407	FBgn0032536	Ance-3	OG0009407	file_1_file_1_jg10028	file_1_file_1_jg5621	file_1_file_1_jg11421	file_1_file_1_jg2145	file_1_file_1_jg2237	file_1_file_1_jg7489
Ance-4_OG0006406	FBgn0033366	Ance-4	OG0006406	file_1_file_1_jg10873	file_1_file_1_jg9631	file_1_file_1_jg12013	file_1_file_1_jg12810	file_1_file_1_jg10111	file_1_file_1_jg15147
Ance-5_OG0005870	FBgn0035076	Ance-5	OG0005870	file_1_file_1_jg2861	file_1_file_1_jg11971	file_1_file_1_jg15386	file_1_file_1_jg15190	file_1_file_1_jg12496	file_1_file_1_jg14789
anchor_OG0010100	FBgn0036741	anchor	OG0010100	file_1_file_1_jg14050	file_1_file_1_jg14177	file_1_file_1_jg4443	file_1_file_1_jg7874	file_1_file_1_jg14712	file_1_file_1_jg12617
Andorra_OG0011741	FBgn0030898	Andorra	OG0011741	file_1_file_1_jg7429	file_1_file_1_jg8581	file_1_file_1_jg1865	file_1_file_1_jg5154	file_1_file_1_jg8909	file_1_file_1_jg3084
Ank2_OG0010460	FBgn0261788	Ank2-PU	OG0010460	file_1_file_1_jg12570	file_1_file_1_jg12984	file_1_file_1_jg3531	file_1_file_1_jg6669	file_1_file_1_jg13515	file_1_file_1_jg12102
Ankle2_OG0000780	FBgn0028343	Ankle2	OG0000780	file_1_file_1_jg7362	file_1_file_1_jg8511	file_1_file_1_jg1800	file_1_file_1_jg5089	file_1_file_1_jg8842	file_1_file_1_jg610
l(2)35Be_OG0003404_OG0	FBgn0261881	Ankrd49	OG0003404_OG0	file_1_file_1_jg9430	file_1_file_1_jg5701	file_1_file_1_jg11568	file_1_file_1_jg2217	file_1_file_1_jg2314	file_1_file_1_jg9357
anox_OG0007490	FBgn0064116	anox	OG0007490	file_1_file_1_jg8529	file_1_file_1_jg8967	file_1_file_1_jg2256	file_1_file_1_jg5557	file_1_file_1_jg9280	file_1_file_1_jg303
Ant2_OG0008041	FBgn0025111	Ant2	OG0008041	file_1_file_1_jg7001	file_1_file_1_jg7727	file_1_file_1_jg2148	file_1_file_1_jg4244	file_1_file_1_jg8051	file_1_file_1_jg13553
antdh_OG0008007	FBgn0026268	antdh	OG0008007	file_1_file_1_jg6946	file_1_file_1_jg7783	file_1_file_1_jg1093	file_1_file_1_jg4300	file_1_file_1_jg8108	file_1_file_1_jg13492
Antp_OG0002113	FBgn0260642	Antp	OG0002113	file_1_file_1_jg3270	file_1_file_1_jg602	file_1_file_1_jg6260	file_1_file_1_jg9024	file_1_file_1_jg3591	file_1_file_1_jg3832
antr_OG0007227	FBgn0050488	antr	OG0007227	file_1_file_1_jg2030	file_1_file_1_jg10194	file_1_file_1_jg13489	file_1_file_1_jg13370	file_1_file_1_jg10677	file_1_file_1_jg4924
AnxB10_OG0008082	FBgn0000084	AnxB10	OG0008082	file_1_file_1_jg7684	file_1_file_1_jg8851	file_1_file_1_jg2161	file_1_file_1_jg5415	file_1_file_1_jg9168	file_1_file_1_jg3230
AnxB11_OG0008196	FBgn0030749	AnxB11	OG0008196	file_1_file_1_jg7768	file_1_file_1_jg8380	file_1_file_1_jg1180	file_1_file_1_jg4923	file_1_file_1_jg8702	file_1_file_1_jg1270
AnxB9_OG0004410	FBgn0000083	AnxB9	OG0004410	file_1_file_1_jg3483	file_1_file_1_jg2365	file_1_file_1_jg6036	file_1_file_1_jg9241	file_1_file_1_jg3806	file_1_file_1_jg2669
aop_OG0003458	FBgn0000097	aop	OG0003458	file_1_file_1_jg8878	file_1_file_1_jg4061	file_1_file_1_jg9681	file_1_file_1_jg583	file_1_file_1_jg679	file_1_file_1_jg9165
aos_OG0010741	FBgn0004569	aos	OG0010741	file_1_file_1_jg14188	file_1_file_1_jg14036	file_1_file_1_jg4625	file_1_file_1_jg7733	file_1_file_1_jg14573	file_1_file_1_jg12217
Aos1_OG0002145_OG0	FBgn0029512	Aos1	OG0002145_OG0	file_1_file_1_jg4520	file_1_file_1_jg1339	file_1_file_1_jg6923	file_1_file_1_jg10295	file_1_file_1_jg4828	file_1_file_1_jg6922
AOX1_OG0005242	FBgn0267408	AOX1	OG0005242	file_1_file_1_jg4207	file_1_file_1_jg1726	file_1_file_1_jg7231	file_1_file_1_jg9906	file_1_file_1_jg4449	file_1_file_1_jg1707
AOX2_OG0000143_OG0	FBgn0038348	AOX2	OG0000143_OG0	file_1_file_1_jg4209	file_1_file_1_jg1728	file_1_file_1_jg7229	file_1_file_1_jg9904	file_1_file_1_jg4447	file_1_file_1_jg1704
AOX2_OG0000143_OG1	FBgn0038348	AOX2	OG0000143_OG1	file_1_file_1_jg4208	file_1_file_1_jg1727	file_1_file_1_jg7230	file_1_file_1_jg9905	file_1_file_1_jg4448	file_1_file_1_jg1705
AOX4_OG0001465	FBgn0038350	AOX4	OG0001465	file_1_file_1_jg4210	file_1_file_1_jg1729	file_1_file_1_jg7228	file_1_file_1_jg9903	file_1_file_1_jg4446	file_1_file_1_jg1703
ap_OG0005832	FBgn0267978	ap	OG0005832	file_1_file_1_jg11312	file_1_file_1_jg9166	file_1_file_1_jg12385	file_1_file_1_jg12361	file_1_file_1_jg9649	file_1_file_1_jg2237
AP-1-2beta_OG0008273	FBgn0010380	AP-1-2beta	OG0008273	file_1_file_1_jg7644	file_1_file_1_jg8792	file_1_file_1_jg1014	file_1_file_1_jg5375	file_1_file_1_jg9125	file_1_file_1_jg1140
AP-1gamma_OG0007680	FBgn0030089	AP-1gamma	OG0007680	file_1_file_1_jg7166	file_1_file_1_jg7563	file_1_file_1_jg1376	file_1_file_1_jg4052	file_1_file_1_jg7883	file_1_file_1_jg646
AP-1mu_OG0005553	FBgn0024833	AP-1mu	OG0005553	file_1_file_1_jg4915	file_1_file_1_jg940	file_1_file_1_jg6497	file_1_file_1_jg10705	file_1_file_1_jg5239	file_1_file_1_jg9814
AP-1sigma_OG0005334	FBgn0039132	AP-1sigma	OG0005334	file_1_file_1_jg6219	file_1_file_1_jg2758	file_1_file_1_jg8815	file_1_file_1_jg11235	file_1_file_1_jg5759	file_1_file_1_jg1891
AP-2alpha_OG0008751	FBgn0264855	AP-2alpha	OG0008751	file_1_file_1_jg8672	file_1_file_1_jg3865	file_1_file_1_jg9470	file_1_file_1_jg385	file_1_file_1_jg479	file_1_file_1_jg9542
AP-2mu_OG0004736	FBgn0263351	AP-2mu	OG0004736	file_1_file_1_jg6427	file_1_file_1_jg2552	file_1_file_1_jg7778	file_1_file_1_jg11026	file_1_file_1_jg5545	file_1_file_1_jg5529
AP-2sigma_OG0004385	FBgn0043012	AP-2sigma	OG0004385	file_1_file_1_jg3446	file_1_file_1_jg2402	file_1_file_1_jg6078	file_1_file_1_jg9203	file_1_file_1_jg3769	file_1_file_1_jg2709
Apc_OG0005387	FBgn0015589	Apc	OG0005387	file_1_file_1_jg5579	file_1_file_1_jg3389	file_1_file_1_jg8165	file_1_file_1_jg11884	file_1_file_1_jg6395	file_1_file_1_jg6584
APC10_OG0005888	FBgn0034231	APC10	OG0005888	file_1_file_1_jg727	file_1_file_1_jg10845	file_1_file_1_jg14274	file_1_file_1_jg14039	file_1_file_1_jg11341	file_1_file_1_jg14813
Apc2_OG0005308	FBgn0026598	Apc2	OG0005308	file_1_file_1_jg6181	file_1_file_1_jg2796	file_1_file_1_jg8774	file_1_file_1_jg11275	file_1_file_1_jg5796	file_1_file_1_jg1839
APC4_OG0003171_OG0	FBgn0052707	APC4	OG0003171_OG0	file_1_file_1_jg7172	file_1_file_1_jg7555	file_1_file_1_jg1382	file_1_file_1_jg4063	file_1_file_1_jg7876	file_1_file_1_jg532
APC7_OG0001703	FBgn0029879	APC7	OG0001703	file_1_file_1_jg8298	file_1_file_1_jg7289	file_1_file_1_jg361	file_1_file_1_jg3795	file_1_file_1_jg7612	file_1_file_1_jg560
ApepP_OG0000963	FBgn0026150	ApepP	OG0000963	file_1_file_1_jg677	file_1_file_1_jg5880	file_1_file_1_jg12982	file_1_file_1_jg2396	file_1_file_1_jg2490	file_1_file_1_jg8260
aph-1_OG0003552_OG0	FBgn0031458	aph-1	OG0003552_OG0	file_1_file_1_jg8973	file_1_file_1_jg4154	file_1_file_1_jg9783	file_1_file_1_jg680	file_1_file_1_jg777	file_1_file_1_jg8823
aPKC_OG0006607	FBgn0261854	aPKC	OG0006607	file_1_file_1_jg1735	file_1_file_1_jg10496	file_1_file_1_jg14615	file_1_file_1_jg13675	file_1_file_1_jg10986	file_1_file_1_jg16308
aPKC_OG0006608	FBgn0261854	aPKC	OG0006608	file_1_file_1_jg1734	file_1_file_1_jg10497	file_1_file_1_jg14614	file_1_file_1_jg13676	file_1_file_1_jg10987	file_1_file_1_jg16309
aPKC_OG0006609	FBgn0261854	aPKC	OG0006609	file_1_file_1_jg1733	file_1_file_1_jg10498	file_1_file_1_jg14613	file_1_file_1_jg13677	file_1_file_1_jg10988	file_1_file_1_jg16310
Aplip1_OG0011323	FBgn0040281	Aplip1	OG0011323	file_1_file_1_jg12247	file_1_file_1_jg12170	file_1_file_1_jg2564	file_1_file_1_jg5854	file_1_file_1_jg12693	file_1_file_1_jg14310
apn_OG0002443_OG0	FBgn0038132	apn	OG0002443_OG0	file_1_file_1_jg4412	file_1_file_1_jg1445	file_1_file_1_jg7028	file_1_file_1_jg10192	file_1_file_1_jg4728	file_1_file_1_jg16961
apolpp_OG0012638	FBgn0087002	apolpp	OG0012638	file_1_file_1_jg11452	file_1_file_1_jg6575	file_1_file_1_jg12541	file_1_file_1_jg305	file_1_file_1_jg378	file_1_file_1_jg6399
Apoltp_OG0001879	FBgn0032136	Apoltp	OG0001879	file_1_file_1_jg9810	file_1_file_1_jg5030	file_1_file_1_jg11103	file_1_file_1_jg1548	file_1_file_1_jg1653	file_1_file_1_jg7650
app_OG0010830	FBgn0260941	app	OG0010830	file_1_file_1_jg13647	file_1_file_1_jg13565	file_1_file_1_jg3995	file_1_file_1_jg7258	file_1_file_1_jg14102	file_1_file_1_jg11028
APP-BP1_OG0010070	FBgn0261112	APP-BP1	OG0010070	file_1_file_1_jg13473	file_1_file_1_jg13387	file_1_file_1_jg3810	file_1_file_1_jg7084	file_1_file_1_jg13929	file_1_file_1_jg12667
Appl_OG0007834	FBgn0000108	Appl	OG0007834	file_1_file_1_jg11563	file_1_file_1_jg6637	file_1_file_1_jg84	file_1_file_1_jg3122	file_1_file_1_jg6947	file_1_file_1_jg896
Aprt_OG0004075	FBgn0000109	Aprt	OG0004075	file_1_file_1_jg12378	file_1_file_1_jg12307	file_1_file_1_jg2704	file_1_file_1_jg5986	file_1_file_1_jg12827	file_1_file_1_jg14171
Aps_OG0010085	FBgn0036111	Aps	OG0010085	file_1_file_1_jg13447	file_1_file_1_jg13363	file_1_file_1_jg3784	file_1_file_1_jg7058	file_1_file_1_jg13902	file_1_file_1_jg12640
apt_OG0002733	FBgn0015903	apt	OG0002733	file_1_file_1_jg2590	file_1_file_1_jg11705	file_1_file_1_jg15106	file_1_file_1_jg14917	file_1_file_1_jg12224	file_1_file_1_jg15592
CG18815_OG0010034	FBgn0042138	Apt1	OG0010034	file_1_file_1_jg13539	file_1_file_1_jg13461	file_1_file_1_jg3882	file_1_file_1_jg7153	file_1_file_1_jg14000	file_1_file_1_jg12747
AQP_OG0007242	FBgn0033807	AQP	OG0007242	file_1_file_1_jg1983	file_1_file_1_jg10245	file_1_file_1_jg13434	file_1_file_1_jg13418	file_1_file_1_jg10724	file_1_file_1_jg4959
aqrs_OG0005393	FBgn0039598	aqrs	OG0005393	file_1_file_1_jg5588	file_1_file_1_jg3381	file_1_file_1_jg8175	file_1_file_1_jg11875	file_1_file_1_jg6387	file_1_file_1_jg6571
aqz_OG0001049_OG1	FBgn0286516	aqz	OG0001049_OG1	file_1_file_1_jg5011	file_1_file_1_jg848	file_1_file_1_jg6401	file_1_file_1_jg10805	file_1_file_1_jg5330	file_1_file_1_jg5298
ara_OG0009939	FBgn0015904	ara	OG0009939	file_1_file_1_jg13689	file_1_file_1_jg13606	file_1_file_1_jg4037	file_1_file_1_jg7303	file_1_file_1_jg14143	file_1_file_1_jg12924
aralar1_OG0001518	FBgn0028646	aralar1	OG0001518	file_1_file_1_jg5341	file_1_file_1_jg3629	file_1_file_1_jg8891	file_1_file_1_jg12130	file_1_file_1_jg6642	file_1_file_1_jg5856
Arc1_OG0002768_OG0	FBgn0033926	Arc1	OG0002768_OG0	file_1_file_1_jg1831	file_1_file_1_jg10403	file_1_file_1_jg14708	file_1_file_1_jg13573	file_1_file_1_jg10888	file_1_file_1_jg16142
Arc2_OG0006127	FBgn0033928	Arc2	OG0006127	file_1_file_1_jg1830	file_1_file_1_jg10404	file_1_file_1_jg14707	file_1_file_1_jg13574	file_1_file_1_jg10889	file_1_file_1_jg16141
Arc42_OG0001370_OG0	FBgn0038742	Arc42	OG0001370_OG0	file_1_file_1_jg3613	file_1_file_1_jg2235	file_1_file_1_jg5897	file_1_file_1_jg9375	file_1_file_1_jg3941	file_1_file_1_jg2403
Archease_OG0002289_OG0	FBgn0038893	Archease	OG0002289_OG0	file_1_file_1_jg3404	file_1_file_1_jg2449	file_1_file_1_jg6125	file_1_file_1_jg9159	file_1_file_1_jg3727	file_1_file_1_jg2761
Arf51F_OG0006831	FBgn0013750	Arf51F	OG0006831	file_1_file_1_jg1700	file_1_file_1_jg10530	file_1_file_1_jg14578	file_1_file_1_jg13710	file_1_file_1_jg11020	file_1_file_1_jg4239
Arf79F_OG0012164	FBgn0010348	Arf79F	OG0012164	file_1_file_1_jg14889	file_1_file_1_jg14824	file_1_file_1_jg5362	file_1_file_1_jg8529	file_1_file_1_jg15365	file_1_file_1_jg13329
ArfGAP1_OG0010836	FBgn0020655	ArfGAP1	OG0010836	file_1_file_1_jg13662	file_1_file_1_jg13581	file_1_file_1_jg4014	file_1_file_1_jg7277	file_1_file_1_jg14118	file_1_file_1_jg11043
ArfGAP3_OG0003816_OG0	FBgn0037182	ArfGAP3	OG0003816_OG0	file_1_file_1_jg14862	file_1_file_1_jg14803	file_1_file_1_jg9159	file_1_file_1_jg8504	file_1_file_1_jg15343	file_1_file_1_jg13304
Arfip_OG0005451	FBgn0037884	Arfip	OG0005451	file_1_file_1_jg4694	file_1_file_1_jg1158	file_1_file_1_jg6725	file_1_file_1_jg10483	file_1_file_1_jg5015	file_1_file_1_jg10181
Arfrp1_OG0007681	FBgn0030088	Arfrp1	OG0007681	file_1_file_1_jg7167	file_1_file_1_jg7562	file_1_file_1_jg1377	file_1_file_1_jg4053	file_1_file_1_jg7882	file_1_file_1_jg645
arg_OG0003183	FBgn0023535	arg	OG0003183	file_1_file_1_jg11561	file_1_file_1_jg6635	file_1_file_1_jg81	file_1_file_1_jg3120	file_1_file_1_jg6945	file_1_file_1_jg899
arg_OG0007835	FBgn0023535	arg	OG0007835	file_1_file_1_jg11559	file_1_file_1_jg6633	file_1_file_1_jg79	file_1_file_1_jg3118	file_1_file_1_jg6943	file_1_file_1_jg901
Argk_OG0011233	FBgn0000116	Argk	OG0011233	file_1_file_1_jg12707	file_1_file_1_jg13175	file_1_file_1_jg2845	file_1_file_1_jg6862	file_1_file_1_jg13705	file_1_file_1_jg11421
Argk_OG0011925	FBgn0000116	Argk	OG0011925	file_1_file_1_jg12706	file_1_file_1_jg13174	file_1_file_1_jg2844	file_1_file_1_jg6863	file_1_file_1_jg13706	file_1_file_1_jg11420
Argl_OG0009800	FBgn0032076	Argl	OG0009800	file_1_file_1_jg9738	file_1_file_1_jg4964	file_1_file_1_jg11023	file_1_file_1_jg1481	file_1_file_1_jg1586	file_1_file_1_jg6996
CG31469_OG0002209_OG0	FBgn0051469	Argp	OG0002209_OG0	file_1_file_1_jg4354	file_1_file_1_jg1503	file_1_file_1_jg7082	file_1_file_1_jg10135	file_1_file_1_jg4670	file_1_file_1_jg2314
ArgRS_OG0008151	FBgn0027093	ArgRS	OG0008151	file_1_file_1_jg7845	file_1_file_1_jg8304	file_1_file_1_jg1256	file_1_file_1_jg4836	file_1_file_1_jg8624	file_1_file_1_jg1345
ArgRS-m_OG0004367	FBgn0037526	ArgRS-m	OG0004367	file_1_file_1_jg3375	file_1_file_1_jg702	file_1_file_1_jg6157	file_1_file_1_jg9127	file_1_file_1_jg3695	file_1_file_1_jg3722
ari-1_OG0007878	FBgn0017418	ari-1	OG0007878	file_1_file_1_jg7427	file_1_file_1_jg8578	file_1_file_1_jg1862	file_1_file_1_jg5152	file_1_file_1_jg8906	file_1_file_1_jg982
ari-2_OG0003028	FBgn0025186	ari-2	OG0003028	file_1_file_1_jg1362	file_1_file_1_jg11478	file_1_file_1_jg13637	file_1_file_1_jg14686	file_1_file_1_jg11990	file_1_file_1_jg16696
Arl1_OG0010003	FBgn0000115	Arl1	OG0010003	file_1_file_1_jg14279	file_1_file_1_jg13928	file_1_file_1_jg4735	file_1_file_1_jg7623	file_1_file_1_jg14467	file_1_file_1_jg12802
Arl2_OG0004816	FBgn0004908	Arl2	OG0004816	file_1_file_1_jg5081	file_1_file_1_jg776	file_1_file_1_jg6332	file_1_file_1_jg10878	file_1_file_1_jg5402	file_1_file_1_jg5385
Arl5_OG0011164	FBgn0035866	Arl5	OG0011164	file_1_file_1_jg12825	file_1_file_1_jg13057	file_1_file_1_jg2965	file_1_file_1_jg6744	file_1_file_1_jg13589	file_1_file_1_jg11544
Arl6_OG0007042	FBgn0034446	Arl6	OG0007042	file_1_file_1_jg1004	file_1_file_1_jg11119	file_1_file_1_jg13988	file_1_file_1_jg14317	file_1_file_1_jg11629	file_1_file_1_jg16726
Arl6IP1_OG0004993	FBgn0038453	Arl6IP1	OG0004993	file_1_file_1_jg3983	file_1_file_1_jg1867	file_1_file_1_jg6813	file_1_file_1_jg9763	file_1_file_1_jg4305	file_1_file_1_jg2159
Arl8_OG0004797	FBgn0037551	Arl8	OG0004797	file_1_file_1_jg5120	file_1_file_1_jg740	file_1_file_1_jg6295	file_1_file_1_jg10915	file_1_file_1_jg5439	file_1_file_1_jg14488
arm_OG0007636	FBgn0000117	arm	OG0007636	file_1_file_1_jg11749	file_1_file_1_jg6806	file_1_file_1_jg807	file_1_file_1_jg3311	file_1_file_1_jg7120	file_1_file_1_jg730
armi_OG0002027	FBgn0041164	armi	OG0002027	file_1_file_1_jg12904	file_1_file_1_jg12495	file_1_file_1_jg3041	file_1_file_1_jg6177	file_1_file_1_jg13017	file_1_file_1_jg11773
Arp1_OG0004441	FBgn0011745	Arp1	OG0004441	file_1_file_1_jg4479	file_1_file_1_jg1382	file_1_file_1_jg6959	file_1_file_1_jg10257	file_1_file_1_jg4793	file_1_file_1_jg2558
Arp10_OG0007423	FBgn0031050	Arp10	OG0007423	file_1_file_1_jg7626	file_1_file_1_jg8774	file_1_file_1_jg996	file_1_file_1_jg5357	file_1_file_1_jg9107	file_1_file_1_jg199
Arp2_OG0001770	FBgn0011742	Arp2	OG0001770	file_1_file_1_jg7759	file_1_file_1_jg8391	file_1_file_1_jg1170	file_1_file_1_jg4935	file_1_file_1_jg8714	file_1_file_1_jg13713
Arp3_OG0010555	FBgn0262716	Arp3	OG0010555	file_1_file_1_jg12531	file_1_file_1_jg13019	file_1_file_1_jg3567	file_1_file_1_jg6708	file_1_file_1_jg13551	file_1_file_1_jg11580
Arp5_OG0001448_OG0	FBgn0038576	Arp5	OG0001448_OG0	file_1_file_1_jg3827	file_1_file_1_jg2026	file_1_file_1_jg5673	file_1_file_1_jg9597	file_1_file_1_jg4145	file_1_file_1_jg54
Arp53D_OG0011600	FBgn0011743	Arp53D	OG0011600	file_1_file_1_jg1499	file_1_file_1_jg10738	file_1_file_1_jg14360	file_1_file_1_jg13921	file_1_file_1_jg11229	file_1_file_1_jg15176
Arp6_OG0008512	FBgn0011741	Arp6	OG0008512	file_1_file_1_jg7869	file_1_file_1_jg8277	file_1_file_1_jg1280	file_1_file_1_jg4811	file_1_file_1_jg8599	file_1_file_1_jg1367
Arp8_OG0007614	FBgn0030877	Arp8	OG0007614	file_1_file_1_jg7399	file_1_file_1_jg8547	file_1_file_1_jg1834	file_1_file_1_jg5125	file_1_file_1_jg8877	file_1_file_1_jg768
Arpc1_OG0009187	FBgn0001961	Arpc1	OG0009187	file_1_file_1_jg10050	file_1_file_1_jg5599	file_1_file_1_jg10782	file_1_file_1_jg2121	file_1_file_1_jg2214	file_1_file_1_jg7513
Arpc2_OG0009417	FBgn0032859	Arpc2	OG0009417	file_1_file_1_jg361	file_1_file_1_jg6211	file_1_file_1_jg13296	file_1_file_1_jg2724	file_1_file_1_jg2806	file_1_file_1_jg8538
Arpc3A_OG0005226	FBgn0038369	Arpc3A	OG0005226	file_1_file_1_jg4241	file_1_file_1_jg1756	file_1_file_1_jg7201	file_1_file_1_jg9874	file_1_file_1_jg4418	file_1_file_1_jg1676
Arpc3B_OG0008590	FBgn0065032	Arpc3B	OG0008590	file_1_file_1_jg7320	file_1_file_1_jg8470	file_1_file_1_jg1755	file_1_file_1_jg5018	file_1_file_1_jg8795	file_1_file_1_jg13970
Arpc4_OG0008719	FBgn0284255	Arpc4	OG0008719	file_1_file_1_jg10469	file_1_file_1_jg4580	file_1_file_1_jg10365	file_1_file_1_jg1102	file_1_file_1_jg1207	file_1_file_1_jg3432
Arpc5_OG0008957	FBgn0031437	Arpc5	OG0008957	file_1_file_1_jg8944	file_1_file_1_jg4128	file_1_file_1_jg9751	file_1_file_1_jg651	file_1_file_1_jg749	file_1_file_1_jg8793
arr_OG0007264	FBgn0000119	arr	OG0007264	file_1_file_1_jg1946	file_1_file_1_jg10287	file_1_file_1_jg13396	file_1_file_1_jg13456	file_1_file_1_jg10763	file_1_file_1_jg4999
Arr1_OG0009490	FBgn0000120	Arr1	OG0009490	file_1_file_1_jg617	file_1_file_1_jg5943	file_1_file_1_jg12917	file_1_file_1_jg2460	file_1_file_1_jg2550	file_1_file_1_jg8191
Arr2_OG0004099	FBgn0000121	Arr2	OG0004099	file_1_file_1_jg12763	file_1_file_1_jg13118	file_1_file_1_jg2905	file_1_file_1_jg6805	file_1_file_1_jg13649	file_1_file_1_jg11479
Ars2_OG0005840	FBgn0033062	Ars2	OG0005840	file_1_file_1_jg11284	file_1_file_1_jg9196	file_1_file_1_jg12351	file_1_file_1_jg12389	file_1_file_1_jg9680	file_1_file_1_jg5081
Art1_OG0004911	FBgn0037834	Art1	OG0004911	file_1_file_1_jg4750	file_1_file_1_jg1100	file_1_file_1_jg6667	file_1_file_1_jg10541	file_1_file_1_jg5074	file_1_file_1_jg10618
Art2_OG0008773	FBgn0031592	Art2	OG0008773	file_1_file_1_jg9164	file_1_file_1_jg4332	file_1_file_1_jg10016	file_1_file_1_jg859	file_1_file_1_jg955	file_1_file_1_jg9455
Art3_OG0004604	FBgn0038306	Art3	OG0004604	file_1_file_1_jg4141	file_1_file_1_jg1664	file_1_file_1_jg7295	file_1_file_1_jg9969	file_1_file_1_jg4509	file_1_file_1_jg6733
Art4_OG0004574	FBgn0037770	Art4	OG0004574	file_1_file_1_jg4844	file_1_file_1_jg1012	file_1_file_1_jg6568	file_1_file_1_jg10633	file_1_file_1_jg5168	file_1_file_1_jg14679
Art6_OG0004528_OG0	FBgn0038189	Art6	OG0004528_OG0	file_1_file_1_jg4333	file_1_file_1_jg1523	file_1_file_1_jg7105	file_1_file_1_jg10115	file_1_file_1_jg4650	file_1_file_1_jg2291
Art7_OG0001547_OG0	FBgn0034817	Art7	OG0001547_OG0	file_1_file_1_jg2500	file_1_file_1_jg11613	file_1_file_1_jg15012	file_1_file_1_jg14819	file_1_file_1_jg12125	file_1_file_1_jg15011
Art8_OG0009662	FBgn0032329	Art8	OG0009662	file_1_file_1_jg10364	file_1_file_1_jg5288	file_1_file_1_jg10468	file_1_file_1_jg1811	file_1_file_1_jg1912	file_1_file_1_jg7303
Art9_OG0002219_OG0	FBgn0038188	Art9	OG0002219_OG0	file_1_file_1_jg4334	file_1_file_1_jg1522	file_1_file_1_jg7104	file_1_file_1_jg10116	file_1_file_1_jg4651	file_1_file_1_jg10401
Arts_OG0000486_OG0	FBgn0042177	Arts	OG0000486_OG0	file_1_file_1_jg14170	file_1_file_1_jg14057	file_1_file_1_jg4602	file_1_file_1_jg7751	file_1_file_1_jg14592	file_1_file_1_jg12200
aru_OG0003377	FBgn0029095	aru	OG0003377	file_1_file_1_jg8739	file_1_file_1_jg3927	file_1_file_1_jg9533	file_1_file_1_jg445	file_1_file_1_jg540	file_1_file_1_jg9471
Arv1_OG0013036	FBgn0052442	Arv1	OG0013036	file_1_file_1_jg14740	file_1_file_1_jg14674	file_1_file_1_jg4814	file_1_file_1_jg8372	file_1_file_1_jg15215	file_1_file_1_jg13152
arx_OG0009914	FBgn0036826	arx	OG0009914	file_1_file_1_jg14393	file_1_file_1_jg14306	file_1_file_1_jg5176	file_1_file_1_jg8000	file_1_file_1_jg14842	file_1_file_1_jg12995
Asap_OG0007180	FBgn0050372	Asap	OG0007180	file_1_file_1_jg11008	file_1_file_1_jg9491	file_1_file_1_jg11866	file_1_file_1_jg12665	file_1_file_1_jg9965	file_1_file_1_jg4830
Asator_OG0002682_OG1	FBgn0039908	Asator	OG0002682_OG1	file_1_file_1_jg11486	file_1_file_1_jg6539	file_1_file_1_jg12507	file_1_file_1_jg270	file_1_file_1_jg341	file_1_file_1_jg6367
Asciz_OG0010646	FBgn0035407	Asciz	OG0010646	file_1_file_1_jg12511	file_1_file_1_jg12437	file_1_file_1_jg3586	file_1_file_1_jg6120	file_1_file_1_jg12957	file_1_file_1_jg11709
ase_OG0007840	FBgn0000137	ase	OG0007840	file_1_file_1_jg11547	file_1_file_1_jg6619	file_1_file_1_jg68	file_1_file_1_jg3099	file_1_file_1_jg6932	file_1_file_1_jg911
asf1_OG0009889	FBgn0029094	asf1	OG0009889	file_1_file_1_jg14482	file_1_file_1_jg14399	file_1_file_1_jg5086	file_1_file_1_jg8097	file_1_file_1_jg14942	file_1_file_1_jg13120
ash1_OG0000982_OG0	FBgn0005386	ash1	OG0000982_OG0	file_1_file_1_jg14474	file_1_file_1_jg14391	file_1_file_1_jg5094	file_1_file_1_jg8089	file_1_file_1_jg14932	file_1_file_1_jg13111
ash2_OG0004623	FBgn0000139	ash2	OG0004623	file_1_file_1_jg6105	file_1_file_1_jg2869	file_1_file_1_jg8701	file_1_file_1_jg11352	file_1_file_1_jg5872	file_1_file_1_jg6786
Ask1_OG0004518	FBgn0014006	Ask1	OG0004518	file_1_file_1_jg3612	file_1_file_1_jg2236	file_1_file_1_jg5898	file_1_file_1_jg9374	file_1_file_1_jg3940	file_1_file_1_jg2402
asl_OG0004217	FBgn0261004	asl	OG0004217	file_1_file_1_jg3117	file_1_file_1_jg434	file_1_file_1_jg7549	file_1_file_1_jg8860	file_1_file_1_jg3424	file_1_file_1_jg4005
AsnRS_OG0003707	FBgn0086443	AsnRS	OG0003707	file_1_file_1_jg491	file_1_file_1_jg6077	file_1_file_1_jg13166	file_1_file_1_jg2590	file_1_file_1_jg2675	file_1_file_1_jg8062
AsnRS-m_OG0006452	FBgn0034177	AsnRS-m	OG0006452	file_1_file_1_jg1462	file_1_file_1_jg10773	file_1_file_1_jg14958	file_1_file_1_jg13956	file_1_file_1_jg11264	file_1_file_1_jg15213
AsnS_OG0000992	FBgn0270926	AsnS	OG0000992	file_1_file_1_jg14681	file_1_file_1_jg14612	file_1_file_1_jg4883	file_1_file_1_jg8308	file_1_file_1_jg15152	file_1_file_1_jg10826
asp_OG0004633	FBgn0000140	asp	OG0004633	file_1_file_1_jg6094	file_1_file_1_jg2881	file_1_file_1_jg8690	file_1_file_1_jg11363	file_1_file_1_jg5884	file_1_file_1_jg6803
Asph_OG0006509	FBgn0034075	Asph	OG0006509	file_1_file_1_jg1609	file_1_file_1_jg10628	file_1_file_1_jg14471	file_1_file_1_jg13808	file_1_file_1_jg11119	file_1_file_1_jg15316
ASPP_OG0006932	FBgn0034606	ASPP	OG0006932	file_1_file_1_jg1223	file_1_file_1_jg11332	file_1_file_1_jg13774	file_1_file_1_jg14537	file_1_file_1_jg11845	file_1_file_1_jg16508
CG9572_OG0008488	FBgn0031089	aspr	OG0008488	file_1_file_1_jg7678	file_1_file_1_jg8845	file_1_file_1_jg1046	file_1_file_1_jg5409	file_1_file_1_jg9162	file_1_file_1_jg3393
AspRS_OG0006665	FBgn0002069	AspRS	OG0006665	file_1_file_1_jg2022	file_1_file_1_jg10204	file_1_file_1_jg13482	file_1_file_1_jg13377	file_1_file_1_jg10684	file_1_file_1_jg4608
AspRS-m_OG0008886	FBgn0051739	AspRS-m	OG0008886	file_1_file_1_jg2432	file_1_file_1_jg5862	file_1_file_1_jg12998	file_1_file_1_jg2381	file_1_file_1_jg2476	file_1_file_1_jg8934
asrij_OG0006972	FBgn0034793	asrij	OG0006972	file_1_file_1_jg2476	file_1_file_1_jg11584	file_1_file_1_jg14985	file_1_file_1_jg14790	file_1_file_1_jg12096	file_1_file_1_jg16586
asRNA:CR31429_OG0002339_OG0	FBgn0063298	asRNA:CR31429	OG0002339_OG0	file_1_file_1_jg4984	file_1_file_1_jg876	file_1_file_1_jg6431	file_1_file_1_jg10777	file_1_file_1_jg5302	file_1_file_1_jg5255
asRNA:CR42254_OG0000288_OG1	FBgn0259112	asRNA:CR42254	OG0000288_OG1	file_1_file_1_jg1764	file_1_file_1_jg10466	file_1_file_1_jg14643	file_1_file_1_jg13640	file_1_file_1_jg10956	file_1_file_1_jg16079
asRNA:CR42743_OG0003772_OG0	FBgn0261707	asRNA:CR42743	OG0003772_OG0	file_1_file_1_jg10309	file_1_file_1_jg5345	file_1_file_1_jg10534	file_1_file_1_jg1868	file_1_file_1_jg15545	file_1_file_1_jg7226
asRNA:CR43299_OG0012338_OG0	FBgn0262991	asRNA:CR43299	OG0012338_OG0	file_1_file_1_jg7887	file_1_file_1_jg8261	file_1_file_1_jg1297	file_1_file_1_jg4794	file_1_file_1_jg8579	file_1_file_1_jg1384
asRNA:CR43426_OG0012535_OG0	FBgn0263345	asRNA:CR43426	OG0012535_OG0	file_1_file_1_jg14883	file_1_file_1_jg14819	file_1_file_1_jg5356	file_1_file_1_jg8522	file_1_file_1_jg15359	file_1_file_1_jg13323
asRNA:CR43454_OG0002277_OG0	FBgn0263408	asRNA:CR43454	OG0002277_OG0	file_1_file_1_jg6355	file_1_file_1_jg2628	file_1_file_1_jg7853	file_1_file_1_jg11103	file_1_file_1_jg5623	file_1_file_1_jg5630
asRNA:CR43463_OG0001607_OG0	FBgn0266428	asRNA:CR43463	OG0001607_OG0	file_1_file_1_jg1511	file_1_file_1_jg10729	file_1_file_1_jg14371	file_1_file_1_jg13908	file_1_file_1_jg11218	file_1_file_1_jg15166
asRNA:CR43809_OG0003675_OG0	FBgn0264353	asRNA:CR43809	OG0003675_OG0	file_1_file_1_jg283	file_1_file_1_jg6291	file_1_file_1_jg15578	file_1_file_1_jg2803	file_1_file_1_jg2890	file_1_file_1_jg8305
asRNA:CR44106_OG0002406_OG0	FBgn0264915	asRNA:CR44106	OG0002406_OG0	file_1_file_1_jg3502	file_1_file_1_jg2346	file_1_file_1_jg6016	file_1_file_1_jg9259	file_1_file_1_jg3824	file_1_file_1_jg1995
asRNA:CR44169_OG0002969_OG0	FBgn0265058	asRNA:CR44169	OG0002969_OG0	file_1_file_1_jg11215	file_1_file_1_jg9264	file_1_file_1_jg11633	file_1_file_1_jg12455	file_1_file_1_jg9748	file_1_file_1_jg4374
asRNA:CR44179_OG0001455_OG0	FBgn0265068	asRNA:CR44179	OG0001455_OG0	file_1_file_1_jg5935	file_1_file_1_jg3041	file_1_file_1_jg8536	file_1_file_1_jg11527	file_1_file_1_jg6044	file_1_file_1_jg10253
asRNA:CR44372_OG0000331_OG0	FBgn0265510	asRNA:CR44372	OG0000331_OG0	file_1_file_1_jg1658	file_1_file_1_jg10577	file_1_file_1_jg14525	file_1_file_1_jg13755	file_1_file_1_jg11068	file_1_file_1_jg4296
asRNA:CR44372_OG0000331_OG1	FBgn0265510	asRNA:CR44372	OG0000331_OG1	file_1_file_1_jg1657	file_1_file_1_jg10578	file_1_file_1_jg14524	file_1_file_1_jg13756	file_1_file_1_jg11069	file_1_file_1_jg4297
asRNA:CR44849_OG0003661_OG0	FBgn0266143	asRNA:CR44849	OG0003661_OG0	file_2_1435_g	file_1_file_1_jg5635	file_1_file_1_jg11436	file_1_file_1_jg2158	file_1_file_1_jg2249	file_1_file_1_jg8531
asRNA:CR44894_OG0012090_OG0	FBgn0266199	asRNA:CR44894	OG0012090_OG0	file_1_file_1_jg7064	file_1_file_1_jg7663	file_1_file_1_jg2084	file_1_file_1_jg4183	file_1_file_1_jg7989	file_1_file_1_jg385
asRNA:CR45044_OG0005605_OG0	FBgn0266404	asRNA:CR45044	OG0005605_OG0	file_1_file_1_jg5555	file_1_file_1_jg3416	file_1_file_1_jg8141	file_1_file_1_jg11910	file_1_file_1_jg6419	file_1_file_1_jg6196
asRNA:CR45195_OG0000203_OG0	FBgn0266705	asRNA:CR45195	OG0000203_OG0	file_1_file_1_jg4729	file_1_file_1_jg1118	file_1_file_1_jg6686	file_1_file_1_jg10522	file_1_file_1_jg5052	file_1_file_1_jg10223
asRNA:CR45195_OG0000203_OG1	FBgn0266705	asRNA:CR45195	OG0000203_OG1	file_1_file_1_jg3273	file_1_file_1_jg605	file_1_file_1_jg6259	file_1_file_1_jg9025	file_1_file_1_jg3592	file_1_file_1_jg3830
asRNA:CR45350_OG0001645_OG0	FBgn0266889	asRNA:CR45350	OG0001645_OG0	file_1_file_1_jg2688	file_1_file_1_jg11803	file_1_file_1_jg15209	file_1_file_1_jg8557	file_1_file_1_jg12327	file_1_file_1_jg16396
asRNA:CR45943_OG0010336	FBgn0267605	asRNA:CR45943	OG0010336	file_1_file_1_jg14649	file_1_file_1_jg14581	file_1_file_1_jg4913	file_1_file_1_jg8275	file_1_file_1_jg15119	file_1_file_1_jg10793
asRNA:CR46029_OG0000226_OG0	FBgn0267693	asRNA:CR46029	OG0000226_OG0	file_1_file_1_jg4327	file_1_file_1_jg1846	file_1_file_1_jg7111	file_1_file_1_jg9785	file_1_file_1_jg4328	file_1_file_1_jg2128
asRNA:CR46029_OG0000226_OG1	FBgn0267693	asRNA:CR46029	OG0000226_OG1	file_1_file_1_jg4326	file_1_file_1_jg1845	file_1_file_1_jg7112	file_1_file_1_jg9786	file_1_file_1_jg4329	file_1_file_1_jg2125
asRNA:CR46139_OG0003106_OG0	FBgn0267814	asRNA:CR46139	OG0003106_OG0	file_1_file_1_jg2979	file_1_file_1_jg294	file_1_file_1_jg5473	file_1_file_1_jg8715	file_1_file_1_jg3275	file_1_file_1_jg17037
asRNA:CR46246_OG0011916	FBgn0267966	asRNA:CR46246	OG0011916	file_1_file_1_jg13327	file_1_file_1_jg13245	file_1_file_1_jg2768	file_1_file_1_jg6938	file_1_file_1_jg13782	file_1_file_1_jg11348
asRNA:CR46354_OG0002193_OG0	FBgn0286034	asRNA:CR46354	OG0002193_OG0	file_1_file_1_jg4381	file_1_file_1_jg1476	file_1_file_1_jg7057	file_1_file_1_jg10163	file_1_file_1_jg4697	file_1_file_1_jg2340
asRNA:CR46473_OG0000925_OG0	FBgn0287604	asRNA:CR46473	OG0000925_OG0	file_1_file_1_jg8015	file_1_file_1_jg8126	file_1_file_1_jg9251	file_1_file_1_jg4649	file_1_file_1_jg8446	file_1_file_1_jg1217
Ass_OG0001346	FBgn0026565	Ass	OG0001346	file_1_file_1_jg3246	file_1_file_1_jg575	file_1_file_1_jg6287	file_1_file_1_jg8999	file_1_file_1_jg3563	file_1_file_1_jg3862
ast_OG0003560	FBgn0015905	ast	OG0003560	file_1_file_1_jg8760	file_1_file_1_jg3942	file_1_file_1_jg9549	file_1_file_1_jg461	file_1_file_1_jg557	file_1_file_1_jg8695
AstA_OG0004634	FBgn0015591	AstA	OG0004634	file_1_file_1_jg6093	file_1_file_1_jg2882	file_1_file_1_jg8689	file_1_file_1_jg11364	file_1_file_1_jg5885	file_1_file_1_jg6805
AstA-R1_OG0000689	FBgn0266429	AstA-R1	OG0000689	file_1_file_1_jg6598	file_1_file_1_jg6999	file_1_file_1_jg611	file_1_file_1_jg3502	file_1_file_1_jg7311	file_1_file_1_jg3342
AstA-R2_OG0005396	FBgn0039595	AstA-R2	OG0005396	file_1_file_1_jg5591	file_1_file_1_jg3378	file_1_file_1_jg8178	file_1_file_1_jg11871	file_1_file_1_jg6384	file_1_file_1_jg6568
AstC_OG0009668	FBgn0032336	AstC	OG0009668	file_1_file_1_jg10354	file_1_file_1_jg5299	file_1_file_1_jg10477	file_1_file_1_jg1822	file_1_file_1_jg1921	file_1_file_1_jg7293
AstC-R1_OG0010134	FBgn0036790	AstC-R1	OG0010134	file_1_file_1_jg13970	file_1_file_1_jg14260	file_1_file_1_jg4326	file_1_file_1_jg7956	file_1_file_1_jg14795	file_1_file_1_jg12536
AstC-R2_OG0001295_OG0	FBgn0036789	AstC-R2	OG0001295_OG0	file_1_file_1_jg13973	file_1_file_1_jg14258	file_1_file_1_jg4328	file_1_file_1_jg7954	file_1_file_1_jg14793	file_1_file_1_jg12538
AstCC_OG0009669	FBgn0032337	AstCC	OG0009669	file_1_file_1_jg10353	file_1_file_1_jg5300	file_1_file_1_jg10478	file_1_file_1_jg1823	file_1_file_1_jg1922	file_1_file_1_jg7292
asun_OG0002419_OG0	FBgn0020407	asun	OG0002419_OG0	file_1_file_1_jg4294	file_1_file_1_jg1813	file_1_file_1_jg7141	file_1_file_1_jg9820	file_1_file_1_jg4364	file_1_file_1_jg2085
Asx_OG0006138	FBgn0261823	Asx	OG0006138	file_1_file_1_jg1805	file_1_file_1_jg10427	file_1_file_1_jg14682	file_1_file_1_jg13599	file_1_file_1_jg10913	file_1_file_1_jg16121
Atac1_OG0003748_OG0	FBgn0031876	Atac1	OG0003748_OG0	file_1_file_1_jg10598	file_1_file_1_jg4701	file_1_file_1_jg10229	file_1_file_1_jg1223	file_1_file_1_jg1333	file_1_file_1_jg7855
Atac2_OG0009508	FBgn0032691	Atac2	OG0009508	file_1_file_1_jg578	file_1_file_1_jg5985	file_1_file_1_jg13074	file_1_file_1_jg2501	file_1_file_1_jg2590	file_1_file_1_jg8152
Atac3_OG0000828	FBgn0052343	Atac3	OG0000828	file_1_file_1_jg12157	file_1_file_1_jg12085	file_1_file_1_jg2480	file_1_file_1_jg5764	file_1_file_1_jg12606	file_1_file_1_jg14448
Tat_OG0001330	FBgn0035989	Atat	OG0001330	file_1_file_1_jg13298	file_1_file_1_jg13216	file_1_file_1_jg2800	file_1_file_1_jg6909	file_1_file_1_jg13749	file_1_file_1_jg11374
ATbp_OG0008714	FBgn0039946	ATbp	OG0008714	file_1_file_1_jg8611	file_1_file_1_jg9063	file_1_file_1_jg9397	file_1_file_1_jg5621	file_1_file_1_jg9370	file_1_file_1_jg16853
Ate1_OG0003045	FBgn0025720	Ate1	OG0003045	file_1_file_1_jg1071	file_1_file_1_jg11181	file_1_file_1_jg13924	file_1_file_1_jg14383	file_1_file_1_jg11695	file_1_file_1_jg4207
Atet_OG0003384	FBgn0020762	Atet	OG0003384	file_1_file_1_jg9169	file_1_file_1_jg4336	file_1_file_1_jg10020	file_1_file_1_jg862	file_1_file_1_jg958	file_1_file_1_jg9459
Atf-2_OG0006059	FBgn0265193	Atf-2	OG0006059	file_1_file_1_jg2856	file_1_file_1_jg11966	file_1_file_1_jg15380	file_1_file_1_jg15185	file_1_file_1_jg12491	file_1_file_1_jg15434
Atf3_OG0007763	FBgn0028550	Atf3	OG0007763	file_1_file_1_jg11643	file_1_file_1_jg6717	file_1_file_1_jg177	file_1_file_1_jg3213	file_1_file_1_jg7031	file_1_file_1_jg496
Atg1_OG0009929	FBgn0260945	Atg1	OG0009929	file_1_file_1_jg13712	file_1_file_1_jg13625	file_1_file_1_jg4058	file_1_file_1_jg7321	file_1_file_1_jg14164	file_1_file_1_jg12952
Atg1_OG0009931	FBgn0260945	Atg1	OG0009931	file_1_file_1_jg13710	file_1_file_1_jg13623	file_1_file_1_jg4056	file_1_file_1_jg7319	file_1_file_1_jg14162	file_1_file_1_jg12950
Atg10_OG0001598	FBgn0040780	Atg10	OG0001598	file_1_file_1_jg11057	file_1_file_1_jg9437	file_1_file_1_jg11805	file_1_file_1_jg12614	file_1_file_1_jg9910	file_1_file_1_jg15683
Atg101_OG0008681	FBgn0030960	Atg101	OG0008681	file_1_file_1_jg7522	file_1_file_1_jg8668	file_1_file_1_jg1948	file_1_file_1_jg5241	file_1_file_1_jg8990	file_1_file_1_jg2963
Atg12_OG0011904	FBgn0036255	Atg12	OG0011904	file_1_file_1_jg13630	file_1_file_1_jg13549	file_1_file_1_jg3979	file_1_file_1_jg7243	file_1_file_1_jg14088	file_1_file_1_jg11010
Atg13_OG0004817	FBgn0261108	Atg13	OG0004817	file_1_file_1_jg5077	file_1_file_1_jg780	file_1_file_1_jg6336	file_1_file_1_jg10874	file_1_file_1_jg5398	file_1_file_1_jg5376
Atg14_OG0005089	FBgn0039636	Atg14	OG0005089	file_1_file_1_jg5540	file_1_file_1_jg3431	file_1_file_1_jg8124	file_1_file_1_jg11926	file_1_file_1_jg6435	file_1_file_1_jg10095
Atg16_OG0005703	FBgn0039705	Atg16	OG0005703	file_1_file_1_jg5444	file_1_file_1_jg3530	file_1_file_1_jg8022	file_1_file_1_jg12027	file_1_file_1_jg6537	file_1_file_1_jg5982
Atg17_OG0004232	FBgn0037363	Atg17	OG0004232	file_1_file_1_jg3135	file_1_file_1_jg454	file_1_file_1_jg7567	file_1_file_1_jg8880	file_1_file_1_jg3444	file_1_file_1_jg3985
Atg18a_OG0011152	FBgn0035850	Atg18a	OG0011152	file_1_file_1_jg12513	file_1_file_1_jg13037	file_1_file_1_jg3584	file_1_file_1_jg6725	file_1_file_1_jg13569	file_1_file_1_jg11563
Atg18b_OG0001271_OG0	FBgn0032935	Atg18b	OG0001271_OG0	file_1_file_1_jg264	file_1_file_1_jg6311	file_1_file_1_jg15598	file_1_file_1_jg2823	file_1_file_1_jg2910	file_1_file_1_jg7982
Atg2_OG0011112	FBgn0044452	Atg2	OG0011112	file_1_file_1_jg12470	file_1_file_1_jg12398	file_1_file_1_jg3630	file_1_file_1_jg6080	file_1_file_1_jg12918	file_1_file_1_jg10720
Atg3_OG0009922	FBgn0036813	Atg3	OG0009922	file_1_file_1_jg13941	file_1_file_1_jg14287	file_1_file_1_jg4293	file_1_file_1_jg7981	file_1_file_1_jg14822	file_1_file_1_jg12969
Atg4a_OG0009014	FBgn0031298	Atg4a	OG0009014	file_1_file_1_jg8761	file_1_file_1_jg3943	file_1_file_1_jg9550	file_1_file_1_jg462	file_1_file_1_jg558	file_1_file_1_jg8694
Atg4b_OG0005256	FBgn0038325	Atg4b	OG0005256	file_1_file_1_jg4180	file_1_file_1_jg1701	file_1_file_1_jg7256	file_1_file_1_jg9931	file_1_file_1_jg4473	file_1_file_1_jg1744
Atg5_OG0007974	FBgn0029943	Atg5	OG0007974	file_1_file_1_jg8377	file_1_file_1_jg7371	file_1_file_1_jg1572	file_1_file_1_jg3875	file_1_file_1_jg7689	file_1_file_1_jg13430
Atg6_OG0005323	FBgn0264325	Atg6	OG0005323	file_1_file_1_jg6205	file_1_file_1_jg2773	file_1_file_1_jg8797	file_1_file_1_jg11250	file_1_file_1_jg5773	file_1_file_1_jg1874
Atg7_OG0006714	FBgn0034366	Atg7	OG0006714	file_1_file_1_jg904	file_1_file_1_jg11017	file_1_file_1_jg14092	file_1_file_1_jg14211	file_1_file_1_jg11524	file_1_file_1_jg4505
Atg8a_OG0008043	FBgn0052672	Atg8a	OG0008043	file_1_file_1_jg7004	file_1_file_1_jg7724	file_1_file_1_jg2145	file_1_file_1_jg4241	file_1_file_1_jg8048	file_1_file_1_jg13349
Atg8b_OG0005571	FBgn0038539	Atg8b	OG0005571	file_1_file_1_jg3866	file_1_file_1_jg1989	file_1_file_1_jg5636	file_1_file_1_jg9637	file_1_file_1_jg4181	file_1_file_1_jg6274
Atg9_OG0006487	FBgn0034110	Atg9	OG0006487	file_1_file_1_jg1562	file_1_file_1_jg10675	file_1_file_1_jg14426	file_1_file_1_jg13853	file_1_file_1_jg11163	file_1_file_1_jg15278
atilla_OG0011822	FBgn0032422	atilla	OG0011822	file_1_file_1_jg10231	file_1_file_1_jg5422	file_1_file_1_jg10966	file_1_file_1_jg1946	file_1_file_1_jg2042	file_1_file_1_jg7141
atk_OG0010362	FBgn0036995	atk	OG0010362	file_1_file_1_jg14607	file_1_file_1_jg14533	file_1_file_1_jg4961	file_1_file_1_jg8225	file_1_file_1_jg15074	file_1_file_1_jg10748
atl_OG0001399	FBgn0039213	atl	OG0001399	file_1_file_1_jg6107	file_1_file_1_jg2867	file_1_file_1_jg8703	file_1_file_1_jg11350	file_1_file_1_jg5870	file_1_file_1_jg6780
atms_OG0004154	FBgn0010750	atms	OG0004154	file_1_file_1_jg3013	file_1_file_1_jg330	file_1_file_1_jg5512	file_1_file_1_jg8753	file_1_file_1_jg3312	file_1_file_1_jg4106
ato_OG0004804	FBgn0010433	ato	OG0004804	file_1_file_1_jg5101	file_1_file_1_jg755	file_1_file_1_jg6312	file_1_file_1_jg10898	file_1_file_1_jg5422	file_1_file_1_jg5410
Atox1_OG0012695	FBgn0052446	Atox1	OG0012695	file_1_file_1_jg14765	file_1_file_1_jg14700	file_1_file_1_jg4785	file_1_file_1_jg8400	file_1_file_1_jg15243	file_1_file_1_jg13178
ATP6AP2_OG0004869	FBgn0037671	ATP6AP2	OG0004869	file_1_file_1_jg4961	file_1_file_1_jg897	file_1_file_1_jg6453	file_1_file_1_jg10757	file_1_file_1_jg5282	file_1_file_1_jg5224
ATP7_OG0008369	FBgn0030343	ATP7	OG0008369	file_1_file_1_jg6853	file_1_file_1_jg7875	file_1_file_1_jg1658	file_1_file_1_jg4389	file_1_file_1_jg8203	file_1_file_1_jg13847
ATP8A_OG0007260	FBgn0259221	ATP8A	OG0007260	file_1_file_1_jg1952	file_1_file_1_jg10280	file_1_file_1_jg13402	file_1_file_1_jg13450	file_1_file_1_jg10757	file_1_file_1_jg4991
ATP8A_OG0007261	FBgn0259221	ATP8A-PQ	OG0007261	file_1_file_1_jg1949	file_1_file_1_jg10283	file_1_file_1_jg13399	file_1_file_1_jg13453	file_1_file_1_jg10760	file_1_file_1_jg4994
ATP8B_OG0004954	FBgn0037989	ATP8B	OG0004954	file_1_file_1_jg4582	file_1_file_1_jg1277	file_1_file_1_jg6859	file_1_file_1_jg10363	file_1_file_1_jg4893	file_1_file_1_jg2043
Atpalpha_OG0002140	FBgn0002921	Atpalpha	OG0002140	file_1_file_1_jg3498	file_1_file_1_jg2349	file_1_file_1_jg6019	file_1_file_1_jg9256	file_1_file_1_jg3821	file_1_file_1_jg2651
ATPCL_OG0006680	FBgn0020236	ATPCL	OG0006680	file_1_file_1_jg1627	file_1_file_1_jg10607	file_1_file_1_jg14491	file_1_file_1_jg13790	file_1_file_1_jg11100	file_1_file_1_jg4579
ATPsynB_OG0010987	FBgn0019644	ATPsynB	OG0010987	file_1_file_1_jg13356	file_1_file_1_jg13275	file_1_file_1_jg2738	file_1_file_1_jg6969	file_1_file_1_jg13812	file_1_file_1_jg11319
ATPsynbeta_OG0005823	FBgn0010217	ATPsynbeta	OG0005823	file_1_file_1_jg11455	file_1_file_1_jg6572	file_1_file_1_jg12538	file_1_file_1_jg302	file_1_file_1_jg375	file_1_file_1_jg6396
ATPsynbetaL_OG0001317	FBgn0036568	ATPsynbetaL	OG0001317	file_1_file_1_jg14296	file_1_file_1_jg13947	file_1_file_1_jg4754	file_1_file_1_jg7642	file_1_file_1_jg14484	file_1_file_1_jg12310
ATPsynC_OG0005792	FBgn0039830	ATPsynC	OG0005792	file_1_file_1_jg5240	file_1_file_1_jg3723	file_1_file_1_jg8989	file_1_file_1_jg12223	file_1_file_1_jg6738	file_1_file_1_jg5748
ATPsynCF6_OG0005500	FBgn0016119	ATPsynCF6	OG0005500	file_1_file_1_jg6302	file_1_file_1_jg2678	file_1_file_1_jg7905	file_1_file_1_jg11153	file_1_file_1_jg5675	file_1_file_1_jg9929
ATPsynCF6L_OG0010605	FBgn0035585	ATPsynCF6L	OG0010605	file_1_file_1_jg13097	file_1_file_1_jg12683	file_1_file_1_jg3232	file_1_file_1_jg6372	file_1_file_1_jg13207	file_1_file_1_jg11653
ATPsynD_OG0004477	FBgn0016120	ATPsynD	OG0004477	file_1_file_1_jg3698	file_1_file_1_jg2154	file_1_file_1_jg5802	file_1_file_1_jg9466	file_1_file_1_jg4020	file_1_file_1_jg2498
ATPsyndelta_OG0007526	FBgn0028342	ATPsyndelta	OG0007526	file_1_file_1_jg7060	file_1_file_1_jg7666	file_1_file_1_jg2087	file_1_file_1_jg4186	file_1_file_1_jg7992	file_1_file_1_jg381
ATPsynE_OG0005568	FBgn0038224	ATPsynE	OG0005568	file_1_file_1_jg4054	file_1_file_1_jg1573	file_1_file_1_jg7384	file_1_file_1_jg10064	file_1_file_1_jg4598	file_1_file_1_jg9787
ATPsynG_OG0009657	FBgn0010612	ATPsynG	OG0009657	file_1_file_1_jg10373	file_1_file_1_jg5279	file_1_file_1_jg10459	file_1_file_1_jg1802	file_1_file_1_jg1903	file_1_file_1_jg7311
ATPsyngamma_OG0005690	FBgn0020235	ATPsyngamma	OG0005690	file_1_file_1_jg5460	file_1_file_1_jg3513	file_1_file_1_jg8040	file_1_file_1_jg12009	file_1_file_1_jg6520	file_1_file_1_jg5998
ATPsynGL_OG0009315	FBgn0031941	ATPsynGL	OG0009315	file_1_file_1_jg10684	file_1_file_1_jg4784	file_1_file_1_jg10130	file_1_file_1_jg1304	file_1_file_1_jg1410	file_1_file_1_jg7726
ATPsynO_OG0012619	FBgn0016691	ATPsynO	OG0012619	file_1_file_1_jg4152	file_1_file_1_jg1674	file_1_file_1_jg7284	file_1_file_1_jg9958	file_1_file_1_jg4498	file_1_file_1_jg6749
AttC_OG0000164_OG0	FBgn0041579	AttC	OG0000164_OG0	file_1_file_1_jg1772	file_1_file_1_jg10457	file_1_file_1_jg14651	file_1_file_1_jg13632	file_1_file_1_jg10947	file_1_file_1_jg16088
AttC_OG0007258	FBgn0041579	AttC	OG0007258	file_1_file_1_jg1957	file_1_file_1_jg10274	file_1_file_1_jg13406	file_1_file_1_jg13446	file_1_file_1_jg10752	file_1_file_1_jg4987
AttD_OG0004890	FBgn0038530	AttD	OG0004890	file_1_file_1_jg3878	file_1_file_1_jg1976	file_1_file_1_jg5621	file_1_file_1_jg9650	file_1_file_1_jg4194	file_1_file_1_jg5173
Atu_OG0002096	FBgn0019637	Atu	OG0002096	file_1_file_1_jg3118	file_1_file_1_jg436	file_1_file_1_jg7550	file_1_file_1_jg8862	file_1_file_1_jg3426	file_1_file_1_jg4003
Atx-1_OG0012102	FBgn0029907	Atx-1	OG0012102	file_1_file_1_jg8331	file_1_file_1_jg7322	file_1_file_1_jg397	file_1_file_1_jg3833	file_1_file_1_jg7648	file_1_file_1_jg856
Atx2_OG0011501	FBgn0041188	Atx2	OG0011501	file_1_file_1_jg4191	file_1_file_1_jg1712	file_1_file_1_jg7245	file_1_file_1_jg9920	file_1_file_1_jg4462	file_1_file_1_jg1724
Atxn7_OG0003444	FBgn0031420	Atxn7	OG0003444	file_1_file_1_jg8917	file_1_file_1_jg4100	file_1_file_1_jg9721	file_1_file_1_jg624	file_1_file_1_jg721	file_1_file_1_jg9205
aub_OG0000482_OG0	FBgn0000146	aub	OG0000482_OG0	file_1_file_1_jg10368	file_1_file_1_jg5284	file_1_file_1_jg10464	file_1_file_1_jg1807	file_1_file_1_jg1908	file_1_file_1_jg7306
aurA_OG0004964	FBgn0000147	aurA	OG0004964	file_1_file_1_jg4604	file_1_file_1_jg1253	file_1_file_1_jg6836	file_1_file_1_jg10385	file_1_file_1_jg4916	file_1_file_1_jg2077
aurB_OG0009647	FBgn0024227	aurB	OG0009647	file_1_file_1_jg10387	file_1_file_1_jg5266	file_1_file_1_jg10445	file_1_file_1_jg1788	file_1_file_1_jg1890	file_1_file_1_jg7333
aust_OG0001881	FBgn0032104	aust	OG0001881	file_1_file_1_jg9767	file_1_file_1_jg4992	file_1_file_1_jg11059	file_1_file_1_jg1509	file_1_file_1_jg1614	file_1_file_1_jg7690
aux_OG0003096_OG0	FBgn0037218	aux	OG0003096_OG0	file_1_file_1_jg2947	file_1_file_1_jg260	file_1_file_1_jg5442	file_1_file_1_jg8680	file_1_file_1_jg3240	file_1_file_1_jg16999
ave_OG0006159	FBgn0050476	ave	OG0006159	file_1_file_1_jg1770	file_1_file_1_jg10460	file_1_file_1_jg14649	file_1_file_1_jg13634	file_1_file_1_jg10950	file_1_file_1_jg16085
Aven_OG0003291	FBgn0030410	Aven	OG0003291	file_1_file_1_jg8187	file_1_file_1_jg7946	file_1_file_1_jg841	file_1_file_1_jg4462	file_1_file_1_jg8270	file_1_file_1_jg3497
awd_OG0002664	FBgn0000150	awd	OG0002664	file_1_file_1_jg5182	file_1_file_1_jg3775	file_1_file_1_jg9044	file_1_file_1_jg12277	file_1_file_1_jg6790	file_1_file_1_jg5674
Awh_OG0010478	FBgn0013751	Awh	OG0010478	file_1_file_1_jg12929	file_1_file_1_jg12519	file_1_file_1_jg3067	file_1_file_1_jg6202	file_1_file_1_jg13043	file_1_file_1_jg11804
axed_OG0010262	FBgn0035708	axed	OG0010262	file_1_file_1_jg13272	file_1_file_1_jg12860	file_1_file_1_jg3411	file_1_file_1_jg6547	file_1_file_1_jg13396	file_1_file_1_jg10907
Axn_OG0005720	FBgn0026597	Axn	OG0005720	file_1_file_1_jg5401	file_1_file_1_jg3575	file_1_file_1_jg8832	file_1_file_1_jg12072	file_1_file_1_jg6584	file_1_file_1_jg5925
axo_OG0003993	FBgn0262870	axo	OG0003993	file_1_file_1_jg13067	file_1_file_1_jg12655	file_1_file_1_jg3206	file_1_file_1_jg6341	file_1_file_1_jg13178	file_1_file_1_jg11682
axo_OG0010625	FBgn0262870	axo	OG0010625	file_1_file_1_jg13069	file_1_file_1_jg12656	file_1_file_1_jg3205	file_1_file_1_jg6342	file_1_file_1_jg13179	file_1_file_1_jg11680
axo_OG0010626	FBgn0262870	axo	OG0010626	file_1_file_1_jg13065	file_1_file_1_jg12653	file_1_file_1_jg3203	file_1_file_1_jg6339	file_1_file_1_jg13176	file_1_file_1_jg11684
axo_OG0010628	FBgn0262870	axo	OG0010628	file_1_file_1_jg13062	file_1_file_1_jg12651	file_1_file_1_jg3201	file_1_file_1_jg6337	file_1_file_1_jg13174	file_1_file_1_jg11686
Axs_OG0008319	FBgn0000152	Axs	OG0008319	file_1_file_1_jg7263	file_1_file_1_jg8414	file_1_file_1_jg1695	file_1_file_1_jg4959	file_1_file_1_jg8739	file_1_file_1_jg13752
Axud1_OG0003447	FBgn0261647	Axud1	OG0003447	file_1_file_1_jg8913	file_1_file_1_jg4096	file_1_file_1_jg9717	file_1_file_1_jg620	file_1_file_1_jg717	file_1_file_1_jg9201
az2_OG0006736	FBgn0025185	az2	OG0006736	file_1_file_1_jg11116	file_1_file_1_jg9374	file_1_file_1_jg11740	file_1_file_1_jg12553	file_1_file_1_jg9850	file_1_file_1_jg4471
azot_OG0000210_OG0	FBgn0033238	azot	OG0000210_OG0	file_1_file_1_jg9132	file_1_file_1_jg4302	file_1_file_1_jg9975	file_1_file_1_jg829	file_1_file_1_jg925	file_1_file_1_jg9416
azot_OG0000210_OG1	FBgn0033238	azot	OG0000210_OG1	file_1_file_1_jg11040	file_1_file_1_jg9456	file_1_file_1_jg11823	file_1_file_1_jg12632	file_1_file_1_jg9929	file_1_file_1_jg4871
b_OG0009189	FBgn0000153	b	OG0009189	file_1_file_1_jg10052	file_1_file_1_jg5597	file_1_file_1_jg10784	file_1_file_1_jg2117	file_1_file_1_jg2212	file_1_file_1_jg7515
B-H1_OG0000267_OG0	FBgn0011758	B-H1	OG0000267_OG0	file_1_file_1_jg7352	file_1_file_1_jg8500	file_1_file_1_jg1789	file_1_file_1_jg5078	file_1_file_1_jg8834	file_1_file_1_jg600
B-H1_OG0000267_OG1	FBgn0011758	B-H1	OG0000267_OG1	file_1_file_1_jg7350	file_1_file_1_jg8499	file_1_file_1_jg1788	file_1_file_1_jg5077	file_1_file_1_jg8833	file_1_file_1_jg598
B4_OG0009202	FBgn0023407	B4	OG0009202	file_1_file_1_jg10080	file_1_file_1_jg5570	file_1_file_1_jg10813	file_1_file_1_jg2092	file_1_file_1_jg2185	file_1_file_1_jg7543
B52_OG0001376_OG0	FBgn0004587	B52	OG0001376_OG0	file_1_file_1_jg4365	file_1_file_1_jg1491	file_1_file_1_jg7071	file_1_file_1_jg10146	file_1_file_1_jg4681	file_1_file_1_jg2325
b6_OG0007653	FBgn0024897	b6	OG0007653	file_1_file_1_jg11708	file_1_file_1_jg6777	file_1_file_1_jg244	file_1_file_1_jg3272	file_1_file_1_jg7086	file_1_file_1_jg700
B9d1_OG0005246	FBgn0038342	B9d1	OG0005246	file_1_file_1_jg4197	file_1_file_1_jg1717	file_1_file_1_jg7240	file_1_file_1_jg9915	file_1_file_1_jg4457	file_1_file_1_jg1718
B9d2_OG0005830	FBgn0261683	B9d2	OG0005830	file_1_file_1_jg10472	file_1_file_1_jg4582	file_1_file_1_jg10361	file_1_file_1_jg1105	file_1_file_1_jg1210	file_1_file_1_jg5148
bab1_OG0011327	FBgn0004870	bab1	OG0011327	file_1_file_1_jg12235	file_1_file_1_jg12163	file_1_file_1_jg2555	file_1_file_1_jg5844	file_1_file_1_jg12685	file_1_file_1_jg14321
bab1_OG0011328	FBgn0004870	bab1	OG0011328	file_1_file_1_jg12232	file_1_file_1_jg12162	file_1_file_1_jg2554	file_1_file_1_jg5843	file_1_file_1_jg12683	file_1_file_1_jg14322
bab2_OG0011326	FBgn0025525	bab2	OG0011326	file_1_file_1_jg12241	file_1_file_1_jg12165	file_1_file_1_jg2559	file_1_file_1_jg5849	file_1_file_1_jg12689	file_1_file_1_jg14315
babo_OG0006628	FBgn0011300	babo	OG0006628	file_1_file_1_jg10883	file_1_file_1_jg9621	file_1_file_1_jg12005	file_1_file_1_jg12801	file_1_file_1_jg10102	file_1_file_1_jg4690
babos_OG0007027	FBgn0034724	babos	OG0007027	file_1_file_1_jg1382	file_1_file_1_jg11497	file_1_file_1_jg13616	file_1_file_1_jg14704	file_1_file_1_jg12010	file_1_file_1_jg16679
Bacc_OG0008947	FBgn0031453	Bacc	OG0008947	file_1_file_1_jg8968	file_1_file_1_jg4149	file_1_file_1_jg9778	file_1_file_1_jg675	file_1_file_1_jg772	file_1_file_1_jg8818
Bace_OG0000801_OG0	FBgn0032049	Bace	OG0000801_OG0	file_1_file_1_jg9696	file_1_file_1_jg4922	file_1_file_1_jg10977	file_1_file_1_jg1441	file_1_file_1_jg1547	file_1_file_1_jg8027
baf_OG0003792	FBgn0031977	baf	OG0003792	file_1_file_1_jg10726	file_1_file_1_jg4822	file_1_file_1_jg10699	file_1_file_1_jg1342	file_1_file_1_jg1448	file_1_file_1_jg7036
bai_OG0005189	FBgn0045866	bai	OG0005189	file_1_file_1_jg6035	file_1_file_1_jg2941	file_1_file_1_jg8634	file_1_file_1_jg11427	file_1_file_1_jg5943	file_1_file_1_jg1617
Balat_OG0007229	FBgn0033778	Balat	OG0007229	file_1_file_1_jg2025	file_1_file_1_jg10201	file_1_file_1_jg13485	file_1_file_1_jg13374	file_1_file_1_jg10681	file_1_file_1_jg4929
Baldspot_OG0010721	FBgn0260960	Baldspot	OG0010721	file_1_file_1_jg14163	file_1_file_1_jg14064	file_1_file_1_jg4595	file_1_file_1_jg7758	file_1_file_1_jg14599	file_1_file_1_jg12193
ball_OG0001092_OG1	FBgn0027889	ball	OG0001092_OG1	file_1_file_1_jg5788	file_1_file_1_jg3185	file_1_file_1_jg8385	file_1_file_1_jg11675	file_1_file_1_jg6188	file_1_file_1_jg6126
bam_OG0005170	FBgn0000158	bam	OG0005170	file_1_file_1_jg5988	file_1_file_1_jg2987	file_1_file_1_jg8590	file_1_file_1_jg11474	file_1_file_1_jg5988	file_1_file_1_jg10320
bap_OG0001358_OG0	FBgn0004862	bap	OG0001358_OG0	file_1_file_1_jg3419	file_1_file_1_jg2430	file_1_file_1_jg6104	file_1_file_1_jg9173	file_1_file_1_jg3742	file_1_file_1_jg3653
Bap111_OG0007677	FBgn0030093	Bap111	OG0007677	file_1_file_1_jg7162	file_1_file_1_jg7567	file_1_file_1_jg1371	file_1_file_1_jg4048	file_1_file_1_jg7887	file_1_file_1_jg650
Bap170_OG0000903_OG0	FBgn0042085	Bap170	OG0000903_OG0	file_1_file_1_jg11261	file_1_file_1_jg9220	file_1_file_1_jg11583	file_1_file_1_jg12412	file_1_file_1_jg9704	file_1_file_1_jg4332
Bap55_OG0005900	FBgn0025716	Bap55	OG0005900	file_1_file_1_jg1411	file_1_file_1_jg10822	file_1_file_1_jg14910	file_1_file_1_jg14009	file_1_file_1_jg11317	file_1_file_1_jg14833
Bap60_OG0008560	FBgn0025463	Bap60	OG0008560	file_1_file_1_jg8133	file_1_file_1_jg7996	file_1_file_1_jg895	file_1_file_1_jg4516	file_1_file_1_jg8324	file_1_file_1_jg13930
IMPPP_OG0000305_OG1	FBgn0283462	BaraA2	OG0000305_OG1	file_1_file_1_jg1954	file_1_file_1_jg10278	file_1_file_1_jg13404	file_1_file_1_jg13448	file_1_file_1_jg10755	file_1_file_1_jg4989
barc_OG0010291	FBgn0037081	barc	OG0010291	file_1_file_1_jg14722	file_1_file_1_jg14654	file_1_file_1_jg4834	file_1_file_1_jg8352	file_1_file_1_jg15197	file_1_file_1_jg10868
bark_OG0008784	FBgn0031571	bark	OG0008784	file_1_file_1_jg9133	file_1_file_1_jg4303	file_1_file_1_jg9976	file_1_file_1_jg830	file_1_file_1_jg926	file_1_file_1_jg9417
barr_OG0000425_OG0	FBgn0014127	barr	OG0000425_OG0	file_1_file_1_jg391	file_1_file_1_jg6176	file_1_file_1_jg13268	file_1_file_1_jg2692	file_1_file_1_jg2775	file_1_file_1_jg8397
baz_OG0008596	FBgn0000163	baz	OG0008596	file_1_file_1_jg7328	file_1_file_1_jg8477	file_1_file_1_jg1764	file_1_file_1_jg5052	file_1_file_1_jg8806	file_1_file_1_jg13656
bb8_OG0005496	FBgn0039071	bb8	OG0005496	file_1_file_1_jg6308	file_1_file_1_jg2673	file_1_file_1_jg7898	file_1_file_1_jg11148	file_1_file_1_jg5670	file_1_file_1_jg9935
bbc_OG0007266	FBgn0033844	bbc	OG0007266	file_1_file_1_jg1942	file_1_file_1_jg10291	file_1_file_1_jg13393	file_1_file_1_jg13460	file_1_file_1_jg10768	file_1_file_1_jg5002
CG18067_OG0007098	FBgn0034512	Bbd	OG0007098	file_1_file_1_jg1102	file_1_file_1_jg11213	file_1_file_1_jg13892	file_1_file_1_jg14416	file_1_file_1_jg11728	file_1_file_1_jg16345
bbg_OG0010871	FBgn0087007	bbg	OG0010871	file_1_file_1_jg13861	file_1_file_1_jg13768	file_1_file_1_jg4208	file_1_file_1_jg7468	file_1_file_1_jg14305	file_1_file_1_jg11119
bbg_OG0010872	FBgn0087007	bbg	OG0010872	file_1_file_1_jg13860	file_1_file_1_jg13767	file_1_file_1_jg4207	file_1_file_1_jg7467	file_1_file_1_jg14304	file_1_file_1_jg11120
BBIP1_OG0004876	FBgn0260237	BBIP1	OG0004876	file_1_file_1_jg4940	file_1_file_1_jg915	file_1_file_1_jg6472	file_1_file_1_jg10730	file_1_file_1_jg5264	file_1_file_1_jg5201
BBS1_OG0010413	FBgn0035741	BBS1	OG0010413	file_1_file_1_jg12647	file_1_file_1_jg12906	file_1_file_1_jg3456	file_1_file_1_jg6593	file_1_file_1_jg13439	file_1_file_1_jg12023
BBS4_OG0002785_OG0	FBgn0033578	BBS4	OG0002785_OG0	file_1_file_1_jg2311	file_1_file_1_jg9911	file_1_file_1_jg15502	file_1_file_1_jg13091	file_1_file_1_jg10394	file_1_file_1_jg15980
BBS5_OG0002086	FBgn0037280	BBS5	OG0002086	file_1_file_1_jg3019	file_1_file_1_jg336	file_1_file_1_jg5518	file_1_file_1_jg8759	file_1_file_1_jg3318	file_1_file_1_jg4097
BBS8_OG0008755	FBgn0031255	BBS8	OG0008755	file_1_file_1_jg8678	file_1_file_1_jg3871	file_1_file_1_jg9476	file_1_file_1_jg391	file_1_file_1_jg485	file_1_file_1_jg9535
BBS9_OG0006919	FBgn0034622	BBS9	OG0006919	file_1_file_1_jg1245	file_1_file_1_jg11351	file_1_file_1_jg13756	file_1_file_1_jg14558	file_1_file_1_jg11866	file_1_file_1_jg16488
bbx_OG0008688	FBgn0024251	bbx	OG0008688	file_1_file_1_jg8540	file_1_file_1_jg8978	file_1_file_1_jg2267	file_1_file_1_jg5568	file_1_file_1_jg9291	file_1_file_1_jg1499
bc10_OG0010387_OG0	FBgn0040239	bc10	OG0010387_OG0	file_1_file_1_jg13133	file_1_file_1_jg12720	file_1_file_1_jg3267	file_1_file_1_jg6408	file_1_file_1_jg13246	file_1_file_1_jg11986
BCAS2_OG0005540	FBgn0039558	BCAS2	OG0005540	file_1_file_1_jg5644	file_1_file_1_jg3319	file_1_file_1_jg8240	file_1_file_1_jg11816	file_1_file_1_jg6329	file_1_file_1_jg9832
bcd_OG0002111_OG0	FBgn0000166	bcd	OG0002111_OG0	file_1_file_1_jg3265	file_1_file_1_jg596	file_1_file_1_jg6268	file_1_file_1_jg9018	file_1_file_1_jg3583	file_1_file_1_jg3843
bchs_OG0003722	FBgn0043362	bchs	OG0003722	file_1_file_1_jg9371	file_1_file_1_jg4532	file_1_file_1_jg11324	file_1_file_1_jg1052	file_1_file_1_jg1157	file_1_file_1_jg8019
BCL7-like_OG0007566	FBgn0026149	BCL7-like	OG0007566	file_1_file_1_jg7122	file_1_file_1_jg7608	file_1_file_1_jg2022	file_1_file_1_jg4120	file_1_file_1_jg7932	file_1_file_1_jg446
bcn92_OG0007793	FBgn0013432	bcn92	OG0007793	file_1_file_1_jg11788	file_1_file_1_jg6847	file_1_file_1_jg764	file_1_file_1_jg3354	file_1_file_1_jg7164	file_1_file_1_jg837
Bdbt_OG0004400	FBgn0038857	Bdbt	OG0004400	file_1_file_1_jg3472	file_1_file_1_jg2376	file_1_file_1_jg6049	file_1_file_1_jg9230	file_1_file_1_jg3795	file_1_file_1_jg2682
bdg_OG0006805	FBgn0034049	bdg	OG0006805	file_1_file_1_jg1638	file_1_file_1_jg10595	file_1_file_1_jg14503	file_1_file_1_jg13777	file_1_file_1_jg11089	file_1_file_1_jg4315
bdl_OG0003385	FBgn0028482	bdl	OG0003385	file_1_file_1_jg9166	file_1_file_1_jg4334	file_1_file_1_jg10018	file_1_file_1_jg861	file_1_file_1_jg957	file_1_file_1_jg9457
Bdp1_OG0009215	FBgn0032512	Bdp1	OG0009215	file_1_file_1_jg10103	file_1_file_1_jg5548	file_1_file_1_jg10834	file_1_file_1_jg2071	file_1_file_1_jg2164	file_1_file_1_jg7566
be_OG0000785	FBgn0052594	be	OG0000785	file_1_file_1_jg7959	file_1_file_1_jg8183	file_1_file_1_jg9197	file_1_file_1_jg4711	file_1_file_1_jg8503	file_1_file_1_jg13818
BEAF-32_OG0006164	FBgn0015602	BEAF-32	OG0006164	file_1_file_1_jg1762	file_1_file_1_jg10467	file_1_file_1_jg14642	file_1_file_1_jg13641	file_1_file_1_jg10957	file_1_file_1_jg16078
beag_OG0004860	FBgn0037660	beag	OG0004860	file_1_file_1_jg4978	file_1_file_1_jg882	file_1_file_1_jg6437	file_1_file_1_jg10771	file_1_file_1_jg5296	file_1_file_1_jg5242
beat-Ia_OG0011784	FBgn0013433	beat-Ia	OG0011784	file_1_file_1_jg9513	file_1_file_1_jg5782	file_1_file_1_jg12254	file_1_file_1_jg2301	file_1_file_1_jg2397	file_1_file_1_jg8430
beat-Ib_OG0009146	FBgn0028645	beat-Ib	OG0009146	file_1_file_1_jg9503	file_1_file_1_jg5772	file_1_file_1_jg12266	file_1_file_1_jg2291	file_1_file_1_jg2385	file_1_file_1_jg8442
beat-Ic_OG0001866_OG0	FBgn0028644	beat-Ic	OG0001866_OG0	file_1_file_1_jg9511	file_1_file_1_jg5780	file_1_file_1_jg12257	file_1_file_1_jg2298	file_1_file_1_jg2395	file_1_file_1_jg14531
beat-IIa_OG0005482	FBgn0038498	beat-IIa	OG0005482	file_1_file_1_jg3917	file_1_file_1_jg1933	file_1_file_1_jg7515	file_1_file_1_jg9693	file_1_file_1_jg4237	file_1_file_1_jg9966
beat-IIb_OG0005481	FBgn0038494	beat-IIb	OG0005481	file_1_file_1_jg3920	file_1_file_1_jg1930	file_1_file_1_jg7510	file_1_file_1_jg9698	file_1_file_1_jg4243	file_1_file_1_jg9971
beat-IIIa_OG0009463	FBgn0265607	beat-IIIa	OG0009463	file_1_file_1_jg670	file_1_file_1_jg5888	file_1_file_1_jg12974	file_1_file_1_jg2404	file_1_file_1_jg2498	file_1_file_1_jg8251
beat-IIIb_OG0009460	FBgn0053179	beat-IIIb	OG0009460	file_1_file_1_jg675	file_1_file_1_jg5883	file_1_file_1_jg12980	file_1_file_1_jg2398	file_1_file_1_jg2493	file_1_file_1_jg8257
beat-IIIc_OG0003687	FBgn0032629	beat-IIIc	OG0003687	file_1_file_1_jg665	file_1_file_1_jg5894	file_1_file_1_jg12970	file_1_file_1_jg2408	file_1_file_1_jg2502	file_1_file_1_jg8243
beat-IV_OG0005508	FBgn0039089	beat-IV	OG0005508	file_1_file_1_jg6281	file_1_file_1_jg2699	file_1_file_1_jg7929	file_1_file_1_jg11175	file_1_file_1_jg5697	file_1_file_1_jg9908
beat-Va_OG0005024	FBgn0038087	beat-Va	OG0005024	file_1_file_1_jg4466	file_1_file_1_jg1395	file_1_file_1_jg6975	file_1_file_1_jg10245	file_1_file_1_jg4780	file_1_file_1_jg14037
beat-Vb_OG0005021	FBgn0038092	beat-Vb	OG0005021	file_1_file_1_jg4462	file_1_file_1_jg1399	file_1_file_1_jg6979	file_1_file_1_jg10240	file_1_file_1_jg4775	file_1_file_1_jg14043
beat-Vc_OG0001062_OG0	FBgn0038084	beat-Vc	OG0001062_OG0	file_1_file_1_jg4471	file_1_file_1_jg1392	file_1_file_1_jg6970	file_1_file_1_jg10249	file_1_file_1_jg4784	file_1_file_1_jg14032
beat-VI_OG0002543	FBgn0039584	beat-VI	OG0002543	file_1_file_1_jg5614	file_1_file_1_jg3355	file_1_file_1_jg8202	file_1_file_1_jg11849	file_1_file_1_jg6362	file_1_file_1_jg6539
beat-VII_OG0011542	FBgn0250908	beat-VII	OG0011542	file_1_file_1_jg5804	file_1_file_1_jg3168	file_1_file_1_jg8404	file_1_file_1_jg11657	file_1_file_1_jg6172	file_1_file_1_jg6107
beat-VII_OG0011544	FBgn0250908	beat-VII	OG0011544	file_1_file_1_jg5806	file_1_file_1_jg3166	file_1_file_1_jg8406	file_1_file_1_jg11655	file_1_file_1_jg6170	file_1_file_1_jg6105
beg_OG0004008	FBgn0036691	beg	OG0004008	file_1_file_1_jg14108	file_1_file_1_jg14119	file_1_file_1_jg4517	file_1_file_1_jg7813	file_1_file_1_jg14654	file_1_file_1_jg12133
bel_OG0001048	FBgn0263231	bel	OG0001048	file_1_file_1_jg5048	file_1_file_1_jg809	file_1_file_1_jg6363	file_1_file_1_jg10842	file_1_file_1_jg5369	file_1_file_1_jg5344
Bem46_OG0008920	FBgn0025109	Bem46	OG0008920	file_1_file_1_jg9015	file_1_file_1_jg4193	file_1_file_1_jg9825	file_1_file_1_jg720	file_1_file_1_jg817	file_1_file_1_jg8863
ben_OG0000514_OG0	FBgn0000173	ben	OG0000514_OG0	file_1_file_1_jg8041	file_1_file_1_jg8087	file_1_file_1_jg1312	file_1_file_1_jg4621	file_1_file_1_jg8416	file_1_file_1_jg1191
Best1_OG0002590_OG0	FBgn0040238	Best1	OG0002590_OG0	file_1_file_1_jg4813	file_1_file_1_jg1041	file_1_file_1_jg6603	file_1_file_1_jg10602	file_1_file_1_jg5136	file_1_file_1_jg9743
Best2_OG0010251	FBgn0035696	Best2	OG0010251	file_1_file_1_jg13244	file_1_file_1_jg12837	file_1_file_1_jg3384	file_1_file_1_jg6524	file_1_file_1_jg13371	file_1_file_1_jg10933
Best3_OG0009963	FBgn0036492	Best3	OG0009963	file_1_file_1_jg14199	file_1_file_1_jg13852	file_1_file_1_jg4645	file_1_file_1_jg7547	file_1_file_1_jg14385	file_1_file_1_jg12886
Best4_OG0000558_OG0	FBgn0036491	Best4	OG0000558_OG0	file_1_file_1_jg14198	file_1_file_1_jg13851	file_1_file_1_jg4643	file_1_file_1_jg7546	file_1_file_1_jg14384	file_1_file_1_jg12888
Bet1_OG0003845_OG0	FBgn0260857	Bet1	OG0003845_OG0	file_1_file_1_jg14428	file_1_file_1_jg14343	file_1_file_1_jg5140	file_1_file_1_jg8037	file_1_file_1_jg14877	file_1_file_1_jg17153
Bet3_OG0004072	FBgn0260859	Bet3	OG0004072	file_1_file_1_jg13304	file_1_file_1_jg13221	file_1_file_1_jg2794	file_1_file_1_jg6914	file_1_file_1_jg13755	file_1_file_1_jg11369
Bet5_OG0005736	FBgn0260860	Bet5	OG0005736	file_1_file_1_jg5368	file_1_file_1_jg3605	file_1_file_1_jg8866	file_1_file_1_jg12103	file_1_file_1_jg6616	file_1_file_2_15340_g
beta-PheRS_OG0005298	FBgn0039175	beta-PheRS	OG0005298	file_1_file_1_jg6165	file_1_file_1_jg2811	file_1_file_1_jg8759	file_1_file_1_jg11291	file_1_file_1_jg5812	file_1_file_1_jg1821
beta-Spec_OG0007697	FBgn0250788	beta-Spec	OG0007697	file_1_file_1_jg7374	file_1_file_1_jg8523	file_1_file_1_jg1812	file_1_file_1_jg5101	file_1_file_1_jg8854	file_1_file_1_jg622
beta'COP_OG0009212	FBgn0025724	beta'COP	OG0009212	file_1_file_1_jg10100	file_1_file_1_jg5551	file_1_file_1_jg10831	file_1_file_1_jg2074	file_1_file_1_jg2167	file_1_file_1_jg7563
beta3GalTII_OG0012738	FBgn0033315	beta3GalTII	OG0012738	file_1_file_1_jg10931	file_1_file_1_jg9572	file_1_file_1_jg11951	file_1_file_1_jg12749	file_1_file_1_jg10045	file_1_file_1_jg17283
beta4GalNAcTA_OG0006521	FBgn0027538	beta4GalNAcTA	OG0006521	file_1_file_1_jg1840	file_1_file_1_jg10393	file_1_file_1_jg14717	file_1_file_1_jg13564	file_1_file_1_jg10879	file_1_file_1_jg16152
beta4GalNAcTB_OG0002610	FBgn0039625	beta4GalNAcTB	OG0002610	file_1_file_1_jg5554	file_1_file_1_jg3417	file_1_file_1_jg8140	file_1_file_1_jg11911	file_1_file_1_jg6420	file_1_file_1_jg6197
beta4GalT7_OG0005195	FBgn0039258	beta4GalT7	OG0005195	file_1_file_1_jg6041	file_1_file_1_jg2935	file_1_file_1_jg8640	file_1_file_1_jg11421	file_1_file_1_jg5937	file_1_file_1_jg1624
betaCOP_OG0008653	FBgn0008635	betaCOP	OG0008653	file_1_file_1_jg7455	file_1_file_1_jg8605	file_1_file_1_jg1885	file_1_file_1_jg5178	file_1_file_1_jg8929	file_1_file_1_jg3059
betaggt-I_OG0008962	FBgn0015000	betaggt-I	OG0008962	file_1_file_1_jg9245	file_1_file_1_jg4408	file_1_file_1_jg10717	file_1_file_1_jg932	file_1_file_1_jg1030	file_1_file_1_jg8782
betaGlu_OG0002667	FBgn0270927	betaGlu	OG0002667	file_1_file_1_jg5175	file_1_file_1_jg3782	file_1_file_1_jg9051	file_1_file_1_jg12284	file_1_file_1_jg6797	file_1_file_1_jg5667
CG32396_OG0011696	FBgn0052396	betaTub65B	OG0011696	file_1_file_1_jg13263	file_1_file_1_jg12852	file_1_file_1_jg3403	file_1_file_1_jg6539	file_1_file_1_jg13388	file_1_file_1_jg995
Bgb_OG0011276	FBgn0013753	Bgb	OG0011276	file_1_file_1_jg12329	file_1_file_1_jg12255	file_1_file_1_jg2648	file_1_file_1_jg5933	file_1_file_1_jg12776	file_1_file_1_jg14222
bgcn_OG0001647	FBgn0004581	bgcn	OG0001647	file_1_file_1_jg2637	file_1_file_1_jg11753	file_1_file_1_jg15157	file_1_file_1_jg14967	file_1_file_1_jg12276	file_1_file_1_jg16548
bgm_OG0009412	FBgn0027348	bgm	OG0009412	file_1_file_1_jg10017	file_1_file_1_jg5633	file_1_file_1_jg11435	file_1_file_1_jg2157	file_1_file_1_jg2248	file_1_file_1_jg8532
BHD_OG0010421	FBgn0261111	BHD	OG0010421	file_1_file_1_jg12636	file_1_file_1_jg12917	file_1_file_1_jg3467	file_1_file_1_jg6604	file_1_file_1_jg13450	file_1_file_1_jg12036
bi_OG0003201	FBgn0000179	bi	OG0003201	file_1_file_1_jg6663	file_1_file_1_jg7062	file_1_file_1_jg546	file_1_file_1_jg3568	file_1_file_1_jg7385	file_1_file_1_jg1084
bi_OG0011697	FBgn0000179	bi	OG0011697	file_1_file_1_jg6665	file_1_file_1_jg7064	file_2_564_g	file_1_file_1_jg3571	file_1_file_1_jg7387	file_1_file_1_jg1086
bi_OG0012904	FBgn0000179	bi	OG0012904	file_1_file_1_jg6664	file_1_file_1_jg7063	file_1_file_1_jg547	file_1_file_1_jg3569	file_1_file_1_jg7386	file_1_file_1_jg1085
BI-1_OG0004087	FBgn0035871	BI-1	OG0004087	file_1_file_1_jg12818	file_1_file_1_jg13062	file_1_file_1_jg2960	file_1_file_1_jg6748	file_1_file_1_jg13594	file_1_file_1_jg11538
bib_OG0001843_OG0	FBgn0000180	bib	OG0001843_OG0	file_1_file_1_jg9871	file_1_file_1_jg5093	file_1_file_1_jg11165	file_1_file_1_jg1607	file_1_file_1_jg1717	file_1_file_1_jg9052
BicC_OG0009143	FBgn0000182	BicC	OG0009143	file_1_file_1_jg9512	file_1_file_1_jg5781	file_1_file_1_jg12256	file_1_file_1_jg2299	file_1_file_1_jg2396	file_1_file_1_jg8431
BicD_OG0009474	FBgn0000183	BicD	OG0009474	file_1_file_1_jg649	file_1_file_1_jg5911	file_1_file_1_jg12952	file_1_file_1_jg2425	file_1_file_1_jg2519	file_1_file_1_jg8223
CG11873_OG0005086	FBgn0039633	Bicra	OG0005086	file_1_file_1_jg5543	file_1_file_1_jg3428	file_1_file_1_jg8127	file_1_file_1_jg11923	file_1_file_1_jg6432	file_1_file_1_jg10102
bif_OG0003277	FBgn0014133	bif	OG0003277	file_1_file_1_jg6879	file_1_file_1_jg7847	file_1_file_1_jg1685	file_1_file_1_jg4363	file_1_file_1_jg8173	file_1_file_1_jg13883
bif_OG0012761	FBgn0014133	bif	OG0012761	file_1_file_1_jg6878	file_1_file_1_jg7848	file_1_file_1_jg1684	file_1_file_1_jg4364	file_1_file_1_jg8174	file_1_file_1_jg13882
BigH1_OG0001085_OG0	FBgn0038252	BigH1	OG0001085_OG0	file_1_file_1_jg4087	file_1_file_1_jg1609	file_1_file_1_jg7350	file_1_file_1_jg10025	file_1_file_1_jg4564	file_1_file_1_jg9748
bigmax_OG0005365	FBgn0039509	bigmax	OG0005365	file_1_file_1_jg5705	file_1_file_1_jg3265	file_1_file_1_jg8305	file_1_file_1_jg11758	file_1_file_1_jg6270	file_1_file_1_jg6641
Bili_OG0002506_OG0	FBgn0039282	Bili	OG0002506_OG0	file_1_file_1_jg6010	file_1_file_1_jg130	file_1_file_1_jg8608	file_1_file_1_jg11453	file_1_file_1_jg5970	file_1_file_1_jg1588
bin_OG0010286	FBgn0045759	bin	OG0010286	file_1_file_1_jg12660	file_1_file_1_jg12894	file_1_file_1_jg3443	file_1_file_1_jg6580	file_1_file_1_jg13427	file_1_file_1_jg10878
Bin1_OG0005423	FBgn0024491	Bin1	OG0005423	file_1_file_1_jg4286	file_1_file_1_jg1805	file_1_file_1_jg7151	file_1_file_1_jg9827	file_1_file_1_jg4371	file_1_file_1_jg6498
bin3_OG0007310	FBgn0263144	bin3	OG0007310	file_1_file_1_jg11270	file_1_file_1_jg9211	file_1_file_1_jg12335	file_1_file_1_jg12403	file_1_file_1_jg9694	file_1_file_1_jg5066
bip1_OG0010560	FBgn0026263	bip1	OG0010560	file_1_file_1_jg12539	file_1_file_1_jg13011	file_1_file_1_jg3559	file_1_file_1_jg6700	file_1_file_1_jg13543	file_1_file_1_jg11587
Bka_OG0009250	FBgn0010520	Bka	OG0009250	file_1_file_1_jg9843	file_1_file_1_jg5067	file_1_file_1_jg11138	file_1_file_1_jg1581	file_1_file_1_jg1689	file_1_file_1_jg7618
blanks_OG0011885_OG0	FBgn0035608	blanks	OG0011885_OG0	file_1_file_1_jg13125	file_1_file_1_jg12664	file_1_file_1_jg3259	file_1_file_1_jg6350	file_1_file_1_jg13237	file_1_file_1_jg11624
Blimp-1_OG0010196	FBgn0035625	Blimp-1	OG0010196	file_1_file_1_jg13143	file_1_file_1_jg12731	file_1_file_1_jg3277	file_1_file_1_jg6419	file_1_file_1_jg13256	file_1_file_1_jg12398
Blm_OG0002608	FBgn0002906	Blm	OG0002608	file_1_file_1_jg4629	file_1_file_1_jg1227	file_1_file_1_jg7462	file_1_file_1_jg10410	file_1_file_1_jg4942	file_1_file_1_jg6219
Blos1_OG0006148	FBgn0050077	Blos1	OG0006148	file_1_file_1_jg1794	file_1_file_1_jg10438	file_1_file_1_jg14672	file_1_file_1_jg13609	file_1_file_1_jg10925	file_1_file_1_jg16109
Blos2_OG0010078	FBgn0036118	Blos2	OG0010078	file_1_file_1_jg13461	file_1_file_1_jg13375	file_1_file_1_jg3797	file_1_file_1_jg7072	file_1_file_1_jg13916	file_1_file_1_jg12655
Blos3_OG0009918	FBgn0085284	Blos3	OG0009918	file_1_file_1_jg14385	file_1_file_1_jg14298	file_1_file_1_jg5184	file_1_file_1_jg7992	file_1_file_1_jg14834	file_1_file_1_jg12986
Blos4_OG0010933	FBgn0036105	Blos4	OG0010933	file_1_file_1_jg13440	file_1_file_1_jg13356	file_1_file_1_jg3777	file_1_file_1_jg7051	file_1_file_1_jg13894	file_1_file_1_jg11226
blot_OG0010924	FBgn0027660	blot	OG0010924	file_1_file_1_jg14078	file_1_file_1_jg14147	file_1_file_1_jg4482	file_1_file_1_jg7844	file_1_file_1_jg14683	file_1_file_1_jg11212
blow_OG0006726	FBgn0004133	blow	OG0006726	file_1_file_1_jg11103	file_1_file_1_jg9387	file_1_file_1_jg11755	file_1_file_1_jg12567	file_1_file_1_jg9864	file_1_file_1_jg4484
blp_OG0005216	FBgn0038387	blp	OG0005216	file_1_file_1_jg4256	file_1_file_1_jg1772	file_1_file_1_jg7185	file_1_file_1_jg9859	file_1_file_1_jg4403	file_1_file_1_jg1659
blw_OG0006982	FBgn0011211	blw	OG0006982	file_1_file_1_jg2458	file_1_file_1_jg11565	file_1_file_1_jg14335	file_1_file_1_jg14773	file_1_file_1_jg12077	file_1_file_1_jg16605
bma_OG0010967	FBgn0085385	bma	OG0010967	file_1_file_1_jg13382	file_1_file_1_jg13301	file_1_file_1_jg3714	file_1_file_1_jg6996	file_1_file_1_jg13838	file_1_file_1_jg11293
Bmcp_OG0010022	FBgn0036199	Bmcp	OG0010022	file_1_file_1_jg13556	file_1_file_1_jg13477	file_1_file_1_jg3899	file_1_file_1_jg7170	file_1_file_1_jg14017	file_1_file_1_jg12763
bmm_OG0010858	FBgn0036449	bmm	OG0010858	file_1_file_1_jg13891	file_1_file_1_jg13797	file_1_file_1_jg4237	file_1_file_1_jg7495	file_1_file_1_jg14332	file_1_file_1_jg11090
bnb_OG0001206_OG1	FBgn0001090	bnb	OG0001206_OG1	file_1_file_1_jg7523	file_1_file_1_jg8670	file_1_file_1_jg1949	file_1_file_1_jg5242	file_1_file_1_jg8991	file_1_file_1_jg2961
CG5059_OG0012191	FBgn0037007	BNIP3	OG0012191	file_1_file_1_jg14616	file_1_file_1_jg14546	file_1_file_1_jg4948	file_1_file_1_jg8239	file_1_file_1_jg15086	file_1_file_1_jg10761
bnk_OG0005787	FBgn0004389	bnk	OG0005787	file_1_file_1_jg5247	file_1_file_1_jg3716	file_1_file_1_jg8982	file_1_file_1_jg12216	file_1_file_1_jg6731	file_1_file_1_jg5762
bnl_OG0004512	FBgn0014135	bnl	OG0004512	file_1_file_1_jg3622	file_1_file_1_jg2226	file_1_file_1_jg5886	file_1_file_1_jg9390	file_1_file_1_jg3950	file_1_file_1_jg2412
boca_OG0006727	FBgn0004132	boca	OG0006727	file_1_file_1_jg11105	file_1_file_1_jg9385	file_1_file_1_jg11753	file_1_file_1_jg12565	file_1_file_1_jg9862	file_1_file_1_jg4482
bocks_OG0002575_OG0	FBgn0037719	bocks	OG0002575_OG0	file_1_file_1_jg4902	file_1_file_1_jg952	file_1_file_1_jg6509	file_1_file_1_jg10693	file_1_file_1_jg5227	file_1_file_1_jg9609
BOD1_OG0005544	FBgn0039560	BOD1	OG0005544	file_1_file_1_jg5639	file_1_file_1_jg3324	file_1_file_1_jg8234	file_1_file_1_jg11821	file_1_file_1_jg6335	file_1_file_1_jg9827
boi_OG0007601	FBgn0040388	boi	OG0007601	file_1_file_1_jg11840	file_1_file_1_jg6896	file_1_file_1_jg712	file_1_file_1_jg3403	file_1_file_1_jg7212	file_1_file_1_jg790
boi_OG0007603	FBgn0040388	boi	OG0007603	file_1_file_1_jg11842	file_1_file_1_jg6898	file_1_file_1_jg710	file_1_file_1_jg3405	file_1_file_1_jg7214	file_1_file_1_jg788
boil_OG0012322	FBgn0029730	boil	OG0012322	file_1_file_1_jg6709	file_1_file_1_jg7105	file_1_file_1_jg502	file_1_file_1_jg3615	file_1_file_1_jg7429	file_1_file_1_jg1029
bol_OG0011238	FBgn0011206	bol	OG0011238	file_1_file_1_jg12700	file_1_file_1_jg13181	file_1_file_1_jg2838	file_1_file_1_jg6869	file_1_file_1_jg13712	file_1_file_1_jg11414
boly_OG0007153	FBgn0050362	boly	OG0007153	file_1_file_1_jg10970	file_1_file_1_jg9530	file_1_file_1_jg11905	file_1_file_1_jg12703	file_1_file_1_jg10005	file_1_file_1_jg4791
BomBc1_OG0001623	FBgn0034328	BomBc1	OG0001623	file_1_file_1_jg862	file_1_file_1_jg10977	file_1_file_1_jg14137	file_1_file_1_jg14170	file_1_file_1_jg11482	file_1_file_1_jg4548
BomBc2_OG0000769_OG0	FBgn0034331	BomBc2	OG0000769_OG0	file_1_file_1_jg863	file_1_file_1_jg10978	file_1_file_1_jg14135	file_1_file_1_jg14171	file_1_file_1_jg11483	file_1_file_1_jg4547
BomBc3_OG0004769	FBgn0040582	BomBc3	OG0004769	file_1_file_1_jg6477	file_1_file_1_jg2505	file_1_file_1_jg7730	file_1_file_1_jg10977	file_1_file_1_jg5497	file_1_file_1_jg5479
BomT3_OG0011469	FBgn0038930	BomT3	OG0011469	file_1_file_1_jg6478	file_1_file_1_jg2504	file_1_file_1_jg7729	file_1_file_1_jg10976	file_1_file_1_jg5496	file_1_file_1_jg5478
bon_OG0004934	FBgn0023097	bon	OG0004934	file_1_file_1_jg3543	file_1_file_1_jg2301	file_1_file_1_jg5973	file_1_file_1_jg9304	file_1_file_1_jg3869	file_1_file_1_jg10549
bond_OG0004726	FBgn0260942	bond	OG0004726	file_1_file_1_jg6413	file_1_file_1_jg2569	file_1_file_1_jg7794	file_1_file_1_jg11042	file_1_file_1_jg5561	file_1_file_1_jg5546
bonsai_OG0007008	FBgn0026261	bonsai	OG0007008	file_1_file_1_jg705	file_1_file_1_jg11528	file_1_file_1_jg14297	file_1_file_1_jg14733	file_1_file_1_jg12039	file_1_file_1_jg16648
Boot_OG0006400	FBgn0033374	Boot	OG0006400	file_1_file_1_jg10864	file_1_file_1_jg9641	file_1_file_1_jg12022	file_1_file_1_jg12820	file_1_file_1_jg10120	file_1_file_1_jg15136
bor_OG0004967	FBgn0287225	bor	OG0004967	file_1_file_1_jg4293	file_1_file_1_jg1812	file_1_file_1_jg7143	file_1_file_1_jg9821	file_1_file_1_jg4365	file_1_file_1_jg2084
bora_OG0003911	FBgn0259791	bora	OG0003911	file_1_file_1_jg13959	file_1_file_1_jg14270	file_1_file_1_jg4313	file_1_file_1_jg7964	file_1_file_1_jg14804	file_1_file_1_jg12528
BORCS5_OG0008208	FBgn0030346	BORCS5	OG0008208	file_1_file_1_jg6850	file_1_file_1_jg7878	file_1_file_1_jg1655	file_1_file_1_jg4392	file_1_file_1_jg8206	file_1_file_1_jg1250
BORCS6_OG0011365	FBgn0035140	BORCS6	OG0011365	file_1_file_1_jg12176	file_1_file_1_jg12104	file_1_file_1_jg2500	file_1_file_1_jg5785	file_1_file_1_jg12626	file_1_file_1_jg14378
BORCS7_OG0007103	FBgn0034519	BORCS7	OG0007103	file_1_file_1_jg1110	file_1_file_1_jg11222	file_1_file_1_jg13884	file_1_file_1_jg14425	file_1_file_1_jg11736	file_1_file_1_jg16337
borr_OG0009292	FBgn0032105	borr	OG0009292	file_1_file_1_jg9768	file_1_file_1_jg4993	file_1_file_1_jg11060	file_1_file_1_jg1510	file_1_file_1_jg1615	file_1_file_1_jg7688
boss_OG0005676	FBgn0000206	boss	OG0005676	file_1_file_1_jg5879	file_1_file_1_jg3098	file_1_file_1_jg8478	file_1_file_1_jg11584	file_1_file_1_jg6101	file_1_file_1_jg6024
botv_OG0006642	FBgn0027535	botv	OG0006642	file_1_file_1_jg970	file_1_file_1_jg11080	file_1_file_1_jg14028	file_1_file_1_jg14275	file_1_file_1_jg11588	file_1_file_1_jg4665
bou_OG0007819	FBgn0261284	bou	OG0007819	file_1_file_1_jg8349	file_1_file_1_jg7344	file_1_file_1_jg1603	file_1_file_1_jg3852	file_1_file_1_jg7666	file_1_file_1_jg874
bowl_OG0008785	FBgn0004893	bowl	OG0008785	file_1_file_1_jg9131	file_1_file_1_jg4300	file_1_file_1_jg9974	file_1_file_1_jg828	file_1_file_1_jg924	file_1_file_1_jg9415
BoYb_OG0000400_OG0	FBgn0037205	BoYb	OG0000400_OG0	file_1_file_1_jg14895	file_1_file_1_jg14830	file_1_file_1_jg5368	file_1_file_1_jg8535	file_1_file_1_jg15371	file_1_file_1_jg990
br_OG0007659	FBgn0283451	br	OG0007659	file_1_file_1_jg11697	file_1_file_1_jg6767	file_1_file_1_jg233	file_1_file_1_jg3262	file_1_file_1_jg7074	file_1_file_1_jg692
br_OG0011928	FBgn0283451	br	OG0011928	file_1_file_1_jg11700	file_1_file_1_jg6771	file_1_file_1_jg237	file_1_file_1_jg3266	file_1_file_1_jg7079	file_1_file_1_jg694
Br140_OG0001629	FBgn0033155	Br140	OG0001629	file_1_file_1_jg11152	file_1_file_1_jg9329	file_1_file_1_jg11702	file_1_file_1_jg12516	file_1_file_1_jg9809	file_1_file_1_jg4436
brat_OG0001919	FBgn0010300	brat	OG0001919	file_1_file_1_jg488	file_1_file_1_jg6080	file_1_file_1_jg13169	file_1_file_1_jg2593	file_1_file_1_jg2678	file_1_file_1_jg8058
Brca2_OG0000883	FBgn0050169	Brca2	OG0000883	file_1_file_1_jg2785	file_1_file_1_jg11895	file_1_file_1_jg15306	file_1_file_1_jg15116	file_1_file_1_jg12423	file_1_file_1_jg15508
Brd_OG0010852	FBgn0000216	Brd	OG0010852	file_1_file_1_jg13900	file_1_file_1_jg13810	file_1_file_1_jg4247	file_1_file_1_jg7508	file_1_file_1_jg14344	file_1_file_1_jg11077
CG7154_OG0009310	FBgn0031947	Brd7-9	OG0009310	file_1_file_1_jg10693	file_1_file_1_jg4792	file_1_file_1_jg10120	file_1_file_1_jg1312	file_1_file_1_jg1418	file_1_file_1_jg7718
Brd8_OG0002488	FBgn0039654	Brd8	OG0002488	file_1_file_1_jg5515	file_1_file_1_jg3454	file_1_file_1_jg8101	file_1_file_1_jg11949	file_1_file_1_jg6459	file_1_file_1_jg10064
Bre1_OG0010209	FBgn0086694	Bre1	OG0010209	file_1_file_1_jg13158	file_1_file_1_jg12747	file_1_file_1_jg3292	file_1_file_1_jg6435	file_1_file_1_jg13273	file_1_file_1_jg12381
Brf_OG0005483	FBgn0038499	Brf	OG0005483	file_1_file_1_jg3915	file_1_file_1_jg1934	file_1_file_1_jg7517	file_1_file_1_jg9692	file_1_file_1_jg4236	file_1_file_1_jg9965
Brf_OG0005485	FBgn0038499	Brf	OG0005485	file_1_file_1_jg3913	file_1_file_1_jg1936	file_1_file_1_jg7519	file_1_file_1_jg9690	file_1_file_1_jg4234	file_1_file_1_jg9963
brk_OG0007975	FBgn0024250	brk	OG0007975	file_1_file_1_jg8376	file_1_file_1_jg7370	file_1_file_1_jg1573	file_1_file_1_jg3874	file_1_file_1_jg7688	file_1_file_1_jg13431
brm_OG0009999	FBgn0000212	brm	OG0009999	file_1_file_1_jg14274	file_1_file_1_jg13922	file_1_file_1_jg4729	file_1_file_1_jg7617	file_1_file_1_jg14461	file_1_file_1_jg12808
Brms1_OG0008442	FBgn0030434	Brms1	OG0008442	file_1_file_1_jg8162	file_1_file_1_jg7968	file_1_file_1_jg865	file_1_file_1_jg4485	file_1_file_1_jg8294	file_1_file_1_jg14006
brn_OG0001742_OG0	FBgn0000221	brn	OG0001742_OG0	file_1_file_1_jg6633	file_1_file_1_jg7033	file_1_file_1_jg581	file_1_file_1_jg3535	file_1_file_1_jg7348	file_2_19158_g
Bro_OG0011272	FBgn0013755	Bro	OG0011272	file_1_file_1_jg12333	file_1_file_1_jg12259	file_1_file_1_jg2652	file_1_file_1_jg5937	file_1_file_1_jg12780	file_1_file_1_jg14218
brp_OG0000499_OG1	FBgn0259246	brp	OG0000499_OG1	file_1_file_1_jg9679	file_1_file_1_jg9702	file_1_file_1_jg12081	file_1_file_1_jg12881	file_1_file_1_jg10183	file_1_file_1_jg15074
l(3)72Ab_OG0009997	FBgn0263599	Brr2	OG0009997	file_1_file_1_jg14272	file_1_file_1_jg13920	file_1_file_1_jg4726	file_1_file_1_jg7615	file_1_file_1_jg14459	file_1_file_1_jg12811
bru1_OG0009737	FBgn0000114	bru1	OG0009737	file_1_file_1_jg10228	file_1_file_1_jg5425	file_1_file_1_jg10963	file_1_file_1_jg1949	file_1_file_1_jg2045	file_1_file_1_jg7140
bru1_OG0009738	FBgn0000114	bru1	OG0009738	file_1_file_1_jg10227	file_1_file_1_jg5427	file_1_file_1_jg10960	file_1_file_1_jg1950	file_1_file_1_jg2046	file_1_file_1_jg7139
bru2_OG0009740	FBgn0262475	bru2	OG0009740	file_1_file_1_jg10219	file_1_file_1_jg5433	file_1_file_1_jg10954	file_1_file_1_jg1956	file_1_file_1_jg2052	file_1_file_1_jg7133
bru2_OG0011823	FBgn0262475	bru2	OG0011823	file_1_file_1_jg10222	file_1_file_1_jg5432	file_1_file_1_jg10957	file_1_file_1_jg1955	file_1_file_1_jg2051	file_1_file_1_jg7136
bru2_OG0012161	FBgn0262475	bru2	OG0012161	file_1_file_1_jg10221	file_1_file_1_jg5434	file_1_file_1_jg10956	file_1_file_1_jg1957	file_1_file_1_jg2053	file_1_file_1_jg7135
bru3_OG0010907	FBgn0264001	bru3	OG0010907	file_1_file_1_jg13801	file_1_file_1_jg13706	file_1_file_1_jg4148	file_1_file_1_jg7402	file_1_file_1_jg14246	file_1_file_1_jg11184
bru3_OG0011909	FBgn0264001	bru3	OG0011909	file_1_file_1_jg13806	file_1_file_1_jg13710	file_1_file_1_jg4150	file_1_file_1_jg7407	file_1_file_1_jg14249	file_1_file_1_jg11179
Bruce_OG0004896	FBgn0266717	Bruce	OG0004896	file_1_file_1_jg4799	file_1_file_1_jg1055	file_1_file_1_jg6617	file_1_file_1_jg10588	file_1_file_1_jg5122	file_1_file_1_jg5165
brun_OG0003663	FBgn0261787	brun	OG0003663	file_1_file_1_jg342	file_1_file_1_jg6233	file_1_file_1_jg13314	file_1_file_1_jg2744	file_1_file_1_jg2827	file_1_file_1_jg8555
brv1_OG0000706_OG0	FBgn0036874	brv1	OG0000706_OG0	file_1_file_1_jg14455	file_1_file_1_jg14371	file_1_file_1_jg5110	file_1_file_1_jg8072	file_1_file_1_jg14911	file_1_file_1_jg13084
brv2_OG0010919	FBgn0036712	brv2	OG0010919	file_1_file_1_jg14085	file_1_file_1_jg14140	file_1_file_1_jg4495	file_1_file_1_jg7837	file_1_file_1_jg14676	file_1_file_1_jg11205
brv3_OG0011666	FBgn0040333	brv3	OG0011666	file_1_file_1_jg11856	file_1_file_1_jg6913	file_1_file_1_jg694	file_1_file_1_jg3420	file_1_file_1_jg7228	file_1_file_1_jg90
BRWD3_OG0005288	FBgn0011785	BRWD3	OG0005288	file_1_file_1_jg6151	file_1_file_1_jg2822	file_1_file_1_jg8747	file_1_file_1_jg11302	file_1_file_1_jg5823	file_1_file_1_jg1805
brwl_OG0009277	FBgn0032130	brwl	OG0009277	file_1_file_1_jg9800	file_1_file_1_jg5021	file_1_file_1_jg11092	file_1_file_1_jg1539	file_1_file_1_jg1644	file_1_file_1_jg7659
bs_OG0003002	FBgn0004101	bs	OG0003002	file_1_file_1_jg2751	file_1_file_1_jg11863	file_1_file_1_jg15269	file_1_file_1_jg15080	file_1_file_1_jg12386	file_1_file_1_jg16450
bs_OG0006897	FBgn0004101	bs	OG0006897	file_1_file_1_jg2754	file_1_file_1_jg11865	file_1_file_1_jg15274	file_1_file_1_jg15083	file_1_file_1_jg12389	file_1_file_1_jg16452
bsf_OG0001906_OG0	FBgn0284256	bsf	OG0001906_OG0	file_1_file_1_jg590	file_1_file_1_jg5972	file_1_file_1_jg13061	file_1_file_1_jg2488	file_1_file_1_jg15611	file_1_file_1_jg8164
Bsg_OG0009780	FBgn0261822	Bsg	OG0009780	file_1_file_1_jg10735	file_1_file_1_jg4831	file_1_file_1_jg10690	file_1_file_1_jg1351	file_1_file_1_jg1457	file_1_file_1_jg7044
Bsg25D_OG0003412_OG0	FBgn0000228	Bsg25D	OG0003412_OG0	file_1_file_1_jg9302	file_1_file_1_jg4468	file_1_file_1_jg11401	file_1_file_1_jg989	file_1_file_1_jg1089	file_1_file_1_jg9284
bsh_OG0009110	FBgn0000529	bsh	OG0009110	file_1_file_1_jg415	file_1_file_1_jg6149	file_1_file_1_jg13243	file_1_file_1_jg2665	file_1_file_1_jg2748	file_1_file_1_jg8373
bsk_OG0012344	FBgn0000229	bsk	OG0012344	file_1_file_1_jg9907	file_1_file_1_jg5132	file_1_file_1_jg11203	file_1_file_1_jg1652	file_1_file_1_jg1756	file_1_file_1_jg9016
bt_OG0000537_OG1	FBgn0005666	bt	OG0000537_OG1	file_1_file_1_jg11468	file_1_file_1_jg6557	file_1_file_1_jg12524	file_1_file_1_jg289	file_1_file_1_jg360	file_1_file_1_jg6381
BTBD9_OG0000546_OG0	FBgn0030228	BTBD9	OG0000546_OG0	file_1_file_1_jg7003	file_1_file_1_jg7725	file_1_file_1_jg2146	file_1_file_1_jg5262	file_1_file_1_jg9012	file_1_file_1_jg13348
BtbVII_OG0011887	FBgn0263108	BtbVII	OG0011887	file_1_file_1_jg12507	file_1_file_1_jg12433	file_1_file_1_jg3591	file_1_file_1_jg6116	file_1_file_1_jg12953	file_1_file_1_jg11705
btd_OG0007557	FBgn0000233	btd	OG0007557	file_1_file_1_jg7100	file_1_file_1_jg7626	file_1_file_1_jg2047	file_1_file_1_jg4141	file_1_file_1_jg7952	file_1_file_1_jg423
BthD_OG0001191_OG0	FBgn0030501	BthD	OG0001191_OG0	file_1_file_1_jg8080	file_1_file_1_jg8048	file_1_file_1_jg944	file_1_file_2_14904_g	file_1_file_1_jg8376	file_1_file_1_jg1149
Btk29A_OG0001838	FBgn0003502	Btk29A	OG0001838	file_1_file_1_jg10765	file_1_file_1_jg4862	file_1_file_1_jg10658	file_1_file_1_jg1382	file_1_file_1_jg1488	file_1_file_1_jg9099
Btk29A_OG0011763	FBgn0003502	Btk29A	OG0011763	file_1_file_1_jg10766	file_1_file_1_jg4863	file_1_file_1_jg10657	file_1_file_1_jg1383	file_1_file_1_jg1489	file_1_file_1_jg9100
btl_OG0002041	FBgn0285896	btl	OG0002041	file_1_file_1_jg13842	file_1_file_1_jg13746	file_1_file_1_jg4186	file_1_file_1_jg7444	file_1_file_1_jg14286	file_1_file_1_jg11144
btn_OG0004719	FBgn0014949	btn	OG0004719	file_1_file_1_jg6406	file_1_file_1_jg2576	file_1_file_1_jg7801	file_1_file_1_jg11049	file_1_file_1_jg5568	file_1_file_1_jg5555
Btnd_OG0008611	FBgn0029848	Btnd	OG0008611	file_1_file_1_jg8252	file_1_file_1_jg7241	file_1_file_1_jg314	file_1_file_1_jg3752	file_1_file_1_jg7569	file_1_file_1_jg13610
btsz_OG0001035_OG1	FBgn0266756	btsz	OG0001035_OG1	file_1_file_1_jg4099	file_1_file_1_jg1622	file_1_file_1_jg7337	file_1_file_1_jg10010	file_1_file_1_jg4551	file_1_file_1_jg14635
btsz_OG0004581	FBgn0266756	btsz	OG0004581	file_1_file_1_jg4102	file_1_file_1_jg1624	file_1_file_1_jg7335	file_1_file_1_jg10008	file_1_file_1_jg4548	file_1_file_1_jg14630
btv_OG0003692	FBgn0023096	btv	OG0003692	file_1_file_1_jg624	file_1_file_1_jg5936	file_1_file_1_jg12925	file_1_file_1_jg2452	file_1_file_1_jg2543	file_1_file_1_jg8198
btv_OG0009487	FBgn0023096	btv	OG0009487	file_1_file_1_jg626	file_1_file_1_jg5934	file_1_file_1_jg12928	file_1_file_1_jg2450	file_1_file_1_jg2541	file_1_file_1_jg8200
btz_OG0005342	FBgn0045862	btz	OG0005342	file_1_file_1_jg5661	file_1_file_1_jg3306	file_1_file_1_jg8259	file_1_file_1_jg11803	file_1_file_1_jg6313	file_1_file_1_jg1912
Bub1_OG0001806_OG0	FBgn0031696	Bub1	OG0001806_OG0	file_1_file_1_jg9303	file_1_file_1_jg4469	file_1_file_1_jg11400	file_1_file_1_jg990	file_1_file_1_jg1090	file_1_file_1_jg9285
Bub3_OG0005120	FBgn0025457	Bub3	OG0005120	file_1_file_1_jg5479	file_1_file_1_jg3494	file_1_file_1_jg8059	file_1_file_1_jg11990	file_1_file_1_jg6501	file_1_file_1_jg10025
BubR1_OG0000657_OG0	FBgn0263855	BubR1	OG0000657_OG0	file_1_file_1_jg11300	file_1_file_1_jg9181	file_1_file_1_jg12367	file_1_file_1_jg12374	file_1_file_1_jg9666	file_1_file_1_jg3592
Buffy_OG0006561	FBgn0040491	Buffy	OG0006561	file_1_file_1_jg2212	file_1_file_1_jg10009	file_1_file_1_jg14817	file_1_file_1_jg13183	file_1_file_1_jg10492	file_1_file_1_jg16218
bug_OG0006803	FBgn0034050	bug	OG0006803	file_1_file_1_jg1636	file_1_file_1_jg10597	file_1_file_1_jg14501	file_1_file_1_jg13779	file_1_file_1_jg11091	file_1_file_1_jg4318
Bug22_OG0009372	FBgn0032248	Bug22	OG0009372	file_1_file_1_jg9964	file_1_file_1_jg5190	file_1_file_1_jg11264	file_1_file_1_jg1711	file_1_file_1_jg1815	file_1_file_1_jg7409
BuGZ_OG0008876	FBgn0032600	BuGZ	OG0008876	file_1_file_1_jg2419	file_1_file_1_jg5847	file_1_file_1_jg13012	file_1_file_1_jg2367	file_1_file_1_jg2462	file_1_file_1_jg8948
CG8270_OG0010257	FBgn0035703	Bulli	OG0010257	file_1_file_1_jg13260	file_1_file_1_jg12849	file_1_file_1_jg3400	file_1_file_1_jg6536	file_1_file_1_jg13385	file_1_file_1_jg10916
bun_OG0000556	FBgn0259176	bun	OG0000556	file_1_file_1_jg10203	file_1_file_1_jg5452	file_1_file_1_jg10939	file_1_file_1_jg1974	file_1_file_1_jg2069	file_1_file_1_jg7118
bun_OG0009749	FBgn0259176	bun-PP	OG0009749	file_1_file_1_jg10207	file_1_file_1_jg5448	file_1_file_1_jg10942	file_1_file_1_jg1971	file_1_file_1_jg2067	file_1_file_1_jg7121
bur_OG0003683_OG0	FBgn0000239	bur	OG0003683_OG0	file_1_file_1_jg269	file_1_file_1_jg6305	file_1_file_1_jg15593	file_1_file_1_jg2817	file_1_file_1_jg2904	file_1_file_1_jg8287
Burs_OG0001045_OG0	FBgn0038901	Burs	OG0001045_OG0	file_1_file_1_jg5134	file_1_file_1_jg2461	file_1_file_1_jg7684	file_1_file_1_jg10932	file_1_file_1_jg5454	file_1_file_1_jg14465
bves_OG0007497	FBgn0031150	bves	OG0007497	file_1_file_1_jg8508	file_1_file_1_jg8943	file_1_file_1_jg2236	file_1_file_1_jg5518	file_1_file_1_jg9256	file_1_file_1_jg322
bves_OG0007499	FBgn0031150	bves	OG0007499	file_1_file_1_jg8506	file_1_file_1_jg8941	file_1_file_1_jg2234	file_1_file_1_jg5516	file_1_file_1_jg9254	file_1_file_1_jg324
bw_OG0006000	FBgn0000241	bw	OG0006000	file_1_file_1_jg2577	file_1_file_1_jg11691	file_1_file_1_jg15092	file_1_file_1_jg14903	file_1_file_1_jg12209	file_1_file_1_jg15578
bwa_OG0009122	FBgn0045064	bwa	OG0009122	file_1_file_1_jg388	file_1_file_1_jg6179	file_1_file_1_jg13271	file_1_file_1_jg2695	file_1_file_1_jg2778	file_1_file_1_jg8401
bwa_OG0012525	FBgn0045064	bwa	OG0012525	file_1_file_1_jg386	file_1_file_1_jg6181	file_1_file_1_jg13273	file_1_file_1_jg2697	file_1_file_1_jg2780	file_1_file_1_jg8402
Bx_OG0008666	FBgn0265598	Bx	OG0008666	file_1_file_1_jg7479	file_1_file_1_jg8630	file_1_file_1_jg1911	file_1_file_1_jg5206	file_1_file_1_jg8955	file_1_file_1_jg3029
Bx_OG0008667	FBgn0265598	Bx	OG0008667	file_1_file_1_jg7482	file_1_file_1_jg8634	file_1_file_1_jg1916	file_1_file_1_jg5211	file_1_file_1_jg8960	file_1_file_1_jg3025
Bx42_OG0007682	FBgn0004856	Bx42	OG0007682	file_1_file_1_jg7168	file_1_file_1_jg7561	file_1_file_1_jg1378	file_1_file_1_jg4054	file_1_file_1_jg7881	file_1_file_1_jg644
by_OG0005550	FBgn0000244	by	OG0005550	file_1_file_1_jg4920	file_1_file_1_jg935	file_1_file_1_jg6491	file_1_file_1_jg10710	file_1_file_1_jg5244	file_1_file_1_jg9819
byn_OG0010803	FBgn0011723	byn	OG0010803	file_1_file_1_jg13593	file_1_file_1_jg13512	file_1_file_1_jg3944	file_1_file_1_jg7205	file_1_file_1_jg14051	file_1_file_1_jg12331
bys_OG0007950	FBgn0010292	bys	OG0007950	file_1_file_1_jg8427	file_1_file_1_jg7422	file_1_file_1_jg1518	file_1_file_1_jg3919	file_1_file_1_jg7736	file_1_file_1_jg13371
c-cup_OG0012143	FBgn0031367	c-cup	OG0012143	file_1_file_1_jg8845	file_1_file_1_jg4027	file_1_file_1_jg9641	file_1_file_1_jg546	file_1_file_1_jg646	file_1_file_1_jg8615
c(3)G_OG0001464_OG0	FBgn0000246	c(3)G	OG0001464_OG0	file_1_file_1_jg4230	file_1_file_1_jg1745	file_1_file_1_jg7211	file_1_file_1_jg9884	file_1_file_1_jg4428	file_1_file_1_jg1686
c11.1_OG0007569	FBgn0040236	c11.1	OG0007569	file_1_file_1_jg7130	file_1_file_1_jg7602	file_1_file_1_jg2013	file_1_file_1_jg4111	file_1_file_1_jg7923	file_1_file_1_jg455
c12.1_OG0007568	FBgn0040235	c12.1	OG0007568	file_1_file_1_jg7128	file_1_file_1_jg7605	file_1_file_1_jg2015	file_1_file_1_jg4114	file_1_file_1_jg7926	file_1_file_1_jg452
c12.2_OG0007567	FBgn0040234	c12.2	OG0007567	file_1_file_1_jg7127	file_1_file_1_jg7606	file_1_file_1_jg2017	file_1_file_1_jg4115	file_1_file_1_jg7927	file_1_file_1_jg451
C15_OG0002126_OG0	FBgn0004863	C15	OG0002126_OG0	file_1_file_1_jg3410	file_1_file_1_jg2440	file_1_file_1_jg6114	file_1_file_1_jg9166	file_1_file_1_jg3734	file_1_file_1_jg2751
C1GalTA_OG0009799	FBgn0032078	C1GalTA	OG0009799	file_1_file_1_jg9740	file_1_file_1_jg4966	file_1_file_1_jg11025	file_1_file_1_jg1483	file_1_file_1_jg1588	file_1_file_1_jg6998
C3G_OG0007801	FBgn0259228	C3G	OG0007801	file_1_file_1_jg8325	file_1_file_1_jg7315	file_1_file_1_jg390	file_1_file_1_jg3827	file_1_file_1_jg7641	file_1_file_1_jg850
C901_OG0008027	FBgn0021742	C901	OG0008027	file_1_file_1_jg6975	file_1_file_1_jg7755	file_1_file_1_jg1064	file_1_file_1_jg4271	file_1_file_1_jg8078	file_1_file_1_jg13527
ca_OG0005700	FBgn0000247	ca	OG0005700	file_1_file_1_jg5448	file_1_file_1_jg3526	file_1_file_1_jg8027	file_1_file_1_jg12023	file_1_file_1_jg6533	file_1_file_1_jg5986
Ca-alpha1D_OG0009140	FBgn0001991	Ca-alpha1D	OG0009140	file_1_file_1_jg9516	file_1_file_1_jg5786	file_1_file_1_jg12252	file_1_file_1_jg2304	file_1_file_1_jg2400	file_1_file_1_jg8425
Ca-alpha1T_OG0003323	FBgn0264386	Ca-alpha1T	OG0003323	file_1_file_1_jg8246	file_1_file_1_jg7235	file_1_file_1_jg309	file_1_file_1_jg3746	file_1_file_1_jg7562	file_1_file_1_jg13602
Ca-beta_OG0009681	FBgn0287724	Ca-beta	OG0009681	file_1_file_1_jg10335	file_1_file_1_jg5317	file_1_file_1_jg10495	file_1_file_1_jg1840	file_1_file_1_jg1940	file_1_file_1_jg7275
Ca-Ma2d_OG0009139	FBgn0261999	Ca-Ma2d	OG0009139	file_1_file_1_jg9518	file_1_file_1_jg5788	file_1_file_1_jg12250	file_1_file_1_jg2306	file_1_file_1_jg2402	file_1_file_1_jg8423
CaBP1_OG0008860	FBgn0025678	CaBP1	OG0008860	file_1_file_1_jg2384	file_1_file_1_jg5817	file_1_file_1_jg12905	file_1_file_1_jg2334	file_1_file_1_jg2429	file_1_file_1_jg8995
cac_OG0000605_OG0	FBgn0263111	cac	OG0000605_OG0	file_1_file_1_jg6837	file_1_file_1_jg7891	file_1_file_1_jg1642	file_1_file_1_jg4405	file_1_file_1_jg8218	file_1_file_1_jg1262
cact_OG0009392	FBgn0000250	cact	OG0009392	file_1_file_1_jg9535	file_1_file_1_jg5806	file_1_file_1_jg12232	file_1_file_1_jg2325	file_1_file_1_jg2420	file_1_file_1_jg7454
cactin_OG0003129	FBgn0031114	cactin	OG0003129	file_1_file_1_jg7716	file_1_file_1_jg8892	file_1_file_1_jg2192	file_1_file_1_jg5446	file_1_file_1_jg9202	file_1_file_1_jg368
cad_OG0009437	FBgn0000251	cad	OG0009437	file_1_file_1_jg324	file_1_file_1_jg6252	file_1_file_1_jg14761	file_1_file_1_jg2762	file_1_file_1_jg2844	file_1_file_1_jg8572
Cad74A_OG0010922	FBgn0036715	Cad74A	OG0010922	file_1_file_1_jg14081	file_1_file_1_jg14144	file_1_file_1_jg4488	file_1_file_1_jg7841	file_1_file_1_jg14680	file_1_file_1_jg11209
Cad86C_OG0002368	FBgn0261053	Cad86C	OG0002368	file_1_file_1_jg4742	file_1_file_1_jg1107	file_1_file_1_jg6673	file_1_file_1_jg10534	file_1_file_1_jg5065	file_1_file_1_jg10609
Cad87A_OG0001088_OG0	FBgn0037963	Cad87A	OG0001088_OG0	file_1_file_1_jg4610	file_1_file_1_jg1246	file_1_file_1_jg7440	file_1_file_1_jg10391	file_1_file_1_jg4922	file_1_file_1_jg6242
Cad89D_OG0001058_OG0	FBgn0038439	Cad89D	OG0001058_OG0	file_1_file_1_jg4003	file_1_file_1_jg1850	file_1_file_1_jg6831	file_1_file_1_jg9781	file_1_file_1_jg4324	file_1_file_1_jg2131
Cad96Ca_OG0011497	FBgn0022800	Cad96Ca	OG0011497	file_1_file_1_jg5999	file_1_file_1_jg2977	file_1_file_1_jg8601	file_1_file_1_jg11463	file_1_file_1_jg5977	file_1_file_1_jg1573
Cad96Cb_OG0005172	FBgn0039294	Cad96Cb	OG0005172	file_1_file_1_jg5993	file_1_file_1_jg2982	file_1_file_1_jg8595	file_1_file_1_jg11469	file_1_file_1_jg5983	file_1_file_1_jg1566
Cad99C_OG0005704	FBgn0039709	Cad99C	OG0005704	file_1_file_1_jg5441	file_1_file_1_jg3533	file_1_file_1_jg8020	file_1_file_1_jg12030	file_1_file_1_jg6540	file_1_file_1_jg5980
CadN_OG0000277_OG0	FBgn0015609	CadN	OG0000277_OG0	file_1_file_1_jg629	file_1_file_1_jg5932	file_1_file_1_jg12931	file_1_file_1_jg2447	file_1_file_1_jg2539	file_1_file_1_jg8202
CadN_OG0000277_OG1	FBgn0015609	CadN	OG0000277_OG1	file_1_file_1_jg628	file_1_file_1_jg5933	file_1_file_1_jg12930	file_1_file_1_jg2448	file_1_file_1_jg2540	file_1_file_1_jg8201
Caf1-105_OG0002830	FBgn0033526	Caf1-105	OG0002830	file_1_file_1_jg9539	file_1_file_1_jg9844	file_1_file_1_jg12228	file_1_file_1_jg13024	file_1_file_1_jg10329	file_1_file_1_jg15747
Caf1-180_OG0007408	FBgn0030054	Caf1-180	OG0007408	file_1_file_1_jg7206	file_1_file_1_jg7522	file_1_file_1_jg1418	file_1_file_1_jg4023	file_1_file_1_jg7841	file_1_file_1_jg171
Caf1-55_OG0001036	FBgn0263979	Caf1-55	OG0001036	file_1_file_1_jg4140	file_1_file_1_jg1663	file_1_file_1_jg7296	file_1_file_1_jg9970	file_1_file_1_jg4510	file_1_file_1_jg6732
cag_OG0001595_OG0	FBgn0017414	cag	OG0001595_OG0	file_1_file_1_jg2322	file_1_file_1_jg9898	file_1_file_1_jg15492	file_1_file_1_jg13078	file_1_file_1_jg10383	file_1_file_1_jg15693
CAH1_OG0009192	FBgn0027844	CAH1	OG0009192	file_1_file_1_jg10058	file_1_file_1_jg5592	file_1_file_1_jg10791	file_1_file_1_jg2113	file_1_file_1_jg2206	file_1_file_1_jg7521
CAH13_OG0002843	FBgn0033542	CAH13	OG0002843	file_1_file_1_jg2349	file_1_file_1_jg9871	file_1_file_1_jg12869	file_1_file_1_jg13052	file_1_file_1_jg10357	file_1_file_1_jg15719
CAH14_OG0002807	FBgn0034554	CAH14	OG0002807	file_1_file_1_jg1160	file_1_file_1_jg11270	file_1_file_1_jg13837	file_1_file_1_jg14472	file_1_file_1_jg11783	file_1_file_1_jg15874
CAH15_OG0006256	FBgn0034560	CAH15	OG0006256	file_1_file_1_jg1164	file_1_file_1_jg11274	file_1_file_1_jg13833	file_1_file_1_jg14476	file_1_file_1_jg11787	file_1_file_1_jg15870
CAH16_OG0000498_OG1	FBgn0040628	CAH16	OG0000498_OG1	file_1_file_1_jg5231	file_1_file_1_jg3730	file_1_file_1_jg8996	file_1_file_1_jg12230	file_1_file_1_jg6745	file_1_file_1_jg5740
CAH2_OG0001000_OG0	FBgn0027843	CAH2	OG0001000_OG0	file_1_file_1_jg13638	file_1_file_1_jg13556	file_1_file_1_jg3986	file_1_file_1_jg7250	file_1_file_1_jg14095	file_1_file_1_jg11018
CAH3_OG0003177	FBgn0030056	CAH3	OG0003177	file_1_file_1_jg7202	file_1_file_1_jg7525	file_1_file_1_jg1414	file_1_file_1_jg4026	file_1_file_1_jg7845	file_1_file_1_jg499
CAH5_OG0005796	FBgn0040629	CAH5	OG0005796	file_1_file_1_jg5230	file_1_file_1_jg3732	file_1_file_1_jg8998	file_1_file_1_jg12232	file_1_file_1_jg6747	file_1_file_1_jg5738
CAH7_OG0000840	FBgn0037788	CAH7	OG0000840	file_1_file_1_jg4821	file_1_file_1_jg1034	file_1_file_1_jg6595	file_1_file_1_jg10610	file_1_file_1_jg5143	file_1_file_1_jg14655
CAH8_OG0004748	FBgn0038956	CAH8	OG0004748	file_1_file_1_jg6442	file_1_file_1_jg2536	file_1_file_1_jg7763	file_1_file_1_jg11011	file_1_file_1_jg5530	file_1_file_1_jg5513
CAH9_OG0005622	FBgn0039486	CAH9	OG0005622	file_1_file_1_jg5743	file_1_file_1_jg3227	file_1_file_1_jg8342	file_1_file_1_jg11721	file_1_file_1_jg6234	file_1_file_1_jg6173
CAHbeta_OG0002334	FBgn0037646	CAHbeta	OG0002334	file_1_file_1_jg4999	file_1_file_1_jg861	file_1_file_1_jg6416	file_1_file_1_jg10792	file_1_file_1_jg5317	file_1_file_1_jg5276
cal1_OG0002556_OG0	FBgn0038478	cal1	OG0002556_OG0	file_1_file_1_jg3940	file_1_file_1_jg1909	file_1_file_1_jg6770	file_1_file_1_jg9718	file_1_file_1_jg6838	file_1_file_1_jg9990
CalpA_OG0003035	FBgn0012051	CalpA	OG0003035	file_1_file_1_jg1000	file_1_file_1_jg11115	file_1_file_1_jg13992	file_1_file_1_jg14313	file_1_file_1_jg11625	file_1_file_1_jg16721
CalpB_OG0010971	FBgn0025866	CalpB	OG0010971	file_1_file_1_jg13376	file_1_file_1_jg13296	file_1_file_1_jg3708	file_1_file_1_jg6991	file_1_file_1_jg13833	file_1_file_1_jg11298
CalpC_OG0008186	FBgn0260450	CalpC	OG0008186	file_1_file_1_jg7783	file_1_file_1_jg8365	file_1_file_1_jg1196	file_1_file_1_jg4907	file_1_file_1_jg8688	file_1_file_1_jg1286
Calr_OG0005564	FBgn0005585	Calr	OG0005564	file_1_file_1_jg4898	file_1_file_1_jg956	file_1_file_1_jg6513	file_1_file_1_jg10689	file_1_file_1_jg5223	file_1_file_1_jg9796
Cals_OG0013279_OG0	FBgn0039928	Cals	OG0013279_OG0	file_1_file_1_jg11449	file_1_file_1_jg6577	file_1_file_1_jg12543	file_1_file_1_jg307	file_1_file_1_jg380	file_1_file_1_jg6401
Calx_OG0002139_OG0	FBgn0013995	Calx	OG0002139_OG0	file_1_file_1_jg3496	file_1_file_1_jg2352	file_1_file_1_jg6022	file_1_file_1_jg9254	file_1_file_1_jg3819	file_1_file_1_jg2654
Calx_OG0004417	FBgn0013995	Calx	OG0004417	file_1_file_1_jg3495	file_1_file_1_jg2353	file_1_file_1_jg6023	file_1_file_1_jg9253	file_1_file_1_jg3818	file_1_file_1_jg2655
Calx_OG0004418	FBgn0013995	Calx	OG0004418	file_1_file_1_jg3497	file_1_file_1_jg2350	file_1_file_1_jg6021	file_1_file_1_jg9255	file_1_file_1_jg3820	file_1_file_1_jg2653
calypso_OG0006121	FBgn0262166	calypso	OG0006121	file_1_file_1_jg1592	file_1_file_1_jg10644	file_1_file_1_jg14454	file_1_file_1_jg13824	file_1_file_1_jg11135	file_1_file_1_jg15332
Cam_OG0012053	FBgn0000253	Cam	OG0012053	file_1_file_1_jg2126	file_1_file_1_jg10095	file_1_file_1_jg14905	file_1_file_1_jg13270	file_1_file_1_jg10576	file_1_file_1_jg16047
CaMKI_OG0012767	FBgn0016126	CaMKI	OG0012767	file_1_file_1_jg11488	file_1_file_1_jg6537	file_1_file_1_jg12505	file_1_file_1_jg268	file_1_file_1_jg338	file_1_file_1_jg6363
CaMKII_OG0013280	FBgn0264607	CaMKII	OG0013280	file_1_file_1_jg11454	file_1_file_1_jg6573	file_1_file_1_jg12539	file_1_file_1_jg303	file_1_file_1_jg376	file_1_file_1_jg6397
Camp_OG0005907	FBgn0034210	Camp	OG0005907	file_1_file_1_jg1418	file_1_file_1_jg10815	file_1_file_1_jg14917	file_1_file_1_jg14002	file_1_file_1_jg11309	file_1_file_1_jg14840
Camta_OG0006364	FBgn0287478	Camta	OG0006364	file_1_file_1_jg9681	file_1_file_1_jg9700	file_1_file_1_jg12079	file_1_file_1_jg12879	file_1_file_1_jg10181	file_1_file_1_jg15077
Camta_OG0006365	FBgn0287478	Camta	OG0006365	file_1_file_1_jg9683	file_1_file_1_jg9698	file_1_file_1_jg12077	file_1_file_1_jg12876	file_1_file_1_jg10178	file_1_file_1_jg15078
can_OG0004061_OG0	FBgn0011569	can	OG0004061_OG0	file_1_file_1_jg13406	file_1_file_1_jg13324	file_1_file_1_jg3740	file_1_file_1_jg7020	file_1_file_1_jg13861	file_1_file_1_jg11262
CanA1_OG0005778	FBgn0010015	CanA1	OG0005778	file_1_file_1_jg5263	file_1_file_1_jg3700	file_1_file_1_jg8967	file_1_file_1_jg12198	file_1_file_1_jg6712	file_1_file_1_jg5778
CanB_OG0000231_OG0	FBgn0010014	CanB	OG0000231_OG0	file_1_file_1_jg6741	file_1_file_1_jg7138	file_1_file_1_jg469	file_1_file_1_jg3649	file_1_file_1_jg7463	file_1_file_1_jg13452
CanB_OG0000231_OG1	FBgn0010014	CanB	OG0000231_OG1	file_1_file_1_jg11070	file_1_file_1_jg9421	file_1_file_1_jg11791	file_1_file_1_jg12600	file_1_file_1_jg9896	file_1_file_1_jg15670
Cand1_OG0009382	FBgn0027568	Cand1	OG0009382	file_1_file_1_jg9940	file_1_file_1_jg5165	file_1_file_1_jg11238	file_1_file_1_jg1686	file_1_file_1_jg1790	file_1_file_1_jg7432
CAP_OG0000587_OG0	FBgn0033504	CAP	OG0000587_OG0	file_1_file_1_jg9563	file_1_file_1_jg9817	file_1_file_1_jg12204	file_1_file_1_jg12995	file_1_file_1_jg10297	file_1_file_1_jg15778
CAP_OG0012405	FBgn0033504	CAP	OG0012405	file_1_file_1_jg9564	file_1_file_1_jg9816	file_1_file_1_jg12205	file_1_file_1_jg12994	file_1_file_1_jg10296	file_1_file_1_jg15781
Cap-D2_OG0005121	FBgn0039680	Cap-D2	OG0005121	file_1_file_1_jg5478	file_1_file_1_jg3495	file_1_file_1_jg8058	file_1_file_1_jg11991	file_1_file_1_jg6502	file_1_file_1_jg10024
Cap-D3_OG0009448	FBgn0051989	Cap-D3	OG0009448	file_1_file_1_jg9325	file_1_file_1_jg4490	file_1_file_1_jg11372	file_1_file_1_jg1012	file_1_file_1_jg1112	file_1_file_1_jg8274
Cap-G_OG0002924	FBgn0259876	Cap-G	OG0002924	file_1_file_1_jg1999	file_1_file_1_jg10227	file_1_file_1_jg13453	file_1_file_1_jg13402	file_1_file_1_jg10709	file_1_file_1_jg16194
Cap-H2_OG0004906	FBgn0037831	Cap-H2	OG0004906	file_1_file_1_jg4759	file_1_file_1_jg1093	file_1_file_1_jg6659	file_1_file_1_jg10548	file_1_file_1_jg5082	file_1_file_1_jg10625
Capa_OG0005712	FBgn0039722	Capa	OG0005712	file_1_file_1_jg5428	file_1_file_1_jg3546	file_1_file_1_jg8006	file_1_file_1_jg12044	file_1_file_1_jg6554	file_1_file_1_jg5965
Caper_OG0009347	FBgn0031883	Caper	OG0009347	file_1_file_1_jg10614	file_1_file_1_jg4715	file_1_file_1_jg10210	file_1_file_1_jg1238	file_1_file_1_jg1347	file_1_file_1_jg7803
Capr_OG0010138	FBgn0042134	Capr	OG0010138	file_1_file_1_jg13956	file_1_file_1_jg14273	file_1_file_1_jg4310	file_1_file_1_jg7966	file_1_file_1_jg14807	file_1_file_1_jg12525
caps_OG0010156	FBgn0023095	caps	OG0010156	file_1_file_1_jg13764	file_1_file_1_jg13669	file_1_file_1_jg4108	file_1_file_1_jg7364	file_1_file_1_jg14207	file_1_file_1_jg12471
caps_OG0010157	FBgn0023095	caps	OG0010157	file_1_file_1_jg13765	file_1_file_1_jg13670	file_1_file_1_jg4109	file_1_file_1_jg7365	file_1_file_1_jg14208	file_1_file_1_jg12470
capt_OG0009025	FBgn0261458	capt	OG0009025	file_1_file_1_jg8774	file_1_file_1_jg3957	file_1_file_1_jg9565	file_1_file_1_jg476	file_1_file_1_jg573	file_1_file_1_jg8680
capu_OG0000612_OG0	FBgn0000256	capu	OG0000612_OG0	file_1_file_1_jg9143	file_1_file_1_jg4313	file_1_file_1_jg9990	file_1_file_1_jg839	file_1_file_1_jg935	file_1_file_1_jg9427
car_OG0007437	FBgn0000257	car	OG0007437	file_1_file_1_jg7606	file_1_file_1_jg8752	file_1_file_1_jg975	file_1_file_1_jg5335	file_1_file_1_jg9085	file_1_file_1_jg222
CARPA_OG0007960	FBgn0029962	CARPA	OG0007960	file_1_file_1_jg8412	file_1_file_1_jg7405	file_1_file_1_jg1535	file_1_file_1_jg3902	file_1_file_1_jg7719	file_1_file_1_jg13388
CARPB_OG0007554	FBgn0052698	CARPB	OG0007554	file_1_file_1_jg7096	file_1_file_1_jg7630	file_1_file_1_jg2050	file_1_file_1_jg4145	file_1_file_1_jg7955	file_1_file_1_jg419
CarT_OG0009432	FBgn0032879	CarT	OG0009432	file_1_file_1_jg331	file_1_file_1_jg6245	file_1_file_1_jg14754	file_1_file_1_jg2755	file_1_file_1_jg2837	file_1_file_1_jg8564
cas_OG0004236	FBgn0004878	cas	OG0004236	file_1_file_1_jg3140	file_1_file_1_jg460	file_1_file_1_jg7573	file_1_file_1_jg8886	file_1_file_1_jg3450	file_1_file_1_jg3979
casp_OG0006502	FBgn0034068	casp	OG0006502	file_1_file_1_jg1618	file_1_file_1_jg10616	file_1_file_1_jg14482	file_1_file_1_jg13799	file_1_file_1_jg11109	file_1_file_1_jg15304
cass_OG0009476	FBgn0286781	cass	OG0009476	file_1_file_1_jg647	file_1_file_1_jg5913	file_1_file_1_jg12950	file_1_file_1_jg2428	file_1_file_1_jg2521	file_1_file_1_jg8221
Cat_OG0003869	FBgn0000261	Cat	OG0003869	file_1_file_1_jg13936	file_1_file_1_jg14292	file_1_file_1_jg4287	file_1_file_1_jg7986	file_1_file_1_jg14827	file_1_file_1_jg12978
cathD_OG0002862	FBgn0029093	cathD	OG0002862	file_1_file_1_jg11062	file_1_file_1_jg9430	file_1_file_1_jg11799	file_1_file_1_jg12609	file_1_file_1_jg9905	file_1_file_1_jg15678
cato_OG0006491	FBgn0024249	cato	OG0006491	file_1_file_1_jg1572	file_1_file_1_jg10664	file_1_file_1_jg14435	file_1_file_1_jg13842	file_1_file_1_jg11154	file_1_file_1_jg15287
Catsup_OG0009538	FBgn0002022	Catsup	OG0009538	file_1_file_1_jg513	file_1_file_1_jg6055	file_1_file_1_jg13144	file_1_file_1_jg2567	file_1_file_1_jg2651	file_1_file_1_jg8085
caup_OG0009938	FBgn0015919	caup	OG0009938	file_1_file_1_jg13690	file_1_file_1_jg13607	file_1_file_1_jg4038	file_1_file_1_jg7304	file_1_file_1_jg14144	file_1_file_1_jg12925
cav_OG0000654	FBgn0026257	cav	OG0000654	file_1_file_1_jg6170	file_1_file_1_jg2806	file_1_file_1_jg8764	file_1_file_1_jg11286	file_1_file_1_jg5807	file_1_file_1_jg1827
caz_OG0003243_OG0	FBgn0285954	caz	OG0003243_OG0	file_1_file_1_jg7794	file_1_file_1_jg8354	file_1_file_1_jg1206	file_1_file_1_jg4896	file_1_file_1_jg8678	file_1_file_1_jg1296
cbc_OG0007265	FBgn0033842	cbc	OG0007265	file_1_file_1_jg1944	file_1_file_1_jg10289	file_1_file_1_jg13395	file_1_file_1_jg13458	file_1_file_1_jg10766	file_1_file_1_jg5000
Cbl_OG0002051_OG0	FBgn0020224	Cbl	OG0002051_OG0	file_1_file_1_jg12796	file_1_file_1_jg13086	file_1_file_1_jg2937	file_1_file_1_jg6772	file_1_file_1_jg15811	file_1_file_1_jg11515
CBP_OG0001721	FBgn0026144	CBP	OG0001721	file_1_file_1_jg8383	file_1_file_1_jg7376	file_1_file_1_jg1565	file_1_file_1_jg3880	file_1_file_1_jg7694	file_1_file_1_jg13423
CBP_OG0007971	FBgn0026144	CBP	OG0007971	file_1_file_1_jg8382	file_1_file_1_jg7375	file_1_file_1_jg1566	file_1_file_1_jg3879	file_1_file_1_jg7693	file_1_file_1_jg13424
Cbp20_OG0005066	FBgn0022943	Cbp20	OG0005066	file_1_file_1_jg3833	file_1_file_1_jg2020	file_1_file_1_jg5667	file_1_file_1_jg9603	file_1_file_1_jg4151	file_1_file_1_jg6475
Cbp53E_OG0006447	FBgn0004580	Cbp53E	OG0006447	file_1_file_1_jg1467	file_1_file_1_jg10768	file_1_file_1_jg14963	file_1_file_1_jg13951	file_1_file_1_jg11259	file_1_file_1_jg15208
Cbp80_OG0007913	FBgn0022942	Cbp80	OG0007913	file_1_file_1_jg6688	file_1_file_1_jg7088	file_1_file_1_jg523	file_1_file_1_jg3594	file_1_file_1_jg7411	file_1_file_1_jg1057
Cbp80_OG0007915	FBgn0022942	Cbp80	OG0007915	file_1_file_1_jg6686	file_1_file_1_jg7086	file_1_file_1_jg526	file_1_file_1_jg3592	file_1_file_1_jg7409	file_1_file_1_jg1059
Cbs_OG0003124	FBgn0031148	Cbs	OG0003124	file_1_file_1_jg8504	file_1_file_1_jg8939	file_1_file_1_jg2232	file_1_file_1_jg5514	file_1_file_1_jg9252	file_1_file_1_jg326
cbs_OG0007263	FBgn0086757	cbs	OG0007263	file_1_file_1_jg1947	file_1_file_1_jg10286	file_1_file_1_jg13397	file_1_file_1_jg13455	file_1_file_1_jg10762	file_1_file_1_jg4998
cbt_OG0008760	FBgn0043364	cbt	OG0008760	file_1_file_1_jg8686	file_1_file_1_jg3878	file_1_file_1_jg9484	file_1_file_1_jg398	file_1_file_1_jg492	file_1_file_1_jg9526
Cby_OG0004789	FBgn0067317	Cby	OG0004789	file_1_file_1_jg6506	file_1_file_1_jg2474	file_1_file_1_jg7698	file_1_file_1_jg10946	file_1_file_1_jg5466	file_1_file_1_jg5443
Cc2d2a_OG0002702	FBgn0263113	Cc2d2a	OG0002702	file_1_file_1_jg731	file_1_file_1_jg10849	file_1_file_1_jg14270	file_1_file_1_jg14043	file_1_file_1_jg11345	file_1_file_1_jg14809
CCAP_OG0011467	FBgn0039007	CCAP	OG0011467	file_1_file_1_jg6388	file_1_file_1_jg2594	file_1_file_1_jg7819	file_1_file_1_jg11066	file_1_file_1_jg5585	file_1_file_1_jg5580
CCAP-R_OG0000870	FBgn0039396	CCAP-R	OG0000870	file_1_file_1_jg5881	file_1_file_1_jg3096	file_1_file_1_jg8480	file_1_file_1_jg11582	file_1_file_1_jg6099	file_1_file_1_jg6020
ccb_OG0012089	FBgn0287645	ccb	OG0012089	file_1_file_1_jg8517	file_1_file_1_jg8956	file_1_file_1_jg2246	file_1_file_1_jg5546	file_1_file_1_jg9269	file_1_file_1_jg314
CCDC151_OG0011900	FBgn0036219	CCDC151	OG0011900	file_1_file_1_jg13589	file_1_file_1_jg13507	file_1_file_1_jg3939	file_1_file_1_jg7202	file_1_file_1_jg14047	file_1_file_1_jg12326
CCDC53_OG0009785	FBgn0031979	CCDC53	OG0009785	file_1_file_1_jg10728	file_1_file_1_jg4824	file_1_file_1_jg10697	file_1_file_1_jg1344	file_1_file_1_jg1450	file_1_file_1_jg7038
Ccdc58_OG0010399	FBgn0036909	Ccdc58	OG0010399	file_1_file_1_jg14502	file_1_file_1_jg14420	file_1_file_1_jg5067	file_1_file_1_jg8116	file_1_file_1_jg14961	file_1_file_1_jg12002
Ccdc85_OG0008917	FBgn0031488	Ccdc85	OG0008917	file_1_file_1_jg9019	file_1_file_1_jg4196	file_1_file_1_jg9829	file_1_file_1_jg725	file_1_file_1_jg821	file_1_file_1_jg8866
CCHa1_OG0004530	FBgn0038199	CCHa1	OG0004530	file_1_file_1_jg4015	file_1_file_1_jg1534	file_1_file_1_jg7428	file_1_file_1_jg10104	file_1_file_1_jg4639	file_1_file_1_jg10414
CCHa1-R_OG0006065	FBgn0050106	CCHa1-R	OG0006065	file_1_file_1_jg754	file_1_file_1_jg10872	file_1_file_1_jg14246	file_1_file_1_jg14067	file_1_file_1_jg11368	file_1_file_1_jg15425
CCHa2_OG0002186_OG0	FBgn0038147	CCHa2	OG0002186_OG0	file_1_file_1_jg4393	file_1_file_1_jg1465	file_1_file_1_jg7046	file_1_file_1_jg10174	file_1_file_1_jg4708	file_1_file_1_jg10337
CCHa2-R_OG0005836	FBgn0033058	CCHa2-R	OG0005836	file_1_file_1_jg11288	file_1_file_1_jg9192	file_1_file_1_jg12356	file_1_file_1_jg12385	file_1_file_1_jg9676	file_1_file_1_jg5086
Cchl_OG0004776	FBgn0038925	Cchl	OG0004776	file_1_file_1_jg6486	file_1_file_1_jg2496	file_1_file_1_jg7721	file_1_file_1_jg10968	file_1_file_1_jg5488	file_1_file_1_jg5468
CCKLR-17D1_OG0003334	FBgn0259231	CCKLR-17D1	OG0003334	file_1_file_1_jg7508	file_1_file_1_jg8655	file_1_file_1_jg1937	file_1_file_1_jg5229	file_1_file_1_jg8977	file_1_file_1_jg2982
CCKLR-17D1_OG0008675	FBgn0259231	CCKLR-17D1	OG0008675	file_1_file_1_jg7506	file_1_file_1_jg8653	file_1_file_1_jg1935	file_1_file_1_jg5227	file_1_file_1_jg8975	file_1_file_1_jg2984
CCKLR-17D1_OG0011744	FBgn0259231	CCKLR-17D1	OG0011744	file_1_file_1_jg7511	file_1_file_1_jg8656	file_1_file_1_jg1940	file_1_file_1_jg5231	file_1_file_1_jg8978	file_1_file_1_jg2978
CCKLR-17D3_OG0008678	FBgn0030954	CCKLR-17D3	OG0008678	file_1_file_1_jg7517	file_1_file_1_jg8662	file_1_file_1_jg1944	file_1_file_1_jg5235	file_1_file_1_jg8984	file_1_file_1_jg2970
Ccm3_OG0005250	FBgn0038331	Ccm3	OG0005250	file_1_file_1_jg4188	file_1_file_1_jg1709	file_1_file_1_jg7248	file_1_file_1_jg9923	file_1_file_1_jg4465	file_1_file_1_jg1733
Ccn_OG0010106	FBgn0052183	Ccn	OG0010106	file_1_file_1_jg14040	file_1_file_1_jg14188	file_1_file_1_jg4427	file_1_file_1_jg7884	file_1_file_1_jg14720	file_1_file_1_jg12607
Ccn_OG0010107	FBgn0052183	Ccn	OG0010107	file_1_file_1_jg14037	file_1_file_1_jg14191	file_1_file_1_jg4423	file_1_file_1_jg7887	file_1_file_1_jg14725	file_1_file_1_jg12603
Ccn_OG0012179	FBgn0052183	Ccn	OG0012179	file_1_file_1_jg14042	file_1_file_1_jg14186	file_1_file_1_jg4431	file_1_file_1_jg7882	file_1_file_1_jg14721	file_1_file_1_jg12608
Ccp84Ab_OG0000178_OG0	FBgn0004782	Ccp84Ab	OG0000178_OG0	file_1_file_1_jg3258	file_1_file_1_jg588	file_1_file_1_jg6274	file_1_file_1_jg15272	file_1_file_1_jg3576	file_1_file_1_jg3850
Ccp84Ac_OG0001349_OG0	FBgn0004781	Ccp84Ac	OG0001349_OG0	file_1_file_1_jg3257	file_1_file_1_jg586	file_1_file_1_jg6276	file_1_file_1_jg9011	file_1_file_1_jg3574	file_1_file_1_jg3851
Ccp84Ae_OG0002110_OG0	FBgn0004779	Ccp84Ae	OG0002110_OG0	file_1_file_1_jg3255	file_1_file_1_jg584	file_1_file_1_jg6278	file_1_file_1_jg15275	file_1_file_1_jg3572	file_1_file_1_jg3853
Ccp84Af_OG0000109_OG0	FBgn0004778	Ccp84Af	OG0000109_OG0	file_1_file_1_jg3254	file_1_file_1_jg583	file_1_file_1_jg6279	file_1_file_1_jg15276	file_1_file_1_jg3571	file_1_file_1_jg3854
Ccp84Af_OG0000109_OG1	FBgn0004778	Ccp84Af	OG0000109_OG1	file_1_file_1_jg6798	file_1_file_1_jg7190	file_1_file_1_jg414	file_1_file_1_jg3703	file_1_file_1_jg7516	file_1_file_1_jg13670
Ccp84Af_OG0000109_OG2	FBgn0004778	Ccp84Af	OG0000109_OG2	file_1_file_1_jg3256	file_1_file_1_jg585	file_1_file_1_jg6277	file_1_file_1_jg15274	file_1_file_1_jg3573	file_1_file_1_jg3852
Ccp84Ag_OG0001348_OG0	FBgn0004777	Ccp84Ag	OG0001348_OG0	file_1_file_1_jg3253	file_1_file_1_jg582	file_1_file_1_jg6280	file_1_file_1_jg15277	file_1_file_1_jg3570	file_1_file_1_jg3855
Ccs_OG0006299	FBgn0010531	Ccs	OG0006299	file_1_file_1_jg9583	file_1_file_1_jg9797	file_1_file_1_jg12185	file_1_file_1_jg12977	file_1_file_1_jg10277	file_1_file_1_jg15796
CCT1_OG0002281_OG0	FBgn0003676	CCT1	OG0002281_OG0	file_1_file_1_jg6420	file_1_file_1_jg2559	file_1_file_1_jg7785	file_1_file_1_jg11033	file_1_file_1_jg5552	file_1_file_1_jg5537
CCT2_OG0003145	FBgn0030086	CCT2	OG0003145	file_1_file_1_jg7170	file_1_file_1_jg7559	file_1_file_1_jg1380	file_1_file_1_jg4056	file_1_file_1_jg7879	file_1_file_1_jg763
CCT3_OG0004995	FBgn0015019	CCT3	OG0004995	file_1_file_1_jg3981	file_1_file_1_jg1869	file_1_file_1_jg6811	file_1_file_1_jg9761	file_1_file_1_jg4303	file_1_file_1_jg2161
CCT4_OG0000979	FBgn0032444	CCT4	OG0000979	file_1_file_1_jg10194	file_1_file_1_jg5461	file_1_file_1_jg10928	file_1_file_1_jg1983	file_1_file_1_jg2078	file_1_file_1_jg7110
CCT5_OG0006600	FBgn0010621	CCT5	OG0006600	file_1_file_1_jg2147	file_1_file_1_jg10074	file_1_file_1_jg14884	file_1_file_1_jg13250	file_1_file_1_jg10556	file_1_file_1_jg16287
CCT6_OG0008508	FBgn0027329	CCT6	OG0008508	file_1_file_1_jg7865	file_1_file_1_jg8281	file_1_file_1_jg1276	file_1_file_1_jg4815	file_1_file_1_jg8603	file_1_file_1_jg1363
CCT7_OG0004839	FBgn0037632	CCT7	OG0004839	file_1_file_1_jg5016	file_1_file_1_jg843	file_1_file_1_jg6396	file_1_file_1_jg10810	file_1_file_1_jg5335	file_1_file_1_jg5303
CCT7_OG0004841	FBgn0037632	CCT7	OG0004841	file_1_file_1_jg5014	file_1_file_1_jg846	file_1_file_1_jg6399	file_1_file_1_jg10808	file_1_file_1_jg5333	file_1_file_1_jg5301
CCT8_OG0007117	FBgn0284436	CCT8	OG0007117	file_1_file_1_jg10897	file_1_file_1_jg9606	file_1_file_1_jg11990	file_1_file_1_jg12785	file_1_file_1_jg10084	file_1_file_1_jg4707
Ccz1_OG0010481	FBgn0035470	Ccz1	OG0010481	file_1_file_1_jg12935	file_1_file_1_jg12524	file_1_file_1_jg3073	file_1_file_1_jg6208	file_1_file_1_jg13048	file_1_file_1_jg11808
cd_OG0004708	FBgn0263986	cd	OG0004708	file_1_file_1_jg6390	file_1_file_1_jg2592	file_1_file_1_jg7817	file_1_file_1_jg11064	file_1_file_1_jg5583	file_1_file_1_jg5578
CD98hc_OG0001357_OG0	FBgn0037533	CD98hc	OG0001357_OG0	file_1_file_1_jg3387	file_1_file_1_jg715	file_1_file_1_jg6145	file_1_file_1_jg9140	file_1_file_1_jg3707	file_1_file_1_jg3708
Cda4_OG0008701	FBgn0052499	Cda4	OG0008701	file_1_file_1_jg8580	file_1_file_1_jg9039	file_1_file_1_jg9369	file_1_file_1_jg5650	file_1_file_1_jg9399	file_1_file_1_jg16905
Cda5_OG0008721	FBgn0051973	Cda5	OG0008721	file_1_file_1_jg8615	file_1_file_1_jg3808	file_1_file_1_jg9411	file_1_file_1_jg331	file_1_file_1_jg420	file_1_file_1_jg9602
Cda9_OG0002707	FBgn0034197	Cda9	OG0002707	file_1_file_1_jg1437	file_1_file_1_jg10798	file_1_file_1_jg14934	file_1_file_1_jg13982	file_1_file_1_jg11289	file_1_file_1_jg14860
CDase_OG0005749	FBgn0039774	CDase	OG0005749	file_1_file_1_jg5339	file_1_file_1_jg3631	file_1_file_1_jg8893	file_1_file_1_jg12132	file_1_file_1_jg6644	file_1_file_1_jg5854
cdc14_OG0009306	FBgn0031952	cdc14	OG0009306	file_1_file_1_jg10698	file_1_file_1_jg4797	file_1_file_1_jg10115	file_1_file_1_jg1317	file_1_file_1_jg1423	file_1_file_1_jg7713
Cdc16_OG0005493	FBgn0025781	Cdc16	OG0005493	file_1_file_1_jg6311	file_1_file_1_jg2670	file_1_file_1_jg7895	file_1_file_1_jg11145	file_1_file_1_jg5667	file_1_file_1_jg9938
Cdc23_OG0009421	FBgn0032863	Cdc23	OG0009421	file_1_file_1_jg356	file_1_file_1_jg6217	file_1_file_1_jg13302	file_1_file_1_jg2729	file_1_file_1_jg2811	file_1_file_1_jg8545
Cdc27_OG0010426	FBgn0012058	Cdc27	OG0010426	file_1_file_1_jg12631	file_1_file_1_jg12922	file_1_file_1_jg3472	file_1_file_1_jg6609	file_1_file_1_jg13455	file_1_file_1_jg12041
Cdc2rk_OG0006290	FBgn0013435	Cdc2rk	OG0006290	file_1_file_1_jg9594	file_1_file_1_jg9786	file_1_file_1_jg12173	file_1_file_1_jg12966	file_1_file_1_jg10266	file_1_file_1_jg15807
Cdc37_OG0011041	FBgn0011573	Cdc37	OG0011041	file_1_file_1_jg12361	file_1_file_1_jg12290	file_1_file_1_jg2685	file_1_file_1_jg5968	file_1_file_1_jg12809	file_1_file_1_jg14189
Cdc42_OG0008268	FBgn0010341	Cdc42	OG0008268	file_1_file_1_jg7638	file_1_file_1_jg8786	file_1_file_1_jg1008	file_1_file_1_jg5369	file_1_file_1_jg9119	file_1_file_1_jg1146
Cdc45_OG0007388	FBgn0026143	Cdc45	OG0007388	file_1_file_1_jg11621	file_1_file_1_jg6693	file_1_file_1_jg152	file_1_file_1_jg3187	file_1_file_1_jg7006	file_1_file_1_jg142
Cdc5_OG0011371	FBgn0265574	Cdc5	OG0011371	file_1_file_1_jg12164	file_1_file_1_jg12092	file_1_file_1_jg2487	file_1_file_1_jg5772	file_1_file_1_jg12613	file_1_file_1_jg14393
CDC50_OG0008483	FBgn0030752	CDC50	OG0008483	file_1_file_1_jg7766	file_1_file_1_jg8382	file_1_file_1_jg1178	file_1_file_1_jg4925	file_1_file_1_jg8704	file_1_file_1_jg3405
Cdc6_OG0002054	FBgn0035918	Cdc6	OG0002054	file_1_file_1_jg12767	file_1_file_1_jg13114	file_1_file_1_jg2909	file_1_file_1_jg6800	file_1_file_1_jg13645	file_1_file_1_jg11484
Cdc7_OG0007729	FBgn0028360	Cdc7	OG0007729	file_1_file_1_jg8303	file_1_file_1_jg7294	file_1_file_1_jg365	file_1_file_1_jg3800	file_1_file_1_jg7617	file_1_file_1_jg555
Cdep_OG0002087	FBgn0265082	Cdep	OG0002087	file_1_file_1_jg3030	file_1_file_1_jg345	file_1_file_1_jg5526	file_1_file_1_jg8768	file_1_file_1_jg3325	file_1_file_1_jg4091
Cdep_OG0004159	FBgn0265082	Cdep	OG0004159	file_1_file_1_jg3029	file_1_file_1_jg344	file_1_file_1_jg5527	file_1_file_1_jg8769	file_1_file_1_jg3326	file_1_file_1_jg4090
CdGAPr_OG0009111	FBgn0032821	CdGAPr	OG0009111	file_1_file_1_jg414	file_1_file_1_jg6150	file_1_file_1_jg13244	file_1_file_1_jg2666	file_1_file_1_jg2749	file_1_file_1_jg8374
cdi_OG0000729	FBgn0004876	cdi	OG0000729	file_1_file_1_jg3700	file_1_file_1_jg2152	file_1_file_1_jg5800	file_1_file_1_jg9468	file_1_file_1_jg4022	file_1_file_1_jg2500
cDIP_OG0004394	FBgn0038865	cDIP	OG0004394	file_1_file_1_jg3463	file_1_file_1_jg2385	file_1_file_1_jg6060	file_1_file_1_jg9221	file_1_file_1_jg3786	file_1_file_1_jg2691
Cdk1_OG0000555_OG0	FBgn0004106	Cdk1	OG0000555_OG0	file_1_file_1_jg9948	file_1_file_1_jg5174	file_1_file_1_jg11246	file_1_file_1_jg1695	file_1_file_1_jg1799	file_1_file_1_jg7425
Cdk12_OG0009875	FBgn0037093	Cdk12	OG0009875	file_1_file_1_jg14738	file_1_file_1_jg14672	file_1_file_1_jg4817	file_1_file_1_jg8370	file_1_file_1_jg15213	file_1_file_1_jg13149
Cdk2_OG0002391	FBgn0004107	Cdk2	OG0002391	file_1_file_1_jg3529	file_1_file_1_jg2317	file_1_file_1_jg5987	file_1_file_1_jg9289	file_1_file_1_jg3854	file_1_file_1_jg10519
CDK2AP1_OG0008015	FBgn0030269	CDK2AP1	OG0008015	file_1_file_1_jg6957	file_1_file_1_jg7772	file_1_file_1_jg1082	file_1_file_1_jg4289	file_1_file_1_jg8096	file_1_file_1_jg13507
Cdk4_OG0006632	FBgn0016131	Cdk4	OG0006632	file_1_file_1_jg1526	file_1_file_1_jg10714	file_1_file_1_jg14386	file_1_file_1_jg13894	file_1_file_1_jg11203	file_1_file_1_jg4683
Cdk5_OG0002993	FBgn0013762	Cdk5	OG0002993	file_1_file_1_jg1667	file_1_file_1_jg10565	file_1_file_1_jg14543	file_1_file_1_jg13743	file_1_file_1_jg11057	file_1_file_1_jg4283
Cdk5alpha_OG0009389	FBgn0027491	Cdk5alpha	OG0009389	file_1_file_1_jg9926	file_1_file_1_jg5151	file_1_file_1_jg11222	file_1_file_1_jg1671	file_1_file_1_jg1775	file_1_file_1_jg7447
Cdk7_OG0001724	FBgn0263237	Cdk7	OG0001724	file_1_file_1_jg6730	file_1_file_1_jg7127	file_1_file_1_jg480	file_1_file_1_jg3637	file_1_file_1_jg7452	file_1_file_1_jg13463
Cdk8_OG0010977	FBgn0015618	Cdk8	OG0010977	file_1_file_1_jg13369	file_1_file_1_jg13289	file_1_file_1_jg3701	file_1_file_1_jg6984	file_1_file_1_jg13826	file_1_file_1_jg11305
Cdk9_OG0007009	FBgn0019949	Cdk9	OG0007009	file_1_file_1_jg706	file_1_file_1_jg11527	file_1_file_1_jg14296	file_1_file_1_jg14732	file_1_file_1_jg12038	file_1_file_1_jg16649
Cdlc2_OG0000234_OG1	FBgn0026141	Cdlc2	OG0000234_OG1	file_1_file_1_jg6692	file_1_file_1_jg7092	file_1_file_1_jg518	file_1_file_1_jg3598	file_1_file_1_jg7415	file_1_file_1_jg8660
cdm_OG0002482	FBgn0261532	cdm	OG0002482	file_1_file_1_jg3829	file_1_file_1_jg2024	file_1_file_1_jg5671	file_1_file_1_jg9599	file_1_file_1_jg4146	file_1_file_1_jg6470
Cds_OG0010549	FBgn0010350	Cds	OG0010549	file_1_file_1_jg12525	file_1_file_1_jg13025	file_1_file_1_jg3573	file_1_file_1_jg6714	file_1_file_1_jg13557	file_1_file_1_jg11574
Ced-12_OG0009727	FBgn0032409	Ced-12	OG0009727	file_1_file_1_jg10245	file_1_file_1_jg5407	file_1_file_1_jg10597	file_1_file_1_jg1931	file_1_file_1_jg2027	file_1_file_1_jg7158
ced-6_OG0006366	FBgn0029092	ced-6	OG0006366	file_1_file_1_jg9684	file_1_file_1_jg9697	file_1_file_1_jg12076	file_1_file_1_jg12875	file_1_file_1_jg10177	file_1_file_1_jg15079
Cen_OG0001892_OG0	FBgn0032876	Cen	OG0001892_OG0	file_1_file_1_jg337	file_1_file_1_jg6238	file_2_8157_g	file_1_file_1_jg2749	file_1_file_1_jg2831	file_1_file_1_jg8559
CenB1A_OG0004675	FBgn0039056	CenB1A	OG0004675	file_1_file_1_jg6334	file_1_file_1_jg2651	file_1_file_1_jg7874	file_1_file_1_jg11124	file_1_file_1_jg5645	file_1_file_1_jg6886
CenG1A_OG0003595_OG0	FBgn0028509	CenG1A	OG0003595_OG0	file_1_file_1_jg10037	file_1_file_1_jg5612	file_1_file_1_jg10769	file_1_file_1_jg2134	file_1_file_1_jg2227	file_1_file_1_jg7500
CenG1A_OG0009182	FBgn0028509	CenG1A	OG0009182	file_1_file_1_jg10044	file_1_file_1_jg5605	file_1_file_1_jg10776	file_1_file_1_jg2127	file_1_file_1_jg2220	file_1_file_1_jg7507
Cenp-C_OG0002322	FBgn0266916	Cenp-C	OG0002322	file_1_file_1_jg5057	file_1_file_1_jg801	file_1_file_1_jg6354	file_1_file_1_jg10853	file_1_file_1_jg5379	file_1_file_1_jg5354
Cep135_OG0009952	FBgn0036480	Cep135	OG0009952	file_1_file_1_jg13927	file_1_file_1_jg13835	file_1_file_1_jg4276	file_1_file_1_jg7531	file_1_file_1_jg14369	file_1_file_1_jg12904
Cep135_OG0009954	FBgn0036480	Cep135	OG0009954	file_1_file_1_jg13930	file_1_file_1_jg13838	file_1_file_1_jg4281	file_1_file_1_jg7534	file_1_file_1_jg14372	file_1_file_1_jg12902
cep290_OG0004127	FBgn0035168	Cep290	OG0004127	file_1_file_1_jg12214	file_1_file_1_jg12143	file_1_file_1_jg2538	file_1_file_1_jg5826	file_1_file_1_jg12666	file_1_file_1_jg14342
Cep89_OG0006812	FBgn0266708	Cep89	OG0006812	file_1_file_1_jg1660	file_1_file_1_jg10575	file_1_file_1_jg14527	file_1_file_1_jg13753	file_1_file_1_jg11066	file_1_file_1_jg4294
Cep97_OG0008778	FBgn0031575	Cep97	OG0008778	file_1_file_1_jg9141	file_1_file_1_jg4311	file_1_file_1_jg9986	file_1_file_1_jg837	file_1_file_1_jg933	file_1_file_1_jg9425
cer_OG0012078	FBgn0034443	cer	OG0012078	file_1_file_1_jg998	file_1_file_1_jg11112	file_1_file_1_jg13994	file_1_file_1_jg14311	file_1_file_1_jg11621	file_1_file_1_jg16719
Cerk_OG0004182	FBgn0037315	Cerk	OG0004182	file_1_file_1_jg3071	file_1_file_1_jg387	file_1_file_1_jg5567	file_1_file_1_jg8814	file_1_file_1_jg3376	file_1_file_1_jg4051
cert_OG0011161	FBgn0027569	cert	OG0011161	file_1_file_1_jg12828	file_1_file_1_jg13054	file_1_file_1_jg2968	file_1_file_1_jg6741	file_1_file_1_jg13586	file_1_file_1_jg11547
Cf2_OG0008971	FBgn0000286	Cf2	OG0008971	file_1_file_1_jg9236	file_1_file_1_jg4397	file_1_file_1_jg10085	file_1_file_1_jg922	file_1_file_1_jg1017	file_1_file_1_jg8766
Cfp1_OG0007571	FBgn0030121	Cfp1	OG0007571	file_1_file_1_jg7132	file_1_file_1_jg7600	file_1_file_1_jg2011	file_1_file_1_jg4109	file_1_file_1_jg7921	file_1_file_1_jg457
CG5789_OG0004615	FBgn0039207	Cftr	OG0004615	file_1_file_1_jg6114	file_1_file_1_jg2860	file_1_file_1_jg8710	file_1_file_1_jg11342	file_1_file_1_jg5863	file_1_file_1_jg6768
cg_OG0006533	FBgn0000289	cg	OG0006533	file_1_file_1_jg1853	file_1_file_1_jg10380	file_1_file_1_jg14730	file_1_file_1_jg13551	file_1_file_1_jg10866	file_1_file_1_jg16165
CG10000_OG0005395	FBgn0039596	CG10000	OG0005395	file_1_file_1_jg5590	file_1_file_1_jg3379	file_1_file_1_jg8177	file_1_file_1_jg11873	file_1_file_1_jg6385	file_1_file_1_jg6569
CG10005_OG0004963	FBgn0037972	CG10005	OG0004963	file_1_file_1_jg4599	file_1_file_1_jg1258	file_1_file_1_jg6841	file_1_file_1_jg10380	file_1_file_1_jg4911	file_1_file_1_jg2072
CG10011_OG0005399	FBgn0039590	CG10011	OG0005399	file_1_file_1_jg5599	file_1_file_1_jg3369	file_1_file_1_jg8188	file_1_file_1_jg11862	file_1_file_1_jg6374	file_1_file_1_jg6558
CG10013_OG0002410_OG0	FBgn0038012	CG10013	OG0002410_OG0	file_1_file_1_jg4554	file_1_file_1_jg1304	file_1_file_1_jg6887	file_1_file_1_jg10336	file_1_file_1_jg4865	file_1_file_1_jg2005
CG10019_OG0008786	FBgn0031568	CG10019	OG0008786	file_1_file_1_jg9129	file_1_file_1_jg4298	file_1_file_1_jg9968	file_1_file_1_jg826	file_1_file_1_jg922	file_1_file_1_jg9413
CG10026_OG0009081	FBgn0032785	CG10026	OG0009081	file_1_file_1_jg456	file_1_file_1_jg6109	file_1_file_1_jg13201	file_1_file_1_jg2622	file_1_file_1_jg2706	file_1_file_1_jg8332
CG10029_OG0004344	FBgn0037498	CG10029	OG0004344	file_1_file_1_jg3324	file_1_file_1_jg654	file_1_file_1_jg6207	file_1_file_1_jg9076	file_1_file_1_jg3645	file_1_file_1_jg3777
CG10031_OG0008792	FBgn0031563	CG10031	OG0008792	file_1_file_1_jg9120	file_1_file_1_jg4290	file_1_file_1_jg9956	file_1_file_1_jg817	file_1_file_1_jg913	file_1_file_1_jg9403
CG10035_OG0004420	FBgn0038028	CG10035	OG0004420	file_1_file_1_jg4539	file_1_file_1_jg1320	file_1_file_1_jg6903	file_1_file_1_jg10320	file_1_file_1_jg4849	file_1_file_1_jg2635
CG10038_OG0001436_OG0	FBgn0038013	CG10038	OG0001436_OG0	file_1_file_1_jg4553	file_1_file_1_jg1305	file_1_file_1_jg6888	file_1_file_1_jg10333	file_1_file_1_jg4864	file_1_file_1_jg14717
CG10041_OG0012259_OG0	FBgn0038014	CG10041	OG0012259_OG0	file_1_file_1_jg4552	file_1_file_1_jg1306	file_1_file_1_jg6889	file_1_file_1_jg10334	file_1_file_1_jg4863	file_1_file_1_jg14716
CG10051_OG0007036	FBgn0034437	CG10051	OG0007036	file_1_file_1_jg991	file_1_file_1_jg11105	file_1_file_1_jg14000	file_1_file_1_jg14303	file_1_file_1_jg11614	file_1_file_1_jg16709
CG10053_OG0004336	FBgn0037490	CG10053	OG0004336	file_1_file_1_jg3311	file_1_file_1_jg642	file_1_file_1_jg6220	file_1_file_1_jg9064	file_1_file_1_jg3633	file_1_file_1_jg3791
CG10055_OG0004329	FBgn0037482	CG10055	OG0004329	file_1_file_1_jg3302	file_1_file_1_jg633	file_1_file_1_jg6229	file_1_file_1_jg9055	file_1_file_1_jg3624	file_1_file_1_jg3800
CG10062_OG0007038	FBgn0034439	CG10062	OG0007038	file_1_file_1_jg993	file_1_file_1_jg11107	file_1_file_1_jg13998	file_1_file_1_jg14305	file_1_file_1_jg11616	file_1_file_1_jg16711
CG10063_OG0010284	FBgn0035727	CG10063	OG0010284	file_1_file_1_jg12663	file_1_file_1_jg12891	file_1_file_1_jg3440	file_1_file_1_jg6577	file_1_file_1_jg13424	file_1_file_1_jg10880
CG10064_OG0010282	FBgn0035724	CG10064	OG0010282	file_1_file_1_jg12666	file_1_file_1_jg12888	file_1_file_1_jg3437	file_1_file_1_jg6574	file_1_file_1_jg13421	file_1_file_1_jg10882
CG10068_OG0004321	FBgn0037473	CG10068	OG0004321	file_1_file_1_jg3292	file_1_file_1_jg623	file_1_file_1_jg6239	file_1_file_1_jg9044	file_1_file_1_jg3612	file_1_file_1_jg3811
CG10073_OG0000065_OG2	FBgn0034440	CG10073	OG0000065_OG2	file_1_file_1_jg994	file_1_file_1_jg11108	file_1_file_1_jg13997	file_1_file_1_jg14306	file_1_file_1_jg11617	file_1_file_1_jg16713
CG10075_OG0010279	FBgn0035722	CG10075	OG0010279	file_1_file_1_jg12669	file_1_file_1_jg12885	file_1_file_1_jg3434	file_1_file_1_jg6571	file_1_file_1_jg13418	file_1_file_1_jg10886
CG10077_OG0010277	FBgn0035720	CG10077	OG0010277	file_1_file_1_jg12671	file_1_file_1_jg12883	file_1_file_1_jg3432	file_1_file_1_jg6569	file_1_file_1_jg13416	file_1_file_1_jg10888
CG10082_OG0005964	FBgn0034644	CG10082	OG0005964	file_1_file_1_jg1280	file_1_file_1_jg11389	file_1_file_1_jg13720	file_1_file_1_jg14598	file_1_file_1_jg11905	file_1_file_1_jg14963
CG10086_OG0001355	FBgn0037517	CG10086	OG0001355	file_1_file_1_jg3365	file_1_file_1_jg692	file_1_file_1_jg6166	file_1_file_1_jg9116	file_1_file_1_jg3684	file_1_file_1_jg3736
CG10089_OG0010567	FBgn0036369	CG10089	OG0010567	file_1_file_1_jg13792	file_1_file_1_jg13698	file_1_file_1_jg4138	file_1_file_1_jg7393	file_1_file_1_jg14236	file_1_file_1_jg11595
CG10098_OG0004320	FBgn0037472	CG10098	OG0004320	file_1_file_1_jg3291	file_1_file_1_jg622	file_1_file_1_jg6240	file_1_file_1_jg9043	file_1_file_1_jg3611	file_1_file_1_jg3812
CG10104_OG0006132	FBgn0033933	CG10104	OG0006132	file_1_file_1_jg1816	file_1_file_1_jg10417	file_1_file_1_jg14694	file_1_file_1_jg13583	file_1_file_1_jg10900	file_1_file_1_jg16130
CG10116_OG0010569	FBgn0036367	CG10116	OG0010569	file_1_file_1_jg13790	file_1_file_1_jg13696	file_1_file_1_jg4136	file_1_file_1_jg7391	file_1_file_1_jg14234	file_1_file_1_jg11597
CG10126_OG0005023	FBgn0038088	CG10126	OG0005023	file_1_file_1_jg4465	file_1_file_1_jg1396	file_1_file_1_jg6976	file_1_file_1_jg10244	file_1_file_1_jg4779	file_1_file_1_jg14038
CG10132_OG0009091	FBgn0032798	CG10132	OG0009091	file_1_file_1_jg444	file_1_file_1_jg6121	file_1_file_1_jg13213	file_1_file_1_jg2635	file_1_file_1_jg2718	file_1_file_1_jg8344
CG10137_OG0009093	FBgn0032800	CG10137	OG0009093	file_1_file_1_jg441	file_1_file_1_jg6123	file_1_file_1_jg13215	file_1_file_1_jg2637	file_1_file_1_jg2720	file_1_file_1_jg8346
CG10139_OG0006151	FBgn0033951	CG10139	OG0006151	file_1_file_1_jg1785	file_1_file_1_jg10447	file_1_file_1_jg14662	file_1_file_1_jg13621	file_1_file_1_jg10935	file_1_file_1_jg16100
CG10140_OG0010573	FBgn0036363	CG10140	OG0010573	file_1_file_1_jg13786	file_1_file_1_jg13692	file_1_file_1_jg4132	file_1_file_1_jg7387	file_1_file_1_jg14230	file_1_file_1_jg11601
CG10147_OG0010256	FBgn0035702	CG10147	OG0010256	file_1_file_1_jg13259	file_1_file_1_jg12848	file_1_file_1_jg3399	file_1_file_1_jg6535	file_1_file_1_jg13384	file_1_file_1_jg10917
CG10151_OG0006160	FBgn0033960	CG10151	OG0006160	file_1_file_1_jg1769	file_1_file_1_jg10461	file_1_file_1_jg14648	file_1_file_1_jg13635	file_1_file_1_jg10951	file_1_file_1_jg16084
CG10154_OG0010575	FBgn0036361	CG10154	OG0010575	file_1_file_1_jg13784	file_1_file_1_jg13690	file_1_file_1_jg4130	file_1_file_1_jg7385	file_1_file_1_jg14228	file_1_file_1_jg11603
CG10163_OG0010252	FBgn0035697	CG10163	OG0010252	file_1_file_1_jg13245	file_1_file_1_jg12838	file_1_file_1_jg3385	file_1_file_1_jg6526	file_1_file_1_jg13372	file_1_file_1_jg10932
CG10164_OG0001489	FBgn0039088	CG10164	OG0001489	file_1_file_1_jg6282	file_1_file_1_jg2698	file_1_file_1_jg7927	file_1_file_1_jg11173	file_1_file_1_jg5696	file_1_file_1_jg9909
CG10165_OG0011781	FBgn0032801	CG10165	OG0011781	file_1_file_1_jg442	file_1_file_1_jg6124	file_1_file_1_jg13216	file_1_file_1_jg2638	file_1_file_1_jg2721	file_1_file_1_jg8347
CG10171_OG0010163	FBgn0036353	CG10171	OG0010163	file_1_file_1_jg13774	file_1_file_1_jg13679	file_1_file_1_jg4118	file_1_file_1_jg7375	file_1_file_1_jg14218	file_1_file_1_jg12461
CG10175_OG0005507	FBgn0039084	CG10175	OG0005507	file_1_file_1_jg6285	file_1_file_1_jg2694	file_1_file_1_jg7923	file_1_file_1_jg11168	file_1_file_1_jg5691	file_1_file_1_jg9914
CG10177_OG0001079_OG0	FBgn0039083	CG10177	OG0001079_OG0	file_1_file_1_jg6289	file_1_file_1_jg2693	file_1_file_1_jg7921	file_1_file_1_jg11167	file_1_file_1_jg5690	file_1_file_1_jg3524
CG10184_OG0005509	FBgn0039094	CG10184	OG0005509	file_1_file_1_jg6277	file_1_file_1_jg2703	file_1_file_1_jg7934	file_1_file_1_jg11179	file_1_file_1_jg5701	file_1_file_1_jg9905
CG10185_OG0005203	FBgn0038397	CG10185	OG0005203	file_1_file_1_jg4272	file_1_file_1_jg1791	file_1_file_1_jg7167	file_1_file_1_jg9842	file_1_file_1_jg4386	file_1_file_1_jg1643
CG10189_OG0009087	FBgn0032793	CG10189	OG0009087	file_1_file_1_jg449	file_1_file_1_jg6116	file_1_file_1_jg13208	file_1_file_1_jg2630	file_1_file_1_jg2713	file_1_file_1_jg8339
CG10194_OG0009085	FBgn0032790	CG10194	OG0009085	file_1_file_1_jg451	file_1_file_1_jg6114	file_1_file_1_jg13206	file_1_file_1_jg2628	file_1_file_1_jg2711	file_1_file_1_jg8337
CG10195_OG0003572	FBgn0032787	CG10195	OG0003572	file_1_file_1_jg454	file_1_file_1_jg6111	file_1_file_1_jg13203	file_1_file_1_jg2625	file_1_file_1_jg2708	file_1_file_1_jg8334
CG10205_OG0006168	FBgn0033970	CG10205	OG0006168	file_1_file_1_jg1758	file_1_file_1_jg10472	file_1_file_1_jg14638	file_1_file_1_jg13647	file_1_file_1_jg10963	file_1_file_1_jg16074
CG10208_OG0005527	FBgn0039118	CG10208	OG0005527	file_1_file_1_jg6243	file_1_file_1_jg2735	file_1_file_1_jg7968	file_1_file_1_jg11211	file_1_file_1_jg5735	file_1_file_1_jg9863
CG10209_OG0006169	FBgn0033971	CG10209	OG0006169	file_1_file_1_jg1756	file_1_file_1_jg10474	file_1_file_1_jg14636	file_1_file_1_jg13649	file_1_file_1_jg10965	file_1_file_1_jg16072
CG10211_OG0009505	FBgn0032685	CG10211	OG0009505	file_1_file_1_jg585	file_1_file_1_jg5978	file_1_file_1_jg13066	file_1_file_1_jg2494	file_1_file_1_jg2582	file_1_file_1_jg8159
CG10214_OG0000865_OG0	FBgn0039115	CG10214	OG0000865_OG0	file_1_file_1_jg6246	file_1_file_1_jg2732	file_2_14987_g	file_1_file_1_jg11208	file_1_file_1_jg5732	file_2_12442_g
CG10222_OG0010165	FBgn0036356	CG10222	OG0010165	file_1_file_1_jg13777	file_1_file_1_jg13682	file_1_file_1_jg4122	file_1_file_1_jg7378	file_1_file_1_jg14221	file_1_file_1_jg12457
CG10226_OG0010249	FBgn0035695	CG10226	OG0010249	file_1_file_1_jg13242	file_1_file_1_jg12835	file_1_file_1_jg3382	file_1_file_1_jg6523	file_1_file_1_jg13369	file_1_file_1_jg10935
CG10237_OG0003462	FBgn0032783	CG10237	OG0003462	file_1_file_1_jg460	file_1_file_1_jg6105	file_1_file_1_jg13196	file_1_file_1_jg2618	file_1_file_1_jg2702	file_1_file_1_jg9159
CG1024_OG0004294	FBgn0027514	CG1024	OG0004294	file_1_file_1_jg3223	file_1_file_1_jg553	file_1_file_1_jg7657	file_1_file_1_jg8976	file_1_file_1_jg3540	file_1_file_1_jg3886
CG10252_OG0011517	FBgn0039104	CG10252	OG0011517	file_1_file_1_jg6268	file_1_file_1_jg2712	file_1_file_1_jg7945	file_1_file_1_jg11189	file_1_file_1_jg5711	file_1_file_1_jg9895
CG10254_OG0002565	FBgn0027512	CG10254	OG0002565	file_1_file_1_jg6269	file_1_file_1_jg2711	file_1_file_1_jg7944	file_1_file_1_jg11188	file_1_file_1_jg5710	file_1_file_1_jg9896
CG10257_OG0006606	FBgn0033985	CG10257	OG0006606	file_1_file_1_jg1736	file_1_file_1_jg10495	file_1_file_1_jg14616	file_1_file_1_jg13674	file_1_file_1_jg10985	file_1_file_1_jg16307
CG10264_OG0005208	FBgn0038394	CG10264	OG0005208	file_1_file_1_jg4267	file_1_file_1_jg1786	file_1_file_1_jg7172	file_1_file_1_jg9847	file_1_file_1_jg4391	file_1_file_1_jg1648
CG10265_OG0006935	FBgn0033990	CG10265	OG0006935	file_1_file_1_jg1729	file_1_file_1_jg10502	file_1_file_1_jg14609	file_1_file_1_jg13682	file_1_file_1_jg10992	file_1_file_1_jg16519
CG10274_OG0003940	FBgn0035690	CG10274	OG0003940	file_1_file_1_jg13231	file_1_file_1_jg12824	file_1_file_1_jg3372	file_1_file_1_jg6512	file_1_file_1_jg13358	file_1_file_1_jg10945
CG10280_OG0004257	FBgn0037395	CG10280	OG0004257	file_1_file_1_jg3172	file_1_file_1_jg496	file_1_file_1_jg7608	file_1_file_1_jg8923	file_1_file_1_jg3486	file_1_file_1_jg3942
CG10283_OG0001907_OG0	FBgn0032681	CG10283	OG0001907_OG0	file_1_file_1_jg589	file_1_file_1_jg5974	file_1_file_1_jg13062	file_1_file_1_jg2490	file_1_file_1_jg2578	file_1_file_1_jg8163
CG10286_OG0004292	FBgn0037439	CG10286	OG0004292	file_1_file_1_jg3220	file_1_file_1_jg549	file_1_file_1_jg7653	file_1_file_1_jg8973	file_1_file_1_jg3536	file_1_file_1_jg3889
CG10298_OG0004288	FBgn0037432	CG10298	OG0004288	file_1_file_1_jg3212	file_1_file_1_jg541	file_1_file_1_jg7646	file_1_file_1_jg8965	file_1_file_1_jg3528	file_1_file_1_jg3899
CG10300_OG0005516	FBgn0039107	CG10300	OG0005516	file_1_file_1_jg6259	file_1_file_1_jg2719	file_1_file_1_jg7952	file_1_file_1_jg11196	file_1_file_1_jg5718	file_1_file_1_jg9888
CG10301_OG0005515	FBgn0039106	CG10301	OG0005515	file_1_file_1_jg6260	file_1_file_1_jg2718	file_1_file_1_jg7951	file_1_file_1_jg11195	file_1_file_1_jg5717	file_1_file_1_jg9889
CG10307_OG0005957	FBgn0034655	CG10307	OG0005957	file_1_file_1_jg1293	file_1_file_1_jg11407	file_1_file_1_jg13707	file_1_file_1_jg14614	file_1_file_1_jg11922	file_1_file_1_jg14946
CG10311_OG0004972	FBgn0038420	CG10311	OG0004972	file_1_file_1_jg4309	file_1_file_1_jg1826	file_1_file_1_jg7129	file_1_file_1_jg9806	file_1_file_1_jg4350	file_1_file_1_jg2101
CG10317_OG0004974	FBgn0038423	CG10317	OG0004974	file_1_file_1_jg4311	file_1_file_1_jg1828	file_1_file_1_jg7127	file_1_file_1_jg9803	file_1_file_1_jg4347	file_1_file_1_jg2104
CG10321_OG0005965	FBgn0034643	CG10321	OG0005965	file_1_file_1_jg1278	file_1_file_1_jg11388	file_1_file_1_jg13721	file_1_file_1_jg14596	file_1_file_1_jg11902	file_1_file_1_jg14966
CG10324_OG0004994	FBgn0038454	CG10324	OG0004994	file_1_file_1_jg3982	file_1_file_1_jg1868	file_1_file_1_jg6812	file_1_file_1_jg9762	file_1_file_1_jg4304	file_1_file_1_jg2160
CG10332_OG0005992	FBgn0260455	CG10332	OG0005992	file_1_file_1_jg2594	file_1_file_1_jg11707	file_1_file_1_jg15110	file_1_file_1_jg14919	file_1_file_1_jg12227	file_1_file_1_jg15594
CG10333_OG0009507	FBgn0032690	CG10333	OG0009507	file_1_file_1_jg579	file_1_file_1_jg5984	file_1_file_1_jg13073	file_1_file_1_jg2500	file_1_file_1_jg2589	file_1_file_1_jg8153
CG10336_OG0009516	FBgn0032698	CG10336	OG0009516	file_1_file_1_jg564	file_1_file_1_jg5997	file_1_file_1_jg13087	file_1_file_1_jg2513	file_1_file_1_jg2600	file_1_file_1_jg8141
CG10337_OG0009096	FBgn0032805	CG10337	OG0009096	file_1_file_1_jg436	file_1_file_1_jg6129	file_1_file_1_jg13221	file_1_file_1_jg2643	file_1_file_1_jg2726	file_1_file_1_jg8352
CG10338_OG0009517	FBgn0032700	CG10338	OG0009517	file_1_file_1_jg562	file_1_file_1_jg5999	file_1_file_1_jg13089	file_1_file_1_jg2515	file_1_file_1_jg2602	file_1_file_1_jg8139
CG10339_OG0006873	FBgn0034972	CG10339	OG0006873	file_1_file_1_jg2708	file_1_file_1_jg11823	file_1_file_1_jg15228	file_1_file_1_jg15039	file_1_file_1_jg12346	file_1_file_1_jg16412
CG10340_OG0001059_OG0	FBgn0022344	CG10340	OG0001059_OG0	file_1_file_1_jg3991	file_1_file_1_jg1861	file_1_file_1_jg6820	file_1_file_1_jg9770	file_1_file_1_jg4312	file_1_file_1_jg2150
CG10341_OG0009518	FBgn0032701	CG10341	OG0009518	file_1_file_1_jg561	file_1_file_1_jg6000	file_1_file_1_jg13090	file_1_file_1_jg2516	file_1_file_1_jg2603	file_1_file_1_jg8138
CG10343_OG0009520	FBgn0032703	CG10343	OG0009520	file_1_file_1_jg559	file_1_file_1_jg6002	file_1_file_1_jg13092	file_1_file_1_jg2518	file_1_file_1_jg2606	file_1_file_1_jg8136
CG10344_OG0007020	FBgn0034729	CG10344	OG0007020	file_1_file_1_jg1390	file_1_file_1_jg11505	file_1_file_1_jg13608	file_1_file_1_jg14712	file_1_file_1_jg12018	file_1_file_1_jg16670
CG10345_OG0002430_OG0	FBgn0027562	CG10345	OG0002430_OG0	file_1_file_1_jg3994	file_1_file_1_jg1858	file_1_file_1_jg6823	file_1_file_1_jg9773	file_1_file_1_jg4315	file_1_file_1_jg2147
CG10347_OG0000607_OG0	FBgn0030342	CG10347	OG0000607_OG0	file_1_file_1_jg6854	file_1_file_1_jg7874	file_1_file_1_jg1659	file_1_file_1_jg4388	file_1_file_1_jg8202	file_1_file_1_jg13850
CG10348_OG0003704	FBgn0032707	CG10348	OG0003704	file_1_file_1_jg554	file_1_file_1_jg6007	file_1_file_1_jg13097	file_1_file_1_jg2523	file_1_file_1_jg2611	file_1_file_1_jg8130
CG10352_OG0008207	FBgn0030348	CG10352	OG0008207	file_1_file_1_jg6848	file_1_file_1_jg7880	file_1_file_1_jg1653	file_1_file_1_jg4394	file_1_file_1_jg8208	file_1_file_1_jg1252
CG10353_OG0008206	FBgn0030349	CG10353	OG0008206	file_1_file_1_jg6847	file_1_file_1_jg7881	file_1_file_1_jg1652	file_1_file_1_jg4395	file_1_file_1_jg8209	file_1_file_1_jg1253
CG10357_OG0010470	FBgn0035453	CG10357	OG0010470	file_1_file_1_jg12912	file_1_file_1_jg12503	file_1_file_1_jg3049	file_1_file_1_jg6185	file_1_file_1_jg13025	file_1_file_1_jg11782
CG10359_OG0010469	FBgn0035452	CG10359	OG0010469	file_1_file_1_jg12911	file_1_file_1_jg12502	file_1_file_1_jg3048	file_1_file_1_jg6184	file_1_file_1_jg13024	file_1_file_1_jg11781
CG10361_OG0010014	FBgn0036208	CG10361	OG0010014	file_1_file_1_jg13572	file_1_file_1_jg13492	file_1_file_1_jg3914	file_1_file_1_jg7184	file_1_file_1_jg14031	file_1_file_1_jg12780
CG10362_OG0008202	FBgn0030358	CG10362	OG0008202	file_1_file_1_jg6839	file_1_file_1_jg7890	file_1_file_1_jg1643	file_1_file_1_jg4404	file_1_file_1_jg8217	file_1_file_1_jg1261
CG10365_OG0005518	FBgn0039109	CG10365	OG0005518	file_1_file_1_jg6256	file_1_file_1_jg2722	file_1_file_1_jg7955	file_1_file_1_jg11198	file_1_file_1_jg5721	file_1_file_1_jg9885
CG10366_OG0009102	FBgn0032814	CG10366	OG0009102	file_1_file_1_jg426	file_1_file_1_jg6139	file_1_file_1_jg13231	file_1_file_1_jg2654	file_1_file_1_jg2737	file_1_file_1_jg8361
CG10375_OG0005526	FBgn0039116	CG10375	OG0005526	file_1_file_1_jg6245	file_1_file_1_jg2733	file_1_file_1_jg7966	file_1_file_1_jg11209	file_1_file_1_jg5733	file_1_file_1_jg9868
CG10376_OG0009519	FBgn0032702	CG10376	OG0009519	file_1_file_1_jg560	file_1_file_1_jg6001	file_1_file_1_jg13091	file_1_file_1_jg2517	file_1_file_1_jg2605	file_1_file_1_jg8137
CG10383_OG0001909	FBgn0032699	CG10383	OG0001909	file_1_file_1_jg563	file_1_file_1_jg5998	file_1_file_1_jg13088	file_1_file_1_jg2514	file_1_file_1_jg2601	file_1_file_1_jg8140
CG10384_OG0007018	FBgn0034731	CG10384	OG0007018	file_1_file_1_jg724	file_1_file_1_jg11507	file_1_file_1_jg14277	file_1_file_1_jg14714	file_1_file_1_jg12020	file_1_file_1_jg16667
CG10405_OG0004983	FBgn0038431	CG10405	OG0004983	file_1_file_1_jg4322	file_1_file_1_jg1841	file_1_file_1_jg7116	file_1_file_1_jg9791	file_1_file_1_jg4334	file_1_file_1_jg2116
CG10407_OG0005207	FBgn0038395	CG10407	OG0005207	file_1_file_1_jg4268	file_1_file_1_jg1787	file_1_file_1_jg7171	file_1_file_1_jg9846	file_1_file_1_jg4390	file_1_file_1_jg1647
CG10413_OG0003703_OG0	FBgn0032689	CG10413	OG0003703_OG0	file_1_file_1_jg581	file_1_file_1_jg5982	file_1_file_1_jg13071	file_1_file_1_jg2498	file_1_file_1_jg2587	file_1_file_1_jg8155
CG10417_OG0013094	FBgn0033021	CG10417	OG0013094	file_1_file_1_jg11332	file_1_file_1_jg9151	file_1_file_1_jg12405	file_1_file_1_jg12340	file_1_file_1_jg9633	file_1_file_1_jg3570
CG10418_OG0010832	FBgn0036277	CG10418	OG0010832	file_1_file_1_jg13656	file_1_file_1_jg13575	file_1_file_1_jg4006	file_1_file_1_jg7270	file_1_file_1_jg14111	file_1_file_1_jg11036
CG10425_OG0002500	FBgn0039304	CG10425	OG0002500	file_1_file_1_jg5983	file_1_file_1_jg2992	file_1_file_1_jg8585	file_1_file_1_jg11479	file_1_file_1_jg5993	file_1_file_1_jg10315
CG10428_OG0001263_OG0	FBgn0032724	CG10428	OG0001263_OG0	file_1_file_1_jg537	file_1_file_1_jg6029	file_1_file_1_jg13118	file_1_file_1_jg2543	file_1_file_1_jg2627	file_1_file_1_jg8111
CG10431_OG0001914	FBgn0032730	CG10431	OG0001914	file_1_file_1_jg530	file_1_file_1_jg6037	file_1_file_1_jg13125	file_1_file_1_jg2550	file_1_file_1_jg2634	file_1_file_1_jg8103
CG10433_OG0006904	FBgn0034638	CG10433	OG0006904	file_1_file_1_jg1271	file_1_file_1_jg11381	file_1_file_1_jg13728	file_1_file_1_jg14589	file_1_file_1_jg11895	file_1_file_1_jg16461
CG10435_OG0002296_OG0	FBgn0037539	CG10435	OG0002296_OG0	file_1_file_1_jg3394	file_1_file_1_jg724	file_1_file_1_jg6138	file_1_file_1_jg9149	file_1_file_1_jg3716	file_1_file_1_jg2772
CG10444_OG0007082	FBgn0034494	CG10444	OG0007082	file_1_file_1_jg1077	file_1_file_1_jg11187	file_1_file_1_jg13918	file_1_file_1_jg14389	file_1_file_1_jg11701	file_1_file_1_jg4213
CG10445_OG0001356	FBgn0037531	CG10445	OG0001356	file_1_file_1_jg3384	file_1_file_1_jg711	file_1_file_1_jg6148	file_1_file_1_jg9136	file_1_file_1_jg3704	file_1_file_1_jg3711
CG10459_OG0001605_OG0	FBgn0033440	CG10459	OG0001605_OG0	file_1_file_1_jg9654	file_1_file_1_jg9727	file_1_file_1_jg12106	file_1_file_1_jg12908	file_1_file_1_jg10207	file_1_file_1_jg15047
CG10462_OG0009105	FBgn0032815	CG10462	OG0009105	file_1_file_1_jg421	file_1_file_1_jg6143	file_1_file_1_jg13236	file_1_file_1_jg2658	file_1_file_1_jg2741	file_1_file_1_jg8367
CG10463_OG0009108	FBgn0032819	CG10463	OG0009108	file_1_file_1_jg417	file_1_file_1_jg6147	file_1_file_1_jg13241	file_1_file_1_jg2663	file_1_file_1_jg2746	file_1_file_1_jg8371
CG10466_OG0012145	FBgn0032822	CG10466	OG0012145	file_1_file_1_jg413	file_1_file_1_jg6152	file_1_file_1_jg13245	file_1_file_1_jg2667	file_1_file_1_jg2750	file_1_file_1_jg8375
CG10467_OG0010233	FBgn0035679	CG10467	OG0010233	file_1_file_1_jg13207	file_1_file_1_jg12794	file_1_file_1_jg3341	file_1_file_1_jg6486	file_1_file_1_jg13329	file_1_file_1_jg10976
CG10469_OG0010232	FBgn0035678	CG10469	OG0010232	file_1_file_1_jg13206	file_1_file_1_jg12793	file_1_file_1_jg3340	file_1_file_1_jg6485	file_1_file_1_jg13328	file_1_file_1_jg10977
CG10470_OG0009541	FBgn0032746	CG10470	OG0009541	file_1_file_1_jg510	file_1_file_1_jg6058	file_1_file_1_jg13147	file_1_file_1_jg2570	file_1_file_1_jg2654	file_1_file_1_jg8082
CG10472_OG0000811_OG0	FBgn0035670	CG10472	OG0000811_OG0	file_1_file_1_jg13199	file_1_file_1_jg12786	file_1_file_1_jg3333	file_1_file_1_jg6478	file_1_file_1_jg13321	file_1_file_1_jg10984
CG10479_OG0010225	FBgn0035656	CG10479	OG0010225	file_1_file_1_jg13186	file_1_file_1_jg12774	file_1_file_1_jg3318	file_1_file_1_jg6463	file_1_file_1_jg13302	file_1_file_1_jg11001
CG10481_OG0009114	FBgn0032827	CG10481	OG0009114	file_1_file_1_jg408	file_1_file_1_jg6157	file_1_file_1_jg13250	file_1_file_1_jg2673	file_1_file_1_jg2756	file_1_file_1_jg8380
CG10483_OG0010221	FBgn0035649	CG10483	OG0010221	file_1_file_1_jg13180	file_1_file_1_jg12767	file_1_file_1_jg3312	file_1_file_1_jg6457	file_1_file_1_jg13295	file_1_file_1_jg12361
CG10486_OG0010219	FBgn0035647	CG10486	OG0010219	file_1_file_1_jg13178	file_1_file_1_jg12765	file_1_file_1_jg3310	file_1_file_1_jg6455	file_1_file_1_jg13293	file_1_file_1_jg12363
CG10492_OG0009544	FBgn0032748	CG10492	OG0009544	file_1_file_1_jg507	file_1_file_1_jg6061	file_1_file_1_jg13150	file_1_file_1_jg2573	file_1_file_1_jg2657	file_1_file_1_jg8079
CG10494_OG0006908	FBgn0034634	CG10494	OG0006908	file_1_file_1_jg1260	file_1_file_1_jg11367	file_1_file_1_jg13742	file_1_file_1_jg14575	file_1_file_1_jg11882	file_1_file_1_jg16470
CG10495_OG0009546	FBgn0032750	CG10495	OG0009546	file_1_file_1_jg505	file_1_file_1_jg6063	file_1_file_1_jg13152	file_1_file_1_jg2575	file_1_file_1_jg2659	file_1_file_1_jg8077
CG10505_OG0006927	FBgn0034612	CG10505	OG0006927	file_1_file_1_jg1234	file_1_file_1_jg11342	file_1_file_1_jg13767	file_1_file_1_jg14545	file_1_file_1_jg11853	file_1_file_1_jg16501
CG10508_OG0010314	FBgn0037060	CG10508	OG0010314	file_1_file_1_jg14689	file_1_file_1_jg14621	file_1_file_1_jg4872	file_1_file_1_jg8316	file_1_file_1_jg15161	file_1_file_1_jg10835
CG10510_OG0003948	FBgn0037059	CG10510	OG0003948	file_1_file_1_jg14688	file_1_file_1_jg14620	file_1_file_1_jg4873	file_1_file_1_jg8315	file_1_file_1_jg15160	file_1_file_1_jg10834
CG10513_OG0005163	FBgn0039311	CG10513	OG0005163	file_1_file_1_jg5975	file_1_file_1_jg3001	file_1_file_1_jg8576	file_1_file_1_jg11487	file_1_file_1_jg6002	file_1_file_1_jg10307
CG10514_OG0005162	FBgn0039312	CG10514	OG0005162	file_1_file_1_jg5974	file_1_file_1_jg3002	file_1_file_1_jg8575	file_1_file_1_jg11488	file_1_file_1_jg6003	file_1_file_1_jg10306
CG10516_OG0009998	FBgn0036549	CG10516	OG0009998	file_1_file_1_jg14273	file_1_file_1_jg13921	file_1_file_1_jg4727	file_1_file_1_jg7616	file_1_file_1_jg14460	file_1_file_1_jg12810
CG10527_OG0002810_OG0	FBgn0034583	CG10527	OG0002810_OG0	file_1_file_1_jg1193	file_1_file_1_jg11302	file_1_file_1_jg13805	file_1_file_1_jg14506	file_1_file_1_jg11815	file_1_file_1_jg15842
CG10543_OG0006262	FBgn0034570	CG10543	OG0006262	file_1_file_1_jg1177	file_1_file_1_jg11287	file_1_file_1_jg13820	file_1_file_1_jg14489	file_1_file_1_jg11800	file_1_file_1_jg15858
CG10550_OG0000747	FBgn0039321	CG10550	OG0000747	file_1_file_1_jg5961	file_1_file_1_jg3015	file_1_file_1_jg8562	file_1_file_1_jg11501	file_1_file_1_jg6018	file_1_file_1_jg10289
CG10555_OG0008527	FBgn0030034	CG10555	OG0008527	file_1_file_1_jg7757	file_1_file_1_jg7488	file_1_file_1_jg1450	file_1_file_1_jg3988	file_1_file_1_jg7804	file_1_file_1_jg1398
CG10561_OG0009552	FBgn0002036	CG10561	OG0009552	file_1_file_1_jg496	file_1_file_1_jg6072	file_1_file_1_jg13161	file_1_file_1_jg2585	file_1_file_1_jg2670	file_1_file_1_jg8067
CG10565_OG0010321	FBgn0037051	CG10565	OG0010321	file_1_file_1_jg14679	file_1_file_1_jg14610	file_1_file_1_jg4885	file_1_file_1_jg8306	file_1_file_1_jg15150	file_1_file_1_jg10824
CG10576_OG0010200	FBgn0035630	CG10576	OG0010200	file_1_file_1_jg13149	file_1_file_1_jg12738	file_1_file_1_jg3283	file_1_file_1_jg6426	file_1_file_1_jg13264	file_1_file_1_jg12391
CG10581_OG0010326	FBgn0037046	CG10581	OG0010326	file_1_file_1_jg14674	file_1_file_1_jg14602	file_1_file_1_jg4890	file_1_file_1_jg8298	file_1_file_1_jg15143	file_1_file_1_jg10815
CG10584_OG0010328	FBgn0037045	CG10584	OG0010328	file_1_file_1_jg14672	file_1_file_1_jg14600	file_1_file_1_jg4892	file_1_file_1_jg8296	file_1_file_1_jg15141	file_1_file_1_jg10813
CG10587_OG0000094_OG0	FBgn0037039	CG10587	OG0000094_OG0	file_1_file_1_jg14660	file_1_file_1_jg14588	file_1_file_1_jg4904	file_1_file_1_jg8285	file_1_file_1_jg15130	file_1_file_1_jg10802
CG10587_OG0000094_OG1	FBgn0037039	CG10587	OG0000094_OG1	file_1_file_1_jg14662	file_1_file_1_jg14590	file_1_file_1_jg4902	file_1_file_1_jg8287	file_1_file_1_jg15132	file_1_file_1_jg10804
CG10587_OG0000094_OG2	FBgn0037039	CG10587	OG0000094_OG2	file_1_file_1_jg14663	file_1_file_1_jg14591	file_1_file_1_jg4901	file_1_file_1_jg8288	file_1_file_1_jg15133	file_1_file_1_jg10805
CG10589_OG0003950	FBgn0037035	CG10589	OG0003950	file_1_file_1_jg14657	file_1_file_1_jg14587	file_1_file_1_jg4907	file_1_file_1_jg8283	file_1_file_1_jg15128	file_1_file_1_jg10801
CG10591_OG0010195	FBgn0035621	CG10591	OG0010195	file_1_file_1_jg13139	file_1_file_1_jg12726	file_1_file_1_jg3273	file_1_file_1_jg6414	file_1_file_1_jg13252	file_1_file_1_jg12403
CG10597_OG0003317	FBgn0030832	CG10597	OG0003317	file_1_file_1_jg7340	file_1_file_1_jg8489	file_1_file_1_jg1777	file_1_file_1_jg5064	file_1_file_1_jg8818	file_1_file_1_jg13634
CG10598_OG0011740	FBgn0003057	CG10598	OG0011740	file_1_file_1_jg7339	file_1_file_1_jg8488	file_1_file_1_jg1776	file_1_file_1_jg5063	file_1_file_1_jg8817	file_1_file_1_jg13635
CG10600_OG0009530	FBgn0032717	CG10600	OG0009530	file_1_file_1_jg543	file_1_file_1_jg6021	file_1_file_1_jg13109	file_1_file_1_jg2534	file_1_file_1_jg2621	file_1_file_1_jg8120
CG10602_OG0009532	FBgn0032721	CG10602	OG0009532	file_1_file_1_jg540	file_1_file_1_jg6024	file_1_file_1_jg13112	file_1_file_1_jg2537	file_1_file_1_jg2624	file_1_file_1_jg8117
CG10616_OG0010838	FBgn0036286	CG10616	OG0010838	file_1_file_1_jg13667	file_1_file_1_jg13585	file_1_file_1_jg4017	file_1_file_1_jg7281	file_1_file_1_jg14122	file_1_file_1_jg11048
CG10621_OG0001911	FBgn0032726	CG10621	OG0001911	file_1_file_1_jg535	file_1_file_1_jg6031	file_1_file_1_jg13120	file_1_file_1_jg2545	file_1_file_1_jg2629	file_1_file_1_jg8109
CG10623_OG0001912	FBgn0032727	CG10623	OG0001912	file_1_file_1_jg534	file_1_file_1_jg6032	file_1_file_1_jg13121	file_1_file_1_jg2546	file_1_file_1_jg2630	file_1_file_1_jg8108
CG10628_OG0009107	FBgn0032818	CG10628	OG0009107	file_1_file_1_jg418	file_1_file_1_jg6146	file_1_file_1_jg13239	file_1_file_1_jg2662	file_1_file_1_jg2745	file_1_file_1_jg8370
CG10631_OG0001241	FBgn0032817	CG10631	OG0001241	file_1_file_1_jg419	file_1_file_1_jg6145	file_1_file_1_jg13240	file_1_file_1_jg2661	file_1_file_1_jg2744	file_1_file_1_jg8369
CG10646_OG0009949	FBgn0036292	CG10646	OG0009949	file_1_file_1_jg13674	file_1_file_1_jg13592	file_1_file_1_jg4024	file_1_file_1_jg7289	file_1_file_1_jg14129	file_1_file_1_jg12908
CG10654_OG0009947	FBgn0036294	CG10654	OG0009947	file_1_file_1_jg13676	file_1_file_1_jg13594	file_1_file_1_jg4026	file_1_file_1_jg7291	file_1_file_1_jg14131	file_1_file_1_jg12910
CG10657_OG0009951	FBgn0036289	CG10657	OG0009951	file_1_file_1_jg13670	file_1_file_1_jg13590	file_1_file_1_jg4022	file_1_file_1_jg7286	file_1_file_1_jg14127	file_1_file_1_jg12905
CG10660_OG0010840	FBgn0036288	CG10660	OG0010840	file_1_file_1_jg13669	file_1_file_1_jg13588	file_1_file_1_jg4020	file_1_file_1_jg7285	file_1_file_1_jg14125	file_1_file_1_jg11050
CG10663_OG0010839	FBgn0036287	CG10663	OG0010839	file_1_file_1_jg13668	file_1_file_1_jg13586	file_1_file_1_jg4018	file_1_file_1_jg7282	file_1_file_1_jg14123	file_1_file_1_jg11049
CG10669_OG0005156	FBgn0039329	CG10669	OG0005156	file_1_file_1_jg5952	file_1_file_1_jg3024	file_1_file_1_jg8554	file_1_file_1_jg11510	file_1_file_1_jg6027	file_1_file_1_jg10278
CG10674_OG0010603	FBgn0035592	CG10674	OG0010603	file_1_file_1_jg13101	file_1_file_1_jg12686	file_1_file_1_jg3236	file_1_file_1_jg6376	file_1_file_1_jg13212	file_1_file_1_jg11647
CG10680_OG0003577	FBgn0032836	CG10680	OG0003577	file_1_file_1_jg399	file_1_file_1_jg6168	file_1_file_1_jg13260	file_1_file_1_jg2683	file_1_file_1_jg2766	file_1_file_1_jg8389
CG10681_OG0009950	FBgn0036291	CG10681	OG0009950	file_1_file_1_jg13673	file_1_file_1_jg13591	file_1_file_1_jg4023	file_1_file_1_jg7288	file_1_file_1_jg14128	file_1_file_1_jg12907
CG10700_OG0011812	FBgn0032754	CG10700	OG0011812	file_1_file_1_jg500	file_1_file_1_jg6067	file_1_file_1_jg13157	file_1_file_1_jg2580	file_1_file_1_jg2664	file_1_file_1_jg8072
CG10702_OG0009548	FBgn0032752	CG10702	OG0009548	file_1_file_1_jg502	file_1_file_1_jg6065	file_1_file_1_jg13154	file_1_file_1_jg2577	file_1_file_1_jg2661	file_1_file_1_jg8075
CG10710_OG0010908	FBgn0036377	CG10710	OG0010908	file_1_file_1_jg13799	file_1_file_1_jg13707	file_1_file_1_jg4147	file_1_file_1_jg7401	file_1_file_1_jg14245	file_1_file_1_jg11186
CG10713_OG0010576	FBgn0036360	CG10713	OG0010576	file_1_file_1_jg13783	file_1_file_1_jg13689	file_1_file_1_jg4129	file_1_file_1_jg7384	file_1_file_1_jg14227	file_1_file_1_jg11604
CG10725_OG0010574	FBgn0036362	CG10725	OG0010574	file_1_file_1_jg13785	file_1_file_1_jg13691	file_1_file_1_jg4131	file_1_file_1_jg7386	file_1_file_1_jg14229	file_1_file_1_jg11602
CG10730_OG0000951	FBgn0032843	CG10730	OG0000951	file_1_file_1_jg387	file_1_file_1_jg6180	file_1_file_1_jg13272	file_1_file_1_jg2696	file_1_file_1_jg2779	file_1_file_1_jg8400
CG10731_OG0006517	FBgn0034081	CG10731	OG0006517	file_1_file_1_jg1600	file_1_file_1_jg10637	file_1_file_1_jg14462	file_1_file_1_jg13817	file_1_file_1_jg11128	file_1_file_1_jg15325
CG10737_OG0006638	FBgn0034420	CG10737-PT	OG0006638	file_1_file_1_jg974	file_1_file_1_jg11084	file_1_file_1_jg14023	file_1_file_1_jg14279	file_1_file_1_jg11592	file_1_file_1_jg4669
CG10738_OG0010568	FBgn0036368	CG10738	OG0010568	file_1_file_1_jg13791	file_1_file_1_jg13697	file_1_file_1_jg4137	file_1_file_1_jg7392	file_1_file_1_jg14235	file_1_file_1_jg11596
CG1074_OG0007339	FBgn0037250	CG1074	OG0007339	file_1_file_1_jg2988	file_1_file_1_jg303	file_1_file_1_jg5482	file_1_file_1_jg8724	file_1_file_1_jg3286	file_1_file_1_jg17046
CG10747_OG0009127	FBgn0032845	CG10747	OG0009127	file_1_file_1_jg381	file_1_file_1_jg6186	file_1_file_1_jg13278	file_1_file_1_jg2703	file_1_file_1_jg2786	file_1_file_1_jg8407
CG10748_OG0011855_OG0	FBgn0036327	CG10748	OG0011855_OG0	file_1_file_1_jg13731	file_1_file_1_jg13641	file_1_file_1_jg4078	file_1_file_1_jg7338	file_1_file_1_jg14180	file_1_file_1_jg12503
CG10749_OG0003913_OG0	FBgn0036328	CG10749	OG0003913_OG0	file_1_file_1_jg13732	file_1_file_1_jg13642	file_1_file_1_jg4079	file_1_file_1_jg7339	file_1_file_1_jg14181	file_1_file_1_jg12502
CG10750_OG0009561	FBgn0032769	CG10750	OG0009561	file_1_file_1_jg479	file_1_file_1_jg6087	file_1_file_1_jg13177	file_1_file_1_jg2601	file_1_file_1_jg2685	file_1_file_1_jg8050
CG10752_OG0010150_OG0	FBgn0036325	CG10752	OG0010150_OG0	file_1_file_1_jg13729	file_1_file_1_jg13639	file_1_file_1_jg4076	file_1_file_1_jg7336	file_1_file_1_jg15560	file_1_file_1_jg12506
CG10761_OG0008304	FBgn0030015	CG10761	OG0008304	file_1_file_1_jg7738	file_1_file_1_jg7470	file_1_file_1_jg1469	file_1_file_1_jg3967	file_1_file_1_jg7784	file_1_file_1_jg3124
CG1077_OG0004263	FBgn0037405	CG1077	OG0004263	file_1_file_1_jg3183	file_1_file_1_jg511	file_1_file_1_jg7619	file_1_file_1_jg8937	file_1_file_1_jg3499	file_1_file_1_jg3931
CG10793_OG0003237	FBgn0029656	CG10793	OG0003237	file_1_file_1_jg6577	file_1_file_1_jg6978	file_1_file_1_jg632	file_1_file_1_jg3481	file_1_file_1_jg7291	file_1_file_1_jg3321
CG10795_OG0006915	FBgn0034626	CG10795	OG0006915	file_1_file_1_jg1250	file_1_file_1_jg11357	file_1_file_1_jg13752	file_1_file_1_jg14565	file_1_file_1_jg11872	file_1_file_1_jg16481
CG10799_OG0003081	FBgn0033821	CG10799	OG0003081	file_1_file_1_jg1966	file_1_file_1_jg10263	file_1_file_1_jg13417	file_1_file_1_jg13437	file_1_file_1_jg10743	file_1_file_1_jg4976
CG10801_OG0012112	FBgn0029660	CG10801	OG0012112	file_1_file_1_jg6584	file_1_file_1_jg6985	file_1_file_1_jg624	file_1_file_1_jg3488	file_1_file_1_jg7297	file_1_file_1_jg3328
CG10802_OG0008133	FBgn0029664	CG10802	OG0008133	file_1_file_1_jg6588	file_1_file_1_jg6989	file_1_file_1_jg620	file_1_file_1_jg3492	file_1_file_1_jg7301	file_1_file_1_jg3332
CG10803_OG0008134	FBgn0029666	CG10803	OG0008134	file_1_file_1_jg6590	file_1_file_1_jg6991	file_1_file_1_jg618	file_1_file_1_jg3494	file_1_file_1_jg7303	file_1_file_1_jg3334
CG10804_OG0008132	FBgn0029663	CG10804	OG0008132	file_1_file_1_jg6587	file_1_file_1_jg6988	file_1_file_1_jg621	file_1_file_1_jg3491	file_1_file_1_jg7300	file_1_file_1_jg3331
CG10809_OG0010976	FBgn0036052	CG10809	OG0010976	file_1_file_1_jg13371	file_1_file_1_jg13291	file_1_file_1_jg3703	file_1_file_1_jg6986	file_1_file_1_jg13828	file_1_file_1_jg11303
CG10814_OG0007257	FBgn0033830	CG10814	OG0007257	file_1_file_1_jg1959	file_1_file_1_jg10272	file_1_file_1_jg13409	file_1_file_1_jg13444	file_1_file_1_jg10750	file_1_file_1_jg4984
CG10822_OG0007072	FBgn0034478	CG10822	OG0007072	file_1_file_1_jg1052	file_1_file_1_jg11166	file_1_file_1_jg13940	file_1_file_1_jg14364	file_1_file_1_jg11676	file_1_file_1_jg4187
CG10839_OG0009144	FBgn0028858	CG10839	OG0009144	file_1_file_1_jg9508	file_1_file_1_jg5776	file_1_file_1_jg12261	file_1_file_1_jg2295	file_1_file_1_jg2391	file_1_file_1_jg8436
CG10841_OG0002198_OG0	FBgn0038163	CG10841	OG0002198_OG0	file_1_file_1_jg4371	file_1_file_1_jg1485	file_1_file_1_jg7065	file_1_file_1_jg10152	file_1_file_1_jg4687	file_1_file_1_jg2331
CG10853_OG0003980_OG0	FBgn0035478	CG10853	OG0003980_OG0	file_1_file_1_jg12945	file_1_file_1_jg12534	file_1_file_1_jg3083	file_1_file_1_jg6218	file_1_file_1_jg13058	file_1_file_1_jg11819
CG10859_OG0009209	FBgn0032520	CG10859	OG0009209	file_1_file_1_jg10094	file_1_file_1_jg5557	file_1_file_1_jg10825	file_1_file_1_jg2080	file_1_file_1_jg2173	file_1_file_1_jg7557
CG10862_OG0002017_OG1	FBgn0035455	CG10862	OG0002017_OG1	file_1_file_1_jg4091	file_1_file_1_jg1613	file_1_file_1_jg7346	file_1_file_1_jg10020	file_1_file_1_jg4560	file_1_file_1_jg14645
CG10863_OG0010486	FBgn0027552	CG10863	OG0010486	file_1_file_1_jg12943	file_1_file_1_jg12532	file_1_file_1_jg3081	file_1_file_1_jg6216	file_1_file_1_jg13056	file_1_file_1_jg11816
CG10863_OG0012194_OG0	FBgn0027552	CG10863	OG0012194_OG0	file_1_file_1_jg12942	file_1_file_1_jg12531	file_1_file_1_jg3080	file_1_file_1_jg6215	file_1_file_1_jg13055	file_1_file_1_jg11815
CG10864_OG0005043	FBgn0038621	CG10864	OG0005043	file_1_file_1_jg3772	file_1_file_1_jg2078	file_1_file_1_jg5726	file_1_file_1_jg9540	file_1_file_1_jg4091	file_1_file_1_jg9652
CG10866_OG0010485	FBgn0035475	CG10866	OG0010485	file_1_file_1_jg12941	file_1_file_1_jg12530	file_1_file_1_jg3079	file_1_file_1_jg6214	file_1_file_1_jg13054	file_1_file_1_jg11813
CG10874_OG0003457	FBgn0031395	CG10874	OG0003457	file_1_file_1_jg8881	file_1_file_1_jg4063	file_1_file_1_jg9684	file_1_file_1_jg585	file_1_file_1_jg681	file_1_file_1_jg9168
CG10877_OG0002385_OG0	FBgn0038804	CG10877	OG0002385_OG0	file_1_file_1_jg3553	file_1_file_1_jg2290	file_1_file_1_jg5961	file_1_file_1_jg9315	file_1_file_1_jg3881	file_1_file_1_jg10562
CG10887_OG0002183_OG0	FBgn0038773	CG10887	OG0002183_OG0	file_1_file_1_jg3576	file_1_file_1_jg2267	file_1_file_1_jg5929	file_1_file_1_jg9343	file_1_file_1_jg3909	file_1_file_1_jg1563
CG10898_OG0002547	FBgn0037911	CG10898	OG0002547	file_1_file_1_jg4663	file_1_file_1_jg1194	file_1_file_1_jg7497	file_1_file_1_jg10443	file_1_file_1_jg4977	file_1_file_1_jg10138
CG1090_OG0003105_OG0	FBgn0037238	CG1090	OG0003105_OG0	file_1_file_1_jg2974	file_1_file_1_jg289	file_1_file_1_jg5468	file_1_file_1_jg8710	file_1_file_1_jg243	file_1_file_1_jg17029
CG10903_OG0002293_OG0	FBgn0037543	CG10903	OG0002293_OG0	file_1_file_1_jg3398	file_1_file_1_jg728	file_1_file_1_jg6134	file_1_file_1_jg9153	file_1_file_1_jg3720	file_1_file_1_jg2768
CG10904_OG0011634	FBgn0034945	CG10904	OG0011634	file_1_file_1_jg2675	file_1_file_1_jg11790	file_1_file_1_jg15196	file_1_file_1_jg15006	file_1_file_1_jg12314	file_1_file_1_jg16382
CG10907_OG0001984_OG0	FBgn0036207	CG10907	OG0001984_OG0	file_1_file_1_jg13569	file_1_file_1_jg13490	file_1_file_1_jg3912	file_1_file_1_jg7182	file_1_file_1_jg14029	file_1_file_1_jg12778
CG10909_OG0005022	FBgn0038090	CG10909	OG0005022	file_1_file_1_jg4463	file_1_file_1_jg1398	file_1_file_1_jg6978	file_1_file_1_jg10241	file_1_file_1_jg4776	file_1_file_1_jg14041
CG10910_OG0006092	FBgn0034289	CG10910	OG0006092	file_1_file_1_jg809	file_1_file_1_jg10926	file_1_file_1_jg14192	file_1_file_1_jg14121	file_1_file_1_jg11425	file_1_file_1_jg15369
CG10911_OG0006095	FBgn0034295	CG10911	OG0006095	file_1_file_1_jg816	file_1_file_1_jg10933	file_1_file_1_jg14185	file_1_file_1_jg14128	file_1_file_1_jg11432	file_1_file_1_jg15362
CG10912_OG0000471	FBgn0034296	CG10912	OG0000471	file_1_file_1_jg817	file_1_file_1_jg10934	file_1_file_1_jg14184	file_1_file_1_jg14129	file_1_file_1_jg11433	file_1_file_1_jg15361
CG10914_OG0006109	FBgn0034307	CG10914	OG0006109	file_1_file_1_jg833	file_1_file_1_jg10950	file_1_file_1_jg14168	file_1_file_1_jg14145	file_1_file_1_jg11450	file_1_file_1_jg15346
CG10919_OG0001352	FBgn0037514	CG10919	OG0001352	file_1_file_1_jg3358	file_1_file_1_jg685	file_1_file_1_jg6173	file_1_file_1_jg9109	file_1_file_1_jg3677	file_1_file_1_jg3743
CG1092_OG0001161_OG0	FBgn0037228	CG1092	OG0001161_OG0	file_1_file_1_jg2958	file_1_file_1_jg273	file_1_file_1_jg5451	file_1_file_1_jg8693	file_1_file_1_jg3253	file_1_file_1_jg3549
CG10920_OG0007959	FBgn0029963	CG10920	OG0007959	file_1_file_1_jg8413	file_1_file_1_jg7406	file_1_file_1_jg1534	file_1_file_1_jg3903	file_1_file_1_jg7720	file_1_file_1_jg13387
CG10927_OG0006710	FBgn0034360	CG10927	OG0006710	file_1_file_1_jg899	file_1_file_1_jg11012	file_1_file_1_jg14098	file_1_file_1_jg14206	file_1_file_1_jg11518	file_1_file_1_jg4511
CG10931_OG0006071	FBgn0034274	CG10931	OG0006071	file_1_file_1_jg777	file_1_file_1_jg10896	file_1_file_1_jg14223	file_1_file_1_jg14090	file_1_file_1_jg11392	file_1_file_1_jg15402
CG10932_OG0007954	FBgn0029969	CG10932	OG0007954	file_1_file_1_jg8422	file_1_file_1_jg7415	file_1_file_1_jg1524	file_1_file_1_jg3913	file_1_file_1_jg7731	file_1_file_1_jg13375
CG10934_OG0002756_OG0	FBgn0034263	CG10934	OG0002756_OG0	file_1_file_1_jg766	file_1_file_1_jg10885	file_1_file_1_jg14234	file_1_file_1_jg14079	file_1_file_1_jg15572	file_1_file_1_jg15413
CG10936_OG0006064	FBgn0034253	CG10936	OG0006064	file_1_file_1_jg751	file_1_file_1_jg10869	file_1_file_1_jg14249	file_1_file_1_jg14064	file_1_file_1_jg11364	file_1_file_1_jg15428
CG10939_OG0005908	FBgn0010620	CG10939	OG0005908	file_1_file_1_jg1419	file_1_file_1_jg10814	file_1_file_1_jg14918	file_1_file_1_jg14001	file_1_file_1_jg11308	file_1_file_1_jg14841
CG10947_OG0009415	FBgn0032857	CG10947	OG0009415	file_1_file_1_jg363	file_1_file_1_jg6208	file_1_file_1_jg13294	file_1_file_1_jg2722	file_1_file_1_jg2804	file_1_file_1_jg8536
CG10948_OG0009927	FBgn0036317	CG10948	OG0009927	file_1_file_1_jg13717	file_1_file_1_jg13630	file_1_file_1_jg4063	file_1_file_1_jg7327	file_1_file_1_jg14169	file_1_file_1_jg12959
CG10949_OG0009416	FBgn0032858	CG10949	OG0009416	file_1_file_1_jg362	file_1_file_1_jg6210	file_1_file_1_jg13295	file_1_file_1_jg2723	file_1_file_1_jg2805	file_1_file_1_jg8537
CG10950_OG0012279	FBgn0034205	CG10950	OG0012279	file_1_file_1_jg1426	file_1_file_1_jg10808	file_1_file_1_jg14924	file_1_file_1_jg13994	file_1_file_1_jg11301	file_1_file_1_jg14850
CG10958_OG0001743	FBgn0030004	CG10958	OG0001743	file_1_file_1_jg7723	file_1_file_1_jg7457	file_1_file_1_jg1482	file_1_file_1_jg3954	file_1_file_1_jg7771	file_1_file_1_jg3138
CG10959_OG0008299	FBgn0030010	CG10959	OG0008299	file_1_file_1_jg7732	file_1_file_1_jg7464	file_1_file_1_jg1475	file_1_file_1_jg3961	file_1_file_1_jg7778	file_1_file_1_jg3131
CG10962_OG0007748	FBgn0030073	CG10962	OG0007748	file_1_file_1_jg7183	file_1_file_1_jg7544	file_1_file_1_jg1392	file_1_file_1_jg4076	file_1_file_1_jg7865	file_1_file_1_jg522
CG10970_OG0003173	FBgn0030078	CG10970	OG0003173	file_1_file_1_jg7176	file_1_file_1_jg7551	file_1_file_1_jg1386	file_1_file_1_jg4067	file_1_file_1_jg7872	file_1_file_1_jg528
CG10973_OG0012539	FBgn0036306	CG10973	OG0012539	file_1_file_1_jg13703	file_1_file_1_jg13617	file_1_file_1_jg4049	file_1_file_1_jg7313	file_1_file_1_jg14156	file_1_file_1_jg12941
CG10979_OG0004244	FBgn0037379	CG10979	OG0004244	file_1_file_1_jg3154	file_1_file_1_jg475	file_1_file_1_jg7587	file_1_file_1_jg8902	file_1_file_1_jg3465	file_1_file_1_jg3964
CG10984_OG0009934	FBgn0036305	CG10984	OG0009934	file_1_file_1_jg13702	file_1_file_1_jg13616	file_1_file_1_jg4048	file_1_file_1_jg7312	file_1_file_1_jg14155	file_1_file_1_jg12940
CG10996_OG0008249	FBgn0030525	CG10996	OG0008249	file_1_file_1_jg8052	file_1_file_1_jg8077	file_1_file_1_jg1323	file_1_file_1_jg4610	file_1_file_1_jg8406	file_1_file_1_jg1179
CG11000_OG0004245	FBgn0263353	CG11000	OG0004245	file_1_file_1_jg3155	file_1_file_1_jg476	file_1_file_1_jg7588	file_1_file_1_jg8903	file_1_file_1_jg3466	file_1_file_1_jg3962
CG11007_OG0003037	FBgn0034455	CG11007	OG0003037	file_1_file_1_jg1018	file_1_file_1_jg11133	file_1_file_1_jg13974	file_1_file_1_jg14331	file_1_file_1_jg11643	file_1_file_1_jg16741
CG11018_OG0007064	FBgn0034464	CG11018	OG0007064	file_1_file_1_jg1032	file_1_file_1_jg11147	file_1_file_1_jg13961	file_1_file_1_jg14345	file_1_file_1_jg11658	file_1_file_1_jg16755
CG11029_OG0001270	FBgn0031735	CG11029	OG0001270	file_1_file_1_jg9354	file_1_file_1_jg4518	file_1_file_1_jg11340	file_1_file_1_jg1039	file_1_file_1_jg1141	file_1_file_1_jg8005
CG1103_OG0003103_OG0	FBgn0037235	CG1103	OG0003103_OG0	file_1_file_1_jg2972	file_1_file_1_jg287	file_1_file_1_jg5466	file_1_file_1_jg8708	file_1_file_1_jg241	file_1_file_1_jg17027
CG11030_OG0003728	FBgn0031736	CG11030	OG0003728	file_1_file_1_jg9356	file_1_file_1_jg4519	file_1_file_1_jg11339	file_1_file_1_jg1040	file_1_file_1_jg1142	file_1_file_1_jg8006
CG11034_OG0001268	FBgn0031741	CG11034	OG0001268	file_1_file_1_jg9363	file_1_file_1_jg4525	file_1_file_1_jg11333	file_1_file_1_jg1045	file_1_file_1_jg1149	file_1_file_1_jg8012
CG11035_OG0002292_OG0	FBgn0037544	CG11035	OG0002292_OG0	file_1_file_1_jg3399	file_1_file_1_jg729	file_1_file_1_jg6133	file_1_file_1_jg9154	file_1_file_1_jg3721	file_1_file_1_jg2767
CG11041_OG0001654	FBgn0034481	CG11041	OG0001654	file_1_file_1_jg1059	file_1_file_1_jg11171	file_1_file_1_jg13934	file_1_file_1_jg14374	file_1_file_1_jg11683	file_1_file_1_jg4197
CG11044_OG0007073	FBgn0034484	CG11044	OG0007073	file_1_file_1_jg1064	file_1_file_1_jg11174	file_1_file_1_jg13932	file_1_file_1_jg14376	file_1_file_1_jg11687	file_1_file_1_jg4200
CG1105_OG0004314	FBgn0037465	CG1105	OG0004314	file_1_file_1_jg3277	file_1_file_1_jg609	file_1_file_1_jg6254	file_1_file_1_jg9029	file_1_file_1_jg3597	file_1_file_1_jg3826
CG11050_OG0009604	FBgn0031836	CG11050	OG0009604	file_1_file_1_jg10535	file_1_file_1_jg4640	file_1_file_1_jg10296	file_1_file_1_jg1159	file_1_file_1_jg1268	file_1_file_1_jg7878
CG11060_OG0006765	FBgn0033149	CG11060	OG0006765	file_1_file_1_jg11162	file_1_file_1_jg9320	file_1_file_1_jg11691	file_1_file_1_jg12506	file_1_file_1_jg9800	file_1_file_1_jg4426
CG11068_OG0011716	FBgn0030536	CG11068	OG0011716	file_1_file_1_jg8042	file_1_file_1_jg8086	file_1_file_1_jg1313	file_1_file_1_jg4620	file_1_file_1_jg8415	file_1_file_1_jg1189
CG11069_OG0004655	FBgn0039244	CG11069	OG0004655	file_1_file_1_jg6057	file_1_file_1_jg2919	file_1_file_1_jg8654	file_1_file_1_jg11404	file_1_file_1_jg5920	file_1_file_1_jg6849
CG11076_OG0001759	FBgn0039929	CG11076	OG0001759	file_1_file_1_jg11456	file_1_file_1_jg6571	file_1_file_1_jg12537	file_1_file_1_jg301	file_1_file_1_jg374	file_1_file_1_jg3395
CG11077_OG0000549_OG0	FBgn0039930	CG11077	OG0000549_OG0	file_1_file_1_jg11457	file_1_file_1_jg6570	file_1_file_1_jg15482	file_1_file_1_jg300	file_1_file_1_jg373	file_1_file_1_jg1503
CG11085_OG0008456	FBgn0030408	CG11085	OG0008456	file_1_file_1_jg8189	file_1_file_1_jg7944	file_1_file_1_jg839	file_1_file_1_jg4460	file_1_file_1_jg8268	file_1_file_1_jg3500
CG11089_OG0004653	FBgn0039241	CG11089	OG0004653	file_1_file_1_jg6059	file_1_file_1_jg2917	file_1_file_1_jg8656	file_1_file_1_jg11402	file_1_file_1_jg5918	file_1_file_1_jg6846
CG11095_OG0003249	FBgn0030528	CG11095	OG0003249	file_1_file_1_jg8050	file_1_file_1_jg8079	file_1_file_1_jg1321	file_1_file_1_jg4613	file_1_file_1_jg8408	file_1_file_1_jg1181
CG11099_OG0007074	FBgn0034485	CG11099	OG0007074	file_1_file_1_jg1065	file_1_file_1_jg11175	file_1_file_1_jg13930	file_1_file_1_jg14377	file_1_file_1_jg11689	file_1_file_1_jg4201
CG11103_OG0003250	FBgn0030522	CG11103	OG0003250	file_1_file_1_jg8053	file_1_file_1_jg8075	file_1_file_1_jg1324	file_1_file_1_jg4604	file_1_file_1_jg8403	file_1_file_1_jg1178
CG11106_OG0012330	FBgn0030280	CG11106	OG0012330	file_1_file_1_jg6943	file_1_file_1_jg7786	file_1_file_1_jg1095	file_1_file_1_jg4303	file_1_file_1_jg8111	file_1_file_1_jg13490
CG11109_OG0001964	FBgn0037200	CG11109	OG0001964	file_1_file_1_jg14890	file_1_file_1_jg14825	file_1_file_1_jg5363	file_1_file_1_jg8530	file_1_file_1_jg15366	file_1_file_1_jg13151
CG11110_OG0006619	FBgn0034535	CG11110	OG0006619	file_1_file_1_jg1128	file_1_file_1_jg11238	file_1_file_1_jg13868	file_1_file_1_jg14440	file_1_file_1_jg11751	file_1_file_1_jg16322
CG11122_OG0003220_OG0	FBgn0030266	CG11122	OG0003220_OG0	file_1_file_1_jg12103	file_1_file_1_jg7768	file_1_file_1_jg1078	file_1_file_1_jg4285	file_1_file_1_jg8092	file_1_file_1_jg13511
CG11123_OG0006752	FBgn0033169	CG11123	OG0006752	file_1_file_1_jg11134	file_1_file_1_jg9355	file_1_file_1_jg11721	file_1_file_1_jg12535	file_1_file_1_jg9832	file_1_file_1_jg4451
CG11125_OG0006747	FBgn0033174	CG11125	OG0006747	file_1_file_1_jg11129	file_1_file_1_jg9360	file_1_file_1_jg11726	file_1_file_1_jg12541	file_1_file_1_jg9837	file_1_file_1_jg4456
CG11127_OG0006744	FBgn0033178	CG11127	OG0006744	file_1_file_1_jg11125	file_1_file_1_jg9364	file_1_file_1_jg11730	file_1_file_1_jg12544	file_1_file_1_jg9841	file_1_file_1_jg4461
CG1113_OG0004171	FBgn0037304	CG1113	OG0004171	file_1_file_1_jg3057	file_1_file_1_jg372	file_1_file_1_jg5552	file_1_file_1_jg8797	file_1_file_1_jg3358	file_1_file_1_jg4066
CG11131_OG0001957_OG0	FBgn0037204	CG11131	OG0001957_OG0	file_1_file_1_jg14894	file_1_file_1_jg14829	file_1_file_1_jg5367	file_1_file_1_jg8534	file_1_file_1_jg15370	file_1_file_1_jg2826
CG11134_OG0003251	FBgn0030518	CG11134	OG0003251	file_1_file_1_jg8062	file_1_file_1_jg8066	file_1_file_1_jg1333	file_1_file_1_jg4595	file_1_file_1_jg8394	file_1_file_1_jg1168
CG11141_OG0006745	FBgn0033177	CG11141	OG0006745	file_1_file_1_jg11126	file_1_file_1_jg9363	file_1_file_1_jg11729	file_1_file_1_jg12543	file_1_file_1_jg9840	file_1_file_1_jg4460
CG11145_OG0006754	FBgn0033168	CG11145	OG0006754	file_1_file_1_jg11136	file_1_file_1_jg9352	file_1_file_1_jg11719	file_1_file_1_jg12533	file_1_file_1_jg9830	file_1_file_1_jg4449
CG11147_OG0003729	FBgn0031734	CG11147	OG0003729	file_1_file_1_jg9353	file_1_file_1_jg4517	file_1_file_1_jg11341	file_1_file_1_jg1038	file_1_file_1_jg1140	file_1_file_1_jg8004
CG11149_OG0003730	FBgn0031732	CG11149	OG0003730	file_1_file_1_jg9350	file_1_file_1_jg4514	file_1_file_1_jg11345	file_1_file_1_jg1035	file_1_file_1_jg1137	file_1_file_1_jg8001
CG11151_OG0008256	FBgn0030519	CG11151	OG0008256	file_1_file_1_jg8061	file_1_file_1_jg8067	file_1_file_1_jg1332	file_1_file_1_jg4596	file_1_file_1_jg8395	file_1_file_1_jg1169
CG11159_OG0006283	FBgn0034539	CG11159	OG0006283	file_1_file_1_jg1133	file_1_file_1_jg11243	file_1_file_1_jg13863	file_1_file_1_jg14445	file_1_file_1_jg11756	file_1_file_1_jg15818
CG1116_OG0004164	FBgn0037297	CG1116	OG0004164	file_1_file_1_jg3049	file_1_file_1_jg363	file_1_file_1_jg5543	file_1_file_1_jg8787	file_1_file_1_jg3349	file_1_file_1_jg4074
CG11162_OG0008263	FBgn0030509	CG11162	OG0008263	file_1_file_1_jg8072	file_1_file_1_jg8056	file_1_file_1_jg951	file_1_file_1_jg4584	file_1_file_1_jg8384	file_1_file_1_jg1157
CG11168_OG0004657	FBgn0039249	CG11168	OG0004657	file_1_file_1_jg6050	file_1_file_1_jg2926	file_1_file_1_jg8651	file_1_file_1_jg11411	file_1_file_1_jg5927	file_1_file_1_jg6856
CG11170_OG0006462	FBgn0034705	CG11170	OG0006462	file_1_file_1_jg1352	file_1_file_1_jg11469	file_1_file_1_jg13646	file_1_file_1_jg14677	file_1_file_1_jg11982	file_1_file_1_jg15225
CG11178_OG0003327	FBgn0030499	CG11178	OG0003327	file_1_file_1_jg8082	file_1_file_1_jg8046	file_1_file_1_jg942	file_1_file_1_jg4574	file_1_file_1_jg8374	file_1_file_1_jg13573
CG11180_OG0006625	FBgn0034528	CG11180	OG0006625	file_1_file_1_jg1120	file_1_file_1_jg11231	file_1_file_1_jg13875	file_1_file_1_jg14433	file_1_file_1_jg11744	file_1_file_1_jg16329
CG11191_OG0007189	FBgn0033249	CG11191	OG0007189	file_1_file_1_jg11027	file_1_file_1_jg9471	file_1_file_1_jg11841	file_1_file_1_jg12646	file_1_file_1_jg9944	file_1_file_1_jg4854
CG11192_OG0007095	FBgn0034507	CG11192	OG0007095	file_1_file_1_jg1095	file_1_file_1_jg11205	file_1_file_1_jg13900	file_1_file_1_jg14407	file_1_file_1_jg11719	file_1_file_1_jg16354
CG11200_OG0007088	FBgn0034500	CG11200	OG0007088	file_1_file_1_jg1085	file_1_file_1_jg11195	file_1_file_1_jg13910	file_1_file_1_jg14397	file_1_file_1_jg11709	file_1_file_1_jg16364
CG11211_OG0012938	FBgn0033067	CG11211	OG0012938	file_1_file_1_jg11278	file_1_file_1_jg9203	file_1_file_1_jg12343	file_1_file_1_jg12395	file_1_file_1_jg9686	file_1_file_1_jg5074
CG11226_OG0012166_OG0	FBgn0037195	CG11226	OG0012166_OG0	file_1_file_1_jg14882	file_1_file_1_jg14818	file_1_file_1_jg5354	file_1_file_1_jg8520	file_1_file_1_jg15358	file_1_file_1_jg14019
CG11227_OG0007505	FBgn0031139	CG11227	OG0007505	file_1_file_1_jg8492	file_1_file_1_jg8927	file_1_file_1_jg2221	file_1_file_1_jg5495	file_1_file_1_jg9240	file_1_file_1_jg338
CG1124_OG0002090	FBgn0037290	CG1124	OG0002090	file_1_file_1_jg3034	file_1_file_1_jg349	file_1_file_1_jg5531	file_1_file_1_jg8773	file_1_file_1_jg3336	file_1_file_1_jg4086
CG11241_OG0003815_OG0	FBgn0037186	CG11241	OG0003815_OG0	file_1_file_1_jg14872	file_1_file_1_jg14809	file_1_file_1_jg9154	file_1_file_1_jg8511	file_1_file_1_jg15349	file_1_file_1_jg13311
CG11247_OG0009861	FBgn0037120	CG11247	OG0009861	file_1_file_1_jg14774	file_1_file_1_jg14709	file_1_file_1_jg4774	file_1_file_1_jg8408	file_1_file_1_jg15251	file_1_file_1_jg13192
CG11248_OG0003830_OG0	FBgn0037117	CG11248	OG0003830_OG0	file_1_file_1_jg14770	file_1_file_1_jg14706	file_1_file_1_jg4778	file_1_file_1_jg8406	file_1_file_1_jg15249	file_1_file_1_jg13187
CG11249_OG0009864	FBgn0037115	CG11249	OG0009864	file_1_file_1_jg14768	file_1_file_1_jg14704	file_1_file_1_jg4781	file_1_file_1_jg8404	file_1_file_1_jg15247	file_1_file_1_jg13185
CG11251_OG0001998	FBgn0036346	CG11251	OG0001998	file_1_file_1_jg13756	file_1_file_1_jg13663	file_1_file_1_jg4103	file_1_file_1_jg7360	file_1_file_1_jg14202	file_1_file_1_jg12479
CG11257_OG0007039	FBgn0034442	CG11257	OG0007039	file_1_file_1_jg996	file_1_file_1_jg11110	file_1_file_1_jg13996	file_1_file_1_jg14308	file_1_file_1_jg11619	file_1_file_1_jg16717
CG11263_OG0001789	FBgn0036330	CG11263	OG0001789	file_1_file_1_jg13734	file_1_file_1_jg13644	file_1_file_1_jg4081	file_1_file_1_jg7341	file_1_file_1_jg14183	file_1_file_1_jg12500
CG11267_OG0011856	FBgn0036334	CG11267	OG0011856	file_1_file_1_jg13739	file_1_file_1_jg13648	file_1_file_1_jg4086	file_1_file_1_jg7345	file_1_file_1_jg14187	file_1_file_1_jg12494
CG11269_OG0006458	FBgn0034700	CG11269	OG0006458	file_1_file_1_jg1347	file_1_file_1_jg11464	file_1_file_1_jg13651	file_1_file_1_jg14671	file_1_file_1_jg11977	file_1_file_1_jg15220
CG11275_OG0002906	FBgn0034706	CG11275	OG0002906	file_1_file_1_jg1354	file_1_file_1_jg11470	file_1_file_1_jg13645	file_1_file_1_jg14678	file_1_file_1_jg11983	file_1_file_1_jg15226
CG11279_OG0003924_OG0	FBgn0036342	CG11279	OG0003924_OG0	file_1_file_1_jg13750	file_1_file_1_jg13658	file_1_file_1_jg4097	file_1_file_1_jg7355	file_1_file_1_jg14197	file_1_file_1_jg12484
CG11286_OG0004361	FBgn0037516	CG11286	OG0004361	file_1_file_1_jg3360	file_1_file_1_jg687	file_1_file_1_jg6171	file_1_file_1_jg9111	file_1_file_1_jg3679	file_1_file_1_jg3741
CG1129_OG0002085	FBgn0037279	CG1129	OG0002085	file_1_file_1_jg3018	file_1_file_1_jg335	file_1_file_1_jg5517	file_1_file_1_jg8758	file_1_file_1_jg3317	file_1_file_1_jg4098
CG11291_OG0003029	FBgn0034713	CG11291	OG0003029	file_1_file_1_jg1361	file_1_file_1_jg11477	file_1_file_1_jg13638	file_1_file_1_jg14685	file_1_file_1_jg11991	file_1_file_1_jg16697
CG11294_OG0007761	FBgn0030058	CG11294	OG0007761	file_1_file_1_jg7199	file_1_file_1_jg7528	file_1_file_1_jg1411	file_1_file_1_jg4029	file_1_file_1_jg7849	file_1_file_1_jg502
CG11298_OG0007031	FBgn0034721	CG11298	OG0007031	file_1_file_1_jg1377	file_1_file_1_jg11493	file_1_file_1_jg13620	file_1_file_1_jg14700	file_1_file_1_jg12006	file_1_file_1_jg16683
CG11309_OG0010303	FBgn0037070	CG11309	OG0010303	file_1_file_1_jg14706	file_1_file_1_jg14638	file_1_file_1_jg4853	file_1_file_1_jg8336	file_1_file_1_jg15181	file_1_file_1_jg10852
CG11317_OG0012026	FBgn0039816	CG11317	OG0012026	file_1_file_1_jg5258	file_1_file_1_jg3706	file_1_file_1_jg8972	file_1_file_1_jg12206	file_1_file_1_jg6720	file_1_file_1_jg5773
CG11318_OG0000756	FBgn0039818	CG11318	OG0000756	file_1_file_1_jg5256	file_1_file_1_jg3708	file_1_file_1_jg8974	file_1_file_1_jg12208	file_1_file_1_jg6722	file_1_file_1_jg5771
CG11319_OG0009603	FBgn0031835	CG11319	OG0009603	file_1_file_1_jg10534	file_1_file_1_jg4639	file_1_file_1_jg10298	file_1_file_1_jg1158	file_1_file_1_jg1267	file_1_file_1_jg7880
CG11327_OG0009628	FBgn0031849	CG11327	OG0009628	file_1_file_1_jg10554	file_1_file_1_jg4658	file_1_file_1_jg10276	file_1_file_1_jg1178	file_1_file_1_jg1286	file_1_file_1_jg7813
CG11333_OG0002657_OG0	FBgn0039850	CG11333	OG0002657_OG0	file_1_file_1_jg5214	file_1_file_1_jg3745	file_1_file_1_jg9014	file_1_file_1_jg12245	file_1_file_1_jg6760	file_1_file_1_jg5716
CG11334_OG0005804	FBgn0039849	CG11334	OG0005804	file_1_file_1_jg5215	file_1_file_1_jg3744	file_1_file_1_jg9013	file_1_file_1_jg12244	file_1_file_1_jg6759	file_1_file_1_jg5717
CG11342_OG0011920	FBgn0035537	CG11342	OG0011920	file_1_file_1_jg13028	file_1_file_1_jg12617	file_1_file_1_jg3167	file_1_file_1_jg6303	file_1_file_1_jg13140	file_1_file_1_jg11915
CG11345_OG0011138	FBgn0035546	CG11345	OG0011138	file_1_file_1_jg13040	file_1_file_1_jg12628	file_1_file_1_jg3177	file_1_file_1_jg6315	file_1_file_1_jg13152	file_1_file_1_jg11926
CG11349_OG0011131	FBgn0035550	CG11349	OG0011131	file_1_file_1_jg13048	file_1_file_1_jg12635	file_1_file_1_jg3184	file_1_file_1_jg6322	file_1_file_1_jg13159	file_1_file_1_jg11933
CG11353_OG0011127	FBgn0035557	CG11353	OG0011127	file_1_file_1_jg13056	file_1_file_1_jg12644	file_1_file_1_jg3193	file_1_file_1_jg6331	file_1_file_1_jg13168	file_1_file_1_jg11942
CG11356_OG0008477	FBgn_NA_FBpp0084411	CG11356	OG0008477	file_1_file_1_jg8221	file_1_file_1_jg7913	file_1_file_1_jg279	file_1_file_1_jg4427	file_1_file_1_jg8238	file_1_file_1_jg3424
CG11357_OG0011126	FBgn0035558	CG11357	OG0011126	file_1_file_1_jg13058	file_1_file_1_jg12646	file_1_file_1_jg3195	file_1_file_1_jg6333	file_1_file_1_jg13170	file_1_file_1_jg11943
CG1136_OG0010499	FBgn0035490	CG1136	OG0010499	file_1_file_1_jg12965	file_1_file_1_jg12553	file_1_file_1_jg3103	file_1_file_1_jg6238	file_1_file_1_jg13077	file_1_file_1_jg11840
CG11367_OG0000806_OG0	FBgn0037185	CG11367	OG0000806_OG0	file_1_file_1_jg14870	file_1_file_1_jg14808	file_1_file_1_jg5345	file_1_file_1_jg8510	file_1_file_1_jg15348	file_1_file_1_jg13310
CG11369_OG0011699	FBgn0029951	CG11369	OG0011699	file_1_file_1_jg8398	file_1_file_1_jg7389	file_1_file_1_jg1550	file_1_file_1_jg3889	file_1_file_1_jg7706	file_1_file_1_jg13404
CG1137_OG0004303	FBgn0037454	CG1137	OG0004303	file_1_file_1_jg3236	file_1_file_1_jg566	file_1_file_1_jg7669	file_1_file_1_jg8989	file_1_file_1_jg3554	file_1_file_1_jg3870
CG11370_OG0003817_OG0	FBgn0037181	CG11370	OG0003817_OG0	file_1_file_1_jg14861	file_1_file_1_jg14802	file_1_file_1_jg9161	file_1_file_1_jg8503	file_1_file_1_jg15342	file_1_file_1_jg13303
CG11377_OG0008723	FBgn0031217	CG11377	OG0008723	file_1_file_1_jg8622	file_1_file_1_jg3814	file_1_file_1_jg9416	file_1_file_1_jg336	file_1_file_1_jg425	file_1_file_1_jg9595
CG11378_OG0007395	FBgn0040364	CG11378	OG0007395	file_1_file_1_jg11630	file_1_file_1_jg6703	file_1_file_1_jg164	file_1_file_1_jg3200	file_1_file_1_jg7018	file_1_file_1_jg157
CG11379_OG0007397	FBgn0040362	CG11379	OG0007397	file_1_file_1_jg11632	file_1_file_1_jg6705	file_1_file_1_jg166	file_1_file_1_jg3202	file_1_file_1_jg7020	file_1_file_1_jg159
CG11380_OG0007400	FBgn0040359	CG11380	OG0007400	file_1_file_1_jg11635	file_1_file_1_jg6708	file_1_file_1_jg169	file_1_file_1_jg3205	file_1_file_1_jg7023	file_1_file_1_jg162
CG11381_OG0007402	FBgn0029568	CG11381	OG0007402	file_1_file_1_jg11637	file_1_file_1_jg6710	file_1_file_1_jg171	file_1_file_1_jg3207	file_1_file_1_jg7025	file_1_file_1_jg164
CG11382_OG0007404	FBgn0040367	CG11382	OG0007404	file_1_file_1_jg11639	file_1_file_1_jg6712	file_1_file_1_jg173	file_1_file_1_jg3209	file_1_file_1_jg7027	file_1_file_1_jg166
CG11384_OG0007396	FBgn0040363	CG11384	OG0007396	file_1_file_1_jg11631	file_1_file_1_jg6704	file_1_file_1_jg165	file_1_file_1_jg3201	file_1_file_1_jg7019	file_1_file_1_jg158
CG1139_OG0004077	FBgn0035300	CG1139	OG0004077	file_1_file_1_jg12391	file_1_file_1_jg12319	file_1_file_1_jg2718	file_1_file_1_jg5998	file_1_file_1_jg12840	file_1_file_1_jg14158
CG11391_OG0001026_OG0	FBgn0038732	CG11391	OG0001026_OG0	file_1_file_1_jg3625	file_1_file_1_jg2223	file_1_file_1_jg5882	file_1_file_1_jg9393	file_1_file_1_jg3953	file_1_file_1_jg2416
CG11396_OG0010345	FBgn0037022	CG11396	OG0010345	file_1_file_1_jg14636	file_1_file_1_jg14569	file_1_file_1_jg4924	file_1_file_1_jg8262	file_1_file_1_jg15107	file_1_file_1_jg10781
CG11398_OG0007405	FBgn0040366	CG11398	OG0007405	file_1_file_1_jg11640	file_1_file_1_jg6713	file_1_file_1_jg174	file_1_file_1_jg3210	file_1_file_1_jg7028	file_1_file_1_jg167
CG11403_OG0007406	FBgn0026876	CG11403	OG0007406	file_1_file_1_jg11642	file_1_file_1_jg6716	file_1_file_1_jg176	file_1_file_1_jg3212	file_1_file_1_jg7030	file_1_file_1_jg169
CG11404_OG0012169	FBgn0037169	CG11404	OG0012169	file_1_file_1_jg14845	file_1_file_1_jg14781	file_1_file_1_jg5320	file_1_file_1_jg8482	file_1_file_1_jg15322	file_1_file_1_jg13276
CG11406_OG0006889	FBgn0034990	CG11406	OG0006889	file_1_file_1_jg2735	file_1_file_1_jg11848	file_1_file_1_jg15255	file_1_file_1_jg15064	file_1_file_1_jg12371	file_1_file_1_jg16436
CG11409_OG0007766	FBgn0024366	CG11409	OG0007766	file_1_file_1_jg11651	file_1_file_1_jg6725	file_1_file_1_jg185	file_1_file_1_jg3219	file_1_file_1_jg7037	file_1_file_1_jg491
CG11413_OG0011575	FBgn0035022	CG11413	OG0011575	file_1_file_1_jg2789	file_1_file_1_jg11899	file_1_file_1_jg15311	file_1_file_1_jg15120	file_1_file_1_jg12427	file_1_file_1_jg15504
CG11414_OG0006019	FBgn0035024	CG11414	OG0006019	file_1_file_1_jg2793	file_1_file_1_jg11903	file_1_file_1_jg15315	file_1_file_1_jg15123	file_1_file_1_jg12431	file_1_file_1_jg15500
CG11417_OG0007590	FBgn0024364	CG11417	OG0007590	file_1_file_1_jg11657	file_1_file_1_jg6731	file_1_file_1_jg190	file_1_file_1_jg3223	file_1_file_1_jg7041	file_1_file_1_jg485
CG1142_OG0012974	FBgn0037504	CG1142	OG0012974	file_1_file_1_jg3334	file_1_file_1_jg664	file_1_file_1_jg6196	file_1_file_1_jg9087	file_1_file_1_jg3656	file_1_file_1_jg2671
CG11425_OG0009823	FBgn0037167	CG11425	OG0009823	file_1_file_1_jg14838	file_1_file_1_jg14775	file_1_file_1_jg5316	file_1_file_1_jg8475	file_1_file_1_jg15317	file_1_file_1_jg13269
CG11426_OG0009824	FBgn0037166	CG11426	OG0009824	file_1_file_1_jg14837	file_1_file_1_jg14774	file_1_file_1_jg5315	file_1_file_1_jg8474	file_1_file_1_jg15316	file_1_file_1_jg13268
CG1143_OG0011104	FBgn0035359	CG1143	OG0011104	file_1_file_1_jg12455	file_1_file_1_jg12383	file_1_file_1_jg3645	file_1_file_1_jg6066	file_1_file_1_jg12904	file_1_file_1_jg10706
CG11436_OG0003200	FBgn0029713	CG11436	OG0003200	file_1_file_1_jg6672	file_1_file_1_jg7071	file_1_file_1_jg539	file_1_file_1_jg3578	file_1_file_1_jg7394	file_1_file_1_jg1074
CG11437_OG0009825	FBgn0037165	CG11437	OG0009825	file_1_file_1_jg14835	file_1_file_1_jg14773	file_1_file_1_jg5314	file_1_file_1_jg8473	file_1_file_1_jg15315	file_1_file_1_jg13267
CG11438_OG0009826	FBgn0037164	CG11438	OG0009826	file_1_file_1_jg14834	file_1_file_1_jg14772	file_1_file_1_jg5313	file_1_file_1_jg8472	file_1_file_1_jg15314	file_1_file_1_jg13266
CG11447_OG0004515	FBgn0038737	CG11447	OG0004515	file_1_file_1_jg3618	file_1_file_1_jg2230	file_1_file_1_jg5891	file_1_file_1_jg9386	file_1_file_1_jg3946	file_1_file_1_jg2408
CG11449_OG0000981_OG1	FBgn0037162	CG11449	OG0000981_OG1	file_1_file_1_jg14832	file_1_file_1_jg14769	file_1_file_1_jg5311	file_1_file_1_jg8470	file_1_file_1_jg15312	file_1_file_1_jg14559
CG11453_OG0001027_OG0	FBgn0038734	CG11453	OG0001027_OG0	file_1_file_1_jg3623	file_1_file_1_jg2225	file_1_file_1_jg5884	file_1_file_1_jg9391	file_1_file_1_jg3951	file_1_file_1_jg2414
CG11454_OG0001792	FBgn0031224	CG11454	OG0001792	file_1_file_1_jg8634	file_1_file_1_jg3825	file_1_file_1_jg9427	file_1_file_1_jg346	file_1_file_1_jg436	file_1_file_1_jg9586
CG11456_OG0003951	FBgn0037031	CG11456	OG0003951	file_1_file_1_jg14651	file_1_file_1_jg14583	file_1_file_1_jg4911	file_1_file_1_jg8277	file_1_file_1_jg15121	file_1_file_1_jg10795
CG11459_OG0000135_OG1	FBgn0037396	CG11459	OG0000135_OG1	file_1_file_1_jg3173	file_1_file_1_jg497	file_1_file_1_jg7609	file_1_file_1_jg8924	file_1_file_1_jg3487	file_1_file_1_jg3941
CG1146_OG0011093	FBgn0035346	CG1146	OG0011093	file_1_file_1_jg12439	file_1_file_1_jg12368	file_1_file_1_jg3661	file_1_file_1_jg6050	file_1_file_1_jg12889	file_1_file_1_jg10691
CG11470_OG0000857	FBgn0039671	CG11470	OG0000857	file_1_file_1_jg5490	file_1_file_1_jg3481	file_1_file_1_jg8072	file_1_file_1_jg11977	file_1_file_1_jg6487	file_1_file_1_jg10037
CG11474_OG0005934	FBgn0034688	CG11474	OG0005934	file_1_file_1_jg1332	file_1_file_1_jg11449	file_1_file_1_jg13666	file_1_file_1_jg14656	file_1_file_1_jg11962	file_1_file_1_jg14892
CG11475_OG0005935	FBgn0034687	CG11475	OG0005935	file_1_file_1_jg1331	file_1_file_1_jg11448	file_1_file_1_jg13667	file_1_file_1_jg14655	file_1_file_1_jg11961	file_1_file_1_jg14893
CG11498_OG0001515	FBgn0039749	CG11498	OG0001515	file_1_file_1_jg5374	file_1_file_1_jg3599	file_1_file_1_jg8859	file_1_file_1_jg12097	file_1_file_1_jg6610	file_1_file_1_jg5894
CG11504_OG0002630	FBgn0039733	CG11504	OG0002630	file_1_file_1_jg5410	file_1_file_1_jg3566	file_1_file_1_jg7986	file_1_file_1_jg12061	file_1_file_1_jg6573	file_1_file_1_jg5937
CG11523_OG0009832	FBgn0037156	CG11523	OG0009832	file_1_file_1_jg14821	file_1_file_1_jg14758	file_1_file_1_jg5302	file_1_file_1_jg8459	file_1_file_1_jg15300	file_1_file_1_jg13248
CG11529_OG0010828	FBgn0036264	CG11529	OG0010828	file_1_file_1_jg13643	file_1_file_1_jg13561	file_1_file_1_jg3991	file_1_file_1_jg7255	file_1_file_1_jg14100	file_1_file_1_jg11023
CG11537_OG0010640	FBgn0035400	CG11537	OG0010640	file_1_file_1_jg12501	file_1_file_1_jg12430	file_1_file_1_jg3595	file_1_file_1_jg6112	file_1_file_1_jg12948	file_1_file_1_jg11702
CG11550_OG0002660	FBgn0039864	CG11550	OG0002660	file_1_file_1_jg5193	file_1_file_1_jg3766	file_1_file_1_jg9034	file_1_file_1_jg12267	file_1_file_1_jg6780	file_1_file_1_jg5688
CG11560_OG0010817	FBgn0036249	CG11560	OG0010817	file_1_file_1_jg13623	file_1_file_1_jg13542	file_1_file_1_jg3972	file_1_file_1_jg7236	file_1_file_1_jg14081	file_1_file_1_jg11004
CG11562_OG0008742	FBgn0031247	CG11562	OG0008742	file_1_file_1_jg8657	file_1_file_1_jg3850	file_1_file_1_jg9454	file_1_file_1_jg370	file_1_file_1_jg464	file_1_file_1_jg9559
CG11563_OG0002662	FBgn0039868	CG11563	OG0002662	file_1_file_1_jg5187	file_1_file_1_jg3770	file_1_file_1_jg9039	file_1_file_1_jg12272	file_1_file_1_jg6785	file_1_file_1_jg5679
CG11566_OG0007496	FBgn0031159	CG11566	OG0007496	file_1_file_1_jg8513	file_1_file_1_jg8949	file_1_file_1_jg2241	file_1_file_1_jg5524	file_1_file_1_jg9261	file_1_file_1_jg319
CG11570_OG0004027	FBgn0036230	CG11570	OG0004027	file_1_file_1_jg13601	file_1_file_1_jg13520	file_1_file_1_jg3951	file_1_file_1_jg7213	file_1_file_1_jg14059	file_1_file_1_jg12337
CG11581_OG0008240	FBgn0030540	CG11581	OG0008240	file_1_file_1_jg8034	file_1_file_1_jg8106	file_1_file_1_jg9269	file_1_file_1_jg4630	file_1_file_1_jg8427	file_1_file_1_jg1197
CG11583_OG0010538	FBgn0035524	CG11583	OG0010538	file_1_file_1_jg13014	file_1_file_1_jg12603	file_1_file_1_jg3152	file_1_file_1_jg6288	file_1_file_1_jg13127	file_1_file_1_jg11889
CG11584_OG0008239	FBgn0030541	CG11584	OG0008239	file_1_file_1_jg8033	file_1_file_1_jg8107	file_1_file_1_jg9268	file_1_file_1_jg4631	file_1_file_1_jg8428	file_1_file_1_jg1198
CG11585_OG0012335	FBgn0030543	CG11585	OG0012335	file_1_file_1_jg8030	file_1_file_1_jg8112	file_1_file_1_jg9265	file_1_file_1_jg4634	file_1_file_1_jg8431	file_1_file_1_jg1201
CG11586_OG0010534	FBgn0035520	CG11586	OG0010534	file_1_file_1_jg13010	file_1_file_1_jg12599	file_1_file_1_jg3148	file_1_file_1_jg6284	file_1_file_1_jg13123	file_1_file_1_jg11885
CG11590_OG0001741	FBgn0030545	CG11590	OG0001741	file_1_file_1_jg8027	file_1_file_1_jg8115	file_1_file_1_jg9262	file_1_file_1_jg4637	file_1_file_1_jg8434	file_1_file_1_jg1204
CG11593_OG0010497	FBgn0035488	CG11593	OG0010497	file_1_file_1_jg12962	file_1_file_1_jg12550	file_1_file_1_jg3100	file_1_file_1_jg6235	file_1_file_1_jg13074	file_1_file_1_jg11837
CG11594_OG0010492	FBgn0035484	CG11594	OG0010492	file_1_file_1_jg12955	file_1_file_1_jg12543	file_1_file_1_jg3093	file_1_file_1_jg6228	file_1_file_1_jg13067	file_1_file_1_jg11829
CG11596_OG0007629	FBgn0023522	CG11596	OG0007629	file_1_file_1_jg11757	file_1_file_1_jg6814	file_1_file_1_jg799	file_1_file_1_jg3319	file_1_file_1_jg7129	file_1_file_1_jg738
CG11597_OG0011845	FBgn0036212	CG11597	OG0011845	file_1_file_1_jg13571	file_1_file_1_jg13496	m1-g1571	m1-g4521	m1-g11160	file_1_file_1_jg12785
CG11601_OG0008739	FBgn0031244	CG11601	OG0008739	file_1_file_1_jg8652	file_1_file_1_jg3845	file_1_file_1_jg9449	file_1_file_1_jg365	file_1_file_1_jg459	file_1_file_1_jg9564
CG11608_OG0000142_OG0	FBgn0038069	CG11608	OG0000142_OG0	file_1_file_1_jg4490	file_1_file_1_jg1371	file_1_file_1_jg6947	file_1_file_1_jg10269	file_1_file_1_jg4805	file_1_file_1_jg2568
CG1161_OG0004180	FBgn0037313	CG1161	OG0004180	file_1_file_1_jg3069	file_1_file_1_jg385	file_1_file_1_jg5565	file_1_file_1_jg8812	file_1_file_1_jg3374	file_1_file_1_jg4053
CG11617_OG0008731	FBgn0031232	CG11617	OG0008731	file_1_file_1_jg8642	file_1_file_1_jg3833	file_1_file_1_jg9435	file_1_file_1_jg354	file_1_file_1_jg445	file_1_file_1_jg9578
CG11619_OG0003864_OG0	FBgn0036836	CG11619	OG0003864_OG0	file_1_file_1_jg14406	file_1_file_1_jg14320	file_1_file_1_jg5163	file_1_file_1_jg8013	file_1_file_1_jg14855	file_1_file_1_jg17126
CG11626_OG0011450	FBgn0038705	CG11626	OG0011450	file_1_file_1_jg3660	file_1_file_1_jg2192	file_1_file_1_jg5847	file_1_file_1_jg9429	file_1_file_1_jg3984	file_1_file_1_jg2451
CG11629_OG0003739	FBgn0032965	CG11629	OG0003739	file_1_file_1_jg183	file_1_file_1_jg6459	file_1_file_1_jg2406	file_1_file_1_jg2960	file_1_file_1_jg3051	file_1_file_1_jg7923
CG11630_OG0009580	FBgn0032964	CG11630	OG0009580	file_1_file_1_jg187	file_1_file_1_jg6455	file_1_file_1_jg2403	file_1_file_1_jg2957	file_1_file_1_jg3047	file_1_file_1_jg7932
CG11634_OG0009583	FBgn0032968	CG11634	OG0009583	file_1_file_1_jg180	file_1_file_1_jg6462	file_1_file_1_jg2408	file_1_file_1_jg2963	file_1_file_1_jg3054	file_1_file_1_jg7920
CG11635_OG0007156	FBgn0033283	CG11635	OG0007156	file_1_file_1_jg10976	file_1_file_1_jg9524	file_1_file_1_jg11899	file_1_file_1_jg12697	file_1_file_1_jg9999	file_1_file_1_jg4797
CG11638_OG0007387	FBgn0040351	CG11638	OG0007387	file_1_file_1_jg11619	file_1_file_1_jg6691	file_1_file_1_jg149	file_1_file_1_jg3184	file_1_file_1_jg7004	file_1_file_1_jg138
CG11655_OG0001745_OG0	FBgn0030638	CG11655	OG0001745_OG0	file_1_file_1_jg7913	file_1_file_1_jg8232	file_1_file_1_jg9289	file_1_file_1_jg4759	file_1_file_1_jg8548	file_1_file_1_jg6330
CG11656_OG0005013	FBgn0038109	CG11656	OG0005013	file_1_file_1_jg4449	file_1_file_1_jg1415	file_1_file_1_jg6993	file_1_file_1_jg10226	file_1_file_1_jg4760	file_1_file_1_jg14061
CG11658_OG0010025	FBgn0036196	CG11658	OG0010025	file_1_file_1_jg13551	file_1_file_1_jg13473	file_1_file_1_jg3894	file_1_file_1_jg7165	file_1_file_1_jg14012	file_1_file_1_jg12759
CG11663_OG0012087	FBgn0029539	CG11663	OG0012087	file_1_file_1_jg11602	file_1_file_1_jg6677	file_1_file_1_jg128	file_1_file_1_jg3166	file_1_file_1_jg6988	file_1_file_1_jg73
CG11664_OG0011395	FBgn0040341	CG11664	OG0011395	file_1_file_1_jg11599	file_1_file_1_jg6674	file_1_file_1_jg125	file_1_file_1_jg3163	file_1_file_1_jg6985	file_1_file_1_jg76
CG11666_OG0012316	FBgn0040648	CG11666	OG0012316	file_1_file_1_jg8497	file_1_file_1_jg8932	file_1_file_1_jg2225	file_1_file_1_jg5502	file_1_file_1_jg9244	file_1_file_1_jg333
CG11668_OG0002452	FBgn0038113	CG11668	OG0002452	file_1_file_1_jg4443	file_1_file_1_jg1420	file_1_file_1_jg6998	file_1_file_1_jg10220	file_1_file_1_jg4754	file_1_file_1_jg14066
CG11670_OG0005008	FBgn0038114	CG11670	OG0005008	file_1_file_1_jg4441	file_1_file_1_jg1422	file_1_file_1_jg7000	file_1_file_1_jg10218	file_1_file_1_jg4752	file_1_file_1_jg14068
CG11672_OG0004805	FBgn0037563	CG11672	OG0004805	file_1_file_1_jg5099	file_1_file_1_jg757	file_1_file_1_jg6314	file_1_file_1_jg10896	file_1_file_1_jg5420	file_1_file_1_jg5408
CG11674_OG0008231	FBgn0030551	CG11674	OG0008231	file_1_file_1_jg8023	file_1_file_1_jg8119	file_1_file_1_jg9258	file_1_file_1_jg4641	file_1_file_1_jg8438	file_1_file_1_jg1208
CG11679_OG0008511	FBgn0030678	CG11679	OG0008511	file_1_file_1_jg7868	file_1_file_1_jg8278	file_1_file_1_jg1279	file_1_file_1_jg4812	file_1_file_1_jg8600	file_1_file_1_jg1366
CG11686_OG0002448_OG0	FBgn0040551	CG11686	OG0002448_OG0	file_1_file_1_jg4418	file_1_file_1_jg1439	file_1_file_1_jg7022	file_1_file_1_jg10198	file_1_file_1_jg4734	file_1_file_1_jg2208
CG11693_OG0004810	FBgn0037570	CG11693	OG0004810	file_1_file_1_jg5091	file_1_file_1_jg765	file_1_file_1_jg6322	file_1_file_1_jg10888	file_1_file_1_jg5412	file_1_file_1_jg5397
CG11694_OG0000225_OG0	FBgn0037571	CG11694	OG0000225_OG0	file_1_file_1_jg5898	file_1_file_1_jg3077	file_1_file_1_jg8497	file_1_file_1_jg11565	file_1_file_1_jg6081	file_1_file_1_jg10011
CG11694_OG0000225_OG1	FBgn0037571	CG11694	OG0000225_OG1	file_1_file_1_jg5090	file_1_file_1_jg766	file_1_file_1_jg6323	file_1_file_1_jg10887	file_1_file_1_jg5411	file_1_file_1_jg5396
CG11695_OG0007879	FBgn0030316	CG11695	OG0007879	file_1_file_1_jg6893	file_1_file_1_jg7832	file_1_file_1_jg1142	file_1_file_1_jg4349	file_1_file_1_jg8158	file_1_file_1_jg983
CG11696_OG0007880	FBgn0030314	CG11696	OG0007880	file_1_file_1_jg6895	file_1_file_1_jg7830	file_1_file_1_jg1140	file_1_file_1_jg4347	file_1_file_1_jg8156	file_1_file_1_jg985
CG11698_OG0002319_OG0	FBgn0037572	CG11698	OG0002319_OG0	file_1_file_1_jg5089	file_1_file_1_jg767	file_1_file_1_jg6324	file_1_file_1_jg10886	file_1_file_1_jg5410	file_1_file_1_jg5395
CG11699_OG0007882	FBgn0030311	CG11699	OG0007882	file_1_file_1_jg6898	file_1_file_1_jg7827	file_1_file_1_jg1137	file_1_file_1_jg4344	file_1_file_1_jg8153	file_1_file_1_jg988
CG11703_OG0002165_OG0	FBgn0038690	CG11703	OG0002165_OG0	file_1_file_1_jg3682	file_1_file_1_jg2169	file_1_file_1_jg5819	file_1_file_1_jg9448	file_1_file_1_jg4005	file_1_file_1_jg2473
CG11710_OG0001691_OG0	FBgn0031115	CG11710	OG0001691_OG0	file_1_file_1_jg8460	file_1_file_1_jg8894	file_1_file_1_jg2194	file_1_file_1_jg5448	file_1_file_1_jg9204	file_1_file_1_jg366
CG1172_OG0004189	FBgn0264712	CG1172	OG0004189	file_1_file_1_jg3080	file_1_file_1_jg396	file_1_file_1_jg5577	file_1_file_1_jg8824	file_1_file_1_jg3385	file_1_file_1_jg4040
CG11722_OG0001391	FBgn0037777	CG11722	OG0001391	file_1_file_1_jg4835	file_1_file_1_jg1021	file_1_file_1_jg6578	file_1_file_1_jg10624	file_1_file_1_jg5159	file_1_file_1_jg14669
CG11723_OG0003571	FBgn0031391	CG11723	OG0003571	file_1_file_1_jg8874	file_1_file_1_jg4057	file_1_file_1_jg9677	file_1_file_1_jg579	file_1_file_1_jg675	file_1_file_1_jg8330
CG11726_OG0010048	FBgn0036156	CG11726	OG0010048	file_1_file_1_jg13505	file_1_file_1_jg13424	file_1_file_1_jg3844	file_1_file_1_jg7118	file_1_file_1_jg13964	file_1_file_1_jg12706
CG11737_OG0001419_OG0	FBgn0037592	CG11737	OG0001419_OG0	file_1_file_1_jg5066	file_1_file_1_jg792	file_1_file_1_jg6347	file_1_file_1_jg10860	file_1_file_1_jg5387	file_1_file_1_jg3634
CG11741_OG0001420_OG0	FBgn0040531	CG11741	OG0001420_OG0	file_1_file_1_jg5063	file_1_file_1_jg795	file_1_file_1_jg6350	file_1_file_1_jg10857	file_1_file_1_jg5384	file_1_file_1_jg3631
CG11752_OG0007995	FBgn0030292	CG11752	OG0007995	file_1_file_1_jg6927	file_1_file_1_jg7801	file_1_file_1_jg1110	file_1_file_1_jg4317	file_1_file_1_jg8125	file_1_file_1_jg13476
CG11755_OG0000851	FBgn0037611	CG11755	OG0000851	file_1_file_1_jg5041	file_1_file_1_jg816	file_1_file_1_jg6370	file_1_file_1_jg10835	file_1_file_1_jg5362	file_1_file_1_jg5335
CG11756_OG0007997	FBgn0030290	CG11756	OG0007997	file_1_file_1_jg6929	file_1_file_1_jg7799	file_1_file_1_jg1108	file_1_file_1_jg4315	file_1_file_1_jg8123	file_1_file_1_jg13478
CG11760_OG0004826	FBgn0037615	CG11760	OG0004826	file_1_file_1_jg5036	file_1_file_1_jg821	file_1_file_1_jg6375	file_1_file_1_jg10830	file_1_file_1_jg5356	file_1_file_1_jg5328
CG11768_OG0004832	FBgn0037625	CG11768	OG0004832	file_1_file_1_jg5025	file_1_file_1_jg833	file_1_file_1_jg6386	file_1_file_1_jg10819	file_1_file_1_jg5345	file_1_file_1_jg5317
CG11771_OG0005200	FBgn0039252	CG11771	OG0005200	file_1_file_1_jg6047	file_1_file_1_jg2929	file_1_file_1_jg8648	file_1_file_1_jg11414	file_1_file_1_jg5930	file_1_file_1_jg1633
CG11777_OG0006309	FBgn0033527	CG11777	OG0006309	file_1_file_1_jg9538	file_1_file_1_jg9845	file_1_file_1_jg12229	file_1_file_1_jg13025	file_1_file_1_jg10330	file_1_file_1_jg15746
CG11779_OG0004481	FBgn0038683	CG11779	OG0004481	file_1_file_1_jg3691	file_1_file_1_jg2160	file_1_file_1_jg5810	file_1_file_1_jg9458	file_1_file_1_jg4014	file_1_file_1_jg2486
CG11786_OG0012799	FBgn0039264	CG11786	OG0012799	file_1_file_1_jg6032	file_1_file_1_jg2943	file_1_file_1_jg8632	file_1_file_1_jg11429	file_1_file_1_jg5945	file_1_file_1_jg1615
CG11788_OG0007083	FBgn0034495	CG11788	OG0007083	file_1_file_1_jg1078	file_1_file_1_jg11188	file_1_file_1_jg13917	file_1_file_1_jg14390	file_1_file_1_jg11702	file_1_file_1_jg16371
CG11790_OG0005187	FBgn0039265	CG11790	OG0005187	file_1_file_1_jg6031	file_1_file_1_jg2944	file_1_file_1_jg8631	file_1_file_1_jg11430	file_1_file_1_jg5946	file_1_file_1_jg1614
CG11791_OG0012008	FBgn0039266	CG11791	OG0012008	file_1_file_1_jg6033	file_1_file_1_jg2945	file_1_file_1_jg8630	file_1_file_1_jg11431	file_1_file_1_jg5947	file_1_file_1_jg1613
CG11807_OG0003009_OG0	FBgn0033996	CG11807	OG0003009_OG0	file_1_file_1_jg1718	file_1_file_1_jg10511	file_1_file_1_jg14596	file_1_file_1_jg13692	file_1_file_1_jg11003	file_1_file_1_jg16530
CG11808_OG0006841	FBgn0034000	CG11808	OG0006841	file_1_file_1_jg1714	file_1_file_1_jg10517	file_1_file_1_jg14593	file_1_file_1_jg13697	file_1_file_1_jg11007	file_1_file_1_jg4224
CG11811_OG0004058	FBgn0036099	CG11811	OG0004058	file_1_file_1_jg13432	file_1_file_1_jg13349	file_1_file_1_jg3766	file_1_file_1_jg7044	file_1_file_1_jg13885	file_1_file_1_jg11237
CG11815_OG0001005_OG0	FBgn0035299	CG11815	OG0001005_OG0	file_1_file_1_jg12390	file_1_file_1_jg12318	file_1_file_1_jg2717	file_1_file_1_jg5997	file_1_file_1_jg12839	file_2_8267_g
CG11816_OG0008636	FBgn0030495	CG11816	OG0008636	file_1_file_1_jg8089	file_1_file_1_jg8041	file_1_file_1_jg937	file_1_file_1_jg4569	file_1_file_1_jg8368	file_1_file_1_jg13566
CG11835_OG0000264_OG0	FBgn0031264	CG11835	OG0000264_OG0	file_1_file_1_jg2027	file_1_file_1_jg10200	file_1_file_1_jg13486	file_1_file_1_jg13373	file_1_file_1_jg10680	file_1_file_1_jg4928
CG11835_OG0000264_OG1	FBgn0031264	CG11835	OG0000264_OG1	file_1_file_1_jg8698	file_1_file_1_jg3886	file_1_file_1_jg9492	file_1_file_1_jg406	file_1_file_1_jg500	file_1_file_1_jg9514
CG11837_OG0005082	FBgn0039627	CG11837	OG0005082	file_1_file_1_jg5550	file_1_file_1_jg3422	file_1_file_1_jg8135	file_1_file_1_jg11916	file_1_file_1_jg6425	file_1_file_1_jg10109
CG11841_OG0005083	FBgn0039628	CG11841	OG0005083	file_1_file_1_jg5549	file_1_file_1_jg3423	file_1_file_1_jg8134	file_1_file_1_jg11917	file_1_file_1_jg6426	file_1_file_1_jg10108
CG11842_OG0000856_OG1	FBgn0039629	CG11842	OG0000856_OG1	file_1_file_1_jg5548	file_1_file_1_jg3424	file_1_file_1_jg8133	file_1_file_1_jg11918	file_1_file_1_jg6427	file_1_file_1_jg10107
CG11843_OG0011490	FBgn0039630	CG11843	OG0011490	file_1_file_1_jg5546	file_1_file_1_jg3425	file_1_file_1_jg8131	file_1_file_1_jg11920	file_1_file_1_jg6429	file_1_file_1_jg10106
CG11852_OG0002502_OG0	FBgn0039297	CG11852	OG0002502_OG0	file_1_file_1_jg5991	file_1_file_1_jg2984	file_1_file_1_jg8593	file_1_file_1_jg11471	file_1_file_1_jg5985	file_1_file_1_jg10323
CG11854_OG0005171	FBgn0039299	CG11854	OG0005171	file_1_file_1_jg5989	file_1_file_1_jg2986	file_1_file_1_jg8591	file_1_file_1_jg11473	file_1_file_1_jg5987	file_1_file_1_jg10321
CG11857_OG0005167	FBgn0039303	CG11857	OG0005167	file_1_file_1_jg5984	file_1_file_1_jg2991	file_1_file_1_jg8586	file_1_file_1_jg11478	file_1_file_1_jg5992	file_1_file_1_jg10316
CG11858_OG0005166	FBgn0039305	CG11858	OG0005166	file_1_file_1_jg5982	file_1_file_1_jg2993	file_1_file_1_jg8584	file_1_file_1_jg11480	file_1_file_1_jg5994	file_1_file_1_jg10314
CG11878_OG0000055_OG0	FBgn0039310	CG11878	OG0000055_OG0	file_1_file_1_jg5979	file_1_file_1_jg2997	file_1_file_1_jg8580	file_1_file_1_jg11483	file_1_file_1_jg5998	file_1_file_1_jg10312
CG11878_OG0000055_OG1	FBgn0039310	CG11878	OG0000055_OG1	file_1_file_1_jg5978	file_1_file_1_jg2998	file_1_file_1_jg8578	file_1_file_1_jg11484	file_1_file_1_jg5999	file_1_file_1_jg10310
CG11878_OG0000055_OG2	FBgn0039310	CG11878	OG0000055_OG2	file_1_file_1_jg5976	file_1_file_1_jg3000	file_1_file_1_jg8577	file_1_file_1_jg11486	file_1_file_1_jg6001	file_1_file_1_jg10308
CG11882_OG0005094	FBgn0039642	CG11882	OG0005094	file_1_file_1_jg5531	file_1_file_1_jg3440	file_1_file_1_jg8115	file_1_file_1_jg11935	file_1_file_1_jg6444	file_1_file_1_jg10082
CG11883_OG0006313	FBgn0033538	CG11883	OG0006313	file_1_file_1_jg2356	file_1_file_1_jg9864	file_1_file_1_jg12876	file_1_file_1_jg13045	file_1_file_1_jg10351	file_1_file_1_jg15725
CG11885_OG0003355	FBgn0031253	CG11885	OG0003355	file_1_file_1_jg8676	file_1_file_1_jg3869	file_1_file_1_jg9474	file_1_file_1_jg389	file_1_file_1_jg483	file_1_file_1_jg9537
CG11892_OG0005161	FBgn0039313	CG11892	OG0005161	file_1_file_1_jg5973	file_1_file_1_jg3003	file_1_file_1_jg8574	file_1_file_1_jg11489	file_1_file_1_jg6004	file_1_file_1_jg10304
CG11893_OG0000039_OG2	FBgn0039316	CG11893	OG0000039_OG2	file_1_file_1_jg5969	file_1_file_1_jg3007	file_1_file_1_jg8570	file_1_file_1_jg11493	file_1_file_1_jg6010	file_1_file_1_jg10298
CG11899_OG0005100	FBgn0014427	CG11899	OG0005100	file_1_file_1_jg5521	file_1_file_1_jg3449	file_1_file_1_jg8106	file_1_file_1_jg11944	file_1_file_1_jg6454	file_1_file_1_jg10069
CG11902_OG0005155	FBgn0028647	CG11902	OG0005155	file_1_file_1_jg5951	file_1_file_1_jg3025	file_1_file_1_jg8553	file_1_file_1_jg11511	file_1_file_1_jg6028	file_1_file_1_jg10276
CG11906_OG0001618	FBgn0034425	CG11906	OG0001618	file_1_file_1_jg981	file_1_file_1_jg11091	file_1_file_1_jg14014	file_1_file_1_jg14287	file_1_file_1_jg11600	file_1_file_1_jg4678
CG11911_OG0008747	FBgn0031249	CG11911	OG0008747	file_1_file_1_jg8662	file_1_file_1_jg3855	file_1_file_1_jg9459	file_1_file_1_jg375	file_1_file_1_jg469	file_1_file_1_jg9554
CG11912_OG0008746	FBgn0031248	CG11912	OG0008746	file_1_file_1_jg8661	file_1_file_1_jg3854	file_1_file_1_jg9458	file_1_file_1_jg374	file_1_file_1_jg468	file_1_file_1_jg9555
CG11920_OG0005183	FBgn0039274	CG11920	OG0005183	file_1_file_1_jg6021	file_1_file_1_jg2955	file_1_file_1_jg8620	file_1_file_1_jg11441	file_1_file_1_jg5957	file_1_file_1_jg1604
CG11927_OG0003556	FBgn0031638	CG11927	OG0003556	file_1_file_1_jg9231	file_1_file_1_jg4392	file_1_file_1_jg10081	file_1_file_1_jg918	file_1_file_1_jg1013	file_1_file_1_jg8762
CG11929_OG0011773	FBgn0031620	CG11929	OG0011773	file_1_file_1_jg9212	file_1_file_1_jg4374	file_1_file_1_jg10062	file_1_file_1_jg900	file_1_file_1_jg995	file_1_file_1_jg8743
CG11961_OG0001155_OG0	FBgn0034436	CG11961	OG0001155_OG0	file_1_file_1_jg990	file_1_file_1_jg11104	file_1_file_1_jg14001	file_1_file_1_jg14302	file_1_file_1_jg11613	file_1_file_1_jg16708
CG11964_OG0004848	FBgn0037644	CG11964	OG0004848	file_1_file_1_jg5001	file_1_file_1_jg859	file_1_file_1_jg6414	file_1_file_1_jg10794	file_1_file_1_jg5319	file_1_file_1_jg5281
CG11970_OG0004849	FBgn0027503	CG11970	OG0004849	file_1_file_1_jg4997	file_1_file_1_jg863	file_1_file_1_jg6418	file_1_file_1_jg10790	file_1_file_1_jg5315	file_1_file_1_jg5273
CG11975_OG0004850	FBgn0037648	CG11975	OG0004850	file_1_file_1_jg4995	file_1_file_1_jg865	file_1_file_1_jg6420	file_1_file_1_jg10788	file_1_file_1_jg5313	file_1_file_1_jg5270
CG11977_OG0012457_OG0	FBgn0037650	CG11977	OG0012457_OG0	file_1_file_1_jg4994	file_1_file_1_jg867	file_1_file_1_jg6422	file_1_file_1_jg10787	file_1_file_1_jg5312	file_1_file_1_jg5268
CG11980_OG0002337	FBgn0037652	CG11980	OG0002337	file_1_file_1_jg4992	file_1_file_1_jg868	file_1_file_1_jg6423	file_1_file_1_jg10785	file_1_file_1_jg5310	file_1_file_1_jg5265
CG11983_OG0004852	FBgn0037654	CG11983	OG0004852	file_1_file_1_jg4989	file_1_file_1_jg871	file_1_file_1_jg6426	file_1_file_1_jg10782	file_1_file_1_jg5307	file_1_file_1_jg5260
CG11986_OG0004855	FBgn0037656	CG11986	OG0004855	file_1_file_1_jg4986	file_1_file_1_jg874	file_1_file_1_jg6429	file_1_file_1_jg10779	file_1_file_1_jg5304	file_1_file_1_jg5257
CG11997_OG0004862	FBgn0037662	CG11997	OG0004862	file_1_file_1_jg4974	file_1_file_1_jg886	file_1_file_1_jg6441	file_1_file_1_jg10768	file_1_file_1_jg5292	file_1_file_1_jg5237
CG11999_OG0004179	FBgn0037312	CG11999	OG0004179	file_1_file_1_jg3068	file_1_file_1_jg384	file_1_file_1_jg5564	file_1_file_1_jg8811	file_1_file_1_jg3373	file_1_file_1_jg4054
CG12003_OG0004112	FBgn0035234	CG12003	OG0004112	file_1_file_1_jg12314	file_1_file_1_jg12240	file_1_file_1_jg2634	file_1_file_1_jg5918	file_1_file_1_jg12761	file_1_file_1_jg14237
CG12004_OG0011286	FBgn0035236	CG12004	OG0011286	file_1_file_1_jg12315	file_1_file_1_jg12241	file_1_file_1_jg2635	file_1_file_1_jg5919	file_1_file_1_jg12762	file_1_file_1_jg14235
CG12009_OG0010662	FBgn0035430	CG12009	OG0010662	file_1_file_1_jg12875	file_1_file_1_jg12471	file_1_file_1_jg3016	file_1_file_1_jg6154	file_1_file_1_jg12991	file_1_file_1_jg11748
CG12010_OG0010671	FBgn0035443	CG12010	OG0010671	file_1_file_1_jg12896	file_1_file_1_jg12488	file_1_file_1_jg3035	file_1_file_1_jg6171	file_1_file_1_jg13010	file_1_file_1_jg11765
CG12011_OG0011025	FBgn0035257	CG12011	OG0011025	file_1_file_1_jg12341	file_1_file_1_jg12269	file_1_file_1_jg2663	file_1_file_1_jg5946	file_1_file_1_jg12789	file_1_file_1_jg14208
CG12012_OG0010672	FBgn0035444	CG12012	OG0010672	file_1_file_1_jg12897	file_1_file_1_jg12489	file_1_file_1_jg3036	file_1_file_1_jg6172	file_1_file_1_jg13011	file_1_file_1_jg11766
CG12016_OG0010666	FBgn0035436	CG12016	OG0010666	file_1_file_1_jg12886	file_1_file_1_jg12479	file_1_file_1_jg3026	file_1_file_1_jg6162	file_1_file_1_jg13001	file_1_file_1_jg11757
CG12017_OG0010661	FBgn0035429	CG12017	OG0010661	file_1_file_1_jg12874	file_1_file_1_jg12470	file_1_file_1_jg3015	file_1_file_1_jg6153	file_1_file_1_jg12990	file_1_file_1_jg11747
CG12020_OG0011042	FBgn0035273	CG12020	OG0011042	file_1_file_1_jg12362	file_1_file_1_jg12291	file_1_file_1_jg2686	file_1_file_1_jg5969	file_1_file_1_jg12810	file_1_file_1_jg14188
CG12024_OG0011050	FBgn0035283	CG12024	OG0011050	file_1_file_1_jg12371	file_1_file_1_jg12300	file_1_file_1_jg2697	file_1_file_1_jg5979	file_1_file_1_jg12820	file_1_file_1_jg14178
CG12025_OG0011053	FBgn0035285	CG12025	OG0011053	file_1_file_1_jg12374	file_1_file_1_jg12303	file_1_file_1_jg2700	file_1_file_1_jg5982	file_1_file_1_jg12823	file_1_file_1_jg14175
CG12035_OG0011029	FBgn0035263	CG12035	OG0011029	file_1_file_1_jg12347	file_1_file_1_jg12276	file_1_file_1_jg2670	file_1_file_1_jg5954	file_1_file_1_jg12795	file_1_file_1_jg14204
CG12038_OG0011331	FBgn0035179	CG12038	OG0011331	file_1_file_1_jg12228	file_1_file_1_jg12158	file_1_file_1_jg2550	file_1_file_1_jg5839	file_1_file_1_jg12679	file_1_file_1_jg14327
CG12054_OG0000497	FBgn0039831	CG12054	OG0000497	file_1_file_1_jg5239	file_1_file_1_jg3724	file_1_file_1_jg8990	file_1_file_1_jg12224	file_1_file_1_jg6739	file_1_file_1_jg5747
CG12056_OG0003138	FBgn0030099	CG12056	OG0003138	file_1_file_1_jg7153	file_1_file_1_jg7577	file_1_file_1_jg1362	file_1_file_1_jg4038	file_1_file_1_jg7897	file_1_file_1_jg479
CG12057_OG0003139	FBgn0030098	CG12057	OG0003139	file_1_file_1_jg7154	file_1_file_1_jg7576	file_1_file_1_jg1363	file_1_file_1_jg4039	file_1_file_1_jg7896	file_1_file_1_jg480
CG12061_OG0000938_OG0	FBgn0040031	CG12061	OG0000938_OG0	file_1_file_1_jg8603	file_1_file_1_jg9055	file_1_file_1_jg9388	file_1_file_1_jg5631	file_1_file_1_jg9381	file_1_file_1_jg16867
CG12065_OG0007412	FBgn0030052	CG12065	OG0007412	file_1_file_1_jg7209	file_1_file_1_jg7518	file_1_file_1_jg1422	file_1_file_1_jg4019	file_1_file_1_jg7837	file_1_file_1_jg175
CG12069_OG0001519	FBgn0039796	CG12069	OG0001519	file_1_file_1_jg5304	file_1_file_1_jg3664	file_1_file_1_jg8928	file_1_file_1_jg12162	file_1_file_1_jg6675	file_1_file_1_jg5814
CG12071_OG0011553	FBgn0039808	CG12071	OG0011553	file_1_file_1_jg5279	file_1_file_1_jg3685	file_1_file_1_jg8948	file_1_file_1_jg12183	file_1_file_1_jg6695	file_1_file_1_jg5795
CG12071_OG0013484	FBgn0039808	CG12071	OG0013484	file_1_file_1_jg5280	file_1_file_1_jg3684	file_1_file_1_jg8947	file_1_file_1_jg12182	file_1_file_1_jg6694	file_1_file_1_jg5796
CG12075_OG0007754	FBgn0030065	CG12075	OG0007754	file_1_file_1_jg7191	file_1_file_1_jg7536	file_1_file_1_jg1401	file_1_file_1_jg4084	file_1_file_1_jg7856	file_1_file_1_jg514
CG12078_OG0004003_OG0	FBgn0035426	CG12078	OG0004003_OG0	file_1_file_1_jg12870	file_1_file_1_jg12466	file_1_file_1_jg3011	file_2_6352_g	file_1_file_1_jg12986	file_1_file_1_jg11742
CG1208_OG0004248	FBgn0037386	CG1208	OG0004248	file_1_file_1_jg3161	file_1_file_1_jg483	file_1_file_1_jg7594	file_1_file_1_jg8908	file_1_file_1_jg3471	file_1_file_1_jg3953
CG12081_OG0007411	FBgn0030053	CG12081	OG0007411	file_1_file_1_jg7210	file_1_file_1_jg7519	file_1_file_1_jg1421	file_1_file_1_jg4020	file_1_file_1_jg7838	file_1_file_1_jg174
CG12084_OG0011296	FBgn0043458	CG12084	OG0011296	file_1_file_1_jg12301	file_1_file_1_jg12228	file_1_file_1_jg2622	file_1_file_1_jg5906	file_1_file_1_jg12749	file_1_file_1_jg14249
CG12091_OG0011293	FBgn0035228	CG12091	OG0011293	file_1_file_1_jg12306	file_1_file_1_jg12233	file_1_file_1_jg2627	file_1_file_1_jg5911	file_1_file_1_jg12754	file_1_file_1_jg14244
CG12093_OG0011111	FBgn0035372	CG12093	OG0011111	file_1_file_1_jg12469	file_1_file_1_jg12397	file_1_file_1_jg3631	file_1_file_1_jg6079	file_1_file_1_jg12917	file_1_file_1_jg10719
CG12096_OG0008559	FBgn0030457	CG12096	OG0008559	file_1_file_1_jg8132	file_1_file_1_jg7997	file_1_file_1_jg896	file_1_file_1_jg4517	file_1_file_1_jg8325	file_1_file_1_jg13929
CG12099_OG0011289	FBgn0035232	CG12099	OG0011289	file_1_file_1_jg12311	file_1_file_1_jg12237	file_1_file_1_jg2631	file_1_file_1_jg5915	file_1_file_1_jg12758	file_1_file_1_jg14240
CG12104_OG0011284	FBgn0035238	CG12104	OG0011284	file_1_file_1_jg12317	file_1_file_1_jg12243	file_1_file_1_jg2637	file_1_file_1_jg5921	file_1_file_1_jg12764	file_1_file_1_jg14233
CG12105_OG0004111	FBgn0035241	CG12105	OG0004111	file_1_file_1_jg12321	file_1_file_1_jg12247	file_1_file_1_jg2640	file_1_file_1_jg5925	file_1_file_1_jg12768	file_1_file_1_jg14230
CG12106_OG0007586	FBgn0030100	CG12106	OG0007586	file_1_file_1_jg7152	file_1_file_1_jg7578	file_1_file_1_jg1361	file_1_file_1_jg4037	file_1_file_1_jg7898	file_1_file_1_jg478
CG12107_OG0006719	FBgn0033209	CG12107	OG0006719	file_1_file_1_jg11086	file_1_file_1_jg9406	file_1_file_1_jg11774	file_1_file_1_jg12584	file_1_file_1_jg9880	file_1_file_1_jg4499
CG12111_OG0007413	FBgn0030050	CG12111	OG0007413	file_1_file_1_jg7215	file_1_file_1_jg7516	file_1_file_1_jg1425	file_1_file_1_jg4016	file_1_file_1_jg7834	file_1_file_1_jg184
CG12112_OG0012598_OG0	FBgn0030048	CG12112	OG0012598_OG0	file_1_file_1_jg7218	file_1_file_1_jg7513	file_1_file_1_jg1427	file_1_file_1_jg4014	file_1_file_1_jg7832	file_1_file_1_jg186
CG12115_OG0007587	FBgn0030097	CG12115	OG0007587	file_1_file_1_jg7155	file_1_file_1_jg7575	file_1_file_1_jg1364	file_1_file_1_jg4040	file_1_file_1_jg7895	file_1_file_1_jg481
CG12116_OG0008625	FBgn0030041	CG12116	OG0008625	file_1_file_1_jg7229	file_1_file_1_jg7502	file_1_file_1_jg1438	file_1_file_1_jg4003	file_1_file_1_jg7821	file_1_file_1_jg13582
CG12118_OG0007585	FBgn0030101	CG12118	OG0007585	file_1_file_1_jg7151	file_1_file_1_jg7579	file_1_file_1_jg1360	file_1_file_1_jg4036	file_1_file_1_jg7899	file_1_file_1_jg477
CG12121_OG0007579	FBgn0030109	CG12121	OG0007579	file_1_file_1_jg7142	file_1_file_1_jg7588	file_1_file_1_jg2002	file_1_file_1_jg4095	file_1_file_1_jg7908	file_1_file_1_jg467
CG12123_OG0003325	FBgn0030039	CG12123	OG0003325	file_1_file_1_jg7236	file_1_file_1_jg7494	file_1_file_1_jg1445	file_1_file_1_jg3996	file_1_file_1_jg7813	file_1_file_1_jg13588
CG12128_OG0002879	FBgn0033473	CG12128	OG0002879	file_1_file_1_jg9604	file_1_file_1_jg9776	file_1_file_1_jg12159	file_1_file_1_jg12956	file_1_file_1_jg10256	file_1_file_1_jg15650
CG12129_OG0002878	FBgn0033475	CG12129	OG0002878	file_1_file_1_jg9602	file_1_file_1_jg9778	file_1_file_1_jg12161	file_1_file_1_jg12958	file_1_file_1_jg10258	file_1_file_1_jg15652
CG1213_OG0002105	FBgn0037387	CG1213	OG0002105	file_1_file_1_jg3162	file_1_file_1_jg484	file_1_file_1_jg7595	file_1_file_1_jg8909	file_1_file_1_jg3472	file_1_file_1_jg3952
CG12134_OG0006319	FBgn0033471	CG12134	OG0006319	file_1_file_1_jg9611	file_1_file_1_jg9769	file_1_file_1_jg12152	file_1_file_1_jg12952	file_1_file_1_jg10250	file_1_file_1_jg15644
CG12147_OG0004192	FBgn0037325	CG12147	OG0004192	file_1_file_1_jg3084	file_1_file_1_jg401	file_1_file_1_jg5581	file_1_file_1_jg8829	file_1_file_1_jg3390	file_1_file_1_jg4036
CG12155_OG0003210	FBgn0029957	CG12155	OG0003210	file_1_file_1_jg8405	file_1_file_1_jg7397	file_1_file_1_jg1543	file_1_file_1_jg3895	file_1_file_1_jg7712	file_1_file_1_jg13397
CG12159_OG0002860	FBgn0033232	CG12159	OG0002860	file_1_file_1_jg11053	file_1_file_1_jg9442	file_1_file_1_jg11808	file_1_file_1_jg12618	file_1_file_1_jg9915	file_1_file_1_jg15687
CG12164_OG0006760	FBgn0033158	CG12164	OG0006760	file_1_file_1_jg11149	file_1_file_1_jg9334	file_1_file_1_jg11705	file_1_file_1_jg12519	file_1_file_1_jg9813	file_1_file_1_jg4439
CG12170_OG0002098	FBgn0037356	CG12170	OG0002098	file_1_file_1_jg3127	file_1_file_1_jg446	file_1_file_1_jg7559	file_1_file_1_jg8872	file_1_file_1_jg3436	file_1_file_1_jg3993
CG12171_OG0004222	FBgn0037354	CG12171	OG0004222	file_1_file_1_jg3124	file_1_file_1_jg443	file_1_file_1_jg7556	file_1_file_1_jg8869	file_1_file_1_jg3433	file_1_file_1_jg3996
CG12173_OG0004172	FBgn0037305	CG12173	OG0004172	file_1_file_1_jg3058	file_1_file_1_jg373	file_1_file_1_jg5553	file_1_file_1_jg8798	file_1_file_1_jg3359	file_1_file_1_jg4065
CG12177_OG0008262	FBgn0030510	CG12177	OG0008262	file_1_file_1_jg8071	file_1_file_1_jg8057	file_1_file_1_jg952	file_1_file_1_jg4585	file_1_file_1_jg8385	file_1_file_1_jg1158
CG1218_OG0002103	FBgn0037377	CG1218	OG0002103	file_1_file_1_jg3152	file_1_file_1_jg473	file_1_file_1_jg7585	file_1_file_1_jg8900	file_1_file_1_jg3463	file_1_file_1_jg3966
CG12182_OG0011099	FBgn0028504	CG12182	OG0011099	file_1_file_1_jg12448	file_1_file_1_jg12376	file_1_file_1_jg3652	file_1_file_1_jg6059	file_1_file_1_jg12897	file_1_file_1_jg10699
CG12194_OG0008975	FBgn0031636	CG12194	OG0008975	file_1_file_1_jg9229	file_1_file_1_jg4390	file_1_file_1_jg10079	file_1_file_1_jg916	file_1_file_1_jg1011	file_1_file_1_jg8760
CG12204_OG0001687	FBgn0031022	CG12204	OG0001687	file_1_file_1_jg7594	file_1_file_1_jg8742	file_1_file_1_jg963	file_1_file_1_jg5325	file_1_file_1_jg9075	file_1_file_1_jg233
CG12206_OG0008131	FBgn0029662	CG12206	OG0008131	file_1_file_1_jg6586	file_1_file_1_jg6987	file_1_file_1_jg622	file_1_file_1_jg3490	file_1_file_1_jg7299	file_1_file_1_jg3330
CG12209_OG0002818	FBgn0033498	CG12209	OG0002818	file_1_file_1_jg9570	file_1_file_1_jg9810	file_1_file_1_jg12198	file_1_file_1_jg12988	file_1_file_1_jg10290	file_1_file_1_jg15786
CG12213_OG0002418	FBgn0260742	CG12213	OG0002418	file_1_file_1_jg4603	file_1_file_1_jg1254	file_1_file_1_jg6837	file_1_file_1_jg10384	file_1_file_1_jg4915	file_1_file_1_jg2076
CG12219_OG0007713	FBgn0043796	CG12219	OG0007713	file_1_file_1_jg8272	file_1_file_1_jg7264	file_1_file_1_jg334	file_1_file_1_jg3772	file_1_file_1_jg7589	file_1_file_1_jg588
CG12224_OG0000651_OG1	FBgn0037974	CG12224	OG0000651_OG1	file_1_file_1_jg4597	file_1_file_1_jg1262	file_1_file_1_jg6843	file_1_file_1_jg10378	file_1_file_1_jg4908	file_1_file_1_jg2069
CG12229_OG0010929	FBgn0036723	CG12229	OG0010929	file_2_4966_g	file_2_8200_g	file_1_file_1_jg4468	file_2_8086_g	file_2_8562_g	file_2_3479_g
CG12231_OG0003119	FBgn0031026	CG12231	OG0003119	file_1_file_1_jg7600	file_1_file_1_jg8749	file_1_file_1_jg970	file_1_file_1_jg5331	file_1_file_1_jg9081	file_1_file_1_jg226
CG12236_OG0008414	FBgn0029822	CG12236	OG0008414	file_1_file_1_jg6816	file_1_file_1_jg7206	file_1_file_1_jg1621	file_1_file_1_jg3717	file_1_file_1_jg7532	file_1_file_1_jg13684
CG12237_OG0007424	FBgn0031048	CG12237	OG0007424	file_1_file_1_jg7624	file_1_file_1_jg8772	file_1_file_1_jg994	file_1_file_1_jg5355	file_1_file_1_jg9105	file_1_file_1_jg201
CG12239_OG0001754	FBgn0029810	CG12239	OG0001754	file_1_file_1_jg6797	file_1_file_1_jg7189	file_1_file_1_jg416	file_1_file_1_jg3702	file_1_file_1_jg7515	file_1_file_1_jg13669
CG12241_OG0001396	FBgn0038304	CG12241	OG0001396	file_1_file_1_jg4137	file_1_file_1_jg1660	file_1_file_1_jg7299	file_1_file_1_jg9973	file_1_file_1_jg4513	file_1_file_1_jg6729
CG12253_OG0011818	FBgn0026148	CG12253	OG0011818	file_1_file_1_jg10370	file_1_file_1_jg5283	file_1_file_1_jg10463	file_1_file_1_jg1805	file_1_file_1_jg1906	file_1_file_1_jg7308
CG12256_OG0004947	FBgn0038002	CG12256	OG0004947	file_1_file_1_jg4568	file_1_file_1_jg1291	file_1_file_1_jg6873	file_1_file_1_jg10349	file_1_file_1_jg4878	file_1_file_1_jg2019
CG12259_OG0005539	FBgn0039557	CG12259	OG0005539	file_1_file_1_jg5645	file_1_file_1_jg3318	file_1_file_1_jg8241	file_1_file_1_jg11815	file_1_file_1_jg6328	file_1_file_1_jg9833
CG12268_OG0005336	FBgn0039131	CG12268	OG0005336	file_1_file_1_jg6221	file_1_file_1_jg2756	file_1_file_1_jg8817	file_1_file_1_jg11233	file_1_file_1_jg5757	file_1_file_1_jg1893
CG1227_OG0004337	FBgn0037491	CG1227	OG0004337	file_1_file_1_jg3312	file_1_file_1_jg643	file_1_file_1_jg6219	file_1_file_1_jg9065	file_1_file_1_jg3634	file_1_file_1_jg3790
CG12278_OG0004413	FBgn0038847	CG12278	OG0004413	file_1_file_1_jg3490	file_1_file_1_jg2358	file_1_file_1_jg6028	file_1_file_1_jg9248	file_1_file_1_jg3813	file_1_file_1_jg2660
CG12279_OG0004445	FBgn0038080	CG12279	OG0004445	file_1_file_1_jg4475	file_1_file_1_jg1387	file_1_file_1_jg6964	file_1_file_1_jg10253	file_1_file_1_jg4789	file_1_file_1_jg2554
CG12288_OG0009457	FBgn0032620	CG12288	OG0009457	file_1_file_1_jg679	file_1_file_1_jg5878	file_1_file_1_jg12984	file_1_file_1_jg2393	file_1_file_1_jg2488	file_1_file_1_jg8262
CG12289_OG0010046	FBgn0036160	CG12289	OG0010046	file_1_file_1_jg13512	file_1_file_1_jg13430	file_1_file_1_jg3849	file_1_file_1_jg7124	file_1_file_1_jg13970	file_1_file_1_jg12713
CG12290_OG0002618	FBgn0039419	CG12290	OG0002618	file_1_file_1_jg5840	file_1_file_1_jg3134	file_1_file_1_jg8441	file_1_file_1_jg11621	file_1_file_1_jg6137	file_1_file_1_jg6064
CG12299_OG0009634	FBgn0032295	CG12299	OG0009634	file_1_file_1_jg10407	file_1_file_1_jg5246	file_1_file_1_jg10423	file_1_file_1_jg1768	file_1_file_1_jg1870	file_1_file_1_jg7352
CG12301_OG0001981	FBgn0036514	CG12301	OG0001981	file_1_file_1_jg14233	file_1_file_1_jg13884	file_1_file_1_jg4686	file_1_file_1_jg7580	file_1_file_1_jg14419	file_1_file_1_jg12852
CG12307_OG0009694	FBgn0032370	CG12307	OG0009694	file_1_file_1_jg10304	file_1_file_1_jg5350	file_1_file_1_jg10538	file_1_file_1_jg1873	file_1_file_1_jg1974	file_1_file_1_jg7220
CG1231_OG0011372	FBgn0035134	CG1231	OG0011372	file_1_file_1_jg12162	file_1_file_1_jg12090	file_1_file_1_jg2485	file_1_file_1_jg5770	file_1_file_1_jg12611	file_1_file_1_jg14395
CG12316_OG0009955	FBgn0036483	CG12316	OG0009955	file_1_file_1_jg13932	file_1_file_1_jg13840	file_1_file_1_jg4282	file_1_file_1_jg7536	file_1_file_1_jg14373	file_1_file_1_jg12900
CG12320_OG0005053	FBgn0038590	CG12320	OG0005053	file_1_file_1_jg3809	file_1_file_1_jg2043	file_1_file_1_jg5690	file_1_file_1_jg9578	file_1_file_1_jg4127	file_1_file_1_jg6446
CG12321_OG0001064_OG0	FBgn0038577	CG12321	OG0001064_OG0	file_1_file_1_jg3826	file_1_file_1_jg2027	file_1_file_1_jg5674	file_1_file_1_jg9596	file_1_file_1_jg4144	file_1_file_1_jg6468
CG12325_OG0002854	FBgn0033557	CG12325	OG0002854	file_1_file_1_jg2334	file_1_file_1_jg9887	file_1_file_1_jg12854	file_1_file_1_jg13067	file_1_file_1_jg10372	file_1_file_1_jg15704
CG1233_OG0011370	FBgn0035137	CG1233	OG0011370	file_1_file_1_jg12165	file_1_file_1_jg12093	file_1_file_1_jg2488	file_1_file_1_jg5773	file_1_file_1_jg12614	file_1_file_1_jg14392
CG1234_OG0004335	FBgn0037489	CG1234	OG0004335	file_1_file_1_jg3310	file_1_file_1_jg641	file_1_file_1_jg6221	file_1_file_1_jg9063	file_1_file_1_jg3632	file_1_file_1_jg3792
CG12341_OG0002848	FBgn0033550	CG12341	OG0002848	file_1_file_1_jg2340	file_1_file_1_jg9880	file_1_file_1_jg12861	file_1_file_1_jg13061	file_1_file_1_jg10366	file_1_file_1_jg15710
CG12343_OG0002853	FBgn0033556	CG12343	OG0002853	file_1_file_1_jg2335	file_1_file_1_jg9886	file_1_file_1_jg12855	file_1_file_1_jg13066	file_1_file_1_jg10371	file_1_file_1_jg15705
CG12344_OG0002855	FBgn0033558	CG12344	OG0002855	file_1_file_1_jg2333	file_1_file_1_jg9888	file_1_file_1_jg12853	file_1_file_1_jg13068	file_1_file_1_jg10373	file_1_file_1_jg15703
CG12355_OG0012373	FBgn0040805	CG12355	OG0012373	file_1_file_1_jg14206	file_1_file_1_jg13857	file_1_file_1_jg4653	file_1_file_1_jg7553	file_1_file_1_jg14391	file_1_file_1_jg12881
CG1236_OG0002100	FBgn0037370	CG1236	OG0002100	file_1_file_1_jg3143	file_1_file_1_jg464	file_1_file_1_jg7576	file_1_file_1_jg8890	file_1_file_1_jg3453	file_1_file_1_jg3975
CG12362_OG0000821_OG0	FBgn0036082	CG12362	OG0000821_OG0	file_1_file_1_jg13410	file_1_file_1_jg13327	file_1_file_1_jg3744	file_1_file_1_jg15291	file_1_file_1_jg13863	file_1_file_1_jg11260
CG12374_OG0007223	FBgn0033774	CG12374	OG0007223	file_1_file_1_jg2036	file_1_file_1_jg10188	file_1_file_1_jg13496	file_1_file_1_jg13364	file_1_file_1_jg10671	file_1_file_1_jg4918
CG12375_OG0009777	FBgn0031987	CG12375	OG0009777	file_1_file_1_jg10738	file_1_file_1_jg4834	file_1_file_1_jg10687	file_1_file_1_jg1354	file_1_file_1_jg1460	file_1_file_1_jg7047
CG12379_OG0008514	FBgn0030676	CG12379	OG0008514	file_1_file_1_jg7871	file_1_file_1_jg8275	file_1_file_1_jg1282	file_1_file_1_jg4809	file_1_file_1_jg8597	file_1_file_1_jg1369
CG12384_OG0006229	FBgn0033624	CG12384	OG0006229	file_1_file_1_jg2246	file_1_file_1_jg9973	file_1_file_1_jg14780	file_1_file_1_jg13151	file_1_file_1_jg10456	file_1_file_1_jg15913
CG1239_OG0004237	FBgn0037368	CG1239	OG0004237	file_1_file_1_jg3141	file_1_file_1_jg461	file_1_file_1_jg7574	file_1_file_1_jg8887	file_1_file_1_jg3451	file_1_file_1_jg3977
CG12395_OG0001736	FBgn0030722	CG12395	OG0001736	file_1_file_1_jg7814	file_1_file_1_jg8337	file_1_file_1_jg1225	file_1_file_1_jg4879	file_1_file_1_jg8660	file_1_file_1_jg1315
CG12398_OG0008359	FBgn0030596	CG12398	OG0008359	file_1_file_1_jg7969	file_1_file_1_jg8173	file_1_file_1_jg9209	file_1_file_1_jg4700	file_1_file_1_jg8494	file_1_file_1_jg13830
CG12402_OG0002224_OG0	FBgn0038202	CG12402	OG0002224_OG0	file_1_file_1_jg4018	file_1_file_1_jg1537	file_1_file_1_jg7425	file_1_file_1_jg10101	file_1_file_1_jg4636	file_1_file_1_jg10419
CG12420_OG0002594_OG0	FBgn0037797	CG12420	OG0002594_OG0	file_1_file_1_jg4808	file_1_file_1_jg1046	file_1_file_1_jg6608	file_1_file_1_jg10597	file_1_file_1_jg5131	file_1_file_1_jg6289
CG12426_OG0005340	FBgn0039552	CG12426	OG0005340	file_1_file_1_jg5651	file_1_file_1_jg3313	file_1_file_1_jg8246	file_1_file_1_jg11810	file_1_file_1_jg6323	file_1_file_1_jg1899
CG12438_OG0003802	FBgn0032065	CG12438	OG0003802	file_1_file_1_jg9719	file_1_file_1_jg4946	file_1_file_1_jg11003	file_1_file_1_jg1463	file_1_file_1_jg1569	file_1_file_1_jg6978
CG12439_OG0009296	FBgn0032094	CG12439	OG0009296	file_1_file_1_jg9759	file_1_file_1_jg4985	file_1_file_1_jg11049	file_1_file_1_jg1502	file_1_file_1_jg1607	file_1_file_1_jg7697
CG12446_OG0001786_OG0	FBgn0031201	CG12446	OG0001786_OG0	file_1_file_1_jg8585	file_1_file_1_jg9040	file_1_file_1_jg9373	file_1_file_1_jg5648	file_1_file_1_jg9398	file_1_file_1_jg16903
CG12448_OG0009145	FBgn0028857	CG12448	OG0009145	file_1_file_1_jg9506	file_1_file_1_jg5774	file_1_file_1_jg12263	file_1_file_1_jg2293	file_1_file_1_jg2389	file_1_file_1_jg8438
CG1246_OG0011105	FBgn0035360	CG1246	OG0011105	file_1_file_1_jg12456	file_1_file_1_jg12384	file_1_file_1_jg3644	file_1_file_1_jg6067	file_1_file_1_jg12905	file_1_file_1_jg10707
CG12464_OG0011955	FBgn0033861	CG12464	OG0011955	file_1_file_1_jg1917	file_1_file_1_jg10317	file_1_file_1_jg13366	file_1_file_1_jg13486	file_1_file_1_jg10793	file_1_file_1_jg5027
CG12470_OG0007846	FBgn0040371	CG12470	OG0007846	file_1_file_1_jg11538	file_1_file_1_jg6610	file_1_file_1_jg58	file_1_file_1_jg3090	file_1_file_1_jg6923	file_1_file_1_jg927
CG12479_OG0008243	FBgn0040871	CG12479	OG0008243	file_1_file_1_jg8037	file_1_file_1_jg8102	file_1_file_1_jg9273	file_1_file_1_jg4626	file_1_file_1_jg8423	file_1_file_1_jg1194
CG12480_OG0008242	FBgn0030537	CG12480	OG0008242	file_1_file_1_jg8036	file_1_file_1_jg8103	file_1_file_1_jg9272	file_1_file_1_jg4627	file_1_file_1_jg8424	file_1_file_1_jg1195
CG12481_OG0008237	FBgn0030542	CG12481	OG0008237	file_1_file_1_jg8031	file_1_file_1_jg8111	file_1_file_1_jg9266	file_1_file_1_jg4633	file_1_file_1_jg8430	file_1_file_1_jg1200
CG12490_OG0000233_OG1	FBgn0034782	CG12490	OG0000233_OG1	file_1_file_1_jg2463	file_1_file_1_jg11571	file_1_file_1_jg14973	file_1_file_1_jg14778	file_1_file_1_jg12084	file_1_file_1_jg16598
CG12496_OG0007599	FBgn0040385	CG12496	OG0007599	file_1_file_1_jg11836	file_1_file_1_jg6891	file_1_file_1_jg715	file_1_file_1_jg3400	file_1_file_1_jg7209	file_1_file_1_jg793
CG12498_OG0008105	FBgn0040356	CG12498	OG0008105	file_1_file_1_jg6545	file_1_file_1_jg6943	file_1_file_1_jg666	file_1_file_1_jg3448	file_1_file_1_jg7255	file_1_file_1_jg3266
CG12499_OG0002285_OG0	FBgn0038968	CG12499	OG0002285_OG0	file_1_file_1_jg6430	file_1_file_1_jg2549	file_1_file_1_jg7775	file_1_file_1_jg11023	file_1_file_1_jg5542	file_1_file_1_jg2260
CG12502_OG0011339	FBgn0035171	CG12502	OG0011339	file_1_file_1_jg12217	file_1_file_1_jg12147	file_1_file_1_jg2541	file_1_file_1_jg5829	file_1_file_1_jg12669	file_1_file_1_jg14338
CG12507_OG0008176	FBgn0030729	CG12507	OG0008176	file_1_file_1_jg7802	file_1_file_1_jg8346	file_1_file_1_jg1214	file_1_file_1_jg4888	file_1_file_1_jg8670	file_1_file_1_jg1304
CG12511_OG0009568	FBgn0031729	CG12511	OG0009568	file_1_file_1_jg9346	file_1_file_1_jg4510	file_1_file_1_jg11350	file_1_file_1_jg1031	file_1_file_1_jg1133	file_1_file_1_jg7998
CG12516_OG0005410	FBgn0039577	CG12516	OG0005410	file_1_file_1_jg5619	file_1_file_1_jg3348	file_1_file_1_jg8209	file_1_file_1_jg11840	file_1_file_1_jg6356	file_1_file_1_jg6530
CG12517_OG0009649	FBgn0032311	CG12517	OG0009649	file_1_file_1_jg10385	file_1_file_1_jg5268	file_1_file_1_jg10447	file_1_file_1_jg1790	file_1_file_1_jg1892	file_1_file_1_jg7331
CG12520_OG0010149	FBgn0036324	CG12520	OG0010149	file_1_file_1_jg13727	file_1_file_1_jg13637	file_1_file_1_jg4074	file_1_file_1_jg7334	file_1_file_1_jg14176	file_1_file_1_jg12508
CG12521_OG0012944	FBgn0040816	CG12521	OG0012944	file_1_file_1_jg13583	file_1_file_1_jg13503	file_1_file_1_jg3932	file_1_file_1_jg7197	file_1_file_1_jg14043	file_1_file_1_jg12319
CG12531_OG0008272	FBgn0031064	CG12531	OG0008272	file_1_file_1_jg7643	file_1_file_1_jg8791	file_1_file_1_jg1013	file_1_file_1_jg5374	file_1_file_1_jg9124	file_1_file_1_jg1141
CG12535_OG0008128	FBgn0029657	CG12535	OG0008128	file_1_file_1_jg6581	file_1_file_1_jg6982	file_1_file_1_jg628	file_1_file_1_jg3484	file_1_file_1_jg7294	file_1_file_1_jg3325
CG12539_OG0008363	FBgn0030586	CG12539	OG0008363	file_1_file_1_jg7980	file_1_file_1_jg8161	file_1_file_1_jg9220	file_1_file_1_jg4690	file_1_file_1_jg8483	file_1_file_1_jg13841
CG12540_OG0008220	FBgn0030570	CG12540	OG0008220	file_1_file_1_jg8005	file_1_file_1_jg8139	file_1_file_1_jg9241	file_1_file_1_jg4667	file_1_file_1_jg8460	file_1_file_1_jg1228
CG12541_OG0007825	FBgn0029930	CG12541	OG0007825	file_1_file_1_jg8356	file_1_file_1_jg7351	file_1_file_1_jg1596	file_1_file_1_jg3859	file_1_file_1_jg7673	file_1_file_1_jg882
CG12560_OG0012234	FBgn0031974	CG12560	OG0012234	file_1_file_1_jg10722	file_1_file_1_jg4819	file_1_file_1_jg10704	file_1_file_1_jg1339	file_1_file_1_jg1445	file_1_file_1_jg7030
CG12567_OG0012740	FBgn0039958	CG12567	OG0012740	file_1_file_1_jg125	file_1_file_1_jg6502	file_1_file_1_jg9103	file_1_file_1_jg3011	file_1_file_1_jg3104	file_1_file_1_jg17390
CG12576_OG0001784_OG0	FBgn0031190	CG12576	OG0001784_OG0	file_1_file_1_jg8571	file_1_file_1_jg9030	file_1_file_1_jg9360	file_1_file_1_jg5659	file_1_file_1_jg9408	file_1_file_1_jg16920
CG12581_OG0001679_OG0	FBgn0037213	CG12581	OG0001679_OG0	file_1_file_1_jg2942	file_1_file_1_jg255	file_1_file_1_jg5437	file_1_file_1_jg8674	file_1_file_1_jg3234	file_1_file_1_jg1451
CG12589_OG0011424	FBgn0040684	CG12589	OG0011424	file_1_file_1_jg3042	file_1_file_1_jg355	file_1_file_1_jg5536	file_1_file_1_jg8780	file_1_file_1_jg3342	file_1_file_1_jg4081
CG12590_OG0011977	FBgn0037294	CG12590	OG0011977	file_1_file_1_jg3044	file_1_file_1_jg357	file_1_file_1_jg5538	file_1_file_1_jg8782	file_1_file_1_jg3344	file_1_file_1_jg4079
CG12594_OG0005596	FBgn0037941	CG12594	OG0005596	file_1_file_1_jg4631	file_1_file_1_jg1225	file_1_file_1_jg7464	file_1_file_1_jg10412	file_1_file_1_jg4944	file_1_file_1_jg6217
CG12607_OG0011139	FBgn0035545	CG12607	OG0011139	file_1_file_1_jg13039	file_1_file_1_jg12627	file_1_file_1_jg3176	file_1_file_1_jg6314	file_1_file_1_jg13151	file_1_file_1_jg11925
CG12609_OG0008677	FBgn0030952	CG12609	OG0008677	file_1_file_1_jg7514	file_1_file_1_jg8660	file_1_file_1_jg1942	file_1_file_1_jg5234	file_1_file_1_jg8982	file_1_file_1_jg2973
CG12617_OG0003653	FBgn0040996	CG12617	OG0003653	file_1_file_1_jg370	file_1_file_1_jg6202	file_1_file_1_jg13288	file_1_file_1_jg2715	file_1_file_1_jg2798	file_1_file_1_jg7476
CG12620_OG0009462	FBgn0032626	CG12620	OG0009462	file_1_file_1_jg672	file_1_file_1_jg5886	file_1_file_1_jg12976	file_1_file_1_jg2402	file_1_file_1_jg2496	file_1_file_1_jg8253
CG12637_OG0008050	FBgn0030224	CG12637	OG0008050	file_1_file_1_jg7011	file_1_file_1_jg7717	file_1_file_1_jg2138	file_1_file_1_jg4235	file_1_file_1_jg8041	file_1_file_1_jg3162
CG12643_OG0007518	FBgn0040942	CG12643	OG0007518	file_1_file_1_jg7052	file_1_file_1_jg7675	file_1_file_1_jg2096	file_1_file_1_jg4194	file_1_file_1_jg8001	file_1_file_1_jg372
CG1265_OG0010531	FBgn0035517	CG1265	OG0010531	file_1_file_1_jg13007	file_1_file_1_jg12596	file_1_file_1_jg3145	file_1_file_1_jg6281	file_1_file_1_jg13120	file_1_file_1_jg11882
CG12655_OG0000445_OG2	FBgn0031080	CG12655	OG0000445_OG2	file_1_file_1_jg7664	file_1_file_1_jg8820	file_1_file_1_jg1031	file_1_file_1_jg5394	file_1_file_1_jg9145	file_1_file_1_jg3380
CG12659_OG0007410	FBgn0040929	CG12659	OG0007410	file_1_file_1_jg7208	file_1_file_1_jg7520	file_1_file_1_jg1420	file_1_file_1_jg4021	file_1_file_1_jg7839	file_1_file_1_jg173
CG12661_OG0007749	FBgn0030071	CG12661	OG0007749	file_1_file_1_jg7184	file_1_file_1_jg7543	file_1_file_1_jg1394	file_1_file_1_jg4077	file_1_file_1_jg7863	file_1_file_1_jg521
CG12662_OG0007747	FBgn0030074	CG12662	OG0007747	file_1_file_1_jg7182	file_1_file_1_jg7545	file_1_file_1_jg1391	file_1_file_1_jg4075	file_1_file_1_jg7866	file_1_file_1_jg523
CG12672_OG0007868	FBgn0030886	CG12672	OG0007868	file_1_file_1_jg7409	file_1_file_1_jg8560	file_1_file_1_jg1846	file_1_file_1_jg5137	file_1_file_1_jg8889	file_1_file_1_jg966
CG12674_OG0003570	FBgn0031388	CG12674	OG0003570	file_1_file_1_jg8870	file_1_file_1_jg4053	file_1_file_1_jg9671	file_1_file_1_jg575	file_1_file_1_jg671	file_1_file_1_jg8326
CG12679_OG0001731_OG0	FBgn0031103	CG12679	OG0001731_OG0	file_1_file_1_jg3227	file_1_file_1_jg8881	file_1_file_1_jg2180	file_1_file_1_jg6883	file_1_file_1_jg13723	file_1_file_1_jg3214
CG12680_OG0001718	FBgn0029740	CG12680	OG0001718	file_1_file_1_jg6718	file_1_file_1_jg7114	file_1_file_1_jg493	file_1_file_1_jg3624	file_1_file_1_jg7438	file_1_file_1_jg1018
CG12682_OG0012323	FBgn0029729	CG12682	OG0012323	file_1_file_1_jg6708	file_1_file_1_jg7104	file_1_file_1_jg503	file_1_file_1_jg3614	file_1_file_1_jg7428	file_1_file_1_jg1030
CG12691_OG0007931	FBgn0029701	CG12691	OG0007931	file_1_file_1_jg6649	file_1_file_1_jg7048	file_1_file_1_jg562	file_1_file_1_jg3551	file_1_file_1_jg7366	file_1_file_1_jg1105
CG12692_OG0000634_OG0	FBgn0029703	CG12692	OG0000634_OG0	file_1_file_1_jg6652	file_1_file_1_jg7052	file_1_file_1_jg559	file_1_file_1_jg3555	file_1_file_1_jg7371	file_1_file_1_jg1100
CG12693_OG0012106	FBgn0029705	CG12693	OG0012106	file_1_file_1_jg6656	file_1_file_1_jg7056	file_1_file_1_jg555	file_1_file_1_jg3564	file_1_file_1_jg7381	file_1_file_1_jg1095
CG12698_OG0008169	FBgn0030721	CG12698	OG0008169	file_1_file_1_jg7815	file_1_file_1_jg8336	file_1_file_1_jg1226	file_1_file_1_jg4878	file_1_file_1_jg8659	file_1_file_1_jg1316
CG12699_OG0000230_OG1	FBgn0046294	CG12699	OG0000230_OG1	file_1_file_1_jg1424	file_1_file_1_jg10810	file_1_file_1_jg14922	file_1_file_1_jg13997	file_1_file_1_jg11304	file_1_file_1_jg14848
CG12702_OG0001192	FBgn0031070	CG12702	OG0001192	file_1_file_1_jg7653	file_1_file_1_jg8801	file_1_file_1_jg13575	file_1_file_1_jg5384	file_1_file_1_jg9134	file_1_file_1_jg1131
CG12708_OG0000271_OG0	FBgn0030666	CG12708	OG0000271_OG0	file_1_file_1_jg7885	file_1_file_1_jg8262	file_1_file_1_jg1295	file_1_file_1_jg4796	file_1_file_1_jg8582	file_1_file_1_jg1383
CG12708_OG0000271_OG0.2	FBgn0030666	CG12708	OG0000271_OG0.2	file_1_file_1_jg7884	file_1_file_1_jg8263	file_1_file_1_jg1296	file_1_file_1_jg4797	file_1_file_1_jg8581	file_1_file_1_jg1382
CG1271_OG0010635	FBgn0035392	CG1271	OG0010635	file_1_file_1_jg12493	file_1_file_1_jg12422	file_1_file_1_jg3603	file_1_file_1_jg6104	file_1_file_1_jg12940	file_1_file_1_jg11693
CG12713_OG0003881_OG0	FBgn0036536	CG12713	OG0003881_OG0	file_1_file_1_jg14262	file_1_file_1_jg13910	file_1_file_1_jg4716	file_1_file_1_jg7605	file_1_file_1_jg14449	file_1_file_1_jg12821
CG12716_OG0008438	FBgn0030439	CG12716	OG0008438	file_1_file_1_jg8154	file_1_file_1_jg7975	file_1_file_1_jg873	file_1_file_1_jg4492	file_1_file_1_jg8301	file_1_file_1_jg13998
CG12723_OG0008557	FBgn0030459	CG12723	OG0008557	file_1_file_1_jg8129	file_1_file_1_jg8002	file_1_file_1_jg899	file_1_file_1_jg4520	file_1_file_1_jg8328	file_1_file_1_jg13926
CG12728_OG0000928_OG0	FBgn0029825	CG12728	OG0000928_OG0	file_1_file_1_jg6819	file_1_file_1_jg7211	file_1_file_1_jg1625	file_1_file_1_jg3723	file_1_file_1_jg7538	file_1_file_1_jg13687
CG12729_OG0011725	FBgn0029816	CG12729	OG0011725	file_1_file_1_jg6805	file_1_file_1_jg7196	file_1_file_1_jg409	file_1_file_1_jg3708	file_1_file_1_jg7521	file_1_file_1_jg13676
CG1273_OG0010536	FBgn0035522	CG1273	OG0010536	file_1_file_1_jg13012	file_1_file_1_jg12601	file_1_file_1_jg3150	file_1_file_1_jg6286	file_1_file_1_jg13125	file_1_file_1_jg11887
CG12730_OG0007375	FBgn0029771	CG12730	OG0007375	file_1_file_1_jg6755	file_1_file_1_jg7151	file_1_file_1_jg456	file_1_file_1_jg3664	file_1_file_1_jg7478	file_1_file_1_jg118
CG12744_OG0000893	FBgn0033459	CG12744	OG0000893	file_1_file_1_jg9626	file_1_file_1_jg9755	file_1_file_1_jg12136	file_1_file_1_jg12937	file_1_file_1_jg10235	file_1_file_1_jg15631
CG12746_OG0004208	FBgn0037341	CG12746	OG0004208	file_1_file_1_jg3106	file_1_file_1_jg424	file_1_file_1_jg7538	file_1_file_1_jg8850	file_1_file_1_jg3414	file_1_file_1_jg4015
CG1275_OG0011072	FBgn0035321	CG1275	OG0011072	file_1_file_1_jg12411	file_1_file_1_jg12341	file_1_file_1_jg3686	file_1_file_1_jg6021	file_1_file_1_jg12863	file_1_file_1_jg10665
CG12768_OG0001283_OG0	FBgn0037206	CG12768	OG0001283_OG0	file_1_file_1_jg14896	file_1_file_1_jg14831	file_1_file_1_jg5369	file_1_file_1_jg8536	file_1_file_1_jg15372	file_1_file_1_jg2827
CG12769_OG0007187	FBgn0033252	CG12769	OG0007187	file_1_file_1_jg11019	file_1_file_1_jg9479	file_1_file_1_jg11849	file_1_file_1_jg12652	file_1_file_1_jg9951	file_1_file_1_jg4842
CG12773_OG0003140	FBgn0024365	CG12773	OG0003140	file_1_file_1_jg11656	file_1_file_1_jg6730	file_1_file_1_jg189	file_1_file_1_jg3222	file_1_file_1_jg7040	file_1_file_1_jg486
CG12782_OG0012281	FBgn0034838	CG12782	OG0012281	file_1_file_1_jg2522	file_1_file_1_jg11639	file_1_file_1_jg15036	file_1_file_1_jg14846	file_1_file_1_jg12152	file_1_file_1_jg14988
CG12783_OG0000743_OG0	FBgn0038448	CG12783	OG0000743_OG0	file_1_file_1_jg3992	file_1_file_1_jg1860	file_1_file_1_jg6821	file_1_file_1_jg9771	file_1_file_1_jg4313	file_1_file_1_jg14144
CG12784_OG0005236	FBgn0038356	CG12784	OG0005236	file_1_file_1_jg4224	file_1_file_1_jg1739	file_1_file_1_jg7217	file_1_file_1_jg9890	file_1_file_1_jg4434	file_1_file_1_jg1692
CG12795_OG0008825	FBgn0031535	CG12795	OG0008825	file_1_file_1_jg9076	file_1_file_1_jg4254	file_1_file_1_jg9902	file_1_file_1_jg782	file_1_file_1_jg878	file_1_file_1_jg9302
CG12811_OG0002240	FBgn0037779	CG12811	OG0002240	file_1_file_1_jg4833	file_1_file_1_jg1023	file_1_file_1_jg6580	file_1_file_1_jg10622	file_1_file_1_jg5157	file_1_file_1_jg14667
CG12817_OG0002595_OG0	FBgn0037798	CG12817	OG0002595_OG0	file_1_file_1_jg4807	file_1_file_1_jg1047	file_1_file_1_jg6609	file_1_file_1_jg10596	file_1_file_1_jg5130	file_1_file_1_jg6288
CG12818_OG0004897	FBgn0037809	CG12818	OG0004897	file_1_file_1_jg4798	file_1_file_1_jg1056	file_1_file_1_jg6618	file_1_file_1_jg10587	file_1_file_1_jg5121	file_1_file_1_jg5164
CG12822_OG0001599	FBgn0033229	CG12822	OG0001599	file_1_file_1_jg11058	file_1_file_1_jg9436	file_1_file_1_jg11804	file_1_file_1_jg12613	file_1_file_1_jg9909	file_1_file_1_jg15682
CG12825_OG0001130_OG1	FBgn0033221	CG12825	OG0001130_OG1	file_1_file_1_jg11069	file_1_file_1_jg9422	file_1_file_1_jg11792	file_1_file_1_jg12601	file_1_file_1_jg9897	file_1_file_1_jg15671
CG12826_OG0002951	FBgn0033207	CG12826	OG0002951	file_1_file_1_jg11088	file_1_file_1_jg9404	file_1_file_1_jg11772	file_1_file_1_jg12582	file_1_file_1_jg9878	file_1_file_1_jg4497
CG12828_OG0011622	FBgn0033145	CG12828	OG0011622	file_1_file_1_jg11167	file_1_file_1_jg9315	file_1_file_1_jg11685	file_1_file_1_jg12501	file_1_file_1_jg9795	file_1_file_1_jg4420
CG12831_OG0011623_OG0	FBgn0033141	CG12831	OG0011623_OG0	file_1_file_1_jg11173	file_1_file_1_jg9308	file_1_file_1_jg11680	file_1_file_1_jg12495	file_1_file_1_jg9789	file_1_file_1_jg4415
CG12836_OG0002963_OG0	FBgn0033140	CG12836	OG0002963_OG0	file_1_file_1_jg11174	file_1_file_1_jg9307	file_1_file_1_jg11679	file_1_file_1_jg12494	file_1_file_1_jg9788	file_1_file_1_jg4414
CG12848_OG0006045	FBgn0040666	CG12848	OG0006045	file_1_file_1_jg2833	file_1_file_1_jg11942	file_1_file_1_jg15356	file_1_file_1_jg15162	file_1_file_1_jg12471	file_1_file_1_jg15459
CG12849_OG0011577	FBgn0035068	CG12849	OG0011577	file_1_file_1_jg2846	file_1_file_1_jg11956	file_1_file_1_jg15369	file_1_file_1_jg15175	file_1_file_1_jg12484	file_1_file_1_jg15446
CG12851_OG0005862	FBgn0035086	CG12851	OG0005862	file_1_file_1_jg2874	file_1_file_1_jg11982	file_1_file_1_jg15398	file_1_file_1_jg15203	file_1_file_1_jg12508	file_1_file_1_jg14775
CG12857_OG0006163	FBgn0033963	CG12857	OG0006163	file_1_file_1_jg1766	file_1_file_1_jg10464	file_1_file_1_jg14645	file_1_file_1_jg13638	file_1_file_1_jg10954	file_1_file_1_jg16081
CG12860_OG0006154	FBgn0033954	CG12860	OG0006154	file_1_file_1_jg1782	file_1_file_1_jg10450	file_1_file_1_jg14659	file_1_file_1_jg13624	file_1_file_1_jg10938	file_1_file_1_jg16097
CG12861_OG0006153	FBgn0033953	CG12861	OG0006153	file_1_file_1_jg1783	file_1_file_1_jg10449	file_1_file_1_jg14660	file_1_file_1_jg13623	file_1_file_1_jg10937	file_1_file_1_jg16098
CG12862_OG0011585_OG0	FBgn0033950	CG12862	OG0011585_OG0	file_1_file_1_jg1786	file_1_file_1_jg10446	file_1_file_1_jg14663	file_1_file_1_jg13619	file_1_file_1_jg10934	file_1_file_1_jg16101
CG12863_OG0011584	FBgn0033948	CG12863	OG0011584	file_1_file_1_jg1789	file_1_file_1_jg10444	file_1_file_1_jg14666	file_1_file_1_jg13616	file_1_file_1_jg10932	file_1_file_1_jg16103
CG12866_OG0002772	FBgn0033955	CG12866	OG0002772	file_1_file_1_jg1781	file_1_file_1_jg10451	file_1_file_1_jg14658	file_1_file_1_jg13625	file_1_file_1_jg10939	file_1_file_1_jg16096
CG12868_OG0001564	FBgn0033945	CG12868	OG0001564	file_1_file_1_jg1792	file_1_file_1_jg10440	file_1_file_1_jg14671	file_1_file_1_jg13611	file_1_file_1_jg10927	file_1_file_1_jg16108
CG12869_OG0006145	FBgn0033943	CG12869	OG0006145	file_1_file_1_jg1797	file_1_file_1_jg10435	file_1_file_1_jg14675	file_1_file_1_jg13606	file_1_file_1_jg10922	file_1_file_1_jg16112
CG12869_OG0006146	FBgn0033943	CG12869	OG0006146	file_1_file_1_jg1796	file_1_file_1_jg10436	file_1_file_1_jg14674	file_1_file_1_jg13607	file_1_file_1_jg10923	file_1_file_1_jg16111
CG12877_OG0001472_OG0	FBgn0039544	CG12877	OG0001472_OG0	file_1_file_1_jg5659	file_1_file_1_jg3308	file_1_file_1_jg15648	file_1_file_1_jg11805	file_1_file_1_jg6315	file_1_file_1_jg1908
CG1288_OG0001350	FBgn0250845	CG1288	OG0001350	file_1_file_1_jg3305	file_1_file_1_jg636	file_1_file_1_jg6226	file_1_file_1_jg9058	file_1_file_1_jg3627	file_1_file_1_jg3797
CG12880_OG0005345	FBgn0046258	CG12880	OG0005345	file_1_file_1_jg5664	file_1_file_1_jg3303	file_1_file_1_jg8262	file_1_file_1_jg11800	file_1_file_1_jg6310	file_1_file_1_jg1918
CG12883_OG0001474	FBgn0039538	CG12883	OG0001474	file_1_file_1_jg5667	file_1_file_1_jg3300	file_1_file_1_jg8266	file_1_file_1_jg11797	file_1_file_1_jg6307	file_1_file_1_jg1921
CG12885_OG0001477	FBgn0039523	CG12885	OG0001477	file_1_file_1_jg5688	file_1_file_1_jg3280	file_1_file_1_jg8287	file_1_file_1_jg11775	file_1_file_1_jg6286	file_1_file_1_jg1949
CG12895_OG0006308	FBgn0033523	CG12895	OG0006308	file_1_file_1_jg9544	file_1_file_1_jg9839	file_1_file_1_jg12224	file_1_file_1_jg13020	file_1_file_1_jg10324	file_1_file_1_jg15752
CG12909_OG0002821	FBgn0033507	CG12909	OG0002821	file_1_file_1_jg9561	file_1_file_1_jg9819	file_1_file_1_jg12207	file_1_file_1_jg12997	file_1_file_1_jg10299	file_1_file_1_jg15776
CG12910_OG0006305	FBgn0033502	CG12910	OG0006305	file_1_file_1_jg9565	file_1_file_1_jg9815	file_1_file_1_jg12203	file_1_file_1_jg12993	file_1_file_1_jg10295	file_1_file_1_jg15780
CG12911_OG0006304	FBgn0033501	CG12911	OG0006304	file_1_file_1_jg9566	file_1_file_1_jg9814	file_1_file_1_jg12202	file_1_file_1_jg12992	file_1_file_1_jg10294	file_1_file_1_jg15782
CG12912_OG0012907	FBgn0033497	CG12912	OG0012907	file_1_file_1_jg9573	file_1_file_1_jg9807	file_1_file_1_jg12195	file_1_file_1_jg12986	file_1_file_1_jg10287	file_2_16973_g
CG12914_OG0002819	FBgn0033499	CG12914	OG0002819	file_1_file_1_jg9569	file_1_file_1_jg9811	file_1_file_1_jg12199	file_1_file_1_jg12989	file_1_file_1_jg10291	file_1_file_1_jg15785
CG12917_OG0002815	FBgn0033490	CG12917	OG0002815	file_1_file_1_jg9581	file_1_file_1_jg9799	file_1_file_1_jg12187	file_1_file_1_jg12979	file_1_file_1_jg10279	file_1_file_1_jg15794
CG12920_OG0006291	FBgn0033481	CG12920	OG0006291	file_1_file_1_jg9593	file_1_file_1_jg9787	file_1_file_1_jg12174	file_1_file_1_jg12967	file_1_file_1_jg10267	file_1_file_1_jg15806
CG12926_OG0006349	FBgn0033437	CG12926	OG0006349	file_1_file_1_jg9659	file_1_file_1_jg9722	file_1_file_1_jg12100	file_1_file_1_jg12901	file_1_file_1_jg10202	file_1_file_1_jg15055
CG12929_OG0006357	FBgn0033429	CG12929	OG0006357	file_1_file_1_jg9670	file_1_file_1_jg9711	file_1_file_1_jg12089	file_1_file_1_jg12890	file_1_file_1_jg10191	file_1_file_1_jg15066
CG12934_OG0006315	FBgn0033541	CG12934	OG0006315	file_1_file_1_jg2353	file_1_file_1_jg9867	file_1_file_1_jg12873	file_1_file_1_jg13048	file_1_file_1_jg10354	file_1_file_1_jg15722
CG12935_OG0002846	FBgn0033547	CG12935	OG0002846	file_1_file_1_jg2342	file_1_file_1_jg9878	file_1_file_1_jg12863	file_1_file_1_jg13059	file_1_file_1_jg10364	file_1_file_1_jg15712
CG12942_OG0001596_OG0	FBgn0033569	CG12942	OG0001596_OG0	file_1_file_1_jg2321	file_1_file_1_jg9899	file_1_file_1_jg15493	file_1_file_1_jg13079	file_1_file_1_jg10384	file_1_file_1_jg15692
CG12945_OG0004570	FBgn0037755	CG12945	OG0004570	file_1_file_1_jg4861	file_1_file_1_jg995	file_1_file_1_jg6549	file_1_file_1_jg10652	file_1_file_1_jg5186	file_1_file_1_jg10502
CG12947_OG0004568	FBgn0037753	CG12947	OG0004568	file_1_file_1_jg4863	file_1_file_1_jg993	file_1_file_1_jg6547	file_1_file_1_jg10654	file_1_file_1_jg5188	file_1_file_1_jg10499
CG12948_OG0004558	FBgn0037739	CG12948	OG0004558	file_1_file_1_jg4876	file_1_file_1_jg980	file_1_file_1_jg6534	file_1_file_1_jg10667	file_1_file_1_jg5201	file_1_file_1_jg10484
CG12963_OG0001641_OG0	FBgn0034031	CG12963	OG0001641_OG0	file_1_file_1_jg1672	file_1_file_1_jg10560	file_1_file_1_jg14549	file_1_file_1_jg13738	file_1_file_1_jg11051	file_1_file_1_jg4276
CG12963_OG0002994_OG0	FBgn0034031	CG12963	OG0002994_OG0	m1-g1759	file_1_file_1_jg10562	file_1_file_1_jg14546	file_1_file_1_jg13740	file_1_file_1_jg11054	file_1_file_1_jg4280
CG12964_OG0002996_OG0	FBgn0034022	CG12964	OG0002996_OG0	file_1_file_1_jg1686	file_1_file_1_jg10546	file_1_file_1_jg14564	file_1_file_1_jg13722	file_1_file_1_jg231	file_1_file_1_jg4253
CG12970_OG0006808	FBgn0034047	CG12970	OG0006808	file_1_file_1_jg1644	file_1_file_1_jg10589	file_1_file_1_jg14509	file_1_file_1_jg13769	file_1_file_1_jg11083	file_1_file_1_jg4309
CG12971_OG0010294	FBgn0037078	CG12971	OG0010294	file_1_file_1_jg14716	file_1_file_1_jg14648	file_1_file_1_jg4840	file_1_file_1_jg8346	file_1_file_1_jg15191	file_1_file_1_jg10862
CG12974_OG0010307	FBgn0037065	CG12974	OG0010307	file_1_file_1_jg14699	file_1_file_1_jg14632	file_1_file_1_jg4859	file_1_file_1_jg8329	file_1_file_1_jg15174	file_1_file_1_jg10846
CG12983_OG0010332	FBgn0037040	CG12983	OG0010332	file_1_file_1_jg14664	file_1_file_1_jg14592	file_1_file_1_jg4900	file_1_file_1_jg8289	file_1_file_1_jg15134	file_1_file_1_jg10806
CG12984_OG0003949	FBgn0037042	CG12984	OG0003949	file_1_file_1_jg14669	file_1_file_1_jg14597	file_1_file_1_jg4895	file_1_file_1_jg8293	file_1_file_1_jg15138	file_1_file_1_jg10810
CG12985_OG0000915	FBgn0030881	CG12985	OG0000915	file_1_file_1_jg7402	file_1_file_1_jg8550	file_1_file_1_jg1837	file_1_file_1_jg5128	file_1_file_1_jg8880	file_1_file_1_jg771
CG12986_OG0011685	FBgn0030868	CG12986	OG0011685	file_1_file_1_jg7388	file_1_file_1_jg8536	file_1_file_1_jg1823	file_1_file_1_jg5114	file_1_file_1_jg8866	file_1_file_1_jg633
CG1299_OG0000523_OG0	FBgn0035501	CG1299	OG0000523_OG0	file_1_file_1_jg12984	file_1_file_1_jg12573	file_1_file_1_jg3122	file_1_file_1_jg6258	file_1_file_1_jg13097	file_1_file_1_jg11858
CG12990_OG0007696	FBgn0030859	CG12990	OG0007696	file_1_file_1_jg7375	file_1_file_1_jg8524	file_1_file_1_jg1813	file_1_file_1_jg5102	file_1_file_1_jg8855	file_1_file_1_jg623
CG12991_OG0007703	FBgn0030847	CG12991	OG0007703	file_1_file_1_jg7364	file_1_file_1_jg8512	file_1_file_1_jg1802	file_1_file_1_jg5090	file_1_file_1_jg8844	file_1_file_1_jg612
CG12992_OG0011688	FBgn0030846	CG12992	OG0011688	file_1_file_1_jg7363	file_1_file_1_jg8513	file_1_file_1_jg1801	file_1_file_1_jg5091	file_1_file_1_jg8843	file_1_file_1_jg611
CG12994_OG0007707	FBgn0040877	CG12994	OG0007707	file_1_file_1_jg7354	file_1_file_1_jg8502	file_1_file_1_jg1791	file_1_file_1_jg5081	file_1_file_1_jg8836	file_1_file_1_jg602
CG12995_OG0008599	FBgn0030826	CG12995	OG0008599	file_1_file_1_jg7333	file_1_file_1_jg8482	file_1_file_1_jg1770	file_1_file_1_jg5057	file_1_file_1_jg8811	file_1_file_1_jg13642
CG12998_OG0011739	FBgn0030829	CG12998	OG0011739	file_1_file_1_jg7336	file_1_file_1_jg8485	file_1_file_1_jg1773	file_1_file_1_jg5060	file_1_file_1_jg8814	file_1_file_1_jg13639
CG13000_OG0011738	FBgn0030807	CG13000	OG0011738	file_1_file_1_jg7305	file_1_file_1_jg8456	file_1_file_1_jg1739	file_1_file_1_jg5004	file_1_file_1_jg8782	file_1_file_1_jg13955
CG13001_OG0008580	FBgn0030806	CG13001	OG0008580	file_1_file_1_jg7304	file_1_file_1_jg8455	file_1_file_1_jg1738	file_1_file_1_jg5003	file_1_file_1_jg8781	file_1_file_1_jg13954
CG13002_OG0008577	FBgn0030804	CG13002	OG0008577	file_1_file_1_jg7301	file_1_file_1_jg8451	file_1_file_1_jg1734	file_1_file_1_jg4997	file_1_file_1_jg8777	file_1_file_1_jg13951
CG13003_OG0008572	FBgn0030798	CG13003	OG0008572	file_1_file_1_jg7295	file_1_file_1_jg8445	file_1_file_1_jg1728	file_1_file_1_jg4991	file_1_file_1_jg8771	file_1_file_1_jg13943
CG13004_OG0008570	FBgn0030797	CG13004	OG0008570	file_1_file_1_jg7293	file_1_file_1_jg8443	file_1_file_1_jg1726	file_1_file_1_jg4989	file_1_file_1_jg8769	file_1_file_1_jg13941
CG13005_OG0008567	FBgn0030794	CG13005	OG0008567	file_1_file_1_jg7290	file_1_file_1_jg8440	file_1_file_1_jg1723	file_1_file_1_jg4986	file_1_file_1_jg8766	file_1_file_1_jg13938
CG13008_OG0008305	FBgn0030780	CG13008	OG0008305	file_1_file_1_jg7272	file_1_file_1_jg8422	file_1_file_1_jg1703	file_1_file_1_jg4967	file_1_file_1_jg8747	file_1_file_1_jg13733
CG13010_OG0003260	FBgn0030770	CG13010	OG0003260	file_1_file_1_jg7261	file_1_file_1_jg8412	file_1_file_1_jg1693	file_1_file_1_jg4957	file_1_file_1_jg8737	file_1_file_1_jg13750
CG13012_OG0008317	FBgn0030769	CG13012	OG0008317	file_1_file_1_jg7260	file_1_file_1_jg8411	file_1_file_1_jg1150	file_1_file_1_jg4955	file_1_file_1_jg8735	file_1_file_1_jg13749
CG13014_OG0008547	FBgn0030759	CG13014	OG0008547	file_1_file_1_jg7243	file_1_file_1_jg8394	file_1_file_1_jg1167	file_1_file_1_jg4938	file_1_file_1_jg8718	file_1_file_1_jg13709
CG13016_OG0006536	FBgn0033899	CG13016	OG0006536	file_1_file_1_jg1862	file_1_file_1_jg10371	file_1_file_1_jg14739	file_1_file_1_jg13542	file_1_file_1_jg10857	file_1_file_1_jg16175
CG13018_OG0006537	FBgn0040751	CG13018	OG0006537	file_1_file_1_jg1863	file_1_file_1_jg10370	file_1_file_1_jg14740	file_1_file_1_jg13541	file_1_file_1_jg10856	file_1_file_1_jg16176
CG13021_OG0003241	FBgn0029669	CG13021	OG0003241	file_1_file_1_jg6594	file_1_file_1_jg6994	file_1_file_1_jg615	file_1_file_1_jg3497	file_1_file_1_jg7306	file_1_file_1_jg3337
CG13022_OG0010698	FBgn0036679	CG13022	OG0010698	file_1_file_1_jg14122	file_1_file_1_jg14105	file_1_file_1_jg4540	file_1_file_1_jg7799	file_1_file_1_jg14640	file_1_file_1_jg12150
CG13023_OG0010699	FBgn0036677	CG13023	OG0010699	file_1_file_1_jg14124	file_1_file_1_jg14103	file_1_file_1_jg4544	file_1_file_1_jg7797	file_1_file_1_jg14638	file_1_file_1_jg12152
CG13024_OG0010708	FBgn0036665	CG13024	OG0010708	file_1_file_1_jg14141	file_1_file_1_jg14085	file_1_file_1_jg4564	file_1_file_1_jg7780	file_1_file_1_jg14621	file_1_file_1_jg12170
CG13026_OG0010716	FBgn0036656	CG13026	OG0010716	file_1_file_1_jg14154	file_1_file_1_jg14073	file_1_file_1_jg4580	file_1_file_1_jg7768	file_1_file_1_jg14609	file_1_file_1_jg12183
CG13028_OG0004010	FBgn0036676	CG13028	OG0004010	file_1_file_1_jg14125	file_1_file_1_jg14102	file_1_file_1_jg4545	file_1_file_1_jg7796	file_1_file_1_jg14637	file_1_file_1_jg12153
CG13031_OG0012200	FBgn0036655	CG13031	OG0012200	file_1_file_1_jg14156	file_1_file_1_jg14072	file_1_file_1_jg4582	file_1_file_1_jg7766	file_1_file_1_jg14607	file_1_file_1_jg12186
CG13032_OG0004014_OG0	FBgn0036652	CG13032	OG0004014_OG0	file_1_file_1_jg14160	file_1_file_1_jg14067	file_1_file_1_jg4591	file_1_file_1_jg7761	file_1_file_1_jg14602	file_1_file_1_jg12190
CG13033_OG0010736	FBgn0036638	CG13033	OG0010736	file_1_file_1_jg14183	file_1_file_1_jg14041	file_1_file_1_jg4616	file_1_file_1_jg7738	file_1_file_1_jg14578	file_1_file_1_jg12212
CG13038_OG0010761	FBgn0040795	CG13038	OG0010761	file_1_file_1_jg14352	file_1_file_1_jg14004	file_1_file_1_jg5217	file_1_file_1_jg7702	file_1_file_1_jg14542	file_1_file_1_jg12251
CG13039_OG0010762	FBgn0036609	CG13039	OG0010762	file_1_file_1_jg14351	file_1_file_1_jg14003	file_1_file_1_jg5218	file_1_file_1_jg7701	file_1_file_1_jg14541	file_1_file_1_jg12252
CG1304_OG0000265_OG0	FBgn0031141	CG1304	OG0000265_OG0	file_1_file_1_jg8495	file_1_file_1_jg8930	file_1_file_1_jg2224	file_1_file_1_jg5498	file_1_file_1_jg9243	file_1_file_1_jg334
CG1304_OG0000265_OG1	FBgn0031141	CG1304	OG0000265_OG1	file_1_file_1_jg8494	file_1_file_1_jg8929	file_1_file_1_jg2223	file_1_file_1_jg5497	file_1_file_1_jg9242	file_1_file_1_jg335
CG13040_OG0010763	FBgn0036608	CG13040	OG0010763	file_1_file_1_jg14350	file_1_file_1_jg14002	file_1_file_1_jg5219	file_1_file_1_jg7700	file_1_file_1_jg14540	file_1_file_1_jg12253
CG13041_OG0000280_OG0	FBgn0036605	CG13041	OG0000280_OG0	file_1_file_1_jg14347	file_1_file_1_jg14000	file_1_file_1_jg5222	file_1_file_1_jg7698	file_1_file_1_jg14538	file_1_file_1_jg12255
CG13041_OG0000280_OG0.2	FBgn0036605	CG13041	OG0000280_OG0.2	file_1_file_1_jg14348	file_1_file_1_jg13999	file_1_file_1_jg5221	file_1_file_1_jg7697	file_1_file_1_jg14537	file_1_file_1_jg12256
CG13042_OG0010767	FBgn0036602	CG13042	OG0010767	file_1_file_1_jg14344	file_1_file_1_jg13996	file_1_file_1_jg5225	file_1_file_1_jg7694	file_1_file_1_jg14534	file_1_file_1_jg12259
CG13043_OG0000281_OG0	FBgn0036600	CG13043	OG0000281_OG0	file_1_file_1_jg14343	file_1_file_1_jg13995	file_1_file_1_jg5226	file_1_file_1_jg7693	file_1_file_1_jg14533	file_1_file_1_jg12260
CG13043_OG0000281_OG1	FBgn0036600	CG13043	OG0000281_OG1	file_1_file_1_jg14342	file_1_file_1_jg13994	file_1_file_1_jg5227	file_1_file_1_jg7692	file_1_file_1_jg14532	file_1_file_1_jg12261
CG13044_OG0010768	FBgn0036599	CG13044	OG0010768	file_1_file_1_jg14341	file_1_file_1_jg13992	file_1_file_1_jg5228	file_1_file_1_jg7690	file_1_file_1_jg14530	file_1_file_1_jg12262
CG13045_OG0000814	FBgn0036596	CG13045	OG0000814	file_1_file_1_jg14338	file_1_file_1_jg13989	file_1_file_1_jg5231	file_1_file_1_jg7687	file_1_file_1_jg14527	file_1_file_1_jg12265
CG13046_OG0010771	FBgn0036595	CG13046	OG0010771	file_1_file_1_jg14337	file_1_file_1_jg13988	file_1_file_1_jg5232	file_1_file_1_jg7686	file_1_file_1_jg14526	file_1_file_1_jg12266
CG13047_OG0010772	FBgn0036594	CG13047	OG0010772	file_1_file_1_jg14336	file_1_file_1_jg13987	file_1_file_1_jg5233	file_1_file_1_jg7685	file_1_file_1_jg14525	file_1_file_1_jg12267
CG13048_OG0010773	FBgn0036593	CG13048	OG0010773	file_1_file_1_jg14335	file_1_file_1_jg13986	file_1_file_1_jg5234	file_1_file_1_jg7684	file_1_file_1_jg14524	file_1_file_1_jg12268
CG13049_OG0010774	FBgn0036592	CG13049	OG0010774	file_1_file_1_jg14334	file_1_file_1_jg13985	file_1_file_1_jg5235	file_1_file_1_jg7683	file_1_file_1_jg14523	file_1_file_1_jg12269
CG13051_OG0011898	FBgn0040799	CG13051	OG0011898	file_1_file_1_jg14324	file_1_file_1_jg13975	file_1_file_1_jg5245	file_1_file_1_jg7672	file_1_file_1_jg14513	file_1_file_1_jg12279
CG13053_OG0010778	FBgn0040801	CG13053	OG0010778	file_1_file_1_jg14320	file_1_file_1_jg13971	file_1_file_1_jg5249	file_1_file_1_jg7668	file_1_file_1_jg14509	file_1_file_1_jg12283
CG13054_OG0010779	FBgn0036584	CG13054	OG0010779	file_1_file_1_jg14319	file_1_file_1_jg13970	file_1_file_1_jg5250	file_1_file_1_jg7667	file_1_file_1_jg14508	file_1_file_1_jg12285
CG13055_OG0010780	FBgn0036583	CG13055	OG0010780	file_1_file_1_jg14318	file_1_file_1_jg13969	file_1_file_1_jg5251	file_1_file_1_jg7666	file_1_file_1_jg14507	file_1_file_1_jg12286
CG13056_OG0010757	FBgn0040794	CG13056	OG0010757	file_1_file_1_jg14357	file_1_file_1_jg14009	file_1_file_1_jg5212	file_1_file_1_jg7707	file_1_file_1_jg14547	file_1_file_1_jg12246
CG13058_OG0004021	FBgn0036610	CG13058	OG0004021	file_1_file_1_jg14353	file_1_file_1_jg14005	file_1_file_1_jg5216	file_1_file_1_jg7703	file_1_file_1_jg14543	file_1_file_1_jg12250
CG13059_OG0010764	FBgn0036607	CG13059	OG0010764	file_1_file_1_jg14349	file_1_file_1_jg14001	file_1_file_1_jg5220	file_1_file_1_jg7699	file_1_file_1_jg14539	file_1_file_1_jg12254
CG13062_OG0010766	FBgn0036603	CG13062	OG0010766	file_1_file_1_jg14345	file_1_file_1_jg13997	file_1_file_1_jg5224	file_1_file_1_jg7695	file_1_file_1_jg14535	file_1_file_1_jg12258
CG13064_OG0010775	FBgn0040796	CG13064	OG0010775	file_1_file_1_jg14333	file_1_file_1_jg13984	file_1_file_1_jg5236	file_1_file_1_jg7682	file_1_file_1_jg14522	file_1_file_1_jg12270
CG13065_OG0010776	FBgn0036590	CG13065	OG0010776	file_1_file_1_jg14331	file_1_file_1_jg13982	file_1_file_1_jg5238	file_1_file_1_jg7680	file_1_file_1_jg14520	file_1_file_1_jg12272
CG13066_OG0012201	FBgn0040797	CG13066	OG0012201	file_1_file_1_jg14330	file_1_file_1_jg13981	file_1_file_1_jg5239	file_1_file_1_jg7678	file_1_file_1_jg14519	file_1_file_1_jg12273
CG13068_OG0002030_OG1	FBgn0036588	CG13068	OG0002030_OG1	file_1_file_1_jg14327	file_1_file_1_jg13978	file_1_file_1_jg5242	file_1_file_1_jg7675	file_1_file_1_jg14516	file_1_file_1_jg12276
CG13069_OG0004022	FBgn0040798	CG13069	OG0004022	file_1_file_1_jg14325	file_1_file_1_jg13976	file_1_file_1_jg5244	file_1_file_1_jg7673	file_1_file_1_jg14514	file_1_file_1_jg12278
CG1307_OG0004308	FBgn0026566	CG1307	OG0004308	file_1_file_1_jg3248	file_1_file_1_jg577	file_1_file_1_jg6285	file_1_file_1_jg9001	file_1_file_1_jg3565	file_1_file_1_jg3860
CG13070_OG0012202	FBgn0036586	CG13070	OG0012202	file_1_file_1_jg14323	file_1_file_1_jg13974	file_1_file_1_jg5246	file_1_file_1_jg7671	file_1_file_1_jg14512	file_1_file_1_jg12280
CG13071_OG0011899	FBgn0036585	CG13071	OG0011899	file_1_file_1_jg14322	file_1_file_1_jg13973	file_1_file_1_jg5247	file_1_file_1_jg7670	file_1_file_1_jg14511	file_1_file_1_jg12281
CG13073_OG0012731_OG0	FBgn0036577	CG13073	OG0012731_OG0	file_1_file_1_jg14310	file_1_file_1_jg13960	file_1_file_1_jg5260	file_1_file_1_jg7658	file_1_file_1_jg14499	file_1_file_1_jg12295
CG13074_OG0010797	FBgn0036567	CG13074	OG0010797	file_1_file_1_jg14295	file_1_file_1_jg13946	file_1_file_1_jg4752	file_1_file_1_jg7641	file_1_file_1_jg14483	file_1_file_1_jg12311
CG13075_OG0000216_OG0	FBgn0036563	CG13075	OG0000216_OG0	file_1_file_1_jg14292	file_1_file_1_jg13942	file_1_file_1_jg4749	file_1_file_1_jg7636	file_1_file_1_jg14479	file_1_file_1_jg12788
CG13075_OG0000216_OG1	FBgn0036563	CG13075	OG0000216_OG1	file_1_file_1_jg14291	file_1_file_1_jg13941	file_1_file_1_jg4748	file_1_file_1_jg7637	file_1_file_1_jg14478	file_1_file_1_jg12790
CG13077_OG0009097	FBgn0032810	CG13077	OG0009097	file_1_file_1_jg432	file_1_file_1_jg6133	file_1_file_1_jg13225	file_1_file_1_jg2648	file_1_file_1_jg2731	file_1_file_1_jg8355
CG13078_OG0003575_OG0	FBgn0032809	CG13078	OG0003575_OG0	file_1_file_1_jg433	file_1_file_1_jg6132	file_1_file_1_jg13224	file_1_file_1_jg2646	file_1_file_1_jg2730	file_1_file_1_jg8354
CG13081_OG0003574	FBgn0032804	CG13081	OG0003574	file_1_file_1_jg438	file_1_file_1_jg6127	file_1_file_1_jg13219	file_1_file_1_jg2641	file_1_file_1_jg2724	file_1_file_1_jg8350
CG13082_OG0009094	FBgn0032803	CG13082	OG0009094	file_1_file_1_jg439	file_1_file_1_jg6126	file_1_file_1_jg13218	file_1_file_1_jg2640	file_1_file_1_jg2723	file_1_file_1_jg8349
CG13083_OG0009084	FBgn0032789	CG13083	OG0009084	file_1_file_1_jg452	file_1_file_1_jg6113	file_1_file_1_jg13205	file_1_file_1_jg2627	file_1_file_1_jg2710	file_1_file_1_jg8336
CG13084_OG0009083	FBgn0032788	CG13084	OG0009083	file_1_file_1_jg453	file_1_file_1_jg6112	file_1_file_1_jg13204	file_1_file_1_jg2626	file_1_file_1_jg2709	file_1_file_1_jg8335
CG13085_OG0001922	FBgn0032780	CG13085	OG0001922	file_1_file_1_jg463	file_1_file_1_jg6102	file_1_file_1_jg13193	file_1_file_1_jg2615	file_1_file_1_jg2699	file_1_file_1_jg8033
CG13086_OG0003709	FBgn0032770	CG13086	OG0003709	file_1_file_1_jg475	file_1_file_1_jg6090	file_1_file_1_jg13181	file_1_file_1_jg2603	file_1_file_1_jg2687	file_1_file_1_jg8046
CG13088_OG0001266	FBgn0032047	CG13088	OG0001266	file_1_file_1_jg9693	file_1_file_1_jg4919	file_1_file_1_jg12164	file_1_file_1_jg1438	file_1_file_1_jg1544	file_1_file_1_jg8031
CG1309_OG0010533	FBgn0035519	CG1309	OG0010533	file_1_file_1_jg13009	file_1_file_1_jg12598	file_1_file_1_jg3147	file_1_file_1_jg6283	file_1_file_1_jg13122	file_1_file_1_jg11884
CG13096_OG0003720	FBgn0032050	CG13096	OG0003720	file_1_file_1_jg9697	file_1_file_1_jg4923	file_1_file_1_jg10978	file_1_file_1_jg1442	file_1_file_1_jg1548	file_1_file_1_jg8025
CG13097_OG0001923	FBgn0032051	CG13097	OG0001923	file_1_file_1_jg9698	file_1_file_1_jg4924	file_1_file_1_jg10979	file_1_file_1_jg1443	file_1_file_1_jg1549	file_1_file_1_jg8024
CG13101_OG0009304	FBgn0032084	CG13101	OG0009304	file_1_file_1_jg9747	file_1_file_1_jg4972	file_1_file_1_jg11037	file_1_file_1_jg1489	file_1_file_1_jg1594	file_1_file_1_jg7709
CG13102_OG0009298	FBgn0032088	CG13102	OG0009298	file_1_file_1_jg9756	file_1_file_1_jg4981	file_1_file_1_jg11046	file_1_file_1_jg1498	file_1_file_1_jg1603	file_1_file_1_jg7700
CG13108_OG0009295	FBgn0032100	CG13108	OG0009295	file_1_file_1_jg9764	file_1_file_1_jg4989	file_1_file_1_jg11056	file_1_file_1_jg1506	file_1_file_1_jg1611	file_1_file_1_jg7693
CG13110_OG0011792	FBgn0032111	CG13110	OG0011792	file_1_file_1_jg9777	file_1_file_1_jg5001	file_1_file_1_jg11068	file_1_file_1_jg1518	file_1_file_1_jg1623	file_1_file_1_jg7681
CG13113_OG0001247_OG0	FBgn0032126	CG13113	OG0001247_OG0	file_1_file_1_jg9797	file_1_file_1_jg5018	file_1_file_1_jg11088	file_1_file_1_jg1536	file_1_file_1_jg1641	file_1_file_1_jg7662
CG13114_OG0009279	FBgn0032127	CG13114	OG0009279	file_1_file_1_jg9798	file_1_file_1_jg5019	file_1_file_1_jg11089	file_1_file_1_jg1537	file_1_file_1_jg1642	file_1_file_1_jg7661
CG13116_OG0001878	FBgn0032139	CG13116	OG0001878	file_1_file_1_jg9820	file_1_file_1_jg5040	file_1_file_1_jg11113	file_1_file_1_jg1557	file_1_file_1_jg1662	file_1_file_1_jg7640
CG13117_OG0000954_OG0	FBgn0032140	CG13117	OG0000954_OG0	file_1_file_1_jg9822	file_1_file_1_jg5042	file_2_4265_g	file_1_file_1_jg1559	file_1_file_1_jg1664	file_1_file_1_jg7638
CG13123_OG0001877	FBgn0032150	CG13123	OG0001877	file_1_file_1_jg9835	file_1_file_1_jg5057	file_1_file_1_jg11130	file_1_file_1_jg1573	file_1_file_1_jg1680	file_1_file_1_jg7625
CG13124_OG0003502	FBgn0032156	CG13124	OG0003502	file_1_file_1_jg9846	file_1_file_1_jg5069	file_1_file_1_jg11140	file_1_file_1_jg1583	file_1_file_1_jg1692	file_1_file_1_jg9076
CG13126_OG0003515	FBgn0032168	CG13126	OG0003515	file_1_file_1_jg9863	file_1_file_1_jg5085	file_1_file_1_jg11156	file_1_file_1_jg1599	file_1_file_1_jg1709	file_1_file_1_jg9060
CG13127_OG0001844	FBgn0032176	CG13127	OG0001844	file_1_file_1_jg9877	file_1_file_1_jg5101	file_1_file_1_jg11172	file_1_file_1_jg1620	file_1_file_1_jg1723	file_1_file_1_jg9046
CG13131_OG0000790_OG0	FBgn0032175	CG13131	OG0000790_OG0	file_1_file_1_jg9876	file_1_file_1_jg5098	file_1_file_1_jg11170	file_1_file_1_jg1616	file_1_file_1_jg1722	file_1_file_1_jg9047
CG13133_OG0003525	FBgn0032181	CG13133	OG0003525	file_1_file_1_jg9884	file_1_file_1_jg5108	file_1_file_1_jg11180	file_1_file_1_jg1628	file_1_file_1_jg1730	file_1_file_1_jg9039
CG1314_OG0011674	FBgn0031134	CG1314	OG0011674	file_1_file_1_jg8489	file_1_file_1_jg8924	file_1_file_1_jg2219	file_1_file_1_jg5489	file_1_file_1_jg9236	file_1_file_1_jg340
CG13144_OG0009363	FBgn0032260	CG13144	OG0009363	file_1_file_1_jg10452	file_1_file_1_jg5205	file_1_file_1_jg10383	file_1_file_1_jg1726	file_1_file_1_jg1829	file_1_file_1_jg7395
CG13148_OG0007214	FBgn0033767	CG13148	OG0007214	file_1_file_1_jg2047	file_1_file_1_jg10177	file_1_file_1_jg13507	file_1_file_1_jg13353	file_1_file_1_jg10660	file_1_file_1_jg4907
CG13151_OG0006215	FBgn0033750	CG13151	OG0006215	file_1_file_1_jg2072	file_1_file_1_jg10152	file_1_file_1_jg13533	file_1_file_1_jg13328	file_1_file_1_jg10634	file_1_file_1_jg15992
CG13154_OG0006206	FBgn0033736	CG13154	OG0006206	file_1_file_1_jg2088	file_1_file_1_jg10136	file_1_file_1_jg13548	file_1_file_1_jg13312	file_1_file_1_jg10618	file_1_file_1_jg16008
CG13155_OG0006196	FBgn0033723	CG13155	OG0006196	file_1_file_1_jg2103	file_1_file_1_jg10119	file_1_file_1_jg13566	file_1_file_1_jg13295	file_1_file_1_jg10600	file_1_file_1_jg16023
CG13157_OG0002779	FBgn0033732	CG13157	OG0002779	file_1_file_1_jg2093	file_1_file_1_jg10131	file_1_file_1_jg13555	file_1_file_1_jg13307	file_1_file_1_jg10612	file_1_file_1_jg16014
CG1316_OG0000430_OG0	FBgn0035526	CG1316	OG0000430_OG0	file_1_file_1_jg13016	file_1_file_1_jg12605	file_1_file_1_jg3154	file_1_file_1_jg6290	file_1_file_1_jg13128	file_1_file_1_jg11901
CG13168_OG0006184	FBgn0033705	CG13168	OG0006184	file_1_file_1_jg2128	file_1_file_1_jg10092	file_1_file_1_jg14903	file_1_file_1_jg13268	file_1_file_1_jg10574	file_1_file_1_jg16049
CG1317_OG0011084	FBgn0035333	CG1317	OG0011084	file_1_file_1_jg12425	file_1_file_1_jg12355	file_1_file_1_jg3672	file_1_file_1_jg6037	file_1_file_1_jg12877	file_1_file_1_jg10678
CG13170_OG0006182	FBgn0033703	CG13170	OG0006182	file_1_file_1_jg2132	file_1_file_1_jg10088	file_1_file_1_jg14899	file_1_file_1_jg13264	file_1_file_1_jg10570	file_1_file_1_jg16052
CG13171_OG0006180	FBgn0033701	CG13171	OG0006180	file_1_file_1_jg2134	file_1_file_1_jg10086	file_1_file_1_jg14897	file_1_file_1_jg13262	file_1_file_1_jg10568	file_1_file_1_jg16054
CG13177_OG0012831	FBgn0040759	CG13177	OG0012831	file_1_file_1_jg2151	file_1_file_1_jg10070	file_1_file_1_jg14880	file_1_file_1_jg13246	file_1_file_1_jg10552	file_1_file_1_jg16283
CG13185_OG0002928	FBgn0033661	CG13185	OG0002928	file_1_file_1_jg2191	file_1_file_1_jg10029	file_1_file_1_jg14840	file_1_file_1_jg13203	file_1_file_1_jg10512	file_1_file_1_jg16239
CG13186_OG0006594	FBgn0033680	CG13186	OG0006594	file_1_file_1_jg2162	file_1_file_1_jg10058	file_1_file_1_jg14869	file_1_file_1_jg13233	file_1_file_1_jg10541	file_1_file_1_jg16271
CG13192_OG0006567	FBgn0033653	CG13192	OG0006567	file_1_file_1_jg2201	file_1_file_1_jg10018	file_1_file_1_jg14830	file_1_file_1_jg13193	file_1_file_1_jg10502	file_1_file_1_jg16229
CG13193_OG0006565	FBgn0033650	CG13193	OG0006565	file_1_file_1_jg2206	file_1_file_1_jg10014	file_1_file_1_jg14823	file_1_file_1_jg13189	file_1_file_1_jg10498	file_1_file_1_jg16224
CG13196_OG0006560	FBgn0033645	CG13196	OG0006560	file_1_file_1_jg2213	file_1_file_1_jg10008	file_1_file_1_jg14816	file_1_file_1_jg13182	file_1_file_1_jg10491	file_1_file_1_jg16217
CG13197_OG0006563	FBgn0062449	CG13197	OG0006563	file_1_file_1_jg2210	file_1_file_1_jg10011	file_1_file_1_jg14819	file_1_file_1_jg13185	file_1_file_1_jg10494	file_1_file_1_jg16220
CG13198_OG0012296	FBgn0033640	CG13198	OG0012296	file_1_file_1_jg2215	file_1_file_1_jg10005	file_1_file_1_jg14814	file_1_file_1_jg13179	file_1_file_1_jg10488	file_1_file_2_17423_g
CG13202_OG0001123_OG0	FBgn0033623	CG13202	OG0001123_OG0	file_1_file_1_jg2249	file_1_file_1_jg9971	file_1_file_1_jg14778	file_1_file_1_jg13149	file_1_file_1_jg10454	file_1_file_1_jg15918
CG13203_OG0006235	FBgn0033628	CG13203	OG0006235	file_1_file_1_jg2240	file_1_file_1_jg9979	file_1_file_1_jg14787	file_1_file_1_jg13157	file_1_file_1_jg10462	file_1_file_1_jg15904
CG13204_OG0006233	FBgn0033627	CG13204	OG0006233	file_1_file_1_jg2242	file_1_file_1_jg9977	file_1_file_1_jg14785	file_1_file_1_jg13155	file_1_file_1_jg10460	file_1_file_1_jg15908
CG13215_OG0002793_OG0	FBgn0033592	CG13215	OG0002793_OG0	file_1_file_1_jg2293	file_1_file_1_jg9928	file_1_file_1_jg12804	file_1_file_1_jg13108	file_1_file_1_jg10411	file_1_file_1_jg15963
CG13216_OG0001568_OG0	FBgn0033591	CG13216	OG0001568_OG0	file_1_file_1_jg2294	file_1_file_1_jg9927	file_1_file_1_jg15518	file_1_file_1_jg13107	file_1_file_1_jg10410	file_1_file_1_jg15964
CG13218_OG0002791_OG0	FBgn0033587	CG13218	OG0002791_OG0	file_1_file_1_jg2300	file_1_file_1_jg9921	file_1_file_1_jg12811	file_1_file_1_jg13101	file_1_file_1_jg10404	file_1_file_1_jg15970
CG13220_OG0001573_OG0	FBgn0033608	CG13220	OG0001573_OG0	file_1_file_1_jg2272	file_1_file_1_jg9946	file_1_file_1_jg15537	file_1_file_1_jg13128	file_1_file_1_jg10431	file_1_file_1_jg15943
CG13223_OG0001571_OG0	FBgn0033599	CG13223	OG0001571_OG0	file_1_file_1_jg2282	file_1_file_1_jg9937	file_1_file_1_jg12795	file_1_file_1_jg13118	file_1_file_1_jg10421	file_1_file_1_jg15953
CG13226_OG0002794_OG0	FBgn0033594	CG13226	OG0002794_OG0	file_1_file_1_jg2291	file_1_file_1_jg9930	file_1_file_1_jg15521	file_1_file_1_jg13111	file_1_file_1_jg10413	file_1_file_1_jg15961
CG13227_OG0006218_OG0	FBgn0033589	CG13227	OG0006218_OG0	file_1_file_1_jg2298	file_1_file_1_jg9923	file_1_file_1_jg12809	file_1_file_1_jg13103	file_1_file_1_jg10406	file_1_file_1_jg15968
CG13228_OG0011587_OG0	FBgn0033588	CG13228	OG0011587_OG0	file_1_file_1_jg2299	file_1_file_1_jg9922	file_1_file_1_jg12810	file_1_file_1_jg13102	file_1_file_1_jg10405	file_1_file_1_jg15969
CG13229_OG0002786_OG0	FBgn0033579	CG13229	OG0002786_OG0	file_1_file_1_jg2310	file_1_file_1_jg9912	file_1_file_1_jg15503	file_1_file_1_jg13092	file_1_file_1_jg10395	file_1_file_1_jg15979
CG13229_OG0002787_OG0	FBgn0033579	CG13229	OG0002787_OG0	file_1_file_1_jg2308	file_1_file_1_jg9914	file_1_file_1_jg15505	file_1_file_1_jg13094	file_1_file_1_jg10397	file_1_file_1_jg15977
CG13231_OG0006217	FBgn0033580	CG13231	OG0006217	file_1_file_1_jg2309	file_1_file_1_jg9913	file_1_file_1_jg15504	file_1_file_1_jg13093	file_1_file_1_jg10396	file_1_file_1_jg15978
CG13239_OG0009815	FBgn0037197	CG13239	OG0009815	file_1_file_1_jg14886	file_1_file_1_jg14821	file_1_file_1_jg5359	file_1_file_1_jg8525	file_1_file_1_jg15361	file_1_file_1_jg13326
CG1324_OG0007509	FBgn0031129	CG1324	OG0007509	file_1_file_1_jg8480	file_1_file_1_jg8914	file_1_file_1_jg2213	file_1_file_1_jg5473	file_1_file_1_jg9226	file_1_file_1_jg351
CG13243_OG0009147	FBgn0028903	CG13243	OG0009147	file_1_file_1_jg9492	file_1_file_1_jg5764	file_1_file_1_jg12274	file_1_file_1_jg2284	file_1_file_1_jg2376	file_1_file_1_jg8451
CG13247_OG0010378	FBgn0036979	CG13247	OG0010378	file_1_file_1_jg14587	file_1_file_1_jg14512	file_1_file_1_jg4981	file_1_file_1_jg8205	file_1_file_1_jg15051	file_1_file_1_jg11966
CG13248_OG0010371	FBgn0036984	CG13248	OG0010371	file_1_file_1_jg14594	file_1_file_1_jg14520	file_1_file_1_jg4974	file_1_file_1_jg8212	file_1_file_1_jg15058	file_1_file_1_jg11958
CG13250_OG0011870	FBgn0037013	CG13250	OG0011870	file_1_file_1_jg14621	file_1_file_1_jg14552	file_1_file_1_jg4942	file_1_file_1_jg8245	file_1_file_1_jg15092	file_1_file_1_jg10766
CG13251_OG0010355	FBgn0037014	CG13251	OG0010355	file_1_file_1_jg14624	file_1_file_1_jg14555	file_1_file_1_jg4937	file_1_file_1_jg8250	file_1_file_1_jg15096	file_1_file_1_jg10769
CG13252_OG0003952	FBgn0037016	CG13252	OG0003952	file_1_file_1_jg14628	file_1_file_1_jg14561	file_1_file_1_jg4933	file_1_file_1_jg8254	file_1_file_1_jg15100	file_1_file_1_jg10773
CG13258_OG0009399	FBgn0032582	CG13258	OG0009399	file_1_file_1_jg9526	file_1_file_1_jg5796	file_1_file_1_jg12242	file_1_file_1_jg2315	file_1_file_1_jg2410	file_1_file_1_jg7465
CG13272_OG0008882	FBgn0086673	CG13272	OG0008882	file_1_file_1_jg2429	file_1_file_1_jg5858	file_1_file_1_jg13002	file_1_file_1_jg2377	file_1_file_1_jg2472	file_1_file_1_jg8938
CG13280_OG0008881	FBgn0032609	CG13280	OG0008881	file_1_file_1_jg2428	file_1_file_1_jg5857	file_1_file_1_jg13003	file_1_file_1_jg2376	file_1_file_1_jg2471	file_1_file_1_jg8939
CG13282_OG0008887	FBgn0032612	CG13282	OG0008887	file_1_file_1_jg2434	file_1_file_1_jg5863	file_1_file_1_jg12997	file_1_file_1_jg2382	file_1_file_1_jg2477	file_1_file_1_jg8933
CG13285_OG0010583	FBgn0035611	CG13285	OG0010583	file_1_file_1_jg13128	file_1_file_1_jg12714	file_1_file_1_jg3262	file_1_file_1_jg6403	file_1_file_1_jg13240	file_1_file_1_jg11621
CG13287_OG0010216	FBgn0035643	CG13287	OG0010216	file_1_file_1_jg13171	file_1_file_1_jg12759	file_1_file_1_jg3304	file_1_file_1_jg6449	file_1_file_1_jg13287	file_1_file_1_jg12369
CG13288_OG0010220	FBgn0035648	CG13288	OG0010220	file_1_file_1_jg13179	file_1_file_1_jg12766	file_1_file_1_jg3311	file_1_file_1_jg6456	file_1_file_1_jg13294	file_1_file_1_jg12362
CG13293_OG0003937	FBgn0035677	CG13293	OG0003937	file_1_file_1_jg13205	file_1_file_1_jg12792	file_1_file_1_jg3339	file_1_file_1_jg6484	file_1_file_1_jg13327	file_1_file_1_jg10978
CG13295_OG0010231	FBgn0035674	CG13295	OG0010231	file_1_file_1_jg13202	file_1_file_1_jg12789	file_1_file_1_jg3336	file_1_file_1_jg6481	file_1_file_1_jg13324	file_1_file_1_jg10981
CG13297_OG0010242	FBgn0035685	CG13297	OG0010242	file_1_file_1_jg13225	file_1_file_1_jg12818	file_1_file_1_jg3367	file_1_file_1_jg6506	file_1_file_1_jg13352	file_1_file_1_jg10951
CG13299_OG0011864	FBgn0035694	CG13299	OG0011864	file_1_file_1_jg13240	file_1_file_1_jg12832	file_1_file_1_jg3381	file_1_file_1_jg6521	file_1_file_1_jg13367	file_1_file_1_jg10937
CG13300_OG0003943	FBgn0035699	CG13300	OG0003943	file_1_file_1_jg13252	file_1_file_1_jg12845	file_1_file_1_jg3395	file_1_file_1_jg6531	file_1_file_1_jg13379	file_1_file_1_jg10922
CG13305_OG0011196	FBgn0035921	CG13305	OG0011196	file_1_file_1_jg12764	file_1_file_1_jg13117	file_1_file_1_jg2906	file_1_file_1_jg6804	file_1_file_1_jg13648	file_1_file_1_jg11480
CG13306_OG0011204	FBgn0040828	CG13306	OG0011204	file_1_file_1_jg12750	file_1_file_1_jg13131	file_1_file_1_jg2892	file_1_file_1_jg6819	file_1_file_1_jg13662	file_1_file_1_jg11466
CG13308_OG0004102	FBgn0035932	CG13308	OG0004102	file_1_file_1_jg12739	file_1_file_1_jg13141	file_1_file_1_jg2881	file_1_file_1_jg6828	file_1_file_1_jg13672	file_1_file_1_jg11456
CG13309_OG0011211	FBgn0035933	CG13309	OG0011211	file_1_file_1_jg12738	file_1_file_1_jg13142	file_1_file_1_jg2880	file_1_file_1_jg6830	file_1_file_1_jg13674	file_1_file_1_jg11455
CG13310_OG0011207	FBgn0035928	CG13310	OG0011207	file_1_file_1_jg12746	file_1_file_1_jg13135	file_1_file_1_jg2888	file_1_file_1_jg6823	file_1_file_1_jg13666	file_1_file_1_jg11462
CG13312_OG0011210	FBgn0035931	CG13312	OG0011210	file_1_file_1_jg12741	file_1_file_1_jg13140	file_1_file_1_jg2883	file_1_file_1_jg6827	file_1_file_1_jg13671	file_1_file_1_jg11457
CG13313_OG0004105_OG0	FBgn0035941	CG13313	OG0004105_OG0	file_1_file_1_jg12726	file_1_file_1_jg13153	file_1_file_1_jg2868	file_1_file_1_jg6842	file_1_file_1_jg13685	file_1_file_1_jg11443
CG13314_OG0011224	FBgn0035949	CG13314	OG0011224	file_1_file_1_jg12718	file_1_file_1_jg13161	file_1_file_1_jg2857	file_1_file_1_jg6850	file_1_file_1_jg13693	file_1_file_1_jg11435
CG13315_OG0011237	FBgn0040827	CG13315	OG0011237	file_1_file_1_jg12701	file_1_file_1_jg13180	file_1_file_1_jg2840	file_1_file_1_jg6868	file_1_file_1_jg13711	file_1_file_1_jg11415
CG13318_OG0004834	FBgn0037627	CG13318	OG0004834	file_1_file_1_jg5023	file_1_file_1_jg835	file_1_file_1_jg6388	file_1_file_1_jg10817	file_1_file_1_jg5343	file_1_file_1_jg5314
CG13319_OG0006667	FBgn0033781	CG13319	OG0006667	file_1_file_1_jg2018	file_1_file_1_jg10208	file_1_file_1_jg13475	file_1_file_1_jg13380	file_1_file_1_jg10688	file_1_file_1_jg4603
CG13321_OG0006673	FBgn0033787	CG13321	OG0006673	file_1_file_1_jg2010	file_1_file_1_jg10217	file_1_file_1_jg13466	file_1_file_1_jg13391	file_1_file_1_jg10698	file_1_file_1_jg4593
CG13326_OG0006545	FBgn0033794	CG13326	OG0006545	file_1_file_1_jg2000	file_1_file_1_jg10226	file_1_file_1_jg13454	file_1_file_1_jg13401	file_1_file_1_jg10708	file_1_file_1_jg16193
CG13330_OG0007271	FBgn0033848	CG13330	OG0007271	file_1_file_1_jg1937	file_1_file_1_jg10296	file_1_file_1_jg13388	file_1_file_1_jg13465	file_1_file_1_jg10773	file_1_file_1_jg5007
CG13331_OG0007273	FBgn0033850	CG13331	OG0007273	file_1_file_1_jg1935	file_1_file_1_jg10298	file_1_file_1_jg13386	file_1_file_1_jg13467	file_1_file_1_jg10775	file_1_file_1_jg5009
CG13332_OG0007274	FBgn0033851	CG13332	OG0007274	file_1_file_1_jg1934	file_1_file_1_jg10299	file_1_file_1_jg13385	file_1_file_1_jg13468	file_1_file_1_jg10776	file_1_file_1_jg5010
CG13334_OG0007281	FBgn0033856	CG13334	OG0007281	file_1_file_1_jg1925	file_1_file_1_jg10308	file_1_file_1_jg13376	file_1_file_1_jg13477	file_1_file_1_jg10785	file_1_file_1_jg5020
CG13337_OG0011662	FBgn0033863	CG13337	OG0011662	file_1_file_1_jg1914	file_1_file_1_jg10319	file_1_file_1_jg13361	file_1_file_1_jg13489	file_1_file_1_jg10796	file_1_file_1_jg5029
CG13339_OG0007296	FBgn0033871	CG13339	OG0007296	file_1_file_1_jg1900	file_1_file_1_jg10331	file_1_file_1_jg13348	file_1_file_1_jg13500	file_1_file_1_jg10810	file_1_file_1_jg5039
CG13344_OG0007304	FBgn0033884	CG13344	OG0007304	file_1_file_1_jg1888	file_1_file_1_jg10344	file_1_file_1_jg13335	file_1_file_1_jg13513	file_1_file_1_jg10823	file_1_file_1_jg5051
CG13358_OG0007351	FBgn0026874	CG13358	OG0007351	file_1_file_1_jg11592	file_1_file_1_jg6667	file_1_file_1_jg118	file_1_file_1_jg3157	file_1_file_1_jg6979	file_1_file_1_jg81
CG13359_OG0012499	FBgn0025616	CG13359	OG0012499	file_1_file_1_jg11591	file_1_file_1_jg6666	file_1_file_1_jg117	file_1_file_1_jg3156	file_1_file_1_jg6978	file_1_file_1_jg82
CG13360_OG0010145	FBgn0025620	CG13360	OG0010145	file_1_file_1_jg11588	file_1_file_1_jg6663	file_1_file_1_jg114	file_1_file_1_jg3153	file_1_file_1_jg6975	file_1_file_1_jg12514
CG13361_OG0003189	FBgn0029532	CG13361	OG0003189	file_1_file_1_jg11582	file_1_file_1_jg6656	file_1_file_1_jg105	file_1_file_1_jg3145	file_1_file_1_jg6967	file_1_file_1_jg958
CG13362_OG0007862	FBgn0029531	CG13362	OG0007862	file_1_file_1_jg11581	file_1_file_1_jg6655	file_1_file_1_jg104	file_1_file_1_jg3144	file_1_file_1_jg6966	file_1_file_1_jg957
CG13364_OG0001174_OG0	FBgn0026879	CG13364	OG0001174_OG0	file_1_file_1_jg10117	file_1_file_1_jg5533	file_1_file_1_jg10848	file_1_file_1_jg2056	file_1_file_1_jg2149	file_1_file_1_jg889
CG13365_OG0007831	FBgn0029529	CG13365	OG0007831	file_1_file_1_jg11566	file_1_file_1_jg6640	file_1_file_1_jg89	file_1_file_1_jg3125	file_1_file_1_jg6951	file_1_file_1_jg893
CG13367_OG0003188_OG0	FBgn0025634	CG13367	OG0003188_OG0	file_1_file_1_jg11574	file_1_file_1_jg6650	file_1_file_1_jg97	file_1_file_1_jg3134	file_1_file_1_jg6959	file_1_file_1_jg947
CG13369_OG0003181	FBgn0025640	CG13369	OG0003181	file_1_file_1_jg11568	file_1_file_1_jg6642	file_1_file_1_jg91	file_1_file_1_jg3127	file_1_file_1_jg6953	file_1_file_1_jg890
CG13375_OG0007847	FBgn0040370	CG13375	OG0007847	file_1_file_1_jg11537	file_1_file_1_jg6609	file_1_file_1_jg57	file_1_file_1_jg3089	file_1_file_1_jg6922	file_1_file_1_jg929
CG13377_OG0007849	FBgn0261446	CG13377	OG0007849	file_1_file_1_jg11534	file_1_file_1_jg6606	file_1_file_1_jg52	file_1_file_1_jg3086	file_1_file_1_jg6919	file_1_file_1_jg933
CG13380_OG0010135	FBgn0036799	CG13380	OG0010135	file_1_file_1_jg13961	file_1_file_1_jg14268	file_1_file_1_jg4315	file_1_file_1_jg7962	file_1_file_1_jg14802	file_1_file_1_jg12532
CG13384_OG0003473	FBgn0032036	CG13384	OG0003473	file_1_file_1_jg10794	file_1_file_1_jg4892	file_1_file_1_jg10629	file_1_file_1_jg1411	file_1_file_1_jg1517	file_1_file_1_jg9132
CG13385_OG0012520	FBgn0032039	CG13385	OG0012520	file_1_file_1_jg10799	file_1_file_1_jg4899	file_1_file_1_jg10624	file_1_file_1_jg1418	file_1_file_1_jg1524	file_1_file_1_jg9137
CG13386_OG0003471	FBgn0032040	CG13386	OG0003471	file_1_file_1_jg10800	file_1_file_1_jg4900	file_1_file_1_jg10623	file_1_file_1_jg1419	file_1_file_1_jg1525	file_1_file_1_jg9138
CG1339_OG0006721	FBgn0033202	CG1339	OG0006721	file_1_file_1_jg11092	file_1_file_1_jg9399	file_1_file_1_jg11768	file_1_file_1_jg12577	file_1_file_1_jg9873	file_1_file_1_jg4492
CG13390_OG0003479	FBgn0032031	CG13390	OG0003479	file_1_file_1_jg10788	file_1_file_1_jg4886	file_1_file_1_jg10635	file_1_file_1_jg1405	file_1_file_1_jg1511	file_1_file_1_jg9126
CG13392_OG0003476	FBgn0032033	CG13392	OG0003476	file_1_file_1_jg10791	file_1_file_1_jg4889	file_1_file_1_jg10632	file_1_file_1_jg1408	file_1_file_1_jg1514	file_1_file_1_jg9129
CG13397_OG0003469	FBgn0014417	CG13397	OG0003469	file_1_file_1_jg10804	file_1_file_1_jg4904	file_1_file_1_jg10619	file_1_file_1_jg1422	file_1_file_1_jg1529	file_1_file_1_jg9142
CG13398_OG0003468	FBgn0032042	CG13398	OG0003468	file_1_file_1_jg10805	file_1_file_1_jg4905	file_1_file_1_jg10618	file_1_file_1_jg1423	file_1_file_1_jg1530	file_1_file_1_jg9144
CG13403_OG0008236	FBgn0030544	CG13403	OG0008236	file_1_file_1_jg8029	file_1_file_1_jg8113	file_1_file_1_jg9264	file_1_file_1_jg4635	file_1_file_1_jg8432	file_1_file_1_jg1202
CG13404_OG0008224	FBgn0030559	CG13404	OG0008224	file_1_file_1_jg8013	file_1_file_1_jg8128	file_1_file_1_jg9249	file_1_file_1_jg4651	file_1_file_1_jg8448	file_1_file_1_jg1219
CG13405_OG0011376	FBgn0035097	CG13405	OG0011376	file_1_file_1_jg12113	file_1_file_1_jg12045	file_1_file_1_jg2439	file_1_file_1_jg5727	file_1_file_1_jg12569	file_1_file_1_jg14405
CG13407_OG0004768	FBgn0038931	CG13407	OG0004768	file_1_file_1_jg6476	file_1_file_1_jg2506	file_1_file_1_jg7731	file_1_file_1_jg10978	file_1_file_1_jg5498	file_1_file_1_jg5480
CG13408_OG0004770	FBgn0038929	CG13408	OG0004770	file_1_file_1_jg6479	file_1_file_1_jg2503	file_1_file_1_jg7728	file_1_file_1_jg10975	file_1_file_1_jg5495	file_1_file_1_jg5477
CG13409_OG0004775	FBgn0038926	CG13409	OG0004775	file_1_file_1_jg6484	file_1_file_1_jg2498	file_1_file_1_jg7723	file_1_file_1_jg10970	file_1_file_1_jg5490	file_1_file_1_jg5471
CG13423_OG0007099	FBgn0034513	CG13423	OG0007099	file_1_file_1_jg1103	file_1_file_1_jg11214	file_1_file_1_jg13891	file_1_file_1_jg14417	file_1_file_1_jg11729	file_1_file_1_jg16344
CG13426_OG0011654	FBgn0034510	CG13426	OG0011654	file_1_file_1_jg1100	file_1_file_1_jg11210	file_1_file_1_jg13895	file_1_file_1_jg14413	file_1_file_1_jg11725	file_1_file_1_jg16348
CG13427_OG0003049	FBgn0034514	CG13427	OG0003049	file_1_file_1_jg1104	file_1_file_1_jg11215	file_1_file_1_jg13890	file_1_file_1_jg14418	file_1_file_1_jg11730	file_1_file_1_jg16343
CG13428_OG0007100	FBgn0034515	CG13428	OG0007100	file_1_file_1_jg1105	file_1_file_1_jg11216	file_1_file_1_jg13889	file_1_file_1_jg14419	file_1_file_1_jg11731	file_1_file_1_jg16342
CG13430_OG0001658	FBgn0034518	CG13430	OG0001658	file_1_file_1_jg1109	file_1_file_1_jg11221	file_1_file_1_jg13885	file_1_file_1_jg14424	file_1_file_1_jg11735	file_1_file_1_jg16338
CG13436_OG0006622	FBgn0034532	CG13436	OG0006622	file_1_file_1_jg1125	file_1_file_1_jg11235	file_1_file_1_jg13871	file_1_file_1_jg14437	file_1_file_1_jg11748	file_1_file_1_jg16325
CG13437_OG0006285	FBgn0034541	CG13437	OG0006285	file_1_file_1_jg1135	file_1_file_1_jg11245	file_1_file_1_jg13861	file_1_file_1_jg14447	file_1_file_1_jg11758	file_1_file_1_jg15816
CG13438_OG0006243	FBgn0034545	CG13438	OG0006243	file_1_file_1_jg1143	file_1_file_1_jg11251	file_1_file_1_jg13853	file_1_file_1_jg14453	file_1_file_1_jg11765	file_1_file_1_jg15893
CG1344_OG0012226	FBgn0027507	CG1344	OG0012226	file_1_file_1_jg11320	file_1_file_1_jg9160	file_1_file_1_jg12391	file_1_file_1_jg12355	file_1_file_1_jg9641	file_1_file_1_jg2896
CG13442_OG0006244	FBgn0034546	CG13442	OG0006244	file_1_file_1_jg1145	file_1_file_1_jg11253	file_1_file_1_jg13851	file_1_file_1_jg14455	file_1_file_1_jg11767	file_1_file_1_jg15891
CG13443_OG0006248	FBgn0034548	CG13443	OG0006248	file_1_file_1_jg1149	file_1_file_1_jg11257	file_1_file_1_jg13847	file_1_file_1_jg14459	file_1_file_1_jg11772	file_1_file_1_jg15887
CG13445_OG0003880	FBgn0036532	CG13445	OG0003880	file_1_file_1_jg14257	file_1_file_1_jg13905	file_1_file_1_jg4710	file_1_file_1_jg7600	file_1_file_1_jg14444	file_1_file_1_jg12826
CG13449_OG0009980	FBgn0036520	CG13449	OG0009980	file_1_file_1_jg14239	file_1_file_1_jg13890	file_1_file_1_jg4692	file_1_file_1_jg7586	file_1_file_1_jg14425	file_1_file_1_jg12845
CG13454_OG0003875_OG0	FBgn0036503	CG13454	OG0003875_OG0	file_1_file_1_jg14216	file_1_file_1_jg13867	file_1_file_1_jg4664	file_1_file_1_jg7563	file_1_file_1_jg294	file_1_file_1_jg12870
CG13455_OG0009966	FBgn0036498	CG13455	OG0009966	file_1_file_1_jg14207	file_1_file_1_jg13858	file_1_file_1_jg4654	file_1_file_1_jg7554	file_1_file_1_jg14392	file_1_file_1_jg12880
CG13457_OG0001288	FBgn0036482	CG13457	OG0001288	file_1_file_1_jg13931	file_1_file_1_jg13839	file_1_file_1_jg4283	file_1_file_1_jg7535	file_1_file_1_jg14374	file_1_file_1_jg12901
CG13458_OG0004037	FBgn0036479	CG13458	OG0004037	file_1_file_1_jg13928	file_1_file_1_jg13836	file_1_file_1_jg4277	file_1_file_1_jg7532	file_1_file_1_jg14370	file_1_file_1_jg11051
CG13460_OG0010841	FBgn0036471	CG13460	OG0010841	file_1_file_1_jg13920	file_1_file_1_jg13828	file_1_file_1_jg4266	file_1_file_1_jg7525	file_1_file_1_jg14362	file_1_file_1_jg11058
CG13465_OG0000343_OG0	FBgn0040809	CG13465	OG0000343_OG0	file_1_file_1_jg13898	file_1_file_1_jg13808	file_1_file_1_jg4244	file_1_file_1_jg7505	file_1_file_1_jg14342	file_1_file_1_jg11079
CG13471_OG0004048	FBgn0036443	CG13471	OG0004048	file_1_file_1_jg13882	file_1_file_1_jg13788	file_1_file_1_jg4229	file_1_file_1_jg7488	file_1_file_1_jg14325	file_1_file_1_jg11098
CG13473_OG0010860	FBgn0036442	CG13473	OG0010860	file_1_file_1_jg13881	file_1_file_1_jg13787	file_1_file_1_jg4228	file_1_file_1_jg7487	file_1_file_1_jg14324	file_1_file_1_jg11099
CG13474_OG0004049	FBgn0036439	CG13474	OG0004049	file_1_file_1_jg13879	file_1_file_1_jg13785	file_1_file_1_jg4226	file_1_file_1_jg7485	file_1_file_1_jg14322	file_1_file_1_jg11101
CG13476_OG0012898	FBgn0036441	CG13476	OG0012898	file_1_file_1_jg13880	file_1_file_1_jg13786	file_1_file_1_jg4227	file_1_file_1_jg7486	file_1_file_1_jg14323	file_1_file_1_jg11100
CG13481_OG0000339_OG0	FBgn0036421	CG13481	OG0000339_OG0	file_1_file_1_jg9525	file_1_file_1_jg5795	file_1_file_1_jg12244	file_1_file_1_jg2314	file_1_file_1_jg2409	file_1_file_1_jg7466
CG13481_OG0000339_OG1	FBgn0036421	CG13481	OG0000339_OG1	file_1_file_1_jg13856	file_1_file_1_jg13763	file_1_file_1_jg4201	file_1_file_1_jg7463	file_1_file_1_jg391	file_1_file_1_jg11124
CG13484_OG0010886	FBgn0036406	CG13484	OG0010886	file_1_file_1_jg13839	file_1_file_1_jg13743	file_1_file_1_jg4183	file_1_file_1_jg7441	file_1_file_1_jg14283	file_1_file_1_jg11147
CG13488_OG0001544_OG1	FBgn0034670	CG13488	OG0001544_OG1	file_1_file_1_jg1316	file_1_file_1_jg11433	file_1_file_1_jg13682	file_1_file_1_jg14640	file_1_file_1_jg11947	file_1_file_1_jg14910
CG13492_OG0005946	FBgn0034662	CG13492	OG0005946	file_1_file_1_jg1307	file_1_file_1_jg11425	file_1_file_1_jg13691	file_1_file_1_jg14632	file_1_file_1_jg11939	file_1_file_1_jg14927
CG13500_OG0005937_OG0	FBgn0034683	CG13500	OG0005937_OG0	file_1_file_1_jg1328	file_1_file_1_jg11445	file_2_7025_g	file_1_file_1_jg14652	file_1_file_1_jg11958	file_1_file_1_jg14896
CG13501_OG0005936	FBgn0034684	CG13501	OG0005936	file_1_file_1_jg1329	file_1_file_1_jg11446	file_1_file_1_jg13669	file_1_file_1_jg14653	file_1_file_1_jg11959	file_1_file_1_jg14895
CG13502_OG0005931	FBgn0034692	CG13502	OG0005931	file_1_file_1_jg1336	file_1_file_1_jg11453	file_1_file_1_jg13662	file_1_file_1_jg14660	file_1_file_1_jg11966	file_1_file_1_jg14888
CG13502_OG0012991	FBgn0034692	CG13502	OG0012991	file_1_file_1_jg1337	file_1_file_1_jg11454	file_1_file_1_jg13661	file_1_file_1_jg14661	file_1_file_1_jg11967	file_1_file_1_jg14887
CG13506_OG0007028	FBgn0034723	CG13506	OG0007028	file_1_file_1_jg1381	file_1_file_1_jg11496	file_1_file_1_jg13617	file_1_file_1_jg14702	file_1_file_1_jg12009	file_1_file_1_jg16680
CG13510_OG0006998	FBgn0034758	CG13510	OG0006998	file_1_file_1_jg693	file_1_file_1_jg11541	file_1_file_1_jg14309	file_1_file_1_jg14747	file_1_file_1_jg12052	file_1_file_1_jg16636
CG13511_OG0006997	FBgn0034759	CG13511	OG0006997	file_1_file_1_jg692	file_1_file_1_jg11542	file_1_file_1_jg14310	file_1_file_1_jg14748	file_1_file_1_jg12053	file_1_file_1_jg16635
CG13516_OG0006995	FBgn0040658	CG13516	OG0006995	file_1_file_1_jg2440	file_1_file_1_jg11547	file_1_file_1_jg14317	file_1_file_1_jg14754	file_1_file_1_jg12060	file_1_file_1_jg16627
CG13526_OG0006986	FBgn0034774	CG13526	OG0006986	file_1_file_1_jg2453	file_1_file_1_jg11560	file_1_file_1_jg14330	file_1_file_1_jg14768	file_1_file_1_jg12072	file_1_file_1_jg16612
CG13527_OG0006984	FBgn0034776	CG13527	OG0006984	file_1_file_1_jg2455	file_1_file_1_jg11562	file_1_file_1_jg14332	file_1_file_1_jg14770	file_1_file_1_jg12074	file_1_file_1_jg16610
CG13531_OG0006978	FBgn0034786	CG13531	OG0006978	file_1_file_1_jg2468	file_1_file_1_jg11576	file_1_file_1_jg14977	file_1_file_1_jg14782	file_1_file_1_jg12088	file_1_file_1_jg16594
CG13532_OG0006975	FBgn0034788	CG13532	OG0006975	file_1_file_1_jg2472	file_1_file_1_jg11580	file_1_file_1_jg14981	file_1_file_1_jg14786	file_1_file_1_jg12092	file_1_file_1_jg16590
CG13538_OG0005981	FBgn0034820	CG13538	OG0005981	file_1_file_1_jg2505	file_1_file_1_jg11617	file_1_file_1_jg15017	file_1_file_1_jg14825	file_1_file_1_jg12130	file_1_file_1_jg15007
CG13539_OG0012044	FBgn0034833	CG13539	OG0012044	file_1_file_1_jg2517	file_1_file_1_jg11631	file_1_file_1_jg15029	file_1_file_1_jg14839	file_1_file_1_jg12146	file_1_file_1_jg14993
CG1354_OG0007555	FBgn0030151	CG1354	OG0007555	file_1_file_1_jg7098	file_1_file_1_jg7629	file_1_file_1_jg2049	file_1_file_1_jg4144	file_1_file_1_jg7954	file_1_file_1_jg421
CG13541_OG0012280	FBgn0034841	CG13541	OG0012280	file_1_file_1_jg2526	file_1_file_1_jg11643	file_1_file_1_jg15041	file_1_file_1_jg14850	file_1_file_1_jg12156	file_1_file_1_jg14985
CG13544_OG0005976	FBgn0034826	CG13544	OG0005976	file_1_file_1_jg2512	file_1_file_1_jg11625	file_1_file_1_jg15024	file_1_file_1_jg14834	file_1_file_1_jg12140	file_1_file_1_jg14997
CG13545_OG0012580	FBgn0034828	CG13545	OG0012580	file_1_file_1_jg2514	file_1_file_1_jg11628	file_1_file_1_jg15026	file_1_file_1_jg14836	file_1_file_1_jg12143	file_1_file_1_jg14995
CG13551_OG0000540_OG1	FBgn0040660	CG13551	OG0000540_OG1	file_1_file_1_jg2547	file_1_file_1_jg11665	file_1_file_1_jg15063	file_1_file_1_jg14873	file_1_file_1_jg12181	file_1_file_1_jg15543
CG13551_OG0012048	FBgn0040660	CG13551	OG0012048	file_1_file_1_jg2549	file_1_file_1_jg11667	file_1_file_1_jg15065	file_1_file_1_jg14875	file_1_file_1_jg12183	file_1_file_1_jg15541
CG13557_OG0012477	FBgn0034867	CG13557	OG0012477	file_1_file_1_jg2568	file_1_file_1_jg11684	file_1_file_1_jg15085	file_1_file_1_jg14895	file_1_file_1_jg12202	file_1_file_1_jg15570
CG13558_OG0001556	FBgn0034869	CG13558	OG0001556	file_1_file_1_jg2571	file_1_file_1_jg11686	file_1_file_1_jg15087	file_1_file_1_jg14897	file_1_file_1_jg12204	file_1_file_1_jg15573
CG13559_OG0012047	FBgn0034870	CG13559	OG0012047	file_1_file_1_jg2572	file_1_file_1_jg11687	file_1_file_1_jg15088	file_1_file_1_jg14898	file_1_file_1_jg12205	file_1_file_1_jg15574
CG13561_OG0011643	FBgn0034906	CG13561	OG0011643	file_1_file_1_jg2624	file_1_file_1_jg11741	file_1_file_1_jg15144	file_1_file_1_jg14953	file_1_file_1_jg12262	file_1_file_1_jg16562
CG13562_OG0011631	FBgn0034928	CG13562	OG0011631	file_1_file_1_jg2654	file_1_file_1_jg11769	file_1_file_1_jg15174	file_1_file_1_jg14984	file_1_file_1_jg12292	file_1_file_1_jg4222
CG13575_OG0006892	FBgn0034996	CG13575	OG0006892	file_1_file_1_jg2742	file_1_file_1_jg11854	file_1_file_1_jg15261	file_1_file_1_jg15071	file_1_file_1_jg12376	file_1_file_1_jg16442
CG13577_OG0001150_OG0	FBgn0034998	CG13577	OG0001150_OG0	file_1_file_1_jg2745	file_1_file_1_jg11856	file_1_file_1_jg15263	file_1_file_1_jg15073	file_1_file_1_jg12378	file_1_file_1_jg16444
CG13578_OG0006898	FBgn0035000	CG13578	OG0006898	file_1_file_1_jg2755	file_1_file_1_jg11866	file_1_file_1_jg15275	file_1_file_1_jg15084	file_1_file_1_jg12390	file_1_file_1_jg16453
CG13579_OG0006013	FBgn0035010	CG13579	OG0006013	file_1_file_1_jg2772	file_1_file_1_jg11884	file_1_file_1_jg15292	file_1_file_1_jg15101	file_1_file_1_jg12409	file_1_file_1_jg15521
CG1358_OG0006724	FBgn0033196	CG1358	OG0006724	file_1_file_1_jg11100	file_1_file_1_jg9390	file_1_file_1_jg11759	file_1_file_1_jg12570	file_1_file_1_jg9867	file_1_file_1_jg4487
CG13581_OG0002746	FBgn0035014	CG13581	OG0002746	file_1_file_1_jg2778	file_1_file_1_jg11890	file_1_file_1_jg15300	file_1_file_1_jg15108	file_1_file_1_jg12416	file_1_file_1_jg15514
CG13585_OG0011574	FBgn0035020	CG13585	OG0011574	file_1_file_1_jg2787	file_1_file_1_jg11897	file_1_file_1_jg15308	file_1_file_1_jg15118	file_1_file_1_jg12425	file_1_file_1_jg15506
CG13587_OG0006025	FBgn0035031	CG13587	OG0006025	file_1_file_1_jg2803	file_1_file_1_jg11911	file_1_file_1_jg15325	file_1_file_1_jg15131	file_1_file_1_jg12439	file_1_file_1_jg15490
CG13594_OG0006033	FBgn0035041	CG13594	OG0006033	file_1_file_1_jg2814	file_1_file_1_jg11922	file_1_file_1_jg15336	file_1_file_1_jg15143	file_1_file_1_jg12452	file_1_file_1_jg15479
CG13599_OG0005537	FBgn0039128	CG13599	OG0005537	file_1_file_1_jg6225	file_1_file_1_jg2752	file_1_file_1_jg8821	file_1_file_1_jg11229	file_1_file_1_jg5753	file_1_file_1_jg9837
CG1360_OG0006725	FBgn0033195	CG1360	OG0006725	file_1_file_1_jg11102	file_1_file_1_jg9388	file_1_file_1_jg11756	file_1_file_1_jg12568	file_1_file_1_jg9865	file_1_file_1_jg4485
CG13601_OG0005534	FBgn0039126	CG13601	OG0005534	file_1_file_1_jg6230	file_1_file_1_jg2747	file_1_file_1_jg7982	file_1_file_1_jg11224	file_1_file_1_jg5748	file_1_file_1_jg9840
CG13603_OG0005332	FBgn0039135	CG13603	OG0005332	file_1_file_1_jg6216	file_1_file_1_jg2761	file_1_file_1_jg8811	file_1_file_1_jg11239	file_1_file_1_jg5762	file_1_file_1_jg1888
CG13605_OG0005319	FBgn0039150	CG13605	OG0005319	file_1_file_1_jg6197	file_1_file_1_jg2781	file_1_file_1_jg8788	file_1_file_1_jg11259	file_1_file_1_jg5781	file_1_file_1_jg1865
CG13606_OG0005306	FBgn0039161	CG13606	OG0005306	file_1_file_1_jg6178	file_1_file_1_jg2798	file_1_file_1_jg8772	file_1_file_1_jg11277	file_1_file_1_jg5798	file_1_file_1_jg1837
CG13607_OG0005318	FBgn0039151	CG13607	OG0005318	file_1_file_1_jg6196	file_1_file_1_jg2782	file_1_file_1_jg8787	file_1_file_1_jg11260	file_1_file_1_jg5782	file_1_file_1_jg1864
CG13609_OG0012982	FBgn0039170	CG13609	OG0012982	file_1_file_1_jg6168	file_1_file_1_jg2808	file_1_file_1_jg8762	file_1_file_1_jg11288	file_1_file_1_jg5809	file_1_file_1_jg1824
CG13613_OG0005278	FBgn0039193	CG13613	OG0005278	file_1_file_1_jg6138	file_1_file_1_jg2835	file_1_file_1_jg8734	file_1_file_1_jg11315	file_1_file_1_jg5836	file_1_file_1_jg1789
CG13614_OG0002525_OG0	FBgn0039194	CG13614	OG0002525_OG0	file_1_file_1_jg6134	file_1_file_1_jg2839	file_1_file_1_jg8730	file_1_file_1_jg11319	file_1_file_1_jg5840	file_1_file_1_jg1784
CG13615_OG0002524	FBgn0039199	CG13615	OG0002524	file_1_file_1_jg6127	file_1_file_1_jg2846	file_1_file_1_jg8723	file_1_file_1_jg11326	file_1_file_1_jg5847	file_1_file_1_jg1777
CG13616_OG0005272	FBgn0039200	CG13616	OG0005272	file_1_file_1_jg6126	file_1_file_1_jg2847	file_1_file_1_jg8722	file_1_file_1_jg11327	file_1_file_1_jg5848	file_1_file_1_jg1776
CG13618_OG0005267	FBgn0039203	CG13618	OG0005267	file_1_file_1_jg6118	file_1_file_1_jg2856	file_1_file_1_jg8714	file_1_file_1_jg11338	file_1_file_1_jg5859	file_1_file_1_jg1767
CG13622_OG0005268	FBgn0039202	CG13622	OG0005268	file_1_file_1_jg6119	file_1_file_1_jg2855	file_1_file_1_jg8715	file_1_file_1_jg11337	file_1_file_1_jg5858	file_1_file_1_jg1768
CG13623_OG0005265	FBgn0039205	CG13623	OG0005265	file_1_file_1_jg6116	file_1_file_1_jg2858	file_1_file_1_jg8712	file_1_file_1_jg11340	file_1_file_1_jg5861	file_1_file_1_jg1765
CG13625_OG0004618	FBgn0039210	CG13625	OG0004618	file_1_file_1_jg6111	file_1_file_1_jg2863	file_1_file_1_jg8707	file_1_file_1_jg11345	file_1_file_1_jg5866	file_1_file_1_jg6776
CG13627_OG0004629	FBgn0039217	CG13627	OG0004629	file_1_file_1_jg6099	file_1_file_1_jg2875	file_1_file_1_jg8695	file_1_file_1_jg11358	file_1_file_1_jg5878	file_1_file_1_jg6794
CG13630_OG0004630	FBgn0039219	CG13630	OG0004630	file_1_file_1_jg6097	file_1_file_1_jg2877	file_1_file_1_jg8693	file_1_file_1_jg11360	file_1_file_1_jg5880	file_1_file_1_jg6795
CG13631_OG0004635	FBgn0040600	CG13631	OG0004635	file_1_file_1_jg6092	file_1_file_1_jg2883	file_1_file_1_jg8688	file_1_file_1_jg11365	file_1_file_1_jg5886	file_1_file_1_jg6806
CG13634_OG0004637	FBgn0039224	CG13634	OG0004637	file_1_file_1_jg6089	file_1_file_1_jg2888	file_1_file_1_jg8685	file_1_file_1_jg11371	file_1_file_1_jg5889	file_1_file_1_jg6815
CG13641_OG0004650	FBgn0039239	CG13641	OG0004650	file_1_file_1_jg6066	file_1_file_1_jg2912	file_1_file_1_jg8662	file_1_file_1_jg11397	file_1_file_1_jg5913	file_1_file_1_jg6841
CG13643_OG0002274	FBgn0040601	CG13643	OG0002274	file_1_file_1_jg6056	file_1_file_1_jg2920	file_1_file_1_jg8653	file_1_file_1_jg11405	file_1_file_1_jg5921	file_1_file_1_jg6850
CG13653_OG0002504	FBgn0039288	CG13653	OG0002504	file_1_file_1_jg6000	file_1_file_1_jg2976	file_1_file_1_jg8602	file_1_file_1_jg11462	file_1_file_1_jg5976	file_1_file_1_jg1574
CG13654_OG0005174	FBgn0039290	CG13654	OG0005174	file_1_file_1_jg5998	file_1_file_1_jg2978	file_1_file_1_jg8600	file_1_file_1_jg11464	file_1_file_1_jg5978	file_1_file_1_jg1572
CG13663_OG0011496	FBgn0039291	CG13663	OG0011496	file_1_file_1_jg5997	file_1_file_1_jg2979	file_1_file_1_jg8599	file_1_file_1_jg11465	file_1_file_1_jg5979	file_1_file_1_jg1570
CG13667_OG0004090_OG0	FBgn0035890	CG13667	OG0004090_OG0	file_1_file_1_jg12800	file_1_file_1_jg13082	file_1_file_1_jg2941	file_1_file_1_jg6768	file_1_file_1_jg13614	file_1_file_1_jg11519
CG13670_OG0011168	FBgn0035873	CG13670	OG0011168	file_1_file_1_jg12816	file_1_file_1_jg13064	file_1_file_1_jg2958	file_1_file_1_jg6750	file_1_file_1_jg13596	file_1_file_1_jg11536
CG13671_OG0004086_OG0	FBgn0035867	CG13671	OG0004086_OG0	file_1_file_1_jg12822	file_1_file_1_jg13058	file_1_file_1_jg2964	file_1_file_1_jg6745	file_1_file_1_jg13590	file_1_file_1_jg11542
CG13675_OG0000560_OG2	FBgn0035845	CG13675	OG0000560_OG2	file_1_file_1_jg12519	file_1_file_1_jg13031	file_1_file_1_jg3578	file_1_file_1_jg6720	file_1_file_1_jg13563	file_1_file_1_jg11568
CG13676_OG0003984	FBgn0035844	CG13676	OG0003984	file_1_file_1_jg12522	file_1_file_1_jg13028	file_1_file_1_jg3576	file_1_file_1_jg6717	file_1_file_1_jg13560	file_1_file_1_jg11571
CG13678_OG0000129_OG3	FBgn0035859	CG13678	OG0000129_OG3	file_1_file_1_jg12832	file_1_file_1_jg13049	file_1_file_1_jg2972	file_1_file_1_jg6736	file_1_file_1_jg13582	file_1_file_1_jg11551
CG1368_OG0008241	FBgn0030539	CG1368	OG0008241	file_1_file_1_jg8035	file_1_file_1_jg8105	file_1_file_1_jg9270	file_1_file_1_jg4629	file_1_file_1_jg8426	file_1_file_1_jg1196
CG13685_OG0010463	FBgn0035816	CG13685	OG0010463	file_1_file_1_jg12563	file_1_file_1_jg12989	file_1_file_1_jg3537	file_1_file_1_jg6676	file_1_file_1_jg13520	file_1_file_1_jg12108
CG13689_OG0008772	FBgn0031270	CG13689	OG0008772	file_1_file_1_jg8707	file_1_file_1_jg3896	file_1_file_1_jg9501	file_1_file_1_jg416	file_1_file_1_jg510	file_1_file_1_jg9505
CG13690_OG0008752	FBgn0031252	CG13690	OG0008752	file_1_file_1_jg8674	file_1_file_1_jg3867	file_1_file_1_jg9472	file_1_file_1_jg387	file_1_file_1_jg481	file_1_file_1_jg9539
CG13692_OG0008754	FBgn0031254	CG13692	OG0008754	file_1_file_1_jg8677	file_1_file_1_jg3870	file_1_file_1_jg9475	file_1_file_1_jg390	file_1_file_1_jg484	file_1_file_1_jg9536
CG13698_OG0010125	FBgn0036773	CG13698	OG0010125	file_1_file_1_jg13996	file_1_file_1_jg14237	file_1_file_1_jg4360	file_1_file_1_jg7930	file_1_file_1_jg14772	file_1_file_1_jg12562
CG13699_OG0003907_OG0	FBgn0036781	CG13699	OG0003907_OG0	file_1_file_1_jg13987	file_1_file_1_jg14247	file_1_file_1_jg4347	file_1_file_1_jg7939	file_1_file_1_jg14781	file_1_file_1_jg12552
CG13700_OG0003909_OG0	FBgn0036785	CG13700	OG0003909_OG0	file_1_file_1_jg13980	file_1_file_2_8302_g	file_1_file_1_jg4340	file_1_file_1_jg7946	file_1_file_1_jg14786	file_1_file_1_jg12544
CG13705_OG0010610	FBgn0035582	CG13705	OG0010610	file_1_file_1_jg13091	file_1_file_1_jg12677	file_1_file_1_jg3225	file_1_file_1_jg6365	file_1_file_1_jg13201	file_1_file_1_jg11660
CG13707_OG0010613	FBgn0035578	CG13707	OG0010613	file_1_file_1_jg13085	file_1_file_1_jg12672	file_1_file_1_jg3222	file_1_file_1_jg6359	file_1_file_1_jg13196	file_1_file_1_jg11665
CG13708_OG0010614	FBgn0035577	CG13708	OG0010614	file_1_file_1_jg13084	file_1_file_1_jg12671	file_1_file_1_jg3221	file_1_file_1_jg6358	file_1_file_1_jg13195	file_1_file_1_jg11666
CG1371_OG0006292	FBgn0033482	CG1371	OG0006292	file_1_file_1_jg9592	file_1_file_1_jg9788	file_1_file_1_jg12175	file_1_file_1_jg12968	file_1_file_1_jg10268	file_1_file_1_jg15805
CG13711_OG0010618	FBgn0035572	CG13711	OG0010618	file_1_file_1_jg13077	file_1_file_1_jg12665	file_1_file_1_jg3215	file_1_file_1_jg6351	file_1_file_1_jg13188	file_1_file_1_jg11673
CG13712_OG0010619	FBgn0035570	CG13712	OG0010619	file_1_file_1_jg13075	file_1_file_1_jg12663	file_1_file_1_jg3214	file_1_file_1_jg6349	file_1_file_1_jg13186	file_1_file_1_jg11674
CG13713_OG0010620	FBgn0042199	CG13713	OG0010620	file_1_file_1_jg13074	file_1_file_1_jg12662	file_1_file_1_jg3213	file_1_file_1_jg6348	file_1_file_1_jg13185	file_1_file_1_jg11675
CG13716_OG0010627	FBgn0035563	CG13716	OG0010627	file_1_file_1_jg13064	file_1_file_1_jg12652	file_1_file_1_jg3202	file_1_file_1_jg6338	file_1_file_1_jg13175	file_1_file_1_jg11685
CG13720_OG0004084	FBgn0035555	CG13720	OG0004084	file_1_file_1_jg13053	file_1_file_1_jg12640	file_1_file_1_jg3189	file_1_file_1_jg6327	file_1_file_1_jg13164	file_1_file_1_jg11938
CG13721_OG0012208	FBgn0035554	CG13721	OG0012208	file_1_file_1_jg13052	file_1_file_1_jg12639	file_1_file_1_jg3188	file_1_file_1_jg6326	file_1_file_1_jg13163	file_1_file_1_jg11937
CG13722_OG0011130	FBgn0035553	CG13722	OG0011130	file_1_file_1_jg13051	file_1_file_1_jg12638	file_1_file_1_jg3187	file_1_file_1_jg6325	file_1_file_1_jg13162	file_1_file_1_jg11936
CG13723_OG0010915	FBgn0036705	CG13723	OG0010915	file_1_file_1_jg14093	file_1_file_1_jg14132	file_1_file_1_jg4504	file_1_file_1_jg7829	file_1_file_1_jg14668	file_1_file_1_jg11196
CG13724_OG0010917	FBgn0036707	CG13724	OG0010917	file_1_file_1_jg14090	file_1_file_1_jg14135	file_1_file_1_jg4502	file_1_file_1_jg7832	file_1_file_1_jg14671	file_1_file_1_jg11198
CG13725_OG0010918	FBgn0036708	CG13725	OG0010918	file_1_file_1_jg14089	file_1_file_1_jg14136	file_1_file_1_jg4501	file_1_file_1_jg7833	file_1_file_1_jg14672	file_1_file_1_jg11199
CG13727_OG0004055	FBgn0036711	CG13727	OG0004055	file_1_file_1_jg14086	file_1_file_1_jg14139	file_1_file_1_jg4496	file_1_file_1_jg7836	file_1_file_1_jg14675	file_1_file_1_jg11204
CG13728_OG0010923	FBgn0036716	CG13728	OG0010923	file_1_file_1_jg14080	file_1_file_1_jg14145	file_1_file_1_jg4487	file_1_file_1_jg7842	file_1_file_1_jg14681	file_1_file_1_jg11210
CG13731_OG0011910	FBgn0036717	CG13731	OG0011910	file_1_file_1_jg14079	file_1_file_1_jg14146	file_1_file_1_jg4486	file_1_file_1_jg7843	file_1_file_1_jg14682	file_1_file_1_jg11211
CG13733_OG0010089	FBgn0036729	CG13733	OG0010089	file_1_file_1_jg14066	file_1_file_1_jg14160	file_1_file_1_jg4461	file_1_file_1_jg7857	file_1_file_1_jg14696	file_1_file_1_jg12634
CG13738_OG0011907	FBgn0036390	CG13738	OG0011907	file_1_file_1_jg13822	file_1_file_1_jg13726	file_1_file_1_jg4165	file_1_file_1_jg7423	file_1_file_1_jg14265	file_1_file_1_jg11163
CG13739_OG0002891	FBgn0033403	CG13739	OG0002891	file_1_file_1_jg10821	file_1_file_1_jg9685	file_1_file_1_jg12063	file_1_file_1_jg12863	file_1_file_1_jg10165	file_1_file_1_jg15093
CG13743_OG0006405	FBgn0033368	CG13743	OG0006405	file_1_file_1_jg10871	file_1_file_1_jg9633	file_1_file_1_jg12015	file_1_file_1_jg12812	file_1_file_1_jg10113	file_1_file_1_jg15145
CG13744_OG0006409	FBgn0033363	CG13744	OG0006409	file_1_file_1_jg10878	file_1_file_1_jg9628	file_1_file_1_jg12010	file_1_file_1_jg12807	file_1_file_1_jg10108	file_1_file_1_jg15150
CG13747_OG0006408	FBgn0033364	CG13747	OG0006408	file_1_file_1_jg10877	file_1_file_1_jg9629	file_1_file_1_jg12011	file_1_file_1_jg12808	file_1_file_1_jg10109	file_1_file_1_jg15149
CG13748_OG0006626	FBgn0033355	CG13748	OG0006626	file_1_file_1_jg10886	file_1_file_1_jg9618	file_1_file_1_jg12002	file_1_file_1_jg12797	file_1_file_1_jg10097	file_1_file_1_jg4694
CG13751_OG0001660_OG0	FBgn0033340	CG13751	OG0001660_OG0	file_1_file_1_jg10900	file_1_file_1_jg9603	file_1_file_1_jg11987	file_1_file_1_jg12782	file_1_file_1_jg10082	file_1_file_1_jg4710
CG13760_OG0007606	FBgn0040375	CG13760	OG0007606	file_1_file_1_jg11847	file_1_file_1_jg6904	file_1_file_1_jg703	file_1_file_1_jg3411	file_1_file_1_jg7219	file_1_file_1_jg782
CG13766_OG0009602	FBgn0031834	CG13766	OG0009602	file_1_file_1_jg10533	file_1_file_1_jg4638	file_1_file_1_jg10299	file_1_file_1_jg1157	file_1_file_1_jg1266	file_1_file_1_jg7881
CG13771_OG0009612	FBgn0031844	CG13771	OG0009612	file_1_file_1_jg10544	file_1_file_1_jg4649	file_1_file_1_jg10286	file_1_file_1_jg1168	file_1_file_1_jg1277	file_1_file_1_jg7869
CG13775_OG0003750_OG0	FBgn0031874	CG13775	OG0003750_OG0	file_1_file_1_jg10596	file_1_file_1_jg4699	file_1_file_1_jg10231	file_1_file_1_jg1221	file_1_file_1_jg1331	file_1_file_1_jg7853
CG13784_OG0000956_OG0	FBgn0031897	CG13784	OG0000956_OG0	file_1_file_1_jg10632	file_1_file_1_jg4731	file_1_file_1_jg10188	file_1_file_1_jg1253	file_1_file_1_jg1362	file_1_file_1_jg7784
CG13786_OG0003631	FBgn0031900	CG13786	OG0003631	file_1_file_1_jg10635	file_1_file_1_jg4735	file_1_file_1_jg10184	file_1_file_1_jg1256	file_1_file_1_jg1365	file_1_file_1_jg7780
CG13796_OG0001883_OG0	FBgn0031939	CG13796	OG0001883_OG0	file_1_file_1_jg10681	file_1_file_1_jg4780	file_1_file_1_jg10133	file_1_file_1_jg1301	file_1_file_1_jg1407	file_1_file_1_jg7729
CG13801_OG0000219_OG0	FBgn0035332	CG13801	OG0000219_OG0	file_1_file_1_jg13733	file_1_file_1_jg13643	file_1_file_1_jg4080	file_1_file_1_jg7340	file_1_file_1_jg14182	file_1_file_1_jg12501
CG13801_OG0000219_OG1	FBgn0035332	CG13801	OG0000219_OG1	file_1_file_1_jg12424	file_1_file_1_jg12354	file_1_file_1_jg3673	file_1_file_1_jg6036	file_1_file_1_jg12876	file_1_file_1_jg10677
CG13806_OG0011077	FBgn0035325	CG13806	OG0011077	file_1_file_1_jg12416	file_1_file_1_jg12346	file_1_file_1_jg3681	file_1_file_1_jg6026	file_1_file_1_jg12868	file_1_file_1_jg10670
CG13807_OG0011075	FBgn0035323	CG13807	OG0011075	file_1_file_1_jg12414	file_1_file_1_jg12344	file_1_file_1_jg3683	file_1_file_1_jg6024	file_1_file_1_jg12866	file_1_file_1_jg10668
CG13810_OG0011066	FBgn0035313	CG13810	OG0011066	file_1_file_1_jg12401	file_1_file_1_jg12332	file_1_file_1_jg2729	file_1_file_1_jg6012	file_1_file_1_jg12853	file_1_file_1_jg10655
CG13813_OG0010189	FBgn0036956	CG13813	OG0010189	file_1_file_1_jg14565	file_1_file_1_jg14486	file_1_file_1_jg5005	file_1_file_1_jg8178	file_1_file_1_jg15026	file_1_file_1_jg12416
CG13829_OG0011464	FBgn0039059	CG13829	OG0011464	file_1_file_1_jg6327	file_1_file_1_jg2657	file_1_file_1_jg7880	file_1_file_1_jg11131	file_1_file_1_jg5652	file_1_file_1_jg6880
CG13833_OG0004687	FBgn0039040	CG13833	OG0004687	file_1_file_1_jg6351	file_1_file_1_jg2632	file_1_file_1_jg7857	file_1_file_1_jg11107	file_1_file_1_jg5627	file_1_file_1_jg6906
CG13837_OG0002276	FBgn0039042	CG13837	OG0002276	file_1_file_1_jg6349	file_1_file_1_jg2635	file_1_file_1_jg7859	file_1_file_1_jg11109	file_1_file_1_jg5630	file_1_file_1_jg6904
CG13838_OG0011993	FBgn0039041	CG13838	OG0011993	file_1_file_1_jg6350	file_1_file_1_jg2634	file_1_file_1_jg7858	file_1_file_1_jg11108	file_1_file_1_jg5629	file_1_file_1_jg6905
CG13840_OG0000529_OG0	FBgn0039028	CG13840	OG0000529_OG0	file_1_file_1_jg6365	file_1_file_1_jg2618	file_1_file_1_jg7842	file_1_file_1_jg11092	file_2_12002_g	file_1_file_1_jg5616
CG13841_OG0004694	FBgn0040588	CG13841	OG0004694	file_1_file_1_jg6370	file_1_file_1_jg2613	file_1_file_1_jg7836	file_1_file_1_jg11085	file_1_file_1_jg5604	file_1_file_1_jg5610
CG13842_OG0004706	FBgn0039009	CG13842	OG0004706	file_1_file_1_jg6386	file_1_file_1_jg2596	file_1_file_1_jg7821	file_1_file_1_jg11068	file_1_file_1_jg5587	file_1_file_1_jg5584
CG13843_OG0004717	FBgn0038993	CG13843	OG0004717	file_1_file_1_jg6402	file_1_file_1_jg2579	file_1_file_1_jg7804	file_1_file_1_jg11052	file_1_file_1_jg5570	file_1_file_2_7274_g
CG13847_OG0004737	FBgn0038967	CG13847	OG0004737	file_1_file_1_jg6431	file_1_file_1_jg2547	file_1_file_1_jg7774	file_1_file_1_jg11022	file_1_file_1_jg5541	file_1_file_1_jg5524
CG13850_OG0004743	FBgn0038961	CG13850	OG0004743	file_1_file_1_jg6437	file_1_file_1_jg2541	file_1_file_1_jg7768	file_1_file_1_jg11016	file_1_file_1_jg5535	file_1_file_1_jg5518
CG13855_OG0004744	FBgn0038960	CG13855	OG0004744	file_1_file_1_jg6438	file_1_file_1_jg2540	file_1_file_1_jg7767	file_1_file_1_jg11015	file_1_file_1_jg5534	file_1_file_1_jg5517
CG13856_OG0004745	FBgn0038959	CG13856	OG0004745	file_1_file_1_jg6439	file_1_file_1_jg2539	file_1_file_1_jg7766	file_1_file_1_jg11014	file_1_file_1_jg5533	file_1_file_1_jg5516
CG13857_OG0004746	FBgn0038958	CG13857	OG0004746	file_1_file_1_jg6440	file_1_file_1_jg2538	file_1_file_1_jg7765	file_1_file_1_jg11013	file_1_file_1_jg5532	file_1_file_1_jg5515
CG13862_OG0004760	FBgn0038942	CG13862	OG0004760	file_1_file_1_jg6460	file_1_file_1_jg2519	file_1_file_1_jg7747	file_1_file_1_jg10994	file_1_file_1_jg5513	file_1_file_1_jg5492
CG13868_OG0007089	FBgn0034501	CG13868	OG0007089	file_1_file_1_jg1086	file_1_file_1_jg11196	file_1_file_1_jg13908	file_1_file_1_jg14398	file_1_file_1_jg11710	file_1_file_1_jg16363
CG13868_OG0013578	FBgn0034501	CG13868	OG0013578	file_1_file_1_jg1087	file_1_file_1_jg11197	file_1_file_1_jg13909	file_1_file_1_jg14399	file_1_file_1_jg11711	file_1_file_1_jg16362
CG13869_OG0007075	FBgn0034486	CG13869	OG0007075	file_1_file_1_jg1066	file_1_file_1_jg11176	file_1_file_1_jg13929	file_1_file_1_jg14378	file_1_file_1_jg11690	file_1_file_1_jg4202
CG1387_OG0008528	FBgn0030033	CG1387	OG0008528	file_1_file_1_jg7755	file_1_file_1_jg7486	file_1_file_1_jg1452	file_1_file_1_jg3986	file_1_file_1_jg7803	file_1_file_1_jg1400
CG13870_OG0007093	FBgn0034506	CG13870	OG0007093	file_1_file_1_jg1093	file_1_file_1_jg11203	file_1_file_1_jg13902	file_1_file_1_jg14405	file_1_file_1_jg11717	file_1_file_1_jg16356
CG13871_OG0003047	FBgn0034502	CG13871	OG0003047	file_1_file_1_jg1088	file_1_file_1_jg11198	file_1_file_1_jg13907	file_1_file_1_jg14400	file_1_file_1_jg11712	file_1_file_1_jg16361
CG13872_OG0007071	FBgn0034477	CG13872	OG0007071	file_1_file_1_jg1048	file_1_file_1_jg11164	file_1_file_1_jg13942	file_1_file_1_jg14362	file_1_file_1_jg11674	file_1_file_1_jg4184
CG13875_OG0011381	FBgn0035104	CG13875	OG0011381	file_1_file_1_jg12123	file_1_file_1_jg12054	file_1_file_1_jg2449	file_1_file_1_jg5734	file_1_file_1_jg12577	file_1_file_1_jg14418
CG13876_OG0001334_OG0	FBgn0035109	CG13876	OG0001334_OG0	file_1_file_1_jg12130	file_1_file_1_jg12061	file_1_file_1_jg2456	file_1_file_1_jg5741	file_1_file_1_jg12584	file_1_file_1_jg14425
CG13877_OG0011937	FBgn0035112	CG13877	OG0011937	file_1_file_1_jg12135	file_1_file_1_jg12066	file_1_file_1_jg2460	file_1_file_1_jg5746	file_1_file_1_jg12589	file_1_file_1_jg14430
CG13884_OG0000403_OG0	FBgn0035138	CG13884	OG0000403_OG0	file_1_file_1_jg12166	file_1_file_1_jg12094	file_1_file_1_jg2489	file_1_file_1_jg5774	file_1_file_1_jg12615	file_1_file_1_jg14391
CG13887_OG0011343	FBgn0035165	CG13887	OG0011343	file_1_file_1_jg12211	file_1_file_1_jg12140	file_1_file_1_jg2535	file_1_file_1_jg5823	file_1_file_1_jg12663	file_1_file_1_jg14345
CG13891_OG0002060	FBgn0035139	CG13891	OG0002060	file_1_file_1_jg12169	file_1_file_1_jg12097	file_1_file_1_jg2492	file_1_file_1_jg5777	file_1_file_1_jg12618	file_1_file_1_jg14387
CG13893_OG0011360	FBgn0035146	CG13893	OG0011360	file_1_file_1_jg12183	file_1_file_1_jg12113	file_1_file_1_jg2508	file_1_file_1_jg5793	file_1_file_1_jg12634	file_1_file_1_jg14372
CG13894_OG0004129	FBgn0035157	CG13894	OG0004129	file_1_file_1_jg12200	file_1_file_1_jg12127	file_1_file_1_jg2522	file_1_file_1_jg5807	file_1_file_1_jg12649	file_1_file_1_jg14357
CG13895_OG0004128	FBgn0035158	CG13895	OG0004128	file_1_file_1_jg12201	file_1_file_1_jg12128	file_1_file_1_jg2523	file_1_file_1_jg5810	file_1_file_1_jg12650	file_1_file_1_jg14356
CG13896_OG0001333_OG0	FBgn0035159	CG13896	OG0001333_OG0	file_2_3018_g	file_1_file_1_jg12130	file_1_file_1_jg2525	file_1_file_1_jg5811	file_1_file_1_jg12652	file_1_file_1_jg14354
CG13901_OG0011344	FBgn0035164	CG13901	OG0011344	file_1_file_1_jg12210	file_1_file_1_jg12139	file_1_file_1_jg2534	file_1_file_1_jg5822	file_1_file_1_jg12662	file_1_file_1_jg14346
CG13907_OG0011337	FBgn0035173	CG13907	OG0011337	file_1_file_1_jg12219	file_1_file_1_jg12149	file_1_file_1_jg2543	file_1_file_1_jg5831	file_1_file_1_jg12671	file_1_file_1_jg14336
CG13912_OG0011325	FBgn0035186	CG13912	OG0011325	file_1_file_1_jg12244	file_1_file_1_jg12167	file_1_file_1_jg2560	file_1_file_1_jg5851	file_1_file_1_jg12690	file_1_file_1_jg14314
CG13917_OG0011285	FBgn0035237	CG13917	OG0011285	file_1_file_1_jg12316	file_1_file_1_jg12242	file_1_file_1_jg2636	file_1_file_1_jg5920	file_1_file_1_jg12763	file_1_file_1_jg14234
CG13919_OG0011274	FBgn0035248	CG13919	OG0011274	file_1_file_1_jg12331	file_1_file_1_jg12257	file_1_file_1_jg2650	file_1_file_1_jg5935	file_1_file_1_jg12778	file_1_file_1_jg14220
CG13920_OG0011271	FBgn0025712	CG13920	OG0011271	file_1_file_1_jg12334	file_1_file_1_jg12261	file_1_file_1_jg2654	file_1_file_1_jg5939	file_1_file_1_jg12782	file_1_file_1_jg14217
CG13921_OG0011032	FBgn0035267	CG13921	OG0011032	file_1_file_1_jg12351	file_1_file_1_jg12280	file_1_file_1_jg2675	file_1_file_1_jg5958	file_1_file_1_jg12799	file_1_file_1_jg14200
CG13924_OG0011054	FBgn0035286	CG13924	OG0011054	file_1_file_1_jg12375	file_1_file_1_jg12304	file_1_file_1_jg2701	file_1_file_1_jg5983	file_1_file_1_jg12824	file_1_file_1_jg14174
CG13926_OG0011282	FBgn0035243	CG13926	OG0011282	file_1_file_1_jg12323	file_1_file_1_jg12249	file_1_file_1_jg2642	file_1_file_1_jg5927	file_1_file_1_jg12770	file_1_file_1_jg14228
CG13928_OG0011279	FBgn0035246	CG13928	OG0011279	file_1_file_1_jg12326	file_1_file_1_jg12252	file_1_file_1_jg2645	file_1_file_1_jg5930	file_1_file_1_jg12773	file_1_file_1_jg14225
CG13930_OG0011024	FBgn0035256	CG13930	OG0011024	file_1_file_1_jg12340	file_1_file_1_jg12267	file_1_file_1_jg2661	file_1_file_1_jg5945	file_1_file_1_jg12788	file_1_file_1_jg14210
CG13931_OG0004073	FBgn0035258	CG13931	OG0004073	file_1_file_1_jg12342	file_1_file_1_jg12270	file_1_file_1_jg2664	file_1_file_1_jg5947	file_1_file_1_jg12790	file_1_file_1_jg14207
CG13933_OG0011036	FBgn0035270	CG13933	OG0011036	file_1_file_1_jg12355	file_1_file_1_jg12284	file_1_file_1_jg2679	file_1_file_1_jg5962	file_1_file_1_jg12803	file_1_file_1_jg14195
CG13937_OG0011056	FBgn0035287	CG13937	OG0011056	file_1_file_1_jg12377	file_1_file_1_jg12306	file_1_file_1_jg2703	file_1_file_1_jg5985	file_1_file_1_jg12826	file_1_file_1_jg14172
CG13949_OG0003375	FBgn0031288	CG13949	OG0003375	file_1_file_1_jg8737	file_1_file_1_jg3925	file_1_file_1_jg9531	file_1_file_1_jg443	file_1_file_1_jg538	file_1_file_1_jg9473
CG13950_OG0003376	FBgn0031289	CG13950	OG0003376	file_1_file_1_jg8738	file_1_file_1_jg3926	file_1_file_1_jg9532	file_1_file_1_jg444	file_1_file_1_jg539	file_1_file_1_jg9472
CG13954_OG0006374	FBgn0033405	CG13954	OG0006374	file_1_file_1_jg10819	file_1_file_1_jg9687	file_1_file_1_jg12066	file_1_file_1_jg12865	file_1_file_1_jg10167	file_1_file_1_jg15089
[truncated: 10,097 more rows]
