# Supplementary material for: Evolution of chemosensory tissues and cells across ecologically diverse Drosophilids
Source: Nat Commun. 2024 Feb 5;15:1047. doi: 10.1038/s41467-023-44558-4 (PMC10844241; doi:10.1038/s41467-023-44558-4)
Supplement: Supplementary file 15 — Supplementary Data 12 [file 41467_2023_44558_MOESM15_ESM.zip]

Archive with 13 entries (12 files):
- HTSeq_counts/
- HTSeq_counts/Dsan_counts.txt
- __MACOSX/HTSeq_counts/._Dsan_counts.txt
- HTSeq_counts/Dsuz_counts.txt
- __MACOSX/HTSeq_counts/._Dsuz_counts.txt
- HTSeq_counts/Dere_counts.txt
- __MACOSX/HTSeq_counts/._Dere_counts.txt
- HTSeq_counts/Dsim_counts.txt
- __MACOSX/HTSeq_counts/._Dsim_counts.txt
- HTSeq_counts/Dsec_counts.txt
- __MACOSX/HTSeq_counts/._Dsec_counts.txt
- HTSeq_counts/Dmel_counts.txt
- __MACOSX/HTSeq_counts/._Dmel_counts.txt
