# Supplementary material for: Evolution of chemosensory tissues and cells across ecologically diverse Drosophilids
Source: Nat Commun. 2024 Feb 5;15:1047. doi: 10.1038/s41467-023-44558-4 (PMC10844241; doi:10.1038/s41467-023-44558-4)
Supplement: Supplementary file 15 — Supplementary Data 12 [file 41467_2023_44558_MOESM15_ESM.zip › HTSeq_counts/Dsan_counts.txt]

Dsan_gene_name	DmelID	SANA12LEG	SANA6LEG	SANB10PRO	SANB11FO	SANB12ML	SANB5ANT	SANB6LA	SANC12MP	SANC5ANT	SANC6LEG	SAND10ANT	SAND3LEG	SAND6PRO	SAND9LA	SANE10ANT	SANE12FP	SANE12PRO	SANE3LEG	SANF10ANT	SANF8FO	SANG4FO	SANG6PRO	SANH4Lar	SANTD5ANT
file_1_file_1_jg1	Myo81F_OG0002080_OG0.4	26	2	0	2	14	13	1	8	6	13	52	5	9	0	20	48	11	8	33	1	1	2	3	34
file_1_file_1_jg10	ms(3)76Ba_OG0000019_OG0.9	0	0	0	0	0	0	0	0	0	0	0	0	0	0	0	1	0	0	0	0	0	0	0	0
file_1_file_1_jg100	SkpA_OG0000444_OG0	2954	4377	3325	5888	3254	7827	6432	4515	8699	3889	13080	3338	4213	5174	7530	2967	4490	3216	11150	6597	5464	3745	4944	11862
file_1_file_1_jg1000	Ssu72_OG0007419	117	277	176	412	81	398	371	202	369	171	715	189	245	296	296	123	219	167	611	721	262	317	263	681
file_1_file_1_jg10000	Sr-CIII_OG0003392_OG0	0	0	0	1	1	0	41	2	0	2	0	0	1	38	0	0	0	0	0	1	0	0	51	0
file_1_file_1_jg10001	Sr-CII_OG0014192_OG0	179	512	178	195	73	15	123	128	37	274	37	234	112	91	27	58	207	189	24	161	228	117	100	82
file_1_file_1_jg10002	CG2955_OG0012675_OG0	0	0	1	0	1	8	0	1	2	8	0	0	3	0	0	0	3	0	4	0	0	0	0	7
file_1_file_1_jg10004	Or24a_OG0008774	0	0	0	0	0	0	1	0	0	0	0	0	0	1	0	0	0	0	0	0	0	0	2	0
file_1_file_1_jg10005	TBCC_OG0001795	501	547	481	876	455	1405	640	745	1676	591	2436	504	642	508	1420	892	808	582	2447	1135	587	337	501	2371
file_1_file_1_jg10006	lectin-24Db_OG0000611_OG0	39	170	78	125	14	0	29	53	9	76	10	50	49	29	5	10	61	28	7	74	75	58	22	21
file_1_file_1_jg10007	Naprt_OG0003391	1845	2724	1606	3289	1776	3243	933	2000	3731	2955	5979	2112	2478	929	2567	1282	2070	2069	5793	2120	1899	1937	715	7283
file_1_file_1_jg1001	Zw_OG0001164	1749	1898	5098	6749	1319	13771	1111	5231	12892	3562	22055	1241	6397	1119	12645	3045	5760	1234	27070	4030	9412	4727	885	20653
file_1_file_1_jg10010	ft_OG0003390	175	250	168	53	200	4	7103	427	8	384	26	272	388	5920	28	160	257	208	39	26	48	155	4071	103
file_1_file_1_jg10011	ft_OG0016924	252	287	135	108	270	6	3542	410	25	285	17	333	262	2467	26	291	375	345	38	16	57	88	1905	40
file_1_file_1_jg10012	CG3702_OG0003389	730	1272	1658	3464	785	3833	1781	1712	3774	1481	7095	903	1925	1750	3526	1387	1951	918	5927	3956	2765	2055	1471	5236
file_1_file_1_jg10014	RpL40_OG0003388	10402	17521	23818	37849	13214	15281	36633	20701	19731	13434	24734	14543	16767	30718	15207	19470	24408	16919	25702	52896	41413	25214	33621	26127
file_1_file_1_jg10015	CG15425_OG0003387	0	0	1	0	0	0	0	0	0	5	0	0	12	1	2	1	0	0	0	0	0	0	0	0
file_1_file_1_jg10016	Art2_OG0008773	12	7	1	1	1	5	3	4	6	7	18	2	5	2	9	11	7	3	14	0	0	0	6	9
file_1_file_1_jg10017	tutl_OG0003386	3327	3012	1230	568	3340	16002	4609	2369	11799	4552	25917	3217	2566	3084	10669	6993	2815	3429	28915	598	207	2857	2753	32748
file_1_file_1_jg10018	bdl_OG0003385	3734	4608	2318	451	3010	2326	587	3579	2282	5324	3961	4246	2796	628	1113	3547	2833	3619	3636	321	576	2551	660	3349
file_1_file_1_jg10019	Atet_OG0012518_OG0	122	191	121	109	127	427	103	140	270	185	597	121	151	107	215	66	145	103	747	110	125	230	114	721
file_1_file_1_jg1002	et_OG0000911	136	271	970	1902	120	186	351	284	195	278	317	226	465	624	182	264	556	200	386	868	1030	386	495	328
file_1_file_1_jg10020	Atet_OG0003384	989	1574	1016	781	1045	5156	592	1106	3820	1875	7979	1328	1488	639	3497	748	1226	1179	8937	628	797	3777	548	8609
file_1_file_1_jg10021	CG15429_OG0009011	0	0	0	0	0	0	0	0	0	3	0	0	7	0	0	0	0	0	0	0	0	0	0	2
file_1_file_1_jg10023	lncRNA:CR45363_OG0009010	0	0	0	0	0	0	16	0	0	2	0	0	1	7	0	0	0	0	0	1	0	0	8	0
file_1_file_1_jg10024	Traf4_OG0009009	223	359	190	498	175	42	804	307	170	366	112	265	301	491	90	235	272	282	134	321	337	273	530	295
file_1_file_1_jg10025	CG17612_OG0013021	73	112	64	221	113	193	128	102	152	154	195	99	122	87	148	101	114	130	258	380	86	63	92	273
file_1_file_1_jg10026	Vps53_OG0009008	569	713	656	1399	668	1521	1078	988	1446	850	2242	665	913	916	1244	801	976	711	2192	1793	832	645	836	2455
file_1_file_1_jg10027	Psf2_OG0009007	37	80	145	449	40	113	181	114	111	89	235	44	208	165	148	85	129	62	182	403	416	88	122	151
file_1_file_1_jg10028	Tps1_OG0003559	500	1024	26643	64890	238	668	862	6019	193	2041	897	2902	14991	1647	243	2235	13576	1218	359	34164	61529	10217	1295	1989
file_1_file_1_jg10029	CG3652_OG0009006	260	490	458	887	310	897	744	691	947	492	1410	343	693	531	911	572	638	377	1425	1021	703	630	475	1357
file_1_file_1_jg1003	dome_OG0003117	1475	2433	3383	5956	1463	3980	5421	3326	3810	2938	6512	1904	3783	4305	3142	2355	4401	1577	6102	7766	5039	2888	3842	7237
file_1_file_1_jg10030	l(2)k05819_OG0003558	1165	1766	1353	2904	1107	4126	3051	1616	3047	1956	6503	1451	1861	2895	3079	1132	1604	1245	6201	4854	1801	1465	2480	6414
file_1_file_1_jg10031	CG33003_OG0009005	1	0	2	11	0	0	0	4	0	0	1	0	3	0	0	7	7	1	1	8	2	3	0	0
file_1_file_1_jg10032	Dim1_OG0009004	129	200	178	400	195	324	289	225	363	239	463	163	201	225	334	318	229	177	511	499	262	237	234	466
file_1_file_1_jg10033	CG15431_OG0009003	61	97	254	293	51	296	198	300	200	110	525	94	347	224	190	255	356	87	566	151	559	199	159	695
file_1_file_1_jg10034	CG34177_OG0009002	0	2	0	1	0	0	0	1	0	0	1	0	5	1	0	1	0	0	0	0	0	0	0	0
file_1_file_1_jg10035	CG15432_OG0009001	178	254	251	382	213	535	478	321	657	294	912	231	256	331	542	385	339	229	877	543	346	242	384	836
file_1_file_1_jg10036	morgue_OG0009000	545	722	422	831	635	668	790	695	622	838	943	627	650	618	580	706	685	726	1039	1267	562	377	661	918
file_1_file_1_jg10037	Elp3_OG0008999	468	743	821	1631	480	979	1041	758	1026	811	1844	575	834	952	903	566	933	589	1654	2439	1004	699	964	1821
file_1_file_1_jg10038	MFS18_OG0008998	139	266	445	878	142	520	1065	419	492	333	930	203	505	865	381	362	470	210	783	1112	407	343	740	771
file_1_file_1_jg10039	CG15439_OG0008997	242	421	413	1675	295	729	1181	499	684	457	1101	405	524	871	679	446	577	377	1194	2681	541	416	842	1221
file_1_file_1_jg1004	Ubqn_OG0007418	1870	2730	2819	6624	1696	7046	4311	3307	5110	3285	10930	1979	3878	4230	5336	1861	3279	1780	11262	8804	4451	4191	3605	10769
file_1_file_1_jg10040	Secp43_OG0008996	513	629	448	647	479	1197	781	622	1176	710	1772	492	738	535	1078	501	546	556	1743	614	515	481	503	1689
file_1_file_1_jg10041	ND-B8_OG0011774	51	27	11	10	94	0	4	6	6	17	0	86	58	7	1	29	7	63	0	2	2	24	1	4
file_1_file_1_jg10042	Gs1l_OG0008995	2458	2235	1743	2162	3018	3196	817	2754	3172	2887	6450	3113	2508	1260	3139	2625	2645	2824	5270	2320	2217	1619	1082	4298
file_1_file_1_jg10043	RpL27A_OG0008994	15988	26447	40503	58952	20342	23771	54108	33186	29083	21855	40292	24639	29007	43326	26660	26944	40236	26460	39039	77196	59838	26773	42738	39282
file_1_file_1_jg10044	mRpL27_OG0008993	441	475	302	546	480	459	453	458	422	459	750	584	392	477	390	387	456	607	633	724	497	353	520	529
file_1_file_1_jg10045	CG15435_OG0008992	176	307	180	720	187	397	419	232	433	285	526	203	213	268	386	210	241	227	631	1086	205	203	220	590
file_1_file_1_jg10046	CG15443_OG0002679	254	375	366	588	292	522	431	408	530	437	888	311	408	310	592	364	427	359	789	861	317	190	321	675
file_1_file_1_jg10047	Paris_OG0013189_OG1	56	89	67	212	83	219	86	128	174	143	342	88	101	91	224	133	128	85	279	316	99	55	65	252
file_1_file_1_jg10048	CG44002_OG0000018_OG10	27	31	31	145	27	150	91	42	127	60	228	45	56	61	136	41	62	28	227	218	52	14	63	189
file_1_file_1_jg10049	CG44002_OG0000018_OG6	97	63	74	211	91	287	212	138	246	90	321	83	77	152	258	128	162	124	434	373	119	53	122	568
file_1_file_1_jg1005	CG33225_OG0000409_OG3	0	0	0	0	3	0	1	2	0	0	0	1	2	0	4	3	1	1	1	1	0	1	0	1
file_1_file_1_jg10050	FIG4_OG0008991	338	450	434	698	468	961	621	561	858	648	1538	480	537	454	875	628	711	515	1495	723	476	348	408	1540
file_1_file_1_jg10051	ine_OG0003557	2105	2918	1514	4468	2082	1804	605	2318	1810	4294	2485	2010	3284	747	1176	2181	2222	1960	3021	2677	6898	1645	611	3087
file_1_file_1_jg10052	dpy-PV_OG0008990	13069	13591	29585	5190	12128	11876	33532	48306	7032	28366	15057	18061	46764	50041	5949	28724	43890	13237	16574	2481	13171	19974	20998	42421
file_1_file_1_jg10053	dpy_OG0013937_OG0	784	1296	2197	353	1055	1214	3607	2871	643	2183	1011	1014	3593	3990	850	1132	2291	888	1193	100	409	1622	634	5899
file_1_file_1_jg10054	HP6_OG0012587	6	4	8	2	4	0	1	15	0	3	0	5	11	0	2	7	27	0	3	5	6	8	1	3
file_1_file_1_jg10055	dpy_OG0014286_OG0	13	8	6	6	15	2	3	17	2	7	0	12	7	10	3	15	26	20	3	1	7	1	6	1
file_1_file_1_jg10056	lncRNA:CR44609_OG0016832	0	0	0	0	0	0	0	0	0	0	0	0	0	0	0	0	0	0	0	0	0	0	0	0
file_1_file_1_jg10057	BG642163_OG0013443_OG0	0	0	0	0	0	0	0	1	0	0	0	0	5	0	0	0	0	0	1	0	0	1	0	0
file_1_file_1_jg10058	BG642163_OG0014287_OG0	0	0	0	0	0	0	0	0	0	0	0	0	0	0	0	0	0	0	0	0	0	2	0	0
file_1_file_1_jg10059	CG3355_OG0008989	0	0	2	6	0	0	19	1	0	0	0	0	1	5	0	1	7	0	0	1	2	1	1	0
file_1_file_1_jg1006	Mer_OG0007417	1598	1842	1313	2570	1577	1097	1667	1816	1173	1837	2262	1557	1582	1535	934	1313	2012	1681	1966	3980	1873	1535	1284	2017
file_1_file_1_jg10060	CG13481_OG0000290_OG0	0	0	0	1	0	0	1	0	0	2	0	0	0	0	0	0	0	0	0	3	0	0	0	0
file_1_file_1_jg10061	Elba1_OG0012140_OG0	0	0	1	0	0	0	0	0	0	0	0	0	0	0	0	0	0	0	0	0	0	0	0	0
file_1_file_1_jg10062	CG11929_OG0011773	0	0	2	0	0	0	0	0	0	10	0	0	5	0	0	2	0	0	0	3	0	0	0	0
file_1_file_1_jg10063	Elba3_OG0008988	0	0	1	0	0	0	1	1	0	2	0	0	1	0	0	4	2	0	0	1	0	0	0	0
file_1_file_1_jg10064	CG3251_OG0008987	1	1	0	3	2	0	3	1	0	1	0	1	0	1	0	0	0	0	0	10	0	0	0	0
file_1_file_1_jg10065	Taf12L_OG0008986	0	0	1	1	0	0	1	1	0	0	0	0	1	7	0	0	0	0	0	2	0	1	3	0
file_1_file_1_jg10066	dcma_OG0008985	76	151	71	99	75	51	24	104	57	196	92	99	122	32	36	100	163	98	109	30	105	77	35	140
file_1_file_1_jg10067	CG15631_OG0011772	4	0	0	0	2	1	1	0	0	74	3	2	47	0	0	5	0	0	0	0	0	0	1	0
file_1_file_1_jg10068	fipi_OG0008984	312	397	521	334	254	292	456	427	291	509	398	380	460	445	110	510	495	344	376	129	410	295	420	480
file_1_file_1_jg1007	CG14229_OG0003254	77	93	92	367	88	233	325	173	173	128	325	87	197	258	198	225	222	96	366	483	220	75	272	262
file_1_file_1_jg10070	CG42523_OG0013309_OG0	0	1	0	0	0	0	0	0	0	23	1	0	20	0	0	0	0	4	0	0	0	0	0	0
file_1_file_1_jg10071	CG3294_OG0008983	148	215	125	146	151	280	171	208	328	237	492	181	223	125	307	248	234	209	484	245	149	93	158	480
file_1_file_1_jg10072	slf_OG0008982	5284	5887	7033	5701	3914	611	33765	16601	1901	6865	1447	7448	13511	45790	864	10740	15824	6554	1763	2402	6945	6418	43385	2544
file_1_file_1_jg10073	CG15629_OG0008981	67	135	202	489	36	15	205	308	11	166	30	74	290	272	1	234	304	41	20	110	179	166	298	13
file_1_file_1_jg10074	CG3225_OG0008980	78	125	137	119	125	384	218	103	348	167	586	106	129	201	274	98	124	102	550	207	108	126	152	656
file_1_file_1_jg10075	CG15628_OG0008979	8450	10405	359	77	8357	1794	648	1161	2031	12729	3625	7352	1751	332	1644	871	636	6719	4311	77	79	1946	285	4414
file_1_file_1_jg10076	Fnta_OG0008978	570	946	713	1550	629	1440	1141	845	1410	1144	2506	626	1003	1040	1331	667	878	618	2222	1818	1214	883	933	2109
file_1_file_1_jg10077	Ir25a_OG0008977	601	563	884	62	792	7444	51	1846	6656	1599	13799	596	2310	74	7040	1178	1322	786	11685	14	24	2320	62	10863
file_1_file_1_jg10078	tank_OG0008976	2686	2953	1691	3129	2902	898	1045	2492	1022	3328	1577	3428	2250	817	892	1410	2641	3107	1536	2095	2049	1477	794	1752
file_1_file_1_jg10079	CG12194_OG0008975	522	669	435	1353	580	1614	169	635	1735	882	2843	537	815	123	1731	1779	757	570	2921	759	1745	633	162	2750
file_1_file_1_jg1008	Cdc42_OG0008268	647	1261	1356	3996	632	2505	3982	1848	2115	1259	3711	913	2019	3580	1953	1100	1915	832	3991	5498	2834	2362	3270	3892
file_1_file_1_jg10080	mxt_OG0008974	9544	17660	6913	8313	10367	3826	3590	8744	3844	12275	6781	11174	8912	4401	3424	4760	7977	10678	6549	5809	10397	7197	3746	7787
file_1_file_1_jg10081	CG11927_OG0003556	479	593	550	1073	524	1080	773	735	999	868	1673	602	815	684	953	545	748	552	1635	1435	666	381	648	1674
file_1_file_1_jg10082	mRpS2_OG0001860	510	534	410	957	563	558	562	477	540	543	859	569	496	629	509	380	513	532	772	1688	621	281	602	722
file_1_file_1_jg10083	Mon1_OG0008973	547	826	765	1233	597	1141	745	968	979	912	1728	569	1010	675	1050	809	1007	636	1585	1380	935	662	649	1533
file_1_file_1_jg10084	smog_OG0008972	112	142	265	45	149	7000	841	361	4463	235	10201	130	389	823	4406	443	444	98	11810	3	16	1667	777	12956
file_1_file_1_jg10085	Cf2_OG0008971	2150	2866	1505	2547	2065	1439	1424	1989	1198	2899	2311	2404	2301	1674	1046	1066	2059	2092	2537	2732	1972	1825	1210	3084
file_1_file_1_jg10086	CG3008_OG0008970	2101	2611	1672	2432	2768	1476	1436	2655	1832	2956	2932	3164	2089	1395	1391	1550	2955	2796	2620	2489	1463	1432	1302	3364
file_1_file_1_jg10087	CG15625_OG0008969	9	12	12	68	12	17	4	22	17	36	19	15	27	0	14	18	26	14	25	19	116	6	2	30
file_1_file_1_jg10088	CG3036_OG0008968	7357	10381	9002	8596	8530	248	2934	14263	991	7977	937	11332	9594	2905	574	8025	14951	9378	914	2869	6965	7704	2225	1713
file_1_file_1_jg10089	Snoo_OG0003794	283	402	264	175	268	307	406	272	197	464	528	312	272	435	168	138	254	302	548	113	210	236	252	851
file_1_file_1_jg1009	Tcs4_OG0008269	172	243	229	391	184	390	331	276	342	310	549	175	286	279	375	332	254	170	703	653	250	138	237	484
file_1_file_1_jg10090	Snoo_OG0009793_OG0.2	0	1	0	0	0	0	1	0	0	0	0	0	0	0	0	0	0	0	0	0	0	0	0	0
file_1_file_1_jg10091	Spn28Db_OG0013256_OG0.3	1	0	9	1	3	0	0	4	1	2	0	0	5	0	1	1	7	0	0	0	1	3	0	0
file_1_file_1_jg10092	Spn28Db_OG0013256_OG0.2	0	0	2	2	3	0	1	8	0	0	0	0	3	0	0	3	21	0	1	0	0	1	1	0
file_1_file_1_jg10093	Spn28Da_OG0012690_OG0	0	0	0	0	4	3	0	1	0	1	1	1	1	0	0	2	1	2	1	1	0	0	0	2
file_1_file_1_jg10094	CG7102_OG0000805_OG0	1	0	0	0	2	1	21	1	0	0	0	0	1	7	0	0	0	0	0	0	0	0	9	1
file_1_file_1_jg10095	Tim13_OG0001290_OG0	243	262	336	766	291	341	288	358	364	222	647	254	281	464	269	385	418	273	557	1181	569	281	410	511
file_1_file_1_jg10096	SmE_OG0016072	0	2	1	6	1	3	11	6	2	1	7	1	2	6	6	3	7	0	7	24	2	30	7	3
file_1_file_1_jg10097	CG7102_OG0000805_OG2	8	5	2	6	1	2	102	2	4	7	8	3	3	59	2	2	7	10	5	4	2	2	52	7
file_1_file_1_jg10098	spz3_OG0003795_OG0	70	119	63	54	42	87	49	110	50	115	115	65	122	71	50	99	121	59	91	17	43	57	52	77
file_1_file_1_jg10099	Proc_OG0003796_OG0.2	7	1	1	0	0	0	6	0	0	5	1	0	2	5	0	7	8	1	0	0	0	1	8	0
file_1_file_1_jg101	CR46419_OG0012507_OG0	0	0	1	5	1	0	0	0	0	3	0	1	2	0	0	0	1	1	0	3	7	0	0	0
file_1_file_1_jg1010	CG14232_OG0008270	744	955	715	1365	723	1918	1002	970	1815	1062	2809	677	1002	786	1787	800	870	727	3217	1777	930	834	689	2765
file_1_file_1_jg10100	TwdlE_OG0003797_OG0	0	0	0	1	0	0	8	0	0	1	0	0	0	1	0	0	0	0	0	0	0	0	0	0
file_1_file_1_jg10101	Snoo_OG0009793_OG0	78	86	72	66	96	72	136	115	59	133	156	91	109	125	38	42	80	69	183	32	78	54	97	233
file_1_file_1_jg10102	Spn28Db_OG0013256_OG0.4	0	0	0	0	0	0	0	0	0	0	0	0	0	0	0	0	0	0	0	0	0	0	0	0
file_1_file_1_jg10103	Spn28Da_OG0012690_OG0.2	4	0	0	0	4	2	3	0	3	1	1	2	0	6	3	2	0	2	8	0	0	2	1	3
file_1_file_1_jg10104	CG7102_OG0000805_OG3	5	9	2	9	6	18	209	11	13	6	26	13	6	163	6	13	10	20	18	10	3	9	156	12
file_1_file_1_jg10105	spz3_OG0003795_OG0.2	79	111	87	45	52	78	74	156	59	148	126	43	150	76	53	92	148	38	114	20	61	73	57	85
file_1_file_1_jg10106	Proc_OG0003796_OG0	22	8	4	0	4	1	29	2	1	17	3	5	12	46	1	22	24	4	3	0	0	4	41	2
file_1_file_1_jg10107	TwdlE_OG0003797_OG0.2	1	3	4	199	2	0	362	2	0	2	6	5	5	34	1	4	3	3	3	0	1	1	49	5
file_1_file_1_jg10108	CG14535_OG0009794	100	103	61	57	61	460	283	71	323	147	620	72	87	186	281	126	78	91	719	2	10	98	152	945
file_1_file_1_jg10109	CG14537_OG0009795	0	0	0	0	0	0	0	0	0	36	0	0	19	0	0	0	0	0	0	0	0	0	0	0
file_1_file_1_jg1011	CG14230_OG0008271	153	319	440	1410	239	504	767	421	458	348	709	196	458	689	532	356	467	235	829	3545	645	281	697	698
file_1_file_1_jg10110	CR43100_OG0014299_OG0	0	0	0	0	0	0	0	0	0	0	0	0	0	0	0	0	0	0	0	0	0	0	0	0
file_1_file_1_jg10111	mts_OG0001953	4333	5533	5118	10207	4147	9722	9348	7013	9537	6695	16860	4511	7501	8411	8251	6073	6987	4411	15393	12461	8056	8656	7679	14883
file_1_file_1_jg10112	Rack1_OG0009796	21420	27502	54160	79703	24760	25945	87459	35437	31193	28320	46247	29371	35185	83505	26049	29992	49533	29463	43796	128187	81037	42982	81900	43121
file_1_file_1_jg10113	CG7115_OG0009797	12276	12778	4245	3616	13021	1733	2398	6862	2124	15078	3010	12964	6494	2274	2156	3400	5576	11889	3178	3636	3514	3948	2026	3838
file_1_file_1_jg10114	LanB1_OG0003798	686	1531	1732	6549	388	166	11231	1533	343	1913	421	1032	2471	10822	189	802	2518	630	415	8065	3855	1697	8875	640
file_1_file_1_jg10115	cdc14_OG0009306	2542	3317	2078	2878	1948	2994	1221	3973	2692	3935	4700	2487	3978	1429	2337	2371	3323	2210	5322	3983	2713	2236	1238	5802
file_1_file_1_jg10116	r2d2_OG0000701	258	381	366	999	292	1091	492	440	1147	438	1873	297	528	420	961	313	483	293	1817	1133	687	296	403	1936
file_1_file_1_jg10117	Herp_OG0009307	1650	2062	1626	3136	1650	2785	1227	2509	2951	2452	6248	1793	2553	1359	2558	1649	2543	1746	5176	2423	2800	1654	1186	4756
file_1_file_1_jg10118	LKRSDH_OG0009308	91	143	839	1187	79	313	342	305	309	233	818	193	726	308	270	182	435	152	572	371	1173	405	239	544
file_1_file_1_jg10119	CG7149_OG0009309	154	230	1149	832	163	3275	170	561	2932	319	5927	211	720	199	2575	558	590	206	5479	1048	328	1307	149	5070
file_1_file_1_jg1012	meso18E_OG0011720	2746	2892	2057	970	3148	694	510	2751	507	3130	699	3121	2293	621	721	1923	3356	2896	1221	604	1184	1222	582	1018
file_1_file_1_jg10120	Brd7-9_OG0009310	911	1483	1069	3111	1039	1599	2911	1526	1666	1431	2677	1164	1455	2414	1396	1687	1569	1333	2729	5850	1299	768	2359	2896
file_1_file_1_jg10121	CG7164_OG0009311	0	1	0	23	0	0	0	0	0	61	0	0	58	0	0	0	0	0	0	18	81	0	0	0
file_1_file_1_jg10122	Uro_OG0009312	4	190	0	21559	0	1	1	0	67	1187	0	0	10149	11	0	0	0	0	1	10988	28007	4	3	130
file_1_file_1_jg10123	CG7179_OG0009313	0	0	5	93	0	0	2	0	0	0	1	0	29	1	0	19	11	0	2	55	336	1	5	0
file_1_file_1_jg10124	CG7191_OG0009314	18	16	9	6	9	1	60	19	9	14	9	7	27	57	1	83	42	2	7	1	16	6	46	6
file_1_file_1_jg10125	CG46025_OG0000798_OG0	0	0	0	0	0	0	0	0	0	0	1	0	0	0	0	0	0	0	0	0	0	0	0	1
file_1_file_1_jg10126	CG46025_OG0003621_OG0.2	0	0	0	0	0	0	0	0	0	0	0	0	0	0	0	0	0	0	0	0	0	0	0	0
file_1_file_1_jg10127	CG46025_OG0000798_OG0.2	0	0	0	0	0	0	0	0	0	0	0	0	0	0	0	0	0	0	1	0	0	0	0	0
file_1_file_1_jg10128	CG46025_OG0003621_OG0	2	2	0	0	0	1	0	0	2	1	2	0	0	0	2	0	0	1	2	0	0	0	0	3
file_1_file_1_jg10129	CG7203_OG0003622	23207	8202	363	310	9884	524	10685	4118	3786	18949	5759	28182	5771	15552	3718	541	1655	19760	2078	3297	5189	1136	13619	3262
file_1_file_1_jg1013	CG12531_OG0008272	83	128	98	9	86	381	272	106	215	195	538	109	175	244	216	132	163	103	658	5	8	230	152	912
file_1_file_1_jg10130	ATPsynGL_OG0009315	0	1	0	0	0	0	0	0	0	3	0	1	9	0	1	0	0	0	0	0	0	0	0	0
file_1_file_1_jg10131	CG7214_OG0009316	3950	427	15	31	1056	33	235	95	1670	1803	1353	3148	733	706	659	15	108	894	141	131	119	576	829	344
file_1_file_1_jg10132	Acp1_OG0009317	10788	2951	104	5	3383	61	7	1729	2499	5413	1940	9643	2506	199	2387	120	630	5674	798	266	301	551	121	975
file_1_file_1_jg10133	CG13796_OG0001883_OG0	2043	2355	490	426	2033	1428	671	1020	1215	3455	2552	2276	833	498	1202	679	1232	2225	2248	245	531	465	393	2366
file_1_file_1_jg10134	asRNA:CR46074_OG0014049_OG0	0	3	10	0	2	0	102	1	0	6	0	1	8	293	2	0	0	0	0	3	1	3	222	3
file_1_file_1_jg10135	CG13793_OG0000059_OG2	6	12	14	6	1	7	185	2	8	18	4	7	10	346	0	15	14	7	8	5	8	4	272	10
file_1_file_1_jg10136	CG13793_OG0000059_OG1	796	1198	2649	658	689	1859	297	1824	2056	2299	2436	1055	3081	535	1452	1138	1746	769	2971	253	506	1603	397	3181
file_1_file_1_jg10137	Ntl_OG0003624	11	2	7	2	10	8	3	11	6	51	6	8	50	2	4	17	16	9	8	3	2	13	1	6
file_1_file_1_jg10138	Tep3_OG0003623	9559	10362	7670	3770	7344	1772	6684	15732	2109	13955	2954	9357	13164	9037	1767	9257	13317	7545	2813	1914	5514	7013	7194	4420
file_1_file_1_jg10139	Tep1_OG0000096_OG1	3212	5221	23769	26901	3096	1754	11125	20037	2275	7653	2906	9495	24034	19381	1319	11898	24540	6356	3727	10898	24011	14776	14156	4667
file_1_file_1_jg1014	AP-1-2beta_OG0008273	2169	3235	3154	5482	1911	9494	4840	3993	10311	4270	17909	2485	4853	4328	7943	2958	3876	2183	15020	6501	4429	3927	3688	17759
file_1_file_1_jg10140	CG7025_OG0000955	2	2	23	154	5	1	2	4	2	1	1	3	8	3	1	4	13	5	0	7	105	1	2	9
file_1_file_1_jg10141	CG18585_OG0012150_OG0	0	0	4	251	0	0	1	5	2	0	0	2	3	4	0	3	6	3	1	2	172	0	1	8
file_1_file_1_jg10142	Myo28B1_OG0009318	20	30	177	398	10	9	411	197	44	30	16	34	179	514	8	130	330	19	16	87	754	310	495	44
file_1_file_1_jg10143	Slob_OG0009319	925	977	2294	128	1074	18324	312	2847	14445	1601	30943	801	2130	411	13179	3331	1837	792	32136	81	215	7029	390	34822
file_1_file_1_jg10144	CG6739_OG0003625	314	536	1842	228	272	107	1968	2188	168	922	342	423	2702	2513	71	1182	2040	363	213	68	139	1869	2301	236
file_1_file_1_jg10145	Cyp4d20_OG0000312_OG1	359	109	176	11	260	102	16	880	49	854	242	19	1196	10	141	225	188	66	363	9	9	293	8	77
file_1_file_1_jg10146	Spn28F_OG0000034_OG0	0	0	0	0	0	0	0	0	0	1	0	0	0	0	0	0	0	0	1	0	0	0	0	0
file_1_file_1_jg10147	RapGAP1_OG0003626	1	6	1	17	3	0	2	1	1	3	1	5	3	0	0	1	1	4	0	13	1	1	1	2
file_1_file_1_jg10149	RapGAP1_OG0012684_OG0	33	28	14	72	18	92	30	34	62	37	183	25	24	13	71	28	16	34	253	119	29	66	21	245
file_1_file_1_jg1015	CG14234_OG0003255_OG0	114	126	103	13	113	1778	385	171	1061	193	2464	98	198	256	1044	278	240	101	2842	2	16	179	236	2960
file_1_file_1_jg10150	RapGAP1_OG0009320	1435	1943	1511	2712	1083	4688	1907	2877	3615	2409	7897	1854	2681	1884	3077	1729	3134	1253	8305	2728	2319	2440	1701	8585
file_1_file_1_jg10151	Obp28a_OG0003606	23	12	2968	11	33	6049	4066	4053	9385	57	15163	16	4510	3830	5265	1334	3080	24	10917	3	48	2305	3899	11353
file_1_file_1_jg10152	Ziz_OG0009321	547	524	896	399	513	2574	1083	1116	1169	1288	2627	842	1767	1416	1289	473	970	603	3430	281	485	920	915	4287
file_1_file_1_jg10155	CG6441_OG0009322	1	1	0	0	0	0	1	0	1	106	0	0	57	0	0	0	1	4	0	2	0	1	1	0
file_1_file_1_jg10156	Ziz_OG0009323	529	503	458	601	551	971	395	899	787	606	1707	488	847	387	770	701	805	556	1646	446	452	637	327	1393
file_1_file_1_jg10157	CG6055_OG0009324	698	2527	159	293	542	43	566	261	203	2178	107	861	392	645	111	216	222	736	219	67	304	225	520	222
file_1_file_1_jg10158	Gr28b_OG0012151	1	0	1	0	0	0	0	2	0	0	0	0	4	1	0	3	1	0	0	0	0	2	0	0
file_1_file_1_jg10159	Gr28b_OG0003627	54	101	55	19	74	134	19	163	206	129	238	59	191	17	93	141	117	86	216	5	12	76	10	261
file_1_file_1_jg1016	COX6B_OG0008274	28175	22311	8287	9547	33911	9222	10778	20488	10144	26010	15663	32682	14160	14194	9114	13455	18456	33290	15527	8967	12620	7955	14253	13527
file_1_file_1_jg10160	Gr28a_OG0009325	5	9	17	1	2	9	2	36	14	6	12	2	52	2	8	20	19	6	10	1	1	15	3	22
file_1_file_1_jg10161	santa-maria_OG0009326	545	787	1433	680	576	2951	305	1319	2401	1115	4362	792	1483	222	1211	1414	1292	760	3986	250	448	838	208	3439
file_1_file_1_jg10162	CG5973_OG0009327	12095	22478	7124	8564	8469	73410	2741	19958	55916	33936	99660	11288	23617	2600	61058	9860	12242	12088	109820	5527	12241	14713	2122	74174
file_1_file_1_jg10163	CG5958_OG0009328	94	123	3380	6680	54	6009	435	1048	4111	335	10203	370	1737	815	7262	493	1372	198	8945	7023	4832	1977	661	5872
file_1_file_1_jg10164	muc_OG0009329	32194	29857	10534	10304	34618	8527	8348	21672	8379	31630	17421	35063	18116	13374	7942	8923	16151	30702	15408	8009	11406	10561	11904	15992
file_1_file_1_jg10165	mof_OG0017388	86	129	101	260	92	203	196	117	197	132	285	78	113	108	178	140	121	113	318	325	80	98	108	308
file_1_file_1_jg10166	chm_OG0009330	114	166	149	352	125	270	294	179	280	190	419	110	191	186	259	112	193	111	484	609	145	149	183	520
file_1_file_1_jg10168	CG15818_OG0000702_OG1	14	4	0	274	0	0	221	0	26	1	0	12	108	97	0	0	0	1	0	606	8667	1	696	51
file_1_file_1_jg10169	CG5181_OG0009331	135	198	121	386	119	560	489	203	517	204	705	162	199	260	516	172	207	143	761	607	209	110	369	776
file_1_file_1_jg1017	CG18809_OG0003256_OG0	579	651	490	715	515	1323	667	596	1214	824	2517	679	677	626	942	530	699	668	2213	884	503	449	525	2210
file_1_file_1_jg10170	CG5177_OG0009332	32205	24085	5393	6447	34027	1	29764	13298	871	31991	222	31209	10041	39137	1505	6312	10978	31410	538	3324	10889	5288	38770	1927
file_1_file_1_jg10171	CG5171_OG0003628	1168	1563	2547	8696	1518	41	222	780	63	1617	68	1388	1692	214	49	294	922	1502	47	2346	4389	754	162	245
file_1_file_1_jg10172	CG5160_OG0003629	102	103	82	47	105	15	37	88	10	117	18	134	51	32	10	205	83	66	9	32	101	15	53	13
file_1_file_1_jg10173	gudu_OG0009333	86	154	4	0	74	5	1	1	32	213	41	89	56	2	11	0	0	111	23	1	4	10	4	39
file_1_file_1_jg10174	CG5149_OG0009334	729	828	525	1341	798	1618	1093	739	1489	873	2743	825	860	935	1383	681	751	760	2574	2043	648	594	893	2484
file_1_file_1_jg10175	ninaC_OG0009335	789	30	24425	154	1349	27	280	13706	167	13	196	500	5208	258	119	15453	4908	119	90	22	13	1389	242	615
file_1_file_1_jg10176	Wnt10_OG0009336	21	10	2	3	24	0	58	2	2	34	2	16	6	29	4	17	19	25	5	2	0	1	29	5
file_1_file_1_jg10177	CG31086_OG0015660	3	0	0	0	0	0	0	0	0	1	0	0	0	0	0	0	0	0	0	0	0	0	0	0
file_1_file_1_jg10178	Wnt6_OG0009337	2549	2880	468	133	2701	339	691	968	669	2832	804	4249	754	469	456	654	1188	4013	761	58	398	528	360	978
file_1_file_1_jg10179	wg_OG0009338	6	10	6	58	6	4	739	8	6	18	7	12	8	398	2	5	11	5	4	12	99	12	347	16
file_1_file_1_jg1018	Rpp20_OG0008275	466	769	550	956	525	1059	726	813	856	901	1532	458	826	634	1032	558	653	583	1580	1482	686	543	668	1286
file_1_file_1_jg10181	rin_OG0013941_OG0	0	0	0	0	0	0	0	0	0	0	0	0	0	0	0	0	0	0	0	0	0	0	0	0
file_1_file_1_jg10182	Wnt4_OG0012874_OG0	2	7	17	135	0	160	148	38	150	3	328	1	41	49	193	55	32	4	340	22	29	15	64	312
file_1_file_1_jg10183	Wnt4_OG0003630	9	21	131	494	7	894	663	140	888	13	1685	7	196	344	871	220	194	13	1775	87	170	137	330	1300
file_1_file_1_jg10184	CG13786_OG0003631	0	0	1	5	0	0	0	0	0	0	0	1	0	0	0	2	4	0	0	20	0	0	0	0
file_1_file_1_jg10185	Ndae1_OG0003632	744	1287	4739	6664	690	22816	3055	5922	16758	1803	31405	1066	7080	2604	13772	3682	6346	702	34736	7166	6255	9943	2208	35041
file_1_file_1_jg10186	mEFG1_OG0001884_OG0	289	302	237	353	297	385	295	339	278	301	638	253	298	318	306	182	244	232	665	656	231	241	307	672
file_1_file_1_jg10187	mEFG1_OG0001884_OG0.2	502	525	442	497	599	500	365	541	517	548	1041	489	450	344	532	515	513	478	878	789	325	404	368	802
file_1_file_1_jg10188	CG13784_OG0000956_OG0	417	548	869	918	295	1659	490	1067	1180	731	2672	464	1206	558	851	544	945	344	2620	768	849	1169	380	3339
file_1_file_1_jg10189	CG13784_OG0000956_OG0.2	1358	1791	2675	3807	1146	4488	1334	3164	3812	2172	7760	1489	3174	1551	3072	2005	3379	1309	7086	3690	3093	2232	1158	7600
file_1_file_1_jg1019	CG33932_OG0008276	492	627	499	670	579	887	573	646	695	737	1472	429	683	486	806	611	538	544	1308	983	553	484	455	1006
file_1_file_1_jg10190	CG4502_OG0003633_OG0	699	860	623	1478	717	1219	630	861	1059	1061	2064	723	914	345	903	807	874	732	1953	3403	724	887	380	1881
file_1_file_1_jg10191	CG4497_OG0001885_OG0	286	322	264	1170	274	681	466	353	543	350	920	319	330	372	474	257	323	289	1028	2031	235	294	350	1157
file_1_file_1_jg10192	CG4496_OG0018074	34	28	49	96	22	146	148	68	113	28	146	36	67	72	143	54	78	34	234	116	33	24	49	187
file_1_file_1_jg10193	CG4496_OG0009339	56	53	81	171	37	327	321	117	237	78	335	36	119	138	233	78	102	54	413	297	64	51	127	427
file_1_file_1_jg10194	MICU1_OG0009340	2003	2244	1256	1606	2137	1476	1341	1767	1411	2257	2407	1976	1528	1405	1356	1746	1934	1961	2459	1525	1311	1083	1304	2456
file_1_file_1_jg10196	Pvf3_OG0001886	29	17	33	34	23	164	121	30	106	44	306	33	49	133	90	49	72	21	270	9	31	20	91	292
file_1_file_1_jg10197	Pvf3_OG0013428_OG0	0	0	0	0	0	0	0	0	1	0	1	0	0	0	1	0	0	0	0	0	0	0	0	2
file_1_file_1_jg10198	Pvf3_OG0009341	50	59	65	94	34	362	114	58	261	57	675	52	88	100	220	99	151	68	500	16	70	78	107	606
file_1_file_1_jg102	sdk_OG0015623	108	204	187	417	89	225	910	313	101	327	303	151	275	644	121	105	233	108	279	805	152	191	363	543
file_1_file_1_jg1020	parvin_OG0008277	2792	4260	2172	2843	2618	1655	2319	3104	1657	4022	2737	3498	2988	2608	1349	1802	3057	2967	2456	2903	2943	1846	2336	2934
file_1_file_1_jg10200	Pvf2_OG0009342	118	167	236	922	46	31	408	517	155	179	95	137	316	290	32	296	473	89	82	356	750	200	253	302
file_1_file_1_jg10201	Ugt307A1_OG0011794	0	0	32	1228	0	0	2	17	3	1	3	0	21	0	0	6	7	0	1	604	1936	7	1	2
file_1_file_1_jg10202	CG9068_OG0009343	8	17	2	6	11	11	7	3	26	15	23	13	3	3	8	10	1	10	29	0	1	2	4	26
file_1_file_1_jg10203	Nuf2_OG0009344	66	121	63	606	49	205	418	71	207	133	416	53	82	295	253	82	78	74	333	1299	66	44	350	290
file_1_file_1_jg10204	Sem1_OG0009345	439	706	758	2028	543	2331	2854	1128	2483	776	3288	522	959	1277	2814	1259	1191	639	3738	3092	1666	1269	1627	3117
file_1_file_1_jg10205	Mnn1_OG0009346	909	1466	928	2003	816	2053	1093	1537	1854	1623	3219	985	1733	677	1376	1088	1372	880	3803	2408	1419	1305	624	5036
file_1_file_1_jg10206	milt_OG0000620_OG2	5180	5916	6475	9855	5168	9119	4359	9858	6952	7509	14687	5581	9439	5474	6639	4500	9098	4480	14650	10743	9320	7748	4239	16930
file_1_file_1_jg10208	milt_OG0000620_OG1	29	47	229	419	32	150	114	324	75	54	162	48	272	209	88	135	353	39	176	380	396	287	150	273
file_1_file_1_jg10209	milt_OG0011795	336	343	276	439	304	407	279	551	270	417	552	347	439	439	262	166	454	218	701	742	395	480	309	864
file_1_file_1_jg1021	Alr_OG0008278	858	1231	735	1650	836	834	698	935	1097	1193	1957	948	1002	618	990	861	1119	950	1487	1248	794	708	641	1837
file_1_file_1_jg10210	Caper_OG0009347	4456	6134	4677	6170	4959	7669	5354	6296	7610	6906	15560	5561	6390	4227	6735	8864	8158	6133	14368	7193	5673	5026	3865	13752
file_1_file_1_jg10211	Rab30_OG0009348	205	263	259	581	167	834	346	364	773	372	1316	228	399	321	642	290	314	203	1345	528	276	268	242	1318
file_1_file_1_jg10212	lncRNA:flam_OG0013199_OG0	99	67	165	515	26	96	13	186	122	85	191	50	173	44	70	94	136	40	181	123	213	127	55	252
file_1_file_1_jg10213	MME1_OG0001248	628	680	542	1043	641	890	220	637	1015	708	1990	526	637	246	905	557	726	517	1360	1068	749	361	232	1582
file_1_file_1_jg10214	CG31908_OG0009633	1029	1362	1319	2345	969	1859	1798	1490	1751	1735	3123	1050	1797	1769	1627	1245	1713	1191	2923	3150	1695	1098	1584	2836
file_1_file_1_jg10215	Gart_OG0013034_OG0	14	36	194	174	17	52	168	64	49	54	62	26	91	113	25	23	59	17	91	359	64	96	99	146
file_1_file_1_jg10216	Pcp_OG0009632	0	7	4	2	1	7	4056	7	7	2	7	2	4	2805	2	5	10	3	1	5	2	0	2742	10
file_1_file_1_jg10218	Gart_OG0009631	335	588	3504	2500	309	575	1648	1105	804	811	1199	581	1658	1421	715	517	1311	428	1282	3432	1930	1468	1025	1525
file_1_file_1_jg1022	Abcd3_OG0003257	2733	3265	2837	7581	2782	6585	1537	4585	4479	5032	10053	2481	4838	1712	5676	2919	4411	2375	11127	6011	8054	4526	1457	7840
file_1_file_1_jg10220	CG43322_OG0009630	135	113	67	98	147	199	26	135	128	181	245	136	88	23	106	56	80	134	256	185	32	73	36	273
file_1_file_1_jg10221	uif_OG0009629	823	1220	3624	4317	644	2068	20386	5773	1392	1936	2574	1068	4686	19619	838	2888	4869	939	2560	1822	4659	2979	14099	3819
file_1_file_1_jg10223	CG43115_OG0000625_OG0	6	3	2	16	2	53	0	1	54	16	112	1	13	0	48	3	5	2	78	12	26	3	0	58
file_1_file_1_jg10224	snRNP-U1-70K_OG0003745	514	956	1051	2151	654	2293	2559	1000	2118	1131	3595	750	1217	2235	1999	957	1281	788	3687	3333	1275	1293	1949	3918
file_1_file_1_jg10225	smt3_OG0011817	950	1971	1843	4981	904	3253	8965	1939	3360	1821	6250	1082	2233	6555	3605	1968	1982	1354	5324	9684	2744	2378	7606	4371
file_1_file_1_jg10226	Coprox_OG0009619	408	718	786	2666	450	2211	1226	909	2237	785	4193	476	1228	1145	2317	649	1117	533	3357	3809	1949	1173	1041	3163
file_1_file_1_jg10227	sip2_OG0003746_OG0	1	6	6	639	0	1	2598	2	23	24	14	1	20	2078	1	2	7	2	4	1544	14	22	2216	9
file_1_file_1_jg10228	Hmgcl_OG0003747_OG0	284	386	346	542	323	262	905	364	268	405	369	363	370	1108	211	250	396	436	408	768	486	184	990	331
file_1_file_1_jg10229	Atac1_OG0003748_OG0	41	86	90	147	52	180	150	102	184	117	312	64	81	137	227	78	99	62	269	229	110	60	91	294
file_1_file_1_jg1023	zld_OG0003258_OG0	26	12	31	4691	15	5	9258	43	115	30	38	5	46	6251	11	295	78	9	17	8114	66	25	5704	60
file_1_file_1_jg10230	CG3430_OG0003749_OG0	51	106	85	1227	90	174	569	77	195	122	402	83	100	494	170	102	121	83	234	2576	125	50	525	285
file_1_file_1_jg10231	CG13775_OG0003750_OG0	38	58	40	124	45	67	69	55	65	76	77	44	43	89	72	52	45	55	109	157	46	30	61	89
file_1_file_1_jg10232	SA_OG0001939_OG0	772	1295	884	1827	861	1829	2204	1317	1757	1592	2960	1048	1325	1688	1641	1075	1213	1070	2905	2584	775	955	1555	3290
file_1_file_1_jg10233	Gas41_OG0003751_OG0	76	141	102	288	118	392	312	195	351	172	628	70	143	253	424	193	166	111	594	393	137	93	244	482
file_1_file_1_jg10234	ihog_OG0001940_OG0	168	306	335	1319	186	261	4480	547	311	490	397	242	602	2802	199	367	530	279	383	1964	375	302	2425	572
file_1_file_1_jg10235	Fgop2_OG0003752_OG0	561	936	533	1297	549	964	702	662	947	834	1459	632	753	576	766	642	641	692	1427	1771	671	423	638	1477
file_1_file_1_jg10236	CG18304_OG0001941_OG0	9956	8954	5028	2332	10693	4	1847	7929	302	11744	148	10437	6974	4163	537	3534	6832	9897	307	1416	4489	4023	3409	1182
file_1_file_1_jg10237	Hrb27C_OG0000973_OG0	3854	4816	5975	14380	3577	7698	14324	6535	5441	6145	12851	3969	7819	13850	5046	2939	6161	3194	14512	25320	7132	8278	10497	16366
file_1_file_1_jg10238	x16_OG0001942_OG0	99	141	116	507	73	264	767	137	315	159	451	76	168	574	231	127	85	94	471	1027	113	171	469	556
file_1_file_1_jg10239	nop5_OG0001943_OG0	232	557	2045	8697	269	451	5541	832	635	462	849	393	810	5136	525	942	1910	458	708	22569	3506	1378	4642	1042
file_1_file_1_jg1024	pico_OG0008279	860	1150	744	4001	886	2059	1475	1509	1067	1648	2537	994	1623	974	1492	657	1019	859	3370	7226	1028	1023	689	3143
file_1_file_1_jg10241	x16_OG0003753_OG0	166	317	232	889	169	536	1372	266	519	340	921	178	342	1079	491	213	224	180	896	2039	259	272	1081	773
file_1_file_1_jg10242	Wee1_OG0001275_OG0	321	529	371	1314	386	1036	870	506	1047	563	1726	371	540	711	926	642	563	386	1673	2019	469	390	570	1750
file_1_file_1_jg10243	Rat1_OG0001276_OG1	581	874	1207	3398	571	1914	3600	1155	1575	1093	2777	682	1543	3408	1444	811	1225	570	2694	6529	1836	1160	2895	2874
file_1_file_1_jg10244	Polr1F_OG0003754_OG0	85	165	226	888	98	287	340	189	284	166	422	143	207	308	314	157	214	122	363	1926	304	144	282	399
file_1_file_1_jg10245	Nlg2_OG0001944_OG0	28	18	103	67	38	8	526	137	8	31	19	13	128	433	17	724	440	9	18	8	4	128	366	33
file_1_file_1_jg10246	Nlg2_OG0015094_OG0	1	2	6	2	1	0	28	2	1	0	0	0	4	35	0	20	24	0	2	0	0	7	27	1
file_1_file_1_jg10248	Nha1_OG0003755	8	1	817	5298	6	0	387	883	27	55	1	5	1176	276	1	915	1527	5	1	3237	6571	581	222	20
file_1_file_1_jg10249	l(2)k09022_OG0009620	286	746	1306	2709	333	849	2165	939	721	779	1285	451	1103	2340	781	605	1247	398	1255	6683	1526	1012	1832	1587
file_1_file_1_jg10250	Rca1_OG0009621	213	249	199	1641	220	500	1380	311	572	332	787	199	322	868	554	283	327	258	774	3434	224	210	916	840
file_1_file_1_jg10251	sens-2_OG0003756	783	1284	445	364	776	1072	359	764	1000	1217	2052	1080	686	321	682	635	796	1037	1681	68	443	647	293	1787
file_1_file_1_jg10252	CG17375_OG0003757	0	1	0	0	0	0	0	0	2	17	2	0	22	0	0	0	1	0	1	0	10	2	1	0
file_1_file_1_jg10253	Daao2_OG0003758	101	109	2423	2807	79	12	0	912	21	205	33	310	1289	1	9	480	1208	175	8	1176	2801	735	0	43
file_1_file_1_jg10254	CG17376_OG0002071	23	34	13	43	21	18	14	25	8	137	21	18	117	12	14	19	13	26	16	16	72	7	10	21
file_1_file_1_jg10255	nrv2_OG0009622	4657	6134	2564	8079	3532	2167	4641	4937	2234	7549	4513	3969	5199	5353	1428	3906	4452	3449	3092	3640	10835	3973	5257	3510
file_1_file_1_jg10256	nrv1_OG0009623	22895	27279	9281	9552	24404	4087	3656	15854	3536	24696	7059	26285	15373	4092	3944	6274	11782	23979	6537	9866	10184	8315	3643	6624
file_1_file_1_jg10257	CG17378_OG0003759_OG0	438	501	414	33	362	1709	91	476	1476	763	2977	330	467	57	1493	686	406	426	2842	11	23	504	56	2907
file_1_file_1_jg10258	LUBEL_OG0001945_OG0.2	16647	17042	7175	1835	18283	475	744	12280	690	18585	727	18176	9447	1636	1330	5545	10312	17110	1227	983	3356	5591	1455	1925
file_1_file_1_jg10259	LUBEL_OG0001945_OG0	9503	10219	6717	1623	9909	523	875	7756	654	14431	676	10221	8194	2514	1269	2181	5515	7902	1123	1072	3728	6437	1887	2397
file_1_file_1_jg1026	Nup205_OG0001763	320	514	557	2961	356	849	4913	730	670	840	1157	369	698	4378	736	433	622	378	1210	8946	690	505	3692	1290
file_1_file_1_jg10260	CG2694_OG0000386_OG0.2	2	0	1	15	0	0	0	0	0	0	0	0	2	0	0	0	0	6	0	3	10	0	0	0
file_1_file_1_jg10261	meng_OG0009624	455	525	356	794	422	243	588	424	295	453	478	726	276	645	171	344	735	675	532	463	1378	272	589	587
file_1_file_1_jg10262	CG43058_OG0000079_OG0.2	0	3	0	2	2	0	0	0	0	2	0	2	2	0	0	0	1	1	0	0	2	1	0	0
file_1_file_1_jg10263	CG31910_OG0009625	14	15	3	4	17	5	2	4	4	45	9	14	28	2	4	4	4	18	5	0	5	2	2	9
file_1_file_1_jg10264	TTLL3A_OG0003760_OG0	65	98	4	0	35	99	2	7	78	98	163	97	16	0	80	9	3	48	162	0	4	40	3	162
file_1_file_1_jg10265	TTLL3A_OG0003760_OG1	126	224	9	0	106	144	0	9	163	141	281	143	24	6	142	27	26	139	284	0	3	69	4	284
file_1_file_1_jg10266	TTLL3B_OG0001946	0	1	0	1	0	0	1	0	0	156	0	4	117	0	0	1	1	0	0	0	0	0	0	0
file_1_file_1_jg10267	Liprin-alpha_OG0003761	405	494	402	924	368	1111	808	593	768	769	1658	506	749	744	716	396	592	461	1832	1427	519	625	539	1946
file_1_file_1_jg10269	homer_OG0009626	420	644	592	1257	331	1128	947	708	902	558	1637	468	700	811	841	449	630	337	1852	1959	591	653	727	2008
file_1_file_1_jg1027	THADA_OG0001762	496	818	1145	1474	565	1157	1888	1025	904	1196	1958	543	1226	1722	1025	901	1209	549	2000	2678	1494	804	1389	1832
file_1_file_1_jg10271	Aatf_OG0001947	109	267	496	1577	125	398	699	360	478	288	618	155	393	748	400	341	511	169	656	2857	731	395	669	770
file_1_file_1_jg10272	AkhR_OG0009627	38	71	902	1391	24	6	177	356	6	137	18	203	784	323	3	178	667	142	4	706	1366	456	261	35
file_1_file_1_jg10275	Tsp_OG0000974	4021	5070	1911	816	3412	25	1453	3504	205	6282	175	4657	3270	1340	248	1918	2926	3913	253	289	772	1658	1272	496
file_1_file_1_jg10276	CG11327_OG0009628	30	22	12	12	62	0	24	68	0	144	1	45	110	7	2	43	45	54	2	2	4	6	9	5
file_1_file_1_jg10277	Nhe3_OG0000624_OG1	559	714	458	840	510	1840	380	631	1297	777	2835	553	737	358	1116	342	463	519	2842	884	642	732	254	3514
file_1_file_1_jg10278	Nhe3_OG0000624_OG0	1287	1458	884	1242	1241	3228	645	1163	2924	1649	5651	1209	1275	467	2723	1102	935	1282	5207	1060	1062	1347	379	5927
file_1_file_1_jg10279	Nse1_OG0009613	6	19	13	162	10	48	141	15	42	17	88	13	15	108	60	15	14	17	65	367	15	11	114	56
file_1_file_1_jg1028	Hers_OG0008494	534	698	546	764	536	1903	1208	967	839	1083	2472	495	977	828	1047	782	670	478	2923	762	434	647	662	3700
file_1_file_1_jg10280	cort_OG0009614	7	19	23	1065	11	35	96	13	51	21	69	6	15	105	42	27	17	21	49	1860	22	10	81	52
file_1_file_1_jg10281	CG34310_OG0014298_OG0	357	493	344	558	452	671	402	452	668	412	996	381	420	418	541	412	457	385	1039	550	637	223	478	910
file_1_file_1_jg10282	Spn27A_OG0009615	1627	2585	2621	5329	1224	658	3137	2734	1418	2663	1439	1797	3318	3431	689	2488	4830	1491	1426	4912	7764	2458	3052	2061
file_1_file_1_jg10283	Galt_OG0009617	111	202	1230	1835	111	598	252	403	594	265	1060	175	675	320	475	250	667	129	979	879	1628	566	310	877
file_1_file_1_jg10284	cup_OG0009616	3	16	5	9041	9	5	16	10	196	156	16	13	98	21	3	5	13	15	3	26916	89	7	27	132
file_1_file_1_jg10286	CG13771_OG0009612	0	5	13	31	8	32	17	6	24	21	25	3	24	7	26	34	2	27	46	98	3	7	18	35
file_1_file_1_jg10287	Ube4A_OG0009611	696	803	902	2558	753	2282	1098	1153	1854	1253	3534	886	1371	1157	1738	837	1203	722	3576	3254	1771	920	1008	3603
file_1_file_1_jg10288	CG31636_OG0009610	43	40	162	37	44	327	40	107	355	53	725	25	63	36	342	121	70	39	467	1	27	29	29	465
file_1_file_1_jg10289	CG31633_OG0001938	227	268	272	434	251	397	285	324	578	333	680	215	296	253	444	355	321	229	765	510	376	150	250	950
file_1_file_1_jg1029	Hers_OG0008493	2140	2629	2109	2709	1709	5515	2126	3475	3509	3463	8306	1941	3603	1904	3585	1926	2676	1618	9689	1731	2470	2763	1484	11897
file_1_file_1_jg10290	Tango1_OG0009609	4212	5372	5254	6711	4601	4941	5257	6134	4066	6392	7952	5238	5841	5868	3873	3816	6226	4655	8188	6904	6265	3789	4320	8361
file_1_file_1_jg10291	CG31635_OG0009608	2766	2843	2296	2503	3083	10118	1933	3445	5366	4778	14798	3736	4236	2193	6073	1831	2775	2464	16832	3455	1782	3188	1575	18278
file_1_file_1_jg10292	Oatp26F_OG0009607	4	3	4	52	7	4	62	3	4	5	13	7	4	43	2	14	3	7	11	4	1	8	44	8
file_1_file_1_jg10293	CG34345_OG0009606	0	1	1	5	0	0	0	0	0	0	1	0	0	0	0	1	0	0	0	0	0	0	0	1
file_1_file_1_jg10295	DIP-iota_OG0009605	7	6	12	15	6	3	6	4	3	7	3	7	4	7	4	7	10	6	2	8	2	2	7	5
file_1_file_1_jg10296	CG11050_OG0009604	7367	8102	3315	4145	7717	2255	1725	5517	2499	7157	4008	8815	4169	2704	2734	2931	5197	7985	3796	3133	5143	2811	2517	4618
file_1_file_1_jg10298	CG11319_OG0009603	259	208	566	267	217	543	301	742	330	725	709	300	631	395	327	463	1193	312	1006	147	586	527	215	1151
file_1_file_1_jg10299	CG13766_OG0009602	146	223	128	302	145	376	133	147	388	265	686	200	171	88	367	154	148	221	697	349	134	80	93	698
file_1_file_1_jg103	sdk_OG0007861	949	1438	1321	3060	764	1611	5739	2000	1002	1954	2265	1016	1990	3561	871	1184	2014	936	1998	4931	1225	1338	2615	3156
file_1_file_1_jg1030	CG45487_OG0001197_OG0	0	2	0	0	0	0	1	0	0	5	0	0	6	0	0	1	0	0	2	0	0	0	0	0
file_1_file_1_jg10300	Ent2_OG0009601	545	887	1389	3401	462	1238	4128	1124	1329	1152	1887	602	1481	3227	877	608	1264	550	1889	5568	2124	972	2982	2107
file_1_file_1_jg10302	CG9596_OG0009600	415	610	566	1264	397	838	967	791	1016	729	1271	533	749	808	757	655	883	530	1465	2212	841	364	839	1570
file_1_file_1_jg10303	COX5BL_OG0009599	19	23	6	2	29	49	2	15	47	65	93	45	40	3	45	37	19	25	80	0	11	3	1	59
file_1_file_1_jg10304	COX5B_OG0009598	19886	17932	5466	6899	23807	5842	6480	12822	6825	16447	10178	22818	9106	8987	5594	7455	9798	23671	8637	6061	8025	7129	9401	9683
file_1_file_1_jg10305	IFT52_OG0009597	229	287	103	17	227	2194	14	201	2222	384	3798	247	219	20	2144	128	144	224	3464	20	9	231	25	3298
file_1_file_1_jg10308	eya_OG0009596	261	310	607	296	293	10	2011	882	21	333	13	313	542	1316	9	486	776	345	17	1317	20	351	1294	39
file_1_file_1_jg10309	CG31637_OG0003743_OG0	1512	2299	1095	2233	1437	3799	1115	1815	3186	2522	6021	1767	2042	1249	2616	1152	1572	1529	5971	1720	2149	3214	990	6085
file_1_file_1_jg1031	CG12655_OG0000445_OG2	1225	1642	1077	1767	1115	3295	1097	2626	2716	2067	4159	1138	2343	558	3453	2102	1925	1299	6067	932	2535	930	559	4004
file_1_file_1_jg10310	CG9550_OG0009595	5	3	3	8	9	7	5	7	6	79	14	4	58	2	4	12	12	9	11	7	12	2	6	12
file_1_file_1_jg10311	CG9547_OG0009594	142	292	470	1023	190	37	1067	312	92	246	71	253	429	1442	36	219	312	261	84	1360	686	232	1346	144
file_1_file_1_jg10312	CG31638_OG0000521_OG0	313	403	308	412	314	874	795	458	814	505	1353	351	449	562	742	485	507	398	1428	498	283	462	501	1512
file_1_file_1_jg10313	CG31638_OG0000521_OG1	192	292	217	378	225	556	626	369	384	315	824	256	389	409	376	248	353	223	884	506	243	361	382	973
file_1_file_1_jg10314	Phf5a_OG0009593	75	165	120	415	116	284	503	135	316	113	408	125	129	355	295	133	150	146	396	722	175	147	375	357
file_1_file_1_jg10315	epsilonCOP_OG0009592	645	1019	1435	2502	631	2125	2511	1666	2147	1296	3700	718	1932	2269	1891	1222	1660	698	3232	2291	1978	1203	1923	2765
file_1_file_1_jg10316	KFase_OG0009591	1321	3305	914	745	942	1381	1362	1880	1656	3961	2387	1297	2798	1704	986	963	1144	1388	2175	526	658	967	1400	2305
file_1_file_1_jg10317	Daxx_OG0001937	1536	2162	1622	3915	1381	3096	3171	2707	2446	2454	4374	1804	2412	2948	2197	1569	2354	1505	4891	5773	2349	1278	2429	5717
file_1_file_1_jg10318	Sec61alpha_OG0009590	939	1765	4211	9813	1035	2115	11911	3298	2092	2212	3707	1566	4045	12291	1794	1957	3467	1103	3460	9986	5154	4510	10668	3479
file_1_file_1_jg1032	Nep3_OG0001761_OG0	473	886	373	752	534	518	1071	680	453	790	825	824	578	673	366	496	819	665	987	434	923	575	541	1264
file_1_file_1_jg10321	mmy_OG0003742	883	1576	1256	2427	997	1946	3542	1870	1653	1865	3127	1143	2267	5283	1513	1344	1758	1129	3054	2389	2218	1528	4391	2847
file_1_file_1_jg10322	CG9536_OG0009589	1050	1606	1119	1964	1146	1354	1574	1418	1210	1760	2194	1174	1672	1463	1192	1014	1466	1158	2195	2093	1527	1347	1302	2050
file_1_file_1_jg10323	Rchy1_OG0009588	184	338	145	467	177	179	839	245	172	335	263	261	287	820	128	300	311	271	222	353	620	210	636	241
file_1_file_1_jg10324	HemK1_OG0003741	368	444	251	515	381	1081	518	406	973	585	1889	487	366	586	839	525	367	560	1602	706	263	468	549	1528
file_1_file_1_jg10325	mmy_OG0017140	380	601	454	774	439	537	1176	657	588	615	957	445	696	1615	534	657	708	497	897	685	736	395	1369	826
file_1_file_1_jg10327	frj_OG0009587	1150	1972	1934	3511	993	3710	1147	2064	3374	2374	6946	1243	2706	965	3178	1678	2020	1264	5734	2666	2862	1918	916	5720
file_1_file_1_jg10328	retm_OG0012439_OG0	8567	6079	2909	2417	8963	7628	960	6094	6087	10302	12312	9077	6123	844	5704	2584	3812	7530	12621	1841	1781	2315	777	13556
file_1_file_1_jg10329	Acox3_OG0005843_OG0	830	1580	1815	3266	769	3101	1325	2390	2916	2083	5303	1097	2996	1376	2584	1592	2404	935	4761	2731	2822	1514	1134	4811
file_1_file_1_jg1033	vlc_OG0000777_OG0	2	0	0	0	0	0	0	0	0	8	0	0	8	0	0	2	0	0	0	0	0	0	0	0
file_1_file_1_jg10330	Fic_OG0004138	729	748	538	1062	817	686	386	847	742	932	1118	791	756	365	637	675	1001	832	1152	1273	788	341	312	1222
file_1_file_1_jg10331	Tig_OG0000660_OG0	2473	2115	13813	11525	1822	159	7944	12082	404	2437	570	3523	9527	15828	211	8055	18641	1905	408	5358	10578	7071	11864	1044
file_1_file_1_jg10332	CG13982_OG0012937_OG0	46	49	31	27	31	358	17	61	286	72	624	27	43	14	275	76	60	57	603	24	40	12	16	643
file_1_file_1_jg10333	DIP-Îµ_OG0012584_OG0	267	537	2225	2985	147	23	153	743	41	518	45	493	1287	364	18	435	1229	329	43	1549	3206	855	293	84
file_1_file_1_jg10334	DIP-epsilon_OG0011826	25	20	61	48	25	5	68	36	5	21	0	13	22	84	1	66	57	22	2	39	79	18	93	3
file_1_file_1_jg10335	DIP-Îµ_OG0000146_OG1	6	19	466	3132	5	0	416	306	11	29	5	115	475	983	1	94	731	34	1	1858	3145	170	974	33
file_1_file_1_jg10336	Nepl5_OG0002069	45	6	69	150	37	1	15	79	3	34	5	18	84	45	3	604	172	19	9	107	298	22	34	17
file_1_file_1_jg10337	DIP-Îµ_OG0012417_OG0	29	13	66	138	21	2	74	67	11	20	3	32	34	98	6	111	91	21	2	85	109	21	71	3
file_1_file_1_jg10338	slam_OG0000446	8	24	221	2773	10	10	34	42	73	17	28	43	59	20	20	31	189	40	34	5415	274	104	30	82
file_1_file_1_jg10339	Nepl4_OG0012418_OG0	127	387	2288	1906	74	373	238	683	693	165	786	283	529	349	386	386	1965	239	1034	2770	765	1016	345	1628
file_1_file_1_jg1034	CG17003_OG0008492	0	1	0	0	0	0	0	0	0	7	0	0	4	0	0	0	0	0	0	0	0	0	0	0
file_1_file_1_jg10340	CG9500_OG0013673_OG0	0	0	1	0	0	0	1	0	0	0	0	0	1	1	0	2	0	0	0	0	0	0	0	1
file_1_file_1_jg10341	ppk14_OG0012419_OG0	1	3	14	0	0	0	2	16	2	3	3	1	36	0	0	19	8	1	2	0	6	15	1	11
file_1_file_1_jg10342	ppk7_OG0012420_OG0	8	9	47	1	15	5	2	89	8	28	4	10	126	2	0	91	65	11	7	0	0	35	4	13
file_1_file_1_jg10343	CG9498_OG0001246_OG0	528	1174	4734	3216	645	25538	710	6948	29878	1130	43601	512	7207	807	25381	3834	6684	548	51864	1693	5331	4294	836	48682
file_1_file_1_jg10344	CG9497_OG0015984	36	194	1767	162	40	97613	29	3048	64047	161	133020	51	4785	27	60543	542	1018	30	115492	72	178	1341	25	87225
file_1_file_1_jg10345	CG9497_OG0003737	113	402	3602	241	111	165002	32	5894	117626	395	261481	146	8269	42	122260	1730	2632	102	205387	105	254	5886	29	139871
file_1_file_1_jg10346	Cpr_OG0003090	3176	7669	11045	68805	2954	45407	3842	10554	39918	8464	64228	4180	15705	4734	28307	5251	10735	3663	76553	32611	70884	9341	3672	66579
file_1_file_1_jg10347	Pez_OG0000584_OG0	1237	1517	1309	3279	1133	1494	1576	1775	1247	1827	2958	1382	1947	1453	1303	1118	1794	1201	2142	4637	1893	1421	1191	2603
file_1_file_1_jg10349	PDZ-GEF_OG0002678	598	811	649	1409	560	1739	1807	984	987	1191	2008	747	1117	1497	915	531	701	628	2317	2262	570	952	1073	2697
file_1_file_1_jg10350	Ddr_OG0013451_OG0	34	35	14	4	18	237	25	41	223	46	435	33	46	16	181	51	36	29	391	2	5	17	4	434
file_1_file_1_jg10351	Ddr_OG0012754_OG0	107	185	119	32	114	1403	177	237	1103	218	2593	142	304	100	1006	150	172	196	2571	8	43	81	100	3271
file_1_file_1_jg10352	CG13983_OG0002696	0	1	2	7	0	2	4	6	5	5	6	4	3	2	6	3	6	3	9	2	4	0	3	9
file_1_file_1_jg10353	AANATL2_OG0003640	89	121	146	267	59	1188	540	188	1037	145	1791	70	201	354	758	240	113	72	2103	149	428	82	323	1803
file_1_file_1_jg10354	Ugt37A2_OG0000043_OG0	1	3	105	54	2	1	22	26	6	7	3	28	51	43	1	10	68	7	8	15	49	62	35	7
file_1_file_1_jg10355	smal_OG0011941	91	95	37	92	107	452	296	109	362	102	778	88	114	111	267	111	96	135	783	4	32	44	133	920
file_1_file_1_jg10356	smal_OG0000879	258	344	201	269	258	1636	1127	392	988	415	2715	343	359	544	896	259	310	364	2837	32	65	593	487	3628
file_1_file_1_jg10357	CG13989_OG0003659_OG0	0	0	0	0	0	0	0	0	0	9	2	0	9	0	0	0	0	0	0	0	0	0	0	0
file_1_file_1_jg10358	Muc96D_OG0000151_OG0	0	0	1	15	0	2	4256	1	1	0	8	0	1	15245	8	0	0	0	6	1	0	0	11524	3
file_1_file_1_jg10359	CG13991_OG0000661_OG1	6	6	2	1	5	17	0	6	9	115	25	4	105	1	18	2	6	4	16	0	0	1	2	33
file_1_file_1_jg1036	Dop2R_OG0008491	400	634	85	23	413	14	256	136	68	904	82	495	162	139	11	1193	255	558	76	4	17	71	171	223
file_1_file_1_jg10360	CG9222_OG0011827	0	2	1	0	0	7	0	0	0	29	1	0	19	1	1	2	0	0	2	1	1	0	0	2
file_1_file_1_jg10361	B9d2_OG0005830	31	53	39	4	29	919	1	73	676	92	1383	37	99	7	587	38	36	42	1374	2	0	35	7	1342
file_1_file_1_jg10362	tctn_OG0016687	3	0	1	0	0	9	0	0	9	0	8	1	1	1	6	1	3	1	14	0	0	0	1	7
file_1_file_1_jg10363	tctn_OG0012426_OG0.2	206	258	178	24	247	3042	13	359	3005	386	5343	202	314	4	2795	233	281	307	4825	13	6	83	13	4304
file_1_file_1_jg10364	WDR79_OG0008718	153	311	210	570	191	285	593	227	345	282	775	180	292	471	362	216	282	204	582	1156	264	115	544	507
file_1_file_1_jg10365	Arpc4_OG0008719	876	1334	934	1579	897	1298	1520	1323	1523	1163	2125	1111	1253	1185	1286	1213	1485	1175	1941	2062	1640	903	1212	2014
file_1_file_1_jg10366	stai_OG0000877_OG0	1466	1829	579	3005	1200	4023	4785	1328	4019	2434	6537	1245	1577	2357	3003	1080	1140	1351	6810	6401	393	1097	2406	7399
file_1_file_1_jg10367	stai_OG0013093_OG0	30	26	8	7	32	79	48	24	46	24	91	43	31	23	43	28	40	61	138	5	1	7	16	232
file_1_file_1_jg10368	stai_OG0015497	170	270	53	33	144	747	138	118	596	427	1154	178	189	63	498	114	94	150	1237	11	9	175	87	1310
file_1_file_1_jg10369	CG9175_OG0005842	416	597	929	1661	370	1696	1335	1122	1695	1001	3359	455	1369	1392	1422	890	1151	480	2961	1784	1155	721	1145	2810
file_1_file_1_jg1037	Dop2R_OG0014236_OG0	64	63	13	6	80	1	29	34	8	103	12	87	23	19	3	347	74	73	5	0	1	12	11	32
file_1_file_1_jg10370	Kr-h1_OG0002685_OG0	3014	3982	4001	4892	2579	3369	3469	5413	2797	3791	10070	3321	4939	1759	2767	3390	5184	2936	6737	1923	5167	3536	1704	6475
file_1_file_1_jg10371	CG45075_OG0013449_OG0	4	6	3	37	2	4	2	6	5	6	5	5	12	2	3	2	6	6	8	0	7	5	1	12
file_1_file_1_jg10372	Nse4_OG0009369_OG0	881	992	757	1496	983	1566	788	1242	1807	1048	3005	1099	1031	600	1446	1234	1389	880	2635	2199	883	927	648	2629
file_1_file_1_jg10373	Nse4_OG0012528_OG0	105	145	125	382	108	275	295	198	255	206	381	119	204	219	216	155	153	107	376	474	179	103	231	367
file_1_file_1_jg10374	loh_OG0009368	266	352	153	553	326	97	169	278	104	324	165	343	209	202	94	129	247	391	133	198	511	100	214	136
file_1_file_1_jg10375	ppk10_OG0013193_OG0	55	59	1	0	72	1	0	0	3	110	10	34	3	0	6	0	0	53	10	0	0	0	0	10
file_1_file_1_jg10376	LManIII_OG0000038_OG0	45	91	144	131	31	4	79	135	0	144	6	56	271	33	1	50	100	60	7	464	71	70	24	15
file_1_file_1_jg10377	LManII_OG0009367	1213	2246	6955	6436	860	337	4037	3980	496	3350	502	1690	8995	1427	255	2074	4380	1180	492	7034	4962	2795	1418	839
file_1_file_1_jg10378	RluA-1_OG0009366	5853	5554	3902	2767	5784	567	858	7015	1136	5817	1385	5988	5376	1275	730	3965	7450	5240	1436	1248	3608	4149	1262	2505
file_1_file_1_jg10379	RluA-2_OG0011797	181	316	281	646	226	408	520	310	402	281	557	237	277	394	326	342	433	263	531	1295	349	177	447	695
file_1_file_1_jg1038	CG9570_OG0008490	0	0	0	0	0	0	0	0	0	19	0	0	24	0	0	0	1	0	0	0	0	0	0	0
file_1_file_1_jg10380	Grip75_OG0003643	204	337	245	844	248	354	732	248	357	333	658	209	292	470	323	235	237	217	589	1818	247	185	514	598
file_1_file_1_jg10381	Cog4_OG0009365	821	1484	1333	1679	810	2711	1646	1650	2512	1651	4003	927	1781	1541	2366	1411	1689	1006	3893	1882	1531	1214	1214	4319
file_1_file_1_jg10382	CG6144_OG0009364	148	224	215	294	162	772	254	302	633	261	1059	166	282	192	545	466	288	191	1174	404	239	236	227	1164
file_1_file_1_jg10383	CG13144_OG0009363	88	46	25	4	125	1	1	85	4	78	5	89	64	6	8	22	49	78	9	1	0	43	2	11
file_1_file_1_jg10384	Myo31DF_OG0009362	2677	3131	4127	5140	2262	1875	4387	6996	1962	3223	3642	2847	5579	4877	1803	4371	7428	2414	3346	4824	5498	3575	4417	3929
file_1_file_1_jg10385	CG6094_OG0003642	304	462	325	518	372	728	342	343	758	454	1066	343	388	352	735	372	339	397	1056	710	376	266	308	982
file_1_file_1_jg10386	CG7384_OG0003641	97	208	491	2194	102	97	67	159	162	131	158	214	256	126	111	143	313	184	148	3397	624	153	101	271
file_1_file_1_jg10387	Fatp1_OG0009361	1852	3953	5079	11248	1898	3960	1915	5554	4110	5778	6423	2548	7558	2042	3135	3546	5635	2361	5952	5551	14069	5256	1821	6743
file_1_file_1_jg10388	Lrr47_OG0009360	65	104	55	361	71	133	272	89	125	90	237	77	86	156	126	59	61	90	193	662	61	62	206	198
file_1_file_1_jg10389	Lip4_OG0003639	169	103	2652	7279	125	267	511	2951	325	360	394	562	3715	269	327	1667	4406	193	391	3202	2916	2630	350	520
file_1_file_1_jg10390	CG18302_OG0003638	144	27	519	3	153	13566	2	2929	5355	288	13713	56	3320	2	8455	825	763	55	16134	1	4	554	3	8010
file_1_file_1_jg10391	Trim9_OG0009359	26	39	19	53	13	12	96	32	23	66	16	40	50	63	7	23	45	31	26	10	26	31	67	45
file_1_file_1_jg10392	CG6138_OG0003637	0	0	0	0	1	1	1	0	1	23	1	0	13	0	2	0	0	0	1	0	0	1	0	0
file_1_file_1_jg10393	w-cup_OG0003636_OG0	0	0	0	0	0	1	0	0	0	169	2	0	90	0	0	0	0	0	0	0	0	0	2	1
file_1_file_1_jg10394	CG34160_OG0012753_OG0	0	0	0	0	0	1	0	0	0	9	0	0	5	0	1	0	0	0	0	0	1	0	0	0
file_1_file_1_jg10395	Trim9_OG0013092_OG0	0	0	0	0	0	0	0	0	0	4	0	0	7	1	0	1	0	0	0	1	0	0	0	0
file_1_file_1_jg10396	Trim9_OG0003635_OG0	109	160	71	245	109	44	244	103	52	183	60	129	146	141	22	144	133	156	77	80	156	63	124	131
file_1_file_1_jg10397	CG7329_OG0009358	1121	500	83	4	1154	19	133	435	78	2240	106	542	490	160	29	317	389	831	199	3	0	103	162	193
file_1_file_1_jg10398	CG31872_OG0014781_OG0	2	2	0	0	10	0	1	2	0	6	0	1	18	1	0	0	0	1	0	0	0	1	0	1
file_1_file_1_jg10399	CG31872_OG0000167_OG1.2	3	7	5	0	5	0	2	1	0	8	0	4	33	1	0	3	1	11	2	0	0	0	2	5
file_1_file_1_jg104	CG13362_OG0007862	0	0	1	23	0	4	8	0	5	0	5	0	1	8	0	1	1	3	3	1	1	0	4	6
file_1_file_1_jg1040	fd19B_OG0001760	0	0	0	0	0	1	0	0	0	0	0	0	0	0	0	0	0	1	0	0	0	0	0	1
file_1_file_1_jg10400	CG31872_OG0000167_OG1	1	2	2	0	0	0	0	0	0	0	0	0	9	0	0	0	0	0	0	0	0	0	0	1
file_1_file_1_jg10401	CG31872_OG0000167_OG0	0	0	0	0	1	0	0	0	0	1	0	0	6	1	0	0	0	0	1	0	0	0	1	1
file_1_file_1_jg10402	dbf_OG0009357	0	0	0	0	0	0	2	0	0	120	0	0	63	0	0	1	0	0	0	0	0	0	0	0
file_1_file_1_jg10403	CG31871_OG0003634	48	51	78	217	30	22	66	166	24	48	38	85	157	74	16	163	266	55	39	61	226	68	64	39
file_1_file_1_jg10404	CG17104_OG0009356	72	48	14	104	18	2	365	29	3	55	9	50	36	759	4	11	23	38	5	10	30	8	689	7
file_1_file_1_jg10405	CG44215_OG0016686	0	0	2	0	0	0	55329	0	0	0	0	0	1	28087	0	1	0	0	0	0	0	0	21386	0
file_1_file_1_jg10407	na_OG0018075	0	1	1586	20	0	1	31222	3305	22	90	1	12	2810	40578	0	2486	5004	1	1	10	23	3106	36340	2
file_1_file_1_jg1041	lncRNA:CR32773_OG0016066	0	524	0	0	0	0	0	0	0	1	0	0	0	0	0	1	0	0	0	0	0	0	0	1
file_1_file_1_jg10412	CG7300_OG0012527	962	1001	3643	3445	900	31	6656	7888	189	1126	58	1212	6243	4170	89	5850	8405	881	64	1713	4697	8071	3393	170
file_1_file_1_jg10413	Lip1_OG0009355	7	14	1	207	11	0	11	8	0	8	3	4	9	23	0	1	2	13	0	0	2	1	17	1
file_1_file_1_jg10414	Lip2_OG0000553_OG0	19	16	14	2	8	5	20	36	5	25	6	20	41	25	0	19	14	13	5	2	5	8	26	8
file_1_file_1_jg10415	CG6415_OG0009354	89	122	741	573	43	7	224	338	12	231	12	112	644	651	6	286	310	44	18	102	205	177	554	25
file_1_file_1_jg10416	CG6431_OG0009353	0	3	8	50	0	15	1	0	5	3	7	1	1	0	0	4	2	2	17	0	6	3	0	20
file_1_file_1_jg10417	CG6443_OG0009352	275	397	415	761	273	850	793	539	924	487	1414	314	553	576	785	437	527	348	1262	1156	543	388	645	1239
file_1_file_1_jg10418	CG17118_OG0009351	16	52	24	20	29	81	45	26	49	48	82	45	47	18	76	41	29	41	95	24	17	11	19	93
file_1_file_1_jg10419	EMC3_OG0009350	716	1352	1210	2400	689	2805	1205	1340	2719	1241	4564	851	1441	1063	2654	1116	1437	984	4328	2351	1859	1563	916	3501
file_1_file_1_jg1042	CG34331_OG0003299	204	694	703	302	90	24	146	324	40	407	29	264	545	176	19	132	376	259	25	194	332	225	173	73
file_1_file_1_jg10420	Dpy-30L1_OG0011796	274	403	313	542	300	676	538	383	789	381	1096	332	368	426	726	505	401	370	1057	792	398	266	487	1024
file_1_file_1_jg10421	Nup107_OG0009349	270	514	623	1673	419	1143	2024	665	1049	695	1944	400	805	1777	1070	452	598	460	1780	3649	779	582	1759	1803
file_1_file_1_jg10422	Vha16-5_OG0012134	0	0	0	0	0	1	0	1	0	6	1	0	2	0	0	1	0	0	0	0	0	0	0	0
file_1_file_1_jg10423	CG12299_OG0009634	451	571	260	1046	439	919	1431	387	810	594	1423	529	420	985	760	522	365	454	1326	2147	166	292	1013	1510
file_1_file_1_jg10424	CG6729_OG0009635	474	579	562	825	416	798	550	644	790	762	1297	595	692	425	731	451	653	507	1335	1041	711	471	375	1484
file_1_file_1_jg10425	CG17124_OG0009636	1065	983	2406	2477	1167	976	666	1613	938	1249	1640	1544	1867	585	936	1213	2349	1245	1731	1182	1840	1317	571	1708
file_1_file_1_jg10426	CG17124_OG0017177	10	23	47	54	12	2	3	19	3	4	6	11	25	0	5	12	51	12	8	11	15	17	2	8
file_1_file_1_jg10427	CG6495_OG0009637	414	495	672	589	422	2770	419	716	2927	675	4755	430	656	248	2598	1596	887	372	4838	147	396	545	243	4696
file_1_file_1_jg10428	Ubc2_OG0009638	376	447	481	1765	370	685	1656	554	640	487	1059	421	577	1324	578	385	514	359	1069	2969	662	531	1187	1248
file_1_file_1_jg10429	CG6724_OG0009639	102	212	403	1151	123	550	1018	310	496	234	797	149	372	1033	528	286	398	188	692	3087	641	315	978	760
file_1_file_1_jg1043	CG15322_OG0008489	38	26	107	0	60	34	14	211	61	79	80	59	213	4	24	151	276	56	64	0	0	74	15	129
file_1_file_1_jg10430	CG17127_OG0009640	36	240	109	327	26	1	22	171	10	122	19	60	226	39	5	136	324	81	12	385	142	201	9	24
file_1_file_1_jg10431	CG31869_OG0003762_OG0	384	713	3220	4311	241	4938	1199	5473	6067	740	11962	423	4881	865	4989	3153	4642	406	9720	2737	5283	2154	703	10053
file_1_file_1_jg10432	CG31870_OG0013085_OG0	6	2	0	0	8	5	0	6	7	21	1	0	12	0	3	2	2	0	4	0	0	2	0	6
file_1_file_1_jg10433	Nos_OG0009641	32	24	58	25	31	146	73	58	96	38	352	25	77	71	217	508	204	23	176	7	24	14	84	171
file_1_file_1_jg10435	Nos_OG0000405_OG0	0	0	1	12	0	0	0	1	0	0	0	0	0	0	0	0	0	0	0	14	12	0	1	0
file_1_file_1_jg10436	Nos_OG0000405_OG1	0	3	0	1	3	0	56777	1	0	0	0	2	0	51747	0	3	0	2	0	3	2	0	46550	0
file_1_file_1_jg10437	Nos_OG0009642	13	12	33	11	6	106	44	13	46	7	159	9	37	39	96	60	56	4	117	7	17	15	39	134
file_1_file_1_jg10438	CG6700_OG0009643	2200	2585	2295	2474	2318	6235	3066	3026	4314	3214	8805	3129	3274	2662	3849	2670	3903	2978	10864	2255	2304	2612	1932	12765
file_1_file_1_jg10439	CG17139_OG0000309_OG0	2	2	1	2	0	3	0	0	0	43	1	0	48	0	3	0	2	0	2	0	1	1	0	0
file_1_file_1_jg1044	Or19a_OG0000786_OG0	7	16	7	2	9	1933	8	4	2236	9	4003	1	4	5	1456	6	6	7	2692	3	3	1	9	4148
file_1_file_1_jg10440	CG17139_OG0000309_OG1	5	0	0	0	0	0	0	0	1	15	0	0	4	0	1	0	3	0	0	0	0	0	0	0
file_1_file_1_jg10441	Porin2_OG0009644	30	1	3	16	11	1	3	8	3	119	2	4	87	2	2	20	10	1	3	12	2	9	3	6
file_1_file_1_jg10442	porin_OG0003763	50785	33600	13412	22644	56700	20761	21241	28536	21703	53541	36071	53978	25464	32330	18464	15489	20753	47043	34133	29788	23580	23550	31307	32154
file_1_file_1_jg10443	SmydA-3_OG0009645	1955	1867	636	155	2419	98	642	2263	127	1997	273	3246	1479	1318	139	954	1857	3372	162	114	389	626	1270	332
file_1_file_1_jg10444	Dnz1_OG0009646	275	388	639	866	336	522	581	640	515	431	868	344	461	454	484	669	553	331	741	1373	454	428	477	872
file_1_file_1_jg10445	aurB_OG0009647	2	9	18	601	8	38	1127	3	37	3	82	2	9	895	26	5	6	8	19	1245	40	18	873	47
file_1_file_1_jg10446	Stam_OG0009648	1467	1477	1903	4359	1164	3690	2116	2163	3434	1997	6699	1399	2321	1765	3252	1507	2166	1248	6137	3536	2687	1788	1540	6230
file_1_file_1_jg10447	CG12517_OG0009649	2	0	1	731	1	25	0	4	16	1	50	0	3	0	10	0	2	3	48	960	14	0	0	57
file_1_file_1_jg10448	CG14071_OG0009650	3	0	1	0	0	0	0	0	0	4	1	0	1	0	0	0	0	0	0	0	0	0	0	0
file_1_file_1_jg10449	CG14070_OG0009651	0	3	0	0	0	0	0	1	0	0	0	0	2	0	0	0	1	0	0	0	1	0	0	0
file_1_file_1_jg10450	CG7309_OG0003764	0	1	11	0	3	141	2	1	157	35	346	3	32	0	247	5	6	1	223	0	0	4	1	301
file_1_file_1_jg10451	CG14069_OG0003765	0	0	3	0	1	55	0	0	50	1	88	0	2	0	62	0	0	0	94	0	0	0	0	104
file_1_file_1_jg10452	dpr2_OG0001948	38	49	14	6	27	71	53	18	121	35	207	38	34	32	81	171	75	50	170	0	2	30	39	239
file_1_file_1_jg10453	CG14072_OG0009652	0	0	3	3	0	13	92	6	22	9	53	2	4	5	14	1	1	0	22	0	0	0	0	36
file_1_file_1_jg10454	CG15362_OG0013204_OG0	0	0	0	0	0	1	3	0	0	49	5	0	30	1	0	0	0	0	5	0	0	0	1	4
file_1_file_1_jg10455	CG33129_OG0009654	814	1458	2072	5942	629	3472	6781	2669	3366	1869	5279	1029	3044	6410	2882	1432	2657	840	5419	7870	2997	2996	5416	5420
file_1_file_1_jg10456	YL-1_OG0009655	299	436	500	1016	382	883	1103	544	891	476	1413	344	568	785	900	548	635	413	1368	1418	636	287	763	1400
file_1_file_1_jg10457	CG16743_OG0001277_OG0	10	20	261	1310	5	17	136	35	14	109	47	28	73	319	13	46	172	9	18	667	1589	57	336	26
file_1_file_1_jg10458	abo_OG0009656	232	365	375	945	180	424	542	506	424	407	612	236	605	568	404	303	492	216	624	1528	514	240	473	618
file_1_file_1_jg10459	ATPsynG_OG0009657	22992	23184	7250	8167	31828	8902	9226	17517	10134	23393	13895	31850	12269	10573	8697	11045	15211	31417	13800	6989	9336	8891	10322	13395
file_1_file_1_jg1046	aspr_OG0008488	36799	53066	12061	1966	31182	114	10302	29258	1775	65916	1790	49912	25309	14933	2160	15448	25128	46688	1826	1344	3519	10178	13625	4688
file_1_file_1_jg10460	SCAR_OG0009658	1225	1882	1758	4125	1297	3385	2009	2638	2950	2252	5721	1521	2913	1869	2695	1870	2569	1347	5419	4561	2595	2309	1616	5722
file_1_file_1_jg10461	piwi_OG0003766	15	54	20	3176	27	33	160	26	138	31	49	23	33	122	32	17	23	24	59	8379	41	23	164	168
file_1_file_1_jg10462	TTLL4A_OG0009659	438	637	906	2286	422	1648	1066	905	1212	860	2497	477	1116	1199	1227	909	1106	532	2542	4895	981	873	908	2996
file_1_file_1_jg10463	CG12253_OG0011818	93	109	127	255	100	317	289	126	351	150	432	84	136	171	325	185	157	147	485	344	143	57	183	486
file_1_file_1_jg10464	aub_OG0000482_OG0	4	2	7	3380	1	12	34	6	67	3	5	5	6	27	9	14	10	7	12	14995	31	3	19	91
file_1_file_1_jg10465	lectin-33A_OG0001336_OG0	0	0	3	118	4	0	5	6	2	3	6	0	18	39	3	9	0	2	2	88	218	1	39	5
file_1_file_1_jg10466	RpL9_OG0009660	13241	19693	31363	47666	16385	16543	47053	23412	21159	16187	27485	18984	20481	42306	18222	21585	29256	20199	26296	68156	48227	22327	43543	28683
file_1_file_1_jg10467	Nup154_OG0009661	225	450	408	2130	307	490	2621	367	463	434	801	299	392	2182	469	359	463	274	736	5948	544	349	1930	922
file_1_file_1_jg10468	Art8_OG0009662	22	90	191	553	56	154	439	128	134	66	219	58	131	389	115	95	178	58	158	1091	321	139	351	147
file_1_file_1_jg10469	dUTPase_OG0003767	55	103	103	2122	83	201	4702	124	279	142	392	78	146	3385	214	108	126	85	293	5617	270	72	3568	339
file_1_file_1_jg1047	Rab35_OG0003298	557	797	750	2009	581	1846	1361	975	1976	1103	3692	559	1008	1102	1562	780	991	591	3250	2944	1172	1619	1021	3024
file_1_file_1_jg10470	Samuel_OG0009663	90	143	153	250	123	65	274	179	76	210	140	165	195	184	74	113	168	135	116	304	216	129	174	132
file_1_file_1_jg10471	Acp32CD_OG0009664	0	1	0	1	0	1	8	0	0	1	0	0	0	0	0	1	0	0	0	0	0	0	0	0
file_1_file_1_jg10472	CG14913_OG0009665	0	0	0	0	0	0	0	0	0	0	0	0	0	0	0	0	0	0	0	0	0	1	0	0
file_1_file_1_jg10473	Samuel_OG0000340_OG1	187	212	249	453	161	122	551	297	108	293	208	201	339	406	99	138	278	179	244	722	366	270	320	346
file_1_file_1_jg10474	Samuel_OG0000340_OG0	398	473	481	863	369	330	1022	635	224	643	469	464	700	741	218	298	557	415	537	1253	656	513	607	664
file_1_file_1_jg10475	CG18666_OG0009666	0	2	0	0	0	0	0	0	0	2	0	0	1	0	0	0	0	0	0	0	0	0	0	0
file_1_file_1_jg10476	CG14915_OG0009667	3	6	1	0	7	0	1	5	0	7	0	14	3	4	1	2	8	9	0	0	1	0	0	0
file_1_file_1_jg10477	AstC_OG0009668	29	4	11	13	16	0	86	2	12	0	0	85	15	99	0	621	191	14	0	0	47	0	91	6
file_1_file_1_jg10478	AstCC_OG0009669	0	0	0	0	1	0	64	0	0	0	0	1	0	29	0	18	14	0	0	0	0	0	53	0
file_1_file_1_jg10479	CG16854_OG0000803	15	6	23	9	13	0	48	17	1	33	0	4	31	20	0	228	66	3	0	1	1	2	24	2
file_1_file_1_jg1048	Phf7_OG0000784	93	100	80	703	49	228	439	102	232	220	330	87	178	343	280	112	103	90	425	1673	113	30	313	402
file_1_file_1_jg10480	Wdr59_OG0009670	206	392	429	1337	225	791	579	540	714	487	1291	319	650	546	595	404	470	283	1225	2228	554	431	441	1263
file_1_file_1_jg10481	Reps_OG0009672	642	966	762	1716	625	1672	1220	1160	1178	1067	2469	758	1224	1281	1014	600	933	675	2620	2928	993	869	910	2893
file_1_file_1_jg10482	Ge-1_OG0009671	887	1413	1514	3198	906	2491	4812	1682	2112	1469	3959	1058	1810	4735	1870	937	1663	914	3827	5233	1677	1302	3859	4802
file_1_file_1_jg10483	l(2)gd1_OG0009673	844	1010	983	1970	741	1711	1301	1225	1641	1208	3365	879	1241	1213	1562	832	1265	747	3053	2151	1166	928	1123	3055
file_1_file_1_jg10484	CG6201_OG0009674	15	17	69	176	20	34	202	58	41	27	93	18	88	102	44	155	63	34	43	357	60	20	90	53
file_1_file_1_jg10485	Gr32a_OG0009115	44	79	134	3	62	12	17	356	17	99	22	31	426	6	1	288	181	68	24	3	2	152	9	34
file_1_file_1_jg10486	CG6230_OG0009675	489	818	1371	3581	523	3058	3403	1646	2511	1337	4877	671	1972	3546	2192	999	1543	538	4632	4684	2219	1269	2603	4561
file_1_file_1_jg10487	CG14921_OG0009676	12	35	7	3	24	1	5	0	6	73	12	24	19	4	5	0	0	27	18	2	1	6	3	7
file_1_file_1_jg10488	Csl4_OG0011819_OG0	33	82	130	372	60	84	310	91	121	76	139	62	91	253	124	121	136	68	126	796	159	63	265	158
file_1_file_1_jg10489	Nup160_OG0009677	386	565	637	1596	388	1160	2925	654	1071	764	1784	441	771	2537	1104	497	754	447	1923	3437	695	489	2188	2041
file_1_file_1_jg1049	Ech1_OG0008083	210	362	525	1294	196	429	1619	557	434	448	971	263	697	1392	357	465	763	265	753	1929	964	672	1343	559
file_1_file_1_jg10490	RfC38_OG0009678	49	76	105	862	38	212	688	68	205	96	404	57	99	574	200	73	81	46	294	1638	136	112	533	312
file_1_file_1_jg10491	CG4751_OG0009679	801	1019	810	1252	736	1778	2886	1116	1549	1346	2609	892	1356	1972	1318	991	1124	809	2719	1375	872	813	1823	3148
file_1_file_1_jg10492	hgo_OG0009680	1021	5309	1879	1067	635	117	759	2479	311	4706	178	1353	4771	1515	103	1282	1885	1268	252	319	1078	2813	1091	578
file_1_file_1_jg10493	Gyc32E_OG0003768	4	3	18	6	1	4	66	52	16	2	14	1	42	40	5	133	94	3	12	5	5	25	77	13
file_1_file_1_jg10494	CG6287_OG0003769	2184	6898	9463	10098	1855	16205	1062	8429	14161	7301	21515	2950	12747	356	12437	4932	7051	2964	24458	11796	9690	6676	364	19647
file_1_file_1_jg10495	Ca-beta_OG0009681	1372	1148	778	377	1497	1630	381	987	986	2072	2310	2107	1133	787	999	743	1385	1761	2830	220	934	1024	561	4124
file_1_file_1_jg10496	Vm32E_OG0009682	0	2	0	5924	1	2	0	0	2	1	1	1	0	0	2	0	0	2	4	22	1	1	0	5
file_1_file_1_jg10497	CG4788_OG0001278	171	250	269	1010	198	579	571	373	545	366	725	239	341	476	515	314	448	227	802	1617	381	164	436	722
file_1_file_1_jg10498	Ca-Î²_OG0012880_OG0	1	0	1	1	2	17	1	6	9	3	29	0	3	1	8	7	3	8	38	0	0	0	0	39
file_1_file_1_jg105	CG13361_OG0003189	0	1	8	8	0	5	25	5	7	6	7	3	3	17	4	5	9	0	4	6	7	0	16	24
file_1_file_1_jg1050	CG9581_OG0003232	741	702	567	1114	902	1083	819	811	1017	1088	1880	826	760	815	891	577	717	704	1664	1351	852	529	716	1616
file_1_file_1_jg10500	ab_OG0009683	388	392	233	231	312	628	1647	356	565	507	1250	333	336	1742	443	460	275	379	1276	43	105	277	1510	1326
file_1_file_1_jg10501	ab_OG0009684	52	56	94	211	61	137	1327	159	155	100	340	83	121	1373	139	109	112	70	284	25	26	117	1205	372
file_1_file_1_jg10502	cmet_OG0000199_OG0	19	20	24	2100	25	44	2319	26	128	34	142	30	29	2281	61	25	43	25	39	3228	62	21	1429	108
file_1_file_1_jg10503	cmet_OG0000199_OG1	1105	1631	1688	3600	1145	1701	2628	2586	1491	2101	2701	1380	2694	2777	1450	1763	2765	1379	3048	5087	2057	1308	2015	3902
file_1_file_1_jg10504	CG33695_OG0009685	294	476	294	692	349	485	734	413	492	473	826	340	451	563	429	329	384	369	797	1455	298	326	567	786
file_1_file_1_jg10505	Ppt2_OG0009686	855	1192	860	1336	933	797	474	869	753	1188	1313	1261	952	388	756	489	1031	1087	1244	868	1190	514	334	1140
file_1_file_1_jg10506	mre11_OG0000804	156	243	250	1386	179	363	1194	241	510	309	726	191	355	977	436	223	325	247	637	2796	351	221	991	953
file_1_file_1_jg10507	Osi21_OG0009687	0	0	0	1	0	0	0	0	0	0	0	1	0	0	0	0	1	0	0	1	0	3	0	0
file_1_file_1_jg10508	Ankle2_OG0016685	0	0	0	0	0	0	0	0	0	0	0	0	0	0	0	0	0	0	0	0	0	0	0	0
file_1_file_1_jg1051	CG9578_OG0003231	295	448	337	737	344	525	671	404	599	435	1030	338	425	565	516	384	411	322	823	1265	465	286	525	827
file_1_file_1_jg10510	CG14926_OG0009688	0	0	0	2	0	0	0	2	0	107	0	0	95	0	0	1	2	0	0	0	1	1	0	1
file_1_file_1_jg10512	salr_OG0009689	380	524	165	156	353	749	1679	59	536	579	1020	386	58	926	531	366	106	370	1104	34	73	77	1022	1037
file_1_file_1_jg10516	salm_OG0009690	394	505	65	638	433	534	1664	64	296	709	574	441	133	933	317	83	51	417	819	160	408	122	844	710
file_1_file_1_jg10517	CG43355_OG0012881_OG0	0	1	0	0	0	0	3	2	0	1	0	0	0	2	0	4	2	2	0	1	0	0	3	0
file_1_file_1_jg10518	CG43355_OG0016684	11	7	0	64	8	0	2	4	0	15	0	13	1	0	1	0	5	15	0	0	0	2	2	0
file_1_file_1_jg10519	Cog8_OG0003770	332	451	403	724	320	721	595	562	706	588	1070	376	571	462	657	424	518	407	1150	702	585	363	423	1120
file_1_file_1_jg1052	CG2157_OG0008033	2185	4146	475	568	2525	299	201	408	886	2960	1065	4505	461	340	347	421	995	4609	690	191	653	259	504	1278
file_1_file_1_jg10520	spz4_OG0009691	21	37	76	895	17	6	27	141	2	49	10	23	105	6	5	68	96	19	14	22	46	47	13	15
file_1_file_1_jg10521	Dlg5_OG0000483_OG0	1556	1671	1284	2171	1452	2050	1997	1981	1786	2199	3565	1572	2159	1766	1524	1233	1874	1330	3373	3304	1487	1568	1445	3600
file_1_file_1_jg10522	Dlg5_OG0000483_OG5	314	320	313	375	283	650	578	509	374	545	759	365	539	613	371	200	366	252	749	836	342	312	427	1130
file_1_file_1_jg10523	Dlg5_OG0000483_OG2	0	0	0	0	1	0	0	0	1	0	0	0	0	0	0	0	0	0	0	0	1	0	0	0
file_1_file_1_jg10524	Dlg5_OG0000483_OG4	0	1	0	0	0	0	1	1	0	0	0	1	0	0	0	1	0	1	0	1	0	0	3	3
file_1_file_1_jg10525	Dlg5_OG0000483_OG6	0	0	0	0	0	0	0	0	0	0	3	0	0	0	0	1	0	0	1	2	0	0	0	1
file_1_file_1_jg10526	Dlg5_OG0000483_OG3	0	0	0	0	0	0	0	0	0	0	0	0	0	0	0	0	0	0	0	1	0	0	0	1
file_1_file_1_jg10527	CG4970_OG0001949_OG0	0	1	0	0	0	0	0	0	0	5	1	0	10	0	0	3	0	0	2	0	0	0	1	0
file_1_file_1_jg10528	CG14929_OG0003771_OG0	0	0	0	0	0	0	0	0	0	10	0	0	6	0	0	0	0	0	0	0	0	0	0	0
file_1_file_1_jg10529	CG14930_OG0000174_OG1	0	0	0	0	0	0	1	0	0	2	0	0	0	5	0	1	0	0	0	1	0	0	1	0
file_1_file_1_jg1053	CG1637_OG0011706	3285	5250	6032	10253	3312	7900	1502	8464	6291	5893	13483	3940	8968	1915	7009	4587	8213	3305	10838	6922	11238	4917	1613	8521
file_1_file_1_jg10530	CG31705_OG0015149_OG0	0	0	0	6	1	0	56	1	1	0	0	2	1	97	5	2	1	5	0	7	8	0	67	0
file_1_file_1_jg10531	CG43153_OG0013245_OG0	2	1	3	0	0	0	0	2	0	0	0	0	1	0	0	0	1	0	1	1	0	1	0	0
file_1_file_1_jg10532	CG31706_OG0000704_OG0	129	116	124	35	132	165	336	260	178	131	189	56	197	256	85	1718	612	69	176	10	30	94	319	180
file_1_file_1_jg10533	CG31705_OG0001279_OG0	4651	6590	12914	22853	3210	4507	9623	10586	5113	8208	7893	6838	12675	11753	4467	8660	13735	4202	7147	9462	16551	6575	11014	8057
file_1_file_1_jg10534	asRNA:CR42743_OG0003772_OG0	0	0	1	0	0	0	0	2	1	2	0	0	0	2	0	15	3	0	0	0	0	0	0	0
file_1_file_1_jg10535	spag4_OG0009692	0	0	0	1	0	0	1	0	0	2	0	0	0	0	0	2	2	3	0	0	0	0	0	0
file_1_file_1_jg10536	kek2_OG0009693	115	169	137	64	130	383	316	230	299	230	694	162	295	212	261	266	167	156	707	6	24	264	199	901
file_1_file_1_jg10537	CG6614_OG0003773	1	0	0	0	0	0	0	0	0	26	1	0	18	2	0	1	0	0	1	0	0	0	0	0
file_1_file_1_jg10538	CG12307_OG0009694	0	0	0	0	0	0	0	0	0	23	0	0	30	0	0	0	0	0	0	0	0	0	0	0
file_1_file_1_jg10539	CG4983_OG0009695	0	0	0	0	0	0	0	0	0	37	3	0	21	0	0	0	0	0	0	0	0	0	0	0
file_1_file_1_jg1054	CG1637_OG0011705_OG0	565	1162	1496	3280	592	1879	977	2804	1921	1172	3424	756	2613	770	1490	1966	2533	779	2893	2185	3237	1622	626	2814
file_1_file_1_jg10540	CG43167_OG0013091_OG0	0	0	0	0	0	0	0	0	0	0	0	0	0	0	0	0	0	0	0	0	0	0	0	0
file_1_file_1_jg10541	CG32444_OG0000371_OG1	0	3	0	0	0	3	0	0	0	46	1	2	24	0	0	1	0	0	0	1	0	0	0	1
file_1_file_1_jg10542	Vha100-5_OG0009696	0	4	2	1067	0	0	13	1	46	137	0	9	30	343	1	0	0	3	0	645	1357	6	87	37
file_1_file_1_jg10543	CG14931_OG0009697	0	0	0	883	0	0	4	0	25	0	1	1	0	1	0	0	3	5	0	2052	9	0	1	7
file_1_file_1_jg10544	CG14932_OG0003774	0	0	0	2	0	0	0	1	0	0	0	0	0	0	0	1	0	0	0	61	0	0	0	0
file_1_file_1_jg10545	Tsp33B_OG0009698	0	0	0	0	0	1	0	0	1	14	0	0	4	0	0	2	0	0	0	0	0	0	0	0
file_1_file_1_jg10546	CG14937_OG0009699	112	70	18	35	128	83	48	133	69	103	93	129	76	34	59	171	168	128	78	23	24	34	48	111
file_1_file_1_jg10547	crol_OG0009700	3486	4696	4335	5625	3277	8821	10193	5482	5486	6346	12778	4015	6044	8505	5443	2917	4513	3527	13937	6017	4418	6475	7075	16314
file_1_file_1_jg10548	CycY_OG0009701	666	1110	936	1533	630	1405	1901	1096	1064	1352	2299	772	1362	1640	1056	821	1202	702	2100	1987	1193	1503	1396	1974
file_1_file_1_jg10549	Pde1c_OG0009702	699	675	642	1152	715	3178	551	934	2243	849	5219	888	797	604	1966	1049	1157	880	5579	691	1671	1472	462	6611
file_1_file_1_jg1055	CG1637_OG0011704	1402	2317	1999	5264	1344	7478	848	3279	6673	2377	12703	1615	3542	736	5631	2043	3209	1548	11806	3990	5770	3016	754	11381
file_1_file_1_jg10550	Pde1c_OG0013931_OG0	0	4	3	0	4	28	2	3	6	3	10	10	6	3	18	5	1	4	50	1	1	1	0	115
file_1_file_1_jg10551	esc_OG0009703	61	99	118	1044	99	222	460	133	229	119	299	78	143	335	244	162	148	95	478	2150	223	136	373	778
file_1_file_1_jg10552	Pde1c_OG0011820_OG0	255	285	273	601	299	1476	156	399	1063	309	2544	298	368	212	879	527	511	265	2719	335	715	432	180	3179
file_1_file_1_jg10553	Pde1c_OG0013513_OG0	1241	4437	5326	9850	1174	322	151	5667	549	2799	377	2132	5608	125	316	4004	5047	2054	430	3712	10692	2976	283	690
file_1_file_1_jg10554	CG44008_OG0012433_OG0	124	657	760	2481	102	31	125	459	144	388	38	405	492	240	33	233	587	282	55	1042	2890	289	288	182
file_1_file_1_jg10555	CG46426_OG0000975_OG1	518	1497	3380	4196	486	73	1001	2814	177	1216	92	869	3259	697	72	2405	3563	770	105	1972	6017	1965	637	219
file_1_file_1_jg10556	CG46426_OG0000975_OG0	22	32	236	333	23	1	22	103	5	76	4	44	342	6	1	218	183	37	9	191	504	103	14	7
file_1_file_1_jg10557	Mal-B1_OG0009704	4	10	300	1324	4	77	57	520	59	11	150	6	722	88	50	326	605	11	67	337	1237	257	91	81
file_1_file_1_jg10558	Pde1c_OG0000976_OG0	3054	4403	7341	3358	3364	1067	528	12735	1135	5242	1395	4098	11350	728	859	9275	10906	5548	2083	2557	3874	4343	825	2039
file_1_file_1_jg10559	Pde1c_OG0009705	51	45	48	67	29	93	25	86	42	35	108	75	77	55	62	45	104	56	129	28	83	47	41	197
file_1_file_1_jg1056	Ork1_OG0008032	145	241	1324	5384	95	12	97	246	95	306	21	395	714	157	27	357	333	166	18	8335	3765	337	120	115
file_1_file_1_jg10560	Pde1c_OG0003775	3	4	0	0	0	2	4	2	0	0	2	0	1	0	2	6	1	1	7	4	0	3	2	10
file_1_file_1_jg10561	Or33a_OG0000372_OG0	0	1	1	0	0	202	0	2	195	0	380	0	0	0	231	0	1	0	282	0	0	0	1	277
file_1_file_1_jg10562	Or33a_OG0000372_OG1	0	0	0	0	0	0	1	0	0	0	1	0	0	1	0	0	1	0	0	0	0	0	0	0
file_1_file_1_jg10563	Or33c_OG0011404	0	0	90	0	0	0	0	131	6	0	8	0	125	0	1	49	98	0	15	0	0	30	0	40
file_1_file_1_jg10564	Crys_OG0009706	2	0	6	3	0	0	0	6	8	0	1	0	3	0	1	5	5	1	2	0	21	2	1	37
file_1_file_1_jg10565	lncRNA:CR43314_OG0013932_OG0	204	158	207	86	217	513	126	176	537	268	1336	181	211	58	634	145	122	211	1138	37	87	68	73	662
file_1_file_1_jg10566	CG16965_OG0009707	66	64	571	494	29	31	30	191	46	134	51	265	140	39	45	92	349	54	51	186	570	100	46	81
file_1_file_1_jg10567	CG6686_OG0009708	1741	2380	1965	2812	2082	3139	3000	2550	2706	2562	5119	1903	2423	2818	2622	2285	2575	1923	4970	3660	2016	1774	2566	5039
file_1_file_1_jg10568	CG34163_OG0012936	11	25	76	232	11	50	239	57	41	29	76	14	41	143	70	39	62	29	60	431	95	29	134	69
file_1_file_1_jg10569	zuc_OG0003776	0	0	1	218	0	3	79	0	13	1	6	0	0	73	5	0	0	2	1	557	4	0	67	5
file_1_file_1_jg1057	CG1582_OG0003224	1281	1976	1587	2350	1373	1465	1321	1713	1606	2085	2791	1240	1879	1373	1341	1080	1704	1342	2347	3207	1659	1279	1198	3299
file_1_file_1_jg10570	dgt2_OG0009709	18	50	51	345	23	75	523	48	73	51	89	20	34	317	74	37	51	46	77	686	35	19	339	63
file_1_file_1_jg10571	escl_OG0009710	85	169	119	355	117	333	305	149	315	221	495	135	169	215	358	160	169	137	465	468	170	106	194	443
file_1_file_1_jg10572	Ada1-2_OG0003777_OG0	164	226	214	280	201	364	240	276	371	277	669	222	259	196	369	270	296	266	614	355	230	202	208	554
file_1_file_1_jg10573	CG18787_OG0003778_OG0	75	105	119	429	69	214	333	141	268	138	424	81	142	269	263	139	134	80	360	917	155	109	277	359
file_1_file_1_jg10574	Nfs1_OG0000977_OG0	3271	4899	2910	3643	3846	4099	1389	3259	5677	4012	8389	3604	3085	1515	4342	2356	3179	3734	7359	2926	3276	2138	1421	9100
file_1_file_1_jg10575	Hacd1_OG0009711	1037	2109	2055	8965	861	3054	752	2277	3012	3104	5813	1613	2383	793	2627	1482	3286	1634	5114	4194	12556	2869	708	4016
file_1_file_1_jg10576	Rh5_OG0009712	123	69	8145	57	424	147	655	4289	194	60	268	159	974	596	172	4657	1234	117	223	21	40	257	568	328
file_1_file_1_jg10577	2mit_OG0015106_OG0	0	3	1	0	3	0	0	0	0	0	0	6	1	0	1	0	0	0	0	0	0	0	0	1
file_1_file_1_jg10578	lncRNA:CR44588_OG0017010	0	0	0	0	0	0	0	0	0	0	0	0	0	0	0	0	0	0	0	0	0	0	1	0
file_1_file_1_jg10579	Wdr81_OG0009713	436	654	835	1104	458	2211	1237	1112	1572	1087	3278	587	1348	1009	1518	897	1051	515	3126	1419	917	759	830	3374
file_1_file_1_jg1058	CG32371_OG0000603_OG0	0	0	0	2	1	1	0	0	0	17	0	0	14	0	0	1	0	0	0	0	0	0	4	1
file_1_file_1_jg10580	dmGlut_OG0009714	232	300	1924	8080	281	489	1925	3018	559	565	924	261	3482	1723	348	1768	2723	208	900	6625	8317	2626	1497	877
file_1_file_1_jg10581	CG18788_OG0009715	0	0	0	10	0	0	0	1	0	4	2	0	4	1	0	0	0	0	0	7	0	0	0	1
file_1_file_1_jg10582	Tom70_OG0009716	324	561	710	2372	374	1830	1217	795	1752	743	3220	411	818	1216	1745	801	905	385	2858	3422	1401	599	1143	2840
file_1_file_1_jg10583	CG6766_OG0009717	772	1134	1475	2458	764	2538	1705	1653	2479	1361	4230	876	1762	1754	2364	1288	1693	828	3795	2402	1855	1094	1389	3388
file_1_file_1_jg10584	CG6785_OG0009718	55	49	39	49	55	50	9	71	63	53	43	59	53	6	38	85	84	70	60	88	42	17	5	55
file_1_file_1_jg10585	CG6770_OG0009719	19148	30386	24800	35738	21834	15540	25909	40460	22566	25110	23279	23999	35520	19086	14215	37432	41169	26280	26417	35991	40708	18114	19832	28597
file_1_file_1_jg10586	Plzf_OG0009720	157	162	74	249	154	228	135	170	262	209	373	169	134	64	212	152	163	154	396	382	138	78	97	453
file_1_file_1_jg10587	PLCXD_OG0003779	264	342	713	2605	267	221	147	405	341	620	533	280	1161	196	216	586	604	236	462	1385	3633	284	159	624
file_1_file_1_jg10588	JhI-21_OG0000978_OG0.2	560	870	1049	1628	535	931	1245	1410	1405	773	1652	764	1204	1090	797	1145	1925	688	1578	2395	1172	936	965	2453
file_1_file_1_jg10589	RpL7-like_OG0009721	770	1239	1661	3903	791	1435	2283	1433	1782	1033	2796	871	1377	1985	1423	1208	1787	915	2669	7063	3179	1399	1980	2618
file_1_file_1_jg1059	CG15208_OG0000783	0	0	0	3	0	0	0	1	0	80	0	0	75	0	1	0	0	0	1	0	0	0	0	1
file_1_file_1_jg10590	CG34164_OG0011821	19	32	16	18	12	19	12	31	24	16	50	13	36	17	22	41	30	10	42	24	7	7	9	20
file_1_file_1_jg10591	Rab3-GAP_OG0009722	578	781	893	1314	534	1425	1060	1340	1175	1094	2323	684	1417	1003	1049	978	1411	613	2159	1475	1227	873	788	2314
file_1_file_1_jg10592	firl_OG0009723	75	185	1859	666	73	33	196	4623	103	218	142	59	5127	38	31	3322	3960	76	90	324	1612	2843	73	119
file_1_file_1_jg10593	CG14947_OG0003780	210	130	18	3	229	4	3	56	22	514	38	124	50	8	22	37	21	156	60	1	6	15	5	49
file_1_file_1_jg10594	prd_OG0009724	161	225	3	4	197	0	12	8	26	188	12	289	9	5	0	5	0	247	15	0	1	9	9	88
file_1_file_1_jg10595	Pex19_OG0009725	2341	3328	2672	5278	2746	3494	2655	4174	3928	3587	7035	2908	4081	3005	3119	3546	4868	2888	5982	3941	5672	2839	2904	5718
file_1_file_1_jg10596	CG6712_OG0009726	114	241	491	1167	139	270	811	340	306	208	492	167	377	740	290	264	442	153	430	2560	799	294	714	438
file_1_file_1_jg10597	Ced-12_OG0009727	359	503	418	1307	346	817	827	629	763	589	1288	433	700	656	709	439	687	405	1161	1694	615	561	595	1389
file_1_file_1_jg10598	Mt2_OG0003781	63	101	101	201	81	187	197	112	202	106	296	61	131	153	227	114	126	79	265	394	188	81	165	232
file_1_file_1_jg10599	Patsas_OG0009728	305	504	120	56	277	1172	86	220	1258	636	1915	326	279	67	1046	329	209	348	2139	64	25	206	66	2126
file_1_file_1_jg106	CG5254_OG0003190_OG0	199	357	605	1354	191	426	1480	522	377	396	830	302	684	1398	498	502	641	327	622	569	1619	477	1157	487
file_1_file_1_jg1060	CG43901_OG0008031	154	146	182	37	122	1718	716	166	873	281	2701	182	306	389	1089	323	164	135	2830	24	13	748	273	4161
file_1_file_1_jg10600	ThrRS_OG0003782	2041	2962	3400	8246	1729	4940	8123	3339	5438	3248	9848	1862	3626	8350	4437	2725	3811	1980	8383	13324	4794	3576	7393	9398
file_1_file_1_jg10601	Rab6_OG0009729	465	612	753	1932	390	1602	1696	1048	1647	834	2981	506	1253	1371	1307	674	1043	473	2913	1635	1445	1491	1311	2746
file_1_file_1_jg10602	Phae1_OG0009730	1	13	2	675	0	0	960	2	8	35	0	4	125	1394	0	0	4	0	2	218	1431	4	1760	18
file_1_file_1_jg10603	Phae2_OG0009731	1	0	0	261	0	0	2105	4	27	1	0	1	49	2302	0	0	0	0	0	42	455	0	5262	39
file_1_file_1_jg10604	CG17211_OG0009732	2	0	61	302	4	17	2290	86	31	1	22	1	26	2033	2	74	21	0	37	33	53	16	1829	59
file_1_file_1_jg10605	rho-6_OG0009733	11	18	3	0	5	0	15	1	5	16	0	6	2	24	0	5	2	6	1	1	8	2	26	0
file_1_file_1_jg10606	Gr33a_OG0009734	14	50	68	1	30	10	8	211	9	55	11	34	302	9	1	167	103	33	15	0	5	82	10	25
file_1_file_1_jg10607	CG31760_OG0001950	66	68	116	7	68	824	265	174	566	106	1039	46	213	341	560	375	249	81	1376	3	5	589	306	1537
file_1_file_1_jg10608	CG31760_OG0009735	25	28	29	1	16	245	80	82	236	39	338	26	74	108	206	183	109	19	395	0	2	164	73	441
file_1_file_1_jg10609	prg_OG0003464	95	188	210	715	101	327	566	188	317	210	517	143	217	396	326	143	205	139	429	1172	258	154	337	531
file_1_file_1_jg1061	v_OG0008030	101	254	1446	1120	101	37	193	459	23	234	18	275	636	250	51	230	544	197	51	403	970	490	231	49
file_1_file_1_jg10610	Agpat2_OG0003465	591	1185	558	1298	541	8403	664	1004	7012	1232	13920	607	1136	825	7408	567	760	606	12120	1604	1587	640	648	10181
file_1_file_1_jg10611	Aasdh_OG0001831	661	848	399	818	785	6956	1536	813	3177	815	8933	745	683	1658	4135	745	772	893	7103	848	1041	248	1116	5994
file_1_file_1_jg10612	CG31897_OG0011761_OG0	2	2	0	4	0	1	2	0	0	10	1	0	8	2	0	4	1	0	1	3	0	0	3	4
file_1_file_1_jg10613	mus201_OG0001832	274	411	355	1273	369	822	673	423	752	535	1600	354	460	567	692	344	467	372	1320	2604	425	368	606	1316
file_1_file_1_jg10614	Chrac-14_OG0003466	56	86	64	432	67	127	391	69	152	70	189	70	87	273	142	107	58	65	197	934	86	40	325	170
file_1_file_1_jg10615	D12_OG0003467	164	297	217	758	239	435	633	297	410	345	640	218	295	526	454	278	295	225	681	1474	238	165	462	697
file_1_file_1_jg10616	grk_OG0001227	2273	3492	1689	1087	2750	4	462	2643	108	2271	49	2501	2321	570	95	1441	1887	2704	91	1189	1748	1242	442	244
file_1_file_1_jg10617	Akap200_OG0000367_OG0	390	710	3035	18810	308	483	21305	1530	894	950	1166	755	2753	15273	525	1026	3096	501	998	21453	7795	2313	13722	1210
file_1_file_1_jg10618	CG13398_OG0003468	232	337	384	669	238	541	298	425	404	348	772	308	404	309	381	284	579	333	821	664	435	233	256	936
file_1_file_1_jg10619	CG13397_OG0003469	30	49	342	860	29	98	271	182	110	96	176	73	280	88	50	200	238	62	170	1992	174	144	102	183
file_1_file_1_jg1062	CG2145_OG0008029	1542	1998	7719	7015	1158	906	4038	5630	280	3834	212	1360	8918	6152	741	3063	5997	868	1430	3554	8731	3753	5192	478
file_1_file_1_jg10620	emb_OG0003470	1287	2166	2135	5139	1272	4404	6497	2641	3883	2345	6610	1489	2939	5966	3105	1413	2269	1307	7223	7986	2622	3643	4905	8882
file_1_file_1_jg10621	lncRNA:CR44991_OG0017315	26	48	27	95	9	71	136	41	47	34	87	30	39	105	38	25	31	36	164	170	41	40	112	182
file_1_file_1_jg10622	fy_OG0001833	98	190	224	407	131	349	613	205	303	248	583	157	274	420	309	229	262	205	497	410	229	117	396	472
file_1_file_1_jg10623	CG13386_OG0003471	1	0	76	10	0	0	44	182	0	0	3	4	133	43	1	101	134	0	2	4	6	76	48	0
file_1_file_1_jg10624	CG13385_OG0012520	0	0	1	4	0	0	0	0	0	8	4	0	16	22	0	0	1	0	0	0	2	0	7	0
file_1_file_1_jg10625	Peritrophin-15b_OG0000276_OG1	0	1	0	0	0	0	2819	0	5	0	0	1	1	20460	0	0	1	2	0	0	1	0	19707	1
file_1_file_1_jg10626	Peritrophin-15b_OG0000276_OG0	0	0	0	0	0	0	229	0	1	0	0	0	0	2417	0	0	0	0	0	0	0	0	1423	0
file_1_file_1_jg10627	CG42820_OG0008845	0	0	0	0	0	0	0	0	0	43	0	0	14	0	0	0	0	0	0	0	0	0	0	0
file_1_file_1_jg10628	CG42819_OG0003472	0	0	0	0	0	3	0	0	10	0	8	0	1	0	8	2	2	0	1	2	2	1	1	2
file_1_file_1_jg10629	CG13384_OG0003473	768	1037	657	1399	677	1138	765	1057	1107	1051	1987	852	1204	728	903	970	1093	891	1869	2241	1089	716	634	2141
file_1_file_1_jg1063	Myo10A_OG0008028	2305	3256	3021	2326	1793	6026	5846	6323	2867	5478	7078	2156	6571	5123	3788	3399	4509	2017	8512	797	2137	3337	3908	7166
file_1_file_1_jg10630	Dad1_OG0003474	388	791	788	1359	476	1140	1830	926	1441	744	2009	532	939	1460	1136	1053	940	603	1971	1283	1109	1003	1356	1866
file_1_file_1_jg10631	Rcd4_OG0003475	4	5	12	195	3	6	256	6	6	5	11	1	2	198	9	7	12	5	7	402	9	3	211	14
file_1_file_1_jg10632	CG13392_OG0003476	119	109	138	343	121	261	228	182	304	145	376	140	157	240	258	119	208	122	331	605	203	66	255	367
file_1_file_1_jg10633	AlaRS_OG0003477	833	1448	3344	9237	730	2940	7880	2440	2947	1909	4733	1171	3161	7553	2489	1704	3087	1027	4394	12308	5585	2993	6374	5671
file_1_file_1_jg10634	CG17294_OG0003478	347	448	290	352	373	583	344	388	545	446	949	304	388	228	510	384	355	322	832	370	276	246	274	760
file_1_file_1_jg10635	CG13390_OG0003479	369	312	259	226	397	286	228	292	289	386	527	345	277	219	329	260	303	321	470	342	214	133	200	455
file_1_file_1_jg10636	Wdr82_OG0003480	264	324	330	806	305	706	796	482	798	398	1164	343	439	619	720	396	477	324	1099	1123	506	361	584	1090
file_1_file_1_jg10637	CG17292_OG0003481	1689	2910	2395	2968	1477	2325	1489	3693	2406	2944	3916	1630	4038	1862	2144	2342	3119	1703	3749	2312	3478	2330	1594	3336
file_1_file_1_jg10638	Pp2A-29B_OG0003482	4300	5360	5232	10053	4340	10867	10407	7251	10477	7224	18561	4908	7884	9529	9164	5303	7385	4509	17562	12989	8269	7624	8722	17396
file_1_file_1_jg10639	CSN8_OG0003483	194	300	218	505	247	452	559	349	457	277	677	186	287	369	489	307	263	222	635	799	333	161	451	609
file_1_file_1_jg1064	C901_OG0008027	27	36	2	75	32	9	117	10	11	22	39	27	7	141	24	81	55	31	17	1	8	4	95	36
file_1_file_1_jg10640	RpS13_OG0003484	13503	19968	27661	46421	15426	19535	49044	24622	23587	17928	31444	17483	22538	41146	21117	20507	28624	18707	31864	66775	45605	24812	42354	30530
file_1_file_1_jg10641	CG31792_OG0000010_OG0	975	1453	1297	7482	987	3911	1624	1522	3857	1904	6177	1110	1701	1748	3107	869	1609	1128	6657	16154	3615	1162	1316	7845
file_1_file_1_jg10642	Mur29B_OG0011762_OG0	1	2	8	538	0	0	67	0	63	13	1	4	3	343	0	2	1	0	0	381	5101	28	228	62
file_1_file_1_jg10643	CG7778_OG0003485	3120	2933	4492	16338	2662	1690	1580	4557	1661	4722	2789	1936	6324	1534	1458	3271	6267	1945	2594	8385	25887	3411	1515	2468
file_1_file_1_jg10644	CG14273_OG0003486	13	7	29	23	6	408	97	20	387	19	741	13	15	335	562	53	68	13	756	1	16	28	197	626
file_1_file_1_jg10645	CG14274_OG0003487	14	24	69	25	9	1184	29	41	998	22	1627	11	53	29	1022	83	88	18	1966	15	30	127	26	1914
file_1_file_1_jg10646	CG14275_OG0003488	790	1401	967	1958	543	526	445	1778	556	2176	703	981	2105	183	493	1147	1595	801	793	807	2537	1065	125	817
file_1_file_1_jg10647	CG7781_OG0003489	548	706	289	1613	334	3714	635	488	3408	1048	6515	511	814	767	2709	930	565	488	7073	889	2698	2200	719	6058
file_1_file_1_jg10648	strat_OG0003490	118	220	225	493	164	401	564	244	463	239	559	163	313	349	366	240	262	180	631	548	370	179	399	616
file_1_file_1_jg10649	mtsh_OG0003491	15	19	5	32	25	11	6	11	20	65	21	6	28	4	9	22	4	8	26	319	6	3	5	31
file_1_file_1_jg1065	CG42339_OG0003223	182	276	61	50	117	96	152	67	151	280	268	152	121	135	85	148	120	183	191	18	17	90	128	263
file_1_file_1_jg10650	CG7806_OG0003492	566	1067	1233	2369	619	1851	1460	1160	1654	1022	3009	786	1357	1269	1563	737	1198	668	2802	2213	1637	977	956	3588
file_1_file_1_jg10651	CG7810_OG0003493	119	155	181	334	143	335	202	206	347	245	466	149	184	147	342	227	190	165	481	393	219	109	157	507
file_1_file_1_jg10652	Mettl14_OG0003494	145	250	226	661	173	467	746	299	482	273	696	217	285	582	419	287	332	223	680	967	325	245	570	764
file_1_file_1_jg10653	Ostgamma_OG0001834	789	1310	2227	4010	764	3843	4807	2517	4319	1724	7311	1021	2990	4740	3570	1828	2858	916	6537	3329	3325	2547	3930	5866
file_1_file_1_jg10654	CG7840_OG0001835	80	131	191	2042	109	391	366	183	392	130	683	125	198	307	357	181	265	117	601	4101	362	139	284	574
file_1_file_1_jg10655	Scgalpha_OG0001836	279	328	184	149	314	647	328	279	720	410	1124	348	271	405	718	791	480	339	1132	84	165	249	339	1047
file_1_file_1_jg10656	wol_OG0001837	354	491	723	1434	326	1425	1866	951	1519	594	2388	455	974	1559	1173	920	965	427	2109	1429	1344	640	1260	2002
file_1_file_1_jg10657	Btk29A_OG0011763	46	54	26	296	45	21	408	45	22	78	27	68	55	317	11	23	48	50	23	581	59	63	236	44
file_1_file_1_jg10658	Btk29A_OG0001838	549	913	632	2883	514	930	2610	1063	742	965	1585	724	1020	2199	668	679	1099	711	1488	3533	1360	1233	1833	1669
file_1_file_1_jg1066	CG42339_OG0000511	20	35	8	3	14	13	13	12	21	43	32	20	18	19	7	17	12	32	46	3	0	15	17	41
file_1_file_1_jg10660	CG8086_OG0000404	53717	67610	28863	9764	51306	5240	11956	53983	7596	97725	9381	51867	44153	18614	6192	42421	54881	45051	11217	5134	15861	18542	14952	16047
file_1_file_1_jg10661	CG43057_OG0012521	23	31	2	0	12	2	3	4	1	17	2	24	8	7	1	11	8	13	2	0	4	1	3	3
file_1_file_1_jg10662	CG14277_OG0003495	10846	21726	45445	40	10966	865	2164	78911	3267	25874	3280	16008	98638	2615	595	66088	82350	26176	3789	285	7	29309	2542	4924
file_1_file_1_jg10663	Spn28F_OG0000034_OG1	0	8	5	2	5	2	5	7	6	20	8	11	57	13	0	3	14	7	9	0	2	1	4	4
file_1_file_1_jg10664	Pvr_OG0000789	6056	8921	5456	6538	5705	11193	3999	8552	10275	8748	17607	7657	8462	4032	8519	6024	8667	7588	17785	4584	8154	4938	3114	22337
file_1_file_1_jg10665	Snx6_OG0003496	959	1303	1882	4510	782	4116	2320	2212	3902	1473	7240	896	2390	1959	3522	1825	2247	954	6520	4580	2752	1783	1828	6152
file_1_file_1_jg10666	CG8292_OG0003497	26	38	22	47	21	99	20	51	79	53	148	45	39	9	89	40	35	29	100	19	45	11	10	109
file_1_file_1_jg10667	CG8349_OG0003498	10	35	44	44	21	6	1	43	19	51	19	62	65	11	7	24	53	35	21	29	53	17	2	20
file_1_file_1_jg10668	CG8353_OG0003499	349	360	590	1664	440	217	318	589	207	354	258	468	353	541	208	474	653	423	264	828	1519	162	557	335
file_1_file_1_jg10669	CG8360_OG0001839	659	651	626	968	708	421	198	589	567	786	838	762	562	189	470	453	761	726	777	602	1027	508	211	818
file_1_file_1_jg1067	SmydA-4_OG0008026	4017	5393	544	1156	5024	266	920	773	451	5409	643	5347	873	1274	432	646	983	6171	638	599	2136	651	1094	1140
file_1_file_1_jg10670	CG8372_OG0001840	309	607	541	998	400	1185	445	755	1199	695	1953	474	767	276	1098	598	712	467	1802	784	1046	466	300	1574
file_1_file_1_jg10671	Ssb-c31a_OG0000697	37	89	90	493	34	183	586	81	181	69	306	58	98	475	223	88	151	47	253	1217	169	41	479	208
file_1_file_1_jg10672	Su(var)205_OG0001228	587	997	744	2589	551	1349	5467	1073	1780	939	2469	589	1091	4018	1475	1094	981	697	2448	5414	1283	678	4318	2299
file_1_file_1_jg10673	CG8419_OG0003500	5	14	393	20	22	92	29	121	70	10	170	15	61	13	55	182	65	5	87	14	33	42	11	128
file_1_file_1_jg10674	CG31668_OG0000090_OG3	455	572	1087	2366	438	12398	395	1471	9002	1121	15669	397	2152	340	9451	668	1031	366	16774	1647	1651	2829	239	13898
file_1_file_1_jg10675	PGAP5_OG0003501	163	306	276	586	153	722	287	312	744	413	983	186	402	228	793	264	302	183	1083	811	319	224	249	1094
file_1_file_1_jg10676	CG8460_OG0003609	137	244	346	748	128	662	1550	413	573	354	1259	128	516	1037	700	364	420	175	984	1054	384	255	943	796
file_1_file_1_jg10677	CG8475_OG0009248	14654	14508	5624	5541	16699	7501	3822	9306	7315	18368	11559	16187	8841	4572	6417	5481	7987	14473	12603	4637	5425	5994	3834	14005
file_1_file_1_jg10678	CG34134_OG0009247	352	312	704	283	437	282	202	423	281	358	481	389	352	146	284	536	452	411	404	193	408	145	146	436
file_1_file_1_jg10679	Piezo-PP_OG0003608	1680	1961	2827	2403	1999	6757	4303	2872	4413	2717	9161	2584	4318	7352	4022	2317	3473	2374	11295	1236	1625	3685	4713	15237
file_1_file_1_jg1068	CG1552_OG0008025	312	84	186	6	194	1	291	395	5	148	1	131	180	246	1	2074	667	137	2	1	9	58	278	17
file_1_file_1_jg10680	Acbp1_OG0009246	308	559	440	1121	374	717	724	490	812	552	1139	422	600	767	706	555	488	377	1093	1071	897	494	751	1000
file_1_file_1_jg10681	Rbsn-5_OG0009245	414	604	451	1122	466	919	670	659	925	591	1591	476	598	531	773	698	674	465	1461	1727	529	362	485	1436
file_1_file_1_jg10682	PAPLA1_OG0009244	23	50	84	102	33	103	86	98	63	66	107	31	139	155	77	46	86	39	157	109	81	80	100	155
file_1_file_1_jg10683	CG43394_OG0009243	1038	2027	3741	7918	873	1369	1828	6969	1097	3719	2338	1019	6689	1529	1075	5138	7089	836	2104	3745	10583	3573	1297	1931
file_1_file_1_jg10684	CG31606_OG0015031_OG0	1	0	0	80	1	0	0	0	0	4	0	1	1	0	1	0	1	0	0	1	11	0	1	0
file_1_file_1_jg10685	PAPLA1_OG0009242_OG0	4217	6472	6336	6318	4167	8699	4343	7392	6785	7866	13093	3933	8990	5271	6914	4391	5811	3630	13153	6215	6020	5336	4039	14314
file_1_file_1_jg10686	CG8668_OG0009776	840	1050	1009	2060	924	2269	1305	1244	2115	1288	4005	917	1511	1301	2097	1043	1342	851	4024	2420	1295	890	1122	3566
file_1_file_1_jg10687	CG12375_OG0009777	744	1183	897	1407	912	1101	644	1044	1108	1062	1639	810	1123	722	982	822	1148	845	1680	1612	1496	679	636	1562
file_1_file_1_jg10688	CG8673_OG0009778	26	24	13	6	14	58	4	10	45	27	72	11	18	1	37	48	24	10	66	0	4	5	4	69
file_1_file_1_jg10689	mon2_OG0009779	1252	1911	2326	2896	1265	5375	3213	2998	4436	2463	8742	1639	3128	3144	3724	2165	2697	1275	8625	3126	2895	2501	2616	9266
file_1_file_1_jg1069	CG1537_OG0008024	5	3	3	0	2	2	55	12	1	2	4	1	7	24	3	71	14	3	1	0	3	15	23	5
file_1_file_1_jg10690	Bsg_OG0009780	14318	10822	7462	9476	14172	10222	4469	11721	10404	14410	17758	12375	10574	4912	9841	9325	10149	11260	20091	6755	9381	5703	4116	17816
file_1_file_1_jg10691	Mcr_OG0009781	1465	2138	3024	3729	1229	5801	9013	3857	4493	3548	8278	1989	5108	8641	3627	1988	3702	1449	8218	3762	2403	3572	6376	10709
file_1_file_1_jg10692	Trf_OG0009782	51	70	73	322	45	154	317	74	141	97	179	49	75	187	165	79	67	57	218	468	72	54	213	241
file_1_file_1_jg10693	MED20_OG0008255	124	302	209	430	169	596	457	259	579	288	895	175	273	351	547	256	269	194	829	629	289	240	354	820
file_1_file_1_jg10694	poe_OG0001952	16718	20081	20014	12329	19856	26776	22481	22896	19000	30830	34940	21451	29362	22999	21123	12366	20955	19162	42636	13540	15500	17431	13014	52796
file_1_file_1_jg10695	Megf8_OG0009783	770	1342	1543	1175	802	6926	1800	2004	4078	2359	8272	991	2826	1699	3559	916	1660	881	9655	1307	1335	2079	1089	12825
file_1_file_1_jg10696	RpL36A_OG0009784	5285	11030	15374	19561	7297	8547	19806	10803	11086	7807	12078	9864	9162	13507	9306	9652	12876	10532	12471	29798	19536	11113	15630	14635
file_1_file_1_jg10697	CCDC53_OG0009785	171	278	222	283	197	432	196	316	435	311	681	213	339	189	430	247	307	261	658	308	262	189	150	622
file_1_file_1_jg10698	Cka_OG0009786	2692	3356	4103	4735	2524	5101	4835	5032	4578	4607	9189	3387	5349	3567	4204	3416	5135	3013	9129	4920	3416	4052	2886	9360
file_1_file_1_jg10699	baf_OG0003792	357	562	546	1276	406	788	1676	882	1018	436	1428	430	703	1238	949	802	1011	478	1276	1824	961	456	1309	1471
file_1_file_1_jg107	CG5273_OG0007863	16343	39585	25083	19152	13904	43383	6917	29605	48225	35265	106387	18760	33451	6919	35386	18859	28918	17200	70433	9833	30876	20458	5753	77047
file_1_file_1_jg1070	CG1545_OG0013058_OG0	21	9	12	1	22	5	69	58	3	10	2	10	15	41	0	471	83	7	3	0	1	11	59	5
file_1_file_1_jg10700	CG7367_OG0009787	14	10	1	5	13	17	338	4	22	14	42	8	0	79	29	4	12	3	30	0	0	3	68	24
file_1_file_1_jg10701	Cyp6a2_OG0000902_OG1	56	34	37	23	38	6	19	98	6	43	1019	89	36	18	11	75	116	62	959	10	30	1407	7	18
file_1_file_1_jg10702	Tg_OG0000333_OG0	3708	3788	2960	2085	2915	185	2226	4754	325	5660	239	4029	4367	3166	224	3027	4693	3314	404	1479	3080	2156	2799	580
file_1_file_1_jg10703	Glyat_OG0014783_OG0	6	6	5	5	4	9	2	3	6	11	3	9	9	0	5	3	4	10	9	4	10	5	2	14
file_1_file_1_jg10704	CG12560_OG0012234	240	222	348	532	170	1184	216	410	1081	368	1523	216	514	222	958	309	416	206	1508	445	362	212	212	1549
file_1_file_1_jg10705	Spn28Dc_OG0003793_OG0	1108	2076	2576	3740	638	3344	1008	2562	3584	2229	4670	1150	3223	967	2399	1537	2692	998	4761	1614	4914	1584	896	5592
file_1_file_1_jg10706	Wwox_OG0009788	243	459	416	773	266	870	648	634	824	588	1479	395	699	541	699	612	586	373	1318	1018	636	555	483	1235
file_1_file_1_jg10707	Sirup_OG0009789	2359	5124	2793	3350	3088	304	3166	5393	758	5872	619	4137	5672	1731	447	4873	5384	5511	763	2082	3227	3279	1522	1152
file_1_file_1_jg10708	CG7227_OG0009790	4	2	39	157	1	1	1	44	3	10	5	14	167	8	0	22	47	2	2	4	8	18	4	2
file_1_file_1_jg10709	pes_OG0009791	1279	1503	1180	2964	1249	627	548	1618	685	1457	1089	1537	1531	477	451	919	1564	1353	1084	3195	1878	876	391	1556
file_1_file_1_jg1071	CG15203_OG0008023	497	859	929	1356	510	483	275	646	463	681	572	893	606	322	406	463	1022	961	671	728	1457	346	374	543
file_1_file_1_jg10710	CG7231_OG0009792	146	313	242	295	187	422	168	186	539	251	786	193	198	169	433	414	288	216	563	210	198	108	144	685
file_1_file_1_jg10711	snsl_OG0008967	86	48	20	94	42	3	75	67	30	203	24	77	49	92	11	49	39	110	15	20	51	52	101	34
file_1_file_1_jg10712	hoe1_OG0008966	3855	7665	5402	10185	3522	5396	1548	7724	6058	8654	8383	5770	10326	1727	3962	6699	6781	4748	9081	7776	11530	7330	1519	9334
file_1_file_1_jg10713	hoe2_OG0008965	202	276	729	2176	172	1036	721	617	1076	355	1846	227	428	594	861	677	395	277	1575	1015	3716	504	478	1896
file_1_file_1_jg10714	Sgs1_OG0013188_OG0	0	0	1	3	0	54	59059	2	30	2	81	0	2	11354	36	6	2	3	76	6	10	0	16937	80
file_1_file_1_jg10715	CG14044_OG0008964	52	88	60	16	80	615	6	97	827	120	1280	62	92	7	731	83	142	90	1007	2	9	109	12	1088
file_1_file_1_jg10716	mRpL24_OG0008963	912	950	604	1137	1196	1122	708	953	1312	984	1874	1035	868	610	1125	896	975	1039	1820	1370	944	526	675	1729
file_1_file_1_jg10717	betaggt-I_OG0008962	632	1154	864	1480	799	1018	1414	1080	1142	1320	2147	952	1331	1192	1121	827	1054	963	1907	1329	1170	814	1021	1985
file_1_file_1_jg10718	jet_OG0003555	276	412	295	367	313	486	118	444	474	464	794	401	366	97	428	441	433	440	727	275	321	189	111	761
file_1_file_1_jg10719	Jon25Biii_OG0000071_OG0	0	1	0	94	0	0	1	0	41	0	1	0	4	2	3	0	0	0	0	1	3	1	0	16
file_1_file_1_jg1072	sev_OG0003222	3589	6342	6606	2795	3885	5461	3079	11446	3490	11353	6188	3586	13196	1828	3264	6455	10601	3668	7467	1410	3046	7609	1346	7820
file_1_file_1_jg10720	Jon25Bii_OG0001859	2	0	0	2	0	0	632	0	1	0	0	1	0	4715	7	0	0	0	0	0	0	3	931	0
file_1_file_1_jg10721	Jon25Bi_OG0001239	0	0	0	9	0	0	3622	0	0	0	0	4	18	11480	0	0	0	0	0	1	0	1	4571	1
file_1_file_1_jg10722	Marcal1_OG0008961	64	135	137	613	94	179	284	111	156	113	340	75	100	269	155	98	132	84	265	1240	113	100	272	286
file_1_file_1_jg10723	CG34124_OG0008960	32	47	45	31	28	69	164	32	31	97	101	49	71	108	76	29	44	51	74	85	27	22	88	79
file_1_file_1_jg10724	CG34125_OG0008959	502	864	464	745	629	857	578	802	1052	770	1456	705	666	361	964	766	868	757	1572	695	755	321	357	1367
file_1_file_1_jg10725	eIF3i_OG0008958	2471	3877	4112	8345	2672	3363	9059	4602	4290	3785	6179	2951	4550	7423	3049	3852	4787	3157	5981	12298	7128	4651	7068	6182
file_1_file_1_jg10726	Scox_OG0001819	545	812	741	1473	609	1556	1159	921	1567	921	2823	606	915	1155	1681	851	952	636	2305	2084	1117	745	1191	2063
file_1_file_1_jg10727	Polr1C_OG0003427	88	182	282	722	154	319	520	274	325	214	529	129	225	436	319	202	306	147	424	1364	458	208	385	415
file_1_file_1_jg10728	l(2)05714_OG0003426	175	307	241	686	180	387	712	297	688	267	727	267	281	531	434	352	442	308	709	1013	336	174	458	963
file_1_file_1_jg10729	CG14043_OG0003425	395	572	687	1480	462	1203	1027	824	1058	715	2054	471	828	991	986	680	882	480	1699	1943	1001	504	891	1687
file_1_file_1_jg1073	Vago_OG0008022	49	89	902	1221	77	24	100	423	13	120	33	316	435	105	40	269	772	164	45	262	534	276	132	29
file_1_file_1_jg10730	mRpL28_OG0003424	3090	2797	1583	2528	3803	1458	1727	2422	1821	3203	3021	3899	2145	1897	1404	1674	2559	3579	2564	2646	2327	1476	1900	2677
file_1_file_1_jg10731	Gmd_OG0003423	179	307	452	1365	154	956	1305	570	1077	389	1745	244	587	962	904	399	599	208	1569	1403	1052	591	909	1616
file_1_file_1_jg10732	CG3792_OG0003422	307	486	583	1177	288	1162	1018	671	1275	510	2109	344	731	1376	1087	567	745	314	1714	1525	794	481	933	1685
file_1_file_1_jg10733	CG8891_OG0001818	252	369	301	537	293	503	572	400	512	330	855	285	330	479	469	365	441	336	692	831	555	220	541	607
file_1_file_1_jg10734	CG8892_OG0003421	409	743	466	1458	495	727	993	681	717	742	1210	620	686	843	662	510	691	622	1134	2069	750	478	721	1072
file_1_file_1_jg10735	CG34126_OG0003420	1558	1996	1858	2862	1469	4326	2104	2048	3104	2414	6666	1620	2560	1646	2811	1617	2230	1482	6623	3654	1912	2293	1448	8098
file_1_file_1_jg10736	Rtnl1_OG0003419	16429	13777	8622	14661	15970	12505	12844	15166	13469	14423	22508	14906	13896	16317	12492	8366	12758	12668	20093	10249	12902	10534	14253	22116
file_1_file_1_jg10737	Rtnl1_OG0003418	1020	1444	2959	9509	831	5199	4974	3849	4693	1846	9911	1090	4438	5905	4788	2100	4370	823	8907	6293	8155	2796	4827	9128
file_1_file_1_jg10738	CG31917_OG0003417	699	876	519	687	718	882	669	824	847	836	1497	669	736	667	914	749	774	805	1240	908	563	613	542	1177
file_1_file_1_jg10739	Tfb5_OG0003416	97	218	98	201	135	224	225	208	212	150	303	167	159	148	191	176	187	153	313	307	150	141	186	301
file_1_file_1_jg1074	CG2076_OG0008021	7584	8250	4330	3766	8760	4165	2305	4795	5086	9846	8581	6224	4771	2153	4914	3410	4465	6591	7259	2617	2552	3360	2122	8032
file_1_file_1_jg10740	SelT_OG0003415	763	1318	1152	2413	767	2332	1877	1235	2385	1324	3725	913	1502	1596	2205	939	1320	966	3631	2969	1926	1298	1321	3648
file_1_file_1_jg10741	vkg_OG0003414	3286	10355	5365	22904	1408	335	11767	3651	1072	10551	958	4221	7412	26803	357	1547	3750	2875	940	20561	14192	6150	18208	2377
file_1_file_1_jg10743	Col4a1_OG0001817	5896	20013	11383	40799	2487	401	17073	6610	1793	16989	1724	8092	11958	42588	797	2397	7159	5381	1570	32163	24343	11049	28895	4165
file_1_file_1_jg10744	CG14042_OG0001816	51	79	46	45	43	286	152	57	229	93	512	48	61	75	246	144	71	55	462	1	5	45	68	526
file_1_file_1_jg10745	SP555_OG0001815	101	126	105	114	116	558	262	152	503	167	944	108	139	141	552	478	161	113	961	3	10	65	140	874
file_1_file_1_jg10746	CG31650_OG0001814	1529	1080	589	1142	1576	1353	1055	933	1321	1569	2533	1199	856	920	1263	1021	1101	1058	2158	1460	695	707	789	1810
file_1_file_1_jg10747	CG33995_OG0001813	517	964	789	1461	540	2111	1136	1467	1763	1048	2988	593	1556	1281	1416	898	1240	585	2984	1144	1440	1325	1050	3626
file_1_file_1_jg10748	CG44000_OG0001812	1067	1662	1396	2097	1071	3524	1821	2449	2935	2033	5575	1271	2813	2154	2681	1565	2140	1061	5704	1920	2528	1950	1724	5418
file_1_file_1_jg10749	CG44001_OG0001811	1746	2466	2197	3134	1890	4933	2724	3544	4758	3142	8192	1977	4024	2710	4247	2898	3266	1872	7573	2565	3748	2430	2276	7274
file_1_file_1_jg1075	CG2061_OG0008020	367	677	347	526	366	1031	622	390	982	722	1860	352	498	336	989	346	389	391	1848	719	277	578	349	1765
file_1_file_1_jg10750	CG9121_OG0000943	209	276	114	169	229	323	180	221	304	264	541	277	178	125	245	363	287	350	484	56	118	100	111	528
file_1_file_1_jg10751	eIF3h_OG0001810	5206	7193	7353	12830	5520	8332	11889	8983	10182	7282	15220	5920	8806	10697	7143	7823	9753	6652	14646	17330	13243	7955	10769	14926
file_1_file_1_jg10752	senju_OG0001221	253	387	315	741	283	573	748	471	570	460	1076	288	444	562	547	344	406	257	977	798	461	384	432	816
file_1_file_1_jg10753	CG14036_OG0008842	0	0	0	357	0	0	1	0	4	0	0	0	0	3	0	0	0	2	0	823	5	0	2	3
file_1_file_1_jg10754	His3:CG33866_OG0000000_OG7.2	1319	2096	2223	3933	1391	4768	3806	3061	4540	2429	10108	1507	3102	2983	4926	2334	2603	1659	7564	3594	3265	2686	3122	6131
file_1_file_1_jg10755	Nepl3_OG0011757_OG0	35	45	118	412	57	219	2011	126	231	69	532	72	105	1712	264	98	132	63	348	791	120	89	1445	431
file_1_file_1_jg10756	Rpn11_OG0001809	784	1230	1833	4916	830	3532	7189	2015	3028	1652	5787	1105	2483	3942	3572	1541	2309	979	5501	6465	3449	2390	3393	4186
file_1_file_1_jg10757	qtc_OG0001808	1145	1650	5398	1001	1250	6741	783	2510	6550	2182	11404	1084	2158	752	6144	3926	1697	1138	11952	517	977	2364	642	11464
file_1_file_1_jg10758	RpL37A_OG0003413_OG0	8748	13214	19355	24113	11582	11355	25204	16376	13958	10716	17360	13061	11482	21190	12100	17068	20183	14306	18025	31532	26613	14165	21534	18228
file_1_file_1_jg10759	Pgant5_OG0001807	580	948	1063	2081	502	1929	2157	1797	1250	1486	2638	648	2164	1954	1269	989	1501	605	2867	2545	1380	1841	1423	3424
file_1_file_1_jg1076	CG42249_OG0008019	33	18	37	489	47	27	29	35	29	58	12	17	69	29	24	30	19	14	29	165	640	31	88	27
file_1_file_1_jg10760	CG5828_OG0001220_OG0.2	266	361	223	1023	283	415	442	308	387	420	635	313	437	433	309	292	283	364	648	1442	541	218	421	628
file_1_file_1_jg10761	CG4230_OG0008841	1708	1772	887	1027	1795	3500	640	1528	2936	1845	5210	1702	1386	612	2819	1020	1275	1565	5279	897	907	1100	605	5273
file_1_file_1_jg10762	ND-13A_OG0008840	6670	6443	1861	2079	8563	2516	1584	4062	2594	5978	4102	7757	2941	2000	2422	2941	3265	8194	4016	1893	2227	1640	2116	3719
file_1_file_1_jg10763	Msp300_OG0008839	109	267	99	8	155	1	66	98	13	410	1	197	190	172	12	23	63	148	17	2	4	52	53	88
file_1_file_1_jg10764	Msp300_OG0008838	60103	73349	112708	40036	76028	44159	58997	129937	31978	92455	61498	79652	127782	90926	35266	84247	130152	72495	77525	24663	89477	81804	56087	106121
file_1_file_1_jg10765	Cyp28d2_OG0000166_OG1	8	19	32	12	15	12	12	23	10	17	49	10	26	10	14	20	21	4	14	10	24	11	19	17
file_1_file_1_jg10766	Ance-2_OG0003658	9	2	43	5	2	3	102	70	1	8	2	5	71	106	7	27	34	1	4	2	9	12	73	6
file_1_file_1_jg10767	Acer_OG0000953_OG0	2679	4799	15043	2999	2420	7127	13736	31019	5699	6129	9019	3389	31014	5760	4427	17015	21870	3010	10305	889	3966	10529	4179	8327
file_1_file_1_jg10768	Smg5_OG0003594_OG0	4832	6658	3612	4797	4547	6287	4781	5776	6207	6994	10282	5346	5869	4302	5249	3045	4952	4471	10634	3971	5233	4925	4058	14034
file_1_file_1_jg10769	CenG1A_OG0003595_OG0	3368	5077	3423	2168	3463	4213	2507	5439	3615	3541	6726	5020	4172	1559	3335	3504	6317	4179	7351	2526	1478	4344	1485	8189
file_1_file_1_jg1077	Hsp60A_OG0003221_OG0	3081	3675	5763	15663	2762	11294	9287	4728	9277	5717	13933	2486	6402	11449	10172	4169	4703	2602	18582	27554	6892	6940	9947	16757
file_1_file_1_jg10770	CG7968_OG0009176	0	0	0	42	4	0	1	1	3	1	2	4	2	2	0	1	4	3	0	0	53	3	1	6
file_1_file_1_jg10771	CG7953_OG0009177	8	23	19	1118	22	9	581	37	123	12	8	36	26	1319	8	23	49	18	13	22	3045	27	1299	128
file_1_file_1_jg10772	CG7916_OG0009178	16	23	17	163	21	7	10	32	39	26	3	42	34	6	10	28	55	20	16	8	757	7	5	42
file_1_file_1_jg10773	CG8997_OG0009179	0	5	0	976	0	3	314	1	103	0	7	2	3	929	2	1	2	0	3	14	3343	21	645	77
file_1_file_1_jg10774	CG33306_OG0009180	10	18	4	92	11	21	0	10	19	28	29	1	8	5	9	3	4	13	32	13	476	3	2	39
file_1_file_1_jg10775	CG33307_OG0009181	49	89	1549	1854	47	19	281	494	6	111	23	213	603	711	13	303	976	98	10	906	1671	384	688	22
file_1_file_1_jg10776	CenG1A_OG0009182	75	105	98	153	60	203	57	146	114	92	267	92	115	43	127	53	109	67	360	268	31	103	34	386
file_1_file_1_jg10777	mRpS23_OG0009183	293	348	320	774	375	583	449	398	551	324	873	315	333	435	530	501	508	320	789	1273	446	185	436	763
file_1_file_1_jg10778	Polr2C_OG0009184	185	323	332	750	222	560	1171	365	672	351	1043	229	376	903	625	537	367	229	966	1511	438	235	949	916
file_1_file_1_jg10779	GatC_OG0001243	96	142	122	217	70	209	203	159	195	163	414	86	157	179	187	86	120	125	305	351	185	120	202	341
file_1_file_1_jg1078	CG11122_OG0003220_OG0	2563	3457	2529	4519	2560	5784	6127	3671	4019	4278	7630	2738	3319	3943	3608	2921	3115	2665	7957	6977	2677	2101	3489	10752
file_1_file_1_jg10780	PolG2_OG0009185	409	455	377	658	426	682	574	517	641	471	1256	343	469	513	684	528	532	416	938	966	555	219	567	943
file_1_file_1_jg10781	Orc5_OG0009186	6	17	30	480	14	25	475	11	52	20	69	8	30	461	39	12	23	12	66	984	79	46	418	81
file_1_file_1_jg10782	Arpc1_OG0009187	1852	2861	2962	5678	1738	3479	4396	3424	4024	3338	6534	2714	3518	4245	3369	3484	3966	2596	5731	4545	5772	2708	3547	6241
file_1_file_1_jg10783	PolG1_OG0009188	80	159	200	761	110	450	659	201	365	191	645	115	221	583	375	169	176	111	647	1549	241	118	505	631
file_1_file_1_jg10784	b_OG0009189	8336	4346	1457	297	8851	11	80	3048	101	7970	56	7593	3251	65	618	1743	1923	6981	279	95	167	1301	64	445
file_1_file_1_jg10786	Sos_OG0009190	1347	1812	1684	3075	1269	3926	3345	2416	3421	2309	5848	1401	2398	2689	2977	2066	2332	1462	5766	3935	1793	2046	2360	6503
file_1_file_1_jg10787	CG3700_OG0014297_OG0	84	144	71	21	117	311	104	103	251	119	586	128	87	60	344	366	156	150	407	13	19	16	49	406
file_1_file_1_jg10788	CG16888_OG0012354	0	0	0	0	0	1	0	0	0	0	1	0	0	0	1	0	0	0	0	0	0	0	0	0
file_1_file_1_jg10789	CG16865_OG0009191	244	362	254	471	242	631	432	342	709	365	1057	292	292	362	582	364	353	295	980	622	350	200	367	1091
file_1_file_1_jg1079	Rpt3_OG0008018	2026	3055	2696	5486	2083	5190	9110	3219	5143	3239	9770	2400	3531	5057	5109	2330	3682	2342	8428	6815	4135	3921	4585	7207
file_1_file_1_jg10790	Adat1_OG0003596	19	33	47	61	25	102	84	48	88	40	148	26	41	50	71	48	42	32	144	127	51	24	71	118
file_1_file_1_jg10791	CAH1_OG0009192	1562	2956	8507	17462	1159	10613	2089	10208	16217	3678	19105	1583	12658	1848	10011	7104	9963	1641	20490	8620	26311	11664	1706	22262
file_1_file_1_jg10792	Sec71_OG0009193	2065	3040	3299	4591	2302	5312	3175	3791	4219	4178	7833	2743	4591	3350	3659	2396	3638	2400	8056	5260	4038	4230	2489	8452
file_1_file_1_jg10793	CG16863_OG0012355	45	53	72	172	55	246	92	73	204	101	410	67	104	61	229	75	91	72	356	166	71	46	70	340
file_1_file_1_jg10794	Eato_OG0009194	1148	1650	2166	4628	1090	6514	3566	2268	5078	2194	11984	1554	2720	2454	4967	1580	2504	1362	10124	4556	3429	2157	2031	10539
file_1_file_1_jg10795	CG16890_OG0009195	292	566	358	482	329	690	319	438	754	461	1067	407	424	254	671	398	453	385	1124	638	382	240	314	1147
file_1_file_1_jg10796	p38b_OG0009196	1333	1833	1078	1851	1500	2029	1206	1576	2070	2005	3519	1513	1790	1263	1713	896	1408	1371	3466	2189	1664	1284	1252	3350
file_1_file_1_jg10797	CG9008_OG0009197	439	573	1267	1745	322	400	957	652	668	655	653	396	1085	1006	375	396	686	339	703	1093	1642	854	1021	1140
file_1_file_1_jg10798	TM9SF4_OG0009198	1166	1847	1588	2868	1163	2921	3045	2019	2909	2175	4830	1264	2270	2637	2566	1447	1960	1157	4619	3158	2150	2316	2293	4858
file_1_file_1_jg10799	nur_OG0009199	0	0	1	8784	0	0	1	1	1	0	0	0	1	0	0	0	0	0	0	0	1	0	1	1
file_1_file_1_jg108	RpL22_OG0007864	21451	38623	49439	60109	24066	30748	63265	41144	41000	29250	58626	32216	34744	55207	30493	31874	44866	32175	52004	87448	72385	34827	49279	59613
file_1_file_1_jg1080	SrpRalpha_OG0008017	2149	3710	3781	5571	2198	2576	6112	4270	2510	3583	4199	2915	4440	6041	2166	2865	4873	2916	4065	4843	5319	3514	4981	3923
file_1_file_1_jg10800	CG9014_OG0001872	0	0	0	0	0	0	0	0	0	70	0	0	37	0	0	0	0	0	0	0	0	0	0	0
file_1_file_1_jg10801	Gpo3_OG0001873	0	0	1	0	1	11	0	4	9	106	4	1	92	1	4	1	0	0	5	0	0	0	0	3
file_1_file_1_jg10802	DIP-kappa_OG0003597	58	75	29	17	33	35	69	57	64	96	82	70	66	66	44	151	101	54	98	5	16	130	65	111
file_1_file_1_jg10803	CG18507_OG0009200	2146	5386	3818	4777	1995	7597	3243	5824	6744	5747	13785	2697	7206	2965	5481	3744	5169	2702	12003	2292	6868	4937	2584	10459
file_1_file_1_jg10804	ics_OG0009201	2032	2057	1224	2186	1999	800	2243	2258	936	2410	1535	2387	1822	2338	789	1760	2620	2285	1363	2019	2053	928	2248	1396
file_1_file_1_jg10805	kuz_OG0011786	431	563	606	2622	419	1188	2550	763	907	770	1942	598	885	2062	840	525	758	466	2123	4100	1291	822	1329	2743
file_1_file_1_jg10806	CG9254_OG0003598	0	0	0	0	0	1	0	0	0	71	0	0	34	0	0	0	1	1	0	0	0	0	0	0
file_1_file_1_jg10807	CG16853_OG0001874	0	0	0	0	0	0	0	0	0	19	0	0	10	0	0	1	0	0	1	0	0	0	0	0
file_1_file_1_jg10808	CG9263_OG0003599	0	3	2	0	1	11	3	1	15	10	4	2	14	2	13	1	2	0	24	0	0	2	0	31
file_1_file_1_jg10809	CG16852_OG0003600	0	0	0	0	0	0	0	0	0	13	0	0	11	0	0	2	0	0	0	0	0	0	0	0
file_1_file_1_jg1081	Klp10A_OG0008016	1321	1790	1127	4399	1009	1758	3319	1864	1535	2103	3009	1444	1940	3207	1341	1044	1721	1298	3103	7153	1349	1519	2569	3923
file_1_file_1_jg10810	CG15638_OG0003601	0	0	0	1	0	2	0	0	7	4	5	0	6	0	3	2	0	2	4	0	1	1	0	13
file_1_file_1_jg10811	CG33642_OG0014197_OG0	4	7	1	0	5	14	6	5	10	8	37	18	5	5	16	4	3	9	23	0	1	0	7	23
file_1_file_1_jg10812	B4_OG0013023_OG0	4	9	6	2	10	37	12	6	30	6	67	21	5	18	30	9	24	17	42	3	3	2	6	46
file_1_file_1_jg10813	B4_OG0009202	1367	2248	2023	2473	962	12319	1892	2653	6542	2657	18728	1712	3321	1897	7370	1250	2256	1224	20574	2811	1885	4129	1185	24390
file_1_file_1_jg10814	CG46308_OG0000426_OG1	955	890	539	35	930	6965	358	814	5596	1486	11685	795	952	316	4917	2354	1323	967	13045	9	74	1424	319	13199
file_1_file_1_jg10815	CG42810_OG0009203	0	1	0	0	0	1	0	0	0	4	0	0	3	0	0	1	1	0	2	0	0	0	0	4
file_1_file_1_jg10816	CG42809_OG0009204	2	2	1	0	4	13	0	2	12	1	22	1	3	1	5	1	0	0	33	0	2	4	1	21
file_1_file_1_jg10817	Hsp60D_OG0009205	2	3	0	0	2	4	0	2	2	107	4	0	67	0	1	2	3	0	2	0	0	0	0	10
file_1_file_1_jg10818	Hacd2_OG0009206	291	594	753	1371	309	2101	1117	694	2139	718	3357	436	907	869	1919	646	748	407	3285	1481	990	1064	791	3047
file_1_file_1_jg10819	Tehao_OG0003602	0	5	2	73	4	11	55	2	15	1	5	0	4	71	13	7	18	8	11	5	62	16	103	24
file_1_file_1_jg1082	CDK2AP1_OG0008015	275	594	475	745	274	936	756	531	895	595	1738	461	663	635	734	295	608	406	1562	898	720	668	629	1689
file_1_file_1_jg10820	CG42784_OG0015490	0	0	0	0	0	0	0	0	0	0	0	0	0	0	1	0	0	0	0	0	0	0	0	0
file_1_file_1_jg10821	CG16956_OG0011787	0	0	0	10	0	3	0	0	1	0	4	0	0	1	0	0	2	0	1	31	1	0	0	4
file_1_file_1_jg10822	CG16848_OG0009207	0	0	0	0	0	0	0	0	0	14	0	0	7	0	0	0	0	0	0	0	0	0	0	0
file_1_file_1_jg10823	Vm34Ca_OG0000797	0	0	0	33837	0	3	2	0	5	0	0	1	0	2	1	0	0	1	5	1583	1	30	0	20
file_1_file_1_jg10824	CG7110_OG0009208	409	931	244	1426	456	1518	1093	520	1559	989	2992	563	570	801	1173	308	310	530	2866	2891	166	443	794	3039
file_1_file_1_jg10825	CG10859_OG0009209	0	0	0	0	0	3	0	0	0	43	3	0	25	0	1	0	0	4	2	0	0	0	1	2
file_1_file_1_jg10826	CG16957_OG0011788	0	0	0	0	0	0	0	0	0	5	0	0	1	0	0	0	0	0	0	1	0	0	0	0
file_1_file_1_jg10827	CG16957_OG0003603_OG0	6197	11481	12832	19545	7635	8551	19116	10625	10410	8746	13469	10922	9880	14558	8747	10359	13139	11528	14386	24219	19093	11875	14885	14265
file_1_file_1_jg10828	CG7099_OG0009210	263	433	597	823	333	1503	1124	607	968	667	1904	431	701	978	1103	428	715	347	2159	1220	671	419	771	2294
file_1_file_1_jg10829	Ing5_OG0009211	185	258	196	435	257	401	311	293	424	259	598	212	249	260	348	414	313	236	621	554	284	242	231	539
file_1_file_1_jg1083	ssp7_OG0012111	103	169	2202	4361	94	116	228	736	186	151	234	413	727	473	146	447	1016	263	205	1558	3950	403	503	289
file_1_file_1_jg10830	loqs_OG0001875_OG0	1806	2959	1833	2664	2101	6807	2607	2223	6042	3124	10292	2075	2582	2191	6216	2988	2147	2228	10692	2801	2505	4201	2145	9837
file_1_file_1_jg10831	beta'COP_OG0009212	1332	2163	3285	5886	1184	4475	7592	4009	4145	2846	7973	1621	4590	7143	3624	2793	4276	1526	7215	6410	4532	3162	5961	7050
file_1_file_1_jg10832	CG9302_OG0009213	410	607	761	2051	377	1263	3817	965	1292	840	2151	352	1158	3010	1231	880	1071	362	1946	3047	1032	617	2611	1798
file_1_file_1_jg10833	CG6565_OG0009214	788	1224	1088	1772	842	1105	648	1062	1005	1074	2027	922	1046	809	1025	783	1000	895	1763	2461	1103	711	716	1704
file_1_file_1_jg10834	Bdp1_OG0009215	231	422	612	1799	304	584	896	503	657	479	1258	363	500	761	576	530	716	361	1019	2406	1008	462	721	1250
file_1_file_1_jg10835	ND-B22_OG0001876	8765	7780	2630	2889	10929	3168	2454	6353	3643	8181	5622	10495	4541	3297	3224	4127	5106	11214	5263	2710	3207	3221	3247	5091
file_1_file_1_jg10836	Tap42_OG0009217	776	907	542	1081	852	1185	1183	884	1190	989	2202	756	859	980	1297	762	951	793	1878	1933	764	571	945	1759
file_1_file_1_jg10837	CG31855_OG0009216	179	302	249	636	239	563	366	337	647	341	844	244	321	329	533	275	344	262	854	1011	275	278	326	809
file_1_file_1_jg10838	CG6523_OG0009218	920	1324	1374	2652	1037	1971	2039	1694	2191	1192	3307	998	1509	1896	1966	1446	1656	1125	3226	3176	2214	1046	1809	2948
file_1_file_1_jg10839	Nnp-1_OG0009219	269	466	912	3192	209	872	2275	681	781	524	1468	260	693	2261	746	563	833	275	1333	7838	1272	631	2102	1319
file_1_file_1_jg1084	CG15199_OG0008014	63	91	234	692	58	30	50	100	39	130	43	147	187	109	13	58	146	119	50	261	533	84	106	57
file_1_file_1_jg10840	CG9377_OG0009220	200	42	6	0	39	0	1	87	0	144	3	38	150	0	7	174	26	41	16	1	2	4	3	8
file_1_file_1_jg10841	CG9395_OG0003604	335	422	159	31	351	1964	452	264	1626	514	3220	259	332	270	1463	689	420	309	3445	4	18	367	252	3437
file_1_file_1_jg10842	CG16826_OG0003605	143	2	107609	469	420	3	2	45637	214	32	0	37	158365	0	9	60938	17441	31	4	2	4	63840	0	327
file_1_file_1_jg10843	hbt_OG0011789	31	35	60	1	36	387	396	60	275	82	629	38	146	480	261	108	124	40	742	1	5	205	399	1010
file_1_file_1_jg10844	CG16825_OG0009221	0	0	0	0	0	0	0	0	1	10	1	0	4	3	0	1	2	0	0	0	0	0	0	1
file_1_file_1_jg10845	CG43779_OG0011790	5	2	3	0	6	25	7	9	9	9	20	1	3	17	14	7	13	8	32	0	0	0	13	65
file_1_file_1_jg10846	hbt_OG0012148	19	33	33	1	25	248	284	45	169	60	425	44	82	264	154	107	74	39	429	0	1	114	197	618
file_1_file_1_jg10847	CG31729_OG0009222	4816	7068	5737	8419	4435	10484	4889	7981	9424	7866	16196	5145	9082	5114	7595	4532	6761	4289	16596	7447	6512	7969	3716	19328
file_1_file_1_jg10848	CG13364_OG0001174_OG0	1	2	1	5	0	1	3	0	2	2	4	1	4	0	0	0	0	4	7	0	4	21	1	7
file_1_file_1_jg10849	CG31729_OG0012356_OG0	34	86	76	168	40	134	125	123	82	113	143	63	143	147	84	67	81	46	165	178	110	109	118	259
file_1_file_1_jg1085	CG15202_OG0008013	945	2008	358	349	950	1055	220	837	951	2228	1442	1549	1222	153	758	723	485	1365	1297	137	308	718	202	1111
file_1_file_1_jg10850	Uvrag_OG0009223	567	710	745	1218	545	1839	832	871	1585	912	2871	606	1007	749	1424	858	1005	617	2642	1387	942	512	679	2906
file_1_file_1_jg10851	Drep4_OG0009224	103	121	159	566	131	615	445	244	586	151	867	119	224	283	466	280	266	163	895	863	145	163	216	940
file_1_file_1_jg10852	CG44085_OG0009225	60646	66822	29862	41614	60317	801	18479	41044	2397	59168	2145	78228	34637	27989	3207	16281	38567	69591	2756	25334	78911	26265	24355	8286
file_1_file_1_jg10853	CG31848_OG0012357	0	0	1	9	0	1	0	0	2	6	1	0	4	2	2	0	2	0	0	7	9	0	1	0
file_1_file_1_jg10854	CG31730_OG0011791	1	9	5	3	6	0	2	7	0	13	1	8	13	0	0	1	5	8	0	0	0	1	0	0
file_1_file_1_jg10855	Naa20B_OG0012233	0	0	0	0	0	0	0	0	0	2	0	0	1	0	0	0	0	0	0	0	0	0	0	0
file_1_file_1_jg10856	l(2)k05911_OG0009226	4	0	117	20	6	8	2976	121	9	4	18	2	128	2039	13	97	68	5	32	8	25	42	1486	18
file_1_file_1_jg10857	CG16820_OG0009227	6	10	62	254	7	60	592	112	242	45	100	9	173	859	35	112	122	7	157	79	421	121	790	488
file_1_file_1_jg10858	CG5945_OG0009228	16257	50075	26065	17100	12264	18077	465	64381	18587	59037	35032	17163	88193	980	14951	35050	40141	18327	29834	6885	22387	35539	1643	23911
file_1_file_1_jg10859	CG5867_OG0009229	21955	48316	25833	9686	15907	68463	3401	53402	79916	73046	105316	21453	66203	5545	52822	29809	43411	21269	110284	5246	13711	37444	4627	97069
file_1_file_1_jg1086	CG15201_OG0008012	1918	5804	4003	6151	2138	1237	1406	6315	1364	4344	1620	3899	7169	1237	1219	6422	6094	3879	1997	2903	8287	4746	1323	1654
file_1_file_1_jg10860	Mabi_OG0009230	13	14	23	23	27	156	1	59	276	37	243	17	35	0	163	30	33	24	384	9	22	10	3	332
file_1_file_1_jg10861	Prosalpha6T_OG0009231	0	2	0	0	1	0	0	1	0	12	1	1	12	0	0	0	4	2	1	0	0	1	0	1
file_1_file_1_jg10862	CG16815_OG0009232	0	0	1	0	0	0	0	0	0	0	0	0	0	0	0	0	0	0	1	0	0	0	0	2
file_1_file_1_jg10863	CG16813_OG0009233	0	2	0	0	0	0	0	0	1	0	0	0	0	0	0	4	0	0	0	0	0	0	0	2
file_1_file_1_jg10864	CG15480_OG0009234	0	0	0	0	0	0	0	5	0	0	1	0	0	0	0	0	0	0	0	0	0	0	0	1
file_1_file_1_jg10865	CG16812_OG0009235	1125	1259	802	1487	1306	1051	1225	1157	1199	1389	1732	1184	1035	1120	1144	934	1043	1320	1641	2464	977	542	1138	1692
file_1_file_1_jg10866	Ski6_OG0003607_OG0	64	152	144	344	87	278	287	141	239	172	410	107	142	274	289	121	197	107	390	649	213	106	251	350
file_1_file_1_jg10867	mRF1_OG0001244_OG0.2	558	561	296	475	746	597	314	459	689	715	1026	731	411	350	565	416	448	692	941	626	362	193	347	903
file_1_file_1_jg10868	CG9426_OG0009236	753	1364	818	1672	834	2394	1122	1548	1840	1643	3234	1011	1531	943	1643	975	1387	900	3639	2309	1123	1407	763	3374
file_1_file_1_jg10869	kek4_OG0009237	93	61	154	2	88	159	111	156	191	104	382	56	87	85	174	518	170	56	262	4	7	37	90	394
file_1_file_1_jg1087	Ran_OG0000247_OG1	1610	2902	3874	12342	1433	4304	12745	2914	4999	2681	7923	1930	3639	12233	4542	2119	3420	1878	7473	22989	5977	4288	12243	8201
file_1_file_1_jg10870	28SrRNA-Î¨:CR40596_OG0018076	0	1	0	0	0	0	0	0	1	0	0	0	1	0	0	1	0	0	0	0	0	1	0	1
file_1_file_1_jg10872	nAChRÎ±3_OG0015150_OG0.3	0	0	0	0	0	0	0	0	0	0	0	0	0	0	0	0	0	0	0	0	0	1	0	0
file_1_file_1_jg10873	nAChRÎ±3_OG0015150_OG0.4	0	0	0	0	0	0	0	0	0	0	0	0	0	0	0	0	0	0	0	0	0	0	0	0
file_1_file_1_jg10874	CG15482_OG0009238	0	0	0	2	0	1	0	0	0	7	2	0	4	0	0	0	0	0	0	0	0	1	0	0
file_1_file_1_jg10875	Pect_OG0009239	5197	5406	5546	10432	5256	5799	4998	7747	5851	6709	9272	6272	6916	4052	5028	4008	6503	6054	10553	5888	7995	5059	4185	10146
file_1_file_1_jg10876	CG16972_OG0009240	840	977	934	2318	885	1881	1371	1359	1570	1709	2753	863	1553	1219	1501	934	1114	917	2917	3632	957	694	1032	3368
file_1_file_1_jg10877	Edem2_OG0009241	403	596	934	1545	424	1578	1524	1039	1264	860	2477	567	1256	1363	1135	703	1119	504	2406	1332	1278	1088	1030	2448
file_1_file_1_jg10878	CG16974_OG0009775	3356	3668	3862	5320	3413	6317	7585	5157	5083	4743	9988	3544	4948	8676	4880	3772	4508	3026	10116	8924	3827	2922	6687	10398
file_1_file_1_jg10879	Rsph1_OG0009774	22	2	2	15	23	8	3	29	3	26	8	9	25	6	8	44	20	17	4	3	16	6	5	14
file_1_file_1_jg1088	Lint-1_OG0008011	942	1256	924	1707	1079	1601	1630	1242	1582	1363	3007	1343	1109	1269	1532	1064	1513	1252	2556	2500	999	690	1254	2743
file_1_file_1_jg10880	Alg7_OG0001281	290	354	400	548	313	436	325	399	592	410	821	363	416	312	456	425	451	359	788	429	556	188	261	691
file_1_file_1_jg10881	Mgat3_OG0003791_OG0	0	0	0	0	0	0	0	0	0	0	0	0	0	0	0	0	0	0	0	0	0	0	0	0
file_1_file_1_jg10882	Mgat3_OG0003791_OG0.2	0	0	0	0	0	0	0	0	0	0	0	0	0	0	0	0	0	0	0	0	0	0	0	0
file_1_file_1_jg10883	Alg7_OG0003790	249	366	411	674	266	538	333	480	551	359	915	281	463	401	470	304	413	287	944	562	570	322	405	833
file_1_file_1_jg10884	CG5439_OG0009773	607	941	748	1260	659	1230	802	1196	1276	1051	2206	787	1149	626	1181	981	1269	707	2056	1769	928	666	594	2013
file_1_file_1_jg10885	Sfmbt_OG0009772	1448	2031	1625	4410	1471	3569	3981	2242	2939	2423	5671	1583	2382	3372	2712	1707	2441	1492	5809	7016	1982	1745	2859	6558
file_1_file_1_jg10886	Sirt1_OG0009771	2049	2704	1989	4785	1945	4197	2958	3886	3386	3037	5732	2201	3561	2824	3012	2163	3377	1832	7266	5380	2897	2598	2406	7119
file_1_file_1_jg10887	DnaJ-H_OG0001280	2360	3301	1614	1544	2489	6627	1051	2833	5529	3555	9636	2632	2832	658	6283	2389	2622	2583	10510	877	1900	1263	648	9125
file_1_file_1_jg10888	kmg_OG0000980_OG0	0	0	0	0	0	0	0	0	1	3	1	0	1	2	0	0	2	0	1	0	0	0	0	3
file_1_file_1_jg10889	Pk34A_OG0009770_OG0	15	37	9	23	37	10	11	26	18	24	7	22	14	6	8	22	13	29	15	16	37	10	8	23
file_1_file_1_jg1089	rtv_OG0008010	162	283	210	165	140	213	554	409	216	367	279	208	382	355	257	301	396	182	393	70	192	204	325	270
file_1_file_1_jg10890	CG16978_OG0009769	2347	5160	939	184	1734	593	1	2962	1690	5765	1729	2806	3988	2	771	2170	1787	2652	853	64	217	922	1	2280
file_1_file_1_jg10891	CG9928_OG0012585_OG0	413	755	2383	1426	370	2757	25	2379	1701	1135	2885	1795	2338	46	2110	1366	2094	780	2003	980	2079	860	20	1992
file_1_file_1_jg10892	CG5122_OG0012368	2	24	15	5	15	53	2	29	47	80	93	24	80	8	49	21	43	23	79	2	10	11	2	111
file_1_file_1_jg10893	CG43050_OG0012689_OG0	0	3	0	7	1	0	0	3	0	1	4	1	2	0	0	0	1	2	4	3	4	0	0	1
file_1_file_1_jg10894	Ttc30_OG0003789	377	525	301	147	436	3026	30	527	3062	680	5267	376	433	25	2815	374	449	441	4981	76	220	2011	23	4606
file_1_file_1_jg10895	CG9932_OG0009768	8391	13362	18863	15825	7047	44536	11531	26576	29008	18405	71150	9161	29388	8126	27432	13233	21170	7617	72520	8014	22962	22174	5717	77503
file_1_file_1_jg10896	CG9933_OG0009767	615	915	662	1504	768	1212	1230	1080	1208	1055	2119	845	946	924	1154	1008	1064	844	1953	2300	934	698	947	1797
file_1_file_1_jg10897	Ube4B_OG0009766	3661	3683	2412	4515	3976	2954	3895	3706	2671	4779	5397	4833	3626	2978	2605	2369	3945	4179	5244	6187	2955	2572	2529	5179
file_1_file_1_jg10898	Tor_OG0003788	1376	1805	1942	3211	1393	2751	3538	2318	2130	2290	3721	1658	2375	3363	2002	1366	2329	1429	4088	4378	3288	1916	2576	4939
file_1_file_1_jg10899	Vha68-2_OG0000341_OG1	9954	10102	2944	1345	10697	3677	2148	6100	3527	12203	6417	11148	5077	2620	3149	3961	4783	9427	6618	684	1750	3831	2468	6952
file_1_file_1_jg1090	Dlic_OG0013701_OG0	275	528	332	713	309	446	485	572	360	521	739	454	481	450	233	387	627	331	851	1071	536	470	463	1032
file_1_file_1_jg10900	Yip1d1_OG0009765	472	967	912	1610	492	1182	1640	1045	1315	1022	1830	666	1259	1444	1077	812	1160	674	1925	1661	1153	1168	1219	2025
file_1_file_1_jg10901	Vha68-3_OG0009764	0	1	3	4	1	7	0	7	6	83	14	0	89	1	2	0	1	0	7	1	0	2	0	1
file_1_file_1_jg10902	Vha68-2_OG0000341_OG0	3676	6185	14802	59802	3147	56675	11294	21116	36408	9431	96615	3650	28180	11758	38712	12967	19374	3449	74014	44343	73654	34414	9080	58071
file_1_file_1_jg10904	CG16800_OG0009763	1	0	1	0	0	0	60	0	0	0	0	0	0	3	0	2	1	0	0	0	0	0	8	0
file_1_file_1_jg10905	ACXB_OG0000046_OG0	0	0	0	0	0	0	0	0	0	3	0	0	6	0	0	0	0	0	0	2	1	1	0	0
file_1_file_1_jg10906	ACXB_OG0000046_OG2.2	0	0	0	3	0	0	0	0	0	48	0	0	30	1	0	0	0	0	0	0	0	0	0	1
file_1_file_1_jg10907	ACXB_OG0000046_OG2	0	0	0	0	1	2	6	1	0	1	0	0	4	2	0	0	0	0	1	3	2	0	2	0
file_1_file_1_jg10908	ACXB_OG0000046_OG1	0	0	0	87	0	9	71	0	4	75	12	3	54	80	5	1	0	0	7	81	5	0	67	9
file_1_file_1_jg1091	CG32668_OG0008009	390	463	282	11	341	7068	23	528	6488	844	11995	329	660	23	6245	319	370	372	11403	2	16	1123	35	10754
file_1_file_1_jg10910	Vha16-1_OG0018077	0	0	0	0	0	0	0	0	0	0	0	0	0	0	0	0	0	0	2	0	0	0	0	0
file_1_file_1_jg10911	kek1_OG0009762	977	1146	386	303	1024	948	4018	552	1312	1470	1970	991	625	2118	933	2228	857	937	1913	721	219	262	2140	2159
file_1_file_1_jg10912	MRP_OG0017724	0	0	1	1	0	0	0	0	0	0	0	0	0	0	0	2	0	0	0	0	0	0	0	0
file_1_file_1_jg10913	CG15483_OG0011825	0	0	1	0	0	0	0	0	0	6	0	0	3	0	0	0	0	0	0	0	0	0	0	0
file_1_file_1_jg10914	MRP_OG0015642	0	0	0	0	1	0	0	0	0	0	0	0	0	0	0	0	0	0	0	0	0	0	0	0
file_1_file_1_jg10915	MRP_OG0009761	6580	9380	12567	8099	7062	15597	7225	15659	14676	11261	21083	8284	17915	12961	11085	10341	20212	7692	28451	10801	7555	15399	9605	38272
file_1_file_1_jg10916	Pih1D1_OG0012883_OG0	103	214	141	266	149	316	187	213	298	225	380	199	245	161	269	117	155	161	441	334	190	148	164	477
file_1_file_1_jg10917	Pih1D1_OG0000705_OG3	717	888	653	950	733	1160	804	954	1084	953	1683	783	981	569	1109	887	926	833	1639	1025	720	385	543	1544
file_1_file_1_jg10918	Pih1D1_OG0012163	417	427	466	507	440	1313	1263	681	769	592	1769	502	664	1069	904	657	825	515	1816	785	377	285	868	1737
file_1_file_1_jg10919	CG5787_OG0003787_OG0	744	1380	1266	3934	827	2440	5336	1575	2325	1626	3815	821	1871	4012	1989	1160	1464	845	3633	6774	1538	1053	3766	4031
file_1_file_1_jg1092	Dlic_OG0008008	1999	3227	2440	3892	1892	4836	2481	3340	3497	3643	7789	2608	3585	2724	3302	1842	3385	1905	8017	4529	2769	3612	2131	8781
file_1_file_1_jg10920	CG6180_OG0009760	2215	3042	2109	3265	2421	3098	4022	2580	3490	3174	5067	2321	2803	3593	2945	2327	2346	2627	4813	5513	2805	2186	3319	4751
file_1_file_1_jg10921	squ_OG0000369_OG1	7	9	3	113	8	32	119	14	34	15	30	6	14	88	30	1	12	10	31	306	8	4	87	41
file_1_file_1_jg10922	spict_OG0009759	595	705	1144	2717	478	1059	831	999	1094	852	2102	669	1114	691	968	685	1033	614	1777	1626	1832	1202	649	1655
file_1_file_1_jg10923	CG5776_OG0009758	129	257	229	794	139	316	573	203	298	233	510	164	227	416	348	177	235	155	557	1535	286	178	419	590
file_1_file_1_jg10924	CG17036_OG0009757	39	102	28	429	27	123	89	49	144	107	217	34	73	81	91	39	37	58	198	390	142	42	80	211
file_1_file_1_jg10925	PICK1_OG0009756	164	219	177	68	184	1567	174	265	1533	281	2831	130	220	107	1440	579	254	195	2679	27	23	616	111	2904
file_1_file_1_jg10926	IFT43_OG0009755	128	293	141	226	184	1515	196	264	1728	352	2288	129	264	139	1471	190	246	207	2234	288	61	190	132	2282
file_1_file_1_jg10927	CG6153_OG0009754	286	434	296	616	280	668	636	484	654	437	1250	291	478	465	845	391	458	345	1120	817	434	225	363	946
file_1_file_1_jg10928	CCT4_OG0000979	1510	2103	2457	7542	1278	3965	7750	3065	3766	2601	5774	1571	3038	7649	3761	2314	3415	1512	5989	16975	4681	2923	7337	5531
file_1_file_1_jg10929	pdm2_OG0003786	11	33	0	77	9	55	89	0	58	19	92	5	7	98	42	44	6	14	96	5	26	25	112	66
file_1_file_1_jg1093	antdh_OG0008007	1135	833	4091	514	957	98540	758	9084	93207	4496	195272	197	11599	626	85639	2149	5673	197	168808	327	820	37835	566	139077
file_1_file_1_jg10930	pdm2_OG0013880	0	14	0	21	0	7	40	0	22	4	25	4	1	41	10	15	2	6	29	0	16	5	50	42
file_1_file_1_jg10931	Nepl7_OG0009753	0	0	1	1	0	0	764	0	0	0	0	1	0	760	0	0	0	0	0	0	0	0	467	0
file_1_file_1_jg10932	pdm2_OG0009752	0	8	0	8	0	16	24	0	10	1	11	4	0	30	0	6	3	1	11	0	10	2	17	11
file_1_file_1_jg10935	nub_OG0009751	122	198	81	366	137	1189	792	185	787	286	1510	159	203	625	845	133	184	177	1867	5	331	287	629	1563
file_1_file_1_jg10936	nub_OG0009750	10	8	2	9	11	161	70	7	64	10	155	11	9	31	110	5	8	3	229	0	15	9	28	147
file_1_file_1_jg10937	Ref2_OG0012746	0	0	0	0	0	0	0	0	0	2	0	0	2	1	0	0	0	0	0	0	0	0	1	0
file_1_file_1_jg10938	nub_OG0011824	10	13	9	21	7	229	111	10	74	23	207	11	13	58	110	5	6	14	289	2	29	13	63	283
file_1_file_1_jg10939	bun_OG0000556	2430	3196	2157	2153	2291	3394	2347	3310	2452	3931	4937	2445	3041	2261	2092	1643	2920	2393	5753	2787	1569	2741	1931	7687
file_1_file_1_jg1094	CG15200_OG0000602_OG1	2	1	7	5	2	25	8	2	28	146	72	1	109	8	12	2	16	1	47	1	1	5	2	96
file_1_file_1_jg10940	t-cup_OG0012162	4	5	1	1	9	4	1	1	4	32	5	5	25	0	5	2	3	4	9	0	2	0	0	8
file_1_file_1_jg10941	bun_OG0013246_OG0	47	42	57	41	40	11	28	70	13	31	27	67	62	33	11	54	85	61	32	20	63	70	27	44
file_1_file_1_jg10942	bun-PP_OG0009749	2764	2921	3547	4366	1992	3756	2634	4886	2627	3740	11693	2601	4949	2038	3221	3179	4091	2147	7753	3126	3975	2931	1831	5865
file_1_file_1_jg10943	Oatp33Eb_OG0003785	3	7	5	681	5	2	29	3	40	28	1	1	45	60	2	4	1	4	4	83	1413	10	86	23
file_1_file_1_jg10944	CG5421_OG0009748	0	20	67	11	16	9	4	90	18	34	10	33	12	0	11	60	101	13	20	5	65	29	7	47
file_1_file_1_jg10945	Oatp33Ea_OG0003784	22	23	19	272	11	7	60	12	63	36	29	17	35	57	6	108	68	8	18	2	354	22	65	60
file_1_file_1_jg10946	eRF3_OG0003783	924	1520	2292	7682	801	2830	6335	2036	2064	2062	4611	1129	2591	6999	2043	1099	2125	995	4296	14246	3929	2975	6173	4934
file_1_file_1_jg10947	SC35_OG0009747	327	553	731	1262	473	1139	2278	655	1137	752	1966	560	821	1633	1033	831	923	703	1921	1997	873	840	1587	1902
file_1_file_1_jg10948	CG5435_OG0009746	117	209	7	10	75	3	3	2	53	211	47	108	30	13	37	3	6	125	35	2	5	5	4	55
file_1_file_1_jg10949	Trm1_OG0009745	158	275	575	758	174	497	824	380	470	346	614	206	425	858	379	329	541	229	610	1696	774	358	767	616
file_1_file_1_jg1095	CG11106_OG0012330	0	0	0	0	0	0	0	0	0	15	0	0	6	0	0	0	0	0	0	0	0	0	0	0
file_1_file_1_jg10950	CG5446_OG0009744	401	577	395	948	416	731	804	593	907	554	1211	525	571	467	725	505	557	508	1223	1326	701	560	580	1129
file_1_file_1_jg10951	Fam92_OG0009743	233	324	162	48	283	1536	44	236	1431	353	2464	274	236	24	1411	276	243	296	2459	42	93	94	33	2285
file_1_file_1_jg10952	vir-1_OG0009742	29359	42314	41018	40526	26845	24504	3380	39650	33851	48322	44954	35049	39393	3814	26579	28053	49885	32932	44718	16343	40475	32309	3881	48791
file_1_file_1_jg10953	Pkd2_OG0009741	7	10	20	18	5	31	4	10	23	24	60	14	19	11	6	20	29	15	40	10	24	8	6	41
file_1_file_1_jg10954	bru2_OG0009740	728	1005	2344	2617	635	7202	818	4399	5624	1376	12557	834	3718	1013	5484	2146	3464	811	12843	1516	3190	3687	804	12241
file_1_file_1_jg10955	bru2_OG0013940_OG0	0	0	0	0	0	0	0	0	0	0	0	0	0	0	0	0	0	0	0	0	0	0	0	0
file_1_file_1_jg10956	bru2_OG0012161	133	130	374	497	96	419	135	679	236	179	691	98	595	216	229	260	445	100	843	298	505	431	170	763
file_1_file_1_jg10957	bru2_OG0011823	28	30	73	60	26	848	34	103	618	40	1227	20	92	21	607	58	78	16	1401	34	85	324	21	1624
file_1_file_1_jg10958	CG17010_OG0009739	0	0	0	0	0	7	0	0	4	48	4	2	36	0	7	0	5	1	9	0	3	1	0	15
file_1_file_1_jg10959	CG31862_OG0013086_OG0	0	0	0	3	0	0	0	1	1	0	0	0	0	0	0	0	0	0	0	1	22	0	0	0
file_1_file_1_jg1096	CG44422_OG0012329	456	467	159	188	457	87	45	194	83	549	174	505	206	65	84	146	308	477	209	114	355	139	42	267
file_1_file_1_jg10960	bru1_OG0009738	159	143	656	10949	142	463	214	331	703	445	952	157	632	193	427	425	445	161	899	30653	1438	503	183	1113
file_1_file_1_jg10961	bru1_OG0015821	0	0	0	0	0	0	0	0	2	2	1	0	1	0	0	0	0	0	0	1	0	0	0	0
file_1_file_1_jg10962	Toll-4_OG0000156_OG1	1	0	3	7	0	1	4	5	0	2	0	0	3	0	0	2	2	0	0	25	5	2	1	2
file_1_file_1_jg10963	bru1_OG0009737	28	34	66	88	41	113	79	20	97	79	197	21	86	55	100	29	34	9	227	45	37	55	41	275
file_1_file_1_jg10964	CG31759_OG0013253_OG0	71	104	152	534	83	164	251	127	136	98	223	96	166	250	173	75	180	73	217	728	185	111	193	269
file_1_file_1_jg10966	atilla_OG0011822	2818	6063	6396	9544	2824	5995	2839	10838	6118	6168	9207	4015	11342	2801	5261	8562	10106	4211	10648	4900	15792	5622	2702	8596
file_1_file_1_jg10967	crok_OG0001951	187	402	297	707	183	333	965	513	399	448	519	286	524	748	249	342	503	267	522	823	510	311	723	593
file_1_file_1_jg10968	CG6583_OG0009736	173	337	230	530	143	549	627	394	574	365	652	225	440	441	393	286	387	206	776	476	304	274	425	925
file_1_file_1_jg10969	CG17217_OG0011960	0	1	0	0	0	0	1	0	0	7	0	0	1	1	0	0	0	0	0	0	0	0	0	0
file_1_file_1_jg1097	CG44422_OG0001180_OG0	620	633	182	180	686	202	73	220	284	969	495	794	258	83	213	453	377	708	440	79	327	277	75	541
file_1_file_1_jg10970	d_OG0014906	0	0	0	0	0	0	0	0	0	0	0	0	0	0	0	0	0	0	0	0	2	0	2	0
file_1_file_1_jg10971	d_OG0011760_OG0	2	0	0	10	2	1	145	2	2	4	4	0	1	115	2	0	0	0	5	8	15	1	91	6
file_1_file_1_jg10972	CG43796_OG0013299_OG0	17	10	19	31	11	19	909	31	18	41	42	25	34	673	21	17	22	18	49	11	38	26	518	69
file_1_file_1_jg10973	d_OG0001830_OG0	99	126	119	236	123	175	4743	148	166	219	289	136	189	2786	114	107	150	122	308	75	178	111	2752	340
file_1_file_1_jg10974	d_OG0018078.B	26	28	21	58	18	18	966	33	37	62	53	30	40	575	21	25	35	45	60	14	26	13	549	55
file_1_file_1_jg10975	CG43400_OG0013029	0	0	0	6	0	0	3	0	0	0	0	0	0	0	0	0	0	0	0	1	30	0	3	0
file_1_file_1_jg10976	Dh31_OG0003719	78	35	40	8	29	18	112	59	48	40	88	28	64	125	37	603	203	30	56	2	12	53	103	96
file_1_file_1_jg10977	Bace_OG0000801_OG0	0	4	0	882	1	0	1782	2	315	4	3	0	10	3988	2	3	3	3	2	0	694	3	9926	401
file_1_file_1_jg10978	CG13096_OG0003720	156	335	936	3441	160	583	3953	509	602	377	916	232	629	3504	568	457	809	253	888	7979	1506	513	3336	1111
file_1_file_1_jg10979	CG13097_OG0001923	186	353	545	1793	185	525	1005	388	501	368	1040	206	419	967	409	325	565	229	830	4009	845	405	942	851
file_1_file_1_jg1098	CG15198_OG0008006	0	0	0	0	0	0	0	0	0	27	1	0	20	0	0	0	0	1	0	0	0	0	0	0
file_1_file_1_jg10981	PIG-U_OG0001924	244	376	415	941	231	887	1102	438	853	444	1509	212	548	831	824	405	446	245	1333	1104	620	344	780	1252
file_1_file_1_jg10982	mRpL51_OG0003721	269	411	322	745	362	580	496	380	631	447	1010	307	405	565	531	419	377	395	901	1220	605	388	606	818
file_1_file_1_jg10984	Uba4_OG0001955	144	249	274	384	167	461	290	351	417	342	804	144	361	272	485	306	267	256	573	521	358	165	247	603
file_1_file_1_jg10985	Sgp_OG0000316_OG0	22	33	32	2587	17	25	17	30	28	28	87	16	44	28	20	31	27	18	29	974	2773	14	10	35
file_1_file_1_jg10986	Acer_OG0003808	261	556	4011	8345	211	131	2008	1478	211	1024	275	655	4886	3174	114	513	2024	331	190	5525	6847	1471	2397	334
file_1_file_1_jg10987	lmgB_OG0001954	370	525	432	1131	422	1096	1006	541	830	615	1530	422	733	846	664	297	559	434	1592	1753	500	503	793	1706
file_1_file_1_jg10988	lmgA_OG0011958	70	107	98	218	63	197	228	114	141	119	280	69	126	184	160	89	120	81	307	418	127	147	152	392
file_1_file_1_jg10989	CG17834_OG0003807	667	685	848	1689	463	3426	732	1657	3409	946	6519	514	1370	519	3000	1028	1476	499	6039	1266	2083	955	461	5348
file_1_file_1_jg1099	CG44422_OG0016763	12	18	6	6	26	6	1	9	4	21	8	16	3	2	2	9	13	18	10	3	17	2	1	14
file_1_file_1_jg10990	Sema1a_OG0003806	78	94	119	156	104	270	474	85	184	230	554	139	231	347	232	137	130	126	917	236	19	272	151	1172
file_1_file_1_jg10991	Sema1a_OG0003805_OG0	58	45	65	73	71	129	255	71	123	132	347	100	95	199	111	93	67	86	433	127	15	67	76	523
file_1_file_1_jg10992	Glt_OG0009811	941	2386	15836	3986	364	77	4096	4650	192	2390	202	3623	9001	8453	98	1783	9847	1043	185	1090	1692	4995	6615	468
file_1_file_1_jg10993	CG9287_OG0009810	0	0	0	3	0	0	31	0	1	0	0	0	0	93	0	0	0	0	0	1	0	1	73	0
file_1_file_1_jg10994	Toll-4_OG0000156_OG1.4	0	0	0	2	0	0	1	0	0	2	0	3	1	3	0	0	0	0	1	5	1	1	1	0
file_1_file_1_jg10995	CG9289_OG0009809	47	30	9	21	38	14	54	40	8	39	16	26	24	91	18	32	55	42	16	180	22	14	52	18
file_1_file_1_jg10996	PrBP_OG0009808	180	299	249	541	201	781	1153	321	848	319	1397	185	346	1126	653	440	343	195	1295	625	357	331	1174	1080
file_1_file_1_jg10997	Trs23_OG0009807	354	505	315	477	408	622	346	422	627	402	1017	378	386	238	569	407	441	449	818	535	436	386	286	713
file_1_file_1_jg10998	Hnf4_OG0003804	2435	4018	4044	6218	2046	10262	1154	6530	9807	6043	16489	2705	7972	1087	7094	3980	6070	2554	17015	4178	6666	5917	998	17040
file_1_file_1_jg10999	Hnf4_OG0013205_OG0	17	26	16	64	12	41	19	28	55	18	73	20	28	12	28	9	23	21	96	75	34	29	10	118
file_1_file_1_jg11	ms(3)76Ba_OG0000019_OG0.40	0	0	0	0	0	0	0	0	1	0	0	0	0	0	0	0	0	0	0	0	0	0	0	0
file_1_file_1_jg110	fz3_OG0013847_OG0	6	24	25	54	18	76	183	42	120	18	166	16	34	115	48	27	30	16	148	77	56	27	109	223
file_1_file_1_jg1100	CG44422_OG0008005	26	34	32	51	23	0	4	36	0	19	1	36	26	5	0	16	41	33	0	11	57	35	4	8
file_1_file_1_jg11000	CG9314_OG0009806	1	0	15	10	3	35	5	13	29	228	45	5	164	0	29	11	8	4	58	6	8	17	0	50
file_1_file_1_jg11001	raw_OG0003803	4587	4968	7128	6472	4337	2706	2533	11677	2627	6122	4303	5194	10900	2975	2175	9404	12588	4532	4550	4834	5351	6222	2642	5196
file_1_file_1_jg11003	CG12438_OG0003802	0	0	0	0	0	0	0	0	0	0	0	0	2	0	0	0	0	0	0	0	0	0	0	0
file_1_file_1_jg11004	LManIII_OG0000038_OG1	0	0	0	0	0	0	0	0	0	0	0	0	0	0	0	1	0	0	2	0	0	0	0	1
file_1_file_1_jg11005	LManIV_OG0014203	0	0	0	0	0	0	0	0	0	0	0	0	0	0	0	0	0	0	0	0	0	0	0	0
file_1_file_1_jg11006	LManIII_OG0000038_OG2	0	0	0	0	1	0	0	0	0	0	1	0	0	0	0	0	0	0	0	0	0	0	0	0
file_1_file_1_jg11007	LManIII_OG0000038_OG3	0	0	0	4	0	0	1	0	0	0	0	0	0	0	0	0	0	0	0	0	0	0	0	0
file_1_file_1_jg11008	LManIII_OG0000038_OG4	0	0	2	18	0	1	1	8	0	2	2	1	2	5	5	20	16	0	4	6	29	2	2	0
file_1_file_1_jg11009	CG42710_OG0014295_OG0	0	0	0	0	0	0	0	0	0	13	0	0	4	1	0	1	0	0	0	0	0	0	0	0
file_1_file_1_jg1101	Ir10a_OG0008004	0	0	2	1	0	0	0	7	1	0	0	1	10	0	0	17	8	3	4	1	1	5	3	7
file_1_file_1_jg11011	SoxN_OG0003801_OG0	430	821	784	408	337	2330	2610	1328	1803	779	4450	505	1363	1639	1845	1485	1200	534	4005	82	217	1196	1637	3566
file_1_file_1_jg11013	kmr_OG0016460	0	0	0	0	0	0	0	0	0	0	0	0	0	0	0	0	0	0	0	0	0	0	0	0
file_1_file_1_jg11014	CG32986_OG0009805	0	0	0	0	0	2	1	0	0	6	0	1	0	0	1	0	0	0	0	0	0	0	0	4
file_1_file_1_jg11015	CG32987_OG0009804	0	0	0	0	0	0	0	0	0	5	0	0	3	0	0	1	0	0	0	0	0	0	0	0
file_1_file_1_jg11016	CG32988_OG0001282	0	0	0	0	0	0	0	0	0	12	0	0	5	0	0	0	0	0	0	0	0	0	0	0
file_1_file_1_jg11017	CG32983_OG0012369	0	0	0	0	0	0	0	0	0	1	0	0	6	0	0	0	0	0	0	0	0	0	0	0
file_1_file_1_jg11018	CG9483_OG0009803	0	0	0	0	0	0	0	0	0	10	0	0	7	0	0	0	0	0	0	0	0	0	1	0
file_1_file_1_jg11019	CG42713_OG0000162_OG2	0	1	0	0	0	0	0	0	0	2	0	0	0	0	0	0	1	1	0	0	4	0	0	0
file_1_file_1_jg1102	sisA_OG0008003	7	2	1	6	9	2	2	4	5	3	13	4	3	2	4	6	4	5	5	0	5	1	1	0
file_1_file_1_jg11020	CG34398_OG0009802	10979	12206	8201	15394	9758	1764	7077	16021	2232	19886	3222	10621	13094	7344	2032	8647	11421	9326	3430	6602	22983	6695	5705	5291
file_1_file_1_jg11021	Tsp29Fa_OG0009801	189	178	450	929	164	6308	291	776	7028	342	11363	140	729	297	6176	473	630	153	10481	319	1689	828	306	9133
file_1_file_1_jg11022	Tsp29Fb_OG0003800	1421	2493	3196	5341	1025	20089	1139	4018	20325	3621	34701	1306	5799	1466	19681	2658	3650	1338	33164	2599	9470	4181	1100	27608
file_1_file_1_jg11023	Argl_OG0009800	64	66	1392	335	28	37	127	333	23	208	45	161	936	293	25	257	517	130	60	106	295	372	194	49
file_1_file_1_jg11024	CG9515_OG0003799	172	245	223	685	216	348	130	276	357	263	548	204	267	141	360	246	284	231	584	913	310	133	156	538
file_1_file_1_jg11025	C1GalTA_OG0009799	438	598	520	1122	472	1223	634	864	919	703	1906	463	899	538	872	704	916	506	1916	1423	682	907	473	1693
file_1_file_1_jg11026	CG31886_OG0009798	127	126	400	2911	125	275	115	226	262	170	542	160	457	117	235	144	345	181	379	1500	2229	282	125	527
file_1_file_1_jg11027	CG18088_OG0000450_OG0	3	2	8	8	1	0	1388	4	2	1	1	2	16	898	0	20	5	1	0	4	2	9	645	2
file_1_file_1_jg11028	CG32985_OG0000626_OG0	0	0	4	0	3	1	0	0	0	3	0	0	1	4	0	0	0	0	1	3	4	0	0	2
file_1_file_1_jg11029	CG18088_OG0000450_OG0.2	0	1	8	9	3	1	2082	6	0	7	4	1	22	1030	0	32	8	2	0	3	2	21	679	1
file_1_file_1_jg1103	l(1)10Bb_OG0008002	266	406	289	777	262	627	633	416	818	335	1071	295	443	565	604	326	431	360	960	1115	498	291	526	1220
file_1_file_1_jg11030	CG18088_OG0000450_OG0.4	0	0	0	0	0	0	437	0	0	0	0	0	0	489	0	1	0	0	0	0	0	2	342	1
file_1_file_1_jg11031	CG18088_OG0000450_OG0.6	1	0	1	3	0	0	1194	0	2	0	0	1	4	1408	0	3	3	0	0	0	1	4	1128	1
file_1_file_1_jg11032	CG18088_OG0000450_OG0.3	0	0	0	1	0	0	303	0	0	0	0	1	2	321	0	1	1	0	0	0	0	0	248	0
file_1_file_1_jg11033	CG18088_OG0000450_OG0.7	3	0	6	3	2	0	529	6	0	1	1	0	6	599	0	12	2	0	2	0	0	8	483	0
file_1_file_1_jg11034	CG32985_OG0000626_OG0.2	0	0	90	9	1	0	7	23	0	0	0	0	197	1	0	163	45	0	0	2	10	90	1	0
file_1_file_1_jg11035	CG18088_OG0000450_OG0.5	0	0	16	3	2	1	373	5	0	0	2	0	20	223	0	30	6	1	0	2	3	18	160	3
file_1_file_1_jg11036	CG9541_OG0009305	259	162	715	7	235	25062	108	1295	26380	358	45560	175	1118	119	22301	916	1154	250	43614	5	15	7431	111	46301
file_1_file_1_jg11037	CG13101_OG0009304	375	613	498	260	325	4326	180	993	4355	861	6743	310	1210	157	3698	451	629	317	7579	211	287	2229	110	5908
file_1_file_1_jg11038	CG18662_OG0009303	0	7	22	1	2	162	0	21	152	44	352	1	51	1	182	25	15	3	281	0	0	63	2	301
file_1_file_1_jg11039	rost_OG0009302	331	629	2956	1765	361	671	267	646	866	558	1776	672	900	150	529	360	1090	552	1421	1823	520	756	100	1206
file_1_file_1_jg1104	Gapvd1_OG0008001	2135	3667	2893	3787	2191	6996	1861	3802	6517	3953	13840	2837	3930	1524	5127	2539	3864	2668	11356	5429	3537	3913	1371	14810
file_1_file_1_jg11040	CG9555_OG0000214_OG1	0	1	46	22	0	1170	0	61	1352	0	2372	0	73	6	1262	34	55	0	2108	11	72	97	0	2050
file_1_file_1_jg11041	CG9555_OG0000214_OG0	4	0	0	16	5	44	1	4	46	2	122	2	7	0	61	1	6	1	107	0	42	6	0	96
file_1_file_1_jg11042	alien_OG0009301	1489	2563	1679	2589	1651	2819	2271	2222	3004	2193	4111	1515	2219	1837	2771	1567	2007	1784	4261	3143	2132	1532	1769	4292
file_1_file_1_jg11043	CG18661_OG0009300	191	268	220	332	214	329	109	312	449	300	498	260	286	66	320	279	266	252	645	439	320	122	51	540
file_1_file_1_jg11044	Try29F_OG0001882_OG0	65	73	32	83	69	122	34	70	74	100	117	72	54	19	121	149	79	79	154	25	69	12	9	129
file_1_file_1_jg11045	CG9568_OG0009299	0	1	0	765	1	1	6	0	108	0	1	1	1	25	0	0	2	1	1	16	2527	0	10	29
file_1_file_1_jg11046	CG13102_OG0009298	0	0	0	117	0	0	4	0	19	1	0	0	2	51	0	0	0	0	0	8	298	0	44	3
file_1_file_1_jg11047	CG9582_OG0003620	0	0	0	0	0	0	0	0	0	15	0	0	11	0	0	0	0	0	0	0	0	0	0	1
file_1_file_1_jg11048	DIP-zeta_OG0009297	3	3	27	8	0	2	74	21	6	7	5	4	35	73	0	131	99	1	4	0	1	7	51	13
file_1_file_1_jg11049	CG12439_OG0009296	0	0	0	0	0	0	0	0	0	1	0	0	0	0	0	0	0	0	0	0	0	0	0	0
file_1_file_1_jg1105	Kap3_OG0008000	1844	2182	1571	2221	1962	6608	1546	2493	6005	2857	11428	1934	2508	1401	5096	1764	2190	1649	11298	2534	1718	2836	1243	12060
file_1_file_1_jg11050	Toll-4_OG0000156_OG1.3	0	1	0	2	0	3	0	0	0	0	1	0	0	0	0	0	0	0	1	0	0	0	0	2
file_1_file_1_jg11051	CG31515_OG0012438_OG0	0	0	0	0	0	0	0	0	0	0	0	0	0	0	0	0	0	0	0	0	0	0	0	0
file_1_file_1_jg11052	Toll-4_OG0000156_OG1.2	0	1	1	0	0	2	1	0	1	3	2	1	2	0	0	0	3	1	4	0	3	2	0	1
file_1_file_1_jg11053	Or30a_OG0011793	0	0	0	0	0	0	1	2	0	1	2	0	0	0	0	0	0	0	1	1	0	0	1	6
file_1_file_1_jg11054	CG32982_OG0003619_OG0	1579	1895	1215	1188	1683	1746	1441	1971	1878	2191	2845	2195	1606	1137	1690	1813	2506	2264	2914	669	1407	1192	1109	3104
file_1_file_1_jg11055	CG32982_OG0013389	256	302	219	218	239	404	256	269	425	477	759	363	330	239	362	195	327	395	789	147	236	291	236	758
file_1_file_1_jg11056	CG13108_OG0009295	46	39	35	16	48	469	123	70	547	44	836	31	46	88	439	579	111	41	726	5	1	91	72	777
file_1_file_1_jg11057	CG9586_OG0009294	831	1026	706	1159	893	852	883	884	912	900	1376	1014	810	932	789	735	913	1008	1374	1858	902	515	837	1302
file_1_file_1_jg11058	tai_OG0009293	3716	4291	4251	4447	3632	7222	8272	5541	5285	5558	11528	3828	5883	7409	5146	3489	4832	3665	12313	3040	4124	4412	6525	13677
file_1_file_1_jg11059	aust_OG0001881	0	0	0	2	0	4	12	3	0	2	6	0	2	17	5	5	2	0	12	3	2	1	6	0
file_1_file_1_jg1106	CG34348_OG0007999	310	645	463	1028	326	1181	673	817	1040	707	2049	413	872	700	919	554	814	505	2064	1540	746	474	614	1820
file_1_file_1_jg11060	borr_OG0009292	13	11	37	1599	6	71	1407	13	98	25	170	14	51	991	134	29	36	16	157	2609	119	62	957	82
file_1_file_1_jg11062	GÎ³30A_OG0013609_OG0	148	32	5056	388	316	212	344	1879	246	45	443	146	809	262	147	2666	662	42	351	142	510	393	286	516
file_1_file_1_jg11063	Ggamma30A_OG0011959	432	116	8951	826	926	426	773	4405	488	130	919	445	1413	522	379	8129	1655	113	789	328	1283	577	550	846
file_1_file_1_jg11064	CG17005_OG0009291	0	0	17	4	1	11	2	8	4	18	12	0	20	3	8	25	14	3	15	1	1	8	1	18
file_1_file_1_jg11065	CG31673_OG0017729	0	1	4	4	2	3	1	2	2	0	5	1	1	0	0	4	3	1	5	5	1	0	2	3
file_1_file_1_jg11066	Eaat1_OG0009290	6315	10117	4138	2672	5460	772	974	6588	1055	9553	1544	7586	6663	948	931	3129	4928	5947	1639	945	2290	3569	875	2442
file_1_file_1_jg11067	CG3748_OG0001880	1	0	0	0	0	0	0	1	0	34	0	0	27	0	0	0	0	0	0	0	0	0	0	0
file_1_file_1_jg11068	CG13110_OG0011792	0	0	0	0	0	0	0	0	0	8	0	0	7	0	0	0	0	0	0	0	0	0	0	0
file_1_file_1_jg11069	CG34181_OG0003617	0	0	0	0	0	0	1	0	0	13	0	0	4	0	0	1	1	0	0	0	0	0	0	0
file_1_file_1_jg1107	GCS1_OG0007998	725	1175	1577	2885	631	2843	2182	1553	2660	1356	4767	986	1770	1880	2123	1213	1638	851	4748	3438	2408	1081	1529	5010
file_1_file_1_jg11070	Shawl_OG0003616	5	2	14	1	3	480	93	8	260	9	701	5	38	82	271	42	36	4	818	0	1	135	62	946
file_1_file_1_jg11071	Aldh_OG0003615	5764	9193	15247	14580	6429	39362	10029	14381	36764	11487	62950	6385	18957	14932	32187	8288	13615	5801	60065	17003	12989	13179	13147	58553
file_1_file_1_jg11072	CG4438_OG0000685_OG0	0	0	0	0	0	1	0	0	1	11	0	0	18	0	0	1	0	1	0	0	0	5	0	1
file_1_file_1_jg11073	Mco1_OG0009289	212	235	1001	462	178	371	169	1217	303	430	693	225	741	320	410	566	1057	237	631	168	486	882	211	601
file_1_file_1_jg11074	Fbp2_OG0009288	1	3	3	37	0	3	16257	1	23	2	4	1	1	10864	59	4	16	3	3	9	1	0	10868	7
file_1_file_1_jg11075	FucTB_OG0009287	128	203	174	314	105	249	392	167	228	215	400	150	201	358	215	148	217	143	367	213	228	116	278	347
file_1_file_1_jg11077	scat_OG0009286	502	697	616	1378	577	1476	1224	905	1357	752	2250	597	853	951	1265	756	973	552	2219	1977	937	534	802	2012
file_1_file_1_jg11078	CG3769_OG0009285	52	57	73	44	58	763	24	103	701	105	1465	46	105	18	674	96	91	65	1279	44	29	47	20	1015
file_1_file_1_jg11079	RpS28-like_OG0012683_OG0	1	1	0	0	1	0	0	2	2	2	1	2	7	0	0	5	7	6	1	0	1	0	0	0
file_1_file_1_jg1108	CG11756_OG0007997	4	0	4	0	7	17	3	42	0	9	3	1	19	1	20	14	9	0	15	6	0	3	4	2
file_1_file_1_jg11080	numb_OG0009284	1289	1952	2160	4828	1097	3653	3161	3531	2988	2790	6258	1338	3529	2633	2883	2491	3478	1192	5723	4556	4663	2574	2259	6576
file_1_file_1_jg11081	Gdi_OG0009283	2095	3538	5022	11814	1958	11567	11413	6631	9891	5054	18105	2691	8505	9367	8542	3730	5734	2211	17801	12276	8825	9966	7640	16807
file_1_file_1_jg11082	CG33298_OG0003614_OG1	2240	2559	1532	2117	2155	6379	2478	3302	4794	4062	9486	2242	3439	2532	4610	1858	2622	2126	10912	2932	1329	3324	1806	12276
file_1_file_1_jg11083	Nepl3_OG0000448_OG0	0	1	0	1	0	0	0	0	0	1	1	0	0	0	1	0	2	2	0	0	0	0	0	1
file_1_file_1_jg11085	Oatp30B_OG0009282	1263	1017	1430	2322	1309	3008	1604	1330	2190	2444	5629	1126	2189	1772	1945	789	1311	1076	5512	2193	1596	1274	1353	6043
file_1_file_1_jg11086	CG17855_OG0009281	5	18	16	107	3	2	18	4	8	22	2	16	20	35	4	7	7	10	3	18	239	5	27	8
file_1_file_1_jg11087	Cpr30B_OG0009280	2	2	0	17	0	2	1	3	0	0	1	0	2	0	1	0	0	0	0	7	0	0	0	0
file_1_file_1_jg11088	CG13113_OG0001247_OG0	0	0	0	122	0	0	0	0	0	0	0	1	0	1	0	0	1	0	0	202	5	0	0	2
file_1_file_1_jg11089	CG13114_OG0009279	0	1	0	2571	0	2	0	0	1	0	1	0	0	0	0	0	0	0	2	2176	10	2	1	2
file_1_file_1_jg1109	CG1738_OG0007996	92	131	125	394	121	263	315	152	247	149	360	82	159	246	270	169	192	121	430	708	189	89	254	400
file_1_file_1_jg11090	jp_OG0009278	21596	26604	13197	7884	21954	4120	6243	17650	3956	28271	7999	22308	16697	9466	4138	7077	16111	19434	8489	4473	16066	12055	7642	12075
file_1_file_1_jg11092	brwl_OG0009277	813	1526	921	1185	788	1109	853	1174	1149	1133	1537	945	1213	916	839	774	1287	926	1582	1554	1171	870	865	1970
file_1_file_1_jg11093	Mtpalpha_OG0009276	2046	4188	5865	10192	1953	3667	8970	5432	3247	4386	6690	2971	6663	9185	2824	3460	6579	2625	5698	12151	8321	5516	8106	5514
file_1_file_1_jg11094	gcm_OG0009275	9	2	13	22	0	1	131	27	0	2	2	2	9	56	3	26	22	2	0	2	3	13	65	1
file_1_file_1_jg11096	CG3841_OG0009274	0	1	0	1	2	1	5	1	0	13	0	0	6	5	0	2	0	0	0	0	0	0	1	0
file_1_file_1_jg11097	CG4382_OG0009273	2	2	1	27	0	2	550	0	14	3	5	4	2	27	24	17	1	1	7	0	1	0	37	10
file_1_file_1_jg11098	gcm2_OG0009272	0	0	11	23	1	1	89	15	0	0	0	0	6	31	0	26	23	0	0	2	1	6	27	0
file_1_file_1_jg11099	Trx-2_OG0009271	2796	4092	4224	6654	2813	3915	4420	5391	4667	4076	5924	3640	4620	4083	3854	3991	5186	3396	6334	4759	5452	3216	4343	6515
file_1_file_1_jg1110	CG11752_OG0007995	4044	3884	1284	1521	5693	1414	1617	3090	1783	3996	2543	5849	1988	1787	1433	2178	2666	6089	2570	1318	1727	1241	1841	2383
file_1_file_1_jg11100	GlcAT-S_OG0003613	3395	2380	1073	2066	3259	2642	773	1746	2526	3864	4695	3226	1572	800	2129	1012	1365	2884	4494	1816	1437	772	637	4893
file_1_file_1_jg11101	CG31882_OG0015000_OG0	0	0	0	0	0	2	0	1	0	17	0	0	5	0	0	0	0	0	1	0	0	0	0	0
file_1_file_1_jg11102	Apoltp_OG0016678	0	0	0	0	0	0	0	0	0	0	0	0	0	0	0	0	0	0	0	0	0	0	0	0
file_1_file_1_jg11103	Apoltp_OG0001879	116	508	30855	11851	85	45	1700	2228	112	1480	78	1757	12183	6398	25	786	7974	344	37	4078	7984	10415	3621	710
file_1_file_1_jg11105	CG33299_OG0009270	2	2	12	17	1	0	0	8	0	1	0	4	6	0	0	13	18	0	0	2	7	6	0	0
file_1_file_1_jg11106	Pka-C1_OG0015489	4673	4379	2987	2106	5265	4388	2668	4351	4141	4788	9526	4290	3413	3304	3950	3894	3693	3973	8333	1584	2527	2418	2874	7325
file_1_file_1_jg11107	Pka-C1_OG0001245_OG0	6103	6865	4971	3415	6270	8575	4984	6172	6619	8981	15421	7386	6321	6042	6170	3081	4845	5922	14100	2713	4206	5487	4807	14350
file_1_file_1_jg11108	hoip_OG0009269	102	268	695	2930	117	218	1672	334	362	189	484	166	382	1501	290	318	539	227	372	8121	1183	343	1353	445
file_1_file_1_jg11109	pelo_OG0003612_OG0	261	577	414	1128	281	862	884	485	708	507	1300	372	570	944	681	291	449	349	1071	1938	636	515	795	1240
file_1_file_1_jg1111	CG1737_OG0003219	1693	2622	2450	4654	1696	3403	4560	3047	2969	3018	6291	2206	3104	4005	2700	1890	3234	2266	5975	7023	2409	2118	3634	6334
file_1_file_1_jg11110	CG31710_OG0009268	349	314	196	392	255	538	201	360	643	301	1103	315	232	160	521	391	346	329	891	183	396	291	175	981
file_1_file_1_jg11111	CG4364_OG0009267	4820	6205	9419	14491	5409	9089	10413	7838	11790	6278	16484	5840	7182	8795	7846	8726	10223	6100	16554	23829	15879	6537	9276	19544
file_1_file_1_jg11112	Nckx30C_OG0009266	369	350	382	84	474	1114	203	495	939	641	2799	451	567	253	1049	2386	674	515	3159	20	109	687	173	2923
file_1_file_1_jg11113	CG13116_OG0001878	1533	2083	923	634	793	491	145	2938	540	1506	822	992	1694	117	472	2876	1876	1002	720	142	554	819	131	919
file_1_file_1_jg11114	Nckx30C_OG0009265	102	124	64	15	129	344	64	111	309	183	730	162	143	68	364	836	197	157	747	1	10	306	42	857
file_1_file_1_jg11115	CG13117_OG0000954_OG0.2	419	686	817	1119	422	97	696	1027	167	474	238	523	764	609	142	877	1192	541	163	794	1365	459	536	214
file_1_file_1_jg11116	Nckx30C_OG0009264	100	113	81	11	102	438	103	66	352	213	887	126	160	179	356	354	135	132	1060	1	1	200	75	1402
file_1_file_1_jg11117	Cyp4e2_OG0016073	215	638	89	104	220	50	228	355	71	366	202	320	176	239	61	133	204	375	89	18	119	141	190	119
file_1_file_1_jg11118	Cyp4e3_OG0014496_OG1	196	479	74	113	141	52	284	287	71	428	204	259	232	278	45	96	102	213	93	35	117	208	281	117
file_1_file_1_jg11119	zf30C_OG0009263	859	1233	1112	3071	798	2798	4238	1718	2376	1653	4050	971	1691	3164	2235	1434	1713	979	4296	5454	1267	1497	2927	4046
file_1_file_1_jg1112	dsh_OG0007899	1241	1871	1272	2420	1290	2088	1908	1686	1977	1888	3779	1300	1789	1457	1810	1317	1566	1282	3516	3218	1556	1571	1247	3406
file_1_file_1_jg11120	Taf11_OG0009262	163	232	194	421	179	291	331	223	270	212	371	187	190	222	220	187	206	196	374	608	242	160	248	363
file_1_file_1_jg11121	und_OG0009261	4129	6479	5559	10214	4476	4529	6475	6701	5517	5795	7871	4930	6802	6042	4114	5000	7184	5073	8138	18105	9213	5027	5421	8494
file_1_file_1_jg11122	ppk18_OG0009260	0	0	0	0	1	1	0	0	4	0	2	0	1	1	2	2	0	1	1	2	0	0	1	7
file_1_file_1_jg11123	CG4017_OG0009259	0	2	1	11	1	0	0	3	0	0	0	3	3	2	0	1	18	1	0	0	1	2	2	1
file_1_file_1_jg11124	CG17633_OG0009258	2	0	5	930	0	0	0	2	414	6	4	9	112	120	2	2	2	3	1	14	183	55	8	219
file_1_file_1_jg11125	ppk18_OG0009257	2	6	1	2	1	2	0	9	3	4	3	3	4	0	0	2	7	2	4	2	4	2	1	7
file_1_file_1_jg11126	ppk16_OG0009256	12	18	16	16	3	16	4	30	13	17	21	3	25	3	7	23	35	7	36	11	42	6	2	45
file_1_file_1_jg11127	ppk11_OG0013663_OG0	0	3	2	4	1	2	2	7	5	2	4	0	7	0	0	5	5	2	6	3	14	1	2	16
file_1_file_1_jg11128	hpRNA:CR18854_OG0003611_OG0	708	1694	939	3032	568	1705	538	1619	1885	2379	2693	819	2093	847	1774	914	1149	873	3122	1913	2549	877	797	2660
file_1_file_1_jg11129	CG4036_OG0003610	368	559	445	514	486	581	461	536	646	568	944	521	467	386	605	507	657	543	874	693	606	254	406	942
file_1_file_1_jg1113	Pa1_OG0007898	115	133	109	339	101	236	328	196	233	119	343	136	153	212	201	172	152	93	397	588	163	126	242	375
file_1_file_1_jg11130	CG13123_OG0001877	50	63	49	70	40	97	179	52	129	90	184	48	49	88	128	83	71	65	207	116	54	30	104	199
file_1_file_1_jg11131	nAChRalpha6_OG0009255	109	34	88	31	88	53	236	157	56	43	144	54	105	141	47	2668	736	35	151	17	22	98	143	88
file_1_file_1_jg11132	nAChRÎ±6_OG0013084_OG0	10	4	26	5	16	7	51	12	8	7	18	4	27	28	6	305	79	8	26	0	1	11	25	26
file_1_file_1_jg11133	nAChRÎ±6_OG0013938_OG0	0	0	0	0	0	1	0	0	0	0	0	0	0	0	0	0	0	0	0	0	0	0	0	0
file_1_file_1_jg11134	Fkbp59_OG0009254	596	1016	1074	3361	603	1967	3415	1241	2011	1128	3330	568	1357	2886	2165	1042	1146	690	3100	7283	2252	1229	2748	2976
file_1_file_1_jg11135	CG34183_OG0009253	23	36	47	214	29	65	124	40	77	33	100	32	34	103	82	48	58	31	114	287	158	26	102	123
file_1_file_1_jg11136	CG4537_OG0009252	37	66	84	101	58	126	111	66	152	62	186	74	49	94	94	70	57	56	177	157	88	31	104	158
file_1_file_1_jg11137	mtDNA-helicase_OG0009251	112	179	165	818	140	169	417	183	164	201	483	155	202	382	182	148	205	174	215	1764	290	120	362	217
file_1_file_1_jg11138	Bka_OG0009250	158	275	364	827	175	362	513	284	441	266	566	213	323	413	392	313	401	224	587	1579	441	338	410	511
file_1_file_1_jg11139	RpS2_OG0009249	12209	20705	43149	62710	14685	15976	69902	26066	20493	17547	29912	18025	23866	59922	17179	26372	39503	19915	26431	109482	58119	29857	61784	28573
file_1_file_1_jg1114	hop_OG0003195	1008	1442	1245	3008	931	2421	2484	1715	2000	1703	3338	1203	1699	2232	1855	1124	1618	1117	3814	4171	1623	1233	1816	4495
file_1_file_1_jg11140	CG13124_OG0003502	43354	55169	20924	10274	50401	3537	4512	28983	5009	52635	6200	53582	25531	6129	5149	17934	32038	51474	6622	5517	17116	15424	5710	9266
file_1_file_1_jg11141	Etl1_OG0003503	509	805	683	2271	520	1751	1765	1127	1536	909	2997	581	1103	1591	1500	728	1005	496	2559	3781	929	787	1421	2676
file_1_file_1_jg11142	Srp54_OG0003504	962	1189	1050	3099	933	1755	3857	1528	1863	1583	2754	992	1546	3074	1503	1348	1504	1076	2825	5303	1532	1064	3068	2813
file_1_file_1_jg11143	yip2_OG0003505	859	1865	2453	5643	707	1851	3861	2437	1745	2143	3215	1083	4033	3416	1460	1591	2685	1013	3021	4001	3152	2783	3049	2443
file_1_file_1_jg11144	CG5885_OG0003506	816	1247	2759	6208	850	1317	6732	2584	1350	1555	2135	1235	2550	7820	1251	1912	2938	1098	1991	5009	3912	2352	6629	1686
file_1_file_1_jg11145	CG4598_OG0001841	423	658	946	1482	420	1086	1043	1137	1016	791	1635	497	1177	1165	1046	831	1254	517	1583	1678	1223	676	1128	1376
file_1_file_1_jg11146	CG4594_OG0008846	67	92	133	398	82	281	266	184	211	132	568	83	242	289	326	136	180	56	463	385	250	105	279	336
file_1_file_1_jg11147	CG4592_OG0003507	43	111	192	829	65	423	436	214	275	219	710	68	365	561	330	142	244	77	609	649	809	173	400	384
file_1_file_1_jg11148	TbCMF46_OG0003508	470	533	149	53	484	2034	18	321	2186	676	4355	390	285	20	2252	215	230	500	3258	5	20	96	14	3428
file_1_file_1_jg11149	CG42366_OG0003509	319	447	259	85	442	3329	64	475	2922	550	5782	401	439	56	2813	374	451	515	5565	67	132	452	64	5472
file_1_file_1_jg1115	Tim8_OG0000922	495	599	372	885	661	456	514	447	513	665	861	479	396	528	496	445	325	546	719	1149	368	313	555	696
file_1_file_1_jg11150	CG42367_OG0001229	26	35	35	3	31	163	2	53	171	31	262	35	25	2	160	78	51	49	235	3	4	6	3	287
file_1_file_1_jg11151	Cpr30F_OG0003510	0	1	0	3	2	1	3	0	1	1	2	0	5	12	0	4	0	0	1	1	1	6	2	2
file_1_file_1_jg11152	CG31712_OG0003511	1546	1763	1316	1343	1950	4349	1691	1764	3992	1963	6384	1990	1624	1319	3390	2516	2483	2225	6815	1431	1463	1654	1161	8142
file_1_file_1_jg11153	Datp_OG0003512	64	156	177	262	95	254	188	164	235	111	472	120	158	164	270	170	129	118	407	384	210	142	192	272
file_1_file_1_jg11154	CG4619_OG0003513	353	453	531	851	387	704	744	441	723	563	1309	371	565	661	690	425	470	350	1139	1022	798	353	564	1171
file_1_file_1_jg11155	CG5853_OG0003514	462	1207	505	1661	278	1065	411	1360	1356	1569	2448	326	1770	336	1070	693	1034	346	1859	2459	1635	844	344	2006
file_1_file_1_jg11156	CG13126_OG0003515	226	345	268	655	226	505	309	266	463	304	961	203	267	284	424	187	268	214	719	1069	346	142	267	793
file_1_file_1_jg11157	CG4709_OG0003516	268	333	259	662	322	481	499	306	413	358	835	270	370	303	535	290	337	288	703	1113	316	214	363	695
file_1_file_1_jg11158	CG5846_OG0003517	235	372	183	435	308	264	234	238	321	358	497	363	200	183	269	221	255	349	423	359	448	140	159	435
file_1_file_1_jg11159	CG4658_OG0003518	3379	5327	2423	4927	3766	3024	2766	3854	2786	5234	5190	3559	4254	2218	2480	2449	3700	3550	4863	4283	5058	2260	2088	4675
file_1_file_1_jg1116	dlg1_OG0007897	1028	640	537	73	1262	147	97	544	90	1242	208	887	479	163	191	450	317	770	263	100	62	219	107	314
file_1_file_1_jg11160	CG5850_OG0003519	988	1361	1016	1690	925	1313	1236	1377	1047	1506	1862	1317	1449	1290	999	828	1438	1266	1907	1976	1361	1109	1000	2114
file_1_file_1_jg11161	CG5850_OG0011764	362	454	366	528	383	356	387	502	394	523	663	462	484	351	325	373	518	448	581	626	502	300	314	623
file_1_file_1_jg11162	Dref_OG0003520	916	1175	834	2606	842	1389	3165	1293	1460	1302	2701	1000	1382	2606	1335	876	1190	962	2315	3765	997	932	2369	2574
file_1_file_1_jg11163	RpL13_OG0001842_OG0	16819	24317	40599	54447	20512	21704	54514	28762	26725	23334	37919	25406	26510	48254	23087	24248	36501	26466	35661	79944	57607	27074	47922	36243
file_1_file_1_jg11165	bib_OG0001843_OG0	6	9	7	141	10	5	1444	11	11	26	12	11	9	786	4	58	22	5	6	104	173	12	610	5
file_1_file_1_jg11166	CG31875_OG0003521	4	12	4	154	9	31	10	4	27	8	26	6	1	3	18	3	11	9	40	260	14	9	9	42
file_1_file_1_jg11167	SoYb_OG0000618	146	65	65	1912	160	10	67	112	52	112	20	183	89	70	22	74	172	147	23	2943	252	43	50	54
file_1_file_1_jg11168	Ndf_OG0003522	1015	1822	1897	4921	1049	3642	5905	2200	3172	2205	6260	1369	2334	5307	2749	1618	2125	1346	5565	8139	2150	2326	4764	5816
file_1_file_1_jg11169	Trp1_OG0000944_OG0	1707	2685	4538	7491	1570	6492	4133	5341	5990	2807	11172	2135	5210	3690	5815	4095	5632	1913	10303	4743	6723	4329	3034	9117
file_1_file_1_jg1117	dlg1_OG0012665_OG0	68	65	45	32	95	84	82	74	66	127	142	99	49	80	65	129	65	81	140	88	32	33	89	211
file_1_file_1_jg11170	CG13131_OG0000790_OG0	0	0	0	0	0	0	0	0	0	5	0	0	2	0	0	0	0	0	0	0	0	0	0	0
file_1_file_1_jg11171	CG13131_OG0000790_OG0.2	0	0	0	0	0	0	0	0	0	0	0	0	2	0	0	0	0	0	0	0	0	0	0	0
file_1_file_1_jg11172	CG13127_OG0001844	0	0	0	0	0	0	0	0	0	15	0	0	9	0	0	0	0	0	0	0	0	0	0	0
file_1_file_1_jg11173	obst-B_OG0003523	133	57	180	784	85	2	5191	596	13	86	11	206	354	5991	10	321	539	130	9	113	135	178	5281	10
file_1_file_1_jg11174	CG16898_OG0000114_OG2	0	0	0	0	0	0	1	0	0	0	0	0	0	2	0	0	0	0	0	0	1	0	0	0
file_1_file_1_jg11175	Cpr31A_OG0008847	1	3	17	0	0	0	4714	27	1	9	2	3	10	9806	0	14	13	1	0	1	1	3	8717	1
file_1_file_1_jg11176	Pen_OG0000791	1	8	1	8602	2	2	5220	1	195	520	2	8	391	4362	1	1	8	4	6	19898	67	16	4254	86
file_1_file_1_jg11177	Spn31A_OG0003524	1955	2197	849	791	2328	4	293	1383	99	1951	50	2592	1090	548	112	921	1736	2703	83	448	1502	615	542	256
file_1_file_1_jg11178	CG44153_OG0000792_OG0	58	93	29	36	66	15	230	25	14	61	38	51	47	150	29	349	161	53	38	4	21	18	184	32
file_1_file_1_jg1118	dlg1-PP_OG0007896	8241	6358	3958	3070	8970	4092	4192	6264	2566	10920	6353	8951	5954	6056	2803	3186	5280	7330	7453	3265	3414	5006	4441	8814
file_1_file_1_jg11180	CG13133_OG0003525	2064	3858	90	8	2032	12	16	31	614	3334	597	2756	260	20	272	38	37	3160	518	1	30	282	29	626
file_1_file_1_jg11181	CG44153_OG0003526	3	0	6	2	2	1	22	2	0	2	2	2	2	9	1	58	15	4	2	0	0	1	8	0
file_1_file_1_jg11182	CG34109_OG0001845	66	121	2	4639	100	1	3	2	40	99	41	100	12	10	12	1	0	117	44	2555	8207	2	2	30
file_1_file_1_jg11183	CG44153_OG0003527	53	8	24	9	53	2	74	57	2	13	4	27	29	53	2	1535	282	37	8	3	2	8	51	4
file_1_file_1_jg11184	CG4839_OG0001846_OG0	14	22	61	995	17	303	802	12	213	40	317	12	102	874	182	56	45	23	462	382	1592	30	604	431
file_1_file_1_jg11185	CG44153_OG0001847_OG0	0	0	0	0	0	0	0	0	0	0	0	0	0	0	0	0	0	0	0	0	0	0	0	0
file_1_file_1_jg11186	Fum4_OG0000368_OG0.2	126	304	181	544	189	13	504	226	33	191	21	226	217	539	8	214	436	224	20	404	937	117	400	49
file_1_file_1_jg11187	Fum4_OG0008848_OG0	4	13	7	2	7	0	11	7	1	30	1	6	18	10	0	9	6	9	0	3	21	6	4	2
file_1_file_1_jg11188	Fum4_OG0000368_OG0	32	74	82	100	51	7	250	74	13	67	5	69	107	326	2	39	161	32	13	114	323	73	207	30
file_1_file_1_jg11189	RipÎ±_OG0001848_OG0	189	349	280	1042	258	834	374	332	829	435	1138	259	354	289	751	332	364	290	1317	1558	496	222	287	1232
file_1_file_1_jg1119	CG15196_OG0007895	311	84	20	5	305	7	5	65	7	269	15	202	68	2	11	82	71	233	11	2	4	11	4	18
file_1_file_1_jg11190	RpL7_OG0001849_OG0	19590	25539	43434	59152	24010	18836	63578	29134	24105	24266	33748	28061	27844	58446	21207	23554	36460	29031	30258	87073	57402	31223	55357	32368
file_1_file_1_jg11191	CG34159_OG0001850_OG0	572	755	586	1495	539	1055	1252	955	1184	813	1589	676	916	918	775	856	827	681	1729	2227	914	529	1038	1728
file_1_file_1_jg11192	Snx17_OG0001230_OG0.2	489	1079	1027	1805	498	1458	1413	1357	1219	1159	2242	658	1554	1464	1112	957	1242	616	2150	2312	1397	800	1194	1917
file_1_file_1_jg11193	CG5731_OG0013186_OG0	91	122	158	62	56	108	515	273	155	133	220	80	281	569	115	186	244	90	126	23	52	170	450	185
file_1_file_1_jg11194	CG5727_OG0013018_OG1	175	269	187	378	164	464	315	308	513	252	628	155	349	249	394	330	300	193	611	352	262	177	247	734
file_1_file_1_jg11195	CG4901_OG0003528	237	403	375	1606	301	584	896	488	552	444	848	374	481	894	555	442	515	346	824	3450	686	338	780	897
file_1_file_1_jg11196	Npc1a_OG0003529	1294	1935	2540	3910	1212	10857	4209	3340	8730	2877	18248	1368	4175	3640	7381	2408	3170	1325	16956	2491	3497	3639	2886	16919
file_1_file_1_jg11197	Prosalpha6_OG0003530	1045	1726	1994	5140	1402	4383	8887	2552	3867	1753	6742	1334	2761	4659	4947	2048	2976	1430	7296	6773	4405	2160	4239	5311
file_1_file_1_jg11198	CG4908_OG0001851	419	386	284	851	518	506	557	428	524	421	944	475	352	556	449	478	508	477	805	1114	640	203	589	819
file_1_file_1_jg11199	CG5708_OG0013250	691	914	627	1622	700	1739	1263	946	1923	955	2736	611	899	856	1830	1100	815	743	2729	2057	742	1138	818	2815
file_1_file_1_jg112	fz3_OG0007382	101	195	244	470	81	966	1292	319	1446	249	2668	157	325	772	719	237	331	164	2106	351	446	268	659	2364
file_1_file_1_jg1120	Gr10b_OG0003194	0	2	7	2	5	18	1	10	5	6	17	4	12	0	16	18	17	0	15	1	3	4	0	19
file_1_file_1_jg11200	eEF1delta_OG0003531	2720	3722	4092	8513	3271	3878	6116	3592	4419	3143	5993	4508	3452	6207	3568	2703	4329	4197	6060	12587	6476	2378	6106	6182
file_1_file_1_jg11201	me31B_OG0012343	1660	2155	1912	22748	1653	4269	5923	2591	4532	2583	6432	1614	2977	4793	3738	2199	2609	1773	6181	50225	2698	3542	4812	6294
file_1_file_1_jg11202	chico_OG0012135	1790	2548	1294	1788	2009	1345	1135	1819	1227	2519	2197	2124	1672	1075	1054	1377	1973	2014	2132	1455	1585	1195	850	2416
file_1_file_1_jg11203	bsk_OG0012344	1227	1715	1046	1553	1303	3959	1695	1732	4305	1843	7480	1160	1760	1434	3881	2537	1670	1213	6828	1217	1202	2244	1411	6304
file_1_file_1_jg11204	CG31717_OG0012522	422	767	554	1079	432	939	672	700	889	700	1491	563	711	407	845	550	676	558	1431	701	1142	346	397	1239
file_1_file_1_jg11205	Ror_OG0008849	76	75	75	93	105	778	571	118	837	98	1202	76	104	226	701	362	166	94	1260	9	18	132	251	1250
file_1_file_1_jg11206	Pten_OG0013251	3356	4098	2013	2411	3905	3166	2524	3150	3885	3265	5188	3132	2856	2283	3197	2809	3194	3292	5375	2452	1925	1760	2096	5150
file_1_file_1_jg11207	Rsf1_OG0003532	635	1086	1045	1512	561	3298	2630	1120	3806	1302	5885	724	1205	1752	2848	1230	1025	683	5875	1960	1252	918	1900	5886
file_1_file_1_jg11208	Mob3_OG0013019	1981	3020	1547	2322	2447	2253	1728	2789	2679	2468	3699	2328	2339	1296	2027	2421	2635	2683	3692	1913	2108	1202	1313	3636
file_1_file_1_jg11209	CG4953_OG0003533	173	190	191	407	183	515	265	223	574	304	1092	162	271	229	506	192	288	159	853	542	246	142	221	823
file_1_file_1_jg1121	Gr10a_OG0007894	24	29	59	29	38	2121	9	46	2048	26	5320	47	59	17	2325	55	68	40	3295	12	33	25	19	3238
file_1_file_1_jg11211	CG4957_OG0013252_OG0	213	199	156	312	234	182	148	203	193	185	321	205	172	158	176	222	182	202	325	432	232	88	172	253
file_1_file_1_jg11212	Mulk_OG0008850	311	425	364	962	322	561	404	374	485	419	846	326	409	477	492	358	434	359	772	1673	535	223	412	743
file_1_file_1_jg11213	trk_OG0012678	0	1	0	44	0	4	1	2	2	0	1	1	0	0	2	0	0	1	4	208	2	1	0	3
file_1_file_1_jg11214	Utx_OG0008851	1277	1366	1074	2365	1616	2252	1750	1718	2161	1599	3878	1435	1537	1245	2028	1685	1891	1569	3707	3388	1241	1253	1110	3808
file_1_file_1_jg11215	CYLD_OG0012345_OG0	1745	2065	1287	1972	1924	3455	1100	2200	2981	2143	5507	1677	1893	884	2934	2264	2208	1807	5171	2111	1508	1444	745	5108
file_1_file_1_jg11216	Ufd4_OG0008852	7633	9066	8719	9022	7999	17491	8497	10102	13178	12171	25392	8576	11914	9107	11437	5662	9614	7564	27647	10587	7713	9832	6851	32967
file_1_file_1_jg11217	CG4701_OG0003397_OG1	1754	2364	1865	3707	1756	2810	1574	2593	2962	2440	4642	1930	2475	1466	2393	1779	2514	1829	4405	3412	2917	1549	1324	4345
file_1_file_1_jg11218	CG5390_OG0000799_OG0	2978	5756	7912	8261	2345	6394	4974	9183	5810	7355	9640	3718	12260	5119	5183	5526	9994	3292	8844	3842	9904	6862	4124	8362
file_1_file_1_jg11219	CG31869_OG0003762_OG1	3	2	0	0	5	4	1	1	3	0	3	3	2	0	2	1	3	7	2	2	1	0	4	11
file_1_file_1_jg1122	Or10a_OG0007893	10	9	29	11	11	1250	10	23	907	15	2909	15	27	15	1110	24	29	17	1911	9	21	22	7	2074
file_1_file_1_jg11220	CG5390_OG0000799_OG1	1035	2111	1593	306	755	3403	246	3458	2770	2780	4291	1143	4597	197	3167	1758	2616	1026	4872	118	399	2385	183	3784
file_1_file_1_jg11221	CG4968_OG0009390	499	699	610	1361	468	1235	1459	901	1243	707	1768	517	875	1095	1116	741	960	534	1781	2016	831	681	1168	1681
file_1_file_1_jg11222	Cdk5alpha_OG0009389	654	798	640	277	612	5204	648	829	5052	1074	7917	546	837	445	4615	1809	927	710	8055	16	43	1506	483	7603
file_1_file_1_jg11223	Usp14_OG0009388	820	1305	1751	4661	821	4285	6390	2192	3033	1649	6249	914	2601	3885	4126	1810	2448	861	6304	5519	3315	1578	3179	4638
file_1_file_1_jg11224	CG4972_OG0009387	440	851	1239	3180	455	3357	2067	1181	2762	955	5293	469	1387	2126	3065	891	1276	456	4676	4331	1472	912	1822	3986
file_1_file_1_jg11225	CG5381_OG0012752_OG0	4788	4398	3427	3891	5088	1073	1403	5913	1037	5153	1891	5396	5132	2014	1041	3990	6027	4922	1884	2015	5540	2431	1712	1722
file_1_file_1_jg11226	CG5381_OG0012752_OG1	732	922	568	862	907	238	291	1069	281	929	459	973	904	400	194	610	984	830	496	416	982	584	406	559
file_1_file_1_jg11227	CG4995_OG0011801	7	4	46	325	4	2	49	22	4	49	6	18	35	108	6	9	56	12	4	184	461	20	74	2
file_1_file_1_jg11228	RnrL_OG0009386	161	232	396	4471	205	892	3545	325	1480	271	1775	203	390	3224	995	258	525	134	1622	10033	654	317	3018	2726
file_1_file_1_jg11229	Schip1_OG0013760_OG0	359	300	409	65	284	1355	299	420	1481	438	2208	244	289	167	1220	937	330	249	2274	17	13	110	235	2366
file_1_file_1_jg1123	Gs2_OG0007892	16765	27686	32465	12745	13717	116703	6839	48590	98657	43461	179949	19514	59872	6859	97391	32724	36752	17204	208636	6891	17752	83120	6838	153662
file_1_file_1_jg11230	GATAd_OG0011800_OG2	1486	1321	900	2211	1026	1915	1433	1623	1917	1461	3442	980	1540	1202	1639	1196	1267	944	3590	2613	990	1552	1058	4065
file_1_file_1_jg11231	Cox10_OG0009385	6898	6316	2270	2715	7669	3160	1468	4247	3253	6940	6229	6414	3737	2332	3338	3340	3560	6463	5471	3110	2149	1805	2137	5045
file_1_file_1_jg11232	GATAd_OG0011800_OG0	496	701	552	1149	724	800	663	640	759	630	1226	475	620	648	725	511	506	486	1105	1299	805	362	573	1092
file_1_file_1_jg11233	CG7423_OG0002066_OG1	352	583	459	1028	457	954	1010	697	1080	451	1542	431	598	828	894	685	745	482	1341	1077	1082	691	805	1349
file_1_file_1_jg11234	CG5022_OG0009384	247	387	225	284	249	713	481	343	498	306	944	267	333	332	562	589	517	354	814	250	299	127	271	771
file_1_file_1_jg11235	CG34367_OG0003651_OG0	2	1	6	17	1	0	16	9	2	1	0	1	4	26	0	34	8	0	0	7	0	0	27	0
file_1_file_1_jg11236	CG5367_OG0013194_OG0	5	20	8	556	12	17	25	8	18	9	9	6	5	23	26	7	6	10	13	1501	16	1	22	13
file_1_file_1_jg11237	ClpP_OG0009383	943	1501	1000	1689	1124	1604	1247	1197	1743	1316	2644	1085	1390	1326	1605	862	1106	1159	2512	2258	1650	978	1259	2411
file_1_file_1_jg11238	Cand1_OG0009382	969	1346	1388	2690	968	3403	4232	1793	3029	1872	5220	1085	2240	3604	2705	1226	1795	1027	5244	4172	1856	1944	3276	5589
file_1_file_1_jg11239	lft_OG0009381	640	985	999	796	519	1259	1250	1493	1273	1113	1923	560	1683	743	1181	1015	1315	564	1857	383	1051	987	648	1955
file_1_file_1_jg1124	Evi5_OG0007891	358	406	594	1602	322	1352	1489	617	1159	628	2209	381	878	1321	1012	1630	744	373	2446	2699	380	734	862	2950
file_1_file_1_jg11240	CG5056_OG0009380	508	725	566	1211	553	932	611	801	1026	721	1417	696	807	430	848	570	842	656	1434	1528	770	460	405	1497
file_1_file_1_jg11241	rho-5_OG0003650_OG0	510	556	415	193	529	3396	969	502	2819	815	5572	413	636	465	2628	1354	656	457	5580	49	68	902	496	5691
file_1_file_1_jg11242	CG33303_OG0003649_OG0	875	1543	2634	5468	694	4595	8660	2735	4928	1996	8500	938	3577	7530	3940	1783	2866	835	7213	6647	3962	2241	6529	6760
file_1_file_1_jg11243	dpr19_OG0011799_OG0	426	270	220	118	405	2681	247	385	2242	412	5218	395	337	164	2229	669	496	351	4079	81	131	143	173	3881
file_1_file_1_jg11244	gny_OG0012152_OG0	97	178	135	314	120	294	357	171	306	211	467	106	225	272	272	126	183	111	492	350	186	124	200	504
file_1_file_1_jg11245	CG5096_OG0012589_OG0	13	35	19	1089	8	53	91	26	158	86	148	12	152	172	69	103	27	14	87	314	1880	24	155	135
file_1_file_1_jg11246	Cdk1_OG0000555_OG0	8	15	20	1434	16	214	1605	44	201	34	381	17	50	1154	191	23	34	29	212	3149	63	14	1094	216
file_1_file_1_jg11247	mRpS7_OG0009379_OG0	2026	1898	919	1675	2534	1090	961	1710	1284	1822	1940	1921	1220	994	1139	1270	1602	2191	1720	2478	1061	586	1027	1748
file_1_file_1_jg11248	da_OG0001888_OG0	2512	3185	2533	5499	2412	5135	3656	3376	4514	4094	9113	2915	3662	3028	4091	2620	3254	2661	9037	8326	2767	3388	2732	8604
file_1_file_1_jg11249	Mdh1_OG0003648_OG0	5140	8624	12890	18470	5041	16539	24448	12760	14769	9814	30294	7008	14430	30571	15582	10054	14007	6792	25333	15792	20257	12232	25746	20144
file_1_file_1_jg1125	Sk1_OG0007890	448	591	1356	1209	325	4300	575	1510	4498	1263	9210	439	2277	779	3080	780	1381	523	7936	585	1248	1350	623	6963
file_1_file_1_jg11250	Cnot4_OG0003647_OG0	5787	6619	4156	6158	6297	8165	4571	6666	7579	7494	13025	5752	6317	4355	6504	5290	7270	5511	13051	8383	4058	4872	3600	14072
file_1_file_1_jg11251	CG17768_OG0003646_OG0	315	536	364	696	338	984	693	491	1118	435	1437	352	482	515	964	615	534	405	1383	935	592	387	574	1458
file_1_file_1_jg11252	Ip259_OG0009378	2018	3278	3757	6665	2190	5222	4020	3468	7867	2784	9748	2377	3538	3267	4914	2711	4318	2429	9183	9288	7344	4410	3523	11861
file_1_file_1_jg11253	RpS27A_OG0009377	14165	18962	31105	50568	17556	14931	51659	24425	19873	15535	24945	19543	19897	43204	15318	22595	31497	21146	24415	74887	47468	22654	45852	26375
file_1_file_1_jg11254	CG5355_OG0009376	1364	1573	1967	4639	1431	3922	7586	2891	3114	2173	6062	1519	3253	6581	3274	1979	2783	1377	5434	7504	3487	1992	5755	4910
file_1_file_1_jg11255	Klp31E_OG0003645_OG0	102	102	98	157	104	187	101	135	91	150	174	84	150	139	90	91	162	43	235	164	77	81	87	261
file_1_file_1_jg11256	Klp31E_OG0003645_OG0.2	710	728	552	975	673	929	480	958	682	913	1225	656	841	547	693	634	820	556	1190	968	607	433	461	1194
file_1_file_1_jg11257	RfC3_OG0009375	34	44	85	785	31	131	633	67	131	47	203	44	79	530	191	71	77	28	188	1646	108	39	476	181
file_1_file_1_jg11258	pie_OG0000554	28	59	52	762	39	99	264	55	107	48	174	20	49	208	123	51	53	27	146	1407	69	37	209	189
file_1_file_1_jg11259	Wdfy2_OG0003644_OG1	723	1037	849	1637	625	1380	1504	1076	1346	1008	2284	721	1210	1094	1344	658	1137	682	2316	2001	1337	854	1117	2296
file_1_file_1_jg1126	HP5_OG0007889	747	1175	828	2706	703	1282	2351	1167	1107	1195	2039	895	1155	2058	917	775	1169	798	2304	4509	890	669	1931	2375
file_1_file_1_jg11260	Wdfy2_OG0003644_OG0	670	1099	902	1409	806	1298	1188	1120	1413	1107	2175	809	1073	920	1362	995	1210	892	2140	1567	1314	1019	902	1995
file_1_file_1_jg11261	SmB_OG0009374	190	415	381	1264	257	713	1941	395	781	382	1298	262	465	1370	741	446	447	330	1151	2389	545	340	1421	1027
file_1_file_1_jg11262	CG5188_OG0011798	1026	1208	488	573	1174	591	451	798	633	1057	911	1101	754	560	568	599	722	1245	990	604	496	415	546	917
file_1_file_1_jg11263	KdelR_OG0009373	696	1223	1725	3525	688	2395	5461	1945	2480	1573	4343	823	2284	4869	2020	1366	2015	781	3883	3206	2499	2063	3933	3758
file_1_file_1_jg11264	Bug22_OG0009372	353	562	218	533	450	711	672	413	765	602	1215	444	387	570	712	407	310	549	1096	955	286	443	513	1143
file_1_file_1_jg11265	TfIIB_OG0009371	409	584	513	1214	420	1139	1155	695	1170	666	1601	479	750	913	1021	522	670	469	1593	1691	632	707	837	1666
file_1_file_1_jg11266	TBC1D16_OG0009370	410	841	540	156	452	1997	343	560	1901	762	3315	417	552	245	1656	670	393	434	3302	93	168	620	222	3347
file_1_file_1_jg11267	holn1_OG0001887_OG0	249	321	275	754	241	646	565	384	685	292	1055	239	364	443	568	334	363	217	977	1087	400	225	452	904
file_1_file_1_jg11268	Kr-h2_OG0003342	1022	1809	1448	3472	1053	4015	2686	1880	3800	1996	8086	1188	2163	2527	3313	1313	2090	1076	6543	3688	2359	1471	2173	5381
file_1_file_1_jg11269	CG9154_OG0000716_OG0	138	218	254	388	198	357	547	281	324	231	589	164	238	454	348	341	352	196	521	909	372	124	526	438
file_1_file_1_jg1127	CG43155_OG0007888	36	50	24	57	31	1	23	59	9	86	28	45	45	31	1	77	81	41	12	31	96	17	35	12
file_1_file_1_jg11270	Pfdn1_OG0000610_OG0	180	320	298	966	218	415	779	352	425	297	624	212	309	734	381	353	353	232	613	1451	523	133	873	561
file_1_file_1_jg11271	CG9150_OG0009653	5	0	146	1	8	3	70	79	1	0	3	6	11	13	2	101	22	2	0	0	1	2	28	3
file_1_file_1_jg11272	CG9147_OG0012227_OG0	323	388	257	254	367	571	355	331	504	507	1006	411	339	288	577	311	272	391	802	342	267	129	247	750
file_1_file_1_jg11274	Fbw5_OG0002691	651	754	352	636	788	510	522	678	589	846	819	825	518	504	458	463	660	888	685	754	459	236	453	645
file_1_file_1_jg11275	CG13994_OG0011942	289	428	311	505	308	598	442	350	690	380	960	361	370	365	639	395	410	440	914	625	423	162	370	886
file_1_file_1_jg11276	Smurf_OG0000257_OG1	45612	46657	17172	12259	54472	16361	8722	36688	16967	52946	28258	51603	30108	11825	15544	18953	27389	52060	26672	10326	13366	16429	11280	26563
file_1_file_1_jg11277	CG34180_OG0014296_OG0	445	2421	492	181	473	542	0	1581	626	881	1249	673	1966	2	446	1053	854	617	909	78	220	379	0	850
file_1_file_1_jg11278	CG13995_OG0000538_OG0	383	500	213	31	260	3354	242	331	2825	671	5619	336	356	244	2562	558	354	403	6058	12	34	136	227	5735
file_1_file_1_jg11279	CG9135_OG0002684_OG0	270	385	319	2976	217	814	6696	563	802	489	1435	263	577	4968	694	395	503	287	1207	5594	443	392	4857	1248
file_1_file_1_jg1128	Cyp4g15_OG0007887	739	1856	1363	1114	488	341	808	2206	655	2305	407	960	2877	756	229	1712	1725	744	614	640	1445	1393	805	823
file_1_file_1_jg11280	IPIP_OG0002692_OG0	829	856	583	812	872	1084	719	864	1169	1011	1732	924	736	647	930	806	854	953	1551	1075	654	461	602	1678
file_1_file_1_jg11281	CG34179_OG0002683_OG0	67	142	112	182	68	363	212	141	252	132	523	105	131	123	294	161	132	102	461	275	112	78	134	416
file_1_file_1_jg11283	slmo_OG0005828	4107	4218	2156	3245	4354	2254	1333	3708	2528	4307	4496	4438	3558	1538	2065	2389	3154	4405	3861	3926	3233	2808	1657	3966
file_1_file_1_jg11284	Pfas_OG0005829	306	617	3799	3200	365	1608	2320	1392	1769	1026	5018	602	2922	2100	1483	1035	1809	383	2838	4461	2297	1519	1837	3288
file_1_file_1_jg11285	CG31643_OG0012421_OG0	228	410	281	581	287	334	259	326	363	373	490	335	287	170	363	273	385	363	508	645	368	200	228	551
file_1_file_1_jg11288	mtm_OG0008717	907	1334	1111	1787	1071	1940	1743	1467	1843	1691	3217	1231	1754	1439	1803	1142	1391	1192	3051	2355	1469	954	1291	2686
file_1_file_1_jg11289	CG9117_OG0003744	42	74	59	131	42	175	106	91	156	54	272	52	104	73	182	77	103	62	196	206	145	44	85	190
file_1_file_1_jg1129	Uba5_OG0001716_OG0	295	511	1048	2660	388	860	2691	1224	761	744	1370	376	1267	2753	832	842	1314	366	1357	3165	1448	841	2385	1067
file_1_file_1_jg11291	CG9109_OG0012422_OG0	29	45	5	2	14	167	25	3	95	39	222	24	6	15	108	88	33	14	233	1	0	3	25	136
file_1_file_1_jg11292	CG9107_OG0002064_OG0	84	236	354	609	111	212	536	242	267	237	337	149	288	494	235	211	311	149	377	1251	433	197	423	398
file_1_file_1_jg11293	CG13996_OG0012228_OG0	78	193	14	2	104	7	3	38	17	179	15	87	33	0	2	32	19	120	13	0	3	8	4	23
file_1_file_1_jg11294	H2.0_OG0003343	0	4	34	55	2	0	24	64	3	6	1	4	56	16	0	64	49	0	2	0	11	30	8	3
file_1_file_1_jg11295	CG9098_OG0002065_OG0	103	159	109	320	101	323	764	128	405	194	531	82	204	595	342	301	116	129	535	405	177	103	535	686
file_1_file_1_jg11296	Pde8_OG0018079	0	0	0	1	0	0	0	0	0	0	0	0	0	0	0	0	0	0	0	0	2	0	0	0
file_1_file_1_jg11297	Gal_OG0000293_OG1.3	555	1253	751	2878	409	420	879	1028	669	1305	747	798	1289	776	293	731	1340	741	620	1476	3728	659	625	839
file_1_file_1_jg11298	Tsp26A_OG0005845	49	86	87	127	56	170	254	99	148	96	269	67	104	237	127	45	117	59	324	107	105	80	155	401
file_1_file_1_jg113	tw_OG0010144	58	335	593	661	62	58	2832	416	778	159	1137	243	371	2431	36	225	728	247	67	197	579	502	2040	1199
file_1_file_1_jg1130	Spase25_OG0007886	623	1138	1970	2943	580	1738	4109	1861	2187	1300	3480	946	1966	3595	1611	1577	2481	887	2655	2637	2316	1638	2886	2894
file_1_file_1_jg11300	Kdm5_OG0008720	2716	3832	3469	7264	2490	6240	6506	4148	4958	4907	11264	2707	4956	5249	4211	1892	3315	2433	10728	10353	3532	3242	4285	12477
file_1_file_1_jg11301	ifc_OG0001211_OG0	667	1085	1092	4381	499	7434	1441	1557	9205	1178	13625	717	2039	1580	6269	928	1477	668	13293	4287	3952	1651	1379	13503
file_1_file_1_jg11302	eIF4A_OG0001210_OG0	19621	32072	31413	54236	19015	55936	62774	33812	58940	34419	89664	23780	41444	50865	48646	24211	31215	23772	89397	64547	53563	32713	48177	91572
file_1_file_1_jg11303	chic_OG0003345_OG0	9604	11341	6610	15363	9346	5623	25550	9338	6414	10978	10332	9168	9113	18463	6725	7580	9853	9482	9989	14194	13471	7917	17665	9998
file_1_file_1_jg11304	Ucp4B_OG0012887	0	0	0	0	0	0	0	0	0	19	0	1	3	0	0	1	0	0	1	0	1	0	0	0
file_1_file_1_jg11305	Ucp4C_OG0001790	0	0	0	0	0	0	0	1	0	27	1	0	8	0	0	0	0	0	0	0	0	0	0	0
file_1_file_1_jg11306	CG13992_OG0002070_OG0	11	3	0	131	6	1	2	9	6	3	8	3	6	6	9	21	2	3	4	2126	5	0	2	24
file_1_file_1_jg11307	psd_OG0001175_OG0	4	7	8	3981	8	1	14	1	12	2	4	2	5	1	13	11	4	0	3	86	4	1	3	24
file_1_file_1_jg11309	Vm26Aa_OG0000623	0	4	0	74113	2	2	4	0	36	0	0	0	0	2	0	0	5	2	0	17366	10	8	2	102
file_1_file_1_jg1131	uno_OG0016067	0	0	0	5	0	3	1	3	1	3	0	0	11	2	3	2	1	0	11	4	1	1	3	3
file_1_file_1_jg11310	Vm26Ac_OG0012918_OG0	0	0	2	2705	2	0	0	2	3	0	0	0	0	0	0	1	0	0	1	89	2	0	0	1
file_1_file_1_jg11311	Vm26Ab_OG0001537	0	3	0	28369	1	3	1	1	11	1	1	1	1	0	1	4	0	0	1	11775	11	0	0	47
file_1_file_1_jg11312	CG13998_OG0013072_OG0	0	0	0	27	0	0	0	0	0	0	0	0	0	0	0	0	1	0	0	8	0	0	0	0
file_1_file_1_jg11313	CG13999_OG0000662_OG0	86	102	54	26	69	391	36	47	346	128	632	97	69	22	321	152	72	95	636	1	6	24	24	601
file_1_file_1_jg11314	CG9044_OG0005844	1998	2235	1796	2973	2170	2897	1537	2656	2244	2711	4275	2241	2605	1684	2147	1499	2482	1929	4454	2050	2712	1469	1228	5089
file_1_file_1_jg11315	Gpdh1_OG0002697	30760	16678	7579	8325	32241	4519	4694	17550	5990	27496	8348	29120	16337	6940	5137	7379	10671	22030	9604	7758	7003	9557	5711	10622
file_1_file_1_jg11316	dsf_OG0002411_OG1	0	0	0	4	0	0	3	0	0	0	0	0	0	6	0	1	3	0	0	0	0	0	5	0
file_1_file_1_jg11317	dsf_OG0001925	1	0	2	5	1	3	20	0	0	0	0	0	4	11	0	9	2	0	0	0	0	1	20	0
file_1_file_1_jg11318	CG9016_OG0009565	0	3	0	4	7	0	5	1	3	84	7	3	76	7	5	8	2	11	4	0	0	0	13	4
file_1_file_1_jg1132	na_OG0016067.1	0	1	3	0	0	0	2	3	0	9	3	6	6	0	2	0	4	4	2	5	0	0	0	1
file_1_file_1_jg11320	CG43367_OG0003982_OG1	159	203	155	173	152	387	154	244	276	314	497	215	237	119	279	184	232	189	631	134	179	154	96	766
file_1_file_1_jg11324	bchs_OG0003722	146	243	315	46	209	926	341	316	368	516	724	224	506	337	457	162	239	211	1095	100	213	305	193	2058
file_1_file_1_jg11325	bchs_OG0013645	36	83	89	9	53	331	150	120	148	190	256	96	167	119	131	35	72	92	380	30	71	150	70	871
file_1_file_1_jg11326	CG9021_OG0003723	3	2	1	6	7	4	2	1	6	3	4	2	0	1	2	4	8	0	4	2	2	1	2	3
file_1_file_1_jg11328	CG9029_OG0003724	2	0	0	0	5	0	0	1	1	0	0	0	4	0	0	8	0	0	3	0	0	0	0	0
file_1_file_1_jg11329	rau_OG0003725	341	255	356	654	193	196	251	357	222	321	415	310	347	147	228	347	478	274	404	484	604	325	154	436
file_1_file_1_jg1133	Drak_OG0007885	936	1344	910	2466	846	1704	1577	1352	1292	1590	2769	1080	1438	1584	1074	845	1237	972	2847	2795	1329	1178	1264	3035
file_1_file_1_jg11330	TrissinR_OG0001267	195	171	152	707	175	1602	66	260	1212	202	2227	134	296	70	1249	492	365	122	2647	410	1388	177	55	2419
file_1_file_1_jg11332	COX6CL_OG0012530	0	2	0	0	0	9	0	0	6	10	9	0	10	0	3	0	1	0	10	1	1	0	0	15
file_1_file_1_jg11333	CG11034_OG0001268	49	82	266	1015	52	329	165	150	316	152	632	130	232	193	237	135	229	121	599	977	359	121	142	549
file_1_file_1_jg11334	CG7239_OG0009566_OG0	535	821	531	1040	518	923	1075	746	952	815	1338	595	742	806	825	722	731	663	1443	1826	595	401	883	1595
file_1_file_1_jg11335	CG14005_OG0001926	142	208	181	647	159	372	399	266	417	236	566	188	270	260	399	300	316	191	562	1138	249	116	237	688
file_1_file_1_jg11336	CG31913_OG0003726	0	0	0	0	0	0	0	0	0	39	0	1	22	0	1	0	0	3	0	0	0	0	1	1
file_1_file_1_jg11337	CG9171_OG0003727	436	560	323	847	364	640	649	459	489	608	1070	526	540	595	426	251	473	456	1153	1056	672	491	410	1330
file_1_file_1_jg11338	obst-E_OG0000621_OG0	157	317	1801	1484	107	272	9976	2462	439	294	738	230	2774	16872	298	1687	3877	215	517	780	3009	1783	15086	510
file_1_file_1_jg11339	CG11030_OG0003728	706	1182	795	1576	576	979	1466	1125	914	1177	1836	743	1231	1083	903	835	1093	755	1668	2658	1127	666	1146	1550
file_1_file_1_jg1134	CG1572_OG0007884	1848	2209	4095	4799	1734	436	6112	6753	562	2264	606	2269	5455	6217	407	5375	7800	1866	775	3143	6025	2681	6145	834
file_1_file_1_jg11340	CG11029_OG0001270	8	121	38	507	17	17	1824	31	21	35	46	51	40	2029	8	12	102	82	28	191	644	102	1343	69
file_1_file_1_jg11341	CG11147_OG0003729	6850	18615	9557	6513	5118	22697	991	16851	20532	22916	35470	8501	23104	1562	14510	8701	13672	7900	36479	2880	7057	16445	1198	35920
file_1_file_1_jg11342	CG14006_OG0001927	0	0	0	0	0	0	0	0	0	5	0	0	3	0	0	0	1	0	0	0	0	0	0	0
file_1_file_1_jg11343	sip1_OG0001928_OG0	65	160	136	199	84	190	243	161	202	210	250	132	172	167	197	222	233	128	314	312	180	118	188	320
file_1_file_1_jg11344	sip1_OG0001928_OG1	90	167	146	321	104	290	417	211	215	225	373	152	198	366	228	142	223	117	432	490	204	134	330	414
file_1_file_1_jg11345	CG11149_OG0003730	0	0	5	92	1	0	1	3	7	4	0	0	7	1	0	1	1	0	2	23	220	0	12	9
file_1_file_1_jg11346	CG34011_OG0013090_OG0	48	21	4	0	62	12	0	11	10	49	24	20	5	1	41	6	7	28	23	0	0	3	0	16
file_1_file_1_jg11347	CG14007_OG0009567	110	59	0	0	125	3	3	3	12	197	20	52	10	3	2	1	3	75	19	0	1	1	2	20
file_1_file_1_jg11348	CG7236_OG0001929	1037	1189	511	55	1050	10350	40	1060	10556	1577	19471	979	929	57	10146	826	858	1260	17312	14	31	2984	44	16622
file_1_file_1_jg1135	PGRP-SA_OG0007883	270	299	997	1120	278	716	241	1129	492	394	672	408	1364	290	843	1105	1072	339	1259	389	1634	358	283	935
file_1_file_1_jg11350	CG12511_OG0009568	0	1	0	0	0	0	0	0	0	7	0	0	2	0	0	0	0	0	0	0	0	0	0	0
file_1_file_1_jg11351	Hsp60C_OG0000967	5	0	0	0	1	2	0	0	0	344	3	2	249	2	0	2	0	1	5	0	1	1	1	1
file_1_file_1_jg11352	DIP-Î¹_OG0000968_OG0	161	213	90	23	137	263	139	144	321	276	589	156	193	115	220	376	186	181	444	0	4	133	96	605
file_1_file_1_jg11353	Cyp6a16_OG0012876	1	4	0	228	0	0	0	0	0	13	2	0	109	3	0	1	0	0	9	158	233	0	2	1
file_1_file_1_jg11355	DIP-eta_OG0001930	346	374	95	19	310	2925	98	168	2382	489	5911	299	200	46	2077	169	151	368	4221	4	8	275	49	4938
file_1_file_1_jg11356	CG18266_OG0001931	13	32	12	1	8	100	0	7	136	116	230	18	74	0	64	13	14	27	211	3	0	1	0	241
file_1_file_1_jg11357	CG7251_OG0001932	24	27	4	1	37	11	0	9	8	80	24	32	60	0	6	9	6	37	22	0	0	4	0	15
file_1_file_1_jg11358	CG14011_OG0003731	10	30	90	1	14	911	0	194	1219	94	2032	29	289	0	601	74	147	28	1881	0	0	59	0	2040
file_1_file_1_jg1136	Polr2A_OG0003193	2599	5041	5011	12306	2535	6263	10138	5460	5445	5325	10682	3107	6475	9636	4856	2944	5438	2864	9601	17961	5899	6440	7573	11802
file_1_file_1_jg11361	GluRIIA_OG0003732	283	278	367	894	306	4	244	458	29	315	27	338	298	531	31	279	576	305	25	467	1553	254	440	38
file_1_file_1_jg11362	GluRIIB_OG0009569	88	148	7	143	108	0	68	19	5	98	4	136	18	93	10	19	20	157	3	71	201	7	82	8
file_1_file_1_jg11363	CG14017_OG0003733	0	0	0	0	0	0	0	0	0	5	0	0	4	0	0	1	0	1	0	0	0	0	0	0
file_1_file_1_jg11364	CG14013_OG0003734	0	7	2	2	1	3	5	0	2	29	15	2	13	4	2	5	0	2	6	0	0	0	3	7
file_1_file_1_jg11365	CG18269_OG0000962_OG0.2	0	0	0	0	0	0	0	0	0	0	0	0	0	0	0	0	0	0	0	0	0	0	0	0
file_1_file_1_jg11366	CG14014_OG0009443	1	1	1	0	0	0	2	1	4	3	2	1	2	1	2	1	1	0	0	0	0	2	0	3
file_1_file_1_jg11367	Oscillin_OG0009444	187	351	399	653	166	689	596	469	765	371	911	155	527	210	746	411	385	208	992	381	570	390	233	1096
file_1_file_1_jg11368	Lam_OG0009445	864	1365	1140	4333	786	1543	9910	1423	1301	1642	1936	959	1718	7511	1190	781	1245	863	2304	8553	1205	1266	7104	2806
file_1_file_1_jg11369	Hel25E_OG0001901	1045	2064	2091	6157	1293	3696	9789	2381	4114	2388	5959	1329	2614	8108	3722	2318	2562	1563	6046	14307	2747	3250	7737	6214
file_1_file_1_jg1137	CG11699_OG0007882	1286	1263	628	904	1514	1086	779	1149	1217	1555	2168	1411	949	790	1060	809	1058	1494	2086	1104	864	705	822	1627
file_1_file_1_jg11370	CG14015_OG0009446	190	269	62	10	158	298	154	108	316	345	589	199	158	131	293	329	161	173	594	7	5	43	113	580
file_1_file_1_jg11371	tomb_OG0009447	5	3	0	3	3	0	1	3	0	11	4	1	3	1	2	11	4	0	1	11	0	1	0	4
file_1_file_1_jg11372	Cap-D3_OG0009448	176	255	172	476	183	313	469	277	296	267	588	208	315	415	311	252	273	203	561	965	169	146	382	581
file_1_file_1_jg11373	Coq6_OG0003685	2570	3050	1919	2126	3144	3078	1865	2662	3187	3692	5423	2939	2823	1870	2862	1882	2372	3111	5209	2267	2101	1492	1710	4892
file_1_file_1_jg11374	CG31915_OG0009449	42	59	171	641	35	156	331	80	179	86	253	79	145	425	153	68	164	68	271	781	134	77	343	315
file_1_file_1_jg11375	CG31648_OG0009450	347	393	234	465	454	421	289	327	360	336	505	396	347	347	355	277	330	405	525	754	342	246	333	527
file_1_file_1_jg11376	CG6907_OG0009451	529	558	597	1888	553	822	1554	800	825	732	1456	634	883	1447	752	600	984	648	1335	2955	1109	616	1430	1184
file_1_file_1_jg11377	Vps52_OG0009452	482	646	782	1247	530	1498	880	1047	1430	794	2618	631	1078	737	1376	1018	1174	643	2416	1434	992	605	749	2381
file_1_file_1_jg11378	cl_OG0009453	1404	1740	1474	2718	1492	2008	2304	2246	2145	1814	3330	1567	1996	1751	2437	1965	2240	1651	3150	3189	2508	1842	1804	3052
file_1_file_1_jg11379	CG7382_OG0009454	1149	1401	727	1022	1350	991	843	1105	1093	1421	1598	1456	995	863	985	968	990	1495	1531	766	1261	518	824	1505
file_1_file_1_jg1138	Kmn1_OG0001715	51	62	32	156	72	93	187	85	39	92	71	32	69	143	67	52	41	24	144	254	41	22	153	57
file_1_file_1_jg11380	CG14020_OG0003686	86	157	38	8	69	1097	4	80	1025	218	1581	95	105	6	995	48	84	113	1644	7	7	46	3	1509
file_1_file_1_jg11383	mid_OG0008826	414	844	330	389	323	4048	1189	621	3065	1148	8852	484	899	642	3345	363	484	382	8162	568	402	1230	634	6296
file_1_file_1_jg11385	H15_OG0008827	178	271	93	255	145	3088	438	159	2193	395	7637	185	180	179	2460	95	159	172	5981	223	378	656	146	5005
file_1_file_1_jg11387	nompC_OG0008828	826	1135	188	36	793	55	258	590	187	1463	167	968	682	397	55	415	371	1004	571	19	30	250	319	467
file_1_file_1_jg11388	nompC_OG0015944	282	430	97	9	241	22	111	259	94	694	72	414	363	200	11	109	158	335	300	12	14	140	156	297
file_1_file_1_jg11389	Acsf2_OG0008829	375	809	1396	1090	406	1209	1571	1123	2015	1166	2638	458	1769	1977	1126	702	1436	473	2561	1080	1387	1159	1562	3167
file_1_file_1_jg1139	Reepl1_OG0007881	0	0	2	4	0	0	25	4	1	21	2	0	18	12	6	9	17	0	4	0	6	2	15	1
file_1_file_1_jg11390	fusl_OG0008830	250	443	792	1593	179	38	73	200	58	708	47	228	889	117	24	107	333	118	48	688	1115	349	80	142
file_1_file_1_jg11391	TotM_OG0000049_OG0	121	456	8387	11612	135	50	0	1036	173	79	147	4703	90	3	74	104	4742	1061	116	2496	16107	403	5	352
file_1_file_1_jg11392	CG14022_OG0008831	3669	5880	1805	414	4943	0	315	4549	110	3509	33	6991	2386	397	137	2979	5831	7876	126	193	580	1473	368	243
file_1_file_1_jg11393	cype_OG0008832	11195	14505	4231	5253	17297	5229	4967	9155	6090	13393	7450	20523	6681	4382	5433	7311	7629	21411	7977	4024	5929	5697	5074	8244
file_1_file_1_jg11394	Ncoa6_OG0008833	1689	1944	2278	3802	1584	6073	3741	3050	3222	2942	7368	1632	3309	3246	3265	1888	2458	1391	8387	5867	1755	2269	2225	11101
file_1_file_1_jg11395	Ncoa6_OG0011756_OG0	245	310	280	569	247	666	451	418	513	415	1190	269	401	279	432	249	365	235	1223	769	246	341	271	1168
file_1_file_1_jg11396	CG14024_OG0003410_OG0	61	56	55	28	65	197	157	68	219	97	433	67	97	111	210	622	177	60	374	5	18	66	108	354
file_1_file_1_jg11397	vri_OG0003411_OG0	6545	6286	5016	5089	5072	939	1938	11910	2561	8115	4235	5983	10074	675	1607	6720	8747	5705	3631	2361	5638	6013	641	7211
file_1_file_1_jg114	CG13360_OG0010145	250	977	5408	10831	203	49	1614	987	128	907	93	726	2031	3437	66	1146	2163	524	136	3644	5847	2227	2634	212
file_1_file_1_jg1140	CG11696_OG0007880	385	430	396	1217	375	783	972	623	727	559	1135	414	553	734	632	632	618	434	1212	2409	552	387	747	1198
file_1_file_1_jg11400	Bub1_OG0001806_OG0	512	725	534	1873	554	1060	943	783	970	730	1575	549	819	769	906	535	751	522	1635	3043	704	686	700	1781
file_1_file_1_jg11401	Bsg25D_OG0003412_OG0	1538	2292	1685	2989	1552	3059	1419	2217	2367	2567	5073	1856	2459	1173	2218	1428	2210	1532	4855	5144	1651	2129	1003	5626
file_1_file_1_jg11402	Cyp4ac1_OG0016838	0	0	5	9	0	20	3	2	5	3	44	0	10	1	16	3	5	0	30	1	5	0	0	5
file_1_file_1_jg11403	tkv_OG0000108_OG0	162	400	1420	1555	142	20183	2	882	7905	716	21940	480	1735	2	14998	301	788	233	28452	413	669	505	6	10139
file_1_file_1_jg11404	tkv_OG0000108_OG1	0	1	2	14	0	21	1	3	4	2	47	0	10	6	14	0	4	0	40	2	8	5	9	12
file_1_file_1_jg11405	tkv_OG0000108_OG2	111	302	1355	2040	94	499	375	557	197	343	440	381	619	617	334	293	995	266	732	668	1279	386	548	357
file_1_file_1_jg11406	tkv_OG0008834	1698	1752	1777	2446	1731	871	3891	2784	839	2231	1474	1854	2423	2916	681	1515	2378	1530	1565	2845	1741	1486	2595	1737
file_1_file_1_jg11408	TpnC25D_OG0008835	6090	6213	14405	663	7164	2	14190	32729	221	5281	61	9065	16211	20934	395	23373	39181	9455	124	677	1778	9950	21332	444
file_1_file_1_jg11409	CG14034_OG0008836	17	16	10	1	14	0	2	25	1	20	0	20	12	1	0	13	21	24	1	0	3	6	0	2
file_1_file_1_jg1141	e(y)2_OG0001714	187	257	257	612	213	395	656	295	431	248	619	210	289	446	379	289	309	211	592	586	347	166	462	526
file_1_file_1_jg11410	CG7742_OG0008837	165	224	18	5	154	0	20	8	77	216	88	199	66	33	34	12	11	170	53	0	3	15	42	80
file_1_file_1_jg11411	Cyp28d2_OG0000166_OG2	113	135	148	54	109	93	520	196	136	165	92	115	457	775	99	665	308	99	197	23	41	108	741	236
file_1_file_1_jg11412	Cyp28d2_OG0000166_OG0	11	9	5	10	17	5	8	8	3	10	5	11	9	8	12	46	12	4	7	6	1	2	3	3
file_1_file_1_jg11413	Ance-3_OG0001891_OG1	548	657	1218	643	532	3445	201	2577	3616	1411	6537	644	2961	401	2625	1141	1949	569	6504	235	719	2402	477	7413
file_1_file_1_jg11414	Acyp_OG0009408	0	0	0	0	0	0	0	1	0	8	0	0	11	1	0	0	0	0	0	0	0	0	0	0
file_1_file_1_jg11415	Ance-3_OG0001891_OG0	573	864	1163	514	562	2774	237	2648	3418	1476	5599	727	2933	342	2596	1305	1944	664	5328	175	650	1694	338	5825
file_1_file_1_jg11416	Vajk1_OG0003657	10	12	2	54	8	0	0	6	0	21	2	13	3	10	0	3	6	21	2	3	1	4	8	1
file_1_file_1_jg11417	Vajk2_OG0012154	6062	512	30	14	2116	90	84875	425	423	2243	745	3584	737	117068	1224	80	92	1821	216	30	32	402	81950	263
file_1_file_1_jg11418	Vajk3_OG0003656_OG0	5401	414	5	99	2184	127	57880	261	409	2838	742	3306	781	89148	939	90	51	1716	196	18	47	595	63854	354
file_1_file_1_jg11419	NimA_OG0009406	3	0	9	8	3	10	170	18	7	0	7	5	21	38	4	10	4	3	8	0	8	3	46	6
file_1_file_1_jg1142	CG11695_OG0007879	342	578	565	655	421	753	461	697	793	558	1419	416	493	347	645	885	593	530	1166	869	552	372	312	1269
file_1_file_1_jg11420	NimB1_OG0009405	96	322	772	1330	86	3	49	336	14	208	4	403	250	37	16	165	651	246	9	460	1006	216	37	27
file_1_file_1_jg11421	Ance-3_OG0009407	605	899	1031	285	596	1952	211	2214	2822	1302	4107	820	2293	193	2205	1367	1820	768	3820	114	397	1022	249	3830
file_1_file_1_jg11422	NimB2_OG0009404	2489	3526	13621	9663	2223	39	1897	10293	178	3474	112	5026	11412	3050	135	8675	16181	2900	128	5152	12398	6047	3196	309
file_1_file_1_jg11423	NimB3_OG0001890_OG0	6	29	97	448	9	2	107	36	6	20	0	50	26	131	4	24	96	30	0	183	330	42	112	8
file_1_file_1_jg11424	NimB4_OG0009403	104	297	123	243	58	7	168	100	23	213	14	116	108	110	16	47	137	111	12	86	157	98	132	41
file_1_file_1_jg11425	NimB5_OG0011803	91	363	601	652	51	7	117	162	31	298	17	204	283	167	15	83	266	159	24	294	564	198	155	50
file_1_file_1_jg11426	NimC1_OG0000957_OG0	152	514	173	180	89	9	101	111	31	306	23	204	132	52	26	87	135	151	28	129	185	94	55	58
file_1_file_1_jg11427	NimB3_OG0001890_OG1	85	325	101	165	37	3	116	42	22	192	23	76	116	78	20	27	78	74	22	99	161	75	67	65
file_1_file_1_jg11428	NimC1_OG0000957_OG1	80	345	149	211	33	5	174	71	30	228	29	70	140	98	15	23	71	47	23	121	106	131	130	47
file_1_file_1_jg11429	Cyp28a5_OG0000196_OG0	4236	8199	1830	557	3438	46	595	3015	313	8714	177	4655	3513	1044	186	2394	2851	4102	230	166	406	1468	1055	667
file_1_file_1_jg1143	nod_OG0008643_OG0	47	39	38	831	60	110	253	85	59	91	96	19	92	148	135	72	61	31	204	1568	41	22	147	105
file_1_file_1_jg11430	NimC2_OG0003655_OG1	10	27	3	8	5	0	16	9	1	21	1	6	8	5	2	0	5	6	2	1	2	2	10	5
file_1_file_1_jg11431	NimC2_OG0003655_OG0	40	176	38	32	45	5	76	38	22	131	17	92	56	11	15	23	33	83	22	15	29	16	26	48
file_1_file_1_jg11432	rk_OG0009402	10	28	33	66	20	141	186	37	44	16	324	21	43	87	84	93	101	21	173	39	45	32	67	89
file_1_file_1_jg11435	bgm_OG0009412	478	840	15073	13665	421	45934	261	6033	34320	1518	67013	1359	10295	533	35788	1832	7123	618	71089	9589	11723	8431	740	53500
file_1_file_1_jg11436	asRNA:CR44849_OG0003661_OG0	4	7	2	8	1	5	55	2	5	5	5	4	1	16	12	4	5	6	12	30	2	1	14	11
file_1_file_1_jg11437	hll_OG0000958	91	15	931	743	28	45	184	397	20	504	44	26	2233	247	22	239	102	23	49	1	10	170	407	58
file_1_file_1_jg11438	CG18095_OG0011804	0	4	0	1031	2	0	0	0	5	386	0	1	255	33	0	5	1	1	0	701	1257	1	15	6
file_1_file_1_jg11439	nAChRÎ±5_OG0013664_OG0	0	0	0	0	0	0	2	1	0	0	0	0	0	0	0	1	0	0	0	0	0	0	1	0
file_1_file_1_jg1144	pkm_OG0001776_OG0	215	12	4653	19	297	8	0	1997	27	1	94	115	573	0	10	3567	692	20	9	3	6	313	0	72
file_1_file_1_jg11440	NimC4_OG0009411	161	357	181	224	39	20	15	156	72	104	82	409	66	10	59	47	379	298	54	48	149	50	13	83
file_1_file_1_jg11441	nAChRÎ±5_OG0013027_OG0	14	11	9	2	20	2	14	13	2	15	11	7	11	22	0	134	31	19	5	0	1	4	5	11
file_1_file_1_jg11442	CG32679_OG0000370_OG1	20	11	9	2	17	0	18	17	5	22	1	10	24	22	2	242	73	17	3	0	0	7	17	6
file_1_file_1_jg11443	nAChRÎ±5_OG0015107_OG0	92	32	49	12	63	1	84	57	8	34	10	39	66	57	8	1206	177	28	15	0	1	21	51	16
file_1_file_1_jg11445	CG46301_OG0009410	0	0	1	30	3	0	81	5	0	0	0	0	0	90	0	3	1	0	0	0	1	1	97	0
file_1_file_1_jg11446	CG15293_OG0001249	1591	1696	15329	16321	1062	734	1244	9548	657	3486	1055	5782	13817	2674	701	5966	13494	2174	1126	7465	16743	4661	2597	1225
file_1_file_1_jg11447	CG31769_OG0009409	494	556	1069	393	317	499	39	2087	606	771	644	584	1863	42	480	1522	2398	406	1067	153	342	1017	25	1124
file_1_file_1_jg11448	CG46301_OG0003660_OG0	32	33	32	76	21	54	381	37	55	68	84	26	58	222	25	135	56	18	63	2	7	41	240	81
file_1_file_1_jg1145	nod_OG0003329_OG0	74	72	78	939	67	178	291	157	78	131	188	32	124	196	185	117	75	45	250	1850	57	38	224	128
file_1_file_1_jg11450	CG43333_OG0003593_OG0	0	0	1	2609	0	0	454	1	0	1	1	1	3	235	0	0	3	0	3	235	17	2	282	0
file_1_file_1_jg11451	Dyrk2_OG0003592_OG0	556	769	554	1195	395	553	1715	781	453	954	1002	472	1000	1261	396	511	700	395	986	1279	572	790	1098	1057
file_1_file_1_jg11452	wb_OG0009175	7	7	13	16	5	87	143	3	29	13	86	13	21	98	44	1	16	2	98	12	21	41	85	107
file_1_file_1_jg11455	wb_OG0014767_OG0	6	6	74	64	6	43	135	59	37	17	50	12	74	167	23	16	17	9	58	62	64	58	117	48
file_1_file_1_jg11456	wb_OG0009174	28	19	210	259	20	215	601	184	85	49	261	26	210	531	98	74	109	8	256	198	194	153	372	341
file_1_file_1_jg1146	rho-4_OG0011933	107	100	92	217	64	321	206	138	211	174	366	87	138	192	238	145	151	98	493	291	209	58	178	442
file_1_file_1_jg11461	ms(2)34Fe_OG0009173	0	2	9	0	1	0	1	1	0	29	3	1	20	0	0	18	4	0	0	1	0	1	0	1
file_1_file_1_jg11465	CG33090_OG0012935_OG0	16	52	27	71	22	91	26	35	66	72	90	35	46	22	49	19	33	20	131	115	24	39	27	148
file_1_file_1_jg11466	CG15286_OG0012872_OG0	0	0	1	0	3	4	1	4	1	41	6	3	23	4	4	0	0	0	2	0	1	2	0	17
file_1_file_1_jg11469	CG33090_OG0009172	256	309	194	571	262	716	262	375	452	641	1079	245	444	292	462	328	338	257	1134	846	161	318	254	1122
file_1_file_1_jg1147	CG2533_OG0008395	4	20	3	34	3	0	5	1	1	21	6	29	25	2	0	8	30	19	5	16	80	6	3	4
file_1_file_1_jg11472	mTTF_OG0009171	439	399	272	434	450	336	246	386	384	439	552	430	320	247	323	263	373	466	480	531	307	157	235	504
file_1_file_1_jg11474	l(2)34Fc_OG0009170	1032	1817	2969	1344	713	24237	7699	5258	27147	2015	32351	1369	5523	10033	19995	2229	4398	1159	39327	607	3286	3530	9056	34703
file_1_file_1_jg11475	CG43052_OG0012147	0	11	3	2	1	17	3	5	19	6	14	1	11	3	20	4	6	7	22	2	3	0	0	24
file_1_file_1_jg11478	l(2)34Fd_OG0009169	40	73	196	515	55	189	419	110	163	80	305	67	139	347	179	97	128	57	285	1097	206	124	255	300
file_1_file_1_jg11479	Rab14_OG0009168	1910	2460	1554	2127	1921	4909	1241	2176	5210	2639	8754	1878	2253	976	3858	2459	2284	2080	8423	2026	1612	2401	932	8420
file_1_file_1_jg1148	rho-4_OG0001751	555	574	380	745	431	1329	919	828	1162	802	1951	479	818	658	1338	681	685	505	2342	930	777	495	662	1803
file_1_file_1_jg11480	Pgant35A_OG0003591	138	261	193	399	130	319	466	263	291	302	459	202	287	363	294	199	258	171	497	607	193	205	284	521
file_1_file_1_jg11481	asRNA:CR43463_OG0001607_OG1	110	222	151	316	127	265	337	282	268	237	376	153	255	251	255	252	286	143	369	395	140	113	196	333
file_1_file_1_jg11485	spel1_OG0003590	100	305	137	614	137	181	494	252	261	297	394	225	290	451	142	112	193	201	294	1120	112	192	494	491
file_1_file_1_jg11486	ppk_OG0009167	297	614	464	139	293	36	163	917	117	580	170	300	1026	281	56	555	591	391	113	61	174	417	246	217
file_1_file_1_jg11487	elB_OG0009166	3491	5778	3357	3255	3186	1989	2664	5343	2088	6184	4768	3795	5257	2303	1892	3664	4885	3545	3815	1593	4208	3203	2169	3895
file_1_file_1_jg11488	Pburs_OG0009165	0	0	1	3	0	10	6	0	12	0	25	0	3	10	8	0	2	0	12	1	5	3	8	19
file_1_file_1_jg11489	Cpr35B_OG0009164	0	1	7	24	0	0	5	34	0	2	1	0	17	26	0	42	38	0	0	0	0	8	4	0
file_1_file_1_jg11490	CG15283_OG0003589_OG0	0	0	0	0	0	0	0	0	0	6	0	0	0	0	0	0	0	0	0	0	0	0	0	0
file_1_file_1_jg11491	noc_OG0003588_OG0	461	928	858	775	583	707	761	1153	611	949	1640	756	1056	561	682	719	965	728	1387	322	731	650	478	1167
file_1_file_1_jg11493	CG4218_OG0003587_OG0.2	0	0	0	0	0	0	0	0	0	4	0	0	8	0	0	0	0	0	0	0	0	0	0	0
file_1_file_1_jg11494	CG3473_OG0014291_OG0	0	0	0	0	0	0	0	0	0	4	0	2	5	0	0	0	0	0	0	0	0	0	0	0
file_1_file_1_jg11496	Tsp42Ef_OG0014459_OG0	1	0	0	0	0	0	0	0	0	0	0	0	0	0	0	0	0	0	0	0	0	1	0	0
file_1_file_1_jg11497	osp_OG0003394_OG0	580	641	396	590	502	1081	274	693	744	1005	2267	490	728	254	643	383	594	322	1603	771	554	754	246	1991
file_1_file_1_jg11498	osp_OG0001797_OG0.2	1	3	3	0	2	0	0	1	0	0	0	0	3	0	0	2	0	1	0	0	1	1	0	0
file_1_file_1_jg11499	Adh_OG0003395_OG0	0	0	0	0	0	0	0	0	0	0	0	0	0	0	0	0	0	0	0	0	0	0	0	0
file_1_file_1_jg115	CG16989_OG0000682_OG0	1113	2233	1614	2108	1244	2074	1778	1815	1720	2387	3405	1526	2128	1444	1849	1427	1971	1637	3232	2547	2190	1076	1452	3138
file_1_file_1_jg1150	CG13012_OG0008317	363	421	388	248	380	1834	188	500	2304	449	3489	403	590	271	1567	395	691	462	2836	129	366	617	276	2919
file_1_file_1_jg11500	osp_OG0014768_OG0.2	3	6	2	0	1	0	0	2	1	4	6	2	1	0	0	0	4	9	4	0	0	1	0	3
file_1_file_1_jg11501	osp_OG0003396	190	240	146	166	156	374	88	246	198	352	720	143	273	111	216	115	169	135	558	259	166	234	65	679
file_1_file_1_jg11502	CG4440_OG0008854_OG1	13	6	205	1003	16	0	2559	639	3	1	0	3	217	3588	0	619	794	1	0	7	6	204	3089	1
file_1_file_1_jg11503	CG34165_OG0012133_OG0	6	6	126	6	2	0	125	207	2	1	0	8	96	204	1	109	241	4	0	2	2	138	188	0
file_1_file_1_jg11504	CG42685_OG0001798_OG0.3	0	0	0	0	0	0	0	0	0	2	0	0	1	0	0	0	0	0	0	0	0	0	0	0
file_1_file_1_jg11505	CG42585_OG0000942_OG0	0	0	0	0	0	0	0	0	0	0	0	0	1	12	0	0	0	0	0	0	0	0	0	0
file_1_file_1_jg1151	r_OG0008316	269	545	1012	1301	217	688	2098	967	641	858	912	323	1297	1788	640	635	988	338	1203	6037	983	918	1576	1187
file_1_file_1_jg11510	CG4691_OG0001799_OG0	0	0	0	0	0	0	0	0	0	28	0	0	44	0	0	0	0	0	0	0	0	0	0	0
file_1_file_1_jg11511	CSN1a_OG0001218_OG0	0	0	0	0	0	0	0	0	0	0	0	0	0	0	0	0	0	0	0	0	0	0	0	0
file_1_file_1_jg11512	CG4701_OG0003397_OG0.2	0	0	0	0	0	0	0	0	0	0	0	0	0	0	0	0	0	0	0	0	0	0	0	0
file_1_file_1_jg11513	CG4650_OG0011405_OG1	0	0	0	0	0	0	0	0	0	0	0	0	0	0	0	0	0	0	0	0	0	0	0	0
file_1_file_1_jg11514	CG4650_OG0011405_OG0	0	0	1	1	0	0	0	2	0	1	0	0	0	0	0	0	0	0	0	0	0	0	0	0
file_1_file_1_jg11515	CR15280_OG0000061_OG2	0	0	0	0	0	0	0	0	0	0	0	0	0	0	0	0	0	0	0	0	0	0	0	0
file_1_file_1_jg11516	CG18636_OG0018080	0	0	0	0	0	0	0	0	0	0	0	0	0	0	0	0	0	0	0	0	0	0	0	0
file_1_file_1_jg11517	CG4822_OG0018081.B	0	0	0	0	0	0	0	0	0	0	0	0	0	0	0	0	0	0	0	0	0	0	0	0
file_1_file_1_jg11518	CG33308_OG0013184_OG0	0	0	0	0	0	0	0	0	0	0	0	0	0	0	0	0	0	0	0	0	0	0	0	0
file_1_file_1_jg11519	CG15279_OG0001219_OG0.2	242	220	598	216	226	283	423	795	318	418	406	321	886	295	270	472	839	288	513	249	261	472	186	539
file_1_file_1_jg1152	CG15865_OG0008315	1	1	6	119	3	0	37	2	21	8	2	0	9	132	0	3	4	3	1	2	299	22	87	11
file_1_file_1_jg11520	CG4480_OG0003398_OG0.2	0	0	0	0	0	0	0	0	0	0	0	0	0	0	0	0	0	0	0	0	0	0	0	0
file_1_file_1_jg11521	ProtA_OG0000551_OG0.2	0	0	0	0	0	0	0	0	0	0	0	0	0	0	0	0	0	0	0	0	0	0	0	0
file_1_file_1_jg11522	side-II_OG0003399_OG0.2	47	45	13	10	23	45	30	14	32	66	82	40	36	23	31	37	47	43	89	2	1	21	10	111
file_1_file_1_jg11523	side-II_OG0003400_OG0.2	0	0	4	0	0	0	0	0	0	1	0	0	2	0	0	0	0	0	0	1	0	0	0	0
file_1_file_1_jg11524	side-II_OG0003401_OG0	19	21	7	0	25	20	18	13	20	49	51	20	12	18	9	28	33	8	39	0	0	28	5	71
file_1_file_1_jg11525	mol_OG0003402_OG0	85	98	174	269	46	48	153	296	58	104	100	92	289	220	36	201	278	56	66	350	160	159	156	66
file_1_file_1_jg11526	DCTN5-p25_OG0003403_OG0	67	30	40	56	45	63	54	89	71	66	160	36	78	47	72	63	68	57	112	56	65	22	49	88
file_1_file_1_jg11527	Ankrd49_OG0003404_OG0.2	23	18	10	30	21	30	21	25	42	23	84	13	23	29	30	18	30	18	63	29	20	21	5	65
file_1_file_1_jg11528	NC2Î²_OG0003405_OG0	0	0	0	0	0	0	0	0	0	0	0	0	0	0	0	1	0	0	1	0	0	2	0	0
file_1_file_1_jg11529	THG_OG0003406_OG0	0	0	0	0	0	0	0	1	0	0	0	0	0	1	0	0	0	0	0	0	0	0	0	0
file_1_file_1_jg1153	r_OG0008314	174	300	722	1012	131	653	2277	689	457	574	702	172	1076	2215	475	233	592	179	892	6695	606	940	1764	1231
file_1_file_1_jg11530	Rnmt_OG0001800_OG0.3	11	51	33	193	22	83	110	54	65	48	112	27	79	89	86	36	54	36	134	386	44	43	85	112
file_1_file_1_jg11531	GABA-B-R1_OG0001801_OG0	160	120	122	8	154	1834	84	204	1110	291	2950	159	244	77	1038	104	180	190	3238	29	9	699	57	3954
file_1_file_1_jg11532	jing_OG0002988_OG0.2	52	40	52	35	43	66	139	72	63	56	102	43	76	79	47	44	65	46	103	91	26	36	74	212
file_1_file_1_jg11533	CG15283_OG0003589_OG0.2	0	0	0	0	0	0	0	0	0	0	0	0	3	0	0	0	0	0	0	0	0	0	2	0
file_1_file_1_jg11534	noc_OG0003588_OG0.2	1	6	7	4	4	3	1	7	3	5	5	1	3	2	3	6	9	5	10	3	12	31	3	7
file_1_file_1_jg11535	RpS18_OG0013873	0	0	0	0	0	0	0	0	0	0	0	0	0	0	0	0	0	0	0	0	0	0	0	0
file_1_file_1_jg11536	CG4218_OG0003587_OG0	0	0	0	0	0	0	0	0	0	0	0	0	0	0	0	0	0	0	0	0	0	0	0	0
file_1_file_1_jg11537	lncRNA:CR44854_OG0017394	0	0	0	0	0	0	0	0	0	0	0	0	0	0	0	0	0	0	0	0	0	0	0	0
file_1_file_1_jg11538	osp_OG0003394_OG0.2	0	0	0	1	1	0	9	0	0	1	3	0	2	0	0	0	0	0	2	0	0	3	2	3
file_1_file_1_jg11539	osp_OG0001797_OG0	4	3253	1906	2253	1171	0	6	1830	1	2257	37	1552	1829	1	0	1835	1238	1785	0	790	2095	4	5	2
file_1_file_1_jg1154	Nemp_OG0000659	66	40	45	405	109	146	547	70	128	134	186	30	65	343	145	82	58	16	228	924	74	75	319	163
file_1_file_1_jg11540	Adh_OG0003395_OG0.2	0	0	0	0	0	0	0	0	0	0	0	0	0	0	0	0	0	0	0	0	0	0	0	0
file_1_file_1_jg11541	osp_OG0014768_OG0	0	0	0	0	0	0	0	0	0	0	0	0	0	0	0	0	0	0	0	0	0	0	0	0
file_1_file_1_jg11543	CG34165_OG0012133_OG0.2	0	0	2	0	1	0	1	6	0	0	0	0	2	4	0	1	2	0	0	0	0	8	6	0
file_1_file_1_jg11544	CG42685_OG0001798_OG0.2	0	0	0	0	0	0	0	0	0	0	0	0	0	0	0	0	0	0	0	0	0	0	0	0
file_1_file_1_jg11545	CG42685_OG0001798_OG0	0	0	0	0	0	0	0	0	0	0	0	0	0	0	0	0	0	0	0	0	0	0	0	0
file_1_file_1_jg11546	CG42585_OG0000942_OG0.2	0	0	0	0	0	0	0	0	0	0	0	0	0	0	0	0	0	0	0	0	0	0	0	0
file_1_file_1_jg1155	CG32573_OG0008313	28	75	1035	791	21	50	125	277	85	128	160	223	456	68	65	160	496	104	89	453	984	273	99	124
file_1_file_1_jg11550	CG4691_OG0001799_OG0.3	0	0	0	0	0	0	0	0	0	0	0	0	0	0	0	0	0	0	0	0	0	0	0	0
file_1_file_1_jg11551	CSN1a_OG0001218_OG0.2	0	0	0	0	0	0	0	0	0	0	0	0	0	0	0	0	0	0	0	0	0	0	0	0
file_1_file_1_jg11552	CG4701_OG0003397_OG0	0	0	0	0	0	0	0	0	0	0	0	0	0	0	0	0	0	0	0	0	0	0	0	0
file_1_file_1_jg11553	CG4650_OG0011405_OG1.2	0	0	0	0	0	0	0	0	0	0	0	0	0	0	0	0	0	0	0	0	0	0	0	0
file_1_file_1_jg11554	CG4650_OG0011405_OG0.2	0	0	0	0	0	0	0	0	0	0	0	0	0	0	0	0	0	0	0	0	0	0	0	0
file_1_file_1_jg11555	CR15280_OG0000061_OG2.2	0	0	0	0	0	0	0	0	0	0	0	0	0	0	0	0	0	0	0	0	0	0	0	0
file_1_file_1_jg11556	na_OG0018080.1	0	0	0	0	0	0	0	0	0	0	0	0	0	0	0	0	0	0	0	0	0	0	0	0
file_1_file_1_jg11557	CG4822_OG0018081.A	0	0	0	0	0	0	0	0	0	0	0	0	0	0	0	0	0	0	0	0	0	0	0	0
file_1_file_1_jg11558	CG33308_OG0013184_OG0.2	0	0	0	0	0	0	0	0	0	0	0	0	0	0	0	0	0	0	0	0	0	0	0	0
file_1_file_1_jg11559	CG15279_OG0001219_OG0	0	1	0	0	0	0	0	2	3	0	2	4	2	0	1	0	0	0	1	2	0	4	0	0
file_1_file_1_jg1156	CG42512_OG0008312	7	6	4	8	1	9	12	8	7	7	22	2	3	11	13	4	10	5	25	30	12	4	23	22
file_1_file_1_jg11560	CG15279_OG0001219_OG0.3	0	0	0	0	0	0	0	0	0	0	0	26	0	0	1	0	0	0	0	0	0	0	0	0
file_1_file_1_jg11561	CG4480_OG0003398_OG0	0	0	0	0	0	0	0	0	0	0	0	0	0	0	0	0	0	0	0	0	0	0	0	0
file_1_file_1_jg11562	ProtA_OG0000551_OG0	0	0	0	0	0	0	0	0	0	0	0	0	0	0	0	0	0	0	0	0	0	0	0	0
file_1_file_1_jg11563	side-II_OG0003399_OG0	0	0	0	0	0	0	0	0	0	0	0	0	0	0	0	1	0	0	0	0	0	0	0	0
file_1_file_1_jg11564	side-II_OG0003400_OG0	0	0	0	0	0	0	0	0	0	0	0	0	0	0	0	0	0	0	0	0	0	0	0	0
file_1_file_1_jg11565	side-II_OG0003401_OG1	0	0	0	0	0	1	0	0	0	0	0	0	0	0	0	0	1	0	0	0	0	0	0	1
file_1_file_1_jg11566	mol_OG0003402_OG1	0	0	0	0	0	0	0	2	0	0	0	0	0	1	0	0	0	0	0	1	0	0	0	0
file_1_file_1_jg11567	DCTN5-p25_OG0003403_OG0.2	0	1	0	0	0	0	0	0	0	0	0	1	0	0	0	0	1	0	2	1	0	1	0	0
file_1_file_1_jg11568	Ankrd49_OG0003404_OG0	0	0	0	0	0	0	0	0	0	0	0	0	0	0	0	0	0	0	0	0	0	0	0	0
file_1_file_1_jg11569	NC2Î²_OG0003405_OG0.2	0	0	1	1	0	0	0	0	0	0	0	0	0	0	0	0	0	0	0	0	0	0	0	1
file_1_file_1_jg1157	mthl1_OG0003310_OG0	487	809	337	1165	501	295	677	464	167	767	199	787	474	472	257	288	613	710	511	1051	1136	315	440	479
file_1_file_1_jg11570	THG_OG0003406_OG0.2	0	0	0	0	0	0	0	0	0	0	0	0	0	0	0	0	0	0	0	0	0	0	0	0
file_1_file_1_jg11571	Rnmt_OG0001800_OG0.2	0	0	0	0	0	0	0	0	0	0	0	0	0	0	1	0	0	0	0	2	0	0	0	0
file_1_file_1_jg11572	Rnmt_OG0001800_OG0	0	0	0	0	0	0	0	0	0	0	0	0	0	0	0	0	0	0	0	0	0	0	0	0
file_1_file_1_jg11573	GABA-B-R1_OG0017134	4	10	8	0	5	101	5	9	45	17	122	6	28	8	54	19	10	6	145	0	0	59	5	214
file_1_file_1_jg11574	GABA-B-R1_OG0001801_OG2	7	7	3	1	9	68	1	13	52	10	115	17	12	2	54	8	15	24	119	0	0	4	1	137
file_1_file_1_jg11575	GABA-B-R1_OG0001801_OG1	0	0	0	0	0	2	0	0	0	0	1	0	0	0	0	0	0	0	0	0	0	1	1	3
file_1_file_1_jg11576	jing_OG0002988_OG0	5	8	5	4	9	11	18	5	5	16	13	7	4	8	7	4	12	11	20	5	2	9	3	15
file_1_file_1_jg11577	jing_OG0017560	1	1	0	0	1	0	1	1	1	2	1	1	2	0	0	1	0	1	1	0	0	1	0	3
file_1_file_1_jg11578	jing_OG0016489	0	0	0	0	0	0	3	0	0	0	0	0	0	0	0	1	0	0	0	0	0	0	0	0
file_1_file_1_jg1158	SNRPG_OG0003309	205	357	292	900	278	710	1190	392	753	377	1046	243	395	761	698	514	379	308	933	1720	525	481	890	974
file_1_file_1_jg11580	jing_OG0006798	564	600	618	2072	557	1709	3979	873	1349	874	2554	588	877	2594	1203	649	748	509	2725	4311	497	419	2145	3374
file_1_file_1_jg11581	Vha16-1_OG0006797	4889	7510	7661	29231	4803	27912	8165	11451	14241	7591	42344	6153	13887	8035	16482	5004	9861	5156	36556	22453	29299	15745	6210	27100
file_1_file_1_jg11582	Trap1_OG0001638_OG0	1543	1906	1881	3421	1635	2708	1883	1972	2944	2292	5619	1679	2291	2120	2408	1609	2136	1510	4742	3571	2519	1493	2080	4712
file_1_file_1_jg11583	Bap170_OG0000903_OG0	684	1059	1033	3516	698	1734	3725	1231	1555	1271	2472	750	1465	3176	1561	958	1207	763	2565	8340	1021	737	2768	3017
file_1_file_1_jg11584	Fmo-2_OG0002987_OG0	149	655	1873	4033	242	1352	226	797	1290	511	2136	404	1004	246	1441	603	1414	456	2106	1446	3147	1246	286	2140
file_1_file_1_jg11585	Debcl_OG0002986_OG0	359	724	685	1258	334	1474	683	809	1499	876	2261	543	936	639	1176	693	898	570	2365	1548	1040	767	516	2021
file_1_file_1_jg11586	Opbp_OG0002985_OG0	109	213	188	460	150	442	327	256	396	273	542	177	251	269	329	192	287	164	629	761	242	134	236	673
file_1_file_1_jg11588	geminin_OG0002984_OG0	134	245	237	1953	160	426	1783	232	496	266	630	154	245	1361	465	196	239	185	583	4254	417	228	1346	658
file_1_file_1_jg11589	sced_OG0001637_OG0	96	125	81	1704	122	500	569	118	491	162	681	102	110	384	478	273	111	88	839	4516	56	65	325	867
file_1_file_1_jg1159	RpS19a_OG0008553	14135	18937	30959	44941	16117	18056	44260	25829	20187	18686	29208	16439	24275	41529	19628	21781	29724	18241	30135	62591	48919	21228	42798	26900
file_1_file_1_jg11590	Dpit47_OG0002983_OG0	818	1314	836	1329	950	1149	1204	1187	1327	1231	2060	952	1129	838	1249	1076	1175	1215	1854	2046	1069	831	936	1931
file_1_file_1_jg11591	Adf1_OG0001636_OG0	110	218	160	405	140	285	421	247	260	223	435	191	235	321	228	146	204	151	435	460	185	241	292	458
file_1_file_1_jg11592	CG15908_OG0002982_OG0	215	200	92	205	270	131	121	150	146	198	270	219	106	143	146	200	152	221	199	264	99	54	149	199
file_1_file_1_jg11593	Adf1_OG0001636_OG1	453	701	465	894	468	799	1123	654	707	691	1281	453	723	850	648	504	687	464	1231	1137	521	604	862	1248
file_1_file_1_jg11594	CG9410_OG0002981_OG0	1333	1262	496	669	1707	844	328	879	879	1510	1541	1367	761	487	843	694	879	1380	1301	682	550	338	404	1212
file_1_file_1_jg11595	Hsepi_OG0001145_OG0	887	913	903	2277	970	1610	630	1419	1556	1052	3113	1064	1281	424	1431	1121	1522	1001	2682	1844	2198	769	383	2706
file_1_file_1_jg11596	PGAP3_OG0002980_OG0	232	491	394	6601	341	1222	438	542	1497	457	3038	329	1034	295	1460	514	751	404	2403	3912	7557	296	272	2386
file_1_file_1_jg11597	CG17266_OG0001635_OG0	39	71	74	262	44	97	442	98	177	75	219	45	70	357	152	73	97	58	218	468	173	64	343	212
file_1_file_1_jg11599	Tdc1_OG0002979_OG0	87	68	855	1291	66	206	115	887	267	72	496	49	775	165	252	412	1083	81	452	581	1788	861	136	480
file_1_file_1_jg116	Rbf_OG0007352	1536	2205	1317	3544	1462	2219	2453	1570	1847	2577	3450	1584	1885	2275	1844	1228	1401	1389	3524	6729	1170	1171	1861	3464
file_1_file_1_jg1160	Rok_OG0008552	1960	2567	3412	6281	1997	1946	3763	5041	1534	2968	3489	2157	4593	3791	1410	2482	5280	1761	3375	6048	7090	3938	2798	4310
file_1_file_1_jg11600	Rpp25_OG0002978_OG0	0	0	2	1	0	0	3	3	7	6	5	7	6	2	5	2	10	2	12	7	0	3	4	10
file_1_file_1_jg11601	Ddc_OG0002977_OG0	73	52	140	84	85	25	71	377	4	110	24	62	326	110	25	554	411	78	22	31	36	87	100	13
file_1_file_1_jg11602	Rpp25_OG0002976_OG0	54	87	141	240	40	163	184	94	154	106	275	78	142	170	161	125	177	59	240	522	139	37	124	207
file_1_file_1_jg11603	CG3270_OG0002975_OG0	68	14	11	2287	28	0	19	24	10	221	1	11	1565	16	2	549	111	9	0	1209	1908	10	17	17
file_1_file_1_jg11604	Mob4_OG0002974_OG0	1226	1744	1300	2698	1269	2502	2864	1867	2595	1873	4284	1379	2074	2357	2307	1576	1791	1459	4069	3093	2100	1597	2011	4000
file_1_file_1_jg11605	Rab2_OG0002973_OG0	2337	3225	2310	3528	2615	5876	2701	3538	6047	3713	9214	2504	3808	2237	4744	2227	3214	2314	9428	3678	3341	2799	2137	9841
file_1_file_1_jg11606	chk_OG0006796	6426	5503	2707	3576	6531	1777	1062	5589	1600	6186	3003	5484	4214	1161	1513	2425	3836	4684	3319	4655	1932	2511	1008	3550
file_1_file_1_jg11608	CG45092_OG0012069	495	377	358	639	486	367	221	585	248	509	537	380	445	321	256	161	381	283	657	971	313	392	207	822
file_1_file_1_jg11609	Zip42C.1_OG0002972	28	1	1	1	10	0	1	0	1	10	0	9	1	0	0	2	3	7	0	3	0	3	2	0
file_1_file_1_jg1161	CG9782_OG0008551	246	159	273	321	142	382	3858	338	325	255	896	203	407	5288	317	204	259	190	542	100	156	263	4263	560
file_1_file_1_jg11610	Zip42C.2_OG0006795	39	25	0	0	38	0	3	0	2	17	0	35	0	0	0	3	5	29	0	1	0	2	3	6
file_1_file_1_jg11613	l(2)01289_OG0006794	11494	10707	5354	3795	13198	10	11682	6268	420	12488	113	13889	6481	27860	452	2419	5814	12476	328	1586	8033	5929	18474	2682
file_1_file_1_jg11614	phtf_OG0002971	917	1250	912	1424	973	2648	1106	1347	2222	1500	4898	1020	1259	937	1998	1473	1324	1079	4160	1683	906	701	734	4048
file_1_file_1_jg11615	Mccc2_OG0006793	401	471	614	1510	495	392	2103	472	343	537	762	510	546	3174	349	276	561	540	610	2140	861	383	2803	581
file_1_file_1_jg11616	CG15306_OG0000396_OG0	759	1028	840	1754	710	2222	2190	1300	1902	1260	3455	753	1375	1887	1826	826	997	676	3254	2015	962	1194	1656	3564
file_1_file_1_jg11618	CG9436_OG0006791	474	774	1770	2722	449	1202	1684	1657	1030	1007	2372	704	1929	1562	1410	1205	1746	575	2075	2220	2505	960	1358	1512
file_1_file_1_jg11619	CG3420_OG0006792	417	502	331	894	661	652	451	514	660	473	1100	576	424	515	606	342	429	631	844	937	656	273	481	829
file_1_file_1_jg1162	mbt_OG0008550	583	911	673	2510	579	1573	1936	1033	1462	1228	2744	569	1314	1520	1219	827	798	558	2791	4669	707	989	1458	2533
file_1_file_1_jg11620	Epac_OG0000591_OG0	481	655	679	842	446	2294	621	915	2060	919	3831	555	927	809	2051	808	917	584	3731	374	1088	1441	674	5552
file_1_file_1_jg11621	Epac_OG0012998_OG0	5	3	10	5	8	6	6	3	15	1	10	5	1	4	5	10	2	4	12	8	11	22	8	23
file_1_file_1_jg11622	Cyp6a2_OG0000902_OG0	554	3009	3084	2938	333	23491	429	3036	25235	1395	36219	1227	4501	875	19166	1179	2504	1076	39814	1021	2193	3113	659	36969
file_1_file_1_jg11623	Epac_OG0006790	10	20	24	2	17	70	12	30	53	26	124	14	28	6	40	14	38	31	100	3	7	75	15	214
file_1_file_1_jg11624	SdhB_OG0002970	36783	32629	10535	6918	41744	17626	8031	25582	16325	42711	30497	35088	20567	11932	15906	13400	19084	35689	28142	5675	8126	16794	11051	22172
file_1_file_1_jg11625	CG15237_OG0006789	353	389	220	365	460	631	466	465	624	427	1071	361	321	310	644	479	465	464	980	512	301	238	341	866
file_1_file_1_jg11626	ubl_OG0012301	152	284	222	432	200	636	367	366	598	268	662	146	337	209	672	390	277	202	871	679	317	219	313	731
file_1_file_1_jg11628	koi_OG0006788	969	1159	812	1822	848	1811	1405	1443	1702	1347	2930	1094	1345	1321	1450	920	1172	1063	2870	2270	888	787	1186	2959
file_1_file_1_jg11629	CG15236_OG0001634_OG0	10	16	18	128	13	0	88	4	1	20	3	10	18	40	0	37	78	8	0	186	91	14	30	5
file_1_file_1_jg1163	Nup153_OG0003308	1981	2182	2982	7752	1888	4275	6996	3515	3488	3265	6371	2063	3633	6324	2955	2526	3639	1971	6525	13793	3183	2390	5189	8492
file_1_file_1_jg11630	CG15236_OG0001634_OG0.2	70	99	59	549	54	3	328	31	12	60	9	69	92	168	9	334	578	64	6	753	490	47	162	16
file_1_file_1_jg11631	CG9445_OG0012068_OG0	0	0	0	0	0	0	0	0	0	1	0	0	4	0	0	0	0	0	0	0	0	0	0	0
file_1_file_1_jg11632	coro_OG0006787	9958	11653	4327	6904	10403	673	9184	6360	1024	10445	1300	11272	6313	11295	1015	2930	5308	9918	1187	7385	6989	4262	9513	2463
file_1_file_1_jg11633	asRNA:CR44169_OG0002969_OG0	28	25	120	27	19	2001	5	236	2085	31	3176	37	269	1	1760	113	148	24	3358	5	18	86	5	2982
file_1_file_1_jg11635	Spn42Da_OG0000165_OG1	1533	1787	2803	4013	1327	846	1289	2897	1548	1929	1905	1790	2987	1628	1038	1947	3305	1372	1657	1783	3252	1679	1306	2837
file_1_file_1_jg11636	Spn42Da_OG0000165_OG0	2	0	14	14	2	2	3	3	5	7	3	9	4	2	8	3	13	0	4	6	18	3	4	4
file_1_file_1_jg11638	Spn42Dc_OG0006786	164	284	498	927	146	654	412	924	500	367	1097	184	1041	576	581	669	843	184	958	747	1034	494	520	831
file_1_file_1_jg11639	Spn42Dd_OG0011626	592	1389	3081	5073	490	1496	159	2310	1257	1245	2255	1433	2630	160	1356	1569	2847	908	2224	2233	5638	1371	165	2252
file_1_file_1_jg1164	CG9784_OG0008549	1060	1598	1519	2107	922	1265	801	2176	1400	1634	2612	1342	2054	844	1155	1619	2691	1353	2168	2123	1712	1282	847	2271
file_1_file_1_jg11640	Spn42De_OG0006785	56	79	76	225	59	40	197	99	29	107	78	89	94	168	30	111	140	97	52	82	190	50	176	48
file_1_file_1_jg11642	CG30158_OG0006784	58	53	34	9	42	196	97	81	162	87	298	37	93	86	114	153	83	61	336	0	5	67	86	377
file_1_file_1_jg11643	CG3358_OG0006783	149	335	332	557	254	546	573	389	592	340	812	292	405	478	420	439	446	290	840	876	489	240	445	809
file_1_file_1_jg11647	CheB42b_OG0000357_OG1	6924	16941	16	30	6539	333	4	34	2153	14119	2129	9155	467	4	359	44	18	12797	1576	4	10	7	1	4085
file_1_file_1_jg11648	CheB42b_OG0000357_OG0	2487	7984	4	15	2348	186	0	2	1142	5372	1003	4949	179	0	175	13	1	6822	715	4	0	1	0	2119
file_1_file_1_jg11649	mim_OG0006782	3611	3563	3542	4180	3684	2453	2849	4794	1784	4853	3612	3853	4789	2283	1636	3319	4768	3511	3626	5141	3724	3077	1751	4635
file_1_file_1_jg1165	Ubc7_OG0008548	1973	3228	1785	2414	1862	2560	1356	2532	3069	2982	5061	2267	2753	1203	2577	1778	2429	2353	4531	2105	2415	1963	1110	4629
file_1_file_1_jg11650	CheB42a_OG0012300	5722	81	8	0	6608	5	1	5	4	15423	20	33	364	0	177	83	5	13	894	2	6	1	2	9
file_1_file_1_jg11651	mim_OG0000901_OG0	543	155	18	9	692	1363	9	41	1022	818	2535	129	43	9	1080	30	27	188	2289	2	14	13	8	1502
file_1_file_1_jg11652	Cyp6u1_OG0006781	471	726	500	847	576	840	339	602	897	852	1510	599	677	291	873	613	650	598	1344	984	617	307	232	1252
file_1_file_1_jg11653	Cyp6u1_OG0018082	186	341	214	479	204	428	207	298	442	366	752	237	317	196	357	222	288	219	682	578	326	203	162	675
file_1_file_1_jg11654	vimar_OG0006779	332	476	440	1953	286	972	1847	583	910	692	1480	392	707	1404	778	408	558	328	1498	2917	585	623	1256	1784
file_1_file_1_jg11655	CG30157_OG0006780	75	130	94	157	84	145	176	125	195	137	268	88	139	135	131	96	121	95	246	166	137	61	114	312
file_1_file_1_jg11656	CG17002_OG0006778	679	1142	748	1339	757	1306	1243	957	1343	1244	2456	819	998	1077	1295	998	1071	935	2224	2128	801	675	1009	2141
file_1_file_1_jg11657	CG30159_OG0006777	1027	1236	830	1497	1213	787	1669	1352	863	1272	1399	1213	1207	2279	843	839	1336	1177	1403	1207	1520	711	2090	1437
file_1_file_1_jg11658	Tsp42Ea_OG0002968_OG0	4712	7925	5963	5660	4391	7529	2769	9343	8106	8105	11376	5359	9564	2805	6564	7247	8938	5098	11749	3102	7294	5291	2503	11124
file_1_file_1_jg11659	Tsp42Eb_OG0002967_OG0	22	17	18	798	10	26	276	26	129	43	60	35	74	442	21	22	23	14	35	114	1382	16	514	65
file_1_file_1_jg1166	SMC3_OG0008546	715	896	780	2285	699	1674	2492	1055	1479	1280	2991	763	1146	1991	1412	756	1018	762	2727	4025	883	954	1813	2798
file_1_file_1_jg11660	Tsp42Ec_OG0001633	5	16	4	150	4	28	67	17	34	22	39	19	30	111	17	23	7	10	30	17	201	5	103	41
file_1_file_1_jg11661	Tsp42Ed_OG0002966	316	626	1793	5920	289	5629	242	2186	7827	788	8761	572	2483	372	4845	1296	2012	464	9643	1782	5543	2739	334	11389
file_1_file_1_jg11662	Tsp42Ee_OG0000474_OG0	2366	4256	4747	9610	1940	11354	7819	7473	11719	5092	16003	2916	8364	6142	8215	4680	7055	2541	16262	7006	8918	6384	5729	18163
file_1_file_1_jg11663	Tsp42Ef_OG0002965	2485	3120	3623	1932	2039	21330	1835	5870	22958	3069	36588	2532	5139	2107	19077	4144	5851	2460	35519	1326	1910	4013	1818	32340
file_1_file_1_jg11664	Tsp42Eg_OG0006776	2110	2274	1702	1928	1927	531	1172	3065	715	2297	1110	2165	2710	1712	675	2032	3340	2004	965	1033	2724	1224	1347	1144
file_1_file_1_jg11665	Tsp42Eh_OG0006775	2841	3014	1091	600	3335	3	630	1900	129	2083	26	3305	1558	643	161	1253	1763	3373	91	321	976	685	532	239
file_1_file_1_jg11666	Tsp42Ei_OG0006774	7793	11078	4317	2572	7992	207	1406	7462	721	13068	735	8714	7825	1054	605	5301	6892	8550	755	1120	3589	3516	917	1323
file_1_file_1_jg11667	CG33914_OG0012299_OG0	188	78	21	1	184	70	9	50	94	105	130	179	45	20	75	47	36	151	125	5	2	12	16	124
file_1_file_1_jg11668	Tsp42Ej_OG0006773	8140	5650	3343	1672	9386	2309	324	6377	2764	7645	4097	7506	4881	308	2445	5910	4245	7319	4050	802	3059	1709	304	3948
file_1_file_1_jg1167	CG13014_OG0008547	133	209	245	375	100	475	299	267	499	271	836	145	293	217	437	195	293	155	685	456	309	300	197	699
file_1_file_1_jg11670	Tsp42Ek_OG0001632_OG0	29	5	24	32	16	17	823	53	16	16	24	7	42	1144	18	75	88	15	28	24	40	14	1046	19
file_1_file_1_jg11671	lbm_OG0006772	1207	1569	816	492	1393	783	243	1462	805	1838	1294	1612	1357	162	606	1212	1568	1668	1342	199	574	668	158	1274
file_1_file_1_jg11672	Tsp42El_OG0000772	1186	1309	2550	2167	890	1079	1579	4203	1254	1434	2329	1362	4000	2119	1112	3404	4420	1050	1873	890	1988	1745	1945	1898
file_1_file_1_jg11673	Tsp42En_OG0006771	361	421	251	173	426	2642	63	486	2901	501	4709	465	416	69	2473	472	518	620	4570	62	262	535	87	4188
file_1_file_1_jg11674	Tsp42Eo_OG0006770	12	11	30	143	8	3	281	17	1	7	7	22	11	360	5	10	44	24	2	72	344	16	316	1
file_1_file_1_jg11675	Tsp42Ep_OG0006769	9	10	5	11	2	15	146	10	16	6	25	16	8	70	25	20	22	9	22	5	4	6	81	30
file_1_file_1_jg11676	Pgant3_OG0002964_OG0	625	804	850	1801	630	1101	1515	1065	918	1051	1820	710	1165	1342	1019	984	1421	693	1774	2196	866	642	1170	1727
file_1_file_1_jg11677	Tsp42Eq_OG0001631_OG0.2	0	1	0	35	0	0	4	0	3	3	0	0	10	19	0	0	0	0	0	9	61	0	12	0
file_1_file_1_jg11678	Tsp42Er_OG0011624_OG0.2	0	2	5	130	1	0	30	2	14	3	0	0	25	50	0	4	0	7	3	33	221	8	34	1
file_1_file_1_jg11679	CG12836_OG0002963_OG0	59	96	4	2	79	1	5	5	33	106	40	63	17	2	16	8	4	78	17	0	0	8	3	28
file_1_file_1_jg1168	Pp2B-14D_OG0000272_OG0	1650	2179	1177	3195	1746	1494	1372	1241	1038	3255	2537	2113	1675	1333	1106	804	1188	1801	2578	2688	3596	1634	1032	2775
file_1_file_1_jg11680	CG12831_OG0011623_OG0	0	0	0	0	0	0	0	0	0	8	0	0	0	0	0	0	0	0	0	0	0	0	0	0
file_1_file_1_jg11681	esn_OG0006768	59	28	25	221	68	658	1165	31	539	91	1202	38	44	473	407	161	89	30	979	3	1	267	482	1134
file_1_file_1_jg11682	Cyp9b2_OG0000302_OG1	311	433	420	288	169	1311	1020	607	1299	448	1983	228	680	525	1193	420	694	234	2013	155	578	523	449	1850
file_1_file_1_jg11684	Spn43Aa_OG0006767	1	3	14	718	14	4	2196	48	5	12	16	6	61	67	5	66	61	4	9	87	32	9	80	6
file_1_file_1_jg11685	CG12828_OG0011622	0	0	0	1	0	0	1	1	0	0	0	0	3	0	0	0	0	0	0	0	0	0	1	1
file_1_file_1_jg11686	Spn43Ab_OG0006766	1096	1508	10475	20153	915	450	1039	3825	448	2268	751	2475	6090	1641	311	2765	6661	1493	623	10177	22945	4287	1592	802
file_1_file_1_jg11687	Spn43Ad_OG0002962	468	857	1040	1327	421	702	116	1021	772	953	1224	862	1207	109	593	735	1109	743	1298	596	1678	539	146	1219
file_1_file_1_jg11688	nec_OG0000440_OG0	2261	3683	5082	5028	1868	1546	257	4912	1573	4180	2748	3129	5298	356	1581	3863	5494	2575	2667	2732	6929	2795	285	2337
file_1_file_1_jg11689	nec_OG0000440_OG0.2	2878	5257	7745	9149	1964	2946	508	6662	2691	6409	4337	3919	8814	671	2275	4181	7108	2668	4443	4776	8387	4392	620	4404
file_1_file_1_jg1169	Pp2B-14D_OG0000272_OG1	920	1584	1330	2096	883	1477	1322	1248	1301	1539	3414	1120	1448	1141	1051	1030	1438	1013	2742	3324	1482	1143	1050	2715
file_1_file_1_jg11690	pk_OG0002961_OG0	0	0	0	4	0	0	38	0	0	0	0	1	0	34	0	1	1	0	0	0	0	0	21	0
file_1_file_1_jg11691	CG11060_OG0006765	3	2	1	6	1	1	44	1	3	23	7	3	9	19	5	1	2	3	7	3	2	1	14	12
file_1_file_1_jg11693	CG33140_OG0002960	1	3	1	2	1	2	31	8	9	16	10	5	20	24	3	0	3	0	5	0	0	1	8	12
file_1_file_1_jg11694	CG30385_OG0001630_OG0	2	0	0	0	0	0	5	3	3	2	1	0	1	4	0	0	0	1	1	0	0	0	2	3
file_1_file_1_jg11695	CG30385_OG0001630_OG0.2	1	1	0	9	0	2	19	3	3	5	1	1	5	9	0	3	0	2	3	2	0	2	9	6
file_1_file_1_jg11696	CG30384_OG0002959	0	7	3	3	5	2	29	11	8	47	10	15	34	24	2	10	8	9	12	2	2	4	18	6
file_1_file_1_jg11697	pk_OG0011621	601	639	547	618	572	347	3066	1120	398	920	737	714	775	1947	328	702	950	687	691	430	485	446	1842	926
file_1_file_1_jg11698	Or43a_OG0006764	0	0	3	1	4	800	0	0	861	0	1631	0	1	0	936	9	3	2	1350	0	3	130	2	1135
file_1_file_1_jg11699	Adk3_OG0002958	1062	1197	998	606	1026	2193	616	1549	2509	1408	4398	1110	1455	601	2160	1201	1552	1180	3858	598	693	1093	547	3724
file_1_file_1_jg117	CG13359_OG0012499	24	25	25	2388	27	99	111	26	49	56	46	149	28	35	33	125	8	211	184	82	1860	18	50	79
file_1_file_1_jg1170	Arp2_OG0001770	708	1252	1421	3451	617	1482	2597	1661	1431	1298	3108	919	1845	2454	1145	1102	1965	834	2543	4719	2027	1704	2079	2844
file_1_file_1_jg11700	Gadd45_OG0006763	475	466	340	775	163	248	165	764	575	364	1018	173	557	164	442	260	359	183	665	469	775	342	458	1128
file_1_file_1_jg11701	CG1850_OG0006762	1	0	3	5	2	2	39	3	1	2	1	0	6	61	2	1	2	4	5	2	1	0	69	1
file_1_file_1_jg11702	Br140_OG0001629	500	831	729	3651	494	1305	1445	1086	996	1019	1783	661	1000	1257	894	660	805	525	2014	7543	851	747	1114	2386
file_1_file_1_jg11703	Incenp_OG0002957	8	14	8	3341	9	7	5705	15	71	41	46	14	26	4034	7	7	42	20	17	8626	119	9	4205	42
file_1_file_1_jg11704	pwn_OG0006761	13	5	26	606	5	34	3025	40	17	5	77	10	35	2235	11	29	46	4	62	174	11	222	1870	40
file_1_file_1_jg11705	CG12164_OG0006760	0	1	0	471	1	3	139	1	0	0	9	1	1	133	0	0	0	0	123	146	524	0	143	2
file_1_file_1_jg11706	Dop2R_OG0017412	0	0	0	0	0	0	0	0	0	0	0	0	0	0	0	0	0	0	0	0	1	0	0	0
file_1_file_1_jg11707	Dscam1_OG0000900_OG1	1225	1702	1010	1070	1204	3544	6714	1397	2382	2114	5167	1423	1708	5947	2148	1139	1594	1223	5936	496	1531	1758	4337	8313
file_1_file_1_jg11708	cos_OG0006759	139	167	199	1066	146	566	1295	256	351	266	688	192	320	992	424	255	294	148	817	1842	225	174	921	929
file_1_file_1_jg1171	CG9903_OG0008545	20	6	9	128	33	14	123	60	21	19	34	12	37	101	12	45	37	11	19	17	82	3	135	14
file_1_file_1_jg11710	Dhx15_OG0006758	719	1519	1608	2616	782	2016	3499	1603	1918	1556	3177	1041	1849	2750	1863	1506	1909	1023	3033	5290	1947	1534	2798	3137
file_1_file_1_jg11711	Gr43a_OG0006757	4	11	21	2	8	13	3	28	31	13	50	9	23	3	26	16	21	17	37	2	1	20	2	44
file_1_file_1_jg11713	Glo1_OG0006756	309	486	747	1696	328	693	1848	614	901	541	1239	386	777	1625	679	512	772	375	1190	2300	1580	816	1596	1072
file_1_file_1_jg11714	Eaf_OG0000502_OG1	1687	1984	1317	2303	1684	1745	1498	1821	1576	2138	2502	1692	1980	1448	1348	1083	1683	1465	2800	2769	1403	1174	1203	3108
file_1_file_1_jg11715	CG43123_OG0012835	0	0	0	0	0	4	0	0	1	2	1	0	5	0	3	0	0	0	1	0	1	0	0	3
file_1_file_1_jg11716	Eaf_OG0000502_OG0	336	406	247	599	311	395	341	340	329	433	560	332	395	374	284	202	395	270	615	788	345	437	314	815
file_1_file_1_jg11717	Dscam2_OG0018083	0	0	0	0	0	0	0	0	0	0	1	0	0	0	2	0	1	0	1	0	0	0	0	0
file_1_file_1_jg11718	so_OG0006755	474	569	207	173	424	0	438	266	34	608	2	529	231	327	13	140	257	483	16	119	175	123	293	75
file_1_file_1_jg11719	CG11145_OG0006754	0	0	1	0	0	0	0	0	0	0	0	0	3	0	0	0	0	0	0	0	0	0	0	0
file_1_file_1_jg1172	para_OG0003307_OG0	6585	5819	1664	168	6203	15531	620	2932	14291	9012	30849	6124	3570	633	14020	7332	2364	6813	32069	70	254	6908	584	28765
file_1_file_1_jg11720	so_OG0006753	278	345	108	79	314	2	247	163	21	380	3	366	155	149	13	111	115	326	16	33	91	85	139	17
file_1_file_1_jg11721	CG11123_OG0006752	201	342	530	1387	254	573	870	392	509	334	1032	236	451	848	537	317	483	218	834	2378	630	340	779	925
file_1_file_1_jg11722	sPLA2_OG0006751	308	476	6429	5060	197	420	152	2075	602	608	1016	1120	3137	216	408	1233	3008	512	740	2259	5379	1837	244	871
file_1_file_1_jg11723	CG30503_OG0006750	64	106	1545	650	60	33	39	508	37	128	48	199	627	83	32	247	819	105	46	388	877	572	71	55
file_1_file_1_jg11724	kappaB-Ras_OG0006749	368	607	351	629	462	1013	612	496	1169	688	1673	467	474	440	1026	532	453	576	1543	653	443	248	412	1667
file_1_file_1_jg11725	fa2h_OG0006748	276	291	88	140	278	528	1	167	483	772	701	195	253	6	538	178	163	315	887	12	175	102	7	650
file_1_file_1_jg11726	CG11125_OG0006747	340	825	442	529	411	1076	390	648	1175	788	1786	417	578	320	1057	527	585	516	1675	431	420	304	338	1861
file_1_file_1_jg11727	CG11125_OG0011620_OG0	54	90	33	51	85	240	0	64	211	182	364	57	85	3	262	53	46	43	466	1	70	13	1	340
file_1_file_1_jg11728	Inos_OG0006746	2169	5379	4810	7269	1800	3937	2178	4512	4605	4038	6466	2265	4340	1643	3384	4148	4241	2246	6373	7413	8304	4827	1478	6801
file_1_file_1_jg11729	CG11141_OG0006745	378	695	769	1019	457	2055	594	881	2156	779	3766	574	944	448	1684	678	986	517	3351	1258	671	612	471	3725
file_1_file_1_jg1173	para_OG0003307_OG1	1943	1897	980	47	2028	9547	344	1141	7225	3711	17980	2541	1969	374	7459	2779	988	2512	22345	28	65	3435	292	20729
file_1_file_1_jg11730	CG11127_OG0006744	317	427	370	617	334	388	797	424	542	492	840	369	391	535	452	404	491	382	724	923	436	215	501	851
file_1_file_1_jg11731	p47_OG0006743	1204	2003	1633	3475	1381	2632	3372	1938	2552	2002	4146	1515	2064	2324	2686	1744	2230	1667	4400	4687	2445	1966	2242	3955
file_1_file_1_jg11732	Aldh-III-PP_OG0006742	9492	14663	6656	8974	8274	20681	4142	17337	18849	24656	34231	9043	19136	4109	16173	10076	13306	9337	35366	6162	10891	14619	3316	30030
file_1_file_1_jg11733	wech_OG0006741	63	52	84	4609	57	376	562	77	310	157	592	78	125	454	262	58	94	81	843	7581	82	216	238	1179
file_1_file_1_jg11734	Coop_OG0006740	297	319	168	268	115	273	1281	356	296	315	337	235	305	806	189	266	310	181	386	580	108	236	737	364
file_1_file_1_jg11735	CG1620_OG0006739	820	1270	827	2779	782	1757	2616	1342	1634	1418	2793	850	1542	2113	1554	1196	1251	970	2719	6039	1125	890	2023	2831
file_1_file_1_jg11736	dpa_OG0001628	357	320	180	3307	416	194	3166	163	297	478	298	443	208	2842	199	143	229	434	258	8144	263	150	2747	407
file_1_file_1_jg11737	didum_OG0006738	166	171	483	557	164	962	651	476	568	414	1392	223	639	648	603	360	453	185	1454	934	298	551	415	2007
file_1_file_1_jg1174	eIF4H1_OG0003306_OG0	1582	2794	3275	5589	1652	3341	7742	2770	4149	2736	6447	2195	3318	6320	2814	2427	3360	2051	5456	9290	4532	3789	5934	6779
file_1_file_1_jg11740	az2_OG0006736	58	85	82	496	85	274	239	114	247	88	376	85	126	198	278	127	149	87	388	899	126	86	184	403
file_1_file_1_jg11741	mEFTu2_OG0006737	1214	1066	645	852	1397	656	371	1035	726	1361	1277	1221	929	594	663	582	975	1224	1131	1162	645	479	471	1039
file_1_file_1_jg11742	CG1603_OG0006735	201	304	301	732	298	640	423	430	617	368	1070	298	360	308	550	306	331	258	921	997	287	175	343	991
file_1_file_1_jg11743	CG1602_OG0006734	43	44	50	198	31	117	99	73	106	66	192	39	60	68	127	59	59	37	175	343	64	24	80	166
file_1_file_1_jg11745	PIG-G_OG0011619	311	460	450	725	282	994	720	528	1028	660	1823	301	658	646	965	450	562	338	1798	846	578	427	615	1734
file_1_file_1_jg11746	Orc1_OG0006733	15	39	51	3235	24	66	777	34	116	53	102	32	46	717	57	30	52	35	101	6455	64	128	639	214
file_1_file_1_jg11747	Drat_OG0006732	1546	2197	2168	5970	1130	7565	9606	2550	7014	2889	16799	1856	3893	6421	6892	2625	3451	1693	13270	3466	6639	4567	6475	10883
file_1_file_1_jg11748	Cyt-b5_OG0006731	2440	5371	6013	16118	2198	18694	2424	7307	18252	5655	26338	3297	8548	2424	16458	4316	7212	3203	31979	10017	19931	7529	2583	24793
file_1_file_1_jg11749	Gpo2_OG0002956	100	128	141	397	141	780	56	358	367	199	2314	165	287	37	643	223	380	208	1418	178	508	113	54	779
file_1_file_1_jg1175	CG34015_OG0011734	231	360	306	576	259	502	250	365	619	352	934	304	332	219	504	406	408	393	830	472	513	154	182	778
file_1_file_1_jg11750	CG1598_OG0006730	978	1528	1408	2061	1069	2122	1702	1535	2078	1537	3547	1191	1689	1612	2128	1495	1843	1293	3352	2651	1667	1509	1210	2849
file_1_file_1_jg11751	Corin_OG0006729	76	79	118	72	52	680	476	113	453	142	1147	71	168	438	410	253	184	66	1220	111	51	150	301	1751
file_1_file_1_jg11752	Rpe_OG0006728	321	519	940	1955	306	1338	1636	810	1452	652	2380	334	976	1375	1429	641	774	292	2126	2771	1656	558	1271	1909
file_1_file_1_jg11753	boca_OG0006727	443	754	701	1092	444	1920	1923	1024	1959	853	3280	523	984	1289	1811	1058	1078	628	2853	1636	800	601	1215	2419
file_1_file_1_jg11754	Vps13_OG0002955	2482	3494	6110	5396	2706	7360	7827	5330	5242	5523	10342	3353	8339	11647	5294	3761	6242	2836	11626	5118	6094	4112	7033	14239
file_1_file_1_jg11755	blow_OG0006726	483	694	534	1142	472	1094	2810	1021	875	860	1600	752	931	2250	671	812	966	686	1504	1157	1463	677	2298	1340
file_1_file_1_jg11756	CG1360_OG0006725	41	56	65	123	32	136	138	63	112	64	179	38	55	124	113	68	103	39	156	312	105	45	118	154
file_1_file_1_jg11757	scra_OG0002954	242	359	165	2973	244	97	5158	301	193	510	292	285	416	4190	94	165	248	283	165	6070	178	267	3991	292
file_1_file_1_jg11759	CG1358_OG0006724	218	213	434	3070	161	5863	472	815	4754	367	10758	200	880	439	3940	782	667	163	10460	2828	3520	4236	368	9926
file_1_file_1_jg1176	eIF2alpha_OG0008544	2297	3389	3416	6120	2451	3826	6080	3898	4917	3050	7409	2557	3834	5581	3747	2805	4237	2525	6634	9296	5388	3157	5495	7569
file_1_file_1_jg11761	M7BP_OG0000395_OG0	791	1767	2172	2427	655	1950	583	2238	1502	2907	3016	800	3037	756	1329	1150	1740	767	3155	2363	2280	1970	703	3666
file_1_file_1_jg11762	M7BP_OG0011618_OG0	15	26	53	112	19	35	58	75	28	22	54	15	66	81	34	29	41	20	52	247	24	31	68	84
file_1_file_1_jg11764	M7BP_OG0000395_OG0.2	769	1468	5226	1474	777	1701	382	2832	1587	1899	2945	881	2509	480	1522	3006	2141	941	2767	1061	1788	1266	449	2920
file_1_file_1_jg11765	CG17985_OG0006723	270	472	501	821	285	1094	706	692	966	576	1794	343	757	648	1020	561	665	341	1628	825	596	354	587	1337
file_1_file_1_jg11766	CG30491_OG0006722	314	491	475	717	343	1100	651	620	913	530	1832	400	563	560	982	889	837	420	1605	756	764	341	480	1740
file_1_file_1_jg11767	CG30495_OG0002953	405	510	755	809	374	1520	472	1067	1171	679	2577	451	902	360	1693	1785	1782	508	2294	471	1211	545	293	1968
file_1_file_1_jg11768	CG1339_OG0006721	4	4	5	6	1	30	1	4	19	5	30	5	3	0	26	5	4	5	41	4	13	4	5	39
file_1_file_1_jg11769	CG2070_OG0000070_OG0	56	66	26	728	37	128	2	77	65	82	154	58	60	0	167	43	95	57	277	329	887	24	2	99
file_1_file_1_jg1177	rngo_OG0008543	655	1250	1276	2898	666	1804	4915	1345	1902	1273	3862	863	1506	2702	1564	845	1499	915	3235	4065	2113	949	2161	3321
file_1_file_1_jg11770	CG2070_OG0000070_OG1	4231	4572	2665	7082	3547	18781	750	6912	15825	3234	18807	3940	4384	882	18973	5322	7418	3970	34799	3071	6118	2748	862	26273
file_1_file_1_jg11771	DCTN4-p62_OG0002952	1043	1131	869	1697	1009	1378	1229	1524	1474	1340	2251	1126	1345	1190	1249	1086	1525	1124	2215	2037	1322	729	1035	2091
file_1_file_1_jg11772	CG12826_OG0002951	67	68	19	396	93	27	12	71	25	97	56	32	54	8	41	81	43	79	34	196	504	19	13	24
file_1_file_1_jg11773	mRpL52_OG0006720	491	592	379	754	656	672	426	512	700	530	894	611	442	512	575	548	569	641	905	919	533	281	492	898
file_1_file_1_jg11774	CG12107_OG0006719	111	209	360	1311	127	478	593	379	508	282	743	143	413	564	446	336	466	169	700	2025	683	260	557	681
file_1_file_1_jg11775	U2A_OG0006718	87	147	221	621	107	347	723	199	435	179	717	120	219	459	403	208	246	155	642	1308	251	215	481	569
file_1_file_1_jg11776	LRR_OG0002876	1215	1578	1112	3641	1105	2373	2034	1522	2147	1862	4091	1349	1611	1599	1864	1284	1729	1330	3895	2978	2758	1031	1326	4244
file_1_file_1_jg11779	CG30496_OG0006317_OG0	70	139	168	416	87	309	650	182	246	208	505	115	240	490	312	148	165	106	490	705	180	129	436	509
file_1_file_1_jg1178	CDC50_OG0008483	1939	3030	2086	3448	1876	6379	1775	2898	7841	3262	12330	2017	2987	1478	5904	2151	2664	1966	11358	2865	3045	3664	1363	11178
file_1_file_1_jg11780	Coq9_OG0002875	1205	1198	496	704	1382	576	378	764	625	1265	1113	1232	696	412	592	450	705	1282	908	767	498	386	415	922
file_1_file_1_jg11781	CG34216_OG0002874	0	0	0	3	0	0	0	1	0	1	0	0	0	0	0	0	0	0	0	1	0	0	0	0
file_1_file_1_jg11782	tor_OG0002873	7	23	9	2355	12	46	27	9	70	29	38	9	12	38	39	2	4	17	59	3733	883	6	40	62
file_1_file_1_jg11783	CG1941_OG0002872	292	639	339	579	206	1525	71	508	1803	676	1982	290	700	21	1244	243	295	258	2480	204	552	303	14	2185
file_1_file_1_jg11784	Dgat2_OG0002871	15	8	15	41	15	62	2	47	52	14	108	11	34	1	119	9	20	15	192	16	34	10	2	48
file_1_file_1_jg11785	CG1946_OG0002870	0	0	3	31	0	7	0	1	6	3	9	1	6	0	7	2	0	2	19	7	29	1	0	6
file_1_file_1_jg11786	Gdap2_OG0002869	3016	5792	4411	6009	3142	5674	970	5998	5024	5539	10843	3919	6185	1085	4904	3690	6938	3917	10403	3597	6114	6039	980	9052
file_1_file_1_jg11787	Gdap2_OG0002868	1340	4166	2698	3891	1211	7611	648	3647	5679	3827	13368	1672	5054	757	5847	2205	3583	1549	13612	2067	5167	5089	691	12124
file_1_file_1_jg11788	CG46385_OG0011595	318	388	584	2002	279	352	582	687	307	436	510	325	719	832	301	261	528	315	634	4530	421	447	538	991
file_1_file_1_jg11789	CG46385_OG0001131	1984	2326	3263	4596	1817	3799	2297	3604	2694	2977	6081	1791	4028	3217	2561	1513	2582	1588	7270	7259	1853	3541	2372	8168
file_1_file_1_jg1179	hang_OG0000693	1726	2038	2073	4071	1612	3382	8956	2658	2619	2756	5163	1899	2774	7030	2149	1761	2716	1744	5620	6897	1805	2306	5598	7646
file_1_file_1_jg11790	cn_OG0001602	4	2	36	238	3	1	16	27	3	0	3	1	9	5	3	31	10	1	2	8	7	3	7	4
file_1_file_1_jg11791	CanB_OG0000231_OG1	3260	3568	1605	4288	3707	1340	1647	2718	1367	3648	2186	3630	2628	1623	1189	1564	2680	3362	2138	5106	3229	1654	1479	2479
file_1_file_1_jg11792	CG12825_OG0001130_OG1	59	61	17	324	96	11	32	58	24	102	11	82	113	97	9	79	73	89	16	89	386	14	66	20
file_1_file_1_jg11793	Gapdh2_OG0000209_OG1	184525	128646	57998	37530	206679	20996	69473	158279	20298	168045	38582	204327	116685	105198	25477	72343	114771	198074	35791	30643	47884	59685	92644	32640
file_1_file_1_jg11794	PolZ1_OG0002867	330	530	518	536	437	1139	750	505	973	667	1906	470	619	661	965	490	614	456	1779	736	342	334	548	2493
file_1_file_1_jg11795	Nop17l_OG0002866	1154	1635	1303	5120	1025	4735	2313	2249	4100	1683	7369	1157	2195	2276	3958	1416	2054	1188	8275	6170	4205	1572	2075	8139
file_1_file_1_jg11796	sax_OG0002865	742	953	811	2055	807	1719	1323	1112	1711	1192	3055	840	1156	940	1515	834	1007	827	2951	2288	1108	866	867	2979
file_1_file_1_jg11797	TTLL12_OG0002864	334	468	606	1501	398	1031	1318	796	1198	544	1868	384	725	1210	885	671	739	398	1783	2952	1168	482	1124	1931
file_1_file_1_jg11798	puml_OG0002863	4227	6869	4661	6796	4433	7748	1682	7124	8775	5629	15298	5411	6975	1448	6713	4500	7748	5622	14624	3560	6034	5139	1407	14946
file_1_file_1_jg11799	cathD_OG0002862	8755	18806	16940	23638	8904	21062	10786	20180	22424	19064	38822	12267	24885	6733	19943	13942	21234	11896	34358	16017	25040	17541	6350	31233
file_1_file_1_jg118	CG13358_OG0007351	681	924	331	168	728	1312	266	564	1289	970	2221	702	548	181	1252	1417	541	803	2340	209	187	177	178	1991
file_1_file_1_jg1180	AnxB11_OG0008196	918	1433	1952	2795	657	4628	4565	2483	4422	1404	8286	1041	2567	4937	3918	1436	2502	835	7534	2061	2775	2086	4689	7427
file_1_file_1_jg11800	CG30383_OG0011594	1	0	0	7	0	0	21	0	0	2	1	0	0	18	0	1	0	0	0	11	0	0	26	0
file_1_file_1_jg11802	phr_OG0001601_OG0	37	73	43	233	65	69	207	34	124	73	191	52	77	147	117	46	57	37	142	507	38	29	144	155
file_1_file_1_jg11803	ProsÎ±1R_OG0001600_OG0	968	1770	1848	4749	1076	4265	6569	2451	4134	1990	6988	1142	2930	4121	4952	1847	2715	1256	7279	5685	4371	2052	3529	5666
file_1_file_1_jg11804	CG12822_OG0001599	1431	2005	1188	1486	1571	2125	1286	1767	2527	1998	3973	1577	1804	1113	2331	2118	1934	1774	4013	1848	1320	1084	983	3880
file_1_file_1_jg11805	Atg10_OG0001598	49	72	69	87	73	92	96	89	89	99	152	54	89	95	94	86	75	67	154	134	71	47	73	154
file_1_file_1_jg11806	Dgk_OG0001129	131	144	130	237	122	686	354	185	422	281	912	142	299	470	381	290	329	169	1247	192	220	419	409	1356
file_1_file_1_jg11807	CG30377_OG0002861	297	275	146	1672	292	34	585	365	79	474	69	279	337	782	25	239	300	253	59	4159	178	116	618	92
file_1_file_1_jg11808	CG12159_OG0002860	199	381	321	536	171	761	568	388	775	418	1214	249	479	317	699	371	365	276	1163	570	425	242	351	1114
file_1_file_1_jg11809	Cul1_OG0002859	1896	2357	1767	5363	2133	3257	3761	2820	3060	2996	5591	2359	2655	3193	2604	1789	2596	1951	5047	8701	2252	2734	2843	5564
file_1_file_1_jg1181	Traf-like_OG0008195	6	6	2	150	4	1	38	4	13	19	1	2	12	73	3	8	1	1	7	37	293	12	51	7
file_1_file_1_jg11810	Or43b_OG0002858	72	79	85	97	79	4494	128	96	5369	72	10614	74	68	74	2756	185	130	83	8260	96	66	94	58	7474
file_1_file_1_jg11811	Kdm4A_OG0000892_OG0	130	278	199	844	173	570	605	274	518	274	933	181	293	426	517	194	309	167	907	1421	281	192	403	900
file_1_file_1_jg11812	MFS12_OG0003071_OG0	5	30	11	945	0	24	3	36	35	3	45	45	21	5	12	8	10	18	37	560	3224	5	4	78
file_1_file_1_jg11813	PIG-X_OG0003070_OG0	86	94	83	287	86	263	130	149	317	124	416	76	117	105	261	123	133	56	418	389	156	97	92	406
file_1_file_1_jg11814	rnh1_OG0003069_OG0	255	429	208	399	395	212	364	295	241	319	382	305	246	306	252	289	346	367	341	677	246	128	291	379
file_1_file_1_jg11815	drosha_OG0001669_OG0	507	933	614	1935	645	1481	1523	927	1139	902	1888	595	876	1207	1131	776	813	632	2053	3807	926	465	1119	2250
file_1_file_1_jg11816	CG8728_OG0003068_OG0	1139	1407	1311	3689	1173	1808	2659	1498	2086	1721	3038	1350	1641	2693	1660	1205	1742	1311	3010	4219	2234	920	2581	3388
file_1_file_1_jg11817	CG30380_OG0003067_OG0	5	6	66	26	9	36	20	38	40	8	88	10	38	24	39	24	21	12	38	54	15	30	16	52
file_1_file_1_jg11818	CG30379_OG0007198_OG0	0	3	1	1	1	7	22	0	4	1	11	0	0	30	2	1	0	0	12	1	0	0	17	6
file_1_file_1_jg11819	CG14764_OG0012590_OG0	329	412	272	664	324	887	254	371	920	426	1601	367	330	146	866	391	404	340	1335	1282	232	274	136	1400
file_1_file_1_jg1182	CG4301_OG0003247	219	396	508	1053	246	425	242	705	497	400	857	296	664	356	288	471	844	330	704	509	1965	765	361	836
file_1_file_1_jg11820	CG14764_OG0003066_OG0	2	1	0	0	1	2	0	0	1	3	4	1	0	0	0	0	0	1	3	0	1	0	0	6
file_1_file_1_jg11821	CG14764_OG0003066_OG0.2	0	5	0	0	0	1	0	0	0	0	2	0	0	0	0	0	0	0	2	0	0	0	0	0
file_1_file_1_jg11822	CG14764_OG0003065_OG0	433	740	467	1275	527	1654	460	666	1560	726	2919	566	643	313	1363	419	627	570	2648	2246	481	326	270	2594
file_1_file_1_jg11823	azot_OG0000210_OG1	0	2	0	0	0	7	0	0	10	11	18	1	0	0	6	1	0	1	16	0	0	0	1	26
file_1_file_1_jg11824	CG30378_OG0001158_OG0.2	0	0	0	0	0	0	0	0	0	0	0	0	0	0	0	0	0	0	0	0	0	0	0	0
file_1_file_1_jg11825	azot_OG0000210_OG1.2	0	0	0	0	0	0	0	0	0	0	0	0	0	0	0	0	0	0	0	0	0	0	0	0
file_1_file_1_jg11826	CG30378_OG0001158_OG0	0	0	0	0	0	0	0	0	0	0	0	0	0	0	0	0	0	0	0	0	0	0	0	0
file_1_file_1_jg11827	CG14764_OG0013165_OG0	109	120	106	304	113	348	84	132	302	133	620	104	122	88	233	77	120	61	546	583	97	220	79	548
file_1_file_1_jg11828	CG2906_OG0003064_OG0	68	113	110	581	99	232	225	128	259	114	379	81	133	178	215	229	155	99	329	1242	112	83	146	338
file_1_file_1_jg11829	CG4408_OG0000754_OG1	301	460	694	2272	224	1421	1434	829	1341	599	2895	253	1103	1522	1503	630	893	306	2215	3026	1702	510	1467	1894
file_1_file_1_jg1183	CG9981_OG0003246	7	0	2	12	1	1	1	0	1	2	2	0	12	3	0	2	0	1	2	7	24	5	4	5
file_1_file_1_jg11831	nito_OG0003062_OG0	702	771	873	3799	641	2420	3089	1127	1646	1109	2980	818	1298	2799	1762	578	1101	662	3118	6329	1104	671	2244	3647
file_1_file_1_jg11832	CG8726_OG0007195	936	1434	1363	2334	871	4280	1725	1847	3736	1543	6459	1015	1924	1478	3069	1664	1947	1014	6687	2908	1618	1679	1386	7677
file_1_file_1_jg11833	CG14763_OG0007196	98	111	8	14	87	33	24	25	73	147	64	100	30	19	30	29	14	121	43	15	14	201	16	90
file_1_file_1_jg11834	CSN4_OG0007194	471	1252	958	1871	571	1276	1879	1120	1423	963	2176	719	1112	1365	1252	886	1180	732	1977	3621	1263	731	1464	2099
file_1_file_1_jg11835	ACC_OG0007193	5745	9060	31034	32328	5906	13786	5349	15125	10427	14741	17536	6718	22792	8229	8828	7738	25391	5839	21786	20078	46491	16615	6453	24159
file_1_file_1_jg11836	Nup44A_OG0007192	341	554	600	948	396	825	913	532	860	587	1432	385	550	730	801	543	635	448	1347	1431	855	331	674	1150
file_1_file_1_jg11838	Dic3_OG0007191	0	0	0	0	0	0	1	0	0	7	0	0	7	0	0	0	0	0	0	0	0	0	0	0
file_1_file_1_jg11839	Hey_OG0007190	15	7	3	31	6	44	165	13	28	6	84	5	5	78	33	40	9	18	58	1	5	13	80	51
file_1_file_1_jg1184	mei-41_OG0008194	55	74	118	685	77	401	804	164	193	134	355	58	163	691	255	141	141	84	559	1497	141	113	600	432
file_1_file_1_jg11840	lncRNA:CR43174_OG0012960_OG0	0	0	1	0	0	0	0	0	1	0	1	0	0	0	0	1	0	0	0	0	1	0	0	2
file_1_file_1_jg11841	CG11191_OG0007189	1365	2036	649	68	1360	9120	171	1388	9825	2367	16319	1230	1302	161	9162	1983	1000	1538	15875	21	98	1058	132	14706
file_1_file_1_jg11842	Odc1_OG0000145_OG0	58	56	1384	2443	39	127	35	393	145	105	267	166	502	53	141	268	603	133	244	1215	3076	544	48	301
file_1_file_1_jg11843	Odc1_OG0000145_OG1	14	23	499	858	11	8	122	108	21	29	30	64	218	306	5	34	217	30	25	322	711	178	263	27
file_1_file_1_jg11844	CG14762_OG0007188	1018	1439	1381	827	878	9094	731	1539	7693	1916	13915	1047	1669	621	7269	2139	1609	983	15664	498	753	3618	678	16872
file_1_file_1_jg11845	CG14762_OG0014302_OG0	171	267	206	143	133	1592	126	279	1223	294	2291	152	257	97	1028	238	250	150	2789	76	120	352	133	3145
file_1_file_1_jg11846	Optix_OG0000507_OG0	2	0	728	28	5	9	353	1049	1	11	6	4	910	303	3	514	688	0	0	5	0	591	324	7
file_1_file_1_jg11847	Optix_OG0000507_OG1	1	1	1072	36	8	10	498	1546	3	6	20	4	1300	401	3	884	954	1	5	5	0	801	431	6
file_1_file_1_jg11848	Optix_OG0013903_OG0	0	0	0	0	0	0	0	1	0	0	0	0	0	0	0	1	2	0	0	0	0	0	0	0
file_1_file_1_jg11849	CG12769_OG0007187	145	149	93	175	116	227	25	132	147	219	403	144	152	28	160	86	108	147	327	184	50	178	25	422
file_1_file_1_jg1185	TH1_OG0008193	273	459	500	1441	262	738	1511	593	767	546	1309	249	719	1310	585	428	589	264	1168	1752	791	617	1168	1320
file_1_file_1_jg11852	lig_OG0003061	3192	4970	5598	15814	3124	14253	22476	6676	9942	7526	18983	3407	8860	18371	9239	4155	5943	3253	21334	28458	8430	7661	15712	22334
file_1_file_1_jg11854	Vps28_OG0007186	485	738	700	1108	529	1625	1284	1055	1960	891	2950	565	1080	981	1729	752	1061	669	2747	1240	1022	915	957	2562
file_1_file_1_jg11855	slv_OG0003060	102	231	290	445	162	341	560	371	380	227	614	149	418	524	361	335	345	155	543	444	315	362	434	458
file_1_file_1_jg11856	sut1_OG0007185	205	285	246	1112	255	471	728	318	403	334	678	182	428	1056	296	198	350	183	659	1401	999	246	631	680
file_1_file_1_jg11858	sut2_OG0003059_OG0	40	65	124	252	56	49	42	136	52	77	109	33	141	42	67	67	137	57	87	92	391	103	55	84
file_1_file_1_jg11859	sut2_OG0003059_OG1	23	41	107	148	38	34	34	86	38	40	62	33	105	32	46	78	102	48	37	46	273	41	35	60
file_1_file_1_jg1186	CG4239_OG0008192	30848	36211	6940	2760	35778	751	4718	14244	1313	32158	1470	39873	11805	7467	1596	6595	11651	38034	1663	1548	4366	6102	6602	3852
file_1_file_1_jg11860	sut3_OG0012082	0	0	0	0	0	0	0	0	0	5	0	0	3	0	0	0	0	0	0	0	1	0	0	0
file_1_file_1_jg11861	sand_OG0007184	417	448	480	145	556	1	184	1350	18	442	13	689	792	177	28	672	844	602	20	60	167	344	158	32
file_1_file_1_jg11862	uno_OG0007183	85	119	114	700	136	257	242	110	300	174	424	90	118	199	267	160	137	124	373	1441	88	62	212	409
file_1_file_1_jg11863	na_OG0016067.2	14	35	14	226	22	70	81	21	61	45	110	20	36	39	74	33	27	23	111	508	16	21	77	108
file_1_file_1_jg11864	Tmem63_OG0007182	823	1153	1418	2266	808	3182	1850	1843	2631	1735	5252	986	2183	1778	2177	965	1633	781	5190	1885	1868	1328	1338	4728
file_1_file_1_jg11865	Cul4_OG0007181	1028	1408	1003	2411	1190	1679	2326	1360	1667	1589	2849	1258	1452	2142	1452	898	1344	1103	2869	3645	1182	1271	1804	2973
file_1_file_1_jg11866	Asap_OG0007180	2462	3086	1881	3643	2508	5206	2874	3025	4693	3528	9127	2830	2954	2711	3851	2270	3254	2917	9005	4415	3140	1978	2322	10738
file_1_file_1_jg11867	Nup50_OG0007179	208	405	512	2403	284	620	2102	503	661	452	1121	288	504	1908	723	471	644	291	1073	5464	872	295	1800	978
file_1_file_1_jg11868	coil_OG0001668	148	167	139	346	155	210	430	159	186	190	404	147	158	370	227	154	167	168	369	579	206	81	307	367
file_1_file_1_jg11869	Socs44A_OG0007178	332	473	371	1025	287	893	675	620	762	602	1579	410	708	636	695	577	652	322	1315	1177	896	471	587	1263
file_1_file_1_jg1187	CG9992_OG0008191	555	678	681	1674	527	902	906	902	865	760	1477	490	865	855	812	810	992	547	1431	3133	927	513	789	1314
file_1_file_1_jg11870	Pbp49_OG0003058	337	556	458	1128	413	528	578	558	467	641	839	379	649	526	561	514	641	448	827	2115	547	314	549	769
file_1_file_1_jg11871	CG42516_OG0007177	109	158	133	411	134	201	232	175	166	156	233	95	176	214	131	98	141	92	273	839	182	120	195	284
file_1_file_1_jg11872	Pabp2_OG0007176	350	522	721	1790	279	1750	3793	878	1171	673	2264	396	920	2693	1543	648	840	381	2061	3371	1219	1054	2630	1933
file_1_file_1_jg11873	Obp44a_OG0007175	690	2699	223	37	774	386	24744	369	682	1429	1011	789	280	14761	510	2260	421	745	702	33	82	263	16074	725
file_1_file_1_jg11874	Lpin_OG0007174	17347	16533	8251	4963	19280	9274	3159	12367	7866	18170	15272	19460	10783	3036	7245	8074	10855	16836	15092	3886	4901	7845	2552	14654
file_1_file_1_jg11875	kermit_OG0007173	119	230	295	957	128	405	627	397	450	305	690	163	430	491	335	227	375	172	620	851	787	367	452	696
file_1_file_1_jg11876	CG8708_OG0003549	0	0	251	276	0	0	13	27	3	0	0	0	198	18	0	94	70	0	0	0	6	185	201	2
file_1_file_1_jg11877	RagC-D_OG0007172	1083	1325	907	1597	1274	980	1083	1317	975	1620	1557	1309	1304	991	976	946	1222	1323	1471	1542	1159	813	847	1520
file_1_file_1_jg11878	CG30373_OG0007171	1247	1149	444	582	1527	611	293	801	723	1238	1063	1474	578	351	594	653	735	1397	1054	657	521	244	399	1030
file_1_file_1_jg11879	Rs1_OG0007170	322	549	928	2341	369	722	1520	690	674	603	1410	432	742	1517	693	608	1014	504	1164	6235	1496	774	1415	1198
file_1_file_1_jg1188	Fur2_OG0008190	1894	2658	6811	9748	1999	11786	6976	8356	7848	3963	16620	2123	8707	7027	8788	5602	7619	2024	19135	15914	4788	6731	5599	14861
file_1_file_1_jg11880	Gasz_OG0007169	400	626	486	1549	498	1497	1069	753	1453	731	2274	439	786	727	1287	580	578	432	2288	3548	497	409	667	2483
file_1_file_1_jg11881	Mlh1_OG0007168	6	11	7	585	12	43	335	21	54	13	73	13	15	284	46	25	30	11	52	1324	34	22	303	88
file_1_file_1_jg11882	CG14757_OG0007167	7534	7059	2510	653	9260	1540	11	5504	2026	6833	3232	6890	4029	14	1742	3526	4594	7611	2808	351	1196	1782	7	2853
file_1_file_1_jg11883	CG14756_OG0007166	0	0	0	2793	0	2	1	0	1	1	1	1	0	0	2	0	1	0	0	0	0	0	0	0
file_1_file_1_jg11884	LRP1_OG0007165	929	1408	1522	1100	987	633	4575	1717	545	2124	920	1342	2302	3727	507	1030	1473	1077	1077	1456	799	1090	2381	2011
file_1_file_1_jg11885	CG34217_OG0007164	1	13	9	27	7	0	0	9	6	4	5	8	6	1	1	10	11	9	1	13	35	5	0	4
file_1_file_1_jg11886	dpn_OG0007163	17	33	13	52	20	169	552	19	168	29	253	34	22	372	161	31	14	33	285	117	4	9	368	273
file_1_file_1_jg11887	pnut_OG0007162	1009	1683	1237	4462	818	1780	5480	1504	1729	1808	2907	1027	1850	4154	1636	1743	1684	1087	2758	8397	2044	1805	4012	3041
file_1_file_1_jg11888	CG14760_OG0007161	0	0	0	6	0	0	30	0	0	0	0	0	3	42	3	4	1	0	1	5	2	0	27	2
file_1_file_1_jg11889	CG30369_OG0013083_OG0	0	0	0	0	0	0	0	0	0	6	0	0	3	0	0	0	0	0	0	0	0	0	0	0
file_1_file_1_jg1189	nonA-l_OG0000413_OG1	1475	1495	1106	1955	1470	3588	3539	2020	2876	2073	5481	1536	2134	2675	2571	1624	1829	1594	6164	2695	1457	1910	2327	6903
file_1_file_1_jg11890	CG14759_OG0011656	0	0	0	0	0	0	0	0	0	10	0	0	6	0	0	0	0	0	0	0	0	1	1	0
file_1_file_1_jg11891	CG2291_OG0007160	0	0	0	0	0	0	0	0	0	16	0	0	36	0	0	0	0	0	0	0	0	0	0	0
file_1_file_1_jg11892	CG12126_OG0012582_OG0	0	0	0	0	0	0	0	0	0	13	0	0	11	0	0	0	0	0	0	0	0	0	0	0
file_1_file_1_jg11893	CG30376_OG0007159	0	0	0	1	0	0	0	0	0	198	0	0	157	0	0	0	0	1	0	0	0	0	0	0
file_1_file_1_jg11894	CG30371_OG0001667	0	0	455	15999	4	3	792	270	3	1	0	0	1411	784	0	454	134	0	0	6484	24448	282	698	7
file_1_file_1_jg11895	CG30375_OG0007158	0	0	0	285	0	0	3	0	0	0	0	0	2	1	0	1	0	0	0	116	520	1	2	0
file_1_file_1_jg11896	lncRNA:CR44447_OG0013000_OG0	0	0	0	0	0	0	0	0	0	0	0	0	0	0	0	2	0	0	0	0	0	0	0	0
file_1_file_1_jg11897	CG44102_OG0014784_OG0	0	0	0	0	0	0	0	0	0	0	0	0	0	0	0	0	0	0	0	0	0	1	0	0
file_1_file_1_jg11898	pdm3_OG0007157	248	411	184	67	228	1135	600	435	687	597	1856	272	540	326	768	300	319	238	1971	25	71	723	325	1994
file_1_file_1_jg11899	CG11635_OG0007156	6	14	5	0	10	24	9	9	16	85	27	13	42	3	33	9	5	16	32	0	0	15	4	103
file_1_file_1_jg119	Sec22_OG0007350	678	1206	1258	1971	615	1180	1234	1162	1604	1103	2841	734	1294	1302	971	713	1223	704	2043	1539	1359	988	1133	2679
file_1_file_1_jg1190	PIG-Q_OG0014184_OG0	99	89	106	292	91	427	380	164	360	162	661	47	218	238	404	210	139	63	616	378	94	70	251	512
file_1_file_1_jg11900	spaw_OG0007155	0	0	0	0	0	0	0	0	0	65	0	0	42	0	0	0	0	0	0	0	0	0	0	0
file_1_file_1_jg11901	pdm3_OG0003057_OG0	0	0	0	0	0	0	0	0	1	39	0	1	13	0	0	0	0	0	0	0	0	0	0	0
file_1_file_1_jg11902	whip_OG0003056_OG0	0	0	0	0	0	0	0	0	0	37	0	0	16	0	0	0	0	0	0	0	0	0	0	0
file_1_file_1_jg11903	swif_OG0007154	0	0	0	0	0	0	1	0	0	92	0	0	49	0	0	0	0	0	0	0	0	0	0	0
file_1_file_1_jg11904	cola_OG0003055	0	0	0	0	0	0	0	0	0	33	0	0	12	0	0	0	2	0	0	0	0	0	0	0
file_1_file_1_jg11905	boly_OG0007153	0	0	0	0	1	0	0	0	0	113	0	0	77	0	1	0	0	0	0	0	0	0	0	0
file_1_file_1_jg11906	CG18449_OG0007152	0	0	0	0	0	0	0	0	0	10	0	0	8	0	0	0	0	0	0	0	0	0	0	0
file_1_file_1_jg11907	CG2127_OG0011957	0	0	0	0	0	0	0	0	0	192	0	0	123	0	0	0	0	0	0	0	0	0	0	0
file_1_file_1_jg11908	CG2127_OG0007151	0	0	0	0	1	0	0	0	0	207	0	0	157	0	1	0	0	0	0	0	0	1	0	0
file_1_file_1_jg1191	U2af50_OG0003245	1008	1440	1463	3527	1019	2986	2905	1878	2948	1722	4991	1162	2158	2410	2677	1592	1852	1063	5050	5058	1975	1856	2438	4759
file_1_file_1_jg11910	CG8701_OG0007150	11	24	1	0	19	22	9	6	11	311	27	18	197	6	18	6	8	18	29	0	0	4	2	66
file_1_file_1_jg11911	pdm3_OG0003054_OG0	1208	1925	1046	320	932	5163	2466	2211	3781	2731	8744	1382	2282	1390	3621	1835	1705	1417	8403	142	307	2582	1353	8159
file_1_file_1_jg11912	CG2121_OG0003053_OG0	495	529	2730	441	433	30	1223	2055	46	995	59	674	2601	355	33	1097	1367	601	53	209	348	2503	233	96
file_1_file_1_jg11913	CSN7_OG0007149	521	745	761	1308	543	1357	1564	923	1343	773	2301	644	974	1327	1294	858	1012	607	2110	2055	1121	815	1328	1987
file_1_file_1_jg11915	Lcp1_OG0000263_OG0	4	0	2	1	2	2	62048	2	1	3	1	2	1	29869	10	1	4	1	0	2	2	1	23008	0
file_1_file_1_jg11916	Lcp4_OG0000262_OG2	0	0	0	0	0	0	7	0	0	0	0	0	0	12	0	0	0	0	0	0	0	0	8	0
file_1_file_1_jg11917	Lcp1_OG0000263_OG1	4	12	6	5	5	9	158864	0	4	6	2	9	3	121249	30	5	12	8	3	3	5	3	82167	5
file_1_file_1_jg11919	Lcp4_OG0000262_OG1	1	9	6	9	11	5	49720	6	11	4	12	10	2	108659	4	7	9	6	7	15	11	1	102825	15
file_1_file_1_jg1192	sl_OG0008189	159	235	239	784	167	595	762	316	373	324	791	254	448	838	353	127	286	200	885	984	268	323	589	1122
file_1_file_1_jg11920	Lcp4_OG0000262_OG3	2	22	2	10	16	11	491855	10	2	3	0	16	6	581643	67	12	8	14	0	24	21	2	518526	1
file_1_file_1_jg11921	Cyp4ad1_OG0007148	3	7	22	63	13	123	8	47	147	15	170	7	46	5	117	21	26	7	218	5	119	16	7	224
file_1_file_1_jg11922	Cyp4e3_OG0014496_OG0	250	445	1800	2105	175	24208	324	2970	24879	709	32309	222	4580	516	15635	1055	2478	225	42499	1189	1927	2484	379	39352
file_1_file_1_jg11923	na_OG0016073.1	357	682	2491	2113	313	25189	392	3719	30664	946	36997	391	5197	431	21921	1783	3356	379	46498	1274	2403	2144	370	40643
file_1_file_1_jg11924	Cyp4e2_OG0000107_OG2	77	137	264	1119	92	563	41	273	668	244	1104	102	423	31	555	142	313	91	1039	364	628	307	25	1159
file_1_file_1_jg11925	Mal-A1_OG0007147	633	775	491	386	454	306	3	1219	1223	1661	763	433	1556	143	269	723	864	516	935	0	1073	434	7	1415
file_1_file_1_jg11926	Mal-A2_OG0007146	2	6	1	269	3	73	0	14	54	16	62	4	12	2	44	10	14	6	42	8	625	2	1	51
file_1_file_1_jg11927	Mal-A3_OG0000774_OG0	0	0	1	527	2	0	41	1	10	0	3	1	1	48	2	2	0	0	0	2	113	4	45	5
file_1_file_1_jg11928	Mal-A4_OG0001666	18	27	315	282	3	0	0	61	6	65	2	31	219	5	0	39	121	23	0	54	264	49	2	8
file_1_file_1_jg11929	Mal-A5_OG0003052	3917	4994	3935	3483	4354	42	3715	4200	181	4792	125	4210	4186	3701	165	2117	3486	3788	232	4598	2344	2365	3173	395
file_1_file_1_jg1193	Dsp1_OG0003244	910	1170	973	1612	962	1576	3279	1109	1321	1438	3477	1137	1274	2957	1004	634	1125	1009	2696	2484	745	2771	2417	3443
file_1_file_1_jg11930	Mal-A6_OG0007145	288	431	320	69	261	36	17	682	194	786	89	237	877	25	16	479	477	295	108	16	110	278	28	268
file_1_file_1_jg11931	Mal-A7_OG0007144	0	0	0	26	0	0	0	0	25	22	1	0	3	0	0	0	0	0	0	0	21	0	1	39
file_1_file_1_jg11932	Mal-A8_OG0007143	0	0	0	2	0	1	0	0	4	3	0	0	0	4	0	0	0	0	0	0	1	0	2	3
file_1_file_1_jg11933	mtt_OG0007142	132	122	28	20	122	5	268	38	29	179	32	111	51	292	1	274	155	160	36	0	10	43	249	71
file_1_file_1_jg11934	mtt_OG0001665	0	0	2	2	0	0	16	2	0	0	0	0	8	25	0	14	6	0	0	0	0	0	27	3
file_1_file_1_jg11935	CG12780_OG0013674_OG0	2	3	5	123	1	0	0	7	18	25	0	5	12	0	1	5	7	2	1	31	757	2	0	11
file_1_file_1_jg11936	nAChRÎ±3_OG0015312	0	0	0	0	0	0	0	0	0	0	0	0	0	0	0	0	0	0	0	0	0	0	0	0
file_1_file_1_jg11937	Cyp6a14_OG0000149_OG1	233	606	842	747	188	1594	301	1185	1691	724	1950	287	1629	346	1353	745	1181	358	2528	281	1000	987	273	2822
file_1_file_1_jg11938	Cyp6a14_OG0000149_OG0	223	664	833	817	180	2151	402	1346	2982	745	2182	229	1784	560	1698	598	1169	299	4301	363	1152	1055	403	4805
file_1_file_1_jg11939	Cyp6a13_OG0007141	114	468	430	765	134	551	99	637	616	400	652	240	747	86	441	337	593	204	889	278	799	485	53	871
file_1_file_1_jg1194	CG9921_OG0008188	1176	1777	646	697	1580	988	476	1119	1094	1402	1475	1948	873	465	911	729	871	2029	1612	599	599	490	465	1509
file_1_file_1_jg11940	CG42326_OG0007140	919	887	418	21	956	1404	489	1129	967	1991	2622	687	1061	739	1397	793	990	1039	2142	18	27	1876	731	1752
file_1_file_1_jg11941	CG42326_OG0012307	29	22	56	7	9	6	106	170	11	47	22	18	147	171	6	124	139	17	25	6	9	66	129	24
file_1_file_1_jg11943	CG14752_OG0007139	3	0	0	4	0	0	0	6	0	4	1	1	2	0	1	3	1	0	2	1	2	1	0	0
file_1_file_1_jg11944	CG43183_OG0012081_OG0	0	0	0	0	0	0	0	0	0	3	0	0	4	0	0	0	0	0	0	0	0	0	0	0
file_1_file_1_jg11945	CG8736_OG0007138	1693	129	45	16	319	55	814	1372	306	420	169	1723	774	1094	228	227	626	919	148	17	11	159	944	183
file_1_file_1_jg11946	Lnpk_OG0001664	1330	1886	1158	1938	1420	887	1911	1469	955	1598	1604	1580	1537	1900	988	1359	1693	1699	1569	2696	1346	866	1892	1466
file_1_file_1_jg11947	rgr_OG0007137	562	963	521	2251	622	2159	1922	988	2052	953	3305	774	946	889	1830	776	878	817	3506	2470	1857	479	685	3739
file_1_file_1_jg11948	CG8642_OG0007136	4	13	6	0	1	0	0	4	2	9	3	3	2	0	4	3	1	4	3	2	1	3	2	3
file_1_file_1_jg11949	Cirl_OG0007135	3398	4407	4648	6205	3370	13364	19338	7090	8917	5596	20627	3920	6817	12119	9464	6234	7900	4157	20672	7465	5037	7526	10119	22862
file_1_file_1_jg1195	CG9919_OG0008187	339	314	131	162	251	1973	426	275	1421	685	2422	230	389	251	1899	715	278	255	3341	7	27	405	260	2141
[truncated: 20,539 more rows]
