# Supplementary material for: Evolution of chemosensory tissues and cells across ecologically diverse Drosophilids
Source: Nat Commun. 2024 Feb 5;15:1047. doi: 10.1038/s41467-023-44558-4 (PMC10844241; doi:10.1038/s41467-023-44558-4)
Supplement: Supplementary file 15 — Supplementary Data 12 [file 41467_2023_44558_MOESM15_ESM.zip › HTSeq_counts/Dsuz_counts.txt]

Dsuz_gene_name	DmelID	SUZA10LEG	SUZA6ANT	SUZA7OV	SUZA9PRO	SUZB10ANT	SUZB2ANT	SUZB6ANT	SUZB8LE	SUZC8LE	SUZD10FP	SUZD11LE	SUZE11FL	SUZE3MPRO	SUZE8FP	SUZF11FO	SUZF11LA	SUZF3MPRO	SUZF3OV	SUZF8LA	SUZG3MANT	SUZG3PRO	SUZH10LAR	SUZH6ANT	SUZH8LE
file_1_file_1_jg100	PGAP1_OG0007363	620	1872	476	1502	3161	1701	1911	624	598	670	711	478	872	618	690	874	1080	762	647	1199	636	881	1500	595
file_1_file_1_jg1000	CG43155_OG0014401_OG0	6	3	4	10	1	2	5	13	6	4	10	14	5	2	4	5	7	4	4	4	6	3	2	8
file_1_file_1_jg10000	LpR1_OG0005134	2474	1145	2328	4119	1171	1166	1396	3377	2581	2690	2222	2708	3560	2334	2473	1566	4734	2850	1312	445	2661	1557	1052	2504
file_1_file_1_jg10001	CG17198_OG0001068_OG0	0	3	0	0	0	0	0	0	0	0	0	0	0	0	0	0	1	0	0	0	0	0	1	0
file_1_file_1_jg10002	CG17198_OG0000110_OG0	0	0	0	0	0	0	0	0	0	0	0	0	0	0	0	0	0	0	0	0	0	0	0	0
file_1_file_1_jg10003	CG17198_OG0000110_OG4	0	0	0	0	0	0	0	0	0	0	0	0	0	0	0	0	1	0	0	0	0	0	0	0
file_1_file_1_jg10004	CG17198_OG0000110_OG2	0	0	0	0	0	0	0	0	0	0	0	0	0	0	0	0	0	0	0	0	0	0	2	0
file_1_file_1_jg10005	CG31380_OG0005133	30	7	420	266	26	23	16	30	15	253	13	32	49	125	269	9	20	359	3	0	101	4	8	30
file_1_file_1_jg10006	CG31093_OG0005132	0	1	0	3	0	0	0	0	0	0	1	0	3	0	0	0	6	0	0	0	0	0	0	0
file_1_file_1_jg10007	Acam_OG0012629	0	0	0	0	0	0	0	0	0	2	0	0	0	0	0	0	2	1	0	0	0	0	0	0
file_1_file_1_jg10008	Acam_OG0000252_OG0	0	2	0	0	0	0	0	0	0	0	0	0	2	0	0	0	3	0	0	1	0	0	3	0
file_1_file_1_jg10009	Acam_OG0000252_OG1	0	0	0	0	0	0	0	0	0	0	0	0	0	0	0	0	0	0	0	0	0	0	0	0
file_1_file_1_jg1001	HP5_OG0018319	4	5	5	5	2	3	4	4	1	5	0	4	11	1	4	10	5	2	0	3	2	9	1	0
file_1_file_1_jg10010	Acam_OG0005131	0	1	0	0	0	0	0	0	0	0	0	1	0	0	0	0	0	0	0	0	0	0	1	0
file_1_file_1_jg10011	CG11694_OG0000225_OG0	0	2	0	1	0	0	0	0	0	0	0	1	0	0	0	0	0	0	0	0	0	1	1	0
file_1_file_1_jg10012	Î±4GT2_OG0001067_OG0	0	0	1	2	0	2	2	0	0	0	0	1	1	1	1	1	1	1	0	3	1	0	1	0
file_1_file_1_jg10013	CG14545_OG0005130	0	2	14	1	80	18	3	1	0	2	0	8	2	0	426	0	0	485	0	0	0	0	0	0
file_1_file_1_jg10014	Naa40_OG0005129	43	91	60	93	147	86	109	35	44	57	67	59	73	55	277	411	70	233	198	75	45	389	105	53
file_1_file_1_jg10015	Pcd_OG0005128	695	763	872	2820	1411	1010	1084	612	510	1544	637	775	1487	879	639	1556	1331	815	1901	700	1042	1355	811	524
file_1_file_1_jg10016	CG34296_OG0005127	9	4	1	8	6	6	5	5	5	7	3	7	1	2	3	30	3	4	9	0	6	19	2	6
file_1_file_1_jg10017	CG15506_OG0005126	761	593	572	1018	757	656	745	451	363	829	469	697	454	486	501	68	552	352	223	216	531	66	542	385
file_1_file_1_jg10018	Obp99b_OG0005125_OG0	9	0	11	93	10	21	9	7	4	41	4	6	0	38	164	16345	74	1	7015	0	19	11163	4	5
file_1_file_1_jg10019	Obp99d_OG0005124	5	6	11	0	3	15	17	35	24	0	22	8	3	0	4	40	0	6	59	1	6	19	17	53
file_1_file_1_jg1002	HP5_OG0007889	847	1636	1129	2819	3761	1925	2073	1144	1018	1806	1130	994	1905	1609	1722	4263	2057	1797	2069	1502	1537	3835	1361	1083
file_1_file_1_jg10020	dmrt99B_OG0001450_OG0	4	0	15	93	0	0	0	6	5	41	3	1	79	51	8	411	65	0	101	0	34	346	0	2
file_1_file_1_jg10021	Obp99c_OG0005123	5773	1308	22407	39560	1576	2434	3220	4910	3781	23124	3596	5649	10794	14116	15619	2141	11559	21128	1803	539	10818	459	1368	4134
file_1_file_1_jg10022	Gycalpha99B_OG0005122	618	3821	136	2355	6139	3682	4122	628	532	650	735	641	1709	295	38	499	3890	25	182	2988	502	252	3077	658
file_1_file_1_jg10023	CG7582_OG0002494	56	448	203	581	562	414	433	43	56	191	65	46	389	92	150	155	953	179	149	390	135	96	445	32
file_1_file_1_jg10024	Cap-D2_OG0005121	126	291	124	330	660	322	360	125	168	148	175	109	205	138	709	2409	296	785	952	199	148	2453	259	101
file_1_file_1_jg10025	Bub3_OG0005120	340	946	495	1129	1492	899	1008	358	335	666	360	419	685	484	947	2895	724	996	1437	776	500	2770	784	356
file_1_file_1_jg10026	ppk19_OG0005119	0	0	1	1	0	1	1	0	0	2	0	0	0	1	1	1	0	1	0	0	0	0	0	1
file_1_file_1_jg10027	Obp99a_OG0005118	194	6	6004	2339	70	29	24	369	64	8626	29	465	73	2761	1620	2682	358	2676	889	3	1568	1398	2	332
file_1_file_1_jg10028	ppk30_OG0002493	0	1	0	8	1	2	0	0	1	11	1	0	2	0	0	0	2	1	1	12	3	0	0	0
file_1_file_1_jg10029	ppk20_OG0002492	0	3	1	1	1	1	8	2	0	5	1	1	5	1	0	3	3	1	4	13	4	9	1	0
file_1_file_1_jg1003	Sk1_OG0007890	607	3433	1024	2140	6762	3877	4155	565	545	1300	637	551	1544	953	505	409	1442	531	511	1698	842	412	2764	535
file_1_file_1_jg10030	ppk21_OG0005117	6	6	0	0	5	0	3	2	1	0	2	4	2	0	0	0	5	1	0	10	0	0	2	4
file_1_file_1_jg10031	Dop1R2_OG0005116	42	50	9	38	79	44	64	27	26	10	29	8	29	2	3	58	96	3	19	13	23	16	42	22
file_1_file_1_jg10032	Dop1R2_OG0012741_OG0	32	58	15	64	100	63	97	30	38	26	41	23	60	5	2	42	133	0	17	16	19	40	57	22
file_1_file_1_jg10033	CG1907_OG0005115	1165	3150	3171	5021	4267	3074	3161	1251	1074	2914	1331	1247	3048	1894	2172	3538	3040	2592	4564	2837	1723	1908	2635	1045
file_1_file_1_jg10034	CG7568_OG0005114	26	38	6	4	16	66	81	24	32	13	41	37	8	3	2	4	2	0	14	4	10	7	50	19
file_1_file_1_jg10035	alph_OG0005113	1598	5160	2141	3943	10000	5406	5535	1846	1700	2507	1929	1308	2540	2168	1582	2906	2771	1954	2312	3830	2121	2506	4344	1659
file_1_file_1_jg10036	CG31041_OG0000653	0	7	3	0	5	6	7	2	0	0	1	0	0	0	1	0	0	0	0	8	0	0	4	0
file_1_file_1_jg10037	CG11470_OG0000857	0	0	0	0	1	0	1	0	0	0	2	0	0	0	0	1	0	0	2	1	0	0	0	1
file_1_file_1_jg10038	CG7567_OG0002491	0	0	0	1	2	0	2	0	0	2	0	0	0	0	0	0	0	0	1	0	0	0	0	0
file_1_file_1_jg10039	Dr_OG0002490	82	13	544	184	4	30	53	89	80	239	79	78	80	76	317	643	130	380	206	0	86	450	8	58
file_1_file_1_jg1004	Evi5_OG0007891	539	1454	462	1670	3343	1469	1493	565	646	450	609	217	1278	630	628	1869	2570	780	1262	872	921	1402	1045	540
file_1_file_1_jg10040	ND-20L_OG0001066	0	0	0	0	0	0	0	0	0	0	0	0	0	0	0	0	3	0	0	0	0	0	0	0
file_1_file_1_jg10041	sdt_OG0018811	0	0	0	0	0	0	0	0	0	0	0	0	0	0	0	1	0	0	0	0	0	0	0	0
file_1_file_1_jg10042	Trc8_OG0005112	1646	3009	3535	4062	5114	2934	3131	1765	1930	2686	1891	1215	2903	1929	2595	1932	3114	3463	1574	1976	2250	1702	2591	1556
file_1_file_1_jg10043	FipoQ_OG0002489	13543	895	8745	5767	73	140	671	9562	13258	3057	16313	10130	2465	3276	4428	1617	2640	6115	2662	8	2476	1451	162	8823
file_1_file_1_jg10044	alph_OG0000083_OG0.2	0	0	55	48	0	1	7	5	0	50	1	2	7	1	141	0	1	80	0	0	25	0	0	0
file_1_file_1_jg10045	alph_OG0000083_OG0	0	0	1	6	0	4	7	0	0	0	0	0	0	1	3	1	1	8	0	0	1	0	0	0
file_1_file_1_jg10046	CG2310_OG0005111	230	302	308	766	363	281	335	274	254	349	346	277	516	240	455	1325	361	479	681	312	275	1137	250	235
file_1_file_1_jg10047	Spase12_OG0005110	232	876	461	1340	1527	952	948	243	261	981	360	407	795	581	556	781	667	419	667	977	689	589	998	245
file_1_file_1_jg10048	CG2006_OG0005109	133	249	144	298	416	246	275	101	111	169	128	128	192	131	213	276	179	245	179	292	117	224	255	105
file_1_file_1_jg10049	CG2321_OG0005108	29	95	25	81	220	97	113	31	30	38	47	17	40	31	179	332	51	195	155	56	44	288	89	19
file_1_file_1_jg1005	Gs2_OG0007892	19843	156537	15234	108980	250689	149050	158231	22435	19685	51077	24516	16669	74521	28638	8551	7546	79014	10473	9438	80081	43891	8246	126471	19833
file_1_file_1_jg10050	Ptp99A_OG0011946	1446	2411	2879	6139	4962	2644	2698	2044	1411	2624	1567	1077	3627	2776	1708	2267	4903	2007	1248	1146	3288	1857	2153	1902
file_1_file_1_jg10051	Ptp99A_OG0005107	8	37	0	30	87	35	45	8	15	2	14	0	40	10	0	71	141	0	17	4	15	49	40	14
file_1_file_1_jg10052	para_OG0000578_OG2	1899	10526	3145	11059	20745	10473	10713	2276	1937	6317	2218	1884	7872	4163	3135	5947	9239	3470	4936	7949	5452	5125	8994	2119
file_1_file_1_jg10053	CG14506_OG0011493	0	0	0	2	0	0	1	0	0	0	0	0	0	0	0	8	2	0	4	1	0	2	0	0
file_1_file_1_jg10054	na_OG0018810	0	0	0	0	0	0	0	0	0	0	0	0	0	0	0	0	0	0	0	0	1	1	0	0
file_1_file_1_jg10055	stg_OG0014923_OG0	0	0	0	0	0	0	0	0	0	0	0	0	0	0	0	1	0	0	0	0	0	0	0	0
file_1_file_1_jg10056	stg_OG0005106	21	11	71	26	276	56	28	20	19	12	23	42	6	9	1573	4630	24	1623	1082	2	17	4129	3	15
file_1_file_1_jg10057	CG31445_OG0000048_OG2	601	1338	3253	2747	1733	1318	1415	603	464	1243	576	603	1196	719	3484	3310	2528	3841	4323	539	984	4674	1052	557
file_1_file_1_jg10058	CG31445_OG0000048_OG4	428	917	729	1553	1530	1254	1198	462	408	1362	480	464	834	814	472	525	791	544	801	521	739	478	732	464
file_1_file_1_jg10059	CG31445_OG0000048_OG3	217	126	239	1258	276	190	198	215	125	1585	120	204	758	848	421	120	787	463	223	81	584	82	87	195
file_1_file_1_jg1006	Or10a_OG0007893	4	2730	3	14	3915	2317	2746	4	1	40	3	4	36	0	0	16	5	1	15	1920	27	22	2368	2
file_1_file_1_jg10060	CG31445_OG0000048_OG6	153	972	264	1170	1341	979	935	217	140	1686	142	328	363	823	269	77	616	191	141	284	556	90	867	178
file_1_file_1_jg10061	CG31445_OG0000048_OG7	450	4921	323	2705	9019	4887	5091	565	445	2644	512	519	1271	1723	164	51	1798	187	175	2962	1465	35	4481	556
file_1_file_1_jg10062	Usp1_OG0005105	468	1924	756	1707	4351	2237	2235	658	598	1018	575	370	1187	953	1313	1471	1939	1503	880	1246	1176	1188	1532	611
file_1_file_1_jg10063	CG14507_OG0005104	0	137	14	6	631	266	253	1	0	23	6	4	5	14	2	0	5	0	8	270	8	2	134	2
file_1_file_1_jg10064	Brd8_OG0002488	348	1059	384	1129	1690	1005	1004	365	377	541	398	307	706	475	550	1225	802	721	696	662	448	1104	908	292
file_1_file_1_jg10065	Cisd2_OG0005103	1946	3276	2358	4304	4412	3342	3367	2087	1798	2598	2138	2520	2921	1904	1791	1350	2097	2092	1703	3149	2020	931	2802	1864
file_1_file_1_jg10066	eEF1gamma_OG0005102	12465	17518	56003	42936	24116	16492	18971	17800	12209	36649	14201	15637	30632	28146	42726	59057	23837	52643	52557	13334	28829	48411	14501	14974
file_1_file_1_jg10067	Cyt-c1L_OG0012004	0	32	0	1	36	17	25	1	0	0	0	1	1	0	3	1	3	1	1	18	1	7	8	0
file_1_file_1_jg10068	Mesh1_OG0005101	44	113	58	120	124	112	90	45	37	65	54	51	76	36	59	68	61	66	74	76	50	63	97	33
file_1_file_1_jg10069	CG11899_OG0005100	557	3787	1557	5133	6012	3907	3983	462	392	2531	406	364	2003	1281	1156	738	4786	1164	800	3266	1835	1027	3078	428
file_1_file_1_jg1007	Gr10a_OG0007894	1	4	0	7	26	6	1	2	0	4	1	1	3	3	0	1	4	0	0	11	1	3	3	0
file_1_file_1_jg10070	CG14515_OG0005099	0	8	6	8	7	3	3	2	0	5	4	1	1	1	14	1	5	0	5	8	5	2	8	1
file_1_file_1_jg10071	jus_OG0002487_OG0	3598	10900	829	5643	16426	9044	10678	3109	3162	2086	4469	3107	4158	1282	512	1408	6897	427	584	7510	1802	457	9329	3069
file_1_file_1_jg10076	rdog_OG0002486_OG0	1181	2685	1623	4242	4663	2840	2991	1749	1385	2033	1535	953	3416	2007	2819	848	2746	3438	862	3931	2405	878	2329	1675
file_1_file_1_jg10077	Rpn2_OG0005098	1079	3403	2455	3425	5756	3310	3779	1192	1065	2143	1230	885	2411	1469	2401	6181	2515	3348	6418	2574	1832	7544	2524	1043
file_1_file_1_jg10079	Slbp_OG0005097	316	468	293	809	730	490	517	469	411	479	439	415	662	342	886	1209	517	954	576	607	348	1163	433	402
file_1_file_1_jg1008	Gr10b_OG0003194	0	1	2	4	0	0	0	0	4	2	0	2	5	2	3	1	0	3	0	2	1	0	0	1
file_1_file_1_jg10080	eIF2D_OG0005096	468	872	884	1436	1356	884	949	732	497	933	579	642	1351	727	881	1259	931	1073	900	951	750	1204	723	606
file_1_file_1_jg10081	Pglym78_OG0005095	16048	10502	9421	26328	13942	8566	10041	14032	13854	13441	18931	17242	15254	12330	7485	18348	13190	8298	21324	7162	10067	12638	8697	13076
file_1_file_1_jg10082	CG11882_OG0005094	113	91	85	254	208	105	100	76	91	96	107	97	169	79	183	413	114	214	250	251	73	444	106	70
file_1_file_1_jg10083	CG14511_OG0005093	93	269	277	352	460	305	324	83	71	292	82	119	262	160	190	236	265	242	272	201	206	222	250	80
file_1_file_1_jg10084	superdeath_OG0005092	388	197	1871	3751	516	321	268	639	650	3149	742	338	2040	2175	2426	1457	2582	2859	661	113	2258	1173	291	565
file_1_file_1_jg10088	Ctl2_OG0016316	0	0	2	0	0	0	0	0	0	0	0	0	0	0	1	0	0	0	0	0	0	0	0	0
file_1_file_1_jg10089	dgt6_OG0001065_OG0	8	19	6	32	53	25	14	6	4	10	9	7	11	11	106	172	20	142	65	16	13	164	24	4
file_1_file_1_jg1009	CG15196_OG0007895	0	12	6	10	15	7	10	2	4	3	2	1	10	1	3	5	9	5	6	17	2	4	8	5
file_1_file_1_jg10090	dgt6_OG0001065_OG1	18	41	34	60	138	78	63	13	9	35	15	17	34	26	258	382	41	311	159	41	18	379	39	17
file_1_file_1_jg10091	Ctl2_OG0000745_OG1	1	2	0	1	2	0	1	2	2	0	2	1	2	0	0	3	0	1	1	14	0	1	0	3
file_1_file_1_jg10092	Ctl2_OG0000745_OG0	2167	1287	1494	2447	2159	1276	1433	2253	2274	2101	2638	1772	1602	1808	1237	971	2135	1336	837	981	1716	868	849	2154
file_1_file_1_jg10093	yem_OG0005091	249	664	274	747	1326	670	751	264	242	385	281	224	490	325	1146	1251	547	1626	723	478	314	1245	559	261
file_1_file_1_jg10094	yem_OG0005090	23	109	44	92	178	76	101	26	30	58	41	35	74	43	179	158	57	217	88	102	34	110	87	39
file_1_file_1_jg10095	Atg14_OG0005089	852	1086	1059	2154	1734	1040	1245	968	948	1308	1058	821	1630	924	980	851	1401	1063	680	1015	897	724	958	831
file_1_file_1_jg10096	Pdhb_OG0005088	13397	14335	12726	27812	20178	12851	14478	18573	11756	14888	15668	18891	14711	16029	8265	9121	14341	10581	13979	12562	13620	5414	11735	16516
file_1_file_1_jg10097	alpha-Man-Ib_OG0005087	772	1603	763	1191	3077	1603	1719	787	742	833	815	618	892	700	705	1341	1454	861	976	1078	693	1021	1258	767
file_1_file_1_jg101	CG42449_OG0007364	7	19	0	61	9	5	10	9	9	9	12	7	39	13	0	5	24	0	0	48	15	2	24	2
file_1_file_1_jg1010	dlg1-PP_OG0007896	6736	5557	3465	8542	12260	6379	6272	6555	6700	3320	7358	2925	5851	4211	1979	4819	7466	2925	4943	2444	4433	4122	3744	6368
file_1_file_1_jg10102	Bicra_OG0005086	952	2986	411	2531	5909	2918	2989	1211	927	728	1100	194	1204	990	471	3374	2280	765	1236	701	1037	3160	2194	1246
file_1_file_1_jg10104	Cul5_OG0005085	349	1249	469	1244	2218	1203	1387	389	387	776	474	385	879	500	793	1338	1024	1146	868	935	585	1428	1022	329
file_1_file_1_jg10105	Sirt7_OG0005084	131	473	137	369	939	503	489	139	129	229	133	136	254	133	337	464	367	381	274	407	169	422	406	148
file_1_file_1_jg10106	CG11843_OG0011490	232	52	85	344	30	174	169	351	313	241	388	266	107	97	86	26	180	58	43	13	129	17	46	304
file_1_file_1_jg10107	CG11842_OG0000856_OG1	543	57	2076	2757	60	198	262	640	515	2329	556	626	1410	1181	1204	204	1319	1456	118	38	923	125	64	556
file_1_file_1_jg10108	CG11841_OG0005083	1557	509	2885	6884	479	858	1012	1971	1665	4034	1738	1892	3485	1982	1792	207	2381	2055	291	269	2555	245	552	1525
file_1_file_1_jg10109	CG11837_OG0005082	129	323	378	461	495	312	358	146	168	272	184	180	297	197	477	480	341	495	390	196	168	530	291	137
file_1_file_1_jg1011	dlg1_OG0007897	560	133	79	760	227	117	129	524	551	231	568	190	456	230	35	92	1087	49	120	41	572	59	64	519
file_1_file_1_jg10110	Pkc98E_OG0005081	2097	3794	1456	3522	8441	3538	4044	2141	2129	1243	2207	904	1971	1590	626	1650	3535	994	1437	1502	1677	1440	2619	1994
file_1_file_1_jg10111	CG42327_OG0001449_OG0	988	2189	1694	4116	3470	2244	2353	1220	984	2426	1193	1107	2639	1766	1263	1166	2479	1554	1358	1493	2063	1123	1727	994
file_1_file_1_jg10112	CG42327_OG0001449_OG1	127	118	149	550	214	129	115	159	153	180	133	69	347	295	121	251	429	122	266	77	334	211	84	146
file_1_file_1_jg10115	Elp1_OG0005080	663	1456	1570	2307	2161	1318	1382	928	770	1410	733	841	1740	1135	1226	1572	1525	1536	1114	1350	1164	1447	1205	848
file_1_file_1_jg10116	Csk_OG0005079	3136	5993	4549	6606	12222	5887	6143	3986	3373	4238	4006	2602	4555	4353	2804	2801	4922	3887	2125	2995	4132	2521	5462	3716
file_1_file_1_jg10117	CG14712_OG0005078	361	951	371	1077	1580	911	948	414	343	656	430	339	1246	540	1211	1317	1094	1383	821	929	550	1381	743	378
file_1_file_1_jg10118	CG18764_OG0005077	51	140	66	132	229	129	122	56	52	79	74	54	110	68	127	185	102	160	96	129	60	180	116	47
file_1_file_1_jg10119	CG6813_OG0005076	44	195	124	233	355	208	254	80	76	111	86	73	180	125	127	328	217	141	170	245	133	290	187	67
file_1_file_1_jg1012	Tim8_OG0000922	258	340	249	581	586	358	411	302	290	302	299	288	321	189	353	406	293	363	567	377	255	359	368	273
file_1_file_1_jg10121	CG14711_OG0005075	101	191	131	282	373	203	238	119	115	155	129	116	212	122	239	209	214	266	127	196	106	152	200	83
file_1_file_1_jg10122	Zaf1_OG0005074	126	124	44	179	250	89	127	126	147	97	150	137	107	67	180	137	100	233	69	115	53	157	106	99
file_1_file_1_jg10123	CG14710_OG0002485_OG0	109	275	69	271	491	261	292	82	103	159	115	91	168	95	160	245	162	166	146	271	105	228	244	80
file_1_file_1_jg10124	CG14710_OG0002485_OG0.2	27	86	32	75	177	74	87	19	25	52	38	30	45	45	52	99	55	71	42	63	29	99	53	26
file_1_file_1_jg10125	Jupiter_OG0018809	0	0	0	0	0	1	0	0	0	0	0	0	0	0	0	0	0	0	0	0	0	0	1	0
file_1_file_1_jg10126	Jupiter_OG0002484	2558	5176	903	2375	8905	4770	5381	1917	2044	1097	2916	2543	1339	806	1779	5156	2530	1681	1773	4044	880	4212	4323	1753
file_1_file_1_jg10128	CG6791_OG0005073	615	871	664	1435	1782	850	945	700	589	761	677	507	856	716	857	2332	1344	1035	1276	439	772	2188	730	598
file_1_file_1_jg10129	wkd_OG0005431	4084	2961	3406	9245	4833	2842	3348	5365	5370	5397	5808	5003	7781	4861	2140	720	5590	2671	651	1873	4628	668	2426	5295
file_1_file_1_jg1013	hop_OG0003195	1000	2739	1643	2722	4712	2569	2692	1289	1106	1857	1133	896	2073	1450	1530	2120	2183	2058	1470	1693	1394	1980	2123	1197
file_1_file_1_jg10130	l(2)09851_OG0005833	423	1186	668	1478	1683	1186	1216	455	448	841	531	477	874	529	859	1673	1018	1020	1173	952	588	1435	1019	441
file_1_file_1_jg10131	CG5342_OG0000751_OG0	0	0	0	0	1	2	1	1	0	1	0	0	1	0	0	0	2	0	0	13	0	0	0	0
file_1_file_1_jg10132	CG5342_OG0000751_OG1	0	0	0	0	0	2	0	0	0	0	0	0	0	0	0	0	0	0	0	2	1	0	0	0
file_1_file_1_jg10133	CG6790_OG0001482	27	8	32	37	7	6	5	43	38	21	38	46	47	32	19	0	20	18	3	6	13	9	15	31
file_1_file_1_jg10134	CG31792_OG0000010_OG4	206	974	686	1205	1560	1033	1058	328	180	887	218	250	897	563	500	307	931	523	366	889	733	299	759	296
file_1_file_1_jg10135	CG31792_OG0000010_OG7	81	385	223	572	874	564	543	158	97	302	108	69	307	267	155	175	639	161	215	224	433	160	310	153
file_1_file_1_jg10136	fabp_OG0005432	430	9241	7479	10554	17585	11213	10508	348	338	5728	337	548	3061	1980	7797	24962	7097	8326	11726	5149	3806	15610	8114	338
file_1_file_1_jg10137	sea_OG0000861_OG0	668	3570	3582	3953	5087	3797	3949	797	662	2564	737	917	2586	1492	2496	4516	2464	3146	5591	2463	1729	2518	3026	717
file_1_file_1_jg10138	CG10898_OG0002547	270	391	280	633	618	428	480	204	196	285	218	310	389	258	377	666	353	399	632	376	273	525	414	175
file_1_file_1_jg10139	dpr4_OG0005433	73	736	32	428	1301	645	797	82	93	108	115	79	322	46	11	84	712	6	35	675	91	47	544	86
file_1_file_1_jg1014	Pa1_OG0007898	114	305	124	358	771	344	337	163	136	151	153	132	205	120	164	236	306	200	143	285	188	190	325	153
file_1_file_1_jg10140	na_OG0018890	0	0	0	0	0	0	0	0	0	0	0	0	1	0	0	0	0	0	0	0	0	0	0	0
file_1_file_1_jg10141	dpr5_OG0002548_OG0.2	8	17	5	9	37	22	23	7	9	7	9	6	11	3	0	11	18	0	7	17	4	4	34	2
file_1_file_1_jg10142	CG17230_OG0002549_OG0.2	28	190	40	132	443	168	174	28	26	59	43	41	79	42	37	174	187	84	80	186	49	145	146	37
file_1_file_1_jg10143	PGRP-LB_OG0002550_OG0.2	98	1275	273	726	1876	1752	1599	350	83	736	151	177	394	645	312	154	499	205	119	864	424	72	1019	307
file_1_file_1_jg10144	sals_OG0005434	17741	1193	14799	12528	195	289	1158	16892	21887	8110	24712	13027	7703	7862	7135	7121	5559	9878	9996	12	6784	9905	529	15506
file_1_file_1_jg10145	CG5281_OG0005435	119	1429	41	651	2174	1178	1390	107	142	239	183	117	451	73	31	151	957	12	46	1116	199	69	1120	127
file_1_file_1_jg10146	Exd2_OG0005436	253	634	776	1027	1030	626	702	331	280	723	328	328	657	561	618	714	663	762	585	661	475	681	502	295
file_1_file_1_jg10147	CG5276_OG0005437	379	665	678	1295	1116	649	806	490	380	944	492	544	871	671	544	497	806	629	579	546	610	445	650	450
file_1_file_1_jg10148	tea_OG0000298_OG0.3	10	14	3	20	94	36	32	8	21	2	10	4	12	11	27	73	29	42	27	5	10	41	17	7
file_1_file_1_jg10149	tea_OG0000298_OG1.2	3	22	4	12	49	23	21	9	17	0	15	3	3	9	18	66	25	23	19	6	11	44	14	2
file_1_file_1_jg1015	dsh_OG0007899	1111	2305	1206	2489	3673	1917	2239	1283	1198	1324	1276	965	1728	1034	1047	1710	1865	1357	1022	1672	1072	1638	1802	1108
file_1_file_1_jg10150	tea_OG0000298_OG0	22	96	18	73	208	97	89	28	38	18	41	15	60	22	108	172	47	112	77	40	34	180	62	35
file_1_file_1_jg10151	tea_OG0000298_OG0.2	21	53	17	58	129	57	54	23	25	25	27	13	25	24	117	112	39	130	38	49	26	103	61	22
file_1_file_1_jg10152	tea_OG0000298_OG1	31	98	24	92	162	96	102	32	31	57	33	32	62	30	202	142	54	232	50	84	32	117	79	34
file_1_file_1_jg10153	RpL24-like_OG0005438	2117	4267	4316	7403	5089	3819	3930	3078	2570	4358	2899	2926	5373	2905	4535	3329	4119	5036	2718	4928	3670	3118	3675	2690
file_1_file_1_jg10154	Dtd_OG0005439	27	163	65	136	181	127	132	37	34	80	40	40	88	50	42	75	89	71	83	105	67	61	135	30
file_1_file_1_jg10155	CG5270_OG0005440	1055	1903	917	2944	3663	1876	2030	1324	1085	1596	1187	616	1880	1530	900	1623	2637	998	1198	1184	1838	1516	1426	1225
file_1_file_1_jg10157	ninaG_OG0005441	17	1	5	1215	1	22	13	3	11	346	14	3	807	19	0	7	1154	1	19	1	346	13	2	6
file_1_file_1_jg10158	CG6723_OG0005442	1087	89	334	1698	16	25	112	1133	1308	561	1351	895	1467	422	110	404	2254	132	160	3	473	129	30	1198
file_1_file_1_jg10159	Ranbp9_OG0002551	236	532	1009	938	965	565	640	307	235	679	314	258	606	456	1298	1602	589	1582	1413	402	433	1514	456	238
file_1_file_1_jg1016	CG32767_OG0001717_OG0	1473	4627	1702	4955	9544	4177	4275	1373	1212	1303	1564	1021	3405	1743	1402	3736	3405	1727	1951	3440	1720	4045	3444	1387
file_1_file_1_jg10161	Irbp_OG0005443	96	496	158	358	836	504	502	128	153	214	164	96	491	135	674	682	342	715	366	800	177	601	381	100
file_1_file_1_jg10162	mgr_OG0005444	476	1427	1067	1460	2215	1274	1423	610	565	906	644	668	1167	652	1407	1839	1032	1599	1692	1222	746	1535	1284	610
file_1_file_1_jg10163	mRpL40_OG0005445	288	416	470	834	679	414	453	492	397	539	380	541	379	393	438	360	344	473	445	399	391	248	420	357
file_1_file_1_jg10164	pros_OG0005446	901	5994	82	2656	10876	5672	6208	895	717	1205	1072	563	1704	875	41	4563	2465	35	545	2807	1045	2922	5163	901
file_1_file_1_jg10165	pros_OG0015722	3	5	3	4	2	1	2	5	0	2	3	2	4	6	0	86	3	1	51	1	7	119	1	4
file_1_file_1_jg10166	pros_OG0000321_OG1	4	10	24	57	21	30	19	18	4	45	15	8	44	47	15	894	34	9	535	6	56	944	10	16
file_1_file_1_jg10167	pros_OG0000321_OG2	7	12	15	34	8	14	24	18	10	26	12	15	12	22	12	584	21	2	307	5	27	605	7	9
file_1_file_1_jg10169	pros_OG0014741	3	0	1	6	0	1	2	3	0	1	1	0	5	0	0	11	18	0	0	0	2	12	0	0
file_1_file_1_jg1017	ovo_OG0007900	580	1379	679	1479	3579	1747	1537	672	546	726	684	404	1026	841	1643	3733	1354	2140	1767	709	852	3120	989	585
file_1_file_1_jg10170	pros_OG0012011	0	0	0	0	0	0	1	1	2	0	0	0	6	0	0	40	10	0	1	0	0	18	0	0
file_1_file_1_jg10171	pros_OG0018808	0	0	0	0	0	0	0	0	0	0	0	0	0	0	0	0	0	0	1	0	0	0	0	0
file_1_file_1_jg10172	Grip_OG0014985_OG0.2	0	0	0	0	0	0	0	0	0	0	1	0	0	0	2	0	0	0	0	0	0	0	0	0
file_1_file_1_jg10173	CG5214_OG0005447	14071	10803	18323	30882	16031	9842	11962	24736	14105	18696	18343	21640	17961	20084	10016	11060	16297	13615	14618	8047	17332	7649	8599	21162
file_1_file_1_jg10175	scpr-B_OG0015762	0	4	0	2	4	3	7	2	0	2	0	1	9	8	0	1	4	7	1	9	3	0	4	3
file_1_file_1_jg10176	na_OG0015762.1	2	35	10	28	36	39	22	5	2	5	6	7	36	8	5	4	7	1	3	68	8	7	23	6
file_1_file_1_jg10177	CG31388_OG0005449	79	277	52	213	426	222	246	83	84	115	79	70	178	70	72	244	185	77	103	223	89	235	260	61
file_1_file_1_jg10178	CG31441_OG0005450	56	144	37	134	205	116	126	52	56	71	44	35	133	45	102	167	101	122	59	204	51	124	107	44
file_1_file_1_jg10179	CG17721_OG0001483	396	765	286	1183	964	663	718	521	441	620	504	641	783	496	250	254	592	254	191	952	459	282	672	460
file_1_file_1_jg1018	CG12680_OG0001718	1	0	0	0	1	1	3	2	2	1	3	2	0	0	0	0	0	0	0	0	0	0	3	2
file_1_file_1_jg10181	Arfip_OG0005451	221	1083	371	797	1422	907	930	256	259	476	257	185	832	308	410	453	666	453	284	969	408	377	834	202
file_1_file_1_jg10182	Dph3_OG0005452	117	174	112	244	251	172	196	121	144	178	136	107	194	103	145	113	147	152	100	187	126	80	172	122
file_1_file_1_jg10183	CG17187_OG0005453	42	213	36	207	373	212	209	46	62	77	52	54	275	60	132	207	186	139	153	383	75	209	224	51
file_1_file_1_jg10184	GCC88_OG0005454	776	2784	1501	3300	4467	2626	2865	811	821	2172	839	847	2663	1378	1425	1491	2572	1533	1079	2155	1578	1335	2435	730
file_1_file_1_jg10185	CG17726_OG0005455	544	876	721	1389	1140	811	968	770	554	810	692	725	991	786	662	594	767	760	637	749	689	443	723	651
file_1_file_1_jg10186	scpr-B_OG0000084_OG1.2	1	11	1	6	11	13	12	3	3	4	2	0	16	9	1	4	7	0	0	13	5	3	16	1
file_1_file_1_jg10187	scpr-B_OG0000084_OG1	1	10	2	6	5	12	8	3	3	2	0	1	17	1	3	1	15	2	2	11	1	2	7	5
file_1_file_1_jg10188	RpL3_OG0005456	24321	49732	93613	91528	64187	46398	51649	33152	24058	69874	27943	31802	62025	52126	74338	102751	47150	92963	87638	33106	56830	84184	41496	27965
file_1_file_1_jg10189	CG6693_OG0000862_OG1	121	321	94	302	625	326	375	130	145	212	148	126	232	131	299	601	245	328	281	361	133	543	294	115
file_1_file_1_jg1019	CG15468_OG0007901	0	1	0	0	0	1	0	0	0	0	0	0	1	0	0	2	1	1	0	0	0	1	2	1
file_1_file_1_jg10190	CG6693_OG0000862_OG0	201	707	208	588	1024	706	695	200	226	298	266	242	385	237	463	1018	352	491	413	651	233	973	554	219
file_1_file_1_jg10191	CG6689_OG0002552_OG1	287	181	287	572	328	220	198	287	299	338	278	289	334	376	258	251	278	280	208	115	272	221	181	298
file_1_file_1_jg10192	CG17803_OG0001501_OG2	104	106	104	250	98	88	72	105	105	111	121	127	153	129	116	93	93	106	55	84	93	77	87	152
file_1_file_1_jg10193	CG4820_OG0005457	249	324	143	477	499	281	360	241	262	219	300	258	307	183	222	285	275	245	141	251	214	244	281	207
file_1_file_1_jg10194	RpS25_OG0005458	16062	29137	37828	54404	38437	28423	29318	21174	16925	36243	19239	22244	34166	23739	33943	39083	25421	41412	35889	26837	29591	33222	27160	18479
file_1_file_1_jg10196	ZnT86D_OG0005459	146	436	431	832	663	366	447	197	175	568	200	195	603	413	414	533	587	445	524	265	466	482	374	199
file_1_file_1_jg10197	Tctp_OG0000579_OG0	3447	4336	8046	9529	6549	4224	4829	4161	3052	6143	3565	3988	6082	4134	6599	10736	5686	8022	8118	2863	5074	7949	3452	3776
file_1_file_1_jg10198	SdhC_OG0005460	3752	7265	3511	9115	11049	6687	7273	6221	4007	5258	5310	6325	5287	5346	1931	2289	4238	2564	3060	5897	5053	1382	6348	5665
file_1_file_1_jg10199	cu_OG0000580	1781	5167	3786	2131	6578	3943	4016	2155	1969	2804	2002	2115	1401	1863	2547	2560	1455	2460	947	3499	1735	1443	4272	1927
file_1_file_1_jg102	Gr5a_OG0007365	12	44	0	89	24	21	24	11	15	35	23	15	39	35	1	5	46	1	4	82	34	10	41	12
file_1_file_1_jg1020	Ptp4E_OG0007902	1130	6707	5594	5839	10959	5930	5852	1487	1415	3972	1696	857	4020	2957	2325	3064	5236	3039	3031	3856	3539	3251	4969	1288
file_1_file_1_jg10200	CG18577_OG0005461	0	1	3	0	2	0	0	0	0	0	0	0	0	0	0	1	0	0	1	0	0	0	0	0
file_1_file_1_jg10201	Ugt303A1_OG0001484	6	523	8	42	1118	452	442	13	9	37	13	11	32	34	15	0	54	1	3	358	47	2	510	13
file_1_file_1_jg10202	Ugt35B1_OG0001485_OG0	449	87603	1657	3562	128281	72583	71267	920	480	10025	558	936	3106	4884	1181	6	3806	1858	17	54462	4394	1	79008	815
file_1_file_1_jg10203	Ugt35A1_OG0005462	434	1940	208	988	2654	2051	1866	466	407	970	454	733	731	551	129	230	822	151	356	949	585	144	1873	370
file_1_file_1_jg10204	Ugt35D1_OG0000322_OG1	8	860	18	44	2301	892	913	17	5	133	10	18	22	73	22	0	32	28	3	486	79	1	762	13
file_1_file_1_jg10205	CG4757_OG0001077	202	2810	1294	1980	2834	6000	7249	1352	210	4927	173	1064	802	680	2413	2034	1524	3372	1749	498	3441	1040	1151	1944
file_1_file_1_jg10206	Ugt302C1_OG0000227_OG1	2007	11565	3039	19823	16851	11599	11522	2546	1611	22059	1974	3680	11852	12947	2271	692	13570	2727	989	11431	13710	685	14213	2365
file_1_file_1_jg10208	Ugt302E1_OG0011513	16	54	57	82	94	41	40	7	8	96	7	9	82	27	50	22	118	35	16	46	30	12	39	14
file_1_file_1_jg10209	Ugt302C1_OG0000227_OG0	49	195	40	254	249	174	155	89	65	162	76	74	196	156	38	291	236	47	238	167	133	276	171	71
file_1_file_1_jg1021	CG44774_OG0007903	549	2125	716	2346	3772	2138	2267	414	472	917	500	473	1229	738	1200	2538	1676	1295	1090	1534	824	2293	1745	415
file_1_file_1_jg10211	mAcon2_OG0005463	0	3	0	1	0	0	0	0	0	0	0	0	2	0	0	0	8	0	1	0	0	0	6	1
file_1_file_1_jg10212	Ugt35C1_OG0000464_OG0	887	1992	673	7988	2594	2148	2369	1747	792	3478	1020	1046	4270	2574	696	546	4844	533	502	860	3440	57	4486	1356
file_1_file_1_jg10213	SdhCL_OG0005464	0	1	0	0	0	0	0	0	0	0	0	0	4	1	0	0	1	0	0	0	0	0	2	0
file_1_file_1_jg10214	side-VI_OG0001486_OG0	124	732	21	499	1597	640	750	114	137	74	157	57	473	88	6	204	1193	1	39	344	123	123	573	135
file_1_file_1_jg10216	Leash_OG0005465	210	376	254	452	816	397	459	362	288	291	361	188	405	247	200	610	426	248	398	267	292	477	321	303
file_1_file_1_jg10217	CG6621_OG0005466	754	1899	773	2239	3428	1614	1855	764	725	1088	815	686	1395	776	978	2135	1587	1183	1240	1369	744	2050	1560	691
file_1_file_1_jg10218	Ak3_OG0005467	246	534	403	836	856	681	672	243	162	544	228	312	411	318	254	463	370	291	405	426	346	354	515	216
file_1_file_1_jg10219	CG14696_OG0005468	539	2389	332	1654	3106	2552	2640	694	550	923	776	768	1405	671	295	490	1066	237	438	1616	882	388	1967	586
file_1_file_1_jg1022	CG6903_OG0007904	1805	3284	1285	4636	4472	2846	2961	1747	1926	2472	2241	1902	2788	1783	1251	840	2449	1477	512	2160	1894	782	2685	1509
file_1_file_1_jg10220	Tpc1_OG0014046_OG0	50	120	68	161	211	136	126	52	43	117	66	55	126	79	122	90	116	117	76	135	82	70	125	57
file_1_file_1_jg10221	Tpc1_OG0005469	193	599	356	778	1021	578	592	214	201	451	206	178	703	346	501	408	465	404	336	750	385	348	492	197
file_1_file_1_jg10222	CG14695_OG0011514	49	196	48	390	408	223	253	99	57	162	73	50	397	127	69	104	314	68	89	264	160	83	194	79
file_1_file_1_jg10223	asRNA:CR45195_OG0000203_OG0	1217	527	1691	14071	781	589	695	1061	584	14829	823	1774	7882	7865	1138	5699	7147	1448	6046	341	7978	3118	705	1072
file_1_file_1_jg10224	CG4596_OG0005470	30	512	9	192	934	419	512	32	23	99	33	36	126	43	17	193	287	4	34	295	51	109	418	34
file_1_file_1_jg10225	Fdh_OG0005471	731	1920	3041	3242	2929	1862	2105	895	680	2593	809	893	2964	1429	2788	3348	2038	3660	2798	2285	1576	2471	1600	772
file_1_file_1_jg10226	Tsp86D_OG0002553	198	469	261	654	766	448	492	224	186	364	225	198	498	265	400	798	546	450	538	355	327	625	375	187
file_1_file_1_jg10227	SelR_OG0005472	2074	1841	876	3271	3655	1702	1772	2073	2365	2059	2647	1852	1808	2277	847	420	2116	872	512	1048	1781	347	1549	1953
file_1_file_1_jg10228	SelR_OG0012954_OG0	606	1237	230	1239	1745	1133	1013	594	608	654	524	650	855	790	160	82	845	189	126	1583	561	117	1250	551
file_1_file_1_jg10229	CG6574_OG0000228_OG1	102	408	262	522	574	362	436	197	103	359	132	126	329	258	244	268	332	258	217	340	272	160	342	151
file_1_file_1_jg1023	CG4041_OG0003196	552	1308	1116	1832	2081	1222	1460	697	557	1132	670	545	1122	789	864	1048	1157	1042	747	976	889	931	1143	655
file_1_file_1_jg10230	CG6574_OG0000228_OG0	352	312	230	559	313	384	524	289	295	276	310	369	233	154	165	396	301	222	435	141	150	338	274	282
file_1_file_1_jg10232	CG4570_OG0002554	11	117	30	43	241	127	131	20	26	26	26	22	34	14	546	297	61	693	68	143	19	184	84	29
file_1_file_1_jg10233	CG4511_OG0001487	865	2228	867	2136	3815	2364	2439	760	770	991	969	860	1427	787	1141	2188	1410	1218	1835	1998	886	1901	1909	714
file_1_file_1_jg10234	kuk_OG0000753_OG0.2	1379	607	206	2323	1273	750	789	1113	1439	1346	1573	1270	1395	1240	1434	6393	1479	1599	2197	237	1051	5565	513	1023
file_1_file_1_jg10235	kuk_OG0000753_OG0	22	9	1	21	23	9	10	18	12	8	14	12	13	6	32	26	12	26	21	3	8	24	10	12
file_1_file_1_jg10236	GckIII_OG0002555_OG0	917	3456	1807	3353	5219	3095	3292	1143	1279	2082	1259	1053	2561	1356	1919	1873	2792	2111	1666	2581	1531	1887	2835	863
file_1_file_1_jg10237	Tnks_OG0005138	568	2270	1015	2117	3534	2004	2183	705	564	1332	629	484	1314	778	794	1803	2112	1197	1485	1109	1144	1825	1599	639
file_1_file_1_jg10238	Tnks_OG0013648_OG0	196	696	364	754	1052	570	631	233	190	364	205	173	599	217	300	524	548	354	425	566	303	429	615	190
file_1_file_1_jg10239	jigr1_OG0005139	641	2515	648	1854	3809	2224	2368	587	652	951	844	766	917	661	1718	1912	1160	2186	769	1280	714	1592	2000	547
file_1_file_1_jg1024	CG32772_OG0007905	771	1117	875	1686	1829	964	1055	837	910	755	908	576	1124	812	680	1082	1138	908	706	627	882	1015	808	729
file_1_file_1_jg10240	Ssadh_OG0005140	1058	2231	1163	4057	3382	2105	2447	1248	1102	2266	1287	1211	2977	1226	1045	2400	2976	1191	1410	2266	1429	1212	1848	1136
file_1_file_1_jg10241	dimm_OG0014355_OG0	0	1	0	0	5	3	1	0	1	0	0	0	0	0	0	0	1	0	0	1	0	0	4	0
file_1_file_1_jg10242	Npl4_OG0005141	13486	3007	7270	32713	3116	2065	2938	21468	16517	18980	16617	14208	18010	19904	3231	1652	20394	3974	1310	1280	18863	1636	1934	20917
file_1_file_1_jg10243	CG5071_OG0001454	5	983	4	140	2035	783	909	11	4	86	6	5	94	74	0	8	155	0	4	856	60	5	830	3
file_1_file_1_jg10244	CG5079_OG0012006	1	322	1	54	729	302	338	4	2	32	5	1	40	40	1	6	44	0	1	447	36	2	331	2
file_1_file_1_jg10245	Npl4_OG0005142	8013	2164	4118	21500	2032	1439	2111	11625	9896	11583	11379	10072	14851	10906	1936	1034	10517	2398	836	1308	9658	988	1477	10860
file_1_file_1_jg10246	msi_OG0005143	1155	1347	439	1747	2067	1245	1331	1054	982	613	1219	815	1110	599	1103	2816	1811	1510	1074	761	820	2268	965	900
file_1_file_1_jg10247	ymp_OG0012601_OG0	6	2	3	5	7	1	3	4	5	6	5	5	10	1	2	1	7	3	2	10	2	2	0	7
file_1_file_1_jg10248	CG4582_OG0005144	0	2	13	5	1	0	0	0	2	0	0	0	0	0	4	2	4	3	2	2	2	3	0	0
file_1_file_1_jg1025	CG6927_OG0003197	0	0	34	0	197	31	16	0	0	3	0	7	0	0	832	1	5	1142	1	4	0	0	0	0
file_1_file_1_jg10250	CG5111_OG0005145	0	0	0	0	0	0	0	0	0	0	0	0	0	0	0	0	1	0	0	0	0	0	0	0
file_1_file_1_jg10251	CG5107_OG0000746_OG1	0	1	0	3	2	0	0	1	0	0	0	3	0	0	1	0	2	0	1	0	3	2	0	0
file_1_file_1_jg10252	CG5107_OG0000746_OG0	0	0	5	0	1	0	0	0	0	3	0	0	3	0	0	0	0	0	0	0	0	0	0	0
file_1_file_1_jg10253	asRNA:CR44179_OG0001455_OG0	443	1603	2181	2396	2381	1692	1731	566	400	1876	512	652	1719	1001	1621	1216	1250	1970	1244	1627	1303	1149	1515	433
file_1_file_1_jg10254	asRNA:CR44179_OG0001455_OG1	391	1646	2476	2688	2693	1746	1799	588	458	2176	496	569	1415	1181	1887	1430	1590	2165	1516	1247	1619	1345	1394	474
file_1_file_1_jg10255	Gnpat_OG0005146	153	1113	214	719	2177	1010	1086	143	179	284	200	66	515	312	179	283	749	217	223	530	399	248	857	140
file_1_file_1_jg10258	CG5116_OG0005147	386	803	392	1294	1408	890	992	513	381	823	416	437	681	643	399	379	761	544	297	756	700	307	698	479
file_1_file_1_jg10259	CG42488_OG0005148	52	69	60	170	151	116	112	71	49	129	46	85	88	95	76	41	91	87	40	83	113	36	72	66
file_1_file_1_jg1026	CG42594_OG0007906	63	447	17	307	984	416	475	38	42	77	57	33	265	42	9	57	625	3	22	346	75	34	395	36
file_1_file_1_jg10261	XNP_OG0002496	1120	3756	1337	3385	6425	3521	3850	1226	1125	1855	1276	1072	1830	1327	1564	4645	2256	1838	2369	2066	1523	4423	3016	1187
file_1_file_1_jg10262	MED28_OG0005149	139	516	196	612	814	487	493	149	147	255	187	169	381	184	294	483	351	322	288	484	207	403	515	142
file_1_file_1_jg10263	CG4553_OG0002497	296	483	251	655	717	441	528	316	329	354	386	369	387	311	213	166	377	278	151	429	306	168	445	287
file_1_file_1_jg10264	Vps33B_OG0001070	284	558	407	747	881	561	563	315	372	515	449	308	532	357	398	644	511	458	461	477	347	534	488	267
file_1_file_1_jg10265	Muc96D_OG0000151_OG2	12	17	13	16	13	20	10	8	13	15	6	14	4	16	12	12	8	17	16	18	12	1	28	7
file_1_file_1_jg10268	Muc96D_OG0000151_OG1	2	3	23	7	3	3	2	0	0	4	2	2	1	15	0	5	3	0	3	6	0	1	1	0
file_1_file_1_jg10269	Fur1_OG0005150	284	1290	251	1212	2817	1450	1301	284	256	526	242	122	575	509	201	387	1046	252	415	638	624	413	972	241
file_1_file_1_jg1027	CG32708_OG0018914.B	0	0	0	0	1	0	0	0	0	0	0	0	0	0	0	0	0	0	0	1	0	0	0	0
file_1_file_1_jg10270	CG31437_OG0005151	0	0	0	0	6	0	1	0	0	0	0	0	0	0	0	0	0	0	0	0	0	0	0	0
file_1_file_1_jg10271	alrm_OG0002498	162	1038	209	2991	4014	1216	1306	96	94	647	75	18	3232	66	105	687	4832	1	166	3301	62	316	877	81
file_1_file_1_jg10272	ND-49L_OG0005152	0	0	0	0	0	0	0	0	0	0	1	0	0	0	0	0	2	0	0	0	0	0	3	0
file_1_file_1_jg10273	Fur1_OG0005153	1430	9015	1675	7530	14208	7947	8012	1441	1286	3232	1543	869	4516	2668	1085	1998	5380	1367	2050	6403	3287	2098	7084	1407
file_1_file_1_jg10274	tobi_OG0005154	13	23	591	106	105	61	55	14	17	36	24	20	41	32	404	187	58	559	66	52	34	71	32	21
file_1_file_1_jg10275	rha_OG0011945	13	267	4	33	375	195	180	8	13	17	10	19	9	18	1	6	31	4	3	105	13	4	211	21
file_1_file_1_jg10276	CG11902_OG0005155	113	239	98	260	353	218	255	87	115	134	91	99	197	103	213	249	166	239	104	178	118	222	222	95
file_1_file_1_jg10278	CG10669_OG0005156	175	574	239	578	924	597	583	206	178	283	220	188	443	212	331	411	471	401	232	405	249	389	508	195
file_1_file_1_jg10279	CHKov2_OG0005157	670	1315	912	2156	1799	1123	1192	705	839	1315	951	669	1509	931	521	403	1338	592	461	853	975	383	1157	728
file_1_file_1_jg1028	CG32708_OG0018914.A	0	0	0	0	0	0	0	0	0	0	0	0	0	0	0	0	0	0	0	1	0	0	0	0
file_1_file_1_jg10280	CHKov1_OG0000078_OG6	177	673	203	710	882	637	641	159	136	492	186	181	450	297	116	136	540	160	168	351	360	129	651	147
file_1_file_1_jg10281	CHKov1_OG0000078_OG1	1526	4545	1281	6662	6391	4722	4779	1454	1418	4683	1598	2372	4394	2918	874	152	4224	921	197	2690	2885	127	3945	1402
file_1_file_1_jg10282	CG10560_OG0000318_OG2	0	0	16	0	0	0	0	0	0	1	0	1	0	0	60	0	1	57	0	6	0	1	0	0
file_1_file_1_jg10283	CG10560_OG0000318_OG1	0	2	49	1	2	1	1	1	0	2	3	6	3	0	157	1	2	196	1	10	1	0	0	1
file_1_file_1_jg10284	CG10559_OG0011495_OG0	88	413	219	741	530	366	442	107	106	649	127	129	886	382	135	939	635	139	879	532	477	965	424	122
file_1_file_1_jg10285	CG10560_OG0000318_OG0	135	0	116	668	4	17	10	215	192	1317	247	431	540	388	254	78	572	242	23	8	662	15	2	195
file_1_file_1_jg10286	CG31087_OG0005158	0	0	28	12	4	4	5	3	4	10	5	5	9	5	2	11	14	3	1	9	3	6	1	11
file_1_file_1_jg10287	CG31099_OG0002499_OG1	0	0	1	1	0	0	0	0	0	1	0	0	2	0	0	0	6	0	0	1	0	0	2	0
file_1_file_1_jg10288	CG31099_OG0002499_OG0	0	1	0	0	0	0	0	0	0	2	1	0	1	2	0	2	1	0	2	2	0	0	1	0
file_1_file_1_jg10289	CG10550_OG0000747	2572	9356	2063	31400	13312	10055	10475	3632	2159	21624	2699	3405	14773	12777	862	64	14941	952	285	7863	11926	54	9754	3156
file_1_file_1_jg1029	boil_OG0012322	2	30	1	9	55	21	18	2	5	8	1	3	24	2	1	6	23	0	3	27	5	2	24	3
file_1_file_1_jg10290	CG31436_OG0018904	129	1118	142	640	1157	854	892	105	131	288	137	134	1021	196	87	192	523	105	258	1814	243	159	921	145
file_1_file_1_jg10291	CG11893_OG0016338	336	2304	417	1862	3303	1837	2005	369	333	953	383	406	2658	707	286	515	1864	276	695	3832	689	477	2065	394
file_1_file_1_jg10292	CG31288_OG0000295	34	1824	838	852	2802	1700	1587	66	49	726	54	65	578	483	401	85	275	366	154	2068	378	24	1629	58
file_1_file_1_jg10293	CG31097_OG0012007_OG0	1	49	103	12	74	50	42	1	1	21	4	3	44	18	312	1	11	335	5	313	14	2	39	2
file_1_file_1_jg10294	CG31102_OG0018804	0	0	0	2	0	0	0	0	0	0	0	0	2	0	2	0	1	0	0	0	0	0	0	0
file_1_file_1_jg10296	CG31102_OG0005159	17	47	214	247	60	57	73	31	19	176	16	40	134	104	178	20	105	170	16	72	151	18	36	37
file_1_file_1_jg10297	CG31098_OG0005160	407	1466	959	1778	2525	1744	1801	502	460	1262	538	466	1506	850	819	524	1485	802	469	2142	872	453	1366	462
file_1_file_1_jg10298	CG11893_OG0000039_OG2	277	1763	256	1559	2298	1561	1534	275	264	821	241	285	2044	681	237	50	1402	245	132	2826	598	54	1602	238
file_1_file_1_jg10299	CG11893_OG0000039_OG3	536	2173	243	2566	2903	1824	1858	450	347	1417	484	652	1604	997	187	150	1466	176	193	1299	823	131	2047	461
file_1_file_1_jg103	Tre1_OG0007366	365	487	427	1380	578	375	487	517	426	742	472	383	1038	540	588	799	842	726	664	346	638	610	429	426
file_1_file_1_jg1030	CG12682_OG0012323	0	0	0	0	0	0	0	0	0	0	0	0	2	0	0	0	0	0	0	1	0	0	0	0
file_1_file_1_jg10300	na_OG0018904.1	14	137	159	273	190	99	108	13	7	607	15	36	211	253	107	0	231	106	4	119	220	0	173	21
file_1_file_1_jg10302	na_OG0016338.1	50	483	914	1136	953	444	407	66	28	2955	67	147	792	1273	481	7	1265	549	11	377	913	1	717	56
file_1_file_1_jg10303	na_OG0016338.2	538	2706	1293	3707	3683	2039	1847	564	539	6123	710	899	2090	2929	796	4	3641	911	4	1281	2470	0	3072	620
file_1_file_1_jg10304	CG11892_OG0005161	225	140	4190	159	427	121	141	296	297	114	342	183	222	34	4551	0	246	4842	4	5	43	0	140	260
file_1_file_1_jg10306	CG10514_OG0005162	204	22	2568	188	61	16	18	229	203	242	227	220	248	83	3589	0	420	3194	0	6	116	1	29	306
file_1_file_1_jg10307	CG10513_OG0005163	300	24	1816	408	70	38	26	284	303	472	325	313	582	232	3444	0	772	2811	3	8	224	0	30	302
file_1_file_1_jg10308	CG11878_OG0000055_OG2	1	2	1701	113	10	16	4	2	4	36	2	30	24	14	3395	0	103	3142	0	0	442	0	5	1
file_1_file_1_jg10309	CG11878_OG0000055_OG4	59	7	4	313	16	12	13	25	43	285	32	58	256	123	44	0	299	25	0	19	124	0	2	27
file_1_file_1_jg1031	CG2861_OG0012103_OG0	0	0	0	0	0	0	0	0	0	0	0	0	0	0	0	0	0	0	0	0	0	0	0	0
file_1_file_1_jg10310	CG11878_OG0000055_OG1	87	38	28	172	53	68	79	102	109	110	106	89	181	34	300	0	240	282	0	10	64	0	40	110
file_1_file_1_jg10311	RIOK2_OG0005164	391	843	665	1168	1097	739	829	437	527	737	494	441	692	511	876	845	834	1070	696	599	495	836	676	460
file_1_file_1_jg10312	CG11878_OG0000055_OG0	0	0	61	0	0	1	0	0	0	0	0	1	0	0	169	0	0	147	0	1	0	0	0	0
file_1_file_1_jg10313	GlnRS_OG0005165	682	1721	2320	2799	2500	1681	1775	947	775	2030	819	939	2103	1421	2111	3243	2014	2491	2893	1202	1384	2987	1389	805
file_1_file_1_jg10314	CG11858_OG0005166	115	407	256	455	718	452	436	126	126	291	164	164	291	180	309	530	236	280	384	480	204	457	368	149
file_1_file_1_jg10315	CG10425_OG0002500	289	1236	1215	1464	1911	1113	1178	284	239	952	312	377	963	619	1078	702	880	1081	442	728	583	512	930	258
file_1_file_1_jg10316	CG11857_OG0005167	793	3020	1439	3163	4785	2769	2809	840	800	2096	866	824	2034	1576	1151	1454	2525	1337	1296	2024	1556	1140	2602	816
file_1_file_1_jg10317	Nup358_OG0005168	4467	6310	3822	11666	11010	5700	6212	7354	4625	5632	4937	3923	5859	4781	4772	14983	8233	6094	8423	3725	5695	15920	4798	6938
file_1_file_1_jg10318	Nup37_OG0002501	53	215	95	217	355	197	230	82	73	107	89	61	221	72	395	409	174	470	238	290	87	400	164	67
file_1_file_1_jg10319	RpS27_OG0005169	6443	11498	17688	23569	14829	11127	12134	9106	6651	18106	7269	9536	15590	11490	17080	18046	11572	20374	16890	10889	13542	14881	10386	7499
file_1_file_1_jg10320	bam_OG0005170	3	2	22	13	26	3	4	12	2	9	0	5	7	8	60	183	10	130	51	0	9	133	4	4
file_1_file_1_jg10321	CG11854_OG0005171	13	122	31545	678	264	177	139	19	11	449	9	117	191	298	7017	8251	392	8112	12991	140	193	15438	155	17
file_1_file_1_jg10322	to_OG0001456	2127	29447	519	4121	71827	28264	28207	3116	3224	11547	4479	3005	3239	6327	155	15	6085	147	16	39825	5016	0	31610	3486
file_1_file_1_jg10323	CG11852_OG0002502_OG0	12	27	265	278	54	46	38	17	10	150	8	20	236	91	243	379	182	264	966	49	114	111	35	13
file_1_file_1_jg10324	Sil1_OG0002503_OG0.2	20	80	33	72	106	73	69	21	16	65	28	18	38	29	40	28	56	37	20	28	41	32	49	27
file_1_file_1_jg10326	lncRNA:CR42836_OG0016243.B	0	0	0	0	0	0	0	0	0	0	0	0	0	0	0	0	0	0	0	0	0	0	0	0
file_1_file_1_jg10327	cathD_OG0018865	0	0	0	0	0	0	0	0	0	0	0	0	0	0	0	0	0	0	0	0	0	0	0	0
file_1_file_1_jg10328	CG5023_OG0002184_OG0	8540	705	12381	7645	74	102	639	8452	10392	3942	12042	6038	3755	3424	5412	9653	2333	7722	11451	0	3124	10087	150	7359
file_1_file_1_jg10329	Nlg4_OG0011454_OG0	0	0	0	0	0	0	0	0	0	0	0	1	0	0	0	0	0	0	0	0	0	0	0	0
file_1_file_1_jg1033	CG2861_OG0003198	0	0	0	0	1	0	0	0	0	0	0	0	1	0	0	0	2	1	0	2	0	0	0	0
file_1_file_1_jg10330	Nlg4_OG0002185_OG0.2	27	229	6	197	503	216	246	32	31	43	63	20	123	20	4	61	423	6	33	138	35	43	229	29
file_1_file_1_jg10331	Nlg4_OG0013300_OG0	0	1	0	0	0	0	0	0	0	0	0	0	0	0	0	0	0	0	0	0	0	0	0	0
file_1_file_1_jg10332	Nlg4_OG0004526_OG0	6	62	3	42	96	39	50	16	13	14	20	8	86	9	1	19	128	0	6	61	9	7	64	17
file_1_file_1_jg10334	cic_OG0001029_OG0.2	1272	1829	722	2917	4048	1794	2022	2300	1738	1198	1849	610	2409	1314	751	2018	3386	1072	1111	926	1449	1836	1472	2084
file_1_file_1_jg10335	CG4367_OG0001374_OG0.2	0	0	0	0	0	0	0	0	0	1	0	0	0	0	0	0	1	1	0	0	0	0	0	0
file_1_file_1_jg10336	lectin-22C_OG0000011_OG2	0	0	0	0	0	0	0	0	0	0	0	0	0	0	0	0	0	0	0	0	0	1	1	0
file_1_file_1_jg10337	CCHa2_OG0002186_OG0	63	4	209	584	8	2	3	28	37	258	27	31	398	126	108	22	1377	84	2	0	95	4	1	38
file_1_file_1_jg10339	CG14377_OG0000258_OG1	0	0	0	1	0	1	0	0	0	0	0	0	0	0	0	252	0	0	2018	0	0	36	0	0
file_1_file_1_jg1034	CG6978_OG0012324	0	3	1	0	1	0	0	0	0	0	0	0	0	0	1	0	0	0	0	0	0	0	0	0
file_1_file_1_jg10340	GILT1_OG0002187_OG0.2	441	5219	1326	5147	7566	4253	4659	501	408	4560	497	530	3790	3129	958	2246	3694	1162	1980	3407	3217	2095	5128	405
file_1_file_1_jg10341	Dpm3_OG0012616	78	298	120	413	390	305	292	89	70	214	68	90	205	133	132	171	284	150	163	352	191	225	266	73
file_1_file_1_jg10342	yellow-e3_OG0002188_OG0	0	0	18	0	0	1	1	0	1	0	0	0	0	0	22	30	0	6	30	0	0	28	0	0
file_1_file_1_jg10343	yellow-e_OG0002190_OG0	717	141	616	320	44	253	256	607	519	271	659	540	207	137	354	454	353	401	672	28	199	604	81	592
file_1_file_1_jg10344	yellow-e2_OG0002189_OG0	2	0	10	4	0	1	0	1	0	3	1	1	3	1	3	624	0	3	761	0	0	719	0	3
file_1_file_1_jg10345	Ir87a_OG0002191_OG0.2	3	0	2	0	0	1	0	0	0	1	0	1	1	1	0	1	0	1	3	0	1	6	0	1
file_1_file_1_jg10346	Act42A_OG0000022_OG4	68627	4023	122915	15561	351	742	6633	76343	58201	9918	69784	84797	8769	12060	87569	31080	9069	128131	35817	4	9624	38380	390	72614
file_1_file_1_jg10347	yrt_OG0002192_OG0	308	817	434	1028	1440	943	876	337	365	551	412	340	668	417	480	932	763	621	578	646	466	991	699	303
file_1_file_1_jg10348	asRNA:CR46354_OG0002193_OG0.2	56	139	95	329	272	158	178	65	50	131	69	37	255	59	48	298	693	40	219	81	106	216	134	44
file_1_file_1_jg10349	barc_OG0018583	0	0	0	0	0	0	0	0	0	0	0	0	0	0	0	0	0	0	0	0	0	0	0	0
file_1_file_1_jg1035	CG15471_OG0012104	0	0	0	0	0	0	0	0	0	0	0	0	0	0	0	0	0	0	0	0	0	0	0	1
file_1_file_1_jg10350	Gle1_OG0018231	0	0	0	0	0	0	0	0	0	0	0	0	0	0	0	0	0	0	0	0	0	0	0	0
file_1_file_1_jg10351	sqd_OG0014750_OG1	0	0	0	0	0	0	0	0	0	0	0	0	0	0	0	0	0	0	0	0	0	0	0	0
file_1_file_1_jg10353	Mtor_OG0015550	0	0	0	0	0	0	0	0	0	0	0	0	0	0	0	0	0	0	0	0	0	0	0	0
file_1_file_1_jg10354	CG31337_OG0002194_OG0	1	0	5	1	0	0	0	0	0	1	0	0	0	0	2	25	0	0	15	0	0	17	0	0
file_1_file_1_jg10355	CG14370_OG0012452_OG0	0	0	0	0	0	0	0	0	0	0	0	0	1	0	0	0	0	0	0	0	0	0	0	0
file_1_file_1_jg10356	CG14369_OG0002195_OG0	1	1	10	0	3	0	0	0	1	0	0	3	1	0	0	6	0	0	12	0	0	10	0	1
file_1_file_1_jg10357	CG9759_OG0013734_OG0	0	0	0	0	0	0	0	0	0	0	0	0	0	0	0	158	0	0	288	0	0	369	0	0
file_1_file_1_jg10358	CG9759_OG0002196_OG0	0	0	0	0	7	0	0	0	0	4	0	0	9	3	0	0	31	0	1	1	0	0	0	0
file_1_file_1_jg10359	CG9757_OG0012977_OG0	0	0	0	0	0	0	0	0	0	6	0	0	0	13	6	113	8	0	448	0	4	73	0	0
file_1_file_1_jg1036	Klf15_OG0007907	0	0	0	1	0	0	0	0	0	0	0	0	0	0	4	0	1	1	0	0	0	0	0	0
file_1_file_1_jg10360	CG9269_OG0002197_OG0	0	0	8	0	0	0	0	0	0	0	0	0	0	0	0	0	0	0	1	0	0	0	0	0
file_1_file_1_jg10361	lncRNA:CR45594_OG0018584	0	0	0	0	0	0	0	0	0	0	0	0	0	0	0	0	0	0	0	0	0	0	0	0
file_1_file_1_jg10362	CG10841_OG0002198_OG0.2	1	0	0	0	1	1	1	1	0	0	2	0	1	0	0	0	0	0	0	0	3	1	0	0
file_1_file_1_jg10363	sqd_OG0002199_OG0	148	678	287	705	1502	738	632	179	175	314	142	88	503	426	457	1398	732	428	880	287	336	1162	482	215
file_1_file_1_jg10365	rin_OG0002200_OG0.2	669	1440	1125	2135	2916	1406	1513	941	683	1087	819	570	1268	951	1370	3671	1903	1621	2387	807	1138	3382	1047	834
file_1_file_1_jg10366	Rbp4_OG0001375_OG0.2	1	22	5	11	38	26	22	6	0	5	5	4	9	1	2	10	5	4	6	36	8	9	18	3
file_1_file_1_jg10367	Hrb87F_OG0000222_OG1.2	264	1073	558	969	1785	1111	1253	277	202	639	249	200	606	321	615	2087	701	858	1108	822	436	2110	827	258
file_1_file_1_jg10368	B52_OG0001376_OG0.2	363	1858	642	1729	2709	1606	1805	397	418	710	456	367	864	508	714	1484	1213	722	943	1247	505	1455	1613	391
file_1_file_1_jg10369	Task7_OG0002201_OG0.2	2	1	2	51	8	3	7	3	13	10	3	0	59	0	2	53	223	0	10	2	9	44	2	2
file_1_file_1_jg1037	robo2_OG0016340.B	0	5	0	0	1	0	0	0	0	0	0	0	8	0	0	0	3	0	0	3	0	0	9	0
file_1_file_1_jg10370	CG9588_OG0002202_OG0.2	55	128	112	207	181	98	152	68	62	137	76	60	149	56	100	194	141	110	152	123	68	188	109	60
file_1_file_1_jg10371	Lkb1_OG0002203_OG0	533	800	462	1095	1230	660	717	544	567	546	586	442	690	430	463	377	589	561	289	442	421	383	594	495
file_1_file_1_jg10372	omd_OG0002204_OG0	276	690	383	885	1008	596	697	365	327	459	349	285	523	309	430	673	476	522	444	464	411	670	600	272
file_1_file_1_jg10373	flfl_OG0002205_OG0.2	143	350	144	403	686	306	314	133	103	181	123	76	220	181	184	403	263	231	221	184	194	347	281	139
file_1_file_1_jg10374	CG14367_OG0002206_OG0	236	1991	15	356	2994	1665	1897	187	208	182	250	210	169	110	20	19	114	12	13	1427	127	12	1673	192
file_1_file_1_jg10375	f-cup_OG0001377_OG0	2126	1862	554	1880	2415	1559	1667	2508	2207	1087	2963	2305	1305	985	535	459	1521	591	337	1304	915	408	1484	2081
file_1_file_1_jg10376	ninaB_OG0002207_OG0.2	20	1939	2	790	3201	1822	2087	8	27	243	16	6	676	71	0	20	1306	2	22	781	366	24	1425	42
file_1_file_1_jg10377	Adgf-D_OG0002208_OG0.2	170	17	767	1289	21	28	48	138	119	846	109	96	517	408	497	151	788	582	118	1	343	44	19	102
file_1_file_1_jg10378	Adgf-C_OG0001030_OG0	131	22	17	721	6	11	45	148	112	362	179	146	481	263	12	25	292	12	44	6	296	7	29	119
file_1_file_1_jg10379	Argp_OG0002209_OG0.2	444	930	317	1225	1107	1030	962	533	459	730	511	475	760	495	321	38	587	310	23	382	587	46	716	540
file_1_file_1_jg1038	CG2871_OG0000606_OG0	0	0	0	0	0	0	0	0	0	0	0	0	0	0	0	0	0	0	0	0	0	0	2	0
file_1_file_1_jg10380	primo-1_OG0002210_OG0.2	270	1063	562	1244	1465	1131	1059	468	335	714	432	458	773	457	523	489	650	597	434	991	663	455	976	390
file_1_file_1_jg10381	primo-1_OG0002211_OG0.2	0	0	0	0	0	0	1	0	0	0	0	0	1	0	0	0	1	0	0	0	0	1	0	0
file_1_file_1_jg10382	Ubc87F_OG0002212_OG0	0	1	0	0	0	0	0	0	0	0	0	0	0	1	0	0	2	0	0	0	0	2	0	0
file_1_file_1_jg10383	kmr_OG0013242_OG0	0	1	0	0	2	0	0	0	0	0	0	0	0	0	0	0	0	0	0	0	0	0	1	0
file_1_file_1_jg10384	kmr_OG0000570_OG0	1353	3274	435	1649	7342	3423	3481	1168	1348	551	1590	397	1213	683	226	1568	2315	268	797	1554	764	1430	2562	1162
file_1_file_1_jg10385	CG9312_OG0004527_OG0.2	1156	47	1132	3687	71	264	343	2326	1526	2148	1776	1918	1931	1182	498	783	1752	590	1046	14	1602	1021	119	1842
file_1_file_1_jg10386	Cht5_OG0002213_OG0.2	103	11	22	90	11	3	6	74	75	73	123	78	64	47	65	303	49	18	356	10	38	306	3	58
file_1_file_1_jg10387	CG9297_OG0002214_OG0.2	86201	5597	12974	20240	419	982	4230	75247	90168	12415	95634	55845	8178	21951	6777	12376	12779	9932	19044	3	13649	11660	831	74540
file_1_file_1_jg10388	CG42375_OG0012617_OG0.2	25	50	41	78	92	35	60	28	29	33	31	39	39	38	43	25	39	52	45	54	34	44	51	24
file_1_file_1_jg10389	CG42375_OG0002215_OG0	109	306	154	294	445	303	288	144	120	205	111	155	255	130	161	159	199	171	175	266	141	135	224	119
file_1_file_1_jg1039	CG44286_OG0012666_OG0	0	0	0	0	0	0	0	0	0	0	0	0	0	0	0	0	4	0	0	1	0	0	0	0
file_1_file_1_jg10390	CG9286_OG0001378_OG0.2	38	139	130	191	231	102	147	43	49	137	65	60	116	73	125	215	137	132	179	142	70	184	127	39
file_1_file_1_jg10391	Dip-B_OG0002216_OG0.2	359	1171	992	1462	1842	1184	1295	688	397	1352	542	847	1067	905	1117	1547	937	1490	1121	740	1102	1124	1011	576
file_1_file_1_jg10392	Mst87F_OG0018864	1	6	0	1	1	0	0	0	2	0	3	2	3	5	1	0	9	1	1	1	0	3	13	0
file_1_file_1_jg10393	comt_OG0000835_OG0	449	689	1258	1941	1291	765	719	637	560	1356	674	355	1659	1047	762	727	1341	831	773	596	1229	601	725	534
file_1_file_1_jg10397	E5_OG0002217_OG0.2	57	92	174	261	132	130	133	61	67	126	88	92	171	94	100	246	134	115	196	81	84	271	109	65
file_1_file_1_jg10398	ems_OG0002218_OG0	121	251	147	422	286	267	307	87	84	201	108	137	240	187	82	509	253	88	255	144	152	442	238	74
file_1_file_1_jg10399	Lim1_OG0014017_OG0.2	0	0	0	0	0	0	0	0	0	0	0	0	0	0	0	0	0	0	0	0	0	0	0	0
file_1_file_1_jg104	RpL35_OG0007367	19132	25542	38968	60842	28746	20774	21713	22348	20139	37288	23238	23341	41605	25864	35098	35543	29726	41121	32675	21295	28993	31284	23921	19624
file_1_file_1_jg1040	CG10660_OG0016760	0	0	0	0	0	0	0	0	0	0	0	0	0	0	0	0	0	0	0	0	0	0	0	0
file_1_file_1_jg10400	lncRNA:CR32773_OG0015875	0	0	0	0	0	0	0	0	0	0	0	0	0	0	0	0	0	0	0	0	0	0	0	0
file_1_file_1_jg10401	Art9_OG0002219_OG0	0	0	1	0	1	0	0	0	0	0	0	0	0	0	0	0	0	0	0	0	0	0	0	0
file_1_file_1_jg10402	Art6_OG0004528_OG0.2	0	0	0	0	0	0	0	0	0	0	0	1	0	0	1	0	1	1	0	0	0	0	1	0
file_1_file_1_jg10403	CG9926_OG0001379_OG0	0	0	2	0	19	6	0	0	0	0	0	2	0	0	83	0	0	145	0	0	0	0	0	0
file_1_file_1_jg10404	Ipp_OG0001380_OG0.2	181	407	170	715	560	379	400	195	210	338	252	192	453	160	134	120	473	139	93	227	333	82	399	193
file_1_file_1_jg10405	CG9925_OG0000836_OG0.2	0	0	13	0	66	7	3	0	0	1	0	4	0	0	247	1	0	285	0	1	0	1	0	0
file_1_file_1_jg10406	Orc2_OG0002220_OG0.2	2	25	13	23	73	23	34	5	10	18	9	10	17	7	191	240	10	227	106	25	6	184	17	7
file_1_file_1_jg10407	rdx_OG0001031_OG0.2	37	109	103	72	283	140	129	35	28	41	20	22	44	34	220	165	57	270	58	81	31	137	105	30
file_1_file_1_jg10408	Cyp6d4_OG0000204_OG0.2	1	4	9	12	12	7	10	1	1	4	2	0	16	6	21	20	2	18	10	10	4	4	12	0
file_1_file_1_jg10409	Cyp6d4_OG0000204_OG1.2	111	500	411	1469	813	542	475	50	60	1522	76	79	777	930	207	72	670	208	86	650	770	30	1149	65
file_1_file_1_jg1041	ItgaPS5_OG0014544	0	4	0	0	0	1	0	0	0	0	0	0	1	0	0	0	12	0	0	0	0	0	6	0
file_1_file_1_jg10410	CG3061_OG0002221_OG0	891	2064	1010	2162	3241	1901	1980	950	882	1518	935	884	1389	1062	808	592	1636	981	576	1928	1129	589	1741	917
file_1_file_1_jg10411	CG9922_OG0002222_OG0.2	0	0	4	0	0	0	0	0	0	1	0	2	0	4	4	1	0	5	1	0	0	0	1	0
file_1_file_1_jg10412	foxo_OG0002223_OG0	1521	2430	2183	4611	4343	2252	2420	1850	1287	2843	1551	1255	3180	2362	1437	1627	2623	1753	1345	1309	2172	1233	2068	1588
file_1_file_1_jg10413	Npc2b_OG0004529	2314	10381	10668	48422	13918	9824	10694	3477	2538	34685	3191	4029	35182	17633	5176	2954	31527	5934	4012	7165	27846	3385	10418	3149
file_1_file_1_jg10414	CCHa1_OG0004530	50	19	2	35	0	27	52	70	59	27	87	49	28	14	3	7	52	1	2	4	13	7	24	52
file_1_file_1_jg10415	CG9920_OG0004531	5	20	1	5	12	14	24	3	17	4	10	14	11	1	3	0	15	2	0	25	1	0	18	2
file_1_file_1_jg10416	PK1-R_OG0004532	210	1286	25	228	1885	1254	1290	82	104	117	117	149	102	90	14	9	104	23	14	715	94	2	948	89
file_1_file_1_jg10417	CG12402_OG0002224_OG1	19	194	75	117	357	164	179	13	13	39	15	9	95	23	19	128	159	4	34	182	34	88	160	13
file_1_file_1_jg10419	CG12402_OG0002224_OG0	6	111	28	65	190	92	106	2	8	14	12	7	56	11	9	58	77	1	13	59	16	46	57	2
file_1_file_1_jg1042	CG2871_OG0000606_OG0.2	0	0	0	0	0	0	0	0	0	0	0	0	0	0	0	0	0	0	0	0	0	0	0	0
file_1_file_1_jg10420	Or88a_OG0002225	23	510	0	2	561	397	394	1	11	5	22	10	4	2	3	0	1	0	0	310	7	0	419	0
file_1_file_1_jg10421	CG14357_OG0012453	0	2	0	0	0	0	0	0	0	0	0	0	0	0	1	0	0	0	0	1	0	0	0	0
file_1_file_1_jg10422	Gr85a_OG0000412_OG0	0	0	0	0	0	0	0	0	0	0	0	0	0	0	0	0	0	0	0	0	0	1	0	0
file_1_file_1_jg10423	Kif19A_OG0002226	393	1530	38	625	2226	1250	1694	399	436	338	537	397	453	254	21	30	372	15	24	1584	220	32	1364	356
file_1_file_1_jg10424	Abi_OG0002227_OG0	313	824	549	1005	1432	731	840	325	338	543	340	340	730	372	488	751	625	515	485	559	408	628	724	306
file_1_file_1_jg10425	Abi_OG0002227_OG1	449	1226	858	1436	2154	1171	1207	536	478	824	527	376	1014	625	712	1167	1042	864	831	667	660	1094	1035	481
file_1_file_1_jg10426	twf_OG0004533	230	543	433	600	830	464	504	298	264	369	329	280	425	245	528	960	398	630	939	420	320	831	453	274
file_1_file_1_jg10427	140up_OG0004534	274	515	371	795	724	472	535	387	282	429	431	434	401	336	290	283	391	337	301	508	379	204	520	341
file_1_file_1_jg10428	Polr2B_OG0016990	459	821	625	1340	1785	886	1045	602	483	786	493	366	661	802	735	1850	1151	854	1092	426	828	1943	672	601
file_1_file_1_jg10429	Polr2B_OG0001381	1104	2432	1485	3424	3953	2218	2631	1370	1217	1981	1219	1153	2171	1499	1840	3837	2381	2037	2285	1840	1607	3543	2116	1166
file_1_file_1_jg1043	CG2871_OG0000606_OG0.3	0	3	0	0	0	0	0	0	0	0	0	0	5	0	0	0	17	0	0	1	0	0	2	0
file_1_file_1_jg10430	CG14356_OG0004535	0	1	59	51	1	1	0	0	0	13	0	1	42	9	69	238	24	69	447	0	9	236	0	0
file_1_file_1_jg10431	CG9722_OG0004536	0	0	0	0	0	0	0	0	0	0	0	0	0	0	0	0	0	1	0	0	1	0	1	0
file_1_file_1_jg10432	CG14355_OG0014959	0	1	0	0	1	0	0	0	0	0	0	0	5	0	0	10	15	0	3	0	0	3	6	0
file_1_file_1_jg10433	CG14355_OG0004537	0	5	0	0	0	0	0	0	0	0	0	0	1	0	0	9	13	0	4	0	0	8	7	0
file_1_file_1_jg10435	CG14355_OG0015635	0	2	3	0	0	2	5	1	0	0	0	0	0	0	5	68527	1	4	69141	0	3	92975	8	3
file_1_file_1_jg10438	CG31327_OG0000246_OG0	0	0	0	0	0	0	0	0	0	1	0	0	1	0	0	2	7	0	0	0	0	0	2	0
file_1_file_1_jg10439	CG31327_OG0000246_OG1	0	2	0	0	3	1	0	0	0	0	0	0	1	0	0	1	5	0	0	3	0	0	7	0
file_1_file_1_jg1044	robo2_OG0016340.A	0	0	0	0	0	0	0	0	0	0	0	1	0	0	0	0	9	0	0	0	0	0	4	0
file_1_file_1_jg10441	CG3199_OG0004538	0	3	0	0	0	0	0	0	0	0	0	0	0	0	0	0	1	0	0	1	0	0	2	0
file_1_file_1_jg10442	Dop1R1_OG0004539	1	30	0	12	55	42	18	3	2	4	1	6	6	1	0	15	11	0	2	10	0	2	11	0
file_1_file_1_jg10443	Dop1R1_OG0013554_OG0	0	16	1	6	17	22	7	0	0	0	1	1	2	1	0	4	5	0	0	1	0	0	4	0
file_1_file_1_jg10444	CG9649_OG0000837	1739	1146	2622	8626	1367	1421	1653	1617	1051	5964	1231	2059	4212	2947	1483	17	3745	1763	37	568	2941	13	1124	1377
file_1_file_1_jg10445	CG31326_OG0000838	1270	643	3440	8130	926	1020	1023	1566	1047	7873	1042	1648	6002	3690	1626	12	5243	2040	6	483	3931	7	697	1254
file_1_file_1_jg10446	CG33109_OG0004540	34	3	25	3467	18	85	66	25	22	1965	24	15	3347	31	5	22	41	15	36	2	34	17	1	25
file_1_file_1_jg10447	Sp212_OG0004541	103	13	153	303	9	26	31	88	52	290	67	169	177	253	65	13	142	109	0	5	106	2	14	83
file_1_file_1_jg10448	CG9631_OG0002228	1300	221	2682	4952	140	516	685	1318	914	4370	1074	1569	2808	2496	1625	244	2483	1897	46	133	2205	115	292	1044
file_1_file_1_jg10449	CG9624_OG0004542	0	1	0	1	1	0	1	0	0	0	0	0	0	0	1	0	0	0	0	1	0	0	1	0
file_1_file_1_jg1045	CG2871_OG0000606_OG0.5	0	0	0	0	0	0	0	0	0	0	0	0	0	0	0	0	0	0	0	0	0	0	0	0
file_1_file_1_jg10450	CG9616_OG0000460_OG0	11	0	98	79	0	0	0	16	8	94	2	14	18	13	86	109	17	22	29	0	79	25	0	7
file_1_file_1_jg10451	MetRS-m_OG0014016_OG0	19	56	35	78	116	85	91	21	15	49	17	15	29	15	67	99	44	75	75	78	37	79	71	23
file_1_file_1_jg10452	CG9616_OG0000460_OG1	5	0	186	22	0	1	3	33	6	287	3	46	3	71	38	168	3	60	38	1	142	46	0	31
file_1_file_1_jg10453	MetRS-m_OG0004543	14	89	48	95	199	135	120	22	20	53	21	20	48	15	66	128	37	101	128	62	46	102	47	19
file_1_file_1_jg10454	CG14840_OG0001382	0	0	0	0	0	0	0	0	0	0	0	0	0	0	0	0	1	0	0	0	0	0	0	0
file_1_file_1_jg10455	CG14841_OG0012792	1	2	2	2	1	0	1	0	1	2	1	0	2	4	0	1	4	1	2	5	1	0	1	1
file_1_file_1_jg10456	CG14839_OG0004544	0	0	0	0	0	0	0	0	0	0	0	0	0	0	0	0	0	0	0	0	0	0	0	0
file_1_file_1_jg10457	trx_OG0004545	3478	8893	1679	8360	16505	9634	9215	3539	3192	1996	4372	1318	4303	4323	1241	7330	5731	1440	3096	2774	3766	7219	5447	3581
file_1_file_1_jg10458	red_OG0004546	1528	2507	1618	4429	3590	2074	2341	1578	1803	3448	2000	1252	2734	2478	1425	1233	2802	1597	1076	1322	2531	1263	2107	1499
file_1_file_1_jg10459	IFT54_OG0004547	93	2646	39	451	4258	2415	2364	107	129	351	144	95	330	238	21	11	240	23	23	1836	219	15	2226	127
file_1_file_1_jg1046	CG2871_OG0000606_OG0.4	0	2	0	0	0	0	0	0	0	0	0	0	0	0	0	0	1	0	0	0	0	0	4	0
file_1_file_1_jg10461	su(Hw)_OG0004548	695	966	630	1795	2213	1145	1197	728	684	1017	734	560	840	1026	1053	2064	1166	1107	1223	552	832	1934	848	728
file_1_file_1_jg10462	Polr2I_OG0002229	189	453	253	650	663	440	390	219	230	325	252	306	409	277	344	438	348	348	310	372	274	404	424	175
file_1_file_1_jg10463	CG31321_OG0004549	360	256	2891	5954	517	322	431	556	441	6098	528	491	2737	3523	1295	4168	3614	1602	5625	420	3782	4328	587	456
file_1_file_1_jg10464	Crz_OG0004550	5	0	69	80	7	14	7	7	9	111	6	7	84	64	17	203	107	39	106	20	79	98	13	8
file_1_file_1_jg10466	Fst_OG0004551	5	11	656	2	8	9	12	7	17	3	4	27	0	0	3495	1	10	39	3	0	2	2	18	15
file_1_file_1_jg10467	Dh44_OG0004552	6	11	6	40	30	16	12	6	31	35	3	1	43	5	4	137	116	3	40	17	29	57	7	0
file_1_file_1_jg10468	Dhc1_OG0001383	2599	1663	16	106	791	2785	3506	2632	2677	457	3735	1516	40	45	23	35	68	9	49	5	604	50	2461	2378
file_1_file_1_jg10469	Nep7_OG0000099_OG2	56	4	622	726	10	28	36	54	35	737	13	67	291	348	382	16	403	443	12	0	228	1	10	44
file_1_file_1_jg1047	Proc-R_OG0007908	1201	150	1839	1682	77	63	162	1951	1630	1239	1767	1231	1482	1308	912	349	1477	1094	471	32	1076	232	81	1931
file_1_file_1_jg10470	p23_OG0004553	1526	4188	4386	4891	6519	4027	4252	1814	1646	3262	1737	1978	3506	2305	5295	6624	3288	5614	5146	3144	2319	5794	3619	1640
file_1_file_1_jg10471	nmdyn-D7_OG0001384	12	51	12	11	82	35	33	7	18	8	9	8	5	3	187	186	5	206	77	9	4	175	48	7
file_1_file_1_jg10472	CG9444_OG0001385	31	8	92	180	29	27	40	26	19	102	22	31	76	13	134	162	198	103	20	24	88	62	8	20
file_1_file_1_jg10473	eca_OG0002230	1289	2603	2469	4627	3620	2415	2688	1614	1488	3198	1696	1669	2817	2112	1932	2488	2432	2061	2190	2101	2280	1957	2288	1425
file_1_file_1_jg10474	CG32939_OG0002231_OG0	163	775	252	651	1255	855	848	165	174	384	213	186	408	240	258	172	538	267	148	770	266	151	731	174
file_1_file_1_jg10475	Unc-115b_OG0001386_OG0	3347	6317	6892	8557	10779	5979	6746	4944	4333	6235	4809	3244	7288	4978	3808	5506	6884	5013	5626	4521	4971	4373	5265	4420
file_1_file_1_jg10476	trbd_OG0002232_OG0	3764	4336	1556	4864	7706	4020	4494	4186	3935	2831	4257	2705	2454	2466	947	915	3100	1318	752	2554	2532	805	3340	3565
file_1_file_1_jg10477	dmt_OG0001387_OG0	495	814	548	1579	1231	848	766	586	529	889	570	674	1229	774	1206	1171	795	1371	619	620	773	1003	596	580
file_1_file_1_jg10478	hyd_OG0004554	4141	7212	3515	9788	14544	7388	7998	4423	4325	3659	4583	1966	4733	4980	3291	10883	8397	3849	7320	3530	5016	9899	5499	4196
file_1_file_1_jg10479	FoxP_OG0004555	15	39	0	38	119	57	70	12	23	9	27	4	91	2	1	18	145	1	5	109	25	15	27	23
file_1_file_1_jg1048	CG7024_OG0011932	5	6	6	3	35	20	21	3	6	9	2	8	3	4	15	39	11	30	7	17	3	20	16	3
file_1_file_1_jg10480	Î±Tub84D_OG0000121_OG0	5259	263	238	67	20	284	392	5134	5371	34	8229	5624	44	42	110	1396	53	11	2071	13	39	1118	142	5024
file_1_file_1_jg10481	side-VII_OG0011990	58	953	28	379	1894	994	1009	54	57	114	78	55	352	64	27	234	671	4	46	540	125	178	863	52
file_1_file_1_jg10482	Pnn_OG0004556	288	625	335	780	1013	522	602	269	325	436	319	290	506	363	516	752	553	619	441	520	335	756	488	264
file_1_file_1_jg10483	CG34409_OG0004557	25	79	23	36	144	88	87	44	29	17	36	52	22	19	8	74	17	5	38	75	23	40	74	51
file_1_file_1_jg10484	CG12948_OG0004558	51	283	112	283	379	243	250	79	51	195	56	73	258	137	208	657	181	240	322	227	117	635	209	64
file_1_file_1_jg10485	PpD3_OG0004559	435	1117	955	1466	2065	1182	1334	498	450	1070	472	429	1082	721	1339	1742	1223	1427	1494	877	722	1476	930	425
file_1_file_1_jg10486	Tti1_OG0004560	172	469	284	526	842	470	514	197	189	331	208	182	396	257	303	667	348	349	413	422	267	511	435	155
file_1_file_1_jg10488	Rpt3R_OG0004561	0	3	12	47	4	4	1	2	5	32	3	4	54	44	5	65	37	6	90	2	30	70	4	5
file_1_file_1_jg10489	Alg12_OG0004562	1406	1057	1557	7492	1626	1075	1161	2132	1650	5786	1737	1808	6457	5841	1207	2432	4103	1310	3337	982	4809	1877	970	1959
file_1_file_1_jg1049	Pdha_OG0007909	16884	21753	18533	38032	35093	21313	23472	24916	15891	23391	19695	24772	19934	25690	11414	8894	20470	14506	14056	13554	20228	5676	17904	22650
file_1_file_1_jg10490	Mpi_OG0004563	675	1471	1945	4001	2146	1489	1532	778	737	2710	823	932	2740	1701	1483	1133	2387	1414	1169	1285	1736	722	1308	742
file_1_file_1_jg10491	Snap24_OG0001388	761	4229	1232	2876	7416	3745	4001	1021	848	2196	996	666	2584	1541	1005	900	2394	1106	972	2926	1505	763	3437	847
file_1_file_1_jg10492	CG8478_OG0002233	61	164	52	89	246	125	117	58	72	70	68	66	55	27	555	1741	91	558	632	87	38	1695	124	41
file_1_file_1_jg10493	MED6_OG0004564	260	672	214	691	931	569	674	273	246	353	333	322	541	291	388	625	494	386	380	728	252	555	574	240
file_1_file_1_jg10494	Naa80_OG0004565	6255	1265	1288	3509	1623	1026	1363	4419	6365	1442	7598	3748	2591	1336	986	830	1646	1247	886	828	1025	693	1046	4454
file_1_file_1_jg10495	CG9471_OG0002234	804	1649	2147	1970	2244	1493	1683	607	818	1363	973	750	1894	869	1661	685	1140	1826	481	1912	1063	503	1414	595
file_1_file_1_jg10497	Whamy_OG0004566	1	2	7	1	3	1	4	2	4	0	7	1	0	0	21	4	5	20	1	0	1	0	1	4
file_1_file_1_jg10498	topi_OG0004567	1073	42	3	74	36	30	64	669	1526	8	1773	415	80	8	8	40	87	4	8	16	18	24	19	671
file_1_file_1_jg10499	CG12947_OG0004568	97	59	125	58	65	77	108	47	35	35	48	181	122	29	181	78	61	193	86	292	35	78	41	65
file_1_file_1_jg105	Rab18_OG0007368	849	1751	1863	3321	2355	1711	1776	1057	933	2153	1190	1101	2438	1413	1449	1037	1624	1546	1019	1750	1658	878	1512	922
file_1_file_1_jg1050	na_OG0016340.2	0	1	0	0	3	0	0	0	0	0	0	0	0	0	0	0	6	0	0	0	0	0	1	0
file_1_file_1_jg10501	CG8500_OG0004569	149	1858	17	653	4153	1855	1871	148	182	244	236	118	617	135	14	154	1340	7	35	1261	300	92	1581	163
file_1_file_1_jg10502	CG12945_OG0004570	728	946	988	2003	1315	897	976	774	835	1230	925	678	1946	882	933	620	1399	1142	628	822	1004	631	744	760
file_1_file_1_jg10503	CG17272_OG0002397_OG0	218	1021	544	1125	1416	994	1019	198	161	562	217	272	725	316	728	1006	646	827	600	1064	376	919	976	206
file_1_file_1_jg10504	RpS20_OG0002396_OG0	2748	4801	10035	9209	5550	4187	4589	3703	2663	7042	3241	3766	5676	4767	8086	9799	3816	10047	8795	2564	5150	7886	4049	2976
file_1_file_1_jg10505	CG17271_OG0002395_OG0.2	632	1316	2326	3637	2265	1361	1534	834	707	2843	825	836	2220	1793	1449	2087	2290	1467	1816	787	2038	1507	1307	723
file_1_file_1_jg10506	CG17271_OG0004943_OG0.2	206	444	523	859	470	372	435	209	183	665	188	246	514	391	340	369	495	342	360	277	449	333	399	182
file_1_file_1_jg10507	CG17270_OG0002394_OG0	63	118	11	139	197	128	143	79	81	51	112	54	103	22	36	82	186	54	22	97	45	51	95	99
file_1_file_1_jg10508	Fancd2_OG0002393_OG0.2	27	105	32	64	244	103	104	32	29	76	34	39	42	46	463	1136	48	539	476	62	69	1140	56	37
file_1_file_1_jg10509	Syp_OG0001435_OG0.2	1085	1301	593	2032	2410	1216	1210	843	891	628	921	748	1342	772	331	2354	1327	410	1147	824	739	2084	755	784
file_1_file_1_jg10511	Takl1_OG0002392_OG0	0	0	0	0	0	0	0	0	0	0	0	0	0	1	0	0	0	0	0	0	0	0	0	0
file_1_file_1_jg10513	CG31195_OG0001055_OG1	521	1247	714	1560	2103	1249	1325	484	486	982	575	441	979	926	649	1283	1300	659	995	576	829	1433	965	451
file_1_file_1_jg10515	CG42322_OG0004942	202	3139	51	629	5651	2640	2921	218	223	256	270	158	609	186	20	220	1193	22	52	1947	276	120	2478	223
file_1_file_1_jg10516	CG31200_OG0001434	5173	5141	5830	24873	6364	6457	7066	6486	4925	16069	5958	7051	14642	9026	3253	1	13360	4176	0	3169	12599	0	4894	5597
file_1_file_1_jg10517	CG31199_OG0001054	4744	2351	3420	22123	2721	3573	3672	5403	4452	11213	5547	5609	12586	6207	2221	0	10385	2483	0	2131	8257	1	2171	4737
file_1_file_1_jg10518	CG17267_OG0004941	0	4	0	2	2	6	4	2	1	2	2	2	3	2	1	0	3	0	0	6	1	0	1	1
file_1_file_1_jg10519	Cdk2_OG0002391	72	273	88	237	389	266	250	73	80	92	73	102	169	64	621	980	190	663	395	378	94	934	198	45
file_1_file_1_jg1052	Cdlc2_OG0000234_OG1.2	1708	2800	1872	2996	6466	2740	2822	1433	1887	1718	1834	1376	2284	1722	1765	3082	3031	1828	2507	1818	1533	2666	2247	1324
file_1_file_1_jg10520	CG31205_OG0001008_OG0	10075	17530	14586	29678	22639	21138	19956	8329	6400	10902	7678	8463	10516	5528	7552	10	12831	8545	4	10509	7710	59	13960	7572
file_1_file_1_jg10521	CG15111_OG0018796	4	0	0	1	0	0	0	1	4	1	3	0	3	0	0	0	1	0	0	0	0	0	0	2
file_1_file_1_jg10522	Oamb_OG0000742_OG0	58	650	176	891	1221	543	666	64	90	388	101	44	500	452	137	38	680	147	14	383	460	17	568	68
file_1_file_1_jg10523	Oamb_OG0000742_OG1	21	217	72	316	294	173	217	9	13	148	15	6	152	123	47	4	170	55	7	185	131	5	171	12
file_1_file_1_jg10524	Oamb_OG0004940	51	195	35	339	416	172	258	58	42	114	82	39	171	142	22	20	271	28	8	161	116	14	217	58
file_1_file_1_jg10526	CG4000_OG0004939	66724	11471	5870	46231	9281	12872	21978	36537	25630	21739	35208	123339	18222	19451	13196	289	17602	18635	493	7773	13550	409	8744	33651
file_1_file_1_jg10527	Cpr92F_OG0004938	1201	156	868	157	30	313	739	70	112	51	171	3089	10	25	12180	394	59	17582	3304	83	37	13	78	70
file_1_file_1_jg1053	Muc30E_OG0018320	282	167	225	479	806	279	221	230	312	305	317	281	254	296	338	304	387	375	379	210	305	380	278	232
file_1_file_1_jg10530	CG33203_OG0000535_OG1	72	400	27	430	926	488	482	97	75	279	101	31	220	119	11	53	413	11	20	257	231	23	333	92
file_1_file_1_jg10532	Nep4_OG0004937	408	2887	195	2525	4875	2768	2928	580	445	1530	556	430	1415	711	131	299	2238	61	124	3079	991	163	2502	554
file_1_file_1_jg10533	GluRIIE_OG0000190_OG1	85	8	400	286	8	3	21	195	115	238	124	86	109	294	234	280	179	386	436	2	248	287	18	162
file_1_file_1_jg10534	GluRIIE_OG0000190_OG2	132	21	456	413	12	21	32	152	148	285	153	165	184	242	309	219	171	460	362	23	236	255	27	174
file_1_file_1_jg10535	GluRIIE_OG0000190_OG0.2	31	6	695	231	6	4	7	69	53	156	58	60	80	134	358	423	110	510	583	5	131	376	12	77
file_1_file_1_jg10536	GluRIIE_OG0000190_OG0	37	16	446	165	1	4	7	65	36	111	32	39	83	94	256	269	53	345	288	10	68	229	7	45
file_1_file_1_jg10538	Lrrk_OG0017007	174	1630	191	661	2306	1375	1518	232	183	329	237	220	393	188	159	129	576	180	139	979	225	171	1360	187
file_1_file_1_jg1054	Pp2C1_OG0007910	1370	3212	2117	3775	6141	3620	3680	1693	1331	2365	1468	1164	2014	1484	1914	2866	2813	2560	1804	1677	1781	2517	2543	1587
file_1_file_1_jg10540	Lrrk_OG0002390_OG0	462	3677	149	1491	8081	4248	4116	540	455	268	565	111	725	585	125	690	1847	127	416	908	723	562	2550	450
file_1_file_1_jg10541	Pi3K92E_OG0002389	374	1214	674	1240	2328	1075	1304	634	484	689	526	272	739	684	648	1863	1248	648	1117	531	849	1456	936	586
file_1_file_1_jg10543	H_OG0004936	254	1062	501	1156	2434	1193	1184	341	273	647	348	154	648	452	1143	1978	970	1470	977	526	518	1863	919	306
file_1_file_1_jg10545	CG5466_OG0002388_OG1	82	506	47	347	866	411	514	71	81	74	117	72	268	55	117	573	586	169	161	406	69	476	439	81
file_1_file_1_jg10546	CG5466_OG0002388_OG0	11	106	9	77	211	127	124	9	29	29	26	11	53	11	32	133	139	51	46	90	28	153	85	19
file_1_file_1_jg10547	CG15923_OG0004935	125	2278	1	120	3790	2041	2188	169	176	74	229	86	121	56	5	7	89	3	10	1049	102	7	1639	132
file_1_file_1_jg10549	bon_OG0004934	922	4103	948	3191	8300	4031	4500	950	948	1651	1065	645	1668	1413	1328	2718	2353	1685	1480	2245	1449	2396	3414	887
file_1_file_1_jg1055	fzr_OG0007911	443	1737	636	1415	2794	1535	1680	479	512	876	558	402	946	620	890	1550	1094	1141	1210	1131	673	1248	1431	488
file_1_file_1_jg10550	bon_OG0014269	165	692	144	596	1617	801	833	188	165	259	204	68	285	258	223	554	492	314	253	298	297	492	531	162
file_1_file_1_jg10551	Pus1_OG0002387_OG1	62	175	154	260	383	248	238	107	77	124	71	78	194	110	311	439	233	309	312	204	111	393	188	66
file_1_file_1_jg10552	Pus1_OG0002387_OG0	30	99	52	115	136	90	87	35	38	53	46	36	73	45	121	150	90	129	97	92	45	170	72	41
file_1_file_1_jg10553	Srp72_OG0004933	841	2449	2751	3781	3622	2270	2500	876	812	2713	943	948	2595	1687	2328	3641	2448	2473	3107	1775	1818	2957	2054	774
file_1_file_1_jg10554	Septin2_OG0004932	645	2735	1175	2703	4149	2696	2918	824	696	1382	743	778	2056	918	1508	3706	1896	1545	2115	2785	1174	3411	2179	656
file_1_file_1_jg10555	CG16953_OG0004931	3795	9373	5186	13237	15667	10089	9832	4987	3970	8585	4564	4611	8639	6431	3483	2088	8032	3791	1777	5451	6769	2068	8030	4858
file_1_file_1_jg10556	CG34008_OG0012626_OG0	0	5	4	6	17	5	6	0	1	4	1	0	6	0	62	44	7	53	21	4	0	48	8	0
file_1_file_1_jg10557	Srp14_OG0004930	288	657	543	1084	1084	694	583	312	359	706	382	411	669	401	600	679	577	562	588	897	427	523	625	315
file_1_file_1_jg10558	EloB_OG0004929	1052	2782	1661	2824	3988	2459	2437	923	948	1814	1189	1060	2146	1199	1517	1713	1996	1591	1476	2159	1232	1543	2304	919
file_1_file_1_jg10559	CG5412_OG0004928	72	253	206	340	407	255	261	78	72	185	89	79	224	93	274	354	213	263	252	303	137	316	247	67
file_1_file_1_jg1056	CG3009_OG0007912	81	1341	43	1398	2879	1891	2289	124	72	579	83	123	739	250	12	160	1594	15	77	659	429	86	1303	103
file_1_file_1_jg10560	TFAM_OG0002386_OG1	212	466	313	729	964	471	578	298	251	415	287	336	328	363	423	661	448	424	528	360	351	569	358	290
file_1_file_1_jg10561	CG5191_OG0004927	1213	14619	4259	9604	19291	13489	14156	2997	987	9899	971	1770	5722	7011	1649	667	5892	2145	1567	9478	8603	466	11664	2489
file_1_file_1_jg10562	CG10877_OG0002385_OG0	1	2	5	11	4	3	4	7	1	5	0	4	13	13	17	62	20	11	51	13	10	44	0	4
file_1_file_1_jg10564	CG10877_OG0002385_OG1	1	2	4	2	6	2	1	3	0	6	0	3	18	8	9	29	8	7	34	7	5	34	2	2
file_1_file_1_jg10565	CG5191_OG0014460	1	4	1	0	4	1	4	3	1	0	0	0	7	1	0	1	4	0	1	4	3	3	1	1
file_1_file_1_jg10566	CG15922_OG0004926	127	272	148	449	417	278	277	259	184	238	209	254	257	175	125	126	194	134	143	346	225	87	275	185
file_1_file_1_jg10567	CG5180_OG0004925	303	829	330	982	1149	737	817	346	392	554	423	364	561	395	428	768	548	545	427	569	430	695	711	290
file_1_file_1_jg10568	DPCoAC_OG0004924	1859	1034	2298	3980	1559	1087	1279	1902	1873	2710	2288	2029	2250	2352	1313	633	2020	1603	843	760	1976	503	911	1774
file_1_file_1_jg10569	Stat92E_OG0001053_OG0.3	2841	7746	5566	9699	15608	7979	8181	4223	3148	5715	3339	2047	5538	5220	3855	6620	7476	4505	5733	3683	6175	6146	6646	3766
file_1_file_1_jg1057	Cbp80_OG0007913	341	795	664	1059	1255	791	817	432	380	656	412	419	687	454	603	1246	668	759	835	647	513	1182	668	361
file_1_file_1_jg10570	CG13252_OG0015011_OG0	0	0	0	0	0	0	0	0	0	0	0	0	0	0	0	0	0	0	0	0	0	0	0	0
file_1_file_1_jg10571	MFS9_OG0002384_OG0	0	13	26	4	547	11	6	0	0	189	1	63	3	81	9	1	2	14	2	10	2	1	4	1
file_1_file_1_jg10572	Dic2_OG0002383_OG0.2	0	0	0	0	0	0	0	0	0	0	0	1	0	0	0	0	0	0	0	0	0	0	0	0
file_1_file_1_jg10573	CG4733_OG0012797_OG0.2	0	0	0	0	0	0	0	0	0	0	0	0	0	0	0	0	0	0	0	0	0	0	0	0
file_1_file_1_jg10574	Gfrl_OG0004923	0	1	0	1	2	3	2	0	0	5	0	0	1	0	0	0	0	0	0	1	0	0	0	0
file_1_file_1_jg10575	Gfrl_OG0018795	0	0	0	0	0	0	0	0	0	0	0	0	0	0	0	0	0	0	0	0	0	0	0	0
file_1_file_1_jg10576	Gfrl_OG0002382_OG0	0	4	0	1	0	0	0	0	0	1	0	0	0	1	0	0	0	0	0	0	0	0	0	0
file_1_file_1_jg10577	Gfrl_OG0001433_OG0.2	7	1	66	141	7	6	4	11	1	111	1	9	33	31	48	36	61	45	45	2	14	12	3	7
file_1_file_1_jg10578	CG4335_OG0001052_OG1	275	3410	17	700	8007	3359	3317	264	308	166	367	108	673	205	9	96	1192	11	57	1837	285	58	2412	224
file_1_file_1_jg10579	Ir92a_OG0001432_OG0	1	1475	0	17	2007	1136	1142	0	0	26	2	0	17	9	1	0	7	0	0	1004	12	1	1104	1
file_1_file_1_jg1058	CG15473_OG0007914	4	70	30	73	445	244	268	12	12	68	2	16	28	60	6	67	61	2	60	23	53	56	83	8
file_1_file_1_jg10580	Sirt2_OG0002381_OG0	613	1230	675	1916	1737	1083	1198	669	606	1130	737	683	1142	839	592	580	1113	713	459	1009	828	496	1014	620
file_1_file_1_jg10581	CG4360_OG0002380_OG0	598	1348	1018	2092	2439	1313	1476	837	660	1298	686	594	1408	1102	1197	1839	1603	1457	1293	924	1078	1554	1111	731
file_1_file_1_jg10582	CG42668_OG0002379_OG0	5181	23917	6737	15448	39331	19750	22903	6090	6112	8911	7443	4402	10818	6526	3648	4103	11385	4774	3417	15270	7805	3457	18685	5465
file_1_file_1_jg10583	Or67a_OG0000088_OG0	0	623	0	1	1165	467	494	0	0	10	0	0	5	0	0	0	3	0	0	712	13	0	481	0
file_1_file_1_jg10584	CG4362_OG0004922	0	0	2	0	1	1	1	0	0	0	0	0	1	0	0	22	0	0	18	8	0	19	0	0
file_1_file_1_jg10585	CG9799_OG0004921	322	649	864	1239	946	675	718	554	419	784	431	406	859	616	1066	1345	826	1160	1029	598	635	1210	565	439
file_1_file_1_jg10586	Droj2_OG0004920	6952	13178	7719	18152	24067	11880	12801	7094	7257	10615	8169	6738	10441	8590	9258	6655	12477	10522	6127	11544	8660	6067	12415	6719
file_1_file_1_jg10587	mRpS21_OG0004919	247	458	215	599	684	524	490	352	244	343	287	388	266	254	275	264	270	324	353	486	303	223	457	314
file_1_file_1_jg10588	CG9813_OG0002378	2871	13239	174	9285	20101	11649	13107	2423	2822	2984	3632	2419	6671	1278	129	404	15604	124	183	8092	3197	275	11021	2440
file_1_file_1_jg10589	CG34309_OG0002377	35	4785	1	562	6949	4506	4279	36	49	345	44	49	287	236	1	7	197	0	19	4710	213	6	4102	45
file_1_file_1_jg1059	Cbp80_OG0007915	387	843	726	1222	1711	1006	1053	515	432	772	446	392	665	673	744	1810	852	896	1118	484	689	1519	682	409
file_1_file_1_jg10590	Lip3_OG0004918	6	164	2	14	229	122	133	5	2	14	5	10	8	8	0	0	6	0	0	121	11	1	111	0
file_1_file_1_jg10591	CheA87a_OG0001051	2949	700	2	14	52	767	1162	2704	2831	65	3469	3322	150	6	3	0	21	10	1	442	24	1	781	2380
file_1_file_1_jg10592	CheA87a_OG0014156	2679	682	7	111	136	798	1171	2565	2422	77	2766	3775	58	28	14	3	45	26	2	262	68	0	706	2513
file_1_file_1_jg10593	Dic1_OG0004917	758	2864	2237	2342	4928	2665	2920	824	792	1665	871	671	1621	1078	1719	1154	1809	2146	1260	2691	1075	807	2434	755
file_1_file_1_jg10594	poly_OG0004916	871	1413	1993	2378	2027	1198	1278	1040	883	1445	965	1095	1285	984	1709	1504	1243	1966	1235	1189	1058	1400	1222	912
file_1_file_1_jg10595	PK2-R1_OG0004915	13	34	12	29	36	73	146	13	13	21	22	19	21	14	10	40	44	7	25	34	12	21	49	20
file_1_file_1_jg10596	PK2-R2_OG0004914	6	2	166	14	2	3	5	8	8	6	1	4	13	7	111	155	22	125	181	1	10	294	0	9
file_1_file_1_jg10597	CG4009_OG0002376	19	38	7	82	75	51	49	17	36	43	31	20	84	30	5	30	53	4	14	143	46	24	43	17
file_1_file_1_jg10598	CG18213_OG0011999_OG0	81	204	69	216	312	200	164	99	114	113	83	58	202	60	365	380	222	442	203	233	106	395	157	79
file_1_file_1_jg10599	Trm7-32_OG0002375	112	452	216	489	758	440	454	133	104	228	133	160	362	150	230	442	383	237	283	391	190	333	469	122
file_1_file_1_jg106	CG4119_OG0007369	754	1780	1080	2409	3193	1656	1668	866	901	1389	985	655	1584	1073	1503	2712	1897	1756	1827	1369	1053	2585	1485	740
file_1_file_1_jg1060	Torsin_OG0001719	604	2140	1205	2696	3118	2328	2357	683	543	1936	627	779	1997	1076	1157	1591	1586	1331	1296	1984	1355	1548	1826	599
file_1_file_1_jg10600	CG3995_OG0002374	121	537	220	489	836	511	509	151	124	259	142	130	393	173	364	540	395	355	314	529	182	523	417	138
file_1_file_1_jg10601	Patr-1_OG0001431	614	1708	1168	2128	3678	1740	1810	758	677	1265	738	537	1125	1141	1708	2596	1814	1937	1817	866	1207	2425	1297	794
file_1_file_1_jg10602	Dad_OG0002373	657	1201	1187	3170	2146	1386	1450	1133	612	1886	692	769	1708	1524	682	1632	2031	890	1077	745	1692	1555	1017	1073
file_1_file_1_jg10603	Ns1_OG0002372	668	1331	1492	1860	2245	1401	1400	878	889	1421	841	861	1234	1071	1977	2283	1483	2188	1790	1147	842	2062	1169	874
file_1_file_1_jg10604	mRpS11_OG0002371	234	752	539	960	1116	698	713	388	253	585	282	491	717	368	663	557	653	731	612	676	436	418	671	368
file_1_file_1_jg10605	Keap1_OG0002370	564	2913	1258	4621	5472	3241	3152	1079	485	3272	587	757	3213	2833	1033	738	2841	1189	594	2559	2356	582	2692	989
file_1_file_1_jg10606	CG6567_OG0002369	165	596	920	852	986	624	634	196	148	659	173	232	653	436	850	553	559	917	442	632	405	423	535	174
file_1_file_1_jg10607	CG4565_OG0011479_OG0	48	141	63	123	134	98	106	47	60	63	63	50	104	47	62	32	105	76	43	162	53	48	78	50
file_1_file_1_jg10608	CG42394_OG0012258	255	720	613	1038	1074	900	874	389	280	573	322	448	578	375	738	1561	552	637	1004	352	432	1647	587	320
file_1_file_1_jg10609	Cad86C_OG0002368	1150	4456	523	2335	7528	4226	5012	1429	1163	1329	1447	1220	1209	1346	450	4322	1548	404	2358	1977	1275	2763	3199	1351
file_1_file_1_jg1061	mRpL30_OG0007916	369	706	506	873	1013	699	704	423	400	511	464	528	551	387	606	592	480	596	667	799	424	455	655	388
file_1_file_1_jg10611	Cad86C_OG0013146	0	7	2	0	15	2	5	0	0	1	0	0	1	0	1	2	0	0	2	2	0	0	3	0
file_1_file_1_jg10612	TTLL15_OG0001430	364	911	208	679	1425	840	887	349	423	454	459	295	508	343	178	171	484	214	94	592	356	131	751	327
file_1_file_1_jg10613	CG14693_OG0011478	11	30	0	0	31	20	14	18	17	2	20	24	1	0	2	376	1	0	36	10	1	12	30	11
file_1_file_1_jg10614	CG14692_OG0000649_OG1	185	1349	2	201	4518	2392	1880	142	216	38	291	56	90	57	3	48	144	2	22	442	67	14	869	149
file_1_file_1_jg10615	CG14692_OG0000649_OG0	411	10909	20	1112	16260	8788	9505	454	449	696	590	398	405	473	28	104	466	16	85	6842	454	44	9285	461
file_1_file_1_jg10616	CG14687_OG0004913	4548	4473	3313	24643	5939	3793	4551	10817	7684	8713	8422	5032	14012	8351	1829	1732	11618	2299	2998	4451	8582	836	4618	10271
file_1_file_1_jg10617	Mcm5_OG0004912	91	117	123	244	356	183	172	197	104	181	106	93	176	167	1230	2572	240	1337	1220	76	154	2563	96	141
file_1_file_1_jg10618	Art1_OG0004911	431	1124	945	1381	1738	1207	1237	539	533	867	605	540	981	648	1648	3164	989	1897	2054	1114	690	2773	874	521
file_1_file_1_jg10619	Rbp1-like_OG0000250_OG0	465	1606	776	1461	2415	1530	1644	545	530	747	642	556	910	564	866	1915	854	882	1276	1424	533	1631	1476	511
file_1_file_1_jg1062	HLH4C_OG0007917	3	0	1	0	0	1	0	0	5	2	0	0	3	0	5	16	6	0	3	0	0	1	0	3
file_1_file_1_jg10620	mRpL37_OG0004910	354	844	592	1130	1051	722	809	475	351	587	442	519	706	407	746	712	827	693	948	661	444	589	755	379
file_1_file_1_jg10621	CG42633_OG0004909	135	135	5	24	218	194	230	136	176	62	173	133	17	17	1	4	14	9	2	47	40	4	172	161
file_1_file_1_jg10622	Desi_OG0004908	57	6	41	23	0	2	4	26	80	22	67	42	13	11	11	39	12	15	101	1	13	26	3	35
file_1_file_1_jg10623	CG45078_OG0000532_OG0	100036	5499	224872	75024	783	1232	5601	92773	123029	47482	134780	72127	37091	50049	114178	53983	34139	162793	79847	14	45865	63913	2408	84478
file_1_file_1_jg10624	TfIIFbeta_OG0004907	292	478	288	641	938	505	555	292	310	354	386	282	544	364	453	632	459	536	384	443	293	628	418	288
file_1_file_1_jg10625	Cap-H2_OG0004906	341	981	282	1095	1623	848	890	355	426	452	473	253	949	474	425	1073	1134	534	546	688	457	1090	700	356
file_1_file_1_jg10626	MED7_OG0004905	295	404	229	592	642	390	409	250	280	334	335	300	343	239	305	496	377	335	336	419	259	490	437	235
file_1_file_1_jg10627	CG31272_OG0002367	65	342	188	210	440	303	350	145	139	107	143	100	171	112	761	1	185	1018	1	107	138	1	319	104
file_1_file_1_jg10628	CG14691_OG0004904	0	0	0	0	0	0	0	0	0	0	0	0	0	1	0	0	0	0	0	1	0	0	0	0
file_1_file_1_jg10629	TkR86C_OG0004903	22	1766	10	148	2841	1291	1360	44	21	133	38	23	115	65	0	47	165	0	7	1191	66	13	1460	32
file_1_file_1_jg1063	CG3062_OG0012105	10	2	2	0	6	12	13	7	18	1	11	13	3	1	0	0	1	0	0	1	2	0	15	6
file_1_file_1_jg10630	tomboy20_OG0004902	0	2	0	0	1	1	0	0	0	0	0	1	2	0	0	0	4	0	0	3	0	0	8	0
file_1_file_1_jg10631	CG4073_OG0004901	0	1	0	0	0	0	0	0	0	0	0	0	1	0	0	0	0	0	0	1	0	0	0	0
file_1_file_1_jg10632	CG14689_OG0004900	0	26	1	2	19	7	17	0	0	0	0	0	5	2	0	2	7	0	1	38	3	1	12	1
file_1_file_1_jg10633	CG31373_OG0002366	5	1	270	32	11	3	7	4	2	43	4	15	10	23	623	22	32	505	36	8	11	9	5	9
file_1_file_1_jg10634	CG31278_OG0002365	47	192	78	173	364	172	223	58	65	97	62	66	89	88	108	180	119	94	134	85	80	134	152	68
file_1_file_1_jg10635	CG14684_OG0002364	0	0	0	0	0	0	0	0	0	0	0	0	0	0	0	0	0	0	0	0	0	0	0	0
file_1_file_1_jg10636	CG31467_OG0000189_OG1.2	28	240	28	144	479	215	252	26	32	39	46	17	76	41	30	223	131	33	102	143	74	148	179	30
file_1_file_1_jg10637	CG31467_OG0000189_OG0	35	355	51	230	549	311	331	63	49	83	48	54	173	65	82	258	141	68	102	291	80	266	279	41
file_1_file_1_jg10638	pug_OG0002363	1542	1288	18590	18119	2693	1890	1984	1628	798	14473	691	1335	7367	5269	7346	2308	15167	8597	1289	1291	5109	754	1135	1258
file_1_file_1_jg10639	CG46459_OG0012459_OG0	258	236	283	628	472	319	320	405	311	442	291	493	295	420	296	147	396	300	178	216	393	109	264	428
file_1_file_1_jg1064	CG3081_OG0007918	45	20	5	1	8	32	39	33	33	7	43	31	0	1	2	0	1	0	0	0	13	0	55	40
file_1_file_1_jg10640	CG46459_OG0000741_OG0	1647	1923	1571	3828	2820	1879	2072	2167	1586	2258	1934	2804	2476	2440	1518	978	2416	1583	844	2000	1806	638	1476	1966
file_1_file_1_jg10641	Skeletor_OG0002362	1541	434	5432	5299	82	751	1264	3074	2674	4949	3125	1853	2601	4193	3499	6302	3654	4083	10149	62	3643	6430	492	2525
file_1_file_1_jg10642	Phyhd1_OG0002361	5703	679	1689	3201	496	329	696	3396	5946	2668	6167	2138	1434	1501	1069	1324	1714	1128	1603	277	1452	1073	391	3080
file_1_file_1_jg10643	CG6465_OG0002360	99	318	150	251	523	316	319	118	90	238	132	101	149	105	193	32	252	156	36	233	81	8	285	106
file_1_file_1_jg10644	Cow_OG0011477_OG0	0	0	27	0	1	0	0	0	0	0	0	0	0	0	118	1	2	67	0	0	0	0	0	0
file_1_file_1_jg10645	sls_OG0014328_OG1	0	0	0	0	0	0	0	0	0	0	0	0	0	0	0	0	0	0	0	0	0	0	0	0
file_1_file_1_jg10646	sls-PV_OG0011063	219476	13718	58659	63950	5222	3751	13665	225330	230910	35168	247080	81390	30836	43638	26742	93202	34452	40885	83312	36	35347	75855	3562	228860
file_1_file_1_jg10647	zormin_OG0012757	420	569	1084	1679	564	466	653	417	448	866	506	576	1288	712	707	1023	645	819	1123	257	631	1024	480	387
file_1_file_1_jg10648	zormin_OG0011064	112177	13523	87397	99061	10319	8371	15572	128079	107804	64926	124036	68989	49511	80455	44151	27507	57527	71169	37148	1723	70322	29510	9042	124130
file_1_file_1_jg10649	CG15822_OG0011065	142	110	1450	881	122	107	107	151	138	416	141	164	457	394	1021	988	379	1073	1154	44	374	1189	66	142
file_1_file_1_jg1065	pon_OG0007919	0	3	5	1	7	10	13	2	0	3	3	0	5	3	16	802	1	6	275	17	4	800	4	0
file_1_file_1_jg10650	CG15879_OG0000378_OG0	58	321	114	205	439	319	320	72	77	205	75	118	134	128	110	82	116	115	92	206	102	22	274	74
file_1_file_1_jg10651	CG15879_OG0000378_OG1	550	1175	746	1527	1519	1258	1143	505	475	1102	598	543	1061	659	432	120	1014	532	114	742	687	78	1019	475
file_1_file_1_jg10652	CG5704_OG0001324	231	858	333	965	1077	700	753	230	207	559	240	289	699	386	360	182	587	411	278	433	333	187	701	205
file_1_file_1_jg10653	CG15879_OG0014427	8	3	14	8	0	1	0	27	17	2	17	9	2	6	8	275	1	7	314	0	2	270	1	16
file_1_file_1_jg10654	CG15820_OG0011918	0	0	4	1	1	2	0	0	0	2	0	0	0	0	43	121	2	28	62	0	0	67	0	0
file_1_file_1_jg10655	CG13810_OG0011066	3	3	35	1	0	2	5	3	2	1	3	3	0	1	13	0	2	0	0	0	0	1	1	4
file_1_file_1_jg10656	CG5707_OG0011067	222	439	1276	1484	710	522	526	315	208	1115	208	270	549	445	878	170	543	1102	231	273	536	139	394	239
file_1_file_1_jg10657	CG8960_OG0011068	0	0	21	0	0	17	7	0	0	0	0	0	0	1	41	0	0	0	1	0	0	0	0	0
file_1_file_1_jg10658	CG15878_OG0011069	40	6	1	0	4	21	19	28	47	5	47	51	5	0	0	1	0	0	0	0	2	0	15	42
file_1_file_1_jg10659	Oseg2_OG0011070	229	5681	16	695	9972	5330	6163	253	207	393	324	190	314	299	12	5	379	11	23	3083	427	14	4176	193
file_1_file_1_jg1066	Alms1a_OG0001176_OG0	71	277	87	343	589	246	283	77	91	142	124	60	247	118	369	638	263	431	218	285	124	570	274	81
file_1_file_1_jg10660	CG9018_OG0011071	1125	2107	1144	2419	3352	1896	2078	1081	1156	1549	1382	1090	1517	998	1055	1621	1517	1226	1171	1529	1105	1493	1825	946
file_1_file_1_jg10661	ACXD_OG0004078_OG0	0	182	909	2470	169	111	108	2	1	1009	4	3	2057	891	570	19	1458	532	8	14	868	1	271	1
file_1_file_1_jg10662	CG32305_OG0000379_OG2	0	0	1	3	0	4	0	1	0	0	0	0	2	1	0	0	2	1	0	0	2	0	1	0
file_1_file_1_jg10663	CG32305_OG0000379_OG1	3	0	0	5	0	0	0	1	2	1	2	0	8	0	1	0	6	0	0	0	1	0	1	1
file_1_file_1_jg10664	CG32305_OG0000379_OG0	0	0	0	1	0	0	0	0	0	1	0	0	1	0	0	0	1	0	0	0	0	0	1	2
file_1_file_1_jg10665	CG1275_OG0011072	1480	1860	1543	4955	2635	1831	2038	1353	1260	3063	1377	1919	3518	2239	1577	1321	3250	1799	1409	1287	2381	1009	1571	1228
file_1_file_1_jg10666	CG2034_OG0011073	307	812	516	1144	1383	813	849	319	253	610	309	373	731	470	714	743	695	738	557	618	454	627	680	285
file_1_file_1_jg10667	oxt_OG0011074	828	1265	1136	2256	2475	1467	1736	1196	816	1589	961	978	1458	1125	1083	1069	1937	1448	1076	800	1229	979	1046	1038
file_1_file_1_jg10668	CG13807_OG0011075	116	156	144	338	264	183	186	135	178	162	151	189	212	108	188	146	177	191	139	198	157	161	211	127
file_1_file_1_jg10669	ecd_OG0011076	1712	2035	1983	2831	2687	1770	1912	1750	1904	1717	2227	1915	2218	1402	1669	1615	1718	2265	1166	1726	1421	1386	1612	1652
file_1_file_1_jg1067	peb_OG0003199	336	9832	886	1792	15666	7403	9019	350	348	894	449	238	1176	717	605	1093	1452	829	575	4885	1098	1129	8080	313
file_1_file_1_jg10670	CG13806_OG0011077	4	4	64	10	1	7	1	1	9	11	6	0	11	7	81	21	7	48	1	0	9	2	0	1
file_1_file_1_jg10671	CG32302_OG0011078	0	0	9	1	0	4	0	0	1	1	0	0	0	0	15	7	0	9	0	2	0	3	0	0
file_1_file_1_jg10672	yellow-g_OG0011079	12	5	6	17	12	8	4	14	17	10	13	9	13	5	6	0	5	18	0	2	11	0	2	7
file_1_file_1_jg10673	yellow-g2_OG0011080	0	0	2	0	8	0	5	0	0	1	0	0	0	0	8	0	0	2	0	0	0	2	0	0
file_1_file_1_jg10674	MsR2_OG0011081	52	132	463	113	128	70	107	55	84	31	62	76	83	29	259	18	120	390	12	86	26	13	100	39
file_1_file_1_jg10675	MsR2_OG0011082	18	50	174	59	43	28	37	28	33	13	22	24	39	18	118	8	53	151	4	48	7	6	37	18
file_1_file_1_jg10676	MsR1_OG0011083	10	181	2	79	299	137	153	8	6	14	11	6	39	6	6	38	173	2	27	91	11	32	144	4
file_1_file_1_jg10677	CG13801_OG0000219_OG1	0	0	0	0	0	0	0	0	0	0	0	0	3	0	0	0	0	0	1	0	0	0	1	0
file_1_file_1_jg10678	CG1317_OG0011084	4252	9219	4390	10685	14451	8310	9143	4832	4206	6204	4753	3646	5196	4469	2945	3449	7526	3904	3305	4928	5304	3121	7054	4375
file_1_file_1_jg10679	CG8993_OG0011085	1779	2743	2012	4518	3923	2647	2863	2582	1840	2970	2452	2842	3462	2489	1522	1451	2382	1721	1738	3910	2160	1238	2422	2455
file_1_file_1_jg10680	mRpL23_OG0011086	457	730	543	1478	976	781	816	690	446	827	634	816	876	547	497	478	797	558	575	967	696	352	652	598
file_1_file_1_jg10681	CG9004_OG0011087	145	518	306	591	854	510	482	162	189	316	133	200	470	299	571	697	504	740	570	575	252	634	443	177
file_1_file_1_jg10682	CG15877_OG0011088	279	321	207	605	641	369	363	255	336	357	321	344	414	253	459	408	378	466	361	344	240	489	327	271
file_1_file_1_jg10683	et_OG0000133_OG2	4	5	0	1	7	7	4	2	0	1	3	2	0	0	0	19	0	2	14	0	1	12	8	3
file_1_file_1_jg10684	CG32299_OG0013127_OG0	0	1	0	0	0	0	0	1	0	0	0	0	0	0	0	0	0	0	0	0	0	0	0	0
file_1_file_1_jg10685	CG32299_OG0012555_OG0	0	1	0	0	1	0	0	0	1	0	0	0	0	0	0	0	0	0	0	0	1	0	2	0
file_1_file_1_jg10686	SvilF_OG0011089	5550	8648	2884	5870	16681	7751	8411	7430	5988	3181	7099	3039	3350	3466	1493	2915	6236	1901	3007	3051	4154	2585	6492	6992
file_1_file_1_jg10687	Svil_OG0011090	8449	10694	15892	18919	16579	7359	8367	9903	7607	10260	8731	4637	10095	9401	7188	5942	14632	11117	6023	7258	10132	5978	8293	9377
file_1_file_1_jg10688	CG16762_OG0011091	1	14	8	9	11	18	7	2	0	17	2	5	7	4	521	0	1390	248	3	16	5	1	10	1
file_1_file_1_jg10689	Cyp4d20_OG0000312_OG0	345	15618	690	4718	20677	12453	11594	452	258	2863	319	671	2464	1860	347	537	2481	435	760	11108	1647	389	12302	398
file_1_file_1_jg1069	CG15708_OG0000330_OG0	1	2	0	1	10	3	5	1	2	0	0	1	1	0	0	4	6	2	0	4	1	5	8	0
file_1_file_1_jg10690	Svil-PX_OG0011092	2307	327	1103	1559	316	240	267	2258	3006	731	2345	1023	736	849	482	384	829	775	426	74	869	396	147	2086
file_1_file_1_jg10691	CG1146_OG0011093	16940	1835	2940	9807	894	704	1437	14637	21788	5261	24386	9858	6355	4799	1924	898	3921	2299	1100	297	4505	769	695	12921
file_1_file_1_jg10692	SvilE_OG0004079	5274	2864	11492	9690	3690	2542	2935	6342	5832	5707	6313	4350	5872	5673	5690	3915	5421	8254	4001	1129	5890	3716	2347	5717
file_1_file_1_jg10693	CG16758_OG0004080	1116	843	2862	10289	1394	1117	1488	784	557	8535	438	1121	5048	4133	3680	2438	17764	2132	3570	452	2001	880	805	720
file_1_file_1_jg10694	Spn_OG0011094	2782	6801	1462	4085	13816	6215	6381	2833	2490	1638	2968	1420	2509	1306	2021	3741	5314	3198	2207	3463	2157	2869	5310	2745
file_1_file_1_jg10695	msn_OG0011095	2917	4709	4988	8065	10012	5236	5402	3481	3084	4617	3463	1501	5619	4383	2660	7443	6777	3753	5582	2174	4844	6798	3904	3046
file_1_file_1_jg10696	RpL8_OG0011096	22462	50948	78812	82974	67565	47152	49215	30489	22383	60057	25927	29821	59203	42069	63304	77437	45177	76333	65110	36465	46473	59919	41213	26164
file_1_file_1_jg10697	dos_OG0011097	603	1338	1227	2189	2095	1439	1451	841	692	1511	772	603	1503	1019	1310	1228	1519	1525	814	971	1318	1085	1070	720
file_1_file_1_jg10698	CG16984_OG0011098	6	14	8	9	17	15	18	8	6	12	14	13	4	3	6	7	12	1	0	10	5	4	18	8
file_1_file_1_jg10699	CG12182_OG0011099	138	477	124	391	736	502	493	172	149	165	140	134	278	165	137	555	356	168	356	288	181	402	360	148
file_1_file_1_jg107	Sirt4_OG0003114	577	600	758	1271	754	584	608	857	661	871	831	807	717	692	456	333	616	524	468	357	738	279	446	765
file_1_file_1_jg1070	lncRNA:CR32773_OG0014831_OG0	0	0	0	0	0	0	0	0	0	1	0	0	0	1	0	0	0	0	0	1	0	0	0	1
file_1_file_1_jg10700	CG16985_OG0002045	226	535	355	645	893	643	649	217	245	541	254	291	348	379	301	287	352	320	334	569	286	222	536	234
file_1_file_1_jg10701	CG16986_OG0002046	350	789	408	883	1006	704	679	411	400	532	424	424	515	373	356	263	466	451	336	645	459	172	653	394
file_1_file_1_jg10702	Pxn_OG0011100	618	449	47503	3029	1635	1051	1230	768	550	1406	565	659	2075	536	20558	3499	5055	30842	3344	425	1262	3208	426	709
file_1_file_1_jg10703	CG42245_OG0011101	163	395	133	498	919	421	454	207	147	311	183	142	365	271	218	423	546	259	323	287	305	425	317	214
file_1_file_1_jg10704	MEP-1_OG0011102	1912	5747	2101	6215	11308	5896	6464	2168	1837	3309	2173	1481	4566	2783	3085	7657	5765	3762	4589	4707	2918	6630	4539	2078
file_1_file_1_jg10705	CG14949_OG0011103	27	12	3781	164	29	23	19	39	14	340	12	71	29	223	4914	7	42	4948	6	14	424	3	29	25
file_1_file_1_jg10706	CG1143_OG0011104	2626	1084	3901	2926	1131	1558	2753	2603	1479	1401	1666	3588	1465	1209	3795	1	1569	3131	2	264	1001	4	1040	2351
file_1_file_1_jg10707	CG1246_OG0011105	25	60	169	24	60	48	50	22	18	29	13	21	22	9	85	78	21	43	15	35	15	0	46	23
file_1_file_1_jg10708	ProRS-m_OG0004081	77	269	129	249	371	281	265	101	87	146	92	100	153	131	169	209	166	191	162	167	111	191	218	89
file_1_file_1_jg10709	Snup_OG0011106	9	132	25	108	214	107	116	36	34	40	39	19	61	47	30	93	76	33	39	66	47	102	90	26
file_1_file_1_jg1071	CG3546_OG0007920	0	0	0	0	0	0	0	0	0	0	0	0	0	0	0	0	0	0	1	0	0	0	0	0
file_1_file_1_jg10710	CG42304_OG0011107	84	523	84	392	787	426	492	102	116	171	129	103	238	123	84	272	450	89	131	506	136	250	484	99
file_1_file_1_jg10711	Fife_OG0011108	150	295	18	367	564	330	402	228	196	65	267	132	392	27	8	73	779	10	17	138	80	43	220	232
file_1_file_1_jg10712	CG33233_OG0001325	0	0	0	1	0	0	0	0	0	0	0	0	2	0	0	0	2	0	0	2	0	0	1	0
file_1_file_1_jg10713	CG33234_OG0004082	0	0	0	0	0	0	0	0	0	0	0	0	0	0	0	1	2	0	0	0	0	0	1	0
file_1_file_1_jg10714	Fife_OG0002047_OG0	169	377	20	484	866	452	534	259	239	91	275	109	483	82	5	168	1519	7	49	136	125	77	335	225
file_1_file_1_jg10716	Mrtf_OG0002048	6288	1863	3081	3806	3251	1631	1800	4181	4334	2420	4615	1860	1769	2143	1455	3439	2932	2513	2701	563	2250	3428	1447	3855
file_1_file_1_jg10717	Non2_OG0011109	794	3129	1488	2873	5550	3178	3278	754	836	1625	869	827	1971	1090	1934	7783	2054	2100	3915	2199	1288	7488	2874	711
file_1_file_1_jg10718	AhcyL1_OG0011110	843	4778	5337	4524	8813	4553	5028	1086	912	3004	967	717	3498	2272	3171	2498	3716	3781	2156	3645	2326	2360	3993	976
file_1_file_1_jg10719	CG12093_OG0011111	508	2229	1354	2298	3208	2079	2242	502	462	1632	552	519	1698	973	1234	835	1570	1125	677	1908	1117	680	2045	493
file_1_file_1_jg1072	CG4438_OG0000685_OG1	1529	3389	4171	4657	6392	3694	3989	1885	1608	4171	1791	2172	2878	2618	3562	3782	2878	3296	3069	2904	2309	2899	2871	1771
file_1_file_1_jg10720	Atg2_OG0011112	2495	3519	5382	7880	5892	3386	3846	3034	2632	5615	2825	2191	4366	3938	3291	2997	4583	3898	3060	2089	4007	3598	2720	2779
file_1_file_1_jg10721	mRpS35_OG0011113	483	1089	1057	1421	1662	1091	1132	835	511	977	608	828	1013	750	1001	757	916	1059	850	1100	787	725	1032	768
file_1_file_1_jg10722	Pgant6_OG0002049	303	842	766	1602	1733	980	992	383	316	1027	367	313	1003	843	884	1594	1201	952	1362	555	916	1319	800	335
file_1_file_1_jg10723	Tet_OG0011114	1399	2223	1192	3215	4397	2136	2586	3010	1394	1182	1423	816	1828	1703	468	14499	3846	642	4198	728	1637	13179	1819	2983
file_1_file_1_jg10724	Tet_OG0013886_OG0	1	2	3	10	2	2	2	0	0	2	0	0	9	0	1	3	12	0	2	1	2	10	0	0
file_1_file_1_jg10725	Tet_OG0013420_OG0	1	1	0	8	0	0	0	0	1	0	0	0	6	0	0	18	13	0	2	0	0	11	1	0
file_1_file_1_jg10726	Tet_OG0014250_OG0	0	0	0	0	0	0	0	0	0	0	0	0	0	0	0	0	1	0	0	0	0	0	0	0
file_1_file_1_jg10727	Tet_OG0011115	14	39	0	221	46	58	71	10	5	16	19	4	101	0	2	931	320	1	128	9	10	628	29	6
file_1_file_1_jg10728	spz5_OG0011116	445	160	150	1847	114	249	350	438	354	1023	453	532	935	869	130	542	970	124	939	28	809	502	274	435
file_1_file_1_jg10729	Shab_OG0011117	1164	3523	1354	3914	6797	3377	3813	1462	1569	1611	1786	616	2634	1805	497	462	3043	640	443	1860	1853	285	2805	1391
file_1_file_1_jg1073	CG3527_OG0007921	118	371	241	511	474	273	301	90	119	231	143	124	402	140	413	486	361	439	328	476	152	472	331	102
file_1_file_1_jg10730	Shab_OG0014428	466	1663	582	1949	3257	1328	1605	575	680	768	847	353	1455	753	240	184	1342	315	179	727	937	109	1481	581
file_1_file_1_jg10731	CG32846_OG0011118	0	2	0	0	0	0	0	0	0	0	0	0	1	0	1	0	9	0	0	1	0	0	2	0
file_1_file_1_jg10732	Shab_OG0011119	811	3649	968	2373	7107	3107	3734	820	1004	704	1185	356	2385	762	318	408	3096	473	262	2459	902	245	2941	808
file_1_file_1_jg10733	Or63a_OG0011120	0	2	2	15	6	1	0	1	1	1	1	0	20	0	0	2	45	0	2	2	2	3	2	1
file_1_file_1_jg10734	CPT2_OG0001534	915	1121	2404	3261	2285	1321	1407	1032	927	3156	1058	1067	1799	2025	1727	1544	1960	2010	1537	838	1584	964	1010	953
file_1_file_1_jg10735	CG2113_OG0011121	4	2	0	2	0	0	0	0	0	0	0	0	1	0	0	0	4	0	0	0	0	0	3	2
file_1_file_1_jg10736	CG15040_OG0018762	0	3	0	0	5	2	3	0	0	0	0	0	0	0	0	0	0	0	0	10	0	0	4	0
file_1_file_1_jg10737	FMRFaR_OG0011122	476	389	59	432	625	306	361	764	532	172	593	269	242	221	10	152	428	24	183	198	236	141	295	704
file_1_file_1_jg10738	promL_OG0013627	1	3	0	0	0	0	0	0	0	0	0	0	5	0	0	0	10	0	0	0	0	0	6	1
file_1_file_1_jg10739	CG32488_OG0011123	0	1	0	0	0	0	0	0	0	0	0	0	0	0	0	0	0	0	0	1	0	0	1	0
file_1_file_1_jg1074	CG11436_OG0003200	74	400	74	359	670	337	336	62	57	123	86	91	262	101	200	348	455	240	175	301	119	270	310	74
file_1_file_1_jg10740	CG32487_OG0011124	0	1	0	0	0	0	0	0	0	0	0	0	0	0	0	0	5	0	0	0	0	0	2	0
file_1_file_1_jg10741	aly_OG0004083	0	0	0	0	0	0	0	0	0	0	0	0	1	0	0	0	1	0	0	1	0	0	0	0
file_1_file_1_jg10742	Psn_OG0010366	1796	4466	1849	4994	6505	4052	4432	1829	1850	2999	2249	1946	3624	2055	1586	4272	3579	1801	3044	4181	2348	3873	3685	1622
file_1_file_1_jg10743	mRpL15_OG0010365	242	958	554	1082	1544	978	1076	308	285	618	342	384	611	392	652	495	599	747	675	1026	432	403	863	287
file_1_file_1_jg10744	CtIP_OG0010364	475	677	328	881	1094	559	589	514	501	550	686	399	693	451	514	467	709	519	343	522	377	432	525	478
file_1_file_1_jg10745	Hpd_OG0010363	6963	588	1472	17770	844	1490	1915	6372	2329	10866	2831	10686	9878	6443	734	1163	17339	1295	3622	208	8347	463	651	6206
file_1_file_1_jg10746	CG5910_OG0003959	107	2621	328	611	3429	2272	2037	110	94	378	116	131	348	150	294	130	431	340	51	1942	204	118	2016	86
file_1_file_1_jg10747	CG5199_OG0003958	152	415	246	441	701	456	424	169	188	269	208	197	354	208	549	556	270	602	252	409	208	479	344	170
file_1_file_1_jg10748	atk_OG0010362	8	310	19	215	526	220	221	10	11	60	5	4	82	69	14	18	141	3	40	71	55	17	213	10
file_1_file_1_jg10749	mag_OG0010361	0	0	0	0	5	1	3	4	3	0	6	2	2	3	0	16	0	1	15	2	0	1	0	3
file_1_file_1_jg1075	CG15912_OG0007922	122	311	115	357	412	226	294	128	140	153	149	138	234	145	102	184	225	115	259	345	153	138	253	127
file_1_file_1_jg10750	CG5955_OG0010360	1595	198	633	2816	70	101	195	1161	1156	1384	1216	1355	1733	1283	317	2415	2303	260	3714	7	606	1622	106	1182
file_1_file_1_jg10751	CG32428_OG0003094	684	1514	1431	2467	2337	1624	1572	877	657	1230	835	753	1497	897	1270	1817	1440	1408	1758	1405	1094	1910	1165	813
file_1_file_1_jg10752	CG5969_OG0002011	137	358	217	538	549	378	384	165	150	258	181	225	406	190	307	394	355	276	399	544	233	360	276	162
file_1_file_1_jg10753	isoQC_OG0003957_OG0	131	419	341	706	657	429	437	197	161	542	216	201	558	355	285	326	485	289	260	256	422	229	385	189
file_1_file_1_jg10754	ZnT77C_OG0003956	516	372	339	410	636	526	507	503	381	404	497	553	330	218	379	312	492	348	260	354	332	276	323	428
file_1_file_1_jg10755	ND-39_OG0010359	13712	14653	13377	32904	19431	12527	14348	19245	14120	17708	17315	18797	17749	18182	8197	7853	16678	10873	10889	10449	15527	5158	11929	17170
file_1_file_1_jg10756	CG32425_OG0013233_OG0	708	575	205	774	1061	510	594	850	740	373	825	455	424	346	142	337	761	196	277	441	322	183	454	789
file_1_file_1_jg10757	CG18281_OG0002010_OG0	8	15	8	3	11	8	4	2	4	4	3	6	4	2	14	10	3	18	3	3	3	10	4	4
file_1_file_1_jg10758	CG18281_OG0002010_OG0.2	3	11	12	5	13	8	7	1	3	2	2	0	2	0	35	3	7	60	3	1	0	5	4	2
file_1_file_1_jg10759	CG32425_OG0013045_OG0	7	12	4	2	12	13	15	2	3	4	1	1	6	1	1	13	7	4	5	5	0	8	14	2
file_1_file_1_jg1076	Usf_OG0007923	498	1234	603	1160	2560	1406	1496	582	475	716	505	526	809	718	652	713	1178	671	482	740	653	492	1005	538
file_1_file_1_jg10760	CG32425_OG0003955	2985	2499	2190	4280	3665	2283	2654	3118	3087	2682	3523	1985	2529	2114	1571	1627	3333	2108	1392	2100	1576	1142	2025	2727
file_1_file_1_jg10761	BNIP3_OG0012191	1236	2975	3421	6993	4267	2782	3050	1983	1287	4368	1459	1567	4170	3262	2585	3109	3067	2320	2945	1691	3865	3929	2766	1845
file_1_file_1_jg10762	mTerf3_OG0010358	281	643	305	845	846	603	619	362	297	478	291	394	551	354	257	333	430	346	309	623	370	250	570	306
file_1_file_1_jg10763	CG5104_OG0010357	281	743	497	1053	949	738	775	381	319	664	366	415	794	403	615	508	620	529	475	600	540	512	714	301
file_1_file_1_jg10764	Pss_OG0010356	333	1745	1305	2671	2841	1701	1760	590	351	2236	408	609	2328	1259	1272	1409	3067	1519	1280	1576	1722	919	1411	542
file_1_file_1_jg10765	CG4858_OG0003954	344	950	529	1149	1371	909	1010	398	355	691	498	387	950	373	486	546	693	555	462	1337	572	571	813	327
file_1_file_1_jg10766	CG13250_OG0011870	73	15	13	25	15	25	9	12	81	9	94	20	17	11	9	23	7	6	20	61	5	18	8	7
file_1_file_1_jg10767	CG31191_OG0018763	0	0	0	0	0	0	0	0	1	0	0	0	0	0	0	0	1	0	0	0	0	0	0	0
file_1_file_1_jg10768	knrl_OG0003953	325	992	796	2428	1582	1000	926	497	415	1607	531	264	1506	1424	429	387	1647	488	421	568	1307	310	843	426
file_1_file_1_jg10769	CG13251_OG0010355	147	3673	52	454	6336	2958	3224	137	164	340	214	200	431	271	15	21	222	15	14	2570	214	15	2995	150
file_1_file_1_jg1077	CG3568_OG0007924	137	289	364	706	616	465	464	188	123	469	168	201	277	297	236	1536	298	303	906	114	318	1547	239	163
file_1_file_1_jg10770	kni_OG0010354	492	1639	1211	4522	2315	1422	1486	1118	773	3025	970	552	3553	2137	612	491	3117	698	564	1015	2258	554	1737	872
file_1_file_1_jg10771	cmpy_OG0010353	69	819	52	293	1213	650	726	91	74	103	104	63	221	64	23	172	476	6	49	515	89	87	677	75
file_1_file_1_jg10772	Gr77a_OG0010352	0	1	0	14	4	3	2	0	1	6	0	2	14	1	0	3	19	0	2	1	6	1	3	1
file_1_file_1_jg10773	CG13252_OG0003952	393	700	945	985	1054	666	696	545	422	639	445	361	671	562	584	679	692	726	589	417	543	638	595	504
file_1_file_1_jg10774	CG4074_OG0010351	130	405	130	327	575	304	365	86	151	190	139	114	211	117	158	156	231	160	131	409	179	175	376	99
file_1_file_1_jg10775	CG4186_OG0013689_OG0	91	80	46	174	103	75	82	146	91	147	126	142	97	87	47	43	62	62	63	87	78	45	65	120
file_1_file_1_jg10776	CG4042_OG0010350	360	582	384	849	789	597	644	435	392	466	426	529	558	387	384	320	454	471	370	736	364	285	541	363
file_1_file_1_jg10777	Pitslre_OG0010349	2339	7741	2942	7506	11175	6718	7845	2796	2735	3813	3208	2406	5725	3088	3382	4012	4761	3921	2596	6824	3300	3959	6078	2525
file_1_file_1_jg10778	Pex16_OG0010348	258	1234	782	1215	1756	1212	1254	276	235	744	281	327	1079	514	688	600	879	698	366	1158	616	513	1010	240
file_1_file_1_jg10779	Pex14_OG0010347	297	1034	1213	1320	1675	1008	1065	370	343	903	373	379	1154	518	1108	912	913	1155	602	1272	595	801	833	311
file_1_file_1_jg1078	CHOp24_OG0007925	1487	4696	3376	6598	7132	4664	5102	2014	1549	4645	1972	1962	3756	3069	2426	4008	3617	2646	3381	3286	3472	3252	4092	1718
file_1_file_1_jg10780	Pcif1_OG0010346	739	1810	667	2142	3314	1841	1874	1126	846	1085	902	605	939	851	1299	1643	1745	1611	772	680	972	1547	1402	1017
file_1_file_1_jg10781	CG11396_OG0010345	325	1288	492	1238	2001	1255	1290	310	319	758	377	342	936	482	449	799	897	552	598	1306	530	647	1093	276
file_1_file_1_jg10782	Six4_OG0011869	6	0	4	74	1	2	1	1	2	20	2	0	82	35	5	10	48	18	7	1	39	5	0	0
file_1_file_1_jg10783	CG3698_OG0010344	0	0	0	0	0	0	0	0	0	0	0	0	0	0	0	1	1	0	0	0	0	0	0	0
file_1_file_1_jg10784	tzn_OG0010343	493	2456	1412	2039	3647	2373	2412	520	524	1164	617	510	1257	664	1349	1286	1210	1634	934	2539	837	983	2059	461
file_1_file_1_jg10785	Spc105R_OG0010342	11	46	12	29	220	84	95	11	14	16	18	10	19	14	369	1766	31	368	633	45	24	1738	46	11
file_1_file_1_jg10786	CG3634_OG0010341	503	1308	803	1666	2068	1281	1420	624	567	1012	641	551	1094	734	811	1230	1188	1018	819	822	885	1093	1210	603
file_1_file_1_jg10787	HIPP1_OG0010340	1011	2840	1315	3069	4959	2797	2844	1077	1164	1809	1275	1016	1804	1485	1740	2309	2195	2033	1547	1724	1462	2261	2213	998
file_1_file_1_jg10788	CG3618_OG0010339	416	4696	380	2223	8175	4156	4293	404	432	1099	449	503	1588	616	491	1398	2792	503	560	2908	1024	1090	3940	315
file_1_file_1_jg10789	CR45779_OG0000240_OG2	135	45	68	244	37	25	38	134	160	95	181	156	188	133	47	69	125	56	85	26	88	47	22	134
file_1_file_1_jg1079	rb_OG0007926	813	2088	1672	3127	4282	2154	2357	1119	698	1982	973	900	1947	1520	1622	2476	2278	1880	1880	1240	1685	2316	1661	972
file_1_file_1_jg10790	Pka-R1_OG0013402_OG0	1	30	31	7	76	38	26	5	5	5	5	5	17	5	11	10	19	30	2	5	6	1	19	4
file_1_file_1_jg10791	Pka-R1-PW_OG0010338	7032	4355	5071	8634	9468	3807	4741	8280	7475	5057	8113	5029	5076	6310	2391	5024	6733	3633	6254	2608	5184	4206	3356	7808
file_1_file_1_jg10792	CG3288_OG0010337	146	165	161	487	506	135	170	114	106	160	124	112	685	113	88	79	280	175	41	620	134	33	201	100
file_1_file_1_jg10793	asRNA:CR45943_OG0010336	253	606	510	596	1040	603	607	213	155	330	184	315	476	237	327	206	277	492	226	487	205	164	517	210
file_1_file_1_jg10794	CSN3_OG0010335	582	1621	811	1651	2518	1594	1681	631	546	951	644	654	1149	752	875	1450	1133	1114	1117	1308	717	1402	1404	596
file_1_file_1_jg10795	CG11456_OG0003951	75	334	97	289	517	306	283	82	94	141	97	91	223	129	261	373	192	325	134	235	105	355	273	76
file_1_file_1_jg10796	CG32432_OG0010334	220	1081	19	1871	1584	789	1018	261	240	604	316	114	1831	757	23	173	3936	24	48	642	467	66	947	195
file_1_file_1_jg10798	mthl6_OG0014898	0	0	0	0	0	0	0	0	0	0	0	0	3	0	0	0	0	0	0	0	0	0	1	0
file_1_file_1_jg108	OtopLc_OG0000509_OG1	51	52	13	302	89	58	57	22	36	39	29	8	271	14	7	177	911	0	41	23	56	92	44	37
file_1_file_1_jg1080	CG3556_OG0007927	1329	16421	118	3204	31801	14787	17442	1231	1265	1444	1683	1126	2062	1033	65	647	3509	65	286	11230	1201	440	13257	1138
file_1_file_1_jg10800	fng_OG0011868	445	612	244	533	1005	653	804	284	295	290	332	493	342	185	211	1146	454	211	604	469	198	1165	482	282
file_1_file_1_jg10801	CG10589_OG0003950	0	1	0	0	0	0	0	0	0	0	0	0	2	0	0	0	6	0	2	0	0	0	6	0
file_1_file_1_jg10802	CG10587_OG0000094_OG0	0	0	0	0	0	0	0	0	0	0	0	0	0	0	0	0	0	0	0	0	0	0	0	0
file_1_file_1_jg10803	fng_OG0010333	420	481	247	529	1020	663	731	307	301	264	353	405	305	219	204	1292	422	192	600	327	227	1082	390	282
file_1_file_1_jg10804	CG10587_OG0000094_OG1	0	1	0	0	0	0	0	0	0	0	0	0	0	0	0	0	0	0	0	0	0	0	0	0
file_1_file_1_jg10805	CG10587_OG0000094_OG2	0	0	0	0	0	0	0	0	0	0	0	0	0	0	0	0	0	0	0	1	0	0	0	0
file_1_file_1_jg10806	CG12983_OG0010332	0	8	1	0	0	0	0	0	1	1	0	0	6	1	0	4	10	0	1	13	0	2	5	0
file_1_file_1_jg10807	CG33287_OG0002009_OG0	4	4	0	1	0	0	0	1	1	0	1	0	5	0	0	2	4	0	1	8	1	1	5	0
file_1_file_1_jg10808	CG33286_OG0010331	0	3	0	0	0	0	0	0	0	0	0	0	2	0	1	0	6	0	0	2	0	0	6	0
file_1_file_1_jg10809	CG8562_OG0012383_OG0	2	2	71	0	6	1	2	1	0	0	0	3	0	0	707	0	0	35	0	1	0	0	2	0
file_1_file_1_jg1081	lncRNA:CR32773_OG0018321	0	0	0	0	0	0	0	0	0	0	0	0	0	0	0	0	0	0	0	0	0	0	0	0
file_1_file_1_jg10810	CG12984_OG0003949	0	0	0	2	0	0	0	2	3	1	2	2	0	0	1	0	0	0	0	1	1	0	0	1
file_1_file_1_jg10811	skd_OG0010330	2181	8584	1608	5933	15036	7745	8526	2627	2211	1936	2647	925	3254	2233	1774	5795	4458	2487	2852	3314	2911	5214	6795	2479
file_1_file_1_jg10812	Pdss2_OG0010329	459	1961	691	1224	2924	1911	1969	532	409	683	493	500	815	501	970	668	699	912	677	1358	594	528	1531	493
file_1_file_1_jg10813	CG10584_OG0010328	276	366	125	514	516	367	369	236	228	332	292	266	333	237	256	238	337	315	297	403	258	168	306	298
file_1_file_1_jg10814	Polr3E_OG0010327	371	508	433	927	796	482	557	393	353	537	451	405	688	395	567	707	633	699	517	393	345	612	493	389
file_1_file_1_jg10815	CG10581_OG0010326	3	33	4	13	28	23	40	8	5	14	7	6	8	5	7	9	16	10	9	29	13	38	24	4
file_1_file_1_jg10816	siz_OG0010325	31	51	61	66	108	38	49	40	42	55	32	15	34	36	60	84	79	90	58	24	47	67	28	51
file_1_file_1_jg10817	siz_OG0013401_OG0	296	569	280	558	1199	662	606	277	313	414	349	171	463	369	125	87	592	164	139	220	469	108	482	270
file_1_file_1_jg10818	CG43072_OG0013208_OG0	0	2	3	0	1	8	1	0	0	0	0	1	1	0	0	0	1	0	0	1	1	1	1	2
file_1_file_1_jg10819	siz_OG0010324	3982	11333	5726	9405	19032	10443	10805	4334	4332	6466	5217	3236	6848	4729	3109	3144	8426	4166	2557	6369	5770	2972	9569	3899
file_1_file_1_jg1082	lncRNA:CR32773_OG0017324	0	0	0	0	0	0	0	0	0	0	0	0	0	0	0	0	0	0	0	0	0	0	0	0
file_1_file_1_jg10820	ko_OG0012382_OG0.2	43	210	783	421	335	266	222	57	58	311	59	48	212	317	345	300	341	506	306	69	315	280	177	44
file_1_file_1_jg10821	ko_OG0010323	783	3341	10484	6223	5287	3194	3354	851	736	4086	1000	836	3617	3945	4907	3651	4293	6661	3695	1504	3682	3467	2570	756
file_1_file_1_jg10822	ko_OG0012382_OG0	0	3	0	3	7	11	2	1	1	1	0	2	0	0	0	14	3	1	2	1	0	3	2	1
file_1_file_1_jg10823	ICA69_OG0010322	142	1827	38	549	3060	1644	1811	85	121	254	160	115	362	106	53	173	560	13	54	1642	209	127	1568	94
file_1_file_1_jg10824	CG10565_OG0010321	2760	2767	3299	5435	4220	2646	2905	3522	3161	3470	3577	3448	3419	2876	4152	3681	3515	4608	3198	1956	2484	3294	2330	3333
file_1_file_1_jg10825	Ac78C_OG0010320	13	180	242	123	265	195	346	29	21	68	26	10	96	62	150	295	313	139	155	70	75	279	152	31
file_1_file_1_jg10826	AsnS_OG0000992	743	208	160	3908	246	243	204	190	160	1364	205	538	963	1429	168	373	2592	189	345	484	794	285	224	165
file_1_file_1_jg10827	chb_OG0010319	1737	4250	2971	5025	7416	4061	4421	2262	1869	3124	2262	1195	3094	2339	2497	3525	4254	2911	3021	2353	2973	3195	3566	1976
file_1_file_1_jg10828	CG42337_OG0010318	222	1560	52	392	2877	1275	1370	108	228	170	216	61	274	138	20	90	731	38	29	877	135	73	1157	81
file_1_file_1_jg10829	park_OG0010317	266	479	398	715	751	440	540	333	295	377	407	344	517	286	388	305	448	523	292	486	313	205	419	267
file_1_file_1_jg10830	CG33054_OG0012381_OG0	8	51	29	48	78	59	55	5	12	15	7	17	33	14	92	77	39	132	30	86	20	62	42	14
file_1_file_1_jg10831	CG33054_OG0010316	269	518	370	527	708	366	438	243	291	366	369	351	273	221	300	389	281	292	397	435	227	283	357	301
file_1_file_1_jg10832	CG33056_OG0010315	4140	6533	2047	5092	9294	5716	5843	3167	3318	3212	4142	5598	2701	2680	1049	778	2940	1266	1042	5173	1957	691	5183	3101
file_1_file_1_jg10833	CG10512_OG0002008_OG1	1209	1801	2964	2450	3475	1789	1958	919	827	1919	1017	1138	1348	1139	1519	9238	1861	2020	9741	1020	935	8175	1394	869
file_1_file_1_jg10834	CG10510_OG0003948	0	26	0	1	68	38	42	0	0	1	0	1	2	0	0	3	9	0	1	76	1	3	35	1
file_1_file_1_jg10835	CG10508_OG0010314	528	4410	311	1615	7477	3561	3923	573	495	686	531	737	1174	484	182	578	1687	191	107	4546	474	361	3691	499
file_1_file_1_jg10836	Trmt112_OG0010313	155	553	279	548	755	558	553	153	182	296	161	186	397	177	335	296	361	337	255	654	232	281	542	142
file_1_file_1_jg10837	Ilk_OG0010312	3700	2769	4073	4891	4084	2448	2806	3809	4270	2962	4940	3253	3381	2476	2960	2597	2947	3607	3178	2345	2275	2463	2288	3395
file_1_file_1_jg10838	Eip78C_OG0000377_OG1	9	108	0	23	234	85	90	5	6	11	6	2	20	5	0	1	63	1	0	47	4	0	77	2
file_1_file_1_jg10839	Eip78C_OG0000377_OG0	7	109	0	38	231	90	102	4	7	10	3	2	39	4	0	1	75	1	0	52	14	0	106	4
file_1_file_1_jg1084	bi_OG0003201	225	3105	190	698	5942	2659	3122	262	201	261	201	195	443	222	97	1453	633	103	520	2372	239	1215	2283	244
file_1_file_1_jg10840	CG43218_OG0012890_OG0	0	3	7	5	11	2	7	0	0	6	1	0	1	3	7	1	7	0	1	0	3	1	4	1
file_1_file_1_jg10841	Eip78C_OG0010311	46	733	153	247	1421	623	675	37	37	121	40	38	196	54	80	160	507	44	34	480	69	135	654	38
file_1_file_1_jg10842	CG9391_OG0010310	406	2241	1267	2974	3433	2487	2483	437	389	1740	375	458	2184	861	1053	733	2200	1232	774	3528	1435	625	1870	378
file_1_file_1_jg10843	CG9389_OG0010309	48	441	5	155	778	352	423	47	42	37	81	57	289	30	2	17	275	7	3	1316	29	5	396	56
file_1_file_1_jg10844	AcCoAS_OG0000812	3305	28397	23674	27067	46267	24250	25909	3512	3509	19132	3783	2613	13096	9163	10984	3751	18317	13044	5252	17651	10331	1297	23040	3009
file_1_file_1_jg10845	ppl_OG0010308	455	884	2452	1831	1422	854	931	511	352	1563	374	641	1412	1015	1889	1619	1314	2166	1382	772	772	739	753	479
file_1_file_1_jg10846	CG12974_OG0010307	44	234	90	124	268	204	185	31	39	45	56	23	73	32	95	30	22	66	9	36	48	1	249	29
file_1_file_1_jg10847	pzg_OG0003947	1452	4650	2236	5481	7666	4404	4689	1679	1452	3112	1521	1425	2841	2354	2982	11131	3926	3891	5571	2502	2376	10887	3728	1494
file_1_file_1_jg10848	Cpr78Ca_OG0010306	0	0	6	38	1	0	1	0	0	9	0	0	6	8	1	282	17	0	418	0	12	299	1	0
file_1_file_1_jg10849	Cpr78Cb_OG0010305	1	3	141	3	1	2	6	1	1	1	1	2	1	1	4	20	6	4	13	2	0	4	1	0
file_1_file_1_jg1085	bi_OG0012904	18	209	18	46	515	190	241	27	9	23	21	25	37	20	14	156	47	4	51	172	17	120	201	24
file_1_file_1_jg10850	Edg78E_OG0003946	0	0	142	1	4	3	1	3	2	3	0	0	6	0	12	101	0	0	268	2	0	64	0	0
file_1_file_1_jg10851	Cpr78Cc_OG0010304	1	0	1616	0	0	3	0	0	0	0	2	0	0	1	6	4386	2	0	7936	0	1	2662	3	1
file_1_file_1_jg10852	CG11309_OG0010303	862	2460	1882	3235	3679	2654	2780	993	848	2309	1149	1055	2121	1282	1355	767	1890	1532	632	1971	1468	646	2149	896
file_1_file_1_jg10853	CG7632_OG0010302	849	1387	972	1929	1965	1319	1347	1078	786	1439	1041	909	1388	951	996	561	1327	1163	557	1300	989	452	1184	900
file_1_file_1_jg10854	Pc_OG0010301	167	815	190	622	1617	844	824	173	197	353	190	158	537	277	346	599	756	446	239	675	288	465	694	172
file_1_file_1_jg10855	Rab26_OG0010300	44	626	14	154	1034	471	566	36	35	58	58	32	159	23	4	46	256	1	18	536	48	15	519	50
file_1_file_1_jg10856	Rab26_OG0010299	38	548	21	178	897	441	480	36	33	46	36	31	203	21	9	107	341	3	29	543	51	56	463	39
file_1_file_1_jg10857	Tsr1_OG0010298	548	1033	1408	1679	1495	920	1099	760	775	1156	741	643	941	837	1531	1861	1333	1930	1570	744	799	1717	868	778
file_1_file_1_jg10858	Tbc1d8-9_OG0002007_OG0	1841	6588	3180	6787	9896	5920	6518	2053	2049	4275	2244	1816	5531	3161	2715	3170	4709	3196	2649	4865	3714	3184	5378	2040
file_1_file_1_jg10859	CG32436_OG0010297	0	1	0	0	2	0	0	0	0	0	0	0	1	0	0	0	0	0	0	1	0	0	2	0
file_1_file_1_jg1086	bi_OG0011697	229	3372	188	720	6668	3058	3166	262	161	298	267	300	580	203	82	1637	798	83	513	4011	222	1304	2557	263
file_1_file_1_jg10860	ebd2_OG0010296	224	780	176	488	901	527	600	238	215	400	256	276	167	266	106	112	203	150	157	405	295	86	580	212
file_1_file_1_jg10861	CG32436_OG0010295	5	58	8	11	47	32	33	9	2	6	10	5	17	9	1	4	24	3	3	34	4	4	66	8
file_1_file_1_jg10862	CG12971_OG0010294	33	2	225	1	1	0	0	2	29	0	44	0	0	0	2	2	0	2	13	0	2	0	2	2
file_1_file_1_jg10863	CG32437_OG0012190	0	2	0	0	0	0	0	0	0	1	0	0	2	0	0	1	3	0	0	0	4	0	7	0
file_1_file_1_jg10864	CG32440_OG0010293	1	2	0	0	0	0	0	1	4	0	1	2	1	0	0	0	2	0	0	0	0	0	1	2
file_1_file_1_jg10865	sa_OG0001301	0	0	2	0	0	0	0	0	0	0	0	0	0	0	2	2	0	1	2	0	0	5	0	1
file_1_file_1_jg10866	rgn_OG0010292	11230	1900	13383	12065	2677	1724	2429	8413	13802	5609	13761	2536	11791	6416	7969	7188	9101	10522	6985	977	8394	6548	1502	7101
file_1_file_1_jg10867	barc_OG0011867_OG0	456	935	489	1311	1339	784	897	543	448	783	477	594	784	549	477	713	902	511	531	583	541	641	792	503
file_1_file_1_jg10868	barc_OG0010291	642	1152	755	1778	2175	1192	1186	827	642	1138	742	745	1035	955	727	1157	1453	772	954	702	821	1056	948	775
file_1_file_1_jg10869	CG33288_OG0010290	217	9362	87	1097	16249	7952	8427	230	248	704	300	234	725	526	41	71	573	44	126	7120	524	78	7476	245
file_1_file_1_jg1087	bi_OG0018322	0	0	0	0	0	0	0	0	0	0	0	0	0	0	0	0	0	0	0	0	0	0	0	0
file_1_file_1_jg10870	Aef1_OG0001300_OG1	482	1363	571	1424	3022	1438	1470	612	480	893	595	408	940	838	943	708	1409	1184	537	768	794	544	1021	600
file_1_file_1_jg10871	CG5664_OG0003945_OG0	36	207	87	211	410	226	265	58	71	115	72	42	153	70	602	343	166	599	215	231	117	333	201	59
file_1_file_1_jg10872	Alp1_OG0010289	1	0	5739	1	0	2	0	0	0	2	0	44	0	3	3466	2325	0	3876	3953	0	1	4688	0	0
file_1_file_1_jg10873	Syx7_OG0010288	1637	3259	1831	4479	5193	3195	3368	1685	1723	2929	1950	1740	2763	2075	1513	1557	2673	1576	1369	2795	2153	1503	2895	1698
file_1_file_1_jg10874	prage_OG0018764	0	0	0	0	2	1	0	0	0	0	0	0	0	0	0	0	0	0	0	0	0	0	0	0
file_1_file_1_jg10875	CG7367_OG0013617	0	0	0	0	0	0	0	0	0	0	0	0	0	0	0	0	0	0	0	0	0	0	0	0
file_1_file_1_jg10876	nAChRÎ±5_OG0016468	0	0	0	0	0	0	0	0	0	0	0	0	0	0	0	0	0	0	0	0	0	0	0	0
file_1_file_1_jg10877	croc_OG0010287	6	0	27	253	0	2	3	5	7	144	10	6	214	138	18	62	162	26	74	1	106	57	0	7
file_1_file_1_jg10878	bin_OG0010286	0	0	101	1	1	0	2	0	0	2	0	3	3	1	61	3	0	58	1	0	1	1	0	0
file_1_file_1_jg10879	Galphai_OG0010285	539	1235	865	1846	1929	1195	1285	636	569	1275	784	504	1335	699	1193	1906	1403	1124	1066	1021	965	1687	1103	589
file_1_file_1_jg1088	lncRNA:CR32773_OG0013008_OG0	0	0	0	0	0	0	0	0	0	0	0	0	0	0	0	0	1	0	0	0	0	0	0	0
file_1_file_1_jg10880	CG10063_OG0010284	7	6	23	46	12	17	7	26	22	27	22	21	54	13	15	9	23	28	11	26	20	5	14	15
file_1_file_1_jg10881	CG9953_OG0010283	1692	4152	3384	6022	6187	4110	4228	1899	1593	4272	2213	2058	4055	2793	3168	4679	3762	4187	3891	2782	3195	3666	3501	1740
file_1_file_1_jg10882	CG10064_OG0010282	1	2	0	3	9	2	6	1	3	1	2	1	4	0	4	70	6	2	25	2	0	61	9	1
file_1_file_1_jg10883	Mis12_OG0011866	3	15	11	6	51	7	16	3	5	7	3	5	3	8	120	199	8	149	78	2	2	173	15	1
file_1_file_1_jg10884	sgl_OG0010281	370	3782	906	2102	6038	3767	3411	663	483	1413	572	550	1751	1112	1255	1185	1816	1382	872	2460	1207	980	2830	535
file_1_file_1_jg10885	Surf1_OG0010280	342	710	365	860	966	639	697	410	383	571	477	466	581	398	332	264	486	415	251	673	443	245	602	399
file_1_file_1_jg10886	CG10075_OG0010279	1196	1004	1016	2487	1268	883	1083	2116	1479	1533	1692	2182	1587	1235	867	488	1291	1076	599	1378	1274	354	778	1949
file_1_file_1_jg10887	CG9948_OG0010278	102	167	117	263	322	198	178	92	88	134	136	135	231	132	110	214	170	152	124	252	87	237	201	84
file_1_file_1_jg10888	CG10077_OG0010277	8552	42558	8798	24014	75150	38366	43108	10818	10006	12871	11835	6782	18014	11345	6369	11225	21385	7808	8213	31603	11914	9590	34717	9894
file_1_file_1_jg10889	tow_OG0010276	86	1075	87	518	1615	847	980	92	95	148	96	69	473	71	67	423	813	34	147	732	150	246	882	80
file_1_file_1_jg1089	lncRNA:CR32773_OG0013854_OG0	0	0	0	0	2	0	1	0	0	2	0	0	0	0	1	0	1	0	0	0	0	0	1	1
file_1_file_1_jg10890	CG14820_OG0010275	3	1	6	52	1	4	12	4	9	2	7	4	134	1	9	4	17	5	1	2	3	1	0	2
file_1_file_1_jg10891	CG45413_OG0013043	0	0	0	1	0	0	0	0	0	0	0	0	0	0	0	0	2	0	0	0	0	0	0	0
file_1_file_1_jg10892	Prat2_OG0010274	635	86	6788	7204	119	321	414	699	509	7875	342	641	2555	3303	4718	402	6872	4981	128	6	1914	213	113	428
file_1_file_1_jg10893	CG41520_OG0015414	0	0	0	0	0	0	0	0	0	0	0	0	2	0	0	0	0	0	0	0	0	0	0	0
file_1_file_1_jg10894	vvl_OG0010273	1900	501	1820	4443	596	817	997	2061	1699	1597	2182	1408	2985	1655	1039	2421	3631	1221	1443	117	1730	2092	424	1825
file_1_file_1_jg10895	CG34370_OG0013400_OG0	0	0	0	0	0	0	0	0	0	0	0	0	3	0	0	0	0	0	0	0	0	0	0	0
file_1_file_1_jg10896	Rsph3_OG0010272	475	17122	84	1417	30085	14882	17165	404	431	957	553	510	1280	767	60	117	887	64	207	12634	822	157	14382	438
file_1_file_1_jg10897	Ist1_OG0010271	1710	3672	2363	4559	5159	3311	3717	2304	2103	3005	2384	1825	3676	2014	1733	1919	3422	1863	1846	3356	2378	1881	3310	1979
file_1_file_1_jg10898	Sbds_OG0010270	615	606	503	1090	927	513	594	586	635	697	682	649	933	507	559	472	697	625	445	907	475	419	515	570
file_1_file_1_jg10899	velo_OG0010269	3307	6627	3105	7994	10059	6081	6694	3966	3567	4635	3766	2690	4772	3602	3581	6370	6264	4648	4452	3797	3877	6147	5280	3502
file_1_file_1_jg109	OtopLa_OG0007370	752	1825	2208	6012	3647	1857	1844	918	714	2400	971	889	4863	986	1805	2734	11504	2123	534	868	4332	1563	1488	940
file_1_file_1_jg1090	CG12688_OG0012847_OG0	0	0	0	0	0	0	0	0	0	0	0	0	2	0	0	2	0	0	0	1	0	0	1	0
file_1_file_1_jg10900	dikar_OG0010268	2159	5943	1398	5998	9864	5861	5271	2789	2073	2131	2451	813	3368	2667	1284	5334	5648	1696	2925	2064	2784	5225	4042	2740
file_1_file_1_jg10901	ple_OG0010267	2712	4918	2230	5687	8294	6068	6704	1059	1278	3173	1688	1842	4390	2740	1614	1811	8755	2380	3512	3605	4012	1612	5037	909
file_1_file_1_jg10902	CG8519_OG0010266	1222	86	338	557	26	25	76	1049	1339	349	1678	1116	261	298	237	218	186	248	304	9	278	376	31	1008
file_1_file_1_jg10903	SP1173_OG0010265	17796	5354	16822	17994	7103	3797	4648	14935	21323	11177	23245	11106	10637	11572	8816	8920	11009	11944	11242	2059	10470	7826	3812	13977
file_1_file_1_jg10904	CG32395_OG0012380_OG0	0	0	0	1	0	0	0	0	0	2	0	0	1	0	0	0	1	0	1	0	0	0	0	0
file_1_file_1_jg10905	eIF4E4_OG0010264	0	1	0	1	0	0	0	0	0	0	0	0	0	0	0	0	2	0	0	0	0	1	0	0
file_1_file_1_jg10906	GluRIA_OG0010263	23	6	40	412	4	12	22	14	14	79	9	4	303	17	14	190	767	1	42	3	39	87	4	7
file_1_file_1_jg10907	axed_OG0010262	444	204	723	644	301	201	270	866	683	494	640	356	521	287	442	429	738	534	516	167	392	348	180	771
file_1_file_1_jg10908	Rexo5_OG0010261	549	1176	929	1772	1951	1256	1234	717	536	1010	640	675	1099	744	1226	1693	1498	1298	1297	809	810	1639	1027	638
file_1_file_1_jg10909	zpg_OG0001299	0	0	30	0	153	26	20	0	0	8	0	9	0	0	778	0	0	1063	0	0	0	0	0	0
file_1_file_1_jg1091	Diap1_OG0015910	1	9	1	4	12	7	2	0	1	0	0	3	3	1	1	0	1	0	0	22	1	7	3	0
file_1_file_1_jg10910	ndl_OG0010260	0	1	2	0	57	15	14	0	0	0	0	1	0	0	11	2	0	48	1	0	0	2	0	1
file_1_file_1_jg10911	MCU_OG0010259	434	409	1183	530	757	401	487	504	381	389	549	521	336	311	963	1025	485	1170	1563	310	273	746	350	458
file_1_file_1_jg10912	jv_OG0010258	393	9475	1808	2809	17127	11492	10971	722	295	2931	413	596	2397	1163	900	146	1715	941	319	10878	1643	157	6233	603
file_1_file_1_jg10913	MCU_OG0012189	107	95	293	150	238	112	102	125	106	118	117	134	103	79	232	277	116	285	417	94	75	170	91	117
file_1_file_1_jg10914	sfl_OG0011865	643	1135	485	1921	1889	1069	1163	665	698	491	686	295	1063	548	340	879	1737	432	625	539	787	741	847	643
file_1_file_1_jg10915	Vps8_OG0003944	380	1406	865	1609	2496	1466	1573	471	407	954	449	396	1020	599	821	1160	1202	977	779	1005	744	1023	1140	414
file_1_file_1_jg10916	Bulli_OG0010257	437	736	520	1067	1196	719	804	391	435	665	540	346	717	382	381	683	751	510	523	533	552	667	651	384
file_1_file_1_jg10917	CG10147_OG0010256	477	251	199	542	502	264	307	556	586	322	583	437	376	346	233	373	450	278	259	206	288	294	217	526
file_1_file_1_jg10918	CG42747_OG0010255	45	108	143	334	184	140	133	27	39	187	41	33	146	134	72	650	286	65	301	87	100	578	84	18
file_1_file_1_jg10919	CG42747_OG0013399_OG0	0	0	0	0	0	0	0	0	0	0	0	0	0	0	0	0	0	0	0	0	0	0	0	0
file_1_file_1_jg1092	CG3626_OG0003202	1943	1802	2520	2961	3386	1917	2117	2518	2035	2059	2102	1596	1633	1857	1531	1914	2233	2000	1920	1123	1900	1963	1373	2422
file_1_file_1_jg10920	RhoGAPp190_OG0018765	0	0	0	0	0	0	0	0	0	0	0	0	0	0	0	0	0	0	0	0	0	0	0	0
file_1_file_1_jg10922	CG13300_OG0003943	16	30	26	95	52	51	47	15	14	52	14	13	54	48	20	735	133	10	206	17	57	546	29	13
file_1_file_1_jg10923	CG13300_OG0013641	0	0	0	1	0	1	0	0	0	0	0	0	0	0	0	20	0	0	1	0	0	5	0	0
file_1_file_1_jg10924	Or65b_OG0000559_OG0	0	191	0	2	265	150	139	0	0	4	0	0	0	0	0	0	1	0	0	184	5	1	137	0
file_1_file_1_jg10925	Or65b_OG0000559_OG0.2	0	1123	0	7	1931	1153	1101	0	0	21	0	0	4	0	0	0	8	0	0	1136	5	0	822	0
file_1_file_1_jg10926	Or65a_OG0010254	0	2156	0	3	2378	1521	1393	0	0	19	0	0	12	0	0	0	17	0	0	1776	7	0	1605	0
file_1_file_1_jg10927	Vps16B_OG0018292	0	5	0	0	9	6	3	0	0	0	0	0	0	0	0	0	0	0	0	10	0	0	5	0
file_1_file_1_jg10928	SPoCk_OG0014716	0	0	0	0	0	0	0	0	0	0	0	0	0	0	0	0	0	0	0	0	0	0	0	0
file_1_file_1_jg10929	lncRNA:CR45113_OG0015986	0	0	0	0	0	0	0	0	0	0	0	0	0	0	0	0	0	0	0	0	0	1	0	0
file_1_file_1_jg1093	norpA_OG0003203	1098	14569	387	11969	33513	14173	12843	738	1080	1896	1226	297	9106	1121	539	1105	20734	649	808	8737	8203	837	9955	826
file_1_file_1_jg10930	CG43168_OG0002006_OG1	0	0	0	0	0	0	0	0	0	0	0	0	0	0	0	0	0	0	0	2	0	0	0	0
file_1_file_1_jg10931	Ldh_OG0010253	215	255	3370	2423	297	620	374	341	220	1579	283	202	2438	757	1924	19457	1470	1868	28017	2225	838	9558	294	282
file_1_file_1_jg10932	CG10163_OG0010252	0	2	1	1	0	2	2	0	0	0	1	1	3	0	0	2	1	1	1	11	0	1	1	0
file_1_file_1_jg10933	Best2_OG0010251	1912	4530	4448	13351	8310	5419	5433	1784	1931	7651	2152	1801	5857	6986	2858	1601	8098	3349	2080	3728	5759	1580	3873	1745
file_1_file_1_jg10934	Mdr65_OG0010250	953	7507	690	3531	10750	7514	8546	1356	1250	1980	1715	881	2203	1397	488	1558	2948	609	927	5561	1990	794	6033	1252
file_1_file_1_jg10935	CG10226_OG0010249	2125	6970	736	4690	10070	6063	6354	2625	2884	2317	3320	1772	2925	2070	724	441	4308	785	600	3788	2527	266	5566	2514
file_1_file_1_jg10936	BG642312_OG0012379_OG0	2	0	2	2	1	1	2	1	1	5	0	1	4	4	0	1	8	8	6	5	3	1	1	1
file_1_file_1_jg10937	CG13299_OG0011864	0	0	21	3	14	1	1	1	1	8	2	1	0	3	97	1	4	57	2	3	1	2	1	1
file_1_file_1_jg10938	LanA_OG0010248	2748	330	7169	5190	677	512	789	3915	2531	2402	3042	1574	2487	2185	6901	19407	5163	6382	15071	51	3413	20981	363	3740
file_1_file_1_jg10939	CG8219_OG0000376_OG2	44	168	62	113	264	206	179	33	28	58	25	42	90	46	34	66	73	50	43	183	49	50	157	23
file_1_file_1_jg1094	pigs_OG0013364_OG0	0	67	0	7	45	16	23	0	0	3	0	0	19	5	0	0	6	0	0	44	5	0	57	0
file_1_file_1_jg10940	CG8219_OG0000376_OG1	1055	1843	523	1845	4713	2220	2114	1380	1419	501	1433	334	1092	1282	783	2230	2252	963	1616	647	1377	1886	1351	1416
file_1_file_1_jg10941	Sf3b6_OG0010247	326	1004	522	1082	1522	967	991	370	321	664	412	362	777	448	575	1669	786	621	846	1005	455	1447	916	369
file_1_file_1_jg10942	CG7386_OG0010246	145	277	161	356	566	287	290	123	130	167	138	147	217	157	375	314	268	406	174	193	130	252	275	98
file_1_file_1_jg10943	D19A_OG0003942	786	1562	1031	2131	2577	1445	1602	757	709	1251	886	736	1398	864	1197	1884	1510	1515	1238	1011	922	1938	1363	650
file_1_file_1_jg10944	D19B_OG0003941	647	1782	914	1996	2948	1624	1796	566	582	991	662	609	1163	689	956	2016	1533	1233	1183	1183	728	1740	1545	539
file_1_file_1_jg10945	CG10274_OG0003940	413	1122	551	1308	1921	1103	1108	426	403	820	507	400	1064	607	688	918	896	813	547	1030	676	852	992	415
file_1_file_1_jg10946	CG7376_OG0010245	132	459	115	353	821	447	483	144	154	176	133	93	271	134	343	646	357	470	291	326	170	637	366	108
file_1_file_1_jg10947	fmt_OG0010244	1805	1658	1483	3815	3717	1830	1893	2543	2286	1741	2289	1214	2148	2331	1422	2428	2504	1792	1924	683	2166	2159	1334	2378
file_1_file_1_jg10948	Prdm13_OG0010243	0	5	0	4	0	1	0	0	0	0	0	0	4	0	0	8	3	0	8	0	1	2	0	0
file_1_file_1_jg10949	Cpr47Ef_OG0000132_OG2	0	0	0	0	0	0	0	0	0	0	0	0	0	0	0	0	0	0	0	0	0	0	0	0
file_1_file_1_jg1095	CG12693_OG0012106	1	25	1	4	16	19	19	1	0	0	0	0	4	1	0	0	7	0	0	78	2	0	15	2
file_1_file_1_jg10950	Cpr65Ay_OG0012410_OG0	2	0	13	12	0	0	0	0	2	4	0	0	0	4	12	398	9	18	881	0	5	371	0	0
file_1_file_1_jg10951	CG13297_OG0010242	3	0	41	23	2	2	3	1	2	4	1	6	6	10	268	12	6	4	7	3	3	8	1	0
file_1_file_1_jg10952	Acp65Aa_OG0003939	26	14	716	135	1	162	166	0	4	845	7	108	132	568	5773	1	359	7062	1	13	686	1	8	1
file_1_file_1_jg10953	Lcp65AÎ¨_OG0003938_OG0	0	0	20	0	0	0	0	0	0	0	0	0	0	0	3	0	0	1	0	0	0	1	0	0
file_1_file_1_jg10954	Lcp65Ag3_OG0000028_OG0	1	0	624	0	0	1	0	0	0	0	0	0	0	0	0	0	0	3	0	0	0	0	0	0
file_1_file_1_jg10955	Lcp65Ab1_OG0000081_OG0	3	2	15	11	0	0	4	8	5	4	6	6	2	24	12	55946	11	10	126231	1	5	33795	4	7
file_1_file_1_jg10956	Lcp65Ab1_OG0000081_OG0.4	1	0	0	5	0	1	4	1	1	1	0	0	0	3	1	30309	1	3	70368	0	1	23295	0	1
file_1_file_1_jg10957	Lcp65Ab1_OG0000081_OG0.3	14	0	15	16	1	8	17	34	4	35	6	22	2	27	2	22811	30	7	38478	0	9	8766	3	21
file_1_file_1_jg10958	Lcp65Ab1_OG0000081_OG0.2	0	2	14	1	0	2	4	23	7	30	11	4	0	598	5	113261	1	10	199118	0	8	97459	2	9
file_1_file_1_jg10959	Lcp65Ac_OG0010241_OG0	0	0	666	1760	1	5	4	1	1	1050	3	3	285	722	0	11920	138	2	38388	0	801	8326	211	4
file_1_file_1_jg1096	NO66_OG0000686_OG0	323	868	518	919	2021	945	903	319	369	462	377	263	626	359	3104	1861	825	3939	1331	856	383	1651	730	328
file_1_file_1_jg10960	Lcp65Ad_OG0010240	0	0	188	1	0	0	1	0	0	2	0	0	0	0	4	168	0	3	272	0	0	171	0	0
file_1_file_1_jg10961	Cpr65Aw_OG0010239	0	16	29	13	10	4	6	0	2	24	0	2	4	14	10	2367	2	17	2757	12	19	2534	14	0
file_1_file_1_jg10962	Cpr65Av_OG0010238	0	0	441	10	0	0	0	0	0	37	0	0	2	24	7	66	6	1	322	0	19	54	0	0
file_1_file_1_jg10963	Lcp65Ag3_OG0000028_OG2.5	0	0	0	0	0	0	0	0	0	0	0	0	0	0	0	140	0	0	4117	0	0	2	0	0
file_1_file_1_jg10964	Lcp65Ag3_OG0000028_OG2.6	0	0	0	0	0	0	0	1	0	0	0	0	0	0	0	21	0	0	801	0	0	1	0	0
file_1_file_1_jg10965	Lcp65Ag3_OG0000028_OG2.4	0	0	856	0	0	0	0	0	0	0	0	0	0	0	0	1	0	0	10	0	0	0	0	1
file_1_file_1_jg10966	Lcp65Ag3_OG0000028_OG2.7	0	0	1390	3	1	2	0	0	2	5	1	0	2	7	1	2	1	1	13	0	3	2	0	0
file_1_file_1_jg10967	Lcp65Ag3_OG0000028_OG2.3	3	7	1489	37	10	7	2	4	4	40	4	7	27	29	4	0	22	4	6	5	28	0	4	3
file_1_file_1_jg10968	Lcp65Ag3_OG0000028_OG2	2	0	3648	38	2	9	1	1	4	39	3	4	11	27	10	21	13	10	222	2	19	5	7	1
file_1_file_1_jg10969	Cpr65Au_OG0010237	4496	7686	6038	91215	8831	8043	6870	5835	6572	57287	8225	4723	37256	39755	5063	9	37274	7582	24	5373	46829	7	13068	5208
file_1_file_1_jg1097	mei-9_OG0007928	189	626	271	624	932	522	530	153	214	303	222	129	580	211	390	891	494	526	531	758	252	826	488	157
file_1_file_1_jg10970	Lcp65Ag3_OG0000028_OG2.2	46	81	3321	585	116	74	61	43	37	414	50	54	428	350	54	1	286	63	1	44	229	0	79	41
file_1_file_1_jg10971	l(3)mbn_OG0010236	1	5	24	16	14	7	3	7	3	171	2	7	7	133	49	5875	12	72	9607	14	141	3297	10	4
file_1_file_1_jg10972	Ets65A_OG0012889	10	4	7	46	0	12	23	20	27	15	27	19	35	2	5	27	62	2	10	6	15	39	8	18
file_1_file_1_jg10973	Ets65A_OG0010235	71	23	25	206	19	66	93	86	62	49	104	66	158	40	14	160	319	20	36	12	41	156	51	67
file_1_file_1_jg10974	Ets65A_OG0012698_OG0	8	5	16	53	7	7	10	9	15	9	7	3	38	8	3	19	87	2	10	10	6	21	3	8
file_1_file_1_jg10975	loj_OG0010234	321	913	1107	1735	1277	956	911	402	339	1472	377	389	1103	751	891	1094	1245	800	1068	608	982	1089	762	363
file_1_file_1_jg10976	CG10467_OG0010233	241	619	2240	1162	985	649	659	231	179	845	223	273	640	552	2464	940	721	2879	640	410	518	933	511	225
file_1_file_1_jg10977	CG10469_OG0010232	101	341	4889	491	551	313	366	132	88	262	111	142	335	146	3184	280	314	3958	163	309	186	238	300	109
file_1_file_1_jg10978	CG13293_OG0003937	90	1081	36	441	2331	1024	1257	80	95	152	131	54	294	73	28	420	619	8	75	632	165	239	941	79
file_1_file_1_jg10979	ssp6_OG0003936	52	2499	19	384	4932	2748	2602	43	40	128	49	31	292	132	33	292	634	29	61	1371	187	168	1754	42
file_1_file_1_jg1098	CG15579_OG0007929	0	0	0	0	0	0	0	0	0	0	0	0	3	0	0	0	1	0	0	1	0	0	0	0
file_1_file_1_jg10980	CG6610_OG0011863	53	162	122	223	242	155	140	62	59	124	77	96	145	49	213	369	159	203	278	218	77	374	168	56
file_1_file_1_jg10981	CG13295_OG0010231	737	1322	902	1905	1970	1197	1318	972	823	1128	959	985	1294	1050	817	876	1142	904	1063	1048	1055	585	1115	966
file_1_file_1_jg10982	CG6602_OG0010230	23	4	325	14	3	10	9	13	14	17	23	39	13	9	1006	0	14	969	0	0	4	1	2	20
file_1_file_1_jg10983	CG42269_OG0010229	344	38	1230	648	10	57	99	26	110	413	152	321	178	244	924	57	385	1212	188	11	118	68	29	38
file_1_file_1_jg10984	CG10472_OG0000811_OG0	212	181	337	523	370	207	201	191	195	205	190	210	371	186	78	145	401	72	105	120	116	100	162	195
file_1_file_1_jg10985	CG10472_OG0000811_OG0.2	9	24	13	49	33	33	19	13	5	26	7	5	19	21	1	8	41	4	2	17	26	1	26	14
file_1_file_1_jg10986	CG6592_OG0010228	0	0	8	1	0	0	1	0	0	0	0	0	0	0	14	0	0	19	0	1	1	0	0	0
file_1_file_1_jg10987	tant_OG0010227	138	341	114	316	637	342	457	103	113	153	110	122	204	107	331	516	270	342	250	324	111	507	381	104
file_1_file_1_jg10988	Jon65Ai_OG0011862	0	6	4	2	8	11	3	1	0	1	1	1	5	3	1	25	7	0	10	10	0	3	1	3
file_1_file_1_jg10989	Jon65Aiii_OG0000991	0	1	27	0	82	76	14	2	0	18	0	3	10	22	11	12468	4	1	1610	0	1	26	0	1
file_1_file_1_jg1099	Prtl99C_OG0000087_OG0.2	0	0	0	1	0	0	0	0	0	0	0	0	1	0	0	0	2	0	0	0	0	0	0	0
file_1_file_1_jg10990	Jon65Aiv_OG0000990_OG0	0	0	16	1	70	23	5	0	0	9	1	0	1	1	3	13813	4	2	1802	0	1	30	1	2
file_1_file_1_jg10991	Jon65Aiv_OG0000990_OG0.2	0	0	11	0	9	35	0	0	0	2	0	0	0	15	1	1291	4	0	217	0	0	16	0	0
file_1_file_1_jg10992	CG6462_OG0001298	7	0	0	2	0	1	1	0	0	5	1	7	0	0	0	0	1	0	1	0	0	1	0	0
file_1_file_1_jg10993	yip7_OG0000037_OG1	0	0	62	0	115	96	31	0	0	22	0	0	4	4	13	2431	4	3	392	0	1	9	1	0
file_1_file_1_jg10994	yip7_OG0000037_OG5	2	10	0	1	36	25	15	3	7	1	3	6	4	1	3	2	2	3	3	21	1	1	8	2
file_1_file_1_jg10995	yip7_OG0000037_OG2	0	0	4	0	2	0	0	0	0	0	0	0	0	0	0	224	0	0	48	0	0	1	1	0
file_1_file_1_jg10996	yip7_OG0000037_OG4	2	5	0	0	9	11	7	3	1	0	1	1	3	2	0	5	4	0	2	7	1	0	5	4
file_1_file_1_jg10997	yip7_OG0000037_OG2.2	0	0	0	0	1	0	0	0	0	0	0	0	2	2	0	56	0	0	5	0	0	0	0	0
file_1_file_1_jg10998	yip7_OG0000037_OG0	0	0	0	0	0	0	0	0	0	0	0	0	0	0	0	0	0	0	0	0	4	0	1	0
file_1_file_1_jg10999	yip7_OG0000037_OG3	0	1	0	1	2	2	1	9	0	0	0	1	1	1	0	0	1	0	0	0	0	0	0	0
file_1_file_1_jg11	Myo81F_OG0015180_OG0.2	0	0	0	0	0	1	0	0	0	0	0	0	0	0	0	0	0	0	0	0	0	0	0	0
file_1_file_1_jg110	Pop1_OG0007371	106	250	180	366	216	177	212	104	130	167	119	85	299	126	348	528	348	480	333	246	146	502	248	90
file_1_file_1_jg1100	CG12692_OG0000634_OG0	0	1	0	0	3	1	1	1	0	0	0	0	0	0	0	0	2	0	0	0	0	0	2	0
file_1_file_1_jg11000	PVRAP_OG0010226	211	454	35	337	717	365	437	221	195	125	270	209	228	66	22	168	501	3	37	356	91	90	447	175
file_1_file_1_jg11001	CG10479_OG0010225	197	1508	711	528	2231	1299	1365	129	211	214	265	140	335	173	723	161	257	731	38	1237	175	116	1156	128
file_1_file_1_jg11002	CG33993_OG0010224	150	93	5	131	112	73	132	127	137	45	149	205	84	46	56	230	115	14	77	45	27	237	57	117
file_1_file_1_jg11003	ssp_OG0011903	524	906	486	1083	1441	923	897	515	478	661	543	521	808	568	477	1020	767	615	615	938	485	933	796	462
file_1_file_1_jg11004	CG11560_OG0010817	165	375	144	395	499	332	366	157	144	247	192	134	289	148	249	302	259	291	176	318	162	227	298	133
file_1_file_1_jg11005	yps_OG0002035	14606	11772	12123	13571	20510	11476	13382	17084	13992	9802	16497	13892	8538	9692	10468	19480	11026	11924	15052	6624	8676	16031	9071	16221
file_1_file_1_jg11006	Ir68b_OG0010818	0	0	1	0	0	0	0	0	0	0	0	0	0	0	0	3	0	0	1	1	0	3	0	1
file_1_file_1_jg11007	Lsp2_OG0010819	3	1	23	157	118	8	6	22	3	2985	6	15	17	210	13	280922	1605	21	89066	0	48	98155	3	12
file_1_file_1_jg11008	DEF8_OG0002036	368	731	529	1037	1149	683	748	313	352	615	415	342	806	461	550	607	648	596	520	644	479	532	642	312
file_1_file_1_jg11009	CG5645_OG0010820	158	420	254	615	756	413	413	191	220	281	196	169	390	308	532	803	631	646	515	338	214	672	372	192
file_1_file_1_jg1101	CG12692_OG0000634_OG0.3	0	0	0	0	0	0	0	0	0	0	0	0	0	0	0	0	0	0	0	1	0	0	1	0
file_1_file_1_jg11010	Atg12_OG0011904	157	313	151	398	437	297	330	172	182	195	223	184	318	147	143	121	250	177	90	404	156	110	305	135
file_1_file_1_jg11011	ND-SGDH_OG0010821	7577	5935	7661	17755	8292	5033	5817	10312	6844	10430	8677	11922	10019	10901	5111	3780	8234	5944	5510	5824	8363	2665	5294	9783
file_1_file_1_jg11012	RhoGAP68F_OG0010822	1505	7904	2208	4715	11636	6333	6989	1724	1597	2910	1781	1492	3335	1991	1939	1836	2290	1894	1509	4925	2214	1584	5646	1593
file_1_file_1_jg11013	eIF3l_OG0010823	3680	8726	9680	11713	11151	7848	8056	4776	3846	8137	4624	4512	10049	5511	8177	9716	9051	9911	7718	8399	6506	8376	7969	4234
file_1_file_1_jg11014	CG32099_OG0013214	108	292	191	348	477	327	292	101	85	175	86	90	171	142	209	304	192	219	241	227	141	235	270	93
file_1_file_1_jg11015	Nrx-IV_OG0010824	2462	5219	2762	7097	9078	5652	5974	2552	2659	3198	3222	1828	4640	3154	1953	7952	5989	2078	5198	3016	3470	7611	3970	2237
file_1_file_1_jg11016	CG9760_OG0010825	137	52	69	207	53	51	76	219	145	97	187	113	140	106	34	33	141	46	7	31	103	16	43	235
file_1_file_1_jg11017	Rh7_OG0010826	32	75	7	171	185	85	101	25	43	60	61	14	108	46	12	11	280	10	2	28	56	5	100	27
file_1_file_1_jg11018	CAH2_OG0001000_OG0	1157	8528	788	3301	9229	7540	7907	1314	826	1606	1030	1007	1662	938	572	383	2084	638	654	4219	1312	179	6314	1162
file_1_file_1_jg11019	CAH2_OG0001000_OG1	19	54	0	128	60	81	69	40	30	60	44	15	159	52	0	1	117	0	0	35	53	0	60	28
file_1_file_1_jg1102	CG12692_OG0000634_OG0.2	0	0	0	0	0	0	1	0	0	0	0	1	1	0	0	0	4	0	0	1	0	0	3	0
file_1_file_1_jg11020	CG6910_OG0011905	789	971	17904	17496	1148	875	955	1130	646	20265	792	1281	16731	9255	6214	14149	20797	6961	3134	263	11716	3058	828	992
file_1_file_1_jg11021	Est-6_OG0000153_OG1	26	96247	4266	29887	157181	94277	87733	25	16	23363	266	120	18242	15011	1765	5038	20074	1913	5331	92195	11778	4112	83629	24
file_1_file_1_jg11022	thoc6_OG0010827	152	517	229	573	702	429	479	257	172	307	239	226	369	229	343	650	371	411	350	394	340	638	497	232
file_1_file_1_jg11023	CG11529_OG0010828	375	108	787	941	92	180	235	339	238	591	290	239	601	302	207	539	413	230	701	93	476	668	127	285
file_1_file_1_jg11024	Ak1_OG0010829	16323	10455	13724	15532	15086	8752	9844	11532	17321	8638	18990	14109	7589	11014	6596	1529	6689	8660	2756	6918	8000	748	8743	11129
file_1_file_1_jg11025	Tsen54_OG0012705_OG0	18	53	19	57	94	46	57	18	24	31	17	10	51	19	10	66	47	16	33	78	20	56	51	18
file_1_file_1_jg11026	Tsen54_OG0012895_OG0	314	496	194	533	840	535	530	334	296	276	368	266	441	235	287	323	516	332	225	470	262	299	474	263
file_1_file_1_jg11027	app_OG0012204_OG0	351	1387	539	1648	2038	1142	1373	428	383	740	393	336	1212	618	359	443	1300	471	398	1116	715	478	1158	365
file_1_file_1_jg11028	app_OG0010830	462	1456	525	1881	3215	1601	1636	560	508	779	554	303	1002	767	345	753	1912	426	557	555	927	641	1094	526
file_1_file_1_jg11029	app_OG0014218_OG0	0	2	0	4	1	0	3	0	3	1	1	0	2	0	0	0	5	1	0	11	0	1	5	2
file_1_file_1_jg1103	CG15577_OG0000687_OG1	0	2	0	0	0	0	0	0	0	0	0	1	2	1	0	0	1	1	0	0	0	0	2	0
file_1_file_1_jg11030	CG32100_OG0004033_OG0	100	433	171	344	664	407	435	161	99	176	129	124	286	124	312	392	294	309	247	331	169	389	338	138
file_1_file_1_jg11031	Pbgs_OG0001318_OG0	217	543	1934	1027	887	609	600	245	181	669	198	243	763	433	1402	1186	692	1592	1329	565	528	1075	481	185
file_1_file_1_jg11032	Sms_OG0002037_OG0	11934	3151	1523	1966	4362	2381	2751	4340	12573	1455	15036	3247	1304	1182	1428	877	1810	2035	636	1978	1114	584	2205	3941
file_1_file_1_jg11033	INPP5E_OG0004034_OG0	817	1087	297	1140	1655	914	1066	1410	949	706	1030	647	716	527	277	323	1197	382	300	1025	505	249	860	1282
file_1_file_1_jg11034	CG4328_OG0004035_OG0	1	0	16	42	8	7	2	1	0	16	0	0	40	0	19	75	99	1	18	6	7	34	1	2
file_1_file_1_jg11035	Lmx1a_OG0010831	4	0	20	31	0	0	0	0	4	13	3	0	38	1	11	71	118	0	13	0	1	38	0	0
file_1_file_1_jg11036	CG10418_OG0010832	86	254	135	374	433	320	297	106	117	197	118	142	203	112	226	344	208	233	242	336	154	332	282	114
file_1_file_1_jg11037	CrzR_OG0002038	239	178	731	375	187	274	365	271	98	775	129	360	125	531	544	316	291	589	170	65	516	201	183	236
file_1_file_1_jg11038	Ncc69_OG0010833	4645	20664	2410	13122	27498	18006	20622	5900	6290	5962	8740	3987	11743	4437	1823	2081	11387	2397	1623	15176	6677	1618	16433	5441
file_1_file_1_jg11039	CG32104_OG0010834	322	1085	283	798	1820	944	1044	346	368	373	357	246	481	360	325	690	599	365	442	914	409	793	986	269
file_1_file_1_jg1104	CG15572_OG0007930	0	3	0	1	0	0	0	0	0	0	0	0	0	0	0	0	2	1	0	0	0	0	2	0
file_1_file_1_jg11040	Smyd4-2_OG0010835	1087	81	1141	713	10	24	114	1199	1228	698	1339	1125	391	645	816	605	388	1099	1210	39	584	527	25	1071
file_1_file_1_jg11041	SCaMC_OG0000815	1178	2026	2638	2705	4415	2317	2311	1422	985	3726	1156	928	1876	1627	1595	1084	2591	1901	792	1557	1880	661	1726	1237
file_1_file_1_jg11042	SCaMC_OG0012706_OG0	190	399	302	528	976	431	446	217	213	324	240	120	426	320	425	441	680	492	352	341	367	404	288	221
file_1_file_1_jg11043	ArfGAP1_OG0010836	511	1741	1114	2672	2899	1612	1753	511	442	1816	550	602	1704	1195	1236	1498	2168	1340	1298	1114	1204	1139	1560	414
file_1_file_1_jg11044	toe_OG0004036	61	2818	390	327	4409	2368	2459	61	46	249	49	67	294	104	258	504	214	319	354	2385	128	412	2115	57
file_1_file_1_jg11045	DnaJ-1_OG0012512_OG0	0	5	0	2	5	11	5	0	0	0	0	0	0	0	1	3	0	0	3	13	0	4	5	0
file_1_file_1_jg11047	eyg_OG0010837	72	2961	389	315	4516	2574	2692	50	38	215	35	64	254	94	154	617	209	198	498	2409	111	558	2188	43
file_1_file_1_jg11048	CG10616_OG0010838	535	1750	1049	2041	2578	1693	1748	579	604	1231	649	516	1469	765	907	1286	1376	1022	1151	1396	891	1104	1459	532
file_1_file_1_jg11049	CG10663_OG0010839	738	259	215	513	318	208	273	753	683	341	835	759	279	274	150	41	289	120	89	93	205	54	203	624
file_1_file_1_jg1105	CG12691_OG0007931	0	0	2	3	0	1	1	0	0	0	0	0	0	0	0	0	1	0	0	0	0	0	1	0
file_1_file_1_jg11050	CG10660_OG0010840	268	539	790	1032	839	575	649	337	328	915	333	334	568	600	567	186	722	534	128	339	643	193	433	327
file_1_file_1_jg11051	CG13458_OG0004037	2788	234	4	177	22	46	164	2598	3332	129	3969	2039	124	107	6	248	99	6	315	5	97	110	22	2567
file_1_file_1_jg11052	CTPsyn_OG0004038	2348	1758	1240	4043	2267	1558	1755	2663	3332	2089	3165	1776	2187	1941	1292	2356	2916	1752	1817	1244	2048	2164	1296	2436
file_1_file_1_jg11053	CTPsyn_OG0012896_OG0	72	607	39	195	955	562	584	64	63	106	96	77	133	74	34	939	155	28	371	652	62	913	614	56
file_1_file_1_jg11054	CTPsyn_OG0012707_OG0	163	82	85	247	134	91	91	180	249	166	214	81	120	151	79	172	150	114	143	55	162	179	75	142
file_1_file_1_jg11055	GlyRS_OG0000714_OG0	820	2585	3641	4186	4190	2598	2732	1057	830	3463	1070	946	3119	2022	3108	5289	2945	3297	4660	2412	2013	4607	2171	923
file_1_file_1_jg11056	sstn_OG0004039	205	627	300	608	976	525	552	218	225	413	273	234	471	299	388	670	502	421	455	423	333	676	450	213
file_1_file_1_jg11057	Plp_OG0004040_OG0	7632	5559	4223	11438	10744	4803	5561	9042	8076	6118	8989	4106	5008	7425	2599	3324	7907	3035	2280	2537	6888	3164	3698	8199
file_1_file_1_jg11058	CG13460_OG0010841	1	5	0	0	1	0	0	1	2	0	2	0	1	0	0	56939	0	0	52785	1	0	42930	4	1
file_1_file_1_jg11059	EAChm_OG0010842	1	2	2945	0	1	0	2	0	1	0	3	1	0	0	0	1	0	0	1	0	0	0	0	0
file_1_file_1_jg1106	CG15576_OG0007932	0	0	0	0	0	0	0	0	0	0	0	0	2	1	0	2	0	0	0	0	0	2	0	0
file_1_file_1_jg11060	CG18649_OG0004041	0	0	373	0	1	0	1	0	0	0	0	0	0	0	0	787	1	0	834	1	0	772	0	0
file_1_file_1_jg11061	SytÎ²_OG0000282_OG0	0	5	3	1	4	0	3	0	0	0	1	0	0	0	0	21827	0	0	6073	0	1	21305	3	1
file_1_file_1_jg11062	SytÎ²_OG0000282_OG1	0	0	0	1	0	0	1	0	0	3	0	0	14	0	0	5640	0	0	6730	1	0	1868	0	0
file_1_file_1_jg11063	CG43678_OG0017755	0	0	42	5	0	2	0	0	0	4	1	0	3	0	10	114	0	0	174	0	0	99	0	0
file_1_file_1_jg11064	Sytβ_OG0012205	0	46	0	2	86	37	37	0	7	1	1	0	3	2	0	1	3	0	0	24	4	1	33	2
file_1_file_1_jg11065	ind_OG0010843	0	1	2	0	3	6	5	0	0	0	0	0	0	0	1	12	0	0	3	5	0	6	7	0
file_1_file_1_jg11066	Rpn12R_OG0004042	0	2	0	0	3	1	0	0	0	0	0	0	0	0	0	3	1	0	0	0	0	0	2	0
file_1_file_1_jg11067	SytÎ²_OG0018766	0	0	0	0	0	0	0	0	0	0	0	0	0	0	0	0	0	0	0	0	0	0	0	0
file_1_file_1_jg11068	Sytbeta_OG0010844	132	1144	97	237	1741	819	952	155	144	128	163	99	220	87	30	191	342	28	72	725	120	93	896	124
file_1_file_1_jg11069	Reck_OG0010845	386	894	802	1077	1415	945	1148	512	466	639	483	467	531	558	478	468	701	593	266	506	661	421	766	405
file_1_file_1_jg1107	CG43134_OG0012667	0	351	23929	182	1503	220	233	0	0	98	2	141	92	48	14919	84	64	18072	193	169	30	54	370	0
file_1_file_1_jg11070	Prosbeta2_OG0010846	1232	4669	4116	4458	6987	4637	5004	1271	1186	2624	1488	1500	2730	1564	3960	5815	2244	4880	5690	4266	2010	6250	3993	1210
file_1_file_1_jg11071	mRpL39_OG0010847	327	679	614	965	993	730	767	612	381	629	403	635	648	427	801	836	625	879	775	837	519	702	570	500
file_1_file_1_jg11072	Zip71B_OG0010848	28	609	101	362	1353	629	692	22	24	153	15	25	200	83	284	127	269	219	171	296	98	86	476	33
file_1_file_1_jg11073	mnd_OG0010849	25	15	641	169	97	47	34	25	17	86	31	23	195	55	647	1284	200	714	817	30	78	1113	19	24
file_1_file_1_jg11074	CG5114_OG0010850	301	760	685	1054	1153	679	713	371	398	647	446	341	663	487	859	956	765	919	792	556	446	817	648	355
file_1_file_1_jg11075	CG3349_OG0012709_OG0	0	0	0	0	0	0	0	0	0	0	0	0	0	0	0	0	0	0	0	0	0	1	0	0
file_1_file_1_jg11076	Ocho_OG0010851	0	0	2	0	0	0	5	0	0	0	0	0	0	0	1	126	1	0	55	0	0	98	0	0
file_1_file_1_jg11077	Brd_OG0010852	0	0	3	0	0	2	1	0	0	1	0	0	0	0	1	312	0	0	112	0	0	235	0	0
file_1_file_1_jg11078	Tom_OG0010853	119	4	2	21	1	13	12	13	18	2	24	36	9	3	10	1080	7	2	346	1	2	1090	0	12
file_1_file_1_jg11079	CG13465_OG0000343_OG0	0	0	0	0	0	0	4	0	0	0	0	0	0	0	0	1	0	0	0	0	0	0	0	0
file_1_file_1_jg1108	Muc4B_OG0000545_OG1	0	0	2	0	9	5	2	0	0	2	0	0	0	0	14	1	0	17	1	0	0	1	2	1
file_1_file_1_jg11080	CG13465_OG0000343_OG0.2	0	0	0	0	0	8	8	0	0	0	0	0	0	0	2	3	0	0	0	0	0	2	0	0
file_1_file_1_jg11081	DCX-EMAP_OG0010854	816	1234	85	661	1450	1088	1596	819	808	324	1120	842	491	296	32	35	491	47	79	725	302	39	1138	721
file_1_file_1_jg11082	DCX-EMAP_OG0015743	2	0	0	0	0	1	7	0	0	0	0	1	0	0	0	0	1	0	0	0	0	0	0	0
file_1_file_1_jg11083	DCX-EMAP_OG0012710_OG0	117	182	14	94	209	184	192	127	141	45	178	121	96	53	3	4	79	6	6	87	55	5	170	143
file_1_file_1_jg11084	CG34245_OG0013262_OG0	0	0	0	0	0	1	0	0	0	0	1	1	0	0	0	0	0	1	0	1	0	0	0	4
file_1_file_1_jg11085	CG17839_OG0010855	17239	39106	27553	65079	59264	43004	44085	17396	14127	35787	17698	13380	27442	24768	9719	11995	42336	14331	17097	14423	30481	17688	28152	15904
file_1_file_1_jg11086	gnu_OG0010856_OG0	0	2	37	2	234	43	27	1	0	15	2	12	2	1	1249	3	0	1411	4	3	1	5	4	2
file_1_file_1_jg11087	NHP2_OG0004043_OG0	116	265	381	528	413	311	333	182	151	316	165	178	302	265	586	1273	402	691	992	326	207	1100	256	141
file_1_file_1_jg11088	Helz_OG0001001_OG1	5921	10632	6742	15807	18465	8667	9714	6232	5208	7537	6364	4402	8725	6431	4556	8253	11142	5954	5941	7149	6739	9004	8121	5498
file_1_file_1_jg11089	Tdrd3_OG0010857	890	2408	1172	2765	4122	2298	2369	1111	914	1571	995	944	1863	1212	1353	1855	1996	1563	1298	2261	1336	1723	1867	997
file_1_file_1_jg1109	Femcoat_OG0007933	0	0	0	0	2	0	0	0	0	6	0	0	0	0	2	0	0	0	0	0	0	0	0	0
file_1_file_1_jg11090	bmm_OG0010858	2396	1716	5253	3327	2307	1570	1671	2281	3003	4375	3264	1977	2100	1769	2181	269	2415	2460	340	2617	1693	251	1392	2091
file_1_file_1_jg11091	mop_OG0000816_OG0	1956	9727	2641	7279	17009	9063	9428	2478	2058	4095	2429	1402	5338	3501	2285	4945	6229	2674	3844	6064	4372	5227	7734	2200
file_1_file_1_jg11092	Mgat4b_OG0010859_OG0	1	7	12	5	23	14	12	8	0	7	1	4	12	4	7	0	15	1	1	51	3	6	12	6
file_1_file_1_jg11093	Mgat4a_OG0004044_OG0	791	3478	933	1251	7723	3575	3673	887	872	678	898	514	742	774	709	787	1419	849	408	1663	842	624	2721	793
file_1_file_1_jg11094	Tsen34_OG0004045_OG0	38	97	31	81	168	117	100	55	44	89	48	43	67	58	51	181	87	71	91	59	72	161	93	58
file_1_file_1_jg11095	Trl_OG0004046_OG0	1346	3975	1314	4035	6726	4013	4253	1737	1562	2164	1725	1430	2602	2203	1581	5069	3795	1899	2720	2369	2049	5165	2924	1523
file_1_file_1_jg11096	CG42507_OG0001319_OG0	85	1102	30	437	1658	1005	1035	96	84	130	106	89	369	78	114	856	681	76	292	929	118	843	818	78
file_1_file_1_jg11097	ome_OG0004047_OG0	838	2589	1446	3032	4277	2774	2730	799	664	2041	717	563	1637	1362	1246	2229	3025	1064	3120	1400	1762	1810	1890	675
file_1_file_1_jg11098	CG13471_OG0004048	0	0	0	0	0	0	0	0	0	0	0	0	0	1	0	0	6	0	0	0	0	0	1	0
file_1_file_1_jg11099	CG13473_OG0010860	0	5	1	1	1	0	0	0	1	0	0	0	0	0	0	3	2	0	2	0	0	1	3	1
file_1_file_1_jg111	Mlc-c_OG0007372	677	2472	1620	3050	4249	2772	3003	958	770	2055	930	864	2251	1361	1569	2656	2127	1510	2243	1941	1649	2459	2256	868
file_1_file_1_jg1110	Prtl99C_OG0000087_OG0.3	0	2	0	2	0	0	0	0	0	0	0	0	1	0	0	0	0	0	0	0	0	0	0	0
file_1_file_1_jg11100	CG13476_OG0012898	0	1	0	0	2	0	0	0	0	0	0	0	1	0	0	0	1	0	0	0	0	0	2	0
file_1_file_1_jg11101	CG13474_OG0004049	0	1	0	0	0	0	0	0	0	0	0	0	0	0	0	0	0	0	0	0	0	0	1	0
file_1_file_1_jg11102	gdrd_OG0004050_OG0	1	2	0	0	0	0	0	0	0	1	0	0	1	0	0	0	1	0	1	0	0	0	2	0
file_1_file_1_jg11103	CG5048_OG0004051	106	59	2	33	41	98	120	80	79	45	151	125	15	7	6	0	32	2	1	4	34	0	118	95
file_1_file_1_jg11104	ome_OG0010861	9	38	20	46	112	33	23	11	5	21	8	7	15	22	14	41	42	21	62	22	43	42	24	15
file_1_file_1_jg11105	CG4914_OG0010862	2	1	4	1	13	3	3	0	0	2	1	1	2	1	81	478	2	0	312	7	4	421	4	1
file_1_file_1_jg11106	CG43121_OG0010863	0	2	1	1	4	1	0	0	0	0	0	0	0	0	1	3	0	0	2	1	0	1	4	0
file_1_file_1_jg11107	dlp_OG0010864	752	378	1946	2221	799	444	553	918	800	1490	909	579	1094	1278	1478	2713	1675	1903	2142	202	1416	2564	355	871
file_1_file_1_jg11108	RecQ5_OG0010865	774	918	667	1597	1752	937	972	947	1010	855	978	721	869	873	1048	1116	940	1146	699	618	757	1027	729	865
file_1_file_1_jg11109	CG9628_OG0010866	4835	2383	1512	6303	3049	2264	2423	2979	3252	3112	4387	5242	3617	2352	1366	584	3244	1181	316	1141	1949	496	1927	2674
file_1_file_1_jg1111	CG12692_OG0000634_OG0.4	0	3	0	0	0	0	0	0	0	0	0	1	2	0	1	0	4	0	0	0	0	0	6	0
file_1_file_1_jg11110	shd_OG0010867	15	0	92	394	8	8	10	24	17	466	18	34	228	380	60	292	223	78	500	0	352	144	44	19
file_1_file_1_jg11111	HGTX_OG0010868	10	3	33	197	2	5	1	3	5	102	2	0	105	106	24	103	164	8	46	1	71	54	0	0
file_1_file_1_jg11112	CG42758_OG0012711	0	0	0	0	0	0	0	0	0	0	0	0	0	0	0	0	0	0	0	0	0	0	0	0
file_1_file_1_jg11113	CG34039_OG0012393	276	547	171	606	789	493	528	260	296	327	348	267	348	198	273	334	332	301	245	461	254	299	515	255
file_1_file_1_jg11114	Lk_OG0010869	28	2	24	313	5	7	11	32	20	116	41	25	274	85	25	172	177	33	39	2	99	4	19	22
file_1_file_1_jg11115	Gbs-70E_OG0002039	11637	1310	6944	12443	667	1047	1822	18352	17934	7574	19062	8895	6964	7640	5633	1321	10072	6435	2035	188	6974	681	700	16685
file_1_file_1_jg11116	Mpcp2_OG0001104	8570	41599	26329	42019	56636	36901	41033	9934	7965	27159	11017	10013	25782	15617	20388	16189	29078	24205	20157	29258	22832	10423	36366	8823
file_1_file_1_jg11117	CG4613_OG0010870	1	3	21	5	0	0	2	0	0	4	2	2	8	5	14	10	7	10	13	0	2	10	2	1
file_1_file_1_jg11118	CG9592_OG0012735_OG0	0	0	0	0	0	0	0	0	0	0	0	0	0	0	0	0	0	0	0	0	0	0	0	0
file_1_file_1_jg11119	bbg_OG0010871	639	168	1831	3717	200	224	237	1082	832	2480	1386	280	2250	1666	551	1706	3310	733	1962	12	2508	1881	172	849
file_1_file_1_jg1112	CG15570_OG0007934	0	4	4	1	25	21	11	0	0	8	1	0	2	2	1	3	0	1	0	4	0	0	1	0
file_1_file_1_jg11120	bbg_OG0010872	1344	545	4880	5208	678	601	719	1474	1503	3864	2075	1187	3987	2601	2309	4782	4059	2788	3669	242	3284	4780	503	1268
file_1_file_1_jg11121	CG3919_OG0010873	36	125	30	106	195	108	131	44	41	39	43	40	43	27	109	76	45	90	34	68	38	82	82	38
file_1_file_1_jg11122	stwl_OG0000817_OG0	727	1782	1166	2246	3325	1916	2020	1056	788	1528	855	959	1256	1278	1700	2789	1345	1843	1523	967	1208	2398	1533	1045
file_1_file_1_jg11123	CG3868_OG0002040_OG1	0	3	195	7	24	6	2	2	3	2	1	6	1	2	17	16	3	1	27	1	2	1	1	1
file_1_file_1_jg11124	CG13481_OG0000339_OG1	0	0	0	0	0	0	0	0	0	0	0	0	0	0	0	0	6	0	0	0	0	0	1	0
file_1_file_1_jg11125	fz_OG0012712_OG0	25	61	77	133	111	57	56	29	31	64	55	22	58	60	176	334	119	187	175	26	59	340	54	22
file_1_file_1_jg11126	CG13482_OG0012551_OG0	18	0	49	66	15	16	16	42	13	16	14	9	5	9	76	19	15	14	8	1	38	4	1	12
file_1_file_1_jg11127	fz_OG0010874	64	108	165	235	203	90	97	43	58	130	73	25	141	131	268	641	239	372	288	44	110	574	80	41
file_1_file_1_jg11128	CG42816_OG0000818_OG0	1	1	0	7	7	8	1	0	2	2	0	0	8	3	2	1	7	0	0	3	4	1	7	1
file_1_file_1_jg1113	CG15571_OG0012107	0	0	0	0	0	0	0	0	0	1	0	0	0	0	0	0	0	0	0	0	0	0	0	0
file_1_file_1_jg11130	CG7906_OG0010875	2	111	1	103	37	51	36	0	2	37	2	0	6	1	0	33	138	2	12	10	12	30	68	1
file_1_file_1_jg11131	CG34244_OG0010876	12	1	3	3	0	0	0	1	10	1	11	2	2	0	8	0	1	13	0	0	0	2	0	1
file_1_file_1_jg11132	CG7924_OG0010877	7	35	88	31	63	30	39	25	15	54	16	9	66	10	39	22	32	59	11	70	21	48	29	24
file_1_file_1_jg11133	nuf_OG0010878	4570	6259	4996	6588	12469	6430	6736	5475	5374	3826	5486	2982	4601	4257	2821	1740	5012	3650	1735	3635	4208	1658	5232	5040
file_1_file_1_jg11134	CG7768_OG0000182_OG0	6	44	5	46	23	15	22	10	5	29	9	9	54	7	2	10	15	7	3	18	8	5	19	4
file_1_file_1_jg11135	nuf_OG0016573	114	101	62	117	212	86	93	119	189	52	138	65	78	54	49	23	107	63	24	45	62	42	70	122
file_1_file_1_jg11136	saturn_OG0013915_OG0	3	10	5	15	17	13	18	1	1	1	3	5	4	1	1	9	6	2	2	5	3	7	11	0
file_1_file_1_jg11137	nuf_OG0010879	164	338	708	531	869	378	410	182	187	348	195	113	326	343	430	317	422	523	281	189	368	320	290	166
file_1_file_1_jg11138	nan_OG0010880	125	42	2	7	27	136	113	121	110	29	152	100	4	2	2	1	7	1	9	2	16	3	133	101
file_1_file_1_jg11139	D_OG0010881	25	21	256	617	5	61	41	40	33	270	41	58	470	229	124	605	544	103	274	1	213	504	50	33
file_1_file_1_jg1114	CG43288_OG0015324	0	0	0	0	0	0	0	0	0	0	0	0	0	0	0	0	0	0	0	0	0	0	0	0
file_1_file_1_jg11140	Sox21b_OG0010882	5	3	161	549	2	7	0	1	5	244	1	4	365	182	105	511	575	106	290	1	168	330	0	3
file_1_file_1_jg11141	Sox21a_OG0010883	2	1	2	0	0	0	0	0	1	3	1	0	1	0	4	15	2	0	3	0	1	5	0	0
file_1_file_1_jg11142	Fbp1_OG0004052	0	2	34	4	0	5	6	2	0	0	2	0	1	0	1	156125	0	12	9457	0	2	113672	1	1
file_1_file_1_jg11143	CG8100_OG0010884	4	0	7	77	3	1	2	0	6	63	5	2	65	61	6	228	85	10	95	8	28	81	0	1
file_1_file_1_jg11144	btl_OG0002041	114	32	557	3298	33	45	56	106	80	1932	119	76	1475	1581	230	423	2433	241	673	38	1651	455	89	106
file_1_file_1_jg11145	Pex1_OG0010885	2190	935	778	2322	1405	888	1100	1805	1911	1728	2126	1121	1172	1128	761	687	1291	859	612	603	1155	645	826	1648
file_1_file_1_jg11146	Frl_OG0011906	2551	5775	3741	9116	9052	5671	6172	3220	3093	6093	3615	2095	5916	4273	2527	4373	6466	3232	3659	3544	5256	4749	4424	2884
file_1_file_1_jg11147	CG13484_OG0010886	109	248	112	290	414	239	237	94	123	177	142	146	176	125	159	180	191	153	129	253	115	157	206	82
file_1_file_1_jg11148	CG6833_OG0010887	179	379	219	467	620	339	350	201	183	288	217	202	301	215	385	389	269	386	304	268	221	394	289	179
file_1_file_1_jg11149	Neurl4_OG0010888	1234	5603	1136	3431	10121	5042	5559	1274	1207	1853	1362	1023	2112	1560	906	2323	3032	1011	1251	3511	1579	2366	4619	1165
file_1_file_1_jg1115	Fas2_OG0011931	1702	3592	1495	4176	7140	3802	4007	2371	2049	2489	2579	1420	2978	2556	1055	4013	3980	1139	2354	1533	2691	3514	2835	2120
file_1_file_1_jg11150	Hsc70Cb_OG0010889	3884	9635	8362	12407	20926	8426	9331	4214	4001	8365	4250	3637	7984	6175	8841	11324	11296	10808	11292	8339	6185	10928	9281	3731
file_1_file_1_jg11151	CG6661_OG0010890	6	106	0	18	129	66	81	5	4	3	8	0	20	3	0	1	9	2	1	250	12	1	90	3
file_1_file_1_jg11152	CG6650_OG0010891	83	856	104	308	1684	906	892	101	82	186	107	78	252	139	262	536	364	360	314	659	178	512	744	78
file_1_file_1_jg11153	endos_OG0010892	971	2721	1712	2603	4633	2749	2665	972	949	1616	1152	982	2127	1113	2429	2813	1844	2444	1775	2759	1282	2601	2296	820
file_1_file_1_jg11154	Ptip_OG0010893	508	1956	629	1931	3530	2056	1976	652	538	956	589	305	1103	941	843	3175	1625	1254	1517	865	998	2983	1423	652
file_1_file_1_jg11155	upSET_OG0010894	2202	5536	1243	6839	12369	6563	5874	2748	2232	1626	2766	856	2998	2946	1932	6299	5261	2601	2431	1621	3115	5743	4076	2846
file_1_file_1_jg11156	Nprl3_OG0010895	175	630	291	640	955	582	638	170	196	295	195	162	460	208	397	360	448	498	273	546	258	355	545	173
file_1_file_1_jg11157	CG17359_OG0010896	67	168	61	183	390	209	196	58	61	101	71	61	121	74	203	206	156	262	125	115	94	191	184	58
file_1_file_1_jg11158	CG17361_OG0001320_OG0	97	212	86	286	420	247	211	87	116	112	106	107	223	86	429	451	193	406	216	296	121	441	200	69
file_1_file_1_jg11159	26-29-p_OG0010897	3030	11636	12032	18858	17879	12188	12908	3611	2589	16824	3124	3320	11227	8529	12806	12431	12185	15848	9480	7008	11840	10877	10399	3122
file_1_file_1_jg1116	GlcAT-I_OG0001177_OG0	394	437	311	704	815	510	504	514	405	323	512	426	487	315	426	469	596	467	439	402	306	361	392	441
file_1_file_1_jg11160	na_OG0018767	0	0	16	0	0	0	0	0	0	0	0	0	1	0	18	2573	0	0	2070	1	0	2004	0	0
file_1_file_1_jg11161	CG17364_OG0010898	126	2180	17	515	4615	2038	2239	107	132	179	148	66	344	140	7	78	737	8	31	1520	187	19	1853	125
file_1_file_1_jg11162	Hsp68_OG0000009_OG4	22169	1966	2038	6415	72	348	1256	21273	23960	4094	30784	19612	3746	3258	741	280	3159	1020	515	5	3375	261	260	19240
file_1_file_1_jg11163	CG13738_OG0011907	184	17	33	16	5	9	3	87	265	8	384	78	10	5	2	12	6	5	31	9	14	16	10	86
file_1_file_1_jg11164	ssp2_OG0010899	1744	1499	1581	2735	3299	1660	1709	2177	2093	1786	2172	1126	1928	1714	1825	2709	2381	2425	2295	787	1717	2461	1134	1965
file_1_file_1_jg11165	Meics_OG0010900	224	349	170	494	584	357	398	210	276	279	256	219	290	250	336	350	319	401	195	234	236	313	277	223
file_1_file_1_jg11166	CG32137_OG0010901	965	10127	1485	3198	18198	8371	9358	1335	1306	2093	1629	806	2668	1610	807	1906	2289	1011	2628	7359	2016	1956	8434	1089
file_1_file_1_jg11167	DCTN1-p150_OG0010902	5690	5389	4714	9715	9069	5179	5933	5763	5671	6331	6528	4007	5915	4986	3299	4554	6744	4266	4820	3164	5151	4433	4221	5088
file_1_file_1_jg11168	CG8833_OG0010903	327	654	332	753	1153	664	663	248	364	491	375	242	463	357	442	665	568	468	370	419	331	650	635	274
file_1_file_1_jg11169	Rgl_OG0010904	1355	1370	1257	3661	2417	1475	1665	1595	1435	2164	1589	1050	2212	1823	998	1748	2584	1043	1348	1005	1984	1673	1250	1350
file_1_file_1_jg1117	CG14708_OG0000923_OG1	0	0	0	0	0	0	0	0	0	0	0	0	0	0	0	0	4	0	0	0	0	0	0	0
file_1_file_1_jg11170	dysc_OG0004053	279	4390	39	1490	9474	3456	3749	177	178	268	362	150	1133	139	14	186	1661	3	47	3311	385	116	2814	149
file_1_file_1_jg11171	CG13737_OG0011908_OG0	1	2	34	29	5	14	16	8	2	33	7	9	35	9	54	49	16	11	51	0	37	43	5	4
file_1_file_1_jg11172	dysc_OG0013102_OG0	63	823	2	188	2150	799	775	25	41	22	67	6	155	29	0	37	285	1	7	283	59	25	473	26
file_1_file_1_jg11173	dysc_OG0013061_OG0	119	2058	5	495	5380	2162	1991	78	103	41	129	20	348	66	3	124	936	1	30	759	136	76	1355	80
file_1_file_1_jg11174	CG8745_OG0010905	1570	2664	3768	6451	1041	1436	1724	1745	1771	2351	1595	2092	2481	2455	2900	1231	3137	5773	818	344	1827	297	1784	1430
file_1_file_1_jg11175	Hml_OG0004054	3933	1146	3437	8320	1703	1445	1612	5979	3986	3723	4243	3986	3129	2172	3026	3904	9153	3571	3370	100	5171	2663	1045	6309
file_1_file_1_jg11176	Tsp68C_OG0012206	2	35	7	21	49	26	30	2	1	25	7	2	30	24	8	17	28	0	6	9	22	23	25	5
file_1_file_1_jg11177	CG8757_OG0010906	0	0	0	71	0	0	0	0	0	5	0	0	14	0	2	2	19	0	3	0	26	2	1	0
file_1_file_1_jg11179	bru3_OG0011909	8	146	4	86	268	125	133	7	2	13	4	2	58	12	1	14	74	0	5	93	19	21	114	8
file_1_file_1_jg1118	tyf_OG0007935	2253	5895	2813	6525	14741	6643	6733	3078	2322	2987	2585	998	3963	3411	2689	5531	5675	4124	4030	1867	3477	5407	4217	2995
file_1_file_1_jg11180	bru3_OG0017099	0	0	0	0	0	0	0	0	0	0	0	0	0	0	0	0	0	0	0	0	0	0	0	0
file_1_file_1_jg11181	bru3_OG0014899	1	68	36	34	69	24	35	1	1	10	4	6	24	16	25	36	31	19	13	33	8	31	52	1
file_1_file_1_jg11182	bru3_OG0018768	0	0	0	0	0	0	0	0	0	0	0	0	0	0	0	3	2	0	0	0	0	0	0	0
file_1_file_1_jg11183	bru3_OG0018769	0	0	0	0	0	0	0	0	0	0	0	0	0	0	0	0	0	0	0	0	0	0	0	0
file_1_file_1_jg11184	bru3_OG0010907	45	723	427	632	1335	521	621	65	45	186	63	43	487	159	234	351	766	264	122	586	158	221	639	45
file_1_file_1_jg11185	bru3_OG0017218	34	405	147	318	572	235	255	18	20	93	23	32	253	62	146	132	325	128	49	539	54	114	319	22
file_1_file_1_jg11186	CG10710_OG0010908	1041	87	1296	666	26	23	91	600	920	686	1032	755	315	496	931	482	333	1383	1165	18	389	505	24	651
file_1_file_1_jg11187	Liprin-beta_OG0010909	2473	2136	2289	2830	3524	1781	2049	2471	2624	1742	2963	2037	1891	1451	1853	1783	1659	2351	1571	1076	1441	1584	1807	2295
file_1_file_1_jg11188	TpnC41C_OG0000328_OG1	163	23	26617	1070	47	36	66	187	196	344	188	718	540	408	28374	20566	332	39401	21964	10	352	26782	25	207
file_1_file_1_jg11189	rogdi_OG0010910	1313	1013	678	1652	1777	911	1021	1070	1556	1027	1649	877	1020	740	708	438	1392	739	364	720	940	356	878	1074
file_1_file_1_jg1119	Tip60_OG0007936	318	621	511	920	958	602	635	395	351	605	467	327	669	447	500	700	569	561	466	523	447	623	574	361
file_1_file_1_jg11190	CG7724_OG0010911	419	4687	670	1781	6370	3846	4111	604	486	1152	576	475	975	772	220	191	891	187	271	3544	905	217	3944	574
file_1_file_1_jg11191	Rbp6_OG0010912	831	17671	394	4884	24046	11858	12627	725	717	1646	982	815	3636	1167	204	751	4482	164	96	19829	1093	399	13758	661
file_1_file_1_jg11192	ymp_OG0001002_OG1	765	12634	310	3688	19017	8558	9570	614	690	1435	872	663	2595	1173	149	549	3776	152	68	11026	1136	339	9165	621
file_1_file_1_jg11193	Afg3l2_OG0010913	4884	9119	4006	10992	11601	7874	8755	7107	5265	6791	6018	5774	6493	5415	3195	3209	6488	3895	3933	9427	5437	2956	6543	6360
file_1_file_1_jg11194	CG7707_OG0000819_OG1	0	1	0	0	0	0	3	0	0	3	1	1	0	0	0	0	2	0	0	3	0	1	4	0
file_1_file_1_jg11195	CG6497_OG0010914	0	0	0	0	3	0	1	0	0	0	0	0	0	0	0	1	1	0	0	0	0	0	1	0
file_1_file_1_jg11196	CG13723_OG0010915	0	0	0	0	0	0	0	0	0	0	0	0	1	0	0	0	0	0	0	0	0	0	0	0
file_1_file_1_jg11197	ND-24L_OG0010916	0	0	1	0	0	1	1	0	0	0	0	0	1	0	0	2	1	0	0	0	0	0	0	0
file_1_file_1_jg11198	CG13724_OG0010917	0	0	0	0	0	0	0	0	0	0	0	0	0	0	0	1	0	0	7	2	0	0	0	0
file_1_file_1_jg11199	CG13725_OG0010918	0	0	0	0	1	0	1	0	0	0	0	0	1	0	0	0	3	0	0	0	0	0	2	0
file_1_file_1_jg112	RhoGAP5A_OG0007373	232	792	335	744	1300	792	796	265	231	425	278	240	535	335	487	681	508	579	434	672	363	582	685	254
file_1_file_1_jg1120	dgt4_OG0001720	7	45	20	37	45	11	23	2	9	5	7	8	35	2	226	316	19	268	117	53	4	264	26	6
file_1_file_1_jg11200	Or74a_OG0000238_OG1	0	0	0	0	0	0	0	0	0	0	0	0	0	0	0	4	0	0	7	0	0	2	0	0
file_1_file_1_jg11202	CG6479_OG0000241_OG1	145	533	160	539	970	538	529	145	143	248	180	142	378	174	1052	887	405	1331	457	406	223	790	395	116
file_1_file_1_jg11203	lectin-22C_OG0000011_OG1	146	23	269	469	48	18	33	160	110	282	85	145	188	77	162	42	362	204	50	4	206	41	44	147
file_1_file_1_jg11204	CG13727_OG0004055	3	2	21	22	0	2	1	2	0	2	0	3	13	7	1	8	6	0	50	2	12	8	2	0
file_1_file_1_jg11205	brv2_OG0010919	0	2	0	3	1	0	1	0	0	0	0	0	0	0	1	1	2	0	1	0	3	1	0	2
file_1_file_1_jg11206	Mip_OG0010920	10	0	27	168	5	6	3	0	1	45	0	0	258	25	6	89	321	0	53	2	25	41	2	1
file_1_file_1_jg11207	CG9902_OG0001003_OG1	619	972	338	943	1992	1032	1079	556	698	434	767	418	601	422	479	895	890	634	537	568	485	879	762	570
file_1_file_1_jg11208	tap_OG0010921	0	1	7	1	0	0	0	0	2	0	0	0	2	0	24	413	4	0	61	0	0	234	0	0
file_1_file_1_jg11209	Cad74A_OG0010922	92	22	229	280	39	52	60	29	38	86	40	48	39	114	92	2582	149	48	2425	10	121	2684	12	56
file_1_file_1_jg1121	Nsun2_OG0007937	337	1213	1012	1478	1658	1101	1190	499	443	864	479	418	1001	638	1261	1615	1232	1560	1315	873	671	1483	952	471
file_1_file_1_jg11210	CG13728_OG0010923	1	3	3	0	4	4	1	0	0	0	0	0	2	0	0	3	3	0	3	1	0	1	3	0
file_1_file_1_jg11211	CG13731_OG0011910	10	8	13056	38	6	31	26	11	5	39	8	10	25	369	1089	206580	66	1408	204187	4	14	242504	9	7
file_1_file_1_jg11212	blot_OG0010924	966	5415	1449	5345	8666	5006	5273	1078	910	3027	1212	800	3453	2146	1740	2506	3528	2074	2574	3801	2480	2430	4294	1054
file_1_file_1_jg11213	Sec3_OG0004056_OG0	564	1218	739	1558	2185	1216	1247	592	536	918	665	528	987	697	677	1176	1143	750	834	947	778	1048	903	541
file_1_file_1_jg11214	CG7630_OG0011911	11882	8096	10379	27192	11274	7444	8271	20087	13154	17490	16022	23580	14334	19082	6927	5421	11979	8566	8484	9296	15323	3575	7853	18165
file_1_file_1_jg11215	Polr3G_OG0010925	47	142	142	182	250	157	139	74	81	117	81	87	152	81	124	279	146	119	165	238	98	235	136	73
file_1_file_1_jg11216	Gorab_OG0010926	243	259	281	641	493	285	278	305	261	386	284	309	505	310	447	484	439	454	343	293	260	449	263	275
file_1_file_1_jg11217	Coq4_OG0010927	237	424	346	728	596	396	412	285	302	397	306	289	431	302	258	352	428	282	399	523	308	267	362	240
file_1_file_1_jg11218	frc_OG0010928	803	1200	1377	2671	1723	1171	1244	1241	899	1578	952	1123	1533	1131	1319	852	1601	1291	647	899	1300	669	1058	1058
file_1_file_1_jg11219	CG32176_OG0000524_OG0	450	809	410	1117	1474	833	866	504	473	669	573	452	915	523	504	679	948	643	395	821	511	663	783	472
file_1_file_1_jg1122	cib_OG0003204	711	1141	856	2387	1505	1106	1229	621	716	879	932	528	1744	654	2171	13082	1638	2162	7480	1032	775	12195	897	507
file_1_file_1_jg11220	CG18265_OG0010930	26	246	15	99	671	260	252	22	31	7	31	0	62	20	3	173	283	0	59	87	26	85	171	29
file_1_file_1_jg11221	Cpr67Fa2_OG0000242_OG0	1	3	278	0	1	0	0	1	0	1	2	4	0	2	5	1904	1	1	7223	12	0	313	0	0
file_1_file_1_jg11222	Cpr67Fa2_OG0000242_OG0.2	0	0	181	2	0	1	0	0	0	2	1	1	0	0	0	1383	0	0	6040	2	0	245	0	0
file_1_file_1_jg11223	OXA1L_OG0004057	230	741	525	786	1167	803	877	339	210	406	252	299	490	339	757	669	471	874	702	688	392	494	611	266
file_1_file_1_jg11224	galla-2_OG0010931	727	2842	744	2043	2736	2154	2189	669	824	1007	820	742	1103	652	663	454	1073	638	386	2265	841	466	2167	675
file_1_file_1_jg11225	CG6409_OG0010932	7968	316570	145117	185657	375455	403121	377752	23980	8183	138054	9860	27852	86275	82719	98590	48	81189	113687	198	224542	84991	295	240834	22357
file_1_file_1_jg11226	Blos4_OG0010933	143	290	271	393	433	328	295	132	141	204	166	130	300	146	273	144	215	293	99	321	156	177	268	122
file_1_file_1_jg11227	CG6418_OG0010934	939	1519	1214	2354	2382	1393	1606	1188	1072	1326	1209	1116	1531	1088	1233	2195	1959	1334	1266	923	1080	1834	1215	1180
file_1_file_1_jg11228	tna_OG0010935	6613	16183	10432	18046	21129	12870	14094	6620	5971	7979	7558	5480	10369	7328	5140	9523	12608	6904	6045	9786	7431	10309	12657	6148
file_1_file_1_jg11229	tna_OG0014712	0	0	0	0	0	0	0	0	0	0	0	0	0	0	0	0	0	0	0	0	0	0	0	0
file_1_file_1_jg1123	brn_OG0001742_OG0.2	212	484	258	590	784	522	528	283	230	335	253	230	411	265	288	276	335	317	213	493	255	215	399	257
file_1_file_1_jg11230	tna_OG0013405	0	0	0	0	0	0	0	0	0	0	0	0	0	0	0	0	0	0	1	0	0	0	0	0
file_1_file_1_jg11231	lncRNA:CR44347_OG0014942_OG0	0	13	1	1	19	8	11	1	0	1	1	0	1	0	0	0	1	1	0	8	1	0	16	2
file_1_file_1_jg11234	NijA_OG0010936	1043	3174	977	2539	4460	3356	3287	1436	1280	2294	1369	1189	1468	1474	633	888	1375	670	946	2603	1534	886	2547	1248
file_1_file_1_jg11235	ND-13B_OG0010937	3548	3207	2637	6967	4666	2994	3236	4628	3820	4234	4864	5460	3770	4072	1838	1550	3139	2176	2419	3838	3450	1073	2874	4517
file_1_file_1_jg11236	CG33493_OG0010938	128	29	765	1267	51	44	55	158	68	931	56	131	377	478	679	282	386	602	204	13	425	81	25	101
file_1_file_1_jg11237	CG11811_OG0004058	194	783	381	789	1474	816	831	195	168	398	204	216	546	291	730	1138	656	819	1185	659	356	871	644	185
file_1_file_1_jg11238	simj_OG0010939	672	2263	988	2193	4765	2436	2525	794	748	1214	817	573	1601	1034	1292	2747	2294	1680	1417	1997	923	2312	1814	718
file_1_file_1_jg11239	Adi1_OG0010940	436	525	1401	1753	782	585	600	322	376	1457	428	491	806	772	862	582	866	990	477	562	598	392	539	356
file_1_file_1_jg1124	Xpac_OG0008280	167	252	193	466	478	281	282	169	193	223	243	193	331	142	292	523	321	298	258	261	175	488	260	145
file_1_file_1_jg11240	CG8003_OG0010941	239	560	514	880	1004	612	610	221	237	575	272	228	600	337	748	1450	598	768	980	568	336	1218	520	220
file_1_file_1_jg11241	CG32066_OG0010942	147	728	383	531	1332	751	804	236	214	391	227	156	364	278	259	221	356	354	163	531	332	187	635	212
file_1_file_1_jg11242	CG14153_OG0010943	665	853	842	3848	1527	1029	983	743	671	3973	932	1010	1743	2823	484	20	2896	384	33	415	1925	17	848	652
file_1_file_1_jg11243	CG14154_OG0010944	0	2	0	2	2	1	0	4	0	2	1	1	6	1	0	0	5	3	0	5	1	1	8	1
file_1_file_1_jg11244	CG32066_OG0010945	231	1089	552	715	1789	1009	1051	337	272	529	338	202	565	425	394	292	525	493	194	770	448	252	917	289
file_1_file_1_jg11245	CG8009_OG0010946	648	1039	497	1568	1451	892	873	683	613	893	744	814	972	763	479	447	914	537	289	838	696	360	858	595
file_1_file_1_jg11246	E(z)_OG0010947	374	1239	536	1406	2013	1226	1355	443	456	696	539	451	921	540	746	1101	840	965	719	1136	598	982	1122	407
file_1_file_1_jg11247	CG34001_OG0010948	25	67	25	111	99	68	85	33	39	55	33	38	47	32	94	122	30	98	85	69	43	117	62	21
file_1_file_1_jg11248	hay_OG0010949	456	881	505	1428	1525	886	926	579	632	842	728	582	1011	647	792	1349	1064	899	860	940	678	1241	796	564
file_1_file_1_jg11249	CG14151_OG0010950	0	0	0	0	0	0	0	0	0	0	0	0	0	0	0	0	4	0	0	1	0	0	0	0
file_1_file_1_jg1125	Prtl99C_OG0000087_OG0.4	0	0	0	0	0	0	0	0	0	0	0	0	1	0	0	0	0	0	1	1	0	0	0	0
file_1_file_1_jg11250	CG34238_OG0012900_OG0	0	0	0	0	0	0	1	1	0	0	1	0	0	0	0	0	1	0	0	0	0	0	0	2
file_1_file_1_jg11251	CG43127_OG0011912	0	1	0	0	0	0	0	0	0	0	0	0	0	0	0	0	0	0	0	0	0	0	0	0
file_1_file_1_jg11252	CG42521_OG0013684	0	0	6037	3	0	0	0	1	1	3	0	28	0	1	2961	0	7	2982	0	0	1	0	2	0
file_1_file_1_jg11253	Rbfox1_OG0000820_OG0	3085	1752	2155	9026	2540	1340	1700	2990	2993	1769	3831	1821	5570	2435	1255	3110	4806	1609	1716	1133	2401	2778	1434	2829
file_1_file_1_jg11254	Rbfox1_OG0004059_OG0	0	0	0	0	0	0	0	0	0	0	0	0	1	0	0	0	4	0	0	0	0	0	1	0
file_1_file_1_jg11256	S-Lap4_OG0010951	0	23	0	0	2	0	0	0	0	0	0	0	26	1	0	2	49	0	0	0	0	1	47	0
file_1_file_1_jg11257	S-Lap3_OG0010952	0	18	0	0	0	0	0	0	1	0	0	0	14	1	0	0	38	0	0	0	0	2	26	0
file_1_file_1_jg11258	CG32061_OG0011913_OG0	0	0	0	0	0	0	0	0	0	0	0	0	1	0	0	0	0	0	0	2	0	0	2	0
file_1_file_1_jg11259	Gem3_OG0004060	130	398	172	460	845	379	414	145	138	273	140	143	242	222	880	847	369	897	461	264	198	798	305	113
file_1_file_1_jg1126	pico_OG0008279	450	1413	781	1642	3510	1417	1553	578	472	865	556	285	1069	793	1095	1700	1582	1674	769	658	852	1435	1216	507
file_1_file_1_jg11260	CG12362_OG0000821_OG0	0	9	0	0	0	0	0	0	0	0	0	0	1	0	0	0	1	1	0	0	0	1	10	1
file_1_file_1_jg11261	Or67d_OG0010953	1	887	0	1	872	702	644	0	0	9	2	0	10	0	0	5	2	0	8	1255	1	5	684	0
file_1_file_1_jg11262	can_OG0004061_OG0	0	1	0	2	0	1	0	0	1	0	1	0	1	0	1	7	6	0	6	3	0	5	0	0
file_1_file_1_jg11263	Or67c_OG0010954	0	438	0	2	484	389	393	0	0	8	0	0	1	0	0	3	2	0	2	559	7	3	332	0
file_1_file_1_jg11264	Kap-Î±3_OG0013218	0	0	0	2	0	0	0	0	0	2	0	0	9	0	1	1	7	0	1	0	0	1	1	0
file_1_file_1_jg11265	scramb1_OG0012758_OG0	438	616	885	1412	1085	660	731	668	549	937	647	431	1092	738	576	1291	1120	718	1296	620	730	1172	475	562
file_1_file_1_jg11266	scramb1_OG0012901	78	151	159	294	256	150	210	144	115	170	142	95	245	136	121	254	271	116	219	169	158	185	138	87
file_1_file_1_jg11267	scramb1_OG0010955	497	724	894	1361	1018	683	815	544	514	747	637	462	1045	591	556	1080	878	658	1126	695	669	1100	617	473
file_1_file_1_jg11268	scramb1_OG0014221	0	2	0	1	5	2	2	0	2	1	0	0	1	1	0	0	8	0	0	6	0	1	7	0
file_1_file_1_jg11269	CG32055_OG0010956	0	0	0	3	2	2	1	0	1	1	0	0	1	0	0	1475	3	0	1078	9	2	1857	3	0
file_1_file_1_jg1127	Prtl99C_OG0000087_OG0	0	0	0	2	0	0	0	0	0	0	0	0	0	0	0	0	0	0	0	0	0	0	0	0
file_1_file_1_jg11270	scramb2_OG0013623	0	1	0	2	2	0	0	0	0	1	1	1	5	0	1	1	1	0	0	4	1	0	1	0
file_1_file_1_jg11271	CG8065_OG0004062	0	0	0	0	0	0	0	0	0	0	0	0	0	0	0	0	2	0	0	0	0	0	1	0
file_1_file_1_jg11272	ect_OG0013624_OG0	6	2	4	32	0	6	10	4	1	7	6	7	12	10	701	31	32	6	51	1	11	40	2	2
file_1_file_1_jg11273	ect_OG0010957	26	7	14	77	4	3	11	9	11	26	4	16	72	36	212	42	38	14	47	5	31	46	7	9
file_1_file_1_jg11274	CG6628_OG0010958	0	0	0	0	0	0	2	2	3	0	1	3	4	1	0	0	5	2	0	2	1	0	1	0
file_1_file_1_jg11275	dpr10_OG0010959	26	49	5	72	90	34	46	16	19	19	35	8	46	17	2	35	149	2	16	42	11	18	36	19
file_1_file_1_jg11276	CG8072_OG0010960	0	2	0	0	0	0	0	0	0	0	0	0	0	0	0	0	0	0	0	0	0	0	1	0
file_1_file_1_jg11277	dpr10_OG0010961	35	52	11	83	124	41	71	25	36	24	36	14	66	21	1	28	144	7	19	47	17	13	45	22
file_1_file_1_jg11278	CG9822_OG0012552_OG0	0	13	0	1	18	8	15	0	1	0	1	0	1	0	1	0	0	0	1	4	0	0	7	0
file_1_file_1_jg11279	dpr6_OG0004063_OG0	0	24	2	0	52	36	34	0	0	2	0	0	0	0	1	0	1	0	0	9	0	0	19	0
file_1_file_1_jg1128	Prtl99C_OG0000087_OG0.5	0	1	0	0	1	0	0	0	0	0	0	0	0	0	0	0	1	0	2	0	0	0	2	0
file_1_file_1_jg11280	dpr6_OG0002042_OG0	0	1	4	0	11	9	7	0	0	0	1	0	0	0	21	18	0	0	8	3	1	0	10	1
file_1_file_1_jg11281	CG32054_OG0010962	0	1	4	1	7	7	6	0	0	0	0	0	0	0	1	12	1	0	0	2	0	0	0	0
file_1_file_1_jg11282	CG32053_OG0010963	0	0	8	0	0	2	1	0	0	0	0	0	0	0	11	0	1	0	0	0	0	0	1	0
file_1_file_1_jg11284	CG14160_OG0010964	0	1	7	1	0	0	0	0	0	0	0	0	0	1	1	15	0	0	4	1	0	0	0	0
file_1_file_1_jg11285	dpr6_OG0014676	0	0	0	0	1	0	0	0	0	0	0	0	0	0	0	0	4	0	0	2	0	0	1	0
file_1_file_1_jg11286	casp_OG0013730	0	0	0	0	0	0	0	0	0	0	0	0	0	0	0	0	0	0	0	0	0	0	0	0
file_1_file_1_jg11287	dpr6_OG0000407	7	7	0	52	18	20	21	14	12	11	14	5	45	6	0	22	130	1	5	3	16	9	12	8
file_1_file_1_jg11288	vnc_OG0004064	427	1266	854	1287	1786	1099	1275	359	374	667	444	410	721	467	970	1241	660	1077	1027	1044	485	1099	1009	332
file_1_file_1_jg11289	vnc_OG0012734_OG0	98	262	162	285	446	237	252	116	111	160	95	127	149	133	194	224	161	221	222	239	148	222	255	89
file_1_file_1_jg11290	CG6674_OG0010965	139	475	208	435	749	434	446	157	175	281	186	177	298	193	226	290	283	242	195	389	200	255	379	130
file_1_file_1_jg11291	Dronc_OG0002043	148	270	275	468	534	362	342	191	131	412	129	159	374	182	613	1329	456	667	1132	218	420	1441	287	149
file_1_file_1_jg11292	CG6685_OG0010966	88	211	76	245	360	216	207	89	87	102	93	79	151	87	154	219	178	174	118	111	108	191	200	92
file_1_file_1_jg11293	bma_OG0010967	24	106	8	145	161	93	105	9	22	27	13	6	105	8	0	177	359	0	48	21	55	117	110	24
file_1_file_1_jg11294	nudE_OG0010968	2002	2896	1935	5139	4569	2567	2771	2268	2373	2939	2676	1840	3556	2471	1738	1914	2937	2019	1835	2193	2625	1852	2341	2069
file_1_file_1_jg11295	CG6707_OG0010969	1211	3044	1494	3347	4924	2945	3089	1202	1208	1973	1412	1015	2018	1512	1514	1992	2458	1703	1507	2030	1658	1820	2575	1102
file_1_file_1_jg11296	Hez_OG0011914	6	3	2	1	5	1	2	10	15	1	9	20	6	3	0	7	0	3	9	5	1	7	0	10
file_1_file_1_jg11297	CG6709_OG0010970	40	26	15	34	19	18	25	45	27	27	38	32	9	7	8	17	21	6	37	9	14	42	13	26
file_1_file_1_jg11298	CalpB_OG0010971	1865	2694	3131	5625	4814	2992	3170	2790	2172	3960	2551	1460	3760	2829	2005	3210	4209	2572	3807	1344	4145	3458	2324	2365
file_1_file_1_jg11299	Taf2_OG0010972	380	1290	481	1296	2097	1296	1310	380	381	623	412	374	938	514	750	1917	1081	834	1123	1102	529	1661	1032	351
file_1_file_1_jg113	CG34434_OG0003115	8	29	15	30	69	24	34	6	10	24	8	8	33	16	10	58	39	8	28	41	20	39	18	8
file_1_file_1_jg1130	zld_OG0003258_OG0	63	79	181	378	521	99	71	13	65	67	60	22	167	24	1783	7998	294	2799	2972	31	45	6980	61	12
file_1_file_1_jg11300	CG34382_OG0010973	479	451	950	12	823	364	435	366	549	13	565	517	6	6	1238	328	6	1441	992	15	7	212	364	315
file_1_file_1_jg11301	Ciz1_OG0010974	2746	12102	2961	9545	20061	10636	11600	2498	2782	4897	3253	2846	6414	3808	5130	11386	7467	5875	6089	8514	3816	11142	10353	2292
file_1_file_1_jg11302	iPLA2-VIA_OG0010975	1913	5697	5449	8708	10039	6199	6565	2776	2108	6858	2499	1901	5995	4609	3110	1446	6120	3700	1240	4766	5226	1128	4898	2421
file_1_file_1_jg11303	CG10809_OG0010976	189	592	264	522	974	506	559	216	191	267	191	188	300	213	372	764	373	400	408	372	225	662	478	174
file_1_file_1_jg11304	RasGAP1_OG0004065	486	2199	544	1319	4322	2138	2187	605	514	784	660	349	891	655	870	1771	1275	1066	590	1124	713	1519	1665	556
file_1_file_1_jg11305	Cdk8_OG0010977	47	233	99	196	392	229	281	59	43	128	59	61	140	86	234	379	139	222	192	216	77	378	201	33
file_1_file_1_jg11306	I-2_OG0010978	1053	1272	1626	2707	1912	1235	1340	1222	1126	1878	1317	970	2696	1537	1368	1004	2159	1543	869	1327	1336	783	1069	1083
file_1_file_1_jg11307	CG43897_OG0000561_OG0	199899	14640	94637	51881	2648	2535	10509	142336	246501	36216	273258	93167	37448	52001	38017	29693	37194	56848	45630	238	39502	28015	2334	134189
file_1_file_1_jg11308	CG43897_OG0000454_OG0	1	3	0	0	1	3	0	3	2	10	6	5	2	1	0	29	0	0	23	0	2	9	0	2
file_1_file_1_jg11309	CG43897_OG0000454_OG0.2	11	1	0	0	2	0	0	0	17	3	17	6	0	0	3	39	0	0	19	0	8	19	0	5
file_1_file_1_jg1131	CG12702_OG0001192	99	277	54	336	166	77	123	25	117	61	124	23	339	42	465	1011	260	458	439	386	53	991	266	27
file_1_file_1_jg11310	CG32052_OG0010979	14	102	26	176	153	78	56	12	19	55	13	2	157	13	17	48	538	10	19	47	35	23	98	6
file_1_file_1_jg11311	Ilp4_OG0010980	4	0	8	1	0	4	10	1	4	0	5	2	0	0	8	1	1	1	1	0	1	0	0	1
file_1_file_1_jg11312	Ilp3_OG0010981	1	1	0	1	0	4	2	1	3	4	1	0	0	0	1	69	2	0	16	0	20	44	0	0
file_1_file_1_jg11313	CG32052_OG0001321_OG0	0	0	7	0	0	8	5	0	8	18	3	0	1	0	3	322	5	2	160	0	45	87	1	0
file_1_file_1_jg11314	Ilp1_OG0010982	0	5	2	22	5	7	6	4	2	2	0	0	15	0	1	61	29	0	0	0	3	34	2	0
file_1_file_1_jg11315	Zasp67_OG0010983	14	2	49	77	4	20	16	28	19	10	83	21	5	8	80	2	53	50	1	0	16	2	27	25
file_1_file_1_jg11316	Ae2_OG0010984	781	9594	2112	8906	17973	8758	9677	1016	1026	3439	1105	473	5672	3749	1093	1817	11041	1309	2095	5050	4661	1293	8003	923
file_1_file_1_jg11317	CG42268_OG0010985	1339	10718	1461	6261	17224	9667	9697	1371	1335	2995	1646	1112	4655	2013	948	2284	8399	1040	1452	6095	2400	1921	8202	1297
file_1_file_1_jg11318	CG6749_OG0010986	46	32	178	664	53	71	89	189	57	313	56	66	579	362	88	40	391	145	26	51	306	56	22	119
file_1_file_1_jg11319	ATPsynB_OG0010987	24834	18211	26672	58663	24159	15572	18282	38131	25862	33381	33794	39026	29398	37697	15822	14662	25531	21100	20136	13757	31923	9239	14730	33506
file_1_file_1_jg1132	Abcd3_OG0003257	1820	6888	4618	9031	11601	7201	7937	2635	1859	6848	2324	1995	7129	3687	3441	1763	7797	4222	2045	5966	4373	1188	5884	2412
file_1_file_1_jg11320	Naa60_OG0010988	437	844	246	841	1348	731	767	504	439	450	547	402	655	416	280	391	788	363	287	648	388	412	730	431
file_1_file_1_jg11321	defl_OG0010989	243	464	313	727	677	432	457	306	297	339	283	247	484	226	460	806	453	513	454	350	289	795	393	220
file_1_file_1_jg11322	nbs_OG0010990	236	997	295	722	1669	873	895	204	223	527	286	231	778	320	569	545	838	606	319	1163	291	471	768	232
file_1_file_1_jg11323	CG14174_OG0010991	24	58	36	62	104	49	52	23	16	31	26	21	45	30	74	153	31	72	92	51	29	161	27	29
file_1_file_1_jg11324	CG18178_OG0010992	96	603	254	439	873	620	538	112	120	293	121	148	313	207	481	658	332	473	487	775	165	627	481	111
file_1_file_1_jg11325	vsg_OG0010993	2851	8183	4511	9284	14516	8333	8203	3647	3059	6669	3433	2624	7048	4929	3176	6255	7961	3312	4858	5465	5271	4938	6797	3163
file_1_file_1_jg11326	SH3PX1_OG0010994	752	2543	1633	2509	4190	2493	2618	1070	853	1977	1045	782	2359	1211	1559	1948	1993	1640	1589	2357	1548	1788	2104	853
file_1_file_1_jg11328	CG16711_OG0010995	916	2878	948	2766	5277	2481	2693	1026	873	1470	1033	609	2088	1177	782	1509	3383	1047	1095	1408	1362	1387	2228	960
file_1_file_1_jg11329	CG6761_OG0010996	120	2179	5	222	3202	1672	2033	150	137	114	181	123	89	78	1	0	121	3	5	947	140	0	1674	123
file_1_file_1_jg1133	parvin_OG0008277	2408	1121	3360	3484	1647	1060	1256	2570	2678	1943	3046	2230	2371	1620	2415	1944	2224	2974	2177	858	1851	1638	951	2291
file_1_file_1_jg11330	Ubc4_OG0010997	708	1583	859	2088	2667	1542	1625	815	710	1009	859	774	1241	814	1550	1630	1291	1763	1238	1311	853	1326	1474	724
file_1_file_1_jg11331	scramb1_OG0012713	0	0	13	1	71	12	9	0	3	0	1	2	3	1	398	6	3	436	7	0	1	1	0	0
file_1_file_1_jg11332	Prps_OG0004066	1422	7574	4423	8865	10911	7053	7413	1557	1295	4247	1470	1387	6192	2734	3071	4536	9121	3332	3192	6610	2956	3660	6065	1455
file_1_file_1_jg11333	alphaTub67C_OG0010998	1	1	85	2	582	93	50	0	1	27	3	40	3	2	3177	1	1	3740	6	7	2	2	4	1
file_1_file_1_jg11334	CG16717_OG0010999	144	602	278	481	924	569	622	231	211	261	195	148	319	203	365	535	418	377	431	422	236	472	506	220
file_1_file_1_jg11335	fry_OG0011000	5399	10297	874	10171	22168	10332	11945	6056	4518	1917	4607	439	3076	4745	649	3432	8230	471	3284	3636	5239	3892	7346	5652
file_1_file_1_jg11336	CNMaR_OG0011001	4	17	1	123	20	17	17	4	6	18	8	4	129	17	3	14	188	6	10	18	14	7	13	5
file_1_file_1_jg11337	fry_OG0011002	1412	2792	654	2707	5688	2532	2900	1428	1268	921	1298	277	1118	1217	322	802	2005	444	779	1228	1276	934	2162	1337
file_1_file_1_jg11338	CG18180_OG0000283_OG1	0	0	3	277	2	2	0	0	0	45	0	0	30	58	0	31	52	0	18	0	71	0	2	0
file_1_file_1_jg11339	CG8329_OG0001004	18	12	3	524755	28	167	132	7	69	318511	43	2	445152	228362	0	6	264478	7	9	5	229859	0	45984	10
file_1_file_1_jg1134	Alr_OG0008278	1097	1374	1342	2258	2119	1321	1441	1038	1141	1264	1260	1195	1838	915	1193	907	1351	1410	911	1854	954	800	1277	945
file_1_file_1_jg11340	fry_OG0011003	9499	20076	5808	17130	31121	15428	18526	8445	8778	7037	9533	4802	9849	6833	3551	4190	10058	5031	4318	15925	7892	5079	16700	7528
file_1_file_1_jg11341	Cyp40_OG0011004	482	641	597	1169	989	536	640	488	503	712	563	479	764	556	683	593	700	856	456	478	492	581	560	411
file_1_file_1_jg11342	Or67b_OG0011005	0	501	2	22	870	464	498	0	0	18	0	0	21	7	0	2	22	0	3	556	9	1	349	0
file_1_file_1_jg11343	LanB2_OG0011006	2073	769	4054	5586	1813	1235	1399	2148	1865	3380	2228	1201	3313	2674	3666	6675	5438	3620	5615	319	2952	6461	701	2147
file_1_file_1_jg11344	Tmc_OG0004067	33	73	50	875	112	75	87	50	63	1139	57	34	1036	983	19	139	790	13	190	88	681	89	148	36
file_1_file_1_jg11345	CG3306_OG0011915	0	7	0	239	5	3	3	0	0	308	0	0	649	228	0	1	305	0	0	0	240	0	66	0
file_1_file_1_jg11346	CG3088_OG0011007	64	48	8	1413654	67	327	270	20	186	768769	135	5	1050343	599940	1	9	628287	17	35	11	549028	1	70646	16
file_1_file_1_jg11347	CG3222_OG0011008	1	3	0	0	0	1	2	0	0	0	0	0	7	0	0	7	4	0	0	1	1	2	2	0
file_1_file_1_jg11348	asRNA:CR46246_OG0011916	0	2	0	1	1	3	0	0	0	0	2	0	0	1	0	6	0	0	0	1	0	3	1	0
file_1_file_1_jg11349	asRNA:CR46246_OG0017682	2	1	0	14	8	6	9	1	1	2	2	3	12	2	0	21	5	3	3	2	5	13	2	3
file_1_file_1_jg1135	Rpp20_OG0008275	775	1482	1222	2202	2261	1247	1475	999	840	1375	1073	1149	1564	1060	1211	1320	1401	1294	943	1482	956	1089	1318	884
file_1_file_1_jg11350	CG42673_OG0004068	1288	384	5628	6484	382	352	517	1749	1708	3684	1734	1075	3641	3850	2620	2076	4357	3941	1468	147	3661	2091	423	1683
file_1_file_1_jg11351	Ir67a_OG0002044_OG0	0	3	0	4	1	4	1	0	0	3	0	0	0	1	0	0	1	0	1	0	1	0	1	0
file_1_file_1_jg11352	RpS9_OG0000822_OG0	13100	23377	46081	48461	29474	21154	24093	18568	13973	35220	16199	17487	30399	23565	35144	47118	20671	46267	40470	16096	28912	38522	21021	15577
file_1_file_1_jg11353	CG3408_OG0011009	51	232	90	240	435	195	217	67	50	157	74	56	156	109	385	1594	206	371	687	249	160	1207	237	46
file_1_file_1_jg11354	path_OG0004069_OG0	1259	17118	4684	9842	22712	13196	14058	1691	1130	9096	1229	1444	7424	5839	3442	2401	6009	4859	2062	14102	5040	1937	14534	1292
file_1_file_1_jg11355	CG32037_OG0011010	4	2	394	99	1	8	11	3	6	38	4	10	27	56	264	31	37	335	103	20	26	14	7	4
file_1_file_1_jg11356	CG32036_OG0011011	9	12	1076	46	5	10	9	7	9	35	10	20	17	53	474	2	46	449	2	18	10	0	9	13
file_1_file_1_jg11357	pall_OG0011012	413	719	407	1018	1303	690	723	390	411	625	441	410	704	417	538	453	693	483	354	1058	422	386	654	378
file_1_file_1_jg11358	Jarid2_OG0011013	2685	6891	3187	7463	12402	6357	6426	3438	2445	5032	3085	1982	4405	3793	3268	5564	5773	4006	3562	3824	4211	5616	4905	3159
file_1_file_1_jg11359	Uch-L5_OG0011014	176	621	419	689	1081	671	661	153	158	343	244	244	464	289	847	2594	435	855	1736	648	272	2504	573	168
file_1_file_1_jg1136	CG18809_OG0003256_OG0	611	1901	675	1780	3540	1821	1950	703	523	918	654	557	1092	831	556	976	1190	739	649	1097	807	871	1549	582
file_1_file_1_jg11361	CG3434_OG0011016	191	496	248	600	593	443	478	247	209	388	263	281	482	253	385	489	391	410	327	580	288	490	417	229
file_1_file_1_jg11362	CG3552_OG0004070	257	573	432	823	927	533	533	359	301	581	330	433	648	416	479	296	474	564	235	605	440	213	506	280
file_1_file_1_jg11363	CG3437_OG0011017	96	227	83	252	326	244	264	73	104	134	132	104	242	77	137	190	177	192	141	350	99	214	227	67
file_1_file_1_jg11364	phol_OG0011018	387	1634	697	1629	2561	1548	1558	468	348	923	421	427	1160	718	1135	1785	1193	1542	1059	1318	756	1676	1217	438
file_1_file_1_jg11365	ghi_OG0011019	233	1567	265	805	2264	1405	1402	258	274	428	301	307	837	312	289	293	542	332	276	1837	413	246	1464	259
file_1_file_1_jg11366	CG3448_OG0004071	103	211	89	333	331	171	204	99	123	125	130	76	307	108	151	76	163	112	103	304	124	81	211	84
file_1_file_1_jg11367	CG3529_OG0011020	1150	3649	3057	3789	5394	3325	3667	1340	1248	2501	1425	1334	2875	1671	2503	2038	2775	3047	1681	2882	2098	1916	3183	1192
file_1_file_1_jg11368	Nf-YA_OG0011917	260	736	343	798	1394	773	763	293	277	474	276	272	499	372	398	1006	502	483	518	509	362	841	636	300
file_1_file_1_jg11369	Bet3_OG0004072	272	1039	435	1004	1542	973	1040	258	281	544	287	327	747	381	461	531	674	575	446	1143	395	454	885	221
file_1_file_1_jg1137	COX6B_OG0008274	14295	11613	13151	27421	16353	10663	11904	18892	13516	17416	16049	22360	14966	20429	9212	9276	14087	10991	12545	10948	14850	6842	10844	17756
file_1_file_1_jg11370	MTF-1_OG0011021	1075	1818	2967	2090	2934	1675	1842	1874	1617	1277	1554	1154	1282	1063	1570	897	1559	2033	801	977	1154	871	1521	1779
file_1_file_1_jg11371	RpS17_OG0011267	14042	18660	28982	40220	23550	17983	18858	18090	14774	28141	16290	19695	30223	19962	26434	27671	20756	31153	26076	16871	22257	22604	16585	15549
file_1_file_1_jg11372	Shc_OG0011266	591	1089	758	1482	1495	1030	1114	776	586	813	766	663	1233	660	844	1474	981	1028	912	993	683	1266	857	680
file_1_file_1_jg11373	aay_OG0011265	1905	25332	4981	7300	28645	19236	18113	1752	1200	11650	1700	2515	4646	3802	3415	510	9748	2787	751	17761	3716	448	18345	1523
file_1_file_1_jg11374	Atat_OG0001330	956	4802	833	2298	8663	4074	4775	875	835	1328	1167	929	1869	1173	802	918	2518	920	732	3664	1155	710	4215	864
file_1_file_1_jg11375	Cpsf5_OG0011264	414	1736	534	1638	3318	1761	2043	399	419	864	543	421	1016	640	810	2164	1236	792	1146	1988	601	1839	1456	383
file_1_file_1_jg11376	CG4022_OG0011263	88	351	206	336	979	389	377	120	83	169	114	94	264	164	314	1028	400	378	382	196	164	918	288	131
file_1_file_1_jg11377	Cpr67B_OG0011262	3980	744	22137	31800	617	1410	1827	6639	6158	28645	7422	5253	24522	19992	14052	8280	14633	15366	10512	216	21296	9295	2184	5873
file_1_file_1_jg11378	eIF4E7_OG0000307_OG1	3426	8051	4619	8439	12117	7728	8012	3356	3432	4882	3855	3549	5709	3500	5931	6483	5892	6613	5337	6701	3741	5915	6703	3030
file_1_file_1_jg11379	CG4080_OG0011261	1667	2488	2286	3706	4620	2484	2839	1566	2071	2058	2195	1237	2259	1361	1345	1786	2192	1617	1298	1976	1731	1587	2180	1419
file_1_file_1_jg1138	CG14234_OG0003255_OG0	42	413	18	153	904	403	437	45	35	39	59	20	114	26	2	187	366	5	43	209	56	109	314	36
file_1_file_1_jg11380	Hsp27_OG0011260	21	231	253	206	402	1497	250	162	518	347	1320	46	693	104	2355	5534	191	2284	1939	6045	1398	3743	130	181
file_1_file_1_jg11381	Hsp23_OG0002057_OG0	23	211	98	71	104	1468	189	168	124	130	266	26	358	34	141	547	34	63	251	5219	458	196	137	177
file_1_file_1_jg11382	Hsp23_OG0002057_OG0.2	13	110	92	53	55	678	115	117	92	67	144	15	197	16	65	347	47	36	207	2958	150	164	60	85
file_1_file_1_jg11383	Hsp67Ba_OG0011259	25	29	3	60	20	146	35	8	18	67	23	2	147	15	7	3039	278	10	782	279	41	2391	13	11
file_1_file_1_jg11384	Hsp26_OG0011258	270	600	684	474	1256	3588	663	1044	1977	750	3672	514	3081	250	7220	431	320	7591	272	28221	2359	308	284	879
file_1_file_1_jg11385	CG4461_OG0011257	25927	1834	2307	16574	107	365	1505	27084	31612	10637	35736	22695	10774	9195	959	2	9014	1010	8	107	7680	3	276	25027
file_1_file_1_jg11387	Hsp22_OG0011256	5212	2020	485	8851	979	3130	1649	6327	8434	7731	8140	3671	8135	4863	1744	77	6906	1240	132	20999	6188	28	1514	5703
file_1_file_1_jg11388	CG4456_OG0011255	67	6	9	72	0	63	14	29	47	25	66	73	17	5	18	6	49	12	4	88	49	0	1	44
file_1_file_1_jg11389	Hsp67Bc_OG0011254	37	34	70	41	10	499	23	26	75	85	102	40	165	10	43	75	121	9	36	1470	72	61	16	23
file_1_file_1_jg1139	PPP4R2r_OG0015327	2	15	0	4	3	2	2	3	1	0	3	0	0	1	0	0	3	0	0	9	0	0	17	0
file_1_file_1_jg11390	Fdx1_OG0011253	239	331	232	473	502	375	331	256	243	321	276	287	353	258	242	177	305	301	201	616	255	146	286	272
file_1_file_1_jg11391	CG4452_OG0011252	824	1114	1352	2436	1691	1034	1184	1219	1074	1602	1218	1081	1631	1345	1132	1448	1154	1297	1111	1092	1178	1362	904	1207
file_1_file_1_jg11392	Klp67A_OG0011251	74	41	62	52	213	60	63	71	77	56	96	52	28	49	753	1342	40	902	500	79	38	1187	31	66
file_1_file_1_jg11393	CG34456_OG0011250	5	93	2	12	67	50	50	4	11	9	6	5	22	1	3	3	24	1	4	45	6	2	63	3
file_1_file_1_jg11394	Pdxk_OG0011249	368	2078	2209	2943	3265	2112	2177	482	385	1962	450	540	1789	1033	1367	1267	1784	1467	1116	1421	1269	1119	1737	435
file_1_file_1_jg11395	Svip_OG0011926	300	569	501	1220	995	629	616	317	267	772	381	421	867	496	389	239	645	379	215	845	557	243	576	282
file_1_file_1_jg11396	CG32040_OG0011248	2	13	10	153	11	21	15	0	0	77	2	2	100	72	8	6	114	2	14	31	45	3	7	2
file_1_file_1_jg11397	UGP_OG0011247	11925	4570	26745	30947	6730	5347	6278	10883	12689	18280	15329	10907	11965	15265	15774	5876	12759	17045	7112	2915	12299	4318	4031	10159
file_1_file_1_jg11398	PGRP-LF_OG0011246	382	408	477	1533	488	1111	1163	1055	407	1682	415	525	1065	1059	852	842	1260	526	1128	309	1605	807	281	880
file_1_file_1_jg11399	PGRP-LC_OG0013051	409	38	569	834	25	71	78	355	267	1193	543	364	487	426	711	457	475	292	255	16	469	292	19	318
file_1_file_1_jg114	CG34435_OG0011667	3	12	0	4	14	9	8	1	6	5	1	2	8	3	3	12	8	2	2	20	7	6	17	1
file_1_file_1_jg1140	AP-1-2beta_OG0008273	1904	7078	3562	6641	12676	7138	7923	2175	1948	4317	2327	1903	4109	2808	3076	4801	5665	3759	3871	4247	3458	4378	5526	2041
file_1_file_1_jg11400	PGRP-LC_OG0001329	1255	3642	2117	6133	5768	4245	4486	1663	1170	4103	1329	1634	4089	2582	1640	1279	3719	1618	1342	3145	3306	1017	3056	1515
file_1_file_1_jg11401	PGRP-LA_OG0001328	585	2666	1096	5064	4623	3282	3327	1024	638	2730	749	785	3791	1897	895	592	3654	896	877	3065	2562	562	2519	859
file_1_file_1_jg11402	Neos_OG0017581	0	0	0	0	0	1	1	0	1	0	4	0	0	0	0	0	0	0	0	0	0	0	0	0
file_1_file_1_jg11403	GluRIB_OG0011245_OG0	1	2	11	42	0	1	1	0	7	4	0	0	23	0	0	21	107	0	8	1	4	9	0	1
file_1_file_1_jg11404	GluRIA_OG0011244_OG0	14	1	58	367	3	6	17	1	8	52	6	3	326	2	7	153	749	1	50	2	35	74	0	7
file_1_file_1_jg11405	mtsh_OG0014678_OG0	0	0	0	0	0	0	0	0	0	0	0	0	0	0	0	0	0	0	0	0	0	0	0	0
file_1_file_1_jg11406	CG4483_OG0011243	0	0	0	0	0	0	0	3	0	0	0	0	0	0	0	0	3	0	1	0	0	0	1	0
file_1_file_1_jg11407	CG4476_OG0004109	8	3	23	43	124	20	6	20	14	31	15	9	13	16	567	656	101	752	93	2	36	413	3	29
file_1_file_1_jg11408	Slc45-1_OG0002056	2479	1822	3306	2603	1703	1293	1811	2875	3036	1075	3223	2665	1057	1176	1584	1822	890	1567	2484	982	1081	1322	1515	2526
file_1_file_1_jg11409	Rdl_OG0012395_OG0	405	1608	114	1235	2029	1000	1354	297	319	256	367	439	1351	100	40	144	1545	18	49	1938	151	69	1273	273
file_1_file_1_jg1141	CG12531_OG0008272	163	517	150	552	1325	610	646	187	204	154	262	60	642	208	118	410	1625	128	172	220	258	248	435	175
file_1_file_1_jg11410	Rdl_OG0011242	618	2323	116	2106	3441	1796	2169	489	597	320	791	528	1498	162	35	266	2380	15	94	2131	244	117	1872	505
file_1_file_1_jg11411	nwk_OG0011241	778	6225	142	4584	11553	6242	6808	750	826	1073	1007	456	4388	431	59	688	9480	30	262	4002	1224	341	4835	760
file_1_file_1_jg11412	Use1_OG0011240	154	461	198	547	736	421	455	144	134	285	157	188	374	205	332	346	419	309	287	689	229	334	414	125
file_1_file_1_jg11413	Dhpr_OG0011239	1135	1044	1311	2823	1534	1239	1519	1064	943	1541	1198	1137	1834	860	922	2184	1848	1098	2759	1088	939	3042	893	934
file_1_file_1_jg11414	bol_OG0011238	7073	2959	2533	7475	3667	1910	2405	6377	7046	2083	8124	4047	5366	3356	1278	974	4512	1627	1271	2470	2762	858	1986	5959
file_1_file_1_jg11415	CG13315_OG0011237	715	126	8792	11741	155	711	789	861	475	7188	342	633	3136	2978	4932	38	2252	4886	74	1	2718	11	198	495
file_1_file_1_jg11416	CG32032_OG0011236	1602	2478	1587	5595	3356	2657	3036	1497	1697	2947	2201	1397	2883	1493	827	711	2886	871	569	1974	1606	590	2205	1353
file_1_file_1_jg11417	teq_OG0002055	2490	1924	12145	26640	3985	3279	4215	2144	1786	18483	1269	1613	10195	10967	6611	7602	15741	9419	4966	704	7853	2149	1670	1720
file_1_file_1_jg11418	CG4942_OG0011235	121	265	156	329	466	297	332	174	140	198	163	178	190	147	190	254	245	247	235	197	177	190	217	159
file_1_file_1_jg11419	CG4911_OG0011234	383	789	367	1130	2270	877	953	683	553	397	532	161	590	588	486	536	848	577	535	206	778	540	622	657
file_1_file_1_jg1142	meso18E_OG0011720	1292	122	1501	2221	42	54	188	1422	1588	1414	1799	1114	1320	1277	971	383	1278	1101	435	21	1049	283	55	1207
file_1_file_1_jg11420	Argk_OG0011925	2228	608	2549	5294	854	534	761	3463	2646	3203	2956	2263	3800	3875	2055	1658	4140	2508	3173	284	3307	1139	579	3232
file_1_file_1_jg11421	Argk_OG0011233	485006	120044	235623	269132	139177	84227	100922	310273	489526	165130	603837	273047	147341	188807	98600	283300	155705	144455	356711	65794	149887	220844	83850	274065
file_1_file_1_jg11422	CG5144_OG0011232	84	116	15	116	191	107	120	150	73	50	90	146	96	51	46	18	121	62	12	86	53	11	124	139
file_1_file_1_jg11423	Doc1_OG0011231	11	8	53	60	7	9	7	16	10	34	17	20	50	20	42	274	55	53	175	5	27	258	5	16
file_1_file_1_jg11424	lncRNA:CR46451_OG0014418_OG0	0	6	0	1	3	4	1	1	0	0	0	0	1	0	0	0	4	0	0	2	0	0	1	0
file_1_file_1_jg11425	Doc2_OG0017676	2	8	5	13	19	8	7	9	6	6	3	4	4	2	3	29	9	7	25	1	2	28	11	8
file_1_file_1_jg11427	Doc2_OG0011230	19	81	29	107	74	61	55	28	17	51	31	22	73	34	17	136	64	17	55	26	46	150	74	26
file_1_file_1_jg11428	CG5194_OG0000824	8	21	25	39	88	13	29	25	12	10	13	18	10	7	338	1	12	346	2	2	18	2	16	21
file_1_file_1_jg11429	Doc3_OG0011229	6	7	35	32	4	6	8	5	7	18	12	17	34	19	15	220	30	24	121	5	14	240	7	4
file_1_file_1_jg1143	CG14230_OG0008271	224	765	432	970	901	603	596	215	292	487	324	239	583	320	605	899	656	737	669	768	344	853	731	209
file_1_file_1_jg11430	CG5087_OG0011228	1878	2113	983	2813	3786	2006	2196	1656	2011	1613	1926	1217	1433	1369	1024	1019	1967	1255	816	1177	1363	936	1836	1445
file_1_file_1_jg11431	smg_OG0011227	1070	1718	964	1939	4934	1938	1942	1108	1069	837	1114	584	1266	887	7237	988	1983	9437	594	870	999	854	1211	1017
file_1_file_1_jg11432	CG5280_OG0011226	39	77	9	8	110	118	157	52	37	19	74	57	9	4	10	2	4	6	3	37	22	1	118	43
file_1_file_1_jg11433	CG5068_OG0011225	1295	1907	1832	3057	3109	1866	2068	1427	1435	1752	1627	1246	1796	1456	1313	1392	1822	1488	1017	1531	1435	1292	1820	1388
file_1_file_1_jg11434	Galk_OG0004108	321	955	6640	3969	1453	1007	996	347	272	2748	227	295	1490	1143	3955	1488	2511	4112	813	698	1172	881	923	282
file_1_file_1_jg11435	CG13314_OG0011224	6	9	148	17	21	14	14	7	5	8	2	2	19	4	6	30	29	9	49	55	6	63	17	7
file_1_file_1_jg11436	CG5644_OG0011223	156	1203	92	478	2250	1254	1401	154	136	194	192	139	274	112	82	1	395	97	0	1033	199	0	997	138
file_1_file_1_jg11437	Srp68_OG0011222	1148	2359	3090	4239	3772	2224	2452	1249	1116	3043	1290	1273	2464	2024	2773	3639	2722	2963	3116	1796	2094	2842	2143	1220
file_1_file_1_jg11438	pix_OG0011221	5745	12440	14644	18075	16301	10868	11647	7411	5788	12272	6611	6769	13480	9149	11658	13450	11250	13526	11179	8661	10125	10532	10458	6614
file_1_file_1_jg11439	CG5026_OG0011220	616	1274	939	2005	2218	1316	1433	732	711	1061	886	514	1334	883	1123	1485	1343	1228	1301	840	1106	1509	1123	674
file_1_file_1_jg1144	CG14232_OG0008270	505	1744	694	1391	2576	1443	1584	506	502	776	566	453	947	548	680	772	1024	733	614	1499	612	667	1434	454
file_1_file_1_jg11440	CG5021_OG0011219	1090	1828	1237	3010	2791	1693	1847	1201	1229	1839	1338	1215	1893	1232	1118	1216	1827	1086	993	1732	1411	832	1637	1107
file_1_file_1_jg11441	CG5653_OG0004107_OG0	1	2	1	24	0	4	2	0	1	4	2	2	9	2	1	62	24	0	10	0	7	47	2	0
file_1_file_1_jg11442	ValRS-m_OG0004106_OG0	47	340	122	198	617	314	293	73	57	131	78	75	162	80	196	239	202	229	189	235	101	236	308	59
file_1_file_1_jg11443	CG13313_OG0004105_OG0	0	2	20	2	2	0	1	1	0	4	1	3	3	1	106	2	0	79	1	0	2	1	0	2
file_1_file_1_jg11444	mRpL12_OG0011218	397	1275	638	1299	1984	1199	1294	571	480	698	526	647	834	546	843	899	622	896	1119	1352	575	707	1066	479
file_1_file_1_jg11445	GNBP3_OG0011217	2170	2634	13756	13611	3780	3531	3498	2585	1669	12148	1945	2401	6566	5920	5934	6331	6068	9501	5425	1537	5972	6905	2574	2085
file_1_file_1_jg11446	CG43783_OG0011924	859	2646	564	2093	5511	2631	2683	1268	875	819	957	352	1366	842	581	1280	2825	773	809	1110	1081	972	2205	1194
file_1_file_1_jg11447	Tsp66E_OG0011216	695	1424	1274	2236	2724	1582	1687	541	590	1104	661	536	1382	808	977	1320	1891	1034	1330	852	890	1475	1222	495
file_1_file_1_jg11448	mfr_OG0004104	4	1	2	1	2	1	0	4	4	0	1	7	3	2	2	1	2	1	2	3	0	1	1	2
file_1_file_1_jg11449	TrpA1_OG0011215	18	69	43	404	107	61	75	36	33	174	36	16	295	170	25	16	288	52	17	56	166	34	85	34
file_1_file_1_jg1145	Tcs4_OG0008269	114	491	179	440	461	325	359	99	112	151	145	87	291	106	112	261	267	175	150	488	124	222	420	80
file_1_file_1_jg11450	Mcm7_OG0011214	34	96	125	132	431	173	183	47	46	97	35	76	46	66	1655	3822	95	1855	1696	35	68	3942	58	48
file_1_file_1_jg11451	dally_OG0011213	2626	1488	3100	5590	2819	1574	1685	2507	3068	3170	3313	1372	4316	3089	1305	2426	6258	1852	1921	661	3137	2489	1384	2322
file_1_file_1_jg11452	CG32026_OG0004103	15	19	0	35	14	25	15	7	2	8	8	4	19	8	3	58	40	4	8	10	3	18	15	8
file_1_file_1_jg11453	dally_OG0011212	216	135	253	537	352	184	178	276	319	298	291	113	499	334	129	305	807	189	246	53	362	213	135	239
file_1_file_1_jg11454	nopo_OG0015153_OG0	0	0	0	0	1	0	3	0	0	0	0	0	0	0	0	0	0	0	0	0	0	0	0	0
file_1_file_1_jg11455	CG13309_OG0011211	0	0	224	0	12	7	1	0	0	0	0	12	1	0	1555	0	259	1237	0	0	0	0	1	0
file_1_file_1_jg11456	CG13308_OG0004102	0	0	0	0	0	0	0	0	0	0	0	0	0	0	0	0	1	1	0	0	0	0	0	0
file_1_file_1_jg11457	CG13312_OG0011210	1	3	3	2	9	4	9	1	0	1	1	1	1	0	14	3	2	12	0	11	1	0	8	1
file_1_file_1_jg11458	CG34427_OG0011209	0	0	5	0	0	0	0	0	0	0	0	0	0	0	24	0	0	23	0	0	0	0	2	0
file_1_file_1_jg11459	CG32023_OG0000344_OG0	0	0	91	0	1	1	1	0	1	0	0	2	0	0	413	0	2	510	0	0	0	0	1	0
file_1_file_1_jg1146	Cdc42_OG0008268	885	3569	2653	3560	8657	4885	5057	1243	956	2758	1176	1009	2375	2133	2059	3404	2471	2522	2830	3035	2300	3017	3460	1161
file_1_file_1_jg11460	CG34426_OG0011208	0	0	53	1	0	2	0	0	0	0	0	0	0	0	202	0	0	214	0	1	0	0	0	0
file_1_file_1_jg11461	CG32023_OG0000344_OG1	1	0	31	0	1	3	2	0	0	0	1	3	0	0	124	0	0	121	0	2	0	0	0	0
file_1_file_1_jg11462	CG13310_OG0011207	1	3	1	114	1	1	8	0	0	70	3	3	99	70	4	8	77	2	4	6	50	3	8	2
file_1_file_1_jg11463	Fhos_OG0011206	69946	8899	15125	22645	7535	4326	6275	52540	70649	11383	79785	35216	12109	15023	6156	4117	13904	8024	4976	2261	12251	5456	4122	49282
file_1_file_1_jg11464	Fhos_OG0011205	20243	1761	4366	6025	873	521	978	18073	19848	3182	20844	6994	2543	6177	1357	1327	5327	1749	1877	49	4583	1829	573	17294
file_1_file_1_jg11465	CG6576_OG0012209	1	1	0	0	0	1	1	0	2	0	0	1	3	0	0	0	0	0	0	0	1	0	1	0
file_1_file_1_jg11466	CG13306_OG0011204	945	70	279	538	9	14	56	841	1277	317	1455	899	306	328	149	43	199	190	100	0	317	20	14	731
file_1_file_1_jg11467	Prm_OG0013064_OG0	87223	4509	179080	30885	662	655	5644	69367	87207	22822	93055	46532	12518	38746	82942	79095	18475	127056	119068	2	26250	79288	1141	69707
file_1_file_1_jg11468	Prm_OG0000564_OG2	182591	9897	177669	52427	899	1356	9727	114050	168819	31097	203796	116100	27987	51816	85404	72433	29013	129703	110654	6	31815	68063	1709	116644
file_1_file_1_jg11469	Cp16_OG0011203	0	0	17	0	27	1	0	1	0	96	0	0	0	0	0	0	0	0	0	0	0	0	0	0
file_1_file_1_jg1147	CG14229_OG0003254	55	270	95	210	496	245	296	61	60	110	87	67	172	80	142	232	144	154	175	359	86	229	267	40
file_1_file_1_jg11470	Cp19_OG0011202	0	1	50	0	27	1	1	1	0	61	1	0	0	0	0	1	0	1	0	2	0	0	0	1
file_1_file_1_jg11471	Cp15_OG0011201	3	2	24	0	206	4	0	2	5	162	7	1	1	0	5	11	0	11	17	1	2	21	2	1
file_1_file_1_jg11472	Cp18_OG0011200	5	14	33	18	68	22	3	6	4	179	7	6	19	1	9	24	13	6	65	29	7	51	8	6
file_1_file_1_jg11473	CG6511_OG0004101	193	435	309	536	1158	557	462	201	233	345	228	183	391	267	511	996	533	596	785	430	331	905	393	203
file_1_file_1_jg11474	CG32022_OG0011199	89	421	194	431	630	416	413	110	103	298	120	150	358	163	255	259	332	263	248	607	208	229	371	97
file_1_file_1_jg11475	SrpRbeta_OG0011198	237	715	760	1176	1079	698	778	263	273	1021	270	286	980	639	866	1083	946	836	1012	587	649	911	664	239
file_1_file_1_jg11476	CG44837_OG0017684	0	0	0	0	0	0	0	0	0	0	0	0	0	0	0	0	0	0	0	2	0	0	0	0
file_1_file_1_jg11477	h_OG0011197	3592	5320	8149	8592	6008	3830	4326	5513	3385	9957	4182	3087	5919	4529	3307	3467	5664	4545	5036	4939	5110	2892	4658	4575
file_1_file_1_jg11478	Pex7_OG0004100	0	0	33	39	0	4	0	0	4	15	2	0	23	4	52	335	30	0	109	6	10	128	0	0
file_1_file_1_jg11479	Arr2_OG0004099	1156	46	166	106352	414	5593	2629	55	915	39076	1580	271	87071	2476	1	94	134680	21	189	9	82546	128	14	478
file_1_file_1_jg1148	Ndc80_OG0000692_OG0	78	224	25	153	281	133	113	16	95	47	111	21	188	14	828	738	133	958	262	330	30	770	215	3
file_1_file_1_jg11480	CG13305_OG0011196	0	0	3	4	0	0	0	1	0	0	0	0	13	0	9	10	5	0	17	0	15	7	0	0
file_1_file_1_jg11482	Cpr66D_OG0004098	14	7	92	41	18	28	29	14	14	37	18	12	9	6	465	336	46	81	1141	18	26	76	10	12
file_1_file_1_jg11483	Zasp66_OG0004097	153326	10796	62504	71439	951	1731	6299	136832	189468	42333	211879	104930	45865	47710	31786	34433	32937	44348	47028	22	35077	33969	1587	125767
file_1_file_1_jg11484	Cdc6_OG0002054	24	74	106	133	274	109	123	33	14	76	25	33	76	68	698	561	71	851	283	56	54	406	49	14
file_1_file_1_jg11485	Zasp66_OG0011195	23389	1556	4010	11137	168	247	916	17650	27579	6237	30237	12894	5235	7368	1997	211	5967	2941	392	10	6156	350	223	16425
file_1_file_1_jg11486	GAPsec_OG0011194	263	576	446	890	931	549	634	261	259	506	299	287	644	362	654	1046	536	750	765	555	352	815	479	297
file_1_file_1_jg11487	S-Lap2_OG0004096	0	21	0	1	0	0	0	0	0	0	0	0	18	0	1	0	39	0	0	2	0	1	13	3
file_1_file_1_jg11488	S-Lap1_OG0002053	4	48	0	10	44	12	23	1	0	3	0	4	62	2	0	0	68	1	0	60	2	0	88	4
file_1_file_1_jg11489	CG6282_OG0011193	191	5306	13	1046	9799	4321	4853	179	198	375	257	161	772	232	7	89	1605	10	34	3900	330	45	4682	147
file_1_file_1_jg1149	BthD_OG0001191_OG0	1	7	10	9	24	11	7	0	3	2	0	3	2	0	223	486	5	217	206	4	1	392	5	0
file_1_file_1_jg11490	CG7194_OG0000380_OG0	114	96	105	408	59	107	131	21	8	37	14	13	48	12	52	32	71	46	23	27	41	706	63	17
file_1_file_1_jg11491	CG5989_OG0011192	1299	1193	2260	2584	1745	1149	1171	1664	1332	1686	1493	1871	1708	1461	1685	1158	1470	2021	1101	1263	1269	937	947	1560
file_1_file_1_jg11492	RpL14_OG0011191	13300	26142	37526	46928	32586	24887	26119	16888	13151	33258	15695	17291	31237	22520	33146	41553	22444	40325	36314	21682	25327	32729	21520	14051
file_1_file_1_jg11493	Nelf-E_OG0011190	315	1299	400	1182	1892	1189	1260	314	338	580	444	366	738	348	595	1189	865	653	636	958	422	840	1004	274
file_1_file_1_jg11494	CG43078_OG0012558_OG0	143239	24513	54213	110880	26891	14446	22365	141045	137984	75648	149277	76797	49312	71867	20163	18036	61854	35797	29706	9206	63360	19182	16170	131574
file_1_file_1_jg11495	CG43078_OG0011923_OG0	27355	8828	16302	23792	13807	6851	8784	29893	24759	18068	27385	9532	8906	15609	4508	4964	18005	9696	8182	2734	15102	5310	5769	27980
file_1_file_1_jg11496	CG6638_OG0011189	183	352	637	882	664	365	407	217	194	737	193	261	532	431	998	2571	603	1025	3733	320	323	1589	344	207
file_1_file_1_jg11497	rhea_OG0011188	37347	16793	24052	44636	25520	15129	18376	45071	39679	22713	43993	17641	27062	26843	13793	19302	38350	17572	20176	5226	29375	20867	12658	41465
file_1_file_1_jg11499	ergic53_OG0011187	907	2148	3461	5182	3865	2150	2248	1060	910	5461	1022	928	3072	3773	2447	4588	4288	2276	4602	1082	3575	3769	2072	1031
file_1_file_1_jg115	Vsx1_OG0011668	7	0	18	1710	1	5	12	1	2	962	0	0	954	790	8	355	1268	0	126	0	603	251	2	1
file_1_file_1_jg1150	tth_OG0008267	784	1865	1622	2819	3667	1754	1919	865	792	1500	906	793	1665	1129	1385	1249	1865	1492	992	1540	1129	1008	1523	848
file_1_file_1_jg11500	foi_OG0011186	1917	4477	1687	2622	8492	5140	5332	1740	1722	2140	2189	1845	1951	1456	2609	1866	2440	3777	1847	2984	1536	1690	4001	1637
file_1_file_1_jg11501	Oseg1_OG0013327_OG0	0	0	0	0	0	0	0	0	0	0	0	1	0	0	0	0	0	0	0	1	0	0	0	0
file_1_file_1_jg11502	GstO1_OG0011185	245	726	523	1156	1039	720	705	215	232	661	301	230	834	406	641	947	669	737	883	656	425	767	605	203
file_1_file_1_jg11503	GstO2_OG0002052	1400	2235	1994	5006	3332	2203	2397	1289	1300	2966	1616	1579	2923	1907	1687	3246	2528	2008	2711	1965	1976	2654	2066	1169
file_1_file_1_jg11504	se_OG0004095	2	2	1	178	5	8	1	0	3	100	2	0	19	4	0	2	38	0	0	16	24	3	0	2
file_1_file_1_jg11505	GstO3_OG0001327	187	433	613	2005	608	455	493	185	148	1480	237	233	1061	913	353	2855	1235	371	3377	525	1182	2480	550	169
file_1_file_1_jg11506	CG6765_OG0011184	91	1582	33	455	3392	1478	1477	74	72	147	102	65	328	119	25	388	695	11	72	906	149	241	1325	65
file_1_file_1_jg11507	CG6683_OG0011183	31	51	43	74	64	57	57	31	42	49	45	34	81	25	104	97	65	106	83	29	41	121	41	33
file_1_file_1_jg11508	Pus7_OG0004094	47	234	173	290	427	256	271	60	46	120	66	60	197	137	371	680	256	450	441	189	106	544	186	60
file_1_file_1_jg11509	ZC3H3_OG0011182	468	1311	574	1458	1689	1012	1072	471	464	793	593	540	980	617	431	678	824	500	423	1376	596	662	1134	481
file_1_file_1_jg1151	Tango2_OG0008266	69	261	232	325	452	320	344	112	93	176	131	120	223	123	279	387	204	227	354	336	140	422	254	123
file_1_file_1_jg11510	CG43163_OG0011181	269	760	451	1055	1205	766	893	277	176	892	289	243	579	451	185	2455	724	279	1399	520	500	2846	567	252
file_1_file_1_jg11511	Gug_OG0011180	3065	9182	3939	9324	18100	8993	9965	3834	3228	4665	3983	1732	5451	3780	3367	7957	7807	5327	4540	4092	4482	7683	7595	3645
file_1_file_1_jg11513	CG6983_OG0011922	1331	751	245	1574	1269	852	881	1345	1636	712	1877	1113	893	468	279	494	1746	374	826	449	1098	262	654	1395
file_1_file_1_jg11514	Unr_OG0004093_OG0	4803	10956	3095	11566	19092	9691	10687	4488	4880	3650	5340	2908	7317	3975	2784	8000	8512	3397	4267	7414	4134	7160	9289	4424
file_1_file_1_jg11515	Cbl_OG0002051_OG0	2930	2393	1607	4261	4785	2207	2587	3925	3775	2298	3501	1603	2286	2675	1521	2013	3624	1995	1325	1269	2501	1790	1966	3700
file_1_file_1_jg11516	CG32354_OG0004092_OG0	658	1001	165	887	1693	913	1029	590	590	298	696	463	494	233	215	611	545	130	188	585	305	420	925	586
file_1_file_1_jg11517	Exo70_OG0004091_OG0	576	1610	600	1722	2474	1459	1480	567	628	925	650	579	1110	757	643	1065	1295	802	730	1128	737	974	1420	483
file_1_file_1_jg11518	Oseg1_OG0002050_OG0	205	3621	55	590	5787	2999	3374	184	196	311	212	218	320	273	371	556	285	407	171	1973	270	541	2753	181
file_1_file_1_jg11519	CG13667_OG0004090_OG0	93	460	298	397	701	429	468	115	99	235	121	139	299	172	269	277	318	326	225	388	183	236	397	114
file_1_file_1_jg1152	CG2691_OG0008265	767	1611	2762	2670	2332	1602	1698	1207	1036	2198	1086	913	1790	1410	2420	3266	2195	3545	2730	1515	1519	3126	1231	1131
file_1_file_1_jg11520	CG33057_OG0011179_OG0	26	57	38	75	109	90	52	31	38	49	43	32	100	54	44	78	75	65	61	67	42	53	59	26
file_1_file_1_jg11521	CG33057_OG0000823_OG0	396	1035	554	1063	1595	984	1023	524	436	673	510	445	995	564	576	929	745	684	565	902	557	718	914	518
file_1_file_1_jg11522	CG7120_OG0011178	1385	1228	307	4285	2096	1214	1306	1383	1749	2894	1998	964	1967	2267	319	112	2901	404	126	629	2047	76	1233	1231
file_1_file_1_jg11523	Jon25Biii_OG0000071_OG1	0	0	0	0	8	0	0	0	0	0	0	0	0	2	0	13	0	0	22	0	0	0	0	0
file_1_file_1_jg11524	Jon25Biii_OG0000071_OG2	0	0	1	0	14	6	0	0	0	1	0	0	0	3	4	34	0	0	27	0	0	3	0	0
file_1_file_1_jg11525	ImpE1_OG0004089	2	9	29	180	56	10	23	1	3	12	4	7	163	2	234	1118	330	39	436	5	3	826	9	4
file_1_file_1_jg11526	Idh_OG0004088	4023	10325	11835	20244	21972	12043	12568	4434	3273	16042	3986	5694	9924	9911	10145	18708	12203	11783	16685	8616	9769	16250	10324	4011
file_1_file_1_jg11527	Culd_OG0011177	68	288	78	4182	583	466	460	36	57	1880	63	37	5386	140	45	201	8461	119	139	187	3443	107	219	48
file_1_file_1_jg11528	GAPcenA_OG0011176	1471	8181	1620	4086	14213	7483	8431	1713	1603	2450	1822	1410	2871	1878	1256	1978	3431	1396	1399	5586	2205	1797	6390	1595
file_1_file_1_jg11529	CG7182_OG0011175	737	1185	2099	2272	1876	1172	1293	1255	933	1594	978	1200	1474	1300	2733	1958	1524	3118	1730	1072	1151	1587	1051	1158
file_1_file_1_jg1153	NFAT_OG0008264	1037	5961	1112	3765	9409	5447	5559	1825	1271	1453	1394	691	2783	1620	1174	2785	2620	1302	1678	2296	1879	2743	4628	1813
file_1_file_1_jg11530	Prim1_OG0011174	82	58	182	225	110	79	90	236	129	180	181	167	196	103	383	515	100	410	282	72	109	430	51	225
file_1_file_1_jg11531	CG7083_OG0011173	1353	2359	2319	4409	3011	1986	2267	2253	1441	2159	1813	1894	2661	1767	1390	1311	1485	1583	1053	1561	1873	1252	1916	1956
file_1_file_1_jg11532	Pex2_OG0011172	89	373	265	490	623	411	404	128	80	350	105	131	361	206	272	131	332	303	104	379	176	74	304	88
file_1_file_1_jg11533	Cpr66Cb_OG0011171	0	0	32	0	1	4	3	0	0	1	0	0	0	0	117	0	0	0	0	1	0	0	0	0
file_1_file_1_jg11534	CG34462_OG0011170	3	0	259	3	0	0	0	0	1	2	2	6	4	1	487	104	2	722	194	1	2	125	0	1
file_1_file_1_jg11535	CG34461_OG0011169	33	3	290	4	8	5	12	8	10	2	12	44	2	2	62	2	2	0	24	3	4	15	2	6
file_1_file_1_jg11536	CG13670_OG0011168	0	4	0	4	1	1	1	0	0	0	0	0	0	0	0	0	0	0	0	2	0	0	0	0
file_1_file_1_jg11537	Cpsf6_OG0011167	790	3951	1446	3041	7031	3973	4228	828	759	1807	898	792	1720	1238	2136	5240	2230	2673	3091	2795	1465	4750	3147	777
file_1_file_1_jg11538	BI-1_OG0004087	2347	8991	4055	7943	12770	8293	8308	2725	2629	6050	3049	2880	5546	3689	3277	2099	4898	3465	1829	7633	4400	1577	7758	2312
file_1_file_1_jg11539	Gr66a_OG0011166	114	298	57	550	520	297	327	97	105	215	117	97	442	210	77	64	295	86	18	412	221	19	280	85
file_1_file_1_jg1154	DNAlig4_OG0003253	329	948	354	1165	1593	930	1025	399	353	586	425	261	1031	414	389	467	703	427	392	1252	498	438	799	341
file_1_file_1_jg11540	Sbp2_OG0011165	90	255	103	276	367	248	237	135	105	199	131	113	267	145	108	153	254	137	104	237	126	152	211	99
file_1_file_1_jg11541	CG7194_OG0000380_OG1	53	162	123	343	263	148	144	78	48	170	35	52	149	88	92	30	203	53	10	133	95	72	147	48
file_1_file_1_jg11542	CG13671_OG0004086_OG0	180	793	459	852	1273	902	843	210	191	564	239	218	567	336	510	526	649	567	394	680	482	427	705	163
file_1_file_1_jg11543	Ppr-Y_OG0014581_OG0.4	42	328	27	144	626	325	352	72	79	43	116	30	165	88	16	191	223	14	54	199	61	135	302	51
file_1_file_1_jg11544	Arl5_OG0011164	348	732	640	1206	1067	636	675	365	406	723	438	355	856	496	617	550	779	652	484	741	475	506	588	313
file_1_file_1_jg11545	Rab19_OG0011163	235	474	335	736	730	450	495	320	248	443	294	286	485	333	353	296	419	376	243	557	295	255	368	286
file_1_file_1_jg11546	CG7201_OG0011162	0	6	0	72	12	7	12	1	0	37	0	1	8	27	68	46	13	2	66	1	27	32	5	0
file_1_file_1_jg11547	cert_OG0011161	1113	3462	1128	2469	5617	3131	3590	1085	1260	1531	1466	1002	1894	1047	981	1775	1729	1154	1292	2830	1186	1631	2800	1065
file_1_file_1_jg11548	Dscam4_OG0011160	43	585	39	705	1181	511	524	42	63	102	57	15	942	11	6	960	2331	3	124	424	120	655	444	40
file_1_file_1_jg11549	CG7213_OG0011159	4	21	0	1	59	21	19	7	1	1	2	1	0	0	0	1	3	0	0	12	2	0	23	0
file_1_file_1_jg1155	CG11164_OG0011719_OG0	71	216	76	255	231	111	141	81	83	94	93	77	129	65	333	628	157	422	295	176	66	560	155	68
file_1_file_1_jg11550	eIF4E3_OG0011158	0	0	0	1	0	0	0	0	0	0	0	0	1	1	2	0	12	0	0	0	0	0	7	0
file_1_file_1_jg11551	CG13678_OG0000129_OG3	1	4	854	23	2	4	1	0	2	12	3	0	12	4	29	403	10	7	536	0	8	221	4	1
file_1_file_1_jg11552	CG13678_OG0000129_OG0	0	2	899	1	7	2	2	0	1	1	0	1	0	0	0	4	0	1	15	2	0	5	1	0
file_1_file_1_jg11553	CG8012_OG0011921	316	16	1897	4388	17	23	44	406	366	3682	456	401	1940	2118	975	280	1858	1015	304	2	3529	132	147	348
file_1_file_1_jg11554	CG8006_OG0004085	0	2	0	0	1	1	0	0	0	0	0	0	3	0	0	0	1	0	0	2	0	0	2	0
file_1_file_1_jg11555	tut_OG0011157	0	0	0	0	0	0	0	0	0	0	0	0	0	0	1	0	0	0	0	1	0	0	0	0
file_1_file_1_jg11557	CG13678_OG0000129_OG0.2	1	97	408	2	116	57	58	1	1	4	1	1	5	2	0	10	6	0	26	55	4	6	77	0
file_1_file_1_jg11558	CG7366_OG0001326	0	0	0	0	0	1	0	0	0	0	0	0	0	0	0	0	2	0	0	0	0	0	2	0
file_1_file_1_jg11559	CG8005_OG0011156	102	210	197	301	290	227	235	108	123	159	118	124	150	122	174	294	178	196	215	159	121	260	201	116
file_1_file_1_jg1156	CG15760_OG0003252	250	632	43	660	1457	621	721	97	296	183	301	67	457	52	21	285	1036	9	44	448	180	166	569	92
file_1_file_1_jg11560	UbcE2M_OG0011155	942	1578	969	2026	2544	1422	1513	860	1033	1334	1141	953	1292	886	919	1713	1168	939	1322	1686	817	1448	1352	807
file_1_file_1_jg11561	MED24_OG0011154	609	1896	666	1803	3087	1719	1830	675	666	957	784	616	1204	637	673	1228	1329	855	746	1594	865	1164	1497	644
file_1_file_1_jg11562	CG7387_OG0011153	2	1	5	1	0	0	0	0	0	0	0	0	0	0	14	1	8	6	0	3	1	0	4	1
file_1_file_1_jg11563	Atg18a_OG0011152	1191	2404	1833	3332	3629	2270	2620	1280	1200	2133	1374	1115	2014	1428	1557	2302	1986	1632	1748	1719	1439	2025	1943	1240
file_1_file_1_jg11564	ERR_OG0011151	519	2359	909	1787	3581	2221	2444	626	453	1017	562	534	1099	625	941	606	1097	1086	515	1850	755	601	2003	549
file_1_file_1_jg11565	Uxs_OG0011150	424	1877	557	1270	3374	2014	2103	505	484	870	476	396	916	614	554	550	1027	658	486	1587	633	503	1458	418
file_1_file_1_jg11566	Nmt_OG0001305	358	1535	939	1449	2679	1591	1591	399	339	944	424	434	1061	563	1406	2282	963	1817	1751	1606	622	2016	1347	318
file_1_file_1_jg11567	RecQ4_OG0010547	22	55	63	54	304	106	78	41	32	41	33	40	68	32	847	670	76	1052	427	73	40	709	42	31
file_1_file_1_jg11568	CG13675_OG0000560_OG2	3	2	115	17	1	25	27	6	1	1	6	2	6	5	14	10	5	31	19	1	0	6	0	3
file_1_file_1_jg11569	CG13675_OG0000560_OG0	5	2	137	17	0	28	40	8	1	2	0	0	6	3	33	4	7	20	15	0	0	4	2	5
file_1_file_1_jg1157	CG11162_OG0008263	8	2	1	82	3	0	2	1	11	26	8	5	27	2	0	2	78	1	2	12	12	0	0	0
file_1_file_1_jg11570	CG42445_OG0010548	141	319	226	575	476	289	306	103	115	309	104	138	275	200	241	229	294	239	189	204	194	170	280	106
file_1_file_1_jg11571	CG13676_OG0003984	357	57	475	316	23	136	241	98	100	384	126	511	109	332	551	5391	240	580	7080	7	196	6076	31	106
file_1_file_1_jg11572	mus301_OG0002021_OG0	121	262	148	247	509	256	263	104	129	150	152	77	234	137	614	438	248	663	246	170	131	409	236	89
file_1_file_1_jg11573	Setx_OG0002022	634	1262	502	1496	1979	1085	1150	485	610	524	614	345	844	586	554	1099	1171	577	565	769	624	1094	988	484
file_1_file_1_jg11574	Cds_OG0010549	606	5154	1276	5206	9148	5095	5370	798	723	2543	847	641	4148	1099	1018	1595	7641	1276	1433	3342	3631	1345	4272	668
file_1_file_1_jg11575	Uba2_OG0010550	526	1905	1134	1901	3038	1794	1891	529	597	1001	629	581	1211	775	1777	5994	1236	2161	3080	1375	874	6050	1555	489
file_1_file_1_jg11576	mRpL36_OG0010551	205	428	295	623	620	423	468	284	233	329	285	316	421	227	281	373	389	352	410	493	326	256	414	244
file_1_file_1_jg11577	CG7550_OG0010552	109	339	125	297	451	237	334	125	120	168	135	157	189	129	148	168	187	141	126	341	144	138	296	115
file_1_file_1_jg11578	ldbr_OG0010553	77	323	106	240	402	250	257	82	96	141	110	116	158	114	156	414	208	178	209	275	103	379	243	72
file_1_file_1_jg11579	msk_OG0010554	2323	4176	11131	8627	7889	4838	5143	3859	2984	7435	2982	2613	5578	5145	10134	12768	7214	13084	10158	3199	5536	10999	3379	3396
file_1_file_1_jg1158	CG12177_OG0008262	1884	1045	1470	2528	1085	950	1319	1804	1616	1393	1904	2536	2240	1140	1272	509	1823	1206	411	862	1076	436	932	1633
file_1_file_1_jg11580	Arp3_OG0010555	611	1431	1408	2150	2282	1536	1531	773	660	1284	810	530	1466	913	1325	2424	1587	1535	2024	961	1127	2122	1071	671
file_1_file_1_jg11581	Nulp1_OG0010556	1152	2522	1692	3414	3852	2327	2506	1458	1376	2407	1539	1370	2392	1864	1473	2003	2292	1711	1596	1824	1843	1766	2174	1415
file_1_file_1_jg11582	fan_OG0001306	41	10	7	35	9	9	9	41	35	9	41	26	22	9	11	4	23	10	2	12	11	0	12	28
file_1_file_1_jg11583	Sarm_OG0010557	158404	33523	76170	181697	40030	25322	35650	166752	177985	105579	192366	94583	85859	110163	30561	11895	104625	44602	16230	10573	104385	12567	20585	152364
file_1_file_1_jg11584	CG7565_OG0010558	390	4403	448	2029	7504	3931	4175	366	403	1130	498	287	1391	899	396	529	1930	436	294	2580	976	336	3441	398
file_1_file_1_jg11585	Sarm_OG0010559	56	142	308	161	178	124	122	67	54	65	58	29	110	72	145	140	123	232	173	82	91	183	89	70
file_1_file_1_jg11586	CG42591_OG0011883	0	0	0	0	0	1	0	0	0	0	0	0	5	0	0	1	4	0	0	3	1	0	1	0
file_1_file_1_jg11587	bip1_OG0010560	120	604	142	615	904	459	494	139	116	285	136	148	526	274	278	587	575	322	249	358	221	691	498	106
file_1_file_1_jg11588	nmo_OG0010561	163	693	165	681	1968	818	809	224	204	170	238	115	684	210	555	918	1348	698	411	255	258	650	543	220
file_1_file_1_jg11589	nmo_OG0012592_OG0	41	162	31	125	425	180	173	40	38	20	39	12	102	21	94	205	241	135	74	46	38	108	95	36
file_1_file_1_jg1159	CG5418_OG0000363_OG1	454	895	893	1686	1267	791	863	1055	456	1495	569	1010	1188	1132	450	866	841	493	983	644	1165	607	755	961
file_1_file_1_jg11590	Vps36_OG0010562	585	1160	620	1264	1647	1073	1190	570	629	756	742	558	754	536	539	759	742	663	615	831	627	668	960	521
file_1_file_1_jg11591	Spt20_OG0010563	753	2422	950	2468	5151	2481	2571	1015	810	1465	973	522	1728	1124	1028	2059	2230	1826	1165	1261	1289	2001	1957	961
file_1_file_1_jg11592	Tgi_OG0010564	881	1615	1338	2728	2400	1526	1712	966	845	1516	1045	1028	1637	1165	1294	3299	1603	1379	2184	1198	1188	2971	1391	812
file_1_file_1_jg11593	Abp1_OG0010565	345	1614	621	939	2614	1468	1521	331	337	672	416	383	918	444	771	1583	843	967	955	1419	502	1629	1203	295
file_1_file_1_jg11594	stv_OG0010566	9603	6436	13153	14636	9551	6001	6282	14574	15234	15741	17528	8657	22980	11224	7035	5249	14622	9155	8164	13595	18022	4637	5577	13502
file_1_file_1_jg11595	CG10089_OG0010567	288	1279	99	783	2242	1167	1410	317	305	247	416	244	599	198	74	276	1082	86	177	1173	299	189	1092	278
file_1_file_1_jg11596	CG10738_OG0010568	38	278	71	97	567	289	309	41	29	60	39	44	75	38	84	71	66	64	79	92	60	59	230	41
file_1_file_1_jg11597	CG10116_OG0010569	0	16	34	1	16	4	7	1	0	0	0	1	0	0	2	0	0	2	0	9	0	0	7	0
file_1_file_1_jg11598	JMJD7_OG0010570	105	321	123	319	501	292	277	123	122	209	160	159	242	145	154	221	193	238	174	300	160	177	308	147
file_1_file_1_jg11599	cmb_OG0010571	8483	2015	9432	13100	2571	1435	2243	12457	11198	10235	11003	8731	7425	9034	4998	4189	7808	6830	5006	955	8323	4577	1560	11460
file_1_file_1_jg116	Vsx2_OG0013361_OG0	2	0	2	116	0	1	1	0	0	20	0	0	69	46	0	39	110	1	15	1	33	38	1	0
file_1_file_1_jg1160	Nadsyn_OG0008261	498	1094	595	1573	2189	1294	1425	680	609	866	746	402	780	770	776	933	1150	885	639	429	864	843	938	631
file_1_file_1_jg11600	CG14109_OG0010572	9237	530	805	3222	26	62	392	4823	8252	2686	9731	5539	1747	2743	535	535	1544	641	1216	2	2237	733	95	4383
file_1_file_1_jg11601	CG10140_OG0010573	13	1	0	2	0	0	0	3	20	2	17	5	1	1	1	1	1	0	1	0	0	1	0	6
file_1_file_1_jg11602	CG10725_OG0010574	6	0	0	2	0	1	1	2	5	1	4	4	0	0	0	14	3	0	88	1	1	2	0	3
file_1_file_1_jg11603	CG10154_OG0010575	3	1	0	2	0	0	0	0	0	1	0	0	0	0	0	1	1	0	12	0	2	1	1	0
file_1_file_1_jg11604	CG10713_OG0010576	153	377	43	209	562	278	319	155	204	69	229	110	170	49	22	155	283	13	28	260	58	86	313	130
file_1_file_1_jg11605	CG14105_OG0002023_OG0	440	36	555	1521	29	117	166	323	199	929	271	621	476	380	235	146	570	228	403	17	558	40	45	332
file_1_file_1_jg11606	CG14106_OG0002024	0	0	8	2	0	0	1	0	0	7	1	5	5	4	4	1	1	2	0	1	4	0	2	3
file_1_file_1_jg11607	CG33263_OG0010577	0	0	0	0	0	0	0	0	0	0	0	0	0	0	0	0	2	0	0	0	0	0	0	0
file_1_file_1_jg11608	CG32121_OG0010578	2373	117	556	706	28	38	127	2015	3031	764	3288	1852	485	860	306	78	507	416	137	2	597	52	30	1867
file_1_file_1_jg11609	flr_OG0010579	2060	1465	10454	4380	2196	1387	1831	3424	2370	3408	2588	2780	2288	2760	7715	13778	2198	10373	15212	1066	2557	15228	1258	3070
file_1_file_1_jg1161	Nna1_OG0013898	0	1	0	0	4	1	4	0	0	0	0	0	0	0	0	0	0	0	0	3	0	0	4	0
file_1_file_1_jg11610	vers_OG0014215	55	146	82	179	270	169	188	52	50	94	45	64	140	70	181	222	154	220	122	210	61	193	141	30
file_1_file_1_jg11611	Grasp65_OG0010580	1050	3270	2446	4641	4650	2866	3165	1097	1050	3448	1271	1176	2963	2197	1773	2765	3041	1735	2448	2359	2205	2022	2909	1002
file_1_file_1_jg11612	Pfdn6_OG0010581	518	1248	861	1359	1910	1244	1256	676	596	852	654	652	961	588	963	1333	829	1021	1252	1731	603	1119	1206	661
file_1_file_1_jg11613	Su(z)12_OG0010582	524	1548	692	1617	2968	1636	1771	652	543	950	593	530	1216	760	1453	2604	1457	1800	1636	1153	749	2305	1245	592
file_1_file_1_jg11614	Rpn1_OG0003985	1998	7949	6096	7854	11834	7702	8409	2608	2189	4798	2520	2297	4956	3157	5680	11849	5254	6765	12292	5473	3979	14630	6239	2169
file_1_file_1_jg11615	Hmr_OG0000201_OG0	55	172	40	167	249	156	168	62	65	78	79	83	154	73	166	285	155	170	148	147	63	266	148	52
file_1_file_1_jg11616	Sras_OG0003986_OG0	149	271	255	340	391	240	304	141	129	201	178	204	218	185	262	283	261	279	247	274	168	216	215	153
file_1_file_1_jg11617	ScsÎ²G_OG0003987_OG0	243	818	533	1427	1474	941	1056	321	222	795	258	351	1122	535	588	2005	1075	765	1425	922	625	1216	730	247
file_1_file_1_jg11618	sinu_OG0003988_OG0	446	803	480	1073	1414	832	886	401	405	603	517	386	658	501	450	1105	758	433	730	484	524	918	651	357
file_1_file_1_jg11619	frm_OG0003989_OG0	206	60	4103	818	98	88	124	205	157	600	307	99	1018	534	2080	25082	444	2791	43642	32	837	22937	64	132
file_1_file_1_jg1162	Nna1_OG0011718	15	15	1	9	16	9	9	5	6	0	17	4	10	2	0	1	26	0	4	7	1	3	14	7
file_1_file_1_jg11620	frm_OG0014969_OG0	91	25	2542	547	42	65	68	96	96	367	149	95	619	329	1546	19792	237	1762	35483	16	412	19641	28	71
file_1_file_1_jg11621	CG13285_OG0010583	100	4293	378	445	4926	3356	3174	102	64	244	84	145	415	129	297	162	179	297	234	2235	121	165	3282	99
file_1_file_1_jg11622	Lkr_OG0010584	193	898	30	127	1514	776	796	190	205	84	236	176	110	65	67	31	157	79	20	806	62	16	737	225
file_1_file_1_jg11623	CG34342_OG0010585	100	12745	11	882	20853	11385	11970	109	128	685	154	92	652	405	6	14	431	0	24	9750	520	23	10382	123
file_1_file_1_jg11624	blanks_OG0011885_OG0	0	1	0	0	2	0	0	0	0	0	0	0	0	0	0	0	2	0	0	6	0	0	0	0
file_1_file_1_jg11625	CG4835_OG0003990	0	2	6	1	4	0	2	0	0	1	0	0	0	0	2	3	1	0	5	2	0	0	3	0
file_1_file_1_jg11626	DIP-delta_OG0010586	18	193	6	49	483	215	239	21	38	15	31	5	58	24	1	55	165	0	9	104	26	42	148	27
file_1_file_1_jg11627	Ir64a_OG0010587	1	9027	0	8	13902	6330	7223	0	0	154	1	0	90	0	0	0	0	1	2	6853	85	2	7894	1
file_1_file_1_jg11628	Pfdn4_OG0010588	260	1043	547	841	1662	1045	1089	250	311	516	297	335	628	305	697	990	549	846	1055	1329	349	954	1034	243
file_1_file_1_jg11629	Membrin_OG0010589	100	357	139	466	517	324	364	93	103	279	125	109	358	200	244	275	302	230	218	405	171	188	321	116
file_1_file_1_jg1163	Nna1_OG0008260	14354	4981	4043	6349	7100	3577	4284	9344	14587	3147	16597	7623	5016	3341	2155	3007	5321	3706	2825	3558	3075	4920	3250	8750
file_1_file_1_jg11630	Uev1A_OG0003991	736	1855	1289	2758	3217	1946	1924	849	830	1656	963	997	2027	1122	1705	3028	2219	1918	2415	1833	1499	2631	1731	788
file_1_file_1_jg11631	Cyt-c1_OG0010590	22776	11729	25873	49012	17658	11559	13984	36627	22404	27814	28495	34407	27069	32504	15284	11746	24768	20337	16815	10391	27062	6832	8762	32097
file_1_file_1_jg11632	Klp64D_OG0003992	1183	5123	1216	2716	8522	4712	5194	1389	1436	1776	1521	1141	1749	1220	1042	1098	2009	1102	1175	3814	1321	1014	4244	1229
file_1_file_1_jg11633	CG46456_OG0014439_OG0	577	747	729	1288	1489	786	781	731	573	786	538	495	820	715	685	218	1048	602	385	769	668	275	570	677
file_1_file_1_jg11634	lama_OG0010591	3178	4274	3934	6813	6442	3803	4143	3430	3122	3729	3077	2757	4126	3196	3284	1040	4076	3406	1658	5999	3167	1227	3608	3139
file_1_file_1_jg11635	shep_OG0010592	218	502	99	1246	706	332	365	177	181	230	255	173	1073	118	76	346	1491	90	128	405	154	254	338	182
file_1_file_1_jg11636	CG4669_OG0010593	0	4	0	0	0	2	1	0	0	0	0	0	9	0	0	0	19	0	0	0	0	0	6	0
file_1_file_1_jg11637	shep_OG0001307	2468	5546	1773	6336	9729	4941	5041	2222	2254	1617	2709	1182	4303	1893	1296	3184	5869	1630	2337	3178	2357	2651	3609	2077
file_1_file_1_jg11638	Srp54k_OG0010594	1843	4010	3599	6120	6451	3682	4071	1927	1908	4576	2079	2040	3410	3143	2769	3655	3872	3041	3193	2900	2957	3079	3477	1735
file_1_file_1_jg11639	Gen_OG0010595	12	115	27	54	169	108	122	32	25	52	17	41	35	33	177	452	48	155	186	62	35	469	68	28
file_1_file_1_jg1164	CG9941_OG0008259	759	2481	1230	2913	4580	2655	2883	794	730	1940	793	746	1952	1225	1234	1583	2301	1513	1252	2104	1379	1606	2151	719
file_1_file_1_jg11640	AlaRS-m_OG0010596	905	1082	1672	2465	1622	1002	1170	1479	928	1755	1100	1267	1663	1495	1147	1060	1662	1637	1198	973	1484	943	895	1270
file_1_file_1_jg11641	Fitm_OG0010597	1355	2528	2065	2946	3920	2561	2684	1364	1239	2252	1471	1407	1987	1591	1648	632	1767	1839	838	2160	1459	449	2048	1243
file_1_file_1_jg11642	Gdap1_OG0010598	82	1781	444	1364	2498	1841	1684	134	80	1315	78	113	748	824	708	140	731	558	154	1855	808	133	1355	100
file_1_file_1_jg11643	Dhrs4_OG0010599	664	2066	997	2293	2781	1868	2030	673	566	1565	696	752	1431	896	809	480	1223	850	455	1414	1006	299	1671	604
file_1_file_1_jg11644	CHMP2B_OG0010600	351	1099	589	1220	1508	1036	1023	427	426	822	435	443	905	500	599	464	605	503	407	1027	610	441	941	394
file_1_file_1_jg11645	Tcs5_OG0010601	122	263	186	414	386	255	232	160	122	257	153	186	268	160	238	372	202	234	230	295	158	277	257	122
file_1_file_1_jg11646	CG4611_OG0010602	140	318	168	371	573	371	375	184	172	240	173	169	277	167	289	295	291	326	246	478	168	300	298	172
file_1_file_1_jg11647	CG10674_OG0010603	418	1201	813	1578	1777	1118	1127	570	496	887	574	715	915	652	761	552	707	803	547	1357	677	484	1151	529
file_1_file_1_jg11648	CG4603_OG0010604	1676	2029	1259	3293	2713	1643	1958	1334	1579	1465	1985	1427	2025	1105	1241	2001	1492	1421	1846	2079	1118	1759	1630	1288
file_1_file_1_jg11649	CG4597_OG0011886	0	0	0	0	0	0	0	0	0	0	0	0	0	0	1	1	0	1	1	0	0	1	0	0
file_1_file_1_jg1165	mus101_OG0008258	133	369	97	303	553	272	276	120	154	164	180	104	235	102	567	1207	302	925	490	234	129	1179	299	107
file_1_file_1_jg11650	lncRNA:CR34047_OG0016470	0	0	0	0	0	0	0	0	0	0	0	0	0	0	0	0	0	0	0	0	0	0	0	0
file_1_file_1_jg11651	lncRNA:CR44909_OG0014314_OG0	0	0	0	0	0	0	0	0	0	0	0	0	0	0	0	0	0	0	0	0	0	0	0	0
file_1_file_1_jg11652	rdgC_OG0015358	0	0	0	0	0	0	0	0	0	0	0	0	0	0	0	0	0	0	0	0	0	0	0	0
file_1_file_1_jg11653	ATPsynCF6L_OG0010605	0	1	0	1	0	0	0	0	0	0	2	0	0	0	0	1	0	0	0	0	0	0	1	0
file_1_file_1_jg11654	CG32232_OG0002025	0	0	0	1	0	0	1	0	0	0	0	0	0	0	0	0	2	1	0	0	0	0	2	0
file_1_file_1_jg11655	CG17030_OG0010606	0	4	0	1	0	0	0	0	0	0	0	0	1	0	0	1	3	0	0	0	0	0	2	0
file_1_file_1_jg11657	Con_OG0010607	183	949	60	655	2100	894	971	133	130	100	230	78	476	144	31	362	1242	18	111	528	157	162	767	144
file_1_file_1_jg11658	Rh50_OG0010608	4399	3177	2422	8033	4020	2502	3118	5207	5136	3635	6559	4571	6406	3218	1407	707	5360	1985	820	1803	3058	547	2525	4641
file_1_file_1_jg11659	hoka_OG0010609	0	2	225	1	8	6	3	0	0	0	0	0	0	0	176	38	18	76	38	6	0	11	2	0
file_1_file_1_jg1166	g_OG0008257	842	3086	1277	3352	5801	3114	3295	1127	860	1845	1004	751	2586	1407	1258	2443	3160	1672	1724	2591	1668	2342	2531	952
file_1_file_1_jg11660	CG13705_OG0010610	24	127	842	265	161	104	124	48	43	87	29	36	205	643	12	15283	252	5	69834	94	112	3650	123	30
file_1_file_1_jg11661	Dnah3_OG0010611	199	561	1	298	1074	575	840	252	224	100	273	100	310	34	10	252	371	3	278	304	109	281	662	209
file_1_file_1_jg11663	CG32237_OG0010612	0	0	183	0	0	0	0	0	0	2	0	0	0	2	0	237	1	0	1844	0	0	189	0	0
file_1_file_1_jg11664	shep_OG0013210_OG0	0	0	0	0	0	0	0	0	0	0	0	0	0	0	0	0	0	0	0	0	0	0	0	0
file_1_file_1_jg11665	CG13707_OG0010613	172	173	134	250	233	177	196	240	218	147	204	183	97	121	91	147	164	85	73	79	161	99	127	211
file_1_file_1_jg11666	CG13708_OG0010614	23	28	6	7	35	31	72	29	46	7	57	45	4	4	1	1	4	1	3	1	7	3	43	18
file_1_file_1_jg11667	LeuRS-m_OG0010615	281	1013	734	993	1750	1051	1074	434	352	654	419	353	599	518	759	722	694	945	704	659	477	506	829	395
file_1_file_1_jg11668	Dhc64C_OG0001308	7912	17430	6299	21150	28932	17058	18697	9578	7697	8265	9889	3598	9252	10203	4967	24588	18505	5670	16095	5347	11934	22001	12279	8694
file_1_file_1_jg11669	CG18808_OG0012197	0	2	1	3	2	2	2	1	1	2	1	0	2	2	0	6	1	0	3	1	1	3	0	2
file_1_file_1_jg1167	Grip91_OG0011717	204	481	112	363	707	402	476	226	205	297	253	258	351	192	318	439	345	361	240	508	175	402	346	199
file_1_file_1_jg11670	CG7509_OG0010616	7	9	9	722	16	19	12	5	6	58	8	6	422	9	1	6	1383	1	1	10	16	13	8	7
file_1_file_1_jg11671	mael_OG0018770	0	0	0	0	0	0	0	0	0	1	0	0	0	0	0	0	1	1	0	0	0	0	0	0
file_1_file_1_jg11672	RhoGEF64C_OG0010617	128	112	1865	2465	185	199	216	72	68	1935	79	153	1010	946	742	2857	2045	1097	4184	20	1439	3939	134	50
file_1_file_1_jg11673	CG13711_OG0010618	0	0	1	0	0	1	0	0	0	0	0	0	0	0	1	1	0	0	1	0	0	5	0	0
file_1_file_1_jg11674	CG13712_OG0010619	0	0	0	0	0	0	0	0	0	0	0	0	0	0	0	0	0	0	0	0	0	0	0	0
file_1_file_1_jg11675	CG13713_OG0010620	1	0	1	0	0	0	0	0	0	1	0	0	0	0	0	1	0	0	1	0	1	4	0	0
file_1_file_1_jg11676	CG15876_OG0010621	0	1	0	0	0	0	0	0	0	0	0	0	0	0	0	0	3	0	0	0	0	7	0	0
file_1_file_1_jg11677	CG18418_OG0010622	0	0	2	0	0	0	0	0	0	0	0	0	0	0	2	0	2	2	0	0	0	0	1	0
file_1_file_1_jg11678	CG7514_OG0010623	0	1	0	0	0	0	0	0	0	0	0	0	0	0	0	0	1	0	0	0	0	2	2	0
file_1_file_1_jg11679	CG34266_OG0010624	0	0	0	2	1	2	0	0	0	0	0	0	1	0	1	0	0	0	0	2	0	0	0	0
file_1_file_1_jg1168	CG11134_OG0003251	145	361	748	741	575	328	385	167	160	600	165	136	483	379	622	465	429	626	459	429	262	406	338	126
file_1_file_1_jg11680	axo_OG0010625	184	1069	875	1064	2369	1259	1340	162	210	292	300	44	483	444	578	307	1115	582	272	288	643	168	671	159
file_1_file_1_jg11681	CG32236_OG0012893	0	16	4	14	12	11	9	0	2	4	2	3	7	2	4	2	5	6	0	17	7	1	13	2
file_1_file_1_jg11682	axo_OG0003993	384	2468	1893	2361	4464	2712	2571	344	410	743	474	128	1130	864	1404	547	2064	1594	511	856	1243	454	1520	303
file_1_file_1_jg11683	TTLL1B_OG0003994	23	24	0	2	6	28	42	2	22	6	19	30	2	2	1	0	1	0	0	0	3	2	38	16
file_1_file_1_jg11684	axo_OG0010626	398	3465	2602	2878	5344	3253	3468	445	476	1342	547	288	1836	916	2253	587	2212	2364	543	2263	1367	468	2605	365
file_1_file_1_jg11685	CG13716_OG0010627	9	24	3	10	45	22	25	6	5	2	4	1	6	6	1	1	6	2	2	4	8	0	13	1
file_1_file_1_jg11686	axo_OG0010628	58	480	670	292	558	338	474	70	48	129	83	44	210	98	770	10	145	732	2	433	81	2	389	62
file_1_file_1_jg11687	HDAC1_OG0010629	484	1879	1042	2227	3625	2053	2069	681	476	1518	595	645	2432	985	2281	5970	2412	2636	3161	2801	973	5544	1475	567
file_1_file_1_jg11688	CG2162_OG0010630	1177	3850	2334	3533	6230	3507	3809	1409	1297	2450	1595	1498	2459	1803	2421	2279	2515	2611	2009	2557	1656	2105	3269	1315
file_1_file_1_jg11689	Jafrac2_OG0010631	106	1090	179	617	2344	1268	1309	105	125	401	117	119	431	239	350	1101	396	317	657	1315	262	936	1097	115
file_1_file_1_jg1169	CG11151_OG0008256	1724	7401	3726	7313	12159	8790	8587	2240	1460	5160	1894	2961	4608	2845	2694	2106	3853	2893	1111	5760	3385	1348	6722	2083
file_1_file_1_jg11690	scramb2_OG0010632	688	1116	737	1715	1736	1199	1407	732	684	932	901	775	1160	717	751	3044	1082	824	2735	815	844	2802	1047	737
file_1_file_1_jg11691	Sk2_OG0010633	158	692	504	1033	1414	728	775	203	164	659	197	195	751	436	757	1104	764	878	817	569	450	1047	644	175
file_1_file_1_jg11692	CG32485_OG0010634	217	620	276	628	927	551	590	202	227	373	298	243	384	202	220	114	517	232	104	520	261	73	492	224
file_1_file_1_jg11693	CG1271_OG0010635	387	1053	2038	2185	1580	1021	1174	385	329	1322	383	510	1443	666	786	306	1231	751	174	1192	744	266	995	402
file_1_file_1_jg11694	CG16753_OG0010636	50	155	204	154	220	132	153	55	74	100	56	69	122	59	238	319	89	270	192	165	83	316	114	55
file_1_file_1_jg11695	CG32486_OG0003995	3494	5174	1705	7409	9247	4475	5108	4599	4122	3611	4852	3727	4654	3520	1674	1900	4924	1628	1270	3131	3466	1382	4491	4668
file_1_file_1_jg11696	PAN3-PQ_OG0010637	8147	7711	4497	14609	11381	6390	7692	7565	8789	5433	10037	4552	10523	6318	4585	7663	9747	4844	5983	8232	5855	8270	6243	6941
file_1_file_1_jg11698	Cht7_OG0010638	932	725	1156	542	951	793	1171	338	270	324	388	1040	336	263	1419	6210	401	1672	9094	155	279	6464	497	297
file_1_file_1_jg11699	CG45066_OG0010639	0	9	0	3	11	9	6	0	0	1	0	0	7	1	0	3	10	0	1	10	0	0	6	0
file_1_file_1_jg117	Vsx2_OG0007374	1	1	2	315	5	4	1	0	3	90	3	1	237	68	3	72	186	3	16	8	76	60	3	2
file_1_file_1_jg1170	Grip91_OG0001190_OG0	346	717	220	598	1414	782	784	456	404	480	449	323	356	390	471	855	639	580	534	523	366	814	536	403
file_1_file_1_jg11700	CG45067_OG0012387	4	9	6	11	13	6	7	2	0	7	1	0	10	1	1	3	10	2	2	8	4	7	6	0
file_1_file_1_jg11701	promL_OG0000876	360	1614	883	2064	3097	1744	1796	346	410	820	409	254	1351	765	1076	5670	3019	1003	3623	875	879	4891	1211	347
file_1_file_1_jg11702	CG11537_OG0010640	1421	3471	2072	3943	5943	3338	4031	1368	1846	1727	2088	824	2406	1441	1254	1607	3604	1779	1858	1825	1988	1444	2950	1364
file_1_file_1_jg11703	Alg2_OG0010641	524	1753	882	2456	2741	1796	1949	602	565	1500	663	615	2124	991	830	1410	2124	865	1085	1764	1216	1192	1567	496
file_1_file_1_jg11704	Usp5_OG0010642	769	3091	2206	3811	5205	3207	3338	991	797	2423	959	900	3038	1578	2254	4363	2819	2722	3529	2794	1832	4758	2778	881
file_1_file_1_jg11705	BtbVII_OG0011887	3661	4854	3272	7389	8669	4574	5248	4430	4243	4405	4730	2765	4092	3313	2471	2931	5220	3439	2199	2577	3758	2700	3910	3837
file_1_file_1_jg11706	ND-30_OG0010643	6063	5961	5538	14341	8518	5367	6148	7966	6086	7910	7738	8481	6976	8552	3411	3523	6254	4529	4567	4626	6762	2298	4731	7199
file_1_file_1_jg11707	CG15812_OG0010644	280	838	267	853	1341	718	834	242	261	450	300	273	667	311	499	633	596	578	278	850	315	583	684	283
file_1_file_1_jg11708	rasp_OG0010645	41	208	79	161	317	213	200	47	44	90	54	31	128	57	268	808	121	278	423	183	92	732	172	38
file_1_file_1_jg11709	Asciz_OG0010646	170	163	73	181	306	170	209	170	179	102	217	142	191	63	166	239	165	157	103	249	84	175	179	155
file_1_file_1_jg1171	MED20_OG0008255	201	633	238	708	912	489	498	148	212	353	225	205	446	264	302	493	443	317	317	530	280	492	485	187
file_1_file_1_jg11710	CG32280_OG0010647	1192	1938	1562	1859	2851	1773	1928	1240	1385	1139	1616	1022	1270	767	1116	1264	1123	1375	1231	1330	914	1027	1642	1108
file_1_file_1_jg11711	CG32278_OG0000995_OG1	6	33	10	13	27	13	13	5	5	10	7	7	13	2	7	2	17	5	6	45	3	2	16	8
file_1_file_1_jg11712	CG32278_OG0000995_OG0	162	382	223	484	567	339	339	136	158	289	147	158	329	205	275	426	373	286	307	288	183	374	328	123
file_1_file_1_jg11713	CG32278_OG0010648	910	1632	941	2061	2500	1646	1664	1028	956	1375	1088	1001	1189	942	877	613	1370	804	481	1319	1112	516	1430	952
file_1_file_1_jg11714	CG14963_OG0010649	74	4	6	21	2	3	5	60	67	22	58	79	20	37	2	2	400	23	6	1	20	6	0	70
file_1_file_1_jg11715	MnM_OG0003996	24209	1877	10429	19492	296	411	2076	34365	25253	14392	25728	21915	7933	15513	3972	3272	14126	5452	5391	11	14826	3184	379	31600
file_1_file_1_jg11716	Girdin_OG0010650	729	2344	580	1911	4821	2273	2262	778	714	756	833	543	1371	788	1212	2177	1797	1277	1294	1489	901	1880	1783	763
file_1_file_1_jg11717	CG42494_OG0003997	5	148	20	70	182	123	113	10	11	27	5	8	87	20	38	21	77	12	15	228	24	21	100	7
file_1_file_1_jg11718	CG42525_OG0012198	10	5	0	16	6	9	2	10	9	1	9	4	21	3	1	4	14	0	2	14	3	2	4	6
file_1_file_1_jg11719	CG14958_OG0010651	0	0	0	0	0	0	1	0	0	0	0	0	2	0	0	0	0	1	2	1	0	0	0	1
file_1_file_1_jg1172	Pdcd4_OG0008254	1383	3699	4719	5220	5291	2809	3131	2082	1446	3039	1750	1653	3851	2973	3243	10730	4155	4400	4864	2657	3577	8837	3033	1939
file_1_file_1_jg11720	CG14965_OG0012199	169	438	113	341	774	395	417	112	188	176	182	124	234	127	161	401	343	167	126	386	152	338	351	112
file_1_file_1_jg11721	Hsp83_OG0010652	10071	18675	19994	39875	55195	15632	13918	12516	14713	28881	18227	10609	47373	25645	44000	46249	60550	46553	40483	42252	40095	36673	23784	11441
file_1_file_1_jg11722	CG14966_OG0010653	75	141	97	226	188	144	177	104	74	161	120	115	167	119	127	309	142	163	222	140	134	236	94	113
file_1_file_1_jg11723	gry_OG0010654	466	1292	816	1646	2649	1361	1440	661	574	1084	576	339	918	888	616	1161	1379	812	1044	738	1075	1024	1074	592
file_1_file_1_jg11724	CG32271_OG0003998	538	4235	1	3113	6351	3582	3826	609	490	1487	653	745	1880	1060	1	8	1158	0	9	1929	905	2	3706	584
file_1_file_1_jg11725	CG33159_OG0011398_OG0	0	0	0	0	0	0	0	0	0	0	0	0	0	0	0	0	0	0	0	0	0	0	0	0
file_1_file_1_jg11726	CG32277_OG0003999_OG0.2	0	0	0	0	0	0	0	0	0	0	0	0	0	0	0	0	0	0	0	0	0	0	0	0
file_1_file_1_jg11727	CG33160_OG0004000_OG0.2	0	0	0	0	0	0	0	0	0	0	0	0	0	0	0	0	0	0	0	0	0	0	0	0
file_1_file_1_jg11728	gry_OG0002026_OG0	0	0	0	0	0	0	0	0	0	0	0	0	0	0	0	0	0	0	0	0	0	0	0	0
file_1_file_1_jg11729	gry_OG0004001_OG0.2	0	0	0	0	0	0	0	0	0	0	0	0	0	0	0	0	0	0	0	0	0	0	0	0
file_1_file_1_jg1173	CG34283_OG0000268_OG0.2	1	1	10	1	71	15	8	0	1	2	0	1	2	0	362	10	1	371	0	3	1	10	1	0
file_1_file_1_jg11730	CG33159_OG0011398_OG0.2	0	0	0	0	0	0	0	0	0	0	0	0	0	0	0	0	0	0	0	0	0	0	0	0
file_1_file_1_jg11731	CG32277_OG0003999_OG0	0	0	0	0	0	0	0	0	0	0	0	0	0	0	0	0	0	0	0	0	0	0	0	0
file_1_file_1_jg11732	CG33160_OG0004000_OG0	0	0	0	0	0	0	0	0	0	0	0	0	0	0	0	0	0	0	0	0	0	0	0	0
file_1_file_1_jg11733	gry_OG0002026_OG0.2	0	0	0	0	0	0	0	0	0	0	0	0	0	0	0	0	0	0	0	0	0	0	0	0
file_1_file_1_jg11734	gry_OG0004001_OG0	0	0	17	0	0	0	0	0	0	0	0	1	0	0	0	0	0	0	0	0	0	0	0	0
file_1_file_1_jg11735	gry_OG0010655	553	2023	941	1995	2857	1818	1989	658	559	1322	626	639	1459	1017	868	978	1308	977	834	1947	947	974	1613	574
file_1_file_1_jg11736	hob_OG0010656	1822	3743	1030	3451	7382	3865	4121	2000	1765	1742	2021	1116	2572	1844	1173	2214	3524	1237	1601	2150	1929	2031	2915	1728
file_1_file_1_jg11737	nSMase_OG0010657	210	658	450	848	902	632	602	203	183	468	195	232	672	314	548	1325	621	566	766	590	360	1208	552	174
file_1_file_1_jg11738	RpL28_OG0001676	16437	27020	45586	60538	37156	25667	27135	20807	15630	42558	18476	22684	36535	29745	41470	48944	25394	47724	42645	23117	30664	39715	23686	17984
file_1_file_1_jg11739	eIF1_OG0010658	3026	4116	3577	7092	6024	3947	4336	3010	3293	4903	3747	3084	3664	3300	3284	4306	3528	3423	4291	4477	3085	3929	3197	2889
file_1_file_1_jg1174	Rtc1_OG0008253	133	481	478	546	724	487	503	138	145	353	165	158	327	214	533	666	422	668	456	421	230	633	407	131
file_1_file_1_jg11740	Larp4B_OG0004002	3006	5621	1692	6412	12739	5315	5587	2824	2680	1722	3043	1088	3796	2411	2079	4846	5478	2766	3500	2891	2428	4729	4026	2754
file_1_file_1_jg11741	CG17746_OG0010659	654	1978	1203	2212	3292	2013	2209	752	628	1549	831	781	1884	1019	1407	1489	1535	1552	1048	2217	1025	1428	1579	662
file_1_file_1_jg11742	CG12078_OG0004003_OG0	0	0	0	1	0	0	0	1	0	0	1	0	0	0	0	6	1	0	2	0	0	5	2	0
file_1_file_1_jg11743	Bet5_OG0015361	0	0	0	0	0	0	0	0	0	0	0	0	0	0	0	1	0	0	2	0	0	0	0	0
file_1_file_1_jg11744	ckd_OG0011888	196	28	272	475	13	64	94	134	54	302	93	276	185	230	185	1014	222	153	1346	12	226	1019	48	121
file_1_file_1_jg11745	CG34265_OG0012388	2	11	108	521	2	13	4	3	1	416	4	9	326	329	63	18	286	21	35	366	274	54	13	3
file_1_file_1_jg11746	CG14960_OG0010660	2	4	3	0	0	1	0	0	2	4	0	1	1	0	115	13	2	0	27	6	1	4	0	0
file_1_file_1_jg11747	CG12017_OG0010661	0	1	7	0	0	0	2	0	0	2	0	6	2	0	351	53	1	1	24	1	0	59	0	0
file_1_file_1_jg11748	CG12009_OG0010662	2	0	17	1	1	1	0	0	0	1	0	1	0	0	356	217	1	11	136	1	0	296	2	0
file_1_file_1_jg11749	CG14968_OG0010663	45	622	396	207	1051	821	796	75	55	126	49	58	262	63	233	97	166	277	69	723	99	39	492	71
file_1_file_1_jg1175	Yp3_OG0008252	6	42	401355	9	4570	1608	878	19245	173	422912	163	12580	13	106684	54935	14	18	91847	19	12	83543	9	28	17936
file_1_file_1_jg11750	CG6479_OG0000241_OG2	0	1	0	0	4	2	0	1	2	1	0	0	0	1	0	2	7	3	0	3	0	1	2	1
file_1_file_1_jg11751	ZnT63C_OG0010664	634	2103	1511	1874	3471	1980	2095	1017	716	1473	828	674	1241	1034	1464	1137	1603	1717	1042	1231	1246	1060	1660	919
file_1_file_1_jg11753	Drsl3_OG0000996_OG2	5046	119	841	21344	305	1377	1697	8561	2744	11567	2390	12274	7653	4219	395	1	7305	582	23	85	6271	1	141	7102
file_1_file_1_jg11754	Drs_OG0000098_OG0	3062	53013	20	6617	99872	97633	94416	11291	1628	6677	1896	17957	3370	2891	20	3	2288	82	2	43945	4828	8	52707	11628
file_1_file_1_jg11755	PIG-C_OG0010665	272	519	136	728	758	514	484	333	279	305	299	378	377	285	185	136	410	169	122	470	309	119	486	269
file_1_file_1_jg11756	Dpm2_OG0011889	106	624	361	564	1254	639	679	177	157	339	175	144	380	250	286	214	398	343	182	640	248	210	514	157
file_1_file_1_jg11757	CG12016_OG0010666	496	2652	1801	2239	3843	2347	2544	591	449	1237	465	502	1341	854	1124	678	1423	1403	447	2402	836	621	1965	516
file_1_file_1_jg11758	Strip_OG0010667	2051	4341	3052	6151	6897	3919	4265	2556	2154	3502	2354	2152	4172	2871	2222	2591	4362	2952	2130	3603	2971	2529	3668	2348
file_1_file_1_jg11759	PHGPx_OG0004004	4556	39995	5856	16671	63275	42893	42899	5834	5135	10424	6611	6129	9717	7947	5408	5285	8552	6983	5294	41531	7915	4675	34044	5415
file_1_file_1_jg1176	rdgB_OG0008251	644	5225	3089	3974	12740	6264	6215	718	722	2335	818	287	2905	1619	1994	1104	5741	2901	856	2378	3515	1059	4068	725
file_1_file_1_jg11760	CG14961_OG0010668	45	50	150	18	54	62	54	53	31	2	63	51	8	2	3	0	31	2	0	195	8	0	51	29
file_1_file_1_jg11761	CG14969_OG0004005	139	255	26	413	578	309	339	107	172	133	165	131	507	196	243	216	413	434	113	511	143	106	288	112
file_1_file_1_jg11762	kst_OG0010669	10161	13641	20707	50223	23522	14798	15363	15191	11928	24876	15775	6121	27686	24845	12844	22240	46627	13314	20737	5120	31087	24394	10431	13619
file_1_file_1_jg11763	Drs_OG0000098_OG2	597	10	2899	28378	14	106	83	957	356	21355	125	1292	9675	13264	4839	409	11673	5789	30	4	20650	21	7492	655
file_1_file_1_jg11764	Ythdc1_OG0010670	1770	6615	1829	5796	12056	5819	6577	2020	2022	2873	2307	1497	4272	2353	1693	6291	4829	1968	3043	3939	2573	5201	5762	1777
file_1_file_1_jg11765	CG12010_OG0010671	95	161	194	306	268	166	161	75	91	157	97	87	210	124	252	357	183	311	221	122	135	329	185	99
file_1_file_1_jg11766	CG12012_OG0010672	317	941	553	1295	1353	925	970	328	299	736	355	287	770	459	415	401	661	506	343	685	671	324	787	265
file_1_file_1_jg11767	Ids_OG0010673	19	127	11	133	109	104	121	16	12	26	21	7	105	11	16	64	157	12	16	37	29	43	57	22
file_1_file_1_jg11768	sty_OG0010674	3338	2560	2512	5713	3891	2051	2573	6822	4088	2184	4451	2322	4137	2101	1183	2829	4273	1206	1674	1908	2524	2433	2076	6354
file_1_file_1_jg11769	dpr13_OG0018753	0	0	0	0	0	0	0	0	0	0	0	0	0	0	0	1	0	0	0	0	0	0	1	1
file_1_file_1_jg1177	CtsB_OG0008250	5350	15555	19854	39312	23759	17147	18298	7429	6182	26708	6738	6719	26478	14650	12591	8044	24277	13536	7273	12018	19852	8780	14181	6686
file_1_file_1_jg11770	Myo81F_OG0015734	2	4	4	4	14	12	12	2	0	6	6	0	3	1	1	8	3	4	3	10	5	12	10	5
file_1_file_1_jg11771	eIF5B_OG0010675	4386	3769	5615	8682	6339	3701	4258	5112	4804	5897	4961	4140	5219	5602	4142	7058	6201	5270	6271	2872	5219	6547	2977	4944
file_1_file_1_jg11772	armi_OG0012389_OG0	14	31	10	42	135	50	31	12	9	12	3	10	33	16	60	131	27	65	63	46	11	148	57	18
file_1_file_1_jg11773	armi_OG0002027	67	401	143	214	918	421	423	69	69	137	96	74	149	100	850	983	193	1080	430	332	104	1041	350	66
file_1_file_1_jg11774	CycJ_OG0001309	0	1	7	0	44	9	1	0	0	0	0	0	0	0	243	0	0	278	0	2	0	0	0	0
file_1_file_1_jg11775	CG14971_OG0010676	348	1054	636	1410	1676	1075	1110	288	359	799	387	292	824	594	585	1123	1110	631	723	687	693	792	906	315
file_1_file_1_jg11777	CG42324_OG0016909	0	0	0	0	0	0	0	0	0	0	0	0	1	0	5	0	0	4	0	0	0	0	0	0
file_1_file_1_jg11778	CG42324_OG0010677	363	1210	1128	1721	3255	1326	1405	518	411	830	466	234	1198	923	871	681	1502	1092	368	358	733	362	922	459
file_1_file_1_jg11779	ImpE2_OG0010467	2	0	4	0	1	28	17	1	0	0	0	2	0	2	269	4779	1	0	1397	1	0	1929	0	0
file_1_file_1_jg1178	CG11103_OG0003250	136	756	280	646	1062	690	763	203	194	371	206	235	419	228	209	224	331	277	177	695	287	259	601	223
file_1_file_1_jg11780	Eip63E_OG0010468	1008	3605	1078	2163	7912	3529	3637	1317	1263	1212	1362	742	1585	1178	879	1497	2264	1103	1158	1707	1252	1182	2759	1252
file_1_file_1_jg11781	CG10359_OG0010469	653	242	800	1772	272	254	315	1238	975	1186	1215	740	1123	953	477	5102	856	565	6029	162	1026	5064	185	982
file_1_file_1_jg11782	CG10357_OG0010470	2	26010	2	102	36115	26786	25070	10	5	214	5	1	464	21	0	0	305	2	0	38177	153	1	21053	4
file_1_file_1_jg11783	CG14974_OG0012193	0	0	0	0	0	0	0	0	1	0	0	0	1	0	0	0	1	0	0	0	0	0	0	0
file_1_file_1_jg11784	dar1_OG0010471	359	50	171	454	24	79	92	377	283	231	470	360	274	166	139	339	229	135	225	169	168	322	65	346
file_1_file_1_jg11785	CG10862_OG0013756	0	0	1	7	0	1	0	1	3	7	4	2	13	2	3	0	8	3	0	2	2	0	3	0
file_1_file_1_jg11786	CG43098_OG0012570_OG0	3	0	3	0	0	0	0	2	0	2	1	0	0	0	1	0	1	1	0	0	0	0	0	0
file_1_file_1_jg11787	CG43098_OG0014967	0	0	0	0	0	0	0	0	0	0	2	0	0	0	0	0	0	3	0	0	0	0	0	0
file_1_file_1_jg11789	CG4554_OG0012385_OG0	0	1	0	0	0	0	0	0	0	0	0	0	0	0	0	0	0	0	0	0	0	0	0	0
file_1_file_1_jg1179	CG10996_OG0008249	0	7	1	0	7	3	2	1	0	0	0	0	2	0	1	0	0	0	0	4	0	0	23	0
file_1_file_1_jg11791	CG43089_OG0013209	0	0	0	0	0	0	0	0	0	0	0	0	0	0	0	1	1	0	0	0	0	2	1	0
file_1_file_1_jg11792	CG32264_OG0003976	5189	5149	3735	8320	7380	4313	4590	6318	5532	4281	5671	4078	5788	4619	1935	2793	7928	2062	2208	3203	4538	2993	3890	6088
file_1_file_1_jg11793	CG32264_OG0003977_OG0	858	2256	733	2681	3604	2120	1984	951	858	1344	1046	650	1752	1295	607	1130	2049	703	661	1005	1487	957	1648	939
file_1_file_1_jg11794	CG32266_OG0010472	0	10	868	0	52	22	20	0	0	1	1	0	0	0	21	29	1	18	200	35	1	11	15	1
file_1_file_1_jg11795	CG32264_OG0012912_OG0	1	10	0	17	13	12	9	2	1	3	1	0	19	5	0	20	43	3	1	3	8	5	10	1
file_1_file_1_jg11796	ntc_OG0010473	608	663	406	1071	1057	689	628	941	748	715	709	671	537	698	366	217	642	388	207	668	508	204	558	831
file_1_file_1_jg11797	IntS10_OG0010474	120	319	119	324	594	276	283	101	116	158	134	90	212	123	231	442	218	305	236	236	118	446	281	103
file_1_file_1_jg11798	CG32262_OG0003978	191	670	342	628	989	575	618	240	192	390	286	286	452	250	313	107	396	376	152	653	251	70	581	252
file_1_file_1_jg11799	CG32263_OG0012407	0	0	0	0	0	0	1	0	0	0	1	0	0	0	0	0	0	0	0	0	0	0	1	0
file_1_file_1_jg118	CG12730_OG0007375	279	1022	789	1270	1870	1079	1178	450	347	807	420	240	1002	523	494	579	820	562	549	758	613	436	898	357
file_1_file_1_jg1180	inaE_OG0008248	684	4013	1911	4507	5699	2950	3588	828	670	2274	803	742	3267	1852	1242	1003	4241	1748	531	3119	1829	866	3436	720
file_1_file_1_jg11800	PIG-B_OG0010475	443	1710	1078	1935	2619	1725	1764	609	548	1038	635	540	1328	678	1258	2683	1233	1499	1985	1084	934	2466	1410	587
file_1_file_1_jg11801	Scsalpha1_OG0010476	15181	8851	26684	38681	12588	8619	10244	25466	14947	25151	18568	24101	19499	26321	15602	12614	18095	18976	15221	6785	21765	8069	7120	23105
file_1_file_1_jg11802	enc_OG0010477	2457	3505	1513	3405	6723	3457	3873	4101	2555	1705	2868	1190	1927	1574	1036	2150	3818	1939	1385	1469	1830	1976	2757	4063
file_1_file_1_jg11803	Myo81F_OG0013946_OG0	0	0	0	0	0	0	0	0	0	0	0	0	0	0	0	0	3	1	1	0	0	0	0	0
file_1_file_1_jg11804	Awh_OG0010478	13	0	333	198	2	1	2	14	5	99	9	21	129	54	170	194	102	248	138	0	59	123	0	7
file_1_file_1_jg11805	Fie_OG0010479	1074	9162	711	4591	12797	7827	8398	951	1143	1988	1364	964	2916	966	378	107	5171	502	68	6206	2246	80	7493	926
file_1_file_1_jg11806	Gr63a_OG0003979	2	4224	3	10	5375	3171	3509	2	4	55	7	5	39	2	3	9	11	5	2	3493	34	2	2895	2
file_1_file_1_jg11807	Lamtor4_OG0010480	619	1111	608	1351	1534	1063	1031	574	605	769	768	775	823	565	573	492	756	569	366	1040	534	414	1030	511
file_1_file_1_jg11808	Ccz1_OG0010481	281	768	292	823	1053	688	775	257	256	424	270	300	617	316	312	441	625	370	261	932	317	385	626	227
file_1_file_1_jg11809	Ubi-p63E_OG0000235_OG2	12204	24344	11376	25396	37457	19744	21642	9984	13740	14387	14783	9206	20337	12868	12130	15712	17862	13402	14683	22634	12839	17727	20689	8821
file_1_file_1_jg1181	CG11095_OG0003249	118	229	183	364	342	221	262	187	141	288	179	236	230	242	188	112	224	211	153	239	174	83	200	124
file_1_file_1_jg11810	Sc2_OG0010482	1144	6232	9268	6609	9109	6182	6480	1241	1058	3599	1390	1668	5839	2767	8259	2685	3994	10422	1932	8773	2922	2126	5251	1186
file_1_file_1_jg11811	ida_OG0010483	94	291	106	254	455	276	319	61	68	123	103	103	169	72	175	499	214	261	239	274	136	500	274	63
file_1_file_1_jg11812	mge_OG0011881	791	2617	1329	2272	4023	2456	2712	977	787	1286	871	1006	1788	982	1448	1638	1831	1428	1642	2371	987	1226	2166	815
file_1_file_1_jg11813	CG10866_OG0010485	207	704	166	603	1112	676	762	240	245	354	295	253	506	274	300	116	540	340	88	624	233	86	631	220
file_1_file_1_jg11814	Eip63F-1_OG0010484	4700	468	4126	3562	345	364	535	5029	5959	2290	6230	3498	1860	2607	2310	796	2537	2924	928	159	2299	891	326	4753
file_1_file_1_jg11815	CG10863_OG0012194_OG0	3	6	36	117	6	0	10	6	3	44	8	6	41	27	21	13	52	26	15	12	27	23	6	1
file_1_file_1_jg11816	CG10863_OG0010486	4232	4350	7451	11373	6536	5023	5139	3175	2616	7722	3515	5099	5579	3881	4252	2650	6070	4744	2435	3053	3343	1725	3424	2723
file_1_file_1_jg11817	CG14982_OG0010487	68	1084	25	405	2206	1009	1168	70	83	138	96	43	349	74	15	154	781	3	39	728	151	78	942	68
file_1_file_1_jg11818	CG10853_OG0003980_OG1	36	3	132	1698	1	2	2	34	62	508	67	16	1272	307	71	0	1257	56	0	1	834	0	4	21
file_1_file_1_jg11819	CG10853_OG0003980_OG0	0	0	0	8	0	0	0	0	0	6	0	0	11	3	0	0	17	1	0	0	8	0	0	0
file_1_file_1_jg1182	Clic_OG0008247	2002	2712	4730	6995	4008	2622	2745	2664	2258	4601	2647	1986	5725	3947	3249	3898	4366	3968	3473	2364	3767	3486	2287	2401
file_1_file_1_jg11820	CG14983_OG0011882	1	1	0	1	1	0	0	2	3	0	2	1	0	3	0	0	1	0	1	1	0	1	0	1
file_1_file_1_jg11821	CG14984_OG0010488	1139	286	293	3806	288	444	600	1483	1437	1726	1777	1286	2084	1443	435	909	1669	671	2143	219	1249	830	337	1297
file_1_file_1_jg11822	CG12605_OG0003981_OG0	291	2911	29	1777	6182	2318	2670	226	261	212	288	146	1236	176	12	536	2778	11	59	2071	372	365	2224	203
file_1_file_1_jg11823	scrt_OG0010489	697	5607	136	2686	9240	3963	4851	632	547	490	814	522	1862	321	122	1565	3516	33	251	4455	524	1049	4239	582
file_1_file_1_jg11824	CG14985_OG0010490	194	292	269	684	410	270	321	253	209	432	244	314	522	326	348	565	410	339	413	222	284	524	255	190
file_1_file_1_jg11825	lectin-33A_OG0001336_OG1	0	0	0	0	2	4	3	1	1	1	0	0	0	0	0	0	0	0	0	3	0	0	0	0
file_1_file_1_jg11826	FoxL1_OG0010491	0	0	9	0	0	0	0	0	0	0	0	0	0	0	8	4	0	4	2	11	1	4	1	0
file_1_file_1_jg11827	Mul1_OG0000711_OG1	0	0	0	0	0	0	1	0	0	0	0	0	0	0	0	0	2	0	0	0	0	0	0	0
file_1_file_1_jg11828	Mul1_OG0000711_OG0	272	480	328	775	749	443	481	283	345	422	332	400	474	354	364	334	462	407	272	368	317	274	394	344
file_1_file_1_jg11829	CG11594_OG0010492	843	2407	4558	5677	2611	1715	1831	469	407	3061	343	596	1653	1060	2822	1128	2697	2774	1411	753	1312	513	1908	447
file_1_file_1_jg1183	Nup93-1_OG0001189	188	573	291	574	873	467	517	204	224	230	233	228	394	211	1093	2221	435	1338	1401	375	216	2155	456	205
file_1_file_1_jg11830	Gr64a_OG0002018	7	0	0	38	0	6	7	20	24	15	24	12	31	18	0	0	42	0	0	1	29	2	9	19
file_1_file_1_jg11831	Gr64b_OG0010493	20	5	0	333	9	15	27	29	27	119	32	18	293	127	1	0	187	0	0	9	128	1	38	18
file_1_file_1_jg11832	Gr64c_OG0010494	27	11	2	664	17	34	44	34	46	223	56	49	576	248	3	0	301	1	0	21	223	0	72	37
file_1_file_1_jg11833	Gr64d_OG0012195	4	0	0	118	4	3	7	2	3	65	0	6	83	47	1	1	52	1	1	0	34	2	9	5
file_1_file_1_jg11835	Gr64e_OG0010495	10	5	0	266	12	5	9	23	17	86	20	12	201	77	0	0	108	1	2	7	74	0	14	18
file_1_file_1_jg11836	Gr64f_OG0010496	12	1265	0	190	2616	1640	1668	15	18	123	17	13	176	97	0	0	81	1	0	946	102	0	1012	8
file_1_file_1_jg11837	CG11593_OG0010497	339	1396	463	995	2406	1291	1403	363	339	616	367	291	729	366	570	718	965	663	467	876	562	666	1161	338
file_1_file_1_jg11838	Rcd5_OG0010498	1560	1925	1790	3623	2758	1730	1927	2224	1832	2028	2067	2199	2549	1822	2079	2197	1945	2210	1353	1720	1674	1965	1615	2052
file_1_file_1_jg11839	Dpy-30L2_OG0002019	4	8	15	22	0	1	0	14	11	28	24	16	27	7	15	1	17	14	0	1	20	0	6	12
file_1_file_1_jg1184	jub_OG0008246	511	1442	1024	2263	2148	1369	1393	669	572	1509	712	575	1756	939	1259	2845	1552	1385	1725	1181	1055	2681	1180	554
file_1_file_1_jg11840	CG1136_OG0010499	2228	318	2297	3170	596	421	538	1793	2315	2100	2875	1585	2049	2156	1693	885	2536	2178	1713	139	2208	803	423	1712
file_1_file_1_jg11841	Ugt305A1_OG0010500	18	6	36	12	8	5	1	9	8	13	7	13	21	17	18	8	35	16	8	4	11	4	16	11
file_1_file_1_jg11842	dib_OG0010501	2	0	18	4	0	1	5	5	2	11	4	3	2	0	9	127	3	0	33	2	2	96	0	3
file_1_file_1_jg11843	wit_OG0010502	294	2688	477	1528	4754	2648	2761	276	271	894	315	257	824	632	301	1060	1547	341	424	1249	789	1084	2202	280
file_1_file_1_jg11844	Faa_OG0010503	1148	313	1370	2832	700	577	712	966	494	2471	554	2039	1332	1311	792	892	2086	915	1562	371	1240	672	305	915
file_1_file_1_jg11845	Gad1_OG0010504	345	9	438	2195	8	86	50	137	277	476	185	10	2006	0	118	830	6713	94	274	5	327	204	3	128
file_1_file_1_jg11846	CG14989_OG0010505	147	1	227	1878	3	50	45	54	138	420	110	4	1049	3	127	679	3246	13	150	0	207	319	1	44
file_1_file_1_jg11847	CG14990_OG0000026_OG4	30	0	52	412	3	8	10	27	9	300	4	18	232	87	52	163	218	107	88	2	79	40	0	21
file_1_file_1_jg11848	CG14995_OG0001304	2734	3795	1646	4655	6375	3574	3808	2176	2208	2444	2803	2710	3227	2392	1100	862	3069	1295	1022	2502	1806	726	3112	1982
file_1_file_1_jg11849	Fit1_OG0010506	3570	2515	4666	5252	4449	2277	2689	4862	4099	3795	4523	2856	3475	3217	3181	2731	4279	4193	3175	1620	3131	2675	1909	4250
file_1_file_1_jg1185	AMPdeam_OG0008245	4477	17036	5444	13084	18945	12974	13893	6566	5169	7614	6240	5155	9921	5917	4527	4096	9212	5292	4940	12655	7350	5010	12491	6144
file_1_file_1_jg11850	Ack_OG0010507	1862	2867	2672	5264	4506	2838	3189	2680	2302	3390	2471	1641	2948	2259	1603	1579	3373	2093	1202	1933	2703	1517	2463	2467
file_1_file_1_jg11851	Chd64_OG0010508	1441	1236	9274	12688	1971	1540	1734	2323	2023	9196	2492	1523	8627	6333	5510	9211	9104	5507	9543	594	7731	8522	1763	1771
file_1_file_1_jg11852	ens_OG0010509	11777	9515	12049	24131	19894	10041	11092	14504	14155	14740	14848	7488	15598	14401	7000	8593	17278	10206	9157	4582	14460	8331	7784	13869
file_1_file_1_jg11853	RfC4_OG0010510	167	573	234	592	937	583	619	171	184	319	253	216	676	271	707	1509	683	771	563	1426	234	1077	540	133
file_1_file_1_jg11854	Rop_OG0002020	3163	10330	2989	8556	16383	9531	10196	3124	3316	4336	4064	2437	7203	2903	2129	2912	9076	2518	2585	7606	3964	2485	8313	2746
file_1_file_1_jg11855	Ras64B_OG0010511	1704	626	2247	2421	925	612	754	1898	2255	1561	2476	1526	1825	1405	1384	1737	1515	2196	2099	427	1342	1644	500	1746
file_1_file_1_jg11856	Akh_OG0010512	4	2	48	20	2	2	3	21	16	244	58	22	8	9	16	241	9	12	50	7	5	113	2	10
file_1_file_1_jg11857	CG32260_OG0010513	13	17	6	988	22	18	27	23	12	565	15	17	713	467	10	170	563	5	224	89	385	167	21	12
file_1_file_1_jg11858	CG1299_OG0000523_OG0	1779	4380	9407	9608	7090	4808	5043	2525	1837	13224	2183	2654	4989	6954	3848	3053	6194	4502	4828	2472	8035	3758	4160	2457
file_1_file_1_jg11859	CG1299_OG0000523_OG1	741	4731	1311	3029	6296	4357	4661	827	725	2269	870	1040	1750	1568	803	57	2143	1095	87	3180	1417	56	3785	783
file_1_file_1_jg1186	mamo_OG0008244	314	605	211	752	1298	585	641	407	281	263	356	189	554	338	84	552	637	133	532	322	363	316	481	354
file_1_file_1_jg11860	nab_OG0010514	0	0	14	1	0	0	0	1	0	0	0	2	0	1	17	1122	0	0	255	1	0	923	0	0
file_1_file_1_jg11861	mas_OG0010515	0	1	5	0	0	0	3	0	2	0	1	1	3	2	31	866	0	0	324	6	0	722	3	1
file_1_file_1_jg11862	Ero1L_OG0010516	767	1845	1197	2501	2558	1591	1874	756	834	2119	878	648	2128	1432	1340	577	1958	1080	423	1788	1405	463	1495	753
file_1_file_1_jg11863	CG18675_OG0010517	8	6	0	0	3	11	9	10	10	2	8	12	3	0	0	0	2	0	2	2	0	1	11	9
file_1_file_1_jg11864	Teh4_OG0003344	39	847	39	271	1456	696	792	38	53	70	59	46	319	53	25	96	379	14	50	994	90	58	759	37
file_1_file_1_jg11865	Teh2_OG0010518	987	4325	63	1897	7952	4016	4489	973	995	527	1197	661	1369	330	45	150	2900	36	89	2918	765	71	3793	897
file_1_file_1_jg11866	Teh3_OG0010519	462	1509	7	682	3927	1760	1908	373	482	100	621	98	595	134	2	66	1611	4	49	571	472	34	1174	362
file_1_file_1_jg11867	VhaM9.7-c_OG0010520	420	404	370	903	664	403	437	534	497	515	612	485	440	385	325	185	400	396	226	256	430	178	444	484
file_1_file_1_jg11868	tipE_OG0010521	732	3051	66	842	5516	2847	3353	668	702	335	969	483	603	224	36	138	1230	41	84	1896	324	84	2540	635
file_1_file_1_jg11869	CG43367_OG0010522	501	1695	83	1473	4454	2119	2289	682	545	119	626	48	463	827	62	953	1921	92	672	205	836	897	1161	684
file_1_file_1_jg1187	mamo_OG0000259_OG0	4502	5632	1859	9161	9748	4406	4925	3611	3845	2471	5063	2090	5067	2965	690	2762	6633	890	2042	3392	2891	1881	4319	3692
file_1_file_1_jg11870	CG15005_OG0010523	1	2	0	1	20	5	5	2	1	0	1	2	0	1	86	2	0	0	8	6	0	4	1	0
file_1_file_1_jg11871	CG43367_OG0010524	37	155	22	105	323	153	152	58	40	29	42	11	69	70	21	65	119	25	47	52	81	53	108	35
file_1_file_1_jg11872	Cpr64Aa_OG0010525	49	0	4	2	1	1	1	7	30	20	45	11	0	1	40	4	0	57	5	0	1	0	0	12
file_1_file_1_jg11873	Cpr64Ab_OG0010526	0	0	176	0	3	0	0	0	0	0	0	0	0	0	9	0	0	0	0	2	0	0	0	0
file_1_file_1_jg11874	Cpr64Ac_OG0010527	0	24	2	6	13	14	17	0	0	1	0	1	0	1	0	0	0	0	0	57	2	0	13	0
file_1_file_1_jg11875	Cpr64Ad_OG0012701	2	11	2505	24	23	10	12	5	5	12	7	5	8	8	324	23	11	5	201	9	3	12	17	2
file_1_file_1_jg11876	CG43367_OG0003982_OG0	545	2185	646	1747	3872	2076	2411	705	592	848	688	358	1330	855	530	777	1822	662	612	1249	973	759	1754	649
file_1_file_1_jg11877	ImpL2_OG0010528	573	3063	1744	2049	9214	3224	3083	1492	625	2387	701	521	2837	1145	1944	1759	1481	1751	1874	6238	1762	1625	3195	1264
file_1_file_1_jg11878	CG46460_OG0014887	3	4	3	15	32	8	3	8	2	19	2	10	16	12	23	2	12	3	6	35	19	3	10	8
file_1_file_1_jg11879	CG14997_OG0012196_OG0	835	2743	1608	2255	3955	2683	2722	1036	843	1577	1026	1117	1383	934	1525	1483	1430	1565	1190	1754	1115	899	2397	918
file_1_file_1_jg11880	pav_OG0010529	6	3	34	7	165	31	24	11	6	12	6	14	4	6	1005	3526	8	1058	1403	20	0	3243	3	5
file_1_file_1_jg11881	ago_OG0010530	1782	2762	1752	3726	5349	2827	3107	2230	1665	2150	1955	1243	2045	1779	2928	4024	3055	4406	2703	1428	2010	3977	2055	2017
file_1_file_1_jg11882	CG1265_OG0010531	3984	896	1307	2662	857	552	745	3573	4238	1665	5426	4147	2271	1446	865	1881	1425	929	2391	622	1369	1251	579	3241
file_1_file_1_jg11883	CG15011_OG0010532	147	522	255	575	835	481	503	187	151	311	161	151	327	253	512	561	363	694	321	371	323	516	422	151
file_1_file_1_jg11884	CG1309_OG0010533	1294	5300	3150	5731	7434	5020	5296	1429	1279	3668	1431	1373	4956	2304	2620	2063	3663	3099	1767	3643	2721	1919	4549	1225
file_1_file_1_jg11885	CG11586_OG0010534	280	475	211	752	798	483	490	235	251	428	349	343	578	316	312	354	425	299	286	545	313	349	468	228
file_1_file_1_jg11886	VhaM9.7-a_OG0010535	136	1475	13	829	2259	1406	1384	105	133	249	151	162	364	63	17	108	720	7	45	1336	257	70	1397	96
file_1_file_1_jg11887	CG1273_OG0010536	14	2	10	53	1	6	15	19	9	87	11	34	67	66	59	506	51	25	310	4	38	488	3	10
file_1_file_1_jg11888	Ctl1_OG0010537	1864	3200	1995	4177	4725	3366	3902	2125	2149	2396	2625	1601	4012	1723	1570	2728	3166	1840	2257	3517	2224	2673	2808	1841
file_1_file_1_jg11889	CG11583_OG0010538	302	884	567	887	1176	769	859	311	320	599	343	346	538	463	945	1049	707	1030	818	647	385	868	733	274
file_1_file_1_jg1189	CG11068_OG0011716	21	23	16	25	47	29	19	37	17	31	24	32	14	16	6	0	18	6	0	20	25	0	26	32
file_1_file_1_jg11890	srw_OG0012702_OG0	2	4	0	1	1	1	2	0	5	0	1	0	0	0	1	0	0	0	0	2	0	0	2	0
file_1_file_1_jg11891	CG1316_OG0000430_OG0.3	5	13	4	17	35	19	9	7	10	12	8	11	16	15	11	15	21	5	4	36	13	4	21	14
[truncated: 20,539 more rows]
