# Supplementary material for: Evolution of chemosensory tissues and cells across ecologically diverse Drosophilids
Source: Nat Commun. 2024 Feb 5;15:1047. doi: 10.1038/s41467-023-44558-4 (PMC10844241; doi:10.1038/s41467-023-44558-4)
Supplement: Supplementary file 15 — Supplementary Data 12 [file 41467_2023_44558_MOESM15_ESM.zip › HTSeq_counts/Dere_counts.txt]

Dere_gene_name	DmelID	EREA10ANT	EREA3OV	EREA4FP	EREB2FL	EREB3MP	EREC10LA	EREC1FL	EREC4OV	ERED2MA	ERED7Lar	ERED8LE	EREE2ANT	EREE9ANT	EREF10ML	EREF1FP	EREF3ML	EREF4MP	EREF6Lar	EREF9ANT	EREG1MP	EREG8LE	EREH1ANT	EREH2PRO	EREH3OV
file_1_file_1_jg1	His4:CG33909_OG0000005_OG3	0	0	0	0	0	0	0	0	0	0	0	0	0	0	0	0	0	0	0	0	0	0	0	0
file_1_file_1_jg10	d4_OG0013979_OG0	0	0	0	0	0	0	0	0	0	0	0	0	0	0	0	0	0	0	0	0	0	0	0	0
file_1_file_1_jg1000	CalpA_OG0003035	9807	4638	4845	4288	6060	3964	5074	2934	5785	4671	4282	3850	10762	5132	4997	4854	5200	4602	9424	6598	4296	6230	3492	3814
file_1_file_1_jg10000	wb_OG0009175	75	106	114	64	119	34	109	197	2	40	84	25	128	72	241	51	127	127	52	128	84	46	56	149
file_1_file_1_jg10001	CG32971_OG0013442_OG0	4	2	15	7	14	2	6	21	0	0	8	0	5	6	14	4	9	1	2	8	2	4	27	14
file_1_file_1_jg10002	wb_OG0012434_OG0	6	8	9	0	5	1	2	10	0	5	0	0	5	0	10	0	1	15	2	4	0	1	0	5
file_1_file_1_jg10003	Dyrk2_OG0016679	91	40	94	24	66	54	64	100	33	65	47	33	102	72	126	46	38	88	74	166	56	32	76	60
file_1_file_1_jg10004	Dyrk2_OG0003592_OG0	1472	919	1313	586	685	753	857	1109	811	1015	551	938	1419	794	1467	679	1007	1146	1165	1996	581	866	929	677
file_1_file_1_jg10005	CG43333_OG0003593_OG0	4	2312	3	1	0	304	0	17	1	265	0	2	1	4	0	1	3	235	1	7	1	1	5	2
file_1_file_1_jg10006	CG46301_OG0003660_OG0	181	368	13	38	54	91	24	26	94	39	18	47	200	54	17	15	48	158	220	375	16	71	16	5
file_1_file_1_jg10007	CG31769_OG0009409	16	26	33	10	12	295	4	46	1	285	2	205	8	3	20	2	32	332	1	22	2	14	11	89
file_1_file_1_jg10008	CG15293_OG0001249	109	4797	7071	1655	4631	454	925	12509	40	85	300	63	5	818	6338	1545	11372	578	16	7414	250	152	2065	20183
file_1_file_1_jg10009	CG46301_OG0009410	0	154	0	0	0	18	0	17	0	0	0	0	0	1	1	0	0	29	0	21	0	1	0	0
file_1_file_1_jg1001	Fak_OG0007040	7747	1626	1644	1903	2214	1752	2273	2089	4271	1715	2124	3339	7509	2423	1751	1889	1955	2083	6283	2755	2030	4125	1890	1622
file_1_file_1_jg10010	CG32679_OG0000370_OG1	25	136	13	9	11	35	17	57	5	0	9	30	32	74	5	28	75	60	38	158	22	10	5	1
file_1_file_1_jg10011	nAChRÎ±5_OG0013027_OG0	13	75	10	0	6	13	4	26	4	0	3	62	12	20	3	9	39	19	18	103	7	3	6	0
file_1_file_1_jg10012	NimC4_OG0009411	21	320	2	8	2	0	15	183	13	0	32	0	35	20	6	25	17	0	27	37	28	11	0	6
file_1_file_1_jg10013	nAChRÎ±5_OG0013672_OG0	2	0	0	1	0	0	1	1	0	0	1	0	0	0	0	5	2	0	1	3	1	0	0	0
file_1_file_1_jg10014	CG18095_OG0011804	1	51	0	2	0	2	2	751	1	6	2	0	0	4	0	0	1	0	1	0	2	0	0	864
file_1_file_1_jg10015	hll_OG0000958	707	1842	120	265	303	297	204	660	431	30	186	134	502	396	114	274	185	247	454	231	226	502	109	39
file_1_file_1_jg10016	asRNA:CR44849_OG0003661_OG0.2	12	22	3	0	0	72	1	74	5	56	0	0	3	0	0	0	2	128	1	0	1	2	2	1
file_1_file_1_jg10017	bgm_OG0009412	31882	4571	16292	3178	10450	201	2312	13113	21480	414	1039	8106	30319	1621	15942	2122	16215	168	28402	11317	652	19131	4363	17481
file_1_file_1_jg10018	rk_OG0009402	245	260	41	93	91	757	126	66	221	725	81	149	399	134	59	120	47	433	243	197	123	210	50	34
file_1_file_1_jg10019	NimC2_OG0003655_OG0	5	128	25	34	4	441	29	67	4	106	13	34	1	9	24	18	21	1004	4	49	10	11	5	98
file_1_file_1_jg1002	Spt5_OG0007041	4328	2254	2307	2069	2753	3030	2100	2945	2995	4017	1907	2232	4432	2365	2167	2462	2499	4084	4423	2566	2103	2942	1829	2249
file_1_file_1_jg10020	Cyp28a5_OG0000196_OG0	193	570	1825	2103	703	155	2281	670	13	44	1907	1774	192	1758	1144	1931	1723	157	99	2308	1550	492	420	1187
file_1_file_1_jg10021	NimC1_OG0000957_OG0	81	754	2133	2109	529	330	2459	1544	20	439	2167	81	129	823	1258	2078	2058	358	89	2287	1262	352	674	2320
file_1_file_1_jg10022	NimB5_OG0011803	6	255	352	445	197	59	362	297	5	52	282	136	12	153	341	347	507	80	12	448	132	53	110	440
file_1_file_1_jg10023	NimB4_OG0009403	7	548	284	357	67	124	320	236	3	317	282	253	15	115	231	279	338	198	15	289	136	35	113	281
file_1_file_1_jg10024	NimB3_OG0001890_OG0	2	315	342	147	144	161	64	148	0	77	57	6	0	66	233	88	314	255	0	177	41	11	87	256
file_1_file_1_jg10025	NimB2_OG0009404	675	14560	19312	6645	11761	2176	5279	8878	76	1908	3978	2761	262	4499	16539	6537	17286	3057	165	14545	2757	872	6954	14400
file_1_file_1_jg10026	NimB1_OG0009405	103	401	533	539	310	49	440	277	45	100	245	21	117	199	374	310	545	73	76	594	148	124	191	409
file_1_file_1_jg10027	NimA_OG0009406	237	35	27	22	33	21	25	8	98	14	21	170	264	29	35	35	29	27	161	47	18	141	42	10
file_1_file_1_jg10028	Ance-3_OG0009407	5773	249	850	1295	915	318	1323	237	4182	270	1029	3110	6730	1328	574	1151	767	273	7082	790	1114	4661	759	307
file_1_file_1_jg10029	Vajk3_OG0003656_OG0	144	1643	1273	537	863	53213	1151	2590	8	62219	787	2653	26	1109	717	928	845	49446	39	888	913	3352	540	38
file_1_file_1_jg1003	RpL11_OG0003036	25848	46294	31892	20438	22302	21905	17497	44047	25288	46903	13253	13763	27431	17404	26000	19781	25700	44606	29660	21772	12117	20035	10071	40520
file_1_file_1_jg10030	Vajk2_OG0012154	95	1572	1146	451	1245	52761	794	2164	0	70145	447	5004	19	809	656	726	878	55209	29	1050	504	2973	621	35
file_1_file_1_jg10031	Vajk1_OG0003657	4	4439	11	9	1	25	10	114	0	23	11	26	1	13	5	9	11	6	2	6	12	3	13	8
file_1_file_1_jg10032	Ance-3_OG0001891_OG0	23915	1033	2215	2125	2874	1263	3288	1074	10345	1001	2246	5386	24017	2345	2265	2259	2525	1127	23324	2703	2423	14079	1756	1520
file_1_file_1_jg10033	Acyp_OG0009408	3	0	0	0	0	0	0	0	0	0	0	0	0	0	0	0	0	0	0	0	0	0	0	0
file_1_file_1_jg10034	Ance-2_OG0003658	32	25	166	5	210	35	10	6	7	29	5	5	3	6	127	5	249	20	3	253	2	8	125	10
file_1_file_1_jg10035	Acer_OG0000953_OG0	18345	8846	21974	7208	27931	13314	8624	8656	11532	14181	5831	3881	11535	8984	19911	7873	28395	8712	10700	27746	6185	11587	16229	14508
file_1_file_1_jg10036	Smg5_OG0003594_OG0	12609	4019	4062	5445	5917	3333	7652	4225	5436	4071	8207	6482	11526	8889	5111	8417	5619	4272	11075	7262	9819	6551	3612	5229
file_1_file_1_jg10037	CenG1A_OG0003595_OG0	5336	2339	5071	4799	6061	1576	6099	2714	2132	1822	7016	5054	4928	7614	5642	7957	5379	1928	4672	6856	8075	3114	3088	2738
file_1_file_1_jg10038	CG7968_OG0009176	6	16	4	0	1	0	4	27	0	0	1	0	3	1	1	1	0	1	5	0	3	5	0	461
file_1_file_1_jg10039	CG7953_OG0009177	23	9	112	157	6	1683	6	85	5	88	5	0	0	7	59	37	561	338	3	4	3	1	0	2945
file_1_file_1_jg1004	Arl6_OG0007042	3165	29	83	155	136	10	131	6	2381	11	126	729	3102	199	66	159	101	9	3096	110	152	2034	43	9
file_1_file_1_jg10040	CG7916_OG0009178	7	8	45	0	2	1	2	22	0	1	1	0	2	4	0	0	1	0	0	1	1	1	0	843
file_1_file_1_jg10041	CG8997_OG0009179	11	24	112	138	0	1291	4	82	0	65	1	0	0	1	70	51	471	280	0	0	1	0	0	2544
file_1_file_1_jg10042	CG33306_OG0009180	5	10	22	1	0	3	1	107	0	0	1	0	0	2	1	0	3	2	0	4	1	0	3	2190
file_1_file_1_jg10043	CG33307_OG0009181	10	343	885	292	420	188	131	1137	11	50	53	58	1	126	640	232	1473	210	1	687	25	31	190	1574
file_1_file_1_jg10044	CenG1A_OG0009182	297	35	95	69	159	41	70	121	72	45	71	45	276	117	132	103	145	53	252	143	90	122	81	36
file_1_file_1_jg10045	mRpS23_OG0009183	988	652	786	524	475	373	352	520	746	492	332	581	824	524	469	529	487	478	970	448	383	621	607	490
file_1_file_1_jg10046	Polr2C_OG0009184	1207	769	598	434	565	720	350	637	790	1395	296	792	1185	377	455	484	634	1290	1350	601	326	818	474	505
file_1_file_1_jg10047	GatC_OG0001243	352	119	111	112	93	101	130	156	188	164	97	191	331	141	111	122	86	170	339	116	100	242	72	167
file_1_file_1_jg10048	PolG2_OG0009185	621	260	369	266	278	284	233	318	406	339	204	612	748	347	166	284	239	389	743	254	206	503	174	284
file_1_file_1_jg10049	Orc5_OG0009186	43	48	23	8	16	247	19	450	32	530	17	32	51	20	17	28	20	602	43	14	17	51	17	36
file_1_file_1_jg1005	EloC_OG0007043	3109	1641	1650	1342	1196	1424	988	1778	1470	1705	985	1958	3059	1263	1143	1285	1460	1611	3050	1279	928	1768	953	2062
file_1_file_1_jg10050	Arpc1_OG0009187	4792	2746	3088	2634	3175	3658	2615	3620	3275	5100	2225	2034	5001	2721	2715	3044	3617	4527	5269	3702	2136	3195	1537	4793
file_1_file_1_jg10051	PolG1_OG0009188	688	161	175	131	198	584	165	972	149	1049	107	130	694	167	201	173	233	1086	737	154	159	274	117	335
file_1_file_1_jg10052	b_OG0009189	775	146	1942	6790	2073	208	6505	45	24	73	8406	4780	88	15528	1406	12297	1685	14	172	3227	14294	2104	933	88
file_1_file_1_jg10053	Sos_OG0009190	7136	1915	1893	2158	3468	2542	2301	2541	3873	3487	2419	3486	7327	2837	2336	2722	3017	3415	7018	3838	2368	3679	1952	2041
file_1_file_1_jg10054	CG3700_OG0014297_OG0	95	7	8	34	4	62	15	3	87	55	11	10	133	19	10	3	20	97	107	106	22	64	2	5
file_1_file_1_jg10055	CG16888_OG0012354	0	0	0	0	0	0	0	0	0	0	0	0	0	1	0	0	0	0	0	0	0	0	0	1
file_1_file_1_jg10056	CG16865_OG0009191	680	575	386	261	346	378	221	423	465	464	208	950	702	296	242	282	367	462	763	362	200	424	430	380
file_1_file_1_jg10057	Adat1_OG0003596	188	54	51	54	67	59	45	58	82	93	47	15	189	61	42	30	64	89	192	57	29	88	27	76
file_1_file_1_jg10058	CAH1_OG0009192	41332	7062	14453	1436	16373	6397	2083	9455	31379	8024	1044	14193	38409	2021	14237	1858	15019	5068	39228	12555	1452	27899	10610	13966
file_1_file_1_jg10059	Sec71_OG0009193	8599	2712	3517	3375	4374	3105	3906	4123	3687	3676	3684	3431	8333	4156	4236	4190	4351	3865	7681	4478	4183	4578	2243	4188
file_1_file_1_jg1006	Î²Tub56D_OG0000060_OG3	78345	38339	39589	48531	39956	111932	39563	35111	47151	164366	30994	45797	69556	47079	29907	54993	38294	134995	82124	42849	31599	49396	22752	25125
file_1_file_1_jg10060	CG16863_OG0012355	482	102	128	207	179	158	187	187	327	213	131	114	496	222	114	201	149	208	545	141	176	317	114	167
file_1_file_1_jg10061	Eato_OG0009194	12186	3518	3710	2990	4518	4558	4311	6788	5612	4051	3633	3029	10708	4415	4275	3232	4210	4946	9881	5659	3727	6780	3774	7375
file_1_file_1_jg10062	CG16890_OG0009195	752	327	305	256	356	328	211	408	473	412	183	596	720	244	284	244	386	436	738	334	217	445	430	294
file_1_file_1_jg10063	p38b_OG0009196	3241	1703	1696	1572	1656	1177	1687	1603	2007	1798	1566	1598	3140	1776	1520	1941	1673	1698	2978	1646	1459	2118	946	1443
file_1_file_1_jg10064	CG9008_OG0009197	343	815	563	470	604	806	468	925	262	1271	353	406	368	508	675	514	654	1099	385	733	419	223	418	1121
file_1_file_1_jg10065	TM9SF4_OG0009198	5357	1985	1968	1345	2012	3117	1926	2448	3184	3006	1658	1712	4948	1695	2008	1704	2171	3027	4833	2345	1662	3037	1243	2426
file_1_file_1_jg10067	nur_OG0009199	0	77668	0	0	0	16	0	7	0	3	0	0	27	1	0	0	0	6	1	0	1	2	0	0
file_1_file_1_jg10068	CG9014_OG0001872	7	0	0	0	0	0	0	0	0	0	0	4	0	0	0	0	0	0	0	0	0	0	0	0
file_1_file_1_jg10069	Gpo3_OG0001873	17	0	1	0	0	2	3	0	0	0	1	10	3	0	1	0	4	2	3	6	0	0	0	0
file_1_file_1_jg1007	CG7744_OG0007044	376	222	187	121	125	799	145	1022	179	1196	81	349	449	119	171	130	151	1050	417	178	112	238	173	252
file_1_file_1_jg10070	DIP-kappa_OG0003597	311	102	20	131	73	34	136	30	134	15	104	256	337	167	31	139	86	52	286	522	139	169	31	10
file_1_file_1_jg10071	CG18507_OG0009200	13718	6176	6284	4996	8670	4246	4806	2862	12068	4636	3850	7646	15320	5577	5699	5645	8386	5763	14873	7319	4163	10099	4520	4090
file_1_file_1_jg10072	ics_OG0009201	1560	3929	3050	3281	2608	2634	2767	1626	1159	3147	2496	1856	1558	3301	2291	3413	2438	2596	1428	2382	2555	1596	1925	1839
file_1_file_1_jg10073	kuz_OG0011786	2753	818	737	715	1265	1308	1034	3533	1060	1515	882	1042	2360	952	963	822	1025	1944	2156	1681	940	1243	673	1825
file_1_file_1_jg10074	CG9254_OG0003598	15	0	0	0	0	0	0	0	0	0	0	2	0	0	0	0	0	0	1	0	0	0	0	0
file_1_file_1_jg10075	CG16853_OG0001874	0	0	0	0	0	0	0	0	0	0	0	0	0	0	0	0	0	0	0	0	0	0	0	0
file_1_file_1_jg10076	CG9263_OG0003599	16	0	3	2	11	0	2	2	0	1	1	1	7	6	2	7	3	5	6	2	1	4	6	2
file_1_file_1_jg10077	CG16852_OG0003600	0	0	0	0	0	0	0	0	0	0	0	0	0	0	0	0	0	0	0	0	0	0	0	0
file_1_file_1_jg10078	CG15638_OG0003601	8	8	2	0	0	0	0	0	2	0	0	5	1	3	0	0	0	0	2	1	1	1	8	0
file_1_file_1_jg10079	B4_OG0013023_OG0	12	0	1	8	1	14	1	0	4	8	8	0	23	7	0	11	0	8	8	1	9	9	0	0
file_1_file_1_jg1008	mei-W68_OG0007045	109	35	28	27	40	17	23	19	46	21	15	85	90	37	23	25	29	21	76	23	20	17	4	16
file_1_file_1_jg10080	B4_OG0009202	22124	1619	2997	2691	5792	1072	4476	2892	6669	1485	3211	4286	17533	4321	4301	3829	4272	1807	13281	5066	4293	8327	2500	2892
file_1_file_1_jg10081	CG46308_OG0000426_OG1	12061	130	283	1223	1006	146	1221	104	7619	74	907	4747	10703	1715	297	1172	1212	211	10041	5177	1279	6353	361	31
file_1_file_1_jg10082	CG46308_OG0000426_OG2	608	20	20	40	71	9	82	19	281	1	43	104	460	130	13	62	61	22	508	348	78	306	8	2
file_1_file_1_jg10083	CG42810_OG0009203	0	0	2	1	0	0	0	0	0	0	0	0	0	1	0	0	0	0	3	1	0	0	0	0
file_1_file_1_jg10084	CG42809_OG0009204	12	0	0	0	6	0	3	0	3	0	0	0	8	2	0	2	1	2	7	0	2	4	1	0
file_1_file_1_jg10085	Hsp60D_OG0009205	19	0	1	1	0	1	8	0	8	2	4	15	15	1	2	1	5	3	19	1	5	8	1	0
file_1_file_1_jg10086	Hacd2_OG0009206	3281	1221	907	615	914	874	776	1029	2666	1113	569	1484	3220	736	604	823	1120	1303	3432	1104	590	2061	832	816
file_1_file_1_jg10087	Tehao_OG0003602	10	2	2	4	1	92	10	226	2	8	6	14	12	8	1	0	9	3	6	39	5	5	20	254
file_1_file_1_jg10088	CG42784_OG0015490	3	0	0	1	0	0	1	0	3	0	5	0	1	5	1	0	4	0	0	1	4	3	0	0
file_1_file_1_jg10089	CG43850_OG0013607_OG0	73	0	0	4	7	1	13	2	14	1	5	30	53	15	0	8	3	3	31	53	14	12	2	3
file_1_file_1_jg1009	par-1_OG0007046	2485	451	453	505	1022	553	713	829	856	679	708	2061	2172	914	825	855	861	803	1783	1196	808	1140	939	587
file_1_file_1_jg10090	CG16956_OG0011787	1	0	2	0	0	0	0	78	0	0	0	0	0	0	0	0	0	0	3	2	1	0	0	0
file_1_file_1_jg10091	CG16848_OG0009207	1	0	0	0	0	0	0	2	0	0	0	0	0	0	0	0	0	0	0	0	0	0	0	0
file_1_file_1_jg10092	Vm34Ca_OG0000797	17	2	35	0	1	1	62	22658	0	8	0	0	0	0	1	0	1	0	1	2	1	14	0	2
file_1_file_1_jg10093	CG7110_OG0009208	4252	82	128	565	274	684	688	1129	2711	1101	552	1695	4271	546	123	651	187	1130	4515	190	552	2678	177	42
file_1_file_1_jg10094	CG10859_OG0009209	5	0	0	0	0	0	0	0	1	0	0	2	2	0	0	0	1	1	4	0	0	4	0	0
file_1_file_1_jg10095	CG16957_OG0011788	0	0	0	0	0	1	0	3	0	0	0	0	0	0	0	0	0	0	0	0	0	0	0	0
file_1_file_1_jg10096	CG16957_OG0003603_OG0	31075	46151	32934	23487	24265	16838	17619	39060	28610	41712	14596	22863	31686	19691	28376	24095	27418	39994	36109	25934	13828	23150	16720	37593
file_1_file_1_jg10097	CG7099_OG0009210	2835	450	576	583	843	845	712	1278	1473	1146	718	862	2901	734	754	583	752	1401	2745	789	726	1600	451	835
file_1_file_1_jg10098	Ing5_OG0009211	647	332	313	281	301	299	242	245	538	395	218	767	823	278	208	289	309	360	747	303	257	465	325	214
file_1_file_1_jg10099	loqs_OG0001875_OG0	8172	2664	1903	2337	2289	2207	2447	1993	4935	2887	2284	2923	7643	2699	1650	2746	2537	2794	8019	3276	2408	4932	1162	1812
file_1_file_1_jg101	WDY_OG0000015_OG2.45	0	0	0	0	0	0	0	0	0	1	0	0	0	0	0	0	0	1	0	0	0	0	0	0
file_1_file_1_jg1010	par-1-PT_OG0007047	25417	8048	7297	5744	12655	5650	8092	10239	12333	6831	6375	11734	25601	8811	10550	8478	11140	7536	22572	12740	7739	13744	8128	11330
file_1_file_1_jg10100	beta'COP_OG0009212	9997	4821	5145	2239	4798	7827	2576	5208	5687	8384	1803	2465	9522	2406	4479	2477	4534	9454	9748	4462	2147	5575	2617	5312
file_1_file_1_jg10101	CG9302_OG0009213	2370	1151	1304	592	1150	2825	763	1466	1474	3296	482	1083	2330	734	1200	753	1033	2996	2536	910	751	1365	1024	1092
file_1_file_1_jg10102	CG6565_OG0009214	1622	560	683	429	540	365	470	872	787	523	421	833	1474	548	617	613	753	473	1496	646	443	975	544	610
file_1_file_1_jg10103	Bdp1_OG0009215	1203	949	935	616	913	1036	621	1505	743	1337	459	528	1336	631	776	590	945	1289	1304	777	444	758	868	1464
file_1_file_1_jg10104	ND-B22_OG0001876	5725	4108	5806	6202	4149	1083	5442	2320	5517	1791	5440	7168	5008	7780	3739	7796	4973	1926	5117	4138	5356	5112	3804	2601
file_1_file_1_jg10105	Tap42_OG0009217	1369	503	905	819	880	962	681	775	934	1303	575	1275	1295	887	781	981	811	1170	1287	786	642	836	827	626
file_1_file_1_jg10106	CG31855_OG0009216	955	494	447	251	385	514	250	332	635	503	266	447	938	362	338	342	365	471	963	352	247	563	333	310
file_1_file_1_jg10107	CG6523_OG0009218	2115	1878	1333	895	1301	1013	808	1474	1876	1933	676	1296	2018	923	994	993	1247	1678	1994	1116	720	1417	731	1150
file_1_file_1_jg10108	Nnp-1_OG0009219	1352	1383	1116	612	749	1664	747	2831	656	2640	600	551	1280	656	943	693	762	2294	1292	781	598	708	648	1367
file_1_file_1_jg10109	CG9377_OG0009220	7	0	18	434	27	0	207	0	3	0	58	275	6	257	12	37	102	0	6	1316	86	1	7	0
file_1_file_1_jg1011	par-1-PX_OG0007048	3937	1110	978	1068	1726	941	1120	1084	2427	890	1147	1921	4167	1431	1364	1221	1620	977	4033	1931	1220	2285	1139	1241
file_1_file_1_jg10110	CG9395_OG0003604	5231	172	131	427	362	131	402	28	2490	20	302	1009	4981	553	121	377	366	177	4852	1539	411	2504	135	7
file_1_file_1_jg10111	CG16826_OG0003605	18	0	293	0	5	0	16	3	0	1	5	7	1	11	2	0	3	1	0	4949	66	0	68	6
file_1_file_1_jg10112	hbt_OG0011789	821	22	21	57	58	110	78	13	97	83	55	205	752	97	29	35	107	277	563	535	115	323	35	4
file_1_file_1_jg10113	CG16825_OG0009221	4	0	0	0	1	4	0	0	0	4	0	0	0	0	1	0	2	1	0	1	0	0	0	0
file_1_file_1_jg10114	hbt_OG0012148	603	15	18	39	48	92	58	14	152	73	56	114	454	76	15	52	75	163	420	382	57	295	9	0
file_1_file_1_jg10115	CG43779_OG0011790	40	1	1	7	9	1	0	0	18	2	3	1	29	7	3	0	8	9	30	9	2	14	0	0
file_1_file_1_jg10116	CG31729_OG0009222	20377	6144	7793	6644	10138	4750	10181	7309	8945	5434	8767	7108	19881	10130	9250	9477	10372	5230	17875	9915	8904	11580	6003	8279
file_1_file_1_jg10117	CG13364_OG0001174_OG0	2	3	1	3	3	3	7	3	0	0	2	9	2	10	5	10	6	1	2	3	2	0	0	8
file_1_file_1_jg10118	CG31729_OG0012356_OG0	259	104	128	95	125	87	148	209	62	88	187	60	213	178	222	190	162	160	149	198	143	74	89	184
file_1_file_1_jg10119	Uvrag_OG0009223	2990	1064	1255	1143	1388	877	1152	1234	1962	1288	1028	1399	3143	1235	1218	1337	1479	1187	2984	1456	1108	1864	988	1298
file_1_file_1_jg1012	TBCB_OG0007049	1385	698	675	404	648	1486	462	877	1106	1711	383	848	1335	531	586	550	609	1373	1553	607	409	865	611	933
file_1_file_1_jg10120	Drep4_OG0009224	961	202	263	157	241	465	228	672	495	522	222	169	980	228	273	252	316	543	1023	516	204	536	163	349
file_1_file_1_jg10121	CG44085_OG0009225	7743	44035	29056	47495	54720	24798	56670	32726	2511	30976	66160	65813	5345	81415	37143	77436	52054	29162	4934	42608	70659	12357	62038	43915
file_1_file_1_jg10122	CG31848_OG0012357	21	1	8	2	0	0	1	11	7	1	5	1	22	5	4	0	3	2	23	1	2	10	4	19
file_1_file_1_jg10123	CG31730_OG0011791	5	0	8	7	8	5	19	0	0	4	19	0	1	10	4	22	3	5	0	6	12	0	2	1
file_1_file_1_jg10124	Naa20B_OG0012233	0	0	0	0	0	0	0	0	0	3	0	0	0	0	0	0	0	0	0	0	1	0	0	0
file_1_file_1_jg10125	l(2)k05911_OG0009226	30	33	30	2	34	10996	3	10	12	12944	1	0	32	4	39	1	43	5414	27	38	1	68	11	21
file_1_file_1_jg10126	CG16820_OG0009227	205	1620	628	71	291	910	135	524	104	859	39	100	127	74	602	68	223	709	146	208	35	94	474	643
file_1_file_1_jg10127	CG5945_OG0009228	28956	24204	16075	21537	15603	459	27166	7319	26057	361	16173	17022	28839	25847	10694	51043	15877	393	36554	17025	36734	19433	7469	11506
file_1_file_1_jg10128	CG5867_OG0009229	84044	8585	6094	7879	10019	6572	7825	6643	84821	7578	3778	28297	81434	9891	5320	14500	8332	6365	81405	8808	6933	54573	2788	10447
file_1_file_1_jg10129	Mabi_OG0009230	38	4	1	3	2	0	4	3	16	1	1	14	25	0	0	11	0	0	29	2	2	18	0	4
file_1_file_1_jg1013	Oseg6_OG0007050	8214	135	208	261	441	172	350	389	4012	318	282	1676	8328	404	219	321	296	273	7385	305	385	4088	186	94
file_1_file_1_jg10130	Prosalpha6T_OG0009231	2	0	0	0	0	0	0	0	6	0	0	0	4	0	0	0	1	0	3	1	0	0	0	0
file_1_file_1_jg10131	CG16815_OG0009232	2	0	1	5	3	0	7	1	0	0	4	0	2	11	0	28	2	0	0	2	1	1	0	0
file_1_file_1_jg10132	CG16813_OG0009233	0	0	0	0	0	0	0	0	0	0	0	0	0	0	0	0	0	0	0	0	0	0	0	0
file_1_file_1_jg10133	CG15480_OG0009234	2	42	0	1	0	0	1	24	5	0	0	40	2	1	0	0	0	0	4	0	1	0	0	1
file_1_file_1_jg10134	CG16812_OG0009235	2223	1129	1241	1576	1397	1274	1321	1210	1518	1600	1137	1234	2139	1617	1095	1736	1255	1607	2365	1279	1189	1446	1189	831
file_1_file_1_jg10135	Ski6_OG0003607_OG0	394	314	289	128	191	304	144	573	258	585	119	238	381	130	166	211	205	519	449	134	101	216	195	245
file_1_file_1_jg10136	mRF1_OG0001244_OG0	1139	607	930	932	672	260	702	605	581	503	596	627	1121	849	703	868	657	476	1278	629	650	789	456	586
file_1_file_1_jg10137	CG9426_OG0009236	4284	1086	1257	1166	1773	1138	1631	1665	2179	1531	1359	915	4144	1585	1263	1741	1669	1368	3947	1932	1458	2327	680	1102
file_1_file_1_jg10138	kek4_OG0009237	813	35	122	71	126	57	83	11	491	13	77	270	699	146	24	75	398	55	861	571	86	404	27	3
file_1_file_1_jg10139	CG15482_OG0009238	6	6	27	8	5	2	2	22	2	0	1	0	0	4	20	0	0	2	3	3	2	2	13	34
file_1_file_1_jg1014	Rep_OG0007051	1367	817	948	808	908	863	760	994	902	1025	645	635	1340	911	819	845	786	994	1368	862	700	901	596	968
file_1_file_1_jg10140	Pect_OG0009239	8362	4353	8286	5340	6962	3186	5683	7876	4528	2484	4663	5486	7765	6199	6990	6130	6752	2886	7833	7559	5336	5548	5998	8539
file_1_file_1_jg10141	CG16972_OG0009240	2795	716	897	957	1411	1047	1152	1661	1303	1274	1175	1232	2871	1406	919	1381	1210	1406	2803	1103	1275	1400	922	919
file_1_file_1_jg10142	Edem2_OG0009241	3782	1953	1559	1099	2002	2308	1324	1869	2105	2196	1028	1318	3942	1219	1824	1343	2084	2096	3673	1958	1084	2171	1289	2088
file_1_file_1_jg10143	CG16974_OG0009775	8346	2524	3166	2276	4095	5571	3049	5087	4079	7244	2883	6265	7482	3609	3363	3601	5432	7003	7630	6082	2964	4538	2606	4003
file_1_file_1_jg10144	Rsph1_OG0009774	7	0	1	0	2	0	2	1	0	2	0	29	3	1	1	2	2	0	0	0	1	0	0	0
file_1_file_1_jg10145	Alg7_OG0001281	1011	491	630	364	551	380	328	443	769	333	288	583	963	413	398	506	814	359	1039	580	318	711	324	536
file_1_file_1_jg10146	Mgat3_OG0003791_OG0	350	184	323	328	237	134	345	252	195	179	403	209	309	378	303	382	234	154	350	303	376	231	242	149
file_1_file_1_jg10147	Alg7_OG0003790	1070	403	534	302	431	381	396	551	720	408	386	340	1010	416	407	455	752	426	962	629	405	621	273	593
file_1_file_1_jg10148	CG5439_OG0009773	1644	900	1118	900	1177	729	952	887	1304	1065	924	902	1822	1145	997	1050	1043	907	1758	1102	869	1251	780	689
file_1_file_1_jg10149	Sfmbt_OG0009772	5393	1367	1353	1383	2283	2573	1753	3473	2752	3899	1543	2308	5293	2108	1738	2001	2004	3844	5115	2290	1763	2795	1305	1555
file_1_file_1_jg1015	hpo_OG0007052	1611	731	925	707	955	1622	961	1614	812	2311	895	1096	1383	1099	908	1085	961	1937	1417	1023	924	995	825	972
file_1_file_1_jg10150	Sirt1_OG0009771	7618	2518	2584	2627	4203	2754	3339	3221	4188	3045	2913	4155	7865	3323	3433	2756	3572	3154	6896	4693	2682	4286	2965	2650
file_1_file_1_jg10151	DnaJ-H_OG0001280	7302	1254	1879	2563	2131	857	2280	750	4662	1214	2223	2279	7160	2851	1553	3145	2251	908	7873	2401	2666	4185	1393	1293
file_1_file_1_jg10152	kmg_OG0000980_OG0	9	11	9	1	4	8	4	3	7	7	0	2	5	5	1	0	5	3	9	8	6	4	0	3
file_1_file_1_jg10153	Pk34A_OG0009770_OG0	3	0	1	3	7	3	4	0	0	5	3	0	6	2	2	1	4	1	4	2	2	3	0	2
file_1_file_1_jg10154	CG16978_OG0009769	12199	132	2029	3327	2937	9	3084	126	16262	1	1840	9666	19488	2791	949	4040	2722	0	17728	2177	1993	8080	1374	334
file_1_file_1_jg10155	CG5122_OG0012368	26	6	11	11	3	1	8	4	3	4	27	0	3	23	4	17	4	3	1	12	16	7	0	28
file_1_file_1_jg10156	CG43050_OG0012689_OG0	10	0	6	1	5	2	3	1	0	0	1	0	0	1	1	4	2	1	3	3	4	0	0	4
file_1_file_1_jg10157	CG44198_OG0015491	0	0	0	0	0	0	0	0	0	0	0	0	0	0	0	0	0	1	1	0	0	1	0	0
file_1_file_1_jg10158	Ttc30_OG0003789	5939	100	263	607	601	23	577	37	4464	41	410	1614	6173	683	229	569	422	27	6147	447	621	3375	162	59
file_1_file_1_jg1016	CG15120_OG0007053	203	33	55	130	75	20	91	48	133	33	55	96	494	160	40	103	44	19	343	42	102	160	15	59
file_1_file_1_jg10161	CG9932_OG0009768	80310	17688	18846	12426	34776	12820	15731	20434	31890	13809	15374	23674	78058	17419	30220	19610	32866	12675	76836	25969	18460	36586	18230	28024
file_1_file_1_jg10162	CG9933_OG0009767	2649	1064	1228	1168	1566	1406	859	1099	2178	1749	779	1750	2553	1126	1001	1307	1286	1548	2887	1318	824	1875	1211	854
file_1_file_1_jg10163	Ube4B_OG0009766	5317	2360	2557	2926	2904	8240	3601	3474	2814	6121	3633	3912	5179	4166	2862	3841	2664	4354	5109	3031	3527	3526	2081	2953
file_1_file_1_jg10164	Tor_OG0003788	5123	2498	2754	2401	2916	2440	2866	4782	1827	3681	2805	1799	5020	3162	3211	3182	2792	4229	4423	2808	3305	2673	1605	5351
file_1_file_1_jg10165	Vha68-2_OG0000341_OG1	10580	2869	6947	12749	6169	2605	15338	1612	5838	2538	15233	10245	9324	18470	5856	17735	7527	2406	8810	12285	15328	8410	3936	2059
file_1_file_1_jg10166	Yip1d1_OG0009765	2019	1488	1508	939	1282	1536	1107	1293	1573	1770	983	1181	1828	1087	1216	1437	1541	1772	1941	1487	1036	1338	831	1305
file_1_file_1_jg10167	Vha68-3_OG0009764	4	0	1	0	2	0	1	0	0	0	0	22	1	0	2	4	0	0	0	1	0	1	2	1
file_1_file_1_jg10168	Vha68-2_OG0000341_OG0	119065	32760	25152	7902	27350	14439	11879	49560	76415	17584	7170	21550	108466	10150	31679	11543	26035	15589	97146	25460	9713	74161	14683	59403
file_1_file_1_jg10169	CG16800_OG0009763	0	0	0	0	0	42	0	0	0	93	0	16	0	0	1	0	0	45	0	1	0	0	0	0
file_1_file_1_jg1017	CG16926_OG0007054	42	1802	635	94	109	705	139	6056	40	456	33	37	60	28	565	26	268	849	70	214	20	186	187	11313
file_1_file_1_jg10171	ACXB_OG0000046_OG0	0	0	0	0	0	2	0	0	0	0	1	8	0	0	0	1	0	0	0	0	0	0	0	0
file_1_file_1_jg10172	ACXB_OG0000046_OG2	0	0	1	0	1	0	0	0	0	0	0	0	0	0	0	0	0	0	0	0	0	0	0	0
file_1_file_1_jg10173	ACXB_OG0000046_OG2.2	0	0	0	0	1	1	0	0	0	0	0	9	1	0	0	2	1	0	0	0	0	0	0	0
file_1_file_1_jg10174	ACXB_OG0000046_OG1	2	0	0	5	0	0	5	0	0	2	2	0	0	4	0	7	0	1	0	12	4	0	1	4
file_1_file_1_jg10175	futsch_OG0015492	0	0	0	0	0	0	0	0	0	0	0	0	0	0	0	0	0	0	0	0	0	0	0	0
file_1_file_1_jg10176	lncRNA:CR44970_OG0016680	0	0	0	0	0	0	0	0	0	1	0	0	0	0	3	0	0	0	0	0	0	0	0	0
file_1_file_1_jg10177	kek1_OG0009762	2413	438	152	684	365	1726	627	498	873	3764	612	852	2093	864	163	890	530	3481	1995	1383	833	1164	141	104
file_1_file_1_jg10179	CG15483_OG0011825	2	0	0	0	0	0	0	1	0	0	0	0	0	0	0	0	0	1	0	0	0	0	4	0
file_1_file_1_jg1018	CG11007_OG0003037	980	812	398	281	367	344	336	887	655	504	301	323	881	316	307	338	419	461	832	439	267	553	157	496
file_1_file_1_jg10181	MRP_OG0009761	33879	16812	20456	12050	35097	6225	16161	12642	16131	6877	11784	10970	31248	16109	30141	12639	23543	8871	26682	23279	13062	15991	18680	13319
file_1_file_1_jg10182	Pih1D1_OG0012883_OG0	452	180	278	242	189	268	276	289	283	286	286	148	436	295	210	353	223	290	404	313	313	215	271	227
file_1_file_1_jg10183	Pih1D1_OG0000705_OG3	1700	697	1015	1052	856	879	885	742	1382	1161	826	563	1794	1100	657	985	833	999	1856	1005	837	1190	565	670
file_1_file_1_jg10184	Pih1D1_OG0012163	2086	605	614	719	957	925	820	745	1489	1090	687	809	2188	1014	632	843	834	1255	1911	1340	719	1271	888	534
file_1_file_1_jg10185	CG5787_OG0003787_OG0	4656	2056	1861	1272	2099	4447	1439	3140	2253	5921	1296	1693	4650	1763	1847	1995	2260	5858	4605	2243	1394	2496	1693	1760
file_1_file_1_jg10186	CG6180_OG0009760	7368	3737	5114	2924	3733	4613	2453	3804	6734	6840	1994	3798	7953	2660	3866	3087	3879	5800	7701	3529	1990	5521	2484	3697
file_1_file_1_jg10187	squ_OG0000369_OG1	91	3	14	12	14	28	29	79	25	48	24	73	84	16	26	7	30	43	106	16	17	42	12	19
file_1_file_1_jg10188	spict_OG0009759	1775	754	975	649	813	573	659	1112	1155	783	483	701	1773	571	858	766	1075	595	1750	1275	515	1092	560	1380
file_1_file_1_jg10189	CG5776_OG0009758	491	216	268	244	198	441	231	941	307	814	188	145	548	214	196	252	208	761	587	215	180	303	141	347
file_1_file_1_jg1019	Ir56b_OG0007055	24	0	18	0	18	0	6	0	35	3	4	1	35	7	10	0	22	2	21	24	3	17	3	0
file_1_file_1_jg10190	CG17036_OG0009757	116	55	106	38	90	108	29	465	44	113	28	48	107	28	107	44	59	105	97	72	30	67	48	329
file_1_file_1_jg10191	PICK1_OG0009756	4534	300	182	326	355	130	304	52	3414	109	278	1134	4788	372	155	338	518	152	4935	976	281	2567	143	58
file_1_file_1_jg10192	IFT43_OG0009755	2604	114	145	171	166	106	199	102	2249	207	188	790	2492	275	97	250	171	158	2649	189	223	1422	115	37
file_1_file_1_jg10193	CG6153_OG0009754	723	330	400	263	364	980	256	495	450	1376	206	335	649	274	278	352	298	936	699	254	212	399	219	363
file_1_file_1_jg10194	CCT4_OG0000979	4896	3863	2653	1518	2159	6587	1790	7715	3257	10930	1232	1717	4825	1539	2065	1838	2288	8758	5007	1836	1379	2870	1050	3774
file_1_file_1_jg10195	pdm2_OG0003786	250	263	1	55	10	103	43	102	254	153	29	111	238	75	0	46	3	136	181	81	33	175	0	85
file_1_file_1_jg10196	Nepl7_OG0009753	0	8	0	0	0	312	1	6	0	583	0	0	0	0	0	0	0	383	0	0	0	0	0	0
file_1_file_1_jg10197	pdm2_OG0009752	34	11	0	6	0	14	11	12	36	24	2	5	38	10	0	20	0	21	32	10	4	32	3	10
file_1_file_1_jg10198	Ref2_OG0016681	0	0	0	0	1	0	0	1	0	0	0	0	0	1	0	0	0	0	0	0	0	1	0	0
file_1_file_1_jg10199	nub_OG0009751	2382	438	107	219	200	524	218	255	1618	1017	143	501	1564	235	102	323	158	942	2377	201	244	966	123	345
file_1_file_1_jg1020	Ir56c_OG0001156_OG0.2	0	0	0	0	0	0	1	1	0	2	0	0	1	1	0	0	2	2	1	2	0	2	0	0
file_1_file_1_jg10200	nub_OG0009750	301	2	3	23	5	66	16	6	121	152	17	47	141	15	8	24	10	112	303	9	13	69	1	6
file_1_file_1_jg10201	Ref2_OG0012746	1	0	0	0	0	0	0	0	0	0	0	0	0	0	0	0	0	0	0	0	0	0	6	0
file_1_file_1_jg10202	nub_OG0011824	221	0	9	15	10	62	28	12	118	122	18	71	147	26	9	15	3	134	238	4	19	70	19	7
file_1_file_1_jg10203	bun_OG0000556	7396	1455	2095	2461	4894	1281	3896	3004	2060	1589	4129	3486	6925	4956	3352	3907	4033	2260	5453	4761	4349	3182	2401	2269
file_1_file_1_jg10204	bun_OG0015493	52	0	5	15	20	0	25	0	25	0	17	35	48	13	1	7	10	2	37	75	24	17	17	0
file_1_file_1_jg10205	t-cup_OG0012162	2	2	1	0	2	2	2	0	0	0	0	0	0	5	0	0	1	0	1	1	1	0	0	0
file_1_file_1_jg10206	bun_OG0013246_OG0	10	20	40	64	35	24	71	47	5	19	89	58	11	60	88	32	23	36	6	24	69	14	28	45
file_1_file_1_jg10207	bun-PP_OG0009749	9659	1727	2462	2588	4168	1873	3157	2965	4487	2595	2656	1976	9807	3824	3469	3870	4169	2564	8436	5198	3749	5004	1467	2662
file_1_file_1_jg10208	Oatp33Eb_OG0003785	2	516	4	0	0	31	2	563	0	1	1	0	0	2	1	0	2	12	0	2	0	0	45	1257
file_1_file_1_jg10209	CG5421_OG0009748	4	27	1	1	3	2	3	2	0	10	10	0	4	2	9	12	8	4	5	2	3	0	0	13
file_1_file_1_jg1021	Ir56d_OG0007056	39	2	91	2	188	1	25	0	14	0	1	18	29	12	80	0	93	0	30	95	5	17	114	0
file_1_file_1_jg10210	Oatp33Ea_OG0003784	16	427	30	6	16	37	9	394	12	23	11	5	26	17	19	16	28	44	16	103	3	15	20	780
file_1_file_1_jg10211	eRF3_OG0003783	5365	3802	3020	1876	3266	6880	2432	8448	2163	7973	1827	2617	4987	2191	3684	2356	3181	8698	4501	3020	2101	2819	2985	5614
file_1_file_1_jg10212	SC35_OG0009747	2447	1549	719	584	673	1478	493	1566	1814	3096	404	710	2494	549	754	607	774	2757	2432	737	502	1634	297	914
file_1_file_1_jg10213	CG5435_OG0009746	55	68	18	94	42	17	78	21	8	18	84	60	187	118	12	97	7	26	243	27	58	68	18	11
file_1_file_1_jg10214	Trm1_OG0009745	1006	916	778	395	627	873	500	1113	710	1473	392	636	948	445	622	437	644	1348	988	518	356	688	779	750
file_1_file_1_jg10215	CG5446_OG0009744	1610	799	634	691	669	806	663	579	1325	828	583	1227	1547	802	490	1035	754	747	1634	758	657	1051	555	514
file_1_file_1_jg10216	Fam92_OG0009743	2057	71	60	148	191	17	154	16	1464	14	92	958	2031	222	64	151	90	16	1994	109	154	1232	97	28
file_1_file_1_jg10217	vir-1_OG0009742	87774	102423	91848	62904	78565	7802	70417	36543	72280	8065	51451	44386	85465	79993	77778	88790	73859	5974	94899	68592	76223	61319	64323	64201
file_1_file_1_jg10218	Pkd2_OG0009741	34	17	3	6	3	14	7	19	5	6	2	39	25	6	5	0	7	4	37	3	4	19	16	16
file_1_file_1_jg10219	bru2_OG0009740	19307	1872	1774	871	3265	812	1004	2142	11265	595	857	6350	17674	1234	2078	1173	2839	771	17035	2481	864	10684	2270	2928
file_1_file_1_jg1022	sm_OG0007057	1840	404	455	776	901	164	1230	261	442	86	1725	1531	1375	1694	580	1405	800	180	1280	829	1521	964	656	210
file_1_file_1_jg10220	bru2_OG0013940_OG0	0	0	0	0	0	0	0	0	0	0	0	0	0	0	0	0	0	0	0	0	0	0	0	0
file_1_file_1_jg10221	bru2_OG0012161	1117	274	320	87	573	170	175	571	436	121	126	501	876	200	419	162	553	187	762	518	142	445	730	628
file_1_file_1_jg10222	bru2_OG0011823	2112	60	25	35	94	27	18	66	1055	17	30	199	1899	47	50	27	63	12	1561	85	48	958	20	91
file_1_file_1_jg10223	CG17010_OG0009739	42	11	1	0	1	4	0	7	7	1	0	0	40	0	1	0	1	0	31	2	0	10	2	8
file_1_file_1_jg10225	CG31862_OG0013086_OG0	28	23	3	0	11	17	2	36	6	8	6	13	37	5	5	1	3	6	26	11	1	5	2	24
file_1_file_1_jg10227	bru1_OG0009738	1220	344	696	227	496	88	359	14517	609	561	164	546	1141	294	550	188	763	121	1191	1202	192	687	197	1741
file_1_file_1_jg10228	bru1_OG0009737	368	81	68	56	90	20	44	79	136	11	22	100	294	58	98	56	98	36	342	206	60	182	66	103
file_1_file_1_jg10229	CG31759_OG0013253_OG0.2	215	170	213	151	144	352	183	541	179	433	115	47	256	169	204	123	161	463	231	122	135	174	147	238
file_1_file_1_jg1023	CG43111_OG0012079	10	0	0	3	0	0	1	0	0	0	8	0	0	10	0	2	0	0	0	5	2	0	1	0
file_1_file_1_jg10230	bru1_OG0014779_OG0	359	3	45	27	47	4	21	25	228	6	28	147	567	21	30	17	26	5	496	35	20	377	40	10
file_1_file_1_jg10231	atilla_OG0011822	17154	30990	21732	11384	23965	4389	10598	11276	16533	5941	8636	11922	15476	11137	16919	14212	22424	4491	18231	20722	8442	11824	21446	17231
file_1_file_1_jg10232	crok_OG0001951	619	1044	444	359	471	853	366	508	513	1619	250	165	590	339	375	344	452	1350	685	485	259	499	237	337
file_1_file_1_jg10233	CG6583_OG0009736	1459	1154	709	512	697	925	610	587	939	1197	460	703	1439	562	586	608	743	1069	1566	684	447	950	563	583
file_1_file_1_jg10234	CG17217_OG0011960	0	0	0	0	0	0	0	0	0	0	0	0	0	0	0	0	0	0	0	0	0	0	0	0
file_1_file_1_jg10235	CG31760_OG0001950	1274	51	62	73	168	140	126	35	640	13	75	334	1187	146	82	59	257	205	1102	1734	84	562	73	13
file_1_file_1_jg10236	CG31760_OG0009735	351	43	25	30	59	43	45	15	265	2	13	171	347	42	9	15	80	68	408	482	23	202	12	3
file_1_file_1_jg10237	Gr33a_OG0009734	1033	6	139	13	251	10	33	1	564	17	35	82	429	44	92	20	185	8	736	208	45	295	88	1
file_1_file_1_jg10238	rho-6_OG0009733	6	1	5	7	2	24	13	0	0	6	16	30	15	8	3	9	4	63	10	1	13	14	0	3
file_1_file_1_jg10239	CG17211_OG0009732	1	398	23	7	27	2286	12	8	0	3359	4	15	3	16	10	7	54	3577	0	40	7	0	0	1
file_1_file_1_jg1024	sm_OG0007058	825	144	281	551	407	65	635	58	258	29	727	772	587	916	220	687	386	65	718	347	733	413	338	45
file_1_file_1_jg10240	Phae2_OG0009731	0	3	1	44	2	14	1	10	0	7	0	4	0	1	3	41	265	2	1	1	1	0	0	8
file_1_file_1_jg10241	Phae1_OG0009730	6	1	10	42	4	479	1	189	0	92	0	5	8	1	28	20	274	105	4	8	1	0	4	344
file_1_file_1_jg10242	Rab6_OG0009729	3756	1850	1329	828	1512	2434	895	1322	2362	1945	644	1782	3776	940	1183	1076	1527	2222	3914	1429	799	2348	1270	1564
file_1_file_1_jg10243	ThrRS_OG0003782	8004	3989	3766	2609	3563	8371	2826	6673	5021	10812	2101	3640	7768	3084	3522	3181	4058	10731	7599	4315	2461	4665	2556	5538
file_1_file_1_jg10244	Patsas_OG0009728	2129	153	110	417	189	38	437	195	1317	35	338	484	2040	489	70	437	285	57	1856	632	440	1136	41	15
file_1_file_1_jg10245	Ced-12_OG0009727	1528	974	804	623	862	941	707	1089	947	1075	588	1011	1463	810	675	725	775	946	1585	830	638	994	902	642
file_1_file_1_jg10246	Mt2_OG0003781	110	95	109	85	75	115	85	150	94	189	61	48	125	71	77	56	98	187	143	54	63	77	53	108
file_1_file_1_jg10247	CG6712_OG0009726	428	762	602	324	301	697	304	1256	226	997	188	320	500	260	415	290	405	942	449	247	200	286	439	595
file_1_file_1_jg10248	Pex19_OG0009725	6338	4614	4995	3836	3949	1811	3518	3033	4955	2644	2809	3518	6059	3781	3758	3825	3869	2601	6186	3689	2630	4703	2779	3730
file_1_file_1_jg1025	TTLL6A_OG0007059	17	0	1	1	10	0	1	0	0	0	0	8	0	1	0	4	1	0	7	4	0	1	6	0
file_1_file_1_jg10250	prd_OG0009724	29	8	10	165	12	13	87	3	0	7	110	65	0	110	5	122	13	6	0	12	66	34	2	0
file_1_file_1_jg10251	CG14947_OG0003780	52	37	20	88	64	7	63	0	10	5	64	17	109	189	30	170	39	2	67	36	162	50	12	4
file_1_file_1_jg10252	firl_OG0009723	150	263	99	164	59	252	115	129	97	387	117	173	223	88	62	126	175	346	112	264	83	163	32	104
file_1_file_1_jg10253	Rab3-GAP_OG0009722	3048	953	1066	726	1125	1148	1006	1312	1257	1323	841	1022	2952	984	1160	1046	1120	1251	2595	1137	927	1590	642	1289
file_1_file_1_jg10254	CG34164_OG0011821	25	10	14	38	6	11	32	9	23	16	25	15	19	59	8	41	6	9	35	18	30	24	6	8
file_1_file_1_jg10255	RpL7-like_OG0009721	2486	2873	2352	1464	1787	2244	1249	4068	1897	2840	1034	1770	2402	1452	1824	1621	1764	2721	2677	1742	975	1593	1916	2618
file_1_file_1_jg10256	JhI-21_OG0000978_OG0	1639	781	998	819	1394	1369	956	1686	1109	1697	710	905	1814	1333	902	1177	1584	1949	1468	1438	805	1063	728	885
file_1_file_1_jg10257	PLCXD_OG0003779	347	228	164	147	180	56	158	301	200	44	100	117	423	171	134	169	354	101	420	1632	152	222	89	469
file_1_file_1_jg10258	Plzf_OG0009720	374	108	164	206	223	135	219	176	308	173	159	296	458	226	174	256	159	196	476	179	193	328	114	122
file_1_file_1_jg10259	CG6770_OG0009719	21599	28833	36116	19313	37229	24568	15188	25276	23408	23195	17910	35142	23871	18329	31703	20483	37969	26512	25750	29102	12679	18372	82265	28322
file_1_file_1_jg1026	sm_OG0007060	694	141	240	395	500	73	620	73	170	28	721	601	461	877	275	698	433	74	408	430	749	347	375	47
file_1_file_1_jg10260	CG6785_OG0009718	42	212	85	73	76	18	26	81	41	27	38	26	53	40	93	39	65	41	36	62	36	52	91	142
file_1_file_1_jg10261	CG6766_OG0009717	5299	2787	3394	1730	2745	2469	1985	1997	3320	2314	1512	1830	5122	1986	2587	2385	3169	2449	5381	2739	1883	3142	2238	2719
file_1_file_1_jg10262	Tom70_OG0009716	3709	949	887	685	866	1148	707	1449	1991	1731	545	952	3596	783	692	829	879	1698	3786	1147	653	2062	554	992
file_1_file_1_jg10263	CG18788_OG0009715	1	2	0	0	0	0	0	0	1	1	0	0	1	0	0	0	0	0	4	0	3	0	0	1
file_1_file_1_jg10264	dmGlut_OG0009714	10889	2090	5259	380	5360	3435	763	6211	7155	3372	351	1523	11581	684	3548	801	4677	2458	9030	3513	668	6440	1315	5895
file_1_file_1_jg10265	Wdr81_OG0009713	4260	865	1061	885	1433	905	1059	1417	1921	1092	953	1223	4353	1189	1334	1045	1382	1102	4040	1554	1058	1981	662	1282
file_1_file_1_jg10266	Rh5_OG0009712	10	41	1359	40	737	623	7	17	3	763	8	26	9	381	35	1	10933	604	5	6103	3	4	34	2
file_1_file_1_jg10267	Hacd1_OG0009711	5559	5607	2776	1671	2399	807	2119	4459	5305	1259	1519	2409	5468	1186	2368	1210	2218	1018	5353	2021	1182	3897	1322	7177
file_1_file_1_jg10268	Nfs1_OG0000977_OG0	6670	2138	4247	4890	3317	1095	3776	2079	4226	1959	4158	3202	6723	5037	3726	6120	3530	1831	6991	3238	4631	4594	2507	2790
file_1_file_1_jg10269	CG18787_OG0003778_OG0	395	206	197	80	144	260	83	462	267	362	93	316	380	133	188	72	223	322	393	183	72	300	260	295
file_1_file_1_jg1027	CG18367_OG0007061	3	654	31	43	31	2	28	115	0	11	64	15	4	103	21	56	49	0	4	34	74	4	8	169
file_1_file_1_jg10270	Ada1-2_OG0003777_OG0	534	215	229	249	234	248	209	201	418	292	165	383	479	217	182	225	213	261	561	271	189	375	261	162
file_1_file_1_jg10271	escl_OG0009710	385	136	129	103	146	161	141	199	221	221	113	219	398	138	110	115	139	198	416	169	102	267	72	148
file_1_file_1_jg10272	dgt2_OG0009709	28	86	60	38	45	379	43	336	5	814	22	58	29	36	35	38	51	821	29	40	27	22	25	32
file_1_file_1_jg10273	zuc_OG0003776	0	3	1	2	0	55	1	144	0	117	2	0	2	2	0	1	5	115	5	10	1	0	0	6
file_1_file_1_jg10274	CG34163_OG0012936	97	174	130	44	59	275	41	316	64	331	48	78	105	55	86	46	71	329	106	51	40	55	104	115
file_1_file_1_jg10275	CG6686_OG0009708	3740	1175	1597	1917	1959	1795	2015	1985	1609	2321	1840	1906	3638	2241	1718	2273	1935	2577	3729	2115	1894	2110	1998	1549
file_1_file_1_jg10277	CG16965_OG0009707	22	90	43	7	98	11	9	49	9	10	8	1	32	13	43	23	171	9	41	94	7	16	32	116
file_1_file_1_jg10278	lncRNA:CR43314_OG0013932_OG0	499	69	76	2	28	107	14	23	141	123	17	209	486	64	45	40	21	67	822	7	49	367	16	24
file_1_file_1_jg10279	Crys_OG0009706	0	0	2	0	3	0	1	6	0	0	0	0	0	1	0	0	2	0	1	4	1	0	0	67
file_1_file_1_jg1028	CG15124_OG0011652	0	0	0	0	0	0	0	0	0	0	0	0	0	0	0	0	0	0	0	0	0	0	0	0
file_1_file_1_jg10280	Or33c_OG0011404	11	2	47	0	125	0	0	0	0	0	0	0	10	9	34	0	93	0	19	118	0	6	14	0
file_1_file_1_jg10281	Or33a_OG0000372_OG1	1	0	0	0	0	2	0	0	0	0	0	0	6	0	0	0	0	0	0	1	0	7	0	1
file_1_file_1_jg10282	Pde1c_OG0003775	19	0	1	0	2	2	1	0	7	0	3	0	16	3	6	3	12	1	12	15	4	5	0	0
file_1_file_1_jg10285	Pde1c_OG0009705	89	90	30	16	58	54	23	52	18	48	18	50	82	27	25	46	29	46	72	56	40	34	11	62
file_1_file_1_jg10286	Pde1c_OG0000976_OG0	3785	1397	27455	4622	46670	6293	6500	6629	644	12327	3873	1146	1192	6267	27133	4921	47570	4359	1371	35632	3804	1212	19493	8754
file_1_file_1_jg10287	Mal-B1_OG0009704	13	230	44	4	48	156	10	253	2	443	5	8	4	11	38	14	66	174	0	59	6	22	20	498
file_1_file_1_jg10288	CG46426_OG0000975_OG0	8	55	55	23	56	56	23	165	0	56	19	2	5	42	30	39	96	94	6	83	32	6	60	222
file_1_file_1_jg10289	CG46426_OG0000975_OG1	211	2391	1907	856	1451	1005	834	2357	46	1270	643	355	181	945	1387	919	2108	1020	94	1835	687	238	750	3682
file_1_file_1_jg1029	CG15905_OG0007062	0	9	0	0	0	157	0	0	0	206	0	0	0	0	0	1	5	117	0	0	0	0	0	0
file_1_file_1_jg10290	esc_OG0009703	175	212	38	23	110	379	97	661	97	749	30	170	136	108	49	20	57	658	97	63	53	89	50	86
file_1_file_1_jg10291	Pde1c_OG0009702	11319	2874	901	1621	1659	756	1615	1681	4262	597	1447	2259	11172	1899	932	1806	1715	578	9136	3496	1368	5367	455	2114
file_1_file_1_jg10292	CG44008_OG0012433_OG0	104	1305	2540	801	1497	1348	524	4246	32	611	340	177	73	645	1903	710	3416	2060	51	2099	311	145	1570	7301
file_1_file_1_jg10293	CycY_OG0009701	2358	1252	1001	1002	1282	1559	1047	1348	1555	2117	961	1341	2217	1154	1172	1336	1239	1951	2245	1432	1014	1524	756	1293
file_1_file_1_jg10294	crol_OG0009700	11370	2108	2029	2746	4067	4009	3921	4178	4243	6403	3557	4457	10408	4065	3630	4156	3859	6520	9534	4547	4214	5721	2873	3637
file_1_file_1_jg10295	CG14937_OG0009699	722	66	60	137	131	45	134	38	694	83	86	213	815	170	59	163	106	105	1010	223	161	520	60	31
file_1_file_1_jg10296	Tsp33B_OG0009698	3	0	0	0	2	0	0	0	3	1	0	0	0	1	0	0	0	0	0	0	0	1	0	0
file_1_file_1_jg10297	CG14932_OG0003774	0	0	0	0	0	0	0	15	0	0	0	0	1	0	0	0	0	0	0	0	0	0	0	2
file_1_file_1_jg10298	CG14931_OG0009697	0	0	2	0	0	0	8	875	0	5	0	18	1	0	0	0	1	0	1	0	0	7	0	12
file_1_file_1_jg10299	Vha100-5_OG0009696	14	776	10	1	2	5	12	1002	0	2	3	0	5	1	0	0	9	1	7	7	5	3	14	1133
file_1_file_1_jg103	CG42795_OG0000869_OG0.2	805	14	17	143	113	1	210	4	159	1	182	134	728	267	23	136	177	7	718	373	309	215	3	2
file_1_file_1_jg1030	Ir56d_OG0012494_OG0	0	0	0	0	0	0	0	0	0	0	0	0	0	0	2	0	0	1	1	0	0	1	0	1
file_1_file_1_jg10300	CG32444_OG0000371_OG1	11	0	0	0	3	0	0	0	0	0	1	0	0	0	0	0	0	0	1	0	0	2	0	0
file_1_file_1_jg10301	lncRNA:CR44479_OG0016682	0	0	0	0	0	0	0	0	0	0	0	0	0	0	0	0	0	0	0	0	0	0	0	0
file_1_file_1_jg10302	CG43167_OG0013091_OG0	0	0	0	0	0	0	0	0	0	0	0	0	0	0	0	0	0	0	0	0	0	0	0	0
file_1_file_1_jg10303	CG4983_OG0009695	11	0	0	0	0	0	0	0	0	0	0	7	0	2	0	0	0	0	0	1	0	0	0	0
file_1_file_1_jg10304	CG12307_OG0009694	2	0	0	0	0	0	0	0	0	0	0	0	0	0	0	0	0	0	0	0	0	0	0	0
file_1_file_1_jg10305	CG6614_OG0003773	4	0	2	4	2	0	1	2	0	0	0	0	7	2	5	0	0	1	4	1	0	0	0	5
file_1_file_1_jg10306	kek2_OG0009693	1523	167	173	330	374	82	362	89	375	49	349	381	1262	503	256	400	443	155	1297	1005	462	575	118	15
file_1_file_1_jg10307	spag4_OG0009692	1	0	0	0	0	1	0	0	6	1	1	0	1	0	3	0	2	1	0	0	1	1	0	0
file_1_file_1_jg10308	kek2_OG0016683	3	0	0	0	0	0	0	0	0	0	0	0	0	1	0	0	0	0	0	0	0	0	0	0
file_1_file_1_jg10309	asRNA:CR42743_OG0003772_OG0	0	0	1	0	0	0	0	0	4	0	2	0	0	1	1	0	0	4	4	3	0	0	7	1
file_1_file_1_jg1031	CG15125_OG0007063	1	10	0	0	0	11	0	6	1	8	0	1	18	2	0	0	0	13	11	2	4	1	0	1
file_1_file_1_jg10310	CG31706_OG0000704_OG0.2	5	1	5	2	0	3	0	3	0	2	1	0	0	0	0	0	2	2	2	4	0	0	0	0
file_1_file_1_jg10311	CG4970_OG0001949_OG0	3	0	0	0	0	0	1	3	0	0	1	0	0	0	0	0	0	2	0	0	0	2	0	0
file_1_file_1_jg10312	Dlg5_OG0000483_OG0	7388	2309	2712	3247	4708	3122	3918	3951	3220	3672	3672	4610	6964	4653	3971	3980	3738	4378	6211	4322	3885	3699	2701	2677
file_1_file_1_jg10313	spz4_OG0009691	29	573	13	0	99	5	3	12	1	9	0	33	4	3	31	0	58	19	31	41	0	4	49	34
file_1_file_1_jg10314	Cog8_OG0003770	1527	683	751	488	663	539	514	697	1001	737	438	577	1572	561	600	562	699	738	1638	663	479	948	426	741
file_1_file_1_jg10315	CG43355_OG0016684	0	1860	0	1	0	0	0	113	0	0	0	38	1	0	0	0	0	1	0	0	0	0	0	0
file_1_file_1_jg10316	salm_OG0009690	1084	885	59	433	76	1026	484	753	412	2214	534	484	1397	636	30	651	183	1598	1151	324	594	586	44	970
file_1_file_1_jg10319	CG46467_OG0015494	0	0	0	0	0	0	0	0	0	0	0	0	0	0	1	0	0	0	0	0	0	0	0	0
file_1_file_1_jg1032	CG11018_OG0007064	3	2	0	0	0	1	0	1	0	1	0	0	8	4	0	0	0	0	6	2	0	2	0	0
file_1_file_1_jg10320	salr_OG0009689	1555	656	39	406	19	1235	289	189	1020	2803	281	409	1420	455	3	382	279	2311	1589	619	309	760	7	242
file_1_file_1_jg10321	CG14926_OG0009688	27	0	0	0	0	0	0	0	0	1	0	16	0	0	0	0	0	0	2	1	0	0	0	0
file_1_file_1_jg10322	Ankle2_OG0016685	0	0	0	0	0	0	0	0	0	0	0	0	0	0	0	0	0	0	0	0	0	0	0	0
file_1_file_1_jg10323	Osi21_OG0009687	3	1	0	0	0	0	0	10	3	1	0	0	7	1	0	1	2	0	2	3	1	13	0	0
file_1_file_1_jg10324	mre11_OG0000804	983	335	396	303	398	1077	324	1464	435	1768	308	304	976	371	459	407	384	1942	1129	469	334	551	316	647
file_1_file_1_jg10325	Ppt2_OG0009686	958	383	844	547	576	619	675	580	579	777	574	815	883	819	641	752	677	552	938	691	626	593	486	963
file_1_file_1_jg10326	CG33695_OG0009685	822	426	406	490	456	527	396	528	518	843	341	680	753	435	377	562	487	697	756	448	367	566	461	262
file_1_file_1_jg10327	cmet_OG0000199_OG1.2	1802	819	1159	1022	1598	697	1237	2132	789	737	993	581	2064	1340	1121	1105	1209	878	2075	1224	1030	1069	1190	1149
file_1_file_1_jg10328	cmet_OG0000199_OG1	549	179	267	195	340	102	459	1169	81	129	309	109	524	375	340	220	240	315	429	388	342	225	302	417
file_1_file_1_jg10329	cmet_OG0000199_OG0	99	97	24	19	34	1361	63	2412	15	2047	32	50	95	30	16	40	22	2880	93	14	36	67	22	162
file_1_file_1_jg1033	hrg_OG0007065	6035	1953	1454	1748	2327	3741	1866	2416	3811	4680	1758	4654	6424	2306	1824	1980	2245	4615	5828	3521	1777	3951	2824	1645
file_1_file_1_jg10330	ab_OG0009684	294	650	29	67	45	1127	45	79	194	2110	29	93	349	38	29	45	48	2200	316	139	40	211	22	22
file_1_file_1_jg10331	ab_OG0009683	1185	485	102	432	268	1324	370	105	501	2545	379	734	1703	530	101	427	275	2769	1268	882	378	765	102	64
file_1_file_1_jg10332	Ca-Î²_OG0012880_OG0	0	0	0	0	0	0	0	0	0	0	0	0	0	0	0	0	0	0	1	0	0	0	0	0
file_1_file_1_jg10333	CG4788_OG0001278	623	398	380	340	356	409	293	557	407	877	225	305	584	300	269	357	284	845	695	328	269	464	176	290
file_1_file_1_jg10334	Vm32E_OG0009682	4	8	2	17	1	0	15	3180	12	7	23	0	6	25	0	6	2	3	9	3	11	14	0	3
file_1_file_1_jg10335	Ca-beta_OG0009681	4816	1301	1008	2591	2772	439	3893	999	1647	275	3511	3307	3811	4637	1348	2469	1739	527	3209	3204	3526	2317	1406	1071
file_1_file_1_jg10336	CG6287_OG0003769	12119	3284	7608	3874	6860	2432	4044	5712	10383	2340	2359	7729	11509	3465	5638	4161	7230	1184	12084	5424	2307	7415	4411	4418
file_1_file_1_jg10337	Gyc32E_OG0013254_OG0	0	0	0	0	0	0	0	0	0	0	0	0	0	0	0	0	0	0	0	0	0	0	0	0
file_1_file_1_jg10338	Gyc32E_OG0003768	31	9	4	2	8	18	1	7	14	5	1	4	16	3	6	0	37	42	21	160	2	6	0	0
file_1_file_1_jg10339	hgo_OG0009680	78	410	553	5072	254	266	3871	880	32	204	2053	546	33	653	660	1531	445	448	42	818	501	346	329	1174
file_1_file_1_jg1034	Kpc2_OG0007066	1737	356	266	325	338	287	337	324	1141	289	336	505	1653	355	270	436	383	282	1672	458	323	1034	173	204
file_1_file_1_jg10340	CG4751_OG0009679	3382	1092	826	997	1477	2177	1026	1096	2047	3089	1063	1459	3596	1281	1006	1197	1242	2814	3347	1564	1086	1919	746	841
file_1_file_1_jg10341	RfC38_OG0009678	320	89	109	61	73	441	65	638	167	1053	48	91	237	64	92	62	95	942	317	98	48	186	49	145
file_1_file_1_jg10342	Nup160_OG0009677	1966	582	656	565	699	1765	622	1806	867	2929	506	504	1958	624	682	607	651	3232	1915	716	582	977	409	913
file_1_file_1_jg10343	Csl4_OG0011819_OG0	240	249	148	97	110	179	75	306	213	374	56	114	226	97	81	98	95	362	261	100	68	151	36	136
file_1_file_1_jg10344	CG14921_OG0009676	3	13	0	29	8	2	12	4	0	4	11	0	84	28	0	34	0	4	50	3	8	17	9	0
file_1_file_1_jg10345	CG6230_OG0009675	6671	2773	2332	1233	2749	4637	1820	4556	3184	4375	1354	2310	5995	1738	2713	1634	2643	4804	5766	2549	1464	3453	2177	3708
file_1_file_1_jg10346	Gr32a_OG0009115	72	0	108	19	172	4	46	9	13	7	27	12	66	27	95	14	115	5	33	137	42	34	94	2
file_1_file_1_jg10347	CG6201_OG0009674	38	349	49	16	37	81	18	294	32	60	7	40	54	27	31	24	87	118	39	225	19	28	9	187
file_1_file_1_jg10348	l(2)gd1_OG0009673	3823	1398	1893	1860	2259	2316	1861	1930	2209	2051	1540	2354	3913	1943	1857	1882	1938	2279	3637	2531	1521	2194	1907	1983
file_1_file_1_jg10349	Reps_OG0009672	2606	504	650	679	1103	927	994	1491	988	1075	953	704	2519	939	963	1020	1066	1194	2215	1301	974	1160	394	933
file_1_file_1_jg1035	CG15127_OG0007067	0	34	0	0	0	0	1	2	0	0	0	0	0	0	0	0	0	0	0	0	0	0	3	0
file_1_file_1_jg10350	Ge-1_OG0009671	4079	1388	1373	1174	1724	3427	1577	3485	1454	4637	1276	2024	3726	1535	1825	1685	1664	5164	3557	1816	1480	2069	1723	2075
file_1_file_1_jg10351	Wdr59_OG0009670	1371	358	444	378	585	408	511	1212	729	581	420	449	1390	458	557	372	561	601	1259	692	417	791	269	646
file_1_file_1_jg10352	CG16854_OG0000803	0	85	10	19	7	23	21	11	0	1	2	55	0	36	2	2	76	44	0	476	5	0	0	0
file_1_file_1_jg10353	AstCC_OG0009669	0	2	0	0	0	39	0	0	0	0	1	0	1	0	0	2	0	15	0	12	0	0	0	0
file_1_file_1_jg10354	AstC_OG0009668	1	10	0	1	2	108	11	18	0	118	0	43	0	32	0	0	8	142	1	732	0	0	0	36
file_1_file_1_jg10356	CG14915_OG0009667	0	0	0	0	0	0	0	0	0	0	0	0	1	0	0	4	0	1	0	0	1	0	0	0
file_1_file_1_jg10357	Samuel_OG0000340_OG1	365	251	274	325	622	633	399	555	157	788	352	281	300	437	513	433	589	726	345	507	463	206	404	520
file_1_file_1_jg10358	Samuel_OG0000340_OG0	782	620	740	698	1239	1360	755	1020	343	1683	733	712	608	904	991	807	1067	1332	647	1014	856	485	588	929
file_1_file_1_jg10359	CG18666_OG0009666	0	2	0	0	0	0	0	0	0	1	0	0	0	0	0	0	0	1	0	2	3	0	0	2
file_1_file_1_jg1036	CG15128_OG0007068	35	1	5	0	2	0	1	0	48	0	4	13	21	2	6	2	3	0	27	4	1	8	6	4
file_1_file_1_jg10360	CG14913_OG0009665	1	0	0	0	0	1	0	0	0	0	0	0	0	0	0	0	0	0	0	1	0	0	0	0
file_1_file_1_jg10361	Acp32CD_OG0009664	26	3	3	0	0	8	0	0	0	1	1	15	0	0	0	0	2	4	0	27	0	0	0	0
file_1_file_1_jg10362	Samuel_OG0009663	181	205	285	209	411	397	208	230	125	437	175	222	191	243	247	225	308	359	154	255	202	165	341	204
file_1_file_1_jg10363	dUTPase_OG0003767	472	424	444	186	263	2276	219	3102	404	5957	162	220	462	223	350	152	324	6133	547	300	122	338	208	779
file_1_file_1_jg10364	Art8_OG0009662	143	246	276	72	131	421	100	645	68	760	52	96	123	93	185	111	130	728	146	95	55	59	140	352
file_1_file_1_jg10365	Nup154_OG0009661	940	449	498	419	439	2209	474	2976	384	3570	365	335	1029	418	492	378	353	3613	911	335	340	478	375	787
file_1_file_1_jg10366	RpL9_OG0009660	21754	47651	34733	22887	23628	29986	16592	48098	18604	49845	13373	15973	21489	16974	28583	21179	26980	50642	23697	24831	12076	15797	17619	44900
file_1_file_1_jg10367	lectin-33A_OG0001336_OG0	1	16	0	1	1	8	1	480	0	3	0	2	1	1	0	1	0	9	0	3	1	1	0	535
file_1_file_1_jg10368	aub_OG0000482_OG0	15	25	12	21	15	22	24	1807	13	17	14	0	10	17	13	23	14	26	21	13	25	12	11	25
file_1_file_1_jg10369	TTLL4A_OG0009659	2643	1222	980	833	1074	1200	917	2648	1259	1492	659	1194	2382	836	906	748	877	1425	2344	1318	695	1310	877	1195
file_1_file_1_jg1037	Obp56a_OG0003038_OG0	7891	150338	138263	380	58688	10827	9426	11425	7	5684	101	166	69	1530	97363	162	49700	9468	99	46612	107	86	95703	28784
file_1_file_1_jg10370	CG12253_OG0011818	291	142	92	50	52	148	72	128	170	231	49	150	246	43	51	70	68	212	286	82	72	169	84	61
file_1_file_1_jg10371	piwi_OG0003766	5	64	6	9	8	202	13	2301	5	416	5	46	15	15	5	15	7	311	6	13	16	25	4	25
file_1_file_1_jg10372	SCAR_OG0009658	6962	2210	2248	1951	3129	2072	2316	3010	3780	2284	2040	2835	7474	2391	2719	2720	3180	2291	6659	3978	2124	4266	1610	2569
file_1_file_1_jg10373	ATPsynG_OG0009657	13856	12160	14674	13750	8462	2825	11788	6224	13453	5442	11710	12920	13189	18169	8654	15307	9779	6026	12861	8526	12072	11095	4294	6938
file_1_file_1_jg10374	abo_OG0009656	780	436	632	464	571	489	468	498	387	563	404	365	680	614	576	560	511	544	761	439	474	442	643	622
file_1_file_1_jg10375	CG16743_OG0001277_OG0	470	2125	3445	1129	2427	1139	1254	4944	139	200	792	148	350	1273	2486	1510	4705	1574	216	3933	560	616	1173	6847
file_1_file_1_jg10376	YL-1_OG0009655	575	421	354	263	428	625	317	532	467	837	242	493	656	337	315	301	387	807	647	335	252	386	472	321
file_1_file_1_jg10377	CG33129_OG0009654	5891	5612	3200	1843	3795	6903	2240	5552	3555	7142	1699	2605	5487	1997	4239	2426	3916	6637	5581	3912	1848	3640	3572	4244
file_1_file_1_jg10378	CG15362_OG0013204_OG0	0	0	0	0	0	0	0	0	0	0	0	0	0	0	0	0	0	1	0	0	0	0	0	0
file_1_file_1_jg10379	CG14072_OG0009652	8	9	4	26	8	19	21	64	0	31	23	11	8	31	7	27	6	16	11	18	24	4	22	4
file_1_file_1_jg1038	Obp56b_OG0003039_OG0	50	248	82	0	104	511	9	32	4	822	0	8	7	1	120	0	127	734	8	60	0	32	73	68
file_1_file_1_jg10380	dpr2_OG0001948	1983	27	42	105	92	28	101	12	1205	10	59	378	1794	105	21	64	92	28	2155	361	79	874	34	1
file_1_file_1_jg10381	CG14069_OG0003765	1	0	0	6	0	0	0	0	0	0	0	0	1	0	0	0	0	0	0	0	1	0	0	0
file_1_file_1_jg10382	CG7309_OG0003764	7	0	1	3	1	0	2	0	0	0	2	0	4	0	1	2	1	0	5	0	2	3	1	0
file_1_file_1_jg10383	CG14070_OG0009651	0	0	0	0	0	0	3	0	0	0	0	0	0	1	0	0	0	1	0	0	0	0	0	0
file_1_file_1_jg10384	CG14071_OG0009650	6	0	0	0	0	0	0	0	3	2	0	0	1	0	0	1	0	5	1	0	0	2	0	0
file_1_file_1_jg10385	CG12517_OG0009649	20	40	5	6	11	15	5	40	14	33	5	15	26	6	1	11	9	19	8	2	6	21	4	35
file_1_file_1_jg10386	Stam_OG0009648	7058	2324	2453	2371	3488	2729	2485	3366	3566	2871	2113	4336	7157	2757	3137	3035	3944	2354	6625	4469	2346	4448	3233	4306
file_1_file_1_jg10387	aurB_OG0009647	9	85	11	16	9	602	13	324	3	1410	10	20	6	19	24	15	18	1414	15	6	19	9	9	27
file_1_file_1_jg10388	Dnz1_OG0009646	766	498	522	370	481	426	476	861	535	569	336	362	861	375	443	484	901	554	907	735	360	556	385	518
file_1_file_1_jg10389	SmydA-3_OG0009645	61	339	1583	410	1022	397	436	271	30	325	369	510	46	719	1063	616	861	709	29	832	536	171	719	145
file_1_file_1_jg1039	Obp56c_OG0003040_OG0	5	42	2	3	5	530	3	10	3	535	1	12	4	2	5	0	4	449	0	2	0	4	0	3
file_1_file_1_jg10390	porin_OG0003763	41904	17493	28996	29809	23369	13156	32284	19716	28239	15135	27775	45600	37023	52266	20837	44354	24178	15696	36461	25131	33179	34820	24082	17864
file_1_file_1_jg10391	Porin2_OG0009644	97	93	51	31	33	25	23	122	152	40	26	82	144	32	31	33	51	40	114	96	22	71	15	52
file_1_file_1_jg10392	CG17139_OG0000309_OG1	2	0	2	0	1	6	1	2	0	0	0	12	5	1	2	1	1	1	2	1	1	0	0	2
file_1_file_1_jg10393	CG17139_OG0000309_OG0	9	0	1	0	2	0	0	4	17	1	0	0	4	0	2	0	3	1	4	2	0	1	0	7
file_1_file_1_jg10394	CG6700_OG0009643	15747	3070	2750	4484	6773	2992	5220	4293	7670	3299	4966	6178	16437	7010	4373	4878	5178	3786	14668	7497	5913	7926	4964	3984
file_1_file_1_jg10395	Nos_OG0009642	827	43	77	246	324	28	180	68	500	26	221	197	1211	336	140	269	362	69	1072	584	296	547	135	112
file_1_file_1_jg10396	Nos_OG0000405_OG1	0	1	50	90	0	29336	95	173	1	20930	1	0	1	1	2292	0	109	65632	0	0	2	0	0	0
file_1_file_1_jg10397	Nos_OG0000405_OG0	0	0	0	0	0	0	0	1	0	0	0	0	0	0	0	0	0	0	0	0	0	0	0	0
file_1_file_1_jg10398	Nos_OG0009641	2303	227	280	817	990	129	588	169	2311	77	580	596	3377	756	419	889	1105	172	3318	1717	787	1894	215	253
file_1_file_1_jg10399	CG31870_OG0013085_OG0	2	173	1	3	2	0	0	37	0	0	1	0	0	1	2	0	2	0	2	0	1	0	5	79
file_1_file_1_jg104	cta_OG0012579_OG0	1654	872	714	513	752	1562	773	1390	657	1475	590	577	1720	699	694	549	745	1612	1718	865	663	909	572	989
file_1_file_1_jg1040	Obp56d_OG0003041_OG0	48410	146528	33634	26682	43781	3811	33057	22611	56321	4402	18462	12717	58457	19968	24975	20786	37648	3150	49846	35653	35320	36585	11861	42820
file_1_file_1_jg10400	CG31869_OG0003762_OG0	5540	615	1883	968	2416	1893	1259	1732	4052	1960	751	3142	7399	1254	2006	1322	2304	1515	5743	2485	725	4118	1998	2193
file_1_file_1_jg10401	CG17127_OG0009640	2	5324	244	23	43	96	39	185	1	141	16	274	6	28	167	22	51	65	8	53	12	6	223	9
file_1_file_1_jg10402	CG6724_OG0009639	899	1044	840	406	571	875	342	1480	692	1777	294	592	918	358	606	409	538	1533	1032	464	265	571	460	834
file_1_file_1_jg10403	Ubc2_OG0009638	1046	537	573	525	573	1400	561	1247	552	1992	497	731	1036	636	686	900	660	1598	1024	725	494	670	488	671
file_1_file_1_jg10404	CG6495_OG0009637	7455	579	467	602	1097	174	501	884	5666	121	346	1910	7302	707	385	716	1883	225	7729	2862	527	4225	179	1314
file_1_file_1_jg10405	CG17124_OG0009636	1821	1071	1207	577	772	438	530	1012	965	481	379	979	1639	634	1073	656	991	447	1650	1244	420	1031	547	1608
file_1_file_1_jg10406	CG6729_OG0009635	1261	449	457	469	504	369	439	631	865	627	348	634	1228	418	524	544	502	522	1250	579	402	854	329	604
file_1_file_1_jg10407	CG12299_OG0009634	1149	240	132	225	236	632	244	770	641	1033	194	604	1058	330	149	267	255	918	1192	568	186	688	137	89
file_1_file_1_jg10408	Vha16-5_OG0012134	5	0	2	0	0	1	4	1	12	1	1	0	7	1	0	0	0	2	4	0	1	6	0	0
file_1_file_1_jg10409	Nup107_OG0009349	2143	973	976	932	929	1603	768	2674	1413	3313	662	825	2343	819	957	1012	973	3085	2426	900	700	1452	599	1198
file_1_file_1_jg1041	Obp56e_OG0004137_OG0	169	93	43927	106	11252	31	145	74	47	95	52	2072	363	315	23871	36	17067	37	69	8658	59	379	18743	34
file_1_file_1_jg10410	Dpy-30L1_OG0011796	918	471	343	368	373	441	250	318	880	701	252	958	894	347	234	352	392	609	1008	297	234	644	397	266
file_1_file_1_jg10411	EMC3_OG0009350	4362	2468	1689	1219	1795	1474	1234	1830	4134	1893	997	1453	4103	1165	1461	1433	1789	1597	4338	1749	1008	3151	739	2010
file_1_file_1_jg10412	CG17118_OG0009351	24	5	9	1	5	11	15	6	13	12	9	16	18	21	10	12	2	16	24	14	16	19	2	8
file_1_file_1_jg10413	CG6443_OG0009352	2202	1001	942	837	999	777	761	732	1912	1128	590	1362	2277	903	740	1048	961	976	2363	1116	714	1423	867	665
file_1_file_1_jg10414	CG6431_OG0009353	18	35	2	0	6	0	0	0	19	0	1	14	77	5	2	3	2	1	45	5	2	36	9	2
file_1_file_1_jg10415	Lip2_OG0000553_OG0	26	45	168	34	638	11	30	39	10	16	12	0	15	143	174	152	1145	7	20	846	59	8	114	56
file_1_file_1_jg10416	CG6415_OG0009354	3	583	602	91	407	131	78	401	8	90	25	58	6	78	478	156	952	219	2	634	35	5	156	610
file_1_file_1_jg10417	Lip1_OG0009355	10	856	358	88	1058	16	34	73	16	20	62	10	15	233	422	168	1170	13	13	1271	58	13	230	78
file_1_file_1_jg10418	CG7300_OG0012527	9486	101489	95970	24236	56802	41756	36396	18527	8	16772	20810	693	529	31258	110408	26853	54999	40700	304	55620	30661	2934	69789	26924
file_1_file_1_jg1042	CG8517_OG0003042_OG0	22	0	0	0	0	0	0	0	0	0	0	0	0	0	0	0	0	0	1	0	0	0	0	0
file_1_file_1_jg10420	na_OG0012358	138	4543	1741	185	767	9563	147	485	42	15160	50	31	174	175	1250	216	784	7757	89	709	69	63	665	1026
file_1_file_1_jg10421	CG7296_OG0014780_OG0	2874	56004	49287	11812	28484	23542	9861	8275	2004	45791	2905	1070	6373	11827	32608	20840	34501	41213	1531	27780	5007	2986	23337	21247
file_1_file_1_jg10424	CG44215_OG0016686	0	0	0	0	0	0	0	0	0	1	0	0	0	0	0	0	0	2	0	0	0	0	0	0
file_1_file_1_jg10425	CG17104_OG0009356	13	756	36	17	13	313	40	200	1	370	14	50	6	36	19	57	24	297	1	7	27	26	69	6
file_1_file_1_jg10426	CG31871_OG0003634	982	1108	2454	118	2875	21	257	261	624	11	78	236	663	176	3313	160	2629	16	855	2423	87	331	2870	362
file_1_file_1_jg10427	dbf_OG0009357	7	1	3	0	1	0	0	0	0	0	0	0	0	1	0	1	0	0	0	0	0	0	0	0
file_1_file_1_jg10428	CG31872_OG0000167_OG0	155	0	0	0	0	0	0	0	0	0	0	5	0	0	0	0	0	0	0	41	1	0	0	0
file_1_file_1_jg1043	Or56a_OG0003043	782	0	0	1	0	0	0	0	697	0	0	252	948	0	0	0	0	0	766	1	0	551	0	0
file_1_file_1_jg10431	CG31872_OG0000167_OG1	162	0	0	0	0	0	3	0	0	0	4	0	1	1	0	1	0	0	0	58	1	1	0	0
file_1_file_1_jg10432	CG31872_OG0014781_OG1.2	20	0	0	2	0	0	0	0	0	0	1	0	0	0	0	0	0	0	0	9	1	0	0	1
file_1_file_1_jg10433	CG31872_OG0014781_OG0	0	0	0	0	0	0	0	0	0	0	0	0	0	1	0	0	0	0	0	1	0	0	0	0
file_1_file_1_jg10434	CG31872_OG0014781_OG1	5	0	0	0	0	0	1	0	0	0	0	0	0	0	0	0	0	0	0	5	0	0	1	0
file_1_file_1_jg10436	CG7329_OG0009358	674	4	249	803	439	171	826	4	534	157	709	589	972	1654	206	1847	405	174	498	327	2254	726	98	13
file_1_file_1_jg10437	Trim9_OG0003635_OG0	149	428	56	142	119	137	132	88	128	84	125	63	164	223	43	169	142	140	143	382	143	106	35	55
file_1_file_1_jg10438	Trim9_OG0013092_OG0	1	0	0	0	0	0	0	0	0	0	0	0	0	0	0	0	1	1	0	0	0	0	0	0
file_1_file_1_jg10439	CG34160_OG0012753_OG0	2	4	0	0	0	0	0	0	0	0	0	0	1	0	0	0	0	0	1	0	0	0	0	0
file_1_file_1_jg1044	Obp56g_OG0007069	7928	7	50122	10550	75242	8	13672	20	6	7	8779	3047	364	7941	35143	8468	72021	7	494	53159	8058	795	56801	107
file_1_file_1_jg10440	w-cup_OG0003636_OG0	28	0	0	0	0	1	1	0	0	0	0	10	2	0	1	0	0	0	4	0	0	1	0	0
file_1_file_1_jg10441	CG6138_OG0003637	0	2	0	0	4	0	0	0	0	0	1	0	0	0	0	0	0	0	0	0	0	0	1	0
file_1_file_1_jg10442	Trim9_OG0009359	66	130	19	46	53	37	49	39	22	31	47	55	89	76	18	73	63	58	54	135	64	51	5	27
file_1_file_1_jg10443	kek1_OG0015496	0	0	0	0	0	0	0	0	0	0	0	0	0	0	0	0	0	0	0	0	0	0	0	0
file_1_file_1_jg10444	CG18302_OG0003638	20427	3	134	80	918	0	107	2	11674	2	92	4746	19002	117	121	108	609	0	24690	649	88	12639	112	1
file_1_file_1_jg10445	Lip4_OG0003639	1262	1515	3613	449	1988	352	541	2180	879	150	225	521	1577	313	3117	257	2527	577	1423	2171	212	859	1712	4427
file_1_file_1_jg10446	CG18301_OG0013192_OG0	1	0	0	1	2	0	2	3	2	0	0	0	5	1	0	0	2	0	0	0	0	2	2	3
file_1_file_1_jg10447	Lrr47_OG0009360	531	222	191	214	238	302	177	379	347	519	173	240	645	181	181	179	217	476	601	250	168	339	116	178
file_1_file_1_jg10448	Fatp1_OG0009361	7488	5307	5659	3548	5963	2607	5011	7225	3723	2797	3062	2837	7463	3454	5597	4177	7346	2741	6233	6531	3383	5119	3206	9642
file_1_file_1_jg10449	CG7384_OG0003641	211	112	491	82	150	12	97	1928	166	56	51	84	180	100	392	60	248	21	145	195	40	157	86	1264
file_1_file_1_jg1045	lncRNA:CR45231_OG0016737	0	0	0	0	0	0	0	0	0	0	0	0	0	0	0	0	0	0	0	0	0	0	0	0
file_1_file_1_jg10450	CG6094_OG0003642	1143	667	600	551	527	312	421	476	1122	488	369	748	1093	535	450	676	507	386	1243	488	433	810	593	408
file_1_file_1_jg10451	Myo31DF_OG0009362	5484	6627	14237	11872	17145	5187	12391	7194	2678	5759	12996	1964	5898	14903	17599	16809	15979	6125	5026	17874	13832	3985	13997	10216
file_1_file_1_jg10452	CG13144_OG0009363	15	29	91	13	41	9	27	13	2	14	2	250	21	21	63	35	39	16	10	85	12	12	59	20
file_1_file_1_jg10453	CG6144_OG0009364	1446	180	210	204	200	176	206	374	938	289	170	491	1639	243	186	246	291	286	1536	385	183	879	199	158
file_1_file_1_jg10454	Cog4_OG0009365	3963	1352	1339	1101	1539	1582	1237	1251	2077	1473	1063	1468	3893	1338	1175	1384	1456	1606	3962	1465	1117	2223	1038	1217
file_1_file_1_jg10455	Grip75_OG0003643	556	197	358	266	246	495	343	602	269	691	349	251	478	380	236	401	312	670	526	331	299	282	199	309
file_1_file_1_jg10456	RluA-2_OG0011797	749	405	467	376	491	665	371	814	520	859	339	403	861	395	419	333	406	882	988	474	296	475	515	463
file_1_file_1_jg10457	RluA-1_OG0009366	817	2483	6902	5090	8666	1008	5281	1158	280	1080	4408	3177	698	7257	7383	6323	7780	1034	502	6470	4220	1151	7992	1444
file_1_file_1_jg10458	LManII_OG0009367	482	2710	7050	2223	7149	1661	2084	9217	114	1037	970	805	284	1838	7491	2263	13626	1874	129	11098	985	493	2882	13981
file_1_file_1_jg10459	LManIII_OG0000038_OG0	11	101	255	87	346	82	37	184	0	51	22	80	1	75	283	58	600	100	3	447	14	7	118	352
file_1_file_1_jg1046	Obp56h_OG0007070	2104	78	46786	1714	73160	3403	2229	65	20	4090	1248	1325	43	4085	36257	2162	65444	3357	86	56963	1643	108	38076	8
file_1_file_1_jg10460	ppk10_OG0013193_OG0	41	9	6	186	5	5	237	26	3	1	233	49	29	436	7	266	10	5	23	15	444	28	7	48
file_1_file_1_jg10461	loh_OG0009368	75	1060	42	393	81	132	367	485	26	128	323	69	262	338	55	398	56	101	145	80	302	138	81	464
file_1_file_1_jg10462	Nse4_OG0009369_OG0	3228	1368	1952	1601	1588	1286	1523	1382	2005	1381	1410	2526	3229	1981	1176	1794	1470	1290	3160	1399	1448	2189	1942	1112
file_1_file_1_jg10463	CG45075_OG0013449_OG0	8	96	8	10	18	4	30	17	7	1	20	22	11	26	9	4	9	5	10	9	22	12	13	10
file_1_file_1_jg10464	Kr-h1_OG0002685_OG0	8742	3760	5673	4233	7166	2805	6300	5406	4543	4135	3688	4266	10479	6812	4294	7201	6221	3718	8155	5464	4044	6245	3093	6776
file_1_file_1_jg10465	CG9175_OG0005842	3348	1026	843	527	1100	1130	588	1037	1963	1396	437	886	3174	607	923	668	1030	1334	3343	871	526	2232	662	761
file_1_file_1_jg10466	stai_OG0015497	2088	107	64	271	147	74	324	40	714	79	256	535	2002	379	62	288	159	83	1920	294	378	1465	70	12
file_1_file_1_jg10467	stai_OG0013093_OG0	60	2	1	15	10	5	24	15	33	6	16	0	48	24	6	4	4	11	23	16	23	10	0	0
file_1_file_1_jg10468	stai_OG0000877_OG0	11522	866	459	1741	1236	4539	1808	3608	5377	5444	1450	4899	10185	2231	420	1890	934	4696	10541	1701	1981	6281	786	132
file_1_file_1_jg10469	Arpc4_OG0008719	2149	1724	1565	1092	1306	909	960	1164	1784	1673	847	1196	2209	1048	981	1075	1417	1503	2112	1241	808	1633	735	1276
file_1_file_1_jg1047	Toll-7_OG0001652_OG0	2382	965	242	249	462	1729	384	293	839	2899	296	552	1742	374	316	305	472	3617	1770	1115	340	801	120	139
file_1_file_1_jg10470	WDR79_OG0008718	633	330	256	343	296	468	282	1117	398	969	271	319	645	341	241	429	350	958	745	323	239	346	174	372
file_1_file_1_jg10471	tctn_OG0012426_OG0	2987	111	81	189	198	11	208	10	1937	14	137	870	2801	251	54	187	114	8	3269	116	173	1625	40	6
file_1_file_1_jg10472	B9d2_OG0005830	934	9	17	40	27	0	51	10	308	3	37	81	775	46	21	65	34	6	880	27	63	384	5	1
file_1_file_1_jg10473	tctn_OG0016687	8	2	0	0	1	0	0	0	8	0	1	0	9	0	0	1	0	0	10	2	1	5	0	0
file_1_file_1_jg10474	CG9222_OG0011827	7	0	1	0	0	0	0	0	0	0	0	0	0	0	0	0	0	0	2	2	0	0	0	0
file_1_file_1_jg10475	CG13991_OG0000661_OG1	13	206	1	0	0	0	0	83	7	1	0	28	17	1	0	0	0	0	13	2	0	3	0	58
file_1_file_1_jg10476	Muc96D_OG0000151_OG0	3	137	0	0	0	15080	1	851	0	2	0	0	6	1	0	0	2	0	3	0	0	1	5	0
file_1_file_1_jg10477	CG13989_OG0003659_OG0	3	0	0	0	0	0	0	0	0	0	0	0	0	0	0	0	0	0	0	0	0	0	0	0
file_1_file_1_jg1048	CG13872_OG0007071	10	7	1	0	5	2	1	2	19	21	0	8	20	2	0	3	3	24	16	2	0	8	9	0
file_1_file_1_jg10481	smal_OG0000879	3764	685	119	307	384	356	422	121	1294	259	362	593	3528	387	218	307	326	458	2944	961	380	1601	115	62
file_1_file_1_jg10482	smal_OG0011941	878	191	38	109	92	104	93	24	435	91	84	129	869	88	49	92	82	118	854	264	92	451	23	8
file_1_file_1_jg10484	AANATL2_OG0003640	4853	84	379	103	306	3861	94	115	3989	2128	61	2036	4605	103	270	106	342	921	5252	315	47	2952	249	117
file_1_file_1_jg10485	CG13983_OG0002696	0	4	0	0	1	1	0	0	0	0	2	0	4	0	0	3	0	0	0	1	0	1	0	0
file_1_file_1_jg10486	Ddr_OG0012754_OG0	2011	50	67	161	170	68	174	27	551	98	158	225	1597	187	93	174	133	161	1504	352	161	791	53	20
file_1_file_1_jg10487	CG43922_OG0014782	0	0	0	0	0	34	1	0	0	0	0	0	0	0	0	0	0	20	0	0	0	0	0	0
file_1_file_1_jg10488	CG13984_OG0013450_OG0	1	0	1	2	3	1	1	0	2	0	0	1	3	3	0	0	1	1	2	0	0	2	14	0
file_1_file_1_jg10489	Ddr_OG0013451_OG0	538	14	25	73	41	37	42	11	269	29	48	161	519	78	21	46	58	57	542	94	55	263	33	4
file_1_file_1_jg10490	PDZ-GEF_OG0002678	3993	1273	880	1112	1905	1677	1431	2761	1791	2437	1444	1682	3911	1649	1423	1517	1525	2836	3192	2077	1391	1853	1109	1313
file_1_file_1_jg10491	Pez_OG0000584_OG0	2185	1422	1366	1549	2023	1403	1826	2274	977	1900	1547	1917	2456	1987	1723	2131	1805	1696	1937	1631	1622	1509	1886	1597
file_1_file_1_jg10492	Cpr_OG0003090	46684	12868	8733	5699	10533	4117	8105	27644	26638	7404	6061	16501	41735	6163	9316	6888	10577	4315	40030	9711	6499	27093	5242	40942
file_1_file_1_jg10493	CG9497_OG0003737	219669	4067	6736	1138	15059	9	1418	866	170994	19	810	80437	216354	1724	4997	1607	11706	26	210616	10103	834	158274	3769	1599
file_1_file_1_jg10494	CG9498_OG0001246_OG0	27406	4833	7634	446	6392	80	728	4083	14998	68	235	5380	21433	584	6458	485	5525	58	21660	4288	315	13250	4240	7785
file_1_file_1_jg10495	ppk7_OG0012420_OG0	23	6	32	70	71	2	67	0	6	5	63	37	8	80	34	62	70	4	7	68	110	15	32	1
file_1_file_1_jg10496	ppk14_OG0012419_OG0	23	0	26	2	46	2	7	4	4	0	7	10	17	15	33	18	39	0	24	37	15	12	1	5
file_1_file_1_jg10497	CG9500_OG0013673_OG0	0	2	0	0	0	1	0	4	0	3	1	0	0	0	0	0	0	2	0	0	2	0	0	0
file_1_file_1_jg10499	Nepl4_OG0012418_OG0	45	192	2106	321	552	106	459	1810	0	63	166	168	26	175	832	180	588	252	12	375	41	196	345	2679
file_1_file_1_jg105	Tim23_OG0013071_OG0	6455	3764	4979	4673	3656	2306	4141	3186	4090	2541	3805	5941	6398	6279	3212	5018	3823	2757	6029	4786	4044	4671	4816	2661
file_1_file_1_jg1050	CG43195_OG0013267_OG0	6	10	27	0	0	0	2	19	5	1	3	0	2	1	19	0	1	0	4	0	0	0	5	35
file_1_file_1_jg10500	slam_OG0000446	10	23	231	71	136	16	130	1365	10	65	57	44	17	71	198	97	180	24	9	152	15	28	79	263
file_1_file_1_jg10501	DIP-Îµ_OG0012417_OG0	2	56	92	13	89	18	15	68	2	20	18	12	0	29	69	14	109	54	1	268	9	6	72	98
file_1_file_1_jg10502	Nepl5_OG0002069	12	48	262	107	142	9	54	244	2	2	18	47	9	52	242	101	383	37	10	967	32	16	45	425
file_1_file_1_jg10503	DIP-Îµ_OG0000146_OG1	18	741	2853	493	1780	333	347	3947	6	52	102	2	3	286	2624	464	3355	505	6	2435	97	58	1173	6452
file_1_file_1_jg10504	DIP-epsilon_OG0011826	0	45	19	4	20	28	17	30	0	49	13	20	0	18	22	9	39	39	0	147	8	4	8	29
file_1_file_1_jg10505	DIP-Îµ_OG0012584_OG0	59	672	3487	1002	2652	48	768	3015	16	149	536	423	28	631	2545	1086	5108	196	21	4167	304	123	778	4696
file_1_file_1_jg10506	CG13982_OG0012937_OG0	629	10	12	51	50	11	63	83	331	11	32	126	635	58	7	60	58	19	671	165	42	318	9	25
file_1_file_1_jg10507	Tig_OG0000660_OG0	672	20395	13554	4726	14409	17780	4610	11852	97	14100	2817	1489	1176	4845	16414	7203	16598	18366	510	17280	3629	565	8808	21170
file_1_file_1_jg10508	Fic_OG0004138	2415	1025	1204	960	1405	662	993	1006	1692	695	861	1107	2279	1234	887	1143	1192	649	2567	1091	942	1622	1054	933
file_1_file_1_jg10509	Acox3_OG0005843_OG0	5505	2083	2916	2066	3027	1041	2540	2636	3548	1239	1989	2122	5485	2424	2821	2434	2847	1234	5132	2752	2137	3423	1313	4962
file_1_file_1_jg1051	CG30447_OG0014817_OG0	0	0	1	0	0	0	0	0	0	0	0	0	2	0	0	0	0	0	0	0	0	0	0	0
file_1_file_1_jg10510	retm_OG0012439_OG0	13356	1093	3705	4490	3680	661	5699	1839	6761	824	6422	4928	13210	7998	3958	7467	3441	834	11548	4753	6702	7933	1535	2190
file_1_file_1_jg10511	frj_OG0009587	4453	2038	2811	1873	2792	1306	2521	2600	2683	1616	2007	1424	4512	2100	2532	2116	3401	1452	4327	2977	1836	2822	1837	3071
file_1_file_1_jg10512	Rchy1_OG0009588	657	1306	501	644	689	2020	571	453	626	2145	511	694	835	926	558	869	717	1996	620	981	553	607	634	535
file_1_file_1_jg10513	HemK1_OG0003741	2740	556	386	410	398	353	389	591	1828	543	337	637	2449	502	354	499	401	560	2535	653	393	1625	224	400
file_1_file_1_jg10514	mmy_OG0003742	6410	3486	2333	2122	2879	6383	1993	3402	3630	6836	1828	1459	6446	2201	2238	2449	2932	6235	6240	3231	1915	3678	1354	2876
file_1_file_1_jg10515	CG9536_OG0009589	2513	1156	1279	1094	1474	1372	1339	1181	1575	1390	990	1429	2431	1364	1297	1548	1382	1264	2477	1567	1007	1663	930	1167
file_1_file_1_jg10516	Sec61alpha_OG0009590	6487	16493	9768	3564	5857	18285	4389	11701	4464	19334	2555	3783	6404	3658	8551	4398	7551	20706	6248	6417	3033	4616	4852	10206
file_1_file_1_jg10517	Daxx_OG0001937	4732	1486	1356	1739	2253	1938	1931	3378	2375	2470	1694	1933	4986	2341	1614	2124	1967	2758	4418	2135	1758	2485	2072	1695
file_1_file_1_jg10518	KFase_OG0009591	1310	1043	1417	1164	1355	396	1476	669	1084	443	1076	452	1199	984	1020	1230	1196	365	1552	1165	1073	850	941	816
file_1_file_1_jg10519	epsilonCOP_OG0009592	3205	1988	1876	973	1656	1558	1017	1418	2781	2196	746	1256	3132	1012	1366	1061	1608	2354	3163	1495	884	2134	679	1480
file_1_file_1_jg1052	CG10822_OG0007072	0	0	0	0	0	0	0	0	0	0	0	0	0	0	0	0	1	0	0	0	0	0	0	0
file_1_file_1_jg10520	Phf5a_OG0009593	388	407	214	147	173	418	114	353	310	674	129	218	421	148	180	192	199	599	395	156	141	244	143	189
file_1_file_1_jg10521	CG31638_OG0000521_OG0	2797	666	662	791	1034	967	862	631	1614	1276	768	1302	2916	973	736	1041	1044	1177	2709	1586	756	1621	607	449
file_1_file_1_jg10522	CG9547_OG0009594	189	740	750	338	477	714	365	855	103	1091	260	171	223	388	585	294	645	1060	157	521	241	209	353	708
file_1_file_1_jg10523	CG9550_OG0009595	22	8	7	34	8	3	21	5	0	10	32	19	11	25	4	16	4	10	8	5	23	7	4	2
file_1_file_1_jg10524	CG31637_OG0003743_OG0	7904	2074	2279	2287	2316	992	2788	1710	4308	1068	2285	2200	7655	2803	2428	2765	2313	1032	8030	2745	2499	5056	1265	2140
file_1_file_1_jg10525	eya_OG0009596	9	329	1059	277	779	1192	230	836	0	2887	218	321	2	288	840	257	1054	1869	2	850	231	46	846	55
file_1_file_1_jg10527	CG10428_OG0001263_OG1	0	0	0	0	0	5	0	1	0	8	0	0	0	0	0	0	0	3	0	0	0	0	0	0
file_1_file_1_jg10528	IFT52_OG0009597	4250	74	127	317	311	30	297	56	3370	51	226	1578	4396	324	87	400	229	67	4470	230	341	2704	75	11
file_1_file_1_jg10529	COX5B_OG0009598	10308	9496	14433	10718	7916	3840	11525	5342	8924	4274	12511	11200	8516	16852	9015	16992	8594	4818	8919	8895	11918	8463	8616	6059
file_1_file_1_jg1053	CG8654_OG0001653	1144	1437	1509	238	930	221	196	1615	809	147	96	214	816	128	1354	172	1880	313	1180	1240	59	472	308	2024
file_1_file_1_jg10530	COX5BL_OG0009599	57	10	13	25	12	0	24	5	61	1	12	31	63	21	11	31	9	3	45	44	16	36	7	8
file_1_file_1_jg10531	CG9596_OG0009600	543	378	358	220	313	589	202	719	313	1015	149	262	491	233	291	244	312	971	571	281	176	308	218	358
file_1_file_1_jg10532	Ent2_OG0009601	2233	2814	2059	1043	1621	4075	1323	4164	1549	5099	1007	856	2145	1164	1849	1255	1813	5022	1987	1435	959	1531	1002	1943
file_1_file_1_jg10533	CG13766_OG0009602	540	125	163	183	193	141	222	198	230	168	169	201	498	206	137	219	171	155	540	190	197	312	118	140
file_1_file_1_jg10534	CG11319_OG0009603	1218	173	225	559	772	79	828	375	312	65	744	473	730	1067	326	417	530	113	633	1480	1143	417	123	368
file_1_file_1_jg10535	CG11050_OG0009604	11626	5357	5903	7030	5651	2104	7319	5982	5980	2510	6874	14175	11949	8312	5607	8325	6688	2717	11588	6361	6533	7850	5494	6952
file_1_file_1_jg10536	DIP-iota_OG0009605	7	31	3	8	1	4	3	26	2	0	4	3	4	7	0	22	7	1	5	5	5	3	0	69
file_1_file_1_jg10537	CG34345_OG0009606	0	0	0	0	7	1	1	0	0	1	0	0	0	0	0	0	0	0	0	0	0	0	0	0
file_1_file_1_jg10538	Oatp26F_OG0009607	2	187	1	0	0	21	0	8	0	9	2	6	1	1	0	0	1	37	0	4	0	4	1	1
file_1_file_1_jg10539	CG31635_OG0009608	31876	3998	5819	9199	9846	2125	8302	6352	20314	2963	8443	17102	31511	11839	6594	10923	9100	3314	29460	11662	9696	16328	8262	4705
file_1_file_1_jg1054	CG5550_OG0014332_OG0	0	81	11	4	0	3	2	13	0	12	0	0	2	3	1	0	2	4	0	5	3	0	12	70
file_1_file_1_jg10540	Tango1_OG0009609	9039	3622	4258	3469	4947	5044	4288	4985	4974	4720	3685	4794	8155	4456	4421	4261	4764	5217	8429	4331	3902	5125	3752	4757
file_1_file_1_jg10541	CG31633_OG0001938	801	495	445	437	449	369	436	411	652	436	335	337	936	454	374	460	378	378	981	413	386	562	292	563
file_1_file_1_jg10542	CG31636_OG0009610	1492	12	68	89	100	102	65	4	1010	23	66	420	1466	107	26	84	296	117	1469	183	82	847	36	66
file_1_file_1_jg10543	Ube4A_OG0009611	5635	1339	1264	1153	1590	1192	1436	2382	2514	1251	1180	1405	5217	1517	1352	1317	1498	1280	5236	1679	1406	2775	972	1859
file_1_file_1_jg10544	CG13771_OG0009612	8	6	3	4	1	15	5	1	2	2	16	16	5	9	1	7	0	4	4	5	2	7	0	0
file_1_file_1_jg10545	CG34310_OG0009618_OG0	6	0	5	0	1	1	13	2967	1	83	3	90	10	1	1	1	1	2	9	1	0	20	0	6
file_1_file_1_jg10546	Galt_OG0009617	945	1556	2404	817	1264	468	612	3702	818	771	314	590	1126	478	2141	589	2183	745	952	1724	395	758	782	5182
file_1_file_1_jg10547	cup_OG0009616	16	8	24	10	5	10	44	4332	18	151	6	213	26	7	12	6	11	41	24	11	7	42	8	37
file_1_file_1_jg10548	Spn27A_OG0009615	2560	6562	7647	5731	7731	4898	4830	5901	2276	7147	3139	3164	3089	4520	6328	5755	8716	6349	2889	6582	3023	2276	6288	8193
file_1_file_1_jg10549	CG34310_OG0014298_OG0	364	240	210	145	108	151	109	187	253	124	174	107	310	198	178	264	187	133	290	164	166	178	146	180
file_1_file_1_jg10550	CG34310_OG0011816_OG0	1028	634	696	523	516	246	524	977	862	417	408	372	979	621	494	550	583	353	1080	459	455	678	204	446
file_1_file_1_jg10551	cort_OG0009614	120	11	30	44	35	139	56	953	58	234	38	86	130	36	30	50	43	234	115	70	31	59	17	28
file_1_file_1_jg10552	Nse1_OG0009613	169	61	68	64	52	105	66	265	127	240	32	42	194	57	55	69	63	210	231	78	66	109	27	63
file_1_file_1_jg10553	Nhe3_OG0000624_OG0	13005	1783	3120	4146	3593	1308	4625	2793	6654	1361	4325	3727	12646	5254	2842	4851	4058	1364	11807	5234	4468	7007	1549	3067
file_1_file_1_jg10554	CG11327_OG0009628	6	9	6	22	3	2	10	1	0	1	13	0	0	11	1	13	3	1	3	12	15	0	3	0
file_1_file_1_jg10555	Tsp_OG0000974	756	5261	5427	11512	5566	2396	11686	1365	122	2779	8590	4595	532	10754	4486	13425	5989	1885	403	5580	10055	2395	4160	2291
file_1_file_1_jg10556	AkhR_OG0009627	31	565	1264	303	865	278	270	1175	5	92	132	114	10	179	1427	174	1098	269	13	1075	91	31	429	1966
file_1_file_1_jg10557	Aatf_OG0001947	905	727	747	416	476	829	406	1215	563	1118	334	534	883	428	588	497	554	1093	945	528	315	543	775	817
file_1_file_1_jg10558	homer_OG0009626	3624	784	828	800	1062	1096	943	1065	1819	1169	805	1919	3719	1002	885	1068	1698	1116	3468	1637	796	2010	932	711
file_1_file_1_jg10559	Liprin-alpha_OG0003761	4283	1202	812	1132	1702	1197	1411	2206	1509	1378	1302	1785	4345	1493	1342	1476	1349	1671	3809	1809	1476	1835	820	1373
file_1_file_1_jg10560	TTLL3B_OG0001946	34	53	12	25	4	14	20	11	47	21	27	9	26	19	8	16	5	16	17	29	17	22	6	19
file_1_file_1_jg10561	TTLL3A_OG0003760_OG0	1099	32	6	408	23	3	332	13	385	2	303	453	1130	450	4	495	16	6	1120	64	335	621	0	1
file_1_file_1_jg10562	CG31910_OG0009625	6	0	2	2	1	0	2	0	0	0	1	28	0	6	0	0	3	1	0	2	3	4	0	1
file_1_file_1_jg10563	CG43058_OG0000079_OG0.2	0	0	0	0	0	0	1	0	0	0	0	0	0	4	1	0	0	1	0	1	2	0	0	0
file_1_file_1_jg10564	meng_OG0009624	575	849	469	437	556	1048	556	502	230	1039	397	490	538	661	439	716	620	913	555	898	569	391	345	653
file_1_file_1_jg10566	LUBEL_OG0001945_OG0	1645	8113	18982	26199	27650	1699	30571	4896	80	1444	31847	22863	343	37499	22877	38914	23469	2584	410	19569	35807	5108	18857	7390
file_1_file_1_jg10567	CG17378_OG0003759_OG0	3606	94	277	751	572	51	667	50	2298	21	563	1162	3951	751	184	853	1190	66	3898	1542	722	2216	171	80
file_1_file_1_jg10568	nrv1_OG0009623	12002	7503	17857	20510	17214	6131	25059	8224	8111	6429	24670	16291	10713	33259	16521	37202	18740	4701	10973	17093	26415	10819	15659	8626
file_1_file_1_jg10569	nrv2_OG0009622	6005	8048	3561	3984	4657	4208	6173	3676	3488	4924	4977	14914	5680	7527	2981	7397	4964	5564	4920	11739	4625	5336	1938	4303
file_1_file_1_jg10570	nrv2_OG0012367_OG0	117	209	215	149	260	161	437	63	10	86	260	117	57	405	186	491	369	194	33	1930	154	122	115	24
file_1_file_1_jg10571	CG17376_OG0002071	37	5	0	0	1	0	0	0	0	1	0	29	0	0	0	0	0	0	2	1	0	0	0	0
file_1_file_1_jg10572	CG17377_OG0016689	3	0	0	0	0	0	0	0	0	0	0	3	0	0	0	0	0	0	0	0	0	0	0	0
file_1_file_1_jg10573	CG17377_OG0011943_OG0	16	0	1	1	0	0	1	0	0	0	2	13	1	1	0	7	0	0	0	0	1	0	0	0
file_1_file_1_jg10574	Daao2_OG0003758	44	416	613	260	433	2	168	759	12	20	111	33	18	202	465	214	944	3	24	717	93	64	105	1362
file_1_file_1_jg10575	CG17375_OG0003757	9	10	0	4	3	0	1	2	2	1	3	0	11	2	0	0	0	0	8	1	0	3	0	3
file_1_file_1_jg10576	sens-2_OG0013255_OG0	57	32	4	23	13	11	23	7	20	16	20	8	35	33	18	14	12	17	25	11	18	24	7	21
file_1_file_1_jg10577	sens-2_OG0003756	1586	689	258	657	714	218	582	214	810	298	495	658	1410	707	365	659	520	269	1132	438	515	1049	302	439
file_1_file_1_jg10578	Rca1_OG0009621	668	340	225	188	362	783	202	1050	483	1116	171	388	639	219	214	225	252	1229	732	283	171	458	226	157
file_1_file_1_jg10579	l(2)k09022_OG0009620	1754	1780	1589	787	1200	1931	1055	4296	816	3237	722	542	1760	852	1382	785	1163	3473	1569	834	695	934	723	2082
file_1_file_1_jg1058	18w_OG0003044	2217	1937	1349	2276	2452	3200	2847	1586	962	5289	2300	2271	1947	2708	1511	3485	2524	4271	1793	2147	2224	1693	721	1149
file_1_file_1_jg10580	Nha1_OG0003755	3307	239	27	3	22	1077	11	15569	3060	827	18	501	2503	16	22	22	22	508	4544	229	60	1036	21	23715
file_1_file_1_jg10582	Nlg2_OG0001944_OG0	77	413	25	19	21	176	61	123	56	4	8	179	94	112	7	7	304	251	54	2388	14	47	5	2
file_1_file_1_jg10583	Polr1F_OG0003754_OG0	438	317	230	106	178	299	128	683	237	433	104	288	381	120	168	127	154	382	464	112	96	255	225	203
file_1_file_1_jg10584	Rat1_OG0001276_OG1	2695	1133	1022	566	1051	2102	766	2391	1335	2793	575	855	2513	733	1068	640	952	2680	2457	863	580	1325	914	1412
file_1_file_1_jg10585	Wee1_OG0001275_OG0	1528	356	453	462	541	794	550	920	786	1079	484	816	1706	594	397	660	559	1115	1590	1088	512	987	318	416
file_1_file_1_jg10586	x16_OG0003753_OG0	1158	681	327	319	364	1201	265	785	780	1867	220	789	1051	346	269	353	431	1568	1184	501	238	734	296	294
file_1_file_1_jg10588	nop5_OG0001943_OG0	732	3301	2285	858	830	4556	771	7870	416	8343	501	644	830	601	1623	610	893	7447	789	679	388	561	1100	2333
file_1_file_1_jg10589	x16_OG0001942_OG0	587	240	109	102	150	603	114	441	265	840	108	215	547	127	107	139	139	805	541	201	129	296	51	134
file_1_file_1_jg1059	CG11041_OG0001654	8	37	4	198	23	7	128	6	0	5	112	169	263	220	0	199	4	4	277	33	133	64	9	3
file_1_file_1_jg10590	Hrb27C_OG0000973_OG0	14137	5155	6427	5215	9119	12131	8094	17338	4377	14625	7130	4933	12997	7673	10275	8011	8877	15500	12340	9039	7963	6043	4561	10339
file_1_file_1_jg10591	CG18304_OG0001941_OG0	777	4838	8148	14042	9885	2629	13859	2479	4	2454	14062	12444	78	18171	9140	18035	8699	2437	136	7072	14041	2685	9660	3566
file_1_file_1_jg10592	Fgop2_OG0003752_OG0	1867	810	845	766	829	649	883	974	1360	972	803	1300	1751	862	804	1272	1021	863	1924	904	752	1169	699	690
file_1_file_1_jg10593	ihog_OG0001940_OG0	531	531	692	702	858	4209	689	935	286	5731	657	415	694	776	673	689	580	4580	733	472	644	451	667	484
file_1_file_1_jg10594	Gas41_OG0003751_OG0	434	236	144	112	166	221	94	250	289	370	82	191	450	124	109	117	156	364	453	171	99	208	97	182
file_1_file_1_jg10595	SA_OG0001939_OG0	4285	1153	1378	1423	1879	1712	1573	1688	2539	2370	1261	1997	4257	1535	1313	1462	1628	2779	4196	1857	1406	2371	1364	1077
file_1_file_1_jg10596	CG13775_OG0003750_OG0	111	68	62	66	69	92	52	74	65	116	59	51	121	81	42	64	43	119	123	54	51	75	67	56
file_1_file_1_jg10597	CG3430_OG0003749_OG0	228	110	82	63	45	554	53	935	171	959	46	137	278	56	91	52	94	905	257	96	49	161	28	106
file_1_file_1_jg10598	Atac1_OG0003748_OG0	603	456	523	301	476	333	262	427	410	521	234	484	699	325	357	314	442	438	744	293	228	431	539	350
file_1_file_1_jg10599	Hmgcl_OG0003747_OG0	248	276	348	255	184	401	204	402	183	536	178	88	257	240	263	257	222	532	286	147	195	204	106	352
file_1_file_1_jg106	Gpb5_OG0012814_OG0	12	65	55	24	38	198	9	287	6	126	14	7	55	14	40	15	56	169	37	36	12	10	36	201
file_1_file_1_jg10600	sip2_OG0003746_OG0	15	77	1	3	2	2120	2	1060	9	3494	0	37	14	5	1	0	1	3704	18	3	0	11	2	23
file_1_file_1_jg10601	Coprox_OG0009619	1978	1222	790	489	814	1084	474	1667	1013	1463	402	718	1955	574	721	692	640	1287	2087	623	508	1396	642	1380
file_1_file_1_jg10602	smt3_OG0011817	5178	4124	2418	1546	2366	8194	1263	4071	4816	10865	1073	5624	5328	1703	1836	2029	2491	10843	5646	2437	1119	3457	4106	2321
file_1_file_1_jg10603	snRNP-U1-70K_OG0003745	4452	1463	1298	1148	1818	2110	1233	1658	3130	3336	1020	2049	4719	1500	1400	1577	1605	2926	5057	1860	1180	2795	1190	1371
file_1_file_1_jg10604	CG43115_OG0000625_OG0	25	11	9	1	11	8	3	10	11	7	2	15	42	3	17	10	19	1	26	10	6	9	8	19
file_1_file_1_jg10605	uif_OG0009629	3841	15734	8591	3336	13775	20527	4033	6217	1534	31033	3507	2219	4736	3791	13032	4343	13110	30665	4169	10495	3907	2222	5304	11205
file_1_file_1_jg10606	CG43322_OG0009630	749	105	400	266	318	73	274	212	372	81	264	456	628	420	281	379	258	86	661	233	294	415	175	144
file_1_file_1_jg10607	Gart_OG0009631	234	649	2543	369	3646	1233	328	3509	70	2325	174	141	281	503	2496	742	6387	2095	185	5207	130	238	469	2347
file_1_file_1_jg10608	Pcp_OG0009632	1	10527	23	22	14	8446	14	3280	4	7530	8	0	7	19	14	11	39	2412	5	141	11	3	10	8601
file_1_file_1_jg10609	Gart_OG0013034_OG0	4	66	50	2	56	64	2	137	0	77	5	0	4	12	95	7	164	81	1	104	2	2	14	86
file_1_file_1_jg10610	CG31908_OG0009633	3217	1491	1369	1097	1791	1787	1119	1647	2685	2194	963	2272	3100	1222	1422	1398	1808	1914	3348	1814	1004	2360	1573	1383
file_1_file_1_jg10611	MME1_OG0001248	1102	644	811	489	652	242	477	687	719	276	382	622	1259	565	506	670	661	262	1154	511	475	803	481	710
file_1_file_1_jg10612	lncRNA:flam_OG0013199_OG0	303	1217	944	173	824	28	233	503	248	19	146	85	237	216	850	249	799	35	413	944	223	96	702	1461
file_1_file_1_jg10613	Rab30_OG0009348	1396	462	337	289	441	432	331	320	727	400	263	414	1383	366	365	316	353	404	1440	524	307	813	174	355
file_1_file_1_jg10614	Caper_OG0009347	16415	4317	4893	6838	6681	4982	5914	4758	12614	7068	4990	7976	15990	6754	4921	6709	6351	6170	16800	10253	5432	11779	3945	4266
file_1_file_1_jg10615	milt_OG0000620_OG1	17896	5502	12042	6936	11272	4646	8801	10880	5618	5237	8346	8345	17748	9492	18831	10523	10999	6120	16201	12936	8972	9115	9817	11251
file_1_file_1_jg10616	Mnn1_OG0009346	4883	712	1019	1505	2172	609	1969	1677	1800	945	1843	1932	4472	2193	1480	1848	1747	1026	4068	3232	2047	2288	1221	1273
file_1_file_1_jg10617	milt_OG0011795	876	235	577	406	551	244	552	526	149	315	653	550	863	667	949	909	671	388	778	693	716	386	596	439
file_1_file_1_jg10618	Mnn1_OG0016690	1785	319	1325	816	1197	535	930	805	497	466	846	928	1667	1112	1225	781	619	538	1543	1289	924	813	2348	820
file_1_file_1_jg10619	Sem1_OG0009345	2501	1506	1350	874	953	5365	613	1442	2155	5247	661	2493	2501	729	818	886	979	3850	2490	923	580	1443	1394	1450
file_1_file_1_jg1062	na_OG0016530	0	0	0	0	0	0	0	0	0	0	0	0	0	0	0	0	0	0	0	0	0	0	0	0
file_1_file_1_jg10620	Nuf2_OG0009344	231	131	183	202	217	404	163	414	238	605	179	259	340	154	167	160	215	660	367	218	103	170	213	205
file_1_file_1_jg10621	CG9068_OG0009343	16	57	4	48	9	25	45	53	14	30	41	19	90	39	3	41	15	40	56	15	35	14	14	3
file_1_file_1_jg10622	Ugt307A1_OG0011794	3	73	13	0	8	3	6	73	0	4	1	0	1	0	6	0	15	2	0	9	0	0	9	120
file_1_file_1_jg10623	Pvf2_OG0009342	158	1283	181	99	146	374	63	280	108	426	75	17	162	81	119	72	114	367	174	145	61	91	113	1175
file_1_file_1_jg10624	Pvf3_OG0009341	407	187	58	44	87	236	59	73	158	198	52	96	391	88	45	53	135	157	360	632	65	232	30	48
file_1_file_1_jg10625	Pvf3_OG0012577_OG0	35	28	10	2	9	7	11	9	10	9	4	22	32	10	5	19	24	9	24	76	7	17	2	0
file_1_file_1_jg10626	Pvf3_OG0001886	436	75	54	41	79	200	50	67	97	148	60	146	329	73	56	54	137	155	316	591	54	166	55	74
file_1_file_1_jg10627	MICU1_OG0009340	5050	2426	4001	5316	4080	2911	4928	2186	3749	3014	4886	3844	5084	7268	3333	6709	3995	3032	5117	4391	5028	3796	3389	2249
file_1_file_1_jg10628	CG4496_OG0009339	567	25	123	110	186	792	104	72	246	1009	87	169	521	124	89	123	165	653	610	133	106	338	105	103
file_1_file_1_jg10629	CG4497_OG0001885_OG0	984	176	232	198	288	349	286	664	436	385	259	443	973	292	256	294	276	390	916	337	264	529	156	199
file_1_file_1_jg1063	CG16894_OG0001655	11	0	1	1	1	1	1	0	0	0	1	0	0	0	0	0	0	0	1	3	0	0	0	0
file_1_file_1_jg10630	CG4502_OG0003633_OG0.2	435	404	309	266	359	469	273	547	348	618	290	330	470	340	350	357	357	556	417	352	287	300	268	422
file_1_file_1_jg10631	CG4502_OG0003633_OG0	2279	518	728	890	907	434	938	1867	1482	525	817	1500	2211	1131	831	978	914	484	2381	1432	957	1462	768	718
file_1_file_1_jg10632	CG13784_OG0000956_OG0	4677	3136	5168	2823	7328	2995	3057	3839	2622	2651	2326	3078	4668	3359	6333	3247	6090	2330	3832	8041	2496	3123	6163	4601
file_1_file_1_jg10633	mEFG1_OG0001884_OG0	2574	1365	1617	1070	1052	824	1149	1945	927	1151	836	1034	2427	1350	1286	1342	1138	1301	2345	1100	1033	1400	1106	1450
file_1_file_1_jg10634	Ndae1_OG0003632	49094	3169	4287	1133	4027	3951	1419	6750	19017	3506	984	8505	39597	1602	5730	1210	5329	4598	42549	6967	1045	21890	2564	9230
file_1_file_1_jg10635	CG13786_OG0003631	4	0	1	0	0	1	0	4	0	1	0	15	4	0	1	0	2	5	1	1	0	2	2	0
file_1_file_1_jg10636	Wnt4_OG0003630	1371	1201	87	8	146	378	21	143	710	200	3	388	1116	27	95	21	175	385	1013	293	22	826	71	53
file_1_file_1_jg10637	rin_OG0013941_OG0	0	0	0	1	0	0	0	0	0	0	1	0	0	0	0	0	0	0	0	0	0	0	0	0
file_1_file_1_jg10638	wg_OG0009338	3	215	0	49	3	550	31	53	8	878	22	16	14	23	2	30	3	779	11	6	31	9	0	79
file_1_file_1_jg10639	CG9095_OG0016691	0	0	0	0	0	0	0	0	0	0	0	0	0	0	0	0	0	0	0	0	0	0	0	0
file_1_file_1_jg1064	CG11044_OG0007073	130	894	2189	3372	2159	162	3115	350	0	56	3220	2266	19	4468	1828	3896	2016	213	21	2097	3013	646	1809	491
file_1_file_1_jg10640	Wnt6_OG0009337	460	222	4301	5301	1700	744	4229	85	157	1144	3726	1354	520	4432	3002	5659	1350	945	567	1512	5178	1376	1735	175
file_1_file_1_jg10642	Wnt10_OG0009336	8	8	1	0	0	246	0	7	0	492	0	183	8	0	2	4	1	305	1	41	0	4	0	0
file_1_file_1_jg10643	ninaC_OG0009335	24	34	7122	185	4335	269	40	11	13	372	3	191	10	2496	500	6	47862	286	3	27838	7	8	252	9
file_1_file_1_jg10644	CG5149_OG0009334	2828	867	807	808	889	1237	905	1592	1638	1673	780	1664	2758	1221	698	1072	880	1630	2617	1190	965	1669	628	871
file_1_file_1_jg10645	gudu_OG0009333	28	13	4	134	17	5	140	5	27	4	115	23	224	158	0	184	9	2	165	37	126	70	3	3
file_1_file_1_jg10646	CG5160_OG0003629	141	203	47	78	72	140	63	86	147	66	75	68	160	137	36	101	117	215	226	193	102	123	25	100
file_1_file_1_jg10647	CG15818_OG0000702_OG0	0	4	26	1	0	0	7	14	2	5	0	0	10	0	13	23	4	0	1	2	12	0	6	8
file_1_file_1_jg10648	CG5171_OG0003628	76	1773	1386	432	644	10341	388	3017	15	1503	201	518	98	315	1134	343	1459	568	12	1242	268	84	393	4505
file_1_file_1_jg10649	CG5177_OG0009332	759	33991	19167	24343	15711	30392	22025	8990	9	47791	25080	25496	64	29168	12029	27896	13731	35254	199	11632	25493	5324	15602	11172
file_1_file_1_jg1065	CG11099_OG0007074	2386	363	871	1217	962	48	1141	140	1497	92	1085	1453	2606	1760	678	1476	1077	60	2494	1918	1283	1608	617	223
file_1_file_1_jg10650	CG5181_OG0009331	764	261	195	158	193	353	136	387	404	607	127	191	764	179	127	172	252	526	860	203	148	439	71	179
file_1_file_1_jg10651	CG15818_OG0000702_OG1	1	46	1	0	0	63	0	60	0	6	0	0	0	0	0	0	2	80	0	0	0	0	3	269
file_1_file_1_jg10652	chm_OG0009330	1904	555	547	628	809	673	594	967	999	1033	594	646	1857	707	630	625	748	1035	1850	882	603	1116	455	511
file_1_file_1_jg10653	muc_OG0009329	17896	8066	19625	18691	13631	5708	21421	8204	8771	6061	20424	23504	16027	30058	16835	29209	14696	6047	14187	14814	22353	15302	13205	9336
file_1_file_1_jg10654	CG5958_OG0009328	13340	2200	2719	1868	2438	949	4640	3349	9283	554	2285	4399	11358	2557	2150	2386	3876	954	11752	2365	2879	7715	1143	6067
file_1_file_1_jg10655	CG5973_OG0009327	87106	11158	7128	15517	8587	4022	22789	4650	66360	4514	16548	38427	74893	10572	6026	12175	6468	3336	91440	8443	15489	51992	5257	7932
file_1_file_1_jg10656	santa-maria_OG0009326	2596	409	1057	843	1096	346	924	846	1311	225	674	554	1788	832	821	694	1576	236	1235	1448	515	2065	388	1274
file_1_file_1_jg10657	Gr28a_OG0009325	10	0	6	10	9	2	20	2	6	0	13	0	13	12	4	13	6	1	5	5	12	6	9	1
file_1_file_1_jg10658	Gr28b_OG0003627	267	30	66	97	142	10	107	17	192	14	92	103	202	97	38	56	91	10	195	123	113	174	21	9
file_1_file_1_jg10659	Gr28b_OG0012685	10	5	2	10	9	1	5	1	9	1	16	0	13	9	2	7	5	2	9	10	11	5	0	1
file_1_file_1_jg1066	CG13869_OG0007075	10	15	2	3	0	0	3	0	14	0	4	3	17	3	1	11	7	0	25	6	2	9	0	0
file_1_file_1_jg10660	Gr28b_OG0012151	0	0	0	0	1	1	2	0	0	0	2	0	0	4	0	0	0	0	0	7	0	0	0	1
file_1_file_1_jg10661	CG6055_OG0009324	54	1357	55	1205	54	489	1301	97	17	415	1078	332	159	1261	28	1565	55	491	129	42	1007	387	15	24
file_1_file_1_jg10662	Ziz_OG0009323	2127	960	1069	967	1511	622	939	787	1403	606	892	2276	2496	1386	945	1013	1268	679	2367	1489	947	1564	2232	683
file_1_file_1_jg10663	CG6441_OG0009322	2	0	0	0	0	0	0	0	0	0	0	0	0	1	0	0	0	0	0	0	0	1	0	0
file_1_file_1_jg10664	Ziz_OG0009321	6200	2728	2030	1826	4484	700	3653	3305	2002	804	3221	2351	4189	4377	2782	1765	2453	1351	3413	4362	3581	3046	1941	2570
file_1_file_1_jg10665	Obp28a_OG0003606	94159	147	5071	5	6336	2809	7	56	81342	3233	11	63858	135974	233	3279	14	4743	2903	106938	4973	36	103495	3356	3
file_1_file_1_jg10666	RapGAP1_OG0009320	10837	3572	2343	2943	4505	1453	3410	2663	4924	1789	2503	4505	10163	3522	3806	3429	3810	1723	9664	5390	3174	5391	2799	2273
file_1_file_1_jg10667	RapGAP1_OG0012873	24	17	1	11	1	3	11	17	7	5	6	0	33	5	3	4	3	10	24	6	0	11	0	6
file_1_file_1_jg10668	RapGAP1_OG0012684_OG0	217	48	17	15	37	23	33	103	61	27	23	37	197	37	20	21	15	24	177	58	23	93	6	28
file_1_file_1_jg10669	RapGAP1_OG0003626	0	0	1	2	0	0	1	26	0	3	2	12	2	1	1	0	2	0	0	0	0	0	0	0
file_1_file_1_jg1067	Efhc1.2_OG0007076	149	68	10	29	32	1	51	2	132	2	48	25	263	52	10	49	32	0	279	16	40	107	2	1
file_1_file_1_jg10670	Spn28F_OG0000034_OG0	4	0	0	1	0	0	1	0	0	0	0	0	1	1	0	0	1	0	0	1	0	1	0	0
file_1_file_1_jg10671	Cyp4d20_OG0000312_OG1	1306	692	13856	1191	20453	0	4810	169	392	1	1967	7825	312	3949	8581	4038	17311	0	454	8695	1158	835	7105	218
file_1_file_1_jg10672	CG6739_OG0003625	50	843	3998	148	2565	1712	205	126	24	1711	134	368	52	212	3588	120	2774	1220	32	2000	85	37	4694	61
file_1_file_1_jg10673	Slob_OG0009319	46021	190	1105	1428	3137	259	1549	714	19237	171	1297	9708	41088	2304	1069	1806	4704	287	40450	5966	1860	19825	1192	935
file_1_file_1_jg10674	Myo28B1_OG0009318	20	278	122	20	39	156	4	504	28	56	14	8	30	26	116	13	258	127	20	108	7	11	58	576
file_1_file_1_jg10675	CG18585_OG0012150_OG0	49	996	78	27	31	3	10	305	63	6	9	6	29	12	41	15	38	3	35	34	15	24	25	3314
file_1_file_1_jg10676	CG7025_OG0000955	63	201	216	28	141	1	26	413	20	5	18	14	38	37	189	55	190	5	43	142	33	19	84	2522
file_1_file_1_jg10677	Tep1_OG0000096_OG1	19510	22716	50841	12933	38054	8740	19788	20124	9668	5974	10930	4097	17509	13175	53667	14493	40050	9684	17471	35929	13794	10541	35254	34398
file_1_file_1_jg10678	Tep3_OG0003623	3980	10471	15369	11221	15221	7459	14467	6854	2446	8034	10233	4546	4030	12379	15484	13538	14208	6796	3637	14171	10135	3819	10699	9313
file_1_file_1_jg10679	Ntl_OG0003624	56	138	63	74	90	4	83	106	21	5	166	86	74	203	53	126	71	10	107	48	350	35	75	193
file_1_file_1_jg1068	Hacl_OG0007077	4735	1671	2353	1512	2357	2695	2027	3380	3238	3831	1275	1823	4668	1424	2169	1506	2529	3390	4683	2247	1207	3139	1162	3282
file_1_file_1_jg10680	CG13793_OG0000059_OG1	2405	7922	3607	2175	2849	415	2590	4143	1264	278	1851	1101	3660	1704	2864	1471	2862	349	2801	2788	1319	2172	1618	6575
file_1_file_1_jg10681	CG13796_OG0001883_OG0	3176	732	1288	2124	1289	1965	2643	552	2238	1494	2162	2029	3390	2994	1165	2519	1031	1077	3470	1086	2749	2371	1272	767
file_1_file_1_jg10682	Acp1_OG0009317	104	66	916	705	52	8	1188	5	1	1	555	6319	64	892	119	703	57	4	66	129	436	6304	55	8
file_1_file_1_jg10683	CG7214_OG0009316	103	10	764	651	131	40	1183	6	1	12	749	6220	82	879	242	815	106	18	46	107	608	1715	233	5
file_1_file_1_jg10684	ATPsynGL_OG0009315	0	0	3	0	0	0	1	0	0	0	0	0	0	0	0	0	0	0	1	0	2	0	0	0
file_1_file_1_jg10685	Ptpmeg2_OG0016646	0	0	0	0	0	0	0	0	0	0	1	0	0	0	0	0	0	0	0	0	0	0	0	0
file_1_file_1_jg10686	CG7203_OG0003622	680	594	1121	7619	319	1521	9995	619	24	264	4482	17202	116	7095	485	7473	466	937	203	1008	3548	26726	342	78
file_1_file_1_jg10687	CG46025_OG0003621_OG0	2	0	0	7	1	0	3	0	0	0	9	1	85	7	0	14	0	0	52	1	4	13	0	0
file_1_file_1_jg10688	CG46025_OG0000798_OG0	71	31	6	174	56	13	133	2	0	6	119	156	560	180	9	174	14	10	299	27	94	107	9	4
file_1_file_1_jg10689	CG7191_OG0009314	7	42	5	7	6	13	26	12	0	2	0	44	25	21	2	3	9	24	8	129	4	6	2	13
file_1_file_1_jg1069	ppk6_OG0007078	8	4	1	1	1	8	0	13	11	5	1	32	9	0	0	0	0	5	4	1	0	5	0	30
file_1_file_1_jg10690	CG7179_OG0009313	0	382	0	0	0	10	0	95	0	3	0	0	0	0	0	0	0	3	0	0	0	0	0	92
file_1_file_1_jg10691	Uro_OG0009312	6	0	2	1	0	0	9	2493	0	18	2	0	0	0	0	1	1	0	0	0	0	0	0	4534
file_1_file_1_jg10692	CG7164_OG0009311	16	1	0	0	0	0	0	3	0	0	0	0	0	0	0	0	0	0	0	0	0	0	0	7
file_1_file_1_jg10693	Brd7-9_OG0009310	2202	1288	1010	1061	1229	1969	973	2051	1688	2917	842	1622	2394	1073	968	1164	1026	2953	2683	1128	921	1543	990	880
file_1_file_1_jg10694	CG7149_OG0009309	4124	892	1645	426	666	126	445	1005	2524	75	245	1505	3997	334	1229	280	1330	157	3691	1045	196	2408	481	781
file_1_file_1_jg10695	LKRSDH_OG0009308	806	312	920	323	447	378	359	414	697	307	238	342	856	379	723	267	527	387	863	618	249	591	260	458
file_1_file_1_jg10696	Herp_OG0009307	6454	2025	3698	1944	3688	1409	2136	2102	4466	1413	1708	2732	6146	2474	3349	2185	4015	1468	6204	3277	1904	4366	1940	2941
file_1_file_1_jg10697	r2d2_OG0000701	2399	639	669	488	732	578	552	825	1394	693	461	534	2514	574	623	530	646	754	2402	665	515	1310	506	688
file_1_file_1_jg10698	cdc14_OG0009306	4184	2168	2212	3680	3816	1206	3795	2129	1965	1310	3191	3450	3861	4455	2535	4237	3368	1472	3586	3969	3409	2590	2639	1756
file_1_file_1_jg10699	LanB1_OG0003798	729	9341	3914	2013	1967	7804	3371	7534	328	10078	2530	1168	865	1295	3970	1757	2277	11205	591	2716	1328	715	2286	4312
file_1_file_1_jg1070	CG9864_OG0007079	9957	112	423	99	602	1039	231	2949	6288	574	93	2292	9861	191	312	112	453	371	7791	414	170	6147	210	4287
file_1_file_1_jg10700	CG7115_OG0009797	3200	2101	5073	11020	6686	3014	12512	2611	2072	3374	12993	9485	2803	18886	4706	17327	6140	2535	2804	6074	14516	3667	4481	2012
file_1_file_1_jg10701	Rack1_OG0009796	33460	64586	57852	29361	39969	70355	25597	76597	32347	87113	18513	27131	37005	25898	46128	27765	44520	83203	37822	39248	15604	27227	24520	65991
file_1_file_1_jg10702	mts_OG0001953	16856	8065	7840	5411	7702	7936	6249	8547	10209	10405	4822	8645	16053	6002	7314	6451	7968	9732	15602	8531	5151	10421	7259	7793
file_1_file_1_jg10703	CR43100_OG0014299_OG0	0	2	0	0	0	0	0	0	0	0	0	0	0	0	0	0	1	0	0	0	0	0	0	0
file_1_file_1_jg10704	CG14537_OG0009795	1	0	0	0	0	0	0	0	0	0	0	0	0	0	0	0	0	0	0	0	2	0	0	1
file_1_file_1_jg10705	CG14535_OG0009794	1419	185	31	144	131	83	129	54	532	56	114	227	1283	124	42	128	93	133	1303	421	144	603	22	12
file_1_file_1_jg10706	lectin-22C_OG0000011_OG4	14	212	574	612	115	183	727	462	14	285	669	10	25	176	369	429	405	187	19	434	326	62	194	579
file_1_file_1_jg10707	TwdlE_OG0003797_OG0	2	2629	1	3	3	179	5	64	3	356	5	29	5	9	1	0	4	129	7	17	7	3	14	0
file_1_file_1_jg10708	spz3_OG0003795_OG0	1007	930	728	682	947	285	758	325	584	329	544	957	1010	711	724	882	873	291	987	882	745	705	739	444
file_1_file_1_jg10709	Proc_OG0003796_OG0	16	17	27	132	68	240	97	16	12	1	34	294	43	205	10	39	31	111	64	730	73	15	7	0
file_1_file_1_jg1071	Ate1_OG0003045	3871	1229	2186	1669	2158	1360	1520	1568	3034	1757	1464	1512	4197	1817	1851	1794	2062	1610	4046	2238	1471	2650	1387	1582
file_1_file_1_jg10710	CG7102_OG0000805_OG0	45	69	53	40	72	586	50	30	31	944	47	19	35	51	36	40	58	881	34	71	48	31	73	20
file_1_file_1_jg10711	Spn28Da_OG0012690_OG0	2	1	1	0	1	0	2	1	0	1	0	0	1	0	0	0	0	2	0	0	1	0	1	0
file_1_file_1_jg10712	Spn28Db_OG0013256_OG0	0	0	0	1	0	0	0	0	0	0	1	0	0	0	0	0	0	0	0	0	0	0	0	0
file_1_file_1_jg10713	Snoo_OG0009793_OG0	2573	695	1004	1272	1712	976	1749	1549	1004	913	2377	1739	2306	2177	1513	1770	1458	1434	1998	1811	2206	1194	1139	1460
file_1_file_1_jg10714	Snoo_OG0016459	0	0	0	0	0	0	0	0	0	0	0	0	0	0	0	0	0	0	0	0	0	0	0	0
file_1_file_1_jg10715	Snoo_OG0003794	696	234	244	312	544	184	539	463	174	225	661	313	624	632	387	468	390	410	476	413	675	275	173	432
file_1_file_1_jg10716	CG7231_OG0009792	638	295	457	358	229	181	338	735	536	66	329	303	830	355	318	299	444	240	805	532	248	589	236	1234
file_1_file_1_jg10717	pes_OG0009791	474	762	1061	1076	1056	439	1438	2690	181	652	1225	352	551	1081	840	1102	1068	444	410	1014	854	435	476	2163
file_1_file_1_jg10718	CG7227_OG0009790	2	1038	336	102	67	5	52	2338	7	9	14	3	2	15	356	10	111	10	3	88	4	22	127	4033
file_1_file_1_jg10719	Sirup_OG0009789	1187	2930	6946	11216	6662	7856	6306	2135	896	10232	4661	3595	1033	6212	6196	8057	8721	14303	1270	5288	3156	2004	5743	1781
file_1_file_1_jg1072	Hsl_OG0007080	4202	1587	1484	1096	1826	2008	1370	1951	2015	2457	1361	1819	3913	1471	1708	1404	1507	2269	3655	1790	1308	2522	1463	1723
file_1_file_1_jg10720	Wwox_OG0009788	954	480	527	463	533	406	428	552	695	451	390	314	900	414	495	490	609	557	971	589	354	623	333	520
file_1_file_1_jg10721	Spn28Dc_OG0003793_OG0	4608	5981	3435	2349	3206	1375	1925	2278	2705	1280	1141	1597	4518	1279	3372	2078	4166	1323	4930	3848	1113	3107	1650	3803
file_1_file_1_jg10722	CG12560_OG0012234	232	316	98	58	98	52	49	216	109	48	53	45	198	54	66	48	101	56	205	85	33	145	39	103
file_1_file_1_jg10723	Glyat_OG0014783_OG0	6	7	3	2	5	4	2	8	2	3	3	0	3	5	2	3	2	4	1	0	3	1	0	14
file_1_file_1_jg10724	Tg_OG0000333_OG0	773	4181	7889	4959	7232	1922	4570	2803	236	1371	3369	2669	339	4118	8566	4870	6419	2130	349	6735	2998	973	3919	3656
file_1_file_1_jg10725	CG7367_OG0009787	1	67	1	0	0	1395	0	6	0	1430	1	1	1	1	0	0	0	554	0	1	0	0	0	0
file_1_file_1_jg10726	baf_OG0003792	1731	2350	1885	1169	1716	2258	954	1667	1297	3318	956	846	1945	1160	1277	1384	1697	3185	2050	1409	1042	1117	1476	1606
file_1_file_1_jg10727	Cka_OG0009786	8986	3469	3305	2959	5050	3285	3528	4495	3415	4455	3519	2319	8775	3641	4983	4138	4843	4286	7954	5096	3434	4393	2734	4704
file_1_file_1_jg10728	CCDC53_OG0009785	391	185	279	143	263	132	113	161	258	235	108	329	433	155	180	169	202	192	457	181	134	269	223	180
file_1_file_1_jg10729	RpL36A_OG0009784	12128	30542	21369	12866	13495	13859	9273	30201	12725	25055	9106	11721	12955	10667	17641	13046	17594	25234	13744	14910	8450	9216	13493	29301
file_1_file_1_jg1073	PCNA_OG0007081	1	334	22	4	6	2268	4	1803	7	4513	5	36	4	2	35	4	13	4097	5	1	3	15	9	68
file_1_file_1_jg10730	Megf8_OG0009783	8340	1292	1265	1262	2335	808	2093	1987	2121	1052	1738	1601	6677	1885	2015	1604	1537	1490	5666	2144	2099	3103	808	1815
file_1_file_1_jg10731	poe_OG0001952	45166	14321	24308	18802	35476	20464	28392	18828	20264	25917	25382	23789	42581	33779	22639	22045	22394	27611	35658	26466	29329	23402	15338	20375
file_1_file_1_jg10732	MED20_OG0008255	686	325	325	192	335	468	203	361	519	686	194	399	646	222	221	249	289	569	667	273	183	425	293	260
file_1_file_1_jg10733	Trf_OG0009782	260	137	89	45	76	200	48	324	174	449	51	86	262	67	50	77	81	409	245	60	42	145	18	132
file_1_file_1_jg10734	Mcr_OG0009781	8475	4490	3886	2450	5144	5287	4324	4937	3488	6848	2978	3099	7665	3390	4803	2901	3982	8380	6540	4550	3025	4386	3344	4238
file_1_file_1_jg10735	Bsg_OG0009780	7864	3790	5223	4341	6230	4234	6707	7250	3545	3690	5565	10739	6856	7482	6426	6835	5600	3961	6371	6044	6269	5078	7333	8364
file_1_file_1_jg10736	mon2_OG0009779	9060	2165	2222	1934	3044	2561	2332	2941	4394	2757	1987	3397	8695	2405	2879	2170	2962	3151	7488	3953	2304	4554	2031	3003
file_1_file_1_jg10737	CG8673_OG0009778	25	0	4	4	14	8	4	0	12	7	3	2	28	6	3	1	7	14	34	17	4	17	0	2
file_1_file_1_jg10738	CG12375_OG0009777	1690	1050	1591	952	1409	775	999	1203	1063	935	835	845	1601	960	1167	1063	1367	869	1771	1213	755	1212	983	1231
file_1_file_1_jg10739	CG8668_OG0009776	3922	1435	1213	983	1342	1087	1111	1607	2773	1326	841	2370	4264	1225	1085	1255	1344	1048	4277	1461	910	2695	1308	1121
file_1_file_1_jg1074	plu_OG0011653	0	2	2	0	0	0	0	143	0	5	0	0	0	0	0	0	0	1	0	0	0	1	0	0
file_1_file_1_jg10740	PAPLA1_OG0009242_OG0	6076	2757	3431	3100	4382	2555	3271	2866	3419	2063	2912	3596	5854	3901	3952	3702	4681	2554	5361	4361	3285	3579	2937	3170
file_1_file_1_jg10741	CG43394_OG0009243	6792	8341	4936	1283	6301	2156	2032	4858	5410	2499	1291	4572	6323	2631	4662	3596	5608	1768	7311	5449	3332	4086	5839	8089
file_1_file_1_jg10742	PAPLA1_OG0009244	131	67	41	33	103	57	36	108	21	44	39	20	92	43	84	74	88	109	68	38	76	31	32	86
file_1_file_1_jg10743	Rbsn-5_OG0009245	1632	768	646	474	586	697	474	867	1229	805	323	917	1500	527	498	537	688	779	1625	784	425	985	479	568
file_1_file_1_jg10744	Acbp1_OG0009246	1136	1241	889	456	693	1040	454	900	919	1434	393	884	1213	535	589	597	727	1317	1281	700	392	669	791	792
file_1_file_1_jg10745	Piezo-PP_OG0003608	8861	2811	2780	2766	4446	2542	4027	3805	4052	2429	3116	3887	7491	4362	3657	2523	2660	3242	5938	5109	3400	4946	2780	3571
file_1_file_1_jg10746	CG34134_OG0009247	701	180	297	183	300	111	167	132	569	132	137	685	797	234	171	188	1045	142	788	494	128	472	150	162
file_1_file_1_jg10747	CG8475_OG0009248	12739	3839	11930	22426	12000	2445	25462	4529	6787	3069	25826	17077	11050	32036	10700	25872	10911	3404	11232	11636	28453	9841	8827	4906
file_1_file_1_jg10748	CG8460_OG0003609	1319	475	532	225	574	1654	310	700	1001	1910	229	627	1483	325	360	325	491	2088	1519	501	301	913	293	643
file_1_file_1_jg10749	PGAP5_OG0003501	748	176	191	180	209	221	209	493	508	349	208	190	834	236	175	200	232	342	755	291	178	507	96	318
file_1_file_1_jg1075	CG8908_OG0001657	153	171	116	97	205	52	149	488	89	79	151	55	212	185	189	168	178	141	166	213	145	59	115	234
file_1_file_1_jg10750	CG31668_OG0000090_OG3	20298	1130	1987	852	2568	466	959	1970	9526	333	722	3113	16095	1035	1737	1073	2700	425	17773	2657	1022	8753	1023	2505
file_1_file_1_jg10751	CG8419_OG0003500	61	18	73	7	48	12	4	13	22	10	9	5	35	34	22	10	430	8	71	267	3	54	18	15
file_1_file_1_jg10752	Su(var)205_OG0001228	2322	899	860	592	924	3031	677	1657	1817	4546	515	1865	2499	680	825	672	859	4390	2468	895	523	1520	1157	774
file_1_file_1_jg10753	Ssb-c31a_OG0000697	472	197	207	120	147	704	128	752	329	960	107	169	520	147	127	206	183	952	514	195	108	296	190	207
file_1_file_1_jg10754	CG8372_OG0001840	1767	827	1025	711	886	523	673	843	1429	792	618	779	1830	729	738	786	866	790	1969	850	599	1152	397	806
file_1_file_1_jg10755	CG8360_OG0001839	1593	862	1503	1455	897	275	1257	643	1074	411	1226	1391	1375	1627	1013	1609	1200	393	1562	962	1289	1308	935	991
file_1_file_1_jg10756	CG8353_OG0003499	436	542	219	141	241	528	139	403	397	1369	116	192	484	142	161	108	148	924	468	255	115	294	162	500
file_1_file_1_jg10757	CG8349_OG0003498	15	0	0	0	4	12	0	0	0	26	0	6	5	0	2	0	1	18	4	0	0	0	0	1
file_1_file_1_jg10758	CG8292_OG0003497	233	86	37	46	41	52	33	34	200	46	36	71	252	38	41	46	51	41	301	56	30	138	57	43
file_1_file_1_jg10759	Snx6_OG0003496	7292	1571	1797	1445	2179	2282	1540	2291	4783	2780	1336	3722	7882	1565	1689	1667	1952	2620	7507	2317	1440	4689	1675	2092
file_1_file_1_jg1076	RpS18_OG0001656	24346	45225	34907	20183	24905	27602	15515	41617	23735	44800	12143	17158	26447	17625	26751	20040	29243	44809	30216	25208	11613	18198	20700	38606
file_1_file_1_jg10760	Pvr_OG0000789	25937	7169	6284	6265	10701	4463	7803	6790	13857	4711	6045	7570	23983	7678	8803	7676	8976	4872	22055	9569	6342	13250	5957	8792
file_1_file_1_jg10761	Spn28F_OG0000034_OG1	49	0	7	14	13	1	12	0	0	1	8	0	2	17	0	6	6	4	2	14	16	7	4	2
file_1_file_1_jg10762	CG14277_OG0003495	11879	154	91366	14689	129054	2539	18291	50	9	2762	11283	4923	700	17268	67901	15281	109809	2676	593	89970	14124	2335	87398	124
file_1_file_1_jg10763	CG43057_OG0012521	0	0	3	3	0	0	2	0	0	0	1	0	0	7	0	0	2	0	0	0	1	0	0	1
file_1_file_1_jg10764	CG8086_OG0000404	9791	10347	22344	48417	38261	17165	45934	6267	3927	17226	43222	25217	12061	55222	29750	63933	31206	13624	8983	28903	46706	12816	23686	9951
file_1_file_1_jg10765	Btk29A_OG0001838	1988	2069	1552	668	1733	2074	1046	2576	961	2703	796	873	1690	854	2182	935	1722	2840	1694	1587	735	1096	1262	2270
file_1_file_1_jg10766	Btk29A_OG0011763	11	83	95	40	68	149	46	303	9	282	38	0	16	46	137	42	110	312	21	88	35	10	20	159
file_1_file_1_jg10767	wol_OG0001837	2549	1403	1292	623	1189	2302	613	1102	1699	1739	451	896	2628	726	835	660	1007	2495	2658	894	534	1666	698	1227
file_1_file_1_jg10768	Scgalpha_OG0001836	2580	692	422	590	403	250	461	124	1617	208	461	799	2333	684	221	556	438	280	2569	1029	475	1524	309	79
file_1_file_1_jg10769	CG7840_OG0001835	1322	629	389	206	390	528	265	1781	786	707	191	555	1299	261	265	209	380	638	1235	345	223	794	302	817
file_1_file_1_jg1077	CG10444_OG0007082	2233	617	822	349	731	627	614	1576	1474	471	455	493	2116	517	800	571	870	525	1611	797	468	1234	368	898
file_1_file_1_jg10770	Ostgamma_OG0001834	6739	3157	2515	1163	2147	4052	1204	2118	4732	3441	799	1921	6332	1354	1948	1470	2229	4172	6386	1941	1225	4073	1426	2380
file_1_file_1_jg10771	Mettl14_OG0003494	722	429	392	259	368	757	254	437	392	1213	191	320	813	275	292	298	317	1126	887	281	269	474	244	348
file_1_file_1_jg10772	CG7810_OG0003493	270	100	152	166	163	165	95	204	149	186	126	207	246	123	117	115	126	189	293	154	134	143	114	164
file_1_file_1_jg10773	CG7806_OG0003492	2868	1037	1401	1259	1517	1483	1464	2153	1255	1591	1442	1204	2863	1532	1560	1416	1545	1651	2704	1982	1468	1428	924	2766
file_1_file_1_jg10774	mtsh_OG0003491	27	0	8	7	24	1	11	14	14	4	9	11	16	9	8	4	15	6	18	25	3	10	14	2
file_1_file_1_jg10775	strat_OG0003490	764	436	381	273	286	454	239	410	486	637	210	331	719	318	330	368	391	647	752	331	235	372	258	276
file_1_file_1_jg10776	CG7781_OG0003489	8071	609	629	807	806	356	824	878	4708	101	636	2042	7353	1008	619	855	977	333	7176	2702	690	4758	268	1280
file_1_file_1_jg10777	CG14275_OG0003488	1660	5338	3555	1728	2906	990	2123	4922	1126	942	1258	589	1307	1914	2173	1990	2932	585	1772	1870	1674	1254	1637	7397
file_1_file_1_jg10778	CG14274_OG0003487	4883	60	46	20	60	34	35	25	2620	10	23	1160	4790	30	35	26	183	27	4557	523	20	2593	32	30
file_1_file_1_jg10779	CG14273_OG0003486	1050	408	334	203	301	1229	219	153	1246	90	150	715	1178	206	248	254	256	46	1151	328	134	700	260	157
file_1_file_1_jg1078	CG11788_OG0007083	91	72	42	70	64	198	63	320	68	501	49	120	133	77	43	57	56	480	143	84	40	69	70	82
file_1_file_1_jg10780	CG7778_OG0003485	2292	24904	16565	8450	12106	4255	8495	11977	1972	4600	6170	3711	2295	8392	14358	10479	11712	1112	1934	13590	7503	2289	13303	20673
file_1_file_1_jg10781	Mur29B_OG0015498	0	3	0	1	0	0	0	3	0	0	0	0	0	1	0	6	0	0	0	0	0	0	0	3
file_1_file_1_jg10782	CG31792_OG0000010_OG0	4055	1204	1410	1482	1674	1375	1839	9438	1947	1559	1494	1523	4147	1998	1809	1779	1432	1509	3939	1714	1599	2412	1044	2326
file_1_file_1_jg10783	RpS13_OG0003484	26502	48099	34984	17998	24083	35517	15141	45306	26154	46404	12148	27483	27938	16331	24913	16796	26909	47421	31286	22397	11384	20109	23148	40296
file_1_file_1_jg10784	CSN8_OG0003483	695	445	423	235	323	581	237	448	455	870	193	373	623	270	316	277	345	836	637	324	230	390	396	366
file_1_file_1_jg10785	Pp2A-29B_OG0003482	23102	7870	9720	6685	9819	10785	7330	9324	15085	14956	5586	10388	22473	7744	8344	7951	9818	13534	22113	10561	6027	14260	7570	9098
file_1_file_1_jg10786	CG17292_OG0003481	1176	1948	2347	618	2129	606	678	3062	702	895	517	805	917	671	1667	622	1937	813	1041	1654	459	706	1508	4313
file_1_file_1_jg10787	Wdr82_OG0003480	1070	469	513	312	478	615	313	530	802	831	253	513	1127	333	354	341	488	776	1095	423	255	671	371	334
file_1_file_1_jg10788	CG13390_OG0003479	571	326	483	323	415	236	308	302	307	301	296	240	623	456	377	394	323	332	613	306	304	405	186	290
file_1_file_1_jg10789	CG17294_OG0003478	775	347	418	413	315	416	376	272	562	561	298	206	831	427	336	446	380	571	879	411	387	502	190	298
file_1_file_1_jg1079	CG9143_OG0007084	744	538	614	279	370	678	344	1513	391	1084	229	422	667	291	523	338	369	1010	660	337	241	405	451	753
file_1_file_1_jg10790	AlaRS_OG0003477	4612	3665	3648	1599	2491	6858	1775	6675	2501	10282	1114	1719	4636	1550	3224	1636	2650	9835	4560	2429	1293	2748	1843	5261
file_1_file_1_jg10791	CG13392_OG0003476	453	292	215	129	132	168	107	265	318	217	99	247	486	157	153	119	162	204	504	148	88	328	101	174
file_1_file_1_jg10792	Rcd4_OG0003475	6	56	19	20	5	176	11	274	15	255	11	63	35	15	12	11	12	279	21	18	12	7	22	20
file_1_file_1_jg10793	Dad1_OG0003474	1755	1135	829	380	594	1498	436	728	1431	1489	362	486	1870	460	496	556	678	1627	2029	566	420	1128	254	731
file_1_file_1_jg10794	CG13384_OG0003473	2851	1154	1156	1125	1303	1004	1302	1390	1911	1030	1148	967	3177	1310	1198	1192	1388	1213	2674	2092	1108	1898	1042	1134
file_1_file_1_jg10795	CG42819_OG0003472	2	10	25	1	4	187	0	644	0	213	0	0	1	0	25	0	9	95	4	2	0	0	52	28
file_1_file_1_jg10796	CG42820_OG0008845	6	4	2	0	0	0	0	0	0	1	0	0	0	0	0	0	0	0	0	0	0	0	0	0
file_1_file_1_jg10797	lectin-30A_OG0000617_OG1	0	0	0	0	0	0	0	0	0	0	0	0	0	0	0	0	0	0	0	1	0	0	0	0
file_1_file_1_jg10798	Peritrophin-15b_OG0000276_OG1	2	0	4	0	0	13588	2	0	0	46	0	0	0	0	0	0	0	2	0	2	0	0	0	15
file_1_file_1_jg10799	CG13385_OG0012520	4	0	0	0	0	1	1	0	0	0	0	0	0	0	0	0	0	0	0	0	0	0	0	0
file_1_file_1_jg1080	Mpcp1_OG0007085	4393	16465	57127	52344	28323	7496	55018	6186	1687	4423	44920	85388	1125	85919	33760	66439	23689	7743	2682	23429	53575	19657	31067	7839
file_1_file_1_jg10800	CG13386_OG0003471	2	11	105	0	122	43	1	1	0	45	1	0	0	5	79	2	117	26	0	110	1	0	73	4
file_1_file_1_jg10801	fy_OG0001833	474	238	219	193	198	324	174	280	322	437	150	205	559	204	141	165	250	427	611	182	156	348	140	201
file_1_file_1_jg10802	lncRNA:CR44991_OG0014300_OG0	551	208	252	97	187	280	122	335	212	456	139	251	473	196	185	212	234	450	508	159	183	300	280	228
file_1_file_1_jg10803	emb_OG0003470	8624	2427	2851	2056	3061	4693	3000	5618	4074	6849	2772	2885	7997	2998	3457	2752	3431	7117	7510	3708	2928	4652	2317	3877
file_1_file_1_jg10804	CG13397_OG0003469	38	149	209	41	153	322	62	1317	6	237	27	43	49	63	140	86	473	334	31	733	11	33	36	529
file_1_file_1_jg10805	CG13398_OG0003468	696	202	227	194	245	202	255	433	196	298	229	236	677	228	289	256	284	289	693	322	265	340	173	294
file_1_file_1_jg10806	Akap200_OG0000367_OG0	1456	4947	4206	1179	1435	18224	1311	19533	726	22850	723	1350	1409	642	6075	677	1549	20828	1430	2181	563	1046	3308	19872
file_1_file_1_jg10807	grk_OG0001227	266	1764	4480	3471	5171	631	3276	1394	66	940	3442	1029	130	4232	3907	4403	4836	694	135	4814	3462	571	2946	1356
file_1_file_1_jg10808	D12_OG0003467	708	291	296	289	438	487	368	731	449	682	349	316	725	352	288	390	334	688	708	323	326	397	247	240
file_1_file_1_jg10809	Chrac-14_OG0003466	399	219	162	161	129	460	141	377	341	716	128	207	404	143	137	148	171	714	428	159	126	272	149	121
file_1_file_1_jg1081	CG16868_OG0003046	1725	717	489	418	707	1865	539	1995	823	2778	398	720	1529	587	425	557	554	2628	1685	637	455	872	383	621
file_1_file_1_jg10810	mus201_OG0001832	1384	511	521	444	611	623	490	1060	703	853	408	581	1420	572	511	563	497	1023	1397	542	507	758	632	656
file_1_file_1_jg10811	CG31897_OG0011761_OG0	43	0	9	6	9	6	8	30	13	9	9	15	32	6	4	1	8	8	27	11	5	17	2	11
file_1_file_1_jg10812	CG13955_OG0002890_OG1	12	0	1	2	2	1	0	3	6	1	1	4	10	2	0	8	6	4	10	8	0	8	1	3
file_1_file_1_jg10813	wun2_OG0006369	23	772	13	30	4	371	21	584	8	362	12	44	20	37	0	14	80	269	18	529	15	18	15	55
file_1_file_1_jg10814	wun_OG0006370	6543	2587	2163	1350	2301	2512	1467	1752	4632	3362	1147	2936	6223	1337	2074	1489	2256	2246	6129	3095	1163	4077	1755	2119
file_1_file_1_jg10815	l(2)k10201_OG0006371	137	69	89	76	98	38	58	166	91	93	46	114	129	88	76	73	66	68	143	60	75	89	67	94
file_1_file_1_jg10816	Non1_OG0006372	34179	26708	33804	21135	28646	18081	22129	45981	17959	24875	19395	19529	29304	24528	29519	22027	28262	25706	37396	25959	18237	20760	22033	41103
file_1_file_1_jg10817	CG8800_OG0006373	223	149	204	180	212	134	193	352	212	140	178	174	283	277	154	190	176	209	304	245	151	169	124	187
file_1_file_1_jg10818	CG31792_OG0000010_OG2	37	186	19	10	19	1520	9	182	20	1884	3	16	29	13	5	11	19	1413	33	22	6	21	45	24
file_1_file_1_jg10819	CG13954_OG0006374	2619	112	170	306	303	187	247	96	1600	349	206	785	2351	340	191	374	403	399	2813	852	294	1233	193	56
file_1_file_1_jg1082	CG34199_OG0007086	0	0	0	0	0	3	0	0	0	1	1	0	1	0	0	0	0	2	0	0	1	0	0	0
file_1_file_1_jg10820	Or45a_OG0006375	2	1	0	6	1	4	0	0	3	0	0	0	1	0	0	0	0	4	6	0	0	1	6	2
file_1_file_1_jg10821	CG13739_OG0002891	441	33	32	20	48	17	47	16	129	34	28	90	427	62	22	8	131	81	323	1102	36	165	25	6
file_1_file_1_jg10822	CG13739_OG0013257_OG0	138	7	11	13	24	10	17	9	51	13	11	20	152	26	4	24	26	25	122	190	16	61	9	3
file_1_file_1_jg10823	Myd88_OG0006376	8204	3091	3069	3292	3699	2085	3595	3225	5027	2458	3572	5075	8099	4408	3977	4326	3447	2022	8302	3790	3713	5540	3509	4410
file_1_file_1_jg10824	Drep2_OG0006377	460	105	51	47	73	67	71	1426	148	140	36	89	456	69	73	45	95	98	432	298	85	212	29	194
file_1_file_1_jg10825	Mad1_OG0002892	1268	526	471	346	621	1217	404	1218	794	1592	288	643	1294	395	453	348	525	1414	1368	541	299	848	514	541
file_1_file_1_jg10826	Cog6_OG0006378	2401	843	1056	822	1064	1044	835	1031	1261	1415	699	824	2323	844	968	859	1156	1347	2171	1037	834	1488	643	928
file_1_file_1_jg10827	CG2063_OG0006379	1348	796	668	462	694	791	429	545	816	971	346	934	1304	515	500	563	633	885	1333	659	368	797	740	490
file_1_file_1_jg10828	CG34141_OG0000674_OG0	4369	3839	7148	4304	7874	3732	5503	3175	1803	4365	5379	2099	4122	6429	6937	5790	8521	4227	3862	7511	5232	2828	4448	3009
file_1_file_1_jg10829	Pkn_OG0012485_OG0	1005	330	528	444	866	475	698	804	218	667	721	490	924	774	703	668	785	834	750	876	857	458	367	654
file_1_file_1_jg1083	Cpr56F_OG0000301_OG1	0	2674	1	0	0	5187	3	443	0	6365	0	0	0	0	0	0	1	2037	0	0	2	0	0	3
file_1_file_1_jg10830	Tsen15_OG0013452_OG0	143	33	60	65	60	64	65	68	69	64	76	83	156	78	39	85	25	55	126	35	68	76	60	18
file_1_file_1_jg10831	hig_OG0000097_OG2	151	373	416	90	263	969	115	286	168	886	69	119	212	65	440	73	289	1022	160	249	38	134	452	423
file_1_file_1_jg10832	hig_OG0000097_OG1	16692	1052	5060	3264	5828	325	4092	2373	15118	119	2454	5904	15582	2570	4624	3200	6924	333	17362	5905	2321	9975	2359	3786
file_1_file_1_jg10833	hig_OG0000097_OG0	738	374	955	251	679	122	187	1130	378	94	108	338	902	151	942	171	976	120	611	741	64	512	543	1764
file_1_file_1_jg10834	hig_OG0006380	4236	689	487	1573	1828	256	1720	209	2387	37	1258	2296	5434	2195	507	1734	2356	326	4889	10742	1743	2720	247	125
file_1_file_1_jg10835	gogo_OG0012909_OG0	0	0	0	0	0	0	0	0	0	0	0	0	0	0	0	0	0	0	0	0	0	0	0	0
file_1_file_1_jg10836	VhaAC45_OG0002893	45069	18192	17709	14276	17854	9807	15518	18291	31671	10471	13212	23350	43004	18496	17147	19911	17753	9125	38146	18391	14922	30148	14939	23077
file_1_file_1_jg10837	CG8027_OG0006381	720	255	322	291	367	148	362	510	440	235	290	253	831	407	291	342	362	263	795	625	350	507	167	303
file_1_file_1_jg10838	unpg_OG0002894_OG0	1429	67	64	156	87	57	112	20	1266	111	87	581	1712	214	68	169	71	100	1537	86	85	1001	58	11
file_1_file_1_jg10839	CG45085_OG0002895_OG0	6611	1216	3585	3962	3337	1207	3778	3367	4496	1360	3461	4409	7557	5379	2589	6284	3307	1194	6388	3952	4624	4405	1908	3163
file_1_file_1_jg1084	CkIIbeta2_OG0007087	0	3	0	0	0	1	0	0	0	0	0	0	0	0	0	0	0	1	0	0	0	0	0	0
file_1_file_1_jg10840	Rab32_OG0002896_OG0	1806	334	158	172	234	135	295	1064	1257	148	137	401	1991	213	152	273	225	115	1718	216	215	1241	31	263
file_1_file_1_jg10841	Rab32_OG0002897_OG0	2754	941	1067	302	884	275	390	1684	2235	301	249	1004	2952	709	307	403	4244	172	2604	2596	367	1953	172	826
file_1_file_1_jg10842	Rme-8_OG0001606_OG0	9048	1915	2486	2109	3462	2702	2830	4924	4184	3504	2361	2983	8569	2971	3108	2326	2853	4421	7174	3460	2671	4557	2097	3657
file_1_file_1_jg10843	CG42382_OG0006382	280	105	155	106	119	130	81	195	144	206	90	116	291	93	80	135	88	187	286	98	86	164	72	102
file_1_file_1_jg10844	Rad51D_OG0002898	689	54	125	51	236	48	55	78	474	77	49	129	645	100	137	85	182	76	833	128	89	426	124	52
file_1_file_1_jg10845	CG8046_OG0006383	9	49	75	18	20	19	47	49	5	29	27	0	16	17	72	19	36	10	6	52	18	5	33	162
file_1_file_1_jg10846	CG8008_OG0002899	12358	5622	12978	3001	10846	1679	4064	3265	9035	1589	2443	4419	12157	5690	13292	5664	10350	1870	13630	7705	6387	7781	8804	5740
file_1_file_1_jg10847	CG30345_OG0006384	394	570	501	390	541	158	418	573	383	158	366	385	633	428	445	406	491	177	456	565	321	386	389	694
file_1_file_1_jg10848	CG30344_OG0006385	4279	3656	2366	1435	2209	1418	1924	2556	2557	1503	1444	1169	5029	1537	1945	1559	2406	1290	4340	2587	1594	3360	1394	3499
file_1_file_1_jg10849	Prp38_OG0006386	1109	528	574	404	457	565	325	705	803	1055	267	617	1151	359	400	518	540	951	1205	513	313	716	487	532
file_1_file_1_jg1085	CG11200_OG0007088	10500	4633	6592	9013	6946	1548	12252	2666	8733	2411	8986	3672	9146	7476	5798	9233	6220	1725	10543	6388	10191	7977	4423	2956
file_1_file_1_jg10850	shrb_OG0006387	7551	3622	5029	3675	4686	3587	3613	3267	5041	3741	3483	5900	7386	4342	4122	4224	4728	3307	7405	4811	3454	4755	5755	3746
file_1_file_1_jg10851	CG8788_OG0006388	675	1101	1049	671	987	271	615	1526	612	289	509	526	709	671	886	720	1031	194	776	987	532	550	414	1835
file_1_file_1_jg10852	alc_OG0006389	17585	5611	4902	4616	6179	1689	4185	2941	15804	2185	3698	8345	15556	5440	3829	6019	6871	1764	18394	6544	4122	10900	3956	3075
file_1_file_1_jg10853	Hydr1_OG0001133_OG0	11274	1567	2060	2290	2262	439	2583	1526	7661	687	2379	3108	10705	2941	2029	2843	2072	626	11106	2197	2468	6661	1111	1597
file_1_file_1_jg10854	CG18659_OG0006390	6976	2196	3240	3583	4367	2222	3399	3262	4528	2714	3007	4392	6996	3992	3438	4354	3988	2273	6929	4730	3130	4770	3105	2502
file_1_file_1_jg10855	GstE13_OG0006391	1188	751	1009	963	962	443	937	710	776	542	842	886	991	1125	702	864	848	492	1064	781	782	814	751	785
file_1_file_1_jg10856	Su(var)2-10_OG0006392	5361	1309	1177	1383	1787	2207	1578	2991	2894	3223	1247	1892	5140	1877	1324	1774	1627	3226	4763	1988	1518	2924	1205	1202
file_1_file_1_jg10857	Phax_OG0006393	1347	537	662	526	610	556	484	778	759	755	381	792	1270	558	547	492	694	724	1414	578	440	801	580	632
file_1_file_1_jg10858	Mys45A_OG0006394	2115	1459	1773	1007	1357	1541	986	2385	1349	2175	790	1342	2164	911	1431	982	1321	2117	2240	1144	811	1427	1239	1937
file_1_file_1_jg10859	tsu_OG0006395	1796	1065	1063	562	900	1676	468	1270	1423	2061	418	1381	1784	647	737	724	999	1943	1815	832	487	1182	1063	803
file_1_file_1_jg1086	CG13868_OG0007089	21531	9907	13622	35457	19982	1177	35652	11199	14880	1407	51637	18385	21394	50250	14710	43010	20457	953	22041	22621	43009	17478	10289	15426
file_1_file_1_jg10860	Pgm2a_OG0006396	4175	1456	1402	1392	1754	1903	1345	2483	2671	2516	1249	1828	4053	1682	1222	1616	1701	2510	4268	1840	1344	2502	1183	1629
file_1_file_1_jg10861	Vang_OG0006397	1034	533	300	205	371	1522	292	1139	498	1994	260	456	1025	361	331	348	346	1929	1013	347	281	534	183	328
file_1_file_1_jg10862	CG8777_OG0006398	2286	1204	1590	1319	1668	1759	1491	1735	1232	2091	1332	1145	2357	1685	1487	1340	1475	2327	2196	1442	1239	1401	1225	1478
file_1_file_1_jg10863	CG8078_OG0006399	984	736	721	453	570	503	423	580	689	841	331	407	1047	452	454	499	603	873	1199	535	369	628	382	555
file_1_file_1_jg10864	Boot_OG0006400	30	3	14	3	5	3	11	601	1	8	2	35	42	2	0	2	7	4	15	11	8	26	0	5
file_1_file_1_jg10865	CG8080_OG0006401	757	522	573	293	505	347	260	618	687	390	195	296	878	277	638	299	614	405	844	645	190	560	156	720
file_1_file_1_jg10866	Dbp45A_OG0006402	1737	892	1090	881	1007	628	852	1115	1032	968	701	912	1856	919	902	895	954	1004	2119	907	710	1022	1140	824
file_1_file_1_jg10867	CNT1_OG0011598	3	6	0	0	0	2	1	4	0	3	0	0	2	0	0	0	0	4	1	0	0	0	0	1
file_1_file_1_jg10868	CNT2_OG0001134	732	1373	391	75	285	778	87	716	435	602	53	100	552	83	360	110	352	511	444	320	66	348	242	1022
file_1_file_1_jg10869	ana_OG0006403	40	284	46	15	64	1462	63	823	2	992	38	69	25	55	32	52	105	1327	34	409	19	43	66	152
file_1_file_1_jg1087	CG13868_OG0013578	4391	1640	2232	5897	3222	229	7336	2450	1865	217	10747	2498	4100	9544	2947	8351	4061	168	3978	4469	8681	2905	1728	3342
file_1_file_1_jg10870	CG8197_OG0006404	1	0	0	0	0	0	0	0	0	0	0	0	0	0	0	0	0	0	0	1	0	0	0	0
file_1_file_1_jg10871	CG13743_OG0006405	206	53	35	144	113	78	171	20	34	14	92	175	252	169	38	167	168	101	171	910	122	100	37	2
file_1_file_1_jg10872	PPO3_OG0000232_OG1	26	2050	1406	871	269	654	625	597	14	1198	630	1066	58	413	483	1174	839	923	33	1901	218	85	406	437
file_1_file_1_jg10873	Ance-4_OG0006406	29	309	1738	295	1438	685	233	1549	7	189	89	108	15	206	1684	338	2934	1359	5	1928	44	36	403	2169
file_1_file_1_jg10875	CG8170_OG0016692	0	1	0	0	2	0	0	3	0	0	0	0	0	0	2	0	2	0	0	2	0	0	1	0
file_1_file_1_jg10876	CG8170_OG0006407	38	2602	447	59	684	238	70	2222	0	378	29	46	1	129	637	75	607	282	2	382	31	4	251	3143
file_1_file_1_jg10877	CG13747_OG0006408	2	5	0	0	0	0	0	0	0	0	0	0	0	0	0	0	0	0	0	2	2	0	0	0
file_1_file_1_jg10878	CG13744_OG0006409	0	74	0	0	0	4	0	1	0	3	0	0	0	0	0	0	0	6	0	0	0	0	0	1
file_1_file_1_jg10879	CG8172_OG0006410	1491	632	19	0	33	35	4	6	913	107	1	244	1309	0	18	0	22	60	1960	25	0	526	17	4
file_1_file_1_jg1088	CG13871_OG0003047	99	0	4	11	8	8	17	2	59	4	16	31	91	30	0	28	7	5	116	25	34	40	2	5
file_1_file_1_jg10880	Np_OG0006411	12	1085	9	6	15	638	5	8	4	713	14	5	13	21	5	10	14	422	11	6	12	14	13	7
file_1_file_1_jg10881	flz_OG0006629	27	1562	14	14	10	57	4	6	1	69	4	60	24	9	14	10	13	68	12	24	0	6	16	2
file_1_file_1_jg10882	spab_OG0002933	5924	95	329	642	639	100	588	29	4774	44	488	2118	6477	785	247	927	461	143	5877	1427	836	4441	191	39
file_1_file_1_jg10883	babo_OG0006628	2905	650	725	768	1188	867	1065	2257	1055	1070	844	1218	2679	1128	830	816	903	1299	2263	1397	1028	1405	487	1004
file_1_file_1_jg10884	CG8229_OG0012297_OG0	3922	1237	3083	2836	2384	1302	2958	1248	2772	1587	2964	2312	3702	3211	2343	3428	3169	1692	3676	3068	2709	2574	1431	1034
file_1_file_1_jg10885	CG8230_OG0006627	3015	1628	1793	1259	2107	2026	1564	2267	1875	1993	1248	2083	3183	1453	1985	1763	2239	2424	2956	2211	1412	1947	1787	2284
file_1_file_1_jg10886	CG13748_OG0006626	5	31	8	71	8	16	107	18	0	0	128	0	1	22	10	64	10	8	1	10	22	36	0	11
file_1_file_1_jg10887	FANCI_OG0007114	500	42	55	61	59	578	61	843	176	1060	52	164	393	61	46	36	61	1203	430	52	54	223	85	88
file_1_file_1_jg10888	PAN2_OG0007107	6285	2955	2772	2569	3558	4072	2990	3538	3907	4530	2524	3015	6336	3112	2973	2726	3138	5173	5598	3745	2422	3852	3061	2878
file_1_file_1_jg10889	AIMP1_OG0007108	1423	1701	1497	853	1117	1869	761	2062	1101	2922	681	1083	1595	814	1069	1143	1195	2570	1748	1112	658	1033	679	1507
file_1_file_1_jg1089	tapas_OG0003048	14530	4637	5394	9285	7086	3055	9508	8193	9254	2973	9882	6889	16683	11740	5605	11373	6724	2968	15082	8798	10252	9711	5335	5982
file_1_file_1_jg10890	CG8237_OG0007109	1522	679	660	449	532	789	440	704	1016	893	345	641	1545	496	478	563	587	860	1621	476	468	1010	383	685
file_1_file_1_jg10891	CG8243_OG0007110	3041	1518	1502	1197	1790	2017	1475	2371	1980	2567	1178	1298	3038	1463	1746	1576	1949	2396	3023	2091	1282	1865	1031	1563
file_1_file_1_jg10892	Spt_OG0007111	159	30	43	20	52	252	37	170	89	440	32	62	140	25	40	46	35	477	178	54	33	115	30	51
file_1_file_1_jg10893	CG8248_OG0007112	1128	70	55	64	73	35	62	16	779	11	54	424	1101	65	36	70	113	46	1076	260	51	651	37	9
file_1_file_1_jg10894	lin_OG0007113	2625	816	917	841	1181	1164	961	1781	1377	1789	779	1178	2651	918	929	941	1134	1815	2710	931	812	1529	677	919
file_1_file_1_jg10895	Pgi_OG0007115	21869	10406	28700	20006	26832	17012	23084	15762	13285	24000	21485	20283	19498	34434	24499	34205	28257	21953	20719	26286	25935	15755	16446	21414
file_1_file_1_jg10896	CG30349_OG0007116	1443	1115	923	560	741	1521	617	2169	860	2245	442	843	1455	512	711	544	814	1968	1511	649	420	775	652	1096
file_1_file_1_jg10897	CCT8_OG0007117	8540	4940	4207	2653	3881	7615	2885	8976	6029	12970	2156	3943	9685	2804	3205	3238	3702	10549	9332	3087	2310	5219	2474	5404
file_1_file_1_jg10898	Gγ1_OG0007118	8553	3418	2452	2160	2589	2140	2174	1994	5558	2387	2060	4294	8637	2479	2143	2559	3303	2010	8072	3855	1899	5431	2003	2353
file_1_file_1_jg10899	MrgBP_OG0007119	2151	1087	975	844	1104	849	715	857	2007	1025	572	1337	2406	917	763	995	1214	1036	2400	1075	601	1620	844	866
file_1_file_1_jg109	klhl10_OG0002676_OG0	20	0	0	0	0	0	0	0	0	0	0	13	8	0	2	0	0	0	2	0	0	1	0	0
file_1_file_1_jg1090	MED8_OG0007090	997	622	501	422	517	769	340	462	766	1003	267	409	1003	386	406	417	518	856	1142	415	309	691	349	483
file_1_file_1_jg10900	CG13751_OG0001660_OG0	806	668	538	386	382	558	268	428	729	770	324	794	840	385	340	410	509	725	782	456	292	570	667	541
file_1_file_1_jg10901	ana2_OG0007120	529	168	186	196	175	382	165	576	310	666	181	343	557	223	140	207	173	607	548	242	127	290	123	122
file_1_file_1_jg10902	Sec31_OG0007121	11200	5657	5096	3828	6275	8806	4232	6751	7152	8241	3356	6932	11481	4466	5956	4863	6667	9258	11249	6396	4041	6525	6551	6204
file_1_file_1_jg10903	DCTN2-p50_OG0007122	5247	3633	3662	2286	3379	2707	2144	2189	3648	3693	1689	3295	5070	2432	2836	2489	3143	3022	4999	2941	1816	3425	2732	2761
file_1_file_1_jg10904	CG8272_OG0007123	1324	465	716	512	803	522	730	683	758	626	679	1038	1570	683	825	730	751	560	1162	827	648	887	849	627
file_1_file_1_jg10905	RyR_OG0007124	9372	23090	20929	34938	28438	8429	48520	15168	1853	8744	60121	53197	7794	40334	29351	41329	26611	14473	6176	21996	47289	10605	13190	20658
file_1_file_1_jg10906	sns_OG0001661	703	157	34	37	81	75	76	54	159	121	47	114	592	75	64	47	96	151	556	344	75	223	30	58
file_1_file_1_jg10908	sns_OG0007125	1399	338	86	98	178	177	93	144	239	199	128	146	1143	147	157	139	264	339	1258	600	197	383	48	159
file_1_file_1_jg10909	CG8746_OG0007126	8	0	0	0	0	1	0	0	0	0	0	0	0	0	0	0	0	1	0	0	0	0	0	0
file_1_file_1_jg1091	CG8929_OG0007091	12204	2922	3062	3653	4768	4104	3465	2780	8649	5629	2891	6945	12417	4749	3062	4345	4008	5309	13222	5538	3458	8158	2986	2439
file_1_file_1_jg10910	Rab21_OG0013942_OG0	0	0	0	0	0	0	0	0	0	0	0	0	0	0	1	0	0	0	0	0	0	0	0	0
file_1_file_1_jg10911	Ca-Î±1T_OG0014301_OG0	0	0	0	0	0	0	0	0	0	0	0	0	1	0	0	0	0	0	0	0	0	0	0	0
file_1_file_1_jg10912	CG8740_OG0007127	11526	8826	14956	24636	27260	13009	22091	7010	6880	16112	18659	16796	11872	22614	18590	28964	25508	14818	12583	22663	20489	11062	13460	10250
file_1_file_1_jg10913	CG42615_OG0012999_OG0	0	9	4	2	12	1	4	2	2	2	0	0	2	8	0	0	3	1	0	1	3	0	0	0
file_1_file_1_jg10914	stmA_OG0007128	11687	3801	4272	3841	5775	2186	4090	4416	6707	2503	3413	5660	10977	4220	4789	4409	5810	2411	10533	7723	3675	6970	3553	4854
file_1_file_1_jg10915	CG30356_OG0012431	33	9	19	8	19	8	10	5	29	10	5	10	20	10	14	8	19	7	24	19	10	28	9	12
file_1_file_1_jg10916	gcl_OG0000506_OG0	1628	1984	1082	785	1315	823	806	2505	1069	1111	755	1369	1581	888	1225	827	1137	965	1633	1230	692	1094	1035	696
file_1_file_1_jg10917	CG14767_OG0007129	30650	5569	7239	6096	8127	4094	7210	5432	18177	4160	5974	9224	28327	6999	7193	7329	8936	4265	27533	11155	6111	18307	5474	5821
file_1_file_1_jg10918	PGRP-SC2_OG0007130	5	32	88	8	12	1	12	170	2	40	9	40	4	3	41	5	27	4	2	13	5	4	32	1233
file_1_file_1_jg10919	PGRP-SC1a_OG0000397_OG1	0	0	0	0	0	0	0	0	0	1	0	0	0	0	0	0	1	0	0	0	0	0	0	0
file_1_file_1_jg1092	CG16739_OG0007092	261	24	25	257	84	6	155	8	125	10	165	272	207	268	31	221	106	16	287	292	195	97	56	7
file_1_file_1_jg10920	CG14743_OG0001157	4	0	0	0	0	0	0	2	0	0	1	0	3	4	0	0	0	0	1	0	3	2	0	10
file_1_file_1_jg10921	PGRP-SC1a_OG0000397_OG1.2	0	5	3	0	0	2	3	0	0	0	0	0	0	0	1	0	0	0	0	0	0	0	0	1
file_1_file_1_jg10922	CG14744_OG0007131	2	0	0	0	0	0	0	0	0	0	0	0	1	0	0	0	0	0	0	0	0	0	0	0
file_1_file_1_jg10923	unc-104_OG0000329_OG1	1	0	1	3	1	0	4	0	4	0	1	0	1	0	1	0	1	0	2	4	0	0	11	5
file_1_file_1_jg10924	CG8584_OG0001662	3	0	0	0	0	0	0	0	0	0	0	0	0	0	0	0	0	0	0	0	0	0	0	0
file_1_file_1_jg10925	CG8738_OG0007132	2419	2331	3481	3122	3205	159	3785	1181	2128	130	2508	1554	2795	2064	2891	3079	3188	228	2322	3154	2121	2312	1854	2347
file_1_file_1_jg10926	CG8586_OG0000907	5735	8220	16110	9133	12691	597	9840	7099	5105	526	5633	2857	6453	6338	13722	9512	16641	795	5791	14508	5330	5493	5907	12165
file_1_file_1_jg10927	Acsl_OG0007133	34490	6487	9934	7306	12244	3448	10491	14848	14048	3959	7315	13194	26764	6968	12636	7255	17203	4094	29813	15325	7432	15224	8652	17638
file_1_file_1_jg10928	ptc_OG0007134	3702	847	677	984	1336	2352	934	896	1989	4563	896	1118	4509	1067	1025	1255	1276	3903	4293	989	1039	2115	431	1012
file_1_file_1_jg10929	CG8635_OG0003050	2567	2149	2223	1556	1616	2491	1351	3420	1664	4074	1081	1850	2547	1438	1539	1579	1728	3662	2870	1737	1089	1696	1419	2102
file_1_file_1_jg1093	CG13870_OG0007093	602	21	96	548	318	36	314	22	566	30	340	425	650	555	104	570	487	40	959	1076	397	284	121	25
file_1_file_1_jg10930	Gle1_OG0001663	740	233	336	281	348	373	269	628	466	533	212	499	765	306	282	291	268	458	822	256	271	512	204	257
file_1_file_1_jg10931	beta3GalTII_OG0012738	789	417	437	294	418	229	301	382	575	302	305	464	877	371	314	335	316	333	805	390	269	497	222	333
file_1_file_1_jg10932	Vps25_OG0003051	2479	1228	1475	1235	1223	1029	1003	899	1933	1077	938	1060	2545	1265	933	1308	1376	990	2644	1172	1022	1744	857	897
file_1_file_1_jg10933	Cirl_OG0007135	29761	11420	5393	6440	10823	16191	7201	7469	16754	22743	6238	12144	32053	7778	7356	6578	8879	21481	28188	12592	6646	15858	7491	5563
file_1_file_1_jg10934	CG8642_OG0007136	0	4	17	21	5	0	26	12	0	1	19	11	5	13	19	28	14	1	6	9	17	6	2	19
file_1_file_1_jg10935	rgr_OG0007137	1928	937	276	605	320	1676	576	984	1059	1386	385	1004	2074	658	280	723	422	1005	1850	376	496	1178	245	540
file_1_file_1_jg10936	Lnpk_OG0001664	1563	1766	2179	1883	1763	2447	1876	1726	1055	2873	1784	1028	1567	2215	1607	2140	1750	2530	1675	1722	1770	1165	1709	1659
file_1_file_1_jg10937	CG8736_OG0007138	142	217	1195	66	61	392	79	228	137	184	59	1695	169	98	165	40	70	251	201	126	53	300	111	38
file_1_file_1_jg10938	CG43183_OG0012081_OG0	0	0	0	0	0	0	0	0	0	0	0	0	0	0	0	0	0	0	1	0	0	0	0	0
file_1_file_1_jg10939	CG14752_OG0007139	1	3880	1	0	0	5	0	24	3	7	0	15	4	1	0	1	0	1	1	3	0	2	42	0
file_1_file_1_jg1094	CG16741_OG0007094	1	0	0	0	0	0	0	0	0	0	0	0	0	3	0	1	0	0	0	0	0	0	0	0
file_1_file_1_jg10940	CG42326_OG0012307	11	26	41	8	54	166	18	383	10	206	2	48	27	8	58	4	66	225	25	37	12	10	30	625
file_1_file_1_jg10941	CG42326_OG0007140	4204	239	1241	1251	1637	1011	1589	1022	2917	1004	1169	2402	5115	1928	1231	2000	1415	1044	3989	1530	2463	3092	959	1457
file_1_file_1_jg10942	Cyp6a13_OG0007141	4297	634	2195	1597	2286	55	1807	1355	4282	70	1213	1181	4194	1182	2186	1562	2536	83	4361	2454	1105	2487	1217	2560
file_1_file_1_jg10943	Cyp6a14_OG0000149_OG1	13450	980	2352	994	3037	146	1029	2123	11331	83	636	2652	9137	591	2252	1001	3044	184	11527	2513	579	4317	1558	3839
file_1_file_1_jg10944	CG12780_OG0013674_OG0	0	0	0	0	0	0	0	0	0	0	0	0	0	0	0	0	0	0	0	0	0	0	0	0
file_1_file_1_jg10945	mtt_OG0001665	0	1	1	0	0	6	1	2	0	0	0	13	0	5	1	0	14	12	0	94	0	0	0	1
file_1_file_1_jg10946	mtt_OG0015499	0	0	0	0	0	2	0	0	0	0	0	0	0	0	0	0	0	0	0	0	0	0	0	0
file_1_file_1_jg10947	mtt_OG0007142	57	203	40	475	93	94	525	63	0	19	475	147	61	457	23	369	167	129	30	854	415	85	19	14
file_1_file_1_jg10948	Mal-A8_OG0007143	1	3	0	0	4	1	0	1	0	0	2	4	0	1	0	1	0	0	0	2	4	0	0	14
file_1_file_1_jg10949	Mal-A7_OG0007144	0	0	0	0	0	0	0	0	0	0	0	0	0	0	0	0	0	0	0	0	0	0	0	12
file_1_file_1_jg1095	CG11192_OG0007095	0	0	0	0	0	66	0	33	3	0	0	0	0	0	0	1	0	0	2	1	0	0	0	95
file_1_file_1_jg10950	Mal-A6_OG0007145	4	35	13	22	17	34	9	33	0	30	19	81	2	13	11	27	29	20	0	47	39	3	1	8
file_1_file_1_jg10951	Mal-A5_OG0003052	186	923	3901	4343	4826	4276	4204	2698	39	4486	4824	3381	101	7133	3383	6959	5172	5156	80	4229	5574	822	2276	1092
file_1_file_1_jg10952	Mal-A4_OG0001666	2	12	15	0	0	0	0	82	0	0	0	0	0	0	0	0	0	0	0	0	0	0	0	774
file_1_file_1_jg10953	Mal-A3_OG0000774_OG0	10	950	109	18	244	2	16	949	0	6	6	0	1	58	50	102	577	9	0	319	19	0	37	2245
file_1_file_1_jg10954	Mal-A2_OG0007146	13	501	2	3	2	1	2	1182	6	1	0	23	4	3	2	0	12	0	9	6	2	2	16	1655
file_1_file_1_jg10955	Mal-A1_OG0007147	267	48	676	424	871	73	669	24	79	112	373	769	115	318	633	245	772	121	196	690	334	153	605	109
file_1_file_1_jg10956	Cyp4e2_OG0000107_OG2	14206	1810	2789	1254	3472	11	2021	794	9919	17	1228	3713	12078	1216	2534	1127	2763	19	12745	2339	1083	6970	2087	1236
file_1_file_1_jg10957	Cyp4e2_OG0000107_OG1	38297	511	634	258	1367	512	292	607	23906	478	230	9793	28564	371	445	196	978	471	36950	837	279	22086	472	1130
file_1_file_1_jg10958	Cyp4ad1_OG0007148	160	40	5	1	1	0	2	537	110	1	0	60	107	0	2	5	4	0	180	2	6	77	5	2942
file_1_file_1_jg10959	Lcp4_OG0000262_OG5	0	21	5	42	0	189361	12	19	1	238504	10	0	4	2	129	23	72	156221	0	0	6	2	0	8
file_1_file_1_jg1096	side-VIII_OG0007096	3946	1171	323	1089	719	163	1025	684	1784	121	977	1497	3677	2087	281	2161	812	235	3590	2734	2064	2661	191	889
file_1_file_1_jg10960	Lcp4_OG0000262_OG1	2	14	11	19	0	291650	85	9	0	610169	13	5	5	0	68	11	49	354795	0	1	7	0	1	4
file_1_file_1_jg10961	Lcp1_OG0000263_OG1	0	2	5	9	0	209641	37	5	0	438273	1	0	0	1	20	13	25	149401	0	1	4	0	3	2
file_1_file_1_jg10962	Lcp1_OG0000263_OG0	0	9	12	81	5	178694	20	13	0	305461	9	0	6	2	129	40	165	112123	1	6	5	2	8	8
file_1_file_1_jg10963	CSN7_OG0007149	2380	1010	1013	758	1080	1217	672	1115	1880	1723	503	1080	2220	709	873	795	1003	1402	2388	1075	533	1686	526	936
file_1_file_1_jg10964	CG2121_OG0003053_OG0	319	2047	1929	1925	1080	2040	2410	544	77	2715	1248	498	179	1508	1210	2011	1330	1394	207	1268	996	739	644	990
file_1_file_1_jg10965	pdm3_OG0003054_OG0	12533	711	1168	2356	2475	1219	2173	300	6565	1668	2015	3329	13259	1981	1739	1950	2106	2690	13070	3186	1927	7529	993	402
file_1_file_1_jg10966	CG8701_OG0007150	78	6	2	2	15	15	8	1	14	9	3	17	38	15	1	10	11	15	32	6	8	7	5	2
file_1_file_1_jg10967	CG2127_OG0007151	42	0	0	0	5	0	0	0	0	1	0	0	0	0	0	0	0	0	1	2	0	0	0	0
file_1_file_1_jg10968	CG2127_OG0011957	12	0	0	0	2	0	0	0	0	0	0	0	0	0	0	0	0	0	1	6	0	0	0	0
file_1_file_1_jg10969	CG18449_OG0007152	4	0	1	0	0	0	0	0	0	0	0	8	2	0	1	0	1	0	3	1	0	1	0	0
file_1_file_1_jg1097	Obp57c_OG0007097	2890	2829	6609	3545	10358	2	4172	657	1470	11	3127	2004	2243	3174	4800	3727	9104	4	2983	7236	3320	1767	8635	1650
file_1_file_1_jg10970	boly_OG0007153	13	0	2	0	0	0	0	1	5	0	0	9	5	1	0	0	2	0	4	5	0	7	0	1
file_1_file_1_jg10971	cola_OG0003055	5	0	1	0	1	0	0	0	2	0	0	11	2	0	0	0	0	0	7	9	0	2	0	1
file_1_file_1_jg10972	swif_OG0007154	5	0	0	0	0	0	0	0	8	0	0	5	7	0	1	0	3	0	2	13	0	6	0	2
file_1_file_1_jg10973	whip_OG0003056_OG0	1	0	0	0	0	0	0	0	0	0	1	0	4	0	0	0	0	0	0	0	0	0	0	0
file_1_file_1_jg10974	pdm3_OG0003057_OG0	0	0	0	0	0	1	0	0	0	0	0	0	1	0	0	0	0	0	0	0	0	0	0	0
file_1_file_1_jg10975	spaw_OG0007155	26	0	0	0	0	0	0	2	0	0	0	0	0	0	0	0	0	0	2	2	0	0	0	0
file_1_file_1_jg10976	CG11635_OG0007156	113	13	16	4	31	1	14	1	23	3	13	23	71	30	2	8	14	12	78	5	20	54	0	1
file_1_file_1_jg10977	pdm3_OG0007157	2268	154	127	327	446	178	344	64	825	319	351	618	2424	331	322	307	383	494	2298	526	358	1101	278	82
file_1_file_1_jg10978	CG44102_OG0014784_OG0	0	0	0	0	0	0	0	0	0	0	0	0	0	0	0	0	0	0	0	0	0	0	0	0
file_1_file_1_jg1098	Obp57a_OG0000359_OG0	1693	2770	2054	2062	2438	4	2360	814	1276	29	1974	1600	1790	1969	1341	2102	1757	17	1891	1831	1917	1167	1716	1552
file_1_file_1_jg10980	CG30371_OG0001667	418	0	2133	0	2813	4368	130	10322	0	2676	2	2	2	99	1825	0	2930	7513	0	2789	18	0	1117	13081
file_1_file_1_jg10981	CG30375_OG0007158	2	14	25	0	26	32	2	158	0	17	1	0	1	0	18	0	21	58	0	29	0	0	1	213
file_1_file_1_jg10982	CG30376_OG0007159	12	0	0	0	0	0	0	0	0	0	0	0	0	0	0	0	0	0	0	0	0	0	0	1
file_1_file_1_jg10983	CG12126_OG0012582_OG0	2	0	0	0	0	0	0	0	0	0	0	0	0	0	0	0	0	0	0	0	0	0	0	0
file_1_file_1_jg10984	CG2291_OG0007160	1	0	0	0	0	0	0	0	0	0	0	5	0	0	0	0	0	0	0	0	0	0	0	0
file_1_file_1_jg10985	CG14759_OG0011656	0	0	0	0	0	0	0	0	0	0	0	0	0	0	0	0	0	0	0	0	0	0	0	0
file_1_file_1_jg10986	CG14760_OG0007161	0	11	0	0	0	39	0	1	0	24	0	0	0	0	0	0	0	23	0	0	0	0	0	0
file_1_file_1_jg10987	pnut_OG0007162	3366	1984	1446	1373	1546	4495	1406	3608	1861	6690	1056	1853	3308	1411	1446	1519	1635	5897	3366	2770	1144	2060	1204	1771
file_1_file_1_jg10988	dpn_OG0007163	79	159	3	11	19	319	8	47	38	460	11	25	79	22	4	10	8	485	73	41	11	44	11	3
file_1_file_1_jg10989	CG34217_OG0007164	0	3	0	0	0	0	0	0	0	1	0	0	0	0	0	0	0	0	0	0	0	0	0	1
file_1_file_1_jg1099	Obp57a_OG0000359_OG1	387	14188	518	721	656	1	681	2889	316	271	557	440	503	565	330	622	265	1	474	542	583	314	657	4815
file_1_file_1_jg10990	LRP1_OG0007165	1709	1364	1605	1373	3625	3150	2113	2636	615	3133	1711	2416	1388	2639	2180	1454	2276	3841	1117	3369	2088	892	983	1109
file_1_file_1_jg10991	CG14756_OG0007166	1	28126	4	0	0	1	1	202	0	1	2	0	20	0	0	0	0	0	0	0	2	3	0	0
file_1_file_1_jg10992	CG14757_OG0007167	2136	2020	6950	8285	5281	217	6832	907	1331	318	6691	4031	1833	10603	4911	10389	4562	293	2169	4576	7925	2579	6972	1176
file_1_file_1_jg10993	Mlh1_OG0007168	264	33	61	63	71	213	61	383	120	360	58	47	255	59	84	34	78	359	297	97	52	136	35	81
file_1_file_1_jg10994	Gasz_OG0007169	1849	297	433	325	467	554	433	851	1001	657	371	379	1915	483	390	321	430	663	1953	737	422	969	347	381
file_1_file_1_jg10995	Rs1_OG0007170	1170	1104	1273	824	780	1374	728	2789	523	2232	601	890	1200	624	984	683	798	2185	1171	592	530	677	996	1324
file_1_file_1_jg10996	CG30373_OG0007171	1055	627	1045	1335	709	240	920	434	828	331	1072	607	1022	1445	766	1712	776	306	1048	733	1059	793	728	480
file_1_file_1_jg10997	RagC-D_OG0007172	1076	1021	1280	1415	1242	778	1198	1027	828	1105	1066	1443	1192	1311	1040	1353	1240	981	1135	1281	996	934	1115	1068
file_1_file_1_jg10998	CG8708_OG0003549	0	195	2	1	0	655	2	2	0	400	0	0	0	0	29	0	0	1193	0	0	2	0	0	0
file_1_file_1_jg10999	kermit_OG0007173	913	770	833	335	836	597	281	993	570	779	242	604	943	401	687	397	794	688	931	861	277	579	759	1164
file_1_file_1_jg11	Myo81F_OG0016822.B	0	0	0	0	0	0	0	0	0	0	0	0	0	0	0	0	0	0	0	0	0	0	0	0
file_1_file_1_jg110	Pzl_OG0012566_OG1	1	0	1	1	1	3	0	0	0	1	1	5	3	1	0	0	3	0	2	1	0	2	0	0
file_1_file_1_jg1100	CG13426_OG0011654	3	0	1	5	0	0	5	0	0	0	7	1	0	2	0	2	0	0	0	0	5	0	0	1
file_1_file_1_jg11000	Lpin_OG0007174	31988	4357	13026	29742	20951	3515	26672	5936	21044	4336	30313	18473	31712	37088	13881	37554	20063	4323	31543	22228	36740	20951	12015	7116
file_1_file_1_jg11001	Obp44a_OG0007175	2503	290	204	547	250	12908	328	711	1926	346	335	1161	3160	586	335	561	3065	15423	3098	5573	264	2358	162	540
file_1_file_1_jg11002	Pabp2_OG0007176	2656	2000	1296	622	1188	3279	662	1739	1797	4550	426	1002	2636	622	996	869	1260	3999	3374	971	446	1464	926	1278
file_1_file_1_jg11003	CG42516_OG0007177	186	113	99	55	106	304	71	354	77	310	64	107	181	108	109	93	147	295	203	114	95	108	178	174
file_1_file_1_jg11004	Pbp49_OG0003058	623	394	484	283	564	834	276	871	383	966	194	481	627	337	339	286	463	931	715	386	235	383	474	465
file_1_file_1_jg11005	Socs44A_OG0007178	1296	600	424	300	497	739	364	704	814	761	230	765	1173	351	469	381	429	647	1279	589	305	753	300	561
file_1_file_1_jg11006	coil_OG0001668	801	396	433	334	378	528	322	511	563	582	309	369	778	455	354	337	389	667	881	453	347	507	450	391
file_1_file_1_jg11007	Nup50_OG0007179	1207	621	528	357	466	1806	327	1415	696	2610	240	695	1130	350	408	334	452	2414	1226	455	229	749	512	679
file_1_file_1_jg11008	Asap_OG0007180	8791	2553	1764	2506	2954	2023	2963	4025	3285	2505	2849	2498	8560	3276	2330	2601	2492	2824	7684	3903	2617	4629	1498	3096
file_1_file_1_jg11009	Cul4_OG0007181	3068	1120	1255	1110	1283	1945	1396	2090	1498	2631	1146	1508	3072	1381	1273	1448	1257	2553	2954	1343	1255	1739	1160	1367
file_1_file_1_jg1101	GNBP-like3_OG0000680_OG0	21	847	811	663	868	5	239	2080	5	1	84	13	6	369	713	528	2485	7	1	1287	73	26	325	4984
file_1_file_1_jg11010	Tmem63_OG0007182	5787	2014	1885	1032	1961	1988	1434	1724	2837	1727	1078	2100	4947	1228	1931	1269	2028	1826	5130	2303	1195	2962	1282	2100
file_1_file_1_jg11011	uno_OG0007183	573	154	187	131	233	298	157	586	384	270	129	212	660	138	98	131	177	305	694	159	139	377	148	160
file_1_file_1_jg11012	sand_OG0007184	141	448	595	484	417	160	401	165	81	186	299	417	96	646	412	675	336	151	145	241	320	160	459	124
file_1_file_1_jg11013	sut3_OG0012082	5	0	0	0	0	1	0	4	0	1	1	0	2	1	0	0	0	1	2	0	0	0	7	1
file_1_file_1_jg11014	sut2_OG0003059_OG0	161	116	142	64	95	40	65	99	177	44	57	41	217	72	133	78	120	43	197	104	61	98	53	156
file_1_file_1_jg11015	sut1_OG0007185	3770	1549	1251	911	1306	1563	1462	3024	2715	2036	1060	1024	4169	1207	1186	1439	1158	1588	3612	1268	1607	2472	563	3428
file_1_file_1_jg11016	slv_OG0003060	519	427	330	159	229	690	169	224	333	393	143	221	565	222	182	190	298	825	571	240	157	310	128	240
file_1_file_1_jg11017	Vps28_OG0007186	2066	1044	1013	744	916	771	648	820	1553	1181	586	1172	1861	771	794	926	979	1019	2088	945	626	1357	711	938
file_1_file_1_jg11018	lig_OG0003061	26093	6235	5534	5036	9642	13464	5869	14057	12651	21280	5626	7937	27038	6425	8819	7723	9895	20529	24957	9477	6286	13371	5321	8862
file_1_file_1_jg11019	CG12769_OG0007187	1488	1684	157	483	309	27	532	364	552	32	517	837	1270	526	265	532	342	31	1310	924	581	676	254	227
file_1_file_1_jg1102	Bbd_OG0007098	12048	82503	51541	63002	52362	1414	46757	60526	12064	1666	31260	8664	14432	57921	42446	73989	89369	2001	12692	53130	32138	11893	33897	112518
file_1_file_1_jg11020	CG17977_OG0012308_OG0	79	73	22	16	33	96	28	56	73	129	17	44	70	22	11	28	39	104	69	51	19	50	27	19
file_1_file_1_jg11021	Optix_OG0000507_OG0	52	273	2100	0	2586	704	31	32	0	1196	0	34	0	82	1923	0	2426	892	14	1947	0	10	1113	0
file_1_file_1_jg11023	CG14762_OG0014302_OG0	2855	78	265	220	1119	70	323	229	1205	32	227	595	2787	474	451	365	1268	98	2463	1657	285	1407	232	307
file_1_file_1_jg11024	CG14762_OG0007188	19295	518	1792	2125	7200	528	1985	1491	10403	267	1542	5875	19537	3150	2776	2548	8286	603	18046	10352	1885	10243	1775	1969
file_1_file_1_jg11025	Odc1_OG0000145_OG1	243	480	733	217	538	219	105	1228	232	49	115	101	267	95	584	64	364	138	276	385	38	153	372	1796
file_1_file_1_jg11026	Odc1_OG0000145_OG0	370	1062	2346	416	1029	390	264	5590	329	479	136	204	390	218	1782	239	1749	369	310	1272	64	241	745	8448
file_1_file_1_jg11027	CG11191_OG0007189	21195	197	667	2066	1628	112	1585	390	20400	62	1432	8940	22026	2200	547	2410	1271	186	24119	2215	1839	13721	521	239
file_1_file_1_jg11028	Hey_OG0007190	145	124	3	27	15	40	8	15	172	1	16	85	115	6	4	2	14	64	105	23	9	94	11	4
file_1_file_1_jg11029	Dic3_OG0007191	1	0	0	0	0	0	0	0	0	0	0	10	0	0	0	0	0	0	0	3	0	1	0	0
file_1_file_1_jg1103	CG13423_OG0007099	47	77	72	145	116	2	125	35	51	1	70	26	48	119	90	147	142	2	33	403	67	17	114	57
file_1_file_1_jg11030	Nup44A_OG0007192	2054	629	705	519	654	674	432	901	1733	1212	359	957	1907	516	551	449	793	1141	2629	696	399	1261	468	738
file_1_file_1_jg11031	ACC_OG0007193	24784	11448	11548	5654	25306	3665	7407	33540	10307	5658	5933	8442	22992	8255	15126	8721	32890	5064	26181	27483	6831	10658	6915	42259
file_1_file_1_jg11032	CSN4_OG0007194	1835	1200	1255	972	1264	1542	879	1858	1168	2234	844	1448	1944	971	1050	998	1295	2109	2065	1079	828	1225	894	1360
file_1_file_1_jg11033	CG8726_OG0007195	8991	1473	1691	1746	2617	1630	2342	2486	5184	1753	2211	2691	9453	2383	2201	2427	2581	1879	8501	3594	2278	5037	1336	2241
file_1_file_1_jg11034	CG14763_OG0007196	226	6	9	175	31	15	155	0	205	7	170	233	348	320	11	388	18	4	322	19	428	203	3	1
file_1_file_1_jg11035	nito_OG0003062_OG0	4224	896	950	865	1272	2038	1209	2704	1790	3096	1162	1046	4490	1181	1109	1460	1357	2925	4212	1393	1251	2236	781	1334
file_1_file_1_jg11036	Septin5_OG0003063_OG0	19	44	18	19	12	381	8	217	19	723	21	84	26	21	21	12	16	677	17	12	14	12	7	37
file_1_file_1_jg11037	CG2915_OG0007197_OG0	3527	2293	1578	804	1516	2824	814	2722	2687	3791	624	1486	3642	801	1340	956	1534	3337	3161	1844	700	2297	995	2077
file_1_file_1_jg11038	CG2906_OG0003064_OG0	379	206	116	85	147	218	80	180	211	270	79	194	406	95	78	60	134	238	390	218	72	231	106	125
file_1_file_1_jg11039	CG30378_OG0001158_OG0	35	0	2	1	3	1	4	0	26	0	5	37	36	8	0	0	6	0	42	1	3	16	0	0
file_1_file_1_jg1104	CG13427_OG0003049	8	318	3	327	4	0	262	46	2	0	65	72	14	213	4	610	4	0	8	3	72	10	0	256
file_1_file_1_jg11040	azot_OG0000210_OG1	23	0	2	0	4	0	1	0	10	0	1	0	21	7	1	0	1	0	19	2	8	11	2	0
file_1_file_1_jg11041	CG14764_OG0003065_OG0	2589	599	625	744	614	404	898	1119	1543	537	812	625	2462	887	664	947	719	476	2257	817	761	1449	260	593
file_1_file_1_jg11042	CG14764_OG0003066_OG0	1	1	0	0	3	3	0	0	0	0	0	4	0	2	0	0	1	7	0	1	0	0	0	1
file_1_file_1_jg11043	CG14764_OG0012590_OG0	1283	290	437	445	441	241	438	528	905	275	341	951	1330	524	353	418	445	242	1279	432	377	886	546	293
file_1_file_1_jg11044	CG30380_OG0003067_OG0	6	7	16	11	5	40	10	11	2	60	9	10	6	2	11	0	8	30	5	10	1	10	10	11
file_1_file_1_jg11045	CG8728_OG0003068_OG0	2479	1679	1800	1315	1187	1770	1208	1940	1373	2418	1032	1007	2412	1426	1433	1518	1300	2325	2721	1208	1116	1717	818	1696
file_1_file_1_jg11046	drosha_OG0001669_OG0	2622	553	653	544	864	1093	623	1779	1240	1422	564	1022	2728	806	754	710	774	1585	2886	771	641	1354	540	1053
file_1_file_1_jg11047	rnh1_OG0003069_OG0	864	376	588	384	413	558	355	508	543	594	358	368	769	522	404	418	503	647	792	477	378	462	385	441
file_1_file_1_jg11048	PIG-X_OG0003070_OG0	343	117	127	96	98	166	111	157	173	229	87	109	348	120	110	116	139	210	411	187	103	210	173	140
file_1_file_1_jg11049	MFS12_OG0003071_OG0	29	11	7	2	16	4	0	127	17	21	0	13	23	3	1	4	56	9	26	61	5	8	12	48
file_1_file_1_jg1105	CG13428_OG0007100	6737	32604	943	73060	757	3	68494	5219	813	7	76551	27529	5911	203682	541	208276	540	1	3414	2795	235549	11187	508	24553
file_1_file_1_jg11050	Kdm4A_OG0000892_OG0	1133	214	266	213	323	499	261	638	568	684	192	374	1151	252	247	227	323	636	1124	326	260	603	210	279
file_1_file_1_jg11051	Or43b_OG0002858	3682	174	133	119	176	175	146	195	2787	224	113	1287	3164	119	99	89	126	208	2651	151	118	2495	81	109
file_1_file_1_jg11052	Cul1_OG0002859	8025	3651	3069	2993	3751	3761	3577	5247	4711	4972	3008	5427	7950	4065	3339	3781	3718	4355	7927	4139	3239	4910	2697	3212
file_1_file_1_jg11053	CG12159_OG0002860	856	379	495	301	401	666	339	554	621	903	252	501	828	351	331	282	470	744	1028	455	289	530	231	549
file_1_file_1_jg11054	CG30377_OG0002861	220	506	298	248	249	809	217	1721	99	1223	214	436	176	306	280	243	202	970	152	208	201	188	196	106
file_1_file_1_jg11055	Dgk_OG0001129	943	277	73	206	308	153	199	186	374	132	197	304	770	239	82	263	245	220	685	861	197	392	84	171
file_1_file_1_jg11056	Dgk_OG0014303_OG0	360	138	37	94	147	84	100	62	193	64	58	190	304	103	38	112	103	101	309	423	67	162	23	57
file_1_file_1_jg11057	Atg10_OG0001598	303	105	154	96	151	133	113	88	201	174	108	96	395	121	111	86	107	183	288	143	117	194	127	75
file_1_file_1_jg11058	CG12822_OG0001599	5087	1300	1507	1822	1838	806	1634	1071	3961	1280	1443	2300	5388	1945	1240	2001	1758	1288	6103	2132	1524	3273	944	1067
file_1_file_1_jg11059	ProsÎ±1R_OG0001600_OG0	5346	2781	2587	1684	1893	6418	1566	3806	4095	12241	1404	2088	5213	1629	2022	1850	2066	8571	5005	1918	1303	3512	1080	3982
file_1_file_1_jg1106	CG30148_OG0007101	241	1147	2672	128	2518	148	178	1300	3	129	69	40	12	178	2127	91	2743	122	19	2530	48	27	1562	2006
file_1_file_1_jg11060	phr_OG0001601_OG0	345	112	94	155	154	215	131	310	211	432	143	145	328	170	108	114	134	446	371	120	104	175	67	89
file_1_file_1_jg11061	CG30383_OG0011594	0	5	1	0	0	24	0	32	0	43	1	0	2	0	0	0	0	46	4	2	0	2	0	0
file_1_file_1_jg11062	cathD_OG0002862	23903	11409	15388	10990	17155	14968	10854	12934	19695	17901	8055	8858	24173	10969	12975	12184	19657	12665	23680	18627	8299	16015	6949	16531
file_1_file_1_jg11063	puml_OG0002863	6576	2101	4993	3783	5291	1107	3266	2161	4700	1357	3155	4929	6164	4539	4649	4632	5003	1307	5922	4785	3834	4336	3445	3352
file_1_file_1_jg11064	TTLL12_OG0002864	1452	930	969	466	793	1558	412	3262	912	2507	415	1608	1298	545	812	453	843	2479	1494	793	408	859	490	1520
file_1_file_1_jg11065	sax_OG0002865	3343	1099	1021	1047	1352	1007	1306	1105	2199	1463	1126	1302	3549	1411	1130	1508	1268	1416	3253	1622	1138	2327	644	846
file_1_file_1_jg11066	Nop17l_OG0002866	8982	2394	1846	1521	4170	1711	1640	8064	6096	2283	1406	2949	9842	2310	2794	2421	4000	2978	9761	4417	1606	5314	2195	9022
file_1_file_1_jg11067	PolZ1_OG0002867	895	133	230	261	286	383	326	737	364	515	256	362	732	379	308	295	246	587	838	239	375	395	226	436
file_1_file_1_jg11068	Gapdh2_OG0000209_OG1	42781	41657	139915	91955	88687	54583	100748	31818	32528	78072	92458	102584	37057	160386	87477	137641	87663	69452	39925	88082	107629	47257	50276	34624
file_1_file_1_jg11069	CG12825_OG0001130_OG1	7	87	29	42	57	38	21	105	6	19	35	20	15	31	19	17	39	29	14	31	20	14	34	279
file_1_file_1_jg1107	Obp57e_OG0013579_OG0	15	45	20	142	21	14	159	6	1	14	147	34	14	115	13	178	10	7	7	15	152	17	25	11
file_1_file_1_jg11070	CanB_OG0000231_OG1	1863	3023	2569	2264	2367	1784	2698	2571	986	2134	2451	2315	1631	3046	2108	3035	2409	1744	1677	2323	2588	1491	1439	2185
file_1_file_1_jg11071	cn_OG0001602	1	324	13	0	3	3	2	64	0	3	3	6	3	1	11	4	59	2	2	34	2	0	13	5
file_1_file_1_jg11072	CG46385_OG0001131	10082	2716	3014	2539	4977	2367	3767	4940	3744	3475	3940	4360	9402	4586	5004	4552	4506	3922	8262	4682	4776	4517	3239	4071
file_1_file_1_jg11073	CG46385_OG0006316_OG0	4011	1167	1625	1321	2137	1303	1501	1666	2298	1579	1405	1694	3772	2165	1863	2139	1890	1523	4166	2006	1840	2112	2582	1461
file_1_file_1_jg11074	CG46385_OG0011595	351	494	443	310	1098	517	479	1867	31	454	602	810	270	601	1030	498	1019	868	214	971	765	142	1071	1265
file_1_file_1_jg11075	Gdap2_OG0002868	15425	4950	4614	4078	7379	564	5135	2700	10432	776	3522	3436	15575	4025	7574	5016	6586	705	15781	7629	3750	8995	3595	3718
file_1_file_1_jg11076	Gdap2_OG0002869	11931	5323	9908	6069	9301	2146	6555	3569	8677	2289	4913	5612	13216	6742	8762	6684	7709	1585	13136	8203	5802	8030	7424	4878
file_1_file_1_jg11077	CG1946_OG0002870	5	111	8	0	1	2	0	12	0	1	2	0	3	0	5	0	1	0	6	0	0	6	0	41
file_1_file_1_jg11078	Dgat2_OG0002871	547	167	49	1	86	25	3	58	557	12	2	173	570	4	27	2	78	17	758	104	1	353	21	267
file_1_file_1_jg11079	CG1941_OG0002872	1453	741	402	467	506	309	549	308	1641	233	360	734	2056	391	333	451	448	68	1782	496	382	1412	258	602
file_1_file_1_jg1108	Cpr57A_OG0007102	986	12414	3853	575	2634	13051	719	2398	606	13123	405	893	801	642	3409	458	2228	5408	888	2106	406	508	3197	3808
file_1_file_1_jg11080	tor_OG0002873	7	164	14	31	6	48	42	1499	21	141	23	66	22	44	5	36	11	48	19	8	23	28	13	844
file_1_file_1_jg11081	CG34216_OG0002874	0	0	0	0	0	0	0	1	0	2	0	0	0	0	0	0	0	0	0	0	0	1	0	1
file_1_file_1_jg11082	Coq9_OG0002875	953	531	1382	1481	727	306	1206	597	622	378	1235	908	908	1859	1015	2029	735	343	844	803	1546	792	571	625
file_1_file_1_jg11083	CG30496_OG0006317_OG0	483	256	215	123	245	517	128	426	237	816	108	212	525	149	180	170	216	710	490	186	142	254	147	357
file_1_file_1_jg11084	LRR_OG0002876	7330	2273	1513	1907	2488	2589	2113	3197	3201	2765	1712	1820	7185	2383	1890	2102	2161	2844	6446	3437	1900	3767	1465	2831
file_1_file_1_jg11085	U2A_OG0006718	596	350	279	166	271	503	142	503	373	981	114	272	602	162	187	220	238	940	659	229	118	414	171	295
file_1_file_1_jg11086	CG12107_OG0006719	1131	964	480	251	449	728	254	958	793	831	185	507	1063	279	350	290	451	699	1101	353	192	749	452	604
file_1_file_1_jg11087	mRpL52_OG0006720	1210	693	810	647	608	308	483	562	887	436	411	936	1100	681	573	680	512	396	1048	449	467	713	540	510
file_1_file_1_jg11088	CG12826_OG0002951	3	6	9	5	3	3	2	246	0	3	4	0	4	5	5	3	17	7	3	5	5	5	3	276
file_1_file_1_jg11089	DCTN4-p62_OG0002952	2303	1612	1690	1212	1585	1180	1252	1234	1547	1448	1045	1313	2164	1530	1299	1380	1417	1389	2352	1319	1300	1471	1246	1247
file_1_file_1_jg1109	CG13430_OG0001658	1380	188	221	302	272	153	271	278	846	184	224	560	1400	328	196	319	267	142	1359	531	264	736	200	129
file_1_file_1_jg11090	CG2070_OG0000070_OG2	1980	744	898	543	783	406	531	730	1667	621	462	631	2208	469	784	548	910	543	2302	743	404	1234	585	1167
file_1_file_1_jg11091	CG2070_OG0000070_OG0	11	1465	24	19	12	1488	23	960	2	130	16	3	7	7	14	7	8	1134	15	19	29	26	21	1784
file_1_file_1_jg11092	CG1339_OG0006721	7	22	2	2	0	15	2	2	0	6	3	0	2	6	1	0	2	9	4	4	4	6	5	6
file_1_file_1_jg11093	CG30495_OG0002953	763	734	738	514	708	199	636	339	456	201	625	302	869	457	570	366	541	225	740	559	536	540	565	494
file_1_file_1_jg11094	CG30491_OG0006722	966	655	636	410	475	483	387	466	540	560	298	514	919	479	447	540	503	627	962	519	332	548	450	516
file_1_file_1_jg11095	CG17985_OG0006723	713	303	337	203	342	284	248	276	485	366	211	285	632	229	355	272	344	341	597	377	192	399	139	269
file_1_file_1_jg11096	Rpt1_OG0011617_OG0	7451	4063	4131	2679	3165	12901	2506	4451	5602	16497	2193	4615	7305	2843	3400	3216	3409	10831	7155	3483	2128	5064	3133	4593
file_1_file_1_jg11097	CG17985_OG0012834_OG0	297	145	198	120	193	149	104	111	216	155	89	190	237	111	131	108	162	141	291	130	93	165	186	100
file_1_file_1_jg11098	M7BP_OG0000395_OG0	8924	3355	4966	2757	6383	1106	3505	5141	6576	1014	2937	4413	9210	3211	4414	2872	14305	954	8243	12405	3385	5473	4188	5673
file_1_file_1_jg11099	M7BP_OG0011618_OG0	241	128	67	51	191	63	58	227	76	58	34	83	231	59	224	59	205	57	183	146	59	105	321	141
file_1_file_1_jg111	WDY_OG0000015_OG2.54	0	0	0	0	0	0	1	0	0	0	0	12	0	0	0	0	0	0	3	1	0	0	0	0
file_1_file_1_jg1110	BORCS7_OG0007103	516	51	63	89	118	67	86	56	212	61	87	252	498	100	58	108	110	52	421	191	97	245	95	66
file_1_file_1_jg11100	CG1358_OG0006724	19460	101	421	254	1519	266	238	1411	13716	132	129	3077	18090	674	329	517	2161	208	16947	4424	385	11347	121	1330
file_1_file_1_jg11101	scra_OG0002954	628	390	322	282	205	4052	387	3151	167	7565	281	372	595	351	228	426	188	7487	480	165	298	433	223	386
file_1_file_1_jg11102	CG1360_OG0006725	324	100	109	93	107	157	98	272	167	224	75	156	342	98	113	88	112	210	343	105	98	161	95	125
file_1_file_1_jg11103	blow_OG0006726	1563	584	476	505	778	2048	442	1644	978	3628	379	989	1537	644	447	504	688	3131	1320	803	385	1325	508	1610
file_1_file_1_jg11104	Vps13_OG0002955	17210	11235	11418	7424	15146	10211	11003	11996	6940	11672	8732	6851	13439	12339	10932	7932	10312	15531	11778	13303	11096	8540	9395	11500
file_1_file_1_jg11105	boca_OG0006727	3191	1228	1335	670	982	995	665	943	2439	1682	482	1582	3364	726	957	896	1064	1523	3371	1047	677	2067	864	786
file_1_file_1_jg11106	Rpe_OG0006728	1142	610	735	360	532	855	335	1468	656	1977	214	636	1098	279	552	324	658	1906	1244	488	233	844	247	960
file_1_file_1_jg11107	Corin_OG0006729	815	58	107	66	153	183	225	129	187	123	112	178	652	265	152	122	213	203	553	1142	205	211	43	110
file_1_file_1_jg11108	CG1598_OG0006730	3639	1660	2032	1584	1661	1608	1350	1730	2189	2003	1365	2456	3252	1528	1446	1641	1614	1881	3501	1600	1334	2400	1419	1619
file_1_file_1_jg11109	Gpo2_OG0002956	46	2	7	6	9	6	11	6	22	11	13	68	31	13	8	20	11	5	22	12	10	27	9	5
file_1_file_1_jg1111	lms_OG0007104	0	31	3	43	1	67	23	1	0	105	21	7	0	50	2	53	5	63	3	3	6	0	0	0
file_1_file_1_jg11110	Cyt-b5_OG0006731	27785	7991	9715	6479	8535	2967	7017	7027	23286	3592	5863	14626	24806	5017	7961	6098	9977	3162	27352	8254	4907	16874	6966	10426
file_1_file_1_jg11111	Drat_OG0006732	12106	4142	3648	2808	3643	29285	1994	11251	7602	24457	1989	4077	17047	1531	4817	1883	3579	17200	11470	7532	1803	9722	2547	12876
file_1_file_1_jg11112	Orc1_OG0006733	65	166	53	39	73	490	61	1048	39	909	36	50	93	38	50	33	47	825	90	119	30	52	58	107
file_1_file_1_jg11113	PIG-G_OG0011619	2732	712	851	501	738	1384	613	815	1625	1261	424	1152	2758	646	819	494	848	1507	2627	1025	501	1583	591	829
file_1_file_1_jg11114	CG1602_OG0006734	610	312	218	162	188	346	164	472	380	452	168	284	716	153	183	152	199	441	622	241	120	358	246	219
file_1_file_1_jg11115	CG1603_OG0006735	1045	376	430	355	470	450	378	559	597	559	315	295	992	418	390	420	490	500	1057	439	370	666	342	371
file_1_file_1_jg11116	az2_OG0006736	732	165	168	137	177	303	140	345	394	420	132	363	660	168	121	168	186	379	725	235	129	334	166	169
file_1_file_1_jg11117	mEFTu2_OG0006737	1380	1444	1011	806	813	704	770	1604	848	1058	628	1144	1352	903	749	941	760	1051	1333	791	677	964	509	948
file_1_file_1_jg11118	didum_OG0006738	7856	1019	1565	1340	2421	1424	1679	5620	3873	1597	1378	2585	7661	2220	1760	1429	2900	2351	6774	3905	1783	3557	1428	2192
file_1_file_1_jg11119	dpa_OG0001628	74	167	46	34	25	1586	50	2437	34	3370	24	166	73	37	35	47	29	3265	102	42	27	64	27	125
file_1_file_1_jg1112	Mgat1_OG0007105	3630	668	931	883	1681	678	1052	763	2209	766	890	1312	3431	1242	1020	1372	1562	862	3584	1634	975	2232	716	682
file_1_file_1_jg11120	CG1620_OG0006739	3076	986	1156	1162	1490	2275	1149	2577	1614	3810	984	1939	2766	1271	1157	1404	1444	3506	3248	1493	1083	1794	1439	1061
file_1_file_1_jg11121	Coop_OG0006740	389	320	253	117	269	1480	174	683	190	2378	134	260	383	204	272	251	309	2094	566	200	129	286	244	158
file_1_file_1_jg11122	wech_OG0006741	844	336	80	101	213	96	210	3045	226	267	160	261	572	262	74	92	134	326	450	323	217	276	35	169
file_1_file_1_jg11123	Aldh-III-PP_OG0006742	38087	5767	8745	9948	11487	4538	12906	6123	25076	5154	9761	18870	35974	8737	8056	8990	11729	4493	33039	11292	10566	26782	7347	8348
file_1_file_1_jg11124	p47_OG0006743	4203	1957	1707	1378	1698	3212	1284	2652	3442	5025	1067	1914	4455	1386	1514	1730	1760	3795	4587	1698	1116	2940	928	2269
file_1_file_1_jg11125	CG11127_OG0006744	1435	448	600	522	620	643	479	631	1109	946	454	568	1476	632	515	504	591	900	1709	594	456	945	368	530
file_1_file_1_jg11126	CG11141_OG0006745	2988	396	632	515	750	503	594	993	1564	763	518	892	2719	707	567	605	737	712	2865	765	539	1601	318	526
file_1_file_1_jg11127	Inos_OG0006746	12435	6026	10036	8070	7965	4561	9346	6329	10680	7155	6494	4659	12873	5491	7324	8627	13530	4770	13541	12551	5334	9352	3682	7206
file_1_file_1_jg11128	CG11125_OG0011620_OG0	431	58	87	163	156	16	148	73	229	29	134	173	338	176	93	257	152	13	418	145	257	156	158	149
file_1_file_1_jg11129	CG11125_OG0006747	1383	413	311	627	673	139	542	618	1142	281	533	732	1618	626	297	786	614	326	1749	446	471	863	312	573
file_1_file_1_jg1113	CG43308_OG0015518	5	8	18	39	43	4	55	2	0	2	33	0	1	68	51	68	55	1	2	93	51	6	54	3
file_1_file_1_jg11130	fa2h_OG0006748	941	233	286	461	424	26	543	170	641	78	403	392	677	550	201	589	398	41	869	366	681	483	261	309
file_1_file_1_jg11131	kappaB-Ras_OG0006749	1324	509	466	571	408	414	447	376	803	580	438	420	1179	675	353	719	410	528	1348	411	452	772	243	326
file_1_file_1_jg11132	CG30503_OG0006750	140	272	1142	349	798	132	185	660	124	168	108	266	209	169	996	204	1738	197	163	1043	75	123	216	1129
file_1_file_1_jg11133	sPLA2_OG0006751	1303	420	1298	386	1054	94	223	1410	941	56	129	513	1186	299	1148	436	2742	120	1237	1887	137	672	552	2092
file_1_file_1_jg11134	CG11123_OG0006752	912	566	553	388	427	722	440	1187	604	970	336	397	931	412	476	440	496	950	949	431	336	517	467	666
file_1_file_1_jg11135	so_OG0006753	12	137	143	267	187	153	269	60	0	360	249	93	1	285	125	363	167	217	4	169	254	76	76	67
file_1_file_1_jg11136	CG11145_OG0006754	0	0	0	0	0	0	0	0	0	0	0	0	1	0	0	0	1	0	0	1	0	0	0	1
file_1_file_1_jg11137	so_OG0006755	18	265	230	468	401	350	482	88	0	584	434	433	3	612	269	598	371	425	10	264	495	83	229	115
file_1_file_1_jg11139	CG11112_OG0014304_OG0	14	0	0	0	0	0	1	0	0	0	0	0	3	1	0	0	0	0	6	10	2	0	0	0
file_1_file_1_jg1114	Nnf1a_OG0000423_OG0	192	22	17	6	12	148	10	87	111	281	14	63	169	9	16	6	11	269	187	18	8	89	8	21
file_1_file_1_jg11140	Eaf_OG0000502_OG1	4221	1783	2115	2216	2734	1673	2209	1894	3190	1895	2132	2987	4310	2751	2407	2708	2684	1704	4087	2894	2243	2785	2888	1812
file_1_file_1_jg11141	CG43123_OG0012835	19	0	0	1	0	0	1	0	1	0	0	17	11	2	0	0	1	0	7	2	1	1	0	0
file_1_file_1_jg11142	Eaf_OG0000502_OG0	1847	722	708	869	1154	803	1144	1068	1062	869	1098	1572	1896	1252	1251	1322	1284	878	1720	1216	1102	1097	1321	975
file_1_file_1_jg11143	Glo1_OG0006756	1461	1299	1015	480	733	1901	468	1699	1385	3075	314	925	1571	508	823	487	920	2864	1545	768	325	1091	478	1735
file_1_file_1_jg11144	Gr43a_OG0006757	11	9	36	20	61	9	36	9	1	17	21	5	15	21	9	16	41	12	9	61	44	13	21	4
file_1_file_1_jg11145	Dhx15_OG0006758	3542	1548	1967	1426	1790	2598	1569	2690	2640	4428	1152	1788	3597	1416	1678	1512	1741	4154	3711	1674	1163	2195	950	1865
file_1_file_1_jg11146	cos_OG0006759	1295	490	345	326	494	1307	404	1401	586	1915	343	749	1368	473	350	386	531	1970	1237	1203	393	679	240	402
file_1_file_1_jg11147	Dscam1_OG0000900_OG1	7816	2824	1332	1882	3079	3341	2654	2210	2403	3156	2045	3265	7216	2506	2269	1934	2384	3681	5531	4199	2234	3603	2036	2556
file_1_file_1_jg11148	Dscam1_OG0012561_OG0	468	227	75	99	279	180	160	186	49	192	165	112	421	165	178	139	139	319	306	222	196	154	61	218
file_1_file_1_jg11149	CG12164_OG0006760	47	5771	70	1	14	104	0	129	0	300	2	41	21	1	42	0	20	142	1	30	0	17	71	24
file_1_file_1_jg1115	qsm_OG0011655	3443	13596	11013	6113	11907	9645	6266	4541	2521	11671	4290	1999	3071	6068	10649	6589	10423	8160	3085	9665	4745	2864	7710	6838
file_1_file_1_jg11150	pwn_OG0006761	292	2028	358	323	361	2957	548	69	121	5040	618	118	461	233	372	237	296	4706	138	321	353	395	443	68
file_1_file_1_jg11151	Incenp_OG0002957	2	201	10	5	13	3396	8	1931	3	6528	3	157	11	8	22	14	3	6190	0	0	1	20	3	40
file_1_file_1_jg11152	Br140_OG0001629	2685	934	1103	1350	1804	1490	1457	3454	1360	2299	1311	1040	2897	1346	1510	1681	1624	2229	2933	1586	1381	1496	761	1278
file_1_file_1_jg11154	CG1850_OG0006762	0	8	1	3	0	37	0	6	0	24	2	27	0	8	0	0	2	50	5	3	0	0	0	0
file_1_file_1_jg11155	Gadd45_OG0006763	223	327	267	361	316	249	382	383	206	356	265	56	285	415	318	540	354	244	223	409	425	160	106	712
file_1_file_1_jg11156	Adk3_OG0002958	5887	656	3984	2508	5264	669	2426	1275	4241	823	2065	2160	5919	3380	3442	3147	5139	760	6552	4292	2424	3870	2222	1373
file_1_file_1_jg11157	Or43a_OG0006764	3275	0	4	0	15	15	0	0	2845	9	1	1027	3506	0	0	0	0	8	3418	8	0	2018	0	0
file_1_file_1_jg11158	pk_OG0011621	628	1660	755	927	1112	2177	807	528	373	3961	756	481	743	863	810	1011	1119	3404	738	923	737	623	428	530
file_1_file_1_jg11159	CG30384_OG0002959	16	35	9	3	1	23	0	5	3	63	1	0	13	1	1	0	4	39	12	1	0	5	1	9
file_1_file_1_jg1116	qsm_OG0015392	0	0	0	0	0	0	0	1	0	0	0	0	1	0	0	0	0	0	0	0	0	0	0	0
file_1_file_1_jg11160	CG30385_OG0001630_OG0	10	36	3	0	2	26	0	1	13	45	2	10	10	1	6	1	6	35	13	2	3	7	0	3
file_1_file_1_jg11161	CG33140_OG0002960	10	14	0	1	10	8	0	1	0	17	0	0	7	1	2	0	1	44	9	0	3	3	3	4
file_1_file_1_jg11162	CG11060_OG0006765	12	38	2	2	12	10	4	3	4	13	3	39	18	4	0	10	2	27	6	0	7	7	0	5
file_1_file_1_jg11163	pk_OG0002961_OG0	0	20	0	0	1	15	0	0	0	5	0	10	0	1	0	2	0	17	0	1	0	0	0	5
file_1_file_1_jg11164	nec_OG0000440_OG0	3660	9097	15128	8932	14082	683	8607	9223	2458	431	4831	4819	3517	6722	14663	9665	19835	756	3016	17783	5045	3632	7671	14370
file_1_file_1_jg11165	Spn43Ad_OG0002962	1052	641	1087	1233	1936	142	986	585	941	121	676	885	1310	1171	1046	1359	2316	190	968	2126	911	1033	518	798
file_1_file_1_jg11166	Spn43Ab_OG0006766	2607	11740	14801	5230	12432	2606	4720	28145	1398	2127	3327	2720	2018	4441	15793	4782	19410	3241	1768	18199	2843	2468	6039	44205
file_1_file_1_jg11167	CG12828_OG0011622	2	7	12	5	5	0	0	11	0	0	1	0	1	6	16	0	2	0	0	5	1	0	10	9
file_1_file_1_jg11168	Spn43Aa_OG0006767	11	3324	3	2	3	2096	1	14	4	616	1	8	4	1	3	1	10	199	11	16	1	5	1	13
file_1_file_1_jg11169	Cyp9b2_OG0000302_OG1	254	385	407	138	485	186	138	446	105	279	85	367	248	107	398	182	575	180	151	509	77	235	234	583
file_1_file_1_jg1117	HnRNP-K_OG0001659	78325	2731	4108	4684	7142	4870	4306	2840	55580	6270	3442	37760	77508	5411	4148	5182	6308	5643	79206	6577	4002	45943	4982	2174
file_1_file_1_jg11170	Cyp9b2_OG0000302_OG0	199	557	729	142	749	145	128	1479	194	45	80	213	318	118	966	124	812	166	218	685	71	213	639	2264
file_1_file_1_jg11171	esn_OG0006768	1546	831	332	59	459	1005	61	95	826	1736	47	552	1532	100	753	108	431	1635	1514	710	84	883	303	21
file_1_file_1_jg11172	esn_OG0014681_OG0	3	2	0	0	0	8	1	0	0	2	2	0	11	1	0	2	0	4	3	9	0	4	0	0
file_1_file_1_jg11173	CG12831_OG0011623_OG0	0	0	0	0	0	0	0	0	0	0	0	0	0	0	0	0	0	0	0	0	0	0	0	0
file_1_file_1_jg11174	CG12836_OG0002963_OG0	4	3	8	183	44	2	98	1	0	0	106	77	380	157	5	191	11	2	282	29	72	68	10	0
file_1_file_1_jg11175	eIF4EHP_OG0014171	0	0	0	0	0	0	0	0	0	0	1	0	0	0	0	0	1	0	1	0	0	0	0	0
file_1_file_1_jg11176	Tsp42Er_OG0011624_OG0	143	80	250	47	128	15	45	427	93	2	24	13	111	46	184	50	248	16	194	127	28	77	89	774
file_1_file_1_jg11177	Tsp42Eq_OG0001631_OG0	1	148	25	4	20	5	1	165	0	4	1	0	2	2	19	5	34	7	3	17	2	1	26	206
file_1_file_1_jg11178	Pgant3_OG0002964_OG0	1662	1833	650	535	833	1119	649	787	932	1517	466	805	1723	626	775	642	822	1383	1732	951	492	931	443	754
file_1_file_1_jg11179	Tsp42Ep_OG0006769	85	16	27	36	32	186	30	24	81	82	19	29	116	39	38	20	58	377	91	48	24	58	15	25
file_1_file_1_jg1118	Hil_OG0007106	3707	4262	3110	2065	4565	1604	2562	2666	2554	2369	1825	1949	3894	2515	4125	2729	4275	2075	3975	4333	1905	2603	3295	3690
file_1_file_1_jg11180	Tsp42Eo_OG0006770	1740	1596	210	118	193	446	89	496	1778	927	92	734	2084	98	154	87	206	879	2137	165	59	1174	131	655
file_1_file_1_jg11181	Tsp42En_OG0006771	5000	58	153	93	267	21	94	16	4406	41	73	834	4906	149	69	94	207	20	5182	169	109	3015	59	13
file_1_file_1_jg11182	lbm_OG0006772	1499	2252	2074	1822	1869	438	1693	502	1027	383	1331	735	1305	1816	1569	1774	1894	221	1377	1764	1298	1165	1423	766
file_1_file_1_jg11183	Tsp42El_OG0000772	2573	12251	9826	1688	7119	4337	1995	3653	1459	4933	1283	1671	2413	1874	7362	1699	6263	4080	2134	5543	1473	1600	6498	6458
file_1_file_1_jg11184	Tsp42Ek_OG0001632_OG0	69	250	66	62	30	1565	54	116	71	1611	42	24	81	88	43	67	43	1545	64	60	51	85	26	115
file_1_file_1_jg11185	Tsp42Ej_OG0006773	4297	296	1236	2282	1124	134	2150	419	3980	74	1737	3136	4450	2628	636	2010	2691	143	4757	2638	1582	3377	433	648
file_1_file_1_jg11186	CG33914_OG0012299_OG0	1941	3	9	8	34	26	8	2	1558	16	8	1136	2161	14	7	8	30	12	1910	24	10	1344	11	18
file_1_file_1_jg11187	Tsp42Ei_OG0006774	846	5118	4005	6518	3876	990	6169	2178	277	1793	5559	862	550	5830	2902	6741	3676	1232	436	3413	5492	1577	786	3155
file_1_file_1_jg11188	Tsp42Eh_OG0006775	86	1150	1295	1435	984	382	1097	464	4	520	1369	539	27	1564	916	1878	888	395	34	919	1419	282	544	930
file_1_file_1_jg11189	Tsp42Eg_OG0006776	1214	7757	2915	1663	2064	828	1568	2975	985	1325	1228	603	1140	1556	2058	1419	2108	1253	1466	2299	1212	851	1355	4157
file_1_file_1_jg1119	CG9945_OG0001616	2237	1185	1264	1126	1458	788	1240	1153	1609	847	1133	1132	2349	1474	1201	1541	1369	800	2324	1414	1204	1606	1179	925
file_1_file_1_jg11190	Tsp42Ef_OG0002965	44872	3137	4079	2536	4319	1989	2680	1469	32305	3286	1943	10592	43763	2453	3363	2443	3996	2559	41861	4178	1981	26521	1970	2135
file_1_file_1_jg11191	Tsp42Ee_OG0000474_OG0	22559	15964	15027	6465	12745	12469	8484	11752	17097	13409	6223	10458	22390	7254	14029	7427	13306	11537	22628	12798	6572	14229	11380	16278
file_1_file_1_jg11192	Tsp42Ed_OG0002966	11980	6856	3532	1363	3045	326	1467	2140	10145	210	1086	3621	13206	1148	3038	1570	3623	269	13510	3320	1525	7990	1959	5672
file_1_file_1_jg11193	Tsp42Ec_OG0001633	35	262	18	28	18	16	21	135	28	2	37	11	21	35	30	22	37	11	29	49	21	31	42	49
file_1_file_1_jg11194	Tsp42Eb_OG0002967_OG0	88	1022	174	171	136	160	104	494	132	25	96	56	131	130	195	121	303	122	90	388	88	81	206	1474
file_1_file_1_jg11195	Tsp42Ea_OG0002968_OG0	12132	10959	9848	8245	10838	2326	8989	4235	10424	2663	7507	5155	10242	8909	7522	9580	10666	2707	11556	9827	7751	8556	5960	5542
file_1_file_1_jg11196	CG30159_OG0006777	2005	2650	2122	2218	2306	1637	1995	1893	1519	2702	2088	1044	1977	2488	2215	3132	2324	2356	2136	2255	2283	1552	1021	2312
file_1_file_1_jg11197	CG17002_OG0006778	2362	894	996	860	1349	960	758	953	2179	1619	703	1467	2350	951	927	1016	1148	1324	2540	1151	730	1726	794	680
file_1_file_1_jg11198	CG30156_OG0011625_OG0	267	78	31	36	35	43	31	22	159	41	27	155	290	50	21	37	59	55	256	85	41	168	23	21
file_1_file_1_jg11199	vimar_OG0006779	1675	651	459	492	705	1201	616	1173	798	1744	458	605	1620	539	576	564	678	1611	1563	930	491	896	414	560
file_1_file_1_jg112	Spf45_OG0002689_OG0.2	1	4	3	1	0	3	0	0	3	0	3	2	2	1	1	1	1	2	0	0	2	0	1	0
file_1_file_1_jg1120	CG11180_OG0006625	983	1283	1397	813	901	1769	592	2000	675	2099	439	649	1178	628	811	636	835	1905	1167	559	406	608	1124	1351
file_1_file_1_jg11200	CG30157_OG0006780	90	51	45	42	55	39	35	60	52	88	27	38	90	33	67	31	46	73	127	38	19	57	21	66
file_1_file_1_jg11201	Cyp6u1_OG0006781	3108	910	1151	1328	1164	520	1275	1086	2300	803	1179	1244	3201	1406	1003	1303	1323	699	3295	1052	1164	2023	545	895
file_1_file_1_jg11202	mim_OG0000901_OG0	83	0	0	217	1	2	245	2	46	1	223	69	68	1064	2	940	1	1	35	19	1021	95	0	2
file_1_file_1_jg11203	CheB42a_OG0012300	249	0	3	1913	5	0	2174	1	97	0	1814	210	114	31089	0	35285	1	0	143	416	39047	266	0	6
file_1_file_1_jg11204	CheB42b_OG0000357_OG1	1981	12	7	24232	6	3	25769	35	32	5	24387	1824	1381	13724	4	14243	3	3	849	112	14976	3901	1	169
file_1_file_1_jg11205	CheB42b_OG0000357_OG0	513	12	1	4030	5	0	4327	5	0	1	4272	533	169	8634	2	8169	10	1	171	83	11153	559	2	30
file_1_file_1_jg11206	mim_OG0006782	10344	3928	2604	5300	6186	3844	5733	5740	5776	3252	5627	6659	9596	8637	3852	8107	5988	4467	9706	7975	7520	5740	4039	3175
file_1_file_1_jg11207	CG3358_OG0006783	746	481	385	216	377	626	215	908	449	1033	138	396	764	201	335	251	379	1049	716	406	129	477	251	504
file_1_file_1_jg11208	CG30158_OG0006784	383	36	52	145	189	16	156	19	178	5	146	114	481	194	75	139	190	44	268	647	162	262	33	1
file_1_file_1_jg1121	FAM21_OG0001141_OG0.2	235	67	53	42	85	62	87	271	66	92	98	123	199	91	51	54	97	136	181	119	86	105	102	89
file_1_file_1_jg11210	Spn42De_OG0006785	349	2100	540	362	425	440	329	708	256	548	238	205	426	342	361	368	397	562	389	417	209	245	319	485
file_1_file_1_jg11211	Spn42Dd_OG0011626	1508	5112	4497	1711	4000	406	1636	2726	1207	412	1074	1683	1621	1406	4023	1864	5298	468	1796	3836	900	1081	2184	5029
file_1_file_1_jg11212	Spn42Dc_OG0006786	98	380	31	24	59	64	22	146	26	63	21	55	85	21	16	14	55	66	53	40	13	79	22	203
file_1_file_1_jg11213	Spn42Da_OG0000165_OG1	3779	4697	4540	3429	4466	1802	3308	3244	2315	1912	3030	1867	3709	3588	3975	4505	4841	1675	3822	4557	3127	2708	2555	5794
file_1_file_1_jg11214	Spn42Da_OG0000165_OG0	0	32	2	0	2	0	0	9	0	0	0	6	1	0	1	0	0	0	0	1	0	0	0	1
file_1_file_1_jg11215	asRNA:CR44169_OG0002969_OG0	16468	30	278	32	480	8	20	30	9613	7	33	3253	14993	47	247	31	254	4	15109	354	18	10606	171	83
file_1_file_1_jg11216	coro_OG0006787	2056	9017	7244	7310	9270	8256	9564	7223	1031	12277	9832	5343	1721	11717	7367	11692	8334	10960	1720	7337	10793	2355	4784	7768
file_1_file_1_jg11218	CG9445_OG0012068_OG0	0	0	0	0	0	0	0	0	0	0	0	0	0	0	0	0	0	0	0	0	0	0	0	0
file_1_file_1_jg11219	CG15236_OG0001634_OG0	10	97	45	45	22	176	86	66	0	6	37	218	5	126	33	29	397	190	3	1886	38	20	10	31
file_1_file_1_jg1122	FAM21_OG0001141_OG0	1084	343	430	407	526	619	372	815	841	668	374	704	1078	528	375	423	484	589	1072	518	327	695	635	306
file_1_file_1_jg11220	koi_OG0006788	5037	2738	2223	2199	3587	2153	2586	3286	3480	2800	2044	2300	4918	2938	2532	2889	3251	2981	4977	3417	2193	3191	2605	1846
file_1_file_1_jg11221	ubl_OG0012301	576	516	353	155	209	427	185	353	402	439	217	232	510	258	222	222	299	472	536	209	206	289	190	307
file_1_file_1_jg11222	CG15237_OG0006789	957	348	498	354	393	434	271	335	659	597	240	570	830	492	318	528	372	569	985	342	289	544	291	280
file_1_file_1_jg11223	SdhB_OG0002970	30834	8964	27620	29337	22287	6839	24441	6123	24507	8104	23618	26413	27122	42526	21453	48108	20939	8345	30953	20537	34277	24327	15365	7327
file_1_file_1_jg11225	Epac_OG0006790	598	12	7	39	48	6	44	30	119	1	33	72	520	36	19	39	37	6	313	114	56	210	2	50
file_1_file_1_jg11227	Cyp6a2_OG0000902_OG0	88173	279	2858	1846	8661	124	1855	289	71849	123	1749	16813	77381	1288	2560	2011	9628	176	86305	5719	1904	49532	1067	484
file_1_file_1_jg11229	Epac_OG0000591_OG0	9435	736	262	685	1038	251	791	560	3556	179	705	1376	8052	919	366	649	1022	228	6396	2439	983	3806	204	833
file_1_file_1_jg1123	Rcd6_OG0006624	1174	1046	1304	1074	2333	749	981	380	868	896	773	1113	1062	1028	1560	1135	1679	680	1251	1815	705	661	1302	607
file_1_file_1_jg11230	Epac_OG0012998_OG0	38	22	6	4	0	6	6	13	7	5	7	12	52	18	8	12	5	9	32	9	9	26	8	10
file_1_file_1_jg11231	CG9436_OG0006791	2614	2308	4256	1667	3674	1854	1819	2446	2189	2868	1000	1243	2761	1315	3291	1650	4776	1918	3038	3619	1027	1750	1623	3557
file_1_file_1_jg11232	CG3420_OG0006792	893	772	550	463	439	366	336	478	799	513	295	854	902	443	379	525	480	547	950	423	343	648	506	433
file_1_file_1_jg11233	CG15306_OG0000396_OG0	9183	2936	2316	2091	3018	6354	2333	3787	5525	8043	1923	4175	8241	2944	2553	2752	3063	7223	8560	4151	2589	5163	2886	2462
file_1_file_1_jg11234	Mccc2_OG0006793	854	566	620	401	610	1030	418	1174	343	962	318	363	834	500	543	521	548	1001	812	431	352	496	401	777
file_1_file_1_jg11235	phtf_OG0002971	5121	1120	1023	1114	1413	927	1198	1368	3115	1169	1055	2051	5258	1326	938	1290	2201	1226	4499	2971	1121	3237	941	774
file_1_file_1_jg11236	l(2)01289_OG0006794	2645	17216	17454	41629	20002	10411	56487	10106	48	11322	51296	22810	265	47016	17081	32264	14615	14587	372	13956	34657	10005	16774	13111
file_1_file_1_jg11237	Zip42C.2_OG0006795	0	5	0	1	0	1	1	2	0	0	1	0	0	3	2	0	0	1	2	0	1	0	0	6
file_1_file_1_jg11238	Zip42C.1_OG0002972	3	4	2	1	4	1	1	5	0	0	0	0	2	2	0	8	13	3	1	3	1	2	0	0
file_1_file_1_jg1124	rig_OG0006623	1469	392	496	479	619	1048	488	1097	1195	1439	389	716	1736	517	397	500	530	1555	1845	574	374	973	451	493
file_1_file_1_jg11240	CG45092_OG0012069	1213	344	599	385	863	309	616	1090	345	328	747	841	1213	799	865	706	877	422	1073	926	960	548	979	735
file_1_file_1_jg11241	chk_OG0006796	7652	2987	6264	5470	6790	1995	7378	5166	3415	2138	8607	7640	7231	10743	6664	9904	6757	2242	6801	7006	11759	4462	4288	3870
file_1_file_1_jg11242	Rab2_OG0002973_OG0	11098	3692	3597	2948	4022	3308	3313	3275	6862	3443	3321	6287	10246	3999	3524	4279	4306	2947	10504	4501	3820	6654	3181	3792
file_1_file_1_jg11243	Mob4_OG0002974_OG0	3183	1878	1512	1381	1633	1939	1444	1599	2513	2846	1235	2035	3457	1487	1402	1669	1669	2645	3347	1749	1251	2162	835	1402
file_1_file_1_jg11244	CG3270_OG0002975_OG0	16	54	104	41	81	14	35	1066	13	14	12	26	27	34	102	9	122	27	18	226	14	12	14	1829
file_1_file_1_jg11245	Rpp25_OG0002976_OG0	255	257	168	129	143	207	132	299	174	335	100	304	249	136	129	154	133	283	298	164	67	149	155	163
file_1_file_1_jg11246	Ddc_OG0002977_OG0	0	290	14	9	3	27	17	21	1	6	4	46	1	16	2	2	6	25	1	404	7	0	0	8
file_1_file_1_jg11247	Rpp25_OG0002978_OG0	5	2	3	6	1	4	6	2	0	2	2	21	3	4	2	1	2	2	7	7	5	0	5	2
file_1_file_1_jg11248	Tdc1_OG0002979_OG0	6895	1092	4937	653	4569	637	980	1270	7494	693	333	4096	9017	885	5036	862	4771	556	6778	3773	709	4577	3307	1950
file_1_file_1_jg11249	CG17266_OG0001635_OG0	149	109	75	39	29	222	32	205	126	433	22	55	134	27	55	48	50	424	136	42	36	82	37	126
file_1_file_1_jg1125	CG13436_OG0006622	544	22	21	104	60	13	60	10	314	17	60	155	606	82	27	76	32	13	717	34	56	275	8	28
file_1_file_1_jg11250	PGAP3_OG0002980_OG0	1311	259	214	170	197	247	177	288	968	327	147	294	1319	221	131	187	247	325	1374	248	149	698	79	246
file_1_file_1_jg11251	Hsepi_OG0001145_OG0	3112	437	636	543	761	701	746	809	1689	828	688	992	2999	719	667	768	733	767	2710	926	664	1618	451	756
file_1_file_1_jg11252	CG9410_OG0002981_OG0	1706	794	976	1029	773	260	825	681	1169	299	775	1072	1572	1133	632	1193	714	370	1673	696	899	1136	550	721
file_1_file_1_jg11253	CG15908_OG0002982_OG0	288	293	184	148	125	80	121	229	222	153	120	175	282	180	111	172	160	146	300	174	123	143	154	143
file_1_file_1_jg11254	Adf1_OG0001636_OG0	2949	1351	1023	989	1261	1340	1088	1225	1487	2048	853	1649	2749	1110	1103	1197	1290	1983	2982	1441	897	1801	1255	911
file_1_file_1_jg11255	Dpit47_OG0002983_OG0	1514	897	875	860	763	718	670	1082	1172	1182	626	948	1541	755	641	840	846	1220	1801	727	612	1048	604	751
file_1_file_1_jg11256	sced_OG0001637_OG0	1118	181	199	281	245	518	334	1573	571	721	319	623	1048	389	141	306	229	612	1149	496	326	639	215	184
file_1_file_1_jg11257	geminin_OG0002984_OG0	699	321	316	290	206	1151	246	925	481	1843	245	410	684	292	276	258	264	1770	739	229	206	495	204	269
file_1_file_1_jg11258	Opbp_OG0002985_OG0	1301	528	561	545	598	833	511	1034	935	949	422	751	1205	571	489	484	665	904	1440	602	464	728	483	540
file_1_file_1_jg11259	Debcl_OG0002986_OG0	4839	1144	1311	949	1482	1051	1014	1519	3816	1614	794	2165	5026	836	1204	994	1342	1263	4954	1197	777	3411	953	1119
file_1_file_1_jg1126	rig_OG0006621	1256	193	224	231	382	627	403	1362	349	1164	322	167	1253	399	385	347	358	1295	882	388	392	496	218	401
file_1_file_1_jg11260	Fmo-2_OG0002987_OG0	586	1753	1338	258	543	180	351	993	347	189	209	605	921	165	1175	136	893	138	565	453	109	647	1146	1535
file_1_file_1_jg11261	Bap170_OG0000903_OG0	2446	936	1040	1048	1408	2739	1181	4603	1144	4263	1016	1447	2383	1266	1322	1437	1448	4525	2678	1535	1130	1308	1209	1221
file_1_file_1_jg11262	Trap1_OG0001638_OG0	6239	2125	3166	2550	2706	1808	2254	2606	3891	2656	2138	3229	6052	2885	2691	3141	2850	2682	6022	2757	2213	3966	2531	2501
file_1_file_1_jg11263	Vha16-1_OG0006797	47918	15911	9684	5885	11333	11263	9744	30797	19984	10581	9265	12485	44093	10281	16076	10277	12414	10924	33371	13921	10770	23544	9854	32467
file_1_file_1_jg11264	jing_OG0006798	3057	1612	729	689	1415	1877	801	1703	1186	2554	741	1372	3285	950	867	915	1197	3077	2989	1326	956	1443	980	584
file_1_file_1_jg11265	jing_OG0012720_OG0	16	0	0	1	1	0	1	0	4	0	0	0	7	0	1	0	0	0	12	2	1	3	0	0
file_1_file_1_jg11268	jing_OG0002988_OG0	185	54	56	70	137	95	69	45	44	129	83	116	194	89	85	69	92	151	134	82	99	79	112	46
file_1_file_1_jg11269	Pld_OG0003087	1247	743	634	396	731	1285	530	2128	640	1500	402	735	1378	487	679	469	739	1398	1073	778	424	886	732	969
file_1_file_1_jg1127	maf-S_OG0006620	3298	2073	2075	1362	2153	987	1189	1312	3089	1122	1099	3820	3329	1621	1382	1575	2248	1021	3643	1884	1094	2404	2736	1472
file_1_file_1_jg11270	bin3_OG0007310	6641	1973	2844	2871	3556	2534	3100	4859	3136	3245	3060	2679	6651	3653	2867	3334	3098	3515	6584	3616	3172	3475	1839	2222
file_1_file_1_jg11271	tomboy40_OG0007311	6	3	9	3	7	7	4	1	8	0	4	23	5	6	3	7	4	15	4	3	0	5	0	0
file_1_file_1_jg11272	Ttc7_OG0007312	6736	1886	2554	3313	3029	1305	3686	2557	3776	1976	3317	1808	6175	3762	2581	3797	3063	1854	6365	3723	3434	3644	1260	2186
file_1_file_1_jg11273	CG17994_OG0007313	889	29	30	203	70	19	121	16	565	32	115	241	782	179	32	184	74	32	923	85	135	467	24	12
file_1_file_1_jg11274	CG30431_OG0007314	5	122	527	92	144	75	68	529	0	18	47	65	4	32	501	24	232	62	1	244	7	4	198	920
file_1_file_1_jg11275	eIF3f2_OG0007315	5	6	2	0	1	1	0	3	0	0	0	0	2	0	1	0	0	0	4	0	1	0	0	0
file_1_file_1_jg11276	CG30432_OG0011664	0	0	1	0	0	0	0	0	0	0	0	0	0	0	1	0	0	0	0	0	0	0	0	0
file_1_file_1_jg11277	Ptr_OG0007316	759	1704	325	69	378	476	179	528	413	392	121	293	614	245	332	224	409	620	640	795	129	480	145	410
file_1_file_1_jg11278	CG11211_OG0012938	5790	15	45627	6	59958	2	929	6	11	4	3	10	0	2349	26152	2	59029	1	4	56892	1	3	56020	2
file_1_file_1_jg11279	CG8343_OG0000910	75624	75	588634	42	789112	18	12026	86	31	10	41	103	26	32456	367130	29	852657	9	5	661676	28	13	410634	15
file_1_file_1_jg1128	CG11110_OG0006619	640	328	484	594	343	147	491	375	626	283	399	474	680	644	339	653	355	293	827	411	443	535	259	289
file_1_file_1_jg11280	EcR_OG0007317	335	63	78	76	132	67	115	234	51	93	111	135	347	148	133	92	134	116	225	102	137	156	141	96
file_1_file_1_jg11281	CG14589_OG0000398_OG1	64	1	8	9	14	18	9	3	74	28	8	22	110	11	16	1	9	24	98	14	9	69	8	6
file_1_file_1_jg11282	EcR_OG0012310_OG0	424	76	52	46	81	579	92	137	118	483	88	105	341	94	91	57	94	672	369	79	87	139	10	139
file_1_file_1_jg11283	EcR_OG0007318	2784	627	555	553	878	3407	805	1309	934	3176	697	1168	2542	739	801	558	600	3403	2494	791	733	1391	574	777
file_1_file_1_jg11284	Ars2_OG0005840	12158	3800	4366	4380	6183	6946	4472	5494	7693	8058	4038	4812	13332	5559	4414	5476	5601	8313	12974	6119	4380	7449	4049	3751
file_1_file_1_jg11285	SmydA-5_OG0005839	148	659	1812	2895	1638	145	3098	306	43	104	3170	510	61	4058	1285	3855	1674	181	111	1344	3414	606	1028	368
file_1_file_1_jg11286	CG7849_OG0005838	1068	504	847	637	625	346	525	540	727	411	515	632	1037	812	602	709	594	421	1117	564	581	721	583	464
file_1_file_1_jg11287	l(2)k09848_OG0005837	664	618	642	390	393	733	414	1174	424	1009	315	215	694	367	486	359	472	943	724	286	306	422	412	598
file_1_file_1_jg11288	CCHa2-R_OG0005836	17	51	3	42	8	37	33	11	8	11	17	0	37	45	5	21	5	36	12	75	18	5	0	4
file_1_file_1_jg11289	CG7856_OG0002687	6	0	0	0	0	0	0	0	0	0	0	0	0	0	0	0	0	0	0	0	0	0	0	0
file_1_file_1_jg1129	Tcs1_OG0006618	538	436	426	351	287	417	292	534	425	617	226	274	616	296	262	357	353	609	690	241	229	416	220	400
file_1_file_1_jg11291	Tbce_OG0001535_OG0	2779	785	1043	1605	1172	1107	1630	994	1430	1381	1632	1611	2559	1753	1047	1973	1197	1284	2785	1384	1579	1600	752	886
file_1_file_1_jg11292	CG14591_OG0001533_OG0	2670	226	668	936	827	79	1072	31	1674	20	1247	1502	2558	1544	305	1257	2220	88	2448	1814	942	1790	261	70
file_1_file_1_jg11293	SCAP_OG0001532_OG0	6796	1709	2556	1807	3409	1811	2453	3004	2991	2332	2064	2015	6646	2647	2890	2628	3189	2578	6175	3127	2547	3584	1663	3105
file_1_file_1_jg11294	Strica_OG0001531_OG0	54	293	177	209	215	720	145	422	39	798	156	55	53	214	157	274	164	665	40	201	159	53	206	238
file_1_file_1_jg11295	Pngl_OG0001530_OG0	3288	1180	2026	1424	1756	1840	1537	2362	1812	2409	1384	1924	3217	1691	1594	1572	1957	2066	3243	1793	1272	1968	1339	2129
file_1_file_1_jg11296	Act42A_OG0000022_OG5	2867	6721	2372	1342	1222	15844	1739	10032	1777	22099	1220	1496	2636	1042	1716	1594	1720	20213	2609	2085	999	1982	1454	4719
file_1_file_1_jg11297	Src42A_OG0000875_OG0	13074	2846	3036	1489	6226	2899	2173	2010	7201	3732	1608	5119	14657	2420	3943	2125	5605	3628	10869	5719	1785	7587	3922	1722
file_1_file_1_jg11298	Src42A_OG0005827_OG0	910	364	254	250	384	529	383	503	508	657	231	515	834	374	399	448	428	708	824	594	274	518	180	342
file_1_file_1_jg11299	mle_OG0001529_OG0	7001	1165	1484	1926	2338	2038	2000	1799	3680	2614	1785	2397	7312	2313	1488	2114	2313	2755	7173	2633	2026	3450	1380	1697
file_1_file_1_jg113	Spf45_OG0002689_OG0	22	5	7	5	3	11	11	2	7	7	8	7	14	5	1	2	3	3	14	7	4	8	0	13
file_1_file_1_jg1130	Polr3K_OG0012065	214	175	131	120	121	215	115	257	143	280	95	121	238	115	116	94	127	232	254	115	89	122	113	194
file_1_file_1_jg11300	BubR1_OG0000657_OG0	325	132	50	38	90	1478	59	1320	148	2332	43	123	265	76	82	72	95	2713	392	277	65	101	37	150
file_1_file_1_jg11301	CG7881_OG0000874_OG0	42	116	104	25	117	15	41	873	17	20	19	30	26	12	206	11	79	14	44	79	20	12	49	1266
file_1_file_1_jg11302	CG7882_OG0001651	1	5	2	0	0	0	1	1677	0	7	0	0	0	0	2	0	1	0	0	0	1	0	0	2495
file_1_file_1_jg11303	CG43366_OG0002686	129	959	10	2	21	403	8	240	42	910	8	26	150	8	16	15	24	701	144	47	7	79	13	2
file_1_file_1_jg11304	dpr12_OG0005835	2794	89	265	225	727	74	277	32	1716	35	219	576	2447	372	264	249	591	124	2693	1489	336	1265	157	11
file_1_file_1_jg11305	Or42b_OG0005834	5325	0	0	5	28	1	7	0	4014	0	6	2167	5639	7	0	2	5	0	4636	17	3	3533	0	0
file_1_file_1_jg11306	Tsp42A_OG0000679_OG0	6	0	0	0	0	0	0	0	21	0	0	12	21	0	0	0	0	0	8	0	0	6	0	0
file_1_file_1_jg11307	Or42a_OG0000658_OG1	36	11	329	1	662	2	2	0	16	2	0	5	141	23	329	0	437	2	110	573	0	57	166	0
file_1_file_1_jg11308	ZnT41F_OG0000939_OG0	399	408	444	256	458	398	332	427	206	272	293	403	403	333	317	342	413	162	358	462	291	227	377	519
file_1_file_1_jg11309	Gp210_OG0001006_OG0	3487	1561	1403	947	1557	3419	1449	4301	1587	4112	1166	941	3101	1251	1628	1091	1289	4794	3001	1663	1082	1568	976	2508
file_1_file_1_jg1131	DMAP1_OG0006281	1813	868	807	669	813	762	615	849	1294	1161	516	1175	1712	713	678	819	845	1084	1821	809	527	1088	795	557
file_1_file_1_jg11310	CG7791_OG0011560_OG0	1831	905	1027	1210	1056	858	1117	905	1145	1115	988	1509	1707	1465	990	1445	913	1181	1815	913	1113	1186	885	935
file_1_file_1_jg11311	l(2)09851_OG0005833	639	1172	882	542	491	1507	442	1890	355	2563	325	463	620	394	682	454	571	2407	597	491	299	379	494	1083
file_1_file_1_jg11312	ap_OG0005832	95	313	686	716	669	611	934	775	28	1074	808	351	55	847	654	643	743	1018	35	1229	947	198	291	1108
file_1_file_1_jg11313	Cndp2_OG0000776_OG0.2	271	127	202	129	192	232	125	315	176	247	67	78	289	157	166	138	201	214	284	156	97	148	96	275
file_1_file_1_jg11314	vlc_OG0000777_OG1	4796	2044	1996	1737	2412	2591	2187	3871	2822	3284	1764	2132	4844	2364	1940	2228	2055	2916	4356	2422	1879	2812	1831	1926
file_1_file_1_jg11315	Cndp2_OG0000776_OG0	310	258	183	92	160	293	86	360	282	261	91	108	394	82	156	107	119	249	387	153	75	216	98	516
file_1_file_1_jg11316	scaf_OG0003109	1905	5290	9838	3277	10715	15055	5422	3247	98	10053	4126	1838	821	5716	21069	4556	9595	13532	395	9040	5584	708	14402	2832
file_1_file_1_jg11317	kune_OG0012884_OG0	2838	3410	2258	1266	2195	2273	1470	1056	2185	3336	1202	969	2806	1473	1612	1374	1747	2901	3183	1822	1143	1966	1437	1489
file_1_file_1_jg11318	CG8245_OG0012578	5156	202	158	596	388	123	511	24	3027	58	365	1480	4571	659	110	521	314	102	4727	994	495	2905	87	23
file_1_file_1_jg11319	Not3_OG0000878_OG0	12449	3605	2990	3278	4816	4613	4090	4895	6168	5335	3619	6468	12264	4267	3701	4107	4218	5392	11573	4968	3652	6596	4533	3646
file_1_file_1_jg1132	CG16799_OG0006282	1574	3840	2197	958	2144	276	650	3264	1686	381	346	1075	2073	793	1861	1232	2722	271	1852	1980	450	1075	2164	5721
file_1_file_1_jg11320	CG1344_OG0012226	2860	1065	1032	750	1110	1168	788	1071	1840	1207	621	1277	2949	862	751	631	942	1246	2941	1005	759	1656	982	1059
file_1_file_1_jg11321	hrm_OG0011939_OG0	3831	1431	1632	1548	1874	1737	1993	1773	2096	1804	1649	1496	3540	1807	1528	1487	1545	1569	3428	2168	1628	2243	957	1453
file_1_file_1_jg11322	lncRNA:CR44999_OG0000008_OG0	0	0	0	0	0	0	0	1	0	1	0	0	1	4	3	0	1	0	0	0	1	0	0	1
file_1_file_1_jg11323	CG15403_OG0000947_OG0	6359	4138	7727	6291	7355	3293	6131	3666	4659	3462	5919	2875	6886	8533	5627	6817	6223	3322	6956	5810	6987	4687	6494	4761
file_1_file_1_jg11324	Fis1_OG0013453	4429	2080	2060	1631	1684	1500	1663	1283	2970	1446	1642	2985	4481	2021	1314	1874	1823	1341	4590	1936	1709	2676	2137	1750
file_1_file_1_jg11325	Ugt50B3_OG0005831_OG0	4296	1009	633	248	826	587	397	452	2471	502	255	1667	5196	281	767	204	702	280	4166	610	344	2841	724	716
file_1_file_1_jg11326	TpnC4_OG0013454	57	45	150	49	42	1	61	0	61	2	16	181	112	631	10	28	13	0	116	193	192	39	94	1
file_1_file_1_jg11327	WDY_OG0000015_OG2.6	1	0	0	0	0	0	0	0	0	1	0	0	0	0	0	0	1	0	0	1	0	0	0	3
file_1_file_1_jg11328	CG30440_OG0013943_OG0	144	56	17	9	37	80	10	22	71	114	6	55	116	14	12	7	21	104	133	26	14	69	18	35
file_1_file_1_jg11329	stw_OG0012235_OG0	78	9	4	13	13	22	6	3	41	11	5	26	137	12	7	6	30	9	130	25	24	67	15	0
file_1_file_1_jg1133	CG11159_OG0006283	230	7	3	0	1	0	0	1	195	0	1	52	247	8	3	4	0	1	256	9	2	134	3	1
file_1_file_1_jg11330	stw_OG0012235_OG0.2	2728	1216	607	253	419	3559	591	398	1501	2613	328	1568	3376	388	618	346	398	2759	3671	416	503	1923	476	380
file_1_file_1_jg11332	CG10417_OG0013094	4307	2271	1887	1635	1891	3061	1516	2148	2601	3391	1325	2198	4465	1933	1462	1423	1699	3200	4592	2191	1447	2416	1815	1697
file_1_file_1_jg11333	twin_OG0012236_OG0	27	54	30	18	33	35	21	19	8	25	13	37	19	33	12	15	23	37	40	17	42	10	48	16
file_1_file_1_jg11335	d4_OG0008715_OG0	1549	691	628	558	747	1148	606	1003	898	1313	542	987	1425	787	573	687	634	1312	1590	787	693	913	954	744
file_1_file_1_jg11336	CG10465_OG0014305_OG0	2514	1292	2206	1448	1575	1206	1487	1093	1794	1273	1244	1677	2232	2253	1380	1762	1246	1152	2627	1367	1573	1551	2474	900
file_1_file_1_jg11337	sxc_OG0013944_OG0	7203	2295	3267	2915	3452	2601	3788	2971	3048	2587	3150	2756	7645	4223	2669	3165	2880	2963	7283	3895	3624	4180	2132	2778
file_1_file_1_jg11338	WDY_OG0000015_OG2.37	0	0	0	0	0	0	0	0	0	1	0	0	3	0	0	0	0	0	1	0	0	0	0	0
file_1_file_1_jg11339	lovit_OG0014306	0	0	0	0	0	0	0	0	0	0	0	0	1	0	0	0	0	0	1	0	0	0	0	1
file_1_file_1_jg1134	Lrt_OG0006284	865	986	954	1651	1226	804	1787	461	383	940	1475	835	1131	1876	1189	2157	1341	795	1014	1252	1501	699	839	615
file_1_file_1_jg11340	CG33920_OG0000041_OG5	0	0	0	0	0	0	0	0	0	1	1	0	0	2	1	0	4	1	1	0	0	1	0	0
file_1_file_1_jg11342	Nipped-A_OG0016693	835	161	175	160	266	258	277	384	278	277	171	552	808	268	211	180	164	410	739	314	209	329	207	262
file_1_file_1_jg11343	Nipped-A_OG0016694	1121	399	350	342	378	509	395	460	873	725	308	487	1312	389	303	347	319	723	1494	477	282	820	303	321
file_1_file_1_jg11345	l(3)80Fg_OG0013455_OG1	117	43	34	16	28	38	30	22	107	39	20	49	148	32	24	28	53	26	182	42	24	96	25	39
file_1_file_1_jg11346	Atf6_OG0016695	745	254	320	220	323	742	286	413	286	609	256	302	754	325	287	210	196	672	815	281	247	371	565	415
file_1_file_1_jg11347	nAChRÎ±4_OG0016696	8	0	1	3	0	1	4	0	0	2	0	0	11	1	0	0	0	1	7	1	0	0	0	1
file_1_file_1_jg11348	TpnC41C_OG0013095	738	215	3214	30961	1621	24	31308	43	5	29	29319	33523	64	37497	2136	23018	1596	30	140	1533	26743	8733	1990	58
file_1_file_1_jg11349	WDY_OG0000015_OG2.28	0	6	1	4	0	0	7	0	0	0	7	0	1	4	2	4	0	0	1	1	3	1	0	0
file_1_file_1_jg1135	CG13437_OG0006285	4563	17	150	226	303	13	251	15	3403	12	177	1764	4228	359	99	257	204	10	4316	248	358	2734	122	9
file_1_file_1_jg11350	CG4497_OG0001885_OG1	2	7	2	1	0	0	0	0	0	3	0	0	2	1	0	1	1	0	0	0	0	1	0	0
file_1_file_1_jg11351	Ir41a_OG0013346	155	6	1	0	3	3	0	4	103	2	0	58	121	0	0	0	1	0	118	5	0	70	0	9
file_1_file_1_jg11352	IntS3_OG0013096_OG0	2081	1063	1239	1117	1336	1286	956	820	1317	1193	884	1699	2280	1292	793	1066	902	1178	2349	1208	899	1357	1154	754
file_1_file_1_jg11353	IntS3_OG0013096_OG0.2	1446	536	664	649	835	811	920	908	597	809	729	897	1659	887	679	588	548	954	1462	857	682	708	620	723
file_1_file_1_jg11354	IntS3_OG0013675_OG0	755	291	237	201	282	324	358	510	216	380	310	156	752	344	285	247	244	492	695	327	330	287	170	406
file_1_file_1_jg11355	WDY_OG0000015_OG2.13	0	0	0	0	1	0	0	0	0	0	0	0	0	0	0	0	0	0	1	0	0	0	0	0
file_1_file_1_jg11357	CG40498_OG0013258_OG0	2481	157	196	275	276	126	385	40	1363	94	346	798	2393	371	145	285	284	116	2539	623	456	1329	124	24
file_1_file_1_jg11358	rl_OG0013676_OG0	2279	816	1077	815	908	984	981	1190	965	1033	929	1259	2176	1122	888	889	833	914	2100	1306	997	1155	856	872
file_1_file_1_jg11359	Parp_OG0011964_OG0	0	0	0	0	0	0	0	0	0	0	0	0	0	0	0	4	0	0	0	0	0	0	0	0
file_1_file_1_jg1136	Fem-1_OG0006286	5454	1988	2188	2136	3059	4845	2249	2702	3752	4425	2532	2541	5643	2673	2419	2661	2798	2684	5158	3210	2416	3493	2112	2541
file_1_file_1_jg11360	Yeti_OG0013917_OG0	1371	1083	546	558	527	907	516	815	996	1069	498	850	1430	554	435	548	519	1060	1584	495	483	861	595	609
file_1_file_1_jg11361	Mrtf_OG0012939	0	0	0	1	2	0	0	0	0	0	0	0	0	0	2	0	3	0	0	2	4	1	2	0
file_1_file_1_jg11362	Maf1_OG0013456_OG0	3160	1487	1674	1522	1531	1359	1740	1215	1936	1512	1633	2471	2873	2118	1159	1514	1171	1384	3131	1497	1742	1889	1157	1360
file_1_file_1_jg11363	Haspin_OG0014204_OG0	0	0	0	0	2	1	0	0	0	0	0	0	0	0	0	0	0	0	2	0	2	0	0	0
file_1_file_1_jg11365	WDY_OG0000035_OG0.2	0	0	0	0	0	0	0	0	0	0	0	0	0	0	0	0	1	0	0	0	0	0	0	0
file_1_file_1_jg11366	WDY_OG0000015_OG2.35	1	0	0	0	0	0	0	0	0	0	0	0	0	0	0	4	0	0	1	0	0	0	0	0
file_1_file_1_jg11367	CG7173_OG0003831_OG0	0	0	0	0	1	0	0	0	3	0	0	0	2	0	0	0	0	0	0	0	0	0	0	0
file_1_file_1_jg11368	CG42854_OG0015500.A	220	2	4	0	11	3	1	2	140	4	2	56	230	5	9	7	7	1	246	18	3	122	4	2
file_1_file_1_jg11369	Myo81F_OG0012237_OG3	143	1	2	1	13	1	1	0	67	3	1	30	164	2	2	0	10	2	158	4	2	62	12	0
file_1_file_1_jg1137	exu_OG0006239	72	89	29	2	3	18	45	8126	5	155	5	225	13	4	2	8	0	23	8	4	3	76	0	88
file_1_file_1_jg11370	Cluap1_OG0003340_OG1	6	0	1	6	4	2	3	0	9	0	0	3	19	1	0	0	1	2	8	11	3	5	0	0
file_1_file_1_jg11371	CG17601_OG0000274_OG0.2	38	0	0	1	1	0	0	0	41	0	0	14	48	0	0	0	0	0	17	1	0	40	0	0
file_1_file_1_jg11374	lovit_OG0000052_OG0	0	0	0	0	0	0	0	0	0	0	0	0	0	0	0	0	0	0	0	0	0	0	0	0
file_1_file_1_jg11376	Scp1_OG0013457	9053	195	476	106470	609	21	157329	59	126	9	130520	170305	323	97806	277	41877	279	24	685	428	60503	43124	412	89
file_1_file_1_jg11377	WDY_OG0000035_OG0.3	1	0	0	0	0	0	0	1	1	1	0	0	0	0	0	0	0	0	0	0	0	0	0	0
file_1_file_1_jg11378	CG41378_OG0013458_OG0	3533	524	585	552	697	494	626	541	1645	476	516	1184	3688	707	459	544	656	493	3299	1157	574	1815	546	563
file_1_file_1_jg1138	galla-1_OG0006240	1366	739	999	1043	864	360	835	512	1122	469	744	1901	1340	1161	729	1152	897	446	1354	830	867	1011	970	648
file_1_file_1_jg11380	WDY_OG0000015_OG2.25	4	7	3	4	3	5	0	0	0	3	1	0	2	1	0	0	0	9	3	1	0	0	0	0
file_1_file_1_jg11382	WDY_OG0000015_OG2.29	1	3	0	0	0	0	0	0	0	0	0	7	1	0	0	0	0	0	0	0	0	0	0	0
file_1_file_1_jg11383	CG41520_OG0014307_OG0	4261	1217	2933	1028	2382	824	1457	383	2032	712	1120	2580	4626	1388	2242	1008	1696	688	4226	1701	1044	2425	5232	744
file_1_file_1_jg11384	WDY_OG0000015_OG2.4	3	0	0	0	0	0	0	0	2	0	0	14	11	1	0	1	0	1	10	0	1	9	0	0
file_1_file_1_jg11385	WDY_OG0000015_OG2.39	0	0	0	0	0	0	0	0	0	0	0	0	0	0	0	0	0	0	0	0	0	0	0	0
file_1_file_1_jg11386	CG17691_OG0013677	3330	2375	3141	2293	2446	2073	2350	1655	1909	2376	1988	1504	3372	3141	2125	2626	2022	2431	3160	1813	2171	2450	2592	1623
file_1_file_1_jg11387	CG40191_OG0012755	3178	1796	1642	1239	1398	2343	1417	1736	1813	2402	1272	1036	3181	1564	1325	1342	1462	2124	3361	1408	1294	1831	1260	1832
file_1_file_1_jg11388	Myo81F_OG0012238_OG1	6	2	7	4	7	6	9	6	7	9	2	0	9	8	3	2	2	3	9	2	8	6	0	6
file_1_file_1_jg11389	sll_OG0002353_OG1	3	6	1	1	1	2	0	3	3	0	0	0	3	5	3	0	0	1	4	2	2	0	0	2
file_1_file_1_jg1139	Tsp42Ee_OG0016636	4	0	0	0	0	0	1	0	0	0	0	0	0	1	0	0	0	0	0	0	0	0	0	0
file_1_file_1_jg11390	WDY_OG0000015_OG2.61	0	0	0	1	0	0	1	0	0	0	0	0	0	0	0	0	0	0	0	0	0	1	0	0
file_1_file_1_jg11391	CG17883_OG0013945_OG0	1181	354	603	521	596	727	522	374	566	697	444	639	1324	540	366	317	301	704	1310	504	564	684	491	456
file_1_file_1_jg11392	Gprk1_OG0012940_OG0	1753	428	796	660	782	715	844	505	475	682	747	1188	1588	880	669	597	444	712	1644	810	841	796	1256	599
file_1_file_1_jg11393	Gprk1_OG0012940_OG1	1863	573	619	641	664	656	695	414	1040	602	592	979	1891	852	522	543	505	479	1945	748	597	1182	815	449
file_1_file_1_jg11394	uex_OG0013459	3730	1158	1221	995	1158	1185	1699	1902	1445	1152	1357	1088	4004	1366	1224	978	837	1274	3397	1369	1383	1714	718	1767
file_1_file_1_jg11395	WDY_OG0000015_OG2.17	2	0	0	0	0	0	0	0	0	0	0	0	1	0	0	0	0	0	1	0	0	0	0	0
file_1_file_1_jg11396	WDY_OG0000015_OG2.32	0	0	0	0	0	0	0	0	1	0	0	0	1	0	0	0	0	0	1	0	0	0	0	0
file_1_file_1_jg11398	WDY_OG0000015_OG2.2	0	0	0	0	0	1	0	0	1	0	0	0	0	0	0	0	0	0	2	0	0	0	0	0
file_1_file_1_jg11399	Ppr-Y_OG0000057_OG0.5	0	0	0	0	0	0	0	0	0	0	0	0	0	0	0	0	0	0	0	0	0	0	0	0
file_1_file_1_jg11401	l(3)80Fg_OG0013678_OG0	2317	313	461	329	551	397	579	291	716	364	465	451	2237	501	484	303	390	370	2393	894	530	1010	418	358
file_1_file_1_jg11403	WDY_OG0000015_OG2.36	28	11	15	4	18	9	4	4	25	9	11	0	17	19	4	2	10	10	24	11	9	12	14	2
file_1_file_1_jg11404	dnr1_OG0000431_OG0	1049	277	444	263	315	114	353	165	434	91	235	278	803	237	387	254	305	81	1084	298	250	490	345	277
file_1_file_1_jg11405	FASN3_OG0013460	189	1698	39	37	46	970	75	6562	66	561	48	56	272	96	35	47	13	295	207	35	75	123	23	11044
file_1_file_1_jg11406	eIF4B_OG0013097_OG0	4219	3705	3683	4297	3398	3642	3565	3189	2490	3540	3724	5763	4029	4885	2782	4385	3626	3308	4212	3350	3580	2769	3724	2806
file_1_file_1_jg11408	WDY_OG0000015_OG2.43	0	0	0	0	0	0	0	0	0	0	0	0	1	0	0	0	0	1	1	0	0	0	0	0
file_1_file_1_jg11409	Ppr-Y_OG0000014_OG5.2	1	0	0	0	0	0	0	0	0	0	0	4	0	0	0	0	1	0	1	0	0	0	0	0
file_1_file_1_jg1141	Gr57a_OG0006241	0	0	0	0	0	0	0	0	0	0	0	0	3	0	0	0	0	0	0	0	0	0	0	0
file_1_file_1_jg11410	CG32486_OG0013098_OG0	26	3	14	5	15	6	19	7	30	4	5	13	70	12	20	39	14	3	61	7	18	23	23	9
file_1_file_1_jg11411	CG41284_OG0012756_OG0	390	145	132	163	118	337	196	89	187	340	136	116	480	277	124	231	82	251	519	105	234	261	103	91
file_1_file_1_jg11412	CG31706_OG0000704_OG0	247	88	141	171	116	72	104	90	177	79	66	57	286	139	99	114	176	82	294	443	82	144	112	154
file_1_file_1_jg11413	CG31705_OG0015563	2	10	3	3	3	3	4	5	2	3	1	0	4	1	6	3	7	2	3	26	1	2	19	9
file_1_file_1_jg11414	CG31706_OG0000704_OG0.3	1669	575	1070	847	1196	385	669	451	1213	497	377	584	2053	780	1005	926	1361	348	2216	1758	518	1020	806	883
file_1_file_1_jg11415	na_OG0015563.1	17	33	39	8	30	16	13	25	8	16	8	7	22	12	24	14	46	18	7	88	12	15	10	50
file_1_file_1_jg11417	CG31705_OG0001279_OG0	19882	19699	28323	13448	26475	15349	13346	15973	16380	17859	9087	9300	23588	13674	26591	16508	32560	12466	20103	35916	10104	14180	13988	28156
file_1_file_1_jg11418	CG43153_OG0013245_OG0	0	14	6	0	3	26	2	5	2	0	0	0	7	1	2	0	6	22	0	17	0	2	2	5
file_1_file_1_jg11419	CG14930_OG0000174_OG1	0	0	0	0	0	0	0	4	0	0	0	0	0	0	0	0	0	0	0	0	1	0	0	0
file_1_file_1_jg1142	CR44659_OG0006242	0	0	0	0	0	0	0	0	0	0	0	0	0	0	2	0	0	0	0	0	0	0	0	0
file_1_file_1_jg11420	CG14929_OG0003771_OG0	3	0	0	0	0	0	1	0	0	0	0	0	0	0	0	0	0	0	0	0	0	0	0	0
file_1_file_1_jg11421	CG4970_OG0001949_OG0.2	0	0	0	0	3	4	0	75	0	3	0	0	0	0	0	0	0	0	0	0	1	0	0	0
file_1_file_1_jg11422	lovit_OG0000100_OG0	0	0	0	0	0	0	0	0	0	0	0	0	0	0	0	0	0	0	0	0	0	0	0	0
file_1_file_1_jg11423	CG3894_OG0002077_OG1	0	0	0	0	0	0	0	0	0	0	0	0	0	0	0	0	0	0	0	0	0	0	0	0
file_1_file_1_jg11424	na_OG0015512	0	0	0	0	0	0	0	0	0	0	0	0	0	0	0	0	0	0	0	0	0	0	0	0
file_1_file_1_jg11425	His3:CG33866_OG0000000_OG17	0	0	0	0	0	0	0	0	0	0	0	0	0	0	0	0	0	0	0	0	0	0	0	0
file_1_file_1_jg11426	His4:CG33909_OG0000005_OG24	0	0	0	0	0	0	0	0	0	0	0	0	0	0	0	0	0	0	0	0	0	0	0	0
file_1_file_1_jg11427	His2A:CG33808_OG0000001_OG5.22	0	0	0	0	0	0	0	0	0	0	0	0	0	0	0	0	0	0	0	0	0	0	0	0
file_1_file_1_jg11428	His2B:CG33910_OG0000002_OG4.19	0	0	0	0	0	0	0	0	0	0	0	0	0	0	0	0	0	0	0	0	0	0	0	0
file_1_file_1_jg11429	His2A:CG33808_OG0000003_OG1.38	0	0	0	0	0	0	0	0	0	0	0	0	0	0	0	0	0	0	0	0	0	0	0	0
file_1_file_1_jg1143	CG13438_OG0006243	0	1	0	0	0	0	0	0	0	3	0	0	0	0	0	0	0	1	0	0	0	0	0	0
file_1_file_1_jg11430	His3:CG33866_OG0000000_OG39	0	0	0	0	0	0	0	0	0	0	0	0	0	0	0	0	0	0	0	0	0	0	0	0
file_1_file_1_jg11431	His4:CG33909_OG0000005_OG25	0	0	0	0	0	0	0	0	0	0	0	0	0	0	0	0	0	0	0	0	0	0	0	0
file_1_file_1_jg11432	His2A:CG33808_OG0000001_OG5.12	0	2	0	0	0	2	0	2	0	1	1	0	1	0	0	1	0	6	1	0	0	0	0	0
file_1_file_1_jg11433	His2B:CG33910_OG0000002_OG4.13	0	0	0	0	0	0	0	0	0	0	0	0	0	0	0	0	0	0	0	0	0	0	0	0
file_1_file_1_jg11434	His2A:CG33808_OG0000003_OG1.27	0	16	0	0	2	0	0	1	2	0	0	0	0	2	0	0	0	1	1	0	0	0	0	0
file_1_file_1_jg11435	His3:CG33866_OG0016758	0	0	0	0	0	0	0	0	0	0	0	0	0	0	0	0	0	0	0	0	0	0	0	0
file_1_file_1_jg11436	Ppr-Y_OG0000113_OG0.8	0	0	0	0	0	0	0	0	0	0	0	0	0	0	0	0	0	0	0	0	0	0	0	0
file_1_file_1_jg11437	Ppr-Y_OG0000113_OG0.7	0	0	0	0	0	0	0	0	0	0	0	0	0	0	0	0	0	0	0	0	0	0	0	0
file_1_file_1_jg11438	WDY_OG0000015_OG2.40	0	0	0	0	0	0	0	0	0	0	0	0	1	0	0	0	0	0	0	0	0	0	0	0
file_1_file_1_jg11439	WDY_OG0000015_OG2.52	0	0	0	0	0	0	0	0	0	0	0	0	0	0	0	0	0	0	0	1	0	0	0	0
file_1_file_1_jg1144	dpr1_OG0012055	274	36	8	27	48	14	30	8	113	6	19	133	302	47	5	36	24	8	263	119	33	174	37	8
file_1_file_1_jg11440	Cadps_OG0012916_OG1	768	132	70	103	153	104	234	248	164	95	138	87	576	186	85	75	117	192	536	429	189	171	101	152
file_1_file_1_jg11441	Mitf_OG0012602_OG0	5070	2051	2190	2229	2835	2427	2936	3749	1857	2506	3113	1957	4890	3261	2316	2376	2230	2442	4940	2545	2989	2472	2521	2710
file_1_file_1_jg11442	PIP4K_OG0013069	5822	2230	2620	2576	2450	3651	2673	2048	3196	3854	2382	2489	6073	3006	1948	2318	1925	3620	6027	3172	2432	3636	2035	2148
file_1_file_1_jg11443	CG33521_OG0012955_OG1	1433	4327	9296	16061	8698	2982	15334	1942	432	2477	15399	898	689	19278	5579	12663	5868	2275	848	5755	14508	3403	8683	2589
file_1_file_1_jg11444	CG33521_OG0012955_OG0	545	931	3126	4794	3136	1306	7149	1076	57	1158	7798	2903	258	6485	2725	4020	1686	1143	293	2518	7220	927	4000	1460
file_1_file_1_jg11445	phol_OG0013714_OG0	2054	663	1196	1883	1423	974	1561	876	1172	1069	1549	1286	1957	2003	942	1556	853	1104	2022	1312	1454	1172	1388	606
file_1_file_1_jg11447	CG11155_OG0013278_OG1	11012	1745	2813	2883	2805	1946	3732	1656	4590	1700	3396	2544	9881	4216	1647	2575	4154	1658	9417	7245	3452	5398	1674	2915
file_1_file_1_jg11448	Arf102F_OG0013992_OG0	3876	3168	2425	1281	1802	3098	1235	2100	2533	2808	1149	2543	3994	1510	1443	1276	1757	3069	4074	1651	1161	2274	2226	2177
file_1_file_1_jg11449	Cals_OG0013279_OG0	9774	2661	3628	2204	3543	4264	4447	3905	3417	3812	3434	2720	8515	3468	3624	2489	2809	4248	7587	5607	3448	4150	2422	4035
file_1_file_1_jg1145	CG13442_OG0006244	18	1	2	9	0	0	8	1	13	0	8	3	4	25	0	8	1	0	19	5	26	5	1	0
file_1_file_1_jg11450	sv_OG0012576_OG0	1047	40	62	171	155	14	232	9	545	17	246	580	1239	288	50	188	123	14	1182	79	292	715	109	8
file_1_file_1_jg11451	sv_OG0012576_OG0.2	2778	99	99	437	363	21	665	27	1080	29	641	937	2658	645	138	369	216	24	2402	273	780	1214	122	11
file_1_file_1_jg11452	apolpp_OG0012638	727	15711	54279	10027	28887	10569	6535	16983	324	1567	2505	1947	332	5788	37771	5031	39901	10122	502	32084	1158	893	16871	27447
file_1_file_1_jg11453	Zyx_OG0013487	1250	423	405	380	414	543	388	409	714	512	319	765	1271	464	301	387	291	544	1284	426	371	854	246	321
file_1_file_1_jg11454	CaMKII_OG0013280	11833	7947	5497	6103	4576	7906	6268	5031	4704	8018	6192	7820	10672	6167	4131	4298	3786	7004	9918	6306	4977	6364	4762	4537
file_1_file_1_jg11455	ATPsynbeta_OG0005823	119537	76310	141166	96182	82490	49237	115233	63389	76182	55960	96746	114516	101048	181061	87089	138858	76089	64028	98564	81119	127643	91693	70406	60245
file_1_file_1_jg11456	CG11076_OG0001759	1697	1436	1155	562	789	983	577	2021	1162	1131	507	818	1663	643	783	622	778	1103	1649	662	502	977	838	1065
file_1_file_1_jg11457	CG11077_OG0000549_OG0	849	212	406	128	313	502	159	317	525	482	120	275	696	206	271	158	296	567	891	282	149	418	269	164
file_1_file_1_jg11458	PlexA_OG0013281	1027	466	551	383	603	1081	550	1028	465	1161	481	549	1051	574	427	402	371	1070	1085	556	561	562	352	612
file_1_file_1_jg11459	4E-T_OG0012225_OG0	3885	1738	1612	1227	1876	2432	1392	2657	2564	2526	1226	3439	3774	1691	1312	1515	1549	2443	3873	1917	1220	2301	3104	1325
file_1_file_1_jg1146	CG34201_OG0006246	0	6	1	1	0	3	2	0	6	0	0	0	1	0	1	0	0	0	2	3	0	0	0	0
file_1_file_1_jg11460	eIF4G1_OG0000829_OG0	11471	5350	5651	4574	6367	7426	6595	9282	5368	6531	5516	7637	9659	6716	5949	4576	5047	8423	8920	7444	5522	5739	6593	7966
file_1_file_1_jg11461	eIF4G1_OG0012813	5588	3417	4298	3309	3282	5080	3231	3537	3289	4968	2873	3690	5903	3566	2712	2450	2358	5148	5699	2978	2635	3845	2971	3860
file_1_file_1_jg11462	unc-13_OG0012416	24422	1318	1551	2742	2825	729	3451	773	13778	164	2324	9747	25044	4055	883	2032	3903	864	24146	14714	3025	13190	1016	173
file_1_file_1_jg11463	Gyf_OG0005824_OG1	1910	500	545	662	802	402	1303	1800	561	475	1265	984	1417	1351	873	810	677	849	1273	1155	1292	790	477	1013
file_1_file_1_jg11464	Gyf_OG0005824_OG0	5105	2538	2948	3671	3072	2394	3086	2833	4104	2607	2857	3766	5270	3916	2419	3549	2385	2474	5256	2910	2861	3547	2519	2005
file_1_file_1_jg11465	fd102C_OG0012031	28	54	113	5	70	82	7	13	21	59	5	73	20	10	105	3	84	73	33	171	5	21	159	8
file_1_file_1_jg11466	Sox102F_OG0011558	784	1105	2529	1512	2385	571	1675	1793	361	548	1414	951	670	1652	2355	1660	2125	445	632	2644	1177	671	2062	2288
file_1_file_1_jg11467	MED26_OG0013068_OG0	741	105	213	146	335	157	351	506	248	139	318	381	583	276	231	192	176	270	578	344	389	205	210	261
file_1_file_1_jg11468	bt_OG0000537_OG1	7407	36784	49068	116100	59050	27562	157221	22006	223	26563	127677	95313	859	181753	41386	101531	38491	33727	1416	46942	128979	22875	74165	26622
file_1_file_1_jg11469	bt_OG0000537_OG0	253	3972	5382	3449	7793	1959	8872	839	8	1158	4701	23234	34	21152	1416	3815	1809	1269	60	1617	4171	709	3467	825
file_1_file_1_jg1147	dpr1_OG0006245	946	91	29	129	81	45	124	27	501	13	104	342	901	145	32	134	93	48	809	425	153	558	46	31
file_1_file_1_jg11470	ey_OG0012032	3	206	52	16	27	358	9	66	1	893	15	22	9	35	12	18	173	881	6	612	15	5	0	3
file_1_file_1_jg11471	myo_OG0013993_OG0	1625	639	973	824	1037	891	849	620	1181	811	806	998	1568	1076	670	854	902	720	1802	910	827	1106	956	596
file_1_file_1_jg11472	Slip1_OG0013282_OG0	1514	477	412	445	495	594	615	646	605	701	531	584	1524	633	442	498	500	738	1502	814	640	812	539	405
file_1_file_1_jg11473	gw_OG0002680	14214	4586	5239	5453	7642	6509	7712	10024	5260	7250	6932	10549	12729	9150	6194	6428	6167	8202	11031	8445	8206	7353	6240	5898
file_1_file_1_jg11474	Ekar_OG0014865_OG0	3530	74	231	58	245	34	67	43	1663	51	55	1121	4124	154	97	59	866	40	3469	569	113	1921	131	76
file_1_file_1_jg11475	Gat_OG0013427_OG0	1518	736	88	297	186	443	315	281	560	169	194	454	1226	527	59	167	320	484	1447	2772	247	752	72	35
file_1_file_1_jg11476	Eph_OG0013488	2173	657	954	757	907	1063	1055	996	724	1028	906	1231	2110	1096	869	753	722	1084	2071	1085	917	1062	750	862
file_1_file_1_jg11477	Eph_OG0014866_OG0	2038	516	565	441	738	623	989	1141	523	612	789	692	1599	703	795	518	608	851	1439	1087	773	756	784	896
file_1_file_1_jg11478	onecut_OG0002681	4163	323	171	418	418	112	578	105	1358	60	431	891	3203	682	116	370	530	205	2488	1943	504	1519	110	34
file_1_file_1_jg11479	onecut_OG0014728	609	79	29	68	64	26	78	8	396	11	82	87	600	121	24	49	82	30	593	250	70	292	12	9
file_1_file_1_jg1148	CG34202_OG0006247	0	0	0	0	0	20	0	0	0	49	0	0	0	0	1	0	2	3	0	0	1	0	0	0
file_1_file_1_jg11480	CG1909_OG0012739	870	264	192	291	387	114	278	66	702	39	207	1193	924	414	171	276	424	131	947	1545	316	711	205	72
file_1_file_1_jg11481	ND-49_OG0005825	17994	9902	25347	21599	18135	6805	20538	6974	11335	7011	18364	13603	15899	32345	17194	25715	16169	8224	15394	15431	21811	14009	14995	7415
file_1_file_1_jg11482	Pur-alpha_OG0013715	3133	541	824	782	812	959	1136	719	1181	857	1133	1638	2812	1420	683	998	789	895	2435	1616	1272	1419	734	759
file_1_file_1_jg11483	Tdg_OG0005826	6474	1492	1756	4111	3598	1352	7930	2273	3090	1321	4993	6548	5150	9240	1509	3204	1834	1632	4569	4753	5966	3403	2666	1419
file_1_file_1_jg11484	zfh2_OG0014358_OG0	3589	201	218	197	305	528	169	115	1724	554	157	1371	3657	226	176	136	205	633	3471	390	166	1748	193	72
file_1_file_1_jg11485	zfh2_OG0001528	2167	168	217	58	784	78	338	128	1813	57	100	910	1467	450	95	50	96	172	1064	595	190	793	127	52
file_1_file_1_jg11486	Asator_OG0002682_OG1	4649	630	1053	1806	1563	783	2863	1170	1946	714	2638	3212	3511	2892	953	1785	1105	1170	3248	2793	2481	2224	1045	614
file_1_file_1_jg11487	Taf3_OG0013283	7775	2709	3227	3170	3898	3270	3036	2660	5072	3198	2191	5617	8419	3512	1977	2674	2629	3328	8788	4174	2389	4317	3773	2144
file_1_file_1_jg11488	CaMKI_OG0012767	11563	2731	3876	2054	4003	3155	2201	4292	7192	3173	1770	5123	12423	2285	3562	1872	4559	3055	12204	5578	1928	7193	2899	4977
file_1_file_1_jg11489	lgs_OG0002068_OG0	3397	872	916	1108	1644	904	1597	2023	1480	1061	1398	2442	2856	1882	1311	1164	1332	1381	2629	2094	1535	1657	1663	1188
file_1_file_1_jg1149	CG13443_OG0006248	0	0	0	0	0	1	0	0	0	0	0	0	0	0	0	0	0	0	0	1	0	0	0	1
file_1_file_1_jg11490	lgs_OG0002068_OG0.2	2859	982	1320	1431	1534	1206	1231	1295	2360	1361	1169	2969	2966	1657	1158	1273	1333	1303	3178	1739	1253	1924	1682	833
file_1_file_1_jg11491	f-cup_OG0014359_OG0	0	1	0	0	1	0	0	30	0	0	0	0	2	0	0	0	0	0	2	3	0	0	0	0
file_1_file_1_jg11492	dati_OG0000437_OG0	4020	724	323	158	433	317	140	896	2412	24	99	3868	4841	334	184	179	1045	392	3547	1804	117	2739	300	72
file_1_file_1_jg11493	Hcf_OG0012415_OG1	5403	2073	1765	1721	2432	2540	2136	2220	3110	2944	2057	2924	5322	2544	1691	2118	1997	3197	5159	2745	1914	2859	1658	1519
file_1_file_1_jg11494	PMCA_OG0011938_OG0	30269	13781	16062	16156	14490	16606	27655	15504	11161	13894	25934	19682	24642	31350	13915	21572	12965	18104	21765	20308	24456	17388	14017	13360
file_1_file_1_jg11495	Zip102B_OG0014360_OG0	2949	1258	1202	851	961	1440	1054	1080	1884	1550	1020	1094	2619	1160	984	1011	1093	1426	2597	1173	1083	1581	1029	1116
file_1_file_1_jg11496	CG10694_OG0000655_OG1	9964	5244	6147	5335	5200	9478	5060	5675	6588	9616	4992	5866	9397	6241	4966	5987	4887	7121	9561	5536	4935	5922	6828	4983
file_1_file_1_jg11497	Syt7_OG0013994_OG0	1542	55	85	149	153	49	151	49	549	12	115	473	1480	215	48	82	185	39	1413	557	144	654	47	25
file_1_file_1_jg11498	NfI_OG0013716_OG0	844	195	798	1056	860	104	1599	206	327	88	2145	1645	721	1926	695	1126	540	117	529	1153	1982	366	736	250
file_1_file_1_jg11499	NfI_OG0013716_OG1	803	185	752	1175	877	130	1458	160	395	68	1669	1121	784	1886	610	925	610	124	670	1050	1548	454	416	183
file_1_file_1_jg115	Nipped-B_OG0013468_OG0	293	47	92	96	100	55	214	327	46	62	175	235	190	124	73	83	31	88	174	67	228	45	49	171
file_1_file_1_jg1150	CG43709_OG0012583_OG0	0	19	4	0	2	38	0	0	0	49	0	0	0	0	0	0	0	33	0	1	0	0	9	1
file_1_file_1_jg11500	RhoGAP102A_OG0013489_OG0	972	859	2915	3610	3146	1378	3814	677	542	1030	4032	894	717	4891	2089	3328	2022	980	1003	2143	3775	895	3491	940
file_1_file_1_jg11501	dpr7_OG0013717_OG0	2861	811	1509	2940	2041	573	2563	344	1633	333	2928	1376	3208	3516	1068	2591	1611	613	3319	2497	2945	2021	1815	489
file_1_file_1_jg11502	CG1674_OG0013718_OG0	715	9153	13035	12666	12120	15214	16205	5459	12	15026	17100	8843	138	16874	10376	12475	9689	16342	165	9768	13706	2744	14735	6373
file_1_file_1_jg11503	CG31999_OG0013119_OG1	4751	1395	1215	1098	1421	1537	1560	1218	2741	1429	1456	3001	4740	1323	1165	942	980	1225	4246	1261	1268	2719	1158	1671
file_1_file_1_jg11504	CG31999_OG0013119_OG0	4363	961	969	979	1152	1072	971	624	3120	962	845	3538	4525	1056	653	786	701	770	4524	745	783	2892	925	806
file_1_file_1_jg11505	Crk_OG0013719_OG0	3085	1511	1732	1375	1585	2054	1216	1634	1727	2274	1247	2250	3239	1614	1129	1468	1439	1895	3326	1492	1292	1799	1623	1324
file_1_file_1_jg11507	Abcd1_OG0013720_OG0	3064	692	858	725	1039	644	988	883	1432	518	873	880	2858	904	915	695	890	631	2879	1203	926	1492	647	1175
file_1_file_1_jg11508	Abcd3_OG0014867_OG0	2909	942	1089	1149	1354	683	999	774	2052	559	899	1666	2908	1126	830	859	1103	599	3212	1174	832	1905	1005	1139
file_1_file_1_jg11509	Arl4_OG0013995_OG0	2746	1333	1008	1002	1024	937	1178	1078	1500	1087	1110	1225	3083	1180	764	1018	926	1035	2803	1161	1079	1636	892	820
file_1_file_1_jg1151	CG44666_OG0016738	0	2	0	0	0	5	0	0	0	1	0	0	1	0	0	0	0	2	0	2	0	0	3	0
file_1_file_1_jg11510	CG33978_OG0015562	601	280	497	331	565	733	338	129	255	695	343	253	727	288	402	114	230	574	635	268	280	381	754	249
file_1_file_1_jg11511	CG31997_OG0014361_OG0	19273	16761	21813	7888	12579	15510	8646	6553	14571	15519	6809	8937	19971	7830	14167	7699	11044	11118	21019	11320	6733	12181	16754	12439
file_1_file_1_jg11512	anne_OG0013284_OG0	7090	1212	1419	1515	1745	1591	2323	1781	3711	1558	1693	3585	6696	2314	1052	1325	1044	1767	6720	1894	1982	3669	1016	1430
file_1_file_1_jg11513	Ank_OG0013285_OG0	6884	2382	2319	1925	3095	2261	3577	3301	2112	1997	3077	4118	5772	3264	2522	1771	2216	2855	5491	3725	2858	2913	2374	3063
file_1_file_1_jg11514	pan_OG0013066_OG0	630	375	510	373	438	266	371	390	267	294	385	931	454	507	302	404	397	320	563	496	516	364	520	319
file_1_file_1_jg11515	RpS3A_OG0011559	56573	66662	50639	30953	36242	61073	30824	78024	40907	73837	26773	23824	50515	33728	36328	34373	41929	75867	58681	36706	27683	33196	21360	62490
file_1_file_1_jg11516	ci_OG0012956_OG1	941	614	473	337	865	949	634	581	513	1050	493	229	705	642	519	311	498	1592	755	788	525	410	561	552
file_1_file_1_jg11517	CR32010_OG0013286_OG0	2661	988	853	633	869	1548	751	772	1354	1578	635	728	2774	782	563	554	535	1535	2901	989	661	1460	501	759
file_1_file_1_jg11519	WDY_OG0000015_OG2.49	0	0	0	0	0	0	0	1	1	0	1	4	2	0	0	0	0	0	0	0	0	0	0	0
file_1_file_1_jg1152	CG43666_OG0002805	2	25	0	0	0	27	0	1	1	15	0	0	1	0	0	1	1	16	1	1	1	1	4	0
file_1_file_1_jg11520	WDY_OG0000015_OG2.14	1	0	0	0	0	0	0	0	0	0	0	0	0	0	0	0	0	0	0	0	0	1	0	0
file_1_file_1_jg11523	WDY_OG0000015_OG2.62	1	0	0	0	0	0	0	0	0	0	0	0	0	0	0	0	1	0	1	0	0	0	0	0
file_1_file_1_jg11524	Ppr-Y_OG0000113_OG0.10	0	0	0	0	0	0	0	0	0	0	0	0	0	0	0	0	0	0	0	0	0	0	0	0
file_1_file_1_jg11525	Ppr-Y_OG0000113_OG0.4	0	0	0	0	0	0	0	0	0	0	0	0	0	0	0	0	0	0	0	0	0	0	0	0
file_1_file_1_jg11527	RhoGAP1A_OG0007856	12025	4438	3637	3768	5917	4562	4976	5421	4878	5404	4182	3189	10801	5836	4558	4312	4964	5943	10448	7164	4911	5842	4072	5375
file_1_file_1_jg11528	CG17707_OG0007854	11	158	35	126	11	3	257	22	5	6	234	10	17	43	19	27	43	12	11	28	38	91	34	32
file_1_file_1_jg11529	tyn_OG0007853	953	4036	110	165	240	1442	193	181	500	2521	158	389	1001	212	106	210	233	2459	917	343	166	641	125	96
file_1_file_1_jg1153	CG43667_OG0011589	0	6	0	0	0	25	0	0	0	16	0	0	0	0	0	0	0	20	0	0	0	0	0	0
file_1_file_1_jg11530	CG3038_OG0007852	221	302	276	100	187	1232	134	554	138	2018	81	116	132	119	243	131	167	1460	235	142	93	109	200	182
file_1_file_1_jg11531	G9a_OG0007851	5050	950	1068	822	1663	1229	1095	3301	1921	1774	794	1916	4308	1353	1178	1055	1220	2095	4017	2241	998	2062	1525	932
file_1_file_1_jg11532	CG42376_OG0007850	876	671	856	700	481	260	490	401	815	341	502	613	732	627	538	713	621	359	851	568	439	562	803	385
file_1_file_1_jg11533	cin_OG0003187	2111	792	842	488	786	1066	550	1395	1202	1480	422	719	2373	440	742	430	736	1341	1953	717	403	1460	648	1067
file_1_file_1_jg11534	CG13377_OG0007849	265	3951	3060	696	2392	4638	829	1129	46	5785	617	84	126	672	2218	457	1691	4797	109	1784	337	212	2125	1438
file_1_file_1_jg11536	ewg_OG0007848	4857	1138	683	1413	1249	680	1456	1406	2503	836	1365	2635	4853	1670	911	1355	1287	1122	4270	2240	1469	2622	746	624
file_1_file_1_jg11537	CG13375_OG0007847	22	57	14	11	16	17	28	186	17	5	9	9	26	25	13	9	36	20	12	245	19	14	2	7
file_1_file_1_jg11538	CG12470_OG0007846	21	0	3	0	1	0	0	0	0	1	0	28	0	0	2	0	2	0	2	7	0	3	0	0
file_1_file_1_jg11539	Or1a_OG0011695	167	3	717	0	889	1	32	0	0	3	0	0	2	23	635	0	645	3	1	883	0	1	586	0
file_1_file_1_jg1154	CG15225_OG0006249	0	0	0	0	0	5	0	0	0	5	0	0	0	0	1	0	0	0	0	0	0	0	0	1
file_1_file_1_jg11540	CG32816_OG0000920	571	704	1051	109	786	719	150	154	372	631	111	332	568	209	939	148	644	547	636	600	142	391	1430	73
file_1_file_1_jg11541	CG3777_OG0007845	67	6766	125	22	22	7178	39	480	23	8576	11	112	47	7	81	8	29	6346	35	14	5	33	104	123
file_1_file_1_jg11542	y_OG0007844	0	466	8	0	4	9	1	209	0	9	2	0	5	4	8	0	2	29	4	4	0	1	8	0
file_1_file_1_jg11543	ac_OG0007843	0	0	0	0	0	72	0	13	0	161	0	0	0	0	0	0	0	91	0	0	0	1	0	0
file_1_file_1_jg11544	CG32816_OG0003186_OG0	1	6	0	0	0	244	0	6	0	344	1	0	0	0	1	0	0	274	0	0	1	0	0	7
file_1_file_1_jg11545	l(1)sc_OG0007842	0	6	0	0	0	20	0	31	0	3	2	0	0	0	2	0	0	18	0	0	0	2	0	0
file_1_file_1_jg11546	Pgcl_OG0007841	1	221	0	0	1	0	0	28	0	1	0	1	0	2	0	0	0	0	2	0	0	0	21	156
file_1_file_1_jg11547	ase_OG0007840	4	73	4	5	6	71	1	21	0	8	4	21	11	5	4	4	3	94	2	4	2	6	5	0
file_1_file_1_jg11548	Cyp4g1_OG0007839	836	123948	1049	29	15	8630	383	428903	37	36549	70	608	19	122	14	31	44	3023	7	1372	207	151	63	696569
file_1_file_1_jg11549	ebo_OG0001711	3042	1035	853	855	996	1926	1009	2961	1367	2705	762	967	2941	951	1126	1031	1052	2641	2638	1317	836	1730	671	1567
file_1_file_1_jg1155	olf413_OG0016739	0	0	0	0	0	0	0	0	0	0	0	0	0	0	0	0	0	0	0	0	0	0	0	0
file_1_file_1_jg11550	CG32817_OG0000601_OG0.2	41	24	17	22	16	55	13	87	17	95	10	13	27	27	17	19	10	100	33	19	11	15	30	18
file_1_file_1_jg11551	CG4438_OG0011694_OG0.2	0	0	0	0	0	0	0	0	0	0	0	0	0	0	1	0	0	0	0	0	0	0	0	0
file_1_file_1_jg11552	CG32817_OG0000601_OG0	334	212	310	223	259	342	217	443	368	556	203	200	306	222	210	222	213	507	381	205	178	203	289	171
file_1_file_1_jg11553	CG4438_OG0011694_OG0	2	0	0	5	1	0	0	1	0	3	0	0	3	3	0	1	2	1	0	0	2	0	5	0
file_1_file_1_jg11554	CG18273_OG0003185_OG0	1850	1204	1066	785	984	1237	826	3159	977	2166	649	427	1492	839	887	917	1087	2066	1704	981	741	838	585	1447
file_1_file_1_jg11555	CG3156_OG0007838	1611	731	551	633	529	362	616	829	821	587	529	750	1486	776	514	718	486	617	1698	556	593	861	340	558
file_1_file_1_jg11556	CG17896_OG0001710	7289	4118	7154	4620	7274	5607	4840	5730	5196	6984	3520	2928	9014	5013	5712	5595	8602	7285	7207	7163	3532	6532	3127	3767
file_1_file_1_jg11557	CG17778_OG0007837	5665	54	171	87	313	22	85	29	4164	13	78	3332	8084	227	93	214	306	30	5476	651	141	4450	165	14
file_1_file_1_jg11558	svr_OG0007836	19472	3324	5041	2058	8860	3400	3163	6324	8976	2960	2084	5172	17926	3507	8126	3432	9191	4006	15770	11579	3276	9314	4766	6202
file_1_file_1_jg11559	arg_OG0007835	72	261	170	68	161	95	54	692	74	100	48	0	84	64	159	81	146	160	63	198	78	50	15	934
file_1_file_1_jg1156	insc_OG0006250	302	924	795	749	996	375	795	1645	144	373	578	355	384	713	790	999	971	373	281	992	813	270	546	735
file_1_file_1_jg11560	elav_OG0003184	1851	235	179	209	458	112	509	254	402	72	354	672	1236	493	188	246	271	252	985	477	504	766	120	166
file_1_file_1_jg11561	arg_OG0003183	136	315	228	110	184	114	62	685	191	166	55	53	161	99	234	83	149	211	132	204	65	101	128	1091
file_1_file_1_jg11562	CG4293_OG0003182	2367	1657	2275	1062	1803	2284	1128	1984	1572	2181	806	978	2464	1026	1713	1193	1697	2537	2517	1451	761	1636	1490	1969
file_1_file_1_jg11563	Appl_OG0007834	53672	862	911	2887	4064	1140	3748	525	11128	903	2786	4694	48431	3285	1641	3265	4195	1814	44525	9177	4164	15198	984	126
file_1_file_1_jg11564	vnd_OG0007833	17	160	8	55	23	13	50	31	17	7	41	71	41	87	22	46	36	16	52	17	58	30	13	19
file_1_file_1_jg11565	spdi_OG0007832	3580	1245	1040	998	1924	2872	1144	3389	1703	4019	885	1688	2432	1957	1254	1809	1921	3787	3396	2239	1569	1481	1084	1374
file_1_file_1_jg11566	CG13365_OG0007831	1244	785	1043	1453	613	199	1047	427	885	398	1090	608	1250	1120	666	1052	713	383	1176	593	724	979	656	503
file_1_file_1_jg11567	Vsp37A_OG0007830	1493	512	614	691	760	409	688	528	1083	504	602	595	1574	717	530	847	698	496	1789	665	555	919	545	465
file_1_file_1_jg11568	CG13369_OG0003181	1645	1166	1179	810	1294	685	756	2086	1329	1400	619	1024	1929	961	977	1028	1269	1275	1898	1114	739	1123	576	2342
file_1_file_1_jg11569	CG17829_OG0003214	674	197	156	124	213	266	158	740	354	428	137	173	621	162	176	233	211	415	691	233	179	368	112	200
file_1_file_1_jg1157	sktl_OG0006251	4799	4610	5086	3722	5888	3040	3979	4705	3051	3818	3033	3369	4753	3992	6295	4664	5313	3278	4349	5807	3365	3474	4933	4648
file_1_file_1_jg11570	RpL36_OG0007983	19228	41319	26345	16978	17821	29877	11914	35096	19304	36319	10223	17607	20270	13418	19884	14032	20730	36530	21885	16897	9325	15070	18064	32404
file_1_file_1_jg11571	Mybbp1A_OG0003112	1624	1100	980	706	918	1555	771	2719	926	2492	489	624	1334	754	836	802	882	2497	1636	840	556	771	686	1170
file_1_file_1_jg11572	Dredd_OG0007353	1431	862	1144	924	1153	854	911	1267	888	1076	869	411	1442	1021	1068	1091	1101	1086	1558	967	959	924	1015	1129
file_1_file_1_jg11573	su(sable)_OG0003111	6823	2417	2486	2788	3940	3042	2526	3500	3935	3754	2740	2650	8287	3024	3519	3175	3345	3892	6836	3669	2731	4030	3067	2410
file_1_file_1_jg11574	CG13367_OG0003188_OG0	1116	409	371	375	489	659	343	560	908	933	297	322	978	448	330	438	535	942	1410	578	377	549	215	379
file_1_file_1_jg11575	Roc1a_OG0000921	2988	1902	1835	1252	1493	1912	1036	1704	2635	2681	1024	1982	2803	1254	1410	1483	1729	2549	3111	1622	1010	1988	572	1547
file_1_file_1_jg11576	Hmt4-20_OG0007859	11024	2141	2485	3525	4647	3727	3692	4304	5255	5132	3420	5017	11819	4321	3645	3673	3909	5695	10072	5310	3611	6196	3794	2735
file_1_file_1_jg11577	SkpA_OG0000444_OG0	8650	5259	5781	4158	4417	6253	3491	3858	7375	7936	3434	5756	9235	4030	4220	4066	4605	6257	8523	4554	2948	6423	4004	4654
file_1_file_1_jg11579	CR46419_OG0012507_OG0	9	0	2	0	0	1	0	0	1	1	1	0	4	7	3	0	2	0	8	6	0	1	0	1
file_1_file_1_jg1158	CG17999_OG0006252	0	16	0	43	0	0	53	4680	0	1	33	0	3	8	2	22	1	0	1	3	4	2	0	7386
file_1_file_1_jg11580	sdk_OG0007861	3168	1800	1260	1456	2599	2046	2006	3936	796	2620	1752	865	3035	1944	2318	1654	2185	3825	2395	2531	2128	1331	1158	1601
file_1_file_1_jg11581	CG13362_OG0007862	4	1140	6	4	5	2	5	1	9	10	2	29	25	4	0	0	3	4	9	3	1	9	13	0
file_1_file_1_jg11582	CG13361_OG0003189	16	38	6	13	13	1	4	3	11	11	4	15	27	9	9	1	6	16	14	4	3	18	4	2
file_1_file_1_jg11583	CG5254_OG0003190_OG0.2	642	1245	1035	311	806	2262	396	1365	515	3821	285	190	476	377	769	479	873	3015	637	775	277	396	214	2008
file_1_file_1_jg11584	CG5273_OG0007863	54866	21201	35641	27850	35566	11254	31439	13810	43634	11537	23612	29488	78519	24522	35138	32007	37268	9537	55312	33750	20870	48782	23424	21945
file_1_file_1_jg11585	RpL22_OG0007864	41786	58129	57624	37981	41061	49476	32852	69652	34532	72179	25683	17682	46607	27699	49283	35477	45881	67855	46378	40422	21302	35967	21524	65400
file_1_file_1_jg11586	fz3_OG0007382	9602	619	493	167	611	1379	173	307	7167	2936	125	2710	10957	110	413	103	463	2179	9403	510	120	7499	218	481
file_1_file_1_jg11587	tw_OG0010144	686	2084	697	340	769	2522	429	277	417	3639	275	188	682	416	689	481	600	2979	834	544	355	392	415	446
file_1_file_1_jg11588	CG13360_OG0010145	90	570	5309	1195	1795	1633	1044	1700	30	332	537	423	17	703	3130	894	3819	1675	36	3955	277	196	854	2721
file_1_file_1_jg11589	CG16989_OG0000682_OG0	3445	2206	2579	2253	3397	1986	2343	4088	1933	3221	2436	968	3222	2877	2583	3530	3341	3287	3911	2987	2649	1895	1492	2951
file_1_file_1_jg1159	CG9993_OG0006253	2	41	0	0	0	0	0	7109	0	39	2	10	0	0	0	0	2	0	1	0	0	0	0	9916
file_1_file_1_jg11590	Rbf_OG0007352	10676	2370	3082	5118	4766	3233	5261	4397	8459	4822	5187	3665	11175	6343	3250	6585	4878	4667	12319	4655	5526	6258	2645	2239
file_1_file_1_jg11591	CG13359_OG0012499	11	11	8	19	18	186	19	8	8	45	59	2	242	59	6	64	13	28	45	34	3	11	16	8
file_1_file_1_jg11592	CG13358_OG0007351	86	5	3	8	24	6	4	1	8	10	5	36	35	25	3	17	23	5	77	19	11	9	1	8
file_1_file_1_jg11593	Sec22_OG0007350	3132	1787	1718	1607	1547	1589	1756	1166	1967	1402	1609	2564	3484	1741	1458	1912	2232	1521	3070	1682	1460	2604	1485	1391
file_1_file_1_jg11594	CG43867_OG0007349	8158	11307	447	1396	1242	581	1552	383	2927	7423	1334	3547	8795	1922	704	1401	1713	1171	7101	3139	1717	4012	2065	322
file_1_file_1_jg11595	CG14635_OG0012215	0	0	0	0	0	0	0	0	0	1	0	15	0	0	0	0	0	0	0	0	0	1	0	0
file_1_file_1_jg11596	CG3713_OG0012216_OG0	13	3	15	6	0	2	2	0	3	4	2	0	20	2	0	10	4	4	26	2	2	9	0	1
file_1_file_1_jg11597	CG43867_OG0014863_OG0	1	0	0	0	0	0	0	0	0	0	1	0	1	2	0	0	0	0	2	0	0	0	0	0
file_1_file_1_jg11598	CG14634_OG0012217	2	0	0	0	0	0	0	0	0	0	0	0	4	0	0	0	0	0	1	0	0	1	0	0
file_1_file_1_jg11599	CG11664_OG0011395	2	0	0	0	0	0	0	0	0	0	0	0	0	0	0	0	0	0	3	1	0	0	0	0
file_1_file_1_jg1160	CAH14_OG0002807	3	1	1	0	1	0	0	0	0	0	0	0	3	1	2	0	1	1	0	0	0	0	0	2
file_1_file_1_jg11600	CG43867_OG0003110	114	11	4	23	28	10	23	9	4	3	27	7	78	26	6	29	39	23	86	97	36	23	0	0
file_1_file_1_jg11601	CG43867_OG0007348	792	50	51	117	162	26	132	46	126	50	121	242	759	148	90	175	110	66	592	162	180	231	21	53
file_1_file_1_jg11602	CG11663_OG0012087	3	0	0	2	0	2	0	0	0	0	0	0	0	0	0	0	0	0	0	1	0	0	0	1
file_1_file_1_jg11603	Lztr1_OG0007347	2695	889	764	1161	2675	1122	1296	1170	1288	1567	1185	1046	2859	1434	1069	1416	1576	1516	2673	2458	1190	1366	540	903
file_1_file_1_jg11604	MED22_OG0007346	979	494	525	528	565	324	441	469	771	594	367	402	864	542	460	673	586	578	894	514	408	585	363	410
file_1_file_1_jg11605	CG3708_OG0012312	1	1	406	2	0	3	0	1	0	7	1	0	3	1	0	0	0	8	4	1	1	0	2	1
file_1_file_1_jg11606	CG3706_OG0007345	661	273	65	103	153	69	134	314	576	90	83	84	56	145	46	89	168	106	838	180	157	42	136	1133
file_1_file_1_jg11607	CG32815_OG0007344	3626	358	197	914	704	635	940	248	1786	389	763	978	3605	900	281	918	653	600	3387	1268	875	2010	311	231
file_1_file_1_jg11608	TRAM_OG0012086_OG0	1644	4901	2651	904	2332	8232	1064	2329	1156	8015	642	881	1338	1062	2376	1351	2373	10331	1518	2133	896	1087	1859	2333
file_1_file_1_jg11609	CG3704_OG0001684	1454	527	731	676	650	800	605	1712	823	2236	501	345	1180	670	549	746	654	1420	1555	715	596	708	359	663
file_1_file_1_jg1161	Ipk1_OG0001580	578	585	873	771	901	758	459	766	413	959	379	688	642	544	1148	459	862	930	646	882	366	444	1085	823
file_1_file_1_jg11610	mus81_OG0007383	155	63	269	491	947	239	853	1325	73	1524	17	690	66	51	51	25	43	377	171	34	986	556	776	1467
file_1_file_1_jg11611	CG3703_OG0007384	2015	268	122	378	270	59	300	79	1364	30	273	831	2047	414	95	1728	461	86	1881	1024	334	1328	27	141
file_1_file_1_jg11612	CG3699_OG0007385	64	3864	640	181	1751	137	106	1807	9	86	74	54	29	331	712	749	5215	224	310	4046	127	27	280	2761
file_1_file_1_jg11613	CG3690_OG0007386	0	0	5	1	5	171	4	782	0	2	1	0	1	7	1	0	1	2	3	5	2	0	16	1151
file_1_file_1_jg11617	CG14628_OG0000360_OG1	451	0	6	1	0	393	2	134	0	47	0	18	1	28	742	31	1	9	261	300	3	214	1486	5
file_1_file_1_jg11618	TfIIA-S-2_OG0000392_OG0	0	0	0	0	0	0	0	0	0	0	0	0	0	0	0	0	0	1	2	0	0	2	0	0
file_1_file_1_jg11619	CG11638_OG0007387	1091	104	126	236	282	59	271	45	592	5	168	502	651	366	94	304	282	54	1081	803	339	390	137	28
file_1_file_1_jg1162	Cib2_OG0006254	54	131	57	128	78	72	83	48	26	63	58	48	97	82	120	93	63	74	53	106	64	23	130	28
file_1_file_1_jg11620	CG3021_OG0003116	564	381	346	196	360	333	192	471	397	476	188	293	506	322	240	279	339	516	586	357	238	349	184	396
file_1_file_1_jg11621	Cdc45_OG0007388	744	196	362	349	376	504	379	1098	399	1135	380	440	659	375	263	379	405	1009	791	336	379	428	215	316
file_1_file_1_jg11622	Rpp21_OG0007389	166	52	35	28	41	85	54	96	42	132	35	17	147	41	38	48	49	177	164	55	36	86	7	74
file_1_file_1_jg11623	CG14630_OG0007390	436	297	474	238	297	329	153	767	307	431	115	118	459	174	410	199	430	507	509	315	135	272	91	1204
file_1_file_1_jg11624	su(w[a])_OG0007391	21760	4185	5772	7999	8294	5624	6351	5718	14766	6900	5500	13488	24664	7839	6264	7337	8268	7364	23869	13133	5601	14366	6931	5491
file_1_file_1_jg11625	CG42259_OG0011669	330	1595	727	209	332	1009	195	383	201	1589	124	164	341	152	449	204	426	1106	265	371	104	190	575	902
file_1_file_1_jg11626	CG14629_OG0007392	74	5679	4867	1481	2742	1147	1316	6783	36	791	860	930	69	562	3556	1161	6083	1913	34	4398	336	259	1190	11737
file_1_file_1_jg11627	CG3655_OG0007393	6025	653	1092	752	1745	641	955	1760	3048	1252	790	1589	5798	801	1613	906	1686	1082	6019	1614	799	3450	1165	626
file_1_file_1_jg11629	eIF4E7_OG0000307_OG0	3	0	4	2	0	11	3	7	0	45	1	0	0	3	0	3	1	19	12	0	1	1	7	1
file_1_file_1_jg1163	otp_OG0006255	0	305	7	17	17	28	9	514	0	19	10	21	0	11	9	0	16	36	0	133	4	1	2	690
file_1_file_1_jg11630	CG11378_OG0007395	695	5138	4205	1519	3128	277	1938	2548	360	262	1350	303	505	1475	3105	1420	3385	277	369	3058	1239	733	3182	4125
file_1_file_1_jg11631	CG11384_OG0007396	3	32	1	1	4	4	0	35	0	10	4	0	0	1	4	0	3	14	1	4	1	0	12	40
file_1_file_1_jg11632	CG11379_OG0007397	5	7	1	0	0	0	0	0	0	0	0	0	0	1	0	0	0	0	0	0	0	0	0	1
file_1_file_1_jg11633	CG14627_OG0007398	0	4	0	1	2	0	5	0	0	2	0	5	1	3	0	7	0	3	2	1	1	3	0	0
file_1_file_1_jg11634	CG14626_OG0007399	9	867	31	31	5	11	49	78	4	15	26	1	9	33	8	10	11	5	11	13	18	13	14	96
file_1_file_1_jg11635	CG11380_OG0007400	6	2249	1	8	3	32	23	18	12	8	7	13	8	21	3	7	2	17	2	3	26	33	16	14
file_1_file_1_jg11636	CG14625_OG0007401	49	8	3	0	3	0	7	0	33	0	0	5	34	2	1	1	6	0	38	2	2	41	5	0
file_1_file_1_jg11637	CG11381_OG0007402	1	0	7	13	2	4	8	2	0	1	5	1	3	4	6	24	4	0	0	6	4	15	10	0
file_1_file_1_jg11638	CG14624_OG0007403	0	0	0	0	0	0	0	0	0	0	0	0	0	0	0	0	0	1	0	0	1	0	0	0
file_1_file_1_jg11639	CG11382_OG0007404	16	765	45	135	0	28	377	584	20	50	221	1266	1484	0	9	2	3	21	6	5	5	1170	9	4
file_1_file_1_jg1164	CAH15_OG0006256	0	1	0	0	0	0	0	1	0	0	0	0	0	0	0	0	0	0	0	0	1	0	0	0
file_1_file_1_jg11640	CG11398_OG0007405	478	114	130	165	162	210	140	249	206	339	120	137	562	151	118	122	130	300	532	153	107	310	57	157
file_1_file_1_jg11641	CG3638_OG0000424_OG0	4786	2569	2255	2073	7199	1647	2507	4242	1218	2551	2435	2445	4325	3503	3882	3639	6802	2947	3656	7069	3311	2187	2637	3840
file_1_file_1_jg11642	CG11403_OG0007406	386	118	139	163	191	734	153	742	99	1566	135	103	227	230	140	228	210	1565	354	263	192	97	140	194
file_1_file_1_jg11643	Atf3_OG0007763	1921	2692	2203	1805	4735	767	2694	2786	599	813	2321	2091	1586	2622	3276	2125	2946	1352	1247	3260	2537	901	2678	4583
file_1_file_1_jg11645	CG32812_OG0011693	104	162	118	191	74	43	157	383	55	64	186	32	119	185	72	143	58	76	131	78	108	135	50	122
file_1_file_1_jg11646	DAAM_OG0007764	5119	2499	828	1649	1549	1919	1691	4160	2331	1929	1419	1219	6100	1561	936	1611	1936	1470	4945	3108	1331	3476	578	2092
file_1_file_1_jg11647	CG32811_OG0016823	0	0	0	0	0	0	0	0	0	0	0	0	2	0	0	0	0	0	1	0	0	1	0	1
file_1_file_1_jg11648	DAAM_OG0015558	2	3	0	0	0	0	0	2	0	0	0	0	0	1	0	0	0	0	0	1	0	0	0	0
file_1_file_1_jg1165	Rx_OG0001124	29	196	210	344	218	210	276	19	0	265	266	158	48	295	230	310	215	263	35	407	268	71	167	6
file_1_file_1_jg11650	fs(1)N_OG0007765	96	81	105	28	143	43	101	6042	45	134	32	19	43	67	142	45	82	50	131	61	37	25	59	178
file_1_file_1_jg11651	CG11409_OG0007766	995	1771	184	137	262	132	182	464	434	134	187	345	888	218	237	213	205	73	797	175	240	523	212	319
file_1_file_1_jg11652	Naa30A_OG0007591	1974	1041	999	1038	1137	1211	1083	1830	1070	1483	1063	1536	1932	1196	1158	1278	1150	1377	1748	1196	971	1250	1554	1025
file_1_file_1_jg11653	MTPAP_OG0001693	483	283	239	161	267	358	175	630	326	567	123	229	525	201	157	220	197	530	600	178	152	354	143	268
file_1_file_1_jg11654	Tsp2A_OG0003141	48	1366	58	82	84	80	60	584	44	45	52	22	66	81	56	117	100	40	77	56	63	24	146	1307
file_1_file_1_jg11655	MTPAP_OG0011681	351	129	140	106	128	224	112	513	154	419	71	74	362	124	143	128	114	350	399	118	93	193	59	189
file_1_file_1_jg11656	CG12773_OG0003140	2387	1066	1012	584	1290	1853	839	1992	1162	2611	647	479	2364	764	1317	847	1210	2186	1947	1264	619	1325	510	1510
file_1_file_1_jg11657	CG11417_OG0007590	920	609	826	576	723	1212	470	1940	498	2181	326	557	784	478	615	592	709	2007	984	517	357	432	675	885
file_1_file_1_jg11658	png_OG0007589	210	255	162	72	167	304	68	279	122	459	84	107	159	107	104	104	105	383	256	103	75	109	160	183
file_1_file_1_jg11659	CG14770_OG0011680	23	1097	22	10	20	9	6	20	3	26	8	10	6	35	27	21	17	7	20	14	27	7	5	61
file_1_file_1_jg1166	Act42A_OG0000022_OG3	7841	538421	242189	49664	278966	495579	52916	227403	51	589247	37876	52018	940	51638	180895	38813	246306	545525	834	169993	31467	9723	150358	268686
file_1_file_1_jg11660	ssx_OG0000266_OG0	13393	1882	2244	3080	4790	3038	4012	3187	6412	3196	3752	5303	12217	5187	3212	5051	4798	3575	12334	7947	4337	6597	3399	2327
file_1_file_1_jg11661	AMPKalpha_OG0001698	13276	5453	9685	11881	9145	5238	13996	6569	8016	6616	13524	6201	14629	10650	10022	12892	10770	5967	12946	10742	9666	10573	5144	7768
file_1_file_1_jg11662	CG3719_OG0007674	2409	1527	2995	2481	2800	405	1913	835	2103	657	1632	2226	2240	3045	2007	3075	2399	708	2694	2463	2254	1860	1972	1120
file_1_file_1_jg11663	CG32813_OG0007673	1663	1585	1180	1480	1763	790	1500	935	844	754	1773	1030	1460	2147	1151	2298	1524	738	1579	1551	1776	1042	683	1171
file_1_file_1_jg11664	CG32813_OG0013988_OG0	333	430	307	413	451	177	327	214	214	170	346	401	290	512	244	487	362	152	398	345	375	233	271	267
file_1_file_1_jg11665	Rilpl_OG0007672	9186	1310	2749	2966	3719	1742	3041	1985	4831	1876	2528	4524	10762	2938	3358	2691	3138	1980	9212	4937	2366	5671	3998	2204
file_1_file_1_jg11666	mid_OG0015559	228	6	26	27	71	6	34	19	215	16	29	32	61	51	19	50	58	12	309	58	39	41	8	34
file_1_file_1_jg11667	mus312_OG0016824	16	2	1	1	17	0	3	0	13	1	7	0	10	21	1	17	18	1	19	14	13	2	2	5
file_1_file_1_jg11668	CG8420_OG0016825	3	0	1	0	3	0	0	0	0	1	1	0	0	2	0	0	0	1	0	0	0	0	0	0
file_1_file_1_jg11669	futsch_OG0016826	5	0	0	0	0	0	0	0	0	0	0	0	3	0	0	5	0	0	4	0	0	6	0	0
file_1_file_1_jg1167	hbn_OG0006257	0	58	14	6	10	53	0	10	1	0	2	0	12	0	3	0	126	63	17	324	0	1	6	6
file_1_file_1_jg11671	futsch_OG0003156	24331	637	1307	4748	6598	741	8628	530	4864	636	5676	6219	16511	10373	1507	4795	5443	1738	12965	13786	9072	9164	816	345
file_1_file_1_jg11672	Gr2a_OG0001697	38	4	41	3	57	5	4	2	39	4	0	0	4	6	24	5	70	4	22	52	2	0	18	0
file_1_file_1_jg11673	CG14785_OG0003155	481	32	81	102	101	48	69	53	378	61	81	93	221	184	76	225	129	92	535	251	134	113	44	53
file_1_file_1_jg11674	Lrpprc2_OG0007671	2601	1130	1600	1386	1471	1013	1332	2313	1272	1698	1146	966	2120	1737	1357	1955	1546	1751	2718	1466	1641	1405	606	1775
file_1_file_1_jg11675	CG14787_OG0007670	47	306	102	41	128	57	64	61	32	20	52	39	41	36	54	44	245	105	68	173	39	29	16	124
file_1_file_1_jg11676	Ns3_OG0007669	2550	1378	1514	1077	1343	1328	1046	2228	1910	2128	778	1289	2213	1049	1303	1034	1384	1937	2513	1121	820	1461	1057	1806
file_1_file_1_jg11677	O-fut2_OG0001171	369	240	192	117	246	260	114	502	273	352	138	135	318	228	104	197	339	407	443	349	188	172	70	208
file_1_file_1_jg11678	CG14777_OG0007668	3697	724	1180	1348	1265	177	1092	993	3142	215	941	1733	3516	1543	933	1599	1412	251	3518	1286	1216	2229	441	1408
file_1_file_1_jg11679	CG32808_OG0007667	391	144	85	120	85	106	122	108	357	193	80	146	410	79	77	64	112	198	454	123	70	273	19	81
file_1_file_1_jg1168	CG15649_OG0006258	0	390	25	0	16	11	1	5	0	4	0	2	0	0	16	0	3	4	0	4	0	0	9	3
file_1_file_1_jg11680	CG14778_OG0007666	386	295	1245	1686	1025	28	1401	117	478	31	1299	924	239	1921	827	1913	804	19	377	828	1635	408	581	162
file_1_file_1_jg11681	pck_OG0007665	3441	2698	1962	1347	1883	2409	1540	1214	3055	3182	1180	1349	3343	1248	1571	1383	1970	3026	3373	1720	1038	2290	858	1419
file_1_file_1_jg11682	CG14780_OG0007664	4	41	0	0	1	23	0	4	0	1	0	0	0	0	0	1	0	1	6	1	2	3	0	2
file_1_file_1_jg11683	Rab27_OG0007663	277	67	18	2	25	25	3	51	270	18	2	35	40	14	7	11	51	48	389	245	7	9	0	4
file_1_file_1_jg11684	mei-38_OG0003154	36	53	9	2	48	687	4	602	24	1238	3	55	3	91	3	77	54	1176	36	57	48	7	1	12
file_1_file_1_jg11685	rush_OG0003153	4230	1950	2227	2296	2531	1186	2337	2271	3350	1730	1990	1976	4499	2140	2213	2419	2559	1407	4198	2602	1822	3329	974	2398
file_1_file_1_jg11686	sta_OG0011684_OG0	34834	77659	65772	38085	44677	63264	28495	95995	33918	104856	22519	37873	42175	29733	52636	33451	47380	100183	44140	41518	18629	29792	37672	80441
file_1_file_1_jg11688	Nmdar2_OG0007662	7	42	21	9	24	69	27	57	1	23	5	130	20	55	12	28	85	152	6	776	12	7	7	2
file_1_file_1_jg11689	Nmdar2_OG0013486_OG0	0	15	0	0	0	12	8	9	0	4	0	39	5	7	1	0	24	23	2	164	2	1	22	0
file_1_file_1_jg1169	CG34115_OG0012289	3	913	38	0	22	7	2	17	0	5	3	69	3	0	26	0	19	2	1	18	1	1	17	17
file_1_file_1_jg11690	Nmdar2_OG0016827	0	8	3	0	0	4	2	2	0	3	0	0	5	4	2	0	3	10	1	55	0	2	0	0
file_1_file_1_jg11691	CG14795_OG0007661	7	1057	162	63	92	544	55	227	0	1081	50	152	1	64	111	49	124	810	2	92	30	14	106	305
file_1_file_1_jg11692	inc_OG0007660	1719	702	675	496	800	888	568	775	834	1153	449	1102	1543	713	697	664	736	1058	1468	856	539	902	752	645
file_1_file_1_jg11693	Mur2B_OG0015560	24	18	15	23	25	1	17	22	11	1	23	10	27	24	19	30	26	1	32	27	28	23	16	11
file_1_file_1_jg11695	Mur2B_OG0001696_OG0	1706	3210	2882	3197	5767	102	3575	3906	1108	110	3601	1039	2289	4657	3727	4567	4941	151	1676	4309	4501	1848	5072	4333
file_1_file_1_jg11697	br_OG0007659	22	134	10	35	33	4914	34	369	16	5765	25	125	39	100	21	52	34	5974	39	185	96	10	11	49
file_1_file_1_jg11698	br_OG0012844_OG0	61	158	27	60	39	4449	48	95	16	5211	50	110	39	124	15	81	39	3430	55	289	87	33	4	33
file_1_file_1_jg11699	br_OG0012663_OG0	2	4	0	6	6	282	5	15	0	287	6	56	3	9	0	11	5	351	1	56	8	0	3	1
file_1_file_1_jg117	lovit_OG0012414_OG1	0	0	0	0	0	0	0	0	0	0	0	0	0	0	0	0	0	0	0	0	0	0	0	0
file_1_file_1_jg1170	CG9344_OG0001581	260	378	120	45	83	417	54	285	163	555	39	161	262	53	79	70	123	574	302	81	42	144	155	183
file_1_file_1_jg11700	br_OG0011928	5	70	3	4	0	3098	7	129	0	3569	3	14	2	4	9	4	6	3202	2	29	5	1	0	24
file_1_file_1_jg11701	br_OG0013989_OG0	0	8	0	0	0	678	0	25	0	732	2	0	0	1	1	0	1	930	1	0	0	0	0	0
file_1_file_1_jg11702	dor_OG0007658	2781	1227	1051	931	1175	1345	952	1371	1805	1873	756	1165	2554	1128	868	1033	1283	1848	2698	1458	928	1614	774	1237
file_1_file_1_jg11703	CG3740_OG0007657	1376	828	1158	773	876	323	761	757	1445	521	611	597	1719	710	848	690	871	481	1510	772	725	1198	309	1046
file_1_file_1_jg11704	hfw_OG0007656	2536	1648	2280	1381	2346	2604	1753	2374	1535	2943	1355	1959	2676	1488	2370	1719	2316	2467	2511	2091	1158	1807	2943	2268
file_1_file_1_jg11705	CG32809_OG0013990_OG0	3329	218	135	247	648	168	305	472	1668	175	272	993	3281	550	187	413	560	291	2947	1488	473	1383	155	105
file_1_file_1_jg11706	CG32809_OG0007655	2952	167	121	217	471	141	288	520	961	97	261	460	2605	435	138	413	512	291	2336	1238	463	1059	94	118
file_1_file_1_jg11707	CG14797_OG0007654	12	30	7	0	22	1	9	0	12	1	4	9	10	9	17	16	29	3	9	21	3	6	6	4
file_1_file_1_jg11708	b6_OG0007653	25	2038	846	448	562	283	543	1454	33	253	500	129	23	419	709	408	520	267	24	457	299	111	672	867
file_1_file_1_jg11709	CG32809_OG0007652	1548	61	41	106	241	47	149	313	403	59	118	243	1382	207	81	232	214	144	1080	583	234	501	30	41
file_1_file_1_jg1171	CG15650_OG0001582	16	355	0	25	5	1	39	2	8	1	29	0	25	41	0	24	0	0	33	1	33	10	0	0
file_1_file_1_jg11710	CR14798_OG0012094_OG0	1153	159	115	130	161	144	126	992	949	188	124	282	1181	209	79	233	316	257	1125	287	144	797	50	348
file_1_file_1_jg11711	a6_OG0007651	1288	370	398	422	572	421	430	550	683	663	353	522	1253	540	448	454	535	614	1410	493	452	798	288	334
file_1_file_1_jg11714	CG3795_OG0007650	0	0	0	2	0	3	1	1	0	0	0	0	0	0	0	0	0	0	0	0	0	0	0	0
file_1_file_1_jg11717	slv_OG0014356_OG0	0	0	0	0	0	0	0	0	0	0	0	0	0	0	0	0	0	0	0	0	0	0	0	0
file_1_file_1_jg1172	CG9313_OG0006259	5430	33	108	1622	310	34	1175	3	3336	32	904	1465	5794	1639	102	1952	159	23	5897	230	1235	3230	54	3
file_1_file_1_jg11720	Scgdelta_OG0003152	44	1683	1478	1952	1135	489	2249	805	5	478	2216	209	15	1776	1959	2466	1286	651	24	1331	1319	344	562	925
file_1_file_1_jg11726	Adar-PQ_OG0007649	2501	657	1095	2902	1309	875	3593	781	1439	1094	4533	2353	2228	3649	936	2928	1082	1049	2520	1358	3868	1871	884	629
file_1_file_1_jg11727	prage_OG0015561	0	0	0	0	0	0	0	0	0	0	0	0	0	0	0	0	1	0	0	0	0	0	1	0
file_1_file_1_jg1173	CG15651_OG0006260	1355	287	228	201	311	106	236	218	766	77	181	331	1273	290	264	347	438	102	1299	933	198	746	95	292
file_1_file_1_jg11730	CG14811_OG0000599_OG0	0	0	0	0	0	1	0	0	0	0	0	0	0	0	0	0	0	0	0	0	0	0	0	0
file_1_file_1_jg11732	prage_OG0014357_OG0	225	15	8	10	32	8	15	25	30	17	20	51	200	19	19	8	19	9	178	13	18	98	12	15
file_1_file_1_jg11733	prage_OG0007648	12670	582	1054	868	1725	1680	897	1612	5314	1182	911	1568	12277	948	1427	1269	1439	673	11885	1414	1080	6712	706	1758
file_1_file_1_jg11735	Lamtor5_OG0007647	717	580	567	512	493	695	477	667	690	634	512	486	648	516	489	509	588	742	812	587	391	448	444	600
file_1_file_1_jg11736	deltaCOP_OG0007646	6972	3857	4130	2735	4154	5014	2831	4005	4717	5645	2144	2712	7191	2718	3753	3128	4038	6419	7112	4098	2465	4868	2567	3830
file_1_file_1_jg11737	Gcna_OG0007645	262	26	19	9	115	483	39	3679	123	1012	12	147	52	94	11	102	89	940	351	81	95	61	6	50
file_1_file_1_jg11738	MED18_OG0007644	815	275	224	191	287	293	206	271	647	327	169	529	705	208	183	226	295	322	927	227	191	414	154	193
file_1_file_1_jg11739	Pex5_OG0007643	4072	1237	1705	1231	1661	723	1485	1769	2114	1042	1224	1842	4034	1104	1530	1067	1677	949	3828	1617	1020	2680	1162	1764
file_1_file_1_jg1174	CG3216_OG0002808	39	44	5	56	8	133	51	32	6	165	41	21	36	68	6	59	10	232	39	8	58	21	20	25
file_1_file_1_jg11740	CG14803_OG0007642	448	62	93	64	136	215	68	397	209	398	52	131	250	143	86	117	127	442	421	142	122	179	61	158
file_1_file_1_jg11741	Pgam5_OG0003151	405	507	448	364	332	770	301	799	259	1568	250	233	495	392	287	405	332	1318	480	309	275	375	165	471
file_1_file_1_jg11742	Vps26_OG0007641	4629	1383	1891	1564	2128	2359	1715	2353	2676	2796	1470	2068	4409	1854	2122	1657	2165	2608	4166	2272	1467	2918	1601	2014
file_1_file_1_jg11743	CG14817_OG0003150_OG0	1327	769	796	696	572	399	522	614	1008	512	549	1160	1194	724	507	715	680	539	1256	601	581	900	767	497
file_1_file_1_jg11744	CG14805_OG0007640	1603	769	962	563	665	1083	503	1518	1033	1906	409	736	1886	878	654	799	633	1768	1628	507	843	1155	715	962
file_1_file_1_jg11745	CG14818_OG0003149	3406	2330	1887	1818	1760	902	1409	1288	3782	1320	1225	1714	3642	1653	1467	1751	1869	1216	3229	1793	1190	2824	1071	1598
file_1_file_1_jg11746	Coa8_OG0007639	2146	1134	1141	1206	948	587	1022	726	1682	693	822	1306	2229	1147	837	1116	966	715	2211	985	781	1631	621	738
file_1_file_1_jg11747	trr_OG0007638	5222	1641	1430	1817	2147	2488	1982	3107	1700	3236	1974	1704	5827	1818	2263	2106	2236	3376	5028	2506	1963	2537	1223	2115
file_1_file_1_jg11748	mRpL16_OG0007637	1514	1021	1059	947	836	701	684	838	1131	938	688	831	1258	1140	737	1278	883	821	1525	943	817	1042	537	635
file_1_file_1_jg11749	arm_OG0007636	25243	10594	7870	7335	10468	14900	8745	11542	11403	21990	7291	9621	23392	8845	10004	10018	11346	19255	23868	14000	7868	13698	6814	8670
file_1_file_1_jg1175	dgt3_OG0006224	218	99	111	145	99	567	115	498	182	1232	107	101	240	130	112	115	120	1082	279	102	93	141	101	179
file_1_file_1_jg11750	CG32803_OG0007635	2019	618	984	1002	1167	834	984	597	1777	1053	788	1003	2193	998	703	987	1209	909	2133	1065	764	1268	796	695
file_1_file_1_jg11751	CG32801_OG0007634	366	3	11	686	19	6	468	1	379	9	343	168	586	333	3	329	7	7	521	14	190	391	18	1
file_1_file_1_jg11752	Edem1_OG0007633	3029	524	636	397	803	1238	541	1271	1513	1659	431	1353	3066	572	669	492	937	1544	2934	958	480	1666	519	732
file_1_file_1_jg11753	Rbcn-3B_OG0007632	9944	1882	2265	3165	3276	1552	3938	3005	2770	1631	4390	3204	10787	3892	3428	3739	3028	1776	8700	3534	4159	4665	1496	3279
file_1_file_1_jg11754	mip130_OG0001170_OG0.2	3024	1204	1518	1701	1969	2128	1624	2138	1437	2998	1393	1409	3085	1873	1575	1793	1824	2841	3082	1677	1343	1784	1471	1227
file_1_file_1_jg11755	eIF2Bepsilon_OG0007631	2402	1942	2139	1967	2132	1953	1904	2775	1374	3042	1715	1214	2540	2078	2010	1953	2060	2981	2432	1957	1601	1466	1688	2493
file_1_file_1_jg11756	Ocrl_OG0007630	6977	1418	1613	2140	2225	1664	2103	2316	3850	2200	1802	2332	7309	2099	1654	2354	2408	2161	6670	2811	1888	4094	1170	1609
file_1_file_1_jg11757	CG11596_OG0007629	1182	316	429	390	468	652	430	1131	733	809	457	684	1015	683	453	723	536	784	1207	669	541	551	471	337
file_1_file_1_jg11758	CG3857_OG0007628	337	151	156	98	182	292	130	318	174	397	125	155	297	141	116	152	147	332	355	149	139	199	84	174
file_1_file_1_jg11759	CG3587_OG0007627	588	327	323	290	267	312	230	491	372	437	220	339	543	209	259	269	340	351	614	291	177	368	238	375
file_1_file_1_jg1176	Prosalpha3_OG0006261	5382	2912	2719	1821	2123	9257	1649	3965	4389	13315	1304	3915	5204	1597	2079	1968	2299	9343	5293	2143	1132	3803	2310	4190
file_1_file_1_jg11760	CR46447_OG0011683_OG0	1	49	5	0	2	0	3	0	0	4	4	0	0	4	2	0	2	0	0	0	2	2	0	4
file_1_file_1_jg11762	Hr4_OG0013172_OG0	0	208	0	0	0	4	0	6	0	0	1	0	0	0	0	0	0	0	0	0	0	1	0	0
file_1_file_1_jg11763	Hr4_OG0011682	31	2923	8	28	23	223	17	104	7	18	17	2	22	36	4	57	23	8	44	27	56	7	9	10
file_1_file_1_jg11764	PIG-K_OG0007626	1647	582	666	691	643	625	646	691	1329	1063	571	655	1534	710	578	803	749	915	1723	684	509	902	463	676
file_1_file_1_jg11765	east_OG0007625	12959	2328	2242	2363	4906	2833	3616	5410	3988	4113	3329	4019	11454	4347	3759	3189	3992	5868	9511	5415	4542	5194	2372	2891
file_1_file_1_jg11766	Actn_OG0003148_OG0	11191	42543	43701	67757	41930	41928	87273	24074	5202	50899	80810	110828	8222	105039	41715	100113	40080	49614	7551	35764	84339	22786	29476	27307
file_1_file_1_jg11767	usp_OG0007624	3009	1451	1800	1606	1943	1831	1558	1864	1942	2402	1424	2330	3265	1682	1724	1878	1685	2085	3264	2104	1459	2226	1546	1402
file_1_file_1_jg11768	CG4325_OG0007623	21	56	108	32	77	12	6	100	12	1	4	0	1	7	109	12	124	13	24	102	6	10	68	203
file_1_file_1_jg11769	moody_OG0007622	4652	1182	1370	1665	2563	828	1783	1030	2787	754	1479	2346	3501	2672	1866	2394	2238	686	3068	2644	1819	3032	1373	1455
file_1_file_1_jg1177	CG10543_OG0006262	12612	3090	3415	4796	6142	2119	4820	4021	6320	3106	4667	7446	12526	5576	5274	6238	5513	3118	11828	6051	5028	6281	5808	2939
file_1_file_1_jg11770	CG4313_OG0003147	773	194	152	287	307	106	255	210	606	130	230	363	730	286	178	327	240	114	887	381	256	495	106	174
file_1_file_1_jg11771	Sik2_OG0003146	7180	1152	594	1023	1406	477	1111	844	3958	263	937	1944	7780	1851	652	2393	2416	877	7698	3080	1941	3417	311	1241
file_1_file_1_jg11772	CG4281_OG0007621	3643	1015	1500	1145	1489	1966	1093	3004	3127	2655	942	2085	3459	1364	1322	1299	1559	2403	4399	1665	1005	2002	1273	1322
file_1_file_1_jg11773	CG14054_OG0012093	348	23	10	15	23	20	11	12	373	38	12	33	306	7	16	23	24	28	435	44	25	148	6	13
file_1_file_1_jg11774	CG4199_OG0001695	19597	3259	2673	1798	3173	4446	1914	3693	12565	7789	1385	4726	21919	1721	2454	1797	3192	5694	20754	3553	1649	12577	1197	5219
file_1_file_1_jg11775	CG4194_OG0007620	9	136	1	0	5	8	3	16	13	3	3	17	32	3	1	3	5	4	11	5	1	17	0	3
file_1_file_1_jg11776	Rtca_OG0007619	2066	327	461	407	514	426	346	512	1656	706	343	740	2037	456	315	484	550	776	2335	520	333	1216	174	441
file_1_file_1_jg11777	CG4045_OG0007618	1954	723	761	697	797	592	545	896	1976	1094	478	583	1604	682	525	827	749	939	2392	838	555	951	275	707
file_1_file_1_jg11778	CG4025_OG0007800	1907	1207	1387	728	865	722	902	1073	1183	1003	785	603	1860	674	1282	711	925	831	1813	945	573	1239	476	1625
file_1_file_1_jg11779	CG16903_OG0007799	4322	1348	1548	1149	1631	2320	1062	2003	2838	3124	1106	1957	3821	1373	1286	1385	1685	3009	4803	1714	1129	2496	1365	1468
file_1_file_1_jg1178	CG30291_OG0006263	2581	1638	1693	1015	1416	1367	962	1373	1342	1903	759	1576	2395	838	1393	962	1473	1895	2507	1304	757	1605	1024	1525
file_1_file_1_jg11780	Unc-76_OG0007798	4070	1503	1388	1411	1952	614	1706	1216	1755	707	1360	2244	4233	1976	1621	1922	1775	670	3641	2658	1713	2184	1393	1229
file_1_file_1_jg11781	Unc-76_OG0012101_OG0	1925	544	469	569	745	282	832	596	619	325	571	445	1891	813	731	690	750	322	1567	1173	818	872	336	561
file_1_file_1_jg11782	csw_OG0007797	639	131	157	158	199	136	182	375	225	171	229	195	606	190	204	155	214	195	493	332	193	280	110	184
file_1_file_1_jg11783	csw_OG0013276	591	288	190	94	453	16	171	221	161	19	103	237	668	152	338	176	407	40	412	338	165	264	434	291
file_1_file_1_jg11784	csw_OG0007796	17465	4108	5735	4908	10102	1429	6707	6239	6748	1906	6081	6122	18734	6151	8669	6180	9732	1827	14163	10169	6090	8898	7415	6930
file_1_file_1_jg11785	ph-p_OG0000212_OG0	5491	1202	1104	1303	2914	1977	1599	970	2337	2340	1360	2784	5163	2524	1597	2232	2563	2732	4874	2132	1768	2796	2197	1008
file_1_file_1_jg11786	D2hgdh_OG0007795	2614	3404	5725	2703	7430	2965	2769	5906	1928	4009	2277	2001	1867	4077	5300	4670	8946	4459	2441	6770	3196	1539	3137	8154
file_1_file_1_jg11787	Pgd_OG0007794	9501	3984	5011	1915	5498	3006	2311	9090	6996	4976	1686	3054	10030	1902	4579	2608	6421	3725	9027	5817	1975	6584	2174	11586
file_1_file_1_jg11788	bcn92_OG0007793	1348	630	428	371	511	402	284	576	1032	445	286	1466	1242	498	344	541	562	406	1366	544	380	787	860	369
file_1_file_1_jg11789	wapl_OG0007792	7643	2051	2303	2930	4286	2612	3137	7362	3203	4048	3408	3304	8478	3366	3212	3718	4129	4273	7586	4409	3399	4194	2189	2519
file_1_file_1_jg1179	grau_OG0006264	1658	813	936	946	1050	614	930	861	1038	927	809	1092	1690	960	805	1027	972	888	1757	933	792	1191	810	779
file_1_file_1_jg11790	Cyp4d1_OG0007791	6	17	32	54	59	85	38	119	0	17	46	14	3	68	31	100	47	101	8	35	81	18	7	424
file_1_file_1_jg11791	CG3630_OG0007790	1698	3992	19725	21549	18390	3916	19523	1556	329	4442	18271	16474	496	22713	12966	24290	15215	3310	731	14602	17735	4708	14271	2119
file_1_file_1_jg11793	ND-B14.5A_OG0007789	4542	2558	4647	4153	2513	866	3522	1357	3929	1061	3493	4699	3527	4915	2675	5014	3269	1083	4089	2601	3572	3117	2018	1572
file_1_file_1_jg11794	Cyp4d14_OG0007788	172	30	34	43	72	15	35	129	179	13	40	44	158	45	26	60	91	20	200	73	49	78	5	324
file_1_file_1_jg11795	asRNA:CR45479_OG0016424	49	0	0	2	5	5	0	2	30	2	1	9	12	5	3	1	3	7	54	16	4	7	0	3
file_1_file_1_jg11796	Cyp4d14_OG0012100_OG0	4648	559	1832	1538	2237	74	1819	369	4039	69	1329	1634	3075	783	1400	1093	2267	83	3772	2074	907	2183	1051	669
file_1_file_1_jg11797	Cyp4ae1_OG0007787	287	80	536	865	302	10	802	99	147	22	726	437	368	898	433	696	263	18	240	263	588	341	246	169
file_1_file_1_jg11798	pn_OG0007786	1934	311	484	530	429	235	612	768	1231	329	479	507	1967	690	422	634	643	298	1961	723	487	1272	203	501
file_1_file_1_jg11799	Nmd3_OG0007785	2763	1833	1913	1604	1730	1257	1592	2383	2046	1993	1344	1616	2517	1738	1473	1728	1773	1831	2914	1579	1236	1669	1227	2042
file_1_file_1_jg118	Nipped-B_OG0013105_OG0	4336	962	1337	1229	1500	1560	1823	2472	1496	1645	1740	1569	4437	1485	1260	1176	959	1917	4145	1566	1812	1591	922	1992
file_1_file_1_jg1180	CG9346_OG0006265	3738	1318	1650	1410	1968	1919	1509	1736	2525	2313	1347	1781	3987	1805	1407	1675	1761	2343	4068	1740	1359	2323	1717	1373
file_1_file_1_jg11800	CG17776_OG0007784	865	745	687	601	399	297	394	421	709	407	457	616	965	556	471	626	530	426	828	492	392	612	366	425
file_1_file_1_jg11801	CG17777_OG0011930	30	10	0	789	2	2	758	1	12	0	511	1436	9	728	0	345	1	2	32	5	206	416	0	0
file_1_file_1_jg11802	CG3457_OG0007783	1	1	0	2	4	2	3	724	0	25	0	28	3	0	0	0	0	4	0	0	0	3	0	7
file_1_file_1_jg11803	CG3457_OG0014864_OG0	81	0	2	11	3	0	7	2	53	0	13	0	153	11	3	19	4	0	82	10	7	38	0	0
file_1_file_1_jg11804	CG14053_OG0012099	0	3	2	4	1	5	0	96	2	0	0	0	2	2	6	4	3	0	3	1	14	0	0	5
file_1_file_1_jg11805	Mct1_OG0007782	1580	649	141	188	179	384	154	1803	781	167	180	452	2358	189	126	185	204	590	1377	259	189	1070	49	1000
file_1_file_1_jg11806	asRNA:CR43637_OG0013892	3	7	0	0	1	0	0	0	0	0	0	0	0	0	0	0	0	0	0	0	0	0	0	0
file_1_file_1_jg11807	FarO_OG0007781	51	9347	38	8	7	2435	17	20397	18	2064	4	2	30	2	5	6	7	769	23	17	7	16	1	34292
file_1_file_1_jg11808	Mct1_OG0007780	1154	683	120	183	75	248	135	1081	859	101	109	835	1673	143	81	137	118	400	1125	147	116	986	87	588
file_1_file_1_jg11809	SmydA-8_OG0003175	192	761	9042	1364	3070	576	1529	111	67	695	1308	1410	155	2914	4743	2786	6793	569	159	4634	2162	516	2711	156
file_1_file_1_jg1181	Sou_OG0006266	2628	1700	1947	1425	1668	2027	1512	1786	1627	2567	1493	2649	2478	1662	1483	1659	1576	2008	2471	1563	1424	1971	1000	1599
file_1_file_1_jg11810	SmydA-8_OG0007779	4	404	8	1	10	99	7	129	0	156	0	20	0	1	9	1	7	76	0	3	3	3	8	154
file_1_file_1_jg11811	Vinc_OG0007778	3765	6906	5196	5519	5828	6301	5848	6519	2252	8746	5780	7251	4777	7065	5668	7697	6470	7041	3722	6300	5729	4204	3303	7189
file_1_file_1_jg11812	CG14052_OG0007777	9	5	1	0	1	1	0	0	3	1	2	15	8	11	0	10	12	0	8	1	4	6	0	1
file_1_file_1_jg11813	pcx_OG0007776	4468	1209	1114	1150	2256	1610	1591	3480	1075	1925	1605	1278	4745	1658	1846	1469	1938	2745	4005	1961	1869	1828	836	1937
file_1_file_1_jg11814	kz_OG0007775	743	412	504	345	428	694	380	1303	322	1127	297	229	578	371	446	430	447	1045	822	419	390	286	274	663
file_1_file_1_jg11815	fs(1)K10_OG0007774	1234	321	424	434	598	736	531	1059	388	810	512	452	1224	607	453	639	558	779	1212	605	554	567	777	490
file_1_file_1_jg11816	Or2a_OG0007773	1425	3	24	48	39	30	41	13	1395	30	53	256	1618	46	17	34	31	29	1320	43	26	961	4	13
file_1_file_1_jg11817	crn_OG0007772	2249	853	1167	988	1107	1478	922	1362	1242	2328	843	1292	2298	954	1025	1053	1075	2122	2299	944	921	1446	663	1252
file_1_file_1_jg11818	CG3191_OG0007771	1763	1498	2605	510	2068	158	477	860	1271	208	370	888	1656	621	2480	540	2730	151	1664	2787	484	1004	1923	1188
file_1_file_1_jg11819	CG3091_OG0007770	3749	978	1918	1657	2275	124	1962	990	2527	152	1539	2607	3463	1600	1595	1827	2434	128	4144	2158	1420	2473	1208	1786
file_1_file_1_jg1182	RIC-3-PS_OG0006267	5765	5816	13078	17763	18640	3464	20281	3362	3215	3238	19327	19662	5018	30888	12034	25735	17509	3501	5158	16515	20099	7239	12969	4399
file_1_file_1_jg11820	CG3078_OG0007769	1335	125	49	93	160	79	154	389	504	7	104	323	817	219	34	247	212	182	1249	931	184	393	28	86
file_1_file_1_jg11821	temp_OG0007768	1881	445	673	664	686	401	626	763	1358	420	536	793	2153	537	616	544	708	413	1386	1038	437	1770	461	423
file_1_file_1_jg11822	CG3071_OG0001173_OG1	1244	572	634	409	485	683	374	1289	802	1082	284	385	836	463	468	387	534	1007	1250	431	376	423	307	733
file_1_file_1_jg11823	CG2924_OG0001708_OG1	3002	987	815	809	1188	1850	1016	2214	1915	1964	839	1590	2981	1142	1073	934	1060	1812	2680	1707	1001	1792	1319	869
file_1_file_1_jg11824	CG2918_OG0007767	20819	5622	8881	3855	8882	11734	4870	8900	9709	11814	3272	7457	21950	5442	7979	5859	8855	14238	19719	7814	5212	11611	6951	9052
file_1_file_1_jg11825	Vml_OG0012098_OG0	2	0	0	2	0	0	0	18	0	0	0	0	5	0	0	0	0	2	3	3	0	2	0	0
file_1_file_1_jg11826	CG2865_OG0007592	2219	2117	1229	1057	1371	1369	920	2070	1654	1752	506	952	2455	1139	919	1243	1474	1448	2334	1737	754	1281	1193	1101
file_1_file_1_jg11827	CG14050_OG0000684	47	28	15	13	6	45	7	16	23	60	3	39	24	14	15	4	25	38	33	16	3	45	26	18
file_1_file_1_jg11828	CG2854_OG0007593	10	6	2	6	2	6	0	3	0	6	3	0	10	1	0	1	8	10	4	2	1	8	2	4
file_1_file_1_jg11829	lncRNA:CR33218_OG0012843_OG0	8	10	4	1	4	19	3	17	3	25	1	16	21	12	5	0	1	24	6	2	5	7	7	5
file_1_file_1_jg1183	ND-B14.7_OG0011590	7738	5449	7277	6910	5222	2574	6564	3232	6706	3000	5873	7712	7007	9063	5126	8360	5853	3000	7203	5416	5950	6566	3531	3750
file_1_file_1_jg11830	Ilp6_OG0007594	282	809	613	224	189	369	136	1056	174	102	102	138	268	127	605	120	328	362	225	274	79	266	528	998
file_1_file_1_jg11831	Raf_OG0007595	2561	741	603	603	893	1327	673	1191	1424	1583	535	872	2771	818	566	731	725	1617	2679	1112	645	1641	588	789
file_1_file_1_jg11832	mRpL14_OG0007596	815	828	859	659	609	400	563	612	643	528	558	824	689	827	563	789	633	527	845	694	590	565	570	514
file_1_file_1_jg11833	CG2841_OG0007597	20974	5726	7902	4705	12501	4146	5490	6876	12267	3617	3942	7311	18342	6025	9983	6507	10827	3270	18862	9270	4587	9506	8812	7341
file_1_file_1_jg11834	CG2841_OG0013991_OG0	12	2	17	12	26	5	5	2	16	5	0	19	15	11	3	6	8	4	31	9	6	8	0	4
file_1_file_1_jg11835	PsGEF_OG0007598	29652	427	597	1760	1756	187	1766	190	11917	68	1608	5715	31168	2225	528	1851	3416	391	26843	6300	2198	11961	395	48
file_1_file_1_jg11836	CG12496_OG0007599	4	8	2	0	0	2	2	5	6	3	2	12	8	4	0	3	3	34	11	5	1	4	0	0
file_1_file_1_jg11837	gt_OG0003142_OG0	1638	169	167	332	284	329	217	178	1525	387	191	1435	2193	351	133	361	434	398	1846	911	256	1258	174	105
file_1_file_1_jg11839	tko_OG0007600	1041	1422	1226	863	771	505	691	839	998	695	659	772	1138	822	852	968	911	668	1002	782	615	920	943	896
file_1_file_1_jg1184	CG5897_OG0016740	0	0	0	0	6	0	1	0	0	0	0	0	0	2	1	0	1	0	0	0	0	0	0	1
file_1_file_1_jg11840	boi_OG0007601	134	354	218	357	438	1453	335	910	54	2386	388	216	182	573	293	638	370	2232	158	344	426	148	226	283
file_1_file_1_jg11841	z_OG0007602	2971	1074	958	949	1533	1039	939	1024	2323	1720	787	2115	3057	1071	998	1281	1445	1470	2916	1537	898	2026	1242	620
file_1_file_1_jg11842	boi_OG0007603	33	96	82	77	193	588	195	431	11	1061	197	80	28	270	113	196	212	1059	20	154	256	25	91	136
file_1_file_1_jg11843	trol_OG0003143_OG0	15544	51310	17338	9009	19888	16549	12377	43807	4277	12950	9995	9735	10800	13778	22273	11718	16951	27445	9833	22574	10194	7934	13931	39741
file_1_file_1_jg11844	Pdfr_OG0007604	3871	300	741	127	733	65	133	1371	1775	53	93	717	2543	163	873	134	1029	99	3585	1436	77	1355	377	2031
file_1_file_1_jg11845	Vha36-1_OG0000260_OG0	323	1251	3575	6473	2345	301	5951	453	147	215	5099	3364	104	6224	2433	5392	2148	400	221	1774	4283	1450	3270	546
file_1_file_1_jg11846	AANATL7_OG0007605	3	71	0	3	4	16	5	13	6	2	4	0	1	6	2	11	11	24	11	85	12	2	4	2
file_1_file_1_jg11847	CG13760_OG0007606	2347	570	668	791	841	332	796	515	1810	461	625	943	2255	842	571	732	836	472	2648	1135	617	1486	423	492
file_1_file_1_jg11848	wds_OG0007607	2620	1178	1337	878	1081	2212	778	2544	1838	3593	461	1294	2630	856	936	991	1081	3276	3112	1008	594	1484	783	1297
file_1_file_1_jg11849	egh_OG0007608	18621	1659	3721	8825	5388	1656	7574	2187	12961	1793	6272	5509	19175	8766	3226	8010	4725	1408	21323	5091	7829	11486	1828	2434
file_1_file_1_jg1185	shg_OG0006268	9778	3245	2972	2236	4820	5574	3275	4841	3319	8124	2563	4125	8614	3353	4199	3055	4228	7898	7691	4317	2755	4535	2449	3602
file_1_file_1_jg11850	Klp3A_OG0007609	191	74	33	12	118	1838	55	1982	63	3463	14	87	53	82	29	77	75	3555	236	81	85	55	51	77
file_1_file_1_jg11851	Zw10_OG0000914	1389	767	817	853	771	1731	935	1915	679	2764	1006	424	1406	817	787	1005	853	2587	1447	763	869	818	469	986
file_1_file_1_jg11852	Smyd3_OG0007610	1736	702	2235	1876	1376	691	2240	857	1292	974	1787	1017	1500	1634	1423	1529	1240	929	2003	1219	1377	1231	842	539
file_1_file_1_jg11853	Tsp86D_OG0003113_OG0	512	210	196	104	224	424	125	270	278	570	109	159	557	140	149	161	207	537	466	209	135	296	82	205
file_1_file_1_jg11854	eIF3g1_OG0001694_OG0	7686	6038	5631	3680	5111	4281	3495	5396	5246	6364	2926	5201	7227	3583	4406	4188	4739	5975	7895	4726	2694	5104	4147	4811
file_1_file_1_jg11855	Seipin_OG0007354	1039	553	638	501	728	365	483	985	600	447	354	215	1023	430	541	543	683	594	1205	628	383	647	269	1432
file_1_file_1_jg11856	brv3_OG0011666	70	0	0	4	20	3	1	31	59	0	5	24	19	25	0	25	37	6	142	34	28	17	0	0
file_1_file_1_jg11857	Pi4KIIIalpha_OG0007355	16060	3651	5361	8651	7841	3760	9586	6508	7517	5169	10911	7869	15348	10326	6993	11777	9782	4871	15593	11028	10878	8205	3316	5855
file_1_file_1_jg11858	sgg_OG0013277_OG0	458	112	95	98	189	133	159	165	124	132	171	20	419	179	160	146	156	130	335	234	171	160	120	149
file_1_file_1_jg11859	sgg_OG0007356	25263	4466	3869	4898	6571	5600	5813	7630	9161	6631	5484	8782	26508	6140	5539	6110	6926	6942	19541	8771	6372	12559	4109	8333
file_1_file_1_jg1186	cpa_OG0006269	2337	2123	1743	1361	1749	2715	1326	1931	1328	3369	1104	2009	2138	1392	1617	1365	1664	2820	2138	1700	1105	1495	1864	1929
file_1_file_1_jg11860	EMC2A_OG0000492_OG1	0	0	0	0	0	0	0	0	0	0	0	0	0	0	0	0	0	0	0	0	0	0	0	0
file_1_file_1_jg11861	EMC2A_OG0000492_OG0.2	22	8	11	6	9	20	12	20	9	13	8	15	31	15	18	14	8	11	25	16	14	5	12	16
file_1_file_1_jg11862	MESK4_OG0000533_OG0	15	50	18	2	3	35	7	48	2	8	9	3	8	3	17	5	5	24	4	5	5	10	10	18
file_1_file_1_jg11863	His3:CG33866_OG0000000_OG43	0	0	0	0	0	0	0	0	0	0	0	0	0	0	0	0	0	0	0	0	0	0	0	0
file_1_file_1_jg11864	His4:CG33909_OG0000005_OG26	0	0	0	0	0	0	0	0	0	0	0	0	0	0	0	0	0	0	0	0	0	0	0	0
file_1_file_1_jg11865	tbc_OG0012600_OG0.4	0	0	0	0	0	0	0	0	0	0	0	0	0	0	0	0	0	0	0	0	0	0	0	0
file_1_file_1_jg11867	CG30039_OG0013355_OG0	0	0	0	0	0	0	0	0	0	0	0	0	0	0	0	0	0	0	0	0	0	0	0	0
file_1_file_1_jg11868	WDY_OG0000015_OG2.60	1	0	0	0	0	1	1	0	0	0	0	0	1	1	0	0	1	2	2	0	1	0	0	0
file_1_file_1_jg11869	WDY_OG0000015_OG2.8	3	0	1	0	0	0	0	0	0	0	0	0	0	1	0	0	0	0	0	0	0	0	0	0
file_1_file_1_jg1187	CG15653_OG0006270	129	115	84	61	66	92	48	124	83	151	45	83	164	75	85	77	65	162	149	66	40	94	75	82
file_1_file_1_jg11870	Ppr-Y_OG0000004_OG2	0	0	0	0	0	0	0	0	0	0	0	0	0	0	0	0	0	0	0	0	0	0	0	0
file_1_file_1_jg11871	mwh_OG0000243_OG1.2	0	0	0	0	0	0	0	0	0	0	0	0	0	0	0	0	0	0	0	0	0	0	0	0
file_1_file_1_jg11872	mwh_OG0004123_OG0.2	0	0	0	0	0	0	0	1	0	0	0	0	0	0	0	0	0	0	0	0	0	0	0	0
file_1_file_1_jg11873	LysX_OG0000040_OG2	4	2	3	61	1	4084	2	2	0	389	1	6	0	0	19	36	412	924	0	1	0	0	9	25
file_1_file_1_jg11874	LysX_OG0000040_OG2.4	0	0	0	0	3	1	0	1	0	0	0	0	0	0	2	0	0	0	0	2	1	0	0	0
file_1_file_1_jg11878	His2A:CG33808_OG0000003_OG1.26	0	0	0	0	0	0	0	0	0	0	0	0	0	0	0	0	0	0	0	0	0	0	0	0
file_1_file_1_jg1188	mRpL54_OG0006271	837	721	567	458	431	283	344	444	560	462	270	423	686	512	384	449	457	492	736	425	327	465	322	315
file_1_file_1_jg11882	His3:CG33866_OG0000000_OG46	0	0	0	0	0	0	0	0	0	0	0	0	0	0	0	0	0	0	0	0	0	0	0	0
file_1_file_1_jg11883	His2A:CG33808_OG0000003_OG1.30	0	2	0	0	0	0	0	1	0	0	0	0	0	0	0	0	0	0	1	0	0	0	0	1
file_1_file_1_jg11887	Ppr-Y_OG0000113_OG0.5	0	0	0	0	0	0	0	0	0	0	0	0	0	0	0	0	0	0	0	0	0	0	0	0
file_1_file_1_jg11889	Epg5_OG0015545	0	0	0	0	0	0	0	0	0	0	0	0	0	0	0	0	0	0	0	0	0	0	0	0
file_1_file_1_jg1189	Cht8_OG0006272	80	5	7	12	13	20	13	12	52	13	18	8	65	20	14	39	15	20	83	20	10	38	1	17
file_1_file_1_jg11890	WDY_OG0000015_OG2.16	0	0	0	0	0	0	0	0	0	0	0	0	0	0	0	0	0	0	0	0	0	0	0	0
file_1_file_1_jg11891	Pzl_OG0000124_OG1.2	0	0	0	0	0	0	0	0	0	0	0	0	0	0	0	0	1	0	0	0	0	0	0	0
file_1_file_1_jg11892	Ppr-Y_OG0000004_OG10	0	0	0	0	0	0	0	0	0	0	0	0	0	0	0	0	0	0	0	0	0	0	0	0
file_1_file_1_jg11893	His2A:CG33808_OG0000001_OG4	0	0	0	0	0	0	0	0	0	0	0	0	0	0	0	0	0	0	0	0	0	0	0	0
file_1_file_1_jg11894	His2B:CG33910_OG0000002_OG4.8	0	0	0	0	0	0	0	0	0	0	0	0	0	0	0	0	0	0	0	0	0	0	0	0
file_1_file_1_jg11895	His2A:CG33808_OG0000003_OG1	0	0	0	0	0	0	0	1	0	1	0	0	0	0	0	0	0	0	0	0	0	0	1	0
file_1_file_1_jg11896	His3:CG33866_OG0000000_OG20	0	0	0	0	0	0	0	0	0	0	0	0	0	0	0	0	0	0	0	0	0	0	0	0
file_1_file_1_jg11897	His4:CG33909_OG0000005_OG6	0	3	0	0	0	0	0	3	0	1	0	0	0	0	0	0	0	0	1	0	0	0	0	0
file_1_file_1_jg11898	His2A:CG33808_OG0000001_OG5.4	0	0	0	0	0	0	0	0	0	0	0	0	0	0	0	0	0	0	0	0	0	0	0	0
file_1_file_1_jg11899	His2B:CG33910_OG0000002_OG4.21	0	0	0	0	0	0	0	0	0	0	0	0	0	0	0	0	0	0	0	0	0	0	0	0
file_1_file_1_jg119	Nipped-B_OG0013469	1864	593	1067	951	957	1000	926	634	1251	1311	736	1031	2280	1164	674	614	586	1070	2454	931	802	1224	1057	742
file_1_file_1_jg1190	Cht12_OG0002809_OG0	11	7	1	0	0	1	2	1	1	0	3	15	3	3	0	1	4	0	0	3	2	0	4	18
file_1_file_1_jg11900	His2A:CG33808_OG0000003_OG1.25	0	0	0	0	0	0	0	0	0	0	0	0	0	0	0	0	0	0	0	0	0	0	0	0
file_1_file_1_jg11901	His3:CG33866_OG0000000_OG21	0	0	0	0	0	0	0	0	0	0	0	0	0	0	0	0	0	0	0	0	0	0	0	0
file_1_file_1_jg11902	His4:CG33909_OG0000005_OG7	0	0	0	0	0	0	0	0	0	0	0	0	0	0	0	0	0	0	0	0	0	0	0	0
file_1_file_1_jg11903	His2A:CG33808_OG0000001_OG17	0	0	0	0	0	0	0	0	0	0	0	0	0	0	0	0	0	0	0	0	0	0	0	0
file_1_file_1_jg11904	His2B:CG33910_OG0000002_OG4.5	0	0	0	0	0	0	0	0	0	0	0	0	0	0	0	0	0	0	0	0	0	0	0	0
file_1_file_1_jg11905	His2A:CG33808_OG0000003_OG1.10	0	0	0	0	0	0	0	0	0	0	0	0	0	0	0	0	0	0	0	0	0	0	0	0
file_1_file_1_jg11906	His3:CG33866_OG0000000_OG22	0	0	0	0	0	0	0	0	0	0	0	0	0	0	0	0	0	0	0	0	0	0	0	0
[truncated: 20,539 more rows]
