# Supplementary material for: Evolution of chemosensory tissues and cells across ecologically diverse Drosophilids
Source: Nat Commun. 2024 Feb 5;15:1047. doi: 10.1038/s41467-023-44558-4 (PMC10844241; doi:10.1038/s41467-023-44558-4)
Supplement: Supplementary file 15 — Supplementary Data 12 [file 41467_2023_44558_MOESM15_ESM.zip › HTSeq_counts/Dsim_counts.txt]

Dsim_gene_name	DmelID	SIMA11PRO	SIMA2AN	SIMA2FL	SIMA5MP	SIMB7FO	SIMC10ANT	SIMC11Lar	SIMC2ANT	SIMD11Lar	SIMD3FP	SIMD4FL	SIME11PRO	SIME1MP	SIMF2ANT	SIMF2ML	SIMF5ANT	SIMF7LA	SIMG10FL	SIMG11FO	SIMH10LEG	SIMH10ML	SIMH2ANT	SIMH6FO	SIMH9PRO
file_1_file_1_jg1	Nop60B_OG0000438_OG1	0	0	0	0	0	0	0	0	0	0	0	0	0	0	0	0	0	0	0	0	0	0	0	0
file_1_file_1_jg10	SteXh:CG42398_OG0000186_OG4.11	0	0	0	0	0	0	0	0	0	0	0	0	0	0	0	0	0	0	0	0	0	0	0	0
file_1_file_1_jg1000	CG15631_OG0011772	0	0	0	10	0	1	0	0	1	0	0	0	1	4	5	136	4	1	0	1	2	6	0	0
file_1_file_1_jg10000	spaw_OG0007155	0	0	0	37	0	0	1	0	0	1	0	0	0	0	11	619	5	0	0	0	0	23	1	0
file_1_file_1_jg10001	pdm3_OG0003057_OG0	0	0	0	8	0	1	0	1	0	0	0	0	0	0	0	80	0	0	0	2	1	6	0	0
file_1_file_1_jg10002	whip_OG0003056_OG0	0	0	0	12	0	0	1	0	0	0	0	0	0	0	5	196	2	0	0	0	0	7	0	0
file_1_file_1_jg10003	swif_OG0007154	0	0	0	5	0	0	0	1	0	0	0	1	0	0	3	414	0	0	0	0	0	21	0	0
file_1_file_1_jg10004	cola_OG0003055	0	0	0	3	0	0	0	1	0	0	0	0	0	0	1	96	0	0	0	0	0	3	0	0
file_1_file_1_jg10005	boly_OG0007153	0	0	0	21	0	0	2	0	0	0	0	0	4	0	4	304	0	0	0	0	0	25	0	0
file_1_file_1_jg10006	CG18449_OG0007152	0	0	0	18	0	0	1	0	0	0	0	0	3	0	7	735	2	0	0	0	1	33	0	0
file_1_file_1_jg10007	CG2127_OG0011957	0	0	0	47	0	0	4	0	0	0	0	0	6	0	19	488	1	0	0	0	2	32	0	0
file_1_file_1_jg10008	CG2127_OG0007151	2	0	0	73	0	1	3	0	0	0	0	0	14	0	31	792	9	0	0	0	0	49	0	0
file_1_file_1_jg10009	CG8701_OG0007150	3	27	5	91	2	17	8	26	2	2	4	6	21	19	46	1337	15	6	0	5	8	102	0	1
file_1_file_1_jg1001	fipi_OG0008984	507	251	157	469	29	261	174	140	247	267	140	1066	219	50	165	333	236	190	23	172	104	141	27	122
file_1_file_1_jg10010	pdm3_OG0003054_OG0	1597	3328	1340	1454	429	8443	2299	2130	2389	1808	1551	3554	2031	1548	1566	6571	2911	1597	305	1991	1580	2783	321	380
file_1_file_1_jg10011	CG2121_OG0003053_OG0	654	123	1280	645	323	128	3372	523	1223	778	1665	762	639	157	845	272	1351	1497	206	1827	1055	185	246	278
file_1_file_1_jg10012	CSN7_OG0007149	698	1148	386	458	1361	1496	1544	1026	1376	559	483	1026	609	954	396	1593	1863	527	1131	662	414	1281	1176	265
file_1_file_1_jg10013	Lcp1_OG0000263_OG0	2	9	2	12	7	9	242188	2	106841	3	11	3	3	2	3	39	375438	11	82	5	5	0	31	0
file_1_file_1_jg10014	Lcp1_OG0018167	0	0	0	0	0	0	11	0	7	0	0	0	0	0	0	0	3	0	0	0	1	0	0	0
file_1_file_1_jg10015	Lcp1_OG0000263_OG1	6	29	0	7	2	15	120992	8	44128	1	9	1	0	11	0	19	130018	2	62	6	0	13	37	0
file_1_file_1_jg10016	Lcp4_OG0000262_OG1	11	8	1	8	4	2	141782	1	8723	3	8	8	0	1	2	0	78311	7	96	4	4	3	37	0
file_1_file_1_jg10017	Lcp4_OG0000262_OG0	7	24	1	17	7	0	334250	1	69428	1	14	6	0	7	0	5	249621	12	157	8	15	2	43	0
file_1_file_1_jg10018	Cyp4ad1_OG0007148	17	10	2	10	0	123	3	20	3	14	1	30	3	53	1	71	3	1	2	6	3	20	27	8
file_1_file_1_jg10019	Cyp4e2_OG0000107_OG1	8497	26864	1058	6525	2704	87092	1396	20696	790	9532	1259	7607	6338	30269	1230	112649	1391	1034	2796	2965	1208	24440	2485	3216
file_1_file_1_jg1002	CG42523_OG0013309_OG0	0	0	0	8	0	0	0	0	0	0	0	0	4	0	4	71	1	0	0	0	0	7	0	0
file_1_file_1_jg10020	Cyp4e2_OG0000107_OG2	516	837	152	278	95	2330	12	676	5	517	119	545	352	771	99	1846	13	127	92	280	131	877	97	163
file_1_file_1_jg10021	Mal-A1_OG0007147	1123	169	440	685	47	94	6	144	90	853	896	1926	1339	189	727	404	4	630	13	962	611	82	14	143
file_1_file_1_jg10022	Mal-A2_OG0007146	31	86	4	16	37	156	6	80	4	16	6	50	20	40	8	104	0	5	24	14	4	180	101	16
file_1_file_1_jg10023	Mal-A3_OG0000774_OG0	6	1	7	3	12	3	2	11	15	9	6	44	13	5	8	32	5	5	5	17	4	0	287	4
file_1_file_1_jg10024	Mal-A4_OG0001666	0	10	0	0	3	1	0	1	2	0	0	0	0	0	0	0	0	0	0	0	0	10	18	2
file_1_file_1_jg10025	Mal-A5_OG0003052	5699	282	4011	3170	2869	282	2780	1076	1853	4197	4824	5179	3342	1372	4647	373	2860	6143	2487	8208	4907	599	2511	1427
file_1_file_1_jg10026	Mal-A6_OG0007145	358	69	112	230	10	17	4	48	222	257	181	821	267	67	148	230	8	151	3	340	97	24	11	84
file_1_file_1_jg10027	Mal-A7_OG0007144	13	0	1	4	10	2	0	1	100	0	28	29	3	0	4	0	0	0	1	2	0	1	1	15
file_1_file_1_jg10028	Mal-A8_OG0007143	23	0	3	8	4	0	7	1	916	8	99	54	7	1	2	37	1	4	0	0	2	1	6	16
file_1_file_1_jg10029	mtt_OG0007142	114	18	206	157	3	23	100	71	192	65	150	550	90	20	188	55	207	188	11	205	117	10	20	35
file_1_file_1_jg1003	CG3294_OG0008983	138	258	101	94	70	498	219	168	219	120	69	226	129	231	78	443	294	85	53	127	81	398	69	36
file_1_file_1_jg10030	mtt_OG0001665	0	0	1	11	0	0	8	0	6	0	0	37	1	0	0	0	13	0	0	0	0	0	0	1
file_1_file_1_jg10031	CG12780_OG0013674_OG0	1	0	0	1	10	0	0	0	1	0	0	1	0	0	1	0	2	0	17	0	0	2	8	0
file_1_file_1_jg10032	Cyp6a14_OG0000149_OG1	163	111	24	90	74	946	14	199	8	105	31	241	142	444	23	1048	9	26	55	42	28	41	101	41
file_1_file_1_jg10033	Cyp6a14_OG0014452_OG0	225	221	177	285	151	398	7	275	4	279	227	322	309	253	174	621	5	292	113	206	216	206	123	86
file_1_file_1_jg10034	Cyp6a13_OG0007141	485	581	262	414	404	652	147	411	198	448	353	719	465	314	219	699	201	368	331	323	251	775	382	133
file_1_file_1_jg10035	CG42326_OG0007140	786	6885	565	770	2656	5745	301	2868	217	1005	771	1538	1165	1817	858	5992	336	678	1808	806	770	7971	1814	181
file_1_file_1_jg10036	CG42326_OG0012307	68	44	5	35	874	6	80	193	69	56	9	70	49	5	19	8	98	14	800	20	49	15	620	24
file_1_file_1_jg10037	CG14752_OG0007139	3	14	6	2	1	31	2	19	1	4	10	3	3	52	8	17	6	25	2	25	11	10	296	0
file_1_file_1_jg10038	CG43183_OG0012081_OG0	0	0	0	2	0	0	0	0	0	0	0	0	0	0	1	14	0	0	0	0	0	1	0	0
file_1_file_1_jg10039	CG8736_OG0007138	23	45	1471	2106	7	103	83	314	4	2873	2049	22	3134	83	1645	255	145	394	1	717	1934	86	107	203
file_1_file_1_jg1004	slf_OG0008982	10015	1655	10429	16066	10469	4018	28831	4229	8485	19135	10839	15085	20336	1941	11273	4900	21405	10925	8356	13288	11820	1610	8491	4079
file_1_file_1_jg10040	Lnpk_OG0001664	1629	1149	1006	870	2205	1213	1779	859	1339	1108	1100	1990	1043	955	1006	1376	1995	1374	1823	2000	1053	1405	1974	540
file_1_file_1_jg10041	rgr_OG0007137	535	1365	738	473	2426	1511	904	628	713	565	1001	799	531	458	866	1763	1338	1202	1960	887	960	1129	1975	151
file_1_file_1_jg10042	CG8642_OG0007136	27	8	21	14	2	3	1	9	1	15	24	6	10	6	11	6	0	42	4	23	22	2	1	12
file_1_file_1_jg10043	Cirl_OG0007135	8401	9385	4402	5702	6686	20882	31321	5939	21820	7757	4551	12899	6476	3232	5113	13140	30499	5132	6044	6317	5156	8104	5947	2306
file_1_file_1_jg10044	Vps25_OG0003051	879	1296	486	393	548	1586	369	1125	360	509	544	1109	448	1595	400	1818	525	575	427	1344	439	1892	469	389
file_1_file_1_jg10045	beta3GalTII_OG0012738	191	422	99	135	390	313	278	242	239	163	103	268	130	128	141	361	257	133	332	228	106	540	320	57
file_1_file_1_jg10046	Gle1_OG0001663	293	758	178	173	1931	1060	445	431	393	225	190	438	255	512	170	917	468	246	1834	327	246	724	1781	137
file_1_file_1_jg10047	CG8635_OG0003050	1955	3401	1265	1257	4669	2625	3314	2017	2457	1794	1369	2400	1543	2741	1232	3089	3509	1635	3465	2115	1304	4267	4060	688
file_1_file_1_jg10048	ptc_OG0007134	1031	585	436	515	798	1016	4086	613	3394	663	579	1102	586	219	396	1174	4432	559	662	644	576	641	613	320
file_1_file_1_jg10049	Acsl_OG0007133	15542	14928	4379	12000	26296	37941	3812	8543	2859	11809	5923	17834	13849	7541	6220	43732	3817	5903	21631	7581	7131	9946	20853	3393
file_1_file_1_jg1005	CG15629_OG0008981	264	24	154	146	40	35	105	51	67	161	177	483	169	22	98	26	100	179	32	189	131	31	44	68
file_1_file_1_jg10050	Jon44E_OG0012306_OG0	0	2	0	2	0	6	22	21	0	2	0	2	0	0	0	3	0	1	1	0	0	7	0	0
file_1_file_1_jg10051	CG8586_OG0000907	5362	880	2736	3611	8296	2158	228	1940	149	4411	3315	7380	5460	1529	2179	3040	375	3013	5325	5565	2299	1139	5289	1706
file_1_file_1_jg10052	CG8586_OG0014073	1380	499	812	1137	2232	607	95	533	64	1476	991	2145	1407	327	694	1066	147	972	1294	1280	837	482	1332	532
file_1_file_1_jg10053	CG8738_OG0007132	1018	680	1056	803	1309	1448	192	916	188	1086	1468	1514	1556	674	1032	1511	266	1321	803	1906	1244	669	866	403
file_1_file_1_jg10054	CG8584_OG0001662	0	1	0	2	0	0	0	0	0	0	0	0	0	0	0	58	0	1	0	0	0	1	0	0
file_1_file_1_jg10055	unc-104_OG0000329_OG1	0	0	2	12	3	0	1	0	0	0	0	0	0	0	2	36	2	1	0	0	1	7	0	0
file_1_file_1_jg10056	CG14744_OG0018288	0	0	0	0	0	0	0	0	0	0	0	0	0	0	0	1	0	0	0	0	0	0	0	0
file_1_file_1_jg10057	CG14744_OG0007131	0	0	0	1	0	0	1	0	0	0	1	0	2	0	0	8	0	2	0	0	0	5	1	0
file_1_file_1_jg10058	PGRP-SC1a_OG0000397_OG2	0	0	0	0	2	0	63	3	0	0	2	1	0	0	0	1	1	0	2	0	0	2	0	0
file_1_file_1_jg10059	CG14743_OG0001157	2	2	0	3	0	2	0	1	1	0	0	3	0	0	0	1	1	5	0	4	0	8	0	0
file_1_file_1_jg1006	CG3225_OG0008980	181	448	66	116	241	449	234	105	207	110	106	248	121	92	93	443	306	125	219	157	104	363	222	47
file_1_file_1_jg10060	PGRP-SC1a_OG0000397_OG0	0	0	0	0	3	0	157	13	0	0	0	1	0	0	0	0	0	3	1	0	0	1	0	0
file_1_file_1_jg10061	PGRP-SC2_OG0007130	19	0	5	16	12	3	9	37	62	7	6	125	2	1	2	12	1	119	9	12	12	18	27	3
file_1_file_1_jg10062	CG14767_OG0007129	4642	7168	2475	3794	4471	10077	3390	4496	3208	3949	3537	5838	3470	2145	3132	13864	3548	3905	3943	3706	3574	5932	3721	1468
file_1_file_1_jg10063	gcl_OG0000506_OG0	1275	807	606	844	5437	1231	855	808	668	886	708	1485	904	444	640	1571	988	863	5083	939	659	727	4909	310
file_1_file_1_jg10064	CG30356_OG0012431	2	18	6	6	1	16	2	9	9	1	2	7	2	10	2	21	3	9	3	2	1	21	2	2
file_1_file_1_jg10065	stmA_OG0007128	4516	5038	2501	3432	3842	9523	1782	3505	1685	3497	2867	7004	3498	2026	2771	9825	2248	3452	3299	3706	3105	4953	3190	1328
file_1_file_1_jg10066	CG8740_OG0007127	18432	3333	18410	11352	8151	7203	12532	6935	8530	17370	21375	24086	20572	4441	18416	7390	12390	21978	6179	25974	24135	3666	5635	3605
file_1_file_1_jg10067	Ca-Î±1T_OG0014301_OG0	0	0	0	0	0	0	0	0	0	0	0	0	0	0	0	0	0	0	0	0	0	0	0	0
file_1_file_1_jg10068	rdo_OG0016074	0	0	0	0	0	0	0	0	0	0	0	0	0	0	1	0	0	0	0	0	0	0	0	0
file_1_file_1_jg10069	Rab21_OG0013942_OG0	2	2	3	0	0	8	0	1	1	1	1	13	0	1	3	0	1	2	0	2	0	6	0	0
file_1_file_1_jg1007	CG15628_OG0008979	644	3267	8962	773	66	5321	437	3860	724	586	10590	1163	955	3371	13295	6765	615	14268	60	19534	17181	4148	43	186
file_1_file_1_jg10070	timeout_OG0013359_OG0	0	2	0	0	1	2	0	2	0	0	0	0	0	0	0	6	1	1	0	0	0	0	0	0
file_1_file_1_jg10071	CG8746_OG0007126	0	4	4	16	1	14	2	15	1	1	2	1	5	12	5	131	2	9	2	3	0	16	1	3
file_1_file_1_jg10072	hbs_OG0012495_OG0	30	259	32	85	14	484	145	146	184	29	46	221	41	99	106	331	188	33	28	93	86	111	7	8
file_1_file_1_jg10073	CG30350_OG0012303_OG0	11	35	12	48	14	41	33	31	32	16	18	26	14	27	21	159	30	12	24	20	21	31	17	5
file_1_file_1_jg10074	sns_OG0007125	31	400	70	117	27	733	228	170	304	42	87	330	24	94	132	537	244	75	18	135	128	154	26	20
file_1_file_1_jg10075	sns_OG0001661	29	291	47	86	14	559	130	92	181	24	54	203	41	53	91	391	209	54	24	132	96	122	15	16
file_1_file_1_jg10076	RyR_OG0007124	39489	6864	46083	15890	13685	10629	9521	18779	3482	19473	66164	31734	13904	11256	65750	7522	7410	68862	10735	70162	85380	6522	9343	9681
file_1_file_1_jg10077	CG8272_OG0007123	883	838	462	561	779	893	187	461	152	628	570	885	411	266	560	1124	239	677	641	740	446	731	653	271
file_1_file_1_jg10078	DCTN2-p50_OG0007122	2783	3607	1754	2272	3013	4091	2951	2672	2413	2921	1951	3755	2832	2654	1787	4667	3539	2288	2292	3020	1877	4039	2369	917
file_1_file_1_jg10079	Sec31_OG0007121	5428	5427	2309	3320	5681	9202	6728	3942	5706	4514	2914	7868	4676	4041	2700	7775	7645	3009	4850	3986	2862	5927	4985	1691
file_1_file_1_jg1008	Fnta_OG0008978	1106	1816	637	590	1805	2062	1375	1575	1342	897	802	1540	817	1571	567	2449	1762	861	1451	1203	530	2144	1552	364
file_1_file_1_jg10080	ana2_OG0007120	68	269	59	37	1254	135	238	73	271	50	56	84	48	105	39	139	288	59	1037	82	36	353	1153	28
file_1_file_1_jg10081	MrgBP_OG0007119	738	1614	605	447	894	2057	592	1217	527	650	589	1297	819	1677	575	2176	743	708	715	917	514	1891	754	236
file_1_file_1_jg10082	CG13751_OG0001660_OG0	316	633	259	343	424	548	684	450	509	388	419	548	359	618	295	792	719	450	368	549	484	851	374	197
file_1_file_1_jg10083	Gγ1_OG0007118	2862	3436	1576	2248	2800	6130	2599	2719	2293	2162	1824	3905	2180	2748	1798	6966	3051	2460	1934	2664	1952	3032	2274	958
file_1_file_1_jg10084	CCT8_OG0007117	3541	9781	1620	2204	9808	7075	9112	4420	7808	3128	2158	4309	2621	4784	1332	7657	10049	2227	7356	2656	1232	11445	8463	1956
file_1_file_1_jg10085	CG30349_OG0007116	990	1257	423	475	2334	1253	1809	916	1404	790	464	1056	606	905	330	1152	1730	467	1901	665	349	1420	2159	470
file_1_file_1_jg10086	Pgi_OG0007115	35287	23047	16401	22098	26958	18668	15220	14755	7555	26530	19406	31934	24147	9136	21889	23191	16110	23282	19092	32644	21839	23157	19541	8508
file_1_file_1_jg10088	lin_OG0007113	1035	1260	507	651	3943	1972	1769	960	1488	904	651	1386	1015	690	603	1833	2117	654	3359	914	581	1244	3494	298
file_1_file_1_jg10089	CG8248_OG0007112	65	310	41	83	29	747	42	305	66	36	21	240	55	439	47	777	79	48	27	53	21	258	23	19
file_1_file_1_jg1009	Ir25a_OG0008977	2054	6762	541	1993	58	13186	40	5978	74	1910	542	2736	1458	5403	498	15445	66	654	46	909	403	5570	48	586
file_1_file_1_jg10090	Spt_OG0007111	88	231	35	37	588	201	337	82	337	58	41	79	68	102	25	241	424	48	496	95	31	220	514	32
file_1_file_1_jg10091	CG8243_OG0007110	1414	2203	619	868	3707	1494	2248	901	1949	1146	782	1645	1080	723	768	2150	2275	953	3225	1094	837	2140	3290	386
file_1_file_1_jg10092	CG8237_OG0007109	438	729	335	296	787	731	600	498	452	446	378	535	370	646	288	1010	626	411	614	390	279	793	632	133
file_1_file_1_jg10093	AIMP1_OG0007108	1093	1660	887	618	2252	1262	1382	1114	1070	949	876	1444	867	1229	817	1243	1551	1024	1674	1528	761	2097	1822	419
file_1_file_1_jg10094	PAN2_OG0007107	3188	2751	1617	2043	3178	5458	5074	2455	4633	2670	1939	3879	2172	2321	1439	5167	5768	2072	2803	2603	1521	2450	2978	963
file_1_file_1_jg10095	BaraA2_OG0000305_OG0	182	149	88	114	446	102	67	93	62	512	232	311	118	67	36	152	72	77	135	31	59	168	148	48
file_1_file_1_jg10096	FANCI_OG0007114	100	82	34	27	415	169	548	62	530	37	38	98	28	100	30	148	619	52	397	100	28	105	454	33
file_1_file_1_jg10097	CG13748_OG0006626	4	2	13	1	3	2	20	11	11	3	1	2	2	8	4	10	16	7	3	6	4	3	3	2
file_1_file_1_jg10098	CG8230_OG0006627	2148	1666	680	1292	2471	1602	2046	991	1684	1673	1076	2751	1419	478	931	2139	2069	1111	2110	1368	1121	1592	2007	608
file_1_file_1_jg1010	tank_OG0008976	2318	1405	1924	1346	2587	1536	1291	1233	1037	2019	2146	2015	1535	1045	1967	1811	1616	2618	2048	3156	1994	1655	2147	690
file_1_file_1_jg10100	CG8229_OG0011956_OG0	657	1419	577	622	885	1513	617	769	501	690	693	1275	953	1102	583	1579	700	761	706	672	859	1346	686	176
file_1_file_1_jg10102	babo_OG0006628	1588	1801	699	1018	2099	3400	1786	896	1571	1348	706	1852	965	453	839	2391	1565	963	2072	935	800	1254	1917	481
file_1_file_1_jg10103	spab_OG0002933	198	2982	211	312	20	4233	111	1663	230	225	190	889	225	1845	252	4751	245	244	9	239	120	2880	10	72
file_1_file_1_jg10104	flz_OG0006629	5	3	28	11	14	36	57	34	24	8	49	13	6	15	55	16	109	37	18	61	81	4	16	4
file_1_file_1_jg10105	sns_OG0014373_OG0	0	0	0	0	0	0	0	0	0	0	0	0	0	0	0	0	0	0	0	0	0	0	0	0
file_1_file_1_jg10106	Np_OG0006411	8	22	15	23	14	26	2846	7	1372	13	14	15	3	10	11	31	2057	12	11	13	16	17	15	2
file_1_file_1_jg10107	CG8172_OG0006410	5	76	2	2	69	357	56	604	26	6	1	12	4	104	1	232	70	0	59	3	0	83	83	2
file_1_file_1_jg10108	CG13744_OG0006409	0	0	2	0	0	0	57	1	17	1	2	1	0	0	1	0	43	0	0	0	1	0	3	0
file_1_file_1_jg10109	CG13747_OG0006408	0	1	0	5	1	0	0	2	0	0	0	0	3	0	2	71	1	0	0	1	0	11	0	0
file_1_file_1_jg1011	CG12194_OG0008975	496	1782	281	475	4011	2369	91	6825	157	268	229	1460	299	922	267	3048	127	407	2907	373	189	2180	3141	177
file_1_file_1_jg10110	CG8170_OG0006407	254	4	34	230	477	12	411	3933	477	236	43	217	187	11	23	24	701	28	550	27	41	5	568	10
file_1_file_1_jg10111	Ance-4_OG0006406	1847	42	175	708	2372	27	475	65	274	669	233	1934	1548	11	106	28	1188	181	1365	87	189	27	1398	294
file_1_file_1_jg10112	PPO3_OG0000232_OG1	2056	283	2240	1862	1331	100	2802	231	241	2003	3532	1144	3189	173	1176	123	522	3164	1490	1699	2494	285	710	294
file_1_file_1_jg10113	CG13743_OG0006405	62	378	140	260	9	307	150	68	312	72	139	646	95	45	191	315	198	157	3	158	80	335	3	33
file_1_file_1_jg10114	CG8197_OG0006404	0	0	0	2	0	0	0	0	0	1	0	0	0	0	0	13	0	0	0	0	0	0	0	0
file_1_file_1_jg10115	ana_OG0006403	54	6	26	49	304	11	752	12	747	45	29	66	23	4	38	25	1022	24	176	35	25	4	185	18
file_1_file_1_jg10116	CNT2_OG0001134	504	296	82	356	868	1314	802	602	473	467	87	427	321	457	57	1318	775	100	601	157	58	264	618	167
file_1_file_1_jg10117	CNT1_OG0011598	2	8	0	0	0	0	0	0	1	1	0	0	0	0	4	35	1	0	1	0	0	6	0	0
file_1_file_1_jg10118	Dbp45A_OG0006402	870	806	500	466	908	1075	903	727	733	707	549	1064	596	799	369	1187	967	589	636	716	470	949	704	308
file_1_file_1_jg10119	CG8080_OG0006401	726	433	239	519	1399	564	338	291	300	585	228	1499	877	280	146	503	493	229	852	292	126	502	1004	186
file_1_file_1_jg1012	mxt_OG0008974	10972	4962	7048	5637	6736	5693	3885	4423	2979	7253	9901	11040	5231	5092	8120	6265	4322	11462	5855	14201	9885	5740	5588	3131
file_1_file_1_jg10120	Boot_OG0006400	0	8	7	0	2221	1	2	57	3	0	1	3	2	24	1	0	1	1	1946	3	1	4	2287	1
file_1_file_1_jg10121	CG8078_OG0006399	517	876	361	299	305	898	458	637	394	399	327	724	361	796	250	1005	517	329	211	557	245	907	249	163
file_1_file_1_jg10122	Vang_OG0006397	348	461	213	271	1488	705	2239	259	1769	321	223	437	242	184	234	824	2094	257	1353	298	241	453	1514	121
file_1_file_1_jg10123	CG8777_OG0006398	862	879	463	551	704	1392	1239	575	1114	698	539	1014	479	399	390	1232	1370	591	605	772	415	867	606	285
file_1_file_1_jg10124	Pgm2a_OG0006396	1923	3145	1122	1177	3865	3903	2652	1826	2342	1557	1311	2404	1534	2277	1085	4705	2913	1447	3079	1836	1138	3111	3387	629
file_1_file_1_jg10125	tsu_OG0006395	695	1652	594	522	1728	1428	1932	1023	1401	669	641	944	771	1214	518	1657	1681	680	1650	901	747	2316	1543	313
file_1_file_1_jg10126	Mys45A_OG0006394	1459	1662	670	774	2719	2249	1746	1306	1322	1158	712	1331	977	1359	566	2101	1613	844	2221	917	655	1960	2393	510
file_1_file_1_jg10127	Phax_OG0006393	633	939	407	382	1529	1070	651	594	543	468	448	765	466	742	383	1136	640	523	1115	657	436	1200	1350	257
file_1_file_1_jg10128	Su(var)2-10_OG0006392	1309	3047	807	955	7452	5190	2991	1591	2707	1053	944	2151	991	825	909	4851	3344	1088	6928	1263	880	2792	6829	425
file_1_file_1_jg10129	GstE13_OG0006391	139	153	437	195	615	289	800	284	523	245	475	256	166	290	526	390	806	490	475	730	584	157	512	68
file_1_file_1_jg1013	CG11927_OG0003556	837	1222	541	483	1156	1578	1048	776	877	659	546	1035	667	1021	642	1587	1090	691	1148	868	688	1167	989	223
file_1_file_1_jg10130	CG18659_OG0006390	4361	4591	2353	2438	4102	7330	3845	2462	3293	3383	2451	4819	3149	1865	2107	5977	3827	2854	3457	3297	2444	5260	3648	1234
file_1_file_1_jg10131	Hydr1_OG0001133_OG0	2670	4819	1395	1435	2640	7319	542	2325	599	1979	1437	2976	1397	2917	1250	8586	814	1750	1803	2386	1202	5125	1956	650
file_1_file_1_jg10132	alc_OG0006389	4424	8365	4067	3564	5298	15118	1671	6820	1413	4350	4086	6850	4865	7748	3677	16256	2042	5087	3957	5683	3695	9118	4409	1068
file_1_file_1_jg10133	CG8788_OG0006388	1420	536	529	742	2229	550	443	539	337	1169	654	1810	1374	367	422	826	916	560	1527	601	463	600	1873	351
file_1_file_1_jg10134	shrb_OG0006387	4033	4698	2711	2715	3414	4800	3923	2669	3272	3565	3921	4310	3700	2299	3182	5744	4119	4605	2944	3823	4035	5065	2987	1515
file_1_file_1_jg10135	Prp38_OG0006386	404	986	285	209	857	861	677	466	651	349	301	509	325	848	309	977	717	347	781	487	317	1295	793	137
file_1_file_1_jg10136	CG30344_OG0006385	1415	3111	726	968	1570	3309	865	1330	2236	1371	836	1742	864	1116	487	3883	1003	913	1282	1250	600	3050	1245	412
file_1_file_1_jg10137	CG30345_OG0006384	554	460	606	507	1070	620	75	557	103	846	598	878	629	371	389	749	83	607	908	807	613	683	1039	193
file_1_file_1_jg10138	CG8008_OG0002899	4605	2232	739	4188	1570	10849	390	10205	274	5420	997	6014	4714	5503	1295	10749	440	951	1648	1985	1368	2659	1203	1515
file_1_file_1_jg10139	CG8046_OG0006383	21	10	23	18	24	1	35	10	15	22	28	31	21	13	14	1	33	30	21	37	17	11	15	20
file_1_file_1_jg1014	mRpS2_OG0001860	553	899	271	253	775	712	402	525	335	411	318	630	327	581	283	830	471	350	606	563	247	1047	637	211
file_1_file_1_jg10140	Rad51D_OG0002898	2	21	1	4	5	69	16	31	16	8	2	6	4	17	0	54	14	4	5	4	4	20	4	5
file_1_file_1_jg10141	CG42382_OG0006382	147	361	95	106	233	381	162	195	145	122	101	190	128	264	105	472	241	110	189	172	104	386	152	45
file_1_file_1_jg10142	Rme-8_OG0001606_OG0	2311	3627	1010	1429	3126	5180	2608	1797	2439	1721	1054	2815	1317	1513	969	4641	2871	1345	2693	1707	1002	3549	2879	828
file_1_file_1_jg10143	Rab32_OG0002897_OG0	192	430	197	207	667	493	142	201	119	130	66	580	82	240	61	495	141	109	518	92	67	444	601	34
file_1_file_1_jg10145	Rab32_OG0002896_OG0	0	1	0	0	1	1	0	0	0	0	0	0	0	0	1	1	0	1	2	1	0	0	1	0
file_1_file_1_jg10146	CG45085_OG0002895_OG0.2	6	6	4	1	4	2	0	8	0	3	1	9	3	7	1	2	2	1	5	2	1	2	3	1
file_1_file_1_jg10147	unpg_OG0015038_OG0	0	0	0	0	0	0	0	0	0	0	0	0	0	0	0	0	0	0	0	0	0	0	0	0
file_1_file_1_jg10148	unpg_OG0002894_OG0	0	1	0	1	0	2	1	2	0	0	1	0	0	0	0	4	1	1	0	0	1	1	0	1
file_1_file_1_jg10149	CG8027_OG0006381	172	198	107	148	838	341	233	167	240	136	92	305	125	130	118	362	286	104	741	145	91	199	837	80
file_1_file_1_jg1015	Mon1_OG0008973	1007	924	494	526	1087	1147	806	684	625	706	597	1252	638	655	573	1372	883	686	931	855	553	836	985	281
file_1_file_1_jg10150	VhaAC45_OG0002893	13951	26845	9763	10886	15311	28519	7471	25693	5371	14131	11292	15894	13790	7007	10500	33245	9136	12630	11894	16128	12497	26508	11538	4168
file_1_file_1_jg10151	gogo_OG0012909_OG0	0	0	0	0	0	0	0	0	0	0	0	0	0	0	0	0	0	0	0	1	0	0	0	0
file_1_file_1_jg10152	hig_OG0006380	337	783	1311	2654	23	1319	377	467	864	377	780	8356	820	417	1935	1693	722	1389	33	1212	584	766	85	320
file_1_file_1_jg10153	hig_OG0000097_OG0	741	913	343	326	1189	867	113	356	94	513	495	542	584	449	276	1188	122	403	976	414	392	913	931	192
file_1_file_1_jg10154	hig_OG0000097_OG1	5177	3440	1791	3051	4757	11587	702	3690	365	3935	2238	5098	4010	5542	1320	15588	941	1994	3383	2808	2056	2868	3437	1862
file_1_file_1_jg10155	hig_OG0013747_OG0	9	25	42	99	0	52	30	10	59	15	33	245	28	6	59	44	45	53	3	23	6	13	0	12
file_1_file_1_jg10156	Tsen15_OG0013452_OG0	16	11	13	8	118	56	104	33	87	14	16	11	19	28	6	76	77	22	122	14	26	15	96	8
file_1_file_1_jg10157	CG34141_OG0000674_OG0	7982	2084	2255	3616	3813	3005	4612	1635	3484	4728	2260	6570	3174	763	2195	3043	4839	2820	3438	2812	2208	1643	3830	1718
file_1_file_1_jg10158	Pkn_OG0012485_OG0	1093	441	265	560	846	593	1127	303	807	650	336	792	489	86	467	538	1092	398	925	358	401	229	908	239
file_1_file_1_jg10159	CG2063_OG0006379	576	836	392	401	999	1174	1065	644	793	477	425	730	600	815	432	1253	1041	528	970	593	545	1009	931	217
file_1_file_1_jg1016	smog_OG0008972	245	4946	224	541	8	11053	302	1989	712	268	175	1243	327	1422	307	7713	546	226	6	257	230	4031	15	94
file_1_file_1_jg10160	Cog6_OG0006378	971	1793	455	606	1065	1800	925	964	749	794	506	1301	649	899	407	2034	1123	495	839	700	375	1723	871	260
file_1_file_1_jg10161	Mad1_OG0002892	683	1014	375	435	2296	1659	1746	794	1505	603	377	806	600	717	304	1681	1895	384	1964	544	369	1245	2274	210
file_1_file_1_jg10162	Drep2_OG0006377	31	225	45	106	4358	401	68	188	176	21	27	225	26	106	62	259	147	49	3136	41	32	117	4089	14
file_1_file_1_jg10163	Myd88_OG0006376	3520	3760	2602	1745	3784	9054	2427	2965	1515	2498	2912	3374	2412	2184	3260	9015	2009	3660	3057	3911	3475	2886	2820	817
file_1_file_1_jg10164	CG13739_OG0013257_OG0	4	11	15	32	1	46	13	12	8	3	4	74	2	6	14	26	9	10	0	12	7	4	0	3
file_1_file_1_jg10165	CG13739_OG0002891	8	24	28	177	7	89	18	48	46	17	6	479	22	16	66	32	30	27	2	19	9	23	6	15
file_1_file_1_jg10166	Or45a_OG0006375	0	46	0	2	0	6	2	7	0	0	0	0	0	18	0	37	9	0	0	0	0	85	0	0
file_1_file_1_jg10167	CG13954_OG0006374	39	378	67	83	3	1005	74	388	74	26	74	201	47	677	150	482	81	119	3	234	94	375	10	14
file_1_file_1_jg10168	CG31792_OG0000010_OG2	0	3	0	0	3	4	82	2	8	3	0	6	0	1	0	1	60	0	4	3	1	11	21	0
file_1_file_1_jg10169	CG8800_OG0006373	5	32	18	2	15	9	3	8	3	11	17	20	14	26	13	29	5	34	8	26	16	49	11	2
file_1_file_1_jg1017	Cf2_OG0008971	3586	1735	1746	1319	3425	2377	1517	928	1060	1823	2256	3284	1700	677	2225	2039	1547	2897	3132	3181	3062	1566	2991	916
file_1_file_1_jg10170	Non1_OG0006372	29008	20399	13991	10783	30267	14510	21158	13671	20816	21127	16769	22169	13985	9310	11729	19911	27520	18990	22292	16832	12211	20850	22878	6598
file_1_file_1_jg10171	l(2)k10201_OG0006371	95	164	55	75	339	146	139	129	109	121	50	125	93	114	81	212	133	90	285	119	48	146	304	49
file_1_file_1_jg10172	wun_OG0006370	2696	3496	1173	2057	2164	6848	1522	3300	1220	2248	1283	3608	2342	2517	1084	6445	1367	1536	1629	1800	1170	3137	1733	806
file_1_file_1_jg10173	wun2_OG0006369	26	33	16	111	1327	26	595	26	431	40	24	125	55	32	32	40	803	29	989	30	17	54	1155	35
file_1_file_1_jg10174	CG13955_OG0002890_OG0	3	39	5	0	0	33	2	18	2	3	2	0	0	49	3	44	0	3	0	7	1	89	1	1
file_1_file_1_jg10175	prel_OG0006368	2708	4811	1356	1632	2738	5358	838	2861	740	1949	1497	3268	1907	2116	1300	6915	1097	1524	1979	2079	1193	5289	2312	684
file_1_file_1_jg10176	Pdk_OG0006367	4857	5579	1721	2490	5124	6974	2441	2947	1726	3467	2208	4501	2804	2703	1766	6837	3016	2397	4275	2320	1984	4637	4292	944
file_1_file_1_jg10177	ced-6_OG0006366	10188	7334	4894	7364	15769	8069	4208	4526	3204	9581	6398	12125	9883	2350	5087	9445	4526	6463	13356	6460	6970	6961	13431	2714
file_1_file_1_jg10178	Camta_OG0006365	147	176	40	102	151	302	55	132	45	93	34	182	57	68	210	71	39	88	243	35	113	55	138	41
file_1_file_1_jg10179	Camta_OG0012588_OG0	0	0	1	0	0	0	0	0	0	1	0	0	0	0	0	0	1	0	0	1	0	0	0	1
file_1_file_1_jg1018	CG3008_OG0008970	3766	4498	2155	1995	2390	2815	1950	1632	1758	2761	2447	3125	2437	2149	2632	3023	2050	2715	2114	3811	3289	5055	2235	1441
file_1_file_1_jg10180	Camta_OG0012588_OG1	0	1	2	0	0	2	11	1	9	0	1	1	1	0	0	1	17	0	0	4	0	1	0	1
file_1_file_1_jg10181	Camta_OG0006364	794	980	499	627	1190	2091	551	571	340	637	338	1347	386	194	1098	1085	356	700	1272	480	859	428	1108	223
file_1_file_1_jg10182	Wnt2_OG0006363	286	1395	207	152	605	2475	645	968	324	323	233	392	298	1595	102	2399	688	234	340	270	108	1684	370	187
file_1_file_1_jg10183	brp_OG0000499_OG1	589	7268	642	1082	12	13076	420	4170	683	659	318	2833	547	2313	2025	5018	605	755	15	620	717	4255	55	246
file_1_file_1_jg10184	CG1888_OG0006362	583	869	287	384	759	750	387	550	437	510	293	751	474	702	221	810	503	263	590	433	226	980	654	196
file_1_file_1_jg10185	Or45b_OG0006361	13	38	5	15	5	50	0	14	1	8	0	22	0	11	9	25	2	11	1	8	4	27	0	1
file_1_file_1_jg10186	Alp6_OG0006360	7	28	25	27	1	54	4	34	8	10	36	63	16	32	44	30	3	28	6	85	44	37	98	11
file_1_file_1_jg10187	Not1_OG0002889	19202	10089	5878	10378	10721	18127	13111	8175	10918	13605	5901	15977	9471	4576	9466	11456	12087	8627	10803	8518	10266	7232	9820	5840
file_1_file_1_jg10188	Nt5c_OG0006359	2800	2657	2676	1712	910	2537	702	1557	532	2419	2551	3059	1709	2261	2280	2572	764	3094	657	4952	2500	3411	735	723
file_1_file_1_jg10189	Smyd4-1_OG0006358	174	401	88	105	412	361	425	155	430	135	91	242	134	189	84	389	532	117	354	183	87	439	420	59
file_1_file_1_jg1019	CG15625_OG0008969	150	68	125	53	19	49	6	32	7	86	103	196	93	52	106	97	7	136	8	333	87	101	11	27
file_1_file_1_jg10190	Urod_OG0002888	1814	5046	1011	1768	3070	5482	1819	3068	1307	2283	1245	2795	2305	3141	1195	7178	2100	1333	2117	1874	1180	5984	2552	698
file_1_file_1_jg10191	CG12929_OG0006357	117	163	69	82	123	230	83	154	69	117	95	194	111	124	58	279	104	87	74	136	62	177	105	45
file_1_file_1_jg10192	RpL31_OG0006356	29962	19181	10434	13830	41132	14611	37864	17668	31177	25190	14363	35399	18329	17475	12020	22609	44321	16472	28165	20546	11058	27794	30392	10018
file_1_file_1_jg10193	clos_OG0006355	8	34	15	4	432	53	5	54	7	10	5	17	8	45	4	43	10	5	368	20	3	55	381	3
file_1_file_1_jg10194	clos_OG0000195_OG1	478	772	188	351	468	848	221	519	226	458	209	704	420	696	233	1090	326	246	294	474	195	1018	303	161
file_1_file_1_jg10195	Map60_OG0011597	337	740	278	292	5566	715	3946	438	3705	302	313	558	334	359	396	797	4040	416	4792	466	365	943	5039	122
file_1_file_1_jg10196	clos_OG0002887_OG0	4	15	3	5	1680	8	3	66	4	7	8	4	1	12	2	13	3	3	1696	3	8	5	1470	3
file_1_file_1_jg10197	CG30340_OG0011596	0	1	1	3	1	0	0	1	1	2	0	0	3	0	0	1	0	0	1	0	0	2	2	0
file_1_file_1_jg10198	CG30339_OG0006353	0	0	3	2	27	0	9	1	103	1	1	0	0	0	0	5	13	1	37	0	0	0	47	0
file_1_file_1_jg10199	CG1902_OG0006352	969	1025	430	748	1213	1538	1318	595	963	759	568	1301	735	467	488	2072	1354	533	965	624	539	827	1072	313
file_1_file_1_jg1020	CG3036_OG0008968	6887	817	1822	2916	1463	332	3229	877	1838	4207	2875	3291	1660	250	2280	544	2423	2892	1225	2285	1915	866	1299	1713
file_1_file_1_jg10200	GstT1_OG0006351	393	818	178	250	1055	720	826	382	734	349	172	531	364	450	126	776	1093	182	718	314	159	975	928	176
file_1_file_1_jg10201	GstT2_OG0006350	435	481	194	326	990	676	361	386	336	349	238	637	385	287	227	870	442	226	690	431	273	509	775	142
file_1_file_1_jg10202	CG12926_OG0006349	202	94	160	224	156	53	158	226	158	241	152	359	210	89	138	85	168	197	123	366	174	143	142	57
file_1_file_1_jg10203	Mmp2_OG0006348	292	907	406	608	87	1066	4718	442	3965	364	485	1079	587	280	506	1164	4856	685	109	587	640	882	132	299
file_1_file_1_jg10204	Mmp2_OG0006347	15	17	7	26	8	6	163	9	116	16	26	18	18	5	11	10	162	19	8	23	14	11	6	26
file_1_file_1_jg10205	Uba1_OG0006346	7773	11308	3337	5447	26584	15181	25977	6322	21414	6370	4625	9008	5942	3994	3833	16024	28375	4885	22459	5524	4302	9928	23789	2860
file_1_file_1_jg10206	CG30002_OG0000473_OG0	111	4	15	143	846	6	62	7	71	52	39	358	250	4	12	15	82	9	516	20	28	11	632	38
file_1_file_1_jg10207	CG10459_OG0001605_OG0	8	0	1	8	35	1	5	3	9	3	0	32	8	0	6	7	7	2	18	3	0	1	17	2
file_1_file_1_jg10208	dap_OG0006345	324	145	167	201	1194	230	919	122	991	269	235	323	201	54	217	305	1098	342	1177	251	263	106	1148	87
file_1_file_1_jg10209	sqa_OG0002886	5090	687	11260	2583	1384	964	2516	2800	1418	3678	9775	4861	3467	3508	10106	583	2597	13228	984	16717	11038	1094	1068	1546
file_1_file_1_jg1021	snsl_OG0008967	68	148	172	158	28	107	70	103	36	133	220	231	186	66	628	151	67	244	20	586	605	167	152	32
file_1_file_1_jg10210	CG1690_OG0006344	0	0	0	13	0	0	2	1	1	0	0	0	5	0	8	140	0	0	0	0	0	15	0	0
file_1_file_1_jg10211	trpl_OG0002885_OG0	12912	22	4164	7622	61	15	651	56	484	10947	86	33662	2810	47	267	213	769	502	28	271	119	31	41	1890
file_1_file_1_jg10212	CG1688_OG0006343	122	705	200	280	5	1101	83	523	112	98	170	987	149	698	201	1074	163	242	5	286	131	700	16	57
file_1_file_1_jg10213	CG1698_OG0006342	324	12	49	237	77	16	519	39	312	329	38	334	315	7	36	56	555	26	66	56	26	3	127	66
file_1_file_1_jg10214	CG1648_OG0012291	29409	15868	15052	15065	28365	18648	6602	13927	5141	27649	13678	30058	27367	14957	11588	21692	8546	17167	18594	17206	11498	16393	22547	6345
file_1_file_1_jg10215	lectin-46Cb_OG0006341	59	72	15	31	21	168	5	79	8	32	24	55	52	104	26	147	8	24	17	34	23	96	18	13
file_1_file_1_jg10216	lectin-46Ca_OG0006340	1	0	0	4	1	1	0	2	0	0	3	0	1	6	13	19	0	1	0	1	0	23	2	1
file_1_file_1_jg10217	CG1648_OG0015487	132	131	109	67	28	309	20	99	19	118	85	100	83	60	179	175	20	167	10	170	116	109	9	33
file_1_file_1_jg10218	CG34033_OG0012290_OG0	1	1	5	3	2	2	0	1	0	3	7	2	6	1	4	28	0	6	0	5	8	3	2	1
file_1_file_1_jg10219	CG30001_OG0006339	37	37	19	22	175	35	236	22	244	23	13	23	10	33	7	25	246	14	159	25	14	66	199	9
file_1_file_1_jg1022	hoe1_OG0008966	6795	3968	12420	5302	15599	5283	574	6433	767	7628	12876	11111	6101	2403	6621	6889	845	14222	10565	16743	6835	3549	10857	1951
file_1_file_1_jg10220	dila_OG0006338	302	2264	262	173	43	4348	43	1273	55	222	234	405	319	2290	263	3913	53	361	29	437	279	2772	36	110
file_1_file_1_jg10221	hebe_OG0006337	4327	1134	814	2358	4029	3984	507	4711	742	3545	832	4399	3575	1974	821	4099	1102	943	3127	1281	991	965	3477	1285
file_1_file_1_jg10222	CG1663_OG0012059_OG0	151	323	63	88	669	479	194	215	172	103	62	210	119	269	83	424	259	87	533	140	121	425	650	51
file_1_file_1_jg10223	Lsm11_OG0002884	195	194	89	92	361	398	217	207	192	135	71	147	113	265	101	420	253	105	291	169	100	159	311	55
file_1_file_1_jg10224	Marc_OG0000894	255	185	128	184	756	213	743	227	574	241	128	289	265	128	104	337	860	139	586	190	158	230	629	74
file_1_file_1_jg10225	Vamp7_OG0006336	1735	2808	1185	1194	2461	2824	1857	1749	1605	1560	1126	2394	1429	2092	827	3309	2208	1311	1736	1835	927	3411	2037	732
file_1_file_1_jg10226	Sting_OG0006335	505	443	179	341	1843	534	742	821	605	349	220	568	285	137	129	649	776	256	1361	378	226	500	1391	209
file_1_file_1_jg10227	Orc6_OG0006334	21	80	23	8	531	44	114	35	107	21	21	29	4	42	20	45	126	21	420	44	28	67	570	11
file_1_file_1_jg10228	Prosalpha7_OG0006333	2556	4422	1371	1906	6689	4359	6365	3037	5041	2138	1526	3697	2398	2948	1224	6124	8360	1544	4573	2827	1782	5432	5480	1056
file_1_file_1_jg10229	CG1671_OG0006332	633	896	223	311	1158	617	1174	479	1133	464	244	648	270	288	129	604	1606	242	858	309	126	871	968	285
file_1_file_1_jg1023	hoe1_OG0012868_OG0	756	219	768	592	1081	332	76	295	103	680	1410	765	698	74	1041	433	84	1661	1010	1428	1829	135	823	241
file_1_file_1_jg10230	PCB_OG0002883	19412	14582	5664	11425	25614	23245	9105	8627	5412	14400	6884	19529	17482	5619	6819	20798	10555	6635	19069	9102	7406	12371	19029	4552
file_1_file_1_jg10231	CG30010_OG0006331	195	194	112	124	185	215	88	151	72	146	125	171	94	192	105	294	70	141	163	184	147	200	148	76
file_1_file_1_jg10232	CG46338_OG0001604_OG0	503	720	344	363	691	646	350	421	318	474	484	767	373	427	386	843	407	532	511	763	493	650	613	183
file_1_file_1_jg10233	Ntmt_OG0006330	490	418	285	277	1053	526	741	373	527	390	336	539	328	369	279	815	671	464	856	523	378	465	928	166
file_1_file_1_jg10234	Lime_OG0006329	18	13	6	18	2036	4	9	35	6	11	7	43	14	18	4	0	14	31	1836	16	9	9	1859	12
file_1_file_1_jg10235	CG12744_OG0000893	151	133	54	85	203	149	145	156	104	124	59	176	116	106	48	161	143	105	235	134	75	218	224	76
file_1_file_1_jg10236	Sec24AB_OG0006328	3663	3736	1565	2487	5335	4871	4092	2090	3155	2763	2143	3973	2528	876	2002	5070	4136	2283	5370	2294	2570	2791	5242	1169
file_1_file_1_jg10237	CG1513_OG0006327	2683	13321	2157	1861	3330	20497	3319	5090	2827	2221	2259	3686	1777	3475	2252	18437	3471	2969	3013	2893	2681	9213	3095	754
file_1_file_1_jg10238	CG30008_OG0001603	27	342	100	72	34227	1055	215	475	5	34	18	66	18	736	24	997	149	28	21721	35	51	407	26661	8
file_1_file_1_jg10239	tea_OG0000298_OG1	518	1025	255	361	1709	1660	1339	488	1157	359	244	618	285	561	332	1386	1078	377	1835	456	323	1008	1829	169
file_1_file_1_jg1024	hoe2_OG0008965	476	2764	223	432	607	2354	597	1071	881	298	158	981	204	813	94	2935	1116	196	406	177	55	2963	407	115
file_1_file_1_jg10240	CG1441_OG0006326	971	1424	1968	1956	1065	2005	113	1753	34	1418	2812	3215	2439	998	2659	2329	67	2185	612	4364	3110	1305	1193	342
file_1_file_1_jg10241	FMRFa_OG0006325	31	2	65	59	0	1	116	0	213	57	20	138	3	0	548	4	265	42	0	94	20	0	1	4
file_1_file_1_jg10242	Etf-QO_OG0002882	5254	3493	2926	3214	5399	4550	1878	2852	1405	4200	2909	5562	4254	2787	2782	4835	2714	3270	3456	5442	2834	3157	4265	1305
file_1_file_1_jg10243	Mef2_OG0006324	6320	2433	4952	2722	3485	4203	4387	2949	2543	3750	5395	5536	3301	1528	7198	3500	3410	7430	2913	8111	7971	2027	3235	1377
file_1_file_1_jg10244	Mef2_OG0014777_OG0	6	3	6	1	2	5	0	3	0	2	0	2	4	1	4	4	1	2	1	0	3	1	0	2
file_1_file_1_jg10245	Pdrg1_OG0006323	85	123	43	71	183	99	128	87	94	78	90	127	122	76	68	216	113	97	171	99	119	120	147	45
file_1_file_1_jg10246	Pal1_OG0006322	1698	1517	701	1028	3632	1994	3704	1035	2554	1401	851	2392	1406	796	678	2517	3624	888	3002	1058	706	1563	3172	534
file_1_file_1_jg10247	CG1418_OG0006321	708	574	495	536	698	842	707	581	504	792	593	996	797	652	549	1237	711	663	519	899	651	720	564	287
file_1_file_1_jg10248	eIF3j_OG0006320	2653	4536	1825	1512	3977	3207	2865	2246	2040	2219	1999	3025	2176	2901	1752	3721	2745	2384	2787	3084	2037	5127	3305	1045
file_1_file_1_jg10249	CG16710_OG0000042_OG6	0	1	0	0	0	0	0	0	1	0	0	2	0	4	1	0	0	0	0	1	0	6	0	0
file_1_file_1_jg10250	CG12134_OG0006319	270	436	151	134	518	328	534	286	403	233	157	287	137	198	68	434	546	135	431	183	97	450	484	125
file_1_file_1_jg10251	eve_OG0006318	0	1	0	1	4	0	15	0	22	0	0	0	0	0	7	0	27	2	2	2	0	2	7	0
file_1_file_1_jg10252	TER94_OG0002881	10752	13618	3672	8206	27113	16527	24201	6966	19570	9106	5370	12469	8142	3576	4509	24308	27777	5155	21989	6197	4753	11491	24044	3823
file_1_file_1_jg10253	Pka-R2_OG0002880	911	1070	530	762	1218	2481	875	638	789	701	584	1222	633	238	892	2364	899	788	1193	870	944	627	1221	235
file_1_file_1_jg10254	Pka-R2_OG0014248_OG0	0	0	0	0	0	1	0	0	0	1	0	3	0	1	0	0	0	0	0	1	0	0	0	0
file_1_file_1_jg10255	Pka-R2_OG0013637_OG0	146	157	61	107	200	415	110	109	132	116	87	162	87	214	148	363	156	79	172	112	76	122	180	44
file_1_file_1_jg10256	CG12128_OG0002879	580	859	295	312	2135	648	705	570	623	428	376	608	376	496	259	693	716	425	1673	472	315	1049	1659	235
file_1_file_1_jg10257	CG1407_OG0001132	669	1096	349	488	1632	1538	1373	718	1158	587	435	857	469	567	287	1632	1328	492	1538	542	297	1074	1599	273
file_1_file_1_jg10258	CG12129_OG0002878	477	1028	257	354	1047	1000	904	602	715	388	285	582	360	555	225	1181	946	361	874	448	304	1119	929	205
file_1_file_1_jg10259	oys_OG0002877	9673	5142	3133	4156	7980	4038	3803	2115	2652	5853	4588	5699	3761	1056	3649	5405	3352	5425	7601	4817	4700	4628	6761	3078
file_1_file_1_jg10260	COX7C_OG0000586_OG1	8293	6495	8096	7897	4708	6171	2514	6997	1514	9647	10011	9939	5416	5876	9910	9930	3008	13515	2719	24769	10119	7044	3639	2786
file_1_file_1_jg10261	sel_OG0006287	635	995	232	459	1340	563	1026	736	559	609	289	1189	589	431	239	891	852	280	993	345	258	995	1046	285
file_1_file_1_jg10262	Def_OG0000670	151	4	148	538	11352	20	1997	17	3269	926	195	2066	381	139	73	24	1194	801	6680	211	48	8	7228	403
file_1_file_1_jg10263	magu_OG0006288	3196	745	1503	1128	3041	1007	2537	1304	2008	1604	1779	1938	1250	327	1324	1841	2549	2211	2692	1909	1834	555	2529	751
file_1_file_1_jg10264	PIG-N_OG0000671	140	147	28	88	304	193	118	100	143	85	41	96	51	69	30	320	126	49	338	65	32	105	329	39
file_1_file_1_jg10265	mRpL42_OG0006289	372	914	262	279	395	447	388	379	247	403	390	472	310	388	360	632	452	474	293	691	446	1004	314	134
file_1_file_1_jg10266	Cdc2rk_OG0006290	264	454	132	185	388	455	447	274	377	199	182	386	215	269	152	571	470	173	291	238	148	462	296	97
file_1_file_1_jg10267	CG12920_OG0006291	1	20	3	5	1	2	1	1	12	7	5	8	0	0	3	0	1	12	0	7	4	31	4	0
file_1_file_1_jg10268	CG1371_OG0006292	2206	2514	739	1462	5753	2895	4698	1966	3557	1829	951	2551	1378	927	787	3362	4438	923	5509	1134	764	2346	5064	736
file_1_file_1_jg10269	egr_OG0006293	769	279	1003	593	467	631	729	649	758	652	1242	818	690	363	979	1009	1027	1277	390	1835	1162	268	383	229
file_1_file_1_jg10270	sut4_OG0006294	0	0	0	9	0	0	2	0	0	0	0	0	0	0	2	155	1	0	0	0	0	15	0	0
file_1_file_1_jg10271	CG2269_OG0006295	817	3361	1003	2179	46	7443	1554	1737	2837	737	717	6778	959	1445	1964	8748	2371	1106	47	873	668	2885	52	406
file_1_file_1_jg10272	Jra_OG0006296	2200	4066	1410	1710	2513	5017	1732	2809	1589	2185	1471	2760	2346	2484	1367	4661	1844	1776	2112	2107	1454	4966	2169	813
file_1_file_1_jg10273	RpLP0-like_OG0006297	768	975	355	456	1487	769	1331	785	915	760	428	787	616	749	254	869	1273	412	1112	394	363	1340	1291	415
file_1_file_1_jg10274	14-3-3Îµ_OG0001126_OG1	13187	7124	5665	8262	11274	10927	16244	5992	11278	9679	7427	12555	6993	3961	6461	17642	14265	9099	9199	8491	7204	5129	9255	4374
file_1_file_1_jg10275	Pfk_OG0002814	19227	7957	14091	13121	7330	11669	10695	8166	3994	17059	14368	16795	13005	6174	16890	11619	9275	17558	5186	23474	16136	7284	5292	4494
file_1_file_1_jg10276	dmpd_OG0006298	1465	3160	812	912	3323	4054	2222	1661	1858	1206	860	2084	1307	1646	710	3688	2554	978	2918	1111	912	3349	3146	403
file_1_file_1_jg10277	Ccs_OG0006299	484	1049	293	444	829	1004	400	614	337	464	333	963	583	838	393	1240	466	415	606	605	394	1400	639	178
file_1_file_1_jg10278	gem_OG0006300	16743	8260	11868	11150	11402	14043	6425	10523	5850	14702	13705	18863	14412	2533	13950	17841	7052	15826	9166	15968	16446	6448	9240	4210
file_1_file_1_jg10279	CG12917_OG0002815	3	7	2	3	1	2	0	2	0	10	5	2	8	5	1	2	1	7	0	2	6	4	0	2
file_1_file_1_jg1028	CG14044_OG0008964	157	2259	129	169	26	1819	14	890	24	163	105	302	154	1578	80	1772	31	116	10	238	96	2615	19	76
file_1_file_1_jg10280	Or46a_OG0000762	446	757	0	411	1	754	0	326	1	422	7	508	228	347	2	887	1	2	2	4	0	749	0	198
file_1_file_1_jg10281	CG18011_OG0006301	546	882	261	324	1173	768	651	288	657	389	264	677	303	221	260	862	683	356	1076	397	278	1008	1115	162
file_1_file_1_jg10282	KCNQ_OG0006302	1218	3160	1228	1090	608	8241	945	3188	442	1307	816	2487	996	4074	835	6551	1163	1138	408	1822	967	3307	514	293
file_1_file_1_jg10283	mlt_OG0002816	10357	10205	11367	6439	6020	12388	1411	8179	1188	9214	11186	11334	7737	8136	9647	13165	2250	13500	4319	17035	8451	11068	5305	1817
file_1_file_1_jg10284	CG34221_OG0006303	0	0	0	0	0	2	60	1	19	0	0	0	0	1	1	4	36	0	0	0	4	1	1	0
file_1_file_1_jg10285	Hr3_OG0002817	74	288	73	133	66	1356	1563	187	877	71	60	334	35	72	141	812	1069	93	37	85	81	172	47	38
file_1_file_1_jg10286	CG12912_OG0012568_OG0	48	189	50	107	0	937	10	158	20	46	35	267	44	90	108	500	8	71	1	58	62	113	3	26
file_1_file_1_jg10287	CG12912_OG0012907	13	36	7	20	0	180	4	36	5	3	8	61	9	19	44	119	2	23	0	12	22	20	0	10
file_1_file_1_jg10288	Hr3_OG0013836_OG0	0	0	0	0	0	0	35	0	25	0	0	0	0	0	0	0	25	0	0	0	0	0	0	0
file_1_file_1_jg10289	Hdc_OG0001586	1414	610	2655	1111	45	542	27	1278	36	1256	2848	3114	1604	1332	4356	807	40	3418	55	5864	4553	534	24	615
file_1_file_1_jg1029	mRpL24_OG0008963	604	1443	375	477	823	1466	458	1085	343	655	394	820	493	1216	448	1806	452	454	593	759	545	1390	656	247
file_1_file_1_jg10290	CG12209_OG0002818	19	47	16	38	2	19	12	17	79	52	7	15	24	1	4	145	17	23	6	4	10	61	26	24
file_1_file_1_jg10291	CG12914_OG0002819	1	0	0	4	0	0	0	0	0	0	0	0	0	0	0	21	1	0	0	0	0	2	0	0
file_1_file_1_jg10292	Syb_OG0000420_OG0	3451	2641	1644	2653	3480	3628	4069	2327	2618	3094	2039	3864	3547	2247	1802	5013	3274	2386	3011	2461	2720	2776	3075	1565
file_1_file_1_jg10293	Csgalnact_OG0001587_OG0	22	226	87	102	2	411	63	114	106	22	73	278	48	82	99	487	95	98	0	88	57	201	2	12
file_1_file_1_jg10294	CG12911_OG0006304	0	4	0	1	0	15	247	8	153	2	0	1	6	27	4	21	320	1	1	3	2	5	77	3
file_1_file_1_jg10295	CG12910_OG0006305	118	518	40	85	182	612	164	265	143	119	54	316	74	340	34	638	193	84	107	78	27	569	196	35
file_1_file_1_jg10296	CAP_OG0012405	17	58	9	14	21	70	20	51	8	8	2	34	12	105	4	64	18	8	12	11	2	73	14	4
file_1_file_1_jg10297	CAP_OG0000587_OG0	43176	15477	27682	18784	17368	38165	10443	22319	5612	26643	29886	45531	23394	15214	34245	32486	9571	36821	14373	52867	39503	14713	13786	9412
file_1_file_1_jg10298	RNaseZ_OG0002820	776	1336	340	405	1332	983	832	614	639	707	433	742	523	452	294	1100	777	450	1229	490	312	1714	1072	362
file_1_file_1_jg10299	CG12909_OG0002821	200	169	96	94	680	178	397	179	344	165	107	204	149	210	86	222	401	102	477	122	92	175	591	101
file_1_file_1_jg1030	betaggt-I_OG0008962	830	1572	759	652	1870	1457	1153	930	1227	811	904	1038	685	576	545	1658	1381	841	1532	1119	769	1760	1708	375
file_1_file_1_jg10300	Obp46a_OG0006306	3	0	0	0	0	0	50	0	47	0	0	1	1	0	0	0	100	0	0	0	0	0	3	0
file_1_file_1_jg10301	Ndg_OG0002822	2970	61	444	1494	1958	20	3749	204	1112	2682	699	2052	1120	81	288	144	2405	649	1342	470	221	61	1932	676
file_1_file_1_jg10302	SLO2_OG0001127	922	5289	458	1096	3556	10929	240	2621	299	840	337	2382	646	1102	600	8092	269	488	3018	560	363	2967	2774	265
file_1_file_1_jg10303	CG46298_OG0002823	1	0	0	16	0	0	0	0	0	0	0	2	2	0	8	243	1	0	0	0	1	11	0	0
file_1_file_1_jg10304	SLO2_OG0000672_OG0	0	1	3	19	11	1	4	4	0	1	1	0	4	4	3	418	1	0	5	0	1	22	7	0
file_1_file_1_jg10305	SLO2_OG0006307	1	5	0	5	34	8	1	4	0	0	0	8	4	6	3	21	0	2	26	0	0	5	23	1
file_1_file_1_jg10306	SLO2_OG0012484_OG0	111	0	0	67	1	0	0	0	0	59	0	180	64	0	0	5	1	0	0	0	0	3	0	19
file_1_file_1_jg10307	SLO2_OG0000763_OG1	0	4	0	0	7	3	0	3	0	0	1	0	0	2	2	1	0	0	11	0	0	1	2	0
file_1_file_1_jg10308	SLO2_OG0000763_OG0	0	8	3	0	85	5	0	3	0	0	3	3	0	5	1	0	0	3	43	4	0	4	74	0
file_1_file_1_jg10309	SLO2_OG0002824	41	16	12	16	2	11	5	8	4	22	8	44	14	1	15	23	6	10	1	6	11	4	0	6
file_1_file_1_jg1031	jet_OG0003555	510	907	374	299	546	849	146	533	163	431	407	662	384	572	268	965	219	410	427	559	250	972	454	143
file_1_file_1_jg10310	SLO2_OG0000208_OG1	0	5	0	1	0	1	0	0	0	0	0	0	0	2	0	0	0	0	0	0	0	0	0	0
file_1_file_1_jg10311	SLO2_OG0000208_OG0	0	2	0	0	0	4	0	1	0	0	0	0	0	0	0	0	0	0	0	0	0	0	0	0
file_1_file_1_jg10312	SLO2_OG0018168	1	6	0	0	0	5	0	6	0	1	0	0	1	10	0	6	0	0	0	0	0	2	0	0
file_1_file_1_jg10313	SLO2_OG0013158	23	352	9	35	125	708	5	143	8	18	9	46	17	70	26	447	13	8	121	12	14	162	103	5
file_1_file_1_jg10314	Prx2540-2_OG0000085_OG0	2	2	1	2	2	0	7	0	0	1	2	1	1	0	0	3	1	1	3	0	4	3	3	1
file_1_file_1_jg10315	CG11825_OG0002825_OG0.2	0	0	0	0	0	42	0	0	0	0	0	0	0	0	0	0	0	0	263	0	0	0	1	0
file_1_file_1_jg10316	CG33474_OG0014293_OG0	0	1	0	0	1	0	0	0	0	0	0	1	0	0	1	1	0	0	0	0	0	0	1	0
file_1_file_1_jg10317	Prx2540-2_OG0000085_OG0.4	7	13	1	9	6	14	1	4	0	0	1	4	2	7	0	11	0	1	5	0	1	11	14	4
file_1_file_1_jg10318	Prx2540-2_OG0000085_OG0.2	34	54	12	33	69	83	43	14	13	42	16	76	78	51	16	78	12	16	112	34	47	94	92	53
file_1_file_1_jg10319	CG33474_OG0014293_OG0.2	0	0	0	0	0	0	0	0	0	0	0	0	0	0	0	0	0	0	0	0	0	0	0	0
file_1_file_1_jg1032	Jon25Biii_OG0000071_OG0	0	0	0	3	2	0	24	35	0	0	0	0	0	0	0	4	1	0	1	0	0	19	1	0
file_1_file_1_jg10320	CG11825_OG0002825_OG0	0	0	0	0	1	0	0	0	0	0	0	0	1	0	0	0	0	0	0	0	1	161	1	0
file_1_file_1_jg10321	Prx2540-2_OG0000085_OG0.3	0	1	0	0	0	0	1	0	0	0	0	0	1	0	0	0	0	1	0	0	0	0	0	0
file_1_file_1_jg10322	RanBPM_OG0002826	5828	4327	3423	3332	8014	9536	6743	3777	5035	4672	4403	6360	4374	2376	3967	8610	7374	4690	7166	5202	5051	3395	7450	1480
file_1_file_1_jg10323	RanBPM_OG0001128_OG0	1457	1275	1298	926	2141	2739	1651	1427	1224	1325	1182	1951	1491	1806	1045	2321	1791	1531	1498	1724	1204	1456	1836	424
file_1_file_1_jg10324	CG12895_OG0006308	1146	1698	707	732	780	1858	778	1283	531	927	1010	1108	853	1531	887	2402	679	1196	618	1550	1420	1797	610	387
file_1_file_1_jg10325	GÎ±o_OG0012649_OG0	22	43	5	23	50	85	83	18	74	22	11	41	25	19	28	78	73	19	63	21	10	29	53	8
file_1_file_1_jg10326	Galphao_OG0002827	132	1147	94	214	138	1903	236	1054	313	95	95	480	93	2942	146	1511	304	108	114	253	91	1526	187	55
file_1_file_1_jg10327	Cyp49a1_OG0002828	78	244	121	103	558	556	19	963	52	100	124	142	155	158	73	640	24	120	605	128	88	138	465	23
file_1_file_1_jg10328	Galphao_OG0002829	268	1393	165	433	469	2172	536	668	642	209	178	616	138	639	244	2073	655	232	380	268	162	1126	520	127
file_1_file_1_jg10329	Caf1-105_OG0002830	100	397	58	52	4342	281	825	143	736	48	66	135	86	193	77	198	851	78	3832	116	63	414	3991	49
file_1_file_1_jg1033	Jon25Bii_OG0001859	1	1	4	2	15	5	2720	178	13740	0	1	0	0	0	39	388	5262	0	16	0	3	1	0	0
file_1_file_1_jg10330	CG11777_OG0006309	107	276	56	88	369	288	364	162	330	101	88	203	117	175	71	387	372	97	351	167	102	296	292	46
file_1_file_1_jg10331	whd_OG0006310	12899	12943	5647	7873	12799	27221	3018	10611	2962	10067	6593	12308	9155	8803	4896	23023	4004	6283	9414	7739	5020	12759	10536	2918
file_1_file_1_jg10332	trsn_OG0006311	194	996	81	159	676	538	967	364	982	179	100	308	132	378	49	652	1258	130	515	191	84	1298	647	141
file_1_file_1_jg10333	Alg-2_OG0001588_OG0	1388	5305	686	995	1951	2322	1641	1590	1413	1161	962	1754	803	976	624	3713	1906	923	1560	1068	562	6505	1595	550
file_1_file_1_jg10334	lola-PR_OG0002831	214	421	214	130	2567	550	790	258	576	298	140	392	226	83	192	365	868	184	2275	299	113	497	2401	89
file_1_file_1_jg10335	lola-PX_OG0002832	114	163	81	55	317	182	115	88	128	94	72	127	94	52	79	210	136	108	320	85	73	168	321	39
file_1_file_1_jg10336	lola-PY_OG0011593	37	233	50	46	99	256	94	134	103	54	33	85	43	68	45	204	105	53	76	93	43	272	79	16
file_1_file_1_jg10337	lola-PW_OG0001589	125	459	111	127	102	514	168	165	185	142	114	322	133	66	152	440	209	148	86	195	97	396	85	43
file_1_file_1_jg10338	lola_OG0002833	431	943	299	342	429	1434	594	553	436	483	286	606	505	323	261	1449	563	339	299	404	357	972	299	181
file_1_file_1_jg10339	lola_OG0012057	350	460	121	195	112	928	193	267	112	284	118	346	279	130	254	657	175	187	120	258	215	327	132	91
file_1_file_1_jg1034	Jon25Bi_OG0001239	0	0	1	4	16	0	3871	143	12948	0	4	0	0	0	51	311	6641	1	16	1	1	3	1	0
file_1_file_1_jg10340	lola-PP_OG0002834	672	2546	601	568	1073	4033	907	1242	1170	602	503	1366	710	1326	621	2899	1160	712	995	1014	522	2563	1039	294
file_1_file_1_jg10341	lola_OG0002835	380	387	119	170	697	679	1415	293	968	332	133	301	237	242	192	300	1391	163	567	185	140	327	673	108
file_1_file_1_jg10342	lola_OG0002836	3134	4263	1991	1928	3072	7233	2906	3070	2548	2534	1901	4028	2213	3758	2068	6552	3133	2379	2577	3177	2049	4634	2656	970
file_1_file_1_jg10343	lola_OG0006312	95	156	60	59	47	533	323	211	382	114	54	129	125	275	86	257	365	61	51	153	62	255	73	42
file_1_file_1_jg10344	lola_OG0002837_OG0	162	174	145	87	5146	426	783	169	957	135	97	218	128	80	82	232	1016	95	4114	111	68	109	4865	67
file_1_file_1_jg10345	lola_OG0000541_OG0	359	515	331	265	257	942	855	453	729	386	196	464	307	639	244	659	909	302	149	425	208	503	233	164
file_1_file_1_jg10346	lola_OG0012058	110	125	94	76	92	296	157	93	192	121	64	134	107	125	74	180	164	80	45	135	68	109	72	61
file_1_file_1_jg10347	lola-PQ_OG0002838	6560	7080	3221	4411	18031	11642	9447	4165	9282	5100	3892	7392	4149	3101	4943	9972	10558	4490	18247	6076	4339	5834	17351	1978
file_1_file_1_jg10349	psq_OG0002839	5167	3881	2790	2878	7948	13088	7766	4427	6168	3445	3115	6070	3309	7778	3754	9693	7963	3694	7248	5891	4335	3875	7492	1428
file_1_file_1_jg1035	Marcal1_OG0008961	283	377	193	143	952	371	459	174	396	190	188	310	181	160	163	335	471	259	942	359	192	353	998	112
file_1_file_1_jg10351	CG11883_OG0006313	1478	2099	1914	950	1201	3207	492	1007	400	1198	1824	1463	755	609	1794	3013	530	2235	1172	2294	1817	1480	1085	328
file_1_file_1_jg10352	Git_OG0002840	1233	1012	849	782	1720	1411	1491	808	1256	1011	1013	1421	947	818	896	1299	1631	1221	1466	1563	1024	1099	1509	434
file_1_file_1_jg10353	Elp2_OG0006314	667	605	302	326	670	1170	1020	585	787	486	266	580	329	635	208	913	920	290	487	400	223	521	579	270
file_1_file_1_jg10354	CG12934_OG0006315	2	11	1	6	1	8	5	9	2120	1	0	3	0	7	2	14	8	1	3	2	1	15	40	2
file_1_file_1_jg10355	stan_OG0002841	139	904	131	298	457	1880	4251	327	4007	114	71	586	94	203	251	1037	3412	168	303	102	131	415	380	69
file_1_file_1_jg10356	Rab3_OG0002842	253	1082	295	550	11	2574	201	409	374	164	268	1068	255	201	484	2948	331	393	12	317	238	683	28	77
file_1_file_1_jg10357	CAH13_OG0002843	0	0	0	10	0	0	3	0	0	0	0	0	2	2	8	75	3	0	0	0	0	12	0	0
file_1_file_1_jg10358	Daao1_OG0002844	1683	796	702	839	2577	736	528	759	675	1305	723	1882	1324	541	560	1001	728	790	1621	982	673	834	2005	349
file_1_file_1_jg10359	CG7220_OG0001590	1603	943	950	1284	1261	982	974	521	789	1115	1123	1957	1037	298	938	1417	978	1473	1285	1262	1238	961	1155	412
file_1_file_1_jg1036	CG34124_OG0008960	14	146	11	15	20	24	63	15	52	10	10	12	5	3	14	177	69	11	24	8	4	115	20	10
file_1_file_1_jg10360	Mat1_OG0002845	384	1162	265	256	1316	1141	874	581	757	353	236	524	398	818	255	1260	1015	297	1102	371	296	1383	1205	138
file_1_file_1_jg10361	CG33144_OG0000673	5007	6121	2548	3817	3386	9114	3798	3221	2943	5045	2667	6777	3873	1348	2452	10916	3652	2808	2934	3455	2590	4917	2772	1062
file_1_file_1_jg10362	CG33144_OG0014824_OG0	410	408	144	339	282	548	424	193	258	403	200	371	293	154	203	813	330	208	330	232	195	249	241	98
file_1_file_1_jg10363	wde_OG0000764_OG0	1919	4573	1161	1553	4038	6298	4425	2598	3526	1577	1104	2568	1863	2170	1485	5397	4042	1402	3862	1859	1378	4271	4363	616
file_1_file_1_jg10364	CG12935_OG0002846	188	523	72	97	626	361	340	255	310	143	85	214	86	228	62	424	448	93	496	174	95	565	570	92
file_1_file_1_jg10365	mms4_OG0002847	0	2	0	0	509	1	83	13	76	3	0	0	0	4	0	0	90	0	373	0	0	19	466	0
file_1_file_1_jg10366	CG12341_OG0002848	317	552	215	180	451	525	223	370	210	258	223	397	223	363	186	615	255	285	323	387	238	628	349	109
file_1_file_1_jg10367	CG7222_OG0002849	636	743	350	432	1186	878	1168	467	1017	485	441	769	445	254	308	1215	1124	517	1098	500	419	818	1116	193
file_1_file_1_jg10368	dgo_OG0002850	1062	1237	701	977	705	1840	1721	911	1071	1020	796	1714	1293	872	881	1968	1632	789	608	1065	947	1417	534	198
file_1_file_1_jg10369	Prosbeta5_OG0002851	3213	6303	1668	2595	7917	6802	8725	3682	6144	2791	2162	4259	3165	3487	1830	9151	10221	2329	6008	3535	2305	7003	6741	1358
file_1_file_1_jg1037	CG34125_OG0008959	788	877	572	509	953	1559	816	1181	645	704	676	1167	695	1629	484	1670	977	703	739	1082	568	974	745	325
file_1_file_1_jg10370	Lsm10_OG0002852	42	49	17	22	90	86	83	65	61	33	33	57	41	52	28	120	85	26	101	45	28	37	68	22
file_1_file_1_jg10371	CG12343_OG0002853	772	956	570	560	929	1140	882	695	777	702	613	861	679	545	519	1490	1011	812	750	924	632	987	831	301
file_1_file_1_jg10372	CG12325_OG0002854	712	710	281	354	1253	866	1117	474	917	492	308	662	321	389	210	839	1095	355	988	447	304	671	1130	271
file_1_file_1_jg10373	CG12344_OG0002855	376	4365	1142	464	22	10877	263	2410	171	409	1089	665	489	1679	1145	8268	123	1375	25	1653	1144	3389	18	131
file_1_file_1_jg10374	LTV1_OG0002856	13493	11793	7083	5572	9150	10132	4556	8102	4342	8672	7295	14390	7698	11188	5942	14199	5594	9266	6344	11367	5965	13253	6735	2870
file_1_file_1_jg10375	CG30016_OG0012221_OG0	0	2	4	3	178	1	3	0	1	0	0	0	1	0	3	12	16	1	128	0	0	1	172	1
file_1_file_1_jg10376	CG30015_OG0002857	8128	4055	4722	5314	4278	6329	4231	3823	4323	7128	7398	10798	5963	1095	6065	6791	4050	7354	4751	6675	8163	2958	3664	2482
file_1_file_1_jg10377	nclb_OG0001591_OG0	742	983	261	369	1088	660	1372	541	1035	689	359	788	370	520	216	731	1394	387	758	403	229	1229	857	377
file_1_file_1_jg10378	Taf5_OG0001592_OG0	654	1019	293	431	1781	1366	1112	618	995	562	358	860	413	569	301	1384	1308	366	1405	490	235	1058	1654	201
file_1_file_1_jg10379	Pex6_OG0000765_OG0	2133	1907	1536	1683	1167	2353	452	1392	386	1918	1684	2520	1705	1159	2055	3021	547	1949	930	2974	2151	1737	978	665
file_1_file_1_jg1038	eIF3i_OG0008958	6320	6475	3329	3431	10329	4745	7655	4404	6664	5147	3633	7292	3475	3868	2656	8009	9328	4261	6753	5015	2301	7897	7802	1738
file_1_file_1_jg10380	Hao_OG0000891_OG0	202	48	121	338	867	29	159	57	67	313	156	523	621	33	68	45	277	92	649	35	99	103	793	9
file_1_file_1_jg10381	CG18004_OG0001593_OG0	379	464	208	216	1045	569	534	361	559	268	250	443	323	501	215	699	637	279	828	323	168	550	918	118
file_1_file_1_jg10382	CG30020_OG0001594_OG0	1376	1414	847	896	3692	2810	2511	862	2337	1040	767	1771	979	705	825	2402	2684	1026	3580	1136	843	1549	3547	377
file_1_file_1_jg10383	cag_OG0001595_OG0	444	284	224	289	582	779	354	362	303	267	270	509	346	480	262	915	395	335	515	471	230	400	514	145
file_1_file_1_jg10384	CG12942_OG0001596_OG0	293	557	141	158	1831	641	918	302	739	220	138	367	194	299	106	670	1064	151	1670	217	156	749	1719	82
file_1_file_1_jg10385	ND-B14_OG0001597_OG0	3469	2191	3435	2690	1532	2290	802	2394	503	3722	4149	4088	1978	2493	3898	4037	1049	4910	1052	8588	3838	2431	1313	910
file_1_file_1_jg10386	Polr2E_OG0002780_OG0	608	750	224	254	783	505	1207	447	915	410	336	588	356	397	243	860	1301	336	604	375	216	1035	626	247
file_1_file_1_jg10387	polyph_OG0002781_OG0	0	0	0	0	0	0	0	0	0	0	0	0	0	0	0	14	0	0	0	0	0	0	0	0
file_1_file_1_jg10388	Obp47a_OG0002782_OG0	1	0	0	0	0	0	159	0	162	1	0	3	3	0	0	0	294	1	0	1	0	0	0	0
file_1_file_1_jg10389	Spn47C_OG0002783_OG0	426	57	740	1869	1012	590	162	190	93	2387	976	1263	1826	84	729	738	222	821	902	895	706	101	736	605
file_1_file_1_jg1039	Scox_OG0001819	839	2286	461	522	1631	1930	965	1349	757	708	509	1134	551	1662	479	2333	1069	583	1217	999	475	2638	1551	304
file_1_file_1_jg10390	luna_OG0002784_OG0	225	166	138	235	128	229	465	146	452	242	223	296	240	113	213	144	569	279	117	291	235	186	149	128
file_1_file_1_jg10391	luna_OG0014477_OG0	1	3	2	1	1	4	4	4	9	1	1	6	0	0	3	3	1	1	0	9	0	1	3	5
file_1_file_1_jg10392	Cyp12d1-p_OG0000761_OG0	593	74	36	397	1511	4102	33	1079	22	574	40	369	336	1006	27	7147	45	27	1231	90	60	46	1302	157
file_1_file_1_jg10393	Cyp12d1-p_OG0001121_OG0	27	5	1	52	29	112	2	15	1	67	1	18	54	30	0	151	2	0	21	1	1	3	30	12
file_1_file_1_jg10394	BBS4_OG0002785_OG0	313	4071	303	279	7	7710	16	3539	13	293	271	481	294	4677	194	7022	19	358	4	421	229	3292	9	135
file_1_file_1_jg10395	CG13229_OG0002786_OG0	157	9	16	104	45	21	36	26	59	132	15	188	108	7	26	48	69	16	19	22	18	13	44	40
file_1_file_1_jg10396	CG13231_OG0006217	1	0	0	2	0	1	3	10	1	1	2	8	3	0	0	1	3	0	0	0	0	2	1	0
file_1_file_1_jg10397	CG13229_OG0002787_OG0	1476	1737	730	815	5094	3843	2738	1571	2500	1040	852	1783	1163	2003	778	3332	2958	916	4442	1252	820	1719	4823	458
file_1_file_1_jg10398	CG13229_OG0012222_OG0	0	0	0	2	0	1	4366	0	5	0	1	0	0	0	2	0	1834	0	0	0	0	0	0	0
file_1_file_1_jg10399	shn_OG0000887_OG1	6084	4008	2429	3517	2475	5979	3345	3074	3003	4757	2898	5612	3239	1030	3765	4301	3487	3731	2797	3218	4204	2891	2441	1652
file_1_file_1_jg1040	Polr1C_OG0003427	344	467	150	159	438	420	419	296	400	235	169	357	144	314	75	435	498	202	308	224	99	565	411	172
file_1_file_1_jg10400	CG9084_OG0001567_OG0	1	2	3	2	0	9	4	6	12	2	0	7	6	2	0	5	1	6	2	6	1	5	14	0
file_1_file_1_jg10401	Syx6_OG0002788_OG0	816	2540	608	748	1515	3039	504	1197	576	690	563	1806	704	1135	672	3242	644	743	1208	818	630	2583	1336	269
file_1_file_1_jg10402	CG7737_OG0002789_OG0	56	92	268	76	796	47	198	103	181	54	303	116	65	77	222	52	232	372	715	365	251	84	788	33
file_1_file_1_jg10403	metro_OG0002790_OG0	3064	2175	5138	2024	686	3574	704	2235	632	2434	5309	3137	2054	1720	5517	3406	934	7160	428	7879	5340	1922	559	875
file_1_file_1_jg10404	CG13218_OG0002791_OG0	1	4	0	0	35	1	1	7	4	1	0	2	3	0	0	5	7	0	10	0	0	0	92	1
file_1_file_1_jg10405	CG13228_OG0011587_OG0	0	0	0	0	2	0	0	0	2	0	0	0	0	0	0	0	0	0	6	0	0	0	10	0
file_1_file_1_jg10406	CG13227_OG0006218_OG0	2	0	0	1	0	0	299	0	218	1	0	2	0	0	0	0	512	0	0	0	0	0	5	1
file_1_file_1_jg10407	CG34223_OG0002792_OG0	0	0	0	0	0	0	1	0	8	0	0	0	0	1	0	0	4	0	0	0	0	0	1	0
file_1_file_1_jg10408	CG13217_OG0006219_OG0	0	2	0	0	0	3	1	0	0	0	0	0	0	5	0	2	0	0	0	0	0	0	626	0
file_1_file_1_jg10409	CG34224_OG0012287	0	4	0	0	0	1	0	4	0	0	0	0	0	1	0	0	0	0	0	0	0	0	1	0
file_1_file_1_jg1041	l(2)05714_OG0003426	174	313	144	87	782	293	434	178	407	151	140	206	126	331	80	352	472	162	652	142	125	269	746	59
file_1_file_1_jg10410	CG13216_OG0001568_OG0	0	5	0	1	5	8	0	10	0	0	1	0	0	0	0	4	1	0	0	0	0	8	1	0
file_1_file_1_jg10411	CG13215_OG0002793_OG0	3	297	0	15	319	22	55	353	19	17	18	6	4	18	2	15	51	3	213	9	16	220	297	58
file_1_file_1_jg10412	Listericin_OG0001569_OG0	24265	909	8374	66586	10160	1558	6153	2239	4719	81997	9006	96428	70432	5975	6787	5634	8409	9406	6356	12661	10188	1238	4645	32245
file_1_file_1_jg10413	CG13226_OG0002794_OG0	281	10	82	298	97	61	21	94	24	440	63	562	454	26	56	89	24	102	63	120	84	13	72	169
file_1_file_1_jg10414	CG34225_OG0012288_OG0	0	0	0	3	19	4	0	1	3	0	1	0	1	0	3	0	1	0	17	0	1	2	7	1
file_1_file_1_jg10415	CR30029_OG0006220_OG0	3	4	0	4	339	0	7	0	5	5	4	5	0	0	0	2	4	2	169	3	1	0	226	2
file_1_file_1_jg10416	Or47a_OG0001570_OG0.2	0	260	3	0	4	182	1	66	0	0	0	0	0	92	0	230	0	0	1	0	1	272	4	1
file_1_file_1_jg10417	CG34227_OG0000888_OG0	114	9	5	708	9352	6	24068	26	17572	112	58	1728	344	9	5	13	50919	12	5285	399	24	8	6094	512
file_1_file_1_jg10418	Or47a_OG0001570_OG0	0	2774	8	10	4	1550	1	801	1	0	1	11	2	1031	0	2018	0	0	2	1	0	2242	4	1
file_1_file_1_jg10419	Cpr47Ea_OG0002795_OG0	2	26	305	16	3	19	23	52	0	13	328	5	22	8	331	145	13	402	2	276	483	18	0	5
file_1_file_1_jg1042	CG14043_OG0003425	758	2075	483	551	1866	1922	867	917	723	641	502	983	589	1185	450	2089	886	553	1537	641	366	2058	1667	267
file_1_file_1_jg10420	Cpr47Eb_OG0002796_OG0	12	15	2	24	17	8	2837	7	2205	20	5	62	16	13	0	14	4465	4	22	0	6	16	16	71
file_1_file_1_jg10421	CG13223_OG0001571_OG0	0	1	0	0	0	0	0	0	0	0	0	0	0	0	1	0	3	0	0	0	0	0	0	0
file_1_file_1_jg10422	Cpr47Ec_OG0001572_OG0	1	1	2	1	1	0	6917	2	176	2	1	0	0	0	2	1	3877	4	2	4	7	1	88	0
file_1_file_1_jg10423	Cpr47Ed_OG0014336_OG0	1	0	1	0	0	1	4	0	0	1	0	7	0	1	0	0	0	0	0	0	1	0	0	0
file_1_file_1_jg10424	Cpr47Ee_OG0002797_OG0	251	18	23	356	146	66	130	35	63	443	28	340	508	2	26	256	148	27	128	40	35	9	80	88
file_1_file_1_jg10425	Cpr47Ef_OG0000132_OG0	526	252	9245	743	3840	1208	5	1826	4	2955	8642	344	1116	1302	6916	898	6	9766	2389	10463	9045	122	2765	242
file_1_file_1_jg10426	TpnC41C_OG0000328_OG0	133	4	12	81	3731	1	13437	208	3715	76	3	116	85	7	7	75	10803	7	1947	14	1	0	3036	63
file_1_file_1_jg10427	Cpr47Eg_OG0006221	0	6	0	1	2	1	9349	2	12	3	1	0	0	2	0	0	6737	1	3	2	0	8	503	0
file_1_file_1_jg10428	CG9067_OG0002798_OG0	229	342	154	185	272	448	268	358	209	220	213	345	188	396	136	560	257	208	231	292	196	317	247	102
file_1_file_1_jg10429	Vhl_OG0002799_OG0	350	473	173	194	372	383	192	241	197	257	256	396	170	206	224	680	261	315	266	340	239	441	317	95
file_1_file_1_jg1043	mRpL28_OG0003424	3138	4171	3104	2066	2429	3423	1438	2862	1070	3194	3162	3167	2190	2803	3240	4224	1720	3544	1646	6042	3163	4594	1897	984
file_1_file_1_jg10430	CG9062_OG0001122_OG0	627	1118	222	407	3172	1272	1112	539	934	442	278	739	418	290	316	1274	1128	367	2800	382	274	950	3030	207
file_1_file_1_jg10431	CG13220_OG0001573_OG0	1506	1706	1323	1030	1446	1955	1133	1617	582	1211	1410	1666	1180	1392	1569	2694	1111	1709	1053	2872	1902	2080	1233	503
file_1_file_1_jg10432	Fbl6_OG0001574_OG0	1538	1356	866	1088	1975	3418	2044	982	1812	1126	887	2124	917	430	816	3086	2420	1137	1779	1157	857	1155	1650	352
file_1_file_1_jg10433	CG18335_OG0001575_OG0	1	15	3	9	7	4	5	4	5	0	0	2	6	3	2	85	5	2	4	3	0	20	5	1
file_1_file_1_jg10434	dare_OG0002800_OG0	912	1530	332	579	1578	2148	508	1148	467	628	326	1189	698	1317	353	2727	684	377	1133	679	255	1771	1347	293
file_1_file_1_jg10435	CG18336_OG0006222	7	77	115	13	7	29	8	44	4	4	166	17	21	69	118	328	6	237	8	135	153	91	5	3
file_1_file_1_jg10436	CG42336_OG0002801_OG0	448	534	217	297	660	699	1322	473	978	438	238	639	330	542	194	883	1473	250	382	356	187	654	548	185
file_1_file_1_jg10437	Obp47b_OG0006223	6	257	2	1	0	161	9	67	4	3	0	8	12	139	0	185	7	0	0	0	2	432	24	4
file_1_file_1_jg10438	CG7741_OG0002802_OG0	423	646	348	307	771	820	649	403	597	305	308	541	288	373	235	782	707	383	609	587	352	598	705	150
file_1_file_1_jg10439	Fpps_OG0000889_OG0	1100	1209	356	630	2060	1287	1865	1194	1478	795	389	1017	894	663	285	1414	2149	368	1717	522	363	1178	1794	387
file_1_file_1_jg1044	Gmd_OG0003423	419	1077	156	307	1087	934	1045	475	1144	372	168	522	322	430	168	1089	1095	219	919	280	193	1151	1043	190
file_1_file_1_jg10440	CG7745_OG0002803_OG0	391	509	177	232	1451	813	470	406	368	259	236	416	344	374	235	852	465	262	1315	356	229	546	1389	116
file_1_file_1_jg10441	nompA_OG0001576_OG0	3263	1028	608	2122	15	2698	206	1081	145	2869	1115	7785	3052	1150	1242	2171	217	1005	19	2405	1189	1278	54	840
file_1_file_1_jg10442	Or47b_OG0001577_OG0	0	3856	9	15	0	5566	0	1712	0	0	5	7	7	2730	0	5943	0	0	0	0	0	9749	0	5
file_1_file_1_jg10443	sha_OG0001578_OG0	6	22	7	5	1	72	42	8	26	4	2	10	11	19	6	37	39	6	0	5	3	45	7	3
file_1_file_1_jg10444	Î»Try_OG0002804_OG0	0	0	0	0	1	0	3	6	7	0	0	0	2	0	0	23	0	0	0	0	0	0	87	0
file_1_file_1_jg10445	ÎºTry_OG0000669_OG0	0	0	0	0	0	0	3	1	57	0	0	0	0	0	1	7	0	0	0	0	1	0	66	0
file_1_file_1_jg10446	zetaTry_OG0006225	0	0	4	0	0	0	1	0	0	3	0	0	1	0	0	8	0	0	1	0	0	0	56	0
file_1_file_1_jg10447	etaTry_OG0006226	0	1	0	0	0	0	6	0	35	0	0	0	0	0	0	0	3	0	0	0	0	3	22	0
file_1_file_1_jg10448	thetaTry_OG0012054	0	0	0	0	2	0	33	43	767	0	0	0	0	0	0	7	43	0	0	0	0	6	0	0
file_1_file_1_jg10449	Î´Try_OG0000050_OG1	1	0	9	5	145	3	541	358	26892	1	23	1	1	2	60	1506	887	1	14	1	14	14	2	0
file_1_file_1_jg1045	CG3792_OG0003422	820	3059	331	564	1530	2281	1013	1415	769	614	363	1126	537	1871	333	3271	1100	380	938	683	314	3478	1165	314
file_1_file_1_jg10450	epsilonTry_OG0006227	0	1	2	4	6	2	98	171	12391	0	0	0	2	2	3	266	30	2	5	1	5	2	2	0
file_1_file_1_jg10451	Î´Try_OG0000050_OG2	1	2	0	8	63	0	234	336	30966	1	1	0	0	1	46	890	313	0	18	1	2	1	0	0
file_1_file_1_jg10452	Î´Try_OG0000050_OG0	0	1	0	1	0	0	1823	0	8620	0	12	4	0	0	0	2	4112	0	5	0	1	0	0	0
file_1_file_1_jg10453	Î´Try_OG0000050_OG0.2	0	4	0	0	1	0	4290	0	15344	0	3	0	0	0	0	0	6384	0	4	0	0	0	2	0
file_1_file_1_jg10454	CG13202_OG0001123_OG0	1	9	14	15	0	66	0	21	2	6	23	6	13	19	23	111	3	24	0	14	18	6	1	1
file_1_file_1_jg10455	iotaTry_OG0006228	7	16	24	12	1	107	4	19	6	8	23	13	11	45	18	143	2	27	0	42	23	19	17	5
file_1_file_1_jg10456	CG12384_OG0006229	2064	2009	987	1669	2813	2733	3940	2257	3281	2476	1384	3349	3107	1626	1020	3486	4705	1425	2407	1540	1031	2143	2202	658
file_1_file_1_jg10457	ix_OG0006230	166	454	195	174	535	612	424	332	377	236	211	320	274	443	150	596	571	194	353	320	171	559	429	86
file_1_file_1_jg10458	san_OG0006231	777	1358	421	472	2162	1199	1523	859	1041	658	548	873	602	718	492	1494	1360	628	1933	644	644	1429	2076	315
file_1_file_1_jg10459	Gr47b_OG0006232	4	46	0	2	2	4	3	6	3	6	1	2	3	7	0	3	2	0	0	2	1	45	2	4
file_1_file_1_jg1046	CG8891_OG0001818	286	588	184	194	393	396	505	349	381	289	254	362	216	303	221	546	589	255	280	373	252	548	282	132
file_1_file_1_jg10460	CG13204_OG0006233	444	1848	464	351	235	1943	1272	738	1150	424	549	834	503	901	401	1772	1456	646	172	681	396	1853	228	128
file_1_file_1_jg10461	Tapdelta_OG0006234	2324	1301	903	1230	4746	1808	5133	1784	3526	1926	1035	3496	1612	1926	755	2351	5743	1039	2714	1653	763	1725	3544	861
file_1_file_1_jg10462	CG13203_OG0006235	4	987	197	10	0	503	108	338	89	2	230	31	20	487	214	559	278	285	0	249	185	995	1	3
file_1_file_1_jg10463	Tsp47F_OG0006236	479	3269	688	575	28	6112	38	2942	39	552	714	739	418	2356	872	9129	53	783	13	1625	722	3285	22	155
file_1_file_1_jg10464	Sod3_OG0001579_OG0	4387	5991	2403	2759	6909	10918	5760	6893	4212	4585	2905	4023	3802	4990	2121	14321	7438	2745	5382	3468	2635	6788	6154	1226
file_1_file_1_jg10465	sprt_OG0006237	2832	3289	5380	2375	936	3044	728	1891	551	2879	5902	3930	4395	1593	5501	2757	780	7024	762	6706	7352	4384	845	557
file_1_file_1_jg10466	sprt_OG0014475_OG0	922	4514	450	657	745	2531	659	1323	451	1153	488	754	708	1461	467	2885	757	517	558	735	495	4692	598	416
file_1_file_1_jg10467	Smyd4-3_OG0006238	972	109	1098	463	198	108	386	382	201	634	1178	800	448	446	1135	134	329	1499	122	2114	1136	153	152	309
file_1_file_1_jg10468	CG34054_OG0002067_OG0	1869	193	47	378	665	392	3	298	17	588	81	2165	700	489	24	581	4	84	337	69	69	244	306	461
file_1_file_1_jg10469	CG34054_OG0002067_OG1	269	9	18	36	86	4	3	12	5	52	24	242	82	15	7	11	2	21	46	13	16	10	44	72
file_1_file_1_jg1047	CG8892_OG0003421	561	858	352	311	1582	830	1012	458	854	405	444	635	383	440	348	951	1150	460	1269	618	284	1062	1490	188
file_1_file_1_jg10470	Drip_OG0006550	1034	2674	461	736	1767	7959	1598	2130	1253	842	465	1327	1064	1978	322	10684	1471	500	1134	521	321	2706	1074	243
file_1_file_1_jg10471	Prip_OG0006551	1328	773	1217	1214	6560	940	2522	1852	1676	1516	1862	1560	1524	591	800	1330	1659	1503	4335	2484	854	617	4975	547
file_1_file_1_jg10472	qvr_OG0012948	336	414	368	464	18	1567	59	150	102	302	224	546	131	121	614	1052	43	479	26	431	365	199	25	134
file_1_file_1_jg10473	E(Pc)_OG0006552	310	192	126	190	658	640	666	331	476	220	186	334	243	503	249	401	600	173	841	289	386	119	567	103
file_1_file_1_jg10474	E(Pc)_OG0006553	3783	1879	1456	2148	8263	6893	6831	2550	5675	2825	2070	4472	2273	1009	2254	5148	7180	2232	8223	2446	2424	1116	7106	1049
file_1_file_1_jg10475	inv_OG0012062_OG0	263	1225	130	201	194	1707	995	694	761	226	180	332	201	593	129	1520	1142	188	117	210	103	1152	139	81
file_1_file_1_jg10476	inv_OG0016747	0	5	0	0	0	0	0	2	2	2	0	0	0	0	1	1	0	0	0	0	0	0	0	2
file_1_file_1_jg10477	inv_OG0006554	79	501	67	69	73	665	384	289	258	109	50	70	120	517	35	543	394	63	57	88	39	676	44	27
file_1_file_1_jg10478	CG15611_OG0013837_OG0	0	0	0	0	0	0	0	0	1	0	0	0	0	0	0	0	0	0	0	0	0	0	0	0
file_1_file_1_jg10479	en_OG0006555	249	1246	110	178	320	1894	1822	588	1001	258	111	272	244	701	109	1781	1762	97	169	122	119	1130	225	54
file_1_file_1_jg1048	CG34126_OG0003420	2697	3350	1830	2250	3447	4760	2094	1502	2011	2280	1935	4048	2002	562	1942	4040	2267	2163	3465	1907	1837	2440	3042	718
file_1_file_1_jg10480	tou_OG0006556	4633	7851	2303	2832	6301	12022	14100	4422	11871	3384	3041	6782	2858	2793	3594	7957	13712	3393	6727	4076	3933	5627	6236	1775
file_1_file_1_jg10481	tou_OG0012828_OG0	162	820	228	211	262	1043	994	348	732	174	182	447	277	390	217	965	783	271	228	308	302	837	281	112
file_1_file_1_jg10482	tou_OG0015835	0	0	0	1	0	0	0	0	0	0	0	0	0	1	0	0	0	1	0	1	0	0	0	0
file_1_file_1_jg10483	Egm_OG0006557	1390	1890	839	733	1233	1901	873	1168	829	1063	885	1620	839	1300	865	2099	1072	999	838	1627	803	2175	1028	485
file_1_file_1_jg10484	CG9005_OG0006558	11142	8553	10648	7922	9665	14470	8663	7404	4569	9952	10107	10866	10346	7391	12391	12662	6550	12045	7952	16745	12329	8193	8493	2408
file_1_file_1_jg10485	CG9003_OG0006559	1571	2916	1395	1255	1744	4407	2077	1341	1297	1335	1617	1738	1080	1058	1936	3867	1750	1836	1550	2181	2150	2299	1599	409
file_1_file_1_jg10486	CG34228_OG0012295	284	325	251	228	370	314	158	382	128	284	353	403	254	286	316	537	187	347	249	649	542	371	283	136
file_1_file_1_jg10487	Roc2_OG0012996	199	230	108	121	364	517	422	314	336	179	122	361	218	343	108	518	493	149	272	256	121	259	312	78
file_1_file_1_jg10488	CG13198_OG0012296	3	2	0	1	1	0	8	3	4	0	0	3	0	0	0	2	6	1	3	5	0	0	0	0
file_1_file_1_jg10489	Roc2_OG0001139_OG1	25989	6577	12882	8814	16474	5373	2593	6351	1941	12478	14415	17965	8185	3992	15096	6320	4405	16917	11259	14127	14858	6245	12355	5478
file_1_file_1_jg1049	Rtnl1_OG0003419	13787	10735	7801	8182	11160	9580	11187	6417	6254	9851	11378	13039	7993	2454	10000	13671	9504	13355	8372	14644	13168	11077	8620	4226
file_1_file_1_jg10490	Roc2_OG0001139_OG0	360	173	24	131	293	68	19	117	19	249	23	169	297	98	219	119	43	180	221	181	328	122	212	120
file_1_file_1_jg10491	CG13196_OG0006560	3	36	1	6	1	2	1	4	3	5	1	11	1	4	2	5	3	1	1	2	3	20	3	3
file_1_file_1_jg10492	Buffy_OG0006561	791	82	137	494	361	205	170	418	127	735	119	1102	575	129	86	429	138	150	284	222	116	170	247	172
file_1_file_1_jg10493	wal_OG0006562	5544	6037	2785	4083	7067	6192	3818	4418	2761	5237	3163	6826	5442	4448	2624	7552	4892	3297	4575	5045	3071	6135	5569	1545
file_1_file_1_jg10494	CG13197_OG0006563	716	787	495	458	950	1359	482	672	387	459	490	832	571	871	411	1370	502	648	851	802	652	716	870	216
file_1_file_1_jg10495	Ir48b_OG0014025_OG0	5	1	1	1	0	1	0	0	0	3	4	4	0	3	0	2	0	2	0	2	0	1	1	0
file_1_file_1_jg10496	Ir48b_OG0001610_OG0	3	4	9	1	0	0	2	9	4	3	7	9	1	6	0	2	4	8	1	17	1	1	0	0
file_1_file_1_jg10497	pyr_OG0006564	1342	323	436	670	1289	612	830	1241	485	904	439	1435	928	167	360	548	701	631	920	560	507	275	973	331
file_1_file_1_jg10498	CG13193_OG0006565	0	2	0	1	0	3	0	1	1	0	0	0	2	0	0	1	1	1	1	0	0	1	0	0
file_1_file_1_jg10499	CG42493_OG0012597_OG0	0	2	1	0	0	2	0	2	0	0	0	0	0	0	2	10	0	0	0	0	0	0	0	0
file_1_file_1_jg1050	Rtnl1_OG0003418	4284	4100	601	2561	4754	2286	5125	2385	3735	3456	1061	3801	3108	287	776	3051	4844	948	4437	972	923	4003	3650	1803
file_1_file_1_jg10500	Ir48c_OG0006566	0	0	1	2	0	0	0	0	0	0	0	0	0	0	0	0	0	3	0	0	2	3	0	0
file_1_file_1_jg10501	ths_OG0011605	176	595	256	307	7	1083	480	210	375	155	185	485	136	43	596	806	312	397	23	287	391	275	14	87
file_1_file_1_jg10502	CG13192_OG0006567	313	428	163	197	826	572	354	358	292	229	171	400	290	270	187	654	405	222	742	311	179	479	716	114
file_1_file_1_jg10503	Sobp_OG0006568	1184	885	2772	488	384	1365	762	1127	369	879	2602	1187	706	1895	1509	1142	663	3303	242	2720	1667	876	307	319
file_1_file_1_jg10504	CG34229_OG0006569	128	147	124	99	133	209	97	160	71	132	164	204	105	154	116	321	103	148	122	191	185	198	135	55
file_1_file_1_jg10505	S2P_OG0002926	720	1378	573	463	1485	1100	679	736	657	658	670	787	445	719	466	1397	898	829	1171	839	445	1471	1242	268
file_1_file_1_jg10506	CG43190_OG0012063	0	1	0	0	0	0	1	2	1	0	0	0	0	0	3	5	2	0	0	2	3	0	0	0
file_1_file_1_jg10507	Sln_OG0006570	106	2838	309	251	6	3923	67	1172	140	96	288	588	118	993	331	3652	150	400	6	283	225	2462	3	69
file_1_file_1_jg10508	Mtor_OG0006571	1941	3050	766	1238	7103	4964	9751	1652	8611	1531	815	2487	1408	1083	1004	3819	9011	926	7669	1020	1012	2646	7389	662
file_1_file_1_jg10509	CG34230_OG0011606	0	6	0	0	0	2	0	0	1	0	0	0	0	0	2	3	1	2	0	0	0	3	0	0
file_1_file_1_jg1051	CG31917_OG0003417	818	1196	533	448	1113	1481	799	946	592	718	577	1226	634	1211	664	2139	907	756	888	827	486	1437	887	233
file_1_file_1_jg10510	TwdlÎ²_OG0000256_OG1	54	9	4	89	22	5	389	13	318	120	19	152	198	23	17	17	553	15	22	36	10	13	375	16
file_1_file_1_jg10511	CG42531_OG0002927	0	1	0	1	0	0	0	0	0	0	0	1	1	0	0	8	0	0	0	0	0	0	0	1
file_1_file_1_jg10512	CG13185_OG0002928	1160	784	378	521	2127	1094	3120	716	2033	986	300	825	497	370	472	668	2211	501	2092	371	395	590	2283	451
file_1_file_1_jg10513	cuff_OG0006572	0	1	0	1	45	20	32	16	35	1	2	1	0	8	0	22	36	3	32	2	2	1	43	1
file_1_file_1_jg10514	ERp60_OG0006573	10517	11500	3681	7032	17849	16601	25844	9915	18279	8647	4962	15996	9579	11886	4616	21377	24853	4888	14419	7759	4690	12822	15224	3923
file_1_file_1_jg10515	eEF1Î±1_OG0000229_OG1	206346	74648	48608	78419	359270	46088	341880	67671	251259	149548	62261	161343	104955	17156	39997	84469	374616	63278	269643	56644	40742	81051	275932	55555
file_1_file_1_jg10516	MCPH1_OG0006574	2219	954	879	1412	3870	1464	2300	815	1853	2027	1031	2841	1753	603	894	2078	2512	1122	3572	1436	1092	1148	3386	723
file_1_file_1_jg10517	Zip48C_OG0006575	923	1654	483	553	1073	1933	217	979	173	929	631	1145	624	746	379	2039	258	536	851	670	373	1872	789	356
file_1_file_1_jg10518	MCPH1_OG0006576	487	188	173	278	989	301	650	113	584	343	225	538	288	46	275	361	714	262	1159	296	305	134	915	147
file_1_file_1_jg10519	reb_OG0006577	45	11	72	77	61	4	1690	42	685	96	84	73	100	9	68	21	1626	52	46	56	67	9	170	31
file_1_file_1_jg1052	Tfb5_OG0003416	139	179	71	170	235	203	233	146	177	110	150	170	112	95	140	340	190	174	240	180	208	222	202	55
file_1_file_1_jg10520	exp_OG0006578	45	81	325	78	237	741	2228	461	1289	148	381	84	117	198	227	520	2264	215	215	296	302	89	408	21
file_1_file_1_jg10521	PI31_OG0001611	2643	4132	1872	1861	3237	4547	2269	2559	1972	2303	2236	3756	2155	2767	1719	6218	2819	2287	2361	3720	2008	4486	2725	966
file_1_file_1_jg10522	ADD1_OG0006579	1141	2156	548	743	3350	4022	2415	1372	2033	830	590	1559	812	2622	704	3141	2410	659	3107	1129	720	2318	3487	386
file_1_file_1_jg10523	CG30037_OG0006580	0	0	0	0	0	3	1	2	0	0	0	0	1	0	0	3	2	0	0	0	1	1	0	0
file_1_file_1_jg10524	GalT1_OG0002929	238	331	159	168	901	537	423	260	289	191	189	244	197	153	180	584	318	234	928	226	233	298	899	102
file_1_file_1_jg10525	RnrS_OG0001612	736	2460	279	461	10541	1848	2813	716	2789	749	420	952	580	415	168	2367	3230	349	8511	463	223	2605	9578	353
file_1_file_1_jg10526	CG34231_OG0012064_OG0	22	52	16	15	32	56	27	24	28	18	16	20	10	24	25	59	22	24	20	29	17	47	23	3
file_1_file_1_jg10527	rho-7_OG0006581	1291	3713	659	766	1771	1990	1219	1139	1015	1001	778	1581	970	1353	593	2638	1369	909	1388	1253	635	4588	1396	407
file_1_file_1_jg10528	CG8298_OG0006582	517	709	323	395	1465	1029	597	401	509	408	356	736	354	297	390	1216	586	444	1273	455	410	606	1297	238
file_1_file_1_jg10529	CG8298_OG0014997_OG0	0	0	0	1	2	0	0	0	0	1	0	0	0	0	0	0	0	1	4	1	1	1	5	0
file_1_file_1_jg1053	SelT_OG0003415	1330	1211	601	910	2769	1756	1659	1221	1383	1053	738	1708	741	1049	665	3081	1822	851	2179	1209	567	1144	2260	507
file_1_file_1_jg10530	otk_OG0006583	47	40	13	34	14	167	3027	47	3034	31	5	100	36	24	16	163	3427	18	15	14	1	44	26	7
file_1_file_1_jg10531	otk2_OG0006584	17	5	12	9	34	9	730	31	558	6	3	37	26	7	2	7	756	4	20	4	0	10	30	4
file_1_file_1_jg10532	Mppe_OG0006585	1236	284	300	761	1009	364	381	270	311	593	265	2148	386	206	200	456	330	382	793	459	253	325	919	232
file_1_file_1_jg10533	pds5_OG0006586	1608	2253	766	1104	3510	3587	3350	1095	2789	1178	849	1865	1058	782	788	3266	3315	1097	3343	1157	892	2077	3519	478
file_1_file_1_jg10534	CG8321_OG0006587	3057	1448	1221	1976	3159	1904	566	1636	481	2515	1322	3673	2089	1164	872	2552	713	1664	2493	1912	1040	1486	2441	589
file_1_file_1_jg10535	128up_OG0006588	1048	1807	469	658	2456	1480	2092	1036	1656	933	572	1287	854	923	394	1752	2175	626	1822	755	445	2353	1960	414
file_1_file_1_jg10536	Polr3B_OG0006589	852	869	302	401	1301	1305	1293	641	1126	522	339	884	409	773	252	1246	1579	380	1101	569	224	934	1114	274
file_1_file_1_jg10537	Drep1_OG0006590	374	398	281	327	1527	616	534	252	487	331	324	643	456	235	259	644	559	365	1383	272	362	400	1375	130
file_1_file_1_jg10538	CG44314_OG0006591	0	0	0	0	0	0	0	0	0	0	0	0	0	0	0	6	0	0	0	0	0	4	0	0
file_1_file_1_jg10539	Drep3_OG0006592	16	96	18	74	4	189	119	113	125	14	6	128	24	53	39	300	160	10	3	7	3	63	2	6
file_1_file_1_jg1054	vkg_OG0003414	4250	636	6081	4940	12440	334	7353	2833	5493	7390	10327	2221	7032	678	5385	1372	13400	9697	9227	5635	9887	566	7759	1678
file_1_file_1_jg10540	CG8888_OG0006593	1270	74	1258	438	2188	111	11782	752	7925	696	1786	958	612	355	1292	171	13417	1768	1491	2422	1290	203	2299	348
file_1_file_1_jg10541	CG13186_OG0006594	0	0	1	2	1	0	12	0	12	0	0	2	0	0	1	52	21	0	0	0	0	4	1	0
file_1_file_1_jg10542	jeb_OG0002930_OG0	261	5057	581	549	9	9914	218	3237	347	288	531	1694	449	6105	1001	7889	475	534	10	849	333	6863	19	163
file_1_file_1_jg10543	CG18343_OG0000590_OG0.2	3	4	5	3	4	3	3	3	3	4	3	7	3	2	3	9	3	5	5	4	4	4	6	2
file_1_file_1_jg10544	SkpB_OG0000677_OG0	0	0	1	0	0	0	0	0	0	0	0	0	0	0	0	0	0	2	0	0	0	1	0	0
file_1_file_1_jg10545	Smyd4-4_OG0001613_OG0	0	2	0	2	2	0	3	0	4	1	1	3	1	0	0	0	4	0	2	1	0	1	2	0
file_1_file_1_jg10546	OSCP1_OG0002931_OG0.2	0	6	0	0	0	4	0	1	0	0	0	0	0	6	0	6	0	0	0	1	1	6	0	0
file_1_file_1_jg10547	Hen1_OG0006595_OG0.2	0	0	0	0	0	0	0	0	0	0	0	0	0	0	0	0	0	0	0	0	0	0	19	0
file_1_file_1_jg10548	CG8878_OG0001614_OG0.2	1	2	0	1	0	4	2	2	3	0	1	1	1	2	1	3	2	1	4	0	0	0	0	1
file_1_file_1_jg10549	Hen1_OG0006596	81	283	33	41	173	113	128	59	96	69	45	87	40	30	26	118	115	54	170	51	25	350	148	33
file_1_file_1_jg1055	Col4a1_OG0001817	6475	710	9546	7366	12152	758	10714	3542	7103	11474	15280	3082	9844	1131	8738	1824	17985	16073	10033	8447	15313	663	8966	2443
file_1_file_1_jg10550	CG8407_OG0006597	2	37	19	3	0	17	24	13	35	5	18	9	1	37	18	94	33	26	0	19	7	90	4	4
file_1_file_1_jg10551	Prp8_OG0006598	5359	5630	1747	2745	8731	9724	12912	3482	11318	3510	2104	5760	2657	3141	2004	7870	13627	2319	8975	2804	1943	5490	8312	1677
file_1_file_1_jg10552	CG13177_OG0012831	7	459	2417	55	294	67	48	1306	26	1	3680	2	6	739	2976	339	94	3895	269	3754	2962	158	196	2
file_1_file_1_jg10553	Oda_OG0011608	44904	24820	34517	26852	32815	29139	18678	23249	14437	32909	46161	49648	25320	13304	28616	47081	21058	60383	26188	44400	37000	24075	24970	11770
file_1_file_1_jg10554	CG34232_OG0011607	42	72	12	47	112	54	1873	81	1725	29	35	36	43	71	26	78	3142	43	112	35	25	148	86	24
file_1_file_1_jg10555	SmD3_OG0006599	524	1491	258	264	2898	1179	2761	824	2096	479	349	600	453	1088	235	1174	2784	346	2346	551	293	2272	2629	222
file_1_file_1_jg10556	CCT5_OG0006600	7014	12980	3048	4484	13329	7306	23226	5934	19585	5958	4119	7597	4673	3529	2602	9163	24231	4313	10422	4362	2600	15195	12471	4210
file_1_file_1_jg10557	EndoG_OG0006601	605	1689	353	432	1085	809	431	586	377	542	355	770	428	568	440	1127	521	430	844	633	370	1911	949	209
file_1_file_1_jg10558	Sec61Î³_OG0000472_OG1	1281	1338	514	1031	2358	1465	4747	1413	3227	1220	729	2086	1355	1489	575	2103	4427	841	1895	1132	868	1844	2046	605
file_1_file_1_jg10559	wash_OG0006176	2129	9479	1352	1548	4013	9330	1266	4411	1068	1900	1590	3506	2329	5043	1656	11419	1316	1798	3157	2400	1572	12818	3526	725
file_1_file_1_jg1056	CG14042_OG0001816	51	542	64	105	6	483	126	90	187	30	79	309	61	55	120	511	190	96	0	80	59	369	13	24
file_1_file_1_jg10560	CG33964_OG0004136_OG0	173	284	58	125	450	322	385	95	280	148	112	203	117	34	98	361	375	114	435	108	127	191	415	68
file_1_file_1_jg10561	CG33964_OG0001118_OG0	621	1454	332	384	1513	1343	1018	659	838	470	282	712	454	586	240	1500	1166	380	1064	446	242	1323	1281	253
file_1_file_1_jg10562	Cyp6g1_OG0001117	29723	15937	1746	24335	19225	142750	162	33194	248	30327	1940	34046	25163	26229	518	235627	416	1102	13855	581	558	6591	16171	5007
file_1_file_1_jg10563	Cyp6g2_OG0001565	10	50	4	15	6	60	258	22	356	21	4	39	20	14	1	53	314	6	2	7	3	49	8	15
file_1_file_1_jg10564	Cyp6t3_OG0006177	1974	26388	125	1201	65	43746	8	9408	19	1317	78	2232	1432	23867	7	47043	14	29	58	28	7	27722	111	735
file_1_file_1_jg10565	CG8858_OG0006178	2174	3757	796	1765	1974	4633	4382	1688	3590	1952	910	2742	1802	1577	1035	4320	4590	1068	1857	1400	925	3258	2034	768
file_1_file_1_jg10566	RpS11_OG0006179	26750	16446	9951	11935	38073	13406	34020	15672	25725	20835	13289	26626	14854	15519	11157	21406	37229	16069	26242	17278	13250	22330	28457	9191
file_1_file_1_jg10567	Sr-CII_OG0000207_OG1	8	2	10	10	0	7	1	7	3	10	6	23	8	9	3	14	1	17	2	7	10	4	0	5
file_1_file_1_jg10568	CG13171_OG0006180	0	0	0	0	0	1	0	0	0	0	0	0	0	0	0	3	0	0	0	0	0	1	0	0
file_1_file_1_jg10569	CG8854_OG0006181	294	30	665	176	71	26	182	142	186	286	701	401	274	72	418	99	286	705	50	789	434	49	108	89
file_1_file_1_jg1057	SP555_OG0001815	77	1333	210	208	10	1280	194	390	357	79	152	618	125	489	212	1406	340	193	14	222	109	1475	36	37
file_1_file_1_jg10570	CG13170_OG0006182	0	0	0	0	0	0	45	0	38	0	1	0	0	0	0	0	58	0	0	2	0	0	0	0
file_1_file_1_jg10571	CG43315_OG0012727_OG0	0	1	1	0	0	0	10	0	15	0	1	0	0	0	0	0	7	0	1	0	0	0	0	0
file_1_file_1_jg10572	CG43316_OG0006183	0	3	0	0	1	0	0	0	1	0	0	0	0	0	0	0	3	1	0	0	2	0	0	0
file_1_file_1_jg10573	CG43244_OG0012646	0	1	0	1	0	10	0	2	0	0	0	1	0	0	0	4	0	1	0	0	0	3	0	0
file_1_file_1_jg10574	CG13168_OG0006184	1	7	3	13	0	28	1	15	1	5	0	16	8	16	17	150	6	2	0	4	1	27	0	0
file_1_file_1_jg10575	Vha36-2_OG0006185	1	0	2	5	0	1	1	1	0	0	1	1	0	0	1	77	1	2	0	3	1	1	0	0
file_1_file_1_jg10576	Cam_OG0012053	11554	11018	6705	9405	12714	17360	13453	9273	9416	7070	9645	17039	6265	9387	7113	18798	12373	11570	9369	13844	11205	12437	11285	3543
file_1_file_1_jg10577	CG42700_OG0012483_OG0	20	46	45	28	1	75	8	11	6	17	58	36	22	14	83	59	4	97	0	58	108	21	2	14
file_1_file_1_jg10578	CG42700_OG0006186	515	378	1337	469	147	1381	313	366	132	446	1216	749	364	370	1132	1032	273	1596	73	1786	1061	397	107	158
file_1_file_1_jg10579	CG8850_OG0006187	0	0	0	1	0	0	193	0	58	0	1	0	0	0	0	1	103	0	0	2	1	0	1	0
file_1_file_1_jg1058	CG31650_OG0001814	978	1677	586	633	1492	1364	1674	675	1166	707	824	1217	560	481	1143	1735	1306	979	1316	1343	1458	2006	1396	483
file_1_file_1_jg10580	salto_OG0006188	0	0	1	49	0	0	5	2	0	1	1	0	4	0	48	603	19	1	0	1	4	78	1	0
file_1_file_1_jg10581	CG17739_OG0006189	3011	224	2701	1950	730	276	68	620	125	2180	2595	4915	1450	345	2281	322	108	3164	404	3572	2229	334	448	1223
file_1_file_1_jg10582	CG30203_OG0006190	122	152	200	92	64	45	132	76	264	104	278	190	93	102	223	159	170	317	36	309	287	204	43	105
file_1_file_1_jg10583	CG30046_OG0002776_OG0	1390	37	334	474	869	37	135	52	146	730	346	1584	897	56	214	60	165	392	663	330	297	50	608	276
file_1_file_1_jg10584	mIF3_OG0002777	272	420	176	176	448	536	316	292	183	249	231	316	250	360	273	500	256	289	464	350	338	464	442	100
file_1_file_1_jg10585	CG8841_OG0002778	772	1784	435	550	2611	2048	929	631	796	519	497	1064	501	338	506	2385	1017	593	2441	590	434	1237	2434	276
file_1_file_1_jg10586	garz_OG0006191	3718	3988	1442	2586	4266	6453	3785	2633	2987	2914	1639	4978	2635	1712	1632	5821	3897	1836	3869	2280	1686	3273	3626	1065
file_1_file_1_jg10587	CG8490_OG0000356_OG0.2	182	477	102	129	1002	452	231	229	233	153	124	283	200	293	123	474	307	160	830	220	133	545	819	69
file_1_file_1_jg10588	Den1_OG0006192	609	689	460	391	585	1160	847	716	743	520	550	793	532	726	477	1342	911	642	515	663	556	849	523	213
file_1_file_1_jg10589	CG8839_OG0006193	4096	6382	1617	3343	5176	12386	3789	7153	4081	3978	2049	5875	4153	4683	1590	15872	5209	2053	4231	3046	1870	6481	4046	1249
file_1_file_1_jg1059	CG33995_OG0001813	1157	1651	406	975	1292	2829	1206	1567	961	1000	655	1390	851	2352	581	3240	1265	693	1083	1089	576	1730	1030	361
file_1_file_1_jg10590	ana3_OG0006194	164	335	52	97	2150	321	962	160	987	113	81	246	77	118	64	353	1030	78	1975	143	50	364	2319	57
file_1_file_1_jg10591	CG30043_OG0000025_OG2	77	6	2	93	1	36	7	4	6	70	0	97	57	7	0	80	9	0	0	3	0	7	3	23
file_1_file_1_jg10592	CG30043_OG0000025_OG3	2	1	1	2	0	1	1	1	1	1	0	3	0	0	0	0	1	0	0	0	0	1	4	0
file_1_file_1_jg10593	CG30043_OG0000025_OG5	0	3	0	0	0	0	7	0	0	0	0	0	0	0	0	5	2	1	0	0	2	0	3	0
file_1_file_1_jg10594	CG30043_OG0000025_OG4	0	0	0	1	5	0	3	0	1	1	0	0	0	1	0	0	6	2	3	0	0	1	10	0
file_1_file_1_jg10595	CG30043_OG0000025_OG0	1	2	1	0	64	0	12	0	5	1	1	1	1	0	0	6	8	0	47	0	4	0	69	4
file_1_file_1_jg10596	CG30043_OG0000025_OG1	0	0	1	0	2	0	2	0	3	0	0	0	0	0	0	1	0	0	2	0	1	0	20	0
file_1_file_1_jg10597	CG13159_OG0015305	0	0	2	0	0	0	0	0	0	0	0	0	0	118	0	0	3	0	0	0	0	1	318	0
file_1_file_1_jg10598	Cpr47Ef_OG0000132_OG4	0	2	17	19	0	6	7	24	3	19	88	1	6	0	14	1	2	22	2	23	63	0	5	0
file_1_file_1_jg10599	Cpr49Ab_OG0006195	4	1	40	24	11853	8	8	29	0	18	15	3	18	0	2	297	6	13	9920	11	38	0	9849	10
file_1_file_1_jg1060	CG44000_OG0001812	2038	3065	927	1565	2058	5336	1962	2706	1448	1771	1117	2840	1710	3243	991	5433	2223	1299	1786	1869	1264	3182	1749	616
file_1_file_1_jg10600	CG13155_OG0006196	1	0	0	5	1182	0	125	3	43	6	1	0	4	0	0	37	28	2	993	1	3	1	980	0
file_1_file_1_jg10601	CG8501_OG0012647_OG0	64	6	134	60	61	1	752	27	509	99	161	32	116	25	50	24	590	127	36	123	83	13	48	56
file_1_file_1_jg10602	Cpr49Ac_OG0006197	14	55	7	10	2	36	260092	20	88127	20	32	11	10	13	5	36	85391	11	14	16	23	73	5	16
file_1_file_1_jg10603	Cpr49Ad_OG0006198	0	15	0	0	0	12	137	3	10	0	0	0	0	5	1	10	33	0	1	0	0	10	1	0
file_1_file_1_jg10604	Or49a_OG0001119_OG0	0	26	2	1	1	102	2	30	1	0	0	0	1	19	1	127	3	0	0	1	0	25	1	0
file_1_file_1_jg10605	CG30048_OG0012824_OG0	0	26	1	0	0	55	2	23	0	0	2	4	0	24	0	61	2	0	2	2	2	25	0	0
file_1_file_1_jg10606	Cpr49Ae_OG0006199	574	1120	1719	924	637	1189	30	1395	1	821	2063	636	1421	434	1812	3065	7	1880	636	1823	2160	858	472	86
file_1_file_1_jg10607	Cpr49Af_OG0006200	0	2	3	0	4	1	8403	7	452	3	1	0	0	0	1	1	4642	3	5	2	3	0	2	0
file_1_file_1_jg10608	Vps16B_OG0018169	0	0	0	0	0	0	0	0	0	0	0	0	0	0	0	0	0	0	0	0	1	0	0	0
file_1_file_1_jg10609	Cpr49Ag_OG0006201	31	0	42	62	9	4	1581	18	1161	37	0	139	42	0	2	6	1942	7	16	0	0	1	163	1
file_1_file_1_jg1061	CG44001_OG0001811	2688	4947	1712	2014	2789	7676	2589	4052	1861	2649	1628	4155	2873	4373	1405	8033	2884	1736	2235	2761	1766	5431	2286	830
file_1_file_1_jg10610	CG30050_OG0006202	0	0	1	0	0	0	1	0	0	0	0	0	0	0	0	0	1	0	0	0	0	0	0	0
file_1_file_1_jg10611	Cpr49Ah_OG0006203	12	0	2	10	408	4	135	1	21	44	0	9	21	8	3	30	112	1	402	1	0	5	304	4
file_1_file_1_jg10612	CG13157_OG0002779	0	0	0	0	0	0	7	0	2	0	1	2	0	1	0	0	10	0	0	0	0	0	0	0
file_1_file_1_jg10613	CG4830_OG0000029_OG2.2	0	0	0	0	0	0	0	0	1	0	0	0	0	0	0	1	0	0	0	0	0	0	2	0
file_1_file_1_jg10614	CG4830_OG0000029_OG2	0	1	0	5	0	0	0	0	0	0	0	0	1	0	0	2	0	0	0	0	0	1	1	1
file_1_file_1_jg10615	CG4830_OG0000029_OG1	3	4	1	0	7	4	0	31	1	0	0	9	0	0	2	51	2	0	2	2	0	4	2	0
file_1_file_1_jg10616	CG8520_OG0006204	3638	2590	1875	1575	1369	2071	797	1683	492	2044	2392	2571	1061	1246	2312	3071	774	2874	1052	4222	2562	2477	1031	944
file_1_file_1_jg10617	Dera_OG0006205	428	197	136	246	851	332	783	230	575	349	179	507	430	215	92	412	866	129	660	195	115	153	696	146
file_1_file_1_jg10618	CG13154_OG0006206	0	2	1	3	0	6	5	4	4	1	0	0	0	6	2	15	3	0	0	2	2	3	0	1
file_1_file_1_jg10619	Nup54_OG0006207	808	1136	377	398	2638	1297	1199	577	1068	519	501	918	448	864	396	1147	1301	517	2037	690	413	1326	2399	285
file_1_file_1_jg1062	CG9121_OG0000943	70	734	118	144	10	546	83	190	119	53	103	365	60	99	136	739	125	132	3	149	80	979	9	19
file_1_file_1_jg10620	DUBAI_OG0006208	2440	1752	1190	1420	2541	2702	1793	828	1510	1430	1494	2444	1251	391	1639	3335	1789	1880	2373	1946	1583	1310	2324	663
file_1_file_1_jg10621	Tmem18_OG0011586	80	224	53	64	262	197	205	164	258	82	56	76	70	138	38	299	229	68	162	105	43	221	215	39
file_1_file_1_jg10622	CG30334_OG0012728_OG0	0	0	2	0	1	3	0	4	0	0	0	0	2	6	1	95	0	2	0	1	3	8	1	0
file_1_file_1_jg10623	Dyb_OG0006209	4931	3267	2279	2755	3225	4122	1857	2394	1921	3175	2128	7151	2471	1065	1945	3932	2374	2632	2279	3034	2132	2731	2438	1286
file_1_file_1_jg10624	Lac_OG0006210	4832	3743	1847	3230	3280	4592	7114	2864	5367	4538	2947	5118	3842	995	1833	6030	6380	2869	2968	3083	2155	4181	2636	1799
file_1_file_1_jg10625	dgt5_OG0006211	8	16	6	2	1217	35	691	30	571	3	12	24	7	18	4	22	704	10	1133	36	12	32	1274	15
file_1_file_1_jg10626	CG8545_OG0006212	1481	796	566	591	5728	1033	4389	1004	3058	1165	610	1194	805	811	524	898	3848	656	4982	704	504	1088	5486	621
file_1_file_1_jg10627	Nepl10_OG0001120	921	259	381	1054	164	691	114	281	78	1161	490	2658	1145	354	490	1046	157	413	128	1313	504	436	146	223
file_1_file_1_jg10628	Dh44-R2_OG0006213	584	226	218	294	331	214	158	337	193	418	196	658	395	101	186	251	167	262	295	350	200	159	244	144
file_1_file_1_jg10629	CG34234_OG0013697_OG0	5	74	15	7	5	43	10	44	4	13	10	13	12	31	9	41	2	12	3	18	8	94	3	4
file_1_file_1_jg1063	eIF3h_OG0001810	5923	5638	3247	3567	9645	6278	9714	5115	7787	5625	4049	6590	4788	5897	3343	7541	10256	4688	7761	4794	3593	6406	8168	1924
file_1_file_1_jg10630	fdl_OG0001566_OG0	1960	1952	959	1058	1725	3005	1182	1189	987	1114	1264	1670	892	519	1185	3892	1181	1461	1490	1670	1241	1727	1409	492
file_1_file_1_jg10631	s-cup_OG0006214	433	7076	679	444	18	9021	14	3120	29	424	685	698	417	2608	635	10236	20	887	20	849	636	6258	19	123
file_1_file_1_jg10632	vis_OG0000886_OG0.2	7	5	0	3	0	8	3	5	4	2	0	1	4	4	9	37	4	0	1	3	0	5	0	0
file_1_file_1_jg10633	vis_OG0000886_OG0	217	438	169	166	495	477	503	252	458	230	186	297	199	215	128	515	542	217	403	178	144	429	417	102
file_1_file_1_jg10634	CG13151_OG0006215	175	529	104	116	323	334	340	215	303	130	111	308	137	233	112	542	417	145	276	201	114	710	271	77
file_1_file_1_jg10635	CG8818_OG0006216	2344	2729	1888	1380	1816	3259	1641	1961	1500	1904	1888	2820	1372	2104	1851	3678	2365	2219	1323	3607	1703	2956	1571	614
file_1_file_1_jg10636	CG8569_OG0003072	263	404	169	187	1032	530	478	297	403	192	198	391	219	327	178	626	527	233	1016	322	185	413	980	94
file_1_file_1_jg10638	fra_OG0007199	245	364	241	280	653	672	4700	323	3367	252	319	518	282	65	371	652	3167	320	753	279	360	283	704	110
file_1_file_1_jg10639	Cyp301a1_OG0007200	59	125	24	39	564	30	136	1448	87	61	21	98	34	9	13	31	149	29	423	30	15	122	423	19
file_1_file_1_jg1064	senju_OG0001221	556	1090	339	390	1013	831	478	645	406	511	457	664	467	478	298	1095	469	466	933	556	393	1301	858	210
file_1_file_1_jg10640	Ak6_OG0007201	175	204	80	93	232	200	342	184	247	110	99	195	119	171	85	298	287	94	186	150	98	264	243	70
file_1_file_1_jg10641	stil_OG0007202	0	0	3	0	152	0	0	19	0	0	1	0	0	0	0	9	0	0	139	0	0	1	212	0
file_1_file_1_jg10642	ClC-b_OG0007203	1767	2004	715	1175	1842	1684	1771	913	1786	1266	903	1796	802	488	581	2511	1948	1090	1572	1143	653	2303	1573	699
file_1_file_1_jg10643	Sin3A_OG0003073	9443	10890	4442	5261	11579	18015	13042	6800	11199	6987	5011	10966	5560	3603	5459	12718	14343	5772	11607	7319	5491	8058	10328	2451
file_1_file_1_jg10644	Amph_OG0007204	10408	6024	5902	8516	6063	15589	3109	7147	1788	9597	7400	10848	10322	2944	8079	14589	2338	8913	5870	8197	10233	4372	5428	2164
file_1_file_1_jg10645	CG17760_OG0000117_OG2	3343	822	937	2257	1509	1887	1304	537	958	2043	473	7192	972	194	796	1817	1037	864	1227	760	653	589	1473	723
file_1_file_1_jg10646	CG17760_OG0000117_OG0	6	27	1	5	4	18	4	9	19	6	0	4	2	4	3	4	6	4	1	3	4	26	1	2
file_1_file_1_jg10647	CG17760_OG0000117_OG1	51	39	49	42	39	17	23	16	13	69	74	34	56	13	26	13	11	87	29	89	46	68	17	33
file_1_file_1_jg10648	muskelin_OG0007205	883	812	516	490	8070	904	615	544	485	634	631	898	458	367	536	864	624	760	7322	865	730	723	7729	280
file_1_file_1_jg10649	spt4_OG0011657	158	453	122	142	839	413	596	289	472	196	163	286	177	268	112	512	524	183	703	240	176	537	734	79
file_1_file_1_jg1065	CG14036_OG0008842	3	38	5	1	646	46	16	27	17	12	1	12	6	42	2	48	29	5	455	2	0	61	538	2
file_1_file_1_jg10650	Mvk_OG0007206	936	1085	505	454	2023	1068	2455	741	1960	736	447	1004	621	1014	351	1117	3055	532	1340	875	351	1364	1790	397
file_1_file_1_jg10651	CG33672_OG0012496	136	120	48	99	318	122	576	64	396	79	81	116	87	43	63	190	485	79	358	59	121	98	349	72
file_1_file_1_jg10652	Iswi_OG0003074	921	2421	466	609	4998	3298	6065	1255	5866	638	562	1192	699	1013	533	2975	6493	596	4826	715	571	2464	4932	336
file_1_file_1_jg10653	CG8785_OG0007207	1482	1126	367	1795	1779	1112	2128	891	540	2304	555	3086	1849	391	409	1763	3351	551	1408	676	522	1078	1207	996
file_1_file_1_jg10654	CG8778_OG0007208	420	760	141	308	958	749	971	534	609	415	132	537	352	534	148	982	1330	157	814	245	137	695	880	253
file_1_file_1_jg10655	ZnT49B_OG0007209	2415	2307	1531	1501	2237	3372	1282	1588	1044	1820	1527	2650	1564	1588	1283	3114	1544	1679	1694	2493	1278	2412	1945	781
file_1_file_1_jg10656	CG8646_OG0007210	58	24	59	81	254	29	98	126	21	90	62	99	91	38	87	31	68	69	225	113	63	24	207	27
file_1_file_1_jg10657	nemy_OG0007211	209	245	332	433	422	186	345	637	316	315	324	607	370	57	326	338	427	388	339	562	349	213	389	75
file_1_file_1_jg10658	GLS_OG0007212	9044	1197	6105	3263	2939	1288	538	13102	666	5325	8185	10491	3078	3047	4967	1276	707	7063	3488	9075	5337	1725	3079	1821
file_1_file_1_jg10659	Nup188_OG0007213	464	587	169	257	2497	1009	2042	465	1926	358	195	495	256	446	175	781	1864	270	2349	319	171	560	2571	201
file_1_file_1_jg1066	His3:CG33866_OG0000000_OG7.2	1828	8879	897	1203	2009	5669	3092	3142	2407	1529	1099	2676	1686	3396	953	6721	3489	1112	1666	1854	1265	13607	1709	736
file_1_file_1_jg10660	CG13148_OG0007214	2	6	12	24	2	19	85	16	150	0	6	66	9	21	21	10	123	11	1	11	1	20	10	2
file_1_file_1_jg10661	Obp49a_OG0003075	17223	2148	4857	14953	147	2406	878	2450	726	20516	7856	37196	26963	3354	10620	4698	1325	8770	92	12599	10502	1225	58	4962
file_1_file_1_jg10662	CG30053_OG0007215	3	8	5	4	0	5	11	3	13	4	22	34	2	8	14	11	14	13	1	15	8	16	3	10
file_1_file_1_jg10663	CG8768_OG0007216	1547	1155	1557	920	466	1571	225	1070	230	1379	1595	1373	937	1205	1861	1833	279	2135	386	4177	2053	1057	338	424
file_1_file_1_jg10664	wuc_OG0007217	0	0	0	0	2	1	3	15	1	0	0	0	0	0	0	1	3	0	2	0	0	1	0	0
file_1_file_1_jg10665	CG42663_OG0007218	1681	433	422	942	2147	462	1090	1083	887	1359	536	2170	1257	111	573	700	1160	621	1674	771	645	304	1655	321
file_1_file_1_jg10666	Mos_OG0007219	2	10	0	0	1687	9	2	25	1	1	1	3	2	30	0	5	1	0	1426	0	0	2	1544	2
file_1_file_1_jg10667	Taz_OG0007220	1545	488	878	737	2187	1311	658	820	479	1097	891	1255	1125	784	989	1545	648	1118	1784	1457	1149	480	1903	441
file_1_file_1_jg10668	mRpL18_OG0007221	482	1106	434	283	672	691	338	493	231	377	499	502	317	593	617	822	290	592	530	1014	631	1074	560	163
file_1_file_1_jg10669	Dgkepsilon_OG0007222	2434	4302	1234	1512	1832	4549	1450	2524	1225	1574	1754	3123	1426	3171	1558	6205	1558	2092	1432	2433	1623	4054	1444	648
file_1_file_1_jg1067	Nepl3_OG0011757_OG0	196	207	73	80	499	84	1315	87	1566	157	109	115	59	57	48	97	1357	118	459	115	72	395	422	183
file_1_file_1_jg10670	Nacalpha_OG0003076	14829	14963	7195	7406	27439	13395	24139	11817	17954	13159	7538	18568	10032	10081	5838	19626	28420	8297	18405	10247	4815	17689	19969	4143
file_1_file_1_jg10671	CG12374_OG0007223	1	13	9	2	29	4	3	407	5	1	0	5	2	3	105	2392	4	0	1	3	2	16	1	1
file_1_file_1_jg10672	sca_OG0007224	43	89	93	138	5	110	1401	49	1160	38	82	308	37	42	146	238	1357	114	2	136	73	64	14	18
file_1_file_1_jg10673	CG17580_OG0007225	0	0	0	0	0	0	0	0	0	0	0	0	0	0	1	0	1	0	0	0	0	0	0	0
file_1_file_1_jg10674	Cyp9h1_OG0003022	94	16	87	105	69	51	39	134	28	96	93	74	82	9	110	77	57	86	61	272	99	31	54	29
file_1_file_1_jg10675	Or49b_OG0003023	0	643	2	2	0	614	0	247	4	0	0	3	0	331	0	646	1	0	0	0	0	565	0	0
file_1_file_1_jg10676	CG17575_OG0007226	11	26	10	9	2	10	11	14	14	9	5	10	6	5	10	19	6	4	1	7	8	61	7	8
file_1_file_1_jg10677	antr_OG0007227	22	59	18	18	12	46	23	24	43	40	26	47	21	27	15	68	20	29	7	43	25	94	14	16
file_1_file_1_jg10678	CG30486_OG0007228	12	42	6	11	2	21	8	5	25	13	10	16	13	3	11	21	13	8	3	19	7	36	3	11
file_1_file_1_jg10679	CG17574_OG0000908_OG1	1277	1172	761	830	1599	1361	791	936	932	1197	1118	1353	1415	842	692	1569	779	1312	1622	1196	1146	1500	1371	672
file_1_file_1_jg1068	Rpn11_OG0001809	2006	4671	1034	1553	6683	4076	8894	2477	6577	1996	1241	2613	2463	2899	1126	4537	10645	1308	4918	1608	1226	5549	5679	1025
file_1_file_1_jg10680	CG11835_OG0000264_OG0	11215	8656	3294	5068	24339	5938	24000	6025	15585	8154	4517	10173	7559	3289	3605	10718	20707	5259	20753	3598	4984	8404	19554	3585
file_1_file_1_jg10681	Balat_OG0007229	0	43	4	120	0	0	0	5	4	4	0	6	29	0	1	1	1	3	0	0	3	48	1	5
file_1_file_1_jg10682	Lfg_OG0003077	11	148	12	12	11	12	31	13	100	22	4	33	8	5	4	10	44	11	13	5	2	173	82	5
file_1_file_1_jg10683	Nmda1_OG0011658	4860	6244	2080	3197	3577	5993	2658	3350	2813	3599	3235	5482	2371	2258	2273	10490	2973	3852	3037	4085	2753	6618	2766	2103
file_1_file_1_jg10684	AspRS_OG0006665	2724	7567	1303	1687	6105	1870	7147	1827	5566	2638	1785	2893	1912	1444	1249	2662	7046	1854	4716	2006	1659	8434	5203	1346
file_1_file_1_jg10685	vg_OG0006666	21	15	61	25	214	21	806	303	497	8	30	58	27	56	80	17	783	59	138	89	65	41	154	4
file_1_file_1_jg10686	CG6983_OG0013162_OG0	0	0	0	0	0	0	0	0	0	0	0	0	0	1	0	0	0	0	0	0	0	0	0	0
file_1_file_1_jg10687	NAT1_OG0011612	27140	28528	11648	16637	34202	42968	55431	20303	33119	20712	16453	28116	17852	17548	15392	42443	44985	17474	30360	19448	19533	26945	31908	8690
file_1_file_1_jg10688	CG13319_OG0006667	372	524	231	346	981	719	696	465	560	416	349	638	458	445	281	905	881	385	817	485	259	712	797	202
file_1_file_1_jg10689	sug_OG0014243_OG0	0	1	0	1	0	1	0	0	1	0	0	0	0	0	0	0	0	0	0	0	0	0	0	0
file_1_file_1_jg1069	qtc_OG0001808	17161	19184	7383	8608	22475	19209	17748	15239	15304	12589	7610	22419	7389	15331	5446	25600	24451	8769	12525	12678	5066	23636	16235	5480
file_1_file_1_jg10690	sug_OG0006668	1198	113	330	351	1564	146	186	228	308	1095	425	1214	1143	218	106	235	391	354	1351	93	207	187	1703	274
file_1_file_1_jg10691	CG17019_OG0006669	1343	1540	868	999	2747	2771	1618	1291	1546	1142	899	1897	1269	1064	886	3031	1879	1056	2317	1226	865	1455	2352	572
file_1_file_1_jg10692	SCCRO3_OG0006670	439	720	330	324	1180	825	846	457	660	371	285	557	357	414	281	936	931	406	1062	399	338	771	1067	152
file_1_file_1_jg10693	CG30487_OG0012489_OG0	0	4	15	6	0	0	3	1	5	1	2	0	4	0	3	21	1	4	0	0	0	14	0	1
file_1_file_1_jg10694	Sans_OG0006671	44	114	35	35	20	137	1204	63	571	45	30	54	65	98	36	155	904	52	19	62	41	135	40	10
file_1_file_1_jg10695	Mdr49_OG0001143_OG0	895	1128	2465	848	165	2255	2600	1182	930	871	2736	1146	921	922	2321	1875	2273	2864	207	4172	2486	1163	88	656
file_1_file_1_jg10696	CG44251_OG0002946	1	0	0	3	0	2	4	1	49	0	0	3	0	0	0	2	9	0	4	0	5	1	27	5
file_1_file_1_jg10697	CG44250_OG0006672	10	1	11	11	31	1	51	8	297	17	17	9	10	4	4	26	63	8	35	5	10	1	104	21
file_1_file_1_jg10698	CG13321_OG0006673	0	1	1	2	72	1	53	15	533	0	1	0	1	9	6	36	76	0	73	1	0	1	566	0
file_1_file_1_jg10699	Psc_OG0002947	387	645	321	352	1942	914	2321	469	2240	475	390	582	535	326	323	787	2634	365	1971	404	417	559	1996	165
file_1_file_1_jg1070	Pgant5_OG0001807	1323	1513	526	1089	2344	2787	2830	978	2334	1264	617	2017	1028	277	616	2690	2879	662	1904	724	587	1064	2042	355
file_1_file_1_jg10700	Su(z)2_OG0002948_OG0	1795	1346	615	1090	536	3414	848	969	809	1175	770	1639	1057	330	1013	2651	800	1025	593	870	1003	722	515	395
file_1_file_1_jg10701	CG13323_OG0000589_OG0	1	0	4	14	126	1	131	36	1124	0	1	2	6	0	5	38	115	0	216	2	3	0	113	0
file_1_file_1_jg10702	CG13323_OG0000589_OG1	0	0	0	0	0	1	2	0	87	0	0	3	0	0	4	0	2	1	0	0	0	0	2	0
file_1_file_1_jg10703	Drl-2_OG0006543	75	746	50	110	0	959	95	222	233	89	71	222	62	227	101	875	154	92	2	83	77	565	5	24
file_1_file_1_jg10704	CG44341_OG0012652_OG0	0	0	0	0	1	1	0	0	0	0	0	0	1	0	1	2	0	0	0	0	0	0	0	0
file_1_file_1_jg10705	Drl-2_OG0012061_OG0	12	52	4	13	0	73	17	15	22	8	8	15	11	15	15	73	14	11	0	7	4	47	0	1
file_1_file_1_jg10706	CG14219_OG0000007_OG8	2	28	5	9	1	18	2	4	18	8	2	19	3	6	10	12	4	2	0	9	3	53	1	0
file_1_file_1_jg10707	CG3955_OG0006544	52	273	67	152	1	424	69	264	105	29	31	449	88	342	62	465	87	53	0	67	47	324	3	26
file_1_file_1_jg10708	CG13326_OG0006545	0	0	0	14	0	0	4	0	0	0	0	1	1	3	5	74	11	0	0	0	0	6	0	0
file_1_file_1_jg10709	Cap-G_OG0002924	860	1344	433	497	5444	2002	3767	807	3674	557	453	1172	647	906	461	1494	4327	475	5191	877	530	1316	5119	264
file_1_file_1_jg1071	CG5828_OG0001220_OG0	426	463	279	278	1456	492	490	310	423	316	292	559	342	328	316	646	543	372	1358	466	316	607	1359	115
file_1_file_1_jg10710	Ack-like_OG0006546	1339	2221	692	978	2945	2932	5721	962	5134	1177	702	2034	943	535	653	2628	6035	833	2692	791	706	1894	2683	470
file_1_file_1_jg10711	TppII_OG0006547	3711	3408	1713	2382	7196	4398	13518	2429	9567	3095	2019	4467	2458	1772	1657	4202	13942	2178	6570	2874	1764	3003	6517	1226
file_1_file_1_jg10712	ND-MWFE_OG0002925_OG0	2502	1940	2319	2424	1462	1884	952	2083	598	2720	3399	3054	1621	2049	3317	3195	1002	4569	1020	7136	4202	2262	1144	914
file_1_file_1_jg10713	Nrk_OG0006548	89	214	80	71	38	223	591	84	960	110	62	207	54	73	78	163	803	68	24	106	68	190	50	33
file_1_file_1_jg10714	GLaz_OG0006549	1227	286	718	1033	376	409	149	904	105	1329	815	1871	1200	419	775	606	303	847	312	1485	969	320	352	182
file_1_file_1_jg10715	CG15870_OG0014823_OG0	24	20	29	41	282	13	4	744	0	35	14	80	50	9	33	15	13	31	303	103	33	16	241	3
file_1_file_1_jg10716	Spt-I_OG0011661	986	2367	501	712	1760	2698	888	1590	839	823	617	1160	718	1344	426	3336	1092	624	1252	751	405	2427	1468	411
file_1_file_1_jg10717	AGBE_OG0007237	9137	3156	4387	5792	10857	4483	3725	3777	3273	7000	5121	9343	6991	2975	3851	4202	4526	5535	7531	7180	3959	3493	8388	3671
file_1_file_1_jg10718	CG33137_OG0014478_OG0	47	53	55	61	67	58	27	53	24	67	40	99	104	37	28	56	35	42	39	56	25	79	46	22
file_1_file_1_jg10719	seq_OG0007239	1880	6227	1000	1493	2216	12348	3462	2917	4076	1474	833	4380	1238	2366	1520	7639	3861	1207	2077	1417	1159	5115	1967	540
file_1_file_1_jg1072	CG4230_OG0008841	1290	3447	937	967	746	2459	561	902	628	997	1151	1524	846	493	1439	3113	689	1421	658	1563	1423	3037	658	340
file_1_file_1_jg10720	ValRS_OG0007240	3105	5622	1110	1622	4446	5151	3916	2664	3043	2758	1358	3298	1731	2708	914	4698	4063	1439	3420	1652	927	6226	3687	1344
file_1_file_1_jg10721	Orc3_OG0007241	129	432	56	68	1686	385	282	219	315	100	50	162	65	179	50	445	313	82	1357	109	51	386	1529	44
file_1_file_1_jg10722	FLASH_OG0001671	348	415	162	165	1219	744	555	383	477	224	190	381	290	464	218	665	526	236	1098	303	235	474	1144	102
file_1_file_1_jg10723	CG34312_OG0013695_OG0	0	1	0	2	0	0	1	0	0	0	1	0	0	0	1	5	3	0	0	1	0	5	0	0
file_1_file_1_jg10724	AQP_OG0007242	2410	408	7516	1789	403	404	264	2008	93	2315	7639	1936	2228	1261	7099	540	288	9506	209	12758	6956	583	309	624
file_1_file_1_jg10725	CG4627_OG0007243	194	334	93	113	322	258	111	196	91	123	127	190	141	152	97	314	110	153	263	196	97	350	244	73
file_1_file_1_jg10726	CG4630_OG0007244	1202	5964	167	648	789	8619	66	3182	69	852	159	1288	661	3600	93	8610	115	140	437	282	100	7254	411	309
file_1_file_1_jg10727	CG4646_OG0007245	354	698	185	262	693	644	314	485	234	346	248	471	331	609	142	901	401	246	460	359	152	774	605	165
file_1_file_1_jg10728	CG17059_OG0012083	473	498	275	412	511	590	406	512	426	433	529	561	360	454	318	1020	567	520	345	786	396	617	325	150
file_1_file_1_jg10729	Fsn_OG0007246	510	1210	308	388	1415	1190	932	684	776	560	355	790	474	591	287	1710	1089	411	1148	546	266	1343	1312	183
file_1_file_1_jg1073	ND-13A_OG0008840	3571	2850	4214	2671	1867	3136	1006	2974	628	3454	4776	3919	2354	2849	5079	4176	1185	6085	1127	10150	5582	3151	1356	910
file_1_file_1_jg10730	Dp_OG0003078	2162	2566	1071	1127	4977	2787	3548	1148	3110	1685	1514	2003	1396	726	1046	2824	3635	1629	4401	1375	1250	2155	4618	748
file_1_file_1_jg10731	Pex13_OG0003079	1928	3208	915	1532	2665	3816	1042	1869	1069	1810	1113	2994	1917	1768	971	4135	1263	1278	2159	1746	1125	3347	2368	563
file_1_file_1_jg10732	fsd_OG0007247	267	409	183	212	217	355	198	274	200	251	216	479	213	268	181	458	298	254	179	338	147	554	170	111
file_1_file_1_jg10733	Qsox1_OG0007248	11267	3280	1023	7207	6226	3933	3155	2849	2229	9947	2068	13220	7985	2095	1153	4908	2516	1592	4891	3157	1238	3860	4521	4737
file_1_file_1_jg10734	CG4676_OG0007249	43	199	54	27	103	187	34	64	51	25	34	123	19	57	28	249	41	29	73	50	25	228	102	12
file_1_file_1_jg10735	CG4679_OG0007250	1215	1519	503	628	1556	1357	760	786	593	868	555	1096	695	580	698	1382	790	662	1401	958	730	1613	1430	404
file_1_file_1_jg10736	GstE14_OG0007251	27	0	22	23	5	0	10	1	17	19	5	138	32	3	5	2	23	3	0	4	3	0	2	14
file_1_file_1_jg10737	lncRNA:CR45059_OG0015040_OG0	8	2	45	0	11	1	4	17	4	1	32	2	1	27	9	0	1	30	12	15	22	2	11	7
file_1_file_1_jg10738	Mp20_OG0007252	29408	1460	29402	7912	19150	1686	48388	10845	24124	16618	36644	29794	10063	10418	23075	2992	44206	41303	12909	51700	28277	3611	13535	20228
file_1_file_1_jg10739	CG4712_OG0007253	5	2	0	17	0	4	0	0	0	0	1	4	11	2	8	90	0	0	0	1	0	15	3	1
file_1_file_1_jg1074	Msp300_OG0008839	148	31	454	52	22	24	16	215	9	165	319	124	60	91	762	32	27	601	13	570	663	52	21	51
file_1_file_1_jg10740	CG4714_OG0003080	71	9	2	30	0	25	0	6	3	48	1	40	20	24	12	395	4	2	0	0	0	59	4	28
file_1_file_1_jg10741	CG4716_OG0001672	30460	1424	4082	13581	51558	592	318	2207	265	18658	6299	30107	30737	1093	2461	1246	647	4042	30642	2073	4136	1766	36809	6231
file_1_file_1_jg10742	CG42319_OG0007254	11180	777	10125	7711	2638	579	5923	2417	5544	12121	12728	11068	10810	2354	11440	895	7535	16907	2020	16816	14003	1655	1991	3152
file_1_file_1_jg10743	CG10799_OG0003081	670	28	68	323	972	22	38	62	120	407	108	750	564	49	42	56	115	97	548	45	67	44	706	219
file_1_file_1_jg10744	Dh31-R_OG0007255	535	369	48	453	28	1153	119	202	131	509	26	808	473	108	46	1245	139	49	24	56	27	403	29	170
file_1_file_1_jg10745	Dh31-R_OG0012497_OG0	284	251	16	210	14	947	77	214	62	297	18	526	548	200	38	839	84	24	12	24	24	384	16	91
file_1_file_1_jg10746	CG4734_OG0003082	0	0	0	0	0	0	1	12	27	0	1	0	0	1	0	10	0	0	1	0	0	0	9	0
file_1_file_1_jg10747	CG17047_OG0003083	20	2	0	16	2	0	20	0	24	26	0	61	60	4	0	1	35	3	1	1	1	5	5	10
file_1_file_1_jg10749	CG17048_OG0007256	0	0	0	1	0	0	1	0	0	0	0	0	1	0	0	6	0	0	0	0	0	1	0	0
file_1_file_1_jg1075	Msp300_OG0008838	176606	39567	56413	51954	30597	65208	32643	41412	20872	98363	50527	151306	60008	23068	101104	38012	32706	77606	27027	79275	77556	23247	22721	30987
file_1_file_1_jg10750	CG10814_OG0007257	642	7	0	2	0	0	0	10	0	6	2	3	0	13	0	1	1	0	2	0	2	1	108	533
file_1_file_1_jg10751	CG43691_OG0001673	0	0	0	4	0	1	1	0	0	0	0	0	0	1	2	86	0	0	0	0	0	3	0	0
file_1_file_1_jg10752	AttC_OG0007258	12366	15	133	362	3158	0	64	9	93	996	118	453	28	22	80	2	15	1815	88	188	39	4	1782	342
file_1_file_1_jg10753	CG4744_OG0007259	1	5	0	8	0	2	2	2	0	0	0	4	4	0	8	17	6	0	0	0	1	14	0	1
file_1_file_1_jg10755	BaraA2_OG0000305_OG1	9872	4688	6190	6178	11288	5323	183	4184	316	8783	6754	19719	5321	6863	3375	6196	264	5717	5733	7336	3512	13388	5749	6988
file_1_file_1_jg10756	CG18278_OG0003084_OG0	388	607	164	269	1347	851	701	485	623	418	267	397	430	395	173	1015	770	240	1240	274	190	587	1175	170
file_1_file_1_jg10757	ATP8A_OG0007260	6742	12578	3664	5391	4539	21334	2209	7337	2097	5499	4112	8658	4599	4348	4212	22105	2474	4891	4126	5910	4167	10504	3624	1920
file_1_file_1_jg10758	CG30065_OG0012498	0	0	2	1	0	2	1	0	3	1	1	1	0	8	4	5	0	5	0	6	0	1	0	1
file_1_file_1_jg10759	Ser8_OG0003085_OG0	1	0	8	0	5	15	1	11	4	1	3	1	1	9	2	12	0	12	0	16	2	6	0	1
file_1_file_1_jg1076	Cyp28d2_OG0000166_OG1	362	370	195	142	181	400	149	206	159	267	118	482	199	267	97	288	193	182	80	310	124	432	111	80
file_1_file_1_jg10760	ATP8A-PQ_OG0007261	59	556	25	49	494	832	6	241	7	62	31	76	30	72	48	930	9	45	422	43	25	228	356	10
file_1_file_1_jg10761	cnn_OG0007262	3487	4654	3589	2164	4947	4980	2738	2161	2567	2742	3789	3789	2527	1958	3570	5296	2640	4616	4481	4594	3523	4364	4723	953
file_1_file_1_jg10762	cbs_OG0007263	542	1541	335	442	1916	1834	663	685	666	530	287	1012	551	680	357	1730	803	420	1561	496	299	1737	1589	233
file_1_file_1_jg10763	arr_OG0007264	1273	870	826	1032	1132	1348	6909	844	4620	1336	1004	1739	952	295	936	1234	5867	1195	1190	1119	1149	674	1120	378
file_1_file_1_jg10765	CG43192_OG0015836	0	0	0	2	0	0	1	0	0	1	0	0	0	0	0	4	0	0	1	0	0	0	0	0
file_1_file_1_jg10766	cbc_OG0007265	750	1397	510	453	951	1626	596	757	483	560	510	1009	516	905	417	1642	716	564	716	971	343	2078	783	273
file_1_file_1_jg10767	cid_OG0000775	14	194	2	5	1114	59	133	39	156	16	8	16	11	45	12	100	165	11	929	12	13	264	992	7
file_1_file_1_jg10768	bbc_OG0007266	3951	7277	1733	1892	7762	8169	1442	3764	1366	2197	1586	4062	1759	3638	1829	7640	1639	2002	5512	3001	1585	8221	6122	1222
file_1_file_1_jg10769	drk_OG0007267	1824	1687	732	1072	2499	2011	2283	818	1830	1372	961	1464	1105	488	839	2909	2098	1273	2142	1014	1130	1435	2075	574
file_1_file_1_jg1077	Cyp28d2_OG0000166_OG2	722	213	354	689	89	145	409	152	733	357	416	1699	935	74	285	173	727	545	54	610	278	214	109	231
file_1_file_1_jg10770	mars_OG0007268	100	542	92	62	5579	297	1779	164	1916	84	105	137	105	169	160	277	2004	139	4863	162	121	584	5032	42
file_1_file_1_jg10771	mEFTu1_OG0007269	5502	5148	3059	2400	4950	6227	2785	4158	2236	3780	3135	4961	2868	4029	3667	6552	3384	3922	3460	6415	3109	5312	4036	1409
file_1_file_1_jg10772	mip120_OG0007270	1053	1290	648	684	3772	1963	2218	733	1841	718	746	1258	680	603	733	1978	2275	930	3831	1020	812	1498	3651	344
file_1_file_1_jg10773	CG13330_OG0007271	0	0	3	10	3	4	2	1	0	0	0	1	0	2	1	237	1	0	2	0	1	9	1	0
file_1_file_1_jg10774	Vmat_OG0007272	1490	551	746	1265	773	818	66	806	115	1345	457	2430	1429	413	518	1485	104	547	436	1252	342	429	561	320
file_1_file_1_jg10775	CG13331_OG0007273	7	47	26	8	3	64	13	22	12	12	29	8	20	25	15	38	8	35	0	22	15	20	5	5
file_1_file_1_jg10776	CG13332_OG0007274	21	330	101	25	4	476	11	305	5	13	149	45	31	421	93	779	10	171	6	102	95	158	8	0
file_1_file_1_jg10777	Vmat_OG0007275	610	149	173	530	342	322	44	228	56	607	200	921	721	270	326	576	38	204	219	354	268	107	221	107
file_1_file_1_jg10778	Vmat_OG0013082_OG0	33	11	1	97	37	14	3	3	5	35	2	62	29	5	8	35	9	4	26	7	9	7	14	9
file_1_file_1_jg10779	CG6145_OG0007276	8303	4548	2142	4810	7191	11860	1949	4556	1082	7041	2404	7634	6340	4470	1809	11706	2053	2470	5488	2856	1888	3765	5948	2048
file_1_file_1_jg1078	CG7742_OG0008837	49	158	66	19	1	10	2	50	1	29	66	43	23	124	52	488	7	81	1	82	50	108	6	7
file_1_file_1_jg10780	CG6145_OG0012430	996	325	176	611	825	1497	260	332	87	839	324	688	794	215	226	1287	212	253	745	263	259	198	743	179
file_1_file_1_jg10781	CG6145_OG0007277	198	241	76	137	288	456	124	148	103	156	144	217	182	51	152	460	114	175	325	138	207	190	282	65
file_1_file_1_jg10782	CG33156_OG0007278	955	1223	397	488	3664	1469	687	799	675	602	423	1160	464	560	398	1672	894	499	2873	670	346	1298	3191	270
file_1_file_1_jg10783	Roe1_OG0007279	1346	2497	651	653	2532	2062	745	1260	638	872	791	1396	786	1124	1046	2537	750	883	2221	1284	898	2764	2276	386
file_1_file_1_jg10784	link_OG0007280	2	73	1	2	1	88	1	66	2	1	1	0	3	68	2	105	1	0	1	0	1	77	3	5
file_1_file_1_jg10785	CG13334_OG0007281	0	2	0	3	0	4	1	0	0	0	0	2	0	2	0	49	0	0	0	0	1	8	0	0
file_1_file_1_jg10786	CG42807_OG0007282	116	7	165	100	4456	11	964	3442	637	112	153	122	81	60	91	10	1331	192	2285	226	109	8	3288	24
file_1_file_1_jg10787	CG42808_OG0007283	6476	765	11514	5370	2359	976	537	3863	303	5991	12268	8097	6192	3003	8479	1509	711	15852	1555	19344	10928	1171	1585	1693
file_1_file_1_jg10788	CG6191_OG0007284	3391	4549	2459	2385	3087	6186	1962	2877	2648	2822	2307	4814	2268	3259	2272	6069	2883	2992	2272	3746	2588	4256	2593	999
file_1_file_1_jg10789	fand_OG0007285	1507	1469	910	874	2192	2533	1962	1290	1768	1191	1018	1749	1076	1989	940	2470	2172	1236	1863	1613	980	1578	2070	490
file_1_file_1_jg1079	CG14034_OG0008836	72	2	5	28	3	1	2	2	0	41	7	70	22	4	7	132	0	15	0	20	3	10	0	21
file_1_file_1_jg10790	S-Lap5_OG0007286	4	3	1	10	5	11	4	11	3	4	8	6	8	13	9	169	4	2	3	6	3	34	5	1
file_1_file_1_jg10791	CG43058_OG0000079_OG0.2	13	0	4	10	8	6	6	4	1	7	8	36	14	16	7	5	3	15	3	31	16	6	2	2
file_1_file_1_jg10792	CG34236_OG0011954	0	0	0	0	1	1	1	2	17	0	1	5	0	0	10	3	1	1	1	7	9	0	3	0
file_1_file_1_jg10793	CG12464_OG0011955	0	0	0	5	0	1	1	0	0	0	0	0	0	0	0	22	1	0	0	0	0	1	1	0
file_1_file_1_jg10794	tei_OG0014821_OG0	0	0	0	0	0	0	0	0	0	0	0	0	0	0	0	0	0	0	0	0	0	0	0	0
file_1_file_1_jg10795	CG6209_OG0001674_OG0	0	0	0	19	1	0	2	1	4	2	1	1	3	2	8	299	0	2	1	1	1	21	6	1
file_1_file_1_jg10796	CG13337_OG0011662	31	78	37	60	36	313	45	196	46	22	18	110	58	786	26	1248	67	32	16	74	26	261	39	15
file_1_file_1_jg10797	CG18368_OG0012932_OG0	1	22	7	7	3	52	9	32	12	2	2	27	9	84	6	95	7	2	4	5	7	30	2	1
file_1_file_1_jg10798	CG6220_OG0007287	0	5	0	1	49	5	2	3	3	0	0	3	2	2	2	9	3	1	32	8	9	3	20	1
file_1_file_1_jg10799	tei_OG0017653	37	99	34	51	14	148	68	43	108	25	6	127	16	25	48	115	69	20	18	12	20	63	5	12
file_1_file_1_jg1080	TpnC25D_OG0008835	22666	187	2281	19117	492	180	4235	553	1584	29475	2235	24007	22025	750	1760	747	5092	2541	205	3613	1487	200	282	5093
file_1_file_1_jg10801	tei_OG0007288	64	157	56	89	20	308	87	69	169	27	15	273	28	50	64	233	125	27	14	26	11	98	24	16
file_1_file_1_jg10802	tei_OG0013436_OG0	28	100	19	47	9	166	27	35	68	22	4	138	12	19	27	144	75	16	13	26	14	92	16	8
file_1_file_1_jg10803	CG6280_OG0007289	8	6	15	19	8	3	63	20	72	14	5	27	25	6	2	2	65	1	7	3	9	0	8	0
file_1_file_1_jg10804	Cpr50Ca_OG0007290	0	1	2	2	9	1	1	2	1	4	0	5	0	1	0	3	2	1	4	3	3	0	6	0
file_1_file_1_jg10805	S-Lap7_OG0007291	1	0	0	206	2	1	8	3	0	0	1	0	22	3	68	2092	33	1	0	1	1	141	0	0
file_1_file_1_jg10806	Cpr50Ca_OG0007292	0	0	0	0	1	0	0	0	1	0	3	2	0	0	0	0	0	0	3	2	2	0	0	0
file_1_file_1_jg10807	Cpr50Cb_OG0007293	124	16	63	614	144	23	139	30	4	725	49	242	1189	21	38	44	203	51	139	64	29	1	179	60
file_1_file_1_jg10808	stj_OG0007294	1296	3490	898	1617	297	4831	644	1049	940	1144	588	3878	828	547	1075	3677	725	948	294	1004	702	2897	291	358
file_1_file_1_jg10809	fl(2)d_OG0007295	2694	3023	1819	1730	3177	6657	3184	2234	2639	2015	1747	4193	2081	2191	1838	5268	3167	2241	2727	3008	2064	3072	2964	715
file_1_file_1_jg1081	tkv_OG0008834	2457	730	1322	1397	2120	1336	6548	906	4224	2092	1815	2206	1320	400	1597	1601	5591	2021	2240	2034	1772	547	1906	867
file_1_file_1_jg10810	CG13339_OG0007296	350	528	208	236	673	718	167	389	191	283	241	464	359	558	202	781	224	288	505	323	335	614	590	126
file_1_file_1_jg10811	CG6329_OG0011663	3789	2841	3365	2765	833	5891	237	3149	381	2835	3756	3783	2577	3830	6318	5619	362	5717	499	8481	7249	2574	582	982
file_1_file_1_jg10812	CG6337_OG0007297	10	38	12	13	6	16	5	31	0	8	25	11	6	17	15	32	0	17	3	22	19	54	293	2
file_1_file_1_jg10813	CG6347_OG0007298	5	6	2	3	2	5	0	8	3	4	3	4	3	11	4	2	0	3	0	5	4	8	17	3
file_1_file_1_jg10814	CG6357_OG0012581	5004	6098	3110	4121	6350	3928	3843	3580	3372	4290	3917	5420	3626	1968	2823	6941	3103	4789	5008	4682	4152	5000	4367	2301
file_1_file_1_jg10815	Syngr_OG0007299	333	2496	272	601	71	4142	118	1090	231	222	274	1252	229	695	368	4458	221	342	76	252	238	1443	62	81
file_1_file_1_jg10816	CG30484_OG0003086	8	5	7	7	0	13	2	8	31	15	6	6	2	8	9	11	2	15	2	6	5	10	2	2
file_1_file_1_jg10817	CG30485_OG0002074	8	17	33	25	0	10	2	21	122	41	23	4	6	4	22	50	5	59	1	6	48	29	24	13
file_1_file_1_jg10818	Echs1_OG0007300	3015	2026	1713	2482	6519	2202	4931	2166	2844	3239	1759	5022	3783	1696	1214	2619	6382	1693	4087	2737	1318	2242	4986	774
file_1_file_1_jg10819	CG6553_OG0012841_OG0	72	33	70	61	54	43	17	46	9	67	85	63	61	24	47	83	17	91	52	155	96	50	59	51
file_1_file_1_jg1082	mh_OG0014473_OG0.2	16	0	2	16	33	2	2	23	1	26	2	21	37	0	3	4	2	0	35	1	4	1	30	3
file_1_file_1_jg10820	tum_OG0007301	18	41	14	8	5033	14	1567	82	1717	8	28	13	16	26	13	12	1950	30	4289	19	12	63	4697	6
file_1_file_1_jg10821	Uba3_OG0007302	603	1203	399	373	1855	1026	907	638	828	517	497	892	541	728	404	1144	1148	499	1381	745	413	1489	1679	241
file_1_file_1_jg10822	CG16935_OG0007303	2008	4048	1361	1475	1777	5132	998	3038	711	1918	1372	2486	1908	3517	1434	4874	1185	1497	1221	2581	1393	4539	1413	621
file_1_file_1_jg10823	CG13344_OG0007304	321	979	240	366	1588	1690	564	577	545	285	288	732	300	528	223	1593	646	329	1463	372	237	1011	1508	134
file_1_file_1_jg10824	shot_OG0000909_OG0	82981	37206	58314	45127	18890	82547	27180	40953	21060	62958	84358	84965	44797	14830	96218	46378	28404	91937	16862	96463	102196	29642	14746	18964
file_1_file_1_jg10825	shot_OG0000909_OG0.2	4403	2718	2390	2077	358	2599	679	4505	496	3484	4179	3747	1422	1245	11021	725	799	5100	438	2625	7850	1526	190	909
file_1_file_1_jg10826	shot_OG0007305	370	398	133	149	30	278	104	386	59	304	187	275	106	330	745	74	113	318	50	254	540	244	20	101
file_1_file_1_jg10827	shot_OG0013290_OG0	103	167	17	45	31	208	15	203	14	112	36	116	67	71	102	85	19	62	46	55	92	73	26	23
file_1_file_1_jg10828	DJ-1alpha_OG0007306	27	38	35	17	5	49	12	24	32	31	42	37	29	39	30	52	9	30	11	56	20	79	14	12
file_1_file_1_jg10829	AGO1_OG0007307	3770	2941	1442	2194	3675	11352	3313	2762	2410	3562	1084	3737	2322	1899	2812	5057	3506	1868	3106	2355	1588	2091	3669	1175
file_1_file_1_jg1083	mh_OG0014473_OG0	18	3	2	21	35	4	6	42	3	17	3	35	52	1	2	11	6	7	40	2	3	0	28	13
file_1_file_1_jg10830	mRpL53_OG0007308	1133	2355	894	732	1227	1646	776	1224	587	905	1157	1344	807	1295	1174	2246	838	1495	898	2026	1341	2787	1009	375
file_1_file_1_jg10831	Rpn13_OG0007309	3658	5987	1934	2979	7966	6511	8839	3854	6385	3577	2635	5301	4387	3875	2432	7806	10151	2560	6021	3701	2688	6766	6800	1460
file_1_file_1_jg10832	Cp1_OG0001146_OG0	18203	12694	7889	12564	21840	16125	6968	11243	7470	17453	10792	19232	15475	8440	6695	22497	10162	9814	17320	12938	8137	13621	18472	6137
file_1_file_1_jg10833	Cp1_OG0014820_OG0	857	591	323	1274	1572	704	543	512	653	998	671	534	453	129	323	1302	846	603	1394	766	328	549	1544	390
file_1_file_1_jg10834	CG42806_OG0012070_OG0	936	526	159	536	276	1065	779	767	630	796	202	1154	914	727	146	1377	852	148	209	165	178	523	214	172
file_1_file_1_jg10835	PheRS-m_OG0006799	2148	3776	1537	1138	1280	3365	549	2320	738	1598	1504	2341	1296	2649	1622	3661	684	1819	801	3285	1518	3718	929	535
file_1_file_1_jg10836	St4_OG0006800	27	11	11	20	137	45	13	30	45	28	23	27	15	61	5	37	12	29	59	28	12	38	77	21
file_1_file_1_jg10837	CG18568_OG0001639_OG0	5	1	0	4	1	3	1	5	1	5	2	5	1	0	3	19	2	2	0	1	1	1	2	0
file_1_file_1_jg10838	CG6701_OG0002989_OG0	1618	849	702	1127	1477	1775	1045	811	997	1336	804	1771	1392	616	885	2136	1132	1127	1330	1140	1080	907	1353	580
file_1_file_1_jg10839	Ctf4_OG0002990_OG0.2	11	28	7	5	154	14	34	8	38	4	4	0	2	8	7	22	41	6	89	2	0	40	96	3
file_1_file_1_jg1084	mh_OG0014473_OG0.3	34	3	3	34	59	11	2	77	2	48	9	88	98	5	1	39	2	4	55	7	8	1	45	12
file_1_file_1_jg10840	CG8067_OG0002991_OG0.2	0	0	0	0	0	3	0	0	0	1	0	1	0	1	0	1	0	0	0	3	0	2	0	0
file_1_file_1_jg10841	Cp1_OG0001146_OG1	5	1	0	4	2	1	0	2	0	0	0	1	0	1	1	2	1	0	3	0	0	1	29	3
file_1_file_1_jg10842	CG6701_OG0002989_OG0.2	567	336	211	433	512	860	390	423	374	449	229	533	256	793	333	734	340	337	437	554	248	486	461	231
file_1_file_1_jg10843	CG18568_OG0001639_OG0.2	7	7	4	8	9	13	6	5	7	8	10	6	8	2	6	60	7	5	8	8	14	15	5	6
file_1_file_1_jg10844	Ctf4_OG0002990_OG0	42	156	23	19	1138	69	273	46	302	28	34	37	9	38	18	54	369	28	878	28	10	132	977	13
file_1_file_1_jg10845	CG8067_OG0002991_OG0	366	282	272	221	289	403	146	243	112	309	256	382	187	247	306	381	139	313	212	652	321	352	246	150
file_1_file_1_jg10846	RN-tre_OG0006801	1598	2678	1060	1269	2387	3732	1172	1174	1038	1439	1169	2146	1276	787	1178	3656	1249	1346	1848	1482	1228	2754	2109	597
file_1_file_1_jg10847	mam_OG0006542	112	147	32	76	297	240	616	87	435	80	70	152	83	29	67	205	635	57	246	81	115	62	257	28
file_1_file_1_jg10848	CG18371_OG0006541	4	7	9	7	4	12	13	9	9	4	4	7	9	10	6	52	15	8	1	8	2	7	5	5
file_1_file_1_jg10849	mam_OG0001609	2182	1708	819	1184	2618	3159	5510	1339	4185	1364	1105	2552	1119	581	1199	2960	6013	1211	2093	1485	1710	1148	2354	747
file_1_file_1_jg1085	tkv_OG0000108_OG2.2	34	14	4	17	27	18	154	13	199	19	6	91	33	14	9	43	244	27	26	12	8	6	17	12
file_1_file_1_jg10850	Prosap_OG0006540	5240	5681	2314	4321	5139	15730	4525	4130	3629	5525	2941	7106	3946	3751	3539	9067	4478	3339	4153	4652	3429	4191	4845	1595
file_1_file_1_jg10851	CG42287_OG0012651_OG0	0	0	0	2	0	2	0	0	0	0	1	0	0	0	0	5	1	0	1	0	0	2	0	0
file_1_file_1_jg10852	CG42288_OG0006539	0	0	1	2	0	5	2	2	0	1	1	0	5	0	0	39	1	0	0	1	0	7	0	0
file_1_file_1_jg10853	Prosap_OG0013473_OG0	378	623	206	328	456	1990	330	858	202	467	314	610	291	3204	210	1115	375	263	221	753	210	907	358	136
file_1_file_1_jg10854	Rcd1_OG0002923	2636	3763	1643	1681	5527	5927	3287	2302	3187	2116	1634	3174	1708	2126	1421	5558	3780	2102	5246	2393	1509	3757	5016	815
file_1_file_1_jg10855	pea_OG0006538	917	1677	569	632	2195	1956	1488	901	1342	686	584	1142	602	1005	660	1782	1716	655	1952	946	592	1601	2222	285
file_1_file_1_jg10856	CG13018_OG0006537	168	220	146	102	183	270	90	230	84	114	123	170	100	206	174	363	119	170	119	358	226	294	146	45
file_1_file_1_jg10857	CG13016_OG0006536	221	300	115	172	980	215	379	172	380	161	156	242	133	151	111	313	428	170	833	223	131	375	834	98
file_1_file_1_jg10858	CysRS-m_OG0002922	655	835	347	377	826	1247	437	649	328	462	388	696	391	829	361	1435	477	434	643	772	366	852	721	170
file_1_file_1_jg10859	O-fut1_OG0006535	249	345	90	122	1149	306	2572	177	2189	168	96	319	79	79	69	406	2274	98	1110	118	84	368	1079	83
file_1_file_1_jg1086	tkv_OG0000108_OG2	1163	64	219	615	1348	95	189	84	200	770	294	1268	1117	40	156	199	388	298	944	227	212	41	1028	282
file_1_file_1_jg10860	eIF3m_OG0002921_OG0	12529	15875	5256	5676	13436	10531	10243	8710	9229	8779	5952	12522	7275	11202	4778	15357	12550	6854	9797	8459	4571	19289	10606	3748
file_1_file_1_jg10861	CG8323_OG0002920_OG0	1633	2079	837	786	852	1241	393	753	334	1234	813	1399	955	595	790	1409	511	1063	638	1493	878	2198	630	511
file_1_file_1_jg10862	CG18327_OG0000896	58	526	61	31	115	422	9	152	13	40	27	138	35	133	27	436	13	33	92	71	22	714	120	23
file_1_file_1_jg10863	CG18324_OG0002919	268	294	162	182	415	496	198	301	240	207	160	336	204	220	164	755	265	219	328	330	183	261	372	80
file_1_file_1_jg10864	CG4960_OG0000766_OG1	3388	4810	3027	2718	4756	5773	3654	4639	3185	3253	3647	4715	3093	3451	3398	9135	4788	4299	3108	6509	3463	5663	3579	1450
file_1_file_1_jg10865	mRpS16_OG0006534	219	421	184	171	401	471	341	366	265	208	247	350	201	485	273	679	403	280	275	483	303	584	314	108
file_1_file_1_jg10866	cg_OG0006533	4005	4375	2258	2545	6507	9062	5200	2660	4743	2906	2547	4902	2538	1538	2727	7678	5941	3192	5778	3571	2845	3380	5942	1094
file_1_file_1_jg10867	CG30069_OG0001138	13040	3941	6703	9928	5205	7407	9760	5287	7352	14130	6309	16650	12531	3368	7477	6511	9357	8047	4057	9923	8053	4165	3997	5190
file_1_file_1_jg10868	VGAT_OG0006532	31	50	127	378	6	101	194	20	330	27	44	997	113	36	265	59	271	103	6	105	33	55	37	32
file_1_file_1_jg10869	Sox15_OG0006531	446	4552	1724	545	61	9290	1364	2484	726	601	1575	1116	901	3644	1769	7457	1266	1716	48	2218	1670	5221	60	196
file_1_file_1_jg1087	tkv_OG0000108_OG0	369	118	425	289	4510	1252	66	603	56	164	452	392	352	382	48	2515	71	549	2709	38	57	108	3152	122
file_1_file_1_jg10870	RpS23_OG0006530	28521	14782	10838	12494	41330	13310	37587	15828	27431	23192	13123	31734	16760	15398	10858	20256	39530	15885	28096	17332	12229	19646	30553	9230
file_1_file_1_jg10871	CG8468_OG0006529	448	38	110	273	1210	14	4131	78	2958	323	82	609	237	37	53	54	4511	69	1101	32	37	44	1195	50
file_1_file_1_jg10872	Opa1_OG0006528	5800	8169	2975	3273	4411	8929	2827	4074	2543	4148	2985	5973	3717	4116	3437	7767	3170	3606	3762	5425	3667	8581	4007	1709
file_1_file_1_jg10873	CG8485_OG0006527	2459	7465	1131	1747	5587	9621	2058	3246	1686	1904	1161	3342	2348	3592	1319	9084	2066	1394	4704	1552	1435	6832	4894	697
file_1_file_1_jg10874	Usp20-33_OG0006526	1108	2683	481	890	3609	3451	1145	1283	1047	958	666	1514	954	996	732	3664	1285	677	3640	1017	826	2466	3438	360
file_1_file_1_jg10875	SmydA-1_OG0006525	641	90	548	351	1002	90	1317	410	742	658	771	403	367	160	736	151	1184	879	738	1068	785	97	794	269
file_1_file_1_jg10876	Mdr50_OG0006524	3974	2602	11	837	2016	6902	1540	4513	1182	813	14	2466	922	4675	13	6445	3412	1238	800	3730	1179	5064	1227	1781
file_1_file_1_jg10877	Hsc70-5_OG0006523	12593	12558	5205	6097	9420	10985	4658	4808	4346	7348	7707	10298	5352	2689	8202	12987	5040	8814	7800	9967	8315	9747	8084	3438
file_1_file_1_jg10878	CG8531_OG0006522	1332	2416	680	744	2928	2209	1398	1107	1235	1124	787	1448	902	1339	660	2639	1621	800	2397	1296	658	2869	2520	412
file_1_file_1_jg10879	beta4GalNAcTA_OG0006521	534	504	277	429	745	783	334	344	269	493	352	633	440	224	280	1199	317	400	724	379	372	471	587	160
file_1_file_1_jg1088	tkv_OG0000108_OG1	100	4	154	78	229	24	27	53	46	126	179	41	128	27	90	27	37	230	206	105	171	9	175	28
file_1_file_1_jg10880	CG8547_OG0006520	17716	2886	20604	11195	9173	4489	10372	7256	8443	15758	27696	20110	15656	5031	21168	5864	12166	31665	7243	29524	27852	3534	6781	5525
file_1_file_1_jg10881	Sps1_OG0000895	719	731	277	392	4565	1151	3615	708	3537	569	367	913	569	828	232	1200	4282	349	3526	432	250	768	3972	219
file_1_file_1_jg10882	conv_OG0006519	659	137	450	821	320	283	3008	277	1877	1024	518	738	876	141	452	391	2390	548	314	769	546	224	240	317
file_1_file_1_jg10883	Ih_OG0011604	4745	15125	4848	5299	1202	31266	3656	10986	2297	4242	3979	9320	4511	16123	5269	26944	2693	5672	682	6488	4000	13762	843	1117
file_1_file_1_jg10884	tej_OG0002918	3	8	4	6	691	6	14	55	3	6	5	5	5	13	3	7	7	3	686	4	7	2	610	1
file_1_file_1_jg10885	Shrm_OG0000588	4251	4279	3133	2931	3772	6165	5600	3118	4209	4462	3402	5384	4750	2318	3102	5907	6264	3531	3252	4875	4171	4330	3142	1319
file_1_file_1_jg10886	CG8613_OG0006125	2983	2019	1883	1781	1738	2687	1323	1454	1145	1891	2218	3430	1415	1074	2246	3069	1621	2789	1473	3703	2300	1845	1548	795
file_1_file_1_jg10887	CG8617_OG0006126	429	822	231	278	800	794	621	398	456	333	265	540	312	445	234	1077	618	319	735	359	258	946	733	151
file_1_file_1_jg10888	Arc1_OG0002768_OG0	33125	39290	8219	11014	7247	14842	10798	4755	7922	21112	12208	41158	20841	3046	12428	11561	13196	8715	5881	26983	12568	43949	5383	22436
file_1_file_1_jg10889	Arc2_OG0006127	664	3252	288	491	326	665	360	474	606	543	311	774	453	825	212	782	436	351	217	540	374	6157	280	576
file_1_file_1_jg1089	Bsg25D_OG0003412_OG0	3012	3793	1588	1894	3861	8106	1366	1897	1309	2351	1907	3386	2065	1258	1989	7876	1612	2036	3386	2309	2109	2872	3176	681
file_1_file_1_jg10890	Tfb1_OG0006128	1518	1904	850	847	2690	2106	2940	1259	2511	1220	960	2000	1013	1557	752	2295	3371	1061	2137	1365	869	2437	2385	429
file_1_file_1_jg10891	CG34442_OG0000668_OG1	3	9	5	4	4	8	11	16	2	2	2	2	0	19	0	8	8	6	1	1	0	19	103	0
file_1_file_1_jg10892	CG34442_OG0000668_OG0	2	6	1	2	1	2	2	8	2	1	3	3	0	0	0	2	2	4	0	28	0	17	3	7
file_1_file_1_jg10893	CG34443_OG0012822_OG0	1	5	1	3	1	13	0	2	1	0	0	5	2	3	1	17	3	2	2	10	8	7	1	4
file_1_file_1_jg10894	CG34444_OG0012644_OG0	1262	798	466	268	1326	2374	1248	1549	47	596	25	805	895	1536	778	3133	1094	947	285	1288	1088	1933	463	649
file_1_file_1_jg10895	Obp50c_OG0012051_OG0	0	2	1	3	0	1	13	1	7	0	1	1	0	1	4	11	13	5	0	1	2	5	0	0
file_1_file_1_jg10896	CG34185_OG0006129	0	74	2	0	0	187	5	89	8	0	0	0	1	81	0	338	7	0	0	0	0	44	0	0
file_1_file_1_jg10897	Obp50e_OG0006130	0	3	42	1	0	77	36	40	19	0	64	3	0	50	26	56	28	98	84	22	18	4	1	0
file_1_file_1_jg10898	CG30075_OG0012569	7	3	0	4	1	10	0	1	1	1	0	3	4	0	0	144	3	2	0	6	3	2	0	3
file_1_file_1_jg10899	Dh44-R1_OG0006131	24	71	54	64	4	174	19	74	44	50	41	238	71	108	50	185	24	76	4	52	31	77	10	25
file_1_file_1_jg1090	Bub1_OG0001806_OG0	1003	1654	554	705	2786	2281	1152	761	1024	882	780	1323	918	583	789	2028	1276	800	3054	874	939	1523	2765	315
file_1_file_1_jg10900	CG10104_OG0006132	1	0	0	1	0	0	0	0	0	0	0	0	0	0	1	3	1	0	0	0	0	5	0	0
file_1_file_1_jg10901	CG17385_OG0006133	1289	1856	874	895	2043	1934	1472	1240	1176	1124	1111	1479	982	1711	1108	2736	1588	1353	1795	1493	1351	2002	1616	388
file_1_file_1_jg10903	Sin1_OG0018171	73	126	36	70	128	111	191	119	112	61	87	100	99	115	69	217	179	83	118	158	114	211	111	45
file_1_file_1_jg10904	Sin1_OG0002769_OG0	419	811	396	317	1873	748	664	381	606	420	449	675	409	309	432	963	716	495	1650	609	416	798	1646	149
file_1_file_1_jg10906	msi_OG0015024_OG0	3	10	0	1	1	3	0	1	1	0	0	1	2	2	3	0	1	0	1	2	0	8	0	1
file_1_file_1_jg10907	Achl_OG0002770	3611	2135	495	487	240	10307	10977	4370	4042	459	93	2595	426	398	119	10868	2263	103	549	3168	101	5098	203	1253
file_1_file_1_jg10908	phyl_OG0006134	157	3738	337	327	10	8097	312	2479	372	174	330	719	310	3295	410	7099	396	418	9	394	269	3515	25	57
file_1_file_1_jg10909	Oaz_OG0006135	2678	2	6	25	1116	4509	836	3427	22	8	10	1405	9	2686	7	4239	2027	749	4	2180	563	3398	4	0
file_1_file_1_jg1091	vri_OG0003411_OG0	4990	8541	2895	3391	1664	3161	2778	1770	3319	3606	3379	3854	3201	1521	3537	5463	5315	4422	1308	4174	4237	9806	1291	3011
file_1_file_1_jg10910	Oaz_OG0006136	23	15	16	20	2	31	642	11	810	12	23	32	18	7	21	15	750	11	0	30	13	16	8	18
file_1_file_1_jg10911	PRAS40_OG0002771	1853	566	1124	681	4132	510	1686	1144	1605	898	1368	1106	726	352	1225	627	2425	1479	3402	1859	1130	589	3487	385
file_1_file_1_jg10912	Cpsf160_OG0006137	626	992	289	479	1968	1411	1405	569	1421	471	259	623	405	534	261	1276	1505	485	1791	430	224	919	1895	225
file_1_file_1_jg10913	Asx_OG0006138	2440	2120	1300	1612	3878	6387	4740	1560	2241	1862	1353	2842	1683	3238	2023	4099	3889	2911	3480	1805	2067	1407	2046	596
file_1_file_1_jg10914	Cpr51A_OG0006139	610	19	25	186	216	62	6587	103	1070	337	19	425	371	87	19	67	1700	15	143	45	33	23	2307	156
file_1_file_1_jg10915	CG30197_OG0012645_OG0	5779	1399	2064	5107	3732	3682	1271	3157	673	5684	2962	9216	5898	2709	2875	6158	1487	2683	2280	6005	3115	1800	2674	3160
file_1_file_1_jg10917	ttv_OG0006140	188	114	57	168	503	209	342	110	259	175	68	220	151	21	98	181	273	76	531	80	107	74	504	45
file_1_file_1_jg10918	CG30076_OG0006141	2	4	2	4	4	1	2	4	1	3	321	7	2	0	16	2	4	11	4	11	14	6	3	1
file_1_file_1_jg10919	ttv_OG0006142	69	44	30	73	229	108	106	50	109	82	23	154	63	19	35	81	125	35	216	25	32	26	186	13
file_1_file_1_jg1092	CG14024_OG0003410_OG0	25	452	44	111	4	413	112	95	156	21	16	300	31	79	45	463	138	34	6	42	13	508	12	19
file_1_file_1_jg10920	LamC_OG0006143	5087	3564	1715	3933	3958	3555	5357	3456	4557	4463	1919	6275	4276	1580	1489	4097	8599	2124	2707	2612	1430	3695	3431	1381
file_1_file_1_jg10921	ttv_OG0006144	342	221	143	255	967	434	710	179	501	287	144	489	314	62	161	414	576	178	928	155	177	249	821	93
file_1_file_1_jg10922	CG12869_OG0006145	39	164	28	44	18	38	42	65	60	83	76	38	65	5	21	78	55	52	7	69	33	109	10	78
file_1_file_1_jg10923	CG12869_OG0006146	11	64	17	23	5	18	19	41	225	32	25	21	90	14	7	51	21	25	6	25	17	49	9	26
file_1_file_1_jg10924	Polr1A_OG0006147	1147	940	923	572	3481	1148	2640	813	1762	952	601	907	743	972	660	1259	2090	1608	2144	512	536	1186	2365	566
file_1_file_1_jg10925	Blos1_OG0006148	329	595	189	246	261	679	245	388	173	276	255	426	308	346	209	946	244	267	219	319	271	626	219	86
file_1_file_1_jg10926	tra2_OG0011582	590	1070	358	364	1120	1119	1339	480	1049	436	423	932	462	429	320	1160	1327	677	782	588	372	1636	886	222
file_1_file_1_jg10927	CG12868_OG0001564	697	2300	315	496	271	1377	177	650	229	586	380	821	461	940	308	1488	204	514	234	744	401	3356	256	403
file_1_file_1_jg10928	CG33468_OG0011583_OG0	29	71	14	37	14	30	9	22	13	35	9	41	39	36	4	26	17	11	13	26	10	129	14	14
file_1_file_1_jg10929	Su(var)2-HP2_OG0000760_OG0.2	1198	2092	754	774	3515	4369	2586	1422	2202	1004	735	1768	1028	1749	871	3350	2478	967	3799	1155	913	2348	3606	344
file_1_file_1_jg1093	Ncoa6_OG0008833	3791	3553	1473	2151	5600	8788	4011	2752	3098	2733	1784	3887	2575	3289	2670	5336	3522	1936	5959	2848	2705	2748	5544	1087
file_1_file_1_jg10930	Su(var)2-HP2_OG0000760_OG0	57	159	11	73	340	326	125	46	135	96	11	64	20	17	160	50	112	31	257	17	37	50	222	23
file_1_file_1_jg10931	Sec61beta_OG0006149	1552	1314	508	1044	2807	969	4674	1214	2907	1427	811	2414	1676	841	663	1703	4428	811	1986	916	781	1746	2309	590
file_1_file_1_jg10932	CG12863_OG0011584	138	307	85	85	352	367	242	196	203	104	107	161	120	249	84	517	282	135	365	118	117	292	351	53
file_1_file_1_jg10933	Had2_OG0006150	124	14	102	83	36	8	289	36	218	119	146	109	169	51	71	8	516	164	37	198	145	14	24	34
file_1_file_1_jg10934	CG12862_OG0011585_OG0	2	12	0	2	3	3	4	0	8	2	0	1	0	1	1	9	14	1	1	0	1	6	0	2
file_1_file_1_jg10935	CG10139_OG0006151	359	494	244	319	861	806	1102	319	989	346	334	711	364	244	270	1031	1126	351	734	379	337	416	719	163
file_1_file_1_jg10936	Adgf-E_OG0006152	1	4	0	5	3	0	2	0	1	1	1	0	1	2	1	89	1	3	0	0	0	12	2	1
file_1_file_1_jg10937	CG12861_OG0006153	0	2	1	80	0	0	4	0	0	0	0	0	10	1	17	1020	8	0	0	1	3	55	0	0
file_1_file_1_jg10938	CG12860_OG0006154	2	3	1	114	1	3	4	0	3	2	1	7	12	6	30	1237	10	325	2	1	9	79	3	1
file_1_file_1_jg10939	CG12866_OG0002772	0	0	0	2	2	0	5	2	0	0	0	0	0	0	1	29	1	0	0	0	1	4	0	0
file_1_file_1_jg1094	Ncoa6_OG0011756_OG0	413	581	239	295	800	1262	468	383	396	345	254	570	299	284	232	905	572	301	531	465	237	484	768	140
file_1_file_1_jg10940	mspo_OG0006155	396	522	530	248	98	841	190	528	204	387	601	688	378	522	345	804	271	693	60	818	566	716	89	217
file_1_file_1_jg10941	CG30480_OG0013965_OG0	18	7	28	8	2	15	1	11	2	22	24	16	11	23	11	12	4	9	2	26	15	36	29	10
file_1_file_1_jg10942	CG30480_OG0002773	91	58	86	37	13	97	22	53	18	92	104	71	32	56	103	38	8	184	14	107	98	81	57	36
file_1_file_1_jg10943	mspo_OG0006156	1474	1711	1892	1024	371	3212	829	1844	893	1438	2643	2259	1424	2781	1512	2786	957	2790	256	3519	2667	2093	336	992
file_1_file_1_jg10945	CG43428_OG0012947	0	0	0	0	0	10	0	1	0	0	0	1	0	2	0	5	0	0	0	0	0	0	0	0
file_1_file_1_jg10946	jef_OG0006157	444	2545	832	1210	25	4604	194	1124	415	434	708	2344	420	362	1128	4886	321	1052	29	788	636	1397	46	167
file_1_file_1_jg10947	AttC_OG0000164_OG0	8519	6	92	265	2128	19	842	20	392	794	250	723	83	79	80	17	475	1089	31	523	97	12	846	241
file_1_file_1_jg10948	AttC_OG0000164_OG0.2	11910	14	243	737	2990	25	722	25	510	1320	527	2099	454	182	192	91	515	1532	192	968	202	41	1216	637
file_1_file_1_jg10949	Rpn6_OG0006158	4164	4868	1644	3262	9405	6396	9989	3429	7174	3549	2370	4864	3537	3634	1888	7834	11673	2245	7016	3030	2105	4799	8264	1668
file_1_file_1_jg1095	cype_OG0008832	8361	6644	8917	9171	4647	6485	3800	7752	1984	10622	11845	10685	6308	6375	12698	12212	3956	16147	3348	21996	13810	7296	3751	2576
file_1_file_1_jg10950	ave_OG0006159	160	323	115	114	433	355	222	214	144	135	121	247	146	294	114	434	227	156	376	198	138	337	398	70
file_1_file_1_jg10951	CG10151_OG0006160	48	732	66	69	10	688	256	273	480	37	63	214	68	298	74	731	349	66	9	69	50	840	20	14
file_1_file_1_jg10952	ND-B15_OG0006161	2853	1848	2405	2352	1695	1529	964	1826	544	3012	3572	3504	2014	1459	3874	2955	1056	4369	1114	6960	4401	1928	1203	829
file_1_file_1_jg10953	Trs31_OG0006162	417	954	398	322	445	749	680	574	527	425	474	565	457	798	406	952	698	573	337	718	504	971	340	158
file_1_file_1_jg10954	CG12857_OG0006163	1	3	2	2	3	4	4	4	8	1	1	1	3	3	5	33	1	14	10	0	6	18	12	0
file_1_file_1_jg10955	Spred_OG0002774	1253	1691	742	955	1233	3066	1502	673	1417	932	846	1945	968	386	1045	2875	1552	1010	1246	1065	976	1304	1196	399
file_1_file_1_jg10956	asRNA:CR42254_OG0000288_OG1	4	22	7	5	3	43	5	11	9	6	1	13	4	12	6	50	14	2	8	12	5	25	9	1
file_1_file_1_jg10957	BEAF-32_OG0006164	858	1011	532	612	3228	1602	2211	825	1797	732	700	1261	739	882	578	1816	2186	784	2688	904	741	936	2855	311
file_1_file_1_jg10958	kn_OG0006165	72	11	23	82	10	5	182	6	213	47	17	172	46	3	42	15	245	39	13	22	4	2	30	13
file_1_file_1_jg10959	kn_OG0015135_OG0	11	0	4	17	3	2	31	0	65	10	3	41	17	0	10	4	61	8	4	7	4	0	6	7
file_1_file_1_jg1096	CG14022_OG0008831	918	148	1964	954	166	82	96	447	117	1641	1500	708	1206	645	960	102	163	2045	110	2892	1032	352	128	364
file_1_file_1_jg10960	hui_OG0006166	6306	65	857	6489	1165	122	8106	1255	3769	10758	983	7300	7185	94	689	1177	6318	1061	778	1788	858	68	888	3624
file_1_file_1_jg10961	Pgm2b_OG0006167	0	0	1	16	2	5	3	2	0	4	0	0	4	3	4	129	1	5	3	0	2	7	1	0
file_1_file_1_jg10962	MFS16_OG0015134_OG0	1	0	0	1	0	0	2	0	0	1	0	0	0	0	0	0	4	0	0	0	0	0	0	0
file_1_file_1_jg10963	CG10205_OG0006168	3256	201	1927	2834	12	256	1148	742	829	6318	1796	3706	3740	255	1482	724	1478	1885	15	3041	1376	181	7	1457
file_1_file_1_jg10964	NaPi-T_OG0002775	35	93	64	34	988	116	168	63	115	46	18	78	52	68	28	140	226	78	984	18	18	121	960	17
file_1_file_1_jg10965	CG10209_OG0006169	597	530	329	362	453	917	655	452	580	465	404	746	527	501	460	927	725	520	326	635	489	507	439	167
file_1_file_1_jg10966	SMC2_OG0001116	499	1244	384	345	2450	1146	3007	546	2803	368	337	575	388	766	394	952	2909	455	2368	556	428	1345	2781	148
file_1_file_1_jg10967	Ercc1_OG0006170	106	493	54	50	400	333	195	170	179	62	53	154	52	185	50	440	231	66	352	88	48	635	412	45
file_1_file_1_jg10968	Ciao1_OG0006171	1477	2951	822	953	1791	3529	1853	1958	1266	1467	876	1763	1353	2567	860	3619	1823	1012	1340	1361	868	2870	1643	522
file_1_file_1_jg10969	HPS1_OG0006172	267	635	127	211	552	659	223	323	270	197	138	539	210	383	152	776	352	208	421	263	140	733	432	79
file_1_file_1_jg1097	TotM_OG0000049_OG0	218	24	5	125	168	3	0	16	5	79	431	352	5	23	54	10	1	13	56	15	6	67	203	1073
file_1_file_1_jg10970	CG33506_OG0006173	535	805	310	279	814	705	419	514	309	387	299	552	340	516	366	777	498	365	602	730	348	924	704	162
file_1_file_1_jg10971	U3-55K_OG0006174	246	380	80	101	1437	290	512	232	451	181	103	198	120	256	71	272	505	126	1144	138	66	464	1339	109
file_1_file_1_jg10972	Pcf11_OG0006175	7011	6401	5822	4403	5150	14438	6418	5375	5252	6233	4751	9329	5317	4240	6687	11432	6461	6471	4452	8448	6036	6309	4418	1908
file_1_file_1_jg10973	Cyp6a22_OG0006602	894	586	163	604	2475	1215	93	402	72	784	201	795	777	649	122	1557	168	210	1943	211	149	478	2122	242
file_1_file_1_jg10974	Cyp6a17_OG0000158_OG1	1502	1291	1058	1191	491	1607	403	879	431	1693	1180	1606	1518	892	798	1966	576	1356	406	1615	911	1151	357	477
file_1_file_1_jg10975	Cyp6a17_OG0000158_OG0	1077	202	202	618	1476	412	154	141	208	1029	258	769	706	162	151	525	192	296	955	283	163	179	1093	411
file_1_file_1_jg10976	Cyp6a19_OG0000106_OG0	26	39	12	21	7383	9	1	64	5	25	11	33	19	65	7	13	8	7	6277	7	11	7	6474	5
file_1_file_1_jg10977	Cyp6a9_OG0001615_OG1	3017	632	1381	2278	1730	1489	260	1263	227	2663	1786	2858	1821	733	1061	2001	381	2042	1339	2170	1340	622	1144	882
file_1_file_1_jg10978	Cyp6a19_OG0000106_OG1	34342	35687	12200	30916	5423	90212	281	26806	371	39100	16048	29889	30083	24472	11677	105931	374	17815	4430	19262	16410	34093	4008	9531
file_1_file_1_jg10979	Cyp6a21_OG0001140_OG0	3054	5074	1759	3174	3280	10284	60	4917	69	3456	2616	3484	3612	6069	1881	16389	94	2410	3123	3029	2817	3599	2223	1587
file_1_file_1_jg1098	fusl_OG0008830	500	78	597	442	1215	43	52	262	54	393	541	691	568	68	257	91	83	433	886	442	294	64	923	104
file_1_file_1_jg10980	Cyp6a8_OG0000181_OG1	2967	22923	1056	3344	342	62775	51	12836	40	5521	1338	2342	4146	32476	1480	69529	80	1075	512	2230	2093	20840	168	1973
file_1_file_1_jg10981	Cyp317a1_OG0006603	1023	1009	402	789	447	1399	88	893	88	949	476	1336	895	255	382	2090	113	637	432	543	499	821	371	287
file_1_file_1_jg10982	Kank_OG0006604	7343	3483	3712	5015	3863	7951	6046	4643	4655	6446	4556	9215	5627	2407	4105	7754	7712	4802	2999	6060	4300	3452	2859	1888
file_1_file_1_jg10983	Agps_OG0002932	2847	3910	209	906	838	7605	146	4416	266	1408	134	2037	1336	3663	171	6697	232	155	591	299	121	3437	536	535
file_1_file_1_jg10984	Lap1_OG0006605	509	668	301	385	1580	966	1020	324	761	344	289	698	236	110	349	804	974	429	1782	297	340	449	1740	183
file_1_file_1_jg10985	CG10257_OG0006606	119	2038	191	176	5	4050	6	1847	12	155	137	430	176	2564	115	4249	15	182	3	221	111	1981	3	47
file_1_file_1_jg10986	aPKC_OG0006607	300	522	359	303	605	730	654	190	364	266	295	549	375	120	409	708	462	483	581	500	649	388	566	118
file_1_file_1_jg10987	aPKC_OG0006608	1271	2537	1221	1262	1953	3394	1330	849	1108	1129	1051	2645	713	468	1366	2732	1470	1444	1540	1640	1126	1873	1716	370
file_1_file_1_jg10988	aPKC_OG0006609	129	58	47	102	290	114	279	35	165	121	60	114	62	10	91	116	184	100	294	113	107	16	320	56
file_1_file_1_jg10989	ckn_OG0006610	2856	2519	1265	2071	1668	3486	5629	1551	4087	2651	1448	4136	2637	694	1418	3565	6327	1585	1320	1844	1598	1985	1324	809
file_1_file_1_jg1099	Acsf2_OG0008829	2165	2269	494	803	1066	1965	486	918	278	1157	506	1159	1000	1541	349	1772	704	541	758	831	367	1549	834	487
file_1_file_1_jg10990	CG7639_OG0006611	2374	2882	1354	1137	1522	2359	691	1601	543	1533	1372	2110	935	1404	1558	2951	884	1947	1262	2466	1640	2988	1286	633
file_1_file_1_jg10991	pcs_OG0006612	2295	2396	1122	1543	3617	2700	2486	1102	2061	2082	1170	2542	1889	1090	1160	2658	2333	1532	3126	1623	1287	2535	3317	736
file_1_file_1_jg10992	CG10265_OG0006935	142	419	110	96	758	423	246	211	249	89	107	209	93	332	103	424	263	152	739	152	98	499	700	50
file_1_file_1_jg10993	hbs_OG0006936	130	107	71	120	14	215	1900	43	1666	81	83	296	69	39	98	294	1711	86	9	113	84	47	30	25
file_1_file_1_jg10994	CG33467_OG0000567_OG0	1	2	0	0	0	1	1	1	1	0	0	0	0	0	1	2	0	2	0	0	0	0	0	1
file_1_file_1_jg10995	chn_OG0013230_OG0	0	0	1	0	0	0	0	0	0	0	0	0	0	0	0	0	0	0	0	0	0	0	0	0
file_1_file_1_jg10997	chn_OG0003006_OG0	1296	6018	1146	1161	2467	16465	1697	4567	1859	890	1049	3192	981	7774	1196	13312	2278	1199	2285	1590	986	6103	2508	329
file_1_file_1_jg10998	CG8089_OG0013268_OG0	17	17	11	18	273	44	109	13	88	23	12	40	24	14	20	73	107	18	229	17	14	45	259	10
file_1_file_1_jg10999	CG7544_OG0003007_OG0.2	33	50	22	23	80	96	60	45	47	41	24	42	22	49	24	65	32	36	62	39	28	71	64	5
file_1_file_1_jg11	SteXh:CG42398_OG0000186_OG4.3	0	0	0	0	0	0	0	0	0	0	0	0	0	0	0	0	0	0	0	0	0	0	0	0
file_1_file_1_jg1100	nompC_OG0008828	721	317	1111	681	24	703	585	384	380	681	1047	1126	680	227	1507	1243	583	1442	21	1960	1436	247	57	215
file_1_file_1_jg11000	igl_OG0012076_OG0	398	3359	632	933	24	5229	125	1342	243	381	564	1465	409	771	754	8009	230	750	17	725	535	2501	53	120
file_1_file_1_jg11001	igl_OG0003008_OG0.2	7	4	9	6	0	8	3	1	7	5	9	18	3	1	9	15	10	12	0	4	4	3	2	2
file_1_file_1_jg11002	GPHR_OG0006937	327	430	154	290	1139	567	562	348	506	242	169	415	208	186	106	713	565	316	933	312	178	423	981	125
file_1_file_1_jg11003	CG11807_OG0003009_OG0	1054	1275	521	769	2054	1807	918	823	765	846	710	1304	833	519	543	2305	964	838	1848	879	709	1082	1839	363
file_1_file_1_jg11004	row_OG0000422_OG1	10	2	5	4	1	7	5	2	6	4	5	6	7	5	1	4	4	4	1	4	3	8	2	3
file_1_file_1_jg11005	row_OG0006938	1924	3077	732	1147	3617	4205	6511	1440	6032	1365	941	2440	1335	1098	914	4037	7197	1083	3566	1297	955	2652	3403	607
file_1_file_1_jg11006	CG8093_OG0006939	0	3	0	2	1	2	2	4	0	0	0	1	0	1	1	2	0	5	0	1	0	6	2	0
file_1_file_1_jg11007	CG11808_OG0006841	138	583	109	127	526	646	416	409	352	123	105	245	178	680	92	614	500	122	476	189	136	731	489	57
file_1_file_1_jg11008	mRpL41_OG0006840	748	717	425	383	542	893	471	761	350	472	454	792	245	861	560	1099	548	593	379	1022	505	820	403	227
file_1_file_1_jg11009	CG8079_OG0006839	28	54	17	29	49	103	117	28	73	29	28	61	20	15	24	103	95	34	68	29	44	46	72	5
file_1_file_1_jg1101	H15_OG0008827	144	3698	159	98	84	7110	785	1682	497	113	207	236	142	1216	214	5893	851	220	61	255	192	3699	78	44
file_1_file_1_jg11010	Hex-C_OG0006838	1400	81	185	918	6117	43	8	179	2	915	268	1490	1921	25	132	261	32	159	2929	178	174	73	3722	313
file_1_file_1_jg11011	CG8079_OG0006837	367	599	272	270	635	1332	763	435	702	304	223	684	246	371	247	1080	780	352	460	468	271	556	564	123
file_1_file_1_jg11012	Fs_OG0006836	621	200	270	485	129	340	376	258	487	753	294	435	380	78	289	435	447	333	177	301	381	153	107	286
file_1_file_1_jg11013	ItgaPS4_OG0000058_OG1	1561	625	427	1316	366	429	3283	429	3165	1470	664	1745	912	125	495	467	2887	997	466	827	603	702	372	1206
file_1_file_1_jg11014	ItgaPS4_OG0000058_OG0	92	56	30	56	6	14	107	11	158	76	25	81	35	7	12	7	57	35	4	13	32	149	2	62
file_1_file_1_jg11015	Trpm_OG0006835	3943	5536	3044	2332	2818	13178	1824	3884	1601	3051	2981	6188	2619	2793	2875	8734	2345	3092	2625	4568	2975	4183	2401	1134
file_1_file_1_jg11016	ND-51L2_OG0006834	0	5	1	2	0	8	0	6	0	1	0	2	1	1	5	35	6	0	0	0	1	6	0	1
file_1_file_1_jg11017	CG8152_OG0006833	162	297	114	87	462	309	236	167	189	107	138	231	96	178	115	394	238	160	494	210	132	304	459	56
file_1_file_1_jg11018	Xpc_OG0001643	3054	3652	2246	1975	4073	3788	3972	1858	3963	2432	2320	3291	1718	1906	1826	3705	4250	2808	3481	2943	1810	3892	4419	932
file_1_file_1_jg11019	CG8155_OG0006832	971	1519	457	698	1735	1718	1596	539	1471	581	561	1393	590	306	645	1960	1568	690	1795	719	526	1239	1709	275
file_1_file_1_jg11020	Arf51F_OG0006831	1544	1485	1010	1064	2289	2542	2013	1373	1328	1213	1224	1666	1208	1246	1084	2790	1665	1542	2091	1617	1487	1351	2072	552
file_1_file_1_jg11021	CG8160_OG0014335_OG0	2	1	1	0	0	0	1500	1	1976	0	0	0	0	1	0	0	2212	1	1	0	0	0	0	0
file_1_file_1_jg11022	na_OG0018172	374	91	105	1166	25	202	1759	159	525	358	238	1134	3377	77	378	96	2926	185	21	128	522	201	39	60
file_1_file_1_jg11023	Hr51_OG0006830	2	25	2	10	1	3	30	1	72	2	5	64	0	2	11	3	44	11	3	7	1	68	13	2
file_1_file_1_jg11024	unc-5_OG0006829	204	1121	153	263	207	1853	1788	442	1658	249	151	541	122	307	194	2070	1857	194	204	153	147	724	168	53
file_1_file_1_jg11025	Pms2_OG0006828	391	613	285	198	2135	988	732	358	602	279	230	487	242	406	342	784	723	340	1973	497	300	653	1964	121
file_1_file_1_jg11026	dup_OG0006827	157	102	58	96	7300	295	1309	229	1222	139	65	231	155	89	50	296	1420	67	5831	95	78	53	6929	49
file_1_file_1_jg11027	SRPK_OG0000120_OG0.49	3485	1819	1667	2149	5375	3609	4046	1863	3003	2350	2329	3395	2081	2447	3167	3193	3473	2813	5521	3489	3531	1366	5443	957
file_1_file_1_jg11028	SRPK_OG0000075_OG1	582	303	390	405	1092	688	688	357	502	452	504	661	392	247	571	693	639	583	977	637	736	295	1014	202
file_1_file_1_jg11029	Stacl_OG0011630_OG0	3901	920	10429	1493	225	1382	424	2369	338	1734	12619	2960	1588	2098	12908	593	396	16406	173	19060	18044	918	221	713
file_1_file_1_jg1103	mid_OG0008826	377	4289	377	332	176	7755	1455	1651	1040	387	487	593	548	1381	411	6255	1511	591	146	597	635	4501	169	154
file_1_file_1_jg11030	CG30472_OG0014950_OG0	0	3	0	0	0	2	0	1	0	0	0	0	0	1	0	1	0	0	0	0	0	7	0	0
file_1_file_1_jg11031	Stacl_OG0012072_OG0	0	0	1	1	0	4	0	0	0	1	0	2	2	5	0	13	0	0	0	0	0	9	0	0
file_1_file_1_jg11032	Stacl-PR_OG0006826	1043	836	5460	696	56	2144	123	1434	177	737	3966	1411	785	2268	4152	1118	163	5547	75	8676	5295	862	62	263
file_1_file_1_jg11033	Stacl_OG0001642_OG2	210	682	285	277	4	1989	66	375	106	155	201	721	231	193	519	1177	78	331	6	323	315	359	18	57
file_1_file_1_jg11034	CG8180_OG0002997_OG0.2	15	5	14	18	30	15	14	12	13	16	13	28	15	10	10	20	17	12	23	18	18	12	41	6
file_1_file_1_jg11035	CG12964_OG0002996_OG0.2	15	2	2	6	0	6	21	1	34	9	0	22	4	0	0	9	50	0	0	3	0	1	6	5
file_1_file_1_jg11036	Ir52a_OG0000063_OG0	0	0	0	0	0	0	0	0	0	0	0	0	0	0	0	0	0	0	0	0	0	0	0	0
file_1_file_1_jg11037	Ir52a_OG0000063_OG1	0	0	0	0	0	0	0	0	0	0	0	0	0	0	0	1	0	0	0	0	0	0	0	0
file_1_file_1_jg11038	Ir52c_OG0000128_OG0	0	1	13	1	0	2	0	8	0	0	13	0	0	12	7	4	0	8	0	18	4	5	0	0
file_1_file_1_jg11039	Ir52a_OG0000063_OG2	0	0	0	0	0	0	0	0	0	0	0	0	0	0	0	0	0	0	0	0	0	0	0	0
file_1_file_1_jg1104	CG14020_OG0003686	54	1218	84	52	2	1114	7	734	4	67	80	112	38	709	57	1672	1	111	3	134	55	1395	4	25
file_1_file_1_jg11040	Ir52c_OG0000128_OG1	0	1	8	0	0	0	0	0	0	0	5	0	0	2	14	0	0	4	0	15	8	0	0	0
file_1_file_1_jg11041	Ir52c_OG0000128_OG1.2	0	1	20	1	0	1	0	1	0	0	16	0	0	7	19	0	0	23	0	37	9	0	0	0
file_1_file_1_jg11042	Pgant1_OG0006825	1029	694	535	585	2245	1295	3221	617	2202	862	586	1387	955	659	571	1331	3282	539	1946	753	532	721	2203	266
file_1_file_1_jg11043	Khc-73_OG0006824	5708	7446	2474	3747	3164	9602	4625	4026	3643	4412	2718	6387	3361	963	3592	6529	4373	3339	3396	3126	3121	4625	2740	1770
file_1_file_1_jg11044	CG30471_OG0006823	32	2	5	53	4	2	97	0	68	21	3	91	22	5	26	5	861	6	0	72	29	6	1	7
file_1_file_1_jg11045	CG30467_OG0002995	308	962	238	221	1623	1144	882	642	710	256	235	494	221	792	216	1345	1013	273	1154	393	219	1076	1376	92
file_1_file_1_jg11046	CG8187_OG0006822	524	780	421	277	340	910	280	474	188	390	412	617	302	678	535	1012	287	477	314	686	562	734	302	154
file_1_file_1_jg11047	Vha36-1_OG0000260_OG1	5137	14608	1988	4193	6553	10549	2634	10580	1983	5649	2287	6367	3883	3520	2298	14681	3192	2419	4821	3059	2347	13230	5024	1738
file_1_file_1_jg11048	eIF2Bgamma_OG0006821	943	1484	562	611	1489	988	1194	770	854	843	679	1004	701	568	621	1283	1151	805	1195	865	698	1483	1194	333
file_1_file_1_jg11049	CG8192_OG0006820	95	145	353	212	132	134	177	196	53	236	462	304	312	105	821	155	185	558	108	842	954	116	164	69
file_1_file_1_jg1105	CG7382_OG0009454	1028	1247	760	625	886	1344	603	1085	524	843	925	1351	746	1027	812	1684	786	977	637	1645	943	1349	654	366
file_1_file_1_jg11050	CG12963_OG0001641_OG0.2	2	22	1	0	0	4	0	1	3	3	0	6	0	2	0	1	0	0	0	1	0	58	1	4
file_1_file_1_jg11051	CG12963_OG0001641_OG0	0	2	0	0	2	0	0	0	0	0	0	0	0	0	0	1	0	0	3	0	0	1	6	0
file_1_file_1_jg11052	CG12963_OG0000504_OG1	1	0	0	1	1	1	0	0	1	0	0	0	0	0	0	0	0	0	4	1	0	0	4	0
file_1_file_1_jg11053	CG12963_OG0000504_OG0	0	1	0	0	3	0	0	0	3	0	0	1	0	0	0	0	1	0	3	0	0	3	5	0
file_1_file_1_jg11054	CG12963_OG0002994_OG0	2	40	5	10	66	2	4	4	79	1	2	2	3	4	2	15	10	4	76	9	0	99	93	2
file_1_file_1_jg11055	CG8195_OG0006819	538	1146	301	442	1168	1376	522	640	433	398	343	706	308	395	253	1731	488	420	996	426	218	1049	947	142
file_1_file_1_jg11056	Flo1_OG0006818	3727	2590	1868	2664	2469	6255	3761	3102	3459	3278	2045	4740	3501	3400	1592	6067	4760	2200	1859	2914	1857	2490	1981	1136
file_1_file_1_jg11057	Cdk5_OG0002993	636	744	392	472	1154	852	491	433	532	474	461	838	495	347	386	1159	645	551	871	650	384	802	993	245
file_1_file_1_jg11058	CG8204_OG0006817	125	221	95	71	210	150	152	127	115	123	138	175	112	118	111	249	164	137	179	194	153	247	188	67
file_1_file_1_jg11059	CG42524_OG0017418	54	70	37	47	72	137	62	68	57	67	37	87	48	72	30	121	75	41	43	70	30	80	55	24
file_1_file_1_jg1106	cl_OG0009453	1422	3297	995	978	1804	3854	3198	2727	1805	1305	1066	1937	1106	3355	950	4268	2927	1152	1472	1700	980	3794	1596	577
file_1_file_1_jg11060	fus_OG0011629	3036	6281	1729	1852	4686	15312	923	5061	610	2773	1750	5355	4120	6123	2047	11896	924	1752	3566	3053	2623	7258	3876	783
file_1_file_1_jg11061	fus_OG0006816	4714	6741	1531	3392	7657	15345	2847	4205	1863	4267	2264	6183	4172	1832	2503	12650	2785	2215	6854	2779	2576	4821	6794	1110
file_1_file_1_jg11062	CG8207_OG0006815	601	1428	297	422	874	1436	640	764	601	599	395	756	563	753	303	1553	721	435	728	569	377	1342	833	186
file_1_file_1_jg11063	Vha14-1_OG0006814	2678	8111	2196	2533	3554	7186	1845	8560	1474	3066	2340	4031	2642	4919	2112	9580	2207	2719	2625	4067	2054	8762	2725	980
file_1_file_1_jg11064	CG30091_OG0001640_OG0	136	43	59	50	153	3	91	23	62	65	69	145	98	13	38	5	99	56	99	39	66	46	89	38
file_1_file_1_jg11065	Impbeta11_OG0006813	2213	2342	1257	1163	3537	2833	2149	1625	2118	1660	1361	2725	1390	1533	1156	2816	3054	1423	2567	2324	996	2549	2970	663
file_1_file_1_jg11066	Cep89_OG0006812	0	6	2	4	0	1	0	1	3	1	4	0	0	0	11	11	4	4	0	2	2	2	3	1
file_1_file_1_jg11067	CG30090_OG0000475_OG0	10	54	3	6	3	12	55	9	41	13	6	15	7	9	3	10	44	5	3	4	0	108	3	9
file_1_file_1_jg11068	asRNA:CR44372_OG0000331_OG0	1	4	2	3	0	2	0	0	0	9	3	5	0	0	1	0	1	1	0	2	1	5	2	6
file_1_file_1_jg11069	asRNA:CR44372_OG0000331_OG1	0	1	0	6	0	0	1	0	3	2	0	0	0	0	0	0	0	1	0	1	0	0	1	6
file_1_file_1_jg1107	Vps52_OG0009452	1004	1614	588	688	1211	2005	988	987	774	822	685	1282	834	1249	639	1991	1094	770	1010	1171	619	1751	1126	378
file_1_file_1_jg11070	CG33460_OG0001148_OG0	201	9	19	41	16	0	75	2	77	71	30	88	36	2	8	1	108	19	8	10	6	6	21	71
file_1_file_1_jg11071	CG33462_OG0000503_OG0	7	3	4	24	2	0	16	1	35	18	5	2	7	0	6	0	21	13	0	3	0	4	16	19
file_1_file_1_jg11072	CG46433_OG0012071_OG1	61	32	342	145	52	55	989	75	483	213	326	310	159	45	254	98	938	395	52	265	451	120	37	236
file_1_file_1_jg11073	grass_OG0013964_OG0	0	2	15	3	0	1	16	5	13	2	32	11	23	0	17	4	23	22	1	24	25	3	3	3
file_1_file_1_jg11074	CG30080_OG0011628	4	0	0	4	0	0	0	0	0	1	0	18	6	1	0	0	1	3	0	0	0	1	0	0
file_1_file_1_jg11075	CG30089_OG0000773	509	1498	737	612	260	1826	1269	720	1108	480	960	1412	658	489	788	2047	1380	943	206	1058	801	1201	259	144
file_1_file_1_jg11076	Zasp52_OG0006811	55181	4444	92917	30009	15445	5479	30327	20808	15825	39500	118372	36201	30802	14494	122481	4857	27544	147844	11739	148482	144742	6364	12043	14787
file_1_file_1_jg11077	CG33465_OG0000144_OG0	0	0	0	0	0	0	0	0	0	0	0	0	0	0	0	0	0	0	0	0	0	0	0	0
file_1_file_1_jg11078	CG33465_OG0000144_OG1	0	0	0	0	1	0	16	0	1	0	0	0	0	0	0	0	7	0	0	0	0	0	0	1
file_1_file_1_jg11079	Poxn_OG0006810	3	3	2	7	0	2	112	2	65	2	2	41	1	0	3	4	110	5	0	5	5	1	0	0
file_1_file_1_jg1108	CG6907_OG0009451	799	1264	480	533	2130	1022	1556	710	1298	764	550	918	678	664	593	1305	1791	609	1705	723	526	1309	1822	246
file_1_file_1_jg11080	CG8249_OG0006809	279	75	147	162	742	112	389	101	152	188	133	277	200	51	95	137	316	161	423	160	73	64	530	133
file_1_file_1_jg11081	tun_OG0018173	1	1	4	2	1	7	8	2	11	4	8	9	6	8	7	1	4	3	12	9	11	3	9	0
file_1_file_1_jg11082	tun_OG0011627	580	221	393	283	990	519	461	331	404	391	394	632	304	251	408	544	481	532	784	567	330	275	840	130
file_1_file_1_jg11083	CG12970_OG0006808	5	5	3	0	0	3	2	2	4	2	1	1	2	0	0	2	0	3	2	4	0	1	3	0
file_1_file_1_jg11084	Gpo1_OG0006807	19658	9931	34442	13859	15564	16560	3164	16005	1646	19795	35367	17452	18129	11382	41126	15386	3351	42892	11281	63235	43903	10852	11328	5362
file_1_file_1_jg11085	Rif1_OG0002992	228	352	133	123	5678	339	1713	201	1580	152	112	294	132	180	118	277	1926	166	4590	188	98	377	4981	98
file_1_file_1_jg11086	sli_OG0006806	1773	2954	842	1289	1402	5072	4811	1614	4366	1596	1242	2353	775	488	1163	4012	4178	1085	1598	1126	963	1773	1067	323
file_1_file_1_jg11087	sli_OG0014952_OG0	1005	2058	767	829	1284	3326	3089	1025	2669	1138	908	1647	727	399	803	3050	2882	914	1101	932	735	1499	1022	216
file_1_file_1_jg11088	CG33920_OG0000041_OG2	1	1	0	0	0	3	3	0	5	1	0	0	0	0	1	2	6	1	0	0	2	0	0	2
file_1_file_1_jg11089	bdg_OG0006805	1890	3949	1318	1255	3615	4219	2402	2861	2166	1595	1472	2325	1254	1637	1245	4566	2350	1695	3402	1916	1079	3989	2598	669
file_1_file_1_jg1109	CG31915_OG0009449	161	249	69	137	599	295	294	174	293	166	97	234	204	113	73	347	300	90	501	95	90	219	520	74
file_1_file_1_jg11090	Diap2_OG0006804	3185	8772	2202	2133	3319	7397	1739	2784	1532	2825	2609	3981	2178	2430	2521	7469	2163	3184	2658	3537	2324	9281	2747	957
file_1_file_1_jg11091	bug_OG0006803	504	1513	355	397	457	1432	313	847	266	506	469	774	482	766	388	1688	370	581	368	718	380	1840	385	181
file_1_file_1_jg11092	Mlf_OG0006802	2504	5952	1643	2341	3799	7138	3327	2497	2733	2080	1932	4045	2201	1921	1980	8343	3345	2406	3532	2355	2272	5275	3568	735
file_1_file_1_jg11093	CG8299_OG0006674	5	1	0	7	19	0	7	1	7	7	0	2	7	1	1	8	1	0	8	1	2	0	15	1
file_1_file_1_jg11094	Cyp4aa1_OG0006675	3661	24	10	1340	5156	4	54	439	35	2516	16	2987	1880	3	15	62	52	12	3785	28	15	35	4124	575
file_1_file_1_jg11095	Strn-Mlck-PS_OG0000768	45977	3778	50208	24590	6926	8141	5378	15733	4730	31030	50861	34560	24372	14526	63519	7392	6224	60972	5013	91697	64842	5624	5437	10719
file_1_file_1_jg11096	CG8366_OG0006676	745	816	490	459	763	1083	710	676	657	611	546	1032	598	975	517	1180	973	666	621	820	562	842	663	241
file_1_file_1_jg11097	CG8314_OG0006677	1216	1264	644	816	1519	1612	1135	1062	960	1088	716	1410	948	1130	551	2663	1502	836	1121	1014	537	1555	1194	378
file_1_file_1_jg11098	Pex11ab_OG0006678	851	1432	492	776	1518	1762	302	1060	263	914	576	1426	914	1274	466	2072	403	550	1036	872	506	1573	1235	250
file_1_file_1_jg11099	CG8320_OG0006679	460	548	326	349	881	421	553	381	432	460	326	610	309	498	295	745	573	382	617	549	262	680	805	200
file_1_file_1_jg1110	CG31648_OG0009450	433	372	336	290	590	364	316	326	254	388	389	494	274	237	475	565	359	532	543	691	356	351	532	131
file_1_file_1_jg11100	ATPCL_OG0006680	13572	13416	2800	8470	30661	22080	12378	9308	6938	9096	3438	12511	9564	3657	3319	23865	9900	3550	25643	4128	3612	10485	23927	3261
file_1_file_1_jg11101	Tmem131_OG0006681	1791	2280	670	965	3441	2667	1728	1252	1584	1291	865	1989	1146	1738	795	2844	1939	963	3120	1232	712	2491	3037	468
file_1_file_1_jg11102	Ufc1_OG0006682	532	770	263	399	749	765	849	635	453	535	307	773	538	595	293	1017	748	323	571	451	377	824	638	202
file_1_file_1_jg11103	CG8388_OG0006683	390	759	235	220	525	719	315	431	323	279	306	497	323	624	240	856	367	305	465	367	299	924	478	126
file_1_file_1_jg11104	CG8389_OG0006498	267	430	239	288	960	547	608	287	545	216	262	444	357	258	194	661	705	289	806	337	238	537	881	157
file_1_file_1_jg11105	Prosbeta1_OG0002914	1755	2811	915	1486	2930	3193	4493	1981	3767	1420	1190	2770	1512	2121	963	5019	6395	1143	1732	1952	1017	3538	2696	842
file_1_file_1_jg11106	Rrp42_OG0006499	186	448	84	115	215	315	448	207	360	193	99	221	109	207	68	312	515	119	153	189	81	511	180	90
file_1_file_1_jg11107	EMC7_OG0006500	3586	3415	1650	1949	2954	3347	1102	2728	815	2158	2083	4771	2091	2812	1836	4912	1222	2427	2240	3757	1937	4163	2163	959
file_1_file_1_jg11108	CG8399_OG0006501	7335	7562	4515	5614	4908	8821	3514	6196	2861	7915	4876	9284	7166	4926	2949	10638	4509	4936	3311	6808	3131	7707	3976	1911
file_1_file_1_jg11109	casp_OG0006502	1715	2786	866	1072	3158	3896	2953	1613	2059	1378	973	1904	1373	1554	819	3700	2797	1045	3092	1215	934	2977	3124	613
file_1_file_1_jg1111	Coq6_OG0003685	4362	4408	2368	1704	2327	4441	1405	2868	1272	2691	2358	4214	2177	4111	2589	4964	1877	2855	1552	5742	2468	5325	1825	1015
file_1_file_1_jg11110	CG8401_OG0006503	4	9	9	12	10	10	30	9	35	3	6	41	34	13	14	12	41	12	9	11	11	19	4	4
file_1_file_1_jg11111	SP2353_OG0002915_OG0	2686	16745	1805	2462	71	27929	1155	6838	1428	2064	2182	3642	2055	5803	2718	27414	1175	2635	63	2670	2588	11219	74	737
file_1_file_1_jg11112	SP2353_OG0002915_OG1	5	24	11	6	0	115	12	8	6	3	14	2	3	27	19	48	5	27	1	23	9	18	1	5
file_1_file_1_jg11113	CG8405_OG0006504	3809	3781	2075	2166	3799	5680	3027	2089	2385	2505	3187	4148	2571	1366	3117	6053	2974	3573	3630	3674	4256	3519	3363	1067
file_1_file_1_jg11114	Dg_OG0006505	1451	4250	1327	1193	1659	6873	8959	1553	7222	1192	1232	2051	938	614	2024	4043	6798	1710	1993	1668	1737	3097	1711	552
file_1_file_1_jg11115	mRpL34_OG0012488_OG0	64	150	58	98	162	191	178	153	115	81	98	124	81	186	100	326	201	92	148	165	127	214	156	29
file_1_file_1_jg11116	CG8414_OG0006506	569	612	214	313	2841	664	1308	400	970	452	215	599	299	364	163	533	1163	267	2660	295	163	818	2897	225
file_1_file_1_jg11117	Rho1_OG0006507	8719	5993	3011	5405	8767	7238	9034	3659	7006	6793	4206	7173	5533	2361	3013	9628	9014	4982	6918	4909	4865	5889	7463	3187
file_1_file_1_jg11118	Ric_OG0006508	1520	2001	905	1100	1466	4503	876	1145	978	938	1180	2226	878	784	1177	5721	1102	1403	1301	1252	1070	1549	1265	403
file_1_file_1_jg11119	Asph_OG0006509	12938	3584	22873	7371	3755	5934	11280	6195	4650	10736	21968	10207	8058	7237	24287	6555	6693	30267	3039	34442	28827	3921	3297	3449
file_1_file_1_jg1112	Cap-D3_OG0009448	580	1933	379	376	1144	1789	1113	740	1120	449	329	861	400	879	291	1743	1359	353	943	588	283	2817	959	205
file_1_file_1_jg11120	Jhedup_OG0011603	32	192314	369	256	3	126392	9	33845	5	10	158	364	362	35609	5	200173	10	9	4	25	5	172919	2	22
file_1_file_1_jg11121	Jhe_OG0006510	553	539	779	341	40	411	7	577	4	371	1197	330	401	178	366	314	16	961	60	412	588	759	39	42
file_1_file_1_jg11122	CG30095_OG0006511	14	20	5	8	2	25	3	34	1	14	10	26	14	21	5	39	1	7	5	11	5	6	3	3
file_1_file_1_jg11123	spin_OG0006512	4249	1987	1332	1956	4395	2706	1848	1903	1770	2157	1735	2850	1975	829	1545	2545	1961	1820	3768	2320	1550	1805	3529	1117
file_1_file_1_jg11124	Got1_OG0006513	9428	9707	3951	6675	9881	15114	5243	9039	3330	7647	4782	12184	7109	6729	4171	18726	5729	5291	6701	7017	3764	9246	6758	2429
file_1_file_1_jg11125	CG30094_OG0006514	141	336	164	131	289	280	212	241	172	159	154	235	152	316	139	452	226	194	213	292	198	490	245	77
file_1_file_1_jg11126	CysRS_OG0006515	999	2088	434	588	1828	1192	1806	792	1423	956	507	980	640	699	323	1148	1859	593	1532	642	366	2682	1658	497
file_1_file_1_jg11127	sotv_OG0006516	968	1672	628	818	1234	2137	702	1084	609	674	733	1537	679	647	692	2747	657	936	1052	979	656	1739	1090	281
file_1_file_1_jg11128	CG10731_OG0006517	178	373	171	136	268	263	121	206	97	176	231	254	88	199	221	349	169	289	209	420	259	426	228	65
file_1_file_1_jg11129	lbk_OG0002916	1662	2467	1223	1498	1560	3922	3803	1596	3123	1468	1371	2151	1145	904	1766	3740	3867	1556	1406	2057	1668	2354	1338	666
file_1_file_1_jg1113	tomb_OG0009447	26	46	6	11	203	24	3	30	8	4	12	23	6	34	6	37	11	6	162	22	10	92	180	5
file_1_file_1_jg11130	CG8435_OG0006518	248	435	154	177	981	654	730	348	431	233	156	342	301	557	147	673	522	144	933	264	140	482	1002	89
file_1_file_1_jg11131	Ptp52F_OG0002917	182	24	28	121	1149	80	6060	1203	2533	166	82	253	116	37	31	82	757	47	729	47	42	19	953	79
file_1_file_1_jg11132	Lis-1_OG0006124	5554	7987	3256	3970	6213	12909	3363	3817	2993	4195	4060	6488	3187	2485	3771	15833	3448	4856	4903	4772	3950	5478	5236	1834
file_1_file_1_jg11133	CG8441_OG0006123	304	739	207	205	697	782	667	531	526	225	207	432	319	894	235	794	662	238	623	324	182	911	685	134
file_1_file_1_jg11134	clu_OG0006122	4248	4827	2376	2300	4963	6635	3484	2691	2600	2904	2925	3173	2075	1120	4382	6865	3340	3624	5127	3780	4275	2996	4444	985
file_1_file_1_jg11135	calypso_OG0006121	533	931	318	342	1390	1244	886	570	749	416	377	705	472	608	347	1455	941	449	1178	543	353	1011	1227	178
file_1_file_1_jg11136	CG44242_OG0006120	3821	2154	2021	2696	4607	2799	3253	2517	1753	3228	2784	3278	3345	1371	2730	3922	3126	3077	3829	4228	4276	2004	3546	1128
file_1_file_1_jg11137	CG44243_OG0006119	11847	6260	6435	6154	17576	7638	7237	7071	4964	9270	6723	10208	10148	2995	5478	9010	8854	6994	10392	8667	5830	6562	12412	3589
file_1_file_1_jg11138	Shark_OG0006118	1296	1084	885	905	3315	1367	1445	759	1327	1124	1002	1578	984	633	839	1321	1798	1069	2763	1299	895	1053	2790	403
file_1_file_1_jg11139	mrj_OG0006117	1849	1101	1849	1187	2158	2052	2566	1044	1624	1448	2043	1698	1297	819	2148	2186	1639	2635	1844	2980	2856	1069	1989	665
file_1_file_1_jg1114	CG14015_OG0009446	51	539	191	194	3	569	82	156	161	43	164	477	94	166	253	674	156	242	0	190	126	693	9	11
file_1_file_1_jg11140	CG7798_OG0006116	1	1	0	0	0	0	13	1	2	1	0	0	2	0	0	0	6	3	1	1	2	3	1	2
file_1_file_1_jg11141	CG15706_OG0006115	642	769	633	464	719	1164	660	676	593	685	538	1156	734	861	531	1206	760	630	618	999	493	923	672	234
file_1_file_1_jg11142	Tsf3_OG0006114	1813	1945	843	1937	1900	1556	541	1003	681	2304	807	3221	1677	765	681	1968	819	871	1200	1409	658	2645	1168	1607
file_1_file_1_jg11143	CG15701_OG0006113	213	1962	227	167	48	4838	58	1784	46	187	212	336	218	1803	247	4045	95	237	43	405	242	1621	38	79
file_1_file_1_jg11144	CG7786_OG0006112	43	823	12	54	0	907	1	434	1	43	11	70	42	663	13	987	0	8	0	19	10	683	2	15
file_1_file_1_jg11145	CG3687_OG0006111	0	3	0	12	0	8	2	1	0	0	0	0	0	2	1	39	1	0	0	0	0	9	0	0
file_1_file_1_jg11146	krimp_OG0002767_OG0.2	78	53	40	56	1944	107	222	84	242	61	45	107	50	40	40	111	218	60	1839	80	57	63	1862	33
file_1_file_1_jg11147	CG15708_OG0000330_OG1	0	0	0	4	0	0	0	0	0	1	0	0	8	0	3	24	0	0	0	0	0	7	0	0
file_1_file_1_jg11148	CngA_OG0006494	282	11	8	143	73	31	77	42	49	196	9	312	120	10	15	43	83	7	72	14	5	28	85	58
file_1_file_1_jg11149	fidipidine_OG0006493	735	1061	409	511	1038	1768	1115	828	994	602	449	1153	648	1326	410	1682	1127	495	805	716	456	1231	900	277
file_1_file_1_jg1115	Hel25E_OG0001901	2253	4154	1075	1352	7624	4727	8540	2476	7225	1826	1092	3156	1602	1649	851	5502	9152	1239	6203	1617	801	5173	6516	847
file_1_file_1_jg11150	csul_OG0006492	419	827	174	241	1567	603	967	349	866	369	262	469	274	389	206	699	1066	260	1348	343	185	1009	1425	145
file_1_file_1_jg11151	Khc_OG0002913	8355	10156	3722	4891	10009	13724	7621	6057	5803	6587	4049	8841	6580	4947	4078	11389	7837	4722	7933	5872	4203	9987	8780	2698
file_1_file_1_jg11152	CG33017_OG0000676_OG0.2	0	1	1	8	0	13	2	0	0	2	2	1	0	1	6	112	1	2	1	0	1	7	0	2
file_1_file_1_jg11153	CG33017_OG0000676_OG0	0	0	0	11	0	5	0	2	0	0	0	2	5	17	5	115	3	0	0	3	0	23	3	0
file_1_file_1_jg11154	cato_OG0006491	0	0	0	0	0	0	8	1	11	0	0	0	0	0	0	0	11	0	0	0	0	0	0	0
file_1_file_1_jg11155	CG15705_OG0011602_OG0	0	0	0	4	0	0	0	0	0	0	0	0	2	0	3	35	2	0	0	0	0	4	0	0
file_1_file_1_jg11156	CG7755_OG0006490	0	1	0	7	0	0	1	0	0	0	0	0	1	1	10	85	1	0	0	0	1	11	1	0
file_1_file_1_jg11157	CG9068_OG0009343	34	293	40	38	0	797	1	292	1	30	28	65	28	232	56	977	8	69	0	57	28	236	1	23
file_1_file_1_jg11158	CG30324_OG0001608	6	8	2	10	0	24	7	10	17	2	0	18	5	18	1	128	30	1	3	6	2	15	4	3
file_1_file_1_jg11159	CG30099_OG0002912	7	7	5	8	5	33	48	15	33	5	3	15	4	9	0	50	49	3	2	6	4	23	3	2
file_1_file_1_jg1116	Lam_OG0009445	1711	1201	729	794	5677	1654	12136	696	10611	973	929	1556	866	381	847	1830	12600	1012	5195	1140	979	1173	5408	561
file_1_file_1_jg11160	JhI-26_OG0000675	4874	11327	1822	3100	2013	9841	347	5179	448	4294	2249	4678	4459	8754	1384	10939	463	2362	1480	2867	1846	11324	1681	1920
file_1_file_1_jg11161	CG30100_OG0006489	378	685	283	197	293	367	284	311	164	254	298	313	268	443	452	452	286	370	215	557	651	842	217	105
file_1_file_1_jg11162	CG7747_OG0006488	284	549	222	219	688	707	549	374	480	262	236	430	268	461	225	721	527	279	574	389	224	597	626	121
file_1_file_1_jg11163	Atg9_OG0006487	3520	1827	2076	1823	3018	1988	3099	1797	2519	2684	2464	3462	1990	1333	1911	2495	4916	2691	2397	3534	2007	1832	2441	953
file_1_file_1_jg11164	lncRNA:CR45232_OG0018174	0	3	0	1	0	0	3	2	5	0	0	0	0	0	0	0	3	0	0	0	0	7	0	0
file_1_file_1_jg11165	lncRNA:CR45232_OG0013694_OG0	3	8	0	0	1	0	9	0	3	0	0	0	0	0	0	1	8	1	2	0	0	15	0	0
file_1_file_1_jg11166	Nox_OG0006486	82	35	280	96	976	24	3488	84	2699	138	246	63	62	21	207	109	4484	258	766	330	172	32	1091	15
file_1_file_1_jg11167	CG8060_OG0006485	767	3034	386	409	911	2299	1017	825	831	488	415	922	381	883	438	2088	1019	520	831	594	455	3351	913	262
file_1_file_1_jg11168	CG30096_OG0012487_OG0	37	140	23	46	215	151	107	73	103	39	29	73	38	69	24	196	108	41	234	40	38	158	209	25
file_1_file_1_jg11169	CG4282_OG0006484	336	818	151	240	1664	806	820	285	722	309	222	451	302	303	179	743	791	245	1660	264	306	849	1605	134
file_1_file_1_jg1117	Oscillin_OG0009444	622	910	418	440	657	1352	2950	623	1627	451	467	805	539	684	392	1645	2155	471	468	717	480	726	467	194
file_1_file_1_jg11170	Vha44_OG0006483	8473	20787	6148	7904	8966	29516	4245	18014	3084	9195	8194	9285	6642	10893	8504	31193	4504	10303	8466	9147	9650	16973	7377	2829
file_1_file_1_jg11171	Hmgs_OG0006482	2751	9106	1172	1621	3262	5620	1484	4413	1761	2371	1552	2621	1756	2848	1154	5896	1716	1675	2462	1721	1427	9881	2768	1752
file_1_file_1_jg11172	CG7997_OG0006481	641	202	164	663	1801	403	537	423	385	518	214	1784	905	239	129	490	745	196	1219	280	168	320	1532	186
file_1_file_1_jg11173	Nup62_OG0006480	353	825	247	256	1598	725	1242	492	1086	323	288	646	394	640	198	863	1342	259	1421	368	235	983	1455	167
file_1_file_1_jg11174	wcd_OG0006479	526	577	169	242	677	693	808	478	730	415	254	534	277	432	152	692	819	259	490	324	153	674	588	200
file_1_file_1_jg11175	CG15710_OG0002911_OG0	0	0	0	0	7	2	0	1	1	0	0	0	2	0	0	5	1	0	3	0	1	0	2	0
file_1_file_1_jg11176	CG30098_OG0011601_OG0	0	2	0	0	1	0	0	0	0	0	0	0	0	0	0	0	1	0	0	0	0	1	0	0
file_1_file_1_jg11177	CG6262_OG0006478	0	14	0	46	0	7	3	4	0	0	1	2	9	7	46	454	8	6	1	1	6	80	2	4
file_1_file_1_jg11178	CG15711_OG0006477_OG0	0	0	0	3	0	1	0	0	0	0	0	0	2	0	0	25	0	0	0	0	0	4	0	0
file_1_file_1_jg11179	CG43187_OG0012946	0	0	0	0	2	0	0	0	0	0	0	0	0	0	0	0	0	0	0	0	0	0	5	0
file_1_file_1_jg1118	CG14014_OG0009443	0	0	0	0	0	0	4	0	0	0	0	0	0	0	0	1	3	0	0	0	0	0	0	0
file_1_file_1_jg11180	Sema2b_OG0012294	12	24	5	10	5	48	198	13	120	17	12	19	7	0	16	35	94	16	5	10	14	20	6	4
file_1_file_1_jg11181	Menl-2_OG0006476	3	0	4	15	3	1	7	5	4	2	3	12	2	1	14	203	17	0	0	3	1	17	1	2
file_1_file_1_jg11182	Menl-1_OG0006475	1	0	0	5	0	1	6	0	2	3	0	9	0	0	10	44	5	5	0	0	1	2	0	0
file_1_file_1_jg11183	Sema2b_OG0006474	116	640	107	192	33	927	2304	248	1600	131	124	391	140	216	203	686	1644	179	27	195	139	303	40	30
file_1_file_1_jg11184	jtb_OG0012293	238	17	137	174	690	9	176	37	156	163	175	249	257	55	50	28	263	177	501	146	107	17	505	59
file_1_file_1_jg11185	CG7848_OG0006473	3	3	5	22	0	1	4	4	2	1	0	10	2	3	1	106	2	4	3	0	5	13	1	2
file_1_file_1_jg11186	CG4409_OG0002910	3	2	6	226	2	4	377	0	602	2	5	223	68	9	21	3	562	10	3	27	9	5	28	17
file_1_file_1_jg11187	Parp16_OG0006472	0	0	0	3	0	0	0	1	0	0	0	0	0	0	2	76	0	1	0	0	1	4	0	0
file_1_file_1_jg11188	CheB53b_OG0000720_OG0	1	1	0	40	0	0	0	0	0	3	1	2	0	114	1802	18	1	0	0	4199	1861	6	0	0
file_1_file_1_jg11189	CheB53b_OG0000720_OG1	0	0	0	10	0	0	0	0	0	0	1	0	2	32	378	1	0	0	0	1056	436	3	0	0
file_1_file_1_jg1119	CG18269_OG0000962_OG0	0	1	0	0	0	0	1	0	0	1	0	0	0	0	0	0	2	0	0	0	0	0	0	0
file_1_file_1_jg11190	CG15712_OG0006471	0	0	0	0	0	0	0	0	0	0	0	0	0	0	0	0	0	0	0	0	0	0	0	0
file_1_file_1_jg11191	CG33458_OG0001137_OG0	7	0	2	13	15	1	10	5	1	8	2	3	5	7	0	0	8	3	7	4	3	1	10	7
file_1_file_1_jg11192	CG33458_OG0001137_OG1	0	0	0	1	0	0	5	0	4	0	0	0	0	0	0	0	10	0	0	0	0	0	0	0
file_1_file_1_jg11193	S-Lap8_OG0006470	0	0	1	76	0	0	6	0	0	0	0	0	16	1	51	1093	23	2	0	0	0	78	0	0
file_1_file_1_jg11194	knon_OG0006469	0	0	0	1	0	0	1	0	0	0	0	1	5	1	9	62	6	0	0	0	2	9	0	0
file_1_file_1_jg11195	Sema2a_OG0001136	418	508	398	428	2567	1141	8366	450	6085	483	379	510	355	277	342	949	6216	521	2571	445	375	351	2605	119
file_1_file_1_jg11196	loopin-1_OG0006468	1	0	1	242	0	3	16	0	1	0	0	2	26	0	59	2563	27	0	0	0	4	180	0	0
file_1_file_1_jg11197	Syn2_OG0006467	431	1601	454	408	50	2841	39	670	80	311	461	531	221	418	607	3184	64	716	36	628	477	1017	35	152
file_1_file_1_jg11198	DAT_OG0006466	37	81	67	95	12	33	29	55	52	40	66	83	25	67	62	104	45	55	6	79	50	117	11	18
file_1_file_1_jg11199	CG4945_OG0006635	2364	296	4496	1185	362	374	712	1147	327	1525	4102	1986	1652	1816	4932	258	635	5378	284	8497	5175	606	299	584
file_1_file_1_jg1120	CG14013_OG0003734	4	2	1	6	2	0	0	3	0	4	0	2	6	2	3	48	0	0	0	7	0	9	1	1
file_1_file_1_jg11200	RpS15_OG0006634	31781	12396	9530	13748	39312	11723	37283	15947	27462	24082	13974	36523	15767	13133	10551	21190	39006	16117	29260	18566	11825	17788	28800	9757
file_1_file_1_jg11201	CG4927_OG0011610	61	8	74	51	122	4	34	19	42	77	90	86	49	7	45	6	42	146	52	75	41	14	83	30
file_1_file_1_jg11202	Lst_OG0006633	911	121	1401	306	4156	141	1913	368	823	574	1228	1338	812	118	991	160	2493	1129	2898	1206	694	109	3362	82
file_1_file_1_jg11203	Cdk4_OG0006632	700	674	341	458	1749	1403	1446	524	1088	692	354	821	672	453	310	1437	1456	401	1532	601	432	762	1557	210
file_1_file_1_jg11204	RpLP2_OG0006631	38597	26218	13861	13173	48852	13741	43058	21256	33122	29053	14450	38863	19636	21368	11387	21942	51994	15730	26687	22224	13673	35562	35314	11429
file_1_file_1_jg11205	CG8311_OG0001617_OG0	1413	1740	558	842	2467	1984	796	1004	816	963	566	1795	817	1347	365	2563	1173	640	1608	1006	365	2242	1937	414
file_1_file_1_jg11206	CG8306_OG0006630	9169	7717	2167	6869	2918	12868	4650	7510	2967	8146	3595	9501	9442	3310	3556	14794	4773	2793	2571	5680	4532	8460	2276	2267
file_1_file_1_jg11207	CG8303_OG0006412	1047	1013	150	659	444	1270	486	1161	248	843	398	1604	732	316	160	1494	455	213	308	283	156	837	764	496
file_1_file_1_jg11208	CG5089_OG0006413	0	1	0	110	0	0	5	0	0	0	0	1	20	0	62	1631	21	0	0	0	2	100	0	0
file_1_file_1_jg11209	CG5065_OG0002900	35663	1648	1945	10868	5075	2771	450	12626	549	15359	2731	22553	13496	761	2020	2693	580	3165	5104	2260	2373	1094	3570	5597
file_1_file_1_jg1121	CG14017_OG0003733	0	0	0	3	0	0	0	0	0	0	0	0	0	0	0	29	1	0	0	0	0	1	0	0
file_1_file_1_jg11210	Alk_OG0006414	4608	109	1757	1702	687	119	1524	864	1319	1677	2369	3121	948	388	3477	183	1530	3243	578	2877	4078	128	498	1454
file_1_file_1_jg11211	CG7512_OG0014479_OG0	0	0	0	0	0	0	0	0	0	0	1	0	0	0	0	0	2	1	0	0	0	0	0	0
file_1_file_1_jg11212	gprs_OG0006415	196	910	360	483	19	1792	272	421	600	179	268	1266	206	245	537	1425	403	395	10	430	351	469	100	85
file_1_file_1_jg11213	Amyrel_OG0006416	2	12	0	2	2	1	2	2	0	2	0	5	2	3	0	0	2	0	0	1	2	12	0	2
file_1_file_1_jg11214	Nach_OG0006417	7	3	4	1	0	0	0	1	1	1	2	3	3	4	1	0	1	0	0	2	3	0	0	1
file_1_file_1_jg11215	Picot_OG0006418	19595	8553	3489	6848	4876	16680	1887	15896	2242	8943	3927	11984	6063	9009	4654	18257	1749	5085	5257	5865	4392	7542	3003	5006
file_1_file_1_jg11216	CG34457_OG0006419	4	10	3	11	2	4	0	4	0	2	0	0	6	2	2	66	3	0	2	0	0	17	1	1
file_1_file_1_jg11217	CG34458_OG0006420	0	0	0	1	5	0	0	0	1	0	0	0	0	0	0	0	0	0	3	0	0	1	8	0
file_1_file_1_jg11218	asRNA:CR43463_OG0001607_OG0	437	426	236	423	845	795	946	790	673	499	219	565	417	96	282	813	884	281	754	255	229	290	891	102
file_1_file_1_jg11219	Idgf6_OG0006421	19651	2661	5951	10632	33876	5632	6414	10732	4975	16517	8180	21986	15975	5377	4947	8256	9205	8128	25119	9081	5713	2564	25180	4550
file_1_file_1_jg1122	GluRIIA_OG0003732	669	6	181	259	1101	20	778	339	402	514	222	543	269	85	133	128	659	300	791	279	127	17	873	266
file_1_file_1_jg11220	Pgant9_OG0006422	469	378	196	387	755	730	1081	725	789	547	178	477	384	86	260	690	830	253	850	210	220	186	791	101
file_1_file_1_jg11221	CG15617_OG0006423	2	9	26	35	40	1	0	2	0	17	33	2	24	2	31	4	1	17	13	9	21	14	33	0
file_1_file_1_jg11222	Acp53C14a_OG0013106_OG0	0	6	1	9	0	0	0	0	0	0	0	0	0	0	1	297	0	0	0	0	0	54	0	0
file_1_file_1_jg11223	Acp53C14b_OG0012650_OG0	0	13	2	10	0	2	0	0	0	0	0	0	1	0	7	378	0	1	0	0	0	68	0	0
file_1_file_1_jg11224	Acp53C14c_OG0013472_OG0	0	37	0	2	1	11	0	3	2	2	3	3	2	1	0	25	0	0	0	2	1	43	1	0
file_1_file_1_jg11225	unc-104_OG0002901_OG0	3417	16404	3805	5456	838	33266	1815	5288	2720	2938	3303	9496	2458	2011	6560	20998	1810	5725	918	4057	4525	7926	766	1150
file_1_file_1_jg11226	unc-104_OG0018175	0	8	1	1	0	4	0	0	0	2	0	1	0	1	0	3	0	0	0	0	0	6	0	0
file_1_file_1_jg11227	unc-104_OG0000329_OG0	2	38	0	1	0	17	1	1	1	0	0	1	0	6	1	24	1	2	0	1	0	58	0	2
file_1_file_1_jg11228	Sod2_OG0006424	6946	10070	7972	5271	4388	12155	2590	8950	1637	8463	8209	8645	6677	10518	11161	13977	2994	10514	3196	19101	10837	10975	3604	1825
file_1_file_1_jg11229	Arp53D_OG0011600	0	5	0	2	1	1	0	1	0	0	0	0	7	1	1	16	3	1	0	1	0	6	0	0
file_1_file_1_jg1123	GluRIIB_OG0009569	48	3	51	20	114	19	230	22	156	24	39	32	16	10	15	5	264	46	64	43	16	1	75	12
file_1_file_1_jg11231	CG5522_OG0006425	1833	1853	941	1044	1967	2593	1139	1010	1044	1070	1424	1805	817	383	1348	2984	1221	1762	1931	1566	1738	1396	1898	619
file_1_file_1_jg11232	CG15919_OG0006426	0	2	2	0	20	2	18	7	5	4	2	1	0	4	1	1	33	2	10	2	0	3	27	1
file_1_file_1_jg11233	CG15615_OG0006427	18	2	21	19	24	8	8	189	0	38	9	30	25	16	10	16	6	11	23	15	12	5	169	7
file_1_file_1_jg11234	CG5550_OG0002902	5	40	10	8	3	29	1	26	212	8	18	7	5	50	11	61	1	24	11	29	9	34	11	5
file_1_file_1_jg11235	CG34459_OG0006428	40	14	29	6	33	17	7	7	5	17	33	16	20	13	26	18	5	42	15	56	42	12	14	7
file_1_file_1_jg11236	CG34460_OG0011408_OG0	27	10	19	10	39	20	3	19	0	11	9	10	7	17	17	46	5	27	25	44	10	9	35	4
file_1_file_1_jg11238	Ugt37C1_OG0000137_OG0	5	1	0	1	17	0	214	1	0	2	0	7	0	0	1	0	110	0	11	0	0	0	15	3
file_1_file_1_jg11239	IntS8_OG0006429	733	1117	427	461	1570	1600	1075	703	983	573	465	897	532	645	411	1569	1192	536	1409	702	500	1022	1416	244
file_1_file_1_jg1124	CG14011_OG0003731	0	0	0	4	0	0	0	0	0	0	1	3	1	0	5	74	1	1	0	0	0	7	0	0
file_1_file_1_jg11240	Fen1_OG0006430	79	238	35	55	1549	121	715	87	661	76	40	92	51	169	47	156	815	52	1265	71	34	299	1354	33
file_1_file_1_jg11241	Dek_OG0006431	3484	2713	1655	2328	10778	6642	8022	2611	6726	2692	2033	3996	2630	1991	2038	6548	7742	2394	9392	2584	2330	2212	9845	1104
file_1_file_1_jg11242	Psi_OG0006432	1514	1838	684	883	2594	3771	4421	1303	3383	1074	719	2003	922	646	955	3004	4030	962	2220	1163	935	1372	2470	397
file_1_file_1_jg11243	eEF1beta_OG0006433	24006	7102	9429	8965	37540	6384	33964	9037	27025	19267	10703	21288	12024	8082	8734	9254	39760	13318	24669	13559	7153	9004	28502	6947
file_1_file_1_jg11244	CG6426_OG0006434	4333	1166	744	3046	10995	1464	2137	9426	829	2391	1151	7409	5310	978	729	1526	2428	1031	5398	1369	736	1842	7588	1277
file_1_file_1_jg11245	CG6421_OG0002903	1171	576	2244	1283	1039	541	0	1048	0	1766	2551	1841	1490	552	1442	1175	0	2469	684	3453	2242	673	737	354
file_1_file_1_jg11246	CG6429_OG0006435	506	580	1401	636	461	905	296	992	28	629	1749	920	619	768	966	1556	60	1965	306	2374	1244	559	307	206
file_1_file_1_jg11247	CG6435_OG0006436	511	225	1711	781	606	367	4	781	0	775	1989	1018	829	386	1410	863	1	2049	438	2481	2009	234	430	203
file_1_file_1_jg11248	CG8910_OG0006437	43	804	242	266	0	1424	158	290	163	71	207	858	110	234	363	1131	130	245	3	303	193	744	9	29
file_1_file_1_jg11249	CG6472_OG0006438	56	19	50	35	30	24	64	29	15	43	31	81	25	9	24	40	112	34	14	53	18	33	35	12
file_1_file_1_jg1125	CG7251_OG0001932	0	1	0	5	0	2	0	3	0	0	1	4	1	0	12	111	5	2	0	2	1	8	0	0
file_1_file_1_jg11250	CG8910_OG0012486_OG0	5	33	8	12	0	75	16	20	9	2	13	48	7	3	12	58	5	8	0	18	14	28	0	2
file_1_file_1_jg11251	inaC_OG0006439	3754	109	473	2631	4	432	31	135	38	1291	7	8693	704	203	39	346	47	105	4	72	6	129	4	417
file_1_file_1_jg11252	Pkc53E_OG0006440	736	2393	608	892	501	5616	269	2676	295	461	426	2910	518	4518	605	3998	369	645	369	846	425	2473	362	156
file_1_file_1_jg11253	CG15614_OG0006441	0	10	3	3	1	15	2	7	1	3	2	5	0	6	1	11	1	6	0	3	6	15	3	0
file_1_file_1_jg11254	Vha16-4_OG0006442	0	2	0	0	0	0	0	1	0	1	0	0	0	4	0	2	0	0	0	0	0	2	0	0
file_1_file_1_jg11255	mute_OG0006443	618	1134	321	443	2554	1418	1578	445	1626	453	349	664	377	292	398	1432	1786	438	2433	530	362	996	2530	208
file_1_file_1_jg11256	PIG-V_OG0006444	792	1307	393	343	1437	946	435	581	463	508	502	716	362	499	366	1125	475	578	1197	746	410	1531	1185	406
file_1_file_1_jg11257	CG6665_OG0006445	486	582	300	383	724	964	446	403	336	365	321	617	431	386	325	1155	505	381	684	529	380	558	605	171
file_1_file_1_jg11258	CG9010_OG0006446	0	4	1	9	0	17	0	7	0	0	1	1	3	4	6	128	2	0	0	0	0	12	0	1
file_1_file_1_jg11259	Cbp53E_OG0006447	177	1234	1088	1140	75	3757	193	1994	345	221	870	1612	486	3733	1266	3512	389	1185	57	2034	1010	1105	105	126
file_1_file_1_jg1126	CG18266_OG0001931	2	3	1	20	0	5	3	1	0	1	1	20	4	13	14	617	9	2	0	4	4	34	1	1
file_1_file_1_jg11260	CG30461_OG0006448	0	5	0	3	0	1	0	0	0	1	0	0	2	0	2	61	0	0	0	0	0	16	0	0
file_1_file_1_jg11261	ste24c_OG0006449	0	4	2	4	1	0	0	0	1	0	0	1	0	0	1	22	3	0	0	0	0	10	1	1
file_1_file_1_jg11262	ste24b_OG0006450	1	3	0	6	3	2	0	0	1	0	0	1	1	0	2	25	2	0	1	0	0	9	1	0
file_1_file_1_jg11263	ste24a_OG0006451	1461	2108	485	969	3029	2531	2279	1573	2106	1140	653	1688	1052	1214	507	3667	2529	703	2517	911	520	2368	2488	605
file_1_file_1_jg11264	AsnRS-m_OG0006452	156	359	80	106	265	317	181	168	172	87	97	215	112	141	83	398	182	82	187	149	80	391	201	70
file_1_file_1_jg11265	NiPp1_OG0006453	243	617	169	133	745	761	620	372	609	179	141	386	178	528	142	812	705	165	702	262	139	648	714	83
file_1_file_1_jg11266	CG6805_OG0006454	2747	2848	632	2015	2096	3046	1067	1089	624	2702	885	2804	2097	889	626	3867	948	922	1375	931	919	2777	1333	1143
file_1_file_1_jg11267	Ehbp1_OG0006455	8891	5939	10122	5683	1874	11518	2823	4226	2266	7285	8169	8627	6199	2787	12861	8766	2613	11443	1738	15696	14725	4660	1663	2319
file_1_file_1_jg11268	CG8963_OG0006456	3397	3268	1660	2327	7395	3459	6273	1824	4698	3072	2544	3746	2985	888	1991	4156	6044	2669	6468	2880	2864	3158	6866	1098
file_1_file_1_jg11269	Dark_OG0005925	2200	4856	1235	1284	1575	5979	2877	2075	2265	1361	1159	2352	1067	2607	1331	5307	2375	1546	1367	2452	1386	5339	1234	702
file_1_file_1_jg1127	DIP-eta_OG0001930	42	564	184	107	2	944	33	229	47	40	158	194	75	203	200	895	45	195	0	199	137	477	8	10
file_1_file_1_jg11270	RhoGEF2_OG0005924	17575	10759	7274	9838	10159	19925	10032	8157	7618	12873	8056	18362	9882	5701	8283	14470	8856	10090	11041	10842	9183	8095	9058	4821
file_1_file_1_jg11271	SmydA-7_OG0005923	1595	522	916	929	220	648	304	534	252	1441	764	1356	1015	443	693	539	391	815	145	1487	727	676	161	484
file_1_file_1_jg11272	SmydA-6_OG0005922	2	16	3	5	0	1	1	3	1	6	15	9	3	1	3	0	2	5	2	0	5	12	2	1
file_1_file_1_jg11273	CG9646_OG0002709	1502	4628	966	1487	1646	6608	1375	2151	1645	1449	870	2902	1305	2048	993	6768	1593	1160	1376	1277	905	4382	1517	621
file_1_file_1_jg11274	tef_OG0005921	34	73	27	24	1195	91	273	46	232	15	22	49	19	32	35	126	264	45	1188	24	27	82	1264	13
file_1_file_1_jg11275	fat-spondin_OG0005920	6038	756	1095	2937	7809	495	857	662	722	3877	1465	6317	5173	198	632	772	1690	1130	4591	864	717	707	5189	1122
file_1_file_1_jg11276	CG8950_OG0005919	314	444	251	248	937	698	577	330	496	296	261	407	305	272	262	760	660	309	934	373	285	489	936	125
file_1_file_1_jg11277	Mov10_OG0005918	255	82	163	417	3361	175	11	286	20	342	159	1027	390	52	369	217	17	242	3397	271	294	54	3417	118
file_1_file_1_jg11278	CG30460_OG0005917	8681	5685	4577	5250	3738	11561	2103	4840	1789	7484	6478	11213	6515	4392	5139	9235	2384	7184	2759	8682	7042	6225	2725	2642
file_1_file_1_jg11279	CG30460_OG0013417_OG0	393	400	102	216	188	979	74	583	56	308	320	578	224	1341	191	596	75	329	147	771	529	706	147	148
file_1_file_1_jg1128	DIP-Î¹_OG0000968_OG1	17	115	37	26	0	222	6	56	18	4	30	42	12	11	34	200	20	58	2	50	43	68	2	10
file_1_file_1_jg11280	Sply_OG0005916	1504	2245	608	861	2972	2035	3058	1044	2101	949	620	1609	1177	750	397	2012	2329	623	2364	858	455	2616	2653	480
file_1_file_1_jg11281	CG6984_OG0005915	275	299	170	167	539	316	377	190	312	206	204	301	213	173	161	358	532	230	436	302	203	418	462	87
file_1_file_1_jg11282	GstS1_OG0002708	1297	7217	2265	1409	4152	5021	4784	2540	3118	1396	2941	2160	1645	1978	2189	6996	5374	3152	3515	2704	2724	8082	3518	437
file_1_file_1_jg11283	CG46491_OG0005914	2605	3720	1074	2549	1206	7068	763	2423	775	2544	1103	3591	2691	2059	1045	6787	840	1323	894	1790	969	3434	970	559
file_1_file_1_jg11284	CG15611_OG0005913	4292	2428	2602	3528	1323	4359	1094	3086	1412	3770	2325	4850	3717	3907	2079	3638	1270	3071	895	5375	2159	2436	992	1083
file_1_file_1_jg11285	Amy-p_OG0000157_OG0	1165	10	90	1211	566	38	2	53	2	731	130	3168	2914	10	146	75	4	99	336	161	248	54	409	228
file_1_file_1_jg11286	asRNA:CR45272_OG0013693_OG0	0	0	0	0	1	0	0	0	1	0	0	1	2	0	0	9	0	0	0	0	1	2	0	1
file_1_file_1_jg11287	Amy-p_OG0000157_OG0.2	1292	17	121	1200	535	49	4	46	5	680	147	3561	3609	24	181	68	3	98	358	160	227	50	389	213
file_1_file_1_jg11288	CG15605_OG0001541	0	0	0	5	0	0	0	0	0	1	0	0	1	0	1	40	0	1	0	0	0	4	0	0
file_1_file_1_jg11289	Cda9_OG0002707	8	0	12	8	4	7	1	4	1787	2	8	33	10	3	21	27	15	11	2	22	12	4	5	2
file_1_file_1_jg1129	Cyp6a16_OG0012876	8	8	32	35	20	29	1	26	0	30	54	59	31	11	87	18	8	50	21	148	68	8	47	3
file_1_file_1_jg11290	CG45273_OG0012640_OG0	11	1	2	41	0	0	0	1	1	25	0	24	30	2	0	0	1	0	0	1	0	0	1	10
file_1_file_1_jg11291	CG11400_OG0011563_OG0	2595	214	616	1588	3955	418	22	338	4	1979	923	2810	3422	328	611	585	42	634	2816	652	1113	260	2921	620
file_1_file_1_jg11292	Gbp2_OG0002705_OG0	9042	302	1058	4630	11333	210	554	376	539	5841	1610	9320	7515	185	712	398	1061	982	7453	645	1010	351	7556	2185
file_1_file_1_jg11293	Gbp1_OG0002706	1408	563	391	1248	509	917	147	503	83	1609	569	2143	1754	590	489	1281	118	517	387	678	878	639	385	475
file_1_file_1_jg11294	CG43103_OG0011562	2122	465	201	1371	1411	376	162	393	84	1985	341	2304	1294	298	199	717	181	302	783	306	262	498	959	723
file_1_file_1_jg11295	CG17290_OG0000116_OG1	3	0	4	1	0	1	1	1	0	1	7	3	1	1	1	4	4	1	0	4	2	0	1236	7
file_1_file_1_jg11296	CG17287_OG0005912	0	0	0	0	0	0	0	0	0	0	0	0	0	0	0	1	0	0	0	0	0	0	0	0
file_1_file_1_jg11297	CG17290_OG0000116_OG5	0	3	0	0	0	0	129	2	147	0	0	0	0	1	0	13	145	0	0	0	0	0	966	0
file_1_file_1_jg11298	CG17290_OG0005911_OG0	0	1	0	0	0	1	1206	0	195	0	1	0	8	6	0	1	1756	0	0	1	0	2	1686	0
file_1_file_1_jg11299	CG17290_OG0000116_OG0	0	0	0	0	1	2	6814	2	84	0	0	0	0	3	1	0	4320	0	2	0	1	0	2478	0
file_1_file_1_jg1130	DIP-Î¹_OG0000968_OG0	48	216	275	214	65	150	91	162	136	76	241	390	131	57	239	268	130	317	29	323	192	152	65	33
file_1_file_1_jg11300	lovit_OG0000052_OG6	0	1	1	1	1	5	0	5	4	0	0	0	1	1	0	4	2	0	0	1	1	2	1	0
file_1_file_1_jg11301	CG10950_OG0012279	8	5	2	13	0	54	0	11	0	2	1	7	13	28	8	99	1	7	0	10	2	28	0	1
file_1_file_1_jg11302	mbl_OG0018176	0	0	0	0	0	0	0	0	0	0	0	0	0	0	0	0	0	0	0	0	0	0	0	0
file_1_file_1_jg11303	CG12699_OG0000230_OG0	0	0	0	1	0	0	0	0	0	0	0	0	2	0	1	4	0	0	0	0	0	1	0	0
file_1_file_1_jg11304	CG12699_OG0000230_OG1	0	4	3	69	0	10	8	2	0	0	0	1	20	7	39	1131	22	1	0	0	2	103	0	0
file_1_file_1_jg11305	mbl_OG0012278_OG0	828	397	265	364	102	933	262	624	185	506	307	1432	448	1492	656	575	287	416	64	1415	405	503	86	231
file_1_file_1_jg11306	mbl_OG0005910	1022	546	364	419	164	987	916	493	724	681	243	1055	437	270	1356	462	908	536	156	655	588	345	163	317
file_1_file_1_jg11307	mbl-PP_OG0005909	1048	935	486	312	65	2694	270	631	142	741	255	1157	469	633	2020	1069	223	620	43	1022	1003	753	56	334
file_1_file_1_jg11308	CG10939_OG0005908	4915	7395	1565	4237	4026	18403	4749	5793	3981	5933	1880	5723	5565	5228	1389	21643	5691	1919	3344	1901	1629	6060	3085	1433
file_1_file_1_jg11309	Camp_OG0005907	538	1003	392	447	2006	1235	858	588	752	460	436	710	524	543	424	1489	925	511	1782	624	511	1068	1760	220
file_1_file_1_jg1131	DIP-Î¸_OG0013612	12	14	28	20	0	20	20	10	23	11	23	42	15	1	24	21	18	30	0	28	13	10	0	1
file_1_file_1_jg11311	Vajk4_OG0005906	20	12	29	11	3	25	15	20	20	16	7	66	7	36	5	22	14	11	2	18	19	23	612	5
file_1_file_1_jg11312	Prosalpha5_OG0005905	2172	4885	1238	1977	6280	4539	6263	3091	4884	2129	1500	3451	2270	3225	1296	7496	8644	1546	4384	2561	1374	5465	5166	1076
file_1_file_1_jg11313	cnk_OG0005904	2022	2430	1118	1373	4058	3286	3637	1327	2722	1538	1448	2334	1314	749	1469	2746	3799	1664	4101	1754	1569	2050	3939	607
file_1_file_1_jg11314	l(2)k01209_OG0005903	1745	3275	663	1046	2483	3867	2436	2161	1737	1474	673	2052	1055	1288	434	3966	2546	761	2065	1193	493	3695	2200	752
file_1_file_1_jg11315	CG6550_OG0005902	457	454	201	245	471	611	537	351	472	381	271	496	286	395	214	677	588	271	394	396	220	445	457	184
file_1_file_1_jg11316	Mtap_OG0005901	443	794	233	397	1683	554	877	405	625	496	256	546	520	373	210	839	925	310	1371	375	226	747	1458	165
file_1_file_1_jg11317	Bap55_OG0005900	608	1374	262	434	1857	1235	2287	728	2152	463	333	872	366	695	256	1552	2686	382	1394	427	299	1548	1623	223
file_1_file_1_jg11318	Lhr_OG0002704	66	196	54	49	313	172	180	83	148	43	43	107	45	92	45	246	221	65	283	76	37	254	292	24
file_1_file_1_jg11319	EDTP_OG0005899	4127	1477	2814	2044	5113	2699	2078	1680	1593	2999	3050	3597	2533	1223	2158	2667	2247	3996	4325	3834	2515	1434	4668	908
file_1_file_1_jg1132	Hsp60C_OG0000967	2	0	0	41	0	1	4	1	0	0	0	0	19	0	17	522	7	0	0	0	3	51	0	1
file_1_file_1_jg11321	CG18467_OG0002703_OG0	15	11	20	59	3	7	37	16	43	3	34	344	14	11	53	13	39	26	2	34	14	23	2	6
file_1_file_1_jg11322	mth_OG0000032_OG0.3	13	1	7	4	6	1	59	1	46	10	15	11	5	0	6	1	48	5	12	9	7	7	8	15
file_1_file_1_jg11323	mth_OG0000032_OG0	0	0	0	0	0	0	0	0	0	0	0	0	0	0	0	0	0	0	0	0	0	0	0	0
file_1_file_1_jg11324	mth_OG0000032_OG0.4	19	12	4	7	12	6	76	8	86	3	13	14	6	8	2	5	81	12	14	33	2	4	10	14
file_1_file_1_jg11325	mth_OG0000032_OG0.2	247	128	224	201	1050	316	3708	293	3685	249	371	227	135	46	163	362	3565	399	999	297	299	160	1007	168
file_1_file_1_jg11326	robls54B_OG0014605_OG0	8	32	11	9	25	77	25	48	19	14	5	19	25	52	8	87	15	3	16	9	11	45	25	4
file_1_file_1_jg11327	robl_OG0011561	700	1669	420	599	1032	930	1028	917	788	825	591	1045	678	728	444	1434	994	674	844	811	446	1933	768	404
file_1_file_1_jg11328	CG14478_OG0005898	2755	3283	1436	1654	7268	4404	4160	1741	3345	1938	1811	2769	1960	859	2046	4237	4265	2063	5897	2315	2293	3065	6656	744
file_1_file_1_jg11329	Tes_OG0005897	432	726	160	288	1788	762	1116	272	983	366	214	507	307	150	175	854	1151	211	1774	228	182	766	1681	135
file_1_file_1_jg1133	CG12511_OG0009568	0	0	0	2	0	0	0	1	0	0	0	0	1	0	2	23	1	0	0	0	0	1	0	0
file_1_file_1_jg11330	qkr54B_OG0005896	586	368	260	348	945	539	824	160	702	335	375	467	223	60	403	612	778	428	920	361	403	288	904	142
file_1_file_1_jg11331	qkr54B_OG0005895	472	428	275	251	625	531	744	178	526	325	342	360	269	120	471	585	568	504	682	375	649	397	662	128
file_1_file_1_jg11332	insb_OG0005894	0	23	8	0	1	87	232	24	248	4	8	1	6	35	9	52	289	6	0	2	5	27	6	2
file_1_file_1_jg11333	veil_OG0005893	337	1737	64	387	1437	6957	3209	1536	1980	473	109	667	391	1697	109	8553	3882	98	1144	208	67	1702	1001	96
file_1_file_1_jg11334	CG43110_OG0000194_OG0	45	4	10	37	5	6	54	3	119	58	12	41	35	10	1	10	52	23	1	11	9	7	3	26
file_1_file_1_jg11335	NT5E-2_OG0001540	811	273	596	1002	445	1131	2854	600	2224	987	808	1743	1085	764	929	1358	2537	692	430	1244	1095	346	471	302
file_1_file_1_jg11336	CG30103_OG0005892	1	1	0	1	0	0	5	0	8	0	0	2	0	0	1	14	4	0	2	0	0	2	0	0
file_1_file_1_jg11337	nw_OG0005891	17	19	13	16	3	36	41789	11	27084	10	11	19	12	50	8	41	35653	14	6	23	15	15	12	28
file_1_file_1_jg11338	CG34193_OG0005890	0	1	0	0	0	0	7856	0	2648	0	0	0	0	0	0	0	7189	0	0	0	0	0	1	0
file_1_file_1_jg11339	CG4847_OG0000539	10348	1040	763	11914	26831	10891	14766	2806	4327	13167	956	17164	9719	4550	688	12613	17791	745	16587	1276	731	3214	18637	2685
file_1_file_1_jg1134	CG7236_OG0001929	541	11368	647	425	11	19390	37	7915	29	476	512	939	637	11865	493	16988	28	580	12	853	495	10775	16	209
file_1_file_1_jg11340	CG4853_OG0005889	1351	1888	1103	1131	2113	2831	1773	1083	1899	1164	1125	2254	1025	973	1047	3403	2303	1338	1745	1585	1077	2020	1842	465
file_1_file_1_jg11341	APC10_OG0005888	176	245	104	121	366	405	342	258	275	160	115	257	154	263	87	494	345	139	314	174	108	259	339	92
file_1_file_1_jg11342	CG4866_OG0001539_OG2	170	313	98	132	483	337	386	217	274	137	132	195	119	230	73	377	378	124	358	170	99	339	391	74
file_1_file_1_jg11343	Patronin_OG0005887	5455	4866	2818	3568	4583	9114	7837	3248	7098	4583	3451	6851	3660	1567	3905	7440	7419	3813	4829	4058	4312	3789	4278	1717
file_1_file_1_jg11344	eIF3b_OG0005886	16677	9550	5791	6844	24128	7664	23977	7425	18616	10908	7842	13458	6917	4660	5763	11887	26381	8840	18794	8335	6082	8667	18959	4401
file_1_file_1_jg11345	Cc2d2a_OG0002702	48	467	69	52	5	1000	11	314	6	36	88	78	40	340	68	893	15	102	1	118	65	380	8	21
file_1_file_1_jg11346	CG34194_OG0005885	0	9	0	0	3	2	0	1	3	2	0	1	0	0	0	0	3	0	3	0	0	8	17	0
file_1_file_1_jg11347	cyp33_OG0005884	189	404	104	134	599	349	724	269	605	190	133	306	187	275	122	414	744	153	438	200	91	493	467	70
file_1_file_1_jg11348	RpL18A_OG0005883	34470	19657	11653	14886	49450	15497	46501	18254	36983	25885	16546	35449	20849	15253	12223	23810	49600	19144	36161	18779	13174	27978	37128	10944
file_1_file_1_jg11349	MESR4_OG0005882	3147	4801	1526	1959	5498	6188	3858	2306	3511	2347	1662	3445	1733	2241	2210	4610	3756	2263	5287	2585	2211	4643	5020	1011
file_1_file_1_jg1135	CG14007_OG0009567	20	10	61	26	0	3	1	13	1	19	56	36	14	7	80	8	3	79	1	126	48	0	0	7
file_1_file_1_jg11350	Klp54D_OG0005881	406	6236	181	390	15	9196	166	3121	246	357	194	857	381	4710	176	9959	221	188	8	246	152	6358	37	139
file_1_file_1_jg11351	CG14480_OG0005880	571	1477	467	425	1167	1810	1192	962	891	545	532	863	713	1454	508	1856	1122	572	1090	749	630	1720	1036	224
file_1_file_1_jg11352	Ns2_OG0005879	2588	4410	1266	1311	3379	2309	2821	1738	2476	2008	1544	2336	1440	1460	1131	2901	3108	1526	2717	1760	1039	4941	2890	835
file_1_file_1_jg11353	POSH_OG0005878	852	2017	654	680	3323	1425	2261	777	1893	971	830	1245	798	599	672	1558	2297	915	2978	970	659	2262	2910	413
file_1_file_1_jg11354	CG42239_OG0012035	102	155	56	168	455	154	311	157	261	123	112	201	111	80	45	267	264	98	373	139	95	237	427	100
file_1_file_1_jg11355	Rab4_OG0002701	1497	2494	700	1059	1815	3251	1077	1344	962	1413	804	1799	1045	1278	591	4129	1430	874	1429	980	683	2445	1483	457
file_1_file_1_jg11356	Dcr-2_OG0005877	2178	2421	692	1437	2263	2910	3466	1196	2692	1636	813	2140	1255	669	879	2715	3242	933	2149	1068	929	2333	2267	742
file_1_file_1_jg11357	CG6484_OG0005876	872	1810	142	553	4217	2188	40	2049	115	666	231	1135	782	1069	167	2372	58	228	2572	320	158	1911	2465	298
file_1_file_1_jg11358	CG14483_OG0005875	1572	1332	1502	1226	914	1762	805	1474	452	1400	2400	1742	1311	1878	2292	2385	639	2832	739	3826	3462	1560	701	533
file_1_file_1_jg11359	RhoGAP54D_OG0005874	67	240	38	61	2361	149	1458	87	1380	41	27	100	45	67	31	135	1741	45	2126	72	40	366	2213	33
file_1_file_1_jg1136	CG34011_OG0013090_OG0	6	76	10	3	0	51	0	8	1	6	14	9	0	19	17	34	0	11	1	22	15	80	0	1
file_1_file_1_jg11360	icln_OG0005873	103	474	52	76	763	412	1218	276	1007	79	56	165	94	316	36	441	1236	68	662	88	73	756	785	65
file_1_file_1_jg11361	CG30105_OG0005872	11	89	5	17	267	36	204	23	176	17	19	20	14	18	10	54	192	22	206	23	9	108	238	6
file_1_file_1_jg11362	Smurf_OG0000257_OG0	17	42	4	12	0	35	6	25	3	17	7	32	18	19	10	45	5	5	2	5	2	22	2	4
file_1_file_1_jg11363	Smurf_OG0006063	3234	4136	1621	2032	4920	5697	3776	1785	3033	2168	2191	3467	2091	925	2095	6122	3710	2392	4819	2377	2506	2997	4458	988
file_1_file_1_jg11364	CG10936_OG0006064	1178	186	1300	809	535	566	7776	732	4507	2082	2133	546	941	190	1347	503	7164	1576	511	1425	1932	209	490	211
file_1_file_1_jg11365	rhi_OG0000105_OG2	24	10	3	4	2147	14	6	159	8	4	3	8	4	20	2	13	2	1	1825	2	0	4	1833	5
file_1_file_1_jg11366	rhi_OG0000105_OG1	2	11	2	4	111	23	1	9	0	5	2	7	3	13	2	27	2	1	90	2	4	7	95	1
file_1_file_1_jg11368	CCHa1-R_OG0006065	71	25	52	55	105	24	22	153	23	71	50	184	72	12	45	56	28	66	72	66	39	10	65	18
file_1_file_1_jg11369	eIF3c_OG0006066	15486	15917	5828	7046	18400	12246	24587	7201	18785	11232	7650	13731	8807	4795	6866	16066	25371	8447	15288	8543	7394	14783	14837	4086
file_1_file_1_jg1137	CG11149_OG0003730	0	0	3	4	2	2	0	2	14	2	0	2	1	2	2	7	0	1	1	1	0	1	6	2
file_1_file_1_jg11370	CG30108_OG0012049	79	95	30	40	78	214	129	122	77	77	30	76	48	75	23	242	75	45	60	45	30	91	71	44
file_1_file_1_jg11371	CG30109_OG0006067	139	524	85	150	538	521	170	311	164	145	116	241	149	355	102	541	180	138	499	161	111	685	507	91
file_1_file_1_jg11372	P32_OG0006068	1309	2902	506	591	3843	1654	2188	1072	1574	920	607	1293	725	1086	657	2019	2074	703	3173	956	752	2871	3345	508
file_1_file_1_jg11373	Sema1b_OG0006069	3830	3674	2012	2828	5490	7912	5070	2336	3661	2890	2761	3663	2460	987	2790	6851	4057	3057	5372	3492	3506	3328	4989	1556
file_1_file_1_jg11374	CG42561_OG0001560	326	102	141	782	63	85	50	75	55	1047	204	844	781	43	137	76	39	238	60	160	205	197	44	681
file_1_file_1_jg11375	CG42562_OG0012050	29	9	13	59	17	36	9	27	4	64	9	49	26	20	7	25	7	5	11	17	6	24	19	22
file_1_file_1_jg11376	HPS4_OG0006070	622	755	351	774	1361	1629	734	518	740	583	403	1537	494	190	414	1682	851	497	1344	454	461	895	1365	259
file_1_file_1_jg11377	swi2_OG0002754_OG0	11	15	3	9	384	9	41	1343	53	11	6	12	11	1	6	19	80	9	483	9	7	23	316	4
file_1_file_1_jg11378	rdgBÎ²_OG0002755_OG0	121	712	90	86	662	725	119	310	106	79	89	144	78	291	78	775	97	111	599	127	147	666	654	39
file_1_file_1_jg11379	rdgBÎ²_OG0015304	7	78	2	11	81	68	14	26	13	13	8	17	11	10	11	76	19	17	85	7	9	49	76	5
file_1_file_1_jg1138	sip1_OG0001928_OG1	717	628	278	293	929	1067	603	535	604	458	291	788	491	684	265	884	744	322	745	473	264	729	847	169
file_1_file_1_jg11380	CG46315_OG0001561_OG0	3701	1175	1466	1379	460	874	438	606	454	1573	1502	2756	1331	525	2231	915	461	2087	412	2557	1974	1397	278	365
file_1_file_1_jg11381	CG10934_OG0002756_OG0.2	0	0	0	0	0	1	0	0	1	0	0	0	0	0	0	0	0	0	0	0	0	0	0	0
file_1_file_1_jg11382	Dlish_OG0002757_OG0	0	0	0	0	0	1	0	1	0	0	1	0	0	0	1	3	0	2	0	0	0	0	0	0
file_1_file_1_jg11383	Snx16_OG0002758_OG0.2	0	0	3	0	2	2	0	0	0	1	0	1	0	1	1	0	1	2	4	2	0	1	2	1
file_1_file_1_jg11384	CG4984_OG0002759_OG0	0	0	1	0	0	0	1	0	0	0	0	0	0	0	0	0	1	0	0	0	0	1	1	0
file_1_file_1_jg11385	CG4984_OG0002760_OG0	0	0	2	2	0	1	0	0	0	0	85	0	1	4	1	0	1	104	1	2	0	1	0	0
file_1_file_1_jg11386	CG34195_OG0002761_OG0	0	0	0	1	1	1	0	0	1	1	0	0	0	0	0	1	0	0	0	1	0	0	1	0
file_1_file_1_jg11387	Hyccin_OG0002762_OG0	13	3	1	3	2	1	0	4	20	0	3	2	2	5	1	2	4	1	2	0	0	2	7	1
file_1_file_1_jg11388	PIG-A_OG0000885_OG0	1	0	0	0	0	0	1	0	1	0	0	0	0	0	1	0	0	0	0	0	0	0	0	0
file_1_file_1_jg11389	Vps50_OG0002763_OG0	0	6	2	5	4	7	13	2	3	1	2	3	3	9	4	15	9	3	3	5	7	14	2	1
file_1_file_1_jg1139	CG14006_OG0001927	1	0	0	2	0	1	0	0	0	0	0	0	1	0	1	16	2	0	0	1	0	4	0	0
file_1_file_1_jg11390	Ir54a_OG0001115_OG0.2	0	6	0	0	2	0	1	1	0	0	1	0	0	0	0	0	0	0	0	1	0	7	1	0
file_1_file_1_jg11391	sub_OG0001562_OG1	12	15	3	2	2259	28	838	46	920	6	4	6	5	32	10	25	985	6	2118	14	5	11	2127	3
file_1_file_1_jg11392	CG10931_OG0006071	3	0	1	5	0	1	1	0	1	15	0	8	11	0	1	8	3	0	1	0	0	2	0	1
file_1_file_1_jg11393	CG5002_OG0006072	1261	287	277	1112	559	609	953	276	727	1484	323	2614	1051	229	155	808	1275	273	505	401	192	392	441	611
file_1_file_1_jg11394	Sardh_OG0006073	468	18	77	286	434	18	244	24	132	290	89	845	459	0	38	17	379	63	235	54	63	30	253	72
file_1_file_1_jg11395	Nt5b_OG0015041_OG0	1	3	1	1	0	0	0	0	0	2	0	2	1	0	0	0	0	8	1	0	0	9	0	0
file_1_file_1_jg11396	HLH54F_OG0006074	12	10	0	9	2	0	14	1	15	18	1	16	5	0	0	3	18	9	2	0	1	26	9	11
file_1_file_1_jg11397	ACOX1_OG0006075	2552	3444	1550	3030	2399	6821	1213	2586	862	2956	2072	4895	3726	1815	1655	7748	1664	1849	1719	2452	1955	3276	1869	1071
file_1_file_1_jg11398	OstDelta_OG0006076	3021	4770	892	2049	5679	5104	8856	3192	6732	2736	1324	4373	2472	2712	952	6872	8162	1225	4589	1818	1009	5445	4425	1132
file_1_file_1_jg11399	CG14488_OG0012284	1	14	29	5	0	4	1	5	0	1	37	0	7	27	32	73	0	38	0	35	50	23	1	0
file_1_file_1_jg1140	CG11147_OG0003729	10723	7670	12150	14127	9740	25854	503	10221	273	12887	18346	17404	16237	5150	17559	35838	497	16690	7775	25672	25577	8734	6818	3165
file_1_file_1_jg11400	CG18635_OG0006077	1	42	1	2	10	13	2	6	15	5	0	2	4	12	1	14	4	2	15	2	1	72	62	1
file_1_file_1_jg11401	CG6362_OG0006078	357	4050	578	202	106	6811	73	2759	55	300	535	581	344	4396	436	6806	77	622	79	710	432	5622	99	105
file_1_file_1_jg11402	fab1_OG0006079	6125	6821	2579	3547	3461	10994	3271	3227	2721	4218	2998	6671	3764	2832	3201	10461	3288	3382	3173	3814	3414	6269	2775	1471
file_1_file_1_jg11403	CG33981_OG0011578	157	107	38	100	44	183	127	40	86	65	82	116	96	12	115	203	133	80	107	68	145	37	41	44
file_1_file_1_jg11404	aft_OG0006080	472	683	146	197	1034	460	1161	321	980	261	238	585	201	350	166	660	1369	242	860	292	138	934	936	116
file_1_file_1_jg11405	Ubc10_OG0001563_OG1	2130	2833	1516	1296	2319	3643	3061	2056	2068	1681	1919	2546	1780	2100	1887	4353	2738	2158	1830	2497	2197	3405	1995	794
file_1_file_1_jg11406	CG5033_OG0006081	785	667	278	428	2660	679	1887	525	1398	678	335	759	517	414	208	643	1741	382	2292	371	235	747	2351	317
file_1_file_1_jg11407	Dhit_OG0006082	629	2666	752	594	495	3681	509	1718	507	526	689	1373	599	3371	843	2929	635	875	332	1724	682	4167	553	208
file_1_file_1_jg11408	grh_OG0011579	3478	1278	1851	2452	1000	3259	5530	1108	3271	3041	3058	3965	2893	665	2574	2700	4893	3136	894	2855	3900	975	875	709
file_1_file_1_jg11409	grh_OG0013351	509	405	189	391	101	729	1385	226	857	476	341	556	431	106	325	520	1033	380	109	326	445	222	77	117
file_1_file_1_jg1141	CG11029_OG0001270	133	19	9	11	1328	54	680	24	245	5	11	37	98	10	56	26	671	11	962	112	40	21	744	1
file_1_file_1_jg11411	olf186-M_OG0006083	2256	1611	732	844	4419	2995	332	2312	239	1436	665	2052	1256	3981	471	2496	444	717	2862	990	450	2668	3265	548
file_1_file_1_jg11412	Orai_OG0013960_OG0	414	821	390	477	703	2538	518	524	320	555	595	656	701	487	890	1887	550	679	646	873	1056	885	671	201
file_1_file_1_jg11413	Orai_OG0012285_OG0	78	112	37	82	11	550	51	54	46	90	30	83	52	23	88	185	56	60	8	93	44	79	11	35
file_1_file_1_jg11414	Orai_OG0006084	1446	3634	2073	1345	2716	8273	1623	2538	1030	1598	2136	2201	1874	2446	2513	7427	1917	2530	2065	4159	2486	4073	2323	584
file_1_file_1_jg11415	CG14490_OG0006085	13	138	35	18	7	201	16	62	16	27	15	27	33	84	18	117	19	28	9	31	23	195	11	11
file_1_file_1_jg11416	thr_OG0006086	113	242	111	140	3267	180	827	143	772	52	116	175	82	245	183	328	894	240	2954	234	151	311	3053	56
file_1_file_1_jg11417	Mapmodulin_OG0006087	1369	2667	870	1315	5847	4510	6921	1667	5174	1350	1157	1708	1443	1248	1071	5383	5687	1226	5564	1300	1541	2261	5824	489
file_1_file_1_jg11418	PPO1_OG0006089	3067	67	4869	2816	2174	15	2569	474	124	3982	7180	1185	4182	85	2265	77	387	6284	2199	3100	4264	91	1191	554
file_1_file_1_jg11419	CG14492_OG0002764	0	1	0	0	0	0	3	0	2	0	0	0	2	0	0	0	7	0	0	2	0	0	0	0
file_1_file_1_jg1142	CG11030_OG0003728	647	604	407	447	906	1061	988	616	760	658	502	887	644	486	402	1069	1017	559	736	671	577	704	805	269
file_1_file_1_jg11420	Elk_OG0012286_OG0	0	0	1	0	0	0	2	0	1	0	0	0	0	0	0	0	4	0	0	0	0	1	0	0
file_1_file_1_jg11421	Elk_OG0011580_OG0	70	80	57	129	148	160	96	40	105	57	54	361	83	11	68	98	96	72	131	63	49	54	128	26
file_1_file_1_jg11422	PpY-55A_OG0011581	0	3	0	5	0	8	0	2	0	0	0	0	2	0	0	24	0	0	0	0	0	6	0	0
file_1_file_1_jg11423	dpr13_OG0006090	97	371	122	175	21	958	59	230	122	97	118	439	133	148	137	1026	129	143	12	154	85	274	17	37
file_1_file_1_jg11424	CG5084_OG0006091	0	4	0	0	1	3	3	1	930	0	0	0	0	0	0	1	0	0	2	0	0	6	68	1
file_1_file_1_jg11425	CG10910_OG0006092	0	0	0	1	0	0	234	32	632	0	0	3	1	0	1	3	373	0	7	1	4	0	1	0
file_1_file_1_jg11426	CG5773_OG0002765	19204	558	522	14994	1129	241	3054	784	820	30042	814	12877	12056	185	287	2161	2279	510	726	273	474	250	1100	4776
file_1_file_1_jg11427	CG5770_OG0000355_OG0	7	2	0	1	0	1	4	7	2	10	0	3	7	0	0	3	1	0	2	0	1	4	6	0
file_1_file_1_jg11428	CG5770_OG0000355_OG1	5	4	2	6	0	1	3	13	0	1	0	15	22	0	0	12	2	0	2	0	5	1	2	1
file_1_file_1_jg11429	CG34005_OG0012480	0	0	0	0	0	0	2	0	1	0	0	0	0	0	0	0	0	0	0	0	0	0	1	0
file_1_file_1_jg1143	obst-E_OG0000621_OG0	1102	122	501	872	1177	132	2124	340	667	1628	478	1380	1397	266	389	268	1738	580	702	759	459	117	1044	453
file_1_file_1_jg11430	CG14495_OG0006093	0	0	3	28	0	1	0	0	6	1	0	1	0	0	0	0	0	0	0	0	0	0	1	0
file_1_file_1_jg11431	Muc55B_OG0006094	0	1	0	0	0	0	9	0	1009	0	0	0	0	1	0	0	0	0	0	0	0	0	25	0
file_1_file_1_jg11432	CG10911_OG0006095	1	0	2	2	16	0	3	27	17	5	0	2	1	1	7	115	0	0	1	0	9	3	23	0
file_1_file_1_jg11433	CG10912_OG0000471	1	0	0	1	5	2	4	7	673	0	5	1	0	0	8	31	0	2	4	1	0	4	5	1
file_1_file_1_jg11434	CG34386_OG0006096	1	0	0	1	0	0	2	0	1	1	2	8	2	0	2	1	2	1	0	0	0	0	4	1
file_1_file_1_jg11435	CG5757_OG0006097	104	115	50	62	905	184	452	140	415	72	60	111	85	152	27	232	474	56	710	83	26	93	832	43
file_1_file_1_jg11436	CG5098_OG0006098	944	1267	492	707	2685	3518	1924	959	1817	617	621	1389	774	526	723	2863	2020	714	3137	769	893	978	2716	329
file_1_file_1_jg11437	CG5756_OG0006099	0	3	0	0	1	4	394	3	242	5	0	1	4	3	1	5	421	1	0	0	0	2	14	0
file_1_file_1_jg11438	CG34196_OG0012481_OG0	0	0	0	0	0	0	0	0	0	0	0	0	0	0	0	0	0	0	0	0	0	0	0	0
file_1_file_1_jg11439	stau_OG0006100	6011	7778	2816	2965	5369	11092	5068	4251	4675	3070	3705	5895	2824	6833	6148	9030	5384	4498	5549	6973	6083	7157	5440	1371
file_1_file_1_jg1144	obst-E_OG0000621_OG0.2	1131	111	540	1030	1506	112	6857	320	1532	1603	559	1560	1098	273	477	305	5536	610	857	861	472	96	1435	453
file_1_file_1_jg11440	Spn55B_OG0006101	614	1467	408	374	986	860	840	703	1664	525	500	711	394	1088	189	888	1301	433	566	479	232	1700	746	377
file_1_file_1_jg11441	Dlip3_OG0006102	60	1395	91	131	763	1336	250	495	497	66	92	382	90	639	103	1255	344	119	700	140	71	1522	765	26
file_1_file_1_jg11442	Hsf_OG0006103	1934	5676	1013	1460	4603	5024	2390	1796	1944	1642	1236	2591	1601	1150	1175	4940	2493	1387	4344	1513	1259	5838	4079	603
file_1_file_1_jg11443	Pcl_OG0006104	641	1238	352	457	5252	1803	2989	647	2498	519	478	980	638	531	467	1803	3107	509	4654	497	607	1314	4968	212
file_1_file_1_jg11444	pAbp_OG0006105	61734	67008	31635	37056	74157	65758	97462	46649	73008	52944	35778	68681	40170	45355	32829	82997	112964	38664	41861	63730	31843	87168	60700	22494
file_1_file_1_jg11446	EMRE_OG0006106	648	903	631	508	898	978	708	759	458	569	800	920	545	736	671	1337	702	954	865	1108	854	1183	756	291
file_1_file_1_jg11447	CG5742_OG0006107	280	914	171	262	859	1122	488	287	434	260	166	414	219	117	224	1155	522	202	776	252	155	690	726	93
file_1_file_1_jg11448	adp_OG0006108	1107	1418	710	703	1570	1779	839	825	746	788	771	1542	1008	950	724	1877	913	892	1105	1213	955	1608	1241	340
file_1_file_1_jg11449	mamo_OG0000259_OG1	1150	1609	608	796	2877	2206	2495	825	1808	924	796	1165	812	658	664	2954	2103	966	2411	822	909	1309	2721	421
file_1_file_1_jg1145	CG9171_OG0003727	694	586	420	480	941	1364	1377	719	805	635	510	794	435	106	556	1186	569	663	970	651	609	353	1034	223
file_1_file_1_jg11450	CG10914_OG0006109	206	719	132	122	441	1367	249	530	263	167	118	337	176	683	110	1242	278	138	340	188	149	919	382	79
file_1_file_1_jg11451	Naus_OG0006110	2154	2919	1557	1183	2741	4718	2213	1368	1811	1620	1744	2800	1714	690	1667	4686	2276	1923	2674	1947	2147	2414	2565	573
file_1_file_1_jg11452	Nup75_OG0002766	483	887	188	350	2089	877	1684	466	1642	421	268	579	322	436	149	750	2111	289	1675	396	167	1040	1913	192
file_1_file_1_jg11453	MED9_OG0006495	833	1048	672	529	574	767	741	486	517	649	858	767	658	572	887	918	771	1139	498	1364	1209	1240	561	230
file_1_file_1_jg11454	CG42518_OG0006496	638	1032	756	399	505	860	590	578	407	518	715	678	516	934	635	791	577	867	328	1391	964	1348	388	187
file_1_file_1_jg11455	Dgp-1_OG0006497	4062	22393	2219	2151	2395	3514	2317	2089	5730	3881	2914	3617	2170	4393	1956	5275	2906	4150	1890	3654	1867	41376	2113	5025
file_1_file_1_jg11456	CG10916_OG0000543_OG1	941	3568	508	662	407	1690	488	1020	568	692	595	1165	629	1308	415	1964	565	668	333	845	439	5670	339	540
file_1_file_1_jg11457	CG5726_OG0002949	1157	1541	834	712	3668	2026	2125	946	1616	856	951	1146	795	478	897	2069	2085	1117	3650	1021	1096	1572	3670	370
file_1_file_1_jg11458	nopo_OG0001622	57	226	36	38	1455	126	168	83	182	50	32	56	42	87	25	120	212	37	1142	84	31	306	1397	24
file_1_file_1_jg11459	CG5721_OG0006684	786	1284	440	526	1787	1103	1837	764	1390	712	477	918	649	675	369	1415	1975	445	1540	689	431	1342	1509	294
file_1_file_1_jg1146	CG31913_OG0003726	0	0	1	4	0	0	1	3	0	0	1	0	0	1	4	137	1	0	0	0	0	6	0	0
file_1_file_1_jg11460	CG33958_OG0006685	16	9	3	15	2	16	14	5	16	19	1	40	17	1	1	15	17	11	1	8	2	1	4	5
file_1_file_1_jg11461	CG14500_OG0000303_OG0	0	0	0	0	0	0	0	0	0	1	0	0	0	0	0	0	0	0	0	0	0	0	0	1
file_1_file_1_jg11462	CG14500_OG0000303_OG1.2	0	0	0	0	1	0	1	13	0	0	0	0	0	0	0	5	0	0	0	0	0	0	5	0
file_1_file_1_jg11463	CG33958_OG0011613	3	0	0	5	0	2	2	4	2	3	1	9	1	0	0	1	3	2	2	0	1	0	1	0
file_1_file_1_jg11464	CG3587_OG0017565	0	0	0	0	0	0	0	0	0	0	0	0	0	0	0	0	0	0	0	0	0	0	0	0
file_1_file_1_jg11465	lncRNA:CR45310_OG0013356_OG0	0	0	0	0	0	0	21	0	9	1	0	0	0	0	0	0	33	0	0	1	0	0	0	0
file_1_file_1_jg11466	fj_OG0006686	99	31	450	92	32	36	3219	105	2536	179	495	85	127	62	313	69	3865	399	26	535	318	17	51	34
file_1_file_1_jg11467	Nipped-A_OG0014815_OG0	0	0	0	0	0	0	0	0	1	0	0	0	0	0	0	0	0	0	0	0	0	0	0	0
file_1_file_1_jg11468	svr_OG0017654	0	0	0	1	0	0	0	0	0	0	0	0	0	0	0	0	0	0	0	0	0	0	0	0
file_1_file_1_jg11469	Ote_OG0011614	52	69	51	57	3809	90	1838	110	1892	76	63	72	52	70	35	72	2315	53	2973	79	48	61	3200	45
file_1_file_1_jg1147	CG14005_OG0001926	203	539	140	184	1142	516	325	241	310	198	151	357	230	263	188	644	365	225	969	280	175	620	946	85
file_1_file_1_jg11470	pen-2_OG0012833	169	269	97	147	297	369	356	261	276	139	126	206	123	289	88	522	349	150	287	210	107	317	286	82
file_1_file_1_jg11471	sbb_OG0006687	7046	9454	3586	4529	16895	18909	14222	5723	12808	5648	4002	10700	5737	4434	4333	13535	17922	3997	13567	6434	4123	8430	14708	1812
file_1_file_1_jg11472	CG14502_OG0012067	20	411	1893	84	58	181	3	806	1	8	2959	13	7	643	3398	220	1	3025	47	6475	3199	206	23	6
file_1_file_1_jg11473	CG18537_OG0000092_OG3.2	1	12	54	3	0	5	0	27	0	2	115	0	1	12	86	7	0	123	0	94	127	1	0	1
file_1_file_1_jg11474	CG18537_OG0000092_OG1.2	0	0	0	0	0	0	0	0	0	0	0	0	0	0	0	0	0	0	0	0	0	0	0	0
file_1_file_1_jg11475	CG18537_OG0000092_OG0.2	0	0	0	0	0	0	0	0	0	0	0	0	0	0	0	0	0	0	0	0	0	0	0	0
file_1_file_1_jg11476	CG18537_OG0000092_OG3	0	0	0	0	0	0	0	0	0	0	0	0	0	0	0	0	0	0	0	0	0	0	0	0
file_1_file_1_jg11477	CG18537_OG0000092_OG1	0	0	0	0	0	0	0	0	0	0	0	0	0	0	0	0	0	0	0	0	0	0	0	0
file_1_file_1_jg11478	CG18537_OG0000092_OG0	0	4	65	0	0	12	0	28	0	0	86	2	0	33	103	8	0	149	2	111	149	4	0	0
file_1_file_1_jg11479	CG18539_OG0011615	2	151	1129	25	22	123	0	479	0	0	1283	1	7	437	1285	120	0	1544	14	3062	1244	93	1	0
file_1_file_1_jg1148	CG7239_OG0009566_OG0	427	1027	281	315	963	1145	915	514	881	379	360	654	424	535	344	1090	1051	374	953	480	398	1152	925	167
file_1_file_1_jg11480	CG18540_OG0006688	42	428	1690	53	34	236	0	898	0	31	2594	67	26	727	1529	291	0	2535	29	3086	1559	258	8	9
file_1_file_1_jg11481	CG14505_OG0006689	11	21	16	14	4	63	21	10	11	9	13	18	6	6	19	53	24	5	3	30	6	8	6	8
file_1_file_1_jg11482	BomBc1_OG0001623	2864	310	3373	2030	1327	842	151	805	354	2579	3762	8589	1170	1947	1872	880	90	3354	664	4711	2097	1173	1014	2182
file_1_file_1_jg11483	BomBc2_OG0000769_OG0	8962	586	1440	2498	9265	274	6	622	21	3629	2026	9740	4763	521	931	472	2	2119	4329	1259	1272	893	5587	2010
file_1_file_1_jg11484	Idgf5_OG0006690	173	13	60	62	254	9	30	11	11	90	96	357	84	10	20	10	90	58	36	21	46	22	44	33
file_1_file_1_jg11485	GstE10_OG0006691	0	1	0	1	21	14	0	0	0	1	1	0	1	0	0	0	3	0	29	1	0	3	44	0
file_1_file_1_jg11486	GstE1_OG0000159_OG1	964	2342	285	720	1085	3916	728	2041	589	983	341	1373	901	2952	216	5742	884	347	756	407	288	2247	825	403
file_1_file_1_jg11487	GstE1_OG0000159_OG0	470	3704	81	752	123	6673	116	2861	115	996	143	464	678	3012	71	15053	177	93	176	117	121	2591	78	533
file_1_file_1_jg11488	GstE2_OG0006692	1515	3308	743	1553	380	4635	48	1948	54	1597	993	2478	1515	1840	674	8390	94	1010	232	1552	782	2692	275	616
file_1_file_1_jg11489	GstE3_OG0000770_OG0	3012	9511	3334	5157	1096	15619	262	7171	186	5300	4476	6351	6404	7272	4939	20219	349	4765	1142	6639	5532	8230	670	1657
file_1_file_1_jg1149	CG11034_OG0001268	296	999	191	286	1585	1715	1543	581	664	326	231	523	351	513	167	1992	644	256	1359	280	182	773	1543	118
file_1_file_1_jg11490	GstE3_OG0012997_OG0	177	1642	56	445	57	2672	2	444	0	408	109	352	428	672	134	4311	5	83	404	195	180	1447	24	154
file_1_file_1_jg11491	GstE2_OG0006693_OG0	2	49	1	12	1	85	1	42	0	6	1	2	8	42	7	381	0	0	4	2	2	57	0	3
file_1_file_1_jg11492	GstE4_OG0006694	972	31984	109	915	2	37394	12	18822	17	950	70	1302	564	20965	1	51060	40	0	0	14	0	26835	9	313
file_1_file_1_jg11493	GstE5_OG0000501_OG1	621	3048	165	461	283	2411	286	1456	221	578	272	749	351	1455	241	4518	325	238	145	518	271	2823	200	286
file_1_file_1_jg11494	GstE5_OG0000501_OG0	2602	8077	1303	3210	2779	7007	128	4784	60	3244	1816	4044	2720	3351	1587	12506	121	1769	2290	2475	2004	6918	2373	1356
file_1_file_1_jg11495	GstE7_OG0000771	1454	6234	320	1648	767	3452	207	2051	441	1597	400	2112	1672	1136	356	6512	360	437	674	530	426	6836	596	957
file_1_file_1_jg11496	GstE8_OG0012653_OG0	729	1289	67	242	334	213	42	161	59	388	45	589	169	162	65	341	73	64	251	135	58	1286	241	271
file_1_file_1_jg11497	GstE9_OG0001624	4738	12993	2165	7776	3213	22328	81	8746	54	5913	3281	13237	9248	6989	2793	35646	217	2966	1734	4383	3356	15694	2113	2205
file_1_file_1_jg11498	imd_OG0006695	667	1585	299	573	612	1554	577	715	499	715	434	816	755	764	342	1495	596	429	402	531	365	1763	490	219
file_1_file_1_jg11499	Dp1_OG0006696	13564	5753	3474	6653	14812	6249	29894	5205	19425	9647	5578	11704	6394	1254	5178	8132	29903	5380	13272	5416	5323	3469	12214	3370
file_1_file_1_jg1150	COX6CL_OG0012530	1	15	2	10	0	26	1	14	0	1	1	2	0	27	7	80	2	4	0	0	2	59	0	0
file_1_file_1_jg11500	CG5174_OG0006697	2674	7418	1424	1872	3224	13278	4150	4703	3025	2490	1779	3143	2271	4850	1431	14725	3694	1996	3027	2048	1970	7756	2932	1145
file_1_file_1_jg11501	PIG-O_OG0006698	781	668	348	701	1141	906	1392	531	1064	769	403	940	594	429	378	1096	1220	484	1206	547	378	744	1135	337
file_1_file_1_jg11502	Ttd14_OG0002950	14337	7684	10970	6058	8609	8768	2626	6776	2162	8623	12352	14506	6610	6659	13031	8446	2947	15359	6922	16311	13720	8786	7402	3283
file_1_file_1_jg11503	slim_OG0006699	4471	2776	3106	2922	3365	3403	2007	2014	1414	3534	4085	3871	3029	1127	3696	3583	2033	5050	2919	4659	4822	2743	3058	1225
file_1_file_1_jg11504	Lamtor2_OG0006700	456	610	345	351	579	793	292	570	255	387	345	647	277	593	213	1075	395	421	362	599	230	693	483	156
file_1_file_1_jg11505	Prp19_OG0001625	1100	1407	540	610	3049	1596	2690	1027	2322	866	721	1294	789	983	608	1810	3036	825	2573	990	534	1589	2616	403
file_1_file_1_jg11506	CG30120_OG0006701	4	29	15	3	4	12	3	9	4	3	8	3	7	15	12	26	3	31	3	23	25	66	2	2
file_1_file_1_jg11507	rswl_OG0006702	622	589	365	303	715	1112	443	604	416	420	388	720	360	875	586	1023	481	443	535	850	576	652	620	198
file_1_file_1_jg11508	CG17669_OG0006703	1	37	26	7	1	36	1	18	0	5	29	1	1	38	30	139	3	38	0	26	27	66	1	0
file_1_file_1_jg11509	CG30116_OG0006704	885	12584	958	1694	329	22023	222	4368	424	807	843	3219	784	4536	1442	15968	357	1156	269	1176	1045	8652	285	352
file_1_file_1_jg1151	TrissinR_OG0001267	356	1092	145	218	425	3991	80	1312	100	216	145	504	265	1481	169	3488	135	187	316	182	131	1232	312	111
file_1_file_1_jg11510	GstE11_OG0001626	414	261	76	126	91	246	315	288	213	143	98	576	139	190	61	384	342	115	84	277	82	273	77	118
file_1_file_1_jg11511	CG43066_OG0006705	2954	3195	1609	2308	414	6005	182	1591	414	2105	1582	2952	1224	1332	2686	5995	274	2290	329	2673	2355	2014	383	544
file_1_file_1_jg11512	Pepck2_OG0006706	7	129	32	21	14	24	442	29	1014	17	38	28	19	17	62	12	430	24	16	120	51	163	13	7
file_1_file_1_jg11513	Pepck1_OG0006707	5517	9836	1042	6377	23721	549	7115	689	4566	4263	2062	13311	12520	352	863	349	10164	898	13681	1053	1259	10731	19715	2639
file_1_file_1_jg11514	Rgk2_OG0018177	0	0	0	0	0	0	0	0	0	0	0	0	0	1	0	0	0	0	0	0	0	0	1	0
file_1_file_1_jg11515	Rgk2_OG0006708	200	181	57	245	51	281	50	41	128	167	48	1053	160	55	69	183	80	51	46	59	40	120	62	45
file_1_file_1_jg11516	GEFmeso_OG0001627_OG0	2683	2230	994	1274	1302	3025	2553	1471	2525	1857	1001	3495	1577	1142	802	2732	2796	1075	1065	1457	840	2008	1222	707
file_1_file_1_jg11517	CG42697_OG0006709	1	5	0	3	0	5	1	5	2	1	1	3	0	0	0	22	2	0	0	0	0	6	1	0
file_1_file_1_jg11518	CG10927_OG0006710	92	270	37	52	286	226	130	93	115	72	50	116	56	153	32	170	150	38	229	81	33	305	282	32
file_1_file_1_jg11519	mRpS28_OG0006711	160	658	166	155	445	452	351	406	270	263	172	269	196	366	198	607	367	224	297	274	180	630	343	100
file_1_file_1_jg1152	rau_OG0003725	1007	1161	661	506	350	3264	194	1293	295	871	546	572	302	1357	339	3086	304	1145	255	507	377	1260	280	690
file_1_file_1_jg11520	CG5323_OG0006712	369	437	142	257	927	459	529	355	397	365	204	433	301	293	220	695	488	216	818	325	220	480	832	182
file_1_file_1_jg11521	CG5327_OG0011616	0	0	0	5	0	0	0	0	0	0	0	2	0	0	3	19	0	0	0	0	0	2	0	0
file_1_file_1_jg11522	CG5493_OG0006713	1291	70	122	682	119	25	70	23	84	573	227	1775	1494	24	96	56	145	163	58	104	159	48	91	362
file_1_file_1_jg11523	CG5335_OG0006715	931	201	368	485	1280	674	332	549	417	657	409	868	568	438	344	1052	442	491	798	659	380	241	886	315
file_1_file_1_jg11524	Atg7_OG0006714	440	714	200	299	810	1044	1131	367	939	346	242	472	319	294	165	1049	1139	273	686	331	194	673	781	168
file_1_file_1_jg11525	Sec6_OG0006716	793	2038	486	560	1227	2068	955	936	883	678	538	1116	588	946	464	1912	1049	615	1032	759	455	2262	1160	256
file_1_file_1_jg11526	Eip55E_OG0001144	2991	2644	785	1574	2869	1662	2013	1387	1350	2490	939	2796	1818	1317	790	2245	2421	984	1914	1563	685	3028	2190	1295
file_1_file_1_jg11527	zda_OG0006717	2850	5011	1359	2475	5980	4844	3395	2434	2442	2995	1947	3626	3095	1834	1533	6163	3458	2019	4683	1975	2205	5127	5003	1056
file_1_file_1_jg11528	CG30122_OG0011660	5179	10149	2730	3386	8761	14062	13153	4592	11508	4091	3106	6799	3811	3373	3142	11877	13945	3650	7968	4211	3713	9218	7970	1527
file_1_file_1_jg11529	CheA56a_OG0012825_OG0	1	68	2	23	3	29	5	15	0	6	2	0	9	111	1001	29	3	0	1	1681	1361	15	0	0
file_1_file_1_jg1153	CG9029_OG0003724	2	3	1	7	0	0	2	2	0	4	0	0	0	3	14	27	0	0	0	1	0	58	0	1
file_1_file_1_jg11530	Ntan1_OG0007236	1726	2535	840	1046	2459	1554	581	1542	558	1254	987	2178	1078	530	749	1990	773	1209	1799	1399	732	1884	2034	507
file_1_file_1_jg11531	Gint3_OG0007235	2242	6640	1237	1405	2364	4452	2634	2325	2009	1903	1367	2821	1546	2374	1127	4904	2592	1573	1838	2020	1249	8722	1988	808
file_1_file_1_jg11532	CG33136_OG0012309_OG0	417	922	139	313	470	565	478	205	399	335	229	376	223	155	146	767	523	244	357	301	173	819	364	163
file_1_file_1_jg11533	edl_OG0007234	802	992	383	400	180	1880	486	979	311	552	356	592	489	1323	245	1415	427	340	106	491	242	1211	169	184
file_1_file_1_jg11534	CG44435_OG0007233	1	1	0	36	0	0	2	0	0	0	0	1	1	0	10	787	5	0	0	0	0	33	0	0
file_1_file_1_jg11535	CG44435_OG0001670_OG0	0	0	0	23	0	2	2	0	0	0	0	1	0	0	8	263	4	1	0	0	0	3	0	0
file_1_file_1_jg11536	CG44433_OG0011659	0	1	0	15	0	0	0	0	1	0	1	6	1	0	4	210	1	0	0	0	0	5	0	0
file_1_file_1_jg11537	Sik3_OG0007232	2238	2677	1014	1294	2713	4430	3392	2464	2526	1663	1105	2972	1140	848	1104	3420	3059	1207	2632	1526	1008	2102	2430	603
file_1_file_1_jg11538	CG15073_OG0007231	389	603	276	220	572	843	325	370	268	244	248	454	278	603	251	869	348	297	535	454	264	671	569	99
file_1_file_1_jg11539	Vps51_OG0007230	530	881	298	392	929	1167	715	471	647	472	291	687	445	452	244	1301	815	380	762	457	283	897	833	155
file_1_file_1_jg1154	Acp26Ab_OG0013030_OG0	0	0	0	1	0	0	2	0	0	0	0	0	0	0	0	44	0	0	0	1	0	3	0	1
file_1_file_1_jg11540	List_OG0006664	83	170	126	180	970	130	1	4185	9	102	103	631	117	100	70	192	18	118	607	179	88	126	746	31
file_1_file_1_jg11541	CG33998_OG0006663	5	11	0	5	0	17	1	10	1	2	5	22	10	9	3	9	6	1	0	6	0	11	1	0
file_1_file_1_jg11542	CG18609_OG0006662	0	2	11	5	6589	0	97	12	0	0	2	3	1	2	4	6	23	0	4629	0	5	8	5963	0
file_1_file_1_jg11543	CG17821_OG0012298	0	1	2	1	59	0	51	0	1	0	0	0	0	1	0	3	2	0	39	0	0	0	49	0
file_1_file_1_jg11544	Hs3st-A_OG0006661	193	1381	395	500	26	2244	62	484	119	176	345	1080	242	218	570	1769	102	480	14	614	351	1087	27	76
file_1_file_1_jg11545	Cyp12b2_OG0006660	1565	1327	1628	941	827	2534	78	1222	85	1067	1785	2009	1190	1503	2098	2647	97	2316	580	4172	2888	1635	620	436
file_1_file_1_jg11546	Jabba_OG0000542_OG3	10064	3430	1062	3362	30239	5518	539	3107	561	5439	1317	8729	7402	2995	714	5986	1229	1129	25416	1326	1124	4469	26516	2235
file_1_file_1_jg11547	Mctp_OG0006659	1361	4060	971	1264	1719	5800	145	1355	176	1255	1136	2183	994	1459	1475	6917	203	1306	1475	1598	1654	4109	1473	572
file_1_file_1_jg11548	CG15093_OG0002945	909	2144	858	821	3333	1073	2799	1036	1067	1029	1091	1436	1419	683	662	1634	3000	848	2683	1006	734	2530	2673	238
file_1_file_1_jg11549	CG15080_OG0006658	57	10	418	101	61	54	127	189	37	148	546	25	217	48	494	71	153	357	52	239	591	21	91	16
file_1_file_1_jg1155	Acp26Aa_OG0012363_OG0	0	0	0	6	0	0	0	1	0	0	0	0	0	0	6	334	0	1	0	0	0	23	0	2
file_1_file_1_jg11550	MFS15_OG0001621	790	1235	360	758	972	1376	632	795	424	877	440	1197	761	731	363	2008	619	456	739	696	413	1462	846	298
file_1_file_1_jg11551	MFS14_OG0006657	9433	15765	876	2384	3094	32605	783	5378	756	4570	940	4424	3255	22585	747	25908	949	968	2074	1736	814	15312	2128	3533
file_1_file_1_jg11552	CG15096_OG0006656	3066	4629	584	2674	8885	7315	2047	1687	951	3037	733	4753	3807	2099	835	8459	1079	568	5258	1237	888	4396	4670	1172
file_1_file_1_jg11553	CG15096_OG0014455_OG0	37	133	4	82	80	227	127	23	80	91	12	40	35	38	31	344	44	20	72	28	21	85	55	48
file_1_file_1_jg11554	Phb2_OG0002944	2577	5917	959	1577	5160	4306	2841	2595	2328	2258	1156	2746	1790	1681	1188	5286	3096	1282	4059	1656	1089	6132	4712	999
file_1_file_1_jg11555	CG15097_OG0001620	243	641	308	348	33	376	1136	304	936	383	380	361	155	117	160	327	534	477	25	447	250	827	51	557
file_1_file_1_jg11556	CG15082_OG0006655	62	37	5	39	0	54	14	17	28	60	15	186	60	36	19	35	19	13	2	30	8	73	2	27
file_1_file_1_jg11557	CG15098_OG0000767	12375	6981	4078	7597	11369	5870	4643	5204	5327	9908	6287	15594	7924	3176	3593	11923	7490	6056	7015	7642	4894	8884	7155	5055
file_1_file_1_jg11558	CG15083_OG0000899	1892	734	681	1774	1484	1100	1291	1044	1012	1932	814	2028	1721	960	471	1476	1587	897	1182	1354	704	954	1186	812
file_1_file_1_jg1156	CG9021_OG0003723	7	2	1	1	8	10	97	10	412	1	3	4	6	3	0	7	343	2	7	7	1	6	3	3
file_1_file_1_jg11560	CG15099_OG0001619	6025	9391	2668	3802	3902	17630	4429	5868	3584	4688	3158	6444	3829	4592	3815	13959	4356	3594	3794	4472	3629	7655	3414	1895
file_1_file_1_jg11561	MetRS_OG0006654	1406	1929	531	813	4137	1709	3109	974	2801	1113	606	1517	789	876	470	1564	3357	715	3293	810	368	2126	3849	597
file_1_file_1_jg11562	CG15084_OG0006653	227	450	128	128	310	450	210	248	187	171	165	363	166	363	144	464	229	199	241	315	133	524	267	101
file_1_file_1_jg11563	CG18190_OG0002943	1	30	2	0	4381	10	645	66	494	3	1	2	2	61	0	19	610	0	3999	1	4	12	3884	1
file_1_file_1_jg11564	Jheh1_OG0002942	5900	11785	1091	4182	2747	42914	718	9979	615	5575	1282	4750	4775	14193	1125	48865	920	1301	2243	2951	1514	10821	1964	2576
file_1_file_1_jg11565	Jheh2_OG0002941	9053	22274	2423	7840	9663	53957	4849	14397	4497	11262	3070	7987	7251	20699	3389	81713	5945	3476	7670	7093	3919	17161	7279	4560
file_1_file_1_jg11566	Jheh3_OG0002940	2153	2645	1485	2964	1973	2331	1660	2497	1212	2540	1726	7542	3882	2016	4472	3643	2345	1774	1225	7918	4280	1592	1566	729
file_1_file_1_jg11567	DptB_OG0006652	2293	6	30	108	1225	1	2196	5	2700	199	47	366	2	12	30	0	3491	319	19	127	13	3	458	46
file_1_file_1_jg11568	DptA_OG0000898	169	0	1	11	54	0	438	0	470	3	2	34	0	0	0	0	459	42	4	2	0	0	53	5
file_1_file_1_jg11569	Vha100-3_OG0006651	2	0	0	6	0	0	0	0	0	0	0	0	8	0	12	53	3	0	1	0	0	7	0	0
file_1_file_1_jg1157	bchs_OG0003722	2924	2826	1426	2029	875	6290	2703	1999	2516	2140	1376	4047	1356	966	2107	3526	1997	1976	828	1866	1819	1678	742	853
file_1_file_1_jg11570	sano_OG0006650	235	43	198	177	68	43	488	59	303	295	395	242	183	9	349	67	438	369	61	286	425	31	52	60
file_1_file_1_jg11571	sano_OG0006649	1859	424	2394	1381	595	369	3371	701	2215	1858	3164	2061	1867	305	2729	593	3606	3578	465	2949	3233	321	476	407
file_1_file_1_jg11572	prod_OG0002939_OG0	671	829	456	497	1939	1384	1028	648	910	570	464	873	644	734	496	1430	1168	581	1726	689	514	954	1860	202
file_1_file_1_jg11573	CG15107_OG0006648_OG0	176	640	116	119	1012	294	380	188	385	127	126	258	154	135	96	374	417	134	851	178	162	732	863	71
file_1_file_1_jg11574	Topors_OG0001142_OG0	1000	1125	442	651	2734	2421	1403	866	1240	886	474	1376	823	624	572	2220	1607	618	2547	758	580	974	2557	276
file_1_file_1_jg11575	CG18605_OG0002938_OG0	0	2	0	4	2	3	3	0	1	0	1	1	2	4	1	11	0	3	2	0	0	1	2	0
file_1_file_1_jg11576	CG6462_OG0016398	0	0	0	0	0	0	0	0	0	0	0	0	0	0	0	0	0	0	0	0	0	0	0	0
file_1_file_1_jg11577	tn_OG0002937_OG0	34292	2042	36732	14873	14537	2322	17677	11287	11505	22479	41835	24112	14936	10047	39623	2221	19400	52769	9920	58828	45857	3008	11254	12643
file_1_file_1_jg11578	5-HT1B_OG0006647	54	38	57	62	16	37	34	13	66	42	28	201	35	2	87	72	53	78	9	68	60	11	11	12
file_1_file_1_jg11579	5-HT1B_OG0015042_OG0	7	4	5	18	1	6	4	4	15	0	3	16	0	14	15	3	11	2	3	15	14	5	0	2
file_1_file_1_jg1158	CG9016_OG0009565	0	9	0	41	0	0	12	0	13	0	3	11	0	0	8	271	23	2	0	1	0	29	1	0
file_1_file_1_jg11580	CG15115_OG0011611	5	0	0	3	0	3	1	1	0	6	4	5	3	1	0	0	0	2	0	6	6	0	1	0
file_1_file_1_jg11581	Plp_OG0014816_OG0	0	0	0	0	0	0	0	0	0	0	0	0	0	0	0	0	0	0	0	0	0	0	0	0
file_1_file_1_jg11582	CG15116_OG0006646	0	0	0	3	0	0	0	0	0	0	0	0	1	0	0	24	0	0	0	0	0	3	0	0
file_1_file_1_jg11583	CG15109_OG0006645	1	3	1	8	0	6	4	4	0	2	2	1	0	3	13	101	7	3	0	2	7	32	0	0
file_1_file_1_jg11584	5-HT1A_OG0012066_OG0	12	11	17	52	2	23	24	10	56	4	21	161	8	16	48	48	51	20	0	26	7	8	1	5
file_1_file_1_jg11585	5-HT1A_OG0000678_OG0	7	5	1	9	0	15	0	5	0	7	2	6	1	8	0	20	0	0	0	5	0	5	1	4
file_1_file_1_jg11586	5-HT1A_OG0006644	19	55	29	104	3	87	44	33	136	16	18	303	17	13	72	174	92	39	3	65	32	24	9	9
file_1_file_1_jg11587	CG15117_OG0006643	1213	494	323	1222	455	1255	317	722	300	1401	367	1969	1728	550	330	982	419	405	364	601	376	586	466	612
file_1_file_1_jg11588	botv_OG0006642	832	489	298	493	1290	857	947	311	878	583	429	812	465	177	385	1113	924	455	1196	435	414	389	1124	231
file_1_file_1_jg11589	CG15118_OG0006641	1663	1539	775	1100	2418	2402	2147	1497	1915	1394	725	2873	1063	671	608	2469	2556	838	1978	1159	602	1627	2058	411
file_1_file_1_jg1159	dsf_OG0001925	0	0	0	5	0	0	16	1	26	0	3	16	0	0	1	2	18	0	0	0	1	0	3	3
file_1_file_1_jg11590	CG15111_OG0006640	1540	2651	909	1174	1561	4308	964	2207	800	1583	840	2575	1081	2366	717	5645	1098	920	1155	1259	623	2826	1205	527
file_1_file_1_jg11591	ena_OG0006639	789	1462	705	859	2268	2312	3882	733	2948	1000	865	1300	839	316	836	2203	3631	899	2105	837	948	1087	2277	351
file_1_file_1_jg11592	CG10737-PT_OG0006638	41550	20958	50857	22723	13355	31959	10351	19136	6214	27005	59968	44787	29366	20536	59199	34317	10084	75330	10846	90096	59607	22803	9672	8961
file_1_file_1_jg11593	et_OG0000133_OG1	2	4	2	4	4	0	2	0	0	0	7	0	1	0	2	0	2	7	6	0	5	0	0	0
file_1_file_1_jg11594	hppy_OG0006637	2396	3320	1529	2048	2674	6096	1714	1549	1359	2036	1528	4415	1764	1022	1751	4898	1947	1813	2547	2120	1612	2554	2308	733
file_1_file_1_jg11595	CG7137_OG0002936	268	351	87	127	864	495	476	318	380	199	121	250	134	543	84	534	506	141	586	225	77	347	745	102
file_1_file_1_jg11596	cora_OG0002935	27175	17604	16946	14286	13179	24806	20658	10798	16274	20711	22290	27876	18238	7223	16247	24443	21974	25129	12009	24977	21679	16327	10094	7255
file_1_file_1_jg11597	wbl_OG0006636	654	23	176	507	1127	34	2677	143	1099	686	261	1442	610	60	320	158	1845	306	732	517	269	23	754	174
file_1_file_1_jg11598	tbrd-2_OG0002934	0	0	0	1	0	0	1	0	0	0	0	0	0	0	2	8	1	0	0	0	0	6	1	0
file_1_file_1_jg11599	rib_OG0000897_OG0	29	79	19	15	0	238	4	53	12	17	18	19	16	29	50	183	10	31	4	52	25	74	27	7
file_1_file_1_jg1160	Gpdh1_OG0002697	15453	5298	18390	16010	13094	8894	3132	8177	1859	18935	22581	14232	16425	4304	27189	10876	3177	26665	9993	33717	31897	4799	10117	4074
file_1_file_1_jg11600	CG11906_OG0001618	479	574	262	277	1353	727	587	401	547	364	329	592	325	500	301	821	644	338	1255	446	316	559	1309	142
file_1_file_1_jg11601	AANATL6_OG0001135_OG0	0	0	0	0	0	0	0	0	0	0	0	0	0	0	0	0	0	0	0	0	0	0	0	0
file_1_file_1_jg11602	clos_OG0000195_OG0	0	0	0	0	0	0	4	2	0	0	0	0	0	0	3	0	0	0	0	0	0	0	0	0
file_1_file_1_jg11603	AANATL6_OG0001135_OG0.2	0	0	0	0	0	0	2	0	0	0	0	0	0	0	0	1	0	0	0	0	0	0	0	0
file_1_file_1_jg11604	AANATL4_OG0000091_OG0	0	0	2	0	6	0	3	0	0	0	0	0	0	0	0	3	2	0	5	0	1	1	1	0
file_1_file_1_jg11605	Fkbp12_OG0002909	2875	4961	1157	2058	7791	5095	7873	3619	5729	2585	1726	4420	3204	2971	1187	7242	8881	1612	5803	1803	1565	5953	6560	1231
file_1_file_1_jg11606	mip40_OG0002908	222	967	148	155	954	475	594	259	439	164	178	318	246	267	137	733	561	192	814	215	193	1149	780	67
file_1_file_1_jg11607	Tab2_OG0006465	3324	2298	1932	1760	4671	3001	2783	1831	1920	2352	2084	3486	2282	1258	2284	2741	2694	2473	4159	3101	2580	2452	4013	879
file_1_file_1_jg11608	CG7461_OG0006464	8553	5026	3863	6436	9452	6562	3767	3562	2462	7438	4815	8404	8622	2868	4796	8073	3869	5363	7516	6720	5723	4723	7721	2565
file_1_file_1_jg11609	EndoB_OG0002907	605	1722	433	642	1190	1951	958	598	723	476	465	1207	445	305	630	2289	851	561	1117	597	582	1361	1038	176
file_1_file_1_jg1161	CG9044_OG0005844	4907	3452	2562	3029	3540	5179	2673	2282	2040	3767	2884	4952	2809	1336	2900	4763	2723	3605	3215	4075	3155	3179	3090	1571
file_1_file_1_jg11610	Rgk1_OG0003033_OG0	488	3174	1370	403	116	7465	284	2119	502	416	1027	1199	372	3086	808	6077	675	1519	90	1275	1026	4367	123	397
file_1_file_1_jg11611	CG34045_OG0011650	4	11	28	8	0	20	7	11	12	2	30	9	0	41	76	8	7	43	0	216	55	17	3	1
file_1_file_1_jg11612	fest_OG0007035	5	2	7	61	0	2	9	0	2	6	5	6	2	5	18	323	15	6	1	10	3	35	1	1
file_1_file_1_jg11613	CG11961_OG0001155_OG0	1253	787	552	910	1350	1879	1893	989	1966	1166	690	1413	1023	701	494	2284	1937	747	1012	993	634	692	1462	445
file_1_file_1_jg11614	CG10051_OG0007036	8	28	0	1	0	13	13	4	14	2	0	16	0	4	4	2	6	0	2	2	1	25	74	1
file_1_file_1_jg11615	CG9416_OG0007037	4031	259	5640	2025	2836	319	3110	1452	1730	2368	6035	3410	1312	2015	4827	440	2017	8378	1839	10006	6003	746	2104	1164
file_1_file_1_jg11616	CG10062_OG0007038	131	368	453	152	51	103	49	126	78	46	497	56	83	128	274	548	57	622	38	426	269	450	93	23
file_1_file_1_jg11617	CG10073_OG0000065_OG2	8	1	2	8	2	0	1	3	1	10	0	13	2	0	1	9	1	1	3	4	0	1	21	3
file_1_file_1_jg11618	CG10073_OG0000065_OG1	0	0	0	0	0	0	0	0	0	0	0	0	0	0	0	1	1	0	0	0	0	1	1	0
file_1_file_1_jg11619	CG11257_OG0007039	390	665	214	206	580	589	275	381	243	279	246	457	230	255	222	771	335	278	476	399	250	592	543	132
file_1_file_1_jg1162	CG13999_OG0000662_OG0	24	180	50	88	3	313	21	121	47	24	54	143	32	118	65	391	44	69	2	73	40	184	2	8
file_1_file_1_jg11620	SdhA_OG0000906_OG0	26498	20285	18828	14405	9120	27096	6360	14047	4118	18592	25291	20073	11200	10907	31840	30833	6737	31434	7237	43933	31902	16644	7607	5210
file_1_file_1_jg11621	cer_OG0012078	681	593	423	601	1292	613	7744	1205	4558	780	553	838	747	486	323	840	8255	579	942	677	534	506	979	316
file_1_file_1_jg11622	hts_OG0014173_OG0	838	393	570	594	613	770	1063	431	616	750	647	884	770	501	609	826	734	794	547	1047	1025	390	486	295
file_1_file_1_jg11623	hts_OG0003034	8261	3740	3735	4911	10577	7109	7287	3658	6143	6172	4302	7903	4651	1810	4032	7311	7277	5386	8467	6296	4290	2884	9513	2025
file_1_file_1_jg11625	CalpA_OG0003035	3822	6152	2461	3444	1892	6012	2883	2630	2015	3790	2901	4943	2964	2024	2058	6262	3053	3304	1565	3465	2767	5800	1576	1375
file_1_file_1_jg11626	Fak_OG0007040	1715	3127	1036	1358	2357	6342	2047	1897	1959	1413	1083	2309	1104	1502	1117	5261	2035	1461	2298	1609	1209	2645	2290	624
file_1_file_1_jg11627	Spt5_OG0007041	2686	4452	1627	1621	4146	5256	4203	2326	3508	2045	1763	3520	1921	2514	1472	4767	4420	2016	3666	2840	1651	5192	3879	802
file_1_file_1_jg11628	RpL11_OG0003036	29296	17673	9842	12971	40460	13508	29621	14579	26262	22210	13062	30991	12740	10808	8628	22033	39314	14675	24398	16764	7431	23354	28859	8369
file_1_file_1_jg11629	Arl6_OG0007042	83	1472	147	106	6	3382	5	1718	3	108	138	179	123	2062	80	3758	8	202	6	217	143	1309	0	33
file_1_file_1_jg1163	CG13998_OG0013072_OG0	0	0	1	0	0	0	0	0	0	0	0	1	0	0	0	0	0	0	0	0	0	2	0	1
file_1_file_1_jg11630	EloC_OG0007043	1554	2645	1072	1176	2474	2100	1489	1624	1143	1293	1281	2057	1500	1922	1003	3462	1720	1578	1531	2135	1496	3183	1927	666
file_1_file_1_jg11631	Î²Tub56D_OG0000060_OG3	26447	40791	29545	20988	57953	50916	116267	29502	89428	27208	31024	43558	32988	35397	29195	56984	124474	36640	44166	54493	27566	45470	49987	13607
file_1_file_1_jg11632	CG7744_OG0007044	484	495	152	238	4944	362	1157	208	1037	318	208	416	253	124	138	443	1032	254	4515	236	185	494	4338	216
file_1_file_1_jg11633	mei-W68_OG0007045	65	137	61	25	40	123	21	70	51	53	42	57	17	57	32	69	23	51	29	45	39	134	40	25
file_1_file_1_jg11634	par-1_OG0007046	874	939	391	620	1467	2028	1312	496	984	593	613	962	617	279	952	1423	1187	760	1638	648	1114	661	1336	268
file_1_file_1_jg11635	par-1-PT_OG0007047	11008	11477	4121	7804	8614	23403	6534	8196	5382	9385	4609	13563	8070	9545	5195	17968	6450	5404	8237	6694	5608	10627	8205	3087
file_1_file_1_jg11636	par-1-PX_OG0007048	1875	2674	1299	1490	1528	4332	1205	1377	960	1904	1113	2951	1777	1136	1349	4319	1255	1429	1304	1648	1690	2442	1393	551
file_1_file_1_jg11637	TBCB_OG0007049	381	1291	192	289	1154	922	1198	544	1064	350	300	447	302	409	213	1174	1249	270	1148	324	295	1803	1081	186
file_1_file_1_jg11638	Oseg6_OG0007050	273	3012	188	209	1064	6631	540	1785	539	221	181	391	189	1753	164	5557	632	226	1022	255	139	2352	1005	101
file_1_file_1_jg11639	Rep_OG0007051	481	1116	359	409	815	899	712	508	609	543	370	596	443	310	260	973	764	424	673	490	321	1003	867	234
file_1_file_1_jg1164	Vm26Ab_OG0001537	0	4	4	0	452	0	0	6	4	0	3	2	4	3	4	4	1	0	226	0	22	2	1070	0
file_1_file_1_jg11640	hpo_OG0007052	1193	972	494	713	2120	996	2298	464	1743	908	659	1112	646	238	745	1260	2223	797	2045	717	724	813	1988	354
file_1_file_1_jg11641	CG15120_OG0007053	47	131	39	46	356	129	14	58	4	43	38	322	61	73	55	218	9	69	274	79	49	131	266	4
file_1_file_1_jg11642	CG16926_OG0007054	116	40	35	28	18576	11	347	329	474	109	38	19	22	60	9	151	757	12	13218	18	10	189	15526	93
file_1_file_1_jg11643	CG11007_OG0003037	394	481	224	293	1259	651	541	499	492	373	333	515	345	480	202	885	663	366	959	373	181	498	1213	151
file_1_file_1_jg11644	Ir56b_OG0007055	19	1	6	9	2	6	0	11	2	17	8	35	15	13	7	8	1	21	0	9	0	0	0	7
file_1_file_1_jg11645	Ir56c_OG0001156_OG0	0	0	0	0	0	0	0	0	1	0	0	0	0	0	0	0	2	0	0	0	0	0	0	0
file_1_file_1_jg11646	Ir56d_OG0007056	70	4	13	65	0	8	1	14	0	47	2	84	33	11	2	20	0	10	0	6	4	1	1	23
file_1_file_1_jg11647	sm_OG0007057	1274	1080	837	527	98	1524	477	490	249	622	717	1031	461	533	1145	1306	362	1154	111	1311	1056	667	94	301
file_1_file_1_jg11648	CG43111_OG0012079	1	0	1	3	0	0	0	0	0	0	3	1	0	1	0	7	0	2	0	5	4	6	0	1
file_1_file_1_jg11649	sm_OG0007058	190	252	158	93	15	444	58	264	48	111	185	206	94	621	273	294	66	241	8	403	227	220	26	45
file_1_file_1_jg1165	Vm26Ac_OG0012918_OG0	0	0	1	0	21	0	0	1	0	1	0	1	0	0	0	0	0	0	0	0	0	2	14	1
file_1_file_1_jg11650	TTLL6A_OG0007059	3	0	0	22	0	0	2	1	2	3	0	7	0	3	3	138	1	1	1	0	0	8	0	1
file_1_file_1_jg11651	sm_OG0007060	475	607	246	204	40	1008	170	440	130	268	262	429	203	786	580	589	160	461	36	800	453	553	51	124
file_1_file_1_jg11652	CG18367_OG0007061	24	3	52	15	129	8	5	9	9	24	62	36	10	23	27	6	10	53	83	94	44	3	104	39
file_1_file_1_jg11653	CG43277_OG0013516_OG0	2	0	4	6	29	0	1	4	0	2	8	2	1	9	7	18	2	10	16	14	10	4	33	5
file_1_file_1_jg11654	CG15124_OG0011652	0	0	0	1	0	0	0	0	0	0	0	0	2	0	0	9	0	0	0	0	0	4	0	0
file_1_file_1_jg11655	CG15905_OG0007062	0	0	2	0	2	0	352	0	138	0	2	0	0	0	1	0	252	1	0	2	2	0	0	0
file_1_file_1_jg11656	Ir56d_OG0012494_OG0	0	0	0	0	0	0	0	0	0	0	0	0	0	0	0	0	0	0	0	0	0	0	0	0
file_1_file_1_jg11657	CG15125_OG0007063	0	2	1	0	0	0	5	3	3	0	0	0	0	3	2	53	8	0	0	0	0	3	1	0
file_1_file_1_jg11658	CG11018_OG0007064	1	0	0	5	0	0	1	0	1	0	0	2	2	1	4	56	1	0	0	0	0	5	0	1
file_1_file_1_jg11659	hrg_OG0007065	1439	1675	793	1137	1888	3129	3964	938	3242	1201	888	2199	986	435	841	3070	3861	1152	1814	1127	1017	1432	1715	420
file_1_file_1_jg1166	Vm26Aa_OG0000623	0	9	1	3	708	1	2	6	0	3	3	3	6	1	1	2	1	2	89	1	46	39	1204	2
file_1_file_1_jg11660	hrg_OG0018178	412	679	323	314	633	1200	1361	490	1065	391	370	789	591	380	356	1141	1270	433	658	510	643	809	581	136
file_1_file_1_jg11661	Kpc2_OG0007066	288	639	172	227	295	903	360	303	381	169	189	380	157	211	157	1092	376	219	296	248	153	648	264	60
file_1_file_1_jg11662	CG15127_OG0007067	1	0	2	1	0	0	1	0	1	1	1	0	0	1	0	0	0	1	0	0	1	0	5	0
file_1_file_1_jg11663	CG15128_OG0007068	0	4	1	9	0	5	2	4	0	0	3	1	2	7	18	194	6	0	0	2	1	20	0	0
file_1_file_1_jg11664	Obp56a_OG0003038_OG0.2	5	22	24	5	101	10	156	11	37	9	41	4	160	15	29	20	174	33	42	26	22	25	56	2
file_1_file_1_jg11665	Obp56b_OG0003039_OG0	1	2	2	7	0	5	117	16	84	2	13	8	9	12	10	55	187	15	0	27	13	6	0	6
file_1_file_1_jg11666	Obp56c_OG0003040_OG0.2	0	0	0	0	0	0	1	0	0	0	0	0	0	0	0	0	0	0	0	0	0	0	0	0
file_1_file_1_jg11667	Obp56d_OG0003041_OG0	60	3	5	50	4	5	12	3	7	51	3	138	42	4	1	12	16	2	24	4	1	4	2	39
file_1_file_1_jg11668	Obp56e_OG0004137_OG0.2	51	1	0	53	2	9	1	3	0	126	5	15	9	11	3	52	1	1	0	2	4	0	0	46
file_1_file_1_jg11669	CG8517_OG0003042_OG0	0	0	0	0	0	0	0	0	0	0	0	0	0	0	0	0	0	0	0	0	0	0	0	0
file_1_file_1_jg1167	psd_OG0001175_OG0	61	28	19	9	45	6	91	11	36	26	39	47	17	41	41	0	78	55	15	52	68	157	88	40
file_1_file_1_jg11670	Or56a_OG0003043	0	1216	1	5	0	1350	1	503	1	0	4	3	2	369	0	1749	0	2	1	0	0	965	0	0
file_1_file_1_jg11671	Obp56g_OG0007069	44936	825	2185	41266	80	243	2	690	3	57059	5148	109668	57689	111	2388	8358	8	4024	57	1537	2358	530	32	13548
file_1_file_1_jg11672	Obp56h_OG0007070	14046	270	1189	16627	38	99	1577	263	953	22456	2733	31933	26050	161	1578	2254	1651	2279	20	641	1543	119	27	4766
file_1_file_1_jg11673	Toll-7_OG0001652_OG0	366	377	252	370	47	939	4436	235	3877	342	230	674	250	252	406	861	3653	327	38	351	293	257	68	82
file_1_file_1_jg11674	CG13872_OG0007071	2	4	0	12	1	9	2	2	1	0	0	0	1	1	3	87	1	0	0	0	1	6	0	1
file_1_file_1_jg11675	CG43195_OG0013267_OG0	0	174	0	3	0	748	0	203	0	0	4	4	2	226	0	773	1	0	0	1	0	321	0	0
file_1_file_1_jg11676	CG10822_OG0007072	0	0	0	1	0	0	0	0	0	0	0	0	0	1	0	15	1	0	0	0	2	1	0	0
file_1_file_1_jg11677	CG8654_OG0001653	646	25	104	342	2138	122	69	234	242	478	180	249	474	16	31	287	206	80	1536	35	73	61	1504	45
file_1_file_1_jg11678	CG5550_OG0014332_OG0	1	0	1	0	0	0	3	0	0	1	0	0	2	0	0	1	0	0	0	0	0	0	1	2
file_1_file_1_jg11679	CG16898_OG0000114_OG1	192	20	75	323	2360	24	1	44	39	267	90	318	556	8	45	43	16	36	1564	40	52	20	1819	31
file_1_file_1_jg1168	CG13992_OG0002070_OG0	13	96	23	32	5	6	10	20	21	28	33	21	9	8	20	1	14	66	4	16	36	389	11	49
file_1_file_1_jg11680	CG43346_OG0013227_OG0	0	0	0	0	0	0	0	0	0	0	0	0	0	0	0	0	0	0	0	0	0	0	0	0
file_1_file_1_jg11681	18w_OG0003044	1416	914	1939	1240	874	1896	5602	1127	3969	1515	2984	2263	1940	495	2110	2173	5635	2530	637	2201	2775	823	598	380
file_1_file_1_jg11683	CG11041_OG0001654	9	54	59	4	0	24	4	38	7	2	94	14	11	39	86	142	2	148	2	105	108	57	3	1
file_1_file_1_jg11684	CG42366_OG0017421	0	0	0	0	0	0	0	0	0	0	0	0	0	0	0	0	0	0	0	0	0	0	0	0
file_1_file_1_jg11686	CG16894_OG0001655	0	0	0	7	0	0	8	0	1	0	0	0	0	0	7	65	4	0	0	0	0	10	0	0
file_1_file_1_jg11687	CG11044_OG0007073	1150	103	2148	818	254	176	133	600	55	1126	2330	1226	997	657	2391	184	98	2813	149	4749	2398	298	182	307
file_1_file_1_jg11689	CG11099_OG0007074	571	329	747	560	145	995	5	484	1	335	806	1071	331	378	927	1063	3	984	111	1303	804	324	117	114
file_1_file_1_jg1169	Ucp4C_OG0001790	1	0	0	2	0	0	2	0	0	0	0	0	3	0	3	47	1	0	0	0	0	5	1	0
file_1_file_1_jg11690	CG13869_OG0007075	0	15	1	2	4	6	0	4	0	3	4	1	0	5	2	11	0	0	1	0	2	51	2	0
file_1_file_1_jg11691	Efhc1.2_OG0007076	15	14	22	15	1	138	1	59	1	7	24	42	4	120	10	176	0	19	1	24	15	22	1	5
file_1_file_1_jg11692	Hacl_OG0007077	1775	2791	957	1433	5194	3732	2541	1873	2157	1630	1209	2560	1780	1494	993	3943	3175	1090	3850	1596	1070	2964	4506	586
file_1_file_1_jg11693	ppk6_OG0007078	21	400	8	18	9	40	9	57	5	15	9	64	14	39	47	53	2	14	4	41	27	549	15	7
file_1_file_1_jg11694	CG9864_OG0007079	1339	4612	104	803	2149	8148	1779	5701	374	897	81	1891	907	3812	44	8675	816	76	1429	118	49	4152	1492	228
file_1_file_1_jg11695	Ate1_OG0003045	1779	3748	991	953	1869	3508	1567	1757	1142	1272	934	2441	1396	2511	675	3091	1562	1049	1531	1641	773	4671	1685	506
file_1_file_1_jg11696	Hsl_OG0007080	3104	2725	1199	2155	3029	3989	1708	1539	1468	2926	1686	3430	2321	704	1278	4157	1959	1662	2666	1719	1466	2179	2548	856
file_1_file_1_jg11697	PCNA_OG0007081	19	256	8	11	7040	17	2663	138	2440	27	31	22	8	100	7	24	3010	13	4871	23	12	402	6098	41
file_1_file_1_jg11698	plu_OG0011653	1	2	1	1	444	2	0	8	0	0	0	1	0	8	0	1	0	0	392	1	0	0	427	0
file_1_file_1_jg11699	CG8908_OG0001657	177	1388	53	71	184	119	36	84	113	100	49	187	56	46	22	84	27	79	163	47	34	1659	194	81
file_1_file_1_jg1170	Ucp4B_OG0012887	2	0	0	1	1	0	0	0	2	0	1	0	0	3	1	14	0	0	0	1	0	6	0	0
file_1_file_1_jg11700	RpS18_OG0001656	34726	26071	13275	16446	50379	19752	39952	26883	34288	27611	15169	39194	19952	36854	11184	31626	48981	16538	31918	21402	9320	37829	36276	10775
file_1_file_1_jg11701	CG10444_OG0007082	1056	1375	362	944	2334	1987	704	1029	520	973	473	1189	843	373	404	2331	572	488	1714	707	485	1041	1837	268
file_1_file_1_jg11702	CG11788_OG0007083	101	450	113	67	533	287	344	207	381	96	107	172	91	144	124	326	497	133	321	208	91	748	419	44
file_1_file_1_jg11703	CG9143_OG0007084	662	678	243	298	1614	640	955	435	760	494	290	514	353	422	248	630	961	321	1449	424	250	637	1496	298
file_1_file_1_jg11704	Mpcp1_OG0007085	28278	3455	72475	26395	2899	4304	5783	19625	1258	45331	71533	20956	32959	14992	94204	6075	5595	93118	1892	143736	108106	4898	2119	6897
file_1_file_1_jg11705	CG16868_OG0003046	662	772	324	508	2314	1250	1973	548	1705	585	399	912	466	313	383	1134	1872	477	2472	458	354	801	2249	193
file_1_file_1_jg11706	CG34199_OG0007086	0	2	12	2	0	0	51	3	25	0	14	0	0	2	4	1	75	16	0	9	8	0	0	1
file_1_file_1_jg11707	Cpr56F_OG0000301_OG1	2	4	6	3	111	1	2289	6	1365	1	3	0	1	8	10	7	2718	14	97	10	8	13	324	0
file_1_file_1_jg11708	CkIIbeta2_OG0007087	0	1	1	2	0	0	0	0	0	0	0	2	0	2	0	15	0	1	1	0	0	3	0	0
file_1_file_1_jg11709	CG11200_OG0007088	1719	274	641	984	2176	523	1021	1525	791	1243	774	1340	1305	318	485	739	1312	736	1540	1150	584	306	1517	503
file_1_file_1_jg1171	chic_OG0003345_OG0	19332	10960	11770	7817	13984	9014	39487	8944	26545	10520	14508	16784	10602	12552	11871	9738	36955	18639	10407	24293	18295	15371	11840	9057
file_1_file_1_jg11710	CG13868_OG0007089	12440	14980	19159	7016	11936	16493	796	10332	1479	8601	19102	12824	6882	7554	15977	15236	1280	22974	7367	35536	16373	20753	9360	3945
file_1_file_1_jg11711	CG13868_OG0013578	2177	2179	2678	1328	1856	2295	155	1447	313	1366	3515	1776	936	708	2905	2398	205	3989	1480	5449	3130	2310	1490	659
file_1_file_1_jg11712	CG13871_OG0003047	3	27	1	2	1	19	0	4	0	1	4	0	1	2	2	10	0	4	0	1	3	33	0	1
file_1_file_1_jg11713	tapas_OG0003048	5600	13987	5400	3759	7116	15098	3913	6472	2966	4642	5653	9411	4192	6136	4921	13140	3926	6630	6187	9114	5789	14833	6305	1552
file_1_file_1_jg11714	MED8_OG0007090	409	670	290	293	1038	781	798	531	722	378	294	535	391	667	250	978	894	339	849	522	256	831	895	186
file_1_file_1_jg11715	CG8929_OG0007091	4386	5226	3569	2712	3831	16464	6316	5197	5022	3780	2922	7817	4475	3896	3205	13074	7027	3651	2826	5500	3247	5270	3029	1225
file_1_file_1_jg11716	CG16739_OG0007092	150	194	439	189	27	779	13	286	11	97	300	594	200	838	295	662	9	377	22	852	313	343	24	46
file_1_file_1_jg11717	CG13870_OG0007093	128	208	356	163	18	703	8	222	11	74	212	532	129	753	242	591	6	305	18	530	202	426	25	41
file_1_file_1_jg11718	CG16741_OG0007094	0	0	0	3	0	1	0	0	0	1	1	1	0	2	2	49	0	1	0	4	1	4	1	0
file_1_file_1_jg11719	CG11192_OG0007095	1	0	0	0	1	1	0	0	31	0	0	0	0	0	0	0	0	0	0	0	0	0	2	0
file_1_file_1_jg1172	eIF4A_OG0001210_OG0	48886	34980	18326	26324	61697	34416	63898	24697	56005	38291	22568	46011	24936	12820	17088	61444	74591	25891	41706	27524	16678	37504	45099	14363
file_1_file_1_jg11721	side-VIII_OG0007096	197	627	674	594	123	1320	409	583	526	224	582	1204	381	393	714	1389	430	701	65	1035	636	426	84	61
file_1_file_1_jg11722	Obp57c_OG0007097	16559	1429	4963	15716	1850	2208	0	2752	2	19319	6168	43431	19522	2337	5627	7217	1	6383	1420	10108	6489	1204	1265	3700
file_1_file_1_jg11723	Obp57a_OG0000359_OG0	1623	614	1685	2295	930	1227	11	1053	14	2331	1978	2982	2286	647	1413	2426	10	2255	659	2812	2110	765	623	533
file_1_file_1_jg11724	Obp57a_OG0000359_OG1	182	105	612	488	18094	205	0	242	0	370	720	490	437	141	755	442	0	739	13788	1365	1025	118	13012	77
file_1_file_1_jg11725	CG13426_OG0011654	0	0	1	0	0	1	0	0	0	0	0	0	0	0	0	4	0	0	0	1	1	2	0	0
file_1_file_1_jg11726	GNBP-like3_OG0000680_OG0	277	7	105	86	30	8	46	5	43	670	72	322	54	15	36	7	16	597	32	302	18	12	17	105
file_1_file_1_jg11727	CG30151_OG0014369_OG0	1120	22	99	904	1378	55	131	353	114	1109	100	1037	1082	97	49	121	172	84	1002	100	57	47	951	609
file_1_file_1_jg11728	Bbd_OG0007098	34302	9032	22319	15905	43336	8888	1411	15878	2030	15674	28710	57549	20665	7364	16195	13747	1831	29632	24515	32279	26171	10454	26142	10416
file_1_file_1_jg11729	CG13423_OG0007099	12	4	8	4	6	1	2	2	1	5	7	23	2	3	7	15	0	7	3	24	9	5	3	6
file_1_file_1_jg1173	ifc_OG0001211_OG0	1264	4843	405	880	2753	6493	1319	2013	1219	1059	669	1660	910	1852	640	7564	1256	742	2554	820	743	4473	2386	507
file_1_file_1_jg11730	CG13427_OG0003049	0	16	156	1	3	8	0	27	0	2	168	0	0	47	126	10	0	197	3	189	208	11	0	0
file_1_file_1_jg11731	CG13428_OG0007100	107	13755	70808	1676	878	6832	1	25500	3	137	98785	148	443	37511	134513	6304	4	108856	773	211423	136250	8280	159	29
file_1_file_1_jg11732	CG30148_OG0007101	556	32	79	225	642	15	50	21	37	303	122	529	412	7	26	11	114	84	320	52	48	15	358	84
file_1_file_1_jg11733	Obp57e_OG0013579_OG0	0	107	174	6	6	34	0	76	0	1	359	3	7	19	139	45	1	336	3	137	176	28	1	1
file_1_file_1_jg11734	Cpr57A_OG0007102	3361	707	1419	2532	4145	733	6931	1130	2842	4411	1613	3894	3320	905	946	1080	9179	1532	2313	2484	857	591	2719	1448
file_1_file_1_jg11735	CG13430_OG0001658	254	490	198	208	218	900	158	388	154	230	164	466	227	389	184	1011	195	257	189	287	194	490	207	85
file_1_file_1_jg11736	BORCS7_OG0007103	95	116	41	106	102	231	59	70	69	71	58	97	69	36	72	285	73	76	87	87	47	106	77	13
file_1_file_1_jg11737	lms_OG0007104	114	4	39	41	3	9	74	3	38	88	30	190	81	5	22	16	62	37	0	62	37	1	2	16
file_1_file_1_jg11738	Mgat1_OG0007105	787	1726	329	486	1161	1954	588	600	577	612	406	1020	528	546	371	2582	632	418	1023	528	328	1235	1042	183
file_1_file_1_jg11739	Nnf1a_OG0000423_OG0	19	39	16	19	87	37	217	20	189	25	28	20	12	30	18	57	257	29	65	40	23	52	83	11
file_1_file_1_jg1174	Kdm5_OG0008720	6291	6666	2107	2900	10228	8205	6379	2984	5705	3415	3206	5786	2422	2462	3267	7074	6878	3474	9721	3946	3481	4646	9144	1624
file_1_file_1_jg11740	qsm_OG0011655	5755	2811	2484	4617	3125	4704	4740	2599	3347	7361	2620	6266	4745	1696	1774	5019	5455	2718	1924	3168	2066	2687	2149	1439
file_1_file_1_jg11741	HnRNP-K_OG0001659	4745	72525	4009	3895	3194	105845	7912	36955	6353	4335	3808	7350	5238	52219	3152	74862	8155	4142	2658	5935	4331	79056	2941	1547
file_1_file_1_jg11742	Hil_OG0007106	1723	2208	1115	1539	1344	3100	1420	1572	877	1773	1212	2110	1636	509	1092	2965	1366	1338	925	1326	1294	2302	1090	397
file_1_file_1_jg11743	CG9945_OG0001616	1032	2293	762	700	1873	1874	885	863	714	941	832	1310	866	837	769	1822	945	937	1805	1135	886	2777	1737	471
file_1_file_1_jg11744	CG11180_OG0006625	900	973	493	357	2314	1428	1247	1066	933	714	405	805	660	1856	326	1048	1042	433	1748	716	351	1310	2196	423
file_1_file_1_jg11745	FAM21_OG0001141_OG0	531	850	310	417	1094	1302	908	507	729	465	295	707	389	493	365	1206	787	388	1198	429	405	822	1149	185
file_1_file_1_jg11746	Rcd6_OG0006624	2420	431	1193	1456	276	1354	489	769	487	2025	1085	3233	1922	384	887	1105	679	1365	219	1884	949	527	209	553
file_1_file_1_jg11747	rig_OG0006623	247	502	143	175	2676	799	948	312	919	198	187	376	183	183	161	855	1106	221	2248	253	174	441	2471	72
file_1_file_1_jg11748	CG13436_OG0006622	76	34	40	30	10	215	41	75	50	57	33	68	36	127	34	213	68	48	11	47	28	60	17	28
file_1_file_1_jg11749	rig_OG0006621	261	325	60	168	2055	580	977	159	971	199	124	262	116	31	115	494	1092	107	2294	131	81	154	2192	66
file_1_file_1_jg1175	Tsp26A_OG0005845	196	234	91	135	108	319	496	74	342	183	119	277	96	26	92	326	378	132	103	164	118	133	94	48
file_1_file_1_jg11750	maf-S_OG0006620	1466	2291	1129	1331	1875	2836	1171	2060	903	1612	1328	2362	1929	2400	1001	3570	1325	1411	1328	1757	1266	2797	1568	518
file_1_file_1_jg11751	CG11110_OG0006619	315	327	233	161	531	384	196	290	160	268	258	399	256	399	345	455	223	360	412	606	365	353	439	98
file_1_file_1_jg11752	Tcs1_OG0006618	332	1646	184	159	494	454	335	340	324	291	206	344	226	410	122	551	384	229	292	310	101	2111	379	170
file_1_file_1_jg11753	Polr3K_OG0012065	97	452	62	83	191	110	185	66	133	111	67	127	48	61	49	165	181	98	155	80	49	418	173	60
file_1_file_1_jg11754	DMAP1_OG0006281	728	1078	483	530	1585	1785	1318	964	1127	679	621	1000	757	1247	511	1756	1280	675	1492	850	564	1229	1606	281
file_1_file_1_jg11755	CG16799_OG0006282	569	308	143	311	4630	1556	242	669	67	399	222	661	362	983	132	2012	244	168	2930	340	176	301	3212	260
file_1_file_1_jg11756	CG11159_OG0006283	2	204	3	3	1	364	1	218	3	4	0	2	1	371	0	317	0	3	0	3	1	196	2	1
file_1_file_1_jg11757	Lrt_OG0006284	1035	201	1003	607	346	354	1029	328	796	1028	1280	784	644	192	953	415	1011	1266	209	1453	1046	280	231	302
file_1_file_1_jg11758	CG13437_OG0006285	70	1736	109	99	2	2473	9	1082	13	96	81	123	92	1051	76	2636	7	113	2	154	75	1860	7	30
file_1_file_1_jg11759	Fem-1_OG0006286	2711	4158	1462	1614	3507	5143	4757	2117	2673	2193	2074	2883	1753	1412	1271	5961	5008	2249	2795	2291	1495	3338	2957	1009
file_1_file_1_jg1176	Gal_OG0000293_OG1	1992	256	734	1810	9751	270	820	599	486	3244	769	3039	2184	144	588	663	835	896	7413	959	606	233	6248	435
file_1_file_1_jg11760	exu_OG0006239	6	57	9	87	15455	2	32	161	24	4	9	7	10	124	47	585	65	10	12600	3	12	57	12912	0
file_1_file_1_jg11761	galla-1_OG0006240	1114	976	884	730	880	1085	479	788	393	1042	949	1052	899	822	1013	1231	533	1210	734	1741	1514	1093	747	361
file_1_file_1_jg11763	Gr57a_OG0006241	0	0	0	0	0	0	0	0	0	0	0	0	0	0	1	0	0	0	0	0	0	0	0	1
file_1_file_1_jg11764	CR44659_OG0006242	0	0	0	2	0	0	0	0	0	0	0	0	0	0	0	0	0	0	0	0	0	0	0	0
file_1_file_1_jg11765	CG13438_OG0006243	0	0	0	0	0	0	17	0	5	0	0	0	0	0	0	3	21	0	0	0	0	0	0	0
file_1_file_1_jg11766	dpr1_OG0012055	9	135	8	34	1	306	8	87	20	15	14	52	19	235	27	223	14	13	2	30	17	147	4	4
file_1_file_1_jg11767	CG13442_OG0006244	0	0	1	14	0	0	0	1	0	0	1	0	0	0	6	174	4	1	1	0	0	8	0	0
file_1_file_1_jg11768	CG34201_OG0006246	0	9	1	0	0	3	0	6	1	0	0	3	2	12	1	9	1	2	0	4	1	6	0	1
file_1_file_1_jg11769	dpr1_OG0006245	56	617	74	164	6	1159	40	254	56	40	66	264	76	230	113	1054	73	111	5	112	103	482	10	20
file_1_file_1_jg1177	CG9098_OG0002065_OG0	59	236	89	76	541	485	419	155	673	50	89	220	59	88	90	466	615	122	388	91	71	162	449	23
file_1_file_1_jg11770	CG34202_OG0006247	0	4	0	1	0	2	1	0	2	0	0	0	1	0	0	0	3	3	0	0	0	0	0	0
file_1_file_1_jg11771	mtd_OG0000006_OG3.2	0	0	0	0	0	0	0	1	0	0	0	2	0	0	0	1	0	0	0	0	0	1	0	0
file_1_file_1_jg11772	CG13443_OG0006248	2	0	0	0	0	0	2	0	0	0	0	0	2	0	0	2	0	1	0	0	0	0	0	0
file_1_file_1_jg11773	CG43709_OG0012583_OG0	0	0	0	1	0	0	0	0	0	0	0	0	0	0	0	0	1	0	0	0	0	0	0	0
file_1_file_1_jg11775	CG43666_OG0002805	0	0	0	0	0	0	1	2	0	0	1	0	0	0	0	0	0	1	0	0	3	0	0	2
file_1_file_1_jg11776	CG43667_OG0011589	0	0	0	0	0	0	2	0	0	0	0	0	0	0	0	0	1	0	0	0	0	0	0	0
file_1_file_1_jg11777	CG43668_OG0002806_OG0	1	3	0	2	0	0	1	0	0	0	0	1	0	4	1	0	0	2	0	0	2	0	0	0
file_1_file_1_jg11778	CG15225_OG0006249	0	0	0	0	0	1	2	0	3	0	0	0	0	0	0	0	0	0	0	0	0	0	0	0
file_1_file_1_jg11779	insc_OG0006250	1153	426	489	707	577	337	436	364	849	880	604	1085	594	132	490	346	507	823	498	758	594	584	527	489
file_1_file_1_jg1178	H2.0_OG0003343	74	4	1	27	0	2	58	0	25	69	2	78	59	1	2	5	47	0	0	1	0	3	8	11
file_1_file_1_jg11780	sktl_OG0006251	4992	3472	2073	3259	7258	4121	3498	3136	3510	4539	2427	5894	4630	1820	2338	4182	3411	2720	6494	3424	2665	3465	6395	1676
file_1_file_1_jg11781	CG17999_OG0006252	2	0	5	4	107	0	0	2473	4	8	1	3	0	0	1	1	2	7	517	2	0	0	252	0
file_1_file_1_jg11782	CG9993_OG0006253	20	0	10	10	1105	1	1	4764	5	17	7	50	10	1	7	7	9	8	1668	6	1	1	789	3
file_1_file_1_jg11783	CAH14_OG0002807	4	1	2	2	0	5	6	7	4	6	2	5	2	3	1	8	4	3	2	1	3	8	1	3
file_1_file_1_jg11784	Ipk1_OG0001580	1012	779	462	549	964	1368	672	555	534	743	387	1282	835	583	367	1131	858	539	801	930	473	846	778	323
file_1_file_1_jg11785	Cib2_OG0006254	81	87	87	67	54	104	90	77	105	91	64	97	62	58	50	125	79	127	39	149	71	101	37	44
file_1_file_1_jg11786	otp_OG0006255	13	1	18	19	608	2	51	1162	89	9	5	81	2	0	24	2	106	10	499	7	8	0	433	2
file_1_file_1_jg11787	CAH15_OG0006256	0	1	0	0	0	0	0	0	0	0	0	0	0	0	0	28	0	1	0	0	0	2	0	0
file_1_file_1_jg11788	Rx_OG0001124	215	17	161	166	1	16	188	35	303	167	157	435	250	21	169	49	331	216	1	192	156	21	13	40
file_1_file_1_jg11789	Act42A_OG0000022_OG3	239392	7388	80336	124232	116643	4988	412498	42345	165242	219716	100585	175211	124839	59359	57517	7883	363808	130383	74386	113698	53171	9080	99763	69599
file_1_file_1_jg1179	FucTC_OG0015816	0	1	0	0	0	0	0	0	0	0	0	0	0	0	0	0	0	0	0	0	0	2	0	0
file_1_file_1_jg11790	hbn_OG0006257	0	1	0	66	0	0	112	0	250	0	2	161	59	1	1	9	180	0	0	1	0	6	3	11
file_1_file_1_jg11791	CG15649_OG0006258	9	0	3	23	24	3	1	9	2	39	1	51	22	2	11	5	1	2	8	17	8	0	19	4
file_1_file_1_jg11792	CG34115_OG0012289	32	7	9	69	46	3	9	28	6	59	12	131	94	5	29	11	8	11	25	32	28	1	37	9
file_1_file_1_jg11793	CG9344_OG0001581	110	212	46	69	562	207	566	204	517	84	47	142	85	189	34	326	670	48	423	83	67	232	466	44
file_1_file_1_jg11794	CG15650_OG0001582	10	124	78	4	0	338	4	153	7	7	83	20	14	302	33	380	4	92	0	105	29	93	2	5
file_1_file_1_jg11795	CG9313_OG0006259	313	2369	841	271	2	12814	16	3950	22	304	639	503	295	3760	650	10040	32	854	0	1025	670	1802	3	95
file_1_file_1_jg11796	CG15651_OG0006260	53	666	101	146	5	616	63	216	86	39	85	420	62	166	116	803	101	98	6	103	51	710	12	22
file_1_file_1_jg11797	CG3216_OG0002808	2	0	0	0	0	1	7	3	16	0	1	2	0	5	3	2	16	1	1	3	0	1	3	0
file_1_file_1_jg11798	dgt3_OG0006224	39	196	12	18	703	100	503	54	428	18	24	37	30	73	18	53	565	26	618	65	10	242	661	19
file_1_file_1_jg11799	Prosalpha3_OG0006261	2508	4142	1325	1921	6341	4886	7317	3128	5767	2344	1651	3854	2762	3396	1459	6626	9111	1691	4741	2682	1741	5026	5444	1205
file_1_file_1_jg1180	CG13996_OG0012228_OG0	3	73	8	6	0	26	4	39	3	5	18	13	4	32	6	13	6	14	0	21	10	123	2	0
file_1_file_1_jg11800	CG10543_OG0006262	5385	5006	2735	3064	4489	10577	3041	3670	2492	3927	3431	5137	3607	3783	3932	8193	3578	3766	3984	5145	4460	4127	4158	1404
file_1_file_1_jg11801	CG30291_OG0006263	1928	1841	1016	1281	2272	3645	1581	1782	1141	1813	1124	2781	1885	2388	1023	3729	1747	1221	1761	1595	1060	2016	1878	605
file_1_file_1_jg11802	grau_OG0006264	931	1158	787	619	1510	1822	844	788	777	739	754	1264	858	1018	785	1743	967	1017	1230	1175	805	1381	1309	302
file_1_file_1_jg11803	CG9346_OG0006265	1203	1494	582	748	1848	2524	1557	1053	1409	867	779	1502	890	1217	684	2373	1593	858	1615	1053	744	1519	1710	386
file_1_file_1_jg11804	Sou_OG0006266	2430	2009	2428	1483	2843	2563	2545	1830	2122	2315	2771	2454	1949	1578	2078	3023	3089	3214	2247	3555	2090	2028	2400	787
file_1_file_1_jg11805	RIC-3-PS_OG0006267	11057	2060	15174	7273	2920	4422	2957	4854	2078	8286	17299	8769	8109	3905	20686	4395	2662	23267	2390	28644	27681	2957	2398	3334
file_1_file_1_jg11806	ND-B14.7_OG0011590	5148	4680	6118	4323	3335	5727	1930	5473	1253	5939	7161	6041	4042	5890	7250	8619	2246	8838	2014	14311	7119	4696	2310	1559
file_1_file_1_jg11807	shg_OG0006268	5417	3826	2091	3941	4485	7743	13741	3009	8834	4929	2801	7263	4068	1466	2993	6112	9814	3600	5007	3719	3613	2623	4145	1403
file_1_file_1_jg11808	cpa_OG0006269	1625	1715	830	1147	2333	2005	3098	1231	2276	1433	1100	1792	1508	1114	939	2003	2974	1142	2138	1331	1126	1877	2243	691
file_1_file_1_jg11809	CG15653_OG0006270	57	183	30	44	155	157	96	111	92	57	42	72	32	104	47	198	119	54	104	83	37	240	134	26
file_1_file_1_jg1181	CG9107_OG0002064_OG0	298	213	129	158	549	375	491	228	380	213	191	294	208	318	117	360	537	219	414	200	139	213	453	130
file_1_file_1_jg11810	mRpL54_OG0006271	376	530	181	225	704	712	386	448	276	269	195	475	247	454	261	799	392	258	567	364	223	584	641	154
file_1_file_1_jg11811	Cht8_OG0006272	11	13	2	3	3	11	1	1	2	1	2	7	2	25	1	4	2	1	1	2	0	10	1	4
file_1_file_1_jg11812	Cht12_OG0002809_OG0.2	0	1	0	1	0	0	0	2	0	0	0	0	0	0	0	22	0	1	0	0	2	6	0	1
file_1_file_1_jg11813	Cht4_OG0000890_OG0.3	4	17	1	1	0	0	1	3	1	2	2	14	0	4	1	0	0	6	0	0	5	16	1	2
file_1_file_1_jg11814	Cht9_OG0001125_OG0	1	59	17	12	4	17	146	25	9	13	20	6	9	9	9	24	8	22	1	13	12	97	51	13
file_1_file_1_jg11815	CG10527_OG0002810_OG0	1564	1408	668	843	986	1739	1064	1461	744	1430	456	1885	1463	1296	499	1661	1009	774	588	1082	416	1418	677	493
file_1_file_1_jg11816	Treh_OG0001583_OG0	1472	0	1275	635	2744	13	0	920	1	8	2	3	3	1103	8	1417	590	688	1517	1385	7	2	10	1
file_1_file_1_jg11817	Rbpn-5_OG0002811_OG0.2	7	2	1	4	1	3	2	4	0	4	1	2	3	2	1	5	2	5	1	1	1	2	2	2
file_1_file_1_jg11818	CG34396_OG0001584_OG0	0	0	0	0	0	0	0	0	0	0	0	0	0	2	0	0	0	0	0	1	0	0	1	0
file_1_file_1_jg11819	CG4038_OG0012056_OG0	2	6	0	0	8	3	15	6	10	5	6	3	7	4	7	0	8	3	9	2	2	2	16	3
file_1_file_1_jg1182	CG9109_OG0012422_OG0	5	24	17	61	0	42	25	13	61	0	23	133	22	28	29	48	37	34	0	19	12	32	1	4
file_1_file_1_jg11820	CG34396_OG0001585_OG0.2	1530	122	2060	654	462	176	413	649	299	1270	2079	1325	844	1502	1599	155	494	2314	309	3770	1758	263	353	668
file_1_file_1_jg11821	CG9394_OG0002812	174	90	246	1810	393	52	37	77	95	61	112	1655	518	52	522	94	64	322	256	422	64	106	271	136
file_1_file_1_jg11822	ktub_OG0002813	104	1575	215	133	8	2488	84	812	136	110	162	256	98	959	192	2266	109	257	6	250	154	1402	11	40
file_1_file_1_jg11823	Tmtc3_OG0006273	673	621	303	417	1988	1080	1973	560	1816	571	319	973	469	354	311	1123	2009	379	1395	458	224	605	1581	238
file_1_file_1_jg11824	mago_OG0006274	564	918	303	408	1681	988	1845	747	1385	500	416	750	507	820	378	1246	1773	488	1413	564	465	1124	1464	262
file_1_file_1_jg11825	Magi_OG0006275	1533	2704	975	1091	2450	2365	1621	1220	1667	1549	1109	1990	1302	645	896	2013	2078	1131	1990	1231	923	3156	1980	357
file_1_file_1_jg11826	CG9406_OG0006276	2	22	0	4	0	10	2	13	4	1	1	2	1	6	2	49	2	0	0	2	2	22	1	0
file_1_file_1_jg11827	Xbp1_OG0012648_OG0	11389	12485	3427	5614	8566	11305	8218	6020	5681	7611	5985	10897	7507	2215	5314	16058	7839	6019	7048	5864	6728	11847	6291	3335
file_1_file_1_jg11828	Xbp1_OG0006277	8456	13001	3877	4270	6722	12189	4923	7013	3980	6583	4826	10201	5822	4952	3539	14730	5399	5303	4824	6133	3523	14684	4756	2905
file_1_file_1_jg11829	Hmg-2_OG0006278	312	782	223	160	732	877	403	467	370	235	218	450	237	500	211	976	443	215	665	242	171	880	630	113
file_1_file_1_jg1183	mtm_OG0008717	1294	1766	763	857	1993	2456	2056	1404	1886	1261	809	1695	1165	1135	707	2682	2554	966	1625	1264	685	1503	1634	444
file_1_file_1_jg11830	CG15657_OG0011591	0	2	0	10	0	0	0	0	0	0	0	0	0	1	0	46	1	2	0	6	4	9	0	0
file_1_file_1_jg11831	CG30389_OG0006279	3251	2546	1890	1866	3949	3310	3378	1547	3051	2188	2399	3874	2026	1001	3035	3327	3299	2808	3760	3069	3560	2429	3683	784
file_1_file_1_jg11832	CG4266_OG0006280	3349	3745	1737	2090	6947	7599	5207	2831	4393	2718	2015	4780	2615	2062	1901	6402	5503	2392	5786	2821	2339	3461	6371	952
file_1_file_1_jg11833	hng1_OG0006617	348	977	242	237	669	1001	318	533	321	325	210	547	280	1002	186	1167	449	283	490	347	180	1160	643	128
file_1_file_1_jg11834	LSm1_OG0006616	172	363	103	136	598	302	499	197	393	205	122	225	182	197	78	416	553	142	512	201	127	397	552	82
file_1_file_1_jg11835	Xpd_OG0006615	326	749	152	236	1250	661	980	326	950	266	174	415	237	279	143	624	1270	198	1027	309	142	856	1137	119
file_1_file_1_jg11836	Pu_OG0011609	29	15	179	111	45	8	1321	78	372	101	416	55	110	2	255	29	533	337	37	109	574	32	39	32
file_1_file_1_jg11837	CG4286_OG0006614	0	0	0	14	0	3	1	1	1	1	0	0	4	0	5	107	3	0	0	0	0	12	0	0
file_1_file_1_jg11838	Pu_OG0006613	2803	1108	2059	3362	1905	2675	8556	1382	3184	3602	3037	3602	4445	561	2068	3569	4951	2723	1475	2017	3117	1193	1326	1092
file_1_file_1_jg11839	tud_OG0003005	17594	14920	10367	11193	9148	20220	9607	8537	8155	13755	8094	16039	7953	10894	13055	14381	9126	14443	7764	16573	10110	14156	8456	5884
file_1_file_1_jg1184	CG9117_OG0003744	59	137	37	41	160	142	100	94	69	62	35	81	74	107	42	142	109	44	132	76	56	188	124	27
file_1_file_1_jg11840	Lapsyn_OG0006934	386	815	235	238	303	955	80	373	109	328	224	536	368	337	214	1080	112	301	233	379	319	918	242	117
file_1_file_1_jg11841	Gyg_OG0006933	12499	1671	17324	6934	5250	2015	10833	4565	5061	8638	22623	9616	5076	3979	21616	1985	8768	27684	3876	29581	27044	2546	4122	4139
file_1_file_1_jg11842	CG44245_OG0011642	8279	2150	14613	3563	11920	3104	33775	6298	16146	5787	13562	7957	5855	6120	11990	2526	25223	17922	9004	19061	14749	2578	8961	2832
file_1_file_1_jg11843	Ugt49C1_OG0000592_OG0	7134	13039	1242	3895	2177	40531	43	11501	74	6216	1262	5733	3608	14384	714	48457	77	1391	1283	1853	923	12748	1454	2698
file_1_file_1_jg11844	CG5568_OG0000172_OG0	2792	3175	555	1844	3024	11261	38	3590	52	2207	780	2401	1985	5876	607	15061	59	738	2008	1243	706	3002	2103	1175
file_1_file_1_jg11845	ASPP_OG0006932	2423	9873	2169	1984	989	18073	3264	3875	2578	2545	2914	3734	2638	3082	2522	13882	3610	2846	749	3013	2895	8074	797	631
[truncated: 20,539 more rows]
