# Supplementary material for: Evolution of chemosensory tissues and cells across ecologically diverse Drosophilids
Source: Nat Commun. 2024 Feb 5;15:1047. doi: 10.1038/s41467-023-44558-4 (PMC10844241; doi:10.1038/s41467-023-44558-4)
Supplement: Supplementary file 15 — Supplementary Data 12 [file 41467_2023_44558_MOESM15_ESM.zip › HTSeq_counts/Dsec_counts.txt]

Dsec_gene_name	DmelID	SECA11Lar	SECA3MP	SECA4LE	SECA8LE	SECB4LE	SECB4MA	SECC2FL	SECC3FP	SECC4FP	SECC7Lar	SECD1FO	SECD2ANT	SECD4PRO	SECD6FO	SECD8Lar	SECE10LEG	SECE1AN	SECE4FL	SECE5ANT	SECE6FO	SECG2ANT	SECH1AN	SECH3FP	SECH3MPRO
file_1_file_1_jg1	Dhc36C_OG0016124	0	0	0	0	0	0	0	0	0	0	0	0	0	0	0	0	0	0	0	0	0	0	0	0
file_1_file_1_jg10	His3:CG33866_OG0000000_OG8.69	0	0	0	0	0	0	0	0	0	0	0	0	0	0	0	0	0	0	0	0	0	0	0	0
file_1_file_1_jg1000	nompC_OG0008828	610	195	1569	1416	427	70	1453	319	272	560	227	744	400	1420	894	1379	504	1400	712	270	642	45	553	707
file_1_file_1_jg10000	CG14860_OG0002256	57	8	3	7	10	72	12	4	17	41	186	62	9	43	54	3	50	11	86	171	32	74	12	14
file_1_file_1_jg10001	Dph2_OG0004587	1842	888	472	609	931	1234	633	705	1034	1588	1443	1020	854	695	724	391	1260	634	1517	1245	901	1203	1142	931
file_1_file_1_jg10002	UQCR-C1_OG0004586	18712	50892	81162	59909	53251	44524	75899	57413	65623	28558	33754	50236	47236	24484	17800	74341	48335	104462	57211	26039	60007	38575	57653	54478
file_1_file_1_jg10003	CycC_OG0004585	753	393	373	492	402	619	436	331	443	625	930	621	432	357	293	267	602	431	978	885	398	535	418	305
file_1_file_1_jg10004	CG33332_OG0004584	836	138	67	85	127	368	157	118	186	571	796	312	122	196	304	75	273	148	440	757	186	347	226	196
file_1_file_1_jg10005	CG33331_OG0004583	208	122	80	73	91	192	94	91	159	185	506	178	129	125	118	60	245	85	295	468	171	134	187	109
file_1_file_1_jg10006	Rrp6_OG0004582	2085	778	675	973	986	1448	1227	744	1258	1389	3534	1041	933	1235	1061	649	1087	1011	1803	3173	656	1408	1289	844
file_1_file_1_jg10007	CG3631_OG0002255	171	134	657	599	147	305	606	118	176	151	454	260	126	168	107	632	208	858	429	457	328	230	164	122
file_1_file_1_jg10008	btsz_OG0004581	13	1	11	11	1	43	3	7	2	5	1	55	6	0	6	16	54	12	86	0	15	58	3	0
file_1_file_1_jg10009	CG3610_OG0004580	0	0	0	0	0	0	0	0	0	1	0	0	4	0	3	0	1	0	0	0	0	0	0	0
file_1_file_1_jg1001	haf_OG0018143	0	0	0	0	0	0	0	0	2	0	0	0	0	0	0	0	0	0	0	0	0	0	0	0
file_1_file_1_jg10010	btsz_OG0001035_OG1	6233	2056	3326	4411	6947	3320	4284	4099	7235	2716	3942	3310	5938	5839	5255	3567	2451	3282	6076	3101	1270	2837	5464	4498
file_1_file_1_jg10011	btsz_OG0004579_OG0	2138	1990	1356	1655	2586	1737	1726	1924	2768	1762	1656	2238	2495	1748	1747	1245	1891	1901	3554	1212	1602	1466	2692	2783
file_1_file_1_jg10012	CG14855_OG0002254_OG0	19	6	5	17	5	12	14	9	9	4	4	7	6	321	2	8	7	6	7	96	2	5	33	4
file_1_file_1_jg10013	CG14856_OG0002253_OG0	31	14	3	6	16	26	4	24	32	27	14	30	19	23	25	4	33	9	53	17	24	25	76	28
file_1_file_1_jg10014	CG14855_OG0002252_OG0	9	2	0	3	6	5	0	3	5	27	3	9	7	2	49	4	12	5	4	4	10	2	5	5
file_1_file_1_jg10015	jvl_OG0017711	825	1043	612	681	1194	1858	697	828	1761	644	629	2323	1230	1038	589	620	2071	802	3333	658	1458	1668	1521	1371
file_1_file_1_jg10016	jvl_OG0001394_OG0	1903	1384	1264	1454	2552	3745	1689	1872	3776	914	5847	3192	2686	2263	1351	1390	2975	1372	5008	4247	1852	3687	3327	2776
file_1_file_1_jg10017	smp-30_OG0002251	183	3605	220	206	2586	836	285	1557	4264	503	630	791	3511	745	40	239	894	550	860	1054	1407	626	2928	1381
file_1_file_1_jg10018	CG7069_OG0000169_OG0	1	5	0	0	0	4	0	1	0	0	3	3	0	2	1	0	4	0	6	1	1	2	0	1
file_1_file_1_jg10019	jvl_OG0012252_OG0	121	27	38	69	73	120	60	52	92	31	503	75	71	72	82	60	52	40	134	412	32	127	70	42
file_1_file_1_jg1002	H15_OG0008827	553	130	159	179	199	3195	277	138	193	234	205	2542	308	375	141	142	2519	174	4018	214	1576	3086	278	251
file_1_file_1_jg10020	CG10862_OG0002017_OG1	9822	2937	3210	3335	4346	5453	4055	3103	5444	6284	6630	3349	4011	5050	6100	3266	2586	3184	7588	8069	2234	5446	5171	2630
file_1_file_1_jg10021	CG7530_OG0002250	734	2794	3303	2453	2902	1522	2766	2059	3354	525	5269	1664	4355	2722	363	2540	1020	3317	1224	4723	1431	1337	2749	1490
file_1_file_1_jg10022	kibra_OG0014020	195	166	231	220	221	195	401	128	291	101	242	223	229	265	179	291	167	295	263	200	264	221	208	409
file_1_file_1_jg10023	kibra_OG0001393	1640	1064	2507	2801	1941	1494	3301	1459	2470	852	3141	1389	2037	2025	1777	2480	1260	2715	2237	2303	1008	1487	2455	1445
file_1_file_1_jg10024	Meltrin_OG0001086_OG0	2491	1257	1216	1561	1952	3485	1841	1601	2235	1173	3123	2992	1996	1365	1788	1319	2756	1662	5169	2661	1477	3170	2415	1550
file_1_file_1_jg10025	BigH1_OG0001085_OG0	24	41	4	7	16	248	21	33	46	15	6292	117	16	106	23	4	67	12	96	5785	44	121	85	39
file_1_file_1_jg10026	Rad17_OG0002589_OG0	371	111	122	135	112	316	92	97	138	256	920	309	149	100	162	70	330	106	533	873	201	343	141	134
file_1_file_1_jg10027	Hexim_OG0002588_OG0	816	640	546	560	650	926	694	504	756	683	2180	749	671	438	362	489	950	716	1165	2293	762	879	689	525
file_1_file_1_jg10028	CG3505_OG0002587_OG0	612	1005	632	1088	1024	962	989	830	1512	869	725	1044	1208	730	627	389	1124	709	1178	538	966	766	1456	857
file_1_file_1_jg10029	l(3)L1231_OG0002586_OG0	3394	1743	2643	3665	4232	3758	3708	2722	5171	981	6676	2774	4290	4654	2510	2669	2333	2878	5149	5655	1099	3458	3956	2749
file_1_file_1_jg1003	mid_OG0008826	1326	251	484	429	378	4773	715	195	444	730	244	2991	405	524	438	397	2918	464	4460	213	1673	4332	441	345
file_1_file_1_jg10030	CG7886_OG0000868_OG0	271	33	6	13	40	58	17	47	57	48	56	52	58	26	31	19	59	11	63	14	43	58	57	32
file_1_file_1_jg10031	CG7886_OG0001496_OG0	13	20	9	25	24	13	24	21	31	15	22	21	58	21	25	17	29	33	22	21	21	17	24	34
file_1_file_1_jg10033	put_OG0001084_OG0	2085	1486	1757	2091	2189	1553	1975	1663	2657	1366	3668	1378	2020	1608	1314	1363	948	1959	2187	2936	815	1439	2192	1274
file_1_file_1_jg10034	CG14853_OG0002585_OG0	175	212	126	214	74	2396	239	135	80	110	7	1927	151	10	74	136	2283	169	3477	7	1230	2683	281	108
file_1_file_1_jg10035	stumps_OG0002584_OG0	1848	1798	2461	2415	2914	386	2692	2030	2873	1372	927	574	2662	1251	1436	1918	498	2443	587	539	585	376	2508	1396
file_1_file_1_jg10036	stumps_OG0013563	236	96	301	329	338	55	351	209	363	126	52	58	270	130	216	336	32	291	71	75	47	55	208	137
file_1_file_1_jg10037	CG7987_OG0001083_OG0	1686	825	1290	1487	1898	2101	1849	1546	2339	1130	3620	1407	1750	1826	1068	1478	1128	1725	2830	3097	589	1973	1993	1148
file_1_file_1_jg10038	Cys_OG0000136_OG1.2	6281	10153	1780	52	1447	1523	24154	4316	16264	11770	1798	209	851	4584	2267	7846	21	5018	7	12092	111	1020	13324	36
file_1_file_1_jg10039	Cys_OG0000136_OG0	0	0	0	0	1	0	0	0	0	0	0	0	0	0	0	0	0	0	0	0	0	0	0	0
file_1_file_1_jg1004	CG14020_OG0003686	4	21	76	64	39	871	113	31	18	8	5	832	54	5	2	59	859	85	1130	0	617	856	55	59
file_1_file_1_jg10040	CG7987_OG0001083_OG0.2	307	291	250	246	309	493	524	298	498	230	679	330	308	316	185	354	256	377	583	461	184	493	428	259
file_1_file_1_jg10041	Cys_OG0000136_OG1	3920	18557	61595	23775	20068	3933	93845	17477	22094	10267	39671	22555	17725	21966	8	7695	6807	12808	15688	9302	16802	8843	17905	60765
file_1_file_1_jg10042	Cys_OG0000136_OG0.2	0	0	0	0	0	0	0	0	0	0	0	0	0	0	0	0	1	0	0	0	0	0	0	0
file_1_file_1_jg10043	CG31313_OG0001495_OG0	8407	34158	10968	16490	27412	1831	15209	25766	38404	10996	21453	3354	26319	17618	6999	8706	3065	10018	2268	13301	2300	1280	34554	21678
file_1_file_1_jg10045	CG8087_OG0000103_OG3	0	73	9	14	15	13	23	14	85	5	112	18	58	11	3	5	11	8	31	6	12	4	20	18
file_1_file_1_jg10046	CG8087_OG0000103_OG0	1	7	2	1	3	10	2	0	6	0	10	11	3	1	0	0	13	2	8	5	4	8	8	4
file_1_file_1_jg10047	CG8087_OG0000103_OG4	1	1	2	1	2	7	6	0	1	0	0	8	1	0	0	0	11	3	11	0	9	9	1	0
file_1_file_1_jg10048	CG8087_OG0000103_OG1	1	0	0	1	2	3	0	0	0	4	2	5	1	0	2	1	3	1	6	0	8	4	1	0
file_1_file_1_jg10049	CG14854_OG0001082_OG0	34	324	388	500	377	27	644	243	287	87	125	193	340	127	54	432	105	391	92	83	224	25	276	405
file_1_file_1_jg1005	CG7382_OG0009454	819	1246	1208	1110	1082	1744	1498	976	1416	866	935	1444	1058	618	556	1214	1839	1760	2104	839	1663	1559	1302	1190
file_1_file_1_jg10050	Pde6_OG0013114_OG0	283	341	228	236	339	3116	424	314	383	250	279	2705	366	497	200	290	3458	404	4968	240	2387	3020	497	618
file_1_file_1_jg10051	Cyp313a3_OG0000089_OG0	82	3492	7008	437	6699	110	676	36	130	89	9	140	6958	12	9	4736	857	419	114	13	793	48	112	6134
file_1_file_1_jg10052	Pde6_OG0002583_OG0	306	227	334	383	341	3923	425	343	517	177	274	2926	435	682	268	310	2737	431	5937	301	1204	3721	607	436
file_1_file_1_jg10053	CG8461_OG0002582_OG0	446	301	209	220	259	522	276	261	401	365	436	350	215	238	230	198	473	284	630	396	354	400	326	326
file_1_file_1_jg10054	mRpL11_OG0002581_OG0	524	351	233	273	318	1234	378	342	409	485	656	1036	321	210	243	270	1401	393	1631	507	1009	1225	495	374
file_1_file_1_jg10055	HtrA2_OG0002580_OG0	300	210	370	324	366	541	375	300	452	239	231	359	274	277	166	302	324	419	517	653	190	443	360	210
file_1_file_1_jg10056	cv-c_OG0001494_OG0	1167	448	1259	1942	1778	1128	1471	1187	2249	193	628	1006	1800	1828	859	1431	858	1168	1426	279	591	980	1440	1379
file_1_file_1_jg10057	cv-c_OG0017470	0	0	0	0	0	0	0	0	0	0	0	0	0	0	1	0	0	0	0	0	0	0	0	0
file_1_file_1_jg10058	cv-c_OG0002579_OG0	229	1	0	1	1	1	3	1	0	166	0	1	1	0	74	1	2	1	2	1	1	0	18	26
file_1_file_1_jg10059	cv-c_OG0001493_OG0	4394	3773	5632	8184	7204	4766	6304	5463	9210	1981	3071	4496	7500	6486	2864	4767	3057	5433	6600	2595	1806	4164	7798	5950
file_1_file_1_jg1006	cl_OG0009453	2635	2805	1134	1171	2482	2693	1498	2347	2911	2407	2454	2460	2442	802	1414	1113	2961	1551	3812	2425	2265	2640	2861	3377
file_1_file_1_jg10060	soti_OG0002578	0	0	1	2	1	1	3	0	0	0	0	5	4	0	2	1	3	2	9	0	1	5	2	0
file_1_file_1_jg10061	HEATR2_OG0005570	394	94	79	119	113	206	132	110	172	234	582	253	125	172	290	84	226	98	392	399	168	154	143	84
file_1_file_1_jg10062	NK7.1_OG0002577_OG0	1106	1015	610	857	887	2986	1498	802	1086	755	726	2592	989	739	698	882	3083	1386	3994	441	2611	2842	1295	1581
file_1_file_1_jg10063	spn-B_OG0005569	124	94	57	70	77	308	79	97	105	113	550	295	108	55	30	75	206	95	511	535	153	278	147	117
file_1_file_1_jg10064	ATPsynE_OG0005568	6609	15053	23642	17142	13841	13523	24705	15296	17455	8315	7400	12476	12347	6184	5430	25127	13631	30556	14329	6466	19205	12230	15024	15693
file_1_file_1_jg10065	Afti_OG0005567	972	441	528	659	842	1441	703	588	985	342	3398	882	843	806	667	531	755	539	1764	2601	378	1399	1119	501
file_1_file_1_jg10066	PR-Set7_OG0005566	1964	343	362	502	584	1142	658	463	658	909	4683	688	500	653	1016	436	458	459	1394	4189	249	1082	691	349
file_1_file_1_jg10067	Crz_OG0004550	138	0	13	0	0	0	0	4	2	196	1	3	1	0	168	0	0	0	1	0	0	0	8	5
file_1_file_1_jg10068	CG31321_OG0004549	2241	5545	571	541	7477	258	689	4973	6391	3018	1459	261	6899	1841	2711	638	275	533	181	940	308	223	6605	5224
file_1_file_1_jg10069	Polr2I_OG0002229	842	386	281	333	330	615	491	343	513	617	928	452	326	342	438	281	536	445	759	789	392	569	474	352
file_1_file_1_jg1007	Vps52_OG0009452	1129	1028	728	843	1248	1651	971	986	1503	785	1426	1754	1134	1134	532	694	1795	961	2295	1036	1338	1582	1445	1331
file_1_file_1_jg10070	su(Hw)_OG0004548	3360	1236	942	1161	1730	2481	1438	1347	2049	1862	5027	1811	1635	1554	2000	899	2124	1155	3368	4724	1406	2360	2040	1569
file_1_file_1_jg10071	IFT54_OG0004547	23	93	146	155	96	2167	242	83	88	18	11	1836	93	17	7	118	1987	199	3006	12	1349	2318	101	118
file_1_file_1_jg10072	red_OG0004546	1321	2953	2694	3434	3541	4505	3981	2417	4033	1028	3238	3125	3238	2553	879	2393	3272	3383	5814	2856	2443	4601	4118	2876
file_1_file_1_jg10073	trx_OG0004545	1993	1533	2627	4527	2729	5053	3448	4038	4502	576	3872	4457	2929	3465	2762	4791	2681	4131	4172	2048	1201	5221	5102	2198
file_1_file_1_jg10074	CG14839_OG0004544	0	0	0	0	2	0	0	0	0	0	0	0	2	0	0	0	0	0	0	0	0	0	0	0
file_1_file_1_jg10075	CG14841_OG0012792	0	2	0	3	0	0	0	2	0	1	1	0	3	1	5	1	1	4	2	0	3	0	5	0
file_1_file_1_jg10076	CG14840_OG0001382	1	3	0	1	0	1	0	0	0	1	0	0	5	1	1	3	3	2	0	1	0	0	3	2
file_1_file_1_jg10077	MetRS-m_OG0004543	362	178	87	142	187	310	152	172	253	296	682	289	134	154	174	75	334	145	401	551	257	248	261	138
file_1_file_1_jg10078	CG9624_OG0004542	2	0	2	0	0	0	0	1	1	2	0	0	3	0	6	0	6	1	0	0	0	0	0	0
file_1_file_1_jg10079	CG9631_OG0002228	128	2984	1356	1906	3434	593	2052	2545	4384	157	1367	893	3459	1797	172	1162	734	1412	726	1248	918	478	4041	2395
file_1_file_1_jg1008	CG6907_OG0009451	1630	723	445	462	767	907	604	704	1028	1375	2488	736	734	559	1057	402	871	641	1203	2073	634	796	990	622
file_1_file_1_jg10080	Sp212_OG0004541	784	2254	957	1092	2790	178	1331	2129	3017	1180	454	500	2513	567	1317	788	412	1211	345	457	420	137	2482	3184
file_1_file_1_jg10081	CG33109_OG0004540	5	11	14	9	10	1	7921	19	13	2	5	1	19	4	15	9	10	2	6	4	4	0	280	10
file_1_file_1_jg10082	CG31326_OG0000838	166	6209	1416	2135	8163	858	2601	6306	9621	229	1482	1080	7869	1988	122	1116	722	1697	1006	1546	766	735	9315	5556
file_1_file_1_jg10083	CG9649_OG0000837	111	3179	1105	1636	3658	923	1857	2340	3873	195	978	890	3504	1472	165	853	1097	1209	1029	1281	1155	809	3706	2111
file_1_file_1_jg10084	Dop1R1_OG0013554_OG0	1	0	0	1	0	1	2	0	0	1	1	2	0	0	0	4	3	1	0	0	0	4	0	1
file_1_file_1_jg10085	Dop1R1_OG0013982_OG0	1	0	0	0	0	1	0	0	0	0	0	4	0	0	3	3	1	1	1	0	0	0	1	0
file_1_file_1_jg10086	Dop1R1_OG0004539	2	0	1	1	1	10	2	1	0	1	0	4	0	0	9	7	1	0	2	0	2	12	3	0
file_1_file_1_jg10087	CG3199_OG0004538	1	0	0	0	0	0	0	0	0	1	0	0	2	0	2	0	0	0	0	0	0	0	0	0
file_1_file_1_jg10088	CG31327_OG0000246_OG1	0	0	0	0	1	1	0	0	0	0	0	3	4	0	2	1	0	0	0	0	0	0	0	0
file_1_file_1_jg10089	CG31327_OG0000246_OG0	6	2	0	0	0	1	0	2	0	1	0	4	9	0	6	0	0	0	2	0	2	3	0	0
file_1_file_1_jg1009	CG31915_OG0009449	335	159	82	133	215	308	179	175	367	210	802	221	222	244	175	92	168	105	332	680	100	250	472	146
file_1_file_1_jg10090	CG9722_OG0004536	2	0	0	0	0	0	0	0	0	2	0	2	2	0	1	0	1	0	0	0	0	0	0	0
file_1_file_1_jg10091	CG42500_OG0014149_OG0	248	1	0	0	0	0	0	0	0	59	0	0	0	0	227	0	0	0	0	0	0	0	0	0
file_1_file_1_jg10092	CG14355_OG0004537	347	3	0	0	1	0	0	0	0	167	0	1	16	0	121	2	0	0	0	0	1	0	0	0
file_1_file_1_jg10093	CG14356_OG0004535	842	136	0	0	197	1	1	175	266	1034	121	3	160	22	519	3	0	1	4	62	3	0	225	87
file_1_file_1_jg10094	Polr2B_OG0001381	6522	2175	2107	2862	3326	3439	2566	2287	3617	3967	6603	3616	3225	2876	3232	1637	3176	2278	5212	6108	2110	3202	3093	2404
file_1_file_1_jg10095	140up_OG0004534	353	526	307	360	498	726	436	438	665	364	543	598	500	372	187	345	718	410	1017	565	532	727	568	439
file_1_file_1_jg10096	twf_OG0004533	1473	579	437	518	575	953	686	430	658	1386	1596	851	561	574	1018	455	979	651	1189	1397	841	810	726	585
file_1_file_1_jg10097	Abi_OG0002227_OG0	1856	1007	1041	1182	1328	3897	1530	990	1513	1212	2647	2473	1295	1509	1096	943	1940	1340	4805	2394	1297	3830	1694	902
file_1_file_1_jg10098	Kif19A_OG0002226	47	428	1024	1143	543	9002	1319	413	563	45	52	11243	625	81	28	935	9397	1535	14497	35	6465	7314	643	1273
file_1_file_1_jg10099	CG14357_OG0012453	1	13	20	28	23	200	28	7	18	5	1	238	15	5	0	23	157	41	317	0	82	151	21	41
file_1_file_1_jg101	His3:CG33866_OG0000000_OG8.52	0	0	0	0	0	0	0	0	0	0	0	0	0	0	0	0	0	0	0	0	0	0	0	0
file_1_file_1_jg1010	CG31648_OG0009450	469	577	760	731	677	458	841	629	801	452	856	449	614	328	282	720	361	958	673	817	478	421	732	412
file_1_file_1_jg10100	Or88a_OG0002225	3	1	5	1	6	1882	0	0	1	1	0	1932	33	0	0	5	2283	1	1622	0	1900	1662	8	27
file_1_file_1_jg10101	CG12402_OG0002224_OG0	145	56	79	88	59	410	79	47	44	97	54	362	40	22	94	87	326	73	686	9	186	367	552	94
file_1_file_1_jg10102	PK1-R_OG0004532	12	25	95	136	45	594	100	24	42	10	81	525	24	170	2	107	471	79	948	85	251	615	34	34
file_1_file_1_jg10103	CG9920_OG0004531	1	4	13	20	4	41	20	3	3	1	2	33	13	5	2	8	32	17	51	3	30	29	13	8
file_1_file_1_jg10104	CCHa1_OG0004530	10	14	28	28	3	14	92	14	8	10	1	29	10	3	4	38	27	72	21	0	26	14	20	8
file_1_file_1_jg10105	Npc2b_OG0004529	1993	20988	3405	3733	20363	6254	4120	11628	15406	1859	7709	5786	19806	10146	972	3359	8032	2499	8996	5515	5717	5645	15138	24437
file_1_file_1_jg10106	foxo_OG0002223_OG0	1190	1823	2282	2568	2879	1794	3082	2149	3499	824	3429	1408	2876	3422	1064	2021	1076	2623	2304	2632	814	1579	3447	1766
file_1_file_1_jg10107	CG9922_OG0002222_OG0	1602	575	247	315	506	675	403	464	731	1264	1739	536	483	556	652	284	766	372	788	1556	543	614	850	534
file_1_file_1_jg10108	CG3061_OG0002221_OG0	1912	2724	2528	2692	3312	5296	3244	2271	3254	1685	3563	4286	3230	3361	1305	2003	4975	2719	7476	3232	3691	5264	3543	2444
file_1_file_1_jg10109	Cyp6d4_OG0000204_OG1	945	3558	574	1095	3681	3226	1130	3300	5774	799	1526	2696	3602	3725	233	511	7024	793	2439	2193	6963	2476	5125	2706
file_1_file_1_jg1011	Coq6_OG0003685	1839	3022	3738	3249	3327	3243	3683	3181	4382	2099	2580	3708	3020	1467	1318	3019	4481	4802	4888	2260	4276	2925	3526	2825
file_1_file_1_jg10110	rdx_OG0001031_OG0	3258	1169	1675	1708	2049	3066	1843	1447	2388	2208	13743	2696	1790	3143	1468	1505	2412	1780	4832	15256	1909	2998	4196	1983
file_1_file_1_jg10111	Orc2_OG0002220_OG0	783	21	3	3	13	71	5	9	30	544	2086	23	13	32	352	7	7	5	24	1813	12	10	40	13
file_1_file_1_jg10112	CG9925_OG0000836_OG0	5	0	0	1	0	88	0	2	0	2	4020	14	0	35	2	0	0	1	12	3955	0	2	80	1
file_1_file_1_jg10113	Ipp_OG0001380_OG0	1254	1908	810	863	1508	4096	895	1372	1499	1124	1355	4392	1378	943	685	788	5877	1208	6414	1371	4231	3322	1804	3048
file_1_file_1_jg10114	CG9926_OG0001379_OG0	5	1	0	2	0	33	0	0	3	1	814	10	0	16	0	0	15	0	8	1175	1	7	12	3
file_1_file_1_jg10115	Art6_OG0004528_OG0	1	1	0	0	0	0	0	0	0	0	0	0	1	0	0	0	0	0	0	0	0	0	1	0
file_1_file_1_jg10116	Art9_OG0002219_OG0	0	0	0	0	0	0	0	0	0	0	0	0	0	0	0	0	0	0	0	0	0	0	0	0
file_1_file_1_jg10117	ems_OG0002218_OG0	1412	432	273	300	525	988	474	368	518	901	682	591	350	1067	599	243	577	257	1087	508	365	937	541	511
file_1_file_1_jg10118	E5_OG0002217_OG0	650	479	170	156	556	545	283	345	456	524	671	343	505	945	315	167	339	220	660	490	308	498	496	485
file_1_file_1_jg10119	CG14362_OG0011989	0	4	3	6	3	0	8	1	4	1	1	7	5	0	1	5	5	7	10	0	6	0	5	1
file_1_file_1_jg1012	Cap-D3_OG0009448	655	342	320	353	432	616	453	287	487	496	805	689	445	305	667	272	728	424	1054	807	457	607	466	425
file_1_file_1_jg10120	fipi_OG0015874	0	0	0	0	0	0	0	0	0	0	0	0	0	0	0	0	0	0	0	0	0	0	0	0
file_1_file_1_jg10121	CG31495_OG0012745_OG0	151	67	22	45	70	78	42	55	108	98	499	80	64	118	75	26	72	59	135	447	59	65	92	34
file_1_file_1_jg10122	comt_OG0000835_OG0	2632	1900	1165	1567	2392	2826	1693	1983	2887	2026	3558	2610	2296	2338	1690	1010	2809	1550	4055	3026	1802	2528	2792	1796
file_1_file_1_jg10123	cbc_OG0017585	0	0	0	0	0	0	0	0	0	0	0	0	0	0	0	0	0	0	0	0	0	0	0	0
file_1_file_1_jg10124	Dip-B_OG0002216_OG0	5816	9394	1209	1979	14415	3715	1977	11263	13647	4225	11029	2660	13699	2701	2860	1262	3500	1402	4694	9443	2509	3137	14626	12559
file_1_file_1_jg10125	CG9286_OG0001378_OG0	1160	563	339	429	526	673	483	514	787	1032	652	700	497	371	581	284	798	433	1044	565	578	677	696	510
file_1_file_1_jg10126	CG42375_OG0002215_OG0	870	905	611	666	819	1433	879	823	1208	777	1177	1320	785	647	494	565	1234	955	1958	992	1067	1212	1041	749
file_1_file_1_jg10127	CG9297_OG0002214_OG0	38841	34834	224665	188980	63545	116	194084	58348	69803	32577	12272	28429	48600	34183	65301	290537	10075	287260	14177	14266	50501	87	59104	31666
file_1_file_1_jg10128	Cht5_OG0002213_OG0	1015	271	101	201	253	166	192	229	373	696	98	192	251	84	412	108	294	179	230	31	126	198	388	279
file_1_file_1_jg10129	CG9312_OG0004527_OG0	406	3563	1283	2403	3380	2938	3224	2898	4179	430	962	2241	3412	1165	651	993	2678	1591	3232	504	1412	2766	4734	2132
file_1_file_1_jg1013	tomb_OG0009447	7	0	0	1	0	6	0	0	0	9	296	2	2	1	9	0	1	0	1	212	0	5	4	0
file_1_file_1_jg10130	kmr_OG0000570_OG0	1665	957	3484	4377	2287	5140	3134	2132	2945	764	1839	4676	2135	2196	1925	3940	5094	3252	7154	1294	2180	5959	3167	1720
file_1_file_1_jg10131	kmr_OG0013242_OG0	22	14	102	158	31	16	53	33	17	62	6	27	77	33	15	779	24	313	16	8	95	12	11	41
file_1_file_1_jg10132	Ubc87F_OG0002212_OG0	1	0	0	0	1	6	0	0	0	0	0	2	6	0	4	0	6	0	2	0	2	0	1	0
file_1_file_1_jg10133	primo-1_OG0002211_OG0	0	0	0	0	1	0	0	1	0	1	0	0	3	0	0	0	0	0	1	1	0	3	1	1
file_1_file_1_jg10134	primo-1_OG0002210_OG0	730	1907	1103	1229	1668	1692	1176	1392	1728	832	1378	1601	1665	862	376	872	1955	1448	2125	1413	1529	1319	1282	1482
file_1_file_1_jg10135	Argp_OG0002209_OG0	55	516	283	455	560	414	216	334	473	51	200	476	535	339	76	164	418	299	519	249	366	298	324	363
file_1_file_1_jg10136	Adgf-C_OG0001030_OG0	398	4147	1367	1548	4910	11	1369	2425	3571	579	189	103	4768	177	159	1435	142	1925	54	100	249	11	2728	4388
file_1_file_1_jg10137	Adgf-D_OG0002208_OG0	627	2653	453	496	2583	25	579	1660	3015	428	940	409	2923	1176	118	391	252	597	117	1188	790	30	2868	1558
file_1_file_1_jg10138	ninaB_OG0002207_OG0	29	327	27	15	174	1687	12	180	146	12	0	1451	133	4	29	36	1581	34	2300	2	1004	1519	380	564
file_1_file_1_jg10139	f-cup_OG0001377_OG0	665	1835	2806	3045	2418	4153	3386	1851	2884	554	1919	3760	2159	1528	613	2473	3570	3474	5837	1614	2498	4042	2626	2398
file_1_file_1_jg1014	CG14015_OG0009446	225	119	185	190	29	538	215	100	34	165	8	500	85	9	81	147	465	191	861	2	350	511	214	107
file_1_file_1_jg10140	CG14367_OG0002206_OG0	21	186	638	640	241	6932	883	196	173	47	31	6067	342	22	33	573	7201	885	8770	13	6120	6771	294	456
file_1_file_1_jg10141	flfl_OG0002205_OG0	4213	1525	2019	2726	2830	4017	2569	2214	3632	1278	7368	2769	2837	3084	2459	1880	1911	2179	4497	5817	1180	4106	3562	1753
file_1_file_1_jg10142	omd_OG0002204_OG0	1499	1133	1062	1337	1361	1371	1558	1100	1556	1197	3511	1411	1314	1198	1056	890	1422	1743	1835	3247	996	1175	1400	1258
file_1_file_1_jg10143	Lkb1_OG0002203_OG0	873	793	726	803	910	1382	1075	767	1192	801	2710	1297	831	771	627	751	1418	1145	1933	2365	1021	1397	1080	916
file_1_file_1_jg10144	CG9588_OG0002202_OG0	1043	684	455	495	638	961	714	527	819	927	1478	716	646	692	579	425	800	688	1246	1298	641	894	832	609
file_1_file_1_jg10145	Task7_OG0002201_OG0	415	53	2	19	1	0	5	37	5	175	0	2	12	1	224	24	0	6	0	1	3	0	130	13
file_1_file_1_jg10146	B52_OG0001376_OG0	11914	3937	2831	3212	3572	9358	4156	3339	4776	9996	8207	9175	3580	4602	5435	2422	10657	4834	13117	7796	8179	7780	5352	4948
file_1_file_1_jg10147	Hrb87F_OG0000222_OG1	10177	1703	1154	1736	2181	3817	1841	1516	2447	6252	6753	2940	2108	2633	3855	1103	3632	1364	5387	7098	2122	3645	2511	1378
file_1_file_1_jg10148	Rbp4_OG0001375_OG0	12	3	1	1	1	13	0	0	3	7	1	11	3	5	9	3	9	1	11	6	0	9	2	0
file_1_file_1_jg10149	rin_OG0002200_OG0	18122	3791	3462	3877	4696	6016	5738	3849	6648	10449	19151	4969	4864	7336	7961	3000	5029	4805	8485	14283	3267	5400	5909	3942
file_1_file_1_jg1015	Hel25E_OG0001901	10674	2185	1441	1985	2233	3810	2296	1847	2950	7827	8217	3193	2222	2734	4563	1128	3525	2020	4689	8046	2297	3198	2922	1828
file_1_file_1_jg10150	sqd_OG0002199_OG0	7637	1056	1238	1900	2118	2851	1593	1932	3063	3430	9643	1800	2291	4042	4207	1216	1965	1239	3530	8921	1177	2905	3100	1361
file_1_file_1_jg10151	na_OG0014851	444	160	117	133	125	200	112	116	147	306	260	404	150	220	195	101	395	109	563	229	387	208	183	300
file_1_file_1_jg10152	CG10841_OG0002198_OG0	0	13	8	7	21	37	8	11	12	3	1	15	38	0	6	12	19	14	22	0	23	8	15	39
file_1_file_1_jg10154	CG9269_OG0002197_OG0	0	0	0	0	0	0	0	0	0	7	11	0	0	9	30	0	0	0	0	11	0	0	113	0
file_1_file_1_jg10155	CG9757_OG0014852_OG0	60	0	0	0	1	0	0	0	0	70	0	0	0	0	30933	0	0	0	0	0	0	0	0	0
file_1_file_1_jg10156	CG9759_OG0002196_OG0	326	193	3	1	97	0	0	127	686	362	3	0	81	0	886	4	0	0	0	0	0	1	329	19
file_1_file_1_jg10157	CG14369_OG0002195_OG0	12	1	0	0	0	0	1	0	0	17	0	0	0	0	13	0	2	0	0	0	0	0	3	0
file_1_file_1_jg10158	CG14370_OG0012452_OG0	1	0	0	0	0	0	0	0	0	0	0	0	1	0	0	0	0	0	0	0	0	0	0	0
file_1_file_1_jg10159	cv-d_OG0017179	28	0	0	0	0	0	0	0	0	25	0	0	1	0	0	0	0	0	0	0	0	0	0	0
file_1_file_1_jg1016	Lam_OG0009445	12491	761	1004	1246	1035	1206	1539	746	1414	7363	6453	858	944	1287	5472	852	722	1103	1800	5678	460	1285	1674	506
file_1_file_1_jg10160	CG31337_OG0002194_OG0	57	0	0	4	3	0	1	0	0	57	6	0	1	0	89	0	0	1	0	0	0	0	21	0
file_1_file_1_jg10161	lncRNA:CR32773_OG0018230	0	0	0	0	0	0	0	0	0	1	0	1	0	0	0	0	0	1	0	0	0	0	0	0
file_1_file_1_jg10162	Gle1_OG0018231	0	0	0	0	0	0	0	0	0	0	0	0	0	0	0	0	0	0	0	0	0	0	0	0
file_1_file_1_jg10163	asRNA:CR46354_OG0002193_OG0	709	344	179	218	529	204	219	389	373	381	301	276	513	411	356	169	257	203	480	217	180	232	933	675
file_1_file_1_jg10164	yrt_OG0002192_OG0	2398	966	927	1325	1549	2043	1410	1051	1844	1287	4551	1585	1529	1400	1254	864	1426	1255	2555	4056	1031	1861	1711	1314
file_1_file_1_jg10165	Ir87a_OG0002191_OG0	4	3	2	3	4	4	1	28	50	6	13	1	4	10	3	1	0	0	1	7	1	0	43	3
file_1_file_1_jg10166	Act42A_OG0000022_OG4	47032	17327	77454	77594	20733	34	88478	21019	22843	47722	22442	17319	17774	75144	102990	77532	8991	140453	7988	30793	22680	10	23840	18854
file_1_file_1_jg10167	yellow-e_OG0002190_OG0	5032	269	1636	2471	283	278	2904	1170	1565	6094	1306	1071	360	2083	6014	1204	1259	1720	715	1329	891	231	1874	430
file_1_file_1_jg10168	yellow-e2_OG0002189_OG0	1142	1	1	0	7	0	0	11	14	1334	0	0	1	0	2012	0	0	1	2	0	0	0	30	1
file_1_file_1_jg10169	yellow-e3_OG0002188_OG0	425	0	0	0	0	0	0	1	2	216	3	1	1	0	113	0	0	0	0	0	0	0	3	0
file_1_file_1_jg1017	Oscillin_OG0009444	1803	707	423	648	777	1258	609	475	733	1252	635	999	743	958	319	358	1255	559	1804	663	976	1100	676	579
file_1_file_1_jg10170	Dpm3_OG0012616	489	291	172	259	289	234	157	180	273	428	270	351	286	216	168	157	281	129	593	352	264	335	208	206
file_1_file_1_jg10171	GILT1_OG0002187_OG0	10637	10666	3646	5721	10816	38382	7617	8855	13368	9624	12323	20557	10448	9131	9976	2937	24006	4724	39521	10953	14650	32540	12875	7715
file_1_file_1_jg10172	CG14377_OG0000258_OG1	15	24	0	0	11	25	0	10	9	382	0	8	13	1	97	1	30	0	10	0	30	33	10	5
file_1_file_1_jg10174	CCHa2_OG0002186_OG0	254	1208	103	113	912	1162	219	966	1985	257	318	702	1266	627	116	179	1050	372	1208	470	958	1047	1389	578
file_1_file_1_jg10175	CG9799_OG0004921	1958	636	422	530	684	757	637	613	1077	1619	2035	672	669	994	864	353	628	599	925	1779	431	570	1080	466
file_1_file_1_jg10176	Droj2_OG0004920	10553	9709	10482	9747	11073	17412	13900	9017	13327	8305	20660	11812	10260	9776	5896	9436	13874	11880	23469	19611	10228	17500	12958	8131
file_1_file_1_jg10177	mRpS21_OG0004919	363	420	330	374	376	898	346	400	436	339	369	646	397	152	223	392	1026	390	1301	476	963	936	333	453
file_1_file_1_jg10178	CG9813_OG0002378	504	1943	2796	2744	1451	10527	4129	1517	1222	458	161	7379	1538	166	285	2529	10133	2982	13965	76	7295	11053	2903	2554
file_1_file_1_jg10179	CG34309_OG0002377	8	101	40	50	159	5742	44	103	139	14	0	4398	195	1	13	79	5985	53	7373	0	4176	5402	120	203
file_1_file_1_jg1018	CG14014_OG0009443	0	0	0	1	0	1	0	0	0	0	0	5	0	0	0	0	1	0	5	0	0	0	1	2
file_1_file_1_jg10180	Lip3_OG0004918	3	6	16	10	15	749	7	15	15	6	5	753	30	1	4	16	915	15	1313	2	439	730	30	26
file_1_file_1_jg10181	CheA87a_OG0001051	0	2697	8528	6089	2385	641	6782	852	1419	2	12	2748	1761	120	0	5577	1151	4517	3027	16	2233	490	1146	5423
file_1_file_1_jg10182	Dic1_OG0004917	1515	3659	2067	2491	3599	5289	2975	2841	4478	1801	8863	4993	3727	5939	1460	1785	5571	3023	6896	4645	4470	4462	4254	3374
file_1_file_1_jg10183	poly_OG0004916	1689	1583	1125	1104	1475	1829	1079	1231	1678	1454	2445	1726	1575	997	557	903	1828	1394	2522	2231	1599	1583	1378	1360
file_1_file_1_jg10184	mthl12_OG0000118_OG1	4	1	0	0	0	3	0	1	0	6	0	0	0	0	4	0	0	0	3	0	2	0	6	0
file_1_file_1_jg10185	PK2-R1_OG0004915	63	4	5	9	6	2	8	4	5	66	4	89	6	8	25	8	49	8	9	8	192	0	16	6
file_1_file_1_jg10186	PK2-R2_OG0004914	312	17	2	6	6	0	21	15	3	751	55	13	7	62	374	6	7	11	0	42	22	0	46	9
file_1_file_1_jg10187	CG32473_OG0001441_OG0	4078	1758	1519	1798	2425	3237	1947	1886	3056	3479	7103	2702	2347	3470	3934	1200	2859	1900	3950	6890	2017	2537	3248	1910
file_1_file_1_jg10188	CG8774_OG0001442_OG0	118	2	2	4	7	0	1	1	7	72	38	0	2	0	3	1	4	1	0	37	0	1	630	0
file_1_file_1_jg10189	CG8773_OG0002440_OG0	990	0	2	0	0	0	1	0	1	251	19	3	0	9	94	0	0	1	0	6	0	0	403	0
file_1_file_1_jg1019	CG18269_OG0000962_OG0	1	2	0	0	0	0	0	0	0	0	0	1	0	0	0	0	0	0	0	0	0	0	3	0
file_1_file_1_jg10190	wntD_OG0002441_OG0	11	0	0	1	0	15	0	1	0	9	1	6	0	0	0	0	12	0	3	1	18	5	2	0
file_1_file_1_jg10191	Osi22_OG0002442_OG0	2	0	0	0	0	0	0	0	0	0	0	0	0	1	0	1	0	1	0	0	0	0	0	0
file_1_file_1_jg10192	apn_OG0002443_OG0	8	0	0	0	0	0	2	0	0	18	158	0	0	96	1	3	1	1	1	35	0	3	9	0
file_1_file_1_jg10193	CG15888_OG0002444_OG0	0	0	0	0	1	0	0	0	1	0	0	0	0	6	0	0	0	0	0	4	0	0	0	0
file_1_file_1_jg10194	CG8630_OG0002445_OG0	1390	654	562	829	956	4	787	517	952	2739	4431	106	742	8859	3446	316	40	297	40	4371	23	17	1082	329
file_1_file_1_jg10195	TBC1D5_OG0002446_OG0	1587	1301	981	1363	1362	1151	1443	1296	1942	1143	2399	1317	1363	1806	582	859	1324	1541	1754	1992	1155	1169	1765	1148
file_1_file_1_jg10196	Su(var)3-7_OG0001443_OG0	3287	521	506	742	928	1477	851	628	1092	1318	10564	926	866	1002	2191	476	726	611	1858	8208	454	1287	1031	501
file_1_file_1_jg10197	Ravus_OG0002447_OG0	392	326	202	267	304	489	383	255	352	288	858	480	278	233	208	207	553	349	649	807	413	396	387	312
file_1_file_1_jg10198	CG11686_OG0002448_OG0	480	1761	1230	1410	1452	59	1231	1177	1468	369	893	318	1658	1190	325	1075	227	1225	183	712	373	65	1260	955
file_1_file_1_jg102	His2B:CG33910_OG0000002_OG4.49	0	0	0	0	0	0	0	0	0	0	0	0	0	0	0	0	0	0	0	0	0	0	0	0
file_1_file_1_jg1020	CG14013_OG0003734	0	0	0	0	2	2	1	0	2	0	0	9	3	2	4	0	2	0	10	0	4	0	1	2
file_1_file_1_jg10200	Ace_OG0000652_OG0	570	860	560	592	1852	5115	374	1075	1134	312	50	2159	2105	111	435	517	2192	359	4298	32	873	5045	1376	1086
file_1_file_1_jg10201	CG8476_OG0002449_OG0	0	1	0	0	0	0	0	0	0	2	0	1	1	0	1	1	1	0	2	0	0	0	0	0
file_1_file_1_jg10202	CG8483_OG0002450_OG0	1320	57	2	3	58	2	13	65	79	1904	413	8	64	683	1441	9	2	1	7	287	4	0	139	55
file_1_file_1_jg10203	CG8141_OG0001061	0	1	0	0	0	0	0	0	0	0	0	0	3	0	1	0	0	0	0	0	0	0	0	0
file_1_file_1_jg10204	CG14380_OG0005001	1	0	0	1	0	0	0	1	0	0	0	0	1	0	0	0	0	0	4	0	0	0	0	0
file_1_file_1_jg10205	CG8508_OG0012403_OG0	0	0	0	0	0	0	0	0	0	0	0	0	5	0	0	0	0	0	0	0	0	0	0	0
file_1_file_1_jg10206	CG8138_OG0005002	0	0	0	0	0	0	0	0	0	0	0	0	3	0	5	2	0	3	0	0	6	0	1	0
file_1_file_1_jg10207	timeout_OG0005003	876	193	107	144	181	245	191	170	289	608	1658	266	168	149	495	92	280	200	308	1463	199	207	252	266
file_1_file_1_jg10208	2mit_OG0000576_OG4	164	103	27	36	6	71	39	63	20	128	25	154	29	10	98	55	137	51	145	3	153	87	154	210
file_1_file_1_jg10209	2mit_OG0000576_OG0	73	32	33	37	7	56	55	37	8	21	12	49	18	6	90	42	40	37	79	2	24	57	124	37
file_1_file_1_jg1021	CG14017_OG0003733	0	0	0	0	0	0	0	0	0	0	0	0	0	0	1	1	0	0	0	0	1	0	1	0
file_1_file_1_jg10210	timeout_OG0005004	370	39	52	93	83	84	58	70	112	226	886	78	56	99	258	43	76	75	117	766	33	78	81	67
file_1_file_1_jg10211	CG43063_OG0013983_OG0	0	0	0	0	0	0	0	0	0	0	0	0	0	0	0	0	2	0	7	0	0	0	0	0
file_1_file_1_jg10212	sim_OG0005005	118	9	0	1	1	0	3	3	0	53	884	2	4	106	13	0	0	1	0	363	1	0	17	9
file_1_file_1_jg10213	pic_OG0005006	4292	1009	796	1207	1372	2000	1265	1100	1934	2570	4601	1911	1289	1547	2227	652	2040	1138	2781	4605	1287	1760	1712	1053
file_1_file_1_jg10214	CG7966_OG0005007	2761	2069	1055	1724	2230	605	1595	1639	3367	3006	2724	1043	2317	2701	1031	666	1774	1269	1112	3086	1548	427	3087	1369
file_1_file_1_jg10215	CG31157_OG0011486	72	1	7	6	0	1	9	1	1	48	567	20	0	1239	61	5	158	9	16	677	130	0	3	0
file_1_file_1_jg10216	Hsp68_OG0000009_OG3	191	9	103	157	0	15	203	8	3	263	39	153	45	29	170	141	262	209	404	22	429	5	60	8
file_1_file_1_jg10217	CG45122_OG0012445	3	2	3	21	1	0	11	0	0	1	2	15	3	0	1	6	15	14	35	0	20	1	1	0
file_1_file_1_jg10218	CG11670_OG0005008	372	19	6	2	19	6	2	12	18	395	111	4	14	129	246	3	0	6	2	145	2	0	33	10
file_1_file_1_jg10219	snk_OG0002451	52	35	0	0	36	2	0	36	54	79	118	0	45	7	139	2	3	0	4	133	2	0	48	59
file_1_file_1_jg1022	GluRIIA_OG0003732	431	269	140	224	246	0	180	295	473	544	831	70	242	1328	1004	130	71	209	74	824	93	2	444	199
file_1_file_1_jg10220	CG11668_OG0002452	616	3289	186	241	3841	33	267	2417	3376	937	132	71	3878	145	449	290	39	290	40	124	57	50	3091	2433
file_1_file_1_jg10221	ry_OG0000577	843	2290	825	1775	2772	325	1402	2036	3534	574	1615	703	2891	3474	285	600	606	1219	622	2040	773	263	3283	1899
file_1_file_1_jg10222	l(3)87Df_OG0005009	191	358	512	464	299	423	445	310	345	154	300	441	296	171	119	450	346	581	618	326	493	378	298	280
file_1_file_1_jg10223	CG46280_OG0005010	2303	1214	638	975	1668	1893	979	1276	1975	1415	3104	1272	1498	1905	1097	568	1185	765	2368	2995	631	1752	2134	1146
file_1_file_1_jg10224	CtBP_OG0005011	9551	3237	3804	4127	4445	6187	4448	3316	5476	6218	8580	5927	4491	5040	5064	3066	8265	4029	9808	8018	6195	5585	5261	4455
file_1_file_1_jg10225	CG8031_OG0005012	1671	1058	664	716	1007	1236	844	928	1295	1217	1468	1194	904	886	788	655	1191	1000	1719	996	1083	1056	1315	1053
file_1_file_1_jg10226	CG11656_OG0005013	2	0	1	0	0	1	2	1	0	1	2	1	7	0	1	0	0	2	8	0	3	0	2	1
file_1_file_1_jg10227	CG7518_OG0002453	7095	3093	3870	4595	5106	6464	4874	3649	5721	4728	10764	5941	4701	4807	4406	3264	6553	5082	9371	8875	4482	5523	4899	4323
file_1_file_1_jg10228	CG17327_OG0002454	709	919	501	615	647	1140	775	665	849	758	933	1478	683	303	788	490	1768	1049	1581	798	1393	943	798	925
file_1_file_1_jg10229	CG7488_OG0005014	616	1104	982	1043	991	1441	1239	880	1369	633	1064	1487	1061	583	348	856	2211	1315	2109	956	1600	1382	1064	1163
file_1_file_1_jg1023	GluRIIB_OG0009569	326	24	18	21	25	1	28	13	31	280	94	3	29	180	252	6	3	37	12	126	15	0	88	10
file_1_file_1_jg10230	yellow-f2_OG0000388_OG1	346	999	610	919	1303	2563	860	906	1253	399	1800	1453	1256	2245	233	353	2172	561	3068	1911	1490	2037	1187	998
file_1_file_1_jg10231	yellow-f2_OG0000388_OG0	1055	199	62	69	208	102	70	109	187	1344	185	107	197	211	70	41	120	51	208	159	94	71	146	154
file_1_file_1_jg10232	CG31342_OG0002455	3426	1857	1969	2908	2916	3389	3289	2129	3562	1936	8542	2416	2877	2443	1956	1821	2012	2403	4594	7121	1226	3439	3197	2160
file_1_file_1_jg10233	CG7091_OG0005015	2198	2619	2560	3037	2329	2250	3756	1814	2905	1576	5232	3352	2326	2899	1406	2499	3867	4717	3468	5187	3626	2097	2664	5569
file_1_file_1_jg10234	CG7381_OG0005016	1749	176	414	445	213	4448	619	181	236	223	15	3848	269	20	56	392	4023	576	7378	17	2613	4289	543	359
file_1_file_1_jg10235	CG14384_OG0015056_OG0	0	0	0	0	0	0	0	0	0	0	0	1	0	0	1	0	1	0	4	0	1	0	0	0
file_1_file_1_jg10236	CG14384_OG0005017	1	0	0	0	0	0	0	0	0	0	0	0	1	0	1	0	0	0	0	0	0	0	0	0
file_1_file_1_jg10237	Cyp304a1_OG0005018	219	0	1	1	2	0	0	1	3	12	39	0	2	4	23	1	3	2	1	3	10	4	731	0
file_1_file_1_jg10238	Spc25_OG0005019	434	21	8	28	28	36	29	14	29	269	586	20	26	14	176	12	8	16	40	559	19	30	55	17
file_1_file_1_jg10239	grsm_OG0005020	9314	1368	885	1091	1702	1037	1125	1257	2302	7700	5803	935	1760	2103	4314	730	1098	1151	1516	6227	902	913	1827	1066
file_1_file_1_jg1024	CG14011_OG0003731	0	0	2	1	0	5	5	3	0	0	0	3	1	0	0	2	2	5	5	0	2	5	0	0
file_1_file_1_jg10240	beat-Vb_OG0005021	80	38	1	19	0	2	4	16	1	56	13	3	10	4	33	12	1	8	4	1	1	3	61	19
file_1_file_1_jg10241	CG10909_OG0005022	0	0	0	0	0	0	0	0	0	0	0	0	0	0	0	0	0	0	0	0	0	0	0	0
file_1_file_1_jg10242	lncRNA:CR44997_OG0015721	0	0	0	0	0	0	0	0	0	0	0	0	0	0	0	0	0	0	0	0	0	0	0	0
file_1_file_1_jg10243	d-cup_OG0011487	3	3	1	3	4	2	2	11	3	1	0	6	13	0	0	0	4	5	1	0	1	1	5	23
file_1_file_1_jg10244	CG10126_OG0005023	2686	1987	1454	1897	2398	11221	1948	1599	2354	2231	949	10808	2599	1329	1580	1239	16271	1692	13458	1063	10667	10662	2353	2462
file_1_file_1_jg10245	beat-Va_OG0005024	74	7	0	5	2	0	0	16	2	31	8	1	10	2	20	5	0	3	0	1	0	0	47	14
file_1_file_1_jg10246	spict_OG0015552	0	0	0	0	0	0	0	0	0	0	0	1	0	0	0	0	0	1	1	0	4	0	0	0
file_1_file_1_jg10247	CG31345_OG0005025	58	198	548	599	109	993	630	139	82	148	9	825	176	17	56	496	1187	580	1473	1	1266	1059	213	199
file_1_file_1_jg10248	Rpt6R_OG0005026	0	0	0	0	0	0	0	0	0	0	0	0	0	0	0	0	0	0	0	0	0	0	0	0
file_1_file_1_jg10249	beat-Vc_OG0001062_OG0	50	17	19	20	9	67	28	20	5	32	4	44	8	7	23	38	80	42	153	4	47	56	59	33
file_1_file_1_jg1025	CG7251_OG0001932	0	2	1	6	1	5	6	0	1	0	0	6	8	0	0	0	12	3	28	0	19	5	1	4
file_1_file_1_jg10250	Ugt37A2_OG0000043_OG4	0	3	0	0	0	0	0	0	0	0	0	0	0	0	3	0	0	0	0	0	0	0	0	0
file_1_file_1_jg10251	Men_OG0005027	13512	14238	6335	7541	17906	52112	8329	13431	24644	12975	16867	35684	19841	31509	10088	5287	39627	6966	71100	21403	23967	46479	24758	12964
file_1_file_1_jg10252	PolQ_OG0002153	922	29	30	64	54	177	56	42	97	385	4110	113	44	129	273	31	92	49	110	2843	58	50	92	80
file_1_file_1_jg10253	CG12279_OG0004445	1063	334	176	240	311	813	223	220	388	883	557	613	307	193	599	131	715	172	1044	613	509	646	303	307
file_1_file_1_jg10254	Past1_OG0004444	3997	2654	2685	3432	3528	5129	3722	2829	4710	4024	5232	4092	3478	4182	3493	2287	4225	3496	7239	4675	2986	4639	4887	1896
file_1_file_1_jg10255	NijC_OG0004443	218	294	181	184	353	4396	241	239	338	312	114	3584	356	140	216	188	5837	228	5834	110	4674	3745	372	500
file_1_file_1_jg10256	CG14391_OG0004442	1	3	2	7	1	47	1	1	9	0	0	72	4	0	0	5	66	2	89	0	77	41	2	6
file_1_file_1_jg10257	Arp1_OG0004441	3743	3148	2288	2396	3436	4075	2192	2663	3656	3671	3621	4048	3335	2438	2234	1741	4596	2729	5661	3223	3857	3361	3057	3018
file_1_file_1_jg10258	Su(fu)_OG0004440	1737	828	444	594	880	1009	669	792	1055	1299	2219	941	821	519	875	381	885	623	1331	1853	745	804	1055	791
file_1_file_1_jg10259	kar_OG0004439	624	272	442	433	337	1141	634	366	462	382	1374	979	272	1444	577	485	1103	707	2551	1134	808	1084	761	375
file_1_file_1_jg1026	CG18266_OG0001931	2	3	0	0	0	6	3	0	3	3	0	2	18	0	6	1	5	1	15	0	4	7	2	5
file_1_file_1_jg10260	Cyp313a4_OG0002152	134	145	7	15	260	1833	25	145	166	50	265	1354	266	395	24	35	2391	26	1642	237	2099	1577	254	185
file_1_file_1_jg10261	mbo_OG0004438	1461	402	303	350	449	921	436	338	538	1190	1643	798	447	561	721	226	1008	395	1316	1423	661	827	511	370
file_1_file_1_jg10262	Gnmt_OG0002151	3038	4367	284	18	3531	0	113	552	574	2128	177	67	5582	621	530	300	126	133	5	619	122	1	360	1355
file_1_file_1_jg10263	CG14395_OG0002150	12	4	7	7	3	51	7	5	5	24	33	21	3	6	9	5	16	10	64	9	27	30	13	10
file_1_file_1_jg10264	CG6225_OG0002149	222	2060	4360	5010	2598	4181	5054	2131	3098	331	740	3492	2301	1751	639	3848	4395	5477	6300	889	2877	3642	2380	2137
file_1_file_1_jg10265	Dtg_OG0004437	2088	36	21	34	19	81	27	9	35	959	26	71	12	12	524	32	88	14	119	3	64	69	93	10
file_1_file_1_jg10266	CG6753_OG0004436	117	9	4	3	9	6	6	5	20	110	22	2	3	7	39	2	6	6	4	7	6	4	208	14
file_1_file_1_jg10267	CG11608_OG0000142_OG1	0	0	0	0	0	0	0	0	0	0	0	0	0	0	0	0	0	0	0	0	0	0	0	0
file_1_file_1_jg10268	CG11608_OG0000142_OG0.2	0	0	0	0	0	0	2	0	0	0	0	0	0	0	1	0	0	0	0	0	0	0	0	0
file_1_file_1_jg10269	CG11608_OG0000142_OG0	0	0	0	0	0	0	0	0	3	0	0	3	0	0	1	0	2	0	4	0	0	1	0	0
file_1_file_1_jg1027	DIP-eta_OG0001930	59	77	215	259	115	970	349	87	75	39	8	961	146	11	24	224	984	240	1771	6	607	869	153	133
file_1_file_1_jg10270	CG11608_OG0000142_OG2	1	2	0	7	2	3	5	1	7	1	2	20	0	2	4	2	6	1	10	4	3	7	5	1
file_1_file_1_jg10271	CG11608_OG0000142_OG3	9	14	10	8	15	69	6	7	10	3	21	75	17	37	4	7	42	4	57	24	35	70	16	19
file_1_file_1_jg10272	Not10_OG0004435	812	900	764	843	859	1150	1018	765	1122	807	1161	1188	810	579	478	611	1158	1139	1498	1039	940	873	1036	1013
file_1_file_1_jg10273	Snx3_OG0004434	2438	1501	975	1301	1433	2361	1506	1330	1884	1670	2507	1869	1477	1510	1127	924	2292	1347	3390	2116	1618	2181	2120	1283
file_1_file_1_jg10274	Vha55_OG0004433	10160	22184	29541	27156	36023	48758	30926	24178	33677	8956	41492	33930	32210	44263	8469	25191	27141	30665	55384	34638	17424	41628	33417	20325
file_1_file_1_jg10276	Octbeta2R_OG0004432	1783	2611	3049	2977	2364	628	5234	2207	3231	1979	1603	1384	2433	2164	1425	2917	1100	5692	851	1180	1515	561	2624	2867
file_1_file_1_jg10277	OctÎ²3R_OG0013115_OG0	0	0	0	0	0	0	0	0	0	0	0	0	0	0	0	0	0	0	0	0	0	0	0	0
file_1_file_1_jg10278	Hug_OG0004431	337	45	0	7	193	2	0	11	3	596	0	4	9	6	152	5	2	2	1	4	6	0	12	1023
file_1_file_1_jg10279	OctÎ²3R_OG0001365_OG0	119	81	238	291	81	1209	275	91	65	72	10	1067	120	19	83	220	1099	288	2359	9	537	1145	188	117
file_1_file_1_jg1028	Cyp6a16_OG0012876	6	5	16	24	6	14	65	7	10	52	57	40	11	28	7	30	68	39	60	10	34	18	193	17
file_1_file_1_jg10280	Hsp68_OG0000009_OG1.5	49	177	137	41	400	324	47	136	155	458	196	300	1018	60	209	61	157	141	257	421	226	295	264	179
file_1_file_1_jg10281	Hsp68_OG0000009_OG1	66	57	178	62	442	273	31	103	87	566	88	114	962	23	12	35	47	98	218	88	174	342	253	146
file_1_file_1_jg10282	CG5608_OG0002148_OG0.2	48	39	27	38	41	102	45	41	54	37	134	92	49	46	29	34	108	38	136	111	59	81	62	58
file_1_file_1_jg10283	Polr3C_OG0001364_OG0.2	87	26	26	47	41	43	35	34	47	99	83	40	28	39	63	11	41	43	50	92	29	51	42	49
file_1_file_1_jg10284	CG5961_OG0002147_OG0	5	1	0	0	0	0	1	1	1	3	1	0	0	4	0	1	0	1	1	0	0	1	0	1
file_1_file_1_jg10285	trus_OG0002146_OG0	0	0	0	0	0	2	0	0	1	0	0	1	1	0	0	0	10	0	8	0	1	1	1	1
file_1_file_1_jg10286	CG18549_OG0001022_OG0.3	1	2	0	1	0	0	0	0	0	3	0	1	1	1	0	1	3	0	0	1	4	0	1	1
file_1_file_1_jg10287	CG18549_OG0001022_OG0.2	1	0	0	0	0	0	0	4	3	1	2	5	3	0	1	3	0	0	0	1	2	0	1	1
file_1_file_1_jg10288	CG5509_OG0012975_OG0	1	0	0	0	1	3	0	1	3	0	0	12	3	0	1	1	11	0	16	0	4	5	0	0
file_1_file_1_jg10289	vrs_OG0000645_OG0	20	60	6	12	34	141	12	36	49	43	50	213	53	75	19	11	200	17	288	37	96	147	83	69
file_1_file_1_jg1029	DIP-Î¹_OG0000968_OG0	182	137	238	253	77	230	283	135	66	108	321	312	95	483	81	189	250	289	576	428	277	218	189	165
file_1_file_1_jg10290	Desat1_OG0004430	16113	32098	8053	11924	39922	45818	13982	24163	70833	13552	46951	26516	45978	79046	12580	5862	23048	12259	46599	52645	15292	39674	48273	12696
file_1_file_1_jg10291	CG17207_OG0012244	6	5	3	1	0	20	4	7	5	5	7	26	1	9	1	4	28	5	50	4	14	19	2	12
file_1_file_1_jg10292	CG46427_OG0001021	2	5	0	2	5	29	4	6	10	1	4	21	5	8	4	0	17	2	32	3	8	14	2	4
file_1_file_1_jg10293	Fad2_OG0012774_OG0	18	27	14	23	18	6	41	32	63	18	9842	8	26	12493	42	27	7	49	10	10808	9	14	37	17
file_1_file_1_jg10294	Srlp_OG0004429	1551	1343	1199	1311	1282	1862	1418	1143	1613	1574	2729	1896	1282	972	816	1041	2079	1439	2724	2484	1725	1733	1346	1098
file_1_file_1_jg10295	Aos1_OG0002145_OG0	3927	430	336	406	417	1162	429	351	634	2900	2974	996	475	416	1746	236	1302	397	1442	2784	790	982	521	447
file_1_file_1_jg10296	Prosalpha2_OG0004428	6729	2425	1554	1759	2231	4018	1872	1827	2918	6357	6263	2945	2303	3663	3902	1160	4117	2056	4776	6551	3146	3408	2386	2268
file_1_file_1_jg10297	CG5641_OG0004427	2172	466	410	422	442	1081	417	415	592	1635	1466	852	484	472	1155	299	1209	575	1430	1375	887	846	688	387
file_1_file_1_jg10298	NANS_OG0011443	55	6	7	7	4	1	19	8	6	78	10	1	7	2	31	9	5	10	14	4	6	4	16	7
file_1_file_1_jg10299	Pp1-Y2_OG0000044_OG2	8702	3804	4885	5536	5344	4809	6137	3988	6184	6711	6883	3353	5271	4906	4838	3873	3969	5296	6928	6348	2509	4352	6521	3058
file_1_file_1_jg103	His2A:CG33808_OG0000001_OG5.16	0	0	0	0	0	0	0	0	0	0	0	0	0	0	0	0	0	0	0	0	0	0	0	0
file_1_file_1_jg1030	Hsp60C_OG0000967	6	1	0	1	1	0	0	0	1	3	0	5	28	0	13	0	2	1	1	0	5	0	3	0
file_1_file_1_jg10300	CG17202_OG0004426	2087	657	276	342	540	1435	508	513	722	1541	3591	1185	514	568	965	255	1559	424	1650	3372	1029	1414	790	661
file_1_file_1_jg10301	Scgbeta_OG0002144	339	470	406	447	333	783	483	372	371	367	274	776	292	193	127	351	1061	875	1129	213	693	653	429	579
file_1_file_1_jg10302	pps_OG0004425	4075	1563	1866	2325	2369	3274	2708	1923	2895	2250	6788	3098	2367	2370	2714	1796	2783	2421	4984	6158	1767	3087	2497	1931
file_1_file_1_jg10303	Dip-C_OG0004424	1269	530	405	431	575	905	410	546	768	1008	1166	1113	588	496	731	271	1252	462	1296	1164	895	755	808	550
file_1_file_1_jg10304	CG5196_OG0004423	1072	795	609	730	800	1549	845	678	972	920	1352	1646	792	498	722	495	1788	966	2197	1154	1207	1450	1005	862
file_1_file_1_jg10305	Sccpdh2_OG0002143_OG0	1049	2651	572	915	2640	2156	1055	2209	3885	1114	3273	1798	2659	2099	722	544	2184	900	2460	2679	1640	1809	3338	2650
file_1_file_1_jg10306	Sccpdh2_OG0002142_OG0.2	0	0	0	0	0	0	0	0	0	0	0	0	0	0	0	0	0	0	0	0	0	0	0	0
file_1_file_1_jg10307	DNAlig3_OG0002141_OG0	0	0	0	0	0	0	0	0	0	0	0	0	0	0	0	0	0	0	0	0	0	0	0	0
file_1_file_1_jg10308	Cyp9f2_OG0001020_OG0	132	1189	889	1193	2038	717	468	963	1034	225	432	1793	2017	564	0	243	2507	515	1075	603	1388	620	1141	1121
file_1_file_1_jg10309	Sgp_OG0000316_OG1	0	0	0	0	0	0	0	0	2	0	163	0	0	434	0	0	0	1	0	312	0	0	0	0
file_1_file_1_jg1031	CG12511_OG0009568	0	0	0	0	0	0	0	0	0	0	0	0	0	0	0	0	0	0	0	0	0	0	0	0
file_1_file_1_jg10310	Sccpdh2_OG0002142_OG0	0	0	0	0	0	0	0	0	0	0	0	0	0	0	0	0	0	0	0	0	0	0	0	0
file_1_file_1_jg10311	DNAlig3_OG0002141_OG0.2	0	0	0	0	0	0	0	0	0	0	0	0	0	0	0	0	0	0	0	0	0	0	0	0
file_1_file_1_jg10312	Cyp9f2_OG0001020_OG0.2	404	3835	1466	1960	3451	2941	1937	2868	4409	628	1482	3277	2796	2401	70	1151	4860	1809	8461	1427	3450	2429	3321	2525
file_1_file_1_jg10313	Sgp_OG0000316_OG1.2	0	0	0	0	2	0	0	2	0	0	412	1	0	881	0	0	0	0	0	446	1	0	0	3
file_1_file_1_jg10314	CG17562_OG0000289_OG0	17	83	324	263	43	16	462	36	51	10	8925	151	54	13418	255	179	207	239	408	13983	233	11	96	22
file_1_file_1_jg10316	Sol1_OG0011442_OG0	41	0	141	164	0	200	179	3	1	53	1	228	6	4	30	142	231	278	247	0	115	176	7	5
file_1_file_1_jg10317	CG33098_OG0004422	9	64	5539	6576	13	124	8584	46	7	22	9	1659	15	26	14	5312	784	10082	847	21	1534	126	51	5
file_1_file_1_jg10318	Sol1_OG0011441_OG0	5	0	2	1	0	45	0	1	0	14	0	33	0	0	3	0	31	1	15	0	6	44	0	1
file_1_file_1_jg10319	GstD11_OG0004421	38	93	89	86	153	9850	104	81	84	41	40	8729	245	120	15	84	11348	134	14229	187	8085	8978	191	220
file_1_file_1_jg1032	CG7236_OG0001929	27	317	563	594	426	14010	758	343	362	48	32	13660	618	25	16	503	17604	803	22155	10	12166	12853	575	763
file_1_file_1_jg10320	CG10035_OG0004420	3	118	93	65	140	7462	80	94	93	1	0	8304	197	0	3	98	11124	122	11622	1	8196	6196	171	384
file_1_file_1_jg10321	GstD8_OG0004419	75	93	9	17	150	394	20	90	111	177	1	453	139	0	108	20	1227	21	788	0	1108	358	126	181
file_1_file_1_jg10322	GstD7_OG0000102_OG0	27	2	0	2	1	1	2	1	2	85	1	4	1	0	12	2	42	0	3	1	64	0	7	3
file_1_file_1_jg10323	GstD7_OG0000102_OG1	7	1	1	1	1	1	2	1	0	5	2	2	0	2	54	0	17	1	1	1	8	0	3	6
file_1_file_1_jg10324	GstD4_OG0000066_OG0	43	0	1	3	2	4	5	1	1	29	4	1	2	0	36	5	5	4	2	3	5	6	5	6
file_1_file_1_jg10325	GstD3_OG0000718	2546	335	301	348	266	318	476	288	462	1608	1537	280	291	288	830	247	443	422	442	2132	373	242	455	251
file_1_file_1_jg10326	GstD4_OG0000066_OG3	1639	920	263	590	1226	1041	348	1433	2100	2053	160	1179	1645	123	1535	127	2219	261	705	342	1197	727	2112	1425
file_1_file_1_jg10327	GstD1_OG0000728_OG0	21640	10830	11639	13981	11545	22412	16882	10685	16252	20796	18239	16939	11585	12050	22465	8444	30218	13965	28274	20135	25384	19992	14906	9947
file_1_file_1_jg10328	GstD9_OG0011440_OG0	1834	2400	432	742	2643	639	723	2173	3151	1728	1055	992	2658	624	2394	397	1276	616	1139	1130	718	560	2496	2901
file_1_file_1_jg10329	GstD10_OG0001363_OG0	110	91	4	11	103	4	8	82	105	156	19	21	77	13	182	12	59	6	25	21	64	1	151	81
file_1_file_1_jg1033	CG14007_OG0009567	6	13	135	120	15	0	155	20	8	10	0	78	23	3	0	127	29	157	23	0	34	0	18	34
file_1_file_1_jg10330	Tim17a2_OG0000410_OG1	0	0	0	0	0	0	0	0	0	0	0	0	2	0	4	0	0	0	0	0	0	0	0	2
file_1_file_1_jg10331	CG4115_OG0002408_OG0	231	117	2	4	136	40	4	157	195	370	576	13	125	66	271	5	40	1	31	68	19	13	2350	73
file_1_file_1_jg10332	MBD-R2_OG0002409_OG0	3235	1907	1721	2068	2502	3386	2609	1769	2970	2041	5273	3053	2260	2036	1841	1598	3032	2313	4668	4465	1993	3309	2692	2028
file_1_file_1_jg10333	CG10038_OG0001436_OG0	910	461	278	379	385	627	471	374	598	751	840	592	414	414	501	245	707	378	883	765	546	640	491	412
file_1_file_1_jg10334	CG10041_OG0012259_OG0	4	1	0	0	0	0	2	0	1	1	0	0	0	1	1	1	3	0	0	0	5	0	0	0
file_1_file_1_jg10336	CG10013_OG0002410_OG0	21	9	2	4	0	1	1	1	4	7	80	5	1	1	1	0	2	4	4	84	0	0	4	8
file_1_file_1_jg10337	CG4066_OG0012627_OG0	5	8	0	3	8	3	3	1	5	0	161	1	3	3	1	1	1	3	9	2	3	4	10	0
file_1_file_1_jg10338	svp_OG0002412_OG0	562	318	298	334	760	134	444	522	1284	318	708	287	793	1442	182	209	171	367	237	591	83	146	988	289
file_1_file_1_jg10339	dsf_OG0002411_OG0	178	178	95	121	224	58	158	203	397	107	242	90	269	439	62	82	53	151	82	207	38	53	339	134
file_1_file_1_jg1034	CG34011_OG0013090_OG0	0	7	14	3	1	2	11	3	3	7	0	32	1	0	0	11	44	13	16	0	48	3	0	8
file_1_file_1_jg10340	Sfp87B_OG0018232	4	3	0	0	1	0	0	1	0	0	0	0	0	0	1	0	0	0	0	0	2	0	1	0
file_1_file_1_jg10341	CG17738_OG0004945	2500	72	1	3	68	0	2	52	90	4136	47	0	91	24	3813	4	1	0	0	44	2	0	62	31
file_1_file_1_jg10342	CG3942_OG0002413_OG0	1	2	0	0	2	0	0	0	0	0	0	7	6	2	3	0	1	1	0	0	1	2	3	0
file_1_file_1_jg10343	cry_OG0014273_OG0	0	0	0	0	0	0	0	0	0	0	0	0	0	0	0	0	0	0	0	0	0	0	0	0
file_1_file_1_jg10344	lncRNA:CR44036_OG0017467	0	0	0	0	0	0	0	0	0	0	0	0	3	0	1	0	0	0	0	0	0	0	0	0
file_1_file_1_jg10345	Cyp313a3_OG0000089_OG1	118	8	1	1	4	5	1	10	13	130	139	9	1	543	223	1	9	3	1	288	0	1	10	2
file_1_file_1_jg10346	Cyp313a3_OG0000089_OG2	1684	1	0	4	1	0	2	3	2	2040	1	0	1	5	715	0	0	1	0	3	0	1	3	5
file_1_file_1_jg10347	Pglym87_OG0002414_OG0	1	2	0	3	1	0	1	0	0	1	0	1	8	2	9	0	0	0	0	0	0	0	4	0
file_1_file_1_jg10348	CG3916_OG0004946	1	0	0	0	0	0	0	0	0	0	0	0	0	0	0	0	0	0	0	0	0	0	0	0
file_1_file_1_jg10349	CG12256_OG0004947	19	16	47	20	7	11	12	4	9	8	3	10	3	2	1	88	4	6	21	0	8	11	59	0
file_1_file_1_jg1035	CG11149_OG0003730	2	0	0	0	0	0	0	3	1	2	5	0	0	0	2	1	0	0	0	4	3	0	133	1
file_1_file_1_jg10350	CG17404_OG0004948	1	0	21	0	0	0	0	0	0	0	0	0	0	0	0	6	0	0	0	0	0	0	0	2
file_1_file_1_jg10351	Rsbp15_OG0004949	8	1	3	8	2	2	2	2	0	6	6	2	13	14	2	1	6	2	2	8	14	5	2	2
file_1_file_1_jg10352	CG4860_OG0004950	681	273	195	265	192	165	319	186	303	736	260	211	215	323	898	191	267	333	182	1006	238	161	231	249
file_1_file_1_jg10353	Cog1_OG0001437_OG0	1214	616	548	648	879	1284	746	695	1003	811	1534	1008	756	984	778	492	1130	591	1704	1332	726	970	1059	750
file_1_file_1_jg10355	CG4830_OG0000029_OG0	3893	10	7	12	11	7	13	16	7	5178	13	15	8	9	1396	9	17	17	12	3	7	5	16	16
file_1_file_1_jg10356	Adk1_OG0004951	0	16	0	1	2	0	2	4	8	0	0	3	7	1	0	1	0	2	2	0	0	0	6	19
file_1_file_1_jg10357	eIF3d2_OG0000205_OG1	0	0	0	0	0	0	0	0	0	0	0	0	8	0	5	0	0	0	0	0	0	0	0	0
file_1_file_1_jg10358	Cpn_OG0001438_OG0	0	1154	20	10	918	1	15	738	1100	0	12	40	475	7	1	66	2	146	1	9	3	4	1546	2540
file_1_file_1_jg10359	dpr15_OG0004952	92	47	10	36	25	7	18	53	13	81	33	21	21	13	30	23	17	25	42	4	22	3	124	59
file_1_file_1_jg1036	sip1_OG0001928_OG1	803	387	203	225	385	644	344	291	435	624	1077	546	410	333	418	186	655	303	850	904	491	598	388	327
file_1_file_1_jg10360	CG4702_OG0002415	9	0	0	0	1	1	0	0	1	20	117	0	0	1	6	0	0	0	0	0	1	0	62	0
file_1_file_1_jg10361	dpr17_OG0004953	90	59	36	47	17	208	50	47	11	76	17	183	25	2	41	50	219	53	238	1	202	176	101	37
file_1_file_1_jg10362	dpr17_OG0012000	0	0	3	5	1	10	1	0	0	0	1	11	0	0	0	3	7	5	9	0	5	11	0	0
file_1_file_1_jg10363	ATP8B_OG0004954	463	1280	3014	3612	2201	25897	3011	1580	2185	262	647	22502	2549	1336	1015	2844	16409	3583	39517	545	9392	24638	2484	2645
file_1_file_1_jg10364	CG14740_OG0004955	3	2	1	0	0	2	2	0	0	0	0	4	10	0	6	0	6	0	1	0	2	0	0	0
file_1_file_1_jg10365	CG14739_OG0004956	0	4	0	0	0	0	0	0	0	2	0	1	1	0	1	0	0	0	0	0	1	0	0	0
file_1_file_1_jg10366	CG14736_OG0000251_OG1	0	0	0	0	0	0	1	0	2	0	0	0	2	0	1	1	0	0	0	1	1	0	3	0
file_1_file_1_jg10367	ssp5_OG0004957	3	1	0	0	0	0	0	0	0	0	0	0	2	0	3	0	0	0	0	0	1	0	0	0
file_1_file_1_jg10368	CG14736_OG0000251_OG0	1	0	0	0	0	0	0	0	0	0	0	0	2	0	0	0	0	0	0	0	0	0	0	0
file_1_file_1_jg10369	CG42505_OG0004958	0	0	0	0	0	0	0	0	0	1	0	0	0	0	0	0	0	0	0	0	0	0	0	0
file_1_file_1_jg1037	CG14006_OG0001927	0	0	0	0	1	0	0	0	0	0	0	1	3	0	0	0	0	0	0	0	0	0	0	0
file_1_file_1_jg10370	Spt3_OG0004959	345	269	161	232	277	422	221	264	341	327	513	427	233	179	201	186	431	289	617	430	349	447	378	271
file_1_file_1_jg10371	DCAF12_OG0000650	521	290	199	234	302	480	276	247	397	412	1069	439	246	227	256	197	413	287	645	1097	287	481	360	299
file_1_file_1_jg10372	GCC185_OG0001439_OG0	1365	1064	929	1357	1568	1892	1486	1325	2007	774	2684	1465	1557	1585	963	972	1290	1241	2231	2149	781	1765	1834	1108
file_1_file_1_jg10373	KLHL18_OG0004960	474	298	288	339	384	539	320	288	368	368	720	557	405	353	319	198	582	328	763	581	399	402	412	329
file_1_file_1_jg10374	Gal_OG0000293_OG0	1131	243	96	155	331	27	105	211	435	1025	977	174	508	258	279	89	240	109	75	306	173	39	854	174
file_1_file_1_jg10375	mfas_OG0002416_OG0	23324	10021	4789	6598	11898	5159	6867	7753	14625	30333	33727	5231	11802	37069	17708	3614	6029	4511	7308	26177	4266	4748	14226	5893
file_1_file_1_jg10376	Tk_OG0004961	89	163	38	57	2	4	52	119	6	104	0	45	13	8	50	22	13	69	21	0	12	1	170	48
file_1_file_1_jg10377	CG12224_OG0017466	8	12	3	4	21	5	2	10	32	6	7	3	18	10	38	2	1	5	5	9	6	11	8	10
file_1_file_1_jg10378	CG12224_OG0000651_OG1	41	108	28	36	106	15	34	63	115	50	78	22	88	79	161	20	40	40	32	42	26	31	70	71
file_1_file_1_jg10379	CG18547_OG0004962	996	494	148	266	528	257	205	385	664	916	569	352	490	653	320	84	417	244	390	599	375	206	526	356
file_1_file_1_jg1038	CG11147_OG0003729	597	8902	20388	32734	15268	52369	27695	8831	14195	616	10424	24661	15166	18985	400	10953	27913	13329	49085	8216	17307	46428	15631	7401
file_1_file_1_jg10380	CG10005_OG0004963	470	92	27	45	95	12	66	74	107	293	75	11	85	71	514	42	7	51	14	61	14	19	121	53
file_1_file_1_jg10381	Tango9_OG0001056_OG0	1764	2443	1985	2248	2551	2742	2210	1933	3320	1303	2641	2672	2483	2480	681	1501	3598	2652	3814	2604	2517	2330	2592	2587
file_1_file_1_jg10382	GC2_OG0001057	1	0	3	2	3	2	2	1	0	4	5	3	3	1	3	0	0	3	4	1	2	0	2	0
file_1_file_1_jg10383	GC1_OG0002417	1516	580	615	770	536	1460	876	520	639	1483	4059	980	619	989	1561	625	1094	1150	1914	2989	762	1101	781	510
file_1_file_1_jg10384	CG12213_OG0002418	2103	946	820	1137	1259	2712	1490	989	1379	1290	2349	1651	1228	1253	1009	822	1512	1000	3407	1935	1058	2636	1692	803
file_1_file_1_jg10385	aurA_OG0004964	602	31	19	44	25	186	48	30	50	474	1734	160	26	24	332	19	135	45	202	1858	69	125	37	43
file_1_file_1_jg10386	CG3281_OG0004965	314	225	187	226	282	419	272	217	423	212	966	428	276	209	158	158	463	285	642	794	318	475	316	254
file_1_file_1_jg10387	Hsp68_OG0000009_OG1.3	29	93	76	58	107	113	36	56	87	320	214	110	291	23	273	67	38	55	52	175	69	109	94	76
file_1_file_1_jg10388	Hsp68_OG0000009_OG1.4	6	19	21	8	57	60	1	16	14	112	69	45	99	5	373	9	23	27	26	78	53	51	18	34
file_1_file_1_jg10389	CG31211_OG0004966	5816	4282	5049	5305	4274	10604	7849	4163	5341	3808	3550	12154	4109	4184	2986	5163	11884	8506	16043	3085	9756	9538	5864	6846
file_1_file_1_jg1039	CG11029_OG0001270	689	59	449	244	46	6546	259	46	25	843	900	2859	146	1597	681	254	3488	112	5979	997	2071	6074	68	33
file_1_file_1_jg10390	CG3123_OG0000323_OG1	0	0	0	0	1	0	0	0	0	0	0	0	0	0	0	0	0	0	0	0	0	0	0	0
file_1_file_1_jg10391	Cad87A_OG0001088_OG0	3328	576	951	1683	1242	6404	1411	1027	1389	1216	3065	3128	1220	1438	2453	1019	3298	1142	5837	1883	1857	5445	1621	946
file_1_file_1_jg10392	Dnali1_OG0005578	2	3	9	5	0	9	13	0	3	0	1	12	8	1	1	7	9	3	17	1	19	6	5	1
file_1_file_1_jg10393	CG31368_OG0005579	2384	666	590	877	817	1907	848	664	1102	1238	1947	1837	830	845	1358	458	1916	730	3023	1827	1161	1666	1041	1003
file_1_file_1_jg10394	mthl5_OG0005580	816	226	170	237	291	176	205	184	299	503	183	185	299	262	355	111	184	176	166	223	128	183	326	257
file_1_file_1_jg10395	CG31368_OG0005581	444	37	76	139	114	217	104	84	141	107	274	115	136	131	173	81	94	68	271	242	37	207	116	79
file_1_file_1_jg10396	CG6962_OG0000656	882	192	135	196	226	309	165	152	266	653	1449	207	204	270	394	89	260	181	367	1433	164	178	244	200
file_1_file_1_jg10397	sad_OG0005582	892	26	12	10	45	3	12	32	47	465	24	6	38	26	193	5	8	6	2	8	9	0	51	29
file_1_file_1_jg10398	CG6959_OG0005583	1631	1256	972	1616	1822	515	1594	1499	2197	954	956	438	1641	1655	898	784	400	999	814	846	329	536	2285	877
file_1_file_1_jg10399	Kyat_OG0005584	2489	2690	1545	1746	2799	3613	2268	2636	4324	3237	3490	3511	2593	3424	2929	1414	3705	2378	4553	3539	2942	3350	3574	2803
file_1_file_1_jg1040	CG11030_OG0003728	1465	1456	687	805	1497	1034	1008	1383	1859	1194	2018	877	1434	1198	539	742	877	1097	1227	1773	697	1021	1652	1255
file_1_file_1_jg10400	COX5A_OG0005585	9393	17187	28870	19728	17362	24070	26268	19027	21555	13093	10825	20875	14357	6684	9272	31102	25537	33937	27563	9016	29502	21013	19566	19198
file_1_file_1_jg10401	glo_OG0005586	12502	4495	3430	4028	5158	8155	5490	3901	6576	7877	8120	7196	4895	5598	5972	3370	7533	4988	10525	8715	5123	7257	6409	4837
file_1_file_1_jg10402	ClC-a_OG0005587	1304	4935	5229	5240	6613	1865	4997	7098	9522	1200	2283	2471	6209	5051	1138	4560	2462	5899	3107	2389	2804	1625	8310	8774
file_1_file_1_jg10403	Sbf_OG0005588	1875	855	1258	1635	1517	1931	1415	1430	2025	811	2587	1679	1574	2018	1437	1252	1180	1279	2765	1756	699	1740	1907	1214
file_1_file_1_jg10404	HisCl1_OG0005589	41	345	134	166	338	324	198	254	319	34	25	394	333	50	13	143	367	258	479	29	283	324	290	413
file_1_file_1_jg10405	prd1_OG0005590	1369	1261	1836	2388	2267	3359	2289	1699	2499	623	2281	2603	2032	1672	875	1697	2247	1985	4840	1772	1320	3150	2453	1568
file_1_file_1_jg10406	l(3)neo38_OG0005591	2914	200	243	379	383	674	346	365	534	533	461	671	356	481	1366	284	756	304	1212	258	388	861	534	330
file_1_file_1_jg10407	Lk6_OG0005592	15181	40773	65331	84074	57596	28651	87851	41156	75598	9945	52934	39307	58221	65156	14671	55745	35168	87579	45663	38394	27405	26283	61606	54784
file_1_file_1_jg10408	CG6923_OG0005593	1575	1009	1002	1146	1633	3077	1514	1287	2040	845	3091	2319	1553	1601	990	981	1952	1274	4148	2590	990	2906	1954	1670
file_1_file_1_jg10409	CG14722_OG0005594	1538	702	813	894	767	1349	1052	714	1142	1142	1895	1041	741	848	586	716	1027	1102	1794	1950	681	1247	1104	608
file_1_file_1_jg1041	obst-E_OG0000621_OG0	12678	2993	836	1039	2977	90	1298	2883	3753	20735	3745	673	2672	5202	16457	669	755	869	306	2894	1333	76	6140	3228
file_1_file_1_jg10410	Blm_OG0002608	1220	202	250	334	314	721	334	280	381	586	3913	546	262	322	635	270	486	378	833	3219	332	549	403	289
file_1_file_1_jg10411	CG14721_OG0005595	280	320	307	313	299	601	321	308	471	358	844	516	297	242	138	209	567	365	790	812	453	486	395	310
file_1_file_1_jg10412	CG12594_OG0005596	319	71	28	44	44	45	24	74	24	184	19	75	49	15	88	30	111	34	155	5	102	60	115	94
file_1_file_1_jg10413	CG14720_OG0001503_OG0	0	0	0	0	0	0	0	0	0	0	0	0	0	0	0	0	2	0	0	0	0	0	0	0
file_1_file_1_jg10414	I-t_OG0012269	0	0	0	1	1	0	0	0	0	0	2	0	1	0	2	0	1	0	3	0	1	0	0	0
file_1_file_1_jg10415	CG14718_OG0002609	1	0	0	0	0	0	0	0	0	1	0	1	8	0	2	0	2	0	0	0	2	0	0	0
file_1_file_1_jg10416	CG14717_OG0001089_OG1	0	0	0	0	0	0	0	0	0	0	0	0	1	0	1	0	0	0	0	0	0	0	0	0
file_1_file_1_jg10417	Fer3_OG0005597	32	0	0	0	0	1	0	2	0	28	1	0	0	0	10	0	0	1	0	0	1	0	7	1
file_1_file_1_jg10418	CG18765_OG0005598	18	7	0	0	11	13	4	10	3	19	5	8	5	0	20	0	14	0	16	0	5	15	57	4
file_1_file_1_jg10419	CG6908_OG0001504_OG0	388	1667	1217	1461	1644	9819	2822	1747	3285	350	445	5637	1581	974	88	1035	15951	1898	10963	485	14300	8017	3391	1354
file_1_file_1_jg1042	CG9171_OG0003727	598	195	432	501	517	1304	473	442	621	260	1371	836	508	728	325	383	679	436	1827	1057	322	1323	680	466
file_1_file_1_jg10420	CG6834_OG0000255_OG1	335	857	872	1258	1127	1828	1142	875	1472	282	268	1647	1241	551	485	651	2171	837	2834	255	1423	1686	1400	950
file_1_file_1_jg10421	CG6834_OG0000255_OG0	112	89	359	488	207	1946	505	148	219	57	875	1058	214	1887	36	231	1265	211	2002	1130	1003	1686	262	206
file_1_file_1_jg10422	Ho_OG0005599	1322	1338	1045	1015	1459	2070	996	1230	1726	1211	1271	2548	1277	882	418	770	2603	1169	3255	1199	2022	1838	1300	1428
file_1_file_1_jg10423	Taf12_OG0005600	1598	1102	899	968	896	2104	1306	904	1130	1213	2241	2088	905	855	689	864	2333	1269	3201	2131	1888	2140	1239	986
file_1_file_1_jg10424	CG18476_OG0005601	535	548	637	775	654	1134	921	508	791	363	1181	1188	638	475	250	543	1359	905	1820	917	978	1091	732	645
file_1_file_1_jg10425	CG14715_OG0005602	1043	550	270	400	556	690	364	460	810	992	1203	607	519	683	599	230	806	350	1057	1104	455	612	707	340
file_1_file_1_jg10426	CG42327_OG0001449_OG0	2466	5095	1949	2670	6495	3330	3223	4813	7070	1519	5279	2970	5805	3426	1422	2211	2733	2286	4133	2840	2149	3183	7283	5809
file_1_file_1_jg10427	Elp1_OG0005080	2097	945	726	1030	1126	1223	999	983	1594	1457	2394	1244	1102	979	1419	595	1093	1039	1740	2115	729	1056	1411	950
file_1_file_1_jg10428	Csk_OG0005079	3433	3522	4244	5548	6262	5723	5769	4896	7479	1794	8338	4070	6220	6027	2088	3999	3348	4644	7540	6291	2153	5327	6703	4353
file_1_file_1_jg10429	CG14712_OG0005078	2096	575	576	818	885	1168	990	656	1160	1271	5756	942	866	812	973	599	805	897	1631	4692	575	1108	1048	684
file_1_file_1_jg1043	CG31913_OG0003726	2	0	1	0	0	2	0	0	0	1	0	1	1	0	1	0	9	0	6	0	1	2	0	0
file_1_file_1_jg10430	CG18764_OG0005077	143	130	114	141	149	243	165	130	158	105	433	192	100	100	84	106	197	163	261	351	134	234	123	155
file_1_file_1_jg10431	CG6813_OG0005076	248	168	152	198	186	225	223	144	225	166	380	212	166	179	137	143	190	222	332	366	148	203	213	204
file_1_file_1_jg10432	CG14711_OG0005075	482	406	312	367	369	696	427	304	453	375	1440	645	376	267	288	264	863	452	963	1188	603	729	466	435
file_1_file_1_jg10433	Zaf1_OG0005074	182	55	37	54	45	123	48	36	66	97	269	133	31	48	92	22	159	43	195	163	85	126	53	54
file_1_file_1_jg10434	CG14710_OG0002485_OG0	580	313	221	217	279	712	277	264	343	393	1158	535	280	269	232	239	665	308	978	1149	491	664	336	413
file_1_file_1_jg10435	Jupiter_OG0002484	7449	879	2040	3194	961	5327	3471	794	1113	3652	5584	3760	1132	572	2081	1642	4686	2087	7734	5431	3346	5484	1709	858
file_1_file_1_jg10436	CG6791_OG0005073	4924	1593	2192	2369	2213	2794	2761	1933	2853	2376	4001	2534	2089	1953	3451	2099	2300	2880	4208	3292	1376	2553	2510	1927
file_1_file_1_jg10437	wkd_OG0005431	685	1780	2147	2981	1921	2571	3191	1460	2353	521	3033	2295	1928	2210	578	1689	2245	2650	3664	2651	1636	2239	2261	1768
file_1_file_1_jg10438	CG5342_OG0000751_OG1	0	1	0	3	2	0	0	0	0	1	0	2	6	0	2	0	0	0	0	1	0	2	1	8
file_1_file_1_jg10439	CG6790_OG0001482	3	1	1	2	1	2	3	1	0	1	4	1	9	1	86	0	4	3	5	2	7	0	1	0
file_1_file_1_jg1044	CG14005_OG0001926	381	316	179	217	261	552	314	267	362	236	1360	442	265	191	183	192	447	275	739	1067	309	543	360	274
file_1_file_1_jg10440	CG31792_OG0000010_OG4	2033	959	434	652	1469	931	576	913	1432	2044	1198	757	1404	1844	1039	390	838	547	731	967	660	743	1608	1242
file_1_file_1_jg10441	fabp_OG0005432	19625	2338	204	370	1809	4980	509	1843	2330	12730	11094	3561	1631	10151	6696	278	5749	462	6658	11725	3615	5051	4695	7499
file_1_file_1_jg10442	sea_OG0000861_OG0	3198	3382	1083	1599	3601	4306	1736	2678	5084	3799	4483	3983	3473	3493	2614	770	4451	1537	6118	4416	3553	3595	4633	3079
file_1_file_1_jg10443	CG10898_OG0002547	469	342	278	355	331	513	400	259	366	482	646	539	321	236	471	227	630	399	753	554	485	434	410	376
file_1_file_1_jg10444	CG14708_OG0000923_OG1	0	2	0	0	0	1	0	0	0	0	0	0	2	0	0	0	1	0	0	0	0	0	0	0
file_1_file_1_jg10445	dpr4_OG0005433	149	345	129	166	102	1822	202	147	95	150	27	1858	161	19	57	174	2126	214	2799	16	1635	1658	364	459
file_1_file_1_jg10446	dpr5_OG0015720	0	0	0	0	0	0	0	0	0	0	0	0	0	0	0	0	0	0	0	0	0	0	0	0
file_1_file_1_jg10447	dpr5_OG0002548_OG0	114	93	199	204	43	339	198	67	38	120	15	565	109	4	64	144	644	240	1107	0	674	365	210	107
file_1_file_1_jg10448	lncRNA:CR45581_OG0015873	3	2	5	1	0	30	2	2	1	0	0	22	1	0	1	0	29	0	44	0	16	8	0	1
file_1_file_1_jg10449	CG17230_OG0002549_OG0	642	237	173	237	250	1027	252	234	275	368	973	800	243	239	299	131	888	256	1666	867	530	996	337	301
file_1_file_1_jg1045	CG11034_OG0001268	1037	634	436	504	685	1181	665	478	712	866	1726	870	690	468	580	395	897	645	1262	1492	679	1094	788	659
file_1_file_1_jg10450	PGRP-LB_OG0002550_OG0	480	2073	413	333	1942	10192	1022	1724	2689	455	2104	4946	1747	3036	297	476	6858	623	11351	2020	5531	9044	2733	1247
file_1_file_1_jg10451	sals_OG0005434	9383	9627	24335	24874	11552	51	31596	9668	15572	9652	7862	5440	10394	12893	11202	23683	3094	34931	1813	6547	6881	49	12314	13333
file_1_file_1_jg10452	CG5281_OG0005435	279	240	117	141	98	678	160	134	140	261	144	721	117	60	73	102	906	162	1072	152	652	583	254	198
file_1_file_1_jg10453	Exd2_OG0005436	1179	555	411	527	586	601	605	584	873	1041	1206	681	586	586	1190	364	742	695	924	883	548	578	873	529
file_1_file_1_jg10454	CG5276_OG0005437	444	431	420	491	530	579	569	431	634	400	1088	455	495	360	321	375	483	529	673	902	452	460	580	363
file_1_file_1_jg10455	RpL24-like_OG0005438	5031	11038	6930	8431	8652	8904	11125	9212	11109	5713	12021	11025	8355	3866	3224	6311	11116	12382	12879	8128	8924	8989	11151	11503
file_1_file_1_jg10456	Dtd_OG0005439	163	132	74	82	88	197	95	95	130	155	249	204	100	73	85	68	261	113	292	231	195	152	128	137
file_1_file_1_jg10457	CG5270_OG0005440	1461	1073	1913	2191	2144	1542	1881	1723	2469	651	4076	1733	2104	2107	681	1522	1380	1985	2445	2317	975	1282	2424	1434
file_1_file_1_jg10458	ninaG_OG0005441	14	226	6	4	98	1	1	72	80	31	18	4	49	3	22	6	1	15	1	0	2	0	302	253
file_1_file_1_jg10459	CG6723_OG0005442	314	598	903	964	210	0	885	235	292	279	17	98	206	9	297	785	69	1080	25	2	189	0	406	184
file_1_file_1_jg1046	COX6CL_OG0012530	2	5	0	2	4	54	1	1	4	0	1	65	0	0	0	0	79	2	96	0	62	30	3	3
file_1_file_1_jg10460	Ranbp9_OG0002551	5088	797	596	764	1077	990	1010	933	1598	3915	6596	964	979	1545	2605	484	910	897	1330	6188	621	840	1322	730
file_1_file_1_jg10461	Irbp_OG0005443	1029	625	257	367	576	933	422	467	727	845	3639	1118	603	373	629	218	848	293	1071	3377	428	797	669	681
file_1_file_1_jg10462	mgr_OG0005444	2299	807	545	557	711	1083	704	675	1008	1994	2389	842	726	832	1676	455	814	701	1351	2089	700	1019	1075	598
file_1_file_1_jg10463	mRpL40_OG0005445	616	868	651	784	663	1221	915	692	878	614	1059	994	697	390	477	690	1469	1207	1359	868	1227	989	892	756
file_1_file_1_jg10464	pros_OG0005446	4435	579	854	951	940	3314	1322	760	1122	1848	41	2747	868	52	1552	1088	2795	978	5288	13	1357	3208	1208	1642
file_1_file_1_jg10465	pros_OG0015872	0	0	0	0	0	0	0	0	0	0	0	0	0	0	0	0	0	0	0	0	0	0	0	0
file_1_file_1_jg10466	pros_OG0000321_OG1	1436	23	52	96	60	49	87	35	80	759	24	19	62	26	1033	33	24	42	73	8	6	28	102	39
file_1_file_1_jg10467	pros_OG0000321_OG0	1541	45	61	108	64	60	90	55	83	1037	27	47	68	19	1066	40	77	83	143	24	55	54	135	36
file_1_file_1_jg10468	pros_OG0012011	23	0	0	0	0	0	1	3	0	3	0	0	1	0	20	3	0	0	0	0	0	0	1	2
file_1_file_1_jg10469	pros_OG0015156_OG0	0	0	0	0	0	0	0	0	0	0	0	0	0	0	1	0	0	0	0	0	0	0	0	0
file_1_file_1_jg1047	TrissinR_OG0001267	225	188	162	195	169	2604	337	190	268	141	1429	2278	231	2963	23	189	3144	268	3216	1297	2041	2503	290	307
file_1_file_1_jg10470	kirre_OG0015055_OG0	0	0	0	0	0	0	0	0	0	0	0	0	0	0	0	0	0	0	0	0	0	0	0	0
file_1_file_1_jg10471	lncRNA:CR31386_OG0014392_OG0	26	0	0	0	0	0	0	0	0	20	0	0	0	0	6	0	0	0	0	0	0	0	0	0
file_1_file_1_jg10473	CG5214_OG0005447	8625	16055	29104	23234	18458	20047	26157	18876	22945	11351	12372	20444	16058	12925	9025	26614	17599	35641	24697	10931	19175	16726	20432	14441
file_1_file_1_jg10474	CG11825_OG0005448_OG0	995	1897	1832	1348	2173	4239	1688	2161	2567	1189	1912	2497	2009	1487	848	2033	1830	1921	3771	1966	1971	3823	2242	1271
file_1_file_1_jg10475	scpr-B_OG0000084_OG0	1899	1872	1421	1325	1855	2442	1553	1661	2255	1693	2419	2494	1773	1743	4	1445	2276	1950	2829	1816	1825	2242	1742	2228
file_1_file_1_jg10476	CG17726_OG0016113.A	4	1	7	1	3	9	0	5	10	2	1	3	5	2	0	1	17	6	2	1	18	0	1	4
file_1_file_1_jg10477	CG17726_OG0016113.B	30	2	5	10	3	19	14	4	9	9	29	32	0	9	11	3	38	8	34	26	7	9	9	3
file_1_file_1_jg10478	scpr-B_OG0000084_OG1.2	0	0	0	0	0	0	0	0	0	0	0	0	0	0	0	0	0	0	0	0	0	0	0	0
file_1_file_1_jg10479	scpr-B_OG0000084_OG0.2	2	1	0	1	0	2	0	1	1	2	0	6	1	1	1	1	3	0	2	5	1	3	0	2
file_1_file_1_jg1048	rau_OG0003725	204	720	322	522	644	390	797	770	1727	185	718	725	748	928	215	306	1007	528	1234	614	749	386	1427	382
file_1_file_1_jg10480	CG31388_OG0005449	337	367	431	409	335	637	500	325	393	240	328	630	343	213	227	464	570	619	940	189	550	643	455	397
file_1_file_1_jg10481	CG31441_OG0005450	99	69	42	40	75	358	88	55	105	56	303	397	73	49	53	49	425	82	541	217	290	340	94	104
file_1_file_1_jg10482	CG17721_OG0001483	214	130	117	133	120	206	117	119	171	155	120	274	115	82	75	100	231	133	329	163	168	225	123	146
file_1_file_1_jg10483	Arfip_OG0005451	847	550	490	576	652	1217	694	504	723	617	1665	1003	633	643	391	385	1034	619	1604	1624	637	1157	777	491
file_1_file_1_jg10484	Dph3_OG0005452	207	215	148	176	170	297	145	164	245	191	202	318	154	116	89	146	370	197	469	237	356	312	198	229
file_1_file_1_jg10485	CG17187_OG0005453	441	384	192	249	343	485	339	265	383	309	732	424	321	163	158	197	610	295	669	601	378	431	352	409
file_1_file_1_jg10486	GCC88_OG0005454	1227	849	480	641	918	1630	842	760	1220	977	2044	1496	897	814	660	470	1588	647	2185	1582	1123	1489	1195	862
file_1_file_1_jg10487	CG17726_OG0005455	383	1036	1069	857	871	1032	932	925	1351	621	804	1454	849	386	289	868	1458	1428	1563	669	1228	768	978	986
file_1_file_1_jg10488	scpr-B_OG0000084_OG1	2	2	0	0	2	1	0	1	1	3	0	1	0	0	0	1	9	0	4	1	3	5	0	0
file_1_file_1_jg10489	RpL3_OG0005456	78405	46167	23748	28223	46285	32879	32104	50363	68671	79987	79303	28748	44443	59195	66360	20887	23376	38411	34929	63475	22457	27828	71409	27394
file_1_file_1_jg1049	CG9029_OG0003724	2	0	1	1	0	0	1	0	0	5	0	0	0	7	2	1	0	3	2	2	5	0	0	0
file_1_file_1_jg10490	CG6693_OG0000862_OG0	1905	732	543	700	755	1495	703	620	934	1542	2593	1212	780	569	664	435	1410	688	2062	2462	1027	1397	850	659
file_1_file_1_jg10491	CG6689_OG0002552_OG0	952	1058	1300	1418	1032	1521	1828	1059	1397	896	1771	1619	1062	709	884	1274	1463	1884	2227	1582	1184	1557	1299	1066
file_1_file_1_jg10492	CG4820_OG0005457	322	231	213	246	217	451	319	194	287	256	618	431	185	156	151	165	419	294	595	430	365	413	266	266
file_1_file_1_jg10493	RpS25_OG0005458	39536	31487	14147	16289	24043	23239	14655	27187	34649	42016	35105	23713	25395	27746	26919	13106	23364	22606	24655	37401	20882	17704	28692	26124
file_1_file_1_jg10494	ZnT86D_OG0005459	1544	834	477	637	928	1032	711	774	1407	1369	2084	789	977	1410	1131	374	869	580	1236	2135	478	876	1294	757
file_1_file_1_jg10495	Tctp_OG0000579_OG0	32862	19519	11577	15021	18815	15761	17503	17904	28572	28651	34615	12743	18425	22073	20514	11756	9626	17177	16104	33098	7917	12487	24425	13929
file_1_file_1_jg10496	SdhC_OG0005460	2948	7256	10297	8495	6615	11337	10673	7616	8982	4550	3552	10122	5904	3244	3449	10088	10704	15360	11988	3059	10897	8673	7102	7122
file_1_file_1_jg10497	cu_OG0000580	1715	1012	3878	3131	855	636	3847	1612	2445	1352	1793	1065	911	2068	709	3226	981	5582	960	2236	1993	638	2730	1199
file_1_file_1_jg10498	CG18577_OG0005461	7	0	0	0	0	3	0	0	0	6	2	2	0	1	3	0	3	0	11	0	1	0	29	2
file_1_file_1_jg10499	Ugt303A1_OG0001484	48	33	19	51	57	193	33	60	67	18	39	186	41	82	8	19	133	31	329	38	72	179	96	33
file_1_file_1_jg105	Pzl_OG0000016_OG4.2	0	0	0	0	0	0	0	0	0	1	0	1	0	0	16	0	11	0	0	0	13	0	1	0
file_1_file_1_jg1050	Acp26Aa_OG0012363_OG0	0	0	0	0	0	0	0	0	0	0	0	0	0	0	0	0	0	0	0	0	2	0	0	0
file_1_file_1_jg10500	Ugt35A1_OG0005462	287	559	608	1266	846	4251	1241	650	1082	276	269	2626	821	411	234	463	2846	730	4636	257	1719	3658	949	362
file_1_file_1_jg10501	Ugt35B1_OG0001485_OG0	13	4723	552	855	8304	147749	818	5784	4538	25	69	65052	9021	115	4	1071	123339	597	117473	69	77665	120898	6966	3497
file_1_file_1_jg10502	Ugt304A1_OG0000752_OG0	7	7	10	10	4	20	9	7	15	5	23	18	5	50	0	5	24	3	39	21	14	19	17	6
file_1_file_1_jg10503	Ugt35D1_OG0000322_OG2	0	2	0	0	0	4	1	1	6	2	0	6	2	1	0	0	18	3	0	0	29	1	0	1
file_1_file_1_jg10504	CG4757_OG0001077	3538	5894	3257	4579	8800	5674	5965	6973	15985	6876	3471	4643	12175	5836	40	2824	6860	3835	5560	4631	7241	4032	15295	4229
file_1_file_1_jg10505	Ugt302C1_OG0000227_OG1	2206	6231	2972	5421	8593	20920	5568	5898	9214	2197	4561	10371	8819	6070	2603	2100	12220	2857	16142	4365	7850	19659	9525	5767
file_1_file_1_jg10506	Ugt302E1_OG0011513	4	6	2	0	7	5	6	6	7	4	3	4	1	12	17	1	4	4	4	6	2	5	10	9
file_1_file_1_jg10507	Ugt302E1_OG0017165	2	3	0	0	6	5	0	4	5	4	0	0	6	3	16	2	1	0	3	3	0	3	12	3
file_1_file_1_jg10508	Ugt302C1_OG0000227_OG0	12	27	0	8	21	5	11	18	27	14	0	9	24	0	120	6	8	1	5	0	13	5	17	38
file_1_file_1_jg10509	mAcon2_OG0005463	0	0	0	0	1	0	0	1	2	2	2	0	12	0	3	1	0	0	0	0	0	0	0	0
file_1_file_1_jg1051	CG9021_OG0003723	2849	10	3	10	18	15	12	27	7	36	27	21	16	23	18	5	22	10	22	23	20	12	17	9
file_1_file_1_jg10510	Ugt35C1_OG0000464_OG0	168	1278	144	486	1269	66	473	2519	3806	100	299	430	1654	195	90	184	2334	289	53	108	1930	41	4210	1370
file_1_file_1_jg10511	SdhCL_OG0005464	0	0	1	0	0	0	0	0	0	0	0	0	1	0	4	1	0	0	1	0	0	0	0	0
file_1_file_1_jg10512	side-VI_OG0001486_OG0	4	2	5	2	5	15	8	3	6	2	1	4	5	0	2	8	11	3	17	0	4	10	7	1
file_1_file_1_jg10513	Tengl4_OG0012465_OG0	0	1	0	0	0	0	0	0	0	0	0	0	5	0	0	0	2	0	0	0	0	2	0	0
file_1_file_1_jg10515	Leash_OG0005465	745	346	448	539	481	571	687	380	574	492	704	399	483	405	423	408	344	606	818	544	195	497	544	400
file_1_file_1_jg10516	CG6621_OG0005466	1635	1091	857	974	1166	3230	1290	942	1427	1258	2733	3157	1124	1291	1062	863	3490	1383	4953	2502	2613	2799	1351	1720
file_1_file_1_jg10517	Ak3_OG0005467	1486	1534	857	1374	1850	1500	1612	1269	2018	1440	1318	1282	1723	1463	448	847	1622	1227	2130	1294	1284	1478	2313	1467
file_1_file_1_jg10518	CG14696_OG0005468	886	707	678	947	973	2836	1038	799	1078	944	393	2380	1018	484	339	490	2825	782	4044	328	1769	2486	1200	707
file_1_file_1_jg10519	Tpc1_OG0014046_OG0	196	97	99	138	117	266	185	130	194	114	346	206	111	128	98	106	176	137	360	316	88	316	223	85
file_1_file_1_jg1052	bchs_OG0003722	1481	909	1649	2494	1602	3703	1837	1561	2187	519	1395	3404	1758	1986	1370	1930	2911	1968	3896	787	1462	3427	2071	1457
file_1_file_1_jg10520	Tpc1_OG0005469	407	321	277	422	401	899	368	352	552	400	1050	909	389	338	297	233	815	427	1334	907	552	734	566	329
file_1_file_1_jg10521	CG14695_OG0011514	244	268	111	125	248	321	128	151	278	245	65	292	235	52	115	87	231	99	401	37	177	314	188	211
file_1_file_1_jg10522	asRNA:CR45195_OG0000203_OG0	5889	483	275	374	395	103	425	413	581	13048	1238	310	373	434	5612	227	241	549	182	856	348	54	564	481
file_1_file_1_jg10523	CG4596_OG0005470	355	84	52	61	52	586	73	65	58	220	41	544	54	37	117	65	465	68	944	17	235	609	133	62
file_1_file_1_jg10524	Fdh_OG0005471	7565	4312	2652	3273	4562	5068	2976	3601	5002	7422	9275	5056	4562	5909	2727	1804	4927	3197	6886	9442	3691	3827	4984	2902
file_1_file_1_jg10525	Tsp86D_OG0002553	451	147	92	140	170	278	141	153	174	347	866	296	171	145	186	95	267	181	447	823	197	268	240	148
file_1_file_1_jg10526	SelR_OG0005472	1244	2854	5938	5344	3428	2683	5502	2971	3930	1244	1557	2163	3012	1790	884	6009	1685	6198	4043	1790	2105	2706	3387	2597
file_1_file_1_jg10527	SelR_OG0012954_OG0	797	2287	4181	3139	2304	3027	4337	2140	2756	930	1237	4362	2006	1423	342	3754	5049	5297	5411	1199	5525	3539	2623	3668
file_1_file_1_jg10528	CG6574_OG0000228_OG1	325	187	264	269	219	403	254	234	300	251	675	426	249	374	237	199	525	308	571	634	425	337	290	267
file_1_file_1_jg10529	CG6574_OG0000228_OG0	126	480	514	811	607	394	686	493	875	82	511	706	549	541	25	384	860	473	739	428	694	296	788	417
file_1_file_1_jg1053	CG9016_OG0009565	15	0	0	0	0	0	0	4	0	12	6	0	8	0	11	2	0	0	1	0	0	0	2	0
file_1_file_1_jg10530	CG4570_OG0002554	394	13	7	14	2	177	18	9	3	442	4421	56	9	29	174	6	30	10	59	3956	30	72	33	4
file_1_file_1_jg10531	CG4511_OG0001487	2694	886	792	1004	1118	2229	1271	872	1382	2115	5244	1381	1141	1116	1355	698	1632	1004	2771	4318	1062	2157	1486	808
file_1_file_1_jg10532	CG6567_OG0002369	880	457	232	279	455	450	301	370	565	661	934	399	426	622	475	228	492	368	637	1001	450	328	607	354
file_1_file_1_jg10533	CG42394_OG0012258	1743	412	519	714	502	441	664	306	505	1177	461	495	470	949	988	414	303	389	1085	567	394	474	651	410
file_1_file_1_jg10534	Cad86C_OG0002368	2160	221	822	1054	471	3291	1351	317	465	840	806	2987	523	1430	1507	928	3344	1043	4583	487	1859	3052	684	542
file_1_file_1_jg10535	inaE_OG0018233	0	0	0	0	0	8	0	2	1	0	0	1	1	0	0	0	2	1	15	0	1	0	2	0
file_1_file_1_jg10536	TTLL15_OG0001430	163	445	631	786	565	960	840	403	646	104	745	877	528	372	68	500	869	785	1421	576	529	921	572	401
file_1_file_1_jg10537	CG14693_OG0011478	3	1	107	112	0	113	118	1	1	7	0	161	23	0	0	79	194	139	344	0	182	89	12	4
file_1_file_1_jg10538	CG14692_OG0000649_OG0	88	338	1134	1118	581	21963	1032	450	402	80	27	24575	903	47	37	908	29395	1065	34723	10	21475	24708	643	1235
file_1_file_1_jg10539	CG14687_OG0004913	1686	13997	11685	6047	17779	3092	9516	14325	20520	1033	3278	2757	13740	1834	881	11222	3558	9099	4347	1599	5098	3007	11854	6079
file_1_file_1_jg1054	dsf_OG0001925	26	0	0	2	0	0	0	0	0	24	2	0	0	0	11	0	0	0	1	0	0	0	5	0
file_1_file_1_jg10540	Mcm5_OG0004912	2958	149	190	190	213	212	219	169	271	2255	5506	126	182	100	1539	118	98	190	162	5078	72	96	225	80
file_1_file_1_jg10541	Art1_OG0004911	3701	671	791	693	782	723	744	625	965	2671	3977	699	742	601	1866	608	644	879	959	4017	605	559	834	723
file_1_file_1_jg10542	Rbp1-like_OG0000250_OG0	2441	1232	813	1004	1121	1706	991	934	1353	2057	1896	1730	1114	851	1342	649	1797	1110	2376	1882	1359	1442	1329	1034
file_1_file_1_jg10543	mRpL37_OG0004910	1040	779	770	820	812	1101	1096	809	1094	1078	1515	892	744	714	719	708	729	1025	1392	1564	679	980	1079	725
file_1_file_1_jg10544	CG42633_OG0004909	6	70	249	255	97	1774	283	62	39	6	0	1394	130	6	4	172	1729	308	3006	4	1584	1630	62	97
file_1_file_1_jg10545	Desi_OG0004908	26	8	49	67	8	0	51	2	8	85	6	15	6	8	25	40	5	67	2	4	17	0	56	13
file_1_file_1_jg10546	CG45078_OG0000532_OG0	38766	31010	55473	64721	34865	39	66246	29274	43793	39629	26763	10486	29588	52873	48588	60177	5118	78430	3596	28870	15492	12	30431	35460
file_1_file_1_jg10547	TfIIFbeta_OG0004907	952	273	195	224	258	535	270	239	385	708	1919	378	251	309	391	179	382	237	682	1779	299	552	399	212
file_1_file_1_jg10548	Cap-H2_OG0004906	1609	775	798	933	1293	1749	894	976	1282	777	1132	1159	1251	1027	660	785	867	842	2188	1100	528	1457	1285	1285
file_1_file_1_jg10549	MED7_OG0004905	1005	509	334	376	389	805	479	398	560	709	870	745	381	339	401	323	1089	543	1125	853	734	772	480	504
file_1_file_1_jg1055	Gpdh1_OG0002697	4836	13872	21947	18864	18655	7798	21694	19535	25430	5073	11659	8525	15390	15459	5578	25745	7100	27970	12047	12614	12933	7097	21320	12111
file_1_file_1_jg10550	CG31272_OG0002367	25	26	20	29	23	184	26	19	16	66	22	82	33	848	6	19	230	46	305	354	86	192	92	11
file_1_file_1_jg10551	CG14691_OG0004904	1	0	1	0	0	2	0	0	0	0	0	2	4	4	0	0	2	1	3	0	3	4	0	0
file_1_file_1_jg10552	TkR86C_OG0004903	69	19	13	32	32	909	42	14	20	44	10	716	28	4	27	13	813	30	1078	0	516	816	55	17
file_1_file_1_jg10553	tomboy20_OG0004902	0	0	0	0	0	0	0	0	0	2	0	0	3	0	1	0	1	0	0	0	0	0	1	0
file_1_file_1_jg10554	CG4073_OG0004901	0	0	0	0	0	2	0	0	0	0	0	0	1	0	0	0	1	0	2	0	0	3	0	0
file_1_file_1_jg10555	CG14689_OG0004900	3	4	0	0	3	202	0	2	7	1	0	207	11	0	1	1	164	0	192	0	112	188	6	17
file_1_file_1_jg10556	CG31373_OG0002366	58	33	8	8	25	66	19	37	84	91	253	63	32	1232	107	4	70	5	89	823	38	51	134	21
file_1_file_1_jg10557	CG31278_OG0002365	255	93	75	90	83	233	90	94	137	194	289	219	95	105	147	52	237	84	312	286	200	182	138	120
file_1_file_1_jg10558	CG14684_OG0002364	1	0	0	0	0	1	0	0	0	0	0	0	0	0	0	0	0	0	0	0	0	0	0	0
file_1_file_1_jg10559	CG31467_OG0000189_OG1	220	33	17	32	33	136	17	39	55	129	40	178	29	37	51	12	196	23	272	43	122	125	51	43
file_1_file_1_jg1056	CG9044_OG0005844	2656	2646	3536	4196	4376	3359	3638	3390	5130	1452	3387	3569	4146	3959	1784	2877	2752	3905	4474	3004	2541	2963	4284	3443
file_1_file_1_jg10560	CG31467_OG0000189_OG0	5	6	0	3	0	4	1	3	1	6	6	3	1	4	24	2	2	3	6	3	9	10	4	2
file_1_file_1_jg10561	pug_OG0002363	4677	6161	1044	1529	6672	3522	2082	7193	11106	2812	6812	3973	7123	8964	693	1077	3747	3201	5243	6910	4647	2985	11943	3782
file_1_file_1_jg10562	CG46459_OG0012459_OG0	343	231	378	442	261	352	371	334	311	244	271	267	246	200	175	513	185	422	494	327	196	372	314	147
file_1_file_1_jg10563	CG46459_OG0000741_OG0	1831	1743	2822	2348	1806	2834	3049	1857	2588	1468	2180	2872	1574	1158	1067	2902	2515	3789	3626	1966	2743	2618	2309	1996
file_1_file_1_jg10564	Skeletor_OG0002362	11261	5237	3301	4432	6878	29	6343	4871	7692	13125	2534	1167	6141	3657	12961	3566	663	4519	469	1710	720	6	10361	3940
file_1_file_1_jg10565	Phyhd1_OG0002361	701	2232	3840	3529	2334	7	3274	2056	3020	849	724	708	2332	684	1262	3567	505	4033	251	634	1675	14	2834	1744
file_1_file_1_jg10566	CG6465_OG0002360	6	91	38	44	23	14	30	15	17	30	17	40	37	274	11	27	134	33	19	166	128	7	113	13
file_1_file_1_jg10567	Cow_OG0011477_OG0	21	0	0	0	0	0	0	1	1	39	27	0	1	222	3	0	0	0	0	64	1	0	3	0
file_1_file_1_jg10568	hth_OG0000387_OG1	4015	3073	951	879	3136	6649	943	2092	4200	3711	1187	8181	3472	2681	2604	908	11028	1450	12471	1034	10016	6204	3389	6635
file_1_file_1_jg1057	CG13999_OG0000662_OG0	51	46	109	99	22	392	102	37	29	46	1	304	43	9	31	77	358	95	552	4	283	388	71	59
file_1_file_1_jg10570	Nph_OG0018235	0	0	0	0	2	0	0	0	0	0	0	1	0	0	0	0	0	0	5	0	1	0	0	1
file_1_file_1_jg10571	plum_OG0015630	0	0	0	0	0	2	0	0	0	0	0	2	0	0	0	0	0	0	5	0	1	1	0	0
file_1_file_1_jg10572	AstA_OG0014506_OG0	0	0	0	0	0	0	0	0	0	0	0	0	0	0	1	0	0	0	2	0	0	2	0	0
file_1_file_1_jg10573	Cyp12e1_OG0000853_OG0	2176	1104	2398	1784	1312	891	1569	972	1564	2544	505	998	1286	798	1440	1810	1201	1886	1716	576	1172	773	1192	1207
file_1_file_1_jg10574	CG6345_OG0001429_OG0	352	290	295	317	322	422	359	281	379	345	323	470	262	183	249	314	492	460	689	269	400	329	316	279
file_1_file_1_jg10575	Rrp46_OG0002359_OG0	673	163	113	133	184	308	156	143	300	677	559	327	147	194	350	95	355	166	451	599	258	255	269	201
file_1_file_1_jg10576	Irp-1B_OG0000130_OG1	3998	3422	3106	3700	4628	11343	3604	3308	5083	3642	9317	8258	4432	12571	2795	1991	8803	2804	14017	9387	5585	9779	5533	2649
file_1_file_1_jg10577	CG6325_OG0001428_OG0	763	323	321	363	372	582	430	324	535	473	1781	489	424	479	540	312	473	457	975	1550	363	631	502	312
file_1_file_1_jg10578	mthl11_OG0011968_OG1	2	0	1	0	0	0	0	5	1	0	0	7	4	0	2	0	1	1	2	1	0	1	0	1
file_1_file_1_jg10579	mthl11_OG0017163	0	0	0	0	0	0	0	0	2	1	0	5	0	0	2	0	2	0	0	1	1	0	0	1
file_1_file_1_jg1058	CG13998_OG0013072_OG0	0	0	0	0	0	0	0	0	0	0	0	0	1	0	0	0	0	0	0	0	0	0	0	0
file_1_file_1_jg10580	mthl11_OG0011968_OG0	6	0	0	0	0	0	0	0	3	0	0	1	1	2	1	1	1	0	3	2	0	0	3	2
file_1_file_1_jg10581	cwo_OG0004899	1589	869	918	1215	1511	2545	1458	1509	2548	1062	2404	2459	1984	2791	1293	867	1683	1395	3850	2028	1084	2633	2632	1936
file_1_file_1_jg10582	Rfx_OG0004898	459	360	732	939	636	2929	1020	561	720	288	1511	2222	696	539	324	646	2272	955	4385	1257	891	2756	729	559
file_1_file_1_jg10583	jumu_OG0002358	2425	62	78	119	119	596	174	104	117	930	4040	445	87	156	1057	76	310	106	888	3610	136	486	171	111
file_1_file_1_jg10584	CG31406_OG0015054_OG0	0	0	0	0	0	0	2	0	0	0	0	0	0	0	2	0	0	0	0	0	0	0	0	0
file_1_file_1_jg10585	CG12592_OG0013984_OG0	3	0	0	0	0	0	0	0	0	1	0	0	1	0	0	0	0	0	0	0	0	0	0	1
file_1_file_1_jg10586	sle_OG0002357	6027	250	226	286	332	884	305	339	617	2809	10771	554	399	452	3673	183	514	268	908	8754	216	714	730	249
file_1_file_1_jg10587	CG12818_OG0004897	278	164	114	129	198	222	147	118	263	189	486	218	191	156	192	86	306	163	330	458	224	230	218	177
file_1_file_1_jg10588	Bruce_OG0004896	4713	3927	4429	6163	5596	10911	5488	6893	8232	2154	8018	11252	5719	7185	5141	6454	8802	6143	12060	5106	5283	10301	8753	5695
file_1_file_1_jg10589	CG6293_OG0004895	73	3349	3564	3997	5379	672	3654	2753	3407	45	992	911	4747	397	33	2441	440	3050	1085	726	893	425	4044	1099
file_1_file_1_jg1059	Vm26Ab_OG0001537	4	13	38	41	7	65	73	9	12	11	106	138	10	11	4	39	133	52	205	12	130	93	20	5
file_1_file_1_jg10590	Nuak_OG0002356	4415	4452	10723	10643	9768	1569	12101	6591	10564	3284	5254	2926	8647	7232	3942	11870	2296	12927	3312	4949	2918	1572	7911	5801
file_1_file_1_jg10591	pont_OG0002599_OG0	3282	434	238	352	451	848	386	383	649	2374	2910	737	455	513	1453	184	844	318	1194	2928	597	642	743	373
file_1_file_1_jg10592	Sirt6_OG0002598_OG0	258	43	43	56	56	171	55	38	69	189	494	143	45	82	124	27	188	49	265	425	140	183	90	48
file_1_file_1_jg10593	CG3999_OG0002597_OG0	926	471	74	184	416	18	139	440	681	611	430	159	631	484	169	66	80	173	82	345	323	7	854	186
file_1_file_1_jg10594	CG42795_OG0000869_OG0	229	546	1342	1593	407	5594	1522	753	422	99	39	5317	548	124	202	1645	5345	1354	6673	19	2932	6440	1330	1170
file_1_file_1_jg10595	CG34107_OG0002596_OG0	6	2	21	15	8	150	34	3	5	1	3	61	11	1	2	10	92	22	265	0	74	175	12	11
file_1_file_1_jg10596	CG12817_OG0002595_OG0	62	37	39	35	13	173	55	26	12	53	11	163	13	0	26	22	226	32	253	0	167	144	65	60
file_1_file_1_jg10597	CG12420_OG0002594_OG0	4	5	8	4	1	22	9	0	0	3	0	59	0	0	0	7	100	13	126	0	77	35	12	8
file_1_file_1_jg10598	Syn_OG0002593_OG0	832	322	613	830	292	3091	714	540	302	295	75	2193	430	74	437	579	2418	523	4907	20	917	3393	966	580
file_1_file_1_jg10599	Syn_OG0002592_OG0	364	2529	2290	2309	2854	566	2488	1718	3007	396	1872	717	2672	3124	603	1877	749	2291	815	2568	785	559	2263	1726
file_1_file_1_jg106	Pzl_OG0000016_OG4.8	0	2	0	0	1	0	0	0	0	0	0	0	0	0	0	0	0	0	0	0	0	0	0	0
file_1_file_1_jg1060	Vm26Ac_OG0012918_OG0	0	0	0	0	0	0	0	0	1	0	5	0	0	0	0	0	0	0	0	1	2	0	0	0
file_1_file_1_jg10600	Timp_OG0002591_OG0	215	57	198	261	90	696	194	153	87	52	23	594	129	33	127	162	599	126	1027	5	185	717	203	108
file_1_file_1_jg10601	CG12814_OG0001499_OG1	2046	2703	1821	2225	4653	2870	2268	3088	4346	1675	2185	1974	4170	4240	1852	1555	1819	1875	3514	2084	1316	2702	4203	2777
file_1_file_1_jg10602	Best1_OG0002590_OG0	1976	4299	2973	3120	5932	25077	3612	4313	6850	1821	6492	19185	6044	5134	1182	2675	20633	3429	33073	4751	14493	22961	6354	4814
file_1_file_1_jg10603	CG6254_OG0001498_OG0	611	285	218	266	237	541	295	204	324	380	650	400	243	215	345	202	466	295	717	592	368	474	340	249
file_1_file_1_jg10604	Invadolysin_OG0001497_OG0	1238	3222	2082	3170	5281	4172	3167	2939	5339	984	2758	3932	4940	2744	377	1586	2870	2061	6952	2526	1785	3649	4701	2029
file_1_file_1_jg10605	TAF1B_OG0002249	1092	267	150	256	268	775	249	237	426	670	2213	670	266	323	370	144	638	183	982	1919	367	701	382	259
file_1_file_1_jg10606	tws_OG0002248	3220	1521	2084	2748	2285	2909	3128	1700	2868	1318	8733	1822	2289	2672	1980	2045	1614	2562	3695	6765	927	2706	2510	1484
file_1_file_1_jg10607	knk_OG0002247	2103	536	67	94	737	93	81	578	831	1603	551	114	686	656	1105	76	130	105	115	396	98	105	789	588
file_1_file_1_jg10608	ATPsynÎµL_OG0012618_OG0	37	14	9	9	12	0	7	18	20	29	17	1	8	11	12	6	0	3	4	6	4	9	19	14
file_1_file_1_jg10609	gammaSnap2_OG0011457	24	56	34	41	33	384	56	31	21	30	5	309	30	6	26	43	352	47	653	2	202	357	53	51
file_1_file_1_jg1061	Vm26Aa_OG0000623	1	0	1	2	1	2	0	0	0	1	35	31	1	16	5	1	4	2	9	3	9	0	0	0
file_1_file_1_jg10610	CAH7_OG0000840	2478	2193	6012	3390	2068	11447	4744	2054	2299	3377	2176	7379	1715	3154	2179	7800	7734	7717	10562	2585	9061	10605	2148	2058
file_1_file_1_jg10611	Fmr1_OG0001392	5637	1233	2920	2787	2366	3040	2702	1650	2750	2909	7497	1989	2101	2387	3040	2534	1911	2669	3707	6861	1259	2727	2349	1239
file_1_file_1_jg10612	Alp13_OG0001034	10	22	230	154	30	54	162	27	32	6	3	89	22	11	2	142	79	203	94	2	131	23	38	71
file_1_file_1_jg10613	nerfin-2_OG0000839	46	7	210	189	12	711	303	11	8	49	9	735	16	4	22	166	792	291	1047	0	437	621	22	9
file_1_file_1_jg10614	CG33631_OG0002246	1	0	0	0	2	0	0	0	0	8	0	0	2	0	9	0	0	0	0	0	0	0	0	0
file_1_file_1_jg10615	CG33630_OG0002245	2	0	0	0	0	0	0	0	0	4	0	0	0	0	7	0	0	0	1	0	1	0	0	0
file_1_file_1_jg10616	CG7707_OG0000819_OG0	0	0	0	0	0	0	0	0	0	0	0	1	2	0	0	0	0	0	0	0	0	0	0	0
file_1_file_1_jg10617	Npc2c_OG0002244	0	0	0	0	0	0	0	0	0	1	0	0	0	0	4	0	0	0	0	0	0	0	0	0
file_1_file_1_jg10618	Npc2d_OG0002243	965	0	0	0	1	0	0	0	3	304	0	1	2	2	78	1	1	1	2	3	0	0	1	0
file_1_file_1_jg10619	Npc2e_OG0001033	592	4	4	1	0	3	1	1	0	493	13	4	1	7	60	1	5	2	14	11	8	6	249	4
file_1_file_1_jg1062	psd_OG0001175_OG0	8	29	12	15	35	2	24	15	42	25	15	3	25	6	10	21	5	19	9	6	14	0	34	36
file_1_file_1_jg10620	Fancl_OG0002242	110	8	7	15	6	14	7	5	10	66	176	15	12	7	61	3	15	8	15	149	10	14	19	6
file_1_file_1_jg10621	ohgt_OG0002241	1438	1684	1614	1736	1589	2159	2052	1504	2211	1221	2113	2323	1476	1212	746	1505	2313	2233	3155	1502	2029	1841	2118	2176
file_1_file_1_jg10622	CG12811_OG0002240	703	875	270	409	850	865	454	702	1263	752	795	925	752	749	287	254	957	375	1189	797	698	681	1048	905
file_1_file_1_jg10623	mtTFB2_OG0004578	415	246	287	256	297	358	266	226	412	387	592	367	242	228	198	225	450	377	554	595	345	328	305	392
file_1_file_1_jg10624	CG11722_OG0001391	284	475	480	430	424	679	643	428	631	292	565	539	393	232	193	647	662	700	881	443	685	665	521	491
file_1_file_1_jg10625	CG3909_OG0001390	1137	442	316	367	469	820	412	367	539	1006	845	622	401	230	667	237	960	407	1025	838	624	634	544	470
file_1_file_1_jg10626	CG31407_OG0002239	2	0	0	1	0	1	0	0	0	0	0	0	10	1	5	1	0	2	0	0	0	1	0	1
file_1_file_1_jg10627	Mical_OG0001032	9863	5785	12146	16831	12576	13410	15273	9952	17576	3355	8530	12525	11768	9808	7553	14787	13303	17292	19352	6647	6928	11965	12056	8995
file_1_file_1_jg10628	CG5359_OG0011949	138	15	12	23	15	134	17	9	24	73	218	119	23	18	41	13	143	33	201	232	106	159	23	22
file_1_file_1_jg10629	Spn85F_OG0004577	6	9	6	13	20	17	17	13	22	5	14	18	13	55	7	11	19	11	52	40	13	11	41	36
file_1_file_1_jg1063	CG13992_OG0002070_OG0	5	6	1	5	10	5	4	1	23	0	27	3	3	0	8	1	4	12	9	10	1	5	5	9
file_1_file_1_jg10630	Gr85a_OG0000412_OG1	3	4	0	0	2	0	0	2	0	1	0	0	2	0	0	0	3	2	2	0	2	0	2	0
file_1_file_1_jg10631	Glut4EF_OG0004576	390	481	1108	1174	734	1015	1301	663	1095	194	641	913	723	697	166	1178	688	1195	1360	241	523	1266	1211	749
file_1_file_1_jg10632	Glut4EF_OG0004575	679	858	1953	1974	1396	2111	2070	1153	2038	401	1056	2101	1300	1220	377	1844	2213	2168	3021	448	1632	2280	2013	1761
file_1_file_1_jg10633	Art4_OG0004574	2196	173	137	222	272	366	202	169	274	1359	3043	264	274	306	1010	89	282	146	487	2844	169	336	322	121
file_1_file_1_jg10634	Glut4EF_OG0000731_OG0	306	1076	1392	982	976	1871	1169	530	1476	342	699	3249	967	775	262	1224	4522	1977	3579	299	4973	1974	1106	3719
file_1_file_1_jg10636	CG46467_OG0011456_OG0	98	50	140	163	136	228	117	120	246	26	234	243	137	219	64	166	256	144	327	76	150	179	251	133
file_1_file_1_jg10637	CG46467_OG0004573	63	21	60	81	88	120	60	54	142	12	128	105	75	129	34	96	109	55	131	45	71	118	148	73
file_1_file_1_jg10638	Teh1_OG0001389	38	21	28	42	19	302	37	26	13	12	2	239	16	2	15	26	304	30	583	0	109	341	30	27
file_1_file_1_jg1064	Ucp4C_OG0001790	0	0	0	0	0	0	0	0	0	1	0	0	6	0	2	0	0	0	0	0	3	0	0	0
file_1_file_1_jg10640	CG34302_OG0004572	0	0	0	0	0	0	0	0	0	0	0	2	0	0	0	0	0	0	1	0	0	0	0	0
file_1_file_1_jg10641	CG42857_OG0013555_OG0	2	1	0	0	0	0	0	0	0	0	0	0	0	0	0	1	0	0	2	0	0	1	0	0
file_1_file_1_jg10642	CG9458_OG0000223_OG1	15	5	2	1	0	2	0	8	4	47	3487	1	1	5104	103	6	0	3	3	3512	5	0	7	5
file_1_file_1_jg10643	CG9458_OG0000223_OG0	30	16	0	3	0	1	1	6	11	29	6051	3	1	10920	101	13	0	15	0	6209	1	0	10	1
file_1_file_1_jg10644	CG16904_OG0011455	185	22	0	8	0	0	0	20	30	300	13705	2	1	30236	189	24	0	27	0	18561	0	0	31	0
file_1_file_1_jg10645	CG8534_OG0000180_OG0	36	3	0	3	2	5	0	11	12	56	5583	4	8	21526	127	0	3	20	2	11785	9	2	19	17
file_1_file_1_jg10646	CG8534_OG0000180_OG1	239	7	6	2	9	3	0	10	8	228	102	7	18	171	369	1	3	1	6	107	2	2	25	26
file_1_file_1_jg10647	FBXO11_OG0002238	3816	981	1398	1724	2186	2526	1745	1376	2681	1563	6773	1688	2047	2499	1825	1353	1453	1619	3118	6082	721	2167	2343	1258
file_1_file_1_jg10648	CG8526_OG0002237	2	13	17	27	21	227	23	27	24	9	21	198	27	11	3	20	130	33	270	15	72	150	28	16
file_1_file_1_jg10649	CG9467_OG0002236	2083	1013	660	819	1224	1871	917	1009	1612	1314	2663	1611	1206	1556	1181	573	1313	768	2855	2347	824	1521	1963	1005
file_1_file_1_jg1065	Ucp4B_OG0012887	0	0	1	0	0	1	1	0	0	0	0	1	3	0	2	0	0	1	0	1	0	0	0	1
file_1_file_1_jg10650	CG8516_OG0002235_OG1	2593	1149	936	1224	1594	3595	1623	1231	2209	1757	3894	2490	1577	1702	1315	1042	2237	1297	4605	3849	1285	3128	1996	1190
file_1_file_1_jg10651	CG8507_OG0004571	2126	1785	1311	1736	1889	2303	1827	1506	2527	1782	6312	1584	1753	2472	1165	1131	2051	1580	2910	5948	1694	1980	2242	1364
file_1_file_1_jg10652	CG12945_OG0004570	827	676	574	821	1021	980	811	769	1256	518	2223	643	998	1223	427	501	501	514	1240	2367	323	1045	1083	612
file_1_file_1_jg10653	CG8500_OG0004569	154	131	225	276	133	986	311	170	125	88	52	650	151	105	58	183	632	245	1583	54	296	831	265	125
file_1_file_1_jg10654	CG12947_OG0004568	144	50	38	45	61	14	110	37	43	115	49	40	45	19	144	40	30	91	34	41	36	20	150	73
file_1_file_1_jg10655	topi_OG0004567	8	11	111	28	34	25	26	16	9	5	33	62	19	118	21	62	44	50	82	54	86	54	14	22
file_1_file_1_jg10656	Whamy_OG0004566	159	21	9	8	20	10	12	11	20	87	39	6	16	90	49	8	9	8	4	65	12	5	266	23
file_1_file_1_jg10657	CG9471_OG0002234	1221	1368	961	669	1389	2297	928	1519	2382	1047	3811	2140	1302	4251	623	907	1813	1141	2679	3791	1488	2056	2046	993
file_1_file_1_jg10658	Naa80_OG0004565	534	1513	4493	2810	2230	720	3206	2006	2719	455	748	912	1698	658	601	4352	616	4507	1077	686	1625	573	1936	843
file_1_file_1_jg10659	MED6_OG0004564	656	343	515	453	341	651	710	323	498	484	1205	649	330	293	367	467	810	750	978	919	717	570	436	395
file_1_file_1_jg1066	chic_OG0003345_OG0	32829	13131	12900	13995	13604	6159	16140	10276	18256	26789	14645	7278	12637	14470	24531	11826	7456	16968	8815	14678	7108	5887	16101	11515
file_1_file_1_jg10660	CG8478_OG0002233	1764	10	21	17	12	129	34	8	23	1317	1896	53	12	21	801	5	52	12	55	1784	60	54	48	4
file_1_file_1_jg10661	Snap24_OG0001388	1365	2130	1228	1222	2264	4968	1487	1450	2352	1343	3170	6359	2195	2170	934	968	8230	1768	7751	2780	6488	4948	2490	3771
file_1_file_1_jg10662	Mpi_OG0004563	1543	2309	1287	1245	2420	3158	1331	2146	3127	1654	2671	2967	2348	3150	1664	966	3775	1488	4661	2426	2739	2910	2713	2214
file_1_file_1_jg10663	Alg12_OG0004562	2005	3186	2303	2761	3511	1279	2853	3322	4356	2231	1442	1766	3357	1440	1920	2252	1801	2912	2247	1436	1680	1169	3682	2901
file_1_file_1_jg10664	Rpt3R_OG0004561	29	3	6	1	2	3	4	1	1	26	6	11	6	2	13	0	4	4	3	16	2	5	2	3
file_1_file_1_jg10665	Tti1_OG0004560	1036	355	271	397	424	576	391	372	575	752	1558	556	417	450	463	220	461	330	757	1525	308	482	474	424
file_1_file_1_jg10666	PpD3_OG0004559	2083	654	505	672	885	1329	748	694	1214	1376	3582	869	834	1134	1144	444	901	543	1680	3441	548	1132	1098	589
file_1_file_1_jg10667	CG12948_OG0004558	1246	258	134	203	240	411	259	216	294	804	1076	375	195	210	326	133	397	179	468	1078	345	311	324	307
file_1_file_1_jg10668	CG34409_OG0004557	227	90	71	90	114	201	78	111	122	173	64	196	88	101	149	44	190	95	262	69	146	185	168	139
file_1_file_1_jg10669	Pnn_OG0004556	750	208	154	186	221	1063	239	183	297	454	1137	830	196	231	359	150	766	181	1483	1097	505	1197	272	211
file_1_file_1_jg1067	eIF4A_OG0001210_OG0	55889	30517	18673	23211	35904	37102	22691	30519	45684	54624	47461	28621	35278	36258	41769	15236	27553	23982	52437	42995	22014	31825	46109	20976
file_1_file_1_jg10670	side-VII_OG0011990	439	121	118	191	73	1597	167	144	87	159	42	1341	147	13	202	148	1091	184	2026	2	692	1604	308	171
file_1_file_1_jg10671	Î±Tub84D_OG0000121_OG0	2509	71	2398	3461	132	0	3839	143	90	4370	62	384	114	10	2803	2116	461	3233	821	8	756	0	938	645
file_1_file_1_jg10672	FoxP_OG0004555	295	130	160	220	104	1021	166	202	81	91	14	1226	134	34	107	150	909	209	2221	10	422	1116	275	255
file_1_file_1_jg10673	hyd_OG0004554	7371	3242	4190	5940	4975	7221	5099	4804	7974	3013	12959	5947	4989	7545	5721	4370	4579	4643	7889	7955	2695	6355	7536	3706
file_1_file_1_jg10674	dmt_OG0001387_OG0	1674	677	962	1134	913	820	1320	696	1081	911	4977	724	928	720	922	785	587	1416	1095	4173	535	747	987	710
file_1_file_1_jg10675	trbd_OG0002232_OG0	895	1546	2913	2914	2131	3316	3117	1639	2437	629	2178	2602	1988	1821	541	2374	2425	3110	4335	1899	2099	3180	2290	1631
file_1_file_1_jg10676	Unc-115b_OG0001386_OG0	5956	6132	5857	6883	8308	5156	8523	6694	10808	6085	9036	5118	8122	12191	5320	5383	6725	8198	7387	7123	5893	4578	10310	5715
file_1_file_1_jg10677	CG32939_OG0002231_OG0	214	392	327	384	415	903	468	318	460	169	439	675	389	335	151	322	895	372	1406	491	702	808	431	319
file_1_file_1_jg10678	eca_OG0002230	3102	1983	1297	1470	1999	2286	1948	1577	2358	2950	2677	2034	2008	2031	1733	965	2729	1710	2873	2596	2186	2003	2542	1542
file_1_file_1_jg10679	CG9444_OG0001385	959	927	96	90	905	36	241	745	1382	340	378	136	1032	977	22	102	103	303	86	625	78	35	1295	637
file_1_file_1_jg1068	ifc_OG0001211_OG0	1418	558	642	624	688	7418	866	598	958	1078	2552	3106	719	996	1053	562	3221	710	5800	2292	2015	6788	1127	610
file_1_file_1_jg10680	nmdyn-D7_OG0001384	362	63	41	76	92	196	88	86	112	269	834	120	78	121	138	31	203	78	246	840	120	154	98	111
file_1_file_1_jg10681	p23_OG0004553	7653	2054	1384	1783	2172	4085	1918	1787	2973	5814	7832	2591	2159	3696	3872	1232	3270	1650	5403	8457	1935	3690	2825	1469
file_1_file_1_jg10682	Nep7_OG0000099_OG2	137	472	77	102	420	0	123	416	904	164	237	103	481	321	80	70	57	174	18	344	105	0	841	135
file_1_file_1_jg10683	Dhc1_OG0001383	49	17	3889	4617	47	75	5008	125	68	31	8	2641	730	36	42	3342	2755	4484	8643	8	4385	82	477	68
file_1_file_1_jg10684	Dh44_OG0004552	213	17	3	15	19	0	10	47	12	145	0	5	24	2	116	20	1	7	2	2	1	0	40	31
file_1_file_1_jg10685	Fst_OG0004551	1583	1	1	5	0	0	1	0	0	1145	1362	7	7	22	398	10	6	3	60	103	35	0	32	1
file_1_file_1_jg10686	Dh44_OG0013816_OG0	26	2	1	2	4	0	0	10	3	35	1	0	2	0	20	0	0	2	0	0	0	0	14	6
file_1_file_1_jg10687	Scm_OG0002576_OG0	2002	1375	1800	2149	2205	2755	2537	1663	2840	1047	4798	1764	2019	1783	1461	1757	1317	2019	3468	3692	798	2492	2317	1102
file_1_file_1_jg10688	SpdS_OG0005565	1168	952	114	211	592	261	322	682	1795	1279	1333	328	584	1467	148	112	288	330	321	1361	292	189	1380	932
file_1_file_1_jg10689	Calr_OG0005564	42379	19313	11293	11374	21534	30235	16207	17280	25660	35444	31156	22257	20156	28663	24745	9539	36267	11020	38277	31401	23410	29236	27706	20034
file_1_file_1_jg1069	Kdm5_OG0008720	7136	2372	4682	5041	5677	6251	5277	3379	6577	3547	13504	5089	5355	6090	3604	3809	4680	4561	9261	12650	3049	5652	5195	4248
file_1_file_1_jg10690	CG8319_OG0001492_OG0	341	98	65	116	102	235	114	104	199	182	764	175	144	160	157	58	196	84	298	701	152	233	150	98
file_1_file_1_jg10691	CG9427_OG0005563	691	108	26	17	77	219	14	126	144	681	67	180	69	58	696	13	194	19	270	47	119	178	247	195
file_1_file_1_jg10692	CG8312_OG0005562	1995	6824	4831	5545	8582	19095	7378	6400	10269	2011	7344	12768	8626	6558	1161	4627	13184	5461	24487	5144	9100	17219	9934	6994
file_1_file_1_jg10693	bocks_OG0002575_OG0	1179	1044	541	596	1209	888	822	839	1361	944	2163	571	1170	997	1101	438	427	617	975	1741	348	765	1386	752
file_1_file_1_jg10694	P58IPK_OG0002574_OG0	3056	1866	1172	1103	2326	3802	1792	1652	2684	2432	3661	2527	2198	3325	1583	984	2908	1159	4785	3838	2210	3445	2986	1632
file_1_file_1_jg10695	CG8301_OG0002573_OG0	210	281	160	216	213	4936	286	243	309	180	1654	3743	293	132	88	186	2937	206	8753	1310	1667	5381	482	410
file_1_file_1_jg10696	Son_OG0002572	911	789	516	612	753	1373	858	708	1117	728	3782	1369	744	714	615	587	1635	939	1898	3298	1287	1266	1019	1242
file_1_file_1_jg10697	Kap-alpha3_OG0005561	11114	6725	7549	8656	9893	8950	10089	7123	11919	8892	16490	6851	9428	9674	6895	6168	6423	8863	12356	14815	4528	7997	11253	5673
file_1_file_1_jg10698	CG9399_OG0005560	763	4490	4998	4021	4616	4241	4980	4828	6271	1134	3147	3549	4010	3151	1011	5234	4391	6546	5976	2824	5056	4045	4726	3404
file_1_file_1_jg10699	CG9396_OG0005559	80	999	165	225	883	94	315	679	1420	229	493	217	932	1293	46	145	271	301	210	767	328	84	803	665
file_1_file_1_jg107	His2B:CG33910_OG0014090_OG0	0	0	0	0	0	0	0	0	0	0	0	0	0	0	0	0	0	0	0	0	0	0	0	0
file_1_file_1_jg1070	Tsp26A_OG0005845	375	120	132	219	206	286	189	212	232	235	229	225	209	268	242	125	98	157	396	208	78	241	218	188
file_1_file_1_jg10700	CG16790_OG0005558	152	93	52	56	78	146	69	70	102	130	184	173	74	73	36	34	188	75	223	168	184	120	107	86
file_1_file_1_jg10701	CG16789_OG0005557	47	63	76	100	78	219	106	88	74	26	89	228	100	104	0	64	240	120	307	87	206	211	114	109
file_1_file_1_jg10702	Vps45_OG0005556	614	445	312	423	508	879	419	394	669	498	1320	673	529	739	221	275	693	351	1162	1338	473	798	591	330
file_1_file_1_jg10703	CG9393_OG0005555	1376	402	498	425	488	909	582	401	618	980	1592	776	446	354	468	419	820	668	1169	1555	683	753	596	467
file_1_file_1_jg10704	MBD-like_OG0005554	1231	390	263	312	335	557	420	332	477	884	1567	467	304	280	602	275	536	511	657	1288	451	446	503	347
file_1_file_1_jg10705	AP-1mu_OG0005553	2064	1837	1203	1359	2105	3051	1578	1539	2362	1837	3035	2785	1902	1488	1134	905	3058	1454	4358	2715	2154	2839	2221	1676
file_1_file_1_jg10706	CG8199_OG0005552	1715	762	439	526	797	1238	577	664	1133	2068	1644	1033	803	1194	1428	434	875	640	1641	1652	767	1154	972	726
file_1_file_1_jg10707	CG9386_OG0002571_OG0	270	199	135	171	185	460	183	127	251	213	292	388	187	181	122	102	427	202	508	258	349	424	255	185
file_1_file_1_jg10708	RnpS1_OG0002570	2577	558	255	381	508	1039	447	449	680	1848	2613	873	547	402	1137	258	1059	445	1353	2427	801	1050	860	509
file_1_file_1_jg10709	mura_OG0005551	1983	823	2052	2460	1924	3463	2293	1680	2544	613	1574	2646	1827	2451	1408	2218	2320	2233	4570	1363	1002	3568	2519	1725
file_1_file_1_jg1071	Gal_OG0000293_OG1	423	1269	409	516	1745	219	490	1121	1585	619	12398	301	1550	21683	407	281	326	334	478	14968	213	218	1524	1214
file_1_file_1_jg10710	by_OG0005550	3690	6958	10051	10824	10350	6516	11142	7480	13145	3632	5831	5383	9643	8577	3748	8602	3886	9825	6988	5331	3635	5645	10219	5954
file_1_file_1_jg10711	CG8176_OG0001491_OG0	2848	1370	1967	2280	2350	4975	2443	1870	2682	1518	4585	3936	2161	2725	1633	1918	3331	2369	7559	4222	2253	4560	2713	2024
file_1_file_1_jg10712	Kdm3_OG0005549	935	296	392	418	368	678	454	337	575	587	643	710	416	455	525	419	638	429	1014	544	459	734	490	282
file_1_file_1_jg10713	mRpL47_OG0005548	1021	1074	872	918	903	1413	1109	1009	1214	1045	1470	1404	855	607	588	772	1521	1234	1982	1165	1205	1457	1195	702
file_1_file_1_jg10714	Rlb1_OG0005547	720	360	254	269	318	529	420	290	477	566	1318	452	296	362	470	233	619	365	891	1101	459	634	534	363
file_1_file_1_jg10715	Ras85D_OG0005546	2316	672	704	809	950	1418	916	674	1002	1454	2052	1030	909	754	1107	643	1035	796	1687	1829	678	1257	1067	598
file_1_file_1_jg10716	rump_OG0004658	9753	2435	1750	2173	2679	4461	2073	2058	3248	7193	7157	3983	2618	2587	4370	1436	4078	2295	6592	7594	3055	3657	3030	2212
file_1_file_1_jg10717	CG8149_OG0004659	2032	981	568	762	1023	2129	1096	759	1225	1505	2447	1467	903	677	907	622	2007	913	2510	2085	1303	2183	1357	830
file_1_file_1_jg10718	RhoL_OG0004660	684	1040	549	712	1196	1553	719	879	1108	691	789	1162	1231	802	453	416	1606	648	2174	681	1360	1500	1180	983
file_1_file_1_jg10719	phu_OG0004661	123	1002	220	1593	1543	9	1725	2266	8345	104	944	684	2661	339	58	243	35	1294	54	292	43	10	2988	1549
file_1_file_1_jg1072	CG9098_OG0002065_OG0	958	93	146	144	126	509	226	118	103	530	1113	469	103	1646	315	140	448	232	956	947	190	488	242	109
file_1_file_1_jg10720	CG16779_OG0004662	130	363	2023	2024	707	5	1741	733	1106	144	301	346	609	940	225	2413	171	2452	113	161	262	9	884	535
file_1_file_1_jg10721	GstZ2_OG0004880	2051	1954	1027	2389	2092	334	2540	1444	2261	1524	766	593	2027	1187	1318	662	590	1308	826	491	581	279	2950	899
file_1_file_1_jg10722	GstZ1_OG0000740_OG0	266	194	56	118	187	218	71	154	284	287	314	177	185	273	186	57	195	91	309	288	117	199	225	163
file_1_file_1_jg10723	ps-PR_OG0004879	2651	4795	6595	7879	8964	6164	5296	7368	11894	2170	5253	8896	9133	11064	2985	6570	9512	6926	9727	2891	9295	6197	12616	14412
file_1_file_1_jg10724	ps_OG0017463	187	298	392	603	639	422	352	596	859	94	328	588	630	798	294	582	658	458	551	170	756	423	886	761
file_1_file_1_jg10725	alpha-Man-IIa_OG0004878	3863	593	574	880	804	1905	920	670	1011	1403	2333	1446	776	1233	1391	522	1614	701	2412	2127	946	1875	1044	610
file_1_file_1_jg10726	Task7_OG0004877	121	63	16	29	6	1	19	63	7	76	3	7	26	4	68	31	7	26	10	3	13	0	121	44
file_1_file_1_jg10727	Î²Tub56D_OG0000060_OG2	156	180	29	25	21	2	15	101	3	129	7	16	85	6	64	44	18	50	14	3	24	0	168	137
file_1_file_1_jg10728	CG44261_OG0002352	2	2	0	0	1	1	0	0	0	3	0	0	0	0	2	0	0	2	0	0	1	0	0	3
file_1_file_1_jg10729	CG8135_OG0002351	1799	1370	1549	1694	1557	10237	1985	1336	1922	1380	2467	10999	1685	1485	892	1289	13154	2307	16213	2165	8261	8745	1982	2063
file_1_file_1_jg1073	H2.0_OG0003343	36	84	1	0	57	10	7	68	112	28	12	23	79	6	21	14	19	3	25	0	13	8	129	26
file_1_file_1_jg10730	BBIP1_OG0004876	272	143	233	274	245	1553	426	202	325	141	426	756	230	211	194	243	552	248	1971	321	251	1602	332	164
file_1_file_1_jg10731	CG9356_OG0000852_OG0.3	730	455	414	450	532	809	515	429	704	546	1020	725	486	443	284	378	727	584	1120	900	574	870	684	466
file_1_file_1_jg10732	CG8132_OG0000491_OG0	0	0	0	0	0	0	0	0	0	0	0	0	0	0	0	0	0	0	0	0	0	0	0	0
file_1_file_1_jg10733	CG8132_OG0000491_OG0.3	0	0	0	0	0	0	0	0	0	0	0	1	0	0	6	0	0	0	1	0	0	0	2	0
file_1_file_1_jg10734	RpL34b_OG0000292_OG1	21790	20640	9004	9836	15500	12789	12636	18301	21653	25304	26064	14142	15903	12818	18433	8620	16735	16045	16335	19404	15020	12749	21967	17841
file_1_file_1_jg10735	CG34117_OG0018238	0	0	0	0	0	0	0	0	0	0	0	0	0	0	0	0	0	0	0	0	0	0	0	0
file_1_file_1_jg10736	CG9356_OG0000852_OG0.2	30	91	37	37	35	71	28	38	78	44	48	115	38	20	0	23	68	76	118	21	41	72	65	105
file_1_file_1_jg10737	CG8132_OG0000491_OG0.2	0	0	0	0	0	0	0	0	0	0	0	0	0	0	2	0	0	0	0	0	0	0	0	0
file_1_file_1_jg10738	RpL34b_OG0018239.B	0	0	0	0	0	0	0	0	0	0	0	0	0	0	0	0	0	0	0	0	0	0	0	0
file_1_file_1_jg10739	na_OG0018238.1	0	0	0	0	0	0	0	0	0	0	0	0	0	0	0	0	0	0	0	0	0	0	0	0
file_1_file_1_jg1074	FucTC_OG0015816	1	0	0	0	1	4	0	0	1	0	0	2	1	0	0	0	3	2	10	0	1	5	0	0
file_1_file_1_jg10740	CG9356_OG0000852_OG0	17	32	25	27	27	72	35	19	25	7	16	42	13	9	0	20	25	34	79	6	23	70	26	15
file_1_file_1_jg10741	CG8132_OG0000491_OG0.4	755	697	314	359	613	1006	400	547	978	881	868	739	636	521	49	317	324	443	1195	675	487	810	833	618
file_1_file_1_jg10742	CG34117_OG0002350	705	1849	1813	1732	1547	1972	2194	1651	2090	599	1063	1406	1399	474	75	2205	1591	2334	2325	972	1746	1730	1476	1688
file_1_file_1_jg10743	RpL34b_OG0018239.A	1	0	0	1	0	0	0	0	1	0	2	0	0	0	0	0	0	0	0	0	0	0	0	1
file_1_file_1_jg10744	Or85f_OG0004875	0	3	8	6	2	553	5	3	9	0	1	494	20	1	0	12	413	13	934	2	152	577	18	15
file_1_file_1_jg10745	FER_OG0002349_OG0	2981	2162	7118	7120	2542	829	6499	2042	2986	2130	2499	2015	2243	3185	2464	5873	1548	7482	1814	1697	1901	770	2750	3343
file_1_file_1_jg10746	Srr_OG0002348_OG0	126	642	71	126	753	6	179	655	1194	19	564	149	1141	873	11	86	73	271	4	543	128	4	1173	365
file_1_file_1_jg10747	CG18473_OG0002347_OG0	57	50	12	26	28	13	19	27	41	78	120	29	42	185	80	13	27	15	15	129	23	2	177	30
file_1_file_1_jg10748	CG43675_OG0004874_OG0	4240	4452	5219	5106	5227	4826	7032	4662	8181	2823	9386	5222	5070	5838	3634	5622	4864	7026	7775	7494	4593	5399	6811	5541
file_1_file_1_jg10749	pasi2_OG0002346	859	512	352	509	645	858	455	414	626	716	919	629	574	610	525	244	595	398	1105	992	391	705	635	355
file_1_file_1_jg1075	CG13996_OG0012228_OG0	1	4	9	13	7	131	22	8	10	3	1	176	11	0	0	5	188	26	175	0	121	80	12	11
file_1_file_1_jg10750	Aduk_OG0004873	322	396	272	342	407	1589	379	274	434	273	1108	1140	343	321	333	239	1013	360	2307	1088	691	1578	549	414
file_1_file_1_jg10751	CG16749_OG0000249_OG1	628	17	2	3	12	18	7	11	12	2171	20	30	10	30	18	3	25	4	41	57	38	24	68	26
file_1_file_1_jg10752	CG16749_OG0000249_OG0	17	0	0	0	0	1	0	0	0	1	1	0	0	0	0	0	0	0	0	0	0	0	0	0
file_1_file_1_jg10753	CG8861_OG0001425_OG0	63	36	3	10	11	1	6	36	11	75	6	3	30	5	19	12	0	8	0	0	0	0	69	26
file_1_file_1_jg10754	Vps16A_OG0004872	1523	883	638	767	1038	1850	768	867	1292	1031	1729	1711	1035	1022	622	481	1638	724	2507	1712	1192	1532	1295	936
file_1_file_1_jg10755	TrpRS_OG0004871	1497	537	386	476	579	1240	546	520	862	1389	2250	942	566	553	742	299	915	482	1504	2306	634	1100	932	462
file_1_file_1_jg10756	sage_OG0004870	927	33	16	28	36	60	72	22	35	336	40	88	23	23	200	22	102	14	99	24	83	78	81	33
file_1_file_1_jg10757	ATP6AP2_OG0004869	5258	11519	8113	9013	13268	22876	13529	10434	14676	4922	16417	17256	11937	12684	3849	8263	14692	11436	23188	12304	11142	21281	15472	9145
file_1_file_1_jg10758	Ibf1_OG0002345	1148	205	146	188	191	282	266	175	256	759	502	256	223	204	493	153	358	171	390	433	203	251	211	182
file_1_file_1_jg10759	Ibf2_OG0004868	636	226	203	198	207	318	209	200	261	473	415	317	184	148	332	122	367	226	412	343	301	225	159	188
file_1_file_1_jg1076	CG9107_OG0002064_OG0	795	290	134	225	244	379	254	267	375	671	871	285	233	236	295	118	365	231	413	758	273	355	425	207
file_1_file_1_jg10760	CG16736_OG0004867	3	6	6	7	10	40	8	1	3	3	1	22	12	2	3	5	29	5	24	4	11	9	5	4
file_1_file_1_jg10761	CG16734_OG0002344_OG0	768	211	132	195	199	433	225	190	356	578	648	456	220	262	331	104	467	212	678	589	330	316	311	328
file_1_file_1_jg10762	CG40160_OG0013074_OG0	16	0	0	0	0	0	0	0	1	5	1	0	0	0	20	0	0	0	0	1	0	0	0	0
file_1_file_1_jg10763	St2_OG0002343	26	0	0	0	0	0	1	0	0	1	5	0	0	0	1	0	0	0	0	0	0	0	1	1
file_1_file_1_jg10764	CG8420_OG0004866	333	3	4	2	3	22	0	2	4	171	1177	16	3	18	119	0	1	0	2	929	0	7	8	0
file_1_file_1_jg10765	Vps15_OG0004865	1033	1064	1008	1234	1441	2331	1219	1146	1569	636	1810	2099	1354	1092	649	830	2193	1243	3280	1507	1517	2083	1530	1359
file_1_file_1_jg10766	D1_OG0004864_OG0	15156	2519	1442	1914	2453	6660	2679	1912	3053	9606	7588	3799	2421	2565	5338	1197	4686	1697	7696	6514	2755	6897	3645	1953
file_1_file_1_jg10767	pum_OG0004863	855	543	360	321	320	1207	293	362	492	584	3535	1908	428	492	628	437	2648	571	2189	2572	2104	1293	534	1429
file_1_file_1_jg10768	CG11997_OG0004862	1	0	3	2	1	0	0	1	1	0	0	0	0	0	0	3	2	0	0	1	0	0	0	1
file_1_file_1_jg10769	pum_OG0004861	2072	695	981	1148	626	1907	1042	877	1000	1490	6322	1846	737	1316	1905	959	1794	1403	3417	4659	1054	2109	1544	985
file_1_file_1_jg1077	CG9109_OG0012422_OG0	31	55	16	35	55	25	38	57	44	17	1	46	37	0	13	24	46	35	31	0	46	40	70	100
file_1_file_1_jg10770	Ada_OG0002342	209	198	142	178	161	249	180	128	227	180	264	236	169	126	53	137	224	179	330	215	155	226	183	153
file_1_file_1_jg10771	beag_OG0004860	1111	648	511	596	638	1360	781	555	872	745	1633	1164	657	536	633	507	1340	749	1881	1411	993	1458	854	581
file_1_file_1_jg10772	Kdm2_OG0004859	3540	1439	1696	2235	2670	3828	2399	1901	3097	1965	3634	3264	2700	2011	1698	1666	3254	2089	6118	3025	1558	3518	2767	1916
file_1_file_1_jg10773	Mst85C_OG0002341	590	448	310	385	374	660	421	346	491	434	1077	487	387	293	373	283	641	479	854	1055	494	488	400	408
file_1_file_1_jg10774	Rel_OG0004858	2859	7270	3806	4717	11556	6646	5960	7812	12035	2796	6520	5754	12715	5884	3723	3108	5863	4106	7789	5368	4180	6335	12733	7266
file_1_file_1_jg10775	Nmdmc_OG0004857	1188	2669	769	953	2794	1090	958	2108	3817	1235	1394	828	3924	991	583	583	981	855	1206	1240	1096	911	3064	1319
file_1_file_1_jg10776	hyx_OG0002340_OG0	1933	811	692	774	869	1475	939	750	1063	1387	2215	1192	851	763	1088	633	1365	944	2068	1851	944	1491	1072	689
file_1_file_1_jg10777	asRNA:CR31429_OG0002339_OG0	926	223	239	344	376	574	361	341	587	476	1830	570	351	433	474	203	491	337	1008	1548	260	528	585	290
file_1_file_1_jg10778	tgo_OG0004856	2127	825	871	1184	1354	2622	1353	984	1511	1307	3454	1571	1222	1393	974	792	1134	1072	2992	2966	592	2232	1625	677
file_1_file_1_jg10779	CG11986_OG0004855	295	218	198	166	263	594	197	238	271	256	457	979	202	276	111	202	1136	294	589	296	897	491	251	243
file_1_file_1_jg1078	mtm_OG0008717	2151	1564	1290	1513	1714	2088	1672	1450	1997	1797	2619	1984	1557	1549	1279	1027	2064	1782	3001	2353	1379	1832	2115	1222
file_1_file_1_jg10780	Sf3b5_OG0004854	919	255	162	241	294	487	171	238	353	642	542	333	259	263	354	152	426	231	663	536	439	444	339	211
file_1_file_1_jg10781	Kcmf1_OG0004853	3920	8327	15139	14220	10214	5258	18200	8482	10532	3635	10619	6602	9202	6911	2708	13322	6460	20082	7805	9115	7288	4762	9597	8308
file_1_file_1_jg10782	CG11983_OG0004852	96	34	37	61	35	108	48	35	42	68	31	114	28	25	45	33	125	64	199	13	58	85	63	33
file_1_file_1_jg10783	Iru_OG0002338	1298	1389	1322	1425	1281	2088	1788	1207	1641	1207	2188	1876	1282	993	859	1266	2162	2065	2637	2067	1685	1890	1627	1275
file_1_file_1_jg10784	Prosbeta3_OG0004851	5462	1813	1291	1518	1773	4674	1817	1606	2296	4825	5397	3404	1902	2871	3014	1030	4971	1706	5240	5738	3546	3912	2103	2018
file_1_file_1_jg10785	CG11980_OG0002337	1430	220	162	193	255	382	238	211	355	1103	1728	341	183	342	263	164	476	237	441	1898	392	359	386	266
file_1_file_1_jg10786	CG31100_OG0002336_OG0	857	4205	1125	1257	4338	6683	1812	3231	5179	1292	4878	5367	3547	7205	408	1203	6155	1372	8511	4532	5076	6160	4495	5264
file_1_file_1_jg10787	CG11977_OG0012457_OG0	0	0	0	0	0	12	0	1	0	0	0	13	0	0	0	0	0	0	19	0	2	14	0	4
file_1_file_1_jg10788	CG11975_OG0004850	1090	1045	829	972	1021	1661	1076	849	1309	906	1556	1466	1133	927	652	654	1619	1087	2196	1477	1228	1396	1136	915
file_1_file_1_jg10789	E(var)3-9_OG0001050_OG0	1352	459	479	500	498	981	658	400	638	875	3819	674	452	418	826	440	578	612	1157	3496	427	777	659	375
file_1_file_1_jg1079	CG9117_OG0003744	56	29	13	20	36	74	28	33	39	45	113	53	30	40	76	16	63	22	82	100	52	59	58	59
file_1_file_1_jg10790	CG11970_OG0004849	2858	971	1150	1298	1719	2466	1399	1288	1890	1512	3883	2255	1657	1794	1442	1083	2227	1502	2977	3066	1350	2059	1797	1091
file_1_file_1_jg10791	RagA-B_OG0002335	918	586	432	549	624	856	574	491	771	702	1243	624	622	575	557	331	630	540	993	1071	457	725	747	499
file_1_file_1_jg10792	CAHbeta_OG0002334	175	352	109	99	296	1576	141	261	470	183	644	1046	396	370	127	93	1221	147	1585	689	988	1263	537	361
file_1_file_1_jg10793	ich_OG0002333	12	0	0	1	0	0	2	1	0	2	0	0	0	2	14	0	0	0	0	2	0	0	3	0
file_1_file_1_jg10794	CG11964_OG0004848	1965	856	607	781	838	1208	950	749	1092	1671	2213	1148	831	822	990	524	1400	968	1564	1892	944	1136	1140	888
file_1_file_1_jg10795	ScsbetaA_OG0004847	8915	11217	19977	15528	14013	11068	17563	14986	19897	10544	10232	9968	12653	10527	8818	19214	7578	21657	13205	8626	10359	10146	17382	10147
file_1_file_1_jg10796	osk_OG0004846	2	0	0	4	1	287	3	0	1	0	18475	58	0	148	1	2	0	4	98	17673	0	26	363	0
file_1_file_1_jg10797	pyd_OG0004845	299	94	241	249	530	251	220	225	406	86	591	175	453	235	213	279	230	181	354	559	106	215	260	313
file_1_file_1_jg10798	pyd_OG0004844	262	102	811	750	442	236	485	252	525	65	443	222	414	254	367	877	336	638	241	379	178	208	334	309
file_1_file_1_jg10799	pyd-PP_OG0011475	12	108	48	20	44	43	23	59	74	32	21	94	42	31	23	39	136	60	90	17	161	26	85	524
file_1_file_1_jg108	His2A:CG33808_OG0018192	0	0	0	0	0	0	0	0	0	0	0	0	0	0	0	0	0	0	0	0	0	0	0	0
file_1_file_1_jg1080	CG31643_OG0012421_OG0	327	410	449	499	504	641	557	431	699	302	948	605	528	443	288	294	476	525	790	888	344	504	625	396
file_1_file_1_jg10800	pyd_OG0014962_OG0	0	5	0	0	0	1	4	0	0	2	0	3	0	1	0	7	13	1	2	1	12	1	7	12
file_1_file_1_jg10801	pyd_OG0002332_OG0	11855	8413	14185	13316	15482	10271	14213	10115	15991	6519	14944	10462	13556	14913	9818	13255	10402	15227	15661	12094	8127	8899	15211	13177
file_1_file_1_jg10802	CG8379_OG0001424_OG0	1174	695	586	715	974	1346	728	672	1093	756	1661	1216	944	976	589	484	1098	689	1835	1639	819	1142	1090	671
file_1_file_1_jg10803	IscU_OG0002331_OG0	1692	9650	11891	10736	9708	10548	10800	7347	10782	2121	3476	11116	9159	4154	950	8706	11967	11273	17037	3522	10347	9620	8336	8019
file_1_file_1_jg10804	CG8369_OG0002330_OG0	2535	6292	4815	7308	4342	4374	7140	3507	6384	3199	4048	5525	4816	4125	2234	2701	7746	3657	13132	5102	8023	3642	5566	2451
file_1_file_1_jg10805	aqz_OG0001049_OG1	7204	12471	7705	5113	9375	11923	10001	7856	12930	7476	16408	14657	10430	12106	5614	6207	17463	14087	15144	11735	16848	11947	11255	16308
file_1_file_1_jg10806	CG9837_OG0004843	294	449	123	177	428	238	263	370	734	244	210	271	486	356	80	131	283	222	564	196	281	231	481	535
file_1_file_1_jg10807	hng2_OG0004842	305	106	63	59	57	134	115	67	119	250	582	94	79	112	168	50	121	55	239	573	82	125	121	99
file_1_file_1_jg10808	CCT7_OG0004841	1966	516	242	326	508	678	512	393	643	1620	1711	556	483	426	1261	246	609	420	825	1540	453	544	750	470
file_1_file_1_jg10809	CG9839_OG0004840	1036	347	514	501	401	459	605	352	521	771	851	525	415	287	546	398	508	646	697	694	380	468	472	365
file_1_file_1_jg1081	Pfas_OG0005829	4342	4031	993	1789	5688	1470	1699	3965	7526	3458	5911	2641	6353	4583	1660	897	1791	1814	2461	6874	2193	1171	6768	2446
file_1_file_1_jg10810	CCT7_OG0004839	7130	1494	960	1284	1744	2014	1215	1457	2063	6254	6729	1376	1779	1745	3558	749	1435	1215	2847	6604	864	1612	2223	1068
file_1_file_1_jg10811	Pif1A_OG0004838	2445	1654	13459	20446	6829	689	15169	4966	8792	177	3685	2340	5520	14080	3882	17559	1168	13422	1410	1967	1431	638	5294	2391
file_1_file_1_jg10812	Ir85a_OG0004837	7	28	1	0	53	1	0	32	33	2	0	0	37	0	3	2	0	0	0	0	0	0	31	31
file_1_file_1_jg10813	Pif1A_OG0004836	12562	13814	67069	94606	33505	4334	79152	25491	43947	3104	19981	13855	28843	65625	17801	76633	7473	77762	8605	11627	9753	4037	29725	16874
file_1_file_1_jg10814	CG33189_OG0004835	81	515	463	596	374	74	605	245	489	65	65	228	381	171	63	453	155	687	116	36	168	51	312	647
file_1_file_1_jg10815	Pif1A_OG0002329_OG0	22309	43117	104953	115053	53396	8291	116566	41910	66241	18296	42698	28756	48737	89223	24974	92119	20619	133350	21438	36619	33275	7842	49975	46446
file_1_file_1_jg10816	CG34301_OG0011474	18	5	0	1	2	79	3	7	11	16	9	42	8	2	10	0	82	1	106	5	48	82	54	2
file_1_file_1_jg10817	CG13318_OG0004834	345	2561	73	68	2437	6208	71	1638	2321	556	963	9695	2178	1605	315	167	9522	54	10786	1051	4169	5276	1692	952
file_1_file_1_jg10818	CG8236_OG0004833	5	10	13	7	3	75	22	0	9	8	1	64	9	0	1	7	115	7	98	2	75	46	6	17
file_1_file_1_jg10819	CG11768_OG0004832	45	45	235	241	97	1706	266	109	94	25	0	1284	120	15	31	218	1536	263	2098	4	1092	1692	142	91
file_1_file_1_jg1082	CG34179_OG0002683_OG0	270	117	54	74	98	333	111	94	100	189	324	251	114	59	149	71	332	59	362	285	202	338	163	151
file_1_file_1_jg10820	CG8223_OG0004831	8754	1631	1153	1745	1736	3257	2488	1331	2248	5458	8706	2292	1752	1595	3583	1147	3150	1728	4290	8700	1892	2833	2238	1501
file_1_file_1_jg10821	CG34135_OG0004830	32	33	142	127	48	875	139	48	51	24	3	763	52	5	10	107	1098	151	1370	2	671	785	58	68
file_1_file_1_jg10822	CG9801_OG0004829	1894	575	483	846	786	1312	787	703	890	815	1359	1092	944	1048	498	494	809	625	2107	873	557	1278	1069	543
file_1_file_1_jg10823	CG8202_OG0002328_OG0	1138	353	361	494	446	603	402	376	601	680	1049	630	447	430	534	253	535	385	888	1130	387	590	533	454
file_1_file_1_jg10824	M1BP_OG0004828	1883	752	568	734	838	1572	778	656	1049	1383	1519	1311	724	671	969	522	1456	790	1918	1435	901	1410	920	732
file_1_file_1_jg10825	ranshi_OG0011473	107	116	126	156	110	200	132	75	123	74	258	195	97	131	119	89	182	156	278	235	132	209	115	128
file_1_file_1_jg10826	CG8159_OG0002327	298	175	114	130	175	302	136	150	193	240	495	312	129	139	120	91	356	154	458	515	252	264	191	207
file_1_file_1_jg10827	ouib_OG0011998	80	15	3	5	10	26	17	13	14	39	6	20	8	8	20	4	15	15	28	9	10	27	20	42
file_1_file_1_jg10828	nom_OG0004827	374	303	438	503	351	372	565	300	463	291	858	273	346	389	255	338	253	456	505	740	184	443	406	224
file_1_file_1_jg10829	CG8136_OG0001423	90	65	49	53	49	153	51	61	106	95	112	169	74	76	25	74	186	74	347	78	115	150	118	108
file_1_file_1_jg1083	slmo_OG0005828	1759	3124	4032	3452	3592	4866	4525	3631	4877	1903	3836	3541	3099	2089	2891	4491	3732	5255	5674	3249	3919	4612	4411	2505
file_1_file_1_jg10830	CG11760_OG0004826	269	149	512	545	205	385	461	200	248	238	1484	354	189	466	168	599	307	693	564	1496	300	342	215	180
file_1_file_1_jg10831	TMEM216_OG0004825	308	93	88	118	115	473	116	112	238	274	2081	302	168	252	202	85	232	79	594	1920	128	524	203	134
file_1_file_1_jg10832	Cks85A_OG0004824	219	416	1230	913	411	208	1069	341	374	191	325	417	308	245	147	1250	340	1907	359	436	943	195	311	608
file_1_file_1_jg10833	CG8112_OG0004823	219	976	103	169	771	59	211	889	1824	188	2235	104	686	1111	58	113	28	311	36	2111	116	16	1558	298
file_1_file_1_jg10834	hb_OG0000648_OG0	28	451	504	808	484	124	816	470	567	13	5492	151	503	699	6	593	62	963	32	4409	179	8	479	383
file_1_file_1_jg10835	CG11755_OG0000851	154	82	51	61	97	252	50	81	88	145	164	398	95	64	125	48	427	57	594	203	311	293	77	120
file_1_file_1_jg10836	CG8043_OG0000573	427	1333	1279	1315	1185	1174	1549	1187	1780	599	1422	1617	1169	487	379	1110	1657	1627	2050	1275	1463	1190	1269	1203
file_1_file_1_jg10837	CG9773_OG0000850	479	440	277	331	412	766	358	336	498	426	733	585	464	455	258	212	624	374	895	747	452	517	456	333
file_1_file_1_jg10838	mRpL19_OG0000739	875	668	506	483	667	1203	611	641	869	827	1239	987	600	380	430	516	1113	764	1363	1169	873	931	763	549
file_1_file_1_jg10839	CG8036_OG0000849	22512	16889	5900	8051	21494	25918	9712	13632	30818	23536	41819	19992	23518	52290	13103	3469	20396	7407	31751	42033	13039	22076	27488	9949
file_1_file_1_jg1084	IPIP_OG0002692_OG0	768	941	827	821	823	1288	1049	762	1067	766	1175	1150	769	516	511	771	1454	1216	1848	995	1133	1231	1049	872
file_1_file_1_jg10840	CG8032_OG0000848	640	587	571	778	794	1907	853	655	985	476	1614	1511	779	575	525	605	1232	825	2666	1653	904	1669	891	554
file_1_file_1_jg10841	p_OG0000738	1496	888	528	689	1167	1386	655	831	1336	1146	2102	1277	1091	1017	663	405	1247	691	2119	2042	865	1215	1401	900
file_1_file_1_jg10842	bel_OG0001048	15248	4695	4786	4912	8407	13987	5687	5198	10150	11966	13800	8602	8249	8736	7067	4010	8508	5103	16562	14675	4863	11916	9785	4835
file_1_file_1_jg10843	CG42489_OG0013338_OG0	64	23	2	11	4	18	3	7	3	26	35	8	7	43	15	7	10	3	25	46	5	7	14	7
file_1_file_1_jg10844	Sys1_OG0001422	327	541	329	436	481	638	407	390	508	330	541	660	566	277	224	315	810	398	957	529	716	669	504	542
file_1_file_1_jg10845	Dhod_OG0002326	2094	924	730	872	997	1116	817	894	1384	1881	2362	1195	981	929	1177	496	1216	1013	1597	2200	888	951	1237	812
file_1_file_1_jg10846	SLIRP2_OG0002325	229	194	165	152	192	346	157	187	198	216	146	330	221	99	126	203	379	208	367	166	332	347	149	181
file_1_file_1_jg10847	Mkk4_OG0002324	1900	779	924	1088	1184	2151	1258	886	1481	1151	2687	1424	1163	1457	1100	760	1350	931	2778	2573	692	2179	1427	769
file_1_file_1_jg10848	Cyp313b1_OG0002323	552	152	2	3	182	4	4	160	172	652	234	7	112	266	862	16	6	3	2	116	13	0	208	64
file_1_file_1_jg10849	Or85e_OG0001421	3	86	0	1	167	55	0	110	153	6	0	58	129	0	1	9	34	0	37	0	22	14	63	130
file_1_file_1_jg1085	CG9135_OG0002684_OG0	7658	281	159	281	347	648	313	215	340	4684	4749	477	335	346	3537	177	538	226	913	4290	290	585	429	328
file_1_file_1_jg10850	5-HT2B_OG0011472	35	23	51	60	59	1509	66	51	49	18	2	1002	75	2	21	48	1168	40	1806	1	409	1445	90	81
file_1_file_1_jg10851	5-HT2B_OG0016588	0	0	0	0	0	0	0	0	0	0	0	0	0	0	0	0	0	0	2	0	1	0	0	1
file_1_file_1_jg10852	CG31460_OG0004822	579	163	78	113	165	244	106	158	182	441	333	222	150	166	291	53	287	75	370	426	210	156	135	134
file_1_file_1_jg10853	Cenp-C_OG0002322	2578	265	220	349	317	827	354	262	537	1262	4842	692	356	468	1188	222	648	251	1085	4274	370	741	466	382
file_1_file_1_jg10854	mRpS18A_OG0004821	438	425	244	291	333	501	345	421	491	373	756	492	334	164	291	324	607	482	639	718	606	400	437	331
file_1_file_1_jg10855	pch2_OG0004820	2031	292	167	250	335	156	228	241	368	1508	1386	258	294	202	640	114	153	253	241	1312	142	111	386	371
file_1_file_1_jg10856	Or85d_OG0004819	1	10	0	1	44	4	0	34	18	2	0	8	21	0	0	1	1	0	1	0	0	0	26	27
file_1_file_1_jg10857	CG11741_OG0001420_OG0	0	13	3	5	10	0	5	13	27	1	17	4	10	26	1	2	3	4	0	13	2	0	24	7
file_1_file_1_jg10858	CG31454_OG0000188_OG2	111	0	1	1	2	1	0	1	1	190	19	1	0	3	51	0	0	0	0	1	1	0	260	0
file_1_file_1_jg10859	CG31454_OG0000188_OG0	109	23	10	29	20	43	8	14	38	111	32	28	23	21	58	9	33	18	49	24	19	42	29	45
file_1_file_1_jg1086	CG13995_OG0000538_OG0	163	122	183	174	70	1615	274	127	76	179	27	1151	112	38	140	172	1326	226	2126	20	645	1566	324	132
file_1_file_1_jg10860	CG11737_OG0001419_OG0	840	1470	1302	1957	1691	2450	2048	1108	1884	658	2617	1871	1644	2148	496	954	2296	1361	2627	2391	1815	2156	1916	1134
file_1_file_1_jg10861	Or85b_OG0000150_OG1	0	2	0	1	3	12	3	1	1	4	0	4	1	0	1	1	2	0	16	1	3	11	4	0
file_1_file_1_jg10862	Or85b_OG0000150_OG0	0	0	0	0	18	5151	0	0	0	1	0	4722	101	1	0	7	2975	1	7787	0	1148	4941	41	4
file_1_file_1_jg10865	lncRNA:CR46125_OG0017624	0	3	0	0	0	2	0	0	1	0	0	3	0	0	0	3	3	0	2	0	0	0	0	0
file_1_file_1_jg10866	Obp85a_OG0001418_OG0	9	0	0	0	0	3	1	0	0	35	0	8	0	1	21	4	3	1	4	0	3	0	8	3
file_1_file_1_jg10867	CG45263_OG0001417_OG0	264	344	301	252	406	579	217	194	326	264	174	950	445	208	199	333	992	390	1413	171	869	540	541	1218
file_1_file_1_jg10868	CG45263_OG0014400_OG0	90	111	93	90	183	269	80	204	192	72	58	329	181	144	128	243	393	151	482	56	179	376	407	476
file_1_file_1_jg10869	CG45263_OG0011471	106	39	81	92	49	91	133	59	32	42	19	112	56	16	56	131	92	110	221	12	85	134	113	121
file_1_file_1_jg1087	CG34180_OG0014296_OG0	4	2128	964	1350	2641	25	1652	1658	1707	8	81	176	2481	38	1	782	184	1437	191	33	328	23	1550	1945
file_1_file_1_jg10870	CG45263_OG0000434_OG0	319	224	271	242	188	333	280	172	158	259	48	550	209	73	145	290	521	331	829	52	456	335	374	678
file_1_file_1_jg10871	CG7963_OG0004818	87	51	47	53	41	150	63	37	49	55	57	109	58	59	0	41	79	62	186	64	49	155	54	36
file_1_file_1_jg10872	CG9684_OG0000737_OG0	1438	741	530	691	973	724	626	772	1147	1117	1345	650	888	1185	0	450	582	610	1118	1120	488	667	932	795
file_1_file_1_jg10873	stck_OG0001416_OG0	2647	3155	3397	3876	3259	1556	3287	2670	3833	2732	3082	1994	3427	2774	2205	2732	1978	4298	2504	3157	2069	1418	3223	3035
file_1_file_1_jg10874	Atg13_OG0004817	1475	871	1180	1394	1262	1332	1932	1037	1856	738	2863	1068	1189	1300	721	1181	900	1660	1605	2514	766	1257	1742	1102
file_1_file_1_jg10875	CG7352_OG0002321_OG0	217	22	23	23	10	168	58	10	14	135	261	184	12	9	164	24	213	35	299	76	196	156	29	23
file_1_file_1_jg10876	DppIII_OG0002320_OG0	13091	2875	2137	2610	3528	5487	3267	2831	4568	10351	11326	4570	3586	4747	6616	1790	4887	2738	7416	10530	3272	4764	4467	2824
file_1_file_1_jg10877	PNKP_OG0000736_OG0	758	179	130	148	227	389	185	162	233	537	1046	371	200	196	353	103	471	166	611	968	292	304	206	153
file_1_file_1_jg10878	Arl2_OG0004816	402	229	161	164	233	290	134	169	258	329	350	307	226	167	211	109	430	177	406	288	336	282	202	280
file_1_file_1_jg10879	COX7A_OG0004815	8013	8483	3315	3470	7496	20636	4158	6546	9220	11154	8455	15734	7781	10753	6577	2955	13933	4142	21202	8571	12519	16139	7617	7625
file_1_file_1_jg1088	Smurf_OG0000257_OG1	8273	30139	46558	35784	34041	22809	39091	30870	41592	11142	12773	24240	30115	9856	7302	38541	22813	48710	28318	11097	26624	19638	32547	28166
file_1_file_1_jg10880	CG7443_OG0012456	0	0	54	62	9	21	161	16	6	1	4162	68	3	12215	1	24	59	79	72	18763	35	24	15	18
file_1_file_1_jg10881	Poxm_OG0001047_OG0	0	3	2	1	6	929	1	2	0	0	1	1482	33	15	0	2	1385	1	2026	18	400	972	23	3
file_1_file_1_jg10882	Poxm_OG0004814	81	111	729	900	33	35	1091	51	61	50	56	263	33	99	37	591	231	1328	110	74	265	31	41	15
file_1_file_1_jg10883	Ctr1B_OG0004813	293	426	334	554	386	1264	479	273	428	215	403	838	528	638	40	160	1047	298	1233	446	766	781	466	214
file_1_file_1_jg10884	Coq2_OG0004812	342	617	353	408	600	926	506	537	859	375	1142	535	609	427	194	294	676	486	1001	1059	491	767	696	540
file_1_file_1_jg10885	CG7483_OG0004811	3702	2071	1069	1391	2224	2683	1597	1715	2551	2786	3329	1741	2173	1869	1649	851	2217	1197	2983	3395	1463	2266	2463	1744
file_1_file_1_jg10886	CG11698_OG0002319_OG0	0	3	1	0	1	0	1	2	1	0	0	0	1	0	0	0	1	0	0	0	0	0	2	1
file_1_file_1_jg10887	CG11694_OG0000225_OG1	0	0	0	0	0	0	0	0	0	0	0	0	3	0	0	0	0	0	0	0	0	0	0	0
file_1_file_1_jg10888	CG11693_OG0004810	6	2	0	0	2	0	1	3	2	0	1	0	3	2	0	0	0	0	0	2	0	0	0	2
file_1_file_1_jg10889	tex_OG0002318	676	179	80	136	186	278	160	147	204	557	452	215	165	129	349	64	367	141	373	333	212	203	201	218
file_1_file_1_jg1089	CG13994_OG0011942	596	364	261	234	299	514	308	263	429	464	666	414	263	254	383	238	565	342	624	545	484	666	407	352
file_1_file_1_jg10890	Sgt1_OG0002317	1429	1129	980	1110	1025	1336	1302	932	1337	1202	1699	977	1002	590	1228	886	1481	1249	1958	1615	1059	1186	1170	965
file_1_file_1_jg10891	nac_OG0004809	337	205	143	176	203	457	180	174	246	282	289	389	215	230	149	108	472	184	606	318	328	392	238	196
file_1_file_1_jg10892	mRpL1_OG0002316	1096	646	394	534	491	1167	727	632	884	1155	2284	1044	515	498	544	436	1289	812	1434	1991	992	1010	1046	527
file_1_file_1_jg10893	CG9626_OG0004808	890	927	1385	2082	1097	21	2269	1074	1768	766	2805	283	1086	3810	1086	1486	163	2399	91	2645	233	9	1653	794
file_1_file_1_jg10894	CG31463_OG0004807	29	0	0	0	1	0	0	0	0	53	9	0	0	16	3	0	0	0	0	3	0	0	177	0
file_1_file_1_jg10895	CG31464_OG0004806	537	0	1	1	0	0	1	0	0	820	2	2	0	2	632	0	3	2	0	0	1	0	6	0
file_1_file_1_jg10896	CG11672_OG0004805	910	5	2	3	3	0	2	16	5	1391	16	2	5	10	648	0	0	21	1	15	0	0	104	1
file_1_file_1_jg10897	Nazo_OG0011997	21	0	0	0	0	0	0	0	0	15	0	0	0	15	0	0	0	0	0	13	0	0	0	0
file_1_file_1_jg10898	ato_OG0004804	363	0	0	0	0	0	0	1	0	194	0	0	0	0	72	1	0	0	0	0	0	0	4	0
file_1_file_1_jg10899	CG9630_OG0004803	875	424	308	390	402	539	427	381	650	856	862	477	452	444	419	259	633	452	793	824	455	487	626	314
file_1_file_1_jg109	His3:CG33866_OG0012815_OG0.10	0	0	0	0	0	0	0	0	0	0	0	0	0	0	0	0	0	0	0	0	0	0	0	0
file_1_file_1_jg1090	Fbw5_OG0002691	682	455	892	755	566	545	870	641	769	703	1066	587	593	538	674	722	620	1078	784	1081	564	515	687	521
file_1_file_1_jg10900	Mcm2_OG0004802	3614	81	92	117	126	281	145	117	194	2684	5839	173	142	125	1717	58	129	97	226	5251	67	124	225	98
file_1_file_1_jg10901	RpA-70_OG0004801	3837	1283	685	885	1356	1962	971	1033	1604	2771	6190	1564	1427	1020	2335	516	1513	768	2580	5790	892	1743	1585	998
file_1_file_1_jg10902	mtg_OG0011470	843	392	237	191	679	1691	176	347	478	608	1130	834	610	2217	393	192	777	159	1519	1291	467	1533	1122	466
file_1_file_1_jg10903	CG33722_OG0000461_OG0	140	28	36	32	34	75	25	32	69	78	26	138	27	48	68	11	103	28	158	21	78	69	36	66
file_1_file_1_jg10904	CG33722_OG0000461_OG0.2	273	101	54	119	120	482	80	123	173	155	113	651	82	195	61	68	508	110	798	127	308	469	147	203
file_1_file_1_jg10905	CG33722_OG0000847	1825	566	379	583	719	1217	471	525	871	1469	1751	1216	735	837	968	315	1117	538	1474	1754	683	1024	870	658
file_1_file_1_jg10906	CG9636_OG0004800	1371	586	894	1039	874	2946	1252	710	1035	734	1888	2275	802	639	647	855	2062	1042	4634	1866	1123	2888	1036	640
file_1_file_1_jg10907	Ada2b_OG0004799	1267	960	440	708	983	1729	931	792	1274	938	4809	1285	985	848	1292	583	1092	732	1841	4382	925	1572	1136	880
file_1_file_1_jg10908	PolI_OG0004798	710	613	470	573	667	1105	791	585	893	519	1970	1116	804	597	538	371	891	682	1367	1557	596	1001	887	808
file_1_file_1_jg1091	CG9147_OG0012227_OG0	476	326	237	255	244	942	340	269	341	448	521	986	242	180	248	209	885	383	1353	517	681	801	331	396
file_1_file_1_jg10910	CG18249_OG0002315	125	258	49	111	297	8	149	245	603	57	177	46	342	361	83	37	17	123	17	294	80	1	513	53
file_1_file_1_jg10912	CheA84a_OG0000530	1	27	2190	2892	15	0	2238	36	29	0	0	1107	25	23	0	1542	316	1498	441	4	573	3	50	40
file_1_file_1_jg10913	grn_OG0001046_OG0	1338	363	655	681	459	74	975	262	553	583	21	208	550	29	539	580	76	717	171	10	120	66	654	883
file_1_file_1_jg10914	lncRNA:CR46328_OG0013985_OG0	0	0	0	0	0	0	0	0	0	0	0	0	0	0	2	0	0	0	0	0	0	0	0	0
file_1_file_1_jg10915	Arl8_OG0004797	1412	1231	823	1170	1430	2389	1467	1180	1935	899	1737	1583	1350	1578	714	809	1235	982	2831	1881	917	2144	1848	1006
file_1_file_1_jg10916	CG9667_OG0004796	701	270	153	162	218	534	222	199	311	495	600	477	196	214	279	145	661	201	662	494	492	519	281	255
file_1_file_1_jg10917	CG7878_OG0004795	2420	1855	1345	1464	2190	3575	1598	1702	2829	1900	5248	2931	2132	2000	1492	1080	3506	1414	4915	5566	2290	3119	2584	1955
file_1_file_1_jg10918	puc_OG0001415	1383	1384	1299	1673	1892	3145	2011	1577	2209	1195	2042	2540	2347	2016	1472	1282	2087	1935	3850	1706	1509	3205	2396	1744
file_1_file_1_jg10919	CG7900_OG0004794	985	5151	2203	5651	7872	79423	5477	6592	8487	1029	2986	37810	8088	4227	425	1652	44381	3138	63045	3098	27217	65542	9571	4000
file_1_file_1_jg1092	CG9150_OG0009653	10	188	5	0	105	5	1	95	86	4	5	3	43	2	6	16	2	18	0	2	0	0	134	508
file_1_file_1_jg10920	CG7910_OG0002314_OG1	182	34	33	8	5	11	2	14	43	369	20623	12	9	31558	401	15	12	39	5	18287	21	15	84	0
file_1_file_1_jg10921	mAChR-B_OG0004793	118	107	42	79	60	1609	93	104	73	53	4	1019	102	8	58	66	1083	64	1915	5	519	1453	221	103
file_1_file_1_jg10922	mAChR-B_OG0015053_OG0	4	1	0	0	0	37	7	2	0	1	0	47	4	0	0	3	44	2	121	0	35	58	10	6
file_1_file_1_jg10923	CG42870_OG0013752	0	0	0	0	0	0	0	0	0	0	0	0	0	0	0	0	0	0	0	0	0	0	1	0
file_1_file_1_jg10924	CR46423_OG0002313	0	0	0	0	0	0	0	0	0	0	0	0	0	0	0	0	0	0	0	0	0	0	0	0
file_1_file_1_jg10925	CG34034_OG0012455_OG0	28	26	2	1	25	0	2	33	51	19	26	2	14	57	7	2	3	1	1	97	9	1	81	49
file_1_file_1_jg10926	CG5849_OG0001414	243	630	69	125	784	288	236	698	1440	271	739	130	1151	1540	137	91	150	161	69	757	123	261	1538	325
file_1_file_1_jg10927	CG31343_OG0000735_OG0	0	0	0	0	0	0	0	0	0	1	1	0	0	0	0	0	0	0	0	0	0	0	1	0
file_1_file_1_jg10928	CG31343_OG0000735_OG0.2	32	0	0	0	0	0	0	0	0	12	0	0	0	0	0	0	0	0	0	3	0	0	3	0
file_1_file_1_jg10929	CG31233_OG0002312	596	2	6	0	0	0	0	1	3	943	16	3	2	19	152	0	0	1	0	44	1	0	1598	0
file_1_file_1_jg1093	Pfdn1_OG0000610_OG0	1529	614	389	453	505	887	439	478	670	1231	1103	737	524	449	690	349	995	500	1081	1078	785	841	662	482
file_1_file_1_jg10930	CG31198_OG0001413	1223	9	14	2	26	0	6	6	21	1085	92	3	36	809	190	9	2	1	0	546	8	0	713	1
file_1_file_1_jg10931	CG42335_OG0000846_OG0	105	4	256	44	5	5	70	4	3	47	45	10	8	20	75	162	0	76	6	51	19	1	66	0
file_1_file_1_jg10932	Burs_OG0001045_OG0	27	1	14	1	0	0	3	0	0	17	4	0	0	3	11	6	0	4	0	6	1	0	8	0
file_1_file_1_jg10933	GABA-B-R2_OG0001044_OG0	1341	768	535	640	399	3716	690	645	382	861	120	3607	496	169	761	525	3907	779	5249	115	2872	3325	1055	857
file_1_file_1_jg10934	CG6800_OG0001043_OG0	7	20	48	41	25	518	62	27	22	5	2	485	35	0	12	40	648	53	764	1	399	481	34	46
file_1_file_1_jg10935	Polr1H_OG0001042_OG0	214	118	71	69	119	171	71	99	130	204	371	161	90	102	76	35	173	74	178	417	142	131	127	88
file_1_file_1_jg10936	tsl_OG0001412_OG0	880	1537	344	640	1601	262	703	1334	2369	743	900	438	1635	1336	554	334	309	670	292	1159	462	217	1890	984
file_1_file_1_jg10937	CASK_OG0001411_OG1	1204	1022	1022	1140	1045	2004	1229	1104	1272	811	2485	1735	1077	1663	881	915	1755	1263	2796	2423	1127	2028	1736	1181
file_1_file_1_jg10938	CASK_OG0012980_OG0	71	82	9	18	12	51	14	47	31	67	39	112	31	32	44	42	143	57	140	25	186	49	102	226
file_1_file_1_jg10939	CASK_OG0012624_OG0	677	517	654	914	890	1293	707	663	857	366	1838	1129	772	1350	468	627	1222	742	1877	1716	710	1200	890	668
file_1_file_1_jg1094	CG9154_OG0000716_OG0	572	242	162	197	172	284	264	188	309	437	298	307	199	139	302	148	390	251	488	252	319	279	255	289
file_1_file_1_jg10940	Gr93a_OG0002311	3	20	1	0	38	0	0	41	21	4	0	5	51	0	3	5	14	5	0	0	25	0	32	59
file_1_file_1_jg10941	Gr93b_OG0004792_OG0	0	9	0	7	23	0	2	12	19	1	0	0	12	1	0	3	2	1	0	1	0	0	6	27
file_1_file_1_jg10942	Gr93c_OG0002310	1	24	0	1	26	5	0	11	14	1	0	3	24	1	1	1	3	3	3	0	7	0	6	11
file_1_file_1_jg10943	glec_OG0002309	881	875	815	1125	1203	2328	1465	883	1598	483	2678	1431	1217	963	265	791	1295	1243	2254	2054	778	2227	1576	836
file_1_file_1_jg10944	lsn_OG0004791	728	828	564	663	757	1389	800	785	984	624	721	1148	827	629	344	562	1459	895	1718	656	1196	1228	881	837
file_1_file_1_jg10945	CG6569_OG0004790	8	25	41	36	44	966	55	20	34	8	4	792	42	7	6	39	1081	71	1369	1	629	954	36	49
file_1_file_1_jg10946	Cby_OG0004789	31	46	43	47	39	550	32	29	37	27	14	365	49	21	25	31	471	34	505	17	424	505	44	65
file_1_file_1_jg10947	CG31174_OG0012256_OG0	5	1	0	1	6	1	2	1	2	9	33	3	3	6	20	3	6	4	1	23	18	0	3	4
file_1_file_1_jg10948	CG31431_OG0004788	114	56	44	55	46	72	65	35	42	91	672	74	59	82	322	31	105	74	86	544	68	28	223	82
file_1_file_1_jg10949	CG31178_OG0004787	30	16	12	19	10	15	31	18	11	16	32	12	25	24	59	6	15	10	21	44	4	3	39	49
file_1_file_1_jg1095	Kr-h2_OG0003342	3071	2505	1729	2017	2900	9072	2871	2366	3726	2765	4056	4286	2846	2894	1689	1589	4704	2149	7034	3665	3100	8684	3949	2106
file_1_file_1_jg10950	CG6656_OG0004786	523	903	1466	1780	992	434	1611	796	1200	555	793	672	929	1252	363	1185	624	1838	641	770	722	457	1113	1105
file_1_file_1_jg10951	CG34148_OG0004785	184	172	188	180	198	355	192	214	310	176	195	341	151	173	153	204	267	208	454	247	264	359	194	146
file_1_file_1_jg10952	P5CDh2_OG0011996	2	3	3	6	6	8	2	4	6	3	2	2	4	6	11	3	6	6	5	2	4	1	5	13
file_1_file_1_jg10953	CG31465_OG0004784	7	7	13	17	6	2	5	7	5	4	6	11	6	13	21	19	10	16	8	6	10	6	1	25
file_1_file_1_jg10954	fit_OG0004783	0	57	9	318	118	1	508	2891	5362	0	80	350	105	264	1	12	30	786	44	244	795	0	3981	9
file_1_file_1_jg10955	dnd_OG0004781	51	163	230	196	159	2675	304	126	157	44	123	2484	206	132	34	203	4029	341	3853	137	3196	2552	186	214
file_1_file_1_jg10956	CG17819_OG0004782	1	0	0	0	0	0	0	0	0	0	0	0	1	0	0	0	1	0	0	0	0	0	0	0
file_1_file_1_jg10957	CG6678_OG0004780	183	51	67	61	44	160	66	58	90	102	501	144	60	41	129	53	151	96	212	476	106	112	91	69
file_1_file_1_jg10958	CG43844_OG0011995_OG0	16	0	6	8	3	22	5	2	14	10	10	15	1	12	2	8	12	6	23	3	3	2	8	1
file_1_file_1_jg10959	Qsox2_OG0000845	2097	12	10	20	13	4	17	20	25	2024	24	24	16	70	1585	11	27	8	30	31	21	1	31	4
file_1_file_1_jg1096	CG45075_OG0013449_OG0	4	3	8	8	9	3	10	4	7	2	12	9	11	17	26	11	7	4	13	1	3	1	19	5
file_1_file_1_jg10961	Eip93F_OG0015059_OG0	0	0	0	1	1	1	0	0	0	0	0	0	1	2	0	0	0	1	0	0	0	2	2	0
file_1_file_1_jg10962	Eip93F_OG0004779	778	7053	4993	4131	6345	11117	9178	5222	9257	104	4841	16323	7699	7252	63	4767	16415	8646	18054	2782	13669	11240	8096	12276
file_1_file_1_jg10963	Theg_OG0004778	5	39	23	27	26	439	28	19	25	6	9	437	29	10	5	13	492	36	1253	5	420	441	23	81
file_1_file_1_jg10964	Idh3b_OG0004777	6301	11964	28561	25830	15089	10918	27869	15892	18848	7972	8635	10691	12790	8647	5395	26863	8437	34639	15544	7258	10987	9342	15742	8241
file_1_file_1_jg10965	Mitofilin_OG0002308	7827	11480	17886	16168	14335	11253	18201	13746	18181	9221	10331	11694	13034	10089	7812	16457	10429	21185	16335	9485	10336	10354	16314	10888
file_1_file_1_jg10966	mRpL35_OG0002307	452	378	169	211	335	615	314	290	470	461	666	529	277	282	280	210	647	296	800	691	553	619	439	253
file_1_file_1_jg10967	CG6028_OG0002306	2827	1937	731	921	1878	1419	922	1714	2784	3425	3050	1675	1986	3049	1938	522	1787	864	2124	2837	1273	1232	2397	1722
file_1_file_1_jg10968	Cchl_OG0004776	2170	6663	12484	8945	6695	8360	12729	7198	8644	2576	6229	8901	5796	3502	1537	13137	8104	15869	10826	5370	10088	8007	8270	7722
file_1_file_1_jg10969	ND-42_OG0002287	6139	13082	21776	15046	15481	13958	16791	16069	17319	8781	8410	15596	13016	6556	5473	18683	16197	25865	19527	7347	19103	11611	14758	15053
file_1_file_1_jg1097	Kr-h1_OG0002685_OG0	2559	1264	1934	1430	2808	2408	3319	2449	4389	1340	2287	2273	3538	5167	1723	2198	2019	2745	5519	2694	1278	2375	3502	2224
file_1_file_1_jg10970	CG13409_OG0004775	193	123	156	162	73	848	147	114	59	126	48	912	88	23	85	93	1049	151	1427	23	677	885	230	160
file_1_file_1_jg10971	CG6015_OG0004774	1880	887	576	740	1009	1782	848	767	1155	1509	2361	1545	1020	901	974	453	1855	788	2373	1960	1377	1603	1268	1003
file_1_file_1_jg10972	Fadd_OG0004773	297	203	78	99	208	333	117	179	298	288	283	357	228	158	131	59	336	99	444	296	231	257	285	192
file_1_file_1_jg10973	pit_OG0004772	3298	502	362	460	627	733	425	525	1040	2780	4672	650	572	873	1358	282	736	424	917	4517	463	485	1143	450
file_1_file_1_jg10974	how_OG0004771	3065	2212	5182	7222	4565	797	6263	3385	5637	1657	4356	1567	4200	6834	2913	4135	939	5356	1654	3267	1037	709	5059	3156
file_1_file_1_jg10975	CG13408_OG0004770	73	15	19	27	21	80	13	18	10	53	2	84	9	10	28	10	147	26	103	8	120	66	40	16
file_1_file_1_jg10976	BomT3_OG0011469	227	5694	1819	3721	6368	531	2085	4281	4933	458	2069	1176	6811	3602	472	2997	1080	1891	589	3883	1382	518	3730	2538
file_1_file_1_jg10977	BomBc3_OG0004769	86	2304	925	1313	2146	28	1231	1149	2167	176	783	365	2643	471	129	933	120	987	192	1729	231	12	1376	1475
file_1_file_1_jg10978	CG13407_OG0004768	1	0	2	0	1	2	0	0	0	0	0	0	2	1	1	1	0	2	3	0	2	0	3	0
file_1_file_1_jg10979	Ir94c_OG0000122_OG0	0	0	0	0	5	4	0	0	0	0	0	0	0	0	0	0	0	0	0	0	0	0	0	0
file_1_file_1_jg1098	Kr-h1_OG0002685_OG0.2	50	72	92	62	102	57	67	74	91	67	20	142	139	135	0	99	82	73	363	70	81	70	110	0
file_1_file_1_jg10980	Ir94c_OG0000122_OG1	0	2	5	1	6	1	1	2	4	0	0	2	1	0	0	6	0	1	0	0	0	0	1	2
file_1_file_1_jg10981	CG42390_OG0004767	6546	19015	44686	45906	25155	773	58001	23057	33415	5727	20660	9488	22544	32012	10086	44508	6350	60220	3688	15330	9922	736	24511	16081
file_1_file_1_jg10982	SKIP_OG0018240	0	0	0	0	0	0	0	0	0	0	0	0	0	0	0	0	0	0	0	0	0	0	0	2
file_1_file_1_jg10983	SKIP_OG0004766	187	8	15	16	9	21	25	23	19	35	301	15	24	7	67	28	20	27	37	266	18	23	16	13
file_1_file_1_jg10984	lncRNA:CR45224_OG0017235	0	0	0	0	0	0	0	0	0	0	0	0	0	0	0	0	0	0	0	0	0	0	0	1
file_1_file_1_jg10985	Gld2_OG0004765	80	13	5	8	10	16	16	9	12	76	16	40	13	5	97	13	33	14	32	1	26	6	14	31
file_1_file_1_jg10986	SKIP_OG0011468	1519	62	133	186	128	193	124	99	153	448	2570	152	154	98	605	175	182	162	266	2438	77	104	274	83
file_1_file_1_jg10987	SKIP_OG0004764	303	26	28	44	23	53	32	15	27	137	460	41	27	11	117	28	31	27	80	493	27	31	72	25
file_1_file_1_jg10988	CG7084_OG0004763	184	731	156	228	1041	197	243	579	857	79	500	593	1123	3614	68	161	687	350	157	1228	827	162	790	638
file_1_file_1_jg10989	lncRNA:CR46115_OG0015060_OG0	0	0	0	0	0	0	0	0	0	1	0	0	0	1	0	0	0	0	0	0	0	0	0	0
file_1_file_1_jg1099	CG9175_OG0005842	1165	691	488	607	896	1565	714	624	1007	1108	1683	1395	868	742	648	360	1689	655	2229	1569	1147	1413	1142	625
file_1_file_1_jg10990	CG34377_OG0004762	287	0	1	1	0	0	1	1	0	8	0	0	0	0	6	0	0	1	3	0	0	0	0	1
file_1_file_1_jg10991	CG34377_OG0012423	24	0	0	0	0	0	0	0	0	1	0	0	0	0	0	0	0	0	0	0	0	0	0	0
file_1_file_1_jg10992	CG7080_OG0004761	11	0	0	0	0	0	0	0	0	7	72	0	0	0	3	0	0	0	3	0	0	0	745	1
file_1_file_1_jg10993	CG33920_OG0000041_OG0	3	2	0	0	1	0	0	2	3	2	0	0	0	0	0	0	0	0	0	0	0	0	3	0
file_1_file_1_jg10994	CG13862_OG0004760	36	1	0	0	2	0	0	0	3	50	0	0	0	0	11	0	0	0	1	0	0	0	4	0
file_1_file_1_jg10995	CG5391_OG0004759	3637	8	20	14	12	136	15	3	3	10091	1	128	10	2	929	24	167	37	123	3	186	153	5	18
file_1_file_1_jg10996	CG5388_OG0002286	0	0	0	1	0	0	0	0	0	0	0	0	2	0	0	0	0	0	1	0	0	0	0	0
file_1_file_1_jg10997	CG5386_OG0004758	130	3	10	4	1	0	12	0	3	158	0	0	0	0	129	2	2	8	0	0	2	1	4	4
file_1_file_1_jg10998	rdhB_OG0004757	1	233	77	97	181	6	99	186	122	2	23	41	142	18	0	42	18	82	22	12	9	12	469	911
file_1_file_1_jg10999	Sar1_OG0004756	4896	4334	4638	4280	5277	7587	5500	4197	6316	4450	6554	4726	5045	6230	4110	3998	5727	4869	9591	5236	4711	7329	6335	3298
file_1_file_1_jg1100	stai_OG0013093_OG0	22	3	22	24	3	44	26	10	9	7	10	65	3	4	5	28	49	16	74	4	27	67	6	15
file_1_file_1_jg11000	JMJD6_OG0004755	1590	1378	1328	1513	1552	1451	1861	1539	1964	1668	3266	1551	1477	926	1004	1078	1534	2117	2036	2771	1204	1180	1936	1240
file_1_file_1_jg11001	Muted_OG0004754	340	374	340	325	483	805	339	436	510	310	641	537	487	375	189	286	661	378	1059	501	427	734	583	354
file_1_file_1_jg11002	CG7071_OG0004753	767	1011	742	678	1087	1908	780	860	1240	714	1337	1893	994	747	502	638	2359	989	2591	1167	1977	1576	1251	1226
file_1_file_1_jg11003	CG5382_OG0004752	1120	1324	827	821	1319	1490	1066	1001	1508	1061	1661	1469	1270	1314	903	589	1918	1189	2003	1531	1489	1267	1431	1249
file_1_file_1_jg11004	Polr3F_OG0004751	375	159	92	139	146	225	132	123	189	302	373	223	178	79	273	72	302	140	327	293	165	201	193	170
file_1_file_1_jg11005	CG7069_OG0000169_OG2	32783	35940	48495	38473	45255	26490	43912	41192	52161	41928	42985	30798	41611	38324	40181	42771	32423	61928	40074	40071	38580	23761	45574	31554
file_1_file_1_jg11006	CG34149_OG0004750	98	85	60	65	68	146	66	66	101	55	158	157	86	64	73	48	161	87	258	167	128	114	66	95
file_1_file_1_jg11007	CG18596_OG0001408_OG1	1560	1216	779	918	1475	1665	879	1153	1663	1021	1894	2229	1393	1071	616	613	1682	844	2613	1950	1026	1657	1390	1827
file_1_file_1_jg11008	CG7069_OG0000169_OG1	128	296	134	91	184	102	215	203	269	190	235	201	224	194	234	146	268	245	211	145	264	127	210	603
file_1_file_1_jg11009	CG43342_OG0004749	39	10	26	29	23	95	29	30	61	20	84	53	27	31	53	30	55	18	114	51	26	95	32	19
file_1_file_1_jg1101	stai_OG0000877_OG0	5217	820	1589	1816	1066	4808	2080	934	1255	2132	6544	3872	1109	982	1886	1392	4430	1698	7956	6812	2920	5029	1575	1307
file_1_file_1_jg11010	Gpdh3_OG0001407_OG0	422	294	200	266	266	970	244	230	383	234	461	1028	354	315	363	187	1095	296	1358	275	708	917	334	484
file_1_file_1_jg11011	CAH8_OG0004748	10	4	1	7	1	8	1	2	2	25	216	12	4	1020	27	7	11	5	23	1438	3	5	7	11
file_1_file_1_jg11012	CG7059_OG0004747	134	79	54	163	59	169	144	48	70	166	166	214	78	413	146	62	176	120	239	288	146	127	95	103
file_1_file_1_jg11013	CG13857_OG0004746	51	0	5	9	2	0	6	2	3	21	1	7	2	1	10	4	17	7	4	0	16	0	4	13
file_1_file_1_jg11014	CG13856_OG0004745	128	195	45	56	299	2702	62	292	605	147	840	4170	313	1374	86	50	5588	72	6974	703	2696	2174	542	227
file_1_file_1_jg11015	CG13855_OG0004744	0	0	198	220	6	9	223	8	4	2	4	144	51	5	2	84	135	188	532	1	195	10	31	3
file_1_file_1_jg11016	CG13850_OG0004743	1052	967	1037	1228	1082	1313	1339	1025	1390	964	2154	1384	1063	789	706	997	1246	1460	1926	1986	1134	1078	1484	801
file_1_file_1_jg11017	lqfR_OG0004742	2697	928	827	1067	1620	2549	1284	1159	1806	1666	4333	1705	1476	1789	1347	754	1542	945	3255	3958	869	2154	2066	1078
file_1_file_1_jg11018	lqfR_OG0004741	644	497	241	377	547	1003	523	395	599	569	1178	772	566	612	355	245	785	365	1289	889	497	948	824	427
file_1_file_1_jg11019	Nop56_OG0004740	4575	681	400	503	701	673	538	766	1315	4030	4483	623	735	1034	2131	302	794	455	887	4383	558	600	1808	542
file_1_file_1_jg1102	Arpc4_OG0008719	1680	1474	749	951	1242	1674	985	1051	1402	1662	1323	1667	1413	621	959	634	2191	1132	2450	1250	1608	1548	1238	1272
file_1_file_1_jg11020	mats_OG0004739	1057	439	362	453	513	636	510	362	642	741	1741	602	517	627	554	232	597	454	1072	1648	454	545	647	374
file_1_file_1_jg11021	pinta_OG0004738	275	647	400	561	629	1572	720	460	812	122	604	716	585	572	81	302	535	367	1151	424	728	1380	1154	651
file_1_file_1_jg11022	CG13847_OG0004737	57	3	7	6	11	20	16	12	13	82	39	10	11	11	44	10	8	25	23	7	7	6	347	21
file_1_file_1_jg11023	CG12499_OG0002285_OG0	2369	405	375	542	601	602	443	636	1002	1566	4803	697	545	952	1271	361	606	457	864	2869	401	549	1148	490
file_1_file_1_jg11024	CG34376_OG0001406_OG0	1260	2000	357	519	1498	1270	796	1226	2669	742	1422	1248	1761	1772	571	438	1065	757	1492	1056	1108	1159	2740	952
file_1_file_1_jg11025	Rpn7_OG0002284_OG0	7080	1705	1232	1373	1778	4330	1644	1465	2274	5851	4782	3015	1817	2279	3758	980	3918	1581	5167	4941	2877	3738	2324	1493
file_1_file_1_jg11026	AP-2mu_OG0004736	2819	1403	1301	1326	1806	3392	1430	1494	1990	2233	3175	2453	1802	1731	1332	1035	2837	1415	4756	3171	1964	3070	2235	1321
file_1_file_1_jg11027	CG7054_OG0002283	654	725	222	234	781	1037	296	653	1030	802	1029	998	776	755	299	153	1281	238	1195	941	793	818	892	871
file_1_file_1_jg11028	Pebp1_OG0004735	6804	7	1	2	3	17	5	6	10	15081	11	3	6	21	8003	8	6	3	6	102	17	12	318	15
file_1_file_1_jg11029	CG5377_OG0002282	1042	628	1134	697	732	1043	725	748	966	1299	605	977	700	342	702	828	1069	792	1715	587	962	992	739	606
file_1_file_1_jg1103	WDR79_OG0008718	923	354	236	389	324	525	404	284	428	792	1291	579	283	281	486	193	571	427	784	1124	363	520	431	390
file_1_file_1_jg11030	Nrx-1_OG0004734	554	724	1647	1826	723	13527	1574	1047	675	234	133	10002	948	229	493	1833	13668	1579	15731	56	5709	13829	1750	1114
file_1_file_1_jg11031	Pfdn5_OG0004733	1803	711	419	521	595	1051	556	543	808	1591	1637	900	671	495	1180	356	1319	592	1385	1596	1038	1033	843	596
file_1_file_1_jg11032	CG5376_OG0004732	271	390	633	542	323	1	613	314	411	436	155	91	317	187	399	792	66	1009	32	161	255	2	334	348
file_1_file_1_jg11033	CCT1_OG0002281_OG0	9279	2036	1127	1488	2234	4531	1526	1799	2754	8567	10140	3712	2330	2306	5274	826	4148	1349	5853	9363	2508	3756	3311	1614
file_1_file_1_jg11034	tHMG2_OG0012623_OG0	1	0	2	3	4	4	3	0	2	1	1	2	5	2	2	2	3	8	4	4	3	3	0	2
file_1_file_1_jg11035	OctÎ²1R_OG0014263	7	3	9	7	5	52	6	9	6	5	2	25	3	0	9	12	30	3	91	0	7	52	18	7
file_1_file_1_jg11036	Octbeta1R_OG0004731	107	50	134	147	64	906	100	107	57	31	3	470	107	6	52	121	530	127	991	1	182	839	186	91
file_1_file_1_jg11037	CG5346_OG0004730	2282	2216	1935	2179	2521	3421	2674	2031	3139	1672	3371	2824	2759	4054	1059	1528	3076	2292	4697	2747	2172	3020	2812	2553
file_1_file_1_jg11038	CG33099_OG0002280	111	7	2	6	10	12	12	15	18	65	45	20	13	141	14	1	11	5	15	59	11	14	54	20
file_1_file_1_jg11039	CG33093_OG0004729_OG0	36	14	4	2	9	0	0	18	16	19	3	1	19	1	22	2	1	4	0	2	0	0	15	3
file_1_file_1_jg1104	tctn_OG0012426_OG0	5	61	127	139	87	2048	168	63	62	13	9	2195	106	6	6	95	2850	201	3152	4	1855	1897	98	109
file_1_file_1_jg11040	CG5326_OG0004728	600	1322	457	1090	1278	12	1166	699	1570	836	1529	228	1255	1328	768	414	139	695	36	784	125	26	2997	171
file_1_file_1_jg11041	AdipoR_OG0004727	3035	7130	4110	5129	9502	9436	5327	6771	13782	2506	10239	6396	9831	10964	2101	3327	6843	5035	12385	9006	4412	8049	11732	4625
file_1_file_1_jg11042	bond_OG0004726	695	791	342	283	739	1576	337	547	1386	1516	207	1402	753	300	976	164	1727	225	2231	158	1468	1370	906	341
file_1_file_1_jg11043	sit_OG0004725	297	408	9	14	452	25	25	363	669	943	9	14	419	13	975	21	14	18	30	6	15	20	678	359
file_1_file_1_jg11044	CG33110_OG0004724	89	1169	1556	3087	1907	3968	2489	940	1434	235	137	2491	2179	246	310	1026	1976	1299	3086	87	1504	3237	1744	812
file_1_file_1_jg11045	CSN6_OG0004723	1455	678	500	582	689	1109	750	610	1023	1219	1762	884	682	456	1011	478	1214	728	1460	1689	800	986	945	667
file_1_file_1_jg11046	Dph5_OG0004722	1448	411	305	376	376	679	390	402	604	1450	2754	546	385	382	836	236	604	461	722	2732	479	582	653	281
file_1_file_1_jg11047	CG33107_OG0004721	184	114	81	123	118	256	120	127	157	175	573	290	124	100	62	53	317	148	376	506	211	236	136	149
file_1_file_1_jg11048	CG6937_OG0004720	2220	456	188	281	399	834	377	474	746	1817	4904	605	409	473	890	217	799	295	885	4712	516	714	894	328
file_1_file_1_jg11049	btn_OG0004719	1	0	0	3	0	1	5	1	2	3	2	4	1	1	1	1	1	7	0	1	2	3	2	0
file_1_file_1_jg1105	B9d2_OG0005830	1	6	35	26	16	387	20	9	13	2	5	240	26	0	0	24	255	28	490	0	89	325	29	22
file_1_file_1_jg11050	Efa6_OG0004718	3166	1569	2308	2993	3682	2775	2890	2623	4432	1536	4910	2015	3239	3801	2043	2276	1963	2484	3608	4234	1037	2398	3601	2411
file_1_file_1_jg11051	CG31156_OG0004716	630	242	363	414	354	587	381	306	433	366	1676	619	334	280	304	265	511	398	851	1205	336	491	423	295
file_1_file_1_jg11052	CG13843_OG0004717	1	11	4	3	5	11	10	1	14	2	2	22	17	6	1	7	12	11	32	3	14	13	9	25
file_1_file_1_jg11053	mRRF2_OG0004715	292	192	252	236	225	418	242	218	326	225	548	504	187	189	176	207	391	296	598	586	327	391	284	258
file_1_file_1_jg11054	CG31161_OG0004714	7	14	7	18	13	18	8	8	11	7	11	20	21	4	29	6	14	5	24	5	16	10	16	14
file_1_file_1_jg11055	mRpL45_OG0004713	1520	1543	1284	1285	1640	2395	1661	1463	2052	1432	2619	2134	1457	996	784	1222	2198	1760	2986	2379	1806	2217	1948	1472
file_1_file_1_jg11056	loco_OG0000734_OG0	2587	1460	943	955	2018	2394	1250	1507	2196	1931	3826	2392	2551	2294	1785	723	2526	1139	3239	2890	2065	2048	2343	1644
file_1_file_1_jg11057	loco_OG0012622	444	79	108	134	261	53	132	115	228	289	1076	56	233	124	264	114	37	93	95	838	25	47	170	120
file_1_file_1_jg11058	wake_OG0001041_OG1	25	9	47	63	20	37	58	23	17	5	1	48	25	3	16	46	47	34	71	0	12	27	37	18
file_1_file_1_jg11059	wake_OG0002279	2341	610	767	1138	1146	5083	1048	902	1216	855	460	3990	1282	766	1122	805	3449	795	7188	319	1727	4280	1356	1004
file_1_file_1_jg1106	CG9222_OG0011827	3	0	0	0	0	0	0	0	0	0	0	0	7	0	2	0	0	0	0	0	0	0	0	1
file_1_file_1_jg11060	Gclm_OG0004712	1374	1812	1026	1300	1851	2727	1595	1671	2982	1372	4561	2152	1971	2810	597	888	2305	1650	3012	4526	1955	2505	2617	1557
file_1_file_1_jg11061	CG17625_OG0004711	1	0	0	0	0	0	0	0	0	0	5	1	0	0	2	0	0	0	0	0	0	1	0	0
file_1_file_1_jg11062	wfs1_OG0004710	635	496	296	486	563	716	497	425	592	484	1318	686	455	458	407	287	596	388	1064	1160	408	683	669	475
file_1_file_1_jg11063	Nup133_OG0004709	2416	200	159	277	268	441	281	201	368	1323	2520	395	257	427	1274	132	425	198	571	2181	274	367	377	246
file_1_file_1_jg11064	cd_OG0004708	26	11	3	5	15	7	2	7	10	17	17	7	11	34	7	5	10	2	16	11	13	10	98	57
file_1_file_1_jg11066	CCAP_OG0011467	75	1	1	1	1	12	5	1	1	67	3	3	3	2	27	0	13	1	11	4	15	7	2	0
file_1_file_1_jg11067	CG6972_OG0004707	1315	3226	3814	5163	2972	288	4871	2862	4266	1840	1104	1073	2716	2114	2033	3748	990	6564	631	1197	1433	261	3393	2292
file_1_file_1_jg11068	CG13842_OG0004706	1	17	102	119	14	5	141	13	20	6	1	124	45	5	1	81	101	173	481	0	231	4	44	34
file_1_file_1_jg11069	CG4907_OG0000248_OG1	2	6	3	1	3	5	2	1	7	3	4	3	9	2	4	2	1	2	8	5	3	2	5	8
file_1_file_1_jg1107	CG13991_OG0000661_OG1	2	3	3	0	1	1	1	0	2	0	0	1	19	0	5	1	0	0	3	1	0	1	0	0
file_1_file_1_jg11070	wge_OG0004705	4430	1776	2596	2935	3710	3865	3306	2606	4748	2768	8589	3352	3486	4108	3174	2509	3724	2905	5652	8115	1969	3459	3522	3189
file_1_file_1_jg11071	Irp-1B_OG0000130_OG0	2496	1237	676	1139	1499	2221	1079	1280	1947	2152	2375	2122	1483	1544	1561	577	2171	953	3409	2254	1535	2083	2016	1495
file_1_file_1_jg11072	CG4813_OG0004704	949	195	114	186	196	497	274	210	341	671	1609	385	207	162	421	153	355	211	516	1427	290	444	368	191
file_1_file_1_jg11073	CG45049_OG0004703	1449	950	1774	2107	1065	793	1957	844	1282	1150	1002	980	1022	1290	1185	1790	972	2381	1353	1114	974	714	1253	1185
file_1_file_1_jg11074	Takl2_OG0011994_OG0	113	68	36	61	53	114	56	55	102	99	110	93	47	54	26	48	75	48	147	112	41	103	83	94
file_1_file_1_jg11075	Dcr-1_OG0004702	3172	677	636	912	1131	1182	978	900	1550	1311	3858	1329	1086	1371	1958	597	1148	803	1954	2961	672	1019	1166	902
file_1_file_1_jg11076	CG6985_OG0004701	289	47	31	32	53	85	55	32	81	181	415	82	55	46	175	17	66	35	108	408	38	95	64	59
file_1_file_1_jg11077	vret_OG0004700	401	24	30	34	19	97	37	23	43	320	1090	83	35	49	453	18	44	25	106	1263	17	52	63	53
file_1_file_1_jg11078	HP1c_OG0004699	1060	501	450	469	444	952	622	346	479	694	856	839	445	231	430	341	1104	618	1183	772	710	862	525	406
file_1_file_1_jg11079	CG17141_OG0004698	273	303	211	263	283	557	328	277	388	294	431	503	275	201	181	188	560	361	746	394	443	444	385	253
file_1_file_1_jg1108	Muc96D_OG0000151_OG0.2	13046	0	0	1	0	1	0	0	0	16121	0	0	0	2	9049	2	0	0	0	0	0	0	427	0
file_1_file_1_jg11080	CG31139_OG0012621_OG0	0	0	0	0	0	0	0	0	0	0	0	0	1	0	2	0	0	0	0	0	0	0	0	0
file_1_file_1_jg11081	rumi_OG0004697	985	152	67	124	158	182	111	100	187	712	938	172	140	207	466	62	197	65	319	810	161	166	187	109
file_1_file_1_jg11082	Nepl13_OG0001040	512	669	102	200	727	10	218	461	1027	324	292	131	823	712	123	99	98	201	54	471	124	21	913	344
file_1_file_1_jg11083	Nepl14_OG0004696	145	471	65	127	466	8	106	293	621	61	222	61	535	292	43	57	51	123	57	249	128	6	656	118
file_1_file_1_jg11084	Nepl15_OG0004695	1312	5278	5759	9904	6725	4987	8667	4658	6439	1525	2863	5643	6690	3920	789	4560	7303	7900	9779	3059	4176	4642	5730	3053
file_1_file_1_jg11085	CG13841_OG0004694	0	654	473	705	655	823	639	378	494	1	298	523	623	317	4	320	596	455	681	257	510	659	433	522
file_1_file_1_jg11086	CG43093_OG0013499_OG0.2	1	3697	3731	7472	4752	8705	5669	3043	3508	0	1843	5719	4924	2949	2	2604	7993	3036	9667	1253	6849	8199	3869	2669
file_1_file_1_jg11087	CG43093_OG0013499_OG0	1	1803	1613	2137	1735	2833	2730	1175	2048	2	1075	1608	1768	1413	3	1227	2508	1502	2713	865	1937	2672	2053	1037
file_1_file_1_jg11088	CG43091_OG0016093	0	815	1159	1892	877	2401	2262	591	842	0	1431	1533	799	1557	1	893	2020	1288	2167	1261	1612	2131	912	644
file_1_file_1_jg11089	Usp12-46_OG0004693	758	1499	1482	1650	1588	1424	2140	1145	1805	596	1467	1722	1510	1323	602	1387	1681	2137	2130	1222	1672	1402	1688	1599
file_1_file_1_jg1109	Muc96D_OG0000151_OG0	12939	0	0	0	0	0	0	0	0	22704	0	2	0	0	6973	0	0	1	2	0	1	0	796	0
file_1_file_1_jg11090	CG7029_OG0004692	4992	3820	7529	10157	7632	8201	10342	6242	9355	2257	9641	6876	7096	8089	4657	8544	5277	9522	10921	6755	3063	7464	8764	5476
file_1_file_1_jg11091	CG7031_OG0001039	0	0	0	0	0	0	1	3	6	0	1	0	0	0	0	0	0	0	0	0	0	0	20	1
file_1_file_1_jg11092	CG13840_OG0000529_OG0	165	93	138	79	54	0	197	18	32	39	1	11	58	0	0	110	11	154	7	0	32	4	50	120
file_1_file_1_jg11093	CG4704_OG0004691	0	0	0	1	0	1	0	0	0	0	0	1	3	0	0	0	0	0	0	0	1	0	0	2
file_1_file_1_jg11094	alph_OG0016114	0	0	0	0	0	1	0	0	0	0	0	0	0	0	0	0	2	0	0	0	0	0	0	0
file_1_file_1_jg11095	CG43861_OG0017703	0	0	0	0	0	0	0	0	0	0	0	0	0	0	0	0	1	0	0	0	0	0	0	0
file_1_file_1_jg11096	CG6660_OG0004690	258	2	14	21	2	3	13	2	6	218	2092	31	1	4177	214	9	9	23	8	2602	8	0	15	10
file_1_file_1_jg11097	klg_OG0016115	0	0	0	0	0	0	0	0	0	0	0	0	0	0	0	0	0	0	0	0	0	0	0	0
file_1_file_1_jg11098	klg_OG0002278_OG0	468	96	308	309	170	1126	359	175	127	218	50	778	161	28	182	253	923	285	1352	7	531	1078	306	215
file_1_file_1_jg11099	Gbp3_OG0004689	1461	2248	217	428	1926	1	715	1909	4697	1150	1924	337	2147	2946	547	252	129	839	65	2414	445	0	3271	1013
file_1_file_1_jg111	His2A:CG33808_OG0000001_OG5.18	0	0	0	0	0	0	0	0	0	0	0	0	0	0	0	0	0	0	0	0	0	0	0	0
file_1_file_1_jg1110	CG13989_OG0003659_OG0	0	0	0	0	0	0	0	0	0	0	0	0	4	0	0	0	1	2	0	0	0	0	0	0
file_1_file_1_jg11100	Nha1_OG0001405_OG0	411	929	319	308	921	40	489	846	1497	768	5004	241	964	2081	112	281	212	589	74	1249	267	35	1388	725
file_1_file_1_jg11101	Or94a_OG0004688	1	1	0	0	1	0	0	5	2	2	38	1	1	4	2	1	3	0	0	1	0	0	2	1
file_1_file_1_jg11102	Or94b_OG0011466	0	0	0	1	0	0	0	0	0	1	8	0	0	0	1	0	3	0	0	0	0	1	1	0
file_1_file_1_jg11103	asRNA:CR43454_OG0002277_OG0	163	197	69	129	280	16	205	247	497	215	1117	42	338	582	59	97	25	149	17	320	39	32	435	103
file_1_file_1_jg11104	CG34375_OG0000733_OG0	57	547	120	167	617	89	155	523	690	88	44	74	570	37	18	116	116	184	64	29	144	79	915	911
file_1_file_1_jg11105	CG6688_OG0000843_OG1	58	341	29	100	262	1	169	301	514	52	156	31	241	154	13	55	19	67	15	82	32	9	489	250
file_1_file_1_jg11106	lmd_OG0001404_OG0	48	178	422	261	285	6	361	226	416	73	159	39	168	242	186	484	20	402	7	196	50	0	358	88
file_1_file_1_jg11107	CG13833_OG0004687	205	3823	8550	11323	6118	1838	8327	2672	3050	154	181	2802	5829	252	69	4306	5394	4975	1600	164	5805	1477	4251	3976
file_1_file_1_jg11108	CG13838_OG0011993	0	1	0	0	0	0	1	0	0	0	0	1	1	0	0	0	1	0	1	0	0	0	0	0
file_1_file_1_jg11109	CG13837_OG0002276	9	0	0	0	0	4	0	0	0	11	0	5	0	2	18	0	2	0	1	0	10	2	0	0
file_1_file_1_jg1111	smal_OG0000879	1121	158	294	379	173	1003	401	167	247	419	182	900	203	225	302	291	935	328	1748	100	416	1003	494	258
file_1_file_1_jg11110	CG17121_OG0004686	1000	1316	987	1376	1280	585	1402	1022	1385	1417	1693	850	1459	1875	863	737	801	1440	1003	1618	874	560	1506	1260
file_1_file_1_jg11111	p53_OG0004684	504	395	272	382	356	611	407	333	493	422	1130	610	348	362	207	219	540	389	822	894	430	548	441	408
file_1_file_1_jg11112	CG17119_OG0004683	244	683	450	595	798	88	437	545	819	498	193	354	755	271	328	251	280	400	217	177	266	72	818	593
file_1_file_1_jg11113	sav_OG0004682	1240	605	801	828	749	798	1106	736	872	991	1874	768	647	654	877	670	675	1225	1108	1671	608	730	802	607
file_1_file_1_jg11114	Ublcp1_OG0004681	1170	444	201	241	456	858	364	396	521	923	1683	688	440	428	595	240	877	337	1157	1694	663	774	512	445
file_1_file_1_jg11115	CG17111_OG0004680	234	7639	3945	4640	9593	5525	4555	6367	8304	382	3002	5427	9549	3915	171	3009	6267	4241	8688	3034	5188	4746	7733	8369
file_1_file_1_jg11116	Cow_OG0004679	1411	1349	2434	2802	1220	6309	3630	1444	1176	830	164	4905	1117	221	767	2652	5438	3143	8626	75	3700	6475	2407	2778
file_1_file_1_jg11117	CG6726_OG0004678	1416	267	311	492	338	152	417	205	460	1311	722	137	322	1902	646	140	152	179	175	1125	156	114	758	165
file_1_file_1_jg11118	CG17110_OG0011465	17	0	2	3	4	0	6	2	2	9	3	1	7	53	8	0	1	1	0	12	7	0	14	1
file_1_file_1_jg11119	CG17109_OG0004677	725	190	435	747	321	0	539	103	374	583	152	21	304	290	97	103	3	166	14	151	16	7	867	33
file_1_file_1_jg1112	smal_OG0011941	378	107	85	152	84	446	153	59	77	195	82	476	91	100	73	103	640	195	714	40	405	480	243	153
file_1_file_1_jg11120	Cow_OG0000291_OG1	603	160	322	520	199	0	439	68	253	996	187	19	235	7560	13	93	7	129	9	3513	43	9	767	45
file_1_file_1_jg11121	Cow_OG0016116	4	0	0	0	0	0	0	1	0	1	0	0	0	2	0	0	0	0	0	0	0	0	5	0
file_1_file_1_jg11122	Cow_OG0012255_OG0	77	38	151	176	78	262	147	83	65	25	14	196	70	17	32	97	201	137	445	1	79	218	127	89
file_1_file_1_jg11123	Rassf_OG0004676	1847	767	899	1184	1156	1446	1285	832	1390	1091	3428	1155	1045	1180	906	771	791	1020	1879	3313	535	1166	1237	830
file_1_file_1_jg11124	CenB1A_OG0004675	1732	1135	901	1287	1528	2219	1665	1208	1925	1183	5771	1862	1464	1167	1241	850	1678	1335	2955	3409	1127	2015	1817	1282
file_1_file_1_jg11125	CG31365_OG0004674	1462	595	406	523	614	962	637	459	831	931	2345	640	626	639	785	376	632	570	1169	2253	476	781	759	460
file_1_file_1_jg11126	CG31457_OG0004673	301	91	93	89	96	214	122	88	117	224	723	195	94	86	140	54	218	94	393	751	143	174	120	116
file_1_file_1_jg11127	hh_OG0004672	622	1043	6	0	1014	2	1	881	1167	342	691	1	973	545	259	58	0	2	2	348	2	0	1337	1429
file_1_file_1_jg11128	CG5707_OG0013818_OG0	0	0	0	0	0	0	0	2	0	1	0	0	1	0	0	0	0	0	0	0	0	0	0	1
file_1_file_1_jg11129	unk_OG0004671	1194	325	596	1078	799	1018	897	574	999	360	1694	670	905	864	1128	538	480	721	1221	1463	182	1239	812	549
file_1_file_1_jg1113	Ugt37A2_OG0000043_OG0	77	0	0	4	0	4	17	67	158	37	45	8	5	132	6	5	0	35	5	67	11	0	175	0
file_1_file_1_jg11130	VhaAC39-2_OG0004670	2	2	1	1	1	0	4	1	2	4	3	2	3	14	2	1	1	1	1	7	3	1	6	2
file_1_file_1_jg11131	CG13829_OG0011464	0	1	3	2	0	0	0	1	1	1	1	1	0	1	2	0	0	5	0	0	0	0	0	2
file_1_file_1_jg11132	Irk1_OG0011463	51	88	17	10	125	151	13	78	155	31	198	59	100	488	58	19	74	6	261	263	52	125	178	66
file_1_file_1_jg11133	Irk1_OG0002275	1334	1768	3632	2916	1880	935	3671	1427	2193	972	2440	1159	1874	2905	732	3169	964	3906	1640	2714	1312	763	1986	1563
file_1_file_1_jg11134	cnc_OG0004669	5711	8847	4109	6328	15105	9821	7145	10721	18552	3714	9491	6905	14803	11183	4254	4124	6693	4818	13909	7407	3937	9250	15869	12197
file_1_file_1_jg11135	fzo_OG0004668	4	1	6	1	11	8	13	4	21	1	10	13	12	15	9	35	24	4	15	1	14	7	12	9
file_1_file_1_jg11136	cnc_OG0004667	1404	332	358	614	1000	1126	568	652	1103	517	1089	717	972	1285	820	403	716	380	1266	760	387	995	885	616
file_1_file_1_jg11137	cnc_OG0004666	85	158	243	348	404	610	457	258	598	41	185	299	424	420	78	295	257	202	596	179	98	540	450	338
file_1_file_1_jg11138	CG4467_OG0004665	430	153	164	326	96	543	141	318	104	52	34	428	125	53	304	203	395	201	715	11	119	560	486	147
file_1_file_1_jg11139	DIP-Îµ_OG0000187_OG0	3618	0	3	1	2	7	0	0	0	6152	2	21	0	0	874	2	23	4	39	1	21	14	7	2
file_1_file_1_jg1114	AANATL2_OG0003640	381	186	408	191	265	2150	243	266	226	2067	43	754	202	61	117	459	681	556	1279	51	1511	1811	233	450
file_1_file_1_jg11140	Rad60_OG0001403	636	237	202	274	262	511	299	208	272	438	1594	517	226	169	228	180	525	258	730	1852	374	486	291	262
file_1_file_1_jg11141	EloA_OG0001402	1500	666	826	938	946	1194	1242	763	1180	1031	4173	854	918	970	819	831	701	1036	1589	3834	476	1302	1194	715
file_1_file_1_jg11142	wda_OG0004663	572	404	351	511	473	749	498	341	522	433	1646	751	406	347	364	308	731	495	1174	1490	551	754	463	369
file_1_file_1_jg11143	Pex11c_OG0005492	385	288	171	228	251	344	255	202	330	317	590	353	231	246	242	154	394	219	583	595	243	318	376	332
file_1_file_1_jg11144	orb_OG0000466_OG1	20	12	2	7	7	74	4	14	8	4	6007	24	29	47	17	6	1	0	38	4819	0	14	117	5
file_1_file_1_jg11145	Cdc16_OG0005493	899	198	181	293	278	513	288	233	353	552	1392	421	239	294	420	175	411	272	712	1382	257	486	282	185
file_1_file_1_jg11146	CG6763_OG0005494	307	30	29	48	37	133	32	37	53	348	38	122	22	36	98	25	158	50	251	17	90	90	207	85
file_1_file_1_jg11147	wam_OG0005495	1	2	0	0	0	0	0	0	1	0	0	0	4	2	0	2	3	4	0	0	0	8	1	0
file_1_file_1_jg11148	bb8_OG0005496	12	7	4	0	6	11	6	4	4	6	0	5	12	1	9	2	13	1	5	1	4	7	2	1
file_1_file_1_jg11149	pnt_OG0011516	1099	551	620	878	902	2032	965	543	1097	613	450	1078	854	467	495	603	1076	738	1917	360	666	1975	872	509
file_1_file_1_jg1115	CG13983_OG0002696	0	0	0	0	0	1	0	0	0	0	0	0	0	0	0	0	0	0	0	0	0	0	0	0
file_1_file_1_jg11150	pnt_OG0005497	192	72	118	111	164	232	116	107	206	82	53	116	157	89	89	110	54	100	205	69	44	170	104	70
file_1_file_1_jg11151	pnt_OG0005498	148	75	75	111	138	6	90	80	182	95	60	18	136	68	95	95	17	92	29	81	27	6	91	49
file_1_file_1_jg11152	PolE1_OG0005499	2629	238	500	629	323	559	624	300	601	1358	3956	563	367	358	966	358	463	639	775	2748	327	430	469	302
file_1_file_1_jg11153	ATPsynCF6_OG0005500	7101	16287	23047	16036	13941	17840	18219	15989	16761	9659	8516	15368	12818	7812	6694	24199	19351	27155	20671	7639	23664	15641	14123	13694
file_1_file_1_jg11154	Sec13_OG0005501	4890	2565	1566	1859	2710	3164	2598	2180	3527	4457	5330	2509	2707	2070	2660	1257	3366	2375	3839	4585	2418	2907	3724	2214
file_1_file_1_jg11155	RpS3_OG0002563	42026	26790	13025	16662	24604	22192	18461	25623	36359	44530	42269	19829	24305	23041	33185	11591	17743	21100	23594	36322	15994	18579	34110	18706
file_1_file_1_jg11156	CG4408_OG0000754_OG0	558	317	47	68	292	23	111	196	471	345	1378	66	307	249	386	41	26	97	22	1083	94	1	511	145
file_1_file_1_jg11157	CG4393_OG0005502	356	914	573	795	1831	625	942	1346	2417	129	2694	432	1707	4374	225	697	382	603	705	1518	184	647	2015	1462
file_1_file_1_jg11158	CG31515_OG0012438_OG1	0	0	0	0	0	0	0	1	0	0	0	0	0	0	0	0	0	0	0	0	0	0	0	0
file_1_file_1_jg11159	Ir94d_OG0002564	1	24	5	6	44	1	3	17	14	1	3	1	33	3	0	6	1	4	10	1	7	0	22	51
file_1_file_1_jg1116	Ddr_OG0012754_OG0	379	121	199	246	174	1434	214	190	185	166	26	1055	210	138	144	186	1032	183	2184	46	471	1420	327	275
file_1_file_1_jg11160	Ir94e_OG0005503	0	9	1	0	22	0	0	7	13	3	2	1	22	0	4	2	0	1	0	0	0	0	19	44
file_1_file_1_jg11161	CG4374_OG0005504	226	55	74	62	126	24	102	79	95	81	78	23	85	94	60	102	10	64	39	42	10	18	119	106
file_1_file_1_jg11162	Ir94g_OG0005505	0	0	0	0	0	0	0	0	0	0	0	0	0	0	0	0	0	0	0	0	2	0	0	0
file_1_file_1_jg11163	Ir94h_OG0015887	0	4	4	4	5	0	2	7	3	0	0	0	1	0	0	1	0	1	0	0	0	0	0	0
file_1_file_1_jg11164	kek2_OG0013657_OG0	0	0	0	0	0	0	0	0	0	0	0	0	0	0	0	0	0	0	0	0	0	0	0	0
file_1_file_1_jg11165	CG34289_OG0000863_OG0	1	0	0	0	0	0	0	0	0	0	0	0	0	0	0	0	0	0	0	1	0	0	0	0
file_1_file_1_jg11166	Irk2_OG0005506	138	1082	1115	1656	772	329	1451	611	1027	97	15405	554	870	5262	113	733	688	1070	814	4806	607	285	994	619
file_1_file_1_jg11167	CG10177_OG0001079_OG0	0	1	0	0	0	0	0	0	0	2	16	0	10	0	2	0	0	0	0	0	0	0	1	0
file_1_file_1_jg11168	CG10175_OG0005507	237	10355	5056	3039	17099	79	3459	12990	16079	121	433	857	13049	491	635	3592	342	2111	598	313	496	85	17617	6266
file_1_file_1_jg11169	Ugt303B2_OG0000073_OG0	1	0	0	0	0	0	0	0	0	0	0	0	0	0	5	0	0	0	0	0	0	0	0	0
file_1_file_1_jg1117	PDZ-GEF_OG0002678	3233	761	1292	1694	1760	2091	1661	1184	1896	1257	5371	1626	1624	1856	1714	1055	1361	1280	3240	4474	584	1867	1826	1272
file_1_file_1_jg11171	Ugt303B1_OG0014751	0	0	0	0	0	0	0	0	0	0	0	0	0	0	0	0	0	0	0	0	0	0	0	0
file_1_file_1_jg11172	Ugt303B2_OG0000073_OG1	0	0	0	0	0	0	0	0	0	0	0	0	0	0	1	0	0	0	0	0	0	0	0	0
file_1_file_1_jg11173	CG10164_OG0001489	0	1	0	0	0	0	0	0	0	1	0	0	5	0	3	0	1	0	0	1	2	0	0	0
file_1_file_1_jg11175	beat-IV_OG0005508	170	127	184	170	65	880	216	105	56	90	19	721	95	14	74	129	919	165	1260	8	503	956	182	133
file_1_file_1_jg11176	CG14219_OG0000007_OG9	131	0	0	0	0	0	0	0	0	33	0	2	0	0	85	0	0	0	3	4	4	0	4	0
file_1_file_1_jg11177	CG14219_OG0000007_OG5	1	3	0	2	2	0	1	6	4	12	1	0	0	1	0	2	2	0	2	0	2	0	2	1
file_1_file_1_jg11178	CG10183_OG0015381	0	0	0	0	0	0	0	0	0	0	0	0	0	0	0	0	0	0	0	0	0	0	0	0
file_1_file_1_jg11179	CG10184_OG0005509	2269	535	340	268	521	55	366	393	729	3383	505	118	652	332	479	257	80	350	83	463	206	42	600	426
file_1_file_1_jg1118	Pez_OG0000584_OG0	1604	1262	1938	2422	2310	2137	2604	1670	2517	1046	4635	1417	2173	1921	898	1791	997	2262	2418	3993	872	1911	2406	1319
file_1_file_1_jg11180	CG31145_OG0005510	894	2071	3594	3555	3006	5880	3451	2529	3544	565	2871	4070	2798	6137	573	3510	4492	3782	7437	2925	2862	5124	3503	2156
file_1_file_1_jg11181	GILT3_OG0005511	217	335	160	116	190	195	254	213	415	188	2054	114	185	376	1223	277	88	268	272	2153	130	105	356	130
file_1_file_1_jg11182	GILT2_OG0005512	54	816	82	210	700	2	253	645	1975	219	1247	187	784	1340	2	82	54	255	26	1136	171	0	1249	323
file_1_file_1_jg11183	eIF3d2_OG0000205_OG0	12058	4600	3064	3585	4864	5159	4724	4747	7359	10738	12384	4801	4632	4593	8155	2895	4619	4385	6893	9827	3554	4672	7812	4178
file_1_file_1_jg11184	CG16710_OG0000042_OG5	30	17	8	11	15	22	15	9	19	21	22	43	15	12	18	11	44	36	60	160	26	12	13	22
file_1_file_1_jg11185	CG16710_OG0000042_OG4	36	4	1	4	4	8	3	1	2	143	7	7	1	5	15	2	6	5	3	9	3	2	2	3
file_1_file_1_jg11186	SPE_OG0000864_OG1	1264	6705	4195	6267	6699	1991	6732	5781	10222	2497	5019	3379	6761	5216	115	3071	3148	5168	3188	5922	4228	1660	8876	6370
file_1_file_1_jg11187	SPE_OG0000864_OG0	13	1698	1251	2138	1929	2706	2078	1454	2362	16	603	2075	1771	917	16	871	2747	1382	3346	540	1909	2307	2412	1619
file_1_file_1_jg11188	CG10254_OG0002565	1865	769	1121	1243	1317	2344	1127	1180	1746	982	10802	2211	1281	1400	1264	951	1652	1241	3254	9576	1105	1872	1824	1169
file_1_file_1_jg11189	CG10252_OG0011517	9	2	0	0	1	0	0	0	0	11	0	0	29	0	11	0	1	0	0	0	1	0	2	0
file_1_file_1_jg1119	Cpr_OG0003090	4666	9239	7242	8473	13945	40390	11419	11510	18124	3849	41390	20766	13225	56651	3619	5952	28670	7209	43980	39598	16920	36329	18580	9206
file_1_file_1_jg11190	prt_OG0005513	241	1	69	83	0	1	71	3	0	273	4	11	2	7	194	65	4	68	7	2	3	0	32	0
file_1_file_1_jg11191	CG31468_OG0012266	0	0	0	0	1	0	0	0	0	5	0	3	13	0	3	1	0	0	0	0	3	0	0	0
file_1_file_1_jg11192	Gba1a_OG0005514	311	3	3	2	0	0	1	0	0	173	0	2	0	0	72	2	1	1	1	6	0	0	6	0
file_1_file_1_jg11193	Gba1b_OG0002566	409	1606	826	708	1464	219	842	1111	2627	198	457	354	1748	722	19	673	416	938	453	443	394	194	2608	528
file_1_file_1_jg11194	Qsox4_OG0012468	0	0	0	0	0	0	1	0	0	0	0	0	0	0	0	0	0	0	0	0	0	0	0	0
file_1_file_1_jg11195	CG10301_OG0005515	5	53	189	105	43	4	208	34	52	9	10	53	31	12	0	161	39	237	34	3	63	7	58	93
file_1_file_1_jg11196	CG10300_OG0005516	15	3	22	13	6	0	25	7	4	1	5	8	4	1	8	27	4	22	6	2	9	0	36	5
file_1_file_1_jg11197	nau_OG0005517	184	129	1750	1460	113	2	2241	135	149	183	42	358	110	67	200	1499	180	2645	116	26	503	0	192	70
file_1_file_1_jg11198	CG10365_OG0005518	677	1513	1361	1192	1562	2070	1882	1471	2469	580	1309	1656	1474	1239	498	1081	1970	2025	2615	1240	1352	1804	2280	1204
file_1_file_1_jg11199	Rpn9_OG0005519	7130	1878	1390	1567	2152	4185	1778	1711	2475	5884	4714	3016	2118	2495	3975	1073	4371	1768	5169	5032	3217	3325	2313	1969
file_1_file_1_jg112	His2B:CG17949_OG0011414_OG0.7	0	0	0	0	0	0	0	0	0	0	0	0	0	0	0	0	0	0	0	0	0	0	0	0
file_1_file_1_jg1120	CG9497_OG0003737	358	14829	8975	7809	20719	353145	10201	11933	18087	508	1255	177515	22506	1058	10	6333	252881	6578	350848	545	158135	308034	20027	13050
file_1_file_1_jg11200	Hmgcr_OG0005520	1178	738	1022	956	1103	1204	958	797	1299	1341	2665	1224	1085	1207	1754	791	1039	1009	1732	2264	808	983	1755	689
file_1_file_1_jg11201	RanBP3_OG0005521	3371	1028	694	867	1035	1566	1094	914	1327	2530	4024	1397	1057	1057	1337	624	1762	1091	2193	4085	1169	1539	1342	852
file_1_file_1_jg11202	Rpt5_OG0005522	6875	1934	1309	1633	2197	4026	1924	1640	2596	5645	5681	3023	2283	3592	3399	1114	4105	1877	5013	6013	2941	3674	2480	1836
file_1_file_1_jg11203	Hrd3_OG0005523	2427	1723	1712	2048	2608	2817	1853	1883	2831	2073	3995	2571	2413	2568	1150	1345	2519	1948	3770	3943	1860	2404	2810	1776
file_1_file_1_jg11204	PTPMT1_OG0002567	495	526	589	583	500	790	621	469	666	532	665	695	484	328	354	537	701	780	924	704	517	613	561	483
file_1_file_1_jg11205	SdhD_OG0011518	2818	7286	9441	6765	6654	13788	8725	7169	9105	4402	3204	12454	6322	1834	3216	8881	14614	11923	17336	2869	13953	12024	6955	7025
file_1_file_1_jg11206	udt_OG0005524	3650	1598	945	1558	2051	3325	1368	1487	2157	2677	3111	2796	1911	1880	2273	744	3158	1056	4750	2748	2106	2739	2325	1369
file_1_file_1_jg11207	Lsd-1_OG0005525	3151	6655	487	875	4641	2715	1545	3810	14488	1758	5765	1832	7134	8712	639	401	1474	1203	2275	5452	1060	2349	12554	1687
file_1_file_1_jg11208	CG10214_OG0000865_OG0	597	287	217	209	260	470	282	243	394	523	1189	372	268	237	214	221	485	247	712	1214	298	389	363	243
file_1_file_1_jg11209	CG10375_OG0005526	1060	602	413	552	541	1097	676	544	704	799	877	937	522	338	645	469	1276	706	1375	748	1102	1110	601	629
file_1_file_1_jg1121	CG9498_OG0001246_OG0	511	24812	1659	1083	33964	27679	1569	22849	28963	1289	1781	14181	33018	3248	94	2275	19153	1266	33404	2179	13293	23734	25032	31845
file_1_file_1_jg11210	tst_OG0002568_OG0	2286	533	567	703	922	1205	752	700	1132	1495	1393	966	855	870	1310	475	922	778	1653	1441	584	962	1079	781
file_1_file_1_jg11211	CG10208_OG0005527	128	322	219	315	324	385	340	294	426	159	343	350	313	287	370	179	288	340	384	243	208	306	319	330
file_1_file_1_jg11212	Nup98-96_OG0002569_OG0	8042	1904	2473	2948	3244	3092	3413	2257	4300	4941	12734	2581	3031	3024	4990	2103	2515	3150	4087	11438	1763	2573	3450	1864
file_1_file_1_jg11213	mbc_OG0005528	2224	2085	2147	3182	3547	3639	3070	3494	4877	946	5901	3253	3492	5355	1914	2372	2135	2830	4150	3497	1230	3428	5105	2633
file_1_file_1_jg11214	CG33111_OG0005529	1930	930	958	1174	974	704	1321	819	1138	1524	1411	686	993	896	1463	932	680	1598	1059	884	696	625	1145	932
file_1_file_1_jg11215	eIF4G2_OG0005530	2998	1116	1662	1659	1616	5527	2015	1662	2444	1184	9530	4220	1841	2633	2792	1900	4200	2192	7051	6371	2336	5480	2699	2256
file_1_file_1_jg11216	CG34355_OG0005531	301	1942	142	312	4461	29	216	3449	5957	135	3487	109	3911	10020	327	314	74	149	44	3842	152	12	5548	3047
file_1_file_1_jg11217	Pli_OG0005532	2056	721	1017	1273	1249	2531	1136	954	1437	977	2546	1855	1177	1072	1055	832	1504	1103	3672	2461	1037	2415	1665	1009
file_1_file_1_jg11218	TfIIA-S-2_OG0000392_OG1	2301	1108	955	928	1048	2423	1415	846	1225	1585	2199	1586	1037	841	905	1044	1684	1212	2804	2250	1424	2321	1218	1067
file_1_file_1_jg11219	tbrd-1_OG0000253	6	198	121	81	192	9	132	216	344	3	6	49	183	12	4	103	25	101	19	8	29	20	320	204
file_1_file_1_jg1122	ppk7_OG0012420_OG0	0	77	43	24	80	13	12	44	55	4	0	40	84	0	3	26	19	42	33	0	31	14	60	118
file_1_file_1_jg11220	CG11841_OG0001080_OG0	1	71	24	19	76	3	18	146	169	0	0	22	50	3	0	24	12	20	21	3	18	6	93	149
file_1_file_1_jg11221	sba_OG0005533	1700	1070	1385	1578	1530	4196	2123	1178	2128	1013	3368	2829	1765	2416	957	1320	2621	1810	4698	2618	1562	3979	2857	1274
file_1_file_1_jg11222	CG31141_OG0001490	0	0	0	0	1	0	0	0	2	0	0	1	3	0	2	0	0	0	0	0	0	0	0	0
file_1_file_1_jg11223	Ndc1_OG0001081_OG0	1085	492	326	464	546	753	480	417	716	993	1846	733	519	528	656	242	870	477	1184	1697	540	688	630	404
file_1_file_1_jg11224	CG13601_OG0005534	539	633	445	407	583	1112	530	533	808	461	1276	998	540	421	420	417	1043	602	1333	1145	828	1065	663	536
file_1_file_1_jg11225	CG43998_OG0005535	0	4	3	3	1	4	1	2	1	3	0	4	4	5	6	5	5	7	5	2	5	4	4	4
file_1_file_1_jg11226	CG43999_OG0012267_OG0	1	5	7	4	4	7	4	6	8	1	4	7	3	4	8	3	3	3	2	2	6	3	0	4
file_1_file_1_jg11227	CG31142_OG0012803_OG0	153	116	38	56	86	119	64	95	134	115	156	123	113	96	61	42	125	57	177	122	87	124	109	123
file_1_file_1_jg11228	Rpt2_OG0005536	10186	3185	2063	2466	3561	7344	3032	2776	4395	9004	8814	6052	3695	4936	5300	1704	8559	2770	9142	8580	5998	6290	4217	3426
file_1_file_1_jg11229	CG13599_OG0005537	193	11	13	30	25	37	26	15	35	151	292	23	20	15	73	11	39	17	59	359	12	24	23	37
file_1_file_1_jg1123	ppk14_OG0012419_OG0	0	34	1	6	56	2	4	24	43	0	0	5	45	0	1	3	4	0	1	0	12	2	45	26
file_1_file_1_jg11230	RpS19a_OG0012015_OG0	23	2	7	2	1	5	2	0	2	7	33	0	3	1	8	0	2	2	6	24	0	4	8	6
file_1_file_1_jg11231	CG5854_OG0002535	1925	396	217	325	408	481	333	378	575	987	1280	438	447	636	884	195	558	241	817	1219	310	521	620	387
file_1_file_1_jg11232	Gdh_OG0005337	32529	16895	39947	26375	21006	7976	35118	25140	28073	31563	41984	10574	16530	24266	31094	41537	7967	41562	13690	24948	20864	7907	31570	19012
file_1_file_1_jg11233	CG12268_OG0005336	303	897	1912	1765	993	8311	2952	723	963	309	6518	4295	1034	4527	97	1676	5474	1602	5964	3578	4707	7258	1430	717
file_1_file_1_jg11234	GluProRS_OG0005335	12102	2713	2601	3264	4282	3309	3202	3743	6161	8155	8370	3319	4328	5427	7811	2437	3139	3407	4983	6033	2151	3253	5524	2631
file_1_file_1_jg11235	AP-1sigma_OG0005334	1236	658	501	590	833	1534	564	584	885	965	1697	1167	906	1195	565	350	1361	454	2428	1741	777	1401	939	561
file_1_file_1_jg11237	CG31140_OG0011506_OG0	132	28	92	86	113	219	81	117	123	17	57	182	117	112	138	81	148	54	396	21	48	325	109	61
file_1_file_1_jg11238	CG31140_OG0005333	1521	744	1222	1243	1803	2955	1019	1618	2040	597	953	2910	1900	1902	1715	1099	2969	1121	5446	495	1491	3131	1748	1459
file_1_file_1_jg11239	CG13603_OG0005332	773	1451	1008	1366	1552	1929	1168	1141	1666	783	1596	2134	1559	883	414	673	2210	1088	2833	1540	1608	1678	1424	1206
file_1_file_1_jg1124	CG9500_OG0013673_OG0	0	0	0	2	0	0	0	0	0	0	0	0	0	0	0	0	0	0	0	0	1	0	0	0
file_1_file_1_jg11240	CG5902_OG0005331	1524	706	569	720	889	1046	677	718	1027	1244	1390	976	804	789	710	456	989	800	1608	1117	848	765	1135	678
file_1_file_1_jg11241	Epp_OG0005330	944	177	121	152	191	511	205	211	283	443	655	461	211	202	434	104	477	167	627	508	303	514	389	289
file_1_file_1_jg11242	Rab7_OG0005329	3886	4483	4062	4921	5601	4879	5462	4271	6641	2887	4994	4084	5492	5667	2528	3254	4054	4665	6618	4435	3044	4447	6223	3582
file_1_file_1_jg11243	CG33108_OG0005328	1170	481	286	332	482	849	368	408	496	855	789	790	446	280	601	299	962	347	1188	928	747	845	506	520
file_1_file_1_jg11244	KrT95D_OG0005327	3068	1871	8349	8702	2426	1597	10229	2104	2812	1760	3968	3246	2312	2799	1737	7641	3058	12975	3334	3794	4135	1641	2904	2290
file_1_file_1_jg11245	Mettl3_OG0002534	924	236	146	256	266	386	279	203	297	657	937	366	263	199	378	106	457	212	587	867	337	337	296	235
file_1_file_1_jg11246	Miro_OG0002533	2189	1641	1883	2328	2028	2401	2636	1884	2805	1709	3044	2136	1954	1612	1492	1815	1641	2484	3515	2686	1304	2158	2444	1618
file_1_file_1_jg11247	spas_OG0005326	1316	401	429	594	684	1642	620	528	777	857	2679	1347	661	613	794	401	1214	521	2540	2163	716	1492	891	413
file_1_file_1_jg11248	Rox8_OG0005325	5364	2407	1838	2243	3165	4468	2820	2354	3739	3560	9968	3851	3052	4000	2859	1602	4019	2570	5883	8570	2524	3956	3777	2696
file_1_file_1_jg11249	CG5986_OG0005324	1127	1046	609	675	919	1192	811	800	1227	891	1717	1172	920	779	675	616	1747	892	1704	1783	1490	1163	1007	1505
file_1_file_1_jg1125	Nepl4_OG0012418_OG0	172	500	326	558	921	9	633	1277	2648	193	570	118	659	402	126	150	131	808	77	416	31	5	1898	601
file_1_file_1_jg11250	Atg6_OG0005323	745	700	548	583	720	913	668	608	895	633	1148	1017	751	629	473	444	1017	688	1440	927	833	738	889	742
file_1_file_1_jg11251	Pisd_OG0002532	644	3675	611	772	3034	1153	995	1803	3670	769	2832	1304	3027	2078	689	563	1528	992	1829	3545	963	939	2635	1254
file_1_file_1_jg11252	CG6000_OG0002531	746	444	276	321	459	573	372	450	665	787	820	460	452	285	269	336	574	411	957	826	609	604	535	374
file_1_file_1_jg11253	Hsp68_OG0000009_OG2	1457	1611	3127	3341	3049	1250	3711	1667	3136	2582	1850	2187	3508	3391	2708	3700	1653	4739	1653	1833	2466	1406	2279	1693
file_1_file_1_jg11254	SMC1_OG0005322	4040	1436	1442	1704	1866	3142	1870	1424	2300	2258	4587	2744	1698	1460	2354	1203	3382	1628	4998	4185	2347	3020	2116	2019
file_1_file_1_jg11255	Syx1A_OG0002530	1531	994	891	882	1327	2207	602	842	1764	1257	1683	3995	1538	1556	1732	794	5969	1230	5146	1478	5325	2004	1521	3927
file_1_file_1_jg11256	eIF4EHP_OG0005321	452	111	123	122	146	338	185	110	203	367	1472	230	179	267	259	70	276	112	519	1177	158	309	249	150
file_1_file_1_jg11257	CG10694_OG0000655_OG0	1	0	0	0	0	0	0	2	0	0	27	4	2	0	2	1	1	0	5	0	0	0	0	0
file_1_file_1_jg11258	CG18428_OG0005320	368	290	171	182	213	590	247	182	232	281	319	666	178	181	180	149	1004	252	959	231	812	591	232	375
file_1_file_1_jg11259	CG13605_OG0005319	1248	881	577	652	1066	1194	822	827	1294	1017	2744	1172	966	1178	506	458	1195	783	1750	2450	986	1002	1289	900
file_1_file_1_jg1126	slam_OG0000446	28	15	12	16	36	121	25	46	140	38	4334	43	24	103	87	8	10	28	19	4458	6	13	98	20
file_1_file_1_jg11260	CG13607_OG0005318	1951	1965	169	428	1293	0	717	1985	4295	1307	1923	243	1400	3688	351	333	88	864	70	2502	146	3	3575	753
file_1_file_1_jg11261	Root_OG0000750_OG0	428	245	419	480	329	1731	709	499	907	246	1890	1918	317	714	131	449	1715	747	2956	260	1012	1559	973	262
file_1_file_1_jg11263	GatB_OG0005317	410	440	604	587	527	642	560	438	633	409	838	805	461	301	199	530	829	703	1152	806	781	664	526	437
file_1_file_1_jg11264	Tsc1_OG0005316	2386	1573	2291	2365	2231	3167	2940	1884	2943	1886	5563	2960	2062	1947	1516	2225	3040	3094	4651	4686	2261	2864	2458	1835
file_1_file_1_jg11265	Sec10_OG0002529_OG0	955	540	480	599	699	1332	656	452	869	603	969	1003	687	660	590	359	1149	544	1752	997	767	1259	757	503
file_1_file_1_jg11266	Npc2f_OG0005315	186	32	20	23	18	34	30	18	27	128	88	47	21	117	121	13	65	33	63	103	60	27	24	52
file_1_file_1_jg11267	Kal1_OG0005314	1283	358	197	209	435	42	238	408	563	825	672	94	341	509	298	161	98	320	95	699	125	28	479	470
file_1_file_1_jg11268	Slimp_OG0005313	325	131	112	134	148	223	152	128	227	319	436	267	117	122	196	105	238	187	362	396	199	206	191	123
file_1_file_1_jg11269	p38c_OG0005312_OG0	73	0	2	0	0	1	1	2	3	25	3	4	3	8	23	0	0	0	1	6	1	0	11	0
file_1_file_1_jg1127	DIP-Îµ_OG0012417_OG0	47	82	16	21	49	3	8	62	66	21	39	5	62	57	21	15	9	19	7	22	15	0	101	85
file_1_file_1_jg11270	p38a_OG0011505_OG0	627	565	393	493	588	513	479	446	736	594	1054	563	610	657	530	301	463	498	783	1009	437	505	631	475
file_1_file_1_jg11271	CG6178_OG0001471	2185	1313	688	1046	1589	2340	1043	1226	2153	1246	7370	1481	1585	4201	584	477	1914	591	2797	7608	1333	1938	2082	750
file_1_file_1_jg11272	Myo95E_OG0005311	1152	586	700	1008	916	2160	958	720	1114	410	850	1715	913	905	515	674	1319	792	3594	693	745	2056	1172	797
file_1_file_1_jg11273	TBC1d7_OG0005310	343	188	147	170	220	310	151	161	242	239	377	322	163	157	140	140	330	188	512	425	278	277	212	178
file_1_file_1_jg11274	mRpS24_OG0005309	476	250	188	252	243	367	300	237	348	451	676	270	224	150	328	183	348	284	441	574	290	398	375	204
file_1_file_1_jg11275	Apc2_OG0005308	1360	188	115	177	241	208	189	189	335	947	3338	195	282	212	680	138	163	167	260	3238	100	184	315	208
file_1_file_1_jg11276	CG5510_OG0005307	2350	1267	1099	1377	1348	2052	1623	1124	1832	1874	2511	1740	1383	1642	1058	925	1824	1496	2439	2192	1207	1886	1634	1036
file_1_file_1_jg11277	CG13606_OG0005306	3771	156	272	229	141	445	286	163	190	1638	187	308	118	252	28	224	354	255	523	193	316	364	576	435
file_1_file_1_jg11278	mora_OG0005305	912	476	260	314	374	574	451	333	634	715	1476	516	401	529	556	243	687	346	958	1288	459	546	547	461
file_1_file_1_jg11279	CG5515_OG0005304	1531	936	654	785	881	1412	1009	789	1170	1239	2145	1286	847	721	1025	674	1444	1011	1953	1982	1112	1295	1081	857
file_1_file_1_jg1128	Nepl5_OG0002069	53	106	14	25	33	4	10	83	46	24	36	20	30	54	5	13	18	18	12	32	27	0	95	40
file_1_file_1_jg11280	jnj_OG0005303	1254	551	582	803	759	1125	828	546	968	732	4093	1136	661	782	838	516	997	764	1475	3636	713	1062	872	698
file_1_file_1_jg11281	CG6204_OG0005302	900	594	495	551	749	1176	577	663	978	680	1021	1136	722	839	780	380	1221	550	1729	977	801	960	849	837
file_1_file_1_jg11282	twin_OG0005301	1514	666	688	933	932	1416	903	634	1060	855	4212	1009	944	955	896	674	890	878	1972	4432	577	1212	1037	709
file_1_file_1_jg11283	twin_OG0018241	0	0	0	0	0	3	0	0	0	0	1	0	0	0	0	0	2	0	3	0	0	1	0	0
file_1_file_1_jg11284	twin_OG0011504	536	115	226	295	298	362	275	212	323	283	1472	280	273	304	255	180	227	217	472	1451	91	316	320	180
file_1_file_1_jg11285	CG17786_OG0002528	35	45	36	33	57	51	37	38	107	15	107	35	74	39	55	50	56	37	26	23	36	26	116	66
file_1_file_1_jg11286	cav_OG0000654	527	227	181	233	255	382	256	172	306	337	1437	325	277	389	372	125	303	165	450	1240	195	296	323	249
file_1_file_1_jg11287	Spps_OG0001470_OG0	1362	679	493	716	865	1672	1023	656	1125	979	3000	1296	795	843	793	557	1421	838	2123	2436	930	1533	1082	780
file_1_file_1_jg11288	CG13609_OG0012982	106	23	18	38	28	73	21	17	34	73	454	66	17	42	45	10	66	29	146	520	56	75	33	31
file_1_file_1_jg11289	Spase22-23_OG0005300	3087	1693	968	1109	1716	2061	1421	1128	1920	2898	1818	1667	1535	2033	1791	837	2314	1095	2588	2218	1793	1752	1766	1662
file_1_file_1_jg1129	DIP-Îµ_OG0000146_OG1	1115	870	116	136	893	0	154	622	1122	398	513	110	1027	1379	148	72	42	255	20	939	113	2	1119	301
file_1_file_1_jg11290	mask_OG0005299	15284	5248	13510	17969	15987	11460	13487	9883	19852	6383	19649	10539	14772	15695	10975	14197	12149	12381	15453	14449	5564	10609	12345	11087
file_1_file_1_jg11291	beta-PheRS_OG0005298	2349	692	605	670	815	1193	688	710	1074	2216	2349	982	769	854	1308	451	1254	749	1641	2196	963	1007	995	696
file_1_file_1_jg11292	jar_OG0005297	6942	3396	2074	3041	4614	11553	2997	3910	5573	3445	6005	9966	4763	6010	3753	1679	9451	2482	18580	5641	5831	10344	6096	4971
file_1_file_1_jg11293	Orct2_OG0005296	866	203	105	139	235	689	189	198	286	644	844	754	239	1345	435	108	917	165	1675	919	407	655	272	167
file_1_file_1_jg11294	Orct_OG0005295	1177	278	230	312	352	183	235	302	672	508	349	338	413	558	133	155	324	262	270	366	383	169	552	175
file_1_file_1_jg11295	shps_OG0005294	9	207	3	2	266	1699	3	255	232	5	6	876	320	3	0	14	712	2	844	4	565	1325	256	160
file_1_file_1_jg11296	CG6356_OG0005293	866	926	464	671	1533	19669	694	1407	1178	432	1346	11771	1818	1952	358	493	12631	719	16377	1196	8508	16721	1543	1464
file_1_file_1_jg11297	CG34290_OG0005292	212	4	4	0	1	9	25	2	5	148	0	3	3	3	522	1	9	0	5	4	4	5	35	17
file_1_file_1_jg11298	Uck_OG0005291	705	596	800	788	707	897	1102	637	1020	477	1007	667	657	904	479	812	646	1164	969	1142	525	864	824	498
file_1_file_1_jg11299	CG5715_OG0000296_OG0	3	3	2	0	1	1	6	1	2	4	2	1	1	3	0	0	4	0	3	8	3	0	4	0
file_1_file_1_jg113	His4:CG33909_OG0000005_OG2.25	0	0	0	0	0	0	0	0	0	0	0	0	0	0	0	0	0	0	0	0	0	0	0	0
file_1_file_1_jg1130	DIP-epsilon_OG0011826	38	31	5	20	33	1	14	34	44	19	29	11	41	21	9	9	6	8	1	15	15	0	55	38
file_1_file_1_jg11300	crb_OG0005290	4776	2475	2469	3680	4663	7711	3451	3503	5309	1750	8056	6998	4849	5866	3342	2226	6993	2378	11319	4147	3775	7201	5276	3679
file_1_file_1_jg11301	Nab2_OG0005289	2003	1243	1211	1492	1676	2790	1863	1397	2099	1226	4287	2077	1538	1388	1007	1248	1860	1652	3669	3375	1289	2658	2218	1215
file_1_file_1_jg11302	BRWD3_OG0005288	6407	1999	2246	2711	3565	5105	3310	2765	4352	3681	10096	3785	3432	3660	3580	2284	4285	3114	6745	9228	2489	4798	3913	3088
file_1_file_1_jg11303	CG5728_OG0005287	3345	675	724	992	1026	1206	985	943	1690	1914	5548	1064	1033	1449	1586	552	976	948	1638	5098	568	1061	1580	662
file_1_file_1_jg11304	Dis3_OG0001469_OG0	2557	720	727	900	888	968	977	804	1291	1893	3708	925	818	850	1338	506	846	931	1388	3393	615	825	1086	772
file_1_file_1_jg11305	CG6432_OG0005286	85	6	11	0	1	1	0	5	12	105	5203	0	1	10370	70	0	4	22	6	5957	0	3	20	0
file_1_file_1_jg11306	Ms_OG0005285	212	55	0	20	6	0	0	38	1	301	676	7	0	550	150	0	0	0	0	452	0	0	149	18
file_1_file_1_jg11307	CG5746_OG0005284	4028	809	895	1115	1159	2702	1296	929	1630	2373	6314	1817	1126	1607	1959	740	2022	998	3706	6416	973	2764	1611	808
file_1_file_1_jg11308	CG6454_OG0002527	2356	2491	3781	4316	3779	2521	4090	3086	4422	1555	4554	2897	3469	2934	2134	3412	2168	4424	4047	4003	1930	2284	3627	3417
file_1_file_1_jg11309	Golgin84_OG0005283	661	630	486	598	670	977	793	575	846	495	1148	779	554	507	456	388	740	536	1258	1080	567	1002	815	475
file_1_file_1_jg1131	DIP-Îµ_OG0012584_OG0	92	1877	234	501	1827	1	584	1882	3628	186	2310	590	1945	2666	81	195	365	772	40	2658	1117	3	3122	649
file_1_file_1_jg11310	CG18528_OG0005282	1629	544	326	373	490	262	395	488	731	1258	716	257	465	221	420	400	300	587	367	635	268	221	644	618
file_1_file_1_jg11311	CG5762_OG0005281	0	1	0	0	3	0	0	0	0	0	0	0	9	0	5	0	0	0	1	0	1	0	0	0
file_1_file_1_jg11312	CG33339_OG0005280	1	0	2	1	0	0	1	3	1	0	0	2	0	1	0	1	0	0	0	1	2	0	1	7
file_1_file_1_jg11313	CG33340_OG0005279	10	1	1	0	0	0	0	0	0	12	2	1	37	0	14	0	0	0	3	0	8	0	3	1
file_1_file_1_jg11314	CG17784_OG0011503_OG0	0	0	0	0	0	0	0	0	0	0	1	0	0	0	0	0	0	0	0	0	0	0	0	0
file_1_file_1_jg11315	CG13613_OG0005278	0	0	0	0	0	0	0	0	0	0	0	0	0	0	0	0	0	0	0	0	0	0	0	0
file_1_file_1_jg11316	CG42811_OG0002526_OG0	0	0	0	0	0	0	0	0	0	0	1	0	0	0	0	0	0	0	0	0	0	0	0	0
file_1_file_1_jg11317	CG42812_OG0011502	0	0	0	0	0	0	0	0	0	0	0	0	0	0	2	0	0	0	0	0	0	0	0	0
file_1_file_1_jg11318	CG33341_OG0005277	0	0	0	0	0	0	0	0	0	0	0	0	0	0	1	0	0	0	0	0	0	0	0	0
file_1_file_1_jg11319	CG13614_OG0002525_OG0	0	0	0	0	0	0	0	0	1	0	0	0	0	0	0	0	0	0	0	0	0	0	1	0
file_1_file_1_jg1132	CG13982_OG0012937_OG0	7	20	25	29	14	172	44	14	6	7	7	123	22	30	11	26	167	33	330	14	92	151	23	22
file_1_file_1_jg11320	CG17782_OG0005276	1	1	0	0	0	0	0	0	0	0	2	0	0	1	0	0	0	0	0	0	0	0	1	0
file_1_file_1_jg11321	CG17781_OG0005275	0	0	4	1	1	12	4	0	0	2	94	6	0	14	0	0	10	2	14	26	6	16	2	0
file_1_file_1_jg11322	CG33342_OG0005274	2	0	0	1	0	0	2	0	0	1	0	0	0	1	0	0	3	0	2	0	4	0	2	0
file_1_file_1_jg11323	CG17780_OG0005273	0	0	0	1	2	0	0	0	0	0	0	0	0	0	0	0	0	0	0	0	0	0	0	0
file_1_file_1_jg11324	CG5768_OG0000414_OG1	0	0	0	0	0	0	0	1	0	0	2	1	0	0	0	0	6	0	0	0	3	0	0	0
file_1_file_1_jg11325	CG5768_OG0000414_OG0	0	0	0	0	0	4	0	0	0	0	0	1	0	0	0	0	4	1	7	0	4	3	0	0
file_1_file_1_jg11326	CG13615_OG0002524	0	0	0	0	0	0	0	0	0	1	3	0	0	1	0	0	0	0	0	0	0	0	0	0
file_1_file_1_jg11327	CG13616_OG0005272	0	54	44	40	41	228	36	24	32	0	156	176	38	72	0	30	263	40	279	84	135	164	24	63
file_1_file_1_jg11328	nAChRalpha1_OG0005271	55	44	1	7	0	11	0	21	3	104	7	5	18	2	56	8	9	1	12	0	7	18	48	29
file_1_file_1_jg11329	nAChRÎ±3_OG0000516_OG2	24	19	0	3	0	0	1	12	0	26	3	0	1	0	16	2	0	2	0	0	0	1	25	26
file_1_file_1_jg1133	Tig_OG0000660_OG0	10120	6112	2485	1797	11337	28	2069	7926	12337	7105	3846	794	10095	6957	6577	2150	286	2760	143	3304	564	18	12554	3473
file_1_file_1_jg11330	nAChRÎ±1_OG0018242	100	179	1	9	4	0	1	43	2	252	44	6	15	2	88	14	1	24	0	0	1	0	192	154
file_1_file_1_jg11331	CG31128_OG0012632	0	0	0	0	0	0	0	0	0	0	0	1	0	0	0	0	0	0	0	0	1	0	0	0
file_1_file_1_jg11332	nAChRalpha2_OG0005270	320	152	3	35	7	9	2	94	9	266	23	7	41	2	145	27	4	16	1	0	5	16	267	102
file_1_file_1_jg11334	nAChRbeta2_OG0005269	404	163	56	71	36	41	46	133	43	307	44	136	55	25	106	59	137	81	183	9	119	49	303	101
file_1_file_1_jg11335	DZIP1_OG0001468_OG0	12	16	37	51	23	690	64	24	21	9	1	661	26	1	3	39	698	48	1002	2	446	693	30	46
file_1_file_1_jg11336	Pp1-Y2_OG0000044_OG3	1657	3758	1836	2338	4873	10220	2796	2944	5982	1274	5658	6458	5580	6023	1254	1457	6964	2004	13035	5236	4294	9306	5717	2850
file_1_file_1_jg11337	CG13622_OG0005268	11	84	9	20	47	142	27	41	77	1	23	134	45	30	3	15	147	25	228	15	158	146	66	68
file_1_file_1_jg11338	CG13618_OG0005267	36	3835	67	76	3554	62	101	2062	4176	64	7345	65	3648	10500	18	156	68	84	80	8385	82	44	2579	985
file_1_file_1_jg11339	CG6607_OG0005266	889	747	570	639	818	877	788	679	892	890	1304	885	688	464	639	516	1108	802	1325	655	965	846	828	762
file_1_file_1_jg1134	Fic_OG0004138	381	705	550	656	780	1119	686	570	841	324	1720	894	779	773	209	447	908	590	1473	1671	711	1034	863	670
file_1_file_1_jg11340	CG13623_OG0005265	160	606	665	617	516	635	534	483	554	241	250	800	551	203	119	590	875	771	1036	224	1013	576	341	514
file_1_file_1_jg11341	ana1_OG0002269	1926	633	516	750	940	2127	969	664	1285	753	4753	1960	1040	835	1062	476	1729	664	2755	3390	856	2117	1294	768
file_1_file_1_jg11342	Cftr_OG0004615	1856	1088	1216	1612	1833	1205	1311	1192	2252	1064	5043	988	1963	3201	845	1026	762	1288	1336	5022	667	1115	2440	825
file_1_file_1_jg11343	Esyt2_OG0004616	5116	7004	6827	10078	8770	2975	10254	7184	11205	5912	6478	4167	9191	12280	10773	6161	3304	11189	4550	6801	3473	2782	10778	6024
file_1_file_1_jg11344	REPTOR_OG0004617	1280	1226	1471	2265	2280	2939	1874	1777	3393	527	4146	2285	2805	3278	1738	1478	1684	1933	4049	3042	906	3140	3096	1851
file_1_file_1_jg11345	CG13625_OG0004618	885	595	385	445	564	1038	618	443	717	734	2587	903	555	488	528	374	1239	614	1316	2075	949	923	775	738
file_1_file_1_jg11346	mld_OG0014151	193	15	108	144	102	391	126	96	152	12	422	205	94	103	143	154	163	115	277	133	79	329	176	62
file_1_file_1_jg11347	mld_OG0004619	3031	1024	1417	1989	1685	7115	2579	1753	2591	1358	6999	4220	1766	1410	1834	1867	3831	1978	7180	4191	2067	6943	2902	1615
file_1_file_1_jg11348	Syx18_OG0004620	1225	1094	785	914	1053	1620	1359	963	1356	1114	2763	1303	1091	1075	703	775	1766	1169	2103	2519	1394	1485	1211	1136
file_1_file_1_jg11349	Wsck_OG0004621	1361	566	512	671	757	645	602	561	950	1043	1419	699	718	880	1295	336	612	589	989	1140	442	544	734	483
file_1_file_1_jg1135	Acox3_OG0005843_OG0	2516	1685	1171	1628	2181	2525	1654	1714	2781	2603	1846	2151	2077	1943	964	806	2135	1229	3464	1675	1568	1995	3088	1522
file_1_file_1_jg11350	atl_OG0001399	4440	6277	8666	9763	9645	9418	10788	7107	10835	3778	8022	6256	8902	8370	3208	7838	7007	9451	10600	7098	4675	8835	9956	5392
file_1_file_1_jg11351	puf_OG0004622	3612	1163	1674	2356	2219	3715	2103	1943	3469	1366	5943	3311	2364	3491	3277	1765	3407	1826	4520	2901	1587	3675	2914	1981
file_1_file_1_jg11352	ash2_OG0004623	1311	1210	699	924	1222	1966	1051	1121	1444	1114	1662	1818	1190	1012	712	550	1876	946	2730	1545	1244	1645	1378	1376
file_1_file_1_jg11353	CG31125_OG0004624	282	35	43	39	30	644	68	18	20	191	28	493	33	3	132	32	676	58	905	7	451	648	49	41
file_1_file_1_jg11354	CG6695_OG0004625	3859	1907	1405	1908	2215	3003	2544	1996	2944	3047	3795	2928	2003	2239	1800	1330	3306	2416	4374	3363	2191	2980	2673	2406
file_1_file_1_jg11355	CG31126_OG0004626	369	284	183	258	262	521	354	282	401	417	537	458	289	219	238	269	468	341	634	515	429	481	420	226
file_1_file_1_jg11356	Ppox_OG0004627	754	475	306	392	516	1269	411	474	692	717	1590	1179	497	575	371	267	1252	377	1930	1399	904	1176	665	462
file_1_file_1_jg11357	slo_OG0004628	750	6480	13476	11865	9280	3930	12206	7906	10085	891	1703	10187	8465	4322	485	12298	8544	16040	8544	1849	9641	5515	8182	11780
file_1_file_1_jg11358	CG13627_OG0004629	13	20	96	20	64	42	55	22	40	9	196	32	52	4	6	50	55	61	69	2	68	39	142	45
file_1_file_1_jg11359	Polr2L_OG0011459_OG0	455	403	338	413	367	392	248	255	358	448	311	505	393	195	176	212	691	305	835	430	633	386	241	350
file_1_file_1_jg1136	retm_OG0012439_OG0	1064	2295	3862	3573	3452	6700	3515	2262	4160	662	3236	4175	3267	2499	554	3515	3546	3423	7856	2728	2285	5865	3586	1614
file_1_file_1_jg11360	CG13630_OG0004630	1771	1075	989	970	1024	1253	1062	966	1489	1817	2054	1203	1082	1042	1023	772	1304	1542	1626	1978	1268	1164	1341	1001
file_1_file_1_jg11361	tok_OG0004631	4545	1531	317	579	1793	14	760	1811	4424	2222	1702	362	2329	1839	1839	333	215	704	80	1080	307	5	4045	1001
file_1_file_1_jg11362	tld_OG0004632	453	4	0	1	6	0	4	8	8	303	11	1	4	10	271	1	0	2	0	2	3	0	6	5
file_1_file_1_jg11363	asp_OG0004633	2595	1	2	7	10	519	5	11	15	1121	8507	376	11	86	1491	4	228	8	658	6615	104	397	54	16
file_1_file_1_jg11364	AstA_OG0004634	204	305	23	32	183	1	55	158	173	193	13	5	158	8	79	57	10	51	4	13	7	13	232	79
file_1_file_1_jg11365	CG13631_OG0004635	194	742	761	848	859	588	1015	629	1010	225	1809	498	881	2309	127	609	409	943	635	1436	404	640	980	520
file_1_file_1_jg11366	CG42331_OG0013921_OG0	7	3	15	9	0	0	3	4	4	6	7	1	5	17	10	2	4	9	1	14	3	2	2	3
file_1_file_1_jg11367	CG42331_OG0017481	0	0	1	0	2	0	0	0	0	0	0	1	0	0	6	0	2	0	1	0	0	1	0	0
file_1_file_1_jg11368	CG42331_OG0001400_OG0	129	86	122	116	93	27	152	114	150	128	309	85	79	381	140	126	50	163	50	199	65	33	150	159
file_1_file_1_jg11369	CG5805_OG0004636	737	839	735	759	995	1631	992	821	1295	955	1717	1444	1040	897	602	696	1195	960	2298	1454	1021	1395	1248	800
file_1_file_1_jg1137	frj_OG0009587	1044	1960	1580	2068	2499	4509	2154	2042	3920	887	2638	3188	2446	2594	552	1250	2679	1795	5249	2518	1624	3650	3391	1654
file_1_file_1_jg11370	Ets96B_OG0017248	5	0	3	1	2	7	3	2	6	1	3	1	3	0	3	1	3	3	3	2	1	5	1	0
file_1_file_1_jg11371	CG13634_OG0004637	4	7	0	0	8	13	0	7	6	3	21	14	5	0	0	0	10	2	15	0	21	5	12	5
file_1_file_1_jg11372	Ets96B_OG0002270_OG0	25	2	0	2	5	18	0	1	2	21	9	5	0	0	14	0	15	2	25	0	20	21	8	11
file_1_file_1_jg11373	Ude_OG0004638	966	3334	1705	1673	4495	2339	1952	3427	4770	1577	2736	862	5429	2365	1459	1168	1018	1939	840	1704	1161	2313	4514	2429
file_1_file_1_jg11374	polybromo_OG0004639	3765	1252	1197	1439	1732	2280	1730	1371	2261	2239	7650	2129	1766	1601	2328	1104	2222	1734	3163	6388	1485	1970	1969	1535
file_1_file_1_jg11375	lili_OG0001401	502	345	935	932	420	327	666	320	519	459	1305	479	511	325	488	622	385	888	637	1132	604	248	475	484
file_1_file_1_jg11376	CG6980_OG0004640	4	1	14	21	4	0	60	5	8	1	3	15	17	2	4	21	23	23	60	6	28	0	8	2
file_1_file_1_jg11377	CG34150_OG0002271	256	727	712	614	620	594	792	555	725	316	448	658	588	222	151	756	821	873	1000	374	947	673	504	670
file_1_file_1_jg11378	CG5808_OG0004641	556	180	105	181	182	403	215	118	216	390	1101	317	165	251	248	91	400	159	440	918	274	341	194	176
file_1_file_1_jg11379	Saf-B_OG0001038_OG0.2	3308	1626	1228	1797	1892	3455	2011	1643	2499	1964	3808	3596	1868	2340	2158	1363	3678	1928	5439	3366	2538	3179	2517	2387
file_1_file_1_jg1138	Rchy1_OG0009588	1444	371	439	499	409	467	715	317	474	1097	1205	284	354	1221	1075	376	250	594	498	492	167	425	646	252
file_1_file_1_jg11380	niki_OG0000732_OG0.4	0	0	2	1	2	20	1	2	0	0	0	45	1	0	1	1	41	1	61	0	50	28	0	4
file_1_file_1_jg11381	Saf-B_OG0001038_OG0	9	4	2	3	6	47	0	8	6	6	0	35	4	1	0	1	32	2	63	0	26	54	7	5
file_1_file_1_jg11382	niki_OG0000732_OG0.3	1	1	4	0	2	41	2	1	0	0	0	78	4	0	0	2	108	2	98	0	79	30	1	0
file_1_file_1_jg11383	niki_OG0000732_OG0	0	1	0	1	1	6	0	0	0	0	1	2	2	0	0	0	12	0	6	0	8	0	0	0
file_1_file_1_jg11384	RabX4_OG0004642	291	298	146	191	235	1229	220	198	277	198	289	1259	225	257	190	143	1591	283	1845	192	1050	1216	338	313
file_1_file_1_jg11385	Kaz_OG0004643	1591	1343	1043	1299	1467	1365	1685	1377	2057	1188	2489	1334	1371	1582	947	998	1431	1606	1957	2041	1140	1313	1918	1310
file_1_file_1_jg11386	CG43273_OG0015888	79	40	17	25	29	40	23	28	28	57	150	66	27	37	29	15	97	18	83	110	54	45	47	46
file_1_file_1_jg11387	sosie_OG0004644	213	362	933	1001	347	899	1569	369	323	265	76	1538	462	71	235	671	1633	1470	2844	124	1470	819	626	709
file_1_file_1_jg11388	Esp_OG0004645	402	1567	1226	934	2003	25048	1107	1623	2715	385	8961	19978	2403	11057	304	705	22807	797	25892	8051	13399	21591	2222	2301
file_1_file_1_jg11389	CG7006_OG0004646	722	149	64	59	115	169	108	91	201	630	823	153	122	131	280	40	137	96	187	745	102	149	260	93
file_1_file_1_jg1139	HemK1_OG0003741	205	141	163	207	164	910	173	153	182	240	592	857	162	261	240	128	1172	198	1406	503	917	792	217	222
file_1_file_1_jg11390	Nct_OG0004647	2911	752	673	881	1065	1196	861	816	1354	1625	3071	953	1023	1221	1516	567	857	785	1606	2818	666	1111	1234	748
file_1_file_1_jg11391	HDAC11_OG0004648	23	218	221	268	209	159	232	210	261	36	522	217	192	241	12	134	178	281	306	486	105	139	224	198
file_1_file_1_jg11392	ppk22_OG0002272	3	3	0	1	5	0	0	2	3	1	0	0	6	0	10	0	0	1	0	0	0	0	3	4
file_1_file_1_jg11393	CAH4_OG0012253_OG0	0	1	0	0	0	0	0	0	1	0	0	0	0	0	1	0	0	1	0	2	0	0	0	1
file_1_file_1_jg11394	CG13639_OG0011460_OG0	56	39	3	1	17	0	6	9	23	26	4	4	47	2	31	4	0	4	2	1	1	0	37	18
file_1_file_1_jg11395	CG13640_OG0011992_OG0	326	10	0	0	7	2	0	10	8	383	2	0	9	0	188	0	0	2	0	0	0	0	7	16
file_1_file_1_jg11396	CG7016_OG0004649	1389	5500	959	1181	5542	56	1950	3519	6484	1296	1701	382	5090	1671	630	1054	240	1086	188	1037	295	44	5523	4053
file_1_file_1_jg11397	CG13641_OG0004650	318	152	30	37	105	0	43	76	175	252	49	6	149	29	259	12	9	32	5	44	17	0	109	54
file_1_file_1_jg11398	Elal_OG0002273_OG0	755	3171	525	456	3322	5	577	2329	3758	933	1012	175	3068	1028	833	427	81	564	82	951	116	2	3159	3093
file_1_file_1_jg11399	CycB3_OG0000842_OG0	2214	19	21	31	29	295	45	26	79	1477	9358	179	28	125	1104	9	34	20	103	8996	10	92	98	23
file_1_file_1_jg114	His2A:CG33808_OG0005841_OG0.2	0	0	0	0	0	0	0	0	0	0	0	0	0	0	0	0	0	0	0	0	0	0	0	0
file_1_file_1_jg1140	mmy_OG0003742	3422	1392	1023	1317	1487	2352	1559	1286	1948	3457	3152	2320	1483	1630	4952	780	2694	1342	3606	2851	2108	2078	2822	1703
file_1_file_1_jg11400	CG3744_OG0004651	1868	807	1175	1340	1233	1856	1372	1037	1623	1392	4210	1462	1144	1262	1190	1026	1442	1486	2438	3756	983	1651	1318	1040
file_1_file_1_jg11401	CG31381_OG0004652	363	196	101	110	204	175	185	193	380	281	677	144	214	281	112	90	141	157	242	579	89	128	374	148
file_1_file_1_jg11402	CG11089_OG0004653	6056	2765	474	642	2572	516	512	1411	2080	3397	2947	987	3663	1323	947	383	751	542	791	3088	2059	398	2332	1106
file_1_file_1_jg11403	CG31121_OG0004654	1806	2504	891	960	2984	260	932	2240	3013	1747	1434	483	2993	1593	1476	649	443	899	500	1009	418	255	2832	2416
file_1_file_1_jg11404	CG11069_OG0004655	1162	943	446	484	1246	321	459	829	1076	910	504	286	1284	551	540	295	261	378	370	344	256	309	1090	973
file_1_file_1_jg11405	CG13643_OG0002274	149	984	33	13	1149	1	67	617	1189	287	1553	14	1068	1864	133	91	0	49	13	1062	8	0	1498	1332
file_1_file_1_jg11406	CG13643_OG0004656_OG0	0	0	0	0	0	0	0	0	3	0	0	0	2	0	3	0	0	0	0	0	0	0	0	0
file_1_file_1_jg11407	CG13643_OG0011461_OG0	8	21	4	1	50	0	1	28	72	19	65	0	48	95	5	5	0	1	0	58	0	0	48	39
file_1_file_1_jg11408	nyo_OG0013920_OG0	0	10	0	3	10	0	0	8	6	0	2	0	6	1	0	4	0	1	0	1	0	0	7	8
file_1_file_1_jg11409	PIG-S_OG0012254_OG0	1268	494	265	370	551	971	493	421	726	882	1198	785	557	597	518	194	989	358	1245	1089	605	795	721	445
file_1_file_1_jg1141	CG9536_OG0009589	1382	1382	1127	1287	1267	1746	1681	1110	1742	1188	2441	1502	1269	1581	817	892	1739	1617	2511	2053	1467	1596	1638	1175
file_1_file_1_jg11410	sud1_OG0011462	887	324	232	300	379	546	311	342	489	710	963	388	384	337	465	221	415	294	640	1159	291	472	490	338
file_1_file_1_jg11411	CG11168_OG0004657	1608	1676	1715	2120	1903	1895	2220	1656	2554	1547	1979	1879	2135	2328	1230	1470	1472	2164	2324	1757	1268	1771	2668	1724
file_1_file_1_jg11412	Mink_OG0001076	2569	268	349	483	271	320	650	215	332	1529	1557	305	279	191	1421	332	274	574	379	1386	210	274	338	270
file_1_file_1_jg11413	Trf4-2_OG0011512	6	0	1	1	0	90	7	0	0	5	2001	21	2	37	6	2	0	1	2	2221	0	10	4	1
file_1_file_1_jg11414	CG11771_OG0005200	2024	2138	2469	2914	2779	2751	3154	2540	3762	2243	3601	2551	2579	2187	1464	2184	2393	3426	3815	3347	1616	2183	3127	1794
file_1_file_1_jg11415	Osbp_OG0005199	3393	2712	3709	3737	3623	4271	4589	3048	4607	2967	5742	3595	3461	3462	2805	3121	4076	4646	6261	5258	2870	3802	4401	3093
file_1_file_1_jg11416	ssh_OG0005198	4350	3045	6370	5959	4563	4808	6700	3374	5425	3208	9200	5158	3986	3720	3133	5507	4669	7084	6021	8521	3738	4287	4699	3452
file_1_file_1_jg11417	Nmnat_OG0005197	443	996	1120	892	1043	1701	1036	867	1311	424	834	1658	941	625	338	1006	2109	1207	2431	751	1811	1733	1116	1319
file_1_file_1_jg11418	mah_OG0005196	77	43	7	7	19	6	5	28	25	16	1	15	17	4	6	7	5	13	14	1	6	3	119	121
file_1_file_1_jg11419	niki_OG0000732_OG0.2	29	535	115	107	508	584	130	423	763	35	43	538	401	39	0	96	386	205	623	5	370	582	521	364
file_1_file_1_jg1142	Sec61alpha_OG0009590	17780	5018	3257	4185	6304	5410	4848	4806	8681	15856	11674	3692	6355	9898	9571	2352	4069	4187	5423	11082	2963	4229	10054	3596
file_1_file_1_jg11420	tnc_OG0001460_OG0	4912	1240	7512	5911	2782	26	5075	3825	6664	2252	162	1159	2477	644	6836	5742	501	3843	213	298	733	40	4399	1358
file_1_file_1_jg11421	beta4GalT7_OG0005195	486	304	223	275	293	357	311	256	396	403	809	340	279	190	301	206	464	323	468	758	340	306	311	305
file_1_file_1_jg11422	EMC6_OG0005194	285	288	168	198	299	549	197	198	284	294	520	450	317	301	186	95	603	131	770	630	494	394	314	264
file_1_file_1_jg11423	Hr96_OG0005193	737	887	697	900	899	2351	1064	758	1217	506	2748	2055	941	875	442	652	2195	940	3424	2436	1518	2249	1282	950
file_1_file_1_jg11424	Smg6_OG0005192	2093	2614	2515	3033	3517	4269	2690	2683	3989	1547	3014	4223	3733	2430	2006	2052	3795	2893	5736	2893	2904	4036	3785	3048
file_1_file_1_jg11425	Ythdf_OG0005190	5464	1626	1461	1926	2076	3052	2384	1645	2517	2821	6759	2238	1893	1949	2507	1545	2116	1892	4086	6309	1630	2786	2435	1840
file_1_file_1_jg11426	CG31115_OG0005191	0	6	0	1	4	196	2	3	2	0	0	50	8	0	0	1	134	0	105	2	128	131	4	0
file_1_file_1_jg11427	bai_OG0005189	3338	2441	1717	1850	2408	2895	1994	1890	2972	2983	2881	2568	2356	1878	2204	1397	3331	2122	3703	3082	2623	2336	2621	2115
file_1_file_1_jg11428	5PtaseI_OG0005188	545	580	528	606	536	1328	652	548	638	354	793	1389	502	350	316	490	1738	762	2050	717	1303	1390	827	940
file_1_file_1_jg11429	CG11786_OG0012799	10	22	28	14	20	3	12	22	19	2	73	3	4	10	10	17	3	13	7	1	12	0	51	31
file_1_file_1_jg1143	Daxx_OG0001937	3801	1415	1674	2204	2369	4361	2579	1652	2910	1653	8264	3128	2234	3017	2214	1717	2815	2233	4995	6377	1586	3868	2902	2001
file_1_file_1_jg11430	CG11790_OG0005187	2384	1998	777	1116	2007	1641	1244	1630	2557	2069	1992	1545	1879	1389	2169	649	1667	949	1770	2071	1214	1294	2477	2269
file_1_file_1_jg11431	CG11791_OG0012008	1915	3798	5984	5358	4499	6042	6053	3475	5341	1823	2458	4890	4284	2916	1913	5106	4659	6883	7266	2127	4911	5517	4069	3711
file_1_file_1_jg11432	CG31109_OG0000858	492	430	291	304	367	797	432	309	434	401	1029	818	378	350	146	282	1097	477	1192	1055	772	734	458	483
file_1_file_1_jg11433	CG31111_OG0012461	293	110	82	100	105	241	131	101	160	209	299	242	124	112	136	80	246	99	342	283	162	201	120	112
file_1_file_1_jg11434	stac_OG0001459_OG0	4358	3559	3461	3757	5523	3144	3337	3941	5865	3434	3097	4096	5171	4964	4136	2883	3204	3690	4931	3157	3036	3035	5406	5505
file_1_file_1_jg11435	veli_OG0005186	1120	912	1490	1296	888	1388	1507	792	1070	890	1239	1483	759	499	572	1692	1701	1923	2180	1384	1839	1359	1034	1041
file_1_file_1_jg11436	PQBP1_OG0005185	347	209	193	210	168	312	251	155	258	288	554	276	160	152	218	191	323	241	446	485	294	317	227	289
file_1_file_1_jg11437	Stt3B_OG0005184	7915	2818	2298	2844	3734	6940	2982	2839	4640	5972	4940	4268	3709	6186	5148	1708	5524	2250	9568	5090	3225	5734	4593	2582
file_1_file_1_jg11438	CG11836_OG0013713_OG0	292	149	237	270	173	289	262	123	238	216	1064	277	150	152	136	199	279	256	408	1084	175	286	164	240
file_1_file_1_jg11439	CG11839_OG0012630_OG0	528	200	123	161	182	370	199	167	266	353	795	312	145	185	196	123	368	172	532	719	269	290	201	237
file_1_file_1_jg1144	KFase_OG0009591	728	1049	910	1210	1301	547	1233	760	1118	677	1345	761	1216	2352	557	518	617	925	779	1532	558	382	1261	814
file_1_file_1_jg11440	shams_OG0012460	797	202	93	161	189	477	180	131	231	453	556	512	146	209	299	106	492	111	849	587	415	417	227	206
file_1_file_1_jg11441	CG11920_OG0005183	751	217	152	199	225	661	222	178	377	638	967	472	233	267	434	123	427	228	829	954	315	578	367	204
file_1_file_1_jg11442	fd96Ca_OG0005182	236	29	49	52	24	780	63	17	43	110	11	695	40	38	51	32	611	62	1047	12	358	752	39	47
file_1_file_1_jg11443	fd96Cb_OG0005181	1177	36	64	95	39	800	150	40	29	672	20	894	42	21	396	54	1384	97	1503	15	730	681	71	65
file_1_file_1_jg11444	CG33096_OG0005180	1262	199	232	323	389	395	302	287	541	499	2117	310	413	360	667	166	304	212	564	1857	165	392	505	243
file_1_file_1_jg11445	CG33096_OG0013298_OG0	1378	275	231	270	337	441	372	288	566	675	1834	398	306	356	738	189	382	295	681	1603	255	418	628	382
file_1_file_1_jg11446	CG34027_OG0013987_OG0	6	0	3	1	2	7	2	0	3	2	0	12	3	1	3	0	4	4	14	0	2	3	1	5
file_1_file_1_jg11447	Nepl16_OG0002508_OG0	251	1285	1375	1481	1387	4259	1489	1010	1618	246	419	3622	1258	904	125	1103	4447	1431	6249	490	2761	3867	1343	1298
file_1_file_1_jg11448	TTLL5_OG0005179	1171	385	433	545	529	1385	603	413	607	758	2896	1690	546	588	702	413	1409	586	2652	3208	1128	1383	656	620
file_1_file_1_jg11449	CG31510_OG0005178	824	321	401	545	440	877	489	362	539	364	1535	646	436	458	627	336	501	438	1011	1139	323	735	587	357
file_1_file_1_jg1145	epsilonCOP_OG0009592	2322	1592	933	1045	1639	2513	1260	1250	1759	2255	2061	2069	1542	996	1182	829	3020	1299	3276	1791	2097	2169	1746	1386
file_1_file_1_jg11450	vig2_OG0001458_OG0	17281	3787	2274	2669	4167	7928	3995	3958	7253	13082	21147	5835	4147	4118	7612	1946	7557	3633	10319	20143	4864	7100	7150	3051
file_1_file_1_jg11451	Mocs2B_OG0005177	888	597	394	443	578	1758	615	511	893	681	999	1449	542	673	470	329	1730	540	2173	1033	1292	1452	786	683
file_1_file_1_jg11452	Clbn_OG0002507_OG0	2447	1239	1287	1524	1560	2840	1489	1253	1889	1565	3060	2867	1483	1721	1492	1090	3658	1462	4638	2978	2545	2805	1822	1507
file_1_file_1_jg11453	Bili_OG0002506_OG0	370	112	258	289	125	1548	309	164	100	178	31	1247	146	45	147	211	1146	294	2247	23	681	1431	342	177
file_1_file_1_jg11454	danr_OG0005176	554	65	79	75	38	23	93	51	70	287	37	25	55	37	139	109	12	123	44	14	47	35	102	65
file_1_file_1_jg11455	lncRNA:CR46474_OG0014860_OG0	1	1	2	1	0	0	3	3	3	0	0	4	0	4	0	24	2	17	0	0	2	0	0	0
file_1_file_1_jg11457	lobo_OG0005175	12	0	5	6	0	0	8	0	0	2	1	6	3	0	3	5	6	3	22	0	3	0	1	1
file_1_file_1_jg11458	lobo_OG0013497_OG0	0	0	0	0	1	0	0	0	0	0	0	0	0	0	0	2	0	0	1	0	0	0	0	0
file_1_file_1_jg11459	lobo_OG0013986_OG0	0	0	0	0	0	0	0	0	0	0	0	0	0	0	0	0	0	0	0	0	0	0	0	0
file_1_file_1_jg1146	Phf5a_OG0009593	533	155	76	118	117	243	105	94	146	385	516	176	115	123	237	73	291	113	289	498	181	201	146	103
file_1_file_1_jg11460	lobo_OG0001457_OG0	669	20	83	60	38	20	56	57	56	400	33	20	49	28	192	79	22	120	25	19	44	11	98	37
file_1_file_1_jg11461	lobo_OG0002505	0	0	0	1	0	0	0	0	0	0	0	3	0	0	0	1	1	0	4	0	0	0	0	0
file_1_file_1_jg11462	CG13653_OG0002504	9	1	1	0	0	2	4	0	1	2	0	0	0	1	1	2	0	2	0	0	1	0	0	0
file_1_file_1_jg11463	Cad96Ca_OG0011497	1378	1533	1303	1367	2206	1683	1630	1428	2275	1090	819	1136	2135	1088	824	1215	966	1316	1261	643	931	1468	2354	1749
file_1_file_1_jg11464	CG13654_OG0005174	153	161	106	127	225	581	158	224	264	114	31	502	227	76	111	125	510	145	970	41	385	651	385	226
file_1_file_1_jg11465	CG13663_OG0011496	452	392	245	312	432	556	399	310	577	356	548	360	393	467	259	227	306	291	654	575	280	370	425	342
file_1_file_1_jg11466	CG31103_OG0000350_OG0	20	2	5	4	4	0	9	3	3	39	9	0	3	81	20	5	0	3	0	21	0	1	161	1
file_1_file_1_jg11467	CG31103_OG0000350_OG1	1321	1780	3064	4493	2562	1949	3654	1589	2555	1348	864	2096	2276	1506	450	1791	1619	2651	2679	756	1893	1666	2217	1549
file_1_file_1_jg11468	Alg9_OG0005173	1350	296	208	293	427	992	322	352	541	905	1742	786	375	706	820	174	846	213	1448	1409	482	883	616	306
file_1_file_1_jg11469	Cad96Cb_OG0005172	143	14	1	5	6	4	5	3	9	80	33	2	0	48	39	2	11	5	9	40	7	0	21	13
file_1_file_1_jg1147	CG31638_OG0000521_OG0	1677	613	525	594	721	1509	811	722	837	911	1273	1167	730	597	698	544	1204	692	2192	1196	729	1413	1064	539
file_1_file_1_jg11470	Sil1_OG0002503_OG0	471	309	219	320	311	514	359	375	471	358	1028	394	349	501	209	217	383	272	723	995	237	464	435	284
file_1_file_1_jg11471	CG11852_OG0002502_OG0	679	67	39	132	77	789	184	233	382	1571	183	212	131	140	730	54	559	105	177	107	391	643	461	32
file_1_file_1_jg11472	to_OG0001456	9	17358	20309	36031	29751	316361	50410	24649	28543	15	621	116905	33141	1501	23	14946	156092	22997	162495	436	94993	256646	39605	15298
file_1_file_1_jg11473	CG11854_OG0005171	19313	544	305	312	282	4217	864	173	592	12637	2136	548	388	2225	12303	208	861	434	623	2567	1170	4328	485	206
file_1_file_1_jg11474	bam_OG0005170	10	2	3	2	3	35	1	5	7	10	615	9	5	7	29	3	2	5	11	771	0	11	20	0
file_1_file_1_jg11475	RpS27_OG0005169	15440	13888	4297	6087	8958	7636	6653	11367	15854	17016	15501	8512	10201	10975	12404	4231	7631	8268	7699	13832	6720	5581	12537	10813
file_1_file_1_jg11476	Nup37_OG0002501	697	203	117	181	190	454	164	128	273	635	938	482	179	189	236	97	463	180	544	887	358	465	210	245
file_1_file_1_jg11477	Nup358_OG0005168	19306	3004	4066	4592	5695	5929	4903	4061	7659	7511	26840	5637	5473	5119	11306	4060	5705	4843	9016	16757	3512	4889	5961	4376
file_1_file_1_jg11478	CG11857_OG0005167	1883	1356	930	1092	1700	2716	1642	1207	2001	1482	2748	1690	1565	2495	1142	851	1905	1097	3038	2699	1145	2547	2194	1183
file_1_file_1_jg11479	CG10425_OG0002500	630	465	328	372	503	870	358	382	586	570	1181	733	501	552	426	229	893	317	1146	1271	547	711	589	481
file_1_file_1_jg1148	CG9547_OG0009594	1044	1038	455	536	1010	611	615	984	1397	1182	1804	588	1028	842	713	404	564	748	719	1503	466	529	1336	673
file_1_file_1_jg11480	CG11858_OG0005166	675	351	159	208	234	654	317	270	426	502	539	556	283	217	358	190	729	245	812	527	638	625	480	539
file_1_file_1_jg11481	GlnRS_OG0005165	3670	2167	1482	1843	2522	2090	2134	2253	3242	3315	5480	2336	2479	2368	2463	1271	2710	2312	3134	4904	1855	1944	3030	2153
file_1_file_1_jg11482	RIOK2_OG0005164	1253	708	514	770	692	915	740	603	996	1111	1807	894	742	790	553	416	1116	778	1354	1849	797	841	1011	689
file_1_file_1_jg11483	CG11878_OG0000055_OG0	10	9	1	4	8	4	4	10	9	9	9	5	5	727	1	2	1	3	4	200	2	4	31	5
file_1_file_1_jg11484	CG11878_OG0000055_OG1	3	5	2	13	3	4	0	2	5	5	101	2	2	129	11	2	1	1	3	23	3	1	4	3
file_1_file_1_jg11485	CG11878_OG0000055_OG4	2	11	1	5	4	21	7	11	8	2	13	12	2	164	4	3	61	7	4	31	27	11	13	8
file_1_file_1_jg11486	CG11878_OG0000055_OG2	0	143	12	10	121	8	8	51	181	6	7849	1	112	4588	3	9	1	8	7	4649	15	5	178	43
file_1_file_1_jg11487	CG10513_OG0005163	79	2806	1932	1835	2120	2412	2425	808	2603	227	2369	717	2714	16609	9	1166	577	1600	676	8983	601	2212	2512	915
file_1_file_1_jg11488	CG10514_OG0005162	98	713	584	547	534	227	561	418	654	145	1929	356	519	4685	6	409	285	362	444	4805	231	219	615	361
file_1_file_1_jg11489	CG11892_OG0005161	498	310	537	113	222	63	221	146	187	237	3150	59	202	9504	7	170	15	201	56	8253	16	61	295	129
file_1_file_1_jg1149	CG9550_OG0009595	2	15	11	5	11	20	11	5	10	3	0	24	14	9	17	11	22	29	9	5	16	8	10	12
file_1_file_1_jg11490	CG11893_OG0000039_OG1	95	2717	1874	2436	3121	4442	2392	2244	3304	122	761	2716	3087	2021	1	1214	2435	1446	4765	1139	1347	4412	3454	1765
file_1_file_1_jg11491	CG11893_OG0000039_OG4	253	1199	1355	1477	1557	1733	1210	1160	1418	169	92	1126	1429	254	14	978	1437	817	2478	104	846	1932	1667	1267
file_1_file_1_jg11492	CG13659_OG0000294_OG2	34	213	130	213	327	292	174	195	366	34	40	298	281	58	99	139	167	120	441	40	106	272	248	364
file_1_file_1_jg11493	CG11893_OG0000039_OG2	115	863	449	638	1013	879	497	543	933	110	105	1335	798	210	69	466	1060	532	1516	119	838	994	754	1388
file_1_file_1_jg11494	CG31098_OG0005160	566	1832	717	762	2267	3966	969	1549	2172	604	2643	3006	2090	2285	421	612	3032	800	4400	2049	2299	3801	2689	2009
file_1_file_1_jg11495	CG31102_OG0005159	199	561	139	276	570	561	311	411	704	173	502	412	660	934	72	104	514	226	634	471	382	522	677	356
file_1_file_1_jg11496	CG31097_OG0012007_OG0	4	36	5	25	41	724	25	9	59	9	19	510	39	222	1	10	729	15	1663	87	434	540	49	70
file_1_file_1_jg11497	CG31288_OG0000295	76	225	68	91	260	9540	193	232	375	259	256	4854	406	914	44	96	9772	136	9987	455	7028	8259	402	454
file_1_file_1_jg11498	CG13659_OG0000294_OG0	14	14	10	20	13	357	19	12	17	14	25	298	20	121	22	7	404	16	410	89	272	288	15	40
file_1_file_1_jg11499	CG11893_OG0000039_OG0	202	222	149	260	250	992	196	222	461	224	180	797	270	363	227	141	836	156	1415	232	583	748	322	247
file_1_file_1_jg115	His2B:CG33910_OG0000002_OG4.34	6	0	0	0	0	0	1	0	0	1	0	0	0	1	0	1	0	0	0	2	0	0	1	0
file_1_file_1_jg1150	CG31637_OG0003743_OG0	869	967	1802	2043	1226	7304	2531	1226	1741	638	2387	5109	1438	2206	688	1496	5190	2152	10881	1975	3229	6486	1688	906
file_1_file_1_jg11500	CG13659_OG0000294_OG1	126	148	138	145	177	686	152	123	176	90	91	657	198	275	235	108	631	129	926	154	427	567	193	163
file_1_file_1_jg11501	CG10550_OG0000747	515	4995	3794	7269	5402	22491	9393	8766	12298	864	3755	15228	5604	6322	353	3578	23279	6825	33420	3990	14987	18664	11924	4717
file_1_file_1_jg11502	CG31099_OG0002499_OG0	0	0	0	0	0	0	0	0	0	0	0	0	1	0	0	0	0	0	0	0	0	0	0	0
file_1_file_1_jg11503	CG31087_OG0005158	108	0	0	1	0	81	0	1	2	129	15	69	0	52	45	2	64	2	87	46	54	93	128	3
file_1_file_1_jg11505	CHKov1_OG0000078_OG2	36	29	19	21	34	100	26	23	32	46	19	51	20	31	342	18	69	24	74	29	56	85	14	17
file_1_file_1_jg11506	CG10560_OG0000318_OG0	506	9201	2837	4675	10633	51895	5153	9631	16669	713	2921	23605	10553	8967	38	2185	35397	2930	44821	4046	26226	46183	16341	8980
file_1_file_1_jg11507	CHKov1_OG0000078_OG1	23	2196	1424	1950	2541	4187	1829	2000	3113	67	940	2731	2525	2068	61	876	3386	1297	5269	1206	2342	3567	2982	1916
file_1_file_1_jg11508	CHKov1_OG0000078_OG0	567	2898	2809	3402	3580	6529	3716	2621	4154	717	1834	3961	3412	3282	674	2220	4932	2935	7386	2027	3784	5853	3765	3287
file_1_file_1_jg11509	CHKov2_OG0005157	268	1716	1363	1907	1921	3580	1953	1521	2373	344	1060	2627	1796	1840	452	1200	3071	1793	4478	1094	2295	3326	1987	2289
file_1_file_1_jg1151	eya_OG0009596	2036	409	360	433	640	60	576	393	708	1305	248	114	441	45	765	329	69	626	43	350	61	53	676	933
file_1_file_1_jg11510	CG10669_OG0005156	543	462	383	456	468	890	563	444	602	325	1005	842	456	422	204	415	803	576	1200	829	549	869	660	656
file_1_file_1_jg11511	CG11902_OG0005155	885	539	579	709	707	1169	794	642	963	504	2105	1196	666	737	512	605	1492	844	1567	1658	1181	1063	827	808
file_1_file_1_jg11512	rha_OG0011945	13	26	10	8	9	32	8	13	12	13	12	30	20	21	5	11	71	20	51	8	62	30	17	35
file_1_file_1_jg11513	tobi_OG0005154	258	182	41	46	200	48	67	211	283	145	220	94	252	445	39	44	72	68	113	159	56	71	175	160
file_1_file_1_jg11514	Fur1_OG0005153	1869	2306	2208	1582	3678	3663	1879	2298	3628	1363	2799	2786	3544	2392	1448	1792	2572	1527	4961	2592	1884	2994	3697	4043
file_1_file_1_jg11515	ND-49L_OG0005152	1	0	0	0	0	0	0	0	0	0	0	0	4	0	1	0	2	0	0	0	0	0	0	2
file_1_file_1_jg11516	alrm_OG0002498	931	464	29	51	7	4	15	94	5	659	104	5	2	1	267	62	2	46	3	2	2	3	501	56
file_1_file_1_jg11517	CG31437_OG0005151	1	0	1	0	0	0	0	0	0	1	0	0	0	0	0	0	0	0	0	0	0	0	3	0
file_1_file_1_jg11518	Fur1_OG0005150	381	231	407	331	737	630	347	407	722	171	585	262	617	482	307	365	223	177	651	474	99	626	627	506
file_1_file_1_jg11519	Muc96D_OG0000151_OG1	11131	10	2	4	12	6	4	8	14	18625	1	11	16	4	25959	10	8	2	11	0	9	16	6	10
file_1_file_1_jg1152	IFT52_OG0009597	23	64	165	148	99	2272	183	79	98	10	11	2095	105	3	9	113	2812	196	3387	9	1982	1916	80	191
file_1_file_1_jg11520	Vps33B_OG0001070	805	485	334	435	526	600	467	441	626	663	925	606	614	397	468	321	560	478	785	852	466	500	620	440
file_1_file_1_jg11521	CG4553_OG0002497	234	201	207	217	179	332	230	193	284	238	565	227	183	148	196	149	304	262	434	483	246	306	220	167
file_1_file_1_jg11522	MED28_OG0005149	434	312	129	243	263	631	228	201	311	349	749	682	244	148	249	126	826	249	967	610	650	576	310	309
file_1_file_1_jg11523	XNP_OG0002496	7667	2173	2662	3265	3442	5233	3592	2560	3738	4374	8874	4117	3251	3779	4011	2515	4393	3327	7479	7787	2853	4998	3475	2573
file_1_file_1_jg11524	CG42488_OG0005148	103	47	74	99	103	169	111	80	134	47	104	81	71	64	63	85	55	106	185	117	29	124	102	47
file_1_file_1_jg11525	CG5116_OG0005147	539	834	732	786	931	1418	1035	794	1207	559	897	1561	842	584	410	745	1459	1102	2024	765	1211	1257	1034	881
file_1_file_1_jg11526	Gnpat_OG0005146	502	624	315	392	1121	2798	381	639	1220	354	1439	1916	1158	643	290	245	1701	280	4419	1172	868	2410	997	382
file_1_file_1_jg11527	asRNA:CR44179_OG0001455_OG0	3076	3041	1379	2140	3264	8543	2217	2899	4027	2795	5226	6976	3122	4793	1772	1186	7530	1810	10090	4677	5059	7534	4034	3064
file_1_file_1_jg11528	PIG-Wb_OG0014393_OG0	73	226	50	99	157	1	106	112	196	57	67	31	141	85	26	35	11	62	9	62	26	7	138	136
file_1_file_1_jg1153	COX5B_OG0009598	5220	10509	20710	15720	12197	8936	16196	11668	12839	7517	5959	7557	10197	4996	4658	18621	7181	19839	11510	5289	11268	7822	11288	7189
file_1_file_1_jg11530	CG5107_OG0000746_OG0	0	0	0	0	0	0	0	0	0	0	0	0	0	3	0	0	0	0	0	2	4	0	0	0
file_1_file_1_jg11531	CG5111_OG0005145	5	0	0	0	0	0	0	0	1	0	2	0	5	0	2	0	0	0	0	4	0	0	0	0
file_1_file_1_jg11532	CG4582_OG0005144	0	0	0	0	0	1	0	1	0	2	4	1	0	0	2	0	2	0	0	0	0	0	1	1
file_1_file_1_jg11533	ymp_OG0012601_OG0	2	2	0	1	0	0	0	1	1	1	0	0	1	0	0	1	1	1	3	0	0	0	2	0
file_1_file_1_jg11534	msi_OG0005143	1713	406	1019	1537	565	608	1400	511	754	859	2612	576	579	388	865	878	442	1149	857	1910	280	523	752	728
file_1_file_1_jg11535	Npl4_OG0005142	1028	19999	25686	24754	18586	1132	37438	15476	21224	839	2490	6891	17649	1290	768	20858	6328	40628	2854	2143	9851	991	15254	16383
file_1_file_1_jg11536	CG5079_OG0012006	19	20	4	1	20	508	2	19	23	11	0	272	21	2	8	12	421	4	559	0	236	532	28	33
file_1_file_1_jg11537	CG5071_OG0001454	29	35	4	12	61	1265	8	66	44	19	1	1026	85	3	26	16	1383	9	1846	3	648	1242	80	79
file_1_file_1_jg11538	Npl4_OG0005141	1596	20418	42117	49550	30601	1356	51822	23269	32340	1136	3511	6997	26933	1853	987	33093	4727	48610	2989	3163	8505	1087	21783	13568
file_1_file_1_jg11539	Ssadh_OG0005140	2218	2457	2248	2186	2486	2986	2488	2163	3083	2175	2312	3162	2386	1384	1171	1849	3941	2631	4901	2148	3023	2542	2695	2458
file_1_file_1_jg1154	COX5BL_OG0009599	6	6	8	5	7	23	8	6	15	4	2	22	13	5	2	5	15	10	29	6	13	34	8	15
file_1_file_1_jg11540	dimm_OG0014355_OG0	2	0	0	0	0	0	0	0	0	1	0	0	0	0	2	0	1	0	1	0	0	0	0	0
file_1_file_1_jg11541	jigr1_OG0005139	2388	990	803	1087	981	3032	1261	766	1167	1776	5056	3026	933	872	1162	857	3098	1435	4555	5017	2611	2564	1217	1151
file_1_file_1_jg11542	Tnks_OG0005138	2226	769	1276	1348	1557	1948	1427	1028	1812	1288	2645	1584	1432	1460	1064	1282	1274	1309	2928	2298	666	1649	1619	1072
file_1_file_1_jg11543	Tnks_OG0013648_OG0	639	505	353	388	443	752	525	360	547	463	942	775	435	437	307	367	726	579	1205	690	594	659	644	500
file_1_file_1_jg11544	RASSF8_OG0005137	1222	845	1128	1775	1229	3423	2018	887	1333	493	3157	2166	1323	1212	610	1135	1792	1337	4269	2516	1070	3287	1471	901
file_1_file_1_jg11545	Lgr3_OG0005136	66	10	39	45	16	9	17	19	16	65	1	34	18	5	14	24	21	43	11	3	30	1	21	26
file_1_file_1_jg11546	CG4730_OG0005135	127	30	24	27	19	13	32	23	23	89	172	34	25	14	66	7	29	28	24	149	17	30	30	14
file_1_file_1_jg11547	CG5039_OG0011494	94	22	18	33	33	63	32	34	38	40	45	58	31	54	24	13	61	23	90	53	30	70	38	32
file_1_file_1_jg11548	CG4743_OG0001453_OG0	229	185	120	119	157	250	172	143	231	176	294	275	140	117	132	123	298	190	392	248	261	299	276	158
file_1_file_1_jg11549	CG5028_OG0001069_OG0	7324	16405	40652	30050	20544	11281	32930	20295	25630	9064	8961	12131	17165	10669	7795	35774	7633	42205	15969	8093	14644	10446	20632	9650
file_1_file_1_jg1155	CG9596_OG0009600	966	185	103	150	172	278	171	195	275	739	1182	265	192	217	408	77	270	178	310	1085	179	238	320	176
file_1_file_1_jg11550	RpL27_OG0001452_OG0	33859	25140	11392	13069	19043	13449	16401	22008	30753	36040	31828	12424	18740	22769	26723	11013	9205	19389	11982	25342	10568	10602	26082	18802
file_1_file_1_jg11551	CLS_OG0001451_OG0	930	575	846	668	609	614	746	527	781	1336	985	643	542	393	678	716	629	1144	892	909	857	560	829	508
file_1_file_1_jg11552	LpR2_OG0002495_OG0	1778	3301	1729	2404	6564	1084	1809	3907	6743	629	6315	1389	6814	4186	971	1486	746	1754	1696	6629	576	768	6460	2155
file_1_file_1_jg11553	LpR1_OG0005134	2007	1246	2248	4760	1673	309	2339	1283	1291	1670	3845	2027	2317	8557	1234	1732	869	2269	1172	4368	1277	172	1746	1503
file_1_file_1_jg11554	CG17198_OG0001068_OG0	0	0	0	2	0	0	0	1	1	0	0	0	1	0	0	4	0	5	0	1	0	0	0	0
file_1_file_1_jg11555	CG17198_OG0000110_OG0	0	0	0	0	0	0	0	0	0	0	0	0	0	0	0	0	0	0	0	0	0	0	0	0
file_1_file_1_jg11556	CG17196_OG0016097	0	0	0	0	0	0	0	0	0	0	0	0	1	0	0	0	0	0	0	0	0	0	0	0
file_1_file_1_jg11557	CG17198_OG0000110_OG2	1	0	0	0	0	0	0	0	0	2	0	0	0	0	0	0	0	0	0	0	0	0	0	0
file_1_file_1_jg11558	CG4956_OG0012005_OG0	0	0	0	0	0	0	0	0	0	2	0	0	3	0	0	0	0	0	0	0	0	0	0	0
file_1_file_1_jg11559	CG4960_OG0000766_OG0	0	1	0	0	0	0	0	0	0	1	0	1	1	0	3	0	0	0	0	2	0	0	1	0
file_1_file_1_jg1156	Ent2_OG0009601	3221	666	545	764	737	1369	838	619	1049	2568	2047	1065	720	1138	1278	539	1017	745	1855	2154	657	1166	1461	450
file_1_file_1_jg11560	CG31380_OG0005133	16	41	23	66	50	1	52	280	473	2	102	73	55	349	0	18	65	55	12	256	128	0	410	22
file_1_file_1_jg11561	CG31093_OG0005132	0	1	0	0	0	1	0	1	1	0	0	8	3	0	0	1	5	2	11	1	3	3	2	0
file_1_file_1_jg11562	Acam_OG0000252_OG0	0	0	0	0	0	4	0	0	0	0	0	6	2	3	2	1	3	0	5	0	5	0	2	0
file_1_file_1_jg11563	Acam_OG0000252_OG1	0	0	0	0	0	0	0	0	0	0	0	1	0	0	0	0	0	0	0	0	0	0	0	0
file_1_file_1_jg11564	Acam_OG0005131	0	0	0	0	0	0	0	0	0	0	0	2	1	0	3	0	0	0	1	0	1	2	0	0
file_1_file_1_jg11565	CG11694_OG0000225_OG0	0	0	0	0	0	17	1	0	0	0	0	6	1	2	0	0	8	0	13	2	7	5	0	0
file_1_file_1_jg11566	Mst57Db_OG0014040_OG0	0	1	0	0	0	0	0	0	0	0	3	0	0	0	0	0	0	0	0	0	9	0	0	0
file_1_file_1_jg11567	Î±4GT2_OG0001067_OG0	0	0	0	2	0	1	0	0	0	0	0	0	0	0	0	0	2	1	4	0	0	0	0	0
file_1_file_1_jg11568	CG14545_OG0005130	5	1	0	0	0	50	0	0	0	3	1220	16	1	11	0	0	1	0	4	1591	0	23	14	0
file_1_file_1_jg11569	CG5886_OG0002622	2250	520	273	391	444	856	547	487	665	1750	2145	943	483	610	1379	356	932	505	1045	1927	799	977	890	794
file_1_file_1_jg1157	CG13766_OG0009602	243	190	285	305	224	352	317	227	261	166	672	348	238	249	91	205	280	279	615	536	208	339	287	223
file_1_file_1_jg11570	CG5890_OG0005684	59	88	85	81	18	550	56	25	18	45	10	699	32	15	51	70	905	105	836	2	730	551	83	80
file_1_file_1_jg11571	Tsp96F_OG0005683	705	471	571	1156	974	267	754	843	1188	363	1461	239	915	855	675	565	153	679	421	1217	130	208	900	536
file_1_file_1_jg11572	SppL_OG0005682	1022	680	379	550	811	893	496	597	767	616	1643	688	755	456	551	294	716	399	1190	1571	361	668	832	616
file_1_file_1_jg11573	Lnk_OG0005681	1942	1573	1465	1747	1902	2780	2145	1494	2453	1475	3389	2737	1889	1578	1292	1494	2345	2514	3680	2996	1677	2323	2319	1781
file_1_file_1_jg11574	CG5913_OG0005680	840	372	362	532	417	627	505	376	545	652	1384	728	450	530	436	344	816	530	1055	1212	546	665	454	353
file_1_file_1_jg11575	CG5948_OG0011547	61	180	519	600	302	9180	452	155	182	87	5	6090	438	15	49	228	10355	320	14059	8	7504	6658	179	463
file_1_file_1_jg11576	Mco3_OG0005679	6	0	14	14	7	144	8	4	3	6	7	138	5	0	0	4	231	11	391	3	142	112	14	12
file_1_file_1_jg11577	CG31091_OG0000495	2	0	0	0	0	1	0	0	0	215	43	5	0	162	0	1	2	1	12	88	6	0	2	0
file_1_file_1_jg11578	CG31089_OG0002621	0	0	0	0	0	1	0	0	0	97	0	0	1	4	0	2	1	0	4	1	2	0	5	1
file_1_file_1_jg11579	CG42235_OG0000467	217	92	211	318	93	131	207	103	85	590	388	176	162	3539	153	153	257	150	307	1478	168	93	439	83
file_1_file_1_jg1158	CG11319_OG0009603	173	286	438	497	606	385	234	396	619	56	517	449	581	1409	180	386	506	325	502	612	175	451	527	112
file_1_file_1_jg11580	CG42235_OG0005678	24	18	34	42	15	43	28	16	13	63	47	70	23	185	19	22	87	23	86	83	38	21	41	26
file_1_file_1_jg11581	CG14546_OG0011545	0	0	0	0	0	0	0	0	0	1	0	0	4	0	11	0	0	0	0	0	0	0	0	0
file_1_file_1_jg11582	CCAP-R_OG0000870	47	16	5	3	11	0	7	12	33	54	4	1	22	3	124	7	5	4	6	2	3	0	47	26
file_1_file_1_jg11583	CG14540_OG0005677	4	3	1	0	1	46	4	8	7	1	0	70	22	0	18	4	267	4	89	0	143	49	7	0
file_1_file_1_jg11584	boss_OG0005676	43	1239	231	273	1174	6195	329	867	993	29	18	5835	743	29	15	267	6785	463	9605	17	4105	5765	1751	2930
file_1_file_1_jg11585	fid_OG0002620	317	124	331	263	121	6268	415	161	98	128	17	4520	284	16	139	349	5046	355	9782	2	1940	6049	338	266
file_1_file_1_jg11586	Nf1_OG0005675	1279	1307	3563	5246	2291	3808	3383	2721	2808	611	1559	3835	2097	2088	1819	4160	2258	4423	4417	1138	1312	4080	3072	1535
file_1_file_1_jg11587	CG43116_OG0013658_OG0	0	0	0	0	0	0	1	0	0	0	0	0	0	0	0	0	0	0	0	1	0	0	0	0
file_1_file_1_jg11588	E(spl)mdelta-HLH_OG0005674	393	3	3	1	0	0	1	0	1	154	1	1	0	0	112	1	0	1	5	1	0	4	1	3
file_1_file_1_jg11589	E(spl)mgamma-HLH_OG0005673	752	0	0	0	1	0	0	0	0	444	0	0	2	0	224	0	0	0	0	1	0	0	11	1
file_1_file_1_jg1159	CG11050_OG0009604	1727	3413	5764	5607	4449	6190	7274	4609	7030	1868	5092	4117	3969	4882	2274	5063	4054	7857	7229	4870	4052	5890	5622	2933
file_1_file_1_jg11590	E(spl)mbeta-HLH_OG0005672	1379	475	236	298	302	611	466	305	524	1264	84	365	467	119	606	160	319	380	700	118	375	397	465	525
file_1_file_1_jg11591	E(spl)malpha-BFM_OG0005671	1276	16	7	4	1	20	8	7	10	397	7	20	12	2	257	3	16	8	37	16	12	14	20	12
file_1_file_1_jg11592	Kaz-m1_OG0005670	1088	2	0	3	0	1	1	0	1	1387	43	0	4	1	2462	2	3	2	6	17	4	0	355	4
file_1_file_1_jg11593	E(spl)m2-BFM_OG0005669	1008	64	42	99	41	106	176	73	101	508	31	97	46	21	258	51	102	85	157	37	93	102	132	57
file_1_file_1_jg11594	E(spl)m3-HLH_OG0005668	736	54	65	74	54	356	84	61	72	522	54	302	52	36	260	53	250	72	554	95	220	317	118	65
file_1_file_1_jg11595	E(spl)m4-BFM_OG0005667	1192	5	0	1	0	0	0	2	4	797	1	0	1	1	504	3	0	0	1	1	1	0	4	4
file_1_file_1_jg11596	E(spl)m5-HLH_OG0005666	137	0	0	1	0	2	0	0	0	110	1	2	1	0	48	0	9	0	2	1	7	1	3	0
file_1_file_1_jg11597	E(spl)m6-BFM_OG0005665	65	3	0	0	0	0	0	0	0	35	6	1	0	0	14	0	0	0	1	0	0	2	7	0
file_1_file_1_jg11598	E(spl)m7-HLH_OG0005664	581	0	3	12	5	30	19	11	2	230	46	23	1	12	168	5	21	8	36	12	20	21	40	6
file_1_file_1_jg11599	E(spl)m8-HLH_OG0005663	647	0	0	1	0	6	0	1	0	343	2	8	0	0	175	0	7	0	1	1	5	4	6	0
file_1_file_1_jg116	His-Î¨:CR31614_OG0000033_OG0.17	0	0	0	0	0	0	0	0	0	0	0	0	0	0	0	0	0	0	0	0	0	0	0	0
file_1_file_1_jg1160	DIP-iota_OG0009605	12	2	5	5	0	4	9	0	1	8	6	1	2	2	4	5	9	6	14	3	12	1	7	7
file_1_file_1_jg11600	gro_OG0005662	7903	3786	2632	2840	3666	5933	3918	2871	4788	6533	10644	5716	3613	3920	4278	2414	7113	4208	8354	9469	5327	5656	4230	4933
file_1_file_1_jg11601	Exo84_OG0005661	1188	1020	919	1022	1245	1522	1212	893	1401	969	1510	1386	1212	1036	674	794	1407	1204	1991	1403	970	1344	1426	949
file_1_file_1_jg11602	Vps2_OG0005660	1955	1367	1153	1302	1472	2044	1216	1252	1625	1892	1702	1992	1634	781	1521	812	2671	1515	2810	1561	2251	1702	1659	1486
file_1_file_1_jg11603	Cmpk_OG0005659	1971	1437	986	969	1315	4038	1253	1294	1753	1739	2177	3028	1424	927	1072	905	3680	1318	4484	2007	2513	3542	1919	1288
file_1_file_1_jg11604	Sld5_OG0002619	232	47	33	46	40	87	47	42	67	203	388	72	38	24	176	22	81	55	78	337	45	62	38	56
file_1_file_1_jg11605	CG14543_OG0005658	632	322	196	246	341	655	284	299	440	616	929	547	306	229	257	202	776	290	770	812	625	609	421	436
file_1_file_1_jg11606	Tcs6_OG0014015	178	65	45	66	60	123	63	57	66	127	89	56	68	49	132	79	63	85	117	124	55	98	87	44
file_1_file_1_jg11607	PIG-P_OG0012018	292	171	161	170	144	253	130	129	199	284	234	263	159	123	223	122	382	202	381	276	291	245	173	225
file_1_file_1_jg11608	RpL34b_OG0000292_OG0	6365	4915	2201	2533	3983	4502	2466	4016	5121	6873	5501	4843	4228	2723	3379	1705	5357	3051	5701	5244	4393	3600	4539	5040
file_1_file_1_jg11609	CG14544_OG0005657	509	57	16	32	35	65	38	34	60	420	284	67	36	59	175	13	57	35	89	299	45	50	94	28
file_1_file_1_jg1161	CG34345_OG0009606	1	0	0	0	0	0	0	0	0	0	0	0	0	0	0	0	0	0	0	0	2	0	0	0
file_1_file_1_jg11610	CG14551_OG0005656	2	0	0	1	0	74	1	0	0	0	0	72	7	0	0	3	61	0	112	0	86	70	1	1
file_1_file_1_jg11612	lncRNA:CR45551_OG0014859_OG0	0	0	0	0	2	0	0	0	0	0	0	1	0	0	0	0	3	0	0	0	1	0	0	0
file_1_file_1_jg11613	dysf_OG0005655	193	133	448	517	218	20	694	134	306	61	96	150	244	100	59	392	66	527	102	82	90	20	259	151
file_1_file_1_jg11614	CG31324_OG0005654	221	185	223	236	136	298	367	303	464	233	163	235	203	426	181	224	251	268	1010	323	191	285	467	288
file_1_file_1_jg11615	CG6142_OG0005653	479	24	41	36	28	8	44	41	59	427	1139	21	22	1598	134	10	8	34	11	1108	38	0	128	10
file_1_file_1_jg11616	CG31323_OG0005652	55	47	53	83	58	327	73	73	127	42	127	227	94	283	25	58	217	72	473	192	67	308	136	35
file_1_file_1_jg11617	CG31086_OG0005651	77	70	106	135	76	643	125	103	142	57	175	709	73	301	162	96	647	145	1241	158	339	688	220	125
file_1_file_1_jg11618	CG6073_OG0005650	619	360	228	272	291	481	298	276	432	587	1258	411	345	338	293	160	542	294	587	1163	374	413	473	289
file_1_file_1_jg11619	CG34130_OG0005649	0	0	0	0	0	0	0	0	1	0	0	0	0	0	0	0	0	0	0	0	0	0	0	1
file_1_file_1_jg1162	Oatp26F_OG0009607	75	1	0	0	0	1	0	2	0	48	26	1	0	1	21	1	0	1	0	0	0	0	20	5
file_1_file_1_jg11620	CG34129_OG0005648	0	1	0	0	0	0	0	0	3	0	0	0	0	1	0	0	3	0	0	0	2	0	0	4
file_1_file_1_jg11621	CG12290_OG0002618	484	1350	1936	1726	2610	13151	3013	1529	3534	456	1249	8304	2956	1820	434	1433	8874	2219	16043	1049	5517	10438	3185	2458
file_1_file_1_jg11622	Ald1_OG0005647	97244	116193	135790	100741	147198	36235	126572	124575	172647	117594	64267	40094	132690	100183	139872	124194	35707	151406	46479	51909	53671	35080	135844	98118
file_1_file_1_jg11623	CG6154_OG0001511	35	17	70	38	26	49	18	21	20	15	0	55	41	1	20	34	47	29	80	1	36	36	64	52
file_1_file_1_jg11624	osy_OG0002617	707	3329	1605	2330	3550	25254	2847	2850	4513	854	3954	16793	3773	6007	380	1230	15294	1561	31923	3724	8743	22232	5758	1548
file_1_file_1_jg11625	osy_OG0001510_OG1	85	231	177	258	372	2640	343	296	519	59	431	1125	326	605	50	127	1817	128	2638	399	978	2852	691	187
file_1_file_1_jg11626	CG6036_OG0005646	0	1	1	0	0	0	0	1	0	0	0	0	2	3	0	0	0	0	0	0	3	0	0	0
file_1_file_1_jg11627	ppk15_OG0001509	9	11	232	183	15	8	218	18	11	9	8	76	21	19	4	153	25	181	34	5	34	4	24	20
file_1_file_1_jg11628	Ald2_OG0005645	2	6	3	3	1	4	2	0	1	0	0	6	5	1	2	3	1	1	7	1	5	0	3	2
file_1_file_1_jg1163	CG31635_OG0009608	1833	1945	7037	10460	4977	8848	7257	3477	5804	823	6079	9513	4988	5309	1487	7679	9312	6963	13246	4263	7348	9131	4951	5675
file_1_file_1_jg11630	CG6503_OG0001093_OG0	1333	12088	1040	1266	8825	8	2257	6848	16032	1243	3315	1524	10395	5497	948	876	617	2186	219	4345	2189	3	9585	4773
file_1_file_1_jg11631	tx_OG0001508_OG0	539	772	1133	1273	785	197	1235	553	934	521	550	468	933	598	571	911	296	1208	340	354	478	190	997	854
file_1_file_1_jg11632	Hex-t1_OG0002616_OG0	0	2	3	0	2	0	5	0	0	4	0	0	1	0	15	1	2	3	1	0	2	0	0	0
file_1_file_1_jg11633	Hex-t2_OG0002615_OG0	0	3	0	0	2	0	0	1	3	1	2	2	11	1	8	0	0	3	0	0	7	0	4	4
file_1_file_1_jg11634	CG5447_OG0002614_OG0	568	303	230	254	321	394	364	256	397	354	826	303	314	381	297	182	306	229	550	793	215	419	443	245
file_1_file_1_jg11635	CG43117_OG0012471_OG0	8351	15	1	7	6	11	11	8	4	8561	14	9	6	9	9746	3	14	10	15	5	11	9	14	13
file_1_file_1_jg11636	Pdf_OG0001507_OG0	86	29	15	23	3	2	46	6	21	101	8	11	1	31	44	12	16	14	2	14	32	4	115	55
file_1_file_1_jg11637	CG14237_OG0012470_OG0	33	0	0	0	1	0	1	2	2	35	0	0	0	0	2615	0	0	0	0	0	0	0	0	3
file_1_file_1_jg11638	CG14238_OG0005644	44	27	3	2	21	9	2	8	12	10	8	7	18	19	12	5	11	6	13	16	6	15	18	6
file_1_file_1_jg11639	CG5455_OG0005643	1485	2909	2802	3768	3413	4288	4097	3257	5620	1042	5911	2986	3399	11573	959	2312	2338	3434	5683	6121	1923	3732	4753	3052
file_1_file_1_jg1164	Tango1_OG0009609	4856	3168	3341	3989	4693	4883	4449	3554	5532	3128	7719	4565	4305	6251	3334	3262	4869	4111	6750	5935	3757	4694	5626	3751
file_1_file_1_jg11640	plum_OG0005642	769	96	115	271	167	352	136	223	233	139	261	333	138	272	819	210	239	158	433	139	92	444	224	136
file_1_file_1_jg11641	scrib_OG0001506_OG0	8860	7272	12688	13635	13776	14719	15455	9298	16085	5073	12490	12455	12909	15819	5838	12017	12909	13291	20147	11242	8534	13542	15392	10502
file_1_file_1_jg11642	scrib_OG0012804_OG0	2038	678	3342	3397	3706	1747	2661	1574	3542	854	2953	1654	3139	3973	1321	2886	1958	2193	3107	3206	978	1393	2168	1654
file_1_file_1_jg11643	TwdlD_OG0000012_OG3	19	1	0	4	2	4	0	1	1	34	31	0	2	2	4	2	2	1	3	0	4	1	17033	0
file_1_file_1_jg11644	TwdlP_OG0012016_OG0	173	1	1	10	0	0	8	0	0	1343	0	1	1	1	168	0	1	6	0	0	2	0	196	0
file_1_file_1_jg11645	TwdlD_OG0000012_OG8	1	0	0	0	0	0	0	0	0	27	1	0	0	0	2	0	0	0	0	0	0	1	6714	0
file_1_file_1_jg11646	TwdlD_OG0000012_OG8.2	1	0	0	0	0	0	0	0	0	35	10	0	4	0	3	0	0	0	0	1	0	0	5260	0
file_1_file_1_jg11647	TwdlD_OG0000012_OG1	7	0	0	0	0	0	0	2	0	2688	0	0	0	0	2	0	0	0	0	0	0	0	0	0
file_1_file_1_jg11648	TwdlD_OG0000012_OG5	1	0	0	0	0	0	0	0	0	29	1	0	0	0	2	0	0	0	0	0	0	0	11	0
file_1_file_1_jg11649	TwdlD_OG0000012_OG4	1	0	0	0	0	0	0	0	0	1	0	1	0	0	2	0	0	0	0	0	0	0	1	0
file_1_file_1_jg1165	CG31633_OG0001938	185	350	173	238	315	491	251	287	355	199	550	575	303	213	233	170	610	265	820	451	406	533	318	345
file_1_file_1_jg11650	TwdlD_OG0000012_OG7	3	0	0	1	0	2	0	0	0	17	0	0	0	1	2	0	0	0	0	0	0	0	2568	0
file_1_file_1_jg11651	TwdlD_OG0000012_OG2	5	0	0	0	0	0	0	0	0	0	1	0	0	0	2	0	0	0	0	1	0	0	258	0
file_1_file_1_jg11652	TwdlR_OG0005641	3	0	0	0	1	0	0	0	0	0	0	0	0	0	1	0	0	0	0	0	2	0	9	0
file_1_file_1_jg11653	TwdlS_OG0005640	1	0	0	0	0	1	0	0	0	0	0	0	0	0	0	1	0	0	0	0	0	0	9	0
file_1_file_1_jg11654	TwdlD_OG0000012_OG0	0	0	0	0	0	1	0	0	1	1	152	0	1	0	0	0	0	0	0	0	0	0	20226	0
file_1_file_1_jg11655	beat-VII_OG0011544	36	5	25	27	10	52	21	16	8	6	0	51	17	2	28	22	48	20	81	0	8	88	27	9
file_1_file_1_jg11656	Tb_OG0011543	26	0	0	0	0	93	0	0	0	26	25	64	0	0	0	1	64	0	205	0	163	131	1673	2
file_1_file_1_jg11657	beat-VII_OG0011542	34	4	17	46	11	96	29	30	11	3	0	66	17	2	31	32	54	28	108	0	11	87	33	19
file_1_file_1_jg11658	TwdlQ_OG0011541	0	0	0	0	0	0	0	0	0	0	0	0	0	0	0	0	0	0	0	0	2	0	79	0
file_1_file_1_jg11659	amon_OG0011540	688	431	762	905	467	3879	1080	556	313	494	28	2338	516	54	400	670	2648	909	4583	31	1463	3718	786	593
file_1_file_1_jg1166	CG31636_OG0009610	130	79	14	22	47	436	21	48	41	56	32	383	45	0	5	21	415	45	573	1	323	445	86	124
file_1_file_1_jg11660	CG6425_OG0011539	294	13	14	12	21	72	15	8	46	219	1080	31	17	30	139	4	25	9	37	1002	10	36	52	23
file_1_file_1_jg11661	Yif1_OG0011538	1815	1042	654	746	1219	1318	906	960	1408	1725	2271	1029	1145	1346	1386	532	1441	975	1831	2061	952	1209	1382	877
file_1_file_1_jg11662	CG6420_OG0011537	1684	1501	1413	1552	1860	3534	2215	1478	2395	1327	3844	2371	1855	1778	1167	1373	2198	1994	3644	3843	1567	3060	2263	1610
file_1_file_1_jg11663	CG14244_OG0011536	1	0	0	0	0	0	1	0	1	1	0	0	0	0	0	3	0	0	0	0	0	0	2	0
file_1_file_1_jg11664	CG14245_OG0005639	0	0	2	1	1	1	0	1	1	6	14	0	2	85	8	0	0	4	0	31	6	0	6	4
file_1_file_1_jg11665	CG14246_OG0011535	0	535	2041	985	459	8	1078	433	496	1	53	232	367	111	3	2510	92	2049	86	77	1185	4	401	938
file_1_file_1_jg11666	GluRIIB_OG0015889	0	0	0	0	0	0	0	0	2	0	0	0	0	0	0	0	0	0	0	0	0	0	0	0
file_1_file_1_jg11667	CG6403_OG0011534	537	0	0	0	0	0	0	0	0	2281	1	0	0	12	623	1	1	1	0	194	0	0	21	0
file_1_file_1_jg11668	CG14247_OG0011533	40	0	0	0	0	0	3	0	0	85	2	0	0	4	29	0	0	0	2	16	7	0	6	0
file_1_file_1_jg1167	Ube4A_OG0009611	1558	1216	1328	1400	1695	3571	1532	1385	1918	1143	3503	2908	1612	2386	821	1079	2897	1498	4577	3160	1984	3465	2009	1292
file_1_file_1_jg11670	ssp2_OG0016117	0	0	0	0	0	0	0	0	0	0	0	0	0	0	0	0	0	0	0	0	0	0	0	0
file_1_file_1_jg11671	na_OG0016117.1	0	0	0	0	0	0	0	0	0	0	0	0	0	0	0	0	0	0	0	0	0	0	0	0
file_1_file_1_jg11672	Tl_OG0011532	3047	1145	893	1547	2080	1697	1563	1663	2934	1313	14059	1304	2133	2361	1431	822	917	939	2010	7578	578	1515	3116	1161
file_1_file_1_jg11673	Lerp_OG0011531	2187	1447	1669	2358	1764	5407	2335	1365	2154	1154	2419	4255	1709	2393	590	1105	5671	2228	6908	2281	2747	4704	2030	1621
file_1_file_1_jg11674	IntS12_OG0011530	305	128	79	82	98	182	148	110	152	274	1003	159	105	101	213	79	213	145	245	967	157	146	138	118
file_1_file_1_jg11675	ball_OG0001092_OG1	2876	190	109	177	168	316	186	200	232	2078	3256	282	197	217	1567	91	272	151	360	3241	203	247	267	184
file_1_file_1_jg11676	His2A:CG33808_OG0001091_OG0	9668	1067	815	1284	1043	3458	1572	823	1295	6359	7868	2137	1055	1047	4083	768	2918	1260	4507	7494	2109	3097	1801	747
file_1_file_1_jg11677	SPARC_OG0011432	3398	5540	4724	8169	4511	4439	8431	3478	5642	4391	3997	3664	5157	3472	2326	2643	7062	6014	6188	2881	2986	3842	8786	1512
file_1_file_1_jg11678	Rb97D_OG0011529	1465	660	826	922	1003	2120	1217	758	1235	947	1799	1338	927	935	965	855	1327	1000	2940	1683	654	2135	1224	863
file_1_file_1_jg11679	HipHop_OG0000170_OG0	0	0	0	0	0	0	0	0	0	4	0	0	1	0	3	0	0	1	3	0	2	1	1	0
file_1_file_1_jg1168	CG13771_OG0009612	0	0	1	43	23	1	13	16	24	28	43	18	18	19	8	27	16	1	0	42	21	24	7	26
file_1_file_1_jg11680	ro_OG0011528	41	1	0	1	1	3	3	0	1	22	1	0	0	0	9	2	0	0	4	0	0	0	2	0
file_1_file_1_jg11681	CG5500_OG0011527	261	872	776	695	752	837	1191	707	978	292	909	794	701	248	151	757	970	1252	1145	648	1011	756	813	962
file_1_file_1_jg11682	ro_OG0011526	36	0	1	0	0	1	1	0	0	5	1	0	0	0	5	0	0	0	0	0	0	0	0	0
file_1_file_1_jg11683	T48_OG0005638_OG0	580	872	807	1022	957	593	1055	695	1058	407	1710	555	932	817	289	650	484	1104	876	1318	397	486	987	733
file_1_file_1_jg11684	T48_OG0018243	0	0	0	0	0	0	0	0	0	0	0	0	0	0	0	0	0	0	0	0	0	0	0	0
file_1_file_1_jg11685	Ets97D_OG0002613_OG0	688	317	204	247	281	572	367	234	380	547	1353	453	275	258	412	224	534	293	813	1366	327	556	381	239
file_1_file_1_jg11686	CG46339_OG0011525	4579	4717	5972	5118	8073	43346	4756	5715	8250	3487	4004	21774	7663	9135	6486	6022	18353	4872	43457	3838	10171	39387	6890	4894
file_1_file_1_jg11687	Spag1_OG0005637	2	4	33	36	0	0	43	1	3	3	0	29	8	0	1	22	37	41	87	0	35	0	10	0
file_1_file_1_jg11688	CG14252_OG0011524	275	233	156	193	220	294	192	142	228	211	212	275	209	226	161	124	344	177	461	166	287	254	228	232
file_1_file_1_jg11689	CG6330_OG0011523	1489	2695	2602	2976	2624	2109	3644	1184	2369	1695	742	2362	2627	674	1390	1607	2300	2176	3598	516	2152	1992	2681	1184
file_1_file_1_jg1169	CG34310_OG0009618_OG0	2	8	9	7	0	38	8	1	3	2	5887	14	4	42	5	11	0	6	9	4513	0	3	24	3
file_1_file_1_jg11690	Tsp97E_OG0005636	934	429	345	402	415	1191	419	407	491	558	988	826	427	387	431	341	763	434	1886	855	505	1217	680	493
file_1_file_1_jg11691	Gr97a_OG0011522	0	0	1	0	0	3	1	1	1	0	1	0	2	3	0	0	4	1	0	0	2	0	1	1
file_1_file_1_jg11692	CG5521_OG0011521	1876	1030	1089	1640	2048	2660	1476	1839	2581	643	4084	1854	1996	2422	1819	1198	1292	1281	2635	2047	655	2317	2655	1560
file_1_file_1_jg11693	CG14253_OG0005635	1057	965	795	1092	1132	363	1048	882	1336	1020	1612	489	1158	2616	864	729	388	1013	634	1481	413	317	1153	853
file_1_file_1_jg11694	CG31075_OG0005634	7010	3369	2359	4001	3764	22289	3258	2256	4137	3546	3780	15408	4467	2846	3785	1493	26463	2537	34280	4025	15697	19085	3878	2324
file_1_file_1_jg11695	CG31076_OG0005633	350	0	1	0	0	2	8	0	1	55	71	1	1	76	12	1	1	2	1	60	5	0	39	2
file_1_file_1_jg11696	TwdlC_OG0005632	68	21	7	25	20	11	22	18	31	103	60	12	15	43	1	15	14	26	21	31	3	9	5052	32
file_1_file_1_jg11697	RYa-R_OG0012469_OG0	0	0	0	0	0	0	0	0	0	0	11	0	0	19	0	0	0	2	1	12	1	0	0	0
file_1_file_1_jg11698	CG6295_OG0000299_OG0	664	1	0	0	0	0	0	0	1	1005	0	0	0	2	436	0	0	1	0	1	0	0	0	1
file_1_file_1_jg11699	CG6295_OG0000299_OG1	2	0	0	0	0	0	0	0	0	670	0	0	0	1	512	0	0	0	0	5	0	0	1	0
file_1_file_1_jg117	His3:CG33866_OG0011412_OG0.8	0	0	0	0	0	0	0	0	0	0	0	0	0	0	0	0	0	0	0	0	0	0	0	0
file_1_file_1_jg1170	Galt_OG0009617	1157	4314	661	769	3458	767	1428	3141	6274	982	3235	1005	3865	3435	300	520	892	1389	905	2580	975	714	5776	1821
file_1_file_1_jg11700	CG17192_OG0000104_OG0	0	0	0	0	0	0	0	0	0	0	0	0	0	0	0	0	0	0	0	0	0	0	0	0
file_1_file_1_jg11702	CG17192_OG0000104_OG1	5	0	0	0	0	0	0	0	0	67	0	0	0	1	136	0	0	0	0	0	0	0	0	0
file_1_file_1_jg11703	CG17192_OG0000104_OG2	286	16	0	1	9	1	0	4	2	4931	0	0	10	3	1019	0	0	0	0	0	0	0	0	4
file_1_file_1_jg11704	CG6277_OG0000193_OG0	111	0	0	0	0	0	0	0	1	568	0	0	0	0	1	0	0	0	0	0	0	0	0	0
file_1_file_1_jg11705	CG6277_OG0000193_OG1	0	0	0	0	0	0	0	0	0	0	0	1	0	0	2	1	0	0	0	0	0	0	0	0
file_1_file_1_jg11706	RYa-R_OG0005631	8	2	2	2	9	1	0	3	7	5	266	0	7	343	4	1	0	5	1	187	0	0	7	9
file_1_file_1_jg11708	TwdlÎ²_OG0000256_OG0	82	84	18	35	128	0	35	106	129	97	338	632	109	367	30	25	417	18	10	234	1775	0	592	84
file_1_file_1_jg11709	RYa-R_OG0005630	7	1	0	5	6	0	4	4	4	7	237	3	6	222	3	3	2	1	1	152	1	0	7	11
file_1_file_1_jg1171	cup_OG0009616	40	6	6	13	5	125	13	1	18	21	9471	45	16	72	9	10	1	11	27	8533	1	5	64	5
file_1_file_1_jg11710	Nep5_OG0005629	23	187	151	170	245	1029	285	226	405	31	28	954	233	52	19	147	1247	205	1791	26	690	1039	475	251
file_1_file_1_jg11711	CG43935_OG0014353_OG0	0	1	6	5	1	14	2	0	2	0	0	18	1	3	0	0	12	1	13	0	5	4	3	0
file_1_file_1_jg11712	spz_OG0002612	374	1293	984	1231	1313	1564	1537	948	1653	337	4786	1323	1453	2846	702	834	1385	932	1842	3792	1085	1347	1565	833
file_1_file_1_jg11713	CG14257_OG0005628	112	27	53	88	37	11	51	26	48	67	24524	38	23	32274	26	69	23	90	23	19082	46	5	416	15
file_1_file_1_jg11714	Cpr97Ea_OG0005627	81	8	56	24	11	7	77	102	74	142	8	14	7	4	184	53	8	267	17	1	21	6	567	312
file_1_file_1_jg11715	Cpr97Eb_OG0005626	233	152	495	780	137	158	1373	365	350	513	123	439	114	176	197	592	178	1381	184	95	319	120	509	1289
file_1_file_1_jg11716	CG14258_OG0005625	6389	6	17	18	7	3	19	4	6	5674	22	10	2	54	7998	12	6	11	5	26	16	7	9	13
file_1_file_1_jg11717	CG14259_OG0005624	235	1187	1813	2946	1857	1308	2528	1381	2001	295	586	1360	1554	1074	263	948	1378	1445	1724	564	1436	908	2202	889
file_1_file_1_jg11718	eater_OG0016118.B	0	0	0	0	0	0	0	0	0	0	0	0	0	0	5	0	0	0	0	0	0	0	0	0
file_1_file_1_jg11719	eater_OG0011520_OG0	34	6	45	177	57	6	66	15	83	11	27	2	45	92	40	19	3	21	8	23	4	8	72	3
file_1_file_1_jg1172	Spn27A_OG0009615	4920	7337	4642	6307	5459	1131	9832	4722	7932	4883	5559	2023	6294	3713	2425	4682	1533	6586	1573	4882	2036	1030	6926	3168
file_1_file_1_jg11720	CG17189_OG0005623	0	4852	1701	3579	7049	18781	3783	6105	6339	1	5499	11986	7123	7844	2	1321	16937	2068	18241	4547	10125	15377	8872	3779
file_1_file_1_jg11721	CAH9_OG0005622	343	349	467	449	382	299	589	161	476	582	3203	180	540	1249	349	135	270	281	507	1306	158	252	343	118
file_1_file_1_jg11722	gb_OG0002611	921	111	101	142	112	265	169	112	190	643	1161	184	143	176	458	91	207	146	348	1156	151	185	302	54
file_1_file_1_jg11723	CG5815_OG0007858	809	413	264	345	449	757	484	379	526	540	1403	512	407	437	490	221	540	358	906	1208	350	576	628	435
file_1_file_1_jg11724	CG6066_OG0005621	848	618	211	232	441	617	323	340	562	744	1640	747	453	498	431	174	1087	361	926	1512	931	631	507	841
file_1_file_1_jg11725	CG5880_OG0005620	268	212	119	171	187	290	147	177	268	150	582	281	184	227	151	79	310	121	395	540	239	193	252	169
file_1_file_1_jg11726	CG5882_OG0005619	13	8	4	4	7	10	15	5	5	5	13	14	1	7	4	6	4	10	13	10	21	8	13	5
file_1_file_1_jg11727	CG6059_OG0005618	15	26	7	7	7	18	5	9	9	6	11	15	18	13	4	4	17	11	9	7	10	22	12	18
file_1_file_1_jg11728	CG6051_OG0005617	2940	2339	1895	2575	3503	5427	3440	2907	4665	1747	7675	4135	4043	4379	1053	1742	3322	2409	6998	6519	2061	5020	5149	2796
file_1_file_1_jg11729	Men-b_OG0001505	5887	5453	15265	13786	7823	7958	13452	7546	10256	6623	6703	6510	6277	5879	4761	14402	5427	14628	9985	6530	5720	6688	8675	5715
file_1_file_1_jg1173	CG34310_OG0014298_OG0	162	78	52	65	88	125	51	77	79	144	80	60	85	67	97	70	79	71	211	98	84	93	65	45
file_1_file_1_jg11730	grass_OG0005616	1514	5460	2599	4374	4957	2745	5974	3934	6784	1920	2202	2607	4846	2419	1268	2088	3518	3500	3805	1697	2806	2396	6133	3718
file_1_file_1_jg11731	CG5909_OG0000536	37	3814	4790	7594	3976	5600	12432	3878	5920	226	1570	2985	3928	1400	61	3372	3679	5664	4329	1051	2964	4904	6821	1796
file_1_file_1_jg11732	ppk31_OG0005615	2	0	0	1	0	0	0	0	1	3	0	0	0	0	6	0	0	4	1	1	0	2	0	0
file_1_file_1_jg11733	CG34293_OG0005614	121	208	159	198	195	223	276	162	229	102	270	213	168	161	103	179	314	186	264	249	213	214	205	169
file_1_file_1_jg11734	spn-D_OG0005613	85	33	27	61	31	30	32	34	54	60	218	35	34	46	14	12	33	46	42	221	23	31	40	28
file_1_file_1_jg11735	Ser_OG0005612	3250	88	20	75	93	29	50	91	181	1955	441	24	123	250	1584	30	22	35	32	107	26	16	232	59
file_1_file_1_jg11736	lncRNA:CR34006_OG0013712_OG0	2	0	2	0	0	0	0	0	0	3	0	0	0	0	1	0	0	0	0	0	0	0	0	0
file_1_file_1_jg11737	CG42813_OG0005611	684	1057	781	935	1082	1698	910	932	1441	657	1523	1563	961	1077	629	708	1953	1119	2191	1391	1570	1272	1278	1111
file_1_file_1_jg11738	CG42814_OG0005610	1	0	0	0	0	3	0	0	0	0	0	1	0	0	0	1	0	1	0	0	0	0	0	0
file_1_file_1_jg11739	CG31064_OG0005609	933	761	630	718	824	2036	909	753	1016	718	1364	1742	727	665	553	500	1769	829	2770	1083	1187	1866	1145	837
file_1_file_1_jg1174	CG34310_OG0011816_OG0	493	240	185	185	238	529	225	200	353	409	1615	458	164	253	365	205	522	287	656	1917	426	452	330	217
file_1_file_1_jg11740	CG31068_OG0005608	0	1	0	0	0	3	0	0	0	1	0	3	1	0	2	0	1	0	0	0	0	0	0	0
file_1_file_1_jg11741	CG31064_OG0005607	133	41	69	76	66	578	115	74	57	93	42	332	66	15	71	70	394	75	753	12	136	596	125	38
file_1_file_1_jg11742	CG31064_OG0012427_OG0	120	74	84	99	120	116	119	102	150	92	223	88	135	96	86	82	63	90	188	167	40	121	140	102
file_1_file_1_jg11743	PolA2_OG0005376	849	22	21	49	35	114	58	44	79	755	2619	96	34	48	385	32	56	54	112	2199	43	74	87	35
file_1_file_1_jg11744	CG17991_OG0015890	0	0	0	0	0	0	0	0	0	0	5	1	0	0	0	0	1	1	0	5	1	0	0	0
file_1_file_1_jg11745	CG18766_OG0005375	2032	1610	984	1114	1585	2421	1564	1456	2178	1257	1250	1895	1466	962	1070	1004	2427	1532	3450	1087	1803	2381	1979	2159
file_1_file_1_jg11746	CG5984_OG0005374	112	347	492	518	383	8	508	364	417	207	150	87	368	170	118	458	60	666	29	93	186	3	381	245
file_1_file_1_jg11747	TTLL6B_OG0002539	603	345	156	259	383	267	260	365	509	407	591	395	346	405	11	149	377	278	635	347	227	283	530	552
file_1_file_1_jg11748	pll_OG0002538	1181	718	396	594	831	673	699	663	1064	814	2623	569	833	1432	527	347	644	550	792	2147	373	659	1111	642
file_1_file_1_jg11749	TfIIA-L_OG0005373	2603	1973	1515	1528	2002	4513	2132	1577	2599	1938	4664	3239	1925	2536	1388	1387	4057	2066	5060	4234	3172	4161	2610	1854
file_1_file_1_jg1175	cort_OG0009614	80	17	12	41	19	151	39	16	32	53	1665	109	26	41	19	9	70	22	128	1637	27	84	31	28
file_1_file_1_jg11750	woc_OG0005372	11309	2115	2318	2925	3765	4833	3576	2447	4523	6372	16435	3709	3458	3815	5940	2343	3637	2968	5939	14000	1987	4080	3956	2473
file_1_file_1_jg11751	CG14262_OG0011508	0	2	0	0	1	0	0	0	1	0	1	2	0	2	0	0	0	1	1	0	0	0	0	0
file_1_file_1_jg11752	CG14260_OG0005371	30	12	4	2	2	31	9	1	6	26	8	27	5	10	11	4	27	5	26	9	20	10	4	8
file_1_file_1_jg11753	l(3)mbt_OG0005370	2139	2093	1711	1919	2828	4675	2352	2427	3833	1919	6675	4141	2570	2726	1210	1456	4099	2389	6302	5706	2633	3998	3263	2870
file_1_file_1_jg11754	CG5934_OG0005369	545	364	281	281	335	890	338	326	384	591	719	775	373	280	329	224	822	303	1123	714	733	781	402	305
file_1_file_1_jg11755	CG5938_OG0005368	474	1031	1005	982	1271	2875	1316	962	1547	378	1374	2181	1079	849	344	917	2050	1185	3635	1289	1545	2725	1267	797
file_1_file_1_jg11756	mrt_OG0005367	1419	1397	727	1016	1649	4051	1370	1186	1943	975	2436	2928	1287	1204	1141	817	3164	1136	4447	1690	2094	3957	2210	1654
file_1_file_1_jg11757	CG3368_OG0005366	1867	779	485	723	1071	1694	870	913	1399	1348	2850	1717	998	1034	1189	543	1693	825	2377	2445	1106	1418	1328	1009
file_1_file_1_jg11758	bigmax_OG0005365	503	972	828	956	869	1017	1192	850	1483	488	1113	1027	869	776	379	680	1318	1317	1398	838	985	984	1345	903
file_1_file_1_jg11759	Hmu_OG0005364	12815	8739	3899	6240	10960	9664	7559	8505	14569	10186	16909	7453	10054	19979	6109	3468	6815	4584	13094	16522	4381	9101	13829	6575
file_1_file_1_jg1176	Nse1_OG0009613	231	70	57	85	56	146	107	68	96	231	590	113	62	20	121	42	119	73	172	563	64	102	81	89
file_1_file_1_jg11760	CG3348_OG0005363	496	1457	210	331	1371	32	412	1527	3005	1151	802	106	1248	988	362	260	99	779	144	1702	128	161	1130	615
file_1_file_1_jg11761	CG3339_OG0002537_OG0	6	95	2728	3255	230	321	3267	302	291	9	4	2681	898	35	12	2566	2775	2889	9443	9	3989	320	571	424
file_1_file_1_jg11762	CG3330_OG0000859_OG0	0	1	3	3	2	29	0	3	3	2	0	47	14	0	3	5	24	2	41	0	35	23	3	2
file_1_file_1_jg11763	CG42534_OG0011950_OG0	0	4	26	12	17	171	11	8	10	0	0	119	12	1	1	25	147	12	246	0	46	141	10	18
file_1_file_1_jg11764	CG42534_OG0002536_OG0	90	237	657	680	503	3488	1060	339	409	88	33	2926	552	66	73	612	2858	784	4877	25	1337	3450	473	587
file_1_file_1_jg11765	side_OG0005362	388	327	652	665	362	35	675	473	553	245	469	145	398	706	150	509	151	824	150	327	176	38	687	276
file_1_file_1_jg11766	side_OG0014754_OG0	0	0	0	0	0	0	0	0	0	0	0	0	0	0	0	2	0	1	0	0	0	0	3	0
file_1_file_1_jg11767	tna_OG0017486	1	0	0	0	0	0	0	0	0	0	0	0	0	0	0	0	0	0	0	0	0	0	0	0
file_1_file_1_jg11768	CG4907_OG0000248_OG0	0	0	1	2	1	0	0	0	1	0	0	0	2	0	5	0	0	0	0	0	0	0	1	0
file_1_file_1_jg1177	Nhe3_OG0000624_OG0	1265	1693	2558	3056	2397	5390	2716	1896	2548	787	3746	5338	2215	3646	740	2286	4022	2599	9158	3548	2728	5285	2719	2223
file_1_file_1_jg11770	Cyp6a8_OG0000181_OG0	179	0	0	0	0	0	0	1	0	197	15	0	0	1623	4	0	0	0	0	343	1	0	16	2
file_1_file_1_jg11771	Gr98a_OG0001478	1	0	0	0	0	0	0	1	0	0	0	0	0	1	0	0	1	0	3	0	0	1	0	0
file_1_file_1_jg11772	CG43139_OG0013275_OG0	138	1	2	2	2	0	6	0	3	64	2	2	0	0	138	1	0	5	1	1	2	0	23	1
file_1_file_1_jg11773	CG5402_OG0012766_OG0	520	2	5	9	0	9	9	0	4	667	16	6	2	2	679	9	9	11	9	3	11	1	119	16
file_1_file_1_jg11774	CG13972_OG0005361	9	2	11	18	1	28	15	0	2	8	1	35	9	0	1	6	42	12	68	1	38	16	2	1
file_1_file_1_jg11775	CG12885_OG0001477	45	162	357	385	244	8459	797	171	197	34	16	6249	318	10	31	358	7189	545	11078	6	4226	8534	298	363
file_1_file_1_jg11776	Gr98b_OG0001476	0	7	0	0	6	0	0	3	5	3	0	3	7	0	1	0	7	2	0	0	3	3	4	5
file_1_file_1_jg11777	CG8664_OG0014405_OG0.2	0	0	0	1	0	0	0	0	0	0	0	3	0	0	279	0	24	0	0	0	30	0	0	0
file_1_file_1_jg11778	Gr98d_OG0000320_OG1	0	2	0	0	7	0	0	7	2	0	0	0	6	0	0	1	0	0	0	0	0	0	2	3
file_1_file_1_jg11779	Gr98d_OG0000320_OG0	0	3	0	0	3	0	0	1	8	1	0	0	5	0	0	0	1	0	0	0	0	0	10	21
file_1_file_1_jg1178	CG11327_OG0009628	23	31	22	18	27	0	26	14	35	10	14	3	33	24	12	20	7	25	1	12	3	0	35	53
file_1_file_1_jg11780	Gr98d_OG0000320_OG2	0	10	1	1	22	0	2	18	16	0	0	0	15	0	0	1	0	4	0	0	1	0	22	14
file_1_file_1_jg11781	Klp98A_OG0005360	1918	2297	2107	2911	4094	3924	3112	3349	4570	1101	4313	3232	4484	2930	1654	2250	2567	2798	5207	3077	1712	3478	4247	3297
file_1_file_1_jg11782	CG5646_OG0005359	112	777	2134	3163	881	475	3323	714	1095	164	845	1019	844	763	113	1628	1241	4606	831	639	1176	436	923	748
file_1_file_1_jg11783	wdb_OG0005358	2970	1919	2442	3163	3143	4219	2486	2704	3936	1562	6853	3419	3170	5105	3274	2506	3226	2596	4958	5281	1696	3867	3677	1957
file_1_file_1_jg11784	pins_OG0005357	1575	646	622	871	1075	1338	952	802	1084	1076	3151	918	1010	1042	913	473	783	754	1637	2844	431	1231	1197	696
file_1_file_1_jg11785	CG5639_OG0005356	793	586	559	802	927	4490	868	705	1056	676	2994	1776	740	2717	1177	400	2240	533	2312	1790	1467	3893	1301	557
file_1_file_1_jg11786	dsd_OG0005355	1350	922	1560	2161	2311	2286	1806	1459	2376	487	3995	1557	2511	2484	896	1260	1502	1412	2812	3064	779	2081	2293	1155
file_1_file_1_jg11787	CG5612_OG0005354	1184	6637	4589	4613	7291	11	4109	5282	8667	1526	1564	793	6368	2092	1912	4184	364	5421	279	1820	1242	8	5277	4495
file_1_file_1_jg11788	Tusp_OG0005353	378	285	382	437	386	3466	596	363	366	158	417	2794	416	121	132	395	2768	622	5603	90	1258	3142	703	319
file_1_file_1_jg11789	CG5611_OG0005352	188	234	198	196	213	380	202	201	250	229	400	279	208	167	126	149	308	212	539	383	277	283	196	185
file_1_file_1_jg1179	Tsp_OG0000974	4728	4884	8035	9737	6955	58	10321	4705	6818	5120	7567	1599	6016	11645	1238	6454	873	10012	946	6361	2284	61	7666	9566
file_1_file_1_jg11790	Mtl_OG0005351	889	292	552	664	362	493	612	316	448	723	1989	473	356	483	577	506	414	646	750	1730	261	482	422	247
file_1_file_1_jg11791	tau_OG0001475_OG0	970	2647	3545	4558	3354	5280	5024	2661	3860	744	2514	4557	3175	4791	568	3443	4987	4366	9143	2024	2911	5424	3930	2481
file_1_file_1_jg11792	RpS10a_OG0000335_OG0	10	9	2	3	6	11	2	2	4	7	0	12	9	1	8	2	5	4	4	2	4	4	3	5
file_1_file_1_jg11793	tau_OG0011507	211	463	518	614	821	150	698	559	991	133	588	170	740	1245	118	557	126	498	283	527	121	179	919	493
file_1_file_1_jg11794	Mlc1_OG0005350	74965	31654	100295	57081	34541	67	70048	47447	43918	108487	21302	13534	28384	39720	113106	134381	5763	154149	5617	24650	52475	17	41401	53914
file_1_file_1_jg11795	unc80_OG0005349	884	846	100	351	98	33	102	731	94	822	88	90	378	111	683	284	54	211	65	224	41	25	1931	519
file_1_file_1_jg11796	Hsdl2_OG0005348	2601	3434	1694	2137	3419	3580	2527	2761	4522	2523	5117	3387	3411	2881	2306	1270	5070	2192	5103	4529	3871	2922	4360	2903
file_1_file_1_jg11797	CG12883_OG0001474	224	82	96	107	104	310	108	65	126	186	560	202	84	109	116	67	273	101	454	539	203	232	93	94
file_1_file_1_jg11798	Sce_OG0005347	1096	557	314	397	470	1046	465	416	607	791	1669	894	474	392	513	262	1090	446	1408	1562	834	949	659	428
file_1_file_1_jg11799	CG31055_OG0005346	4	0	0	0	0	0	1	0	0	0	0	0	3	0	4	0	0	0	0	10	2	0	3	0
file_1_file_1_jg118	His4:CG33909_OG0000005_OG2.19	0	0	0	0	0	0	0	0	0	0	2	0	0	0	0	0	0	0	0	1	0	0	0	0
file_1_file_1_jg1180	AkhR_OG0009627	259	1706	181	361	1598	4	524	1815	3966	215	1416	262	1886	2564	123	189	75	640	26	1478	106	2	3133	711
file_1_file_1_jg11800	CG12880_OG0005345	1260	5	6	5	6	2	9	3	7	477	127	5	2	93	248	4	14	7	5	475	35	0	13	14
file_1_file_1_jg11801	HSPBAP1_OG0005344	256	144	71	86	125	203	116	152	227	197	382	198	105	109	97	100	197	152	318	355	170	175	194	148
file_1_file_1_jg11802	ALiX_OG0005343	6109	6707	5057	6860	8720	8095	7182	6924	10080	5804	8386	7432	8698	6448	5029	3922	7581	7080	10788	7209	5177	6660	9369	6792
file_1_file_1_jg11803	btz_OG0005342	3859	2181	1912	2277	2879	3944	3402	2178	3671	3073	7109	2996	2787	2646	2072	1924	3010	2982	4579	5917	1971	3482	3381	2140
file_1_file_1_jg11804	CROT_OG0001473_OG0	1613	1856	446	837	2022	2001	1056	1568	3215	677	3731	1364	2066	2149	352	456	1091	776	2065	3901	816	1609	2672	1008
file_1_file_1_jg11805	CG12877_OG0001472_OG0	1082	1242	1267	1528	1270	1351	1984	985	1529	797	3869	1338	1235	1225	715	1288	1495	1946	1894	3443	1249	1141	1438	1915
file_1_file_1_jg11806	Ugt50B3_OG0012923_OG0	0	0	0	0	0	0	0	0	0	0	0	0	0	0	0	0	0	0	0	0	0	0	0	0
file_1_file_1_jg11807	Ets98B_OG0005341	470	1308	1358	1372	1700	1116	2044	1631	2915	439	966	746	2704	1393	480	1140	517	1507	746	703	692	922	2899	1294
file_1_file_1_jg11808	CG34353_OG0000493_OG1	403	77	139	207	112	487	184	105	96	144	1120	325	129	137	141	133	361	152	684	449	178	415	247	107
file_1_file_1_jg11809	CG34353_OG0000319_OG1	1	0	0	0	0	778	0	1	0	0	0	922	13	0	0	3	917	2	1418	0	423	894	6	7
file_1_file_1_jg1181	Aatf_OG0001947	1205	492	232	380	447	648	449	402	800	1144	2026	562	471	636	515	237	643	411	795	1683	419	620	831	441
file_1_file_1_jg11810	CG12426_OG0005340	2	1	0	0	0	0	0	1	2	0	0	1	0	0	0	1	3	0	0	0	1	0	1	1
file_1_file_1_jg11811	mil_OG0005339	6	2	2	1	2	316	0	0	4	2	0	336	24	0	6	0	381	1	422	0	272	230	0	5
file_1_file_1_jg11812	CG5003_OG0005338	1756	1209	990	1194	1451	1725	1487	1173	1759	1255	2859	1566	1408	1093	1046	882	1624	1476	2168	2648	1067	1591	1612	1210
file_1_file_1_jg11813	mRpS22_OG0005538	1141	1248	875	1052	1128	2402	1372	1104	1732	1181	1888	2043	1170	604	952	781	2358	1350	2961	1499	1654	2168	1683	1147
file_1_file_1_jg11814	CR33221_OG0000866_OG0	432	71	50	65	53	190	70	63	105	271	858	187	49	68	248	40	207	68	269	823	95	126	83	86
file_1_file_1_jg11815	CG12259_OG0005539	916	521	296	411	519	885	590	440	703	699	1077	605	470	440	439	366	782	495	996	950	636	802	670	529
file_1_file_1_jg11816	BCAS2_OG0005540	799	412	294	342	376	801	363	309	433	693	809	798	378	251	299	286	1010	338	1011	700	774	711	379	490
file_1_file_1_jg11817	RpL4_OG0005541	87454	53995	22745	27587	46306	35030	34408	54996	78327	95809	97574	39576	46891	66726	74256	20107	41784	42566	43054	76483	33139	31224	82883	41591
file_1_file_1_jg11818	nenya_OG0000867	2	6	0	0	3	8	1	3	6	2	268	1	9	6	4	5	1	1	1	180	1	7	6	4
file_1_file_1_jg11819	mino_OG0005542	2792	7907	1556	2109	8828	658	2771	6750	16543	2376	8967	1598	10647	15197	948	1179	837	2969	1125	11281	977	516	11847	3295
file_1_file_1_jg1182	homer_OG0009626	1802	1099	1330	2011	1568	2151	2252	1325	1874	869	3737	1459	1364	1829	841	1282	1373	1682	3043	3338	777	1863	2023	1113
file_1_file_1_jg11820	NSD_OG0005543	3274	630	640	748	1008	1651	989	697	1249	2159	11480	1301	979	921	1949	566	1178	894	1956	10503	798	1355	1321	749
file_1_file_1_jg11821	BOD1_OG0005544	3374	2544	2365	3178	2962	6533	4046	2576	3778	2528	4895	6305	2931	2629	2060	2338	6472	3699	9214	4544	4269	6487	3779	3251
file_1_file_1_jg11822	mfrn_OG0005545	1090	1396	2729	2958	2260	3014	3345	2026	2916	952	3067	2115	2052	2117	905	2553	1879	3201	4235	2703	1407	2772	2731	1269
file_1_file_1_jg11823	Gp93_OG0005414	24371	6987	4356	4696	10091	18783	7324	7655	11817	19321	14750	11291	9512	14749	11830	3482	14312	4864	23218	12615	8173	16382	12983	7091
file_1_file_1_jg11824	CG4951_OG0005413	934	566	430	492	426	879	742	413	590	750	2435	721	481	384	526	348	907	754	1000	1949	664	798	602	600
file_1_file_1_jg11825	Nep7_OG0000099_OG0	122	130	47	84	198	15	92	114	321	256	33	46	286	28	61	50	29	96	19	31	45	6	515	162
file_1_file_1_jg11826	CG4884_OG0005412	456	317	255	288	290	534	358	259	415	350	1155	454	282	292	225	269	526	398	680	1147	500	508	431	306
file_1_file_1_jg11827	CG42487_OG0011511	316	106	84	117	115	285	131	82	153	181	946	136	111	158	141	69	139	130	320	893	116	223	167	110
file_1_file_1_jg11828	CG31253_OG0013274_OG0	0	6	0	0	11	0	0	26	14	2	0	0	5	0	2	0	0	0	0	0	0	0	18	22
file_1_file_1_jg11829	CG4849_OG0002545_OG0	3121	395	247	389	518	674	406	426	689	2075	2083	548	497	553	1462	197	752	357	956	1852	439	549	682	335
file_1_file_1_jg1183	Liprin-alpha_OG0003761	1818	543	1171	1497	1255	1849	1208	978	1478	704	3661	1376	1283	1426	1077	1201	1158	1292	2543	2890	547	1717	1448	944
file_1_file_1_jg11830	Î²Tub56D_OG0000060_OG0	1208	3993	4970	5193	3908	4964	6583	3385	5148	1922	3720	5060	3802	4536	1760	4472	5754	7614	6643	3310	5519	4300	5085	3506
[truncated: 20,539 more rows]
