# Supplementary material for: Evolution of chemosensory tissues and cells across ecologically diverse Drosophilids
Source: Nat Commun. 2024 Feb 5;15:1047. doi: 10.1038/s41467-023-44558-4 (PMC10844241; doi:10.1038/s41467-023-44558-4)
Supplement: Supplementary file 15 — Supplementary Data 12 [file 41467_2023_44558_MOESM15_ESM.zip › HTSeq_counts/Dmel_counts.txt]

Dmel_gene_name	DmelID	MELA5LA	MELA9FO	melant	MELB5OV	MELB8FO	MELC5PRO	MELC9FP	MELD1AN	MELD5PRO	MELE10ANT	MELE2ANT	MELE5LE	MELE6ANT	MELE7LA	MELE8AN	MELF4PRO	MELF5PRO	MELG1AN	MELG1MLEG	MELG4LE	MELG5LE	MELG6Lar	MELG8FL	MELH4LE	MELH8FP	melleg	melprob
file_1_file_1_jg10	pira_OG0000093_OG0	0	0	0	0	0	0	0	0	0	0	0	0	0	0	0	0	0	0	0	0	0	0	0	0	0	0	0
file_1_file_1_jg100	lncRNA:CR40947_OG0012963_OG0.11	0	0	0	0	0	0	0	0	0	0	0	0	0	0	0	2	1	0	1	3	0	3	0	2	0	0	0
file_1_file_1_jg1000	FBXO11_OG0002238	2361	6203	3415	6030	5451	1404	1610	2616	1739	3568	1793	1607	1638	3806	2088	1581	1883	1627	1389	1322	1625	3737	1376	1487	1633	1706	1903
file_1_file_1_jg10000	Egm_OG0006557	1349	2085	2193	1641	1365	1439	1175	1963	1535	2343	1610	2129	2045	867	1500	1401	1882	1547	1846	1839	1929	1546	1651	1973	1173	2766	2806
file_1_file_1_jg10001	CG9005_OG0006558	2446	8561	8877	7227	6860	4210	4186	7934	5324	12324	5809	6262	6884	4109	6823	5243	6160	5751	5521	4611	5583	3061	5963	4595	4430	5887	6130
file_1_file_1_jg10002	CG9003_OG0006559	1291	2093	3176	1945	1642	1128	1167	3025	1357	4075	2016	1906	2623	1577	2282	1344	1618	2069	2115	1507	1966	1445	1924	1556	1303	2148	1833
file_1_file_1_jg10003	CG34228_OG0012295	213	331	741	357	349	464	275	481	467	710	563	490	343	185	554	434	518	504	620	567	494	244	427	609	488	511	580
file_1_file_1_jg10004	Roc2_OG0012996	548	362	450	380	343	228	124	432	224	493	326	176	415	396	327	210	262	394	204	173	186	469	99	159	154	166	305
file_1_file_1_jg10005	CG13198_OG0012296	3	1	0	3	1	0	1	1	0	0	1	0	1	4	0	1	2	2	0	0	3	2	3	0	3	0	3
file_1_file_1_jg10006	Roc2_OG0001139_OG1	2651	5944	5594	6849	9025	11116	12990	4453	8955	7914	7229	19869	5713	2215	4305	10123	10139	3388	11632	11045	17284	4282	15461	10902	9191	31277	18609
file_1_file_1_jg10007	Roc2_OG0001139_OG0	38	97	74	118	128	297	274	106	214	120	113	271	105	27	42	246	260	36	195	229	280	48	165	201	111	540	468
file_1_file_1_jg10008	CG13196_OG0006560	0	5	0	1	1	1	0	4	1	2	1	1	1	1	0	3	4	2	0	0	1	4	1	2	0	4	0
file_1_file_1_jg10009	Buffy_OG0006561	146	426	395	488	549	840	619	380	687	528	356	272	422	98	409	721	933	396	273	223	295	122	215	245	866	358	1738
file_1_file_1_jg1001	CG8534_OG0000180_OG1	320	41	19	27	56	1	7	16	2	15	4	0	15	104	12	3	12	6	1	3	4	92	0	1	3	1	8
file_1_file_1_jg10010	wal_OG0006562	7756	5628	6118	6260	6331	10252	7193	5924	9601	7275	5094	7486	5449	4347	4432	9732	11667	5030	9130	7875	7419	7481	6742	8320	7243	9748	14310
file_1_file_1_jg10011	CG13197_OG0006563	586	1530	1273	1647	1503	666	598	1099	742	1351	1005	955	1168	556	952	650	927	812	1068	895	1053	620	767	949	777	1068	1033
file_1_file_1_jg10012	Ir48b_OG0001610_OG0	0	2	1	0	5	1	2	3	0	5	5	0	1	1	0	2	7	0	0	0	0	3	0	0	0	0	4
file_1_file_1_jg10013	pyr_OG0006564	397	1273	307	1023	1621	856	736	307	872	478	291	590	272	638	229	999	1035	246	327	387	622	670	441	387	1066	473	1218
file_1_file_1_jg10014	CG13193_OG0006565	7	0	5	0	0	1	0	1	0	0	0	0	0	0	0	1	0	0	0	0	0	3	0	0	0	0	0
file_1_file_1_jg10015	CG42493_OG0012597_OG0	0	0	1	0	0	0	0	0	3	1	0	0	0	0	0	1	0	0	7	0	0	0	0	16	0	0	0
file_1_file_1_jg10016	Ir48c_OG0006566	1	0	0	0	0	0	2	0	0	0	0	0	0	0	0	0	0	1	0	0	0	0	0	0	0	0	0
file_1_file_1_jg10017	ths_OG0011605	288	130	1281	48	102	159	241	612	304	1154	553	276	585	577	639	220	336	422	276	307	493	664	373	284	164	155	119
file_1_file_1_jg10018	CG13192_OG0006567	654	1188	659	1068	820	507	322	555	458	727	506	521	476	626	464	387	569	530	861	560	542	780	455	633	266	850	676
file_1_file_1_jg10019	Sobp_OG0006568	671	620	1060	369	390	750	713	796	890	1365	1671	7475	2473	713	735	785	871	744	2053	1902	6267	441	9564	2125	1065	12872	2001
file_1_file_1_jg1002	CG8534_OG0000180_OG0	8	7851	38	11451	11639	7	31	15	2	6	1	13	10	4	4	2	4	9	3	3	7	6	0	0	24	2	5
file_1_file_1_jg10020	Sobp_OG0017045	31	29	51	20	25	28	27	31	42	87	66	347	127	29	32	35	36	21	108	81	289	23	449	92	50	468	67
file_1_file_1_jg10021	CG34229_OG0006569	157	191	359	225	224	178	119	327	201	397	269	373	282	119	260	164	241	313	265	245	310	156	306	307	205	418	286
file_1_file_1_jg10022	S2P_OG0002926	790	1479	1388	1570	1315	751	570	1458	680	1631	1039	902	1182	839	1000	680	848	1165	804	645	937	1102	797	684	653	1162	1242
file_1_file_1_jg10023	CG43190_OG0012063	4	6	38	6	4	6	2	17	4	39	16	4	13	2	15	6	9	9	3	9	12	2	8	10	4	5	2
file_1_file_1_jg10024	Sln_OG0006570	111	42	2525	30	33	122	104	2480	251	2170	1416	296	1614	72	1424	249	314	1500	255	272	522	161	335	275	87	281	143
file_1_file_1_jg10025	Mtor_OG0006571	8355	15452	6222	13319	14874	2618	2565	4874	2733	5951	3036	1786	4668	10829	4319	2866	3237	3348	1371	1480	1813	12274	1251	1631	2364	1603	3342
file_1_file_1_jg10026	CG34230_OG0011606	0	1	0	0	0	0	0	1	0	0	0	0	1	2	0	2	3	0	4	0	1	0	0	12	0	0	0
file_1_file_1_jg10027	TwdlÎ²_OG0000256_OG1	441	71	2	18	30	64	76	2	68	7	2	8	5	295	0	96	115	0	32	14	12	476	18	15	135	32	136
file_1_file_1_jg10028	CG42531_OG0002927	0	0	0	2	1	0	2	0	0	2	0	0	1	0	0	3	0	0	4	0	0	1	0	19	0	0	1
file_1_file_1_jg10029	CG13185_OG0002928	2646	10415	1229	4306	6876	1269	1386	683	814	1299	623	683	865	4210	784	907	929	600	435	490	686	4795	479	489	956	649	1339
file_1_file_1_jg1003	CG16904_OG0011455	10	10315	40	12234	16317	5	28	20	18	3	2	16	0	6	1	119	9	0	34	112	1	3	2	58	68	6	2
file_1_file_1_jg10030	cuff_OG0006572	74	174	3	184	127	0	1	1	0	4	0	4	2	40	2	0	6	0	0	0	1	69	2	9	0	3	1
file_1_file_1_jg10031	ERp60_OG0006573	22552	26328	21405	22500	22050	12127	10187	22368	11729	21612	13541	6403	16528	29048	15390	15040	14641	17323	10179	7525	6861	37303	5597	7798	9988	7050	18844
file_1_file_1_jg10032	eEF1Î±1_OG0000229_OG1	220313	456303	98348	378580	352400	319039	218059	81876	170445	88086	79514	97898	35811	413212	61451	192059	204651	48365	80714	74774	103442	462549	62179	76406	135244	97644	319735
file_1_file_1_jg10033	MCPH1_OG0006574	1769	4321	1940	4496	3818	2209	1787	1427	2110	1911	1160	1414	1658	2265	1253	2278	2610	1087	1328	1367	1443	2152	1096	1806	2301	1579	3404
file_1_file_1_jg10034	Zip48C_OG0006575	179	1379	4165	1146	980	1057	794	4071	952	4380	2823	798	3255	220	2886	927	1049	2867	785	642	779	328	399	572	641	808	1587
file_1_file_1_jg10035	MCPH1_OG0006576	336	1262	452	1227	1129	396	313	293	334	399	273	284	331	616	290	350	457	201	289	263	294	608	216	370	403	265	457
file_1_file_1_jg10036	reb_OG0006577	1621	122	1	18	27	38	29	3	12	4	4	25	6	1610	1	29	15	1	3	6	13	1938	9	11	21	30	87
file_1_file_1_jg10037	exp_OG0006578	1832	150	181	27	58	16	43	215	15	408	133	85	260	2254	228	25	21	217	107	48	77	2576	122	47	39	51	41
file_1_file_1_jg10038	PI31_OG0001611	1245	2035	4044	2143	2168	1564	1169	3632	1753	4095	2979	1639	2780	1502	2980	1799	2124	2904	2315	1671	1851	1702	1247	1804	1243	1780	2566
file_1_file_1_jg10039	ADD1_OG0006579	1800	3965	2155	3825	3393	1032	723	1646	1131	2562	1207	965	1868	2186	1831	1293	1386	1285	787	909	1099	2536	667	1012	750	935	1231
file_1_file_1_jg1004	CG9458_OG0000223_OG0	16	1022	5	1273	1644	0	2	8	2	5	0	3	1	1	0	10	1	1	4	15	0	7	0	3	2	0	1
file_1_file_1_jg10040	CG30036_OG0012829_OG0	1	0	0	0	0	0	0	0	0	1	5	1	4	0	0	0	0	5	0	0	0	0	0	8	0	2	0
file_1_file_1_jg10041	CG30037_OG0006580	0	0	5	0	1	0	0	0	0	2	1	1	1	1	0	0	0	0	16	8	0	0	0	22	0	0	0
file_1_file_1_jg10042	GalT1_OG0002929	357	1385	842	1241	1214	267	247	736	358	915	517	396	390	820	578	261	391	519	555	338	514	866	398	362	312	545	486
file_1_file_1_jg10043	RnrS_OG0001612	2638	9421	844	10676	7969	364	208	573	300	542	509	176	417	2682	417	330	361	379	120	93	108	3576	82	116	288	101	432
file_1_file_1_jg10044	rho-7_OG0006581	1055	1824	1718	1473	1274	822	698	1611	875	1755	1335	1145	1248	982	1239	822	1068	1239	1190	882	1132	1373	951	1043	768	1451	1458
file_1_file_1_jg10045	CG8298_OG0006582	383	1262	773	1454	1167	351	331	698	373	892	468	396	574	391	567	382	421	537	502	408	419	617	338	546	334	647	588
file_1_file_1_jg10046	CG8298_OG0014997_OG0	2	5	0	8	8	0	0	0	0	1	0	0	1	0	2	0	0	0	1	0	0	0	0	0	0	0	1
file_1_file_1_jg10047	otk_OG0006583	1525	248	54	130	209	28	36	33	57	64	31	15	30	2324	23	46	61	12	26	19	43	2740	19	22	31	22	91
file_1_file_1_jg10048	otk2_OG0006584	473	128	73	95	92	64	65	56	70	83	57	49	70	618	43	63	107	55	57	42	65	564	43	63	79	80	119
file_1_file_1_jg10049	Mppe_OG0006585	258	699	362	777	584	864	834	320	590	427	288	450	355	364	234	541	1469	274	609	505	481	404	291	551	269	593	853
file_1_file_1_jg1005	CG9458_OG0000223_OG1	122	2790	22	3531	4215	0	17	8	4	4	1	6	3	32	1	41	4	0	6	35	5	27	0	6	12	1	3
file_1_file_1_jg10050	pds5_OG0006586	1992	5338	3475	4736	4198	1444	1378	2860	1469	3816	1915	1440	1754	3224	2686	1644	1753	1881	1259	1083	1524	3495	1099	1186	1496	1387	1990
file_1_file_1_jg10051	CG8321_OG0006587	434	1734	1645	1802	1577	2573	1846	1666	2358	1688	1340	1908	1413	453	1180	2740	2765	1085	1039	1127	1897	611	1551	1206	2347	2373	4612
file_1_file_1_jg10052	128up_OG0006588	2168	3942	1635	3614	2739	1349	835	1474	1017	1710	1104	841	1198	1706	1149	1057	1255	1257	724	714	886	2625	563	901	800	825	1717
file_1_file_1_jg10053	Polr3B_OG0006589	1315	2498	1206	1508	1449	796	623	1059	724	1398	733	630	1189	1406	1016	697	911	823	538	485	619	1737	436	562	523	788	1127
file_1_file_1_jg10054	Drep1_OG0006590	221	1987	1209	1766	1710	384	327	803	454	960	596	339	599	336	675	482	552	555	371	290	470	320	293	292	460	329	527
file_1_file_1_jg10055	CG44314_OG0006591	0	0	0	0	0	1	0	1	0	0	0	0	0	0	0	3	0	0	3	2	0	0	0	6	0	0	0
file_1_file_1_jg10056	Drep3_OG0006592	136	0	172	1	4	28	36	110	107	137	75	11	56	103	49	93	95	47	41	20	130	126	17	70	18	8	38
file_1_file_1_jg10057	CG8888_OG0006593	16060	2002	52	1378	1279	679	894	13	1029	364	552	2833	310	21329	11	1047	1178	12	2376	2290	2795	14389	2541	2342	1305	5013	1883
file_1_file_1_jg10058	CG13186_OG0006594	29	0	0	0	0	1	1	0	3	4	2	0	1	47	0	6	4	0	14	2	0	10	1	77	0	0	2
file_1_file_1_jg10059	jeb_OG0002930_OG0	237	24	5758	11	18	403	262	6763	863	9962	4011	1573	9033	223	4102	827	890	5424	582	1322	2715	398	862	1406	276	1196	329
file_1_file_1_jg1006	CG34302_OG0004572	0	0	2	0	0	0	0	1	0	0	0	0	0	0	3	0	1	0	2	1	1	0	1	2	0	0	0
file_1_file_1_jg10060	asRNA:CR46134_OG0015039_OG0	0	0	0	0	0	0	0	0	0	1	0	0	1	0	0	0	1	0	0	0	0	0	0	0	0	0	0
file_1_file_1_jg10061	CG18343_OG0000590_OG0	630	672	655	709	756	694	424	626	684	630	436	485	395	628	512	707	782	532	517	512	512	763	449	549	415	628	1139
file_1_file_1_jg10062	SkpB_OG0000677_OG0	194	20	13	4	4	26	25	6	55	412	310	1123	144	100	3	31	56	1	5363	1339	859	114	1803	1542	20	3120	108
file_1_file_1_jg10063	Smyd4-4_OG0001613_OG0	1680	3299	1410	2741	2509	757	656	1275	745	1602	989	917	1036	1912	1051	746	933	864	937	741	917	2235	643	896	652	1052	1099
file_1_file_1_jg10064	OSCP1_OG0002931_OG0	7	2	6313	8	5	223	135	6543	226	5982	4292	197	5567	18	4584	273	295	4927	248	220	197	16	168	214	171	147	213
file_1_file_1_jg10065	Hen1_OG0006595_OG0	19	33	42	57	32	31	15	27	19	40	25	21	35	33	27	24	27	28	10	13	19	41	16	21	35	16	20
file_1_file_1_jg10066	CG8878_OG0001614_OG0	2372	4751	3308	4500	4011	1226	1103	2889	1351	3600	1839	1372	2060	2592	2450	1412	1609	2031	1318	1065	1580	2823	1173	1195	1286	1422	1733
file_1_file_1_jg10067	Hen1_OG0006596	53	237	133	221	175	110	87	122	67	136	117	74	81	84	94	65	98	93	58	37	77	94	53	98	75	58	122
file_1_file_1_jg10068	CG8407_OG0006597	30	0	21	0	2	6	0	29	11	12	18	14	43	12	14	7	8	20	31	15	18	37	12	30	2	14	10
file_1_file_1_jg10069	Prp8_OG0006598	10136	18371	10278	13928	13252	4332	4069	7721	4247	10120	5338	3620	7838	13731	7136	4094	5013	5245	2648	3038	3689	15454	2525	2976	3331	3828	5936
file_1_file_1_jg1007	Teh1_OG0017161	0	0	0	0	0	0	0	0	0	0	0	0	0	0	0	0	0	0	0	0	0	0	0	0	0	0	0
file_1_file_1_jg10070	CG13177_OG0012831	5	440	16	471	619	25	1	90	135	288	274	1812	538	37	0	78	61	4	4061	2869	1958	8	1802	2300	7	958	10
file_1_file_1_jg10071	CG34232_OG0011607	869	96	152	116	114	137	71	177	106	230	108	124	206	1371	126	145	126	88	102	135	130	910	113	136	82	117	109
file_1_file_1_jg10072	Oda_OG0011608	12910	25180	35519	26062	27801	32328	24466	30693	32884	43172	36320	58281	25117	16330	24416	34366	38723	22776	42407	38637	55605	17617	47836	43251	31140	59868	57435
file_1_file_1_jg10073	SmD3_OG0006599	3143	2936	1188	3204	2402	707	346	865	513	1156	823	757	1203	2552	780	518	710	784	726	692	725	2905	521	830	450	759	842
file_1_file_1_jg10074	CCT5_OG0006600	9165	15556	4040	12935	10956	3855	2790	4677	2779	4324	2571	2262	2741	9692	2882	4444	2838	2604	1994	1713	2201	13961	1726	2154	2455	2672	4667
file_1_file_1_jg10075	EndoG_OG0006601	334	669	461	700	521	317	203	523	276	497	368	301	371	210	381	251	374	350	344	262	258	378	210	286	209	339	570
file_1_file_1_jg10076	Sec61Î³_OG0000472_OG1	2794	1394	992	1723	1400	1449	646	808	1018	979	732	734	666	2553	726	1080	1153	777	674	667	778	3061	504	809	849	605	1556
file_1_file_1_jg10077	wash_OG0006176	621	1514	2381	2023	1591	844	600	2126	906	2709	1459	726	1749	633	1754	809	1113	1779	798	779	872	690	530	1010	645	676	1061
file_1_file_1_jg10078	CG33964_OG0004136_OG0	156	405	288	313	256	108	107	219	94	291	136	81	115	228	206	99	146	154	111	78	75	300	72	81	92	79	146
file_1_file_1_jg10079	CG33964_OG0001118_OG0	534	825	1288	689	455	405	235	1800	380	2610	1689	232	1958	447	1713	385	413	1855	285	202	217	650	137	238	224	227	514
file_1_file_1_jg1008	Teh1_OG0001389	16	8	738	0	5	33	31	557	81	714	347	88	644	22	480	84	99	382	56	112	148	38	69	70	30	37	48
file_1_file_1_jg10080	Cyp6g1_OG0001117	13067	47966	590998	77282	51045	169541	88824	510742	132580	626944	335703	8009	362103	3663	419917	151056	177808	430411	7707	10425	8692	14015	3069	9753	60255	7442	115720
file_1_file_1_jg10081	Cyp6g2_OG0001565	161	295	1146	410	400	592	229	642	279	743	405	49	719	136	915	410	574	590	46	53	36	321	26	227	178	45	356
file_1_file_1_jg10082	Cyp6t3_OG0006177	3	20	28184	33	43	780	466	22669	845	27739	14307	5	19046	2	20863	1303	1095	18374	10	14	3	2	3	11	425	10	668
file_1_file_1_jg10083	CG8858_OG0006178	3026	4178	4575	3564	3581	1878	1802	3496	2070	4727	2565	1452	3322	4461	3397	2058	2731	2710	1791	1614	1491	4469	1000	1586	1503	1603	2759
file_1_file_1_jg10084	RpS11_OG0006179	31442	35687	21871	35734	30663	30629	16204	15568	18474	17868	15939	17553	12284	23834	13328	19989	21573	10984	14368	13075	17742	38472	13896	14762	16697	22901	38255
file_1_file_1_jg10085	Sr-CII_OG0000207_OG1	5	0	4	0	0	1	1	6	1	5	0	1	2	7	2	1	3	0	4	0	0	17	1	17	3	1	4
file_1_file_1_jg10086	CG13171_OG0006180	0	0	0	0	0	0	0	0	0	0	0	0	0	0	0	0	0	0	1	0	0	0	0	3	0	0	0
file_1_file_1_jg10087	CG8854_OG0006181	86	154	49	100	170	732	556	51	489	114	197	806	97	183	18	503	538	41	649	490	785	168	626	454	487	564	1015
file_1_file_1_jg10088	CG13170_OG0006182	124	0	0	0	0	0	0	0	0	1	0	0	0	2	0	0	4	0	0	0	1	65	1	0	0	0	1
file_1_file_1_jg10089	CG43315_OG0012727_OG0	638	0	0	0	0	0	0	0	1	1	2	0	1	376	1	0	0	0	0	1	1	608	0	2	0	0	1
file_1_file_1_jg1009	CG46467_OG0004573	18	136	215	72	194	104	143	95	128	221	96	99	109	45	87	118	127	77	66	72	82	39	88	81	99	55	70
file_1_file_1_jg10090	CG43316_OG0006183	3	0	0	0	0	0	0	0	0	1	0	0	0	1	0	0	2	1	0	0	0	19	0	0	0	0	0
file_1_file_1_jg10091	CG43244_OG0012646	0	0	2	0	0	2	0	1	4	1	3	6	5	2	0	1	3	1	13	16	11	1	7	6	5	12	3
file_1_file_1_jg10092	CG13168_OG0006184	0	5	10	0	0	1	5	13	8	24	34	3	18	1	22	29	19	12	66	13	7	3	4	138	1	1	1
file_1_file_1_jg10093	Vha36-2_OG0006185	1	0	0	0	0	0	2	1	2	5	2	0	1	0	0	18	5	4	15	4	0	0	1	170	0	3	0
file_1_file_1_jg10095	Cam_OG0012053	12238	14048	17492	14321	11933	13653	8466	17742	13716	23729	17243	14912	21876	17053	13597	13831	18593	14871	12266	13786	17487	17623	10917	15507	9001	8489	11509
file_1_file_1_jg10096	CG42700_OG0012483_OG0	3	6	59	5	5	13	20	69	35	70	39	53	101	5	48	31	38	40	109	44	44	8	59	56	17	91	30
file_1_file_1_jg10097	CG42700_OG0006186	339	210	823	150	179	254	237	734	407	1141	578	864	1273	386	680	376	426	599	1042	710	785	413	784	815	275	1306	647
file_1_file_1_jg10098	CG8850_OG0006187	209	1	2	1	0	1	3	0	0	1	3	0	0	20	1	0	0	0	0	1	1	13	0	1	0	2	1
file_1_file_1_jg10099	salto_OG0006188	0	0	28	2	2	6	1	17	33	62	11	4	23	2	10	120	50	17	322	23	2	2	8	1649	1	6	9
file_1_file_1_jg101	Ste12DOR_OG0000056_OG0.27	0	0	0	0	0	0	0	0	0	0	0	0	0	0	0	0	0	0	0	0	1	0	0	0	0	0	0
file_1_file_1_jg1010	CG46467_OG0011456_OG0	64	194	456	135	319	221	234	211	244	424	219	182	276	98	160	282	257	164	108	130	199	74	148	157	146	143	134
file_1_file_1_jg10100	CG17739_OG0006189	177	623	543	997	1050	3376	2377	500	2884	807	1028	3042	629	105	295	3073	5035	277	2831	3162	3382	288	3569	3545	1595	3640	3198
file_1_file_1_jg10101	CG30203_OG0006190	91	40	264	45	58	158	93	94	134	124	166	359	324	95	16	174	214	12	309	300	374	176	373	320	105	441	195
file_1_file_1_jg10102	CG30046_OG0002776_OG0	273	449	18	479	472	1503	969	6	1090	27	46	263	15	190	1	1358	1413	10	196	320	322	219	271	365	517	377	1434
file_1_file_1_jg10103	mIF3_OG0002777	223	486	315	523	455	180	144	317	180	438	267	202	204	256	261	163	242	243	283	214	218	263	228	243	239	247	201
file_1_file_1_jg10104	CG8841_OG0002778	481	2694	1936	2809	2534	591	518	1601	658	2132	1150	651	1050	816	1376	708	818	1137	622	592	729	948	685	605	544	653	766
file_1_file_1_jg10105	garz_OG0006191	3287	6454	7732	5302	5259	4129	3651	7047	3757	8822	4340	2697	5463	4387	5833	3922	4522	4706	2744	2466	3033	5812	2160	2673	3035	3009	5410
file_1_file_1_jg10106	CG8490_OG0000356_OG0	394	596	343	742	575	144	114	341	170	403	237	157	272	336	250	153	187	287	140	138	163	413	110	176	114	123	195
file_1_file_1_jg10107	Den1_OG0006192	1054	1476	1272	1241	1269	619	665	1315	761	1423	877	843	944	1050	910	794	975	982	1107	785	891	1265	906	884	815	1152	1244
file_1_file_1_jg10108	CG8839_OG0006193	3160	5766	14806	5237	5129	6549	4697	11475	6313	12717	7858	3945	8714	2940	8911	7159	7678	8797	3950	3790	4006	3912	2681	3730	4610	3174	8854
file_1_file_1_jg10109	ana3_OG0006194	724	3480	379	3268	2374	72	62	206	90	405	193	82	208	1047	270	95	108	210	100	72	93	1245	55	179	57	66	146
file_1_file_1_jg1011	Glut4EF_OG0000731_OG0	256	444	1678	424	796	935	823	1179	1028	3362	1377	1824	2759	379	1147	1280	1141	1182	1332	1358	1692	289	1573	1525	944	1309	945
file_1_file_1_jg10110	CG30043_OG0000025_OG2	27	87	46	115	3	83	87	54	120	42	20	1	28	31	45	118	132	48	16	4	3	29	4	5	72	1	93
file_1_file_1_jg10111	CG30043_OG0000025_OG3	7	12	0	20	4	1	2	1	3	4	3	3	2	5	0	6	1	1	0	9	0	1	0	0	2	2	2
file_1_file_1_jg10112	CG30043_OG0000025_OG5	1	25	3	13	0	0	3	0	0	2	0	1	0	0	0	0	0	0	0	0	0	1	0	0	0	1	0
file_1_file_1_jg10113	CG30043_OG0000025_OG4	3	7	0	9	2	0	0	0	0	0	0	0	0	0	0	0	0	0	0	0	0	0	0	0	0	0	0
file_1_file_1_jg10114	CG30043_OG0000025_OG0	15	174	4	302	163	0	0	1	9	3	1	6	2	36	1	3	2	2	1	1	4	21	1	0	12	0	0
file_1_file_1_jg10115	CG30043_OG0000025_OG1	0	93	0	72	96	0	0	1	1	1	0	0	0	4	0	1	1	0	0	0	1	10	0	0	0	2	0
file_1_file_1_jg10117	Cpr47Ef_OG0000132_OG3	9	5	3	8	4	41	9	3	38	30	6	62	12	12	0	78	38	0	25	31	45	9	102	33	34	143	54
file_1_file_1_jg10118	Cpr49Ab_OG0006195	5	5311	6	4480	6871	149	66	11	80	7	2	23	1	5	0	96	113	0	12	16	32	3	18	10	92	76	165
file_1_file_1_jg10119	CG13155_OG0006196	13	1126	0	720	1094	32	23	2	6	0	0	9	0	12	0	7	9	0	9	5	1	19	1	7	12	6	12
file_1_file_1_jg1012	Art4_OG0004574	1715	4200	649	4091	2746	230	192	510	194	594	275	163	389	2507	406	179	258	397	134	125	164	2818	98	162	136	96	192
file_1_file_1_jg10120	CG8501_OG0012647_OG0	548	33	11	13	17	20	18	3	13	4	8	26	12	897	0	14	15	2	43	23	25	517	47	25	18	55	18
file_1_file_1_jg10121	Cpr49Ac_OG0006197	51199	12	35	4	32	17	4	0	11	1	0	6	0	130461	2	4	8	1	4	8	7	48101	10	6	5	48	13
file_1_file_1_jg10122	Cpr49Ad_OG0006198	41	5	0	0	0	0	0	0	0	0	0	0	0	20	2	0	0	0	0	0	0	8	0	0	0	0	0
file_1_file_1_jg10123	Or49a_OG0001119_OG0	1	0	44	0	0	0	0	52	0	42	46	0	33	0	15	0	0	17	0	0	0	1	0	0	3	0	0
file_1_file_1_jg10124	CG30048_OG0012824_OG0	0	0	17	0	0	0	0	7	0	4	0	0	2	0	0	2	0	2	30	2	0	0	0	19	0	0	0
file_1_file_1_jg10125	Cpr49Ae_OG0006199	19	574	881	161	346	479	1496	1037	781	1225	733	654	541	22	759	758	1283	1128	3125	1135	640	37	1003	1292	1640	589	1104
file_1_file_1_jg10126	Cpr49Af_OG0006200	8366	24	2	1	0	5	1	3	3	0	0	0	6	3673	0	1	2	0	0	2	1	7594	7	5	2	1	1
file_1_file_1_jg10127	Cpr49Ag_OG0006201	1863	121	0	3	2	34	69	0	10	0	0	1	1	1940	0	14	34	0	17	6	0	2051	0	7	0	0	7
file_1_file_1_jg10128	CG30050_OG0006202	0	0	0	0	0	5	12	0	2	0	0	1	0	1	0	3	5	0	2	3	0	1	0	2	0	0	3
file_1_file_1_jg10129	CG33626_OG0017044	2	1	0	1	0	0	0	0	0	0	0	0	0	2	0	0	0	0	0	0	0	0	0	0	0	0	0
file_1_file_1_jg1013	Glut4EF_OG0004575	280	748	2142	556	1107	1027	1321	1471	1259	3767	1434	1877	1577	741	1697	1430	1365	1158	1455	1272	1492	551	1610	1321	1428	1422	1163
file_1_file_1_jg10130	Cpr49Ah_OG0006203	438	9	1	9	11	9	8	1	11	3	2	3	2	389	4	4	31	2	3	7	6	464	8	8	19	7	15
file_1_file_1_jg10131	CG13157_OG0002779	30	9	7	0	7	0	17	6	0	4	15	0	2	14	5	8	1	4	0	0	8	40	7	0	0	12	0
file_1_file_1_jg10132	CG8834_OG0012775_OG0	0	0	0	1	1	0	0	0	0	0	0	0	0	0	0	1	0	0	0	0	0	0	0	0	0	0	1
file_1_file_1_jg10133	CG4830_OG0000029_OG1	0	12	9	1043	11	40	40	2	33	242	6	8	6	1	6	45	52	0	3	7	29	0	6	7	22	33	81
file_1_file_1_jg10134	CG8520_OG0006204	1049	1796	2782	1686	1546	2206	2403	2626	2764	3685	2752	5350	2283	790	2066	2448	2971	2014	7039	4671	4937	1344	4903	4837	2816	7873	5537
file_1_file_1_jg10135	Dera_OG0006205	855	830	329	800	675	856	502	241	647	286	216	260	299	576	204	731	965	196	274	330	278	856	162	487	332	248	983
file_1_file_1_jg10136	CG13154_OG0006206	1	6	5	8	3	2	3	6	2	10	10	6	17	1	5	1	3	5	9	4	4	7	3	0	0	5	6
file_1_file_1_jg10137	Nup54_OG0006207	1172	2744	928	3038	2298	626	408	736	555	958	619	636	831	954	628	599	715	622	559	489	687	1437	505	749	508	759	810
file_1_file_1_jg10138	DUBAI_OG0006208	1024	3252	3864	2747	2561	1557	1676	3105	1969	4322	2366	2194	1753	1924	2990	1986	2252	2128	2418	1854	2198	2108	1720	2040	1608	2700	2648
file_1_file_1_jg10139	Tmem18_OG0011586	248	271	355	278	209	176	118	437	196	404	303	174	360	189	300	159	222	275	146	193	168	310	99	183	129	153	286
file_1_file_1_jg1014	Glut4EF_OG0004576	194	460	1482	395	690	769	784	897	841	2405	868	1199	872	496	1092	940	869	749	1026	917	1121	367	1175	961	742	1177	972
file_1_file_1_jg10140	CG30334_OG0012728_OG0	8	14	0	44	34	5	43	0	23	10	3	5	1	1	0	18	14	0	9	16	14	14	3	226	68	8	63
file_1_file_1_jg10141	Dyb_OG0006209	1410	2455	2661	2351	2435	2776	2559	2315	3053	3216	1904	2688	2207	1838	1828	3391	3684	1608	2015	1993	3155	2050	2188	2043	2408	3276	4133
file_1_file_1_jg10142	Lac_OG0006210	3087	4748	6219	3252	4750	5044	4566	4754	5452	6031	4333	3904	2869	7305	4089	5902	6576	3581	3903	3346	4101	6819	3473	3357	5193	3742	8017
file_1_file_1_jg10143	dgt5_OG0006211	561	1189	80	1415	1033	29	27	38	41	78	63	51	42	700	52	32	46	41	36	38	27	763	26	58	35	30	24
file_1_file_1_jg10144	CG8545_OG0006212	3470	11844	888	8149	6889	1611	1027	615	934	1031	547	854	738	3826	595	883	1131	525	560	578	849	4357	487	721	1000	659	1298
file_1_file_1_jg10145	Nepl10_OG0001120	365	44	876	67	94	2352	1513	379	2500	598	449	497	228	170	268	2943	2885	412	952	708	446	552	330	582	1802	468	3002
file_1_file_1_jg10146	Dh44-R2_OG0006213	126	336	194	356	264	365	315	122	369	196	147	200	143	52	94	369	435	82	205	186	258	138	176	164	418	181	555
file_1_file_1_jg10147	CG34234_OG0013697_OG0	10	16	22	11	10	11	8	20	15	22	11	23	27	6	18	11	14	12	14	12	10	9	7	12	6	8	13
file_1_file_1_jg10148	fdl_OG0001566_OG0	736	2124	3065	1784	1642	1226	1342	2272	1365	3258	1816	1512	1127	1779	1881	1364	1583	1598	1874	1250	1501	1994	1333	1254	1221	1940	2046
file_1_file_1_jg10149	s-cup_OG0006214	11	21	9334	17	24	363	254	8113	488	8665	4954	788	5683	12	5907	529	699	5797	738	709	836	34	782	726	394	575	393
file_1_file_1_jg1015	Gr85a_OG0000412_OG1	1	2	0	0	0	9	9	0	11	3	0	0	0	3	0	6	19	1	0	1	2	4	0	0	9	0	15
file_1_file_1_jg10150	vis_OG0000886_OG0	54	63	106	50	31	51	44	96	36	77	53	42	58	75	48	46	55	37	56	44	45	114	31	174	41	59	69
file_1_file_1_jg10151	vis_OG0000886_OG0.2	262	538	359	330	337	203	145	321	197	374	247	227	266	305	226	213	233	218	252	182	249	318	197	324	164	257	327
file_1_file_1_jg10152	CG13151_OG0006215	317	276	398	280	226	162	157	382	195	451	274	148	257	304	311	182	243	274	190	135	187	442	104	161	142	152	264
file_1_file_1_jg10153	CG8818_OG0006216	2283	2081	3898	2108	1780	2050	1840	3658	2670	4112	3169	4410	3341	1990	2767	2402	3016	2653	4516	3604	4122	2745	3736	3929	1787	5722	4975
file_1_file_1_jg10154	CG8569_OG0003072	617	1345	984	1482	1245	583	509	965	592	1177	790	934	774	730	768	607	778	676	723	669	903	825	731	746	561	1144	1000
file_1_file_1_jg10155	fra_OG0007199	1808	2575	874	1313	1364	233	286	572	373	828	408	201	494	4132	590	362	404	428	271	246	339	4120	236	272	311	158	303
file_1_file_1_jg10156	Cyp301a1_OG0007200	137	493	36	503	548	39	49	14	69	16	11	21	16	110	6	87	61	9	40	32	33	132	23	28	44	26	109
file_1_file_1_jg10157	Ak6_OG0007201	338	764	264	619	476	192	125	254	163	302	212	205	165	382	228	146	150	178	185	149	201	368	125	180	134	162	255
file_1_file_1_jg10158	stil_OG0007202	0	582	7	557	427	0	0	0	0	1	0	6	0	0	0	3	1	0	8	0	0	0	0	72	1	0	0
file_1_file_1_jg10159	ClC-b_OG0007203	1468	3260	2725	2335	1974	1748	1500	2243	1744	2958	2033	1358	1625	2183	2069	1485	2089	1703	1459	1273	1451	2495	970	1267	1245	1567	2336
file_1_file_1_jg1016	Spn85F_OG0004577	4	7	9	4	5	66	95	3	92	17	8	15	9	31	6	115	108	9	3	7	3	23	3	8	146	6	135
file_1_file_1_jg10160	Sin3A_OG0003073	10105	21099	17880	15994	18557	7945	7841	11430	8678	16785	8592	7525	11094	12829	10521	8327	9709	7849	5162	5915	7802	15337	5956	6021	7247	7135	9176
file_1_file_1_jg10161	Amph_OG0007204	2917	7682	12888	5871	8001	8158	9243	12907	9820	17353	8196	6982	9378	2745	12493	10770	12142	10054	7786	6294	7229	3930	6670	6318	13425	5789	11290
file_1_file_1_jg10162	CG17760_OG0000117_OG2	720	2262	1209	2060	1898	2353	2540	715	1916	2071	897	986	497	1541	1218	1536	4097	618	1576	1465	1151	1506	766	1275	753	1065	1642
file_1_file_1_jg10163	CG17760_OG0000117_OG0	67	165	185	141	135	191	275	69	155	222	88	83	60	171	107	142	329	48	119	116	102	203	85	118	72	94	189
file_1_file_1_jg10164	CG17760_OG0000117_OG1	47	90	8	46	49	26	28	14	27	27	12	28	28	62	11	23	29	3	23	23	48	48	36	24	32	25	42
file_1_file_1_jg10165	muskelin_OG0007205	544	7903	859	8507	6488	478	531	695	603	907	530	862	672	661	617	538	744	487	781	578	720	714	653	580	583	1134	1029
file_1_file_1_jg10166	spt4_OG0011657	522	749	461	834	708	241	136	377	218	400	303	214	302	527	339	239	248	297	273	205	241	750	169	235	198	268	407
file_1_file_1_jg10167	Mvk_OG0007206	2573	2351	1029	2089	1823	713	576	988	604	1003	807	586	974	2696	735	690	815	760	676	541	588	2923	451	651	536	877	1332
file_1_file_1_jg10168	CG33672_OG0012496	248	519	139	432	403	80	77	158	102	170	88	75	76	468	126	112	129	116	143	83	77	480	70	84	145	81	171
file_1_file_1_jg10169	Iswi_OG0003074	4777	5839	2959	5192	4589	834	769	2468	953	3108	1780	840	2225	5770	2155	1006	1205	1816	967	777	1013	6375	625	1057	787	902	1163
file_1_file_1_jg1017	CG5359_OG0011949	89	280	401	327	290	43	22	361	57	332	218	63	175	97	278	57	74	258	64	39	98	137	52	74	53	54	80
file_1_file_1_jg10170	CG8785_OG0007207	113	1331	4282	892	1340	1089	842	4422	1188	5714	2738	1074	3678	578	3015	1502	1527	3632	1651	1517	1005	739	887	1515	1105	875	2202
file_1_file_1_jg10171	CG8778_OG0007208	1499	1765	1513	1632	1280	692	453	1399	657	1657	880	435	1196	665	1080	777	748	1159	542	471	434	1444	332	541	456	512	1186
file_1_file_1_jg10172	ZnT49B_OG0007209	1298	1965	2620	1969	1545	1553	1342	2387	1725	3033	2006	2250	2698	1266	2008	1861	2027	1809	2210	1842	2171	1630	1731	1870	1372	3290	3284
file_1_file_1_jg10173	CG8646_OG0007210	100	188	15	159	208	38	43	25	57	69	82	198	60	48	13	39	96	12	276	266	244	27	156	306	37	159	62
file_1_file_1_jg10174	nemy_OG0007211	460	1733	706	2270	1605	130	165	518	255	447	451	223	320	444	299	229	335	363	271	228	349	678	182	337	115	273	332
file_1_file_1_jg10175	GLS_OG0007212	432	5418	495	7678	3739	4436	3815	410	5336	1414	1006	7315	815	450	282	5927	6083	257	5660	6340	6537	860	6620	6929	7046	13320	16179
file_1_file_1_jg10176	Nup188_OG0007213	1735	4768	1136	3290	2723	506	536	940	448	1219	623	424	762	2531	874	489	584	615	350	309	431	2969	277	338	410	416	752
file_1_file_1_jg10177	CG13148_OG0007214	51	64	18	28	18	9	9	2	25	2	7	9	11	23	6	18	12	4	12	5	41	69	5	29	1	8	0
file_1_file_1_jg10178	Obp49a_OG0003075	2351	73	1431	6	8	56041	30846	3844	75044	7748	10148	28003	7179	4205	831	76672	84233	1266	33724	34656	28538	4666	19873	32346	54747	21800	75890
file_1_file_1_jg10179	CG30053_OG0007215	4	0	4	1	0	16	14	1	40	6	2	16	4	0	0	24	32	3	31	44	20	10	24	27	12	17	28
file_1_file_1_jg1018	Mical_OG0001032	7362	9324	25926	5553	8263	7652	11150	19288	12147	29517	13848	16481	22338	11872	17882	10657	12083	13350	11841	11669	13946	12220	14145	10479	10606	26899	13631
file_1_file_1_jg10180	CG8768_OG0007216	319	667	1118	614	639	762	872	1048	991	1406	959	1636	819	278	788	806	1115	761	2782	1570	1630	397	1831	1630	1120	2676	2173
file_1_file_1_jg10181	wuc_OG0007217	2	0	1	0	0	2	0	10	5	3	11	0	2	0	9	4	8	7	8	0	2	1	3	52	4	2	7
file_1_file_1_jg10182	CG42663_OG0007218	647	1077	512	613	935	649	627	410	793	478	309	290	451	675	270	823	970	287	351	237	318	864	290	226	734	302	1003
file_1_file_1_jg10183	Mos_OG0007219	10	1965	50	2135	1420	14	19	14	7	15	6	17	24	7	13	1	7	9	5	8	7	13	4	8	25	10	12
file_1_file_1_jg10184	Taz_OG0007220	541	1540	1069	1675	1432	1006	1143	1049	1052	1397	956	1375	1021	507	811	984	1249	910	1643	1156	1438	695	1239	1245	898	1884	1805
file_1_file_1_jg10185	mRpL18_OG0007221	432	811	604	748	586	316	242	596	353	649	528	422	448	328	414	290	389	470	634	491	463	544	420	588	320	566	535
file_1_file_1_jg10186	Dgkepsilon_OG0007222	835	1440	3318	1413	1230	1283	1047	3126	1342	3257	2221	1754	1806	994	2219	1316	1703	2203	1934	1416	1779	1327	1416	1500	1116	2389	2313
file_1_file_1_jg10187	Nacalpha_OG0003076	23704	32363	12025	28481	26123	16011	10826	10785	10856	11422	9341	8928	7954	16662	7668	11670	13019	7741	7499	6998	9462	26574	6909	7925	9474	9119	19311
file_1_file_1_jg10188	CG12374_OG0007223	3	32	8	15267	0	3	86	0	25	9	6	95	2	2	2	28	13	2	23	85	526	2	2	29	0	0	2
file_1_file_1_jg10189	sca_OG0007224	1134	16	128	2	4	32	39	133	106	149	80	85	108	1636	98	70	96	77	123	85	176	1853	72	110	16	48	29
file_1_file_1_jg1019	CG31407_OG0002239	5	0	3	0	3	1	0	1	9	8	0	0	0	0	0	19	4	0	31	9	1	1	0	257	0	0	0
file_1_file_1_jg10190	CG17580_OG0007225	0	0	0	0	0	0	0	0	0	0	0	0	0	0	0	3	0	0	2	1	0	0	0	10	0	0	0
file_1_file_1_jg10191	Cyp9h1_OG0003022	100	145	314	118	260	1420	1377	313	1650	369	411	563	188	113	151	1550	2092	222	832	550	707	170	603	558	1185	988	2894
file_1_file_1_jg10192	Or49b_OG0003023	1	0	699	0	2	14	6	580	4	481	525	8	448	2	354	11	14	332	4	5	6	4	5	6	4	2	13
file_1_file_1_jg10193	CG17575_OG0007226	0	0	12	0	0	1	0	0	1	0	0	0	0	0	0	2	43	0	0	0	0	0	1	88	0	0	0
file_1_file_1_jg10194	antr_OG0007227	0	1	10	1	0	4	0	7	2	0	3	0	7	1	2	5	2	0	3	0	5	1	0	9	1	4	0
file_1_file_1_jg10195	CG30486_OG0007228	0	0	5	0	2	2	0	1	1	4	3	2	8	0	3	2	1	1	1	0	1	1	0	1	0	0	2
file_1_file_1_jg10196	CG17574_OG0000908_OG1	630	1903	1599	1849	1672	944	875	1386	866	1523	1097	805	1124	648	1009	995	1073	1014	804	637	910	784	860	712	723	957	1346
file_1_file_1_jg10197	CG17574_OG0000908_OG0	1	2	4	1	5	2	1	2	0	3	0	1	6	6	3	1	4	1	5	1	0	5	1	0	1	0	2
file_1_file_1_jg10198	CG17574_OG0017417	2	2	7	3	1	5	3	3	2	3	2	2	2	3	0	2	5	0	3	3	4	4	1	2	2	4	8
file_1_file_1_jg10199	CG17574_OG0000908_OG0.2	0	0	1	0	0	0	0	0	1	0	0	0	0	0	0	0	1	0	0	0	0	1	1	0	0	0	0
file_1_file_1_jg102	Ste12DOR_OG0000056_OG0.66	0	0	0	0	0	0	0	0	0	0	0	0	0	0	0	0	0	0	0	0	0	1	0	0	0	0	0
file_1_file_1_jg1020	CG3909_OG0001390	969	930	880	1012	775	545	344	797	542	836	645	488	720	717	565	562	694	628	402	470	504	1077	317	576	386	510	805
file_1_file_1_jg10200	CG11835_OG0000264_OG0	12568	34879	10820	28509	25506	13181	9209	9699	9076	10320	7958	7099	3627	19270	6778	10316	11556	6357	7288	5294	7595	26312	5016	6630	9139	6280	13558
file_1_file_1_jg10201	Balat_OG0007229	1	0	0	3	1	9	9	2	44	2	1	0	1	0	0	32	69	1	8	11	103	2	0	20	0	1	0
file_1_file_1_jg10202	Lfg_OG0003077	34	315	89	341	169	137	58	37	88	75	35	71	47	30	45	126	68	29	30	36	57	63	22	71	34	62	86
file_1_file_1_jg10203	Nmda1_OG0011658	2032	4525	10110	3879	3951	5301	3958	8773	5020	10314	7818	4849	5032	2814	6797	5713	6317	5930	5273	4222	4903	3597	3492	4481	3880	5480	7279
file_1_file_1_jg10204	AspRS_OG0006665	5042	8662	1896	7066	5719	4252	2552	2008	2449	2510	2186	2437	1566	6060	1561	2951	2937	1411	2240	1920	2337	7982	1728	2139	2212	2782	4520
file_1_file_1_jg10205	vg_OG0006666	650	137	2	137	175	11	7	7	9	37	12	16	9	516	2	6	12	0	33	21	50	318	28	20	1	80	6
file_1_file_1_jg10206	CG6983_OG0013162_OG0	0	0	0	0	0	0	0	0	0	0	0	0	0	0	0	0	0	0	0	0	0	0	0	0	0	0	0
file_1_file_1_jg10207	NAT1_OG0011612	21081	47677	37726	38231	39442	16398	16729	30715	18771	41621	21910	15968	23369	37488	26916	20386	21752	21376	15699	13009	15863	33105	13251	13346	16467	18989	23762
file_1_file_1_jg10208	CG13319_OG0006667	516	821	824	803	740	463	278	625	382	781	528	333	500	562	485	354	481	592	388	347	314	671	209	360	304	235	530
file_1_file_1_jg10209	sug_OG0014243_OG0	0	0	0	2	1	3	0	0	1	0	0	0	0	0	0	0	0	0	0	0	0	1	2	2	2	1	4
file_1_file_1_jg1021	CG11722_OG0001391	249	466	562	449	416	354	248	591	355	618	467	387	409	149	354	269	363	376	514	380	390	268	400	475	349	509	499
file_1_file_1_jg10210	sug_OG0006668	308	632	44	946	1188	2540	1795	45	658	64	89	145	64	73	37	1601	755	25	79	153	159	621	87	145	547	174	1571
file_1_file_1_jg10211	CG17019_OG0006669	1141	3264	2765	2950	2569	1308	1071	2380	1370	2729	1576	1131	2134	1352	1977	1334	1606	1719	933	908	1202	1589	861	960	1049	1211	1792
file_1_file_1_jg10212	SCCRO3_OG0006670	523	997	807	1124	910	356	297	604	354	781	405	355	518	782	414	444	472	508	390	321	399	701	299	405	351	336	557
file_1_file_1_jg10213	Sans_OG0006671	852	156	172	142	137	78	50	112	85	141	115	82	127	994	103	97	111	92	89	162	112	816	76	103	56	75	113
file_1_file_1_jg10214	Mdr49_OG0001143_OG0	570	746	1499	457	546	1704	2440	978	2004	2510	1305	3892	1415	961	946	1916	2735	938	3639	3602	3931	901	4879	3561	2073	4043	3139
file_1_file_1_jg10215	CG44251_OG0002946	8	207	2	174	100	2	2	0	0	13	0	3	0	6	0	0	1	0	2	1	5	12	3	0	1	2	2
file_1_file_1_jg10216	CG44250_OG0006672	47	1200	1	911	544	16	15	1	8	72	3	8	2	34	0	11	11	2	1	9	6	173	8	17	15	26	19
file_1_file_1_jg10217	CG13321_OG0006673	48	2774	5	2109	1547	14	4	0	2	54	1	16	0	7	0	1	4	0	5	8	3	326	1	3	5	75	8
file_1_file_1_jg10218	Psc_OG0002947	2193	2724	796	2601	2766	568	453	513	572	755	407	508	646	2088	451	501	640	395	358	384	557	2325	414	380	430	439	590
file_1_file_1_jg10219	Su(z)2_OG0002948_OG0	727	1303	2715	813	1329	1160	1388	1950	1357	3148	1407	1444	1435	765	2067	1180	1469	1214	703	878	1354	1057	1037	858	1223	980	1244
file_1_file_1_jg1022	mtTFB2_OG0004578	467	631	381	595	584	308	232	409	323	522	305	381	381	460	355	299	341	354	434	335	370	610	294	344	338	416	480
file_1_file_1_jg10220	CG13323_OG0000589_OG2	132	560	6	789	308	0	3	0	2	16	0	22	0	26	1	1	2	0	10	6	6	256	0	11	3	63	1
file_1_file_1_jg10221	CG13323_OG0000589_OG1	7	41	3	66	15	5	1	1	0	2	2	1	1	0	2	0	0	3	1	0	1	412	2	4	6	11	3
file_1_file_1_jg10222	Drl-2_OG0006543	88	25	710	9	5	53	72	517	132	604	357	194	387	67	342	97	133	279	217	163	238	205	155	148	78	83	81
file_1_file_1_jg10223	Drl-2_OG0012061_OG0	0	2	14	0	0	0	2	16	2	22	3	2	9	1	13	1	1	12	4	1	0	1	2	3	2	0	0
file_1_file_1_jg10224	CG14219_OG0000007_OG8	4	0	79	18	0	11	11	70	39	77	68	28	107	2	56	24	26	53	22	29	53	8	19	42	2	13	19
file_1_file_1_jg10225	CG3955_OG0006544	59	12	376	8	0	84	59	346	136	359	221	61	258	25	229	104	229	289	124	84	215	98	58	172	17	68	49
file_1_file_1_jg10226	CG13326_OG0006545	1	2	0	2	2	0	2	1	4	9	1	2	0	4	0	12	2	0	40	5	2	1	1	165	1	0	2
file_1_file_1_jg10227	Cap-G_OG0002924	3373	5605	1196	5546	4285	594	498	954	619	1348	840	569	998	3525	907	601	754	726	498	559	670	4033	399	594	545	511	762
file_1_file_1_jg10228	Ack-like_OG0006546	4421	4198	2772	3616	3162	1414	1315	1919	1189	2643	1486	980	1501	6170	1798	1203	1441	1203	788	754	1133	6099	773	907	1093	892	1749
file_1_file_1_jg10229	TppII_OG0006547	9703	13261	5070	12228	9889	4303	3661	4714	4130	5606	3602	3466	4894	12685	3867	4270	5064	3283	3411	3244	3723	11880	2832	3333	3665	4360	6306
file_1_file_1_jg1023	CG12811_OG0002240	939	1434	1182	1210	1060	1399	856	969	1116	1304	966	717	892	734	847	1096	1468	851	800	765	709	1168	489	780	900	669	1617
file_1_file_1_jg10230	ND-MWFE_OG0002925_OG0.2	12	16	7	10	20	11	8	9	11	18	8	30	18	11	9	20	11	10	26	19	31	6	27	41	9	15	10
file_1_file_1_jg10231	Nrk_OG0006548	275	107	320	46	64	103	61	220	117	278	160	261	241	274	145	121	173	163	145	232	284	665	245	187	116	310	187
file_1_file_1_jg10232	CG15870_OG0014823_OG0	0	279	85	559	281	80	68	111	125	103	94	50	112	0	105	92	122	80	59	79	61	1	39	64	51	49	73
file_1_file_1_jg10233	GLaz_OG0006549	42	576	1757	648	630	1856	1500	1481	1864	1964	1427	984	1327	56	1319	1903	2544	1096	1283	1282	1061	60	794	1159	1356	751	2063
file_1_file_1_jg10234	Spt-I_OG0011661	862	2153	3642	1669	1523	933	757	3585	890	3601	2407	921	2093	1179	2402	774	1122	2768	985	839	871	1512	655	868	680	821	1224
file_1_file_1_jg10235	AGBE_OG0007237	5800	5530	5690	6463	6500	7375	5375	4566	8279	4877	4032	5625	4461	2529	3622	8464	10451	3135	4893	5316	5450	6346	4392	5403	4171	6534	10470
file_1_file_1_jg10236	CG33137_OG0014478_OG0	18	2	13	7	4	6	5	12	11	3	6	9	3	7	2	21	9	4	5	10	7	12	5	5	9	9	16
file_1_file_1_jg10237	seq_OG0013742	1817	2185	3211	2239	2318	1093	728	2519	1288	3624	1706	949	3048	1917	2133	1222	1617	1806	631	845	1282	2398	676	859	869	707	1254
file_1_file_1_jg10238	seq_OG0007239	1695	2937	4606	2510	2825	881	875	3151	1529	5056	2270	998	2919	1945	3018	1207	1610	1981	664	838	1284	2928	673	994	740	518	760
file_1_file_1_jg10239	ValRS_OG0007240	3164	5673	3753	4731	3919	3606	2163	3408	2198	4157	2493	1354	3350	3712	2848	2209	2512	2351	1271	1178	1581	4769	909	1299	1573	1423	3207
file_1_file_1_jg1024	ohgt_OG0002241	1086	1502	1882	1579	1393	1230	1131	1953	1258	2232	1413	1755	1952	927	1468	1210	1667	1345	1557	1274	1786	1245	1445	1477	1279	2354	2313
file_1_file_1_jg10240	Orc3_OG0007241	322	1600	284	2123	1593	67	72	230	77	256	192	74	205	309	161	78	128	153	118	68	94	459	53	199	55	78	123
file_1_file_1_jg10241	CG34315_OG0013696_OG0	0	0	0	0	0	0	0	0	1	0	0	0	0	0	0	0	0	0	7	0	0	0	0	22	0	0	0
file_1_file_1_jg10242	FLASH_OG0001671	460	1075	513	998	912	230	167	437	257	604	331	272	517	565	402	180	328	377	281	237	318	593	236	288	295	293	365
file_1_file_1_jg10243	CG34312_OG0014933_OG0	0	0	0	2	0	0	0	0	2	2	0	3	0	2	0	2	2	0	27	2	4	1	5	99	0	4	1
file_1_file_1_jg10244	CG34312_OG0013695_OG0	1	0	0	0	0	2	0	0	0	0	1	2	0	0	1	0	1	1	0	1	1	0	3	16	0	4	0
file_1_file_1_jg10245	AQP_OG0007242	721	315	8	281	345	1227	1841	3	1963	986	1241	7387	1029	421	3	1738	2151	5	8727	5579	6452	880	6717	5685	1877	9863	5201
file_1_file_1_jg10246	CG4627_OG0007243	204	541	212	651	448	204	167	199	184	204	203	193	174	159	133	157	189	154	183	163	200	248	155	220	143	213	314
file_1_file_1_jg10247	CG4630_OG0007244	158	356	12367	310	434	1306	1080	11325	1575	10886	7513	366	9511	82	8568	1465	2099	8265	387	309	375	146	314	326	1088	420	2296
file_1_file_1_jg10248	CG4646_OG0007245	585	675	801	673	479	414	274	753	414	737	553	363	592	396	601	378	532	609	347	330	362	591	220	404	282	453	644
file_1_file_1_jg10249	CG17059_OG0012083	697	463	1041	522	455	677	411	796	736	1003	908	997	757	455	618	605	836	744	821	668	783	705	583	824	531	804	921
file_1_file_1_jg1025	Fancl_OG0002242	72	272	6	378	286	1	0	2	0	10	2	7	2	77	1	0	0	1	7	6	2	99	4	13	3	11	1
file_1_file_1_jg10250	Fsn_OG0007246	805	1528	1360	1659	1253	746	461	1280	755	1523	909	574	1040	891	982	778	981	1074	655	608	728	1143	461	671	419	561	1009
file_1_file_1_jg10251	Dp_OG0003078	2308	7260	3043	5998	5590	1489	1535	2354	1654	3196	2001	2027	1624	3613	2249	1810	2101	1699	1616	1437	1945	4256	1602	1251	1715	2128	2645
file_1_file_1_jg10252	Pex13_OG0003079	1175	2626	3751	2621	2430	1545	1308	3848	1638	4441	2651	1631	3332	916	2876	1523	2193	3013	1756	1510	1754	1274	1257	1680	1405	1404	2079
file_1_file_1_jg10253	fsd_OG0007247	252	419	444	416	338	277	248	454	290	490	314	288	395	187	321	239	358	323	289	249	301	286	223	264	251	353	487
file_1_file_1_jg10254	Qsox1_OG0007248	1223	7390	5231	5135	7051	9734	7845	4513	10047	5341	3751	2551	3443	1859	3505	11155	11121	3271	2231	2500	2776	2202	1785	2182	8482	3096	18153
file_1_file_1_jg10255	CG4676_OG0007249	12	42	125	41	41	24	18	113	41	139	73	19	69	6	94	32	63	91	36	33	61	26	23	44	24	28	42
file_1_file_1_jg10256	CG4679_OG0007250	988	2367	1202	1956	1635	988	965	1126	1002	1541	858	962	1120	967	969	914	1134	893	1280	1053	1012	1341	965	1132	1057	1658	1699
file_1_file_1_jg10257	GstE14_OG0007251	30	155	1	39	31	24	48	0	29	5	2	26	9	23	0	43	99	0	37	22	17	56	8	31	7	22	48
file_1_file_1_jg10258	lncRNA:CR45059_OG0015040_OG0	0	2	0	0	1	0	0	0	3	1	0	6	0	0	0	0	0	0	1	0	7	0	4	0	0	9	1
file_1_file_1_jg10259	Mp20_OG0007252	85884	24976	125	19275	28887	10859	12369	92	17304	6521	10602	66045	7320	48656	9	15008	13284	6	52416	43215	55849	63083	50401	47010	20092	94056	37387
file_1_file_1_jg1026	Npc2e_OG0001033	15	18	2	2	5	2	2	10	4	8	6	2	4	1	2	5	2	5	1	4	2	51	0	0	7	8	2
file_1_file_1_jg10260	CG4712_OG0007253	2	1	13	1	0	3	3	7	1	25	8	0	8	1	13	24	9	4	51	13	1	2	1	273	2	2	4
file_1_file_1_jg10261	CG4714_OG0003080	3	0	19	1	1	9	8	18	11	71	17	2	26	1	25	27	4	17	33	7	0	3	1	344	6	1	5
file_1_file_1_jg10262	CG4716_OG0001672	65	2207	30	11476	15180	63533	40350	45	33151	245	1464	4094	202	24	199	33537	41930	1	3406	5726	5488	76	4340	5427	28591	4049	38015
file_1_file_1_jg10263	CG10799_OG0003081	150	82	5	287	404	2239	1104	1	1692	16	51	197	2	7	7	1867	2089	0	220	287	263	101	249	342	939	298	1881
file_1_file_1_jg10264	CG42319_OG0007254	7538	930	115	1103	1182	6731	8882	80	7530	2178	2947	22231	2425	9216	80	6787	8566	75	16194	12819	17672	8254	19832	14984	14840	27879	25942
file_1_file_1_jg10265	Dh31-R_OG0007255	157	640	570	611	541	645	543	500	741	935	354	62	482	136	677	748	873	566	53	71	151	189	49	76	769	61	971
file_1_file_1_jg10266	Dh31-R_OG0012497_OG0	85	273	305	297	274	317	244	282	358	516	186	27	327	72	363	354	416	397	45	25	84	90	38	37	405	35	571
file_1_file_1_jg10267	CG4734_OG0003082	0	2	6	29	1	0	1	0	1	0	0	0	0	0	0	1	4	0	1	3	0	5	0	6	0	13	1
file_1_file_1_jg10268	CG17047_OG0003083	0	10	3	10	2	20	8	0	31	0	0	2	0	0	0	20	22	0	2	3	10	20	0	6	22	0	32
file_1_file_1_jg10269	CG17048_OG0007256	0	0	0	0	0	0	0	0	0	1	0	0	0	0	0	1	3	0	9	2	0	1	0	20	0	0	0
file_1_file_1_jg1027	Npc2d_OG0002243	7	5	1	2	0	0	3	4	0	7	0	1	1	0	0	0	0	1	1	2	1	13	0	0	1	1	2
file_1_file_1_jg10272	CG10814_OG0007257	6	4	1	1	11	81	28	0	0	1	0	0	0	11	0	9	0	0	5	1	3	66	2	0	28	50	355
file_1_file_1_jg10273	CG43691_OG0001673	1	0	1	0	0	2	0	0	0	6	0	0	1	2	0	1	1	1	5	1	0	2	0	69	1	1	1
file_1_file_1_jg10274	AttC_OG0007258	18	17	3	8	18	16740	275	2	99	244	24	546	38	183	20	453	498	4	367	168	509	1423	5910	135	9505	4314	16698
file_1_file_1_jg10275	CG4744_OG0007259	361	19	163	24	24	60	57	113	64	145	63	28	151	356	76	46	78	76	84	30	31	390	42	197	73	41	93
file_1_file_1_jg10276	BaraA2_OG0000305_OG1.2	0	1	0	0	0	0	0	0	0	0	0	0	0	0	0	0	0	0	0	0	0	0	0	0	0	0	0
file_1_file_1_jg10277	CG18278_OG0003084_OG0.2	13	152	36	198	105	36	18	40	28	35	41	22	24	47	30	24	57	31	13	7	12	20	13	21	55	18	20
file_1_file_1_jg10278	BaraA2_OG0000305_OG1	0	0	0	0	0	0	0	0	0	0	0	0	0	0	0	0	0	0	0	0	0	0	0	0	0	0	0
file_1_file_1_jg10279	CG18278_OG0003084_OG0	20	14	34	18	17	13	21	18	17	26	9	4	10	26	23	13	9	9	5	5	7	36	7	10	19	10	23
file_1_file_1_jg1028	Npc2c_OG0002244	0	0	1	0	0	0	0	0	0	1	0	0	0	0	0	0	0	0	0	0	1	2	0	0	0	0	0
file_1_file_1_jg10280	ATP8A_OG0007260	1410	4973	24949	3585	4192	3774	3915	20017	4572	27768	12620	4880	12659	2191	17855	4531	5130	14916	4188	3894	5383	2616	4135	3686	3691	6332	6123
file_1_file_1_jg10281	CG30065_OG0012498	0	2	1	0	0	0	0	1	1	3	0	1	0	0	1	1	1	2	21	1	0	0	1	21	0	0	1
file_1_file_1_jg10282	Ser8_OG0003085_OG0	0	12	4	22	12	1	0	4	0	29	5	15	8	1	1	2	0	3	13	6	10	1	12	11	2	6	2
file_1_file_1_jg10283	ATP8A-PQ_OG0007261	2	191	925	138	253	24	39	674	35	766	372	17	227	0	518	38	48	385	42	26	27	8	25	21	25	19	42
file_1_file_1_jg10284	cnn_OG0007262	1336	5139	4991	4037	3800	2392	2192	3837	2235	5190	3091	5532	4144	1741	3414	2083	2897	2756	4438	4027	5266	2243	4807	4471	2406	5372	3291
file_1_file_1_jg10285	cnn_OG0013360_OG0	26	98	104	96	75	15	11	43	29	90	45	65	53	37	70	22	15	33	22	29	39	43	55	34	21	39	13
file_1_file_1_jg10286	cbs_OG0007263	784	1976	1652	1974	1638	708	517	1391	779	1968	1142	628	1896	734	1316	757	1014	1267	618	624	933	1170	494	792	518	612	930
file_1_file_1_jg10287	arr_OG0007264	2861	2058	1668	1366	1760	1389	1431	1186	1674	1657	826	612	903	5218	1038	1821	2043	760	570	530	761	5637	553	529	1495	735	1754
file_1_file_1_jg10288	CG43192_OG0015836	2	0	0	0	0	0	0	0	0	0	0	0	0	2	0	0	0	0	2	0	0	2	0	3	1	0	0
file_1_file_1_jg10289	cbc_OG0007265	534	692	1020	837	706	517	385	961	519	1197	771	664	875	515	813	552	643	843	631	560	661	634	513	672	430	751	853
file_1_file_1_jg1029	CG33630_OG0002245	6	0	0	0	0	0	0	0	0	0	0	0	0	13	0	0	0	0	0	0	1	14	0	0	0	0	0
file_1_file_1_jg10290	cid_OG0000775	132	815	35	1133	746	1	2	23	2	20	16	11	24	114	8	3	1	7	3	11	5	165	2	9	1	5	11
file_1_file_1_jg10291	bbc_OG0007266	1593	4627	8199	4569	3813	2339	1850	7347	2809	8903	5450	2864	6987	2038	5711	2932	3268	5023	3082	2776	3159	2557	2125	2789	1653	3236	4243
file_1_file_1_jg10292	drk_OG0007267	1239	2877	2665	2577	2538	1836	1447	2052	1511	2772	1613	1299	910	2445	1860	1691	1539	1368	1312	962	1275	2477	1116	1072	1628	1473	2119
file_1_file_1_jg10293	mars_OG0007268	1718	4054	461	5061	3946	100	89	354	118	456	210	155	302	1933	296	127	122	229	193	119	150	2592	118	287	107	176	174
file_1_file_1_jg10294	mEFTu1_OG0007269	4127	7866	6023	6555	5115	4595	4094	6642	4822	7204	4976	5873	6043	2713	4715	4564	5414	4983	7522	5918	5741	4783	5322	6906	4247	8533	8574
file_1_file_1_jg10295	mip120_OG0007270	1317	3865	1832	3710	3106	788	675	1386	796	2005	1208	1201	1400	1526	1294	943	1038	1088	846	866	1181	1913	974	881	816	1317	1107
file_1_file_1_jg10296	CG13330_OG0007271	2	0	15	2	0	2	6	4	15	49	2	1	9	1	2	4	4	3	30	7	1	2	1	714	6	0	7
file_1_file_1_jg10297	Vmat_OG0007272	165	1871	2394	1518	1555	2404	1634	1534	2023	1725	2128	1139	1823	116	961	1948	2598	1266	2492	1943	1394	298	766	2072	1583	669	2666
file_1_file_1_jg10298	CG13331_OG0007273	4	8	614	1	1	81	33	645	104	641	413	200	524	1	395	86	115	433	98	143	166	4	202	147	54	133	91
file_1_file_1_jg10299	CG13332_OG0007274	4	0	1719	5	0	68	36	1556	55	1536	990	193	1097	9	853	73	94	888	93	127	207	16	209	167	34	153	54
file_1_file_1_jg103	Ste12DOR_OG0000056_OG0.57	0	0	0	0	0	0	0	0	0	0	0	0	0	0	0	0	0	0	0	0	0	0	0	0	0	0	0
file_1_file_1_jg1030	CG33631_OG0002246	3	0	0	0	0	0	0	0	0	0	0	0	0	4	0	0	0	0	1	0	0	8	0	0	0	0	0
file_1_file_1_jg10300	Vmat_OG0007275	34	867	862	527	807	746	705	482	678	631	572	291	403	53	323	652	805	298	704	434	357	136	238	484	994	116	729
file_1_file_1_jg10301	Vmat_OG0013082_OG0	0	22	13	14	25	29	14	2	18	9	4	5	2	4	8	21	24	3	4	3	6	10	1	16	24	3	20
file_1_file_1_jg10302	CG6145_OG0007276	1196	5264	17553	5523	6808	7651	6255	13827	5403	18697	8911	6160	12523	1265	11351	5204	6859	11880	5366	4598	6398	1287	3975	4158	5520	4280	8910
file_1_file_1_jg10303	CG6145_OG0012430	75	582	2002	430	833	929	968	1551	650	2475	787	515	1004	76	1609	651	778	1165	437	371	495	79	398	339	984	287	824
file_1_file_1_jg10304	CG6145_OG0007277	69	364	620	318	416	177	182	478	183	689	303	171	267	117	424	194	235	308	180	146	159	117	143	112	248	165	239
file_1_file_1_jg10305	CG33156_OG0007278	600	3389	1085	3951	2699	434	455	913	613	1095	617	637	896	758	794	604	699	805	651	519	681	862	452	483	390	715	1008
file_1_file_1_jg10306	Roe1_OG0007279	1045	2560	1231	2721	2075	999	669	1310	870	1374	937	950	1257	701	959	750	994	960	1097	952	884	1085	768	1216	759	1276	1372
file_1_file_1_jg10307	link_OG0007280	7	8	36	20	11	21	10	53	17	42	40	5	42	7	33	13	7	45	6	2	2	13	5	9	7	10	6
file_1_file_1_jg10308	CG13334_OG0007281	0	0	0	0	0	0	0	0	3	2	0	0	2	0	0	3	0	0	7	3	0	0	0	35	0	1	0
file_1_file_1_jg10309	dpr2_OG0015837	0	0	0	0	0	0	0	0	0	0	0	0	0	0	0	0	0	0	0	0	0	0	0	0	0	0	0
file_1_file_1_jg1031	nerfin-2_OG0000839	16	2	824	0	0	16	11	678	23	695	457	285	693	6	449	19	27	416	284	243	316	35	232	245	14	161	16
file_1_file_1_jg10310	CG42807_OG0007282	1464	8527	37	7390	8174	675	462	23	370	93	57	463	62	1689	11	424	457	9	625	380	496	1877	624	340	427	1282	1413
file_1_file_1_jg10311	CG42808_OG0007283	1013	1220	395	1133	1633	8522	6034	248	8019	1372	2518	22452	1708	1105	50	9509	9288	142	14638	17294	23138	980	19150	18922	6980	17048	12826
file_1_file_1_jg10312	CG6191_OG0007284	1846	4453	4636	3739	3827	3695	3136	5356	3442	5991	3382	4379	5822	2100	3705	4433	4039	3465	3697	3149	4240	2670	4027	3516	3866	5406	5578
file_1_file_1_jg10313	fand_OG0007285	1785	2646	2051	2046	1690	1263	1102	1884	1216	2202	1392	1754	1848	1785	1515	1311	1467	1391	1448	1333	1765	2208	1458	1470	1312	2320	2146
file_1_file_1_jg10314	S-Lap5_OG0007286	0	2	1	0	1	1	0	1	3	9	0	0	1	2	1	22	3	1	54	4	0	1	0	444	0	2	0
file_1_file_1_jg10315	CG43058_OG0000079_OG0.2	0	0	0	1	0	4	0	0	6	1	0	0	0	0	0	3	2	0	4	0	0	0	0	11	3	0	6
file_1_file_1_jg10316	CG34236_OG0011954	1	7	1	8	1	1	0	0	0	10	0	1	0	0	0	1	0	0	0	1	0	19	0	0	0	1	0
file_1_file_1_jg10317	CG12464_OG0011955	0	0	0	0	0	2	0	0	2	0	0	0	0	0	0	1	0	0	1	2	1	0	0	45	0	0	0
file_1_file_1_jg10318	CG6209_OG0001674_OG0	1	1	0	2	0	2	0	0	16	1	0	0	0	0	0	42	15	0	37	12	1	0	1	334	0	1	0
file_1_file_1_jg10319	CG13337_OG0011662	35	8	60	9	9	18	14	89	62	114	63	13	214	9	57	54	92	75	60	22	74	31	29	703	20	18	24
file_1_file_1_jg1032	Alp13_OG0001034	0	184	6	117	59	2	3	10	3	14	5	8	8	1	12	0	6	9	8	2	7	0	7	5	3	6	8
file_1_file_1_jg10320	CG18368_OG0012932_OG0	8	5	45	1	1	4	4	30	15	38	13	5	42	3	13	16	17	24	5	4	16	14	9	145	2	5	5
file_1_file_1_jg10321	CG6220_OG0007287	0	3	0	0	1	1	0	0	1	1	0	0	0	0	0	3	3	0	22	2	0	2	0	70	0	0	0
file_1_file_1_jg10322	tei_OG0007288	83	40	302	11	22	39	91	235	93	374	169	33	124	89	239	51	124	136	25	54	151	235	20	53	20	25	43
file_1_file_1_jg10323	tei_OG0013436_OG0	28	8	113	5	8	9	19	64	28	109	49	7	53	20	86	25	45	55	9	28	36	65	5	16	6	16	13
file_1_file_1_jg10324	CG6280_OG0007289	297	11	1	5	10	24	60	0	45	5	2	20	2	684	0	55	75	1	12	5	12	326	22	10	38	21	43
file_1_file_1_jg10325	Cpr50Ca_OG0007290	0	22	0	19	58	0	17	2	2	0	0	0	0	5	0	3	3	0	1	0	2	0	1	2	1	0	2
file_1_file_1_jg10326	S-Lap7_OG0007291	0	0	1	0	0	5	0	0	82	84	0	0	0	8	0	337	63	1	502	85	6	0	0	4018	1	0	0
file_1_file_1_jg10327	Cpr50Ca_OG0007292	0	5	0	0	12	0	2	0	0	0	0	0	0	1	0	0	2	0	1	0	0	0	0	0	0	1	0
file_1_file_1_jg10328	Cpr50Cb_OG0007293	286	60	2	11	23	43	50	13	42	47	58	78	19	62	5	39	55	3	185	95	92	177	62	72	79	105	104
file_1_file_1_jg10329	stj_OG0007294	293	64	4129	21	44	446	374	2678	1062	4090	1887	645	3274	158	2404	723	1201	1797	481	666	1615	480	427	639	156	411	311
file_1_file_1_jg1033	Fmr1_OG0001392	3833	8104	3991	7224	5920	1255	1560	2797	1595	4027	2104	2687	1926	6150	2711	1444	1719	2029	3015	2369	2403	6162	2509	2388	1659	3523	2210
file_1_file_1_jg10330	fl(2)d_OG0007295	2733	3741	5008	3733	3612	2407	1800	4108	2504	5279	2962	2976	4770	3075	3421	2547	3212	3025	2453	2577	3186	3109	2482	2591	2093	3346	3475
file_1_file_1_jg10331	CG13339_OG0007296	245	600	858	629	538	452	350	797	534	992	732	643	913	150	816	482	665	737	556	445	605	194	436	564	438	563	749
file_1_file_1_jg10332	CG6329_OG0011663	130	142	2460	163	170	644	729	2486	818	3635	1580	1211	1884	101	2129	685	1063	1827	1168	1077	1728	368	1109	977	847	1584	1264
file_1_file_1_jg10333	CG6337_OG0007297	1	531	29	292	4	4	0	6	3	16	15	6	13	0	5	3	3	4	29	8	3	0	8	9	4	13	5
file_1_file_1_jg10334	CG6347_OG0007298	3	2	62	1	0	9	2	4	1	3	1	2	9	2	8	2	2	3	3	3	3	4	3	2	1	13	6
file_1_file_1_jg10335	CG6357_OG0012581	377	8773	6062	5231	7852	6225	5712	4978	6144	5568	6302	5620	5985	694	3352	6828	7234	3273	6425	5535	6260	606	7078	5554	7335	6081	8810
file_1_file_1_jg10336	Syngr_OG0007299	58	83	3890	14	33	204	264	3344	422	3906	2069	206	1765	97	2765	307	631	2515	297	330	563	231	235	303	138	146	189
file_1_file_1_jg10337	CG30484_OG0003086	0	8	11	1	0	1	0	5	1	5	6	0	5	0	1	1	2	6	2	1	1	0	2	24	0	0	1
file_1_file_1_jg10338	CG30485_OG0002074	0	3	1	0	0	0	2	2	2	7	0	0	2	2	6	4	3	3	12	5	3	0	3	217	1	0	2
file_1_file_1_jg10339	Echs1_OG0007300	9848	6696	1643	7197	5990	5547	3481	1401	5020	1795	1583	2663	1529	5509	1034	5172	6277	1211	3222	3832	2792	8926	1786	4363	3139	2678	6641
file_1_file_1_jg1034	CAH7_OG0000840	4107	1022	3276	1039	982	959	824	2721	1300	3178	2764	2202	2200	3168	2176	991	1366	2040	3737	2086	2206	4958	2814	2129	1147	6390	1275
file_1_file_1_jg10340	CG6553_OG0012841_OG0	17	68	120	56	70	241	210	82	314	194	108	199	111	30	106	291	345	88	197	203	212	30	194	229	248	477	466
file_1_file_1_jg10341	tum_OG0007301	2067	4361	98	4916	4223	18	8	11	8	8	6	40	3	1898	5	14	13	4	20	9	10	3011	8	51	34	33	11
file_1_file_1_jg10342	Uba3_OG0007302	1046	1818	980	1870	1472	794	548	997	756	1108	745	642	906	938	710	726	918	753	699	625	666	1197	506	739	529	784	1109
file_1_file_1_jg10343	CG16935_OG0007303	1994	1871	3449	1809	1710	2271	1666	3475	2666	4006	2585	2055	3344	941	2684	2575	3310	2919	2461	2265	2084	1779	1810	2398	1517	2454	3342
file_1_file_1_jg10344	CG13344_OG0007304	324	1598	858	1770	1316	206	188	801	291	876	470	335	647	295	592	237	324	563	314	232	423	412	284	320	216	424	351
file_1_file_1_jg10345	shot_OG0000909_OG0	20383	32220	54779	16045	53917	52617	65283	32664	66376	57438	35140	78183	42620	36089	28712	61682	67269	20189	53207	66288	68717	43380	73457	60122	49487	59560	64989
file_1_file_1_jg10346	shot_OG0007305	39	177	295	18	614	75	364	75	212	154	140	159	135	168	33	74	87	51	48	101	59	251	96	98	62	89	30
file_1_file_1_jg10347	shot_OG0013290_OG0	7	60	161	16	141	38	63	33	41	52	50	26	76	16	28	20	41	54	15	19	21	20	15	20	11	27	7
file_1_file_1_jg10348	DJ-1alpha_OG0007306	24	14	42	7	8	35	17	41	25	48	29	42	64	31	23	35	45	19	42	31	85	39	17	63	13	56	43
file_1_file_1_jg10349	AGO1_OG0007307	3416	6299	7959	6099	7093	2622	3811	3231	3926	11099	3640	2540	4210	8052	4671	3370	4142	3036	1229	2443	2595	7605	1993	1970	1880	1652	3135
file_1_file_1_jg1035	gammaSnap2_OG0011457	25	6	621	4	0	35	27	478	66	602	438	47	347	15	433	47	86	392	106	73	99	29	52	79	26	41	36
file_1_file_1_jg10350	mRpL53_OG0007308	1364	1801	2664	1748	1529	1035	813	3058	1129	3025	1942	1557	2107	1163	2076	1030	1349	2285	1807	1468	1609	1547	1285	1555	1052	1973	1891
file_1_file_1_jg10351	Rpn13_OG0007309	7671	6349	8016	7199	6872	4491	2901	7123	4526	7659	4885	3499	6079	8242	5405	4483	5461	5855	3875	3776	3669	7363	2455	4222	3383	3742	5738
file_1_file_1_jg10352	Cp1_OG0001146_OG0	7924	30602	23091	29395	30875	28261	20041	21999	22565	27339	19604	17184	17652	11007	17319	24575	28511	18090	17944	15129	17672	10413	13357	15848	20506	14658	29333
file_1_file_1_jg10353	CG42806_OG0012070_OG0	951	684	1473	519	438	533	337	1413	541	1773	909	250	1235	1078	1238	505	601	1078	323	278	282	1288	243	318	405	246	581
file_1_file_1_jg10354	PheRS-m_OG0006799	946	1297	2625	1147	1062	1419	1237	2687	1703	2955	2110	2211	2587	540	2065	1530	1926	1959	2606	2008	1987	1170	1974	2208	1363	2966	2991
file_1_file_1_jg10355	St4_OG0006800	8	257	0	344	148	0	0	4	1	2	0	0	1	4	2	1	1	3	3	0	0	1	1	9	1	0	1
file_1_file_1_jg10356	CG6701_OG0002989_OG0	2313	8415	7059	7257	7234	3917	3887	5733	4434	9485	4684	3150	4723	3719	5806	5129	5116	4300	2426	2795	2967	3857	2449	3220	3808	2751	5563
file_1_file_1_jg10357	CG18568_OG0001639_OG0	3	0	1	0	0	0	2	0	10	7	0	1	2	2	0	34	6	0	62	10	0	0	1	501	3	0	1
file_1_file_1_jg10358	Ctf4_OG0002990_OG0	828	2591	121	3188	2139	86	62	86	51	95	68	75	76	782	55	63	58	56	45	31	35	1259	35	56	57	67	141
file_1_file_1_jg10359	CG8067_OG0002991_OG0	375	462	537	677	458	445	286	438	545	606	467	736	655	228	400	479	671	486	790	775	676	265	516	865	333	853	866
file_1_file_1_jg1036	knk_OG0002247	1262	199	278	177	256	631	441	135	570	277	195	264	198	2630	168	554	631	130	310	384	289	2137	194	302	631	292	902
file_1_file_1_jg10360	RN-tre_OG0006801	911	2554	3195	2338	2219	1533	1087	2342	1532	3300	2013	2042	2276	1272	2045	1645	1793	1623	1306	1290	1985	1320	1437	1415	1232	2287	1844
file_1_file_1_jg10361	mam_OG0006542	224	369	306	291	362	149	191	186	143	343	147	86	139	408	170	155	159	123	94	93	99	417	85	79	102	62	63
file_1_file_1_jg10362	CG18371_OG0006541	3	7	18	5	4	3	1	9	11	24	15	14	21	2	9	9	8	9	28	23	17	3	17	54	7	19	7
file_1_file_1_jg10363	mam_OG0001609	2865	3242	4782	3181	3638	1780	1891	3329	2113	4714	2153	1563	2406	4065	2912	2066	2050	2234	1239	1357	1735	4265	1181	1443	1336	1520	1664
file_1_file_1_jg10364	Prosap_OG0006540	3524	6725	8156	5903	7107	3671	3783	6207	4535	10943	4303	3687	6297	5795	6293	4485	5641	4139	2176	2975	3990	5368	3287	3036	4019	1920	3924
file_1_file_1_jg10365	CG42287_OG0012651_OG0	1	0	0	0	0	0	0	2	1	4	1	0	0	1	1	0	0	2	4	0	1	0	0	25	2	2	3
file_1_file_1_jg10366	CG42288_OG0006539	1	0	0	1	0	1	0	1	0	5	1	0	1	4	1	9	2	0	22	8	1	0	0	48	1	2	1
file_1_file_1_jg10367	Prosap_OG0013473_OG0	541	540	421	520	615	603	301	830	531	1379	662	739	1784	556	562	649	838	704	388	534	762	517	499	691	485	291	306
file_1_file_1_jg10368	Rcd1_OG0002923	2936	5795	4797	5593	4788	2502	1995	4202	2362	5247	3194	2702	4390	3059	3782	2329	3118	3129	2199	2177	2923	3663	2073	2342	2281	2783	3499
file_1_file_1_jg10369	pea_OG0006538	1258	3022	1433	2690	2542	636	650	1262	672	1544	895	661	1234	1412	1037	609	839	901	663	642	800	1675	592	662	560	870	999
file_1_file_1_jg1037	tws_OG0002248	1840	8720	3689	8627	7238	1794	1767	2721	1876	3846	2339	2892	1372	3769	2409	2082	2241	1834	2402	1988	2758	3834	2198	1963	2011	2876	2305
file_1_file_1_jg10370	CG13018_OG0006537	144	114	225	125	92	164	76	186	145	254	156	173	166	75	188	115	151	166	265	202	211	106	201	234	127	278	240
file_1_file_1_jg10371	CG13016_OG0006536	435	1040	493	1096	850	351	256	418	333	439	345	387	360	587	272	272	422	290	354	276	386	721	272	295	313	387	472
file_1_file_1_jg10372	CysRS-m_OG0002922	474	712	1220	657	535	446	408	1085	575	1419	850	663	1241	470	926	484	682	959	849	668	696	580	621	922	502	910	801
file_1_file_1_jg10373	O-fut1_OG0006535	1456	1377	735	1434	1303	323	274	638	354	722	512	250	429	2638	524	335	426	448	265	178	266	3025	134	238	229	221	499
file_1_file_1_jg10374	eIF3m_OG0002921_OG0	7708	10750	7967	10184	9254	8738	5852	7572	6973	8878	6883	6287	6186	6442	5994	7221	8316	5259	5078	5058	6690	10012	4287	5765	5173	7101	11050
file_1_file_1_jg10375	CG8323_OG0002920_OG0	426	850	961	945	949	714	658	837	665	1059	735	605	821	294	703	601	762	749	737	573	677	450	571	654	592	952	1377
file_1_file_1_jg10376	CG18327_OG0000896	19	859	138	1076	822	496	218	107	107	138	91	36	178	16	106	116	140	78	40	40	48	31	28	41	76	51	195
file_1_file_1_jg10377	CG18324_OG0002919	362	1100	1005	1111	959	460	317	892	382	1060	744	429	903	350	759	376	565	739	701	460	453	528	381	532	278	601	726
file_1_file_1_jg10378	CG4960_OG0017042	5843	4319	12486	5165	4003	7864	4155	10746	6650	13138	9874	6930	8748	4517	9480	6882	7810	8377	7830	7048	7182	6993	4694	7453	3877	6050	8410
file_1_file_1_jg10379	mRpS16_OG0006534	628	704	601	766	601	416	240	551	424	564	511	452	421	347	385	378	439	470	538	468	421	587	324	543	317	519	555
file_1_file_1_jg1038	TAF1B_OG0002249	523	1817	279	1562	1445	159	124	234	160	285	239	107	195	651	199	99	165	143	110	103	132	763	71	109	148	98	161
file_1_file_1_jg10380	cg_OG0006533	4075	8649	7464	7932	6642	3100	2544	4843	3719	7652	3747	3731	4471	5306	4807	3502	4279	3526	3291	3108	4112	6065	3025	3013	2839	3633	3920
file_1_file_1_jg10381	CG30069_OG0001138	8764	5170	7646	2831	9734	12523	14128	4095	11967	7591	4540	7598	5790	14969	4063	12673	13800	3343	4513	5785	6981	15019	7060	5669	13758	8326	19135
file_1_file_1_jg10382	VGAT_OG0006532	177	22	42	1	14	36	99	25	310	56	40	54	42	87	24	180	241	24	91	153	471	262	56	183	13	75	24
file_1_file_1_jg10383	Sox15_OG0006531	948	42	5988	29	49	548	395	5131	691	6448	3697	1763	5354	626	3997	806	831	4021	1701	1655	1754	396	1298	1830	500	1704	533
file_1_file_1_jg10384	RpS23_OG0006530	38675	44614	20945	43169	36976	38408	21598	16349	23353	18390	15783	20199	14107	22499	13616	25611	28439	12510	17693	15916	20433	47632	15520	17753	21075	26116	49678
file_1_file_1_jg10385	CG8468_OG0006529	2392	1903	48	1943	2071	1386	906	16	802	27	29	99	36	4321	9	1396	1073	6	96	153	115	4644	55	149	319	97	631
file_1_file_1_jg10386	Opa1_OG0006528	4979	6726	7295	5467	5472	5885	5393	6836	5750	8820	5649	6541	7854	4507	5614	5778	6875	5249	7409	5505	6534	5955	6331	5935	5747	9923	10675
file_1_file_1_jg10387	CG8485_OG0006527	1825	4201	6182	4188	4182	2152	2706	5741	2145	7547	4202	1364	5684	1854	5087	2274	2812	4375	1520	1402	1846	2147	1263	1371	1994	1627	2756
file_1_file_1_jg10388	Usp20-33_OG0006526	850	3588	2563	3136	2679	805	761	2208	992	2868	1394	794	1881	941	1935	966	1152	1793	950	737	817	1157	651	1081	812	879	1227
file_1_file_1_jg10389	SmydA-1_OG0006525	1131	2320	89	2089	1523	278	498	80	356	185	183	889	177	661	55	288	367	41	1308	615	723	1194	1035	671	716	2075	1274
file_1_file_1_jg1039	Invadolysin_OG0001497_OG0	604	1932	6341	1760	2840	5808	7524	5404	3843	5268	3629	1375	2957	1395	3357	3965	5162	3271	1276	1484	1974	1051	1530	1503	4033	1356	5257
file_1_file_1_jg10390	Mdr50_OG0006524	10	71	6	252	54	38	19	1	78	11	0	3	3	11	2	91	59	4	7	16	10	21	33	13	54	20	65
file_1_file_1_jg10391	Hsc70-5_OG0006523	4708	15247	8764	10998	9552	7939	6855	9481	8271	10845	7409	9157	6875	5719	7091	9772	8973	6461	11431	7812	8404	8276	7807	8491	6156	12801	11897
file_1_file_1_jg10392	CG8531_OG0006522	2103	4365	2479	3413	2900	1892	1571	2320	1656	2646	1761	1799	1714	2126	1796	1757	1990	1709	1856	1562	1738	3200	1331	1951	1290	2509	2905
file_1_file_1_jg10393	beta4GalNAcTA_OG0006521	293	1156	1311	980	979	651	554	1271	734	1497	840	586	662	460	1042	638	817	961	824	542	637	570	534	616	659	615	1007
file_1_file_1_jg10394	CG8547_OG0006520	8155	8058	5573	5968	8953	12500	13334	4761	15043	8474	7752	29847	7299	11162	3510	15308	17810	3462	25424	21527	28250	10388	29393	20580	17815	37597	26171
file_1_file_1_jg10395	Sps1_OG0000895	4842	4815	1108	4670	3417	789	598	1333	736	1303	914	486	1218	4179	807	706	858	970	468	442	494	5614	333	677	434	474	1009
file_1_file_1_jg10396	conv_OG0006519	1493	228	179	84	143	320	484	93	488	221	128	198	119	3535	94	413	559	95	368	215	202	3182	231	197	473	487	845
file_1_file_1_jg10397	Ih_OG0011604	1554	1310	21428	849	1450	4295	4631	18988	4972	26567	12935	5401	19675	3293	13928	4801	6069	14108	4202	4560	7225	2624	5223	4655	4333	3682	4686
file_1_file_1_jg10398	tej_OG0002918	19	1740	60	1382	1112	8	7	32	14	21	20	14	37	9	24	10	19	15	15	13	9	14	6	16	9	11	12
file_1_file_1_jg10399	Shrm_OG0000588	3650	2109	2179	1666	2078	3024	2807	2201	3231	3007	2188	3896	2594	3953	1594	3567	4049	1601	3045	2913	3637	4096	3604	3331	3664	5355	5155
file_1_file_1_jg104	Ste12DOR_OG0000056_OG0.59	0	0	0	0	0	0	0	0	0	0	0	0	0	0	0	0	0	0	0	0	0	0	0	0	0	0	0
file_1_file_1_jg1040	CG6254_OG0001498_OG0	477	696	512	736	629	214	187	482	281	613	364	273	447	521	415	242	346	410	332	305	391	547	265	340	273	313	356
file_1_file_1_jg10400	CG8613_OG0006125	1171	1955	3940	1539	1599	2048	2045	3282	2419	4292	2788	2984	2745	1545	2973	2690	2938	2400	3611	2744	3080	1924	2702	2692	1997	3639	3897
file_1_file_1_jg10401	CG8617_OG0006126	433	666	954	745	752	324	251	729	400	809	579	328	550	435	555	377	462	605	350	259	398	582	224	401	301	280	500
file_1_file_1_jg10402	Arc1_OG0002768_OG0.2	7641	3598	1029	1722	3831	7229	3642	568	4237	1452	1063	8168	511	7895	629	5044	4162	340	3275	4516	6839	9290	4007	6698	4952	13435	9501
file_1_file_1_jg10403	Arc1_OG0002768_OG0	1	2	0	1	2	2	1	0	2	1	1	2	2	0	3	5	1	0	1	0	6	3	0	3	5	4	2
file_1_file_1_jg10404	Arc2_OG0006127	237	305	227	248	264	326	199	181	372	294	154	382	189	268	162	455	424	153	435	291	348	329	278	368	276	707	658
file_1_file_1_jg10405	Tfb1_OG0006128	2655	4216	1552	3768	2727	1425	970	1530	1314	1610	1270	1485	1462	2484	1109	1400	1591	1030	1245	1189	1441	3402	1099	1362	1090	1710	2014
file_1_file_1_jg10406	CG34442_OG0000668_OG1	0	2	2	1	2	1	0	0	1	2	1	1	6	0	3	3	3	1	1	2	0	2	1	1	0	6	1
file_1_file_1_jg10407	CG34442_OG0000668_OG0	1	0	0	1	0	2	0	0	0	0	1	0	0	2	0	2	3	0	0	0	0	0	0	4	0	0	1
file_1_file_1_jg10408	CG34443_OG0012822_OG0	0	0	0	0	0	0	0	0	0	1	0	0	0	0	0	0	0	0	0	0	0	0	0	0	0	0	0
file_1_file_1_jg10409	Obp50a_OG0013352_OG0	0	0	14	0	0	3	0	19	15	38	51	274	47	0	4	8	7	8	349	273	273	0	165	280	0	143	0
file_1_file_1_jg1041	Best1_OG0002590_OG0	871	4740	15628	3636	3931	3772	3439	13392	3897	19605	8343	2995	12751	1494	12409	4193	4408	11944	3137	2649	2955	1327	2611	2664	3497	3619	6442
file_1_file_1_jg10410	Obp50c_OG0012051_OG0	0	0	0	0	0	0	0	0	0	2	0	0	0	0	0	1	0	0	5	0	0	0	0	19	0	0	0
file_1_file_1_jg10411	Obp50c_OG0012482_OG0	2	0	6	0	0	0	0	6	4	10	14	15	9	2	8	5	2	7	42	33	21	5	9	53	0	6	0
file_1_file_1_jg10412	Obp50d_OG0012052_OG0	21	1	0	0	0	0	0	0	0	0	0	0	0	23	0	1	0	0	0	0	0	43	0	2	0	0	0
file_1_file_1_jg10413	CG34185_OG0006129	21	0	167	1	0	0	0	123	1	136	100	2	105	19	120	0	2	103	2	2	0	19	1	1	0	3	2
file_1_file_1_jg10414	Obp50e_OG0006130	24	26	12	13	7	4	2	14	4	16	22	3	13	36	20	2	4	9	2	3	0	31	0	5	2	1	2
file_1_file_1_jg10415	CG30075_OG0012569	0	0	0	0	0	1	0	1	0	0	0	0	0	0	0	1	0	0	6	0	0	0	0	4	0	0	0
file_1_file_1_jg10416	Dh44-R1_OG0006131	24	11	681	2	6	54	27	610	163	763	426	132	683	15	635	122	119	594	128	115	244	40	83	127	43	94	66
file_1_file_1_jg10417	CG10104_OG0006132	0	0	2	0	0	0	0	1	0	1	0	0	0	0	0	0	0	0	9	1	0	0	0	12	0	0	0
file_1_file_1_jg10418	CG17385_OG0006133	1754	2908	3720	2754	2511	1591	1274	3749	1787	3863	2626	2029	2982	1905	2766	1745	2129	2959	2577	1673	2061	2241	1862	1874	1723	2635	2980
file_1_file_1_jg10419	Sin1_OG0002769_OG0	327	1070	674	1286	950	367	310	574	410	685	546	506	411	418	480	393	486	415	578	473	545	498	432	479	320	675	592
file_1_file_1_jg1042	CG12814_OG0001499_OG1	1360	1698	3150	998	1825	3023	2854	3197	3320	3699	2138	1655	2154	2634	2503	3776	3879	2332	2040	1532	1620	2413	1502	1457	3475	1916	5049
file_1_file_1_jg10420	lncRNA:CR44926_OG0015523	0	0	197	1	1	4	6	138	2	222	102	3	216	0	205	5	11	170	7	6	7	2	1	3	4	5	4
file_1_file_1_jg10421	Achl_OG0002770	1864	166	2256	142	167	390	884	1960	381	2682	971	126	1213	4272	1983	346	842	1367	187	198	141	1802	122	232	350	93	462
file_1_file_1_jg10422	phyl_OG0006134	220	24	4650	6	6	235	116	4827	356	4897	2784	353	4265	272	3650	352	469	3550	427	340	600	349	345	361	180	209	178
file_1_file_1_jg10423	Oaz_OG0006135	4	0	4	0	0	1	1	3	0	4	6	1	1	2	0	1	2	0	0	0	2	22	0	0	1	2	5
file_1_file_1_jg10424	Oaz_OG0006136	544	11	65	4	8	35	42	24	33	34	52	35	37	942	31	20	52	23	42	49	42	1331	34	32	33	31	35
file_1_file_1_jg10425	PRAS40_OG0002771	1647	4700	582	4369	3577	1343	1008	422	1007	662	604	1966	424	1553	313	1343	1338	292	1405	1221	1823	2301	1424	1364	958	1944	1893
file_1_file_1_jg10426	Cpsf160_OG0006137	1373	3555	1630	3098	2764	663	645	1241	636	1710	922	586	1028	1855	1161	677	778	827	541	537	611	2260	451	526	547	641	980
file_1_file_1_jg10427	Asx_OG0006138	1586	3601	4478	2713	3648	1472	1646	2828	1755	4656	2250	1992	2464	2360	3000	1614	1980	1815	1388	1501	1931	2800	1713	1703	1778	1718	1851
file_1_file_1_jg10428	Cpr51A_OG0006139	1667	846	437	234	412	652	643	438	661	422	175	61	370	1824	281	631	807	298	68	86	86	1521	47	57	860	99	1326
file_1_file_1_jg10429	CG30197_OG0012645_OG0	1353	2581	18652	1816	3029	11034	8093	13582	12112	15693	9120	4570	11231	1021	11309	12094	15508	12280	4551	5147	4997	1324	3239	5906	10291	4771	21310
file_1_file_1_jg1043	Timp_OG0002591_OG0	108	53	1347	23	42	145	177	811	405	1696	547	230	566	82	922	278	432	501	241	292	701	181	216	286	75	123	126
file_1_file_1_jg10430	ttv_OG0006140	96	626	249	415	485	123	134	123	150	220	88	63	90	282	142	140	145	81	90	90	102	299	67	67	108	65	130
file_1_file_1_jg10431	CG30076_OG0006141	0	1	1	0	3	1	1	0	2	3	0	0	2	0	0	1	4	0	2	3	2	0	1	4	2	4	4
file_1_file_1_jg10432	ttv_OG0006142	54	259	133	203	155	82	59	66	77	103	55	53	45	146	71	65	69	53	37	34	40	133	28	37	40	43	89
file_1_file_1_jg10433	LamC_OG0006143	6279	6009	5330	5230	5842	8503	5975	5173	8503	5421	3648	4936	4306	7979	3392	12247	8918	3477	3462	4271	4800	8752	3855	4412	5098	5136	10441
file_1_file_1_jg10434	ttv_OG0006144	286	930	434	852	787	296	260	297	310	572	255	215	215	594	303	287	351	227	231	225	202	527	170	181	233	203	388
file_1_file_1_jg10435	CG12869_OG0006145	41	26	25	5	4	33	24	30	49	53	33	21	21	57	18	51	39	35	51	24	20	103	30	25	31	39	53
file_1_file_1_jg10436	CG12869_OG0006146	23	3	31	5	2	6	6	14	14	18	10	13	14	14	10	24	21	15	21	16	11	43	13	14	9	10	23
file_1_file_1_jg10437	Polr1A_OG0006147	2118	9082	1063	4450	4105	1273	1030	902	833	1286	742	824	855	2851	897	917	1050	702	620	602	853	3517	544	621	827	857	1404
file_1_file_1_jg10438	Blos1_OG0006148	304	311	554	322	289	345	237	539	366	580	341	368	534	297	460	306	444	438	338	305	397	361	274	384	265	353	558
file_1_file_1_jg10439	tra2_OG0011582	903	1490	945	1575	1222	607	368	826	514	1009	651	446	720	1176	677	521	584	634	440	428	619	1310	303	571	355	472	744
file_1_file_1_jg1044	Syn_OG0002592_OG0	483	1866	347	1512	1770	1914	1571	214	2711	823	598	2061	345	555	199	2639	2975	208	2597	1780	1872	656	1784	1923	2331	3284	4019
file_1_file_1_jg10440	CG12868_OG0001564	180	318	1176	284	251	633	368	886	687	1327	1106	1448	852	194	866	610	783	747	1574	1154	1382	231	1009	1164	494	1739	1098
file_1_file_1_jg10441	CG33468_OG0011583_OG0	12	54	26	30	42	153	43	12	69	45	26	35	28	7	28	76	76	12	41	32	60	7	28	58	79	43	148
file_1_file_1_jg10442	Su(var)2-HP2_OG0000760_OG0	2759	5124	3627	4281	5270	1169	1253	2220	1315	3207	1705	1300	2649	4042	2229	1434	1593	1685	1014	1103	1345	4302	1014	1208	979	1416	1685
file_1_file_1_jg10443	Sec61beta_OG0006149	5062	3100	2277	3760	3114	3086	1638	2253	1944	2421	1426	1323	1304	5616	1572	2213	2204	1853	1311	1237	1464	7491	966	1511	1587	1249	3385
file_1_file_1_jg10444	CG12863_OG0011584	262	697	342	681	561	165	108	298	135	364	247	161	283	249	232	137	180	272	182	147	155	289	125	218	155	168	251
file_1_file_1_jg10445	Had2_OG0006150	1155	187	35	113	129	360	244	4	239	34	54	300	39	532	10	317	355	11	324	260	307	1714	305	286	103	455	500
file_1_file_1_jg10446	CG12862_OG0011585_OG0	0	0	0	0	0	0	0	0	0	2	0	1	0	1	0	0	0	0	0	0	0	1	0	0	0	0	0
file_1_file_1_jg10447	CG10139_OG0006151	574	918	676	867	906	365	282	592	379	768	495	420	471	648	530	357	471	482	422	332	485	776	306	380	406	444	621
file_1_file_1_jg10448	Adgf-E_OG0006152	1	0	0	0	0	1	0	0	2	1	1	3	0	1	2	19	1	0	14	6	4	0	1	141	0	1	0
file_1_file_1_jg10449	CG12861_OG0006153	0	0	0	0	0	3	0	0	19	43	0	0	0	0	0	111	27	2	145	26	2	0	0	1174	0	0	0
file_1_file_1_jg1045	Syn_OG0002593_OG0	373	178	5394	51	104	593	657	3385	1369	5969	2359	956	2705	199	3450	1029	1632	2324	1102	1206	2530	635	971	1106	371	526	466
file_1_file_1_jg10450	CG12860_OG0006154	2	2	3	10	9	2	0	1	41	34	0	2	0	3	0	185	21	0	203	27	2	0	0	1528	0	0	2
file_1_file_1_jg10451	CG12866_OG0002772	1	0	3	0	2	0	0	5	1	3	0	0	0	0	0	0	1	0	23	4	1	0	2	24	2	0	2
file_1_file_1_jg10452	mspo_OG0006155	244	116	692	71	63	136	131	644	238	972	493	445	792	160	535	214	260	618	440	417	472	269	400	413	208	710	340
file_1_file_1_jg10453	CG30480_OG0002773	10	54	52	5	15	13	5	14	20	44	34	43	44	7	23	18	31	5	36	40	64	17	56	43	17	73	26
file_1_file_1_jg10454	mspo_OG0006156	566	320	1604	171	253	383	511	1629	554	2410	1193	1066	1316	500	1193	563	598	1307	1278	895	1134	775	1096	813	662	1575	882
file_1_file_1_jg10455	CG43428_OG0012947	0	1	0	0	0	0	1	0	1	0	0	0	0	0	0	0	0	0	0	1	0	1	2	0	1	0	1
file_1_file_1_jg10456	jef_OG0006157	65	124	5122	40	50	537	559	3625	877	5027	2463	726	1640	132	3221	671	981	2299	815	900	1631	365	864	842	373	466	386
file_1_file_1_jg10457	AttC_OG0000164_OG0	309	872	283	261	55	14851	586	21	1117	2182	1016	1550	820	644	691	3212	1060	146	1141	511	1636	816	5845	341	7439	6370	19146
file_1_file_1_jg10458	AttC_OG0000164_OG0.2	207	603	295	149	62	7601	537	38	1132	1882	853	1073	519	252	537	1627	675	191	741	398	1056	948	5353	327	6982	3964	7984
file_1_file_1_jg10459	Rpn6_OG0006158	6784	8218	6489	8265	7253	4762	3384	6410	4700	6982	4339	3178	5078	9207	5048	5088	5671	4847	4299	3690	3453	7795	2092	4108	3046	3044	5441
file_1_file_1_jg1046	CG12420_OG0002594_OG0	5	1	58	0	0	3	2	52	10	46	34	12	64	3	25	15	10	31	8	12	13	1	10	11	2	13	8
file_1_file_1_jg10460	ave_OG0006159	231	309	363	417	348	173	125	370	225	442	266	242	330	175	292	217	281	313	254	233	273	199	164	258	144	230	267
file_1_file_1_jg10461	CG10151_OG0006160	249	239	934	91	131	93	36	711	146	790	520	109	600	172	548	100	181	546	119	132	221	405	88	242	53	78	72
file_1_file_1_jg10462	ND-B15_OG0006161	1983	1394	2657	1365	1419	2202	1904	2401	2428	2965	2060	3661	1795	901	1803	2244	2869	1844	5809	3462	3364	1980	4086	3845	2612	5494	5533
file_1_file_1_jg10463	Trs31_OG0006162	468	573	715	434	461	411	304	644	432	699	544	569	560	462	517	423	540	536	520	484	550	520	489	525	405	551	690
file_1_file_1_jg10464	CG12857_OG0006163	0	2	11	2	2	3	4	5	6	4	2	2	9	6	0	2	0	0	42	5	3	1	2	82	1	4	3
file_1_file_1_jg10465	Spred_OG0002774	947	2162	3619	1692	1552	894	1031	2516	1245	4212	1899	1217	1956	1739	2434	1102	1410	1797	1229	1006	1576	1921	1037	913	1031	1114	1172
file_1_file_1_jg10466	asRNA:CR42254_OG0000288_OG1	64	132	250	139	148	57	43	215	74	244	176	61	179	62	186	59	80	189	103	82	80	61	75	76	66	94	87
file_1_file_1_jg10467	BEAF-32_OG0006164	1882	2584	1745	2805	2563	870	607	1515	839	1703	1245	959	1604	1784	1235	940	1047	1137	940	840	1001	2073	781	881	748	1033	1210
file_1_file_1_jg10468	kn_OG0012992	31	7	2	2	9	18	32	0	34	3	7	7	2	47	0	25	44	0	7	3	19	37	7	13	18	3	23
file_1_file_1_jg10469	kn_OG0006165	131	34	7	3	12	52	51	1	92	9	7	16	5	112	0	64	81	1	30	21	62	141	31	30	71	12	79
file_1_file_1_jg1047	CG12817_OG0002595_OG0	21	9	176	1	0	27	21	194	74	219	168	49	215	8	197	39	82	161	71	69	87	27	34	63	16	37	27
file_1_file_1_jg10470	hui_OG0006166	6692	818	351	605	1321	17538	9737	128	10888	475	433	2263	230	6495	65	11224	12077	39	1663	2023	2255	6254	2048	2458	18039	4884	25711
file_1_file_1_jg10471	Pgm2b_OG0006167	0	0	0	0	0	0	2	0	1	2	0	0	0	1	0	17	3	0	25	1	0	1	0	227	1	0	1
file_1_file_1_jg10472	CG10205_OG0006168	1595	36	38	24	39	13404	7143	77	8664	519	934	5080	380	2532	3	8429	9827	6	3080	4039	5072	2455	4248	4463	11222	9259	20225
file_1_file_1_jg10473	NaPi-T_OG0002775	22	4860	49	4101	3610	13	10	27	12	21	45	7	33	36	13	16	21	12	7	10	6	25	5	9	14	20	34
file_1_file_1_jg10474	CG10209_OG0006169	448	1156	894	1280	1008	477	418	831	544	1030	576	492	754	454	648	474	684	616	439	454	542	563	365	516	454	495	753
file_1_file_1_jg10475	SMC2_OG0001116	2668	2784	704	2964	2534	224	158	540	265	643	451	290	575	2925	513	245	304	413	231	248	311	3307	233	366	237	316	277
file_1_file_1_jg10476	Ercc1_OG0006170	205	277	156	409	246	69	55	148	82	158	136	49	70	227	107	64	95	105	54	45	52	248	33	76	54	52	92
file_1_file_1_jg10477	Ciao1_OG0006171	1333	1934	2678	1783	1624	1670	1170	2686	1628	3007	2004	1437	2711	946	2257	1606	1964	2367	1442	1378	1553	1413	1150	1393	1281	1611	2359
file_1_file_1_jg10478	HPS1_OG0006172	313	593	795	596	438	424	286	690	438	859	582	306	713	281	600	338	515	551	287	300	430	379	221	289	217	303	445
file_1_file_1_jg10479	CG33506_OG0006173	699	1007	649	988	754	343	274	552	390	660	432	454	548	487	448	404	456	477	544	437	425	749	364	540	324	525	599
file_1_file_1_jg1048	CG34107_OG0002596_OG0	0	0	17	0	0	2	0	19	4	22	24	26	19	2	6	10	5	5	63	23	36	1	24	162	1	11	5
file_1_file_1_jg10480	U3-55K_OG0006174	674	2196	228	1893	1360	313	180	197	175	236	141	156	188	552	143	173	224	127	98	103	153	722	113	156	145	156	261
file_1_file_1_jg10481	Pcf11_OG0006175	5174	6286	11252	5754	6063	6768	5027	9195	6588	12541	6881	9666	11330	5589	7881	6637	7900	6163	5796	7603	9625	6138	7545	7718	6222	10044	8949
file_1_file_1_jg10482	Cyp6a22_OG0006602	41	2018	1430	2362	1819	1326	855	1048	1372	1264	1037	882	624	13	805	1505	1784	813	534	702	976	73	592	694	800	549	1286
file_1_file_1_jg10483	Cyp6a17_OG0000158_OG1	1086	2440	5509	1823	2660	6670	6496	4219	7525	5543	4044	6752	3752	1092	3344	7515	9869	3560	4928	5368	7366	1782	5891	5367	7428	5122	10140
file_1_file_1_jg10484	Cyp6a17_OG0000158_OG0	131	837	1306	413	755	1089	1605	1170	1314	1271	1015	1120	878	118	787	1358	1639	771	1154	881	1214	189	1145	776	1327	1737	2541
file_1_file_1_jg10485	Cyp6a19_OG0000106_OG0	1	8583	169	11142	6856	8	12	4	8	4	2	79	3	3	1	12	3	2	2	4	5	0	2	4	26	2	3
file_1_file_1_jg10486	Cyp6a9_OG0001615_OG1	70	1228	5886	680	1955	987	3090	2100	1539	4439	1676	1586	1513	128	1825	952	1867	1469	1493	1143	1266	284	2007	1353	2925	1743	3947
file_1_file_1_jg10487	Cyp6a19_OG0000106_OG1	105	2589	24555	920	3290	2802	11250	9197	5905	17783	5391	8183	5361	197	6258	3004	6706	5817	6288	5968	5581	402	13205	6500	12660	8841	12005
file_1_file_1_jg10488	Cyp6a21_OG0001140_OG0	37	580	16082	250	658	714	1790	4030	1259	11103	2854	1357	3137	138	3806	804	1723	3161	1358	1201	1160	204	1476	1483	1545	1411	1817
file_1_file_1_jg10489	Cyp6a8_OG0000181_OG1	192	1475	86539	737	549	5813	1638	57163	9566	109250	53405	12436	42470	12	62995	10861	11779	67012	11039	8565	13504	74	3830	7655	2308	4429	3140
file_1_file_1_jg1049	CG42795_OG0000869_OG0	206	86	8737	17	107	724	938	4131	1988	9045	4217	1975	5073	120	5092	1218	2124	3132	1286	2169	2968	337	1688	2176	428	964	424
file_1_file_1_jg10490	Cyp317a1_OG0006603	35	423	1967	372	419	806	676	1753	866	2123	1015	790	934	56	1421	943	1029	1240	897	704	729	109	641	601	742	602	999
file_1_file_1_jg10491	Kank_OG0006604	5492	4006	5976	2577	4572	6275	4436	5701	5200	7311	4404	4686	5793	5058	4587	5944	6142	4151	2952	3422	5145	7610	3967	3434	4726	4223	7561
file_1_file_1_jg10492	Agps_OG0002932	216	208	6745	211	326	1584	2439	5489	1954	6035	3437	305	7000	84	4361	1543	3213	4269	344	367	455	260	246	449	2402	347	3955
file_1_file_1_jg10494	Lap1_OG0006605	411	2081	882	1788	1894	216	294	577	322	815	392	341	430	963	563	323	394	322	271	248	388	832	339	381	285	336	409
file_1_file_1_jg10495	CG10257_OG0006606	11	3	2671	1	2	160	102	2220	237	2706	1666	162	2123	11	1717	210	283	1717	193	233	236	15	171	208	147	147	179
file_1_file_1_jg10496	aPKC_OG0006607	291	657	434	585	748	216	222	359	296	592	374	367	320	498	400	313	330	262	380	382	495	490	369	334	401	267	309
file_1_file_1_jg10497	aPKC_OG0006608	819	2235	2637	2259	1898	907	824	1724	1271	2634	1429	1497	1554	1663	1613	1062	1440	1080	1204	1322	1981	1745	1126	1385	658	971	1064
file_1_file_1_jg10498	aPKC_OG0006609	72	447	162	351	339	79	119	98	129	200	85	94	55	275	136	114	112	57	109	101	103	307	110	84	129	69	119
file_1_file_1_jg10499	ckn_OG0006610	3730	2373	4084	1550	2343	2877	2248	3622	3461	4583	2531	2095	2704	4560	3012	3534	3859	2539	2335	2086	2588	4507	1378	2192	2446	1427	3195
file_1_file_1_jg105	Ste12DOR_OG0000056_OG0.5	0	0	0	0	1	0	0	0	0	0	0	0	0	0	0	0	0	0	0	0	0	2	0	0	0	0	0
file_1_file_1_jg1050	CG3999_OG0002597_OG0	684	80	24	105	150	548	393	11	409	28	33	61	35	299	10	698	635	4	175	191	100	926	71	220	153	61	216
file_1_file_1_jg10500	CG7639_OG0006611	661	1341	1098	1080	909	741	938	1110	1019	1428	945	1110	866	590	771	1057	1088	748	2188	1170	1066	970	1276	1177	1097	2176	2077
file_1_file_1_jg10501	pcs_OG0006612	2275	6298	2451	5541	4744	3058	2186	2662	2604	3758	2319	3111	3226	2821	2032	2964	3282	1984	2008	2207	3095	2519	2331	2370	2941	2626	4386
file_1_file_1_jg10502	CG10265_OG0006935	237	671	419	738	648	118	103	434	127	419	279	165	341	239	288	116	150	332	176	122	182	295	154	205	145	211	201
file_1_file_1_jg10503	hbs_OG0006936	836	77	92	13	55	49	113	101	108	119	98	36	46	1955	73	71	155	55	48	37	121	2292	31	51	32	35	53
file_1_file_1_jg10504	CG33467_OG0000567_OG0	1	0	0	0	0	0	0	0	0	1	0	0	1	2	1	0	0	0	1	2	2	1	0	1	2	0	1
file_1_file_1_jg10506	chn_OG0003006_OG0	2650	5209	22960	5862	4627	1769	1519	19148	2918	24366	11064	2350	18025	3324	14764	2447	3296	12380	2046	2278	3767	4455	2161	2381	1529	1764	2011
file_1_file_1_jg10507	CG8089_OG0013268_OG0	94	240	53	302	207	33	43	67	40	65	39	30	27	134	54	47	56	43	41	19	44	127	20	16	35	22	63
file_1_file_1_jg10508	CG7544_OG0003007_OG0	160	497	296	577	480	119	100	236	147	283	223	170	250	192	236	100	165	195	158	129	154	226	111	140	119	121	149
file_1_file_1_jg10509	igl_OG0003008_OG0	195	78	8387	18	30	503	480	6928	892	7893	4679	852	3286	120	6158	903	1287	4710	1229	976	1660	375	763	914	385	419	419
file_1_file_1_jg1051	Sirt6_OG0002598_OG0	170	484	148	599	466	61	63	174	84	175	117	59	108	160	152	69	100	104	57	60	67	236	45	66	67	60	90
file_1_file_1_jg10510	GPHR_OG0006937	407	1064	591	995	725	345	322	489	361	757	444	309	412	732	522	319	395	408	388	312	356	741	253	371	267	408	576
file_1_file_1_jg10511	CG11807_OG0003009_OG0	948	2340	2210	2349	2150	1320	1143	1981	1401	2672	1535	1457	1518	1212	1686	1484	1765	1600	1668	1328	1531	1219	1147	1390	1243	1691	1882
file_1_file_1_jg10512	row_OG0000422_OG1	9	3	11	1	1	4	1	7	6	4	6	3	2	3	2	4	1	2	3	4	2	1	6	6	10	2	1
file_1_file_1_jg10513	row_OG0006938	3055	4496	2687	3277	3165	1070	1037	1937	1077	2461	1327	978	1468	4327	1841	1064	1308	1290	839	752	1055	5004	801	752	1017	1020	1313
file_1_file_1_jg10514	row_OG0000422_OG0	0	0	3	0	0	7	0	0	5	1	0	1	0	1	0	4	6	1	0	1	0	0	1	0	4	0	2
file_1_file_1_jg10515	row_OG0013575	1229	1030	1101	926	775	446	335	826	461	972	692	451	868	1354	658	461	544	633	359	368	488	1438	309	398	425	475	637
file_1_file_1_jg10516	CG8093_OG0006939	0	3	0	12	0	0	1	1	0	47	0	1	0	1	2	1	0	2	1	2	0	0	0	2	0	0	2
file_1_file_1_jg10517	CG11808_OG0006841	367	321	415	419	352	146	93	386	153	449	309	173	396	296	318	170	187	327	133	171	166	355	115	174	150	139	192
file_1_file_1_jg10518	mRpL41_OG0006840	493	503	786	479	409	459	353	725	436	838	659	757	683	256	527	439	519	578	789	753	802	474	663	812	424	978	768
file_1_file_1_jg10519	CG8079_OG0006839	102	88	115	101	101	72	32	83	76	146	71	50	110	136	110	46	76	60	43	56	87	142	47	51	55	55	80
file_1_file_1_jg1052	pont_OG0002599_OG0	2497	3848	978	3110	2394	745	441	942	614	948	647	411	939	2168	752	613	745	761	444	333	483	2789	304	585	412	385	790
file_1_file_1_jg10520	Hex-C_OG0006838	30	1293	2	2731	2805	3323	1577	5	2943	7	23	163	4	4	0	3272	3660	0	248	527	201	26	99	503	575	262	2306
file_1_file_1_jg10521	CG8079_OG0006837	973	769	1275	896	764	690	368	1025	604	1284	727	531	1481	1057	902	743	829	763	454	516	698	962	374	484	440	600	915
file_1_file_1_jg10522	Fs_OG0006836	219	576	812	274	309	261	636	363	208	624	355	400	315	367	246	286	310	214	581	349	487	302	418	357	1085	764	433
file_1_file_1_jg10523	ItgaPS4_OG0000058_OG1	1326	4850	731	2117	3160	1935	1449	525	1892	1139	678	1039	713	2829	611	2350	1886	432	725	913	1040	2898	1003	937	1565	1062	2960
file_1_file_1_jg10524	ItgaPS4_OG0000058_OG0	11	55	15	23	25	39	26	8	42	18	11	16	8	42	6	30	33	6	16	12	10	33	23	22	32	32	61
file_1_file_1_jg10525	Trpm_OG0006835	1539	5413	9277	4636	4369	4266	2899	5708	4057	8512	4550	5436	7435	1644	5557	4380	4547	3906	3754	3847	5926	1770	3764	3819	2782	4570	4349
file_1_file_1_jg10526	ND-51L2_OG0006834	1	1	6	1	2	3	4	0	3	4	4	2	3	0	1	6	3	2	11	2	0	4	1	37	0	2	1
file_1_file_1_jg10527	CG8152_OG0006833	177	652	433	781	618	207	157	389	249	533	345	264	375	162	312	216	265	318	227	224	299	263	238	249	234	326	312
file_1_file_1_jg10528	Xpc_OG0001643	3018	6826	3564	6137	5498	1784	1806	2537	1947	3784	2423	2645	2572	4318	2387	1943	2391	1843	1893	1922	2932	4527	2251	1967	1820	2992	3036
file_1_file_1_jg10529	CG8155_OG0006832	1006	2338	2322	2132	2059	789	878	1845	859	2385	1228	777	1024	1761	1710	901	1014	1190	896	670	911	1911	654	784	730	833	1164
file_1_file_1_jg1053	Nuak_OG0002356	3214	4250	2656	3069	3734	3218	4207	1874	4938	3719	2878	9868	2993	3731	1517	4817	5284	1221	8398	6718	8443	4257	8287	6959	4924	13317	6601
file_1_file_1_jg10530	Arf51F_OG0006831	1393	2830	2334	2500	2512	1485	1377	1816	1650	2537	1717	1821	1641	1838	1755	1585	1859	1338	2068	1627	2069	1857	1683	1610	1554	1956	2210
file_1_file_1_jg10532	CG8160_OG0014335_OG0	95	0	3	0	0	0	2	0	1	1	0	1	2	104	0	0	0	0	4	2	4	136	2	5	1	2	2
file_1_file_1_jg10533	Hr51_OG0006830	34	8	0	0	1	5	0	0	15	0	1	3	1	9	0	4	4	0	12	5	22	49	1	6	1	6	3
file_1_file_1_jg10534	unc-5_OG0006829	1007	283	1843	125	314	310	294	1719	234	1695	1025	148	1204	1810	1131	223	273	883	184	157	288	2113	168	163	223	114	301
file_1_file_1_jg10535	Pms2_OG0006828	774	1726	804	1986	1509	161	121	454	211	670	447	232	451	893	476	155	215	391	174	176	256	943	167	243	173	192	234
file_1_file_1_jg10536	dup_OG0006827	1480	7087	420	8489	6686	211	148	370	215	390	209	166	269	1503	295	175	219	258	187	133	156	2062	83	198	187	130	238
file_1_file_1_jg10537	SRPK_OG0012073_OG0	3337	9140	3459	7416	6888	2499	2599	2736	2952	4563	2255	3845	2960	4911	2401	2828	3490	1977	3335	2873	3583	5257	3487	3146	2997	4011	3587
file_1_file_1_jg10538	SRPK_OG0000075_OG1	686	1422	712	1522	1360	474	444	567	592	832	444	758	513	929	446	586	715	382	681	555	740	901	576	605	626	914	786
file_1_file_1_jg10539	Stacl_OG0014618_OG0	28	65	84	161	50	12611	784	35	867	470	203	1328	118	67	82	2113	2131	30	1536	712	1277	559	3624	627	3321	4702	15103
file_1_file_1_jg1054	CG6293_OG0004895	19	3016	142	2392	1968	204	342	123	535	172	444	1036	97	41	20	478	690	38	3589	1410	937	71	1529	1197	281	1270	526
file_1_file_1_jg10540	Stacl_OG0011630_OG0	490	325	1046	197	231	1533	1709	522	2116	3002	2527	14387	1498	545	444	1890	2196	264	13214	8512	11732	704	14825	7931	2034	24788	4061
file_1_file_1_jg10541	CG30472_OG0014950_OG0	0	0	0	0	0	0	0	0	0	0	1	0	0	0	0	0	0	0	4	1	0	0	0	19	0	0	0
file_1_file_1_jg10542	Stacl_OG0012072_OG0	0	0	5	0	0	2	3	0	3	10	3	0	5	0	5	2	1	2	11	2	0	0	0	20	0	0	2
file_1_file_1_jg10543	Stacl-PR_OG0006826	281	169	3039	114	123	851	914	1663	1341	3497	2203	5632	2204	186	1692	1029	1303	995	5002	3842	5075	319	6010	4083	1017	10921	2226
file_1_file_1_jg10544	Stacl_OG0001642_OG0	174	84	7291	35	51	703	774	4618	1331	7001	2994	1197	4400	123	4311	1149	1676	2817	931	1165	1791	335	1298	1037	720	943	753
file_1_file_1_jg10545	CG8180_OG0002997_OG0	982	8600	1563	9275	7898	1830	1651	1147	1789	1447	1268	1333	1205	1048	841	1670	2650	905	1637	1262	1517	1364	1056	1346	1592	1168	2608
file_1_file_1_jg10546	CG12964_OG0002996_OG0	365	64	81	0	1	120	68	1	108	6	4	2	8	828	3	91	74	1	6	1	3	687	3	4	96	7	92
file_1_file_1_jg10547	Ir52a_OG0000063_OG0	0	0	1	0	0	1	0	2	6	11	18	42	5	2	0	5	0	1	70	43	46	1	26	31	0	32	3
file_1_file_1_jg10548	Ir52a_OG0000063_OG2	0	0	0	0	0	0	1	6	5	7	15	71	4	0	1	5	3	1	149	126	66	0	57	78	0	51	0
file_1_file_1_jg10549	Ir52c_OG0000128_OG1.2	0	0	2	1	0	0	0	5	3	12	6	37	1	0	0	4	9	0	439	211	27	0	47	172	0	22	1
file_1_file_1_jg1055	Bruce_OG0004896	5417	13430	19003	8325	14232	7389	9812	12048	8262	19392	10330	7154	12753	10247	11752	8057	9556	8550	5157	5591	6874	11732	5814	5509	6769	8339	10862
file_1_file_1_jg10550	Ir52c_OG0000128_OG1	0	0	1	0	0	0	0	0	1	0	0	16	0	0	0	2	2	0	85	36	20	0	31	34	0	32	0
file_1_file_1_jg10551	Pgant1_OG0006825	3666	2557	1303	2355	1862	1168	860	1265	1231	1388	740	710	911	4693	962	1314	1512	895	771	622	770	7016	573	640	1077	635	1621
file_1_file_1_jg10552	Khc-73_OG0006824	2983	6915	9620	4286	5824	4057	4445	5266	4486	10262	4643	3581	4716	4616	6064	4897	5012	3743	2670	2960	3658	4875	2946	2887	4271	3458	5603
file_1_file_1_jg10553	CG30471_OG0006823	69	0	1	0	0	1	5	0	6	1	0	4	0	85	2	2	9	0	7	4	2	117	0	7	2	9	3
file_1_file_1_jg10554	CG30467_OG0002995	845	1033	953	1181	926	255	147	840	291	920	540	285	687	729	664	252	315	702	320	215	288	823	218	329	209	375	470
file_1_file_1_jg10555	CG8187_OG0006822	372	541	778	446	432	349	299	764	422	811	647	528	721	278	604	373	459	666	646	499	595	400	491	510	348	709	711
file_1_file_1_jg10557	Vha36-1_OG0000260_OG1	2845	8623	12879	8823	8072	6877	5073	13939	6419	14477	9858	4096	9859	2242	10490	6665	7483	11036	3863	3892	4605	3392	3071	4046	6053	4181	11327
file_1_file_1_jg10558	eIF2Bgamma_OG0006821	962	1698	945	1352	1143	875	689	969	791	1206	850	971	840	912	814	750	933	759	884	696	933	1237	695	780	734	1095	1387
file_1_file_1_jg10559	CG8192_OG0006820	268	77	21	37	71	125	111	97	103	106	281	590	148	201	7	81	89	19	473	272	578	288	982	308	146	756	352
file_1_file_1_jg1056	CG12818_OG0004897	263	494	379	539	460	204	115	313	154	372	267	170	290	208	281	177	238	273	203	132	194	277	131	203	159	256	287
file_1_file_1_jg10560	CG12963_OG0001641_OG0	0	19	0	15	17	0	0	1	0	0	0	0	0	1	3	2	0	0	1	1	1	0	0	6	1	0	2
file_1_file_1_jg10561	CG12963_OG0000504_OG1	0	7	0	12	8	0	0	1	0	1	0	0	0	0	0	0	0	0	0	0	0	0	0	0	0	0	0
file_1_file_1_jg10562	CG12963_OG0002994_OG0	5	548	4	500	380	2	1	1	1	17	0	6	5	2	0	4	0	1	6	4	2	17	4	49	0	3	1
file_1_file_1_jg10563	CG8195_OG0006819	251	976	1610	965	797	442	404	1542	485	1657	1065	409	1006	522	1167	472	610	1064	465	442	497	554	312	372	355	513	775
file_1_file_1_jg10564	Flo1_OG0006818	3514	2508	4219	1983	2256	3209	2589	3872	3548	4498	2839	2496	4027	2947	3214	3672	4335	3037	2193	2157	2788	4390	1876	2243	2926	2279	4701
file_1_file_1_jg10565	Cdk5_OG0002993	586	945	788	964	843	635	494	770	648	899	638	704	669	603	580	653	788	606	664	602	785	726	535	657	463	861	936
file_1_file_1_jg10566	CG8204_OG0006817	210	332	272	332	262	214	138	252	175	253	178	244	202	153	208	202	218	167	201	191	256	198	170	235	150	280	315
file_1_file_1_jg10568	CG42524_OG0017418	282	290	684	297	316	767	425	613	525	747	571	498	706	370	505	598	623	462	395	427	581	449	328	405	511	358	646
file_1_file_1_jg10569	fus_OG0011629	1096	2353	8896	2192	3147	2994	2158	7346	3709	10442	5837	3123	9810	1099	6164	3745	4786	6728	4050	4411	3123	993	3114	4386	3306	2394	3566
file_1_file_1_jg1057	sle_OG0002357	3456	12618	733	10607	8545	308	259	532	306	801	397	249	461	5083	628	270	344	438	274	174	269	5982	169	614	271	279	321
file_1_file_1_jg10570	fus_OG0006816	1630	5523	14827	4132	5594	3916	3821	9961	5289	16169	7429	3396	10204	3203	9663	5746	5812	8103	5108	4798	3322	3232	2852	4388	3036	2315	4313
file_1_file_1_jg10571	CG8207_OG0006815	845	1238	1263	1117	1073	662	505	1132	614	1257	791	463	1084	760	876	610	801	1036	477	411	494	1132	392	467	603	565	1033
file_1_file_1_jg10572	Vha14-1_OG0006814	2153	3956	7470	4028	3506	3450	2395	7494	3474	8180	5623	3234	6459	1880	5897	3427	4111	6483	3781	3089	3377	2147	2574	3442	3107	3614	5711
file_1_file_1_jg10573	CG30091_OG0001640_OG0	161	2	0	1	2	0	0	0	0	0	0	1	0	31	0	0	1	0	0	0	0	145	0	1	1	0	1
file_1_file_1_jg10574	Impbeta11_OG0006813	1786	3737	1825	3378	2763	1355	1272	1626	1379	2033	1078	1438	1657	1710	1326	1351	1634	1250	1398	1143	1474	2304	1193	1418	1038	2271	2356
file_1_file_1_jg10575	Cep89_OG0006812	2	1	10	0	0	0	0	10	1	12	5	6	11	5	4	3	3	9	15	5	5	3	8	29	0	3	1
file_1_file_1_jg10576	CG30090_OG0000475_OG0	39	28	2	22	4	4	5	4	37	10	5	7	11	23	3	27	36	1	12	17	6	78	10	11	8	14	13
file_1_file_1_jg10577	asRNA:CR44372_OG0000331_OG0	6	3	1	0	2	4	0	1	9	1	0	1	0	3	3	8	7	0	0	2	5	5	0	3	0	1	0
file_1_file_1_jg10578	asRNA:CR44372_OG0000331_OG1	0	0	0	1	0	3	0	0	0	0	0	0	0	2	0	0	0	0	0	0	0	0	0	0	1	0	1
file_1_file_1_jg10579	CG33460_OG0001148_OG0	43	7	0	4	6	14	15	0	10	0	0	2	0	53	0	7	16	0	1	1	5	62	15	5	11	9	11
file_1_file_1_jg1058	CG12592_OG0013984_OG0.2	0	1	0	1	2	0	1	0	0	0	0	0	1	0	0	0	0	1	0	0	1	0	0	0	2	0	0
file_1_file_1_jg10580	CG33462_OG0000503_OG1	1	0	0	0	0	0	0	0	0	0	0	0	1	1	0	0	0	0	0	0	0	8	0	0	2	0	0
file_1_file_1_jg10581	CG33462_OG0000503_OG0	1	0	0	0	0	0	0	0	0	0	0	0	2	1	0	0	0	0	2	0	0	0	578	0	761	1	0
file_1_file_1_jg10582	CG30080_OG0011628	0	1	1	2	0	0	0	0	0	0	0	0	0	0	0	0	0	0	0	0	0	1	0	0	0	0	0
file_1_file_1_jg10583	CG30089_OG0000773	1003	679	3351	436	539	848	751	2858	1123	3444	1939	1608	2134	1457	2017	959	1250	1841	1611	1300	1954	1361	1232	1330	789	1230	934
file_1_file_1_jg10584	Zasp52_OG0006811	24510	14447	749	11928	13810	14728	18873	644	21838	10659	10912	77578	9144	19408	628	20234	25051	408	81541	50914	64515	28540	76036	51550	27773	101329	47797
file_1_file_1_jg10585	CG33465_OG0000144_OG1	98	89	3	61	75	14	18	0	5	1	1	6	0	192	0	12	12	0	13	6	6	100	8	9	10	15	18
file_1_file_1_jg10586	Poxn_OG0006810	93	6	5	1	0	6	7	1	16	2	3	8	0	102	2	3	12	0	5	8	8	112	6	4	4	2	7
file_1_file_1_jg10587	CG8249_OG0006809	143	328	146	287	319	767	330	174	893	180	169	260	85	187	70	1074	1001	94	218	245	316	254	187	261	214	356	1012
file_1_file_1_jg10588	tun_OG0011627	419	773	394	809	711	326	182	365	316	457	358	446	380	497	277	305	397	222	476	487	536	520	375	433	217	285	398
file_1_file_1_jg10589	CG12970_OG0006808	2	2	59	7	2	10	4	60	8	69	48	16	57	2	39	9	5	42	5	2	9	2	9	4	9	6	10
file_1_file_1_jg1059	CG12592_OG0013984_OG0	17	31	0	36	19	0	0	0	2	0	0	0	0	19	0	0	1	0	5	1	0	21	1	23	0	0	1
file_1_file_1_jg10590	Gpo1_OG0006807	5413	6239	8496	6676	7251	11797	11250	7986	11957	13298	8026	19982	10513	2878	5742	11045	13828	6622	39974	21379	18201	7655	27320	21889	11831	34307	21888
file_1_file_1_jg10591	Gpo1_OG0016745	14	33	95	45	45	107	75	51	95	98	44	110	46	18	57	100	115	38	143	133	115	26	155	126	45	203	214
file_1_file_1_jg10592	Rif1_OG0002992	1862	7347	648	7603	5314	188	155	383	147	525	319	312	397	1837	341	166	218	284	175	184	265	2595	201	189	186	308	319
file_1_file_1_jg10593	sli_OG0006806	2855	2155	9902	792	2566	1371	1735	6252	2580	8685	4472	1619	5440	7604	5661	2271	2807	3718	2061	1747	2145	8038	1591	1609	1613	1325	1791
file_1_file_1_jg10595	bdg_OG0006805	1454	3988	3509	2526	2773	1078	1095	3081	1267	3735	2456	1616	2544	2233	2420	1343	1643	2343	1547	1294	1607	2358	1358	1375	1221	1791	2038
file_1_file_1_jg10596	Diap2_OG0006804	1380	3778	6868	3263	3138	2934	2686	6767	3296	7591	4773	4372	4292	1531	4951	3226	3771	4496	4324	3074	4190	2168	3561	3366	2920	5373	5810
file_1_file_1_jg10597	bug_OG0006803	407	577	1488	564	579	611	462	1390	653	1559	1142	644	1199	374	1066	599	811	1119	671	578	724	459	468	620	465	678	913
file_1_file_1_jg10598	Mlf_OG0006802	1736	4436	4780	4237	3777	2125	1748	4855	2242	5545	3169	2097	3052	2582	3557	2484	2768	3175	2253	1973	2463	2772	1864	2317	2078	2017	2419
file_1_file_1_jg10599	CG8299_OG0006674	0	9	0	5	7	11	7	0	7	3	0	1	0	0	0	21	10	0	0	3	0	0	0	0	3	3	29
file_1_file_1_jg106	Ste12DOR_OG0000056_OG0.58	0	1	0	0	1	0	2	0	2	0	2	0	0	1	0	0	1	2	2	4	0	29	0	2	0	1	0
file_1_file_1_jg1060	CG31406_OG0015054_OG0	0	0	0	0	1	0	0	0	4	0	0	0	0	0	0	0	0	0	29	0	0	1	0	65	0	0	0
file_1_file_1_jg10600	Cyp4aa1_OG0006675	42	1115	32	525	1352	2732	2938	22	3718	33	30	71	42	104	7	3447	5876	10	40	59	74	109	64	48	3410	92	6310
file_1_file_1_jg10601	Strn-Mlck-PS_OG0000768	8853	5661	3854	3856	5109	12934	20105	3067	20625	10497	9309	38173	8438	6939	2911	18994	22204	2350	35409	27782	32056	11291	37990	25662	21702	64924	41744
file_1_file_1_jg10602	CG8366_OG0006676	373	655	546	665	498	241	191	469	242	552	403	355	375	401	360	218	327	358	259	252	391	536	240	248	207	433	417
file_1_file_1_jg10603	Strn-Mlck_OG0012832_OG0	641	374	32	145	3118	914	2849	31	1566	735	932	3435	779	580	7	1188	1470	15	1437	2608	2486	1201	2975	2394	1174	2858	1241
file_1_file_1_jg10604	CG8314_OG0006677	1052	1732	2226	1553	1495	1191	797	1964	1164	2333	1545	1094	1436	1295	1534	1226	1373	1683	993	919	1144	1399	886	1023	866	1298	1857
file_1_file_1_jg10605	Pex11ab_OG0006678	700	1512	3031	1590	1297	1258	1027	2463	1270	3137	2012	1088	2489	563	2094	1288	1616	2341	1430	1189	1193	757	810	1149	958	1090	1818
file_1_file_1_jg10606	CG8320_OG0006679	592	766	743	893	667	661	437	653	633	829	588	698	625	474	602	649	775	553	674	692	743	755	419	663	394	626	899
file_1_file_1_jg10607	ATPCL_OG0006680	8876	20879	21430	16330	20476	10954	12780	18261	11834	22676	12882	5324	15373	15069	14633	12679	17647	11890	8090	6314	6172	13660	4040	5880	9189	5257	18450
file_1_file_1_jg10608	Tmem131_OG0006681	1285	4525	3059	3687	3660	1760	1527	2741	1646	3202	1851	1420	2223	1992	2167	1744	2133	1824	1346	1158	1475	2338	1070	1280	1408	1585	2266
file_1_file_1_jg10609	Ufc1_OG0006682	917	819	1190	807	736	947	525	1078	790	1210	860	537	887	693	832	796	875	932	616	488	538	1041	418	584	694	611	1273
file_1_file_1_jg1061	jumu_OG0002358	1660	4307	476	4506	3153	54	79	302	115	366	186	112	244	2536	296	100	136	205	111	81	122	3177	69	83	102	72	100
file_1_file_1_jg10610	CG8388_OG0006683	235	621	538	589	435	219	160	586	208	635	392	282	507	230	431	213	265	440	262	232	267	279	237	306	205	313	320
file_1_file_1_jg10611	CG8389_OG0006498	582	995	554	1212	1058	599	451	515	823	593	396	429	402	825	391	1130	704	371	369	311	438	822	470	392	474	540	809
file_1_file_1_jg10612	Prosbeta1_OG0002914	5411	4314	5430	4997	4195	2853	1598	4743	2735	5019	3428	2598	3564	5474	3612	3055	3532	3620	3254	3263	2828	5573	1519	3658	1474	2524	3533
file_1_file_1_jg10613	Rrp42_OG0006499	490	762	303	672	476	249	170	270	206	330	261	205	282	365	212	185	244	227	159	174	252	560	119	174	128	160	309
file_1_file_1_jg10614	EMC7_OG0006500	1310	2155	4242	2346	2393	2637	1698	3756	2634	4166	3049	3026	2897	1123	2771	2785	3336	3182	2793	2548	2881	1447	2101	2857	2234	3179	3777
file_1_file_1_jg10615	CG8399_OG0006501	2095	3330	7913	3303	3134	7606	6184	7186	8092	7353	6262	5568	5809	3210	5212	8266	9696	4892	4256	4164	5858	3536	4712	4187	6373	5808	11039
file_1_file_1_jg10616	casp_OG0006502	2424	4833	3626	4792	4133	1957	1682	3639	1755	3971	2471	1683	3177	3332	2878	1899	2270	2493	1469	1405	1675	3339	1132	1605	1729	1491	2494
file_1_file_1_jg10617	CG8401_OG0006503	23	1	0	2	0	5	4	2	20	0	0	1	0	11	0	18	41	0	30	21	11	40	3	12	1	0	1
file_1_file_1_jg10618	SP2353_OG0002915_OG0	438	193	42174	49	155	1574	2009	31706	2873	36249	20740	2484	14451	939	25803	2647	3515	17740	3571	2606	2933	1537	2633	2147	2173	1303	1745
file_1_file_1_jg10619	CG8405_OG0006504	1623	3519	4332	2606	2835	1826	1931	3648	2337	4647	2585	2445	2369	2609	3117	2319	2633	2558	2405	1712	2518	2780	2101	1862	2364	2572	2796
file_1_file_1_jg1062	Rfx_OG0004898	342	1140	5279	936	938	551	607	4145	721	5001	2352	1163	3302	407	3352	755	874	2570	890	893	1174	501	924	752	489	1149	874
file_1_file_1_jg10623	Dg_OG0006505	3005	4833	6859	3020	3554	936	1213	4538	1369	8435	3514	1689	5655	6011	4823	1410	1673	3287	1384	1487	1922	6218	1590	1325	1176	1620	1432
file_1_file_1_jg10624	mRpL34_OG0012488_OG0	232	167	267	207	119	130	57	298	126	226	202	136	290	113	217	121	146	206	98	128	166	225	78	172	56	140	159
file_1_file_1_jg10625	CG8414_OG0006506	821	4203	487	3278	3011	516	413	408	387	588	408	310	419	976	365	343	416	324	281	227	334	1191	255	299	439	351	555
file_1_file_1_jg10626	Rho1_OG0006507	6390	9169	7776	7120	7803	7672	6856	6947	7720	9687	6194	5617	4096	9286	6429	7713	8944	5020	5379	4851	5929	9389	4443	4871	7286	7060	10754
file_1_file_1_jg10627	Ric_OG0006508	641	1444	5372	1465	1439	1082	994	4970	1538	5614	3189	1690	2907	821	3906	1440	1681	3381	1427	1385	2064	1045	1408	1342	1074	1667	1583
file_1_file_1_jg10628	Asph_OG0006509	8708	3380	2759	2155	2487	4400	6271	2252	6278	5282	5863	21882	4833	9295	1591	5988	6772	1411	23269	16294	18402	8915	22341	16688	8611	37828	17421
file_1_file_1_jg10629	Jhedup_OG0011603	5	9	438012	5	5	14112	9384	323330	12847	274764	254977	22	176327	5	205824	14535	17439	196897	26	22	24	1	5	23	8741	18	7333
file_1_file_1_jg1063	cwo_OG0004899	1338	4223	3601	3302	3527	3052	1853	2426	2764	5288	3424	2049	3761	2178	3019	3251	2933	1870	1988	1959	2114	2094	1217	1617	1301	1566	3122
file_1_file_1_jg10630	Jhe_OG0006510	3	87	150	67	85	106	81	141	107	258	78	238	268	2	184	131	122	108	422	241	304	3	144	213	52	71	50
file_1_file_1_jg10631	CG30095_OG0006511	0	0	5	0	2	33	17	12	33	22	30	34	9	4	3	54	38	5	49	33	38	1	28	26	31	21	43
file_1_file_1_jg10632	spin_OG0006512	1482	4849	3924	4010	4501	3481	4067	3004	3979	4051	2569	3488	2827	2295	2377	4496	4333	2226	3027	2903	3040	2481	2769	2743	2852	4218	5218
file_1_file_1_jg10633	Got1_OG0006513	12170	8805	17918	8537	8482	9033	7425	18343	13029	19146	12321	9447	15642	7501	14117	13580	15898	13893	9248	9718	10115	12359	7364	9944	7128	10559	15507
file_1_file_1_jg10634	CG30094_OG0006514	258	328	305	385	320	181	133	341	217	391	245	282	300	200	272	180	278	271	259	244	309	254	224	301	184	363	252
file_1_file_1_jg10635	CysRS_OG0006515	1709	2975	1079	2678	2026	1242	886	978	877	1204	863	714	890	1666	885	952	1240	767	679	599	757	2252	583	679	790	827	1524
file_1_file_1_jg10636	sotv_OG0006516	286	1006	1607	968	848	367	346	1514	499	1717	1071	359	838	433	1135	426	593	1058	496	382	577	546	354	383	316	379	478
file_1_file_1_jg10637	CG10731_OG0006517	394	308	416	322	258	208	171	356	249	403	318	258	266	224	287	232	258	280	410	228	265	374	218	311	183	397	396
file_1_file_1_jg10638	lbk_OG0002916	1999	1939	3917	1363	1435	1479	1320	2547	1762	4147	2308	2188	2527	2715	2711	3013	1873	1967	1649	1610	2050	2959	1850	1567	1481	3106	2151
file_1_file_1_jg10639	CG8435_OG0006518	439	1049	473	1166	1020	256	210	438	296	513	321	291	485	357	363	273	347	356	263	218	254	470	198	257	252	235	376
file_1_file_1_jg1064	mthl11_OG0011968_OG1	0	4	5	1	2	2	3	1	6	8	5	0	4	7	3	0	1	3	2	0	2	3	2	5	3	2	7
file_1_file_1_jg10640	Ptp52F_OG0002917	2126	2954	111	1485	2255	275	172	23	347	45	67	31	59	4337	39	391	427	5	30	31	33	1908	34	34	247	36	471
file_1_file_1_jg10641	Lis-1_OG0006124	2318	5359	12035	5435	4559	3232	2911	10406	3774	12394	6933	4059	5585	3213	8770	4074	4340	6746	4024	3543	4301	3657	3236	3143	2909	4090	4714
file_1_file_1_jg10642	CG8441_OG0006123	713	993	554	1043	932	293	161	502	262	552	357	260	566	680	426	255	366	420	224	216	285	680	180	259	258	243	395
file_1_file_1_jg10643	clu_OG0006122	2643	9761	4179	5102	6182	1815	2294	3688	2302	5490	2339	2063	2857	3932	3569	2111	2629	2545	3195	2207	2055	4845	2263	2204	2196	3414	3139
file_1_file_1_jg10644	calypso_OG0006121	570	936	1036	1013	755	351	281	1030	389	1068	665	408	686	626	724	338	465	703	381	310	443	732	290	390	298	363	536
file_1_file_1_jg10645	CG44242_OG0006120	1847	875	1550	956	930	1195	934	1535	1267	1895	1292	1618	1481	853	1272	1207	1540	1271	2443	1763	1547	1484	1576	1936	1242	2498	2753
file_1_file_1_jg10646	CG44243_OG0006119	8692	9844	7401	10233	10062	13705	10451	7322	10062	8914	7202	9670	7389	8471	5443	10854	12470	5476	10425	9160	9118	7811	7947	9992	7538	11377	17160
file_1_file_1_jg10647	Shark_OG0006118	1203	3985	1416	3549	3056	1015	949	1109	1045	1535	965	1224	876	1620	915	1008	1416	913	1193	1004	1344	1707	1050	959	1067	1712	1783
file_1_file_1_jg10648	mrj_OG0006117	1412	2274	1932	2194	1991	1025	1159	1749	1084	2701	1511	2671	1604	1922	1556	1226	1274	1236	2408	1699	2363	1926	2379	1933	1452	4834	2198
file_1_file_1_jg10649	CG7798_OG0006116	615	4	1	0	2	1	0	0	2	3	1	2	1	233	0	2	1	1	2	5	3	512	4	2	1	4	1
file_1_file_1_jg1065	CG6325_OG0001428_OG0	803	1988	790	1998	1550	325	397	583	381	837	461	401	527	892	594	338	515	451	468	357	499	1012	332	448	320	534	548
file_1_file_1_jg10650	CG15706_OG0006115	794	1342	805	1318	1180	790	644	775	866	948	662	761	854	922	594	842	1174	606	855	596	771	1003	678	685	645	989	1363
file_1_file_1_jg10651	Tsf3_OG0006114	331	537	972	396	713	1967	1476	591	1983	1514	700	971	875	501	692	2100	2038	489	610	780	1040	666	665	932	1381	1444	3665
file_1_file_1_jg10652	CG15701_OG0006113	85	46	3624	24	41	180	123	3384	230	3374	1961	274	2856	96	2383	224	321	2453	322	279	317	94	231	271	201	235	283
file_1_file_1_jg10653	CG7786_OG0006112	2	0	857	1	0	44	20	795	36	662	511	28	710	3	454	36	53	561	18	12	19	1	6	18	27	7	38
file_1_file_1_jg10654	CG3687_OG0006111	0	0	11	0	0	2	1	4	0	11	3	0	6	0	2	1	1	6	25	6	2	0	0	45	1	0	0
file_1_file_1_jg10655	krimp_OG0002767_OG0	130	3018	89	3159	2304	49	58	63	70	91	67	78	42	203	45	70	113	63	51	65	46	240	34	87	51	64	100
file_1_file_1_jg10656	CG15708_OG0000330_OG1	0	0	0	0	1	0	0	0	3	2	0	0	0	0	0	7	2	0	8	0	0	0	0	60	0	0	1
file_1_file_1_jg10657	CngA_OG0006494	68	207	18	104	149	336	331	23	496	19	11	36	4	29	11	510	650	13	27	22	45	36	30	33	353	47	750
file_1_file_1_jg10658	CngA_OG0013635_OG0	15	67	8	15	31	35	40	5	45	7	3	1	2	3	0	79	45	1	7	3	6	3	0	3	75	0	106
file_1_file_1_jg1066	Irp-1B_OG0000130_OG1	3983	7068	12788	7965	8394	7352	4573	10810	8192	13510	7591	4603	8065	3998	8975	8768	10528	8728	6821	6743	5028	5690	2744	6526	3609	3851	7957
file_1_file_1_jg10660	fidipidine_OG0006493	1159	1061	1927	1080	903	754	570	1676	869	1907	1180	657	1691	1151	1506	737	940	1295	662	593	841	1461	534	703	789	732	1128
file_1_file_1_jg10661	csul_OG0006492	831	2312	622	2004	1591	336	275	608	317	660	446	278	518	966	465	289	441	501	247	257	257	1113	169	290	266	249	415
file_1_file_1_jg10662	Khc_OG0002913	7220	9689	10336	9058	8594	6228	5586	9340	6225	10992	6673	4821	10233	7986	7744	7047	7531	7019	4756	4281	4985	8486	4251	4417	5698	6260	9314
file_1_file_1_jg10663	CG33017_OG0000676_OG0	2	2	0	1	2	5	0	0	3	27	0	1	2	0	2	6	7	0	22	10	0	3	0	430	1	3	0
file_1_file_1_jg10664	cato_OG0006491	12	0	0	0	0	0	0	0	0	0	0	1	0	23	1	0	0	1	0	0	1	8	0	0	0	0	0
file_1_file_1_jg10665	prim_OG0012908_OG0	27	0	0	0	1	2	1	0	25	0	0	1	0	4	1	3	9	1	11	2	27	30	1	4	2	1	1
file_1_file_1_jg10666	CG15705_OG0011602_OG0	0	0	0	0	0	1	0	0	0	0	0	0	0	0	0	6	2	0	7	0	0	0	0	41	0	0	0
file_1_file_1_jg10667	CG7755_OG0006490	0	2	0	0	1	0	0	0	6	8	0	0	0	0	0	25	7	0	18	4	0	0	0	169	1	0	0
file_1_file_1_jg10668	CG9068_OG0009343	0	2	15	0	0	1	0	6	14	4	7	15	16	0	0	0	1	1	8	8	11	0	15	15	0	3	0
file_1_file_1_jg10669	CG30324_OG0001608	23	2	0	1	0	0	1	6	6	9	4	2	7	17	0	15	9	3	28	5	7	12	0	194	3	4	1
file_1_file_1_jg1067	Rrp46_OG0002359_OG0	445	566	243	417	318	207	108	176	131	230	191	112	170	325	173	140	171	150	102	99	154	470	56	124	83	108	221
file_1_file_1_jg10670	CG30099_OG0002912	59	12	27	13	21	8	6	39	26	39	20	14	47	50	19	16	27	26	8	6	14	57	5	104	8	12	19
file_1_file_1_jg10671	JhI-26_OG0000675	982	2147	5404	2401	1919	2603	1974	4866	2247	5601	4635	2494	5118	525	4063	2648	3071	4003	2039	2177	2461	1076	1570	2000	2398	2079	3321
file_1_file_1_jg10672	CG42372_OG0014334_OG0	49	70	65	95	60	51	28	43	57	64	53	44	41	51	68	59	72	35	59	61	48	76	29	57	49	64	66
file_1_file_1_jg10673	CG30100_OG0006489	349	550	441	451	470	278	174	385	315	461	346	295	374	231	326	268	324	359	442	302	272	350	295	371	290	400	453
file_1_file_1_jg10674	CG7747_OG0006488	523	757	539	725	628	296	246	465	334	641	365	412	500	535	418	331	446	370	422	315	418	575	362	342	306	489	534
file_1_file_1_jg10675	Atg9_OG0006487	2664	2299	2143	2434	2108	2573	2176	1995	2250	2388	1824	2483	1823	3175	1535	2165	2952	1505	1944	1728	2467	3315	1947	1882	2027	3424	4358
file_1_file_1_jg10676	lncRNA:CR45232_OG0017050	23	4	2	4	5	0	1	3	2	2	2	2	3	51	3	1	2	6	0	0	2	15	2	0	4	0	1
file_1_file_1_jg10677	lncRNA:CR45232_OG0013694_OG0	2	0	0	5	1	0	0	0	0	0	0	1	0	5	0	0	0	0	0	0	0	2	1	0	0	0	0
file_1_file_1_jg10678	Nox_OG0006486	1199	2780	27	2794	2678	137	130	9	152	26	48	64	26	2436	8	151	149	6	107	70	57	1583	132	65	188	138	391
file_1_file_1_jg10679	CG8060_OG0006485	653	1386	1401	1542	1345	507	476	1209	556	1619	1056	720	1117	800	1119	571	791	852	691	601	680	992	517	612	545	736	800
file_1_file_1_jg1068	CG6345_OG0001429_OG0	334	480	426	323	229	176	147	408	215	442	338	266	328	213	366	146	237	315	316	230	289	360	224	259	157	361	331
file_1_file_1_jg10680	CG30096_OG0012487_OG0	136	226	197	243	188	71	52	135	71	218	129	56	189	124	140	84	100	154	59	68	69	133	67	64	51	95	101
file_1_file_1_jg10681	CG4282_OG0006484	720	1736	640	1787	1618	357	306	627	345	692	435	324	477	780	473	278	439	461	304	307	405	882	280	326	387	321	473
file_1_file_1_jg10682	Vha44_OG0006483	2738	12325	23217	10040	11424	6320	6049	21255	6879	27733	15069	7185	17244	4117	17420	6817	8507	15653	7182	5806	7396	4480	6628	6150	8331	8452	10951
file_1_file_1_jg10683	Hmgs_OG0006482	1544	5161	2693	4470	4583	3303	2738	2780	2332	3281	1910	1439	2048	1719	2039	2368	2917	2041	1777	1360	1478	2370	1206	1564	1630	2106	3476
file_1_file_1_jg10684	CG7997_OG0006481	867	2000	229	1590	1348	2023	1146	97	3310	227	231	340	139	441	139	3387	3790	124	567	777	377	1217	277	719	713	375	2066
file_1_file_1_jg10685	Nup62_OG0006480	1632	2527	793	2506	2266	582	385	769	530	830	622	640	682	1595	585	531	682	581	537	533	710	1924	546	709	487	675	724
file_1_file_1_jg10686	wcd_OG0006479	699	1943	432	1370	1084	460	270	215	349	393	193	280	230	719	243	313	381	220	217	191	279	1001	187	232	246	272	469
file_1_file_1_jg10687	CG15710_OG0002911_OG0	0	0	0	0	0	0	0	0	0	0	0	0	0	0	0	0	2	0	2	0	0	0	1	24	0	0	0
file_1_file_1_jg10688	CG30098_OG0011601_OG0	1	4	2	11	7	264	278	3	165	4	12	11	1	7	4	196	180	4	17	18	7	3	17	25	216	39	268
file_1_file_1_jg10689	CG6262_OG0006478	0	0	23	0	2	3	1	24	14	36	16	0	35	0	20	75	11	23	117	22	3	1	1	726	2	2	0
file_1_file_1_jg1069	Cyp12e1_OG0000853_OG0	1008	323	725	279	268	674	470	575	727	769	652	662	638	679	507	816	927	460	941	795	724	1043	554	788	514	800	1061
file_1_file_1_jg10690	CG15711_OG0006477_OG0	8	21	0	68	24	0	0	0	2	1	0	0	0	3	0	7	2	1	5	1	0	0	0	43	0	0	0
file_1_file_1_jg10691	CG43187_OG0012946	0	1	0	1	0	0	0	0	0	1	0	0	0	0	0	0	0	0	0	0	0	0	0	0	0	0	0
file_1_file_1_jg10692	Sema2b_OG0012294	87	4	65	2	2	5	6	52	23	82	39	11	64	256	53	9	8	29	22	19	32	186	15	23	5	13	6
file_1_file_1_jg10694	Menl-2_OG0006476	1	1	4	2	1	5	3	2	12	9	1	11	0	0	3	40	10	0	56	13	6	0	4	544	2	4	9
file_1_file_1_jg10695	Menl-1_OG0006475	0	2	2	1	2	1	8	0	2	6	0	5	1	0	1	3	1	0	5	3	2	3	3	150	1	0	1
file_1_file_1_jg10696	Sema2b_OG0006474	1035	85	706	40	51	46	80	492	128	812	350	127	356	2986	531	96	133	391	200	137	287	2325	154	117	46	106	57
file_1_file_1_jg10697	jtb_OG0012293	179	82	17	79	101	379	219	8	245	21	32	97	13	78	6	252	315	13	70	80	95	203	121	90	128	138	269
file_1_file_1_jg10698	CG7848_OG0006473	0	0	1	0	0	0	0	0	7	4	0	0	0	2	0	13	9	0	35	4	0	0	0	165	0	0	0
file_1_file_1_jg10699	CG4409_OG0002910	330	32	17	9	10	109	49	31	299	33	19	52	51	114	11	156	300	12	121	103	399	276	28	90	50	42	69
file_1_file_1_jg107	Su(Ste):CR42428_OG0015036_OG0	0	0	0	0	0	0	0	0	0	0	0	0	0	0	0	0	0	0	0	0	0	0	0	0	0	0	0
file_1_file_1_jg1070	lncRNA:CR44955_OG0015871	7	0	2	0	0	0	0	0	0	1	1	0	2	5	2	0	0	2	2	0	0	0	0	0	0	0	0
file_1_file_1_jg10700	Parp16_OG0006472	1	0	0	0	0	0	0	0	1	18	0	0	0	0	0	0	1	0	3	2	1	1	0	290	0	0	0
file_1_file_1_jg10701	CheB53b_OG0000720_OG1	0	0	0	0	0	0	1	0	42	57	4	0	0	0	0	49	57	0	2407	2236	32	0	0	1824	0	0	0
file_1_file_1_jg10702	CheB53b_OG0000720_OG0	0	0	4	0	0	0	0	1	67	130	9	0	1	0	0	91	109	1	5304	3792	52	2	1	2750	0	1	1
file_1_file_1_jg10703	CG15712_OG0006471	0	4	1	0	0	1	0	0	0	1	0	0	1	0	0	0	0	0	1	0	0	0	0	0	0	0	0
file_1_file_1_jg10704	S-Lap8_OG0006470	0	0	6	1	0	3	0	6	42	46	1	0	6	4	2	175	52	2	290	42	1	0	0	2406	0	0	1
file_1_file_1_jg10705	knon_OG0006469	0	0	0	0	0	0	0	0	9	4	3	0	0	0	1	14	4	0	79	13	2	2	4	133	2	0	0
file_1_file_1_jg10706	Sema2a_OG0001136	3151	4952	1054	3348	3043	540	721	751	510	1081	570	623	763	8214	709	479	743	524	595	577	806	6977	639	608	389	589	507
file_1_file_1_jg10707	loopin-1_OG0006468	2	1	0	1	0	3	1	0	70	97	0	0	1	5	0	379	88	3	564	74	6	3	1	4642	3	0	0
file_1_file_1_jg10708	Syn2_OG0006467	33	46	2041	12	40	157	261	1406	278	2387	1242	423	849	38	1559	240	323	1167	551	386	515	68	429	372	185	231	216
file_1_file_1_jg10709	DAT_OG0006466	30	25	165	5	8	40	69	109	73	120	171	121	82	30	62	56	59	68	223	121	160	66	145	146	26	117	41
file_1_file_1_jg10710	CG4945_OG0006635	552	275	39	266	293	1080	1215	28	1584	790	1034	5852	830	263	23	1443	1701	19	5807	4536	5235	463	5405	4800	1703	8231	3527
file_1_file_1_jg10711	RpS15_OG0006634	35612	45390	28444	44092	43742	43822	23941	19690	26198	22818	20784	23181	13348	28226	16474	30887	33579	14834	17810	17774	24924	46094	18093	20177	26979	28501	54765
file_1_file_1_jg10712	CG4927_OG0011610	65	125	16	102	116	331	226	6	161	26	33	146	21	124	4	199	203	2	122	107	171	58	237	103	202	214	337
file_1_file_1_jg10713	Lst_OG0006633	1908	619	9	2421	1974	5933	1899	23	2007	83	186	534	93	1680	14	2026	2817	5	500	577	636	1715	679	627	1128	566	2363
file_1_file_1_jg10714	Cdk4_OG0006632	1405	2561	919	1666	1415	830	580	977	519	1133	694	445	954	1553	764	611	641	724	407	372	476	1756	368	348	678	558	1236
file_1_file_1_jg10715	RpLP2_OG0006631	47857	59216	16956	49727	46077	38862	22688	14234	22787	16672	15097	19274	10486	28213	11673	25302	26280	10693	15170	14535	19638	55944	16533	15766	22576	30542	53610
file_1_file_1_jg10716	CG8311_OG0001617_OG0	1028	1783	1387	2042	1971	2492	1910	1234	1725	1500	1127	826	965	1270	1085	1803	2082	915	776	724	952	1705	583	724	935	868	2511
file_1_file_1_jg10717	CG8306_OG0006630	4270	2856	21517	2350	3102	10694	9400	19585	11874	28004	16405	6529	15848	5081	16732	12667	16067	17774	9589	8902	6533	5468	5651	8660	9964	6087	16598
file_1_file_1_jg10718	CG8303_OG0006412	397	4726	4105	3412	1784	1300	766	2607	1003	9709	3367	789	4376	394	4036	1096	1290	2608	347	506	830	668	253	583	837	1446	1775
file_1_file_1_jg10719	CG5089_OG0006413	0	0	3	0	0	0	0	0	48	64	0	0	1	9	2	218	27	0	301	51	4	0	0	2355	2	0	2
file_1_file_1_jg1072	hth_OG0000387_OG1	8104	1259	11877	1117	1485	5757	3837	10671	4602	17659	8173	2055	18480	10939	8579	5280	5916	9629	1343	1616	2322	7878	1840	1891	3914	2691	6393
file_1_file_1_jg10720	CG5065_OG0002900	403	6017	7041	4210	8101	10938	22202	7002	13116	9027	4319	2970	4287	475	6126	11788	21569	4574	3437	3324	3165	764	1860	3353	19305	2207	34068
file_1_file_1_jg10721	Alk_OG0006414	742	599	11	366	627	1309	2206	11	2120	954	757	3911	336	1436	5	1796	2115	2	2309	2187	3710	1882	3015	1994	1900	7407	3122
file_1_file_1_jg10722	CG7512_OG0014479_OG0	0	0	8	0	0	1	0	2	0	6	8	1	5	0	6	3	1	4	0	0	2	0	2	0	0	0	1
file_1_file_1_jg10723	gprs_OG0006415	317	77	3386	24	33	276	242	1734	632	3214	1106	530	1947	189	2014	455	553	1260	420	442	913	547	402	504	171	397	346
file_1_file_1_jg10724	Amyrel_OG0006416	1	1	5	1	7	8	10	5	18	8	0	4	9	0	1	11	16	1	2	2	2	1	0	0	6	11	15
file_1_file_1_jg10725	Nach_OG0006417	0	8	5	11	4	10	1	0	1	0	9	7	2	5	3	4	2	1	6	6	1	5	3	8	0	9	11
file_1_file_1_jg10726	Picot_OG0006418	1448	7501	12679	6322	5283	6344	5202	7955	6773	12238	8981	5342	8655	3066	8034	6201	7312	6006	5392	4166	5497	2018	5154	4324	5048	12173	14108
file_1_file_1_jg10727	CG34457_OG0006419	2	8	4	10	0	2	6	4	5	3	0	9	6	1	1	6	11	0	32	12	11	1	8	162	3	14	8
file_1_file_1_jg10728	CG34458_OG0006420	2	0	0	0	0	0	0	0	0	0	0	0	0	0	0	0	0	0	0	0	0	0	0	0	0	0	0
file_1_file_1_jg10729	asRNA:CR43463_OG0001607_OG0	488	931	742	1325	1288	340	465	530	436	734	374	241	479	825	477	402	430	384	164	172	280	805	193	187	363	212	600
file_1_file_1_jg1073	CG18635_OG0017464	1	8	8	10	15	3	0	7	2	6	2	0	6	0	4	1	6	5	0	0	0	1	1	0	1	0	1
file_1_file_1_jg10730	Idgf6_OG0006421	7929	10433	2741	11850	13375	29101	16929	1850	21741	2902	3465	7987	2450	5107	1471	23425	26323	1434	8660	8927	9281	11806	5860	9376	14734	6850	28914
file_1_file_1_jg10731	Pgant9_OG0006422	364	1295	729	1442	1495	284	490	532	366	729	332	165	317	919	397	361	427	347	152	151	209	880	163	192	395	183	500
file_1_file_1_jg10732	CG15617_OG0006423	2	23	7	32	33	65	42	3	27	12	1	17	0	1	0	58	58	5	29	117	55	2	1	135	1	7	5
file_1_file_1_jg10733	Acp53C14a_OG0013106_OG0	1	2	43	1	1	1	0	0	1	0	0	0	2	0	2	3	11	0	0	0	0	1	0	48	0	0	0
file_1_file_1_jg10734	Acp53C14b_OG0012650_OG0	3	3	58	2	1	1	0	3	2	7	4	2	1	0	3	4	12	0	5	5	2	2	2	50	1	0	0
file_1_file_1_jg10735	unc-104_OG0002901_OG0	1272	2152	29614	1245	1551	1952	3229	17730	4427	31823	12210	4663	12832	1465	21140	3434	4860	11834	3294	4602	6792	2584	4353	4067	2097	2874	2236
file_1_file_1_jg10736	unc-104_OG0000329_OG0	0	0	46	1	2	2	4	45	9	71	60	7	65	2	45	8	17	40	17	7	18	9	3	26	4	4	3
file_1_file_1_jg10737	Sod2_OG0006424	5141	3355	7994	3596	3403	4657	4470	8781	5277	9670	6983	8581	7665	2916	5936	4964	6138	7249	12237	8011	7602	5031	8864	8924	5992	12937	12282
file_1_file_1_jg10738	Arp53D_OG0011600	0	0	0	1	0	1	0	0	2	1	0	0	1	2	0	4	2	2	55	4	0	0	1	169	0	0	0
file_1_file_1_jg10739	Vkor_OG0012060_OG0	4	1	0	0	0	1	0	0	2	0	0	0	0	1	0	3	0	0	6	0	3	11	0	3	1	0	3
file_1_file_1_jg10740	Cpr56F_OG0000301_OG0	9	1	0	0	0	31	45	0	25	1	3	0	1	3	0	25	37	0	2	1	0	4	0	3	34	1	35
file_1_file_1_jg10741	CG5522_OG0006425	724	2970	2565	2619	2328	856	1108	2018	1028	3093	1642	1709	1445	1019	1859	1174	1170	1453	1636	1307	1865	1242	1670	1236	1261	2422	1449
file_1_file_1_jg10742	CG15919_OG0006426	12	5	0	1	6	1	1	2	3	1	0	0	3	2	0	1	2	0	0	0	2	5	1	0	1	1	3
file_1_file_1_jg10743	CG15615_OG0006427	4	76	6	58	43	4	2	2	2	3	0	2	2	4	2	1	6	3	0	2	0	10	8	1	9	5	7
file_1_file_1_jg10744	CG5550_OG0002902	6	9	3	11	4	12	14	2	7	9	2	4	7	2	1	13	13	9	4	3	7	5	5	5	3	2	10
file_1_file_1_jg10745	CG34459_OG0006428	32	20	28	11	19	49	51	23	51	46	33	61	33	12	15	33	43	30	62	42	60	54	60	59	35	69	77
file_1_file_1_jg10746	CG34460_OG0011408_OG0	7	2	6	9	2	16	10	5	13	13	4	4	16	2	3	30	23	5	8	6	12	6	11	45	6	16	20
file_1_file_1_jg10747	Ugt37C1_OG0000137_OG0	71	5	0	1	2	4	4	0	1	0	0	0	0	27	0	4	4	0	1	0	0	105	0	0	0	1	8
file_1_file_1_jg10748	IntS8_OG0006429	1013	1441	1509	1451	1188	718	624	1380	747	1520	915	790	1255	1090	1142	654	881	922	696	722	811	1216	630	671	657	962	1071
file_1_file_1_jg10749	Fen1_OG0006430	780	1397	186	1423	991	78	73	127	49	151	130	85	148	671	115	61	65	113	84	48	70	892	40	101	63	76	115
file_1_file_1_jg1075	CG6465_OG0002360	21	712	979	981	651	636	522	884	583	1241	693	197	854	13	829	493	773	822	312	319	325	49	161	346	301	200	666
file_1_file_1_jg10750	Dek_OG0006431	5707	9952	5681	9543	9021	2762	2517	4388	2843	5817	3407	3080	3541	7005	4340	3165	3481	3314	2788	2411	3222	8247	2440	2308	2982	3070	4005
file_1_file_1_jg10751	Psi_OG0006432	2811	3084	3600	2842	2796	1311	1152	2875	1604	4154	1887	1338	2821	4449	2406	1562	1835	1949	1037	1111	1626	4839	935	1457	1005	999	1315
file_1_file_1_jg10752	eEF1beta_OG0006433	28453	32647	6677	32348	27422	25251	15307	6512	13154	7506	6785	12615	5117	23236	4643	14329	15238	4719	11120	9841	12613	35471	9632	10693	11146	17352	30647
file_1_file_1_jg10753	CG6426_OG0006434	2225	1756	1150	2221	2316	7535	5148	942	6659	2474	1231	2660	1361	1677	1050	7161	7183	849	1879	2269	2826	1835	1707	2326	4087	4145	8017
file_1_file_1_jg10754	CG6421_OG0002903	0	521	2279	563	776	3040	1656	1843	3050	2249	2388	3338	1490	0	1437	2972	3941	1452	2226	2602	3727	1	1937	2927	1894	2379	3698
file_1_file_1_jg10755	CG6429_OG0006435	5	261	2217	217	315	1539	839	1700	1559	2813	2468	3813	2690	13	1520	1835	2026	1445	2542	3151	4075	4	1962	3479	866	2883	1758
file_1_file_1_jg10756	CG6435_OG0006436	0	333	1119	230	445	1750	1379	910	1839	1441	1251	2878	909	1	925	1986	2350	963	1920	1852	2995	0	1656	2128	1252	2265	2463
file_1_file_1_jg10757	CG8910_OG0006437	92	16	952	2	16	36	57	780	225	982	457	218	625	42	598	153	255	608	255	212	593	112	197	214	35	120	38
file_1_file_1_jg10758	CG6472_OG0006438	33	69	58	81	73	33	68	54	50	72	64	34	63	26	30	44	77	52	30	33	24	66	35	30	18	32	62
file_1_file_1_jg10759	CG8910_OG0012486_OG0	7	1	54	1	1	12	3	40	12	73	21	14	29	5	40	12	11	32	20	20	36	4	12	25	11	10	3
file_1_file_1_jg1076	Phyhd1_OG0002361	556	433	121	464	533	1832	1435	152	1287	345	332	1455	386	338	113	995	1632	102	1259	1150	1407	444	1173	1284	959	3407	2517
file_1_file_1_jg10760	inaC_OG0006439	48	5	16	3	8	2776	2537	20	1534	17	10	92	25	62	18	1200	6445	7	824	1335	239	98	1	1061	1	111	1179
file_1_file_1_jg10761	Pkc53E_OG0006440	223	955	2048	1026	1007	617	670	1349	1003	2424	1352	625	2224	243	1289	809	1289	1080	905	876	1209	308	533	812	267	473	547
file_1_file_1_jg10762	CG15614_OG0006441	0	1	7	1	5	0	1	3	1	2	5	2	9	0	1	6	4	1	3	2	1	0	1	1	0	2	1
file_1_file_1_jg10763	Vha16-4_OG0006442	0	0	0	0	0	0	0	0	1	0	0	0	0	0	0	0	0	0	5	0	0	1	0	4	2	0	0
file_1_file_1_jg10764	mute_OG0006443	1610	5029	1743	4647	3913	636	671	1386	738	1827	1109	850	1004	2305	1278	782	858	992	854	711	872	2795	707	788	677	1020	1028
file_1_file_1_jg10765	PIG-V_OG0006444	344	2129	979	1855	1524	438	399	742	422	881	644	636	653	468	591	428	514	566	712	511	611	471	549	723	381	819	851
file_1_file_1_jg10766	CG6665_OG0006445	397	820	1427	802	836	589	440	1248	584	1729	1056	544	1171	550	1213	608	774	1160	715	586	592	544	451	595	575	556	831
file_1_file_1_jg10767	CG9010_OG0006446	0	0	7	1	0	1	0	8	5	10	5	1	12	0	8	20	6	4	28	7	3	0	0	167	0	0	1
file_1_file_1_jg10768	Cbp53E_OG0006447	180	177	2638	174	155	198	268	2083	566	2071	1419	430	1310	152	1421	400	606	1087	1671	943	1185	348	456	914	141	457	145
file_1_file_1_jg10769	CG30461_OG0006448	2	0	0	0	0	3	1	0	5	5	0	0	2	2	0	12	1	0	16	1	0	1	0	116	0	0	0
file_1_file_1_jg1077	Skeletor_OG0002362	8106	769	255	122	287	2426	2058	258	2469	577	619	2053	622	8262	246	2542	2802	165	601	1425	1969	10933	1721	1873	2460	4337	3400
file_1_file_1_jg10770	ste24c_OG0006449	0	0	0	0	1	0	0	3	1	6	1	0	0	1	0	4	2	0	9	2	1	0	1	88	1	0	0
file_1_file_1_jg10771	ste24b_OG0006450	58	53	126	44	49	53	29	166	49	162	109	34	163	30	122	50	41	130	37	37	31	53	23	117	31	34	74
file_1_file_1_jg10772	ste24a_OG0006451	1625	2652	2942	2554	2136	1380	971	2349	1288	2734	2146	749	1591	2120	1883	1223	1566	1814	989	765	911	2642	569	980	1044	703	1638
file_1_file_1_jg10773	AsnRS-m_OG0006452	348	459	332	370	332	185	155	317	208	386	255	227	294	292	275	201	260	251	210	224	209	326	149	196	146	279	313
file_1_file_1_jg10774	NiPp1_OG0006453	598	686	662	596	513	249	194	560	245	668	393	247	622	580	459	211	271	495	258	246	332	682	185	258	189	310	339
file_1_file_1_jg10775	CG6805_OG0006454	989	1113	3366	970	1282	3224	2645	2397	2732	4500	2131	1099	1917	1758	2477	2827	3141	2268	1143	1087	1274	1641	855	1044	3178	1435	5898
file_1_file_1_jg10776	Ehbp1_OG0006455	2736	2798	5922	2331	2692	4530	4521	4770	5399	7390	4325	7400	5511	2900	4251	5430	6196	3346	6771	5935	6977	2942	6489	6021	5660	9311	8833
file_1_file_1_jg10777	CG8963_OG0006456	4355	7249	4573	6888	6232	3210	3124	4012	3600	5160	3104	3501	2880	7695	3211	3502	4111	2927	3456	2706	3521	7754	3395	2910	3975	4744	5400
file_1_file_1_jg10778	Dark_OG0005925	1759	1641	3043	1055	1030	991	952	2714	1272	3769	1859	1489	3059	2594	2507	1204	1347	1917	1290	1340	1659	2099	1439	1376	945	1862	1775
file_1_file_1_jg10779	RhoGEF2_OG0005924	5732	14628	11791	13246	14091	9058	9118	8704	9838	13184	7305	7748	9229	9221	8232	10372	12204	6438	6810	6548	7399	9531	6844	6323	8964	9644	13895
file_1_file_1_jg1078	CG46459_OG0012459_OG0	148	376	307	332	262	132	133	174	171	286	182	259	124	206	224	135	180	144	306	160	228	299	223	196	125	367	275
file_1_file_1_jg10780	SmydA-7_OG0005923	740	167	711	180	186	890	935	524	924	769	527	1095	852	477	448	969	1043	380	952	882	1021	687	1022	918	1053	1881	2838
file_1_file_1_jg10781	SmydA-6_OG0005922	0	0	13	0	4	1	4	12	3	2	5	3	6	0	1	6	3	2	1	2	5	1	5	4	4	1	6
file_1_file_1_jg10782	CG9646_OG0002709	1171	2232	6952	2025	1900	1602	1454	6110	1770	7471	4000	1487	5416	1113	5027	1659	2190	4354	1451	1398	1945	1580	1284	1397	1408	1798	2385
file_1_file_1_jg10783	fat-spondin_OG0013060_OG0	60	38	13	34	72	267	180	4	257	9	19	36	5	70	3	238	285	0	19	33	44	132	23	63	56	46	169
file_1_file_1_jg10784	tef_OG0005921	243	1627	155	1708	1453	28	38	165	65	214	126	48	86	365	156	49	70	115	81	44	60	358	32	59	55	45	67
file_1_file_1_jg10785	fat-spondin_OG0005920	1501	704	301	965	1517	5222	3878	371	3859	233	417	956	271	1196	115	4130	5107	155	737	1001	1105	1893	898	1052	1430	1084	4412
file_1_file_1_jg10786	CG8950_OG0005919	308	893	530	930	718	152	125	384	160	513	323	201	413	408	398	188	188	323	147	163	184	446	125	146	156	178	294
file_1_file_1_jg10787	Mov10_OG0005918	1	3742	48	4131	2846	264	729	8	485	35	2	19	6	1	3	457	499	13	8	1	0	2	4	3	886	4	1138
file_1_file_1_jg10788	CG30460_OG0005917	1453	3450	7305	2196	4215	5992	5403	4516	6792	7013	4328	5916	4475	2503	4021	7159	8214	3030	4862	4692	5746	3090	5305	5437	7247	5048	8553
file_1_file_1_jg10789	Sply_OG0005916	2027	3577	2713	3571	3118	3269	1880	2336	1778	2722	1873	878	1769	2804	1812	2010	2315	1762	937	936	1044	2210	703	895	1135	1001	2669
file_1_file_1_jg1079	CG46459_OG0000741_OG0	1213	2491	2074	2053	1846	1015	867	1624	1119	2214	1488	1865	1379	1076	1312	930	1257	1374	2400	1555	1788	1619	2029	1659	1326	2714	2101
file_1_file_1_jg10790	CG6984_OG0005915	491	685	225	690	596	333	193	201	294	250	180	276	178	415	153	303	371	170	243	256	312	456	167	277	205	263	363
file_1_file_1_jg10791	GstS1_OG0002708	3477	2474	1995	2884	2504	1227	924	2040	1012	2017	1301	1328	1431	5116	1156	1197	1376	1271	1463	1433	1435	5687	1244	1968	627	1321	1246
file_1_file_1_jg10792	CG46491_OG0005914	406	1625	4502	1565	1596	1831	1219	3633	1905	5177	2788	1381	3130	652	3380	2786	1683	2594	1221	1200	1261	656	962	1129	1304	1083	2239
file_1_file_1_jg10793	CG15611_OG0005913	1119	1389	3030	1045	1189	3640	2660	2764	3838	3165	2515	3930	3389	830	2140	5267	3832	1915	3010	2858	3409	1331	3226	3000	3421	4372	6111
file_1_file_1_jg10794	Amy-p_OG0000157_OG0.2	35	23	1	25	3	72	126	0	1077	220	126	88	92	5	93	1951	1044	0	394	741	93	39	2860	783	2986	2039	1039
file_1_file_1_jg10795	asRNA:CR45272_OG0013693_OG0	1	0	0	0	0	2	0	0	0	0	0	0	0	0	0	1	2	0	0	0	0	0	0	0	0	0	0
file_1_file_1_jg10796	Amy-p_OG0000157_OG0	21	8	2	19	40	193	242	1	899	54	30	43	26	4	26	1272	1015	0	180	329	67	24	593	342	625	497	589
file_1_file_1_jg10797	CG15605_OG0001541	0	0	0	1	0	0	0	0	1	3	0	0	0	1	0	11	1	0	5	0	1	0	0	52	0	0	0
file_1_file_1_jg10798	Cda9_OG0002707	1	16	4	2	4	4	4	1	13	9	8	19	3	3	0	13	7	3	12	20	11	3467	15	23	3	18	8
file_1_file_1_jg10799	CG11400_OG0011563_OG0	58	407	191	477	942	2497	2131	308	1987	260	283	472	144	17	184	2321	2667	209	400	503	558	111	527	549	1571	583	2559
file_1_file_1_jg108	Ste12DOR_OG0000056_OG0.56	0	0	0	0	0	0	0	0	0	0	0	0	0	0	0	0	0	0	0	1	0	1	0	1	0	0	0
file_1_file_1_jg1080	pug_OG0002363	2330	2244	3339	4395	3992	16193	7237	2763	14756	3700	1985	1810	2845	1703	2435	16212	17971	2383	1931	3201	2179	3494	1251	3397	2997	2530	11697
file_1_file_1_jg10800	Gbp2_OG0002705_OG0	1508	666	109	2283	3539	13142	8819	134	9938	211	403	1048	113	464	75	10409	11865	86	1043	2012	1382	1925	1545	1844	6172	1246	8690
file_1_file_1_jg10801	Gbp1_OG0002706	62	192	595	297	383	2199	1253	391	1922	568	432	582	324	35	369	2118	2316	332	437	582	629	66	521	585	1785	478	2609
file_1_file_1_jg10802	CG43103_OG0011562	305	145	237	262	320	2564	1062	191	1448	229	175	243	190	138	189	1695	1858	185	202	296	284	345	255	275	965	325	2636
file_1_file_1_jg10803	CG17290_OG0000116_OG1	13	1444	0	2	0	22	16	0	10	1	1	0	0	4	2	1	12	1	0	1	1	16	0	1	28	0	44
file_1_file_1_jg10804	CG17287_OG0005912	15	6	9	14	11	9	4	4	13	19	10	9	14	19	19	9	11	7	14	15	23	21	15	25	6	10	21
file_1_file_1_jg10805	CG17290_OG0000116_OG4	228	1325	10	1	0	2	1	42	1	11	17	0	18	167	8	0	1	21	0	0	1	244	0	0	3	0	4
file_1_file_1_jg10806	CG17290_OG0005911_OG0	1725	1106	0	0	2	2	1	0	0	1	1	1	0	274	0	1	1	0	1	0	0	1858	0	2	0	1	2
file_1_file_1_jg10807	CG17290_OG0000116_OG0	11245	2846	5	1	7	4	1	0	2	2	0	5	2	5031	1	3	3	0	1	0	1	13257	3	3	0	2	2
file_1_file_1_jg10808	CG10950_OG0012279	0	0	15	0	0	5	1	19	7	17	9	1	19	1	11	6	6	10	31	1	1	0	1	79	6	0	3
file_1_file_1_jg10809	CG12699_OG0000230_OG0	0	0	0	0	0	2	0	0	0	0	0	0	0	0	0	0	0	0	6	0	0	0	0	12	0	0	0
file_1_file_1_jg1081	CG31467_OG0000189_OG0	14	21	7	10	8	4	2	17	5	15	6	4	10	14	11	13	10	5	36	13	0	17	2	65	5	2	8
file_1_file_1_jg10810	CG12699_OG0000230_OG1	1	2	4	0	0	0	1	1	47	43	1	2	0	3	2	215	41	1	352	52	5	0	0	2381	0	0	0
file_1_file_1_jg10811	mbl_OG0012278_OG0	820	112	330	350	318	1698	612	672	2011	2513	2079	3385	2480	582	309	1736	2522	936	948	2516	3218	531	1512	2623	1006	1377	1088
file_1_file_1_jg10812	mbl_OG0005910	825	435	907	280	662	534	687	654	735	2214	879	901	1469	1656	527	650	929	639	367	657	829	1585	738	617	719	703	645
file_1_file_1_jg10813	mbl-PP_OG0005909	271	109	927	101	212	333	507	381	596	2292	645	670	786	608	605	430	644	396	316	662	608	576	700	518	417	370	377
file_1_file_1_jg10814	CG10939_OG0005908	4323	5193	16806	3799	4617	6345	5214	16709	6044	18349	11176	2893	13084	5572	12330	6975	6840	12692	2881	2378	2629	6036	2020	2522	7354	2214	9519
file_1_file_1_jg10815	Camp_OG0005907	556	1230	975	1389	1092	485	367	905	513	1154	751	517	759	548	778	443	610	642	583	494	500	685	411	517	449	536	751
file_1_file_1_jg10816	Vajk4_OG0005906	30	393	102	70	20	35	63	115	35	141	85	62	196	40	113	29	49	102	47	47	75	30	48	33	51	54	62
file_1_file_1_jg10817	Prosalpha5_OG0005905	6980	5234	8154	5443	5007	2896	1769	7128	3236	7508	5024	2666	5596	5932	5330	3331	3909	5682	3906	3564	2636	6407	1672	3644	1882	2844	4077
file_1_file_1_jg10818	cnk_OG0005904	2392	5188	3480	4654	4071	1533	1652	2917	1773	3532	1953	1715	2025	3327	2399	1706	2143	1870	1731	1447	1809	3692	1557	1521	1692	1931	2358
file_1_file_1_jg10819	l(2)k01209_OG0005903	1855	3670	2964	2620	2350	1694	1063	2285	1309	2883	2185	1108	2165	2209	2174	1307	1552	1772	902	929	1114	2460	672	837	1006	942	2038
file_1_file_1_jg1082	CG31467_OG0000189_OG1	99	104	238	63	54	33	48	157	47	205	150	43	180	122	154	36	74	133	45	41	37	149	26	55	48	55	65
file_1_file_1_jg10820	CG6550_OG0005902	446	1392	444	1055	825	535	377	463	419	524	344	446	350	519	331	399	532	322	329	352	478	632	328	348	343	492	691
file_1_file_1_jg10821	Mtap_OG0005901	871	1893	644	1832	1595	1440	780	605	902	544	425	376	405	572	420	1105	1043	442	400	368	359	1208	259	401	455	384	1120
file_1_file_1_jg10822	Bap55_OG0005900	2488	1823	1270	1824	1415	489	361	1166	467	1143	801	375	1134	1850	864	510	601	852	387	389	409	2633	271	429	320	348	649
file_1_file_1_jg10823	Lhr_OG0002704	170	218	161	323	230	38	46	168	53	174	131	47	136	170	143	25	83	128	60	43	72	178	37	68	42	31	69
file_1_file_1_jg10824	EDTP_OG0005899	1449	4604	1682	4242	4126	2363	2337	1439	1833	2142	1411	3069	1672	1749	1215	2227	2281	1020	2116	1849	3021	1668	2838	1943	2322	3369	3682
file_1_file_1_jg10825	CG18467_OG0002703_OG0	22	7	4	3	2	28	29	8	184	12	13	76	15	7	2	48	85	1	106	91	191	20	100	73	29	115	77
file_1_file_1_jg10826	mth_OG0000032_OG0	980	411	102	340	297	134	89	92	132	142	78	120	107	1493	64	162	125	57	113	94	111	1438	73	107	95	139	200
file_1_file_1_jg10827	mth_OG0000032_OG0.2	1900	591	188	495	461	249	139	149	223	195	124	144	182	3276	122	224	276	94	162	156	166	3175	99	176	134	169	347
file_1_file_1_jg10828	robls54B_OG0014605_OG0	4	3	4	3	1	0	0	2	1	3	1	1	3	1	1	1	3	5	2	0	0	6	0	2	0	1	0
file_1_file_1_jg10829	robl_OG0011561	1009	968	1238	948	922	1035	595	913	896	1120	980	782	575	885	825	948	1138	743	811	734	865	1279	655	839	794	901	1388
file_1_file_1_jg1083	CG14684_OG0002364	2	0	1	0	0	0	0	0	0	0	0	0	0	0	0	1	0	0	1	0	0	0	0	15	1	0	0
file_1_file_1_jg10830	CG14478_OG0017419	198	733	366	734	737	170	184	205	172	352	172	153	139	386	239	173	168	141	147	136	148	368	115	114	216	165	167
file_1_file_1_jg10831	CG14478_OG0005898	2537	6300	3977	6644	6115	1776	1709	3219	1837	4712	2249	1893	2513	3859	2788	1810	2080	2367	1541	1467	1884	3579	1486	1457	1776	2092	2381
file_1_file_1_jg10832	Tes_OG0005897	903	2202	971	1752	1485	327	322	910	296	1009	514	298	463	1587	792	335	419	577	314	233	321	1745	217	237	302	305	509
file_1_file_1_jg10833	qkr54B_OG0005896	413	1012	710	970	897	290	320	422	356	580	331	402	318	802	470	310	423	251	400	281	454	965	317	296	316	339	336
file_1_file_1_jg10834	qkr54B_OG0005895	323	657	497	686	806	239	268	322	275	521	299	362	244	562	320	217	301	258	378	293	419	575	340	247	381	335	284
file_1_file_1_jg10835	insb_OG0005894	102	2	9	3	0	2	0	6	1	6	2	0	14	71	6	3	0	11	1	0	0	164	0	1	2	0	0
file_1_file_1_jg10836	veil_OG0005893	2249	2176	20729	1854	1753	1438	1127	20590	1871	22653	11651	898	12381	5570	16409	2429	2114	17020	1496	850	774	4051	699	731	1509	550	2354
file_1_file_1_jg10837	CG43110_OG0000194_OG0	70	37	6	5	9	45	26	6	30	12	13	6	10	57	4	16	29	6	44	7	7	113	18	38	27	14	20
file_1_file_1_jg10838	NT5E-2_OG0001540	1090	3605	2591	2452	2855	1279	920	1919	1388	2145	1247	426	1895	729	1493	1551	1720	1732	1175	771	668	1551	331	691	957	502	1881
file_1_file_1_jg10839	CG30103_OG0005892	1	0	0	0	1	1	0	1	0	0	0	0	0	0	0	3	3	0	16	5	0	1	0	15	0	0	1
file_1_file_1_jg1084	CG31278_OG0002365	174	220	227	231	171	121	100	242	118	267	148	133	232	151	193	117	162	166	126	121	133	208	66	124	105	130	175
file_1_file_1_jg10841	nw_OG0005891	25453	7	18	9	20	24	14	16	35	15	22	20	48	37607	13	15	16	11	9	16	25	38998	22	34	27	30	43
file_1_file_1_jg10842	CG34193_OG0005890	1630	0	1	0	0	0	1	0	1	0	0	0	0	835	0	0	0	0	0	0	0	2168	0	0	0	1	0
file_1_file_1_jg10843	CG4847_OG0000539	26117	4506	76341	3277	6537	38606	21408	54740	47833	83849	23600	1998	49268	18765	53033	55088	55635	67149	2274	2297	2206	25941	1704	2490	24085	2048	51788
file_1_file_1_jg10844	CG4853_OG0005889	1389	2271	2291	1889	1695	1115	945	2193	1171	2433	1409	1208	1359	1620	1786	1171	1505	1557	1264	1082	1551	1978	873	1072	947	1348	1496
file_1_file_1_jg10845	APC10_OG0005888	373	475	558	516	448	319	178	509	241	551	388	245	405	348	400	221	322	411	275	224	280	447	167	272	193	237	400
file_1_file_1_jg10846	CG4866_OG0001539_OG2	508	852	368	676	564	282	172	270	170	376	233	161	247	376	246	184	216	259	161	134	169	566	118	210	178	146	248
file_1_file_1_jg10847	Patronin_OG0005887	4069	6111	7846	4523	5788	3452	3821	5837	4240	8226	3927	3494	5078	5867	5610	4219	4499	4169	3118	2889	3774	6564	3102	3072	3408	3823	4820
file_1_file_1_jg10848	eIF3b_OG0005886	15868	31245	10388	24033	21372	13328	10767	9571	8654	11301	8493	8301	5330	21150	7184	9558	10296	6013	8630	6218	8379	26036	6074	6437	7985	9057	15720
file_1_file_1_jg10849	Cc2d2a_OG0002702	16	36	1060	23	24	54	46	891	68	1115	567	103	678	14	693	81	82	561	125	109	99	21	97	146	47	88	44
file_1_file_1_jg1085	CG31373_OG0002366	110	1836	92	3291	1834	7	8	50	7	58	47	1	65	32	46	6	7	33	5	3	4	96	0	6	7	5	12
file_1_file_1_jg10850	CG34194_OG0005885	1	42	1	13	18	0	1	0	0	0	0	0	0	0	0	0	0	0	0	0	1	1	0	0	0	1	0
file_1_file_1_jg10851	cyp33_OG0005884	682	714	542	743	532	333	226	517	373	537	331	298	499	518	393	299	417	432	297	276	339	765	166	286	263	292	424
file_1_file_1_jg10852	RpL18A_OG0005883	42769	51110	24837	49646	44455	42945	24998	19675	25854	21581	19738	21858	16131	38701	15026	27859	30309	14432	19011	15973	22857	52255	16749	18202	24631	27589	52992
file_1_file_1_jg10853	MESR4_OG0005882	3234	9600	5637	7400	8067	2410	2243	3774	2526	5601	2997	2819	4202	3826	3701	2337	2950	2660	1769	2338	2924	4459	2125	2209	2336	3127	3075
file_1_file_1_jg10854	Klp54D_OG0005881	54	11	7191	8	11	379	203	6639	415	7661	3877	347	6394	95	5449	486	566	5065	459	381	376	92	323	339	349	247	467
file_1_file_1_jg10855	CG43324_OG0012036_OG0	70	54	530	43	35	61	44	458	109	515	352	33	419	51	426	62	165	427	88	58	111	100	23	64	30	48	83
file_1_file_1_jg10856	CG14480_OG0005880	1154	1228	1538	1181	1097	839	556	1460	745	1699	1063	835	1562	1011	1114	722	1053	1303	811	663	858	1191	684	928	845	798	1055
file_1_file_1_jg10857	Ns2_OG0005879	2523	5982	2142	3794	3481	2469	1890	2037	1772	2500	1872	1815	1578	2903	1639	1937	2101	1508	1461	1411	1942	3547	1384	1463	1666	1914	2805
file_1_file_1_jg10858	POSH_OG0005878	1192	3336	1028	3251	2537	706	542	757	717	1023	694	590	632	1510	620	592	800	582	508	547	662	1635	468	590	681	595	945
file_1_file_1_jg10859	CG42239_OG0012035	577	539	487	573	421	308	186	301	350	425	363	191	235	544	358	376	417	230	205	206	179	759	115	213	182	198	518
file_1_file_1_jg1086	CG14689_OG0004900	2	1	505	0	0	6	5	245	15	343	218	9	384	0	190	22	14	234	22	5	15	2	8	203	4	1	10
file_1_file_1_jg10860	Rab4_OG0002701	1251	2337	5699	2300	2363	2477	1720	5045	2350	5299	3853	1914	4262	1406	3989	2437	3088	3691	1785	1738	2113	1627	1525	1734	1966	1628	3177
file_1_file_1_jg10861	Dcr-2_OG0005877	2905	6794	2297	4257	4605	2123	2184	1753	1776	2604	1415	871	1285	5088	1882	1689	2102	1273	999	990	944	4922	702	922	1359	986	2277
file_1_file_1_jg10862	CG6484_OG0005876	6	957	2517	1146	1263	816	443	2803	657	3576	1797	623	2662	5	2311	796	836	2621	889	669	608	8	483	592	507	410	921
file_1_file_1_jg10863	CG14483_OG0005875	1279	974	2184	963	911	1546	1081	1884	1734	2336	1744	2398	1557	510	1628	1601	1988	1571	3264	2295	2348	1190	2293	2687	1397	3131	2981
file_1_file_1_jg10864	RhoGAP54D_OG0005874	1241	2292	286	2471	1814	64	33	148	73	206	107	87	184	1303	154	57	110	103	54	62	91	1456	53	116	30	42	62
file_1_file_1_jg10865	icln_OG0005873	1019	900	277	919	703	76	78	267	97	271	198	68	260	881	181	68	119	230	67	69	77	1047	50	84	64	60	120
file_1_file_1_jg10866	CG30105_OG0005872	204	345	109	407	309	34	33	115	31	107	105	45	86	161	99	48	60	87	31	37	43	252	26	62	35	31	75
file_1_file_1_jg10867	Smurf_OG0006063	2078	5198	8461	4885	5018	1966	1993	6625	2417	8569	4319	2538	3801	3189	5743	2682	2893	4419	2493	1933	2538	3383	1935	2130	2322	2629	2964
file_1_file_1_jg10868	Smurf_OG0000257_OG0	1	2	29	0	6	5	9	5	8	14	13	2	18	0	3	6	9	6	28	5	0	1	4	114	3	2	5
file_1_file_1_jg10869	CG10936_OG0006064	3325	881	300	519	673	288	538	265	194	315	397	863	283	6396	172	200	292	166	905	506	891	6218	761	583	629	407	582
file_1_file_1_jg1087	CG4073_OG0004901	0	0	1	0	0	0	0	0	4	17	0	0	0	0	1	5	0	0	7	4	0	0	0	353	0	0	0
file_1_file_1_jg10870	rhi_OG0000105_OG2	5	680	11	619	347	0	3	3	4	3	3	11	4	8	6	0	2	1	3	0	2	5	1	14	1	3	5
file_1_file_1_jg10871	rhi_OG0000105_OG1	0	60	58	49	40	15	3	38	6	28	27	5	40	2	35	9	8	17	9	28	15	0	4	11	6	9	20
file_1_file_1_jg10872	CCHa1-R_OG0006065	23	202	207	206	159	45	85	172	120	215	113	25	135	3	144	87	180	104	49	31	58	29	33	37	180	23	201
file_1_file_1_jg10873	eIF3c_OG0006066	14878	30256	13975	21401	21890	14958	12934	14720	10767	17016	11741	8697	8856	19264	10546	11976	12870	9235	9449	6846	9265	25304	7239	7238	11526	10838	18655
file_1_file_1_jg10874	CG30108_OG0012049	106	201	367	159	170	190	98	295	155	380	256	138	323	119	278	175	151	251	120	98	106	111	84	103	97	103	288
file_1_file_1_jg10875	CG30109_OG0006067	227	538	516	533	411	269	149	547	274	620	394	204	650	209	478	253	236	442	155	165	248	274	148	242	193	247	401
file_1_file_1_jg10877	P32_OG0006068	2183	5293	1720	4571	3606	1248	885	1829	1079	1869	1435	1539	1504	1853	1348	1080	1223	1191	1565	1541	1578	2745	1115	1705	852	1835	1666
file_1_file_1_jg10878	Sema1b_OG0006069	1911	6879	4670	5758	5128	2198	2942	3000	2890	5137	2838	2835	2009	5494	3509	2936	3351	2463	3816	2806	2945	5036	3046	2596	2975	3373	4646
file_1_file_1_jg10879	CG42561_OG0001560	51	88	40	57	84	216	172	50	234	109	66	216	54	31	37	193	219	28	153	215	197	60	104	208	281	217	629
file_1_file_1_jg1088	tomboy20_OG0004902	0	0	24	1	0	0	0	2	3	18	4	1	2	0	1	18	2	2	38	2	0	0	0	147	0	0	0
file_1_file_1_jg10880	CG42562_OG0012050	191	222	56	110	271	277	185	47	416	85	59	71	72	85	48	532	510	41	98	85	87	148	71	87	304	100	461
file_1_file_1_jg10881	HPS4_OG0006070	488	2064	3524	1922	1810	1341	1358	2477	1545	3854	1593	956	1305	854	2445	1403	1782	2015	1257	1097	1262	1015	871	894	1275	812	1570
file_1_file_1_jg10882	swi2_OG0002754_OG0	25	868	8	1085	906	11	11	4	12	5	5	10	3	25	9	15	23	5	23	4	6	49	11	17	19	16	47
file_1_file_1_jg10883	rdgBÎ²_OG0002755_OG0	214	1315	1381	1287	1082	213	151	1082	209	1268	845	218	910	179	844	229	259	833	216	170	243	314	189	214	202	200	297
file_1_file_1_jg10884	CG46315_OG0001561_OG0	1868	5182	5654	5079	4744	7149	10341	4814	10558	6905	4813	10854	3501	2981	3584	10059	11461	3214	14600	8951	10355	2735	9936	8689	12371	13283	22069
file_1_file_1_jg10885	CG10934_OG0002756_OG0	0	0	0	0	0	0	0	0	4	2	1	1	0	0	0	11	3	0	43	4	0	0	0	143	0	1	1
file_1_file_1_jg10886	Dlish_OG0002757_OG0	739	41	208	38	51	181	162	203	196	234	164	115	153	1111	194	190	248	175	193	123	143	998	121	116	174	121	328
file_1_file_1_jg10887	Snx16_OG0002758_OG0	759	1387	1098	1455	1110	775	577	1182	769	1179	760	623	1161	699	872	809	905	1003	592	565	689	848	486	622	606	668	1146
file_1_file_1_jg10888	CG4984_OG0002759_OG0	306	599	315	414	348	197	142	244	132	304	199	154	165	267	210	166	193	179	98	98	151	434	106	150	152	155	201
file_1_file_1_jg10889	CG4984_OG0002760_OG0	2082	561	26	436	416	341	475	25	787	453	697	3215	506	1142	16	699	854	11	5435	3113	2760	2376	3199	3325	564	4152	1646
file_1_file_1_jg1089	TkR86C_OG0004903	23	3	1289	2	0	45	28	1109	48	1124	561	53	820	25	649	44	41	605	43	37	85	58	36	46	28	23	47
file_1_file_1_jg10890	CG34195_OG0002761_OG0	183	715	371	814	692	199	144	377	226	456	296	263	371	188	296	212	272	289	226	184	233	219	179	183	197	251	349
file_1_file_1_jg10891	Hyccin_OG0002762_OG0	397	2152	1325	2032	1791	589	665	1307	662	1509	904	543	675	634	1039	710	801	916	625	490	589	796	486	504	664	606	967
file_1_file_1_jg10892	PIG-A_OG0000885_OG0	146	420	347	519	319	114	84	299	124	355	223	128	245	134	251	109	153	206	125	124	120	200	81	107	73	124	150
file_1_file_1_jg10893	Vps50_OG0002763_OG0	535	2211	1995	1929	1784	809	794	1597	961	2024	1137	939	941	808	1461	1125	1142	1067	965	847	989	916	811	766	810	1016	1330
file_1_file_1_jg10894	Ir54a_OG0001115_OG0	0	2	1	1	4	2	0	5	2	7	4	1	6	0	0	9	2	1	4	1	1	0	3	1	3	2	4
file_1_file_1_jg10895	sub_OG0001562_OG1	773	1784	36	2161	1502	7	4	11	9	7	13	15	4	767	1	5	8	7	41	13	11	1086	11	101	18	17	19
file_1_file_1_jg10896	CG10931_OG0006071	0	1	0	1	0	3	3	0	5	1	0	0	0	2	0	3	2	1	7	1	0	0	0	55	8	0	7
file_1_file_1_jg10897	CG5002_OG0006072	578	1578	1444	2279	1499	1951	1350	722	1875	1190	746	463	843	535	822	2019	2051	684	283	404	467	606	274	378	1662	733	3890
file_1_file_1_jg10898	Sardh_OG0006073	462	52	9	99	114	988	219	0	1245	3	14	64	0	225	1	1202	1405	0	59	206	98	837	59	190	126	156	909
file_1_file_1_jg10899	Nt5b_OG0015041_OG0	0	0	0	0	0	0	0	0	0	0	0	0	0	0	0	0	0	0	0	0	0	0	0	1	0	0	2
file_1_file_1_jg109	Ppr-Y_OG0017512	0	0	0	0	0	0	0	0	0	1	0	1	1	0	1	0	0	0	0	0	0	0	0	1	0	1	1
file_1_file_1_jg1090	CG14691_OG0004904	0	10	8	22	10	1	2	1	3	3	0	2	5	0	4	2	3	0	22	4	0	0	0	57	0	0	0
file_1_file_1_jg10900	HLH54F_OG0006074	19	11	3	3	4	9	4	0	3	2	0	0	0	19	1	4	8	0	1	0	0	15	1	1	14	0	20
file_1_file_1_jg10901	ACOX1_OG0006075	1474	2644	20817	1815	2609	7222	5785	15893	8481	22746	12049	5786	14065	1835	14232	8425	10441	13381	7649	6752	6099	2082	3765	6251	5006	3974	8708
file_1_file_1_jg10902	OstDelta_OG0006076	6393	6908	7753	5874	5624	3529	2538	7820	3042	7342	5003	1815	5255	9286	5282	3681	3779	5556	2404	1985	1978	11299	1423	2131	2956	1734	4762
file_1_file_1_jg10903	CG14488_OG0012284	0	0	10	1	1	3	0	7	3	5	5	14	15	0	0	7	1	0	27	14	16	0	26	94	0	11	0
file_1_file_1_jg10904	CG18635_OG0006077	10	166	255	131	76	22	8	136	14	157	98	42	182	13	120	18	24	74	28	28	44	15	36	34	10	47	25
file_1_file_1_jg10905	CG6362_OG0006078	208	170	5833	134	159	392	235	5186	430	5306	2890	660	4808	199	3561	482	656	3772	449	504	622	137	718	531	359	739	510
file_1_file_1_jg10906	fab1_OG0006079	2957	5556	11514	3566	4382	3868	4400	10233	4836	14531	6448	5670	9882	4277	9610	5081	5834	6951	6266	4576	5540	4655	5425	4439	4805	8039	7813
file_1_file_1_jg10907	CG33981_OG0011578	51	198	345	82	127	82	123	223	124	344	101	119	88	92	208	114	103	92	127	67	70	156	108	67	131	118	116
file_1_file_1_jg10908	aft_OG0006080	706	860	543	922	702	250	228	445	280	578	347	280	427	1024	303	254	370	320	225	221	304	924	209	294	260	285	372
file_1_file_1_jg10909	Ubc10_OG0001563_OG1	2092	2679	3179	2758	2661	1494	1305	3135	1660	3376	2428	2074	2920	1979	2379	1553	1966	2556	2282	1754	2087	2108	1946	1920	1699	2480	2452
file_1_file_1_jg1091	CG31272_OG0002367	1	7010	1108	5109	2910	124	117	1160	141	1024	1214	146	557	0	338	141	209	583	176	100	145	3	158	153	111	126	222
file_1_file_1_jg10910	CG5033_OG0006081	1827	5164	828	3371	3205	1151	708	729	709	832	541	663	687	2032	620	727	902	569	434	445	672	2409	373	496	662	520	994
file_1_file_1_jg10911	Dhit_OG0006082	696	705	1799	536	409	474	392	1884	761	2412	1374	1137	2962	457	1302	688	793	1528	954	1003	1526	529	1018	1121	494	1499	1162
file_1_file_1_jg10912	grh_OG0011579	4530	1095	3248	560	1568	3916	4168	2392	4936	5000	2472	4788	3305	7907	2520	5057	5968	1970	3404	3791	4665	7014	3129	3642	4219	2179	3863
file_1_file_1_jg10913	olf186-M_OG0006083	206	2303	1268	2974	2283	1378	860	1125	898	1580	857	1150	1282	137	900	1537	854	1040	458	679	954	213	463	874	488	684	1477
file_1_file_1_jg10914	Orai_OG0006084	737	2160	5577	2415	1930	1149	975	5133	1137	6564	3235	1651	4557	1019	4209	1362	1287	4181	2296	1650	1532	1074	1732	1661	1233	2044	1537
file_1_file_1_jg10915	CG14490_OG0006085	4	1	44	3	4	9	3	26	7	33	20	13	46	2	24	14	10	21	3	10	10	1	8	17	5	9	10
file_1_file_1_jg10916	thr_OG0006086	765	3323	184	3533	3006	62	27	48	89	33	76	79	58	876	44	54	199	81	31	130	82	997	125	139	13	87	99
file_1_file_1_jg10917	Mapmodulin_OG0006087	3984	6666	2646	5769	4856	1001	758	2222	1216	4322	2022	833	2128	5619	2783	1355	1623	2762	1256	1159	1055	6239	653	1300	914	605	1027
file_1_file_1_jg10918	PPO1_OG0006089	1027	2164	29	940	940	968	1586	10	596	63	57	687	35	1634	5	693	910	10	973	1031	964	1465	675	788	283	435	496
file_1_file_1_jg10919	CG14492_OG0002764	5	3	0	0	0	5	1	1	4	0	3	1	1	3	0	3	2	0	0	0	0	4	0	1	2	0	1
file_1_file_1_jg1092	MED7_OG0004905	851	751	811	759	623	460	294	729	412	777	639	549	778	661	537	412	574	574	451	424	493	845	362	479	287	696	685
file_1_file_1_jg10920	Elk_OG0012286_OG0	4	1	1	0	0	5	3	3	0	1	1	3	2	5	0	0	1	0	3	2	4	2	4	0	3	5	2
file_1_file_1_jg10921	Elk_OG0011580_OG0	157	114	294	84	112	136	125	138	242	121	108	127	230	92	62	148	222	75	76	68	489	217	127	58	89	83	119
file_1_file_1_jg10922	PpY-55A_OG0011581	0	0	0	0	0	0	0	0	0	1	0	0	0	0	0	2	2	0	9	1	0	0	0	39	1	0	0
file_1_file_1_jg10923	dpr13_OG0006090	38	24	630	2	2	34	34	578	98	703	333	167	587	17	434	64	106	394	166	154	272	99	152	168	35	119	33
file_1_file_1_jg10924	dpr13_OG0017420	1	0	193	0	0	4	0	200	0	307	131	0	198	0	182	3	3	191	0	0	1	0	0	0	3	0	0
file_1_file_1_jg10925	CG5084_OG0006091	1	13	9	2	3	2	0	3	1	7	2	1	5	2	1	0	0	9	3	1	0	10237	2	1	4	1	0
file_1_file_1_jg10926	CG10910_OG0006092	395	39	1	26	3	0	3	1	8	4	2	7	3	18	4	11	11	0	6	43	1	1003	2	33	2	113	2
file_1_file_1_jg10927	CG5773_OG0002765	1300	355	66	676	791	36380	18098	49	8470	84	176	222	46	714	53	9480	10315	74	242	394	233	1568	141	419	35020	211	41225
file_1_file_1_jg10928	CG5770_OG0000355_OG0	0	4	3	0	0	31	48	0	4	0	0	8	0	0	2	6	2	0	0	0	0	0	0	0	49	0	64
file_1_file_1_jg10929	CG5770_OG0000355_OG1	0	6	1	0	0	0	0	0	0	2	0	107	0	3	0	0	0	0	0	0	2	0	1	0	1	0	0
file_1_file_1_jg1093	Cap-H2_OG0004906	797	1631	1419	854	860	721	582	990	781	1628	737	652	991	1083	1080	850	980	748	584	659	883	1086	517	536	673	661	1031
file_1_file_1_jg10930	CG34005_OG0012480	0	4	0	1	0	0	0	0	0	0	0	0	1	0	1	0	0	0	0	0	2	0	0	0	1	0	0
file_1_file_1_jg10931	CG14495_OG0006093	0	5	0	2	0	3	1	0	0	3	0	0	0	0	0	4	18	0	2	0	12	0	1	3	0	1	1
file_1_file_1_jg10932	Muc55B_OG0006094	0	192	6	1	0	0	0	0	0	1	0	0	0	1	0	0	0	0	0	2	0	648	0	0	3	9	2
file_1_file_1_jg10933	CG10911_OG0006095	0	606	0	1921	0	1	10	0	14	326	4	15	0	0	0	6	1	0	21	46	41	0	0	26	0	85	3
file_1_file_1_jg10934	CG10912_OG0000471	13	80	0	204	0	0	5	1	3	41	0	12	2	0	0	4	3	0	5	16	6	30	0	11	0	186	5
file_1_file_1_jg10935	CG34386_OG0006096	0	1	0	0	1	2	2	0	3	6	0	2	0	0	0	0	2	1	0	0	2	1	0	0	0	3	2
file_1_file_1_jg10936	CG5757_OG0006097	655	1783	369	1785	1438	222	131	251	162	287	182	143	192	628	196	148	219	187	151	123	133	1028	116	126	188	126	292
file_1_file_1_jg10937	CG5098_OG0006098	1117	3762	2800	3135	3200	601	652	2178	884	2838	1432	812	2123	1488	1990	788	985	1523	758	693	943	1889	708	842	809	728	877
file_1_file_1_jg10938	CG5756_OG0006099	452	60	149	2	2	0	0	2	2	2	3	2	2	1871	4	2	2	2	3	1	0	560	1	1	1	5	1
file_1_file_1_jg10939	CG34196_OG0012481_OG0	0	0	0	0	0	0	0	0	1	0	0	0	0	0	0	0	1	0	0	0	1	1	0	0	1	0	2
file_1_file_1_jg1094	TfIIFbeta_OG0004907	696	1621	861	1847	1608	386	323	646	340	830	509	452	530	770	549	346	515	566	486	402	487	834	392	440	421	456	594
file_1_file_1_jg10940	stau_OG0006100	2204	6923	7416	5742	6034	1893	2932	5729	2849	8911	4158	3656	4232	3708	4994	2670	3493	3803	4716	2716	3731	4094	4013	2644	3058	4640	3457
file_1_file_1_jg10941	Spn55B_OG0006101	873	520	1386	381	374	735	488	1190	602	1233	939	1010	1293	888	763	800	665	859	473	484	748	1120	375	605	572	995	1310
file_1_file_1_jg10942	Dlip3_OG0006102	132	242	953	340	284	49	49	745	126	906	601	100	699	58	638	74	147	608	104	110	228	220	80	83	45	67	68
file_1_file_1_jg10943	Hsf_OG0006103	1586	5110	3973	5075	4478	1680	1483	3255	1655	4051	2620	1447	2555	1904	2946	1923	1985	2288	1409	1313	1730	2186	1200	1504	1535	1481	2188
file_1_file_1_jg10944	Pcl_OG0006104	1995	7257	2150	7254	5794	796	685	1853	803	2435	1249	715	1583	3089	1523	766	939	1273	598	591	821	3255	540	822	744	662	959
file_1_file_1_jg10945	pAbp_OG0006105	74108	97258	56598	76996	70153	69012	49032	61061	62844	84144	52158	57053	57910	116759	43269	69993	73686	44449	57903	46786	57301	119728	45113	50179	45810	61179	91842
file_1_file_1_jg10946	EMRE_OG0006106	1167	1008	1242	1093	1048	785	514	1295	830	1395	925	1089	1099	792	910	722	992	968	1117	984	1242	1073	989	1041	825	1444	1368
file_1_file_1_jg10947	CG5742_OG0006107	371	535	1313	488	395	263	193	1120	291	1420	633	320	709	573	1038	289	406	747	286	254	373	568	245	291	212	275	338
file_1_file_1_jg10948	adp_OG0006108	834	1600	1527	1557	1498	955	728	1380	1049	1747	1011	1079	1182	785	1165	1033	1272	1138	1178	888	1084	884	910	985	788	1335	1500
file_1_file_1_jg10949	mamo_OG0000259_OG1	1527	3375	2662	3283	3037	1409	1101	2376	1207	3012	1986	1199	1880	2517	1915	1310	1568	1781	1131	989	1408	2480	880	1082	1234	1030	1336
file_1_file_1_jg1095	CG45078_OG0000532_OG0	69076	30778	187	27541	33400	26109	28714	169	34600	10106	24106	130075	12809	63452	34	31889	37436	7	78295	66740	115236	52551	104296	68460	46619	188751	84534
file_1_file_1_jg10950	CG10914_OG0006109	375	867	537	753	570	346	210	586	291	673	426	255	569	354	463	237	316	480	262	255	265	484	233	298	209	302	382
file_1_file_1_jg10951	Naus_OG0006110	1165	2849	3889	2510	2411	1098	1068	3439	1235	4010	2094	1590	2853	1687	2656	1112	1481	2354	1304	1144	1731	1790	1430	1188	1407	1718	1693
file_1_file_1_jg10952	Nup75_OG0002766	1547	2032	561	2081	1431	487	300	435	388	519	381	267	455	1409	373	377	473	311	279	314	294	1876	193	323	256	280	594
file_1_file_1_jg10953	MED9_OG0006495	776	761	922	761	660	681	580	851	711	985	765	1236	740	695	696	666	854	659	1405	1103	1175	697	1145	1285	936	1610	1286
file_1_file_1_jg10954	CG42518_OG0006496	777	573	606	528	503	536	464	671	621	806	683	1091	849	561	515	557	672	600	1281	983	917	551	965	1035	581	1407	1147
file_1_file_1_jg10955	Dgp-1_OG0006497	1446	1680	2190	1697	1451	1429	1153	2049	1457	2551	1678	2007	1730	1481	1705	1392	1730	1579	1918	1386	1953	1896	1640	1693	1249	2456	2387
file_1_file_1_jg10956	CG10916_OG0000543_OG1	424	319	1026	296	272	466	290	851	426	1058	716	530	869	423	832	448	516	691	557	425	466	450	366	425	322	755	725
file_1_file_1_jg10957	CG5726_OG0002949	966	4867	1833	4141	3855	655	753	1516	841	2145	1063	889	1246	1563	1342	771	964	1094	795	730	1006	1705	729	636	833	1065	1032
file_1_file_1_jg10958	nopo_OG0001622	208	1249	129	1323	969	87	75	110	87	164	126	127	109	147	103	101	116	89	130	124	145	209	112	152	99	189	220
file_1_file_1_jg10959	CG5721_OG0006684	2057	2161	1428	2301	1968	1220	1016	1268	1277	1510	1122	1163	1114	1830	1016	1368	1659	1005	1157	1041	1215	2214	839	1196	1017	1152	2016
file_1_file_1_jg1096	Desi_OG0004908	64	39	4	19	6	29	9	6	24	20	58	297	52	105	4	27	21	6	169	189	241	81	195	253	22	284	42
file_1_file_1_jg10960	CG33958_OG0006685	5	9	19	0	2	23	24	22	36	22	6	3	11	2	18	25	42	9	9	7	15	8	4	8	19	6	28
file_1_file_1_jg10961	CG14500_OG0000303_OG1	6	0	0	8	0	0	0	0	1	0	0	2	0	0	0	0	0	0	0	0	1	6	0	0	0	0	0
file_1_file_1_jg10962	CG33958_OG0011613	1	1	1	0	1	2	2	5	2	6	3	0	0	0	1	6	6	1	0	0	1	0	2	2	3	0	2
file_1_file_1_jg10964	fj_OG0006686	3033	76	12	17	54	61	88	18	82	27	33	53	20	4675	10	54	85	11	91	73	51	4278	64	42	68	50	101
file_1_file_1_jg10965	Nipped-A_OG0014815_OG0	0	0	0	0	0	0	0	0	0	0	0	0	0	0	0	0	0	0	0	0	0	0	0	0	1	0	0
file_1_file_1_jg10966	ken_OG0014169_OG0	1	0	0	0	0	0	0	0	0	0	0	0	0	0	0	0	0	0	0	0	0	1	0	0	0	0	0
file_1_file_1_jg10967	Ote_OG0011614	2216	3353	268	3941	2672	103	94	295	92	299	161	109	197	2079	182	114	140	214	123	94	97	2756	81	181	101	85	163
file_1_file_1_jg10968	pen-2_OG0012833	375	312	438	473	305	271	177	399	261	469	345	205	295	343	317	241	313	289	307	242	261	340	169	290	162	297	354
file_1_file_1_jg10969	sbb_OG0006687	9078	15173	11465	15314	15928	5271	4359	7351	6003	11973	6601	4047	7342	12542	6923	6244	6368	5009	3265	3343	4546	13038	3217	3598	4154	3062	4630
file_1_file_1_jg1097	CG42633_OG0004909	5	8	111	4	1	25	16	60	35	75	51	142	135	9	22	50	57	22	105	106	142	7	169	167	21	83	22
file_1_file_1_jg10970	CG14502_OG0012067	1	36	63	12	8	171	21	725	743	2001	2954	16013	2488	1	4	492	610	128	24977	24912	15080	2	10658	22589	8	9133	8
file_1_file_1_jg10971	CG18537_OG0000092_OG1	0	6	28	0	2	60	4	141	113	343	661	2988	606	0	0	45	89	22	2978	2560	3078	0	2136	2567	6	1467	2
file_1_file_1_jg10972	CG18537_OG0000092_OG0	0	0	5	0	0	5	2	34	5	24	78	554	64	0	0	0	2	2	77	79	493	0	496	48	0	321	0
file_1_file_1_jg10973	CG18537_OG0000092_OG3	0	15	126	11	8	152	40	383	250	827	1607	6782	857	1	67	137	181	120	3188	3298	6228	1	4003	3299	47	3338	93
file_1_file_1_jg10974	CG18539_OG0011615	1	8	16	0	0	33	0	125	76	408	586	2628	490	0	3	5	33	30	1332	1159	2850	0	1812	1372	0	1730	1
file_1_file_1_jg10975	CG18540_OG0006688	0	16	32	1	1	86	7	384	228	717	2070	9580	1470	0	1	24	79	61	2224	2441	9395	0	5772	2552	6	4400	7
file_1_file_1_jg10976	CG14505_OG0006689	11	3	10	3	8	15	7	17	8	37	11	10	22	18	9	10	17	3	10	6	11	25	2	30	5	5	7
file_1_file_1_jg10977	BomBc1_OG0001623	1	508	1209	268	225	4491	1101	266	2290	1598	364	1033	2456	1	1258	4973	3346	448	558	1283	1549	2	5160	1441	5030	5026	9093
file_1_file_1_jg10978	BomBc2_OG0000769_OG0	2	576	159	1473	1341	16796	4550	25	7554	263	452	3044	798	5	306	8293	9468	30	1072	1551	3827	2	3257	1773	5193	3097	16627
file_1_file_1_jg10979	BomT2_OG0013961_OG0	1	112	103	241	244	2952	704	8	1440	116	67	226	271	1	150	1376	1887	24	177	240	311	0	362	225	803	486	3259
file_1_file_1_jg1098	mRpL37_OG0004910	927	1868	918	1627	1297	631	489	864	652	1032	761	757	782	869	734	712	867	693	821	793	769	1156	528	878	540	869	1038
file_1_file_1_jg10980	Idgf5_OG0006690	571	64	5	158	201	1400	604	6	960	5	17	77	9	194	3	1007	1099	4	83	167	98	676	65	151	381	115	1027
file_1_file_1_jg10981	GstE10_OG0006691	3	1829	194	1401	993	10	8	135	21	274	102	19	186	1	246	35	40	216	20	20	8	2	3	16	17	6	34
file_1_file_1_jg10982	GstE1_OG0000159_OG1	1401	3356	5730	2449	3367	5011	2608	6268	4335	6628	4262	3718	5278	1142	4155	6642	5032	4758	4891	4700	3506	1560	2265	5763	3755	2814	5544
file_1_file_1_jg10983	GstE2_OG0006692	35	64	449	44	64	111	126	399	253	434	371	195	201	25	283	226	265	324	385	276	260	40	157	258	105	177	176
file_1_file_1_jg10984	GstE3_OG0000770_OG0	420	900	8522	944	1045	2863	1820	8614	3823	9131	5302	4707	5701	336	5245	4933	4342	7093	5497	5640	4605	472	3061	6407	2130	2490	3635
file_1_file_1_jg10985	GstE4_OG0006694	41	3	135471	5	0	3572	1904	118931	3275	98245	80191	2	74449	34	78087	3417	4976	82238	18	5	4	64	7	9	1958	3	3199
file_1_file_1_jg10986	GstE5_OG0000501_OG1	248	428	5101	474	464	1219	655	4700	1445	5867	3376	1398	2987	192	3762	1628	1897	3898	2272	1866	1411	267	758	1852	655	1042	1581
file_1_file_1_jg10987	GstE5_OG0000501_OG0	789	4210	20031	3657	3319	5802	3899	17192	6702	19891	12343	5609	10959	670	12988	7401	8062	13815	9965	7798	5791	1041	3351	7868	4577	4539	7945
file_1_file_1_jg10988	GstE7_OG0000771	381	565	3281	662	477	857	453	3094	1177	3666	2275	1129	1861	226	2289	1643	1357	2204	1497	1657	1062	522	611	1839	478	767	1045
file_1_file_1_jg10989	GstE8_OG0012653_OG0	240	467	1188	595	441	654	450	1138	1070	1297	901	1098	1019	133	870	1483	1049	818	1388	1238	1008	276	627	1526	398	925	1025
file_1_file_1_jg1099	Rbp1-like_OG0000250_OG0	2303	2386	2576	2252	1669	1435	861	2166	1456	2645	1670	1456	2675	1819	1881	1356	1707	1797	1274	1241	1730	2627	1099	1430	916	1726	2165
file_1_file_1_jg10990	GstE9_OG0001624	105	1096	9652	1309	1873	8133	4761	7592	9381	11347	5655	5789	6776	32	6759	9575	11120	8244	7420	8401	6496	249	3194	7929	2759	3795	7699
file_1_file_1_jg10991	imd_OG0006695	489	493	1065	513	500	716	702	1014	801	1178	767	493	1063	503	834	764	939	833	649	506	539	580	366	492	627	479	1021
file_1_file_1_jg10992	Dp1_OG0006696	17364	31907	9387	17835	21597	13530	11744	8081	9335	11471	5979	7545	3825	29095	7561	10999	11002	5207	8115	5815	7494	36854	5881	5591	8174	9144	14186
file_1_file_1_jg10993	CG5174_OG0006697	2880	4481	10104	3932	4272	2869	2168	8325	2612	9124	5504	2441	5844	3863	6710	2841	3330	6064	2602	2189	2646	4619	2098	2325	2517	2868	4129
file_1_file_1_jg10994	PIG-O_OG0006698	1061	2167	1042	1806	1374	491	534	1011	597	1104	667	476	666	1932	724	517	722	601	625	426	571	2046	395	467	499	575	897
file_1_file_1_jg10995	Ttd14_OG0002950	2868	9037	7314	7857	7817	7293	7487	6883	7734	10332	7528	15557	6566	2823	5472	6795	9318	4974	12532	9505	14286	4251	14805	9634	8614	32224	17270
file_1_file_1_jg10996	slim_OG0006699	1287	3545	3171	3234	3060	2573	2674	2856	2591	3738	2713	4311	2138	1810	2171	2584	3031	1906	4241	3133	3918	1991	3433	3392	2947	5050	4004
file_1_file_1_jg10997	Lamtor2_OG0006700	341	538	972	533	463	627	389	786	608	941	695	663	495	269	621	553	691	584	627	566	673	353	457	585	305	684	858
file_1_file_1_jg10998	Prp19_OG0001625	2796	3295	1724	3403	2879	1090	657	1617	953	1735	1119	931	1570	2710	1273	921	1098	1270	790	772	987	3200	725	911	765	987	1362
file_1_file_1_jg10999	CG30120_OG0006701	38	53	104	38	35	42	31	105	39	118	62	34	149	35	98	50	67	86	35	39	60	42	40	39	41	42	56
file_1_file_1_jg11	pira_OG0000093_OG0.25	0	0	0	0	0	0	0	0	0	0	0	0	0	0	0	0	0	0	0	0	0	0	0	0	0	0	0
file_1_file_1_jg110	Ir41a_OG0000021_OG8	0	1	0	0	0	0	0	0	0	0	0	0	0	0	0	0	0	2	0	0	0	0	0	0	0	0	0
file_1_file_1_jg1100	Art1_OG0004911	3167	5901	1077	5349	4312	928	638	727	680	992	619	625	755	3451	693	648	763	612	622	577	628	4533	460	581	648	659	1042
file_1_file_1_jg11000	rswl_OG0006702	621	1030	990	860	754	448	377	820	507	1094	703	703	809	474	640	441	610	770	823	686	680	701	608	759	606	863	846
file_1_file_1_jg11001	CG17669_OG0006703	0	4	52	0	2	10	2	43	12	55	33	71	89	3	19	13	28	31	51	51	70	2	70	144	3	40	7
file_1_file_1_jg11002	CG30116_OG0006704	234	896	10958	748	829	729	803	8720	1663	10724	5547	1423	7445	145	6880	1365	1894	5311	1309	1551	2412	413	1223	1476	675	961	836
file_1_file_1_jg11003	GstE11_OG0001626	1693	1085	2120	1154	963	1317	720	1557	1314	1728	1752	1371	1121	1273	1243	1427	1554	1264	1479	1309	1346	2215	767	1259	904	1414	2169
file_1_file_1_jg11004	CG43066_OG0006705	112	746	10415	998	695	825	1345	6572	1394	9861	4435	2329	3927	101	6082	1211	1560	4047	2294	1792	2519	390	2179	1586	1372	3338	1830
file_1_file_1_jg11005	Pepck2_OG0006706	712	115	12	35	61	75	109	1	60	106	78	287	105	711	3	144	89	0	332	227	311	877	325	268	9	399	32
file_1_file_1_jg11006	Pepck1_OG0006707	15893	7707	102	11746	18938	42859	18128	91	21934	424	841	3509	264	23158	56	41927	31927	27	4910	5856	4218	34050	1647	6190	4349	4527	18730
file_1_file_1_jg11008	Rgk2_OG0006708	32	9	67	12	63	78	106	66	198	62	40	27	69	23	39	122	153	25	65	44	203	65	29	42	64	16	95
file_1_file_1_jg11009	GEFmeso_OG0001627_OG0	1975	2383	3742	1559	2084	3042	2529	3215	3116	3816	2605	2608	3869	1883	2406	3293	3798	2320	2104	2109	2703	2464	2222	2220	3034	2154	4125
file_1_file_1_jg1101	Mcm5_OG0004912	1553	5683	119	6725	4164	62	76	48	44	68	57	201	44	1664	26	45	57	32	95	76	123	2485	104	71	71	218	189
file_1_file_1_jg11011	CG42697_OG0006709	2	2	7	0	1	1	0	2	1	0	0	1	3	1	2	3	0	2	5	1	2	1	2	30	2	5	0
file_1_file_1_jg11012	CG10927_OG0006710	110	313	104	246	186	61	41	93	40	113	70	56	97	103	81	47	64	84	31	53	54	151	33	77	32	58	102
file_1_file_1_jg11013	mRpS28_OG0006711	494	855	664	835	666	366	227	653	339	633	514	326	504	400	445	291	361	479	360	350	380	640	268	328	261	387	550
file_1_file_1_jg11014	CG5323_OG0006712	530	912	563	842	661	483	273	494	306	586	374	232	484	442	419	296	430	406	315	215	252	606	140	299	231	247	429
file_1_file_1_jg11015	CG5327_OG0011616	0	0	0	0	0	0	0	0	2	2	0	0	0	1	0	5	3	0	6	0	0	0	0	73	0	0	0
file_1_file_1_jg11016	CG5493_OG0006713	174	23	0	3	2	1907	1121	0	1325	4	40	128	2	136	0	1612	1768	0	182	325	175	280	159	304	377	161	1266
file_1_file_1_jg11017	Atg7_OG0006714	1082	945	768	1082	770	455	374	696	499	891	538	303	734	1119	620	582	649	511	300	334	382	965	195	306	311	271	617
file_1_file_1_jg11018	CG5335_OG0006715	409	1224	478	1117	856	627	485	399	504	505	305	307	381	397	307	494	604	261	392	287	359	592	247	311	360	393	866
file_1_file_1_jg11019	Sec6_OG0006716	932	1226	1361	1237	993	709	528	1311	689	1439	965	703	1104	882	1000	701	845	948	645	639	736	991	551	746	556	850	976
file_1_file_1_jg1102	CG14687_OG0004913	2191	708	3846	729	906	7084	8461	3387	5154	5177	4533	11639	3642	1315	1631	4743	6416	2937	9229	8657	10678	1813	11190	8756	13864	24288	16089
file_1_file_1_jg11020	Eip55E_OG0001144	3037	4521	2458	4154	3426	3558	1682	1934	3126	2550	1525	1409	2041	2541	1870	3905	3446	1770	1436	1402	1508	3987	813	1517	1974	1321	4608
file_1_file_1_jg11021	zda_OG0006717	2902	5020	6462	4576	5372	4246	3773	5253	4354	7390	4473	3414	4341	3711	4952	4686	5504	4634	4459	3745	3578	3758	2341	3684	4066	2391	5363
file_1_file_1_jg11022	CG30122_OG0011660	8755	12856	10262	9557	9737	4635	3821	8263	4983	10703	5378	3688	7584	12498	7262	5319	5542	5866	3898	3534	4174	14195	2950	3549	3991	3644	5494
file_1_file_1_jg11023	CheA56a_OG0012825_OG0	0	0	2	0	0	0	0	0	55	65	2	1	0	0	4	53	57	0	2689	2452	21	1	0	2026	0	0	0
file_1_file_1_jg11024	Ntan1_OG0007236	522	1635	1631	1582	1669	1304	930	1469	1269	1517	1339	1163	1108	657	1032	1535	1645	1009	1332	1040	1137	714	876	1175	762	1138	1807
file_1_file_1_jg11025	Gint3_OG0007235	1907	2642	4093	2334	2189	2124	1771	4012	2166	4706	2935	2361	3859	2151	3044	2377	2816	3001	2502	2023	2331	2306	1916	2187	1753	3061	3417
file_1_file_1_jg11026	CG33136_OG0013222_OG0	274	515	693	466	416	366	339	681	407	802	388	397	393	461	651	452	450	463	430	293	437	465	323	330	320	425	605
file_1_file_1_jg11027	CG33136_OG0012309_OG0	2	0	4	0	0	3	3	6	10	7	3	3	9	2	5	12	4	4	18	8	4	0	1	103	3	3	5
file_1_file_1_jg11028	CG44435_OG0007233	0	0	0	0	0	1	0	0	14	108	0	0	0	1	0	36	10	0	94	20	2	0	0	2997	0	0	0
file_1_file_1_jg11029	edl_OG0007234	391	267	1503	255	246	767	414	1040	762	1677	1068	947	1483	442	892	832	891	917	539	898	956	334	892	838	419	1044	1044
file_1_file_1_jg1103	CG14692_OG0000649_OG0	44	24	15139	13	26	624	397	12943	650	19229	9132	1072	17241	105	10997	857	1034	10637	941	1153	1058	72	887	1024	494	775	690
file_1_file_1_jg11030	CG44433_OG0011659	1	0	0	0	0	0	1	1	9	20	0	1	1	0	1	7	5	0	23	4	0	2	1	623	0	1	0
file_1_file_1_jg11031	CG42855_OG0012719_OG0	0	0	0	0	0	0	0	0	1	2	0	0	0	2	0	11	1	0	22	9	0	1	0	174	0	0	0
file_1_file_1_jg11032	Sik3_OG0007232	1847	3979	3311	3138	3711	1881	1878	2671	1979	4105	2114	1556	2718	2910	2439	2225	2383	1856	1115	1240	1661	2841	1333	1270	1502	1368	2213
file_1_file_1_jg11033	Sik3_OG0013167_OG0	95	184	119	152	203	90	82	139	95	202	132	86	248	121	101	118	140	87	54	65	83	121	65	93	86	42	70
file_1_file_1_jg11034	CG15071_OG0012840_OG0	1	0	15	1	2	3	1	1	2	9	2	5	7	2	1	2	5	4	3	3	3	2	2	9	1	6	2
file_1_file_1_jg11035	CG15073_OG0007231	246	472	552	485	353	346	224	480	330	642	354	370	350	273	430	305	347	384	350	278	426	304	296	342	261	417	449
file_1_file_1_jg11036	Vps51_OG0007230	728	1205	1386	1214	1068	624	464	1321	679	1561	952	548	1113	738	1086	582	758	985	550	504	648	909	426	516	475	531	883
file_1_file_1_jg11037	List_OG0006664	41	685	211	931	1163	121	122	115	323	117	216	164	172	10	94	158	380	102	319	203	386	48	110	286	61	149	120
file_1_file_1_jg11038	CG33998_OG0006663	0	0	6	0	0	2	2	3	2	7	3	1	6	0	4	1	1	3	2	4	5	0	2	1	3	0	1
file_1_file_1_jg11039	CG18609_OG0006662	23	1738	10	2221	3009	0	6	3	3	1	0	0	0	7	0	26	1	0	3	49	0	5	0	13	8	1	0
file_1_file_1_jg1104	CG14693_OG0011478	3	1	56	0	0	12	1	37	3	63	32	45	70	5	23	6	17	15	78	51	43	2	62	97	1	45	4
file_1_file_1_jg11040	CG17821_OG0012298	7	111	9	117	226	0	0	0	0	0	0	1	0	0	0	2	1	0	10	1	0	0	0	22	0	1	0
file_1_file_1_jg11041	Hs3st-A_OG0006661	38	41	1652	10	32	154	211	1271	442	1807	919	464	903	30	1098	309	458	729	451	459	782	115	454	421	155	205	173
file_1_file_1_jg11042	Cyp12b2_OG0006660	603	478	2620	381	655	2281	2180	2011	2509	2886	2127	3741	1976	425	1953	2261	2986	1898	5727	3459	3442	595	3142	3576	1975	4166	3369
file_1_file_1_jg11043	Jabba_OG0000542_OG3	1843	14823	689	20386	17726	11920	10741	280	3747	504	566	900	449	638	272	5155	5767	258	918	790	904	2535	776	802	7615	565	7132
file_1_file_1_jg11044	Mctp_OG0006659	191	2174	14439	2131	1940	2404	2025	10678	3048	14188	7480	1993	9072	197	9939	3440	3574	7241	2501	2065	2209	301	1452	1988	2121	1762	3330
file_1_file_1_jg11045	CG15093_OG0002945	7132	5060	1443	5640	3987	3134	1422	1233	4304	1494	1237	1351	1069	4352	1037	4096	5080	1003	1891	2244	1737	8084	879	2135	1108	1238	4187
file_1_file_1_jg11046	CG15080_OG0006658	283	168	172	40	42	36	126	11	41	16	24	43	20	193	10	34	42	4	69	35	47	438	70	38	113	83	143
file_1_file_1_jg11047	MFS15_OG0001621	695	1231	2652	1095	1051	1456	1187	2453	1644	2837	1910	994	1778	931	1863	1640	1817	1939	1226	961	1097	1100	785	929	1166	1122	2659
file_1_file_1_jg11048	MFS14_OG0006657	701	3963	13432	3539	2617	4304	2929	8284	2966	18286	7538	1475	14998	1657	12145	2754	3679	9713	1471	1618	1665	1056	1143	1350	1986	1428	4980
file_1_file_1_jg11049	CG15096_OG0006656	587	1992	7367	3608	4079	13702	8392	5308	16684	8608	5773	1437	5997	673	5313	14242	21005	4240	3546	5120	1872	859	1112	4544	3154	1733	10806
file_1_file_1_jg1105	TTLL15_OG0001430	99	386	1030	487	331	337	320	892	448	1077	753	500	598	173	759	422	518	616	555	410	591	211	376	472	372	591	550
file_1_file_1_jg11050	Phb2_OG0002944	3629	7319	5809	7070	5366	3584	2360	5391	2797	6059	4242	1809	4320	3573	4250	2713	3206	4255	2372	1906	1980	5184	1402	2343	2036	2096	3981
file_1_file_1_jg11051	CG15097_OG0001620	527	101	371	67	88	146	151	375	249	527	266	268	419	467	338	190	250	287	218	187	316	508	259	222	146	402	315
file_1_file_1_jg11052	CG15082_OG0006655	22	3	2	1	5	145	86	8	211	6	5	2	5	9	3	183	219	2	14	5	28	27	9	9	102	8	149
file_1_file_1_jg11053	CG15098_OG0000767	6547	16083	32037	17416	17157	29324	18231	25015	24841	29876	26339	26736	13723	7904	19846	24666	28973	17400	20757	19130	27101	8580	19599	19972	22004	25430	37060
file_1_file_1_jg11054	CG15083_OG0000899	2222	2273	1881	2183	1843	3309	2166	1434	3213	2243	1553	2066	1471	1703	1458	3286	3592	1414	1764	1725	1956	2508	1411	1733	2649	2794	5112
file_1_file_1_jg11055	CG15099_OG0001619	2552	8298	14026	5293	6019	3503	3782	11108	4109	14411	6730	3644	10687	3881	9847	4149	4687	7059	2513	2930	3377	3881	3096	2920	3309	4006	5275
file_1_file_1_jg11056	MetRS_OG0006654	2988	4957	1437	4406	3368	1287	938	1330	966	1526	948	809	1068	3219	1135	1096	1216	855	723	676	940	4126	551	980	744	938	1503
file_1_file_1_jg11057	CG15084_OG0006653	186	350	479	373	286	180	128	389	193	444	339	210	410	156	333	187	275	311	172	177	235	203	174	206	162	229	279
file_1_file_1_jg11058	CG18190_OG0002943	587	3100	83	3664	2355	28	12	72	13	42	31	23	49	711	22	11	23	34	32	11	10	669	4	60	13	10	39
file_1_file_1_jg11059	Jheh1_OG0002942	5144	8503	90231	9918	12478	27547	17131	61156	36435	85362	50013	19948	56556	4084	54994	36352	46140	55780	26393	23527	22384	8328	10883	23048	19078	12194	34551
file_1_file_1_jg11060	Jheh2_OG0002941	4396	11735	119356	9171	11143	21246	17159	86632	28170	128069	63660	15529	60648	4798	69504	29203	35591	67999	27714	17221	15820	6667	9830	16388	15704	9583	27468
file_1_file_1_jg11061	Jheh3_OG0002940	1854	815	5577	779	527	2168	1046	4759	6609	5635	3955	2244	4761	1221	3793	7068	8780	4310	19836	13838	2474	2557	1322	11628	1024	1155	1627
file_1_file_1_jg11062	DptA_OG0000898	24	40	40	26	60	18689	90	27	67	250	40	293	61	236	22	1402	736	23	243	227	205	3782	2835	35	6223	3042	10857
file_1_file_1_jg11063	DptB_OG0006652	74	39	32	41	49	15934	239	11	87	205	36	461	42	345	24	1325	481	13	705	138	302	4179	3125	27	4469	3201	16146
file_1_file_1_jg11064	Vha100-3_OG0006651	0	0	1	0	0	1	0	0	0	5	1	0	1	0	0	16	4	2	40	8	0	0	1	156	0	1	0
file_1_file_1_jg11065	sano_OG0006650	194	88	116	38	94	152	232	39	270	84	66	293	48	410	39	248	259	30	244	205	308	490	288	228	336	211	250
file_1_file_1_jg11066	sano_OG0006649	2095	618	741	321	653	1770	1702	506	2133	770	625	2649	679	3363	273	2093	2539	271	1743	2049	2755	3220	2588	1972	2181	2070	2452
file_1_file_1_jg11067	prod_OG0002939_OG0	867	1635	1367	1671	1616	740	580	1232	743	1386	844	753	864	1132	967	802	911	918	758	591	733	1343	600	674	700	756	1085
file_1_file_1_jg11068	CG15107_OG0006648_OG0	385	882	418	942	709	218	149	302	186	378	303	204	279	461	303	203	262	312	164	199	219	596	151	205	190	184	287
file_1_file_1_jg11069	Topors_OG0001142_OG0	1032	3395	1705	3205	2880	855	658	1430	819	1855	989	709	1348	1102	1292	755	1039	1156	827	730	711	1309	486	835	712	665	1048
file_1_file_1_jg1107	Cad86C_OG0002368	1957	1261	8383	630	1287	1337	1202	6158	1786	7842	3864	2432	6678	2720	5565	2071	2351	4427	2098	2227	2229	2831	1801	2135	1294	1463	1502
file_1_file_1_jg11070	CG18605_OG0002938_OG0	2	9	0	2	0	0	0	0	0	3	2	0	0	4	0	3	2	0	15	0	0	0	0	79	0	0	3
file_1_file_1_jg11071	tn_OG0002937_OG0	13594	9385	160	8029	9513	10988	14773	212	15400	7275	7856	47317	6283	12099	44	13943	15767	39	33997	26519	40714	13359	45112	26248	19775	92459	36700
file_1_file_1_jg11072	5-HT1B_OG0006647	39	12	47	27	26	118	58	31	174	71	27	75	65	15	32	132	164	29	72	101	183	57	55	84	54	128	116
file_1_file_1_jg11073	5-HT1B_OG0015042_OG0	2	1	4	0	4	12	5	3	14	5	3	7	6	2	1	15	21	1	10	7	17	10	5	5	10	8	10
file_1_file_1_jg11074	CG15115_OG0011611	0	0	0	2	0	2	1	0	2	1	0	0	0	0	0	2	1	0	3	1	0	0	3	0	0	1	0
file_1_file_1_jg11075	Plp_OG0014816_OG0	0	0	0	0	0	0	1	0	1	0	0	0	0	0	0	0	0	0	0	0	0	0	0	0	0	0	2
file_1_file_1_jg11076	CG15116_OG0006646	0	0	7	0	0	0	0	0	0	0	0	1	2	0	3	0	0	1	0	0	0	0	0	3	0	0	0
file_1_file_1_jg11077	CG15109_OG0006645	0	2	18	0	1	1	0	11	20	17	12	0	16	0	13	6	4	15	226	16	0	0	0	429	0	0	1
file_1_file_1_jg11078	5-HT1A_OG0006644	77	41	280	17	18	38	47	223	158	253	129	111	235	64	156	112	181	129	140	173	405	141	94	178	34	52	24
file_1_file_1_jg11079	CG15117_OG0006643	187	460	756	657	409	1242	852	485	807	658	496	373	649	126	440	909	1113	406	289	340	430	217	265	359	851	381	1551
file_1_file_1_jg1108	CG42394_OG0012258	843	361	384	295	269	383	235	319	361	376	281	223	231	1064	254	405	396	189	197	202	256	1145	198	206	344	166	495
file_1_file_1_jg11080	botv_OG0006642	529	1437	1258	1293	1212	937	749	1105	797	1315	816	578	629	1152	868	853	1007	697	626	525	580	1292	509	489	613	654	1107
file_1_file_1_jg11081	CG15118_OG0006641	1886	3317	2377	2727	2577	1596	1525	2021	1491	2459	1450	992	2011	2054	1752	1407	2386	1549	1025	1011	1091	2510	838	1149	967	1296	2114
file_1_file_1_jg11082	CG15111_OG0006640	936	2058	4747	1774	1543	1620	1239	4147	1585	4815	3165	1214	3149	1037	3106	1630	1889	3304	1487	1199	1516	1371	1007	1542	1058	1551	2579
file_1_file_1_jg11083	ena_OG0006639	1962	2816	1894	2285	2501	655	836	1426	670	1927	931	695	1184	3333	1228	724	730	972	552	555	777	3123	724	566	799	636	997
file_1_file_1_jg11084	CG10737-PT_OG0006638	6424	8006	43074	5434	7824	16710	17484	35741	21508	53386	27418	39506	29437	8264	31572	23463	25708	28763	39998	29634	35263	8263	35409	29597	20498	52073	31737
file_1_file_1_jg11085	hppy_OG0006637	1373	3879	4400	3443	3105	1906	1588	3413	2213	4826	2433	1900	3350	1838	2901	2393	2758	2215	1578	1733	2590	1917	1579	1885	1469	1431	2076
file_1_file_1_jg11086	CG7137_OG0002936	588	1338	356	1181	954	278	185	310	174	390	255	169	255	627	277	200	235	272	177	169	184	701	117	234	115	163	292
file_1_file_1_jg11087	cora_OG0002935	12460	15909	23544	8173	14219	18510	18819	19862	20362	25714	16021	24098	18485	17377	15844	20929	24475	13795	18906	16529	23288	21008	21460	16904	21239	29992	29356
file_1_file_1_jg11088	wbl_OG0006636	1280	1157	90	909	1645	1352	753	134	1306	178	100	289	161	2011	73	1441	1469	83	723	576	328	1248	289	530	1077	209	2103
file_1_file_1_jg11089	tbrd-2_OG0002934	0	0	0	1	0	1	0	0	3	1	2	0	0	0	0	1	1	1	35	2	0	0	0	121	1	0	0
file_1_file_1_jg1109	CG6567_OG0002369	708	1124	585	1188	901	655	490	654	627	804	459	306	479	542	475	560	746	568	505	416	420	1001	362	488	455	368	779
file_1_file_1_jg11090	rib_OG0000897_OG0	8	30	256	1	1	31	24	164	23	220	107	47	128	12	135	25	28	117	103	61	34	11	29	121	25	21	33
file_1_file_1_jg11091	CG11906_OG0001618	377	1163	637	1271	1000	344	296	566	314	732	453	376	518	413	498	341	476	484	336	311	375	527	281	344	333	422	579
file_1_file_1_jg11092	AANATL6_OG0001135_OG0	0	0	0	0	0	0	0	1	0	0	0	0	0	0	0	0	0	0	0	0	0	0	0	1	0	0	0
file_1_file_1_jg11093	clos_OG0000195_OG0	0	0	0	0	0	0	0	1	0	2	0	0	0	0	0	0	0	0	0	0	0	1	0	0	1	0	0
file_1_file_1_jg11094	AANATL6_OG0001135_OG0.2	0	0	0	0	0	0	0	2	2	1	0	0	0	0	1	0	0	0	0	0	0	0	0	0	0	0	0
file_1_file_1_jg11095	AANATL4_OG0000091_OG0	0	1	0	0	1	0	0	0	0	1	0	0	1	1	0	1	2	3	0	0	0	0	1	0	0	0	0
file_1_file_1_jg11096	Fkbp12_OG0002909	10206	10306	8600	10009	8487	5364	3199	7446	4619	7767	5413	3125	4948	8765	5713	4904	5733	6187	3177	3020	3343	11211	1959	3637	3208	2186	5499
file_1_file_1_jg11097	mip40_OG0002908	791	1235	678	1214	1077	355	300	747	446	791	549	389	402	825	559	467	534	533	423	371	429	1033	283	487	349	332	539
file_1_file_1_jg11098	Tab2_OG0006465	1681	4983	3616	4853	4319	2564	2149	2963	2202	4805	2826	3418	2698	2284	2733	2697	2618	2489	1914	2179	2991	2275	2746	2357	2119	5324	3535
file_1_file_1_jg11099	CG7461_OG0006464	4088	5910	8173	6446	6328	9847	8210	7827	8086	10259	6283	6424	6528	3923	6733	8654	10484	6482	9129	6951	6367	5331	5987	7167	7460	8460	11596
file_1_file_1_jg111	Ppr-Y_OG0000014_OG4	0	0	0	0	0	0	0	0	0	0	0	0	0	0	0	0	0	0	0	0	0	0	0	0	0	0	0
file_1_file_1_jg1110	CG4511_OG0001487	1757	3053	2237	3469	3030	844	642	2008	774	2025	1388	866	1329	2569	1427	907	972	1414	910	819	910	2573	725	988	706	653	1024
file_1_file_1_jg11100	EndoB_OG0002907	410	1027	2223	1103	960	421	396	1785	554	2098	1184	607	1172	695	1451	529	711	1220	715	704	942	668	572	716	331	447	433
file_1_file_1_jg11101	Rgk1_OG0003033_OG0	122	170	983	91	109	211	164	880	289	1252	587	498	1028	114	758	211	278	679	344	310	732	252	385	326	226	584	306
file_1_file_1_jg11102	CG34045_OG0011650	2	4	1	4	2	13	5	2	7	6	2	5	3	9	1	12	17	0	8	17	8	27	3	18	8	7	16
file_1_file_1_jg11103	fest_OG0007035	1	0	1	1	0	2	0	0	12	15	3	2	0	4	1	68	14	0	120	14	3	0	0	1586	2	5	3
file_1_file_1_jg11104	CG11961_OG0001155_OG0	1459	1938	2888	1110	1295	2149	1814	2316	1647	2601	1848	1351	1543	2842	1786	1844	2114	1632	1229	1065	1492	3051	983	1018	1669	1016	2661
file_1_file_1_jg11105	CG10051_OG0007036	3	35	1	0	2	0	2	1	0	4	1	0	0	3	0	2	2	0	1	0	2	4	0	0	0	2	0
file_1_file_1_jg11106	CG9416_OG0007037	1355	1937	7	1446	1394	1317	2043	21	1992	717	999	5254	478	2226	1	1938	2351	1	7426	3548	4421	1590	3906	3372	2210	8715	4141
file_1_file_1_jg11107	CG10062_OG0007038	90	178	163	82	56	100	109	95	117	162	176	359	233	305	26	163	206	41	302	246	365	242	281	270	96	284	150
file_1_file_1_jg11108	CG10073_OG0000065_OG2	20	21	2	1	5	17	15	1	93	14	18	39	8	3	0	74	82	0	148	63	32	21	52	65	53	65	87
file_1_file_1_jg11109	CG10073_OG0000065_OG1	1	0	0	0	0	0	0	0	0	0	0	0	0	0	0	0	0	0	0	0	0	0	0	0	1	0	0
file_1_file_1_jg1111	CG4570_OG0002554	124	3306	89	4046	2666	11	4	33	10	29	36	34	36	73	15	19	9	18	15	18	18	258	14	28	6	15	7
file_1_file_1_jg11110	CG11257_OG0007039	201	440	360	378	348	199	195	381	225	413	317	280	299	196	281	198	301	249	291	257	280	270	277	246	230	388	436
file_1_file_1_jg11111	SdhA_OG0000906_OG0	9965	14906	34719	11896	13381	16771	21640	38543	24750	47655	30155	49931	22972	8737	28106	22902	27311	28712	72150	44583	43935	15545	49970	44940	24203	74059	48584
file_1_file_1_jg11112	cer_OG0012078	4383	1678	832	1261	1339	1137	663	661	1043	761	646	664	541	3950	586	1050	1197	532	642	655	687	2560	453	622	724	687	1762
file_1_file_1_jg11113	hts_OG0014173_OG0	712	568	404	404	647	592	589	399	682	638	409	705	436	720	374	856	808	357	613	471	683	926	868	568	896	973	1020
file_1_file_1_jg11114	hts_OG0003034	4797	13021	5518	9252	8974	4771	5451	4571	5879	6462	3589	5201	3755	6980	4097	6576	6797	3408	5108	3752	5117	8814	4914	3563	5471	6585	8224
file_1_file_1_jg11115	CalpA_OG0003035	2533	2542	6590	1572	2203	4298	3989	5491	4798	6679	4874	4356	5079	2486	4814	4985	5983	3980	4250	3813	4589	3315	3875	3636	4415	4280	6406
file_1_file_1_jg11116	Fak_OG0007040	1841	3442	4762	2734	2572	1509	1579	3816	1841	5570	2850	1770	3959	2193	3805	1729	2047	2709	1841	1587	2001	2686	1479	1561	1574	1932	2328
file_1_file_1_jg11117	Spt5_OG0007041	3305	5042	3688	4542	4296	2218	1842	3651	2112	4038	2394	2258	3346	3804	2888	2246	2738	2562	2118	1798	2439	4717	1709	1995	1873	2569	3237
file_1_file_1_jg11118	RpL11_OG0003036	31497	40284	24516	39870	32405	36793	20408	18506	21463	19939	17809	19075	10653	24583	13976	24215	25445	12838	16301	14897	19961	45300	14139	16060	13761	25576	45733
file_1_file_1_jg11119	Arl6_OG0007042	7	5	2554	2	0	126	63	2268	166	2434	1643	157	1687	8	1797	162	222	1812	170	198	195	7	124	200	90	124	110
file_1_file_1_jg1112	CG6574_OG0000228_OG0	21	166	3637	191	164	856	767	3254	1668	4026	3497	1659	2495	16	2536	1568	1905	2574	4916	2349	1668	30	943	2012	790	1445	1159
file_1_file_1_jg11120	EloC_OG0007043	1938	2202	3371	2395	2100	2563	1490	3126	2340	3402	2617	2311	2653	1700	2522	2411	2672	2602	2281	2127	2453	1969	1671	2387	1671	2514	3360
file_1_file_1_jg11121	Î²Tub56D_OG0000060_OG3	117176	53103	33738	54769	48925	24875	21432	37655	28069	39203	27446	27982	36024	110967	25603	28047	35444	28159	28373	26631	29230	136572	28432	28856	23544	37224	46140
file_1_file_1_jg11122	CG7744_OG0007044	419	4287	307	4216	3145	220	196	203	139	233	170	200	134	903	156	167	199	137	175	148	138	1006	124	176	165	176	253
file_1_file_1_jg11123	mei-W68_OG0007045	23	37	49	40	45	23	25	36	27	47	21	32	45	16	15	20	28	18	18	20	22	27	27	32	13	31	21
file_1_file_1_jg11124	par-1_OG0007046	621	1965	1605	1658	1889	552	746	1268	771	1871	880	693	955	976	1264	791	802	714	611	555	706	1186	658	553	785	713	659
file_1_file_1_jg11125	par-1-PT_OG0007047	4730	12222	15589	10023	12113	9211	8597	12728	9956	20322	10003	7179	14270	6202	12083	11382	12310	9857	5731	5893	7386	7093	6045	5980	9410	7240	11884
file_1_file_1_jg11126	par-1-PX_OG0007048	978	1406	3433	1322	1409	1628	1331	2778	1942	3827	1929	1506	2515	1063	2530	2097	2321	2073	1295	1319	1791	1254	1232	1348	1580	1730	2674
file_1_file_1_jg11127	TBCB_OG0007049	938	1258	900	1456	1388	505	323	710	454	867	679	470	528	1178	601	547	527	593	448	481	501	1218	389	517	429	379	531
file_1_file_1_jg11128	Oseg6_OG0007050	273	680	4466	566	458	179	151	3984	225	4443	2477	205	3595	289	3187	205	275	2815	218	231	230	340	200	225	181	173	203
file_1_file_1_jg11129	Rep_OG0007051	903	992	737	1116	896	650	479	676	667	1054	575	637	661	801	592	700	747	627	575	538	676	873	512	601	599	839	1095
file_1_file_1_jg1113	CG6574_OG0000228_OG1	300	930	2047	693	626	541	444	2054	600	2587	1463	625	1477	349	1683	549	700	1776	721	621	610	512	541	531	389	873	932
file_1_file_1_jg11130	hpo_OG0007052	1356	2381	1053	2401	2104	715	676	811	664	1103	661	757	505	2226	675	718	841	597	874	609	782	2340	593	715	716	1015	1034
file_1_file_1_jg11131	CG15120_OG0007053	4	21	708	23	20	249	150	313	251	418	389	160	515	13	301	277	324	277	94	101	163	11	61	118	139	212	418
file_1_file_1_jg11132	CG16926_OG0007054	1180	987	21	4962	7597	5496	3238	7	5828	39	174	322	14	466	63	8411	7126	2	816	827	302	1353	131	1012	1596	365	4248
file_1_file_1_jg11133	CG11007_OG0003037	322	1479	719	1708	1412	459	320	666	433	716	444	472	381	271	449	369	459	418	366	329	457	522	284	415	316	455	518
file_1_file_1_jg11134	Ir56b_OG0007055	0	0	12	2	4	16	7	1	22	8	10	13	1	3	3	27	22	6	40	17	9	3	13	9	15	9	30
file_1_file_1_jg11135	Ir56c_OG0001156_OG0	0	0	0	1	1	0	0	0	0	0	0	0	0	0	0	0	2	0	0	0	0	0	0	0	0	0	0
file_1_file_1_jg11136	Ir56d_OG0007056	0	0	14	0	0	63	47	5	88	7	8	10	6	1	0	73	103	4	16	7	13	0	9	4	46	7	82
file_1_file_1_jg11137	sm_OG0007057	236	349	1100	288	444	491	444	593	615	1466	655	987	551	343	676	652	756	463	1121	885	840	481	782	2023	477	838	587
file_1_file_1_jg11138	CG43111_OG0012079	0	0	2	0	0	0	0	0	1	0	0	1	3	1	0	0	1	0	2	5	2	0	1	8	0	1	0
file_1_file_1_jg11139	sm_OG0007058	16	43	146	25	56	59	54	76	71	250	109	142	147	43	75	77	93	66	110	122	101	56	99	139	55	86	68
file_1_file_1_jg1114	SelR_OG0005472	792	1748	3373	1880	1529	2042	1983	2927	2578	3916	2167	3651	2076	870	2250	2372	2888	2026	3394	2737	3411	984	3200	2870	2690	5609	5159
file_1_file_1_jg11140	TTLL6A_OG0007059	19	0	0	1	0	3	1	0	10	9	0	0	0	14	0	40	11	0	41	12	1	14	0	290	0	0	2
file_1_file_1_jg11141	sm_OG0007060	77	133	466	120	213	143	219	250	219	603	250	366	280	149	294	243	270	165	270	272	287	213	301	326	190	238	193
file_1_file_1_jg11142	CG18367_OG0007061	5	268	0	206	197	8	6	1	22	9	10	54	2	2	0	18	13	0	58	51	71	1	46	53	2	110	42
file_1_file_1_jg11143	CG43277_OG0013516_OG0	1	52	0	31	38	3	4	0	3	1	4	7	1	0	0	2	5	0	24	10	12	0	4	49	3	26	7
file_1_file_1_jg11144	CG15124_OG0011652	0	0	0	0	0	0	0	2	1	1	4	0	0	0	1	3	2	0	19	5	0	0	0	51	0	0	0
file_1_file_1_jg11145	CG15905_OG0007062	535	0	0	0	2	0	0	0	0	0	0	0	0	839	0	0	0	0	0	0	0	469	0	0	2	0	0
file_1_file_1_jg11146	CG15125_OG0007063	1	2	3	0	0	3	0	1	0	3	0	0	6	3	0	1	0	0	11	2	0	1	0	28	1	0	0
file_1_file_1_jg11147	CG11018_OG0007064	0	0	0	0	0	0	0	0	3	1	0	0	0	0	0	16	2	0	23	3	0	0	0	155	0	0	0
file_1_file_1_jg11148	hrg_OG0007065	4015	4125	5073	3010	2996	2129	1748	4198	2374	5451	3246	2197	3561	5191	3815	2307	2922	2944	2091	1934	2614	5475	1782	1922	2342	2181	2894
file_1_file_1_jg11149	Kpc2_OG0007066	303	491	971	504	401	271	241	865	374	1088	665	416	661	440	786	303	416	657	395	362	471	436	342	505	303	444	451
file_1_file_1_jg1115	Tsp86D_OG0002553	519	965	603	1044	727	218	201	538	296	647	377	252	509	696	407	248	329	344	271	210	308	751	201	263	161	303	426
file_1_file_1_jg11150	CG15127_OG0007067	0	7	0	0	0	3	0	0	2	0	1	3	2	0	0	1	1	0	4	2	2	0	3	2	0	4	2
file_1_file_1_jg11151	CG15128_OG0007068	0	0	1	1	0	0	0	2	12	5	0	0	4	0	0	39	14	0	108	10	6	1	3	528	1	0	0
file_1_file_1_jg11153	Obp56a_OG0003038_OG0	8516	2365	312	1696	1469	1943	2510	1075	766	1342	3473	12563	2162	9066	121	569	845	194	8239	11410	14563	11013	8570	11137	3068	20762	7541
file_1_file_1_jg11154	Obp56b_OG0003039_OG0	674	3	10	2	1	244	252	6	425	145	5	5	13	743	325	452	504	300	2	7	4	929	2	1	242	2	561
file_1_file_1_jg11155	Obp56c_OG0003040_OG0	358	2	280	0	0	102	174	119	115	128	44	8	104	421	67	102	105	108	10	5	8	632	3	3	225	9	238
file_1_file_1_jg11156	Obp56d_OG0003041_OG0	63781	46102	289769	26502	51959	349209	239696	158440	149165	300170	140451	177474	168457	108485	145173	144117	170682	139736	72176	70900	189729	78099	73744	69777	290674	167635	639161
file_1_file_1_jg11157	Obp56e_OG0004137_OG0	1640	492	12639	251	558	184254	113830	4322	13729	17650	3807	6540	5853	1869	4685	12901	16567	3860	1123	1001	7774	4478	2290	1163	175584	7860	322840
file_1_file_1_jg11158	CG8517_OG0003042_OG0	0	0	1	0	0	12	5	0	23	11	1	0	1	0	0	47	7	0	79	12	0	0	0	566	5	0	12
file_1_file_1_jg11159	Or56a_OG0003043	0	0	1714	0	0	11	0	1447	0	1410	1253	0	900	0	948	16	19	901	2	0	0	1	0	1	0	0	0
file_1_file_1_jg1116	Fdh_OG0005471	6840	9366	5291	9652	8450	5692	3099	4272	4100	4622	3292	2348	3462	5058	3030	4493	5214	3258	2644	2450	2486	7519	1337	2800	2158	2588	8001
file_1_file_1_jg11160	Obp56g_OG0007069	3	37	143	4	3	47210	21318	1269	57276	1616	4558	12035	1325	3	27	64059	65816	211	9760	8351	11708	1	8167	6352	36874	6058	65507
file_1_file_1_jg11161	NKCC_OG0015390	1	0	0	0	0	0	0	0	0	0	0	0	0	0	0	0	0	0	0	0	0	0	0	0	0	0	0
file_1_file_1_jg11162	Obp56h_OG0007070	855	15	2	1	1	10908	5154	14	13108	59	132	1122	90	1127	1	13175	15791	7	490	486	859	1431	714	340	10334	342	12695
file_1_file_1_jg11163	Toll-7_OG0001652_OG0	1710	145	959	75	125	418	369	728	487	1378	452	379	473	4638	887	437	545	575	343	282	479	4747	279	275	283	224	469
file_1_file_1_jg11164	CG13872_OG0007071	4	1	7	1	0	0	2	2	7	8	3	2	2	3	2	10	4	3	20	2	4	2	0	140	0	4	5
file_1_file_1_jg11166	CG10822_OG0007072	0	0	0	0	0	0	0	0	0	0	0	0	0	0	0	0	0	0	9	1	0	0	0	23	0	0	0
file_1_file_1_jg11167	CG8654_OG0001653	174	320	851	728	1545	1692	1132	631	725	761	473	76	575	174	447	751	1022	434	85	190	187	827	41	261	510	72	900
file_1_file_1_jg11168	CG16898_OG0000114_OG1	3	108	25	190	150	200	195	21	156	63	64	30	44	3	38	133	190	24	39	33	49	29	21	47	77	14	128
file_1_file_1_jg11169	CG43346_OG0013227_OG0	0	0	0	0	0	0	0	0	0	0	0	0	0	0	0	0	0	0	0	0	0	0	0	0	0	0	0
file_1_file_1_jg1117	CG4596_OG0005470	96	18	728	6	10	36	46	603	95	671	359	63	345	71	446	49	99	421	90	82	106	214	65	78	29	52	45
file_1_file_1_jg11170	18w_OG0003044	2357	1428	2062	850	1351	2436	3003	1667	2802	2495	1668	2276	1112	6068	1479	2581	3655	1405	1691	1801	2411	5878	1843	1862	2111	1675	2996
file_1_file_1_jg11171	CG11041_OG0001654	14	6	81	4	2	23	5	68	15	63	51	145	135	11	28	22	41	21	141	113	118	11	150	158	10	89	21
file_1_file_1_jg11172	CG42366_OG0017421	0	0	0	0	0	0	0	0	0	0	0	0	0	0	0	0	0	0	0	0	0	0	0	0	0	0	0
file_1_file_1_jg11173	CG16894_OG0001655	2	0	0	0	0	0	0	0	8	1	0	0	0	3	0	11	4	0	33	1	1	4	0	169	0	0	0
file_1_file_1_jg11174	CG11044_OG0007073	209	355	4	298	347	938	1091	5	1476	383	859	4236	397	66	1	1304	1606	2	3288	2605	3787	210	3927	2753	1454	5726	3913
file_1_file_1_jg11175	CG11099_OG0007074	32	128	1548	87	110	297	372	1641	558	1746	1085	1085	1347	9	1108	460	715	1147	1396	933	1224	24	1139	907	439	1496	692
file_1_file_1_jg11176	CG13869_OG0007075	1	1	26	2	1	1	1	10	3	14	20	3	14	0	18	2	4	12	9	6	3	1	1	5	2	2	3
file_1_file_1_jg11177	Efhc1.2_OG0007076	0	2	519	0	0	28	17	458	49	443	312	47	487	0	346	31	65	258	34	50	85	1	46	133	17	38	40
file_1_file_1_jg11178	Hacl_OG0007077	2860	5644	3276	5508	4420	2028	1359	2928	1863	3439	2217	1349	2964	2569	2297	1852	2391	2444	1390	1311	1420	3470	916	1393	1227	1062	2363
file_1_file_1_jg11179	ppk6_OG0007078	1	10	24	5	8	17	4	14	2	16	20	0	24	10	7	4	3	3	8	0	3	8	1	6	2	3	9
file_1_file_1_jg1118	asRNA:CR45195_OG0000203_OG0	4822	654	583	785	797	794	471	431	1821	530	494	1297	525	826	394	1742	2326	378	710	1000	1221	2659	814	1097	549	1103	1348
file_1_file_1_jg11180	CG9864_OG0007079	2977	3566	14101	3933	2944	4314	2073	10990	1616	14257	13232	1155	11845	3679	10157	1846	2033	8384	2880	1222	1449	3116	1004	1194	2170	1929	5915
file_1_file_1_jg11181	Ate1_OG0003045	1652	2358	3016	2677	2391	2139	1876	2508	2646	3088	2155	1598	3362	1492	2221	2353	3536	2117	1381	1535	1723	1497	1324	1773	1527	1740	3342
file_1_file_1_jg11182	Hsl_OG0007080	2526	6350	9577	5158	5484	6994	4903	7787	4328	9312	6222	4122	7931	2764	6838	4494	5369	5388	3971	3195	4368	3543	3090	3249	5303	4042	7383
file_1_file_1_jg11183	PCNA_OG0007081	3382	5985	99	7327	4667	49	18	28	19	34	31	56	12	3327	23	38	23	26	20	3	21	4358	21	47	52	35	93
file_1_file_1_jg11184	plu_OG0011653	3	625	7	858	544	2	3	1	6	1	0	9	0	0	0	7	28	0	1	0	1	0	0	2	0	2	1
file_1_file_1_jg11185	CG8908_OG0001657	32	187	125	149	155	274	127	146	124	160	138	146	200	24	145	202	159	74	104	93	158	37	119	122	117	169	199
file_1_file_1_jg11186	RpS18_OG0001656	35135	39702	24866	39133	35127	33609	19252	20471	23956	22203	19307	18887	15159	23259	16277	25321	28095	15454	15126	14799	20390	41626	14052	16414	16761	23384	45391
file_1_file_1_jg11187	CG10444_OG0007082	825	1642	2026	1678	1332	774	693	1696	930	2124	1228	526	958	1517	1473	1025	1152	1244	828	571	656	1071	444	511	555	446	952
file_1_file_1_jg11188	CG11788_OG0007083	303	369	215	458	254	51	45	227	69	220	159	93	188	296	169	80	78	174	91	90	104	371	47	109	42	106	102
file_1_file_1_jg11189	CG9143_OG0007084	1018	3002	803	2317	1935	654	493	579	520	753	454	467	661	969	458	538	609	461	412	332	490	1397	359	330	469	474	755
file_1_file_1_jg1119	CG14695_OG0011514	49	16	72	3	13	60	17	78	37	100	50	34	74	34	53	51	50	31	58	50	36	93	19	35	30	33	51
file_1_file_1_jg11190	Mpcp1_OG0007085	20188	3080	175	2001	2879	15129	22739	244	22136	17769	12924	67598	11154	6815	169	17458	21831	200	140069	71154	58477	14726	92558	72218	34476	132118	66093
file_1_file_1_jg11191	CG16868_OG0003046	980	3653	1065	3009	2705	464	445	899	505	1050	574	433	702	2262	711	538	545	595	350	333	483	2276	328	363	380	425	718
file_1_file_1_jg11192	CG34199_OG0007086	7	11	0	7	11	78	63	0	40	3	9	27	4	17	0	42	52	0	11	10	21	4	15	13	84	30	85
file_1_file_1_jg11193	Cpr56F_OG0000301_OG1	621	298	9	62	234	14	8	0	20	1	2	1	3	1180	0	10	10	2	4	2	0	968	2	10	23	3	10
file_1_file_1_jg11194	CkIIbeta2_OG0007087	0	0	0	0	0	0	0	0	4	0	0	0	0	0	0	12	0	0	28	0	0	0	0	117	0	0	0
file_1_file_1_jg11195	CG11200_OG0007088	692	1425	2143	1247	1529	3321	3015	2000	3693	2778	2155	4563	2573	793	1551	3608	5046	2020	6026	5068	5199	834	3641	5225	3175	2869	4636
file_1_file_1_jg11196	CG13868_OG0007089	746	10280	11430	10489	13132	11619	9851	9095	8657	16993	10871	25198	11363	892	8452	9311	9427	7292	28897	19618	21381	1199	20735	20237	7237	26520	19230
file_1_file_1_jg11197	CG13868_OG0013578	103	2292	2110	1833	2868	2018	2070	1516	1500	3253	1750	4501	1427	162	1682	1687	1626	1062	5462	3213	3664	242	3655	3203	1298	4639	2972
file_1_file_1_jg11198	CG13871_OG0003047	1	6	16	1	1	5	0	15	1	25	8	0	20	1	11	9	6	13	23	4	2	1	0	73	0	1	4
file_1_file_1_jg11199	tapas_OG0003048	2568	9211	11474	7861	6689	4840	3870	7969	5430	11722	7846	10589	10744	3214	7435	5441	6310	5909	8733	8959	10935	3184	9231	8850	4509	14276	8232
file_1_file_1_jg112	lovit_OG0000052_OG1	0	0	0	0	0	0	0	0	0	0	0	0	0	0	0	0	0	0	0	0	0	0	0	0	0	0	0
file_1_file_1_jg1120	Tpc1_OG0005469	476	764	899	798	630	379	339	727	349	940	630	455	679	391	610	329	422	578	406	420	524	551	412	436	240	673	637
file_1_file_1_jg11200	MED8_OG0007090	726	806	709	851	706	396	277	723	423	768	532	386	612	586	562	437	542	543	365	334	421	724	298	413	281	450	591
file_1_file_1_jg11201	CG8929_OG0007091	5637	4211	8776	3833	3691	3794	2680	8210	3942	9525	5026	4116	10444	5955	6234	3711	5030	6187	3279	3364	5094	5847	3334	3426	3117	4098	4931
file_1_file_1_jg11202	CG16739_OG0007092	35	3	18	7	3	25	9	11	54	44	26	108	59	26	14	63	65	12	111	132	127	22	66	309	25	106	35
file_1_file_1_jg11203	CG13870_OG0007093	28	3	23	8	8	14	9	17	29	46	17	43	32	24	10	29	35	16	59	60	44	21	37	179	4	69	29
file_1_file_1_jg11204	CG16741_OG0007094	0	0	0	0	0	0	0	0	1	0	0	0	0	1	0	5	0	0	10	0	0	0	0	35	0	0	0
file_1_file_1_jg11205	CG11192_OG0007095	2	17	0	24	4	0	0	0	1	0	0	0	0	2	0	1	1	0	0	0	0	31	0	0	0	0	0
file_1_file_1_jg11207	side-VIII_OG0007096	118	469	3551	337	424	225	244	2519	565	3147	2050	680	2137	63	2053	455	694	2123	1053	835	1137	250	763	961	243	717	287
file_1_file_1_jg11208	Obp57c_OG0007097	5	1683	11243	1327	2120	25583	13104	7733	30941	10873	12434	24708	8477	4	7608	33040	35577	6763	17446	16701	26074	0	13785	18418	20085	13915	33570
file_1_file_1_jg11209	Obp57a_OG0000359_OG1	2	11210	1929	11650	16799	4731	3652	1458	5972	2920	3509	8742	1744	3	1554	5171	6335	1431	11376	9020	9231	8	5168	9456	3757	5734	6196
file_1_file_1_jg1121	Tpc1_OG0014046_OG0	106	300	254	281	273	113	98	179	90	257	148	157	136	149	187	89	133	146	135	113	143	161	119	114	131	149	123
file_1_file_1_jg11210	CG13426_OG0011654	0	3	0	3	2	14	6	2	16	1	5	13	3	0	1	17	14	1	17	7	9	0	6	13	11	4	12
file_1_file_1_jg11211	GNBP-like3_OG0000680_OG0	3	451	5	829	991	2400	310	4	871	41	41	336	55	4	17	1895	1357	2	207	331	470	5	2846	480	3684	1120	4352
file_1_file_1_jg11212	CG30151_OG0014369_OG0	309	2215	119	1426	3051	2723	2093	113	1897	147	168	276	170	281	131	2183	2685	70	156	130	263	510	230	194	2171	286	4692
file_1_file_1_jg11213	Bbd_OG0007098	365	7856	4477	6187	10815	18511	9927	2573	18301	4892	5458	12209	3005	350	2298	25392	21817	1847	12006	11804	13578	698	15299	13221	17991	21413	32565
file_1_file_1_jg11214	CG13423_OG0007099	1	7	2	4	8	4	5	0	9	7	3	6	1	1	2	13	7	1	16	18	20	1	19	35	11	12	11
file_1_file_1_jg11215	CG13427_OG0003049	0	2	1	0	0	8	1	2	38	11	26	344	28	0	0	6	9	0	230	706	433	0	364	588	0	87	0
file_1_file_1_jg11216	CG13428_OG0007100	27	513	986	21	59	2770	125	10901	12689	29469	50956	273256	57794	19	11	6549	9421	1784	326483	333632	263151	15	163050	313465	20	162934	29
file_1_file_1_jg11217	wts_OG0015838	0	0	0	0	0	0	0	0	1	0	0	1	0	0	0	0	1	0	3	0	9	0	4	1	0	0	0
file_1_file_1_jg11218	CG30148_OG0007101	55	39	7	32	56	193	123	3	154	6	45	342	17	57	0	166	208	1	75	113	348	79	213	130	85	183	157
file_1_file_1_jg11219	Obp57e_OG0013579_OG0	7	6	5	9	11	67	32	60	147	86	239	538	116	8	0	166	139	19	627	348	579	7	486	275	29	463	147
file_1_file_1_jg1122	CG14696_OG0005468	613	355	1704	156	244	477	380	1879	435	1664	1316	502	1690	492	1299	399	524	1380	551	455	549	900	435	501	377	378	617
file_1_file_1_jg11220	Cpr57A_OG0007102	3823	1000	432	824	1541	3943	2610	527	3628	490	455	1094	668	3010	348	3983	4518	380	560	769	1101	3237	1114	824	3604	1426	5842
file_1_file_1_jg11221	CG13430_OG0001658	184	285	971	214	241	206	196	822	270	955	520	252	626	169	646	204	319	668	300	230	332	200	258	274	211	340	362
file_1_file_1_jg11222	BORCS7_OG0007103	62	90	330	93	104	68	54	225	103	283	134	104	129	73	236	70	128	186	114	79	122	84	97	81	78	99	108
file_1_file_1_jg11223	lms_OG0007104	78	6	7	11	4	49	31	2	52	6	3	20	5	92	2	44	46	2	30	34	26	66	21	20	46	64	59
file_1_file_1_jg11224	Mgat1_OG0007105	500	1278	2706	1215	1022	629	539	2109	716	2512	1585	538	1219	837	1661	749	888	1345	729	519	621	1152	475	456	538	642	1064
file_1_file_1_jg11225	CG43308_OG0015518	0	2	2	0	0	2	6	1	5	4	1	1	0	2	0	3	2	0	0	1	0	0	0	3	1	4	3
file_1_file_1_jg11226	qsm_OG0011655	4398	2473	3020	1488	2434	6049	5535	3131	5581	3417	2189	3320	2679	6496	2322	6512	6963	2392	2435	2836	3211	5966	3627	3079	6577	4434	10479
file_1_file_1_jg11227	Nnf1a_OG0000423_OG0	388	160	98	109	75	39	27	88	41	86	86	93	64	324	67	37	33	67	77	90	93	448	83	123	24	66	31
file_1_file_1_jg11228	HnRNP-K_OG0001659	7137	5379	79880	4193	4242	5462	3505	65561	5498	80327	43845	3581	85343	6750	52437	6059	7309	52733	4004	3990	4299	7747	3268	4462	4912	3732	5998
file_1_file_1_jg11229	Hil_OG0007106	1288	1026	1894	881	1264	1878	1535	1699	2093	2084	1370	1621	1667	1436	1592	2419	2518	1302	1258	1575	1645	1583	1356	1631	1552	1693	2418
file_1_file_1_jg1123	Ak3_OG0005467	788	987	664	818	615	570	394	518	544	749	541	695	626	542	419	540	664	483	822	624	662	921	498	821	429	672	823
file_1_file_1_jg11230	CG9945_OG0001616	664	1623	1265	1712	1433	706	585	1214	788	1407	1000	938	1076	609	923	679	960	888	898	739	1020	742	701	855	690	955	1052
file_1_file_1_jg11231	CG11180_OG0006625	1801	4735	880	4103	3301	1357	871	802	804	1353	829	969	1353	1704	704	863	1028	833	704	684	966	1856	709	830	1043	826	1425
file_1_file_1_jg11232	FAM21_OG0001141_OG0	650	2014	1190	1698	1569	556	467	1082	518	1287	702	458	984	932	867	539	714	664	430	370	529	896	337	390	536	542	745
file_1_file_1_jg11233	Rcd6_OG0006624	243	137	168	196	144	926	750	164	971	285	162	484	212	362	114	1122	1111	133	272	379	477	390	481	342	727	578	1403
file_1_file_1_jg11234	rig_OG0006623	1133	2509	828	2852	2035	465	333	771	431	878	621	554	745	1211	595	439	565	517	467	424	506	1534	375	473	399	574	670
file_1_file_1_jg11235	CG13436_OG0006622	80	17	164	46	19	40	34	122	48	185	105	78	182	85	103	41	95	72	63	66	79	63	68	224	47	57	82
file_1_file_1_jg11236	rig_OG0006621	661	2589	707	2516	1927	285	321	506	327	685	317	262	324	1078	498	328	378	304	261	222	251	1519	210	210	262	281	373
file_1_file_1_jg11237	maf-S_OG0006620	1202	1608	3446	1682	1606	2595	1481	3592	2436	4011	2771	2268	3430	939	2671	2901	2937	2969	1903	1972	2348	1217	1733	2380	2091	1753	2775
file_1_file_1_jg11238	CG11110_OG0006619	203	466	310	538	428	275	195	313	262	414	319	450	324	101	236	279	309	250	490	380	428	231	419	474	220	619	485
file_1_file_1_jg11239	Tcs1_OG0006618	372	756	406	809	545	376	222	373	226	433	428	281	436	305	296	233	292	276	240	218	312	476	197	250	167	290	398
file_1_file_1_jg1124	CG6621_OG0005466	1420	2115	2599	2064	1731	1171	895	2415	1410	2827	1536	1518	3177	1376	2017	1264	1731	1660	1074	1310	1590	1618	1113	1330	927	1435	1574
file_1_file_1_jg11240	Polr3K_OG0012065	122	288	124	307	224	123	68	130	90	148	112	76	93	123	118	78	126	75	76	62	123	163	78	81	75	111	120
file_1_file_1_jg11241	DMAP1_OG0006281	1234	2160	1825	2246	2006	862	689	1532	848	1896	1197	962	1511	1176	1267	826	1126	1280	890	904	1062	1408	842	920	813	1000	1206
file_1_file_1_jg11242	CG16799_OG0006282	360	2704	1080	3316	4121	1294	742	809	1236	967	826	417	804	262	718	1256	1543	702	512	494	547	468	399	491	1043	352	2023
file_1_file_1_jg11243	CG11159_OG0006283	0	0	4	0	0	1	1	5	2	5	1	3	7	0	5	1	3	1	2	2	1	3	1	1	1	1	5
file_1_file_1_jg11244	Lrt_OG0006284	534	409	109	251	525	1182	885	69	1052	225	306	1471	176	932	43	1130	1251	37	1174	1241	1544	955	1386	1170	943	1518	1739
file_1_file_1_jg11245	CG13437_OG0006285	17	6	1885	1	4	90	71	1473	141	1758	1157	154	1200	27	1208	114	162	1253	161	172	187	13	127	175	77	108	129
file_1_file_1_jg11246	Fem-1_OG0006286	2212	3603	4388	3492	3155	2165	1835	3794	2013	4785	3070	3315	2605	4067	2964	2157	2345	2534	2060	2027	3327	2881	2402	2277	1952	4182	3388
file_1_file_1_jg11247	exu_OG0006239	46	13189	274	17245	10033	27	18	26	46	23	11	136	15	42	6	109	43	7	284	44	13	61	15	2039	20	26	29
file_1_file_1_jg11248	galla-1_OG0006240	852	864	1646	938	917	1512	1082	1415	1410	1859	1298	1872	1872	625	1194	1361	1727	1243	2147	1750	1810	764	1832	1935	1412	2369	2539
file_1_file_1_jg11249	Gr57a_OG0006241	0	0	0	0	0	0	0	0	0	0	0	0	0	2	0	0	1	0	0	0	0	0	0	0	0	0	0
file_1_file_1_jg1125	Leash_OG0005465	415	895	459	745	667	229	205	405	228	503	307	261	252	809	302	264	248	274	298	251	282	832	231	214	202	292	374
file_1_file_1_jg11250	CR44659_OG0006242	0	0	0	0	0	0	0	0	0	0	0	0	0	0	1	0	0	0	0	0	0	0	0	0	0	0	0
file_1_file_1_jg11251	CG13438_OG0006243	1	1	0	0	0	0	0	0	0	0	0	0	0	4	0	0	0	0	0	0	0	5	0	0	0	0	0
file_1_file_1_jg11252	dpr1_OG0012055	10	3	203	0	2	11	13	281	36	347	195	17	342	8	192	17	56	189	43	43	55	24	28	32	16	13	10
file_1_file_1_jg11253	CG13442_OG0006244	0	0	0	0	0	1	0	4	7	5	2	0	4	2	0	27	2	0	42	8	0	1	0	397	4	0	2
file_1_file_1_jg11254	CG34201_OG0006246	19	0	13	0	0	1	0	17	0	14	7	0	18	11	7	0	6	10	1	3	6	18	3	2	0	2	1
file_1_file_1_jg11255	dpr1_OG0006245	46	15	989	3	9	50	56	973	132	1227	609	79	786	52	675	91	162	641	164	111	201	64	83	90	58	45	61
file_1_file_1_jg11256	CG34202_OG0006247	223	0	6	0	0	37	17	1	59	8	1	0	7	307	1	39	85	2	0	0	0	313	1	0	19	1	28
file_1_file_1_jg11257	CG13443_OG0006248	5	0	1	0	0	0	0	0	0	1	0	0	0	0	0	0	0	1	0	0	0	7	0	1	0	0	0
file_1_file_1_jg11258	CG43709_OG0012583_OG0	26	0	0	0	1	0	0	0	0	0	0	0	1	12	0	0	0	0	0	0	0	24	0	0	1	0	0
file_1_file_1_jg11259	CG43711_OG0000830_OG1	1	0	8	0	0	0	2	12	1	0	6	0	14	0	2	0	2	0	0	0	0	2	0	0	1	1	0
file_1_file_1_jg1126	Tengl4_OG0012465_OG0	0	0	0	0	0	0	0	0	0	1	0	0	0	1	0	8	1	0	27	1	0	0	0	76	0	0	0
file_1_file_1_jg11261	CG43666_OG0002805	28	0	0	0	0	0	0	0	1	0	1	0	1	15	0	0	0	0	1	0	0	29	0	0	0	0	0
file_1_file_1_jg11262	CG43667_OG0011589	1	0	1	0	0	0	0	1	0	0	0	0	0	2	0	0	0	0	0	0	0	4	0	0	0	0	0
file_1_file_1_jg11263	CG43677_OG0013835	0	0	1	0	0	0	0	0	0	0	1	0	0	0	0	0	0	1	0	0	0	1	0	0	0	0	0
file_1_file_1_jg11264	CG43668_OG0002806_OG0	264	0	1	0	0	0	0	0	0	1	0	1	2	387	0	1	0	1	0	0	0	475	1	0	0	1	1
file_1_file_1_jg11265	CG15225_OG0006249	186	0	3	0	0	0	0	0	0	1	0	0	3	239	0	0	1	1	1	0	0	297	0	0	0	0	0
file_1_file_1_jg11266	insc_OG0006250	214	914	369	502	682	534	586	216	413	355	276	432	289	342	145	625	533	149	251	316	385	426	447	341	590	435	892
file_1_file_1_jg11267	sktl_OG0006251	2480	8086	4706	6972	6971	4173	3967	3730	4838	5164	3415	3446	2796	3857	3125	4865	5196	2823	3450	3169	3377	4108	2909	3067	4853	4436	6974
file_1_file_1_jg11268	CG17999_OG0006252	0	340	0	850	229	4	0	5	2	0	0	0	0	0	1	4	0	0	0	0	0	2	0	0	2	1	3
file_1_file_1_jg11269	CG9993_OG0006253	19	1591	1	1789	1363	6	5	12	4	0	0	2	0	13	1	2	7	0	0	2	1	27	1	0	5	0	4
file_1_file_1_jg1127	side-VI_OG0015453	0	2	28	0	1	2	3	12	4	32	10	6	18	4	16	7	2	8	2	2	5	6	2	10	0	6	2
file_1_file_1_jg11270	CAH14_OG0002807	2	1	0	0	0	0	0	0	3	0	1	2	0	0	1	2	1	0	26	1	2	2	0	105	1	1	2
file_1_file_1_jg11271	Ipk1_OG0001580	909	643	596	560	506	630	362	491	589	777	416	510	940	718	469	679	803	452	358	428	511	746	346	478	472	543	977
file_1_file_1_jg11272	Cib2_OG0006254	85	27	17	16	22	53	31	18	64	31	15	128	42	82	10	66	88	5	90	115	114	74	99	110	42	101	72
file_1_file_1_jg11273	otp_OG0006255	35	247	0	282	378	3	10	1	35	0	1	9	2	21	0	17	18	0	6	12	36	60	15	11	7	11	6
file_1_file_1_jg11274	CAH15_OG0006256	0	0	0	0	0	1	0	0	0	2	0	0	0	0	0	10	2	0	18	3	1	0	0	78	0	0	0
file_1_file_1_jg11275	Rx_OG0001124	161	17	14	1	1	134	156	31	191	44	91	229	64	287	0	185	211	2	270	154	275	335	245	165	178	165	207
file_1_file_1_jg11276	Act42A_OG0000022_OG3	753887	116883	1038	98098	109898	103130	116552	259	117939	11094	26470	142877	21945	421145	70	104280	127640	50	35361	44324	126025	630278	95715	47215	181605	174849	403040
file_1_file_1_jg11277	hbn_OG0006257	92	2	9	0	2	7	21	0	62	1	0	1	7	17	0	50	84	0	8	8	96	106	1	9	6	1	10
file_1_file_1_jg11278	CG15649_OG0006258	4	12	2	5	0	1	0	0	3	1	1	1	0	3	1	0	1	0	1	0	1	4	0	2	0	0	0
file_1_file_1_jg11279	CG34115_OG0012289	46	25	4	9	21	17	8	0	12	2	0	2	0	19	1	13	19	0	0	0	2	39	0	1	23	1	22
file_1_file_1_jg1128	side-VI_OG0001486_OG0	92	23	1010	1	11	66	128	726	286	1344	524	266	723	73	767	209	347	544	190	266	618	224	266	236	68	143	92
file_1_file_1_jg11280	CG9344_OG0001581	718	719	427	711	526	264	137	363	228	427	306	148	233	800	313	219	240	318	161	168	175	1044	82	185	107	108	294
file_1_file_1_jg11281	CG15650_OG0001582	3	1	47	0	0	8	0	34	2	29	18	41	58	1	18	6	2	22	14	34	36	0	43	21	1	44	3
file_1_file_1_jg11282	CG9313_OG0006259	28	6	7309	2	4	274	116	6075	266	7089	4180	1174	7553	15	4760	290	432	4571	548	946	1119	35	1022	1411	153	780	188
file_1_file_1_jg11283	CG15651_OG0006260	46	23	933	4	6	83	72	874	208	998	524	153	463	43	619	152	168	611	193	148	281	103	129	162	42	114	92
file_1_file_1_jg11284	CG3216_OG0002808	15	6	7	3	4	3	2	1	3	9	3	0	2	13	11	2	4	2	2	4	3	21	0	1	0	5	3
file_1_file_1_jg11285	dgt3_OG0006224	555	577	469	672	443	147	71	255	129	261	242	140	255	442	223	150	160	208	77	105	127	620	63	155	84	132	224
file_1_file_1_jg11286	Prosalpha3_OG0006261	7634	6042	7323	6640	6043	3831	2084	6180	3635	6436	4449	2942	5740	7328	4607	3903	4435	5273	4053	3740	3123	7404	1840	4056	2358	2710	4640
file_1_file_1_jg11287	CG10543_OG0006262	1772	5243	7426	4486	5170	3228	3329	5194	3722	9196	4155	4099	4797	2664	4706	4046	4312	3948	3439	2940	4139	3123	3285	3164	3500	4129	3716
file_1_file_1_jg11288	CG30291_OG0006263	1952	2162	2880	2279	2029	2130	1404	2688	1767	3088	1930	1550	2932	1604	2172	1937	2303	2139	1526	1396	1700	2337	1065	1486	1583	1436	2635
file_1_file_1_jg11289	grau_OG0006264	842	1356	1249	1315	1203	855	649	1234	802	1507	867	1019	1249	648	992	794	978	1050	867	782	1003	917	820	839	775	1232	1331
file_1_file_1_jg11290	CG9346_OG0006265	1243	1822	1709	1617	1476	935	725	1557	864	1818	1266	890	1534	1395	1331	855	1126	1144	794	785	945	1517	643	823	800	941	1355
file_1_file_1_jg11291	Sou_OG0006266	1546	2401	1820	2262	2073	1564	1650	2345	1416	2468	1779	2588	1734	1970	1501	1448	1864	1568	2559	1729	2537	1968	2435	1954	1558	3936	3119
file_1_file_1_jg11292	RIC-3-PS_OG0006267	3835	2791	2610	2072	2844	5439	7571	2330	9948	6079	4340	18676	4357	3311	2018	9452	11654	1902	25482	15712	16681	4606	20308	15173	11946	28092	19751
file_1_file_1_jg11293	ND-B14.7_OG0011590	4364	3061	7127	2997	2946	4346	4192	6604	4919	8251	5840	7364	5391	1904	5302	4706	5871	5449	10820	7169	6985	4420	8706	7597	4513	12146	11844
file_1_file_1_jg11294	shg_OG0006268	4231	8214	7733	4679	6354	2583	3249	5385	3440	7716	3760	1874	3587	12472	4732	3407	4109	3689	1876	1804	1931	11727	1860	1571	3264	1779	4148
file_1_file_1_jg11295	cpa_OG0006269	2326	3420	1674	3221	2994	1549	1329	1548	1497	1794	1231	1530	1303	3269	1204	1624	1774	1188	1407	1253	1575	3160	1311	1298	1602	1858	2409
file_1_file_1_jg11296	CG15653_OG0006270	118	163	247	212	181	117	72	174	97	199	150	93	121	57	157	118	120	183	109	102	106	130	61	130	80	101	139
file_1_file_1_jg11297	mRpL54_OG0006271	412	945	630	931	657	320	264	616	376	697	452	364	477	294	485	277	414	476	462	351	360	555	268	391	317	491	523
file_1_file_1_jg11298	Cht8_OG0006272	9	9	32	9	9	12	8	40	10	33	31	81	26	10	28	10	8	29	13	6	19	11	81	16	12	42	22
file_1_file_1_jg11299	Cht12_OG0002809_OG0	0	1	4	0	0	0	0	0	4	6	0	0	0	0	1	13	4	0	47	5	1	1	0	344	0	1	0
file_1_file_1_jg113	lovit_OG0000052_OG3.2	0	0	0	0	0	0	0	1	0	0	0	0	0	0	0	0	0	0	0	0	0	0	0	7	0	1	0
file_1_file_1_jg1130	SdhCL_OG0005464	0	0	0	0	0	0	0	0	1	0	0	1	0	0	0	4	1	0	5	1	0	0	0	29	0	0	0
file_1_file_1_jg11300	Cht4_OG0000890_OG0	0	112	0	25	1	0	0	0	3	25	0	1	0	0	0	1	0	0	0	0	0	15	0	6	0	40	1
file_1_file_1_jg11301	Cht9_OG0001125_OG0	2	3	2	27	3	3	4	0	3	35	1	0	1	0	0	5	1	0	2	1	0	1	2	5	1	4	7
file_1_file_1_jg11302	CG10527_OG0002810_OG0	20424	9300	21048	8934	10770	28391	19511	20613	26791	21310	16015	15032	17746	12553	13711	29069	30895	15364	12345	12480	15010	19821	12099	13318	17288	22506	49562
file_1_file_1_jg11303	Treh_OG0001583_OG0	2449	33926	15497	24322	39668	7245	7695	15358	11627	18322	10287	7805	10852	4020	11755	12224	12400	12185	14383	8571	8434	3519	7844	8202	8166	11436	16508
file_1_file_1_jg11304	Rbpn-5_OG0002811_OG0	1240	2308	2693	2376	2052	1520	1384	2388	1571	2930	1917	2249	2090	1364	1924	1561	2022	1762	1699	1439	2173	1480	1783	1713	1596	2786	2462
file_1_file_1_jg11305	CG34396_OG0001584_OG0	104	85	3	23	50	124	165	4	167	71	68	358	27	103	2	146	175	2	347	271	295	187	330	227	306	797	490
file_1_file_1_jg11306	CG4038_OG0012056_OG0	1106	2659	388	2163	1432	746	368	270	443	380	306	441	254	1244	291	478	443	215	303	341	440	1525	229	357	354	434	650
file_1_file_1_jg11307	CG34396_OG0001585_OG0	1620	638	30	457	548	1208	1685	15	1583	683	775	4017	517	1176	1	1481	1707	8	4060	3103	3694	1666	3666	2919	2054	8625	4721
file_1_file_1_jg11308	CG9394_OG0002812	21	1582	519	1309	1525	96	113	458	1332	296	255	128	496	12	204	554	1298	138	193	255	2241	56	191	355	28	218	45
file_1_file_1_jg11309	ktub_OG0002813	66	17	2158	5	9	128	94	1899	165	2138	1248	261	1855	43	1553	184	212	1459	261	258	366	126	289	286	112	362	122
file_1_file_1_jg1131	Ugt35C1_OG0000464_OG0	525	2883	37409	4287	2789	5301	4616	19232	9561	33500	13771	2151	13954	225	20422	9501	12106	18288	3438	3005	2773	1494	1462	2726	4364	2016	8011
file_1_file_1_jg11310	Tmtc3_OG0006273	1304	1913	1808	2328	1423	819	607	1348	763	1548	992	596	1125	1996	1025	863	974	903	544	521	820	2537	449	487	528	668	1240
file_1_file_1_jg11311	mago_OG0006274	1244	2026	1276	1945	1744	541	378	1032	470	1112	849	495	763	1470	828	504	578	809	531	427	535	1990	345	515	454	479	809
file_1_file_1_jg11312	Magi_OG0006275	1263	3615	2096	2713	3238	1663	1589	1816	1928	2257	968	1328	1586	1624	1426	2454	1959	1319	1002	1054	1270	1956	1210	1156	1576	1479	2099
file_1_file_1_jg11313	CG9406_OG0006276	2	1	5	1	2	0	0	6	0	1	1	0	2	0	0	7	0	4	14	6	3	0	0	47	2	2	1
file_1_file_1_jg11314	Xbp1_OG0012648_OG0	4244	9124	17263	6975	8767	8677	7985	14827	7923	18239	11061	7551	7973	5704	11737	9989	9260	9834	7377	5335	7587	8069	6416	5462	9633	11465	15869
file_1_file_1_jg11315	Xbp1_OG0006277	4510	6830	17148	6451	6938	9110	7008	16224	7881	18222	12362	7976	11790	4670	11447	9226	9843	11684	7671	6053	8107	6384	6615	6542	7848	12773	17393
file_1_file_1_jg11316	Hmg-2_OG0006278	339	755	1123	850	758	321	264	1024	341	1267	693	383	875	298	819	397	415	823	404	331	416	383	366	322	343	568	673
file_1_file_1_jg11317	CG15657_OG0011591	2	0	5	0	0	0	0	0	5	4	1	1	1	0	0	3	0	0	11	2	4	0	0	86	1	7	0
file_1_file_1_jg11318	CG30389_OG0006279	1875	4070	3425	4223	3479	1751	1773	2808	2447	3834	2332	3560	2334	2473	2184	2318	2723	1925	3863	2938	3911	3007	3148	2989	2299	4756	2909
file_1_file_1_jg11319	CG4266_OG0006280	4000	6407	5809	6702	6233	2961	2335	4788	3190	5707	3140	2466	4359	4637	3947	3540	3465	3299	2200	2219	2975	4982	1987	2380	2367	2574	3687
file_1_file_1_jg1132	mAcon2_OG0005463	1	0	0	0	0	0	0	0	1	2	0	0	0	1	0	22	4	0	46	10	0	0	0	184	0	0	0
file_1_file_1_jg11320	hng1_OG0006617	391	559	900	717	620	374	265	834	395	978	656	429	853	230	706	379	506	761	470	371	421	398	306	389	281	424	569
file_1_file_1_jg11321	LSm1_OG0006616	578	551	624	668	538	360	209	565	371	542	385	332	508	415	443	342	466	423	318	291	332	612	281	328	354	342	496
file_1_file_1_jg11322	Xpd_OG0006615	1179	1781	724	1605	1139	358	258	539	377	705	454	305	516	1191	500	327	457	393	282	372	340	1487	259	377	263	351	529
file_1_file_1_jg11323	Pu_OG0011609	231	34	60	20	34	35	48	27	34	73	35	25	28	185	37	34	47	22	30	18	23	455	57	20	52	26	35
file_1_file_1_jg11324	CG4286_OG0006614	5	1	0	3	0	0	0	5	6	8	1	1	0	0	1	20	6	1	33	7	0	2	0	188	0	0	8
file_1_file_1_jg11325	Pu_OG0006613	2206	833	4413	407	897	4334	4080	3367	4645	6672	2911	2961	3193	4217	3433	4387	5094	2914	2425	2398	3158	3471	2220	2406	4482	2731	7362
file_1_file_1_jg11326	tud_OG0003005	10248	21457	30223	12051	20800	13306	20827	14028	20998	30723	17010	20522	18039	23022	16613	18778	22630	11312	17338	17483	18344	23860	17988	14625	14178	27176	28221
file_1_file_1_jg11327	Lapsyn_OG0006934	83	634	724	568	609	466	315	716	313	735	549	267	578	65	407	350	381	459	352	290	302	133	300	297	358	399	429
file_1_file_1_jg11328	Gyg_OG0006933	13336	6182	1467	4631	4966	5197	6693	1121	8335	5854	5978	36484	4030	11948	955	7584	8566	687	36579	26755	30259	17513	32715	26109	9590	54903	16211
file_1_file_1_jg11329	CG44245_OG0011642	40139	9693	2073	8045	8959	3570	3301	1841	4690	4106	5516	24974	5274	32888	1401	4623	5111	1302	16683	18288	22098	33545	23911	19732	6612	35547	9978
file_1_file_1_jg1133	Ugt302C1_OG0000227_OG0	47	20	69	5	4	12	2	34	3	64	49	8	80	78	39	4	5	29	8	6	7	56	4	6	7	3	7
file_1_file_1_jg11330	CG5568_OG0000172_OG0	173	533	2814	698	701	2256	1393	2771	1326	2674	1583	908	1979	46	1896	1459	1803	2207	1092	750	943	279	693	798	849	1020	1789
file_1_file_1_jg11331	Ugt49C1_OG0000592_OG0	36	1159	18519	1138	1671	9258	5530	19151	5939	24601	11247	3056	21818	13	17341	6282	7814	16579	2562	2841	3256	57	1880	2709	5364	2622	11086
file_1_file_1_jg11332	ASPP_OG0006932	2364	1054	16570	594	1086	2331	2121	12093	2681	16213	7898	2460	11099	2857	10871	3031	3314	8506	2275	2423	2805	2862	2325	2339	2729	1805	2847
file_1_file_1_jg11336	Rgk3_OG0006931	58	43	4	46	25	116	147	2	187	94	121	1021	109	94	3	174	177	0	504	685	869	69	574	673	153	1022	289
file_1_file_1_jg11337	Rgk3_OG0000421_OG1	0	0	0	0	0	0	0	0	2	0	0	0	0	0	0	4	1	0	3	1	0	0	0	47	0	0	0
file_1_file_1_jg11338	Rgk3_OG0000421_OG0	0	0	0	0	0	0	0	0	1	0	0	0	0	2	0	1	1	0	25	5	1	0	1	74	0	0	0
file_1_file_1_jg11339	Rgk3_OG0006930	517	268	38	207	181	1041	1131	32	1476	786	971	7514	899	554	16	1315	1276	13	4550	5085	6344	336	5260	5502	1458	8690	2375
file_1_file_1_jg1134	Ugt302C1_OG0000227_OG1	1121	3951	22766	3207	3459	8836	8006	13673	9505	21331	12787	5595	9416	1783	12950	9254	11294	11782	7141	5520	6090	2159	4132	5162	10803	3675	12411
file_1_file_1_jg11340	CG34203_OG0006929	4	937	63	1383	929	2	4	66	3	62	68	3	18	0	34	14	5	57	11	2	1	0	2	0	4	7	4
file_1_file_1_jg11341	MFS16_OG0006928	1152	3859	967	2543	2208	1060	784	873	690	1022	554	554	697	1357	591	795	820	620	413	387	650	1793	386	434	660	566	1305
file_1_file_1_jg11342	CG10505_OG0006927	14	32	24	64	24	15	12	5	11	19	6	12	14	6	10	16	26	11	10	11	15	17	6	25	5	8	12
file_1_file_1_jg11343	CG30392_OG0006926	467	1065	1194	1094	1012	658	469	1066	636	1289	838	597	737	490	847	663	795	904	673	527	649	631	551	631	646	685	984
file_1_file_1_jg11344	Sgf29_OG0006925	256	434	516	484	501	239	153	447	237	479	323	235	501	243	378	177	309	394	239	206	253	320	191	201	199	269	322
file_1_file_1_jg11345	CG9752_OG0006923	753	1040	121	1247	719	23	16	67	30	90	61	39	73	798	45	30	42	59	43	22	32	989	35	57	36	40	54
file_1_file_1_jg11346	CG42672_OG0003004	1439	9610	9835	6555	6712	4135	3962	8361	4190	11780	5659	3213	7469	1787	8070	4295	4881	6498	4245	3396	3288	2473	2581	3201	3305	4016	5565
file_1_file_1_jg11347	Panx_OG0006922	589	1037	524	1032	877	227	184	547	288	659	376	221	426	625	470	219	334	440	331	234	223	688	143	299	243	290	404
file_1_file_1_jg11348	CG9485_OG0006921	3798	5974	2415	5196	6020	12062	11302	2107	11031	4780	3910	11821	3208	2447	1769	11582	13488	1385	16560	12116	10260	4577	12274	12554	7530	18330	16864
file_1_file_1_jg11349	CG30394_OG0006920	1031	1555	1387	1257	1033	684	641	1265	720	1571	948	665	1081	1523	1112	735	934	934	713	543	691	1843	544	547	690	831	1263
file_1_file_1_jg1135	Ugt302E1_OG0011513	4	102	63	76	40	28	19	12	33	45	35	14	16	4	17	27	37	12	8	5	16	15	5	8	19	7	31
file_1_file_1_jg11350	dom_OG0011641	10225	33286	11903	18781	26185	7632	7201	6953	6697	10404	4818	5183	6649	16584	6735	6655	7026	4299	2788	3721	4921	19949	3552	3707	5248	4696	7543
file_1_file_1_jg11351	BBS9_OG0006919	36	19	14967	4	8	701	345	12949	764	13973	8340	630	13592	36	10135	796	1118	9971	711	691	677	58	521	640	669	472	774
file_1_file_1_jg11353	CG9822_OG0006918	1482	46	73	39	53	42	39	93	61	96	47	56	124	1291	46	60	82	57	110	92	66	1775	46	90	48	27	60
file_1_file_1_jg11354	CG17974_OG0006917	230	19	39	7	16	41	75	34	123	100	28	56	36	184	82	81	162	78	457	340	77	422	51	326	91	24	64
file_1_file_1_jg11355	cv-2_OG0006916	571	624	2214	538	595	813	581	1819	702	2845	1657	1329	1705	923	1722	1026	812	1514	1001	855	1518	830	1190	962	507	862	844
file_1_file_1_jg11356	eEFSec_OG0006914	170	212	274	229	171	95	88	261	81	264	219	86	168	151	192	88	106	201	159	99	105	217	73	94	52	99	132
file_1_file_1_jg11357	CG10795_OG0006915	276	804	748	893	705	354	308	677	415	809	538	422	600	339	527	403	498	561	419	359	446	371	358	386	331	528	648
file_1_file_1_jg11358	Acox57D-p_OG0001151	440	2349	5208	2910	2134	2891	2070	4310	3047	6315	2793	1431	3745	460	3803	3138	3780	3678	2127	1890	1529	663	861	1828	1510	971	2590
file_1_file_1_jg11359	Acox57D-d_OG0006913	197	1365	872	1474	1335	1114	595	524	442	640	507	300	488	132	449	435	540	410	273	282	317	394	177	231	467	177	730
file_1_file_1_jg1136	CG4757_OG0001077	725	2126	47935	1393	1209	10704	4349	21930	8379	85081	35257	3243	35575	1307	56710	11225	11201	27663	464	1085	4936	942	13233	1206	22740	10492	12440
file_1_file_1_jg11360	Sdc_OG0006912	3832	6238	3042	4648	5758	4171	3851	2565	4077	3694	2325	2815	2749	6073	2071	4430	4739	2041	2808	2553	3274	6118	2586	2799	4656	2988	5510
file_1_file_1_jg11361	Sdc_OG0014480_OG0	0	0	3	0	0	0	0	1	1	0	0	0	0	0	0	0	0	1	0	0	0	0	0	0	0	0	0
file_1_file_1_jg11362	Sara_OG0006911	1967	5181	7377	4254	4226	3016	3234	5979	3114	7646	4189	2844	3963	2744	5341	3277	4003	4206	2862	2351	3061	3016	2363	2409	2960	3410	4700
file_1_file_1_jg11363	Fkbp14_OG0006910	4258	5478	4166	5479	6262	6060	4241	3345	5982	4593	2774	2952	2800	5993	2947	6610	6882	3132	3350	3157	3181	5787	2153	3084	5178	2416	7072
file_1_file_1_jg11364	TAF1C-like_OG0003003	462	1132	718	989	854	347	344	641	370	794	551	396	626	532	539	333	476	560	361	329	397	616	356	371	375	438	561
file_1_file_1_jg11365	MESK2_OG0006909	1989	4757	18410	4240	4429	6619	5245	18316	7849	22283	12919	7923	14180	2955	14190	8558	10137	13018	6916	6982	8239	2800	5935	7581	5230	5266	8378
file_1_file_1_jg11366	MESK2_OG0013963_OG0	132	126	5042	111	200	738	533	4241	1011	5905	3196	1976	4604	152	3464	1030	1423	3383	2195	1915	2227	204	2382	1962	916	1209	795
file_1_file_1_jg11367	CG10494_OG0006908	206	825	365	794	591	119	113	298	137	411	191	128	251	192	248	135	188	285	150	116	156	218	92	146	116	158	191
file_1_file_1_jg11368	CG33225_OG0000409_OG1	65	8	6	8	11	46	24	3	31	3	2	2	2	31	3	46	37	5	3	8	2	73	4	11	15	9	48
file_1_file_1_jg11369	Egfr_OG0012492	14	39	60	8	42	81	75	42	68	96	26	14	33	24	34	50	55	35	13	27	12	39	11	15	37	12	52
file_1_file_1_jg1137	Ugt35D1_OG0000322_OG2	0	11	267	10	6	12	21	195	44	357	83	4	285	0	172	19	52	199	5	10	8	0	14	14	50	6	14
file_1_file_1_jg11370	CG30286_OG0011640	0	1	0	1	0	2	0	0	0	0	1	0	0	0	0	1	0	0	0	3	0	0	1	0	1	0	0
file_1_file_1_jg11371	CG30287_OG0006907	3	0	0	3	2	7	1	0	2	1	1	1	0	1	0	10	3	1	0	1	0	3	1	2	0	3	2
file_1_file_1_jg11372	Egfr_OG0014333_OG0	0	0	0	0	0	0	0	0	0	0	0	0	0	0	0	0	1	0	0	0	0	3	2	0	0	0	0
file_1_file_1_jg11373	CG30283_OG0013228_OG0	72	10	1	2	1	1	0	0	0	0	0	0	0	69	0	0	1	0	2	2	3	102	1	0	1	0	0
file_1_file_1_jg11374	Egfr_OG0017422	3	0	0	1	1	1	0	0	0	0	0	1	0	6	0	0	4	0	0	0	0	8	0	4	2	0	1
file_1_file_1_jg11375	Egfr_OG0006906	3473	2194	3250	1566	2371	6234	5289	2617	4827	3883	1950	1959	2009	6598	2210	5454	5586	1991	1751	1810	2104	6489	1670	1677	3560	1981	5705
file_1_file_1_jg11376	twz_OG0006905	626	58	94	45	54	26	38	79	49	99	48	27	54	1369	58	31	47	74	56	32	86	1059	35	54	11	41	32
file_1_file_1_jg11377	twz_OG0015839	3	0	0	0	0	0	0	0	1	0	0	0	0	6	0	0	0	0	0	0	0	9	0	0	0	0	0
file_1_file_1_jg11378	CG30222_OG0011639	0	2	10	4	2	4	5	5	9	11	4	0	6	6	6	3	6	9	41	5	4	1	3	43	2	0	3
file_1_file_1_jg11379	CG13293_OG0015840	1	0	0	1	3	3	2	1	2	2	0	0	2	3	2	0	1	0	0	0	3	4	1	1	1	0	0
file_1_file_1_jg1138	Ugt35D1_OG0000322_OG1	1	75	3242	40	40	165	206	2382	254	3663	1326	88	3145	0	2041	193	348	2341	87	88	94	2	154	110	237	94	217
file_1_file_1_jg11380	CG33225_OG0000409_OG0	6	2	4	1	1	5	1	4	8	6	2	1	4	28	6	4	3	5	14	2	0	13	13	41	5	3	8
file_1_file_1_jg11381	CG10433_OG0006904	847	4284	750	6368	7593	9817	5708	607	6084	781	1432	3724	603	716	304	6674	7314	317	2892	3162	4374	1087	3290	3618	4326	2649	6662
file_1_file_1_jg11382	CG15673_OG0006903	251	770	579	638	632	2727	905	433	2090	1002	950	3056	1130	288	313	3188	1959	285	2003	2218	2576	292	1662	4063	1336	1836	2512
file_1_file_1_jg11383	CG18870_OG0001646	164	1539	576	1540	1044	152	166	436	202	543	305	197	358	318	364	198	240	270	150	154	201	330	125	240	131	176	275
file_1_file_1_jg11384	clt_OG0002743	794	1037	994	964	994	1029	874	933	1003	1253	809	730	964	698	799	954	1148	809	1061	800	692	883	584	841	923	851	1519
file_1_file_1_jg11385	PTP-ER_OG0006005	1080	4275	4563	3416	3656	1517	1997	3351	2024	4685	2556	2804	1754	1700	3099	1933	2332	2315	3000	1878	2797	2102	2458	1788	2085	3688	3045
file_1_file_1_jg11386	mahj_OG0005966	2495	8516	2477	5723	5395	1873	1630	2120	1503	2598	1448	1574	1924	3035	1805	1570	1832	1414	1139	1111	1474	3465	991	1079	1427	1545	2185
file_1_file_1_jg11387	CG15674_OG0002721	8	94	4	72	48	6	4	0	3	6	6	3	3	2	0	1	3	2	8	1	4	48	8	5	1	6	4
file_1_file_1_jg11388	CG10321_OG0005965	1874	4615	4527	4120	3788	2231	1817	3746	2381	4641	2607	2394	3158	1971	2916	2752	2792	2886	1827	1739	2445	2469	1691	1848	1990	2187	2967
file_1_file_1_jg11389	CG10082_OG0005964	3378	3502	7013	3360	3974	4837	3771	5843	6051	9075	4595	5806	7932	4595	5444	7051	6609	4376	4711	4871	7115	3768	4569	5019	3239	6091	6187
file_1_file_1_jg1139	Ugt35B1_OG0001485_OG0	10	2447	220683	3810	2546	12527	9569	198341	13649	229823	126228	5376	143248	9	167365	15923	19461	163015	4182	4819	6291	13	3949	4934	8430	3322	8550
file_1_file_1_jg11390	CG30284_OG0012041_OG0	0	0	2	0	0	0	0	0	2	2	0	0	0	0	2	6	0	0	14	5	0	0	0	93	0	0	1
file_1_file_1_jg11391	ND-B12_OG0005963	3674	1691	4231	2049	2010	4049	3275	3852	4279	4845	3901	7357	3423	1247	2974	4054	5015	3350	9952	6965	6761	3179	7662	8092	4078	11081	11239
file_1_file_1_jg11392	Rae1_OG0002720	1292	1899	893	1848	1590	543	405	897	482	863	697	542	725	1000	643	483	626	730	507	453	552	1356	445	570	491	562	811
file_1_file_1_jg11393	pirk_OG0005962	90	105	119	99	82	1126	506	85	918	819	177	458	197	247	166	1224	676	166	345	443	450	115	177	820	746	728	1884
file_1_file_1_jg11394	CG42363_OG0015670	39	142	178	118	108	79	52	194	96	275	201	123	155	55	162	117	99	158	177	95	138	71	66	90	86	127	145
file_1_file_1_jg11395	CG42363_OG0017423	45	110	140	108	96	92	49	129	91	216	170	102	116	52	133	74	98	119	129	105	105	78	55	72	66	124	106
file_1_file_1_jg11396	CG42365_OG0000353_OG0	7	0	5	3	2	6	1	7	1	5	8	3	6	5	4	2	0	6	11	1	0	5	2	13	3	0	3
file_1_file_1_jg11397	CG42365_OG0000353_OG1	171	432	416	407	288	271	158	330	260	503	439	634	368	137	297	275	288	312	554	504	542	127	316	454	195	684	307
file_1_file_1_jg11398	PIG-M_OG0002719	1337	2434	3940	2248	1877	1457	1349	4101	1756	4305	3103	2148	3136	1180	2740	1574	1936	2947	2916	2101	2016	1710	2142	1998	1632	3583	3112
file_1_file_1_jg11399	CG42381_OG0012475_OG0	104	186	328	224	205	120	93	222	150	267	180	169	75	112	204	117	154	119	200	135	161	143	142	120	160	224	218
file_1_file_1_jg114	mtd_OG0000006_OG2.3	0	0	0	0	0	0	0	0	0	0	0	0	0	0	0	0	0	0	0	0	0	0	0	0	0	0	0
file_1_file_1_jg1140	Ugt35A1_OG0005462	686	2166	4073	1935	1421	1367	1102	3330	1334	4141	2758	2523	2584	473	2641	1312	1656	2651	3516	2730	2689	1023	2390	2929	1442	1815	1774
file_1_file_1_jg11400	CG42381_OG0011565_OG0	214	559	667	418	446	211	282	614	275	724	523	347	260	296	459	248	340	422	576	285	345	417	389	315	417	478	464
file_1_file_1_jg11401	NC2alpha_OG0005961	622	1486	796	2082	1347	369	248	816	360	836	617	339	742	635	553	322	405	590	321	309	412	757	247	360	248	374	479
file_1_file_1_jg11402	CG15676_OG0012040_OG0	0	0	0	3	2	0	0	0	0	1	3	0	0	0	0	1	0	0	4	0	0	0	0	23	0	0	0
file_1_file_1_jg11403	stum_OG0005960	32	36	1966	14	20	188	155	1455	249	1696	1182	806	1815	134	1051	225	314	968	625	671	870	44	643	661	164	635	202
file_1_file_1_jg11404	eIF3k_OG0005959	4285	5347	4041	5244	4776	3894	2559	3989	2797	4299	3320	2482	2565	3715	2881	3084	3636	2892	2369	2029	2720	5347	1999	2376	2629	2560	4625
file_1_file_1_jg11405	Tbp_OG0005958	758	1456	835	1785	1249	471	306	896	425	976	638	427	884	729	666	383	511	698	392	344	484	851	350	388	293	454	601
file_1_file_1_jg11406	CG30285_OG0012931	72	454	1916	590	617	2115	1247	1520	2022	1495	1751	2024	1099	74	1201	1928	2276	905	1536	1675	2084	80	1619	1721	1612	1281	2611
file_1_file_1_jg11407	CG10307_OG0005957	26	265	240	278	304	949	1145	263	726	674	764	4368	940	20	214	743	927	171	3196	2309	3743	56	4782	2564	1680	6560	2633
file_1_file_1_jg11408	Tim10_OG0005956	1143	2519	1968	2235	1935	1243	853	1957	1104	2165	1371	824	1800	815	1520	1171	1247	1674	987	766	904	1440	700	975	1052	858	1591
file_1_file_1_jg11409	Ppcdc_OG0002718	422	1307	1275	1174	1110	601	488	1300	701	1463	921	734	1118	401	987	606	852	1072	932	676	755	533	576	733	650	904	1084
file_1_file_1_jg1141	Ugt304A1_OG0000752_OG0	0	36	4	57	18	1	1	5	3	5	2	0	1	1	0	1	0	7	0	2	0	2	0	3	0	2	7
file_1_file_1_jg11410	CngB_OG0005955	204	525	4971	314	390	487	400	4313	715	4881	2944	278	3836	214	3574	726	935	3080	270	292	438	290	205	329	474	190	786
file_1_file_1_jg11411	HmgZ_OG0005954	7135	2369	7930	1989	2041	4333	2711	4268	4419	6595	4804	5974	7025	6325	4620	4648	5525	5084	5789	5737	6119	7002	5266	6363	4209	6026	6285
file_1_file_1_jg11413	CG30403_OG0005953	280	391	89	326	189	95	40	34	100	44	40	51	16	317	26	82	107	31	55	56	67	423	23	47	57	53	99
file_1_file_1_jg11414	HmgD_OG0000418_OG0	9278	8071	1942	8424	7089	1300	852	996	1342	1351	1252	1771	838	13078	1071	1482	1615	887	1533	1372	1855	14191	1486	1518	1623	1927	1961
file_1_file_1_jg11415	Tango11_OG0005951	1293	2453	2678	2339	2090	1272	1088	2481	1347	2688	2023	1718	1812	1701	1871	1307	1708	1747	2043	1486	1756	1843	1412	1770	1161	2320	2138
file_1_file_1_jg11416	LBR_OG0002717	1612	3662	757	3581	3131	203	189	489	240	515	374	190	318	2956	393	180	270	300	166	137	273	3175	129	203	213	234	382
file_1_file_1_jg11417	Grx1t_OG0005950	0	0	0	0	0	0	0	0	5	1	0	0	0	0	0	18	3	0	18	7	0	0	0	106	0	0	0
file_1_file_1_jg11418	CG4021_OG0000332_OG1	1	0	0	0	0	1	0	0	3	3	1	0	1	1	0	3	6	0	73	10	0	1	0	173	0	0	0
file_1_file_1_jg11419	Loxl2_OG0005949	66	44	1106	15	22	454	496	1137	353	1212	1249	3479	1476	16	590	220	354	490	3909	2737	3486	162	3612	2448	686	2792	743
file_1_file_1_jg1142	Ugt303A1_OG0001484	0	99	1	55	13	0	0	6	1	11	1	1	2	0	3	7	1	1	1	2	1	3	2	0	6	3	1
file_1_file_1_jg11420	CG34204_OG0011564	0	0	0	0	0	0	0	0	1	0	0	4	1	0	0	1	0	0	3	0	2	0	2	31	0	3	0
file_1_file_1_jg11421	CG18735_OG0005948	3	0	0	0	0	1	0	1	0	2	3	3	0	1	0	2	0	0	0	1	0	3	1	0	0	1	2
file_1_file_1_jg11422	tpr_OG0005947	239	1	15	3	0	3	2	0	2	4	0	5	1	438	1	3	2	0	3	4	5	386	4	3	3	3	2
file_1_file_1_jg11423	lncRNA:CR9284_OG0014470_OG1	0	0	0	0	0	0	0	0	0	0	0	0	0	0	0	0	0	0	0	0	0	0	0	0	0	0	0
file_1_file_1_jg11424	lncRNA:CR9284_OG0014470_OG0	0	0	0	0	0	2	0	0	15	28	0	0	0	0	0	62	3	0	105	11	0	0	0	1022	0	0	0
file_1_file_1_jg11425	CG13492_OG0005946	4	1367	3	639	59	14	10	0	12	197	11	11	5	3	3	12	20	4	7	13	9	5	12	17	5	18	25
file_1_file_1_jg11426	CG4363_OG0002716	0	4	27	167	0	0	5	31	2	33	22	0	27	0	18	2	1	23	6	9	8	5	0	0	0	21	2
file_1_file_1_jg11427	CG4377_OG0012039	0	17	21	110	11	512	183	53	628	61	144	276	54	0	13	680	694	20	274	214	265	11	163	163	330	123	613
file_1_file_1_jg11428	CG4372_OG0005945	0	1	14	0	1	1	0	11	0	8	4	0	18	0	14	0	1	5	0	0	1	0	0	0	0	0	0
file_1_file_1_jg11429	CG9294_OG0005944	0	0	2	0	0	0	0	0	0	0	0	0	1	0	0	0	0	0	0	0	0	1	0	0	0	0	0
file_1_file_1_jg1143	CG18577_OG0005461	0	7	0	5	0	0	0	0	0	1	0	0	0	0	0	0	0	0	0	0	0	3	0	0	0	0	0
file_1_file_1_jg11430	comr_OG0002715_OG0	0	0	0	0	0	0	0	0	0	0	0	1	0	0	0	0	0	1	8	3	0	2	0	30	0	1	1
file_1_file_1_jg11431	PpN58A_OG0002714	0	0	0	0	0	0	0	0	0	1	0	0	0	1	0	5	0	0	7	2	1	0	0	58	0	0	0
file_1_file_1_jg11432	Fili_OG0005943	743	85	246	19	64	71	109	222	145	286	118	100	131	1757	194	134	140	146	60	66	149	1678	90	75	98	73	146
file_1_file_1_jg11433	CG13488_OG0001544_OG1	12	8	1	4	4	8	7	0	0	3	1	12	2	1	0	2	2	0	12	2	8	8	10	16	3	15	8
file_1_file_1_jg11435	ppk9_OG0005942	7	1	0	0	0	0	0	1	1	0	0	0	2	4	2	0	1	0	0	2	0	4	0	1	2	0	1
file_1_file_1_jg11436	CG34029_OG0012038	0	0	0	0	0	0	0	0	1	0	0	0	0	0	0	0	0	0	11	0	0	0	0	24	0	0	0
file_1_file_1_jg11437	CG9304_OG0005941	540	1778	896	1661	1375	1395	642	791	625	913	596	361	336	1309	629	717	744	523	464	356	419	1424	304	368	547	424	1215
file_1_file_1_jg11438	Gr58c_OG0002713	0	0	0	0	0	1	0	0	0	1	0	1	0	0	0	0	0	0	5	0	3	0	1	2	0	0	0
file_1_file_1_jg11439	Gr58b_OG0002712	0	0	0	0	0	1	1	0	0	0	0	0	1	0	0	2	2	2	0	0	0	0	0	0	0	0	1
file_1_file_1_jg1144	cu_OG0000580	941	1403	1380	1566	2014	2344	1811	1508	1825	2277	1800	4192	1696	1893	1331	2013	2269	1011	5809	3658	4018	1061	4400	3840	1402	6019	4418
file_1_file_1_jg11440	Gr58a_OG0012037_OG0	0	0	0	0	0	1	0	0	1	0	0	0	0	0	0	1	1	0	0	0	3	0	0	0	0	0	1
file_1_file_1_jg11441	dany_OG0005940	0	8	3	18	18	4	5	6	1	6	3	2	8	0	1	5	4	4	17	1	4	3	2	45	1	0	3
file_1_file_1_jg11442	CG34370_OG0005939	154	35	1005	11	20	106	105	930	336	1485	551	216	664	98	775	250	399	697	244	228	588	282	195	221	93	130	130
file_1_file_1_jg11443	CG9308_OG0005938	1	0	0	0	0	1	0	0	1	0	0	0	0	0	0	1	0	1	19	2	0	0	0	20	0	0	0
file_1_file_1_jg11444	PpD5_OG0002711	0	0	2	0	0	0	0	0	2	0	0	0	0	0	2	5	1	0	20	1	0	0	0	32	0	0	1
file_1_file_1_jg11445	CG13500_OG0005937_OG0	1	0	0	0	0	0	1	0	0	0	0	0	2	0	2	0	1	0	0	0	2	1	0	3	0	2	1
file_1_file_1_jg11446	CG13501_OG0005936	1	1	0	1	3	1	3	5	3	17	1	0	11	1	2	12	5	1	18	3	3	0	0	62	0	1	3
file_1_file_1_jg11447	Snp_OG0000663	1290	3218	2171	3525	3185	2185	1431	1849	1367	2885	1527	2192	2305	1198	1501	1688	1647	1506	1065	951	2016	1303	1057	1247	1570	1272	2502
file_1_file_1_jg11448	CG11475_OG0005935	23	15	83	14	18	21	18	126	20	111	61	17	93	19	76	37	30	64	36	18	17	10	10	142	7	19	24
file_1_file_1_jg11449	CG11474_OG0005934	1269	1398	3063	1543	1275	1070	890	2690	1235	2871	2081	1160	2071	738	1863	1318	1570	2024	1489	1197	1188	1150	1053	1333	874	1330	1663
file_1_file_1_jg1145	SdhC_OG0005460	4613	2673	11201	2818	2644	5937	5519	11139	6746	12418	9191	13347	9160	2090	8295	6175	7870	9109	18598	12185	11598	4379	13882	13356	6880	18738	18709
file_1_file_1_jg11450	CG2921_OG0001543	533	1176	1401	1243	1062	690	595	1416	808	1752	1196	1235	1305	565	1133	774	970	1207	1206	974	1246	699	904	1333	580	1586	1244
file_1_file_1_jg11451	GlcT_OG0005933	305	1733	1069	1993	1448	502	414	938	595	1174	609	585	679	444	747	866	577	597	448	456	606	505	469	414	379	715	758
file_1_file_1_jg11452	Synj_OG0005932	1312	4085	5221	3328	3102	1577	1714	4668	2225	5637	2846	1611	3888	1575	3626	2090	2818	3181	1780	1702	2292	1791	1447	1901	1475	1664	2076
file_1_file_1_jg11453	CG13502_OG0005931	15	15	449	2	1	49	20	422	47	437	255	131	486	13	279	49	80	338	128	153	145	14	157	152	26	125	58
file_1_file_1_jg11454	CG13502_OG0012991	3	4	6	0	1	3	2	5	4	6	7	6	3	3	1	5	10	2	16	11	14	0	20	18	1	9	5
file_1_file_1_jg11455	flap_OG0005930	4219	2940	9571	2451	4410	29909	19231	8226	32860	13712	12327	36218	13177	8618	6041	33169	40482	5840	20399	26591	37399	6522	24666	28667	23918	38926	38817
file_1_file_1_jg11456	Plekhm1_OG0005929	867	1539	1883	1484	1404	1014	793	1526	1003	1920	1264	912	1277	1075	1375	931	1309	1126	1010	850	1024	1154	725	883	692	1086	1517
file_1_file_1_jg11457	Vrp1_OG0005928	1317	4051	3329	3383	4113	3281	3224	2657	3267	3782	2242	2700	2199	2122	2203	3666	3603	1799	2042	2072	2710	2060	2584	2455	3965	3474	5548
file_1_file_1_jg11458	CG30280_OG0002710	1	21	15	38	62	9	0	9	5	14	9	18	13	0	16	2	7	13	3	5	3	0	4	3	6	12	5
file_1_file_1_jg11459	CG30281_OG0005927	1	68	20	178	298	8	12	12	9	27	12	8	17	0	21	12	14	8	9	8	11	0	8	6	7	7	22
file_1_file_1_jg1146	Tctp_OG0000579_OG0	19970	42076	18786	38807	39563	27618	20335	14543	19966	17842	16065	19468	7459	27270	11856	21646	23824	9737	19885	15255	20370	35063	14789	16278	16802	21945	35376
file_1_file_1_jg11460	mei-S332_OG0005926	290	646	103	740	628	38	31	70	57	134	50	65	87	290	69	67	66	68	93	53	60	405	37	114	44	68	109
file_1_file_1_jg11461	GM130_OG0001542	1802	2793	3566	2479	2537	2128	1589	3311	1918	3928	2256	1654	2355	2282	2703	2036	2281	2478	1738	1365	1740	2950	1357	1499	1952	1839	3060
file_1_file_1_jg11462	NtR_OG0002904	286	668	97	344	486	594	713	44	313	80	114	663	103	322	26	429	577	36	535	480	673	257	741	472	261	952	709
file_1_file_1_jg11463	CG34205_OG0006457	3	3	14	2	5	34	8	17	11	23	9	2	35	2	11	10	17	8	15	5	3	4	9	9	31	3	32
file_1_file_1_jg11464	CG11269_OG0006458	0	0	4	1	0	0	0	0	1	0	0	0	0	0	0	0	0	0	3	2	0	0	2	6	0	1	0
file_1_file_1_jg11465	gom_OG0006459	2	1	9	0	5	4	2	2	5	6	10	3	4	1	2	16	14	3	31	4	6	1	9	108	6	5	0
file_1_file_1_jg11466	a_OG0006460	1179	1947	1198	1727	1757	417	406	992	504	1337	841	1362	1168	1368	672	605	619	670	1234	1169	1449	1505	1237	1161	426	1159	602
file_1_file_1_jg11467	CG3045_OG0002905	340	974	183	874	767	143	108	136	122	203	152	105	111	414	140	104	119	116	102	91	105	490	62	76	98	109	148
file_1_file_1_jg11468	Fbxo42_OG0006461	733	1362	1241	1518	1104	658	482	1274	587	1321	932	775	968	644	899	598	839	893	716	633	805	884	596	703	501	826	1025
file_1_file_1_jg11469	CG11170_OG0006462	249	334	442	307	273	125	57	436	131	390	255	75	393	299	307	131	130	258	63	74	107	287	60	76	78	94	164
file_1_file_1_jg1147	ZnT86D_OG0005459	1072	2289	1234	2333	2090	1291	921	1176	1139	1465	896	609	675	1539	852	1174	1321	889	723	669	693	1957	511	574	981	694	1752
file_1_file_1_jg11470	CG11275_OG0002906	2734	1840	3025	1751	2068	4784	3610	2850	4913	2821	2028	2165	3009	2553	2089	4795	6026	2056	1548	1924	2296	2587	1490	1803	3251	1776	7360
file_1_file_1_jg11471	MED16_OG0006463	832	851	631	817	693	286	198	577	323	723	388	256	593	694	466	329	418	498	277	266	287	870	212	260	244	277	428
file_1_file_1_jg11472	Vps35_OG0003032	2614	4723	5354	3909	3768	2694	2557	4362	2927	5605	3452	2915	3113	3789	3867	3053	3391	3236	2889	2430	2959	4087	2436	2443	2600	3339	4048
file_1_file_1_jg11473	Swim_OG0003031	3506	2747	882	1600	1636	3164	2809	856	2419	1389	848	2470	844	3891	439	2843	2744	545	2470	1895	2225	4823	2906	2034	2994	4928	6923
file_1_file_1_jg11474	Alp7_OG0003030	0	15	0	7	10	0	0	0	0	0	0	0	0	1	1	0	0	0	0	0	0	0	1	3	0	0	0
file_1_file_1_jg11475	Alp2_OG0000261_OG1	1	11737	2	2626	1846	2	3	4	3	15	1	2	8	0	8	0	1	3	4	7	4	0	1	8	19	2	4
file_1_file_1_jg11476	Alp2_OG0000261_OG0	0	20	13	0	15	3	3	15	9	7	3	8	19	0	11	9	11	6	17	9	1	0	9	13	7	8	2
file_1_file_1_jg11477	CG11291_OG0003029	1	1	0	1	0	2	2	0	5	7	2	6	1	1	1	21	2	1	18	6	2	1	5	137	3	7	6
file_1_file_1_jg11478	ari-2_OG0003028	1032	1809	1706	1949	1653	675	644	1422	824	1707	1081	1019	1115	1274	1101	803	1020	1077	876	843	996	1155	883	851	749	1321	1115
file_1_file_1_jg11479	CG30278_OG0003027	0	1	0	0	1	1	0	0	3	11	0	0	0	0	0	22	1	0	26	6	0	0	0	148	0	0	0
file_1_file_1_jg1148	RpS25_OG0005458	39359	42042	33253	40894	36319	40381	22179	25513	26502	27630	23846	21931	20534	37979	20475	27480	31038	19636	19931	16462	23003	52668	17522	17223	18065	31700	59511
file_1_file_1_jg11480	Oatp58Da_OG0003026	0	872	0	1292	778	0	3	0	0	1	0	0	2	0	0	0	0	0	0	0	1	0	0	2	2	0	1
file_1_file_1_jg11481	Oatp58Db_OG0001650	0	282	1	269	280	0	2	0	1	0	1	2	0	0	0	0	0	0	10	15	12	1	1	10	1	3	0
file_1_file_1_jg11482	Oatp58Dc_OG0003025	78	4993	65	7996	4709	83	149	43	221	40	129	170	60	28	12	154	290	28	240	198	385	138	112	257	42	95	47
file_1_file_1_jg11483	dve_OG0017424	89	15	10	17	16	2	9	4	11	16	6	6	4	72	4	3	10	12	5	1	1	93	3	8	1	5	1
file_1_file_1_jg11484	dve_OG0001649	1156	168	238	100	134	71	111	157	95	244	136	81	124	1197	166	89	125	133	64	86	135	1174	56	60	101	68	88
file_1_file_1_jg11485	CG5819_OG0001648	3	867	8	1477	1301	2819	1628	2	1274	16	49	163	2	3	3	1457	1681	1	101	224	212	23	111	195	709	170	1233
file_1_file_1_jg11486	wdp_OG0003024	3012	4584	6255	3414	3768	4461	3291	4529	4739	6794	5006	7368	4310	4197	4089	5241	5770	3489	8093	5276	7203	4568	5964	5602	5176	7077	5653
file_1_file_1_jg11487	Gp150_OG0007034	10655	36360	43221	21568	33934	31091	38246	36066	35732	46849	29348	22227	25304	26356	34859	38081	45319	25623	21875	18295	22727	27235	18455	17675	36938	21046	52737
file_1_file_1_jg11488	wdp_OG0014818_OG0	122	265	382	190	209	298	190	190	222	286	191	249	132	249	245	291	257	132	341	162	250	288	215	159	332	203	242
file_1_file_1_jg11489	CG34207_OG0012839_OG0	1	20	6	9	7	2	2	5	6	2	1	0	7	2	3	1	2	1	5	7	2	4	8	1	2	3	4
file_1_file_1_jg1149	CG4820_OG0005457	242	387	299	383	319	181	116	342	197	357	253	289	295	222	236	199	264	245	262	283	297	268	247	288	157	342	279
file_1_file_1_jg11490	T3dh_OG0007033	351	410	288	361	370	673	459	269	462	225	207	317	215	168	178	495	560	137	325	312	315	514	227	325	265	360	725
file_1_file_1_jg11491	pgc_OG0001536	4	1724	157	2365	1493	20	14	110	17	904	1006	218	81	1	77	41	19	79	157	140	181	2	189	107	19	120	28
file_1_file_1_jg11492	Liprin-gamma_OG0007032	670	893	7241	513	577	1606	1731	5202	2359	7800	3905	4890	5619	427	4418	2204	3053	3821	3516	4421	5768	999	4894	4324	1646	3452	1999
file_1_file_1_jg11493	CG11298_OG0007031	0	0	0	0	0	0	0	0	0	2	0	0	0	0	0	0	0	0	9	2	0	0	0	107	0	0	2
file_1_file_1_jg11494	Rtf1_OG0007030	1605	4502	2286	4615	3943	1308	1349	1829	1403	2445	1469	2122	1354	2371	1719	1459	1628	1359	1858	1550	1977	2397	1685	1727	1403	2691	2090
file_1_file_1_jg11495	wrapper_OG0007029	351	26	19	3	5	10	29	8	100	33	19	31	10	257	13	32	90	13	67	58	125	598	22	55	1	49	12
file_1_file_1_jg11496	CG13506_OG0007028	888	3924	2156	2754	3581	2462	2849	1639	3409	2975	2003	7037	1485	1542	1477	3222	3914	1129	9817	5826	6417	1985	6350	5843	3770	9610	6533
file_1_file_1_jg11497	babos_OG0007027	1289	1558	73	1515	1297	3680	2295	101	2456	241	357	1437	252	1362	45	2734	2976	86	1345	1239	1641	1582	1389	1438	1885	2569	4581
file_1_file_1_jg11498	CG6044_OG0007026	183	75	688	10	35	270	228	592	518	848	524	475	726	360	484	450	710	482	656	665	1094	334	542	644	158	429	259
file_1_file_1_jg11499	CG4021_OG0000332_OG3	2010	1856	3219	1934	1819	1421	1053	2799	1378	3141	2279	1123	2363	2696	2227	1203	1597	2100	1132	999	1457	2797	961	1063	1297	1095	1729
file_1_file_1_jg115	na_OG0017512.1	0	0	0	0	0	0	0	0	0	0	0	0	0	0	0	0	0	0	0	0	0	0	0	0	0	0	0
file_1_file_1_jg1150	CG6689_OG0002552_OG0	652	1301	1651	1164	1104	985	956	1256	1254	1721	1399	2355	1340	546	1105	1064	1544	1049	1801	1410	2132	754	1913	1521	1255	2825	2187
file_1_file_1_jg11500	PolE4_OG0007025	248	529	345	662	494	211	148	282	207	380	302	384	242	243	231	191	275	242	319	249	398	367	303	325	199	399	325
file_1_file_1_jg11501	qkr58E-1_OG0007024	1684	1406	1944	1326	1227	757	485	1713	817	2053	1236	662	2181	2252	1375	811	1051	1328	598	698	958	2115	587	598	767	700	944
file_1_file_1_jg11502	qkr58E-2_OG0007023	1115	3353	2147	3060	3011	893	1028	1909	1124	2328	1271	1505	1034	1622	1599	1099	1348	1286	1447	1123	1505	2026	1217	987	1146	1747	1491
file_1_file_1_jg11503	mRpS29_OG0007022	966	2162	1316	1919	1663	909	652	1350	884	1368	1015	807	1180	692	970	786	1027	978	824	773	846	1191	684	935	776	913	1365
file_1_file_1_jg11504	rad50_OG0007021	1586	4013	1727	3477	2943	1179	921	1184	1115	1843	1317	1010	1472	1622	1284	1065	1472	1030	569	793	1017	2082	649	748	1045	829	1326
file_1_file_1_jg11505	CG10344_OG0007020	61	453	372	515	363	117	96	304	99	362	253	41	161	105	291	101	126	313	80	40	58	107	41	34	121	55	207
file_1_file_1_jg11506	ppk12_OG0007019	4	8	9	4	1	2	5	4	7	7	1	1	7	3	6	8	14	10	7	8	2	15	1	3	7	7	7
file_1_file_1_jg11507	CG10384_OG0007018	48	20	1	0	1	13	52	0	203	1	3	7	4	29	0	133	243	1	39	61	391	93	2	59	0	28	14
file_1_file_1_jg11508	CG45062_OG0011649	0	2	0	0	0	0	0	0	3	0	0	0	0	1	0	0	4	0	9	1	1	0	4	9	0	1	2
file_1_file_1_jg11509	CG45063_OG0012429	0	0	0	1	4	1	0	0	0	0	0	3	0	0	0	1	2	0	2	3	1	0	0	2	1	1	3
file_1_file_1_jg1151	CG6693_OG0000862_OG0	1813	1705	1543	2094	1596	622	432	1352	586	1487	1190	770	1446	1103	1042	614	758	1067	577	636	801	2089	519	904	449	775	870
file_1_file_1_jg11510	CG4752_OG0003021	765	3991	997	4209	3293	2060	1803	571	2171	959	703	811	685	774	593	2193	2908	613	1026	1157	901	1328	623	1137	1299	988	3047
file_1_file_1_jg11511	CG4554_OG0007017	1632	6531	1162	3096	3667	1006	1064	759	769	1239	586	655	838	2582	829	697	868	607	352	451	590	2796	419	472	660	576	1110
file_1_file_1_jg11512	CG4610_OG0003020	480	1562	895	1371	1246	843	746	971	761	1111	863	1146	905	486	715	746	914	659	1205	936	1106	768	976	1037	826	1406	1411
file_1_file_1_jg11513	px_OG0000442_OG0	2357	2710	4874	2775	2930	2517	2024	3419	2609	5024	2449	1852	3611	2431	3124	2694	3113	2636	1570	1629	2085	2887	1678	1735	2092	1852	2744
file_1_file_1_jg11514	px_OG0017425	6	4	18	1	5	10	14	10	7	13	7	6	10	11	4	12	6	12	9	2	4	7	5	4	2	0	2
file_1_file_1_jg11515	px_OG0000442_OG1	793	1488	1800	1174	1496	950	1091	1059	1161	1763	977	706	1061	990	1085	1184	1223	744	588	539	703	1342	585	609	829	612	857
file_1_file_1_jg11516	gas_OG0007016	71	93	367	111	84	65	66	323	80	317	246	82	228	97	216	79	110	212	102	79	91	108	70	83	104	86	86
file_1_file_1_jg11517	px_OG0007015	369	973	1235	841	982	401	494	802	586	1099	568	413	746	483	674	574	609	476	375	315	380	656	268	335	363	423	430
file_1_file_1_jg11518	dnr1_OG0007014	546	1195	10501	984	1282	1997	2010	9185	1735	12259	6514	2713	7465	879	8903	1900	1912	6577	2510	1599	2351	716	2570	1625	1614	3485	2905
file_1_file_1_jg11519	CG4021_OG0000332_OG2	4	10	7	2	2	10	7	12	13	21	10	23	21	1	17	12	16	9	93	19	26	1	22	250	17	22	13
file_1_file_1_jg1152	RpL3_OG0005456	94445	134780	52324	124119	105965	106686	63241	45501	62882	49308	40799	52512	31200	100250	32986	69034	74730	30359	41927	37885	55134	128628	37346	41836	50918	66201	125097
file_1_file_1_jg11520	CG4269_OG0007013	307	741	44	595	688	720	318	8	141	151	75	270	81	26	34	156	126	5	136	152	300	134	145	201	515	846	1741
file_1_file_1_jg11521	CG4294_OG0001154	2697	2345	5798	2157	1935	2584	1744	4796	2474	6851	3277	2372	6849	2853	4915	2467	3146	3108	1893	2000	3059	2628	1676	2070	1853	2242	3130
file_1_file_1_jg11522	RpS16_OG0003019	37033	36318	19673	39203	27742	35243	16276	15641	21415	17017	15010	18212	14567	26120	13449	24042	25201	11780	12539	14507	19033	41050	11322	15970	12061	24269	45039
file_1_file_1_jg11523	Vps20_OG0007012	1131	1485	1970	1623	1437	1338	853	1774	1312	2093	1361	1285	1992	924	1534	1389	1706	1605	1198	1036	1276	1115	998	1233	1149	1459	2133
file_1_file_1_jg11524	CG4329_OG0003018	5	3	144	3	2	7	9	50	13	65	54	69	162	7	17	31	42	5	61	79	58	6	84	297	9	56	8
file_1_file_1_jg11525	CG33143_OG0007011	163	118	5588	89	97	262	259	3627	462	4721	2502	347	3467	287	3126	369	519	2425	315	359	547	185	332	321	247	236	289
file_1_file_1_jg11526	CG17807_OG0007010	447	1053	658	758	664	471	361	681	478	694	487	517	398	464	529	406	528	492	402	389	572	671	366	403	368	644	756
file_1_file_1_jg11527	Cdk9_OG0007009	857	1024	1070	860	905	484	363	975	449	1113	781	438	1057	699	794	457	629	816	478	403	531	785	382	538	456	614	796
file_1_file_1_jg11528	bonsai_OG0007008	1140	1838	1087	1761	1403	712	482	1135	652	1240	802	653	1124	665	866	656	802	910	844	611	625	1227	570	714	708	824	1005
file_1_file_1_jg11529	CG3732_OG0007007	1274	1211	1184	1272	1133	653	478	1187	672	1287	783	675	934	1245	861	661	796	867	762	617	787	1611	595	653	539	801	1101
file_1_file_1_jg1153	scpr-B_OG0000084_OG1	101	105	150	107	71	259	90	148	92	170	199	327	129	131	60	112	120	60	268	368	388	232	215	625	162	734	646
file_1_file_1_jg11530	Ugt317A1_OG0007005	291	612	14	298	233	275	202	7	191	15	21	84	15	428	1	273	241	7	76	72	109	517	81	85	109	137	300
file_1_file_1_jg11531	RpS24_OG0007006	27119	43421	24104	40532	36918	31553	18860	19046	20194	20291	16803	16985	10660	34404	14700	21420	23930	13183	14312	12815	17991	44152	13403	13557	17686	17883	34803
file_1_file_1_jg11532	CG2852_OG0007004	25263	20177	4035	20419	15519	10885	6949	4616	8177	4994	3366	4418	3140	23619	3229	9058	9739	3852	4208	4048	4770	26436	4122	4746	6674	6747	12771
file_1_file_1_jg11533	CG30195_OG0011953	120	92	24	98	74	95	61	17	87	28	47	142	31	40	17	67	96	8	80	104	156	109	125	132	82	146	120
file_1_file_1_jg11534	CG34445_OG0011648	526	116	8	141	99	39	52	9	58	18	19	77	10	132	5	49	62	8	114	48	82	438	71	68	52	79	101
file_1_file_1_jg11535	CG3746_OG0007003	287	148	71	153	157	226	152	74	262	87	97	241	80	125	22	277	273	55	241	150	229	330	210	192	219	221	361
file_1_file_1_jg11536	CG4021_OG0000332_OG2.2	9	3	1	1	1	6	0	3	4	3	0	5	3	4	0	6	4	0	69	8	0	13	3	167	5	4	4
file_1_file_1_jg11537	Cyp6d2_OG0007002	483	351	6	350	279	297	158	0	266	13	10	10	0	366	3	308	396	3	22	30	29	603	15	30	171	22	449
file_1_file_1_jg11538	CG30196_OG0007001	796	78	3	82	58	25	21	2	27	3	10	120	18	217	1	13	32	1	58	62	130	608	115	57	27	203	56
file_1_file_1_jg11539	CG43326_OG0007000	1006	90	1	73	71	56	33	5	58	15	20	141	20	442	0	47	75	0	79	88	154	951	142	79	38	224	103
file_1_file_1_jg1154	CG17726_OG0005455	532	796	906	856	713	620	553	970	631	1093	749	830	989	283	742	581	699	720	1209	870	790	582	772	975	532	1318	1461
file_1_file_1_jg11540	CG43325_OG0006999	5	26	3	2	0	16	3	0	6	1	0	1	2	1	0	11	19	0	7	1	2	27	7	8	7	6	11
file_1_file_1_jg11541	CG13510_OG0006998	114	863	7	597	494	21	25	9	98	69	35	168	25	123	1	36	58	0	265	240	165	129	82	230	64	113	201
file_1_file_1_jg11542	CG13511_OG0006997	0	25	0	50	25	4	0	1	5	5	4	11	1	1	0	2	2	0	29	9	8	1	5	19	3	10	4
file_1_file_1_jg11543	CG13511_OG0011647_OG0	10	429	14	208	118	42	19	10	70	19	35	172	21	16	2	75	64	4	199	230	154	19	91	227	25	82	75
file_1_file_1_jg11544	CG4250_OG0000304_OG0	67	1175	1176	526	661	6825	3260	777	5494	1078	1621	4652	963	84	547	5687	6330	396	5179	5663	4451	113	3992	5359	2711	2827	5665
file_1_file_1_jg11545	CG30269_OG0011646_OG0	60	281	498	281	236	322	245	449	176	415	454	247	307	68	341	209	207	288	209	174	246	86	214	181	250	186	388
file_1_file_1_jg11546	CG30269_OG0006996	168	571	949	604	516	718	452	795	382	904	907	583	1040	152	637	431	497	679	450	362	545	270	446	374	544	495	842
file_1_file_1_jg11547	CG13516_OG0006995	137	471	678	394	472	401	297	525	393	654	405	328	393	166	379	400	521	424	453	376	292	231	227	356	299	242	497
file_1_file_1_jg11548	RYBP_OG0006994	381	1156	643	1392	1012	283	205	482	268	559	374	297	340	549	353	334	369	390	299	219	298	550	206	297	189	265	417
file_1_file_1_jg11549	Ppa_OG0006993	1783	660	1993	341	619	487	653	1353	740	2275	936	499	757	3688	1488	607	956	1081	717	490	576	3860	446	406	695	380	855
file_1_file_1_jg1155	GCC88_OG0005454	1120	2010	2076	1921	1811	1032	817	2091	1027	2201	1193	811	2006	1143	1471	1033	1301	1500	851	794	997	1431	706	889	854	895	1490
file_1_file_1_jg11550	robo1_OG0006992	1140	615	2693	263	415	526	654	1721	902	2661	1128	757	1448	2166	1783	633	942	1163	534	590	868	2325	627	568	704	662	731
file_1_file_1_jg11551	CG30259_OG0006990	2	0	254	1	0	4	0	182	4	189	127	32	188	1	187	7	11	159	25	30	35	0	33	38	1	23	3
file_1_file_1_jg11552	Obp59a_OG0006991	6	1	61601	0	0	532	0	54905	4	56508	34492	1	39714	2	42981	377	640	46760	3	6	1	0	1	0	99	2	2
file_1_file_1_jg11553	Obp58b_OG0006989	47	1	725	0	0	10	2	511	0	668	318	12	300	62	424	8	9	446	18	18	18	84	41	27	2	19	2
file_1_file_1_jg11554	Obp58c_OG0006988	469	2	230	0	0	14	3	264	8	212	94	0	151	768	123	9	13	279	0	0	0	1010	0	0	7	0	7
file_1_file_1_jg11555	Obp58d_OG0006987	45	2	15	0	0	0	0	16	0	21	4	8	26	96	14	0	1	13	2	3	4	103	6	5	0	11	0
file_1_file_1_jg11556	CG30275_OG0003016	0	2	0	1	0	1	0	0	3	7	1	1	2	3	3	23	1	1	35	3	0	2	1	170	0	1	0
file_1_file_1_jg11557	CG30268_OG0003015	1	0	0	0	0	2	0	0	0	1	0	0	0	0	0	2	5	1	16	5	0	0	0	39	0	1	0
file_1_file_1_jg11558	jbug_OG0003014_OG0.2	2891	5597	13847	2114	7449	11764	17498	8899	16654	13716	5986	6738	6870	6390	9483	18070	18514	5654	5837	5479	6092	6663	6366	5249	13613	7870	17643
file_1_file_1_jg11559	CG42260_OG0011645	69	26	17	2	5	44	58	11	121	18	10	10	10	24	14	87	133	10	22	17	154	84	23	44	31	15	61
file_1_file_1_jg1156	CG17187_OG0005453	349	567	366	588	461	275	172	488	282	503	381	270	488	330	331	248	354	373	321	301	306	421	224	297	217	358	407
file_1_file_1_jg11560	CG13526_OG0006986	0	0	1	1	0	1	0	1	1	10	1	0	2	0	0	1	0	5	1	0	0	0	0	40	3	0	0
file_1_file_1_jg11561	CG42260_OG0006985	34	16	3	0	8	66	38	4	146	4	2	16	5	26	2	79	82	0	8	23	132	81	5	35	20	16	51
file_1_file_1_jg11562	CG13527_OG0006984	1	0	6	2	1	4	0	4	0	9	4	5	7	3	2	7	0	4	6	2	5	2	3	57	0	1	2
file_1_file_1_jg11563	CG42260_OG0006983	3	0	0	0	1	0	2	0	12	1	0	2	1	5	0	9	16	0	4	1	26	12	1	5	0	1	0
file_1_file_1_jg11564	CG42260_OG0000441_OG0	0	0	0	0	0	0	0	0	3	2	0	0	0	0	0	2	1	0	9	5	0	0	0	61	0	0	0
file_1_file_1_jg11565	blw_OG0006982	91843	56662	59952	54943	47565	62584	70516	70637	67821	92590	59419	99510	61442	58003	46989	65939	79660	52648	177836	104524	88962	96693	117587	106117	67745	200828	184111
file_1_file_1_jg11566	CycB_OG0000594_OG0	2882	63960	1006	65919	49067	453	244	62	506	30	55	581	22	3674	13	571	768	9	413	329	258	4204	223	414	264	318	443
file_1_file_1_jg11567	stl_OG0015841	2	44	0	8	21	0	2	0	0	1	0	0	0	0	0	0	0	1	0	0	1	1	0	0	0	0	0
file_1_file_1_jg11568	stl_OG0006981	37	945	21	508	481	8	21	9	40	18	10	0	18	35	10	31	66	7	8	4	25	39	2	13	14	14	34
file_1_file_1_jg11569	CG30271_OG0006980	53	351	59162	298	314	1733	1221	52743	1870	53023	25763	1480	52540	64	39014	2268	2497	35248	1417	1183	1282	98	1572	1319	1874	952	1774
file_1_file_1_jg1157	Dph3_OG0005452	136	223	303	174	155	159	88	249	128	294	184	169	262	90	208	162	152	256	146	145	144	119	100	157	117	157	226
file_1_file_1_jg11570	MFS1_OG0000593_OG0	0	5	61	31	0	4	3	32	1	42	28	1	40	0	32	1	1	27	1	2	4	3	0	1	1	1	1
file_1_file_1_jg11571	CG12490_OG0000233_OG1	0	4	18	0	0	1	6	6	4	8	6	0	9	0	4	7	3	1	0	3	0	0	0	0	4	0	6
file_1_file_1_jg11572	CG12490_OG0000233_OG3	0	1	22	4	0	2	3	16	3	5	11	0	6	0	4	4	3	6	0	0	1	0	0	3	4	0	3
file_1_file_1_jg11573	CG12490_OG0000233_OG0	0	1	7	20	0	0	2	3	1	3	4	0	7	0	6	0	2	8	0	0	0	0	0	0	0	0	2
file_1_file_1_jg11574	CG9826_OG0006979	3	28	0	37	37	0	0	1	0	0	0	0	0	63	0	1	1	0	0	1	2	21	0	1	3	0	8
file_1_file_1_jg11575	CG3649_OG0011952	274	572	10	711	931	1	0	10	0	17	2	0	4	482	1	1	1	2	0	0	3	358	0	0	0	4	0
file_1_file_1_jg11576	CG13531_OG0006978	991	2587	1966	2139	2058	1223	1305	1527	1256	2256	1180	755	1262	1425	1579	1243	1562	1103	887	792	815	1420	630	702	947	1108	2067
file_1_file_1_jg11577	RpL23_OG0011644	37740	43313	25954	39772	40336	36912	21887	18052	24087	22226	18312	21748	13935	27730	16310	25544	28548	14178	19784	16345	22482	48095	19710	17707	26445	27987	50888
file_1_file_1_jg11578	inaD_OG0006977	32	5	4	3	5	2028	2280	1	1260	0	1	50	2	43	0	1112	5651	0	503	886	135	41	0	870	1	104	861
file_1_file_1_jg11579	fd59A_OG0006976	76	6	0	0	0	5	4	0	40	1	0	2	0	32	0	24	42	0	7	6	50	116	0	7	0	0	1
file_1_file_1_jg1158	Arfip_OG0005451	568	1316	1521	1231	1056	465	469	1477	538	1583	934	512	954	839	1061	539	625	1045	558	436	587	934	427	469	467	525	748
file_1_file_1_jg11580	CG13532_OG0006975	153	5	555	2	7	55	24	515	112	644	393	77	521	111	399	68	107	405	105	115	156	181	69	107	46	69	60
file_1_file_1_jg11581	PIP5K59B_OG0006974	479	54	5709	6	31	497	487	4834	924	5814	2625	706	4903	189	3691	782	1287	3125	760	853	1723	521	642	908	284	489	384
file_1_file_1_jg11582	EMC8-9_OG0006973	971	1439	1448	1678	1417	825	463	1305	800	1616	918	702	927	1047	1218	806	1046	1208	815	782	772	1201	462	914	465	628	953
file_1_file_1_jg11583	YME1L_OG0003013	3554	5385	3489	4417	3835	2773	2376	3437	2724	4381	2541	3207	3724	3000	2781	2628	3319	2682	3635	2739	3204	4591	2925	3534	2531	4184	4287
file_1_file_1_jg11584	asrij_OG0006972	1056	1366	1466	1289	996	879	543	1257	841	1284	1200	1089	1234	600	969	815	958	1036	1036	1004	1059	1074	772	1005	549	1567	1508
file_1_file_1_jg11585	Gmer_OG0006971	491	825	433	781	594	294	219	311	236	488	239	199	365	429	322	201	313	316	180	155	157	603	131	233	190	186	359
file_1_file_1_jg11586	MED23_OG0006970	1117	1413	785	1020	1061	349	420	692	437	944	380	305	557	1999	598	456	515	419	281	265	298	2262	206	224	343	285	444
file_1_file_1_jg11587	CG3700_OG0006969	1094	1127	1331	1140	1087	2853	1389	1213	1816	1241	1315	1370	1424	1038	867	1937	2355	850	979	1057	1632	1087	825	1207	1052	1357	2545
file_1_file_1_jg11588	nahoda_OG0002726	2895	4981	8434	3034	5571	8964	11630	6212	10673	8495	5140	4171	5052	7543	5627	10992	13173	4440	4300	3574	4061	7057	4255	3472	13205	4805	15372
file_1_file_1_jg11589	CG43110_OG0000194_OG1	182	29	16	14	11	27	18	9	10	35	8	15	23	110	11	15	20	11	21	19	24	291	26	27	9	30	24
file_1_file_1_jg1159	CG17721_OG0001483	284	291	270	369	255	179	101	239	166	282	229	187	201	278	198	147	195	192	174	165	177	356	129	174	102	212	273
file_1_file_1_jg11590	Nup214_OG0002725	4368	7491	2796	6416	5626	1182	982	1982	1246	2815	1555	1348	2183	5395	1911	1214	1513	1418	1105	1121	1473	5948	1030	1370	1057	1435	1570
file_1_file_1_jg11591	ReepA_OG0005990	3876	3790	2475	3161	3257	2756	3058	2034	3777	3472	4064	14073	3031	4275	1348	3546	4224	1436	13867	8601	12284	6012	14438	8478	4062	19877	6892
file_1_file_1_jg11592	CG3788_OG0005989	139	544	26	530	340	14	8	10	19	25	13	13	26	175	15	33	17	11	38	5	9	153	7	230	10	14	33
file_1_file_1_jg11593	CNBP_OG0005988	19776	14267	5015	12999	9596	4236	2202	4571	3409	5088	3628	3838	5421	20399	3638	3665	4311	3825	2687	2830	3869	20844	2340	3391	2564	3204	4292
file_1_file_1_jg11594	CG9849_OG0005987	415	629	1064	660	577	491	279	818	502	936	692	566	830	309	767	531	587	757	530	452	551	512	377	511	315	732	854
file_1_file_1_jg11595	CG3831_OG0002724	184	2127	161	1577	1164	153	90	116	80	75	96	125	82	231	54	81	120	57	99	83	85	178	92	77	92	116	209
file_1_file_1_jg11596	CG30091_OG0013517_OG0	12	25	2	14	20	20	37	3	15	4	5	19	5	25	0	10	25	1	16	3	14	8	33	11	22	19	41
file_1_file_1_jg11597	CG32834_OG0000664_OG0	0	15906	1	14584	14972	1	0	1	0	0	0	0	0	2	0	0	0	0	0	0	1	1	0	0	2	1	1
file_1_file_1_jg11598	CG32833_OG0001107	0	2	4	0	13	0	0	0	0	0	0	0	0	0	0	0	1	0	0	0	0	0	0	1	0	0	0
file_1_file_1_jg11599	CG9897_OG0000757	1	21044	6	23379	22831	1	0	20	0	0	1	1	0	11	0	0	1	0	0	1	0	2	3	0	16	3	1
file_1_file_1_jg116	WDY_OG0015076_OG0	0	0	0	0	0	0	0	0	0	0	0	0	0	0	0	0	0	0	0	0	0	0	0	0	0	0	0
file_1_file_1_jg1160	CG31441_OG0005450	137	266	228	315	257	134	105	348	130	371	209	107	278	147	249	95	172	228	135	129	125	153	84	98	123	120	188
file_1_file_1_jg11600	CG9896_OG0001550	169	831	61	868	964	268	279	35	523	166	218	1076	137	243	16	502	703	29	1112	947	1302	236	880	905	343	1175	869
file_1_file_1_jg11601	twi_OG0017426	23	110	6	98	146	15	19	4	66	14	18	110	6	31	4	60	63	3	112	90	137	35	82	97	54	103	75
file_1_file_1_jg11603	CG42741_OG0001549	67	5	10	5	4	135	117	8	158	24	28	80	26	110	14	207	226	11	61	49	77	109	60	42	86	64	177
file_1_file_1_jg11604	CG42741_OG0015043_OG0	12	1	3	0	1	18	11	4	12	6	0	6	3	5	1	23	22	0	7	3	10	10	10	10	7	8	10
file_1_file_1_jg11605	twi_OG0005986	416	119	12	113	122	34	34	11	31	13	8	4	12	524	7	28	67	13	5	0	4	428	0	24	64	3	85
file_1_file_1_jg11606	Fatp2_OG0005985	413	117	4256	29	13	850	690	3751	956	4640	2702	1188	3124	704	2987	903	1320	2857	2227	1518	1398	653	617	1235	790	917	1033
file_1_file_1_jg11607	DCTN3-p24_OG0005984	811	925	1462	922	891	956	740	1206	1059	1383	944	773	934	840	958	1028	1176	1030	824	674	825	1092	643	693	903	1133	1606
file_1_file_1_jg11608	CG9890_OG0005983	492	1202	709	1016	839	492	409	656	500	752	568	667	731	493	496	441	584	540	572	510	623	647	528	512	402	812	913
file_1_file_1_jg11609	PPO3_OG0000232_OG0	16	34	10	13	17	12	9	5	3	6	1	7	8	31	7	4	7	0	7	7	4	22	8	9	7	10	8
file_1_file_1_jg1161	CG31388_OG0005449	261	283	451	300	258	171	141	460	230	537	346	304	393	272	370	204	323	379	371	300	383	284	286	325	184	375	328
file_1_file_1_jg11610	l(2)k09913_OG0011569	6690	4843	9021	5211	4967	9146	6466	9130	6230	10129	7403	7652	8407	7591	6533	6406	8130	6643	10405	7455	8063	8485	7251	8117	6947	10441	13524
file_1_file_1_jg11611	Fib_OG0005982	4547	9635	582	6524	5395	1685	837	415	592	564	442	538	518	3185	355	654	666	344	300	288	621	4596	309	483	656	438	1131
file_1_file_1_jg11612	CG3085_OG0001548_OG0	126	617	182	521	454	30	28	88	75	122	93	31	130	85	84	109	74	95	136	31	10	143	17	744	40	17	74
file_1_file_1_jg11613	Art7_OG0001547_OG0	820	2139	837	1614	1266	631	449	751	558	856	599	641	857	713	581	528	721	527	433	492	724	939	501	584	475	745	952
file_1_file_1_jg11614	Gr59a_OG0000439_OG1	0	0	0	2	1	15	20	0	18	0	1	0	2	1	0	7	29	0	5	1	1	0	2	0	17	1	14
file_1_file_1_jg11615	Gr59b_OG0013107_OG0	0	0	0	0	0	8	3	0	2	0	0	0	0	0	0	5	21	0	1	0	1	0	0	0	9	0	11
file_1_file_1_jg11616	CG9877_OG0012819_OG0	6099	11	2	0	3	0	1	0	4	0	0	0	0	3245	0	2	1	0	0	1	0	4156	2	1	1	2	3
file_1_file_1_jg11617	CG13538_OG0005981	0	0	0	0	0	0	0	0	1	3	0	0	0	1	0	3	0	0	12	0	0	0	0	119	0	0	1
file_1_file_1_jg11618	CG9876_OG0005980	8	4	41	2	2	183	118	32	204	51	18	0	35	15	43	255	260	34	1	0	0	7	1	4	200	0	257
file_1_file_1_jg11619	RpL37b_OG0005979	0	1	0	0	1	0	1	0	3	0	0	0	0	0	0	0	0	0	6	0	0	0	0	88	0	0	0
file_1_file_1_jg1162	scpr-B_OG0000084_OG2	19	2	7	0	1	1	0	10	4	6	5	0	4	33	1	3	0	2	3	3	1	33	2	44	1	3	4
file_1_file_1_jg11620	Gr59c_OG0012045_OG0	0	0	0	0	0	11	5	0	13	0	0	0	0	0	0	9	8	0	0	0	0	0	0	0	7	0	11
file_1_file_1_jg11621	Gr59d_OG0000326_OG2	0	0	0	1	0	5	7	0	18	0	2	0	0	1	0	8	23	0	1	1	1	0	0	0	7	3	9
file_1_file_1_jg11622	Klp59C_OG0005978	0	8	0	0	0	0	2	2	4	9	0	0	0	0	0	40	8	0	60	9	2	0	1	477	0	0	0
file_1_file_1_jg11623	Gpdh2_OG0005977	0	0	0	0	0	0	0	0	2	2	0	0	0	1	0	5	4	0	17	4	0	2	0	57	0	0	0
file_1_file_1_jg11624	CG30192_OG0013762_OG0	0	0	0	0	0	0	0	0	0	1	0	0	0	0	0	3	0	0	8	1	0	0	0	62	0	0	0
file_1_file_1_jg11625	CG13544_OG0005976	2	1	0	0	0	0	0	0	8	1	0	0	0	0	0	13	4	0	32	2	0	1	0	155	0	0	0
file_1_file_1_jg11626	Klp59D_OG0005975	1	0	0	0	0	0	0	0	4	5	0	0	0	2	0	26	8	0	74	4	0	0	0	316	0	0	0
file_1_file_1_jg11627	CG43207_OG0015023_OG0	0	0	0	0	1	0	0	0	0	0	0	0	0	0	1	0	0	0	0	1	0	0	0	0	0	0	0
file_1_file_1_jg11628	CG13545_OG0012580	16326	72	10	0	9	3	5	8	6	3	7	0	4	5561	3	4	2	5	6	2	1	12933	5	8	8	5	2
file_1_file_1_jg11629	CG9899_OG0002723	0	1	0	0	0	2	2	0	2	1	0	0	1	2	0	3	5	0	21	5	1	1	0	99	3	1	2
file_1_file_1_jg1163	scpr-B_OG0000084_OG0	152	41	48	37	34	80	36	60	25	79	69	110	61	253	29	67	45	19	100	136	118	279	67	352	56	257	186
file_1_file_1_jg11630	side-V_OG0005974_OG0	1013	581	328	273	463	159	249	243	361	307	166	284	202	2179	222	340	421	140	362	318	487	2099	279	288	207	233	227
file_1_file_1_jg11631	CG13539_OG0012044	0	0	0	0	0	0	0	0	0	0	0	0	0	0	0	8	0	0	4	0	0	0	0	41	0	0	0
file_1_file_1_jg11633	LS2_OG0005973	0	0	0	0	0	0	0	0	0	1	0	0	0	1	0	0	0	0	10	0	0	1	0	46	1	0	0
file_1_file_1_jg11634	CG3092_OG0005972	0	0	0	0	0	2	1	0	8	7	0	0	0	0	0	14	1	0	27	5	0	0	0	212	0	0	0
file_1_file_1_jg11636	yip3_OG0011568	3	0	1	1	0	0	0	0	1	1	0	1	0	0	0	1	2	0	11	3	2	0	0	67	0	0	0
file_1_file_1_jg11637	RpL22-like_OG0011567	10	13	21	0	1	2	0	10	1	9	3	1	3	24	4	2	2	3	24	0	0	17	0	333	0	1	0
file_1_file_1_jg11639	CG12782_OG0012281	0	11	0	0	1	3	1	0	3	1	0	0	0	0	0	2	2	0	16	0	1	0	0	56	2	3	4
file_1_file_1_jg1164	CG11825_OG0005448_OG0	1970	2345	3842	2675	2306	2026	1776	3588	1895	4495	3054	1764	2124	1493	3099	1815	2062	2962	2983	1828	1722	2595	2042	1837	2100	2639	3240
file_1_file_1_jg11640	CG13540_OG0014337_OG0	1	4	0	0	1	0	0	0	0	0	0	0	0	1	0	0	0	0	12	0	0	0	0	57	0	0	0
file_1_file_1_jg11641	ord_OG0005971	0	30	0	5	2	0	0	0	0	0	0	0	0	0	0	0	1	0	8	0	0	1	0	24	0	0	0
file_1_file_1_jg11642	CG3124_OG0005970	1	0	1	0	0	4	0	0	40	35	0	4	0	2	0	159	36	0	213	33	3	1	0	1900	0	1	0
file_1_file_1_jg11643	CG13541_OG0012280	0	0	0	0	0	0	0	0	1	0	0	0	0	0	0	3	0	0	11	3	0	0	0	59	0	0	0
file_1_file_1_jg11644	CG17684_OG0015044_OG0	0	0	0	0	0	0	0	0	1	0	0	0	0	0	0	0	0	0	0	0	0	0	0	0	0	0	0
file_1_file_1_jg11645	Prosbeta5R1_OG0005969	0	0	0	0	0	1	0	0	1	1	0	0	0	0	0	11	1	0	12	2	0	0	0	96	0	0	0
file_1_file_1_jg11646	CG30412_OG0000419_OG0.2	0	0	1	0	0	1	0	0	3	2	0	1	0	2	0	22	1	0	29	1	0	0	2	245	1	0	3
file_1_file_1_jg11647	CG30416_OG0001106_OG0	0	0	0	0	0	1	0	0	0	12	0	0	0	0	0	7	1	0	14	2	1	0	0	174	0	0	0
file_1_file_1_jg11648	CG30416_OG0001106_OG1	0	0	0	0	0	0	0	0	0	2	0	0	0	0	0	3	0	0	3	0	0	0	0	53	0	0	0
file_1_file_1_jg11649	CG9861_OG0001546	2	8	8	5	3	3	0	4	10	14	4	4	15	1	6	30	8	1	74	20	6	2	3	590	1	0	4
file_1_file_1_jg1165	CG5214_OG0005447	11124	9653	11548	9250	8915	10909	10970	13722	13010	16779	12717	22491	11455	8399	9451	12298	14473	9868	32694	19563	20506	13334	22504	19481	13343	34906	29324
file_1_file_1_jg11650	tbrd-3_OG0001545	0	0	0	0	0	0	0	0	0	0	0	0	0	1	0	0	0	0	3	0	1	0	0	36	0	0	0
file_1_file_1_jg11651	CG30413_OG0012476_OG0	0	278	4	0	0	0	0	0	0	0	0	0	0	0	0	0	0	0	0	0	0	29	0	0	0	2	0
file_1_file_1_jg11652	CG3502_OG0011566	425	20	64	2	2	2	1	62	0	24	21	0	43	1674	21	2	2	25	2	2	6	256	5	2	5	8	3
file_1_file_1_jg11653	CG9863_OG0002722	0	1	0	0	0	0	0	0	2	0	0	0	0	0	0	12	1	0	4	1	0	2	0	70	0	0	0
file_1_file_1_jg11654	CG15803_OG0013698	0	0	0	0	0	2	0	0	0	1	0	0	0	0	0	0	0	0	0	0	0	0	0	1	0	0	0
file_1_file_1_jg11655	CG34210_OG0012043	0	0	1	0	0	0	0	0	0	0	0	0	1	0	0	4	3	0	0	0	0	0	0	30	0	0	0
file_1_file_1_jg11657	Rpi_OG0005968	2827	3323	894	3425	2763	1406	783	933	1267	911	675	516	918	1916	639	1344	1798	784	672	752	531	3310	310	832	558	538	1662
file_1_file_1_jg11658	CG3500_OG0005967	500	474	792	571	407	410	270	637	446	792	579	640	682	454	490	385	547	547	601	509	690	541	450	538	314	1002	838
file_1_file_1_jg11659	CG9875_OG0011572	0	0	0	0	0	0	0	0	4	5	1	2	0	0	2	11	2	0	22	0	3	0	2	127	0	4	0
file_1_file_1_jg1166	lncRNA:CR31386_OG0017465	0	0	0	0	0	0	0	0	0	0	0	0	1	0	0	0	0	0	0	0	0	1	0	0	0	0	0
file_1_file_1_jg11660	CG34423_OG0012478	778	322	1083	365	429	1413	720	791	1561	1160	1094	3607	1201	368	855	1510	1735	824	3128	2990	3274	638	2487	3747	1104	4932	2735
file_1_file_1_jg11661	Mthfs_OG0006004	337	415	282	543	537	1131	508	252	1045	275	190	206	235	189	193	1227	1098	174	257	248	218	460	128	283	224	446	1757
file_1_file_1_jg11662	vir_OG0006003	2341	2690	2611	1975	2038	1216	1083	2261	1215	2660	1423	991	2033	2726	1705	1282	1527	1595	915	877	1042	3272	685	945	843	1132	1710
file_1_file_1_jg11663	Ice1_OG0001112	882	3977	639	3573	2790	356	320	465	306	543	316	300	466	1061	357	300	387	359	258	262	305	1157	193	277	208	380	446
file_1_file_1_jg11664	Golgin245_OG0001113_OG0	2898	5870	6959	5010	5185	3810	3712	5927	4151	7313	3992	3921	5739	3265	4836	4406	4900	4177	3328	3205	3825	3599	3260	3267	3826	4516	5822
file_1_file_1_jg11665	CG13551_OG0000540_OG1	278	6201	112	6333	7283	5027	2667	38	5535	63	70	127	131	255	43	3610	5924	20	145	173	3334	419	111	384	5045	208	14825
file_1_file_1_jg11666	yellow-d2_OG0006002	5493	33	23	5	5	6	19	8	3	3	2	10	8	6131	9	9	11	2	10	16	9	5637	8	9	5	16	13
file_1_file_1_jg11667	CG13551_OG0012048	6507	3385	4151	3610	3184	2777	1530	3980	2361	4082	2717	1172	2902	4984	2957	2643	2907	3459	1160	1424	1207	5982	859	1593	1839	961	3178
file_1_file_1_jg11668	CG33225_OG0000409_OG0.2	0	0	0	1	1	0	3	1	0	1	0	0	0	1	0	0	0	0	1	0	0	7	0	0	0	0	1
file_1_file_1_jg11669	CG33225_OG0000409_OG2	170	105	75	109	73	45	17	68	53	85	55	65	95	93	62	66	63	54	49	53	63	191	46	60	27	62	65
file_1_file_1_jg1167	lncRNA:CR31386_OG0014392_OG0	1	0	0	0	0	0	0	0	0	0	0	0	0	0	0	0	0	0	0	0	0	0	0	0	0	0	0
file_1_file_1_jg11670	roh_OG0001558	9480	4762	9842	5060	4842	7088	5931	9658	8211	11242	8131	12654	8683	5776	7450	7200	9094	8202	19587	13000	11983	9303	13652	14383	8939	20388	17389
file_1_file_1_jg11671	eIF2Bdelta_OG0002742	1960	2934	1435	2986	2435	941	659	1390	827	1603	1097	938	1658	1745	1071	841	1058	1084	755	840	955	2204	703	907	829	1102	1218
file_1_file_1_jg11672	Mtmr6_OG0002741	990	1902	8443	1663	1581	1486	1208	7398	1893	8345	4725	1828	7432	1120	5977	1797	2399	5228	1407	1530	2508	1396	1325	1635	1169	1578	2015
file_1_file_1_jg11673	CG3520_OG0002740	977	1395	1561	1071	896	375	296	1122	393	1441	914	481	1548	1006	1216	413	507	985	447	379	472	1160	330	399	272	400	501
file_1_file_1_jg11674	CG9812_OG0001557	3344	21514	1987	13005	27586	52781	33059	4340	20869	5167	11983	29614	10429	4525	1027	21687	24788	1081	26456	23615	31448	3970	21201	23162	49678	19380	62105
file_1_file_1_jg11675	CG30411_OG0002739	74	381	1	501	383	678	195	0	291	1	0	3	0	9	0	376	392	0	7	3	32	62	2	3	324	10	335
file_1_file_1_jg11676	CG9815_OG0001111	219	111	32	174	147	167	194	30	279	63	73	223	46	117	25	270	343	33	324	312	210	209	121	288	89	141	219
file_1_file_1_jg11677	Or59a_OG0000882	0	0	2	0	0	0	0	0	0	0	0	0	0	3	0	0	0	0	0	0	0	3	0	0	0	0	1
file_1_file_1_jg11678	CG43795_OG0017427	0	0	0	0	0	0	0	0	0	0	0	0	0	0	0	0	0	2	0	0	0	0	0	0	0	0	0
file_1_file_1_jg11679	CG43795_OG0000881_OG0	10	10	191	2	3	13	15	107	58	97	73	16	133	13	47	55	60	46	23	27	105	34	17	24	3	12	4
file_1_file_1_jg1168	kirre_OG0015055_OG0	0	0	0	0	0	0	0	0	0	0	0	0	0	0	0	0	0	0	0	0	0	0	0	0	0	0	0
file_1_file_1_jg11680	SkpF_OG0001110	0	0	0	0	0	0	0	0	1	3	2	0	1	1	1	17	1	0	8	2	0	0	0	48	0	0	0
file_1_file_1_jg11681	CG43795_OG0002738	1	0	29	0	0	5	3	27	5	13	10	1	33	1	13	7	3	11	4	3	8	1	2	4	5	2	1
file_1_file_1_jg11682	Or59c_OG0001109_OG0	1	0	7048	0	0	328	128	5670	245	4515	4200	8	2914	0	3185	240	305	2870	154	71	14	0	12	44	145	5	182
file_1_file_1_jg11683	CG43795_OG0012642	0	0	1	0	0	0	1	2	1	1	0	1	0	0	1	0	2	0	0	0	3	0	1	0	0	0	1
file_1_file_1_jg11684	CG13557_OG0012477	0	0	0	0	0	0	0	1	0	0	0	0	0	0	0	0	1	0	0	0	0	0	0	2	0	0	0
file_1_file_1_jg11685	CG43795_OG0001108	43	14	153	2	5	36	47	90	140	91	63	37	118	16	55	100	149	41	62	72	192	70	50	56	12	34	29
file_1_file_1_jg11686	CG13558_OG0001556	0	0	0	0	0	0	0	1	1	0	0	0	0	2	0	0	1	0	4	0	0	0	0	7	0	0	0
file_1_file_1_jg11687	CG13559_OG0012047	8	7	1	12	9	68	41	0	45	3	2	7	1	6	0	35	52	0	24	14	16	8	19	17	14	12	51
file_1_file_1_jg11688	CG3906_OG0001555	0	1	0	1	1	0	3	0	78	7	8	1	0	0	1	33	9	0	0	23	1	1	0	198	0	64	38
file_1_file_1_jg11689	RabX1_OG0002736	589	1380	735	1167	1012	579	457	881	514	1063	629	535	673	568	585	538	642	695	612	555	563	664	534	559	389	663	829
file_1_file_1_jg1169	pros_OG0012011	17	0	0	0	0	0	1	0	9	0	0	1	0	2	0	3	2	0	1	0	9	18	0	2	0	0	0
file_1_file_1_jg11690	mi_OG0006001	830	3909	1180	3833	2928	523	531	949	596	1262	677	641	654	1204	805	636	706	645	509	508	690	1421	433	523	471	718	806
file_1_file_1_jg11691	bw_OG0006000	11	69	6	72	51	70	168	0	42	2	0	4	2	8	1	50	141	0	42	32	18	11	8	24	7	18	61
file_1_file_1_jg11692	ppk3_OG0005999	0	3	0	7	1	1	0	1	0	0	0	0	0	1	0	3	1	0	0	0	0	2	0	0	0	0	2
file_1_file_1_jg11693	Gr59e_OG0012283	2	0	0	1	0	0	0	0	0	0	0	0	0	0	0	1	0	0	0	0	1	2	0	0	0	0	1
file_1_file_1_jg11694	Gr59f_OG0011571_OG0	1	26	0	11	8	0	0	0	1	0	0	0	0	2	0	6	1	2	0	0	3	2	0	1	0	1	1
file_1_file_1_jg11695	AIMP3_OG0005998	887	1191	1376	1174	962	526	365	1274	528	1334	984	511	752	690	871	508	579	934	573	451	589	1154	412	540	441	547	680
file_1_file_1_jg11696	wmd_OG0005997	2759	2993	1955	3082	2636	1339	1032	2040	1285	2234	1592	1446	2035	2327	1416	1383	1547	1481	1360	1263	1584	2650	1273	1375	1157	1799	2181
file_1_file_1_jg11697	levy_OG0005996	11712	5777	12878	5693	5742	10704	10070	12954	12287	15888	11484	20418	11533	5784	9099	11016	14246	10648	31573	19617	18885	10397	22405	21484	14553	33726	32096
file_1_file_1_jg11698	pita_OG0005995	2054	3521	1798	3582	3085	1391	1046	1604	1406	1976	1531	1704	1647	2061	1277	1429	1746	1299	1443	1400	1718	2640	1452	1519	1268	1906	2128
file_1_file_1_jg11699	Dcp-1_OG0005994	703	1720	172	1544	1250	78	26	107	49	118	94	43	78	862	81	41	41	94	27	25	49	821	24	63	27	39	55
file_1_file_1_jg117	Ste12DOR_OG0000056_OG0.37	0	0	0	0	0	0	0	0	0	0	0	0	0	0	0	0	0	0	0	0	0	0	0	0	0	0	0
file_1_file_1_jg11700	pita_OG0012641	102	174	87	182	157	74	50	46	81	99	49	68	58	126	76	95	90	36	39	63	98	163	70	94	37	81	95
file_1_file_1_jg11701	Rrp4_OG0005993	897	1995	569	1677	1260	613	346	525	423	608	461	532	400	566	401	488	504	397	365	407	590	1007	369	430	370	614	867
file_1_file_1_jg11702	ItgaPS4_OG0000058_OG2	143	5	7	1	6	1	4	9	5	5	2	1	1	135	2	1	1	4	2	2	0	126	2	5	3	2	7
file_1_file_1_jg11703	Pi3K59F_OG0002735	860	1692	2403	1578	1463	1510	1348	2501	1517	2923	1634	1745	2396	744	1872	1378	1949	1711	1278	1241	1726	1017	1319	1466	1160	2121	2381
file_1_file_1_jg11704	CG30184_OG0002734	0	0	0	0	0	0	0	0	1	1	0	0	0	0	0	1	0	1	6	0	0	1	0	23	0	0	0
file_1_file_1_jg11705	apt_OG0002733	1047	4408	595	4011	3594	505	503	336	641	530	488	1031	388	1525	202	625	738	215	995	827	984	1611	1080	805	654	1369	1041
file_1_file_1_jg11706	IM18_OG0001554	4	13	13	2	0	3069	19	1	63	83	126	117	22	17	38	231	733	5	82	78	181	416	2010	69	3298	1331	2941
file_1_file_1_jg11707	CG10332_OG0005992	0	0	0	0	0	0	0	0	2	1	0	1	0	0	0	1	2	0	6	1	0	0	1	29	1	1	0
file_1_file_1_jg11708	Eglp1_OG0012046_OG0	0	0	0	0	0	0	0	0	5	2	0	0	0	0	0	7	2	0	18	1	0	0	0	83	0	0	1
file_1_file_1_jg11709	Eglp2_OG0002732	157	320	906	564	339	310	185	808	371	1224	589	469	954	64	606	432	437	707	527	485	409	211	296	477	286	263	469
file_1_file_1_jg1171	pros_OG0000321_OG0	1373	44	53	23	24	103	72	40	87	51	50	124	55	1376	29	75	109	51	103	117	136	1426	108	219	106	123	147
file_1_file_1_jg11710	Eglp3_OG0002731	10	1	16	0	0	5	4	1	12	21	18	3	18	8	6	2	11	4	4	4	7	17	3	4	3	5	9
file_1_file_1_jg11711	Eglp4_OG0002730	4496	1857	25657	2711	2981	10273	6386	28939	12216	31353	16702	4418	19524	1811	20298	11973	14480	24424	3924	4703	4893	5295	3752	4613	4758	4008	11238
file_1_file_1_jg11712	retn_OG0013967_OG0	111	1848	19	2093	1943	539	432	2	660	2	2	8	3	174	0	655	696	0	1	8	4	198	2	13	454	5	731
file_1_file_1_jg11713	retn_OG0002729	475	6149	92	6868	7015	1797	1687	13	2176	5	4	27	2	634	4	2292	2580	0	24	47	7	687	4	46	2129	6	2968
file_1_file_1_jg11714	Pde8_OG0012282_OG0	122	193	764	82	188	91	167	647	184	906	346	202	443	105	629	202	180	444	184	118	215	139	159	135	162	261	185
file_1_file_1_jg11715	Pde8_OG0001553	1589	2744	9320	2060	2955	2138	2055	6919	2454	10394	4451	2835	6540	1735	7066	2619	2905	5013	2510	2257	2878	2072	2459	2173	2239	3088	2962
file_1_file_1_jg11716	St1_OG0002728	56	91	84	138	185	9215	6622	38	9947	55	77	93	66	17	35	11134	11756	45	96	128	109	55	88	172	8665	160	12989
file_1_file_1_jg11717	St3_OG0000665_OG0	56	320	198	294	249	1279	981	221	1384	187	179	110	120	39	126	1680	1646	126	72	74	92	90	82	73	1282	95	2070
file_1_file_1_jg11718	l(2)efl_OG0002727	36712	3627	118	4148	4093	8671	7209	64	10217	6311	8566	69205	7968	25902	31	11334	8657	28	27513	28991	51422	19143	40710	31805	12260	110025	35058
file_1_file_1_jg11719	St3_OG0011570_OG0	18	13	12	15	12	39	20	14	113	18	28	79	29	12	2	101	126	3	81	81	207	13	70	94	31	121	56
file_1_file_1_jg1172	pros_OG0000321_OG1	807	38	58	10	22	65	70	36	55	44	33	74	28	1225	11	68	54	13	77	66	71	1325	84	63	79	63	53
file_1_file_1_jg11720	Pal2_OG0001552	278	90	4694	47	46	735	746	4442	1240	4625	2594	801	2947	277	3001	950	1907	3288	953	972	2103	780	726	1199	365	725	540
file_1_file_1_jg11721	CG30183_OG0001551_OG0	169	239	243	184	166	82	74	252	89	236	174	126	168	128	173	114	150	180	121	93	125	183	99	78	78	144	171
file_1_file_1_jg11722	CG30183_OG0000758_OG0	918	5025	867	4394	3639	514	388	577	412	743	407	289	509	1234	517	403	493	389	319	286	286	1358	183	333	308	286	619
file_1_file_1_jg11723	mRpL43_OG0005991	650	818	1004	821	622	609	375	863	617	951	613	564	876	411	726	551	708	766	475	578	567	655	363	637	403	614	947
file_1_file_1_jg11724	sigmar_OG0006968	299	1100	3496	1112	994	456	381	2899	580	3494	1969	806	2260	310	2284	583	724	2071	710	706	800	374	698	709	425	587	602
file_1_file_1_jg11725	l(2)dtl_OG0006967	828	3994	679	5055	3610	273	260	521	279	677	475	450	581	824	413	249	373	425	254	265	461	1102	313	377	315	430	415
file_1_file_1_jg11726	Alg3_OG0006966	554	1197	751	1078	850	605	404	826	582	821	571	479	640	450	569	533	673	584	411	383	456	794	327	491	318	564	827
file_1_file_1_jg11727	CG5504_OG0006965	1779	3676	2524	3227	2705	2021	1770	2786	2161	3277	1878	2206	2441	1296	2080	2080	2450	2289	2779	2158	2208	2204	2142	2411	1699	3448	3934
file_1_file_1_jg11728	Alg3_OG0003012	62	199	129	114	99	72	59	83	71	105	82	43	42	79	83	75	108	65	75	44	51	122	45	47	60	79	118
file_1_file_1_jg11729	CG18128_OG0006964	0	0	0	1	0	0	1	0	3	0	0	0	1	0	0	9	1	0	5	0	0	0	0	67	0	0	0
file_1_file_1_jg1173	pros_OG0015872	0	0	0	0	0	0	0	0	0	0	0	0	0	0	0	0	0	0	0	0	0	0	0	0	0	0	0
file_1_file_1_jg11730	CG46429_OG0015045_OG0	158	1071	169	945	1003	611	684	106	458	287	284	1515	172	230	86	465	552	58	1005	593	1290	183	1628	553	970	2551	860
file_1_file_1_jg11731	Sesn_OG0006963	881	4062	777	4361	3886	3282	2878	583	2299	1587	1670	7386	1310	1035	435	2378	2835	540	4597	3538	6670	852	8096	3225	3568	14273	4970
file_1_file_1_jg11732	egl_OG0006962	2726	7096	6208	5839	5741	3920	3718	4982	4548	6830	4259	5426	4087	3676	4126	4758	5487	3335	5634	4413	4892	3843	4614	4391	4095	6068	5897
file_1_file_1_jg11733	CG13560_OG0015842	27048	2	9	0	0	10	8	1	7	0	1	0	2	9706	0	1	1	0	0	0	0	15181	1	0	5	1	4
file_1_file_1_jg11734	na_OG0017428	0	0	0	0	1	0	0	0	0	0	0	0	0	0	0	0	0	0	0	0	0	0	0	0	0	0	0
file_1_file_1_jg11735	na_OG0017428.1	0	0	1	0	0	0	0	0	0	0	0	0	0	0	0	0	0	0	0	0	0	0	0	0	0	0	0
file_1_file_1_jg11737	CG5532_OG0006961	2036	1719	6102	1821	1698	2526	1478	5542	2554	5453	3692	2449	4466	2024	3906	2493	3037	4514	2273	2212	2661	2241	1485	2422	1177	2178	3477
file_1_file_1_jg11738	sona_OG0006960	6186	930	2043	1080	856	1684	1494	1409	2397	2057	1032	508	1198	24870	1193	2649	2524	1110	564	442	502	9958	564	474	2364	443	2378
file_1_file_1_jg11739	CG15800_OG0012406	0	0	2	1	0	1	1	0	6	1	0	0	0	6	0	6	0	0	17	5	0	4	0	76	0	0	0
file_1_file_1_jg1174	pros_OG0005446	3736	62	7906	20	63	1501	1341	5216	3031	8826	3875	1560	4447	1392	5540	2174	2457	4006	1647	1561	2656	3983	1333	1837	1543	953	1318
file_1_file_1_jg11740	CG30177_OG0012077	0	0	2	0	0	0	0	0	3	0	0	0	5	3	1	4	0	0	10	2	1	2	2	54	2	0	0
file_1_file_1_jg11741	CG13561_OG0011643	6	0	9	3	1	0	2	3	2	3	1	3	6	3	4	0	0	2	0	1	4	5	0	0	2	1	3
file_1_file_1_jg11742	Ssrp_OG0006959	6066	7552	1727	7162	5260	950	708	1579	816	1961	1108	1014	1673	5614	1288	910	1053	1386	847	802	999	6775	672	1057	770	1018	1211
file_1_file_1_jg11743	CG5543_OG0006958	809	1157	971	1204	977	442	353	828	443	958	693	560	867	825	714	468	673	683	450	434	500	926	346	438	393	565	730
file_1_file_1_jg11744	Nxt1_OG0003011	772	926	498	1090	787	319	185	421	316	439	363	366	340	574	335	297	364	360	326	304	405	891	226	342	203	402	409
file_1_file_1_jg11745	pippin_OG0006957	690	1125	22635	1692	1718	6137	3379	21025	5438	24168	11834	2456	15716	978	14464	5649	6559	16233	2179	2349	2831	819	1797	2379	2318	2305	6797
file_1_file_1_jg11746	CG4763_OG0006956	0	0	13	2	0	0	0	12	0	12	4	0	17	0	20	0	0	11	0	0	0	1	0	0	0	0	0
file_1_file_1_jg11747	GlyT_OG0006955	22	196	2778	314	276	129	138	1991	253	2629	991	87	1231	18	1816	181	217	1115	149	126	276	39	82	101	71	65	84
file_1_file_1_jg11748	shu_OG0001153	206	2035	31	1450	1046	9	5	4	6	1	5	12	3	245	3	4	5	2	9	2	2	317	10	21	13	10	15
file_1_file_1_jg11749	Snap29_OG0001152_OG0	859	1239	1563	1270	1075	684	530	1661	653	1672	1164	689	1059	871	1193	658	834	1231	805	633	742	1095	577	735	542	798	850
file_1_file_1_jg1175	mRpL40_OG0005445	519	869	904	838	649	546	352	910	563	956	695	835	793	356	623	566	677	786	786	770	852	527	645	896	541	1014	1020
file_1_file_1_jg11750	CG5554_OG0006954	4696	4380	3910	3896	4021	1945	1614	3461	2023	3642	2484	1836	2318	5947	2458	2048	2443	2662	1614	1474	1879	7410	1809	1831	2120	1762	2571
file_1_file_1_jg11751	ytr_OG0006953	1472	1995	2276	1700	1337	916	681	1732	1020	1839	1262	1010	794	2860	1426	1061	1226	1113	862	755	1110	3246	643	895	569	839	1203
file_1_file_1_jg11752	gbb_OG0006951	2563	1764	2852	1588	1909	3128	2194	2699	2754	2981	2285	2306	2382	3393	2115	2861	3316	1949	1827	1739	2552	3845	1834	1980	2579	2078	4009
file_1_file_1_jg11753	bgcn_OG0001647	21	24	16	9	15	7	6	10	9	20	19	7	25	20	9	15	14	7	31	6	13	27	2	219	10	10	15
file_1_file_1_jg11754	cocoon_OG0000505_OG1.2	2024	1860	4013	1488	1506	1510	1130	3908	1606	3978	2476	1711	3770	2274	2807	1678	1973	2619	1568	1447	2036	2565	1370	1696	1123	1875	2067
file_1_file_1_jg11755	Cpes_OG0006950	841	3183	2914	3213	2770	1567	1346	2639	1687	2826	1971	1411	1869	1300	1929	1681	1968	2051	1512	1349	1522	1246	1100	1320	1192	1728	2548
file_1_file_1_jg11756	CG5569_OG0006949	455	1027	777	1007	778	553	417	790	548	853	730	884	707	362	578	511	642	666	1069	921	841	441	813	1084	474	1058	847
file_1_file_1_jg11757	Mtpbeta_OG0006948	8907	6198	6756	7821	7187	9896	7465	7207	7978	8244	5585	6573	6504	7598	4840	8612	10441	5994	7704	6412	6551	9171	5609	7015	6305	8710	11446
file_1_file_1_jg11758	ken_OG0006947	1091	3456	2216	2755	2532	1388	1252	1886	1423	2338	1532	1259	1502	1110	1443	1490	1679	1532	1192	1156	1236	1589	1129	1017	1664	987	1800
file_1_file_1_jg11759	TM4SF_OG0006946	137	43	5222	16	34	379	303	6141	1196	6092	4007	608	4243	97	3830	725	1016	4624	1003	746	1784	327	595	869	259	480	286
file_1_file_1_jg1176	mgr_OG0005444	1886	2800	1527	3054	2404	908	635	1323	824	1472	1006	916	1012	1635	1016	818	1102	1025	756	793	952	2269	659	923	754	921	1336
file_1_file_1_jg11760	CG4882_OG0006945	996	2104	1366	1923	1500	974	632	1486	830	1486	976	837	1246	840	1070	791	963	1246	881	830	941	1217	669	879	637	925	1240
file_1_file_1_jg11761	PHDP_OG0013968_OG0	16	2	2	0	0	0	3	0	9	3	1	2	0	5	1	0	1	1	3	3	6	12	2	2	0	0	18
file_1_file_1_jg11762	CG5597_OG0006944	3385	2839	174	3091	3266	6628	6053	324	7388	1561	2330	13642	1976	2099	163	7130	7752	252	7978	7208	12121	2814	10063	7883	9842	18583	21611
file_1_file_1_jg11763	DCP1_OG0006943	893	1444	1710	1446	1199	644	508	1824	678	1950	1204	724	1214	872	1323	677	874	1346	690	634	790	1151	607	735	551	924	1031
file_1_file_1_jg11764	DNAlig1_OG0003010	1182	3066	424	3194	2258	134	92	343	132	458	300	123	340	1142	319	110	179	275	137	131	149	1422	114	160	126	142	166
file_1_file_1_jg11765	Upf3_OG0006942	1127	1237	671	1153	1021	452	341	569	405	679	426	471	597	1089	468	417	569	462	400	331	473	1331	372	437	438	498	670
file_1_file_1_jg11766	CG17658_OG0006941	15	372	8	463	292	1	0	0	1	5	2	2	0	20	3	1	0	3	7	0	1	27	0	8	0	0	0
file_1_file_1_jg11767	CG5339_OG0006940	534	1453	628	1555	1080	437	286	637	451	746	398	256	516	433	490	432	528	499	365	351	321	595	201	365	238	319	633
file_1_file_1_jg11768	Lpt_OG0006842	1383	2721	1894	2368	1909	978	830	1563	1028	2049	1208	1133	1972	1272	1459	1031	1314	1328	985	1011	1327	1674	1036	1022	920	1560	1512
file_1_file_1_jg11769	CG13562_OG0011631	161	66	71	54	57	134	75	41	82	54	72	79	50	174	38	116	149	29	122	87	84	192	62	72	85	88	156
file_1_file_1_jg1177	Irbp_OG0005443	493	1726	922	2031	1404	407	245	647	365	835	721	365	611	442	626	356	432	588	343	293	425	601	255	415	262	414	502
file_1_file_1_jg11770	Nap1_OG0000358	10729	41385	8798	34324	27839	15016	9467	7352	9584	7994	7564	12692	6414	11021	5335	10305	12038	4998	7644	8477	12687	15488	8089	9417	8620	11555	16191
file_1_file_1_jg11771	kcc_OG0006843	2857	3357	11037	2361	2494	1592	2117	9952	4339	11423	6740	2654	9757	2913	7559	3089	5030	6936	3113	2782	7192	3619	2580	3521	1328	3044	1970
file_1_file_1_jg11772	CG2812_OG0006844	696	334	377	396	337	320	193	239	308	406	240	224	298	804	302	332	348	264	250	252	288	916	203	247	212	210	499
file_1_file_1_jg11773	SERCA_OG0006845	126343	65025	19008	43791	54034	100848	211819	16905	194970	185826	147234	686828	103919	117298	13683	164772	214914	12103	1323608	597518	556846	193645	838493	598605	242781	1185421	507648
file_1_file_1_jg11774	CG3735_OG0006846	586	1651	519	1270	1222	455	367	494	341	609	400	487	378	674	407	374	485	309	642	505	512	732	376	517	366	543	632
file_1_file_1_jg11775	Taldo_OG0006847	6784	6844	17532	8773	8002	10398	5090	17307	11743	17080	12112	3664	13037	4306	12908	13120	15526	12790	4396	5371	3910	7865	2027	5579	3155	3514	11591
file_1_file_1_jg11776	Galphas_OG0013109	3550	1876	3804	1275	1561	2042	1911	4217	2334	5064	3659	2632	3486	4283	3466	2232	2619	3196	2929	2348	3068	4349	2436	2328	2142	3091	3355
file_1_file_1_jg11777	Orcokinin_OG0012074	102	7	54	13	25	13	14	23	87	21	46	21	47	21	16	122	295	14	71	11	586	67	12	96	1	6	5
file_1_file_1_jg11778	Stoml2_OG0006848	1116	1517	1533	1463	1272	925	746	1655	918	1812	1118	1177	1657	811	1238	978	1129	1245	1221	1043	1144	1130	922	1220	757	1437	1625
file_1_file_1_jg11779	fzr2_OG0006849	60	18	100	22	14	34	24	96	41	85	62	29	144	40	41	64	54	61	47	32	33	41	21	245	29	39	60
file_1_file_1_jg1178	Ranbp9_OG0002551	2725	6534	1209	4996	4012	1099	910	1019	908	1161	779	768	919	3020	912	866	1076	740	708	624	721	3926	543	722	795	864	1378
file_1_file_1_jg11780	Stoml2_OG0011632	483	543	528	540	436	356	272	548	356	691	485	466	770	273	440	404	460	509	440	445	427	329	379	534	312	611	627
file_1_file_1_jg11781	CG3803_OG0002998	572	627	1101	649	513	531	392	997	512	1161	732	409	1021	473	721	475	584	819	513	535	485	722	330	562	391	553	779
file_1_file_1_jg11782	thoc5_OG0006850	935	1277	748	1313	1100	389	272	694	364	779	525	291	646	871	617	351	511	557	298	301	338	1103	210	371	308	347	536
file_1_file_1_jg11783	CG16787_OG0006851	345	467	474	544	427	321	263	441	353	537	384	540	463	218	287	307	419	308	707	593	531	340	519	616	272	839	612
file_1_file_1_jg11784	alpha-Catr_OG0006852	218	102	6338	55	111	558	493	6295	719	6753	3666	625	5135	121	4560	796	1071	4109	592	623	933	345	578	604	437	450	563
file_1_file_1_jg11785	CG13566_OG0013573_OG0	0	2	16	9	5	4	0	19	3	9	12	9	10	1	0	2	4	5	6	7	7	3	8	5	5	6	4
file_1_file_1_jg11786	Fmo-1_OG0011633	133	130	2	196	114	639	395	2	303	9	21	46	3	72	1	303	381	0	49	68	69	223	21	61	110	29	275
file_1_file_1_jg11787	Alas_OG0006853	3088	8650	11229	9393	11122	4663	4859	8143	4738	11104	8159	7013	8685	2478	5898	4276	5921	6063	9380	6664	6568	3468	7803	7753	5672	10737	13872
file_1_file_1_jg11788	CG34213_OG0013699_OG0	94	127	253	152	141	102	73	224	96	327	211	91	148	130	178	95	135	160	89	85	72	130	50	76	70	68	154
file_1_file_1_jg11789	or_OG0006854	463	674	627	650	522	384	260	667	378	760	514	325	504	502	504	351	463	537	322	270	328	600	257	351	282	305	501
file_1_file_1_jg1179	CG6723_OG0005442	77	14	1	3	3	35	49	1	312	173	160	942	114	36	0	107	258	0	986	853	1335	165	880	946	12	2039	38
file_1_file_1_jg11790	CG10904_OG0011634	253	512	368	554	467	244	194	401	260	442	325	290	297	338	352	241	283	304	252	208	292	425	221	251	216	299	446
file_1_file_1_jg11791	CG3065_OG0001149_OG0	1325	1908	2111	2030	1839	1135	813	1989	1212	2293	1585	1193	2002	1205	1474	1183	1517	1538	1101	936	1351	1433	1071	1097	1172	1208	1723
file_1_file_1_jg11792	mr_OG0006855	1055	1689	1140	1568	1301	584	421	940	569	1215	772	614	947	1148	832	602	765	730	662	551	739	1406	529	667	477	825	896
file_1_file_1_jg11793	PPP1R15_OG0006856	1469	2446	4793	2614	2264	2325	1857	5158	2483	5655	3825	2924	4936	1446	3889	2602	3012	4031	3360	2603	3150	1525	2383	2831	1835	4567	4277
file_1_file_1_jg11794	Sox14_OG0006857	5146	2474	2790	1979	2152	2226	1810	2705	1904	3152	1942	2364	3100	6106	1877	1908	2486	2093	1714	1887	2227	3349	2165	1876	2222	2589	3093
file_1_file_1_jg11795	Phm_OG0001644_OG0	1874	3314	7659	2776	3691	5671	4180	7107	5414	7526	5605	3744	5122	2434	5440	5611	7015	5173	3769	3226	4341	2915	3420	3323	5318	3495	7878
file_1_file_1_jg11796	Pask_OG0006858	99	56	2600	16	25	199	200	2256	262	2541	1367	212	1873	59	1732	261	532	1566	212	270	380	99	190	289	126	156	194
file_1_file_1_jg11797	CG3860_OG0006859	402	2265	5304	1898	2022	1559	1136	4916	1702	5784	3528	884	3487	348	4215	1629	2150	4023	1004	1022	1413	646	769	1058	1199	828	1941
file_1_file_1_jg11798	Unc-89_OG0006860	33004	17233	1308	10907	15209	21639	30022	897	28774	7849	11685	59848	9942	18539	553	26105	29781	529	46967	34832	49309	33497	53584	34193	34158	92243	58547
file_1_file_1_jg11799	CG4324_OG0013270_OG0	189	19	116	20	41	100	82	109	113	128	84	54	112	304	78	86	167	84	69	50	60	248	25	44	67	77	179
file_1_file_1_jg118	Ste12DOR_OG0000056_OG0.2	0	0	0	0	0	0	0	0	0	0	0	0	0	0	0	0	0	0	0	0	0	0	0	0	0	0	0
file_1_file_1_jg1180	ninaG_OG0005441	12	2	1	3	3	123	167	1	107	5	4	13	2	4	8	101	330	1	32	79	14	20	7	83	2	10	76
file_1_file_1_jg11800	Rsph4a_OG0006861	8	9	4	6	6	5	4	8	11	11	4	31	6	1	6	20	2	3	44	18	25	8	28	194	3	41	18
file_1_file_1_jg11801	CG3907_OG0006862	1070	1828	7036	1449	1756	2758	2418	6556	2883	7068	4613	2296	4043	1476	4738	3208	3693	4750	2533	2029	2714	1596	1786	2077	3140	2074	4076
file_1_file_1_jg11802	Xxylt_OG0002999	583	887	2106	774	598	832	666	2079	1051	2319	1492	1149	1719	653	1440	984	1331	1589	1199	1091	1401	726	881	1135	565	1113	1043
file_1_file_1_jg11803	asRNA:CR45350_OG0001645_OG0	3523	6570	2947	5663	4733	2956	1783	3183	2246	3181	2318	1527	2189	2932	2141	2567	2874	2338	1831	1534	1665	4912	1252	1886	1721	1500	3205
file_1_file_1_jg11804	EbpIII_OG0006863	4737	35421	156199	27950	43944	257957	138983	107743	283839	179803	111246	268675	148414	2890	92921	270554	379665	98869	311648	327417	323743	3707	127002	359681	124390	325723	399629
file_1_file_1_jg11805	HSPC300_OG0013474	367	249	423	359	278	240	92	359	244	311	265	184	364	266	292	220	242	313	143	168	188	388	123	212	144	202	313
file_1_file_1_jg11806	CG3163_OG0006864	633	727	645	701	671	363	296	644	361	686	478	351	647	570	521	334	462	465	315	311	367	610	305	331	362	372	585
file_1_file_1_jg11807	CG30172_OG0017429	202	27	28	3	8	31	16	22	137	42	58	31	30	55	33	67	109	16	84	66	221	203	19	93	7	31	20
file_1_file_1_jg11808	Chi_OG0003000	2337	3358	3273	3507	3431	1541	1142	2861	1599	3091	2035	1541	2392	2194	2114	1564	1908	2268	1347	1262	1745	2792	1283	1525	1400	1588	2279
file_1_file_1_jg11809	MAN1_OG0006865	1118	5699	1373	5228	4391	908	759	1338	987	1517	1185	1353	1107	1333	1004	1000	1143	878	1384	1070	1360	1499	1053	1354	1014	1696	1512
file_1_file_1_jg1181	CG5270_OG0005440	846	3588	2380	3030	2811	1231	1243	2102	1303	2779	1290	1305	1886	1268	1884	1310	1502	1278	1036	985	1277	1501	980	1010	930	1802	1843
file_1_file_1_jg11810	Not11_OG0006866	500	622	461	672	528	347	234	472	274	574	391	340	370	512	370	274	345	366	338	345	375	489	262	340	260	327	423
file_1_file_1_jg11811	IntS1_OG0006867	2578	6425	3261	4852	4463	1815	1899	2849	1967	3573	1964	1876	2382	3241	2345	1937	2459	1922	1605	1477	1939	3718	1561	1570	1636	2468	2842
file_1_file_1_jg11812	tsr_OG0006868	28608	15869	7503	14491	12720	6243	4419	6046	5902	6985	5780	5814	5955	23576	5028	6284	6836	4809	5587	5185	5953	25929	4691	5513	5399	9286	11294
file_1_file_1_jg11813	gammaSnap1_OG0012949	601	766	2768	753	581	958	679	2513	1058	2862	2069	984	2533	535	2035	1003	1337	2068	1066	1085	1347	639	706	1198	519	1021	1292
file_1_file_1_jg11814	sei_OG0012950_OG0	456	725	2520	515	364	339	282	2310	543	2493	1689	595	2170	541	1741	492	732	1580	716	731	932	575	550	662	240	416	370
file_1_file_1_jg11815	ppk29_OG0013842_OG0	339	175	74	124	78	106	53	100	163	193	160	410	256	276	74	126	178	75	717	789	416	269	300	696	96	256	101
file_1_file_1_jg11816	eEF5_OG0006869	21747	36352	11654	29812	25265	21620	14664	8710	15351	10975	10206	9785	5117	32152	7425	15540	16995	6127	11124	8719	10185	36066	7520	8898	12118	12628	29947
file_1_file_1_jg11817	RpL12_OG0006870	38990	43382	22010	40220	35186	35789	20901	17837	22174	19535	16782	18893	15156	33927	14575	24328	27174	13504	14629	14803	20094	44184	15194	16160	18209	25317	45407
file_1_file_1_jg11818	CG13563_OG0013843_OG0	12	5	33	0	5	7	11	20	17	32	15	40	29	6	25	9	11	20	62	54	40	10	49	61	9	17	11
file_1_file_1_jg11819	Rap2l_OG0013475	1230	1506	1671	1618	1535	1333	975	1546	1271	2097	1518	1765	1775	1210	1464	1223	1546	1413	1711	1538	1796	1124	1405	1747	1131	1991	1872
file_1_file_1_jg1182	Dtd_OG0005439	137	147	241	165	177	121	90	256	127	273	163	191	227	71	192	116	155	233	144	180	202	97	144	169	119	204	182
file_1_file_1_jg11820	yki_OG0006871	1945	3489	2492	3288	2873	2086	1605	2324	2190	2721	1999	2855	2042	2274	1847	2341	2610	1834	2336	2157	2745	2113	2313	2528	2041	3098	3055
file_1_file_1_jg11821	Gpat4_OG0011635	2208	4658	7630	4214	4434	4762	4011	6633	4691	9322	5633	4391	6389	2245	5805	4870	5564	5741	4391	4015	4392	2976	3491	3766	4332	4724	7012
file_1_file_1_jg11822	Mlp60A_OG0006872	39979	7624	155	6275	7932	9898	8567	66	9461	2818	9273	63042	8223	11131	33	7320	8507	13	26182	31558	53361	22028	47313	35092	11582	93974	39359
file_1_file_1_jg11823	CG10339_OG0006873	42	52	914	58	75	679	491	645	1011	1300	1248	3547	1183	75	348	946	1294	389	2764	3311	4016	99	2497	3282	518	2481	885
file_1_file_1_jg11824	CG13564_OG0012490_OG0	0	1	0	0	0	2	0	0	1	0	0	0	0	0	1	0	3	0	0	2	0	0	0	17	0	0	3
file_1_file_1_jg11825	CG16786_OG0012654_OG0	1391	427	2256	118	333	2410	2280	1899	3002	2704	1018	746	1147	2961	1522	3208	3780	1864	638	682	692	2009	568	666	3221	707	3742
file_1_file_1_jg11826	snama_OG0006874	2228	4744	3303	4433	4257	1506	1269	2841	1586	3554	2058	1690	2901	2612	2392	1714	1964	1951	1606	1437	1776	2675	1312	1688	1650	1764	2054
file_1_file_1_jg11827	gek_OG0006875	3184	4730	3848	3796	3969	2556	3084	3029	3025	4106	2730	4248	2863	3797	2647	3002	3631	2121	3583	3309	4138	4316	3745	3143	3260	5308	5257
file_1_file_1_jg11828	enok_OG0006876	3627	6646	6463	5090	5625	2598	2769	5615	2925	6390	3557	2815	4621	4509	4679	3011	3627	3532	2216	2285	2865	5091	2283	2288	2923	2971	3669
file_1_file_1_jg11829	CG4049_OG0006877	1296	3502	2489	3069	3052	781	901	1976	923	2502	1381	840	1739	1817	1712	902	1203	1258	661	676	920	1892	655	781	905	734	1060
file_1_file_1_jg1183	RpL24-like_OG0005438	3750	8264	4911	8443	7544	6133	3674	4346	4481	5488	4213	6564	4452	2271	3523	4672	5351	3408	3708	4243	6924	3835	4587	5256	4448	6261	7394
file_1_file_1_jg11830	CG3253_OG0011636	107	7	703	1	2	35	33	601	70	594	404	32	456	121	391	51	84	448	67	63	92	212	36	73	27	25	33
file_1_file_1_jg11831	CG3257_OG0006878	197	49	5844	17	26	414	325	4917	837	5527	2962	354	3930	103	3891	774	956	3409	405	383	1045	239	371	396	453	289	502
file_1_file_1_jg11832	CG43777_OG0000160_OG2	3	0	2	1	0	2	0	0	3	9	1	0	0	0	0	9	2	0	29	7	1	0	0	80	2	1	2
file_1_file_1_jg11833	CG43777_OG0000160_OG1	0	0	0	0	1	0	0	0	1	0	0	1	0	1	0	2	1	0	12	4	0	0	2	51	0	1	0
file_1_file_1_jg11834	CG43777_OG0000160_OG0	0	0	0	0	0	0	2	0	0	1	1	0	1	0	0	2	0	0	3	5	1	0	0	6	0	0	0
[truncated: 20,539 more rows]
