# Supplementary material for: Evolution of chemosensory tissues and cells across ecologically diverse Drosophilids
Source: Nat Commun. 2024 Feb 5;15:1047. doi: 10.1038/s41467-023-44558-4 (PMC10844241; doi:10.1038/s41467-023-44558-4)
Supplement: Supplementary file 16 — Supplementary Data 13 [file 41467_2023_44558_MOESM16_ESM.zip]

Archive with 2 entries (2 files):
- File_S3_spp_tpm_1to1s.txt
- __MACOSX/._File_S3_spp_tpm_1to1s.txt
