# Supplementary material for: Evolution of chemosensory tissues and cells across ecologically diverse Drosophilids
Source: Nat Commun. 2024 Feb 5;15:1047. doi: 10.1038/s41467-023-44558-4 (PMC10844241; doi:10.1038/s41467-023-44558-4)
Supplement: Supplementary file 16 — Supplementary Data 13 [file 41467_2023_44558_MOESM16_ESM.zip › File_S3_spp_tpm_1to1s.txt]

FBgn	ERE_ANM_1	ERE_OV_1	ERE_PRF_1	ERE_LEF_1	ERE_PRM_1	ERE_LA_1	ERE_LEF_2	ERE_OV_2	ERE_ANM_2	ERE_LA_2	ERE_LEF_3	ERE_ANF_1	ERE_ANF_2	ERE_LEM_1	ERE_PRF_2	ERE_LEM_2	ERE_PRM_2	ERE_LA_3	ERE_ANM_3	ERE_PRM_3	ERE_LEM_3	ERE_ANF_3	ERE_PRF_3	ERE_OV_3	MEL_LA_1	MEL_OV_1	MEL_ANF_4	MEL_OV_2	MEL_OV_3	MEL_PRF_1	MEL_PRF_2	MEL_ANF_1	MEL_PRM_1	MEL_ANM_1	MEL_ANF_2	MEL_LEF_1	MEL_ANF_3	MEL_LA_2	MEL_ANM_2	MEL_PRM_2	MEL_PRM_3	MEL_ANM_3	MEL_LEM_3	MEL_LEM_1	MEL_LEF_2	MEL_LA_3	MEL_LEF_3	MEL_LEM_2	MEL_PRF_3
128up_OG0006588	35.6268370547642	57.6321443208697	34.9887364074641	27.3501901747682	25.91926022524	54.6265700950066	32.2084256054133	80.6084444200112	28.8781202506235	77.5849196324935	21.5851010422852	23.9435804664009	34.286463251552	21.8957484346166	32.7793549476586	22.9941118667632	27.1434976545193	80.0743743799934	35.5395740387555	25.7719471987403	20.7227446160507	31.435180759506	29.6520794790952	41.4346193503171	78.4308255428026	149.595386560339	39.9126078165215	130.863189829237	108.703589540022	41.1546422065449	39.0862488730238	43.459024022145	40.1041860995494	42.4513357094739	40.8113203675585	35.3075294383328	41.7206951482399	67.7733525861706	42.5388500430963	39.7404255644427	41.0475767480601	47.4026296123007	28.8703440145572	34.6988107280058	36.4416826823259	79.8428028993353	28.7377891466985	40.8627129420966	35.0462857322674
14-3-3epsilon_OG0002478	122.014873262143	96.5470163777482	49.6899424624546	50.0479891796727	63.4661033150944	175.05857573023	62.3991807672475	133.853114420413	74.4989110923628	196.001976870548	60.7331622294654	75.2825498867062	107.822047177687	52.80199813513	69.7965538378092	60.9119556531473	63.2539910704165	199.114490284499	103.299456803003	90.8538557042521	63.1343072678978	93.8897453314104	102.459273780275	96.9040913106994	185.900476220338	210.52609058519	84.8348508643596	179.856012203144	174.916885037661	68.1412161886586	75.7678014979841	90.5242305393425	73.3401065899882	89.3911042949247	82.5040558301395	58.9894817578477	58.2435473296241	264.673227849745	96.0692592694381	75.4238166156095	73.6575529807268	78.1510847125768	51.9556983446416	61.6724506970802	63.8797163818904	241.206872341799	57.7815048088971	60.4471954415028	77.785559620947
14-3-3Îµ_OG0001126_OG1	430.776637389797	459.983291917579	313.118303978716	336.334446474909	366.876473492139	414.954892577534	413.093919742944	389.436476216795	274.430885248941	374.907760211722	416.900729144034	364.142671987145	368.77825776267	397.342342105849	348.461170218202	373.183848979395	346.033095958698	395.152867997139	353.63563617064	434.742700985282	387.781448739188	341.083395649421	503.185296060617	421.790480023573	264.485849661566	327.269126248512	254.117733354774	235.471137610677	265.365229047279	192.032322876756	251.899885674964	251.236211223426	253.086730930001	279.289106950107	251.828967048793	223.089435683879	150.741759492304	370.090843761269	295.08156586482	240.926736217527	245.217450467362	222.005882569239	251.862929711164	227.666114178557	227.708720390306	333.999912536199	231.578752546486	204.593133014959	281.486008021204
140up_OG0004534	29.8337348567697	25.4070475008373	29.1326343697717	36.0840899712493	24.321441366589	12.9426630328294	29.9236681416684	21.5841190001181	23.0428426078435	14.5989181026476	37.1587461975509	19.8163959513869	29.9451141728421	36.7926089244531	26.861986039173	34.6767054427534	18.6724456909795	14.3274307776929	27.4143601064447	21.844591880404	32.1289377255496	28.5899528661296	18.8851677992	20.9474896515322	17.2275035093779	27.0808904380887	21.8519821387133	26.0421623841115	24.3308248801752	16.1041994310347	16.8654402779154	22.8927379313245	17.6772313600486	20.939805697458	23.7986848151527	22.1030977285745	23.8790293700259	13.0927961294999	19.595005346115	19.0066928413774	20.3256418292346	21.3812774897137	23.1657936188637	24.4998846554715	21.1374687517489	16.5232900964359	25.23415002635	27.4873324378973	21.6568721193949
18w_OG0003044	16.2052000746617	22.1721418689692	12.8792183985339	35.7513020483998	27.3999300644031	37.8330159542171	45.1293671973581	20.05734207287	8.99178997257172	50.1830531903138	42.9218042641665	24.4537229792351	14.0620264442633	36.8699680288509	18.4294655433879	46.269951601364	25.6691810991583	44.7888266922017	13.0490239345961	24.5089139559073	38.1129838009116	17.6859229946482	10.4266439090717	13.3281247125987	27.8142117096254	17.6770362634354	16.4195281916809	10.0398666531486	17.4898815046642	24.241742270254	45.8535025045054	16.0323708565183	36.0426363406102	20.2043770317672	20.1134830410698	31.1690278375861	12.6322051535991	78.6330606260474	17.8613201832074	31.6537520225558	38.9951723396911	17.2831598204757	21.995643155326	28.5502395177867	32.3475636189959	58.3197580507692	30.6866838741165	27.5462032407627	30.1661515663902
26-29-p_OG0010897	108.424612110265	196.827520765489	212.389189700519	140.889598337146	166.772354200173	231.197099653219	179.77039362503	522.372404521962	103.831386023335	254.885324064787	141.1170203623	71.6897481866812	120.136023415024	108.834355337794	216.811637820127	143.528682280199	186.000282583921	250.830237399821	112.588982441483	188.820997522349	128.09583064723	115.135428257694	149.838151636544	490.723929432683	171.46243680616	770.767253915692	149.958490651372	899.5332043128	657.07373461306	162.757869479676	193.209697903245	144.554488465447	191.495279549942	128.628890440619	170.403222128369	118.964251772501	156.161721927787	229.261553204742	133.043754652942	190.785483913724	203.139339524491	132.644591178546	127.495737208951	133.16616135797	135.403692029203	203.749440995309	103.954276937574	132.142638778703	164.523448073083
2mit_OG0000576_OG0	6.32129432162626	7.30831359517814	0.387022439716449	2.60011781986661	3.09542426730969	1.35792956656725	2.73098487571014	2.47785297743147	3.631167349601	0.352576645135444	2.14341562797518	3.16464098728915	5.22123300069237	4.46142069435516	1.07127005812831	2.42196222244973	3.95091645154024	3.61341321157686	4.89246983576339	37.7916140376891	3.18403768348134	3.63484033353257	0.390819843232999	0.352670286578124	0.827574143179852	0.314177646841655	1.03709147571643	0	0.0778187889878299	0.15951746080237	0.591501181704504	0.802939094666766	1.49488611425056	1.17366752687053	0.692628135359501	0.439038571889682	1.27465925969298	0.830885693983557	0.871123195188083	0.753590576535813	1.02611584844852	0.78873024589431	0.556011113405099	0.762322924766841	2.30296813640077	2.37898125979973	0.433710235641442	0.770703114516375	0.133619595184239
5-HT1A_OG0006644	0.688476789044525	0.536874001420503	0.172508274306896	0.398563988011854	0.0730318705916487	0.231806535391249	0.35954918036003	0.802211082139788	0.441988233979022	0.0218861453310126	0.380242378550755	0.314612490591236	0.91350803447072	0.361166704478888	0.314164850718149	0.398130436595716	0.265868013590242	0.318494340961363	0.635123394389515	2.54977976208028	0.428238824919519	0.55422278032411	0.372493410527029	0.753650928278997	0.130538743292474	0.0729132792438856	0.320310793149257	0.0288469212587356	0.0334769244304847	0.0543264930785326	0.103099502398668	0.308111949770784	0.291975919441932	0.294331649423082	0.22347167098826	0.218381330011342	0.383516253356614	0.119146451003448	0.270652167116157	0.197331647885663	0.277423704318388	0.227970189782177	0.261614988561322	0.393988617547032	0.780622234711482	0.200977191610271	0.224850577067905	0.378306324517009	0.0697994694066413
5-HT1B_OG0006647	1.26775248359416	0.617274812932539	0.570506003931365	1.99176300975363	0.846898057073717	0.361858754779571	1.62876976224603	0.995320072669203	0.633465313747367	0.0553149226508644	1.56392809947688	0.510046790653288	1.99475690688411	1.6668717699812	0.959932820645982	1.00623266327493	1.26732377568791	0.443237928496019	1.66531423722164	4.91641247872716	2.21044769327702	1.17235813462426	0.337231445514588	1.73289276670386	0.357533593576465	0.115400466648189	0.290746800462293	0.247752392248341	0.261486901911721	0.912249484302047	0.688002869543792	0.231616192384802	1.73877241171659	0.446661311244803	0.252929843347893	0.79791629819233	0.573631263961999	0.151006603886939	0.300220561991217	1.25763957729026	1.35929082139625	0.27713405294754	0.727563037948515	1.24383419054235	1.9073945112375	0.439345377130785	0.711430347861068	0.965398079244697	0.59947421660894
5-HT2A_OG0000287_OG0	0.545074347640821	0.261095561909847	0.686814608875421	0.289392328359818	1.39698571934208	0.212629226849199	0.354617424193253	0.976339779301831	0.385404741983132	0.0998878978581218	0.302879567065768	0.269228373559254	0.693815809698097	0.328476956865002	0.69552019860607	0.192188908702085	1.46769792232113	0.257600237612028	0.539513803784645	3.51517744461894	0.323239734243176	0.586541653787519	0.532852099371666	0.111941163872564	0.0948206099242274	0.661452194722973	0.121568535462847	0.346415610598255	0.504508895096212	0.391812418459969	1.92011435947239	0.170012323347105	1.29714258058528	0.146404020545102	0.290675255684326	0.115540932758829	0.223633076520987	0.0989187874783749	0.106741582701296	0.773574987596013	1.59452736914928	0.158147516202641	0.825687519380115	0.375762667575653	1.50388332526219	0.143500762266825	0.280956762590812	0.404163005953658	1.02766196217248
5-HT2B_OG0011472	3.97614541714928	0.0401716698559449	0.0801224587866645	0.191744808094313	0.327374040056517	0.0198439302192018	0.203172574410531	0.0135077265176822	1.29215109709924	0.00434328961180874	0.216410210150458	0.602986985742902	3.16835494314716	0.189051232964015	0.161912936698678	0.131681158959864	0.189320008317692	0.0352027681891908	3.02717557390114	0.48771271133417	0.235339430193276	2.14710057454425	0.145635494028974	0.0070798332873964	0.00552224045752388	0.0101374198614462	2.27491838733455	0	0.00757268114867014	0.0593751705899345	0.16970277203136	1.86549816114406	0.20767090429508	2.56644562842784	1.18782230837829	0.0865152979025569	1.27051683446953	0.00303205972813632	2.43432639332755	0.15926058938104	0.164757632454759	1.61180683463838	0.0700001608594183	0.0760375383578104	0.138125920753048	0.0406258372898428	0.0701253874071297	0.0899981460379538	0.133742615182942
5-HT7_OG0005777	3.37225150170177	2.29975385341728	2.65224652504851	3.97409354471835	5.43254544636889	2.60993264861928	5.07200642878181	0.846939271110462	1.39104327459771	1.62386870690827	4.62880027374509	2.16337188324976	2.95586238766735	3.91742236582198	3.96312600279633	4.67630592935008	5.70097860098949	2.65313039018872	4.29628421186173	12.146960610169	5.44084614641368	3.08344382910783	2.15218121162048	0.402805473307951	1.07145889854726	0.546789755343383	1.64141318368953	0.202896089825662	0.349454648384021	1.51406616278298	3.44724085670981	1.41605466593793	3.63005226402848	2.30515175740916	1.6570891848847	2.62127279580416	1.4774638757008	1.01759790620891	2.34120310562989	1.98631327570253	3.29883524831797	1.59988700114158	2.04286491725699	2.52857603997502	4.7739623108774	1.82605567096473	2.49241914002017	2.75906722096838	2.13908542697036
5PtaseI_OG0005188	16.0461759961227	5.70261790871978	3.78529932644792	10.1628827736524	5.65124125133086	5.25537314396085	9.59894102034171	6.20509586103221	12.4997118088042	4.02102340517182	10.8788091092819	10.6883099212382	16.1474239176388	11.5528588032238	4.18109690858658	7.32713936965594	6.79062068645679	5.21452327491931	15.7228664394239	10.6215901820858	9.74800356911992	13.7930197731742	7.46329157740489	2.89491266716467	4.60997639017918	10.7129105338338	11.207589883506	9.47134273989234	8.71122558741462	4.16658077472281	5.43697585209891	12.4487908298745	6.40753333065343	11.6852351443635	11.3033562693998	10.6997227017995	16.009986674525	5.54677222015507	12.6973517284234	5.28388506801653	7.2888008730259	12.4850961967564	9.23893466541612	9.22994973263738	11.2599366702655	4.4044835001252	10.0524607964656	9.24961027600332	4.75441316019892
7B2_OG0004187	510.241124030742	27.3282246601968	35.6867873423512	88.7165598519239	65.9149061111785	19.1026660975191	89.1453140852627	9.14933753376876	571.860034377135	7.0016941651674	77.8564206043924	290.937130175143	520.184271045237	89.4395078642987	26.766270672021	74.025660169184	126.012886549872	25.9974903386249	521.046971673156	289.825167539906	99.2680217227208	491.855766315641	31.945004035821	6.99338156589568	26.4273625551862	3.63377843737059	558.395491704386	2.29286446839433	3.61633819500822	45.2788556220874	48.2924405210207	588.77069269169	116.384357837872	445.365966214612	513.315931724685	64.0609614318547	567.107366753972	10.4302336642241	482.813177626832	83.0925971563532	119.919466011178	550.61486041807	89.0526523985444	90.666841362449	161.348001514028	33.6814512656403	61.0958674329788	100.372275462103	27.9426271441775
a_OG0006460	7.30325775032305	4.51310234161174	6.10234382467151	13.3140665744296	9.7869234641192	6.5814307466172	14.702267846093	9.71425135589089	5.82823195147467	8.6231124069107	12.9247492572862	5.83049748924474	6.87124828709645	12.7640368311033	9.88789622501708	11.7319980388955	8.78793923282037	8.40132508915032	5.73569002831055	11.3610361398838	17.8740297231793	7.63878284607187	8.71585604279171	3.39484711634708	6.0202317851284	10.4289222747831	4.12782298118156	8.82660293590072	9.84227540860327	1.7956216556771	2.68247355933193	4.12825063541526	2.80524753397494	4.68488090761527	4.3881298153183	8.07086978527628	5.74128967429526	7.67075194866136	3.51161494446914	3.21058963771563	2.85763229663287	3.56626702729666	6.94545099207339	8.01867825847815	8.41211080430113	6.46122501156024	8.91223352284312	7.4320140902796	2.63410758183599
a10_OG0010691	43301.9839289624	1.38021336667661	2.76284805231106	4.79821986104912	235.4360437686	0.190076279577305	0.254846523971591	2.64314195419987	50228.5608594381	0	4.35035876209515	26483.6576136998	43389.2714995186	0.985016606435007	0.490224737582802	0.213453460695456	0.572265606493514	0.337191833185796	45652.2186469573	69.9236251473557	3.03066399930593	40340.3687544967	0	0.839205787907482	2.07942145659842	0	38513.5675875022	1.13527985520948	0.311075236133753	308.069504886899	3.4244267469938	39364.4525581425	1.54544069747782	34472.1830513186	32634.8644710723	1.42595893259224	35897.9198606438	2.1796741278586	39978.8003847136	350.194557319668	450.688269975403	39984.4194383825	8.12643988580805	4.31705544978216	1.3970127966267	0.953630306470674	2.26718109840174	4.14727450388437	59.5179118389605
a5_OG0009037	15497.2613806155	0.139228520370293	4.23858212495583	1.43295003906197	93.3761374698701	0.143804065744346	1.25324307378741	0.153822681568707	15434.2344735041	0	0.794453271473392	4766.26286397347	15592.0190812591	0.579618615351212	2.8187207797691	0.888196652412795	0.68035492450468	0	15790.6114316522	24.7845148913354	0.729552233599156	13749.6727491547	1.14333319663007	0.352727408425642	0.427188178905362	0.074686489723568	7182.37701121465	0.356319693307766	0.156214850075876	77.3327067447827	0.0921251027208056	6489.16840419892	0.232825463567776	7048.49988452504	5553.03272568142	0.413125313171472	7708.6726468529	0.0781844545136922	7564.54874406904	63.8570408726215	80.2051596593948	7202.68155284987	2.27589309518248	1.33901327149822	0.0809478219771415	0	0.301374623940196	0.44628560388057	7.06978701586045
a6_OG0007651	31.7269425595859	14.2726102747932	12.8051386506345	22.3385876525647	21.5401474734319	16.77361753286	22.970152970412	23.4399425508373	21.5137164797724	21.1992597973364	22.1997709800893	18.9418333730312	30.496969460414	24.7765889534621	18.4140766049842	20.3130796162469	18.3358100192732	21.6986213073475	34.58123553351	18.9654257730681	26.1035910658386	28.0929481775049	14.0354202182061	13.0562705538153	17.1634176517889	51.7520857563462	23.8904194149507	49.8599393529594	47.5980547031638	9.52579262671575	14.2029323336246	27.130409110638	17.7080593897658	30.7323600660149	24.83914665276	15.9344685478681	23.9765732931019	23.9759086822489	25.8569462934066	13.8136855715456	15.6617877434382	25.2975546402163	13.727005047142	17.3191553255907	17.8800499925522	23.4915846447515	17.064571770036	14.5113631426162	11.5036795177006
AANATL2_OG0003640	227.682650591481	6.17146481370599	23.2245715699846	10.3845521907734	21.9473130367543	292.989279628845	9.56380193729081	9.33467026842716	239.31287355966	129.594353782875	7.30652562595067	140.713760864705	213.472795044663	9.00103123593097	21.1369823007625	9.03302206669215	22.3243957409639	61.9912919503759	245.3315477242	23.0798785730173	5.16971936608879	197.932936531238	23.1121084791915	8.71095607847966	107.242744392998	9.34178613462389	6.7222182999716	4.98562514876227	8.85894414780292	5.79154727686471	18.3586904702021	8.79558754836248	18.2628293622564	8.95958069402975	5.47540507205554	4.46671088600995	7.55569450698008	173.87284470391	6.71941248883198	13.2553305931882	16.3757565147272	15.5768156408389	17.2198780325842	7.90782980624803	7.37920345143622	60.4707980759667	11.2874842486401	8.70435441808664	24.3097213047806
AANATL4_OG0000091_OG1	0	0.142980187086858	0	0	0	0.073839512799866	0	1.97459505157435	0	0	0	0	0	0	0	0	0	0	0	0	0	0	0	0.217339223514962	0	0	0	2.05811961775252	0	0.0619284353813591	0	0	0.0800482756478032	0.0503939587684689	0.0750403410819791	0	0	0	0	0	0	0	0	0.39460228574092	0	0	0	0.184126216211804	0
AANATL7_OG0007605	0.131634416938092	4.87860741953634	0	0.282878770301154	0.268317176355674	1.1355348385683	0.475774625687971	0.986899765632899	0.33665248746379	0.113912925243237	0.44809450707564	0	0.0433552259520949	0.490382368095702	0.146432597873654	0.876694825259249	0.671544572964332	1.51081347991449	0.480562544512821	5.82465817590136	1.23446536217641	0.125418113065942	0.347239213232197	0.139263886146757	2.0022629609918	0.225039321076698	0.289520401204714	0	0	0.180910473038256	0.370111928715073	0.174839402631112	1.9486970893853	0.147215004915469	0.146142705080939	0.0829863967274472	0.275353298359332	0.392631845189023	0.0731814972310041	0.37158921824367	0.711167754374995	0.372711450015654	1.73409005412567	0.288186217428864	1.05692367558201	2.10431177320697	0.201795059178615	1.43435932862373	0.0865939567291448
Aasdh_OG0001831	10.999463186457	3.06407367402207	3.22332272769624	5.60634110080476	4.66201093917983	4.04862475499659	6.15454355391393	4.57466876688438	5.92822976118197	4.69067746359254	6.2555158751506	4.10282636269837	10.0497664365198	4.92508303217504	4.02964734293063	4.73866682743911	3.88731851268094	5.09581157902035	8.13477739728199	5.65720668022898	6.11643098041743	6.87751609322731	3.67925537748812	4.43380391277786	8.9365707156031	17.2353644730507	9.80537476433023	13.3656885774892	12.339566659745	5.58694107912262	6.38170935909446	8.93909298746323	7.31793071684455	9.88072474167941	7.77780073070467	5.74070603243988	12.7978544038922	8.73028455773239	11.1042160063162	6.47220985423239	7.41401891526231	8.22596094387491	4.67369725817828	6.52657021824193	6.17654718105955	7.94687151999339	5.67103467779902	5.75853083403352	5.08102775513658
Aatf_OG0001947	17.8168188925406	22.4132750600754	19.2083934069406	17.5997224164987	14.3261278699135	26.3978403371255	17.3336767114751	41.3846568304395	14.1733450136937	28.5705235775492	16.7876336228968	15.4868108064329	17.1765344340938	15.6949794721054	19.3160572779366	17.772377666936	15.1748815616208	30.871174892803	18.5234735120845	16.2337490162819	14.5392365727605	15.2778936731409	30.1858814117482	25.5248946134348	22.8261908697622	63.5491602150975	13.5396893560778	53.1497461271846	50.5405646245974	13.3201255619738	13.7915137416092	14.3383566649888	12.9831178385103	14.3861560148175	13.3518768141388	13.039943621898	15.8234439936756	25.9826693133975	13.8976835755879	12.6454145560268	13.8161514661229	14.6580973773958	9.37768416645364	11.6875102393827	14.9652815643473	22.9166162505715	9.19554199970406	13.0804324409629	14.7731103665926
aay_OG0011265	1386.63511076388	210.194257399724	405.766654592371	471.244561639148	414.93045637257	81.1550806886882	364.218366409665	158.413492978973	1756.72205542707	45.922200140083	280.455702300305	702.23165794408	1603.48368803953	252.533834653881	484.41328028727	290.121501211394	457.683715365342	66.6496824140335	1587.6162715935	842.296459932816	251.997404274577	1494.10621263827	285.837848228591	168.426121221836	41.5642173281746	242.148776125685	692.3664086465	217.386168950034	247.672969502103	394.0677180379	330.738081677932	841.89292145908	444.438673211591	910.149153320666	674.676616962495	474.35882849375	951.207969182313	48.0974010356553	848.496560895116	735.723587964093	373.378676608881	983.045727594738	364.320632931	472.00264935487	477.093104348857	65.7270897989957	351.107746457578	417.233180525883	277.92330412219
ab_OG0009683	1.65644198340345	1.06166852338651	0.186228825674891	1.29769468884028	0.572707614457369	2.99349229852453	1.1216120736676	0.253938571539099	0.895525553664393	4.61785694781597	1.35256616286509	1.51144757647437	2.35215415788917	1.37996841223606	0.23558022111618	1.08415983189178	0.534840802862819	5.55305845000771	1.76476209278165	1.92543908154068	1.23879413923025	1.5282745522629	0.282084110584324	0.141970518330761	4.92658805723728	0.183957309650399	1.82075856761443	0.0795724035789107	0.135950850338912	0.335204629261542	0.375157305817671	1.42540503643625	0.647376121340042	1.82917099529859	1.53630254827912	1.33774229744658	2.5142131685822	5.12500962646464	1.4979394396994	0.641528062734048	0.777939497601433	1.44536008049064	0.956184078592833	1.11820281658099	2.09215394815782	5.04252478961903	1.34604422124367	1.38063067574565	0.379411957977593
ab_OG0009684	7.60442759767042	26.3282431014053	0.979729196949717	3.72413060194324	1.77939348823658	47.1493159102629	2.52414782330641	3.53531230065077	6.41657547140837	70.8429216382293	1.91504342453552	3.54357229090594	8.91944599729464	1.83078856960807	1.25163231982337	2.11416691032331	1.7274058874308	81.6381753883677	8.13795558839585	5.61483912670708	2.42565288864181	7.79980457614718	1.12580313195935	0.903030033580966	61.2462418829674	2.10215454309604	6.22596169433217	0.626819409418854	0.641212103758255	1.51389989608014	1.13443243512114	5.61420481810371	1.82033185132707	7.21967441978636	5.80192758009841	4.02134421861054	9.00252962533796	64.2761387252999	6.45155623163471	2.16944854225666	2.11375013168819	5.09184108955855	2.30093960760195	3.36503396010555	5.79090384659963	69.2907780681592	3.65223296041909	3.34968680659023	1.66835233398671
ABCB7_OG0011281	35.7711234746988	16.2051842728882	20.9562567466433	38.0202612587961	24.113492204875	12.054247100465	36.9119433302816	21.6347821905169	27.6446316201179	12.9660494244925	39.7678892880341	23.7952911575216	37.6698778764423	36.3526690567305	27.1908922859486	38.5287056486263	22.6818533894788	15.2548374645283	35.4874265692638	25.2369854440351	37.981816329709	33.4648407126534	16.9447060699924	22.5344575746009	17.3027552467971	41.1855385871172	36.8634044170274	34.0467595436866	35.949290446015	26.9796582623233	35.4425879258546	45.9840614615207	36.1128306796596	43.4290824884096	39.326422316035	39.2335941629911	53.9572212452565	16.2159401637858	44.7885112366927	36.0327614164207	36.0697808333242	43.1944334852233	42.5420047302582	40.599282186341	39.3692113004121	20.190327568721	41.6250420231768	41.7113162918174	32.3489399172853
Abcd3_OG0003257	41.5965904831897	48.55315543675	39.8657756260074	54.5764126062792	48.8007711036169	19.4533435799089	74.4617007837503	71.1172264905113	34.7527428907683	18.6078186469019	66.0942652545133	29.1310056779415	40.4661896323862	35.2004641607569	58.1514923731164	39.9099677992932	46.6205745758548	16.7147275037629	38.4475103251306	52.8069060744014	54.9618624608164	36.7516154642443	37.4319357351004	91.2417674983759	14.3890605742393	45.4368207727346	32.735691825523	45.5807187914289	54.9110023814983	53.2538539815879	65.8665046690498	27.5977896893799	70.091507555114	36.7890625634398	31.330198044015	39.3206614131006	33.1973877867109	15.2860804689803	31.0483619634061	70.9279026478226	71.8773390379104	31.5069891261738	57.0920836515759	54.2540692588072	40.1294820407371	17.4372532154904	37.6371621600015	47.4399951463991	54.455194431873
Abd-B_OG0005000	0.108881896643382	41.1973788496842	0	0.0539963596152985	0.0128042047217243	0.365770242476898	0.0181633268252205	23.8954093529337	0.0214202580598127	0.554469051805346	0	0	0.0165514320443317	0	0	0	0	0	0.0750522762459787	0.0392407137559311	0.0196363962902272	0.0119700066713581	0	33.4678925289325	0.282856752726601	13.6065372699109	0.0454445806393999	8.54748524705427	20.1108175654587	0.0113586476756584	0	0.0329324080738448	0.0146821109645065	0.0184860870166596	0	0	0.0648312612144776	0.147910733552812	0	0	0.0365329548825256	0	0.0296936193183119	0.0180940641731833	0	0.0339740615773119	0	0.0168858199381501	0.0815533420046586
Abi_OG0002227_OG0	46.281283523322	37.0696599744114	21.9868968272358	50.4320932354571	40.9705350666472	37.8878431421755	51.9343414645294	46.5436170847543	38.3630179118546	35.7697998295396	53.0805462994641	33.3281547118472	46.6929164385596	51.1657226558887	35.7605380687465	56.3161210737372	34.0487894842806	37.3007606469068	46.3554432250396	42.3082167649988	53.1104280133401	44.9759465888202	26.1077584266596	36.3880056713421	28.7441763041988	68.8984335017984	42.9055678129141	58.6026888913943	63.5959401462873	22.7159340988449	34.199996446353	52.4098570427296	30.4655244764095	49.6019122652316	39.1955309261676	29.5827754950985	36.0667514684247	50.2707610038676	49.1175806208909	30.4990793836014	31.5641500356004	46.4142181832461	31.2853198218295	29.6478884353438	32.9543115710842	39.6644165314388	33.2480156098739	31.3229803510256	34.1949157458637
Abl_OG0010722	14.7807227841971	3.29435108043122	2.53408115696188	5.7093041038865	6.32709664430572	5.31292616318132	5.84001373936152	7.57742645793243	8.15800428916781	5.70774828627575	6.65537567436221	6.67431606534178	14.5453623636617	6.16024530346374	6.13515476362992	5.85977201188964	6.02064705818908	6.52157870857593	14.195666538427	10.228507217281	7.3615302962083	10.2506817816439	4.66093583457753	3.82184609191191	6.23031698775516	13.5885186008753	10.7351053611453	12.4238115699182	14.7696464365554	4.41878662049525	6.7644337653054	9.12997599532886	7.64923702206515	11.5539705166879	8.44191365861116	4.64418697083168	11.301451219969	8.34485664486645	11.6168877483501	7.56079836042989	7.400024432129	8.66431077106686	3.82314396083577	4.9162305209347	5.94830133532394	7.29636365317358	4.85694349624659	5.20370955372806	6.9278434554812
abo_OG0009656	14.2946749643709	12.5128285843369	15.1281427607914	18.2737872289095	15.9976457107673	14.4950868600372	18.5998142729891	15.7903050056954	9.06928448424462	13.3931547337139	18.9026405794318	9.85398044488607	12.3135094861539	20.9596221892507	17.6141519173021	18.6412601612161	13.0297037459254	14.3030939624917	13.8858788778468	12.5645668322849	20.3660819441995	11.5766797333914	23.3137012928591	18.089659057206	10.7125847083612	30.6420485899161	10.9220246977146	26.74766077722	21.7383309852155	11.6502314809075	12.0434333271682	11.6170837927222	11.517590439091	11.7098000469138	11.0662116359319	10.1561287460344	10.9323145461973	13.8851112870474	12.4607654855579	9.00398810258791	11.5905376883026	9.18373466204444	10.0981869234583	10.5374820409431	11.1146768975607	12.1814038327291	8.38352516440799	12.5124530245986	10.9875124331861
Abp1_OG0010565	50.4149656614539	21.3189079600064	12.3761557812665	18.6331347244142	16.7450796792297	39.6829526430608	18.1624465347444	39.8621083622118	41.2214987308864	46.0223246882346	18.2377721932745	35.2951914319955	46.6825119114717	19.7600943999217	17.5920196136903	19.1497754972548	18.2329923929969	40.2873424924693	44.6858235050037	24.9281864116595	18.1339106076844	46.4930078025373	21.6054501044145	15.1671645954501	37.610059856264	80.4413208245741	37.053217865087	72.2525856413138	72.1537575519072	13.5125628271938	18.8734993404775	39.003764642519	18.4527128662061	36.6221620927624	31.6591249533234	17.1125784904427	26.8016021917429	60.4748483298445	37.0458001392499	22.5449610448023	19.4441746281758	32.6848729733316	16.8113414466436	17.4132443282818	18.0059491907971	45.0489420236172	16.9377553388592	19.2869963603479	18.7267536395596
abs_OG0003097	24.4257727345291	11.6883803289886	9.98454743953798	13.9950682997387	12.8901216930524	12.9215572598178	12.4865886028458	19.3561724629593	20.5361337397167	16.992266667335	13.5275007290042	17.4957002737519	25.6420857353786	13.1388533894029	12.4818232700695	12.4846161958834	11.9596607453739	20.8045003090789	22.8660255176769	14.8332219933145	14.7684290773553	18.9663693281041	18.3367614384014	12.4434791868785	19.4480156832428	26.7121714469363	18.3226388818361	21.3148945489042	21.9143216779518	8.94567741988631	12.4968023956517	17.8286030553878	13.2889610744069	18.4522671231988	17.5808337780962	14.5766788820838	18.213532011514	27.7314245971258	19.6057128321357	11.5456907761249	13.5271764916234	16.9719842664364	13.2053387162481	13.7185320737762	15.120826717856	26.1355748624105	15.4143636328573	16.3090860752383	13.0693990399801
ac_OG0007843	0	0	0	0	0	5.87005819441712	0	1.13371130101631	0	10.5341212975967	0	0	0	0	0	0	0	6.58067483038511	0	0	0	0.0720376765130823	0	0	14.3517575708115	0	0	0	0	0	0	0	0	0	0	0	0	20.3010782288677	0	0	0	0	0	0	0	10.8394664628466	0.114406124459942	0	0
Ac13E_OG0008321	14.7240132405281	3.96070838870144	8.68854520011596	10.6479839009585	17.0609223456344	4.47920287147519	16.9214182909778	22.1228837158202	6.06080342996918	4.66935528473457	19.1179944174489	11.9885041300174	13.5055618956431	13.8479046084887	17.4959325666965	13.1203470847117	14.623084654858	5.71306040753828	12.974364409317	17.7002376088989	23.8643893521368	9.09872914601031	11.9568219650709	19.5626345728794	2.67647234681949	17.6220875910638	25.4584887455141	12.0519676020868	17.8855060089937	18.4688397793823	33.8278214312887	17.5797568722858	34.1810342704858	31.2913693595078	18.0167987127158	16.0593602474243	16.7440623251815	6.13220804797847	23.5288323053389	34.3268543221974	30.2922816439239	18.289924431012	23.7544194286898	19.0691302077111	16.3344482379163	4.74509122789271	16.5882715513422	14.6475468392382	23.4956947153905
Ac3_OG0009573	14.319674395928	1.50331739203601	0.764856649948548	3.4657843882857	2.31877564026363	0.786712357990262	4.42734998481224	0.592386803384378	7.00938386083776	0.0623054693421167	3.55378205277132	3.83710477272245	13.494530171318	4.51202377738143	0.736849447117638	2.28423200512434	2.22609691028432	1.04211913544381	11.8934301743119	15.1720822718541	4.26125871259847	9.84614439740431	0.949624553500959	0.157420798899889	1.04444456394515	0.187151961519764	5.16918297168358	0.0483642293219831	0.0774741855714234	0.432551211334688	0.913782178904429	4.17429625757466	2.2526572178966	5.56801697305403	4.18547480851066	1.00934295713568	5.70698815096663	0.640812774519596	5.72091003781672	1.29792132820568	1.77766955775778	3.97526498156112	1.24958210618935	1.63772804998823	4.64000668114798	1.35314995884626	1.22719162295757	1.4538130579633	0.360075492142405
Ac78C_OG0010320	0.786426270488386	0.936072433768605	0.473244628466791	0.685332573434565	0.75300768016757	0.345684061675413	0.771258176891358	1.33174024735483	0.175078709123242	0.234075344085561	0.801413002279116	0.177095999787127	0.617023865622428	0.721540124760466	0.635230767057032	0.412461647769602	1.01520208645852	0.531791620619813	0.573542010664604	1.74969739058561	0.755516368062551	0.527365174013451	0.594607226995015	1.58187350308207	0.457800855168651	1.62842146428165	0.967471053639693	1.12265038452022	1.58430113687497	0.968662235886181	1.82824208581391	0.87170997320976	1.07289273635287	0.899626436248513	0.873936352056299	0.946637732958823	1.02963725306157	0.530144595109217	0.783682133408523	0.97534997773425	1.16267593393249	0.75053278128375	0.440393633218801	0.690461936223263	1.26574112997811	0.761065673129831	1.30656608372478	0.508701979378756	1.77398964276746
Acam_OG0000252_OG0	0.73630518931166	0	0	0	0	0	0	0	0	0	0.156652757755317	1.08466845744872	0	0	0	0	0.0853710404628152	0	0	0.191650487974977	0	0	0	0	0	0	0	0	0	0	0	0	0.537950182421857	0.135465450532544	0	0	0	0	0.101011080685048	0.410318235356391	0.267712317267924	0	3.59029912614751	0.39777815926801	0	0	0	17.1996855409441	0
Acam_OG0000252_OG1	0.123462779719263	0	0	0	0	0	0	0	0	0	0	0.0909379594048606	0	0	0	0	0	0	0	0	0	0	0	0	0	0	0	0	0	0	0	0	0.216486834545476	0.136288115211892	0	0	0	0	0	0.619215069753419	0	0	1.20403418737876	0.40019381610567	0.112900909599697	0	0	7.46941168600112	0
Acam_OG0005131	0.273500507539533	0	0	0	0.104529393255153	0	0	0	0	0	0.349131930961401	0	0	0	0	0	0	0	0	0.106782839151977	0	0	0	0	0	0	0	0	0	0	0	0	1.07903639729729	0.377389736068803	0	0	0	0	0	3.08635672659608	0.795533761926207	0	3.8796111769432	0.295509335061586	0.125051680139575	0	0	15.9950361455384	0
Acat2_OG0011313	29.2146637941998	49.4161667860996	20.3075676968343	47.774153126462	28.5104605991838	19.6134025574069	53.7653423954121	51.9302950571521	27.0973221823914	30.6236287758972	47.1531996180146	32.7787187427515	28.4315264887029	47.8200570751767	22.2706782261485	47.1769964694954	20.9919770085003	31.4924228808236	31.3988168847401	27.187583495899	49.9159255261491	31.6861785261021	21.4965338723151	41.2493873795023	39.7177244658072	77.6136275078563	19.7342055182026	70.357337014919	66.2296242662401	15.338768871311	23.3256132522783	23.544038050805	19.4733699412661	26.6991390276303	26.6371884108266	52.6016378590418	24.6571326029175	30.5127623331549	21.8661283405214	19.1393252756391	19.5226509011494	23.2866566683013	47.1031080411469	44.3389003236423	51.4601301267559	40.5084884214917	65.0984458951957	44.42662573874	27.3263742260876
Acbp1_OG0009246	85.5374525604627	146.331925102173	87.4316341360668	73.7859587521331	79.7721871815216	126.66120082055	74.1339099473212	117.247066173481	88.4862662574321	140.159307018725	75.5495636975956	98.054921284605	90.2468466926526	75.0355654391704	74.0036001266293	81.6506921262494	76.1634048616887	142.270600860898	96.0364602844089	82.315067612956	69.2011817430745	71.9923194575	117.835198319959	94.6375475192852	181.043724835519	136.926771722782	121.75575037396	168.571495382036	160.24917591317	102.908504477529	87.6698050550652	110.736526402088	110.253422511303	116.571205633205	132.761965821177	102.443420170064	124.60350161573	129.205810386079	144.891394255313	111.933341928389	110.767738347605	137.71282154717	90.6108878394635	110.429058969264	110.027525558846	127.612966444482	92.0020637256641	121.930750316853	108.514230904333
Acbp2_OG0010415	24.3686060218399	503.812071433961	173.222991046125	118.98997780558	123.381316698536	45.2268131299675	97.101145207629	571.924812820854	22.5019810918332	38.6280106091058	90.7932880764214	54.6273388467235	25.94436972949	52.3407867457635	177.714316893733	57.901347055779	158.052746122821	31.4581643646344	21.0062982070689	115.969389386695	65.4481088353273	30.4816219886134	198.952464398675	1064.23379146112	63.8910400042012	210.313852235346	175.897754925931	248.235985230812	414.252812457557	244.255290186907	216.047690610955	113.03886993162	343.107235522156	136.429458235799	135.078180420795	104.518111149104	126.309978607236	31.8911155511734	110.431192509162	331.710538985687	404.347057332702	139.037427754256	109.378331731983	128.130908534428	104.942442342979	69.7214625456564	86.9886396116569	138.875294276658	257.866920804816
Acbp4_OG0000311_OG0	0	138.377801222204	0.156815194570149	7.48218059766372	0	84.6677575745488	0	36.1434853597779	0	1.71429982969399	0	0	0	0	0.200335936067303	17.0098877871524	59.8020777377435	40.4779546599465	0	0	0	0	0	0.762113392692884	94.6345151445139	17.8283119878716	0.130322175345429	0	1.05937039077046	0	0.249898408561555	0	0	0	0	0	0	1.69666422550973	0	0	0	0	0	0	0.219578934418309	385.327653627066	0.545005553529646	0.242118725254892	0
Acbp4_OG0000311_OG1	0.240120524335889	0.250684422503993	0.104543463046766	0	0	0.129461403019188	0.173576569476714	280.700554882259	0.102350603144066	0.207793918750787	0.61304268192435	0	0.0790863045582833	0	0	0	0.111363273254643	0.114831077049494	0	0	0	0.114390536195314	0	648.93955387799	0	10.9034555462588	1.96729237304392	1.52250709264528	0	0.106894560296506	0.328032019507158	3.71906450247885	0.13817118380551	3.65336668529241	2.33148594617498	0	2.80654027229557	0	2.59444481139374	0.263473078775357	0.114602085858879	2.24628471838892	0.558884555851637	0.510841718749873	0.288232813138245	0.106574963190844	0.53655585502531	0.794549821895899	0
Acbp6_OG0010414	74.5335598970428	8.75020983457648	2.72137673061488	14.8569921441294	7.81827921477363	71.3830877653562	8.21523887833888	7.53731139686665	87.679502402707	10.4493882899755	6.52833340471614	92.2184336531266	83.0030415110502	8.82028327708366	5.21495595067121	7.22493561527879	28.8572675686155	34.511374690645	91.8428015971383	8.57844249435819	7.77131727094753	72.141706076991	5.05896260582467	27.2029511767567	7.31261255318743	1.43829479122933	63.0168426883042	1.21989698727479	0	5.7812694644834	4.92812078995614	73.6276597427859	7.63889259039037	66.5945209916888	67.7180817130481	7.95586977321831	100.165748219476	0.836476539750527	68.9115159577864	5.22486752956534	8.53963493198117	81.150626060365	7.72458296837799	9.00477514169031	7.2747455663805	23.4402033172011	4.72902334335972	7.63952251114815	3.32068999283068
ACC_OG0007193	67.1758669045299	48.5915579691847	40.8825059276157	32.9327945445292	104.858989269296	16.0674937362802	43.5378818499192	157.284683117621	35.7237082016569	19.9067165168977	41.0560966532628	33.7074870792056	61.5760582870805	41.676798829702	68.4109383800836	42.9354208668701	124.033703657322	19.6918711902995	70.6540634338254	116.334716444098	43.4085848507823	41.2857009641135	37.0812731280097	181.769666360754	16.7651782972489	135.375397065113	63.9311071205187	83.5332956085861	179.935667687484	151.558623332839	224.496193216054	49.3454774200751	198.132844908353	59.7331563747588	45.5295321899843	35.1650918069559	42.929701637639	19.0457858250396	56.0269597603423	204.543167189001	211.511110039705	47.3940197209954	38.3933835934948	53.7990550061402	36.0986287963812	31.9193149136176	33.4352253906645	49.5629100024083	96.1920757491951
AcCoAS_OG0000812	219.985258049919	22.4828842560154	70.8237872497953	31.6411305189947	116.14832226231	9.49441306676208	40.0721035390799	61.7533605315801	161.955977051251	8.87891943242316	30.8574103852458	67.2078806282108	190.925206831164	38.2227524058874	83.8679442981285	39.7089775524227	139.986983864389	9.47998770443047	221.797504503688	141.264803575583	37.9987393018906	153.544730158825	55.2035967159872	90.7722791763034	6.98797207530795	66.6100979278406	133.947712457167	51.3128228913452	81.6298379048963	123.464606242568	148.182395408037	147.520053536723	152.316492948388	135.977519994873	114.243532738176	33.0017180245241	130.284299156559	10.3671328766952	144.23901019027	169.180873569666	177.563209504791	125.13133766685	32.8983105331464	57.9059319558179	42.0713781857694	21.4900235492508	29.5794344548155	47.0369561147412	72.82804683864
Ace_OG0000652_OG0	15.2340027552257	0.789510053649773	3.15462941518503	1.95955383318433	5.25328358888184	0.942043226266748	3.48129021546367	0.484943102704998	6.59817778137961	0.252794231146324	2.92281041839229	5.48839757884001	12.3674695772263	3.74276915739053	4.50997981051781	2.83981006567319	5.57115461904161	0.80686051148671	12.0436449159186	9.37722217353732	2.96567010626312	7.86077017879042	4.26704767289923	0.216625785299902	1.03327901923466	0.224902718356608	4.79829890130633	0.160947317096136	0.153536041338081	0.881403204261048	1.79549442946339	4.15476891487318	2.03839819274955	7.9590885978711	4.20513790935396	1.32697636102532	3.44555997230107	0.915584858855257	6.57319459850135	1.80420843469633	2.2129736518703	4.28047584613462	1.92012669998227	2.36809277512992	2.31908090320757	1.41454100864963	1.47473063977729	2.21369470895607	1.08897919166507
Acer_OG0000953_OG0	239.792712989978	181.073344826445	375.15975127006	202.47152058149	558.142424098722	281.487490202672	244.461282339775	195.756867620636	192.754833360161	240.613467434134	194.590993803777	74.7310453932407	148.980394039178	218.737581119116	434.281080604869	186.924434387636	516.409350573936	163.375730295854	139.255089516798	566.398331838574	189.542861273663	216.456852740264	419.691910429061	300.944303439974	392.482442370684	64.3339412949265	30.0961546427579	31.8513071828142	47.2010416584933	75.1254291606445	72.7864290960526	35.7948898496909	121.362073081587	37.1869850032282	38.2610525762557	56.8383768494697	32.861429073528	805.430457590321	35.8304967410166	125.898552635845	114.306719658211	44.9518383262259	78.2136997147107	94.8761896196359	62.451661912179	551.633065928656	51.404050762748	94.2467778627994	94.6639503952343
Acer_OG0003808	2.3845584355452	46.0230227837333	71.538573470038	34.6554047979852	36.548211514328	45.5672829944828	29.6410851847393	204.57982646715	1.603204006201	44.3553331040826	19.6445462709995	10.3571774740478	2.29541543931375	15.408370075322	104.847156596017	16.6106540707578	72.4087503844502	42.181189734466	1.71333903415402	72.4071147518906	12.0745158468555	4.12815665386839	36.2094151561271	266.763033116772	49.5848178235541	52.137707133705	3.95581451989766	126.932183044027	170.783039911289	206.923644427206	176.90070628958	3.75511059128185	120.836167443034	3.471261562747	8.01390053441439	17.884066015129	2.79337226976681	34.5778406038585	2.46798895817652	115.555217047854	128.14285821214	2.51388063384659	16.7273343415955	30.5788382795563	24.9217702496547	46.3877111367572	17.5943999079523	31.2160904847015	82.2198890075849
Acf_OG0002671	20.5325812862014	7.97734015378391	7.15206925891439	13.2583109150787	10.3688639204739	18.7984143052947	16.1256384983367	25.4802284593734	12.9467690986165	23.3575494153472	16.9618936811617	13.5434451259275	20.1679073927895	16.5970504461717	10.2947752599712	14.4622004722219	8.4794454103072	29.2583444321403	19.8619099028789	14.9900915423886	18.9382021412829	15.8911098635699	11.7942985421627	7.97394011734592	22.753375477994	81.8964374081164	15.5072801559775	73.3473681657849	65.3807341510649	6.6653203669913	10.1902480643998	15.5589257493453	10.7565063942054	18.4854398248318	13.6903772444836	11.2866315007552	16.2677610214356	33.3738283518894	18.4982158658401	9.33848986144117	10.1398240895107	14.7770213438238	9.214217246806	11.8668432456752	13.0748425150498	31.1208581150282	11.8081725479825	10.5986184114769	10.8695682365801
Achl_OG0002770	35.1851063099673	6.68975285695467	2.4411117498103	5.18880282130882	4.22367188246974	16.8797070044649	4.833450022977	21.8516039583313	14.1019416855708	5.00271571576408	6.01631266946771	7.91759114998041	33.3549725781275	6.40029569627254	1.89827260014743	4.21706684815156	12.5818455038846	1.34899195615699	38.6036555551653	4.35098405132379	6.09635730185332	27.8053914087306	1.90621374336689	24.0036707910565	35.1284459863901	3.28167213816495	28.6891026527618	2.67857135258127	3.45266025629668	6.1980775972154	21.5563538473981	30.1039911898691	7.82671015696162	34.6848279195461	18.6989113927476	2.7556712207198	22.0059965351681	88.4090468272139	38.2449372186821	6.77671382907757	14.3463496294503	26.8547548820269	3.88454825417087	5.01264663092941	3.02112944958022	28.5526732156172	3.24407070548918	5.48120331994632	7.98740261646856
acj6_OG0008333	3.62484616982696	0	0.0409664143323134	0.0481439772160109	0.239744905776218	0.0434835097416784	0.019433638839444	0.00775215688775588	1.83346834195188	0	0.0457575201906508	0.910876075308281	3.40013009171175	0.041729815092873	0.0672888553996259	0	0.155852950007417	0.0321412285893749	2.61871474998227	0.391861326867437	0.105048661317539	2.02353261765664	0.106375809519414	0	0.0534243686953886	0.00622688666741752	2.17501150387128	0	0	0.0850991423270468	0.0691272703257158	1.78516446215005	0.181174122424554	1.89009055036356	1.54675359388968	0.0413325277021022	1.94858106461777	0.0130370496514845	2.05937196358409	0.0678608964391756	0.171736717240604	1.38606806038736	0.0196292645614639	0	0.148476172014704	0.0349360570285572	0.0167511387459499	0.0744169363682751	0.107823307689121
acj6_OG0008334	50.0982146841496	0.533877948429409	0.378495254418056	0.879153696408282	3.20529539138692	0.192998078173378	0.813258136027845	0.0884759862125208	35.2464239984274	0.044253484093935	0.739831833580029	14.1625324189741	53.7961046535712	0.825527239751195	1.02396411369447	0.464431300031895	2.25309875654098	0.538017936181585	43.0917764551068	5.05800882601371	0.959143014770942	40.0016479736507	1.21407561697451	0	0.591029428244567	0	38.9390669721047	0.026889843229907	0	1.47258086761151	1.91187336670587	37.0898270111671	2.22557002085853	34.9167762772161	27.6988446732458	0.685887568132877	39.5163650282912	0.413016017655572	34.4214342222272	2.40112568669261	2.59888158451824	28.8725231551776	0.740307787221329	0.685691704630854	2.47405092920169	0.926081566784842	0.758112872927328	0.808299972154338	2.1471128066094
Ack_OG0010507	49.9613843808555	33.4665995490934	42.9622030315951	70.7451189120462	54.7168377139571	23.8959242336971	74.8576721772952	43.8711942761559	44.1284531899329	25.7144024756115	87.3453201296078	46.4426974871365	53.7911934348142	76.7752716070693	57.7692660688115	80.5045385285634	50.2766496803365	26.8875812302754	46.7653965277839	61.1058777904822	88.7928642921132	48.7086195786842	50.0751320617711	36.5684390863118	20.0491355255611	45.2106233196005	36.9499457542381	37.7744851640853	38.290275429082	27.5074576122715	37.0684667350958	38.8727690712916	39.5590490598518	42.7499650883957	34.8722467341917	50.0507980218741	45.2398933124872	25.6230634074792	40.6233920816027	37.9960492330141	37.737497324337	36.0099602313238	37.5838808577076	42.134181433676	49.3912275063752	25.9064729756616	48.1940151315978	46.1142595596852	34.8177276363324
Ack-like_OG0006546	16.7860540854626	9.56614921149587	5.07055043652705	7.72889481142478	8.77468445049208	19.0553020082841	9.57375676039812	19.0284402187493	9.47709514288518	23.2594194003691	8.57608336378736	7.12723984582533	15.7173983311929	8.8087394239572	7.46817803542633	7.77982283244381	7.35651372091652	24.4920733649148	14.2502387278928	13.438257998327	9.74844503787076	10.9541605007681	5.64291120703785	12.5198673195286	22.8384700387896	22.7490360129762	9.66283485621443	18.6972079945158	17.9197811837934	6.15992286187169	8.78986599027433	8.07935039887972	6.6952930739068	9.36939170816578	7.84421277320391	5.87511528979867	7.46439122721218	35.0012931883733	9.505487338526	6.45865575124968	6.73018127787103	6.47816145360192	4.48702607977811	5.23246952568715	6.65447187286961	26.4901296434152	5.63434500795691	5.87392877914611	6.83740265033691
Acn_OG0009540	153.875842907608	46.678619511631	41.7217742667427	93.8416005011436	79.501302052232	99.0398169056077	84.889447701617	70.4386794901007	135.867510624923	104.082190228204	87.0649133894847	128.781460266088	156.356815093951	98.7080413644429	53.4014139834591	88.6959922896778	67.0344351255603	118.289409348213	157.735305972216	133.286356725516	92.1983178758933	132.610306045044	88.4706245647715	50.9976859024917	122.958659663231	124.303273460641	113.690200641677	101.249882262823	113.143438624163	52.5567457509075	55.6183542256193	120.066298985968	73.1146832910199	121.834299833139	94.6049513853314	82.5229329601959	181.908797664591	137.644149526095	129.367235576811	69.9717925737693	76.0578562060788	110.279084095877	64.5272992447423	81.2723117361527	101.798495754776	118.498463876943	79.971645267509	77.2556909032175	77.2315372841612
ACOX1_OG0006075	148.628948288253	42.2540363921856	59.8686914431008	76.2338052081622	76.6772176734418	23.4607122191538	106.571980902006	37.2852480522639	141.926797205676	18.7896594962564	87.9307751259676	59.4484241144081	140.664064996781	46.1716071709683	77.2721369615077	56.1418762670308	76.3428118894697	20.2306123362192	129.171783503935	84.0009840164242	75.5796339117592	127.246570745296	48.7880058494773	57.8419226895569	23.2875112110457	43.8188641910659	221.926199013884	28.7014652283818	45.2193189551118	96.2193568748951	118.26029711957	204.638080670656	146.054150213754	246.603007647856	194.518387941204	106.083502075683	213.910715057719	31.8356774906534	230.106950419927	138.332912483105	149.136510937564	220.370680327497	133.2036540663	143.300233096583	109.552279529271	27.6557395786189	83.9282223664953	123.808365377892	95.7725257026936
Acox57D-d_OG0006913	2.00057862385522	3.40384109215927	1.55369380719502	2.67246876079429	1.83504685903887	4.23283697914012	3.65840318560921	8.81223960123026	2.26782804498362	3.4531370263894	3.34064783444379	5.78268679304909	1.62412981190755	3.24298670674164	1.47964428241482	3.63381809019045	2.09137857740874	4.03374698316413	1.0120938437467	1.63816992460738	4.74105469253125	2.3336886304442	1.62599071302523	13.1625360760321	3.43179054731069	24.9437227584055	10.2502833710612	25.701228128385	25.512919446474	16.3651168486893	13.4116287236889	7.43944969547704	8.39301621969737	7.65071919484937	9.02498670322456	6.06484390856131	8.18354696246067	2.5251135543719	8.00459008810742	7.87542177671119	8.50480962456977	7.44522886586669	5.24207317207753	6.5992187658675	6.27842920507578	5.77071634851332	4.3505610219435	5.0447706269906	9.85135410712439
Acox57D-p_OG0001151	57.0237440313116	16.3067159711744	21.5346784673527	31.7278438648955	27.3277226597452	4.29085611128718	40.7280485977648	20.31090945115	55.782701345029	4.58603712755166	33.1364521840646	35.7378047798066	51.1874532647944	23.8293936106342	23.3327844367947	26.0518647233311	27.7688396126548	4.37506403558571	50.8762295600475	25.1484004040871	32.7545227610132	45.08870384923	20.1109377663647	38.5973257135887	8.81355439750575	49.3577667801126	70.3937704600018	58.3436032572592	46.8939884958477	48.8344023141103	53.6511168858696	70.3607823850965	66.5291711149188	86.8039540825171	57.1680544405204	33.2645668149638	72.2133419983677	10.1183262611554	77.9584052687149	65.3252935286374	68.4552091953937	76.7979780503142	46.9625626035851	50.8568066347107	34.8211484051862	11.1658271255492	24.3343088043308	45.9038912047976	36.6268746498374
Acp1_OG0009317	6.24313363273312	6.20443945697382	71.8213591131282	90.9471951957401	4.77213718183762	0.776768418115126	154.656723403752	0.519302950571521	0.0767629523580492	0.0779227195315449	85.0596721170035	558.800513674766	3.7961426187976	99.7400411014597	11.9199881960045	76.6535327844112	4.76077993163601	0.344493231148481	3.94477521775288	12.0937871412792	61.3628107031983	540.838455131447	6.53209592805154	0.762113392692884	5.88665310531588	1.5682740242145	2.83729993180619	0.467627178455335	1.43509375603038	8.58882521330956	108.692003812185	9.59518641639543	7.53704068918516	14.1705892287077	49.1721488362332	104.09813605491	24.016314682901	0.820862311008517	1.6256049918247	4.56410650461425	5.66003330330451	4.3830866521841	125.859205164772	76.9444392258737	111.546098684501	3.37812183325492	322.479266970583	68.8779349605117	80.4492495596447
Acp32CD_OG0009664	1.04188958128398	0.188260377741172	0.157021259214788	0	0	0.51852609251312	0	0	0	0.0520167431301246	0.102308042844142	0.885479998935634	0	0	0	0	0.111509611327251	0.229963944051811	0	1.68972266631814	0	0	0	0	1.10018802539985	0	1.31009891310312	0	0	0.054575454927108	0	0	0	0	0	0	0	3.05589819772712	0	0	2.98403874485051	0	0	0.347749771602816	0.0735792207681405	1.52354393289708	0	8.03208108873287	0
Acp65Aa_OG0003939	0.539058449834862	18.6921320340572	1.40816876740265	1.48939958605532	1.29500303866106	0.498230247982935	0.167001699420778	6.26205921608365	0.393894745433222	1.09957615338958	0.589821368215094	0	0.0760906112038029	1.00408679325993	2.44146774611314	0.139876699622401	0.428579869798173	0.220962830080086	0	1.20265520863085	0.180545754779589	0	1.98062265880865	4.5216803437675	2.21858785376227	17.7132709157707	0.0831704335119068	3.94780733570333	7.97775109351059	7.17187297386333	11.8017348927713	0.100452119099617	9.94207628598545	0.592065706536082	1.51136526159081	2.71770023855665	0.474603926317844	1.75954311326417	0.126136952513741	11.6566977578288	13.2607282916054	0	1.08687599555067	1.9868919111176	2.80266579609299	2.17621790415073	1.9129968801028	4.17198547185439	43.4331789095785
Acph-1_OG0001513	13.1679798335873	19.2935449608155	10.5563893746188	8.38762068113376	11.6324254849607	46.9015984379488	10.601747185983	43.0070120880038	8.97377272659889	39.0985682260206	9.26023360776225	4.26873480029875	15.1146350746502	8.70214735626842	13.2229487782548	8.84396880637768	10.3399395478198	49.6896413091408	14.013607067262	13.1146168762243	10.1212993131901	11.015431523951	10.5689672941529	15.0782188818042	26.005673707779	98.2338951585803	13.6014581132632	79.7259375114572	73.4795601044401	13.2325187323969	17.2112723158145	11.5070478123973	13.6422786902741	15.1915819089522	12.7566655728055	9.48811135917147	9.7170590414287	44.1312153502536	13.7735083583337	14.118103590378	15.6081429280993	13.3084746426359	11.5423095508263	10.0960006607547	10.6898344572647	38.9178973276596	9.49497495758251	11.1563962876745	16.945216135068
Acsf2_OG0008829	31.5535714794272	64.2938966769173	50.9171828998415	28.6361331177265	62.9965784132799	44.6263633413751	35.3847269329387	46.6704770133181	18.2550129223829	52.1301889944796	34.9306249666307	14.9691480811569	31.6150022927619	42.5818539845802	54.6332555848582	40.346899066862	54.3589217153149	57.1515978302963	33.1475069433896	41.7225962647478	44.0774585666504	29.3072685401904	39.2676029899912	62.0350586325472	16.3460361552205	33.1665018901901	18.7265137430813	26.9794443683021	24.4358941232205	38.7662377037991	41.8974550201478	17.235169947	53.0943523862115	22.6245013419984	33.2113170336321	47.675245062692	29.9691416398768	5.82471423425434	22.0145976366367	46.1540594995218	58.4242243617297	19.008863431498	50.6328671602161	56.6774374216953	50.4913612773307	14.7051983574736	47.3503906210039	53.0231452876226	38.6017499955758
Acsf3_OG0007972	0.682612276625867	0.298315767748114	0.24881453047882	0.375257365773438	0.995015348809855	0.513532478399901	0.37868787229407	0.576775000176677	0.223295875989994	1.15395394338021	0.567407542145494	0.116926996215516	0.627420760785132	0.44353949222607	0.662224463314613	0.317180064318156	0.485917207923176	1.11597156555804	0.584812163747442	0.892506645197366	0.930454436396633	0.272250667092648	0.314069824565821	0.27711410973242	2.01631392913911	0.851201361826951	0.763250274053128	0.639910875780985	0.431607144670791	0.622078117815758	0.827232626636848	0.460921653252078	1.31335346290922	1.07992106529804	0.753788689364842	0.456570772170657	1.20720682912276	1.75513323077479	0.855581574644581	1.60995918135889	1.48948244823803	1.05091551309677	1.70753939300987	1.6515935267853	0.615041145628828	1.59189339755587	1.110226851902	5.27127053269222	1.07194203277341
Acsl_OG0007133	156.608565263817	46.1270348709407	58.9162811623592	71.2907010916746	84.9935407077396	25.3233906506061	103.305222176125	116.64651538784	81.5678834128566	23.3347218114497	84.8004342943911	88.2547209016586	120.078869986658	58.9339913867168	95.7395773658717	59.8366528411502	108.682711511861	26.6699109018581	134.783593345534	108.674116507118	79.1183972023042	98.7945890823816	77.7247618617873	127.096025504785	16.7802142865416	104.715543818208	141.682310759887	97.5694140660305	136.284519715385	149.252479144017	200.033910929212	118.708949768658	153.238039682924	156.721064487363	113.008221224557	57.1309014344427	86.1842374103245	30.0761107624735	150.919615040042	154.93831565067	165.416915351639	121.830259343518	81.2441817619945	82.656095542414	63.5991077757102	30.3534202890982	62.5768987510069	69.8999913518366	104.070350101608
Act42A_OG0000022_OG0	7.88365781354498	6.11332410889413	68.1730268889974	682.246532247131	74.9874577499001	0.123004475187807	676.884124927134	0.745586081651813	1.03728890567951	0.197430132279426	574.95963478755	618.209552340855	0.300567401862403	1111.07444098693	49.8701591274571	1005.51324777737	49.8007671150017	0.0727358941909511	0.0757177439211994	208.355066314012	615.769981585572	45.1043881060403	63.4923870628872	0.241367583221936	0.247130692918383	1.12337008976322	0.138966551375898	1.77274283016443	0.316299001643975	72.5940614648389	15.2423341658653	0.134273529476566	33.6278034016933	2.99604990132472	5.97651267310849	85.0823084096988	2.33934706083031	0.226150668177724	0.168606237113245	54.0212723910208	64.4225377862115	0.214676788170226	248.386527237592	148.83894611536	96.7013827806442	0.17315075883651	99.2033660320221	248.419504239401	4.38917210732579
Act42A_OG0000022_OG1	476.630347453987	9.72794828439105	141.990350713101	19830.633773095	93.9596649161862	1.44625169206157	22261.0435576879	3.98965711284762	0.391159365256603	0.824682115042184	23679.4055530804	23379.1383798731	12.8804495743326	21607.7445829121	87.714368995591	16251.2829358378	60.5339303598961	0.641405992871361	37.8363786493268	105.907153955598	22062.4003547942	5364.14745374873	72.064193662807	7.61760562418489	2.30152880569768	63.3235309961612	7.23270603706628	2.79730064860179	5.01369048479112	125.57409812773	136.307857414163	4.36778202042129	336.781981034375	952.383267365054	1807.86264304224	9248.16134723832	1694.90382393089	1.51642208090967	4.94622556552876	136.612733840912	238.104268023701	2.50196300186112	14126.1136553752	8310.99485579804	7722.5113568817	0.608163027216385	13688.9366331038	8387.49116074098	126.331877041073
Act42A_OG0000022_OG3	132.988709108648	14300.6122325021	5365.20825921493	1810.15562060148	7233.27332402248	13595.2905219401	1946.31619739363	6672.9980895838	1.10610376512366	12972.8532745431	1640.0944309299	1299.67904423086	15.7530417766983	1631.35367843803	5119.52245013529	1195.71612881419	5812.35681181333	13274.2314127525	14.0837530425709	4502.74832507178	1251.26160911965	235.681595598278	5045.33990101513	7231.83767427508	20353.4729848068	3310.22635888272	18.9101277788514	2650.90564115119	3254.96560814997	2347.99225828704	4071.5709773942	5.69884718823706	3470.81093699854	205.536129053219	730.247831259169	4476.49824985473	570.341620651066	12485.7994244691	1.93405365824591	2925.92581655659	3115.55451981484	1.40715495162762	1052.30756654579	1607.53370176178	3868.35362870507	14306.8287009078	3646.10964921488	1598.03821996647	5937.23958232927
Act42A_OG0000022_OG4	66.1991035990123	6357.5937738349	423.301940340355	4904.92762227384	695.299737681396	3179.52863702581	5191.82449961978	2424.63301300462	0.690187253059983	4002.78804426033	5372.02412221582	6017.26433968393	15.5992486650203	6808.07099583474	485.031739216595	6086.36248729084	557.02677387357	3271.34765981189	35.1187607197416	452.733912516866	5817.18997089851	793.438269152579	786.515639565449	2683.47982753912	1962.08746608379	1093.93618750456	5.30215193746084	801.212957585383	1061.84238001504	530.281683346304	660.693354602883	9.30506647312684	890.667835711763	385.756032352265	985.061065306525	7577.96142171958	814.619209206652	1273.31271810782	1.19952893071917	713.432752450936	751.101969301316	0.769302819483639	4212.98071503922	4253.02448333232	6730.96799203546	976.034922208515	8034.84083407072	3973.54281553167	1062.48072140229
Act42A_OG0000022_OG5	77.3717203499259	284.038872296636	83.6099760585663	77.828377661411	50.4157289175023	691.594729960283	101.774086987542	468.407217286339	61.3231374343795	774.144427340909	84.0573744578396	59.47374735506	70.2899478307583	52.3790571019507	77.2736481752556	78.1358671172127	64.582814362153	782.594419037999	70.1031726991629	87.8747167750573	63.2076307732961	76.4434498084975	77.6317792361797	202.099320227854	845.229616227878	780.491729149972	26.9208708868868	493.007333193977	534.921672601766	43.2352549556082	55.1607612837979	29.2950381739507	44.7652625960752	30.684123354918	30.1205288364915	39.749309003821	19.0981879960724	1309.82928651181	24.656983575894	56.0802448173347	45.842457027953	25.6585116851308	33.495979243409	37.7313118336466	37.6097907953937	958.113634792024	48.4509937087855	63.3485432158941	45.1045697374282
Actn_OG0003148_OG0	35.2700471327049	209.96870991576	179.894287696275	458.904392424908	202.023686109767	213.733979527224	596.485817296984	131.270426000121	20.9647587958473	208.228995321366	650.225025738007	514.547876133879	25.6040031113886	616.627827026854	219.375924716212	573.106294708741	175.751409360228	224.332810109084	23.694669121945	176.029943252001	623.182221092692	102.633066422219	183.791856635397	136.575075579351	298.838114720634	82.868043073219	14.9196251618611	66.7528348495977	66.5766309249005	51.329214982844	100.811174164585	14.7800315587911	95.8986912559955	51.3940093452262	68.9054801037904	437.036730505143	65.9993127167784	199.242688645806	13.2317093869295	84.3314768625416	90.2149857310291	12.2754337172974	437.645016979176	367.384420156093	349.373340159144	231.254123122932	519.775291713422	346.312016664713	143.062124050671
Actn3_OG0011403_OG0	0.0165915705063427	0	0	0	0	0	0	0	0	0	0	0	0	0	0	0	0	0	0	0	0	0	0	0	0	0	0	0	0	0	0	0	0.0583439695938162	0.0367301303407935	0	0	0	0	0	0.250320985644999	0.0483917154690519	0	0.825978320677624	0.0359512175224952	0	0	0	3.99251532436136	0
ACXB_OG0000046_OG0	0	0	0	0	0	0.021529809930297	0	0	0	0	0.0169917984732415	0.0784344861562657	0	0	0	0.0120888636076977	0	0	0	0	0	0	0	0	0	0	0.0320133776960725	0	0	0	0	0	0	0.016278125946488	0	0	0	0	0	0	0	0	0.143808725475122	0	0	0	0	0.341986845488172	0.0143625373104916
ACXB_OG0000046_OG1	0.0149230763839775	0	0	0.0801732099173403	0	0	0.0809061328243552	0	0	0.0193710504144971	0.0380995451942219	0	0	0.0555934664100012	0	0.0948711062768033	0	0.0107048300356881	0	0.139834048236208	0.0699741804675481	0	0.0147621270611926	0.0473640327242458	0	0.012453773334835	0.00801109209529016	0.0118830720565852	0	0.0700816466222738	0.0614464625117474	0.00967568814173466	0.219997148658387	0.0407347101371457	0.0727884044183379	0.30310520314875	0.0571431397248614	0.052148198605938	0	0.135721792878351	0.257605075860906	0	0.929118522575958	0.255173598136432	0.499419851322185	0	0.318271636173048	3.34876213657238	0.11501152820173
ACXB_OG0000046_OG2	0	0	0.00935220930284523	0	0.0109462571945993	0	0	0	0	0	0	0	0	0	0	0	0	0	0	0	0	0	0	0	0	0	0	0	0	0.00997545088853337	0	0	0.0257884003533796	0.202936848669744	0	0	0	0.0129898936966323	0	0.196699457894503	0.0427788832673123	0	0.404204124460579	0.0953439812665546	0	0	0	4.95307069585821	0
ACXB_OG0000046_OG2.2	0	0	0	0	0.0116579418334079	0.0123342822081297	0	0	0	0	0	0.101102817582898	0.00753485422273217	0	0	0.0277025121532737	0.0106100042785744	0	0	0	0	0	0	0	0	0	0.00831286603157683	0	0.0135148206557356	0.0103887983010417	0	0	0.0537139609570392	0.00845383336447444	0.0251767693836072	0	0	0	0	0.0256062484897195	0.0779651056232301	0	0.122212136365598	0	0.0560251625738327	0.0103577375074979	0	0.123552297769448	0.0149179945545438
ACXD_OG0004078_OG0	2.21221802880748	1.07654489381795	0.633817170190861	0.408945908183675	1.2909624675576	0.353968884448406	0.428160051213894	11.3629966745118	1.72468749964142	0.0957197337896076	0.267213924071238	0.739378101451345	2.32687700595467	0.536124613169631	0.738273866112609	0.488237328759999	0.754594759834974	0.286665662238065	1.88761028112196	1.35222724175418	0.418269026283447	2.13494499332141	1.08712011482767	4.48457957238422	0.122780275909874	3.15055049507378	10.4072569376449	3.05344161673329	3.14980146683603	1.16283335500061	0.904330089973622	10.9456063760383	1.55454552715491	12.7873360558965	9.29384882028876	0.67954898452287	12.8286062636562	0.11408547954549	14.430562784174	1.59012140938989	1.76755073085655	11.9619278580496	0.281083207744212	0.355248418968914	0.837562158008382	0.206460777748609	0.453087019665193	0.355206909211066	0.834896450728169
Acyp_OG0009408	0.254835431119704	0	0	0	0	0	0	0	0	0	0	0	0	0	0	0	0	0	0	0	0	0	0	0	0	0	0	0	0	0.114276781311458	0	0	0.147713392631858	0.0929921670092188	0	0	0	0.297619277126707	0	0.985840566854201	0	0	1.49370388891287	0.182040280990977	0	0	0	9.17375810938149	0
Acyp2_OG0011498	60.6832008164907	44.9632331077297	55.6510568117475	104.774456364198	49.6278583848176	29.7340999406106	84.9324852465524	44.4640587645803	64.8615994622146	33.4395296325169	105.482892431757	53.7993368062998	64.1517488523417	113.147162928963	49.7568225083286	104.416828230222	55.1753378749241	40.8398114612134	64.7046285992093	61.7398569482371	93.8386560466914	57.8174972643003	75.9025715698282	34.6369781346357	34.6096680527263	50.9328258631014	44.7450128986614	40.9675834867619	43.2509084447806	35.4463673532912	30.8933713586158	41.696873486381	49.3169405068761	43.6450843884495	56.0724753987542	59.8391317621366	31.8683433960049	38.7769312562306	43.426708596111	44.5180601171257	46.7998358473031	45.3845168689001	75.1922595694871	67.650486754201	59.6509300736135	34.4969425332032	63.9785251427726	72.9425983733143	42.1533714677282
Ada_OG0002342	4.36071018368357	4.92419313582016	3.99085517543214	4.20740894737806	1.40585932990832	4.70216913028252	2.12293600002989	16.3210653399077	4.5140797625961	6.85416730634282	4.39267742709607	2.3160872112238	4.4552977330538	3.31532826679487	3.56395291711948	2.64024073878703	2.39387705484544	7.78829492716133	5.87762669957956	2.36272612777322	2.43420638253415	5.21467285770527	2.1128222556103	9.46229016306967	5.47212735193069	8.73736083332735	4.73816951428642	8.48237848382703	8.07505864696265	3.26698478458029	3.32095989738959	5.80163048375341	4.53959855815893	5.18406086411116	4.89888236567961	2.80990464733607	5.12787756520119	6.11544447521461	7.58241222741533	3.17065011531193	4.94734828893843	7.26908743896277	3.20268987830084	3.18759181067912	3.08320904557357	6.59586450373818	2.52811559332261	4.06749897965227	3.75303166459662
Ada1-2_OG0003777_OG0	16.6168303259299	10.4769461578646	9.30746184425233	16.6508794539001	11.1317404057967	12.4821929066092	14.1038047457768	10.8214256483585	16.6328085260384	11.7946372698278	13.108478979311	17.556779382978	14.7277260159002	12.5777239531213	9.45013229848905	12.7173611595468	9.22190174942253	11.6519562580395	17.3811626431193	13.1698108540233	13.788537215024	16.6770896519444	16.0682288480241	7.99985762309357	0	0	0	0	0	0	0	0	0	0.0680063928431055	0	0	0	0	0	0	0	0	0	0	0	0	0	0	0.120006978416552
Ada2a_OG0005051	5.25150783795526	2.65452262325618	2.21404254001276	3.14275487586168	3.2265688788874	4.6771194832447	3.49584156847461	5.00296745579487	4.12269345002205	5.7597416819513	3.77614247073075	3.01121105687092	6.09205898398796	2.81691488376137	2.10751221244862	2.26394440260779	2.72843053895491	6.38973929992899	5.06322696762654	3.60757238713224	3.23388439678231	3.80013465202527	3.32077065024987	3.29660765912794	15.8503346665588	9.0461863338838	10.4598890330095	9.08876701170857	6.51332941024193	9.01672592783662	7.92558413834435	9.80887987072187	11.0399986561009	9.73392707200112	9.47086363951418	10.50655047549	17.6375398882818	16.0486224003308	12.0145101877902	10.3025043998788	11.027030274498	8.82138195332779	6.18897310117031	9.38314964231695	11.24013261662	12.8522051585506	6.89882714363868	10.5752579690193	7.48236281091153
Ada2b_OG0004799	26.5147973161492	18.7690158426115	13.4202454790745	17.1551411508536	18.7922123797936	23.7489751538532	17.5497708206844	35.7053363330893	20.9911481328442	25.5073199595356	19.1771478295609	26.9281652980884	26.5780318720028	17.5044404994199	19.0293926183167	16.3723639868705	15.836650334484	25.8161815260559	25.8646204513045	17.9643216212186	17.5848059412508	23.3507240175182	22.0851506431061	21.8043628717388	19.0634215582536	86.3855966510241	19.6614904822148	87.3616864996683	76.3880935213658	11.2116816151796	14.204610645714	20.719923766281	12.933655997264	20.0287370439634	17.1288062980292	13.769681208687	18.7310349586776	22.2514529092792	19.9969115385117	13.1853050095881	14.0556290911582	18.8440911344598	12.5896469484619	13.1134866133761	15.1157108602615	19.2059865826636	13.9822681054787	12.8352935751372	17.6916820392281
Ada3_OG0007872	30.2761786391083	16.3569334027366	18.6037283522383	34.218732525611	24.7058663543362	20.4978487532428	31.4427199632806	28.1182335344187	19.1475302001611	25.2441615095548	39.5342782470208	22.569276815985	34.1374376128429	31.0883824037358	23.7667997926072	34.7936170837987	22.6374860688785	23.6829813662843	32.8536570476099	23.5844287176607	32.7512161394783	28.6028398456854	24.3860173514303	17.3581593180616	22.4127560846109	44.402638703925	27.829325079632	43.5439307698784	41.1515282885657	12.7077149402549	18.4341227249689	26.8368362594293	17.1943696091481	29.490544671308	26.7443775616173	34.6344472128798	21.0100337525681	30.3860371189568	27.055243347558	16.9736614689374	17.5545004654504	24.6493944960653	18.8766605352997	21.6636654871765	31.526801544362	25.1418634421821	33.2815636853334	21.83736924272	19.0304479396188
AdamTS-A_OG0005247	3.57091078955611	12.2329756860464	27.9550430396331	35.4219805381705	60.1536407023293	19.9627062538879	45.2073451621716	29.6302024755423	0.272008348248855	14.0232677371732	59.172266238512	19.2481028596179	1.76194145480293	49.6369622891685	48.634833894546	51.7000723233022	47.9456078562906	19.3300172661601	1.26173765026303	43.1086030054328	46.0193926443625	4.60536502445464	38.2519706758282	24.6208547187001	12.1213680647803	13.9429552273854	0.764085677478404	10.6949342146183	12.7891198010298	8.98500529176089	15.2121736426585	0.470716607052706	11.8376208492138	2.29983819143078	3.72748798830763	18.0884118336118	1.95330212370612	27.0722424840938	0.132214193758012	10.1806120089493	10.7459295590444	0.190126144478938	14.1148653930315	14.8539793029833	15.1896236628468	18.6319122170661	21.4348868925223	13.5191144335739	15.028015631037
AdamTS-A_OG0012010	1.48428483405857	5.70528905818268	9.0765467264253	4.63954561319887	20.0095159778957	9.16655473943824	6.29138260561284	17.6259693506373	0.431367033162489	10.3340696893782	4.65071539008539	0.993879467831884	0.999951837501304	3.89575520671899	25.4426638805474	5.02442056431261	17.835370245362	18.0035820933394	0.806092441922149	13.5921324508182	2.68901332118627	0.771376890095837	10.0109756580355	14.561086856849	1.49232625524779	3.81326379473958	0.284025084177167	1.41710732316613	3.02242834733387	1.71022958365182	3.76290084155403	0.124742413109665	2.37747125083132	0.341358141923076	0.19550291670344	0.666092061096281	0.368354841408935	5.33648543160032	0.0783190438384849	2.78373077380047	2.490852199978	0	0.843558202474975	0.668238348161886	0.652570780135536	5.05100482723283	0.97182737548266	0.911439132667792	2.54851013056992
AdamTS-B_OG0008089	16.1385466090191	9.52968151551509	5.89621618829728	43.0243806501565	9.26832490242024	24.6946236669652	41.7140754093246	2.37361290396006	12.1492668812165	35.2619724739784	52.1029060792882	13.9960937834377	16.0699621017116	68.6678728757543	7.43759784150406	63.3736232268686	9.8846182701706	34.8567730145227	16.8902724717108	9.67260764099654	52.0639088669946	18.8910301180405	5.04556661526866	4.53498014165971	29.0624870797829	1.67780335121133	45.3540484344419	1.60091705406717	2.12352933980968	6.36080061371633	9.68928071846967	42.9128921950994	12.0951491237619	42.3065779323037	33.0031812955125	40.5397925876122	54.6241159938676	31.0360999050379	42.4182354363168	10.2285198452581	10.9111036676489	44.1637797355119	22.8388929557823	34.841525050994	38.6113163008503	36.163443757454	41.429407895275	31.2731453889345	9.88223452685098
Adar-PQ_OG0007649	10.0618419239097	4.1392198277	5.75395911158252	25.0895058501625	8.05088696488971	5.69382522843294	31.3475849582409	5.43621126737071	7.40298671888685	5.71315398747957	46.5597829287217	13.9452041067204	8.85670622398164	27.3446934151483	6.2834652749848	21.3964847878335	6.05654597533518	6.05467305188576	10.094234114413	8.53231512183371	36.4837714877349	10.7577055563808	7.03617506021099	4.01582481190538	7.17621474730571	12.0532222418503	8.33563819528044	10.1556475767532	10.4118928012351	5.40801870577712	7.21370870295193	5.05750002780863	9.21498745936994	13.6747710175079	8.163749496462	14.8748168948959	9.83115586218129	12.4264227319719	10.400485573833	8.40647551572057	8.17564652086095	5.6904270590112	13.2505403430167	14.3320778099597	13.5730454935732	8.32841972624706	14.5852813802872	11.5861569462579	6.22867270015895
Adat1_OG0003596	4.63095124316938	2.08302960767251	1.64085947533256	2.85849225885899	2.52305923202786	2.35069699391625	2.40385321783381	2.47184848717921	2.5829059316857	2.97365182677569	2.9557768727031	0.544305556696298	4.60010153872167	2.7988369002985	1.72631968171727	1.34227398345244	2.19344269389437	3.14523989634191	4.70893420030774	2.19275713806265	1.67478792236575	3.09796922258199	1.31582064545682	2.970887910449	4.07148314428912	6.09546473704443	3.8409862090527	4.55003882340707	4.33650409759381	1.60005910722635	1.79016668179873	2.77056819705213	3.27469045776606	3.55348472515002	3.43335259197	2.2936610860205	4.22382196955474	5.16552909752791	2.750822306875	1.10919830786612	2.03707285411846	3.54367199115609	1.91714065613249	2.44265492269279	3.82007187275688	5.18464438175474	2.50983621146005	2.57687681157664	2.3933704398144
Adck1_OG0006032	21.730622273628	48.9464312188719	15.0430841993112	19.5355451643645	15.3647035109549	10.368751348462	19.6748629205966	33.4926966643427	22.3460418675552	12.3408487524127	17.9384151986367	22.408322823421	22.2410506957396	19.0241568335464	15.4106396426119	20.8868140659435	11.9679147133368	14.8087084339896	19.7971325492971	15.3565643825104	19.1052574238259	21.4031893575849	15.6922637915696	17.5012280674126	14.7166327632897	47.6914581191793	22.954544587182	36.1534262343281	33.5709432214249	13.4939111722868	18.7400006572732	22.3459326512781	14.6730395173748	25.1271477556553	19.7524044475646	13.4189003508282	22.9088207707915	10.9662074361294	22.5612457505083	12.7455101857579	15.7604472111604	25.3853768605662	15.19167983781	16.0823919670719	13.6112798990016	17.4552661587518	14.5847379021344	15.1549027814901	14.2497571960868
Adck5_OG0010063	41.1310153707331	29.1347138012318	29.5044884598651	37.4525768337079	37.6749958099358	14.3863984105072	40.2102980716473	34.7398714588092	32.1954246788127	14.437027643578	42.0120294310739	26.2052886351673	36.7038563080863	34.0991062568193	36.2793540518917	36.1866202541655	29.770427622462	17.4642473848483	36.7508767644442	31.3091239313565	37.0720616480756	36.1396421790888	26.2249111305219	33.1340950516016	3.32408542907981	18.3593424212419	10.6034617574687	15.5519644539163	15.6088547001508	8.62191329718052	12.8382100283399	12.0883915110731	10.4858309993346	12.4595182616736	12.1457491692935	8.03664463174174	11.6603216692037	4.36925877169895	13.3753086166033	10.8088207530144	13.0912880676319	11.8914850907561	12.1578908526935	10.0809945339746	8.47475493085531	4.23454935881485	7.46165200853986	13.480345330439	10.7645890008297
ADD1_OG0006579	14.8044714436031	4.9097534721212	4.5447401453011	5.58837894167285	8.05185170615013	10.9360522147338	7.37102096045433	10.7474130319002	7.05348825073515	12.7606829504101	7.34988549063805	5.70849223623219	15.3156527479389	7.27259158161307	6.4660913729568	6.97212939669629	7.66440407079856	14.6290875271086	15.0610650060312	7.11574368840456	8.41534908898186	10.6156505910355	6.28980085798869	8.00951335584979	14.4896285821691	33.4812768261355	11.7056857759809	30.8189638246019	29.9635283529562	7.00557549548077	7.53066024697426	10.798652254531	9.9240421132459	14.1524495142268	9.92832721467243	9.01479566288198	14.4753418721681	19.3235689044331	15.083818592215	10.8171609256219	10.08705218529	10.7827000427732	6.98305342513855	9.82963747658826	10.0581853014659	17.1637806488868	7.57579183359743	10.2126902017262	7.31089444324663
Adf1_OG0001636_OG0	30.3717187220028	21.7890988652318	13.7612880065845	21.8887917550771	19.8540891398371	22.3219266117582	24.3000162755972	21.8279112557013	19.5833931642894	27.3791120017247	22.4287493331803	25.0181044778642	27.9745166223927	21.2937902660942	18.9552571835487	22.392176339552	18.4849493995018	29.300074240346	30.5781544280917	23.1772494978816	21.6589053180572	26.5088188169663	25.5716584567252	14.8892659902716	12.2074396963019	16.5180995041806	10.8678120209641	18.2459676060411	14.9113803853533	8.11446398055072	9.30477022961505	9.92392154281801	10.0749677054772	11.4815184504218	11.2371576928986	13.5714516304335	8.85803269129173	18.0802777293379	12.135946927675	10.7571892743034	10.3689724132617	9.87004142609837	11.6692570814644	11.6859049137361	14.1706932143108	15.5507847952753	12.5057234164996	12.294487106084	10.0620656620905
Adgf-A_OG0001991_OG0	0.0902561793286213	0	0	0	0.120732802716459	0.0912408334263976	0	0.0195194893740535	0.0577071103187407	0	0.0288037072158315	0.132958496325568	0.222951402417358	0	0	0	0	0.0485578694293641	0.112330060349245	0.0176193659866007	0	0.0483715807884737	0	0	0.153358163483545	0	0.116419106228859	0.0191875161148145	0.0210300960731298	0.0484972975788369	0.0744128907088336	0.0937396093825267	0.20895759332838	0.434108803084067	0.097942453776401	0.155725157125909	0.313713380760701	0.0842033437435466	0.137326123369786	0.438298122839661	0.173313822693967	0.239793720713471	1.01424770510942	0.437778776560559	0.174358888135211	0.145056895972532	0.297527455365735	4.97464569615151	0.162494794925109
Adgf-A_OG0003900	2.52204427479495	21.3995740982334	63.7081647709189	1.84202500156463	102.312240070649	9.38504199011314	3.61048647028834	31.0863167341041	0.105393458913214	7.48900515281551	1.1783674469854	1.60267093428977	0.732937671163117	5.06618000552924	91.8136346305592	2.39529396975008	81.556200909853	9.03391600861481	0.213360323816872	72.9308320862851	2.20285339291075	0.494723610864168	87.6619471070083	24.5633265996769	2.94595687129303	33.5518142445891	0.443724296752532	16.6653299817876	21.4398390227327	140.341323710161	227.452037727553	0.192932702742535	362.263729306743	2.74359302815831	1.02135336087129	2.47250515847578	0.607696609140489	6.06568832363867	0.0807547031106737	343.151505333659	338.185347871666	0.191931408361949	1.76857744101737	4.02811705948291	2.66155570587683	5.08645440944613	2.59790850985445	2.57204084973186	327.563069269561
Adgf-A2_OG0010109	0.253204413830061	0.19825794493829	1.21952906374066	0.0680161720668749	1.57255169199112	0.307160111366749	0.0343189792271033	0.492839250651374	0.0202364191997348	0.143795117101284	0.161611667056341	0.233125853378314	0.0625467193289174	0.0884316932606415	1.16188605162853	0.0862343119623311	1.25504733018739	0.136224100744755	0.126052165282412	1.01330098429323	0.111306879438584	0	0.407019498125701	0.401820034756601	0.340662795446521	1.59434909312672	0	0.62949812484372	0.977427638321973	16.9936655063681	17.8351639836848	0	38.3617677576174	0.41359657185831	0.0267772157279712	0.364927359968133	0.126130049862782	0.287762228418451	0	35.4586629526854	34.9216798360935	0	1.76196417067169	0.704044676482197	0.417106138243326	0.154226268848289	0.110922604644655	10.3810990191553	19.0395686910876
Adgf-B_OG0010108	0.199909637960213	4.32587493326914	5.81561952210987	0.156218311767423	7.80706241900795	0.411529871099134	0.118234814607797	1.69791639333468	0	0.188723439914302	0.185593374503915	0.0267719618271759	0.143656171807895	0.609324932943705	7.42962175296081	0.0330102342374676	6.87771080686842	0.3389501338654	0.0361892911947568	5.96023880510974	0.170431749446287	0.077919179303483	5.14159255171065	2.50911527886283	0	0	0.0203829018089525	0	0	0	0	0	0.0987787834964271	0.062185648628086	0	0	0	0	0	0.188357293385584	0	0	0.0665912324860171	0.0405779444080872	0	0	0	4.16551550715621	0
Adgf-C_OG0001030_OG0	0.96540076730202	2.55673602700476	10.3842613015168	0.610182325758231	15.8438919255181	1.07926691986247	1.20073288913151	2.57910795004515	0.2904698681407	0.313287060462953	0.5436900880195	1.63129490306708	0.505003609553731	0.819777166404554	12.2001600544524	0.567321139250631	14.2419006174692	1.01840410511772	0.0565415555165753	15.8528768981256	0.366134687066988	0.0811597659039382	6.26360212555773	3.55972237843934	4.36857373307301	7.18420984103945	0.383833865233522	4.82809879054534	7.16382029187243	42.8648178389735	66.2710643268569	0.797373639272193	78.8194826372097	3.74729103421193	6.50999322633273	32.3986437041838	4.86248892784548	4.67231895774937	0.4889854587708	79.9254627604112	77.5731207117221	0.735258042303609	52.9936487408529	39.3679838839188	32.0255264776002	5.87294285795037	45.6194421284019	37.0529243612943	82.7680782772935
Adgf-D_OG0002208_OG0	0.722257261357688	9.44634978142184	34.0310981367338	15.1761978873847	36.8053495198408	3.11525018212488	10.5000121120032	57.8290299409598	0.119723271309308	1.44102348523161	4.98554272291285	3.70420621309132	0.39647213206192	12.0331875171203	31.3569673264642	11.4912389705582	68.5383799939476	3.68426445101954	0.173121315377725	105.924173988375	5.64443043889873	1.22337668183621	19.3170849597977	76.7090527963584	8.44179024813818	5.74090825683197	0.29902287748635	20.9355040327429	24.5016007127138	83.0914012782854	69.007402542704	0.361155766952553	71.1997233492753	1.55087749532448	4.77722944662276	18.8990836016017	2.28223608922445	2.82240936881316	0.634900722137817	72.420288228019	76.0617770742479	0.254063288330454	20.5639982003703	28.9013201666171	28.6170659678395	7.26529322240022	24.2286231283448	28.388037782957	48.9930928551802
Adgf-E_OG0006152	0.0360891202256307	0	0.0942746968540067	0	0	0	0	0	0	0	0	0	0	0.0672220405969453	0.0903289841912926	0	0	0	0	0	0	0	0	0	0.0274666531603018	0	0	0	0	0.0231624831101612	0	0	0.0598793372147061	0.0188483563590914	0.028066600135925	0.0956248625224448	0	0.030161864031318	0.0562178131024287	0.542362135564165	0.0248325908328029	0	0.423857296137202	0.221383813164839	0.124911644663495	0	0.0387545942319513	4.85511759590073	0
Adh_OG0003395_OG0	0.091166835846511	5.49650889611333	0.982380389302682	4.70196102503562	2.75260735571903	0.442374839016238	3.65756188327838	1.38015044262506	0.0582893569475172	0.207095060279652	2.85124410285144	0.570775024724977	0.315281276916206	4.45760504631089	0.722586866562632	5.75438942751527	2.69544066095039	0.490478030895259	0.136156122477134	1.88649682501826	4.48854558070871	0.260584719225201	0.58619325327969	0.3255215275964	0.719732361653808	4.41077069310329	0.0766837819407079	4.0569817374098	5.23615289362436	10.3819793986819	9.85197942139123	0.185235259003773	17.5488073022481	1.76764106803006	3.21276963007664	22.1120618393664	2.07854530356112	0.249586513482319	0.155065658997587	19.6054488726098	16.7472143121172	0.0394872671367937	17.829172581067	25.7996763949019	22.6968316628309	0.987320334672244	23.9983410648039	22.6522166134612	8.85317890581105
Adi1_OG0010940	81.2730380112951	111.56016496378	144.908296083257	110.737121749579	136.95684310164	50.1362482796928	105.299379406817	114.636217872673	87.6140406269845	36.3286523251485	117.196327607787	71.3178007979407	76.2680069413215	101.523844379578	121.861689749837	102.776336365092	179.340278936238	43.4421752064621	74.6047553680733	159.384743306174	99.5568753088954	78.9714086907399	156.326502143952	142.111758977155	62.5069893573168	133.602996220912	64.294636648383	157.721131919495	155.41643750699	160.161085116467	157.753061098222	70.8676037010707	147.732359095765	76.1542099094712	91.3630442183094	127.857204648509	76.2043998493706	50.0003624085132	68.7211685880193	140.96340100984	157.906959355829	76.8987672709992	113.321901610089	132.012283943622	128.9031085995	54.7533222208108	115.158665289496	125.204624894215	121.586395613449
AdipoR_OG0004727	150.818423127258	106.568950500481	157.597720278719	143.575854849214	157.905678502715	69.6548619619214	208.129328584748	198.707028783935	121.494213256237	69.0550547920342	192.53922418668	82.5701457440949	141.768786434296	168.658438476504	203.193046443733	165.625925805666	187.963886782826	72.0305219547	141.135139617529	197.780170141133	190.647255435219	140.740939889161	91.1644867112549	223.514963002308	37.8359046300603	125.00230507979	96.8983183819494	130.096911636881	169.052043764487	273.008263952754	316.199073977562	119.292076788865	208.87219155691	116.375106969129	112.492879182928	105.255830684524	62.8454997142371	56.020605155018	109.200856628111	210.267301421712	218.730344234836	110.036834397365	121.937228131197	122.039008721769	113.626555310305	58.1370439841442	104.814589146092	113.912937434693	157.730272255544
Adk1_OG0004951	0.321003227270083	0	0.244576680654145	0.0574855980582754	0.368053495198408	0	0	0	0	0	0	0	0.0528629509415894	0	0	0	1.63762623933407	0	0.1598042911179	0.710199549517797	0	0.152922085229526	0	0	0	0	0	0	0	0.0360036508570478	0	0	0.279228449779282	0.410169105659461	0	0	0.041099295621084	0	0	0.798674267514854	0.192998290806728	0.0890095925885949	1.12944294054613	0.114705973400755	0.0970810258350748	0	0	14.6653566604347	0
Adk2_OG0003918_OG0	42.7046047859099	53.2900191197242	61.5985600571145	52.7450770493653	63.7476072077499	23.7473014532187	51.8943054506119	72.6281929606459	43.1934548562967	23.24674238719	50.1448132706256	33.6050543874576	37.2818201471107	49.3347575268795	68.8571956968732	55.9747722168293	88.162982432912	30.683568660017	38.3325327535396	84.4730033557575	43.0024755410617	41.6661895025633	32.6952442202604	79.186479137602	29.3335224825892	64.7279919796596	30.669673862369	58.7667334477488	62.1470534251372	76.3132318763002	76.4388882572546	33.9940369034342	85.0020949984288	33.2120407192306	33.9816231447929	43.959244217677	32.1658205386109	23.7233095976973	31.1793759440989	84.0355542192206	86.8164818000034	33.4605321137159	45.0517382827627	51.4946865463857	44.0720491567691	36.1747141463576	43.3717635787649	48.7949788450615	43.2349540425159
Adk3_OG0002958	103.057330596558	17.983657239655	91.0946846914685	94.3503002987236	140.877299562817	18.9427597899872	92.0998074780387	38.6168221682175	94.9369999557103	18.7016316145961	92.2924848151954	55.7028933429176	102.382669216569	110.214047157827	100.543799169741	100.066602519995	125.169186646606	19.0875354020961	114.200439682463	117.340486656468	99.4871367370532	96.8228552835278	76.9572394664681	38.14307531494	19.5924464464807	31.7486383424788	44.3163321671911	38.923585872155	32.1591464419535	14.992836673442	23.389279412714	50.1566562675216	24.5000118717247	47.2100379116838	45.6914724578873	49.8212101914313	47.8527318775405	18.707265508268	45.0301275810266	20.238325264658	22.0948654187341	47.324053762824	51.3848622187374	49.0445202124878	44.1790154486796	21.4721422657102	64.0140401728196	47.9312902376721	24.1574047552519
AdoR_OG0005733	1.52273501617799	7.34453618808219	7.26611869594147	3.29413144132874	8.47356182687147	2.79134989132916	5.26155420771641	10.239603132694	1.12936599281503	3.13620788356921	4.1986485146177	2.07867707073707	0.922813963840528	4.27343312010607	8.55429111829324	2.91338393541091	7.96610706060279	2.65067128653994	0.808596945736377	10.2099181732981	3.26064190689157	1.47984188336295	7.06962392852236	10.9869656116347	0.875450974636721	5.28840096434641	0.437962707422392	2.67410803433612	4.43775146095548	6.4025236928856	7.46065931874172	0.356744110353163	9.92115865355007	0.66290539239064	0.817454841743504	3.36317054946632	0.755569450698008	0.762454800417527	0.447960832588799	10.7140719469202	9.10219132943584	0.409088087537182	3.64362636631491	3.93363841644133	4.53048770041666	1.07870258897317	4.04645661743703	3.31143918079383	10.0163362970074
adp_OG0006108	30.3539792171688	19.2054344605331	19.9975710274446	39.212163767166	28.4713953340231	18.3888523452239	34.7009236648146	29.0974374574198	24.8792602315059	17.7336380659946	42.8972039375386	31.9460087731347	31.2955747003274	38.2876597396932	23.4512710330484	36.2238876282687	27.6381050433441	17.6174051278477	32.0357407698813	26.6818533124709	35.7848751615454	28.7260436105721	22.9898464682439	22.5274753831835	20.9591388739474	42.1795011635561	25.8947224821349	39.1649740111529	41.2993810169091	20.2390502393362	23.6727533421795	28.2645091671484	28.7358546573957	30.127842370373	25.9622665312666	31.4682545795472	28.5951296979074	21.6635425156497	29.9620495758433	26.9797377497703	28.9008612670262	29.8118752316415	32.631614322359	29.9784531589321	30.972328630635	18.6783542557855	32.2675675314658	31.0326249341811	23.9804928284633
AdSS_OG0000854_OG0	99.136413516346	167.886246516228	117.78259448243	183.496575973713	138.066550161486	43.6504303113319	183.233511701363	152.859780278118	84.2883470835444	51.3309327976043	230.21051222628	59.8512438674279	101.380374190347	158.045078661226	152.003353739516	168.347832590237	118.688557199519	64.9458106642814	85.7604975837054	108.401348263554	186.395633708647	98.887039668652	104.404139609101	159.853210068227	33.1073388147634	89.6119639495919	84.7322068465077	90.6968464915714	78.2086879434856	50.0768781424021	58.1747105262062	92.7239320581748	46.659726508585	82.2672924082721	87.7835656530239	88.0001764431862	93.1022901403112	25.1375546098749	91.3693198396584	49.3390085215731	44.0918890170489	86.4570588318899	46.8977979161946	54.6960712192429	79.2973773535503	38.4850306723135	75.5554777775256	54.0687709652797	51.7121288138894
Aduk_OG0004873	50.3208605207547	7.8651496767417	8.52177512431209	15.595856343186	13.7582592334346	5.49996724103147	13.4193564144497	13.0967467534208	43.6049863933842	5.91119662602341	17.4241319555929	25.9132337466295	49.0325739998407	15.3980321203468	10.1249371628656	12.6801700324364	12.337629017807	6.75738810854845	50.9875172818963	15.987637752182	16.4514316128238	40.2170623436373	10.2218714415329	7.53180030426291	6.92478963555348	20.1644367326068	21.3218209584724	19.04623863851	16.8321346533219	7.11552580194359	9.66293609064235	24.4242833355261	9.23976766864537	25.6100942728022	23.844491203971	9.27426306044755	17.3842219899131	8.56282081545806	25.8059546186672	8.44660935995659	9.15430042415798	23.414591012656	9.23651201912813	10.058067435125	10.4974185397039	8.54571911251281	10.1811950853913	10.1402653782316	9.04323049099819
Ae2_OG0010984	37.3055414738094	5.71983335901025	8.0984810626176	11.0591010471295	17.8739740158744	4.76496128486019	13.6258262045143	14.8886076369955	20.8986877090423	2.97259002372941	14.1257988779592	13.0362481684811	32.9813347304412	14.8072652337707	15.2271943073767	9.51055990111856	15.1913288550891	4.85714656328043	29.5057818839604	39.0382425320159	14.8118374611705	26.5213638010275	14.1702426405118	6.68753064138208	3.99026013274096	30.2933590574275	33.5293016531884	19.554340296652	23.2853920448376	13.9603074004452	27.0874740763063	30.5116341100744	30.458624344569	32.3015476672787	26.0084230643275	7.12347740161634	38.4506848541999	6.92054277392353	32.5083029873527	27.2391057821793	27.6593078322491	24.8886714975958	6.25236023846893	9.99678648011663	14.9967164737252	7.7168926534803	9.05650055223699	9.28816594159129	35.0319020332843
Afg3l2_OG0010913	114.255010754545	86.8090582558799	96.9391119479432	158.303443480478	102.310410665268	71.6149467155144	160.518760128707	95.0275767908407	77.2975902999172	74.4997766939016	186.318468618787	87.5475414149112	105.631113143559	188.366161758682	107.182416333079	198.262198711685	90.5263357505236	79.4975338008786	112.744682630077	97.8605999956247	210.258277774517	99.3466236456643	74.6112141234171	112.597758546188	61.5461645849584	111.895775683762	104.288181872615	79.5907563853006	84.2083033666357	56.4329999178407	87.4180345869747	106.062134943653	85.086235966013	108.352165902942	117.199240404223	133.886646469788	98.5912622011637	68.5819742297309	108.489857564234	81.844944624105	80.690842311414	103.570360936146	156.920826372849	140.139058620579	121.842972864844	76.1908934619097	138.70757046533	141.599671980844	74.5074882210361
aft_OG0006080	12.4245250935229	5.75053496674732	5.04875357076912	7.3276571757579	7.7031869298354	18.4884245756709	7.60420956746922	16.6475972409744	9.44437989672731	23.1702448112169	6.52034305650186	8.6023439896598	16.8323867964215	7.73996827325941	6.65724749794315	8.07422259948011	5.64701027177258	24.6778170590303	17.7173693697079	7.28714324874704	7.60597009496992	11.8969782512993	8.00249628638959	7.55817073355335	15.6711051747851	20.0247658917661	8.13316518913676	20.4846095684439	17.0944991527148	4.67966004917963	6.54846906634244	8.05026009671185	6.77476446930548	8.80421224268819	7.8706112676192	7.21268193819369	9.12409941877967	24.9601571492183	6.88296816807333	5.85947436594118	7.42528175300128	7.40430927669108	5.50507609737345	6.58985817187336	7.67194886879826	17.244311283931	6.54573864585402	8.18120268196123	6.98864168425804
Afti_OG0005567	25.3159664323243	7.25424986405874	6.04169081117365	9.2727986628723	12.150546668323	6.73901643878246	11.8031298525966	20.6675214852524	13.0647281298065	5.84655061895274	11.4302052393074	12.7926108508763	23.2060862984197	12.2636312437574	9.2395856430686	8.05845896682003	8.88800246370197	8.68037505731797	20.0894801048393	16.3882810652809	12.5703982287018	16.6764987896007	9.95304382369912	7.83351650104398	6.34064785722753	28.3911676797453	15.4278841304923	26.205327723472	26.1956490950595	7.01280633238663	9.98359430760111	11.7316007445547	10.6111780499216	16.1463365005604	10.5160649200722	7.92821941380379	9.20298719148296	13.5901105911824	15.4237291002775	9.45918175298961	9.52140644592381	9.60151128702397	7.30183604730547	9.04547829153696	10.3356952396206	10.8456088347587	8.62309120512312	9.80960578553291	9.6604950178281
Ag5r_OG0008212	0.266917344338363	10.345257912941	1.74315358515614	1.14719618006887	0.255033421180516	154.93597938068	0.723552220685208	15.3550041804876	0.170658992550937	55.7824366305995	0	0.4915027565208	0.131868192720814	0.186441874084525	21.6012113471606	0.121206067944137	1.43907179475995	142.02204588165	0.0664394208148817	17.4556061243948	0.234669974483755	0.0476835823746333	0.264038570236736	12.1250239604415	74.2933205570676	11.6900158681357	3.0595234973634	5.7411911386081	1.91771994124327	2.579753798158	182.505983841991	2.80482899142962	133.442436598501	2.28669602661199	2.84685338527936	3.61351234391608	5.73197871144786	44.091069635358	2.18028705670187	3.06573518944733	104.555770935831	2.44860631460173	1.32470576517841	5.57716281806654	242.966780653546	130.990361551059	1.23324196522521	10.5464544065371	189.456005747859
Ag5r2_OG0008213	0	0	0.12021446505277	3.16459952288615	0	0.347357708100778	0.133063728311123	0.318477946346478	0.156923862365751	0	0	0	0	0	0.35834737859926	0.501529735869453	5.67717419077721	0	0	0	0.0719276850027337	0	0	0	3.31587484394864	0.204608315783453	0.46066168541585	1.7082801996256	0	0.0411214660385168	0.0630956220423808	0.0397414944350374	0	0.100387170349912	0.0498279799629841	0.0565891333548994	0.0469414420165263	0.0535478023458588	0.0499030885690545	0.101355945811196	0	0	0	0.0655055484281646	0.110880813801691	6.76475574011068	0.344014439852212	0.0611313680067024	0
AGBE_OG0007237	41.4277680500378	91.4079652151877	117.832502380095	138.808654282952	140.684941607467	83.8646143601774	129.737849595885	231.392603038046	36.3843786238042	87.521538425197	128.883607197606	52.1457101710531	45.2454097291535	159.355940957627	134.928087983067	159.332726775312	138.424935577823	121.551052612166	40.5572792028249	142.454243556245	144.59559357867	55.8757302668331	99.1127485687268	235.963762517531	90.8724263037159	90.8873275471246	60.1563165569257	101.353822327521	111.722805184416	97.4418514552111	108.966401241988	58.303552083016	141.391485880196	52.4354050010966	64.551853625684	102.275234229332	67.2827235620371	43.5116341378068	58.0752094276263	137.81922480007	148.039724220189	51.2013396051208	84.5016580165808	111.886573112995	97.0818009949745	83.5955494252061	97.0921040146854	106.124093908737	79.1350392695121
AgmNAT_OG0001753	1.53406267910322	18.6362468241993	15.1188015179629	13.0867366067422	6.53818607324001	4.43622390010415	13.5088081982685	26.7023043998751	1.07000066518598	7.66350941051395	14.3607117273346	3.28707453263423	8.08416347326257	2.59768098953135	14.4278520786031	3.20863502426507	5.69174973427086	6.20245358703461	0.555417353275627	4.42855780787909	4.68648340302872	9.03545735289087	6.52992339060319	15.7133608122982	3.54708584551085	12.5876609780102	0.458333065907154	9.74463097258079	7.28586060753885	2.73666519676025	2.73427304875351	0.676583657566345	0.740384974145528	0.0517894837805188	0.77118381296557	4.99220628436406	1.38036726569828	4.14377608922569	0	1.09807472369606	2.11520188315226	0.157341572129685	0.332751266330129	0	5.06247678645043	4.44171654283072	4.1529423178959	0.756900384181447	3.65559718868882
ago_OG0010530	29.2947589290436	22.2654415486474	19.2180987088771	28.5743816212307	26.0790907195137	33.7223990207777	37.9025436297671	83.4711088638123	15.218004933715	40.1102427827887	41.3784867574729	16.4105446797477	30.373268136794	34.2583920902136	30.8875919483689	35.5243915970288	22.8316631072683	40.476101697957	26.6308785253194	28.1128981938968	38.9963953585135	22.7640047083375	16.7230571996345	24.0807946321492	31.4748793203306	139.397351091633	24.7976733924333	128.831557969172	122.899604291723	14.9021150410491	24.5678158905755	21.5105961377188	22.0318025832438	27.467585519062	19.5639972158572	22.6003521901004	15.4826225591008	52.4990082795657	25.0258046956325	20.2395754811064	20.211753813914	19.4494191907129	20.2535886384755	19.4267495240197	20.9422964466624	42.8466096697274	22.0850111703135	17.90200662991	19.654645809589
AGO1_OG0007307	56.1600278017455	20.2424545889499	14.5525328567406	16.7630634549048	28.7392666139232	16.1546298373194	40.6515154619979	40.0313263408534	17.1871101925281	18.5208749567702	38.8254370863793	23.1008025700616	32.8586891966719	30.8173815344742	22.3005807201747	17.8896103046548	17.3501301001369	22.2603360801508	28.8887625302941	32.4462898776732	47.8073930818272	43.0969784549687	14.7513640025799	25.9006215005804	32.8897726656184	63.6192712368346	51.7090255481578	58.7764684881068	74.9199215764731	21.2889905508752	47.4779509513512	25.3533262278162	41.2035419370183	73.3321810229609	35.8119902154374	28.3805332902401	39.0204537222597	85.1332494437268	46.0247125939725	33.7211927976479	36.0553232455021	30.4708398862337	13.043098582327	31.5976909006607	28.4064893117056	61.563200057053	27.0749559684872	23.7784823833254	21.9192333885071
AGO2_OG0000119_OG0	141.458390227943	89.0550689566409	82.5991000489291	118.181346929468	122.263201210443	103.949233458906	133.821135649483	102.873185150142	113.604749151364	86.021757471844	148.905871851168	75.8239300577344	133.837186715004	148.229320165183	105.290462252855	135.249374084611	113.537398730848	83.0616967711093	129.116592783879	124.397283371276	178.48925748849	108.421382565867	84.0803848258796	135.157117369357	118.44111493904	161.124187495832	144.895910058013	141.250473132136	149.027487982201	129.972099098526	176.407920303996	149.778380317855	152.622290222365	174.822350322206	161.896251696523	159.782642738802	152.703177435416	185.953247396671	171.951209564914	146.71680535374	153.47761915129	146.630090682986	146.568373300317	153.127679706554	160.623990978164	141.533949910825	153.342832638278	139.343089215397	153.994806901857
Agpat1_OG0008448	52.5518185298202	1.6535251974068	2.8458575018996	7.6897058045637	4.54799088598198	7.1838804923508	11.0675454353153	8.4673066750181	32.555254582574	8.83286895187803	10.2482070539994	24.7640131914477	53.9128013028284	11.9724135315991	2.65683217219237	9.78744827465036	8.61646931967687	10.0509852535028	40.0915986743849	10.8887391288272	12.4563174987587	39.7862167168887	4.21119389336904	0.664938175817506	2.27635464242687	7.22336190459878	31.2297741430582	8.06005893723914	6.50849147619636	1.00780985096254	2.76134842407055	23.6540268385618	2.10911419549061	20.6782431324363	23.5515242184671	1.5519996538784	9.40900907463623	6.9992320022188	18.4182631908623	2.5727595966611	2.80409500451571	14.2967269571434	4.1557718695885	3.24906000353385	1.95723288004997	6.23213170048733	2.20815765162678	2.58620436517914	1.70560962218769
Agpat2_OG0003465	536.68274223809	137.459527090452	41.5510369867168	74.2465693648576	51.1761655369059	6.72610834776962	95.3663204542351	127.04652267014	548.065148795786	8.05189628686641	84.8458038177413	222.268493605556	536.142055603116	51.3160071841056	41.9803954029033	44.5017719848668	34.2328171001291	9.9930439903719	528.658018427963	45.8933227613532	95.8697957879618	452.320068470862	27.9724861659437	147.052377233931	9.64385404564061	85.8429538680481	285.127148450069	67.457877464787	65.1296100925719	60.6890221950677	68.0905009218812	346.735145501562	65.8073235542606	348.41375213344	342.00249414539	83.1287938400136	279.689487005541	10.2840988396238	352.159177649084	75.3723125075955	65.3169379166958	351.676293433953	80.4322201582358	88.5886615605249	86.5749834108116	13.2638597086641	86.047706359434	77.6414222211125	67.4364214339513
Agpat3_OG0004018	60.3229460818259	107.206456917123	47.0915071156512	62.7974546446379	55.2842335913943	60.7267582600055	75.1905594416559	109.820622674509	49.8563650063642	55.8499586341807	62.633983989277	43.1621003676702	55.3849766560634	55.963889016828	57.9584919559925	60.9472123024782	56.3205011893177	57.4728371273479	51.17154719147	59.4344366026613	61.6672227109283	60.4256358720975	34.0370453846214	138.086099411066	40.7441567436239	86.5308350688689	55.1631957961847	85.1062107069909	109.111892575772	84.0818957108389	99.6781353515927	62.2869076828153	78.2952610151661	61.0157297822227	59.9389051082583	45.0110167494225	60.0411856520075	52.2762716212014	59.3167410920974	80.1663195362039	85.5153513098121	64.5777358763788	48.7320231263491	54.5192878914893	52.7386788280654	47.2567945520608	44.0221709333436	53.351741671808	68.7302533232597
Agpat4_OG0004019_OG0	36.3550272075367	52.9897342886992	57.1325074236359	45.9799217270176	48.8280983345763	4.33844607005438	60.5843296361504	155.427724461233	45.8554246879101	4.41913555557111	49.3582314657075	19.6957591752427	45.972526382119	30.3997806663026	58.9760260181025	39.6507855801069	47.4244793949605	5.44662911060738	42.0724260891726	45.3695574672453	43.487828744623	42.2558485914509	25.1862962148452	187.912257308656	4.61621792000694	86.2424051027254	40.2749930677857	65.0122635971801	60.9130252311105	34.3775456082	36.0065683121853	41.0662109162053	29.3760726984992	50.2605099551893	43.6825291008827	23.6165316534447	40.4635230182457	1.35654432609509	46.376603643508	26.3863312261813	38.0025529125316	50.4243765950404	37.4455430176839	33.3204889671264	32.8576811565677	4.09985196370344	26.9707320844134	33.4999896676729	28.2648642803359
Agps_OG0002932	59.4899654053256	16.7353660244463	23.3526211296746	9.07565245126713	54.1743696482549	4.33434047015031	7.39198242694541	4.97012168032402	53.4835684960854	7.01255174942022	7.85405719278054	29.9699550065062	61.2063783093581	12.8779236120738	33.01733393567	10.2799786891559	28.8281349538372	6.07434198262339	55.8376976149321	30.5001815426946	10.7809613374256	51.8550997093336	21.1854061461494	5.73245889171577	3.86573352410383	3.90495082643706	81.4563518668548	3.77974466934621	6.40059145110229	23.9063190872823	56.4806871559047	80.0619880815921	38.1192166550016	74.1179122583109	62.8552789987498	6.33463837551397	120.598918161393	1.65085862438324	79.8734525593376	28.699485175665	51.9882474358232	79.6423315257311	6.78613490983371	8.82334166026094	9.25820410460561	3.91228485817684	6.21198960356556	10.0739409487119	52.0565841909874
agt_OG0001016_OG0	3.05529536730599	1.53467202699278	1.43060515878174	1.73434810020808	2.64386253639688	2.14455628479611	1.75020306538524	5.98425479524384	2.21146955375552	2.24488137175944	2.35482557593625	3.65161461942921	1.36704190714734	2.46967931758342	3.46289565103859	3.35069477810031	1.8447568308704	3.39088138863921	6.08404238774008	3.060973483744	2.56791353300875	2.71877544722814	1.48265892795506	1.46371872774285	8.4022297783488	24.0379371682965	25.4277052712043	24.7203260167868	21.6939994694039	12.7396862985902	12.7387659340098	18.0532270377682	18.1324578443176	19.1029722180045	28.532466851676	29.7447366484753	17.9741867596844	7.6423275278799	24.4064091613006	16.8470065431125	20.7943303782381	19.0211805407643	21.703672561671	23.9423912818928	28.6584699907412	8.77694606028956	23.3513192615254	24.5779828470684	10.2774142415559
Agxt_OG0007723	1.34398930349889	23.6257230553367	64.5554910910958	17.6139298035543	24.3663141576004	3.52101264635985	11.986803542783	59.3767963610395	1.62179009711891	5.57773825294825	4.49450472762787	2.98373597655005	0.486299772162852	7.47495738829098	62.9196603973314	8.28632694299407	48.750361614305	6.19189695911571	2.65745310927904	36.8644055794176	2.21899810343629	1.24444974386039	11.4598639785989	90.8405103156166	18.0680702738822	28.6288271645082	0.21314766605112	61.1468455434159	71.0731799811246	200.474587460601	165.204571359353	0.128718426920952	114.65717081906	3.20808006418925	4.16379669782119	16.7523511570175	0.516930161858746	10.6836313337152	3.00633171947431	109.875653809998	131.225291828615	2.43661610413325	12.6736879609962	28.4726003433807	22.4816026324847	24.6989021262181	10.8748435883945	27.4821123071676	42.6113638816738
Ahcy_OG0001195_OG0	30.874311357081	68.8024487647466	64.3922767500984	46.4874930072027	46.2858351848782	89.8550631124443	43.3086816299045	235.029366324953	31.0547972960244	151.091855188035	39.3375891868273	22.4187282177941	27.1791880512735	32.5013103692109	65.38229494351	37.4128716636305	50.9071758346788	151.705136300854	35.5152051001172	52.81564977406	30.3482569678456	24.5205300572745	26.2153572126561	113.629212495996	120.145856164345	317.462013699923	26.2942169295462	266.782874527488	232.549169166907	79.0477586823131	57.5101773797029	27.8288004885869	64.9562208860711	24.8842759315503	30.4462334212749	47.8408222798492	27.4147472673564	90.4618501089399	26.5211710569111	70.2408365750109	66.1012854601837	27.8968266788898	32.816516905928	41.3524657094067	47.0301024894624	116.220150631375	34.342404114911	44.8411771824657	41.3773821291605
AhcyL1_OG0011110	129.010243564914	40.70082499487	38.553310583952	36.8545291630639	47.4324994168435	46.6680927448285	39.8891330432738	58.9253572174842	86.4080273145303	48.5677343505873	39.7144830647356	53.9969794677677	131.971676611458	36.3986717324949	57.1124827227496	40.6275059364244	39.9592594485646	43.9585641912116	114.837578706309	51.3974350745961	41.3969607212486	113.643214894294	55.9123893544081	46.3626023186849	26.8224145304587	102.618429458672	86.7804798962345	64.7600449298686	80.7575888593603	24.0984785710943	40.7237771643501	99.6423204779526	36.7746770941953	90.1416960936597	79.4110899296979	29.5413629345014	38.7995123331409	66.6587980623548	92.0970733169515	37.2455075199611	35.6836586216183	81.8388798820486	29.7002988393311	29.4009056898965	31.1215934375468	52.8204129417707	32.6652081137342	25.7755265964493	46.0407645926754
AIF_OG0001225	23.7846693087301	18.2555654476355	13.4951228017145	15.5872140114893	12.2852444324725	23.7002092911143	18.6040578993348	44.1482151120372	13.6658020920734	26.6472233312193	16.4132632074968	16.189010814216	23.6971474744525	16.4459343468646	15.7601716713863	17.9898094541056	11.1373563495499	26.8912217929909	23.5566400798128	14.7341314923513	16.2224253339738	18.2862785078879	11.5421090466097	21.0834418737254	23.4650247530208	91.1769900379033	23.2823161769631	72.9478791380744	66.7529197314969	11.8091597414357	17.2546905355227	24.3204337743775	13.171885022214	25.5002587503519	20.91250025306	13.6652673034608	26.4330507516205	31.4706908020299	27.030769895815	11.5787304273132	13.0325636192284	23.566875762646	16.5314712373568	12.9863033156414	13.699669352761	29.2256700946364	14.2687862075389	17.7704315826667	14.7989737691984
AIMP1_OG0007108	42.6275258138568	79.7955850789834	58.5727858084129	54.9117340509118	51.1538921322581	90.5579970673186	49.4370963955284	106.869894599581	42.1749836517444	113.621429005262	52.0827332333902	47.7917388580739	47.210561737275	45.4197801412543	53.4345927078688	62.1926432187505	49.80662229516	110.451027224511	52.1357575305274	52.0227530875258	46.2126190878271	44.2249769174838	40.2416308743467	71.6405305079068	70.9321637568491	104.471272745606	27.0745271000007	104.464815401281	87.4051747222008	35.8094695307604	37.7631291317449	35.7756260819028	39.7267043089337	29.2053354736976	31.7259163561785	36.4742586621314	43.9124163471639	54.8132406739347	30.9427331982442	35.4441841193033	36.7504451319431	35.999353370178	35.4337978228127	34.5213602382461	38.4491907831678	67.5092722287381	37.8091632641935	39.282171837265	28.5738134685487
AIMP2_OG0009977	31.6709856703689	46.3674739805672	44.2488578263296	48.5088434575739	37.5504795694319	41.133250971374	47.1087427270013	53.731284507082	25.74263363882	51.6996446212922	52.643131369518	35.6242713830389	31.1148319252106	49.5928012906906	41.4990069226011	48.7218918350226	39.0068689326985	57.4519085100045	33.8385112526699	41.3259721120917	41.5576491784478	30.683734770298	27.3752088812616	34.8748241576143	64.8322248971011	66.6926954011536	26.5830573320972	63.6050701232759	54.3321541105811	36.6071493934086	34.1721693364723	30.9307746265944	39.2836400923975	29.8965060302055	33.8132544591521	51.2503611012024	35.65886833737	52.4224767911889	30.8790356973472	38.3017249827762	38.5944506627062	30.2761803915786	46.6734712603401	49.9295520055622	47.9990565311184	59.0450508824322	46.6896221800956	50.016403264164	35.1331171627102
AIMP3_OG0005998	60.4678364969046	32.9512139160373	26.6868098119479	41.0989177203493	24.8418582902011	50.8045383868198	35.0503166744328	55.9268505647505	57.7691660720156	50.3291713637173	37.2598584321021	45.7576427678555	59.1445798834771	35.379920281038	25.2972772298014	38.1407791576098	27.942795253884	58.9383626508189	64.2824175613975	34.0179616155583	31.151880374684	57.9651164062517	25.1674021190507	29.5204622659588	64.1772530041198	90.3947769626404	67.1801203125793	85.0212423129634	76.3584177710854	32.0939092670758	34.1712115895897	75.1245544154853	41.6421047405351	66.2340138437874	72.7506145682564	42.9064150843949	52.377233307974	54.8225243663044	64.493191275086	38.1989331820944	37.8749751986084	70.4440032742862	45.6980859677937	43.8351922642314	48.4518083518961	70.2008339396823	42.0602810957009	48.9808323834233	38.6385300198248
Ak1_OG0010829	927.170265935966	178.428258714431	244.562704843821	298.638959370475	293.603088925237	77.9331753894906	348.837603128772	117.090736751917	1126.53897193902	71.8096533240287	376.940418570599	940.2956710653	794.767448565204	447.60467951882	215.226090011742	365.581742133107	252.81640799481	88.9920432719878	924.356552981012	265.536648824023	407.210117160076	827.330569837378	295.541403219933	134.320791876804	72.470838255298	104.856100117753	591.609385217145	91.898984513119	120.703408342524	133.675550411437	177.54235082544	755.654733471572	219.848620493456	680.301245128601	650.494435379978	456.873346815262	748.927002125864	39.3356146825037	693.805593901944	206.632052911611	206.65319432161	787.400236129167	517.487684684796	414.841955631382	387.110403966581	49.5187746341938	525.156208300672	424.247465047897	244.645432917881
Ak3_OG0005467	43.2095036461476	45.1839388146331	43.8141653628996	89.2264921246063	59.0282308145385	33.1614387976703	82.0045144835787	52.0306403657548	45.5948317636856	32.0331908316693	83.2464804923888	35.0402145178809	48.3037247419194	76.3776825262492	47.3624973776344	73.9685203197055	51.5680486414079	50.0103473606182	41.4335648955379	58.9086424530346	74.7959397646889	60.8147606483173	47.894971788204	51.9679260066564	59.4702903460118	78.1384992785914	33.8147950847056	61.7915359346596	50.9182303822317	36.2767247012405	38.4751279003172	31.8609395108515	44.7521584372408	38.7903233516086	41.7210442814373	60.8698836426846	45.4794688593224	44.9185328072065	32.3613084232253	42.3543107711339	45.3062596907451	37.9979896693191	68.3803852308414	63.2626384499843	56.8027056377997	58.4402990849584	53.0298788285169	77.676901926621	39.2062798486876
Ak6_OG0007201	17.5265783641223	23.105069492945	17.9209080907223	24.5372270787418	14.7259205320781	19.6083158612945	20.6855664299499	32.681038938032	13.8196970007927	24.4583687986625	20.0339325746279	17.2356157697293	16.7141410373099	21.0931162671262	13.2505707112866	19.8861992615711	12.4215521585572	26.695305979845	19.415359560318	7.9986763367245	18.7277969364591	14.706674806781	19.243285597708	19.760343783574	25.5088301230355	60.4841068377343	13.4444365999432	46.7591207133916	39.409882377142	12.2195283204178	12.2065761105067	15.6229317292592	13.4091945317468	15.6404241017167	16.3490968348701	17.9544261104322	11.9873999389588	31.6584493216842	17.6094947983183	11.4513506899732	10.2348478217045	14.003399919542	15.3897460677684	15.105982578602	17.2467429504498	23.3507383965958	13.3107125573587	17.0302586440826	12.2462505821075
Akap200_OG0000367_OG0	12.9827971918123	69.0777418605969	48.9852151824444	22.5918400369022	19.5613616892487	262.83481166224	25.3508579720741	301.340387311396	8.27800904481504	264.477001104757	16.4591204961917	17.7329020839478	12.4139829794499	10.6629487729347	90.3884111545764	10.9648608640844	19.2172957933976	266.443958284149	12.6955631276998	30.3714748529081	11.76968273	13.3297084291737	58.3570018694163	281.195775164957	191.182799661216	302.306684835326	12.0109079867837	230.103422204159	272.568154357159	67.6063554475278	108.012657798214	8.59522510052783	30.3256962789803	9.72101797697411	11.4003995961837	18.00435020065	8.41707866084297	422.707126425998	9.61633671889767	36.1417823554477	33.9434068623947	7.23539043712682	14.8635638714449	15.0254868039242	19.0590194656244	301.302130505748	17.1236770920187	18.9334601309277	56.9111218868391
Akh_OG0010512	0.917918927477998	8.14556691250014	30.372847986443	3.50681374108008	1.0914406881023	23.2601873966347	1.10589754131485	2.29396433817681	1.04335999459235	9.1349403512365	2.60389366569874	8.71422880557882	0.403102100825498	1.32982732485261	0.340370085358494	2.77882139049184	0.851426229632491	25.7528852930797	1.117026650289	4.30059849186657	1.43470472694416	1.02033297669867	1.81603785850116	0.809267565819366	18.6953966699772	2.68190183294011	0.862588470038799	1.1195634402758	1.75296468570486	2.42549676555525	3.10134507042191	0.520911314679448	2.78682726424665	0.657912008938187	0.489839881199629	2.0397894127209	2.15349599140312	6.49236579451973	0	2.32491391010567	8.37901765207945	0.33313362177295	0.528391668846703	3.00514704906277	3.27008106892674	11.5538368889826	3.15641652825964	11.8188638979473	3.86993187727644
AkhR_OG0009627	0.30475644884281	8.6981918456354	16.2303220850786	6.40124928474839	13.0001272159592	4.42046837040178	5.75622878854595	19.9852953704798	0.0628555444840248	1.17401554481827	3.313039174655	1.65095490710643	0.0971369504729399	3.27777877191843	23.4085630931922	3.10704839161248	15.0185328842041	3.79397880584318	0.12724584109001	16.5045236078064	2.09740387467352	0.435546944875196	8.34389971157686	30.6715016302941	5.38493479067272	2.94494228003382	0.0110782572080786	8.70932144613099	18.1548005280952	52.1532764198445	58.4608389463841	0.120421516270023	22.8885560113002	0.202790147333357	1.59372826139973	4.59163622000065	0.505735910775105	2.97469869859073	0.0840068726580803	25.5422071594104	24.6246054184182	0.0684551685972527	3.98121076683471	5.93263670761022	6.4583249907693	8.3924573423537	4.33177272114309	5.14542806348248	24.2345417708968
akirin_OG0010441	135.893464271311	135.899957744081	102.935953562035	95.7732607022656	101.528238231027	202.07046551722	97.5997225932536	193.457659186244	134.420057420959	232.437462636517	110.525585328588	176.581070982517	137.385626854942	98.9033929065174	102.302789668711	126.929054062059	96.617029000854	221.784291895443	145.701823544868	87.1571304137181	106.356318039101	139.066144918827	137.700773882639	104.189866821031	380.309456021345	429.165265740991	135.64745661629	410.342849094557	381.83744580094	141.286612517618	137.107621296269	172.717586176959	167.348332119107	173.659181724359	162.846275002412	172.141448944968	242.674215935992	455.322063137537	168.138555526967	172.637598283281	166.785599930501	187.633987240103	142.690213165871	183.748955374458	179.418063492531	302.95075161603	145.298048026913	187.016218436102	136.015052144617
Akr1B_OG0001292	45.9937170489339	70.2143461871352	79.8417283934006	45.3867856881642	74.2211927240248	112.583516473587	45.8543255027113	119.097517217864	42.3676113666189	91.1499048150392	43.9878450629591	46.2698609035338	57.0107996201123	41.7506822142028	85.0068419733091	50.2340638354269	93.8286384817585	115.411171973209	39.7777041983948	96.8293756224288	46.1405987442921	51.1548712825161	100.309303384277	105.607184877177	109.246088842952	263.660021504563	35.4732275706276	238.495507168119	247.839575011793	68.7508985260071	64.5812048235621	30.1968179972198	120.187019749906	33.0218753034679	47.1949181594451	56.7759215272986	34.8059646006746	65.0996451774463	35.4125009839368	130.676532121862	127.233960095308	30.5553786874599	73.4840593356162	82.6075057123487	56.4763853548842	102.629888044148	51.1828504969193	77.9823681971756	59.0209260351124
Akt_OG0005415	83.4456656183444	58.2394948187178	60.4578580494556	75.8248322875599	93.5095576508812	74.0649094639379	92.287033657016	105.189831112154	54.5610423222565	69.9593777424441	99.1606197298591	47.1648007038111	86.3601261944876	99.2255926662273	90.0381666108868	102.142021313132	77.9952336581234	75.897250575313	75.7156759996217	79.0417343420326	112.013089630765	59.0794075964079	98.1675712187993	114.631220570563	53.2303738246649	112.932057453673	40.2650210007577	96.698360111567	104.4203857122	41.6258068420219	55.8651977341884	35.1665822863481	52.6952772205808	53.4383082900854	40.372092917471	70.4296548425473	34.553480977043	101.923559458806	50.1243506285947	56.5644022359115	50.3580715171358	32.4277142559962	47.2534426731913	61.6922892686017	61.4748089273171	74.312891199202	56.8236874840972	58.4982461554868	56.9681284775948
al_OG0008749	0.620797312738393	12.6210653715671	1.42253783645778	9.08108204754871	3.28005769649438	16.9642061256961	9.8254256984933	2.69458882437983	0.891327538237463	17.4738359004367	7.25733063490944	2.79166544235864	2.18456144766118	7.18147464420151	1.36299985074361	7.5569386090285	2.24269723295815	17.0314992813872	2.00611458314078	1.76893400400903	7.48155815555934	1.97679102674381	2.1116484654683	2.74809923904418	24.446533522444	1.66546202461176	0.791327368500563	0.794570637904983	2.39490177197052	2.11481393233908	1.44737040751283	0.485229176996827	1.75028690099787	0.742842908216342	1.01396915459798	5.56933642119811	1.92782753373204	30.4710037248909	0.60929854149153	1.05001628599109	1.82688959524356	0.451366039945402	4.29553859808294	5.16233832515273	6.37933738339092	17.9600958932513	5.14217450174679	4.72714771933843	1.33269978421765
Aladin_OG0007570	10.4660427224517	8.03777545148698	6.83504473613815	10.4911216456353	6.7732066824707	17.496240172177	9.39054950624597	25.3103247290615	8.89372872583434	30.534940417483	9.17715484097827	5.31987062518435	10.1430787119175	9.96537268498574	7.64395822726973	11.0539402359492	6.44350097010707	28.6633855401585	10.5703880062361	8.32917854030063	9.79935840086586	8.67354952161216	4.20080443475053	9.44535929562244	21.5754399324898	46.7328661379949	7.1944085549792	45.4596038884575	40.3082879706479	4.5309146653004	4.77957435382306	6.1577779340815	5.91763613106111	7.64286335083868	7.03435776914972	5.3258993596262	5.84564214209454	27.1035576948441	7.50316991461656	4.18791435652969	5.69251376278486	7.35098388900242	7.15614531696854	7.51837783442483	5.535944429864	27.786518654584	4.8170656282877	7.15665936554905	3.28701372998902
AlaRS_OG0003477	46.14316075988	57.4224005298208	47.6718191493253	34.3793298151273	38.1006208972998	110.980787738199	38.5123013526459	115.544906502163	31.9973573079135	133.533567037224	28.4553978193219	25.3357093160026	45.8305134915252	28.8858489737038	53.8235881567486	29.7309577134416	36.8890842656006	141.170455347721	45.4246843256392	37.9532415583555	30.3295543727964	39.2931491830905	36.4807660466636	83.5308033116096	120.001653197185	185.596223436066	40.3726287021645	150.144985759946	128.905646965961	71.7340646125533	63.4112045118749	43.3920589814111	47.8826912654009	42.1596892608265	42.9470046023002	36.2701339287415	50.0036762256931	131.883932806044	48.3259330672723	52.331218136165	52.258778611958	40.8851268432588	31.7313500831352	38.2573638492813	38.596499908696	132.629139612293	30.2918882267961	40.4834041903201	42.4647253646357
AlaRS-m_OG0010596	22.7369041293754	15.0933234646534	18.9166841463397	24.6232931284976	17.9217680262111	14.4007945983255	24.3851492376986	25.8114373472973	15.5807500117091	19.5095433839287	26.7447384872472	14.6639689036401	22.8458595660763	27.1360253401608	20.4738948346686	25.7788563846545	14.8247326047055	20.2388084134267	21.8299198911798	17.2806288621483	28.7466883191508	20.4298164325761	17.5301561757245	20.3936333582912	15.2126990362096	28.0278045962036	13.8079273366692	23.3504902747507	23.3706630634442	11.6318997274109	14.6204608244946	14.9475574908969	14.584705881147	15.5266618086932	14.8409559062559	17.3184684303079	16.6474659520014	14.4508371201508	15.2017704085127	14.464005941141	15.0120684575843	14.105495153143	16.7076654091322	17.7148715463	15.4472546773761	16.3356067877382	17.6344507599793	18.2248749456611	15.3180817590633
Alas_OG0006853	155.75690457858	124.593439567704	194.258593157079	184.851696831854	135.906773081839	70.01481935599	184.471388861154	138.494343276291	142.643478293132	77.4797530416866	180.128827408569	233.667907475529	151.945631670583	233.805679550118	174.579826832032	192.749932857472	124.366218905292	72.5359222291472	143.484607591841	165.048102212856	186.288692254331	155.206342558409	139.998224143658	185.368792791273	85.9235431518976	252.47888586444	210.834076895219	261.601996119825	339.501831138043	109.415707608865	174.94107615936	184.660623437105	143.704771215478	212.022562753416	231.98285164441	226.455331690991	232.633319601255	75.7161672934295	167.949170095613	123.652414190132	148.951964715458	175.857988849825	287.689232957288	249.091405884084	207.780707929609	81.1321402710396	306.347219763109	270.445380109415	191.115367488059
alc_OG0006389	265.738338154965	132.782681434399	96.7551304662285	149.902385295431	142.748095109971	41.2832398391846	137.148283638294	76.8932753851802	305.394520875044	42.8605848491696	142.672469472271	185.770749251427	232.275300774528	153.125012991099	96.5510009897087	165.212819916146	144.466033822072	38.2438699641882	276.756008352975	154.439522862785	146.039148699594	235.407560835244	118.27384014431	73.74240155634	36.6713479804196	103.624282721306	166.823500157105	106.07228550124	115.493390880533	77.0584021431579	85.5968198902064	193.843931463577	113.392620305001	184.932884349695	167.433834608128	122.508261372832	185.327482300498	39.9793142098725	185.060222252709	107.337188721236	115.595247758829	205.245910585444	111.589931410833	128.146898861871	124.477791007484	33.986285577899	116.479174651443	125.408004830063	85.6690993128631
Ald1_OG0005647	637.300410530978	1076.49467923363	2605.32269174164	3126.48593546975	2514.9529496718	1587.89985627767	3350.50359715766	886.035304312648	445.571740532047	1473.09296919517	4247.09060929137	1999.6993539693	526.190710941287	4352.21957652282	2665.76351425084	4509.41898605671	2436.21742946284	1595.62954017376	511.954518097862	2663.70380275835	4745.88297575013	872.071874300055	1942.54382907381	1047.56388719113	1610.0369929009	494.432900752854	483.326309145133	437.158945358704	580.983881356343	795.387734145321	1352.65454767089	577.82812149394	1434.56577272005	716.831820890258	630.96687260331	1832.68645966443	591.47009231032	1388.34602865179	578.378622692593	1366.69182410091	1398.05040220846	533.414662311015	2484.48894535132	1911.45258803129	1565.74817871536	1670.09466084612	2288.71887063927	1835.91975164303	1255.56897858831
Ald2_OG0005645	0.100644576206792	0	0	0.270353060175058	0	0	0.272824558459686	0	0	0	0.57814173716133	0.111196415707924	0.0248612888091633	0.374934813890553	0.0419845938622895	0.0914045759908757	0	0.0721957761647806	0.0250518278155123	0.0392946751334832	1.12081374501785	0.0359594012297152	0	0	0.0806832936583866	0.0423182495226467	0.326662821096108	0.0403789915606992	0.0885131839656895	0.136079588272197	0.104398348313544	0.0657564858579731	0.439738882670498	0.802822178670048	0.412228189496398	0.655428745205924	0.388347785103828	0.0886004755919966	0.165139825988384	0.75466836626198	0.218837206714076	0.210263202887121	1.73421969602565	0.650314951171713	0.596257928823402	0.0339181831865597	0.398445671947249	10.7722921659047	0.39081219944864
Aldh_OG0003615	366.281745306495	77.510868107115	263.691123908712	257.775356668753	242.562388376202	95.3827678583748	233.212604000458	167.207047568409	362.787473338576	57.7680679289584	210.575281992835	184.367070891519	372.62294713101	256.532147512395	266.591096067294	257.983050151212	237.751819886244	120.8676730013	400.991120588249	234.795490836936	221.276220154607	431.876006753312	178.528876192033	167.701448981027	145.602860790706	258.051913114215	576.788836858896	241.625421621776	260.035001135251	508.047860509337	600.713840806966	672.024622049052	685.933434164672	603.461053284785	584.700601096995	511.644660430091	620.087677088102	83.1148245714699	631.134814817144	655.461557327393	708.915391470596	704.997180548363	895.510840397531	791.070198632839	486.354359995675	203.672157712896	647.659895667503	778.736527279299	478.528725425897
Aldh-III-PP_OG0006742	143.586938078673	34.0468897023847	43.061270198424	80.5943962926747	66.2041286418083	27.6716426838063	105.514683812452	39.9377801682657	120.886779455046	25.2218763511579	93.9493783557268	104.797088789843	134.004737840087	61.353013790049	50.6777352507578	61.5609649800632	61.5223780434435	24.3011036121728	124.014965398246	66.4832675964938	93.3895403907097	144.298973505488	54.7985139459074	49.9437242229833	27.5675071726745	41.4973642686714	235.1288012122	32.2886926690089	52.3915128699612	64.8680342279439	78.2007047235684	203.454898606165	102.359110752253	239.818223201008	158.983992542041	98.9203315282246	240.07855243803	29.5366620851309	198.280919420112	104.464054696443	116.866364738472	241.901151542746	146.650237134961	145.639241715054	101.674581900455	26.8758448953945	85.3165042740873	135.276439499933	74.6782142208695
Aldh7A1_OG0003841_OG0	0.150408417216562	25.0553825502133	4.12553513113279	3.111027002192	11.9568221374773	5.23049609288126	1.99784277161576	12.0030057571557	0	3.02620712005615	1.8720101131759	3.24046373469922	0.0371539852487126	2.80160909023027	4.2038433538759	4.74683912084798	25.6093647106712	8.19987340824941	0.0935968412836034	29.8611428780715	1.27829065837781	0.403046802932319	2.49216922998725	14.0528165261129	13.760928703857	39.0859910165668	0.163264278854446	47.5569921221331	40.9094621112544	30.1462430916597	29.7804334059786	0.123242735516793	42.7580183897374	0.664131481279156	1.97788203571934	6.07192329890258	0.436711689290618	13.151762828196	0.185705944884595	43.7527747930332	45.1166226419155	0.063053034453943	8.56752451301603	15.1542361165768	7.46162250756372	22.8853635507836	6.35828612172718	12.7015304142656	8.16705937886011
Alg-2_OG0001588_OG0	106.067413457313	78.7422892463816	42.3446699667918	51.005910743163	50.4296814375683	74.8252344513206	57.0367551672244	60.1460374654497	109.509431616887	80.0662247613771	54.927830717662	64.0775643048544	111.117409646687	46.4623407538571	49.6090776311645	48.6241284464083	52.6934788947244	81.3422099820061	105.41006513391	59.1075844381659	51.0190751321817	106.982360742005	35.1941410911383	55.872592250946	64.8679165278437	77.342786953654	107.791874470718	69.4920628613086	68.7021551682834	50.7644189988623	49.4375482832427	119.220550863384	67.4616143983425	109.064615280818	117.163285887355	69.133764925897	82.5519096246136	91.9893441576683	115.345340526939	61.0332226886217	66.6927440016015	113.465211685725	70.2855982535022	71.0855015691587	73.5836333151131	77.9131687423079	62.3148891028608	74.1758121060875	53.9707545961217
Alg1_OG0002607_OG0	38.1913481050797	48.8862609626841	52.9553665506813	49.9261252310722	52.234709846291	42.9506160935383	45.0579172404752	77.8209552883526	33.639623979911	43.7628333200193	41.7200846540452	27.6287732874933	37.1449858395658	36.5489145558202	54.018321554234	35.7531658255406	46.2187722916988	48.7532507889693	41.0658104259063	45.2084439819213	38.3118580264087	38.5109129521527	43.5555560149753	69.7753999520379	43.0706113085998	103.799733891502	41.7005950681043	97.4613244857425	99.3327831988471	79.2772260164189	81.3983689474586	50.0639866996643	74.582607916457	49.4218631032326	53.7687960068009	56.9286681550288	46.9641566553636	37.6603639089326	48.2756116942822	74.4288874452756	75.5395839342387	51.1009622711799	43.5096798040646	55.3295151510957	59.4428318897872	55.0397960518889	56.4542078854937	54.880465655651	68.1572190029524
Alg10_OG0000709_OG0	11.2740224365463	6.88192043920557	5.82043090526429	6.75194479011744	4.83467801100131	19.6634871203931	5.87845981961137	21.6374131211061	11.160351120608	25.5901359334302	5.29528517241996	10.9207609781188	10.5512314202607	4.66661290581757	7.33296979183454	5.25936390580227	6.31441008169308	29.3144021239581	11.8588773610724	5.13132889015829	5.58488201451529	11.3579403302293	4.55035359562192	12.5792332446433	20.4898243008161	35.5662144777218	16.4608432551613	37.3099684524721	27.1642746677179	9.06160458284954	8.63594500335171	18.3581372762668	11.1309577745688	16.3964801030296	17.6637816207828	9.83665422542675	14.7772936786175	31.0755017738939	16.7683203988641	11.6183562237521	11.5553984816931	17.1149097847189	13.4260608736094	11.1624128217447	10.8510830693086	29.684824747373	7.10991258505988	13.3455182534033	7.19307133896763
Alg11_OG0012170	51.5653760177475	38.5871550475212	28.6968497725934	28.3080187147096	34.2520107504088	37.019611099732	31.1130507857596	30.9443206293302	46.543774832607	31.1291400893138	28.7855225968772	38.0284703973269	48.4398609957172	26.8733934604766	29.7099461136772	26.4393521153354	30.8150282650297	32.7437545701272	47.1776655645217	32.5538974447622	28.5833639877003	42.2265786453017	34.8441089464706	30.2974240071359	33.0707970363917	64.0886133345165	50.370099224528	56.2800908378555	56.0079997865903	44.5653190308537	49.1552127069367	55.9510435072667	51.8248002790348	52.3844543513655	52.9015987416303	44.3240961979885	40.5403452006372	42.251369147896	50.1762916920612	50.5294586581064	54.4486778023941	50.5752505088396	50.3449190748437	47.4882729879125	48.7832154821251	47.1242765178206	39.6860806357676	44.574120535803	46.7472614383829
Alg12_OG0004562	26.6817551433518	30.2293418149405	48.8687901359841	36.047694321717	43.5147733558169	40.146609745719	42.2032743280544	26.981437015857	17.3444027034014	28.8337502706627	43.3613756352783	35.2900246485991	26.2731365072954	38.5681763648396	47.648959686904	26.68392994825	37.3787213474599	35.3464563253164	24.4520480857067	35.6318778004993	35.7019725626719	25.097096841064	56.5215010709177	24.3322795488259	36.7284745636133	26.9431511677772	25.1528504532047	20.4235969664133	22.2233375920442	30.2456141480468	61.3239121270381	30.447847118922	47.900311470531	30.1842525215661	29.7709360043848	49.9712623127547	31.0028095255856	31.2311357393785	27.8998495721302	46.8719962920496	42.1829048157557	27.0152510637762	45.6088262828458	45.2699519354251	44.0061795839369	34.1522942828594	54.2565648735971	41.1657898161291	83.6284479074025
Alg14_OG0001194_OG0	24.184104009287	15.7800394304905	13.715738722299	16.5258597548399	10.9455909006831	10.7227814239805	14.6066947256865	15.8742332201835	25.092807869946	17.4172862696909	13.6756495322498	7.81275686017412	21.9045681588575	9.38478140681701	11.6815013295035	9.05525263781608	15.7173281990158	16.130670879029	24.2902522499208	12.9209092466747	14.5479059312138	22.0566837191491	9.8631033915041	17.3377483301141	14.5886620436089	17.5408040317035	30.2809807214794	22.7144819030565	23.1174885482285	18.6336738473038	18.6558940624579	31.4277120305126	23.4347939642584	25.8767281567705	29.6402822026767	28.0188053702142	33.5078625961725	11.9917276738636	29.2484171802731	20.9248028093138	17.7404028909544	30.0590812146886	24.3559459507292	27.0470700619498	31.0389144165568	14.202457616455	30.2141600519383	29.3052083527643	17.8726914725242
Alg2_OG0010641	42.0088407116206	33.3987800595969	36.423221526886	31.4293708567592	34.9467852976196	47.1179552336954	31.7166900981583	47.0460755320907	37.0672269507407	49.869317223587	27.6225291312287	28.5619427600164	40.5858002943386	26.7516284008252	31.0344581400084	27.8260209986666	34.4364261787753	58.8264104627811	40.8968532779278	42.5785255825505	28.2841789026134	36.911958429637	33.4813963912556	37.6061683136877	26.8765297456207	40.3108896677389	25.4369655058449	33.6845731293926	32.9908229040343	22.5998929395483	25.1106708558996	28.8395353109216	23.5462568308187	29.4090282896517	25.8110500666027	16.7121835871121	27.9483597834722	31.5434383934935	30.2633637779906	21.8494460327278	29.0335479023862	33.0738406721584	20.5422975642579	19.5523264440199	17.0733824517093	32.2769051982669	17.9830443121866	20.9016496397045	26.4844286119292
Alg3_OG0003012	8.34218113422253	6.82219749814437	6.41655364529892	4.78056523670035	8.64385006960395	10.0448669752912	6.03033492133386	16.8386743972553	7.94134907738165	9.26451397323985	6.86272400464249	6.55416684926461	6.22786619603649	3.97100413070405	9.12533233405652	5.7243157559757	8.51167437465429	9.97355023309811	5.72186793121234	5.79029133881844	5.43283578212137	7.02093646623703	3.30088340238206	9.56116421987805	9.24449069223872	31.1256513449487	12.9791379859219	17.013669684226	16.1938771102212	9.05322196991443	11.3829104884604	10.0861255390175	11.5396037003769	10.7435631246821	12.4936465747918	7.44052501722261	6.02847965982453	12.9351308317167	12.6650701803614	11.6220457620893	14.5589932539747	10.1028593046797	12.3264621835819	8.81318418122881	8.64567026278047	15.2943170580319	9.46719373380524	8.78545088782037	10.8334567141994
Alg3_OG0006966	16.4388762090265	19.6244774907559	17.3638524662628	19.5064802036182	18.720887677644	18.1499829946846	18.1348189161644	26.9164456211543	14.2577588636032	18.1533150573661	16.3620133926418	19.0222318396349	17.6083185652	14.7775577291964	16.1004357369089	17.6992107637832	19.2258250967274	22.0120409290406	17.7432701981843	17.4501512474809	14.4667928071983	17.0585780777327	13.3392079403466	18.1856331325899	19.5656696684965	44.3458694954553	17.8973910985183	38.107070071533	32.9327670795308	18.0185441864813	18.4618971151566	23.7749699422325	22.405218440065	19.8973779837825	20.6065422737344	19.6319885142252	21.7586594873436	17.4521887127216	20.5653178834894	19.5633028913145	21.4890049417068	21.4999498849635	15.9997301656036	18.1707392356191	18.3099427646265	23.5767757662751	16.2948420680581	21.7390890579112	13.5999269060831
Alg7_OG0001281	69.5953836640071	52.9297805894407	56.6446217496958	53.847006253413	57.9857342548101	42.310207514939	48.9650490617742	52.7611797780665	67.6921012744394	29.7555731982715	50.6154607992438	59.1203480463176	65.5011340888213	52.9559454576184	45.7163892752049	63.2684730553909	77.9628383466266	35.4548078730309	71.2121108568501	62.353464631678	51.322270446691	69.9489091207335	44.1260304941457	58.5537052679345	27.0192505210135	36.2419984715485	30.0382317836818	42.6722995238305	35.3509268909289	39.0336465935093	38.972869640408	47.0193013820732	41.5224680759819	46.3533415778232	42.7719780689933	33.5403665653781	49.3550586446357	27.6033481699887	36.943605676643	33.8345823441338	49.8573399531337	54.2526526925721	40.2794281195331	38.0813474492005	33.6149078428462	23.1825805371542	33.904758577254	39.4254545485031	37.0098270683281
Alg7_OG0003790	34.3835385163372	20.279682973936	22.4128406013875	20.8547330869368	21.1730949924816	19.8026835865841	27.5959309761525	30.6337303031767	29.5856875178926	17.0185190105228	31.6676273480458	16.094773089189	32.0687048019737	24.8997805170055	21.8233175961703	26.5574117365271	33.6216165929762	19.6393812345575	30.7787442892832	31.5660874590734	30.5120423093261	28.5194049044759	17.3560147846709	30.2400009046859	8.73517109366454	23.5225139930789	17.3955341457824	21.3250179100153	19.7500687922748	17.7869762807385	24.1215727699482	21.4875917305272	19.8561442577574	20.6511269472264	16.1102894261211	12.2387364763254	14.2028188004444	16.1431798134004	21.4219167106235	20.3153191668758	20.1770597483982	20.8763736311049	14.3252852442884	14.8826330048823	16.5926335719616	15.5394627925464	13.9784160537213	16.0255781667082	15.7377229675908
Alg9_OG0005173	20.0312307997459	14.3734337485414	7.51713621422297	6.74610400742703	8.75269700836214	30.4894931019321	9.04461556804177	27.4151228258581	13.7249148504335	24.9733148719833	6.75518943479287	9.00669164015415	19.5709527934487	6.79403937758734	8.68043826512795	7.90138792043479	8.46508269302833	30.1965204024739	19.2000155651947	8.80131379445671	7.28980035768882	14.9548803937698	6.71350422494823	16.4160719126033	13.7923300185885	48.454271115846	15.2677735944429	42.5476485284459	35.0147384782192	8.05847563758337	9.65505431311917	14.1440329698665	8.1861341596725	13.8253526255109	13.429496330789	5.11184802373419	11.1685621699104	30.0271272255569	16.3564596244903	7.10446495143325	9.05300245662051	13.8503817664699	6.8983027489931	7.695712683542	5.93854352662824	28.6566375019024	4.82268407868186	6.63866259432942	9.91029169161223
Alh_OG0004317	21.30226530821	11.5193916977261	2.7249827491536	8.38149609502122	9.03414370217678	8.36140253056069	8.35225181421951	10.2419545209087	17.1700143250289	7.44402587220149	9.91818248831758	15.6317670854314	20.68536311695	10.0597452428923	6.01071948108981	9.29642065182725	7.20323998034279	8.06155956342231	18.9303928984554	12.9204626306291	10.162098961329	16.7552692178922	8.58048604337948	3.87349316827013	10.2485361302648	15.5871814070161	16.0337874883018	18.9901967673679	18.5052201102718	5.96663374242099	7.15036118589454	15.1823851948327	8.08721469394731	17.4285476514047	12.639677947854	9.48490645751324	22.6624577157405	12.9373154510093	17.3644206285695	6.69026273557431	7.80131295850744	13.0668442079834	7.39256027534434	9.13186730285778	10.3002583103785	8.98588395098211	9.60322612776975	8.95831105137907	9.26517312295297
Alh_OG0004319	8.047119709296	2.78834412371919	2.06408116879223	6.61986987359082	5.72801105243707	4.61738972267982	7.67533828387467	5.14697120939467	3.6411395106805	4.67927093812592	21.4186499191069	5.26206665779428	7.02657499912677	8.01680023018782	4.86676388497158	5.28448325580013	3.63753006626791	5.22918101447318	5.82966053998098	6.05621262911015	21.9653150938462	4.04344252700326	9.42992866967336	3.06255835594973	2.95972257179293	12.4379253037886	4.59634686257618	9.96738883937853	10.4153631070956	1.61650110069425	3.46307973997763	3.70912475648119	3.60730698265792	4.58328658377115	3.32619216454798	5.09965582268567	3.30758929480419	4.62699598461463	4.45394570245005	2.63116946572539	2.45788943961061	2.26838288893037	4.6311428241234	4.74521613260972	5.22915171395148	4.55118833348013	8.30112169711313	3.68777343730577	5.41624024362441
Alh_OG0011430	133.444628985245	91.4907182624877	30.9861362112603	75.2352150842805	68.475400151669	39.0875730398687	57.4941525535648	16.9233972873044	153.66182750547	29.1858471599254	61.697540856311	182.497042230562	130.323669766885	71.31243835025	34.0466416514728	59.81281966553	44.2152602394684	28.8919323104716	145.336088389403	74.7901426055846	55.3083183887058	125.940991919036	106.655103916251	19.9476820374796	47.725837111572	13.3602516952297	88.49191751173	9.10572180587065	12.2832561143827	39.2437226321075	38.4829289646503	105.16835325626	48.8191709057758	101.949926024147	93.0316107609606	66.5115252767027	174.408818460872	45.1854842026265	105.060025558328	44.0729196722926	48.1470991441381	101.98023294882	51.9122829729368	65.2405359669061	73.1175925043198	25.7704646371287	73.4614618286864	67.7269280995453	70.4197867856728
alien_OG0009301	79.9187345134483	41.7083470562077	46.0905475604376	85.0195422271713	64.3299530951836	68.5918567517037	87.8902849937515	52.6418780713892	80.9229923335503	67.8691469962133	94.4047609928896	53.8369169731614	78.8300452605286	86.9218224940992	50.1086721084382	85.7013231425315	57.0122672134062	68.2104387232639	78.5588500197056	57.694001378744	84.2271971579552	78.2716435617003	47.2703670053955	47.7923505718986	63.9699509638481	99.076372401977	62.9751901380223	81.1154380834143	86.3129838816586	38.9523520298288	47.0419837438746	65.7587028135468	49.8022684294625	64.2255076251063	68.4756439826773	55.5577188918132	64.0539574210796	71.414650409497	67.7023575587298	49.079038620173	55.5388892432047	62.8040110306933	49.4819763898506	58.8762765024688	59.6680967376154	65.6286826761506	55.5475828793421	59.8320412059145	44.0250766184431
ALiX_OG0005343	167.159801023488	149.264548052544	157.257759782495	177.672356445259	220.441263613828	113.225544771738	197.916470322292	165.502984746793	162.430314030709	121.912837132911	203.239272718505	97.1249411308265	166.950373105074	185.573622120747	200.391855078584	195.516051962735	189.670778021548	118.947053467486	164.195030378712	223.719702539795	196.831244791419	159.151247596915	139.391496745328	187.630305634593	76.3869762695628	114.651200619076	104.905317276359	102.490320198659	106.906348374834	100.612318176083	120.995862003748	113.311221752509	123.446658039802	116.485071985227	115.600760808086	130.379386185268	110.380175461111	89.2150039289865	112.144061984467	133.962616405379	125.781250653457	104.074241086976	87.927202148788	110.753240007826	124.399709810879	85.4088750139646	111.661499445316	113.384280658257	102.47687537415
Alk_OG0006414	1.40435302881965	10.2142741099219	22.0829870723081	30.1673746701717	29.478266686845	14.9598135657175	51.0835937643239	9.72840605729775	0	12.8388719129719	68.7948800159697	24.4779336291487	0.471572897498366	48.301134212446	29.1636363099205	48.9542783228931	22.3176086327929	17.3066483436823	0.256710257183458	26.4641260663147	84.2931396335436	3.84946069375673	11.9276419887938	13.8157215491867	6.52314307667919	5.5240028423483	0.0652545085869405	3.22059363226497	6.0470684477893	9.70447437969265	25.0939204083951	0.0788135084978717	20.3156211543715	5.75531521367378	6.80037625752166	39.9010790599135	2.84354094348713	13.8630845938468	0.044984325358843	16.4092733287607	16.8104624168318	0.0183283193341032	22.3749882648554	25.8279925123424	37.0820811935035	13.9107830180359	37.3988085079335	21.9762228480639	20.2269826524673
Alms1a_OG0001176_OG0	3.2140408045099	0.667907447370778	0.656555924518975	0.916553591418657	1.81636789838175	7.5268355320279	1.20571556614781	9.93554684132422	2.44452810421332	9.75777719336626	0.816675740605515	1.14440107354948	2.52854954154176	1.17747697733935	0.851477762236103	1.52173552336458	1.22922358260795	11.921066090969	3.79914347440382	1.41543266861939	1.55348709881778	1.43679541616752	1.2205189503563	1.32951100098896	8.62795915102305	22.7861787553628	3.11611626606456	23.3685426392772	24.4455019571667	1.24222892020454	2.22371467561281	2.56306119519619	2.4467758916789	3.45777499549865	2.73571760152348	2.23861540647754	3.32002186540622	12.7098184624248	3.75681297177007	2.41788038795598	2.64245753261356	2.59579845821675	2.97679948995882	2.71698156275999	2.69826716312604	11.1171452964116	2.45785035496699	5.56942310810347	2.08110290383232
Alp1_OG0010289	0	5.11928829291871	0.0924869800792983	0	0	128.733132526043	0.56304907327934	0.0204184132268059	0	132.878501533299	0	0.173851981215175	0.0116609450606447	0	0.413541750380415	0	0.0164200491911839	92.0388858260213	0	0.073723136628145	0	0.0168664064591389	0	0.0374568114829707	17.5065450694031	0.432610268344165	0.222626868685928	0.247671393381136	0.180970208831069	0.365166915313033	0.346853528823142	0.151248209590092	0.269721302056659	0.0849007930828177	0.126423575895995	0.239296629487301	0.198499750603722	23.6172593500677	0.0422047138297342	1.07150148682286	0.428782331328238	0.0644842508728219	0.318204762884003	0.221600947351773	0.281326856707443	16.6607712633112	0.34913344412744	0.3102050754842	0.699157932262889
Alp10_OG0010194	0.194899701261129	2.74690099520513	21.451409930939	0.781823728172199	4.50906043116243	23.6010840562415	0.563550685731811	0.202322376652151	0	7.8596035574195	0.199036439551067	0	0.0128384669947618	0.314628937348719	37.8333604359227	0.920432786096445	4.15797342790984	7.56828290774519	0.0129368620845339	3.8960494598475	0.27416492119065	0.0185695757522006	25.9120050300328	2.57744995930966	0	0.0654972313358571	0.0561762113495781	17.2696681156744	0.0913296832433419	0.386126553400277	0.215440630546067	0	0.226865711212272	0.0999754565979467	0.0638018003938422	0.0724590600191287	0.0200352527232183	0.0228549381247068	0.0851972967339309	0.216300554701025	0.282250788464485	0	0.0458821220013966	0	0.567905466361481	0.262480976377959	0.0293660183700742	0.0260917081946299	0.302435915059109
Alp11_OG0008522	0.918653636653742	3.2837689332915	1.79983176164796	1.54499603425778	1.58758722224854	5.8789211579283	1.12603110493538	14.3737071301085	0.178761662465765	7.85473260063754	1.22367655173898	0.470709647109377	0.966903876750878	1.45075464824645	3.39901992903188	1.08823522692477	1.58380890980425	9.65551132935418	0.795358619840235	1.30992543745568	0.842783326829673	0.48520465156323	2.60770509347755	5.51446684732395	0.0971394901867308	0	0.0218493944143491	0.0648196088947989	0.0355221226740193	0	0	0	0.0352952132889324	0.0888796421315834	0	0	0.0311703568769805	0.177785772805063	0.0994109051494432	0.370166632457655	0.0292745922292977	0	0.678131706134833	0.173989654702927	0	0.136120497540781	0.0456869341902739	2.23260633122828	0
Alp12_OG0003717	25.4184343202579	19.5556957335077	29.706404651839	40.3086444395887	30.4984067585452	5.8693749939755	39.0515281172926	25.7321284615933	20.935615746241	6.89968679043114	41.5814179317314	15.7106247587691	24.6105092389185	37.5722386460513	29.4793770325449	38.0930357682287	30.8146532083938	7.94355201991818	22.6788179176984	33.6834833337517	41.6195284280511	25.3218469620287	20.459227750028	38.7153603487985	4.6863020531146	26.476944747148	3.51360233640804	23.4806317316009	26.3969060990504	12.387347727053	14.6451636061029	4.0873349958109	20.2238614446145	5.54783995246619	7.22500142091207	19.0504314105376	5.35546782443071	5.92860925391452	2.72047105516507	19.7092582090379	19.0783662374789	4.08516735459616	22.9277705648001	19.9904636163533	18.8506675151182	6.03690604344829	21.0353875319867	18.2089512814601	13.4736326549578
Alp13_OG0001034	1.8958722351335	1.1370329163574	2.21283663448988	19.3306729343582	3.45334143642951	0.0652444372358605	21.7380545412712	2.05880265007006	1.28953636897781	0.157082307627083	29.7110811433429	2.79285389082282	2.35156222244134	29.5283483487256	1.51444427860401	20.6984211465053	3.0587337136191	0.0289356087009637	1.98804147878816	2.92932447245086	28.135046786486	3.77602252119335	1.99513271491714	4.51295123113474	0	6.2871543301428	0.131879810907326	3.81460815891354	2.10832997026375	0.0549378417460131	0.12644262106501	0.265471071724088	0.106518422575164	0.312937783799948	0.166424129624044	0.302409923798294	0.250853071280879	0.0357696475165564	0.400019976896166	0	0.176697239949745	0.305593690889329	0.287235488863989	0.0875147167579464	0.259237281139279	0	0.321719745742268	0.204177145467273	0.118333574335046
Alp2_OG0000261_OG0	0.0889075993896732	0	0.580627688350114	0.0764240020833049	0	0.0575216262977382	0.848349157640709	0.0922936089412243	0.0909517896160676	0	0	0.681053732125965	0.122987273619208	0.033121063734355	0.0593414901004021	0	0.0494803581457949	0	0.0708170619531217	0.0277697645841293	0	0.177888956287407	0	1.29803686300636	0	0.598012683550707	0.250042895404187	0	0.469053014391103	0.0721119026753304	0.110646477236435	0.34845970425608	0.279634069258915	0.136921645090854	0.0873799207020837	0.264630648018728	0.521347311274773	0	0.320875989602067	0.266611485582385	0.283475351249998	0.178277783644908	0.534122820009867	0.344617800969554	0.0324073499954971	0	0.361964757515622	0.464541563504738	0.241617768863076
Alp2_OG0000261_OG1	0	0	0.17742120009273	0	0	0	0.036822200985873	66.0983599669542	0	0.749377066675303	0	0.275143024168159	0	0	0.0283325878402533	0.0308414103844492	0	0	0	0	0.039808529450288	0	0	331.915234393444	0.0267041059032657	328.782897273338	0.0360390120171355	70.1898976132224	54.0796762445308	0.0450388620955339	0.1036595467196	0.0870548577063639	0.0873253916157854	0.274876138737103	0.0272873967570833	0.0619800415405866	0.205653089465979	0	0.218628229071176	0	0.0241431721433784	0.0835100886371494	0.117739969033524	0.251110545471495	0.121443765579206	0	0.0376786637442923	0.267819950853533	0.6144069853063
Alp4_OG0005779	94.3495959505741	1082.79687051316	144.622910714207	40.0618848856123	134.989570477744	4.57051889800763	44.1707032154567	603.915357217166	60.7365855745106	11.7301799348538	17.8905145605243	34.3909491576663	108.122487159075	47.0882451478795	134.823966993871	89.5456183735688	130.230310193719	4.99268812518643	112.567116595074	129.014388753931	24.0321220531802	91.9629484001103	112.336096403911	926.99873428445	0.392564329378817	400.09405424714	53.0199866193885	372.283912273689	434.934116410961	44.4367497609326	56.6950188174795	47.7815082267152	23.5844049166531	46.3658544003029	48.1058243686464	10.0926170690356	46.7434470884271	0.663208238349448	50.063441983847	26.3148298941409	28.8848049532622	55.1966729375538	14.5789913087392	14.3804538130447	9.92207526002487	0.558559086861709	8.30844107920079	15.3508786365516	63.279579990257
Alp6_OG0006360	21.4837245596993	5.52980343758808	1.34676578866128	0.789195519429034	2.39686528137546	0.114230649722813	1.50092680665158	2.39490301910631	15.6777041521851	0.0550042726105023	0.901533355771103	7.03292865111088	19.8739231219404	1.05238766659414	1.3198602846787	0.667054423025585	1.35601162139478	0.040528615429233	27.7610919067529	1.58824017176854	0.894115428486969	14.4939538214534	0.894233453251976	10.1764553024285	0.0702464571040082	1.76851903685287	0.316007947854309	0.492180395462537	0.10275134291387	1.28350007840507	1.03013014622319	0.45800412488761	1.3782822907721	0.931963502876161	0.358904161165361	0.516298183744891	1.19466530092465	0.179992183350615	0.431334189884696	0.803058398338921	1.07966652438983	0.512580539276899	0.412960998786794	0.692013745972382	0.505817631266234	0.157496938443367	0.495577842231014	0.821932398096798	1.47445328135659
Alp7_OG0003030	0	0	3.55321124789234	0	0	0	1.89366684717657	0.116214052374596	0	0	0	0	0	0	0	0.0305017472744883	0	0	0	0	0	0	0	0.399731831795139	0	0.424579137124904	0	0.18905719260983	0.296017688950161	0	0	0	0	0	0	0	0	0.0296309621341771	0.0276141403192898	0	0	0	0	0	0	0	0.0380724451585616	0.101482105964922	0
Alp9_OG0003931	0.137454698090538	0.768760181696887	19.8257623517657	0.21099028263501	0.540348982004102	35.0323556915599	0.127751460986403	0.271789721973298	0.0502196777822138	12.0818850492207	0.0501329173241419	0	0	0	34.4041172885702	0.14266882949252	1.83050243166213	11.9166264459289	0	0.398665100710342	0.230187118134956	0	21.2505144073436	1.12182306226396	0	0.36448738288147	0.042629533210224	19.5075510342749	0.103958820060153	0.346288817032661	0.449591856742425	0.0257436853841904	0.37874741111401	0.0650286499497821	0.0322774937815596	0.293257788306652	0.0608153131598525	0.173435573599272	0	0.328281009291897	0.228466231692909	0	0.104453472206013	0.0848661709191676	0.754175168182396	0.15934775565302	0.0445690310999775	0.0395995854570139	0.497260081204452
alph_OG0000083_OG0	0	439.294469448236	48.4400780276228	3.7771516879789	0.94046330185184	0	1.71525664765317	137.604806049424	0	0.114077064904971	2.91681114656225	0	0	0.491088970931574	23.4629753365279	0.319257481558909	6.23602237063682	0	0	1.92147564168572	0	0.125598830808112	5.04222358983785	429.411363522877	0	0.148296805243626	0	0.283002038834641	1.08562567999416	22.7703896640831	9.51198322847557	0	1.38688828009969	0.0970120013179747	0.288916125894882	2.78901256090919	0.408268795405984	0	0.289351625939301	1.76306769140167	2.93969212169994	0	1.40244589915796	1.51927565922152	4.01823122062324	0	0.997344456747335	1.41782492714104	8.04600101689074
alph_OG0005113	65.8176042132531	34.3817218221026	22.4257396558697	30.6315930199048	39.4299955645176	28.3047580903135	36.5929153257996	45.2782525897004	44.2624010603322	27.7405584330221	38.0592378512565	39.9903931190107	62.3631443551125	35.7081660790799	35.3501003003232	36.6318625833214	31.7335610786772	30.1470026894023	58.3636979793051	38.6799947767616	37.4810544364301	53.5179025266289	53.7213708496332	41.4651548267853	23.9211454313365	51.5631125802344	42.5531201553038	41.2411847042399	45.32257090341	18.0799844331722	26.2002300904294	44.635881054987	26.676015873771	50.6309735205904	36.2315956192626	23.8056031403673	35.980003209526	42.0004499115672	51.4214528663974	28.1043084311855	28.1281905099946	42.7781242616304	28.8716708294254	26.0601630492924	25.3536658655644	33.6409813441142	25.1467130759884	23.006504483213	28.1658914462346
alpha-Catr_OG0006852	128.097819316619	10.325900333346	4.69423855837808	16.7025864789442	13.0286156875834	2.70963419439585	16.538448717982	4.54983025872819	89.8480078767076	1.30221283192864	15.4917119247961	48.0225036612156	130.016520701341	19.9924918503575	5.4444537847227	15.1259830591352	14.8929793720572	2.69686157415535	130.120809920727	25.2956302246384	17.9939130269758	99.3732253079755	8.1895386943836	5.16246021897904	3.39926461368633	1.66840976630417	66.6876715270786	0.858406533877801	1.89878504751318	7.33739755810214	9.94684631814847	79.9980113519936	12.2207712674618	72.2591702417032	58.4123937671855	11.3097322304174	77.0790116285416	2.07188804461284	72.7665074310673	12.899461039877	15.0985151749938	66.7888966819089	10.1750387224915	13.0498462844155	16.54044978904	4.52299943115879	12.7166807572782	11.807020455723	8.25152877818706
alpha-Est1_OG0004357	185.654764980667	9.23740751933137	25.3459468203577	63.3023992790923	17.2490190819911	2.05086521480652	64.1002738615578	22.8276752519746	172.12571378098	2.86240975151731	55.6418890248927	77.3401726482225	142.316174392107	10.8334019839401	28.9765801351218	12.6837274836872	17.2964711719964	3.20319542225769	202.732856323627	21.2512327850855	12.1063027471248	135.803934483721	16.5238105721231	21.0257417983457	9.01389621936715	43.0270730682587	336.520416894957	29.053269828003	30.809034024017	97.7438669595122	147.450171573579	351.206144750482	201.900103451946	358.003100633104	294.762001795554	146.793814581814	297.699713190141	6.28412166194779	383.830833957293	191.569401241095	213.979404391064	393.502465860951	277.561507031316	251.618826016405	153.140834067191	11.5695997801891	114.348265664699	216.508343625874	114.260521535362
alpha-Est10_OG0004350	270.567149567635	10.3686007904992	33.6037028794977	67.0841327820768	54.6550760533864	16.1212330135438	73.6801735740956	26.6437226575854	248.048431736885	12.0930421212031	75.0932491006875	110.135677735395	255.649203751927	38.6062837420429	35.0448940205731	44.868006562803	44.5356221695283	13.6600236416107	255.115262409136	43.2724884962651	89.7723246500298	198.291098866202	30.3833304737494	31.4994494139204	6.3596376842752	12.9693393008593	106.15716235735	10.4114093291555	13.9772644992412	29.2967901455488	39.0106186731826	90.5983643817165	46.7749988609994	119.47427649196	81.0115801765578	41.655123040265	102.135109086197	7.22042284938688	113.002523123973	44.8095282294278	50.4905665667078	113.879031179668	67.4267322388081	69.5475473511487	41.017885332567	9.04461035670115	26.4939043352181	59.9982011851147	31.6792317348717
alpha-Est2_OG0000314	47.209219298091	12.3969443879118	37.0762822178622	20.9856472229414	23.4315187421592	5.39745501711119	17.355519102666	84.3529046664967	55.399215449488	1.16260254588609	13.019098282023	15.7050846689478	46.703703469494	4.5205309725923	43.3887209710899	7.32076612083435	28.9629444081182	4.02066519613277	80.2867053878835	28.5615514767483	2.57399575359854	36.1916809053042	11.6607237451589	114.876048500609	24.2855265378644	5.75102731753369	6.95316769643708	10.5782808770866	21.2075681855028	48.8694294457165	58.0327364420698	3.96569456542375	18.6480865346199	6.54225772442864	6.81708491757491	6.36231524712844	4.95969623718957	16.2477683642171	8.40463875604796	19.4500604270991	24.1661233276691	6.49528325701428	4.34421115770988	5.64929493190221	7.08427870909196	54.75819695371	5.18807126786816	4.74761349593165	16.1306507456449
alpha-Est3_OG0004356	24.0253924627187	22.0602291803514	28.3312784856736	49.6518651155309	35.6074851260192	17.8440967161447	54.0980308202425	32.0352220174787	17.9454724179262	20.2252747584099	59.703545634077	19.2584798368684	23.8708829258418	51.0627265728699	35.5484988777202	53.8404140499326	28.9173299551224	20.344239150602	23.4162919491526	31.4584299454463	54.2006885569025	25.4137641247257	23.5155453409855	29.8071015808772	23.5493427798467	53.1774735077604	21.0494491694063	58.7115032171033	54.639730379473	26.9584015504735	36.8303427245215	24.4218856493367	42.2619252403415	28.3545021588703	27.0862218167058	45.8914773902783	30.2919918342806	21.712541038953	24.961543419157	39.1351008486629	41.3887878207332	26.2321095092836	51.7898176288979	49.1794146500197	42.114343380883	21.0239876250406	48.7014030322208	53.2546649596124	36.6449880521972
alpha-Est6_OG0004354	0	0	0.140151510981062	0.0461179322916495	0.0984238762669915	0.242979283499067	0	0.0371296127924465	0.0274423503151928	0.139284804792487	0.0547898807912684	0	0	0.0399736976104284	0.143238079552695	0.15592166938908	0.0895765104363528	0.18473176786428	0.0854688678744573	0.10054569935633	0.0503139471447694	0.0306705097047254	0	0	0	0.817989747998443	0	1.56100980091304	0.816572494851101	0.0896709425608697	0	0.115548969368924	0.077272034873891	0.0729692871185055	0	0	0.068241460503794	0.0778455045663785	0.0362734877893561	0.184183673204594	0.0640910509066272	0.0738959695695777	0.781388450558467	0.142843746500145	0.0402984460565394	0.0298009470772086	0	2.1773191145393	0.0858431420754239
alpha-Est7_OG0001351	29.9449822416927	5.28572568431783	81.847268396002	29.0296737412957	130.684377866807	32.5785758038023	31.427340980989	7.50285304351235	28.0831978669591	9.79141344673762	25.1965557538277	23.0886139934212	18.5605433142366	35.5494768565431	103.007281629955	37.7182434390838	173.382728813632	31.1181166727415	19.0973049149702	146.049684578058	33.2708118235118	14.4402087916028	85.1859837437644	10.9806859988321	25.7881386037091	24.9229698935842	19.6978016848416	20.8792170956002	47.9117407307804	161.380601792389	224.018898550973	15.3674191492459	215.043069828759	21.6146577540816	16.2281485821891	57.7331585837355	17.5933919500275	14.5607096084919	17.2200274869285	208.394986171862	222.427366410932	26.3169141616449	52.2520801152331	79.9011837437575	60.6453095622827	39.9728403307603	55.0417800354908	74.5341220105192	175.157770229351
alpha-Est8_OG0004352	33.0671309068122	3.66866105131242	9.78569228445336	21.3070304418327	17.1716819153487	5.01215511865477	16.433795330605	6.50100186596763	23.0135446515716	1.61342766909831	16.9927048727092	30.4439244592735	27.9529236249607	14.7127759045442	16.0187470562725	18.9249706571762	20.9835892037341	3.88693705640879	32.1022327936711	29.7612437289533	21.3790047477847	26.7439874054818	10.9129412485026	10.0896999406382	0.42649015900519	17.838355516133	45.0420052067346	14.1871131221716	28.7297487507192	19.8117381478288	30.1872285121322	46.8577361067035	52.7501848486613	55.9184640819253	39.4821575868444	36.3517873605548	46.987237274609	1.65413777294655	59.3032205593033	47.9170826887427	57.9040712191807	59.1762642349383	70.195683112197	91.8508718554676	39.7509358334612	1.75476090891917	27.8348026856138	77.9590944394434	23.5042524569622
alpha-Est9_OG0004351	30.3698115018075	63.7393513852693	54.7472174755274	79.2575783379597	63.0980904434033	31.372102981016	94.31541243502	46.0785795043928	14.9242342436365	25.7563270168456	101.316585752218	36.419342935647	23.8767954136312	90.9309500181847	67.2654241231483	88.3928641729048	48.6764437306987	25.6062275516676	26.1006368483374	66.222254129894	102.029898063178	27.401162391093	46.1254978674374	67.6899218718419	18.9546978169424	36.6474195325365	11.086876314428	26.231376288189	49.403712763475	31.9687925194825	63.7233313010074	9.64191395600137	50.6971946971481	18.541900004194	25.9269778201115	92.9528711611111	14.3131478476645	41.1124753728235	10.6403918233004	40.8434404033794	46.1498051655225	9.18797928834055	65.4147196162075	62.9384622608053	77.0071845693698	31.2256740821767	97.4392920640207	54.1226686617316	49.3258512943882
alpha-Man-Ia_OG0003130	33.8887692789417	9.62288910264575	8.56517518372473	17.9355065941819	18.2274111907783	15.5020782872404	21.5801353904154	22.2945737107319	13.4285530431828	18.0363559115391	22.3617689254721	7.63359213518516	28.5913046092653	15.8022338290488	18.135071698315	20.990339261231	15.82329768915	20.4608257904835	26.2992204811172	23.9199982728347	20.8575143837401	21.1687857982015	8.89115143355073	17.2472563959873	11.6544762566425	41.2311173485742	25.7001805417228	28.3626049541388	36.4344455141253	11.2413572920511	18.431171754436	23.4664885183584	15.1947537395808	24.9337413760091	18.1359919990117	12.9061887432208	18.771911818584	22.7521618812143	24.4776199216572	13.9329800788409	13.3603965871318	15.8807487397975	12.7623544694941	9.92571805390864	14.4628870188755	20.302034020636	16.551581701759	10.6953315156074	14.4818980242894
alpha-Man-Ia_OG0003131	68.7053198817339	28.7164816544408	55.763483189145	152.68022564548	73.8511931557494	5.94510768752087	175.185888663915	31.0277666509424	82.2780908848175	7.13049648608659	164.065649247137	100.913913775388	69.0838249079974	108.56448592222	71.9808345017872	115.62448838085	58.7829931616954	3.30302847719716	63.3798634865482	72.8570118309375	123.484687465038	106.792277400354	76.874392574475	34.6130705105152	11.1857190416946	25.9415519930915	53.4267214723121	21.3130079411374	31.0477014525803	61.029452269944	69.0543448537238	75.0722288874345	93.576434232282	77.7767068918148	87.7221587248335	195.105806382963	83.0944768496006	10.8034162326241	52.2712917337299	84.3864822738365	88.8847795944454	96.1609876096158	153.600361332747	176.966658324346	190.225936149462	8.21490942232722	187.681047058757	170.387061930132	94.5722576270166
alpha-Man-Ia-PP_OG0001168	8.85316158509562	4.70275747820503	3.21772812970051	7.0750845518126	5.60951758535014	4.79422494190378	8.58463132028401	7.18627174212608	5.56485999673595	3.88548938951134	9.58373289972005	4.63931877178676	9.30321456467411	7.74883929549782	4.8103256660014	7.14305865832565	5.80165504872158	5.2316123286019	9.03150565244709	11.2477165209537	8.13789352844741	7.61758314358737	3.95445808152435	5.68372683368538	3.02503364704196	9.5470114405183	9.21365904605215	6.75800053034705	8.35351379761803	3.68623138970364	5.61569754946178	7.93837825118538	6.37950322075195	8.7421504646041	7.80212824549877	8.66777878139186	6.83478934661394	5.16545091012293	7.97878370954685	5.88794494701254	6.01966944885373	6.23081294590697	6.91513048313473	7.80616808238442	10.5778510619441	5.46255969946713	9.34316683089528	7.03729696036469	4.44361503996954
alpha-Man-Ib_OG0005087	39.5322724455998	13.8728642271456	10.9504392332934	16.2302796013131	14.8138665357116	22.1654255884184	20.9883677846814	29.0515218871441	25.1314971049479	20.9484671839687	20.7071399037383	19.7501808204966	38.1341965028405	18.4033424537681	11.0766737610794	17.9244800642294	12.7222131910883	23.0167893772441	35.9789902630982	21.6798270950244	21.2984933617324	34.5709314523267	9.46811672879088	14.8876239659028	18.5833117589451	76.0869185056477	42.4148863404055	59.5742009800495	56.9840840625595	12.2080452646886	19.9691372792525	45.4817704752689	18.7030225693617	43.1470146886283	38.4191630063983	19.41145718436	29.4241734670717	34.0800239142548	44.2150521251835	16.9745250333259	19.5137650300923	40.5413175435835	23.0467775490024	19.9257561695406	22.3433316936844	33.1248918562515	20.1614554423845	21.2281479594467	17.3487152513653
alpha-Man-Ic_OG0011549	0.149854086440579	1.34935355921529	0.14679751629294	0.32203234293088	0.143182154151715	0.121191141401254	0.162488139976973	0.518537393396231	0.167671411907385	0.0486299035897111	0.143470062538807	0.275941965270277	0.129559689347016	0.139564187480144	0.156281719167982	0.238168434492196	0.208498315036949	0.0537477154248858	0.130552645692142	0.61432928224657	0.175666139785546	0.0267707581636455	0.185297338142181	0.0891785020319375	0.217334239120312	0.162844909555501	0.0838021076904783	0.217535427952324	0.340607695260375	0.104729607176577	1.64711520681015	0.253037616466124	2.09827809128444	0.0426116005789079	0.0951777490685355	0.14412321051906	0.209216224481252	0.238660521594644	0.0635474773423656	0.193602686365943	1.68421546433112	0.0970936916623059	0.102668507807556	0.125123889339368	3.38874223851649	0.287145328040141	0.175229633666494	0.350305953121951	2.59420148596034
alpha-Man-IIa_OG0004878	39.811066754189	10.298371543323	8.48369823935313	10.7455450453969	13.7687500087345	20.6423252730471	14.0218514533232	20.1183054502698	26.6970462996898	24.2039520728729	13.4993745457507	17.4225798660415	37.3064861632918	12.8255140605244	12.0301221632726	14.2457375751633	12.6540250617903	24.9022601590812	36.4119151995612	15.4571834281175	16.0050476246194	30.5637369281248	9.16429354386145	13.6382593356218	14.9568151971119	41.6863639689436	33.1345742118613	30.7305293794257	31.6055978354242	11.7537230131368	17.7834480248916	36.1638558267129	16.0522525304494	32.5477183551406	30.145582876755	16.780161335508	22.9459379732564	33.6481996088015	33.8159320825116	15.7963642559393	16.0010186807013	31.58698203103	17.5961568508155	15.5132170613834	17.4601089187164	28.09807792523	17.9885524897321	15.5722334233176	13.7785460308084
alpha-Man-IIb_OG0005229	140.329702117102	9.49266012738743	5.76555600179014	11.2228763915606	13.1044802903042	6.09646415823155	19.7016041546035	21.7686926760168	75.8148007844279	5.46761720309313	17.9958648033089	29.3421383887872	121.433634691251	17.0668435410066	9.8554661310989	14.2853891761153	14.2837020367827	7.80465042025992	110.881535022096	28.6916018763639	21.3176501285625	92.7300584940554	6.38076389376251	6.94340847234122	1.97140841700274	15.7920052356354	38.0446260801423	11.8761971289017	12.3764233175219	3.1699469203582	7.31960046825065	36.1373746025759	6.11111407231229	36.9963695937686	25.6856585198977	5.77019381206006	19.6279956249828	3.39110331760896	38.6665117920426	5.67846805091002	5.8539174879051	29.575056820311	7.94239088158471	8.17327608389727	6.28001923272928	3.36524298524404	5.86145176483668	6.04323802054004	5.1418071932705
alpha-PheRS_OG0008296	41.645662676948	46.7977210735011	39.7778093413782	29.5251565000378	37.3023201483841	74.3498741383357	32.8010984921163	103.970560150896	36.3107237021787	88.642302205069	24.4081960317246	29.6686308306478	41.0486467852986	25.059981310773	36.1231404293334	28.8804244514486	37.4377121558992	91.2738960899932	41.2211750665016	38.2656589616722	25.8552141182888	36.6200350421467	30.1260772288926	58.7135519995565	73.0585066769373	129.4386261442	37.1068002445108	114.546777770694	92.5232571986164	41.7829828845615	37.083186568871	44.6300170325879	43.8572516436249	44.3291670995684	38.466401152066	29.7201135221106	40.3100847485526	74.3220588409784	48.1890375643537	47.0629667554322	44.973581526701	48.2305557749803	31.3010841940557	34.3588861902488	32.0993285318701	89.464196122667	26.6036300444535	35.7231936835637	28.9075633303401
alpha-Spec_OG0011040	176.018809100394	161.977637219748	128.447574682835	230.022466958606	242.999995285439	115.282605025118	289.495673725123	187.594097892136	102.081155110732	115.499678539434	327.115684344439	107.943788799159	166.231378068973	257.168526664854	260.57104475396	274.130949668181	214.927285181455	145.734798407708	152.605524354508	260.397577474396	313.615007403404	134.740254303779	155.581082223679	234.113052469798	89.1118323179638	125.633255147804	119.06982010847	68.2680801505934	117.665056687497	93.9748770247459	172.544740953779	102.287578068885	145.15232767264	117.717112770361	101.869062936377	121.669351406892	86.9159602701621	138.964948039817	108.761762603394	143.793077236728	135.564145212636	83.0315318705474	91.5507013142258	100.258919005679	119.23972500925	141.014277454221	132.481738584583	87.9485676482606	141.390494877981
alpha4GT1_OG0000948	58.0925146953886	19.6663861098049	17.7330059065285	26.3144262481486	26.2238115328866	22.128589335927	27.8572560800933	39.4805403476286	40.8986175106285	20.4024095858381	28.9295261492349	30.6924955932439	60.8055188018116	23.2462794670481	22.6979929482281	24.9449974525236	22.7767450838887	21.0512498972531	61.0635729185187	26.2182954163747	26.9334694458867	44.7768434490563	26.0340221770064	26.8488372281907	15.2270118301736	54.6890054983228	39.7335840263831	52.7316993280524	51.6874374081879	22.1958328262104	27.7801940234645	36.1985214118099	26.6211794229167	37.3970838167495	35.9896831029289	20.2652352675683	30.2097845721903	24.7343883159112	39.9720735812847	24.8992254015838	25.8173962965953	34.8234915444377	23.2003166883442	21.1351427180461	22.4914532601165	21.8102958849844	19.6398819848903	20.8342850804889	23.9554772779834
alphaCOP_OG0011275	138.096698223174	81.9081015049818	70.2340223297931	63.9475296740496	83.6806165652253	133.58361247495	79.7461540555392	102.996558396545	93.1849160861789	111.847950513296	69.3253447296558	58.2689328299595	133.549950569602	65.1266258979652	92.6897898499305	68.8117471592417	82.1505541917392	140.002049138743	133.846719096555	82.698026580631	78.3985367539025	109.861096884189	70.1529414211809	100.572415480556	96.3234926341915	110.335741708595	79.4443980905734	86.1876687950924	93.2763232185836	66.3101357098472	81.6217384495639	93.7508406841296	74.0220881731045	88.3031359156162	70.631002572062	46.7844639891061	88.3800236795525	127.065146744536	91.1789683481653	76.7171240755512	73.7335495155293	85.5304183019062	47.672592495003	52.1930788187204	52.4058998207902	135.679083384793	45.4136023858563	49.950896031868	67.7926123592515
alphaSnap_OG0010384	170.223373282176	103.11998925379	66.0590500046002	100.901505708867	78.3835534263017	76.1703280776926	113.418856042716	80.0306644720415	110.439223425318	70.1041024898909	110.181730586913	79.3278150868279	161.56952623794	96.7039537701155	76.0228540394199	99.141025893875	83.2353017835041	69.2614363600433	157.068178811952	143.609807117194	108.775363066933	137.344294057401	58.6789155044874	86.5070516074667	52.3276698975961	107.612075556937	136.521468972636	88.8518299679644	101.280882739231	73.7976520170617	88.7335963736631	147.679619896964	103.042302559086	141.888127042813	131.261728302056	106.651997467175	104.353876528844	71.528568217495	149.434030542501	101.150229068272	103.898682267577	125.566020027269	106.60276814855	113.04950535443	134.980954651	60.5499516498038	100.193087658093	114.651636728739	81.3834097615807
alphaTub67C_OG0010998	0.165915705063427	0.129911269007102	0.541771754907751	0	0	0.0268361232591461	1.36726962616097	145.6243008782	0.0848652443914886	9.28238498149766	0.084718629602168	2.68855751581073	0.27869531807617	0	0.027685162002772	0.0904099668941306	0.0461691045810872	0	0.0825974301207861	0.0518227924502521	0.038898867732708	0.569089805750792	0.328252520669718	0.473936674563638	0.0817136744213754	317.268540101363	2.81209349154584	338.962195736921	252.436258695405	0.114847847958767	0.176219310867949	0.53276992872823	0.326593408917301	0.242987861157903	0.306161258340023	2.14944443894612	0.314645801234595	0.239285237800928	0.362372344423151	0.311383924582647	0.147754604866361	0.283931210117423	0.090070095689027	0.292719963214808	0.123871292264854	0.0916035774677549	0.19215909299907	0.068293343936416	2.93553994122221
Alr_OG0008278	41.1605100720966	24.4139816350707	22.8336340636988	40.7920263098445	32.7587292731674	25.1635582893028	32.3944002358798	32.4467148367789	43.9586535903476	25.3172999253164	38.4702313574645	28.5395412362831	33.5479028879261	34.5675863414056	27.4290964615955	40.0475219060088	31.9014686613299	24.1447384209864	42.3780470403029	35.7061257000096	37.6979535979782	31.9762533510423	23.6169087352604	31.2103773934833	21.3154336915572	48.3177655282236	23.9538233236468	46.5122959658391	46.0213542877944	23.5996139234855	27.4397328015764	26.8899508339606	28.8726400849882	27.2182189868703	35.1611887198952	41.9224986913003	32.0498556535677	21.2247798576876	26.5220792228892	26.650989112062	28.7223226605769	29.7962327909296	36.5781722914369	36.6062598781645	40.3905823483002	20.0958271047526	41.6753830458477	40.5437345078325	28.4160808105209
alrm_OG0002498	2.60772586393612	47.3841392309279	1.4637562472668	16.3486603325874	2.3392422380337	24.6101095070807	15.516641290635	9.84378195152619	0.661409127314019	0.279750823477207	12.2149295930566	11.2070270225713	1.4054446745036	25.8923623154418	0.647304522755977	10.4519033247178	18.4710351800507	21.3342345198172	0.944144080385613	113.627204084647	12.7328777109292	2.67964883623045	0.938036673201465	0.205205090187978	8.5977030042305	3.2366432765646	0.210541691052756	0	0.266227640252986	0.818593254680524	2.60176915542674	0.0282543769622951	16.2117275257543	0.118951111156669	0.24797783385112	2.17254281298343	0	4.03542293353569	0.0709576072091432	9.72802190856432	14.543369154422	0.0361385236340267	4.47097770395871	5.4954294295481	37.6418813581973	15.5359181853983	3.668676959272	9.38770441157908	0.0419812397994299
Als2_OG0009863	33.6682634659347	19.1964380540086	16.506494318716	23.5351599742396	27.5762779344181	16.4383520633611	28.3201910509955	33.0733950237633	20.6410956442528	15.5916207969278	31.0503395105375	17.7032597204775	34.1950756065125	26.231261253314	27.4871188063881	24.1468331876484	23.6733473826089	16.8178670824983	32.3170656168122	29.5247698444214	27.5115371612845	26.3906081122808	17.6531548488169	27.6415442964151	13.9672461961599	51.502243356012	36.9552503200267	39.2889369686029	43.7629714948327	19.1411567611084	31.103556324112	36.9304121020473	29.4608603916841	39.4988674784137	30.1562201457927	25.5993590779075	39.3542293741897	22.0502176262978	41.351928521504	27.4246741546881	29.2256269521081	34.5777859238982	20.5653427630488	23.77555469869	27.0720201682283	18.6592627979001	25.9613435506205	21.7485599725597	27.7107939865411
alt_OG0004894	88.1345837107054	49.5675934192742	38.0535349111456	40.8440933234818	52.9889767950495	127.145364458618	52.7816627928904	109.126265278679	46.5011042641494	103.768744093104	46.7516696889764	72.3628735353619	79.720507574345	39.7997744063748	63.8769976600265	40.5764725472938	48.5993178585617	108.260919714812	78.2759646730142	62.6616223128603	42.216135776058	66.313589855361	89.2537338210341	71.797953105866	111.59316084822	168.121669274109	57.7924597169252	164.672501115107	167.893977028624	49.9721647910929	61.4703678671721	54.6677158614916	62.6739101450505	60.2519591633491	51.786986041207	56.4353216033913	48.8015783789974	240.018386736741	63.6892840002543	67.4711254154141	60.6446146488987	48.6670484825455	53.0846921169498	53.6815435108966	53.2182949929304	137.277458575589	53.7273255611416	50.6869668832744	68.724887723284
aly_OG0004083	0.17007979135894	0	0	0.0730993661867641	0	0	0.0737676218300368	0	0.086995158500589	0.0220773795437952	0.303957024110846	0	0.201663460368361	0.221761500351886	0.0283799931740629	0.216251093894755	0.0709917575739305	0	0.101604513036478	0.0265617101292703	0.11962540807482	0.048614382922939	0.100947261515495	0.0539812609436677	0	0.224711752923748	0.0180686858830453	0	0	0	0	0	0	0	0	0	0.0257767962164986	0	0	0	0	0	0.442729919039131	0.0359708415495271	0.0304438042261193	0	0.0377814985252538	2.24911379169637	0
Ama_OG0002112	0	25.237359975653	0.0795825363053303	0.0654681136727612	0	63.5654195503502	0.198199819092791	11.1741959170331	0	57.0241731016581	0.15555728392486	4.35321192683528	0	0.113491756851986	1.3216968249635	0.22134334885303	0.127161060269788	74.214372951294	0	0.142732706079266	0.0714246941985188	0	0	0.386766836651334	54.5382647093792	0.138256290756417	0.0177871211916921	0	0	0.111145069410929	0.136430297205019	0	0.201131508290773	0.0361775007601689	0.0269354905119624	0.0917710932106859	0	69.5579910001726	0	0.0547899416905229	0.16682270316588	0	0.0581107799877979	0.0354103072104963	0.0299693978195865	53.8328407434427	0.0371927486825712	0.13218303323964	0
Amacr_OG0009433	49.170531535846	25.4169143154007	38.0534749507979	48.7439864527195	45.1174777667734	9.62037315196139	47.2766629087547	27.2090712243913	48.43831110432	11.3192731955542	50.1884364226662	22.8329433444551	45.7456754557263	45.1604335378933	39.1102105932382	43.4431596899973	38.4669914047033	12.9082467826785	53.122380178804	37.0767667591722	47.0338104451264	47.652923013404	36.5487207836662	30.7963093683624	22.5967281401713	38.960576418143	78.6792301022639	35.4480200351695	42.4127897118275	51.3464528853404	58.1580989760894	80.9644079942914	64.0860863299333	83.1147477556366	81.3618299156389	47.5359146989646	82.4624321977254	18.0465960334787	87.5390450445361	58.7531725815841	73.1383025382941	96.4903121044045	66.7523007267371	64.8499443211993	56.8006934674846	23.4547929669578	44.4047154593559	59.3864104820755	51.2939375209341
amd_OG0001918	130.199939317613	42.4169279975938	53.2219662266545	9.82822394251445	52.7088453167925	2.51127896991066	26.4420897738122	1.73729396612892	89.0510570204699	0.481939299106002	10.70687355849	40.6348747956496	136.769062791955	10.640668692333	62.4591350161087	6.88174784163291	41.7836911744765	1.3195406194766	87.2405850038659	36.6083719743302	13.274459263147	118.857780997877	41.2513507642673	0.709710189017128	3.84311354691968	0.976895291654338	100.872081666473	3.05895693072454	1.56843468657064	16.005288215476	18.5840225596859	161.266691485897	23.619292490715	163.104332388077	119.326261134789	7.48901196050111	176.568903719267	3.34161194788895	171.628143258448	24.6458635463639	25.1520016923224	164.496617017374	12.2023626142185	6.99511682950194	6.78522391730588	3.82669658607895	7.99496916814184	4.29171624921064	20.7435591810023
Amnionless_OG0008741	11.0764099745897	5.35162493262479	1.94297850833258	1.29598381911208	1.29073473596278	1.91836709193693	1.70018078171028	3.79101423586635	8.14871377450944	0.0782822838273398	1.23174297594293	2.1025431695228	10.8252311865555	1.9096465652771	0.201260360294376	1.4970587310938	2.041757889935	0.230721900360486	12.6695201666116	3.32779532218119	1.64954789798623	6.43542908441194	0.357940223923433	8.48573323399835	0.517394252280016	3.39215500458394	2.44390589599654	3.23670756346804	3.65395493254274	0.436315832139727	0.753154597194088	4.40121987348395	1.12795777208137	4.83755428589289	3.43652114413135	0.525379930237576	8.62280561319002	0.14204110523384	4.79852572812655	0.907392946645914	1.37409185213391	4.24728897739659	0.570305400433971	0.477840737578161	1.17649148249968	1.74004527904471	0.456267009217304	1.66211233012818	0.11747551941238
amon_OG0011540	25.2912070625729	0.792182181150301	0.993849353809458	6.3413750691877	3.46074077182689	1.04663477515519	6.90672303418709	0.506898257475204	15.4629279306393	0.344738556246553	5.35975911819013	6.29386469412112	22.2948435998712	6.62723457463774	1.1184361506793	6.4434161075437	3.774305152792	1.25191907017728	22.8938313687436	14.1512651216063	6.99246670121613	17.4264905287565	0.721424986227765	0.280972687076572	0.601469474254706	0.210313140326459	14.8357478885544	0.0510191747067853	0.0820138784098824	1.45860426509329	2.31718628243507	12.1080848262679	4.08190755349621	12.8603735094358	10.1740064546476	4.29055077255967	8.15510979751201	0.768705483994624	12.6410441472849	3.47155348090884	3.95091405475329	10.056465438124	4.08274924139125	4.8205113809215	8.10942300979383	1.34853207788115	4.35834553312018	4.18337416201699	1.84349872081287
amos_OG0003702_OG0	0	0	0	0	0	0	0	0	0	0	0	0	0	0	0	0	0	0	0.0514623988345779	0	0	0	0	0	0	0	0	0	0	0	0	0	0	0.0564818195592906	0	0	0	0	0.0842323944638738	0	0	0	0	0	0	0	0	0	0
AMPdeam_OG0008245	100.850567551513	49.1799782356909	62.8263102204652	118.503805274701	79.1897624764392	91.422354452758	112.856371070736	67.3662705611154	95.8680540413994	63.3928927072391	129.379303026733	64.4830917163044	78.849167075653	133.764635782461	78.6998126877561	122.118157563124	72.0713596534302	51.1399786041593	100.032789206462	85.4829067471286	143.47839257501	86.8501175978106	70.033175691776	70.516050339183	27.099474924843	30.6830512256942	35.5036145330565	28.0354606679403	28.8160101365898	24.2228773108233	34.1183615188244	40.394741495206	26.0417270004678	36.0617285319736	42.880342218111	56.2832627513199	51.0161230302871	31.5019800632264	32.9900218434028	26.3667596999312	27.032965859155	32.3596716213537	33.6752329378622	40.2799081331493	51.3890745966455	18.9020809904421	50.6538736520421	39.9184472832674	34.5302475961932
Amph_OG0007204	31.8458358726869	26.8371836550743	23.0570330567219	35.1477819918617	41.2004299886961	11.6320402974831	41.1147070639024	24.8817800794763	22.6211174691443	8.60387424259382	39.8333065035001	36.0805640622186	29.0485319279333	42.1029882379935	40.5665269564442	41.1826803188017	35.4991799595393	9.91980313645125	29.6639450805731	48.141332801301	39.3789007501873	25.6072090688335	56.1315597653597	28.8092274141458	8.38380161130304	23.1607670544231	24.9951029849062	16.8895659886738	25.2274398186645	19.7727755719401	34.3737984265849	30.2332510830247	30.7650267555328	34.2252690900031	24.070802936447	23.2877877348495	25.9466923066774	8.66361903820123	36.7459527306162	32.1699425124472	31.5508512863207	30.1219506686404	24.666347606195	24.3007776738756	23.6221803196115	9.49677333410983	27.0487903878268	22.7645506775688	46.7243598661176
AMPKalpha_OG0001698	173.981817919026	111.9080793733	165.777314349214	334.595825184625	183.214826122903	111.028480384412	397.762308077743	148.942067022827	134.331142097068	112.545186897171	452.483984638506	119.711949040461	189.428148824655	259.969036889583	219.154600267165	306.877096246957	196.375038493728	112.187396219768	168.920071780981	219.849300018934	296.983878477441	198.023585746693	133.37000069211	161.549698748102	64.4287572068963	126.754262109209	125.070931095606	114.633952410038	126.071650608719	91.7215029093125	142.338633166613	132.841159458666	117.302374117417	125.356491403409	135.760483740814	151.204157617435	110.166279339085	81.7826375765841	122.902680281866	119.839433537365	123.282431880735	110.522690316451	134.029732142814	123.559840722626	146.849252257521	84.6280320408827	175.002829353415	114.872885766368	135.974928230861
Amt_OG0004607	700.332369116731	2.47600990280143	3.73484837371154	10.1210164921134	14.0400329442481	0.0272061746002816	13.7153254478522	0.465625414478249	597.90354507541	0.0655015027943048	10.3064208191143	190.918051154958	587.895787801654	6.14082424912635	4.15390430702815	6.20210045738861	7.88676789634664	0.0965265093344888	715.56095413842	12.8453924556047	8.3208389886174	575.014031674971	2.92845425831235	1.68165175260225	0.0519105212108985	1.76975367315873	436.558877161736	0.883295781526744	1.16743738089773	6.06295765567469	3.79501805425067	552.230900763711	5.17747164459792	553.32268096912	426.344278609735	2.89161489041416	447.370073239015	0.114008654306739	616.109604336177	10.0345604002157	10.231237646106	569.395423427249	3.34731928629713	2.7196240074398	2.80340724207079	0.0654674773886613	1.72123711588278	2.31024819642684	4.1802430815099
Amun_OG0008385	200.451207910831	47.5299085375913	48.3313610535891	92.3596513845635	98.3028368950762	143.270130346322	98.1061654738966	112.098823891076	146.537214169688	151.031301340643	91.8249946505063	142.72390710323	196.739280776962	103.896773633295	75.7273621827059	106.231796473566	85.640092254642	156.390981177618	190.534550669085	104.087253090551	99.4801994224919	161.079373798568	96.9369988936816	59.0418384922659	176.255679638231	232.492424719239	150.118583295539	223.631200933405	229.805391932981	64.9726370676226	89.8033169041331	144.873767642874	89.3460348546924	154.958724412913	127.904252017486	105.126795672845	127.552924551867	232.261272444194	144.277214904609	92.283947167766	93.9274008953892	125.300653881125	102.299954189785	97.6607997818039	104.404758870961	196.403388360883	111.001233326429	96.2293447293976	107.007196187885
amx_OG0007575	39.2845023058184	20.6735669809579	19.5204725282888	25.0816975798721	20.8892905559516	14.4463517294375	27.2401791816006	23.3331238458427	37.9035215538408	16.9978820071238	26.8000514332506	28.8830419162738	37.937340393939	20.7458826222673	20.0691257680864	22.9450016720153	18.7144876167879	16.8468043377279	41.9835894343	20.3948992742986	19.6885461594881	35.4968382902095	18.9376041743948	19.1430967885687	11.7756038894395	40.4923211170138	30.8149377839607	45.5936498993952	42.2840124544665	19.4246441788453	21.7774465596816	36.8901585485929	25.7969159609904	32.2046901190217	32.224466470347	23.131437763226	32.2377773534059	11.3541405723514	37.5637026196716	23.9985718720125	25.4992324925604	32.3342457948007	23.3636976666514	25.3871585309875	26.4497482243694	9.56254464808152	23.5041622207223	24.1959958877676	23.3718508785023
Amy-p_OG0000157_OG0	0.0410987959442829	0.868864775707066	0.134201682684696	0.0441600955434191	0.25132134443018	0.498565982651387	0.0891275916046199	0	0	1.22702028976627	0.0524638952859787	1.84657983066447	0	0.344490309123833	0	0.0373255883089425	0.22872995746641	0.707557525970734	0	0.449293832658318	0	0	0	0.0978319415822064	0.694180790721213	0.277406961830396	0.0446116341478961	0.628649744621559	1.45056646499028	5.38009541988298	10.3509133271305	0.0269406626695739	32.3932284847214	1.22493994656079	1.01334800221217	1.6495503575918	0.827358731391012	0.145199701239714	0.879558749738672	43.6988920654556	30.3344153206178	0	6.55860818069829	14.6095912300966	2.51805546221751	0.667027128110889	27.6582973327973	14.1727556775215	25.0183011776421
Amy-p_OG0000157_OG0.2	0.102746989860707	0.321801768780395	5.34122697085091	2.20800477717096	7.63388583706671	0.531803714828146	0.713020732836959	0.497746979038364	0	0.533487082507073	0.367247267001851	1.08978481809706	0	1.56934474156413	5.96633896929279	3.09802382964223	14.0097098948176	0.560149708060165	0.0818404725401643	11.0076989001288	0.578135732286124	0.0293684597644305	2.96785402347296	10.5332390436842	1.15696798453535	0.797545015262387	0.0223058170739481	0.827170716607315	0.108792484874271	2.00708222917914	5.38931850916713	0	38.8070156596718	4.99049607858099	4.25606160929112	3.37582398762974	2.92757704953743	0.181499626549643	3.14611398944986	67.0255805186351	31.2011129012069	0	14.3560645733063	32.9048848069957	3.49521131322729	1.08391908318019	133.394149024958	32.4481511564309	119.527435706303
Amyrel_OG0006416	0.0198278976532236	0	0.233081622098414	0.0426096110444954	0.515306800819617	0	0.0429991371720598	0.171525291866276	0	0.0257378033303152	0	0	0.0195916008041001	0.0369327856335623	0.13234155464524	0	0.248286517548877	0.028446450166357	0.0987087623940213	0.712209599493484	0.0464864232072284	0	0.588421456103	0.377588039812729	0.0319163581940788	0.0334801505657374	0.107683254839749	0.0319459035379377	0.245095713050081	0.21531916634872	0.412974598403611	0.130058371508288	0.626220212354708	0.175214909342028	0	0.148155284723562	0.276517772295139	0	0.0326626591414891	0.364868216117988	0.461689079790616	0.0332700136253401	0.0703605475323955	0.0857496183718069	0.0725739093588165	0.0268344246941162	0	0	0.231893770915524
ana_OG0006403	0.170531562089517	1.89606160021124	0.256148292095291	0.137425377715156	0.417123864263259	10.0814832423534	0.582463078030136	6.07052299138107	0.0109032796862544	5.48973348103574	0.413608833072405	0.433344230990365	0.105312044025954	0.43676000793276	0.227643015287996	0.402675939972666	0.622827868943382	8.11646857992763	0.144322063556778	2.72314900336484	0.189910004048879	0.261996386759099	0.55668470260593	1.02836830228879	5.40168436321685	8.08592055393416	0.372478758629614	5.30802263448263	5.74566170574119	0.138540505139812	0.374127878644868	0.251715651691552	0.730632191498824	0.347228889914932	0.382750974820822	0.00762607744876474	0.290992923075254	12.6428190499939	0.262276996238216	0.457574913567731	0.61788409265213	0.315104688993811	0.195572160887266	0.114759753830347	0.791954886842405	7.46434481310266	0.0927203018061152	0.436624551826036	0.206897496613667
ana1_OG0002269	17.0325521485857	8.85273338570138	4.72148082499355	8.03439776702219	11.577556708266	10.5735019336984	8.33984779153229	11.9823211091252	9.45369207434052	12.4031215588767	9.24329365742694	9.92029706931636	16.7238621496193	8.89376392358698	9.9309068396376	9.40913574712575	8.26496021068504	16.0752906772813	16.235360624947	9.44412981631342	8.40897853298761	11.6279796435837	13.66845677954	6.42456242863417	12.9930140467397	33.9215688946355	22.2681711015128	31.5031223092748	42.093912750391	11.7614704707053	18.31687294256	19.6752564582659	16.4210015565976	20.7066807117646	18.3368627504084	16.7548904794111	21.5254725200014	18.4885019843226	20.7821084218462	15.8073599192137	16.1253986270344	15.6277862668168	9.16391070799426	12.3521697905831	15.3714201558194	14.9042490243981	13.5508428413162	14.27249300557	23.7437774429237
ana2_OG0007120	12.3711788239709	6.15253394004431	5.68142411984058	9.85013959366646	6.25653308555576	14.4494413483272	8.3680146013448	23.3055518038085	9.27042157771901	20.2173603172305	10.806757767941	11.8164951821153	12.8707502258015	9.713945720771	5.46314868600712	8.79292394282779	5.62905477763291	20.3655204723967	12.7598334288311	8.8384090455147	6.96319562835513	9.69249259526096	5.69090186793604	4.52767826165013	11.8435455343053	39.5054557127911	2.87403572681054	47.1562654709662	32.4617551821038	1.19725164030497	1.49862914624043	2.61864061884364	1.83263607461764	2.69202762225469	3.09237073515897	3.20847025397725	3.20095587928992	10.6261188822718	2.71468240985018	1.98026205475598	2.22937279284652	1.90835075107787	2.80038194436247	3.16192737873589	3.73802615545929	10.2090373155586	3.53195145086349	4.44960003076965	2.08115681534264
ana3_OG0006194	0.586253822425641	0.451119788160359	0.244240835029874	0.33668230616166	0.494479118507639	2.68122847406395	0.723360360633319	8.47291733592086	0.323132083177735	3.35886437840184	0.70966243507484	0.498817464431899	0.699115592498978	0.70603195605426	0.345757116043237	0.229496076609507	0.351586071511594	5.9890667772519	0.689377808717092	0.418318321490625	0.68723481865721	0.498377992382934	0.26996784207417	0.657660662206139	5.92725974667432	29.8860631074756	2.09372405403923	26.7793040746268	21.3216324483652	0.497081112834087	0.656775723969855	1.37447735993648	0.803154594784034	2.27529733064445	1.6145695817178	0.779063883296455	1.63925281359715	9.41270633351983	2.26212899150978	0.808293369590787	0.799383975393474	1.79214991619677	0.902404552380606	0.791838765645664	0.865636446733861	8.56966219789662	0.635324397764448	1.83714451976617	0.565086264356312
Ance-2_OG0003658	0.485980981524429	0.594564024987682	3.29280670510745	0.163181229547893	4.87560904993907	0.859744924930711	0.329345980929422	0.157652927623705	0.135940766227701	0.571691984132829	0.193865589154364	0.111860936120521	0.0450177520468714	0.169728957084917	3.21834493309713	0.137926227715315	5.26141552310496	0.435763350157939	0.0453627718810771	6.00057868736592	0.0712112737975272	0.173636630639103	3.75577772031214	0.241006974282859	0.637720753075887	0.205835965678154	0.198610995226434	0.171852988082336	0.188356055478987	0.165472779338992	0.25389678309854	0.0799598868032953	0.160416744398198	0.201978986744023	0.150380843528286	0.227714672620115	0.141669272005876	1.93928720975762	0.125506267751172	0.229419183343642	0.354808057819088	0.178976038297517	0.189252282725261	0.230645036015568	0.306751771382378	2.06222553774283	0.311470673842193	0.461236171610569	0.118806908632387
Ance-3_OG0001891_OG0	207.717247825572	14.0505013127548	25.1283955047313	39.6635890903367	38.161832638003	17.7434393383772	61.932278190665	16.1394209859423	114.898682144449	11.2857665233685	49.8050471881132	68.9140340590038	206.117177691702	37.9385229261925	32.8269061175961	35.6390372888104	30.513885774081	14.0435692626177	201.703874778251	36.664987281571	49.3406710558399	174.765639651025	30.1749986195413	20.9510637034227	3.46612043895232	7.73234459158136	100.071507314028	4.12077513628028	7.45553567329883	29.7529349459418	43.6740069661944	107.715169942359	47.2687414070592	107.200715940814	92.768106498268	45.2302747606292	72.9837893116769	19.164165319779	110.225560174926	54.1123789435447	48.5794741305833	88.1824020844381	53.5382003143088	49.4696850730265	43.8474945152898	18.3125118717182	45.7665092422653	42.6559256929162	46.0418010621036
Ance-3_OG0009407	83.4752986950537	5.63825995223596	16.0532956413917	40.2399186407928	20.2263632496422	7.43730899336119	41.4857877383313	5.92906572185954	77.3255166973788	5.06774784776989	37.9868453304504	66.2454360133066	96.1534215775396	35.7676079071921	13.84930210283	30.2300806927889	15.4307042453223	5.66331190950639	101.958017089817	17.839670719207	37.7651381917909	96.3202485479485	21.7129470336712	7.04458014881528	10.7931238081413	6.31696778521246	97.3675244145956	4.86835660289903	5.6915899672593	48.2824256994791	38.6599209392253	118.769501361269	71.2458376914879	115.64361878734	123.305664901223	87.1938618956154	140.3315073977	16.7355338372222	110.312780002635	74.5714646940093	65.2072882464968	116.033837860228	77.9168982702679	102.674844037687	87.4778422639075	17.603889387342	65.424854583157	91.5794073188376	45.3799759601515
Ance-4_OG0006406	0.37473046234283	6.25271745274842	29.3332124039752	8.19169772330425	28.406659875172	14.3167306215944	6.52920033989674	34.6301133373835	0.115664855332722	3.17013396087402	2.93611077703005	2.05581441108819	0.191516199385843	4.95819517233486	36.3096999786796	7.93314258095725	52.7491018901679	25.1936950184787	0.0643279985432224	38.9073228782691	1.33297848783032	0.664822285785989	10.3025948133623	44.4775511634237	24.4422588286926	4.84108978511337	0.0144171744502347	22.946522674508	24.4234706084003	102.609699296119	57.8345024218365	0	76.6451082773619	0.219924854904207	1.09161471783018	6.71936806185227	0.102837741003104	5.53706665581203	0	81.0472337596102	82.8104390173363	0.0222717817692281	4.85141491306666	17.1921822515337	11.1254601910935	25.2928010203999	5.21529486785708	15.3477541424423	28.6150786035321
Ance-5_OG0005870	1.78813388645221	16.4973139500582	18.8835431708695	30.5624795058551	20.3433204618756	5.8068735402411	39.0182770526705	20.7927013034471	1.75480109090501	7.73701766112304	40.8392315352131	14.0487573358404	2.10923174256942	14.9752373166195	17.0465847999668	32.8318589353699	51.5324435445323	7.09953573047317	2.02878811405588	44.8758764548516	18.9139732707098	3.30833029386331	10.3662742850262	20.2595720916156	4.50694047382988	12.4489896139603	1.63522441437584	6.7099966326832	11.8762952801683	30.3481355458977	39.3270409647092	1.08901969561275	83.2201978095298	1.28995505538273	3.70282163196765	17.0575741609481	1.98398026354798	5.89426321833072	0.788035660856851	82.6869386566342	86.0606109772408	0.661037999252141	13.0312216834964	26.9253207853552	17.1748032831399	3.90356634568126	22.5606130842914	27.0864455350251	16.2632725805645
anchor_OG0010100	130.368687534939	18.2644080529823	23.6926129313485	23.0820251119706	38.2823312069214	6.9586567024316	29.7452238717097	16.3885985353327	109.799130473613	6.75995585926204	32.4188680759669	49.7304210787013	122.8406077613	28.6733553720581	34.7173295315844	26.5965553139165	30.7886078139616	7.11217306277479	126.436945208947	46.7779556468348	38.2134428564523	95.2106336680997	23.355436346899	17.5882589433513	3.60748731452935	32.6181554357871	125.255300733717	19.1086232820581	29.6432876587298	20.6544833250154	59.9795211927438	126.532904302286	33.1495923280236	116.250303186525	83.9494257312012	21.3176855762095	77.2607379545259	6.8782476201868	133.19379210412	34.9037530012164	32.1592426478937	109.826280952282	20.0650139658883	17.3002003548986	23.2877707002394	7.17202477788474	23.1710001336897	14.9683134350603	48.1691423128836
Andorra_OG0011741	0	0	0	0	0	0	0	0	0.0985981790085689	0	0	0.0567931124475362	0	0	0	0	0.0536402112642467	0	0	0	0	0	0	0	0	0	0	0	0	0	0	0	0.214174558609076	0	0	0	0	0	0.0670260441928822	0.408400860424819	0.059213627806924	0	0.0721923641904485	0.263946255215221	0.0744633502566762	0	0	0.903177194074991	0
Ank2-PU_OG0010460	208.032339019439	14.8763626839986	30.9666327195098	73.7652272007193	65.8757922276305	13.1566800891548	83.4598828386527	5.2940506974002	126.183864464959	6.80317044334489	80.18049286124	94.0489326169644	182.220630794757	106.126138478021	14.2872946277642	61.7840363802206	197.230594067203	17.9023973910696	161.82433826763	209.129779986529	101.290570684865	142.296181033312	19.2847458498509	2.16690449713424	11.8288157369953	1.88089892301321	86.8822773011188	0.467417197683689	1.4064176571784	19.5751251535058	51.3208966824463	61.9069765721786	28.0063000547909	96.2672784746286	56.4293930138322	28.2112609680691	108.309879890977	10.1061991248408	84.4222672165495	22.6820862003573	44.7254117787443	55.1313705757058	24.1248403509935	41.0660313018673	36.0734172755176	18.6535569071808	31.8758991261341	32.8560872313878	12.0354012516688
Ankle2_OG0000780	18.075465455169	12.963889113143	10.6714512679094	20.8405893312259	16.1072581288643	24.8992904069544	18.6074492886177	45.2996090602286	14.5102512089677	24.059707681408	22.5388987681402	11.0134240990714	19.0088672106839	17.8038076178029	14.7685508678573	17.7870576383438	15.2048636385099	26.75984933248	20.7159920640395	17.3834950889021	17.813278624667	16.6679875311945	13.364694419291	12.6939124832122	26.8621241483424	68.3352033074641	20.5544921599945	63.5970866656322	55.3517784430364	13.1589551476436	15.4868312714745	19.5210600682182	16.1463340021295	22.758974924466	19.7721712692203	28.7662865232792	28.9279354163102	29.3692374637082	23.2673206373307	16.6969420751121	16.8179973618864	21.2168986084483	19.7286749232711	23.4726159894608	26.4240758201518	30.3248524465336	25.9158161478339	23.7153356029061	15.2391649575533
Ankrd49_OG0003404_OG0	20.5875487531868	10.6794737207239	13.0529350844593	14.5630181747631	10.8190127280545	24.1420935351731	10.2314965214755	19.1454070080748	17.0571382800893	28.5611426171572	11.0597728284721	20.6609508949963	21.1050312999713	13.9809553491889	11.3794192883461	14.4126118345107	11.2190274777547	26.7672694160307	21.4375995595292	11.7220824132374	13.776326706473	21.6381524395449	17.2258243315276	13.068476067105	26.0783243410785	26.9863963622579	26.8238987805815	30.2647503642537	23.1965585565255	14.2054577090585	16.8717330722809	30.789151815062	17.670426825472	23.7963748750142	22.3986792803146	16.4406067516678	35.4173180014691	18.5755479861841	29.7175760422315	17.2870138151659	19.1805361716138	34.0172026813426	16.7809905864763	20.0725565005338	18.030080606331	22.9333702042091	16.2099999477259	25.3591534965964	12.8024686026279
anox_OG0007490	161.90463047653	105.114104543913	105.81657646406	143.259457858716	100.446884120496	69.5000525127494	120.775811786304	104.151001942202	185.642431869567	94.3860526304915	116.837884272255	85.3605141627847	138.788025742256	148.028726812473	90.9114063693432	127.225416623448	89.4442084220786	106.414006228063	179.601659932725	102.156264484916	115.606583490003	139.035672072842	69.1640185289206	71.4327527639425	179.109406498952	187.392387358155	156.407290814433	154.153843130334	138.773173569627	116.747723589719	117.483702986431	205.368929511883	160.636192748948	207.182731728536	175.958615820147	141.270320154887	248.131178191779	146.279263997905	222.92385505899	139.137033217986	156.168936529811	231.40618905147	166.654443220642	157.309199862093	145.956010111799	172.087219975804	148.184102314343	158.414539196115	115.312587790258
Ant2_OG0008041	1.9713645920537	4.34486321110871	2.2887759603343	3.87029932338078	2.60447538501667	4.05463195425537	3.21954752690208	4.33711214456573	1.86730629519022	4.48606009267959	1.49126424142491	2.15115811393461	3.4388341031516	3.39999746435068	2.39603698156791	4.86275262214827	2.77670501438274	5.48192381154793	1.93856761771115	2.12849815695114	2.56769780540485	3.06088259980567	0.529657578842807	2.24011462513	5.03423908826526	5.36031160620191	2.80956911971549	3.67498673809227	3.6541739158181	4.72414570643726	3.13452818640173	3.08487217605306	3.8783883676519	2.59746639331306	4.79609686149884	4.96368788697396	6.41301231302321	2.5770706233919	1.7818791100475	4.72055932805848	2.77193795171163	2.36740791398832	5.38217470713374	4.72883341037209	6.58431832512679	4.00988299005551	5.87478980155027	26.5258250957107	4.62943586877741
antdh_OG0008007	5493.39265766178	0.68059927534932	146.83563948007	2.72408000299904	313.716793128182	34.2110213983151	0	0.939926005547504	4942.9444611032	44.2860172372297	0.924660577249316	3457.17738645723	8856.26829296902	11.1986171431514	148.002574450025	0.394711446915468	200.002751567299	30.5527037164417	5593.17675991124	252.888395411432	1.27368382825506	9299.80223820695	97.0914038245519	0.517277676869339	18.595023347117	43.5326967123171	12768.0260996619	38.4652897512809	68.9052236649966	681.305793632202	533.99290332187	12564.3346799727	671.137843591337	9359.85856039717	9484.54935873507	220.384507165737	11286.0345356819	111.562818825808	9560.64761275438	777.184707740943	749.377247268023	10606.8763009603	323.261248265118	367.398470641267	222.823735037631	56.7794468153502	141.013464584793	353.81791198879	546.997872957294
Antp_OG0002113	0.123793350298922	1.93034366936612	0.663965664900487	2.67726586500115	1.07107869219367	4.13241066797385	3.387171797511	0.979759341188833	0	3.44973261320807	2.73687711055344	2.10299332827195	0.0832803787506124	3.77277751685075	1.01964035589687	3.6598935380558	0.652309074588306	4.46651035590111	0.013112288526689	1.06537509775449	3.43956972043907	0.500648785681911	0.771226150307993	1.1327369423178	4.01408758041889	1.1999128097311	0.0199374314028715	0.61682366595425	1.12521871036197	1.73346333544332	1.80777480652247	0.0447202946327155	3.09643976882886	0.29833986741574	0.750480891812132	2.36100654368645	0.264111245350254	6.52158048941895	0.00431960997250635	2.89959808390499	2.54917164239321	0.00439993210653483	2.22392485047262	3.12992747450877	2.40905788761054	5.45810166416878	2.84080979412084	3.28603983904278	3.23033756047446
antr_OG0007227	1.3069417110282	2.1376218827519	1.13803026916622	1.24825870069398	0.799201875287971	0.657663927337474	1.25966996134529	0.753731139686665	1.26271401250307	0.942493845762496	0.815638692046016	0.727330460078114	1.52094261709087	0.919661536357256	1.11463098905255	0.949562966579498	1.01022397880998	1.25001829588163	1.06992777767508	1.49679031108457	0.95328158523623	1.70180434848286	1.43649555474034	1.15224286752376	0	0.0486379881092045	0.312871763116625	0.0464091245158886	0	0.156401492758971	0	0.264517583942848	0.10108175450422	0	0.142136903145828	0	0.312440108393552	0.0509159632891625	0.0949007695661036	0.240935920335688	0.0838393331330549	0	0.15332348046875	0	0.263577737912337	0.0389834695225488	0	0.523141215437319	0.0561469322459294
AnxB10_OG0008082	440.751720533658	121.400407943927	214.817536685566	364.862644540687	226.405237131129	35.1573124908149	349.973965174717	88.7181894201405	502.189499029412	41.3678379869809	311.673238603911	283.728939317669	525.335870230837	238.709491644961	207.694114687839	279.098714024311	197.666623160667	31.323325448205	463.777120163928	248.675445743156	261.167327783519	559.370267577931	147.746650903611	130.71819799803	24.3905416229764	59.8340286136579	225.029515937481	55.7190336879289	65.2534241416498	138.472397139802	142.461939397992	238.046128329944	150.487892955207	189.797740992403	224.702173914842	165.914591586049	259.41006518302	34.7678573213444	195.643774874758	140.856421292268	154.211527926543	200.196910847335	133.94029405404	166.736679919212	168.254937445246	27.4040709042336	139.902437890341	163.272789458268	115.750355054596
AnxB11_OG0008196	107.881098123779	76.6797781889224	54.9808630040401	53.6318091591546	74.2266095003261	86.0460927013304	63.3908046005073	64.6496835586133	92.7353197807392	81.7561380781612	57.1906108991256	89.9074384822853	109.990195807714	56.5210430212513	65.836762506581	57.5129620136478	66.8659921873533	90.4193044938984	97.9710489575443	79.411014496887	54.4839734328909	104.017340496637	99.2949230141019	87.7376603668411	62.2263121471835	67.7431904075232	151.547340896668	49.5190143030358	57.5790362333793	61.3384081189359	65.5511192580722	176.513869343895	67.7331121573744	129.296125609557	151.639072609055	78.9244153310193	151.300157821307	86.5623866599566	136.071071464157	70.4059468979293	67.1924717295226	130.212316522789	58.5316338325549	71.3630539813807	75.1223726012832	71.9884020078045	72.2250837894939	66.1291244998509	71.997732169873
AnxB9_OG0004410	291.844582946291	353.503106115881	313.083418467423	320.691814602576	354.444991363794	276.016242573259	335.751965087501	228.733526564618	292.449928215236	269.13502017173	279.805660858829	214.077899901193	301.876656771557	270.063041095582	312.936670003146	295.734706679936	312.973642263664	242.773657491006	297.278047404928	365.626665255333	302.116084693322	302.923743479921	265.415511904144	315.143257221634	214.215193765413	256.797017053717	308.316494051235	190.939515896051	257.037789648849	361.568280466753	413.973829593991	320.468200692735	436.396282084765	340.845902234496	322.907278468207	381.251652140739	338.486888784124	243.494147191622	332.927482074503	480.035919158305	418.135985284379	339.875875569522	331.626834699878	401.548932632054	368.503516216563	218.395109715239	347.585490743359	403.410796119265	392.023280011068
aop_OG0003458	31.1588136879803	31.2325091094656	25.4721664128865	40.1197482352956	55.2718788395084	24.5782252708032	49.5712911302873	55.0796104594406	16.1538856585965	36.7813852538268	49.5238579868384	31.0477091094377	27.4709180513825	49.6295966618812	46.0008573062116	46.7185789764422	43.7689020443798	37.9645061791012	26.2824881693095	57.1948748834963	48.8943168024854	26.3653593446281	48.6214523557974	35.4491647391676	34.6720324775699	57.7199091201959	20.0091042768964	50.3674277809179	63.0244312891244	22.9605930918571	36.8128504299152	13.5615543180997	34.3914373201066	23.0692537166791	18.7922177639245	30.6670770413805	13.8055467130977	69.4091402460542	18.2162149582097	30.7514201042447	33.5397341844248	14.0261285387319	23.0608358264904	31.3060760099745	29.9246627597286	51.7950197398694	32.8521662292711	29.7443790806472	38.5381825292931
aos_OG0010741	5.36755396377624	5.02514235931161	4.41188612483963	12.6859313305861	7.36255621668674	1.19086341982837	15.5946290970025	1.94955207383475	6.35416032878375	1.96622028674647	13.8923450403476	7.27341567073106	6.24488209396943	10.1159398423757	5.85207689464305	11.3169400806647	5.3018400715531	1.8740539093241	5.32584169593603	6.12005384205138	11.5633650234068	6.0682516453165	6.09279968155443	2.08133589621764	0.937205958433157	1.58610969561794	3.28291928369526	1.16321119069789	1.49425466445806	2.52206537245045	4.31173954485081	3.65614324900862	3.71404423644181	3.23568838971773	4.43510908144332	6.88828667070697	3.35617957796039	1.5414692236476	2.92425234532747	4.12548907430662	3.6905822435967	3.34335810694182	5.29839358228389	7.16787663935618	6.92841735481977	1.44987920968928	9.85017594293047	6.30803877960508	4.16131865592761
Aos1_OG0002145_OG0	24.243241139113	18.3833436044288	16.5043922686607	14.5126271084144	13.6714680655879	60.2479324438049	15.2173797665978	44.2262830492617	22.3988451434241	87.2165542012087	13.2679194282572	17.3708808995351	24.1107187577448	12.7265395284122	16.022715661798	15.524861650824	12.7361628608794	93.4053463652727	25.6875721241593	14.1309906295771	11.689244351837	24.2419867895646	14.3003381003043	19.215344290764	125.359110656778	134.128585909554	44.9613799346225	137.491034982372	113.174702348919	19.9193684635626	25.6467041026034	49.0598953361768	26.877335989252	41.1010643506397	49.5091861616012	26.1090106591285	48.3870400865141	118.502512157284	48.3022361450813	24.2792993327289	26.2358070922565	50.1006867769459	26.9408430640084	30.68692757853	27.7883326828466	129.433697923472	24.8591617620529	31.2904351163039	23.1129637392231
AOX1_OG0005242	602.945455041575	44.542329085558	82.9013666000254	35.0125969343157	149.465770961423	15.4456598319354	44.2732671281043	50.6379044652624	494.478010189203	13.8724979720867	38.7731828455327	170.45639075214	588.560096181652	33.9434671749943	131.090245967641	36.8152189777914	135.389916965611	16.1577506407504	683.771109958142	109.764432675446	53.0788625273537	381.91353252854	65.3405253230811	86.655136098246	11.6311704158519	107.284791333933	175.490595452233	76.3446418193284	100.345508604304	109.174054719708	129.073554136797	188.686138442015	146.871342312774	192.88447421533	160.176128345739	130.040470024374	226.559464686031	13.124139009906	210.419225907524	172.763525305876	150.376904269398	191.202810338959	141.858086843788	156.830021180275	129.63211594857	17.4739851839906	121.786993782334	136.192063362908	98.4053432523674
AOX2_OG0000143_OG0	231.478218516868	16.9821199965251	43.5771842313341	36.1109530759114	74.0694323815231	55.7697505430399	47.6094712049418	55.8640683828636	124.259370408605	63.2087703296772	43.2040777953436	65.5860378525143	193.499085948759	40.5417357449616	77.0266460273781	41.422964194265	56.6825809401125	61.5011862027528	213.89456965498	51.0580801456401	46.0061982440094	184.862854683554	40.3277225736051	52.9013948473142	42.169897448006	116.6244560178	844.923543831875	76.8204780628251	101.541448122309	200.622943119887	259.298543791121	757.842627411205	258.969265382001	796.479102641228	628.337523931775	155.13187909266	949.221700495607	61.1326047186341	849.53650167628	291.028117194693	265.017855521204	689.013664677388	140.845579110425	144.615632029971	158.430472391083	52.8684610670676	116.828277112633	129.453346956895	223.721497488793
AOX2_OG0000143_OG1	0.109739208043151	0.0381890303774575	0.0716672400614475	0.01310147576698	0.027960881282566	30.7170601807711	0.0793274765741239	0.0210960334978275	0.093551970726643	27.7694638146312	0.0311301161952789	0.197583715076375	0.114455369591646	0.0227119649357932	0.0915569671830975	0.0664428305283535	0.0424124421331659	33.0972457230234	0.0849818901186752	0.0285636622921521	0.0142935063759931	0.0958438099149466	0	0	43.5952459038645	0.76973414353907	1.42717975745641	0.680456178064682	1.04175305651127	0.609694028580754	0.726057672741096	1.14328918658473	0.52931173910536	1.09594112179628	1.11368713860954	0.500912170303817	1.96330051393977	46.2733816914963	1.29205748586776	1.51398493187621	0.653655407882724	0.719908645028037	1.08239317000809	0.753789320143895	0.613429931173015	49.482525661458	0.350189446075692	0.662870579525382	0.352814180936476
AOX4_OG0001465	303.052633756727	0.24223744739788	0.125073374992906	0.063317470325057	1.53148185441656	0.488482264870225	0.0479222267903101	0.140186709555249	226.598227825559	0.525884247273277	0.0940294934835657	61.4169497619243	247.372561996029	0.150924847185654	0.196658271540463	0	0.143481086845475	0.369872563394927	323.503329330919	0.621197559936283	0.0518087818063169	235.21023498327	0.0437194299268799	0.233788407903373	0.319617989550211	0.0372531308539129	401.503501611223	0.0355459848488008	0.0259729806231367	4.23265313946262	0.0153171321849988	418.699219036705	0.0903247434674537	439.205191292194	369.347544746838	0.0686880648588668	501.517427684895	0.870952937672677	538.501844382949	4.98255948381462	4.2381754010726	398.52524357809	0.0782896922470742	0.0159021674031693	0.0403762422844477	0.447877167946078	0.0668105263496766	0.0296805773237175	0.243691776876276
ap_OG0005832	0.162482003707936	0.838330606754589	1.53247934731806	2.63163457987026	1.74923461486893	1.69026637522377	3.46426901595998	2.29332105036464	0.0612381511127814	2.38440899577424	3.52821019901004	0.884357629447359	0.0929474768378478	2.69836358866196	1.86646126504521	1.99756165291378	1.7680902682414	2.49793336412016	0.0596017126154814	3.28274283543072	3.79735415543484	0.483981675238482	0.984680239486059	3.00733449708839	2.31786008228391	0.198073770386486	0.0683235414423932	0.358820252128369	0.648458073404333	2.24310417155946	2.51049898495014	0.033454153242481	1.60780663525286	0.246004381563716	0.332762846886572	2.11505595175997	0.239724492404603	3.40776230655836	0.0728140792486996	1.67797634934668	1.63044258411511	0.0570523384381879	1.93049936953773	2.02923223857754	2.75660614287816	1.98330738986313	2.22790705997428	1.65358202027814	1.00408605700137
AP-1-2beta_OG0008273	173.590327261814	68.3401813737383	59.9156035276376	85.9954462551119	77.2331020157621	84.8009728089144	92.7447599015242	101.026092113943	131.947914811174	85.1743819524473	91.1812111180155	81.0621870510764	162.50759010744	76.0046429872421	83.1474892447027	86.4752577856535	76.2018948768696	85.2735253329152	154.809559402231	106.466115511663	83.7323712067467	144.15610247261	63.1489134955159	89.5155807923289	70.3070229539494	125.429018661476	124.652377863846	104.621253724027	98.9225846140022	49.7880111686047	69.0141697521385	145.665440429113	68.7959206541623	121.877308491123	113.361295474798	64.0296645715395	139.466640214972	93.7093731216801	125.328873733149	68.1862276368814	73.2810281962039	121.461577933964	55.5432999376409	62.4988669021488	70.3962304772151	85.8847709817563	63.3213643170347	58.2602674246377	62.6150191608497
AP-1gamma_OG0007680	52.6002411722202	25.9477907240649	21.2283792518462	33.7224344150727	30.8876074343051	30.1702998228228	32.8769833798581	35.4903075055286	41.6285214622291	33.3167620747366	33.6973454473665	28.405390203704	57.1137404485865	30.1071307406561	28.1566835593753	34.2497291880857	26.1164895009333	33.1581960667442	55.6995313528197	32.8092797459311	36.1431971390005	44.2792832123551	24.4979022171978	30.4711385885469	20.7905142525081	50.3288730702619	33.4088744982581	44.3320898773108	41.6521721374115	17.2334561485909	23.1437082670303	32.8412521026766	22.8958377968418	35.9361512812878	26.6122058387709	21.4482309977069	40.504541552901	29.5321060337982	36.0545900810215	23.6307426605949	21.7066449231839	27.6292101134698	17.4585479747722	21.2860239407941	24.5580962047176	26.5717943384515	20.1953885735901	20.7706226691724	19.2366390051348
AP-1mu_OG0005553	123.648759981447	84.4572719489379	58.1205271548713	75.0077250709147	69.9127033725695	60.556807691355	77.3281666720227	79.6357882043476	115.380179926338	77.4793480127722	81.3555855753764	75.4779613594611	122.897451453082	71.9925395678476	68.2282671852882	73.7304228544468	71.2559780828936	78.8494686862862	120.041152972923	74.095452273948	75.8340856569945	113.543789170084	59.7001096390288	76.3432105754397	70.1210732111937	108.759481491631	108.724316281535	117.856716888217	101.965072602196	58.4839378806406	66.9347008467399	127.225197038402	77.5926647661683	112.177027489648	105.158025758266	83.3309854995194	124.670370062428	76.5592805611309	117.351640944337	77.8247134270026	79.1627388151252	118.731783434755	81.0475475151175	81.4504501452608	85.6380802447103	74.3571687544615	77.7965918400962	81.2473774039429	65.8362406312404
AP-1sigma_OG0005334	28.0305800514189	15.6525992702728	8.23230664438615	9.30330597385702	10.7895033963721	16.5788975419624	10.9662290998119	18.3790808174118	23.8881362674811	14.4738720864904	11.7260639442941	15.648814516233	28.8468062445052	10.3169693413036	10.3956008101253	9.68065237327045	10.1992550344991	16.0884400712114	25.3732801984335	16.291691846783	12.154126981464	23.7346204516246	12.9194631520279	13.4083543707254	10.0371093414374	23.4599342512839	23.057899718619	20.5988425502059	20.6520388201098	9.17899927827689	12.9295724645513	21.0988425166016	11.6377915002431	22.6734014623229	21.1660619414876	9.87062691260275	16.2181757282669	18.0434505976741	24.4240751428471	11.5285245208553	11.6423074443517	21.2046265440613	13.1287471063035	10.9265002122302	10.6000915239743	14.9775458879413	8.74899942691013	10.4951385113368	11.0739995163561
AP-2alpha_OG0008751	74.1438494141593	20.4466542650182	16.5590887558052	27.2125564894958	26.6708808965744	41.3362440447196	41.087298769623	52.5298838121617	40.7050791558091	37.9843842174325	36.3115064435975	32.5601303924256	68.9452098721024	35.747194642625	29.0366105563189	32.1473856257359	25.5341122671352	42.1736567288072	59.424155833038	50.4204848514284	43.409601656002	53.2737565863595	24.2888797816373	29.5598282253978	35.282322714249	95.0556658007685	49.2827823658157	74.3809788752335	72.5875075014998	19.9676990543551	31.5266086603567	50.5371625509405	31.0509443836354	55.7910514845626	43.0838099979917	23.8706058807748	34.4052289175002	69.9993813942645	59.5622965598782	28.2649142611207	31.2886496578366	39.1025305976188	27.7067945232757	28.9105543968701	30.7840928204463	55.1750443554285	25.0101455401002	26.3304559769826	26.6739166028006
AP-2mu_OG0004736	157.953328057272	79.7925363567033	55.0286544199559	78.539547703518	61.7040441565801	92.1349935939763	84.4797527535345	83.8058432114223	118.812528245141	88.6023250140081	83.7867838789408	84.0390029066702	146.069088531537	80.8574044081768	63.2955160131019	78.770815623835	61.9985256932565	84.4745068506171	145.363834874395	105.900220408798	89.0828651192976	135.986845916633	54.0086190329418	64.3226898876788	60.1500972603027	113.625177295891	112.504766954987	94.3406104176019	98.8686721273539	39.9863762181384	61.972370683238	129.955682414124	59.3515906553295	117.785936598115	106.35843004355	52.4124063807259	104.896385117782	87.6450455504005	130.135239352294	56.7294941879662	60.2766298643597	122.484446529487	70.2523137186722	65.3941388524107	61.7113072054129	78.6142762404679	64.9770260594012	59.74351153499	59.8581780444314
AP-2sigma_OG0004385	94.5804619536826	131.811904429092	72.5336820080206	109.182332754889	71.1343735553823	78.1734290013224	94.5624013878905	84.2037278745896	81.0849048564962	81.2144512407594	103.425503385909	80.8951872680759	85.3366031851358	90.4440309496557	66.2823642054114	93.7153241462761	67.0102813398088	84.9989378131319	78.8760958669014	100.25884111567	99.9890371230253	85.0749010318429	91.8350017929017	67.1447209001302	101.988429260298	114.553012149009	68.089982738474	103.888019581286	94.27695423922	62.0522922521219	59.273697524843	80.3273495183839	77.6527132809903	77.9698294416266	80.9034194962225	82.462850195152	82.2063729102727	93.8748097860613	76.6880209567823	78.066249887767	75.8206557379945	86.4800185051029	93.6321692894934	97.9999128868667	85.9151017441285	103.414545348574	74.9412691556583	93.9429555412704	64.4265405267538
Apc_OG0005387	23.8776603058059	15.3635466426567	7.97748385878741	16.7500935180916	15.8978530997758	13.3368559486433	19.8381005103556	24.2495105926205	12.0086722454523	12.1544607683398	23.5051478207498	17.5209162722248	23.7907759121818	21.5183597345656	15.6570239264907	19.7438822385972	17.0339824530962	15.9942526230185	22.6373652625001	33.1856724080359	22.4862375472979	16.1122910716043	13.8220659230366	15.0648269944836	15.0242884752338	46.5018071544354	21.07239963969	32.7513002609364	37.4338085278652	10.0699618571961	18.7318879637875	18.0350661504908	17.1941058306156	20.5172648639125	15.5855777241646	14.6898051497563	15.1407544224546	21.0294158851828	20.1650516827953	14.8082302769422	15.2099321889295	13.8813274454967	11.9194235997573	14.6752621526173	19.860719138617	21.7073488041439	15.1380615095594	13.4256538215283	14.7206274647489
APC10_OG0005888	26.6243853206363	16.7809161370765	19.6688977635308	18.4630214940108	19.196515631917	17.7905218734092	18.3246880212731	26.298916236126	23.6025877724065	26.9004667618714	17.1139500399748	21.3490232932235	25.9805855951164	17.8497410739892	17.2505987301544	16.8059905849725	16.9454907653018	27.3610815847775	28.2007572561	16.5877057413326	18.0400423831469	22.6684502810826	22.5080619273711	15.357292708018	28.3245821501912	37.837493690837	28.5926045759417	39.2198769794273	37.321323686239	20.4279476041557	17.489793882175	31.501224754549	19.9486250773817	28.7126990959641	30.1072070634546	21.5905939597245	29.6058076173271	29.0192616527198	31.0851437154606	17.4412244647213	22.1068488037435	32.5339016984872	23.0183006410644	22.8502822058767	24.1740771142881	28.5391583706206	17.8932241250933	25.8939605114706	17.74747164555
Apc2_OG0005308	1.64959991791571	3.18369216580071	3.36584098614513	2.9700892330109	3.2988498458524	15.3599140924213	3.15193733748899	16.5842889653279	1.14022163151722	24.4221650910738	3.27816507807968	2.12794825007374	1.68280393830726	2.35847153544663	4.50826149462332	1.94354993159546	2.54328317472337	23.3720526111552	1.8643833963755	2.31162990627361	2.59225694230905	1.86055203695923	3.26361709366445	2.54706318084201	18.7269116498883	42.1419866202168	1.64409910380915	44.2375580889309	34.8102441543609	2.4727739909884	3.61086242206269	1.29302733496521	3.56687534468993	1.57477119321069	1.78042581133691	3.05767608340611	1.6772856344906	26.9112111598861	1.59465081751417	3.2388244191357	3.97020278385494	1.4175735057598	2.7637188269767	3.10178135147375	2.39970671440812	22.1288769802263	2.33850347094918	3.53396854944666	3.636596105987
APC4_OG0003171_OG0	13.3007777898237	4.10102719662464	4.35066185764112	6.68911512773018	7.28713574297413	10.8681750704074	6.20227328425098	12.0824095310977	9.13568762120036	15.6549825228347	5.8355659888038	8.44322132619758	10.9972857602893	6.91045109240198	5.11728154885587	6.071122921916	5.96089222298951	17.3849060547756	13.7690507104071	6.85228093107367	7.97094206864193	9.19260444543589	6.22643722936038	5.77813993906268	13.3248444236309	23.6979639366896	9.71670717107032	23.9104648538109	18.7451328351909	4.54784461538029	6.18675576496254	11.3279023616304	6.38354001131224	10.1739824578276	10.2829364105099	6.86068951320521	11.1323039581497	13.1874460807092	11.7208724548884	6.18255953098342	7.03718286191996	9.77514980609248	6.5164313443098	6.59732684377197	7.03747581424695	13.7429763829934	5.33434222925805	8.06190412033082	4.84742959285899
APC7_OG0001703	1.08336662876077	1.35264885584908	0.611902977180111	2.48543109031603	0.671437005162722	0.663031323767976	3.90509782783833	27.7103843865601	0.87988106121017	0.19003716525216	2.72852554206464	0.517599830390796	1.11385257648889	1.33621151748273	1.2458721631377	2.34009756526232	0.692558733432862	0.231040347534531	1.45764835873264	0.640184395261587	1.71618144245601	1.19261607035701	0.376537000906493	1.67277121046177	0.650483691716814	84.0708625249249	0.560021858205917	80.7795481246644	60.8782913652119	1.05926790614809	0.696561819200385	0.146245792049923	0.709051301257085	0.107746754092986	0.275044981304593	1.19740225657582	0.215926340505832	0.615787484681458	0.183639715045153	0.932456163567106	1.19648350544846	0.140290839347456	0.22251885094093	0.331451485553759	0.739560325068708	0.528050434904429	0.69627138388744	0.224958961919497	1.19513122538295
ApepP_OG0000963	28.0271910653955	33.8515883463057	30.6359479304063	28.9757390408242	27.880901923069	85.3069776470335	31.2881901995747	75.0292062243228	17.7714782457517	82.523757719463	25.5010437938341	16.2270662922818	25.0744395873077	30.267992635869	29.4642908165818	32.013149443618	22.4246676360938	85.576347594482	28.4166924406664	23.6702926830691	23.8061493108287	22.8211915784682	33.2633381306793	60.9856300985962	70.5055409952283	102.275094841983	25.5141229609188	88.6802491462351	78.4585478242573	17.2348753059487	22.9968976543626	27.6667288939158	19.3150706182874	26.1113518984669	26.4657215117679	14.719199370882	20.931038558174	118.359840115118	29.0416458783266	20.4371244260496	19.0075745260226	25.4152362911815	16.8883467939823	14.4611770854798	14.8748328229468	88.1346579628496	12.9332985456834	16.9362114073191	22.5545978093531
aph-1_OG0003552_OG0	39.7267448082698	45.902004123996	29.834648647676	30.1810544837911	28.7078552011591	49.2609849842687	35.761264297183	35.5608986602492	42.4259800905882	45.0129208251744	34.6476179662497	18.1320644335736	36.0179288511207	25.1313033791866	28.8986531528081	23.0020265837013	28.5424213417981	43.6940418560435	37.9829785344007	30.8053986169351	31.9096520284443	32.1373774198402	21.8540591510302	26.7952364639162	45.3841965216289	60.9540053201758	26.0116335683652	67.2206526655698	55.8992164647317	26.2621314305754	28.7476680218024	29.6625386528353	32.2903382272501	27.0174042483403	34.9918435908829	35.8466968511665	30.3446440683555	66.6586535540344	29.9271719747311	32.3653729620278	34.2790365538119	29.6918773212471	31.6757737722648	36.3079927663216	35.4788559041671	52.26078653067	32.776985605759	31.8996887720342	31.2730443367831
aPKC_OG0006607	54.7611681295425	18.8299132846645	24.6933646290581	54.0146149166095	41.0832792977605	44.6383532628701	58.2784362757791	55.6436195284122	36.4020495500484	40.3369456364576	68.6098148318993	121.645181041428	55.4684289274278	66.6520104664676	36.7437996184628	46.9706621829407	38.2973270826776	43.1271157902154	49.1141976906058	67.874317712753	59.9480521832048	48.3448098185836	133.420069314624	22.0705142130918	34.1510377521316	80.8817161785567	34.3688883286572	68.7177020014808	96.3023441546702	21.376866230396	33.7111757463373	34.3368413425634	37.865515424136	47.6760606668508	44.8504270172081	49.9828258681712	36.1516483587563	64.1789626833663	48.0406766511663	38.1755472549494	35.0139530742521	32.0517580546477	49.1564370714963	60.223105781235	66.047032115823	48.3488283968415	61.1019025240665	49.1396750615407	56.9875243559654
aPKC_OG0006608	18.8793504895485	5.20850895168024	3.92113062520918	13.9224545387098	10.1345031337946	8.16176283253193	17.3543848579416	15.140027351037	9.04296060543506	8.05434597096855	17.6586375877108	10.4444776966017	17.7572536419187	16.0277901613007	9.27264051660885	13.6323278976697	9.1917686258689	9.26853781326954	15.4948478501795	21.404239881866	20.0561374811258	12.8322769544489	4.3958827164361	6.91449153446711	5.74030682151463	16.4324683272851	12.4717148738416	15.8478109149469	14.5939131426578	5.36090194529452	7.47288717221021	9.84789576002865	9.71041968519833	12.6687777083335	10.2345204268191	12.1763417956963	10.4850239890047	12.7995849797071	11.5697448139815	7.73580901115866	9.12493933525302	7.89068321439057	9.30172671202881	12.4471960325998	15.7860281107299	10.2831363433669	11.1354313710311	12.1695879922015	5.58472252322549
aPKC_OG0006609	15.247653295329	9.76279986803419	7.35795432650576	17.5939911692643	14.4683098112478	19.6813219634244	21.3383747762371	40.4155835245781	4.51426662684922	15.5998981367586	24.1623374289494	11.2861623115569	12.2457156060504	21.2660071287479	16.9199981471621	17.8725213537233	12.7497233187742	22.845161959216	9.94643949888997	20.8799902329979	26.2387234359972	9.12447663715581	20.804418378998	16.3300627086989	0.464369164237383	3.02421366875278	0.705035086920024	2.26589530133728	2.39858393025719	0.429672283979107	0.993088258898445	0.515124172148497	0.906905076140218	0.885173927355698	0.560188083964603	0.703562293790784	0.341476464209098	1.94767282658189	0.89765198076042	0.764127352709124	0.653078202664638	0.383217541901449	0.774895714550671	0.87506662550514	0.755275319780673	1.66474688426781	1.00101598511822	0.679180268477304	1.00750007977767
Aplip1_OG0011323	80.8154778865237	8.40056441454106	4.22681414503899	24.8726883070882	12.8138445986061	6.10665477463214	22.0020747550464	1.48800650425713	64.7006010891361	3.12212349480597	20.9527556406658	32.1893425272733	75.9202438888513	25.6589292388507	4.49989753145437	24.2270188055357	20.2208981303485	7.08961141521775	80.087005207375	69.3433056947356	25.4269180000868	64.8116983926771	4.09524832144904	0.601457557999977	7.36773201361113	1.16054347251358	42.6797620100309	0.306291314103423	0.542291906369445	4.82364267986744	7.15759885174627	51.3561940912719	15.010204010388	45.5841891068165	32.9048294860357	13.4126564607098	38.9749116842782	5.04053377456196	46.0350245052763	10.1034466539693	14.6630729269045	47.0873344520065	14.7374961047365	18.5932658592204	29.7331371493476	11.0631869059332	14.5472547603839	18.797660992702	3.42054439440652
apn_OG0002443_OG0	0	78.5987502805209	0	0	0	0.669264512215882	0.089732256405194	0	0	0.375974478499557	0	0	0	0	0	0	0	0.296815741898623	0	0.0646202798667323	0	0	0	0.656637726404316	0.968654718787287	0.145159355203211	1.12051337222247	0	0.0759041126250201	0.233388969448507	0.537158215300156	0.0563892008485862	0.150838499669203	0.0949595612336734	0.212102741224663	0.240882940007174	0	1.06370556874341	0.070807485332114	0.215720905823829	0.4378801841914	0	0.152530552266984	0.464729067127882	0.235993156596264	1.51249263699051	0.390497632148181	0.173478578885028	0
apolpp_OG0012638	12.4972310549089	422.933942645673	1218.7091737895	370.408807538091	759.14041713691	293.863446224483	243.617259223818	505.097585214715	7.12207883569112	34.9657778833218	109.938181293125	49.3042650726405	5.63911208353234	185.328968136401	1083.42148526737	157.087368442457	954.326816852804	249.63020387936	8.59195788434345	861.33325403777	46.6699581047162	21.9388023119168	573.773896938568	748.746121401826	1453.04538396176	120.948889281356	12.0417690019176	372.741205422227	612.570334759109	4689.00345106428	3850.18478070788	13.4420754586642	3665.96470288889	23.9883179794411	148.525751757727	427.682222730023	15.9889204626055	589.505985153356	13.2423936052418	3466.57805383031	3750.55864110772	11.9183143613195	398.515492982776	848.535044760985	683.285728122894	1676.76798014488	409.517172922176	745.241436334558	2118.87911852249
Apoltp_OG0001879	0.689029315866112	30.2583036072495	102.45398664565	25.5770445225125	94.8474775511733	6.08726432297974	23.8624451471519	107.848619937805	0.166041202353487	1.16897457966284	13.7094885261769	3.14380163676775	0.113814539662031	17.2970837281638	165.949561114698	15.5662852910189	119.059346549569	8.45807654705979	0.154305908462171	105.242382478219	4.64005441615396	2.01736167514179	69.8917584457882	137.295818969238	8.2064938822608	5.81170228497645	1.32248445093246	11.5170563260213	23.6810222923697	104.385560030533	136.034695567832	0.572875591906153	69.7249128083552	1.49223316716367	2.8129401803484	8.81235048097538	1.30332663594498	7.40333991631195	2.33524755976628	69.6014434962217	68.6474826344407	0.534208344705151	4.85492247832552	13.2848414899911	13.932436057191	24.5918248285646	10.9244241580377	12.4888964092479	45.8681715793632
app_OG0010830	9.64094773503211	3.27234086481407	2.93016387626504	5.90230265659873	5.56107870710004	2.97293937589817	8.88892235528207	7.63577060383844	3.26638808665714	3.57428398296729	8.17193551892099	3.27389158217678	8.1829449326221	7.73900771146487	5.23022103835248	5.61083957564067	4.56528168629632	3.81508391323562	6.42952706512169	8.47506040386696	8.21709719828067	6.19258220695707	2.03943851532403	5.83924522276911	2.68922889899636	8.30022621350642	9.05773466184352	7.09739410945974	7.8672118756263	5.27702520499478	9.90366976359539	7.14646756833949	8.53100643748176	10.5796263604352	6.64679687923235	5.7015358173304	6.95872649187429	5.40142208280467	9.54418051119373	7.97844751466442	7.932996138716	6.60090008881889	5.94748551612376	6.54585888455969	6.17377669303347	4.72014607092596	5.31056424626492	4.84810344764223	7.11143613812224
APP-BP1_OG0010070	12.5289524929395	6.77090278011321	6.88807794495346	8.02452021874702	8.41265131882075	15.0199562352449	7.88477626180419	17.5965051783992	11.1625370742615	19.6010374239027	7.568212744036	14.2104480645514	12.2339972179107	6.192767311384	6.96872104139591	4.67046947847685	7.40577728826865	19.7136344030956	13.6975106672485	5.8060731479186	7.60270222382278	11.4223435089809	8.39215824085145	11.8256504824807	24.0827145895171	36.3562991672726	12.6825591046406	33.2229896155514	28.8607769105629	8.30012873952252	8.63709707712483	13.3337591387565	12.1553776438335	12.5742876841708	12.5183626416289	12.4550447937897	14.2878828223643	19.8631486710322	13.7427354015691	10.6371280312302	12.1172442371514	13.4252494042352	12.8976628111285	13.503231259335	13.481959099274	22.5810395061275	10.4894665446677	19.0335808989064	9.60472073522229
Appl_OG0007834	43.6034871016275	1.09665502580929	0.966675417118178	5.04023898067067	5.04739655721737	1.49799573187399	6.60322503913242	0.737928427511121	11.5604020563953	0.952261011652194	5.77851154337953	5.61766294681326	38.8767663617153	4.97100516397196	2.22454705639653	4.81797106880643	4.74175780767057	2.11427822163531	36.0152476698898	11.6433376999859	7.93110368621027	17.6458243233536	1.58157253606598	0.162444235152936	1.09475244673885	0.331470238705997	25.0749462630265	0.070658392961969	0.179472768091238	1.06871852619064	2.69822239741876	19.3913547178004	3.43339248272257	26.6535615154453	17.1601125498407	2.47979556800384	7.80201957116809	2.13364856674034	24.1202296615103	2.64115828148645	3.38465280492238	14.8972951313678	3.1927711645492	3.08276331939895	4.86783210070443	3.42550174980376	3.37074587578293	2.59315188497715	1.67712075503814
Aprt_OG0004075	24.7317366567395	49.776061576729	34.3816761150078	30.2249382851395	30.0499153625555	32.8368166822942	23.0391681576095	54.770420756921	26.7303974355064	33.1082534873917	19.6562754417295	18.755024225693	24.0120075468813	19.3882018077142	32.799146384796	20.8595813885412	32.4953005088017	32.5198694887682	24.7955854243726	33.115933860449	18.6555458323733	24.7112599502775	33.3574933896261	50.9879657626101	25.1800542847067	50.4325487715423	17.0351186065226	49.4273221802158	40.5767034409521	32.5664512528866	29.6269185065118	21.3722569780084	33.7045819347277	21.1737723248943	19.9974525968465	15.0649002165568	19.0273889263212	24.3557052052893	19.6938026524445	34.8467672099976	29.134837194586	21.4200045834795	16.538003429639	22.7840841048813	14.9815903818279	25.2842014069002	11.4132280013097	20.6902041520344	20.7754102196261
Aps_OG0010085	219.068324896155	103.446790635128	133.834682164701	174.342254752539	192.460859763226	166.093695934719	206.495897234818	252.423020454248	179.743474228754	163.878521752989	218.928622953168	307.390982557623	212.460515177182	194.669052098671	184.626211074876	216.881473489161	161.862621584432	180.997547128167	204.705569708243	183.766417135475	211.987034734383	198.409718030562	305.709707037393	125.500411917843	146.377232042372	359.661100886693	160.140098697989	319.287186973348	346.052852597741	102.145060168372	141.157762453243	174.925650486566	160.775137482197	193.134509219039	175.242734549495	235.116925718021	143.06191006849	261.546703669277	160.499972432464	154.517954584443	153.980038497225	175.480144788067	212.591706332129	203.172570982691	234.456143079487	178.68935490576	225.275780783093	201.723844849162	179.80294885518
apt_OG0002733	18.3475573960312	25.9711609967478	16.4233529632216	43.2171905300626	36.3719786106279	53.3046223189823	48.233995279721	77.9350336620106	12.0653413987115	45.8971748905307	44.4187202685797	33.9636523606997	16.7697132554984	47.6362541815964	25.4749925512978	47.8954171039966	25.2581667484676	52.8954692485362	13.5996091456434	31.3769229183403	42.6523860484508	21.2653024237856	33.8078407432027	18.2938686527439	32.1811079848879	142.124833444439	12.3405954636307	123.398198209497	121.187193589595	13.0895603957066	20.004712076843	8.41683018982055	21.4760094317554	11.1788704024992	15.3270366837518	36.7753489146834	11.480300237736	51.4726572486837	6.35395139993402	19.9647715942323	20.5081725149191	6.88862302792091	33.7103511120004	34.1466961662862	34.3863913237935	41.6321471341316	46.8376953146154	31.0188068626991	24.3420169942296
Apt1_OG0010034	110.268844236625	60.8757349799075	51.8629675681996	62.8467666990543	52.2663714623413	29.0091157392967	61.6448761243648	79.067177989751	107.816713795577	36.0217416960556	56.9063658611747	62.9816079356048	104.638001285809	55.8121921181494	56.6165216041211	58.5757739515817	70.0825032613653	34.1222006545445	103.050422186575	76.9139379072223	57.3788362272844	103.4731939845	48.4197837174164	94.5306130099963	42.6301042506765	84.4385093616882	87.0822979714417	77.3890208018362	93.27415797109	56.2239554738091	71.6040468525849	103.611627124038	73.0365264490586	96.6127938848083	93.0825198704165	59.7352047194623	94.4918295640935	50.6926614762646	94.7999977001119	70.4237179524331	78.8629074864926	100.7149563022	77.5407750943656	75.4537168156984	69.0626159569095	46.9258474223937	57.0720121985694	70.7719236091359	56.3313568720982
AQP_OG0007242	8.06308422089219	41.2347185799444	116.883882341437	504.768922378697	129.594337235922	16.5064821541686	458.178850304793	21.4459412673278	0	18.9956770681856	523.856342267124	123.672179627192	0.642115876078185	462.356325533915	116.710941178959	436.571629109708	115.567390636682	23.6881920158784	2.18075469094593	111.714234167336	437.384702081651	85.342472481862	47.6186371737129	24.8273325046557	29.3762243143186	13.4631082202281	0.219945731147767	11.4595846348211	15.4207022164809	42.1584510483685	97.0564737716803	0.0996177991735406	87.1810822961412	27.5680067732014	51.6673939143419	349.279129286709	40.3592693505113	18.8362844986148	0.125089303406484	73.5936767536452	79.2350635765012	0.212358849427524	391.932764912992	305.355637382737	298.876839166279	30.1454895882673	386.147751236251	290.379583123598	92.608209095926
aqrs_OG0005393	0.304953065906579	0	0	0	0	0	0	0	0	0	0	0	0	0	0	0	0	0	0	0.129886762532132	0.129992943441304	0	0	0	0	0	0.300925750343081	0	0	0	0	0	0.0486111346661205	0	0	0	0	0	0	0	0.443510072273861	0	0	0	0	0	0	1.73312985696093	0
aqz_OG0001049_OG1	925.356415274282	511.433956202781	646.267072632989	829.378329119794	773.012548958523	571.753219443156	525.974677908752	620.205513517202	958.372114005996	529.705736026349	695.438622784859	1357.8174859478	979.479544665758	785.360904764362	578.917089464031	993.680156917079	743.381035889075	590.199711965068	1127.00251468783	492.422895012424	843.27044313604	785.50739861114	1002.07382088601	469.316452536266	371.4933746937	668.786751961282	397.530992390209	628.800314787009	765.041448208202	423.818845564862	456.02173090365	530.235748778445	578.585947415203	724.681121439223	570.347571079081	973.035158850481	1059.24092406416	559.056801620131	437.119145838621	603.158589374092	565.902291752003	573.534815841219	586.906062313844	753.719834313917	937.468816540395	377.601436852515	1000.9220954042	825.094282563722	598.540056033056
ara_OG0009939	0.17863359509172	1.74170606978428	0.0361090496841445	3.02532992626355	0.0877784486456454	6.24987110864116	3.3343042229961	0.213399471905708	0.00815807108742448	7.5139237393969	3.08928196122031	1.04319917698873	0.0777461391463124	4.80881352200588	0.0354848868626882	4.63524460673395	0.103558525024454	5.06152805790564	0.0550511295761803	0.322150570947896	5.72367813729703	0.461965462492542	0.0210365457807163	0.10124309714644	5.2027478560515	0.106042707967176	0.0454757968645953	0.0202366480578968	0.036966627181714	0.0994564376436445	0.10464216915725	0.0714025641188926	0.190998550824433	0.173426111711794	0.402861168951996	2.0178041467231	0.243284228612921	6.93067756536312	0	0.171597746696562	0.152325206853229	0	3.71425201117227	4.04227458956101	2.23352711681083	4.26950664291585	2.08721628149048	3.17249040508804	0.0652874892883015
aralar1_OG0001518	88.5116504296006	30.4619051079935	62.383719073896	38.3186391840943	64.3543370508047	34.0146779694358	39.5163907309068	103.068351194363	79.2681861767245	26.4618454835178	34.1245393584036	35.435505901402	91.3466523538012	32.3508064382072	71.0631594385485	36.2264055356187	81.7677302184303	31.9564477967081	89.4888861366919	77.5745144615257	29.9964732326351	81.5496756003609	26.7302711033244	104.689494820731	51.9503192771601	85.7776916230379	80.2617272890361	81.4225515316378	95.2742799142391	111.510267410109	126.587920807834	85.9223277451706	105.743021060507	93.3924236648496	74.6334556770012	52.0089067095325	123.281416701081	41.9912875254102	90.1289948462984	110.171560637781	113.889006213535	81.7292342786476	43.8451143894008	62.2538206557716	63.5950473734599	56.5508069683257	49.8353078147508	59.8885748422086	59.1541064832611
Arc1_OG0002768_OG0	179.259714527022	2451.65132448368	581.147669324419	558.922537853932	702.901884926865	913.412556672504	488.031426974346	1243.13350416882	83.503623755689	763.094336565945	535.313844810044	805.562724686146	172.31177044289	889.43690386618	942.177809566031	1123.5562941926	677.093365818525	639.137299753561	157.775362290879	552.115079110733	1179.40521780748	130.69133732898	1183.51815826378	4960.59557427267	0.130120537252783	0.272991996920628	0	0.130240991346977	0.285496105311083	0.219459919547734	0.168366567041472	0	0.283672403887175	0.0892922134146876	0.132962726373374	0.3020088496288	0.25052037489987	0	0.399489446422829	0.676154386512355	0.117641928985109	0	0.143427269969883	0	0.887634737542448	0.328205655874191	0	0.489375248393177	0.787844221700177
Arc2_OG0006127	35.9540189580046	152.965175229478	71.7781742058455	91.7018967166452	55.4466361269065	42.9575663381362	67.8400569543791	55.2130762565653	26.7800969696346	72.3562745204654	111.223458006275	19.6394688369781	37.6518870200491	89.9456357316097	76.984859039591	119.362734353166	58.4225915456374	62.4256124871007	41.2850672922492	64.8390545491726	183.477991857214	31.2805941809001	59.9174410904946	163.923900960489	20.0105677848518	27.0137562529418	12.9330739863455	20.9587120946247	24.4534047929445	23.2117582033181	21.7407314271125	12.4550253970709	34.2369643810267	17.034372376002	13.2866608739851	37.4298644323941	15.3617282897938	24.8483922458904	13.9979451811978	39.9256945577958	32.3663116427051	13.4661095940596	40.484260135475	33.0060022033588	33.4062326525012	23.355325367208	33.1187023630253	38.9523605628662	28.2191968868664
Arc42_OG0001370_OG0	71.5811271441508	38.8143967790901	53.3420355239146	44.3626743077035	61.7493959932483	73.0456025021853	50.5948937117433	73.137376961079	69.4590870702487	90.4461935510582	39.0997002154217	54.6534465304875	72.4758043702266	34.3651706511315	57.1619320664281	41.1976933187422	62.0864966007842	96.07794809425	77.0216790780802	53.0450417614705	41.9947834905828	79.5497992701698	32.8685370542789	67.8655821092191	86.8839106287512	76.0257839704113	58.2418540423482	83.3497728537609	89.0003935613957	66.3639918595336	71.061490313294	65.9435946923678	75.8432907188758	64.2348138114496	60.1011874645361	49.0034672675576	73.0030432275179	73.539944603904	65.2778955300556	78.8512321113068	84.4996595425562	70.7406332129712	56.5155713094593	61.9600367472058	46.7891980998034	76.8675029155747	43.4363864881969	62.9325155433663	52.64912569132
Archease_OG0002289_OG0	10.6080949774507	17.987241341411	15.0645096330875	14.6366832472425	9.86822548993708	8.82856244869371	14.7704880486928	22.6236654145639	10.2268563361001	10.8434467048659	16.8436458583822	9.22938903793331	9.75475714184411	13.5707437054137	11.8006441033512	14.9577720221894	11.4245718755382	12.7336494109654	11.1290941728723	9.59915399361981	13.7984727512793	9.08964114383749	11.0336273348538	18.9057498979541	16.6835901213461	28.687766230989	14.2961537626756	24.1471831425559	22.6703216532335	16.6671857450144	15.2706036211441	14.6013706336452	16.3774904908949	15.0589808152146	16.612118946925	23.8165346001232	15.9691610956704	16.0306081751301	16.0065964668161	16.9940135810105	17.9546589645167	14.5255915140014	20.4794740726852	20.2471004701037	22.2553327327048	15.1429121612034	19.0593971111165	21.1529889975346	14.8652122395112
Arf51F_OG0006831	92.5497095367642	106.061372732779	87.6620144969796	125.871583621512	93.8315943784186	99.6402562216104	133.244053575071	108.812961677598	75.9713039825681	86.7014634605026	133.162461456561	107.939512656724	92.1156478331433	126.935251352581	88.7534786530724	115.290929953887	85.3970308007151	88.3799933615675	95.3893098398051	107.634844299883	108.377837729552	84.2170697282011	120.729403356433	92.2354581248463	79.4584086793123	169.335983392202	89.8368338873054	142.735039935495	157.192827695421	71.4322899181403	101.632520443805	84.4227642062699	102.592103975592	99.3063351491448	100.079034239561	120.543145011985	90.1082462642028	115.129518460417	102.44813948991	93.9610867182616	95.870374925245	79.5581193495276	130.024491918883	124.670921460907	134.179580336182	89.0593679904288	135.45352560114	115.130269192716	107.34066047368
Arf79F_OG0012164	459.734282490488	501.143833086581	324.407182752685	301.612388462865	366.986556625252	635.981907389108	339.355501497691	395.391009903101	402.085857850304	501.898102802803	309.293797954142	455.039604377458	408.183041653865	318.356000619617	384.343067076134	322.821940636971	354.91060470889	549.446705717697	410.579756677878	412.87298210515	315.272042346199	420.552483788121	504.006973748293	384.397307296668	531.821572809363	605.87714373677	368.71864843305	537.781566738045	544.508905695595	368.208860971246	404.429302515563	419.855524697567	399.184776302902	432.425059638849	406.929125651882	319.227349764583	363.154418317158	810.709004446635	444.239605279341	396.951677758863	410.699128669036	440.998762502183	362.646601297137	372.069059516687	325.230052889926	657.229232568846	288.691304457923	369.192349051018	429.839989721253
ArfGAP1_OG0010836	57.8612846445628	48.8334927124742	35.8254731476109	32.0774946250683	47.0028296330855	50.4636430648123	34.5084291488603	60.96366180616	54.441750964626	42.0829063281865	29.2011510835356	33.3525347695555	56.8161449383758	27.8038499673758	42.8439316859706	31.0065519743784	43.4961289922105	49.9911113763436	58.0461004894848	41.6872752809644	29.2734237436575	53.3548215376756	32.0701870589336	41.4417242317501	50.0752518509236	109.610943343537	46.9530790953749	100.478772654293	94.6083263736978	49.2846031213548	52.7823802816795	56.2617540406982	55.895031230431	57.3314554590578	48.2565393411664	39.1763915715044	61.1685023053091	56.7118609226383	55.9827531205654	61.2273655618604	57.9920153138475	57.8687373295201	39.3434916113282	40.009853186374	42.5730312676454	60.3937478910401	35.1243877632987	40.7474457222415	50.7905867394318
ArfGAP3_OG0003816_OG0	65.6394662473893	56.5006155215447	40.4038934489216	36.096877024263	51.29105994927	80.7261977923107	43.4332511839695	82.7080814354159	50.8849320277344	72.1102673939091	38.5549772216382	42.7913232582475	64.756101232288	36.3798207433861	54.7151438965176	36.8831924099251	46.4974231320728	86.075085340574	65.7909516836301	51.3694051241653	39.5867772392562	55.0530503141146	45.4376077147062	61.0147397635067	62.5357943398136	109.14581521306	47.3511738342407	88.5539839599804	102.0639769061	49.9284857450232	63.6850735014611	57.5885753317516	55.781680776339	56.254391103125	42.0619097228302	36.7185856775909	43.1888446694073	104.414504095477	54.3483240133694	60.9268052163993	55.6124162765799	53.4901604729443	37.5963921882849	38.6258891422098	40.6849439198097	101.457189958435	34.7556792622517	40.7458120910207	57.0915970528199
Arfip_OG0005451	49.4154715876361	20.1740897013223	16.1986338754272	27.0233054781386	24.956161963201	25.7198014458429	29.3135366319997	21.9228357337616	39.6348515978544	25.1335653926097	29.1593403776854	18.0996354940068	45.9197723094062	28.3654971305799	21.4000716372322	30.3149673441416	22.9536136824694	25.516609286991	46.8843220050882	31.7701164848455	31.014709834924	40.6974264464718	17.3846757110253	20.5049827824658	16.9074583526468	41.0922528568644	30.550902481736	36.6766692665318	34.4840489919921	11.6724578872317	18.0639549868349	35.8315390802388	17.4563528491566	32.3354304223087	28.4093260225362	17.6865765141837	27.336667777833	27.4248578914955	32.3209102145615	16.6743446362221	16.8200118429104	32.425443831641	18.3083865743231	17.4343335129659	19.8657645412021	23.3752263622792	17.9339236422082	17.5015990683946	16.8333817752805
Arfrp1_OG0007681	30.4953065906579	15.9561823001623	16.0928806427712	21.5857058490861	18.6149014988579	21.9156373890598	22.4882430599173	20.5668579940567	27.0751300492452	19.135751825813	20.755562364915	13.2002266381615	29.6320640882298	19.180980955876	15.2535401937879	24.9391537431029	16.6902407115241	21.7716456747156	35.5791757629912	18.1133553910331	20.4153609634418	26.8003201856935	13.0101564223165	13.9334013103644	18.2633350260224	39.8202360540011	28.5592684791928	41.5516754630007	40.8235850865694	17.8193367839638	15.4047921130309	30.4802618055763	22.0139877954325	30.4978859696079	27.7067627847541	20.3265003196481	30.902022483281	16.9752657073235	31.0018023517508	19.6284095872154	22.3727444336369	32.3579840523375	20.4745617179625	23.9478962789807	23.173808303578	16.6655075222928	17.7656575225534	20.3170528790763	16.7567558553938
arg_OG0003183	2.46426719924508	8.938173192756	5.39600804987906	4.28324063963621	5.09691035537189	3.34107342765027	2.43626008566782	21.4743958098488	4.42552331633797	3.90437735749027	2.54432747073178	1.41469854613076	2.8824913891323	3.3413308414364	7.07496535715757	2.73170966321394	3.75637650587811	5.48507731139979	2.381397279404	5.77274500142808	2.76128801427607	2.6154855753606	4.58859186113135	31.3714038476969	2.0281002304709	0.928350634479269	0.265411836935015	3.29717584608698	4.22059958942786	0.279865011410221	0.381704008667312	0.290508233186615	0.334955200029645	0.345825543159816	0.427039896430446	0.271020970920959	0.544290195629359	0.755867951129116	0.515736104013836	0.24271079281323	0.177804088107787	0.358759284986254	0.56903718183491	0.511865706159043	0.349367635569096	1.77751336753579	0.364201907106882	0.539322342148832	0.178612240489682
arg_OG0007835	2.48659351588604	14.1156906331934	7.66849388622767	5.04675375025766	8.50038234663594	5.30674460054303	4.04435372640307	41.3485123515539	3.26803273504393	4.48298318482727	4.23228560476878	0	2.8664531042846	4.11706450224553	9.16281666366261	5.08118348481102	7.01550785737576	7.92763585157093	2.16631638129248	10.679251370139	6.31562545145181	2.46788189639948	1.02490622818393	51.1893354555178	4.31319834797471	3.49897010824528	0.194031843714765	10.649071443722	13.2489605260718	0.145491892736511	0.148825781417667	0.0937396093825267	0.0626872779985141	0.197322183220031	0	0.333696765269805	0.0553611848401237	1.70511771080682	0	0.239071703367088	0.05199414680819	0.119896860356736	0	0.386275391082847	0.065384583050704	6.09238963084635	0.0811438514633822	0.216288943310935	0
Argk_OG0011233	1571.78417776281	2488.92864066212	4099.49246230057	6376.187327884	3048.24718355413	3250.13708222831	7324.26185037408	1276.18828855749	1296.88502110893	3936.02371512026	8795.20176232595	4952.05701730372	1304.44901717996	8045.25847108339	3968.26705305505	7247.88921582512	2753.8131671463	3764.29515289059	1312.76831390729	2885.55250852634	7126.78926454254	2999.96401483949	3164.82378852764	1604.98265877796	6919.32022744741	879.581189049681	1464.11431957228	683.604131019064	950.97842296133	1809.81631157651	3497.29864800734	1745.79766118205	3534.87026444389	1820.43866853395	1865.20838424514	3918.69649054695	1278.03512475369	3598.18031359195	1340.09957729415	3172.1754065182	3280.02852124414	1417.27628694403	7233.60295734862	5041.47685356069	3568.67840005629	4767.3183222004	5883.26432208181	4617.53885680744	3944.29844294067
Argk_OG0011925	10.209454044028	21.2931785984204	44.9177243342668	53.1285003541303	67.3053869940663	13.4093249155065	70.7827132415951	27.5006250026304	5.43150381477561	9.50591795905648	94.5800685945959	41.4630702639715	7.49883890928594	91.2235466677777	59.0829976135283	92.1172218375843	59.4965809382984	11.747109342066	7.05187722644117	52.3005465912232	84.2499994738481	14.7957699025859	116.87900599509	31.0148433403384	22.6627102076773	88.8280209027746	14.9110789426911	62.9411097453189	73.3873549490766	59.5104676847026	135.284864266215	13.4955338901875	149.204821402625	28.6990111733059	33.7452148880038	144.223665060954	15.7772998777666	21.9075904072082	17.0426329788074	129.452094236914	127.875331130267	10.4471420204388	202.645712872045	160.09002609551	123.818739726402	28.7476140630049	179.445171454911	138.394468286633	213.273000922462
Argl_OG0009800	4.68279988845309	13.3377793783946	23.9114225094476	13.0436021533191	31.928164805512	6.01714989698812	11.8536358722099	65.9444173149082	4.15201732465485	3.85469393098369	9.66436039605085	3.1967928351087	4.578627339981	14.0410981426653	25.0478873944394	16.3298749870569	64.4046163569418	8.73140120531551	4.85740063050181	54.1229591546411	11.208326824808	4.73371173940835	7.00493337929558	96.0375010257448	18.8299099146812	6.74545407435321	3.42369617508693	12.7912069195291	15.8947745932015	28.3719920326811	20.5729417720886	3.33903288365531	72.5779297111315	2.71837500595754	4.21421242925875	5.66767713932809	4.23127250460029	13.4970671401826	2.7766873396277	71.087237120123	73.0025428698567	3.11115110820589	11.334800118975	20.7755484400875	6.78654361465437	34.6974009171111	3.2157739187247	17.8575951397897	4.92838393110011
Argp_OG0002209_OG0	20.3454444270506	38.7341258252965	32.3067513443215	22.401284328796	24.3235353348513	8.28242427231601	20.1273352519303	14.1592971218499	18.7085240409662	7.77451445185195	22.6448959479042	19.5992435026782	22.1810405997341	17.6284006461989	32.2706051618338	16.9412283392744	23.2184911471619	5.3786394440484	24.8091969194281	22.4916357907964	17.6864462028461	21.1053111781169	43.0561006452307	29.6024494421098	7.11378018769291	19.2776886284676	37.2020595288184	15.3532881023062	19.1851657717052	56.1157688241746	48.4206478341249	32.7932164155508	69.4654582993202	35.0361334004612	44.675074361374	48.6731513228796	36.2376587003954	6.4284864707474	48.9133188516652	67.9247128932837	58.3530623792345	33.9876809887387	49.6613672408107	61.4190708768257	52.5715752108222	6.41719729267407	32.4121882816649	51.6510194190285	38.0469254230604
ArgRS_OG0008151	20.6303819083109	34.0804631171284	29.102514556687	24.7766785724997	22.2358105644998	60.822878649063	28.3468012106763	45.9152101424338	14.5339230298172	55.9145543557192	26.1263156390579	17.5472421695119	18.7532205427552	23.7376514990278	27.1160739881271	20.1242203655401	21.7747337607123	60.8398166559301	18.0954228170551	21.0317760001694	23.3202105918528	17.5501185062073	27.8313783048618	37.9791622213605	52.7581534822117	79.8430264365683	15.9373718069149	61.8420757215832	52.7103719345906	24.4624787678456	25.2025725965389	17.4276126663725	22.4492689793518	17.4555310115983	19.3657033872216	18.6880621232453	16.3667344166384	65.5619776511032	16.9284916752362	22.8610848173308	22.5419590106143	16.7636587903245	21.5660420434707	22.5155940218094	18.6823523924466	60.6601937989026	17.7135324412264	19.9408938865132	19.6331202295592
ArgRS-m_OG0004367	11.1383566625453	6.19320056569135	8.09131450240524	10.025907649191	10.1789600546429	7.7960161599275	10.7540972763787	9.46173132798154	6.34122650208834	6.89825282855954	11.9506055942912	5.7576535168887	10.0134319230391	13.0064772976683	10.1306655573	12.2343219098304	7.99581532164494	7.2696099476804	10.1824638990929	8.97495157516858	12.8577113510206	7.61705371337037	9.99434141276789	8.60504779789024	7.60336457736101	16.5524020018963	8.1904627661072	14.876962687133	13.2153241539212	4.82822068566152	6.01552835772685	8.04451708968727	5.84150609853381	9.50803664644678	7.23119835826959	5.28889120581267	7.91460763307028	8.29915939438758	8.46083336287079	7.09273956182232	6.99843157929808	7.71098577699054	5.85654656426043	5.96840562718689	7.13436765629161	8.95364028991986	5.26711482895294	6.40246911105863	5.74066995492624
ari-1_OG0007878	41.5270011073897	17.5654758755663	24.5354489475566	56.8797670400342	36.8550067921502	17.9555728201105	88.6843661566655	36.1306637134394	21.9590591019734	19.126449862653	106.355849042175	39.3548109762211	41.7638709028869	83.7741714380879	37.3433685390681	76.9282924480355	33.6708955487301	18.1842403502841	37.4139320482431	43.6373083127177	99.2047083548076	39.6467817526769	49.3590483706731	23.456435121521	11.6671717645473	26.7149939926486	21.8622869141588	24.4868905674845	24.1224998587405	10.9844119825185	21.6180231986076	17.2170356677903	19.5954201231753	25.8223652824916	17.3965416814555	21.7902433233146	12.9423532655472	20.3960862942504	23.4512229079571	18.036348264939	17.5843020373591	14.4117794813662	30.9123256832373	23.2623357827	21.3190460348095	15.1784923119581	25.4722393721876	19.0669749340739	17.1722718610735
ari-2_OG0003028	42.7097151049401	16.3700860527904	20.9658146550833	36.4853185646769	29.145348761962	19.6739417515424	36.4656794884771	22.8056501377157	35.3511330878059	19.0128314586761	42.1765589589215	36.4065081858781	43.5182421805162	38.7531922824539	30.5719592690156	35.0539599812058	27.1627512807132	15.5084045587184	42.3113330872076	30.3936180415643	37.2276186490784	40.7461304430747	27.4478052492208	16.572913767468	17.1552750612391	31.5450069393239	19.1364711316105	32.4288593476761	30.1449929521969	9.46239631089625	13.8520440795883	19.2651574100789	14.9309157781673	19.4723896064638	18.3623282338278	19.6578491528209	17.8426791242011	23.256258756271	18.7302474814016	13.8727816728751	15.3297280148878	18.6626512316819	16.0512174727529	18.8249760721425	18.8241128921998	16.1428024133715	20.710765089247	17.7346428121809	15.0773254092947
Arl1_OG0010003	52.2669558041522	63.2954536733575	38.3292325901968	32.7130748425724	36.187904585273	50.0525374207249	31.6569516515137	41.9927094791005	47.4339675574322	50.8761268086352	28.8451656665454	46.2121366329766	48.9766574416294	27.23732394925	33.242300184912	26.7421319071535	33.0740706242854	54.4372721804845	53.5580152067925	27.482051613356	27.4849834103971	52.2993531484978	46.9310162465905	43.0787718635196	83.8323439290667	84.5924544724716	57.6271152999887	84.3971675603595	84.0170655404775	52.4514046967586	49.4776807195887	71.4084986887201	57.8938783531901	63.80041863524	59.9091636841831	47.8276131578081	84.1893468700853	72.280795488026	70.6820303939346	54.410821873489	55.0597950805256	72.7292768636942	42.983429152595	56.5260160718575	52.145034004662	84.3534371006164	42.4299141629938	54.7177641293244	59.5344431900989
Arl2_OG0004816	21.9584468115366	19.2308351631824	10.7925475376767	15.9909787892047	10.8175403528873	15.9493347647711	11.583117870604	12.7163921321388	19.4977898989445	19.2590434051768	15.9675593155715	11.8360927282877	19.937562665006	14.1156222073855	9.97900888728058	10.6138774707489	9.40052732377669	18.3385917659281	23.22664464766	10.4803839827573	10.703011810287	19.5731112082701	12.1930086757152	13.330139042251	28.8776450149003	23.7739006558225	20.1768249000525	23.8552582988467	21.0131090208621	15.0429799399083	12.7705162884884	21.0922503192001	17.0537423254915	18.0607141648903	22.4114520906537	17.3925141159179	22.5910761618909	28.4197579174614	21.4726073589188	17.8551111395118	17.1851890895982	20.5001295729326	15.4721900290611	18.7580165548109	17.4550527002572	27.2914497394282	12.9972859427442	23.1878293924439	13.6335796791263
Arl5_OG0011164	47.638308254794	58.0329787179814	38.5747922405694	39.5146828953452	43.0738673044816	44.8407223184641	39.0170501014095	65.1928492248466	42.3959364778534	44.3584116499128	35.6781741916232	34.5884806263274	44.4990317276771	36.4632801657308	42.7663329791762	32.4742313245802	34.5575319504609	43.669470336644	44.6710807842931	45.6812627408926	37.1408409832298	47.8683009646114	42.423258330903	44.1742979861059	43.139665614096	117.620551816088	43.9105941827149	131.178533177081	120.911308340871	47.201187056345	50.1669896103795	53.3313159662053	58.9285999830114	49.8389707550187	52.6379452300618	55.344382399323	53.1807347604001	41.2763150705987	49.9230868383141	56.7518078772151	54.8833428954851	52.7488350349428	52.1660148513838	59.7855407429698	56.7043247487074	40.0967043331074	52.1365052896022	57.961156506659	54.8848242105089
Arl6_OG0007042	122.484321522122	1.75749504076562	4.19540346691355	12.8904888031691	8.04611025036113	0.625949169420184	10.9941372578074	0.401734871406598	117.828014592352	0.55257887911456	12.4491230915653	41.5598014830391	118.615606697794	14.344825173324	4.26196907643688	11.1766453236356	5.4382869519187	0.499690054825779	119.293497724865	6.64818031573094	13.7911295326054	112.496705059269	3.29227280693027	0.55272563949744	0.440806287304356	0.330288776762121	108.526418872125	0.126061241945597	0	6.69113292577437	5.13334317561233	116.398602868982	11.3945997304668	105.18118393987	105.723459955915	11.47342862688	102.266179663634	0.553212725647589	115.80732382483	10.6021702187049	12.6391830609496	118.945381036164	11.8000689760845	16.7495753277397	13.9611612602553	0.370618196770214	11.0176475699421	15.7890003118723	6.86304350251271
Arl6IP1_OG0004993	124.525328692219	43.2932555360552	30.216665767517	47.9656249337859	35.2114063148288	66.9368735832913	55.0247379110453	56.928080516935	107.096870434914	60.0155758559731	54.3869100551262	95.0436211360336	115.298858961366	50.6737538288586	32.772641572496	52.680147895609	40.1167920395064	63.3629963774482	131.313265778215	67.9148359372682	58.294388374151	101.709346408554	41.3403926498799	29.5532992651423	61.9707322672785	105.473105969608	98.9614831873049	113.453589294871	100.609849495375	38.6931152611383	42.5115860846286	117.216023437394	54.0279643373453	102.971966105642	98.5752796492191	58.1776805048504	95.5913140209012	81.9233145769434	116.115036630761	52.1594550788983	56.3349976329384	112.428365858948	53.5725696398132	52.7340844469774	64.2742531680901	74.4877769290945	57.306767550642	61.569170251942	46.0959830259606
Arl8_OG0004797	60.4697306153263	32.4795924368178	25.6469140370069	35.8874376449519	34.120514844722	32.9597876627593	41.795027793549	35.4199017454204	46.6251497583456	24.4023950065898	45.8998256047634	62.1067665878722	60.7784390771444	40.3674964647862	35.1614454249801	39.2497494337963	33.8205418992906	26.3137909386677	55.5394354627458	47.4279406871987	42.816257535649	55.6966454984649	49.2780431604403	32.4882391125722	14.846409066317	46.3947732163457	55.1697208962315	36.2930649056724	45.672428267316	21.8441579074489	30.9982448148085	55.6123128057839	30.8667845041329	56.9780228037152	51.3469687955488	28.5848180312817	28.6586693105362	30.2407955548624	57.4274181752453	29.6990618296708	32.8525979462119	49.8102625103143	36.0194442858811	29.9507310562922	31.0440465121945	24.3757240810449	34.7177188480186	30.8466942283471	40.9852404382625
arm_OG0007636	105.798931317754	69.5327820323516	43.08279791669	66.0649838377533	67.0724718407566	101.008718911439	79.4846378680788	83.6956482955531	61.1141556398197	119.635578074399	78.0169272439012	59.4018099329958	96.8725927161387	69.0515684404321	69.9638288787786	76.2656365612446	66.1632838194444	115.780453553055	99.6013848098386	91.6371698275073	77.3132852457256	82.0501808947364	56.5018952473925	57.6659865008389	105.585349453983	123.236400760301	86.2399553552847	105.067620728094	105.893129797339	50.2410388522286	64.5704075122471	86.7976821371704	69.7820285520479	83.801587954101	79.4351549519424	68.2668290828409	62.3502645596894	147.47976122797	85.9595574224462	66.2979546542737	70.8195400921979	71.5476832764369	56.8058085394605	62.6311868591418	75.1071885919526	126.18062997788	65.157235670052	61.9778075724063	63.5236381949488
armi_OG0002027	2.87274627303299	1.64375410734276	1.69055221144258	1.50944326578484	2.63022356299483	12.7269203329864	2.20784544855357	40.6359397048463	2.06886487022962	17.2824686717536	2.29700619795568	1.49977029012271	2.90089547558349	1.95516279308688	2.44944900713345	1.677217196404	1.75691126749562	19.0786306934832	3.00170689682639	2.11995992676668	2.07235127225267	2.24455902272064	2.18597149634399	3.95770376236423	17.7598187952949	91.6029716272221	5.83564623437485	45.2946677383793	45.7268573594499	1.89208191964812	3.28479303879902	7.29717669989274	2.7442274648321	6.9465967454372	5.19890826885421	2.23705094961784	7.44293505492186	28.5713227882836	8.03110753486134	2.92295573940078	3.17133034286441	6.73102312809461	2.68212382646923	2.64613158286519	2.00002130988959	21.5123291010408	1.75380142263158	4.45026382743574	3.22720076057481
Arp1_OG0004441	87.407563298759	83.8278312341887	76.1170431895498	86.9709417184362	72.5587909452966	80.6527046025348	86.7490561101201	70.7825892735571	74.3932449639131	89.3700245452984	83.0807097782193	43.7510743556116	80.244038135962	76.7338340440401	73.6959919298615	75.7047113499677	64.2174810313803	82.0375474333499	86.9570656617038	75.5211429304954	82.1905523337994	81.1135509766621	62.5819396103373	72.7040550818536	94.1426624002169	85.1429802241456	81.5619304742056	85.2588046074947	77.4840544356012	66.9660875939527	75.3663858709521	84.1976492838046	87.1068142524849	88.594688048808	87.995980964328	76.9900026327191	100.59330611048	98.5972124698559	88.7587794063612	86.2262502199669	85.5679590858448	90.7182788262371	69.5822964180808	82.1664324359106	78.5126887068036	96.6590324106148	76.8419824510725	81.111236253475	68.6274216530639
Arp10_OG0007423	57.68654705793	52.8145401822638	54.9515177723803	70.4775277639017	53.0182142922779	44.4556535152478	59.7104792070277	45.7743461798475	41.1550460948829	54.5163855953408	55.0493632042293	37.8567572578661	59.6833746922875	51.4688305294452	57.7462708300065	55.9690905863103	48.4226459955435	49.8602803413459	59.482850864824	45.905136966613	56.175521987135	55.0556325947937	45.5643477644042	53.1714770440461	43.2286323544465	49.5179219197645	42.107868838135	42.204666415084	42.3272034784241	42.6630259732352	46.2047315951798	48.9642003458381	48.4511782839928	41.5791413321364	49.4832631192595	48.6589338564251	59.8816077499424	37.786182925989	46.6166137361496	50.6137916525923	51.8258960859343	45.4724720095504	43.6569127313947	47.5464084792468	53.266395439228	42.6347751623237	45.3290654280772	50.7384467004457	42.0496362013503
Arp2_OG0001770	22.4650522888283	24.3927815331619	14.1132119792583	18.0530149676985	17.3972885283056	29.2059532323683	21.3828429342174	40.8693096024498	14.4650105077218	28.846901892693	18.6098659713946	13.4001468859508	24.6404530019976	15.7041721049906	19.2160560823574	15.4924976942551	15.1390817831187	30.3965520151529	20.1465146977399	21.1378655612668	16.823659020379	20.5648543353978	19.7917956842801	25.3070589435953	27.0874955095177	74.6521256577974	17.9590805115571	61.3967773419521	52.4411067934818	14.2879303924304	16.1859964158987	16.5836304155786	16.3033005273335	17.1358407649786	16.5398389001545	12.1294149551809	18.4271351632935	38.0160744903077	17.230265150896	16.5885165107478	16.0984856313433	15.2828762516903	10.4912087314558	12.3728597635318	13.9802292880069	28.4804828422907	11.9446722086184	11.6652323309237	14.5322984167115
Arp3_OG0010555	34.6650392335477	59.9339119329656	31.596857771696	29.0865273474243	36.5018002454504	74.9908162398101	33.694291871633	82.1906387101623	23.2323096137179	71.351335505245	28.4304780611807	19.9876009743467	32.9276236689776	25.7044973792107	38.8749546867182	31.257091683391	29.4220196888793	71.1452355651132	30.4781379967128	38.5032381606374	27.93120217187	29.27590848157	30.6083453253679	63.8078714375884	58.6779629303204	120.749730572359	30.4447040920866	95.0652481921989	93.3338251166168	31.873855036609	40.8330326690416	33.6292570840315	38.5399188068027	33.1113093022989	30.7165695090752	34.8844976145004	26.641404458614	95.3138773717316	33.033192914045	39.8864581053452	35.3002929203841	29.600494745483	34.2344434551065	34.6442515536587	32.6945461661468	80.1808210774178	30.832094841737	36.4678156411899	35.3264182818742
Arp5_OG0001448_OG0	12.5372958575297	5.28771116911786	5.16182051084084	7.15858390914373	7.10644169974284	11.4372785774553	6.79715159132075	18.8357935751886	8.51939181284567	16.2741638432158	6.76508123424462	9.99288067120582	10.4878099839776	6.26126246056652	6.06379278185837	7.75586434966869	8.70076719783411	18.3344292255925	12.3169911172947	15.1341080474381	7.2064111892858	10.7550391074162	8.35792200121514	6.10334007484783	18.5304241547078	27.3472184939164	21.2585122136078	24.574928292926	22.4233399379747	9.26862249541008	11.5292451407022	24.0398362270386	12.1673378984661	22.5932915145302	20.385959327271	12.6981610106277	26.9341280609975	19.2197598549665	23.4979798703791	10.7866193987252	12.7475948917038	23.5266477488325	11.4943644768978	12.3313214294037	12.7465352289175	18.8111191766163	11.3632570075495	16.908924188784	12.0051891207876
Arp53D_OG0011600	0.0709193176526928	0	0	0.152403678573102	0	0.038236274845202	0.205062551846908	0.0818002787256846	0.0302291316262705	0	0.0603538144220096	0	0.116790240452349	0	0	0	0.0986730397907422	0.0678304501641195	0	0.110756154097167	0.0554233479788506	0.0675702237060695	0	0	0	0	0	0.0381217808523371	0	0.0321181636915745	0	0	0.0830314411998953	0.0261359972494854	0	0	0.036663890270672	0.0836476539750527	0	0.158329319077738	0.0688680236450094	0.0794037436989873	2.3089786046782	0.204653980492962	0	0	0.0537389016290877	8.06924565240023	0
Arp6_OG0008512	24.7073177979494	12.6575721140321	8.09276541744041	11.3971446585103	17.9697913291129	17.7750722835985	11.4460395526087	23.1161021770124	25.8883698658226	27.1069425639953	12.7590789619238	14.04793781589	17.3081964541948	20.8972865333982	9.95582499673595	21.3042973271041	16.2835266417214	28.9719959547147	28.9665319995397	15.5299389984071	16.9175599052165	16.2888871637253	7.8190518907689	12.2604036221634	45.6100770144319	41.7781610939563	45.4735040631313	38.3446466480892	37.4822250869557	22.6556585424414	23.7762873804653	49.8412170667697	34.6496591161102	51.198408150415	41.66069076564	33.4622522683823	53.6195293712319	54.9500742266885	51.209915269709	32.9933942601224	35.6736362481149	56.3949819671346	41.1870113623298	38.6796023131697	33.8555466743092	51.5901238204561	32.6401820971751	36.4052630435098	22.9964877494962
Arp8_OG0007614	19.658776752503	11.2480675596646	13.2770198069393	21.5760845308126	20.7439196423312	18.1590001442259	20.9267751642847	40.712287724294	17.2714677548254	24.5453773595351	21.4075257883045	7.56773312351991	21.6153439495264	17.3927134326894	17.6392047589663	18.0666550092933	17.5539994597519	28.2262195844239	22.5427968269234	18.8257106574989	18.3773946155372	15.7326523168164	9.11325136878279	20.0961067862747	15.0476817620549	43.4086584060523	11.1524067701278	44.7329863807657	38.4911074518118	8.39630539335118	10.0922673240856	10.8943301805103	10.7983323171929	11.4275773004458	11.5066460027608	10.7396107102278	11.4194897169018	14.8167535623949	11.4469929278165	9.53958431081265	11.2918208585063	11.4245586818602	7.98917757925801	10.3092873240964	11.262962418297	17.3539020200649	8.17424740485645	8.70909471957244	8.44282223921357
Arpc1_OG0009187	122.185208346516	109.645719322183	102.841397568132	144.327303031327	123.761578025886	150.861286342003	144.596103526916	159.695209696155	106.781374446561	168.797810838066	144.841585154493	76.3997473730488	125.99460038927	129.230719675856	115.513097718539	140.978871877619	128.317028024197	165.601295059335	133.763941372108	147.414959415649	127.68872069803	116.427280734009	77.5347274587858	193.940972148611	161.940096518951	181.347993055877	96.6892962063239	154.287790821721	150.568437027771	92.6482366848098	114.0106394987	129.419267700342	125.139296170862	119.165361702138	118.811709154766	130.481265197258	123.793642842628	172.407975040155	114.730688024116	129.151675592788	123.791704865125	119.586794308134	109.943565243769	120.119627741885	138.551019414276	178.874903964283	113.49763323035	131.642891797448	99.97769391153
Arpc2_OG0009417	12.374264236766	24.9046353713685	13.9114919772273	16.5569988473517	15.5271214118123	32.2614696123785	14.8808819503823	48.2118571917591	9.91701426815212	30.7927014873179	15.5292258010008	11.8912009929785	13.6541937922409	14.8468110066401	15.478105099157	13.3500437852786	13.7170491301038	29.6882591735361	12.8945760437456	15.2285684805489	13.4138781134685	12.0796691426165	23.0400396517214	19.2752300510718	21.5755883568969	85.1666253338872	9.63613117734668	74.9233753485966	64.7395033607034	11.0635869906884	13.1169645695033	9.18347945129645	12.1627002586693	10.5068628355214	9.72475059128247	10.045552418217	9.14212832405662	29.681846148711	10.1183347644356	13.4267267644336	11.2641787021819	8.78346005983036	8.52666634881544	10.4050392187474	10.1488290520782	24.2149534786776	9.20616888096058	10.1116919439173	13.5966290784922
Arpc3A_OG0005226	85.3305346685824	89.588593531041	62.0586822902188	66.5710527381981	52.8935278059981	89.4093241584784	61.5958669093184	79.5594043355278	62.506107459677	77.8116950762757	65.7362918031809	39.6487103586738	79.3048874185071	63.0224367282535	56.7928592162088	60.3603020312517	52.5049919118706	81.209961715951	84.8396343425663	71.4377193926725	66.591371950209	74.7462171207642	46.6425179330728	83.4448812267144	75.1474317547234	82.8988599016288	38.8439871616324	79.7888873239416	62.3277326439214	31.0789116806971	31.3322879652854	43.2946070765291	37.9216453594379	42.6800835084097	47.6333879373185	34.9268997226644	37.5857252260489	90.49182451994	47.5771208873065	35.635406029568	35.3563514248932	42.2002539280225	32.0018437261374	43.2879714096273	35.2138513066505	69.8105430761413	32.753860542929	40.0836196756804	30.3078848552007
Arpc3B_OG0008590	1.33538364847626	13.9920228942834	3.61523946972391	2.40011525650953	3.11790540518397	2.98462132629267	2.15878948391381	8.94755676172625	0.931423084344483	2.111606434694	2.2315534568138	0.536504999355109	1.36745006058299	1.62810069662347	3.28161747503876	1.45534133014772	3.88485813507341	2.61249842889274	1.52297560882266	2.88177636615876	1.70770984616363	1.17978901741569	2.73803372456081	15.7974698875472	3.0881135141406	10.0368930632536	0.683216357848069	8.71552821765052	6.55344671871458	6.61720350813821	3.53726168403539	1.03147428796821	6.07012104705943	2.77920862392877	1.44845669721087	3.17249543897993	1.51074903067842	3.94706432441208	3.10851437154606	8.73376549364627	6.22470276875594	1.6359301746198	2.67849316550568	3.53635319852853	3.33832493483027	3.06460761026799	4.64295236778868	4.1252633167784	4.53648670732539
Arpc4_OG0008719	129.514651903802	162.708062070368	123.192901173083	141.428204171514	120.327792224681	88.6091664945302	125.469102869176	121.371567710809	137.486392014692	130.879985308987	130.324877968222	106.182468236003	131.544125334157	117.64654203761	98.6531749676562	117.678875551889	118.819110424698	129.954965325797	126.731750869152	116.803965436504	114.167715544102	140.653563391793	87.6375845352456	122.03754892556	183.618593238938	140.342703871468	130.052259061314	136.531425314425	137.83706826695	109.470381193137	106.752056530068	143.090271739889	144.776640201272	124.207762928554	139.087420496518	158.072685292125	157.62806351642	119.981153128944	136.915928455824	141.66155985119	144.535199442608	150.477312831735	114.662732560251	152.504425281891	151.887869552611	153.811050977104	138.704990459369	162.739192038617	112.584807686224
Arpc5_OG0008957	59.3390298456516	88.3982611993601	51.1563316352476	48.0410589885077	51.3993469116539	91.0171257272655	49.2477351908932	72.6614313384591	54.9860303146249	115.079045469252	54.6651463818074	50.2237861214481	56.0674478129809	46.804483469405	40.7476319015344	55.4983126501815	45.2197356240243	109.926657296438	60.8430883242696	46.0591356496921	51.3057255497062	53.0243280631933	47.962836104309	64.4943986468137	130.181948105954	125.512162824058	60.7613908671455	114.91689172679	112.628489653641	56.6512223268888	60.8959402402688	82.3571367944966	60.7122043596016	66.544978869243	61.9557440455028	67.1692216142506	89.3311076864907	119.824859833509	74.4783809401539	65.2806788624504	69.6576747942698	81.8967447970955	59.7198416336689	71.3795082446631	65.5899690523952	101.874739330661	63.3250069750084	87.6675843912288	70.8934841645866
arr_OG0007264	9.90107356839543	9.77284490092307	7.06958197512351	13.3723581882196	15.8335908717521	32.1552625630025	19.6107709891256	14.4932323829557	6.16931250639566	40.0443046369008	16.622238558789	11.5976855082947	10.6487328095088	17.8835495645553	14.1481637399502	15.597160298155	13.4668700646322	42.4851259653984	9.1411073254572	16.5966418791057	19.4567360150783	8.164270004816	9.92487837820598	11.4176793236446	17.5984477892463	13.27932342839	6.92336760789323	8.4102528157804	11.8766379809411	7.20506866776989	11.3895390788091	5.94560663001305	11.2241433698049	6.99434025151194	5.19183183926287	4.36869528663042	5.34701578354468	35.2462579606941	6.53419465458139	11.6411656668414	11.3616436069655	4.87314963210437	3.86471298355212	4.37946687284374	5.32204270212572	29.153016567414	4.7995341730333	4.07931343418167	11.1358199627221
Arr1_OG0009490	3.42623738753863	3.73615639457201	243.25062288643	16.7688871041758	156.149942868765	45.1757088910785	2.33409434013981	1.11729557177082	4.1289437433059	54.3475215955329	0.320585261312204	5.44365323580955	4.27163739461537	114.54082124444	18.0193925365759	0.619077816446437	1962.4349542627	57.2103961829825	3.76856119465682	1269.51831058759	0.504678486301534	2.56369378178911	16.6092686023389	0.227737413816462	29.47129300142	0.427400260959621	0.843125302733106	0.570940159741979	1.72831058658144	634.243602867849	838.063232694448	0.53129492892555	431.360566470532	0.857422793486994	1.22125454323451	23.7990833095497	0.653697268391826	20.6110413120234	0.889523935334995	332.00430851539	1511.71611456447	0.481346725369054	209.851170640935	357.954090066875	57.8421491794215	22.9745170649977	0.919810037186246	318.080995128411	0.657845562748542
Arr2_OG0004099	2.26824594475968	2.69094942639053	747.722652658568	57.3111113444096	513.101414335427	4.78053981742303	7.45296840390248	1.14956740312842	0.644555037981637	5.68045501931386	0.760430854888882	21.0272338560171	0.316939405344766	398.429226525961	65.0307607224811	0.915556579346623	7170.3785345439	6.17965468587613	0.159684227788735	3924.54820972087	1.55776667760241	0	32.7728204472165	0.799904139437985	3.1992679920195	1.8515978921573	0.0496279348391888	1.25144604729051	3.87281673291557	1054.17572354754	1875.81950526495	0.0899099176948597	816.995023569232	0.201878047720163	1.39032763881724	42.2910870626938	0.60179350927034	2.18060780707379	0.112899191380365	663.225138721566	2984.31743759509	0.153331367142872	447.533616099722	676.324949258757	118.988079781143	2.65894147295178	1.45280340955879	574.136459893856	1.51403106952817
Ars2_OG0005840	86.424694062755	42.3008050001493	40.5366912427251	66.908412173562	67.1916401793681	79.8624762112953	68.938301520897	67.5687463171789	69.928437152718	74.3528781315795	73.2830364570015	50.3895500149551	93.6406180217631	73.6050789063552	52.356139099644	70.7044437352861	55.3955965555285	84.7783387594964	91.8245141872004	67.9296666610354	72.9960374708862	75.675579176993	56.9434874237838	42.3139034581419	66.5818236598913	110.141568958533	56.7393383076454	94.3404901042198	101.340863652075	36.2602909654809	41.3625275752082	60.4767031174219	48.9283622585426	62.2689520947928	48.7266880321309	46.8792882365824	78.8381739049916	88.7448985268583	65.7228596477264	46.7694401933726	50.3061189959459	56.7417661322847	41.0490866756199	49.1454915775626	50.300482528856	75.7407999143764	45.6401211696776	46.9464798146345	46.4211500982647
Art1_OG0004911	20.7951809193156	31.2880092156276	26.3765143666359	23.2434378749914	20.012854840955	81.2245033411166	24.2936349688021	91.4131066950034	17.3435653992019	115.216390524345	22.244691601255	17.9250813183551	20.7594035988284	20.9861912454749	25.353140080827	20.3867582726222	20.9907622789187	110.223288159021	21.1962792328654	20.6788988342852	20.075264910763	19.8131492692526	18.1720225841044	40.4249936083953	115.251176956821	225.266697601407	26.4470872723626	194.837141426963	172.147374146968	28.478994663684	30.0419413236032	21.5618834221052	26.9741311055327	24.7728925383372	23.0182349515354	26.3949685436892	26.4491346103948	137.909663717309	25.8088556532826	24.5076872414573	25.103722933602	23.2160524455448	24.9501737717491	28.2073306021582	25.9832900496538	138.695376299529	23.619602698221	26.5062527898853	28.5559632024431
Art2_OG0008773	1.33208827541095	0.149002753469612	0.031069469127003	0.306709431137757	0.0727302798623999	0.230849272466352	0.361098838373164	0	1.55130621660869	0.0926320004415558	0.121460874577835	0.420499394190338	2.27986938967276	0.620309469783044	0	0.388861589277875	0.297866352566437	0.273014916417205	1.9657672940166	1.93175320250597	0.278846017522298	1.35983757536396	0	0	0.313703869188163	0.0822685714141301	0.264602977919576	0.0392492835633974	0.129055193887624	0.033068101386689	0	0.383500656130912	0.128230810869862	0.295999047986179	0.40069502672072	0.0455065293005826	0.641720656568052	0.129182468009434	0.280909312312775	0.040753030170289	0.248167106787932	0.490513294409092	0.518677033847922	0.421413791966322	0.267496639531177	0.0989076996519344	0.0553283015973341	1.5730943236385	0.0474847756324487
Art3_OG0004604	13.7379846522271	14.7757990368226	10.8943863019811	11.4764874044312	10.2991207010347	25.0591932709189	11.7041735579205	65.1678928446911	10.3521681517911	29.1006639406965	9.87658800983939	6.78298135818334	13.5556177231963	9.17418622738446	11.4303056790083	7.19811035928146	9.05825832484938	29.9431981643428	13.5655647620999	8.92971492408406	7.56549277887046	11.6238764475054	13.2164702400244	16.6205329467692	30.9407933767636	90.9300145777717	9.90593873341258	58.8054214840069	52.6156586202588	12.8410567609719	13.0959771951385	10.8248049978439	11.429941515361	9.74020929465705	11.9261139848951	14.9199669328235	12.0544692413096	38.9499548015136	13.4682066756524	10.8028859567019	10.9640965822348	10.0751248324678	11.0221279901949	11.7180253737773	14.7207676702594	36.644751191118	9.60614497324124	13.3741343440983	12.0720774570703
Art4_OG0004574	18.1248940866509	8.22903483533234	3.51053405064835	4.77617629968926	5.71557273334477	40.2122477605074	7.28580295439122	67.9337450362789	13.4171232185957	51.3259784141508	5.93820157152146	7.63950787330302	18.521744438382	6.32209999320367	6.43972509518941	5.25746727258705	5.1059117030701	52.1052824125123	18.2519974533303	11.1125341277491	6.82646558919165	14.3798598110747	3.54497886051175	8.91328211420078	47.6387791412644	122.382652300148	12.1648297378214	113.743823692742	83.6799431071508	5.38770374404984	6.90093181694786	11.5457367694452	5.87407482318806	11.3227178299311	7.80572517370303	5.25445804601908	10.4019152152295	76.4721441245495	11.5414597297794	5.16748884088485	6.4793657217812	11.4954679184783	4.10286456644312	4.66439564826824	5.17937717561103	65.8137210119966	3.84096212866929	5.64139371845317	4.57467145356868
Art6_OG0004528_OG0	0	0	0	0	0	0	0	0	0	0	0	0	0	0	0	0	0	0.0799098453988257	0	0	0	0	0	0	0	0.0475152275341998	0	0	0	0	0	0	0	0	0.0462852703995956	0.052565713901227	0	0	0	0.047074829864295	0.0409519918997101	0	0.149784157281568	0	0	0	0	1.87390503701432	0.0548508350103355
Art7_OG0001547_OG0	12.8069318146018	11.8959001339046	10.8353376571919	11.992881199226	11.6969519067552	15.0813220747352	10.0210030535529	30.6033821554433	8.83712779592449	22.6579927866626	11.0273257600646	10.2208705416711	14.0227058938807	9.16912865345608	13.7509361440728	11.9051172293727	10.5501178650362	23.665476775223	15.577325661623	11.9705291188561	9.64426064200323	11.6403686189327	10.4171763969659	18.0607852346576	17.9738440064009	49.182655337977	12.3799078793957	35.4105352693591	30.4428400659259	11.66368674742	12.7345459798084	13.4159684962633	13.3322227247832	12.8756339479359	13.4164619114452	16.3053066520882	18.0831942372708	17.1620467252158	13.0329118075837	12.0279345452729	14.2882378064993	12.0414109769937	10.4616671032858	14.4870876700701	18.0427559087531	17.3050025017026	15.4946686123462	16.0477762419167	12.6079717605862
Art8_OG0009662	4.03780448376304	10.8776148998191	10.1790485186534	4.36890545242893	5.65484660215332	19.2275356534081	6.12339564542852	31.5101490341231	2.45527724653375	27.8559292192027	3.74864247354482	3.99318683964455	3.43168656529151	4.8913370928805	8.71646818129866	5.69298167463171	5.10724344842823	29.4911723880222	4.1046028107505	4.18924897673079	3.64100605472171	2.3809119103097	7.82092024247518	15.7729245865475	18.8779501373066	39.463000820349	4.56260226468372	25.1636197694235	23.7965361487924	7.00312641513309	9.33616755612116	4.54905923996546	5.68853703539708	5.51191499440211	5.00805769381896	5.26629677659841	4.54320206247646	16.7437686935595	4.7834026191936	6.46118370193832	5.74388622741355	5.25078373226494	3.90159324767288	3.59668484866354	5.21098795889667	19.8782517144129	2.9453491616283	4.09608441023262	5.44027934995665
Art9_OG0002219_OG0	0	0	0.0344857657323098	0	0	0	0	0	0	0.0342725034822726	0	0	0	0	0	0	0	0	0	0	0	0	0	0	0.0465421656018017	0	0	0	0	0	0	0	0	0	0	0	0	0	0	0	0	0	0.102603568839935	0	0	0	0	0.350084380729085	0
Arts_OG0000486_OG0	19.3978830103253	16.0432189418341	18.4010888787976	19.5170972234116	19.3452222619218	42.4500403003414	22.9174016055809	99.520929024292	13.5629616666244	49.4033673051833	23.1375890929808	11.7423038130408	18.9752351821916	19.539813994996	23.0013322266843	19.547065092583	19.0622267486445	56.8359833303265	18.4710878155508	23.575506632871	20.505347379949	14.5676020737714	19.4250955760693	33.4792329218322	24.117454496689	81.0291169144838	9.88919875307	54.6835677876099	50.864851738193	12.7003774106255	16.5304384507307	10.2171907020514	12.1821170846539	11.5109063304255	11.7596142726615	11.9209089149531	13.9379607012627	32.6773111249652	11.8836339060606	11.4852617723027	13.0433091337792	8.69409629187903	12.0440035949895	12.1667506370391	12.8007591545627	30.267515197191	12.9697012892154	11.4194120263242	13.6968794728635
aru_OG0003377	131.476705196656	77.4778649636274	76.6798076970964	110.921130871063	119.403195940477	60.4397410544482	115.886915774304	59.8453842623066	99.8752880712672	78.9699919060697	99.7447807527115	80.0793516330445	135.224684431826	89.906817518549	98.766626093529	115.228793757621	103.018844836962	70.366400687534	134.064180209471	108.896662726723	88.3278185888429	115.138274765066	89.5001884829256	66.9122116179513	53.7606144586501	53.1480173961097	82.9235914302439	36.1183158239107	50.400995151614	70.4104176855465	83.8220506564382	83.5467088590229	103.375779486366	90.5664347927705	76.5249466337716	81.7596991956614	102.282252181242	62.1203719634249	88.5592731017387	104.02790589251	107.367609764912	87.5391813867402	56.1821145654129	79.0927178834254	85.2867964595391	58.8584137796331	77.4448518800427	72.8692594973372	82.3675905580478
Arv1_OG0013036	9.96748174105344	4.99023437895858	4.8881373043774	7.16649132536945	5.55136175017769	5.69362756048542	6.26773814302428	10.2573375024188	10.1871806276381	5.38698791065223	6.33825052307933	5.62224210259796	10.3246545982395	6.14268962708781	4.63718053715931	5.92274997380489	3.96970151576121	4.89071556833396	9.48146237580443	5.5553026016173	8.6872562445586	8.84365327642682	1.75940160288975	7.35027345625731	12.7424503194338	29.306523162103	21.6776635033729	31.1371267605626	29.0081451295165	17.5058092776311	17.5715151717587	24.1342341266044	23.4756211314436	27.3821106012731	30.0761687056572	29.5751373585881	26.7789477572083	16.5548908150041	28.1623820319703	19.708910872611	20.1202130348629	29.5591087641196	31.124417228684	26.4397968115407	27.7504928434612	14.586473315742	28.8680136731788	25.4992355036737	18.9076848494225
arx_OG0009914	1.0947033135108	2.61226023860571	2.99584036669399	5.4891376197184	4.14400972371541	9.35906358134097	3.16532451825228	21.284852013032	0.866568439953089	8.45827810299676	4.39190064947855	3.4556424573847	1.80276217313625	4.66072814805487	2.8704543865233	3.40868757233666	3.62644505213839	8.67534065175969	1.81657869390433	1.9538521543295	5.25527027758435	1.78801207345292	4.64098563839186	2.64720412641357	8.9041811677047	52.8427626173747	7.45486648749078	49.3484210675807	48.3891907232933	5.28400471838797	5.97404195525977	7.32405685845309	8.53758583631864	7.63786084326138	7.83496831828045	6.21909820180987	7.69855427707004	10.3211364104747	9.11238784344644	5.91220304414987	6.78309522301198	7.82080167350496	7.63370552169119	8.19578999527107	9.93603904248496	9.91254628225967	5.93277473985129	9.19888387077662	7.78734359103038
Asap_OG0007180	37.5047901844535	17.0564481658279	9.82960112175751	22.9752596470067	19.2663406747863	13.9597173160714	27.4134177409024	29.7095339405033	17.9211639110332	13.872380737643	31.0314692643976	15.6992911529254	36.0840669046171	26.0332116985557	16.5868513826736	20.1556297012135	14.7921212252613	17.284808109253	32.6396016872536	26.0046091018094	26.1759013909123	28.2239444278582	12.643894001405	20.960890395894	10.2396948477073	32.7880299310333	36.4171305570405	27.9610705229783	27.7206531993437	10.8955422552539	17.3062809381327	34.6223277245621	17.4860786139909	32.8592962233511	29.5663792655932	26.3172140607107	33.6909787197568	14.9976871351298	32.6362133531352	17.5526031551019	15.5001132155832	26.3258154379789	20.0899920858995	21.0590354558392	25.7751555465661	14.3680835330867	25.2789484162788	23.0218550796866	16.496787355403
Asator_OG0002682_OG1	9.47868425085035	2.01149234250295	2.80417901785927	7.91292697107039	4.87178117131649	2.58215645737067	12.6588114404565	4.12720333892745	5.07357078870709	1.88965069510769	13.7317134154167	9.64724252527617	7.07314553927088	10.9830306537661	3.24220882237905	6.61049969212343	3.13461889794552	3.42236071514025	6.5934628692036	8.8932963501475	11.8594551696752	6.48045293186351	4.21526976650087	1.98663094656033	6.58342762106524	5.67348997571516	19.3807994260207	4.5599340332881	5.5341974115635	4.77829338468269	7.49351550209707	15.2067728784912	9.572371082712	25.6732671218709	18.4117677543453	15.9442495605331	23.6571521204796	6.9422576465093	22.5664982083387	7.4367683630413	9.00863771929212	15.4162647528595	13.2099141947059	16.6439359992691	19.5634430977221	6.61543725002568	17.2196995333704	13.8457565641474	7.28372726568792
Asciz_OG0010646	7.06152039406316	2.66217826900145	3.75764711517149	3.87805929954026	3.87834529245664	6.04926725617016	4.25381687203868	8.23545001681656	7.2573248851989	6.34849628183417	5.07468950766194	8.70727061732098	6.95152338582667	3.89726410321913	3.44763369907933	4.13296059639018	5.71305052853603	7.9546618828831	8.22868751176561	4.61547300821726	3.18850615988105	7.02707146363463	6.83012980744463	4.52398614710445	7.19423728565621	22.2429945758554	9.45361083624962	22.6975644637047	21.1387094852674	5.7830323825591	6.26031948034565	10.1835704890989	7.75026580997582	8.71893281828116	12.5962227426495	12.352446863827	11.866522783797	7.11478536074599	10.2041116490661	6.99582034209695	7.72148753615726	10.3061428571224	10.5732713700954	10.7947076400327	10.6188824648196	7.95884641495947	12.4659503538899	10.4958259749003	7.23438294416763
ase_OG0007840	0.0838935532067618	2.39762236695445	0.109576504596473	0.225356195964353	0.192380093776334	2.4085697476424	0.0454832688931417	0.762025292530535	0	0.217797752528335	0.21418547621566	0.64882420279644	0.227957842093374	0.195332270647932	0.139987146522957	0.152382869464844	0.0875434809697781	2.82844580017233	0.0417645327543342	0.131018284076428	0.0983440424934213	0.179846468873789	0.207471847658508	0	4.80474539988682	0.246721191737513	0.204052392355925	0.0672614434764523	0.700345411761401	0.0283343800237999	0.347803812463754	0.98580682360227	0.036624827488173	0.276683543484963	0.892671673912201	0	0.517513322395896	4.09552664161142	1.10032892275	0.768222531744311	0.151887011052692	0.980690620808314	0.296285374129567	0.767312252889364	0.802215093278945	6.10192761852674	0.948160346551575	0.252732148827709	0.0813745949536895
asf1_OG0009889	53.5992202729094	32.3950384248776	32.8484804064976	42.3570711546464	33.7569389650979	75.8669477153404	35.0825765149063	64.1820449129529	51.3005874475278	95.6430111469655	32.9940319024712	56.97595856566	48.3671825985539	36.1943551208034	27.1491840188768	34.3661698651548	28.3940696971012	94.3706647919783	53.597774591098	29.8383157219394	33.5682997240197	54.5449300494368	37.7080083119339	29.2873438614196	96.0170552239024	189.598143690586	71.9561176811215	206.582860238348	163.909145839293	24.5938963194385	30.7695034395334	81.910127944839	30.8932653083927	76.1526464248299	81.6091163049845	46.167761369627	99.9171491586161	98.5410167559767	81.8851868864354	31.4751928367801	36.7112757994979	91.4368000535661	37.1745555353191	43.0952615203304	47.1010203286689	106.380658837222	45.4755624749272	44.9049036994843	27.8906462338225
ash1_OG0000982_OG0	22.6415881857633	9.42567641642339	8.45354038494056	16.5654069095127	16.9705000714914	8.63237278740826	21.8979201367178	17.8661793304173	10.8699264420028	9.14943816451937	22.9940979623707	14.0713601319822	21.9283239060951	20.3247018143065	14.1180905041964	16.5749953695969	12.0474784580173	14.2910762899524	20.2477178435893	16.4705634958146	24.4062642187519	15.1354473895583	12.787318242154	10.4524769950497	12.9111887284894	48.2901149649461	16.9853360497945	42.1258983106768	47.2500583359872	8.51943787482261	14.2345506820821	16.167257181745	12.7627012777145	18.2006350664201	13.8438282548153	12.815928899625	17.4617831661892	17.1535836263534	19.3381737042619	10.7934288737771	11.999205301208	14.4174937109748	9.36552769183065	11.9271300918677	13.6577210532364	14.8644407811345	12.437664955529	11.627355465464	12.8761741905449
ash2_OG0004623	16.1550746133924	14.8934672536726	13.8858197395501	17.7100508827729	18.8451369021156	14.4686064014244	15.8933480732664	18.0846450361243	14.0637717059704	14.8555420215989	16.280220633699	10.8254321274754	17.0404367030347	16.4958515459662	15.4724492541866	14.5368054151967	14.8192465808652	17.6567624980874	16.3317387078736	16.4790749991986	14.6712361044893	16.497682131396	15.6767212442199	16.1314001453327	21.9619219732466	40.9352555355561	25.2299873967428	37.5564552303331	41.2535150100055	30.4869542155845	34.3524994959259	30.0017671473515	32.2847915903986	27.9111000293765	33.4854081452154	26.6356466208022	29.8301258915838	25.2947354413952	27.7777074269328	31.1756979720253	35.4300848183794	26.7978153541427	22.1890139757645	25.0472241312375	28.8901769213137	23.2511940885098	21.1395426877984	25.8362586990291	29.9514894113602
Ask1_OG0004518	24.7586700597845	28.6334310955975	25.8636988016677	40.0514445258945	33.1551201185064	20.508685521264	44.6901047954909	31.7897728564339	16.7258636445255	22.4352283526971	51.1332028222318	34.5635877642925	24.6561971338532	41.7900115585627	34.8611521679914	40.3592965843644	27.2137482465885	24.5091253539548	24.509489714087	29.5425635215163	47.7217141823216	21.3434482317025	37.3210924899044	29.7688284250457	23.6364953054845	51.405822149947	20.9715243510145	39.5630953399714	40.8601367121875	18.8710776850779	31.010210678946	20.7163164621246	26.4092315558252	26.5966245101194	22.3918206826459	43.3312748829391	25.0956531433405	28.4234353686994	23.4284129916085	25.3812777317211	27.0215022508166	18.9943818843142	36.6688228183757	37.9594895555647	40.0409579314349	26.7766153858808	43.6844428996283	35.9012828599926	29.7784493739347
asl_OG0004217	0.682003661771902	1.15955561310313	1.33618569942041	1.71685421932511	1.62351179671119	11.5669007028524	1.81706385797892	16.3340521421554	0.373759550778489	13.7092203865415	1.2685870449917	3.67424220389019	0.625741959228718	1.37923305020314	1.44689909608225	1.6988985983531	1.08445768971295	16.2562283494766	1.29017713627774	1.26290323952967	1.2791637884959	0.640513909699387	3.89368315859969	1.23691247120762	19.795964414817	44.1006042407058	2.00423333883894	40.0871704429465	36.4839656575356	2.21163296056945	2.37133871493001	1.27472283309601	3.35816051075132	2.23336936496343	1.42066712082546	3.28187813196462	2.06838658001065	26.3013008587632	1.68150104297866	2.93906128599119	3.11385493577139	1.58101676342872	2.49027618400849	3.26839986624315	2.96378523074761	21.7048407643916	2.51896125562124	5.30805341885701	3.99849338231382
AsnRS_OG0003707	100.568893309169	103.839563278664	93.3075270803643	74.179858432096	76.8202255550018	95.6051935139937	88.6387525036673	156.341593306128	88.2148025439222	127.316722449095	69.8327124786849	50.0363721844758	103.908925030317	62.1741068971922	99.5231721895932	77.5664614687509	82.6003973070474	138.411567196021	97.2607283251711	79.6089647592183	70.6054537649484	94.0263002528202	67.9171193876553	185.136590116423	147.825158422524	209.550688617784	59.6648028002558	183.516845055867	143.288530173319	137.947998332548	99.136250927256	65.8874836697551	72.4134529833312	62.7299035494868	62.5534939503969	62.8222348078997	74.6796050529018	137.792728903222	65.0357044978093	66.4449764356578	77.4095084175809	66.9031861123344	50.7133785030837	61.5102598247609	70.3795334453133	151.106777790737	49.8492516613694	63.3565224349978	57.6748703069924
AsnRS-m_OG0006452	12.4292705718573	6.44570654578667	8.05095881910147	12.0696822838047	10.0741592768181	10.7242073257657	10.7289708808732	10.6294132132674	10.5267323124621	10.2120210841394	10.6638448434208	8.45299773983932	13.7636987760751	13.4830697318334	7.95083246267107	11.7485267307847	7.729825497437	12.6830313797564	12.556962183719	8.16973918586414	13.2629103531038	11.6781024594662	8.22355500419835	7.56159381812471	11.3355205879257	15.6837165083454	7.29734953687206	12.0632907589574	11.8638228835181	5.08175036150622	6.53286875502552	8.41543297365358	7.38527729854474	8.62814175334141	8.48763061082624	8.58088158777658	9.2188503695723	10.4447370748345	9.16712447053713	6.80437595574325	7.65688039782229	8.52266849035796	7.53993158267971	9.80164827689	7.74008453687275	8.9280946255533	6.84803458794255	8.00374410231709	5.75890061763893
AsnS_OG0000992	0.891569226099188	3.47622712614278	2.75680363533107	5.51326672546969	1.86369172389647	15.362495677364	9.31223796006456	56.3184669588073	0.651477466790509	21.2094856126362	3.94856548411298	12.892680361591	1.52816824171838	3.55863696417898	1.63950340041714	6.41162742946976	2.27842878275759	38.8952590275818	0.760882006635346	2.61426817188778	2.55952692933355	4.68072969706126	3.9597908489859	21.078619521646	61.5827273945138	137.305853000105	12.0478030119455	139.128851074499	99.8614613944171	89.6969093254617	50.5218240831522	10.7821804400625	47.123216284037	11.4085187421047	14.9543400485567	25.984744116108	7.94565129388567	43.9052361530249	7.75802466528724	71.453946124929	42.0487771386136	11.7161266120434	24.3259838347846	24.8889034773021	37.0045530242139	88.8381168407115	27.2154831691865	27.8869920782842	24.0307529990329
asp_OG0004633	0.0394761250364504	0.67228451073947	0.0580063972147832	0.0530206972382152	0.0678933631919393	11.1739016780639	0.288929153755171	31.6310956436467	0.00630996436859046	17.3455469323047	0.0377943789341711	0.748722532433353	0.0536327997417096	0.0275740894681644	0.107040333478031	0	0.0549247988479212	21.1886191885243	0.00982615382278348	0.246602699090132	0.0231379025542774	0.275037051347278	0.107388502635928	0.180107865700317	19.8567176572466	77.8409715141297	1.31530460414857	78.7866065306746	64.1341568324512	0.00668198915114649	0.0410106256014441	0.697437229426255	0.0690967509387596	0.967863555710874	0.388643756493713	0.478160352780084	0.701748399533766	25.7729352433733	0.843330760531215	0.0741137726841033	0.050146511160023	0.660778690901603	0.270753433070267	0.0851540387255482	0.10810476370651	25.1357679014818	0.100620472893617	1.2714850582276	0.326234444637469
Asph_OG0006509	17.952558939047	76.9435852192982	133.114772499336	303.706385762557	144.531528360841	70.0415323402488	309.426608010568	41.5988276831011	9.27490137111421	39.5587331504598	356.262182194015	147.779232822366	15.7588555198541	384.378730858926	135.989533947604	347.004590829813	116.771471111756	38.0231008743166	14.6078656455359	116.027623087179	349.342156488446	42.2942097023276	172.545107153504	50.1906999922622	69.7656040626745	28.406237301656	14.9155570752281	17.2811268667289	21.8586365216043	29.7272672338544	65.0084405851276	14.7043659220171	54.8258653890732	29.0394961070807	47.9984150256596	203.448165371279	37.2740808756275	81.775793523042	13.0446168213042	49.8579879094027	49.051938746343	11.7839149827487	205.488036524304	175.363627392625	167.619737709635	60.0514148913191	252.547455833503	167.610849405785	83.5412616555186
ASPP_OG0006932	135.360353409672	20.8109178591274	24.0456945521591	68.8540185698	66.72571823398	24.7011441679678	77.8994054355512	21.3241374672547	114.865416612046	27.0920707392491	77.4283020307626	72.3696496490667	132.184992328346	77.2167646180649	54.8326381431908	96.6734789669154	57.2280377124139	28.9551567162683	132.238050900062	62.7862542920936	80.3980315749606	108.665977280264	54.2663560309999	22.5814258122411	23.9799557846822	11.2154212068225	113.419637127861	6.03099816382532	12.0852343288538	19.9398805127786	27.8388687423492	99.9746599578422	29.6441474863226	112.857916738381	81.8657225107805	28.9587517910196	108.380703749188	31.8246459325747	112.851830994457	31.9533840968008	30.392729104954	89.9427024553162	25.4371347749006	33.0174242151554	32.3497525651391	24.4089722457402	33.2767813933966	29.7444556216466	33.5219244890181
aspr_OG0008488	8.40436689522926	30.7463126033754	122.252892865071	566.967847001996	123.760312049214	49.98083110016	494.522250356145	13.9042762669077	0.904629905611406	41.617239849478	390.690887619969	224.179059270278	4.80451134856849	328.31495176756	130.188057091214	379.651408482951	107.2415404267	36.788158307268	4.88359541059341	110.069623528621	289.345876768423	72.3099624416285	105.82968890169	20.1180963148721	39.5422080489016	11.8408971602343	3.82251265225131	7.68310989825573	14.7957779429008	62.301710365397	110.253660528391	2.63734908238986	101.915116138922	20.5541580116867	40.4059182355758	317.989697820415	32.6387995088017	54.0524993088683	1.48136210482303	87.2965288364861	107.728464427196	1.55243386886362	229.996197756581	300.64299751635	331.821555300795	42.5785650110784	413.507133142366	294.482730156394	117.964186908508
AspRS_OG0006665	39.7734261858766	86.1625275896757	78.2277593611076	75.5179225018187	59.5342671180583	125.247631591278	78.3760717985236	148.150274889289	43.010360174126	140.520349752008	71.3863579502878	49.8595281986089	45.4760491126462	64.8798211122493	78.4188476761471	73.2155717652344	64.1925979222219	157.873963537109	39.5024993307229	67.7657898332461	75.4901310746281	43.5023089823993	59.2186339214563	139.172425907586	116.944463975582	210.750725142336	29.6742668990794	164.040960998282	145.519524658471	83.1666971334979	76.589195090718	37.9573174234082	61.9165653319442	39.950138434003	51.809696446467	65.5958223611372	34.9651820269823	154.348312202931	37.0525359734429	71.1338072022156	61.5881362774623	34.1148517443832	57.2678302336486	59.8228259574319	61.6272417554796	155.656588579322	56.5507039032633	62.1960076327822	62.1278680602457
AspRS-m_OG0008886	42.3558887255096	28.4266928652596	16.8121406124594	24.6858200200365	25.4323932642328	39.3239754563302	31.168880298322	46.0466098445661	27.538577011057	38.9588159993608	31.6508886619234	21.8487202654997	41.8357474643783	28.3361216882028	26.6820285327241	27.7874107090732	20.3868918631155	49.1511274592069	39.3067203585175	27.6203985206048	33.3502681598521	32.1563437597985	28.3122612778203	34.632523953943	32.3431423286176	81.6537187610722	24.9727488230109	63.7014664873257	63.183120378933	16.4582000470466	23.1051930274242	24.1150491730523	22.5485383692246	26.1297262181023	24.6844057436416	19.5696857205572	21.4265240921474	45.5422343115771	28.3507108798597	21.0541060335872	21.8855905954161	20.8948478445997	19.1421542054114	19.9503268417904	20.2161219610208	44.9767107795848	17.7608103059634	21.2508368565683	20.8315625492316
asrij_OG0006972	71.0300792836336	60.5795807054326	66.5491970323102	98.5212723935378	65.68721031159	46.4983175592253	84.9321856240761	94.3773013558224	65.3285499760141	59.4215895207024	93.3402256009963	54.311827745952	72.2488047936298	94.0753575558576	61.0623933133138	109.911024277676	68.9835416721322	68.5754419060906	85.9028864681187	60.8424621344334	85.7150099534038	72.5726979083087	45.6902428804377	69.6550233241726	58.2051093559323	78.980878965269	54.5250410116014	71.1134836719521	60.2255638064435	40.8569025390375	38.7263913546369	56.4660548942371	50.5282704265484	48.5657338912595	67.586895967769	69.6576624953105	65.4756111068358	36.3162398831015	54.6586846970273	46.6858013545738	47.7396235099279	59.5246149843428	62.9423322322215	74.3395236467512	66.3636620825205	49.7714657873214	60.0387915620906	69.4445471863104	36.6432544040339
asRNA:CR31429_OG0002339_OG0	4.36065324568909	2.03737410889445	1.21626860908098	2.28126846386208	1.83031314136357	1.69981624911644	2.25019564286729	3.39251347901196	2.04129714523935	1.96853103014781	2.44532467436584	3.04139950358549	3.87492532909654	1.87326749145614	1.87346085457878	1.89920877759859	1.72131166516829	2.16424821861551	3.7668751853284	2.40161704234076	2.31417380118636	2.73770824368336	1.47910666001095	1.96329638830388	2.27264404374755	6.85619540790521	2.18672023456237	6.27661908625062	6.28838483092413	0.975999792343486	1.45942728788626	2.23635235911756	1.39002154977848	2.55592832401711	1.84922679927828	1.09891475076197	1.69348420551522	3.29518364542149	2.48083768787492	1.33840978615028	1.24803795217764	2.0092907525312	1.06232897205816	1.15899187134012	0.956984374438066	3.57386374934842	1.51424200849842	1.18712123784464	1.18236113601208
asRNA:CR42254_OG0000288_OG1	20.0798324184792	3.99921922305015	5.75555538428895	18.7238805104097	11.5593374682456	5.1025649534804	14.2255831841581	8.66357631823753	25.3567316912382	4.74496901659739	10.2274444143701	10.7698019443615	22.4628480207956	12.4051708251029	6.43377707324188	11.9150142358155	9.47520421504533	6.53745200719703	22.4854346566385	13.1379713825605	11.9747194204551	17.9626951837342	5.25063892422331	3.73485619128393	10.2936010584759	22.2707766143576	27.1326496210975	22.3771103919856	26.1140011343233	7.73110526419879	8.94882104363707	28.1825830536205	12.9735946289253	26.9305315658698	28.9257141650037	11.3857336310058	27.7145351792917	10.9504377964456	30.6152994120892	9.86209968471758	11.6330510760357	31.6875608789047	18.2604076072148	17.7169957407743	14.628996548787	8.24890215097133	17.0202554012127	15.3241307289195	12.8545179831763
asRNA:CR42743_OG0003772_OG0	0	0	0.0217775065176697	0	0	0	0	0	0.0852828426416381	0	0.0851355064017413	0	0	0.0310566562626674	0.027821392980369	0	0	0.0956821002861828	0.0664030952704231	0.0781166969848797	0	0	0.230907431981225	0.0264593769469645	0	0	0	0	0	0	0	0	0	0	0	0	0	0.0624207290381621	0	0	0	0	0.501247562258595	0	0	0	0	0.783869893814795	0
asRNA:CR43299_OG0012338_OG0	0.0260866608987664	0.0817029640496332	0	0.0560595224862566	0	0	0	0.0902672023576844	0.0667161331016065	0	0	0	0.0257757759082172	0.0485907821252513	0	0.0473833815658432	0	0	0.0259733236205312	0.0407400737910878	0	0.0372821165871812	0.258053093665929	0	0	0	0	0	0	0	0	0	0.072850474295276	0	0	0	0	0	0	0	0	0	0	0	0	0	0	0.335139815884156	0
asRNA:CR43426_OG0012535_OG0	0.0340349403913593	0	0	0	0	0	0.0738087867975759	0	0	0	0	0	0.0336293326302522	0	0	0	0	0	0.0338870706611618	0.0531530650243099	0	0	0	0	0	0	0.155043712120557	0	0.0630164120036759	0.339083564219245	0.0743257561763876	0.0468149220159808	0.187841621075173	0.118254676079639	0.0586966602374262	0	0.0552963590967511	0.0630785587352856	0.176355411359961	1.01486497966222	0.363532846126115	0.119756465906669	0.633162538391638	0.385823077978534	0.13061604061417	0.0965913600816315	0.24314650573161	4.03266598129459	0.417354479973255
asRNA:CR43454_OG0002277_OG0	0.572274732722042	1.10664306872089	0.860722353136808	1.36955310244609	1.17975255498153	0.154271464331366	1.78635312260724	12.8415040915624	0.676352109090483	0.146318350806461	1.68242478417226	0.172438228965316	0.711102135071536	1.61508741269317	1.04895827770241	2.21281200272708	1.09783225675625	0.174156657657662	0.414391565253126	1.36091191336624	2.36829623286937	0.706346111616049	1.43241112040784	16.1887338109047	0.271486059206423	3.07424938096008	0.0657621194165382	3.10756077296202	3.30670283291376	1.00382592830167	1.18895896725583	0.0964465783777508	0.652563266555272	0.152862390043251	0.106698484126782	0.403921300943868	0.0536092983324824	0.107019618027398	0.0641155901666268	0.853679694576092	0.792993743529252	0.0653078045238158	0.422018510405211	0.261836283258769	0.308663108322374	0.48578038777538	0.461634475524117	0.253078832159434	1.20543408077418
asRNA:CR43463_OG0001607_OG0	6.3048578656759	6.53340508871372	1.96711673826738	2.90478606384654	3.23194623390995	5.27291131925866	4.06736224865365	7.03212656857973	4.49764969448045	3.00528329039912	3.49876245967592	4.91263035851209	6.22972039654595	3.39770298753425	2.90327330170664	3.06690390662882	2.75270539992916	4.58308088390343	5.5742775964638	4.71868780446487	3.54190895741529	5.28073734500425	3.48856911253965	6.81378466261446	3.69145041813692	7.38755913825601	3.78744174911369	10.0321713496682	10.6885163325007	2.16887991423505	4.55134942717121	3.26744333120636	3.59505014431325	3.81014074197155	2.89089876533431	2.11562205479752	3.48802782270958	6.85304526706947	3.69261308973379	3.16033621876618	2.94077611530856	3.02794575200998	1.36743581306059	1.74781126532339	2.40808848355129	5.11978892176709	2.05992769815962	1.77334698722542	3.32512782062886
asRNA:CR43809_OG0003675_OG0	40.9625355067227	23.5342920405786	22.035015614393	29.2796252276877	20.1588392480355	45.3523278751177	30.3715727257246	34.1455382072818	27.3679428687006	41.6721439992169	29.783999828526	39.324084685234	32.7319485595281	25.7055020821531	20.8322482780321	22.9424609374912	17.4111085743894	44.7993134228719	36.1850234259965	22.9678318021823	28.8589319787478	34.8495210337545	20.4772923373723	20.5083764072015	30.8066297857295	75.9303813946976	32.3084041451757	72.8745173404892	59.9560981965712	20.1883136825376	22.760641629639	45.9980173365073	23.121748713195	42.3775023321992	37.2467733251587	25.9808686882011	35.7682086560059	50.0471211850201	39.0838310312375	22.4848885347982	23.4299184873343	48.1453142331631	28.876461163668	28.5581581369776	33.7418927468457	42.3912900567654	30.9247542368087	30.4247829403712	23.7499908435787
asRNA:CR44106_OG0002406_OG0	0.204308782867793	0.104330139426909	0.0348072176703913	0.0381786086725511	0.149379901925366	0.0431035198517132	0.0385276277137361	0.0845285431923583	0.130628944851653	0	0.056697072971448	0.359857902276444	0.232593904448793	0.0744572704252503	0.103756858237013	0.0242023768062062	0.11741315687305	0.0892089957736672	0.18573233951658	0.998837905869001	0.0833045370145264	0.158690628788286	0.00878718515862136	0.00704838340168921	0.548543287236571	0.36991287761649	0.50234410400722	0.0784358685907511	0.0859680764395195	0.396500269981609	1.36885246478846	0.351261483560802	1.66566907122729	0.699075300232242	0.440412481046631	0.40923164009206	0.641208100133093	0.215132145207404	0.441076340339582	1.14017343514767	0.673058416390044	0.326747673751743	0.691017006755858	0.368442549545635	1.87098088847805	1.61420209823321	0.497556986968359	0.589439196946414	1.23361806087941
asRNA:CR44169_OG0002969_OG0	185.792345147967	0.530026442697121	4.09657214908892	0.77583226680203	8.27882075770004	0.145985333482236	0.489327953907717	0.585584681221604	138.684612873514	0.102513204089594	0.950522338122438	54.0642485683839	167.135518822172	0.987688990864847	4.64989861523878	0.63526687553259	3.98707710171841	0.0647438259058188	169.719488181674	6.23725555925665	0.476111779529749	171.009661947517	3.81683724533671	1.48602243292188	0.455059763861772	0.152753963397517	284.024777589119	0.0910962035951952	0.259594881656701	6.95354072732497	7.51327215291598	316.961584682599	8.15476585623491	348.123337078289	291.145497062246	0.316857151141162	319.382290766989	0.439747666611706	357.061838998807	10.4990844572848	10.0550892081384	344.935637446124	0.220702370525085	0.293425966836662	0.248340108388499	0.351993969336439	0.282513082850061	0.182554823643021	6.19382955949919
asRNA:CR44179_OG0001455_OG0	122.427688521502	156.154933059054	112.672965032536	134.904903562907	135.052907601575	74.097081565075	153.313300419495	196.670572107166	113.288240736834	93.6074568773534	149.567585858725	80.32444023954	131.134104064264	120.836645719521	119.034741898169	124.991539442342	108.193637735669	93.628041296239	120.42692693289	131.143464499343	138.987362888834	119.679296351909	111.794283586036	233.746144435617	87.3380476106966	177.698935996815	92.3311458818408	171.055997776598	195.190107141815	91.268086121729	121.736315639068	102.81283981073	126.141407752964	117.78893381412	98.8180505849994	102.007766299431	101.329750887292	113.944610616461	113.474922160258	129.515801785766	139.038008017108	121.997306818058	118.332153861862	120.135924915629	96.5999155062149	104.279565065748	84.5480193936159	112.387782617776	124.630035280823
asRNA:CR44372_OG0000331_OG0	0.0882217162699844	0.0921029556162211	0.19204946683133	0.315976768497753	0.224783555408864	0.761038295858215	0.191319208208181	0.407029352193377	0.0376042235273761	0.0763447281041945	0.0750785155297902	0.216602468399234	0.377738154751376	0.383431408033685	0.147209241353216	0.160244473627206	0.0818310648216377	0.1265688727749	0.0585589494935409	0.13777766517391	0.137890296803698	0.084055533829151	0.698161773952874	0.420007525481179	0.287715205538411	0.150906133195127	0.0323576075637722	0	0.105212152201641	0.161752472472133	0	0.039081078593986	0.470430335478586	0.0329063191176317	0	0.0556487469746127	0	0.157973868504205	0.147221428447123	0.39868653562488	0.303477077802251	0	0	0.128833981854807	0.272595549082358	0.201586074070658	0	0.180346499163468	0
asRNA:CR44372_OG0000331_OG1	0	0	0	0.0962313976305932	0.0342291552069004	0	0	0	0	0	0	0	0	0.0417053041882663	0.0373607399126981	0	0.0311522812848892	0	0.0222928159415572	0.0349670677399278	0	0	0.0442972197497021	0.0355317183817901	0	0	0	0.0376829268901076	0	0.0952452682304249	0	0	0	0	0	0	0	0.0826847109131757	0	0	0	0	0	0	0	0	0	0	0.0455897577253978
asRNA:CR44894_OG0012090_OG0	0	0	0	0	0.0640386118019208	0	0.0908415837508626	0	0	0.108749289895673	0	0	0	0.07802558283574	0	0.304347104672916	0	0	0	0	0	0	0	0	0	0	0.0363357107988352	0.107795507657102	0.0590735629540496	0.0454096540447287	0	0.0438857776088338	0.0586962109031093	0.0369518819509739	0	0	0	0.0591318212512996	0	0.0559627230988271	0	0	0	0.144673066341896	0.0612217885205823	0.0452738866683388	0.0759777226106092	0	0
asRNA:CR45044_OG0005605_OG0	2.15688092833085	1.27080149475238	0.585750873835556	1.19318846389866	0.457059895998023	0.414494071851349	0.833605121478504	0.443371258639215	3.00386118891302	0.85933262407757	0.872340847108038	0.471883949012617	2.70089698928457	0.795554962246761	0.748313643545513	0.814576074271628	0.683386809194986	0.949768803243396	2.23255994944125	1.00052828281054	1.301750063873	1.86173000820399	0.211249346285344	1.15224286752376	0.830861412182905	1.01683257568601	1.3081881595719	0.519769093907659	0.531703755762843	1.02179733183922	1.16466414265385	2.68037729227701	1.16982335364482	1.87677487094541	1.27351455352112	1.00438722927009	2.63276228851194	1.02643994870728	2.161152387529	0.827513717071083	1.15807146606442	1.98481340989282	1.67902015120707	1.0231254748145	1.57439800542697	0.523924624973479	0.830393076972834	0.781204524957915	1.08997163882924
asRNA:CR45195_OG0000203_OG0	1.07901026799892	26.6477250304549	13.3540326828496	28.0152260885162	16.2250960760319	68.8944926201553	21.4048906714678	11.6294943826365	0.180953966579531	97.4923506395113	19.6447464982081	17.7713027999842	1.08362916837342	18.7475018730941	12.0129515074046	24.3219941990756	20.6732610048817	111.762076639904	1.56745392273996	19.862227472286	12.6486753261478	4.70208801509116	4.33948309111815	14.203866253257	146.922573881124	20.903217632533	11.9865642046595	23.9404783752677	26.640599151154	20.4014575768881	18.5691591365547	10.70270534541	60.4801017700037	11.0816628337818	15.3805666051705	45.8611693149518	15.3988339136822	27.6371848733574	12.2855824829719	55.1619347666838	64.0748091993167	12.0058460472869	23.8454517719494	40.9307960985923	42.2974492216695	68.1174870168719	34.9947727408619	41.9027809736476	20.2562089562672
asRNA:CR45195_OG0000203_OG1	1.3230767938804	16.3985413936878	37.1545808248158	13.5574764436485	98.2722305909654	1.09610654556246	5.87845981961138	66.8587436870208	0.020632581903645	2.76464861423666	3.58386698020219	1.94905548125508	0.0159427947284158	19.4150768786532	50.2122414150486	35.7258412426052	218.230828844707	0.949087965391608	0.112454871527411	171.198541641558	4.42595021716821	1.10686461689942	19.8236386554167	117.375140105087	18.0282620076052	3.81478327558092	0.139229579548849	10.5326752497511	14.4584564142651	42.3469376147498	20.2570120058904	0.0630598476366682	187.040413684054	0.601760037618015	1.76577576522874	7.7221852702405	0.173796863659505	2.29410947526533	0.105578353523594	181.707284015253	196.758043630223	0	33.6600124300298	49.4759067793647	8.82633430705437	4.92245212479099	4.36692146992208	47.9181217193736	5.74670641124057
asRNA:CR45350_OG0001645_OG0	100.876242838	111.489890668989	63.8450594222408	58.4907197194468	62.7168392351555	92.4087995462372	57.9164948500393	159.20846855287	92.8522799455833	103.789261307748	59.1637586452586	89.8809442517173	93.1286445570447	54.2482379980463	59.8833430359226	56.4888639798245	61.9624573344487	129.684634408482	94.4209500568566	73.2164024466567	49.8620036485033	90.7199780542095	63.1379212344942	99.1490935761912	130.137292231601	254.582510260819	73.4571539824673	209.381125540075	191.800604686327	92.0816144062611	85.2217553209144	95.8254215718708	90.4357449594257	80.6344323334259	87.4956815508452	65.4593947836814	77.839868579534	118.933862512746	80.9364214624275	98.5473633940978	95.9825261833641	90.027103601462	74.552695712124	76.1208014732962	69.9263005684089	152.554997611337	65.2545655372197	87.3384959495516	76.9829404203078
asRNA:CR45943_OG0010336	74.8111462174761	142.089906513076	58.863634612046	153.987775921818	77.393974704611	50.2967116843068	149.205735076589	142.689101961372	84.1382460663812	54.9896409320739	126.181095462291	77.0114604788591	87.1301219485044	138.229046336861	68.1813258670827	111.873797786665	58.5233201517505	45.4748035225903	88.5457471179378	92.4350129415861	139.470261485301	70.2047967141165	64.4936969748938	220.038655184366	33.2876217264886	41.845773242262	117.402378588519	60.4318199849972	63.5738648790931	54.2105190554251	56.3246297670525	91.3827277751946	72.7163813892929	120.225587347633	133.304630526906	122.615592949293	130.122966869866	26.4905685704071	117.369048193678	64.147732583265	77.1268889421301	137.392908520386	110.966605334199	133.245483914802	129.319927595768	29.3470557294172	69.9763174443998	120.630998728918	37.0455607960876
asRNA:CR46029_OG0000226_OG0	0.652711888202235	4.25495941521897	0	0.0326200008892155	0	1.00662846021042	0.0329182045647725	1.1555459981259	0.349387972305626	0.236444449111149	0	0.559026281060243	0.839913088131176	0.0282740787976201	0.0253286847989521	0.0551430294180893	0.126717990373377	1.15419807807886	0.453401921041328	1.46976558896489	0.106763741502316	0.390487952826016	0.0600625319055194	0.0240887010632146	1.17205636740983	0.589127328347129	0.0988606248016095	0.0488808897340072	0.107149857344229	0.0823657438222955	0.221164445207788	0	0.452477958315806	0.0670247176850915	0.0499023871008084	0.396715457526333	0.0470115387442762	0.589905406430337	0	0.101507298642173	0.176609287117515	0.0254534648791179	0.188404462643366	0.131206733138345	0.610755144613992	1.51921045090064	0.206716889890289	0.153056635676313	0.0887060044542459
asRNA:CR46029_OG0000226_OG1	0.106573712498555	1.6927769129195	0.0397714023173418	0.392612571860813	0.0465502839658496	0.861891068028392	0.495252169026171	0.263410782716258	0.136280109128918	0.454542713433136	0.466438865328362	0.0448560678442348	0.0752168797721067	0.425381609868338	0	0.138270526835923	0.0423658583225353	0.589749021272162	0.121269357213783	0.261545985461607	0.285556141358831	0.174070072053579	0	0	1.07760333097811	0.154145755625177	0.0661045083130083	0.0245136563843286	0	0.0206531177407628	0.0316895635420045	0	0.213568639571573	0.0672254906786564	0.0500518700377055	0.0284217015252266	0.0235761810627187	1.15645074082734	0.0250636580631397	0.152717046659106	0.0664268705352762	0	0.161973282412319	0.0328999409479449	0.027844757534823	0.844246101322577	0	0.245624188576106	0.0296572412961524
asRNA:CR46139_OG0003106_OG0	0.873961207244787	0.704239085089472	0.753620489876353	0.838771497544787	0.739384038768087	0.713658685758527	0.515223940783969	2.1726918773383	0.792063807803533	0.407522380722014	0.584897984507122	0.799970652349492	1.14021590344797	0.4899502931099	0.665445299046037	0.446951591113982	0.543058633016383	0.839953863259359	1.07292085271979	0.490297832967702	0.716154780227552	1.11564192396165	1.00722559764765	3.87799936715845	8.80064417738255	32.8243400416989	7.80807345574573	20.0644684709324	24.8519142967055	6.45948557220316	5.27194317065075	10.3602511140482	3.55297329785598	10.848262300205	10.9912908891106	5.48482184882337	12.7078748975371	13.7804646688203	11.6750016512718	5.75876872180423	7.95665910391643	9.51367645435308	3.95211221637944	4.37864330357034	5.37348315922015	12.3322457406548	4.13914516733811	4.49488184958251	5.72325639591231
asRNA:CR46246_OG0011916	1.43086482536811	0	0.350419877602503	0.768722366996293	0.546863453276227	0.289294982699768	0.969687286959354	0	1.14356538996742	0	2.05486154087839	0	2.56253542247646	0.666306443453592	0.298447670153049	2.11168694913818	0.995411310498983	0.384902994333053	1.86985079636487	0.279326371036843	1.46766226465989	0.766852685461844	0.884645356291704	0	0	0	0.388291290765266	0.143990773424663	0.315636456604922	0.363943063062298	0.372282673165015	0	0	0.098718957352895	0.293999694092446	0.500838722771514	0	0	0	0	0.260123209544786	0	0	0.19325097278221	0.490671988348245	0.846661511096764	0.608935823738402	0.541039497490404	0
asRNA:CR46354_OG0002193_OG0	3.36453712274951	5.30382123445481	0.962948689294497	2.53492536140931	1.59840375057594	4.82768685122453	2.8294125285602	1.42242594566509	1.7083777816218	3.9555741711386	2.32713696751591	1.59288661845162	3.80566773855539	2.83805053301198	2.48275665120067	2.20753099922755	2.78510980004228	4.38467956093864	3.38550951688456	12.5465220481587	2.57700296668256	2.63731780834305	1.58235510337551	0.971429371389266	3.13135091905619	1.32293054189874	2.15650267482202	0.509225915189092	1.26561182472004	2.97299910293543	4.92328337077581	1.82204825318639	7.38113854592934	2.19307206368279	1.80855333291882	2.17868990017785	2.11076040674838	4.92580336168838	1.80394635505628	6.30759399785973	6.62090700940528	1.63581454810552	1.76922963692911	2.48346977555263	5.62944450708371	4.76547005654274	2.23439539452477	2.17390502541158	5.26700215745389
asRNA:CR46473_OG0000925_OG0	0.121801729077675	0.53206543447794	0.0753583213763633	0.0619930876684787	0.122503966238697	9.57048252468712	0.34060342396056	24.0569684546198	0.0778763943830031	13.1227953290379	0.106383589221894	0.845204960934855	0.0506737557901298	0.214935303233033	0.0320908100238143	0.273637285408043	0.120411392891583	17.3871317201488	0.0893587164964501	0.120139111864911	0.240474648367348	0.0595518526146093	0	0.396757161447115	14.3333273763009	57.094212225809	0.528906911164184	37.055262378515	43.8539708280328	0.0967299957164799	0.222629681204877	0.0584274309260244	0.161500359714995	0.127909529796975	0.136745376032476	0.643387130356912	0.0828152408452123	22.069321893757	0.0684757501370385	0.144045126807084	0.138272820662154	0.0946594123052229	0.379305321128459	0.243973704726411	0.304295670612435	17.9259316521254	0.364151216495159	2.43260438651456	0.266227484269767
Ass_OG0001346	0.0347326954335512	3.18187912925982	10.9104439529689	3.35878266559172	6.87620064491786	3.65160779700477	2.71159023569773	17.6371369759254	0.0222070499987978	1.87103277125744	1.19710897284658	1.1256420760957	0	0.970432078093714	10.6638955672454	3.18593876884826	11.9362910662582	4.28537023986755	0.0345817942054681	6.61761713432502	0.366437966990009	0.397109742965055	2.19891802456835	29.598730790582	0.0993025152718604	8.64594390247305	0.0167519395433901	16.4746285567653	13.7263522211408	15.596814348121	12.3993115227779	0.0202327648793763	5.79102282409148	0.0681440576059458	0.481989883103481	1.93027366719986	0.0955933009486346	0	0.025406127075136	6.26955258125337	7.96791880856379	0	1.28612742742731	2.23441547325666	1.86286500839501	0.125236368688836	0.84067658257002	1.92959801888362	3.81793456384441
ast_OG0003560	12.4304021208526	11.3986263628498	9.35699472819363	10.7739976089311	9.26425250734454	19.9010294754269	11.3961657419219	22.1429838208854	10.0135708304534	22.5686761618784	10.8916787497095	7.04680030525508	13.6797835490927	9.42426647584625	10.0542653645602	7.31029810243769	8.60747399139906	21.4463923313025	13.8075246103905	9.58967877216871	9.84015211004593	10.5177180791348	9.21372148798385	13.1204487607401	11.4248750299433	35.4153283003253	7.38758655141313	26.285017776652	26.5559405321509	6.91274134247937	8.09147691930862	7.41310352419335	7.87591243525108	8.02882202758174	7.28948886386334	8.15090837509384	7.39681308043143	14.9423791239892	7.82596091996093	7.41383695291188	8.40596660347093	6.82450688087729	6.40779424554421	7.1934152754655	8.21479680031652	13.3215915111014	7.96950924555724	7.86256800951101	6.92855242865507
AstA_OG0004634	0.0596777036999177	3.45782612919646	3.11789114840061	1.41070332612676	2.00712799729856	11.7761740413657	3.10603552112538	6.81455550949587	0	6.11975456015648	0.457082704135376	4.48354393198837	0.0589665010503052	6.89190353595687	1.89201805765323	0.2167951978492	14.4475867654468	9.24671068186412	0.0594184252688864	65.1467264911652	1.53905539690781	0	0.118068127786877	23.3921086256194	11.0279677037571	1.09699400312969	0.256603353005728	0.475783466451649	0.417178417450692	3.28700772911757	3.19831219019479	0.232441531404928	15.0261162388493	0.195716072426379	0.777161982058326	2.31686440165815	0.640623323023989	8.56059168820656	0.486458402136326	7.41018034055691	10.4001392916932	0.198201592799022	1.88623537599928	3.44818160156164	21.8336355952221	9.35195301999656	3.35347409390819	7.50849581691624	3.56881217791084
AstA-R1_OG0000689	0.275257316282265	0.0615786487964701	0.0342403681921162	0.247249293716428	0.064567704874261	0.021200780885085	0.284251424010531	0.0201580513980865	0.0912547595442266	0.00378095816629494	0.23424970142207	0.0793812513492546	0.19283023033185	0.252287313640143	0.019441359285962	0.20104728744619	0.0911850288911056	0.0271626307190478	0.2305596081318	0.334347222908539	0.269745135513858	0.0999080245446254	0.00576272155299625	0.016178394529442	0.0153346178631757	0.0160859616816313	0.115547711786418	0	0.0112151747110846	0.0280184710248892	0.0396837735383776	0.131225197160769	0.130936525072337	0.159599247974246	0.138414516810794	0.174991738102881	0.0688885348922326	0.0112262351067904	0.115083375660135	0.0903089186862078	0.117844189256887	0.114559157575928	0.18311374651516	0.1991308606693	0.331255997968978	0.0515717546168886	0.256033920817798	0.176221662593042	0.0309489706763537
AstA-R2_OG0005396	0.124001999690928	2.00658911353554	0.239946141089264	0.0296085459878467	0.344033939788873	0.356564779881763	0.139436358673011	3.07508683345057	0.123329393939107	0.298077872906814	0.08207755184198	0.311215992396996	0.113448351041815	0.213865302350974	0.30653811904274	0.108446573743391	0.332278489415813	0.204257507685477	0.132608681334281	0.487727401476077	0.0861399022803823	0.0787640860670147	0.318019347209081	3.60041189990709	3.69014527634749	1.45458687515841	0	1.76714533841671	1.70409070891003	0.0255595890236317	0.196089576072397	0.00617546237282169	0.0908549165060331	0.223589136803445	0.14711337797536	0.852962744985757	0.0218828038316151	3.26176752404914	0.0232634416591607	0.0708740140079215	0.116460785119797	0	0.593005519815239	0.916106326025027	1.12855567868934	1.7201139795816	1.03705953258136	1.05441695085518	0.192689610849561
AstC_OG0009668	0.0624903823579056	0.978593903422349	0	0.134290126611545	0.191066022097534	10.9161430562163	1.49069549728875	1.94610909017459	0	9.57172028606338	0	3.958410109996	0	3.72476224947008	0	0	0.69556405098392	12.730719119942	0.0622188838368872	71.4377193926725	0	0	0	3.57006396659002	3.63373648476289	0.741178888758783	0	0	0	0.340478969833316	3.00392284530166	0	7.9218145381826	0.415594622930089	0	0.351411531821165	0.0971668532276244	2.32767669209591	0	0.839210547210396	1.64262989731059	0	5.67423069899371	0.949156526813036	32.4768991025862	3.64920568407168	0.142419146704249	4.55541897886982	0
AstC-R1_OG0010134	0.347855208258455	0.211842634606511	0.782485958203646	0.124588558529342	3.1316423292336	1.68792072605625	0.419091717177617	3.57759584046459	0.370680416329743	1.58037941437742	0.641402704598924	0.142342686774402	0.611039432937003	0.647938680278541	0.902908223897754	0.175510687739134	2.79636143183903	0.748585101145843	0.38482655655768	5.160899880079	0.906161202696036	0.773332218080871	1.7205174895179	0.245344488902399	0.967994092217231	0.262044513912353	0.294987686523453	0.187527130761847	0.239791286415006	0.552980325607706	1.17170698756487	0.330833395430566	2.51874370580663	0.192850719360939	0.0957230067016461	0.362372171578796	0.240474045416298	0.308607130769832	0.0958672955451346	1.52524246653245	2.51256501797413	0.195299850829336	0.653958965496036	1.30035393588844	2.6626217063455	0.341297670154765	0.881167476744303	1.01779252806067	0.983125278307464
AstC-R2_OG0001295_OG0	3.58503604287616	1.08054480787137	0.274291604471938	0.257879318392264	1.49055932634869	1.62555889565706	0.422884775513115	3.65928497231057	1.2467844008179	0.662017320092889	0.382963210056038	1.67937764284117	2.14910127659733	1.28525367339069	0.575682507872691	0.76288875819635	0.855684058785433	1.5279367758317	1.92661248170178	4.8023388999829	1.51221500855231	2.03657917244929	0.356120885188948	0.11902164396458	0.803800022412611	0.223195625434142	2.42480893770425	0.0709891861269545	0.0518708586517005	0.0398729588768654	0.489439581876704	1.73406983428833	1.49464597190289	1.08695518970679	1.54608417442736	0.466403546330356	0.682743479546392	2.31052960734174	1.28228090425294	0.565102138356494	1.3465607013616	1.5772070844807	0.886000359746487	0.571650347439617	1.26329316582447	1.8485491567237	0.400283596905629	0.474202650330545	0.372166219812295
AstCC_OG0009669	0	0.064101184546323	0	0	0	1.29105166943766	0	0	0	0	0.0522526312781157	0	0.0202227396219503	0	0	0.0743505678529808	0	0.440442688146212	0	0.383558224927101	0	0	0	0	1.56069376135152	0	0	0	0.0389125204997391	0	0	0	0.0386639538197632	0.0243406829047991	0.0724901631854838	0.041163172924822	0	0.389508959941677	0	0	0	0	0.0390976722911395	0	0.443603429330987	0.566627407333533	0	0	0.0429526061577681
asun_OG0002419_OG0	15.8719885076036	5.93140100953317	3.80551523128833	4.23374368229009	6.04491864270361	10.5022765466539	7.64226521134645	10.9219002725297	9.58035172468611	11.7421526261875	6.0216521850531	7.13296170571174	13.5991023568755	5.4528451902786	4.86165551857594	5.34255172279335	6.17716573030306	13.1570397066522	14.3663912306174	7.64862449063191	6.27786667256344	12.9677649981489	5.37999609036509	5.4823275289188	9.10422485888268	21.8929498378611	6.92829053115466	19.6358635330869	17.1288550223872	3.84820417067422	5.7019683390803	8.71427858914162	6.16893697108132	9.31762007551468	7.65733129380998	5.47740491596492	7.4721443055235	12.159233531312	8.5387757174988	3.97534380622818	6.39075161142453	7.9280637119609	5.64637779220698	5.04831816176345	5.49337832098774	12.4504633468833	5.58649331408705	6.19748861078801	5.4446394516894
Asx_OG0006138	28.0875189232077	8.41128125550926	7.29669440473288	17.1686796669647	18.1751083068813	8.90631549660893	21.3205137416798	13.9004749743593	17.7630883025512	9.58428984651783	23.0808758390566	29.1721569760966	25.2549884568977	21.7718528809616	13.8489614950583	16.0299799881779	12.7316080428619	13.1998813155064	20.2451995730421	22.8431840736911	23.448661449056	21.7055479115428	18.9852270345311	10.3111740259234	12.7460569913595	30.3577700035645	24.2840770157266	21.8234954440824	32.1626516751238	9.97607843983435	17.1164033822165	18.5228178145248	15.3741473579531	25.6775382885587	18.4773316917127	18.5782940636988	19.0625320130231	20.8274984301186	24.6735781948569	13.4805068412931	14.3864669577694	15.2050884436432	12.2955517891154	16.2047462581617	17.6438005045684	18.9195003462645	19.4243943604076	17.1578243829795	17.3032997664141
Atac1_OG0003748_OG0	17.0423261113686	20.1820708193483	19.3064356599515	18.2813791637782	20.5664245324337	15.2225732949522	16.0581652625621	20.8795400975296	14.817597513563	19.1136703734707	16.8845249503502	20.150975293665	19.5200978161793	17.1092241880779	16.8360166920397	16.1193960499053	17.3807209848271	17.759759477169	20.9359912812107	12.9325003287322	15.1076136307132	17.4088826127607	30.1384489047375	15.6978407345684	10.1320119647571	20.9683366905783	8.2909262804804	16.657579352173	14.4850584720823	6.2632220217095	6.46606293405161	10.4246768308969	6.79647265986133	9.6270358167712	11.290275168323	7.66142823768612	10.4155601848557	9.36415942406328	10.603520191314	5.52702497774921	6.30032999865671	12.6645260744572	6.41790117653087	6.46668325277293	7.2452839799746	8.40308723790537	6.0806320542401	8.27638737843264	6.21793166674173
Atac2_OG0009508	7.62678276501526	6.59205745070794	5.60631041867269	8.28381064845967	6.36303935863242	8.81687874668211	8.71853773168418	12.4384634761785	7.06123914913306	9.04048575280055	9.53960019813416	4.65084721581323	7.69946113307066	7.66472014654429	5.68242512415483	8.91327522913739	5.2810545491726	10.7044025066095	7.57010090960598	6.61101293591231	8.76028443974357	7.16522093025819	6.90119423157534	6.04223828630919	11.467258253257	20.215317516038	5.98691253599712	15.6794247058507	13.7732160365809	5.020177669561	6.24619662815351	7.38641505864746	5.76110958100619	6.38958547459376	6.90196014637797	6.88635386861686	5.76742530919813	15.9239625676973	6.97094322631947	5.92906658193949	5.88241675011227	6.16575783433132	5.93089334094832	5.94650756855161	6.96349624226465	13.9246345138917	5.68047989806842	5.59726509305708	5.75319335851114
Atac3_OG0000828	19.5996784702718	8.98947787934336	6.79844133846543	10.3826172858866	8.79481034667653	15.6493937793349	10.7745759556066	12.4524140105033	19.2032132446934	17.0849619390691	9.75986979401734	11.4280311402036	19.4153163960482	10.2286473328904	9.49554707505935	10.381604095617	9.06107795775419	17.3644844532026	21.3618337212196	10.8512991482541	9.16691765304746	16.069931908634	9.31229213028078	7.80551619935453	13.849748643484	21.9957767897237	14.0803221148054	20.7836461975429	17.3419593699097	5.53869386145066	6.43979366694842	15.5098907250467	8.02639566566173	13.8011975696193	12.6307402880307	7.07761820305763	18.3590809875945	16.4183128292023	16.5115106513392	6.35950612179188	7.63464323997415	14.1182167424475	6.02549590381584	8.68600848434036	8.62685004379093	13.3080001437708	6.01500307997397	7.51786192396437	6.1996952321682
Atat_OG0001330	54.5291076455084	14.5712632219588	10.5780846330697	21.4058461818803	17.8646730661194	10.1075398668669	22.8753999947582	7.83849494653653	45.9796242125109	8.29008316301422	20.6766231769042	22.627376861326	50.5882191653139	21.0681864735652	14.0664563831387	21.8273003639457	14.7546524314964	9.7990676042934	52.0212087760214	28.2725509672913	23.3094928603101	48.0214518236804	10.8549610812715	5.87077185617026	7.99935369844473	10.4995035974073	34.0972256856951	9.84989881238816	9.7639956105296	8.38217308054226	10.7861297360732	38.5518001156554	13.4678840907468	30.0352876015919	30.6831549560237	14.2924850019891	29.2583023920646	9.79536818024228	31.6108621904062	12.3879671149566	13.1755161733022	32.6114620741043	16.1288668800885	15.7864009082012	17.6605276322888	8.76497877393825	16.8464461331398	17.7109725365162	12.7079034460474
ATbp_OG0008714	8.98098036591156	6.58154574062164	5.78350903813352	8.22529779600033	3.93918889856869	7.20247205082467	6.02192510232954	9.69524550474726	7.4536259991043	10.5212930706612	8.75006531813106	12.8247140912292	15.745700457245	5.3587381419263	5.3014246313856	4.08958619732762	4.14200118629391	9.90580536359028	9.36539668372663	5.00083570263171	4.86807044142374	14.1223984780261	9.1068397432595	4.72429028046249	7.72243100411885	19.9372111943562	8.58595656362233	22.7081436128372	17.6899301696649	5.12884634166532	4.91847357144399	8.67427809530038	4.31790584432343	9.00613208972806	7.27781135074359	6.59369565906533	11.1702253620729	8.61202404188177	7.00214413880927	3.9504843968907	5.10072758487882	7.38260516864613	5.90999904105918	4.89133029070535	7.05124196415076	8.47766452709941	6.37958784559865	4.96600119515458	5.66900828302987
Ate1_OG0003045	45.5957249178976	22.6695114239228	33.6310142502541	42.2462526077861	38.8590946572039	25.9102821894254	38.826443768001	31.954240977987	45.6981804197742	26.8638048876777	44.0254151273969	26.2356539754167	48.8464692576496	39.8649549482924	36.3803560006901	38.3822960419252	33.7927529783157	27.2068485797334	47.4499616662705	41.168434659663	40.622167204012	44.6096581188101	32.3219822502293	29.5711182270178	36.2431087134088	54.2666823646116	44.6489834229967	58.7848772165107	57.5465536225733	39.5735996205392	53.2547367053736	44.8433354433507	63.2770879066236	46.4900947425122	48.3110789808373	40.6851572950519	71.0035916046149	35.9448484018879	49.8657282066821	53.649705665632	70.1364765456338	48.4145506102535	33.3960391571154	45.2389637469839	42.9771753205267	27.6131630590431	40.9846126184718	48.7639673384341	40.5675647320336
Atet_OG0003384	182.823701343993	16.9347678354354	29.3964827855932	53.5046904731017	36.9790319464438	15.7627119295059	63.2872699698098	31.5798178754909	130.612190072527	13.1308164104982	72.075270705246	36.8645827037796	172.813975775403	52.4665461132417	43.0989191758614	54.1226729042767	34.3027475941515	15.6057107168012	172.979550525438	51.59115427803	68.34552656122	123.111564301966	17.0824342998129	32.6937918976018	7.07999359312647	28.8078618402832	120.911904590198	16.0078546124983	19.1317135542103	36.8016680137713	44.9128351315896	125.586637432053	28.2851144562243	151.824680013962	108.33057223201	53.5328545592197	154.847055963457	7.46078574583933	157.216284663278	26.2862493237982	30.0133315964553	130.285510223532	28.2502060701599	33.4801844728019	60.3809701140991	8.32808256243077	46.317811704564	31.3920996241864	31.646543711815
Atf-2_OG0006059	31.6134678323154	14.2470224419582	16.5962747586741	29.1624438949631	22.5330528727025	16.4827021788954	25.3508579720741	23.0390485030891	30.8715006733288	17.615209977301	25.6926187994495	39.757166472211	29.7803434129444	27.5966083078968	20.5661533034425	26.9108782403537	20.1186105380007	17.3179618075268	30.590536427244	19.4469347235609	22.8191779465923	28.3651352840116	35.9985786017929	14.5585886311628	20.8014731323071	42.5245421580493	19.7284711451967	44.838342228017	40.8786097032861	11.8786803198274	14.4644870170913	23.9946404889688	14.7294172652769	24.952328913285	24.1011034703096	22.2867657468351	29.957887235522	26.215090968482	19.6116638756422	13.7030192982105	16.3632263727084	24.415524423129	23.5606228434501	20.792707754325	24.6742204936501	20.3468329349919	26.2881017618619	25.5643420658947	15.9665378045194
Atf3_OG0007763	10.5041212050661	23.0513698502838	15.7338755431346	21.2099901603933	39.5815345114157	6.78359645330611	31.9457452004432	26.3569386519084	4.18833643516864	5.77055672537317	32.4017845118872	16.8432363132667	8.56897344633596	26.7054834007864	29.8906820414823	21.1056558601847	22.4129520075518	10.6062158438441	6.78903186203407	27.8389773737508	32.5238754941409	7.04107901302918	28.9710012578401	39.7688041237546	7.15271210651822	15.1582271064638	6.76105906614974	12.3573380422391	32.213364860127	28.3439697785502	40.2802600104679	7.12747515188759	40.2883191854059	12.439870690846	11.8264876945045	29.1028492457231	18.7795880049768	12.9319733914048	6.22345129344655	42.334555674064	33.6603374411704	8.45223321357815	12.0337511532169	22.0569633025513	24.5502383665121	12.0519674283672	29.8954099035206	20.8987240816333	33.9798980120374
Atg1_OG0009929	2.11170665151087	0.968453410148354	0.689544740808025	1.10208570829171	1.18178835480631	0.433048152970452	1.54557625713475	1.77458153822605	1.35498428628748	0.42095805254039	1.36708442263184	0.994346481802177	2.47404101302989	1.42586036030629	1.23957086298203	1.49317122851522	1.07555687616594	0.449029695750728	1.85473361745098	1.63716961305494	1.45874361534541	1.88623445055585	0.410325798373956	1.11306062583104	0.448827494329541	2.24374444359674	1.92127862906676	1.86716613213117	2.26958179786792	1.03494411666632	1.96003234986721	1.6803578784967	1.23074080762973	1.96829653510378	1.26840168236867	0.984756089600927	1.58647981517183	0.985738872404796	2.05977405830372	1.26817370826126	1.18565237334113	1.44014212374598	0.842581387401344	1.00802691120865	1.14017813523114	0.831376128153651	1.06866278373304	0.782464031895938	1.5795629024749
Atg1_OG0009931	61.308595778014	25.4080010587045	18.9835720637367	31.0667844480959	30.7204230503941	13.8741665240701	40.43309914074	40.2686420432293	46.5527089448858	13.8123767467493	34.8888639636163	30.2192944804611	65.2525370148909	32.1284426381046	29.1438855844317	33.541806468253	28.0884401595574	14.776411595264	51.7758587664416	42.901390655959	31.4932039476567	55.7088311555506	25.2102777849471	29.772525649715	11.246688406127	37.7818608066168	39.1699818578051	38.8387290287061	39.8928336163252	24.3101503105234	36.1940513135289	42.0901006405659	24.5186133049712	46.5684350916651	34.0872694331318	22.4012431241513	37.7094849849132	17.0974700985936	41.9103399285959	27.4971468569272	25.3001386657638	38.641184517311	17.1236749685438	22.4837762320279	26.6643537029751	13.5376068523834	19.5545783818614	20.1854221505976	21.7234121344797
Atg10_OG0001598	14.6901079443074	7.97188419894454	9.7519604941271	10.0019457098532	11.1917909668705	10.4295670511785	11.880750470081	7.38153230599341	12.46122661268	10.9503100553773	13.3680340624394	6.85634624295089	18.9222470659759	10.9270549138866	8.97976372254615	7.57335593376865	7.2177210823085	12.7287236647406	13.9022111446287	10.8273384983065	13.2989601119999	13.4420700991105	12.1816650063354	5.77037366089008	7.05171986574299	9.16613284660527	8.32717974777495	7.97888873239416	5.21342653557911	4.71855972333843	2.38028234154881	6.80908411059311	4.76237209932149	7.15342244718416	7.5190421764143	4.44755219961162	8.63297126285809	8.75372698848927	6.90284472631446	4.06263137171033	4.29650382515302	6.47190138486558	4.39335656326498	5.25129323071159	4.27012409026605	8.05556850680794	5.08302835784134	4.9006343233623	4.73371276582165
Atg101_OG0008681	100.690295846593	50.0121155008785	74.1367737085649	118.779616987912	98.6413290180123	31.203947771919	132.366157942736	81.3133426152824	73.4733790094372	30.4730098607051	163.308589560433	45.6766398597298	108.40128293693	125.554581160682	87.1100961519962	117.452929440861	88.804231649476	30.2786443926206	102.89106469431	108.245568713897	127.733919729062	97.7955384077601	47.5488787738288	61.9681834851195	19.5922651625097	63.1470855072079	67.566088061025	45.2835617551451	63.5783723851111	45.4041162820404	73.2468996972542	67.7099346329733	52.9831726924942	77.6408046096817	67.7783578300761	85.1326577135415	92.8624801258031	31.122537792096	78.9771148287863	52.9249538811044	62.808057491222	70.0781613368763	52.0938339208906	56.7571626083605	87.6555089510065	23.6401464082715	86.2030963851867	58.0295102087281	63.8406025806651
Atg12_OG0011904	44.4360181749587	36.3150820670454	31.1645212171674	66.9738802872347	35.5542372724264	19.296293252649	50.7259403664817	28.5258246712184	50.308583167826	19.6618716131376	70.1563350501118	43.6398276046868	46.0918459286755	64.2930802566498	28.4063148380617	63.5476754557049	43.9214302171846	22.1157083117519	43.7091077574124	40.6122126364204	60.8109846406189	39.6555534862236	29.9675072650446	26.0584156193836	23.1917887409867	36.5482161280381	38.3663941396015	40.7569178085091	39.5119767795946	26.7676554813075	25.5832815213671	39.8928411284414	34.017203605137	36.3767528776454	47.2875128887058	57.7968613512929	41.4616678419522	21.3598567039389	42.6557249873264	32.5440913675561	30.1470898800533	37.5443043300737	44.294340681418	54.2694202389571	57.7172079249869	21.8353292231594	35.1356412516247	49.0377454784222	23.813149442657
Atg13_OG0004817	38.2792772735693	28.8781752785869	24.0609009486672	32.3287879595712	34.6905842641708	29.8900091737082	44.6216634938674	61.8961517065415	24.3008737251008	28.926341990633	47.2788193867539	43.6937503332207	35.9626217815555	36.120828567864	40.0993225768526	36.7041445865945	30.8160111473786	26.4843150721961	34.8273667682664	37.8939737919969	36.7720331415121	32.4027394851715	30.915286254469	34.7169089060279	19.5784611554905	91.7483354335627	34.4924887742066	72.4479815176601	76.7674675508612	27.9123402449604	47.9995828009334	34.0249422838974	36.3856354257741	40.1772332001956	34.3007440680899	40.4407343481936	22.9953305929335	36.2099033436602	37.771714444783	46.179149571823	38.3942519600541	33.0707747404342	54.9669719945878	42.995573686634	34.5785805597403	31.3206246534335	51.2398887726812	41.1423056535292	44.6943876522855
Atg14_OG0005089	37.8523695066362	23.0715076840254	30.955261649328	48.154510373457	36.6321301543903	17.4408113327065	44.8191964147166	24.7125722349078	26.7630805488274	25.6122268656932	46.121206803707	42.8550576575112	36.1434607119235	42.6106856353589	33.6736545896011	44.8501886148378	31.4639188391057	23.9299082609384	36.6254954505021	33.7966047137014	41.1684220511779	35.6635142965764	34.7774780158683	24.2119541776172	33.2205246166256	37.6010381071642	31.5725077518008	39.6687140532217	39.3887435165785	34.5028348408961	42.0974757386789	38.8376593044577	38.909593322116	38.4107961619586	35.896379670987	56.4095617584784	47.2805047606238	33.3693628291627	36.4082619883643	40.2277743978449	41.7627417600128	36.059436287472	50.8507653280032	53.2797043683378	53.3658235043783	29.2096383157495	55.4146406552067	57.5353570908747	37.5559832758912
Atg16_OG0005703	6.23933886785015	6.31392597577663	4.31638967619417	5.8903473399123	6.45327039838495	9.05482682516636	5.90686919576796	9.99089928914425	5.71700400874936	9.81379862483387	6.33881115969161	4.86188950791349	6.50511916412588	5.38611027692527	5.54303274044945	5.61180503037082	5.22659410287099	9.14275410851197	6.09655512763462	5.76582129146447	5.13496888900707	5.5470129039021	6.33379611888332	9.55319407506157	6.03344907614165	11.5703264166375	4.71649995527426	11.7208489567676	11.7900290045873	4.08287331313435	5.22779924018957	4.93918312443142	4.70497063185746	5.18001473667467	4.84411410862107	5.47796793090943	6.10626649414484	6.40365562285556	5.21665036033698	4.49985616990656	4.97997582868933	4.75210424266768	4.66868068768267	5.065642520589	5.51988587175877	5.8144286266627	4.97859019578461	5.48713816603743	4.58266867888821
Atg17_OG0004232	50.7820542278261	18.0192242469575	25.3201158399994	37.7853477140368	41.5248260605014	18.7489228355734	48.726750121853	46.6907020303671	29.717821035566	16.0178405749903	54.0798222674005	37.2496418273441	49.1071267096353	42.5491776852802	51.9068176120611	37.7236539139265	34.6769708295082	19.915486660129	39.9287952295979	45.084548310642	53.5290644795288	40.9095002168392	45.3393241948398	37.0062714858171	13.5258918562836	54.8141338294533	42.4109103448957	49.1297819705701	50.4762945218069	29.5150533846503	41.8092012231198	36.2504710694044	32.7953320735514	47.26197225167	32.8010585648239	39.6555353389409	30.7154116839135	24.0570127159642	43.6757868136443	32.5095613300517	31.0073813294372	33.2102883318309	26.9723262328674	31.5257158418765	35.7617843877549	17.9573999103529	35.0292365580575	27.4036363808427	32.3032531424861
Atg18a_OG0011152	44.1353087359139	37.1798563397595	39.3805804561898	54.7507852210631	51.1783689018319	39.3194732186897	55.3960660855753	44.5419080651025	39.422382933218	37.8084105452977	66.437857640888	34.3030191984606	46.6543988922948	51.5389006366616	49.2887797175144	50.0157436336793	42.8009159646855	38.802556258697	39.7231140861984	53.8628067900486	61.3755446021758	44.1393057096649	54.4117893014816	40.0607226520539	36.764940646886	49.7821958989886	34.8516035553022	45.6698382521486	45.1454412480411	34.9427945508569	41.9637514426081	34.8992192401783	36.1450714206415	35.8082466240611	37.4590949845984	50.2299653489519	41.5638426558394	37.5250280752038	32.2808300544651	36.529130568595	39.2447000954857	29.4929997939324	32.5176416268395	40.9659177447739	48.1804836099239	30.746722535934	44.8072704827291	39.3436792293447	38.5842856782226
Atg18b_OG0001271_OG0	54.23769818936	35.7535904032804	30.9233224941059	39.5620129062216	36.3579499870132	23.5354687529162	44.3693284824907	20.4229347031971	38.1560440289538	19.6706250709183	44.2303830586465	30.1791762414041	55.6830825335612	38.0847120775672	41.2716674195875	40.5455598866802	33.6862647837454	14.9744063432393	51.0137986619601	48.8806422089288	45.4232811594329	50.438084429241	34.3547126694315	28.3858776722572	14.9062295425591	22.4490135824019	37.7928518978183	20.1333131941354	22.9752071225876	31.6280156866287	36.1501194949276	39.8023337019513	40.2882864651774	46.5242579417042	40.6181931875602	46.1296715747546	48.9013879824816	20.4611600318718	41.4376979976326	43.9156717017939	38.459869439297	40.4135777281568	36.1521464113115	39.9607125926572	44.5738408559345	12.7526341560996	42.1874489867701	43.5486721485116	35.7581877380906
Atg2_OG0011112	38.9436913181713	28.0982842004427	38.471756552939	45.4973256819712	46.9627843295749	34.8571089244232	52.2441172190085	58.0336042886154	20.4805276467387	32.7540528379652	63.072693555781	27.7134784056097	41.3851960490144	48.7603906568383	59.9510021854551	42.7018056155624	38.1968621235454	32.7708681699454	38.0093136033609	39.6487260705802	56.3310338213184	31.3179827365144	38.6028640919651	59.5145338578507	26.8261231256237	62.4884885314884	33.4490545573655	46.3539528294012	58.7930564779316	39.0755868342907	63.3299362387836	37.0163951494975	43.4134825748969	40.3251753254676	32.3721932397138	42.6268331657322	42.8640361453677	38.6407120320295	37.4500170975001	42.4434402129923	44.9868083799465	31.9421271147367	32.5283269159651	36.6013626084645	40.0356889159581	30.1618511341897	39.2787026919875	35.9205139708837	44.1787228428473
Atg3_OG0009922	62.0208600255948	52.4194523982113	50.620676868349	38.5231190231065	52.2614862653759	47.8402030681452	36.2754772498592	51.4000191204014	57.535247343077	44.4477318809959	32.2807640712315	62.8319854920422	57.0802974208852	34.2281169795054	56.292675244307	36.7119629738685	53.0888834662832	40.6332728612137	63.9148452552814	56.6645628434098	30.9172406022561	53.2470379874908	57.849828967989	59.7495963613982	49.5872936433125	55.6597254129701	51.5316155769265	63.0983547714844	60.028196252323	38.9145965441665	43.5170666184519	55.2018988932188	53.3017371374114	52.8133830134244	50.1908852762349	38.4849414823537	54.0294800124452	49.9182312177194	54.7489076159449	49.4863941396008	52.6102509202411	57.4301755542872	39.3470944951754	44.2966231706283	42.8613038631453	41.3760302406821	37.3005554700472	45.3784226661079	49.5533917382531
Atg4a_OG0009014	71.2373375700236	38.5818655299629	45.1451476449665	53.1068927138983	59.5781385618473	72.5095806236807	48.3638571940849	51.327274953956	56.2172225128307	69.2671851339693	47.5602223457345	44.174166953696	70.3325399732624	48.1366278849058	49.9424248377886	48.6511723766333	53.5412468967073	59.8835200917722	77.3042153908071	54.0673371396879	45.6179683855324	68.5641612462548	30.8185525622921	54.3724833805315	53.3067132257656	52.4394639050981	52.7350644977377	53.5974900051327	49.5491037154312	43.6819660271032	49.5075319225641	63.0292285342509	53.6694414263997	61.1606110239021	55.2721231898679	55.5990495994719	62.1998053490254	68.3710320315081	59.1198547046701	55.8076303400978	55.2820176134843	64.1164488764484	52.5765407448173	53.4641228449468	52.413640100984	50.9282250193651	55.8150002159334	50.9901737760834	49.0343203113999
Atg4b_OG0005256	25.4702318374316	9.89439063644445	12.6603569322228	29.2201430905586	19.7137538502475	19.7219493557381	27.8579878466741	23.2055431253289	16.8203874087825	13.5253195992056	29.1175466396072	17.5810694812904	25.4952717556135	26.4513028364276	15.9068027815377	24.2280454013165	15.2855537730764	23.2535713684604	23.6672994963384	18.7538439439568	29.4242912567362	21.8266013409186	13.8404838262866	13.9553550530302	17.5283471530239	39.5983214460106	25.4588077891878	36.3066881906816	33.9959709888904	12.3600094323332	18.4746033230239	28.262244542872	17.4762957311858	28.7094792810949	25.7359085875644	26.0344519001656	32.4226829834587	17.6497910011816	26.3869275125635	17.076911208235	19.0925677454479	28.4158239666325	23.101527194454	23.0109275188586	25.4152798018955	22.1647330154148	28.6991948797684	20.8493749118274	18.3764344449687
Atg5_OG0007974	4.03568699367377	2.45231802387771	1.88320131635583	2.779673472448	2.61021990147497	3.05176593360704	2.86492633726394	3.52099265570176	3.23309127834551	2.72673991481881	2.79159431417174	2.20526351595572	3.5070361515406	2.59566341126402	2.35979916096017	2.68779699566247	2.24600865597658	2.94937016763837	3.85674036826448	3.05434429707388	2.81423474433499	3.46552475807732	2.14962517692735	2.51249157336536	1.71751490875239	5.13384785590711	1.79075487499243	5.01357663458671	4.32292586345217	1.56947249724336	1.96219996305663	1.84450792742964	2.00990534550435	2.14829328211344	2.04264377626243	1.43321588446501	2.00725783521207	3.36839503646425	2.01633020321555	1.74914964141783	1.90075745260226	2.05981121359471	1.32330970523852	1.71305446622469	1.74372414219917	2.77700160234691	1.62908158840179	1.64187114952709	1.69724155189124
Atg6_OG0005323	46.8510742243102	28.9447594434352	23.2444336590965	35.814864464679	26.4948586805133	45.6684507682381	31.7206134888186	24.3867080950947	42.4530367276437	30.9831152755965	66.5400804002656	37.2184747227045	68.081410793691	51.3535353449832	23.5196718430642	39.047556583544	26.7342267183042	42.5424104623087	45.7869489631046	29.7311051154582	32.2667804014371	45.7049216286836	27.9302340636069	27.3975887642751	25.8448848237744	35.6627988430037	37.0894262977278	34.3492184348687	34.1719984540978	23.7161639473518	30.4934090005866	45.37636537023	33.7208879733996	42.5797501082284	43.942926701057	42.7171573819302	42.6995435218486	24.9799332171247	43.3533987297227	28.8207617843408	33.4724582848197	45.38413743269	35.3155825114523	35.7707831100238	38.3287937061765	24.3037320268096	42.6947383915278	40.7458756342961	35.8662365682677
Atg7_OG0006714	12.5777743505303	6.24030894935991	7.4381593501456	8.47000914512238	8.76134628864635	7.94540525186756	10.1972213727578	10.6800962629871	8.92201077343006	6.99716029754965	9.60025713796143	5.56071902206382	12.7571902564528	8.35372403051442	9.29693918942313	6.76432951958706	8.00402690552511	7.84788155587363	12.8261072999403	9.41414152763183	8.51022940490648	9.78516051424139	7.85516314751809	10.7504341667043	12.5243012819565	11.4744565576838	5.99863317342697	12.5358951732682	9.77780372944247	4.44137061109257	5.60154535623254	6.56584252183736	6.29604809302349	7.07736657184697	6.3634492542251	4.07017141363231	8.17879861981385	14.2235749811152	7.34439698024791	7.00130904021811	6.79183664241943	6.16576252747464	3.8276602722024	5.19351729449198	5.02720737346382	9.39144711619553	3.18477171617784	4.44040486118717	4.35924358006987
Atg8a_OG0008043	253.529365060725	283.411914816378	320.264995635245	392.749351558551	286.967207445376	246.24362733903	407.424503122619	206.912045533871	246.270380371327	202.518365108216	484.927957392699	361.62933678934	255.705216472208	387.198408204958	323.505949422707	338.124445556871	270.487470326372	182.033914337762	247.104519261192	304.344786135558	368.332683938374	275.823901852568	384.793084819507	268.839210863613	120.835649820069	169.527037199513	194.707716351386	150.028297734098	194.722498395527	178.855675447476	226.801175024758	202.563005734075	217.61485361828	215.936569863202	226.473243297257	256.135416599502	154.143978193224	151.233549314623	205.71111542738	209.432349606711	207.492078223069	186.513314029802	277.233271741051	231.477598495169	248.950222925459	106.648325282658	285.925520738239	227.60439361712	300.815271914353
Atg8b_OG0005571	0.505447070563391	0	1.65045826329356	0.181031993885177	2.18934215375849	0	0	0.437247346227071	0	0	0	2.10966017425972	0.0832372431953203	0	4.07644890903799	0	1.05487476240379	0	0.167750360841994	0.920928242631137	0	0	2.16664799140394	0.401056909690592	0	0.142151909998725	0.0914415263473451	0	0.148663027213092	0.114276781311458	0.350686164500746	0	1.18170714105486	0.557953002055313	0	0	0	0	0	1.83084676701494	1.10264935095711	0	4.92922283341247	0.728161123963907	0	0	0	20.0463603130929	0.328195880199963
Atg9_OG0006487	33.548443316723	37.9859526443782	49.0783964325883	59.489096907433	51.5081460879822	118.947218391328	64.2297620022181	52.0332959419482	30.3572211670598	115.540012207566	76.7823272968821	26.5786169771178	32.5785385994026	58.3475123915314	55.2377582396749	51.8541726428332	45.724083184388	85.4146321176823	31.7511032809617	51.4359088519045	65.8034834901438	38.3775965489896	34.6491560807175	54.2694127869194	51.5111150721374	46.6315416923606	27.9610670588784	47.1074016546433	44.7158696942063	41.9552090302745	54.4421955087134	31.4387020442598	47.4231605434167	31.6861004036741	36.0392403883319	55.7169424631204	33.9328712214837	67.4159866309776	30.3747924316987	43.5065503384562	51.6059019847235	30.3349217453419	41.4332380897468	44.88480457626	54.2341792382073	53.892610623709	53.1190296475057	45.6206267229584	47.4618848635884
atilla_OG0011822	277.515378915727	785.113688738705	459.208797524251	395.774161833827	592.706059190688	114.846961952951	371.816481773324	315.615418131288	342.023300158355	124.760185348727	356.693924848559	284.125306047865	247.385149283852	335.602560678149	456.72618588327	417.622998086626	504.741127339559	104.23561052422	293.657552233624	523.548159595034	320.196411507862	273.380880472077	686.41777931691	442.376905948373	45.9427263179269	125.470841351034	193.824011081773	132.304218778025	169.548244725306	402.571749439573	348.468027073636	226.743112356614	596.19057964813	217.610087210195	220.331729425933	324.294592180713	251.631943538229	35.2414601980876	235.998701603138	591.873155738824	604.945120715895	274.444178745585	222.246092959353	343.074564147111	338.040095423124	28.6256786399915	225.521314262522	349.265967366167	408.11020483732
atk_OG0010362	0.0063784368522606	1.57819502885331	0.108304491209084	0.0137070867572545	1.45291702559673	0.0515841817091723	0.0276647868523857	0.121391545191117	0	0.0662367563639822	0.0325690945845607	0.40403767698767	0.0126048450268588	0.142570903922406	0.0957891549570914	0.278056505586969	2.60912898773178	0.0732075136680311	0.0127014496182393	1.33481899165002	0.0149542185510808	0	0.050477149800539	0.161955073619739	0.205124158663178	0.107587270373277	0.0553658081333705	0.0307971066722623	0	0.0605430407366162	0.0663539575315022	0.0250762764384158	0.469545143544798	0.0422285148952589	0.0419209264835978	0.035706879461653	0.039492444631926	0.259040152765729	0.0419841163290561	0.500973429839532	0.398723251260213	0.0213824005612159	0.0904404445388182	0.151554338052701	0.0349820506014534	0.517388803113401	0.159183098114346	0.527163789421795	0.111777354975066
atl_OG0001399	191.747225453718	175.357553884221	212.461593691198	332.400488432734	278.127245776208	217.665369556359	412.654754881223	188.387079064243	143.514052221999	189.718711572483	461.816475029362	225.706411045124	178.648506783226	388.850600117019	337.066206382203	424.80815847748	252.611685109265	177.534985479308	167.464149504174	294.020955339412	432.878651487714	197.347889912606	289.125218307071	207.155990289705	89.6007143930677	185.536672930336	217.173625074945	142.690878818167	204.73872107787	159.278977791911	250.565264535783	218.409768152205	228.069478223589	260.843028460859	210.699347617532	291.908822733051	178.873762223258	161.131076636399	234.28761186611	226.912331616498	223.617288374102	208.612323092165	380.715247206112	300.548503916103	272.363526594559	132.483748910904	309.367434178433	269.47065024261	262.35978663185
atms_OG0004154	26.4242209961731	21.5669469296177	19.7277405965142	25.3678381108777	22.4887078554978	32.3365030277718	26.1905077074745	33.7776287412932	24.0940431009289	37.6398832536971	26.4673191632798	16.7877340026496	26.9467252755058	25.2299497530793	22.5764183714237	25.0978367221239	20.3829608349869	39.9075319970547	27.5148887148606	22.595354752488	26.2921211411928	23.9435003868433	20.3903949660959	21.5432247102185	48.3194693728323	71.0864543902913	36.9411102873555	63.6922788243493	58.9398719477566	20.8153871297751	28.0194805352544	39.7261757285847	30.8244523281015	37.8977691034419	37.4867422990303	41.522121493339	46.351112075783	47.6211451777373	40.8166950401388	29.3006996999766	30.6592652385508	39.9822820695962	32.9487116573861	39.1284711994096	44.2837368118504	50.3121152543375	37.3836700283763	42.8322415182887	29.8216995124571
ato_OG0004804	0.0322020132953093	0	0	0	0	10.6254045282612	0	0.557140229969024	0	24.2022865271936	0	0.33206279157551	0	0	0	0	0	21.7598221833249	0.064124213964944	0.804648722479944	0	0.0920439161360397	0	0	17.1537155165566	0	0	0	0	0	0	0	0	0	0	0	0.100688892683636	27.9108500338251	0.0535207964823761	0	0	0	0.0576461415550596	0	0.178378622629799	24.0079987976031	0	0	0
Atox1_OG0012695	50.1706164451347	39.4617306265214	52.8849360377245	53.418129691463	53.9765972416713	61.5293422214891	48.6578396833379	39.5585689652544	46.5689510378152	54.1102349096586	55.5390339325451	45.7622567442458	45.3806962887084	45.611817835481	56.4917410905152	54.201633386455	60.2568890890188	50.0007318352652	48.9887440334536	74.5727080121455	48.398399810663	49.0357302707282	50.8125094265014	41.9326031789041	49.8043805984105	61.2794096293739	60.8972644396571	69.2873552199852	66.2576683707047	49.0373258291941	52.3990907321687	66.531508866864	63.7934999533363	70.6669482883033	64.2849407449162	52.8312940021041	59.1704811104151	60.566009731616	70.6776844784135	60.7114378313963	63.9873310379844	77.5683655621893	59.2021473301641	54.6160546414804	60.4562824931265	56.401980901407	54.5724699352733	63.9124785961283	51.4354882519711
ATP6AP2_OG0004869	888.887325534649	665.355510008875	464.403579961104	631.382805359007	478.344160026422	242.528159435452	650.109051324463	659.907928480388	796.600264955741	245.908617844062	649.208719432936	575.331359734273	798.24894306893	598.302162740865	540.850722888685	643.897816461079	444.108513881166	229.807302536336	733.79317744349	528.439699543431	592.062963264887	894.205110107595	452.688787933303	741.884123078466	167.981836770561	510.784722708245	477.105611200472	435.358640951005	517.853631452151	314.764219164184	401.330626912326	612.270591417078	418.096071440039	560.641741712073	590.05687809659	493.316219762202	354.776930655582	194.777522104198	559.443971662101	421.63239915125	412.491952499075	594.372196293009	481.67872925829	450.815522068932	465.687617244693	190.773676905498	527.416977621748	441.664712773742	578.147095462993
ATP7_OG0008369	25.7254807915893	15.5427813199747	15.2417949234629	12.6017013983065	21.9487811826528	6.9904013468652	16.0454348026268	35.1571786745118	16.114729664823	7.00180437036177	17.7743255226885	11.1483477857566	23.9059567417045	12.8310322932077	26.9774952597352	13.9728485900947	18.8569466156629	6.95374416252033	26.5642644262378	18.0178458223381	16.6236009129244	17.3071710499444	17.0864270776002	39.7933768545974	4.44675234574222	25.1988634241481	14.3877869243769	20.0347967949362	20.9004886501007	7.88178196551732	13.9430127888647	13.4848418212032	13.5604082494879	17.1423812290541	13.024591843557	11.6792507449945	9.97686879593742	6.20075846445283	18.0163193946886	13.2284335932758	13.4116594996964	13.4155386020887	11.722100964963	11.1964376853052	10.9272377248486	7.13124514490447	11.3782652234918	12.4544827154317	12.6784350938638
ATP8A_OG0007260	104.722067631126	33.1015369862608	30.1841438985824	43.8157261813618	49.8641877490125	17.60476140662	56.8905887804735	35.1843182051473	61.8570069800669	15.8958732989285	54.334706986017	38.9926185200576	98.1361063839716	47.6456921173336	45.8002375025685	44.0474119898785	39.4728397449545	18.414423383566	92.9254153375665	49.0934386805995	54.2491571882404	75.7002009265811	35.7378769411567	43.6796595990902	6.6240350495558	24.5073323433599	79.0899846757372	16.8575522553198	21.604744153225	14.9515004124055	23.7982643610129	76.6403492693718	23.4126717547264	89.5191295394886	60.5824632997181	26.6052385171941	57.2492917807058	11.3031195507963	85.8423447882465	22.1221630536943	21.7889932078616	73.0458474634243	21.6868295633949	24.5747057280932	28.7518027781397	10.3328519569723	27.4092071833294	21.7086960168111	20.9977159434083
ATP8A-PQ_OG0007261	26.5939117334024	0.756687398561788	0.654500976398415	1.57680566504917	2.24345596838466	0.231571805400519	1.28073838499456	0.681188940796634	7.89523182527682	0.511070606505015	2.1474482208958	1.13362918643078	26.1708834591108	2.70012474686498	1.49311407749691	2.34047210072411	1.94219117052905	0.385128876371981	18.9233039094893	2.23592235970806	3.44054093263076	15.2693240559728	0.991384256088403	0.795209866319218	0.150939823213228	15.1210267094336	47.1064539960131	10.424488947412	20.9468492466742	1.52744104005223	3.8084517464781	41.4561259272469	2.87927489945483	39.6707445758774	28.6880378423192	1.48890362866998	16.4917562796584	0	40.0075364277582	2.98048853574646	3.27515130294543	30.2882526349645	3.49388829646635	2.63594326874935	2.31672666498579	0.507624747752082	2.66214251147173	1.9868635084763	2.28474824293051
ATP8B_OG0004954	165.188333822635	3.69596358983266	4.89600730396736	19.3552021323996	17.2114360323967	2.6525497709514	26.3815642352598	6.17761430606754	62.2464654050811	2.40470687578668	27.8572909119429	23.1870708294341	141.708582228964	24.3324372998442	8.82475665681813	16.9191703712279	9.27181239450696	3.43581640011852	118.859471636936	16.1867227798259	31.1657573320936	91.0470552511667	5.22729880482976	6.27217478975591	4.65507746936272	6.8781497463085	131.476301793756	3.45877038872703	6.04773927023445	10.6394825179955	17.2497339334337	106.334594175952	18.5489693890057	121.090151434527	91.038869545926	32.0742160503501	84.5624177765555	7.14569065633483	117.959672708133	18.0145586763354	16.9526148238976	86.9953572698797	24.5732362540229	31.191828367058	30.172421220247	6.06152698284983	33.200387718134	25.1586907915119	16.0757352615468
Atpalpha_OG0002140	500.882007257517	108.606186265381	133.180659507621	220.16650434545	231.976669321868	105.938208295332	399.202204273369	243.949794179212	189.868433511463	95.6704885780634	386.223457926789	265.935213233019	392.181914200738	370.808292208678	210.691381094739	352.179056511073	214.491070875928	96.6713368041583	337.054359624179	365.262547540555	420.845625727768	315.809877466459	161.733687793632	253.091946231075	61.9745211157444	202.383456777117	244.276612164398	184.510906289432	191.889094289157	110.778241833608	184.677566720213	246.164105571702	212.868165379378	311.473272180212	236.693375475094	208.363147598319	195.8548661538	126.885713376304	263.557991026215	190.634741141245	213.510414754941	212.655854321837	278.548079907301	244.293581714215	220.453299484315	95.2487056843204	238.528480908037	223.879979209994	170.635015148472
ATPCL_OG0006680	150.843433289633	88.2014399061967	70.7075222380159	52.3643201230944	95.2836594214839	65.8535698184952	70.8313888656779	236.781879979616	98.6261482693163	68.6961076360484	60.0642057154777	53.1886770389293	150.504969642868	49.6646487157935	117.437364776313	52.1115613551883	78.1621969437486	64.7676499859772	142.503457161684	102.160904945077	55.9408480625768	114.256554915115	66.5388396935928	298.961203223655	75.9225994809413	187.343030836712	123.691764827157	139.811149352823	192.14241335099	79.0143341272587	141.447292414967	127.301437917609	110.33837565872	133.103037006901	112.595526087264	52.8488629916954	126.584232406064	141.543732266965	128.092988038563	112.711646831891	136.471181262717	106.016943348237	76.2760476894935	72.551638181706	60.0228876269172	98.2388869941311	48.7587531656479	63.0530354913141	95.1801816410637
ATPsynB_OG0010987	695.621140133839	712.122238848512	1111.02052479088	1549.15794495705	770.22648262331	397.435218426714	1484.7950685604	542.735364154898	682.35029844859	395.773974141358	1526.86696474718	1335.86546380428	597.103213421255	1743.28202457086	928.822443743102	1606.65231812812	753.102296514941	485.721394971148	635.253187899713	823.720641976734	1574.30739717665	834.986503228142	709.442246177475	548.228177851956	739.231052854755	504.833012068676	567.255176452783	475.69701032223	494.392561404354	649.906683626169	1053.21957185246	743.149804539	926.01170418889	781.18629281122	850.903733496433	1748.62513522578	748.38826847891	457.291016737842	623.255186803606	813.897122044913	882.19659900711	740.561652210296	2536.80806309441	1970.48810090242	1535.71816037771	680.117615748757	2299.77341511714	1935.74177174874	1079.32474550635
ATPsynbeta_OG0005823	1590.45264569262	1589.97087154615	2453.22484040103	2750.06586535026	1677.87645014374	1059.60074575639	3324.89803857957	1459.1965204851	1296.14365626648	966.475626340537	3286.34261247493	2244.52119173136	1328.43211869331	4487.2338390848	1933.48704597993	3355.80606781949	1408.55635148091	1222.19284498465	1305.7070368462	1685.56031396574	3981.66627566453	1743.55896896641	1853.31241410822	1272.03691329263	1501.23653360597	1323.12631445434	852.854348903361	990.580045681545	1014.84677057689	917.314715903609	1917.86162992151	1144.80816926359	1307.68576378824	1249.68660697706	1403.51480361014	2495.81328311371	1144.28492711736	1153.05045223665	1031.5490975436	1157.49237330255	1218.11456433679	1089.40173925503	4578.70292576753	3016.7341616853	2158.50322234431	1603.92595034196	3692.9308448712	2822.06580740161	1885.15908709261
ATPsynbetaL_OG0001317	0.138615029957536	0.0868279681582011	0.253470378132477	0.625547826143233	0.466201093917983	0.0224203611592321	0.4509045884361	0.239823544445757	0.07090105417798	0.0719722573127724	0.424671385114868	0.224616759730006	0.232837270283637	0.284013121522094	0.416334499863503	0.528733924572675	0.327863600395602	0.0198866547072078	0.331230712498919	0.32471690633033	0.389978830323912	0.158482888328781	0.0548480120900857	0.28596572984908	0.0235052431932434	0.0986276788108067	0.0634438572836395	0	0.0257863037140102	0.0991092353491804	0.182484511091428	0.0191566571162662	0.128107925569556	0.0322598605245206	0	0.0545555037422413	0.0226272595441425	0.0258117341446737	0.0240548668425821	0.122141927990013	0.0637532446967696	0.0490043228961646	0.958632960618063	0.0947272377365601	0.0267240293925494	0.0197625830162226	0.0994955035432655	8.16242897531562	0.0853906866068902
ATPsynC_OG0005792	729.813370070128	1089.85722017333	1329.49454558474	1517.17670075344	855.484878889801	678.470624887495	1781.25106316102	911.665342674007	671.057939705839	536.039220207571	1863.61207486	2650.83986739902	603.988641994203	2418.73300589758	1119.60538537321	2035.38144196541	891.295424520694	687.909942643151	573.069458780404	975.919621835885	2009.77931390163	917.873408217023	1535.34092241332	779.524516242118	1324.09973863499	918.891959634824	696.160351604664	891.145707286987	899.430123220583	827.594185228957	1290.36358515541	866.326526605136	1118.61453495079	945.890627613732	938.992395951334	1859.34331244395	718.144673376617	920.490787188851	769.526182978795	970.645422466391	1059.62097733041	818.590231843127	3418.22569355494	2142.4375945217	1621.62398980785	1209.92943063096	2828.45636205683	2073.19745854699	1715.12443099568
ATPsynCF6_OG0005500	1149.53011171816	1339.5136061656	1635.66660418457	2688.07147582844	1244.78120206799	607.311532900698	2219.92227758176	816.699095314655	1430.44723185694	529.445917857082	2743.01956863757	2637.37512049648	1086.5525275059	2855.07148880101	1323.54857728598	2546.40723401031	1244.15396890317	648.739964026693	1112.35439014286	1255.12104210737	2414.48351510614	1469.44384811979	2104.73533061111	853.577915502644	1208.24576974995	752.185726140284	903.662787742492	794.180735847758	832.606641071922	903.421046573427	1267.33504948991	1130.78688876379	1335.83144879506	1102.20564250547	1241.29465374173	2104.72995259621	1134.09203683871	793.30650833184	1024.31417482337	1127.44658851517	1228.19950743756	1221.27176132926	3447.3767750594	2402.5524584955	1920.10341745977	1030.36091581078	3036.65882072883	2414.7635401195	1726.7222840556
ATPsynCF6L_OG0010605	0	0	0.0799820470297547	0	0	0	0.132796532069534	0	0	0	0	0	0	0	0	0	0	0	0.0609695086594397	0	0	0	0.121150227508221	0	0	0	0	0	0	0	0	0	0.322121976703208	0	0	0.114314594688813	0.379301933081329	0.108170861766936	0	0.10237357578922	0	0	3.25735426377385	0.396979407944179	0	0	0	6.29800394970255	0
ATPsynD_OG0004477	1139.25003576741	1163.32468121809	1839.28834276989	2427.55460143591	1397.29861451351	874.318792952426	2350.30090936099	851.561504216518	1275.28641469626	665.186132255369	2733.39948308481	3549.11242818165	985.582380349867	3165.47460442722	1434.09283798339	2902.86949811142	1342.14663722085	822.120241910806	1015.17166644317	1458.96436869115	2615.61081225241	1435.22369779872	2229.16237793892	846.627644567825	1414.73699785406	891.795841970321	857.930331369905	805.858601364769	869.590509863278	934.33463930869	1477.07769383773	1066.77826591486	1328.12693916244	1099.64243746925	1144.78352340159	2256.22331645014	1027.71894151029	1011.25144613294	947.572321521349	1147.85684269945	1262.01783998525	1223.73435140845	3709.3850937142	2407.88008015186	1978.69460129148	1318.4392673017	3332.29715526442	2428.14455218768	2116.35888735453
ATPsyndelta_OG0007526	484.347056979912	623.333413514665	865.801449515672	1148.99339118978	621.499221475312	336.566004919498	1202.35290627849	459.577644908948	520.496922017218	291.763851437556	1255.52015112807	1701.57047107748	440.381420687778	1303.9067322511	682.544094848107	1095.31185832477	563.213160607337	374.758774627144	412.361656205481	609.62276037285	1006.35491033532	652.690575020269	1225.90719654114	463.24711601564	524.792205708462	410.258869807029	327.0794345491	354.09917747073	406.637263936983	379.224229995424	600.245112216657	437.995375367021	523.281622745151	449.175999887262	504.768041148911	862.853623626621	375.731547493846	355.511334410182	365.203135177095	452.830185684386	498.821969159273	447.527857776303	1433.77628380448	940.75126327762	749.234979779592	472.046728925436	1209.45337679074	911.636283659273	816.287741804899
ATPsynE_OG0005568	1351.5021998423	1686.44722154129	2682.49992017753	4265.56746427862	1809.05053056256	873.552177770601	3385.72292681872	1151.48582968703	1571.9197799345	780.546474664906	3734.56593854212	1811.60292745507	1248.68978905582	4449.38433888204	2018.58979800033	3941.36457056676	1767.31469207243	952.156793377265	1286.51586023687	1771.65544093828	3551.16845226725	1849.1557006076	4131.6895572743	1125.31330564849	1704.92691128452	1161.08287578452	1232.87437513007	1054.76650294733	1126.40216034548	1407.86942258011	2103.45712446638	1484.642959462	2048.7509927427	1541.08592878977	1728.04980195905	3578.14106497669	1477.98636427355	1207.10734484913	1408.53891350458	1763.77051974667	1938.7726016543	1614.2281984758	5333.05208136816	4306.27058496704	3289.69933079535	1536.4842843248	4786.33664964574	4396.23962426531	3198.57293607846
ATPsynG_OG0009657	1086.22870982045	1492.81606951684	1502.52176334468	2316.41837934053	1014.13718682107	358.207055538887	2004.04099994283	844.178876449065	1348.60548848586	553.779340264419	2343.69841973634	1492.05580242245	1021.61797476122	2653.07681487657	1132.03502942035	2179.62130047186	1066.62512115393	677.741282222094	1003.84618954444	1043.83546793818	2218.76901612566	1243.06196054538	665.987404386403	863.133580012738	1260.52258290377	653.316989001665	1081.09902556244	663.114622644653	662.297617755644	1034.52472804525	1419.66255394918	1090.89603297228	1480.13387872564	1171.53017955522	1317.38269884702	2480.65204251823	1172.05763695583	710.710998478613	1086.34084952458	1263.2508755245	1408.37309290882	1164.39859967494	3563.60097317205	2946.58374803688	2279.65151937822	1114.34589237928	3120.77203218518	3009.447144457	1391.54122752547
ATPsyngamma_OG0005690	998.695678884424	1151.63735930322	1845.29760279805	2117.62266072714	1263.49371500594	731.255268814738	2257.32363361446	898.003551452221	959.649341140435	696.523005079033	2162.89146960108	2127.94825007374	821.996392268974	2786.50902900747	1423.19366871344	2453.83516895478	1160.89328546372	852.47608308165	832.376351246235	1284.27900014554	2287.79574172385	1279.37219432131	1762.62347834274	848.822353224007	1300.43616052765	788.653702763496	652.73255224753	769.503301299724	703.043270906372	774.090185541587	1307.86696780883	903.958608312057	1116.98915640313	939.854441489733	956.958798234498	1891.20478106056	942.452320152568	756.942139729956	735.385213192869	994.178339864671	1060.59995446901	903.555561765006	3104.51249003578	2300.98955943094	1690.74156634274	1129.07425522198	2703.28796605553	2255.25377348308	1295.70042908266
ATPsynGL_OG0009315	0	0	0.30023411623732	0	0	0	0.166162494901075	0	0	0	0	0	0	0	0	0	0	0	0.0762884806844245	0	0.359276979360388	0	0	0	0	0	0	0	0	0.110021794773266	0	0	0.284426851769854	0	0.133316350645644	0.151406032327204	0.125593326246344	0.14326885414876	0.400551918354804	0.271181067782083	0.353864419367442	0	2.15713088212683	0.876310927110819	0.444997734113701	0	0.552252967805306	5.39744456140028	0
ATPsynO_OG0012619	564.736391975868	741.97809632074	908.58454234147	1493.33505649753	691.239516696438	316.081336506072	1511.24878351247	501.656244248598	621.625563673975	327.77526572856	1657.14589763334	1081.97241749214	482.692683883386	1708.95972799868	780.332786729486	1601.70329719841	679.326253901123	394.178701723877	521.907769542806	716.065303300129	1581.05488266731	760.241223712499	438.01233629278	489.451977771598	739.800525101727	412.004999261935	429.074023488102	399.427764872521	397.089048998697	550.192528713707	904.25051715192	568.991794280407	814.024126913832	609.096286346189	675.226750498996	1503.91170922168	477.477916760546	411.369236421977	491.572984844612	723.043030904677	761.622097144292	558.30373974701	2421.81091893053	1741.5850631362	1332.41634383331	621.20373156344	1984.63154997614	1690.83442011342	858.11397707459
AttC_OG0000164_OG0	0.575383143219961	108.83335820153	34.2482694211345	27.9091803834409	10.2413447855298	11.1014025470375	12.2104800498329	76.1552877928696	2.52262510821924	36.5438651517345	12.6962626592068	1.63467722714559	6.05074181060537	25.7984964832737	71.0474387607739	22.0220971022761	25.7321202149712	10.7312891438895	0.327361890160657	27.2143692924467	13.4898337533429	1.46842298822152	30.5729619952283	906.575991995113	20.7930476628099	61.553141999777	12.8502312869412	17.579318004895	4.06019323979788	842.742196832429	51.0231532564282	1.15168561239314	81.9321003624997	100.758607470384	69.8614252513666	121.041749849513	53.1178797644347	47.5880568161831	47.5856411610754	224.628689803316	64.488433005527	10.2412312723643	84.6313363078669	46.1922843049011	125.164209497835	46.1666951659301	554.959941657557	28.7666272554557	606.175989928892
AttC_OG0007258	0.737163899774174	58.9347595577612	88.7330598547736	22.0112793786496	19.4547021380532	0.125508383079671	15.6497165044997	70.7509968016312	2.53024754413784	3.82753225912708	25.3578163800566	2.68625641407386	14.0308763682371	23.2702862926499	154.46869216027	34.4609206382699	46.9098661305428	1.44722220006652	0.309036288166931	35.7491555909048	29.7445685469702	0.0554488476977288	74.3797660137688	1714.91560399982	1.13204867409921	1.12154212068225	0.127314740529765	0.503598499874976	1.24190805810321	887.825104530359	22.3787228692624	0.10251267538884	6.78686226300067	10.5305283687055	1.54236762593114	39.8500677085202	2.30061210949714	12.6385170721383	1.28724377180689	29.608800585376	28.3164123067157	0.262235953549476	25.4416072381578	14.1935406778811	36.3954898912891	75.244793338668	524.442074759931	10.6439116525516	723.884401635151
AttD_OG0004890	0	3.68482889560267	0.983482948662169	0.809056565264617	0.431667679553688	0	0.204113188180951	0.0814215737315842	0	0.0610875640771988	0	0.901240085336443	9.53246268136531	0.438291854200762	1.02084762483678	2.22248533844481	0.327387400540271	0.0675164203022486	0	0.220486788248989	1.76533626895598	0	0.372424773451199	66.8407552318184	0.630938167772335	4.79842685262577	0.851494084572062	1.89456670370972	0.17304185161138	3.59145099851509	5.40857295185797	0.257105745348216	2.75098382676438	2.16483372715995	0.886489431302866	9.4270945658649	1.21474188215114	3.72406886475428	0.484268557239249	2.54090556757874	0.926950311826397	0	6.17221500849495	1.58919409289551	10.4910719823847	0.994642542319694	5.34140491047704	3.06502064735855	5.34822096737432
Atu_OG0002096	26.5762816527676	16.9511874199761	17.3972850445473	29.4630318114216	26.3345824539621	39.4802177867568	24.5401406312496	47.7466874851098	21.9632129192243	47.3871885079777	23.1317216589083	16.6884683468822	26.7451581053076	23.1670207390336	23.6343423154837	28.8400322494186	20.6536535436374	49.6443216599932	29.7856708891074	23.9896914434347	25.3486239710543	23.3582166093669	21.6649647755838	24.2970882354288	54.2910109553808	68.5763718709712	24.6476684967466	62.1916959718941	54.6876207590273	16.389226691175	19.5589091631143	26.3987167809883	21.2068093715779	24.1569552251988	24.1891666915654	24.6580568462189	31.750076325791	63.488569367065	25.7892447189701	21.7224143697468	22.8938131161299	27.2668762664941	17.8967808889455	23.7267734012218	26.3115382279056	51.007538632875	22.5640899747251	23.5725906088901	20.6727968093729
Atx-1_OG0012102	7.16867281795317	0.890958628489004	0.693575661556529	1.05962259107418	3.65306827323793	1.41103267992182	1.89185507254284	1.44371387452421	8.24533403686708	1.5755121003791	1.3557088164944	1.73211929145029	3.1855845436816	5.08680217651511	1.01264333852925	6.95834387823077	3.90519418674306	1.57807036109435	7.62846852376243	3.49488013612577	4.97982917660717	1.73463857872298	0.225122437683187	1.56498658126362	0.856329420972801	0.96244996420583	0.165096421634608	0.428561067536997	0.402613584921241	0.361069032223485	0.395724412560069	0.0498503034933262	1.13345164371129	0.587636287285188	0.437517001121364	0.56786701401525	0.529934932690311	1.14186348593376	0.688563064969023	0.572117664198608	1.16131066306123	0.573845509325848	1.61811713053304	1.23251711444015	1.04313683308449	0.874260203033121	0.776734847486764	1.76366283408863	0.22220743509798
Atx2_OG0011501	101.402041604169	26.288329564996	35.0280677996547	45.8292625650458	63.2654428439807	50.7962517593793	48.044571806421	59.239314899192	56.7024751936332	53.1463533921863	84.4697544946383	88.5629780238641	100.080049082191	74.3544479236833	65.3943174320241	100.798193696806	74.4130126266155	48.2706468488943	97.5004394362104	53.2483382838981	101.580841554435	77.6333492266849	67.3995865321174	46.1450744618961	27.7296441206533	67.232169122431	62.3717429643719	49.7655144310091	60.0207253183392	25.5727148091572	44.2650296346529	61.1611643885171	40.9507398956449	79.5198635119486	52.6539637290317	46.7422719548914	42.1826300806875	62.5441330809751	61.8568000200113	37.8934508525691	40.2933765677154	50.8734485707318	48.7548946806057	39.1782294612232	43.9884218322495	42.4124741837323	46.9981854553646	40.2843064671023	46.3618681888946
Atxn7_OG0003444	19.1484554394871	12.7821098106497	9.813059248995	15.9016937217505	12.7303306483856	16.6527440877865	15.7341675469152	18.0625465073273	17.0004386411885	16.8024452016435	16.8131979608674	14.9086622544688	19.7552724404223	14.9733176605092	12.5880567492806	15.1441226758468	11.6433520018032	17.6835977916881	18.1520176707122	17.6562302971188	16.6719574302044	17.2328047718098	14.1707689229032	10.9087298718522	22.1780067973386	29.4224350939949	20.7957395001795	28.4702429236042	27.7129869862001	10.3455250275807	14.0176627307345	19.7144796538545	14.5768044489567	20.401574963556	17.7592615214357	11.4240050045554	16.1590273279532	31.9049865881693	18.4441479868277	12.2356897783276	15.4594939478317	18.1511353125741	13.9769513004298	15.217588450679	13.1418176769471	27.6303562804804	13.5639516601306	14.4908260526167	14.6561799892726
aub_OG0000482_OG0	0.119029299729344	0.31066473124519	0.124374892805052	0.358107004297454	0.18196764009289	0.282369367709298	0.413006544703375	24.8086005357706	0.131913228564288	0.17510814620724	0.283629947556985	0	0.0784071871889304	0.251273643813458	0.172133557349527	0.331511053906018	0.154569789107538	0.295997046383628	0.165917023565033	0.161105100547271	0.465106159853742	0.136089911913864	0.172693454668237	0.314820455607586	0.314366366435939	82.3673631955617	0.318194137414909	49.773076320297	40.021056937943	0.168702221871969	0.0739576997082843	0.081520420568463	0.249215254915153	0.0392230287880422	0.0584059980690498	0.497483263807417	0.0687781687571009	0.313830988406257	0.0584940368196549	0.148505798843669	0.180866327172562	0	0.0945040736008958	0.0767825012743765	0.259938476398488	0.27632500651375	0.020161871627808	2.18548647194832	0.346073139039868
aurA_OG0004964	1.078895323424	0.896490934774206	0.230071101347684	0.52048332104749	0.26928583042194	14.6371772997672	0.668489113060499	19.5425886109373	0.506801759106139	23.9794932396959	0.562140220970342	1.97857362361449	1.21832880437223	0.574178151813619	0.293922470822209	0.99984066878106	0.336984460801596	25.3027169133874	1.20574356836249	0.447023033504088	0.825947943886987	0.944031645279743	0.479177578548763	0.419299931575435	23.500476516446	67.1878234772371	4.76705303262074	79.6581080478214	56.3466734664757	0.851072340465056	0.932758203888832	3.76005345731881	1.45369080155114	3.0917674924079	5.34049040205767	2.80251342129826	3.53912949904467	21.8088671029564	3.79930803185032	0.861562775231246	0.87985098834638	3.41908669782178	2.58242854563702	1.5494155878027	2.99150080968721	22.0314175744164	2.08511676504693	5.10601884810133	1.00387909571818
aurB_OG0009647	0.248603042858624	3.67681839800353	0.396867439881337	0.949762054875855	0.380055239607052	26.8963100718179	0.778736185342539	15.4842592826934	0.105966249450785	50.5565992264991	0.705221201126743	0.81382883960147	0.163760228460358	0.977581396543439	1.10620277741511	0.752597459924874	0.691783811576399	56.0356933543314	0.412538251527187	0.258832316640118	1.23045856790003	0.35529451867186	0.491843586677399	1.18355381501082	58.2533380213551	39.060357617367	0.749588599133581	49.9458865467037	41.1419541470666	0.224827145841021	0.229978970197953	0.253496017945229	0.145305022099817	0.396395958283862	0.454048440604728	0.56722404864612	0.171098154596469	46.5499194371168	0.181893141668365	0.184717538924027	0.321384110343377	0	0.832631678656685	0.537216698794024	0.505190664331979	55.8519416472017	0.188086155701807	1.72685040095745	0.430459813885459
aust_OG0001881	0.0841249836983667	0.856303410111915	0.109878784609153	0	0.0643035991611012	4.42222295968301	0	0.363870205365976	0	4.42257112177105	0	0	0.166244866409412	0.0783484473164397	0.350933294904102	0.152803236001298	0	4.34489118016787	0	0.328449284564012	0.098615336403748	0	1.41470044977186	1.00125931936548	0.61661869119929	0	0	0	0	0	0	0	0	0	0	0	0	0.225708474133801	0	0.0712039675182005	0	0.0714190096957371	0.830716324811599	0	0	0.115208130600158	0	1.8037168722201	0
aux_OG0003096_OG0	45.7263030656948	16.0158427174047	12.7142621397891	20.9902186801207	23.2031044777183	22.2430360392923	24.7798851091604	35.1011126118009	30.2115634615063	22.0712825790272	23.1851215389528	29.1309828655738	43.9041995417942	22.5125541813886	20.6565302556509	21.299642684909	20.9690449820545	24.3175942899935	41.4080605593198	31.7154131103147	23.6341769466203	35.3842393670923	24.5971224854948	25.1539879478347	17.1839894047273	49.7760898113793	21.8363260462314	39.0110490610129	41.3925914154093	12.8705873751341	20.0035853070816	24.7654703617761	18.1326843528102	25.5270166294184	22.6965141596556	16.5768157534318	20.0603160605266	30.6087217000044	24.1969411628003	16.2094001522965	18.7782071524137	21.123339951968	17.9389187193234	18.2321714373971	17.2352182909683	23.5579874301087	18.2178447838211	18.2300410605087	19.6037632554489
ave_OG0006159	42.1153750594386	18.7511463150158	14.5610642756955	19.7741562063515	19.9285187148693	13.5476224877062	17.5245187562399	23.4720915840528	38.4675932242232	15.8492098550467	19.4264569786588	38.3195323175755	39.6318757929595	21.8640662216235	13.6809681988243	20.3565239450473	17.1523135125609	14.5553387644244	43.1069757046466	18.700009073775	20.8818451698265	37.0074404129441	22.9894859186104	12.6367834794192	21.6669354258759	30.4031134773181	22.9750768856582	39.1492466704911	35.8087447728422	13.6839344290849	15.1706968868631	28.2840899782211	23.0043132502196	28.4495577249389	25.4947765318828	26.3417546721166	29.7965964065897	18.0250298336299	28.0289332186174	21.1531603082942	23.8291262541023	30.6033870456831	26.2606281410632	29.3582591595888	29.1128919128765	15.6934180501271	21.7043511833948	30.3375225686493	16.3558268098123
Aven_OG0003291	25.7452588351037	18.3483816409075	20.3498247508228	39.0615534220281	21.7850978466347	13.6757218535129	37.7018042169001	21.8605511229995	17.3313687990618	19.3196557791814	37.1899828432196	11.5223966050491	31.3208867276663	29.9054314873731	22.9855841911488	29.3924085449538	19.8708853651284	18.3089387989724	22.9218761496526	21.9580113605722	28.286626477804	27.7427340602537	7.20485309386899	22.1618301062047	13.5057705739051	25.0781160715472	14.5256986663496	28.8493412784391	22.1395001919244	8.11654455618472	9.9764295046631	19.7791070204354	10.999038381733	16.8670918958177	15.9687112326098	10.9293434643621	27.048669022219	12.0466739471582	19.0642432027097	10.4868121781552	11.4152381471331	20.6593799481462	12.8906015358375	12.7209287495024	12.7077833944368	12.3124436114182	13.8723459985974	15.2447961080849	9.837913847724
awd_OG0002664	530.185777137155	949.959551769982	901.085910216487	739.739352987861	675.760138829485	1017.28015994541	588.72149725342	1857.86707516383	649.594452689941	1528.86939986271	558.136666290212	382.326399540435	540.621526074175	523.792710075215	853.069062139546	674.908051778076	930.798879948306	1530.0312595371	530.81092017779	773.486418010497	459.603419605383	581.84575866863	411.461228853965	1541.33812282256	1638.53623798253	1940.97113976996	451.552688334034	1943.74570492634	1609.693398084	842.736009266263	679.547272410799	476.489798906007	724.905699578465	404.585837387538	458.622017780909	491.693805298814	383.814646539115	1466.67676468876	415.016995570877	737.593829057001	734.877736684479	483.260981457572	479.976992507148	514.14130184573	499.47686369344	1790.26029896332	399.604014519682	538.042692392396	454.346936814385
Awh_OG0010478	0.00629201649050714	2.35820939653876	0.27120184887627	0.121692345820751	0.343077833901129	0.742925034836176	0.113708172232854	0.6241350015012	0.010727807372184	0.645225841865192	0.0589010059593065	0.0339860296702897	0.00414468803806134	0.128919298627635	0.290473329035136	0.14095415425498	0.306402183394224	0.547635250671663	0	0.435635794554124	0.0393376169973685	0.00599488229579296	0.290460586721912	0.748878617475899	0.52818316039956	0.745992416074941	0.00698842347735516	0.621967183167195	0.95437269489705	0.308587519527324	0.317147635467916	0	0.342433116120947	0.00710693127178125	0.00352758253643645	0.0280436788941029	0	0.928777399309206	0	0.243967541908948	0.352685701385969	0.00719718662099195	0.0152208531396611	0.0092749587218485	0.129522211702623	0.473107336596878	0.0194836608862111	0.05193369982948	0.40549859737303
axed_OG0010262	3.20751262413514	4.72841474949881	1.82227766805267	3.49786778765896	3.4397882910746	2.48338559689274	4.39747421749074	4.67384301689533	1.32492270450329	1.73998863833076	5.34291650705182	2.14088636208236	2.83816785275095	5.00637617215442	2.34513004146782	4.45961675826844	2.87366695385194	2.2076461269495	3.22421911873107	5.37238137916039	5.49168439577387	1.95482369546602	3.26763274539835	7.77085613639261	1.69196387940215	1.55753399650879	0.819390739730515	0.881326914815223	1.14273801842518	0.422223480833302	1.50419844515207	0.839560050316157	1.06643385529851	0.766148979906549	1.04088101456697	1.1687607845061	0.631561747562565	1.65576036601392	0.824536719153641	0.909111941921726	1.03541182992138	0.683893154317791	1.00861811870069	1.26787510580388	1.87785841872664	1.27256057350156	1.38041645949144	1.24814418408616	1.50529635526722
Axn_OG0005720	33.0825678439739	16.2206801980502	11.461325315394	24.8253882946533	21.1042085232525	26.4548289964288	25.4054617315228	26.2632036984858	22.3724269739298	29.192425815412	26.6758130519351	25.0669905103614	32.0536721992369	25.814779126185	16.4384817359336	24.7296693684243	15.7458286249285	30.6942344828247	33.7314575333556	23.0991142503747	25.2177055364701	29.1543165603338	17.4680586709926	15.1169068700997	28.5755610895872	52.6984140496254	26.9499903325392	48.5168412045029	49.4793699113061	13.3219610484781	17.7606952791946	29.6728928725877	18.0625851557491	30.0896438771203	21.0911778761547	20.8044404289415	30.1902006950772	43.4893181888851	28.3928541495961	16.781777907385	18.6345445174833	25.5908136829125	17.2844147597515	19.5755822589994	22.6541734765133	34.8548616013389	21.0960743177882	20.4810987096377	15.7384709472876
axo_OG0003993	9.49067474191749	3.30136245039338	0.910114827856087	1.58648194628302	2.03391505793722	0.747103496975381	2.15319661494115	8.59601848025073	3.55652611400256	0.673880964482655	2.49459047182175	1.73016987558228	9.12401735825687	2.05532183223316	2.21670176601831	1.76402726007066	1.77693225452666	1.10162464226995	6.64290994601044	3.71777632155536	2.81837895046054	5.79448892954314	1.30827189172092	12.4360784342619	0.720138357584383	8.01215995015482	4.63791184046137	3.90063943626774	7.76390849011888	1.11246720763791	2.04090463841795	4.12394609430441	1.75404256622474	4.28360761103758	3.64026811875336	0.846811627638947	3.37417341575109	1.54311583757914	4.88165983302383	1.29814614948154	1.61040682300155	3.25516665951964	1.01154655824943	0.903189395430516	1.45636673176906	1.34222149322398	0.89020523865258	0.739016492349943	2.01034100024272
axo_OG0010625	10.4288709546792	4.16193115089015	0.905251350473132	1.66531292299099	1.88549476065612	0.767941504272909	2.59181377605002	10.6976407817733	2.31684547117021	0.595046221877252	2.71689370398291	1.82491068212997	10.2506635203611	2.16516803450988	3.39660473423199	2.04197953621993	2.21714153116063	1.33099657489186	7.23752147389371	3.7670570235697	3.59527727431166	5.77932186277691	0.712592283060168	16.0996454206372	0.415839632462791	7.65162879640162	4.64143260569463	3.01592236688606	8.63778464536768	0.804828693283033	1.91410512549969	3.1557264941823	1.47130421488063	3.31205120008265	3.01625464367926	0.609158900491553	2.53308963286401	1.21272824401185	3.69054005783046	1.21149652126993	1.07857507848701	2.72166372857735	0.819046248592608	0.778401812964475	0.891314712945915	1.18643881687817	0.731016342783232	0.444400239461731	1.73356384191226
axo_OG0010626	15.1426437398995	6.34462583124437	2.05214507172028	3.77056612144071	3.55208574740055	1.54798413722533	4.2028348527232	9.10246489240639	10.7152007255641	1.04560863753583	3.64474743828426	6.87694237792503	15.4218707556011	3.93671748949637	3.23827820291162	3.82923897036207	2.89989148062549	1.72775172881207	12.5993375370089	7.71817164158767	4.29437938428055	14.3806883784518	2.02494404325266	13.3061902340806	2.00116991421408	11.3899306070045	9.18308902659854	7.35903614333433	11.5751172555254	2.86189893794732	3.17528483081053	8.8372539906173	3.89564567041446	9.05146526202744	10.1149463984452	2.3958069774424	10.2648703289618	3.30967406352348	9.85115201366023	3.48651375403958	3.58769934395232	8.65886200171753	2.90889010243435	2.50512722563523	3.83076428236599	2.59952995824655	2.64496739849449	2.82616836996782	4.0211569075577
axo_OG0010628	83.7015915106742	40.969091291488	11.0059506294365	19.3151609475805	12.8818723319443	2.33643763659366	14.7928347434299	59.1480594354114	106.416884869502	3.64596303492334	12.2931190427988	77.1972337387862	97.3735556344076	17.9376708329743	11.9178793966775	14.576624486966	12.1705404605055	1.38159916913233	89.0908922982291	12.0316158977133	18.2503250857726	107.007229139361	13.4954977116395	96.533694553912	2.54173277431601	70.5228146656368	59.6862058193427	52.2809608451813	92.7141205725585	15.647037424542	11.8397463621081	69.0845135981838	15.2382054264264	63.6634975488502	53.3735118222155	8.99649937164963	114.999236343285	2.232915612847	61.9077548700082	15.8493390910979	17.9242412628814	76.5715397009363	5.6033244330203	10.755468000726	10.8367323851523	1.28221276958104	8.24850374020775	9.08133394880914	23.69982374273
Axs_OG0008319	8.04830519961057	29.3382390679873	21.3501494976639	21.7277116083364	16.967432074964	34.2279008423986	22.0095526904449	18.953528564502	6.51357435441304	31.5283314041418	23.5357094057317	13.5801639572529	5.9524447684968	22.8532735090757	21.8491577206337	21.8498052863448	14.5880283017461	31.1993399454948	8.15660405057893	15.8500801336788	22.6475595234244	7.52656623637551	18.1055375549971	19.0745307160446	30.5591281423502	22.3226898465589	5.88569784088422	19.9375471671814	18.4080634295353	18.0235956058076	33.1178417424404	5.28108331818737	23.0780289072228	10.5383109414047	9.94005365482261	23.7801025553005	8.8580513706911	30.5009092469235	8.27739949985661	21.1514393498832	22.8326591432287	7.28672034862888	30.0703500925383	24.7431307777465	22.7523095362144	26.577484231692	27.6251837665837	23.8857908122834	37.54852645144
Axud1_OG0003447	28.1752624480681	16.5752027784212	12.2870224935528	17.0159110921626	22.8159732943207	25.4091769049859	21.3516919167092	27.3391578789452	17.0328914030144	25.0813237349998	25.5788694491342	21.8665520827243	28.5808086237642	22.8758486979188	19.5297964987699	22.0558342350852	20.2993075651265	26.6941832905532	27.0070461711364	22.5687672671274	27.3049144446449	20.0428066097101	20.2555660091963	16.5221683547579	16.6714737067843	44.41723469897	22.0761845571236	32.1924394431357	48.5760353603704	13.2502639094756	20.5933199073346	21.7484880083399	19.0168220802876	24.0957387694624	19.7304189441248	14.7886126673402	18.0903493952366	32.2404473468477	20.8548008819617	18.3612011397835	17.7070562689789	16.9748487450814	15.0629367883371	15.4093676049069	15.6835492135351	25.9251210459099	16.3931933601154	15.212701800489	19.2726244642387
az2_OG0006736	11.8233921739203	4.17353713472286	3.54428918575074	4.75534994954526	4.37063525548109	7.91600251522462	4.9039058346864	9.64121134715729	8.13784875019506	8.80592766909451	5.44335144056133	8.63727582436357	10.5333909662214	5.05447080674913	3.26118890841763	4.92887556805036	4.18001574283028	8.7825702832997	11.6594497359591	5.92791809932134	4.88506320824181	7.71009178654584	5.30468591506867	4.33189611953585	9.79562173769503	26.0404670189256	7.46226282642669	24.9503549997175	23.839674914614	4.15203637069724	5.47018818026282	8.2144812769544	6.09746602459431	8.96858874401995	8.00766796857575	6.49160325257028	7.14674204548825	12.7666627488861	9.57620077639	4.87584414883433	6.15274088703622	8.22260606846937	5.56916859307125	7.02964376715866	6.47705932981469	12.2238066556695	6.32870873457599	6.20475354347376	6.52407879773221
azot_OG0000210_OG0	0.136750253769766	0	0	0	0	0.110593709754059	0	0	0	0.266265077502409	0	0	0	0	0	0	0	0	0	0	0	0	0	0	0.0309367937004198	0.140627893305444	0.0487098649914174	0	0.124443173084409	0.00869627808172123	0.0934032731600684	0.00840444469237915	0.0449630003218268	0.0849186406323411	0.0105375126850456	0	0	0.498263595340991	0.0422135859579305	0	0	0.0537481721065249	0.0113668448136737	0.0277059414415529	0	0.338140828135255	0	0.0258558571430492	0.0249751752433018
azot_OG0000210_OG1	1.57262791835231	0	0.178614616236851	0	0.418117573020613	0	0.148279535808583	0	0.874340354212758	0	0.1745659654807	0	1.41876574612293	0.891521009262178	0.114092663141468	0	0.0951331997982492	0	1.29348316353278	0.213565678303954	1.2824415944882	1.07491196680395	0.270550732282934	0	0	0	0.148438710931565	0	0	0	0	0.179282257406492	0.239785866066065	0.452867683282563	0.337176779211404	0	0.423525476848659	0	0.112561675113159	1.37171410070937	0	0.343964199162429	0.606189246397376	0.147754667530793	0.125051680139575	0	0	6.34285916116179	0
[truncated: 11,505 more rows]
[truncated: 98 more columns]
