# Supplementary material for: Evolution of chemosensory tissues and cells across ecologically diverse Drosophilids
Source: Nat Commun. 2024 Feb 5;15:1047. doi: 10.1038/s41467-023-44558-4 (PMC10844241; doi:10.1038/s41467-023-44558-4)
Supplement: Supplementary file 17 — Supplementary Data 14 [file 41467_2023_44558_MOESM17_ESM.zip]

Archive with 6 entries (6 files):
- Dsuz_lookup_filtered_trimmed_1_1.gtf
- Dsim_lookup_filtered_trimmed_1_1.gtf
- Dsec_lookup_filtered_trimmed_1_1.gtf
- Dsan_lookup_filtered_trimmed_1_1.gtf
- Dmel_lookup_filtered_trimmed_1_1.gtf
- Dere_lookup_filtered_trimmed_1_1.gtf
