# Supplementary material for: Evolution of chemosensory tissues and cells across ecologically diverse Drosophilids
Source: Nat Commun. 2024 Feb 5;15:1047. doi: 10.1038/s41467-023-44558-4 (PMC10844241; doi:10.1038/s41467-023-44558-4)
Supplement: Supplementary file 17 — Supplementary Data 14 [file 41467_2023_44558_MOESM17_ESM.zip › Dsuz_lookup_filtered_trimmed_1_1.gtf]

Andromeda	ALN_BLOCK	exon	6155	6526	.	+	.	transcript_id "jg6940.t1"; gene_id "jg6940";
Andromeda	ALN_BLOCK	exon	11325	11696	.	+	.	transcript_id "jg6945.t1"; gene_id "jg6945";
Andromeda	ALN_BLOCK	exon	121518	122231	.	+	.	transcript_id "jg6956.t1"; gene_id "jg6956";
Andromeda	ALN_BLOCK	exon	145563	147805	.	+	.	transcript_id "jg6957.t1"; gene_id "jg6957";
Andromeda	ALN_BLOCK	exon	148170	148262	.	+	.	transcript_id "jg6957.t1"; gene_id "jg6957";
Andromeda	ALN_BLOCK	exon	148511	148570	.	+	.	transcript_id "jg6957.t1"; gene_id "jg6957";
Andromeda	ALN_BLOCK	exon	182209	183267	.	-	.	transcript_id "jg6958.t1"; gene_id "jg6958";
Andromeda	ALN_BLOCK	exon	183346	183603	.	-	.	transcript_id "jg6959.t1"; gene_id "jg6959";
Andromeda	ALN_BLOCK	exon	239451	241650	.	+	.	transcript_id "jg6960.t1"; gene_id "jg6960";
Andromeda	ALN_BLOCK	exon	242108	242113	.	+	.	transcript_id "jg6960.t1"; gene_id "jg6960";
Andromeda	ALN_BLOCK	exon	242504	242532	.	+	.	transcript_id "jg6960.t1"; gene_id "jg6960";
Andromeda	ALN_BLOCK	exon	242811	242842	.	+	.	transcript_id "jg6960.t1"; gene_id "jg6960";
Andromeda	ALN_BLOCK	exon	243092	243465	.	+	.	transcript_id "jg6960.t1"; gene_id "jg6960";
Andromeda	ALN_BLOCK	exon	243616	243786	.	+	.	transcript_id "jg6960.t1"; gene_id "jg6960";
Andromeda	ALN_BLOCK	exon	244139	244161	.	+	.	transcript_id "jg6960.t1"; gene_id "jg6960";
Andromeda	ALN_BLOCK	exon	244456	244582	.	+	.	transcript_id "jg6960.t1"; gene_id "jg6960";
Andromeda	ALN_BLOCK	exon	244769	245590	.	+	.	transcript_id "jg6960.t1"; gene_id "jg6960";
Andromeda	ALN_BLOCK	exon	245865	245961	.	+	.	transcript_id "jg6960.t1"; gene_id "jg6960";
Andromeda	ALN_BLOCK	exon	246177	246559	.	+	.	transcript_id "jg6960.t1"; gene_id "jg6960";
Andromeda	ALN_BLOCK	exon	246716	246737	.	+	.	transcript_id "jg6960.t1"; gene_id "jg6960";
Andromeda	ALN_BLOCK	exon	247010	248184	.	+	.	transcript_id "jg6960.t1"; gene_id "jg6960";
Andromeda	ALN_BLOCK	exon	248352	248433	.	+	.	transcript_id "jg6960.t1"; gene_id "jg6960";
Andromeda	ALN_BLOCK	exon	248745	250850	.	+	.	transcript_id "jg6960.t1"; gene_id "jg6960";
Andromeda	ALN_BLOCK	exon	426181	426832	.	+	.	transcript_id "jg6961.t1"; gene_id "jg6961";
Andromeda	ALN_BLOCK	exon	427023	427131	.	+	.	transcript_id "jg6961.t1"; gene_id "jg6961";
Andromeda	ALN_BLOCK	exon	427302	428972	.	+	.	transcript_id "jg6961.t1"; gene_id "jg6961";
Andromeda	ALN_BLOCK	exon	429512	430571	.	+	.	transcript_id "jg6961.t1"; gene_id "jg6961";
Andromeda	ALN_BLOCK	exon	431930	432812	.	+	.	transcript_id "jg6961.t1"; gene_id "jg6961";
Andromeda	ALN_BLOCK	exon	432970	433698	.	+	.	transcript_id "jg6961.t1"; gene_id "jg6961";
Andromeda	ALN_BLOCK	exon	433977	434421	.	+	.	transcript_id "jg6961.t1"; gene_id "jg6961";
Andromeda	ALN_BLOCK	exon	434663	435451	.	+	.	transcript_id "jg6961.t1"; gene_id "jg6961";
Andromeda	ALN_BLOCK	exon	435631	438652	.	+	.	transcript_id "jg6961.t1"; gene_id "jg6961";
Andromeda	ALN_BLOCK	exon	439088	439182	.	+	.	transcript_id "jg6961.t1"; gene_id "jg6961";
Andromeda	ALN_BLOCK	exon	439378	442590	.	+	.	transcript_id "jg6961.t1"; gene_id "jg6961";
Andromeda	ALN_BLOCK	exon	443359	443552	.	+	.	transcript_id "jg6961.t1"; gene_id "jg6961";
Andromeda	ALN_BLOCK	exon	443715	443944	.	+	.	transcript_id "jg6961.t1"; gene_id "jg6961";
Andromeda	ALN_BLOCK	exon	444211	444225	.	+	.	transcript_id "jg6961.t1"; gene_id "jg6961";
Andromeda	ALN_BLOCK	exon	444468	444500	.	+	.	transcript_id "jg6961.t1"; gene_id "jg6961";
Andromeda	ALN_BLOCK	exon	444932	445932	.	+	.	transcript_id "jg6961.t1"; gene_id "jg6961";
Andromeda	ALN_BLOCK	exon	446153	448798	.	+	.	transcript_id "jg6961.t1"; gene_id "jg6961";
Andromeda	ALN_BLOCK	exon	449022	449340	.	+	.	transcript_id "jg6961.t1"; gene_id "jg6961";
Andromeda	ALN_BLOCK	exon	450273	450373	.	+	.	transcript_id "jg6961.t1"; gene_id "jg6961";
Andromeda	ALN_BLOCK	exon	451381	451396	.	+	.	transcript_id "jg6961.t1"; gene_id "jg6961";
Andromeda	ALN_BLOCK	exon	451695	451707	.	+	.	transcript_id "jg6961.t1"; gene_id "jg6961";
Andromeda	ALN_BLOCK	exon	452386	452397	.	+	.	transcript_id "jg6961.t1"; gene_id "jg6961";
Andromeda	ALN_BLOCK	exon	452852	453089	.	+	.	transcript_id "jg6961.t1"; gene_id "jg6961";
Andromeda	ALN_BLOCK	exon	453665	453677	.	+	.	transcript_id "jg6961.t1"; gene_id "jg6961";
Andromeda	ALN_BLOCK	exon	454826	454885	.	+	.	transcript_id "jg6961.t1"; gene_id "jg6961";
Andromeda	ALN_BLOCK	exon	455063	455099	.	+	.	transcript_id "jg6961.t1"; gene_id "jg6961";
Andromeda	ALN_BLOCK	exon	455457	455816	.	+	.	transcript_id "jg6961.t1"; gene_id "jg6961";
Andromeda	ALN_BLOCK	exon	456133	456157	.	+	.	transcript_id "jg6961.t1"; gene_id "jg6961";
Andromeda	ALN_BLOCK	exon	457800	458066	.	+	.	transcript_id "jg6961.t1"; gene_id "jg6961";
Andromeda	ALN_BLOCK	exon	458280	458601	.	+	.	transcript_id "jg6961.t1"; gene_id "jg6961";
Andromeda	ALN_BLOCK	exon	458765	458782	.	+	.	transcript_id "jg6961.t1"; gene_id "jg6961";
Andromeda	ALN_BLOCK	exon	459015	460133	.	+	.	transcript_id "jg6961.t1"; gene_id "jg6961";
Andromeda	ALN_BLOCK	exon	460327	460550	.	+	.	transcript_id "jg6961.t1"; gene_id "jg6961";
Andromeda	ALN_BLOCK	exon	460795	461832	.	+	.	transcript_id "jg6961.t1"; gene_id "jg6961";
Andromeda	ALN_BLOCK	exon	462317	464359	.	+	.	transcript_id "jg6961.t1"; gene_id "jg6961";
Andromeda	ALN_BLOCK	exon	464903	465214	.	+	.	transcript_id "jg6961.t1"; gene_id "jg6961";
Andromeda	ALN_BLOCK	exon	465388	468612	.	+	.	transcript_id "jg6961.t1"; gene_id "jg6961";
Andromeda	ALN_BLOCK	exon	469016	469161	.	+	.	transcript_id "jg6961.t1"; gene_id "jg6961";
Andromeda	ALN_BLOCK	exon	469332	471172	.	+	.	transcript_id "jg6961.t1"; gene_id "jg6961";
Andromeda	ALN_BLOCK	exon	471326	473976	.	+	.	transcript_id "jg6961.t1"; gene_id "jg6961";
Andromeda	ALN_BLOCK	exon	474246	474316	.	+	.	transcript_id "jg6961.t1"; gene_id "jg6961";
Andromeda	ALN_BLOCK	exon	474605	475445	.	+	.	transcript_id "jg6961.t1"; gene_id "jg6961";
Andromeda	ALN_BLOCK	exon	475696	475922	.	+	.	transcript_id "jg6961.t1"; gene_id "jg6961";
Andromeda	ALN_BLOCK	exon	476220	480041	.	+	.	transcript_id "jg6961.t1"; gene_id "jg6961";
Andromeda	ALN_BLOCK	exon	480223	480546	.	+	.	transcript_id "jg6961.t1"; gene_id "jg6961";
Andromeda	ALN_BLOCK	exon	480863	481539	.	+	.	transcript_id "jg6961.t1"; gene_id "jg6961";
Andromeda	ALN_BLOCK	exon	481713	481733	.	+	.	transcript_id "jg6961.t1"; gene_id "jg6961";
Andromeda	ALN_BLOCK	exon	481992	482127	.	+	.	transcript_id "jg6961.t1"; gene_id "jg6961";
Andromeda	ALN_BLOCK	exon	482491	485870	.	+	.	transcript_id "jg6961.t1"; gene_id "jg6961";
Andromeda	ALN_BLOCK	exon	496569	497852	.	+	.	transcript_id "jg6963.t1"; gene_id "jg6963";
Andromeda	ALN_BLOCK	exon	498104	498131	.	+	.	transcript_id "jg6963.t1"; gene_id "jg6963";
Andromeda	ALN_BLOCK	exon	499439	499804	.	+	.	transcript_id "jg6963.t1"; gene_id "jg6963";
Andromeda	ALN_BLOCK	exon	500411	500427	.	+	.	transcript_id "jg6963.t1"; gene_id "jg6963";
Andromeda	ALN_BLOCK	exon	500612	500623	.	+	.	transcript_id "jg6963.t1"; gene_id "jg6963";
Andromeda	ALN_BLOCK	exon	500878	500909	.	+	.	transcript_id "jg6963.t1"; gene_id "jg6963";
Andromeda	ALN_BLOCK	exon	502410	502423	.	+	.	transcript_id "jg6963.t1"; gene_id "jg6963";
Andromeda	ALN_BLOCK	exon	502692	503795	.	+	.	transcript_id "jg6963.t1"; gene_id "jg6963";
Andromeda	ALN_BLOCK	exon	503969	504797	.	+	.	transcript_id "jg6963.t1"; gene_id "jg6963";
Andromeda	ALN_BLOCK	exon	505037	505698	.	-	.	transcript_id "jg6964.t1"; gene_id "jg6964";
Andromeda	ALN_BLOCK	exon	505872	506338	.	-	.	transcript_id "jg6964.t1"; gene_id "jg6964";
Andromeda	ALN_BLOCK	exon	506498	507188	.	-	.	transcript_id "jg6964.t1"; gene_id "jg6964";
Andromeda	ALN_BLOCK	exon	507693	507876	.	-	.	transcript_id "jg6964.t1"; gene_id "jg6964";
Andromeda	ALN_BLOCK	exon	508200	509197	.	-	.	transcript_id "jg6964.t1"; gene_id "jg6964";
Andromeda	ALN_BLOCK	exon	509382	509959	.	-	.	transcript_id "jg6964.t1"; gene_id "jg6964";
Andromeda	ALN_BLOCK	exon	512418	513445	.	-	.	transcript_id "jg6965.t1"; gene_id "jg6965";
Andromeda	ALN_BLOCK	exon	513614	513637	.	-	.	transcript_id "jg6965.t1"; gene_id "jg6965";
Andromeda	ALN_BLOCK	exon	513857	515583	.	-	.	transcript_id "jg6965.t1"; gene_id "jg6965";
Andromeda	ALN_BLOCK	exon	516574	517029	.	-	.	transcript_id "jg6966.t1"; gene_id "jg6966";
Andromeda	ALN_BLOCK	exon	517943	518662	.	+	.	transcript_id "jg6967.t1"; gene_id "jg6967";
Andromeda	ALN_BLOCK	exon	519975	520072	.	-	.	transcript_id "jg6968.t1"; gene_id "jg6968";
Andromeda	ALN_BLOCK	exon	520256	522132	.	-	.	transcript_id "jg6968.t1"; gene_id "jg6968";
Andromeda	ALN_BLOCK	exon	522313	523989	.	-	.	transcript_id "jg6968.t1"; gene_id "jg6968";
Andromeda	ALN_BLOCK	exon	547917	548765	.	+	.	transcript_id "jg6969.t1"; gene_id "jg6969";
Andromeda	ALN_BLOCK	exon	548949	549082	.	+	.	transcript_id "jg6969.t1"; gene_id "jg6969";
Andromeda	ALN_BLOCK	exon	550271	551103	.	+	.	transcript_id "jg6969.t1"; gene_id "jg6969";
Andromeda	ALN_BLOCK	exon	556906	558776	.	-	.	transcript_id "jg6970.t1"; gene_id "jg6970";
Andromeda	ALN_BLOCK	exon	559034	560161	.	-	.	transcript_id "jg6970.t1"; gene_id "jg6970";
Andromeda	ALN_BLOCK	exon	560357	561313	.	-	.	transcript_id "jg6970.t1"; gene_id "jg6970";
Andromeda	ALN_BLOCK	exon	634229	634954	.	+	.	transcript_id "jg6978.t1"; gene_id "jg6978";
Andromeda	ALN_BLOCK	exon	660755	660761	.	-	.	transcript_id "jg6980.t1"; gene_id "jg6980";
Andromeda	ALN_BLOCK	exon	661011	662612	.	-	.	transcript_id "jg6980.t1"; gene_id "jg6980";
Andromeda	ALN_BLOCK	exon	663762	666969	.	-	.	transcript_id "jg6981.t1"; gene_id "jg6981";
Andromeda	ALN_BLOCK	exon	670616	674053	.	-	.	transcript_id "jg6982.t1"; gene_id "jg6982";
Andromeda	ALN_BLOCK	exon	732340	733274	.	+	.	transcript_id "jg6985.t1"; gene_id "jg6985";
Andromeda	ALN_BLOCK	exon	733914	734064	.	+	.	transcript_id "jg6985.t1"; gene_id "jg6985";
Andromeda	ALN_BLOCK	exon	775345	776217	.	+	.	transcript_id "jg6988.t1"; gene_id "jg6988";
Andromeda	ALN_BLOCK	exon	776540	777316	.	+	.	transcript_id "jg6989.t1"; gene_id "jg6989";
Andromeda	ALN_BLOCK	exon	777750	778517	.	+	.	transcript_id "jg6990.t1"; gene_id "jg6990";
Andromeda	ALN_BLOCK	exon	778783	779538	.	+	.	transcript_id "jg6991.t1"; gene_id "jg6991";
Andromeda	ALN_BLOCK	exon	781927	782655	.	+	.	transcript_id "jg6992.t1"; gene_id "jg6992";
Andromeda	ALN_BLOCK	exon	841636	860179	.	+	.	transcript_id "jg6993.t1"; gene_id "jg6993";
Andromeda	ALN_BLOCK	exon	862008	862123	.	+	.	transcript_id "jg6994.t1"; gene_id "jg6994";
Andromeda	ALN_BLOCK	exon	863271	864247	.	+	.	transcript_id "jg6994.t1"; gene_id "jg6994";
Andromeda	ALN_BLOCK	exon	865854	867721	.	+	.	transcript_id "jg6995.t1"; gene_id "jg6995";
Andromeda	ALN_BLOCK	exon	868058	868070	.	+	.	transcript_id "jg6995.t1"; gene_id "jg6995";
Andromeda	ALN_BLOCK	exon	868318	868329	.	+	.	transcript_id "jg6995.t1"; gene_id "jg6995";
Andromeda	ALN_BLOCK	exon	868681	869181	.	+	.	transcript_id "jg6995.t1"; gene_id "jg6995";
Andromeda	ALN_BLOCK	exon	870758	871328	.	-	.	transcript_id "jg6996.t1"; gene_id "jg6996";
Andromeda	ALN_BLOCK	exon	871489	872830	.	-	.	transcript_id "jg6996.t1"; gene_id "jg6996";
Andromeda	ALN_BLOCK	exon	872986	873136	.	-	.	transcript_id "jg6996.t1"; gene_id "jg6996";
Andromeda	ALN_BLOCK	exon	873743	874677	.	-	.	transcript_id "jg6997.t1"; gene_id "jg6997";
Andromeda	ALN_BLOCK	exon	875696	877012	.	-	.	transcript_id "jg6998.t1"; gene_id "jg6998";
Andromeda	ALN_BLOCK	exon	877268	877356	.	-	.	transcript_id "jg6998.t1"; gene_id "jg6998";
Andromeda	ALN_BLOCK	exon	891506	893181	.	-	.	transcript_id "jg7000.t1"; gene_id "jg7000";
Andromeda	ALN_BLOCK	exon	909670	910620	.	+	.	transcript_id "jg7002.t1"; gene_id "jg7002";
Andromeda	ALN_BLOCK	exon	946032	951754	.	+	.	transcript_id "jg7003.t1"; gene_id "jg7003";
Andromeda	ALN_BLOCK	exon	955790	957266	.	+	.	transcript_id "jg7004.t1"; gene_id "jg7004";
Andromeda	ALN_BLOCK	exon	957499	958436	.	+	.	transcript_id "jg7004.t1"; gene_id "jg7004";
Andromeda	ALN_BLOCK	exon	959900	960714	.	-	.	transcript_id "jg7005.t1"; gene_id "jg7005";
Andromeda	ALN_BLOCK	exon	960973	961814	.	-	.	transcript_id "jg7005.t1"; gene_id "jg7005";
Andromeda	ALN_BLOCK	exon	965497	967032	.	+	.	transcript_id "jg7006.t1"; gene_id "jg7006";
Andromeda	ALN_BLOCK	exon	969091	969855	.	+	.	transcript_id "jg7006.t1"; gene_id "jg7006";
Andromeda	ALN_BLOCK	exon	983850	984461	.	+	.	transcript_id "jg7008.t1"; gene_id "jg7008";
Andromeda	ALN_BLOCK	exon	990574	996988	.	-	.	transcript_id "jg7009.t1"; gene_id "jg7009";
Andromeda	ALN_BLOCK	exon	997175	997182	.	-	.	transcript_id "jg7009.t1"; gene_id "jg7009";
Andromeda	ALN_BLOCK	exon	997452	997757	.	-	.	transcript_id "jg7009.t1"; gene_id "jg7009";
Andromeda	ALN_BLOCK	exon	998045	998053	.	-	.	transcript_id "jg7009.t1"; gene_id "jg7009";
Andromeda	ALN_BLOCK	exon	998262	998397	.	-	.	transcript_id "jg7009.t1"; gene_id "jg7009";
Andromeda	ALN_BLOCK	exon	998659	999029	.	-	.	transcript_id "jg7009.t1"; gene_id "jg7009";
Andromeda	ALN_BLOCK	exon	1004184	1006235	.	-	.	transcript_id "jg7010.t1"; gene_id "jg7010";
Andromeda	ALN_BLOCK	exon	1011619	1013625	.	-	.	transcript_id "jg7012.t1"; gene_id "jg7012";
Andromeda	ALN_BLOCK	exon	1013893	1016714	.	-	.	transcript_id "jg7012.t1"; gene_id "jg7012";
Andromeda	ALN_BLOCK	exon	1021415	1022693	.	-	.	transcript_id "jg7011.t1"; gene_id "jg7011";
Andromeda	ALN_BLOCK	exon	1022865	1024428	.	-	.	transcript_id "jg7011.t1"; gene_id "jg7011";
Andromeda	ALN_BLOCK	exon	1024651	1025602	.	-	.	transcript_id "jg7011.t1"; gene_id "jg7011";
Andromeda	ALN_BLOCK	exon	1025810	1028295	.	-	.	transcript_id "jg7011.t1"; gene_id "jg7011";
Andromeda	ALN_BLOCK	exon	1038743	1039482	.	-	.	transcript_id "jg7016.t1"; gene_id "jg7016";
Andromeda	ALN_BLOCK	exon	1049811	1052455	.	-	.	transcript_id "jg7018.t1"; gene_id "jg7018";
Andromeda	ALN_BLOCK	exon	1137303	1137307	.	-	.	transcript_id "jg7019.t1"; gene_id "jg7019";
Andromeda	ALN_BLOCK	exon	1137863	1138877	.	-	.	transcript_id "jg7019.t1"; gene_id "jg7019";
Andromeda	ALN_BLOCK	exon	1141739	1141827	.	+	.	transcript_id "jg7020.t1"; gene_id "jg7020";
Andromeda	ALN_BLOCK	exon	1142166	1142186	.	+	.	transcript_id "jg7020.t1"; gene_id "jg7020";
Andromeda	ALN_BLOCK	exon	1142501	1142505	.	+	.	transcript_id "jg7020.t1"; gene_id "jg7020";
Andromeda	ALN_BLOCK	exon	1142923	1143034	.	+	.	transcript_id "jg7020.t1"; gene_id "jg7020";
Andromeda	ALN_BLOCK	exon	1143481	1143651	.	+	.	transcript_id "jg7020.t1"; gene_id "jg7020";
Andromeda	ALN_BLOCK	exon	1143828	1145312	.	+	.	transcript_id "jg7020.t1"; gene_id "jg7020";
Andromeda	ALN_BLOCK	exon	1147437	1148034	.	-	.	transcript_id "jg7021.t1"; gene_id "jg7021";
Andromeda	ALN_BLOCK	exon	1148232	1148248	.	-	.	transcript_id "jg7021.t1"; gene_id "jg7021";
Andromeda	ALN_BLOCK	exon	1148623	1150262	.	-	.	transcript_id "jg7021.t1"; gene_id "jg7021";
Andromeda	ALN_BLOCK	exon	1150552	1152188	.	-	.	transcript_id "jg7021.t1"; gene_id "jg7021";
Andromeda	ALN_BLOCK	exon	1156064	1157181	.	-	.	transcript_id "jg7022.t1"; gene_id "jg7022";
Andromeda	ALN_BLOCK	exon	1157361	1158029	.	-	.	transcript_id "jg7022.t1"; gene_id "jg7022";
Andromeda	ALN_BLOCK	exon	1160901	1161324	.	+	.	transcript_id "jg7023.t1"; gene_id "jg7023";
Andromeda	ALN_BLOCK	exon	1161733	1165271	.	-	.	transcript_id "jg7024.t1"; gene_id "jg7024";
Andromeda	ALN_BLOCK	exon	1165530	1165661	.	-	.	transcript_id "jg7024.t1"; gene_id "jg7024";
Andromeda	ALN_BLOCK	exon	1165847	1165858	.	-	.	transcript_id "jg7024.t1"; gene_id "jg7024";
Andromeda	ALN_BLOCK	exon	1166907	1167117	.	-	.	transcript_id "jg7024.t1"; gene_id "jg7024";
Andromeda	ALN_BLOCK	exon	1167357	1168308	.	-	.	transcript_id "jg7024.t1"; gene_id "jg7024";
Andromeda	ALN_BLOCK	exon	1186758	1189161	.	-	.	transcript_id "jg7029.t1"; gene_id "jg7029";
Andromeda	ALN_BLOCK	exon	1192333	1193335	.	-	.	transcript_id "jg7030.t1"; gene_id "jg7030";
Andromeda	ALN_BLOCK	exon	1197917	1199459	.	+	.	transcript_id "jg7032.t1"; gene_id "jg7032";
Andromeda	ALN_BLOCK	exon	1199891	1199906	.	+	.	transcript_id "jg7032.t1"; gene_id "jg7032";
Andromeda	ALN_BLOCK	exon	1200626	1202753	.	+	.	transcript_id "jg7032.t1"; gene_id "jg7032";
Andromeda	ALN_BLOCK	exon	1202963	1203211	.	+	.	transcript_id "jg7032.t1"; gene_id "jg7032";
Andromeda	ALN_BLOCK	exon	1343811	1345377	.	-	.	transcript_id "jg7035.t1"; gene_id "jg7035";
Andromeda	ALN_BLOCK	exon	1347391	1347753	.	+	.	transcript_id "jg7036.t1"; gene_id "jg7036";
Andromeda	ALN_BLOCK	exon	1350991	1353591	.	+	.	transcript_id "jg7037.t1"; gene_id "jg7037";
Andromeda	ALN_BLOCK	exon	1353767	1354647	.	+	.	transcript_id "jg7037.t1"; gene_id "jg7037";
Andromeda	ALN_BLOCK	exon	1354809	1357830	.	+	.	transcript_id "jg7037.t1"; gene_id "jg7037";
Andromeda	ALN_BLOCK	exon	1361040	1361678	.	+	.	transcript_id "jg7038.t1"; gene_id "jg7038";
Andromeda	ALN_BLOCK	exon	1361857	1362791	.	-	.	transcript_id "jg7039.t1"; gene_id "jg7039";
Andromeda	ALN_BLOCK	exon	1367214	1370555	.	+	.	transcript_id "jg7040.t1"; gene_id "jg7040";
Andromeda	ALN_BLOCK	exon	1371305	1377900	.	+	.	transcript_id "jg7040.t1"; gene_id "jg7040";
Andromeda	ALN_BLOCK	exon	1379419	1383760	.	-	.	transcript_id "jg7041.t1"; gene_id "jg7041";
Andromeda	ALN_BLOCK	exon	1383962	1384106	.	-	.	transcript_id "jg7041.t1"; gene_id "jg7041";
Andromeda	ALN_BLOCK	exon	1384374	1397266	.	-	.	transcript_id "jg7041.t1"; gene_id "jg7041";
Andromeda	ALN_BLOCK	exon	1397777	1398522	.	+	.	transcript_id "jg7042.t1"; gene_id "jg7042";
Andromeda	ALN_BLOCK	exon	1400878	1406660	.	-	.	transcript_id "jg7043.t1"; gene_id "jg7043";
Andromeda	ALN_BLOCK	exon	1432965	1438662	.	+	.	transcript_id "jg7044.t1"; gene_id "jg7044";
Andromeda	ALN_BLOCK	exon	1450877	1454359	.	-	.	transcript_id "jg7045.t1"; gene_id "jg7045";
Andromeda	ALN_BLOCK	exon	1454554	1454850	.	-	.	transcript_id "jg7045.t1"; gene_id "jg7045";
Andromeda	ALN_BLOCK	exon	1455036	1458383	.	-	.	transcript_id "jg7045.t1"; gene_id "jg7045";
Andromeda	ALN_BLOCK	exon	1459220	1460663	.	+	.	transcript_id "jg7046.t1"; gene_id "jg7046";
Andromeda	ALN_BLOCK	exon	1462202	1463080	.	-	.	transcript_id "jg7047.t1"; gene_id "jg7047";
Andromeda	ALN_BLOCK	exon	1469332	1471645	.	+	.	transcript_id "jg7048.t1"; gene_id "jg7048";
Andromeda	ALN_BLOCK	exon	1474748	1476775	.	+	.	transcript_id "jg7049.t1"; gene_id "jg7049";
Andromeda	ALN_BLOCK	exon	1477001	1477014	.	+	.	transcript_id "jg7049.t1"; gene_id "jg7049";
Andromeda	ALN_BLOCK	exon	1477241	1477432	.	+	.	transcript_id "jg7049.t1"; gene_id "jg7049";
Andromeda	ALN_BLOCK	exon	1477757	1478049	.	+	.	transcript_id "jg7049.t1"; gene_id "jg7049";
Andromeda	ALN_BLOCK	exon	1478711	1478740	.	+	.	transcript_id "jg7049.t1"; gene_id "jg7049";
Andromeda	ALN_BLOCK	exon	1479027	1479038	.	+	.	transcript_id "jg7049.t1"; gene_id "jg7049";
Andromeda	ALN_BLOCK	exon	1479403	1481284	.	+	.	transcript_id "jg7049.t1"; gene_id "jg7049";
Andromeda	ALN_BLOCK	exon	1481916	1483052	.	-	.	transcript_id "jg7050.t1"; gene_id "jg7050";
Andromeda	ALN_BLOCK	exon	1483271	1483484	.	-	.	transcript_id "jg7050.t1"; gene_id "jg7050";
Andromeda	ALN_BLOCK	exon	1483664	1484106	.	-	.	transcript_id "jg7051.t1"; gene_id "jg7051";
Andromeda	ALN_BLOCK	exon	1485433	1486905	.	+	.	transcript_id "jg7052.t1"; gene_id "jg7052";
Andromeda	ALN_BLOCK	exon	1487504	1487867	.	-	.	transcript_id "jg7053.t1"; gene_id "jg7053";
Andromeda	ALN_BLOCK	exon	1488055	1488776	.	-	.	transcript_id "jg7053.t1"; gene_id "jg7053";
Andromeda	ALN_BLOCK	exon	1490748	1492310	.	-	.	transcript_id "jg7054.t1"; gene_id "jg7054";
Andromeda	ALN_BLOCK	exon	1493991	1499006	.	+	.	transcript_id "jg7055.t1"; gene_id "jg7055";
Andromeda	ALN_BLOCK	exon	1499199	1499987	.	+	.	transcript_id "jg7055.t1"; gene_id "jg7055";
Andromeda	ALN_BLOCK	exon	1502360	1505059	.	-	.	transcript_id "jg7056.t1"; gene_id "jg7056";
Andromeda	ALN_BLOCK	exon	1506082	1506670	.	+	.	transcript_id "jg7057.t1"; gene_id "jg7057";
Andromeda	ALN_BLOCK	exon	1508627	1508637	.	+	.	transcript_id "jg7057.t1"; gene_id "jg7057";
Andromeda	ALN_BLOCK	exon	1510152	1510171	.	+	.	transcript_id "jg7057.t1"; gene_id "jg7057";
Andromeda	ALN_BLOCK	exon	1510518	1510536	.	+	.	transcript_id "jg7057.t1"; gene_id "jg7057";
Andromeda	ALN_BLOCK	exon	1510825	1510840	.	+	.	transcript_id "jg7057.t1"; gene_id "jg7057";
Andromeda	ALN_BLOCK	exon	1511022	1511701	.	+	.	transcript_id "jg7057.t1"; gene_id "jg7057";
Andromeda	ALN_BLOCK	exon	1512292	1514619	.	-	.	transcript_id "jg7058.t1"; gene_id "jg7058";
Andromeda	ALN_BLOCK	exon	1547964	1548257	.	+	.	transcript_id "jg7062.t1"; gene_id "jg7062";
Andromeda	ALN_BLOCK	exon	1556900	1558260	.	-	.	transcript_id "jg7064.t1"; gene_id "jg7064";
Andromeda	ALN_BLOCK	exon	1558880	1561639	.	-	.	transcript_id "jg7064.t1"; gene_id "jg7064";
Andromeda	ALN_BLOCK	exon	1587770	1590244	.	-	.	transcript_id "jg7065.t1"; gene_id "jg7065";
Andromeda	ALN_BLOCK	exon	1590786	1590797	.	-	.	transcript_id "jg7065.t1"; gene_id "jg7065";
Andromeda	ALN_BLOCK	exon	1591369	1591695	.	-	.	transcript_id "jg7065.t1"; gene_id "jg7065";
Andromeda	ALN_BLOCK	exon	1678607	1680236	.	+	.	transcript_id "jg7066.t1"; gene_id "jg7066";
Andromeda	ALN_BLOCK	exon	1680398	1687386	.	+	.	transcript_id "jg7066.t1"; gene_id "jg7066";
Andromeda	ALN_BLOCK	exon	1691527	1692827	.	+	.	transcript_id "jg7067.t1"; gene_id "jg7067";
Andromeda	ALN_BLOCK	exon	1694323	1697020	.	+	.	transcript_id "jg7068.t1"; gene_id "jg7068";
Andromeda	ALN_BLOCK	exon	1697301	1699585	.	+	.	transcript_id "jg7068.t1"; gene_id "jg7068";
Andromeda	ALN_BLOCK	exon	1706373	1714631	.	-	.	transcript_id "jg7070.t1"; gene_id "jg7070";
Andromeda	ALN_BLOCK	exon	1715925	1718509	.	+	.	transcript_id "jg7071.t1"; gene_id "jg7071";
Andromeda	ALN_BLOCK	exon	1723489	1724349	.	+	.	transcript_id "jg7072.t1"; gene_id "jg7072";
Andromeda	ALN_BLOCK	exon	1724504	1724528	.	+	.	transcript_id "jg7072.t1"; gene_id "jg7072";
Andromeda	ALN_BLOCK	exon	1724886	1731839	.	+	.	transcript_id "jg7072.t1"; gene_id "jg7072";
Andromeda	ALN_BLOCK	exon	1750475	1751572	.	-	.	transcript_id "jg7075.t1"; gene_id "jg7075";
Andromeda	ALN_BLOCK	exon	1753377	1753386	.	-	.	transcript_id "jg7075.t1"; gene_id "jg7075";
Andromeda	ALN_BLOCK	exon	1753794	1754969	.	-	.	transcript_id "jg7075.t1"; gene_id "jg7075";
Andromeda	ALN_BLOCK	exon	1755876	1758487	.	-	.	transcript_id "jg7076.t1"; gene_id "jg7076";
Andromeda	ALN_BLOCK	exon	1763982	1764616	.	+	.	transcript_id "jg7077.t1"; gene_id "jg7077";
Andromeda	ALN_BLOCK	exon	1771762	1772801	.	-	.	transcript_id "jg7078.t1"; gene_id "jg7078";
Andromeda	ALN_BLOCK	exon	1772967	1773172	.	-	.	transcript_id "jg7078.t1"; gene_id "jg7078";
Andromeda	ALN_BLOCK	exon	1818045	1818563	.	-	.	transcript_id "jg7080.t1"; gene_id "jg7080";
Andromeda	ALN_BLOCK	exon	1819146	1819243	.	-	.	transcript_id "jg7080.t1"; gene_id "jg7080";
Andromeda	ALN_BLOCK	exon	1819504	1820449	.	-	.	transcript_id "jg7080.t1"; gene_id "jg7080";
Andromeda	ALN_BLOCK	exon	1820616	1820620	.	-	.	transcript_id "jg7080.t1"; gene_id "jg7080";
Andromeda	ALN_BLOCK	exon	1820873	1821488	.	-	.	transcript_id "jg7080.t1"; gene_id "jg7080";
Andromeda	ALN_BLOCK	exon	1821730	1822258	.	-	.	transcript_id "jg7080.t1"; gene_id "jg7080";
Andromeda	ALN_BLOCK	exon	1822708	1823720	.	-	.	transcript_id "jg7080.t1"; gene_id "jg7080";
Andromeda	ALN_BLOCK	exon	1824803	1825369	.	-	.	transcript_id "jg7081.t1"; gene_id "jg7081";
Andromeda	ALN_BLOCK	exon	1825866	1825892	.	-	.	transcript_id "jg7081.t1"; gene_id "jg7081";
Andromeda	ALN_BLOCK	exon	1826693	1826743	.	-	.	transcript_id "jg7081.t1"; gene_id "jg7081";
Andromeda	ALN_BLOCK	exon	1827166	1827179	.	-	.	transcript_id "jg7081.t1"; gene_id "jg7081";
Andromeda	ALN_BLOCK	exon	1827655	1827668	.	-	.	transcript_id "jg7081.t1"; gene_id "jg7081";
Andromeda	ALN_BLOCK	exon	1828585	1829642	.	-	.	transcript_id "jg7081.t1"; gene_id "jg7081";
Andromeda	ALN_BLOCK	exon	1830016	1832592	.	-	.	transcript_id "jg7081.t1"; gene_id "jg7081";
Andromeda	ALN_BLOCK	exon	1837340	1839394	.	-	.	transcript_id "jg7082.t1"; gene_id "jg7082";
Andromeda	ALN_BLOCK	exon	1839640	1839657	.	-	.	transcript_id "jg7082.t1"; gene_id "jg7082";
Andromeda	ALN_BLOCK	exon	1839959	1839963	.	-	.	transcript_id "jg7082.t1"; gene_id "jg7082";
Andromeda	ALN_BLOCK	exon	1840561	1842576	.	-	.	transcript_id "jg7082.t1"; gene_id "jg7082";
Andromeda	ALN_BLOCK	exon	1844129	1844142	.	-	.	transcript_id "jg7082.t1"; gene_id "jg7082";
Andromeda	ALN_BLOCK	exon	1844442	1844889	.	-	.	transcript_id "jg7082.t1"; gene_id "jg7082";
Andromeda	ALN_BLOCK	exon	1900104	1900538	.	+	.	transcript_id "jg7086.t1"; gene_id "jg7086";
Andromeda	ALN_BLOCK	exon	1921863	1923287	.	-	.	transcript_id "jg7087.t1"; gene_id "jg7087";
Andromeda	ALN_BLOCK	exon	1923509	1924738	.	-	.	transcript_id "jg7087.t1"; gene_id "jg7087";
Andromeda	ALN_BLOCK	exon	1924895	1925115	.	-	.	transcript_id "jg7087.t1"; gene_id "jg7087";
Andromeda	ALN_BLOCK	exon	2047544	2050177	.	+	.	transcript_id "jg7090.t1"; gene_id "jg7090";
Andromeda	ALN_BLOCK	exon	2107409	2108102	.	+	.	transcript_id "jg7091.t1"; gene_id "jg7091";
Andromeda	ALN_BLOCK	exon	2108553	2109198	.	+	.	transcript_id "jg7091.t1"; gene_id "jg7091";
Andromeda	ALN_BLOCK	exon	2166236	2178968	.	-	.	transcript_id "jg7094.t1"; gene_id "jg7094";
Andromeda	ALN_BLOCK	exon	2183448	2183873	.	+	.	transcript_id "jg7095.t1"; gene_id "jg7095";
Andromeda	ALN_BLOCK	exon	2184117	2187466	.	+	.	transcript_id "jg7095.t1"; gene_id "jg7095";
Andromeda	ALN_BLOCK	exon	2187618	2187740	.	+	.	transcript_id "jg7095.t1"; gene_id "jg7095";
Andromeda	ALN_BLOCK	exon	2191131	2191664	.	-	.	transcript_id "jg7097.t1"; gene_id "jg7097";
Andromeda	ALN_BLOCK	exon	2203965	2205257	.	-	.	transcript_id "jg7099.t1"; gene_id "jg7099";
Andromeda	ALN_BLOCK	exon	2214663	2217503	.	+	.	transcript_id "jg7100.t1"; gene_id "jg7100";
Andromeda	ALN_BLOCK	exon	2218347	2219120	.	-	.	transcript_id "jg7101.t1"; gene_id "jg7101";
Andromeda	ALN_BLOCK	exon	2219385	2219807	.	+	.	transcript_id "jg7102.t1"; gene_id "jg7102";
Andromeda	ALN_BLOCK	exon	2220596	2222377	.	-	.	transcript_id "jg7103.t1"; gene_id "jg7103";
Andromeda	ALN_BLOCK	exon	2223151	2225660	.	+	.	transcript_id "jg7104.t1"; gene_id "jg7104";
Andromeda	ALN_BLOCK	exon	2227396	2228149	.	+	.	transcript_id "jg7105.t1"; gene_id "jg7105";
Andromeda	ALN_BLOCK	exon	2228586	2228660	.	+	.	transcript_id "jg7105.t1"; gene_id "jg7105";
Andromeda	ALN_BLOCK	exon	2229050	2229638	.	+	.	transcript_id "jg7105.t1"; gene_id "jg7105";
Andromeda	ALN_BLOCK	exon	2230069	2232427	.	-	.	transcript_id "jg7106.t1"; gene_id "jg7106";
Andromeda	ALN_BLOCK	exon	2232589	2232682	.	-	.	transcript_id "jg7106.t1"; gene_id "jg7106";
Andromeda	ALN_BLOCK	exon	2232887	2233327	.	-	.	transcript_id "jg7106.t1"; gene_id "jg7106";
Andromeda	ALN_BLOCK	exon	2234512	2234990	.	+	.	transcript_id "jg7108.t1"; gene_id "jg7108";
Andromeda	ALN_BLOCK	exon	2235154	2235854	.	+	.	transcript_id "jg7108.t1"; gene_id "jg7108";
Andromeda	ALN_BLOCK	exon	2236015	2236406	.	-	.	transcript_id "jg7109.t1"; gene_id "jg7109";
Andromeda	ALN_BLOCK	exon	2236856	2237193	.	-	.	transcript_id "jg7109.t1"; gene_id "jg7109";
Andromeda	ALN_BLOCK	exon	2237659	2240040	.	+	.	transcript_id "jg7110.t1"; gene_id "jg7110";
Andromeda	ALN_BLOCK	exon	2246833	2252126	.	-	.	transcript_id "jg7111.t1"; gene_id "jg7111";
Andromeda	ALN_BLOCK	exon	2265347	2267359	.	+	.	transcript_id "jg7112.t1"; gene_id "jg7112";
Andromeda	ALN_BLOCK	exon	2275371	2275839	.	-	.	transcript_id "jg7113.t1"; gene_id "jg7113";
Andromeda	ALN_BLOCK	exon	2315591	2320213	.	-	.	transcript_id "jg7114.t1"; gene_id "jg7114";
Andromeda	ALN_BLOCK	exon	2320383	2324028	.	-	.	transcript_id "jg7114.t1"; gene_id "jg7114";
Andromeda	ALN_BLOCK	exon	2329163	2329596	.	-	.	transcript_id "jg7115.t1"; gene_id "jg7115";
Andromeda	ALN_BLOCK	exon	2332378	2333064	.	+	.	transcript_id "jg7116.t1"; gene_id "jg7116";
Andromeda	ALN_BLOCK	exon	2350858	2351523	.	-	.	transcript_id "jg7117.t1"; gene_id "jg7117";
Andromeda	ALN_BLOCK	exon	2462376	2468682	.	+	.	transcript_id "jg7118.t1"; gene_id "jg7118";
Andromeda	ALN_BLOCK	exon	2468927	2469377	.	+	.	transcript_id "jg7118.t1"; gene_id "jg7118";
Andromeda	ALN_BLOCK	exon	2469534	2472381	.	+	.	transcript_id "jg7118.t1"; gene_id "jg7118";
Andromeda	ALN_BLOCK	exon	2472549	2474239	.	+	.	transcript_id "jg7118.t1"; gene_id "jg7118";
Andromeda	ALN_BLOCK	exon	2474414	2477139	.	+	.	transcript_id "jg7118.t1"; gene_id "jg7118";
Andromeda	ALN_BLOCK	exon	2477411	2478939	.	+	.	transcript_id "jg7118.t1"; gene_id "jg7118";
Andromeda	ALN_BLOCK	exon	2479307	2480019	.	+	.	transcript_id "jg7118.t1"; gene_id "jg7118";
Andromeda	ALN_BLOCK	exon	2480420	2483169	.	+	.	transcript_id "jg7118.t1"; gene_id "jg7118";
Andromeda	ALN_BLOCK	exon	2483468	2490417	.	+	.	transcript_id "jg7118.t1"; gene_id "jg7118";
Andromeda	ALN_BLOCK	exon	2512508	2513221	.	+	.	transcript_id "jg7119.t1"; gene_id "jg7119";
Andromeda	ALN_BLOCK	exon	2555359	2556626	.	+	.	transcript_id "jg7121.t1"; gene_id "jg7121";
Andromeda	ALN_BLOCK	exon	2557976	2557985	.	+	.	transcript_id "jg7121.t1"; gene_id "jg7121";
Andromeda	ALN_BLOCK	exon	2558275	2559985	.	+	.	transcript_id "jg7121.t1"; gene_id "jg7121";
Andromeda	ALN_BLOCK	exon	2566960	2569132	.	-	.	transcript_id "jg7122.t1"; gene_id "jg7122";
Andromeda	ALN_BLOCK	exon	2569582	2569594	.	-	.	transcript_id "jg7122.t1"; gene_id "jg7122";
Andromeda	ALN_BLOCK	exon	2569820	2571243	.	-	.	transcript_id "jg7122.t1"; gene_id "jg7122";
Andromeda	ALN_BLOCK	exon	2571809	2572419	.	+	.	transcript_id "jg7123.t1"; gene_id "jg7123";
Andromeda	ALN_BLOCK	exon	2572586	2572601	.	+	.	transcript_id "jg7123.t1"; gene_id "jg7123";
Andromeda	ALN_BLOCK	exon	2573140	2574505	.	+	.	transcript_id "jg7123.t1"; gene_id "jg7123";
Andromeda	ALN_BLOCK	exon	2576925	2578031	.	+	.	transcript_id "jg7124.t1"; gene_id "jg7124";
Andromeda	ALN_BLOCK	exon	2578495	2579266	.	+	.	transcript_id "jg7124.t1"; gene_id "jg7124";
Andromeda	ALN_BLOCK	exon	2579488	2579501	.	+	.	transcript_id "jg7124.t1"; gene_id "jg7124";
Andromeda	ALN_BLOCK	exon	2579857	2580705	.	+	.	transcript_id "jg7124.t1"; gene_id "jg7124";
Andromeda	ALN_BLOCK	exon	2580865	2581035	.	+	.	transcript_id "jg7124.t1"; gene_id "jg7124";
Andromeda	ALN_BLOCK	exon	2583970	2584598	.	-	.	transcript_id "jg7125.t1"; gene_id "jg7125";
Andromeda	ALN_BLOCK	exon	2584813	2588039	.	-	.	transcript_id "jg7125.t1"; gene_id "jg7125";
Andromeda	ALN_BLOCK	exon	2588476	2589402	.	-	.	transcript_id "jg7125.t1"; gene_id "jg7125";
Andromeda	ALN_BLOCK	exon	2590483	2592320	.	+	.	transcript_id "jg7127.t1"; gene_id "jg7127";
Andromeda	ALN_BLOCK	exon	2594037	2594554	.	+	.	transcript_id "jg7126.t1"; gene_id "jg7126";
Andromeda	ALN_BLOCK	exon	2594957	2595165	.	+	.	transcript_id "jg7126.t1"; gene_id "jg7126";
Andromeda	ALN_BLOCK	exon	2595263	2597356	.	-	.	transcript_id "jg7128.t1"; gene_id "jg7128";
Andromeda	ALN_BLOCK	exon	2597972	2598313	.	+	.	transcript_id "jg7129.t1"; gene_id "jg7129";
Andromeda	ALN_BLOCK	exon	2598648	2600386	.	-	.	transcript_id "jg7130.t1"; gene_id "jg7130";
Andromeda	ALN_BLOCK	exon	2600564	2600643	.	-	.	transcript_id "jg7130.t1"; gene_id "jg7130";
Andromeda	ALN_BLOCK	exon	2600881	2601060	.	-	.	transcript_id "jg7130.t1"; gene_id "jg7130";
Andromeda	ALN_BLOCK	exon	2601267	2601449	.	-	.	transcript_id "jg7130.t1"; gene_id "jg7130";
Andromeda	ALN_BLOCK	exon	2636624	2639830	.	+	.	transcript_id "jg7131.t1"; gene_id "jg7131";
Andromeda	ALN_BLOCK	exon	2640027	2649811	.	+	.	transcript_id "jg7131.t1"; gene_id "jg7131";
Andromeda	ALN_BLOCK	exon	2649993	2654764	.	+	.	transcript_id "jg7131.t1"; gene_id "jg7131";
Andromeda	ALN_BLOCK	exon	2655496	2657214	.	+	.	transcript_id "jg7131.t1"; gene_id "jg7131";
Andromeda	ALN_BLOCK	exon	2711370	2714889	.	-	.	transcript_id "jg7132.t1"; gene_id "jg7132";
Andromeda	ALN_BLOCK	exon	2717236	2720394	.	-	.	transcript_id "jg7133.t1"; gene_id "jg7133";
Andromeda	ALN_BLOCK	exon	2720624	2727566	.	-	.	transcript_id "jg7133.t1"; gene_id "jg7133";
Andromeda	ALN_BLOCK	exon	2727720	2729508	.	-	.	transcript_id "jg7133.t1"; gene_id "jg7133";
Andromeda	ALN_BLOCK	exon	2742229	2742639	.	-	.	transcript_id "jg7135.t1"; gene_id "jg7135";
Andromeda	ALN_BLOCK	exon	2755326	2760433	.	-	.	transcript_id "jg7136.t1"; gene_id "jg7136";
Andromeda	ALN_BLOCK	exon	2761050	2762413	.	-	.	transcript_id "jg7137.t1"; gene_id "jg7137";
Andromeda	ALN_BLOCK	exon	2817612	2821041	.	-	.	transcript_id "jg7139.t1"; gene_id "jg7139";
Andromeda	ALN_BLOCK	exon	2821241	2826888	.	-	.	transcript_id "jg7139.t1"; gene_id "jg7139";
Andromeda	ALN_BLOCK	exon	2827085	2830735	.	-	.	transcript_id "jg7139.t1"; gene_id "jg7139";
Andromeda	ALN_BLOCK	exon	2830943	2831039	.	-	.	transcript_id "jg7139.t1"; gene_id "jg7139";
Andromeda	ALN_BLOCK	exon	2831260	2831922	.	-	.	transcript_id "jg7139.t1"; gene_id "jg7139";
Andromeda	ALN_BLOCK	exon	2832095	2849806	.	-	.	transcript_id "jg7139.t1"; gene_id "jg7139";
Andromeda	ALN_BLOCK	exon	2850005	2854350	.	-	.	transcript_id "jg7139.t1"; gene_id "jg7139";
Andromeda	ALN_BLOCK	exon	2854536	2854789	.	-	.	transcript_id "jg7139.t1"; gene_id "jg7139";
Andromeda	ALN_BLOCK	exon	2854943	2855157	.	-	.	transcript_id "jg7139.t1"; gene_id "jg7139";
Andromeda	ALN_BLOCK	exon	2855404	2857651	.	-	.	transcript_id "jg7139.t1"; gene_id "jg7139";
Andromeda	ALN_BLOCK	exon	2857881	2860667	.	-	.	transcript_id "jg7139.t1"; gene_id "jg7139";
Andromeda	ALN_BLOCK	exon	2860844	2861298	.	-	.	transcript_id "jg7139.t1"; gene_id "jg7139";
Andromeda	ALN_BLOCK	exon	2861501	2862363	.	-	.	transcript_id "jg7139.t1"; gene_id "jg7139";
Andromeda	ALN_BLOCK	exon	2862658	2862694	.	-	.	transcript_id "jg7139.t1"; gene_id "jg7139";
Andromeda	ALN_BLOCK	exon	2862849	2862928	.	-	.	transcript_id "jg7139.t1"; gene_id "jg7139";
Andromeda	ALN_BLOCK	exon	2863090	2863354	.	-	.	transcript_id "jg7139.t1"; gene_id "jg7139";
Andromeda	ALN_BLOCK	exon	2900755	2901438	.	-	.	transcript_id "jg7140.t1"; gene_id "jg7140";
Andromeda	ALN_BLOCK	exon	2977845	2979888	.	+	.	transcript_id "jg7141.t1"; gene_id "jg7141";
Andromeda	ALN_BLOCK	exon	2986227	2986766	.	-	.	transcript_id "jg7143.t1"; gene_id "jg7143";
Andromeda	ALN_BLOCK	exon	2987780	2988264	.	+	.	transcript_id "jg7144.t1"; gene_id "jg7144";
Andromeda	ALN_BLOCK	exon	2988652	2988805	.	+	.	transcript_id "jg7144.t1"; gene_id "jg7144";
Andromeda	ALN_BLOCK	exon	2989971	2990246	.	-	.	transcript_id "jg7145.t1"; gene_id "jg7145";
Andromeda	ALN_BLOCK	exon	2991556	2991917	.	-	.	transcript_id "jg7146.t1"; gene_id "jg7146";
Andromeda	ALN_BLOCK	exon	2992198	2998012	.	-	.	transcript_id "jg7147.t1"; gene_id "jg7147";
Andromeda	ALN_BLOCK	exon	2998184	2999066	.	-	.	transcript_id "jg7147.t1"; gene_id "jg7147";
Andromeda	ALN_BLOCK	exon	2999220	3000045	.	-	.	transcript_id "jg7147.t1"; gene_id "jg7147";
Andromeda	ALN_BLOCK	exon	3000296	3001418	.	-	.	transcript_id "jg7147.t1"; gene_id "jg7147";
Andromeda	ALN_BLOCK	exon	3001660	3002620	.	-	.	transcript_id "jg7147.t1"; gene_id "jg7147";
Andromeda	ALN_BLOCK	exon	3002875	3004669	.	-	.	transcript_id "jg7147.t1"; gene_id "jg7147";
Andromeda	ALN_BLOCK	exon	3004945	3005636	.	-	.	transcript_id "jg7147.t1"; gene_id "jg7147";
Andromeda	ALN_BLOCK	exon	3006023	3008514	.	-	.	transcript_id "jg7147.t1"; gene_id "jg7147";
Andromeda	ALN_BLOCK	exon	3008683	3008691	.	-	.	transcript_id "jg7147.t1"; gene_id "jg7147";
Andromeda	ALN_BLOCK	exon	3009764	3009771	.	-	.	transcript_id "jg7147.t1"; gene_id "jg7147";
Andromeda	ALN_BLOCK	exon	3010164	3010195	.	-	.	transcript_id "jg7147.t1"; gene_id "jg7147";
Andromeda	ALN_BLOCK	exon	3010421	3010437	.	-	.	transcript_id "jg7147.t1"; gene_id "jg7147";
Andromeda	ALN_BLOCK	exon	3010632	3010650	.	-	.	transcript_id "jg7147.t1"; gene_id "jg7147";
Andromeda	ALN_BLOCK	exon	3011068	3011240	.	-	.	transcript_id "jg7147.t1"; gene_id "jg7147";
Andromeda	ALN_BLOCK	exon	3011600	3013946	.	-	.	transcript_id "jg7147.t1"; gene_id "jg7147";
Andromeda	ALN_BLOCK	exon	3014111	3014113	.	-	.	transcript_id "jg7147.t1"; gene_id "jg7147";
Andromeda	ALN_BLOCK	exon	3014266	3014362	.	-	.	transcript_id "jg7147.t1"; gene_id "jg7147";
Andromeda	ALN_BLOCK	exon	3015190	3015579	.	-	.	transcript_id "jg7147.t1"; gene_id "jg7147";
Andromeda	ALN_BLOCK	exon	3015864	3015870	.	-	.	transcript_id "jg7147.t1"; gene_id "jg7147";
Andromeda	ALN_BLOCK	exon	3016101	3016919	.	-	.	transcript_id "jg7147.t1"; gene_id "jg7147";
Andromeda	ALN_BLOCK	exon	3033606	3035273	.	-	.	transcript_id "jg7148.t1"; gene_id "jg7148";
Andromeda	ALN_BLOCK	exon	3035503	3036122	.	-	.	transcript_id "jg7148.t1"; gene_id "jg7148";
Andromeda	ALN_BLOCK	exon	3042170	3044588	.	+	.	transcript_id "jg7149.t1"; gene_id "jg7149";
Andromeda	ALN_BLOCK	exon	3045134	3045923	.	+	.	transcript_id "jg7149.t1"; gene_id "jg7149";
Andromeda	ALN_BLOCK	exon	3047148	3051764	.	-	.	transcript_id "jg7150.t1"; gene_id "jg7150";
Andromeda	ALN_BLOCK	exon	3052018	3052105	.	-	.	transcript_id "jg7150.t1"; gene_id "jg7150";
Andromeda	ALN_BLOCK	exon	3052523	3052664	.	-	.	transcript_id "jg7150.t1"; gene_id "jg7150";
Andromeda	ALN_BLOCK	exon	3070729	3071550	.	-	.	transcript_id "jg7153.t1"; gene_id "jg7153";
Andromeda	ALN_BLOCK	exon	3072335	3073147	.	-	.	transcript_id "jg7154.t1"; gene_id "jg7154";
Andromeda	ALN_BLOCK	exon	3074010	3074636	.	+	.	transcript_id "jg7155.t1"; gene_id "jg7155";
Andromeda	ALN_BLOCK	exon	3076258	3078463	.	-	.	transcript_id "jg7156.t1"; gene_id "jg7156";
Andromeda	ALN_BLOCK	exon	3078681	3079573	.	-	.	transcript_id "jg7156.t1"; gene_id "jg7156";
Andromeda	ALN_BLOCK	exon	3080547	3082359	.	+	.	transcript_id "jg7157.t1"; gene_id "jg7157";
Andromeda	ALN_BLOCK	exon	3083110	3085706	.	-	.	transcript_id "jg7158.t1"; gene_id "jg7158";
Andromeda	ALN_BLOCK	exon	3086086	3087179	.	-	.	transcript_id "jg7159.t1"; gene_id "jg7159";
Andromeda	ALN_BLOCK	exon	3087356	3088534	.	+	.	transcript_id "jg7160.t1"; gene_id "jg7160";
Andromeda	ALN_BLOCK	exon	3088753	3089896	.	-	.	transcript_id "jg7161.t1"; gene_id "jg7161";
Andromeda	ALN_BLOCK	exon	3101226	3103661	.	+	.	transcript_id "jg7162.t1"; gene_id "jg7162";
Andromeda	ALN_BLOCK	exon	3110101	3110940	.	-	.	transcript_id "jg7163.t1"; gene_id "jg7163";
Andromeda	ALN_BLOCK	exon	3117134	3118990	.	+	.	transcript_id "jg7164.t1"; gene_id "jg7164";
Andromeda	ALN_BLOCK	exon	3119548	3123705	.	+	.	transcript_id "jg7165.t1"; gene_id "jg7165";
Andromeda	ALN_BLOCK	exon	3123882	3124548	.	+	.	transcript_id "jg7165.t1"; gene_id "jg7165";
Andromeda	ALN_BLOCK	exon	3125453	3125773	.	-	.	transcript_id "jg7166.t1"; gene_id "jg7166";
Andromeda	ALN_BLOCK	exon	3126372	3127272	.	-	.	transcript_id "jg7167.t1"; gene_id "jg7167";
Andromeda	ALN_BLOCK	exon	3129012	3129027	.	+	.	transcript_id "jg7168.t1"; gene_id "jg7168";
Andromeda	ALN_BLOCK	exon	3129680	3129877	.	+	.	transcript_id "jg7168.t1"; gene_id "jg7168";
Andromeda	ALN_BLOCK	exon	3130126	3130554	.	+	.	transcript_id "jg7168.t1"; gene_id "jg7168";
Andromeda	ALN_BLOCK	exon	3131459	3131998	.	+	.	transcript_id "jg7168.t1"; gene_id "jg7168";
Andromeda	ALN_BLOCK	exon	3132345	3132621	.	+	.	transcript_id "jg7168.t1"; gene_id "jg7168";
Andromeda	ALN_BLOCK	exon	3133140	3134789	.	-	.	transcript_id "jg7169.t1"; gene_id "jg7169";
Andromeda	ALN_BLOCK	exon	3136271	3137744	.	+	.	transcript_id "jg7170.t1"; gene_id "jg7170";
Andromeda	ALN_BLOCK	exon	3139295	3139504	.	+	.	transcript_id "jg7171.t1"; gene_id "jg7171";
Andromeda	ALN_BLOCK	exon	3149542	3150314	.	+	.	transcript_id "jg7172.t1"; gene_id "jg7172";
Andromeda	ALN_BLOCK	exon	3150501	3150509	.	+	.	transcript_id "jg7172.t1"; gene_id "jg7172";
Andromeda	ALN_BLOCK	exon	3150667	3151779	.	+	.	transcript_id "jg7172.t1"; gene_id "jg7172";
Andromeda	ALN_BLOCK	exon	3152081	3152422	.	+	.	transcript_id "jg7172.t1"; gene_id "jg7172";
Andromeda	ALN_BLOCK	exon	3153357	3155113	.	+	.	transcript_id "jg7173.t1"; gene_id "jg7173";
Andromeda	ALN_BLOCK	exon	3156022	3157025	.	+	.	transcript_id "jg7174.t1"; gene_id "jg7174";
Andromeda	ALN_BLOCK	exon	3157348	3157355	.	+	.	transcript_id "jg7174.t1"; gene_id "jg7174";
Andromeda	ALN_BLOCK	exon	3157518	3158325	.	+	.	transcript_id "jg7174.t1"; gene_id "jg7174";
Andromeda	ALN_BLOCK	exon	3158597	3159402	.	-	.	transcript_id "jg7175.t1"; gene_id "jg7175";
Andromeda	ALN_BLOCK	exon	3159983	3161140	.	-	.	transcript_id "jg7175.t1"; gene_id "jg7175";
Andromeda	ALN_BLOCK	exon	3163193	3163443	.	-	.	transcript_id "jg7176.t1"; gene_id "jg7176";
Andromeda	ALN_BLOCK	exon	3163809	3165136	.	-	.	transcript_id "jg7176.t1"; gene_id "jg7176";
Andromeda	ALN_BLOCK	exon	3165302	3169907	.	-	.	transcript_id "jg7176.t1"; gene_id "jg7176";
Andromeda	ALN_BLOCK	exon	3178489	3184664	.	+	.	transcript_id "jg7177.t1"; gene_id "jg7177";
Andromeda	ALN_BLOCK	exon	3192258	3193550	.	-	.	transcript_id "jg7179.t1"; gene_id "jg7179";
Andromeda	ALN_BLOCK	exon	3202592	3203323	.	+	.	transcript_id "jg7181.t1"; gene_id "jg7181";
Andromeda	ALN_BLOCK	exon	3203566	3205010	.	-	.	transcript_id "jg7182.t1"; gene_id "jg7182";
Andromeda	ALN_BLOCK	exon	3205421	3206659	.	+	.	transcript_id "jg7183.t1"; gene_id "jg7183";
Andromeda	ALN_BLOCK	exon	3206727	3207746	.	-	.	transcript_id "jg7184.t1"; gene_id "jg7184";
Andromeda	ALN_BLOCK	exon	3211820	3212728	.	-	.	transcript_id "jg7185.t1"; gene_id "jg7185";
Andromeda	ALN_BLOCK	exon	3212945	3213662	.	-	.	transcript_id "jg7185.t1"; gene_id "jg7185";
Andromeda	ALN_BLOCK	exon	3213869	3214626	.	-	.	transcript_id "jg7186.t1"; gene_id "jg7186";
Andromeda	ALN_BLOCK	exon	3214808	3215569	.	+	.	transcript_id "jg7187.t1"; gene_id "jg7187";
Andromeda	ALN_BLOCK	exon	3216128	3216448	.	-	.	transcript_id "jg7188.t1"; gene_id "jg7188";
Andromeda	ALN_BLOCK	exon	3216982	3219839	.	+	.	transcript_id "jg7189.t1"; gene_id "jg7189";
Andromeda	ALN_BLOCK	exon	3220606	3223729	.	-	.	transcript_id "jg7190.t1"; gene_id "jg7190";
Andromeda	ALN_BLOCK	exon	3225237	3225247	.	-	.	transcript_id "jg7190.t1"; gene_id "jg7190";
Andromeda	ALN_BLOCK	exon	3262800	3264798	.	-	.	transcript_id "jg7191.t1"; gene_id "jg7191";
Andromeda	ALN_BLOCK	exon	3264957	3265257	.	-	.	transcript_id "jg7191.t1"; gene_id "jg7191";
Andromeda	ALN_BLOCK	exon	3271368	3271803	.	-	.	transcript_id "jg7192.t1"; gene_id "jg7192";
Andromeda	ALN_BLOCK	exon	3272252	3272257	.	-	.	transcript_id "jg7192.t1"; gene_id "jg7192";
Andromeda	ALN_BLOCK	exon	3272606	3272613	.	-	.	transcript_id "jg7192.t1"; gene_id "jg7192";
Andromeda	ALN_BLOCK	exon	3272782	3273537	.	-	.	transcript_id "jg7192.t1"; gene_id "jg7192";
Andromeda	ALN_BLOCK	exon	3274049	3274309	.	-	.	transcript_id "jg7193.t1"; gene_id "jg7193";
Andromeda	ALN_BLOCK	exon	3320385	3320773	.	+	.	transcript_id "jg7194.t1"; gene_id "jg7194";
Andromeda	ALN_BLOCK	exon	3364979	3365575	.	+	.	transcript_id "jg7197.t1"; gene_id "jg7197";
Andromeda	ALN_BLOCK	exon	3372583	3372798	.	-	.	transcript_id "jg7198.t1"; gene_id "jg7198";
Andromeda	ALN_BLOCK	exon	3373026	3373500	.	-	.	transcript_id "jg7198.t1"; gene_id "jg7198";
Andromeda	ALN_BLOCK	exon	3373733	3373738	.	-	.	transcript_id "jg7198.t1"; gene_id "jg7198";
Andromeda	ALN_BLOCK	exon	3374017	3375450	.	-	.	transcript_id "jg7198.t1"; gene_id "jg7198";
Andromeda	ALN_BLOCK	exon	3377418	3378732	.	-	.	transcript_id "jg7199.t1"; gene_id "jg7199";
Andromeda	ALN_BLOCK	exon	3383248	3383471	.	-	.	transcript_id "jg7201.t1"; gene_id "jg7201";
Andromeda	ALN_BLOCK	exon	3405453	3406020	.	+	.	transcript_id "jg7205.t1"; gene_id "jg7205";
Andromeda	ALN_BLOCK	exon	3406828	3407866	.	+	.	transcript_id "jg7205.t1"; gene_id "jg7205";
Andromeda	ALN_BLOCK	exon	3416138	3416889	.	+	.	transcript_id "jg7206.t1"; gene_id "jg7206";
Andromeda	ALN_BLOCK	exon	3417785	3418179	.	+	.	transcript_id "jg7206.t1"; gene_id "jg7206";
Andromeda	ALN_BLOCK	exon	3418378	3418387	.	+	.	transcript_id "jg7206.t1"; gene_id "jg7206";
Andromeda	ALN_BLOCK	exon	3418540	3419909	.	+	.	transcript_id "jg7206.t1"; gene_id "jg7206";
Andromeda	ALN_BLOCK	exon	3420084	3420108	.	+	.	transcript_id "jg7206.t1"; gene_id "jg7206";
Andromeda	ALN_BLOCK	exon	3421175	3421305	.	+	.	transcript_id "jg7206.t1"; gene_id "jg7206";
Andromeda	ALN_BLOCK	exon	3421490	3422944	.	+	.	transcript_id "jg7206.t1"; gene_id "jg7206";
Andromeda	ALN_BLOCK	exon	3423181	3423199	.	+	.	transcript_id "jg7206.t1"; gene_id "jg7206";
Andromeda	ALN_BLOCK	exon	3423396	3424642	.	+	.	transcript_id "jg7206.t1"; gene_id "jg7206";
Andromeda	ALN_BLOCK	exon	3429046	3429895	.	+	.	transcript_id "jg7207.t1"; gene_id "jg7207";
Andromeda	ALN_BLOCK	exon	3430087	3430795	.	+	.	transcript_id "jg7207.t1"; gene_id "jg7207";
Andromeda	ALN_BLOCK	exon	3443212	3443694	.	+	.	transcript_id "jg7209.t1"; gene_id "jg7209";
Andromeda	ALN_BLOCK	exon	3444020	3447068	.	+	.	transcript_id "jg7209.t1"; gene_id "jg7209";
Andromeda	ALN_BLOCK	exon	3450671	3452054	.	+	.	transcript_id "jg7210.t1"; gene_id "jg7210";
Andromeda	ALN_BLOCK	exon	3452578	3453659	.	+	.	transcript_id "jg7211.t1"; gene_id "jg7211";
Andromeda	ALN_BLOCK	exon	3453940	3454240	.	+	.	transcript_id "jg7211.t1"; gene_id "jg7211";
Andromeda	ALN_BLOCK	exon	3454632	3455274	.	-	.	transcript_id "jg7212.t1"; gene_id "jg7212";
Andromeda	ALN_BLOCK	exon	3456206	3456987	.	-	.	transcript_id "jg7213.t1"; gene_id "jg7213";
Andromeda	ALN_BLOCK	exon	3514078	3514412	.	-	.	transcript_id "jg7215.t1"; gene_id "jg7215";
Andromeda	ALN_BLOCK	exon	3514639	3517041	.	-	.	transcript_id "jg7215.t1"; gene_id "jg7215";
Andromeda	ALN_BLOCK	exon	3563442	3564593	.	-	.	transcript_id "jg7216.t1"; gene_id "jg7216";
Andromeda	ALN_BLOCK	exon	3564819	3565158	.	-	.	transcript_id "jg7216.t1"; gene_id "jg7216";
Andromeda	ALN_BLOCK	exon	3613236	3614333	.	-	.	transcript_id "jg7219.t1"; gene_id "jg7219";
Andromeda	ALN_BLOCK	exon	3615087	3615659	.	+	.	transcript_id "jg7220.t1"; gene_id "jg7220";
Andromeda	ALN_BLOCK	exon	3619988	3623559	.	+	.	transcript_id "jg7221.t1"; gene_id "jg7221";
Andromeda	ALN_BLOCK	exon	3647456	3650146	.	-	.	transcript_id "jg7222.t1"; gene_id "jg7222";
Andromeda	ALN_BLOCK	exon	3659701	3660786	.	+	.	transcript_id "jg7223.t1"; gene_id "jg7223";
Andromeda	ALN_BLOCK	exon	3739265	3740270	.	-	.	transcript_id "jg7226.t1"; gene_id "jg7226";
Andromeda	ALN_BLOCK	exon	3742710	3743261	.	+	.	transcript_id "jg7227.t1"; gene_id "jg7227";
Andromeda	ALN_BLOCK	exon	3743436	3743493	.	+	.	transcript_id "jg7227.t1"; gene_id "jg7227";
Andromeda	ALN_BLOCK	exon	3743889	3744659	.	+	.	transcript_id "jg7227.t1"; gene_id "jg7227";
Andromeda	ALN_BLOCK	exon	3750099	3752202	.	+	.	transcript_id "jg7228.t1"; gene_id "jg7228";
Andromeda	ALN_BLOCK	exon	3763459	3763689	.	+	.	transcript_id "jg7230.t1"; gene_id "jg7230";
Andromeda	ALN_BLOCK	exon	3791697	3792326	.	+	.	transcript_id "jg7238.t1"; gene_id "jg7238";
Andromeda	ALN_BLOCK	exon	3793196	3793576	.	-	.	transcript_id "jg7240.t1"; gene_id "jg7240";
Andromeda	ALN_BLOCK	exon	3794685	3795919	.	-	.	transcript_id "jg7239.t1"; gene_id "jg7239";
Andromeda	ALN_BLOCK	exon	3797419	3797850	.	-	.	transcript_id "jg7241.t1"; gene_id "jg7241";
Andromeda	ALN_BLOCK	exon	3806966	3808048	.	+	.	transcript_id "jg7242.t1"; gene_id "jg7242";
Andromeda	ALN_BLOCK	exon	3809806	3811914	.	-	.	transcript_id "jg7243.t1"; gene_id "jg7243";
Andromeda	ALN_BLOCK	exon	3812323	3813133	.	-	.	transcript_id "jg7243.t1"; gene_id "jg7243";
Andromeda	ALN_BLOCK	exon	3813396	3817437	.	-	.	transcript_id "jg7243.t1"; gene_id "jg7243";
Andromeda	ALN_BLOCK	exon	3822024	3822901	.	+	.	transcript_id "jg7244.t1"; gene_id "jg7244";
Andromeda	ALN_BLOCK	exon	3823104	3824211	.	+	.	transcript_id "jg7244.t1"; gene_id "jg7244";
Andromeda	ALN_BLOCK	exon	3893506	3897982	.	+	.	transcript_id "jg7249.t1"; gene_id "jg7249";
Andromeda	ALN_BLOCK	exon	3979995	3980603	.	-	.	transcript_id "jg7254.t1"; gene_id "jg7254";
Andromeda	ALN_BLOCK	exon	3980796	3982607	.	-	.	transcript_id "jg7254.t1"; gene_id "jg7254";
Andromeda	ALN_BLOCK	exon	3982848	3983867	.	-	.	transcript_id "jg7254.t1"; gene_id "jg7254";
Andromeda	ALN_BLOCK	exon	3984019	3988068	.	-	.	transcript_id "jg7254.t1"; gene_id "jg7254";
Andromeda	ALN_BLOCK	exon	4017917	4018599	.	+	.	transcript_id "jg7256.t1"; gene_id "jg7256";
Andromeda	ALN_BLOCK	exon	4089331	4090063	.	+	.	transcript_id "jg7259.t1"; gene_id "jg7259";
Andromeda	ALN_BLOCK	exon	4090261	4090660	.	+	.	transcript_id "jg7259.t1"; gene_id "jg7259";
Andromeda	ALN_BLOCK	exon	4090963	4091634	.	-	.	transcript_id "jg7260.t1"; gene_id "jg7260";
Andromeda	ALN_BLOCK	exon	4091804	4093162	.	-	.	transcript_id "jg7260.t1"; gene_id "jg7260";
Andromeda	ALN_BLOCK	exon	4093723	4095300	.	-	.	transcript_id "jg7261.t1"; gene_id "jg7261";
Andromeda	ALN_BLOCK	exon	4096225	4097588	.	-	.	transcript_id "jg7262.t1"; gene_id "jg7262";
Andromeda	ALN_BLOCK	exon	4101868	4104069	.	-	.	transcript_id "jg7263.t1"; gene_id "jg7263";
Andromeda	ALN_BLOCK	exon	4104234	4105101	.	-	.	transcript_id "jg7263.t1"; gene_id "jg7263";
Andromeda	ALN_BLOCK	exon	4105406	4105445	.	-	.	transcript_id "jg7263.t1"; gene_id "jg7263";
Andromeda	ALN_BLOCK	exon	4105688	4107402	.	-	.	transcript_id "jg7263.t1"; gene_id "jg7263";
Andromeda	ALN_BLOCK	exon	4115503	4117226	.	+	.	transcript_id "jg7265.t1"; gene_id "jg7265";
Andromeda	ALN_BLOCK	exon	4117562	4121927	.	+	.	transcript_id "jg7265.t1"; gene_id "jg7265";
Andromeda	ALN_BLOCK	exon	4128569	4129749	.	-	.	transcript_id "jg7266.t1"; gene_id "jg7266";
Andromeda	ALN_BLOCK	exon	4131583	4134816	.	-	.	transcript_id "jg7267.t1"; gene_id "jg7267";
Andromeda	ALN_BLOCK	exon	4139510	4152407	.	-	.	transcript_id "jg7267.t1"; gene_id "jg7267";
Andromeda	ALN_BLOCK	exon	4152607	4152633	.	-	.	transcript_id "jg7267.t1"; gene_id "jg7267";
Andromeda	ALN_BLOCK	exon	4152898	4153391	.	-	.	transcript_id "jg7267.t1"; gene_id "jg7267";
Andromeda	ALN_BLOCK	exon	4191619	4191633	.	-	.	transcript_id "jg7269.t1"; gene_id "jg7269";
Andromeda	ALN_BLOCK	exon	4192134	4192144	.	-	.	transcript_id "jg7269.t1"; gene_id "jg7269";
Andromeda	ALN_BLOCK	exon	4194141	4194708	.	-	.	transcript_id "jg7269.t1"; gene_id "jg7269";
Andromeda	ALN_BLOCK	exon	4217121	4217894	.	-	.	transcript_id "jg7272.t1"; gene_id "jg7272";
Andromeda	ALN_BLOCK	exon	4227298	4227615	.	+	.	transcript_id "jg7274.t1"; gene_id "jg7274";
Andromeda	ALN_BLOCK	exon	4233096	4235021	.	+	.	transcript_id "jg7275.t1"; gene_id "jg7275";
Andromeda	ALN_BLOCK	exon	4235235	4241621	.	+	.	transcript_id "jg7275.t1"; gene_id "jg7275";
Andromeda	ALN_BLOCK	exon	4248415	4251968	.	+	.	transcript_id "jg7277.t1"; gene_id "jg7277";
Andromeda	ALN_BLOCK	exon	4253205	4253736	.	+	.	transcript_id "jg7277.t1"; gene_id "jg7277";
Andromeda	ALN_BLOCK	exon	4273555	4274121	.	+	.	transcript_id "jg7278.t1"; gene_id "jg7278";
Andromeda	ALN_BLOCK	exon	4274452	4279903	.	+	.	transcript_id "jg7278.t1"; gene_id "jg7278";
Andromeda	ALN_BLOCK	exon	4280311	4282541	.	-	.	transcript_id "jg7279.t1"; gene_id "jg7279";
Andromeda	ALN_BLOCK	exon	4283585	4288395	.	-	.	transcript_id "jg7280.t1"; gene_id "jg7280";
Andromeda	ALN_BLOCK	exon	4289475	4290645	.	+	.	transcript_id "jg7281.t1"; gene_id "jg7281";
Andromeda	ALN_BLOCK	exon	4290715	4295853	.	-	.	transcript_id "jg7282.t1"; gene_id "jg7282";
Andromeda	ALN_BLOCK	exon	4298348	4298531	.	+	.	transcript_id "jg7284.t1"; gene_id "jg7284";
Andromeda	ALN_BLOCK	exon	4298839	4299783	.	+	.	transcript_id "jg7284.t1"; gene_id "jg7284";
Andromeda	ALN_BLOCK	exon	4300516	4304554	.	+	.	transcript_id "jg7285.t1"; gene_id "jg7285";
Andromeda	ALN_BLOCK	exon	4307306	4309690	.	+	.	transcript_id "jg7286.t1"; gene_id "jg7286";
Andromeda	ALN_BLOCK	exon	4310129	4313563	.	-	.	transcript_id "jg7287.t1"; gene_id "jg7287";
Andromeda	ALN_BLOCK	exon	4314375	4318051	.	+	.	transcript_id "jg7288.t1"; gene_id "jg7288";
Andromeda	ALN_BLOCK	exon	4320101	4325300	.	+	.	transcript_id "jg7289.t1"; gene_id "jg7289";
Andromeda	ALN_BLOCK	exon	4326206	4329529	.	-	.	transcript_id "jg7290.t1"; gene_id "jg7290";
Andromeda	ALN_BLOCK	exon	4331004	4333177	.	-	.	transcript_id "jg7291.t1"; gene_id "jg7291";
Andromeda	ALN_BLOCK	exon	4333328	4334751	.	-	.	transcript_id "jg7291.t1"; gene_id "jg7291";
Andromeda	ALN_BLOCK	exon	4337361	4339097	.	+	.	transcript_id "jg7292.t1"; gene_id "jg7292";
Andromeda	ALN_BLOCK	exon	4347825	4348307	.	+	.	transcript_id "jg7293.t1"; gene_id "jg7293";
Andromeda	ALN_BLOCK	exon	4355637	4355999	.	-	.	transcript_id "jg7295.t1"; gene_id "jg7295";
Andromeda	ALN_BLOCK	exon	4395414	4395698	.	+	.	transcript_id "jg7296.t1"; gene_id "jg7296";
Andromeda	ALN_BLOCK	exon	4395858	4398361	.	+	.	transcript_id "jg7296.t1"; gene_id "jg7296";
Andromeda	ALN_BLOCK	exon	4398976	4399359	.	-	.	transcript_id "jg7297.t1"; gene_id "jg7297";
Andromeda	ALN_BLOCK	exon	4403682	4405072	.	+	.	transcript_id "jg7298.t1"; gene_id "jg7298";
Andromeda	ALN_BLOCK	exon	4405432	4406408	.	+	.	transcript_id "jg7298.t1"; gene_id "jg7298";
Andromeda	ALN_BLOCK	exon	4417752	4419365	.	-	.	transcript_id "jg7299.t1"; gene_id "jg7299";
Andromeda	ALN_BLOCK	exon	4420390	4421145	.	-	.	transcript_id "jg7300.t1"; gene_id "jg7300";
Andromeda	ALN_BLOCK	exon	4421868	4422784	.	+	.	transcript_id "jg7301.t1"; gene_id "jg7301";
Andromeda	ALN_BLOCK	exon	4428680	4429258	.	-	.	transcript_id "jg7302.t1"; gene_id "jg7302";
Andromeda	ALN_BLOCK	exon	4429620	4430707	.	+	.	transcript_id "jg7303.t1"; gene_id "jg7303";
Andromeda	ALN_BLOCK	exon	4430846	4435633	.	-	.	transcript_id "jg7304.t1"; gene_id "jg7304";
Andromeda	ALN_BLOCK	exon	4437226	4438251	.	+	.	transcript_id "jg7305.t1"; gene_id "jg7305";
Andromeda	ALN_BLOCK	exon	4440357	4440751	.	+	.	transcript_id "jg7306.t1"; gene_id "jg7306";
Andromeda	ALN_BLOCK	exon	4441171	4444502	.	+	.	transcript_id "jg7306.t1"; gene_id "jg7306";
Andromeda	ALN_BLOCK	exon	4447536	4453480	.	-	.	transcript_id "jg7307.t1"; gene_id "jg7307";
Andromeda	ALN_BLOCK	exon	4454748	4455464	.	-	.	transcript_id "jg7308.t1"; gene_id "jg7308";
Andromeda	ALN_BLOCK	exon	4458542	4459504	.	+	.	transcript_id "jg7309.t1"; gene_id "jg7309";
Andromeda	ALN_BLOCK	exon	4459656	4459818	.	+	.	transcript_id "jg7309.t1"; gene_id "jg7309";
Andromeda	ALN_BLOCK	exon	4460160	4462371	.	+	.	transcript_id "jg7309.t1"; gene_id "jg7309";
Andromeda	ALN_BLOCK	exon	4463211	4463217	.	+	.	transcript_id "jg7309.t1"; gene_id "jg7309";
Andromeda	ALN_BLOCK	exon	4463594	4463629	.	+	.	transcript_id "jg7309.t1"; gene_id "jg7309";
Andromeda	ALN_BLOCK	exon	4464155	4464175	.	+	.	transcript_id "jg7309.t1"; gene_id "jg7309";
Andromeda	ALN_BLOCK	exon	4464518	4464623	.	+	.	transcript_id "jg7309.t1"; gene_id "jg7309";
Andromeda	ALN_BLOCK	exon	4465045	4465158	.	+	.	transcript_id "jg7309.t1"; gene_id "jg7309";
Andromeda	ALN_BLOCK	exon	4467843	4467862	.	+	.	transcript_id "jg7309.t1"; gene_id "jg7309";
Andromeda	ALN_BLOCK	exon	4468050	4469772	.	+	.	transcript_id "jg7309.t1"; gene_id "jg7309";
Andromeda	ALN_BLOCK	exon	4470783	4470986	.	-	.	transcript_id "jg7310.t1"; gene_id "jg7310";
Andromeda	ALN_BLOCK	exon	4471320	4471327	.	-	.	transcript_id "jg7310.t1"; gene_id "jg7310";
Andromeda	ALN_BLOCK	exon	4471540	4475142	.	-	.	transcript_id "jg7310.t1"; gene_id "jg7310";
Andromeda	ALN_BLOCK	exon	4476954	4477341	.	+	.	transcript_id "jg7311.t1"; gene_id "jg7311";
Andromeda	ALN_BLOCK	exon	4478541	4480321	.	+	.	transcript_id "jg7312.t1"; gene_id "jg7312";
Andromeda	ALN_BLOCK	exon	4482145	4482994	.	-	.	transcript_id "jg7314.t1"; gene_id "jg7314";
Andromeda	ALN_BLOCK	exon	4483265	4483754	.	-	.	transcript_id "jg7314.t1"; gene_id "jg7314";
Andromeda	ALN_BLOCK	exon	4484206	4488842	.	+	.	transcript_id "jg7315.t1"; gene_id "jg7315";
Andromeda	ALN_BLOCK	exon	4515315	4516041	.	+	.	transcript_id "jg7323.t1"; gene_id "jg7323";
Andromeda	ALN_BLOCK	exon	4516211	4516436	.	+	.	transcript_id "jg7323.t1"; gene_id "jg7323";
Andromeda	ALN_BLOCK	exon	4539030	4539446	.	-	.	transcript_id "jg7325.t1"; gene_id "jg7325";
Andromeda	ALN_BLOCK	exon	4551682	4553875	.	+	.	transcript_id "jg7326.t1"; gene_id "jg7326";
Andromeda	ALN_BLOCK	exon	4554061	4556454	.	+	.	transcript_id "jg7326.t1"; gene_id "jg7326";
Andromeda	ALN_BLOCK	exon	4556894	4558840	.	+	.	transcript_id "jg7326.t1"; gene_id "jg7326";
Andromeda	ALN_BLOCK	exon	4559224	4561244	.	+	.	transcript_id "jg7326.t1"; gene_id "jg7326";
Andromeda	ALN_BLOCK	exon	4561550	4562385	.	+	.	transcript_id "jg7326.t1"; gene_id "jg7326";
Andromeda	ALN_BLOCK	exon	4570610	4570915	.	+	.	transcript_id "jg7327.t1"; gene_id "jg7327";
Andromeda	ALN_BLOCK	exon	4572626	4574459	.	+	.	transcript_id "jg7328.t1"; gene_id "jg7328";
Andromeda	ALN_BLOCK	exon	4574756	4575146	.	+	.	transcript_id "jg7328.t1"; gene_id "jg7328";
Andromeda	ALN_BLOCK	exon	4581935	4582808	.	+	.	transcript_id "jg7329.t1"; gene_id "jg7329";
Andromeda	ALN_BLOCK	exon	4597023	4597433	.	+	.	transcript_id "jg7330.t1"; gene_id "jg7330";
Andromeda	ALN_BLOCK	exon	4609908	4610330	.	-	.	transcript_id "jg7331.t1"; gene_id "jg7331";
Andromeda	ALN_BLOCK	exon	4618868	4621568	.	-	.	transcript_id "jg7332.t1"; gene_id "jg7332";
Andromeda	ALN_BLOCK	exon	4622394	4623494	.	+	.	transcript_id "jg7333.t1"; gene_id "jg7333";
Andromeda	ALN_BLOCK	exon	4624398	4625183	.	+	.	transcript_id "jg7334.t1"; gene_id "jg7334";
Andromeda	ALN_BLOCK	exon	4625525	4625860	.	+	.	transcript_id "jg7334.t1"; gene_id "jg7334";
Andromeda	ALN_BLOCK	exon	4626588	4627471	.	-	.	transcript_id "jg7335.t1"; gene_id "jg7335";
Andromeda	ALN_BLOCK	exon	4627629	4629141	.	-	.	transcript_id "jg7335.t1"; gene_id "jg7335";
Andromeda	ALN_BLOCK	exon	4629475	4629487	.	-	.	transcript_id "jg7335.t1"; gene_id "jg7335";
Andromeda	ALN_BLOCK	exon	4629694	4629712	.	-	.	transcript_id "jg7335.t1"; gene_id "jg7335";
Andromeda	ALN_BLOCK	exon	4629917	4630674	.	-	.	transcript_id "jg7335.t1"; gene_id "jg7335";
Andromeda	ALN_BLOCK	exon	4634742	4635821	.	+	.	transcript_id "jg7336.t1"; gene_id "jg7336";
Andromeda	ALN_BLOCK	exon	4636754	4637922	.	+	.	transcript_id "jg7337.t1"; gene_id "jg7337";
Andromeda	ALN_BLOCK	exon	4638281	4639600	.	+	.	transcript_id "jg7338.t1"; gene_id "jg7338";
Andromeda	ALN_BLOCK	exon	4639876	4641230	.	+	.	transcript_id "jg7339.t1"; gene_id "jg7339";
Andromeda	ALN_BLOCK	exon	4642383	4645247	.	+	.	transcript_id "jg7340.t1"; gene_id "jg7340";
Andromeda	ALN_BLOCK	exon	4654207	4655177	.	+	.	transcript_id "jg7341.t1"; gene_id "jg7341";
Andromeda	ALN_BLOCK	exon	4655352	4656830	.	+	.	transcript_id "jg7341.t1"; gene_id "jg7341";
Andromeda	ALN_BLOCK	exon	4656997	4658495	.	+	.	transcript_id "jg7341.t1"; gene_id "jg7341";
Andromeda	ALN_BLOCK	exon	4658647	4658659	.	+	.	transcript_id "jg7341.t1"; gene_id "jg7341";
Andromeda	ALN_BLOCK	exon	4658940	4660243	.	+	.	transcript_id "jg7341.t1"; gene_id "jg7341";
Andromeda	ALN_BLOCK	exon	4660489	4665823	.	+	.	transcript_id "jg7341.t1"; gene_id "jg7341";
Andromeda	ALN_BLOCK	exon	4666494	4667675	.	-	.	transcript_id "jg7342.t1"; gene_id "jg7342";
Andromeda	ALN_BLOCK	exon	4668008	4669273	.	-	.	transcript_id "jg7343.t1"; gene_id "jg7343";
Andromeda	ALN_BLOCK	exon	4682503	4682913	.	+	.	transcript_id "jg7344.t1"; gene_id "jg7344";
Andromeda	ALN_BLOCK	exon	4683390	4686352	.	+	.	transcript_id "jg7344.t1"; gene_id "jg7344";
Andromeda	ALN_BLOCK	exon	4703161	4707370	.	+	.	transcript_id "jg7345.t1"; gene_id "jg7345";
Andromeda	ALN_BLOCK	exon	4707524	4710101	.	+	.	transcript_id "jg7345.t1"; gene_id "jg7345";
Andromeda	ALN_BLOCK	exon	4710369	4711347	.	+	.	transcript_id "jg7345.t1"; gene_id "jg7345";
Andromeda	ALN_BLOCK	exon	4711509	4711795	.	+	.	transcript_id "jg7345.t1"; gene_id "jg7345";
Andromeda	ALN_BLOCK	exon	4712035	4717416	.	+	.	transcript_id "jg7345.t1"; gene_id "jg7345";
Andromeda	ALN_BLOCK	exon	4717590	4717601	.	+	.	transcript_id "jg7345.t1"; gene_id "jg7345";
Andromeda	ALN_BLOCK	exon	4717776	4718823	.	+	.	transcript_id "jg7345.t1"; gene_id "jg7345";
Andromeda	ALN_BLOCK	exon	4718975	4722666	.	+	.	transcript_id "jg7345.t1"; gene_id "jg7345";
Andromeda	ALN_BLOCK	exon	4725017	4725312	.	-	.	transcript_id "jg7346.t1"; gene_id "jg7346";
Andromeda	ALN_BLOCK	exon	4726659	4728105	.	+	.	transcript_id "jg7347.t1"; gene_id "jg7347";
Andromeda	ALN_BLOCK	exon	4729751	4730895	.	+	.	transcript_id "jg7348.t1"; gene_id "jg7348";
Andromeda	ALN_BLOCK	exon	4732235	4735689	.	-	.	transcript_id "jg7349.t1"; gene_id "jg7349";
Andromeda	ALN_BLOCK	exon	4735959	4736319	.	-	.	transcript_id "jg7349.t1"; gene_id "jg7349";
Andromeda	ALN_BLOCK	exon	4753719	4754345	.	+	.	transcript_id "jg7350.t1"; gene_id "jg7350";
Andromeda	ALN_BLOCK	exon	4756166	4759183	.	+	.	transcript_id "jg7351.t1"; gene_id "jg7351";
Andromeda	ALN_BLOCK	exon	4760161	4762287	.	-	.	transcript_id "jg7352.t1"; gene_id "jg7352";
Andromeda	ALN_BLOCK	exon	4773338	4775933	.	+	.	transcript_id "jg7353.t1"; gene_id "jg7353";
Andromeda	ALN_BLOCK	exon	4776049	4776447	.	-	.	transcript_id "jg7354.t1"; gene_id "jg7354";
Andromeda	ALN_BLOCK	exon	4776738	4777551	.	+	.	transcript_id "jg7355.t1"; gene_id "jg7355";
Andromeda	ALN_BLOCK	exon	4777903	4778871	.	-	.	transcript_id "jg7356.t1"; gene_id "jg7356";
Andromeda	ALN_BLOCK	exon	4778974	4779934	.	-	.	transcript_id "jg7357.t1"; gene_id "jg7357";
Andromeda	ALN_BLOCK	exon	4781862	4782463	.	+	.	transcript_id "jg7359.t1"; gene_id "jg7359";
Andromeda	ALN_BLOCK	exon	4784003	4785240	.	-	.	transcript_id "jg7360.t1"; gene_id "jg7360";
Andromeda	ALN_BLOCK	exon	4786241	4789866	.	-	.	transcript_id "jg7360.t1"; gene_id "jg7360";
Andromeda	ALN_BLOCK	exon	4813205	4814485	.	-	.	transcript_id "jg7364.t1"; gene_id "jg7364";
Andromeda	ALN_BLOCK	exon	4815388	4815675	.	+	.	transcript_id "jg7365.t1"; gene_id "jg7365";
Andromeda	ALN_BLOCK	exon	4816737	4817154	.	+	.	transcript_id "jg7366.t1"; gene_id "jg7366";
Andromeda	ALN_BLOCK	exon	4817372	4818387	.	+	.	transcript_id "jg7366.t1"; gene_id "jg7366";
Andromeda	ALN_BLOCK	exon	4818931	4819697	.	+	.	transcript_id "jg7366.t1"; gene_id "jg7366";
Andromeda	ALN_BLOCK	exon	4821332	4821808	.	+	.	transcript_id "jg7367.t1"; gene_id "jg7367";
Andromeda	ALN_BLOCK	exon	4822060	4824031	.	+	.	transcript_id "jg7367.t1"; gene_id "jg7367";
Andromeda	ALN_BLOCK	exon	4845516	4846977	.	-	.	transcript_id "jg7374.t1"; gene_id "jg7374";
Andromeda	ALN_BLOCK	exon	4854529	4855359	.	-	.	transcript_id "jg7375.t1"; gene_id "jg7375";
Andromeda	ALN_BLOCK	exon	4859012	4864687	.	-	.	transcript_id "jg7375.t1"; gene_id "jg7375";
Andromeda	ALN_BLOCK	exon	4864859	4865111	.	-	.	transcript_id "jg7375.t1"; gene_id "jg7375";
Andromeda	ALN_BLOCK	exon	4877063	4879768	.	-	.	transcript_id "jg7376.t1"; gene_id "jg7376";
Andromeda	ALN_BLOCK	exon	4882222	4883656	.	-	.	transcript_id "jg7377.t1"; gene_id "jg7377";
Andromeda	ALN_BLOCK	exon	4888950	4890517	.	-	.	transcript_id "jg7378.t1"; gene_id "jg7378";
Andromeda	ALN_BLOCK	exon	4905519	4907008	.	+	.	transcript_id "jg7380.t1"; gene_id "jg7380";
Andromeda	ALN_BLOCK	exon	4911945	4917744	.	-	.	transcript_id "jg7381.t1"; gene_id "jg7381";
Andromeda	ALN_BLOCK	exon	4918149	4918933	.	-	.	transcript_id "jg7381.t1"; gene_id "jg7381";
Andromeda	ALN_BLOCK	exon	4950975	4951523	.	+	.	transcript_id "jg7382.t1"; gene_id "jg7382";
Andromeda	ALN_BLOCK	exon	4954947	4956403	.	+	.	transcript_id "jg7383.t1"; gene_id "jg7383";
Andromeda	ALN_BLOCK	exon	4966188	4966799	.	-	.	transcript_id "jg7384.t1"; gene_id "jg7384";
Andromeda	ALN_BLOCK	exon	4990402	4991340	.	-	.	transcript_id "jg7385.t1"; gene_id "jg7385";
Andromeda	ALN_BLOCK	exon	5008995	5010404	.	-	.	transcript_id "jg7387.t1"; gene_id "jg7387";
Andromeda	ALN_BLOCK	exon	5012975	5014342	.	-	.	transcript_id "jg7388.t1"; gene_id "jg7388";
Andromeda	ALN_BLOCK	exon	5014554	5015219	.	-	.	transcript_id "jg7388.t1"; gene_id "jg7388";
Andromeda	ALN_BLOCK	exon	5021720	5022376	.	-	.	transcript_id "jg7389.t1"; gene_id "jg7389";
Andromeda	ALN_BLOCK	exon	5030998	5032341	.	-	.	transcript_id "jg7390.t1"; gene_id "jg7390";
Andromeda	ALN_BLOCK	exon	5033191	5038141	.	+	.	transcript_id "jg7391.t1"; gene_id "jg7391";
Andromeda	ALN_BLOCK	exon	5040001	5040742	.	+	.	transcript_id "jg7392.t1"; gene_id "jg7392";
Andromeda	ALN_BLOCK	exon	5041152	5042379	.	+	.	transcript_id "jg7392.t1"; gene_id "jg7392";
Andromeda	ALN_BLOCK	exon	5042594	5043262	.	-	.	transcript_id "jg7393.t1"; gene_id "jg7393";
Andromeda	ALN_BLOCK	exon	5045188	5045519	.	+	.	transcript_id "jg7394.t1"; gene_id "jg7394";
Andromeda	ALN_BLOCK	exon	5045790	5050524	.	+	.	transcript_id "jg7394.t1"; gene_id "jg7394";
Andromeda	ALN_BLOCK	exon	5050711	5055388	.	+	.	transcript_id "jg7394.t1"; gene_id "jg7394";
Andromeda	ALN_BLOCK	exon	5060058	5060506	.	+	.	transcript_id "jg7394.t1"; gene_id "jg7394";
Andromeda	ALN_BLOCK	exon	5061549	5062427	.	+	.	transcript_id "jg7395.t1"; gene_id "jg7395";
Andromeda	ALN_BLOCK	exon	5063314	5064073	.	-	.	transcript_id "jg7396.t1"; gene_id "jg7396";
Andromeda	ALN_BLOCK	exon	5064706	5067432	.	+	.	transcript_id "jg7397.t1"; gene_id "jg7397";
Andromeda	ALN_BLOCK	exon	5067446	5069896	.	-	.	transcript_id "jg7398.t1"; gene_id "jg7398";
Andromeda	ALN_BLOCK	exon	5071168	5073461	.	-	.	transcript_id "jg7399.t1"; gene_id "jg7399";
Andromeda	ALN_BLOCK	exon	5073803	5073816	.	-	.	transcript_id "jg7399.t1"; gene_id "jg7399";
Andromeda	ALN_BLOCK	exon	5074117	5074322	.	-	.	transcript_id "jg7399.t1"; gene_id "jg7399";
Andromeda	ALN_BLOCK	exon	5074559	5077870	.	-	.	transcript_id "jg7399.t1"; gene_id "jg7399";
Andromeda	ALN_BLOCK	exon	5084614	5093406	.	+	.	transcript_id "jg7400.t1"; gene_id "jg7400";
Andromeda	ALN_BLOCK	exon	5095103	5099726	.	-	.	transcript_id "jg7401.t1"; gene_id "jg7401";
Andromeda	ALN_BLOCK	exon	5101728	5105098	.	+	.	transcript_id "jg7402.t1"; gene_id "jg7402";
Andromeda	ALN_BLOCK	exon	5108370	5108761	.	-	.	transcript_id "jg7405.t1"; gene_id "jg7405";
Andromeda	ALN_BLOCK	exon	5108958	5112751	.	-	.	transcript_id "jg7405.t1"; gene_id "jg7405";
Andromeda	ALN_BLOCK	exon	5121282	5122847	.	-	.	transcript_id "jg7404.t1"; gene_id "jg7404";
Andromeda	ALN_BLOCK	exon	5125586	5127864	.	+	.	transcript_id "jg7407.t1"; gene_id "jg7407";
Andromeda	ALN_BLOCK	exon	5128476	5129593	.	-	.	transcript_id "jg7408.t1"; gene_id "jg7408";
Andromeda	ALN_BLOCK	exon	5130364	5131031	.	+	.	transcript_id "jg7409.t1"; gene_id "jg7409";
Andromeda	ALN_BLOCK	exon	5131181	5132253	.	-	.	transcript_id "jg7410.t1"; gene_id "jg7410";
Andromeda	ALN_BLOCK	exon	5133327	5133965	.	-	.	transcript_id "jg7411.t1"; gene_id "jg7411";
Andromeda	ALN_BLOCK	exon	5134997	5135942	.	+	.	transcript_id "jg7412.t1"; gene_id "jg7412";
Andromeda	ALN_BLOCK	exon	5136222	5136674	.	-	.	transcript_id "jg7413.t1"; gene_id "jg7413";
Andromeda	ALN_BLOCK	exon	5138725	5140376	.	+	.	transcript_id "jg7414.t1"; gene_id "jg7414";
Andromeda	ALN_BLOCK	exon	5140803	5142078	.	-	.	transcript_id "jg7415.t1"; gene_id "jg7415";
Andromeda	ALN_BLOCK	exon	5146245	5147382	.	-	.	transcript_id "jg7416.t1"; gene_id "jg7416";
Andromeda	ALN_BLOCK	exon	5148694	5151466	.	+	.	transcript_id "jg7417.t1"; gene_id "jg7417";
Andromeda	ALN_BLOCK	exon	5152178	5152825	.	-	.	transcript_id "jg7418.t1"; gene_id "jg7418";
Andromeda	ALN_BLOCK	exon	5153000	5153779	.	-	.	transcript_id "jg7419.t1"; gene_id "jg7419";
Andromeda	ALN_BLOCK	exon	5164240	5164881	.	+	.	transcript_id "jg7420.t1"; gene_id "jg7420";
Andromeda	ALN_BLOCK	exon	5165336	5170533	.	-	.	transcript_id "jg7421.t1"; gene_id "jg7421";
Andromeda	ALN_BLOCK	exon	5172548	5174937	.	+	.	transcript_id "jg7422.t1"; gene_id "jg7422";
Andromeda	ALN_BLOCK	exon	5177342	5179471	.	-	.	transcript_id "jg7423.t1"; gene_id "jg7423";
Andromeda	ALN_BLOCK	exon	5184172	5184885	.	-	.	transcript_id "jg7424.t1"; gene_id "jg7424";
Andromeda	ALN_BLOCK	exon	5185463	5186830	.	+	.	transcript_id "jg7425.t1"; gene_id "jg7425";
Andromeda	ALN_BLOCK	exon	5191386	5192479	.	-	.	transcript_id "jg7426.t1"; gene_id "jg7426";
Andromeda	ALN_BLOCK	exon	5194059	5194945	.	-	.	transcript_id "jg7427.t1"; gene_id "jg7427";
Andromeda	ALN_BLOCK	exon	5198052	5199467	.	+	.	transcript_id "jg7428.t1"; gene_id "jg7428";
Andromeda	ALN_BLOCK	exon	5201687	5206549	.	+	.	transcript_id "jg7429.t1"; gene_id "jg7429";
Andromeda	ALN_BLOCK	exon	5207237	5208082	.	-	.	transcript_id "jg7430.t1"; gene_id "jg7430";
Andromeda	ALN_BLOCK	exon	5210003	5211175	.	-	.	transcript_id "jg7431.t1"; gene_id "jg7431";
Andromeda	ALN_BLOCK	exon	5214798	5219079	.	+	.	transcript_id "jg7432.t1"; gene_id "jg7432";
Andromeda	ALN_BLOCK	exon	5219604	5220477	.	-	.	transcript_id "jg7433.t1"; gene_id "jg7433";
Andromeda	ALN_BLOCK	exon	5235020	5236005	.	+	.	transcript_id "jg7435.t1"; gene_id "jg7435";
Andromeda	ALN_BLOCK	exon	5236302	5236324	.	+	.	transcript_id "jg7435.t1"; gene_id "jg7435";
Andromeda	ALN_BLOCK	exon	5236830	5237300	.	+	.	transcript_id "jg7435.t1"; gene_id "jg7435";
Andromeda	ALN_BLOCK	exon	5237602	5237620	.	+	.	transcript_id "jg7435.t1"; gene_id "jg7435";
Andromeda	ALN_BLOCK	exon	5238341	5238668	.	+	.	transcript_id "jg7435.t1"; gene_id "jg7435";
Andromeda	ALN_BLOCK	exon	5239101	5239114	.	+	.	transcript_id "jg7435.t1"; gene_id "jg7435";
Andromeda	ALN_BLOCK	exon	5239325	5239406	.	+	.	transcript_id "jg7435.t1"; gene_id "jg7435";
Andromeda	ALN_BLOCK	exon	5239777	5239786	.	+	.	transcript_id "jg7435.t1"; gene_id "jg7435";
Andromeda	ALN_BLOCK	exon	5239955	5243703	.	+	.	transcript_id "jg7435.t1"; gene_id "jg7435";
Andromeda	ALN_BLOCK	exon	5245413	5248220	.	-	.	transcript_id "jg7436.t1"; gene_id "jg7436";
Andromeda	ALN_BLOCK	exon	5251562	5252667	.	-	.	transcript_id "jg7438.t1"; gene_id "jg7438";
Andromeda	ALN_BLOCK	exon	5261601	5262958	.	-	.	transcript_id "jg7439.t1"; gene_id "jg7439";
Andromeda	ALN_BLOCK	exon	5267010	5269829	.	+	.	transcript_id "jg7441.t1"; gene_id "jg7441";
Andromeda	ALN_BLOCK	exon	5270034	5270623	.	-	.	transcript_id "jg7442.t1"; gene_id "jg7442";
Andromeda	ALN_BLOCK	exon	5270841	5271632	.	-	.	transcript_id "jg7442.t1"; gene_id "jg7442";
Andromeda	ALN_BLOCK	exon	5276197	5277079	.	+	.	transcript_id "jg7443.t1"; gene_id "jg7443";
Andromeda	ALN_BLOCK	exon	5278109	5280746	.	-	.	transcript_id "jg7444.t1"; gene_id "jg7444";
Andromeda	ALN_BLOCK	exon	5282477	5282986	.	+	.	transcript_id "jg7445.t1"; gene_id "jg7445";
Andromeda	ALN_BLOCK	exon	5283282	5284627	.	+	.	transcript_id "jg7445.t1"; gene_id "jg7445";
Andromeda	ALN_BLOCK	exon	5285281	5286640	.	-	.	transcript_id "jg7446.t1"; gene_id "jg7446";
Andromeda	ALN_BLOCK	exon	5294786	5295854	.	+	.	transcript_id "jg7447.t1"; gene_id "jg7447";
Andromeda	ALN_BLOCK	exon	5296041	5296997	.	+	.	transcript_id "jg7447.t1"; gene_id "jg7447";
Andromeda	ALN_BLOCK	exon	5297383	5298297	.	-	.	transcript_id "jg7448.t1"; gene_id "jg7448";
Andromeda	ALN_BLOCK	exon	5325499	5326371	.	-	.	transcript_id "jg7450.t1"; gene_id "jg7450";
Andromeda	ALN_BLOCK	exon	5338844	5343150	.	+	.	transcript_id "jg7454.t1"; gene_id "jg7454";
Andromeda	ALN_BLOCK	exon	5343304	5351023	.	+	.	transcript_id "jg7454.t1"; gene_id "jg7454";
Andromeda	ALN_BLOCK	exon	5351566	5353525	.	-	.	transcript_id "jg7456.t1"; gene_id "jg7456";
Andromeda	ALN_BLOCK	exon	5354218	5354864	.	+	.	transcript_id "jg7457.t1"; gene_id "jg7457";
Andromeda	ALN_BLOCK	exon	5355780	5356548	.	-	.	transcript_id "jg7458.t1"; gene_id "jg7458";
Andromeda	ALN_BLOCK	exon	5356781	5357520	.	-	.	transcript_id "jg7458.t1"; gene_id "jg7458";
Andromeda	ALN_BLOCK	exon	5358373	5358965	.	+	.	transcript_id "jg7459.t1"; gene_id "jg7459";
Andromeda	ALN_BLOCK	exon	5359125	5359578	.	+	.	transcript_id "jg7459.t1"; gene_id "jg7459";
Andromeda	ALN_BLOCK	exon	5363318	5364102	.	+	.	transcript_id "jg7461.t1"; gene_id "jg7461";
Andromeda	ALN_BLOCK	exon	5364673	5365969	.	-	.	transcript_id "jg7462.t1"; gene_id "jg7462";
Andromeda	ALN_BLOCK	exon	5366930	5368986	.	+	.	transcript_id "jg7463.t1"; gene_id "jg7463";
Andromeda	ALN_BLOCK	exon	5370658	5372169	.	-	.	transcript_id "jg7464.t1"; gene_id "jg7464";
Andromeda	ALN_BLOCK	exon	5373449	5374251	.	+	.	transcript_id "jg7465.t1"; gene_id "jg7465";
Andromeda	ALN_BLOCK	exon	5374633	5375136	.	-	.	transcript_id "jg7466.t1"; gene_id "jg7466";
Andromeda	ALN_BLOCK	exon	5375692	5378200	.	-	.	transcript_id "jg7467.t1"; gene_id "jg7467";
Andromeda	ALN_BLOCK	exon	5469796	5470572	.	-	.	transcript_id "jg7472.t1"; gene_id "jg7472";
Andromeda	ALN_BLOCK	exon	5479643	5480035	.	-	.	transcript_id "jg7474.t1"; gene_id "jg7474";
Andromeda	ALN_BLOCK	exon	5505284	5505607	.	+	.	transcript_id "jg7476.t1"; gene_id "jg7476";
Andromeda	ALN_BLOCK	exon	5514941	5517207	.	+	.	transcript_id "jg7477.t1"; gene_id "jg7477";
Andromeda	ALN_BLOCK	exon	5517431	5520965	.	+	.	transcript_id "jg7477.t1"; gene_id "jg7477";
Andromeda	ALN_BLOCK	exon	5521136	5534065	.	+	.	transcript_id "jg7477.t1"; gene_id "jg7477";
Andromeda	ALN_BLOCK	exon	5534230	5534285	.	+	.	transcript_id "jg7477.t1"; gene_id "jg7477";
Andromeda	ALN_BLOCK	exon	5534531	5546163	.	+	.	transcript_id "jg7477.t1"; gene_id "jg7477";
Andromeda	ALN_BLOCK	exon	5546378	5547516	.	+	.	transcript_id "jg7477.t1"; gene_id "jg7477";
Andromeda	ALN_BLOCK	exon	5547793	5547972	.	+	.	transcript_id "jg7477.t1"; gene_id "jg7477";
Andromeda	ALN_BLOCK	exon	5548131	5554480	.	+	.	transcript_id "jg7477.t1"; gene_id "jg7477";
Andromeda	ALN_BLOCK	exon	5557751	5559025	.	-	.	transcript_id "jg7478.t1"; gene_id "jg7478";
Andromeda	ALN_BLOCK	exon	5589082	5589300	.	+	.	transcript_id "jg7479.t1"; gene_id "jg7479";
Andromeda	ALN_BLOCK	exon	5589634	5591451	.	+	.	transcript_id "jg7479.t1"; gene_id "jg7479";
Andromeda	ALN_BLOCK	exon	5591613	5591632	.	+	.	transcript_id "jg7479.t1"; gene_id "jg7479";
Andromeda	ALN_BLOCK	exon	5591788	5591803	.	+	.	transcript_id "jg7479.t1"; gene_id "jg7479";
Andromeda	ALN_BLOCK	exon	5592013	5592345	.	+	.	transcript_id "jg7479.t1"; gene_id "jg7479";
Andromeda	ALN_BLOCK	exon	5593245	5594220	.	-	.	transcript_id "jg7480.t1"; gene_id "jg7480";
Andromeda	ALN_BLOCK	exon	5594579	5594614	.	-	.	transcript_id "jg7480.t1"; gene_id "jg7480";
Andromeda	ALN_BLOCK	exon	5595089	5595758	.	-	.	transcript_id "jg7480.t1"; gene_id "jg7480";
Andromeda	ALN_BLOCK	exon	5605700	5606105	.	+	.	transcript_id "jg7482.t1"; gene_id "jg7482";
Andromeda	ALN_BLOCK	exon	5607717	5609016	.	-	.	transcript_id "jg7483.t1"; gene_id "jg7483";
Andromeda	ALN_BLOCK	exon	5609682	5610119	.	+	.	transcript_id "jg7484.t1"; gene_id "jg7484";
Andromeda	ALN_BLOCK	exon	5610283	5610385	.	+	.	transcript_id "jg7484.t1"; gene_id "jg7484";
Andromeda	ALN_BLOCK	exon	5610557	5611141	.	+	.	transcript_id "jg7484.t1"; gene_id "jg7484";
Andromeda	ALN_BLOCK	exon	5611807	5612396	.	+	.	transcript_id "jg7484.t1"; gene_id "jg7484";
Andromeda	ALN_BLOCK	exon	5612847	5613280	.	+	.	transcript_id "jg7485.t1"; gene_id "jg7485";
Andromeda	ALN_BLOCK	exon	5613907	5614627	.	+	.	transcript_id "jg7486.t1"; gene_id "jg7486";
Andromeda	ALN_BLOCK	exon	5614849	5615438	.	+	.	transcript_id "jg7486.t1"; gene_id "jg7486";
Andromeda	ALN_BLOCK	exon	5615622	5616166	.	+	.	transcript_id "jg7486.t1"; gene_id "jg7486";
Andromeda	ALN_BLOCK	exon	5616201	5616729	.	-	.	transcript_id "jg7487.t1"; gene_id "jg7487";
Andromeda	ALN_BLOCK	exon	5617105	5617117	.	-	.	transcript_id "jg7487.t1"; gene_id "jg7487";
Andromeda	ALN_BLOCK	exon	5617314	5617325	.	-	.	transcript_id "jg7487.t1"; gene_id "jg7487";
Andromeda	ALN_BLOCK	exon	5617512	5618793	.	-	.	transcript_id "jg7487.t1"; gene_id "jg7487";
Andromeda	ALN_BLOCK	exon	5619869	5621208	.	-	.	transcript_id "jg7488.t1"; gene_id "jg7488";
Andromeda	ALN_BLOCK	exon	5621426	5621803	.	-	.	transcript_id "jg7488.t1"; gene_id "jg7488";
Andromeda	ALN_BLOCK	exon	5627497	5628050	.	-	.	transcript_id "jg7489.t1"; gene_id "jg7489";
Andromeda	ALN_BLOCK	exon	5628215	5628613	.	-	.	transcript_id "jg7489.t1"; gene_id "jg7489";
Andromeda	ALN_BLOCK	exon	5634931	5637501	.	+	.	transcript_id "jg7490.t1"; gene_id "jg7490";
Andromeda	ALN_BLOCK	exon	5650280	5651897	.	+	.	transcript_id "jg7491.t1"; gene_id "jg7491";
Andromeda	ALN_BLOCK	exon	5664817	5666504	.	+	.	transcript_id "jg7492.t1"; gene_id "jg7492";
Andromeda	ALN_BLOCK	exon	5670060	5671623	.	-	.	transcript_id "jg7493.t1"; gene_id "jg7493";
Andromeda	ALN_BLOCK	exon	5676582	5676944	.	-	.	transcript_id "jg7495.t1"; gene_id "jg7495";
Andromeda	ALN_BLOCK	exon	5677781	5679789	.	-	.	transcript_id "jg7496.t1"; gene_id "jg7496";
Andromeda	ALN_BLOCK	exon	5688089	5689418	.	-	.	transcript_id "jg7498.t1"; gene_id "jg7498";
Andromeda	ALN_BLOCK	exon	5692825	5696978	.	+	.	transcript_id "jg7499.t1"; gene_id "jg7499";
Andromeda	ALN_BLOCK	exon	5699399	5703663	.	-	.	transcript_id "jg7500.t1"; gene_id "jg7500";
Andromeda	ALN_BLOCK	exon	5703830	5706410	.	-	.	transcript_id "jg7500.t1"; gene_id "jg7500";
Andromeda	ALN_BLOCK	exon	5706678	5706687	.	-	.	transcript_id "jg7500.t1"; gene_id "jg7500";
Andromeda	ALN_BLOCK	exon	5707082	5718788	.	-	.	transcript_id "jg7500.t1"; gene_id "jg7500";
Andromeda	ALN_BLOCK	exon	5739782	5740602	.	-	.	transcript_id "jg7501.t1"; gene_id "jg7501";
Andromeda	ALN_BLOCK	exon	5741020	5742224	.	-	.	transcript_id "jg7502.t1"; gene_id "jg7502";
Andromeda	ALN_BLOCK	exon	5742421	5743407	.	-	.	transcript_id "jg7503.t1"; gene_id "jg7503";
Andromeda	ALN_BLOCK	exon	5744935	5745773	.	+	.	transcript_id "jg7504.t1"; gene_id "jg7504";
Andromeda	ALN_BLOCK	exon	5746589	5747383	.	+	.	transcript_id "jg7505.t1"; gene_id "jg7505";
Andromeda	ALN_BLOCK	exon	5748710	5749356	.	+	.	transcript_id "jg7506.t1"; gene_id "jg7506";
Andromeda	ALN_BLOCK	exon	5754334	5754714	.	-	.	transcript_id "jg7507.t1"; gene_id "jg7507";
Andromeda	ALN_BLOCK	exon	5755888	5756569	.	+	.	transcript_id "jg7508.t1"; gene_id "jg7508";
Andromeda	ALN_BLOCK	exon	5756612	5757439	.	-	.	transcript_id "jg7509.t1"; gene_id "jg7509";
Andromeda	ALN_BLOCK	exon	5757839	5758285	.	+	.	transcript_id "jg7511.t1"; gene_id "jg7511";
Andromeda	ALN_BLOCK	exon	5758693	5759422	.	+	.	transcript_id "jg7510.t1"; gene_id "jg7510";
Andromeda	ALN_BLOCK	exon	5759434	5760877	.	-	.	transcript_id "jg7512.t1"; gene_id "jg7512";
Andromeda	ALN_BLOCK	exon	5761485	5762677	.	+	.	transcript_id "jg7513.t1"; gene_id "jg7513";
Andromeda	ALN_BLOCK	exon	5763265	5766809	.	+	.	transcript_id "jg7514.t1"; gene_id "jg7514";
Andromeda	ALN_BLOCK	exon	5767278	5769848	.	-	.	transcript_id "jg7515.t1"; gene_id "jg7515";
Andromeda	ALN_BLOCK	exon	5772001	5777265	.	-	.	transcript_id "jg7516.t1"; gene_id "jg7516";
Andromeda	ALN_BLOCK	exon	5779074	5781158	.	+	.	transcript_id "jg7517.t1"; gene_id "jg7517";
Andromeda	ALN_BLOCK	exon	5781768	5782280	.	+	.	transcript_id "jg7518.t1"; gene_id "jg7518";
Andromeda	ALN_BLOCK	exon	5782392	5783416	.	-	.	transcript_id "jg7519.t1"; gene_id "jg7519";
Andromeda	ALN_BLOCK	exon	5783622	5784867	.	+	.	transcript_id "jg7520.t1"; gene_id "jg7520";
Andromeda	ALN_BLOCK	exon	5785471	5791363	.	-	.	transcript_id "jg7521.t1"; gene_id "jg7521";
Andromeda	ALN_BLOCK	exon	5796219	5801700	.	-	.	transcript_id "jg7522.t1"; gene_id "jg7522";
Andromeda	ALN_BLOCK	exon	5802595	5804766	.	-	.	transcript_id "jg7523.t1"; gene_id "jg7523";
Andromeda	ALN_BLOCK	exon	5805406	5811064	.	-	.	transcript_id "jg7524.t1"; gene_id "jg7524";
Andromeda	ALN_BLOCK	exon	5811276	5811866	.	-	.	transcript_id "jg7524.t1"; gene_id "jg7524";
Andromeda	ALN_BLOCK	exon	5812495	5813336	.	+	.	transcript_id "jg7525.t1"; gene_id "jg7525";
Andromeda	ALN_BLOCK	exon	5813853	5814950	.	-	.	transcript_id "jg7526.t1"; gene_id "jg7526";
Andromeda	ALN_BLOCK	exon	5816734	5821924	.	+	.	transcript_id "jg7527.t1"; gene_id "jg7527";
Andromeda	ALN_BLOCK	exon	5823522	5825772	.	-	.	transcript_id "jg7528.t1"; gene_id "jg7528";
Andromeda	ALN_BLOCK	exon	5869616	5870125	.	-	.	transcript_id "jg7529.t1"; gene_id "jg7529";
Andromeda	ALN_BLOCK	exon	5886450	5886932	.	+	.	transcript_id "jg7530.t1"; gene_id "jg7530";
Andromeda	ALN_BLOCK	exon	5887222	5887906	.	+	.	transcript_id "jg7530.t1"; gene_id "jg7530";
Andromeda	ALN_BLOCK	exon	5908202	5910482	.	-	.	transcript_id "jg7532.t1"; gene_id "jg7532";
Andromeda	ALN_BLOCK	exon	5930213	5931462	.	+	.	transcript_id "jg7533.t1"; gene_id "jg7533";
Andromeda	ALN_BLOCK	exon	5931823	5931838	.	+	.	transcript_id "jg7533.t1"; gene_id "jg7533";
Andromeda	ALN_BLOCK	exon	5932006	5932886	.	+	.	transcript_id "jg7533.t1"; gene_id "jg7533";
Andromeda	ALN_BLOCK	exon	5933227	5943810	.	+	.	transcript_id "jg7533.t1"; gene_id "jg7533";
Andromeda	ALN_BLOCK	exon	5944008	5944032	.	+	.	transcript_id "jg7533.t1"; gene_id "jg7533";
Andromeda	ALN_BLOCK	exon	5944397	5945542	.	+	.	transcript_id "jg7533.t1"; gene_id "jg7533";
Andromeda	ALN_BLOCK	exon	5954063	5956329	.	-	.	transcript_id "jg7534.t1"; gene_id "jg7534";
Andromeda	ALN_BLOCK	exon	5956699	5957868	.	-	.	transcript_id "jg7534.t1"; gene_id "jg7534";
Andromeda	ALN_BLOCK	exon	5958087	5958397	.	-	.	transcript_id "jg7534.t1"; gene_id "jg7534";
Andromeda	ALN_BLOCK	exon	5958563	5958627	.	-	.	transcript_id "jg7534.t1"; gene_id "jg7534";
Andromeda	ALN_BLOCK	exon	5958814	5960643	.	-	.	transcript_id "jg7534.t1"; gene_id "jg7534";
Andromeda	ALN_BLOCK	exon	5980300	5982004	.	+	.	transcript_id "jg7536.t1"; gene_id "jg7536";
Andromeda	ALN_BLOCK	exon	5984217	5989356	.	-	.	transcript_id "jg7537.t1"; gene_id "jg7537";
Andromeda	ALN_BLOCK	exon	5989611	5989626	.	-	.	transcript_id "jg7537.t1"; gene_id "jg7537";
Andromeda	ALN_BLOCK	exon	5989796	5992956	.	-	.	transcript_id "jg7537.t1"; gene_id "jg7537";
Andromeda	ALN_BLOCK	exon	5993189	5994619	.	-	.	transcript_id "jg7537.t1"; gene_id "jg7537";
Andromeda	ALN_BLOCK	exon	5994816	5994939	.	-	.	transcript_id "jg7537.t1"; gene_id "jg7537";
Andromeda	ALN_BLOCK	exon	5995211	5997842	.	-	.	transcript_id "jg7537.t1"; gene_id "jg7537";
Andromeda	ALN_BLOCK	exon	5997995	5998690	.	-	.	transcript_id "jg7537.t1"; gene_id "jg7537";
Andromeda	ALN_BLOCK	exon	5998848	6004310	.	-	.	transcript_id "jg7537.t1"; gene_id "jg7537";
Andromeda	ALN_BLOCK	exon	6004485	6004506	.	-	.	transcript_id "jg7537.t1"; gene_id "jg7537";
Andromeda	ALN_BLOCK	exon	6004775	6004797	.	-	.	transcript_id "jg7537.t1"; gene_id "jg7537";
Andromeda	ALN_BLOCK	exon	6005027	6005043	.	-	.	transcript_id "jg7537.t1"; gene_id "jg7537";
Andromeda	ALN_BLOCK	exon	6005228	6005246	.	-	.	transcript_id "jg7537.t1"; gene_id "jg7537";
Andromeda	ALN_BLOCK	exon	6005495	6005508	.	-	.	transcript_id "jg7537.t1"; gene_id "jg7537";
Andromeda	ALN_BLOCK	exon	6005685	6008620	.	-	.	transcript_id "jg7537.t1"; gene_id "jg7537";
Andromeda	ALN_BLOCK	exon	6008772	6011287	.	-	.	transcript_id "jg7537.t1"; gene_id "jg7537";
Andromeda	ALN_BLOCK	exon	6011523	6014525	.	-	.	transcript_id "jg7537.t1"; gene_id "jg7537";
Andromeda	ALN_BLOCK	exon	6014738	6016008	.	-	.	transcript_id "jg7537.t1"; gene_id "jg7537";
Andromeda	ALN_BLOCK	exon	6029136	6030584	.	+	.	transcript_id "jg7538.t1"; gene_id "jg7538";
Andromeda	ALN_BLOCK	exon	6084942	6085835	.	-	.	transcript_id "jg7539.t1"; gene_id "jg7539";
Andromeda	ALN_BLOCK	exon	6086032	6086619	.	+	.	transcript_id "jg7540.t1"; gene_id "jg7540";
Andromeda	ALN_BLOCK	exon	6086794	6087130	.	+	.	transcript_id "jg7540.t1"; gene_id "jg7540";
Andromeda	ALN_BLOCK	exon	6087209	6087812	.	-	.	transcript_id "jg7541.t1"; gene_id "jg7541";
Andromeda	ALN_BLOCK	exon	6088154	6088170	.	-	.	transcript_id "jg7541.t1"; gene_id "jg7541";
Andromeda	ALN_BLOCK	exon	6088321	6088340	.	-	.	transcript_id "jg7541.t1"; gene_id "jg7541";
Andromeda	ALN_BLOCK	exon	6088493	6088823	.	-	.	transcript_id "jg7541.t1"; gene_id "jg7541";
Andromeda	ALN_BLOCK	exon	6095810	6096163	.	+	.	transcript_id "jg7542.t1"; gene_id "jg7542";
Andromeda	ALN_BLOCK	exon	6117802	6127377	.	+	.	transcript_id "jg7543.t1"; gene_id "jg7543";
Andromeda	ALN_BLOCK	exon	6133169	6134259	.	-	.	transcript_id "jg7544.t1"; gene_id "jg7544";
Andromeda	ALN_BLOCK	exon	6134814	6134834	.	-	.	transcript_id "jg7544.t1"; gene_id "jg7544";
Andromeda	ALN_BLOCK	exon	6134985	6136613	.	-	.	transcript_id "jg7544.t1"; gene_id "jg7544";
Andromeda	ALN_BLOCK	exon	6178427	6178768	.	-	.	transcript_id "jg7547.t1"; gene_id "jg7547";
Andromeda	ALN_BLOCK	exon	6180869	6180889	.	-	.	transcript_id "jg7548.t1"; gene_id "jg7548";
Andromeda	ALN_BLOCK	exon	6181647	6182064	.	-	.	transcript_id "jg7548.t1"; gene_id "jg7548";
Andromeda	ALN_BLOCK	exon	6183305	6184990	.	+	.	transcript_id "jg7549.t1"; gene_id "jg7549";
Andromeda	ALN_BLOCK	exon	6188560	6189074	.	+	.	transcript_id "jg7550.t1"; gene_id "jg7550";
Andromeda	ALN_BLOCK	exon	6189456	6190389	.	+	.	transcript_id "jg7550.t1"; gene_id "jg7550";
Andromeda	ALN_BLOCK	exon	6196328	6199752	.	-	.	transcript_id "jg7551.t1"; gene_id "jg7551";
Andromeda	ALN_BLOCK	exon	6224154	6224849	.	+	.	transcript_id "jg7553.t1"; gene_id "jg7553";
Andromeda	ALN_BLOCK	exon	6225595	6226359	.	-	.	transcript_id "jg7554.t1"; gene_id "jg7554";
Andromeda	ALN_BLOCK	exon	6227424	6227780	.	+	.	transcript_id "jg7555.t1"; gene_id "jg7555";
Andromeda	ALN_BLOCK	exon	6228383	6234570	.	-	.	transcript_id "jg7556.t1"; gene_id "jg7556";
Andromeda	ALN_BLOCK	exon	6234901	6236160	.	-	.	transcript_id "jg7556.t1"; gene_id "jg7556";
Andromeda	ALN_BLOCK	exon	6237402	6239351	.	+	.	transcript_id "jg7557.t1"; gene_id "jg7557";
Andromeda	ALN_BLOCK	exon	6239975	6240556	.	+	.	transcript_id "jg7558.t1"; gene_id "jg7558";
Andromeda	ALN_BLOCK	exon	6241221	6241864	.	+	.	transcript_id "jg7559.t1"; gene_id "jg7559";
Andromeda	ALN_BLOCK	exon	6242796	6248757	.	-	.	transcript_id "jg7560.t1"; gene_id "jg7560";
Andromeda	ALN_BLOCK	exon	6249162	6250430	.	+	.	transcript_id "jg7561.t1"; gene_id "jg7561";
Andromeda	ALN_BLOCK	exon	6251341	6251782	.	-	.	transcript_id "jg7562.t1"; gene_id "jg7562";
Andromeda	ALN_BLOCK	exon	6252033	6254420	.	-	.	transcript_id "jg7562.t1"; gene_id "jg7562";
Andromeda	AUGUSTUS	stop_codon	6255557	6255559	.	-	0	transcript_id "jg7563.t1"; gene_id "jg7563";
Andromeda	AUGUSTUS	CDS	6255557	6256743	1	-	2	transcript_id "jg7563.t1"; gene_id "jg7563";
Andromeda	AUGUSTUS	exon	6255557	6256743	.	-	.	transcript_id "jg7563.t1"; gene_id "jg7563";
Andromeda	AUGUSTUS	intron	6256744	6257035	.	-	.	transcript_id "jg7563.t1"; gene_id "jg7563";
Andromeda	AUGUSTUS	CDS	6257036	6257618	1	-	0	transcript_id "jg7563.t1"; gene_id "jg7563";
Andromeda	AUGUSTUS	exon	6257036	6257618	.	-	.	transcript_id "jg7563.t1"; gene_id "jg7563";
Andromeda	AUGUSTUS	intron	6257619	6257682	.	-	.	transcript_id "jg7563.t1"; gene_id "jg7563";
Andromeda	AUGUSTUS	CDS	6257683	6258302	1	-	2	transcript_id "jg7563.t1"; gene_id "jg7563";
Andromeda	AUGUSTUS	exon	6257683	6258302	.	-	.	transcript_id "jg7563.t1"; gene_id "jg7563";
Andromeda	AUGUSTUS	intron	6258303	6258422	.	-	.	transcript_id "jg7563.t1"; gene_id "jg7563";
Andromeda	AUGUSTUS	CDS	6258423	6258777	1	-	0	transcript_id "jg7563.t1"; gene_id "jg7563";
Andromeda	AUGUSTUS	exon	6258423	6258777	.	-	.	transcript_id "jg7563.t1"; gene_id "jg7563";
Andromeda	AUGUSTUS	start_codon	6258775	6258777	.	-	0	transcript_id "jg7563.t1"; gene_id "jg7563";
Andromeda	ALN_BLOCK	exon	6259585	6261246	.	+	.	transcript_id "jg7564.t1"; gene_id "jg7564";
Andromeda	ALN_BLOCK	exon	6262138	6263468	.	-	.	transcript_id "jg7565.t1"; gene_id "jg7565";
Andromeda	ALN_BLOCK	exon	6264445	6266621	.	+	.	transcript_id "jg7566.t1"; gene_id "jg7566";
Andromeda	ALN_BLOCK	exon	6267046	6267612	.	+	.	transcript_id "jg7567.t1"; gene_id "jg7567";
Andromeda	ALN_BLOCK	exon	6268366	6268695	.	-	.	transcript_id "jg7568.t1"; gene_id "jg7568";
Andromeda	ALN_BLOCK	exon	6269657	6270856	.	-	.	transcript_id "jg7569.t1"; gene_id "jg7569";
Andromeda	ALN_BLOCK	exon	6271357	6272125	.	-	.	transcript_id "jg7570.t1"; gene_id "jg7570";
Andromeda	ALN_BLOCK	exon	6272561	6274651	.	+	.	transcript_id "jg7571.t1"; gene_id "jg7571";
Andromeda	ALN_BLOCK	exon	6279597	6279970	.	+	.	transcript_id "jg7572.t1"; gene_id "jg7572";
Andromeda	ALN_BLOCK	exon	6280121	6281068	.	+	.	transcript_id "jg7572.t1"; gene_id "jg7572";
Andromeda	AUGUSTUS	start_codon	6281806	6281808	.	+	0	transcript_id "jg7573.t1"; gene_id "jg7573";
Andromeda	AUGUSTUS	CDS	6281806	6282087	0.81	+	0	transcript_id "jg7573.t1"; gene_id "jg7573";
Andromeda	AUGUSTUS	exon	6281806	6282087	.	+	.	transcript_id "jg7573.t1"; gene_id "jg7573";
Andromeda	AUGUSTUS	stop_codon	6282085	6282087	.	+	0	transcript_id "jg7573.t1"; gene_id "jg7573";
Andromeda	ALN_BLOCK	exon	6288082	6288471	.	+	.	transcript_id "jg7574.t1"; gene_id "jg7574";
Andromeda	ALN_BLOCK	exon	6288652	6288663	.	+	.	transcript_id "jg7574.t1"; gene_id "jg7574";
Andromeda	ALN_BLOCK	exon	6288873	6290621	.	+	.	transcript_id "jg7574.t1"; gene_id "jg7574";
Andromeda	ALN_BLOCK	exon	6290776	6290780	.	+	.	transcript_id "jg7574.t1"; gene_id "jg7574";
Andromeda	ALN_BLOCK	exon	6291228	6293445	.	+	.	transcript_id "jg7574.t1"; gene_id "jg7574";
Andromeda	ALN_BLOCK	exon	6295762	6296841	.	-	.	transcript_id "jg7575.t1"; gene_id "jg7575";
Andromeda	ALN_BLOCK	exon	6348563	6349576	.	+	.	transcript_id "jg7576.t1"; gene_id "jg7576";
Andromeda	ALN_BLOCK	exon	6352177	6352722	.	+	.	transcript_id "jg7577.t1"; gene_id "jg7577";
Andromeda	ALN_BLOCK	exon	6353284	6354574	.	+	.	transcript_id "jg7577.t1"; gene_id "jg7577";
Andromeda	ALN_BLOCK	exon	6355020	6355039	.	+	.	transcript_id "jg7577.t1"; gene_id "jg7577";
Andromeda	ALN_BLOCK	exon	6355202	6355691	.	+	.	transcript_id "jg7577.t1"; gene_id "jg7577";
Andromeda	ALN_BLOCK	exon	6356305	6357165	.	-	.	transcript_id "jg7578.t1"; gene_id "jg7578";
Andromeda	ALN_BLOCK	exon	6357250	6358017	.	+	.	transcript_id "jg7579.t1"; gene_id "jg7579";
Andromeda	ALN_BLOCK	exon	6358480	6359436	.	+	.	transcript_id "jg7580.t1"; gene_id "jg7580";
Andromeda	ALN_BLOCK	exon	6363234	6367852	.	-	.	transcript_id "jg7581.t1"; gene_id "jg7581";
Andromeda	ALN_BLOCK	exon	6377281	6379779	.	-	.	transcript_id "jg7582.t1"; gene_id "jg7582";
Andromeda	ALN_BLOCK	exon	6380288	6382044	.	+	.	transcript_id "jg7583.t1"; gene_id "jg7583";
Andromeda	ALN_BLOCK	exon	6385080	6396806	.	-	.	transcript_id "jg7584.t1"; gene_id "jg7584";
Andromeda	ALN_BLOCK	exon	6396998	6400153	.	-	.	transcript_id "jg7584.t1"; gene_id "jg7584";
Andromeda	ALN_BLOCK	exon	6402442	6403159	.	+	.	transcript_id "jg7585.t1"; gene_id "jg7585";
Andromeda	ALN_BLOCK	exon	6408795	6409283	.	+	.	transcript_id "jg7586.t1"; gene_id "jg7586";
Andromeda	ALN_BLOCK	exon	6410095	6410715	.	-	.	transcript_id "jg7587.t1"; gene_id "jg7587";
Andromeda	ALN_BLOCK	exon	6411262	6411810	.	-	.	transcript_id "jg7588.t1"; gene_id "jg7588";
Andromeda	ALN_BLOCK	exon	6412319	6417016	.	-	.	transcript_id "jg7588.t1"; gene_id "jg7588";
Andromeda	ALN_BLOCK	exon	6419646	6422795	.	-	.	transcript_id "jg7589.t1"; gene_id "jg7589";
Andromeda	ALN_BLOCK	exon	6422979	6423439	.	-	.	transcript_id "jg7589.t1"; gene_id "jg7589";
Andromeda	ALN_BLOCK	exon	6426133	6427474	.	-	.	transcript_id "jg7590.t1"; gene_id "jg7590";
Andromeda	ALN_BLOCK	exon	6428587	6428997	.	-	.	transcript_id "jg7591.t1"; gene_id "jg7591";
Andromeda	ALN_BLOCK	exon	6429165	6429262	.	-	.	transcript_id "jg7591.t1"; gene_id "jg7591";
Andromeda	ALN_BLOCK	exon	6429456	6431390	.	-	.	transcript_id "jg7591.t1"; gene_id "jg7591";
Andromeda	ALN_BLOCK	exon	6433906	6434523	.	+	.	transcript_id "jg7592.t1"; gene_id "jg7592";
Andromeda	AUGUSTUS	stop_codon	6435246	6435248	.	-	0	transcript_id "jg7593.t1"; gene_id "jg7593";
Andromeda	AUGUSTUS	CDS	6435246	6435388	1	-	2	transcript_id "jg7593.t1"; gene_id "jg7593";
Andromeda	AUGUSTUS	exon	6435246	6435388	.	-	.	transcript_id "jg7593.t1"; gene_id "jg7593";
Andromeda	AUGUSTUS	stop_codon	6435246	6435248	.	-	0	transcript_id "jg7593.t2"; gene_id "jg7593";
Andromeda	AUGUSTUS	CDS	6435246	6435388	1	-	2	transcript_id "jg7593.t2"; gene_id "jg7593";
Andromeda	AUGUSTUS	exon	6435246	6435388	.	-	.	transcript_id "jg7593.t2"; gene_id "jg7593";
Andromeda	AUGUSTUS	intron	6435389	6435455	.	-	.	transcript_id "jg7593.t1"; gene_id "jg7593";
Andromeda	AUGUSTUS	intron	6435389	6435449	.	-	.	transcript_id "jg7593.t2"; gene_id "jg7593";
Andromeda	AUGUSTUS	CDS	6435450	6436538	0.7	-	2	transcript_id "jg7593.t2"; gene_id "jg7593";
Andromeda	AUGUSTUS	exon	6435450	6436538	.	-	.	transcript_id "jg7593.t2"; gene_id "jg7593";
Andromeda	AUGUSTUS	CDS	6435456	6436538	0.8	-	2	transcript_id "jg7593.t1"; gene_id "jg7593";
Andromeda	AUGUSTUS	exon	6435456	6436538	.	-	.	transcript_id "jg7593.t1"; gene_id "jg7593";
Andromeda	AUGUSTUS	intron	6436539	6436600	.	-	.	transcript_id "jg7593.t1"; gene_id "jg7593";
Andromeda	AUGUSTUS	intron	6436539	6436600	.	-	.	transcript_id "jg7593.t2"; gene_id "jg7593";
Andromeda	AUGUSTUS	CDS	6436601	6436607	0.81	-	0	transcript_id "jg7593.t1"; gene_id "jg7593";
Andromeda	AUGUSTUS	exon	6436601	6436607	.	-	.	transcript_id "jg7593.t1"; gene_id "jg7593";
Andromeda	AUGUSTUS	CDS	6436601	6436607	0.74	-	0	transcript_id "jg7593.t2"; gene_id "jg7593";
Andromeda	AUGUSTUS	exon	6436601	6436607	.	-	.	transcript_id "jg7593.t2"; gene_id "jg7593";
Andromeda	AUGUSTUS	start_codon	6436605	6436607	.	-	0	transcript_id "jg7593.t1"; gene_id "jg7593";
Andromeda	AUGUSTUS	start_codon	6436605	6436607	.	-	0	transcript_id "jg7593.t2"; gene_id "jg7593";
Andromeda	ALN_BLOCK	exon	6437108	6437977	.	-	.	transcript_id "jg7594.t1"; gene_id "jg7594";
Andromeda	ALN_BLOCK	exon	6440032	6440607	.	-	.	transcript_id "jg7595.t1"; gene_id "jg7595";
Andromeda	ALN_BLOCK	exon	6442641	6443186	.	-	.	transcript_id "jg7596.t1"; gene_id "jg7596";
Andromeda	ALN_BLOCK	exon	6445959	6446456	.	+	.	transcript_id "jg7597.t1"; gene_id "jg7597";
Andromeda	ALN_BLOCK	exon	6446954	6448568	.	-	.	transcript_id "jg7598.t1"; gene_id "jg7598";
Andromeda	ALN_BLOCK	exon	6449067	6449816	.	+	.	transcript_id "jg7599.t1"; gene_id "jg7599";
Andromeda	ALN_BLOCK	exon	6449938	6450683	.	-	.	transcript_id "jg7600.t1"; gene_id "jg7600";
Andromeda	ALN_BLOCK	exon	6451716	6454184	.	+	.	transcript_id "jg7601.t1"; gene_id "jg7601";
Andromeda	ALN_BLOCK	exon	6456642	6458716	.	+	.	transcript_id "jg7602.t1"; gene_id "jg7602";
Andromeda	ALN_BLOCK	exon	6459612	6460544	.	+	.	transcript_id "jg7603.t1"; gene_id "jg7603";
Andromeda	ALN_BLOCK	exon	6461254	6464475	.	-	.	transcript_id "jg7604.t1"; gene_id "jg7604";
Andromeda	ALN_BLOCK	exon	6464659	6467888	.	-	.	transcript_id "jg7604.t1"; gene_id "jg7604";
Andromeda	ALN_BLOCK	exon	6469231	6474887	.	+	.	transcript_id "jg7605.t1"; gene_id "jg7605";
Andromeda	ALN_BLOCK	exon	6476801	6480384	.	-	.	transcript_id "jg7606.t1"; gene_id "jg7606";
Andromeda	ALN_BLOCK	exon	6481625	6485491	.	-	.	transcript_id "jg7607.t1"; gene_id "jg7607";
Andromeda	ALN_BLOCK	exon	6485793	6487674	.	-	.	transcript_id "jg7607.t1"; gene_id "jg7607";
Andromeda	ALN_BLOCK	exon	6500354	6506527	.	+	.	transcript_id "jg7608.t1"; gene_id "jg7608";
Andromeda	ALN_BLOCK	exon	6507169	6507465	.	-	.	transcript_id "jg7609.t1"; gene_id "jg7609";
Andromeda	ALN_BLOCK	exon	6508254	6509883	.	+	.	transcript_id "jg7610.t1"; gene_id "jg7610";
Andromeda	ALN_BLOCK	exon	6510047	6510451	.	-	.	transcript_id "jg7611.t1"; gene_id "jg7611";
Andromeda	AUGUSTUS	stop_codon	6510686	6510688	.	-	0	transcript_id "jg7612.t1"; gene_id "jg7612";
Andromeda	AUGUSTUS	CDS	6510686	6510954	0.9	-	2	transcript_id "jg7612.t1"; gene_id "jg7612";
Andromeda	AUGUSTUS	exon	6510686	6510954	.	-	.	transcript_id "jg7612.t1"; gene_id "jg7612";
Andromeda	AUGUSTUS	intron	6510955	6511063	.	-	.	transcript_id "jg7612.t1"; gene_id "jg7612";
Andromeda	AUGUSTUS	CDS	6511064	6511196	0.91	-	0	transcript_id "jg7612.t1"; gene_id "jg7612";
Andromeda	AUGUSTUS	exon	6511064	6511196	.	-	.	transcript_id "jg7612.t1"; gene_id "jg7612";
Andromeda	AUGUSTUS	start_codon	6511194	6511196	.	-	0	transcript_id "jg7612.t1"; gene_id "jg7612";
Andromeda	ALN_BLOCK	exon	6523060	6539584	.	+	.	transcript_id "jg7613.t1"; gene_id "jg7613";
Andromeda	ALN_BLOCK	exon	6540853	6541221	.	-	.	transcript_id "jg7615.t1"; gene_id "jg7615";
Andromeda	ALN_BLOCK	exon	6541613	6547419	.	-	.	transcript_id "jg7614.t1"; gene_id "jg7614";
Andromeda	ALN_BLOCK	exon	6547858	6549305	.	+	.	transcript_id "jg7616.t1"; gene_id "jg7616";
Andromeda	ALN_BLOCK	exon	6550569	6551375	.	+	.	transcript_id "jg7617.t1"; gene_id "jg7617";
Andromeda	ALN_BLOCK	exon	6551817	6552476	.	-	.	transcript_id "jg7618.t1"; gene_id "jg7618";
Andromeda	ALN_BLOCK	exon	6554759	6556784	.	+	.	transcript_id "jg7619.t1"; gene_id "jg7619";
Andromeda	ALN_BLOCK	exon	6556880	6557232	.	-	.	transcript_id "jg7620.t1"; gene_id "jg7620";
Andromeda	ALN_BLOCK	exon	6557575	6558181	.	+	.	transcript_id "jg7621.t1"; gene_id "jg7621";
Andromeda	ALN_BLOCK	exon	6558319	6560271	.	-	.	transcript_id "jg7622.t1"; gene_id "jg7622";
Andromeda	AUGUSTUS	stop_codon	6617116	6617118	.	-	0	transcript_id "jg7623.t1"; gene_id "jg7623";
Andromeda	AUGUSTUS	CDS	6617116	6617606	0.44	-	2	transcript_id "jg7623.t1"; gene_id "jg7623";
Andromeda	AUGUSTUS	exon	6617116	6617606	.	-	.	transcript_id "jg7623.t1"; gene_id "jg7623";
Andromeda	AUGUSTUS	intron	6617607	6618347	.	-	.	transcript_id "jg7623.t1"; gene_id "jg7623";
Andromeda	AUGUSTUS	CDS	6618348	6619095	0.48	-	0	transcript_id "jg7623.t1"; gene_id "jg7623";
Andromeda	AUGUSTUS	exon	6618348	6619095	.	-	.	transcript_id "jg7623.t1"; gene_id "jg7623";
Andromeda	AUGUSTUS	start_codon	6619093	6619095	.	-	0	transcript_id "jg7623.t1"; gene_id "jg7623";
Andromeda	ALN_BLOCK	exon	6663908	6671343	.	+	.	transcript_id "jg7624.t1"; gene_id "jg7624";
Andromeda	ALN_BLOCK	exon	6675472	6676508	.	+	.	transcript_id "jg7625.t1"; gene_id "jg7625";
Andromeda	ALN_BLOCK	exon	6676641	6677613	.	-	.	transcript_id "jg7626.t1"; gene_id "jg7626";
Andromeda	ALN_BLOCK	exon	6678358	6683932	.	-	.	transcript_id "jg7627.t1"; gene_id "jg7627";
Andromeda	ALN_BLOCK	exon	6693459	6695526	.	+	.	transcript_id "jg7628.t1"; gene_id "jg7628";
Andromeda	ALN_BLOCK	exon	6695664	6695784	.	+	.	transcript_id "jg7629.t1"; gene_id "jg7629";
Andromeda	ALN_BLOCK	exon	6696007	6696594	.	+	.	transcript_id "jg7629.t1"; gene_id "jg7629";
Andromeda	ALN_BLOCK	exon	6696617	6697894	.	-	.	transcript_id "jg7630.t1"; gene_id "jg7630";
Andromeda	ALN_BLOCK	exon	6699520	6700925	.	-	.	transcript_id "jg7631.t1"; gene_id "jg7631";
Andromeda	ALN_BLOCK	exon	6701148	6701600	.	+	.	transcript_id "jg7632.t1"; gene_id "jg7632";
Andromeda	ALN_BLOCK	exon	6701835	6701845	.	+	.	transcript_id "jg7632.t1"; gene_id "jg7632";
Andromeda	ALN_BLOCK	exon	6702236	6702252	.	+	.	transcript_id "jg7632.t1"; gene_id "jg7632";
Andromeda	ALN_BLOCK	exon	6702506	6703534	.	+	.	transcript_id "jg7632.t1"; gene_id "jg7632";
Andromeda	ALN_BLOCK	exon	6703692	6705298	.	-	.	transcript_id "jg7633.t1"; gene_id "jg7633";
Andromeda	ALN_BLOCK	exon	6706043	6706691	.	+	.	transcript_id "jg7634.t1"; gene_id "jg7634";
Andromeda	ALN_BLOCK	exon	6707298	6709886	.	-	.	transcript_id "jg7635.t1"; gene_id "jg7635";
Andromeda	AUGUSTUS	start_codon	6723944	6723946	.	+	0	transcript_id "jg7636.t1"; gene_id "jg7636";
Andromeda	AUGUSTUS	CDS	6723944	6724103	1	+	0	transcript_id "jg7636.t1"; gene_id "jg7636";
Andromeda	AUGUSTUS	exon	6723944	6724103	.	+	.	transcript_id "jg7636.t1"; gene_id "jg7636";
Andromeda	AUGUSTUS	intron	6724104	6724287	.	+	.	transcript_id "jg7636.t1"; gene_id "jg7636";
Andromeda	AUGUSTUS	CDS	6724288	6724397	1	+	2	transcript_id "jg7636.t1"; gene_id "jg7636";
Andromeda	AUGUSTUS	exon	6724288	6724397	.	+	.	transcript_id "jg7636.t1"; gene_id "jg7636";
Andromeda	AUGUSTUS	intron	6724398	6724518	.	+	.	transcript_id "jg7636.t1"; gene_id "jg7636";
Andromeda	AUGUSTUS	CDS	6724519	6724868	1	+	0	transcript_id "jg7636.t1"; gene_id "jg7636";
Andromeda	AUGUSTUS	exon	6724519	6724868	.	+	.	transcript_id "jg7636.t1"; gene_id "jg7636";
Andromeda	AUGUSTUS	intron	6724869	6724928	.	+	.	transcript_id "jg7636.t1"; gene_id "jg7636";
Andromeda	AUGUSTUS	CDS	6724929	6725298	1	+	1	transcript_id "jg7636.t1"; gene_id "jg7636";
Andromeda	AUGUSTUS	exon	6724929	6725298	.	+	.	transcript_id "jg7636.t1"; gene_id "jg7636";
Andromeda	AUGUSTUS	intron	6725299	6725354	.	+	.	transcript_id "jg7636.t1"; gene_id "jg7636";
Andromeda	AUGUSTUS	CDS	6725355	6725526	1	+	0	transcript_id "jg7636.t1"; gene_id "jg7636";
Andromeda	AUGUSTUS	exon	6725355	6725526	.	+	.	transcript_id "jg7636.t1"; gene_id "jg7636";
Andromeda	AUGUSTUS	intron	6725527	6725589	.	+	.	transcript_id "jg7636.t1"; gene_id "jg7636";
Andromeda	AUGUSTUS	CDS	6725590	6726008	1	+	2	transcript_id "jg7636.t1"; gene_id "jg7636";
Andromeda	AUGUSTUS	exon	6725590	6726008	.	+	.	transcript_id "jg7636.t1"; gene_id "jg7636";
Andromeda	AUGUSTUS	stop_codon	6726006	6726008	.	+	0	transcript_id "jg7636.t1"; gene_id "jg7636";
Andromeda	ALN_BLOCK	exon	6731236	6732001	.	+	.	transcript_id "jg7637.t1"; gene_id "jg7637";
Andromeda	AUGUSTUS	stop_codon	6737887	6737889	.	-	0	transcript_id "jg7638.t1"; gene_id "jg7638";
Andromeda	AUGUSTUS	CDS	6737887	6738225	1	-	0	transcript_id "jg7638.t1"; gene_id "jg7638";
Andromeda	AUGUSTUS	exon	6737887	6738225	.	-	.	transcript_id "jg7638.t1"; gene_id "jg7638";
Andromeda	AUGUSTUS	start_codon	6738223	6738225	.	-	0	transcript_id "jg7638.t1"; gene_id "jg7638";
Andromeda	ALN_BLOCK	exon	6742318	6743439	.	+	.	transcript_id "jg7639.t1"; gene_id "jg7639";
Andromeda	ALN_BLOCK	exon	6747077	6747706	.	-	.	transcript_id "jg7640.t1"; gene_id "jg7640";
Andromeda	ALN_BLOCK	exon	6750455	6759665	.	+	.	transcript_id "jg7641.t1"; gene_id "jg7641";
Andromeda	ALN_BLOCK	exon	6759895	6760630	.	+	.	transcript_id "jg7641.t1"; gene_id "jg7641";
Andromeda	ALN_BLOCK	exon	6769294	6771411	.	+	.	transcript_id "jg7642.t1"; gene_id "jg7642";
Andromeda	AUGUSTUS	stop_codon	6772292	6772294	.	-	0	transcript_id "jg7643.t1"; gene_id "jg7643";
Andromeda	AUGUSTUS	CDS	6772292	6772413	1	-	2	transcript_id "jg7643.t1"; gene_id "jg7643";
Andromeda	AUGUSTUS	exon	6772292	6772413	.	-	.	transcript_id "jg7643.t1"; gene_id "jg7643";
Andromeda	AUGUSTUS	intron	6772414	6773997	.	-	.	transcript_id "jg7643.t1"; gene_id "jg7643";
Andromeda	AUGUSTUS	CDS	6773998	6774104	0.87	-	1	transcript_id "jg7643.t1"; gene_id "jg7643";
Andromeda	AUGUSTUS	exon	6773998	6774104	.	-	.	transcript_id "jg7643.t1"; gene_id "jg7643";
Andromeda	AUGUSTUS	intron	6774105	6774169	.	-	.	transcript_id "jg7643.t1"; gene_id "jg7643";
Andromeda	AUGUSTUS	CDS	6774170	6774222	0.55	-	0	transcript_id "jg7643.t1"; gene_id "jg7643";
Andromeda	AUGUSTUS	exon	6774170	6774222	.	-	.	transcript_id "jg7643.t1"; gene_id "jg7643";
Andromeda	AUGUSTUS	start_codon	6774220	6774222	.	-	0	transcript_id "jg7643.t1"; gene_id "jg7643";
Andromeda	ALN_BLOCK	exon	6777594	6777868	.	+	.	transcript_id "jg7644.t1"; gene_id "jg7644";
Andromeda	ALN_BLOCK	exon	6779114	6780196	.	-	.	transcript_id "jg7645.t1"; gene_id "jg7645";
Andromeda	ALN_BLOCK	exon	6781065	6781510	.	-	.	transcript_id "jg7646.t1"; gene_id "jg7646";
Andromeda	AUGUSTUS	CDS	6782555	6782557	0.67	+	0	transcript_id "jg7647.t1"; gene_id "jg7647";
Andromeda	AUGUSTUS	exon	6782555	6782557	.	+	.	transcript_id "jg7647.t1"; gene_id "jg7647";
Andromeda	AUGUSTUS	start_codon	6782555	6782557	.	+	0	transcript_id "jg7647.t1"; gene_id "jg7647";
Andromeda	AUGUSTUS	intron	6782558	6782771	.	+	.	transcript_id "jg7647.t1"; gene_id "jg7647";
Andromeda	AUGUSTUS	CDS	6782772	6782789	0.94	+	0	transcript_id "jg7647.t1"; gene_id "jg7647";
Andromeda	AUGUSTUS	exon	6782772	6782789	.	+	.	transcript_id "jg7647.t1"; gene_id "jg7647";
Andromeda	AUGUSTUS	intron	6782790	6783661	.	+	.	transcript_id "jg7647.t1"; gene_id "jg7647";
Andromeda	AUGUSTUS	CDS	6783662	6783676	0.94	+	0	transcript_id "jg7647.t1"; gene_id "jg7647";
Andromeda	AUGUSTUS	exon	6783662	6783676	.	+	.	transcript_id "jg7647.t1"; gene_id "jg7647";
Andromeda	AUGUSTUS	intron	6783677	6783996	.	+	.	transcript_id "jg7647.t1"; gene_id "jg7647";
Andromeda	AUGUSTUS	CDS	6783997	6785394	0.92	+	0	transcript_id "jg7647.t1"; gene_id "jg7647";
Andromeda	AUGUSTUS	exon	6783997	6785394	.	+	.	transcript_id "jg7647.t1"; gene_id "jg7647";
Andromeda	AUGUSTUS	stop_codon	6785392	6785394	.	+	0	transcript_id "jg7647.t1"; gene_id "jg7647";
Andromeda	AUGUSTUS	stop_codon	6824577	6824579	.	-	0	transcript_id "jg7648.t1"; gene_id "jg7648";
Andromeda	AUGUSTUS	CDS	6824577	6825308	1	-	0	transcript_id "jg7648.t1"; gene_id "jg7648";
Andromeda	AUGUSTUS	exon	6824577	6825308	.	-	.	transcript_id "jg7648.t1"; gene_id "jg7648";
Andromeda	AUGUSTUS	intron	6825309	6825364	.	-	.	transcript_id "jg7648.t1"; gene_id "jg7648";
Andromeda	AUGUSTUS	CDS	6825365	6825533	1	-	1	transcript_id "jg7648.t1"; gene_id "jg7648";
Andromeda	AUGUSTUS	exon	6825365	6825533	.	-	.	transcript_id "jg7648.t1"; gene_id "jg7648";
Andromeda	AUGUSTUS	intron	6825534	6825584	.	-	.	transcript_id "jg7648.t1"; gene_id "jg7648";
Andromeda	AUGUSTUS	CDS	6825585	6825958	1	-	0	transcript_id "jg7648.t1"; gene_id "jg7648";
Andromeda	AUGUSTUS	exon	6825585	6825958	.	-	.	transcript_id "jg7648.t1"; gene_id "jg7648";
Andromeda	AUGUSTUS	start_codon	6825956	6825958	.	-	0	transcript_id "jg7648.t1"; gene_id "jg7648";
Andromeda	ALN_BLOCK	exon	6832177	6832834	.	-	.	transcript_id "jg7649.t1"; gene_id "jg7649";
Andromeda	ALN_BLOCK	exon	6834546	6834552	.	-	.	transcript_id "jg7650.t1"; gene_id "jg7650";
Andromeda	ALN_BLOCK	exon	6835922	6847835	.	-	.	transcript_id "jg7650.t1"; gene_id "jg7650";
Andromeda	ALN_BLOCK	exon	6848164	6848291	.	-	.	transcript_id "jg7650.t1"; gene_id "jg7650";
Andromeda	ALN_BLOCK	exon	6871578	6876800	.	-	.	transcript_id "jg7651.t1"; gene_id "jg7651";
Andromeda	ALN_BLOCK	exon	6876976	6877705	.	-	.	transcript_id "jg7651.t1"; gene_id "jg7651";
Andromeda	ALN_BLOCK	exon	6880347	6881587	.	-	.	transcript_id "jg7652.t1"; gene_id "jg7652";
Andromeda	ALN_BLOCK	exon	6881767	6882702	.	-	.	transcript_id "jg7652.t1"; gene_id "jg7652";
Andromeda	ALN_BLOCK	exon	6883569	6884614	.	-	.	transcript_id "jg7653.t1"; gene_id "jg7653";
Andromeda	ALN_BLOCK	exon	6884838	6885987	.	-	.	transcript_id "jg7653.t1"; gene_id "jg7653";
Andromeda	ALN_BLOCK	exon	6897885	6899786	.	+	.	transcript_id "jg7654.t1"; gene_id "jg7654";
Andromeda	ALN_BLOCK	exon	6908675	6910416	.	-	.	transcript_id "jg7655.t1"; gene_id "jg7655";
Andromeda	ALN_BLOCK	exon	6919106	6920705	.	+	.	transcript_id "jg7656.t1"; gene_id "jg7656";
Andromeda	AUGUSTUS	start_codon	6921534	6921536	.	+	0	transcript_id "jg7657.t1"; gene_id "jg7657";
Andromeda	AUGUSTUS	CDS	6921534	6921624	1	+	0	transcript_id "jg7657.t1"; gene_id "jg7657";
Andromeda	AUGUSTUS	exon	6921534	6921624	.	+	.	transcript_id "jg7657.t1"; gene_id "jg7657";
Andromeda	AUGUSTUS	intron	6921625	6921700	.	+	.	transcript_id "jg7657.t1"; gene_id "jg7657";
Andromeda	AUGUSTUS	CDS	6921701	6922005	0.99	+	2	transcript_id "jg7657.t1"; gene_id "jg7657";
Andromeda	AUGUSTUS	exon	6921701	6922005	.	+	.	transcript_id "jg7657.t1"; gene_id "jg7657";
Andromeda	AUGUSTUS	stop_codon	6922003	6922005	.	+	0	transcript_id "jg7657.t1"; gene_id "jg7657";
Andromeda	ALN_BLOCK	exon	6925170	6928174	.	+	.	transcript_id "jg7658.t1"; gene_id "jg7658";
Andromeda	ALN_BLOCK	exon	6929001	6930169	.	-	.	transcript_id "jg7659.t1"; gene_id "jg7659";
Andromeda	ALN_BLOCK	exon	6930446	6930456	.	-	.	transcript_id "jg7659.t1"; gene_id "jg7659";
Andromeda	ALN_BLOCK	exon	6930862	6931150	.	-	.	transcript_id "jg7659.t1"; gene_id "jg7659";
Andromeda	ALN_BLOCK	exon	6953461	6953917	.	+	.	transcript_id "jg7660.t1"; gene_id "jg7660";
Andromeda	ALN_BLOCK	exon	6954291	6956672	.	+	.	transcript_id "jg7660.t1"; gene_id "jg7660";
Andromeda	ALN_BLOCK	exon	6956894	6959288	.	+	.	transcript_id "jg7660.t1"; gene_id "jg7660";
Andromeda	ALN_BLOCK	exon	6961643	6962983	.	-	.	transcript_id "jg7661.t1"; gene_id "jg7661";
Andromeda	ALN_BLOCK	exon	6964571	6965143	.	-	.	transcript_id "jg7662.t1"; gene_id "jg7662";
Andromeda	ALN_BLOCK	exon	6966281	6966797	.	-	.	transcript_id "jg7663.t1"; gene_id "jg7663";
Andromeda	ALN_BLOCK	exon	6968249	6969345	.	-	.	transcript_id "jg7664.t1"; gene_id "jg7664";
Andromeda	ALN_BLOCK	exon	6971519	6974342	.	-	.	transcript_id "jg7665.t1"; gene_id "jg7665";
Andromeda	ALN_BLOCK	exon	6974533	6975793	.	-	.	transcript_id "jg7665.t1"; gene_id "jg7665";
Andromeda	ALN_BLOCK	exon	6976032	6977180	.	-	.	transcript_id "jg7665.t1"; gene_id "jg7665";
Andromeda	AUGUSTUS	stop_codon	6981469	6981471	.	-	0	transcript_id "jg7666.t1"; gene_id "jg7666";
Andromeda	AUGUSTUS	CDS	6981469	6984696	0.82	-	0	transcript_id "jg7666.t1"; gene_id "jg7666";
Andromeda	AUGUSTUS	exon	6981469	6984696	.	-	.	transcript_id "jg7666.t1"; gene_id "jg7666";
Andromeda	AUGUSTUS	start_codon	6984694	6984696	.	-	0	transcript_id "jg7666.t1"; gene_id "jg7666";
Andromeda	AUGUSTUS	stop_codon	6998058	6998060	.	-	0	transcript_id "jg7667.t1"; gene_id "jg7667";
Andromeda	AUGUSTUS	CDS	6998058	6998106	1	-	1	transcript_id "jg7667.t1"; gene_id "jg7667";
Andromeda	AUGUSTUS	exon	6998058	6998106	.	-	.	transcript_id "jg7667.t1"; gene_id "jg7667";
Andromeda	AUGUSTUS	stop_codon	6998072	6998074	.	-	0	transcript_id "jg7667.t2"; gene_id "jg7667";
Andromeda	AUGUSTUS	CDS	6998072	6998106	1	-	2	transcript_id "jg7667.t2"; gene_id "jg7667";
Andromeda	AUGUSTUS	exon	6998072	6998106	.	-	.	transcript_id "jg7667.t2"; gene_id "jg7667";
Andromeda	AUGUSTUS	intron	6998107	6998354	.	-	.	transcript_id "jg7667.t2"; gene_id "jg7667";
Andromeda	AUGUSTUS	intron	6998107	6998299	.	-	.	transcript_id "jg7667.t1"; gene_id "jg7667";
Andromeda	AUGUSTUS	CDS	6998300	6998440	1	-	1	transcript_id "jg7667.t1"; gene_id "jg7667";
Andromeda	AUGUSTUS	exon	6998300	6998440	.	-	.	transcript_id "jg7667.t1"; gene_id "jg7667";
Andromeda	AUGUSTUS	CDS	6998355	6998440	1	-	1	transcript_id "jg7667.t2"; gene_id "jg7667";
Andromeda	AUGUSTUS	exon	6998355	6998440	.	-	.	transcript_id "jg7667.t2"; gene_id "jg7667";
Andromeda	AUGUSTUS	intron	6998441	6998500	.	-	.	transcript_id "jg7667.t2"; gene_id "jg7667";
Andromeda	AUGUSTUS	intron	6998441	6998500	.	-	.	transcript_id "jg7667.t1"; gene_id "jg7667";
Andromeda	AUGUSTUS	CDS	6998501	6998688	1	-	0	transcript_id "jg7667.t2"; gene_id "jg7667";
Andromeda	AUGUSTUS	exon	6998501	6998688	.	-	.	transcript_id "jg7667.t2"; gene_id "jg7667";
Andromeda	AUGUSTUS	CDS	6998501	6998688	1	-	0	transcript_id "jg7667.t1"; gene_id "jg7667";
Andromeda	AUGUSTUS	exon	6998501	6998688	.	-	.	transcript_id "jg7667.t1"; gene_id "jg7667";
Andromeda	AUGUSTUS	intron	6998689	6999141	.	-	.	transcript_id "jg7667.t2"; gene_id "jg7667";
Andromeda	AUGUSTUS	intron	6998689	6999141	.	-	.	transcript_id "jg7667.t1"; gene_id "jg7667";
Andromeda	AUGUSTUS	CDS	6999142	6999342	1	-	0	transcript_id "jg7667.t2"; gene_id "jg7667";
Andromeda	AUGUSTUS	exon	6999142	6999342	.	-	.	transcript_id "jg7667.t2"; gene_id "jg7667";
Andromeda	AUGUSTUS	CDS	6999142	6999342	1	-	0	transcript_id "jg7667.t1"; gene_id "jg7667";
Andromeda	AUGUSTUS	exon	6999142	6999342	.	-	.	transcript_id "jg7667.t1"; gene_id "jg7667";
Andromeda	AUGUSTUS	intron	6999343	6999447	.	-	.	transcript_id "jg7667.t2"; gene_id "jg7667";
Andromeda	AUGUSTUS	intron	6999343	6999447	.	-	.	transcript_id "jg7667.t1"; gene_id "jg7667";
Andromeda	AUGUSTUS	CDS	6999448	6999633	1	-	0	transcript_id "jg7667.t2"; gene_id "jg7667";
Andromeda	AUGUSTUS	exon	6999448	6999633	.	-	.	transcript_id "jg7667.t2"; gene_id "jg7667";
Andromeda	AUGUSTUS	CDS	6999448	6999633	1	-	0	transcript_id "jg7667.t1"; gene_id "jg7667";
Andromeda	AUGUSTUS	exon	6999448	6999633	.	-	.	transcript_id "jg7667.t1"; gene_id "jg7667";
Andromeda	AUGUSTUS	intron	6999634	6999698	.	-	.	transcript_id "jg7667.t2"; gene_id "jg7667";
Andromeda	AUGUSTUS	intron	6999634	6999698	.	-	.	transcript_id "jg7667.t1"; gene_id "jg7667";
Andromeda	AUGUSTUS	CDS	6999699	7000038	1	-	1	transcript_id "jg7667.t2"; gene_id "jg7667";
Andromeda	AUGUSTUS	exon	6999699	7000038	.	-	.	transcript_id "jg7667.t2"; gene_id "jg7667";
Andromeda	AUGUSTUS	CDS	6999699	7000038	1	-	1	transcript_id "jg7667.t1"; gene_id "jg7667";
Andromeda	AUGUSTUS	exon	6999699	7000038	.	-	.	transcript_id "jg7667.t1"; gene_id "jg7667";
Andromeda	AUGUSTUS	intron	7000039	7000096	.	-	.	transcript_id "jg7667.t2"; gene_id "jg7667";
Andromeda	AUGUSTUS	intron	7000039	7000096	.	-	.	transcript_id "jg7667.t1"; gene_id "jg7667";
Andromeda	AUGUSTUS	CDS	7000097	7000264	1	-	1	transcript_id "jg7667.t2"; gene_id "jg7667";
Andromeda	AUGUSTUS	exon	7000097	7000264	.	-	.	transcript_id "jg7667.t2"; gene_id "jg7667";
Andromeda	AUGUSTUS	CDS	7000097	7000264	1	-	1	transcript_id "jg7667.t1"; gene_id "jg7667";
Andromeda	AUGUSTUS	exon	7000097	7000264	.	-	.	transcript_id "jg7667.t1"; gene_id "jg7667";
Andromeda	AUGUSTUS	intron	7000265	7000324	.	-	.	transcript_id "jg7667.t2"; gene_id "jg7667";
Andromeda	AUGUSTUS	intron	7000265	7000324	.	-	.	transcript_id "jg7667.t1"; gene_id "jg7667";
Andromeda	AUGUSTUS	CDS	7000325	7000697	1	-	2	transcript_id "jg7667.t2"; gene_id "jg7667";
Andromeda	AUGUSTUS	exon	7000325	7000697	.	-	.	transcript_id "jg7667.t2"; gene_id "jg7667";
Andromeda	AUGUSTUS	CDS	7000325	7000697	1	-	2	transcript_id "jg7667.t1"; gene_id "jg7667";
Andromeda	AUGUSTUS	exon	7000325	7000697	.	-	.	transcript_id "jg7667.t1"; gene_id "jg7667";
Andromeda	AUGUSTUS	intron	7000698	7000773	.	-	.	transcript_id "jg7667.t2"; gene_id "jg7667";
Andromeda	AUGUSTUS	intron	7000698	7000773	.	-	.	transcript_id "jg7667.t1"; gene_id "jg7667";
Andromeda	AUGUSTUS	CDS	7000774	7001105	1	-	1	transcript_id "jg7667.t2"; gene_id "jg7667";
Andromeda	AUGUSTUS	exon	7000774	7001105	.	-	.	transcript_id "jg7667.t2"; gene_id "jg7667";
Andromeda	AUGUSTUS	CDS	7000774	7001105	1	-	1	transcript_id "jg7667.t1"; gene_id "jg7667";
Andromeda	AUGUSTUS	exon	7000774	7001105	.	-	.	transcript_id "jg7667.t1"; gene_id "jg7667";
Andromeda	AUGUSTUS	intron	7001106	7001172	.	-	.	transcript_id "jg7667.t2"; gene_id "jg7667";
Andromeda	AUGUSTUS	intron	7001106	7001172	.	-	.	transcript_id "jg7667.t1"; gene_id "jg7667";
Andromeda	AUGUSTUS	CDS	7001173	7002240	1	-	1	transcript_id "jg7667.t2"; gene_id "jg7667";
Andromeda	AUGUSTUS	exon	7001173	7002240	.	-	.	transcript_id "jg7667.t2"; gene_id "jg7667";
Andromeda	AUGUSTUS	CDS	7001173	7002240	1	-	1	transcript_id "jg7667.t1"; gene_id "jg7667";
Andromeda	AUGUSTUS	exon	7001173	7002240	.	-	.	transcript_id "jg7667.t1"; gene_id "jg7667";
Andromeda	AUGUSTUS	intron	7002241	7002362	.	-	.	transcript_id "jg7667.t2"; gene_id "jg7667";
Andromeda	AUGUSTUS	intron	7002241	7002362	.	-	.	transcript_id "jg7667.t1"; gene_id "jg7667";
Andromeda	AUGUSTUS	CDS	7002363	7002487	1	-	0	transcript_id "jg7667.t2"; gene_id "jg7667";
Andromeda	AUGUSTUS	exon	7002363	7002487	.	-	.	transcript_id "jg7667.t2"; gene_id "jg7667";
Andromeda	AUGUSTUS	CDS	7002363	7002487	1	-	0	transcript_id "jg7667.t1"; gene_id "jg7667";
Andromeda	AUGUSTUS	exon	7002363	7002487	.	-	.	transcript_id "jg7667.t1"; gene_id "jg7667";
Andromeda	AUGUSTUS	intron	7002488	7002549	.	-	.	transcript_id "jg7667.t2"; gene_id "jg7667";
Andromeda	AUGUSTUS	intron	7002488	7002549	.	-	.	transcript_id "jg7667.t1"; gene_id "jg7667";
Andromeda	AUGUSTUS	CDS	7002550	7002729	1	-	0	transcript_id "jg7667.t2"; gene_id "jg7667";
Andromeda	AUGUSTUS	exon	7002550	7002729	.	-	.	transcript_id "jg7667.t2"; gene_id "jg7667";
Andromeda	AUGUSTUS	CDS	7002550	7002729	1	-	0	transcript_id "jg7667.t1"; gene_id "jg7667";
Andromeda	AUGUSTUS	exon	7002550	7002729	.	-	.	transcript_id "jg7667.t1"; gene_id "jg7667";
Andromeda	AUGUSTUS	intron	7002730	7002799	.	-	.	transcript_id "jg7667.t2"; gene_id "jg7667";
Andromeda	AUGUSTUS	intron	7002730	7002799	.	-	.	transcript_id "jg7667.t1"; gene_id "jg7667";
Andromeda	AUGUSTUS	CDS	7002800	7002980	1	-	1	transcript_id "jg7667.t2"; gene_id "jg7667";
Andromeda	AUGUSTUS	exon	7002800	7002980	.	-	.	transcript_id "jg7667.t2"; gene_id "jg7667";
Andromeda	AUGUSTUS	CDS	7002800	7002980	1	-	1	transcript_id "jg7667.t1"; gene_id "jg7667";
Andromeda	AUGUSTUS	exon	7002800	7002980	.	-	.	transcript_id "jg7667.t1"; gene_id "jg7667";
Andromeda	AUGUSTUS	intron	7002981	7014580	.	-	.	transcript_id "jg7667.t2"; gene_id "jg7667";
Andromeda	AUGUSTUS	intron	7002981	7014580	.	-	.	transcript_id "jg7667.t1"; gene_id "jg7667";
Andromeda	AUGUSTUS	CDS	7014581	7015599	1	-	0	transcript_id "jg7667.t2"; gene_id "jg7667";
Andromeda	AUGUSTUS	exon	7014581	7015599	.	-	.	transcript_id "jg7667.t2"; gene_id "jg7667";
Andromeda	AUGUSTUS	CDS	7014581	7015599	1	-	0	transcript_id "jg7667.t1"; gene_id "jg7667";
Andromeda	AUGUSTUS	exon	7014581	7015599	.	-	.	transcript_id "jg7667.t1"; gene_id "jg7667";
Andromeda	AUGUSTUS	start_codon	7015597	7015599	.	-	0	transcript_id "jg7667.t2"; gene_id "jg7667";
Andromeda	AUGUSTUS	start_codon	7015597	7015599	.	-	0	transcript_id "jg7667.t1"; gene_id "jg7667";
Andromeda	ALN_BLOCK	exon	7026743	7029511	.	+	.	transcript_id "jg7668.t1"; gene_id "jg7668";
Andromeda	AUGUSTUS	start_codon	7044766	7044768	.	+	0	transcript_id "jg7669.t1"; gene_id "jg7669";
Andromeda	AUGUSTUS	CDS	7044766	7045101	1	+	0	transcript_id "jg7669.t1"; gene_id "jg7669";
Andromeda	AUGUSTUS	exon	7044766	7045101	.	+	.	transcript_id "jg7669.t1"; gene_id "jg7669";
Andromeda	AUGUSTUS	stop_codon	7045099	7045101	.	+	0	transcript_id "jg7669.t1"; gene_id "jg7669";
Andromeda	ALN_BLOCK	exon	7080490	7082508	.	-	.	transcript_id "jg7670.t1"; gene_id "jg7670";
Andromeda	AUGUSTUS	stop_codon	7110395	7110397	.	-	0	transcript_id "jg7671.t1"; gene_id "jg7671";
Andromeda	AUGUSTUS	CDS	7110395	7110625	1	-	0	transcript_id "jg7671.t1"; gene_id "jg7671";
Andromeda	AUGUSTUS	exon	7110395	7110625	.	-	.	transcript_id "jg7671.t1"; gene_id "jg7671";
Andromeda	AUGUSTUS	start_codon	7110623	7110625	.	-	0	transcript_id "jg7671.t1"; gene_id "jg7671";
Andromeda	ALN_BLOCK	exon	7110852	7112235	.	-	.	transcript_id "jg7672.t1"; gene_id "jg7672";
Andromeda	ALN_BLOCK	exon	7112706	7114174	.	-	.	transcript_id "jg7673.t1"; gene_id "jg7673";
Andromeda	ALN_BLOCK	exon	7117417	7119891	.	+	.	transcript_id "jg7674.t1"; gene_id "jg7674";
Andromeda	ALN_BLOCK	exon	7121355	7122185	.	-	.	transcript_id "jg7675.t1"; gene_id "jg7675";
Andromeda	ALN_BLOCK	exon	7122975	7128564	.	-	.	transcript_id "jg7676.t1"; gene_id "jg7676";
Andromeda	ALN_BLOCK	exon	7160093	7161292	.	-	.	transcript_id "jg7677.t1"; gene_id "jg7677";
Andromeda	ALN_BLOCK	exon	7161470	7161483	.	-	.	transcript_id "jg7677.t1"; gene_id "jg7677";
Andromeda	ALN_BLOCK	exon	7161727	7161784	.	-	.	transcript_id "jg7677.t1"; gene_id "jg7677";
Andromeda	ALN_BLOCK	exon	7162062	7162078	.	-	.	transcript_id "jg7677.t1"; gene_id "jg7677";
Andromeda	ALN_BLOCK	exon	7162538	7163510	.	-	.	transcript_id "jg7677.t1"; gene_id "jg7677";
Andromeda	ALN_BLOCK	exon	7164201	7165024	.	-	.	transcript_id "jg7677.t1"; gene_id "jg7677";
Andromeda	ALN_BLOCK	exon	7168355	7171986	.	+	.	transcript_id "jg7678.t1"; gene_id "jg7678";
Andromeda	ALN_BLOCK	exon	7172165	7172716	.	+	.	transcript_id "jg7678.t1"; gene_id "jg7678";
Andromeda	ALN_BLOCK	exon	7172996	7173075	.	+	.	transcript_id "jg7678.t1"; gene_id "jg7678";
Andromeda	ALN_BLOCK	exon	7173547	7174091	.	+	.	transcript_id "jg7678.t1"; gene_id "jg7678";
Andromeda	ALN_BLOCK	exon	7174354	7177252	.	+	.	transcript_id "jg7678.t1"; gene_id "jg7678";
Andromeda	ALN_BLOCK	exon	7177452	7180884	.	+	.	transcript_id "jg7678.t1"; gene_id "jg7678";
Andromeda	ALN_BLOCK	exon	7181099	7182252	.	+	.	transcript_id "jg7678.t1"; gene_id "jg7678";
Andromeda	ALN_BLOCK	exon	7187558	7188169	.	-	.	transcript_id "jg7679.t1"; gene_id "jg7679";
Andromeda	AUGUSTUS	start_codon	7209205	7209207	.	+	0	transcript_id "jg7680.t1"; gene_id "jg7680";
Andromeda	AUGUSTUS	CDS	7209205	7209221	0.45	+	0	transcript_id "jg7680.t1"; gene_id "jg7680";
Andromeda	AUGUSTUS	exon	7209205	7209221	.	+	.	transcript_id "jg7680.t1"; gene_id "jg7680";
Andromeda	AUGUSTUS	intron	7209222	7211174	.	+	.	transcript_id "jg7680.t1"; gene_id "jg7680";
Andromeda	AUGUSTUS	CDS	7211175	7211379	0.71	+	1	transcript_id "jg7680.t1"; gene_id "jg7680";
Andromeda	AUGUSTUS	exon	7211175	7211379	.	+	.	transcript_id "jg7680.t1"; gene_id "jg7680";
Andromeda	AUGUSTUS	stop_codon	7211377	7211379	.	+	0	transcript_id "jg7680.t1"; gene_id "jg7680";
Andromeda	ALN_BLOCK	exon	7214299	7214700	.	-	.	transcript_id "jg7681.t1"; gene_id "jg7681";
Andromeda	ALN_BLOCK	exon	7222108	7223526	.	-	.	transcript_id "jg7682.t1"; gene_id "jg7682";
Andromeda	ALN_BLOCK	exon	7226302	7229039	.	-	.	transcript_id "jg7683.t1"; gene_id "jg7683";
Andromeda	AUGUSTUS	stop_codon	7236166	7236168	.	-	0	transcript_id "jg7684.t1"; gene_id "jg7684";
Andromeda	AUGUSTUS	CDS	7236166	7236334	1	-	1	transcript_id "jg7684.t1"; gene_id "jg7684";
Andromeda	AUGUSTUS	exon	7236166	7236334	.	-	.	transcript_id "jg7684.t1"; gene_id "jg7684";
Andromeda	AUGUSTUS	intron	7236335	7236404	.	-	.	transcript_id "jg7684.t1"; gene_id "jg7684";
Andromeda	AUGUSTUS	CDS	7236405	7236460	1	-	0	transcript_id "jg7684.t1"; gene_id "jg7684";
Andromeda	AUGUSTUS	exon	7236405	7236460	.	-	.	transcript_id "jg7684.t1"; gene_id "jg7684";
Andromeda	AUGUSTUS	start_codon	7236458	7236460	.	-	0	transcript_id "jg7684.t1"; gene_id "jg7684";
Andromeda	ALN_BLOCK	exon	7238352	7240715	.	-	.	transcript_id "jg7685.t1"; gene_id "jg7685";
Andromeda	ALN_BLOCK	exon	7281557	7281811	.	-	.	transcript_id "jg7687.t1"; gene_id "jg7687";
Andromeda	AUGUSTUS	start_codon	7325408	7325410	.	+	0	transcript_id "jg7689.t1"; gene_id "jg7689";
Andromeda	AUGUSTUS	CDS	7325408	7325797	1	+	0	transcript_id "jg7689.t1"; gene_id "jg7689";
Andromeda	AUGUSTUS	exon	7325408	7325797	.	+	.	transcript_id "jg7689.t1"; gene_id "jg7689";
Andromeda	AUGUSTUS	intron	7325798	7326473	.	+	.	transcript_id "jg7689.t1"; gene_id "jg7689";
Andromeda	AUGUSTUS	CDS	7326474	7326491	0.69	+	0	transcript_id "jg7689.t1"; gene_id "jg7689";
Andromeda	AUGUSTUS	exon	7326474	7326491	.	+	.	transcript_id "jg7689.t1"; gene_id "jg7689";
Andromeda	AUGUSTUS	stop_codon	7326489	7326491	.	+	0	transcript_id "jg7689.t1"; gene_id "jg7689";
Andromeda	ALN_BLOCK	exon	7328284	7328709	.	+	.	transcript_id "jg7688.t1"; gene_id "jg7688";
Andromeda	ALN_BLOCK	exon	7328877	7328904	.	+	.	transcript_id "jg7688.t1"; gene_id "jg7688";
Andromeda	ALN_BLOCK	exon	7329089	7329111	.	+	.	transcript_id "jg7688.t1"; gene_id "jg7688";
Andromeda	ALN_BLOCK	exon	7329282	7330108	.	+	.	transcript_id "jg7688.t1"; gene_id "jg7688";
Andromeda	ALN_BLOCK	exon	7331134	7332046	.	+	.	transcript_id "jg7690.t1"; gene_id "jg7690";
Andromeda	ALN_BLOCK	exon	7338086	7345068	.	-	.	transcript_id "jg7691.t1"; gene_id "jg7691";
Andromeda	ALN_BLOCK	exon	7345220	7347660	.	-	.	transcript_id "jg7691.t1"; gene_id "jg7691";
Andromeda	ALN_BLOCK	exon	7347866	7349087	.	-	.	transcript_id "jg7691.t1"; gene_id "jg7691";
Andromeda	ALN_BLOCK	exon	7349275	7353996	.	-	.	transcript_id "jg7691.t1"; gene_id "jg7691";
Andromeda	ALN_BLOCK	exon	7354189	7357973	.	-	.	transcript_id "jg7691.t1"; gene_id "jg7691";
Andromeda	ALN_BLOCK	exon	7358191	7361641	.	-	.	transcript_id "jg7691.t1"; gene_id "jg7691";
Andromeda	ALN_BLOCK	exon	7361807	7362695	.	-	.	transcript_id "jg7691.t1"; gene_id "jg7691";
Andromeda	ALN_BLOCK	exon	7362868	7362884	.	-	.	transcript_id "jg7691.t1"; gene_id "jg7691";
Andromeda	ALN_BLOCK	exon	7363109	7363133	.	-	.	transcript_id "jg7691.t1"; gene_id "jg7691";
Andromeda	ALN_BLOCK	exon	7363313	7366079	.	-	.	transcript_id "jg7691.t1"; gene_id "jg7691";
Andromeda	ALN_BLOCK	exon	7366276	7367054	.	-	.	transcript_id "jg7691.t1"; gene_id "jg7691";
Andromeda	ALN_BLOCK	exon	7367322	7372173	.	-	.	transcript_id "jg7691.t1"; gene_id "jg7691";
Andromeda	ALN_BLOCK	exon	7372386	7374389	.	-	.	transcript_id "jg7691.t1"; gene_id "jg7691";
Andromeda	ALN_BLOCK	exon	7374829	7374877	.	-	.	transcript_id "jg7691.t1"; gene_id "jg7691";
Andromeda	ALN_BLOCK	exon	7375047	7375736	.	-	.	transcript_id "jg7691.t1"; gene_id "jg7691";
Andromeda	ALN_BLOCK	exon	7375981	7382944	.	-	.	transcript_id "jg7691.t1"; gene_id "jg7691";
Andromeda	ALN_BLOCK	exon	7383456	7384172	.	-	.	transcript_id "jg7691.t1"; gene_id "jg7691";
Andromeda	ALN_BLOCK	exon	7384497	7388987	.	-	.	transcript_id "jg7691.t1"; gene_id "jg7691";
Andromeda	ALN_BLOCK	exon	7389140	7394744	.	-	.	transcript_id "jg7691.t1"; gene_id "jg7691";
Andromeda	ALN_BLOCK	exon	7394921	7394949	.	-	.	transcript_id "jg7691.t1"; gene_id "jg7691";
Andromeda	ALN_BLOCK	exon	7395165	7395927	.	-	.	transcript_id "jg7691.t1"; gene_id "jg7691";
Andromeda	ALN_BLOCK	exon	7396114	7398498	.	-	.	transcript_id "jg7691.t1"; gene_id "jg7691";
Andromeda	ALN_BLOCK	exon	7398712	7398726	.	-	.	transcript_id "jg7691.t1"; gene_id "jg7691";
Andromeda	ALN_BLOCK	exon	7398879	7399075	.	-	.	transcript_id "jg7691.t1"; gene_id "jg7691";
Andromeda	ALN_BLOCK	exon	7429058	7429543	.	+	.	transcript_id "jg7692.t1"; gene_id "jg7692";
Andromeda	ALN_BLOCK	exon	7429993	7430320	.	+	.	transcript_id "jg7692.t1"; gene_id "jg7692";
Andromeda	ALN_BLOCK	exon	7430682	7431675	.	-	.	transcript_id "jg7693.t1"; gene_id "jg7693";
Andromeda	AUGUSTUS	stop_codon	7432941	7432943	.	-	0	transcript_id "jg7694.t1"; gene_id "jg7694";
Andromeda	AUGUSTUS	CDS	7432941	7433095	1	-	2	transcript_id "jg7694.t1"; gene_id "jg7694";
Andromeda	AUGUSTUS	exon	7432941	7433095	.	-	.	transcript_id "jg7694.t1"; gene_id "jg7694";
Andromeda	AUGUSTUS	intron	7433096	7433781	.	-	.	transcript_id "jg7694.t1"; gene_id "jg7694";
Andromeda	AUGUSTUS	stop_codon	7433225	7433227	.	-	0	transcript_id "jg7694.t2"; gene_id "jg7694";
Andromeda	AUGUSTUS	CDS	7433225	7433247	0.97	-	2	transcript_id "jg7694.t2"; gene_id "jg7694";
Andromeda	AUGUSTUS	exon	7433225	7433247	.	-	.	transcript_id "jg7694.t2"; gene_id "jg7694";
Andromeda	AUGUSTUS	intron	7433248	7433781	.	-	.	transcript_id "jg7694.t2"; gene_id "jg7694";
Andromeda	AUGUSTUS	CDS	7433782	7434414	1	-	2	transcript_id "jg7694.t2"; gene_id "jg7694";
Andromeda	AUGUSTUS	exon	7433782	7434414	.	-	.	transcript_id "jg7694.t2"; gene_id "jg7694";
Andromeda	AUGUSTUS	CDS	7433782	7434414	1	-	2	transcript_id "jg7694.t1"; gene_id "jg7694";
Andromeda	AUGUSTUS	exon	7433782	7434414	.	-	.	transcript_id "jg7694.t1"; gene_id "jg7694";
Andromeda	AUGUSTUS	intron	7434415	7434538	.	-	.	transcript_id "jg7694.t2"; gene_id "jg7694";
Andromeda	AUGUSTUS	intron	7434415	7434538	.	-	.	transcript_id "jg7694.t1"; gene_id "jg7694";
Andromeda	AUGUSTUS	CDS	7434539	7435166	1	-	0	transcript_id "jg7694.t2"; gene_id "jg7694";
Andromeda	AUGUSTUS	exon	7434539	7435166	.	-	.	transcript_id "jg7694.t2"; gene_id "jg7694";
Andromeda	AUGUSTUS	CDS	7434539	7435166	1	-	0	transcript_id "jg7694.t1"; gene_id "jg7694";
Andromeda	AUGUSTUS	exon	7434539	7435166	.	-	.	transcript_id "jg7694.t1"; gene_id "jg7694";
Andromeda	AUGUSTUS	intron	7435167	7435980	.	-	.	transcript_id "jg7694.t2"; gene_id "jg7694";
Andromeda	AUGUSTUS	intron	7435167	7435980	.	-	.	transcript_id "jg7694.t1"; gene_id "jg7694";
Andromeda	AUGUSTUS	CDS	7435981	7436118	1	-	0	transcript_id "jg7694.t2"; gene_id "jg7694";
Andromeda	AUGUSTUS	exon	7435981	7436118	.	-	.	transcript_id "jg7694.t2"; gene_id "jg7694";
Andromeda	AUGUSTUS	CDS	7435981	7436118	1	-	0	transcript_id "jg7694.t1"; gene_id "jg7694";
Andromeda	AUGUSTUS	exon	7435981	7436118	.	-	.	transcript_id "jg7694.t1"; gene_id "jg7694";
Andromeda	AUGUSTUS	intron	7436119	7441130	.	-	.	transcript_id "jg7694.t2"; gene_id "jg7694";
Andromeda	AUGUSTUS	intron	7436119	7441130	.	-	.	transcript_id "jg7694.t1"; gene_id "jg7694";
Andromeda	AUGUSTUS	CDS	7441131	7441227	1	-	1	transcript_id "jg7694.t2"; gene_id "jg7694";
Andromeda	AUGUSTUS	exon	7441131	7441227	.	-	.	transcript_id "jg7694.t2"; gene_id "jg7694";
Andromeda	AUGUSTUS	CDS	7441131	7441227	1	-	1	transcript_id "jg7694.t1"; gene_id "jg7694";
Andromeda	AUGUSTUS	exon	7441131	7441227	.	-	.	transcript_id "jg7694.t1"; gene_id "jg7694";
Andromeda	AUGUSTUS	intron	7441228	7443320	.	-	.	transcript_id "jg7694.t2"; gene_id "jg7694";
Andromeda	AUGUSTUS	intron	7441228	7443320	.	-	.	transcript_id "jg7694.t1"; gene_id "jg7694";
Andromeda	AUGUSTUS	CDS	7443321	7443427	1	-	0	transcript_id "jg7694.t2"; gene_id "jg7694";
Andromeda	AUGUSTUS	exon	7443321	7443427	.	-	.	transcript_id "jg7694.t2"; gene_id "jg7694";
Andromeda	AUGUSTUS	CDS	7443321	7443427	1	-	0	transcript_id "jg7694.t1"; gene_id "jg7694";
Andromeda	AUGUSTUS	exon	7443321	7443427	.	-	.	transcript_id "jg7694.t1"; gene_id "jg7694";
Andromeda	AUGUSTUS	intron	7443428	7464641	.	-	.	transcript_id "jg7694.t2"; gene_id "jg7694";
Andromeda	AUGUSTUS	intron	7443428	7464641	.	-	.	transcript_id "jg7694.t1"; gene_id "jg7694";
Andromeda	AUGUSTUS	CDS	7464642	7464893	1	-	0	transcript_id "jg7694.t2"; gene_id "jg7694";
Andromeda	AUGUSTUS	exon	7464642	7464893	.	-	.	transcript_id "jg7694.t2"; gene_id "jg7694";
Andromeda	AUGUSTUS	CDS	7464642	7464893	1	-	0	transcript_id "jg7694.t1"; gene_id "jg7694";
Andromeda	AUGUSTUS	exon	7464642	7464893	.	-	.	transcript_id "jg7694.t1"; gene_id "jg7694";
Andromeda	AUGUSTUS	intron	7464894	7473777	.	-	.	transcript_id "jg7694.t2"; gene_id "jg7694";
Andromeda	AUGUSTUS	intron	7464894	7473777	.	-	.	transcript_id "jg7694.t1"; gene_id "jg7694";
Andromeda	AUGUSTUS	CDS	7473778	7474227	1	-	0	transcript_id "jg7694.t2"; gene_id "jg7694";
Andromeda	AUGUSTUS	exon	7473778	7474227	.	-	.	transcript_id "jg7694.t2"; gene_id "jg7694";
Andromeda	AUGUSTUS	CDS	7473778	7474227	1	-	0	transcript_id "jg7694.t1"; gene_id "jg7694";
Andromeda	AUGUSTUS	exon	7473778	7474227	.	-	.	transcript_id "jg7694.t1"; gene_id "jg7694";
Andromeda	AUGUSTUS	start_codon	7474225	7474227	.	-	0	transcript_id "jg7694.t2"; gene_id "jg7694";
Andromeda	AUGUSTUS	start_codon	7474225	7474227	.	-	0	transcript_id "jg7694.t1"; gene_id "jg7694";
Andromeda	ALN_BLOCK	exon	7489612	7491081	.	-	.	transcript_id "jg7695.t1"; gene_id "jg7695";
Andromeda	ALN_BLOCK	exon	7516297	7516912	.	-	.	transcript_id "jg7696.t1"; gene_id "jg7696";
Andromeda	ALN_BLOCK	exon	7531993	7532706	.	-	.	transcript_id "jg7697.t1"; gene_id "jg7697";
Andromeda	ALN_BLOCK	exon	7545981	7548243	.	+	.	transcript_id "jg7698.t1"; gene_id "jg7698";
Andromeda	ALN_BLOCK	exon	7548422	7548493	.	+	.	transcript_id "jg7698.t1"; gene_id "jg7698";
Andromeda	ALN_BLOCK	exon	7548686	7548717	.	+	.	transcript_id "jg7698.t1"; gene_id "jg7698";
Andromeda	ALN_BLOCK	exon	7548872	7548907	.	+	.	transcript_id "jg7698.t1"; gene_id "jg7698";
Andromeda	ALN_BLOCK	exon	7549097	7551226	.	+	.	transcript_id "jg7698.t1"; gene_id "jg7698";
Andromeda	ALN_BLOCK	exon	7551395	7552719	.	+	.	transcript_id "jg7698.t1"; gene_id "jg7698";
Andromeda	ALN_BLOCK	exon	7553056	7553086	.	+	.	transcript_id "jg7698.t1"; gene_id "jg7698";
Andromeda	ALN_BLOCK	exon	7553324	7553396	.	+	.	transcript_id "jg7698.t1"; gene_id "jg7698";
Andromeda	ALN_BLOCK	exon	7553610	7555784	.	+	.	transcript_id "jg7698.t1"; gene_id "jg7698";
Andromeda	ALN_BLOCK	exon	7556010	7557028	.	+	.	transcript_id "jg7698.t1"; gene_id "jg7698";
Andromeda	ALN_BLOCK	exon	7557272	7562517	.	+	.	transcript_id "jg7698.t1"; gene_id "jg7698";
Andromeda	ALN_BLOCK	exon	7595842	7596744	.	+	.	transcript_id "jg7699.t1"; gene_id "jg7699";
Andromeda	ALN_BLOCK	exon	7608198	7608777	.	-	.	transcript_id "jg7700.t1"; gene_id "jg7700";
Andromeda	ALN_BLOCK	exon	7610301	7610875	.	-	.	transcript_id "jg7701.t1"; gene_id "jg7701";
Andromeda	AUGUSTUS	stop_codon	7616082	7616084	.	-	0	transcript_id "jg7702.t1"; gene_id "jg7702";
Andromeda	AUGUSTUS	CDS	7616082	7616858	1	-	0	transcript_id "jg7702.t1"; gene_id "jg7702";
Andromeda	AUGUSTUS	exon	7616082	7616858	.	-	.	transcript_id "jg7702.t1"; gene_id "jg7702";
Andromeda	AUGUSTUS	start_codon	7616856	7616858	.	-	0	transcript_id "jg7702.t1"; gene_id "jg7702";
Andromeda	ALN_BLOCK	exon	7617121	7617842	.	-	.	transcript_id "jg7703.t1"; gene_id "jg7703";
Andromeda	ALN_BLOCK	exon	7618419	7620138	.	+	.	transcript_id "jg7704.t1"; gene_id "jg7704";
Andromeda	ALN_BLOCK	exon	7620190	7621177	.	-	.	transcript_id "jg7705.t1"; gene_id "jg7705";
Andromeda	ALN_BLOCK	exon	7622807	7623986	.	-	.	transcript_id "jg7706.t1"; gene_id "jg7706";
Andromeda	ALN_BLOCK	exon	7627379	7630177	.	+	.	transcript_id "jg7707.t1"; gene_id "jg7707";
Andromeda	ALN_BLOCK	exon	7636342	7636679	.	-	.	transcript_id "jg7708.t1"; gene_id "jg7708";
Andromeda	ALN_BLOCK	exon	7638479	7639499	.	+	.	transcript_id "jg7709.t1"; gene_id "jg7709";
Andromeda	ALN_BLOCK	exon	7643374	7646443	.	+	.	transcript_id "jg7710.t1"; gene_id "jg7710";
Andromeda	ALN_BLOCK	exon	7646765	7648427	.	+	.	transcript_id "jg7710.t1"; gene_id "jg7710";
Andromeda	AUGUSTUS	stop_codon	7648837	7648839	.	-	0	transcript_id "jg7711.t1"; gene_id "jg7711";
Andromeda	AUGUSTUS	CDS	7648837	7649945	0.04	-	2	transcript_id "jg7711.t1"; gene_id "jg7711";
Andromeda	AUGUSTUS	exon	7648837	7649945	.	-	.	transcript_id "jg7711.t1"; gene_id "jg7711";
Andromeda	AUGUSTUS	intron	7649946	7652106	.	-	.	transcript_id "jg7711.t1"; gene_id "jg7711";
Andromeda	AUGUSTUS	CDS	7652107	7653107	0.01	-	1	transcript_id "jg7711.t1"; gene_id "jg7711";
Andromeda	AUGUSTUS	exon	7652107	7653107	.	-	.	transcript_id "jg7711.t1"; gene_id "jg7711";
Andromeda	AUGUSTUS	intron	7653108	7654530	.	-	.	transcript_id "jg7711.t1"; gene_id "jg7711";
Andromeda	AUGUSTUS	CDS	7654531	7654544	0.01	-	0	transcript_id "jg7711.t1"; gene_id "jg7711";
Andromeda	AUGUSTUS	exon	7654531	7654544	.	-	.	transcript_id "jg7711.t1"; gene_id "jg7711";
Andromeda	AUGUSTUS	start_codon	7654542	7654544	.	-	0	transcript_id "jg7711.t1"; gene_id "jg7711";
Andromeda	ALN_BLOCK	exon	7654718	7656558	.	-	.	transcript_id "jg7712.t1"; gene_id "jg7712";
Andromeda	ALN_BLOCK	exon	7662144	7665065	.	+	.	transcript_id "jg7713.t1"; gene_id "jg7713";
Andromeda	ALN_BLOCK	exon	7665640	7667152	.	+	.	transcript_id "jg7713.t1"; gene_id "jg7713";
Andromeda	ALN_BLOCK	exon	7668360	7669359	.	-	.	transcript_id "jg7714.t1"; gene_id "jg7714";
Andromeda	ALN_BLOCK	exon	7670669	7673510	.	+	.	transcript_id "jg7715.t1"; gene_id "jg7715";
Andromeda	ALN_BLOCK	exon	7674717	7677207	.	+	.	transcript_id "jg7716.t1"; gene_id "jg7716";
Andromeda	ALN_BLOCK	exon	7677550	7677632	.	+	.	transcript_id "jg7716.t1"; gene_id "jg7716";
Andromeda	ALN_BLOCK	exon	7677920	7679586	.	+	.	transcript_id "jg7716.t1"; gene_id "jg7716";
Andromeda	ALN_BLOCK	exon	7681405	7685124	.	+	.	transcript_id "jg7717.t1"; gene_id "jg7717";
Andromeda	ALN_BLOCK	exon	7685560	7688516	.	-	.	transcript_id "jg7718.t1"; gene_id "jg7718";
Andromeda	ALN_BLOCK	exon	7689096	7689766	.	-	.	transcript_id "jg7719.t1"; gene_id "jg7719";
Andromeda	ALN_BLOCK	exon	7689987	7690359	.	-	.	transcript_id "jg7719.t1"; gene_id "jg7719";
Andromeda	ALN_BLOCK	exon	7690740	7691865	.	-	.	transcript_id "jg7720.t1"; gene_id "jg7720";
Andromeda	ALN_BLOCK	exon	7693311	7695431	.	+	.	transcript_id "jg7721.t1"; gene_id "jg7721";
Andromeda	ALN_BLOCK	exon	7697854	7701466	.	-	.	transcript_id "jg7722.t1"; gene_id "jg7722";
Andromeda	ALN_BLOCK	exon	7708771	7710405	.	-	.	transcript_id "jg7723.t1"; gene_id "jg7723";
Andromeda	ALN_BLOCK	exon	7710651	7711494	.	-	.	transcript_id "jg7723.t1"; gene_id "jg7723";
Andromeda	ALN_BLOCK	exon	7711709	7713964	.	-	.	transcript_id "jg7723.t1"; gene_id "jg7723";
Andromeda	ALN_BLOCK	exon	7714150	7716685	.	-	.	transcript_id "jg7723.t1"; gene_id "jg7723";
Andromeda	ALN_BLOCK	exon	7716895	7716996	.	-	.	transcript_id "jg7723.t1"; gene_id "jg7723";
Andromeda	ALN_BLOCK	exon	7720251	7720883	.	-	.	transcript_id "jg7724.t1"; gene_id "jg7724";
Andromeda	ALN_BLOCK	exon	7724551	7725077	.	+	.	transcript_id "jg7725.t1"; gene_id "jg7725";
Andromeda	ALN_BLOCK	exon	7725240	7725786	.	+	.	transcript_id "jg7725.t1"; gene_id "jg7725";
Andromeda	ALN_BLOCK	exon	7731287	7731657	.	-	.	transcript_id "jg7726.t1"; gene_id "jg7726";
Andromeda	ALN_BLOCK	exon	7734845	7735560	.	+	.	transcript_id "jg7727.t1"; gene_id "jg7727";
Andromeda	ALN_BLOCK	exon	7738652	7738821	.	+	.	transcript_id "jg7728.t1"; gene_id "jg7728";
Andromeda	ALN_BLOCK	exon	7739011	7739430	.	+	.	transcript_id "jg7728.t1"; gene_id "jg7728";
Andromeda	ALN_BLOCK	exon	7744561	7746947	.	+	.	transcript_id "jg7729.t1"; gene_id "jg7729";
Andromeda	ALN_BLOCK	exon	7747161	7748193	.	+	.	transcript_id "jg7729.t1"; gene_id "jg7729";
Andromeda	AUGUSTUS	start_codon	7757293	7757295	.	+	0	transcript_id "jg7731.t1"; gene_id "jg7731";
Andromeda	AUGUSTUS	CDS	7757293	7757526	0.99	+	0	transcript_id "jg7731.t1"; gene_id "jg7731";
Andromeda	AUGUSTUS	exon	7757293	7757526	.	+	.	transcript_id "jg7731.t1"; gene_id "jg7731";
Andromeda	AUGUSTUS	stop_codon	7757524	7757526	.	+	0	transcript_id "jg7731.t1"; gene_id "jg7731";
Andromeda	AUGUSTUS	start_codon	7759063	7759065	.	+	0	transcript_id "jg7732.t1"; gene_id "jg7732";
Andromeda	AUGUSTUS	CDS	7759063	7759225	1	+	0	transcript_id "jg7732.t1"; gene_id "jg7732";
Andromeda	AUGUSTUS	exon	7759063	7759225	.	+	.	transcript_id "jg7732.t1"; gene_id "jg7732";
Andromeda	AUGUSTUS	intron	7759226	7759390	.	+	.	transcript_id "jg7732.t1"; gene_id "jg7732";
Andromeda	AUGUSTUS	CDS	7759391	7759522	1	+	2	transcript_id "jg7732.t1"; gene_id "jg7732";
Andromeda	AUGUSTUS	exon	7759391	7759522	.	+	.	transcript_id "jg7732.t1"; gene_id "jg7732";
Andromeda	AUGUSTUS	intron	7759523	7759582	.	+	.	transcript_id "jg7732.t1"; gene_id "jg7732";
Andromeda	AUGUSTUS	CDS	7759583	7759746	1	+	2	transcript_id "jg7732.t1"; gene_id "jg7732";
Andromeda	AUGUSTUS	exon	7759583	7759746	.	+	.	transcript_id "jg7732.t1"; gene_id "jg7732";
Andromeda	AUGUSTUS	intron	7759747	7759803	.	+	.	transcript_id "jg7732.t1"; gene_id "jg7732";
Andromeda	AUGUSTUS	CDS	7759804	7759895	1	+	0	transcript_id "jg7732.t1"; gene_id "jg7732";
Andromeda	AUGUSTUS	exon	7759804	7759895	.	+	.	transcript_id "jg7732.t1"; gene_id "jg7732";
Andromeda	AUGUSTUS	intron	7759896	7760014	.	+	.	transcript_id "jg7732.t1"; gene_id "jg7732";
Andromeda	AUGUSTUS	CDS	7760015	7760472	0.85	+	1	transcript_id "jg7732.t1"; gene_id "jg7732";
Andromeda	AUGUSTUS	exon	7760015	7760472	.	+	.	transcript_id "jg7732.t1"; gene_id "jg7732";
Andromeda	AUGUSTUS	intron	7760473	7760534	.	+	.	transcript_id "jg7732.t1"; gene_id "jg7732";
Andromeda	AUGUSTUS	CDS	7760535	7760677	1	+	2	transcript_id "jg7732.t1"; gene_id "jg7732";
Andromeda	AUGUSTUS	exon	7760535	7760677	.	+	.	transcript_id "jg7732.t1"; gene_id "jg7732";
Andromeda	AUGUSTUS	intron	7760678	7761141	.	+	.	transcript_id "jg7732.t1"; gene_id "jg7732";
Andromeda	AUGUSTUS	CDS	7761142	7761270	1	+	0	transcript_id "jg7732.t1"; gene_id "jg7732";
Andromeda	AUGUSTUS	exon	7761142	7761270	.	+	.	transcript_id "jg7732.t1"; gene_id "jg7732";
Andromeda	AUGUSTUS	intron	7761271	7761391	.	+	.	transcript_id "jg7732.t1"; gene_id "jg7732";
Andromeda	AUGUSTUS	CDS	7761392	7761598	1	+	0	transcript_id "jg7732.t1"; gene_id "jg7732";
Andromeda	AUGUSTUS	exon	7761392	7761598	.	+	.	transcript_id "jg7732.t1"; gene_id "jg7732";
Andromeda	AUGUSTUS	intron	7761599	7761661	.	+	.	transcript_id "jg7732.t1"; gene_id "jg7732";
Andromeda	AUGUSTUS	CDS	7761662	7761937	1	+	0	transcript_id "jg7732.t1"; gene_id "jg7732";
Andromeda	AUGUSTUS	exon	7761662	7761937	.	+	.	transcript_id "jg7732.t1"; gene_id "jg7732";
Andromeda	AUGUSTUS	stop_codon	7761935	7761937	.	+	0	transcript_id "jg7732.t1"; gene_id "jg7732";
Andromeda	ALN_BLOCK	exon	7763290	7771072	.	+	.	transcript_id "jg7733.t1"; gene_id "jg7733";
Andromeda	ALN_BLOCK	exon	7771820	7774872	.	+	.	transcript_id "jg7734.t1"; gene_id "jg7734";
Andromeda	AUGUSTUS	stop_codon	7774937	7774939	.	-	0	transcript_id "jg7735.t1"; gene_id "jg7735";
Andromeda	AUGUSTUS	CDS	7774937	7775209	1	-	0	transcript_id "jg7735.t1"; gene_id "jg7735";
Andromeda	AUGUSTUS	exon	7774937	7775209	.	-	.	transcript_id "jg7735.t1"; gene_id "jg7735";
Andromeda	AUGUSTUS	intron	7775210	7775263	.	-	.	transcript_id "jg7735.t1"; gene_id "jg7735";
Andromeda	AUGUSTUS	CDS	7775264	7775470	1	-	0	transcript_id "jg7735.t1"; gene_id "jg7735";
Andromeda	AUGUSTUS	exon	7775264	7775470	.	-	.	transcript_id "jg7735.t1"; gene_id "jg7735";
Andromeda	AUGUSTUS	intron	7775471	7775532	.	-	.	transcript_id "jg7735.t1"; gene_id "jg7735";
Andromeda	AUGUSTUS	CDS	7775533	7775661	1	-	0	transcript_id "jg7735.t1"; gene_id "jg7735";
Andromeda	AUGUSTUS	exon	7775533	7775661	.	-	.	transcript_id "jg7735.t1"; gene_id "jg7735";
Andromeda	AUGUSTUS	intron	7775662	7775777	.	-	.	transcript_id "jg7735.t1"; gene_id "jg7735";
Andromeda	AUGUSTUS	CDS	7775778	7775926	1	-	2	transcript_id "jg7735.t1"; gene_id "jg7735";
Andromeda	AUGUSTUS	exon	7775778	7775926	.	-	.	transcript_id "jg7735.t1"; gene_id "jg7735";
Andromeda	AUGUSTUS	intron	7775927	7775983	.	-	.	transcript_id "jg7735.t1"; gene_id "jg7735";
Andromeda	AUGUSTUS	CDS	7775984	7776146	0.51	-	0	transcript_id "jg7735.t1"; gene_id "jg7735";
Andromeda	AUGUSTUS	exon	7775984	7776146	.	-	.	transcript_id "jg7735.t1"; gene_id "jg7735";
Andromeda	AUGUSTUS	start_codon	7776144	7776146	.	-	0	transcript_id "jg7735.t1"; gene_id "jg7735";
Andromeda	AUGUSTUS	stop_codon	7777901	7777903	.	-	0	transcript_id "jg7736.t1"; gene_id "jg7736";
Andromeda	AUGUSTUS	CDS	7777901	7777996	0.95	-	0	transcript_id "jg7736.t1"; gene_id "jg7736";
Andromeda	AUGUSTUS	exon	7777901	7777996	.	-	.	transcript_id "jg7736.t1"; gene_id "jg7736";
Andromeda	AUGUSTUS	intron	7777997	7778057	.	-	.	transcript_id "jg7736.t1"; gene_id "jg7736";
Andromeda	AUGUSTUS	CDS	7778058	7778221	1	-	2	transcript_id "jg7736.t1"; gene_id "jg7736";
Andromeda	AUGUSTUS	exon	7778058	7778221	.	-	.	transcript_id "jg7736.t1"; gene_id "jg7736";
Andromeda	AUGUSTUS	intron	7778222	7778280	.	-	.	transcript_id "jg7736.t1"; gene_id "jg7736";
Andromeda	AUGUSTUS	CDS	7778281	7778412	1	-	2	transcript_id "jg7736.t1"; gene_id "jg7736";
Andromeda	AUGUSTUS	exon	7778281	7778412	.	-	.	transcript_id "jg7736.t1"; gene_id "jg7736";
Andromeda	AUGUSTUS	intron	7778413	7779143	.	-	.	transcript_id "jg7736.t1"; gene_id "jg7736";
Andromeda	AUGUSTUS	CDS	7779144	7779294	1	-	0	transcript_id "jg7736.t1"; gene_id "jg7736";
Andromeda	AUGUSTUS	exon	7779144	7779294	.	-	.	transcript_id "jg7736.t1"; gene_id "jg7736";
Andromeda	AUGUSTUS	start_codon	7779292	7779294	.	-	0	transcript_id "jg7736.t1"; gene_id "jg7736";
Andromeda	AUGUSTUS	stop_codon	7782538	7782540	.	-	0	transcript_id "jg7737.t1"; gene_id "jg7737";
Andromeda	AUGUSTUS	CDS	7782538	7782672	0.73	-	0	transcript_id "jg7737.t1"; gene_id "jg7737";
Andromeda	AUGUSTUS	exon	7782538	7782672	.	-	.	transcript_id "jg7737.t1"; gene_id "jg7737";
Andromeda	AUGUSTUS	intron	7782673	7782762	.	-	.	transcript_id "jg7737.t1"; gene_id "jg7737";
Andromeda	AUGUSTUS	CDS	7782763	7782801	0.73	-	0	transcript_id "jg7737.t1"; gene_id "jg7737";
Andromeda	AUGUSTUS	exon	7782763	7782801	.	-	.	transcript_id "jg7737.t1"; gene_id "jg7737";
Andromeda	AUGUSTUS	intron	7782802	7782865	.	-	.	transcript_id "jg7737.t1"; gene_id "jg7737";
Andromeda	AUGUSTUS	CDS	7782866	7783072	1	-	0	transcript_id "jg7737.t1"; gene_id "jg7737";
Andromeda	AUGUSTUS	exon	7782866	7783072	.	-	.	transcript_id "jg7737.t1"; gene_id "jg7737";
Andromeda	AUGUSTUS	intron	7783073	7783166	.	-	.	transcript_id "jg7737.t1"; gene_id "jg7737";
Andromeda	AUGUSTUS	CDS	7783167	7783295	1	-	0	transcript_id "jg7737.t1"; gene_id "jg7737";
Andromeda	AUGUSTUS	exon	7783167	7783295	.	-	.	transcript_id "jg7737.t1"; gene_id "jg7737";
Andromeda	AUGUSTUS	intron	7783296	7783492	.	-	.	transcript_id "jg7737.t1"; gene_id "jg7737";
Andromeda	AUGUSTUS	CDS	7783493	7783641	1	-	2	transcript_id "jg7737.t1"; gene_id "jg7737";
Andromeda	AUGUSTUS	exon	7783493	7783641	.	-	.	transcript_id "jg7737.t1"; gene_id "jg7737";
Andromeda	AUGUSTUS	intron	7783642	7784363	.	-	.	transcript_id "jg7737.t1"; gene_id "jg7737";
Andromeda	AUGUSTUS	CDS	7784364	7784833	0.38	-	1	transcript_id "jg7737.t1"; gene_id "jg7737";
Andromeda	AUGUSTUS	exon	7784364	7784833	.	-	.	transcript_id "jg7737.t1"; gene_id "jg7737";
Andromeda	AUGUSTUS	intron	7784834	7785329	.	-	.	transcript_id "jg7737.t1"; gene_id "jg7737";
Andromeda	AUGUSTUS	CDS	7785330	7785421	1	-	0	transcript_id "jg7737.t1"; gene_id "jg7737";
Andromeda	AUGUSTUS	exon	7785330	7785421	.	-	.	transcript_id "jg7737.t1"; gene_id "jg7737";
Andromeda	AUGUSTUS	intron	7785422	7785481	.	-	.	transcript_id "jg7737.t1"; gene_id "jg7737";
Andromeda	AUGUSTUS	CDS	7785482	7785645	1	-	2	transcript_id "jg7737.t1"; gene_id "jg7737";
Andromeda	AUGUSTUS	exon	7785482	7785645	.	-	.	transcript_id "jg7737.t1"; gene_id "jg7737";
Andromeda	AUGUSTUS	intron	7785646	7785705	.	-	.	transcript_id "jg7737.t1"; gene_id "jg7737";
Andromeda	AUGUSTUS	CDS	7785706	7785837	1	-	2	transcript_id "jg7737.t1"; gene_id "jg7737";
Andromeda	AUGUSTUS	exon	7785706	7785837	.	-	.	transcript_id "jg7737.t1"; gene_id "jg7737";
Andromeda	AUGUSTUS	intron	7785838	7786776	.	-	.	transcript_id "jg7737.t1"; gene_id "jg7737";
Andromeda	AUGUSTUS	CDS	7786777	7786927	1	-	0	transcript_id "jg7737.t1"; gene_id "jg7737";
Andromeda	AUGUSTUS	exon	7786777	7786927	.	-	.	transcript_id "jg7737.t1"; gene_id "jg7737";
Andromeda	AUGUSTUS	start_codon	7786925	7786927	.	-	0	transcript_id "jg7737.t1"; gene_id "jg7737";
Andromeda	AUGUSTUS	stop_codon	7787551	7787553	.	-	0	transcript_id "jg7738.t1"; gene_id "jg7738";
Andromeda	AUGUSTUS	CDS	7787551	7787826	1	-	0	transcript_id "jg7738.t1"; gene_id "jg7738";
Andromeda	AUGUSTUS	exon	7787551	7787826	.	-	.	transcript_id "jg7738.t1"; gene_id "jg7738";
Andromeda	AUGUSTUS	intron	7787827	7787881	.	-	.	transcript_id "jg7738.t1"; gene_id "jg7738";
Andromeda	AUGUSTUS	CDS	7787882	7788088	1	-	0	transcript_id "jg7738.t1"; gene_id "jg7738";
Andromeda	AUGUSTUS	exon	7787882	7788088	.	-	.	transcript_id "jg7738.t1"; gene_id "jg7738";
Andromeda	AUGUSTUS	intron	7788089	7788233	.	-	.	transcript_id "jg7738.t1"; gene_id "jg7738";
Andromeda	AUGUSTUS	CDS	7788234	7788362	1	-	0	transcript_id "jg7738.t1"; gene_id "jg7738";
Andromeda	AUGUSTUS	exon	7788234	7788362	.	-	.	transcript_id "jg7738.t1"; gene_id "jg7738";
Andromeda	AUGUSTUS	intron	7788363	7788485	.	-	.	transcript_id "jg7738.t1"; gene_id "jg7738";
Andromeda	AUGUSTUS	CDS	7788486	7788634	1	-	2	transcript_id "jg7738.t1"; gene_id "jg7738";
Andromeda	AUGUSTUS	exon	7788486	7788634	.	-	.	transcript_id "jg7738.t1"; gene_id "jg7738";
Andromeda	AUGUSTUS	intron	7788635	7788782	.	-	.	transcript_id "jg7738.t1"; gene_id "jg7738";
Andromeda	AUGUSTUS	CDS	7788783	7789249	0.49	-	1	transcript_id "jg7738.t1"; gene_id "jg7738";
Andromeda	AUGUSTUS	exon	7788783	7789249	.	-	.	transcript_id "jg7738.t1"; gene_id "jg7738";
Andromeda	AUGUSTUS	intron	7789250	7789314	.	-	.	transcript_id "jg7738.t1"; gene_id "jg7738";
Andromeda	AUGUSTUS	CDS	7789315	7789412	1	-	0	transcript_id "jg7738.t1"; gene_id "jg7738";
Andromeda	AUGUSTUS	exon	7789315	7789412	.	-	.	transcript_id "jg7738.t1"; gene_id "jg7738";
Andromeda	AUGUSTUS	intron	7789413	7789472	.	-	.	transcript_id "jg7738.t1"; gene_id "jg7738";
Andromeda	AUGUSTUS	CDS	7789473	7789636	1	-	2	transcript_id "jg7738.t1"; gene_id "jg7738";
Andromeda	AUGUSTUS	exon	7789473	7789636	.	-	.	transcript_id "jg7738.t1"; gene_id "jg7738";
Andromeda	AUGUSTUS	intron	7789637	7789691	.	-	.	transcript_id "jg7738.t1"; gene_id "jg7738";
Andromeda	AUGUSTUS	CDS	7789692	7789823	1	-	2	transcript_id "jg7738.t1"; gene_id "jg7738";
Andromeda	AUGUSTUS	exon	7789692	7789823	.	-	.	transcript_id "jg7738.t1"; gene_id "jg7738";
Andromeda	AUGUSTUS	intron	7789824	7790276	.	-	.	transcript_id "jg7738.t1"; gene_id "jg7738";
Andromeda	AUGUSTUS	CDS	7790277	7790433	1	-	0	transcript_id "jg7738.t1"; gene_id "jg7738";
Andromeda	AUGUSTUS	exon	7790277	7790433	.	-	.	transcript_id "jg7738.t1"; gene_id "jg7738";
Andromeda	AUGUSTUS	start_codon	7790431	7790433	.	-	0	transcript_id "jg7738.t1"; gene_id "jg7738";
Andromeda	ALN_BLOCK	exon	7792102	7796042	.	+	.	transcript_id "jg7739.t1"; gene_id "jg7739";
Andromeda	ALN_BLOCK	exon	7796833	7798477	.	+	.	transcript_id "jg7739.t1"; gene_id "jg7739";
Andromeda	ALN_BLOCK	exon	7799120	7799128	.	+	.	transcript_id "jg7739.t1"; gene_id "jg7739";
Andromeda	ALN_BLOCK	exon	7799387	7800902	.	+	.	transcript_id "jg7739.t1"; gene_id "jg7739";
Andromeda	ALN_BLOCK	exon	7801247	7802378	.	+	.	transcript_id "jg7739.t1"; gene_id "jg7739";
Andromeda	ALN_BLOCK	exon	7804138	7805642	.	+	.	transcript_id "jg7740.t1"; gene_id "jg7740";
Andromeda	AUGUSTUS	start_codon	7805754	7805756	.	+	0	transcript_id "jg7741.t1"; gene_id "jg7741";
Andromeda	AUGUSTUS	CDS	7805754	7805918	1	+	0	transcript_id "jg7741.t1"; gene_id "jg7741";
Andromeda	AUGUSTUS	exon	7805754	7805918	.	+	.	transcript_id "jg7741.t1"; gene_id "jg7741";
Andromeda	AUGUSTUS	intron	7805919	7805977	.	+	.	transcript_id "jg7741.t1"; gene_id "jg7741";
Andromeda	AUGUSTUS	CDS	7805978	7806114	1	+	0	transcript_id "jg7741.t1"; gene_id "jg7741";
Andromeda	AUGUSTUS	exon	7805978	7806114	.	+	.	transcript_id "jg7741.t1"; gene_id "jg7741";
Andromeda	AUGUSTUS	intron	7806115	7806240	.	+	.	transcript_id "jg7741.t1"; gene_id "jg7741";
Andromeda	AUGUSTUS	CDS	7806241	7806625	1	+	1	transcript_id "jg7741.t1"; gene_id "jg7741";
Andromeda	AUGUSTUS	exon	7806241	7806625	.	+	.	transcript_id "jg7741.t1"; gene_id "jg7741";
Andromeda	AUGUSTUS	intron	7806626	7806702	.	+	.	transcript_id "jg7741.t1"; gene_id "jg7741";
Andromeda	AUGUSTUS	CDS	7806703	7807090	1	+	0	transcript_id "jg7741.t1"; gene_id "jg7741";
Andromeda	AUGUSTUS	exon	7806703	7807090	.	+	.	transcript_id "jg7741.t1"; gene_id "jg7741";
Andromeda	AUGUSTUS	intron	7807091	7807160	.	+	.	transcript_id "jg7741.t1"; gene_id "jg7741";
Andromeda	AUGUSTUS	CDS	7807161	7807354	1	+	2	transcript_id "jg7741.t1"; gene_id "jg7741";
Andromeda	AUGUSTUS	exon	7807161	7807354	.	+	.	transcript_id "jg7741.t1"; gene_id "jg7741";
Andromeda	AUGUSTUS	stop_codon	7807352	7807354	.	+	0	transcript_id "jg7741.t1"; gene_id "jg7741";
Andromeda	ALN_BLOCK	exon	7807388	7808669	.	-	.	transcript_id "jg7742.t1"; gene_id "jg7742";
Andromeda	ALN_BLOCK	exon	7808905	7811075	.	-	.	transcript_id "jg7742.t1"; gene_id "jg7742";
Andromeda	AUGUSTUS	stop_codon	7813527	7813529	.	-	0	transcript_id "jg7743.t1"; gene_id "jg7743";
Andromeda	AUGUSTUS	CDS	7813527	7814702	1	-	0	transcript_id "jg7743.t1"; gene_id "jg7743";
Andromeda	AUGUSTUS	exon	7813527	7814702	.	-	.	transcript_id "jg7743.t1"; gene_id "jg7743";
Andromeda	AUGUSTUS	intron	7814703	7814842	.	-	.	transcript_id "jg7743.t1"; gene_id "jg7743";
Andromeda	AUGUSTUS	CDS	7814843	7815358	1	-	0	transcript_id "jg7743.t1"; gene_id "jg7743";
Andromeda	AUGUSTUS	exon	7814843	7815358	.	-	.	transcript_id "jg7743.t1"; gene_id "jg7743";
Andromeda	AUGUSTUS	intron	7815359	7815415	.	-	.	transcript_id "jg7743.t1"; gene_id "jg7743";
Andromeda	AUGUSTUS	CDS	7815416	7816537	1	-	0	transcript_id "jg7743.t1"; gene_id "jg7743";
Andromeda	AUGUSTUS	exon	7815416	7816537	.	-	.	transcript_id "jg7743.t1"; gene_id "jg7743";
Andromeda	AUGUSTUS	intron	7816538	7816598	.	-	.	transcript_id "jg7743.t1"; gene_id "jg7743";
Andromeda	AUGUSTUS	CDS	7816599	7816862	1	-	0	transcript_id "jg7743.t1"; gene_id "jg7743";
Andromeda	AUGUSTUS	exon	7816599	7816862	.	-	.	transcript_id "jg7743.t1"; gene_id "jg7743";
Andromeda	AUGUSTUS	intron	7816863	7818575	.	-	.	transcript_id "jg7743.t1"; gene_id "jg7743";
Andromeda	AUGUSTUS	CDS	7818576	7818599	1	-	0	transcript_id "jg7743.t1"; gene_id "jg7743";
Andromeda	AUGUSTUS	exon	7818576	7818599	.	-	.	transcript_id "jg7743.t1"; gene_id "jg7743";
Andromeda	AUGUSTUS	start_codon	7818597	7818599	.	-	0	transcript_id "jg7743.t1"; gene_id "jg7743";
Andromeda	ALN_BLOCK	exon	7843343	7850686	.	+	.	transcript_id "jg7744.t1"; gene_id "jg7744";
Andromeda	ALN_BLOCK	exon	7852297	7854328	.	+	.	transcript_id "jg7744.t1"; gene_id "jg7744";
Andromeda	ALN_BLOCK	exon	7854535	7859295	.	+	.	transcript_id "jg7744.t1"; gene_id "jg7744";
Andromeda	ALN_BLOCK	exon	7859539	7859701	.	+	.	transcript_id "jg7744.t1"; gene_id "jg7744";
Andromeda	ALN_BLOCK	exon	7859934	7861262	.	+	.	transcript_id "jg7744.t1"; gene_id "jg7744";
Andromeda	AUGUSTUS	start_codon	7879628	7879630	.	+	0	transcript_id "jg7745.t1"; gene_id "jg7745";
Andromeda	AUGUSTUS	CDS	7879628	7879790	1	+	0	transcript_id "jg7745.t1"; gene_id "jg7745";
Andromeda	AUGUSTUS	exon	7879628	7879790	.	+	.	transcript_id "jg7745.t1"; gene_id "jg7745";
Andromeda	AUGUSTUS	intron	7879791	7879853	.	+	.	transcript_id "jg7745.t1"; gene_id "jg7745";
Andromeda	AUGUSTUS	CDS	7879854	7880240	1	+	2	transcript_id "jg7745.t1"; gene_id "jg7745";
Andromeda	AUGUSTUS	exon	7879854	7880240	.	+	.	transcript_id "jg7745.t1"; gene_id "jg7745";
Andromeda	AUGUSTUS	intron	7880241	7880311	.	+	.	transcript_id "jg7745.t1"; gene_id "jg7745";
Andromeda	AUGUSTUS	CDS	7880312	7880381	1	+	2	transcript_id "jg7745.t1"; gene_id "jg7745";
Andromeda	AUGUSTUS	exon	7880312	7880381	.	+	.	transcript_id "jg7745.t1"; gene_id "jg7745";
Andromeda	AUGUSTUS	intron	7880382	7880436	.	+	.	transcript_id "jg7745.t1"; gene_id "jg7745";
Andromeda	AUGUSTUS	CDS	7880437	7880633	1	+	1	transcript_id "jg7745.t1"; gene_id "jg7745";
Andromeda	AUGUSTUS	exon	7880437	7880633	.	+	.	transcript_id "jg7745.t1"; gene_id "jg7745";
Andromeda	AUGUSTUS	intron	7880634	7880687	.	+	.	transcript_id "jg7745.t1"; gene_id "jg7745";
Andromeda	AUGUSTUS	CDS	7880688	7881403	1	+	2	transcript_id "jg7745.t1"; gene_id "jg7745";
Andromeda	AUGUSTUS	exon	7880688	7881403	.	+	.	transcript_id "jg7745.t1"; gene_id "jg7745";
Andromeda	AUGUSTUS	stop_codon	7881401	7881403	.	+	0	transcript_id "jg7745.t1"; gene_id "jg7745";
Andromeda	ALN_BLOCK	exon	7896594	7897594	.	-	.	transcript_id "jg7747.t1"; gene_id "jg7747";
Andromeda	ALN_BLOCK	exon	7897777	7899435	.	-	.	transcript_id "jg7747.t1"; gene_id "jg7747";
Andromeda	ALN_BLOCK	exon	7899618	7900493	.	-	.	transcript_id "jg7747.t1"; gene_id "jg7747";
Andromeda	ALN_BLOCK	exon	7908457	7910011	.	-	.	transcript_id "jg7748.t1"; gene_id "jg7748";
Andromeda	AUGUSTUS	stop_codon	7921539	7921541	.	-	0	transcript_id "jg7749.t1"; gene_id "jg7749";
Andromeda	AUGUSTUS	CDS	7921539	7921675	1	-	2	transcript_id "jg7749.t1"; gene_id "jg7749";
Andromeda	AUGUSTUS	exon	7921539	7921675	.	-	.	transcript_id "jg7749.t1"; gene_id "jg7749";
Andromeda	AUGUSTUS	intron	7921676	7921730	.	-	.	transcript_id "jg7749.t1"; gene_id "jg7749";
Andromeda	AUGUSTUS	CDS	7921731	7921869	1	-	0	transcript_id "jg7749.t1"; gene_id "jg7749";
Andromeda	AUGUSTUS	exon	7921731	7921869	.	-	.	transcript_id "jg7749.t1"; gene_id "jg7749";
Andromeda	AUGUSTUS	intron	7921870	7921920	.	-	.	transcript_id "jg7749.t1"; gene_id "jg7749";
Andromeda	AUGUSTUS	CDS	7921921	7922762	0.58	-	2	transcript_id "jg7749.t1"; gene_id "jg7749";
Andromeda	AUGUSTUS	exon	7921921	7922762	.	-	.	transcript_id "jg7749.t1"; gene_id "jg7749";
Andromeda	AUGUSTUS	intron	7922763	7922811	.	-	.	transcript_id "jg7749.t1"; gene_id "jg7749";
Andromeda	AUGUSTUS	CDS	7922812	7922824	0.69	-	0	transcript_id "jg7749.t1"; gene_id "jg7749";
Andromeda	AUGUSTUS	exon	7922812	7922824	.	-	.	transcript_id "jg7749.t1"; gene_id "jg7749";
Andromeda	AUGUSTUS	start_codon	7922822	7922824	.	-	0	transcript_id "jg7749.t1"; gene_id "jg7749";
Andromeda	ALN_BLOCK	exon	7950609	7950935	.	+	.	transcript_id "jg7750.t1"; gene_id "jg7750";
Andromeda	ALN_BLOCK	exon	8007267	8036529	.	+	.	transcript_id "jg7751.t1"; gene_id "jg7751";
Andromeda	ALN_BLOCK	exon	8059066	8064922	.	+	.	transcript_id "jg7752.t1"; gene_id "jg7752";
Andromeda	ALN_BLOCK	exon	8065698	8065711	.	+	.	transcript_id "jg7752.t1"; gene_id "jg7752";
Andromeda	ALN_BLOCK	exon	8066207	8068179	.	-	.	transcript_id "jg7753.t1"; gene_id "jg7753";
Andromeda	ALN_BLOCK	exon	8068885	8070174	.	+	.	transcript_id "jg7754.t1"; gene_id "jg7754";
Andromeda	ALN_BLOCK	exon	8071106	8071765	.	-	.	transcript_id "jg7756.t1"; gene_id "jg7756";
Andromeda	AUGUSTUS	stop_codon	8082278	8082280	.	-	0	transcript_id "jg7755.t1"; gene_id "jg7755";
Andromeda	AUGUSTUS	CDS	8082278	8082775	0.82	-	0	transcript_id "jg7755.t1"; gene_id "jg7755";
Andromeda	AUGUSTUS	exon	8082278	8082775	.	-	.	transcript_id "jg7755.t1"; gene_id "jg7755";
Andromeda	AUGUSTUS	intron	8082776	8082836	.	-	.	transcript_id "jg7755.t1"; gene_id "jg7755";
Andromeda	AUGUSTUS	CDS	8082837	8083369	1	-	2	transcript_id "jg7755.t1"; gene_id "jg7755";
Andromeda	AUGUSTUS	exon	8082837	8083369	.	-	.	transcript_id "jg7755.t1"; gene_id "jg7755";
Andromeda	AUGUSTUS	intron	8083370	8083430	.	-	.	transcript_id "jg7755.t1"; gene_id "jg7755";
Andromeda	AUGUSTUS	CDS	8083431	8083622	0.72	-	2	transcript_id "jg7755.t1"; gene_id "jg7755";
Andromeda	AUGUSTUS	exon	8083431	8083622	.	-	.	transcript_id "jg7755.t1"; gene_id "jg7755";
Andromeda	AUGUSTUS	intron	8083623	8083934	.	-	.	transcript_id "jg7755.t1"; gene_id "jg7755";
Andromeda	AUGUSTUS	CDS	8083935	8083998	0.74	-	0	transcript_id "jg7755.t1"; gene_id "jg7755";
Andromeda	AUGUSTUS	exon	8083935	8083998	.	-	.	transcript_id "jg7755.t1"; gene_id "jg7755";
Andromeda	AUGUSTUS	intron	8083999	8084713	.	-	.	transcript_id "jg7755.t1"; gene_id "jg7755";
Andromeda	AUGUSTUS	CDS	8084714	8084932	0.96	-	0	transcript_id "jg7755.t1"; gene_id "jg7755";
Andromeda	AUGUSTUS	exon	8084714	8084932	.	-	.	transcript_id "jg7755.t1"; gene_id "jg7755";
Andromeda	AUGUSTUS	intron	8084933	8084989	.	-	.	transcript_id "jg7755.t1"; gene_id "jg7755";
Andromeda	AUGUSTUS	CDS	8084990	8085705	0.97	-	2	transcript_id "jg7755.t1"; gene_id "jg7755";
Andromeda	AUGUSTUS	exon	8084990	8085705	.	-	.	transcript_id "jg7755.t1"; gene_id "jg7755";
Andromeda	AUGUSTUS	intron	8085706	8085855	.	-	.	transcript_id "jg7755.t1"; gene_id "jg7755";
Andromeda	AUGUSTUS	CDS	8085856	8086012	0.75	-	0	transcript_id "jg7755.t1"; gene_id "jg7755";
Andromeda	AUGUSTUS	exon	8085856	8086012	.	-	.	transcript_id "jg7755.t1"; gene_id "jg7755";
Andromeda	AUGUSTUS	intron	8086013	8086069	.	-	.	transcript_id "jg7755.t1"; gene_id "jg7755";
Andromeda	AUGUSTUS	CDS	8086070	8086210	0.74	-	0	transcript_id "jg7755.t1"; gene_id "jg7755";
Andromeda	AUGUSTUS	exon	8086070	8086210	.	-	.	transcript_id "jg7755.t1"; gene_id "jg7755";
Andromeda	AUGUSTUS	start_codon	8086208	8086210	.	-	0	transcript_id "jg7755.t1"; gene_id "jg7755";
Andromeda	ALN_BLOCK	exon	8087063	8087654	.	+	.	transcript_id "jg7757.t1"; gene_id "jg7757";
Andromeda	ALN_BLOCK	exon	8090994	8091944	.	+	.	transcript_id "jg7758.t1"; gene_id "jg7758";
Andromeda	ALN_BLOCK	exon	8092211	8095290	.	+	.	transcript_id "jg7758.t1"; gene_id "jg7758";
Andromeda	ALN_BLOCK	exon	8096232	8096880	.	+	.	transcript_id "jg7759.t1"; gene_id "jg7759";
Andromeda	ALN_BLOCK	exon	8097039	8098337	.	+	.	transcript_id "jg7759.t1"; gene_id "jg7759";
Andromeda	ALN_BLOCK	exon	8104798	8105432	.	+	.	transcript_id "jg7760.t1"; gene_id "jg7760";
Andromeda	ALN_BLOCK	exon	8105779	8105795	.	+	.	transcript_id "jg7760.t1"; gene_id "jg7760";
Andromeda	ALN_BLOCK	exon	8105956	8106767	.	+	.	transcript_id "jg7760.t1"; gene_id "jg7760";
Andromeda	ALN_BLOCK	exon	8106967	8107698	.	+	.	transcript_id "jg7760.t1"; gene_id "jg7760";
Andromeda	ALN_BLOCK	exon	8108438	8109462	.	-	.	transcript_id "jg7761.t1"; gene_id "jg7761";
Andromeda	ALN_BLOCK	exon	8109787	8110263	.	-	.	transcript_id "jg7761.t1"; gene_id "jg7761";
Andromeda	ALN_BLOCK	exon	8122806	8125712	.	+	.	transcript_id "jg7762.t1"; gene_id "jg7762";
Andromeda	ALN_BLOCK	exon	8127016	8127839	.	-	.	transcript_id "jg7763.t1"; gene_id "jg7763";
Andromeda	ALN_BLOCK	exon	8128017	8128025	.	-	.	transcript_id "jg7763.t1"; gene_id "jg7763";
Andromeda	ALN_BLOCK	exon	8128328	8128653	.	-	.	transcript_id "jg7763.t1"; gene_id "jg7763";
Andromeda	ALN_BLOCK	exon	8128808	8128837	.	-	.	transcript_id "jg7763.t1"; gene_id "jg7763";
Andromeda	ALN_BLOCK	exon	8129038	8129777	.	-	.	transcript_id "jg7763.t1"; gene_id "jg7763";
Andromeda	ALN_BLOCK	exon	8129952	8131051	.	-	.	transcript_id "jg7763.t1"; gene_id "jg7763";
Andromeda	ALN_BLOCK	exon	8145692	8147358	.	-	.	transcript_id "jg7764.t1"; gene_id "jg7764";
Andromeda	ALN_BLOCK	exon	8149392	8150240	.	-	.	transcript_id "jg7765.t1"; gene_id "jg7765";
Andromeda	ALN_BLOCK	exon	8151628	8152323	.	+	.	transcript_id "jg7766.t1"; gene_id "jg7766";
Andromeda	ALN_BLOCK	exon	8153117	8153389	.	-	.	transcript_id "jg7767.t1"; gene_id "jg7767";
Andromeda	ALN_BLOCK	exon	8153699	8156947	.	-	.	transcript_id "jg7767.t1"; gene_id "jg7767";
Andromeda	ALN_BLOCK	exon	8158120	8159398	.	-	.	transcript_id "jg7768.t1"; gene_id "jg7768";
Andromeda	ALN_BLOCK	exon	8172761	8174044	.	+	.	transcript_id "jg7769.t1"; gene_id "jg7769";
Andromeda	ALN_BLOCK	exon	8174455	8174674	.	-	.	transcript_id "jg7770.t1"; gene_id "jg7770";
Andromeda	ALN_BLOCK	exon	8174888	8176200	.	-	.	transcript_id "jg7770.t1"; gene_id "jg7770";
Andromeda	ALN_BLOCK	exon	8176582	8177227	.	-	.	transcript_id "jg7770.t1"; gene_id "jg7770";
Andromeda	ALN_BLOCK	exon	8179064	8181083	.	+	.	transcript_id "jg7771.t1"; gene_id "jg7771";
Andromeda	ALN_BLOCK	exon	8181285	8183005	.	+	.	transcript_id "jg7771.t1"; gene_id "jg7771";
Andromeda	ALN_BLOCK	exon	8183689	8185051	.	-	.	transcript_id "jg7772.t1"; gene_id "jg7772";
Andromeda	ALN_BLOCK	exon	8185312	8190434	.	-	.	transcript_id "jg7772.t1"; gene_id "jg7772";
Andromeda	ALN_BLOCK	exon	8191641	8191975	.	-	.	transcript_id "jg7773.t1"; gene_id "jg7773";
Andromeda	ALN_BLOCK	exon	8192323	8193396	.	-	.	transcript_id "jg7773.t1"; gene_id "jg7773";
Andromeda	ALN_BLOCK	exon	8193604	8194323	.	-	.	transcript_id "jg7773.t1"; gene_id "jg7773";
Andromeda	ALN_BLOCK	exon	8194478	8195734	.	-	.	transcript_id "jg7773.t1"; gene_id "jg7773";
Andromeda	ALN_BLOCK	exon	8195893	8196943	.	-	.	transcript_id "jg7773.t1"; gene_id "jg7773";
Andromeda	ALN_BLOCK	exon	8197143	8199581	.	-	.	transcript_id "jg7773.t1"; gene_id "jg7773";
Andromeda	ALN_BLOCK	exon	8199780	8201157	.	-	.	transcript_id "jg7773.t1"; gene_id "jg7773";
Andromeda	ALN_BLOCK	exon	8201458	8206124	.	-	.	transcript_id "jg7773.t1"; gene_id "jg7773";
Andromeda	ALN_BLOCK	exon	8206278	8207009	.	-	.	transcript_id "jg7773.t1"; gene_id "jg7773";
Andromeda	ALN_BLOCK	exon	8207225	8207234	.	-	.	transcript_id "jg7773.t1"; gene_id "jg7773";
Andromeda	ALN_BLOCK	exon	8207434	8207446	.	-	.	transcript_id "jg7773.t1"; gene_id "jg7773";
Andromeda	ALN_BLOCK	exon	8207724	8208046	.	-	.	transcript_id "jg7773.t1"; gene_id "jg7773";
Andromeda	ALN_BLOCK	exon	8208197	8208799	.	-	.	transcript_id "jg7773.t1"; gene_id "jg7773";
Andromeda	ALN_BLOCK	exon	8224904	8225463	.	-	.	transcript_id "jg7774.t1"; gene_id "jg7774";
Andromeda	ALN_BLOCK	exon	8225648	8225656	.	-	.	transcript_id "jg7774.t1"; gene_id "jg7774";
Andromeda	ALN_BLOCK	exon	8225825	8228226	.	-	.	transcript_id "jg7774.t1"; gene_id "jg7774";
Andromeda	ALN_BLOCK	exon	8228435	8233464	.	-	.	transcript_id "jg7774.t1"; gene_id "jg7774";
Andromeda	ALN_BLOCK	exon	8233620	8235475	.	-	.	transcript_id "jg7774.t1"; gene_id "jg7774";
Andromeda	ALN_BLOCK	exon	8235740	8236992	.	-	.	transcript_id "jg7774.t1"; gene_id "jg7774";
Andromeda	ALN_BLOCK	exon	8237187	8237608	.	-	.	transcript_id "jg7774.t1"; gene_id "jg7774";
Andromeda	AUGUSTUS	stop_codon	8255233	8255235	.	-	0	transcript_id "jg7775.t1"; gene_id "jg7775";
Andromeda	AUGUSTUS	CDS	8255233	8255469	0.58	-	0	transcript_id "jg7775.t1"; gene_id "jg7775";
Andromeda	AUGUSTUS	exon	8255233	8255469	.	-	.	transcript_id "jg7775.t1"; gene_id "jg7775";
Andromeda	AUGUSTUS	intron	8255470	8257079	.	-	.	transcript_id "jg7775.t1"; gene_id "jg7775";
Andromeda	AUGUSTUS	CDS	8257080	8257172	0.99	-	0	transcript_id "jg7775.t1"; gene_id "jg7775";
Andromeda	AUGUSTUS	exon	8257080	8257172	.	-	.	transcript_id "jg7775.t1"; gene_id "jg7775";
Andromeda	AUGUSTUS	start_codon	8257170	8257172	.	-	0	transcript_id "jg7775.t1"; gene_id "jg7775";
Andromeda	ALN_BLOCK	exon	8261787	8269817	.	-	.	transcript_id "jg7776.t1"; gene_id "jg7776";
Andromeda	AUGUSTUS	start_codon	8274343	8274345	.	+	0	transcript_id "jg7777.t1"; gene_id "jg7777";
Andromeda	AUGUSTUS	CDS	8274343	8274417	0.53	+	0	transcript_id "jg7777.t1"; gene_id "jg7777";
Andromeda	AUGUSTUS	exon	8274343	8274417	.	+	.	transcript_id "jg7777.t1"; gene_id "jg7777";
Andromeda	AUGUSTUS	intron	8274418	8283744	.	+	.	transcript_id "jg7777.t1"; gene_id "jg7777";
Andromeda	AUGUSTUS	CDS	8283745	8283957	0.89	+	0	transcript_id "jg7777.t1"; gene_id "jg7777";
Andromeda	AUGUSTUS	exon	8283745	8283957	.	+	.	transcript_id "jg7777.t1"; gene_id "jg7777";
Andromeda	AUGUSTUS	stop_codon	8283955	8283957	.	+	0	transcript_id "jg7777.t1"; gene_id "jg7777";
Andromeda	AUGUSTUS	start_codon	8308186	8308188	.	+	0	transcript_id "jg7778.t1"; gene_id "jg7778";
Andromeda	AUGUSTUS	CDS	8308186	8308830	0.94	+	0	transcript_id "jg7778.t1"; gene_id "jg7778";
Andromeda	AUGUSTUS	exon	8308186	8308830	.	+	.	transcript_id "jg7778.t1"; gene_id "jg7778";
Andromeda	AUGUSTUS	stop_codon	8308828	8308830	.	+	0	transcript_id "jg7778.t1"; gene_id "jg7778";
Andromeda	ALN_BLOCK	exon	8329883	8330719	.	+	.	transcript_id "jg7779.t1"; gene_id "jg7779";
Andromeda	ALN_BLOCK	exon	8331014	8331436	.	+	.	transcript_id "jg7779.t1"; gene_id "jg7779";
Andromeda	ALN_BLOCK	exon	8336061	8338345	.	+	.	transcript_id "jg7780.t1"; gene_id "jg7780";
Andromeda	AUGUSTUS	stop_codon	8338555	8338557	.	-	0	transcript_id "jg7781.t1"; gene_id "jg7781";
Andromeda	AUGUSTUS	CDS	8338555	8338755	0.97	-	0	transcript_id "jg7781.t1"; gene_id "jg7781";
Andromeda	AUGUSTUS	exon	8338555	8338755	.	-	.	transcript_id "jg7781.t1"; gene_id "jg7781";
Andromeda	AUGUSTUS	start_codon	8338753	8338755	.	-	0	transcript_id "jg7781.t1"; gene_id "jg7781";
Andromeda	ALN_BLOCK	exon	8352192	8356157	.	+	.	transcript_id "jg7782.t1"; gene_id "jg7782";
Andromeda	ALN_BLOCK	exon	8356343	8364261	.	+	.	transcript_id "jg7782.t1"; gene_id "jg7782";
Andromeda	ALN_BLOCK	exon	8364464	8364493	.	+	.	transcript_id "jg7782.t1"; gene_id "jg7782";
Andromeda	ALN_BLOCK	exon	8365008	8365019	.	+	.	transcript_id "jg7782.t1"; gene_id "jg7782";
Andromeda	ALN_BLOCK	exon	8365363	8365620	.	+	.	transcript_id "jg7782.t1"; gene_id "jg7782";
Andromeda	ALN_BLOCK	exon	8365900	8366471	.	+	.	transcript_id "jg7782.t1"; gene_id "jg7782";
Andromeda	ALN_BLOCK	exon	8368777	8368803	.	+	.	transcript_id "jg7782.t1"; gene_id "jg7782";
Andromeda	ALN_BLOCK	exon	8369059	8369173	.	+	.	transcript_id "jg7782.t1"; gene_id "jg7782";
Andromeda	ALN_BLOCK	exon	8369428	8373278	.	+	.	transcript_id "jg7782.t1"; gene_id "jg7782";
Andromeda	ALN_BLOCK	exon	8376044	8377301	.	+	.	transcript_id "jg7783.t1"; gene_id "jg7783";
Andromeda	ALN_BLOCK	exon	8380730	8387129	.	+	.	transcript_id "jg7784.t1"; gene_id "jg7784";
Andromeda	ALN_BLOCK	exon	8387608	8393666	.	+	.	transcript_id "jg7784.t1"; gene_id "jg7784";
Andromeda	ALN_BLOCK	exon	8409909	8410804	.	+	.	transcript_id "jg7785.t1"; gene_id "jg7785";
Andromeda	ALN_BLOCK	exon	8411268	8411773	.	+	.	transcript_id "jg7785.t1"; gene_id "jg7785";
Andromeda	ALN_BLOCK	exon	8414363	8415268	.	+	.	transcript_id "jg7786.t1"; gene_id "jg7786";
Andromeda	ALN_BLOCK	exon	8415525	8416809	.	+	.	transcript_id "jg7786.t1"; gene_id "jg7786";
Andromeda	ALN_BLOCK	exon	8421858	8423001	.	+	.	transcript_id "jg7787.t1"; gene_id "jg7787";
Andromeda	ALN_BLOCK	exon	8423656	8423676	.	+	.	transcript_id "jg7787.t1"; gene_id "jg7787";
Andromeda	ALN_BLOCK	exon	8424282	8427179	.	-	.	transcript_id "jg7788.t1"; gene_id "jg7788";
Andromeda	ALN_BLOCK	exon	8461561	8462826	.	+	.	transcript_id "jg7789.t1"; gene_id "jg7789";
Andromeda	AUGUSTUS	start_codon	8487973	8487975	.	+	0	transcript_id "jg7790.t1"; gene_id "jg7790";
Andromeda	AUGUSTUS	CDS	8487973	8488173	0.86	+	0	transcript_id "jg7790.t1"; gene_id "jg7790";
Andromeda	AUGUSTUS	exon	8487973	8488173	.	+	.	transcript_id "jg7790.t1"; gene_id "jg7790";
Andromeda	AUGUSTUS	stop_codon	8488171	8488173	.	+	0	transcript_id "jg7790.t1"; gene_id "jg7790";
Andromeda	AUGUSTUS	start_codon	8489873	8489875	.	+	0	transcript_id "jg7791.t1"; gene_id "jg7791";
Andromeda	AUGUSTUS	CDS	8489873	8490565	0.99	+	0	transcript_id "jg7791.t1"; gene_id "jg7791";
Andromeda	AUGUSTUS	exon	8489873	8490565	.	+	.	transcript_id "jg7791.t1"; gene_id "jg7791";
Andromeda	AUGUSTUS	stop_codon	8490563	8490565	.	+	0	transcript_id "jg7791.t1"; gene_id "jg7791";
Andromeda	ALN_BLOCK	exon	8517255	8518049	.	+	.	transcript_id "jg7792.t1"; gene_id "jg7792";
Andromeda	ALN_BLOCK	exon	8518445	8525863	.	+	.	transcript_id "jg7792.t1"; gene_id "jg7792";
Andromeda	ALN_BLOCK	exon	8545836	8556760	.	+	.	transcript_id "jg7793.t1"; gene_id "jg7793";
Andromeda	ALN_BLOCK	exon	8561951	8563534	.	-	.	transcript_id "jg7794.t1"; gene_id "jg7794";
Andromeda	ALN_BLOCK	exon	8564174	8564714	.	-	.	transcript_id "jg7795.t1"; gene_id "jg7795";
Andromeda	ALN_BLOCK	exon	8564894	8565606	.	-	.	transcript_id "jg7795.t1"; gene_id "jg7795";
Andromeda	ALN_BLOCK	exon	8565823	8567801	.	-	.	transcript_id "jg7795.t1"; gene_id "jg7795";
Andromeda	ALN_BLOCK	exon	8567961	8568800	.	-	.	transcript_id "jg7795.t1"; gene_id "jg7795";
Andromeda	ALN_BLOCK	exon	8569334	8570842	.	+	.	transcript_id "jg7796.t1"; gene_id "jg7796";
Andromeda	ALN_BLOCK	exon	8570921	8571213	.	-	.	transcript_id "jg7797.t1"; gene_id "jg7797";
Andromeda	ALN_BLOCK	exon	8573527	8578662	.	-	.	transcript_id "jg7798.t1"; gene_id "jg7798";
Andromeda	AUGUSTUS	stop_codon	8578710	8578712	.	-	0	transcript_id "jg7799.t1"; gene_id "jg7799";
Andromeda	AUGUSTUS	CDS	8578710	8578722	1	-	1	transcript_id "jg7799.t1"; gene_id "jg7799";
Andromeda	AUGUSTUS	exon	8578710	8578722	.	-	.	transcript_id "jg7799.t1"; gene_id "jg7799";
Andromeda	AUGUSTUS	intron	8578723	8578961	.	-	.	transcript_id "jg7799.t1"; gene_id "jg7799";
Andromeda	AUGUSTUS	CDS	8578962	8578975	1	-	0	transcript_id "jg7799.t1"; gene_id "jg7799";
Andromeda	AUGUSTUS	exon	8578962	8578975	.	-	.	transcript_id "jg7799.t1"; gene_id "jg7799";
Andromeda	AUGUSTUS	intron	8578976	8580687	.	-	.	transcript_id "jg7799.t1"; gene_id "jg7799";
Andromeda	AUGUSTUS	CDS	8580688	8580728	1	-	2	transcript_id "jg7799.t1"; gene_id "jg7799";
Andromeda	AUGUSTUS	exon	8580688	8580728	.	-	.	transcript_id "jg7799.t1"; gene_id "jg7799";
Andromeda	AUGUSTUS	intron	8580729	8580788	.	-	.	transcript_id "jg7799.t1"; gene_id "jg7799";
Andromeda	AUGUSTUS	CDS	8580789	8580942	1	-	0	transcript_id "jg7799.t1"; gene_id "jg7799";
Andromeda	AUGUSTUS	exon	8580789	8580942	.	-	.	transcript_id "jg7799.t1"; gene_id "jg7799";
Andromeda	AUGUSTUS	intron	8580943	8581038	.	-	.	transcript_id "jg7799.t1"; gene_id "jg7799";
Andromeda	AUGUSTUS	CDS	8581039	8581250	0.99	-	2	transcript_id "jg7799.t1"; gene_id "jg7799";
Andromeda	AUGUSTUS	exon	8581039	8581250	.	-	.	transcript_id "jg7799.t1"; gene_id "jg7799";
Andromeda	AUGUSTUS	intron	8581251	8581457	.	-	.	transcript_id "jg7799.t1"; gene_id "jg7799";
Andromeda	AUGUSTUS	CDS	8581458	8581493	0.99	-	2	transcript_id "jg7799.t1"; gene_id "jg7799";
Andromeda	AUGUSTUS	exon	8581458	8581493	.	-	.	transcript_id "jg7799.t1"; gene_id "jg7799";
Andromeda	AUGUSTUS	intron	8581494	8581548	.	-	.	transcript_id "jg7799.t1"; gene_id "jg7799";
Andromeda	AUGUSTUS	CDS	8581549	8582023	0.58	-	0	transcript_id "jg7799.t1"; gene_id "jg7799";
Andromeda	AUGUSTUS	exon	8581549	8582023	.	-	.	transcript_id "jg7799.t1"; gene_id "jg7799";
Andromeda	AUGUSTUS	start_codon	8582021	8582023	.	-	0	transcript_id "jg7799.t1"; gene_id "jg7799";
Andromeda	AUGUSTUS	stop_codon	8584175	8584177	.	-	0	transcript_id "jg7800.t1"; gene_id "jg7800";
Andromeda	AUGUSTUS	CDS	8584175	8585258	1	-	1	transcript_id "jg7800.t1"; gene_id "jg7800";
Andromeda	AUGUSTUS	exon	8584175	8585258	.	-	.	transcript_id "jg7800.t1"; gene_id "jg7800";
Andromeda	AUGUSTUS	intron	8585259	8585503	.	-	.	transcript_id "jg7800.t1"; gene_id "jg7800";
Andromeda	AUGUSTUS	CDS	8585504	8587109	1	-	2	transcript_id "jg7800.t1"; gene_id "jg7800";
Andromeda	AUGUSTUS	exon	8585504	8587109	.	-	.	transcript_id "jg7800.t1"; gene_id "jg7800";
Andromeda	AUGUSTUS	intron	8587110	8587253	.	-	.	transcript_id "jg7800.t1"; gene_id "jg7800";
Andromeda	AUGUSTUS	CDS	8587254	8587532	0.9	-	2	transcript_id "jg7800.t1"; gene_id "jg7800";
Andromeda	AUGUSTUS	exon	8587254	8587532	.	-	.	transcript_id "jg7800.t1"; gene_id "jg7800";
Andromeda	AUGUSTUS	intron	8587533	8588278	.	-	.	transcript_id "jg7800.t1"; gene_id "jg7800";
Andromeda	AUGUSTUS	CDS	8588279	8588720	0.8	-	0	transcript_id "jg7800.t1"; gene_id "jg7800";
Andromeda	AUGUSTUS	exon	8588279	8588720	.	-	.	transcript_id "jg7800.t1"; gene_id "jg7800";
Andromeda	AUGUSTUS	start_codon	8588718	8588720	.	-	0	transcript_id "jg7800.t1"; gene_id "jg7800";
Andromeda	AUGUSTUS	stop_codon	8593009	8593011	.	-	0	transcript_id "jg7802.t1"; gene_id "jg7802";
Andromeda	AUGUSTUS	CDS	8593009	8593875	0.9	-	0	transcript_id "jg7802.t1"; gene_id "jg7802";
Andromeda	AUGUSTUS	exon	8593009	8593875	.	-	.	transcript_id "jg7802.t1"; gene_id "jg7802";
Andromeda	AUGUSTUS	start_codon	8593873	8593875	.	-	0	transcript_id "jg7802.t1"; gene_id "jg7802";
Andromeda	ALN_BLOCK	exon	8599806	8600147	.	-	.	transcript_id "jg7801.t1"; gene_id "jg7801";
Andromeda	ALN_BLOCK	exon	8600559	8600791	.	-	.	transcript_id "jg7801.t1"; gene_id "jg7801";
Andromeda	ALN_BLOCK	exon	8604905	8606246	.	-	.	transcript_id "jg7803.t1"; gene_id "jg7803";
Andromeda	ALN_BLOCK	exon	8606610	8607066	.	-	.	transcript_id "jg7803.t1"; gene_id "jg7803";
Andromeda	ALN_BLOCK	exon	8607238	8610049	.	-	.	transcript_id "jg7803.t1"; gene_id "jg7803";
Andromeda	ALN_BLOCK	exon	8611654	8612334	.	+	.	transcript_id "jg7804.t1"; gene_id "jg7804";
Andromeda	ALN_BLOCK	exon	8617259	8618347	.	-	.	transcript_id "jg7805.t1"; gene_id "jg7805";
Andromeda	ALN_BLOCK	exon	8619486	8621033	.	+	.	transcript_id "jg7806.t1"; gene_id "jg7806";
Andromeda	AUGUSTUS	start_codon	8622659	8622661	.	+	0	transcript_id "jg7807.t1"; gene_id "jg7807";
Andromeda	AUGUSTUS	CDS	8622659	8622892	0.59	+	0	transcript_id "jg7807.t1"; gene_id "jg7807";
Andromeda	AUGUSTUS	exon	8622659	8622892	.	+	.	transcript_id "jg7807.t1"; gene_id "jg7807";
Andromeda	AUGUSTUS	stop_codon	8622890	8622892	.	+	0	transcript_id "jg7807.t1"; gene_id "jg7807";
Andromeda	ALN_BLOCK	exon	8624350	8624988	.	-	.	transcript_id "jg7808.t1"; gene_id "jg7808";
Andromeda	ALN_BLOCK	exon	8628255	8628816	.	+	.	transcript_id "jg7809.t1"; gene_id "jg7809";
Andromeda	ALN_BLOCK	exon	8629213	8632133	.	+	.	transcript_id "jg7809.t1"; gene_id "jg7809";
Andromeda	ALN_BLOCK	exon	8633054	8633790	.	-	.	transcript_id "jg7810.t1"; gene_id "jg7810";
Andromeda	ALN_BLOCK	exon	8648803	8651133	.	+	.	transcript_id "jg7811.t1"; gene_id "jg7811";
Andromeda	ALN_BLOCK	exon	8658476	8658480	.	+	.	transcript_id "jg7811.t1"; gene_id "jg7811";
Andromeda	ALN_BLOCK	exon	8658747	8662078	.	+	.	transcript_id "jg7811.t1"; gene_id "jg7811";
Andromeda	ALN_BLOCK	exon	8662267	8667361	.	+	.	transcript_id "jg7811.t1"; gene_id "jg7811";
Andromeda	ALN_BLOCK	exon	8671819	8672261	.	-	.	transcript_id "jg7812.t1"; gene_id "jg7812";
Andromeda	ALN_BLOCK	exon	8673270	8674721	.	-	.	transcript_id "jg7813.t1"; gene_id "jg7813";
Andromeda	ALN_BLOCK	exon	8677432	8682965	.	-	.	transcript_id "jg7814.t1"; gene_id "jg7814";
Andromeda	ALN_BLOCK	exon	8683229	8686643	.	-	.	transcript_id "jg7814.t1"; gene_id "jg7814";
Andromeda	ALN_BLOCK	exon	8687142	8690100	.	-	.	transcript_id "jg7814.t1"; gene_id "jg7814";
Andromeda	ALN_BLOCK	exon	8690318	8690325	.	-	.	transcript_id "jg7814.t1"; gene_id "jg7814";
Andromeda	ALN_BLOCK	exon	8690792	8691311	.	-	.	transcript_id "jg7814.t1"; gene_id "jg7814";
Andromeda	ALN_BLOCK	exon	8705781	8706358	.	-	.	transcript_id "jg7815.t1"; gene_id "jg7815";
Andromeda	ALN_BLOCK	exon	8706578	8707537	.	-	.	transcript_id "jg7815.t1"; gene_id "jg7815";
Andromeda	ALN_BLOCK	exon	8707725	8707743	.	-	.	transcript_id "jg7815.t1"; gene_id "jg7815";
Andromeda	ALN_BLOCK	exon	8707965	8708693	.	-	.	transcript_id "jg7815.t1"; gene_id "jg7815";
Andromeda	ALN_BLOCK	exon	8712107	8713633	.	+	.	transcript_id "jg7816.t1"; gene_id "jg7816";
Andromeda	ALN_BLOCK	exon	8715482	8716956	.	-	.	transcript_id "jg7817.t1"; gene_id "jg7817";
Andromeda	ALN_BLOCK	exon	8724135	8725834	.	+	.	transcript_id "jg7818.t1"; gene_id "jg7818";
Andromeda	ALN_BLOCK	exon	8728721	8730047	.	+	.	transcript_id "jg7819.t1"; gene_id "jg7819";
Andromeda	ALN_BLOCK	exon	8730415	8730433	.	+	.	transcript_id "jg7819.t1"; gene_id "jg7819";
Andromeda	ALN_BLOCK	exon	8730830	8730880	.	+	.	transcript_id "jg7819.t1"; gene_id "jg7819";
Andromeda	ALN_BLOCK	exon	8731167	8732365	.	+	.	transcript_id "jg7819.t1"; gene_id "jg7819";
Andromeda	ALN_BLOCK	exon	8736714	8737843	.	-	.	transcript_id "jg7820.t1"; gene_id "jg7820";
Andromeda	AUGUSTUS	start_codon	8743803	8743805	.	+	0	transcript_id "jg7821.t1"; gene_id "jg7821";
Andromeda	AUGUSTUS	CDS	8743803	8743816	0.64	+	0	transcript_id "jg7821.t1"; gene_id "jg7821";
Andromeda	AUGUSTUS	exon	8743803	8743816	.	+	.	transcript_id "jg7821.t1"; gene_id "jg7821";
Andromeda	AUGUSTUS	intron	8743817	8743873	.	+	.	transcript_id "jg7821.t1"; gene_id "jg7821";
Andromeda	AUGUSTUS	CDS	8743874	8744237	0.64	+	1	transcript_id "jg7821.t1"; gene_id "jg7821";
Andromeda	AUGUSTUS	exon	8743874	8744237	.	+	.	transcript_id "jg7821.t1"; gene_id "jg7821";
Andromeda	AUGUSTUS	stop_codon	8744235	8744237	.	+	0	transcript_id "jg7821.t1"; gene_id "jg7821";
Andromeda	ALN_BLOCK	exon	8744431	8745355	.	-	.	transcript_id "jg7822.t1"; gene_id "jg7822";
Andromeda	ALN_BLOCK	exon	8747562	8747837	.	-	.	transcript_id "jg7823.t1"; gene_id "jg7823";
Andromeda	ALN_BLOCK	exon	8760200	8762661	.	+	.	transcript_id "jg7824.t1"; gene_id "jg7824";
Andromeda	ALN_BLOCK	exon	8769432	8769437	.	-	.	transcript_id "jg7825.t1"; gene_id "jg7825";
Andromeda	ALN_BLOCK	exon	8770664	8775926	.	-	.	transcript_id "jg7825.t1"; gene_id "jg7825";
Andromeda	ALN_BLOCK	exon	8776080	8776095	.	-	.	transcript_id "jg7825.t1"; gene_id "jg7825";
Andromeda	ALN_BLOCK	exon	8776297	8776724	.	-	.	transcript_id "jg7825.t1"; gene_id "jg7825";
Andromeda	ALN_BLOCK	exon	8776892	8776906	.	-	.	transcript_id "jg7825.t1"; gene_id "jg7825";
Andromeda	ALN_BLOCK	exon	8777123	8778642	.	-	.	transcript_id "jg7825.t1"; gene_id "jg7825";
Andromeda	ALN_BLOCK	exon	8782796	8784597	.	+	.	transcript_id "jg7826.t1"; gene_id "jg7826";
Andromeda	ALN_BLOCK	exon	8784786	8785913	.	+	.	transcript_id "jg7826.t1"; gene_id "jg7826";
Andromeda	ALN_BLOCK	exon	8786392	8786861	.	+	.	transcript_id "jg7826.t1"; gene_id "jg7826";
Andromeda	ALN_BLOCK	exon	8788594	8793059	.	-	.	transcript_id "jg7827.t1"; gene_id "jg7827";
Andromeda	ALN_BLOCK	exon	8793240	8796817	.	-	.	transcript_id "jg7827.t1"; gene_id "jg7827";
Andromeda	ALN_BLOCK	exon	8801980	8804727	.	-	.	transcript_id "jg7828.t1"; gene_id "jg7828";
Andromeda	AUGUSTUS	stop_codon	8808548	8808550	.	-	0	transcript_id "jg7829.t1"; gene_id "jg7829";
Andromeda	AUGUSTUS	CDS	8808548	8808753	0.98	-	2	transcript_id "jg7829.t1"; gene_id "jg7829";
Andromeda	AUGUSTUS	exon	8808548	8808753	.	-	.	transcript_id "jg7829.t1"; gene_id "jg7829";
Andromeda	AUGUSTUS	intron	8808754	8814809	.	-	.	transcript_id "jg7829.t1"; gene_id "jg7829";
Andromeda	AUGUSTUS	CDS	8814810	8815002	0.88	-	0	transcript_id "jg7829.t1"; gene_id "jg7829";
Andromeda	AUGUSTUS	exon	8814810	8815002	.	-	.	transcript_id "jg7829.t1"; gene_id "jg7829";
Andromeda	AUGUSTUS	start_codon	8815000	8815002	.	-	0	transcript_id "jg7829.t1"; gene_id "jg7829";
Andromeda	ALN_BLOCK	exon	8815924	8816195	.	+	.	transcript_id "jg7830.t1"; gene_id "jg7830";
Andromeda	AUGUSTUS	stop_codon	8818033	8818035	.	-	0	transcript_id "jg7831.t1"; gene_id "jg7831";
Andromeda	AUGUSTUS	CDS	8818033	8818533	0.92	-	0	transcript_id "jg7831.t1"; gene_id "jg7831";
Andromeda	AUGUSTUS	exon	8818033	8818533	.	-	.	transcript_id "jg7831.t1"; gene_id "jg7831";
Andromeda	AUGUSTUS	intron	8818534	8818589	.	-	.	transcript_id "jg7831.t1"; gene_id "jg7831";
Andromeda	AUGUSTUS	CDS	8818590	8818616	1	-	0	transcript_id "jg7831.t1"; gene_id "jg7831";
Andromeda	AUGUSTUS	exon	8818590	8818616	.	-	.	transcript_id "jg7831.t1"; gene_id "jg7831";
Andromeda	AUGUSTUS	start_codon	8818614	8818616	.	-	0	transcript_id "jg7831.t1"; gene_id "jg7831";
Andromeda	ALN_BLOCK	exon	8819242	8819720	.	+	.	transcript_id "jg7832.t1"; gene_id "jg7832";
Andromeda	ALN_BLOCK	exon	8820072	8820737	.	+	.	transcript_id "jg7832.t1"; gene_id "jg7832";
Andromeda	ALN_BLOCK	exon	8821197	8822214	.	-	.	transcript_id "jg7833.t1"; gene_id "jg7833";
Andromeda	AUGUSTUS	start_codon	8843107	8843109	.	+	0	transcript_id "jg7834.t1"; gene_id "jg7834";
Andromeda	AUGUSTUS	CDS	8843107	8843361	1	+	0	transcript_id "jg7834.t1"; gene_id "jg7834";
Andromeda	AUGUSTUS	exon	8843107	8843361	.	+	.	transcript_id "jg7834.t1"; gene_id "jg7834";
Andromeda	AUGUSTUS	stop_codon	8843359	8843361	.	+	0	transcript_id "jg7834.t1"; gene_id "jg7834";
Andromeda	ALN_BLOCK	exon	8843981	8846236	.	+	.	transcript_id "jg7835.t1"; gene_id "jg7835";
Andromeda	ALN_BLOCK	exon	8846394	8846474	.	+	.	transcript_id "jg7835.t1"; gene_id "jg7835";
Andromeda	ALN_BLOCK	exon	8846725	8854477	.	+	.	transcript_id "jg7835.t1"; gene_id "jg7835";
Andromeda	ALN_BLOCK	exon	8854871	8854880	.	+	.	transcript_id "jg7835.t1"; gene_id "jg7835";
Andromeda	ALN_BLOCK	exon	8855305	8856939	.	+	.	transcript_id "jg7835.t1"; gene_id "jg7835";
Andromeda	ALN_BLOCK	exon	8857123	8861948	.	+	.	transcript_id "jg7835.t1"; gene_id "jg7835";
Andromeda	ALN_BLOCK	exon	8862118	8862691	.	+	.	transcript_id "jg7835.t1"; gene_id "jg7835";
Andromeda	ALN_BLOCK	exon	8885180	8886424	.	+	.	transcript_id "jg7836.t1"; gene_id "jg7836";
Andromeda	ALN_BLOCK	exon	8887335	8893832	.	+	.	transcript_id "jg7837.t1"; gene_id "jg7837";
Andromeda	ALN_BLOCK	exon	8894263	8895353	.	-	.	transcript_id "jg7838.t1"; gene_id "jg7838";
Andromeda	ALN_BLOCK	exon	8932577	8933211	.	+	.	transcript_id "jg7839.t1"; gene_id "jg7839";
Andromeda	ALN_BLOCK	exon	8933381	8933427	.	+	.	transcript_id "jg7839.t1"; gene_id "jg7839";
Andromeda	ALN_BLOCK	exon	8933593	8934479	.	+	.	transcript_id "jg7839.t1"; gene_id "jg7839";
Andromeda	ALN_BLOCK	exon	8934733	8934746	.	+	.	transcript_id "jg7839.t1"; gene_id "jg7839";
Andromeda	ALN_BLOCK	exon	8935020	8940268	.	+	.	transcript_id "jg7839.t1"; gene_id "jg7839";
Andromeda	ALN_BLOCK	exon	8943481	8944450	.	-	.	transcript_id "jg7840.t1"; gene_id "jg7840";
Andromeda	ALN_BLOCK	exon	8946848	8949562	.	+	.	transcript_id "jg7841.t1"; gene_id "jg7841";
Andromeda	ALN_BLOCK	exon	8950730	8952342	.	-	.	transcript_id "jg7842.t1"; gene_id "jg7842";
Andromeda	ALN_BLOCK	exon	8952517	8953173	.	-	.	transcript_id "jg7842.t1"; gene_id "jg7842";
Andromeda	ALN_BLOCK	exon	8954453	8954911	.	-	.	transcript_id "jg7843.t1"; gene_id "jg7843";
Andromeda	ALN_BLOCK	exon	8957923	8958541	.	-	.	transcript_id "jg7845.t1"; gene_id "jg7845";
Andromeda	ALN_BLOCK	exon	8959507	8959941	.	-	.	transcript_id "jg7846.t1"; gene_id "jg7846";
Andromeda	ALN_BLOCK	exon	8963280	8963798	.	+	.	transcript_id "jg7847.t1"; gene_id "jg7847";
Andromeda	ALN_BLOCK	exon	8963969	8965030	.	+	.	transcript_id "jg7847.t1"; gene_id "jg7847";
Andromeda	ALN_BLOCK	exon	8972495	8975830	.	-	.	transcript_id "jg7848.t1"; gene_id "jg7848";
Andromeda	ALN_BLOCK	exon	8975989	8976027	.	-	.	transcript_id "jg7848.t1"; gene_id "jg7848";
Andromeda	ALN_BLOCK	exon	8976226	8979537	.	-	.	transcript_id "jg7848.t1"; gene_id "jg7848";
Andromeda	ALN_BLOCK	exon	8979788	8981057	.	-	.	transcript_id "jg7848.t1"; gene_id "jg7848";
Andromeda	ALN_BLOCK	exon	8981265	8981343	.	-	.	transcript_id "jg7848.t1"; gene_id "jg7848";
Andromeda	ALN_BLOCK	exon	8981524	8982968	.	-	.	transcript_id "jg7848.t1"; gene_id "jg7848";
Andromeda	ALN_BLOCK	exon	8987541	8988509	.	-	.	transcript_id "jg7849.t1"; gene_id "jg7849";
Andromeda	ALN_BLOCK	exon	8989457	8992084	.	-	.	transcript_id "jg7850.t1"; gene_id "jg7850";
Andromeda	ALN_BLOCK	exon	8994816	8995566	.	-	.	transcript_id "jg7851.t1"; gene_id "jg7851";
Andromeda	ALN_BLOCK	exon	8995991	8999999	.	+	.	transcript_id "jg7852.t1"; gene_id "jg7852";
Andromeda	ALN_BLOCK	exon	9000154	9002449	.	-	.	transcript_id "jg7853.t1"; gene_id "jg7853";
Andromeda	ALN_BLOCK	exon	9002672	9004618	.	+	.	transcript_id "jg7854.t1"; gene_id "jg7854";
Andromeda	ALN_BLOCK	exon	9004943	9006019	.	-	.	transcript_id "jg7855.t1"; gene_id "jg7855";
Andromeda	ALN_BLOCK	exon	9006577	9007606	.	+	.	transcript_id "jg7856.t1"; gene_id "jg7856";
Andromeda	ALN_BLOCK	exon	9007730	9010035	.	-	.	transcript_id "jg7857.t1"; gene_id "jg7857";
Andromeda	ALN_BLOCK	exon	9011008	9012180	.	+	.	transcript_id "jg7858.t1"; gene_id "jg7858";
Andromeda	ALN_BLOCK	exon	9013673	9013944	.	-	.	transcript_id "jg7859.t1"; gene_id "jg7859";
Andromeda	ALN_BLOCK	exon	9017255	9018604	.	-	.	transcript_id "jg7860.t1"; gene_id "jg7860";
Andromeda	AUGUSTUS	start_codon	9019877	9019879	.	+	0	transcript_id "jg7861.t1"; gene_id "jg7861";
Andromeda	AUGUSTUS	CDS	9019877	9020299	1	+	0	transcript_id "jg7861.t1"; gene_id "jg7861";
Andromeda	AUGUSTUS	exon	9019877	9020299	.	+	.	transcript_id "jg7861.t1"; gene_id "jg7861";
Andromeda	AUGUSTUS	intron	9020300	9021550	.	+	.	transcript_id "jg7861.t1"; gene_id "jg7861";
Andromeda	AUGUSTUS	CDS	9021551	9022411	1	+	0	transcript_id "jg7861.t1"; gene_id "jg7861";
Andromeda	AUGUSTUS	exon	9021551	9022411	.	+	.	transcript_id "jg7861.t1"; gene_id "jg7861";
Andromeda	AUGUSTUS	intron	9022412	9022524	.	+	.	transcript_id "jg7861.t1"; gene_id "jg7861";
Andromeda	AUGUSTUS	CDS	9022525	9022536	0.79	+	0	transcript_id "jg7861.t1"; gene_id "jg7861";
Andromeda	AUGUSTUS	exon	9022525	9022536	.	+	.	transcript_id "jg7861.t1"; gene_id "jg7861";
Andromeda	AUGUSTUS	stop_codon	9022534	9022536	.	+	0	transcript_id "jg7861.t1"; gene_id "jg7861";
Andromeda	ALN_BLOCK	exon	9023977	9024976	.	-	.	transcript_id "jg7862.t1"; gene_id "jg7862";
Andromeda	ALN_BLOCK	exon	9026172	9028294	.	+	.	transcript_id "jg7863.t1"; gene_id "jg7863";
Andromeda	ALN_BLOCK	exon	9029712	9031058	.	-	.	transcript_id "jg7864.t1"; gene_id "jg7864";
Andromeda	AUGUSTUS	start_codon	9032380	9032382	.	+	0	transcript_id "jg7865.t1"; gene_id "jg7865";
Andromeda	AUGUSTUS	CDS	9032380	9032604	1	+	0	transcript_id "jg7865.t1"; gene_id "jg7865";
Andromeda	AUGUSTUS	exon	9032380	9032604	.	+	.	transcript_id "jg7865.t1"; gene_id "jg7865";
Andromeda	AUGUSTUS	stop_codon	9032602	9032604	.	+	0	transcript_id "jg7865.t1"; gene_id "jg7865";
Andromeda	ALN_BLOCK	exon	9032900	9034811	.	-	.	transcript_id "jg7866.t1"; gene_id "jg7866";
Andromeda	ALN_BLOCK	exon	9035208	9035924	.	-	.	transcript_id "jg7867.t1"; gene_id "jg7867";
Andromeda	ALN_BLOCK	exon	9036557	9040263	.	-	.	transcript_id "jg7868.t1"; gene_id "jg7868";
Andromeda	ALN_BLOCK	exon	9045521	9047024	.	+	.	transcript_id "jg7869.t1"; gene_id "jg7869";
Andromeda	ALN_BLOCK	exon	9047573	9050726	.	-	.	transcript_id "jg7870.t1"; gene_id "jg7870";
Andromeda	ALN_BLOCK	exon	9051984	9053046	.	+	.	transcript_id "jg7871.t1"; gene_id "jg7871";
Andromeda	ALN_BLOCK	exon	9053662	9054994	.	+	.	transcript_id "jg7872.t1"; gene_id "jg7872";
Andromeda	ALN_BLOCK	exon	9055617	9060595	.	-	.	transcript_id "jg7873.t1"; gene_id "jg7873";
Andromeda	ALN_BLOCK	exon	9068119	9070638	.	+	.	transcript_id "jg7874.t1"; gene_id "jg7874";
Andromeda	ALN_BLOCK	exon	9071082	9075293	.	+	.	transcript_id "jg7874.t1"; gene_id "jg7874";
Andromeda	ALN_BLOCK	exon	9075467	9081653	.	+	.	transcript_id "jg7874.t1"; gene_id "jg7874";
Andromeda	ALN_BLOCK	exon	9084334	9084906	.	+	.	transcript_id "jg7875.t1"; gene_id "jg7875";
Andromeda	ALN_BLOCK	exon	9085072	9085403	.	+	.	transcript_id "jg7875.t1"; gene_id "jg7875";
Andromeda	ALN_BLOCK	exon	9085710	9086726	.	+	.	transcript_id "jg7875.t1"; gene_id "jg7875";
Andromeda	ALN_BLOCK	exon	9086901	9088623	.	+	.	transcript_id "jg7875.t1"; gene_id "jg7875";
Andromeda	ALN_BLOCK	exon	9088808	9091824	.	+	.	transcript_id "jg7875.t1"; gene_id "jg7875";
Andromeda	ALN_BLOCK	exon	9092203	9094134	.	+	.	transcript_id "jg7875.t1"; gene_id "jg7875";
Andromeda	ALN_BLOCK	exon	9094386	9094828	.	-	.	transcript_id "jg7876.t1"; gene_id "jg7876";
Andromeda	ALN_BLOCK	exon	9094994	9095732	.	-	.	transcript_id "jg7876.t1"; gene_id "jg7876";
Andromeda	ALN_BLOCK	exon	9103026	9103382	.	+	.	transcript_id "jg7877.t1"; gene_id "jg7877";
Andromeda	ALN_BLOCK	exon	9103535	9103539	.	+	.	transcript_id "jg7877.t1"; gene_id "jg7877";
[truncated: 25,378 more rows]
