# Supplementary material for: Evolution of chemosensory tissues and cells across ecologically diverse Drosophilids
Source: Nat Commun. 2024 Feb 5;15:1047. doi: 10.1038/s41467-023-44558-4 (PMC10844241; doi:10.1038/s41467-023-44558-4)
Supplement: Supplementary file 17 — Supplementary Data 14 [file 41467_2023_44558_MOESM17_ESM.zip › Dsim_lookup_filtered_trimmed_1_1.gtf]

dsimWXD1_0	AUGUSTUS	stop_codon	194556	194558	.	-	0	transcript_id "jg417.t1"; gene_id "jg417";
dsimWXD1_0	AUGUSTUS	CDS	194556	194579	0.97	-	0	transcript_id "jg417.t1"; gene_id "jg417";
dsimWXD1_0	AUGUSTUS	exon	194556	194579	.	-	.	transcript_id "jg417.t1"; gene_id "jg417";
dsimWXD1_0	AUGUSTUS	intron	194580	194723	.	-	.	transcript_id "jg417.t1"; gene_id "jg417";
dsimWXD1_0	AUGUSTUS	CDS	194724	194754	0.97	-	1	transcript_id "jg417.t1"; gene_id "jg417";
dsimWXD1_0	AUGUSTUS	exon	194724	194754	.	-	.	transcript_id "jg417.t1"; gene_id "jg417";
dsimWXD1_0	AUGUSTUS	intron	194755	194817	.	-	.	transcript_id "jg417.t1"; gene_id "jg417";
dsimWXD1_0	AUGUSTUS	CDS	194818	194926	1	-	2	transcript_id "jg417.t1"; gene_id "jg417";
dsimWXD1_0	AUGUSTUS	exon	194818	194926	.	-	.	transcript_id "jg417.t1"; gene_id "jg417";
dsimWXD1_0	AUGUSTUS	intron	194927	195188	.	-	.	transcript_id "jg417.t1"; gene_id "jg417";
dsimWXD1_0	AUGUSTUS	CDS	195189	195234	0.59	-	0	transcript_id "jg417.t1"; gene_id "jg417";
dsimWXD1_0	AUGUSTUS	exon	195189	195234	.	-	.	transcript_id "jg417.t1"; gene_id "jg417";
dsimWXD1_0	AUGUSTUS	start_codon	195232	195234	.	-	0	transcript_id "jg417.t1"; gene_id "jg417";
dsimWXD1_0	AUGUSTUS	stop_codon	196184	196186	.	-	0	transcript_id "jg418.t1"; gene_id "jg418";
dsimWXD1_0	AUGUSTUS	CDS	196184	196268	0.9	-	1	transcript_id "jg418.t1"; gene_id "jg418";
dsimWXD1_0	AUGUSTUS	exon	196184	196268	.	-	.	transcript_id "jg418.t1"; gene_id "jg418";
dsimWXD1_0	AUGUSTUS	intron	196269	196321	.	-	.	transcript_id "jg418.t1"; gene_id "jg418";
dsimWXD1_0	AUGUSTUS	CDS	196322	196346	0.9	-	2	transcript_id "jg418.t1"; gene_id "jg418";
dsimWXD1_0	AUGUSTUS	exon	196322	196346	.	-	.	transcript_id "jg418.t1"; gene_id "jg418";
dsimWXD1_0	AUGUSTUS	intron	196347	196911	.	-	.	transcript_id "jg418.t1"; gene_id "jg418";
dsimWXD1_0	AUGUSTUS	CDS	196912	197017	1	-	0	transcript_id "jg418.t1"; gene_id "jg418";
dsimWXD1_0	AUGUSTUS	exon	196912	197017	.	-	.	transcript_id "jg418.t1"; gene_id "jg418";
dsimWXD1_0	AUGUSTUS	intron	197018	197074	.	-	.	transcript_id "jg418.t1"; gene_id "jg418";
dsimWXD1_0	AUGUSTUS	CDS	197075	197132	0.73	-	1	transcript_id "jg418.t1"; gene_id "jg418";
dsimWXD1_0	AUGUSTUS	exon	197075	197132	.	-	.	transcript_id "jg418.t1"; gene_id "jg418";
dsimWXD1_0	AUGUSTUS	intron	197133	198227	.	-	.	transcript_id "jg418.t1"; gene_id "jg418";
dsimWXD1_0	AUGUSTUS	CDS	198228	198266	0.87	-	1	transcript_id "jg418.t1"; gene_id "jg418";
dsimWXD1_0	AUGUSTUS	exon	198228	198266	.	-	.	transcript_id "jg418.t1"; gene_id "jg418";
dsimWXD1_0	AUGUSTUS	intron	198267	198324	.	-	.	transcript_id "jg418.t1"; gene_id "jg418";
dsimWXD1_0	AUGUSTUS	CDS	198325	198456	0.36	-	1	transcript_id "jg418.t1"; gene_id "jg418";
dsimWXD1_0	AUGUSTUS	exon	198325	198456	.	-	.	transcript_id "jg418.t1"; gene_id "jg418";
dsimWXD1_0	AUGUSTUS	intron	198457	199062	.	-	.	transcript_id "jg418.t1"; gene_id "jg418";
dsimWXD1_0	AUGUSTUS	CDS	199063	199103	0.81	-	0	transcript_id "jg418.t1"; gene_id "jg418";
dsimWXD1_0	AUGUSTUS	exon	199063	199103	.	-	.	transcript_id "jg418.t1"; gene_id "jg418";
dsimWXD1_0	AUGUSTUS	intron	199104	200501	.	-	.	transcript_id "jg418.t1"; gene_id "jg418";
dsimWXD1_0	AUGUSTUS	CDS	200502	200585	0.99	-	0	transcript_id "jg418.t1"; gene_id "jg418";
dsimWXD1_0	AUGUSTUS	exon	200502	200585	.	-	.	transcript_id "jg418.t1"; gene_id "jg418";
dsimWXD1_0	AUGUSTUS	start_codon	200583	200585	.	-	0	transcript_id "jg418.t1"; gene_id "jg418";
dsimWXD1_0	ALN_BLOCK	exon	202486	204509	.	-	.	transcript_id "jg419.t1"; gene_id "jg419";
dsimWXD1_0	ALN_BLOCK	exon	207059	208055	.	-	.	transcript_id "jg420.t1"; gene_id "jg420";
dsimWXD1_0	ALN_BLOCK	exon	208221	209517	.	-	.	transcript_id "jg420.t1"; gene_id "jg420";
dsimWXD1_0	ALN_BLOCK	exon	210593	221352	.	-	.	transcript_id "jg420.t1"; gene_id "jg420";
dsimWXD1_0	ALN_BLOCK	exon	221841	221993	.	-	.	transcript_id "jg420.t1"; gene_id "jg420";
dsimWXD1_0	ALN_BLOCK	exon	222184	225515	.	-	.	transcript_id "jg420.t1"; gene_id "jg420";
dsimWXD1_0	ALN_BLOCK	exon	225717	231034	.	-	.	transcript_id "jg420.t1"; gene_id "jg420";
dsimWXD1_0	ALN_BLOCK	exon	231194	235218	.	-	.	transcript_id "jg420.t1"; gene_id "jg420";
dsimWXD1_0	ALN_BLOCK	exon	246421	247029	.	+	.	transcript_id "jg421.t1"; gene_id "jg421";
dsimWXD1_0	ALN_BLOCK	exon	248689	249374	.	+	.	transcript_id "jg422.t1"; gene_id "jg422";
dsimWXD1_0	ALN_BLOCK	exon	250066	250473	.	+	.	transcript_id "jg422.t1"; gene_id "jg422";
dsimWXD1_0	ALN_BLOCK	exon	250798	251866	.	+	.	transcript_id "jg422.t1"; gene_id "jg422";
dsimWXD1_0	ALN_BLOCK	exon	259737	263578	.	-	.	transcript_id "jg423.t1"; gene_id "jg423";
dsimWXD1_0	AUGUSTUS	start_codon	271427	271429	.	+	0	transcript_id "jg424.t1"; gene_id "jg424";
dsimWXD1_0	AUGUSTUS	CDS	271427	271453	0.86	+	0	transcript_id "jg424.t1"; gene_id "jg424";
dsimWXD1_0	AUGUSTUS	exon	271427	271453	.	+	.	transcript_id "jg424.t1"; gene_id "jg424";
dsimWXD1_0	AUGUSTUS	intron	271454	271514	.	+	.	transcript_id "jg424.t1"; gene_id "jg424";
dsimWXD1_0	AUGUSTUS	CDS	271515	271684	0.91	+	0	transcript_id "jg424.t1"; gene_id "jg424";
dsimWXD1_0	AUGUSTUS	exon	271515	271684	.	+	.	transcript_id "jg424.t1"; gene_id "jg424";
dsimWXD1_0	AUGUSTUS	intron	271685	271736	.	+	.	transcript_id "jg424.t1"; gene_id "jg424";
dsimWXD1_0	AUGUSTUS	CDS	271737	272253	0.91	+	1	transcript_id "jg424.t1"; gene_id "jg424";
dsimWXD1_0	AUGUSTUS	exon	271737	272253	.	+	.	transcript_id "jg424.t1"; gene_id "jg424";
dsimWXD1_0	AUGUSTUS	intron	272254	274189	.	+	.	transcript_id "jg424.t1"; gene_id "jg424";
dsimWXD1_0	AUGUSTUS	CDS	274190	274216	0.92	+	0	transcript_id "jg424.t1"; gene_id "jg424";
dsimWXD1_0	AUGUSTUS	exon	274190	274216	.	+	.	transcript_id "jg424.t1"; gene_id "jg424";
dsimWXD1_0	AUGUSTUS	intron	274217	274266	.	+	.	transcript_id "jg424.t1"; gene_id "jg424";
dsimWXD1_0	AUGUSTUS	CDS	274267	274278	0.95	+	0	transcript_id "jg424.t1"; gene_id "jg424";
dsimWXD1_0	AUGUSTUS	exon	274267	274278	.	+	.	transcript_id "jg424.t1"; gene_id "jg424";
dsimWXD1_0	AUGUSTUS	stop_codon	274276	274278	.	+	0	transcript_id "jg424.t1"; gene_id "jg424";
dsimWXD1_0	ALN_BLOCK	exon	276643	278419	.	+	.	transcript_id "jg426.t1"; gene_id "jg426";
dsimWXD1_0	ALN_BLOCK	exon	278886	280188	.	+	.	transcript_id "jg425.t1"; gene_id "jg425";
dsimWXD1_0	ALN_BLOCK	exon	280882	283054	.	-	.	transcript_id "jg427.t1"; gene_id "jg427";
dsimWXD1_0	ALN_BLOCK	exon	285122	289958	.	+	.	transcript_id "jg428.t1"; gene_id "jg428";
dsimWXD1_0	AUGUSTUS	stop_codon	292069	292071	.	-	0	transcript_id "jg430.t1"; gene_id "jg430";
dsimWXD1_0	AUGUSTUS	CDS	292069	292491	0.8	-	0	transcript_id "jg430.t1"; gene_id "jg430";
dsimWXD1_0	AUGUSTUS	exon	292069	292491	.	-	.	transcript_id "jg430.t1"; gene_id "jg430";
dsimWXD1_0	AUGUSTUS	start_codon	292489	292491	.	-	0	transcript_id "jg430.t1"; gene_id "jg430";
dsimWXD1_0	ALN_BLOCK	exon	293096	295795	.	-	.	transcript_id "jg429.t1"; gene_id "jg429";
dsimWXD1_0	ALN_BLOCK	exon	299054	305016	.	-	.	transcript_id "jg431.t1"; gene_id "jg431";
dsimWXD1_0	ALN_BLOCK	exon	308554	309753	.	+	.	transcript_id "jg432.t1"; gene_id "jg432";
dsimWXD1_0	ALN_BLOCK	exon	314618	315280	.	-	.	transcript_id "jg433.t1"; gene_id "jg433";
dsimWXD1_0	ALN_BLOCK	exon	315416	316882	.	-	.	transcript_id "jg435.t1"; gene_id "jg435";
dsimWXD1_0	ALN_BLOCK	exon	317078	318435	.	-	.	transcript_id "jg434.t1"; gene_id "jg434";
dsimWXD1_0	ALN_BLOCK	exon	319338	320054	.	+	.	transcript_id "jg436.t1"; gene_id "jg436";
dsimWXD1_0	ALN_BLOCK	exon	320429	326294	.	-	.	transcript_id "jg437.t1"; gene_id "jg437";
dsimWXD1_0	ALN_BLOCK	exon	326608	329130	.	-	.	transcript_id "jg437.t1"; gene_id "jg437";
dsimWXD1_0	AUGUSTUS	stop_codon	329683	329685	.	-	0	transcript_id "jg438.t1"; gene_id "jg438";
dsimWXD1_0	AUGUSTUS	CDS	329683	330855	0.73	-	0	transcript_id "jg438.t1"; gene_id "jg438";
dsimWXD1_0	AUGUSTUS	exon	329683	330855	.	-	.	transcript_id "jg438.t1"; gene_id "jg438";
dsimWXD1_0	AUGUSTUS	start_codon	330853	330855	.	-	0	transcript_id "jg438.t1"; gene_id "jg438";
dsimWXD1_0	ALN_BLOCK	exon	331610	331989	.	+	.	transcript_id "jg439.t1"; gene_id "jg439";
dsimWXD1_0	ALN_BLOCK	exon	332276	333587	.	+	.	transcript_id "jg440.t1"; gene_id "jg440";
dsimWXD1_0	ALN_BLOCK	exon	333996	334655	.	-	.	transcript_id "jg441.t1"; gene_id "jg441";
dsimWXD1_0	AUGUSTUS	stop_codon	358058	358060	.	-	0	transcript_id "jg442.t1"; gene_id "jg442";
dsimWXD1_0	AUGUSTUS	CDS	358058	358303	0.76	-	0	transcript_id "jg442.t1"; gene_id "jg442";
dsimWXD1_0	AUGUSTUS	exon	358058	358303	.	-	.	transcript_id "jg442.t1"; gene_id "jg442";
dsimWXD1_0	AUGUSTUS	start_codon	358301	358303	.	-	0	transcript_id "jg442.t1"; gene_id "jg442";
dsimWXD1_0	ALN_BLOCK	exon	359809	377696	.	+	.	transcript_id "jg443.t1"; gene_id "jg443";
dsimWXD1_0	ALN_BLOCK	exon	380150	381011	.	+	.	transcript_id "jg444.t1"; gene_id "jg444";
dsimWXD1_0	ALN_BLOCK	exon	381346	382354	.	-	.	transcript_id "jg445.t1"; gene_id "jg445";
dsimWXD1_0	ALN_BLOCK	exon	383840	386186	.	+	.	transcript_id "jg446.t1"; gene_id "jg446";
dsimWXD1_0	AUGUSTUS	stop_codon	388506	388508	.	-	0	transcript_id "jg447.t1"; gene_id "jg447";
dsimWXD1_0	AUGUSTUS	CDS	388506	391284	0.99	-	1	transcript_id "jg447.t1"; gene_id "jg447";
dsimWXD1_0	AUGUSTUS	exon	388506	391284	.	-	.	transcript_id "jg447.t1"; gene_id "jg447";
dsimWXD1_0	AUGUSTUS	intron	391285	391374	.	-	.	transcript_id "jg447.t1"; gene_id "jg447";
dsimWXD1_0	AUGUSTUS	CDS	391375	392011	1	-	2	transcript_id "jg447.t1"; gene_id "jg447";
dsimWXD1_0	AUGUSTUS	exon	391375	392011	.	-	.	transcript_id "jg447.t1"; gene_id "jg447";
dsimWXD1_0	AUGUSTUS	intron	392012	392107	.	-	.	transcript_id "jg447.t1"; gene_id "jg447";
dsimWXD1_0	AUGUSTUS	CDS	392108	392342	1	-	0	transcript_id "jg447.t1"; gene_id "jg447";
dsimWXD1_0	AUGUSTUS	exon	392108	392342	.	-	.	transcript_id "jg447.t1"; gene_id "jg447";
dsimWXD1_0	AUGUSTUS	intron	392343	392416	.	-	.	transcript_id "jg447.t1"; gene_id "jg447";
dsimWXD1_0	AUGUSTUS	CDS	392417	392615	1	-	1	transcript_id "jg447.t1"; gene_id "jg447";
dsimWXD1_0	AUGUSTUS	exon	392417	392615	.	-	.	transcript_id "jg447.t1"; gene_id "jg447";
dsimWXD1_0	AUGUSTUS	intron	392616	392684	.	-	.	transcript_id "jg447.t1"; gene_id "jg447";
dsimWXD1_0	AUGUSTUS	CDS	392685	392913	1	-	2	transcript_id "jg447.t1"; gene_id "jg447";
dsimWXD1_0	AUGUSTUS	exon	392685	392913	.	-	.	transcript_id "jg447.t1"; gene_id "jg447";
dsimWXD1_0	AUGUSTUS	intron	392914	392971	.	-	.	transcript_id "jg447.t1"; gene_id "jg447";
dsimWXD1_0	AUGUSTUS	CDS	392972	395228	1	-	0	transcript_id "jg447.t1"; gene_id "jg447";
dsimWXD1_0	AUGUSTUS	exon	392972	395228	.	-	.	transcript_id "jg447.t1"; gene_id "jg447";
dsimWXD1_0	AUGUSTUS	intron	395229	397723	.	-	.	transcript_id "jg447.t1"; gene_id "jg447";
dsimWXD1_0	AUGUSTUS	CDS	397724	397861	1	-	0	transcript_id "jg447.t1"; gene_id "jg447";
dsimWXD1_0	AUGUSTUS	exon	397724	397861	.	-	.	transcript_id "jg447.t1"; gene_id "jg447";
dsimWXD1_0	AUGUSTUS	start_codon	397859	397861	.	-	0	transcript_id "jg447.t1"; gene_id "jg447";
dsimWXD1_0	ALN_BLOCK	exon	402435	418573	.	-	.	transcript_id "jg448.t1"; gene_id "jg448";
dsimWXD1_0	AUGUSTUS	start_codon	408847	408849	.	+	0	transcript_id "jg449.t1"; gene_id "jg449";
dsimWXD1_0	AUGUSTUS	CDS	408847	409426	0.57	+	0	transcript_id "jg449.t1"; gene_id "jg449";
dsimWXD1_0	AUGUSTUS	exon	408847	409426	.	+	.	transcript_id "jg449.t1"; gene_id "jg449";
dsimWXD1_0	AUGUSTUS	intron	409427	409488	.	+	.	transcript_id "jg449.t1"; gene_id "jg449";
dsimWXD1_0	AUGUSTUS	CDS	409489	410237	1	+	2	transcript_id "jg449.t1"; gene_id "jg449";
dsimWXD1_0	AUGUSTUS	exon	409489	410237	.	+	.	transcript_id "jg449.t1"; gene_id "jg449";
dsimWXD1_0	AUGUSTUS	stop_codon	410235	410237	.	+	0	transcript_id "jg449.t1"; gene_id "jg449";
dsimWXD1_0	ALN_BLOCK	exon	427506	428632	.	-	.	transcript_id "jg450.t1"; gene_id "jg450";
dsimWXD1_0	ALN_BLOCK	exon	429001	430718	.	-	.	transcript_id "jg451.t1"; gene_id "jg451";
dsimWXD1_0	ALN_BLOCK	exon	444036	446942	.	-	.	transcript_id "jg453.t1"; gene_id "jg453";
dsimWXD1_0	ALN_BLOCK	exon	449604	451725	.	+	.	transcript_id "jg454.t1"; gene_id "jg454";
dsimWXD1_0	ALN_BLOCK	exon	452365	454074	.	-	.	transcript_id "jg455.t1"; gene_id "jg455";
dsimWXD1_0	AUGUSTUS	start_codon	454443	454445	.	+	0	transcript_id "jg456.t1"; gene_id "jg456";
dsimWXD1_0	AUGUSTUS	CDS	454443	455105	1	+	0	transcript_id "jg456.t1"; gene_id "jg456";
dsimWXD1_0	AUGUSTUS	exon	454443	455105	.	+	.	transcript_id "jg456.t1"; gene_id "jg456";
dsimWXD1_0	AUGUSTUS	stop_codon	455103	455105	.	+	0	transcript_id "jg456.t1"; gene_id "jg456";
dsimWXD1_0	ALN_BLOCK	exon	455404	457621	.	-	.	transcript_id "jg457.t1"; gene_id "jg457";
dsimWXD1_0	ALN_BLOCK	exon	458286	461982	.	+	.	transcript_id "jg458.t1"; gene_id "jg458";
dsimWXD1_0	ALN_BLOCK	exon	462592	463495	.	-	.	transcript_id "jg459.t1"; gene_id "jg459";
dsimWXD1_0	ALN_BLOCK	exon	464226	466011	.	-	.	transcript_id "jg460.t1"; gene_id "jg460";
dsimWXD1_0	ALN_BLOCK	exon	466673	466876	.	-	.	transcript_id "jg461.t1"; gene_id "jg461";
dsimWXD1_0	ALN_BLOCK	exon	467679	469187	.	-	.	transcript_id "jg462.t1"; gene_id "jg462";
dsimWXD1_0	ALN_BLOCK	exon	471162	471368	.	-	.	transcript_id "jg463.t1"; gene_id "jg463";
dsimWXD1_0	ALN_BLOCK	exon	472959	473392	.	+	.	transcript_id "jg464.t1"; gene_id "jg464";
dsimWXD1_0	ALN_BLOCK	exon	474042	474901	.	-	.	transcript_id "jg465.t1"; gene_id "jg465";
dsimWXD1_0	ALN_BLOCK	exon	475708	477460	.	+	.	transcript_id "jg466.t1"; gene_id "jg466";
dsimWXD1_0	ALN_BLOCK	exon	479499	480438	.	+	.	transcript_id "jg467.t1"; gene_id "jg467";
dsimWXD1_0	ALN_BLOCK	exon	480596	481495	.	+	.	transcript_id "jg467.t1"; gene_id "jg467";
dsimWXD1_0	ALN_BLOCK	exon	498879	499694	.	-	.	transcript_id "jg468.t1"; gene_id "jg468";
dsimWXD1_0	ALN_BLOCK	exon	500951	501784	.	-	.	transcript_id "jg469.t1"; gene_id "jg469";
dsimWXD1_0	ALN_BLOCK	exon	502670	503524	.	+	.	transcript_id "jg470.t1"; gene_id "jg470";
dsimWXD1_0	AUGUSTUS	stop_codon	506350	506352	.	-	0	transcript_id "jg471.t1"; gene_id "jg471";
dsimWXD1_0	AUGUSTUS	CDS	506350	506409	0.66	-	0	transcript_id "jg471.t1"; gene_id "jg471";
dsimWXD1_0	AUGUSTUS	exon	506350	506409	.	-	.	transcript_id "jg471.t1"; gene_id "jg471";
dsimWXD1_0	AUGUSTUS	intron	506410	506609	.	-	.	transcript_id "jg471.t1"; gene_id "jg471";
dsimWXD1_0	AUGUSTUS	CDS	506610	506695	0.55	-	2	transcript_id "jg471.t1"; gene_id "jg471";
dsimWXD1_0	AUGUSTUS	exon	506610	506695	.	-	.	transcript_id "jg471.t1"; gene_id "jg471";
dsimWXD1_0	AUGUSTUS	intron	506696	509262	.	-	.	transcript_id "jg471.t1"; gene_id "jg471";
dsimWXD1_0	AUGUSTUS	CDS	509263	510295	1	-	0	transcript_id "jg471.t1"; gene_id "jg471";
dsimWXD1_0	AUGUSTUS	exon	509263	510295	.	-	.	transcript_id "jg471.t1"; gene_id "jg471";
dsimWXD1_0	AUGUSTUS	start_codon	510293	510295	.	-	0	transcript_id "jg471.t1"; gene_id "jg471";
dsimWXD1_0	AUGUSTUS	stop_codon	510629	510631	.	-	0	transcript_id "jg472.t1"; gene_id "jg472";
dsimWXD1_0	AUGUSTUS	CDS	510629	512746	1	-	0	transcript_id "jg472.t1"; gene_id "jg472";
dsimWXD1_0	AUGUSTUS	exon	510629	512746	.	-	.	transcript_id "jg472.t1"; gene_id "jg472";
dsimWXD1_0	AUGUSTUS	start_codon	512744	512746	.	-	0	transcript_id "jg472.t1"; gene_id "jg472";
dsimWXD1_0	ALN_BLOCK	exon	514684	518785	.	+	.	transcript_id "jg473.t1"; gene_id "jg473";
dsimWXD1_0	ALN_BLOCK	exon	518939	520922	.	+	.	transcript_id "jg473.t1"; gene_id "jg473";
dsimWXD1_0	ALN_BLOCK	exon	521082	525945	.	+	.	transcript_id "jg473.t1"; gene_id "jg473";
dsimWXD1_0	ALN_BLOCK	exon	529027	530800	.	-	.	transcript_id "jg474.t1"; gene_id "jg474";
dsimWXD1_0	AUGUSTUS	start_codon	550350	550352	.	+	0	transcript_id "jg475.t1"; gene_id "jg475";
dsimWXD1_0	AUGUSTUS	CDS	550350	550655	0.39	+	0	transcript_id "jg475.t1"; gene_id "jg475";
dsimWXD1_0	AUGUSTUS	exon	550350	550655	.	+	.	transcript_id "jg475.t1"; gene_id "jg475";
dsimWXD1_0	AUGUSTUS	stop_codon	550653	550655	.	+	0	transcript_id "jg475.t1"; gene_id "jg475";
dsimWXD1_0	ALN_BLOCK	exon	551487	554234	.	+	.	transcript_id "jg476.t1"; gene_id "jg476";
dsimWXD1_0	ALN_BLOCK	exon	563876	566694	.	-	.	transcript_id "jg477.t1"; gene_id "jg477";
dsimWXD1_0	ALN_BLOCK	exon	566845	568711	.	-	.	transcript_id "jg477.t1"; gene_id "jg477";
dsimWXD1_0	ALN_BLOCK	exon	573167	576675	.	+	.	transcript_id "jg478.t1"; gene_id "jg478";
dsimWXD1_0	ALN_BLOCK	exon	578171	582184	.	-	.	transcript_id "jg479.t1"; gene_id "jg479";
dsimWXD1_0	ALN_BLOCK	exon	584251	586496	.	+	.	transcript_id "jg480.t1"; gene_id "jg480";
dsimWXD1_0	ALN_BLOCK	exon	587404	588447	.	-	.	transcript_id "jg481.t1"; gene_id "jg481";
dsimWXD1_0	ALN_BLOCK	exon	588919	589408	.	+	.	transcript_id "jg482.t1"; gene_id "jg482";
dsimWXD1_0	ALN_BLOCK	exon	589786	590211	.	-	.	transcript_id "jg483.t1"; gene_id "jg483";
dsimWXD1_0	ALN_BLOCK	exon	590631	591266	.	+	.	transcript_id "jg484.t1"; gene_id "jg484";
dsimWXD1_0	ALN_BLOCK	exon	592363	594182	.	+	.	transcript_id "jg485.t1"; gene_id "jg485";
dsimWXD1_0	ALN_BLOCK	exon	607276	616022	.	+	.	transcript_id "jg486.t1"; gene_id "jg486";
dsimWXD1_0	ALN_BLOCK	exon	617758	619528	.	-	.	transcript_id "jg487.t1"; gene_id "jg487";
dsimWXD1_0	ALN_BLOCK	exon	622030	623160	.	+	.	transcript_id "jg488.t1"; gene_id "jg488";
dsimWXD1_0	ALN_BLOCK	exon	623914	626506	.	+	.	transcript_id "jg489.t1"; gene_id "jg489";
dsimWXD1_0	ALN_BLOCK	exon	628635	633052	.	-	.	transcript_id "jg490.t1"; gene_id "jg490";
dsimWXD1_0	ALN_BLOCK	exon	641048	643715	.	+	.	transcript_id "jg491.t1"; gene_id "jg491";
dsimWXD1_0	ALN_BLOCK	exon	644908	647427	.	-	.	transcript_id "jg492.t1"; gene_id "jg492";
dsimWXD1_0	ALN_BLOCK	exon	705333	709237	.	+	.	transcript_id "jg493.t1"; gene_id "jg493";
dsimWXD1_0	ALN_BLOCK	exon	711058	711537	.	-	.	transcript_id "jg494.t1"; gene_id "jg494";
dsimWXD1_0	ALN_BLOCK	exon	712519	713815	.	-	.	transcript_id "jg495.t1"; gene_id "jg495";
dsimWXD1_0	ALN_BLOCK	exon	714358	716131	.	+	.	transcript_id "jg496.t1"; gene_id "jg496";
dsimWXD1_0	ALN_BLOCK	exon	716594	718512	.	-	.	transcript_id "jg497.t1"; gene_id "jg497";
dsimWXD1_0	ALN_BLOCK	exon	723269	728080	.	-	.	transcript_id "jg498.t1"; gene_id "jg498";
dsimWXD1_0	ALN_BLOCK	exon	728971	729587	.	+	.	transcript_id "jg499.t1"; gene_id "jg499";
dsimWXD1_0	ALN_BLOCK	exon	730062	732458	.	-	.	transcript_id "jg500.t1"; gene_id "jg500";
dsimWXD1_0	ALN_BLOCK	exon	733546	735648	.	+	.	transcript_id "jg501.t1"; gene_id "jg501";
dsimWXD1_0	ALN_BLOCK	exon	735744	737383	.	-	.	transcript_id "jg502.t1"; gene_id "jg502";
dsimWXD1_0	ALN_BLOCK	exon	737763	742015	.	+	.	transcript_id "jg503.t1"; gene_id "jg503";
dsimWXD1_0	ALN_BLOCK	exon	742568	743503	.	-	.	transcript_id "jg504.t1"; gene_id "jg504";
dsimWXD1_0	ALN_BLOCK	exon	744010	744605	.	+	.	transcript_id "jg505.t1"; gene_id "jg505";
dsimWXD1_0	ALN_BLOCK	exon	745234	746057	.	-	.	transcript_id "jg506.t1"; gene_id "jg506";
dsimWXD1_0	ALN_BLOCK	exon	747445	748691	.	+	.	transcript_id "jg507.t1"; gene_id "jg507";
dsimWXD1_0	AUGUSTUS	start_codon	752559	752561	.	+	0	transcript_id "jg508.t1"; gene_id "jg508";
dsimWXD1_0	AUGUSTUS	CDS	752559	752810	0.5	+	0	transcript_id "jg508.t1"; gene_id "jg508";
dsimWXD1_0	AUGUSTUS	exon	752559	752810	.	+	.	transcript_id "jg508.t1"; gene_id "jg508";
dsimWXD1_0	AUGUSTUS	stop_codon	752808	752810	.	+	0	transcript_id "jg508.t1"; gene_id "jg508";
dsimWXD1_0	ALN_BLOCK	exon	753503	757307	.	-	.	transcript_id "jg509.t1"; gene_id "jg509";
dsimWXD1_0	ALN_BLOCK	exon	757500	757811	.	-	.	transcript_id "jg509.t1"; gene_id "jg509";
dsimWXD1_0	ALN_BLOCK	exon	758391	763808	.	-	.	transcript_id "jg509.t1"; gene_id "jg509";
dsimWXD1_0	ALN_BLOCK	exon	772567	772794	.	+	.	transcript_id "jg510.t1"; gene_id "jg510";
dsimWXD1_0	AUGUSTUS	stop_codon	789849	789851	.	-	0	transcript_id "jg511.t1"; gene_id "jg511";
dsimWXD1_0	AUGUSTUS	CDS	789849	790598	1	-	0	transcript_id "jg511.t1"; gene_id "jg511";
dsimWXD1_0	AUGUSTUS	exon	789849	790598	.	-	.	transcript_id "jg511.t1"; gene_id "jg511";
dsimWXD1_0	AUGUSTUS	start_codon	790596	790598	.	-	0	transcript_id "jg511.t1"; gene_id "jg511";
dsimWXD1_0	AUGUSTUS	start_codon	794036	794038	.	+	0	transcript_id "jg512.t1"; gene_id "jg512";
dsimWXD1_0	AUGUSTUS	CDS	794036	794371	0.7	+	0	transcript_id "jg512.t1"; gene_id "jg512";
dsimWXD1_0	AUGUSTUS	exon	794036	794371	.	+	.	transcript_id "jg512.t1"; gene_id "jg512";
dsimWXD1_0	AUGUSTUS	intron	794372	794473	.	+	.	transcript_id "jg512.t1"; gene_id "jg512";
dsimWXD1_0	AUGUSTUS	CDS	794474	794845	0.7	+	0	transcript_id "jg512.t1"; gene_id "jg512";
dsimWXD1_0	AUGUSTUS	exon	794474	794845	.	+	.	transcript_id "jg512.t1"; gene_id "jg512";
dsimWXD1_0	AUGUSTUS	stop_codon	794843	794845	.	+	0	transcript_id "jg512.t1"; gene_id "jg512";
dsimWXD1_0	ALN_BLOCK	exon	810215	826605	.	-	.	transcript_id "jg513.t1"; gene_id "jg513";
dsimWXD1_0	ALN_BLOCK	exon	865934	867841	.	-	.	transcript_id "jg514.t1"; gene_id "jg514";
dsimWXD1_0	ALN_BLOCK	exon	888340	890295	.	+	.	transcript_id "jg515.t1"; gene_id "jg515";
dsimWXD1_0	ALN_BLOCK	exon	897878	900748	.	-	.	transcript_id "jg516.t1"; gene_id "jg516";
dsimWXD1_0	ALN_BLOCK	exon	912952	920780	.	+	.	transcript_id "jg517.t1"; gene_id "jg517";
dsimWXD1_0	AUGUSTUS	start_codon	931812	931814	.	+	0	transcript_id "jg518.t1"; gene_id "jg518";
dsimWXD1_0	AUGUSTUS	CDS	931812	932111	1	+	0	transcript_id "jg518.t1"; gene_id "jg518";
dsimWXD1_0	AUGUSTUS	exon	931812	932111	.	+	.	transcript_id "jg518.t1"; gene_id "jg518";
dsimWXD1_0	AUGUSTUS	stop_codon	932109	932111	.	+	0	transcript_id "jg518.t1"; gene_id "jg518";
dsimWXD1_0	ALN_BLOCK	exon	939618	941149	.	+	.	transcript_id "jg521.t1"; gene_id "jg521";
dsimWXD1_0	ALN_BLOCK	exon	942585	944303	.	+	.	transcript_id "jg522.t1"; gene_id "jg522";
dsimWXD1_0	ALN_BLOCK	exon	944423	948811	.	-	.	transcript_id "jg523.t1"; gene_id "jg523";
dsimWXD1_0	ALN_BLOCK	exon	969254	970028	.	+	.	transcript_id "jg524.t1"; gene_id "jg524";
dsimWXD1_0	ALN_BLOCK	exon	970202	971885	.	+	.	transcript_id "jg525.t1"; gene_id "jg525";
dsimWXD1_0	ALN_BLOCK	exon	972033	974407	.	-	.	transcript_id "jg526.t1"; gene_id "jg526";
dsimWXD1_0	ALN_BLOCK	exon	974659	975552	.	+	.	transcript_id "jg527.t1"; gene_id "jg527";
dsimWXD1_0	ALN_BLOCK	exon	975622	976471	.	-	.	transcript_id "jg528.t1"; gene_id "jg528";
dsimWXD1_0	ALN_BLOCK	exon	977040	977867	.	-	.	transcript_id "jg529.t1"; gene_id "jg529";
dsimWXD1_0	ALN_BLOCK	exon	978594	979484	.	+	.	transcript_id "jg530.t1"; gene_id "jg530";
dsimWXD1_0	ALN_BLOCK	exon	980042	982292	.	+	.	transcript_id "jg531.t1"; gene_id "jg531";
dsimWXD1_0	AUGUSTUS	stop_codon	982952	982954	.	-	0	transcript_id "jg532.t1"; gene_id "jg532";
dsimWXD1_0	AUGUSTUS	CDS	982952	984316	1	-	0	transcript_id "jg532.t1"; gene_id "jg532";
dsimWXD1_0	AUGUSTUS	exon	982952	984316	.	-	.	transcript_id "jg532.t1"; gene_id "jg532";
dsimWXD1_0	AUGUSTUS	start_codon	984314	984316	.	-	0	transcript_id "jg532.t1"; gene_id "jg532";
dsimWXD1_0	ALN_BLOCK	exon	988006	990392	.	+	.	transcript_id "jg533.t1"; gene_id "jg533";
dsimWXD1_0	ALN_BLOCK	exon	992982	995779	.	-	.	transcript_id "jg534.t1"; gene_id "jg534";
dsimWXD1_0	AUGUSTUS	stop_codon	1008229	1008231	.	-	0	transcript_id "jg536.t1"; gene_id "jg536";
dsimWXD1_0	AUGUSTUS	CDS	1008229	1008761	0.52	-	2	transcript_id "jg536.t1"; gene_id "jg536";
dsimWXD1_0	AUGUSTUS	exon	1008229	1008761	.	-	.	transcript_id "jg536.t1"; gene_id "jg536";
dsimWXD1_0	AUGUSTUS	intron	1008762	1009575	.	-	.	transcript_id "jg536.t1"; gene_id "jg536";
dsimWXD1_0	AUGUSTUS	CDS	1009576	1009585	1	-	0	transcript_id "jg536.t1"; gene_id "jg536";
dsimWXD1_0	AUGUSTUS	exon	1009576	1009585	.	-	.	transcript_id "jg536.t1"; gene_id "jg536";
dsimWXD1_0	AUGUSTUS	start_codon	1009583	1009585	.	-	0	transcript_id "jg536.t1"; gene_id "jg536";
dsimWXD1_0	ALN_BLOCK	exon	1009654	1010979	.	-	.	transcript_id "jg535.t1"; gene_id "jg535";
dsimWXD1_0	ALN_BLOCK	exon	1011146	1012573	.	+	.	transcript_id "jg537.t1"; gene_id "jg537";
dsimWXD1_0	ALN_BLOCK	exon	1013793	1014340	.	+	.	transcript_id "jg538.t1"; gene_id "jg538";
dsimWXD1_0	ALN_BLOCK	exon	1018614	1019993	.	+	.	transcript_id "jg539.t1"; gene_id "jg539";
dsimWXD1_0	ALN_BLOCK	exon	1020512	1023255	.	-	.	transcript_id "jg540.t1"; gene_id "jg540";
dsimWXD1_0	ALN_BLOCK	exon	1027157	1028194	.	-	.	transcript_id "jg541.t1"; gene_id "jg541";
dsimWXD1_0	ALN_BLOCK	exon	1029969	1035159	.	+	.	transcript_id "jg542.t1"; gene_id "jg542";
dsimWXD1_0	ALN_BLOCK	exon	1035749	1036577	.	+	.	transcript_id "jg543.t1"; gene_id "jg543";
dsimWXD1_0	ALN_BLOCK	exon	1036684	1043394	.	-	.	transcript_id "jg544.t1"; gene_id "jg544";
dsimWXD1_0	ALN_BLOCK	exon	1064498	1066934	.	+	.	transcript_id "jg545.t1"; gene_id "jg545";
dsimWXD1_0	AUGUSTUS	start_codon	1071830	1071832	.	+	0	transcript_id "jg546.t1"; gene_id "jg546";
dsimWXD1_0	AUGUSTUS	CDS	1071830	1072399	0.67	+	0	transcript_id "jg546.t1"; gene_id "jg546";
dsimWXD1_0	AUGUSTUS	exon	1071830	1072399	.	+	.	transcript_id "jg546.t1"; gene_id "jg546";
dsimWXD1_0	AUGUSTUS	stop_codon	1072397	1072399	.	+	0	transcript_id "jg546.t1"; gene_id "jg546";
dsimWXD1_0	ALN_BLOCK	exon	1081140	1084664	.	+	.	transcript_id "jg547.t1"; gene_id "jg547";
dsimWXD1_0	ALN_BLOCK	exon	1117095	1122081	.	+	.	transcript_id "jg548.t1"; gene_id "jg548";
dsimWXD1_0	ALN_BLOCK	exon	1122357	1122413	.	+	.	transcript_id "jg548.t1"; gene_id "jg548";
dsimWXD1_0	ALN_BLOCK	exon	1122596	1124050	.	+	.	transcript_id "jg548.t1"; gene_id "jg548";
dsimWXD1_0	ALN_BLOCK	exon	1163621	1169051	.	-	.	transcript_id "jg550.t1"; gene_id "jg550";
dsimWXD1_0	AUGUSTUS	start_codon	1174070	1174072	.	+	0	transcript_id "jg551.t1"; gene_id "jg551";
dsimWXD1_0	AUGUSTUS	CDS	1174070	1174504	1	+	0	transcript_id "jg551.t1"; gene_id "jg551";
dsimWXD1_0	AUGUSTUS	exon	1174070	1174504	.	+	.	transcript_id "jg551.t1"; gene_id "jg551";
dsimWXD1_0	AUGUSTUS	stop_codon	1174502	1174504	.	+	0	transcript_id "jg551.t1"; gene_id "jg551";
dsimWXD1_0	AUGUSTUS	stop_codon	1176298	1176300	.	-	0	transcript_id "jg552.t1"; gene_id "jg552";
dsimWXD1_0	AUGUSTUS	CDS	1176298	1176846	1	-	0	transcript_id "jg552.t1"; gene_id "jg552";
dsimWXD1_0	AUGUSTUS	exon	1176298	1176846	.	-	.	transcript_id "jg552.t1"; gene_id "jg552";
dsimWXD1_0	AUGUSTUS	start_codon	1176844	1176846	.	-	0	transcript_id "jg552.t1"; gene_id "jg552";
dsimWXD1_0	AUGUSTUS	stop_codon	1182293	1182295	.	-	0	transcript_id "jg553.t2"; gene_id "jg553";
dsimWXD1_0	AUGUSTUS	CDS	1182293	1182441	0.39	-	2	transcript_id "jg553.t2"; gene_id "jg553";
dsimWXD1_0	AUGUSTUS	exon	1182293	1182441	.	-	.	transcript_id "jg553.t2"; gene_id "jg553";
dsimWXD1_0	AUGUSTUS	intron	1182442	1183815	.	-	.	transcript_id "jg553.t2"; gene_id "jg553";
dsimWXD1_0	AUGUSTUS	stop_codon	1183287	1183289	.	-	0	transcript_id "jg553.t1"; gene_id "jg553";
dsimWXD1_0	AUGUSTUS	CDS	1183287	1183363	0.59	-	2	transcript_id "jg553.t1"; gene_id "jg553";
dsimWXD1_0	AUGUSTUS	exon	1183287	1183363	.	-	.	transcript_id "jg553.t1"; gene_id "jg553";
dsimWXD1_0	AUGUSTUS	intron	1183364	1183815	.	-	.	transcript_id "jg553.t1"; gene_id "jg553";
dsimWXD1_0	AUGUSTUS	CDS	1183816	1184305	1	-	0	transcript_id "jg553.t2"; gene_id "jg553";
dsimWXD1_0	AUGUSTUS	exon	1183816	1184305	.	-	.	transcript_id "jg553.t2"; gene_id "jg553";
dsimWXD1_0	AUGUSTUS	CDS	1183816	1184305	1	-	0	transcript_id "jg553.t1"; gene_id "jg553";
dsimWXD1_0	AUGUSTUS	exon	1183816	1184305	.	-	.	transcript_id "jg553.t1"; gene_id "jg553";
dsimWXD1_0	AUGUSTUS	start_codon	1184303	1184305	.	-	0	transcript_id "jg553.t2"; gene_id "jg553";
dsimWXD1_0	AUGUSTUS	start_codon	1184303	1184305	.	-	0	transcript_id "jg553.t1"; gene_id "jg553";
dsimWXD1_0	ALN_BLOCK	exon	1187616	1188632	.	+	.	transcript_id "jg554.t1"; gene_id "jg554";
dsimWXD1_0	AUGUSTUS	stop_codon	1193467	1193469	.	-	0	transcript_id "jg555.t1"; gene_id "jg555";
dsimWXD1_0	AUGUSTUS	CDS	1193467	1193609	0.68	-	2	transcript_id "jg555.t1"; gene_id "jg555";
dsimWXD1_0	AUGUSTUS	exon	1193467	1193609	.	-	.	transcript_id "jg555.t1"; gene_id "jg555";
dsimWXD1_0	AUGUSTUS	intron	1193610	1195990	.	-	.	transcript_id "jg555.t1"; gene_id "jg555";
dsimWXD1_0	AUGUSTUS	CDS	1195991	1196066	0.49	-	0	transcript_id "jg555.t1"; gene_id "jg555";
dsimWXD1_0	AUGUSTUS	exon	1195991	1196066	.	-	.	transcript_id "jg555.t1"; gene_id "jg555";
dsimWXD1_0	AUGUSTUS	start_codon	1196064	1196066	.	-	0	transcript_id "jg555.t1"; gene_id "jg555";
dsimWXD1_0	ALN_BLOCK	exon	1207423	1217489	.	-	.	transcript_id "jg556.t1"; gene_id "jg556";
dsimWXD1_0	ALN_BLOCK	exon	1233335	1236031	.	+	.	transcript_id "jg557.t1"; gene_id "jg557";
dsimWXD1_0	ALN_BLOCK	exon	1236567	1238208	.	+	.	transcript_id "jg558.t1"; gene_id "jg558";
dsimWXD1_0	ALN_BLOCK	exon	1239392	1243660	.	-	.	transcript_id "jg559.t1"; gene_id "jg559";
dsimWXD1_0	ALN_BLOCK	exon	1258723	1263227	.	-	.	transcript_id "jg561.t1"; gene_id "jg561";
dsimWXD1_0	ALN_BLOCK	exon	1263730	1267619	.	+	.	transcript_id "jg562.t1"; gene_id "jg562";
dsimWXD1_0	ALN_BLOCK	exon	1267945	1268908	.	+	.	transcript_id "jg563.t1"; gene_id "jg563";
dsimWXD1_0	ALN_BLOCK	exon	1270676	1272438	.	-	.	transcript_id "jg564.t1"; gene_id "jg564";
dsimWXD1_0	AUGUSTUS	stop_codon	1280828	1280830	.	-	0	transcript_id "jg565.t1"; gene_id "jg565";
dsimWXD1_0	AUGUSTUS	CDS	1280828	1280943	0.58	-	2	transcript_id "jg565.t1"; gene_id "jg565";
dsimWXD1_0	AUGUSTUS	exon	1280828	1280943	.	-	.	transcript_id "jg565.t1"; gene_id "jg565";
dsimWXD1_0	AUGUSTUS	intron	1280944	1282719	.	-	.	transcript_id "jg565.t1"; gene_id "jg565";
dsimWXD1_0	AUGUSTUS	CDS	1282720	1282939	0.49	-	0	transcript_id "jg565.t1"; gene_id "jg565";
dsimWXD1_0	AUGUSTUS	exon	1282720	1282939	.	-	.	transcript_id "jg565.t1"; gene_id "jg565";
dsimWXD1_0	AUGUSTUS	start_codon	1282937	1282939	.	-	0	transcript_id "jg565.t1"; gene_id "jg565";
dsimWXD1_0	ALN_BLOCK	exon	1284083	1286547	.	+	.	transcript_id "jg566.t1"; gene_id "jg566";
dsimWXD1_0	ALN_BLOCK	exon	1287082	1288668	.	-	.	transcript_id "jg567.t1"; gene_id "jg567";
dsimWXD1_0	ALN_BLOCK	exon	1289456	1294316	.	+	.	transcript_id "jg568.t1"; gene_id "jg568";
dsimWXD1_0	ALN_BLOCK	exon	1297835	1301480	.	+	.	transcript_id "jg569.t1"; gene_id "jg569";
dsimWXD1_0	ALN_BLOCK	exon	1302246	1303757	.	+	.	transcript_id "jg570.t1"; gene_id "jg570";
dsimWXD1_0	ALN_BLOCK	exon	1303883	1305016	.	-	.	transcript_id "jg571.t1"; gene_id "jg571";
dsimWXD1_0	ALN_BLOCK	exon	1305225	1305773	.	+	.	transcript_id "jg572.t1"; gene_id "jg572";
dsimWXD1_0	ALN_BLOCK	exon	1306386	1310352	.	-	.	transcript_id "jg573.t1"; gene_id "jg573";
dsimWXD1_0	ALN_BLOCK	exon	1313291	1314454	.	+	.	transcript_id "jg574.t1"; gene_id "jg574";
dsimWXD1_0	ALN_BLOCK	exon	1314803	1317492	.	-	.	transcript_id "jg575.t1"; gene_id "jg575";
dsimWXD1_0	AUGUSTUS	stop_codon	1317519	1317521	.	-	0	transcript_id "jg576.t1"; gene_id "jg576";
dsimWXD1_0	AUGUSTUS	CDS	1317519	1317553	1	-	2	transcript_id "jg576.t1"; gene_id "jg576";
dsimWXD1_0	AUGUSTUS	exon	1317519	1317553	.	-	.	transcript_id "jg576.t1"; gene_id "jg576";
dsimWXD1_0	AUGUSTUS	intron	1317554	1318174	.	-	.	transcript_id "jg576.t1"; gene_id "jg576";
dsimWXD1_0	AUGUSTUS	CDS	1318175	1318289	0.85	-	0	transcript_id "jg576.t1"; gene_id "jg576";
dsimWXD1_0	AUGUSTUS	exon	1318175	1318289	.	-	.	transcript_id "jg576.t1"; gene_id "jg576";
dsimWXD1_0	AUGUSTUS	intron	1318290	1321727	.	-	.	transcript_id "jg576.t1"; gene_id "jg576";
dsimWXD1_0	AUGUSTUS	CDS	1321728	1321826	0.33	-	0	transcript_id "jg576.t1"; gene_id "jg576";
dsimWXD1_0	AUGUSTUS	exon	1321728	1321826	.	-	.	transcript_id "jg576.t1"; gene_id "jg576";
dsimWXD1_0	AUGUSTUS	start_codon	1321824	1321826	.	-	0	transcript_id "jg576.t1"; gene_id "jg576";
dsimWXD1_0	ALN_BLOCK	exon	1326040	1327861	.	+	.	transcript_id "jg577.t1"; gene_id "jg577";
dsimWXD1_0	ALN_BLOCK	exon	1328073	1328672	.	+	.	transcript_id "jg578.t1"; gene_id "jg578";
dsimWXD1_0	ALN_BLOCK	exon	1328755	1331300	.	-	.	transcript_id "jg579.t1"; gene_id "jg579";
dsimWXD1_0	AUGUSTUS	start_codon	1331781	1331783	.	+	0	transcript_id "jg580.t1"; gene_id "jg580";
dsimWXD1_0	AUGUSTUS	CDS	1331781	1331868	0.84	+	0	transcript_id "jg580.t1"; gene_id "jg580";
dsimWXD1_0	AUGUSTUS	exon	1331781	1331868	.	+	.	transcript_id "jg580.t1"; gene_id "jg580";
dsimWXD1_0	AUGUSTUS	intron	1331869	1331922	.	+	.	transcript_id "jg580.t1"; gene_id "jg580";
dsimWXD1_0	AUGUSTUS	CDS	1331923	1332057	1	+	2	transcript_id "jg580.t1"; gene_id "jg580";
dsimWXD1_0	AUGUSTUS	exon	1331923	1332057	.	+	.	transcript_id "jg580.t1"; gene_id "jg580";
dsimWXD1_0	AUGUSTUS	intron	1332058	1332113	.	+	.	transcript_id "jg580.t1"; gene_id "jg580";
dsimWXD1_0	AUGUSTUS	CDS	1332114	1332265	1	+	2	transcript_id "jg580.t1"; gene_id "jg580";
dsimWXD1_0	AUGUSTUS	exon	1332114	1332265	.	+	.	transcript_id "jg580.t1"; gene_id "jg580";
dsimWXD1_0	AUGUSTUS	stop_codon	1332263	1332265	.	+	0	transcript_id "jg580.t1"; gene_id "jg580";
dsimWXD1_0	ALN_BLOCK	exon	1332293	1334130	.	-	.	transcript_id "jg581.t1"; gene_id "jg581";
dsimWXD1_0	ALN_BLOCK	exon	1334709	1338872	.	+	.	transcript_id "jg582.t1"; gene_id "jg582";
dsimWXD1_0	ALN_BLOCK	exon	1339446	1343780	.	+	.	transcript_id "jg583.t1"; gene_id "jg583";
dsimWXD1_0	ALN_BLOCK	exon	1343987	1345413	.	-	.	transcript_id "jg584.t1"; gene_id "jg584";
dsimWXD1_0	ALN_BLOCK	exon	1345657	1347009	.	+	.	transcript_id "jg585.t1"; gene_id "jg585";
dsimWXD1_0	AUGUSTUS	start_codon	1347559	1347561	.	+	0	transcript_id "jg586.t1"; gene_id "jg586";
dsimWXD1_0	AUGUSTUS	CDS	1347559	1347960	0.38	+	0	transcript_id "jg586.t1"; gene_id "jg586";
dsimWXD1_0	AUGUSTUS	exon	1347559	1347960	.	+	.	transcript_id "jg586.t1"; gene_id "jg586";
dsimWXD1_0	AUGUSTUS	intron	1347961	1352766	.	+	.	transcript_id "jg586.t1"; gene_id "jg586";
dsimWXD1_0	AUGUSTUS	CDS	1352767	1352775	0.39	+	0	transcript_id "jg586.t1"; gene_id "jg586";
dsimWXD1_0	AUGUSTUS	exon	1352767	1352775	.	+	.	transcript_id "jg586.t1"; gene_id "jg586";
dsimWXD1_0	AUGUSTUS	intron	1352776	1352867	.	+	.	transcript_id "jg586.t1"; gene_id "jg586";
dsimWXD1_0	AUGUSTUS	CDS	1352868	1352905	0.38	+	0	transcript_id "jg586.t1"; gene_id "jg586";
dsimWXD1_0	AUGUSTUS	exon	1352868	1352905	.	+	.	transcript_id "jg586.t1"; gene_id "jg586";
dsimWXD1_0	AUGUSTUS	intron	1352906	1352971	.	+	.	transcript_id "jg586.t1"; gene_id "jg586";
dsimWXD1_0	AUGUSTUS	CDS	1352972	1352978	1	+	1	transcript_id "jg586.t1"; gene_id "jg586";
dsimWXD1_0	AUGUSTUS	exon	1352972	1352978	.	+	.	transcript_id "jg586.t1"; gene_id "jg586";
dsimWXD1_0	AUGUSTUS	stop_codon	1352976	1352978	.	+	0	transcript_id "jg586.t1"; gene_id "jg586";
dsimWXD1_0	ALN_BLOCK	exon	1353057	1357731	.	+	.	transcript_id "jg587.t1"; gene_id "jg587";
dsimWXD1_0	AUGUSTUS	stop_codon	1359829	1359831	.	-	0	transcript_id "jg588.t1"; gene_id "jg588";
dsimWXD1_0	AUGUSTUS	CDS	1359829	1360401	1	-	0	transcript_id "jg588.t1"; gene_id "jg588";
dsimWXD1_0	AUGUSTUS	exon	1359829	1360401	.	-	.	transcript_id "jg588.t1"; gene_id "jg588";
dsimWXD1_0	AUGUSTUS	start_codon	1360399	1360401	.	-	0	transcript_id "jg588.t1"; gene_id "jg588";
dsimWXD1_0	ALN_BLOCK	exon	1365587	1366259	.	+	.	transcript_id "jg591.t1"; gene_id "jg591";
dsimWXD1_0	ALN_BLOCK	exon	1380403	1383225	.	+	.	transcript_id "jg592.t1"; gene_id "jg592";
dsimWXD1_0	ALN_BLOCK	exon	1393829	1395931	.	+	.	transcript_id "jg593.t1"; gene_id "jg593";
dsimWXD1_0	ALN_BLOCK	exon	1410547	1436921	.	+	.	transcript_id "jg594.t1"; gene_id "jg594";
dsimWXD1_0	ALN_BLOCK	exon	1437090	1447144	.	+	.	transcript_id "jg594.t1"; gene_id "jg594";
dsimWXD1_0	ALN_BLOCK	exon	1481097	1481784	.	+	.	transcript_id "jg596.t1"; gene_id "jg596";
dsimWXD1_0	ALN_BLOCK	exon	1486188	1486682	.	+	.	transcript_id "jg597.t1"; gene_id "jg597";
dsimWXD1_0	AUGUSTUS	start_codon	1496457	1496459	.	+	0	transcript_id "jg598.t1"; gene_id "jg598";
dsimWXD1_0	AUGUSTUS	CDS	1496457	1496726	1	+	0	transcript_id "jg598.t1"; gene_id "jg598";
dsimWXD1_0	AUGUSTUS	exon	1496457	1496726	.	+	.	transcript_id "jg598.t1"; gene_id "jg598";
dsimWXD1_0	AUGUSTUS	stop_codon	1496724	1496726	.	+	0	transcript_id "jg598.t1"; gene_id "jg598";
dsimWXD1_0	ALN_BLOCK	exon	1503700	1504655	.	-	.	transcript_id "jg599.t1"; gene_id "jg599";
dsimWXD1_0	ALN_BLOCK	exon	1504880	1504917	.	-	.	transcript_id "jg600.t1"; gene_id "jg600";
dsimWXD1_0	ALN_BLOCK	exon	1505106	1505843	.	-	.	transcript_id "jg600.t1"; gene_id "jg600";
dsimWXD1_0	ALN_BLOCK	exon	1506019	1506729	.	-	.	transcript_id "jg601.t1"; gene_id "jg601";
dsimWXD1_0	ALN_BLOCK	exon	1506812	1507601	.	-	.	transcript_id "jg602.t1"; gene_id "jg602";
dsimWXD1_0	AUGUSTUS	stop_codon	1510806	1510808	.	-	0	transcript_id "jg603.t2"; gene_id "jg603";
dsimWXD1_0	AUGUSTUS	CDS	1510806	1510945	1	-	2	transcript_id "jg603.t2"; gene_id "jg603";
dsimWXD1_0	AUGUSTUS	exon	1510806	1510945	.	-	.	transcript_id "jg603.t2"; gene_id "jg603";
dsimWXD1_0	AUGUSTUS	stop_codon	1510806	1510808	.	-	0	transcript_id "jg603.t1"; gene_id "jg603";
dsimWXD1_0	AUGUSTUS	CDS	1510806	1510945	1	-	2	transcript_id "jg603.t1"; gene_id "jg603";
dsimWXD1_0	AUGUSTUS	exon	1510806	1510945	.	-	.	transcript_id "jg603.t1"; gene_id "jg603";
dsimWXD1_0	AUGUSTUS	intron	1510946	1511005	.	-	.	transcript_id "jg603.t2"; gene_id "jg603";
dsimWXD1_0	AUGUSTUS	intron	1510946	1511005	.	-	.	transcript_id "jg603.t1"; gene_id "jg603";
dsimWXD1_0	AUGUSTUS	CDS	1511006	1511104	1	-	2	transcript_id "jg603.t2"; gene_id "jg603";
dsimWXD1_0	AUGUSTUS	exon	1511006	1511104	.	-	.	transcript_id "jg603.t2"; gene_id "jg603";
dsimWXD1_0	AUGUSTUS	CDS	1511006	1511104	1	-	2	transcript_id "jg603.t1"; gene_id "jg603";
dsimWXD1_0	AUGUSTUS	exon	1511006	1511104	.	-	.	transcript_id "jg603.t1"; gene_id "jg603";
dsimWXD1_0	AUGUSTUS	intron	1511105	1511174	.	-	.	transcript_id "jg603.t2"; gene_id "jg603";
dsimWXD1_0	AUGUSTUS	intron	1511105	1511168	.	-	.	transcript_id "jg603.t1"; gene_id "jg603";
dsimWXD1_0	AUGUSTUS	CDS	1511169	1511254	1	-	1	transcript_id "jg603.t1"; gene_id "jg603";
dsimWXD1_0	AUGUSTUS	exon	1511169	1511254	.	-	.	transcript_id "jg603.t1"; gene_id "jg603";
dsimWXD1_0	AUGUSTUS	CDS	1511175	1511254	1	-	1	transcript_id "jg603.t2"; gene_id "jg603";
dsimWXD1_0	AUGUSTUS	exon	1511175	1511254	.	-	.	transcript_id "jg603.t2"; gene_id "jg603";
dsimWXD1_0	AUGUSTUS	intron	1511255	1511303	.	-	.	transcript_id "jg603.t2"; gene_id "jg603";
dsimWXD1_0	AUGUSTUS	intron	1511255	1511303	.	-	.	transcript_id "jg603.t1"; gene_id "jg603";
dsimWXD1_0	AUGUSTUS	CDS	1511304	1511534	1	-	1	transcript_id "jg603.t2"; gene_id "jg603";
dsimWXD1_0	AUGUSTUS	exon	1511304	1511534	.	-	.	transcript_id "jg603.t2"; gene_id "jg603";
dsimWXD1_0	AUGUSTUS	CDS	1511304	1511534	1	-	1	transcript_id "jg603.t1"; gene_id "jg603";
dsimWXD1_0	AUGUSTUS	exon	1511304	1511534	.	-	.	transcript_id "jg603.t1"; gene_id "jg603";
dsimWXD1_0	AUGUSTUS	intron	1511535	1511597	.	-	.	transcript_id "jg603.t2"; gene_id "jg603";
dsimWXD1_0	AUGUSTUS	intron	1511535	1511597	.	-	.	transcript_id "jg603.t1"; gene_id "jg603";
dsimWXD1_0	AUGUSTUS	CDS	1511598	1511620	1	-	0	transcript_id "jg603.t2"; gene_id "jg603";
dsimWXD1_0	AUGUSTUS	exon	1511598	1511620	.	-	.	transcript_id "jg603.t2"; gene_id "jg603";
dsimWXD1_0	AUGUSTUS	CDS	1511598	1511620	1	-	0	transcript_id "jg603.t1"; gene_id "jg603";
dsimWXD1_0	AUGUSTUS	exon	1511598	1511620	.	-	.	transcript_id "jg603.t1"; gene_id "jg603";
dsimWXD1_0	AUGUSTUS	start_codon	1511618	1511620	.	-	0	transcript_id "jg603.t2"; gene_id "jg603";
dsimWXD1_0	AUGUSTUS	start_codon	1511618	1511620	.	-	0	transcript_id "jg603.t1"; gene_id "jg603";
dsimWXD1_0	ALN_BLOCK	exon	1511956	1513456	.	-	.	transcript_id "jg604.t1"; gene_id "jg604";
dsimWXD1_0	ALN_BLOCK	exon	1519943	1520671	.	+	.	transcript_id "jg605.t1"; gene_id "jg605";
dsimWXD1_0	ALN_BLOCK	exon	1533392	1571468	.	-	.	transcript_id "jg606.t1"; gene_id "jg606";
dsimWXD1_0	ALN_BLOCK	exon	1643462	1644721	.	+	.	transcript_id "jg607.t1"; gene_id "jg607";
dsimWXD1_0	ALN_BLOCK	exon	1645284	1646501	.	+	.	transcript_id "jg608.t1"; gene_id "jg608";
dsimWXD1_0	ALN_BLOCK	exon	1646879	1648082	.	+	.	transcript_id "jg609.t1"; gene_id "jg609";
dsimWXD1_0	ALN_BLOCK	exon	1648360	1649541	.	+	.	transcript_id "jg610.t1"; gene_id "jg610";
dsimWXD1_0	ALN_BLOCK	exon	1649816	1651334	.	-	.	transcript_id "jg611.t1"; gene_id "jg611";
dsimWXD1_0	ALN_BLOCK	exon	1652104	1653679	.	-	.	transcript_id "jg612.t1"; gene_id "jg612";
dsimWXD1_0	AUGUSTUS	stop_codon	1661212	1661214	.	-	0	transcript_id "jg613.t1"; gene_id "jg613";
dsimWXD1_0	AUGUSTUS	CDS	1661212	1661401	0.88	-	1	transcript_id "jg613.t1"; gene_id "jg613";
dsimWXD1_0	AUGUSTUS	exon	1661212	1661401	.	-	.	transcript_id "jg613.t1"; gene_id "jg613";
dsimWXD1_0	AUGUSTUS	intron	1661402	1662192	.	-	.	transcript_id "jg613.t1"; gene_id "jg613";
dsimWXD1_0	AUGUSTUS	CDS	1662193	1662362	0.88	-	0	transcript_id "jg613.t1"; gene_id "jg613";
dsimWXD1_0	AUGUSTUS	exon	1662193	1662362	.	-	.	transcript_id "jg613.t1"; gene_id "jg613";
dsimWXD1_0	AUGUSTUS	start_codon	1662360	1662362	.	-	0	transcript_id "jg613.t1"; gene_id "jg613";
dsimWXD1_0	AUGUSTUS	start_codon	1662794	1662796	.	+	0	transcript_id "jg614.t1"; gene_id "jg614";
dsimWXD1_0	AUGUSTUS	CDS	1662794	1663153	0.93	+	0	transcript_id "jg614.t1"; gene_id "jg614";
dsimWXD1_0	AUGUSTUS	exon	1662794	1663153	.	+	.	transcript_id "jg614.t1"; gene_id "jg614";
dsimWXD1_0	AUGUSTUS	stop_codon	1663151	1663153	.	+	0	transcript_id "jg614.t1"; gene_id "jg614";
dsimWXD1_0	ALN_BLOCK	exon	1668791	1669120	.	-	.	transcript_id "jg615.t1"; gene_id "jg615";
dsimWXD1_0	ALN_BLOCK	exon	1671783	1673161	.	+	.	transcript_id "jg616.t1"; gene_id "jg616";
dsimWXD1_0	AUGUSTUS	start_codon	1673940	1673942	.	+	0	transcript_id "jg617.t1"; gene_id "jg617";
dsimWXD1_0	AUGUSTUS	CDS	1673940	1674067	1	+	0	transcript_id "jg617.t1"; gene_id "jg617";
dsimWXD1_0	AUGUSTUS	exon	1673940	1674067	.	+	.	transcript_id "jg617.t1"; gene_id "jg617";
dsimWXD1_0	AUGUSTUS	intron	1674068	1674127	.	+	.	transcript_id "jg617.t1"; gene_id "jg617";
dsimWXD1_0	AUGUSTUS	CDS	1674128	1674766	1	+	1	transcript_id "jg617.t1"; gene_id "jg617";
dsimWXD1_0	AUGUSTUS	exon	1674128	1674766	.	+	.	transcript_id "jg617.t1"; gene_id "jg617";
dsimWXD1_0	AUGUSTUS	intron	1674767	1674856	.	+	.	transcript_id "jg617.t1"; gene_id "jg617";
dsimWXD1_0	AUGUSTUS	CDS	1674857	1675214	1	+	1	transcript_id "jg617.t1"; gene_id "jg617";
dsimWXD1_0	AUGUSTUS	exon	1674857	1675214	.	+	.	transcript_id "jg617.t1"; gene_id "jg617";
dsimWXD1_0	AUGUSTUS	intron	1675215	1675273	.	+	.	transcript_id "jg617.t1"; gene_id "jg617";
dsimWXD1_0	AUGUSTUS	CDS	1675274	1675342	1	+	0	transcript_id "jg617.t1"; gene_id "jg617";
dsimWXD1_0	AUGUSTUS	exon	1675274	1675342	.	+	.	transcript_id "jg617.t1"; gene_id "jg617";
dsimWXD1_0	AUGUSTUS	stop_codon	1675340	1675342	.	+	0	transcript_id "jg617.t1"; gene_id "jg617";
dsimWXD1_0	ALN_BLOCK	exon	1733096	1735134	.	-	.	transcript_id "jg618.t1"; gene_id "jg618";
dsimWXD1_0	ALN_BLOCK	exon	1743036	1744358	.	-	.	transcript_id "jg619.t1"; gene_id "jg619";
dsimWXD1_0	ALN_BLOCK	exon	1748601	1754520	.	+	.	transcript_id "jg620.t1"; gene_id "jg620";
dsimWXD1_0	ALN_BLOCK	exon	1757449	1759034	.	-	.	transcript_id "jg621.t1"; gene_id "jg621";
dsimWXD1_0	ALN_BLOCK	exon	1759688	1760372	.	+	.	transcript_id "jg622.t1"; gene_id "jg622";
dsimWXD1_0	ALN_BLOCK	exon	1760728	1762104	.	-	.	transcript_id "jg623.t1"; gene_id "jg623";
dsimWXD1_0	ALN_BLOCK	exon	1835551	1841036	.	+	.	transcript_id "jg624.t1"; gene_id "jg624";
dsimWXD1_0	ALN_BLOCK	exon	1841070	1841741	.	+	.	transcript_id "jg625.t1"; gene_id "jg625";
dsimWXD1_0	ALN_BLOCK	exon	1849819	1850917	.	+	.	transcript_id "jg626.t1"; gene_id "jg626";
dsimWXD1_0	ALN_BLOCK	exon	1852522	1855075	.	-	.	transcript_id "jg627.t1"; gene_id "jg627";
dsimWXD1_0	ALN_BLOCK	exon	1855286	1856040	.	+	.	transcript_id "jg628.t1"; gene_id "jg628";
dsimWXD1_0	ALN_BLOCK	exon	1856236	1859299	.	-	.	transcript_id "jg629.t1"; gene_id "jg629";
dsimWXD1_0	ALN_BLOCK	exon	1859475	1860144	.	-	.	transcript_id "jg629.t1"; gene_id "jg629";
dsimWXD1_0	ALN_BLOCK	exon	1861676	1865029	.	-	.	transcript_id "jg630.t1"; gene_id "jg630";
dsimWXD1_0	ALN_BLOCK	exon	1865282	1868536	.	-	.	transcript_id "jg630.t1"; gene_id "jg630";
dsimWXD1_0	ALN_BLOCK	exon	1869934	1871399	.	-	.	transcript_id "jg631.t1"; gene_id "jg631";
dsimWXD1_0	ALN_BLOCK	exon	1873418	1874116	.	+	.	transcript_id "jg632.t1"; gene_id "jg632";
dsimWXD1_0	ALN_BLOCK	exon	1874569	1875534	.	+	.	transcript_id "jg633.t1"; gene_id "jg633";
dsimWXD1_0	ALN_BLOCK	exon	1875996	1876854	.	-	.	transcript_id "jg634.t1"; gene_id "jg634";
dsimWXD1_0	ALN_BLOCK	exon	1886247	1894737	.	+	.	transcript_id "jg635.t1"; gene_id "jg635";
dsimWXD1_0	ALN_BLOCK	exon	1895512	1896666	.	-	.	transcript_id "jg636.t1"; gene_id "jg636";
dsimWXD1_0	ALN_BLOCK	exon	1897030	1897416	.	+	.	transcript_id "jg637.t1"; gene_id "jg637";
dsimWXD1_0	AUGUSTUS	stop_codon	1899906	1899908	.	-	0	transcript_id "jg638.t1"; gene_id "jg638";
dsimWXD1_0	AUGUSTUS	CDS	1899906	1900058	1	-	0	transcript_id "jg638.t1"; gene_id "jg638";
dsimWXD1_0	AUGUSTUS	exon	1899906	1900058	.	-	.	transcript_id "jg638.t1"; gene_id "jg638";
dsimWXD1_0	AUGUSTUS	intron	1900059	1900112	.	-	.	transcript_id "jg638.t1"; gene_id "jg638";
dsimWXD1_0	AUGUSTUS	CDS	1900113	1901090	1	-	0	transcript_id "jg638.t1"; gene_id "jg638";
dsimWXD1_0	AUGUSTUS	exon	1900113	1901090	.	-	.	transcript_id "jg638.t1"; gene_id "jg638";
dsimWXD1_0	AUGUSTUS	start_codon	1901088	1901090	.	-	0	transcript_id "jg638.t1"; gene_id "jg638";
dsimWXD1_0	AUGUSTUS	stop_codon	1903070	1903072	.	-	0	transcript_id "jg639.t1"; gene_id "jg639";
dsimWXD1_0	AUGUSTUS	CDS	1903070	1903330	1	-	0	transcript_id "jg639.t1"; gene_id "jg639";
dsimWXD1_0	AUGUSTUS	exon	1903070	1903330	.	-	.	transcript_id "jg639.t1"; gene_id "jg639";
dsimWXD1_0	AUGUSTUS	intron	1903331	1903589	.	-	.	transcript_id "jg639.t1"; gene_id "jg639";
dsimWXD1_0	AUGUSTUS	CDS	1903590	1903709	1	-	0	transcript_id "jg639.t1"; gene_id "jg639";
dsimWXD1_0	AUGUSTUS	exon	1903590	1903709	.	-	.	transcript_id "jg639.t1"; gene_id "jg639";
dsimWXD1_0	AUGUSTUS	start_codon	1903707	1903709	.	-	0	transcript_id "jg639.t1"; gene_id "jg639";
dsimWXD1_0	ALN_BLOCK	exon	1927259	1928504	.	+	.	transcript_id "jg640.t1"; gene_id "jg640";
dsimWXD1_0	AUGUSTUS	start_codon	1931792	1931794	.	+	0	transcript_id "jg641.t1"; gene_id "jg641";
dsimWXD1_0	AUGUSTUS	CDS	1931792	1932802	0.99	+	0	transcript_id "jg641.t1"; gene_id "jg641";
dsimWXD1_0	AUGUSTUS	exon	1931792	1932802	.	+	.	transcript_id "jg641.t1"; gene_id "jg641";
dsimWXD1_0	AUGUSTUS	intron	1932803	1932860	.	+	.	transcript_id "jg641.t1"; gene_id "jg641";
dsimWXD1_0	AUGUSTUS	CDS	1932861	1933013	1	+	0	transcript_id "jg641.t1"; gene_id "jg641";
dsimWXD1_0	AUGUSTUS	exon	1932861	1933013	.	+	.	transcript_id "jg641.t1"; gene_id "jg641";
dsimWXD1_0	AUGUSTUS	stop_codon	1933011	1933013	.	+	0	transcript_id "jg641.t1"; gene_id "jg641";
dsimWXD1_0	ALN_BLOCK	exon	1937011	1938235	.	-	.	transcript_id "jg642.t1"; gene_id "jg642";
dsimWXD1_0	ALN_BLOCK	exon	1960783	1962804	.	-	.	transcript_id "jg643.t1"; gene_id "jg643";
dsimWXD1_0	ALN_BLOCK	exon	1963981	1965642	.	-	.	transcript_id "jg644.t1"; gene_id "jg644";
dsimWXD1_0	AUGUSTUS	stop_codon	1966736	1966738	.	-	0	transcript_id "jg645.t1"; gene_id "jg645";
dsimWXD1_0	AUGUSTUS	CDS	1966736	1967051	1	-	1	transcript_id "jg645.t1"; gene_id "jg645";
dsimWXD1_0	AUGUSTUS	exon	1966736	1967051	.	-	.	transcript_id "jg645.t1"; gene_id "jg645";
dsimWXD1_0	AUGUSTUS	intron	1967052	1967108	.	-	.	transcript_id "jg645.t1"; gene_id "jg645";
dsimWXD1_0	AUGUSTUS	CDS	1967109	1967480	1	-	1	transcript_id "jg645.t1"; gene_id "jg645";
dsimWXD1_0	AUGUSTUS	exon	1967109	1967480	.	-	.	transcript_id "jg645.t1"; gene_id "jg645";
dsimWXD1_0	AUGUSTUS	intron	1967481	1967532	.	-	.	transcript_id "jg645.t1"; gene_id "jg645";
dsimWXD1_0	AUGUSTUS	CDS	1967533	1968248	1	-	0	transcript_id "jg645.t1"; gene_id "jg645";
dsimWXD1_0	AUGUSTUS	exon	1967533	1968248	.	-	.	transcript_id "jg645.t1"; gene_id "jg645";
dsimWXD1_0	AUGUSTUS	intron	1968249	1968327	.	-	.	transcript_id "jg645.t1"; gene_id "jg645";
dsimWXD1_0	AUGUSTUS	CDS	1968328	1968396	0.84	-	0	transcript_id "jg645.t1"; gene_id "jg645";
dsimWXD1_0	AUGUSTUS	exon	1968328	1968396	.	-	.	transcript_id "jg645.t1"; gene_id "jg645";
dsimWXD1_0	AUGUSTUS	start_codon	1968394	1968396	.	-	0	transcript_id "jg645.t1"; gene_id "jg645";
dsimWXD1_0	ALN_BLOCK	exon	1974111	1974773	.	-	.	transcript_id "jg646.t1"; gene_id "jg646";
dsimWXD1_0	ALN_BLOCK	exon	1985358	1999252	.	+	.	transcript_id "jg647.t1"; gene_id "jg647";
dsimWXD1_0	ALN_BLOCK	exon	2001254	2011766	.	-	.	transcript_id "jg648.t1"; gene_id "jg648";
dsimWXD1_0	ALN_BLOCK	exon	2024526	2025284	.	-	.	transcript_id "jg649.t1"; gene_id "jg649";
dsimWXD1_0	AUGUSTUS	start_codon	2051076	2051078	.	+	0	transcript_id "jg650.t1"; gene_id "jg650";
dsimWXD1_0	AUGUSTUS	CDS	2051076	2051246	0.69	+	0	transcript_id "jg650.t1"; gene_id "jg650";
dsimWXD1_0	AUGUSTUS	exon	2051076	2051246	.	+	.	transcript_id "jg650.t1"; gene_id "jg650";
dsimWXD1_0	AUGUSTUS	intron	2051247	2055119	.	+	.	transcript_id "jg650.t1"; gene_id "jg650";
dsimWXD1_0	AUGUSTUS	CDS	2055120	2055227	0.94	+	0	transcript_id "jg650.t1"; gene_id "jg650";
dsimWXD1_0	AUGUSTUS	exon	2055120	2055227	.	+	.	transcript_id "jg650.t1"; gene_id "jg650";
dsimWXD1_0	AUGUSTUS	stop_codon	2055225	2055227	.	+	0	transcript_id "jg650.t1"; gene_id "jg650";
dsimWXD1_0	ALN_BLOCK	exon	2065929	2080343	.	+	.	transcript_id "jg651.t1"; gene_id "jg651";
dsimWXD1_0	ALN_BLOCK	exon	2082661	2083008	.	-	.	transcript_id "jg652.t1"; gene_id "jg652";
dsimWXD1_0	ALN_BLOCK	exon	2088040	2088442	.	+	.	transcript_id "jg653.t1"; gene_id "jg653";
dsimWXD1_0	ALN_BLOCK	exon	2088451	2090262	.	-	.	transcript_id "jg654.t1"; gene_id "jg654";
dsimWXD1_0	ALN_BLOCK	exon	2111336	2112261	.	+	.	transcript_id "jg655.t1"; gene_id "jg655";
dsimWXD1_0	ALN_BLOCK	exon	2113568	2117574	.	-	.	transcript_id "jg656.t1"; gene_id "jg656";
dsimWXD1_0	ALN_BLOCK	exon	2118280	2118897	.	+	.	transcript_id "jg657.t1"; gene_id "jg657";
dsimWXD1_0	ALN_BLOCK	exon	2119281	2121361	.	+	.	transcript_id "jg658.t1"; gene_id "jg658";
dsimWXD1_0	ALN_BLOCK	exon	2121673	2124625	.	-	.	transcript_id "jg659.t1"; gene_id "jg659";
dsimWXD1_0	ALN_BLOCK	exon	2125353	2125799	.	+	.	transcript_id "jg660.t1"; gene_id "jg660";
dsimWXD1_0	AUGUSTUS	stop_codon	2128749	2128751	.	-	0	transcript_id "jg661.t1"; gene_id "jg661";
dsimWXD1_0	AUGUSTUS	CDS	2128749	2129030	1	-	0	transcript_id "jg661.t1"; gene_id "jg661";
dsimWXD1_0	AUGUSTUS	exon	2128749	2129030	.	-	.	transcript_id "jg661.t1"; gene_id "jg661";
dsimWXD1_0	AUGUSTUS	intron	2129031	2129083	.	-	.	transcript_id "jg661.t1"; gene_id "jg661";
dsimWXD1_0	AUGUSTUS	CDS	2129084	2129143	1	-	0	transcript_id "jg661.t1"; gene_id "jg661";
dsimWXD1_0	AUGUSTUS	exon	2129084	2129143	.	-	.	transcript_id "jg661.t1"; gene_id "jg661";
dsimWXD1_0	AUGUSTUS	start_codon	2129141	2129143	.	-	0	transcript_id "jg661.t1"; gene_id "jg661";
dsimWXD1_0	ALN_BLOCK	exon	2134348	2142114	.	-	.	transcript_id "jg662.t1"; gene_id "jg662";
dsimWXD1_0	AUGUSTUS	start_codon	2146582	2146584	.	+	0	transcript_id "jg663.t1"; gene_id "jg663";
dsimWXD1_0	AUGUSTUS	CDS	2146582	2146777	0.76	+	0	transcript_id "jg663.t1"; gene_id "jg663";
dsimWXD1_0	AUGUSTUS	exon	2146582	2146777	.	+	.	transcript_id "jg663.t1"; gene_id "jg663";
dsimWXD1_0	AUGUSTUS	intron	2146778	2148577	.	+	.	transcript_id "jg663.t1"; gene_id "jg663";
dsimWXD1_0	AUGUSTUS	CDS	2148578	2148609	0.27	+	2	transcript_id "jg663.t1"; gene_id "jg663";
dsimWXD1_0	AUGUSTUS	exon	2148578	2148609	.	+	.	transcript_id "jg663.t1"; gene_id "jg663";
dsimWXD1_0	AUGUSTUS	stop_codon	2148607	2148609	.	+	0	transcript_id "jg663.t1"; gene_id "jg663";
dsimWXD1_0	ALN_BLOCK	exon	2160532	2166421	.	+	.	transcript_id "jg664.t1"; gene_id "jg664";
dsimWXD1_0	ALN_BLOCK	exon	2169169	2172465	.	-	.	transcript_id "jg665.t1"; gene_id "jg665";
dsimWXD1_0	ALN_BLOCK	exon	2172986	2173263	.	-	.	transcript_id "jg666.t1"; gene_id "jg666";
dsimWXD1_0	ALN_BLOCK	exon	2176483	2179667	.	+	.	transcript_id "jg667.t1"; gene_id "jg667";
dsimWXD1_0	ALN_BLOCK	exon	2182068	2184038	.	+	.	transcript_id "jg668.t1"; gene_id "jg668";
dsimWXD1_0	ALN_BLOCK	exon	2191144	2194560	.	+	.	transcript_id "jg669.t1"; gene_id "jg669";
dsimWXD1_0	ALN_BLOCK	exon	2196383	2207010	.	-	.	transcript_id "jg670.t1"; gene_id "jg670";
dsimWXD1_0	ALN_BLOCK	exon	2216569	2217639	.	+	.	transcript_id "jg671.t1"; gene_id "jg671";
dsimWXD1_0	ALN_BLOCK	exon	2248018	2248910	.	-	.	transcript_id "jg672.t1"; gene_id "jg672";
dsimWXD1_0	ALN_BLOCK	exon	2250718	2256584	.	+	.	transcript_id "jg673.t1"; gene_id "jg673";
dsimWXD1_0	ALN_BLOCK	exon	2257375	2264688	.	-	.	transcript_id "jg674.t1"; gene_id "jg674";
dsimWXD1_0	ALN_BLOCK	exon	2265561	2266685	.	-	.	transcript_id "jg675.t1"; gene_id "jg675";
dsimWXD1_0	ALN_BLOCK	exon	2267317	2271122	.	+	.	transcript_id "jg676.t1"; gene_id "jg676";
dsimWXD1_0	ALN_BLOCK	exon	2271712	2274604	.	+	.	transcript_id "jg677.t1"; gene_id "jg677";
dsimWXD1_0	ALN_BLOCK	exon	2275455	2275928	.	+	.	transcript_id "jg678.t1"; gene_id "jg678";
dsimWXD1_0	ALN_BLOCK	exon	2277844	2280188	.	-	.	transcript_id "jg679.t1"; gene_id "jg679";
dsimWXD1_0	AUGUSTUS	start_codon	2308934	2308936	.	+	0	transcript_id "jg680.t1"; gene_id "jg680";
dsimWXD1_0	AUGUSTUS	CDS	2308934	2309410	0.74	+	0	transcript_id "jg680.t1"; gene_id "jg680";
dsimWXD1_0	AUGUSTUS	exon	2308934	2309410	.	+	.	transcript_id "jg680.t1"; gene_id "jg680";
dsimWXD1_0	AUGUSTUS	stop_codon	2309408	2309410	.	+	0	transcript_id "jg680.t1"; gene_id "jg680";
dsimWXD1_0	ALN_BLOCK	exon	2314214	2316039	.	-	.	transcript_id "jg681.t1"; gene_id "jg681";
dsimWXD1_0	AUGUSTUS	stop_codon	2327561	2327563	.	-	0	transcript_id "jg682.t1"; gene_id "jg682";
dsimWXD1_0	AUGUSTUS	CDS	2327561	2327648	1	-	1	transcript_id "jg682.t1"; gene_id "jg682";
dsimWXD1_0	AUGUSTUS	exon	2327561	2327648	.	-	.	transcript_id "jg682.t1"; gene_id "jg682";
dsimWXD1_0	AUGUSTUS	intron	2327649	2327707	.	-	.	transcript_id "jg682.t1"; gene_id "jg682";
dsimWXD1_0	AUGUSTUS	CDS	2327708	2328399	1	-	0	transcript_id "jg682.t1"; gene_id "jg682";
dsimWXD1_0	AUGUSTUS	exon	2327708	2328399	.	-	.	transcript_id "jg682.t1"; gene_id "jg682";
dsimWXD1_0	AUGUSTUS	intron	2328400	2328458	.	-	.	transcript_id "jg682.t1"; gene_id "jg682";
dsimWXD1_0	AUGUSTUS	CDS	2328459	2328872	1	-	0	transcript_id "jg682.t1"; gene_id "jg682";
dsimWXD1_0	AUGUSTUS	exon	2328459	2328872	.	-	.	transcript_id "jg682.t1"; gene_id "jg682";
dsimWXD1_0	AUGUSTUS	intron	2328873	2328931	.	-	.	transcript_id "jg682.t1"; gene_id "jg682";
dsimWXD1_0	AUGUSTUS	CDS	2328932	2328999	1	-	2	transcript_id "jg682.t1"; gene_id "jg682";
dsimWXD1_0	AUGUSTUS	exon	2328932	2328999	.	-	.	transcript_id "jg682.t1"; gene_id "jg682";
dsimWXD1_0	AUGUSTUS	intron	2329000	2329060	.	-	.	transcript_id "jg682.t1"; gene_id "jg682";
dsimWXD1_0	AUGUSTUS	CDS	2329061	2329112	1	-	0	transcript_id "jg682.t1"; gene_id "jg682";
dsimWXD1_0	AUGUSTUS	exon	2329061	2329112	.	-	.	transcript_id "jg682.t1"; gene_id "jg682";
dsimWXD1_0	AUGUSTUS	intron	2329113	2329168	.	-	.	transcript_id "jg682.t1"; gene_id "jg682";
dsimWXD1_0	AUGUSTUS	CDS	2329169	2329234	1	-	0	transcript_id "jg682.t1"; gene_id "jg682";
dsimWXD1_0	AUGUSTUS	exon	2329169	2329234	.	-	.	transcript_id "jg682.t1"; gene_id "jg682";
dsimWXD1_0	AUGUSTUS	intron	2329235	2329286	.	-	.	transcript_id "jg682.t1"; gene_id "jg682";
dsimWXD1_0	AUGUSTUS	CDS	2329287	2329446	1	-	1	transcript_id "jg682.t1"; gene_id "jg682";
dsimWXD1_0	AUGUSTUS	exon	2329287	2329446	.	-	.	transcript_id "jg682.t1"; gene_id "jg682";
dsimWXD1_0	AUGUSTUS	intron	2329447	2329490	.	-	.	transcript_id "jg682.t1"; gene_id "jg682";
dsimWXD1_0	AUGUSTUS	CDS	2329491	2329631	1	-	1	transcript_id "jg682.t1"; gene_id "jg682";
dsimWXD1_0	AUGUSTUS	exon	2329491	2329631	.	-	.	transcript_id "jg682.t1"; gene_id "jg682";
dsimWXD1_0	AUGUSTUS	intron	2329632	2329688	.	-	.	transcript_id "jg682.t1"; gene_id "jg682";
dsimWXD1_0	AUGUSTUS	CDS	2329689	2329783	1	-	0	transcript_id "jg682.t1"; gene_id "jg682";
dsimWXD1_0	AUGUSTUS	exon	2329689	2329783	.	-	.	transcript_id "jg682.t1"; gene_id "jg682";
dsimWXD1_0	AUGUSTUS	start_codon	2329781	2329783	.	-	0	transcript_id "jg682.t1"; gene_id "jg682";
dsimWXD1_0	ALN_BLOCK	exon	2330367	2332598	.	-	.	transcript_id "jg683.t1"; gene_id "jg683";
dsimWXD1_0	ALN_BLOCK	exon	2333941	2336064	.	-	.	transcript_id "jg684.t1"; gene_id "jg684";
dsimWXD1_0	ALN_BLOCK	exon	2336661	2337619	.	-	.	transcript_id "jg685.t1"; gene_id "jg685";
dsimWXD1_0	ALN_BLOCK	exon	2338032	2338868	.	+	.	transcript_id "jg686.t1"; gene_id "jg686";
dsimWXD1_0	ALN_BLOCK	exon	2339052	2339925	.	-	.	transcript_id "jg687.t1"; gene_id "jg687";
dsimWXD1_0	AUGUSTUS	stop_codon	2340569	2340571	.	-	0	transcript_id "jg688.t1"; gene_id "jg688";
dsimWXD1_0	AUGUSTUS	CDS	2340569	2340702	1	-	2	transcript_id "jg688.t1"; gene_id "jg688";
dsimWXD1_0	AUGUSTUS	exon	2340569	2340702	.	-	.	transcript_id "jg688.t1"; gene_id "jg688";
dsimWXD1_0	AUGUSTUS	intron	2340703	2340755	.	-	.	transcript_id "jg688.t1"; gene_id "jg688";
dsimWXD1_0	AUGUSTUS	CDS	2340756	2340885	1	-	0	transcript_id "jg688.t1"; gene_id "jg688";
dsimWXD1_0	AUGUSTUS	exon	2340756	2340885	.	-	.	transcript_id "jg688.t1"; gene_id "jg688";
dsimWXD1_0	AUGUSTUS	start_codon	2340883	2340885	.	-	0	transcript_id "jg688.t1"; gene_id "jg688";
dsimWXD1_0	ALN_BLOCK	exon	2341164	2344147	.	+	.	transcript_id "jg689.t1"; gene_id "jg689";
dsimWXD1_0	ALN_BLOCK	exon	2347173	2349084	.	+	.	transcript_id "jg690.t1"; gene_id "jg690";
dsimWXD1_0	ALN_BLOCK	exon	2349656	2350063	.	-	.	transcript_id "jg691.t1"; gene_id "jg691";
dsimWXD1_0	ALN_BLOCK	exon	2351065	2354240	.	+	.	transcript_id "jg692.t1"; gene_id "jg692";
dsimWXD1_0	ALN_BLOCK	exon	2356348	2360853	.	-	.	transcript_id "jg693.t1"; gene_id "jg693";
dsimWXD1_0	ALN_BLOCK	exon	2361448	2362005	.	-	.	transcript_id "jg694.t1"; gene_id "jg694";
dsimWXD1_0	AUGUSTUS	stop_codon	2362662	2362664	.	-	0	transcript_id "jg695.t1"; gene_id "jg695";
dsimWXD1_0	AUGUSTUS	CDS	2362662	2363444	1	-	0	transcript_id "jg695.t1"; gene_id "jg695";
dsimWXD1_0	AUGUSTUS	exon	2362662	2363444	.	-	.	transcript_id "jg695.t1"; gene_id "jg695";
dsimWXD1_0	AUGUSTUS	intron	2363445	2363501	.	-	.	transcript_id "jg695.t1"; gene_id "jg695";
dsimWXD1_0	AUGUSTUS	CDS	2363502	2363675	1	-	0	transcript_id "jg695.t1"; gene_id "jg695";
dsimWXD1_0	AUGUSTUS	exon	2363502	2363675	.	-	.	transcript_id "jg695.t1"; gene_id "jg695";
dsimWXD1_0	AUGUSTUS	start_codon	2363673	2363675	.	-	0	transcript_id "jg695.t1"; gene_id "jg695";
dsimWXD1_0	ALN_BLOCK	exon	2363776	2364805	.	-	.	transcript_id "jg696.t1"; gene_id "jg696";
dsimWXD1_0	ALN_BLOCK	exon	2366832	2368681	.	+	.	transcript_id "jg697.t1"; gene_id "jg697";
dsimWXD1_0	AUGUSTUS	start_codon	2369040	2369042	.	+	0	transcript_id "jg698.t1"; gene_id "jg698";
dsimWXD1_0	AUGUSTUS	CDS	2369040	2369576	1	+	0	transcript_id "jg698.t1"; gene_id "jg698";
dsimWXD1_0	AUGUSTUS	exon	2369040	2369576	.	+	.	transcript_id "jg698.t1"; gene_id "jg698";
dsimWXD1_0	AUGUSTUS	stop_codon	2369574	2369576	.	+	0	transcript_id "jg698.t1"; gene_id "jg698";
dsimWXD1_0	AUGUSTUS	stop_codon	2374770	2374772	.	-	0	transcript_id "jg699.t1"; gene_id "jg699";
dsimWXD1_0	AUGUSTUS	CDS	2374770	2375507	1	-	0	transcript_id "jg699.t1"; gene_id "jg699";
dsimWXD1_0	AUGUSTUS	exon	2374770	2375507	.	-	.	transcript_id "jg699.t1"; gene_id "jg699";
dsimWXD1_0	AUGUSTUS	start_codon	2375505	2375507	.	-	0	transcript_id "jg699.t1"; gene_id "jg699";
dsimWXD1_0	ALN_BLOCK	exon	2375808	2376554	.	-	.	transcript_id "jg700.t1"; gene_id "jg700";
dsimWXD1_0	AUGUSTUS	stop_codon	2376606	2376608	.	-	0	transcript_id "jg701.t1"; gene_id "jg701";
dsimWXD1_0	AUGUSTUS	CDS	2376606	2376644	0.4	-	0	transcript_id "jg701.t1"; gene_id "jg701";
dsimWXD1_0	AUGUSTUS	exon	2376606	2376644	.	-	.	transcript_id "jg701.t1"; gene_id "jg701";
dsimWXD1_0	AUGUSTUS	intron	2376645	2377603	.	-	.	transcript_id "jg701.t1"; gene_id "jg701";
dsimWXD1_0	AUGUSTUS	CDS	2377604	2378092	0.66	-	0	transcript_id "jg701.t1"; gene_id "jg701";
dsimWXD1_0	AUGUSTUS	exon	2377604	2378092	.	-	.	transcript_id "jg701.t1"; gene_id "jg701";
dsimWXD1_0	AUGUSTUS	start_codon	2378090	2378092	.	-	0	transcript_id "jg701.t1"; gene_id "jg701";
dsimWXD1_0	AUGUSTUS	stop_codon	2378545	2378547	.	-	0	transcript_id "jg702.t1"; gene_id "jg702";
dsimWXD1_0	AUGUSTUS	CDS	2378545	2378763	0.79	-	0	transcript_id "jg702.t1"; gene_id "jg702";
dsimWXD1_0	AUGUSTUS	exon	2378545	2378763	.	-	.	transcript_id "jg702.t1"; gene_id "jg702";
dsimWXD1_0	AUGUSTUS	start_codon	2378761	2378763	.	-	0	transcript_id "jg702.t1"; gene_id "jg702";
dsimWXD1_0	AUGUSTUS	stop_codon	2379747	2379749	.	-	0	transcript_id "jg703.t1"; gene_id "jg703";
dsimWXD1_0	AUGUSTUS	CDS	2379747	2380514	1	-	0	transcript_id "jg703.t1"; gene_id "jg703";
dsimWXD1_0	AUGUSTUS	exon	2379747	2380514	.	-	.	transcript_id "jg703.t1"; gene_id "jg703";
dsimWXD1_0	AUGUSTUS	start_codon	2380512	2380514	.	-	0	transcript_id "jg703.t1"; gene_id "jg703";
dsimWXD1_0	ALN_BLOCK	exon	2389000	2389620	.	+	.	transcript_id "jg704.t1"; gene_id "jg704";
dsimWXD1_0	AUGUSTUS	stop_codon	2393739	2393741	.	-	0	transcript_id "jg705.t1"; gene_id "jg705";
dsimWXD1_0	AUGUSTUS	CDS	2393739	2394476	1	-	0	transcript_id "jg705.t1"; gene_id "jg705";
dsimWXD1_0	AUGUSTUS	exon	2393739	2394476	.	-	.	transcript_id "jg705.t1"; gene_id "jg705";
dsimWXD1_0	AUGUSTUS	start_codon	2394474	2394476	.	-	0	transcript_id "jg705.t1"; gene_id "jg705";
dsimWXD1_0	ALN_BLOCK	exon	2410469	2411197	.	+	.	transcript_id "jg707.t1"; gene_id "jg707";
dsimWXD1_0	ALN_BLOCK	exon	2412622	2413037	.	-	.	transcript_id "jg708.t1"; gene_id "jg708";
dsimWXD1_0	ALN_BLOCK	exon	2413857	2414432	.	-	.	transcript_id "jg709.t1"; gene_id "jg709";
dsimWXD1_0	ALN_BLOCK	exon	2415497	2415790	.	-	.	transcript_id "jg710.t1"; gene_id "jg710";
dsimWXD1_0	AUGUSTUS	stop_codon	2419844	2419846	.	-	0	transcript_id "jg711.t1"; gene_id "jg711";
dsimWXD1_0	AUGUSTUS	CDS	2419844	2420787	0.91	-	2	transcript_id "jg711.t1"; gene_id "jg711";
dsimWXD1_0	AUGUSTUS	exon	2419844	2420787	.	-	.	transcript_id "jg711.t1"; gene_id "jg711";
dsimWXD1_0	AUGUSTUS	intron	2420788	2420847	.	-	.	transcript_id "jg711.t1"; gene_id "jg711";
dsimWXD1_0	AUGUSTUS	CDS	2420848	2421289	0.91	-	0	transcript_id "jg711.t1"; gene_id "jg711";
dsimWXD1_0	AUGUSTUS	exon	2420848	2421289	.	-	.	transcript_id "jg711.t1"; gene_id "jg711";
dsimWXD1_0	AUGUSTUS	intron	2421290	2421341	.	-	.	transcript_id "jg711.t1"; gene_id "jg711";
dsimWXD1_0	AUGUSTUS	CDS	2421342	2421389	1	-	0	transcript_id "jg711.t1"; gene_id "jg711";
dsimWXD1_0	AUGUSTUS	exon	2421342	2421389	.	-	.	transcript_id "jg711.t1"; gene_id "jg711";
dsimWXD1_0	AUGUSTUS	start_codon	2421387	2421389	.	-	0	transcript_id "jg711.t1"; gene_id "jg711";
dsimWXD1_0	ALN_BLOCK	exon	2421714	2422247	.	+	.	transcript_id "jg712.t1"; gene_id "jg712";
dsimWXD1_0	ALN_BLOCK	exon	2429769	2430410	.	+	.	transcript_id "jg713.t1"; gene_id "jg713";
dsimWXD1_0	ALN_BLOCK	exon	2430602	2432138	.	-	.	transcript_id "jg714.t1"; gene_id "jg714";
dsimWXD1_0	ALN_BLOCK	exon	2445497	2479340	.	+	.	transcript_id "jg715.t1"; gene_id "jg715";
dsimWXD1_0	ALN_BLOCK	exon	2481894	2482872	.	-	.	transcript_id "jg716.t1"; gene_id "jg716";
dsimWXD1_0	ALN_BLOCK	exon	2487801	2490461	.	+	.	transcript_id "jg717.t1"; gene_id "jg717";
dsimWXD1_0	ALN_BLOCK	exon	2491795	2492952	.	-	.	transcript_id "jg718.t1"; gene_id "jg718";
dsimWXD1_0	ALN_BLOCK	exon	2494031	2495225	.	-	.	transcript_id "jg719.t1"; gene_id "jg719";
dsimWXD1_0	ALN_BLOCK	exon	2496323	2497206	.	+	.	transcript_id "jg720.t1"; gene_id "jg720";
dsimWXD1_0	ALN_BLOCK	exon	2498796	2501771	.	+	.	transcript_id "jg721.t1"; gene_id "jg721";
dsimWXD1_0	AUGUSTUS	start_codon	2502249	2502251	.	+	0	transcript_id "jg722.t1"; gene_id "jg722";
dsimWXD1_0	AUGUSTUS	CDS	2502249	2502622	1	+	0	transcript_id "jg722.t1"; gene_id "jg722";
dsimWXD1_0	AUGUSTUS	exon	2502249	2502622	.	+	.	transcript_id "jg722.t1"; gene_id "jg722";
dsimWXD1_0	AUGUSTUS	intron	2502623	2502680	.	+	.	transcript_id "jg722.t1"; gene_id "jg722";
dsimWXD1_0	AUGUSTUS	CDS	2502681	2503384	1	+	1	transcript_id "jg722.t1"; gene_id "jg722";
dsimWXD1_0	AUGUSTUS	exon	2502681	2503384	.	+	.	transcript_id "jg722.t1"; gene_id "jg722";
dsimWXD1_0	AUGUSTUS	intron	2503385	2503442	.	+	.	transcript_id "jg722.t1"; gene_id "jg722";
dsimWXD1_0	AUGUSTUS	CDS	2503443	2503986	1	+	2	transcript_id "jg722.t1"; gene_id "jg722";
dsimWXD1_0	AUGUSTUS	exon	2503443	2503986	.	+	.	transcript_id "jg722.t1"; gene_id "jg722";
dsimWXD1_0	AUGUSTUS	intron	2503987	2504047	.	+	.	transcript_id "jg722.t1"; gene_id "jg722";
dsimWXD1_0	AUGUSTUS	CDS	2504048	2504498	1	+	1	transcript_id "jg722.t1"; gene_id "jg722";
dsimWXD1_0	AUGUSTUS	exon	2504048	2504498	.	+	.	transcript_id "jg722.t1"; gene_id "jg722";
dsimWXD1_0	AUGUSTUS	stop_codon	2504496	2504498	.	+	0	transcript_id "jg722.t1"; gene_id "jg722";
dsimWXD1_0	ALN_BLOCK	exon	2505020	2506690	.	+	.	transcript_id "jg723.t1"; gene_id "jg723";
dsimWXD1_0	ALN_BLOCK	exon	2506985	2508417	.	+	.	transcript_id "jg724.t1"; gene_id "jg724";
dsimWXD1_0	ALN_BLOCK	exon	2508518	2509376	.	-	.	transcript_id "jg725.t1"; gene_id "jg725";
dsimWXD1_0	ALN_BLOCK	exon	2526003	2531271	.	+	.	transcript_id "jg726.t1"; gene_id "jg726";
dsimWXD1_0	ALN_BLOCK	exon	2534450	2535609	.	-	.	transcript_id "jg727.t1"; gene_id "jg727";
dsimWXD1_0	ALN_BLOCK	exon	2536653	2536664	.	-	.	transcript_id "jg727.t1"; gene_id "jg727";
dsimWXD1_0	ALN_BLOCK	exon	2539129	2539916	.	-	.	transcript_id "jg728.t1"; gene_id "jg728";
dsimWXD1_0	ALN_BLOCK	exon	2540606	2541124	.	-	.	transcript_id "jg729.t1"; gene_id "jg729";
dsimWXD1_0	ALN_BLOCK	exon	2542136	2543423	.	-	.	transcript_id "jg730.t1"; gene_id "jg730";
dsimWXD1_0	ALN_BLOCK	exon	2544578	2546098	.	+	.	transcript_id "jg731.t1"; gene_id "jg731";
dsimWXD1_0	AUGUSTUS	stop_codon	2548668	2548670	.	-	0	transcript_id "jg732.t1"; gene_id "jg732";
dsimWXD1_0	AUGUSTUS	CDS	2548668	2549243	1	-	0	transcript_id "jg732.t1"; gene_id "jg732";
dsimWXD1_0	AUGUSTUS	exon	2548668	2549243	.	-	.	transcript_id "jg732.t1"; gene_id "jg732";
dsimWXD1_0	AUGUSTUS	start_codon	2549241	2549243	.	-	0	transcript_id "jg732.t1"; gene_id "jg732";
dsimWXD1_0	ALN_BLOCK	exon	2579087	2582209	.	+	.	transcript_id "jg733.t1"; gene_id "jg733";
dsimWXD1_0	AUGUSTUS	stop_codon	2613652	2613654	.	-	0	transcript_id "jg734.t1"; gene_id "jg734";
dsimWXD1_0	AUGUSTUS	CDS	2613652	2613969	1	-	0	transcript_id "jg734.t1"; gene_id "jg734";
dsimWXD1_0	AUGUSTUS	exon	2613652	2613969	.	-	.	transcript_id "jg734.t1"; gene_id "jg734";
dsimWXD1_0	AUGUSTUS	start_codon	2613967	2613969	.	-	0	transcript_id "jg734.t1"; gene_id "jg734";
dsimWXD1_0	ALN_BLOCK	exon	2614208	2616382	.	-	.	transcript_id "jg735.t1"; gene_id "jg735";
dsimWXD1_0	ALN_BLOCK	exon	2616944	2620249	.	+	.	transcript_id "jg736.t1"; gene_id "jg736";
dsimWXD1_0	AUGUSTUS	start_codon	2620277	2620279	.	+	0	transcript_id "jg737.t1"; gene_id "jg737";
dsimWXD1_0	AUGUSTUS	CDS	2620277	2620714	0.81	+	0	transcript_id "jg737.t1"; gene_id "jg737";
dsimWXD1_0	AUGUSTUS	exon	2620277	2620714	.	+	.	transcript_id "jg737.t1"; gene_id "jg737";
dsimWXD1_0	AUGUSTUS	stop_codon	2620712	2620714	.	+	0	transcript_id "jg737.t1"; gene_id "jg737";
dsimWXD1_0	AUGUSTUS	stop_codon	2627444	2627446	.	-	0	transcript_id "jg738.t1"; gene_id "jg738";
dsimWXD1_0	AUGUSTUS	CDS	2627444	2627599	1	-	0	transcript_id "jg738.t1"; gene_id "jg738";
dsimWXD1_0	AUGUSTUS	exon	2627444	2627599	.	-	.	transcript_id "jg738.t1"; gene_id "jg738";
dsimWXD1_0	AUGUSTUS	intron	2627600	2627657	.	-	.	transcript_id "jg738.t1"; gene_id "jg738";
dsimWXD1_0	AUGUSTUS	CDS	2627658	2627825	1	-	0	transcript_id "jg738.t1"; gene_id "jg738";
dsimWXD1_0	AUGUSTUS	exon	2627658	2627825	.	-	.	transcript_id "jg738.t1"; gene_id "jg738";
dsimWXD1_0	AUGUSTUS	intron	2627826	2627879	.	-	.	transcript_id "jg738.t1"; gene_id "jg738";
dsimWXD1_0	AUGUSTUS	CDS	2627880	2628035	0.95	-	0	transcript_id "jg738.t1"; gene_id "jg738";
dsimWXD1_0	AUGUSTUS	exon	2627880	2628035	.	-	.	transcript_id "jg738.t1"; gene_id "jg738";
dsimWXD1_0	AUGUSTUS	intron	2628036	2628087	.	-	.	transcript_id "jg738.t1"; gene_id "jg738";
dsimWXD1_0	AUGUSTUS	CDS	2628088	2628147	0.95	-	0	transcript_id "jg738.t1"; gene_id "jg738";
dsimWXD1_0	AUGUSTUS	exon	2628088	2628147	.	-	.	transcript_id "jg738.t1"; gene_id "jg738";
dsimWXD1_0	AUGUSTUS	start_codon	2628145	2628147	.	-	0	transcript_id "jg738.t1"; gene_id "jg738";
dsimWXD1_0	ALN_BLOCK	exon	2641173	2641937	.	-	.	transcript_id "jg739.t1"; gene_id "jg739";
dsimWXD1_0	ALN_BLOCK	exon	2676578	2677949	.	-	.	transcript_id "jg740.t1"; gene_id "jg740";
dsimWXD1_0	ALN_BLOCK	exon	2688125	2689974	.	-	.	transcript_id "jg741.t1"; gene_id "jg741";
dsimWXD1_0	ALN_BLOCK	exon	2690287	2692186	.	-	.	transcript_id "jg742.t1"; gene_id "jg742";
dsimWXD1_0	AUGUSTUS	stop_codon	2692358	2692360	.	-	0	transcript_id "jg743.t1"; gene_id "jg743";
dsimWXD1_0	AUGUSTUS	CDS	2692358	2692651	0.91	-	0	transcript_id "jg743.t1"; gene_id "jg743";
dsimWXD1_0	AUGUSTUS	exon	2692358	2692651	.	-	.	transcript_id "jg743.t1"; gene_id "jg743";
dsimWXD1_0	AUGUSTUS	start_codon	2692649	2692651	.	-	0	transcript_id "jg743.t1"; gene_id "jg743";
dsimWXD1_0	ALN_BLOCK	exon	2693083	2693980	.	-	.	transcript_id "jg744.t1"; gene_id "jg744";
dsimWXD1_0	ALN_BLOCK	exon	2694028	2694581	.	-	.	transcript_id "jg745.t1"; gene_id "jg745";
dsimWXD1_0	ALN_BLOCK	exon	2695072	2696267	.	-	.	transcript_id "jg746.t1"; gene_id "jg746";
dsimWXD1_0	ALN_BLOCK	exon	2697646	2698791	.	+	.	transcript_id "jg747.t1"; gene_id "jg747";
dsimWXD1_0	ALN_BLOCK	exon	2699149	2699747	.	-	.	transcript_id "jg748.t1"; gene_id "jg748";
dsimWXD1_0	ALN_BLOCK	exon	2700185	2700698	.	+	.	transcript_id "jg749.t1"; gene_id "jg749";
dsimWXD1_0	ALN_BLOCK	exon	2701597	2705110	.	-	.	transcript_id "jg750.t1"; gene_id "jg750";
dsimWXD1_0	ALN_BLOCK	exon	2712080	2712615	.	+	.	transcript_id "jg751.t1"; gene_id "jg751";
dsimWXD1_0	AUGUSTUS	stop_codon	2713074	2713076	.	-	0	transcript_id "jg752.t1"; gene_id "jg752";
dsimWXD1_0	AUGUSTUS	CDS	2713074	2713294	0.75	-	2	transcript_id "jg752.t1"; gene_id "jg752";
dsimWXD1_0	AUGUSTUS	exon	2713074	2713294	.	-	.	transcript_id "jg752.t1"; gene_id "jg752";
dsimWXD1_0	AUGUSTUS	intron	2713295	2717237	.	-	.	transcript_id "jg752.t1"; gene_id "jg752";
dsimWXD1_0	AUGUSTUS	CDS	2717238	2717522	0.3	-	2	transcript_id "jg752.t1"; gene_id "jg752";
dsimWXD1_0	AUGUSTUS	exon	2717238	2717522	.	-	.	transcript_id "jg752.t1"; gene_id "jg752";
dsimWXD1_0	AUGUSTUS	intron	2717523	2717980	.	-	.	transcript_id "jg752.t1"; gene_id "jg752";
dsimWXD1_0	AUGUSTUS	CDS	2717981	2718014	0.49	-	0	transcript_id "jg752.t1"; gene_id "jg752";
dsimWXD1_0	AUGUSTUS	exon	2717981	2718014	.	-	.	transcript_id "jg752.t1"; gene_id "jg752";
dsimWXD1_0	AUGUSTUS	start_codon	2718012	2718014	.	-	0	transcript_id "jg752.t1"; gene_id "jg752";
dsimWXD1_0	ALN_BLOCK	exon	2730130	2731016	.	+	.	transcript_id "jg753.t1"; gene_id "jg753";
dsimWXD1_0	AUGUSTUS	stop_codon	2760651	2760653	.	-	0	transcript_id "jg754.t1"; gene_id "jg754";
dsimWXD1_0	AUGUSTUS	CDS	2760651	2760763	0.85	-	2	transcript_id "jg754.t1"; gene_id "jg754";
dsimWXD1_0	AUGUSTUS	exon	2760651	2760763	.	-	.	transcript_id "jg754.t1"; gene_id "jg754";
dsimWXD1_0	AUGUSTUS	intron	2760764	2762435	.	-	.	transcript_id "jg754.t1"; gene_id "jg754";
dsimWXD1_0	AUGUSTUS	CDS	2762436	2762538	0.67	-	0	transcript_id "jg754.t1"; gene_id "jg754";
dsimWXD1_0	AUGUSTUS	exon	2762436	2762538	.	-	.	transcript_id "jg754.t1"; gene_id "jg754";
dsimWXD1_0	AUGUSTUS	start_codon	2762536	2762538	.	-	0	transcript_id "jg754.t1"; gene_id "jg754";
dsimWXD1_0	ALN_BLOCK	exon	2766757	2767716	.	-	.	transcript_id "jg755.t1"; gene_id "jg755";
dsimWXD1_0	AUGUSTUS	stop_codon	2768535	2768537	.	-	0	transcript_id "jg756.t1"; gene_id "jg756";
dsimWXD1_0	AUGUSTUS	CDS	2768535	2768903	0.88	-	0	transcript_id "jg756.t1"; gene_id "jg756";
dsimWXD1_0	AUGUSTUS	exon	2768535	2768903	.	-	.	transcript_id "jg756.t1"; gene_id "jg756";
dsimWXD1_0	AUGUSTUS	intron	2768904	2769890	.	-	.	transcript_id "jg756.t1"; gene_id "jg756";
dsimWXD1_0	AUGUSTUS	CDS	2769891	2770197	0.91	-	1	transcript_id "jg756.t1"; gene_id "jg756";
dsimWXD1_0	AUGUSTUS	exon	2769891	2770197	.	-	.	transcript_id "jg756.t1"; gene_id "jg756";
dsimWXD1_0	AUGUSTUS	intron	2770198	2772081	.	-	.	transcript_id "jg756.t1"; gene_id "jg756";
dsimWXD1_0	AUGUSTUS	CDS	2772082	2772130	1	-	2	transcript_id "jg756.t1"; gene_id "jg756";
dsimWXD1_0	AUGUSTUS	exon	2772082	2772130	.	-	.	transcript_id "jg756.t1"; gene_id "jg756";
dsimWXD1_0	AUGUSTUS	intron	2772131	2772190	.	-	.	transcript_id "jg756.t1"; gene_id "jg756";
dsimWXD1_0	AUGUSTUS	CDS	2772191	2772359	1	-	0	transcript_id "jg756.t1"; gene_id "jg756";
dsimWXD1_0	AUGUSTUS	exon	2772191	2772359	.	-	.	transcript_id "jg756.t1"; gene_id "jg756";
dsimWXD1_0	AUGUSTUS	start_codon	2772357	2772359	.	-	0	transcript_id "jg756.t1"; gene_id "jg756";
dsimWXD1_0	ALN_BLOCK	exon	2773202	2773888	.	+	.	transcript_id "jg757.t1"; gene_id "jg757";
dsimWXD1_0	ALN_BLOCK	exon	2774190	2775384	.	+	.	transcript_id "jg758.t1"; gene_id "jg758";
dsimWXD1_0	ALN_BLOCK	exon	2775506	2776200	.	+	.	transcript_id "jg759.t1"; gene_id "jg759";
dsimWXD1_0	ALN_BLOCK	exon	2783353	2784405	.	+	.	transcript_id "jg760.t1"; gene_id "jg760";
dsimWXD1_0	AUGUSTUS	start_codon	2787634	2787636	.	+	0	transcript_id "jg761.t1"; gene_id "jg761";
dsimWXD1_0	AUGUSTUS	CDS	2787634	2788554	0.74	+	0	transcript_id "jg761.t1"; gene_id "jg761";
dsimWXD1_0	AUGUSTUS	exon	2787634	2788554	.	+	.	transcript_id "jg761.t1"; gene_id "jg761";
dsimWXD1_0	AUGUSTUS	intron	2788555	2788611	.	+	.	transcript_id "jg761.t1"; gene_id "jg761";
dsimWXD1_0	AUGUSTUS	CDS	2788612	2788791	1	+	0	transcript_id "jg761.t1"; gene_id "jg761";
dsimWXD1_0	AUGUSTUS	exon	2788612	2788791	.	+	.	transcript_id "jg761.t1"; gene_id "jg761";
dsimWXD1_0	AUGUSTUS	stop_codon	2788789	2788791	.	+	0	transcript_id "jg761.t1"; gene_id "jg761";
dsimWXD1_0	AUGUSTUS	start_codon	2788978	2788980	.	+	0	transcript_id "jg762.t1"; gene_id "jg762";
dsimWXD1_0	AUGUSTUS	CDS	2788978	2789847	0.85	+	0	transcript_id "jg762.t1"; gene_id "jg762";
dsimWXD1_0	AUGUSTUS	exon	2788978	2789847	.	+	.	transcript_id "jg762.t1"; gene_id "jg762";
dsimWXD1_0	AUGUSTUS	intron	2789848	2790314	.	+	.	transcript_id "jg762.t1"; gene_id "jg762";
dsimWXD1_0	AUGUSTUS	CDS	2790315	2790962	0.85	+	0	transcript_id "jg762.t1"; gene_id "jg762";
dsimWXD1_0	AUGUSTUS	exon	2790315	2790962	.	+	.	transcript_id "jg762.t1"; gene_id "jg762";
dsimWXD1_0	AUGUSTUS	intron	2790963	2791019	.	+	.	transcript_id "jg762.t1"; gene_id "jg762";
dsimWXD1_0	AUGUSTUS	CDS	2791020	2791178	1	+	0	transcript_id "jg762.t1"; gene_id "jg762";
dsimWXD1_0	AUGUSTUS	exon	2791020	2791178	.	+	.	transcript_id "jg762.t1"; gene_id "jg762";
dsimWXD1_0	AUGUSTUS	intron	2791179	2791233	.	+	.	transcript_id "jg762.t1"; gene_id "jg762";
dsimWXD1_0	AUGUSTUS	CDS	2791234	2791317	1	+	0	transcript_id "jg762.t1"; gene_id "jg762";
dsimWXD1_0	AUGUSTUS	exon	2791234	2791317	.	+	.	transcript_id "jg762.t1"; gene_id "jg762";
dsimWXD1_0	AUGUSTUS	stop_codon	2791315	2791317	.	+	0	transcript_id "jg762.t1"; gene_id "jg762";
dsimWXD1_0	AUGUSTUS	start_codon	2797330	2797332	.	+	0	transcript_id "jg763.t1"; gene_id "jg763";
dsimWXD1_0	AUGUSTUS	CDS	2797330	2797584	0.96	+	0	transcript_id "jg763.t1"; gene_id "jg763";
dsimWXD1_0	AUGUSTUS	exon	2797330	2797584	.	+	.	transcript_id "jg763.t1"; gene_id "jg763";
dsimWXD1_0	AUGUSTUS	stop_codon	2797582	2797584	.	+	0	transcript_id "jg763.t1"; gene_id "jg763";
dsimWXD1_0	ALN_BLOCK	exon	2814157	2814953	.	-	.	transcript_id "jg764.t1"; gene_id "jg764";
dsimWXD1_0	ALN_BLOCK	exon	2823574	2830729	.	+	.	transcript_id "jg765.t1"; gene_id "jg765";
dsimWXD1_0	ALN_BLOCK	exon	2855023	2858109	.	+	.	transcript_id "jg767.t1"; gene_id "jg767";
dsimWXD1_0	ALN_BLOCK	exon	2858772	2861697	.	+	.	transcript_id "jg768.t1"; gene_id "jg768";
dsimWXD1_0	ALN_BLOCK	exon	2862060	2863295	.	-	.	transcript_id "jg769.t1"; gene_id "jg769";
dsimWXD1_0	ALN_BLOCK	exon	2863777	2865481	.	+	.	transcript_id "jg770.t1"; gene_id "jg770";
dsimWXD1_0	ALN_BLOCK	exon	2865612	2866981	.	-	.	transcript_id "jg771.t1"; gene_id "jg771";
dsimWXD1_0	ALN_BLOCK	exon	2872050	2874889	.	+	.	transcript_id "jg772.t1"; gene_id "jg772";
dsimWXD1_0	ALN_BLOCK	exon	2877129	2877803	.	-	.	transcript_id "jg773.t1"; gene_id "jg773";
dsimWXD1_0	ALN_BLOCK	exon	2877887	2878226	.	-	.	transcript_id "jg774.t1"; gene_id "jg774";
dsimWXD1_0	ALN_BLOCK	exon	2878622	2881710	.	+	.	transcript_id "jg775.t1"; gene_id "jg775";
dsimWXD1_0	ALN_BLOCK	exon	2882771	2883881	.	-	.	transcript_id "jg776.t1"; gene_id "jg776";
dsimWXD1_0	ALN_BLOCK	exon	2884745	2885518	.	+	.	transcript_id "jg777.t1"; gene_id "jg777";
dsimWXD1_0	ALN_BLOCK	exon	2885776	2886210	.	-	.	transcript_id "jg778.t1"; gene_id "jg778";
dsimWXD1_0	ALN_BLOCK	exon	2886414	2886976	.	+	.	transcript_id "jg779.t1"; gene_id "jg779";
dsimWXD1_0	ALN_BLOCK	exon	2887078	2887998	.	-	.	transcript_id "jg780.t1"; gene_id "jg780";
dsimWXD1_0	ALN_BLOCK	exon	2888577	2889155	.	+	.	transcript_id "jg781.t1"; gene_id "jg781";
dsimWXD1_0	ALN_BLOCK	exon	2889399	2890194	.	-	.	transcript_id "jg782.t1"; gene_id "jg782";
dsimWXD1_0	ALN_BLOCK	exon	2895127	2905885	.	-	.	transcript_id "jg783.t1"; gene_id "jg783";
dsimWXD1_0	ALN_BLOCK	exon	2921333	2923742	.	+	.	transcript_id "jg784.t1"; gene_id "jg784";
dsimWXD1_0	ALN_BLOCK	exon	2924558	2926285	.	+	.	transcript_id "jg785.t1"; gene_id "jg785";
dsimWXD1_0	ALN_BLOCK	exon	2926432	2927713	.	-	.	transcript_id "jg786.t1"; gene_id "jg786";
dsimWXD1_0	ALN_BLOCK	exon	2928381	2933349	.	-	.	transcript_id "jg787.t1"; gene_id "jg787";
dsimWXD1_0	AUGUSTUS	stop_codon	2935606	2935608	.	-	0	transcript_id "jg788.t1"; gene_id "jg788";
dsimWXD1_0	AUGUSTUS	CDS	2935606	2937510	1	-	0	transcript_id "jg788.t1"; gene_id "jg788";
dsimWXD1_0	AUGUSTUS	exon	2935606	2937510	.	-	.	transcript_id "jg788.t1"; gene_id "jg788";
dsimWXD1_0	AUGUSTUS	start_codon	2937508	2937510	.	-	0	transcript_id "jg788.t1"; gene_id "jg788";
dsimWXD1_0	AUGUSTUS	stop_codon	2942594	2942596	.	-	0	transcript_id "jg789.t1"; gene_id "jg789";
dsimWXD1_0	AUGUSTUS	CDS	2942594	2942851	0.83	-	0	transcript_id "jg789.t1"; gene_id "jg789";
dsimWXD1_0	AUGUSTUS	exon	2942594	2942851	.	-	.	transcript_id "jg789.t1"; gene_id "jg789";
dsimWXD1_0	AUGUSTUS	start_codon	2942849	2942851	.	-	0	transcript_id "jg789.t1"; gene_id "jg789";
dsimWXD1_0	ALN_BLOCK	exon	2946617	2949392	.	-	.	transcript_id "jg790.t1"; gene_id "jg790";
dsimWXD1_0	ALN_BLOCK	exon	2950077	2951124	.	+	.	transcript_id "jg791.t1"; gene_id "jg791";
dsimWXD1_0	ALN_BLOCK	exon	2952665	2954108	.	+	.	transcript_id "jg792.t1"; gene_id "jg792";
dsimWXD1_0	ALN_BLOCK	exon	2954305	2956182	.	-	.	transcript_id "jg793.t1"; gene_id "jg793";
dsimWXD1_0	ALN_BLOCK	exon	2956287	2957373	.	-	.	transcript_id "jg794.t1"; gene_id "jg794";
dsimWXD1_0	AUGUSTUS	stop_codon	2957789	2957791	.	-	0	transcript_id "jg795.t1"; gene_id "jg795";
dsimWXD1_0	AUGUSTUS	CDS	2957789	2958640	1	-	0	transcript_id "jg795.t1"; gene_id "jg795";
dsimWXD1_0	AUGUSTUS	exon	2957789	2958640	.	-	.	transcript_id "jg795.t1"; gene_id "jg795";
dsimWXD1_0	AUGUSTUS	intron	2958641	2958708	.	-	.	transcript_id "jg795.t1"; gene_id "jg795";
dsimWXD1_0	AUGUSTUS	CDS	2958709	2958897	1	-	0	transcript_id "jg795.t1"; gene_id "jg795";
dsimWXD1_0	AUGUSTUS	exon	2958709	2958897	.	-	.	transcript_id "jg795.t1"; gene_id "jg795";
dsimWXD1_0	AUGUSTUS	start_codon	2958895	2958897	.	-	0	transcript_id "jg795.t1"; gene_id "jg795";
dsimWXD1_0	ALN_BLOCK	exon	2959307	2960399	.	+	.	transcript_id "jg796.t1"; gene_id "jg796";
dsimWXD1_0	ALN_BLOCK	exon	2961377	2964928	.	-	.	transcript_id "jg797.t1"; gene_id "jg797";
dsimWXD1_0	ALN_BLOCK	exon	2967913	2968297	.	+	.	transcript_id "jg798.t1"; gene_id "jg798";
dsimWXD1_0	ALN_BLOCK	exon	2976320	2979016	.	+	.	transcript_id "jg799.t1"; gene_id "jg799";
dsimWXD1_0	ALN_BLOCK	exon	2980539	2984964	.	-	.	transcript_id "jg800.t1"; gene_id "jg800";
dsimWXD1_0	ALN_BLOCK	exon	2986638	2987612	.	+	.	transcript_id "jg801.t1"; gene_id "jg801";
dsimWXD1_0	ALN_BLOCK	exon	2988449	2989387	.	-	.	transcript_id "jg802.t1"; gene_id "jg802";
dsimWXD1_0	ALN_BLOCK	exon	2989845	2990210	.	+	.	transcript_id "jg803.t1"; gene_id "jg803";
dsimWXD1_0	ALN_BLOCK	exon	2990537	2991770	.	+	.	transcript_id "jg804.t1"; gene_id "jg804";
dsimWXD1_0	ALN_BLOCK	exon	2992498	2994209	.	-	.	transcript_id "jg805.t1"; gene_id "jg805";
dsimWXD1_0	ALN_BLOCK	exon	3063990	3068861	.	+	.	transcript_id "jg806.t1"; gene_id "jg806";
dsimWXD1_0	AUGUSTUS	start_codon	3071461	3071463	.	+	0	transcript_id "jg808.t1"; gene_id "jg808";
dsimWXD1_0	AUGUSTUS	CDS	3071461	3071946	0.62	+	0	transcript_id "jg808.t1"; gene_id "jg808";
dsimWXD1_0	AUGUSTUS	exon	3071461	3071946	.	+	.	transcript_id "jg808.t1"; gene_id "jg808";
dsimWXD1_0	AUGUSTUS	intron	3071947	3077274	.	+	.	transcript_id "jg808.t1"; gene_id "jg808";
dsimWXD1_0	AUGUSTUS	CDS	3077275	3077293	0.56	+	0	transcript_id "jg808.t1"; gene_id "jg808";
dsimWXD1_0	AUGUSTUS	exon	3077275	3077293	.	+	.	transcript_id "jg808.t1"; gene_id "jg808";
dsimWXD1_0	AUGUSTUS	intron	3077294	3077352	.	+	.	transcript_id "jg808.t1"; gene_id "jg808";
dsimWXD1_0	AUGUSTUS	CDS	3077353	3077390	0.56	+	2	transcript_id "jg808.t1"; gene_id "jg808";
dsimWXD1_0	AUGUSTUS	exon	3077353	3077390	.	+	.	transcript_id "jg808.t1"; gene_id "jg808";
dsimWXD1_0	AUGUSTUS	stop_codon	3077388	3077390	.	+	0	transcript_id "jg808.t1"; gene_id "jg808";
dsimWXD1_0	ALN_BLOCK	exon	3077680	3079814	.	+	.	transcript_id "jg807.t1"; gene_id "jg807";
dsimWXD1_0	AUGUSTUS	start_codon	3080085	3080087	.	+	0	transcript_id "jg809.t1"; gene_id "jg809";
dsimWXD1_0	AUGUSTUS	CDS	3080085	3080540	1	+	0	transcript_id "jg809.t1"; gene_id "jg809";
dsimWXD1_0	AUGUSTUS	exon	3080085	3080540	.	+	.	transcript_id "jg809.t1"; gene_id "jg809";
dsimWXD1_0	AUGUSTUS	stop_codon	3080538	3080540	.	+	0	transcript_id "jg809.t1"; gene_id "jg809";
dsimWXD1_0	ALN_BLOCK	exon	3085006	3085971	.	-	.	transcript_id "jg810.t1"; gene_id "jg810";
dsimWXD1_0	ALN_BLOCK	exon	3086375	3088654	.	-	.	transcript_id "jg811.t1"; gene_id "jg811";
dsimWXD1_0	AUGUSTUS	start_codon	3089425	3089427	.	+	0	transcript_id "jg812.t1"; gene_id "jg812";
dsimWXD1_0	AUGUSTUS	CDS	3089425	3089473	1	+	0	transcript_id "jg812.t1"; gene_id "jg812";
dsimWXD1_0	AUGUSTUS	exon	3089425	3089473	.	+	.	transcript_id "jg812.t1"; gene_id "jg812";
dsimWXD1_0	AUGUSTUS	intron	3089474	3089531	.	+	.	transcript_id "jg812.t1"; gene_id "jg812";
dsimWXD1_0	AUGUSTUS	CDS	3089532	3089734	1	+	2	transcript_id "jg812.t1"; gene_id "jg812";
dsimWXD1_0	AUGUSTUS	exon	3089532	3089734	.	+	.	transcript_id "jg812.t1"; gene_id "jg812";
dsimWXD1_0	AUGUSTUS	intron	3089735	3089794	.	+	.	transcript_id "jg812.t1"; gene_id "jg812";
dsimWXD1_0	AUGUSTUS	CDS	3089795	3090970	1	+	0	transcript_id "jg812.t1"; gene_id "jg812";
dsimWXD1_0	AUGUSTUS	exon	3089795	3090970	.	+	.	transcript_id "jg812.t1"; gene_id "jg812";
dsimWXD1_0	AUGUSTUS	stop_codon	3090968	3090970	.	+	0	transcript_id "jg812.t1"; gene_id "jg812";
dsimWXD1_0	ALN_BLOCK	exon	3091526	3093136	.	-	.	transcript_id "jg813.t1"; gene_id "jg813";
dsimWXD1_0	ALN_BLOCK	exon	3093577	3094694	.	+	.	transcript_id "jg814.t1"; gene_id "jg814";
dsimWXD1_0	ALN_BLOCK	exon	3094875	3095534	.	-	.	transcript_id "jg815.t1"; gene_id "jg815";
dsimWXD1_0	ALN_BLOCK	exon	3096467	3103746	.	-	.	transcript_id "jg816.t1"; gene_id "jg816";
dsimWXD1_0	ALN_BLOCK	exon	3104560	3105823	.	+	.	transcript_id "jg817.t1"; gene_id "jg817";
dsimWXD1_0	ALN_BLOCK	exon	3106377	3109018	.	-	.	transcript_id "jg818.t1"; gene_id "jg818";
dsimWXD1_0	ALN_BLOCK	exon	3110032	3114499	.	+	.	transcript_id "jg819.t1"; gene_id "jg819";
dsimWXD1_0	AUGUSTUS	start_codon	3115259	3115261	.	+	0	transcript_id "jg820.t1"; gene_id "jg820";
dsimWXD1_0	AUGUSTUS	CDS	3115259	3116049	1	+	0	transcript_id "jg820.t1"; gene_id "jg820";
dsimWXD1_0	AUGUSTUS	exon	3115259	3116049	.	+	.	transcript_id "jg820.t1"; gene_id "jg820";
dsimWXD1_0	AUGUSTUS	intron	3116050	3116104	.	+	.	transcript_id "jg820.t1"; gene_id "jg820";
dsimWXD1_0	AUGUSTUS	CDS	3116105	3116528	1	+	1	transcript_id "jg820.t1"; gene_id "jg820";
dsimWXD1_0	AUGUSTUS	exon	3116105	3116528	.	+	.	transcript_id "jg820.t1"; gene_id "jg820";
dsimWXD1_0	AUGUSTUS	stop_codon	3116526	3116528	.	+	0	transcript_id "jg820.t1"; gene_id "jg820";
dsimWXD1_0	ALN_BLOCK	exon	3133907	3135851	.	+	.	transcript_id "jg821.t1"; gene_id "jg821";
dsimWXD1_0	ALN_BLOCK	exon	3137208	3138397	.	-	.	transcript_id "jg822.t1"; gene_id "jg822";
dsimWXD1_0	ALN_BLOCK	exon	3139485	3141700	.	+	.	transcript_id "jg823.t1"; gene_id "jg823";
dsimWXD1_0	ALN_BLOCK	exon	3142247	3143410	.	-	.	transcript_id "jg824.t1"; gene_id "jg824";
dsimWXD1_0	ALN_BLOCK	exon	3143850	3146575	.	+	.	transcript_id "jg825.t1"; gene_id "jg825";
dsimWXD1_0	ALN_BLOCK	exon	3147082	3149563	.	-	.	transcript_id "jg826.t1"; gene_id "jg826";
dsimWXD1_0	AUGUSTUS	start_codon	3149898	3149900	.	+	0	transcript_id "jg827.t1"; gene_id "jg827";
dsimWXD1_0	AUGUSTUS	CDS	3149898	3150425	1	+	0	transcript_id "jg827.t1"; gene_id "jg827";
dsimWXD1_0	AUGUSTUS	exon	3149898	3150425	.	+	.	transcript_id "jg827.t1"; gene_id "jg827";
dsimWXD1_0	AUGUSTUS	stop_codon	3150423	3150425	.	+	0	transcript_id "jg827.t1"; gene_id "jg827";
dsimWXD1_0	ALN_BLOCK	exon	3151670	3152617	.	+	.	transcript_id "jg828.t1"; gene_id "jg828";
dsimWXD1_0	ALN_BLOCK	exon	3152819	3155793	.	-	.	transcript_id "jg829.t1"; gene_id "jg829";
dsimWXD1_0	ALN_BLOCK	exon	3156195	3157700	.	-	.	transcript_id "jg830.t1"; gene_id "jg830";
dsimWXD1_0	ALN_BLOCK	exon	3158145	3159239	.	+	.	transcript_id "jg831.t1"; gene_id "jg831";
dsimWXD1_0	ALN_BLOCK	exon	3159682	3159982	.	-	.	transcript_id "jg832.t1"; gene_id "jg832";
dsimWXD1_0	ALN_BLOCK	exon	3160783	3162130	.	+	.	transcript_id "jg833.t1"; gene_id "jg833";
dsimWXD1_0	ALN_BLOCK	exon	3163730	3164195	.	+	.	transcript_id "jg834.t1"; gene_id "jg834";
dsimWXD1_0	ALN_BLOCK	exon	3166494	3166819	.	+	.	transcript_id "jg835.t1"; gene_id "jg835";
dsimWXD1_0	ALN_BLOCK	exon	3166995	3167021	.	+	.	transcript_id "jg835.t1"; gene_id "jg835";
dsimWXD1_0	ALN_BLOCK	exon	3167373	3173968	.	+	.	transcript_id "jg835.t1"; gene_id "jg835";
dsimWXD1_0	ALN_BLOCK	exon	3174153	3174161	.	+	.	transcript_id "jg835.t1"; gene_id "jg835";
dsimWXD1_0	ALN_BLOCK	exon	3182784	3188322	.	+	.	transcript_id "jg836.t1"; gene_id "jg836";
dsimWXD1_0	ALN_BLOCK	exon	3190493	3193099	.	-	.	transcript_id "jg837.t1"; gene_id "jg837";
dsimWXD1_0	AUGUSTUS	stop_codon	3205302	3205304	.	-	0	transcript_id "jg839.t1"; gene_id "jg839";
dsimWXD1_0	AUGUSTUS	CDS	3205302	3205883	0.92	-	0	transcript_id "jg839.t1"; gene_id "jg839";
dsimWXD1_0	AUGUSTUS	exon	3205302	3205883	.	-	.	transcript_id "jg839.t1"; gene_id "jg839";
dsimWXD1_0	AUGUSTUS	start_codon	3205881	3205883	.	-	0	transcript_id "jg839.t1"; gene_id "jg839";
dsimWXD1_0	ALN_BLOCK	exon	3209588	3212489	.	-	.	transcript_id "jg838.t1"; gene_id "jg838";
dsimWXD1_0	ALN_BLOCK	exon	3212891	3215524	.	-	.	transcript_id "jg838.t1"; gene_id "jg838";
dsimWXD1_0	ALN_BLOCK	exon	3225673	3226680	.	+	.	transcript_id "jg840.t1"; gene_id "jg840";
dsimWXD1_0	ALN_BLOCK	exon	3239959	3243787	.	-	.	transcript_id "jg841.t1"; gene_id "jg841";
dsimWXD1_0	ALN_BLOCK	exon	3244382	3244981	.	+	.	transcript_id "jg842.t1"; gene_id "jg842";
dsimWXD1_0	ALN_BLOCK	exon	3261765	3262249	.	-	.	transcript_id "jg843.t1"; gene_id "jg843";
dsimWXD1_0	AUGUSTUS	start_codon	3262634	3262636	.	+	0	transcript_id "jg844.t1"; gene_id "jg844";
dsimWXD1_0	AUGUSTUS	CDS	3262634	3262919	0.99	+	0	transcript_id "jg844.t1"; gene_id "jg844";
dsimWXD1_0	AUGUSTUS	exon	3262634	3262919	.	+	.	transcript_id "jg844.t1"; gene_id "jg844";
dsimWXD1_0	AUGUSTUS	intron	3262920	3263232	.	+	.	transcript_id "jg844.t1"; gene_id "jg844";
dsimWXD1_0	AUGUSTUS	CDS	3263233	3263354	0.99	+	2	transcript_id "jg844.t1"; gene_id "jg844";
dsimWXD1_0	AUGUSTUS	exon	3263233	3263354	.	+	.	transcript_id "jg844.t1"; gene_id "jg844";
dsimWXD1_0	AUGUSTUS	stop_codon	3263352	3263354	.	+	0	transcript_id "jg844.t1"; gene_id "jg844";
dsimWXD1_0	ALN_BLOCK	exon	3264725	3266383	.	-	.	transcript_id "jg845.t1"; gene_id "jg845";
dsimWXD1_0	ALN_BLOCK	exon	3278322	3278347	.	+	.	transcript_id "jg846.t1"; gene_id "jg846";
dsimWXD1_0	ALN_BLOCK	exon	3278855	3279462	.	+	.	transcript_id "jg846.t1"; gene_id "jg846";
dsimWXD1_0	ALN_BLOCK	exon	3280337	3284625	.	+	.	transcript_id "jg847.t1"; gene_id "jg847";
dsimWXD1_0	ALN_BLOCK	exon	3286583	3286847	.	-	.	transcript_id "jg850.t1"; gene_id "jg850";
dsimWXD1_0	AUGUSTUS	stop_codon	3287293	3287295	.	-	0	transcript_id "jg849.t1"; gene_id "jg849";
dsimWXD1_0	AUGUSTUS	CDS	3287293	3287313	0.61	-	0	transcript_id "jg849.t1"; gene_id "jg849";
dsimWXD1_0	AUGUSTUS	exon	3287293	3287313	.	-	.	transcript_id "jg849.t1"; gene_id "jg849";
dsimWXD1_0	AUGUSTUS	intron	3287314	3287575	.	-	.	transcript_id "jg849.t1"; gene_id "jg849";
dsimWXD1_0	AUGUSTUS	CDS	3287576	3288403	0.68	-	0	transcript_id "jg849.t1"; gene_id "jg849";
dsimWXD1_0	AUGUSTUS	exon	3287576	3288403	.	-	.	transcript_id "jg849.t1"; gene_id "jg849";
dsimWXD1_0	AUGUSTUS	start_codon	3288401	3288403	.	-	0	transcript_id "jg849.t1"; gene_id "jg849";
dsimWXD1_0	AUGUSTUS	stop_codon	3289146	3289148	.	-	0	transcript_id "jg848.t1"; gene_id "jg848";
dsimWXD1_0	AUGUSTUS	CDS	3289146	3289255	1	-	2	transcript_id "jg848.t1"; gene_id "jg848";
dsimWXD1_0	AUGUSTUS	exon	3289146	3289255	.	-	.	transcript_id "jg848.t1"; gene_id "jg848";
dsimWXD1_0	AUGUSTUS	intron	3289256	3289322	.	-	.	transcript_id "jg848.t1"; gene_id "jg848";
dsimWXD1_0	AUGUSTUS	CDS	3289323	3289668	1	-	0	transcript_id "jg848.t1"; gene_id "jg848";
dsimWXD1_0	AUGUSTUS	exon	3289323	3289668	.	-	.	transcript_id "jg848.t1"; gene_id "jg848";
dsimWXD1_0	AUGUSTUS	start_codon	3289666	3289668	.	-	0	transcript_id "jg848.t1"; gene_id "jg848";
dsimWXD1_0	ALN_BLOCK	exon	3289835	3290268	.	+	.	transcript_id "jg851.t1"; gene_id "jg851";
dsimWXD1_0	ALN_BLOCK	exon	3291202	3308154	.	-	.	transcript_id "jg852.t1"; gene_id "jg852";
dsimWXD1_0	ALN_BLOCK	exon	3374933	3375520	.	+	.	transcript_id "jg853.t1"; gene_id "jg853";
dsimWXD1_0	ALN_BLOCK	exon	3381082	3384502	.	-	.	transcript_id "jg854.t1"; gene_id "jg854";
dsimWXD1_0	ALN_BLOCK	exon	3396526	3398361	.	-	.	transcript_id "jg855.t1"; gene_id "jg855";
dsimWXD1_0	ALN_BLOCK	exon	3400639	3402181	.	-	.	transcript_id "jg856.t1"; gene_id "jg856";
dsimWXD1_0	ALN_BLOCK	exon	3414765	3417070	.	+	.	transcript_id "jg857.t1"; gene_id "jg857";
dsimWXD1_0	ALN_BLOCK	exon	3418892	3420246	.	+	.	transcript_id "jg858.t1"; gene_id "jg858";
dsimWXD1_0	ALN_BLOCK	exon	3420419	3422661	.	+	.	transcript_id "jg858.t1"; gene_id "jg858";
dsimWXD1_0	ALN_BLOCK	exon	3423151	3423328	.	-	.	transcript_id "jg859.t1"; gene_id "jg859";
dsimWXD1_0	ALN_BLOCK	exon	3423495	3425116	.	-	.	transcript_id "jg859.t1"; gene_id "jg859";
dsimWXD1_0	ALN_BLOCK	exon	3426180	3428619	.	+	.	transcript_id "jg860.t1"; gene_id "jg860";
dsimWXD1_0	ALN_BLOCK	exon	3430545	3432176	.	+	.	transcript_id "jg861.t1"; gene_id "jg861";
dsimWXD1_0	ALN_BLOCK	exon	3433591	3435274	.	+	.	transcript_id "jg862.t1"; gene_id "jg862";
dsimWXD1_0	ALN_BLOCK	exon	3436710	3438429	.	+	.	transcript_id "jg863.t1"; gene_id "jg863";
dsimWXD1_0	ALN_BLOCK	exon	3438659	3440482	.	+	.	transcript_id "jg864.t1"; gene_id "jg864";
dsimWXD1_0	ALN_BLOCK	exon	3441876	3458221	.	-	.	transcript_id "jg865.t1"; gene_id "jg865";
dsimWXD1_0	ALN_BLOCK	exon	3463373	3464062	.	+	.	transcript_id "jg866.t1"; gene_id "jg866";
dsimWXD1_0	ALN_BLOCK	exon	3465477	3469923	.	-	.	transcript_id "jg867.t1"; gene_id "jg867";
dsimWXD1_0	ALN_BLOCK	exon	3479525	3480702	.	-	.	transcript_id "jg868.t1"; gene_id "jg868";
dsimWXD1_0	ALN_BLOCK	exon	3481863	3482371	.	-	.	transcript_id "jg869.t1"; gene_id "jg869";
dsimWXD1_0	ALN_BLOCK	exon	3482850	3484230	.	+	.	transcript_id "jg870.t1"; gene_id "jg870";
dsimWXD1_0	ALN_BLOCK	exon	3503720	3503980	.	+	.	transcript_id "jg871.t1"; gene_id "jg871";
dsimWXD1_0	ALN_BLOCK	exon	3511133	3513516	.	-	.	transcript_id "jg872.t1"; gene_id "jg872";
dsimWXD1_0	ALN_BLOCK	exon	3516197	3516613	.	+	.	transcript_id "jg873.t1"; gene_id "jg873";
dsimWXD1_0	AUGUSTUS	stop_codon	3525002	3525004	.	-	0	transcript_id "jg875.t1"; gene_id "jg875";
dsimWXD1_0	AUGUSTUS	CDS	3525002	3525168	0.9	-	2	transcript_id "jg875.t1"; gene_id "jg875";
dsimWXD1_0	AUGUSTUS	exon	3525002	3525168	.	-	.	transcript_id "jg875.t1"; gene_id "jg875";
dsimWXD1_0	AUGUSTUS	intron	3525169	3526102	.	-	.	transcript_id "jg875.t1"; gene_id "jg875";
dsimWXD1_0	AUGUSTUS	CDS	3526103	3526124	0.53	-	0	transcript_id "jg875.t1"; gene_id "jg875";
dsimWXD1_0	AUGUSTUS	exon	3526103	3526124	.	-	.	transcript_id "jg875.t1"; gene_id "jg875";
dsimWXD1_0	AUGUSTUS	intron	3526125	3526774	.	-	.	transcript_id "jg875.t1"; gene_id "jg875";
dsimWXD1_0	AUGUSTUS	CDS	3526775	3526861	0.64	-	0	transcript_id "jg875.t1"; gene_id "jg875";
dsimWXD1_0	AUGUSTUS	exon	3526775	3526861	.	-	.	transcript_id "jg875.t1"; gene_id "jg875";
dsimWXD1_0	AUGUSTUS	start_codon	3526859	3526861	.	-	0	transcript_id "jg875.t1"; gene_id "jg875";
dsimWXD1_0	ALN_BLOCK	exon	3552129	3552660	.	+	.	transcript_id "jg876.t1"; gene_id "jg876";
dsimWXD1_0	ALN_BLOCK	exon	3570983	3572572	.	+	.	transcript_id "jg877.t1"; gene_id "jg877";
dsimWXD1_0	ALN_BLOCK	exon	3573776	3574743	.	+	.	transcript_id "jg878.t1"; gene_id "jg878";
dsimWXD1_0	ALN_BLOCK	exon	3575078	3578190	.	-	.	transcript_id "jg879.t1"; gene_id "jg879";
dsimWXD1_0	ALN_BLOCK	exon	3579290	3581443	.	+	.	transcript_id "jg880.t1"; gene_id "jg880";
dsimWXD1_0	ALN_BLOCK	exon	3581566	3582357	.	-	.	transcript_id "jg881.t1"; gene_id "jg881";
dsimWXD1_0	ALN_BLOCK	exon	3585935	3586883	.	-	.	transcript_id "jg882.t1"; gene_id "jg882";
dsimWXD1_0	ALN_BLOCK	exon	3587574	3588476	.	+	.	transcript_id "jg883.t1"; gene_id "jg883";
dsimWXD1_0	ALN_BLOCK	exon	3589667	3590724	.	-	.	transcript_id "jg884.t1"; gene_id "jg884";
dsimWXD1_0	ALN_BLOCK	exon	3591387	3592176	.	+	.	transcript_id "jg885.t1"; gene_id "jg885";
dsimWXD1_0	ALN_BLOCK	exon	3593866	3596033	.	+	.	transcript_id "jg886.t1"; gene_id "jg886";
dsimWXD1_0	ALN_BLOCK	exon	3599628	3600388	.	+	.	transcript_id "jg887.t1"; gene_id "jg887";
dsimWXD1_0	ALN_BLOCK	exon	3601972	3602934	.	-	.	transcript_id "jg888.t1"; gene_id "jg888";
dsimWXD1_0	AUGUSTUS	start_codon	3612102	3612104	.	+	0	transcript_id "jg889.t1"; gene_id "jg889";
dsimWXD1_0	AUGUSTUS	CDS	3612102	3612347	0.65	+	0	transcript_id "jg889.t1"; gene_id "jg889";
dsimWXD1_0	AUGUSTUS	exon	3612102	3612347	.	+	.	transcript_id "jg889.t1"; gene_id "jg889";
dsimWXD1_0	AUGUSTUS	stop_codon	3612345	3612347	.	+	0	transcript_id "jg889.t1"; gene_id "jg889";
dsimWXD1_0	ALN_BLOCK	exon	3621358	3623188	.	-	.	transcript_id "jg890.t1"; gene_id "jg890";
dsimWXD1_0	ALN_BLOCK	exon	3630250	3631150	.	-	.	transcript_id "jg891.t1"; gene_id "jg891";
dsimWXD1_0	ALN_BLOCK	exon	3631666	3633268	.	-	.	transcript_id "jg892.t1"; gene_id "jg892";
dsimWXD1_0	ALN_BLOCK	exon	3637173	3638067	.	+	.	transcript_id "jg893.t1"; gene_id "jg893";
dsimWXD1_0	ALN_BLOCK	exon	3638976	3640557	.	-	.	transcript_id "jg894.t1"; gene_id "jg894";
dsimWXD1_0	ALN_BLOCK	exon	3642193	3643043	.	+	.	transcript_id "jg895.t1"; gene_id "jg895";
dsimWXD1_0	AUGUSTUS	stop_codon	3643691	3643693	.	-	0	transcript_id "jg896.t1"; gene_id "jg896";
dsimWXD1_0	AUGUSTUS	CDS	3643691	3644165	1	-	1	transcript_id "jg896.t1"; gene_id "jg896";
dsimWXD1_0	AUGUSTUS	exon	3643691	3644165	.	-	.	transcript_id "jg896.t1"; gene_id "jg896";
dsimWXD1_0	AUGUSTUS	intron	3644166	3644240	.	-	.	transcript_id "jg896.t1"; gene_id "jg896";
dsimWXD1_0	AUGUSTUS	CDS	3644241	3644769	1	-	2	transcript_id "jg896.t1"; gene_id "jg896";
dsimWXD1_0	AUGUSTUS	exon	3644241	3644769	.	-	.	transcript_id "jg896.t1"; gene_id "jg896";
dsimWXD1_0	AUGUSTUS	intron	3644770	3644843	.	-	.	transcript_id "jg896.t1"; gene_id "jg896";
dsimWXD1_0	AUGUSTUS	CDS	3644844	3645051	0.94	-	0	transcript_id "jg896.t1"; gene_id "jg896";
dsimWXD1_0	AUGUSTUS	exon	3644844	3645051	.	-	.	transcript_id "jg896.t1"; gene_id "jg896";
dsimWXD1_0	AUGUSTUS	start_codon	3645049	3645051	.	-	0	transcript_id "jg896.t1"; gene_id "jg896";
dsimWXD1_0	ALN_BLOCK	exon	3646262	3648253	.	+	.	transcript_id "jg897.t1"; gene_id "jg897";
dsimWXD1_0	ALN_BLOCK	exon	3649484	3650199	.	-	.	transcript_id "jg898.t1"; gene_id "jg898";
dsimWXD1_0	ALN_BLOCK	exon	3652221	3652624	.	+	.	transcript_id "jg899.t1"; gene_id "jg899";
dsimWXD1_0	ALN_BLOCK	exon	3666510	3667707	.	+	.	transcript_id "jg900.t1"; gene_id "jg900";
dsimWXD1_0	ALN_BLOCK	exon	3698496	3700386	.	-	.	transcript_id "jg901.t1"; gene_id "jg901";
dsimWXD1_0	ALN_BLOCK	exon	3724980	3726327	.	-	.	transcript_id "jg902.t1"; gene_id "jg902";
dsimWXD1_0	AUGUSTUS	stop_codon	3726631	3726633	.	-	0	transcript_id "jg903.t1"; gene_id "jg903";
dsimWXD1_0	AUGUSTUS	CDS	3726631	3727269	0.95	-	0	transcript_id "jg903.t1"; gene_id "jg903";
dsimWXD1_0	AUGUSTUS	exon	3726631	3727269	.	-	.	transcript_id "jg903.t1"; gene_id "jg903";
dsimWXD1_0	AUGUSTUS	start_codon	3727267	3727269	.	-	0	transcript_id "jg903.t1"; gene_id "jg903";
dsimWXD1_0	ALN_BLOCK	exon	3740215	3741005	.	+	.	transcript_id "jg904.t1"; gene_id "jg904";
dsimWXD1_0	ALN_BLOCK	exon	3741079	3741439	.	-	.	transcript_id "jg905.t1"; gene_id "jg905";
dsimWXD1_0	AUGUSTUS	stop_codon	3742705	3742707	.	-	0	transcript_id "jg906.t1"; gene_id "jg906";
dsimWXD1_0	AUGUSTUS	CDS	3742705	3742870	1	-	1	transcript_id "jg906.t1"; gene_id "jg906";
dsimWXD1_0	AUGUSTUS	exon	3742705	3742870	.	-	.	transcript_id "jg906.t1"; gene_id "jg906";
dsimWXD1_0	AUGUSTUS	intron	3742871	3742930	.	-	.	transcript_id "jg906.t1"; gene_id "jg906";
dsimWXD1_0	AUGUSTUS	CDS	3742931	3743120	1	-	2	transcript_id "jg906.t1"; gene_id "jg906";
dsimWXD1_0	AUGUSTUS	exon	3742931	3743120	.	-	.	transcript_id "jg906.t1"; gene_id "jg906";
dsimWXD1_0	AUGUSTUS	intron	3743121	3743186	.	-	.	transcript_id "jg906.t1"; gene_id "jg906";
dsimWXD1_0	AUGUSTUS	CDS	3743187	3743806	1	-	1	transcript_id "jg906.t1"; gene_id "jg906";
dsimWXD1_0	AUGUSTUS	exon	3743187	3743806	.	-	.	transcript_id "jg906.t1"; gene_id "jg906";
dsimWXD1_0	AUGUSTUS	intron	3743807	3744144	.	-	.	transcript_id "jg906.t1"; gene_id "jg906";
dsimWXD1_0	AUGUSTUS	CDS	3744145	3744294	1	-	1	transcript_id "jg906.t1"; gene_id "jg906";
dsimWXD1_0	AUGUSTUS	exon	3744145	3744294	.	-	.	transcript_id "jg906.t1"; gene_id "jg906";
dsimWXD1_0	AUGUSTUS	intron	3744295	3744360	.	-	.	transcript_id "jg906.t1"; gene_id "jg906";
dsimWXD1_0	AUGUSTUS	CDS	3744361	3744597	1	-	1	transcript_id "jg906.t1"; gene_id "jg906";
dsimWXD1_0	AUGUSTUS	exon	3744361	3744597	.	-	.	transcript_id "jg906.t1"; gene_id "jg906";
dsimWXD1_0	AUGUSTUS	intron	3744598	3745915	.	-	.	transcript_id "jg906.t1"; gene_id "jg906";
dsimWXD1_0	AUGUSTUS	CDS	3745916	3746135	1	-	2	transcript_id "jg906.t1"; gene_id "jg906";
dsimWXD1_0	AUGUSTUS	exon	3745916	3746135	.	-	.	transcript_id "jg906.t1"; gene_id "jg906";
dsimWXD1_0	AUGUSTUS	intron	3746136	3754190	.	-	.	transcript_id "jg906.t1"; gene_id "jg906";
dsimWXD1_0	AUGUSTUS	CDS	3754191	3754357	1	-	1	transcript_id "jg906.t1"; gene_id "jg906";
dsimWXD1_0	AUGUSTUS	exon	3754191	3754357	.	-	.	transcript_id "jg906.t1"; gene_id "jg906";
dsimWXD1_0	AUGUSTUS	intron	3754358	3758866	.	-	.	transcript_id "jg906.t1"; gene_id "jg906";
dsimWXD1_0	AUGUSTUS	CDS	3758867	3760356	1	-	0	transcript_id "jg906.t1"; gene_id "jg906";
dsimWXD1_0	AUGUSTUS	exon	3758867	3760356	.	-	.	transcript_id "jg906.t1"; gene_id "jg906";
dsimWXD1_0	AUGUSTUS	start_codon	3760354	3760356	.	-	0	transcript_id "jg906.t1"; gene_id "jg906";
dsimWXD1_0	ALN_BLOCK	exon	3792880	3793194	.	+	.	transcript_id "jg907.t1"; gene_id "jg907";
dsimWXD1_0	ALN_BLOCK	exon	3794691	3794702	.	+	.	transcript_id "jg907.t1"; gene_id "jg907";
dsimWXD1_0	ALN_BLOCK	exon	3802080	3802089	.	+	.	transcript_id "jg907.t1"; gene_id "jg907";
dsimWXD1_0	ALN_BLOCK	exon	3802856	3802864	.	+	.	transcript_id "jg907.t1"; gene_id "jg907";
dsimWXD1_0	ALN_BLOCK	exon	3803324	3803330	.	+	.	transcript_id "jg907.t1"; gene_id "jg907";
dsimWXD1_0	ALN_BLOCK	exon	3806702	3807088	.	-	.	transcript_id "jg908.t1"; gene_id "jg908";
dsimWXD1_0	ALN_BLOCK	exon	3807399	3807726	.	-	.	transcript_id "jg909.t1"; gene_id "jg909";
dsimWXD1_0	ALN_BLOCK	exon	3809936	3810240	.	-	.	transcript_id "jg910.t1"; gene_id "jg910";
dsimWXD1_0	AUGUSTUS	stop_codon	3811133	3811135	.	-	0	transcript_id "jg911.t1"; gene_id "jg911";
dsimWXD1_0	AUGUSTUS	CDS	3811133	3811314	1	-	2	transcript_id "jg911.t1"; gene_id "jg911";
dsimWXD1_0	AUGUSTUS	exon	3811133	3811314	.	-	.	transcript_id "jg911.t1"; gene_id "jg911";
dsimWXD1_0	AUGUSTUS	intron	3811315	3811374	.	-	.	transcript_id "jg911.t1"; gene_id "jg911";
dsimWXD1_0	AUGUSTUS	CDS	3811375	3811441	1	-	0	transcript_id "jg911.t1"; gene_id "jg911";
dsimWXD1_0	AUGUSTUS	exon	3811375	3811441	.	-	.	transcript_id "jg911.t1"; gene_id "jg911";
dsimWXD1_0	AUGUSTUS	start_codon	3811439	3811441	.	-	0	transcript_id "jg911.t1"; gene_id "jg911";
dsimWXD1_0	ALN_BLOCK	exon	3812230	3812622	.	-	.	transcript_id "jg912.t1"; gene_id "jg912";
dsimWXD1_0	ALN_BLOCK	exon	3813403	3813850	.	-	.	transcript_id "jg913.t1"; gene_id "jg913";
dsimWXD1_0	ALN_BLOCK	exon	3818428	3818735	.	+	.	transcript_id "jg914.t1"; gene_id "jg914";
dsimWXD1_0	ALN_BLOCK	exon	3819055	3819641	.	-	.	transcript_id "jg915.t1"; gene_id "jg915";
dsimWXD1_0	ALN_BLOCK	exon	3821207	3821665	.	-	.	transcript_id "jg916.t1"; gene_id "jg916";
dsimWXD1_0	ALN_BLOCK	exon	3821987	3824264	.	-	.	transcript_id "jg917.t1"; gene_id "jg917";
dsimWXD1_0	ALN_BLOCK	exon	3829948	3830530	.	+	.	transcript_id "jg918.t1"; gene_id "jg918";
dsimWXD1_0	AUGUSTUS	stop_codon	3831507	3831509	.	-	0	transcript_id "jg919.t1"; gene_id "jg919";
dsimWXD1_0	AUGUSTUS	CDS	3831507	3832382	0.96	-	0	transcript_id "jg919.t1"; gene_id "jg919";
dsimWXD1_0	AUGUSTUS	exon	3831507	3832382	.	-	.	transcript_id "jg919.t1"; gene_id "jg919";
dsimWXD1_0	AUGUSTUS	start_codon	3832380	3832382	.	-	0	transcript_id "jg919.t1"; gene_id "jg919";
dsimWXD1_0	ALN_BLOCK	exon	3835997	3841665	.	+	.	transcript_id "jg920.t1"; gene_id "jg920";
dsimWXD1_0	AUGUSTUS	start_codon	3860147	3860149	.	+	0	transcript_id "jg921.t1"; gene_id "jg921";
dsimWXD1_0	AUGUSTUS	CDS	3860147	3860512	1	+	0	transcript_id "jg921.t1"; gene_id "jg921";
dsimWXD1_0	AUGUSTUS	exon	3860147	3860512	.	+	.	transcript_id "jg921.t1"; gene_id "jg921";
dsimWXD1_0	AUGUSTUS	stop_codon	3860510	3860512	.	+	0	transcript_id "jg921.t1"; gene_id "jg921";
dsimWXD1_0	ALN_BLOCK	exon	3860720	3866581	.	+	.	transcript_id "jg922.t1"; gene_id "jg922";
dsimWXD1_0	ALN_BLOCK	exon	3876294	3878514	.	+	.	transcript_id "jg923.t1"; gene_id "jg923";
dsimWXD1_0	ALN_BLOCK	exon	3896801	3897457	.	+	.	transcript_id "jg924.t1"; gene_id "jg924";
dsimWXD1_0	ALN_BLOCK	exon	3899255	3899701	.	+	.	transcript_id "jg925.t1"; gene_id "jg925";
dsimWXD1_0	ALN_BLOCK	exon	3904354	3915912	.	+	.	transcript_id "jg926.t1"; gene_id "jg926";
dsimWXD1_0	ALN_BLOCK	exon	3920388	3921884	.	+	.	transcript_id "jg927.t1"; gene_id "jg927";
dsimWXD1_0	ALN_BLOCK	exon	3926063	3926910	.	-	.	transcript_id "jg928.t1"; gene_id "jg928";
dsimWXD1_0	AUGUSTUS	start_codon	3929159	3929161	.	+	0	transcript_id "jg929.t1"; gene_id "jg929";
dsimWXD1_0	AUGUSTUS	CDS	3929159	3929431	1	+	0	transcript_id "jg929.t1"; gene_id "jg929";
dsimWXD1_0	AUGUSTUS	exon	3929159	3929431	.	+	.	transcript_id "jg929.t1"; gene_id "jg929";
dsimWXD1_0	AUGUSTUS	stop_codon	3929429	3929431	.	+	0	transcript_id "jg929.t1"; gene_id "jg929";
dsimWXD1_0	ALN_BLOCK	exon	3939129	3940097	.	+	.	transcript_id "jg930.t1"; gene_id "jg930";
dsimWXD1_0	ALN_BLOCK	exon	3951050	3951838	.	+	.	transcript_id "jg931.t1"; gene_id "jg931";
dsimWXD1_0	ALN_BLOCK	exon	3976558	3980169	.	+	.	transcript_id "jg932.t1"; gene_id "jg932";
dsimWXD1_0	ALN_BLOCK	exon	3980920	3983712	.	+	.	transcript_id "jg933.t1"; gene_id "jg933";
dsimWXD1_0	ALN_BLOCK	exon	3984450	3984778	.	-	.	transcript_id "jg934.t1"; gene_id "jg934";
dsimWXD1_0	ALN_BLOCK	exon	3985298	3985306	.	-	.	transcript_id "jg934.t1"; gene_id "jg934";
dsimWXD1_0	ALN_BLOCK	exon	3985834	3986111	.	-	.	transcript_id "jg934.t1"; gene_id "jg934";
dsimWXD1_0	ALN_BLOCK	exon	3997643	4007019	.	-	.	transcript_id "jg935.t1"; gene_id "jg935";
dsimWXD1_0	AUGUSTUS	stop_codon	4019162	4019164	.	-	0	transcript_id "jg936.t1"; gene_id "jg936";
dsimWXD1_0	AUGUSTUS	CDS	4019162	4019190	0.98	-	2	transcript_id "jg936.t1"; gene_id "jg936";
dsimWXD1_0	AUGUSTUS	exon	4019162	4019190	.	-	.	transcript_id "jg936.t1"; gene_id "jg936";
dsimWXD1_0	AUGUSTUS	intron	4019191	4024577	.	-	.	transcript_id "jg936.t1"; gene_id "jg936";
dsimWXD1_0	AUGUSTUS	CDS	4024578	4024925	0.99	-	2	transcript_id "jg936.t1"; gene_id "jg936";
dsimWXD1_0	AUGUSTUS	exon	4024578	4024925	.	-	.	transcript_id "jg936.t1"; gene_id "jg936";
dsimWXD1_0	AUGUSTUS	intron	4024926	4028350	.	-	.	transcript_id "jg936.t1"; gene_id "jg936";
dsimWXD1_0	AUGUSTUS	CDS	4028351	4028635	0.84	-	2	transcript_id "jg936.t1"; gene_id "jg936";
dsimWXD1_0	AUGUSTUS	exon	4028351	4028635	.	-	.	transcript_id "jg936.t1"; gene_id "jg936";
dsimWXD1_0	AUGUSTUS	intron	4028636	4030447	.	-	.	transcript_id "jg936.t1"; gene_id "jg936";
dsimWXD1_0	AUGUSTUS	CDS	4030448	4031122	0.92	-	2	transcript_id "jg936.t1"; gene_id "jg936";
dsimWXD1_0	AUGUSTUS	exon	4030448	4031122	.	-	.	transcript_id "jg936.t1"; gene_id "jg936";
dsimWXD1_0	AUGUSTUS	intron	4031123	4031235	.	-	.	transcript_id "jg936.t1"; gene_id "jg936";
dsimWXD1_0	AUGUSTUS	CDS	4031236	4033467	0.99	-	2	transcript_id "jg936.t1"; gene_id "jg936";
dsimWXD1_0	AUGUSTUS	exon	4031236	4033467	.	-	.	transcript_id "jg936.t1"; gene_id "jg936";
dsimWXD1_0	AUGUSTUS	intron	4033468	4042894	.	-	.	transcript_id "jg936.t1"; gene_id "jg936";
dsimWXD1_0	AUGUSTUS	CDS	4042895	4043091	1	-	1	transcript_id "jg936.t1"; gene_id "jg936";
dsimWXD1_0	AUGUSTUS	exon	4042895	4043091	.	-	.	transcript_id "jg936.t1"; gene_id "jg936";
dsimWXD1_0	AUGUSTUS	intron	4043092	4043346	.	-	.	transcript_id "jg936.t1"; gene_id "jg936";
dsimWXD1_0	AUGUSTUS	CDS	4043347	4043607	0.99	-	1	transcript_id "jg936.t1"; gene_id "jg936";
dsimWXD1_0	AUGUSTUS	exon	4043347	4043607	.	-	.	transcript_id "jg936.t1"; gene_id "jg936";
dsimWXD1_0	AUGUSTUS	intron	4043608	4044137	.	-	.	transcript_id "jg936.t1"; gene_id "jg936";
dsimWXD1_0	AUGUSTUS	CDS	4044138	4044160	0.47	-	0	transcript_id "jg936.t1"; gene_id "jg936";
dsimWXD1_0	AUGUSTUS	exon	4044138	4044160	.	-	.	transcript_id "jg936.t1"; gene_id "jg936";
dsimWXD1_0	AUGUSTUS	start_codon	4044158	4044160	.	-	0	transcript_id "jg936.t1"; gene_id "jg936";
dsimWXD1_0	AUGUSTUS	stop_codon	4059883	4059885	.	-	0	transcript_id "jg937.t1"; gene_id "jg937";
dsimWXD1_0	AUGUSTUS	CDS	4059883	4060088	0.61	-	2	transcript_id "jg937.t1"; gene_id "jg937";
dsimWXD1_0	AUGUSTUS	exon	4059883	4060088	.	-	.	transcript_id "jg937.t1"; gene_id "jg937";
dsimWXD1_0	AUGUSTUS	intron	4060089	4060669	.	-	.	transcript_id "jg937.t1"; gene_id "jg937";
dsimWXD1_0	AUGUSTUS	CDS	4060670	4060685	0.49	-	0	transcript_id "jg937.t1"; gene_id "jg937";
dsimWXD1_0	AUGUSTUS	exon	4060670	4060685	.	-	.	transcript_id "jg937.t1"; gene_id "jg937";
dsimWXD1_0	AUGUSTUS	start_codon	4060683	4060685	.	-	0	transcript_id "jg937.t1"; gene_id "jg937";
dsimWXD1_0	ALN_BLOCK	exon	4118446	4118757	.	+	.	transcript_id "jg939.t1"; gene_id "jg939";
dsimWXD1_0	ALN_BLOCK	exon	4119486	4119809	.	+	.	transcript_id "jg940.t1"; gene_id "jg940";
dsimWXD1_0	AUGUSTUS	start_codon	4120980	4120982	.	+	0	transcript_id "jg941.t1"; gene_id "jg941";
dsimWXD1_0	AUGUSTUS	CDS	4120980	4121180	0.63	+	0	transcript_id "jg941.t1"; gene_id "jg941";
dsimWXD1_0	AUGUSTUS	exon	4120980	4121180	.	+	.	transcript_id "jg941.t1"; gene_id "jg941";
dsimWXD1_0	AUGUSTUS	stop_codon	4121178	4121180	.	+	0	transcript_id "jg941.t1"; gene_id "jg941";
dsimWXD1_0	AUGUSTUS	start_codon	4122125	4122127	.	+	0	transcript_id "jg942.t1"; gene_id "jg942";
dsimWXD1_0	AUGUSTUS	CDS	4122125	4122349	0.7	+	0	transcript_id "jg942.t1"; gene_id "jg942";
dsimWXD1_0	AUGUSTUS	exon	4122125	4122349	.	+	.	transcript_id "jg942.t1"; gene_id "jg942";
dsimWXD1_0	AUGUSTUS	stop_codon	4122347	4122349	.	+	0	transcript_id "jg942.t1"; gene_id "jg942";
dsimWXD1_0	ALN_BLOCK	exon	4123130	4123417	.	+	.	transcript_id "jg943.t1"; gene_id "jg943";
dsimWXD1_0	AUGUSTUS	start_codon	4146782	4146784	.	+	0	transcript_id "jg944.t1"; gene_id "jg944";
dsimWXD1_0	AUGUSTUS	CDS	4146782	4146803	0.8	+	0	transcript_id "jg944.t1"; gene_id "jg944";
dsimWXD1_0	AUGUSTUS	exon	4146782	4146803	.	+	.	transcript_id "jg944.t1"; gene_id "jg944";
dsimWXD1_0	AUGUSTUS	intron	4146804	4185190	.	+	.	transcript_id "jg944.t1"; gene_id "jg944";
dsimWXD1_0	AUGUSTUS	CDS	4185191	4185389	1	+	2	transcript_id "jg944.t1"; gene_id "jg944";
dsimWXD1_0	AUGUSTUS	exon	4185191	4185389	.	+	.	transcript_id "jg944.t1"; gene_id "jg944";
dsimWXD1_0	AUGUSTUS	intron	4185390	4190179	.	+	.	transcript_id "jg944.t1"; gene_id "jg944";
dsimWXD1_0	AUGUSTUS	CDS	4190180	4190440	1	+	1	transcript_id "jg944.t1"; gene_id "jg944";
dsimWXD1_0	AUGUSTUS	exon	4190180	4190440	.	+	.	transcript_id "jg944.t1"; gene_id "jg944";
dsimWXD1_0	AUGUSTUS	intron	4190441	4190503	.	+	.	transcript_id "jg944.t1"; gene_id "jg944";
dsimWXD1_0	AUGUSTUS	CDS	4190504	4190700	1	+	1	transcript_id "jg944.t1"; gene_id "jg944";
dsimWXD1_0	AUGUSTUS	exon	4190504	4190700	.	+	.	transcript_id "jg944.t1"; gene_id "jg944";
dsimWXD1_0	AUGUSTUS	intron	4190701	4208392	.	+	.	transcript_id "jg944.t1"; gene_id "jg944";
dsimWXD1_0	AUGUSTUS	CDS	4208393	4210582	1	+	2	transcript_id "jg944.t1"; gene_id "jg944";
dsimWXD1_0	AUGUSTUS	exon	4208393	4210582	.	+	.	transcript_id "jg944.t1"; gene_id "jg944";
dsimWXD1_0	AUGUSTUS	intron	4210583	4211160	.	+	.	transcript_id "jg944.t1"; gene_id "jg944";
dsimWXD1_0	AUGUSTUS	CDS	4211161	4211667	1	+	2	transcript_id "jg944.t1"; gene_id "jg944";
dsimWXD1_0	AUGUSTUS	exon	4211161	4211667	.	+	.	transcript_id "jg944.t1"; gene_id "jg944";
dsimWXD1_0	AUGUSTUS	intron	4211668	4217858	.	+	.	transcript_id "jg944.t1"; gene_id "jg944";
dsimWXD1_0	AUGUSTUS	CDS	4217859	4218227	1	+	2	transcript_id "jg944.t1"; gene_id "jg944";
dsimWXD1_0	AUGUSTUS	exon	4217859	4218227	.	+	.	transcript_id "jg944.t1"; gene_id "jg944";
dsimWXD1_0	AUGUSTUS	intron	4218228	4223983	.	+	.	transcript_id "jg944.t1"; gene_id "jg944";
dsimWXD1_0	AUGUSTUS	CDS	4223984	4224165	1	+	2	transcript_id "jg944.t1"; gene_id "jg944";
dsimWXD1_0	AUGUSTUS	exon	4223984	4224165	.	+	.	transcript_id "jg944.t1"; gene_id "jg944";
dsimWXD1_0	AUGUSTUS	stop_codon	4224163	4224165	.	+	0	transcript_id "jg944.t1"; gene_id "jg944";
dsimWXD1_0	AUGUSTUS	start_codon	4230679	4230681	.	+	0	transcript_id "jg945.t1"; gene_id "jg945";
dsimWXD1_0	AUGUSTUS	CDS	4230679	4230913	1	+	0	transcript_id "jg945.t1"; gene_id "jg945";
dsimWXD1_0	AUGUSTUS	exon	4230679	4230913	.	+	.	transcript_id "jg945.t1"; gene_id "jg945";
dsimWXD1_0	AUGUSTUS	intron	4230914	4230963	.	+	.	transcript_id "jg945.t1"; gene_id "jg945";
dsimWXD1_0	AUGUSTUS	CDS	4230964	4231504	1	+	2	transcript_id "jg945.t1"; gene_id "jg945";
dsimWXD1_0	AUGUSTUS	exon	4230964	4231504	.	+	.	transcript_id "jg945.t1"; gene_id "jg945";
dsimWXD1_0	AUGUSTUS	intron	4231505	4231560	.	+	.	transcript_id "jg945.t1"; gene_id "jg945";
dsimWXD1_0	AUGUSTUS	CDS	4231561	4231747	1	+	1	transcript_id "jg945.t1"; gene_id "jg945";
dsimWXD1_0	AUGUSTUS	exon	4231561	4231747	.	+	.	transcript_id "jg945.t1"; gene_id "jg945";
dsimWXD1_0	AUGUSTUS	stop_codon	4231745	4231747	.	+	0	transcript_id "jg945.t1"; gene_id "jg945";
dsimWXD1_0	ALN_BLOCK	exon	4232097	4233566	.	+	.	transcript_id "jg946.t1"; gene_id "jg946";
dsimWXD1_0	ALN_BLOCK	exon	4274882	4275948	.	-	.	transcript_id "jg947.t1"; gene_id "jg947";
dsimWXD1_0	ALN_BLOCK	exon	4295430	4296497	.	-	.	transcript_id "jg948.t1"; gene_id "jg948";
dsimWXD1_0	ALN_BLOCK	exon	4297168	4297392	.	+	.	transcript_id "jg949.t1"; gene_id "jg949";
dsimWXD1_0	ALN_BLOCK	exon	4299059	4305690	.	-	.	transcript_id "jg950.t1"; gene_id "jg950";
dsimWXD1_0	ALN_BLOCK	exon	4312663	4323832	.	-	.	transcript_id "jg951.t1"; gene_id "jg951";
dsimWXD1_0	ALN_BLOCK	exon	4334121	4335404	.	-	.	transcript_id "jg952.t1"; gene_id "jg952";
dsimWXD1_0	ALN_BLOCK	exon	4337224	4337610	.	+	.	transcript_id "jg953.t1"; gene_id "jg953";
dsimWXD1_0	ALN_BLOCK	exon	4367095	4367770	.	+	.	transcript_id "jg954.t1"; gene_id "jg954";
dsimWXD1_0	ALN_BLOCK	exon	4387336	4388631	.	-	.	transcript_id "jg955.t1"; gene_id "jg955";
dsimWXD1_0	ALN_BLOCK	exon	4404360	4430060	.	+	.	transcript_id "jg956.t1"; gene_id "jg956";
dsimWXD1_0	ALN_BLOCK	exon	4433923	4440573	.	+	.	transcript_id "jg957.t1"; gene_id "jg957";
dsimWXD1_0	ALN_BLOCK	exon	4450445	4453362	.	+	.	transcript_id "jg958.t1"; gene_id "jg958";
dsimWXD1_0	ALN_BLOCK	exon	4461872	4462632	.	+	.	transcript_id "jg959.t1"; gene_id "jg959";
dsimWXD1_0	ALN_BLOCK	exon	4471458	4472139	.	+	.	transcript_id "jg960.t1"; gene_id "jg960";
dsimWXD1_0	ALN_BLOCK	exon	4481053	4488806	.	+	.	transcript_id "jg961.t1"; gene_id "jg961";
dsimWXD1_0	ALN_BLOCK	exon	4490680	4491410	.	-	.	transcript_id "jg962.t1"; gene_id "jg962";
dsimWXD1_0	ALN_BLOCK	exon	4491919	4494758	.	-	.	transcript_id "jg963.t1"; gene_id "jg963";
dsimWXD1_0	ALN_BLOCK	exon	4495109	4495778	.	-	.	transcript_id "jg964.t1"; gene_id "jg964";
dsimWXD1_0	ALN_BLOCK	exon	4497492	4501452	.	+	.	transcript_id "jg965.t1"; gene_id "jg965";
dsimWXD1_0	ALN_BLOCK	exon	4501641	4502554	.	-	.	transcript_id "jg966.t1"; gene_id "jg966";
dsimWXD1_0	ALN_BLOCK	exon	4503149	4508537	.	+	.	transcript_id "jg967.t1"; gene_id "jg967";
dsimWXD1_0	ALN_BLOCK	exon	4509923	4511909	.	+	.	transcript_id "jg968.t1"; gene_id "jg968";
dsimWXD1_0	ALN_BLOCK	exon	4512157	4512680	.	+	.	transcript_id "jg969.t1"; gene_id "jg969";
dsimWXD1_0	ALN_BLOCK	exon	4514991	4518197	.	-	.	transcript_id "jg970.t1"; gene_id "jg970";
dsimWXD1_0	ALN_BLOCK	exon	4542924	4543334	.	+	.	transcript_id "jg971.t1"; gene_id "jg971";
dsimWXD1_0	ALN_BLOCK	exon	4551376	4551732	.	+	.	transcript_id "jg972.t1"; gene_id "jg972";
dsimWXD1_0	ALN_BLOCK	exon	4551948	4553481	.	-	.	transcript_id "jg973.t1"; gene_id "jg973";
dsimWXD1_0	ALN_BLOCK	exon	4553678	4555512	.	+	.	transcript_id "jg974.t1"; gene_id "jg974";
dsimWXD1_0	ALN_BLOCK	exon	4555854	4557293	.	-	.	transcript_id "jg975.t1"; gene_id "jg975";
dsimWXD1_0	ALN_BLOCK	exon	4558316	4561723	.	-	.	transcript_id "jg976.t1"; gene_id "jg976";
dsimWXD1_0	ALN_BLOCK	exon	4562069	4563140	.	-	.	transcript_id "jg977.t1"; gene_id "jg977";
dsimWXD1_0	ALN_BLOCK	exon	4563487	4563896	.	+	.	transcript_id "jg978.t1"; gene_id "jg978";
dsimWXD1_0	ALN_BLOCK	exon	4564084	4565204	.	-	.	transcript_id "jg979.t1"; gene_id "jg979";
dsimWXD1_0	ALN_BLOCK	exon	4566140	4567055	.	-	.	transcript_id "jg980.t1"; gene_id "jg980";
dsimWXD1_0	ALN_BLOCK	exon	4567754	4568298	.	-	.	transcript_id "jg981.t1"; gene_id "jg981";
dsimWXD1_0	ALN_BLOCK	exon	4568696	4570277	.	+	.	transcript_id "jg982.t1"; gene_id "jg982";
dsimWXD1_0	ALN_BLOCK	exon	4570531	4571664	.	-	.	transcript_id "jg983.t1"; gene_id "jg983";
dsimWXD1_0	AUGUSTUS	start_codon	4572340	4572342	.	+	0	transcript_id "jg984.t1"; gene_id "jg984";
dsimWXD1_0	AUGUSTUS	CDS	4572340	4572978	0.89	+	0	transcript_id "jg984.t1"; gene_id "jg984";
dsimWXD1_0	AUGUSTUS	exon	4572340	4572978	.	+	.	transcript_id "jg984.t1"; gene_id "jg984";
dsimWXD1_0	AUGUSTUS	stop_codon	4572976	4572978	.	+	0	transcript_id "jg984.t1"; gene_id "jg984";
dsimWXD1_0	AUGUSTUS	start_codon	4573500	4573502	.	+	0	transcript_id "jg985.t1"; gene_id "jg985";
dsimWXD1_0	AUGUSTUS	CDS	4573500	4573997	0.86	+	0	transcript_id "jg985.t1"; gene_id "jg985";
dsimWXD1_0	AUGUSTUS	exon	4573500	4573997	.	+	.	transcript_id "jg985.t1"; gene_id "jg985";
dsimWXD1_0	AUGUSTUS	intron	4573998	4574300	.	+	.	transcript_id "jg985.t1"; gene_id "jg985";
dsimWXD1_0	AUGUSTUS	CDS	4574301	4574540	0.84	+	0	transcript_id "jg985.t1"; gene_id "jg985";
dsimWXD1_0	AUGUSTUS	exon	4574301	4574540	.	+	.	transcript_id "jg985.t1"; gene_id "jg985";
dsimWXD1_0	AUGUSTUS	stop_codon	4574538	4574540	.	+	0	transcript_id "jg985.t1"; gene_id "jg985";
dsimWXD1_0	ALN_BLOCK	exon	4574890	4577584	.	+	.	transcript_id "jg986.t1"; gene_id "jg986";
dsimWXD1_0	ALN_BLOCK	exon	4577782	4584552	.	-	.	transcript_id "jg987.t1"; gene_id "jg987";
dsimWXD1_0	ALN_BLOCK	exon	4589097	4641783	.	-	.	transcript_id "jg988.t1"; gene_id "jg988";
dsimWXD1_0	ALN_BLOCK	exon	4684656	4684994	.	-	.	transcript_id "jg989.t1"; gene_id "jg989";
dsimWXD1_0	AUGUSTUS	stop_codon	4739036	4739038	.	-	0	transcript_id "jg990.t1"; gene_id "jg990";
dsimWXD1_0	AUGUSTUS	CDS	4739036	4739147	0.3	-	1	transcript_id "jg990.t1"; gene_id "jg990";
dsimWXD1_0	AUGUSTUS	exon	4739036	4739147	.	-	.	transcript_id "jg990.t1"; gene_id "jg990";
dsimWXD1_0	AUGUSTUS	intron	4739148	4739223	.	-	.	transcript_id "jg990.t1"; gene_id "jg990";
dsimWXD1_0	AUGUSTUS	CDS	4739224	4739399	0.42	-	0	transcript_id "jg990.t1"; gene_id "jg990";
dsimWXD1_0	AUGUSTUS	exon	4739224	4739399	.	-	.	transcript_id "jg990.t1"; gene_id "jg990";
dsimWXD1_0	AUGUSTUS	intron	4739400	4740951	.	-	.	transcript_id "jg990.t1"; gene_id "jg990";
dsimWXD1_0	AUGUSTUS	CDS	4740952	4741635	0.53	-	0	transcript_id "jg990.t1"; gene_id "jg990";
dsimWXD1_0	AUGUSTUS	exon	4740952	4741635	.	-	.	transcript_id "jg990.t1"; gene_id "jg990";
dsimWXD1_0	AUGUSTUS	start_codon	4741633	4741635	.	-	0	transcript_id "jg990.t1"; gene_id "jg990";
dsimWXD1_0	AUGUSTUS	start_codon	4742298	4742300	.	+	0	transcript_id "jg991.t1"; gene_id "jg991";
dsimWXD1_0	AUGUSTUS	CDS	4742298	4742345	1	+	0	transcript_id "jg991.t1"; gene_id "jg991";
dsimWXD1_0	AUGUSTUS	exon	4742298	4742345	.	+	.	transcript_id "jg991.t1"; gene_id "jg991";
dsimWXD1_0	AUGUSTUS	intron	4742346	4742401	.	+	.	transcript_id "jg991.t1"; gene_id "jg991";
dsimWXD1_0	AUGUSTUS	CDS	4742402	4742689	0.82	+	0	transcript_id "jg991.t1"; gene_id "jg991";
dsimWXD1_0	AUGUSTUS	exon	4742402	4742689	.	+	.	transcript_id "jg991.t1"; gene_id "jg991";
dsimWXD1_0	AUGUSTUS	intron	4742690	4743116	.	+	.	transcript_id "jg991.t1"; gene_id "jg991";
dsimWXD1_0	AUGUSTUS	CDS	4743117	4746506	0.77	+	0	transcript_id "jg991.t1"; gene_id "jg991";
dsimWXD1_0	AUGUSTUS	exon	4743117	4746506	.	+	.	transcript_id "jg991.t1"; gene_id "jg991";
dsimWXD1_0	AUGUSTUS	stop_codon	4746504	4746506	.	+	0	transcript_id "jg991.t1"; gene_id "jg991";
dsimWXD1_0	ALN_BLOCK	exon	4751499	4752167	.	+	.	transcript_id "jg993.t1"; gene_id "jg993";
dsimWXD1_0	ALN_BLOCK	exon	4752335	4752776	.	+	.	transcript_id "jg993.t1"; gene_id "jg993";
dsimWXD1_0	AUGUSTUS	stop_codon	4775179	4775181	.	-	0	transcript_id "jg994.t1"; gene_id "jg994";
dsimWXD1_0	AUGUSTUS	CDS	4775179	4775673	1	-	0	transcript_id "jg994.t1"; gene_id "jg994";
dsimWXD1_0	AUGUSTUS	exon	4775179	4775673	.	-	.	transcript_id "jg994.t1"; gene_id "jg994";
dsimWXD1_0	AUGUSTUS	start_codon	4775671	4775673	.	-	0	transcript_id "jg994.t1"; gene_id "jg994";
dsimWXD1_0	ALN_BLOCK	exon	4779652	4780282	.	+	.	transcript_id "jg995.t1"; gene_id "jg995";
dsimWXD1_0	ALN_BLOCK	exon	4780912	4782051	.	+	.	transcript_id "jg996.t1"; gene_id "jg996";
dsimWXD1_0	ALN_BLOCK	exon	4782503	4783902	.	-	.	transcript_id "jg997.t1"; gene_id "jg997";
dsimWXD1_0	ALN_BLOCK	exon	4794015	4794491	.	-	.	transcript_id "jg998.t1"; gene_id "jg998";
dsimWXD1_0	ALN_BLOCK	exon	4798998	4813612	.	+	.	transcript_id "jg999.t1"; gene_id "jg999";
dsimWXD1_0	ALN_BLOCK	exon	4825740	4827191	.	-	.	transcript_id "jg1000.t1"; gene_id "jg1000";
dsimWXD1_0	ALN_BLOCK	exon	4828815	4833417	.	-	.	transcript_id "jg1001.t1"; gene_id "jg1001";
dsimWXD1_0	AUGUSTUS	start_codon	4856206	4856208	.	+	0	transcript_id "jg1002.t1"; gene_id "jg1002";
dsimWXD1_0	AUGUSTUS	CDS	4856206	4856748	1	+	0	transcript_id "jg1002.t1"; gene_id "jg1002";
dsimWXD1_0	AUGUSTUS	exon	4856206	4856748	.	+	.	transcript_id "jg1002.t1"; gene_id "jg1002";
dsimWXD1_0	AUGUSTUS	stop_codon	4856746	4856748	.	+	0	transcript_id "jg1002.t1"; gene_id "jg1002";
dsimWXD1_0	ALN_BLOCK	exon	4887896	4889767	.	+	.	transcript_id "jg1003.t1"; gene_id "jg1003";
dsimWXD1_0	ALN_BLOCK	exon	4890264	4893037	.	-	.	transcript_id "jg1004.t1"; gene_id "jg1004";
dsimWXD1_0	ALN_BLOCK	exon	4906489	4908900	.	+	.	transcript_id "jg1005.t1"; gene_id "jg1005";
dsimWXD1_0	ALN_BLOCK	exon	4909046	4911271	.	-	.	transcript_id "jg1006.t1"; gene_id "jg1006";
dsimWXD1_0	ALN_BLOCK	exon	4918797	4920763	.	+	.	transcript_id "jg1007.t1"; gene_id "jg1007";
dsimWXD1_0	ALN_BLOCK	exon	4922636	4923759	.	-	.	transcript_id "jg1008.t1"; gene_id "jg1008";
dsimWXD1_0	ALN_BLOCK	exon	4924155	4927943	.	-	.	transcript_id "jg1009.t1"; gene_id "jg1009";
dsimWXD1_0	ALN_BLOCK	exon	4928967	4930857	.	-	.	transcript_id "jg1010.t1"; gene_id "jg1010";
dsimWXD1_0	ALN_BLOCK	exon	4932543	4934439	.	+	.	transcript_id "jg1011.t1"; gene_id "jg1011";
dsimWXD1_0	ALN_BLOCK	exon	4935507	4939253	.	-	.	transcript_id "jg1012.t1"; gene_id "jg1012";
dsimWXD1_0	ALN_BLOCK	exon	4941061	4942530	.	+	.	transcript_id "jg1013.t1"; gene_id "jg1013";
dsimWXD1_0	ALN_BLOCK	exon	4942716	4943567	.	-	.	transcript_id "jg1014.t1"; gene_id "jg1014";
dsimWXD1_0	ALN_BLOCK	exon	4943955	4945659	.	+	.	transcript_id "jg1015.t1"; gene_id "jg1015";
dsimWXD1_0	ALN_BLOCK	exon	4958331	4967971	.	+	.	transcript_id "jg1016.t1"; gene_id "jg1016";
dsimWXD1_0	ALN_BLOCK	exon	4971834	4975161	.	-	.	transcript_id "jg1017.t1"; gene_id "jg1017";
dsimWXD1_0	ALN_BLOCK	exon	4976411	4978273	.	+	.	transcript_id "jg1018.t1"; gene_id "jg1018";
dsimWXD1_0	ALN_BLOCK	exon	4982816	4983926	.	+	.	transcript_id "jg1019.t1"; gene_id "jg1019";
dsimWXD1_0	ALN_BLOCK	exon	4996966	4998681	.	-	.	transcript_id "jg1021.t1"; gene_id "jg1021";
dsimWXD1_0	ALN_BLOCK	exon	5001966	5007930	.	-	.	transcript_id "jg1022.t1"; gene_id "jg1022";
dsimWXD1_0	AUGUSTUS	stop_codon	5013560	5013562	.	-	0	transcript_id "jg1023.t1"; gene_id "jg1023";
dsimWXD1_0	AUGUSTUS	CDS	5013560	5013779	0.93	-	1	transcript_id "jg1023.t1"; gene_id "jg1023";
dsimWXD1_0	AUGUSTUS	exon	5013560	5013779	.	-	.	transcript_id "jg1023.t1"; gene_id "jg1023";
dsimWXD1_0	AUGUSTUS	intron	5013780	5019596	.	-	.	transcript_id "jg1023.t1"; gene_id "jg1023";
dsimWXD1_0	AUGUSTUS	CDS	5019597	5019778	1	-	0	transcript_id "jg1023.t1"; gene_id "jg1023";
dsimWXD1_0	AUGUSTUS	exon	5019597	5019778	.	-	.	transcript_id "jg1023.t1"; gene_id "jg1023";
dsimWXD1_0	AUGUSTUS	start_codon	5019776	5019778	.	-	0	transcript_id "jg1023.t1"; gene_id "jg1023";
dsimWXD1_0	ALN_BLOCK	exon	5020925	5023956	.	-	.	transcript_id "jg1024.t1"; gene_id "jg1024";
dsimWXD1_0	ALN_BLOCK	exon	5029148	5030530	.	+	.	transcript_id "jg1028.t1"; gene_id "jg1028";
dsimWXD1_0	ALN_BLOCK	exon	5030597	5031570	.	-	.	transcript_id "jg1029.t1"; gene_id "jg1029";
dsimWXD1_0	ALN_BLOCK	exon	5032193	5034201	.	+	.	transcript_id "jg1030.t1"; gene_id "jg1030";
dsimWXD1_0	ALN_BLOCK	exon	5034731	5036010	.	-	.	transcript_id "jg1031.t1"; gene_id "jg1031";
dsimWXD1_0	ALN_BLOCK	exon	5036314	5037090	.	-	.	transcript_id "jg1032.t1"; gene_id "jg1032";
dsimWXD1_0	ALN_BLOCK	exon	5038578	5039408	.	-	.	transcript_id "jg1033.t1"; gene_id "jg1033";
dsimWXD1_0	ALN_BLOCK	exon	5040425	5041225	.	-	.	transcript_id "jg1034.t1"; gene_id "jg1034";
dsimWXD1_0	ALN_BLOCK	exon	5041669	5044303	.	+	.	transcript_id "jg1035.t1"; gene_id "jg1035";
dsimWXD1_0	ALN_BLOCK	exon	5044558	5051335	.	+	.	transcript_id "jg1036.t1"; gene_id "jg1036";
dsimWXD1_0	ALN_BLOCK	exon	5051802	5052339	.	+	.	transcript_id "jg1037.t1"; gene_id "jg1037";
dsimWXD1_0	ALN_BLOCK	exon	5052549	5053764	.	-	.	transcript_id "jg1038.t1"; gene_id "jg1038";
dsimWXD1_0	ALN_BLOCK	exon	5054081	5054902	.	-	.	transcript_id "jg1039.t1"; gene_id "jg1039";
dsimWXD1_0	ALN_BLOCK	exon	5055142	5056202	.	+	.	transcript_id "jg1040.t1"; gene_id "jg1040";
dsimWXD1_0	ALN_BLOCK	exon	5056268	5057375	.	-	.	transcript_id "jg1041.t1"; gene_id "jg1041";
dsimWXD1_0	ALN_BLOCK	exon	5057920	5059722	.	+	.	transcript_id "jg1042.t1"; gene_id "jg1042";
dsimWXD1_0	ALN_BLOCK	exon	5060105	5061184	.	+	.	transcript_id "jg1043.t1"; gene_id "jg1043";
dsimWXD1_0	ALN_BLOCK	exon	5061546	5062869	.	-	.	transcript_id "jg1044.t1"; gene_id "jg1044";
dsimWXD1_0	ALN_BLOCK	exon	5063564	5064384	.	+	.	transcript_id "jg1045.t1"; gene_id "jg1045";
dsimWXD1_0	ALN_BLOCK	exon	5064510	5065208	.	-	.	transcript_id "jg1046.t1"; gene_id "jg1046";
dsimWXD1_0	ALN_BLOCK	exon	5065651	5067141	.	-	.	transcript_id "jg1047.t1"; gene_id "jg1047";
dsimWXD1_0	ALN_BLOCK	exon	5067990	5077568	.	+	.	transcript_id "jg1048.t1"; gene_id "jg1048";
dsimWXD1_0	ALN_BLOCK	exon	5080166	5083126	.	-	.	transcript_id "jg1049.t1"; gene_id "jg1049";
dsimWXD1_0	ALN_BLOCK	exon	5090035	5095252	.	-	.	transcript_id "jg1050.t1"; gene_id "jg1050";
dsimWXD1_0	ALN_BLOCK	exon	5095869	5096324	.	-	.	transcript_id "jg1051.t1"; gene_id "jg1051";
dsimWXD1_0	ALN_BLOCK	exon	5096379	5096657	.	-	.	transcript_id "jg1052.t1"; gene_id "jg1052";
dsimWXD1_0	ALN_BLOCK	exon	5097079	5097751	.	+	.	transcript_id "jg1053.t1"; gene_id "jg1053";
dsimWXD1_0	ALN_BLOCK	exon	5098369	5112824	.	-	.	transcript_id "jg1054.t1"; gene_id "jg1054";
dsimWXD1_0	ALN_BLOCK	exon	5116009	5122577	.	+	.	transcript_id "jg1055.t1"; gene_id "jg1055";
dsimWXD1_0	ALN_BLOCK	exon	5124020	5124649	.	+	.	transcript_id "jg1056.t1"; gene_id "jg1056";
dsimWXD1_0	ALN_BLOCK	exon	5124993	5126062	.	+	.	transcript_id "jg1057.t1"; gene_id "jg1057";
dsimWXD1_0	ALN_BLOCK	exon	5126771	5128590	.	-	.	transcript_id "jg1058.t1"; gene_id "jg1058";
dsimWXD1_0	ALN_BLOCK	exon	5130469	5132274	.	+	.	transcript_id "jg1059.t1"; gene_id "jg1059";
dsimWXD1_0	ALN_BLOCK	exon	5132493	5132900	.	+	.	transcript_id "jg1060.t1"; gene_id "jg1060";
dsimWXD1_0	ALN_BLOCK	exon	5133029	5133695	.	+	.	transcript_id "jg1061.t1"; gene_id "jg1061";
dsimWXD1_0	ALN_BLOCK	exon	5134282	5136852	.	-	.	transcript_id "jg1062.t1"; gene_id "jg1062";
dsimWXD1_0	ALN_BLOCK	exon	5137290	5138708	.	-	.	transcript_id "jg1063.t1"; gene_id "jg1063";
dsimWXD1_0	ALN_BLOCK	exon	5139086	5140377	.	+	.	transcript_id "jg1064.t1"; gene_id "jg1064";
dsimWXD1_0	ALN_BLOCK	exon	5140690	5140971	.	-	.	transcript_id "jg1065.t1"; gene_id "jg1065";
dsimWXD1_0	AUGUSTUS	start_codon	5141557	5141559	.	+	0	transcript_id "jg1066.t1"; gene_id "jg1066";
dsimWXD1_0	AUGUSTUS	CDS	5141557	5141838	1	+	0	transcript_id "jg1066.t1"; gene_id "jg1066";
dsimWXD1_0	AUGUSTUS	exon	5141557	5141838	.	+	.	transcript_id "jg1066.t1"; gene_id "jg1066";
dsimWXD1_0	AUGUSTUS	intron	5141839	5141928	.	+	.	transcript_id "jg1066.t1"; gene_id "jg1066";
dsimWXD1_0	AUGUSTUS	CDS	5141929	5142057	1	+	0	transcript_id "jg1066.t1"; gene_id "jg1066";
dsimWXD1_0	AUGUSTUS	exon	5141929	5142057	.	+	.	transcript_id "jg1066.t1"; gene_id "jg1066";
dsimWXD1_0	AUGUSTUS	stop_codon	5142055	5142057	.	+	0	transcript_id "jg1066.t1"; gene_id "jg1066";
dsimWXD1_0	ALN_BLOCK	exon	5142517	5143495	.	-	.	transcript_id "jg1067.t1"; gene_id "jg1067";
dsimWXD1_0	ALN_BLOCK	exon	5144784	5145872	.	-	.	transcript_id "jg1068.t1"; gene_id "jg1068";
dsimWXD1_0	ALN_BLOCK	exon	5148961	5156510	.	+	.	transcript_id "jg1069.t1"; gene_id "jg1069";
dsimWXD1_0	ALN_BLOCK	exon	5160144	5165246	.	-	.	transcript_id "jg1070.t1"; gene_id "jg1070";
dsimWXD1_0	AUGUSTUS	start_codon	5180364	5180366	.	+	0	transcript_id "jg1071.t2"; gene_id "jg1071";
dsimWXD1_0	AUGUSTUS	CDS	5180364	5181449	1	+	0	transcript_id "jg1071.t2"; gene_id "jg1071";
dsimWXD1_0	AUGUSTUS	exon	5180364	5181449	.	+	.	transcript_id "jg1071.t2"; gene_id "jg1071";
dsimWXD1_0	AUGUSTUS	start_codon	5180364	5180366	.	+	0	transcript_id "jg1071.t1"; gene_id "jg1071";
dsimWXD1_0	AUGUSTUS	CDS	5180364	5181015	1	+	0	transcript_id "jg1071.t1"; gene_id "jg1071";
dsimWXD1_0	AUGUSTUS	exon	5180364	5181015	.	+	.	transcript_id "jg1071.t1"; gene_id "jg1071";
dsimWXD1_0	AUGUSTUS	intron	5181016	5181079	.	+	.	transcript_id "jg1071.t1"; gene_id "jg1071";
dsimWXD1_0	AUGUSTUS	CDS	5181080	5181093	1	+	2	transcript_id "jg1071.t1"; gene_id "jg1071";
dsimWXD1_0	AUGUSTUS	exon	5181080	5181093	.	+	.	transcript_id "jg1071.t1"; gene_id "jg1071";
dsimWXD1_0	AUGUSTUS	stop_codon	5181091	5181093	.	+	0	transcript_id "jg1071.t1"; gene_id "jg1071";
dsimWXD1_0	AUGUSTUS	stop_codon	5181447	5181449	.	+	0	transcript_id "jg1071.t2"; gene_id "jg1071";
dsimWXD1_0	ALN_BLOCK	exon	5182679	5184376	.	+	.	transcript_id "jg1072.t1"; gene_id "jg1072";
dsimWXD1_0	ALN_BLOCK	exon	5185577	5186115	.	-	.	transcript_id "jg1073.t1"; gene_id "jg1073";
dsimWXD1_0	ALN_BLOCK	exon	5188744	5189768	.	+	.	transcript_id "jg1074.t1"; gene_id "jg1074";
dsimWXD1_0	ALN_BLOCK	exon	5196728	5196736	.	+	.	transcript_id "jg1075.t1"; gene_id "jg1075";
dsimWXD1_0	ALN_BLOCK	exon	5196999	5197007	.	+	.	transcript_id "jg1075.t1"; gene_id "jg1075";
dsimWXD1_0	ALN_BLOCK	exon	5197891	5197910	.	+	.	transcript_id "jg1075.t1"; gene_id "jg1075";
dsimWXD1_0	ALN_BLOCK	exon	5198204	5198221	.	+	.	transcript_id "jg1075.t1"; gene_id "jg1075";
dsimWXD1_0	ALN_BLOCK	exon	5198412	5198564	.	+	.	transcript_id "jg1075.t1"; gene_id "jg1075";
dsimWXD1_0	ALN_BLOCK	exon	5199020	5199029	.	+	.	transcript_id "jg1075.t1"; gene_id "jg1075";
dsimWXD1_0	ALN_BLOCK	exon	5199546	5199558	.	+	.	transcript_id "jg1075.t1"; gene_id "jg1075";
dsimWXD1_0	ALN_BLOCK	exon	5199878	5199898	.	+	.	transcript_id "jg1075.t1"; gene_id "jg1075";
dsimWXD1_0	ALN_BLOCK	exon	5200213	5200226	.	+	.	transcript_id "jg1075.t1"; gene_id "jg1075";
dsimWXD1_0	ALN_BLOCK	exon	5200526	5200630	.	+	.	transcript_id "jg1075.t1"; gene_id "jg1075";
dsimWXD1_0	ALN_BLOCK	exon	5201100	5201120	.	+	.	transcript_id "jg1075.t1"; gene_id "jg1075";
dsimWXD1_0	ALN_BLOCK	exon	5201437	5201444	.	+	.	transcript_id "jg1075.t1"; gene_id "jg1075";
dsimWXD1_0	ALN_BLOCK	exon	5201792	5201813	.	+	.	transcript_id "jg1075.t1"; gene_id "jg1075";
dsimWXD1_0	ALN_BLOCK	exon	5202462	5202469	.	+	.	transcript_id "jg1075.t1"; gene_id "jg1075";
dsimWXD1_0	ALN_BLOCK	exon	5202768	5202791	.	+	.	transcript_id "jg1075.t1"; gene_id "jg1075";
dsimWXD1_0	ALN_BLOCK	exon	5202949	5202995	.	+	.	transcript_id "jg1075.t1"; gene_id "jg1075";
dsimWXD1_0	ALN_BLOCK	exon	5204854	5204865	.	+	.	transcript_id "jg1075.t1"; gene_id "jg1075";
dsimWXD1_0	ALN_BLOCK	exon	5205018	5205024	.	+	.	transcript_id "jg1075.t1"; gene_id "jg1075";
dsimWXD1_0	ALN_BLOCK	exon	5205653	5205661	.	+	.	transcript_id "jg1075.t1"; gene_id "jg1075";
dsimWXD1_0	ALN_BLOCK	exon	5206347	5206359	.	+	.	transcript_id "jg1075.t1"; gene_id "jg1075";
dsimWXD1_0	ALN_BLOCK	exon	5207678	5243640	.	+	.	transcript_id "jg1075.t1"; gene_id "jg1075";
dsimWXD1_0	AUGUSTUS	start_codon	5290296	5290298	.	+	0	transcript_id "jg1076.t1"; gene_id "jg1076";
dsimWXD1_0	AUGUSTUS	CDS	5290296	5290489	1	+	0	transcript_id "jg1076.t1"; gene_id "jg1076";
dsimWXD1_0	AUGUSTUS	exon	5290296	5290489	.	+	.	transcript_id "jg1076.t1"; gene_id "jg1076";
dsimWXD1_0	AUGUSTUS	intron	5290490	5290593	.	+	.	transcript_id "jg1076.t1"; gene_id "jg1076";
dsimWXD1_0	AUGUSTUS	CDS	5290594	5290732	1	+	1	transcript_id "jg1076.t1"; gene_id "jg1076";
dsimWXD1_0	AUGUSTUS	exon	5290594	5290732	.	+	.	transcript_id "jg1076.t1"; gene_id "jg1076";
dsimWXD1_0	AUGUSTUS	intron	5290733	5290788	.	+	.	transcript_id "jg1076.t1"; gene_id "jg1076";
dsimWXD1_0	AUGUSTUS	CDS	5290789	5290896	1	+	0	transcript_id "jg1076.t1"; gene_id "jg1076";
dsimWXD1_0	AUGUSTUS	exon	5290789	5290896	.	+	.	transcript_id "jg1076.t1"; gene_id "jg1076";
dsimWXD1_0	AUGUSTUS	intron	5290897	5290953	.	+	.	transcript_id "jg1076.t1"; gene_id "jg1076";
dsimWXD1_0	AUGUSTUS	CDS	5290954	5291581	1	+	0	transcript_id "jg1076.t1"; gene_id "jg1076";
dsimWXD1_0	AUGUSTUS	exon	5290954	5291581	.	+	.	transcript_id "jg1076.t1"; gene_id "jg1076";
dsimWXD1_0	AUGUSTUS	intron	5291582	5291647	.	+	.	transcript_id "jg1076.t1"; gene_id "jg1076";
dsimWXD1_0	AUGUSTUS	CDS	5291648	5291920	1	+	2	transcript_id "jg1076.t1"; gene_id "jg1076";
dsimWXD1_0	AUGUSTUS	exon	5291648	5291920	.	+	.	transcript_id "jg1076.t1"; gene_id "jg1076";
dsimWXD1_0	AUGUSTUS	intron	5291921	5291978	.	+	.	transcript_id "jg1076.t1"; gene_id "jg1076";
dsimWXD1_0	AUGUSTUS	CDS	5291979	5292142	1	+	2	transcript_id "jg1076.t1"; gene_id "jg1076";
dsimWXD1_0	AUGUSTUS	exon	5291979	5292142	.	+	.	transcript_id "jg1076.t1"; gene_id "jg1076";
dsimWXD1_0	AUGUSTUS	stop_codon	5292140	5292142	.	+	0	transcript_id "jg1076.t1"; gene_id "jg1076";
dsimWXD1_0	ALN_BLOCK	exon	5293473	5295345	.	+	.	transcript_id "jg1077.t1"; gene_id "jg1077";
dsimWXD1_0	ALN_BLOCK	exon	5295609	5297548	.	-	.	transcript_id "jg1078.t1"; gene_id "jg1078";
dsimWXD1_0	ALN_BLOCK	exon	5298261	5299493	.	-	.	transcript_id "jg1079.t1"; gene_id "jg1079";
dsimWXD1_0	ALN_BLOCK	exon	5301298	5301902	.	+	.	transcript_id "jg1080.t1"; gene_id "jg1080";
dsimWXD1_0	ALN_BLOCK	exon	5303026	5305530	.	-	.	transcript_id "jg1081.t1"; gene_id "jg1081";
dsimWXD1_0	AUGUSTUS	start_codon	5326207	5326209	.	+	0	transcript_id "jg1082.t1"; gene_id "jg1082";
dsimWXD1_0	AUGUSTUS	CDS	5326207	5326314	0.98	+	0	transcript_id "jg1082.t1"; gene_id "jg1082";
dsimWXD1_0	AUGUSTUS	exon	5326207	5326314	.	+	.	transcript_id "jg1082.t1"; gene_id "jg1082";
dsimWXD1_0	AUGUSTUS	intron	5326315	5326374	.	+	.	transcript_id "jg1082.t1"; gene_id "jg1082";
dsimWXD1_0	AUGUSTUS	CDS	5326375	5326614	0.99	+	0	transcript_id "jg1082.t1"; gene_id "jg1082";
dsimWXD1_0	AUGUSTUS	exon	5326375	5326614	.	+	.	transcript_id "jg1082.t1"; gene_id "jg1082";
dsimWXD1_0	AUGUSTUS	stop_codon	5326612	5326614	.	+	0	transcript_id "jg1082.t1"; gene_id "jg1082";
dsimWXD1_0	AUGUSTUS	start_codon	5326638	5326640	.	+	0	transcript_id "jg1083.t1"; gene_id "jg1083";
dsimWXD1_0	AUGUSTUS	CDS	5326638	5326976	1	+	0	transcript_id "jg1083.t1"; gene_id "jg1083";
dsimWXD1_0	AUGUSTUS	exon	5326638	5326976	.	+	.	transcript_id "jg1083.t1"; gene_id "jg1083";
dsimWXD1_0	AUGUSTUS	stop_codon	5326974	5326976	.	+	0	transcript_id "jg1083.t1"; gene_id "jg1083";
dsimWXD1_0	AUGUSTUS	start_codon	5327042	5327044	.	+	0	transcript_id "jg1084.t1"; gene_id "jg1084";
dsimWXD1_0	AUGUSTUS	CDS	5327042	5327379	0.64	+	0	transcript_id "jg1084.t1"; gene_id "jg1084";
dsimWXD1_0	AUGUSTUS	exon	5327042	5327379	.	+	.	transcript_id "jg1084.t1"; gene_id "jg1084";
dsimWXD1_0	AUGUSTUS	intron	5327380	5327425	.	+	.	transcript_id "jg1084.t1"; gene_id "jg1084";
dsimWXD1_0	AUGUSTUS	CDS	5327426	5327591	0.49	+	1	transcript_id "jg1084.t1"; gene_id "jg1084";
dsimWXD1_0	AUGUSTUS	exon	5327426	5327591	.	+	.	transcript_id "jg1084.t1"; gene_id "jg1084";
dsimWXD1_0	AUGUSTUS	stop_codon	5327589	5327591	.	+	0	transcript_id "jg1084.t1"; gene_id "jg1084";
dsimWXD1_0	AUGUSTUS	start_codon	5347408	5347410	.	+	0	transcript_id "jg1085.t1"; gene_id "jg1085";
dsimWXD1_0	AUGUSTUS	CDS	5347408	5347609	1	+	0	transcript_id "jg1085.t1"; gene_id "jg1085";
dsimWXD1_0	AUGUSTUS	exon	5347408	5347609	.	+	.	transcript_id "jg1085.t1"; gene_id "jg1085";
dsimWXD1_0	AUGUSTUS	intron	5347610	5347663	.	+	.	transcript_id "jg1085.t1"; gene_id "jg1085";
dsimWXD1_0	AUGUSTUS	CDS	5347664	5347867	1	+	2	transcript_id "jg1085.t1"; gene_id "jg1085";
dsimWXD1_0	AUGUSTUS	exon	5347664	5347867	.	+	.	transcript_id "jg1085.t1"; gene_id "jg1085";
dsimWXD1_0	AUGUSTUS	intron	5347868	5347925	.	+	.	transcript_id "jg1085.t1"; gene_id "jg1085";
dsimWXD1_0	AUGUSTUS	CDS	5347926	5348007	1	+	2	transcript_id "jg1085.t1"; gene_id "jg1085";
dsimWXD1_0	AUGUSTUS	exon	5347926	5348007	.	+	.	transcript_id "jg1085.t1"; gene_id "jg1085";
dsimWXD1_0	AUGUSTUS	intron	5348008	5348063	.	+	.	transcript_id "jg1085.t1"; gene_id "jg1085";
dsimWXD1_0	AUGUSTUS	CDS	5348064	5348164	1	+	1	transcript_id "jg1085.t1"; gene_id "jg1085";
dsimWXD1_0	AUGUSTUS	exon	5348064	5348164	.	+	.	transcript_id "jg1085.t1"; gene_id "jg1085";
dsimWXD1_0	AUGUSTUS	intron	5348165	5348223	.	+	.	transcript_id "jg1085.t1"; gene_id "jg1085";
dsimWXD1_0	AUGUSTUS	CDS	5348224	5349164	1	+	2	transcript_id "jg1085.t1"; gene_id "jg1085";
dsimWXD1_0	AUGUSTUS	exon	5348224	5349164	.	+	.	transcript_id "jg1085.t1"; gene_id "jg1085";
dsimWXD1_0	AUGUSTUS	stop_codon	5349162	5349164	.	+	0	transcript_id "jg1085.t1"; gene_id "jg1085";
dsimWXD1_0	ALN_BLOCK	exon	5350653	5352410	.	+	.	transcript_id "jg1086.t1"; gene_id "jg1086";
dsimWXD1_0	ALN_BLOCK	exon	5353371	5354727	.	+	.	transcript_id "jg1087.t1"; gene_id "jg1087";
dsimWXD1_0	AUGUSTUS	start_codon	5355186	5355188	.	+	0	transcript_id "jg1088.t1"; gene_id "jg1088";
dsimWXD1_0	AUGUSTUS	CDS	5355186	5355387	1	+	0	transcript_id "jg1088.t1"; gene_id "jg1088";
dsimWXD1_0	AUGUSTUS	exon	5355186	5355387	.	+	.	transcript_id "jg1088.t1"; gene_id "jg1088";
dsimWXD1_0	AUGUSTUS	intron	5355388	5355440	.	+	.	transcript_id "jg1088.t1"; gene_id "jg1088";
dsimWXD1_0	AUGUSTUS	CDS	5355441	5355644	1	+	2	transcript_id "jg1088.t1"; gene_id "jg1088";
dsimWXD1_0	AUGUSTUS	exon	5355441	5355644	.	+	.	transcript_id "jg1088.t1"; gene_id "jg1088";
dsimWXD1_0	AUGUSTUS	intron	5355645	5355694	.	+	.	transcript_id "jg1088.t1"; gene_id "jg1088";
dsimWXD1_0	AUGUSTUS	CDS	5355695	5355776	1	+	2	transcript_id "jg1088.t1"; gene_id "jg1088";
dsimWXD1_0	AUGUSTUS	exon	5355695	5355776	.	+	.	transcript_id "jg1088.t1"; gene_id "jg1088";
dsimWXD1_0	AUGUSTUS	intron	5355777	5355836	.	+	.	transcript_id "jg1088.t1"; gene_id "jg1088";
dsimWXD1_0	AUGUSTUS	CDS	5355837	5355937	1	+	1	transcript_id "jg1088.t1"; gene_id "jg1088";
dsimWXD1_0	AUGUSTUS	exon	5355837	5355937	.	+	.	transcript_id "jg1088.t1"; gene_id "jg1088";
dsimWXD1_0	AUGUSTUS	intron	5355938	5355998	.	+	.	transcript_id "jg1088.t1"; gene_id "jg1088";
dsimWXD1_0	AUGUSTUS	CDS	5355999	5356939	1	+	2	transcript_id "jg1088.t1"; gene_id "jg1088";
dsimWXD1_0	AUGUSTUS	exon	5355999	5356939	.	+	.	transcript_id "jg1088.t1"; gene_id "jg1088";
dsimWXD1_0	AUGUSTUS	stop_codon	5356937	5356939	.	+	0	transcript_id "jg1088.t1"; gene_id "jg1088";
dsimWXD1_0	ALN_BLOCK	exon	5359361	5364857	.	-	.	transcript_id "jg1089.t1"; gene_id "jg1089";
dsimWXD1_0	ALN_BLOCK	exon	5366128	5369292	.	+	.	transcript_id "jg1090.t1"; gene_id "jg1090";
dsimWXD1_0	ALN_BLOCK	exon	5394974	5396917	.	+	.	transcript_id "jg1091.t1"; gene_id "jg1091";
dsimWXD1_0	ALN_BLOCK	exon	5399483	5400958	.	-	.	transcript_id "jg1092.t1"; gene_id "jg1092";
dsimWXD1_0	AUGUSTUS	stop_codon	5404233	5404235	.	-	0	transcript_id "jg1094.t1"; gene_id "jg1094";
dsimWXD1_0	AUGUSTUS	CDS	5404233	5404655	1	-	0	transcript_id "jg1094.t1"; gene_id "jg1094";
dsimWXD1_0	AUGUSTUS	exon	5404233	5404655	.	-	.	transcript_id "jg1094.t1"; gene_id "jg1094";
dsimWXD1_0	AUGUSTUS	start_codon	5404653	5404655	.	-	0	transcript_id "jg1094.t1"; gene_id "jg1094";
dsimWXD1_0	ALN_BLOCK	exon	5404839	5412971	.	-	.	transcript_id "jg1093.t1"; gene_id "jg1093";
dsimWXD1_0	ALN_BLOCK	exon	5413948	5414810	.	+	.	transcript_id "jg1095.t1"; gene_id "jg1095";
dsimWXD1_0	ALN_BLOCK	exon	5415083	5415642	.	-	.	transcript_id "jg1096.t1"; gene_id "jg1096";
dsimWXD1_0	ALN_BLOCK	exon	5416887	5417344	.	+	.	transcript_id "jg1097.t1"; gene_id "jg1097";
dsimWXD1_0	ALN_BLOCK	exon	5417865	5419411	.	-	.	transcript_id "jg1098.t1"; gene_id "jg1098";
dsimWXD1_0	ALN_BLOCK	exon	5426216	5429072	.	-	.	transcript_id "jg1099.t1"; gene_id "jg1099";
dsimWXD1_0	ALN_BLOCK	exon	5442763	5449635	.	+	.	transcript_id "jg1100.t1"; gene_id "jg1100";
dsimWXD1_0	ALN_BLOCK	exon	5488475	5499273	.	+	.	transcript_id "jg1101.t1"; gene_id "jg1101";
dsimWXD1_0	ALN_BLOCK	exon	5552153	5556922	.	+	.	transcript_id "jg1103.t1"; gene_id "jg1103";
dsimWXD1_0	ALN_BLOCK	exon	5607883	5608863	.	+	.	transcript_id "jg1104.t1"; gene_id "jg1104";
dsimWXD1_0	ALN_BLOCK	exon	5609027	5609855	.	-	.	transcript_id "jg1105.t1"; gene_id "jg1105";
dsimWXD1_0	ALN_BLOCK	exon	5610199	5611309	.	+	.	transcript_id "jg1106.t1"; gene_id "jg1106";
dsimWXD1_0	ALN_BLOCK	exon	5611396	5613898	.	-	.	transcript_id "jg1107.t1"; gene_id "jg1107";
dsimWXD1_0	ALN_BLOCK	exon	5614530	5615840	.	+	.	transcript_id "jg1108.t1"; gene_id "jg1108";
dsimWXD1_0	ALN_BLOCK	exon	5617193	5617918	.	+	.	transcript_id "jg1110.t1"; gene_id "jg1110";
dsimWXD1_0	ALN_BLOCK	exon	5618362	5620273	.	+	.	transcript_id "jg1109.t1"; gene_id "jg1109";
dsimWXD1_0	ALN_BLOCK	exon	5620796	5622229	.	-	.	transcript_id "jg1111.t1"; gene_id "jg1111";
dsimWXD1_0	ALN_BLOCK	exon	5622584	5625838	.	+	.	transcript_id "jg1112.t1"; gene_id "jg1112";
dsimWXD1_0	ALN_BLOCK	exon	5626011	5626788	.	-	.	transcript_id "jg1113.t1"; gene_id "jg1113";
dsimWXD1_0	ALN_BLOCK	exon	5627530	5629161	.	-	.	transcript_id "jg1114.t1"; gene_id "jg1114";
dsimWXD1_0	ALN_BLOCK	exon	5629717	5631997	.	-	.	transcript_id "jg1115.t1"; gene_id "jg1115";
dsimWXD1_0	ALN_BLOCK	exon	5633407	5635582	.	+	.	transcript_id "jg1116.t1"; gene_id "jg1116";
dsimWXD1_0	ALN_BLOCK	exon	5637857	5639562	.	+	.	transcript_id "jg1117.t1"; gene_id "jg1117";
dsimWXD1_0	ALN_BLOCK	exon	5639886	5640872	.	-	.	transcript_id "jg1118.t1"; gene_id "jg1118";
dsimWXD1_0	AUGUSTUS	start_codon	5642175	5642177	.	+	0	transcript_id "jg1119.t1"; gene_id "jg1119";
dsimWXD1_0	AUGUSTUS	CDS	5642175	5642777	1	+	0	transcript_id "jg1119.t1"; gene_id "jg1119";
dsimWXD1_0	AUGUSTUS	exon	5642175	5642777	.	+	.	transcript_id "jg1119.t1"; gene_id "jg1119";
dsimWXD1_0	AUGUSTUS	stop_codon	5642775	5642777	.	+	0	transcript_id "jg1119.t1"; gene_id "jg1119";
dsimWXD1_0	ALN_BLOCK	exon	5643068	5643846	.	-	.	transcript_id "jg1120.t1"; gene_id "jg1120";
dsimWXD1_0	ALN_BLOCK	exon	5644583	5644863	.	+	.	transcript_id "jg1121.t1"; gene_id "jg1121";
dsimWXD1_0	ALN_BLOCK	exon	5645402	5648800	.	+	.	transcript_id "jg1122.t1"; gene_id "jg1122";
dsimWXD1_0	ALN_BLOCK	exon	5649559	5653567	.	+	.	transcript_id "jg1123.t1"; gene_id "jg1123";
dsimWXD1_0	ALN_BLOCK	exon	5670287	5671450	.	-	.	transcript_id "jg1124.t1"; gene_id "jg1124";
dsimWXD1_0	ALN_BLOCK	exon	5677841	5678863	.	-	.	transcript_id "jg1125.t1"; gene_id "jg1125";
dsimWXD1_0	ALN_BLOCK	exon	5687509	5688966	.	+	.	transcript_id "jg1126.t1"; gene_id "jg1126";
dsimWXD1_0	ALN_BLOCK	exon	5693476	5699386	.	-	.	transcript_id "jg1127.t1"; gene_id "jg1127";
dsimWXD1_0	AUGUSTUS	stop_codon	5699605	5699607	.	-	0	transcript_id "jg1128.t1"; gene_id "jg1128";
dsimWXD1_0	AUGUSTUS	CDS	5699605	5699762	0.98	-	2	transcript_id "jg1128.t1"; gene_id "jg1128";
dsimWXD1_0	AUGUSTUS	exon	5699605	5699762	.	-	.	transcript_id "jg1128.t1"; gene_id "jg1128";
dsimWXD1_0	AUGUSTUS	intron	5699763	5701474	.	-	.	transcript_id "jg1128.t1"; gene_id "jg1128";
dsimWXD1_0	AUGUSTUS	CDS	5701475	5701536	1	-	1	transcript_id "jg1128.t1"; gene_id "jg1128";
dsimWXD1_0	AUGUSTUS	exon	5701475	5701536	.	-	.	transcript_id "jg1128.t1"; gene_id "jg1128";
dsimWXD1_0	AUGUSTUS	intron	5701537	5701590	.	-	.	transcript_id "jg1128.t1"; gene_id "jg1128";
dsimWXD1_0	AUGUSTUS	CDS	5701591	5701736	1	-	0	transcript_id "jg1128.t1"; gene_id "jg1128";
dsimWXD1_0	AUGUSTUS	exon	5701591	5701736	.	-	.	transcript_id "jg1128.t1"; gene_id "jg1128";
dsimWXD1_0	AUGUSTUS	intron	5701737	5703331	.	-	.	transcript_id "jg1128.t1"; gene_id "jg1128";
dsimWXD1_0	AUGUSTUS	CDS	5703332	5703472	0.41	-	0	transcript_id "jg1128.t1"; gene_id "jg1128";
dsimWXD1_0	AUGUSTUS	exon	5703332	5703472	.	-	.	transcript_id "jg1128.t1"; gene_id "jg1128";
dsimWXD1_0	AUGUSTUS	start_codon	5703470	5703472	.	-	0	transcript_id "jg1128.t1"; gene_id "jg1128";
dsimWXD1_0	ALN_BLOCK	exon	5712199	5714316	.	-	.	transcript_id "jg1129.t1"; gene_id "jg1129";
dsimWXD1_0	ALN_BLOCK	exon	5719582	5719595	.	-	.	transcript_id "jg1130.t1"; gene_id "jg1130";
dsimWXD1_0	ALN_BLOCK	exon	5722646	5736033	.	-	.	transcript_id "jg1130.t1"; gene_id "jg1130";
dsimWXD1_0	AUGUSTUS	stop_codon	5739433	5739435	.	-	0	transcript_id "jg1131.t1"; gene_id "jg1131";
dsimWXD1_0	AUGUSTUS	CDS	5739433	5739536	0.86	-	2	transcript_id "jg1131.t1"; gene_id "jg1131";
dsimWXD1_0	AUGUSTUS	exon	5739433	5739536	.	-	.	transcript_id "jg1131.t1"; gene_id "jg1131";
dsimWXD1_0	AUGUSTUS	intron	5739537	5742177	.	-	.	transcript_id "jg1131.t1"; gene_id "jg1131";
dsimWXD1_0	AUGUSTUS	CDS	5742178	5742484	0.98	-	0	transcript_id "jg1131.t1"; gene_id "jg1131";
dsimWXD1_0	AUGUSTUS	exon	5742178	5742484	.	-	.	transcript_id "jg1131.t1"; gene_id "jg1131";
dsimWXD1_0	AUGUSTUS	start_codon	5742482	5742484	.	-	0	transcript_id "jg1131.t1"; gene_id "jg1131";
dsimWXD1_0	ALN_BLOCK	exon	5759527	5761257	.	+	.	transcript_id "jg1132.t1"; gene_id "jg1132";
dsimWXD1_0	ALN_BLOCK	exon	5769322	5769774	.	+	.	transcript_id "jg1133.t1"; gene_id "jg1133";
dsimWXD1_0	ALN_BLOCK	exon	5798839	5803988	.	+	.	transcript_id "jg1134.t1"; gene_id "jg1134";
dsimWXD1_0	ALN_BLOCK	exon	5805998	5807143	.	-	.	transcript_id "jg1135.t1"; gene_id "jg1135";
dsimWXD1_0	AUGUSTUS	start_codon	5807454	5807456	.	+	0	transcript_id "jg1136.t1"; gene_id "jg1136";
dsimWXD1_0	AUGUSTUS	CDS	5807454	5807528	1	+	0	transcript_id "jg1136.t1"; gene_id "jg1136";
dsimWXD1_0	AUGUSTUS	exon	5807454	5807528	.	+	.	transcript_id "jg1136.t1"; gene_id "jg1136";
dsimWXD1_0	AUGUSTUS	intron	5807529	5807586	.	+	.	transcript_id "jg1136.t1"; gene_id "jg1136";
dsimWXD1_0	AUGUSTUS	CDS	5807587	5807719	1	+	0	transcript_id "jg1136.t1"; gene_id "jg1136";
dsimWXD1_0	AUGUSTUS	exon	5807587	5807719	.	+	.	transcript_id "jg1136.t1"; gene_id "jg1136";
dsimWXD1_0	AUGUSTUS	intron	5807720	5807772	.	+	.	transcript_id "jg1136.t1"; gene_id "jg1136";
dsimWXD1_0	AUGUSTUS	CDS	5807773	5807858	1	+	2	transcript_id "jg1136.t1"; gene_id "jg1136";
dsimWXD1_0	AUGUSTUS	exon	5807773	5807858	.	+	.	transcript_id "jg1136.t1"; gene_id "jg1136";
dsimWXD1_0	AUGUSTUS	intron	5807859	5807921	.	+	.	transcript_id "jg1136.t1"; gene_id "jg1136";
dsimWXD1_0	AUGUSTUS	CDS	5807922	5808075	1	+	0	transcript_id "jg1136.t1"; gene_id "jg1136";
dsimWXD1_0	AUGUSTUS	exon	5807922	5808075	.	+	.	transcript_id "jg1136.t1"; gene_id "jg1136";
dsimWXD1_0	AUGUSTUS	intron	5808076	5808131	.	+	.	transcript_id "jg1136.t1"; gene_id "jg1136";
dsimWXD1_0	AUGUSTUS	CDS	5808132	5808238	0.9	+	2	transcript_id "jg1136.t1"; gene_id "jg1136";
dsimWXD1_0	AUGUSTUS	exon	5808132	5808238	.	+	.	transcript_id "jg1136.t1"; gene_id "jg1136";
dsimWXD1_0	AUGUSTUS	intron	5808239	5808295	.	+	.	transcript_id "jg1136.t1"; gene_id "jg1136";
dsimWXD1_0	AUGUSTUS	CDS	5808296	5808514	0.49	+	0	transcript_id "jg1136.t1"; gene_id "jg1136";
dsimWXD1_0	AUGUSTUS	exon	5808296	5808514	.	+	.	transcript_id "jg1136.t1"; gene_id "jg1136";
dsimWXD1_0	AUGUSTUS	stop_codon	5808512	5808514	.	+	0	transcript_id "jg1136.t1"; gene_id "jg1136";
dsimWXD1_0	ALN_BLOCK	exon	5813176	5814737	.	-	.	transcript_id "jg1137.t1"; gene_id "jg1137";
dsimWXD1_0	AUGUSTUS	start_codon	5815921	5815923	.	+	0	transcript_id "jg1138.t1"; gene_id "jg1138";
dsimWXD1_0	AUGUSTUS	CDS	5815921	5816029	1	+	0	transcript_id "jg1138.t1"; gene_id "jg1138";
dsimWXD1_0	AUGUSTUS	exon	5815921	5816029	.	+	.	transcript_id "jg1138.t1"; gene_id "jg1138";
dsimWXD1_0	AUGUSTUS	intron	5816030	5816079	.	+	.	transcript_id "jg1138.t1"; gene_id "jg1138";
dsimWXD1_0	AUGUSTUS	CDS	5816080	5818358	1	+	2	transcript_id "jg1138.t1"; gene_id "jg1138";
dsimWXD1_0	AUGUSTUS	exon	5816080	5818358	.	+	.	transcript_id "jg1138.t1"; gene_id "jg1138";
dsimWXD1_0	AUGUSTUS	intron	5818359	5818421	.	+	.	transcript_id "jg1138.t1"; gene_id "jg1138";
dsimWXD1_0	AUGUSTUS	CDS	5818422	5818553	1	+	0	transcript_id "jg1138.t1"; gene_id "jg1138";
dsimWXD1_0	AUGUSTUS	exon	5818422	5818553	.	+	.	transcript_id "jg1138.t1"; gene_id "jg1138";
dsimWXD1_0	AUGUSTUS	stop_codon	5818551	5818553	.	+	0	transcript_id "jg1138.t1"; gene_id "jg1138";
dsimWXD1_0	ALN_BLOCK	exon	5829583	5830382	.	-	.	transcript_id "jg1139.t1"; gene_id "jg1139";
dsimWXD1_0	ALN_BLOCK	exon	5835663	5838441	.	-	.	transcript_id "jg1140.t1"; gene_id "jg1140";
dsimWXD1_0	ALN_BLOCK	exon	5847761	5849104	.	+	.	transcript_id "jg1141.t1"; gene_id "jg1141";
dsimWXD1_0	ALN_BLOCK	exon	5860191	5861428	.	+	.	transcript_id "jg1142.t1"; gene_id "jg1142";
dsimWXD1_0	ALN_BLOCK	exon	5864225	5864967	.	-	.	transcript_id "jg1143.t1"; gene_id "jg1143";
dsimWXD1_0	AUGUSTUS	stop_codon	5865145	5865147	.	-	0	transcript_id "jg1144.t1"; gene_id "jg1144";
dsimWXD1_0	AUGUSTUS	CDS	5865145	5865818	0.47	-	2	transcript_id "jg1144.t1"; gene_id "jg1144";
dsimWXD1_0	AUGUSTUS	exon	5865145	5865818	.	-	.	transcript_id "jg1144.t1"; gene_id "jg1144";
dsimWXD1_0	AUGUSTUS	intron	5865819	5867501	.	-	.	transcript_id "jg1144.t1"; gene_id "jg1144";
dsimWXD1_0	AUGUSTUS	CDS	5867502	5867556	1	-	0	transcript_id "jg1144.t1"; gene_id "jg1144";
dsimWXD1_0	AUGUSTUS	exon	5867502	5867556	.	-	.	transcript_id "jg1144.t1"; gene_id "jg1144";
dsimWXD1_0	AUGUSTUS	start_codon	5867554	5867556	.	-	0	transcript_id "jg1144.t1"; gene_id "jg1144";
dsimWXD1_0	ALN_BLOCK	exon	5870855	5872736	.	-	.	transcript_id "jg1145.t1"; gene_id "jg1145";
dsimWXD1_0	ALN_BLOCK	exon	5885739	5886386	.	+	.	transcript_id "jg1146.t1"; gene_id "jg1146";
dsimWXD1_0	ALN_BLOCK	exon	5902317	5903333	.	-	.	transcript_id "jg1147.t1"; gene_id "jg1147";
dsimWXD1_0	AUGUSTUS	start_codon	5903940	5903942	.	+	0	transcript_id "jg1148.t1"; gene_id "jg1148";
dsimWXD1_0	AUGUSTUS	CDS	5903940	5904247	1	+	0	transcript_id "jg1148.t1"; gene_id "jg1148";
dsimWXD1_0	AUGUSTUS	exon	5903940	5904247	.	+	.	transcript_id "jg1148.t1"; gene_id "jg1148";
dsimWXD1_0	AUGUSTUS	intron	5904248	5904306	.	+	.	transcript_id "jg1148.t1"; gene_id "jg1148";
dsimWXD1_0	AUGUSTUS	CDS	5904307	5905378	1	+	1	transcript_id "jg1148.t1"; gene_id "jg1148";
dsimWXD1_0	AUGUSTUS	exon	5904307	5905378	.	+	.	transcript_id "jg1148.t1"; gene_id "jg1148";
dsimWXD1_0	AUGUSTUS	stop_codon	5905376	5905378	.	+	0	transcript_id "jg1148.t1"; gene_id "jg1148";
dsimWXD1_0	ALN_BLOCK	exon	5906952	5910241	.	+	.	transcript_id "jg1149.t1"; gene_id "jg1149";
dsimWXD1_0	ALN_BLOCK	exon	5920568	5920909	.	-	.	transcript_id "jg1150.t1"; gene_id "jg1150";
dsimWXD1_0	ALN_BLOCK	exon	5938656	5949801	.	+	.	transcript_id "jg1151.t1"; gene_id "jg1151";
dsimWXD1_0	ALN_BLOCK	exon	5953625	5955046	.	-	.	transcript_id "jg1152.t1"; gene_id "jg1152";
dsimWXD1_0	ALN_BLOCK	exon	5979508	5979929	.	+	.	transcript_id "jg1153.t1"; gene_id "jg1153";
dsimWXD1_0	AUGUSTUS	stop_codon	5985938	5985940	.	-	0	transcript_id "jg1154.t1"; gene_id "jg1154";
dsimWXD1_0	AUGUSTUS	CDS	5985938	5986179	1	-	2	transcript_id "jg1154.t1"; gene_id "jg1154";
dsimWXD1_0	AUGUSTUS	exon	5985938	5986179	.	-	.	transcript_id "jg1154.t1"; gene_id "jg1154";
dsimWXD1_0	AUGUSTUS	intron	5986180	5986240	.	-	.	transcript_id "jg1154.t1"; gene_id "jg1154";
dsimWXD1_0	AUGUSTUS	CDS	5986241	5986271	1	-	0	transcript_id "jg1154.t1"; gene_id "jg1154";
dsimWXD1_0	AUGUSTUS	exon	5986241	5986271	.	-	.	transcript_id "jg1154.t1"; gene_id "jg1154";
dsimWXD1_0	AUGUSTUS	start_codon	5986269	5986271	.	-	0	transcript_id "jg1154.t1"; gene_id "jg1154";
dsimWXD1_0	AUGUSTUS	stop_codon	5986466	5986468	.	-	0	transcript_id "jg1155.t1"; gene_id "jg1155";
dsimWXD1_0	AUGUSTUS	CDS	5986466	5987199	0.52	-	2	transcript_id "jg1155.t1"; gene_id "jg1155";
dsimWXD1_0	AUGUSTUS	exon	5986466	5987199	.	-	.	transcript_id "jg1155.t1"; gene_id "jg1155";
dsimWXD1_0	AUGUSTUS	intron	5987200	5987255	.	-	.	transcript_id "jg1155.t1"; gene_id "jg1155";
dsimWXD1_0	AUGUSTUS	CDS	5987256	5987289	1	-	0	transcript_id "jg1155.t1"; gene_id "jg1155";
dsimWXD1_0	AUGUSTUS	exon	5987256	5987289	.	-	.	transcript_id "jg1155.t1"; gene_id "jg1155";
dsimWXD1_0	AUGUSTUS	start_codon	5987287	5987289	.	-	0	transcript_id "jg1155.t1"; gene_id "jg1155";
dsimWXD1_0	ALN_BLOCK	exon	5996802	5997891	.	-	.	transcript_id "jg1156.t1"; gene_id "jg1156";
dsimWXD1_0	ALN_BLOCK	exon	6004332	6006813	.	+	.	transcript_id "jg1157.t1"; gene_id "jg1157";
dsimWXD1_0	ALN_BLOCK	exon	6016323	6016583	.	-	.	transcript_id "jg1158.t1"; gene_id "jg1158";
dsimWXD1_0	ALN_BLOCK	exon	6019318	6030760	.	+	.	transcript_id "jg1159.t1"; gene_id "jg1159";
dsimWXD1_0	ALN_BLOCK	exon	6037124	6040870	.	+	.	transcript_id "jg1160.t1"; gene_id "jg1160";
dsimWXD1_0	ALN_BLOCK	exon	6042905	6047720	.	+	.	transcript_id "jg1161.t1"; gene_id "jg1161";
dsimWXD1_0	ALN_BLOCK	exon	6048612	6049223	.	-	.	transcript_id "jg1162.t1"; gene_id "jg1162";
dsimWXD1_0	AUGUSTUS	stop_codon	6049591	6049593	.	-	0	transcript_id "jg1163.t1"; gene_id "jg1163";
dsimWXD1_0	AUGUSTUS	CDS	6049591	6049884	0.57	-	0	transcript_id "jg1163.t1"; gene_id "jg1163";
dsimWXD1_0	AUGUSTUS	exon	6049591	6049884	.	-	.	transcript_id "jg1163.t1"; gene_id "jg1163";
dsimWXD1_0	AUGUSTUS	start_codon	6049882	6049884	.	-	0	transcript_id "jg1163.t1"; gene_id "jg1163";
dsimWXD1_0	ALN_BLOCK	exon	6050144	6050650	.	+	.	transcript_id "jg1164.t1"; gene_id "jg1164";
dsimWXD1_0	AUGUSTUS	stop_codon	6051176	6051178	.	-	0	transcript_id "jg1165.t1"; gene_id "jg1165";
dsimWXD1_0	AUGUSTUS	CDS	6051176	6051691	1	-	0	transcript_id "jg1165.t1"; gene_id "jg1165";
dsimWXD1_0	AUGUSTUS	exon	6051176	6051691	.	-	.	transcript_id "jg1165.t1"; gene_id "jg1165";
dsimWXD1_0	AUGUSTUS	start_codon	6051689	6051691	.	-	0	transcript_id "jg1165.t1"; gene_id "jg1165";
dsimWXD1_0	ALN_BLOCK	exon	6053038	6053463	.	-	.	transcript_id "jg1166.t1"; gene_id "jg1166";
dsimWXD1_0	AUGUSTUS	stop_codon	6056541	6056543	.	-	0	transcript_id "jg1167.t1"; gene_id "jg1167";
dsimWXD1_0	AUGUSTUS	CDS	6056541	6057671	1	-	0	transcript_id "jg1167.t1"; gene_id "jg1167";
dsimWXD1_0	AUGUSTUS	exon	6056541	6057671	.	-	.	transcript_id "jg1167.t1"; gene_id "jg1167";
dsimWXD1_0	AUGUSTUS	start_codon	6057669	6057671	.	-	0	transcript_id "jg1167.t1"; gene_id "jg1167";
dsimWXD1_0	ALN_BLOCK	exon	6058944	6059669	.	-	.	transcript_id "jg1168.t1"; gene_id "jg1168";
dsimWXD1_0	ALN_BLOCK	exon	6059881	6059901	.	-	.	transcript_id "jg1168.t1"; gene_id "jg1168";
dsimWXD1_0	ALN_BLOCK	exon	6060217	6060362	.	-	.	transcript_id "jg1168.t1"; gene_id "jg1168";
dsimWXD1_0	ALN_BLOCK	exon	6060669	6060682	.	-	.	transcript_id "jg1168.t1"; gene_id "jg1168";
dsimWXD1_0	ALN_BLOCK	exon	6060840	6060899	.	-	.	transcript_id "jg1168.t1"; gene_id "jg1168";
dsimWXD1_0	ALN_BLOCK	exon	6062068	6063075	.	+	.	transcript_id "jg1169.t1"; gene_id "jg1169";
dsimWXD1_0	ALN_BLOCK	exon	6063287	6064445	.	+	.	transcript_id "jg1170.t1"; gene_id "jg1170";
dsimWXD1_0	ALN_BLOCK	exon	6067020	6073049	.	-	.	transcript_id "jg1171.t1"; gene_id "jg1171";
dsimWXD1_0	ALN_BLOCK	exon	6076522	6078742	.	+	.	transcript_id "jg1172.t1"; gene_id "jg1172";
dsimWXD1_0	ALN_BLOCK	exon	6080057	6081756	.	+	.	transcript_id "jg1173.t1"; gene_id "jg1173";
dsimWXD1_0	ALN_BLOCK	exon	6084174	6089697	.	-	.	transcript_id "jg1174.t1"; gene_id "jg1174";
dsimWXD1_0	ALN_BLOCK	exon	6093777	6095212	.	+	.	transcript_id "jg1175.t1"; gene_id "jg1175";
dsimWXD1_0	AUGUSTUS	stop_codon	6097277	6097279	.	-	0	transcript_id "jg1176.t1"; gene_id "jg1176";
dsimWXD1_0	AUGUSTUS	CDS	6097277	6098369	1	-	1	transcript_id "jg1176.t1"; gene_id "jg1176";
dsimWXD1_0	AUGUSTUS	exon	6097277	6098369	.	-	.	transcript_id "jg1176.t1"; gene_id "jg1176";
dsimWXD1_0	AUGUSTUS	intron	6098370	6098524	.	-	.	transcript_id "jg1176.t1"; gene_id "jg1176";
dsimWXD1_0	AUGUSTUS	CDS	6098525	6098672	1	-	2	transcript_id "jg1176.t1"; gene_id "jg1176";
dsimWXD1_0	AUGUSTUS	exon	6098525	6098672	.	-	.	transcript_id "jg1176.t1"; gene_id "jg1176";
dsimWXD1_0	AUGUSTUS	intron	6098673	6098731	.	-	.	transcript_id "jg1176.t1"; gene_id "jg1176";
dsimWXD1_0	AUGUSTUS	CDS	6098732	6099071	1	-	0	transcript_id "jg1176.t1"; gene_id "jg1176";
dsimWXD1_0	AUGUSTUS	exon	6098732	6099071	.	-	.	transcript_id "jg1176.t1"; gene_id "jg1176";
dsimWXD1_0	AUGUSTUS	intron	6099072	6099204	.	-	.	transcript_id "jg1176.t1"; gene_id "jg1176";
dsimWXD1_0	AUGUSTUS	CDS	6099205	6099355	1	-	1	transcript_id "jg1176.t1"; gene_id "jg1176";
dsimWXD1_0	AUGUSTUS	exon	6099205	6099355	.	-	.	transcript_id "jg1176.t1"; gene_id "jg1176";
dsimWXD1_0	AUGUSTUS	intron	6099356	6099418	.	-	.	transcript_id "jg1176.t1"; gene_id "jg1176";
dsimWXD1_0	AUGUSTUS	CDS	6099419	6099582	1	-	0	transcript_id "jg1176.t1"; gene_id "jg1176";
dsimWXD1_0	AUGUSTUS	exon	6099419	6099582	.	-	.	transcript_id "jg1176.t1"; gene_id "jg1176";
dsimWXD1_0	AUGUSTUS	intron	6099583	6100040	.	-	.	transcript_id "jg1176.t1"; gene_id "jg1176";
dsimWXD1_0	AUGUSTUS	CDS	6100041	6100163	1	-	0	transcript_id "jg1176.t1"; gene_id "jg1176";
dsimWXD1_0	AUGUSTUS	exon	6100041	6100163	.	-	.	transcript_id "jg1176.t1"; gene_id "jg1176";
dsimWXD1_0	AUGUSTUS	start_codon	6100161	6100163	.	-	0	transcript_id "jg1176.t1"; gene_id "jg1176";
dsimWXD1_0	ALN_BLOCK	exon	6101316	6102508	.	-	.	transcript_id "jg1177.t1"; gene_id "jg1177";
dsimWXD1_0	ALN_BLOCK	exon	6106650	6106864	.	-	.	transcript_id "jg1178.t1"; gene_id "jg1178";
dsimWXD1_0	AUGUSTUS	stop_codon	6112749	6112751	.	-	0	transcript_id "jg1179.t1"; gene_id "jg1179";
dsimWXD1_0	AUGUSTUS	CDS	6112749	6112793	0.73	-	0	transcript_id "jg1179.t1"; gene_id "jg1179";
dsimWXD1_0	AUGUSTUS	exon	6112749	6112793	.	-	.	transcript_id "jg1179.t1"; gene_id "jg1179";
dsimWXD1_0	AUGUSTUS	intron	6112794	6113208	.	-	.	transcript_id "jg1179.t1"; gene_id "jg1179";
dsimWXD1_0	AUGUSTUS	CDS	6113209	6113466	0.77	-	0	transcript_id "jg1179.t1"; gene_id "jg1179";
dsimWXD1_0	AUGUSTUS	exon	6113209	6113466	.	-	.	transcript_id "jg1179.t1"; gene_id "jg1179";
dsimWXD1_0	AUGUSTUS	start_codon	6113464	6113466	.	-	0	transcript_id "jg1179.t1"; gene_id "jg1179";
dsimWXD1_0	AUGUSTUS	start_codon	6114095	6114097	.	+	0	transcript_id "jg1180.t1"; gene_id "jg1180";
dsimWXD1_0	AUGUSTUS	CDS	6114095	6114409	1	+	0	transcript_id "jg1180.t1"; gene_id "jg1180";
dsimWXD1_0	AUGUSTUS	exon	6114095	6114409	.	+	.	transcript_id "jg1180.t1"; gene_id "jg1180";
dsimWXD1_0	AUGUSTUS	intron	6114410	6114461	.	+	.	transcript_id "jg1180.t1"; gene_id "jg1180";
dsimWXD1_0	AUGUSTUS	CDS	6114462	6114917	1	+	0	transcript_id "jg1180.t1"; gene_id "jg1180";
dsimWXD1_0	AUGUSTUS	exon	6114462	6114917	.	+	.	transcript_id "jg1180.t1"; gene_id "jg1180";
dsimWXD1_0	AUGUSTUS	stop_codon	6114915	6114917	.	+	0	transcript_id "jg1180.t1"; gene_id "jg1180";
dsimWXD1_0	ALN_BLOCK	exon	6116938	6117793	.	-	.	transcript_id "jg1181.t1"; gene_id "jg1181";
dsimWXD1_0	AUGUSTUS	stop_codon	6124675	6124677	.	-	0	transcript_id "jg1182.t1"; gene_id "jg1182";
dsimWXD1_0	AUGUSTUS	CDS	6124675	6125197	1	-	1	transcript_id "jg1182.t1"; gene_id "jg1182";
dsimWXD1_0	AUGUSTUS	exon	6124675	6125197	.	-	.	transcript_id "jg1182.t1"; gene_id "jg1182";
dsimWXD1_0	AUGUSTUS	intron	6125198	6125708	.	-	.	transcript_id "jg1182.t1"; gene_id "jg1182";
dsimWXD1_0	AUGUSTUS	CDS	6125709	6125862	1	-	2	transcript_id "jg1182.t1"; gene_id "jg1182";
dsimWXD1_0	AUGUSTUS	exon	6125709	6125862	.	-	.	transcript_id "jg1182.t1"; gene_id "jg1182";
dsimWXD1_0	AUGUSTUS	intron	6125863	6126179	.	-	.	transcript_id "jg1182.t1"; gene_id "jg1182";
dsimWXD1_0	AUGUSTUS	CDS	6126180	6126312	1	-	0	transcript_id "jg1182.t1"; gene_id "jg1182";
dsimWXD1_0	AUGUSTUS	exon	6126180	6126312	.	-	.	transcript_id "jg1182.t1"; gene_id "jg1182";
dsimWXD1_0	AUGUSTUS	intron	6126313	6126727	.	-	.	transcript_id "jg1182.t1"; gene_id "jg1182";
dsimWXD1_0	AUGUSTUS	CDS	6126728	6126995	1	-	1	transcript_id "jg1182.t1"; gene_id "jg1182";
dsimWXD1_0	AUGUSTUS	exon	6126728	6126995	.	-	.	transcript_id "jg1182.t1"; gene_id "jg1182";
dsimWXD1_0	AUGUSTUS	intron	6126996	6127130	.	-	.	transcript_id "jg1182.t1"; gene_id "jg1182";
dsimWXD1_0	AUGUSTUS	CDS	6127131	6127267	1	-	0	transcript_id "jg1182.t1"; gene_id "jg1182";
dsimWXD1_0	AUGUSTUS	exon	6127131	6127267	.	-	.	transcript_id "jg1182.t1"; gene_id "jg1182";
dsimWXD1_0	AUGUSTUS	intron	6127268	6127322	.	-	.	transcript_id "jg1182.t1"; gene_id "jg1182";
dsimWXD1_0	AUGUSTUS	CDS	6127323	6127715	1	-	0	transcript_id "jg1182.t1"; gene_id "jg1182";
dsimWXD1_0	AUGUSTUS	exon	6127323	6127715	.	-	.	transcript_id "jg1182.t1"; gene_id "jg1182";
dsimWXD1_0	AUGUSTUS	start_codon	6127713	6127715	.	-	0	transcript_id "jg1182.t1"; gene_id "jg1182";
dsimWXD1_0	ALN_BLOCK	exon	6128277	6130191	.	-	.	transcript_id "jg1183.t1"; gene_id "jg1183";
dsimWXD1_0	ALN_BLOCK	exon	6130457	6131143	.	-	.	transcript_id "jg1184.t1"; gene_id "jg1184";
dsimWXD1_0	AUGUSTUS	start_codon	6131546	6131548	.	+	0	transcript_id "jg1185.t1"; gene_id "jg1185";
dsimWXD1_0	AUGUSTUS	CDS	6131546	6133286	1	+	0	transcript_id "jg1185.t1"; gene_id "jg1185";
dsimWXD1_0	AUGUSTUS	exon	6131546	6133286	.	+	.	transcript_id "jg1185.t1"; gene_id "jg1185";
dsimWXD1_0	AUGUSTUS	intron	6133287	6133340	.	+	.	transcript_id "jg1185.t1"; gene_id "jg1185";
dsimWXD1_0	AUGUSTUS	CDS	6133341	6133620	1	+	2	transcript_id "jg1185.t1"; gene_id "jg1185";
dsimWXD1_0	AUGUSTUS	exon	6133341	6133620	.	+	.	transcript_id "jg1185.t1"; gene_id "jg1185";
dsimWXD1_0	AUGUSTUS	intron	6133621	6133671	.	+	.	transcript_id "jg1185.t1"; gene_id "jg1185";
dsimWXD1_0	AUGUSTUS	CDS	6133672	6133946	1	+	1	transcript_id "jg1185.t1"; gene_id "jg1185";
dsimWXD1_0	AUGUSTUS	exon	6133672	6133946	.	+	.	transcript_id "jg1185.t1"; gene_id "jg1185";
dsimWXD1_0	AUGUSTUS	intron	6133947	6134001	.	+	.	transcript_id "jg1185.t1"; gene_id "jg1185";
dsimWXD1_0	AUGUSTUS	CDS	6134002	6134197	1	+	2	transcript_id "jg1185.t1"; gene_id "jg1185";
dsimWXD1_0	AUGUSTUS	exon	6134002	6134197	.	+	.	transcript_id "jg1185.t1"; gene_id "jg1185";
dsimWXD1_0	AUGUSTUS	intron	6134198	6134256	.	+	.	transcript_id "jg1185.t1"; gene_id "jg1185";
dsimWXD1_0	AUGUSTUS	CDS	6134257	6134464	1	+	1	transcript_id "jg1185.t1"; gene_id "jg1185";
dsimWXD1_0	AUGUSTUS	exon	6134257	6134464	.	+	.	transcript_id "jg1185.t1"; gene_id "jg1185";
dsimWXD1_0	AUGUSTUS	stop_codon	6134462	6134464	.	+	0	transcript_id "jg1185.t1"; gene_id "jg1185";
dsimWXD1_0	ALN_BLOCK	exon	6134654	6137460	.	-	.	transcript_id "jg1186.t1"; gene_id "jg1186";
dsimWXD1_0	ALN_BLOCK	exon	6140402	6141048	.	-	.	transcript_id "jg1187.t1"; gene_id "jg1187";
dsimWXD1_0	AUGUSTUS	stop_codon	6141437	6141439	.	-	0	transcript_id "jg1188.t1"; gene_id "jg1188";
dsimWXD1_0	AUGUSTUS	CDS	6141437	6141973	1	-	0	transcript_id "jg1188.t1"; gene_id "jg1188";
dsimWXD1_0	AUGUSTUS	exon	6141437	6141973	.	-	.	transcript_id "jg1188.t1"; gene_id "jg1188";
dsimWXD1_0	AUGUSTUS	start_codon	6141971	6141973	.	-	0	transcript_id "jg1188.t1"; gene_id "jg1188";
dsimWXD1_0	ALN_BLOCK	exon	6142206	6143677	.	+	.	transcript_id "jg1189.t1"; gene_id "jg1189";
dsimWXD1_0	ALN_BLOCK	exon	6146354	6146590	.	+	.	transcript_id "jg1190.t1"; gene_id "jg1190";
dsimWXD1_0	ALN_BLOCK	exon	6151729	6152298	.	+	.	transcript_id "jg1191.t1"; gene_id "jg1191";
dsimWXD1_0	AUGUSTUS	start_codon	6153825	6153827	.	+	0	transcript_id "jg1192.t1"; gene_id "jg1192";
dsimWXD1_0	AUGUSTUS	CDS	6153825	6153895	0.97	+	0	transcript_id "jg1192.t1"; gene_id "jg1192";
dsimWXD1_0	AUGUSTUS	exon	6153825	6153895	.	+	.	transcript_id "jg1192.t1"; gene_id "jg1192";
dsimWXD1_0	AUGUSTUS	intron	6153896	6153947	.	+	.	transcript_id "jg1192.t1"; gene_id "jg1192";
dsimWXD1_0	AUGUSTUS	CDS	6153948	6154107	1	+	1	transcript_id "jg1192.t1"; gene_id "jg1192";
dsimWXD1_0	AUGUSTUS	exon	6153948	6154107	.	+	.	transcript_id "jg1192.t1"; gene_id "jg1192";
dsimWXD1_0	AUGUSTUS	stop_codon	6154105	6154107	.	+	0	transcript_id "jg1192.t1"; gene_id "jg1192";
dsimWXD1_0	ALN_BLOCK	exon	6154217	6155962	.	-	.	transcript_id "jg1193.t1"; gene_id "jg1193";
dsimWXD1_0	ALN_BLOCK	exon	6156287	6156830	.	+	.	transcript_id "jg1194.t1"; gene_id "jg1194";
dsimWXD1_0	ALN_BLOCK	exon	6156968	6158101	.	-	.	transcript_id "jg1195.t1"; gene_id "jg1195";
dsimWXD1_0	AUGUSTUS	start_codon	6159561	6159563	.	+	0	transcript_id "jg1196.t1"; gene_id "jg1196";
dsimWXD1_0	AUGUSTUS	CDS	6159561	6159595	1	+	0	transcript_id "jg1196.t1"; gene_id "jg1196";
dsimWXD1_0	AUGUSTUS	exon	6159561	6159595	.	+	.	transcript_id "jg1196.t1"; gene_id "jg1196";
dsimWXD1_0	AUGUSTUS	intron	6159596	6159651	.	+	.	transcript_id "jg1196.t1"; gene_id "jg1196";
dsimWXD1_0	AUGUSTUS	CDS	6159652	6160518	1	+	1	transcript_id "jg1196.t1"; gene_id "jg1196";
dsimWXD1_0	AUGUSTUS	exon	6159652	6160518	.	+	.	transcript_id "jg1196.t1"; gene_id "jg1196";
dsimWXD1_0	AUGUSTUS	intron	6160519	6160571	.	+	.	transcript_id "jg1196.t1"; gene_id "jg1196";
dsimWXD1_0	AUGUSTUS	CDS	6160572	6160845	1	+	1	transcript_id "jg1196.t1"; gene_id "jg1196";
dsimWXD1_0	AUGUSTUS	exon	6160572	6160845	.	+	.	transcript_id "jg1196.t1"; gene_id "jg1196";
dsimWXD1_0	AUGUSTUS	stop_codon	6160843	6160845	.	+	0	transcript_id "jg1196.t1"; gene_id "jg1196";
dsimWXD1_0	ALN_BLOCK	exon	6161050	6161864	.	-	.	transcript_id "jg1197.t1"; gene_id "jg1197";
dsimWXD1_0	ALN_BLOCK	exon	6162516	6163056	.	+	.	transcript_id "jg1198.t1"; gene_id "jg1198";
dsimWXD1_0	ALN_BLOCK	exon	6163098	6163879	.	-	.	transcript_id "jg1199.t1"; gene_id "jg1199";
dsimWXD1_0	ALN_BLOCK	exon	6165792	6166798	.	+	.	transcript_id "jg1200.t1"; gene_id "jg1200";
dsimWXD1_0	AUGUSTUS	start_codon	6184800	6184802	.	+	0	transcript_id "jg1201.t1"; gene_id "jg1201";
dsimWXD1_0	AUGUSTUS	CDS	6184800	6185051	1	+	0	transcript_id "jg1201.t1"; gene_id "jg1201";
dsimWXD1_0	AUGUSTUS	exon	6184800	6185051	.	+	.	transcript_id "jg1201.t1"; gene_id "jg1201";
dsimWXD1_0	AUGUSTUS	stop_codon	6185049	6185051	.	+	0	transcript_id "jg1201.t1"; gene_id "jg1201";
dsimWXD1_0	ALN_BLOCK	exon	6185331	6188726	.	+	.	transcript_id "jg1202.t1"; gene_id "jg1202";
dsimWXD1_0	ALN_BLOCK	exon	6190365	6191888	.	-	.	transcript_id "jg1203.t1"; gene_id "jg1203";
dsimWXD1_0	AUGUSTUS	start_codon	6202823	6202825	.	+	0	transcript_id "jg1204.t1"; gene_id "jg1204";
dsimWXD1_0	AUGUSTUS	CDS	6202823	6202901	0.89	+	0	transcript_id "jg1204.t1"; gene_id "jg1204";
dsimWXD1_0	AUGUSTUS	exon	6202823	6202901	.	+	.	transcript_id "jg1204.t1"; gene_id "jg1204";
dsimWXD1_0	AUGUSTUS	intron	6202902	6205712	.	+	.	transcript_id "jg1204.t1"; gene_id "jg1204";
dsimWXD1_0	AUGUSTUS	CDS	6205713	6205796	0.88	+	2	transcript_id "jg1204.t1"; gene_id "jg1204";
dsimWXD1_0	AUGUSTUS	exon	6205713	6205796	.	+	.	transcript_id "jg1204.t1"; gene_id "jg1204";
dsimWXD1_0	AUGUSTUS	intron	6205797	6205860	.	+	.	transcript_id "jg1204.t1"; gene_id "jg1204";
dsimWXD1_0	AUGUSTUS	CDS	6205861	6205898	0.21	+	2	transcript_id "jg1204.t1"; gene_id "jg1204";
dsimWXD1_0	AUGUSTUS	exon	6205861	6205898	.	+	.	transcript_id "jg1204.t1"; gene_id "jg1204";
dsimWXD1_0	AUGUSTUS	stop_codon	6205896	6205898	.	+	0	transcript_id "jg1204.t1"; gene_id "jg1204";
dsimWXD1_0	AUGUSTUS	start_codon	6211432	6211434	.	+	0	transcript_id "jg1205.t1"; gene_id "jg1205";
dsimWXD1_0	AUGUSTUS	CDS	6211432	6213105	1	+	0	transcript_id "jg1205.t1"; gene_id "jg1205";
dsimWXD1_0	AUGUSTUS	exon	6211432	6213105	.	+	.	transcript_id "jg1205.t1"; gene_id "jg1205";
dsimWXD1_0	AUGUSTUS	stop_codon	6213103	6213105	.	+	0	transcript_id "jg1205.t1"; gene_id "jg1205";
dsimWXD1_0	ALN_BLOCK	exon	6213491	6215213	.	+	.	transcript_id "jg1206.t1"; gene_id "jg1206";
dsimWXD1_0	ALN_BLOCK	exon	6215434	6215652	.	+	.	transcript_id "jg1206.t1"; gene_id "jg1206";
dsimWXD1_0	ALN_BLOCK	exon	6217973	6218479	.	+	.	transcript_id "jg1207.t1"; gene_id "jg1207";
dsimWXD1_0	ALN_BLOCK	exon	6218657	6220260	.	-	.	transcript_id "jg1208.t1"; gene_id "jg1208";
dsimWXD1_0	AUGUSTUS	stop_codon	6220541	6220543	.	-	0	transcript_id "jg1209.t2"; gene_id "jg1209";
dsimWXD1_0	AUGUSTUS	CDS	6220541	6222259	1	-	0	transcript_id "jg1209.t2"; gene_id "jg1209";
dsimWXD1_0	AUGUSTUS	exon	6220541	6222259	.	-	.	transcript_id "jg1209.t2"; gene_id "jg1209";
dsimWXD1_0	AUGUSTUS	stop_codon	6220541	6220543	.	-	0	transcript_id "jg1209.t1"; gene_id "jg1209";
dsimWXD1_0	AUGUSTUS	CDS	6220541	6221932	1	-	0	transcript_id "jg1209.t1"; gene_id "jg1209";
dsimWXD1_0	AUGUSTUS	exon	6220541	6221932	.	-	.	transcript_id "jg1209.t1"; gene_id "jg1209";
dsimWXD1_0	AUGUSTUS	start_codon	6221930	6221932	.	-	0	transcript_id "jg1209.t1"; gene_id "jg1209";
dsimWXD1_0	AUGUSTUS	start_codon	6222257	6222259	.	-	0	transcript_id "jg1209.t2"; gene_id "jg1209";
dsimWXD1_0	ALN_BLOCK	exon	6222680	6223192	.	-	.	transcript_id "jg1210.t1"; gene_id "jg1210";
dsimWXD1_0	ALN_BLOCK	exon	6223814	6225000	.	+	.	transcript_id "jg1211.t1"; gene_id "jg1211";
dsimWXD1_0	ALN_BLOCK	exon	6236465	6237806	.	+	.	transcript_id "jg1212.t1"; gene_id "jg1212";
dsimWXD1_0	AUGUSTUS	start_codon	6246627	6246629	.	+	0	transcript_id "jg1213.t1"; gene_id "jg1213";
dsimWXD1_0	AUGUSTUS	CDS	6246627	6246642	1	+	0	transcript_id "jg1213.t1"; gene_id "jg1213";
dsimWXD1_0	AUGUSTUS	exon	6246627	6246642	.	+	.	transcript_id "jg1213.t1"; gene_id "jg1213";
dsimWXD1_0	AUGUSTUS	intron	6246643	6246712	.	+	.	transcript_id "jg1213.t1"; gene_id "jg1213";
dsimWXD1_0	AUGUSTUS	CDS	6246713	6246986	0.94	+	2	transcript_id "jg1213.t1"; gene_id "jg1213";
dsimWXD1_0	AUGUSTUS	exon	6246713	6246986	.	+	.	transcript_id "jg1213.t1"; gene_id "jg1213";
dsimWXD1_0	AUGUSTUS	intron	6246987	6247036	.	+	.	transcript_id "jg1213.t1"; gene_id "jg1213";
dsimWXD1_0	AUGUSTUS	CDS	6247037	6247526	0.94	+	1	transcript_id "jg1213.t1"; gene_id "jg1213";
dsimWXD1_0	AUGUSTUS	exon	6247037	6247526	.	+	.	transcript_id "jg1213.t1"; gene_id "jg1213";
dsimWXD1_0	AUGUSTUS	stop_codon	6247524	6247526	.	+	0	transcript_id "jg1213.t1"; gene_id "jg1213";
dsimWXD1_0	AUGUSTUS	start_codon	6247551	6247553	.	+	0	transcript_id "jg1214.t1"; gene_id "jg1214";
dsimWXD1_0	AUGUSTUS	CDS	6247551	6247789	0.99	+	0	transcript_id "jg1214.t1"; gene_id "jg1214";
dsimWXD1_0	AUGUSTUS	exon	6247551	6247789	.	+	.	transcript_id "jg1214.t1"; gene_id "jg1214";
dsimWXD1_0	AUGUSTUS	intron	6247790	6247891	.	+	.	transcript_id "jg1214.t1"; gene_id "jg1214";
dsimWXD1_0	AUGUSTUS	CDS	6247892	6248041	1	+	1	transcript_id "jg1214.t1"; gene_id "jg1214";
dsimWXD1_0	AUGUSTUS	exon	6247892	6248041	.	+	.	transcript_id "jg1214.t1"; gene_id "jg1214";
dsimWXD1_0	AUGUSTUS	intron	6248042	6248134	.	+	.	transcript_id "jg1214.t1"; gene_id "jg1214";
dsimWXD1_0	AUGUSTUS	CDS	6248135	6248517	0.96	+	1	transcript_id "jg1214.t1"; gene_id "jg1214";
dsimWXD1_0	AUGUSTUS	exon	6248135	6248517	.	+	.	transcript_id "jg1214.t1"; gene_id "jg1214";
dsimWXD1_0	AUGUSTUS	intron	6248518	6248590	.	+	.	transcript_id "jg1214.t1"; gene_id "jg1214";
dsimWXD1_0	AUGUSTUS	CDS	6248591	6248802	0.98	+	2	transcript_id "jg1214.t1"; gene_id "jg1214";
dsimWXD1_0	AUGUSTUS	exon	6248591	6248802	.	+	.	transcript_id "jg1214.t1"; gene_id "jg1214";
dsimWXD1_0	AUGUSTUS	stop_codon	6248800	6248802	.	+	0	transcript_id "jg1214.t1"; gene_id "jg1214";
dsimWXD1_0	AUGUSTUS	stop_codon	6250024	6250026	.	-	0	transcript_id "jg1215.t1"; gene_id "jg1215";
dsimWXD1_0	AUGUSTUS	CDS	6250024	6250207	1	-	1	transcript_id "jg1215.t1"; gene_id "jg1215";
dsimWXD1_0	AUGUSTUS	exon	6250024	6250207	.	-	.	transcript_id "jg1215.t1"; gene_id "jg1215";
dsimWXD1_0	AUGUSTUS	intron	6250208	6250263	.	-	.	transcript_id "jg1215.t1"; gene_id "jg1215";
dsimWXD1_0	AUGUSTUS	CDS	6250264	6250293	1	-	1	transcript_id "jg1215.t1"; gene_id "jg1215";
dsimWXD1_0	AUGUSTUS	exon	6250264	6250293	.	-	.	transcript_id "jg1215.t1"; gene_id "jg1215";
dsimWXD1_0	AUGUSTUS	intron	6250294	6253456	.	-	.	transcript_id "jg1215.t1"; gene_id "jg1215";
dsimWXD1_0	AUGUSTUS	CDS	6253457	6253509	0.93	-	0	transcript_id "jg1215.t1"; gene_id "jg1215";
dsimWXD1_0	AUGUSTUS	exon	6253457	6253509	.	-	.	transcript_id "jg1215.t1"; gene_id "jg1215";
dsimWXD1_0	AUGUSTUS	start_codon	6253507	6253509	.	-	0	transcript_id "jg1215.t1"; gene_id "jg1215";
dsimWXD1_0	AUGUSTUS	start_codon	6255784	6255786	.	+	0	transcript_id "jg1216.t1"; gene_id "jg1216";
dsimWXD1_0	AUGUSTUS	CDS	6255784	6256140	0.76	+	0	transcript_id "jg1216.t1"; gene_id "jg1216";
dsimWXD1_0	AUGUSTUS	exon	6255784	6256140	.	+	.	transcript_id "jg1216.t1"; gene_id "jg1216";
dsimWXD1_0	AUGUSTUS	intron	6256141	6256186	.	+	.	transcript_id "jg1216.t1"; gene_id "jg1216";
dsimWXD1_0	AUGUSTUS	CDS	6256187	6256200	1	+	0	transcript_id "jg1216.t1"; gene_id "jg1216";
dsimWXD1_0	AUGUSTUS	exon	6256187	6256200	.	+	.	transcript_id "jg1216.t1"; gene_id "jg1216";
dsimWXD1_0	AUGUSTUS	intron	6256201	6256255	.	+	.	transcript_id "jg1216.t1"; gene_id "jg1216";
dsimWXD1_0	AUGUSTUS	CDS	6256256	6256307	1	+	1	transcript_id "jg1216.t1"; gene_id "jg1216";
dsimWXD1_0	AUGUSTUS	exon	6256256	6256307	.	+	.	transcript_id "jg1216.t1"; gene_id "jg1216";
dsimWXD1_0	AUGUSTUS	stop_codon	6256305	6256307	.	+	0	transcript_id "jg1216.t1"; gene_id "jg1216";
dsimWXD1_0	ALN_BLOCK	exon	6285669	6303207	.	+	.	transcript_id "jg1217.t1"; gene_id "jg1217";
dsimWXD1_0	ALN_BLOCK	exon	6303286	6303711	.	+	.	transcript_id "jg1218.t1"; gene_id "jg1218";
dsimWXD1_0	AUGUSTUS	start_codon	6319313	6319315	.	+	0	transcript_id "jg1219.t1"; gene_id "jg1219";
dsimWXD1_0	AUGUSTUS	CDS	6319313	6319995	1	+	0	transcript_id "jg1219.t1"; gene_id "jg1219";
dsimWXD1_0	AUGUSTUS	exon	6319313	6319995	.	+	.	transcript_id "jg1219.t1"; gene_id "jg1219";
dsimWXD1_0	AUGUSTUS	intron	6319996	6320050	.	+	.	transcript_id "jg1219.t1"; gene_id "jg1219";
dsimWXD1_0	AUGUSTUS	CDS	6320051	6320975	1	+	1	transcript_id "jg1219.t1"; gene_id "jg1219";
dsimWXD1_0	AUGUSTUS	exon	6320051	6320975	.	+	.	transcript_id "jg1219.t1"; gene_id "jg1219";
dsimWXD1_0	AUGUSTUS	stop_codon	6320973	6320975	.	+	0	transcript_id "jg1219.t1"; gene_id "jg1219";
dsimWXD1_0	ALN_BLOCK	exon	6349822	6350472	.	+	.	transcript_id "jg1221.t1"; gene_id "jg1221";
dsimWXD1_0	ALN_BLOCK	exon	6357552	6358370	.	-	.	transcript_id "jg1222.t1"; gene_id "jg1222";
dsimWXD1_0	AUGUSTUS	start_codon	6366679	6366681	.	+	0	transcript_id "jg1223.t1"; gene_id "jg1223";
dsimWXD1_0	AUGUSTUS	CDS	6366679	6367012	1	+	0	transcript_id "jg1223.t1"; gene_id "jg1223";
dsimWXD1_0	AUGUSTUS	exon	6366679	6367012	.	+	.	transcript_id "jg1223.t1"; gene_id "jg1223";
dsimWXD1_0	AUGUSTUS	intron	6367013	6372710	.	+	.	transcript_id "jg1223.t1"; gene_id "jg1223";
dsimWXD1_0	AUGUSTUS	CDS	6372711	6372816	1	+	2	transcript_id "jg1223.t1"; gene_id "jg1223";
dsimWXD1_0	AUGUSTUS	exon	6372711	6372816	.	+	.	transcript_id "jg1223.t1"; gene_id "jg1223";
dsimWXD1_0	AUGUSTUS	intron	6372817	6383836	.	+	.	transcript_id "jg1223.t1"; gene_id "jg1223";
dsimWXD1_0	AUGUSTUS	CDS	6383837	6384068	1	+	1	transcript_id "jg1223.t1"; gene_id "jg1223";
dsimWXD1_0	AUGUSTUS	exon	6383837	6384068	.	+	.	transcript_id "jg1223.t1"; gene_id "jg1223";
dsimWXD1_0	AUGUSTUS	intron	6384069	6384596	.	+	.	transcript_id "jg1223.t1"; gene_id "jg1223";
dsimWXD1_0	AUGUSTUS	CDS	6384597	6384744	1	+	0	transcript_id "jg1223.t1"; gene_id "jg1223";
dsimWXD1_0	AUGUSTUS	exon	6384597	6384744	.	+	.	transcript_id "jg1223.t1"; gene_id "jg1223";
dsimWXD1_0	AUGUSTUS	intron	6384745	6385134	.	+	.	transcript_id "jg1223.t1"; gene_id "jg1223";
dsimWXD1_0	AUGUSTUS	CDS	6385135	6385314	1	+	2	transcript_id "jg1223.t1"; gene_id "jg1223";
dsimWXD1_0	AUGUSTUS	exon	6385135	6385314	.	+	.	transcript_id "jg1223.t1"; gene_id "jg1223";
dsimWXD1_0	AUGUSTUS	intron	6385315	6385373	.	+	.	transcript_id "jg1223.t1"; gene_id "jg1223";
dsimWXD1_0	AUGUSTUS	CDS	6385374	6385507	1	+	2	transcript_id "jg1223.t1"; gene_id "jg1223";
dsimWXD1_0	AUGUSTUS	exon	6385374	6385507	.	+	.	transcript_id "jg1223.t1"; gene_id "jg1223";
dsimWXD1_0	AUGUSTUS	intron	6385508	6387595	.	+	.	transcript_id "jg1223.t1"; gene_id "jg1223";
dsimWXD1_0	AUGUSTUS	CDS	6387596	6387803	1	+	0	transcript_id "jg1223.t1"; gene_id "jg1223";
dsimWXD1_0	AUGUSTUS	exon	6387596	6387803	.	+	.	transcript_id "jg1223.t1"; gene_id "jg1223";
dsimWXD1_0	AUGUSTUS	intron	6387804	6399043	.	+	.	transcript_id "jg1223.t1"; gene_id "jg1223";
dsimWXD1_0	AUGUSTUS	CDS	6399044	6399181	1	+	2	transcript_id "jg1223.t1"; gene_id "jg1223";
dsimWXD1_0	AUGUSTUS	exon	6399044	6399181	.	+	.	transcript_id "jg1223.t1"; gene_id "jg1223";
dsimWXD1_0	AUGUSTUS	intron	6399182	6399383	.	+	.	transcript_id "jg1223.t1"; gene_id "jg1223";
dsimWXD1_0	AUGUSTUS	CDS	6399384	6399595	1	+	2	transcript_id "jg1223.t1"; gene_id "jg1223";
dsimWXD1_0	AUGUSTUS	exon	6399384	6399595	.	+	.	transcript_id "jg1223.t1"; gene_id "jg1223";
dsimWXD1_0	AUGUSTUS	intron	6399596	6399940	.	+	.	transcript_id "jg1223.t1"; gene_id "jg1223";
dsimWXD1_0	AUGUSTUS	CDS	6399941	6400088	1	+	0	transcript_id "jg1223.t1"; gene_id "jg1223";
dsimWXD1_0	AUGUSTUS	exon	6399941	6400088	.	+	.	transcript_id "jg1223.t1"; gene_id "jg1223";
dsimWXD1_0	AUGUSTUS	intron	6400089	6403545	.	+	.	transcript_id "jg1223.t1"; gene_id "jg1223";
dsimWXD1_0	AUGUSTUS	CDS	6403546	6404071	1	+	2	transcript_id "jg1223.t1"; gene_id "jg1223";
dsimWXD1_0	AUGUSTUS	exon	6403546	6404071	.	+	.	transcript_id "jg1223.t1"; gene_id "jg1223";
dsimWXD1_0	AUGUSTUS	intron	6404072	6405483	.	+	.	transcript_id "jg1223.t1"; gene_id "jg1223";
dsimWXD1_0	AUGUSTUS	CDS	6405484	6405732	1	+	1	transcript_id "jg1223.t1"; gene_id "jg1223";
dsimWXD1_0	AUGUSTUS	exon	6405484	6405732	.	+	.	transcript_id "jg1223.t1"; gene_id "jg1223";
dsimWXD1_0	AUGUSTUS	intron	6405733	6406151	.	+	.	transcript_id "jg1223.t1"; gene_id "jg1223";
dsimWXD1_0	AUGUSTUS	CDS	6406152	6406248	1	+	1	transcript_id "jg1223.t1"; gene_id "jg1223";
dsimWXD1_0	AUGUSTUS	exon	6406152	6406248	.	+	.	transcript_id "jg1223.t1"; gene_id "jg1223";
dsimWXD1_0	AUGUSTUS	stop_codon	6406246	6406248	.	+	0	transcript_id "jg1223.t1"; gene_id "jg1223";
dsimWXD1_0	AUGUSTUS	start_codon	6411193	6411195	.	+	0	transcript_id "jg1224.t1"; gene_id "jg1224";
dsimWXD1_0	AUGUSTUS	CDS	6411193	6411495	1	+	0	transcript_id "jg1224.t1"; gene_id "jg1224";
dsimWXD1_0	AUGUSTUS	exon	6411193	6411495	.	+	.	transcript_id "jg1224.t1"; gene_id "jg1224";
dsimWXD1_0	AUGUSTUS	stop_codon	6411493	6411495	.	+	0	transcript_id "jg1224.t1"; gene_id "jg1224";
dsimWXD1_0	AUGUSTUS	start_codon	6422568	6422570	.	+	0	transcript_id "jg1225.t1"; gene_id "jg1225";
dsimWXD1_0	AUGUSTUS	CDS	6422568	6422756	0.28	+	0	transcript_id "jg1225.t1"; gene_id "jg1225";
dsimWXD1_0	AUGUSTUS	exon	6422568	6422756	.	+	.	transcript_id "jg1225.t1"; gene_id "jg1225";
dsimWXD1_0	AUGUSTUS	intron	6422757	6424067	.	+	.	transcript_id "jg1225.t1"; gene_id "jg1225";
dsimWXD1_0	AUGUSTUS	CDS	6424068	6424217	1	+	0	transcript_id "jg1225.t1"; gene_id "jg1225";
dsimWXD1_0	AUGUSTUS	exon	6424068	6424217	.	+	.	transcript_id "jg1225.t1"; gene_id "jg1225";
dsimWXD1_0	AUGUSTUS	intron	6424218	6424279	.	+	.	transcript_id "jg1225.t1"; gene_id "jg1225";
dsimWXD1_0	AUGUSTUS	CDS	6424280	6424444	1	+	0	transcript_id "jg1225.t1"; gene_id "jg1225";
dsimWXD1_0	AUGUSTUS	exon	6424280	6424444	.	+	.	transcript_id "jg1225.t1"; gene_id "jg1225";
dsimWXD1_0	AUGUSTUS	stop_codon	6424442	6424444	.	+	0	transcript_id "jg1225.t1"; gene_id "jg1225";
dsimWXD1_0	ALN_BLOCK	exon	6427552	6430436	.	+	.	transcript_id "jg1226.t1"; gene_id "jg1226";
dsimWXD1_0	ALN_BLOCK	exon	6435577	6435838	.	-	.	transcript_id "jg1227.t1"; gene_id "jg1227";
dsimWXD1_0	ALN_BLOCK	exon	6444575	6448217	.	+	.	transcript_id "jg1228.t1"; gene_id "jg1228";
dsimWXD1_0	ALN_BLOCK	exon	6448970	6449613	.	-	.	transcript_id "jg1229.t1"; gene_id "jg1229";
dsimWXD1_0	ALN_BLOCK	exon	6451838	6453240	.	-	.	transcript_id "jg1230.t1"; gene_id "jg1230";
dsimWXD1_0	AUGUSTUS	stop_codon	6454544	6454546	.	-	0	transcript_id "jg1231.t1"; gene_id "jg1231";
dsimWXD1_0	AUGUSTUS	CDS	6454544	6454857	1	-	2	transcript_id "jg1231.t1"; gene_id "jg1231";
dsimWXD1_0	AUGUSTUS	exon	6454544	6454857	.	-	.	transcript_id "jg1231.t1"; gene_id "jg1231";
dsimWXD1_0	AUGUSTUS	intron	6454858	6454960	.	-	.	transcript_id "jg1231.t1"; gene_id "jg1231";
dsimWXD1_0	AUGUSTUS	CDS	6454961	6455203	1	-	2	transcript_id "jg1231.t1"; gene_id "jg1231";
dsimWXD1_0	AUGUSTUS	exon	6454961	6455203	.	-	.	transcript_id "jg1231.t1"; gene_id "jg1231";
dsimWXD1_0	AUGUSTUS	intron	6455204	6455261	.	-	.	transcript_id "jg1231.t1"; gene_id "jg1231";
dsimWXD1_0	AUGUSTUS	CDS	6455262	6455315	1	-	2	transcript_id "jg1231.t1"; gene_id "jg1231";
dsimWXD1_0	AUGUSTUS	exon	6455262	6455315	.	-	.	transcript_id "jg1231.t1"; gene_id "jg1231";
dsimWXD1_0	AUGUSTUS	intron	6455316	6455367	.	-	.	transcript_id "jg1231.t1"; gene_id "jg1231";
dsimWXD1_0	AUGUSTUS	CDS	6455368	6455500	1	-	0	transcript_id "jg1231.t1"; gene_id "jg1231";
dsimWXD1_0	AUGUSTUS	exon	6455368	6455500	.	-	.	transcript_id "jg1231.t1"; gene_id "jg1231";
dsimWXD1_0	AUGUSTUS	intron	6455501	6455565	.	-	.	transcript_id "jg1231.t1"; gene_id "jg1231";
dsimWXD1_0	AUGUSTUS	CDS	6455566	6456537	1	-	0	transcript_id "jg1231.t1"; gene_id "jg1231";
dsimWXD1_0	AUGUSTUS	exon	6455566	6456537	.	-	.	transcript_id "jg1231.t1"; gene_id "jg1231";
dsimWXD1_0	AUGUSTUS	start_codon	6456535	6456537	.	-	0	transcript_id "jg1231.t1"; gene_id "jg1231";
dsimWXD1_0	AUGUSTUS	start_codon	6457163	6457165	.	+	0	transcript_id "jg1232.t1"; gene_id "jg1232";
dsimWXD1_0	AUGUSTUS	CDS	6457163	6457362	1	+	0	transcript_id "jg1232.t1"; gene_id "jg1232";
dsimWXD1_0	AUGUSTUS	exon	6457163	6457362	.	+	.	transcript_id "jg1232.t1"; gene_id "jg1232";
dsimWXD1_0	AUGUSTUS	intron	6457363	6457415	.	+	.	transcript_id "jg1232.t1"; gene_id "jg1232";
dsimWXD1_0	AUGUSTUS	CDS	6457416	6458004	1	+	1	transcript_id "jg1232.t1"; gene_id "jg1232";
dsimWXD1_0	AUGUSTUS	exon	6457416	6458004	.	+	.	transcript_id "jg1232.t1"; gene_id "jg1232";
dsimWXD1_0	AUGUSTUS	intron	6458005	6458084	.	+	.	transcript_id "jg1232.t1"; gene_id "jg1232";
dsimWXD1_0	AUGUSTUS	CDS	6458085	6458673	1	+	0	transcript_id "jg1232.t1"; gene_id "jg1232";
dsimWXD1_0	AUGUSTUS	exon	6458085	6458673	.	+	.	transcript_id "jg1232.t1"; gene_id "jg1232";
dsimWXD1_0	AUGUSTUS	intron	6458674	6458725	.	+	.	transcript_id "jg1232.t1"; gene_id "jg1232";
dsimWXD1_0	AUGUSTUS	CDS	6458726	6458862	1	+	2	transcript_id "jg1232.t1"; gene_id "jg1232";
dsimWXD1_0	AUGUSTUS	exon	6458726	6458862	.	+	.	transcript_id "jg1232.t1"; gene_id "jg1232";
dsimWXD1_0	AUGUSTUS	stop_codon	6458860	6458862	.	+	0	transcript_id "jg1232.t1"; gene_id "jg1232";
dsimWXD1_0	AUGUSTUS	stop_codon	6459475	6459477	.	-	0	transcript_id "jg1233.t1"; gene_id "jg1233";
dsimWXD1_0	AUGUSTUS	CDS	6459475	6459619	1	-	1	transcript_id "jg1233.t1"; gene_id "jg1233";
dsimWXD1_0	AUGUSTUS	exon	6459475	6459619	.	-	.	transcript_id "jg1233.t1"; gene_id "jg1233";
dsimWXD1_0	AUGUSTUS	intron	6459620	6459671	.	-	.	transcript_id "jg1233.t1"; gene_id "jg1233";
dsimWXD1_0	AUGUSTUS	CDS	6459672	6460307	1	-	1	transcript_id "jg1233.t1"; gene_id "jg1233";
dsimWXD1_0	AUGUSTUS	exon	6459672	6460307	.	-	.	transcript_id "jg1233.t1"; gene_id "jg1233";
dsimWXD1_0	AUGUSTUS	intron	6460308	6460363	.	-	.	transcript_id "jg1233.t1"; gene_id "jg1233";
dsimWXD1_0	AUGUSTUS	CDS	6460364	6460389	1	-	0	transcript_id "jg1233.t1"; gene_id "jg1233";
dsimWXD1_0	AUGUSTUS	exon	6460364	6460389	.	-	.	transcript_id "jg1233.t1"; gene_id "jg1233";
dsimWXD1_0	AUGUSTUS	intron	6460390	6460444	.	-	.	transcript_id "jg1233.t1"; gene_id "jg1233";
dsimWXD1_0	AUGUSTUS	CDS	6460445	6460516	1	-	0	transcript_id "jg1233.t1"; gene_id "jg1233";
dsimWXD1_0	AUGUSTUS	exon	6460445	6460516	.	-	.	transcript_id "jg1233.t1"; gene_id "jg1233";
dsimWXD1_0	AUGUSTUS	start_codon	6460514	6460516	.	-	0	transcript_id "jg1233.t1"; gene_id "jg1233";
dsimWXD1_0	AUGUSTUS	start_codon	6467803	6467805	.	+	0	transcript_id "jg1234.t1"; gene_id "jg1234";
dsimWXD1_0	AUGUSTUS	CDS	6467803	6469761	1	+	0	transcript_id "jg1234.t1"; gene_id "jg1234";
dsimWXD1_0	AUGUSTUS	exon	6467803	6469761	.	+	.	transcript_id "jg1234.t1"; gene_id "jg1234";
dsimWXD1_0	AUGUSTUS	stop_codon	6469759	6469761	.	+	0	transcript_id "jg1234.t1"; gene_id "jg1234";
dsimWXD1_0	ALN_BLOCK	exon	6473211	6476798	.	+	.	transcript_id "jg1235.t1"; gene_id "jg1235";
dsimWXD1_0	AUGUSTUS	stop_codon	6478440	6478442	.	-	0	transcript_id "jg1236.t1"; gene_id "jg1236";
dsimWXD1_0	AUGUSTUS	CDS	6478440	6478627	1	-	2	transcript_id "jg1236.t1"; gene_id "jg1236";
dsimWXD1_0	AUGUSTUS	exon	6478440	6478627	.	-	.	transcript_id "jg1236.t1"; gene_id "jg1236";
dsimWXD1_0	AUGUSTUS	intron	6478628	6478707	.	-	.	transcript_id "jg1236.t1"; gene_id "jg1236";
dsimWXD1_0	AUGUSTUS	CDS	6478708	6478878	1	-	2	transcript_id "jg1236.t1"; gene_id "jg1236";
dsimWXD1_0	AUGUSTUS	exon	6478708	6478878	.	-	.	transcript_id "jg1236.t1"; gene_id "jg1236";
dsimWXD1_0	AUGUSTUS	intron	6478879	6480216	.	-	.	transcript_id "jg1236.t1"; gene_id "jg1236";
dsimWXD1_0	AUGUSTUS	CDS	6480217	6480319	1	-	0	transcript_id "jg1236.t1"; gene_id "jg1236";
dsimWXD1_0	AUGUSTUS	exon	6480217	6480319	.	-	.	transcript_id "jg1236.t1"; gene_id "jg1236";
dsimWXD1_0	AUGUSTUS	start_codon	6480317	6480319	.	-	0	transcript_id "jg1236.t1"; gene_id "jg1236";
dsimWXD1_0	ALN_BLOCK	exon	6480869	6482923	.	+	.	transcript_id "jg1237.t1"; gene_id "jg1237";
dsimWXD1_0	AUGUSTUS	stop_codon	6483149	6483151	.	-	0	transcript_id "jg1238.t1"; gene_id "jg1238";
dsimWXD1_0	AUGUSTUS	CDS	6483149	6485116	1	-	0	transcript_id "jg1238.t1"; gene_id "jg1238";
dsimWXD1_0	AUGUSTUS	exon	6483149	6485116	.	-	.	transcript_id "jg1238.t1"; gene_id "jg1238";
dsimWXD1_0	AUGUSTUS	start_codon	6485114	6485116	.	-	0	transcript_id "jg1238.t1"; gene_id "jg1238";
dsimWXD1_0	ALN_BLOCK	exon	6485281	6485917	.	-	.	transcript_id "jg1239.t1"; gene_id "jg1239";
dsimWXD1_0	AUGUSTUS	stop_codon	6495546	6495548	.	-	0	transcript_id "jg1240.t1"; gene_id "jg1240";
dsimWXD1_0	AUGUSTUS	CDS	6495546	6496751	1	-	0	transcript_id "jg1240.t1"; gene_id "jg1240";
dsimWXD1_0	AUGUSTUS	exon	6495546	6496751	.	-	.	transcript_id "jg1240.t1"; gene_id "jg1240";
dsimWXD1_0	AUGUSTUS	start_codon	6496749	6496751	.	-	0	transcript_id "jg1240.t1"; gene_id "jg1240";
dsimWXD1_0	AUGUSTUS	start_codon	6512396	6512398	.	+	0	transcript_id "jg1241.t1"; gene_id "jg1241";
dsimWXD1_0	AUGUSTUS	CDS	6512396	6512550	1	+	0	transcript_id "jg1241.t1"; gene_id "jg1241";
dsimWXD1_0	AUGUSTUS	exon	6512396	6512550	.	+	.	transcript_id "jg1241.t1"; gene_id "jg1241";
dsimWXD1_0	AUGUSTUS	intron	6512551	6512899	.	+	.	transcript_id "jg1241.t1"; gene_id "jg1241";
dsimWXD1_0	AUGUSTUS	CDS	6512900	6513085	1	+	1	transcript_id "jg1241.t1"; gene_id "jg1241";
dsimWXD1_0	AUGUSTUS	exon	6512900	6513085	.	+	.	transcript_id "jg1241.t1"; gene_id "jg1241";
dsimWXD1_0	AUGUSTUS	intron	6513086	6513141	.	+	.	transcript_id "jg1241.t1"; gene_id "jg1241";
dsimWXD1_0	AUGUSTUS	CDS	6513142	6513790	1	+	1	transcript_id "jg1241.t1"; gene_id "jg1241";
dsimWXD1_0	AUGUSTUS	exon	6513142	6513790	.	+	.	transcript_id "jg1241.t1"; gene_id "jg1241";
dsimWXD1_0	AUGUSTUS	stop_codon	6513788	6513790	.	+	0	transcript_id "jg1241.t1"; gene_id "jg1241";
dsimWXD1_0	ALN_BLOCK	exon	6514777	6516199	.	-	.	transcript_id "jg1242.t1"; gene_id "jg1242";
dsimWXD1_0	ALN_BLOCK	exon	6516373	6521905	.	-	.	transcript_id "jg1242.t1"; gene_id "jg1242";
dsimWXD1_0	ALN_BLOCK	exon	6524051	6525648	.	+	.	transcript_id "jg1243.t1"; gene_id "jg1243";
dsimWXD1_0	AUGUSTUS	stop_codon	6526447	6526449	.	-	0	transcript_id "jg1244.t1"; gene_id "jg1244";
dsimWXD1_0	AUGUSTUS	CDS	6526447	6526557	1	-	0	transcript_id "jg1244.t1"; gene_id "jg1244";
dsimWXD1_0	AUGUSTUS	exon	6526447	6526557	.	-	.	transcript_id "jg1244.t1"; gene_id "jg1244";
dsimWXD1_0	AUGUSTUS	intron	6526558	6526615	.	-	.	transcript_id "jg1244.t1"; gene_id "jg1244";
dsimWXD1_0	AUGUSTUS	CDS	6526616	6526906	1	-	0	transcript_id "jg1244.t1"; gene_id "jg1244";
dsimWXD1_0	AUGUSTUS	exon	6526616	6526906	.	-	.	transcript_id "jg1244.t1"; gene_id "jg1244";
dsimWXD1_0	AUGUSTUS	intron	6526907	6526972	.	-	.	transcript_id "jg1244.t1"; gene_id "jg1244";
dsimWXD1_0	AUGUSTUS	CDS	6526973	6527127	1	-	2	transcript_id "jg1244.t1"; gene_id "jg1244";
dsimWXD1_0	AUGUSTUS	exon	6526973	6527127	.	-	.	transcript_id "jg1244.t1"; gene_id "jg1244";
dsimWXD1_0	AUGUSTUS	intron	6527128	6527191	.	-	.	transcript_id "jg1244.t1"; gene_id "jg1244";
dsimWXD1_0	AUGUSTUS	CDS	6527192	6527462	1	-	0	transcript_id "jg1244.t1"; gene_id "jg1244";
dsimWXD1_0	AUGUSTUS	exon	6527192	6527462	.	-	.	transcript_id "jg1244.t1"; gene_id "jg1244";
[truncated: 43,749 more rows]
