# Supplementary material for: Evolution of chemosensory tissues and cells across ecologically diverse Drosophilids
Source: Nat Commun. 2024 Feb 5;15:1047. doi: 10.1038/s41467-023-44558-4 (PMC10844241; doi:10.1038/s41467-023-44558-4)
Supplement: Supplementary file 17 — Supplementary Data 14 [file 41467_2023_44558_MOESM17_ESM.zip › Dsec_lookup_filtered_trimmed_1_1.gtf]

dsecASM438219v1_0	AUGUSTUS	CDS	677	685	0.63	-	0	transcript_id "jg327.t1"; gene_id "jg327";
dsecASM438219v1_0	AUGUSTUS	exon	677	685	.	-	.	transcript_id "jg327.t1"; gene_id "jg327";
dsecASM438219v1_0	AUGUSTUS	intron	686	788	.	-	.	transcript_id "jg327.t1"; gene_id "jg327";
dsecASM438219v1_0	AUGUSTUS	CDS	789	797	0.61	-	0	transcript_id "jg327.t1"; gene_id "jg327";
dsecASM438219v1_0	AUGUSTUS	exon	789	797	.	-	.	transcript_id "jg327.t1"; gene_id "jg327";
dsecASM438219v1_0	AUGUSTUS	intron	798	1050	.	-	.	transcript_id "jg327.t1"; gene_id "jg327";
dsecASM438219v1_0	AUGUSTUS	CDS	1051	1105	0.92	-	1	transcript_id "jg327.t1"; gene_id "jg327";
dsecASM438219v1_0	AUGUSTUS	exon	1051	1105	.	-	.	transcript_id "jg327.t1"; gene_id "jg327";
dsecASM438219v1_0	AUGUSTUS	intron	1106	1168	.	-	.	transcript_id "jg327.t1"; gene_id "jg327";
dsecASM438219v1_0	AUGUSTUS	CDS	1169	1194	0.84	-	0	transcript_id "jg327.t1"; gene_id "jg327";
dsecASM438219v1_0	AUGUSTUS	exon	1169	1194	.	-	.	transcript_id "jg327.t1"; gene_id "jg327";
dsecASM438219v1_0	AUGUSTUS	intron	1195	1277	.	-	.	transcript_id "jg327.t1"; gene_id "jg327";
dsecASM438219v1_0	AUGUSTUS	CDS	1278	1313	0.92	-	0	transcript_id "jg327.t1"; gene_id "jg327";
dsecASM438219v1_0	AUGUSTUS	exon	1278	1313	.	-	.	transcript_id "jg327.t1"; gene_id "jg327";
dsecASM438219v1_0	AUGUSTUS	intron	1314	1382	.	-	.	transcript_id "jg327.t1"; gene_id "jg327";
dsecASM438219v1_0	AUGUSTUS	CDS	1383	1421	0.92	-	0	transcript_id "jg327.t1"; gene_id "jg327";
dsecASM438219v1_0	AUGUSTUS	exon	1383	1421	.	-	.	transcript_id "jg327.t1"; gene_id "jg327";
dsecASM438219v1_0	AUGUSTUS	start_codon	1419	1421	.	-	0	transcript_id "jg327.t1"; gene_id "jg327";
dsecASM438219v1_0	AUGUSTUS	stop_codon	79839	79841	.	-	0	transcript_id "jg328.t1"; gene_id "jg328";
dsecASM438219v1_0	AUGUSTUS	CDS	79839	79862	0.62	-	0	transcript_id "jg328.t1"; gene_id "jg328";
dsecASM438219v1_0	AUGUSTUS	exon	79839	79862	.	-	.	transcript_id "jg328.t1"; gene_id "jg328";
dsecASM438219v1_0	AUGUSTUS	intron	79863	80006	.	-	.	transcript_id "jg328.t1"; gene_id "jg328";
dsecASM438219v1_0	AUGUSTUS	CDS	80007	80037	0.54	-	1	transcript_id "jg328.t1"; gene_id "jg328";
dsecASM438219v1_0	AUGUSTUS	exon	80007	80037	.	-	.	transcript_id "jg328.t1"; gene_id "jg328";
dsecASM438219v1_0	AUGUSTUS	intron	80038	80099	.	-	.	transcript_id "jg328.t1"; gene_id "jg328";
dsecASM438219v1_0	AUGUSTUS	CDS	80100	80208	0.76	-	2	transcript_id "jg328.t1"; gene_id "jg328";
dsecASM438219v1_0	AUGUSTUS	exon	80100	80208	.	-	.	transcript_id "jg328.t1"; gene_id "jg328";
dsecASM438219v1_0	AUGUSTUS	intron	80209	80469	.	-	.	transcript_id "jg328.t1"; gene_id "jg328";
dsecASM438219v1_0	AUGUSTUS	CDS	80470	80515	0.7	-	0	transcript_id "jg328.t1"; gene_id "jg328";
dsecASM438219v1_0	AUGUSTUS	exon	80470	80515	.	-	.	transcript_id "jg328.t1"; gene_id "jg328";
dsecASM438219v1_0	AUGUSTUS	start_codon	80513	80515	.	-	0	transcript_id "jg328.t1"; gene_id "jg328";
dsecASM438219v1_0	AUGUSTUS	stop_codon	81465	81467	.	-	0	transcript_id "jg329.t1"; gene_id "jg329";
dsecASM438219v1_0	AUGUSTUS	CDS	81465	81549	0.61	-	1	transcript_id "jg329.t1"; gene_id "jg329";
dsecASM438219v1_0	AUGUSTUS	exon	81465	81549	.	-	.	transcript_id "jg329.t1"; gene_id "jg329";
dsecASM438219v1_0	AUGUSTUS	intron	81550	81602	.	-	.	transcript_id "jg329.t1"; gene_id "jg329";
dsecASM438219v1_0	AUGUSTUS	CDS	81603	81627	0.61	-	2	transcript_id "jg329.t1"; gene_id "jg329";
dsecASM438219v1_0	AUGUSTUS	exon	81603	81627	.	-	.	transcript_id "jg329.t1"; gene_id "jg329";
dsecASM438219v1_0	AUGUSTUS	intron	81628	82182	.	-	.	transcript_id "jg329.t1"; gene_id "jg329";
dsecASM438219v1_0	AUGUSTUS	CDS	82183	82288	1	-	0	transcript_id "jg329.t1"; gene_id "jg329";
dsecASM438219v1_0	AUGUSTUS	exon	82183	82288	.	-	.	transcript_id "jg329.t1"; gene_id "jg329";
dsecASM438219v1_0	AUGUSTUS	intron	82289	82345	.	-	.	transcript_id "jg329.t1"; gene_id "jg329";
dsecASM438219v1_0	AUGUSTUS	CDS	82346	82403	0.49	-	1	transcript_id "jg329.t1"; gene_id "jg329";
dsecASM438219v1_0	AUGUSTUS	exon	82346	82403	.	-	.	transcript_id "jg329.t1"; gene_id "jg329";
dsecASM438219v1_0	AUGUSTUS	intron	82404	83498	.	-	.	transcript_id "jg329.t1"; gene_id "jg329";
dsecASM438219v1_0	AUGUSTUS	CDS	83499	83537	0.59	-	1	transcript_id "jg329.t1"; gene_id "jg329";
dsecASM438219v1_0	AUGUSTUS	exon	83499	83537	.	-	.	transcript_id "jg329.t1"; gene_id "jg329";
dsecASM438219v1_0	AUGUSTUS	intron	83538	83595	.	-	.	transcript_id "jg329.t1"; gene_id "jg329";
dsecASM438219v1_0	AUGUSTUS	CDS	83596	84042	0.86	-	1	transcript_id "jg329.t1"; gene_id "jg329";
dsecASM438219v1_0	AUGUSTUS	exon	83596	84042	.	-	.	transcript_id "jg329.t1"; gene_id "jg329";
dsecASM438219v1_0	AUGUSTUS	intron	84043	84333	.	-	.	transcript_id "jg329.t1"; gene_id "jg329";
dsecASM438219v1_0	AUGUSTUS	CDS	84334	84374	0.99	-	0	transcript_id "jg329.t1"; gene_id "jg329";
dsecASM438219v1_0	AUGUSTUS	exon	84334	84374	.	-	.	transcript_id "jg329.t1"; gene_id "jg329";
dsecASM438219v1_0	AUGUSTUS	intron	84375	85653	.	-	.	transcript_id "jg329.t1"; gene_id "jg329";
dsecASM438219v1_0	AUGUSTUS	CDS	85654	85737	1	-	0	transcript_id "jg329.t1"; gene_id "jg329";
dsecASM438219v1_0	AUGUSTUS	exon	85654	85737	.	-	.	transcript_id "jg329.t1"; gene_id "jg329";
dsecASM438219v1_0	AUGUSTUS	start_codon	85735	85737	.	-	0	transcript_id "jg329.t1"; gene_id "jg329";
dsecASM438219v1_0	ALN_BLOCK	exon	87642	89665	.	-	.	transcript_id "jg330.t1"; gene_id "jg330";
dsecASM438219v1_0	ALN_BLOCK	exon	92230	93226	.	-	.	transcript_id "jg331.t1"; gene_id "jg331";
dsecASM438219v1_0	ALN_BLOCK	exon	93392	105593	.	-	.	transcript_id "jg331.t1"; gene_id "jg331";
dsecASM438219v1_0	ALN_BLOCK	exon	105757	109004	.	-	.	transcript_id "jg331.t1"; gene_id "jg331";
dsecASM438219v1_0	ALN_BLOCK	exon	109206	114512	.	-	.	transcript_id "jg331.t1"; gene_id "jg331";
dsecASM438219v1_0	ALN_BLOCK	exon	114670	118827	.	-	.	transcript_id "jg331.t1"; gene_id "jg331";
dsecASM438219v1_0	AUGUSTUS	start_codon	127434	127436	.	+	0	transcript_id "jg332.t1"; gene_id "jg332";
dsecASM438219v1_0	AUGUSTUS	CDS	127434	127571	1	+	0	transcript_id "jg332.t1"; gene_id "jg332";
dsecASM438219v1_0	AUGUSTUS	exon	127434	127571	.	+	.	transcript_id "jg332.t1"; gene_id "jg332";
dsecASM438219v1_0	AUGUSTUS	intron	127572	127682	.	+	.	transcript_id "jg332.t1"; gene_id "jg332";
dsecASM438219v1_0	AUGUSTUS	CDS	127683	127814	1	+	0	transcript_id "jg332.t1"; gene_id "jg332";
dsecASM438219v1_0	AUGUSTUS	exon	127683	127814	.	+	.	transcript_id "jg332.t1"; gene_id "jg332";
dsecASM438219v1_0	AUGUSTUS	intron	127815	127866	.	+	.	transcript_id "jg332.t1"; gene_id "jg332";
dsecASM438219v1_0	AUGUSTUS	CDS	127867	128338	0.51	+	0	transcript_id "jg332.t1"; gene_id "jg332";
dsecASM438219v1_0	AUGUSTUS	exon	127867	128338	.	+	.	transcript_id "jg332.t1"; gene_id "jg332";
dsecASM438219v1_0	AUGUSTUS	intron	128339	129187	.	+	.	transcript_id "jg332.t1"; gene_id "jg332";
dsecASM438219v1_0	AUGUSTUS	CDS	129188	130316	0.78	+	2	transcript_id "jg332.t1"; gene_id "jg332";
dsecASM438219v1_0	AUGUSTUS	exon	129188	130316	.	+	.	transcript_id "jg332.t1"; gene_id "jg332";
dsecASM438219v1_0	AUGUSTUS	intron	130317	130373	.	+	.	transcript_id "jg332.t1"; gene_id "jg332";
dsecASM438219v1_0	AUGUSTUS	CDS	130374	130662	1	+	1	transcript_id "jg332.t1"; gene_id "jg332";
dsecASM438219v1_0	AUGUSTUS	exon	130374	130662	.	+	.	transcript_id "jg332.t1"; gene_id "jg332";
dsecASM438219v1_0	AUGUSTUS	stop_codon	130660	130662	.	+	0	transcript_id "jg332.t1"; gene_id "jg332";
dsecASM438219v1_0	ALN_BLOCK	exon	132362	133050	.	+	.	transcript_id "jg333.t1"; gene_id "jg333";
dsecASM438219v1_0	ALN_BLOCK	exon	133742	134153	.	+	.	transcript_id "jg333.t1"; gene_id "jg333";
dsecASM438219v1_0	ALN_BLOCK	exon	134479	135543	.	+	.	transcript_id "jg333.t1"; gene_id "jg333";
dsecASM438219v1_0	ALN_BLOCK	exon	143355	147188	.	-	.	transcript_id "jg334.t1"; gene_id "jg334";
dsecASM438219v1_0	AUGUSTUS	start_codon	154772	154774	.	+	0	transcript_id "jg335.t1"; gene_id "jg335";
dsecASM438219v1_0	AUGUSTUS	CDS	154772	154812	0.72	+	0	transcript_id "jg335.t1"; gene_id "jg335";
dsecASM438219v1_0	AUGUSTUS	exon	154772	154812	.	+	.	transcript_id "jg335.t1"; gene_id "jg335";
dsecASM438219v1_0	AUGUSTUS	intron	154813	154922	.	+	.	transcript_id "jg335.t1"; gene_id "jg335";
dsecASM438219v1_0	AUGUSTUS	CDS	154923	155004	0.72	+	1	transcript_id "jg335.t1"; gene_id "jg335";
dsecASM438219v1_0	AUGUSTUS	exon	154923	155004	.	+	.	transcript_id "jg335.t1"; gene_id "jg335";
dsecASM438219v1_0	AUGUSTUS	intron	155005	155065	.	+	.	transcript_id "jg335.t1"; gene_id "jg335";
dsecASM438219v1_0	AUGUSTUS	CDS	155066	155235	1	+	0	transcript_id "jg335.t1"; gene_id "jg335";
dsecASM438219v1_0	AUGUSTUS	exon	155066	155235	.	+	.	transcript_id "jg335.t1"; gene_id "jg335";
dsecASM438219v1_0	AUGUSTUS	intron	155236	155287	.	+	.	transcript_id "jg335.t1"; gene_id "jg335";
dsecASM438219v1_0	AUGUSTUS	CDS	155288	155804	0.99	+	1	transcript_id "jg335.t1"; gene_id "jg335";
dsecASM438219v1_0	AUGUSTUS	exon	155288	155804	.	+	.	transcript_id "jg335.t1"; gene_id "jg335";
dsecASM438219v1_0	AUGUSTUS	intron	155805	157740	.	+	.	transcript_id "jg335.t1"; gene_id "jg335";
dsecASM438219v1_0	AUGUSTUS	CDS	157741	157767	0.96	+	0	transcript_id "jg335.t1"; gene_id "jg335";
dsecASM438219v1_0	AUGUSTUS	exon	157741	157767	.	+	.	transcript_id "jg335.t1"; gene_id "jg335";
dsecASM438219v1_0	AUGUSTUS	intron	157768	157817	.	+	.	transcript_id "jg335.t1"; gene_id "jg335";
dsecASM438219v1_0	AUGUSTUS	CDS	157818	157829	0.98	+	0	transcript_id "jg335.t1"; gene_id "jg335";
dsecASM438219v1_0	AUGUSTUS	exon	157818	157829	.	+	.	transcript_id "jg335.t1"; gene_id "jg335";
dsecASM438219v1_0	AUGUSTUS	stop_codon	157827	157829	.	+	0	transcript_id "jg335.t1"; gene_id "jg335";
dsecASM438219v1_0	ALN_BLOCK	exon	160194	161970	.	+	.	transcript_id "jg337.t1"; gene_id "jg337";
dsecASM438219v1_0	ALN_BLOCK	exon	162437	163739	.	+	.	transcript_id "jg336.t1"; gene_id "jg336";
dsecASM438219v1_0	ALN_BLOCK	exon	164436	166608	.	-	.	transcript_id "jg338.t1"; gene_id "jg338";
dsecASM438219v1_0	ALN_BLOCK	exon	168674	173518	.	+	.	transcript_id "jg339.t1"; gene_id "jg339";
dsecASM438219v1_0	ALN_BLOCK	exon	176449	179148	.	-	.	transcript_id "jg340.t1"; gene_id "jg340";
dsecASM438219v1_0	ALN_BLOCK	exon	182666	188607	.	-	.	transcript_id "jg341.t1"; gene_id "jg341";
dsecASM438219v1_0	ALN_BLOCK	exon	192158	193357	.	+	.	transcript_id "jg342.t1"; gene_id "jg342";
dsecASM438219v1_0	ALN_BLOCK	exon	198146	198787	.	-	.	transcript_id "jg343.t1"; gene_id "jg343";
dsecASM438219v1_0	ALN_BLOCK	exon	198914	200380	.	-	.	transcript_id "jg345.t1"; gene_id "jg345";
dsecASM438219v1_0	ALN_BLOCK	exon	200546	201904	.	-	.	transcript_id "jg344.t1"; gene_id "jg344";
dsecASM438219v1_0	ALN_BLOCK	exon	202810	203523	.	+	.	transcript_id "jg346.t1"; gene_id "jg346";
dsecASM438219v1_0	ALN_BLOCK	exon	203892	209649	.	-	.	transcript_id "jg347.t1"; gene_id "jg347";
dsecASM438219v1_0	ALN_BLOCK	exon	209958	212498	.	-	.	transcript_id "jg347.t1"; gene_id "jg347";
dsecASM438219v1_0	ALN_BLOCK	exon	214979	215358	.	+	.	transcript_id "jg348.t1"; gene_id "jg348";
dsecASM438219v1_0	ALN_BLOCK	exon	215644	216956	.	+	.	transcript_id "jg349.t1"; gene_id "jg349";
dsecASM438219v1_0	ALN_BLOCK	exon	217351	218010	.	-	.	transcript_id "jg350.t1"; gene_id "jg350";
dsecASM438219v1_0	AUGUSTUS	stop_codon	241204	241206	.	-	0	transcript_id "jg351.t1"; gene_id "jg351";
dsecASM438219v1_0	AUGUSTUS	CDS	241204	241464	0.72	-	0	transcript_id "jg351.t1"; gene_id "jg351";
dsecASM438219v1_0	AUGUSTUS	exon	241204	241464	.	-	.	transcript_id "jg351.t1"; gene_id "jg351";
dsecASM438219v1_0	AUGUSTUS	start_codon	241462	241464	.	-	0	transcript_id "jg351.t1"; gene_id "jg351";
dsecASM438219v1_0	ALN_BLOCK	exon	242965	260833	.	+	.	transcript_id "jg352.t1"; gene_id "jg352";
dsecASM438219v1_0	ALN_BLOCK	exon	263264	264125	.	+	.	transcript_id "jg353.t1"; gene_id "jg353";
dsecASM438219v1_0	ALN_BLOCK	exon	264460	265468	.	-	.	transcript_id "jg354.t1"; gene_id "jg354";
dsecASM438219v1_0	ALN_BLOCK	exon	266955	269301	.	+	.	transcript_id "jg355.t1"; gene_id "jg355";
dsecASM438219v1_0	ALN_BLOCK	exon	285413	301566	.	-	.	transcript_id "jg356.t1"; gene_id "jg356";
dsecASM438219v1_0	ALN_BLOCK	exon	310025	311144	.	-	.	transcript_id "jg357.t1"; gene_id "jg357";
dsecASM438219v1_0	ALN_BLOCK	exon	311510	313221	.	-	.	transcript_id "jg358.t1"; gene_id "jg358";
dsecASM438219v1_0	ALN_BLOCK	exon	322599	325505	.	-	.	transcript_id "jg359.t1"; gene_id "jg359";
dsecASM438219v1_0	ALN_BLOCK	exon	328175	330296	.	+	.	transcript_id "jg360.t1"; gene_id "jg360";
dsecASM438219v1_0	ALN_BLOCK	exon	330936	332627	.	-	.	transcript_id "jg361.t1"; gene_id "jg361";
dsecASM438219v1_0	AUGUSTUS	start_codon	332996	332998	.	+	0	transcript_id "jg362.t1"; gene_id "jg362";
dsecASM438219v1_0	AUGUSTUS	CDS	332996	333661	1	+	0	transcript_id "jg362.t1"; gene_id "jg362";
dsecASM438219v1_0	AUGUSTUS	exon	332996	333661	.	+	.	transcript_id "jg362.t1"; gene_id "jg362";
dsecASM438219v1_0	AUGUSTUS	stop_codon	333659	333661	.	+	0	transcript_id "jg362.t1"; gene_id "jg362";
dsecASM438219v1_0	ALN_BLOCK	exon	333960	336175	.	-	.	transcript_id "jg363.t1"; gene_id "jg363";
dsecASM438219v1_0	ALN_BLOCK	exon	336841	340541	.	+	.	transcript_id "jg364.t1"; gene_id "jg364";
dsecASM438219v1_0	ALN_BLOCK	exon	341176	342075	.	-	.	transcript_id "jg365.t1"; gene_id "jg365";
dsecASM438219v1_0	ALN_BLOCK	exon	342802	344559	.	-	.	transcript_id "jg366.t1"; gene_id "jg366";
dsecASM438219v1_0	ALN_BLOCK	exon	345232	345435	.	-	.	transcript_id "jg367.t1"; gene_id "jg367";
dsecASM438219v1_0	ALN_BLOCK	exon	346279	347787	.	-	.	transcript_id "jg368.t1"; gene_id "jg368";
dsecASM438219v1_0	ALN_BLOCK	exon	349826	350032	.	-	.	transcript_id "jg369.t1"; gene_id "jg369";
dsecASM438219v1_0	ALN_BLOCK	exon	351491	351924	.	+	.	transcript_id "jg370.t1"; gene_id "jg370";
dsecASM438219v1_0	ALN_BLOCK	exon	352574	353433	.	-	.	transcript_id "jg371.t1"; gene_id "jg371";
dsecASM438219v1_0	ALN_BLOCK	exon	354216	355989	.	+	.	transcript_id "jg372.t1"; gene_id "jg372";
dsecASM438219v1_0	ALN_BLOCK	exon	357994	358933	.	+	.	transcript_id "jg373.t1"; gene_id "jg373";
dsecASM438219v1_0	ALN_BLOCK	exon	359091	361186	.	+	.	transcript_id "jg373.t1"; gene_id "jg373";
dsecASM438219v1_0	ALN_BLOCK	exon	376897	377712	.	-	.	transcript_id "jg374.t1"; gene_id "jg374";
dsecASM438219v1_0	ALN_BLOCK	exon	378958	379791	.	-	.	transcript_id "jg375.t1"; gene_id "jg375";
dsecASM438219v1_0	ALN_BLOCK	exon	380671	381525	.	+	.	transcript_id "jg376.t1"; gene_id "jg376";
dsecASM438219v1_0	AUGUSTUS	stop_codon	386234	386236	.	-	0	transcript_id "jg378.t1"; gene_id "jg378";
dsecASM438219v1_0	AUGUSTUS	CDS	386234	386643	0.9	-	2	transcript_id "jg378.t1"; gene_id "jg378";
dsecASM438219v1_0	AUGUSTUS	exon	386234	386643	.	-	.	transcript_id "jg378.t1"; gene_id "jg378";
dsecASM438219v1_0	AUGUSTUS	intron	386644	386700	.	-	.	transcript_id "jg378.t1"; gene_id "jg378";
dsecASM438219v1_0	AUGUSTUS	CDS	386701	386859	0.41	-	2	transcript_id "jg378.t1"; gene_id "jg378";
dsecASM438219v1_0	AUGUSTUS	exon	386701	386859	.	-	.	transcript_id "jg378.t1"; gene_id "jg378";
dsecASM438219v1_0	AUGUSTUS	intron	386860	387387	.	-	.	transcript_id "jg378.t1"; gene_id "jg378";
dsecASM438219v1_0	AUGUSTUS	CDS	387388	387412	0.52	-	0	transcript_id "jg378.t1"; gene_id "jg378";
dsecASM438219v1_0	AUGUSTUS	exon	387388	387412	.	-	.	transcript_id "jg378.t1"; gene_id "jg378";
dsecASM438219v1_0	AUGUSTUS	start_codon	387410	387412	.	-	0	transcript_id "jg378.t1"; gene_id "jg378";
dsecASM438219v1_0	ALN_BLOCK	exon	388938	392984	.	+	.	transcript_id "jg377.t1"; gene_id "jg377";
dsecASM438219v1_0	ALN_BLOCK	exon	393138	393802	.	+	.	transcript_id "jg377.t1"; gene_id "jg377";
dsecASM438219v1_0	ALN_BLOCK	exon	393990	400094	.	+	.	transcript_id "jg377.t1"; gene_id "jg377";
dsecASM438219v1_0	AUGUSTUS	start_codon	402581	402583	.	+	0	transcript_id "jg379.t1"; gene_id "jg379";
dsecASM438219v1_0	AUGUSTUS	CDS	402581	402610	0.97	+	0	transcript_id "jg379.t1"; gene_id "jg379";
dsecASM438219v1_0	AUGUSTUS	exon	402581	402610	.	+	.	transcript_id "jg379.t1"; gene_id "jg379";
dsecASM438219v1_0	AUGUSTUS	intron	402611	402705	.	+	.	transcript_id "jg379.t1"; gene_id "jg379";
dsecASM438219v1_0	AUGUSTUS	CDS	402706	402849	1	+	0	transcript_id "jg379.t1"; gene_id "jg379";
dsecASM438219v1_0	AUGUSTUS	exon	402706	402849	.	+	.	transcript_id "jg379.t1"; gene_id "jg379";
dsecASM438219v1_0	AUGUSTUS	intron	402850	402910	.	+	.	transcript_id "jg379.t1"; gene_id "jg379";
dsecASM438219v1_0	AUGUSTUS	CDS	402911	402951	0.57	+	0	transcript_id "jg379.t1"; gene_id "jg379";
dsecASM438219v1_0	AUGUSTUS	exon	402911	402951	.	+	.	transcript_id "jg379.t1"; gene_id "jg379";
dsecASM438219v1_0	AUGUSTUS	intron	402952	403075	.	+	.	transcript_id "jg379.t1"; gene_id "jg379";
dsecASM438219v1_0	AUGUSTUS	CDS	403076	403142	0.65	+	1	transcript_id "jg379.t1"; gene_id "jg379";
dsecASM438219v1_0	AUGUSTUS	exon	403076	403142	.	+	.	transcript_id "jg379.t1"; gene_id "jg379";
dsecASM438219v1_0	AUGUSTUS	stop_codon	403140	403142	.	+	0	transcript_id "jg379.t1"; gene_id "jg379";
dsecASM438219v1_0	ALN_BLOCK	exon	406156	407926	.	-	.	transcript_id "jg380.t1"; gene_id "jg380";
dsecASM438219v1_0	AUGUSTUS	start_codon	427395	427397	.	+	0	transcript_id "jg381.t1"; gene_id "jg381";
dsecASM438219v1_0	AUGUSTUS	CDS	427395	427652	0.36	+	0	transcript_id "jg381.t1"; gene_id "jg381";
dsecASM438219v1_0	AUGUSTUS	exon	427395	427652	.	+	.	transcript_id "jg381.t1"; gene_id "jg381";
dsecASM438219v1_0	AUGUSTUS	stop_codon	427650	427652	.	+	0	transcript_id "jg381.t1"; gene_id "jg381";
dsecASM438219v1_0	ALN_BLOCK	exon	428530	431279	.	+	.	transcript_id "jg382.t1"; gene_id "jg382";
dsecASM438219v1_0	ALN_BLOCK	exon	440910	443760	.	-	.	transcript_id "jg383.t1"; gene_id "jg383";
dsecASM438219v1_0	ALN_BLOCK	exon	443920	445782	.	-	.	transcript_id "jg383.t1"; gene_id "jg383";
dsecASM438219v1_0	ALN_BLOCK	exon	448731	452239	.	+	.	transcript_id "jg384.t1"; gene_id "jg384";
dsecASM438219v1_0	ALN_BLOCK	exon	453735	457770	.	-	.	transcript_id "jg385.t1"; gene_id "jg385";
dsecASM438219v1_0	ALN_BLOCK	exon	459819	462064	.	+	.	transcript_id "jg386.t1"; gene_id "jg386";
dsecASM438219v1_0	ALN_BLOCK	exon	462971	464014	.	-	.	transcript_id "jg387.t1"; gene_id "jg387";
dsecASM438219v1_0	ALN_BLOCK	exon	464487	464976	.	+	.	transcript_id "jg388.t1"; gene_id "jg388";
dsecASM438219v1_0	ALN_BLOCK	exon	465360	465785	.	-	.	transcript_id "jg389.t1"; gene_id "jg389";
dsecASM438219v1_0	ALN_BLOCK	exon	466205	466840	.	+	.	transcript_id "jg390.t1"; gene_id "jg390";
dsecASM438219v1_0	ALN_BLOCK	exon	467953	469772	.	+	.	transcript_id "jg391.t1"; gene_id "jg391";
dsecASM438219v1_0	ALN_BLOCK	exon	482663	485306	.	+	.	transcript_id "jg392.t1"; gene_id "jg392";
dsecASM438219v1_0	ALN_BLOCK	exon	485579	491710	.	+	.	transcript_id "jg392.t1"; gene_id "jg392";
dsecASM438219v1_0	ALN_BLOCK	exon	493446	495177	.	-	.	transcript_id "jg393.t1"; gene_id "jg393";
dsecASM438219v1_0	ALN_BLOCK	exon	497577	498707	.	+	.	transcript_id "jg394.t1"; gene_id "jg394";
dsecASM438219v1_0	ALN_BLOCK	exon	499462	502053	.	+	.	transcript_id "jg395.t1"; gene_id "jg395";
dsecASM438219v1_0	ALN_BLOCK	exon	504148	508580	.	-	.	transcript_id "jg396.t1"; gene_id "jg396";
dsecASM438219v1_0	ALN_BLOCK	exon	516544	519215	.	+	.	transcript_id "jg397.t1"; gene_id "jg397";
dsecASM438219v1_0	ALN_BLOCK	exon	520406	522899	.	-	.	transcript_id "jg398.t1"; gene_id "jg398";
dsecASM438219v1_0	ALN_BLOCK	exon	578995	582890	.	+	.	transcript_id "jg399.t1"; gene_id "jg399";
dsecASM438219v1_0	ALN_BLOCK	exon	584699	585178	.	-	.	transcript_id "jg400.t1"; gene_id "jg400";
dsecASM438219v1_0	ALN_BLOCK	exon	586150	587453	.	-	.	transcript_id "jg401.t1"; gene_id "jg401";
dsecASM438219v1_0	ALN_BLOCK	exon	587996	589795	.	+	.	transcript_id "jg402.t1"; gene_id "jg402";
dsecASM438219v1_0	ALN_BLOCK	exon	590258	592167	.	-	.	transcript_id "jg403.t1"; gene_id "jg403";
dsecASM438219v1_0	ALN_BLOCK	exon	596961	601775	.	-	.	transcript_id "jg404.t1"; gene_id "jg404";
dsecASM438219v1_0	ALN_BLOCK	exon	602663	603279	.	+	.	transcript_id "jg405.t1"; gene_id "jg405";
dsecASM438219v1_0	ALN_BLOCK	exon	603754	606087	.	-	.	transcript_id "jg406.t1"; gene_id "jg406";
dsecASM438219v1_0	ALN_BLOCK	exon	607178	609280	.	+	.	transcript_id "jg407.t1"; gene_id "jg407";
dsecASM438219v1_0	ALN_BLOCK	exon	609444	611014	.	-	.	transcript_id "jg408.t1"; gene_id "jg408";
dsecASM438219v1_0	ALN_BLOCK	exon	611380	615627	.	+	.	transcript_id "jg409.t1"; gene_id "jg409";
dsecASM438219v1_0	ALN_BLOCK	exon	616182	617117	.	-	.	transcript_id "jg410.t1"; gene_id "jg410";
dsecASM438219v1_0	ALN_BLOCK	exon	617621	618216	.	+	.	transcript_id "jg411.t1"; gene_id "jg411";
dsecASM438219v1_0	ALN_BLOCK	exon	618845	619590	.	-	.	transcript_id "jg412.t1"; gene_id "jg412";
dsecASM438219v1_0	ALN_BLOCK	exon	621064	622304	.	+	.	transcript_id "jg413.t1"; gene_id "jg413";
dsecASM438219v1_0	AUGUSTUS	stop_codon	626065	626067	.	-	0	transcript_id "jg414.t1"; gene_id "jg414";
dsecASM438219v1_0	AUGUSTUS	CDS	626065	626391	0.7	-	0	transcript_id "jg414.t1"; gene_id "jg414";
dsecASM438219v1_0	AUGUSTUS	exon	626065	626391	.	-	.	transcript_id "jg414.t1"; gene_id "jg414";
dsecASM438219v1_0	AUGUSTUS	start_codon	626389	626391	.	-	0	transcript_id "jg414.t1"; gene_id "jg414";
dsecASM438219v1_0	ALN_BLOCK	exon	627086	630879	.	-	.	transcript_id "jg415.t1"; gene_id "jg415";
dsecASM438219v1_0	ALN_BLOCK	exon	631076	631368	.	-	.	transcript_id "jg415.t1"; gene_id "jg415";
dsecASM438219v1_0	ALN_BLOCK	exon	631646	637069	.	-	.	transcript_id "jg415.t1"; gene_id "jg415";
dsecASM438219v1_0	ALN_BLOCK	exon	645890	646117	.	+	.	transcript_id "jg416.t1"; gene_id "jg416";
dsecASM438219v1_0	AUGUSTUS	stop_codon	663099	663101	.	-	0	transcript_id "jg417.t1"; gene_id "jg417";
dsecASM438219v1_0	AUGUSTUS	CDS	663099	663848	1	-	0	transcript_id "jg417.t1"; gene_id "jg417";
dsecASM438219v1_0	AUGUSTUS	exon	663099	663848	.	-	.	transcript_id "jg417.t1"; gene_id "jg417";
dsecASM438219v1_0	AUGUSTUS	start_codon	663846	663848	.	-	0	transcript_id "jg417.t1"; gene_id "jg417";
dsecASM438219v1_0	ALN_BLOCK	exon	683098	699415	.	-	.	transcript_id "jg418.t1"; gene_id "jg418";
dsecASM438219v1_0	ALN_BLOCK	exon	738287	740191	.	-	.	transcript_id "jg419.t1"; gene_id "jg419";
dsecASM438219v1_0	ALN_BLOCK	exon	760452	762407	.	+	.	transcript_id "jg420.t1"; gene_id "jg420";
dsecASM438219v1_0	ALN_BLOCK	exon	769935	772834	.	-	.	transcript_id "jg421.t1"; gene_id "jg421";
dsecASM438219v1_0	ALN_BLOCK	exon	785010	792837	.	+	.	transcript_id "jg422.t1"; gene_id "jg422";
dsecASM438219v1_0	AUGUSTUS	start_codon	803803	803805	.	+	0	transcript_id "jg423.t1"; gene_id "jg423";
dsecASM438219v1_0	AUGUSTUS	CDS	803803	804102	1	+	0	transcript_id "jg423.t1"; gene_id "jg423";
dsecASM438219v1_0	AUGUSTUS	exon	803803	804102	.	+	.	transcript_id "jg423.t1"; gene_id "jg423";
dsecASM438219v1_0	AUGUSTUS	stop_codon	804100	804102	.	+	0	transcript_id "jg423.t1"; gene_id "jg423";
dsecASM438219v1_0	ALN_BLOCK	exon	811562	813091	.	+	.	transcript_id "jg426.t1"; gene_id "jg426";
dsecASM438219v1_0	ALN_BLOCK	exon	814088	815806	.	+	.	transcript_id "jg427.t1"; gene_id "jg427";
dsecASM438219v1_0	ALN_BLOCK	exon	815926	820324	.	-	.	transcript_id "jg428.t1"; gene_id "jg428";
dsecASM438219v1_0	ALN_BLOCK	exon	840653	841425	.	+	.	transcript_id "jg429.t1"; gene_id "jg429";
dsecASM438219v1_0	ALN_BLOCK	exon	841614	843285	.	+	.	transcript_id "jg430.t1"; gene_id "jg430";
dsecASM438219v1_0	ALN_BLOCK	exon	843433	845807	.	-	.	transcript_id "jg431.t1"; gene_id "jg431";
dsecASM438219v1_0	ALN_BLOCK	exon	846056	846949	.	+	.	transcript_id "jg432.t1"; gene_id "jg432";
dsecASM438219v1_0	ALN_BLOCK	exon	847019	847871	.	-	.	transcript_id "jg433.t1"; gene_id "jg433";
dsecASM438219v1_0	ALN_BLOCK	exon	848498	849325	.	-	.	transcript_id "jg434.t1"; gene_id "jg434";
dsecASM438219v1_0	ALN_BLOCK	exon	850061	850951	.	+	.	transcript_id "jg435.t1"; gene_id "jg435";
dsecASM438219v1_0	ALN_BLOCK	exon	851507	853760	.	+	.	transcript_id "jg436.t1"; gene_id "jg436";
dsecASM438219v1_0	AUGUSTUS	stop_codon	854420	854422	.	-	0	transcript_id "jg437.t1"; gene_id "jg437";
dsecASM438219v1_0	AUGUSTUS	CDS	854420	855784	1	-	0	transcript_id "jg437.t1"; gene_id "jg437";
dsecASM438219v1_0	AUGUSTUS	exon	854420	855784	.	-	.	transcript_id "jg437.t1"; gene_id "jg437";
dsecASM438219v1_0	AUGUSTUS	start_codon	855782	855784	.	-	0	transcript_id "jg437.t1"; gene_id "jg437";
dsecASM438219v1_0	ALN_BLOCK	exon	859468	861851	.	+	.	transcript_id "jg438.t1"; gene_id "jg438";
dsecASM438219v1_0	ALN_BLOCK	exon	864336	867133	.	-	.	transcript_id "jg439.t1"; gene_id "jg439";
dsecASM438219v1_0	AUGUSTUS	stop_codon	880057	880059	.	-	0	transcript_id "jg441.t1"; gene_id "jg441";
dsecASM438219v1_0	AUGUSTUS	CDS	880057	880589	0.47	-	2	transcript_id "jg441.t1"; gene_id "jg441";
dsecASM438219v1_0	AUGUSTUS	exon	880057	880589	.	-	.	transcript_id "jg441.t1"; gene_id "jg441";
dsecASM438219v1_0	AUGUSTUS	intron	880590	881340	.	-	.	transcript_id "jg441.t1"; gene_id "jg441";
dsecASM438219v1_0	AUGUSTUS	CDS	881341	881395	0.95	-	0	transcript_id "jg441.t1"; gene_id "jg441";
dsecASM438219v1_0	AUGUSTUS	exon	881341	881395	.	-	.	transcript_id "jg441.t1"; gene_id "jg441";
dsecASM438219v1_0	AUGUSTUS	start_codon	881393	881395	.	-	0	transcript_id "jg441.t1"; gene_id "jg441";
dsecASM438219v1_0	ALN_BLOCK	exon	881596	882921	.	-	.	transcript_id "jg440.t1"; gene_id "jg440";
dsecASM438219v1_0	ALN_BLOCK	exon	883088	884507	.	+	.	transcript_id "jg442.t1"; gene_id "jg442";
dsecASM438219v1_0	ALN_BLOCK	exon	885704	886250	.	+	.	transcript_id "jg443.t1"; gene_id "jg443";
dsecASM438219v1_0	ALN_BLOCK	exon	890477	891872	.	+	.	transcript_id "jg444.t1"; gene_id "jg444";
dsecASM438219v1_0	ALN_BLOCK	exon	892391	895134	.	-	.	transcript_id "jg445.t1"; gene_id "jg445";
dsecASM438219v1_0	ALN_BLOCK	exon	898993	900030	.	-	.	transcript_id "jg446.t1"; gene_id "jg446";
dsecASM438219v1_0	ALN_BLOCK	exon	901806	906976	.	+	.	transcript_id "jg447.t1"; gene_id "jg447";
dsecASM438219v1_0	ALN_BLOCK	exon	907566	908406	.	+	.	transcript_id "jg448.t1"; gene_id "jg448";
dsecASM438219v1_0	ALN_BLOCK	exon	908509	915219	.	-	.	transcript_id "jg449.t1"; gene_id "jg449";
dsecASM438219v1_0	ALN_BLOCK	exon	928767	931204	.	+	.	transcript_id "jg450.t1"; gene_id "jg450";
dsecASM438219v1_0	ALN_BLOCK	exon	945188	948713	.	+	.	transcript_id "jg451.t1"; gene_id "jg451";
dsecASM438219v1_0	ALN_BLOCK	exon	981003	986008	.	+	.	transcript_id "jg452.t1"; gene_id "jg452";
dsecASM438219v1_0	ALN_BLOCK	exon	986277	986333	.	+	.	transcript_id "jg452.t1"; gene_id "jg452";
dsecASM438219v1_0	ALN_BLOCK	exon	986515	987960	.	+	.	transcript_id "jg452.t1"; gene_id "jg452";
dsecASM438219v1_0	ALN_BLOCK	exon	1027415	1032837	.	-	.	transcript_id "jg453.t1"; gene_id "jg453";
dsecASM438219v1_0	AUGUSTUS	start_codon	1037859	1037861	.	+	0	transcript_id "jg454.t1"; gene_id "jg454";
dsecASM438219v1_0	AUGUSTUS	CDS	1037859	1038080	0.76	+	0	transcript_id "jg454.t1"; gene_id "jg454";
dsecASM438219v1_0	AUGUSTUS	exon	1037859	1038080	.	+	.	transcript_id "jg454.t1"; gene_id "jg454";
dsecASM438219v1_0	AUGUSTUS	stop_codon	1038078	1038080	.	+	0	transcript_id "jg454.t1"; gene_id "jg454";
dsecASM438219v1_0	AUGUSTUS	stop_codon	1039904	1039906	.	-	0	transcript_id "jg455.t1"; gene_id "jg455";
dsecASM438219v1_0	AUGUSTUS	CDS	1039904	1040452	1	-	0	transcript_id "jg455.t1"; gene_id "jg455";
dsecASM438219v1_0	AUGUSTUS	exon	1039904	1040452	.	-	.	transcript_id "jg455.t1"; gene_id "jg455";
dsecASM438219v1_0	AUGUSTUS	start_codon	1040450	1040452	.	-	0	transcript_id "jg455.t1"; gene_id "jg455";
dsecASM438219v1_0	AUGUSTUS	stop_codon	1047720	1047722	.	-	0	transcript_id "jg456.t1"; gene_id "jg456";
dsecASM438219v1_0	AUGUSTUS	CDS	1047720	1048280	1	-	0	transcript_id "jg456.t1"; gene_id "jg456";
dsecASM438219v1_0	AUGUSTUS	exon	1047720	1048280	.	-	.	transcript_id "jg456.t1"; gene_id "jg456";
dsecASM438219v1_0	AUGUSTUS	start_codon	1048278	1048280	.	-	0	transcript_id "jg456.t1"; gene_id "jg456";
dsecASM438219v1_0	ALN_BLOCK	exon	1051662	1052678	.	+	.	transcript_id "jg457.t1"; gene_id "jg457";
dsecASM438219v1_0	AUGUSTUS	stop_codon	1063358	1063360	.	-	0	transcript_id "jg458.t1"; gene_id "jg458";
dsecASM438219v1_0	AUGUSTUS	CDS	1063358	1063633	0.72	-	0	transcript_id "jg458.t1"; gene_id "jg458";
dsecASM438219v1_0	AUGUSTUS	exon	1063358	1063633	.	-	.	transcript_id "jg458.t1"; gene_id "jg458";
dsecASM438219v1_0	AUGUSTUS	start_codon	1063631	1063633	.	-	0	transcript_id "jg458.t1"; gene_id "jg458";
dsecASM438219v1_0	ALN_BLOCK	exon	1066331	1076381	.	-	.	transcript_id "jg459.t1"; gene_id "jg459";
dsecASM438219v1_0	AUGUSTUS	start_codon	1084456	1084458	.	+	0	transcript_id "jg460.t1"; gene_id "jg460";
dsecASM438219v1_0	AUGUSTUS	CDS	1084456	1084665	0.67	+	0	transcript_id "jg460.t1"; gene_id "jg460";
dsecASM438219v1_0	AUGUSTUS	exon	1084456	1084665	.	+	.	transcript_id "jg460.t1"; gene_id "jg460";
dsecASM438219v1_0	AUGUSTUS	stop_codon	1084663	1084665	.	+	0	transcript_id "jg460.t1"; gene_id "jg460";
dsecASM438219v1_0	ALN_BLOCK	exon	1092275	1094968	.	+	.	transcript_id "jg461.t1"; gene_id "jg461";
dsecASM438219v1_0	ALN_BLOCK	exon	1095502	1097145	.	+	.	transcript_id "jg462.t1"; gene_id "jg462";
dsecASM438219v1_0	ALN_BLOCK	exon	1098269	1102473	.	-	.	transcript_id "jg463.t1"; gene_id "jg463";
dsecASM438219v1_0	ALN_BLOCK	exon	1117431	1121928	.	-	.	transcript_id "jg464.t1"; gene_id "jg464";
dsecASM438219v1_0	ALN_BLOCK	exon	1122416	1126339	.	+	.	transcript_id "jg465.t1"; gene_id "jg465";
dsecASM438219v1_0	ALN_BLOCK	exon	1126666	1127623	.	+	.	transcript_id "jg466.t1"; gene_id "jg466";
dsecASM438219v1_0	ALN_BLOCK	exon	1129388	1131164	.	-	.	transcript_id "jg467.t1"; gene_id "jg467";
dsecASM438219v1_0	AUGUSTUS	stop_codon	1133522	1133524	.	-	0	transcript_id "jg468.t1"; gene_id "jg468";
dsecASM438219v1_0	AUGUSTUS	CDS	1133522	1133710	0.75	-	0	transcript_id "jg468.t1"; gene_id "jg468";
dsecASM438219v1_0	AUGUSTUS	exon	1133522	1133710	.	-	.	transcript_id "jg468.t1"; gene_id "jg468";
dsecASM438219v1_0	AUGUSTUS	intron	1133711	1135776	.	-	.	transcript_id "jg468.t1"; gene_id "jg468";
dsecASM438219v1_0	AUGUSTUS	CDS	1135777	1135915	0.56	-	1	transcript_id "jg468.t1"; gene_id "jg468";
dsecASM438219v1_0	AUGUSTUS	exon	1135777	1135915	.	-	.	transcript_id "jg468.t1"; gene_id "jg468";
dsecASM438219v1_0	AUGUSTUS	intron	1135916	1139451	.	-	.	transcript_id "jg468.t1"; gene_id "jg468";
dsecASM438219v1_0	AUGUSTUS	CDS	1139452	1139551	0.56	-	2	transcript_id "jg468.t1"; gene_id "jg468";
dsecASM438219v1_0	AUGUSTUS	exon	1139452	1139551	.	-	.	transcript_id "jg468.t1"; gene_id "jg468";
dsecASM438219v1_0	AUGUSTUS	intron	1139552	1141475	.	-	.	transcript_id "jg468.t1"; gene_id "jg468";
dsecASM438219v1_0	AUGUSTUS	CDS	1141476	1141746	0.56	-	0	transcript_id "jg468.t1"; gene_id "jg468";
dsecASM438219v1_0	AUGUSTUS	exon	1141476	1141746	.	-	.	transcript_id "jg468.t1"; gene_id "jg468";
dsecASM438219v1_0	AUGUSTUS	start_codon	1141744	1141746	.	-	0	transcript_id "jg468.t1"; gene_id "jg468";
dsecASM438219v1_0	ALN_BLOCK	exon	1142833	1145297	.	+	.	transcript_id "jg469.t1"; gene_id "jg469";
dsecASM438219v1_0	ALN_BLOCK	exon	1145832	1147415	.	-	.	transcript_id "jg470.t1"; gene_id "jg470";
dsecASM438219v1_0	ALN_BLOCK	exon	1148201	1153109	.	+	.	transcript_id "jg471.t1"; gene_id "jg471";
dsecASM438219v1_0	ALN_BLOCK	exon	1163979	1167564	.	+	.	transcript_id "jg472.t1"; gene_id "jg472";
dsecASM438219v1_0	ALN_BLOCK	exon	1168330	1169841	.	+	.	transcript_id "jg473.t1"; gene_id "jg473";
dsecASM438219v1_0	ALN_BLOCK	exon	1169979	1171113	.	-	.	transcript_id "jg474.t1"; gene_id "jg474";
dsecASM438219v1_0	ALN_BLOCK	exon	1171338	1171886	.	+	.	transcript_id "jg475.t1"; gene_id "jg475";
dsecASM438219v1_0	ALN_BLOCK	exon	1172495	1176452	.	-	.	transcript_id "jg476.t1"; gene_id "jg476";
dsecASM438219v1_0	ALN_BLOCK	exon	1179381	1180545	.	+	.	transcript_id "jg477.t1"; gene_id "jg477";
dsecASM438219v1_0	ALN_BLOCK	exon	1180859	1183556	.	-	.	transcript_id "jg478.t1"; gene_id "jg478";
dsecASM438219v1_0	ALN_BLOCK	exon	1185053	1186874	.	+	.	transcript_id "jg479.t1"; gene_id "jg479";
dsecASM438219v1_0	ALN_BLOCK	exon	1187085	1187687	.	+	.	transcript_id "jg480.t1"; gene_id "jg480";
dsecASM438219v1_0	ALN_BLOCK	exon	1187767	1190312	.	-	.	transcript_id "jg481.t1"; gene_id "jg481";
dsecASM438219v1_0	AUGUSTUS	start_codon	1190790	1190792	.	+	0	transcript_id "jg482.t1"; gene_id "jg482";
dsecASM438219v1_0	AUGUSTUS	CDS	1190790	1190877	0.78	+	0	transcript_id "jg482.t1"; gene_id "jg482";
dsecASM438219v1_0	AUGUSTUS	exon	1190790	1190877	.	+	.	transcript_id "jg482.t1"; gene_id "jg482";
dsecASM438219v1_0	AUGUSTUS	intron	1190878	1190932	.	+	.	transcript_id "jg482.t1"; gene_id "jg482";
dsecASM438219v1_0	AUGUSTUS	CDS	1190933	1191067	1	+	2	transcript_id "jg482.t1"; gene_id "jg482";
dsecASM438219v1_0	AUGUSTUS	exon	1190933	1191067	.	+	.	transcript_id "jg482.t1"; gene_id "jg482";
dsecASM438219v1_0	AUGUSTUS	intron	1191068	1191119	.	+	.	transcript_id "jg482.t1"; gene_id "jg482";
dsecASM438219v1_0	AUGUSTUS	CDS	1191120	1191271	1	+	2	transcript_id "jg482.t1"; gene_id "jg482";
dsecASM438219v1_0	AUGUSTUS	exon	1191120	1191271	.	+	.	transcript_id "jg482.t1"; gene_id "jg482";
dsecASM438219v1_0	AUGUSTUS	stop_codon	1191269	1191271	.	+	0	transcript_id "jg482.t1"; gene_id "jg482";
dsecASM438219v1_0	ALN_BLOCK	exon	1191299	1193136	.	-	.	transcript_id "jg483.t1"; gene_id "jg483";
dsecASM438219v1_0	ALN_BLOCK	exon	1193725	1197869	.	+	.	transcript_id "jg484.t1"; gene_id "jg484";
dsecASM438219v1_0	ALN_BLOCK	exon	1198439	1202765	.	+	.	transcript_id "jg485.t1"; gene_id "jg485";
dsecASM438219v1_0	ALN_BLOCK	exon	1202971	1204397	.	-	.	transcript_id "jg486.t1"; gene_id "jg486";
dsecASM438219v1_0	ALN_BLOCK	exon	1204641	1205993	.	+	.	transcript_id "jg487.t1"; gene_id "jg487";
dsecASM438219v1_0	AUGUSTUS	start_codon	1206545	1206547	.	+	0	transcript_id "jg488.t1"; gene_id "jg488";
dsecASM438219v1_0	AUGUSTUS	CDS	1206545	1206946	1	+	0	transcript_id "jg488.t1"; gene_id "jg488";
dsecASM438219v1_0	AUGUSTUS	exon	1206545	1206946	.	+	.	transcript_id "jg488.t1"; gene_id "jg488";
dsecASM438219v1_0	AUGUSTUS	intron	1206947	1211827	.	+	.	transcript_id "jg488.t1"; gene_id "jg488";
dsecASM438219v1_0	AUGUSTUS	CDS	1211828	1211868	1	+	0	transcript_id "jg488.t1"; gene_id "jg488";
dsecASM438219v1_0	AUGUSTUS	exon	1211828	1211868	.	+	.	transcript_id "jg488.t1"; gene_id "jg488";
dsecASM438219v1_0	AUGUSTUS	intron	1211869	1211948	.	+	.	transcript_id "jg488.t1"; gene_id "jg488";
dsecASM438219v1_0	AUGUSTUS	CDS	1211949	1211966	0.58	+	1	transcript_id "jg488.t1"; gene_id "jg488";
dsecASM438219v1_0	AUGUSTUS	exon	1211949	1211966	.	+	.	transcript_id "jg488.t1"; gene_id "jg488";
dsecASM438219v1_0	AUGUSTUS	intron	1211967	1212031	.	+	.	transcript_id "jg488.t1"; gene_id "jg488";
dsecASM438219v1_0	AUGUSTUS	CDS	1212032	1212038	0.58	+	1	transcript_id "jg488.t1"; gene_id "jg488";
dsecASM438219v1_0	AUGUSTUS	exon	1212032	1212038	.	+	.	transcript_id "jg488.t1"; gene_id "jg488";
dsecASM438219v1_0	AUGUSTUS	stop_codon	1212036	1212038	.	+	0	transcript_id "jg488.t1"; gene_id "jg488";
dsecASM438219v1_0	ALN_BLOCK	exon	1212117	1216853	.	+	.	transcript_id "jg489.t1"; gene_id "jg489";
dsecASM438219v1_0	AUGUSTUS	stop_codon	1218903	1218905	.	-	0	transcript_id "jg490.t1"; gene_id "jg490";
dsecASM438219v1_0	AUGUSTUS	CDS	1218903	1219469	1	-	0	transcript_id "jg490.t1"; gene_id "jg490";
dsecASM438219v1_0	AUGUSTUS	exon	1218903	1219469	.	-	.	transcript_id "jg490.t1"; gene_id "jg490";
dsecASM438219v1_0	AUGUSTUS	start_codon	1219467	1219469	.	-	0	transcript_id "jg490.t1"; gene_id "jg490";
dsecASM438219v1_0	ALN_BLOCK	exon	1223255	1223927	.	+	.	transcript_id "jg491.t1"; gene_id "jg491";
dsecASM438219v1_0	ALN_BLOCK	exon	1238028	1240765	.	+	.	transcript_id "jg492.t1"; gene_id "jg492";
dsecASM438219v1_0	ALN_BLOCK	exon	1251396	1253498	.	+	.	transcript_id "jg493.t1"; gene_id "jg493";
dsecASM438219v1_0	ALN_BLOCK	exon	1267971	1294368	.	+	.	transcript_id "jg494.t1"; gene_id "jg494";
dsecASM438219v1_0	ALN_BLOCK	exon	1294536	1304491	.	+	.	transcript_id "jg494.t1"; gene_id "jg494";
dsecASM438219v1_0	ALN_BLOCK	exon	1337940	1338627	.	+	.	transcript_id "jg495.t1"; gene_id "jg495";
dsecASM438219v1_0	ALN_BLOCK	exon	1342970	1343464	.	+	.	transcript_id "jg496.t1"; gene_id "jg496";
dsecASM438219v1_0	AUGUSTUS	start_codon	1352540	1352542	.	+	0	transcript_id "jg497.t1"; gene_id "jg497";
dsecASM438219v1_0	AUGUSTUS	CDS	1352540	1352809	1	+	0	transcript_id "jg497.t1"; gene_id "jg497";
dsecASM438219v1_0	AUGUSTUS	exon	1352540	1352809	.	+	.	transcript_id "jg497.t1"; gene_id "jg497";
dsecASM438219v1_0	AUGUSTUS	stop_codon	1352807	1352809	.	+	0	transcript_id "jg497.t1"; gene_id "jg497";
dsecASM438219v1_0	ALN_BLOCK	exon	1359685	1360640	.	-	.	transcript_id "jg498.t1"; gene_id "jg498";
dsecASM438219v1_0	ALN_BLOCK	exon	1360861	1360898	.	-	.	transcript_id "jg499.t1"; gene_id "jg499";
dsecASM438219v1_0	ALN_BLOCK	exon	1361087	1361824	.	-	.	transcript_id "jg499.t1"; gene_id "jg499";
dsecASM438219v1_0	ALN_BLOCK	exon	1362597	1363307	.	-	.	transcript_id "jg500.t1"; gene_id "jg500";
dsecASM438219v1_0	ALN_BLOCK	exon	1363390	1364179	.	-	.	transcript_id "jg501.t1"; gene_id "jg501";
dsecASM438219v1_0	AUGUSTUS	stop_codon	1367422	1367424	.	-	0	transcript_id "jg502.t2"; gene_id "jg502";
dsecASM438219v1_0	AUGUSTUS	CDS	1367422	1367561	1	-	2	transcript_id "jg502.t2"; gene_id "jg502";
dsecASM438219v1_0	AUGUSTUS	exon	1367422	1367561	.	-	.	transcript_id "jg502.t2"; gene_id "jg502";
dsecASM438219v1_0	AUGUSTUS	stop_codon	1367422	1367424	.	-	0	transcript_id "jg502.t1"; gene_id "jg502";
dsecASM438219v1_0	AUGUSTUS	CDS	1367422	1367561	1	-	2	transcript_id "jg502.t1"; gene_id "jg502";
dsecASM438219v1_0	AUGUSTUS	exon	1367422	1367561	.	-	.	transcript_id "jg502.t1"; gene_id "jg502";
dsecASM438219v1_0	AUGUSTUS	intron	1367562	1367621	.	-	.	transcript_id "jg502.t2"; gene_id "jg502";
dsecASM438219v1_0	AUGUSTUS	intron	1367562	1367621	.	-	.	transcript_id "jg502.t1"; gene_id "jg502";
dsecASM438219v1_0	AUGUSTUS	CDS	1367622	1367720	1	-	2	transcript_id "jg502.t2"; gene_id "jg502";
dsecASM438219v1_0	AUGUSTUS	exon	1367622	1367720	.	-	.	transcript_id "jg502.t2"; gene_id "jg502";
dsecASM438219v1_0	AUGUSTUS	CDS	1367622	1367720	1	-	2	transcript_id "jg502.t1"; gene_id "jg502";
dsecASM438219v1_0	AUGUSTUS	exon	1367622	1367720	.	-	.	transcript_id "jg502.t1"; gene_id "jg502";
dsecASM438219v1_0	AUGUSTUS	intron	1367721	1367790	.	-	.	transcript_id "jg502.t2"; gene_id "jg502";
dsecASM438219v1_0	AUGUSTUS	intron	1367721	1367784	.	-	.	transcript_id "jg502.t1"; gene_id "jg502";
dsecASM438219v1_0	AUGUSTUS	CDS	1367785	1367870	1	-	1	transcript_id "jg502.t1"; gene_id "jg502";
dsecASM438219v1_0	AUGUSTUS	exon	1367785	1367870	.	-	.	transcript_id "jg502.t1"; gene_id "jg502";
dsecASM438219v1_0	AUGUSTUS	CDS	1367791	1367870	1	-	1	transcript_id "jg502.t2"; gene_id "jg502";
dsecASM438219v1_0	AUGUSTUS	exon	1367791	1367870	.	-	.	transcript_id "jg502.t2"; gene_id "jg502";
dsecASM438219v1_0	AUGUSTUS	intron	1367871	1367919	.	-	.	transcript_id "jg502.t2"; gene_id "jg502";
dsecASM438219v1_0	AUGUSTUS	intron	1367871	1367919	.	-	.	transcript_id "jg502.t1"; gene_id "jg502";
dsecASM438219v1_0	AUGUSTUS	CDS	1367920	1368150	1	-	1	transcript_id "jg502.t2"; gene_id "jg502";
dsecASM438219v1_0	AUGUSTUS	exon	1367920	1368150	.	-	.	transcript_id "jg502.t2"; gene_id "jg502";
dsecASM438219v1_0	AUGUSTUS	CDS	1367920	1368150	1	-	1	transcript_id "jg502.t1"; gene_id "jg502";
dsecASM438219v1_0	AUGUSTUS	exon	1367920	1368150	.	-	.	transcript_id "jg502.t1"; gene_id "jg502";
dsecASM438219v1_0	AUGUSTUS	intron	1368151	1368213	.	-	.	transcript_id "jg502.t2"; gene_id "jg502";
dsecASM438219v1_0	AUGUSTUS	intron	1368151	1368213	.	-	.	transcript_id "jg502.t1"; gene_id "jg502";
dsecASM438219v1_0	AUGUSTUS	CDS	1368214	1368236	1	-	0	transcript_id "jg502.t2"; gene_id "jg502";
dsecASM438219v1_0	AUGUSTUS	exon	1368214	1368236	.	-	.	transcript_id "jg502.t2"; gene_id "jg502";
dsecASM438219v1_0	AUGUSTUS	CDS	1368214	1368236	1	-	0	transcript_id "jg502.t1"; gene_id "jg502";
dsecASM438219v1_0	AUGUSTUS	exon	1368214	1368236	.	-	.	transcript_id "jg502.t1"; gene_id "jg502";
dsecASM438219v1_0	AUGUSTUS	start_codon	1368234	1368236	.	-	0	transcript_id "jg502.t2"; gene_id "jg502";
dsecASM438219v1_0	AUGUSTUS	start_codon	1368234	1368236	.	-	0	transcript_id "jg502.t1"; gene_id "jg502";
dsecASM438219v1_0	ALN_BLOCK	exon	1368572	1370090	.	-	.	transcript_id "jg503.t1"; gene_id "jg503";
dsecASM438219v1_0	ALN_BLOCK	exon	1376560	1377282	.	+	.	transcript_id "jg504.t1"; gene_id "jg504";
dsecASM438219v1_0	ALN_BLOCK	exon	1389971	1427904	.	-	.	transcript_id "jg505.t1"; gene_id "jg505";
dsecASM438219v1_0	AUGUSTUS	start_codon	1450671	1450673	.	+	0	transcript_id "jg506.t1"; gene_id "jg506";
dsecASM438219v1_0	AUGUSTUS	CDS	1450671	1451165	0.95	+	0	transcript_id "jg506.t1"; gene_id "jg506";
dsecASM438219v1_0	AUGUSTUS	exon	1450671	1451165	.	+	.	transcript_id "jg506.t1"; gene_id "jg506";
dsecASM438219v1_0	AUGUSTUS	stop_codon	1451163	1451165	.	+	0	transcript_id "jg506.t1"; gene_id "jg506";
dsecASM438219v1_0	ALN_BLOCK	exon	1499818	1501077	.	+	.	transcript_id "jg507.t1"; gene_id "jg507";
dsecASM438219v1_0	ALN_BLOCK	exon	1501637	1502854	.	+	.	transcript_id "jg508.t1"; gene_id "jg508";
dsecASM438219v1_0	ALN_BLOCK	exon	1503219	1504451	.	+	.	transcript_id "jg509.t1"; gene_id "jg509";
dsecASM438219v1_0	ALN_BLOCK	exon	1504736	1505917	.	+	.	transcript_id "jg510.t1"; gene_id "jg510";
dsecASM438219v1_0	ALN_BLOCK	exon	1506192	1507662	.	-	.	transcript_id "jg511.t1"; gene_id "jg511";
dsecASM438219v1_0	ALN_BLOCK	exon	1508432	1510105	.	-	.	transcript_id "jg512.t1"; gene_id "jg512";
dsecASM438219v1_0	AUGUSTUS	stop_codon	1517384	1517386	.	-	0	transcript_id "jg513.t1"; gene_id "jg513";
dsecASM438219v1_0	AUGUSTUS	CDS	1517384	1517504	0.94	-	1	transcript_id "jg513.t1"; gene_id "jg513";
dsecASM438219v1_0	AUGUSTUS	exon	1517384	1517504	.	-	.	transcript_id "jg513.t1"; gene_id "jg513";
dsecASM438219v1_0	AUGUSTUS	intron	1517505	1518462	.	-	.	transcript_id "jg513.t1"; gene_id "jg513";
dsecASM438219v1_0	AUGUSTUS	CDS	1518463	1518632	0.93	-	0	transcript_id "jg513.t1"; gene_id "jg513";
dsecASM438219v1_0	AUGUSTUS	exon	1518463	1518632	.	-	.	transcript_id "jg513.t1"; gene_id "jg513";
dsecASM438219v1_0	AUGUSTUS	start_codon	1518630	1518632	.	-	0	transcript_id "jg513.t1"; gene_id "jg513";
dsecASM438219v1_0	AUGUSTUS	start_codon	1519147	1519149	.	+	0	transcript_id "jg514.t1"; gene_id "jg514";
dsecASM438219v1_0	AUGUSTUS	CDS	1519147	1519506	0.98	+	0	transcript_id "jg514.t1"; gene_id "jg514";
dsecASM438219v1_0	AUGUSTUS	exon	1519147	1519506	.	+	.	transcript_id "jg514.t1"; gene_id "jg514";
dsecASM438219v1_0	AUGUSTUS	stop_codon	1519504	1519506	.	+	0	transcript_id "jg514.t1"; gene_id "jg514";
dsecASM438219v1_0	ALN_BLOCK	exon	1525091	1525420	.	-	.	transcript_id "jg515.t1"; gene_id "jg515";
dsecASM438219v1_0	ALN_BLOCK	exon	1528086	1529474	.	+	.	transcript_id "jg516.t1"; gene_id "jg516";
dsecASM438219v1_0	ALN_BLOCK	exon	1588007	1590048	.	-	.	transcript_id "jg517.t1"; gene_id "jg517";
dsecASM438219v1_0	ALN_BLOCK	exon	1597890	1599213	.	-	.	transcript_id "jg518.t1"; gene_id "jg518";
dsecASM438219v1_0	ALN_BLOCK	exon	1603461	1609343	.	+	.	transcript_id "jg519.t1"; gene_id "jg519";
dsecASM438219v1_0	AUGUSTUS	start_codon	1609623	1609625	.	+	0	transcript_id "jg520.t1"; gene_id "jg520";
dsecASM438219v1_0	AUGUSTUS	CDS	1609623	1610417	0.9	+	0	transcript_id "jg520.t1"; gene_id "jg520";
dsecASM438219v1_0	AUGUSTUS	exon	1609623	1610417	.	+	.	transcript_id "jg520.t1"; gene_id "jg520";
dsecASM438219v1_0	AUGUSTUS	stop_codon	1610415	1610417	.	+	0	transcript_id "jg520.t1"; gene_id "jg520";
dsecASM438219v1_0	ALN_BLOCK	exon	1612205	1613790	.	-	.	transcript_id "jg521.t1"; gene_id "jg521";
dsecASM438219v1_0	ALN_BLOCK	exon	1614431	1615115	.	+	.	transcript_id "jg522.t1"; gene_id "jg522";
dsecASM438219v1_0	ALN_BLOCK	exon	1615471	1616845	.	-	.	transcript_id "jg523.t1"; gene_id "jg523";
dsecASM438219v1_0	ALN_BLOCK	exon	1684915	1690387	.	+	.	transcript_id "jg524.t1"; gene_id "jg524";
dsecASM438219v1_0	ALN_BLOCK	exon	1690421	1691092	.	+	.	transcript_id "jg525.t1"; gene_id "jg525";
dsecASM438219v1_0	ALN_BLOCK	exon	1699167	1700267	.	+	.	transcript_id "jg526.t1"; gene_id "jg526";
dsecASM438219v1_0	ALN_BLOCK	exon	1701871	1704410	.	-	.	transcript_id "jg527.t1"; gene_id "jg527";
dsecASM438219v1_0	ALN_BLOCK	exon	1704621	1705375	.	+	.	transcript_id "jg528.t1"; gene_id "jg528";
dsecASM438219v1_0	ALN_BLOCK	exon	1705571	1708628	.	-	.	transcript_id "jg529.t1"; gene_id "jg529";
dsecASM438219v1_0	ALN_BLOCK	exon	1708804	1709473	.	-	.	transcript_id "jg529.t1"; gene_id "jg529";
dsecASM438219v1_0	ALN_BLOCK	exon	1710974	1717554	.	-	.	transcript_id "jg530.t1"; gene_id "jg530";
dsecASM438219v1_0	ALN_BLOCK	exon	1718962	1720427	.	-	.	transcript_id "jg531.t1"; gene_id "jg531";
dsecASM438219v1_0	ALN_BLOCK	exon	1722425	1723123	.	+	.	transcript_id "jg532.t1"; gene_id "jg532";
dsecASM438219v1_0	ALN_BLOCK	exon	1723584	1724549	.	+	.	transcript_id "jg533.t1"; gene_id "jg533";
dsecASM438219v1_0	ALN_BLOCK	exon	1725011	1725869	.	-	.	transcript_id "jg534.t1"; gene_id "jg534";
dsecASM438219v1_0	ALN_BLOCK	exon	1735266	1743699	.	+	.	transcript_id "jg535.t1"; gene_id "jg535";
dsecASM438219v1_0	ALN_BLOCK	exon	1744474	1745628	.	-	.	transcript_id "jg536.t1"; gene_id "jg536";
dsecASM438219v1_0	ALN_BLOCK	exon	1745986	1746372	.	+	.	transcript_id "jg537.t1"; gene_id "jg537";
dsecASM438219v1_0	AUGUSTUS	stop_codon	1748862	1748864	.	-	0	transcript_id "jg538.t1"; gene_id "jg538";
dsecASM438219v1_0	AUGUSTUS	CDS	1748862	1748910	1	-	1	transcript_id "jg538.t1"; gene_id "jg538";
dsecASM438219v1_0	AUGUSTUS	exon	1748862	1748910	.	-	.	transcript_id "jg538.t1"; gene_id "jg538";
dsecASM438219v1_0	AUGUSTUS	intron	1748911	1748962	.	-	.	transcript_id "jg538.t1"; gene_id "jg538";
dsecASM438219v1_0	AUGUSTUS	CDS	1748963	1749009	0.75	-	0	transcript_id "jg538.t1"; gene_id "jg538";
dsecASM438219v1_0	AUGUSTUS	exon	1748963	1749009	.	-	.	transcript_id "jg538.t1"; gene_id "jg538";
dsecASM438219v1_0	AUGUSTUS	intron	1749010	1749063	.	-	.	transcript_id "jg538.t1"; gene_id "jg538";
dsecASM438219v1_0	AUGUSTUS	CDS	1749064	1749138	1	-	0	transcript_id "jg538.t1"; gene_id "jg538";
dsecASM438219v1_0	AUGUSTUS	exon	1749064	1749138	.	-	.	transcript_id "jg538.t1"; gene_id "jg538";
dsecASM438219v1_0	AUGUSTUS	intron	1749139	1749493	.	-	.	transcript_id "jg538.t1"; gene_id "jg538";
dsecASM438219v1_0	AUGUSTUS	CDS	1749494	1750378	0.95	-	0	transcript_id "jg538.t1"; gene_id "jg538";
dsecASM438219v1_0	AUGUSTUS	exon	1749494	1750378	.	-	.	transcript_id "jg538.t1"; gene_id "jg538";
dsecASM438219v1_0	AUGUSTUS	start_codon	1750376	1750378	.	-	0	transcript_id "jg538.t1"; gene_id "jg538";
dsecASM438219v1_0	AUGUSTUS	stop_codon	1752361	1752363	.	-	0	transcript_id "jg539.t1"; gene_id "jg539";
dsecASM438219v1_0	AUGUSTUS	CDS	1752361	1752621	1	-	0	transcript_id "jg539.t1"; gene_id "jg539";
dsecASM438219v1_0	AUGUSTUS	exon	1752361	1752621	.	-	.	transcript_id "jg539.t1"; gene_id "jg539";
dsecASM438219v1_0	AUGUSTUS	intron	1752622	1752886	.	-	.	transcript_id "jg539.t1"; gene_id "jg539";
dsecASM438219v1_0	AUGUSTUS	CDS	1752887	1753006	1	-	0	transcript_id "jg539.t1"; gene_id "jg539";
dsecASM438219v1_0	AUGUSTUS	exon	1752887	1753006	.	-	.	transcript_id "jg539.t1"; gene_id "jg539";
dsecASM438219v1_0	AUGUSTUS	start_codon	1753004	1753006	.	-	0	transcript_id "jg539.t1"; gene_id "jg539";
dsecASM438219v1_0	ALN_BLOCK	exon	1777917	1779141	.	+	.	transcript_id "jg540.t1"; gene_id "jg540";
dsecASM438219v1_0	AUGUSTUS	stop_codon	1783100	1783102	.	-	0	transcript_id "jg541.t1"; gene_id "jg541";
dsecASM438219v1_0	AUGUSTUS	CDS	1783100	1783252	1	-	0	transcript_id "jg541.t1"; gene_id "jg541";
dsecASM438219v1_0	AUGUSTUS	exon	1783100	1783252	.	-	.	transcript_id "jg541.t1"; gene_id "jg541";
dsecASM438219v1_0	AUGUSTUS	intron	1783253	1783309	.	-	.	transcript_id "jg541.t1"; gene_id "jg541";
dsecASM438219v1_0	AUGUSTUS	CDS	1783310	1783366	0.99	-	0	transcript_id "jg541.t1"; gene_id "jg541";
dsecASM438219v1_0	AUGUSTUS	exon	1783310	1783366	.	-	.	transcript_id "jg541.t1"; gene_id "jg541";
dsecASM438219v1_0	AUGUSTUS	start_codon	1783364	1783366	.	-	0	transcript_id "jg541.t1"; gene_id "jg541";
dsecASM438219v1_0	AUGUSTUS	stop_codon	1783568	1783570	.	-	0	transcript_id "jg542.t1"; gene_id "jg542";
dsecASM438219v1_0	AUGUSTUS	CDS	1783568	1784311	1	-	0	transcript_id "jg542.t1"; gene_id "jg542";
dsecASM438219v1_0	AUGUSTUS	exon	1783568	1784311	.	-	.	transcript_id "jg542.t1"; gene_id "jg542";
dsecASM438219v1_0	AUGUSTUS	start_codon	1784309	1784311	.	-	0	transcript_id "jg542.t1"; gene_id "jg542";
dsecASM438219v1_0	ALN_BLOCK	exon	1787394	1788639	.	-	.	transcript_id "jg543.t1"; gene_id "jg543";
dsecASM438219v1_0	ALN_BLOCK	exon	1809324	1811345	.	-	.	transcript_id "jg544.t1"; gene_id "jg544";
dsecASM438219v1_0	ALN_BLOCK	exon	1812510	1814164	.	-	.	transcript_id "jg545.t1"; gene_id "jg545";
dsecASM438219v1_0	ALN_BLOCK	exon	1819881	1820543	.	-	.	transcript_id "jg546.t1"; gene_id "jg546";
dsecASM438219v1_0	ALN_BLOCK	exon	1831110	1844984	.	+	.	transcript_id "jg547.t1"; gene_id "jg547";
dsecASM438219v1_0	ALN_BLOCK	exon	1846988	1857533	.	-	.	transcript_id "jg548.t1"; gene_id "jg548";
dsecASM438219v1_0	AUGUSTUS	start_codon	1857999	1858001	.	+	0	transcript_id "jg549.t1"; gene_id "jg549";
dsecASM438219v1_0	AUGUSTUS	CDS	1857999	1858904	1	+	0	transcript_id "jg549.t1"; gene_id "jg549";
dsecASM438219v1_0	AUGUSTUS	exon	1857999	1858904	.	+	.	transcript_id "jg549.t1"; gene_id "jg549";
dsecASM438219v1_0	AUGUSTUS	stop_codon	1858902	1858904	.	+	0	transcript_id "jg549.t1"; gene_id "jg549";
dsecASM438219v1_0	AUGUSTUS	stop_codon	1863046	1863048	.	-	0	transcript_id "jg550.t1"; gene_id "jg550";
dsecASM438219v1_0	AUGUSTUS	CDS	1863046	1863072	0.58	-	0	transcript_id "jg550.t1"; gene_id "jg550";
dsecASM438219v1_0	AUGUSTUS	exon	1863046	1863072	.	-	.	transcript_id "jg550.t1"; gene_id "jg550";
dsecASM438219v1_0	AUGUSTUS	intron	1863073	1863124	.	-	.	transcript_id "jg550.t1"; gene_id "jg550";
dsecASM438219v1_0	AUGUSTUS	CDS	1863125	1863288	0.94	-	2	transcript_id "jg550.t1"; gene_id "jg550";
dsecASM438219v1_0	AUGUSTUS	exon	1863125	1863288	.	-	.	transcript_id "jg550.t1"; gene_id "jg550";
dsecASM438219v1_0	AUGUSTUS	intron	1863289	1864571	.	-	.	transcript_id "jg550.t1"; gene_id "jg550";
dsecASM438219v1_0	AUGUSTUS	CDS	1864572	1864694	1	-	2	transcript_id "jg550.t1"; gene_id "jg550";
dsecASM438219v1_0	AUGUSTUS	exon	1864572	1864694	.	-	.	transcript_id "jg550.t1"; gene_id "jg550";
dsecASM438219v1_0	AUGUSTUS	intron	1864695	1866300	.	-	.	transcript_id "jg550.t1"; gene_id "jg550";
dsecASM438219v1_0	AUGUSTUS	CDS	1866301	1866448	1	-	0	transcript_id "jg550.t1"; gene_id "jg550";
dsecASM438219v1_0	AUGUSTUS	exon	1866301	1866448	.	-	.	transcript_id "jg550.t1"; gene_id "jg550";
dsecASM438219v1_0	AUGUSTUS	start_codon	1866446	1866448	.	-	0	transcript_id "jg550.t1"; gene_id "jg550";
dsecASM438219v1_0	ALN_BLOCK	exon	1868669	1869427	.	-	.	transcript_id "jg551.t1"; gene_id "jg551";
dsecASM438219v1_0	AUGUSTUS	stop_codon	1869865	1869867	.	-	0	transcript_id "jg552.t1"; gene_id "jg552";
dsecASM438219v1_0	AUGUSTUS	CDS	1869865	1870071	0.49	-	0	transcript_id "jg552.t1"; gene_id "jg552";
dsecASM438219v1_0	AUGUSTUS	exon	1869865	1870071	.	-	.	transcript_id "jg552.t1"; gene_id "jg552";
dsecASM438219v1_0	AUGUSTUS	intron	1870072	1870133	.	-	.	transcript_id "jg552.t1"; gene_id "jg552";
dsecASM438219v1_0	AUGUSTUS	CDS	1870134	1870223	1	-	0	transcript_id "jg552.t1"; gene_id "jg552";
dsecASM438219v1_0	AUGUSTUS	exon	1870134	1870223	.	-	.	transcript_id "jg552.t1"; gene_id "jg552";
dsecASM438219v1_0	AUGUSTUS	start_codon	1870221	1870223	.	-	0	transcript_id "jg552.t1"; gene_id "jg552";
dsecASM438219v1_0	AUGUSTUS	start_codon	1895522	1895524	.	+	0	transcript_id "jg553.t1"; gene_id "jg553";
dsecASM438219v1_0	AUGUSTUS	CDS	1895522	1895707	0.72	+	0	transcript_id "jg553.t1"; gene_id "jg553";
dsecASM438219v1_0	AUGUSTUS	exon	1895522	1895707	.	+	.	transcript_id "jg553.t1"; gene_id "jg553";
dsecASM438219v1_0	AUGUSTUS	intron	1895708	1899551	.	+	.	transcript_id "jg553.t1"; gene_id "jg553";
dsecASM438219v1_0	AUGUSTUS	CDS	1899552	1899659	1	+	0	transcript_id "jg553.t1"; gene_id "jg553";
dsecASM438219v1_0	AUGUSTUS	exon	1899552	1899659	.	+	.	transcript_id "jg553.t1"; gene_id "jg553";
dsecASM438219v1_0	AUGUSTUS	stop_codon	1899657	1899659	.	+	0	transcript_id "jg553.t1"; gene_id "jg553";
dsecASM438219v1_0	ALN_BLOCK	exon	1910407	1924772	.	+	.	transcript_id "jg554.t1"; gene_id "jg554";
dsecASM438219v1_0	ALN_BLOCK	exon	1927087	1927434	.	-	.	transcript_id "jg555.t1"; gene_id "jg555";
dsecASM438219v1_0	ALN_BLOCK	exon	1932426	1932827	.	+	.	transcript_id "jg556.t1"; gene_id "jg556";
dsecASM438219v1_0	ALN_BLOCK	exon	1932836	1934647	.	-	.	transcript_id "jg557.t1"; gene_id "jg557";
dsecASM438219v1_0	ALN_BLOCK	exon	1955717	1956650	.	+	.	transcript_id "jg558.t1"; gene_id "jg558";
dsecASM438219v1_0	ALN_BLOCK	exon	1957958	1961994	.	-	.	transcript_id "jg559.t1"; gene_id "jg559";
dsecASM438219v1_0	ALN_BLOCK	exon	1962695	1963312	.	+	.	transcript_id "jg560.t1"; gene_id "jg560";
dsecASM438219v1_0	ALN_BLOCK	exon	1963686	1965767	.	+	.	transcript_id "jg561.t1"; gene_id "jg561";
dsecASM438219v1_0	ALN_BLOCK	exon	1966079	1969035	.	-	.	transcript_id "jg562.t1"; gene_id "jg562";
dsecASM438219v1_0	ALN_BLOCK	exon	1969750	1970196	.	+	.	transcript_id "jg563.t1"; gene_id "jg563";
dsecASM438219v1_0	AUGUSTUS	stop_codon	1973160	1973162	.	-	0	transcript_id "jg564.t1"; gene_id "jg564";
dsecASM438219v1_0	AUGUSTUS	CDS	1973160	1973444	1	-	0	transcript_id "jg564.t1"; gene_id "jg564";
dsecASM438219v1_0	AUGUSTUS	exon	1973160	1973444	.	-	.	transcript_id "jg564.t1"; gene_id "jg564";
dsecASM438219v1_0	AUGUSTUS	intron	1973445	1973497	.	-	.	transcript_id "jg564.t1"; gene_id "jg564";
dsecASM438219v1_0	AUGUSTUS	CDS	1973498	1973557	1	-	0	transcript_id "jg564.t1"; gene_id "jg564";
dsecASM438219v1_0	AUGUSTUS	exon	1973498	1973557	.	-	.	transcript_id "jg564.t1"; gene_id "jg564";
dsecASM438219v1_0	AUGUSTUS	start_codon	1973555	1973557	.	-	0	transcript_id "jg564.t1"; gene_id "jg564";
dsecASM438219v1_0	ALN_BLOCK	exon	1979101	1986897	.	-	.	transcript_id "jg565.t1"; gene_id "jg565";
dsecASM438219v1_0	AUGUSTUS	start_codon	1991338	1991340	.	+	0	transcript_id "jg566.t1"; gene_id "jg566";
dsecASM438219v1_0	AUGUSTUS	CDS	1991338	1991533	0.97	+	0	transcript_id "jg566.t1"; gene_id "jg566";
dsecASM438219v1_0	AUGUSTUS	exon	1991338	1991533	.	+	.	transcript_id "jg566.t1"; gene_id "jg566";
dsecASM438219v1_0	AUGUSTUS	intron	1991534	1998804	.	+	.	transcript_id "jg566.t1"; gene_id "jg566";
dsecASM438219v1_0	AUGUSTUS	CDS	1998805	1998894	0.75	+	2	transcript_id "jg566.t1"; gene_id "jg566";
dsecASM438219v1_0	AUGUSTUS	exon	1998805	1998894	.	+	.	transcript_id "jg566.t1"; gene_id "jg566";
dsecASM438219v1_0	AUGUSTUS	intron	1998895	1999118	.	+	.	transcript_id "jg566.t1"; gene_id "jg566";
dsecASM438219v1_0	AUGUSTUS	CDS	1999119	1999144	0.65	+	2	transcript_id "jg566.t1"; gene_id "jg566";
dsecASM438219v1_0	AUGUSTUS	exon	1999119	1999144	.	+	.	transcript_id "jg566.t1"; gene_id "jg566";
dsecASM438219v1_0	AUGUSTUS	stop_codon	1999142	1999144	.	+	0	transcript_id "jg566.t1"; gene_id "jg566";
dsecASM438219v1_0	ALN_BLOCK	exon	2004976	2010728	.	+	.	transcript_id "jg567.t1"; gene_id "jg567";
dsecASM438219v1_0	ALN_BLOCK	exon	2013534	2016837	.	-	.	transcript_id "jg568.t1"; gene_id "jg568";
dsecASM438219v1_0	ALN_BLOCK	exon	2017345	2017622	.	-	.	transcript_id "jg569.t1"; gene_id "jg569";
dsecASM438219v1_0	ALN_BLOCK	exon	2020992	2024177	.	+	.	transcript_id "jg570.t1"; gene_id "jg570";
dsecASM438219v1_0	ALN_BLOCK	exon	2026646	2028619	.	+	.	transcript_id "jg571.t1"; gene_id "jg571";
dsecASM438219v1_0	ALN_BLOCK	exon	2035670	2039073	.	+	.	transcript_id "jg573.t1"; gene_id "jg573";
dsecASM438219v1_0	ALN_BLOCK	exon	2040726	2051346	.	-	.	transcript_id "jg574.t1"; gene_id "jg574";
dsecASM438219v1_0	ALN_BLOCK	exon	2060730	2061800	.	+	.	transcript_id "jg575.t1"; gene_id "jg575";
dsecASM438219v1_0	ALN_BLOCK	exon	2092154	2093049	.	-	.	transcript_id "jg576.t1"; gene_id "jg576";
dsecASM438219v1_0	ALN_BLOCK	exon	2094764	2097915	.	+	.	transcript_id "jg577.t1"; gene_id "jg577";
dsecASM438219v1_0	ALN_BLOCK	exon	2098114	2100779	.	+	.	transcript_id "jg577.t1"; gene_id "jg577";
dsecASM438219v1_0	ALN_BLOCK	exon	2101570	2108949	.	-	.	transcript_id "jg578.t1"; gene_id "jg578";
dsecASM438219v1_0	ALN_BLOCK	exon	2109818	2110942	.	-	.	transcript_id "jg579.t1"; gene_id "jg579";
dsecASM438219v1_0	ALN_BLOCK	exon	2111575	2115381	.	+	.	transcript_id "jg580.t1"; gene_id "jg580";
dsecASM438219v1_0	ALN_BLOCK	exon	2115974	2118866	.	+	.	transcript_id "jg581.t1"; gene_id "jg581";
dsecASM438219v1_0	ALN_BLOCK	exon	2119688	2120161	.	+	.	transcript_id "jg582.t1"; gene_id "jg582";
dsecASM438219v1_0	ALN_BLOCK	exon	2122088	2124423	.	-	.	transcript_id "jg583.t1"; gene_id "jg583";
dsecASM438219v1_0	AUGUSTUS	start_codon	2150037	2150039	.	+	0	transcript_id "jg584.t1"; gene_id "jg584";
dsecASM438219v1_0	AUGUSTUS	CDS	2150037	2150513	0.97	+	0	transcript_id "jg584.t1"; gene_id "jg584";
dsecASM438219v1_0	AUGUSTUS	exon	2150037	2150513	.	+	.	transcript_id "jg584.t1"; gene_id "jg584";
dsecASM438219v1_0	AUGUSTUS	stop_codon	2150511	2150513	.	+	0	transcript_id "jg584.t1"; gene_id "jg584";
dsecASM438219v1_0	ALN_BLOCK	exon	2155402	2157224	.	-	.	transcript_id "jg585.t1"; gene_id "jg585";
dsecASM438219v1_0	AUGUSTUS	stop_codon	2168667	2168669	.	-	0	transcript_id "jg586.t1"; gene_id "jg586";
dsecASM438219v1_0	AUGUSTUS	CDS	2168667	2168754	1	-	1	transcript_id "jg586.t1"; gene_id "jg586";
dsecASM438219v1_0	AUGUSTUS	exon	2168667	2168754	.	-	.	transcript_id "jg586.t1"; gene_id "jg586";
dsecASM438219v1_0	AUGUSTUS	intron	2168755	2168813	.	-	.	transcript_id "jg586.t1"; gene_id "jg586";
dsecASM438219v1_0	AUGUSTUS	CDS	2168814	2169505	1	-	0	transcript_id "jg586.t1"; gene_id "jg586";
dsecASM438219v1_0	AUGUSTUS	exon	2168814	2169505	.	-	.	transcript_id "jg586.t1"; gene_id "jg586";
dsecASM438219v1_0	AUGUSTUS	intron	2169506	2169564	.	-	.	transcript_id "jg586.t1"; gene_id "jg586";
dsecASM438219v1_0	AUGUSTUS	CDS	2169565	2169978	1	-	0	transcript_id "jg586.t1"; gene_id "jg586";
dsecASM438219v1_0	AUGUSTUS	exon	2169565	2169978	.	-	.	transcript_id "jg586.t1"; gene_id "jg586";
dsecASM438219v1_0	AUGUSTUS	intron	2169979	2170037	.	-	.	transcript_id "jg586.t1"; gene_id "jg586";
dsecASM438219v1_0	AUGUSTUS	CDS	2170038	2170105	1	-	2	transcript_id "jg586.t1"; gene_id "jg586";
dsecASM438219v1_0	AUGUSTUS	exon	2170038	2170105	.	-	.	transcript_id "jg586.t1"; gene_id "jg586";
dsecASM438219v1_0	AUGUSTUS	intron	2170106	2170163	.	-	.	transcript_id "jg586.t1"; gene_id "jg586";
dsecASM438219v1_0	AUGUSTUS	CDS	2170164	2170215	1	-	0	transcript_id "jg586.t1"; gene_id "jg586";
dsecASM438219v1_0	AUGUSTUS	exon	2170164	2170215	.	-	.	transcript_id "jg586.t1"; gene_id "jg586";
dsecASM438219v1_0	AUGUSTUS	intron	2170216	2170271	.	-	.	transcript_id "jg586.t1"; gene_id "jg586";
dsecASM438219v1_0	AUGUSTUS	CDS	2170272	2170337	1	-	0	transcript_id "jg586.t1"; gene_id "jg586";
dsecASM438219v1_0	AUGUSTUS	exon	2170272	2170337	.	-	.	transcript_id "jg586.t1"; gene_id "jg586";
dsecASM438219v1_0	AUGUSTUS	intron	2170338	2170389	.	-	.	transcript_id "jg586.t1"; gene_id "jg586";
dsecASM438219v1_0	AUGUSTUS	CDS	2170390	2170509	0.89	-	0	transcript_id "jg586.t1"; gene_id "jg586";
dsecASM438219v1_0	AUGUSTUS	exon	2170390	2170509	.	-	.	transcript_id "jg586.t1"; gene_id "jg586";
dsecASM438219v1_0	AUGUSTUS	intron	2170510	2170625	.	-	.	transcript_id "jg586.t1"; gene_id "jg586";
dsecASM438219v1_0	AUGUSTUS	CDS	2170626	2170743	0.88	-	1	transcript_id "jg586.t1"; gene_id "jg586";
dsecASM438219v1_0	AUGUSTUS	exon	2170626	2170743	.	-	.	transcript_id "jg586.t1"; gene_id "jg586";
dsecASM438219v1_0	AUGUSTUS	intron	2170744	2170800	.	-	.	transcript_id "jg586.t1"; gene_id "jg586";
dsecASM438219v1_0	AUGUSTUS	CDS	2170801	2170895	1	-	0	transcript_id "jg586.t1"; gene_id "jg586";
dsecASM438219v1_0	AUGUSTUS	exon	2170801	2170895	.	-	.	transcript_id "jg586.t1"; gene_id "jg586";
dsecASM438219v1_0	AUGUSTUS	start_codon	2170893	2170895	.	-	0	transcript_id "jg586.t1"; gene_id "jg586";
dsecASM438219v1_0	ALN_BLOCK	exon	2171482	2173680	.	-	.	transcript_id "jg587.t1"; gene_id "jg587";
dsecASM438219v1_0	ALN_BLOCK	exon	2175016	2177139	.	-	.	transcript_id "jg588.t1"; gene_id "jg588";
dsecASM438219v1_0	ALN_BLOCK	exon	2177736	2178694	.	-	.	transcript_id "jg589.t1"; gene_id "jg589";
dsecASM438219v1_0	ALN_BLOCK	exon	2179107	2179947	.	+	.	transcript_id "jg590.t1"; gene_id "jg590";
dsecASM438219v1_0	ALN_BLOCK	exon	2180131	2181004	.	-	.	transcript_id "jg591.t1"; gene_id "jg591";
dsecASM438219v1_0	AUGUSTUS	stop_codon	2181645	2181647	.	-	0	transcript_id "jg592.t1"; gene_id "jg592";
dsecASM438219v1_0	AUGUSTUS	CDS	2181645	2181778	1	-	2	transcript_id "jg592.t1"; gene_id "jg592";
dsecASM438219v1_0	AUGUSTUS	exon	2181645	2181778	.	-	.	transcript_id "jg592.t1"; gene_id "jg592";
dsecASM438219v1_0	AUGUSTUS	intron	2181779	2181845	.	-	.	transcript_id "jg592.t1"; gene_id "jg592";
dsecASM438219v1_0	AUGUSTUS	CDS	2181846	2181975	1	-	0	transcript_id "jg592.t1"; gene_id "jg592";
dsecASM438219v1_0	AUGUSTUS	exon	2181846	2181975	.	-	.	transcript_id "jg592.t1"; gene_id "jg592";
dsecASM438219v1_0	AUGUSTUS	start_codon	2181973	2181975	.	-	0	transcript_id "jg592.t1"; gene_id "jg592";
dsecASM438219v1_0	ALN_BLOCK	exon	2182254	2185235	.	+	.	transcript_id "jg593.t1"; gene_id "jg593";
dsecASM438219v1_0	ALN_BLOCK	exon	2188254	2190165	.	+	.	transcript_id "jg594.t1"; gene_id "jg594";
dsecASM438219v1_0	ALN_BLOCK	exon	2190736	2191143	.	-	.	transcript_id "jg595.t1"; gene_id "jg595";
dsecASM438219v1_0	ALN_BLOCK	exon	2192145	2195246	.	+	.	transcript_id "jg596.t1"; gene_id "jg596";
dsecASM438219v1_0	ALN_BLOCK	exon	2197337	2201811	.	-	.	transcript_id "jg597.t1"; gene_id "jg597";
dsecASM438219v1_0	ALN_BLOCK	exon	2202407	2202964	.	-	.	transcript_id "jg598.t1"; gene_id "jg598";
dsecASM438219v1_0	AUGUSTUS	stop_codon	2203630	2203632	.	-	0	transcript_id "jg599.t1"; gene_id "jg599";
dsecASM438219v1_0	AUGUSTUS	CDS	2203630	2204412	1	-	0	transcript_id "jg599.t1"; gene_id "jg599";
dsecASM438219v1_0	AUGUSTUS	exon	2203630	2204412	.	-	.	transcript_id "jg599.t1"; gene_id "jg599";
dsecASM438219v1_0	AUGUSTUS	intron	2204413	2204470	.	-	.	transcript_id "jg599.t1"; gene_id "jg599";
dsecASM438219v1_0	AUGUSTUS	CDS	2204471	2204644	1	-	0	transcript_id "jg599.t1"; gene_id "jg599";
dsecASM438219v1_0	AUGUSTUS	exon	2204471	2204644	.	-	.	transcript_id "jg599.t1"; gene_id "jg599";
dsecASM438219v1_0	AUGUSTUS	start_codon	2204642	2204644	.	-	0	transcript_id "jg599.t1"; gene_id "jg599";
dsecASM438219v1_0	ALN_BLOCK	exon	2204746	2205775	.	-	.	transcript_id "jg600.t1"; gene_id "jg600";
dsecASM438219v1_0	ALN_BLOCK	exon	2207661	2209550	.	+	.	transcript_id "jg601.t1"; gene_id "jg601";
dsecASM438219v1_0	AUGUSTUS	start_codon	2209907	2209909	.	+	0	transcript_id "jg602.t1"; gene_id "jg602";
dsecASM438219v1_0	AUGUSTUS	CDS	2209907	2210425	1	+	0	transcript_id "jg602.t1"; gene_id "jg602";
dsecASM438219v1_0	AUGUSTUS	exon	2209907	2210425	.	+	.	transcript_id "jg602.t1"; gene_id "jg602";
dsecASM438219v1_0	AUGUSTUS	stop_codon	2210423	2210425	.	+	0	transcript_id "jg602.t1"; gene_id "jg602";
dsecASM438219v1_0	ALN_BLOCK	exon	2215762	2216508	.	-	.	transcript_id "jg603.t1"; gene_id "jg603";
dsecASM438219v1_0	AUGUSTUS	stop_codon	2217327	2217329	.	-	0	transcript_id "jg604.t1"; gene_id "jg604";
dsecASM438219v1_0	AUGUSTUS	CDS	2217327	2218079	1	-	0	transcript_id "jg604.t1"; gene_id "jg604";
dsecASM438219v1_0	AUGUSTUS	exon	2217327	2218079	.	-	.	transcript_id "jg604.t1"; gene_id "jg604";
dsecASM438219v1_0	AUGUSTUS	start_codon	2218077	2218079	.	-	0	transcript_id "jg604.t1"; gene_id "jg604";
dsecASM438219v1_0	AUGUSTUS	stop_codon	2218516	2218518	.	-	0	transcript_id "jg605.t1"; gene_id "jg605";
dsecASM438219v1_0	AUGUSTUS	CDS	2218516	2218734	0.55	-	0	transcript_id "jg605.t1"; gene_id "jg605";
dsecASM438219v1_0	AUGUSTUS	exon	2218516	2218734	.	-	.	transcript_id "jg605.t1"; gene_id "jg605";
dsecASM438219v1_0	AUGUSTUS	start_codon	2218732	2218734	.	-	0	transcript_id "jg605.t1"; gene_id "jg605";
dsecASM438219v1_0	AUGUSTUS	stop_codon	2219759	2219761	.	-	0	transcript_id "jg606.t1"; gene_id "jg606";
dsecASM438219v1_0	AUGUSTUS	CDS	2219759	2220526	1	-	0	transcript_id "jg606.t1"; gene_id "jg606";
dsecASM438219v1_0	AUGUSTUS	exon	2219759	2220526	.	-	.	transcript_id "jg606.t1"; gene_id "jg606";
dsecASM438219v1_0	AUGUSTUS	start_codon	2220524	2220526	.	-	0	transcript_id "jg606.t1"; gene_id "jg606";
dsecASM438219v1_0	ALN_BLOCK	exon	2228867	2229487	.	+	.	transcript_id "jg607.t1"; gene_id "jg607";
dsecASM438219v1_0	AUGUSTUS	stop_codon	2229556	2229558	.	-	0	transcript_id "jg608.t1"; gene_id "jg608";
dsecASM438219v1_0	AUGUSTUS	CDS	2229556	2229724	1	-	1	transcript_id "jg608.t1"; gene_id "jg608";
dsecASM438219v1_0	AUGUSTUS	exon	2229556	2229724	.	-	.	transcript_id "jg608.t1"; gene_id "jg608";
dsecASM438219v1_0	AUGUSTUS	intron	2229725	2229786	.	-	.	transcript_id "jg608.t1"; gene_id "jg608";
dsecASM438219v1_0	AUGUSTUS	CDS	2229787	2230013	1	-	0	transcript_id "jg608.t1"; gene_id "jg608";
dsecASM438219v1_0	AUGUSTUS	exon	2229787	2230013	.	-	.	transcript_id "jg608.t1"; gene_id "jg608";
dsecASM438219v1_0	AUGUSTUS	intron	2230014	2230070	.	-	.	transcript_id "jg608.t1"; gene_id "jg608";
dsecASM438219v1_0	AUGUSTUS	CDS	2230071	2230622	0.32	-	0	transcript_id "jg608.t1"; gene_id "jg608";
dsecASM438219v1_0	AUGUSTUS	exon	2230071	2230622	.	-	.	transcript_id "jg608.t1"; gene_id "jg608";
dsecASM438219v1_0	AUGUSTUS	start_codon	2230620	2230622	.	-	0	transcript_id "jg608.t1"; gene_id "jg608";
dsecASM438219v1_0	AUGUSTUS	stop_codon	2233612	2233614	.	-	0	transcript_id "jg609.t1"; gene_id "jg609";
dsecASM438219v1_0	AUGUSTUS	CDS	2233612	2234346	1	-	0	transcript_id "jg609.t1"; gene_id "jg609";
dsecASM438219v1_0	AUGUSTUS	exon	2233612	2234346	.	-	.	transcript_id "jg609.t1"; gene_id "jg609";
dsecASM438219v1_0	AUGUSTUS	start_codon	2234344	2234346	.	-	0	transcript_id "jg609.t1"; gene_id "jg609";
dsecASM438219v1_0	ALN_BLOCK	exon	2250262	2250990	.	+	.	transcript_id "jg610.t1"; gene_id "jg610";
dsecASM438219v1_0	ALN_BLOCK	exon	2252358	2252773	.	-	.	transcript_id "jg611.t1"; gene_id "jg611";
dsecASM438219v1_0	ALN_BLOCK	exon	2253592	2254167	.	-	.	transcript_id "jg612.t1"; gene_id "jg612";
dsecASM438219v1_0	ALN_BLOCK	exon	2255225	2255518	.	-	.	transcript_id "jg613.t1"; gene_id "jg613";
dsecASM438219v1_0	AUGUSTUS	stop_codon	2259506	2259508	.	-	0	transcript_id "jg614.t1"; gene_id "jg614";
dsecASM438219v1_0	AUGUSTUS	CDS	2259506	2260942	0.99	-	0	transcript_id "jg614.t1"; gene_id "jg614";
dsecASM438219v1_0	AUGUSTUS	exon	2259506	2260942	.	-	.	transcript_id "jg614.t1"; gene_id "jg614";
dsecASM438219v1_0	AUGUSTUS	intron	2260943	2260994	.	-	.	transcript_id "jg614.t1"; gene_id "jg614";
dsecASM438219v1_0	AUGUSTUS	CDS	2260995	2261042	1	-	0	transcript_id "jg614.t1"; gene_id "jg614";
dsecASM438219v1_0	AUGUSTUS	exon	2260995	2261042	.	-	.	transcript_id "jg614.t1"; gene_id "jg614";
dsecASM438219v1_0	AUGUSTUS	start_codon	2261040	2261042	.	-	0	transcript_id "jg614.t1"; gene_id "jg614";
dsecASM438219v1_0	ALN_BLOCK	exon	2261368	2261901	.	+	.	transcript_id "jg615.t1"; gene_id "jg615";
dsecASM438219v1_0	ALN_BLOCK	exon	2269417	2270058	.	+	.	transcript_id "jg616.t1"; gene_id "jg616";
dsecASM438219v1_0	ALN_BLOCK	exon	2270259	2271787	.	-	.	transcript_id "jg617.t1"; gene_id "jg617";
dsecASM438219v1_0	ALN_BLOCK	exon	2285126	2318935	.	+	.	transcript_id "jg618.t1"; gene_id "jg618";
dsecASM438219v1_0	ALN_BLOCK	exon	2321496	2322475	.	-	.	transcript_id "jg619.t1"; gene_id "jg619";
dsecASM438219v1_0	ALN_BLOCK	exon	2327369	2330026	.	+	.	transcript_id "jg620.t1"; gene_id "jg620";
dsecASM438219v1_0	ALN_BLOCK	exon	2331364	2332521	.	-	.	transcript_id "jg621.t1"; gene_id "jg621";
dsecASM438219v1_0	ALN_BLOCK	exon	2333587	2334776	.	-	.	transcript_id "jg622.t1"; gene_id "jg622";
dsecASM438219v1_0	ALN_BLOCK	exon	2335851	2336734	.	+	.	transcript_id "jg623.t1"; gene_id "jg623";
dsecASM438219v1_0	ALN_BLOCK	exon	2338312	2341287	.	+	.	transcript_id "jg624.t1"; gene_id "jg624";
dsecASM438219v1_0	AUGUSTUS	start_codon	2341765	2341767	.	+	0	transcript_id "jg625.t1"; gene_id "jg625";
dsecASM438219v1_0	AUGUSTUS	CDS	2341765	2341896	1	+	0	transcript_id "jg625.t1"; gene_id "jg625";
dsecASM438219v1_0	AUGUSTUS	exon	2341765	2341896	.	+	.	transcript_id "jg625.t1"; gene_id "jg625";
dsecASM438219v1_0	AUGUSTUS	intron	2341897	2341958	.	+	.	transcript_id "jg625.t1"; gene_id "jg625";
dsecASM438219v1_0	AUGUSTUS	CDS	2341959	2342401	1	+	0	transcript_id "jg625.t1"; gene_id "jg625";
dsecASM438219v1_0	AUGUSTUS	exon	2341959	2342401	.	+	.	transcript_id "jg625.t1"; gene_id "jg625";
dsecASM438219v1_0	AUGUSTUS	intron	2342402	2342457	.	+	.	transcript_id "jg625.t1"; gene_id "jg625";
dsecASM438219v1_0	AUGUSTUS	CDS	2342458	2342558	1	+	1	transcript_id "jg625.t1"; gene_id "jg625";
dsecASM438219v1_0	AUGUSTUS	exon	2342458	2342558	.	+	.	transcript_id "jg625.t1"; gene_id "jg625";
dsecASM438219v1_0	AUGUSTUS	intron	2342559	2342619	.	+	.	transcript_id "jg625.t1"; gene_id "jg625";
dsecASM438219v1_0	AUGUSTUS	CDS	2342620	2343163	1	+	2	transcript_id "jg625.t1"; gene_id "jg625";
dsecASM438219v1_0	AUGUSTUS	exon	2342620	2343163	.	+	.	transcript_id "jg625.t1"; gene_id "jg625";
dsecASM438219v1_0	AUGUSTUS	intron	2343164	2343225	.	+	.	transcript_id "jg625.t1"; gene_id "jg625";
dsecASM438219v1_0	AUGUSTUS	CDS	2343226	2343709	0.95	+	1	transcript_id "jg625.t1"; gene_id "jg625";
dsecASM438219v1_0	AUGUSTUS	exon	2343226	2343709	.	+	.	transcript_id "jg625.t1"; gene_id "jg625";
dsecASM438219v1_0	AUGUSTUS	stop_codon	2343707	2343709	.	+	0	transcript_id "jg625.t1"; gene_id "jg625";
dsecASM438219v1_0	ALN_BLOCK	exon	2344187	2345857	.	+	.	transcript_id "jg626.t1"; gene_id "jg626";
dsecASM438219v1_0	ALN_BLOCK	exon	2346152	2347584	.	+	.	transcript_id "jg627.t1"; gene_id "jg627";
dsecASM438219v1_0	ALN_BLOCK	exon	2347685	2348527	.	-	.	transcript_id "jg628.t1"; gene_id "jg628";
dsecASM438219v1_0	AUGUSTUS	stop_codon	2354637	2354639	.	-	0	transcript_id "jg629.t1"; gene_id "jg629";
dsecASM438219v1_0	AUGUSTUS	CDS	2354637	2354830	0.85	-	2	transcript_id "jg629.t1"; gene_id "jg629";
dsecASM438219v1_0	AUGUSTUS	exon	2354637	2354830	.	-	.	transcript_id "jg629.t1"; gene_id "jg629";
dsecASM438219v1_0	AUGUSTUS	intron	2354831	2362970	.	-	.	transcript_id "jg629.t1"; gene_id "jg629";
dsecASM438219v1_0	AUGUSTUS	CDS	2362971	2363112	0.81	-	0	transcript_id "jg629.t1"; gene_id "jg629";
dsecASM438219v1_0	AUGUSTUS	exon	2362971	2363112	.	-	.	transcript_id "jg629.t1"; gene_id "jg629";
dsecASM438219v1_0	AUGUSTUS	start_codon	2363110	2363112	.	-	0	transcript_id "jg629.t1"; gene_id "jg629";
dsecASM438219v1_0	ALN_BLOCK	exon	2365052	2370335	.	+	.	transcript_id "jg630.t1"; gene_id "jg630";
dsecASM438219v1_0	ALN_BLOCK	exon	2373500	2374714	.	-	.	transcript_id "jg631.t1"; gene_id "jg631";
dsecASM438219v1_0	ALN_BLOCK	exon	2375758	2375769	.	-	.	transcript_id "jg631.t1"; gene_id "jg631";
dsecASM438219v1_0	ALN_BLOCK	exon	2378249	2379036	.	-	.	transcript_id "jg632.t1"; gene_id "jg632";
dsecASM438219v1_0	ALN_BLOCK	exon	2379726	2380244	.	-	.	transcript_id "jg633.t1"; gene_id "jg633";
dsecASM438219v1_0	ALN_BLOCK	exon	2381329	2382609	.	-	.	transcript_id "jg634.t1"; gene_id "jg634";
dsecASM438219v1_0	ALN_BLOCK	exon	2383761	2385281	.	+	.	transcript_id "jg635.t1"; gene_id "jg635";
dsecASM438219v1_0	AUGUSTUS	stop_codon	2387831	2387833	.	-	0	transcript_id "jg636.t1"; gene_id "jg636";
dsecASM438219v1_0	AUGUSTUS	CDS	2387831	2388406	0.95	-	0	transcript_id "jg636.t1"; gene_id "jg636";
dsecASM438219v1_0	AUGUSTUS	exon	2387831	2388406	.	-	.	transcript_id "jg636.t1"; gene_id "jg636";
dsecASM438219v1_0	AUGUSTUS	start_codon	2388404	2388406	.	-	0	transcript_id "jg636.t1"; gene_id "jg636";
dsecASM438219v1_0	ALN_BLOCK	exon	2418336	2421426	.	+	.	transcript_id "jg637.t1"; gene_id "jg637";
dsecASM438219v1_0	ALN_BLOCK	exon	2453259	2455425	.	-	.	transcript_id "jg638.t1"; gene_id "jg638";
dsecASM438219v1_0	ALN_BLOCK	exon	2455988	2459316	.	+	.	transcript_id "jg639.t1"; gene_id "jg639";
dsecASM438219v1_0	AUGUSTUS	start_codon	2459338	2459340	.	+	0	transcript_id "jg640.t1"; gene_id "jg640";
dsecASM438219v1_0	AUGUSTUS	CDS	2459338	2459778	0.89	+	0	transcript_id "jg640.t1"; gene_id "jg640";
dsecASM438219v1_0	AUGUSTUS	exon	2459338	2459778	.	+	.	transcript_id "jg640.t1"; gene_id "jg640";
dsecASM438219v1_0	AUGUSTUS	stop_codon	2459776	2459778	.	+	0	transcript_id "jg640.t1"; gene_id "jg640";
dsecASM438219v1_0	ALN_BLOCK	exon	2479966	2480698	.	-	.	transcript_id "jg641.t1"; gene_id "jg641";
dsecASM438219v1_0	ALN_BLOCK	exon	2513737	2515147	.	-	.	transcript_id "jg643.t1"; gene_id "jg643";
dsecASM438219v1_0	ALN_BLOCK	exon	2525374	2527193	.	-	.	transcript_id "jg644.t1"; gene_id "jg644";
dsecASM438219v1_0	ALN_BLOCK	exon	2527488	2529387	.	-	.	transcript_id "jg645.t1"; gene_id "jg645";
dsecASM438219v1_0	ALN_BLOCK	exon	2530147	2531044	.	-	.	transcript_id "jg646.t1"; gene_id "jg646";
dsecASM438219v1_0	ALN_BLOCK	exon	2531092	2531645	.	-	.	transcript_id "jg647.t1"; gene_id "jg647";
dsecASM438219v1_0	ALN_BLOCK	exon	2532131	2533326	.	-	.	transcript_id "jg648.t1"; gene_id "jg648";
dsecASM438219v1_0	ALN_BLOCK	exon	2534710	2535855	.	+	.	transcript_id "jg649.t1"; gene_id "jg649";
dsecASM438219v1_0	ALN_BLOCK	exon	2536213	2536809	.	-	.	transcript_id "jg650.t1"; gene_id "jg650";
dsecASM438219v1_0	ALN_BLOCK	exon	2537252	2537765	.	+	.	transcript_id "jg651.t1"; gene_id "jg651";
dsecASM438219v1_0	ALN_BLOCK	exon	2538620	2542160	.	-	.	transcript_id "jg652.t1"; gene_id "jg652";
dsecASM438219v1_0	ALN_BLOCK	exon	2549133	2549668	.	+	.	transcript_id "jg653.t1"; gene_id "jg653";
dsecASM438219v1_0	AUGUSTUS	stop_codon	2550128	2550130	.	-	0	transcript_id "jg654.t1"; gene_id "jg654";
dsecASM438219v1_0	AUGUSTUS	CDS	2550128	2550283	0.85	-	0	transcript_id "jg654.t1"; gene_id "jg654";
dsecASM438219v1_0	AUGUSTUS	exon	2550128	2550283	.	-	.	transcript_id "jg654.t1"; gene_id "jg654";
dsecASM438219v1_0	AUGUSTUS	intron	2550284	2554416	.	-	.	transcript_id "jg654.t1"; gene_id "jg654";
dsecASM438219v1_0	AUGUSTUS	CDS	2554417	2554578	0.29	-	0	transcript_id "jg654.t1"; gene_id "jg654";
dsecASM438219v1_0	AUGUSTUS	exon	2554417	2554578	.	-	.	transcript_id "jg654.t1"; gene_id "jg654";
dsecASM438219v1_0	AUGUSTUS	intron	2554579	2555889	.	-	.	transcript_id "jg654.t1"; gene_id "jg654";
dsecASM438219v1_0	AUGUSTUS	CDS	2555890	2555919	0.63	-	0	transcript_id "jg654.t1"; gene_id "jg654";
dsecASM438219v1_0	AUGUSTUS	exon	2555890	2555919	.	-	.	transcript_id "jg654.t1"; gene_id "jg654";
dsecASM438219v1_0	AUGUSTUS	start_codon	2555917	2555919	.	-	0	transcript_id "jg654.t1"; gene_id "jg654";
dsecASM438219v1_0	ALN_BLOCK	exon	2567112	2567980	.	+	.	transcript_id "jg655.t1"; gene_id "jg655";
dsecASM438219v1_0	AUGUSTUS	stop_codon	2597589	2597591	.	-	0	transcript_id "jg656.t1"; gene_id "jg656";
dsecASM438219v1_0	AUGUSTUS	CDS	2597589	2597701	0.86	-	2	transcript_id "jg656.t1"; gene_id "jg656";
dsecASM438219v1_0	AUGUSTUS	exon	2597589	2597701	.	-	.	transcript_id "jg656.t1"; gene_id "jg656";
dsecASM438219v1_0	AUGUSTUS	intron	2597702	2599400	.	-	.	transcript_id "jg656.t1"; gene_id "jg656";
dsecASM438219v1_0	AUGUSTUS	CDS	2599401	2599503	0.75	-	0	transcript_id "jg656.t1"; gene_id "jg656";
dsecASM438219v1_0	AUGUSTUS	exon	2599401	2599503	.	-	.	transcript_id "jg656.t1"; gene_id "jg656";
dsecASM438219v1_0	AUGUSTUS	start_codon	2599501	2599503	.	-	0	transcript_id "jg656.t1"; gene_id "jg656";
dsecASM438219v1_0	ALN_BLOCK	exon	2603665	2604642	.	-	.	transcript_id "jg657.t1"; gene_id "jg657";
dsecASM438219v1_0	AUGUSTUS	stop_codon	2605483	2605485	.	-	0	transcript_id "jg658.t1"; gene_id "jg658";
dsecASM438219v1_0	AUGUSTUS	CDS	2605483	2605854	0.87	-	0	transcript_id "jg658.t1"; gene_id "jg658";
dsecASM438219v1_0	AUGUSTUS	exon	2605483	2605854	.	-	.	transcript_id "jg658.t1"; gene_id "jg658";
dsecASM438219v1_0	AUGUSTUS	intron	2605855	2606883	.	-	.	transcript_id "jg658.t1"; gene_id "jg658";
dsecASM438219v1_0	AUGUSTUS	CDS	2606884	2607282	0.59	-	0	transcript_id "jg658.t1"; gene_id "jg658";
dsecASM438219v1_0	AUGUSTUS	exon	2606884	2607282	.	-	.	transcript_id "jg658.t1"; gene_id "jg658";
dsecASM438219v1_0	AUGUSTUS	intron	2607283	2609079	.	-	.	transcript_id "jg658.t1"; gene_id "jg658";
dsecASM438219v1_0	AUGUSTUS	CDS	2609080	2609123	0.75	-	2	transcript_id "jg658.t1"; gene_id "jg658";
dsecASM438219v1_0	AUGUSTUS	exon	2609080	2609123	.	-	.	transcript_id "jg658.t1"; gene_id "jg658";
dsecASM438219v1_0	AUGUSTUS	intron	2609124	2609183	.	-	.	transcript_id "jg658.t1"; gene_id "jg658";
dsecASM438219v1_0	AUGUSTUS	CDS	2609184	2609355	1	-	0	transcript_id "jg658.t1"; gene_id "jg658";
dsecASM438219v1_0	AUGUSTUS	exon	2609184	2609355	.	-	.	transcript_id "jg658.t1"; gene_id "jg658";
dsecASM438219v1_0	AUGUSTUS	start_codon	2609353	2609355	.	-	0	transcript_id "jg658.t1"; gene_id "jg658";
dsecASM438219v1_0	ALN_BLOCK	exon	2610197	2610883	.	+	.	transcript_id "jg659.t1"; gene_id "jg659";
dsecASM438219v1_0	ALN_BLOCK	exon	2611185	2612379	.	+	.	transcript_id "jg660.t1"; gene_id "jg660";
dsecASM438219v1_0	ALN_BLOCK	exon	2612501	2613195	.	+	.	transcript_id "jg661.t1"; gene_id "jg661";
dsecASM438219v1_0	ALN_BLOCK	exon	2620265	2621314	.	+	.	transcript_id "jg662.t1"; gene_id "jg662";
dsecASM438219v1_0	AUGUSTUS	start_codon	2624461	2624463	.	+	0	transcript_id "jg663.t1"; gene_id "jg663";
dsecASM438219v1_0	AUGUSTUS	CDS	2624461	2624669	1	+	0	transcript_id "jg663.t1"; gene_id "jg663";
dsecASM438219v1_0	AUGUSTUS	exon	2624461	2624669	.	+	.	transcript_id "jg663.t1"; gene_id "jg663";
dsecASM438219v1_0	AUGUSTUS	intron	2624670	2624993	.	+	.	transcript_id "jg663.t1"; gene_id "jg663";
dsecASM438219v1_0	AUGUSTUS	CDS	2624994	2625381	0.91	+	1	transcript_id "jg663.t1"; gene_id "jg663";
dsecASM438219v1_0	AUGUSTUS	exon	2624994	2625381	.	+	.	transcript_id "jg663.t1"; gene_id "jg663";
dsecASM438219v1_0	AUGUSTUS	intron	2625382	2625438	.	+	.	transcript_id "jg663.t1"; gene_id "jg663";
dsecASM438219v1_0	AUGUSTUS	CDS	2625439	2625618	1	+	0	transcript_id "jg663.t1"; gene_id "jg663";
dsecASM438219v1_0	AUGUSTUS	exon	2625439	2625618	.	+	.	transcript_id "jg663.t1"; gene_id "jg663";
dsecASM438219v1_0	AUGUSTUS	stop_codon	2625616	2625618	.	+	0	transcript_id "jg663.t1"; gene_id "jg663";
dsecASM438219v1_0	AUGUSTUS	start_codon	2625804	2625806	.	+	0	transcript_id "jg664.t1"; gene_id "jg664";
dsecASM438219v1_0	AUGUSTUS	CDS	2625804	2626673	0.63	+	0	transcript_id "jg664.t1"; gene_id "jg664";
dsecASM438219v1_0	AUGUSTUS	exon	2625804	2626673	.	+	.	transcript_id "jg664.t1"; gene_id "jg664";
dsecASM438219v1_0	AUGUSTUS	intron	2626674	2627137	.	+	.	transcript_id "jg664.t1"; gene_id "jg664";
dsecASM438219v1_0	AUGUSTUS	CDS	2627138	2627785	0.6	+	0	transcript_id "jg664.t1"; gene_id "jg664";
dsecASM438219v1_0	AUGUSTUS	exon	2627138	2627785	.	+	.	transcript_id "jg664.t1"; gene_id "jg664";
dsecASM438219v1_0	AUGUSTUS	intron	2627786	2627842	.	+	.	transcript_id "jg664.t1"; gene_id "jg664";
dsecASM438219v1_0	AUGUSTUS	CDS	2627843	2628001	1	+	0	transcript_id "jg664.t1"; gene_id "jg664";
dsecASM438219v1_0	AUGUSTUS	exon	2627843	2628001	.	+	.	transcript_id "jg664.t1"; gene_id "jg664";
dsecASM438219v1_0	AUGUSTUS	intron	2628002	2628056	.	+	.	transcript_id "jg664.t1"; gene_id "jg664";
dsecASM438219v1_0	AUGUSTUS	CDS	2628057	2628140	1	+	0	transcript_id "jg664.t1"; gene_id "jg664";
dsecASM438219v1_0	AUGUSTUS	exon	2628057	2628140	.	+	.	transcript_id "jg664.t1"; gene_id "jg664";
dsecASM438219v1_0	AUGUSTUS	stop_codon	2628138	2628140	.	+	0	transcript_id "jg664.t1"; gene_id "jg664";
dsecASM438219v1_0	AUGUSTUS	start_codon	2634043	2634045	.	+	0	transcript_id "jg665.t1"; gene_id "jg665";
dsecASM438219v1_0	AUGUSTUS	CDS	2634043	2634327	0.43	+	0	transcript_id "jg665.t1"; gene_id "jg665";
dsecASM438219v1_0	AUGUSTUS	exon	2634043	2634327	.	+	.	transcript_id "jg665.t1"; gene_id "jg665";
dsecASM438219v1_0	AUGUSTUS	stop_codon	2634325	2634327	.	+	0	transcript_id "jg665.t1"; gene_id "jg665";
dsecASM438219v1_0	ALN_BLOCK	exon	2650793	2651589	.	-	.	transcript_id "jg666.t1"; gene_id "jg666";
dsecASM438219v1_0	ALN_BLOCK	exon	2660095	2667225	.	+	.	transcript_id "jg668.t1"; gene_id "jg668";
dsecASM438219v1_0	ALN_BLOCK	exon	2691220	2694299	.	+	.	transcript_id "jg669.t1"; gene_id "jg669";
dsecASM438219v1_0	ALN_BLOCK	exon	2694962	2697847	.	+	.	transcript_id "jg670.t1"; gene_id "jg670";
dsecASM438219v1_0	ALN_BLOCK	exon	2698222	2699457	.	-	.	transcript_id "jg671.t1"; gene_id "jg671";
dsecASM438219v1_0	ALN_BLOCK	exon	2699935	2701638	.	+	.	transcript_id "jg672.t1"; gene_id "jg672";
dsecASM438219v1_0	ALN_BLOCK	exon	2701767	2703136	.	-	.	transcript_id "jg673.t1"; gene_id "jg673";
dsecASM438219v1_0	ALN_BLOCK	exon	2708294	2711143	.	+	.	transcript_id "jg675.t1"; gene_id "jg675";
dsecASM438219v1_0	ALN_BLOCK	exon	2713396	2714070	.	-	.	transcript_id "jg676.t1"; gene_id "jg676";
dsecASM438219v1_0	ALN_BLOCK	exon	2714172	2714493	.	-	.	transcript_id "jg677.t1"; gene_id "jg677";
dsecASM438219v1_0	ALN_BLOCK	exon	2714889	2717981	.	+	.	transcript_id "jg678.t1"; gene_id "jg678";
dsecASM438219v1_0	ALN_BLOCK	exon	2719042	2720237	.	-	.	transcript_id "jg679.t1"; gene_id "jg679";
dsecASM438219v1_0	ALN_BLOCK	exon	2721049	2721820	.	+	.	transcript_id "jg680.t1"; gene_id "jg680";
dsecASM438219v1_0	ALN_BLOCK	exon	2722079	2722513	.	-	.	transcript_id "jg681.t1"; gene_id "jg681";
dsecASM438219v1_0	ALN_BLOCK	exon	2722716	2723269	.	+	.	transcript_id "jg682.t1"; gene_id "jg682";
dsecASM438219v1_0	ALN_BLOCK	exon	2723367	2724287	.	-	.	transcript_id "jg683.t1"; gene_id "jg683";
dsecASM438219v1_0	ALN_BLOCK	exon	2724865	2725443	.	+	.	transcript_id "jg684.t1"; gene_id "jg684";
dsecASM438219v1_0	ALN_BLOCK	exon	2725687	2726485	.	-	.	transcript_id "jg685.t1"; gene_id "jg685";
dsecASM438219v1_0	ALN_BLOCK	exon	2731292	2742070	.	-	.	transcript_id "jg686.t1"; gene_id "jg686";
dsecASM438219v1_0	ALN_BLOCK	exon	2757102	2759505	.	+	.	transcript_id "jg687.t1"; gene_id "jg687";
dsecASM438219v1_0	ALN_BLOCK	exon	2760323	2762050	.	+	.	transcript_id "jg688.t1"; gene_id "jg688";
dsecASM438219v1_0	ALN_BLOCK	exon	2762200	2763481	.	-	.	transcript_id "jg689.t1"; gene_id "jg689";
dsecASM438219v1_0	ALN_BLOCK	exon	2764133	2769100	.	-	.	transcript_id "jg690.t1"; gene_id "jg690";
dsecASM438219v1_0	AUGUSTUS	stop_codon	2771363	2771365	.	-	0	transcript_id "jg691.t1"; gene_id "jg691";
dsecASM438219v1_0	AUGUSTUS	CDS	2771363	2773267	1	-	0	transcript_id "jg691.t1"; gene_id "jg691";
dsecASM438219v1_0	AUGUSTUS	exon	2771363	2773267	.	-	.	transcript_id "jg691.t1"; gene_id "jg691";
dsecASM438219v1_0	AUGUSTUS	start_codon	2773265	2773267	.	-	0	transcript_id "jg691.t1"; gene_id "jg691";
dsecASM438219v1_0	AUGUSTUS	stop_codon	2778369	2778371	.	-	0	transcript_id "jg693.t1"; gene_id "jg693";
dsecASM438219v1_0	AUGUSTUS	CDS	2778369	2778626	0.73	-	0	transcript_id "jg693.t1"; gene_id "jg693";
dsecASM438219v1_0	AUGUSTUS	exon	2778369	2778626	.	-	.	transcript_id "jg693.t1"; gene_id "jg693";
dsecASM438219v1_0	AUGUSTUS	start_codon	2778624	2778626	.	-	0	transcript_id "jg693.t1"; gene_id "jg693";
dsecASM438219v1_0	ALN_BLOCK	exon	2782404	2785157	.	-	.	transcript_id "jg692.t1"; gene_id "jg692";
dsecASM438219v1_0	ALN_BLOCK	exon	2785813	2786849	.	+	.	transcript_id "jg694.t1"; gene_id "jg694";
dsecASM438219v1_0	ALN_BLOCK	exon	2788380	2789819	.	+	.	transcript_id "jg695.t1"; gene_id "jg695";
dsecASM438219v1_0	ALN_BLOCK	exon	2790017	2791894	.	-	.	transcript_id "jg696.t1"; gene_id "jg696";
dsecASM438219v1_0	ALN_BLOCK	exon	2791999	2793082	.	-	.	transcript_id "jg697.t1"; gene_id "jg697";
dsecASM438219v1_0	AUGUSTUS	stop_codon	2793541	2793543	.	-	0	transcript_id "jg698.t1"; gene_id "jg698";
dsecASM438219v1_0	AUGUSTUS	CDS	2793541	2794392	1	-	0	transcript_id "jg698.t1"; gene_id "jg698";
dsecASM438219v1_0	AUGUSTUS	exon	2793541	2794392	.	-	.	transcript_id "jg698.t1"; gene_id "jg698";
dsecASM438219v1_0	AUGUSTUS	intron	2794393	2794458	.	-	.	transcript_id "jg698.t1"; gene_id "jg698";
dsecASM438219v1_0	AUGUSTUS	CDS	2794459	2794647	1	-	0	transcript_id "jg698.t1"; gene_id "jg698";
dsecASM438219v1_0	AUGUSTUS	exon	2794459	2794647	.	-	.	transcript_id "jg698.t1"; gene_id "jg698";
dsecASM438219v1_0	AUGUSTUS	start_codon	2794645	2794647	.	-	0	transcript_id "jg698.t1"; gene_id "jg698";
dsecASM438219v1_0	ALN_BLOCK	exon	2795045	2796137	.	+	.	transcript_id "jg699.t1"; gene_id "jg699";
dsecASM438219v1_0	ALN_BLOCK	exon	2797131	2800677	.	-	.	transcript_id "jg700.t1"; gene_id "jg700";
dsecASM438219v1_0	ALN_BLOCK	exon	2803702	2804088	.	+	.	transcript_id "jg701.t1"; gene_id "jg701";
dsecASM438219v1_0	ALN_BLOCK	exon	2812531	2815218	.	+	.	transcript_id "jg702.t1"; gene_id "jg702";
dsecASM438219v1_0	ALN_BLOCK	exon	2816723	2821170	.	-	.	transcript_id "jg703.t1"; gene_id "jg703";
dsecASM438219v1_0	ALN_BLOCK	exon	2822815	2823789	.	+	.	transcript_id "jg704.t1"; gene_id "jg704";
dsecASM438219v1_0	ALN_BLOCK	exon	2824614	2825545	.	-	.	transcript_id "jg705.t1"; gene_id "jg705";
dsecASM438219v1_0	ALN_BLOCK	exon	2825997	2826362	.	+	.	transcript_id "jg706.t1"; gene_id "jg706";
dsecASM438219v1_0	ALN_BLOCK	exon	2826699	2827932	.	+	.	transcript_id "jg707.t1"; gene_id "jg707";
dsecASM438219v1_0	ALN_BLOCK	exon	2828649	2830360	.	-	.	transcript_id "jg708.t1"; gene_id "jg708";
dsecASM438219v1_0	ALN_BLOCK	exon	2891953	2896906	.	+	.	transcript_id "jg709.t1"; gene_id "jg709";
dsecASM438219v1_0	AUGUSTUS	start_codon	2899492	2899494	.	+	0	transcript_id "jg711.t1"; gene_id "jg711";
dsecASM438219v1_0	AUGUSTUS	CDS	2899492	2899977	0.89	+	0	transcript_id "jg711.t1"; gene_id "jg711";
dsecASM438219v1_0	AUGUSTUS	exon	2899492	2899977	.	+	.	transcript_id "jg711.t1"; gene_id "jg711";
dsecASM438219v1_0	AUGUSTUS	intron	2899978	2900043	.	+	.	transcript_id "jg711.t1"; gene_id "jg711";
dsecASM438219v1_0	AUGUSTUS	CDS	2900044	2900171	0.68	+	0	transcript_id "jg711.t1"; gene_id "jg711";
dsecASM438219v1_0	AUGUSTUS	exon	2900044	2900171	.	+	.	transcript_id "jg711.t1"; gene_id "jg711";
dsecASM438219v1_0	AUGUSTUS	intron	2900172	2904112	.	+	.	transcript_id "jg711.t1"; gene_id "jg711";
dsecASM438219v1_0	AUGUSTUS	CDS	2904113	2904121	0.99	+	1	transcript_id "jg711.t1"; gene_id "jg711";
dsecASM438219v1_0	AUGUSTUS	exon	2904113	2904121	.	+	.	transcript_id "jg711.t1"; gene_id "jg711";
dsecASM438219v1_0	AUGUSTUS	intron	2904122	2905247	.	+	.	transcript_id "jg711.t1"; gene_id "jg711";
dsecASM438219v1_0	AUGUSTUS	CDS	2905248	2905319	0.84	+	1	transcript_id "jg711.t1"; gene_id "jg711";
dsecASM438219v1_0	AUGUSTUS	exon	2905248	2905319	.	+	.	transcript_id "jg711.t1"; gene_id "jg711";
dsecASM438219v1_0	AUGUSTUS	intron	2905320	2905377	.	+	.	transcript_id "jg711.t1"; gene_id "jg711";
dsecASM438219v1_0	AUGUSTUS	CDS	2905378	2905393	0.84	+	1	transcript_id "jg711.t1"; gene_id "jg711";
dsecASM438219v1_0	AUGUSTUS	exon	2905378	2905393	.	+	.	transcript_id "jg711.t1"; gene_id "jg711";
dsecASM438219v1_0	AUGUSTUS	intron	2905394	2905452	.	+	.	transcript_id "jg711.t1"; gene_id "jg711";
dsecASM438219v1_0	AUGUSTUS	CDS	2905453	2905521	0.84	+	0	transcript_id "jg711.t1"; gene_id "jg711";
dsecASM438219v1_0	AUGUSTUS	exon	2905453	2905521	.	+	.	transcript_id "jg711.t1"; gene_id "jg711";
dsecASM438219v1_0	AUGUSTUS	stop_codon	2905519	2905521	.	+	0	transcript_id "jg711.t1"; gene_id "jg711";
dsecASM438219v1_0	ALN_BLOCK	exon	2905780	2907917	.	+	.	transcript_id "jg710.t1"; gene_id "jg710";
dsecASM438219v1_0	AUGUSTUS	start_codon	2908188	2908190	.	+	0	transcript_id "jg712.t1"; gene_id "jg712";
dsecASM438219v1_0	AUGUSTUS	CDS	2908188	2908643	1	+	0	transcript_id "jg712.t1"; gene_id "jg712";
dsecASM438219v1_0	AUGUSTUS	exon	2908188	2908643	.	+	.	transcript_id "jg712.t1"; gene_id "jg712";
dsecASM438219v1_0	AUGUSTUS	stop_codon	2908641	2908643	.	+	0	transcript_id "jg712.t1"; gene_id "jg712";
dsecASM438219v1_0	ALN_BLOCK	exon	2913110	2914075	.	-	.	transcript_id "jg713.t1"; gene_id "jg713";
dsecASM438219v1_0	ALN_BLOCK	exon	2914456	2916733	.	-	.	transcript_id "jg714.t1"; gene_id "jg714";
dsecASM438219v1_0	AUGUSTUS	start_codon	2917504	2917506	.	+	0	transcript_id "jg715.t1"; gene_id "jg715";
dsecASM438219v1_0	AUGUSTUS	CDS	2917504	2917552	1	+	0	transcript_id "jg715.t1"; gene_id "jg715";
dsecASM438219v1_0	AUGUSTUS	exon	2917504	2917552	.	+	.	transcript_id "jg715.t1"; gene_id "jg715";
dsecASM438219v1_0	AUGUSTUS	intron	2917553	2917610	.	+	.	transcript_id "jg715.t1"; gene_id "jg715";
dsecASM438219v1_0	AUGUSTUS	CDS	2917611	2917813	1	+	2	transcript_id "jg715.t1"; gene_id "jg715";
dsecASM438219v1_0	AUGUSTUS	exon	2917611	2917813	.	+	.	transcript_id "jg715.t1"; gene_id "jg715";
dsecASM438219v1_0	AUGUSTUS	intron	2917814	2917873	.	+	.	transcript_id "jg715.t1"; gene_id "jg715";
dsecASM438219v1_0	AUGUSTUS	CDS	2917874	2919049	1	+	0	transcript_id "jg715.t1"; gene_id "jg715";
dsecASM438219v1_0	AUGUSTUS	exon	2917874	2919049	.	+	.	transcript_id "jg715.t1"; gene_id "jg715";
dsecASM438219v1_0	AUGUSTUS	stop_codon	2919047	2919049	.	+	0	transcript_id "jg715.t1"; gene_id "jg715";
dsecASM438219v1_0	ALN_BLOCK	exon	2919605	2921221	.	-	.	transcript_id "jg716.t1"; gene_id "jg716";
dsecASM438219v1_0	ALN_BLOCK	exon	2921668	2922785	.	+	.	transcript_id "jg717.t1"; gene_id "jg717";
dsecASM438219v1_0	ALN_BLOCK	exon	2922970	2923629	.	-	.	transcript_id "jg718.t1"; gene_id "jg718";
dsecASM438219v1_0	ALN_BLOCK	exon	2924587	2931856	.	-	.	transcript_id "jg719.t1"; gene_id "jg719";
dsecASM438219v1_0	ALN_BLOCK	exon	2932661	2933924	.	+	.	transcript_id "jg720.t1"; gene_id "jg720";
dsecASM438219v1_0	ALN_BLOCK	exon	2934481	2937119	.	-	.	transcript_id "jg721.t1"; gene_id "jg721";
dsecASM438219v1_0	ALN_BLOCK	exon	2938114	2942591	.	+	.	transcript_id "jg722.t1"; gene_id "jg722";
dsecASM438219v1_0	AUGUSTUS	start_codon	2943351	2943353	.	+	0	transcript_id "jg723.t1"; gene_id "jg723";
dsecASM438219v1_0	AUGUSTUS	CDS	2943351	2943845	1	+	0	transcript_id "jg723.t1"; gene_id "jg723";
dsecASM438219v1_0	AUGUSTUS	exon	2943351	2943845	.	+	.	transcript_id "jg723.t1"; gene_id "jg723";
dsecASM438219v1_0	AUGUSTUS	stop_codon	2943843	2943845	.	+	0	transcript_id "jg723.t1"; gene_id "jg723";
dsecASM438219v1_0	AUGUSTUS	start_codon	2943870	2943872	.	+	0	transcript_id "jg724.t1"; gene_id "jg724";
dsecASM438219v1_0	AUGUSTUS	CDS	2943870	2944144	0.98	+	0	transcript_id "jg724.t1"; gene_id "jg724";
dsecASM438219v1_0	AUGUSTUS	exon	2943870	2944144	.	+	.	transcript_id "jg724.t1"; gene_id "jg724";
dsecASM438219v1_0	AUGUSTUS	intron	2944145	2944199	.	+	.	transcript_id "jg724.t1"; gene_id "jg724";
dsecASM438219v1_0	AUGUSTUS	CDS	2944200	2944623	1	+	1	transcript_id "jg724.t1"; gene_id "jg724";
dsecASM438219v1_0	AUGUSTUS	exon	2944200	2944623	.	+	.	transcript_id "jg724.t1"; gene_id "jg724";
dsecASM438219v1_0	AUGUSTUS	stop_codon	2944621	2944623	.	+	0	transcript_id "jg724.t1"; gene_id "jg724";
dsecASM438219v1_0	ALN_BLOCK	exon	2959036	2960980	.	+	.	transcript_id "jg725.t1"; gene_id "jg725";
dsecASM438219v1_0	ALN_BLOCK	exon	2962332	2963520	.	-	.	transcript_id "jg726.t1"; gene_id "jg726";
dsecASM438219v1_0	ALN_BLOCK	exon	2964622	2966838	.	+	.	transcript_id "jg727.t1"; gene_id "jg727";
dsecASM438219v1_0	ALN_BLOCK	exon	2967375	2968538	.	-	.	transcript_id "jg728.t1"; gene_id "jg728";
dsecASM438219v1_0	ALN_BLOCK	exon	2968978	2971699	.	+	.	transcript_id "jg729.t1"; gene_id "jg729";
dsecASM438219v1_0	ALN_BLOCK	exon	2972212	2974692	.	-	.	transcript_id "jg730.t1"; gene_id "jg730";
dsecASM438219v1_0	AUGUSTUS	start_codon	2975027	2975029	.	+	0	transcript_id "jg731.t1"; gene_id "jg731";
dsecASM438219v1_0	AUGUSTUS	CDS	2975027	2975551	0.99	+	0	transcript_id "jg731.t1"; gene_id "jg731";
dsecASM438219v1_0	AUGUSTUS	exon	2975027	2975551	.	+	.	transcript_id "jg731.t1"; gene_id "jg731";
dsecASM438219v1_0	AUGUSTUS	stop_codon	2975549	2975551	.	+	0	transcript_id "jg731.t1"; gene_id "jg731";
dsecASM438219v1_0	ALN_BLOCK	exon	2976867	2977814	.	+	.	transcript_id "jg732.t1"; gene_id "jg732";
dsecASM438219v1_0	ALN_BLOCK	exon	2978013	2980987	.	-	.	transcript_id "jg733.t1"; gene_id "jg733";
dsecASM438219v1_0	ALN_BLOCK	exon	2981389	2982894	.	-	.	transcript_id "jg734.t1"; gene_id "jg734";
dsecASM438219v1_0	ALN_BLOCK	exon	2983339	2984433	.	+	.	transcript_id "jg735.t1"; gene_id "jg735";
dsecASM438219v1_0	ALN_BLOCK	exon	2984879	2985179	.	-	.	transcript_id "jg736.t1"; gene_id "jg736";
dsecASM438219v1_0	ALN_BLOCK	exon	2985964	2987311	.	+	.	transcript_id "jg737.t1"; gene_id "jg737";
dsecASM438219v1_0	ALN_BLOCK	exon	2988902	2989367	.	+	.	transcript_id "jg738.t1"; gene_id "jg738";
dsecASM438219v1_0	ALN_BLOCK	exon	2991514	2991829	.	+	.	transcript_id "jg739.t1"; gene_id "jg739";
dsecASM438219v1_0	ALN_BLOCK	exon	2992005	2992031	.	+	.	transcript_id "jg739.t1"; gene_id "jg739";
dsecASM438219v1_0	ALN_BLOCK	exon	2992318	2998868	.	+	.	transcript_id "jg739.t1"; gene_id "jg739";
dsecASM438219v1_0	ALN_BLOCK	exon	2999053	2999061	.	+	.	transcript_id "jg739.t1"; gene_id "jg739";
dsecASM438219v1_0	ALN_BLOCK	exon	3007674	3013212	.	+	.	transcript_id "jg740.t1"; gene_id "jg740";
dsecASM438219v1_0	ALN_BLOCK	exon	3015400	3017991	.	-	.	transcript_id "jg741.t1"; gene_id "jg741";
dsecASM438219v1_0	AUGUSTUS	stop_codon	3030074	3030076	.	-	0	transcript_id "jg743.t1"; gene_id "jg743";
dsecASM438219v1_0	AUGUSTUS	CDS	3030074	3030667	0.82	-	0	transcript_id "jg743.t1"; gene_id "jg743";
dsecASM438219v1_0	AUGUSTUS	exon	3030074	3030667	.	-	.	transcript_id "jg743.t1"; gene_id "jg743";
dsecASM438219v1_0	AUGUSTUS	start_codon	3030665	3030667	.	-	0	transcript_id "jg743.t1"; gene_id "jg743";
dsecASM438219v1_0	ALN_BLOCK	exon	3034366	3037268	.	-	.	transcript_id "jg742.t1"; gene_id "jg742";
dsecASM438219v1_0	ALN_BLOCK	exon	3037648	3040232	.	-	.	transcript_id "jg742.t1"; gene_id "jg742";
dsecASM438219v1_0	ALN_BLOCK	exon	3050227	3051234	.	+	.	transcript_id "jg744.t1"; gene_id "jg744";
dsecASM438219v1_0	ALN_BLOCK	exon	3064387	3068221	.	-	.	transcript_id "jg745.t1"; gene_id "jg745";
dsecASM438219v1_0	ALN_BLOCK	exon	3069086	3069688	.	+	.	transcript_id "jg746.t1"; gene_id "jg746";
dsecASM438219v1_0	ALN_BLOCK	exon	3085232	3085716	.	-	.	transcript_id "jg747.t1"; gene_id "jg747";
dsecASM438219v1_0	AUGUSTUS	start_codon	3086087	3086089	.	+	0	transcript_id "jg748.t1"; gene_id "jg748";
dsecASM438219v1_0	AUGUSTUS	CDS	3086087	3086119	0.6	+	0	transcript_id "jg748.t1"; gene_id "jg748";
dsecASM438219v1_0	AUGUSTUS	exon	3086087	3086119	.	+	.	transcript_id "jg748.t1"; gene_id "jg748";
dsecASM438219v1_0	AUGUSTUS	intron	3086120	3086220	.	+	.	transcript_id "jg748.t1"; gene_id "jg748";
dsecASM438219v1_0	AUGUSTUS	CDS	3086221	3086374	0.58	+	0	transcript_id "jg748.t1"; gene_id "jg748";
dsecASM438219v1_0	AUGUSTUS	exon	3086221	3086374	.	+	.	transcript_id "jg748.t1"; gene_id "jg748";
dsecASM438219v1_0	AUGUSTUS	intron	3086375	3086692	.	+	.	transcript_id "jg748.t1"; gene_id "jg748";
dsecASM438219v1_0	AUGUSTUS	CDS	3086693	3086955	0.96	+	2	transcript_id "jg748.t1"; gene_id "jg748";
dsecASM438219v1_0	AUGUSTUS	exon	3086693	3086955	.	+	.	transcript_id "jg748.t1"; gene_id "jg748";
dsecASM438219v1_0	AUGUSTUS	stop_codon	3086953	3086955	.	+	0	transcript_id "jg748.t1"; gene_id "jg748";
dsecASM438219v1_0	ALN_BLOCK	exon	3088326	3089984	.	-	.	transcript_id "jg749.t1"; gene_id "jg749";
dsecASM438219v1_0	ALN_BLOCK	exon	3101815	3101840	.	+	.	transcript_id "jg750.t1"; gene_id "jg750";
dsecASM438219v1_0	ALN_BLOCK	exon	3102348	3102955	.	+	.	transcript_id "jg750.t1"; gene_id "jg750";
dsecASM438219v1_0	ALN_BLOCK	exon	3103854	3108099	.	+	.	transcript_id "jg751.t1"; gene_id "jg751";
dsecASM438219v1_0	ALN_BLOCK	exon	3110046	3110310	.	-	.	transcript_id "jg753.t1"; gene_id "jg753";
dsecASM438219v1_0	AUGUSTUS	stop_codon	3110760	3110762	.	-	0	transcript_id "jg752.t1"; gene_id "jg752";
dsecASM438219v1_0	AUGUSTUS	CDS	3110760	3111965	1	-	0	transcript_id "jg752.t1"; gene_id "jg752";
dsecASM438219v1_0	AUGUSTUS	exon	3110760	3111965	.	-	.	transcript_id "jg752.t1"; gene_id "jg752";
dsecASM438219v1_0	AUGUSTUS	start_codon	3111963	3111965	.	-	0	transcript_id "jg752.t1"; gene_id "jg752";
dsecASM438219v1_0	AUGUSTUS	stop_codon	3112699	3112701	.	-	0	transcript_id "jg754.t1"; gene_id "jg754";
dsecASM438219v1_0	AUGUSTUS	CDS	3112699	3112808	1	-	2	transcript_id "jg754.t1"; gene_id "jg754";
dsecASM438219v1_0	AUGUSTUS	exon	3112699	3112808	.	-	.	transcript_id "jg754.t1"; gene_id "jg754";
dsecASM438219v1_0	AUGUSTUS	intron	3112809	3112875	.	-	.	transcript_id "jg754.t1"; gene_id "jg754";
dsecASM438219v1_0	AUGUSTUS	CDS	3112876	3113221	1	-	0	transcript_id "jg754.t1"; gene_id "jg754";
dsecASM438219v1_0	AUGUSTUS	exon	3112876	3113221	.	-	.	transcript_id "jg754.t1"; gene_id "jg754";
dsecASM438219v1_0	AUGUSTUS	start_codon	3113219	3113221	.	-	0	transcript_id "jg754.t1"; gene_id "jg754";
dsecASM438219v1_0	ALN_BLOCK	exon	3113388	3113821	.	+	.	transcript_id "jg755.t1"; gene_id "jg755";
dsecASM438219v1_0	ALN_BLOCK	exon	3114759	3120814	.	-	.	transcript_id "jg756.t1"; gene_id "jg756";
dsecASM438219v1_0	ALN_BLOCK	exon	3121959	3132850	.	-	.	transcript_id "jg756.t1"; gene_id "jg756";
dsecASM438219v1_0	ALN_BLOCK	exon	3200290	3200858	.	+	.	transcript_id "jg757.t1"; gene_id "jg757";
dsecASM438219v1_0	ALN_BLOCK	exon	3206561	3209976	.	-	.	transcript_id "jg758.t1"; gene_id "jg758";
dsecASM438219v1_0	ALN_BLOCK	exon	3221847	3223686	.	-	.	transcript_id "jg759.t1"; gene_id "jg759";
dsecASM438219v1_0	ALN_BLOCK	exon	3225948	3227490	.	-	.	transcript_id "jg760.t1"; gene_id "jg760";
dsecASM438219v1_0	ALN_BLOCK	exon	3240168	3242464	.	+	.	transcript_id "jg761.t1"; gene_id "jg761";
dsecASM438219v1_0	ALN_BLOCK	exon	3244305	3247953	.	+	.	transcript_id "jg762.t1"; gene_id "jg762";
dsecASM438219v1_0	ALN_BLOCK	exon	3248420	3248598	.	-	.	transcript_id "jg763.t1"; gene_id "jg763";
dsecASM438219v1_0	ALN_BLOCK	exon	3248765	3250386	.	-	.	transcript_id "jg763.t1"; gene_id "jg763";
dsecASM438219v1_0	ALN_BLOCK	exon	3251461	3253909	.	+	.	transcript_id "jg764.t1"; gene_id "jg764";
dsecASM438219v1_0	ALN_BLOCK	exon	3255822	3257456	.	+	.	transcript_id "jg765.t1"; gene_id "jg765";
dsecASM438219v1_0	ALN_BLOCK	exon	3258880	3260642	.	+	.	transcript_id "jg766.t1"; gene_id "jg766";
dsecASM438219v1_0	ALN_BLOCK	exon	3262086	3263804	.	+	.	transcript_id "jg767.t1"; gene_id "jg767";
dsecASM438219v1_0	ALN_BLOCK	exon	3264034	3265857	.	+	.	transcript_id "jg768.t1"; gene_id "jg768";
dsecASM438219v1_0	ALN_BLOCK	exon	3267254	3270070	.	-	.	transcript_id "jg769.t1"; gene_id "jg769";
dsecASM438219v1_0	ALN_BLOCK	exon	3274546	3287985	.	-	.	transcript_id "jg769.t1"; gene_id "jg769";
dsecASM438219v1_0	AUGUSTUS	stop_codon	3288558	3288560	.	-	0	transcript_id "jg770.t1"; gene_id "jg770";
dsecASM438219v1_0	AUGUSTUS	CDS	3288558	3288575	0.94	-	0	transcript_id "jg770.t1"; gene_id "jg770";
dsecASM438219v1_0	AUGUSTUS	exon	3288558	3288575	.	-	.	transcript_id "jg770.t1"; gene_id "jg770";
dsecASM438219v1_0	AUGUSTUS	intron	3288576	3288633	.	-	.	transcript_id "jg770.t1"; gene_id "jg770";
dsecASM438219v1_0	AUGUSTUS	CDS	3288634	3288852	1	-	0	transcript_id "jg770.t1"; gene_id "jg770";
dsecASM438219v1_0	AUGUSTUS	exon	3288634	3288852	.	-	.	transcript_id "jg770.t1"; gene_id "jg770";
dsecASM438219v1_0	AUGUSTUS	start_codon	3288850	3288852	.	-	0	transcript_id "jg770.t1"; gene_id "jg770";
dsecASM438219v1_0	ALN_BLOCK	exon	3293101	3293781	.	+	.	transcript_id "jg771.t1"; gene_id "jg771";
dsecASM438219v1_0	ALN_BLOCK	exon	3295202	3299598	.	-	.	transcript_id "jg772.t1"; gene_id "jg772";
dsecASM438219v1_0	ALN_BLOCK	exon	3309136	3310313	.	-	.	transcript_id "jg773.t1"; gene_id "jg773";
dsecASM438219v1_0	ALN_BLOCK	exon	3311469	3311977	.	-	.	transcript_id "jg774.t1"; gene_id "jg774";
dsecASM438219v1_0	ALN_BLOCK	exon	3312434	3313814	.	+	.	transcript_id "jg775.t1"; gene_id "jg775";
dsecASM438219v1_0	ALN_BLOCK	exon	3333120	3333380	.	+	.	transcript_id "jg776.t1"; gene_id "jg776";
dsecASM438219v1_0	ALN_BLOCK	exon	3340609	3342990	.	-	.	transcript_id "jg777.t1"; gene_id "jg777";
dsecASM438219v1_0	ALN_BLOCK	exon	3345657	3346073	.	+	.	transcript_id "jg778.t1"; gene_id "jg778";
dsecASM438219v1_0	ALN_BLOCK	exon	3382017	3382548	.	+	.	transcript_id "jg780.t1"; gene_id "jg780";
dsecASM438219v1_0	ALN_BLOCK	exon	3384992	3386581	.	+	.	transcript_id "jg781.t1"; gene_id "jg781";
dsecASM438219v1_0	ALN_BLOCK	exon	3387786	3388753	.	+	.	transcript_id "jg782.t1"; gene_id "jg782";
dsecASM438219v1_0	ALN_BLOCK	exon	3389088	3392200	.	-	.	transcript_id "jg783.t1"; gene_id "jg783";
dsecASM438219v1_0	ALN_BLOCK	exon	3393303	3395456	.	+	.	transcript_id "jg784.t1"; gene_id "jg784";
dsecASM438219v1_0	ALN_BLOCK	exon	3395579	3396370	.	-	.	transcript_id "jg785.t1"; gene_id "jg785";
dsecASM438219v1_0	ALN_BLOCK	exon	3399873	3400821	.	-	.	transcript_id "jg786.t1"; gene_id "jg786";
dsecASM438219v1_0	ALN_BLOCK	exon	3401559	3402461	.	+	.	transcript_id "jg787.t1"; gene_id "jg787";
dsecASM438219v1_0	ALN_BLOCK	exon	3403655	3404712	.	-	.	transcript_id "jg788.t1"; gene_id "jg788";
dsecASM438219v1_0	ALN_BLOCK	exon	3405373	3406162	.	+	.	transcript_id "jg789.t1"; gene_id "jg789";
dsecASM438219v1_0	ALN_BLOCK	exon	3407875	3410039	.	+	.	transcript_id "jg790.t1"; gene_id "jg790";
dsecASM438219v1_0	ALN_BLOCK	exon	3413658	3414417	.	+	.	transcript_id "jg791.t1"; gene_id "jg791";
dsecASM438219v1_0	ALN_BLOCK	exon	3415995	3416957	.	-	.	transcript_id "jg792.t1"; gene_id "jg792";
dsecASM438219v1_0	AUGUSTUS	start_codon	3433441	3433443	.	+	0	transcript_id "jg793.t1"; gene_id "jg793";
dsecASM438219v1_0	AUGUSTUS	CDS	3433441	3433686	0.75	+	0	transcript_id "jg793.t1"; gene_id "jg793";
dsecASM438219v1_0	AUGUSTUS	exon	3433441	3433686	.	+	.	transcript_id "jg793.t1"; gene_id "jg793";
dsecASM438219v1_0	AUGUSTUS	stop_codon	3433684	3433686	.	+	0	transcript_id "jg793.t1"; gene_id "jg793";
dsecASM438219v1_0	ALN_BLOCK	exon	3442664	3444504	.	-	.	transcript_id "jg794.t1"; gene_id "jg794";
dsecASM438219v1_0	ALN_BLOCK	exon	3451597	3452497	.	-	.	transcript_id "jg795.t1"; gene_id "jg795";
dsecASM438219v1_0	ALN_BLOCK	exon	3453009	3454611	.	-	.	transcript_id "jg796.t1"; gene_id "jg796";
dsecASM438219v1_0	ALN_BLOCK	exon	3458512	3459406	.	+	.	transcript_id "jg797.t1"; gene_id "jg797";
dsecASM438219v1_0	ALN_BLOCK	exon	3460317	3461898	.	-	.	transcript_id "jg798.t1"; gene_id "jg798";
dsecASM438219v1_0	ALN_BLOCK	exon	3463532	3464387	.	+	.	transcript_id "jg799.t1"; gene_id "jg799";
dsecASM438219v1_0	AUGUSTUS	stop_codon	3465169	3465171	.	-	0	transcript_id "jg800.t1"; gene_id "jg800";
dsecASM438219v1_0	AUGUSTUS	CDS	3465169	3465502	0.99	-	1	transcript_id "jg800.t1"; gene_id "jg800";
dsecASM438219v1_0	AUGUSTUS	exon	3465169	3465502	.	-	.	transcript_id "jg800.t1"; gene_id "jg800";
dsecASM438219v1_0	AUGUSTUS	intron	3465503	3465576	.	-	.	transcript_id "jg800.t1"; gene_id "jg800";
dsecASM438219v1_0	AUGUSTUS	CDS	3465577	3466105	1	-	2	transcript_id "jg800.t1"; gene_id "jg800";
dsecASM438219v1_0	AUGUSTUS	exon	3465577	3466105	.	-	.	transcript_id "jg800.t1"; gene_id "jg800";
dsecASM438219v1_0	AUGUSTUS	intron	3466106	3466195	.	-	.	transcript_id "jg800.t1"; gene_id "jg800";
dsecASM438219v1_0	AUGUSTUS	CDS	3466196	3466403	0.93	-	0	transcript_id "jg800.t1"; gene_id "jg800";
dsecASM438219v1_0	AUGUSTUS	exon	3466196	3466403	.	-	.	transcript_id "jg800.t1"; gene_id "jg800";
dsecASM438219v1_0	AUGUSTUS	start_codon	3466401	3466403	.	-	0	transcript_id "jg800.t1"; gene_id "jg800";
dsecASM438219v1_0	ALN_BLOCK	exon	3467592	3469583	.	+	.	transcript_id "jg801.t1"; gene_id "jg801";
dsecASM438219v1_0	ALN_BLOCK	exon	3470841	3471553	.	-	.	transcript_id "jg802.t1"; gene_id "jg802";
dsecASM438219v1_0	ALN_BLOCK	exon	3473553	3473958	.	+	.	transcript_id "jg803.t1"; gene_id "jg803";
dsecASM438219v1_0	ALN_BLOCK	exon	3487819	3489010	.	+	.	transcript_id "jg804.t1"; gene_id "jg804";
dsecASM438219v1_0	ALN_BLOCK	exon	3519386	3521261	.	-	.	transcript_id "jg805.t1"; gene_id "jg805";
dsecASM438219v1_0	ALN_BLOCK	exon	3545827	3547168	.	-	.	transcript_id "jg806.t1"; gene_id "jg806";
dsecASM438219v1_0	AUGUSTUS	stop_codon	3547473	3547475	.	-	0	transcript_id "jg807.t1"; gene_id "jg807";
dsecASM438219v1_0	AUGUSTUS	CDS	3547473	3548108	0.93	-	0	transcript_id "jg807.t1"; gene_id "jg807";
dsecASM438219v1_0	AUGUSTUS	exon	3547473	3548108	.	-	.	transcript_id "jg807.t1"; gene_id "jg807";
dsecASM438219v1_0	AUGUSTUS	start_codon	3548106	3548108	.	-	0	transcript_id "jg807.t1"; gene_id "jg807";
dsecASM438219v1_0	ALN_BLOCK	exon	3561415	3562196	.	+	.	transcript_id "jg808.t1"; gene_id "jg808";
dsecASM438219v1_0	ALN_BLOCK	exon	3562270	3562627	.	-	.	transcript_id "jg809.t1"; gene_id "jg809";
dsecASM438219v1_0	AUGUSTUS	stop_codon	3563898	3563900	.	-	0	transcript_id "jg810.t1"; gene_id "jg810";
dsecASM438219v1_0	AUGUSTUS	CDS	3563898	3564063	1	-	1	transcript_id "jg810.t1"; gene_id "jg810";
dsecASM438219v1_0	AUGUSTUS	exon	3563898	3564063	.	-	.	transcript_id "jg810.t1"; gene_id "jg810";
dsecASM438219v1_0	AUGUSTUS	intron	3564064	3564125	.	-	.	transcript_id "jg810.t1"; gene_id "jg810";
dsecASM438219v1_0	AUGUSTUS	CDS	3564126	3564315	1	-	2	transcript_id "jg810.t1"; gene_id "jg810";
dsecASM438219v1_0	AUGUSTUS	exon	3564126	3564315	.	-	.	transcript_id "jg810.t1"; gene_id "jg810";
dsecASM438219v1_0	AUGUSTUS	intron	3564316	3564381	.	-	.	transcript_id "jg810.t1"; gene_id "jg810";
dsecASM438219v1_0	AUGUSTUS	CDS	3564382	3565001	1	-	1	transcript_id "jg810.t1"; gene_id "jg810";
dsecASM438219v1_0	AUGUSTUS	exon	3564382	3565001	.	-	.	transcript_id "jg810.t1"; gene_id "jg810";
dsecASM438219v1_0	AUGUSTUS	intron	3565002	3565342	.	-	.	transcript_id "jg810.t1"; gene_id "jg810";
dsecASM438219v1_0	AUGUSTUS	CDS	3565343	3565492	1	-	1	transcript_id "jg810.t1"; gene_id "jg810";
dsecASM438219v1_0	AUGUSTUS	exon	3565343	3565492	.	-	.	transcript_id "jg810.t1"; gene_id "jg810";
dsecASM438219v1_0	AUGUSTUS	intron	3565493	3565558	.	-	.	transcript_id "jg810.t1"; gene_id "jg810";
dsecASM438219v1_0	AUGUSTUS	CDS	3565559	3565795	1	-	1	transcript_id "jg810.t1"; gene_id "jg810";
dsecASM438219v1_0	AUGUSTUS	exon	3565559	3565795	.	-	.	transcript_id "jg810.t1"; gene_id "jg810";
dsecASM438219v1_0	AUGUSTUS	intron	3565796	3567126	.	-	.	transcript_id "jg810.t1"; gene_id "jg810";
dsecASM438219v1_0	AUGUSTUS	CDS	3567127	3567346	1	-	2	transcript_id "jg810.t1"; gene_id "jg810";
dsecASM438219v1_0	AUGUSTUS	exon	3567127	3567346	.	-	.	transcript_id "jg810.t1"; gene_id "jg810";
dsecASM438219v1_0	AUGUSTUS	intron	3567347	3575293	.	-	.	transcript_id "jg810.t1"; gene_id "jg810";
dsecASM438219v1_0	AUGUSTUS	CDS	3575294	3575460	1	-	1	transcript_id "jg810.t1"; gene_id "jg810";
dsecASM438219v1_0	AUGUSTUS	exon	3575294	3575460	.	-	.	transcript_id "jg810.t1"; gene_id "jg810";
dsecASM438219v1_0	AUGUSTUS	intron	3575461	3579969	.	-	.	transcript_id "jg810.t1"; gene_id "jg810";
dsecASM438219v1_0	AUGUSTUS	CDS	3579970	3581471	1	-	0	transcript_id "jg810.t1"; gene_id "jg810";
dsecASM438219v1_0	AUGUSTUS	exon	3579970	3581471	.	-	.	transcript_id "jg810.t1"; gene_id "jg810";
dsecASM438219v1_0	AUGUSTUS	start_codon	3581469	3581471	.	-	0	transcript_id "jg810.t1"; gene_id "jg810";
dsecASM438219v1_0	ALN_BLOCK	exon	3613876	3614190	.	+	.	transcript_id "jg811.t1"; gene_id "jg811";
dsecASM438219v1_0	ALN_BLOCK	exon	3615675	3615686	.	+	.	transcript_id "jg811.t1"; gene_id "jg811";
dsecASM438219v1_0	ALN_BLOCK	exon	3623155	3623164	.	+	.	transcript_id "jg811.t1"; gene_id "jg811";
dsecASM438219v1_0	ALN_BLOCK	exon	3623934	3623942	.	+	.	transcript_id "jg811.t1"; gene_id "jg811";
dsecASM438219v1_0	ALN_BLOCK	exon	3624407	3624413	.	+	.	transcript_id "jg811.t1"; gene_id "jg811";
dsecASM438219v1_0	ALN_BLOCK	exon	3627847	3628214	.	-	.	transcript_id "jg812.t1"; gene_id "jg812";
dsecASM438219v1_0	ALN_BLOCK	exon	3628519	3628846	.	-	.	transcript_id "jg813.t1"; gene_id "jg813";
dsecASM438219v1_0	ALN_BLOCK	exon	3631086	3631390	.	-	.	transcript_id "jg814.t1"; gene_id "jg814";
dsecASM438219v1_0	AUGUSTUS	stop_codon	3632232	3632234	.	-	0	transcript_id "jg815.t1"; gene_id "jg815";
dsecASM438219v1_0	AUGUSTUS	CDS	3632232	3632413	1	-	2	transcript_id "jg815.t1"; gene_id "jg815";
dsecASM438219v1_0	AUGUSTUS	exon	3632232	3632413	.	-	.	transcript_id "jg815.t1"; gene_id "jg815";
dsecASM438219v1_0	AUGUSTUS	intron	3632414	3632473	.	-	.	transcript_id "jg815.t1"; gene_id "jg815";
dsecASM438219v1_0	AUGUSTUS	CDS	3632474	3632540	1	-	0	transcript_id "jg815.t1"; gene_id "jg815";
dsecASM438219v1_0	AUGUSTUS	exon	3632474	3632540	.	-	.	transcript_id "jg815.t1"; gene_id "jg815";
dsecASM438219v1_0	AUGUSTUS	start_codon	3632538	3632540	.	-	0	transcript_id "jg815.t1"; gene_id "jg815";
dsecASM438219v1_0	ALN_BLOCK	exon	3633326	3633718	.	-	.	transcript_id "jg816.t1"; gene_id "jg816";
dsecASM438219v1_0	ALN_BLOCK	exon	3634503	3634971	.	-	.	transcript_id "jg817.t1"; gene_id "jg817";
dsecASM438219v1_0	ALN_BLOCK	exon	3639516	3639823	.	+	.	transcript_id "jg818.t1"; gene_id "jg818";
dsecASM438219v1_0	ALN_BLOCK	exon	3640140	3640671	.	-	.	transcript_id "jg819.t1"; gene_id "jg819";
dsecASM438219v1_0	ALN_BLOCK	exon	3642219	3642677	.	-	.	transcript_id "jg820.t1"; gene_id "jg820";
dsecASM438219v1_0	ALN_BLOCK	exon	3642991	3645259	.	-	.	transcript_id "jg821.t1"; gene_id "jg821";
dsecASM438219v1_0	ALN_BLOCK	exon	3650944	3651526	.	+	.	transcript_id "jg822.t1"; gene_id "jg822";
dsecASM438219v1_0	AUGUSTUS	stop_codon	3652500	3652502	.	-	0	transcript_id "jg823.t1"; gene_id "jg823";
dsecASM438219v1_0	AUGUSTUS	CDS	3652500	3653375	1	-	0	transcript_id "jg823.t1"; gene_id "jg823";
dsecASM438219v1_0	AUGUSTUS	exon	3652500	3653375	.	-	.	transcript_id "jg823.t1"; gene_id "jg823";
dsecASM438219v1_0	AUGUSTUS	start_codon	3653373	3653375	.	-	0	transcript_id "jg823.t1"; gene_id "jg823";
dsecASM438219v1_0	ALN_BLOCK	exon	3657016	3662709	.	+	.	transcript_id "jg824.t1"; gene_id "jg824";
dsecASM438219v1_0	AUGUSTUS	start_codon	3681157	3681159	.	+	0	transcript_id "jg825.t1"; gene_id "jg825";
dsecASM438219v1_0	AUGUSTUS	CDS	3681157	3681522	0.57	+	0	transcript_id "jg825.t1"; gene_id "jg825";
dsecASM438219v1_0	AUGUSTUS	exon	3681157	3681522	.	+	.	transcript_id "jg825.t1"; gene_id "jg825";
dsecASM438219v1_0	AUGUSTUS	stop_codon	3681520	3681522	.	+	0	transcript_id "jg825.t1"; gene_id "jg825";
dsecASM438219v1_0	ALN_BLOCK	exon	3681730	3687618	.	+	.	transcript_id "jg826.t1"; gene_id "jg826";
dsecASM438219v1_0	ALN_BLOCK	exon	3697250	3699446	.	+	.	transcript_id "jg827.t1"; gene_id "jg827";
dsecASM438219v1_0	ALN_BLOCK	exon	3725542	3726198	.	+	.	transcript_id "jg828.t1"; gene_id "jg828";
dsecASM438219v1_0	ALN_BLOCK	exon	3727978	3728424	.	+	.	transcript_id "jg829.t1"; gene_id "jg829";
dsecASM438219v1_0	ALN_BLOCK	exon	3732924	3744459	.	+	.	transcript_id "jg830.t1"; gene_id "jg830";
dsecASM438219v1_0	ALN_BLOCK	exon	3748913	3750452	.	+	.	transcript_id "jg831.t1"; gene_id "jg831";
dsecASM438219v1_0	ALN_BLOCK	exon	3754601	3755448	.	-	.	transcript_id "jg832.t1"; gene_id "jg832";
dsecASM438219v1_0	AUGUSTUS	start_codon	3757717	3757719	.	+	0	transcript_id "jg833.t1"; gene_id "jg833";
dsecASM438219v1_0	AUGUSTUS	CDS	3757717	3758018	1	+	0	transcript_id "jg833.t1"; gene_id "jg833";
dsecASM438219v1_0	AUGUSTUS	exon	3757717	3758018	.	+	.	transcript_id "jg833.t1"; gene_id "jg833";
dsecASM438219v1_0	AUGUSTUS	intron	3758019	3759867	.	+	.	transcript_id "jg833.t1"; gene_id "jg833";
dsecASM438219v1_0	AUGUSTUS	CDS	3759868	3759892	0.43	+	1	transcript_id "jg833.t1"; gene_id "jg833";
dsecASM438219v1_0	AUGUSTUS	exon	3759868	3759892	.	+	.	transcript_id "jg833.t1"; gene_id "jg833";
dsecASM438219v1_0	AUGUSTUS	intron	3759893	3759960	.	+	.	transcript_id "jg833.t1"; gene_id "jg833";
dsecASM438219v1_0	AUGUSTUS	CDS	3759961	3760323	0.67	+	0	transcript_id "jg833.t1"; gene_id "jg833";
dsecASM438219v1_0	AUGUSTUS	exon	3759961	3760323	.	+	.	transcript_id "jg833.t1"; gene_id "jg833";
dsecASM438219v1_0	AUGUSTUS	stop_codon	3760321	3760323	.	+	0	transcript_id "jg833.t1"; gene_id "jg833";
dsecASM438219v1_0	ALN_BLOCK	exon	3767743	3768711	.	+	.	transcript_id "jg834.t1"; gene_id "jg834";
dsecASM438219v1_0	ALN_BLOCK	exon	3779729	3780517	.	+	.	transcript_id "jg835.t1"; gene_id "jg835";
dsecASM438219v1_0	ALN_BLOCK	exon	3805044	3808683	.	+	.	transcript_id "jg836.t1"; gene_id "jg836";
dsecASM438219v1_0	ALN_BLOCK	exon	3809449	3812246	.	+	.	transcript_id "jg837.t1"; gene_id "jg837";
dsecASM438219v1_0	ALN_BLOCK	exon	3812988	3813319	.	-	.	transcript_id "jg838.t1"; gene_id "jg838";
dsecASM438219v1_0	ALN_BLOCK	exon	3813733	3813741	.	-	.	transcript_id "jg838.t1"; gene_id "jg838";
dsecASM438219v1_0	ALN_BLOCK	exon	3814277	3814554	.	-	.	transcript_id "jg838.t1"; gene_id "jg838";
dsecASM438219v1_0	ALN_BLOCK	exon	3826001	3835355	.	-	.	transcript_id "jg839.t1"; gene_id "jg839";
dsecASM438219v1_0	AUGUSTUS	stop_codon	3851358	3851360	.	-	0	transcript_id "jg840.t1"; gene_id "jg840";
dsecASM438219v1_0	AUGUSTUS	CDS	3851358	3851404	0.01	-	2	transcript_id "jg840.t1"; gene_id "jg840";
dsecASM438219v1_0	AUGUSTUS	exon	3851358	3851404	.	-	.	transcript_id "jg840.t1"; gene_id "jg840";
dsecASM438219v1_0	AUGUSTUS	intron	3851405	3854233	.	-	.	transcript_id "jg840.t1"; gene_id "jg840";
dsecASM438219v1_0	AUGUSTUS	CDS	3854234	3854581	1	-	2	transcript_id "jg840.t1"; gene_id "jg840";
dsecASM438219v1_0	AUGUSTUS	exon	3854234	3854581	.	-	.	transcript_id "jg840.t1"; gene_id "jg840";
dsecASM438219v1_0	AUGUSTUS	intron	3854582	3858004	.	-	.	transcript_id "jg840.t1"; gene_id "jg840";
dsecASM438219v1_0	AUGUSTUS	CDS	3858005	3858361	0.01	-	2	transcript_id "jg840.t1"; gene_id "jg840";
dsecASM438219v1_0	AUGUSTUS	exon	3858005	3858361	.	-	.	transcript_id "jg840.t1"; gene_id "jg840";
dsecASM438219v1_0	AUGUSTUS	intron	3858362	3872512	.	-	.	transcript_id "jg840.t1"; gene_id "jg840";
dsecASM438219v1_0	AUGUSTUS	CDS	3872513	3872709	1	-	1	transcript_id "jg840.t1"; gene_id "jg840";
dsecASM438219v1_0	AUGUSTUS	exon	3872513	3872709	.	-	.	transcript_id "jg840.t1"; gene_id "jg840";
dsecASM438219v1_0	AUGUSTUS	intron	3872710	3872964	.	-	.	transcript_id "jg840.t1"; gene_id "jg840";
dsecASM438219v1_0	AUGUSTUS	CDS	3872965	3873225	1	-	1	transcript_id "jg840.t1"; gene_id "jg840";
dsecASM438219v1_0	AUGUSTUS	exon	3872965	3873225	.	-	.	transcript_id "jg840.t1"; gene_id "jg840";
dsecASM438219v1_0	AUGUSTUS	intron	3873226	3889532	.	-	.	transcript_id "jg840.t1"; gene_id "jg840";
dsecASM438219v1_0	AUGUSTUS	CDS	3889533	3889734	0.79	-	2	transcript_id "jg840.t1"; gene_id "jg840";
dsecASM438219v1_0	AUGUSTUS	exon	3889533	3889734	.	-	.	transcript_id "jg840.t1"; gene_id "jg840";
dsecASM438219v1_0	AUGUSTUS	intron	3889735	3899477	.	-	.	transcript_id "jg840.t1"; gene_id "jg840";
dsecASM438219v1_0	AUGUSTUS	CDS	3899478	3899514	0.01	-	0	transcript_id "jg840.t1"; gene_id "jg840";
dsecASM438219v1_0	AUGUSTUS	exon	3899478	3899514	.	-	.	transcript_id "jg840.t1"; gene_id "jg840";
dsecASM438219v1_0	AUGUSTUS	start_codon	3899512	3899514	.	-	0	transcript_id "jg840.t1"; gene_id "jg840";
dsecASM438219v1_0	ALN_BLOCK	exon	3947770	3948081	.	+	.	transcript_id "jg842.t1"; gene_id "jg842";
dsecASM438219v1_0	ALN_BLOCK	exon	3948820	3949143	.	+	.	transcript_id "jg843.t1"; gene_id "jg843";
dsecASM438219v1_0	ALN_BLOCK	exon	3952337	3952624	.	+	.	transcript_id "jg844.t1"; gene_id "jg844";
dsecASM438219v1_0	ALN_BLOCK	exon	4040120	4052947	.	+	.	transcript_id "jg845.t1"; gene_id "jg845";
dsecASM438219v1_0	ALN_BLOCK	exon	4059516	4060575	.	+	.	transcript_id "jg846.t1"; gene_id "jg846";
dsecASM438219v1_0	ALN_BLOCK	exon	4060926	4062416	.	+	.	transcript_id "jg847.t1"; gene_id "jg847";
dsecASM438219v1_0	ALN_BLOCK	exon	4105224	4106306	.	-	.	transcript_id "jg848.t1"; gene_id "jg848";
dsecASM438219v1_0	ALN_BLOCK	exon	4123703	4124770	.	-	.	transcript_id "jg849.t1"; gene_id "jg849";
dsecASM438219v1_0	ALN_BLOCK	exon	4125437	4125661	.	+	.	transcript_id "jg850.t1"; gene_id "jg850";
dsecASM438219v1_0	AUGUSTUS	start_codon	4125764	4125766	.	+	0	transcript_id "jg851.t1"; gene_id "jg851";
dsecASM438219v1_0	AUGUSTUS	CDS	4125764	4126531	0.83	+	0	transcript_id "jg851.t1"; gene_id "jg851";
dsecASM438219v1_0	AUGUSTUS	exon	4125764	4126531	.	+	.	transcript_id "jg851.t1"; gene_id "jg851";
dsecASM438219v1_0	AUGUSTUS	stop_codon	4126529	4126531	.	+	0	transcript_id "jg851.t1"; gene_id "jg851";
dsecASM438219v1_0	ALN_BLOCK	exon	4127319	4133951	.	-	.	transcript_id "jg852.t1"; gene_id "jg852";
dsecASM438219v1_0	ALN_BLOCK	exon	4140914	4152104	.	-	.	transcript_id "jg853.t1"; gene_id "jg853";
dsecASM438219v1_0	ALN_BLOCK	exon	4162309	4163592	.	-	.	transcript_id "jg854.t1"; gene_id "jg854";
dsecASM438219v1_0	ALN_BLOCK	exon	4165425	4165811	.	+	.	transcript_id "jg855.t1"; gene_id "jg855";
dsecASM438219v1_0	AUGUSTUS	start_codon	4183983	4183985	.	+	0	transcript_id "jg856.t1"; gene_id "jg856";
dsecASM438219v1_0	AUGUSTUS	CDS	4183983	4184651	0.97	+	0	transcript_id "jg856.t1"; gene_id "jg856";
dsecASM438219v1_0	AUGUSTUS	exon	4183983	4184651	.	+	.	transcript_id "jg856.t1"; gene_id "jg856";
dsecASM438219v1_0	AUGUSTUS	stop_codon	4184649	4184651	.	+	0	transcript_id "jg856.t1"; gene_id "jg856";
dsecASM438219v1_0	AUGUSTUS	start_codon	4186897	4186899	.	+	0	transcript_id "jg857.t1"; gene_id "jg857";
dsecASM438219v1_0	AUGUSTUS	CDS	4186897	4187136	0.46	+	0	transcript_id "jg857.t1"; gene_id "jg857";
dsecASM438219v1_0	AUGUSTUS	exon	4186897	4187136	.	+	.	transcript_id "jg857.t1"; gene_id "jg857";
dsecASM438219v1_0	AUGUSTUS	stop_codon	4187134	4187136	.	+	0	transcript_id "jg857.t1"; gene_id "jg857";
dsecASM438219v1_0	ALN_BLOCK	exon	4196012	4196687	.	+	.	transcript_id "jg858.t1"; gene_id "jg858";
dsecASM438219v1_0	ALN_BLOCK	exon	4216113	4217408	.	-	.	transcript_id "jg859.t1"; gene_id "jg859";
dsecASM438219v1_0	ALN_BLOCK	exon	4233046	4258711	.	+	.	transcript_id "jg860.t1"; gene_id "jg860";
dsecASM438219v1_0	ALN_BLOCK	exon	4262532	4269193	.	+	.	transcript_id "jg861.t1"; gene_id "jg861";
dsecASM438219v1_0	AUGUSTUS	start_codon	4274216	4274218	.	+	0	transcript_id "jg863.t1"; gene_id "jg863";
dsecASM438219v1_0	AUGUSTUS	CDS	4274216	4274509	0.71	+	0	transcript_id "jg863.t1"; gene_id "jg863";
dsecASM438219v1_0	AUGUSTUS	exon	4274216	4274509	.	+	.	transcript_id "jg863.t1"; gene_id "jg863";
dsecASM438219v1_0	AUGUSTUS	stop_codon	4274507	4274509	.	+	0	transcript_id "jg863.t1"; gene_id "jg863";
dsecASM438219v1_0	ALN_BLOCK	exon	4279059	4281953	.	+	.	transcript_id "jg862.t1"; gene_id "jg862";
dsecASM438219v1_0	ALN_BLOCK	exon	4290369	4291134	.	+	.	transcript_id "jg864.t1"; gene_id "jg864";
dsecASM438219v1_0	ALN_BLOCK	exon	4299937	4300639	.	+	.	transcript_id "jg865.t1"; gene_id "jg865";
dsecASM438219v1_0	ALN_BLOCK	exon	4310682	4318325	.	+	.	transcript_id "jg866.t1"; gene_id "jg866";
dsecASM438219v1_0	ALN_BLOCK	exon	4320195	4320928	.	-	.	transcript_id "jg867.t1"; gene_id "jg867";
dsecASM438219v1_0	ALN_BLOCK	exon	4321422	4324261	.	-	.	transcript_id "jg868.t1"; gene_id "jg868";
dsecASM438219v1_0	ALN_BLOCK	exon	4324615	4325284	.	-	.	transcript_id "jg869.t1"; gene_id "jg869";
dsecASM438219v1_0	ALN_BLOCK	exon	4327000	4330885	.	+	.	transcript_id "jg870.t1"; gene_id "jg870";
dsecASM438219v1_0	ALN_BLOCK	exon	4331088	4332001	.	-	.	transcript_id "jg871.t1"; gene_id "jg871";
dsecASM438219v1_0	ALN_BLOCK	exon	4332626	4338017	.	+	.	transcript_id "jg872.t1"; gene_id "jg872";
dsecASM438219v1_0	ALN_BLOCK	exon	4339397	4341371	.	+	.	transcript_id "jg873.t1"; gene_id "jg873";
dsecASM438219v1_0	ALN_BLOCK	exon	4341619	4342142	.	+	.	transcript_id "jg874.t1"; gene_id "jg874";
dsecASM438219v1_0	ALN_BLOCK	exon	4344438	4347656	.	-	.	transcript_id "jg875.t1"; gene_id "jg875";
dsecASM438219v1_0	ALN_BLOCK	exon	4372158	4372568	.	+	.	transcript_id "jg876.t1"; gene_id "jg876";
dsecASM438219v1_0	ALN_BLOCK	exon	4380504	4380860	.	+	.	transcript_id "jg877.t1"; gene_id "jg877";
dsecASM438219v1_0	ALN_BLOCK	exon	4381073	4382606	.	-	.	transcript_id "jg878.t1"; gene_id "jg878";
dsecASM438219v1_0	ALN_BLOCK	exon	4382802	4384636	.	+	.	transcript_id "jg879.t1"; gene_id "jg879";
dsecASM438219v1_0	ALN_BLOCK	exon	4384965	4386404	.	-	.	transcript_id "jg880.t1"; gene_id "jg880";
dsecASM438219v1_0	ALN_BLOCK	exon	4387438	4390833	.	-	.	transcript_id "jg881.t1"; gene_id "jg881";
dsecASM438219v1_0	ALN_BLOCK	exon	4391179	4392250	.	-	.	transcript_id "jg882.t1"; gene_id "jg882";
dsecASM438219v1_0	ALN_BLOCK	exon	4392620	4393011	.	+	.	transcript_id "jg883.t1"; gene_id "jg883";
dsecASM438219v1_0	ALN_BLOCK	exon	4393216	4394339	.	-	.	transcript_id "jg884.t1"; gene_id "jg884";
dsecASM438219v1_0	ALN_BLOCK	exon	4395290	4396199	.	-	.	transcript_id "jg885.t1"; gene_id "jg885";
dsecASM438219v1_0	ALN_BLOCK	exon	4396824	4397368	.	-	.	transcript_id "jg886.t1"; gene_id "jg886";
dsecASM438219v1_0	ALN_BLOCK	exon	4397755	4399336	.	+	.	transcript_id "jg887.t1"; gene_id "jg887";
dsecASM438219v1_0	ALN_BLOCK	exon	4399587	4400720	.	-	.	transcript_id "jg888.t1"; gene_id "jg888";
dsecASM438219v1_0	AUGUSTUS	start_codon	4401408	4401410	.	+	0	transcript_id "jg889.t1"; gene_id "jg889";
dsecASM438219v1_0	AUGUSTUS	CDS	4401408	4402046	0.73	+	0	transcript_id "jg889.t1"; gene_id "jg889";
dsecASM438219v1_0	AUGUSTUS	exon	4401408	4402046	.	+	.	transcript_id "jg889.t1"; gene_id "jg889";
dsecASM438219v1_0	AUGUSTUS	stop_codon	4402044	4402046	.	+	0	transcript_id "jg889.t1"; gene_id "jg889";
dsecASM438219v1_0	AUGUSTUS	start_codon	4402792	4402794	.	+	0	transcript_id "jg890.t1"; gene_id "jg890";
dsecASM438219v1_0	AUGUSTUS	CDS	4402792	4403189	0.58	+	0	transcript_id "jg890.t1"; gene_id "jg890";
dsecASM438219v1_0	AUGUSTUS	exon	4402792	4403189	.	+	.	transcript_id "jg890.t1"; gene_id "jg890";
dsecASM438219v1_0	AUGUSTUS	intron	4403190	4403804	.	+	.	transcript_id "jg890.t1"; gene_id "jg890";
dsecASM438219v1_0	AUGUSTUS	CDS	4403805	4403829	0.7	+	1	transcript_id "jg890.t1"; gene_id "jg890";
dsecASM438219v1_0	AUGUSTUS	exon	4403805	4403829	.	+	.	transcript_id "jg890.t1"; gene_id "jg890";
dsecASM438219v1_0	AUGUSTUS	stop_codon	4403827	4403829	.	+	0	transcript_id "jg890.t1"; gene_id "jg890";
dsecASM438219v1_0	ALN_BLOCK	exon	4404180	4406877	.	+	.	transcript_id "jg891.t1"; gene_id "jg891";
dsecASM438219v1_0	ALN_BLOCK	exon	4407075	4413896	.	-	.	transcript_id "jg892.t1"; gene_id "jg892";
dsecASM438219v1_0	ALN_BLOCK	exon	4418424	4471069	.	-	.	transcript_id "jg893.t1"; gene_id "jg893";
dsecASM438219v1_0	ALN_BLOCK	exon	4514035	4514334	.	-	.	transcript_id "jg894.t1"; gene_id "jg894";
dsecASM438219v1_0	AUGUSTUS	stop_codon	4567649	4567651	.	-	0	transcript_id "jg895.t1"; gene_id "jg895";
dsecASM438219v1_0	AUGUSTUS	CDS	4567649	4567760	0.83	-	1	transcript_id "jg895.t1"; gene_id "jg895";
dsecASM438219v1_0	AUGUSTUS	exon	4567649	4567760	.	-	.	transcript_id "jg895.t1"; gene_id "jg895";
dsecASM438219v1_0	AUGUSTUS	intron	4567761	4568744	.	-	.	transcript_id "jg895.t1"; gene_id "jg895";
dsecASM438219v1_0	AUGUSTUS	CDS	4568745	4568785	0.69	-	0	transcript_id "jg895.t1"; gene_id "jg895";
dsecASM438219v1_0	AUGUSTUS	exon	4568745	4568785	.	-	.	transcript_id "jg895.t1"; gene_id "jg895";
dsecASM438219v1_0	AUGUSTUS	intron	4568786	4569614	.	-	.	transcript_id "jg895.t1"; gene_id "jg895";
dsecASM438219v1_0	AUGUSTUS	CDS	4569615	4570094	0.66	-	0	transcript_id "jg895.t1"; gene_id "jg895";
dsecASM438219v1_0	AUGUSTUS	exon	4569615	4570094	.	-	.	transcript_id "jg895.t1"; gene_id "jg895";
dsecASM438219v1_0	AUGUSTUS	start_codon	4570092	4570094	.	-	0	transcript_id "jg895.t1"; gene_id "jg895";
dsecASM438219v1_0	AUGUSTUS	start_codon	4571028	4571030	.	+	0	transcript_id "jg896.t1"; gene_id "jg896";
dsecASM438219v1_0	AUGUSTUS	CDS	4571028	4571075	0.88	+	0	transcript_id "jg896.t1"; gene_id "jg896";
dsecASM438219v1_0	AUGUSTUS	exon	4571028	4571075	.	+	.	transcript_id "jg896.t1"; gene_id "jg896";
dsecASM438219v1_0	AUGUSTUS	intron	4571076	4571211	.	+	.	transcript_id "jg896.t1"; gene_id "jg896";
dsecASM438219v1_0	AUGUSTUS	CDS	4571212	4571306	1	+	0	transcript_id "jg896.t1"; gene_id "jg896";
dsecASM438219v1_0	AUGUSTUS	exon	4571212	4571306	.	+	.	transcript_id "jg896.t1"; gene_id "jg896";
dsecASM438219v1_0	AUGUSTUS	intron	4571307	4571355	.	+	.	transcript_id "jg896.t1"; gene_id "jg896";
dsecASM438219v1_0	AUGUSTUS	CDS	4571356	4573273	0.97	+	1	transcript_id "jg896.t1"; gene_id "jg896";
dsecASM438219v1_0	AUGUSTUS	exon	4571356	4573273	.	+	.	transcript_id "jg896.t1"; gene_id "jg896";
dsecASM438219v1_0	AUGUSTUS	intron	4573274	4573334	.	+	.	transcript_id "jg896.t1"; gene_id "jg896";
dsecASM438219v1_0	AUGUSTUS	CDS	4573335	4574000	1	+	0	transcript_id "jg896.t1"; gene_id "jg896";
dsecASM438219v1_0	AUGUSTUS	exon	4573335	4574000	.	+	.	transcript_id "jg896.t1"; gene_id "jg896";
dsecASM438219v1_0	AUGUSTUS	stop_codon	4573998	4574000	.	+	0	transcript_id "jg896.t1"; gene_id "jg896";
dsecASM438219v1_0	ALN_BLOCK	exon	4579042	4579710	.	+	.	transcript_id "jg897.t1"; gene_id "jg897";
dsecASM438219v1_0	ALN_BLOCK	exon	4579878	4580308	.	+	.	transcript_id "jg897.t1"; gene_id "jg897";
dsecASM438219v1_0	AUGUSTUS	stop_codon	4602468	4602470	.	-	0	transcript_id "jg898.t1"; gene_id "jg898";
dsecASM438219v1_0	AUGUSTUS	CDS	4602468	4602962	0.99	-	0	transcript_id "jg898.t1"; gene_id "jg898";
dsecASM438219v1_0	AUGUSTUS	exon	4602468	4602962	.	-	.	transcript_id "jg898.t1"; gene_id "jg898";
dsecASM438219v1_0	AUGUSTUS	start_codon	4602960	4602962	.	-	0	transcript_id "jg898.t1"; gene_id "jg898";
dsecASM438219v1_0	AUGUSTUS	stop_codon	4603929	4603931	.	-	0	transcript_id "jg899.t1"; gene_id "jg899";
dsecASM438219v1_0	AUGUSTUS	CDS	4603929	4605017	1	-	0	transcript_id "jg899.t1"; gene_id "jg899";
dsecASM438219v1_0	AUGUSTUS	exon	4603929	4605017	.	-	.	transcript_id "jg899.t1"; gene_id "jg899";
dsecASM438219v1_0	AUGUSTUS	intron	4605018	4605075	.	-	.	transcript_id "jg899.t1"; gene_id "jg899";
dsecASM438219v1_0	AUGUSTUS	CDS	4605076	4605078	1	-	0	transcript_id "jg899.t1"; gene_id "jg899";
dsecASM438219v1_0	AUGUSTUS	exon	4605076	4605078	.	-	.	transcript_id "jg899.t1"; gene_id "jg899";
dsecASM438219v1_0	AUGUSTUS	start_codon	4605076	4605078	.	-	0	transcript_id "jg899.t1"; gene_id "jg899";
dsecASM438219v1_0	ALN_BLOCK	exon	4607013	4607643	.	+	.	transcript_id "jg900.t1"; gene_id "jg900";
dsecASM438219v1_0	ALN_BLOCK	exon	4608273	4609412	.	+	.	transcript_id "jg901.t1"; gene_id "jg901";
dsecASM438219v1_0	ALN_BLOCK	exon	4609886	4611309	.	-	.	transcript_id "jg902.t1"; gene_id "jg902";
dsecASM438219v1_0	ALN_BLOCK	exon	4621372	4621848	.	-	.	transcript_id "jg903.t1"; gene_id "jg903";
dsecASM438219v1_0	ALN_BLOCK	exon	4625428	4640041	.	+	.	transcript_id "jg904.t1"; gene_id "jg904";
dsecASM438219v1_0	ALN_BLOCK	exon	4652152	4653603	.	-	.	transcript_id "jg905.t1"; gene_id "jg905";
dsecASM438219v1_0	ALN_BLOCK	exon	4655228	4659831	.	-	.	transcript_id "jg906.t1"; gene_id "jg906";
dsecASM438219v1_0	ALN_BLOCK	exon	4713731	4715563	.	+	.	transcript_id "jg907.t1"; gene_id "jg907";
dsecASM438219v1_0	ALN_BLOCK	exon	4716065	4718831	.	-	.	transcript_id "jg908.t1"; gene_id "jg908";
dsecASM438219v1_0	AUGUSTUS	start_codon	4726939	4726941	.	+	0	transcript_id "jg909.t1"; gene_id "jg909";
dsecASM438219v1_0	AUGUSTUS	CDS	4726939	4727015	0.74	+	0	transcript_id "jg909.t1"; gene_id "jg909";
dsecASM438219v1_0	AUGUSTUS	exon	4726939	4727015	.	+	.	transcript_id "jg909.t1"; gene_id "jg909";
dsecASM438219v1_0	AUGUSTUS	intron	4727016	4729469	.	+	.	transcript_id "jg909.t1"; gene_id "jg909";
dsecASM438219v1_0	AUGUSTUS	CDS	4729470	4729650	0.91	+	1	transcript_id "jg909.t1"; gene_id "jg909";
dsecASM438219v1_0	AUGUSTUS	exon	4729470	4729650	.	+	.	transcript_id "jg909.t1"; gene_id "jg909";
dsecASM438219v1_0	AUGUSTUS	stop_codon	4729648	4729650	.	+	0	transcript_id "jg909.t1"; gene_id "jg909";
dsecASM438219v1_0	ALN_BLOCK	exon	4732137	4734553	.	+	.	transcript_id "jg910.t1"; gene_id "jg910";
dsecASM438219v1_0	ALN_BLOCK	exon	4734698	4736923	.	-	.	transcript_id "jg911.t1"; gene_id "jg911";
dsecASM438219v1_0	ALN_BLOCK	exon	4744270	4746232	.	+	.	transcript_id "jg912.t1"; gene_id "jg912";
dsecASM438219v1_0	ALN_BLOCK	exon	4748090	4749213	.	-	.	transcript_id "jg913.t1"; gene_id "jg913";
dsecASM438219v1_0	ALN_BLOCK	exon	4749609	4753386	.	-	.	transcript_id "jg914.t1"; gene_id "jg914";
dsecASM438219v1_0	ALN_BLOCK	exon	4754412	4756298	.	-	.	transcript_id "jg915.t1"; gene_id "jg915";
dsecASM438219v1_0	ALN_BLOCK	exon	4757913	4759803	.	+	.	transcript_id "jg916.t1"; gene_id "jg916";
dsecASM438219v1_0	ALN_BLOCK	exon	4760877	4764616	.	-	.	transcript_id "jg917.t1"; gene_id "jg917";
dsecASM438219v1_0	ALN_BLOCK	exon	4766413	4767855	.	+	.	transcript_id "jg918.t1"; gene_id "jg918";
dsecASM438219v1_0	ALN_BLOCK	exon	4768038	4768892	.	-	.	transcript_id "jg919.t1"; gene_id "jg919";
dsecASM438219v1_0	ALN_BLOCK	exon	4769289	4770993	.	+	.	transcript_id "jg920.t1"; gene_id "jg920";
dsecASM438219v1_0	ALN_BLOCK	exon	4783192	4792850	.	+	.	transcript_id "jg921.t1"; gene_id "jg921";
dsecASM438219v1_0	ALN_BLOCK	exon	4796709	4799943	.	-	.	transcript_id "jg922.t1"; gene_id "jg922";
dsecASM438219v1_0	ALN_BLOCK	exon	4801199	4803061	.	+	.	transcript_id "jg923.t1"; gene_id "jg923";
dsecASM438219v1_0	ALN_BLOCK	exon	4807483	4808588	.	+	.	transcript_id "jg924.t1"; gene_id "jg924";
dsecASM438219v1_0	ALN_BLOCK	exon	4811635	4819495	.	+	.	transcript_id "jg925.t1"; gene_id "jg925";
dsecASM438219v1_0	ALN_BLOCK	exon	4821463	4823161	.	-	.	transcript_id "jg926.t1"; gene_id "jg926";
dsecASM438219v1_0	ALN_BLOCK	exon	4826376	4832332	.	-	.	transcript_id "jg927.t1"; gene_id "jg927";
dsecASM438219v1_0	AUGUSTUS	stop_codon	4838035	4838037	.	-	0	transcript_id "jg928.t1"; gene_id "jg928";
dsecASM438219v1_0	AUGUSTUS	CDS	4838035	4838254	0.77	-	1	transcript_id "jg928.t1"; gene_id "jg928";
dsecASM438219v1_0	AUGUSTUS	exon	4838035	4838254	.	-	.	transcript_id "jg928.t1"; gene_id "jg928";
dsecASM438219v1_0	AUGUSTUS	intron	4838255	4844013	.	-	.	transcript_id "jg928.t1"; gene_id "jg928";
dsecASM438219v1_0	AUGUSTUS	CDS	4844014	4844195	1	-	0	transcript_id "jg928.t1"; gene_id "jg928";
dsecASM438219v1_0	AUGUSTUS	exon	4844014	4844195	.	-	.	transcript_id "jg928.t1"; gene_id "jg928";
dsecASM438219v1_0	AUGUSTUS	start_codon	4844193	4844195	.	-	0	transcript_id "jg928.t1"; gene_id "jg928";
dsecASM438219v1_0	ALN_BLOCK	exon	4845326	4848356	.	-	.	transcript_id "jg929.t1"; gene_id "jg929";
dsecASM438219v1_0	ALN_BLOCK	exon	4853397	4854779	.	+	.	transcript_id "jg930.t1"; gene_id "jg930";
dsecASM438219v1_0	ALN_BLOCK	exon	4854846	4855819	.	-	.	transcript_id "jg931.t1"; gene_id "jg931";
dsecASM438219v1_0	ALN_BLOCK	exon	4856439	4858446	.	+	.	transcript_id "jg932.t1"; gene_id "jg932";
dsecASM438219v1_0	ALN_BLOCK	exon	4858967	4860246	.	-	.	transcript_id "jg933.t1"; gene_id "jg933";
dsecASM438219v1_0	ALN_BLOCK	exon	4860550	4861325	.	-	.	transcript_id "jg934.t1"; gene_id "jg934";
dsecASM438219v1_0	ALN_BLOCK	exon	4863117	4863947	.	-	.	transcript_id "jg935.t1"; gene_id "jg935";
dsecASM438219v1_0	ALN_BLOCK	exon	4864931	4865755	.	-	.	transcript_id "jg936.t1"; gene_id "jg936";
dsecASM438219v1_0	ALN_BLOCK	exon	4866157	4868799	.	+	.	transcript_id "jg937.t1"; gene_id "jg937";
dsecASM438219v1_0	ALN_BLOCK	exon	4869054	4875839	.	+	.	transcript_id "jg938.t1"; gene_id "jg938";
dsecASM438219v1_0	ALN_BLOCK	exon	4876290	4876827	.	+	.	transcript_id "jg939.t1"; gene_id "jg939";
dsecASM438219v1_0	ALN_BLOCK	exon	4877037	4878249	.	-	.	transcript_id "jg940.t1"; gene_id "jg940";
dsecASM438219v1_0	ALN_BLOCK	exon	4878557	4879380	.	-	.	transcript_id "jg941.t1"; gene_id "jg941";
dsecASM438219v1_0	ALN_BLOCK	exon	4879619	4880679	.	+	.	transcript_id "jg942.t1"; gene_id "jg942";
dsecASM438219v1_0	ALN_BLOCK	exon	4880745	4881842	.	-	.	transcript_id "jg943.t1"; gene_id "jg943";
dsecASM438219v1_0	ALN_BLOCK	exon	4882382	4884184	.	+	.	transcript_id "jg944.t1"; gene_id "jg944";
dsecASM438219v1_0	ALN_BLOCK	exon	4884594	4885673	.	+	.	transcript_id "jg945.t1"; gene_id "jg945";
dsecASM438219v1_0	ALN_BLOCK	exon	4886036	4887359	.	-	.	transcript_id "jg946.t1"; gene_id "jg946";
dsecASM438219v1_0	ALN_BLOCK	exon	4888053	4888872	.	+	.	transcript_id "jg947.t1"; gene_id "jg947";
dsecASM438219v1_0	ALN_BLOCK	exon	4888998	4889696	.	-	.	transcript_id "jg948.t1"; gene_id "jg948";
dsecASM438219v1_0	ALN_BLOCK	exon	4890136	4891626	.	-	.	transcript_id "jg949.t1"; gene_id "jg949";
dsecASM438219v1_0	ALN_BLOCK	exon	4892474	4902006	.	+	.	transcript_id "jg950.t1"; gene_id "jg950";
dsecASM438219v1_0	ALN_BLOCK	exon	4904582	4907549	.	-	.	transcript_id "jg951.t1"; gene_id "jg951";
dsecASM438219v1_0	ALN_BLOCK	exon	4914417	4919626	.	-	.	transcript_id "jg952.t1"; gene_id "jg952";
dsecASM438219v1_0	ALN_BLOCK	exon	4920227	4920682	.	-	.	transcript_id "jg953.t1"; gene_id "jg953";
dsecASM438219v1_0	ALN_BLOCK	exon	4920737	4921015	.	-	.	transcript_id "jg954.t1"; gene_id "jg954";
dsecASM438219v1_0	ALN_BLOCK	exon	4921443	4922115	.	+	.	transcript_id "jg955.t1"; gene_id "jg955";
dsecASM438219v1_0	ALN_BLOCK	exon	4922738	4937275	.	-	.	transcript_id "jg956.t1"; gene_id "jg956";
dsecASM438219v1_0	ALN_BLOCK	exon	4940453	4947023	.	+	.	transcript_id "jg957.t1"; gene_id "jg957";
dsecASM438219v1_0	ALN_BLOCK	exon	4948428	4949063	.	+	.	transcript_id "jg958.t1"; gene_id "jg958";
dsecASM438219v1_0	ALN_BLOCK	exon	4949396	4950464	.	+	.	transcript_id "jg959.t1"; gene_id "jg959";
dsecASM438219v1_0	ALN_BLOCK	exon	4951173	4953000	.	-	.	transcript_id "jg960.t1"; gene_id "jg960";
dsecASM438219v1_0	ALN_BLOCK	exon	4954852	4956682	.	+	.	transcript_id "jg961.t1"; gene_id "jg961";
dsecASM438219v1_0	ALN_BLOCK	exon	4956893	4957300	.	+	.	transcript_id "jg962.t1"; gene_id "jg962";
dsecASM438219v1_0	ALN_BLOCK	exon	4957429	4958095	.	+	.	transcript_id "jg963.t1"; gene_id "jg963";
dsecASM438219v1_0	ALN_BLOCK	exon	4958684	4961306	.	-	.	transcript_id "jg964.t1"; gene_id "jg964";
dsecASM438219v1_0	ALN_BLOCK	exon	4961743	4963164	.	-	.	transcript_id "jg965.t1"; gene_id "jg965";
dsecASM438219v1_0	ALN_BLOCK	exon	4963521	4964815	.	+	.	transcript_id "jg966.t1"; gene_id "jg966";
dsecASM438219v1_0	ALN_BLOCK	exon	4965128	4965409	.	-	.	transcript_id "jg967.t1"; gene_id "jg967";
dsecASM438219v1_0	ALN_BLOCK	exon	4966036	4966536	.	+	.	transcript_id "jg968.t1"; gene_id "jg968";
dsecASM438219v1_0	ALN_BLOCK	exon	4967016	4967951	.	-	.	transcript_id "jg969.t1"; gene_id "jg969";
dsecASM438219v1_0	AUGUSTUS	stop_codon	4968485	4968487	.	-	0	transcript_id "jg970.t1"; gene_id "jg970";
dsecASM438219v1_0	AUGUSTUS	CDS	4968485	4968859	1	-	0	transcript_id "jg970.t1"; gene_id "jg970";
dsecASM438219v1_0	AUGUSTUS	exon	4968485	4968859	.	-	.	transcript_id "jg970.t1"; gene_id "jg970";
dsecASM438219v1_0	AUGUSTUS	start_codon	4968857	4968859	.	-	0	transcript_id "jg970.t1"; gene_id "jg970";
dsecASM438219v1_0	ALN_BLOCK	exon	4969248	4970337	.	-	.	transcript_id "jg971.t1"; gene_id "jg971";
dsecASM438219v1_0	ALN_BLOCK	exon	4973529	4981035	.	+	.	transcript_id "jg972.t1"; gene_id "jg972";
dsecASM438219v1_0	AUGUSTUS	start_codon	4981920	4981922	.	+	0	transcript_id "jg973.t1"; gene_id "jg973";
dsecASM438219v1_0	AUGUSTUS	CDS	4981920	4981979	1	+	0	transcript_id "jg973.t1"; gene_id "jg973";
dsecASM438219v1_0	AUGUSTUS	exon	4981920	4981979	.	+	.	transcript_id "jg973.t1"; gene_id "jg973";
dsecASM438219v1_0	AUGUSTUS	intron	4981980	4982201	.	+	.	transcript_id "jg973.t1"; gene_id "jg973";
dsecASM438219v1_0	AUGUSTUS	CDS	4982202	4982348	1	+	0	transcript_id "jg973.t1"; gene_id "jg973";
dsecASM438219v1_0	AUGUSTUS	exon	4982202	4982348	.	+	.	transcript_id "jg973.t1"; gene_id "jg973";
dsecASM438219v1_0	AUGUSTUS	stop_codon	4982346	4982348	.	+	0	transcript_id "jg973.t1"; gene_id "jg973";
dsecASM438219v1_0	ALN_BLOCK	exon	4984642	4989757	.	-	.	transcript_id "jg974.t1"; gene_id "jg974";
dsecASM438219v1_0	AUGUSTUS	start_codon	5004787	5004789	.	+	0	transcript_id "jg975.t1"; gene_id "jg975";
dsecASM438219v1_0	AUGUSTUS	CDS	5004787	5005872	1	+	0	transcript_id "jg975.t1"; gene_id "jg975";
dsecASM438219v1_0	AUGUSTUS	exon	5004787	5005872	.	+	.	transcript_id "jg975.t1"; gene_id "jg975";
dsecASM438219v1_0	AUGUSTUS	stop_codon	5005870	5005872	.	+	0	transcript_id "jg975.t1"; gene_id "jg975";
dsecASM438219v1_0	ALN_BLOCK	exon	5007089	5008844	.	+	.	transcript_id "jg976.t1"; gene_id "jg976";
dsecASM438219v1_0	ALN_BLOCK	exon	5010045	5010583	.	-	.	transcript_id "jg977.t1"; gene_id "jg977";
dsecASM438219v1_0	ALN_BLOCK	exon	5013232	5014256	.	+	.	transcript_id "jg978.t1"; gene_id "jg978";
dsecASM438219v1_0	ALN_BLOCK	exon	5021184	5021192	.	+	.	transcript_id "jg979.t1"; gene_id "jg979";
dsecASM438219v1_0	ALN_BLOCK	exon	5021477	5021485	.	+	.	transcript_id "jg979.t1"; gene_id "jg979";
dsecASM438219v1_0	ALN_BLOCK	exon	5022371	5022390	.	+	.	transcript_id "jg979.t1"; gene_id "jg979";
dsecASM438219v1_0	ALN_BLOCK	exon	5022686	5022703	.	+	.	transcript_id "jg979.t1"; gene_id "jg979";
dsecASM438219v1_0	ALN_BLOCK	exon	5022894	5023046	.	+	.	transcript_id "jg979.t1"; gene_id "jg979";
dsecASM438219v1_0	ALN_BLOCK	exon	5023491	5023500	.	+	.	transcript_id "jg979.t1"; gene_id "jg979";
dsecASM438219v1_0	ALN_BLOCK	exon	5024012	5024024	.	+	.	transcript_id "jg979.t1"; gene_id "jg979";
dsecASM438219v1_0	ALN_BLOCK	exon	5024344	5024364	.	+	.	transcript_id "jg979.t1"; gene_id "jg979";
dsecASM438219v1_0	ALN_BLOCK	exon	5024669	5024682	.	+	.	transcript_id "jg979.t1"; gene_id "jg979";
dsecASM438219v1_0	ALN_BLOCK	exon	5024997	5025101	.	+	.	transcript_id "jg979.t1"; gene_id "jg979";
dsecASM438219v1_0	ALN_BLOCK	exon	5025551	5025571	.	+	.	transcript_id "jg979.t1"; gene_id "jg979";
dsecASM438219v1_0	ALN_BLOCK	exon	5025868	5025875	.	+	.	transcript_id "jg979.t1"; gene_id "jg979";
dsecASM438219v1_0	ALN_BLOCK	exon	5026230	5026251	.	+	.	transcript_id "jg979.t1"; gene_id "jg979";
dsecASM438219v1_0	ALN_BLOCK	exon	5026858	5026865	.	+	.	transcript_id "jg979.t1"; gene_id "jg979";
dsecASM438219v1_0	ALN_BLOCK	exon	5027172	5027195	.	+	.	transcript_id "jg979.t1"; gene_id "jg979";
dsecASM438219v1_0	ALN_BLOCK	exon	5027353	5027399	.	+	.	transcript_id "jg979.t1"; gene_id "jg979";
dsecASM438219v1_0	ALN_BLOCK	exon	5029247	5029258	.	+	.	transcript_id "jg979.t1"; gene_id "jg979";
dsecASM438219v1_0	ALN_BLOCK	exon	5029410	5029416	.	+	.	transcript_id "jg979.t1"; gene_id "jg979";
dsecASM438219v1_0	ALN_BLOCK	exon	5030029	5030037	.	+	.	transcript_id "jg979.t1"; gene_id "jg979";
dsecASM438219v1_0	ALN_BLOCK	exon	5030745	5030757	.	+	.	transcript_id "jg979.t1"; gene_id "jg979";
dsecASM438219v1_0	ALN_BLOCK	exon	5032100	5068009	.	+	.	transcript_id "jg979.t1"; gene_id "jg979";
dsecASM438219v1_0	AUGUSTUS	start_codon	5114962	5114964	.	+	0	transcript_id "jg980.t1"; gene_id "jg980";
dsecASM438219v1_0	AUGUSTUS	CDS	5114962	5115155	1	+	0	transcript_id "jg980.t1"; gene_id "jg980";
dsecASM438219v1_0	AUGUSTUS	exon	5114962	5115155	.	+	.	transcript_id "jg980.t1"; gene_id "jg980";
dsecASM438219v1_0	AUGUSTUS	intron	5115156	5115259	.	+	.	transcript_id "jg980.t1"; gene_id "jg980";
dsecASM438219v1_0	AUGUSTUS	CDS	5115260	5115398	1	+	1	transcript_id "jg980.t1"; gene_id "jg980";
dsecASM438219v1_0	AUGUSTUS	exon	5115260	5115398	.	+	.	transcript_id "jg980.t1"; gene_id "jg980";
dsecASM438219v1_0	AUGUSTUS	intron	5115399	5115454	.	+	.	transcript_id "jg980.t1"; gene_id "jg980";
dsecASM438219v1_0	AUGUSTUS	CDS	5115455	5115562	1	+	0	transcript_id "jg980.t1"; gene_id "jg980";
dsecASM438219v1_0	AUGUSTUS	exon	5115455	5115562	.	+	.	transcript_id "jg980.t1"; gene_id "jg980";
dsecASM438219v1_0	AUGUSTUS	intron	5115563	5115620	.	+	.	transcript_id "jg980.t1"; gene_id "jg980";
dsecASM438219v1_0	AUGUSTUS	CDS	5115621	5116248	1	+	0	transcript_id "jg980.t1"; gene_id "jg980";
dsecASM438219v1_0	AUGUSTUS	exon	5115621	5116248	.	+	.	transcript_id "jg980.t1"; gene_id "jg980";
dsecASM438219v1_0	AUGUSTUS	intron	5116249	5116314	.	+	.	transcript_id "jg980.t1"; gene_id "jg980";
dsecASM438219v1_0	AUGUSTUS	CDS	5116315	5116587	1	+	2	transcript_id "jg980.t1"; gene_id "jg980";
dsecASM438219v1_0	AUGUSTUS	exon	5116315	5116587	.	+	.	transcript_id "jg980.t1"; gene_id "jg980";
dsecASM438219v1_0	AUGUSTUS	intron	5116588	5116645	.	+	.	transcript_id "jg980.t1"; gene_id "jg980";
dsecASM438219v1_0	AUGUSTUS	CDS	5116646	5116809	1	+	2	transcript_id "jg980.t1"; gene_id "jg980";
dsecASM438219v1_0	AUGUSTUS	exon	5116646	5116809	.	+	.	transcript_id "jg980.t1"; gene_id "jg980";
dsecASM438219v1_0	AUGUSTUS	stop_codon	5116807	5116809	.	+	0	transcript_id "jg980.t1"; gene_id "jg980";
dsecASM438219v1_0	ALN_BLOCK	exon	5118126	5119997	.	+	.	transcript_id "jg981.t1"; gene_id "jg981";
dsecASM438219v1_0	ALN_BLOCK	exon	5120266	5122202	.	-	.	transcript_id "jg982.t1"; gene_id "jg982";
dsecASM438219v1_0	ALN_BLOCK	exon	5122895	5124127	.	-	.	transcript_id "jg983.t1"; gene_id "jg983";
dsecASM438219v1_0	ALN_BLOCK	exon	5125922	5126525	.	+	.	transcript_id "jg984.t1"; gene_id "jg984";
dsecASM438219v1_0	ALN_BLOCK	exon	5127621	5130096	.	-	.	transcript_id "jg985.t1"; gene_id "jg985";
dsecASM438219v1_0	AUGUSTUS	start_codon	5150347	5150349	.	+	0	transcript_id "jg986.t1"; gene_id "jg986";
dsecASM438219v1_0	AUGUSTUS	CDS	5150347	5150388	0.74	+	0	transcript_id "jg986.t1"; gene_id "jg986";
dsecASM438219v1_0	AUGUSTUS	exon	5150347	5150388	.	+	.	transcript_id "jg986.t1"; gene_id "jg986";
dsecASM438219v1_0	AUGUSTUS	intron	5150389	5150752	.	+	.	transcript_id "jg986.t1"; gene_id "jg986";
dsecASM438219v1_0	AUGUSTUS	CDS	5150753	5150989	0.68	+	0	transcript_id "jg986.t1"; gene_id "jg986";
dsecASM438219v1_0	AUGUSTUS	exon	5150753	5150989	.	+	.	transcript_id "jg986.t1"; gene_id "jg986";
dsecASM438219v1_0	AUGUSTUS	stop_codon	5150987	5150989	.	+	0	transcript_id "jg986.t1"; gene_id "jg986";
dsecASM438219v1_0	ALN_BLOCK	exon	5170762	5172526	.	+	.	transcript_id "jg988.t1"; gene_id "jg988";
dsecASM438219v1_0	ALN_BLOCK	exon	5173492	5174847	.	+	.	transcript_id "jg987.t1"; gene_id "jg987";
dsecASM438219v1_0	ALN_BLOCK	exon	5178236	5183713	.	-	.	transcript_id "jg989.t1"; gene_id "jg989";
dsecASM438219v1_0	ALN_BLOCK	exon	5184985	5188154	.	+	.	transcript_id "jg990.t1"; gene_id "jg990";
dsecASM438219v1_0	AUGUSTUS	start_codon	5217149	5217151	.	+	0	transcript_id "jg991.t1"; gene_id "jg991";
dsecASM438219v1_0	AUGUSTUS	CDS	5217149	5217290	1	+	0	transcript_id "jg991.t1"; gene_id "jg991";
dsecASM438219v1_0	AUGUSTUS	exon	5217149	5217290	.	+	.	transcript_id "jg991.t1"; gene_id "jg991";
dsecASM438219v1_0	AUGUSTUS	intron	5217291	5218643	.	+	.	transcript_id "jg991.t1"; gene_id "jg991";
dsecASM438219v1_0	AUGUSTUS	CDS	5218644	5218991	1	+	2	transcript_id "jg991.t1"; gene_id "jg991";
dsecASM438219v1_0	AUGUSTUS	exon	5218644	5218991	.	+	.	transcript_id "jg991.t1"; gene_id "jg991";
dsecASM438219v1_0	AUGUSTUS	intron	5218992	5219104	.	+	.	transcript_id "jg991.t1"; gene_id "jg991";
dsecASM438219v1_0	AUGUSTUS	CDS	5219105	5220801	1	+	2	transcript_id "jg991.t1"; gene_id "jg991";
dsecASM438219v1_0	AUGUSTUS	exon	5219105	5220801	.	+	.	transcript_id "jg991.t1"; gene_id "jg991";
dsecASM438219v1_0	AUGUSTUS	stop_codon	5220799	5220801	.	+	0	transcript_id "jg991.t1"; gene_id "jg991";
dsecASM438219v1_0	ALN_BLOCK	exon	5223314	5224772	.	-	.	transcript_id "jg992.t1"; gene_id "jg992";
dsecASM438219v1_0	AUGUSTUS	stop_codon	5228089	5228091	.	-	0	transcript_id "jg994.t1"; gene_id "jg994";
dsecASM438219v1_0	AUGUSTUS	CDS	5228089	5228511	1	-	0	transcript_id "jg994.t1"; gene_id "jg994";
dsecASM438219v1_0	AUGUSTUS	exon	5228089	5228511	.	-	.	transcript_id "jg994.t1"; gene_id "jg994";
dsecASM438219v1_0	AUGUSTUS	start_codon	5228509	5228511	.	-	0	transcript_id "jg994.t1"; gene_id "jg994";
dsecASM438219v1_0	ALN_BLOCK	exon	5228695	5236767	.	-	.	transcript_id "jg993.t1"; gene_id "jg993";
dsecASM438219v1_0	ALN_BLOCK	exon	5237745	5238601	.	+	.	transcript_id "jg995.t1"; gene_id "jg995";
dsecASM438219v1_0	ALN_BLOCK	exon	5238871	5239430	.	-	.	transcript_id "jg996.t1"; gene_id "jg996";
dsecASM438219v1_0	ALN_BLOCK	exon	5240580	5241063	.	+	.	transcript_id "jg997.t1"; gene_id "jg997";
dsecASM438219v1_0	ALN_BLOCK	exon	5241550	5243096	.	-	.	transcript_id "jg998.t1"; gene_id "jg998";
dsecASM438219v1_0	ALN_BLOCK	exon	5249747	5252587	.	-	.	transcript_id "jg999.t1"; gene_id "jg999";
dsecASM438219v1_0	ALN_BLOCK	exon	5266198	5273074	.	+	.	transcript_id "jg1000.t1"; gene_id "jg1000";
dsecASM438219v1_0	AUGUSTUS	stop_codon	5280798	5280800	.	-	0	transcript_id "jg1001.t1"; gene_id "jg1001";
dsecASM438219v1_0	AUGUSTUS	CDS	5280798	5281181	0.54	-	0	transcript_id "jg1001.t1"; gene_id "jg1001";
dsecASM438219v1_0	AUGUSTUS	exon	5280798	5281181	.	-	.	transcript_id "jg1001.t1"; gene_id "jg1001";
dsecASM438219v1_0	AUGUSTUS	start_codon	5281179	5281181	.	-	0	transcript_id "jg1001.t1"; gene_id "jg1001";
dsecASM438219v1_0	ALN_BLOCK	exon	5311559	5322204	.	+	.	transcript_id "jg1002.t1"; gene_id "jg1002";
dsecASM438219v1_0	ALN_BLOCK	exon	5367502	5372215	.	+	.	transcript_id "jg1003.t1"; gene_id "jg1003";
dsecASM438219v1_0	ALN_BLOCK	exon	5427901	5428881	.	+	.	transcript_id "jg1004.t1"; gene_id "jg1004";
dsecASM438219v1_0	ALN_BLOCK	exon	5429045	5429871	.	-	.	transcript_id "jg1005.t1"; gene_id "jg1005";
dsecASM438219v1_0	ALN_BLOCK	exon	5430227	5431296	.	+	.	transcript_id "jg1006.t1"; gene_id "jg1006";
dsecASM438219v1_0	ALN_BLOCK	exon	5431383	5433888	.	-	.	transcript_id "jg1007.t1"; gene_id "jg1007";
dsecASM438219v1_0	ALN_BLOCK	exon	5434472	5435782	.	+	.	transcript_id "jg1008.t1"; gene_id "jg1008";
dsecASM438219v1_0	ALN_BLOCK	exon	5437141	5437866	.	+	.	transcript_id "jg1010.t1"; gene_id "jg1010";
dsecASM438219v1_0	ALN_BLOCK	exon	5438312	5440223	.	+	.	transcript_id "jg1009.t1"; gene_id "jg1009";
dsecASM438219v1_0	ALN_BLOCK	exon	5440749	5442182	.	-	.	transcript_id "jg1011.t1"; gene_id "jg1011";
dsecASM438219v1_0	ALN_BLOCK	exon	5442536	5445788	.	+	.	transcript_id "jg1012.t1"; gene_id "jg1012";
dsecASM438219v1_0	ALN_BLOCK	exon	5445974	5446757	.	-	.	transcript_id "jg1013.t1"; gene_id "jg1013";
dsecASM438219v1_0	ALN_BLOCK	exon	5447481	5449113	.	-	.	transcript_id "jg1014.t1"; gene_id "jg1014";
dsecASM438219v1_0	ALN_BLOCK	exon	5449667	5451938	.	-	.	transcript_id "jg1015.t1"; gene_id "jg1015";
dsecASM438219v1_0	ALN_BLOCK	exon	5453345	5455520	.	+	.	transcript_id "jg1016.t1"; gene_id "jg1016";
dsecASM438219v1_0	ALN_BLOCK	exon	5457723	5459436	.	+	.	transcript_id "jg1017.t1"; gene_id "jg1017";
dsecASM438219v1_0	ALN_BLOCK	exon	5459760	5460746	.	-	.	transcript_id "jg1018.t1"; gene_id "jg1018";
dsecASM438219v1_0	AUGUSTUS	start_codon	5461962	5461964	.	+	0	transcript_id "jg1019.t1"; gene_id "jg1019";
dsecASM438219v1_0	AUGUSTUS	CDS	5461962	5462564	1	+	0	transcript_id "jg1019.t1"; gene_id "jg1019";
dsecASM438219v1_0	AUGUSTUS	exon	5461962	5462564	.	+	.	transcript_id "jg1019.t1"; gene_id "jg1019";
dsecASM438219v1_0	AUGUSTUS	stop_codon	5462562	5462564	.	+	0	transcript_id "jg1019.t1"; gene_id "jg1019";
dsecASM438219v1_0	ALN_BLOCK	exon	5462819	5463597	.	-	.	transcript_id "jg1020.t1"; gene_id "jg1020";
dsecASM438219v1_0	ALN_BLOCK	exon	5464331	5464611	.	+	.	transcript_id "jg1021.t1"; gene_id "jg1021";
dsecASM438219v1_0	ALN_BLOCK	exon	5465161	5468563	.	+	.	transcript_id "jg1022.t1"; gene_id "jg1022";
dsecASM438219v1_0	ALN_BLOCK	exon	5469289	5473383	.	+	.	transcript_id "jg1023.t1"; gene_id "jg1023";
dsecASM438219v1_0	ALN_BLOCK	exon	5489160	5490317	.	-	.	transcript_id "jg1024.t1"; gene_id "jg1024";
dsecASM438219v1_0	ALN_BLOCK	exon	5496651	5497687	.	-	.	transcript_id "jg1025.t1"; gene_id "jg1025";
dsecASM438219v1_0	ALN_BLOCK	exon	5506250	5507707	.	+	.	transcript_id "jg1026.t1"; gene_id "jg1026";
dsecASM438219v1_0	ALN_BLOCK	exon	5512178	5518103	.	-	.	transcript_id "jg1027.t1"; gene_id "jg1027";
dsecASM438219v1_0	ALN_BLOCK	exon	5530952	5533083	.	-	.	transcript_id "jg1028.t1"; gene_id "jg1028";
dsecASM438219v1_0	ALN_BLOCK	exon	5538330	5538343	.	-	.	transcript_id "jg1029.t1"; gene_id "jg1029";
dsecASM438219v1_0	ALN_BLOCK	exon	5541376	5554820	.	-	.	transcript_id "jg1029.t1"; gene_id "jg1029";
dsecASM438219v1_0	ALN_BLOCK	exon	5579336	5581066	.	+	.	transcript_id "jg1030.t1"; gene_id "jg1030";
dsecASM438219v1_0	ALN_BLOCK	exon	5589118	5589570	.	+	.	transcript_id "jg1031.t1"; gene_id "jg1031";
dsecASM438219v1_0	ALN_BLOCK	exon	5618872	5624053	.	+	.	transcript_id "jg1032.t1"; gene_id "jg1032";
dsecASM438219v1_0	ALN_BLOCK	exon	5626070	5627213	.	-	.	transcript_id "jg1033.t1"; gene_id "jg1033";
dsecASM438219v1_0	AUGUSTUS	start_codon	5627524	5627526	.	+	0	transcript_id "jg1034.t1"; gene_id "jg1034";
dsecASM438219v1_0	AUGUSTUS	CDS	5627524	5627598	1	+	0	transcript_id "jg1034.t1"; gene_id "jg1034";
dsecASM438219v1_0	AUGUSTUS	exon	5627524	5627598	.	+	.	transcript_id "jg1034.t1"; gene_id "jg1034";
dsecASM438219v1_0	AUGUSTUS	intron	5627599	5627656	.	+	.	transcript_id "jg1034.t1"; gene_id "jg1034";
dsecASM438219v1_0	AUGUSTUS	CDS	5627657	5627789	1	+	0	transcript_id "jg1034.t1"; gene_id "jg1034";
dsecASM438219v1_0	AUGUSTUS	exon	5627657	5627789	.	+	.	transcript_id "jg1034.t1"; gene_id "jg1034";
dsecASM438219v1_0	AUGUSTUS	intron	5627790	5627902	.	+	.	transcript_id "jg1034.t1"; gene_id "jg1034";
dsecASM438219v1_0	AUGUSTUS	CDS	5627903	5627988	1	+	2	transcript_id "jg1034.t1"; gene_id "jg1034";
dsecASM438219v1_0	AUGUSTUS	exon	5627903	5627988	.	+	.	transcript_id "jg1034.t1"; gene_id "jg1034";
dsecASM438219v1_0	AUGUSTUS	intron	5627989	5628051	.	+	.	transcript_id "jg1034.t1"; gene_id "jg1034";
dsecASM438219v1_0	AUGUSTUS	CDS	5628052	5628205	1	+	0	transcript_id "jg1034.t1"; gene_id "jg1034";
dsecASM438219v1_0	AUGUSTUS	exon	5628052	5628205	.	+	.	transcript_id "jg1034.t1"; gene_id "jg1034";
dsecASM438219v1_0	AUGUSTUS	intron	5628206	5628261	.	+	.	transcript_id "jg1034.t1"; gene_id "jg1034";
dsecASM438219v1_0	AUGUSTUS	CDS	5628262	5628644	0.95	+	2	transcript_id "jg1034.t1"; gene_id "jg1034";
dsecASM438219v1_0	AUGUSTUS	exon	5628262	5628644	.	+	.	transcript_id "jg1034.t1"; gene_id "jg1034";
dsecASM438219v1_0	AUGUSTUS	stop_codon	5628642	5628644	.	+	0	transcript_id "jg1034.t1"; gene_id "jg1034";
dsecASM438219v1_0	ALN_BLOCK	exon	5629012	5630575	.	-	.	transcript_id "jg1035.t1"; gene_id "jg1035";
dsecASM438219v1_0	AUGUSTUS	start_codon	5631760	5631762	.	+	0	transcript_id "jg1036.t1"; gene_id "jg1036";
dsecASM438219v1_0	AUGUSTUS	CDS	5631760	5631868	1	+	0	transcript_id "jg1036.t1"; gene_id "jg1036";
dsecASM438219v1_0	AUGUSTUS	exon	5631760	5631868	.	+	.	transcript_id "jg1036.t1"; gene_id "jg1036";
dsecASM438219v1_0	AUGUSTUS	intron	5631869	5631919	.	+	.	transcript_id "jg1036.t1"; gene_id "jg1036";
dsecASM438219v1_0	AUGUSTUS	CDS	5631920	5634198	1	+	2	transcript_id "jg1036.t1"; gene_id "jg1036";
dsecASM438219v1_0	AUGUSTUS	exon	5631920	5634198	.	+	.	transcript_id "jg1036.t1"; gene_id "jg1036";
dsecASM438219v1_0	AUGUSTUS	intron	5634199	5634262	.	+	.	transcript_id "jg1036.t1"; gene_id "jg1036";
dsecASM438219v1_0	AUGUSTUS	CDS	5634263	5634394	1	+	0	transcript_id "jg1036.t1"; gene_id "jg1036";
dsecASM438219v1_0	AUGUSTUS	exon	5634263	5634394	.	+	.	transcript_id "jg1036.t1"; gene_id "jg1036";
dsecASM438219v1_0	AUGUSTUS	stop_codon	5634392	5634394	.	+	0	transcript_id "jg1036.t1"; gene_id "jg1036";
dsecASM438219v1_0	ALN_BLOCK	exon	5638292	5639091	.	-	.	transcript_id "jg1037.t1"; gene_id "jg1037";
dsecASM438219v1_0	ALN_BLOCK	exon	5644414	5647183	.	-	.	transcript_id "jg1038.t1"; gene_id "jg1038";
dsecASM438219v1_0	ALN_BLOCK	exon	5656560	5657903	.	+	.	transcript_id "jg1039.t1"; gene_id "jg1039";
dsecASM438219v1_0	ALN_BLOCK	exon	5668961	5670194	.	+	.	transcript_id "jg1040.t1"; gene_id "jg1040";
dsecASM438219v1_0	ALN_BLOCK	exon	5673020	5673762	.	-	.	transcript_id "jg1041.t1"; gene_id "jg1041";
dsecASM438219v1_0	ALN_BLOCK	exon	5679630	5681512	.	-	.	transcript_id "jg1042.t1"; gene_id "jg1042";
dsecASM438219v1_0	ALN_BLOCK	exon	5694382	5695029	.	+	.	transcript_id "jg1043.t1"; gene_id "jg1043";
dsecASM438219v1_0	ALN_BLOCK	exon	5711248	5712255	.	-	.	transcript_id "jg1044.t1"; gene_id "jg1044";
dsecASM438219v1_0	ALN_BLOCK	exon	5715863	5719171	.	+	.	transcript_id "jg1045.t1"; gene_id "jg1045";
dsecASM438219v1_0	ALN_BLOCK	exon	5728265	5728606	.	-	.	transcript_id "jg1046.t1"; gene_id "jg1046";
dsecASM438219v1_0	ALN_BLOCK	exon	5746248	5757281	.	+	.	transcript_id "jg1047.t1"; gene_id "jg1047";
dsecASM438219v1_0	ALN_BLOCK	exon	5760986	5762413	.	-	.	transcript_id "jg1048.t1"; gene_id "jg1048";
dsecASM438219v1_0	ALN_BLOCK	exon	5786861	5787282	.	+	.	transcript_id "jg1049.t1"; gene_id "jg1049";
dsecASM438219v1_0	AUGUSTUS	stop_codon	5793739	5793741	.	-	0	transcript_id "jg1050.t1"; gene_id "jg1050";
dsecASM438219v1_0	AUGUSTUS	CDS	5793739	5794472	0.47	-	2	transcript_id "jg1050.t1"; gene_id "jg1050";
dsecASM438219v1_0	AUGUSTUS	exon	5793739	5794472	.	-	.	transcript_id "jg1050.t1"; gene_id "jg1050";
dsecASM438219v1_0	AUGUSTUS	intron	5794473	5794528	.	-	.	transcript_id "jg1050.t1"; gene_id "jg1050";
dsecASM438219v1_0	AUGUSTUS	CDS	5794529	5794562	0.99	-	0	transcript_id "jg1050.t1"; gene_id "jg1050";
dsecASM438219v1_0	AUGUSTUS	exon	5794529	5794562	.	-	.	transcript_id "jg1050.t1"; gene_id "jg1050";
dsecASM438219v1_0	AUGUSTUS	start_codon	5794560	5794562	.	-	0	transcript_id "jg1050.t1"; gene_id "jg1050";
dsecASM438219v1_0	ALN_BLOCK	exon	5804064	5805153	.	-	.	transcript_id "jg1051.t1"; gene_id "jg1051";
dsecASM438219v1_0	ALN_BLOCK	exon	5811539	5814011	.	+	.	transcript_id "jg1052.t1"; gene_id "jg1052";
dsecASM438219v1_0	ALN_BLOCK	exon	5823509	5823769	.	-	.	transcript_id "jg1053.t1"; gene_id "jg1053";
dsecASM438219v1_0	ALN_BLOCK	exon	5826519	5827063	.	+	.	transcript_id "jg1054.t1"; gene_id "jg1054";
dsecASM438219v1_0	ALN_BLOCK	exon	5827215	5838116	.	+	.	transcript_id "jg1054.t1"; gene_id "jg1054";
dsecASM438219v1_0	ALN_BLOCK	exon	5844542	5848304	.	+	.	transcript_id "jg1055.t1"; gene_id "jg1055";
dsecASM438219v1_0	ALN_BLOCK	exon	5850328	5855171	.	+	.	transcript_id "jg1056.t1"; gene_id "jg1056";
dsecASM438219v1_0	ALN_BLOCK	exon	5856049	5856660	.	-	.	transcript_id "jg1057.t1"; gene_id "jg1057";
dsecASM438219v1_0	AUGUSTUS	stop_codon	5856958	5856960	.	-	0	transcript_id "jg1058.t1"; gene_id "jg1058";
dsecASM438219v1_0	AUGUSTUS	CDS	5856958	5857251	0.9	-	0	transcript_id "jg1058.t1"; gene_id "jg1058";
dsecASM438219v1_0	AUGUSTUS	exon	5856958	5857251	.	-	.	transcript_id "jg1058.t1"; gene_id "jg1058";
dsecASM438219v1_0	AUGUSTUS	start_codon	5857249	5857251	.	-	0	transcript_id "jg1058.t1"; gene_id "jg1058";
dsecASM438219v1_0	ALN_BLOCK	exon	5857511	5858017	.	+	.	transcript_id "jg1059.t1"; gene_id "jg1059";
dsecASM438219v1_0	AUGUSTUS	stop_codon	5858576	5858578	.	-	0	transcript_id "jg1060.t1"; gene_id "jg1060";
dsecASM438219v1_0	AUGUSTUS	CDS	5858576	5859085	1	-	0	transcript_id "jg1060.t1"; gene_id "jg1060";
dsecASM438219v1_0	AUGUSTUS	exon	5858576	5859085	.	-	.	transcript_id "jg1060.t1"; gene_id "jg1060";
dsecASM438219v1_0	AUGUSTUS	start_codon	5859083	5859085	.	-	0	transcript_id "jg1060.t1"; gene_id "jg1060";
dsecASM438219v1_0	ALN_BLOCK	exon	5860408	5860833	.	-	.	transcript_id "jg1061.t1"; gene_id "jg1061";
dsecASM438219v1_0	AUGUSTUS	stop_codon	5863967	5863969	.	-	0	transcript_id "jg1062.t1"; gene_id "jg1062";
dsecASM438219v1_0	AUGUSTUS	CDS	5863967	5864980	1	-	0	transcript_id "jg1062.t1"; gene_id "jg1062";
dsecASM438219v1_0	AUGUSTUS	exon	5863967	5864980	.	-	.	transcript_id "jg1062.t1"; gene_id "jg1062";
dsecASM438219v1_0	AUGUSTUS	start_codon	5864978	5864980	.	-	0	transcript_id "jg1062.t1"; gene_id "jg1062";
dsecASM438219v1_0	ALN_BLOCK	exon	5866245	5866970	.	-	.	transcript_id "jg1063.t1"; gene_id "jg1063";
dsecASM438219v1_0	ALN_BLOCK	exon	5867182	5867202	.	-	.	transcript_id "jg1063.t1"; gene_id "jg1063";
dsecASM438219v1_0	ALN_BLOCK	exon	5867518	5867663	.	-	.	transcript_id "jg1063.t1"; gene_id "jg1063";
dsecASM438219v1_0	ALN_BLOCK	exon	5867970	5867983	.	-	.	transcript_id "jg1063.t1"; gene_id "jg1063";
dsecASM438219v1_0	ALN_BLOCK	exon	5868153	5868212	.	-	.	transcript_id "jg1063.t1"; gene_id "jg1063";
dsecASM438219v1_0	ALN_BLOCK	exon	5869356	5870363	.	+	.	transcript_id "jg1064.t1"; gene_id "jg1064";
dsecASM438219v1_0	ALN_BLOCK	exon	5870575	5871758	.	+	.	transcript_id "jg1065.t1"; gene_id "jg1065";
dsecASM438219v1_0	ALN_BLOCK	exon	5874298	5880308	.	-	.	transcript_id "jg1066.t1"; gene_id "jg1066";
dsecASM438219v1_0	ALN_BLOCK	exon	5883763	5885972	.	+	.	transcript_id "jg1067.t1"; gene_id "jg1067";
dsecASM438219v1_0	ALN_BLOCK	exon	5887285	5888985	.	+	.	transcript_id "jg1068.t1"; gene_id "jg1068";
dsecASM438219v1_0	ALN_BLOCK	exon	5891460	5896982	.	-	.	transcript_id "jg1069.t1"; gene_id "jg1069";
dsecASM438219v1_0	ALN_BLOCK	exon	5900821	5902285	.	+	.	transcript_id "jg1070.t1"; gene_id "jg1070";
dsecASM438219v1_0	AUGUSTUS	stop_codon	5904289	5904291	.	-	0	transcript_id "jg1071.t1"; gene_id "jg1071";
dsecASM438219v1_0	AUGUSTUS	CDS	5904289	5905381	1	-	1	transcript_id "jg1071.t1"; gene_id "jg1071";
dsecASM438219v1_0	AUGUSTUS	exon	5904289	5905381	.	-	.	transcript_id "jg1071.t1"; gene_id "jg1071";
dsecASM438219v1_0	AUGUSTUS	intron	5905382	5905534	.	-	.	transcript_id "jg1071.t1"; gene_id "jg1071";
dsecASM438219v1_0	AUGUSTUS	CDS	5905535	5905682	1	-	2	transcript_id "jg1071.t1"; gene_id "jg1071";
dsecASM438219v1_0	AUGUSTUS	exon	5905535	5905682	.	-	.	transcript_id "jg1071.t1"; gene_id "jg1071";
dsecASM438219v1_0	AUGUSTUS	intron	5905683	5905741	.	-	.	transcript_id "jg1071.t1"; gene_id "jg1071";
dsecASM438219v1_0	AUGUSTUS	CDS	5905742	5906081	1	-	0	transcript_id "jg1071.t1"; gene_id "jg1071";
dsecASM438219v1_0	AUGUSTUS	exon	5905742	5906081	.	-	.	transcript_id "jg1071.t1"; gene_id "jg1071";
dsecASM438219v1_0	AUGUSTUS	intron	5906082	5906214	.	-	.	transcript_id "jg1071.t1"; gene_id "jg1071";
dsecASM438219v1_0	AUGUSTUS	CDS	5906215	5906365	1	-	1	transcript_id "jg1071.t1"; gene_id "jg1071";
dsecASM438219v1_0	AUGUSTUS	exon	5906215	5906365	.	-	.	transcript_id "jg1071.t1"; gene_id "jg1071";
dsecASM438219v1_0	AUGUSTUS	intron	5906366	5906428	.	-	.	transcript_id "jg1071.t1"; gene_id "jg1071";
dsecASM438219v1_0	AUGUSTUS	CDS	5906429	5906592	1	-	0	transcript_id "jg1071.t1"; gene_id "jg1071";
dsecASM438219v1_0	AUGUSTUS	exon	5906429	5906592	.	-	.	transcript_id "jg1071.t1"; gene_id "jg1071";
dsecASM438219v1_0	AUGUSTUS	intron	5906593	5907071	.	-	.	transcript_id "jg1071.t1"; gene_id "jg1071";
dsecASM438219v1_0	AUGUSTUS	CDS	5907072	5907194	1	-	0	transcript_id "jg1071.t1"; gene_id "jg1071";
dsecASM438219v1_0	AUGUSTUS	exon	5907072	5907194	.	-	.	transcript_id "jg1071.t1"; gene_id "jg1071";
dsecASM438219v1_0	AUGUSTUS	start_codon	5907192	5907194	.	-	0	transcript_id "jg1071.t1"; gene_id "jg1071";
dsecASM438219v1_0	ALN_BLOCK	exon	5908317	5909505	.	-	.	transcript_id "jg1072.t1"; gene_id "jg1072";
dsecASM438219v1_0	ALN_BLOCK	exon	5913658	5913872	.	-	.	transcript_id "jg1073.t1"; gene_id "jg1073";
dsecASM438219v1_0	AUGUSTUS	stop_codon	5920172	5920174	.	-	0	transcript_id "jg1074.t1"; gene_id "jg1074";
dsecASM438219v1_0	AUGUSTUS	CDS	5920172	5920552	0.89	-	0	transcript_id "jg1074.t1"; gene_id "jg1074";
dsecASM438219v1_0	AUGUSTUS	exon	5920172	5920552	.	-	.	transcript_id "jg1074.t1"; gene_id "jg1074";
dsecASM438219v1_0	AUGUSTUS	start_codon	5920550	5920552	.	-	0	transcript_id "jg1074.t1"; gene_id "jg1074";
dsecASM438219v1_0	AUGUSTUS	start_codon	5921160	5921162	.	+	0	transcript_id "jg1075.t1"; gene_id "jg1075";
dsecASM438219v1_0	AUGUSTUS	CDS	5921160	5921474	1	+	0	transcript_id "jg1075.t1"; gene_id "jg1075";
dsecASM438219v1_0	AUGUSTUS	exon	5921160	5921474	.	+	.	transcript_id "jg1075.t1"; gene_id "jg1075";
dsecASM438219v1_0	AUGUSTUS	intron	5921475	5921532	.	+	.	transcript_id "jg1075.t1"; gene_id "jg1075";
dsecASM438219v1_0	AUGUSTUS	CDS	5921533	5922000	1	+	0	transcript_id "jg1075.t1"; gene_id "jg1075";
dsecASM438219v1_0	AUGUSTUS	exon	5921533	5922000	.	+	.	transcript_id "jg1075.t1"; gene_id "jg1075";
dsecASM438219v1_0	AUGUSTUS	stop_codon	5921998	5922000	.	+	0	transcript_id "jg1075.t1"; gene_id "jg1075";
dsecASM438219v1_0	ALN_BLOCK	exon	5924009	5924864	.	-	.	transcript_id "jg1076.t1"; gene_id "jg1076";
dsecASM438219v1_0	AUGUSTUS	stop_codon	5931656	5931658	.	-	0	transcript_id "jg1077.t1"; gene_id "jg1077";
dsecASM438219v1_0	AUGUSTUS	CDS	5931656	5932178	1	-	1	transcript_id "jg1077.t1"; gene_id "jg1077";
dsecASM438219v1_0	AUGUSTUS	exon	5931656	5932178	.	-	.	transcript_id "jg1077.t1"; gene_id "jg1077";
dsecASM438219v1_0	AUGUSTUS	intron	5932179	5932650	.	-	.	transcript_id "jg1077.t1"; gene_id "jg1077";
dsecASM438219v1_0	AUGUSTUS	CDS	5932651	5932804	1	-	2	transcript_id "jg1077.t1"; gene_id "jg1077";
dsecASM438219v1_0	AUGUSTUS	exon	5932651	5932804	.	-	.	transcript_id "jg1077.t1"; gene_id "jg1077";
dsecASM438219v1_0	AUGUSTUS	intron	5932805	5933063	.	-	.	transcript_id "jg1077.t1"; gene_id "jg1077";
dsecASM438219v1_0	AUGUSTUS	CDS	5933064	5933196	1	-	0	transcript_id "jg1077.t1"; gene_id "jg1077";
dsecASM438219v1_0	AUGUSTUS	exon	5933064	5933196	.	-	.	transcript_id "jg1077.t1"; gene_id "jg1077";
dsecASM438219v1_0	AUGUSTUS	intron	5933197	5933641	.	-	.	transcript_id "jg1077.t1"; gene_id "jg1077";
dsecASM438219v1_0	AUGUSTUS	CDS	5933642	5933909	1	-	1	transcript_id "jg1077.t1"; gene_id "jg1077";
dsecASM438219v1_0	AUGUSTUS	exon	5933642	5933909	.	-	.	transcript_id "jg1077.t1"; gene_id "jg1077";
dsecASM438219v1_0	AUGUSTUS	intron	5933910	5934042	.	-	.	transcript_id "jg1077.t1"; gene_id "jg1077";
dsecASM438219v1_0	AUGUSTUS	CDS	5934043	5934179	1	-	0	transcript_id "jg1077.t1"; gene_id "jg1077";
dsecASM438219v1_0	AUGUSTUS	exon	5934043	5934179	.	-	.	transcript_id "jg1077.t1"; gene_id "jg1077";
dsecASM438219v1_0	AUGUSTUS	intron	5934180	5934234	.	-	.	transcript_id "jg1077.t1"; gene_id "jg1077";
dsecASM438219v1_0	AUGUSTUS	CDS	5934235	5934627	1	-	0	transcript_id "jg1077.t1"; gene_id "jg1077";
dsecASM438219v1_0	AUGUSTUS	exon	5934235	5934627	.	-	.	transcript_id "jg1077.t1"; gene_id "jg1077";
dsecASM438219v1_0	AUGUSTUS	start_codon	5934625	5934627	.	-	0	transcript_id "jg1077.t1"; gene_id "jg1077";
dsecASM438219v1_0	ALN_BLOCK	exon	5935185	5937099	.	-	.	transcript_id "jg1078.t1"; gene_id "jg1078";
dsecASM438219v1_0	ALN_BLOCK	exon	5937365	5938051	.	-	.	transcript_id "jg1079.t1"; gene_id "jg1079";
dsecASM438219v1_0	AUGUSTUS	start_codon	5938496	5938498	.	+	0	transcript_id "jg1080.t1"; gene_id "jg1080";
dsecASM438219v1_0	AUGUSTUS	CDS	5938496	5940236	1	+	0	transcript_id "jg1080.t1"; gene_id "jg1080";
dsecASM438219v1_0	AUGUSTUS	exon	5938496	5940236	.	+	.	transcript_id "jg1080.t1"; gene_id "jg1080";
dsecASM438219v1_0	AUGUSTUS	intron	5940237	5940300	.	+	.	transcript_id "jg1080.t1"; gene_id "jg1080";
dsecASM438219v1_0	AUGUSTUS	CDS	5940301	5940580	1	+	2	transcript_id "jg1080.t1"; gene_id "jg1080";
dsecASM438219v1_0	AUGUSTUS	exon	5940301	5940580	.	+	.	transcript_id "jg1080.t1"; gene_id "jg1080";
dsecASM438219v1_0	AUGUSTUS	intron	5940581	5940631	.	+	.	transcript_id "jg1080.t1"; gene_id "jg1080";
dsecASM438219v1_0	AUGUSTUS	CDS	5940632	5940906	1	+	1	transcript_id "jg1080.t1"; gene_id "jg1080";
dsecASM438219v1_0	AUGUSTUS	exon	5940632	5940906	.	+	.	transcript_id "jg1080.t1"; gene_id "jg1080";
dsecASM438219v1_0	AUGUSTUS	intron	5940907	5940961	.	+	.	transcript_id "jg1080.t1"; gene_id "jg1080";
dsecASM438219v1_0	AUGUSTUS	CDS	5940962	5941157	1	+	2	transcript_id "jg1080.t1"; gene_id "jg1080";
dsecASM438219v1_0	AUGUSTUS	exon	5940962	5941157	.	+	.	transcript_id "jg1080.t1"; gene_id "jg1080";
dsecASM438219v1_0	AUGUSTUS	intron	5941158	5941216	.	+	.	transcript_id "jg1080.t1"; gene_id "jg1080";
dsecASM438219v1_0	AUGUSTUS	CDS	5941217	5941424	1	+	1	transcript_id "jg1080.t1"; gene_id "jg1080";
dsecASM438219v1_0	AUGUSTUS	exon	5941217	5941424	.	+	.	transcript_id "jg1080.t1"; gene_id "jg1080";
dsecASM438219v1_0	AUGUSTUS	stop_codon	5941422	5941424	.	+	0	transcript_id "jg1080.t1"; gene_id "jg1080";
dsecASM438219v1_0	ALN_BLOCK	exon	5941599	5944473	.	-	.	transcript_id "jg1081.t1"; gene_id "jg1081";
dsecASM438219v1_0	ALN_BLOCK	exon	5947402	5948048	.	-	.	transcript_id "jg1083.t1"; gene_id "jg1083";
dsecASM438219v1_0	AUGUSTUS	stop_codon	5948447	5948449	.	-	0	transcript_id "jg1082.t1"; gene_id "jg1082";
dsecASM438219v1_0	AUGUSTUS	CDS	5948447	5948983	1	-	0	transcript_id "jg1082.t1"; gene_id "jg1082";
dsecASM438219v1_0	AUGUSTUS	exon	5948447	5948983	.	-	.	transcript_id "jg1082.t1"; gene_id "jg1082";
dsecASM438219v1_0	AUGUSTUS	start_codon	5948981	5948983	.	-	0	transcript_id "jg1082.t1"; gene_id "jg1082";
dsecASM438219v1_0	ALN_BLOCK	exon	5949215	5950680	.	+	.	transcript_id "jg1084.t1"; gene_id "jg1084";
dsecASM438219v1_0	ALN_BLOCK	exon	5953348	5953584	.	+	.	transcript_id "jg1085.t1"; gene_id "jg1085";
dsecASM438219v1_0	ALN_BLOCK	exon	5958699	5959268	.	+	.	transcript_id "jg1086.t1"; gene_id "jg1086";
dsecASM438219v1_0	AUGUSTUS	start_codon	5960785	5960787	.	+	0	transcript_id "jg1087.t1"; gene_id "jg1087";
dsecASM438219v1_0	AUGUSTUS	CDS	5960785	5960855	1	+	0	transcript_id "jg1087.t1"; gene_id "jg1087";
dsecASM438219v1_0	AUGUSTUS	exon	5960785	5960855	.	+	.	transcript_id "jg1087.t1"; gene_id "jg1087";
dsecASM438219v1_0	AUGUSTUS	intron	5960856	5960907	.	+	.	transcript_id "jg1087.t1"; gene_id "jg1087";
dsecASM438219v1_0	AUGUSTUS	CDS	5960908	5961067	1	+	1	transcript_id "jg1087.t1"; gene_id "jg1087";
dsecASM438219v1_0	AUGUSTUS	exon	5960908	5961067	.	+	.	transcript_id "jg1087.t1"; gene_id "jg1087";
dsecASM438219v1_0	AUGUSTUS	stop_codon	5961065	5961067	.	+	0	transcript_id "jg1087.t1"; gene_id "jg1087";
dsecASM438219v1_0	ALN_BLOCK	exon	5961177	5962922	.	-	.	transcript_id "jg1088.t1"; gene_id "jg1088";
dsecASM438219v1_0	ALN_BLOCK	exon	5963246	5963789	.	+	.	transcript_id "jg1089.t1"; gene_id "jg1089";
dsecASM438219v1_0	ALN_BLOCK	exon	5963927	5965060	.	-	.	transcript_id "jg1090.t1"; gene_id "jg1090";
dsecASM438219v1_0	AUGUSTUS	start_codon	5966535	5966537	.	+	0	transcript_id "jg1091.t1"; gene_id "jg1091";
dsecASM438219v1_0	AUGUSTUS	CDS	5966535	5966569	1	+	0	transcript_id "jg1091.t1"; gene_id "jg1091";
dsecASM438219v1_0	AUGUSTUS	exon	5966535	5966569	.	+	.	transcript_id "jg1091.t1"; gene_id "jg1091";
dsecASM438219v1_0	AUGUSTUS	intron	5966570	5966625	.	+	.	transcript_id "jg1091.t1"; gene_id "jg1091";
dsecASM438219v1_0	AUGUSTUS	CDS	5966626	5967492	1	+	1	transcript_id "jg1091.t1"; gene_id "jg1091";
dsecASM438219v1_0	AUGUSTUS	exon	5966626	5967492	.	+	.	transcript_id "jg1091.t1"; gene_id "jg1091";
dsecASM438219v1_0	AUGUSTUS	intron	5967493	5967545	.	+	.	transcript_id "jg1091.t1"; gene_id "jg1091";
dsecASM438219v1_0	AUGUSTUS	CDS	5967546	5967819	1	+	1	transcript_id "jg1091.t1"; gene_id "jg1091";
dsecASM438219v1_0	AUGUSTUS	exon	5967546	5967819	.	+	.	transcript_id "jg1091.t1"; gene_id "jg1091";
dsecASM438219v1_0	AUGUSTUS	stop_codon	5967817	5967819	.	+	0	transcript_id "jg1091.t1"; gene_id "jg1091";
dsecASM438219v1_0	ALN_BLOCK	exon	5968023	5968837	.	-	.	transcript_id "jg1092.t1"; gene_id "jg1092";
dsecASM438219v1_0	ALN_BLOCK	exon	5969419	5969964	.	+	.	transcript_id "jg1093.t1"; gene_id "jg1093";
dsecASM438219v1_0	ALN_BLOCK	exon	5970006	5970787	.	-	.	transcript_id "jg1094.t1"; gene_id "jg1094";
dsecASM438219v1_0	ALN_BLOCK	exon	5972759	5973765	.	+	.	transcript_id "jg1095.t1"; gene_id "jg1095";
dsecASM438219v1_0	AUGUSTUS	start_codon	5991734	5991736	.	+	0	transcript_id "jg1096.t1"; gene_id "jg1096";
dsecASM438219v1_0	AUGUSTUS	CDS	5991734	5991985	1	+	0	transcript_id "jg1096.t1"; gene_id "jg1096";
dsecASM438219v1_0	AUGUSTUS	exon	5991734	5991985	.	+	.	transcript_id "jg1096.t1"; gene_id "jg1096";
dsecASM438219v1_0	AUGUSTUS	stop_codon	5991983	5991985	.	+	0	transcript_id "jg1096.t1"; gene_id "jg1096";
dsecASM438219v1_0	ALN_BLOCK	exon	5992265	5995682	.	+	.	transcript_id "jg1097.t1"; gene_id "jg1097";
dsecASM438219v1_0	AUGUSTUS	start_codon	5995840	5995842	.	+	0	transcript_id "jg1098.t1"; gene_id "jg1098";
dsecASM438219v1_0	AUGUSTUS	CDS	5995840	5995854	0.69	+	0	transcript_id "jg1098.t1"; gene_id "jg1098";
dsecASM438219v1_0	AUGUSTUS	exon	5995840	5995854	.	+	.	transcript_id "jg1098.t1"; gene_id "jg1098";
dsecASM438219v1_0	AUGUSTUS	intron	5995855	5996034	.	+	.	transcript_id "jg1098.t1"; gene_id "jg1098";
dsecASM438219v1_0	AUGUSTUS	CDS	5996035	5996063	0.74	+	0	transcript_id "jg1098.t1"; gene_id "jg1098";
dsecASM438219v1_0	AUGUSTUS	exon	5996035	5996063	.	+	.	transcript_id "jg1098.t1"; gene_id "jg1098";
dsecASM438219v1_0	AUGUSTUS	intron	5996064	5996144	.	+	.	transcript_id "jg1098.t1"; gene_id "jg1098";
dsecASM438219v1_0	AUGUSTUS	CDS	5996145	5996463	1	+	1	transcript_id "jg1098.t1"; gene_id "jg1098";
dsecASM438219v1_0	AUGUSTUS	exon	5996145	5996463	.	+	.	transcript_id "jg1098.t1"; gene_id "jg1098";
dsecASM438219v1_0	AUGUSTUS	stop_codon	5996461	5996463	.	+	0	transcript_id "jg1098.t1"; gene_id "jg1098";
dsecASM438219v1_0	ALN_BLOCK	exon	5998100	5999623	.	-	.	transcript_id "jg1099.t1"; gene_id "jg1099";
dsecASM438219v1_0	AUGUSTUS	start_codon	6019152	6019154	.	+	0	transcript_id "jg1100.t1"; gene_id "jg1100";
dsecASM438219v1_0	AUGUSTUS	CDS	6019152	6020840	1	+	0	transcript_id "jg1100.t1"; gene_id "jg1100";
dsecASM438219v1_0	AUGUSTUS	exon	6019152	6020840	.	+	.	transcript_id "jg1100.t1"; gene_id "jg1100";
dsecASM438219v1_0	AUGUSTUS	stop_codon	6020838	6020840	.	+	0	transcript_id "jg1100.t1"; gene_id "jg1100";
dsecASM438219v1_0	ALN_BLOCK	exon	6021258	6022984	.	+	.	transcript_id "jg1101.t1"; gene_id "jg1101";
dsecASM438219v1_0	ALN_BLOCK	exon	6023201	6023419	.	+	.	transcript_id "jg1101.t1"; gene_id "jg1101";
dsecASM438219v1_0	ALN_BLOCK	exon	6025771	6026277	.	+	.	transcript_id "jg1102.t1"; gene_id "jg1102";
dsecASM438219v1_0	ALN_BLOCK	exon	6026447	6028050	.	-	.	transcript_id "jg1103.t1"; gene_id "jg1103";
dsecASM438219v1_0	AUGUSTUS	stop_codon	6028382	6028384	.	-	0	transcript_id "jg1104.t1"; gene_id "jg1104";
dsecASM438219v1_0	AUGUSTUS	CDS	6028382	6030100	1	-	0	transcript_id "jg1104.t1"; gene_id "jg1104";
dsecASM438219v1_0	AUGUSTUS	exon	6028382	6030100	.	-	.	transcript_id "jg1104.t1"; gene_id "jg1104";
dsecASM438219v1_0	AUGUSTUS	start_codon	6030098	6030100	.	-	0	transcript_id "jg1104.t1"; gene_id "jg1104";
dsecASM438219v1_0	ALN_BLOCK	exon	6030521	6031033	.	-	.	transcript_id "jg1105.t1"; gene_id "jg1105";
dsecASM438219v1_0	ALN_BLOCK	exon	6031663	6032848	.	+	.	transcript_id "jg1106.t1"; gene_id "jg1106";
dsecASM438219v1_0	ALN_BLOCK	exon	6044126	6045467	.	+	.	transcript_id "jg1107.t1"; gene_id "jg1107";
dsecASM438219v1_0	AUGUSTUS	start_codon	6052670	6052672	.	+	0	transcript_id "jg1108.t1"; gene_id "jg1108";
dsecASM438219v1_0	AUGUSTUS	CDS	6052670	6052685	1	+	0	transcript_id "jg1108.t1"; gene_id "jg1108";
dsecASM438219v1_0	AUGUSTUS	exon	6052670	6052685	.	+	.	transcript_id "jg1108.t1"; gene_id "jg1108";
dsecASM438219v1_0	AUGUSTUS	intron	6052686	6052755	.	+	.	transcript_id "jg1108.t1"; gene_id "jg1108";
dsecASM438219v1_0	AUGUSTUS	CDS	6052756	6052959	0.57	+	2	transcript_id "jg1108.t1"; gene_id "jg1108";
dsecASM438219v1_0	AUGUSTUS	exon	6052756	6052959	.	+	.	transcript_id "jg1108.t1"; gene_id "jg1108";
dsecASM438219v1_0	AUGUSTUS	intron	6052960	6053048	.	+	.	transcript_id "jg1108.t1"; gene_id "jg1108";
dsecASM438219v1_0	AUGUSTUS	CDS	6053049	6053526	0.55	+	2	transcript_id "jg1108.t1"; gene_id "jg1108";
dsecASM438219v1_0	AUGUSTUS	exon	6053049	6053526	.	+	.	transcript_id "jg1108.t1"; gene_id "jg1108";
dsecASM438219v1_0	AUGUSTUS	intron	6053527	6053622	.	+	.	transcript_id "jg1108.t1"; gene_id "jg1108";
dsecASM438219v1_0	AUGUSTUS	CDS	6053623	6053745	1	+	1	transcript_id "jg1108.t1"; gene_id "jg1108";
dsecASM438219v1_0	AUGUSTUS	exon	6053623	6053745	.	+	.	transcript_id "jg1108.t1"; gene_id "jg1108";
dsecASM438219v1_0	AUGUSTUS	intron	6053746	6053811	.	+	.	transcript_id "jg1108.t1"; gene_id "jg1108";
dsecASM438219v1_0	AUGUSTUS	CDS	6053812	6053854	1	+	1	transcript_id "jg1108.t1"; gene_id "jg1108";
dsecASM438219v1_0	AUGUSTUS	exon	6053812	6053854	.	+	.	transcript_id "jg1108.t1"; gene_id "jg1108";
dsecASM438219v1_0	AUGUSTUS	stop_codon	6053852	6053854	.	+	0	transcript_id "jg1108.t1"; gene_id "jg1108";
dsecASM438219v1_0	AUGUSTUS	start_codon	6053879	6053881	.	+	0	transcript_id "jg1109.t1"; gene_id "jg1109";
dsecASM438219v1_0	AUGUSTUS	CDS	6053879	6054272	0.88	+	0	transcript_id "jg1109.t1"; gene_id "jg1109";
dsecASM438219v1_0	AUGUSTUS	exon	6053879	6054272	.	+	.	transcript_id "jg1109.t1"; gene_id "jg1109";
dsecASM438219v1_0	AUGUSTUS	intron	6054273	6054327	.	+	.	transcript_id "jg1109.t1"; gene_id "jg1109";
dsecASM438219v1_0	AUGUSTUS	CDS	6054328	6054539	0.93	+	2	transcript_id "jg1109.t1"; gene_id "jg1109";
dsecASM438219v1_0	AUGUSTUS	exon	6054328	6054539	.	+	.	transcript_id "jg1109.t1"; gene_id "jg1109";
dsecASM438219v1_0	AUGUSTUS	stop_codon	6054537	6054539	.	+	0	transcript_id "jg1109.t1"; gene_id "jg1109";
dsecASM438219v1_0	AUGUSTUS	start_codon	6062075	6062077	.	+	0	transcript_id "jg1110.t1"; gene_id "jg1110";
dsecASM438219v1_0	AUGUSTUS	CDS	6062075	6062464	1	+	0	transcript_id "jg1110.t1"; gene_id "jg1110";
dsecASM438219v1_0	AUGUSTUS	exon	6062075	6062464	.	+	.	transcript_id "jg1110.t1"; gene_id "jg1110";
dsecASM438219v1_0	AUGUSTUS	stop_codon	6062462	6062464	.	+	0	transcript_id "jg1110.t1"; gene_id "jg1110";
dsecASM438219v1_0	ALN_BLOCK	exon	6091841	6094748	.	+	.	transcript_id "jg1111.t1"; gene_id "jg1111";
dsecASM438219v1_0	ALN_BLOCK	exon	6094945	6109645	.	+	.	transcript_id "jg1111.t1"; gene_id "jg1111";
dsecASM438219v1_0	ALN_BLOCK	exon	6109724	6110146	.	+	.	transcript_id "jg1112.t1"; gene_id "jg1112";
dsecASM438219v1_0	AUGUSTUS	start_codon	6126144	6126146	.	+	0	transcript_id "jg1113.t1"; gene_id "jg1113";
dsecASM438219v1_0	AUGUSTUS	CDS	6126144	6126826	1	+	0	transcript_id "jg1113.t1"; gene_id "jg1113";
dsecASM438219v1_0	AUGUSTUS	exon	6126144	6126826	.	+	.	transcript_id "jg1113.t1"; gene_id "jg1113";
dsecASM438219v1_0	AUGUSTUS	intron	6126827	6126881	.	+	.	transcript_id "jg1113.t1"; gene_id "jg1113";
dsecASM438219v1_0	AUGUSTUS	CDS	6126882	6127806	0.99	+	1	transcript_id "jg1113.t1"; gene_id "jg1113";
dsecASM438219v1_0	AUGUSTUS	exon	6126882	6127806	.	+	.	transcript_id "jg1113.t1"; gene_id "jg1113";
dsecASM438219v1_0	AUGUSTUS	stop_codon	6127804	6127806	.	+	0	transcript_id "jg1113.t1"; gene_id "jg1113";
dsecASM438219v1_0	ALN_BLOCK	exon	6156593	6157243	.	+	.	transcript_id "jg1114.t1"; gene_id "jg1114";
dsecASM438219v1_0	ALN_BLOCK	exon	6164289	6165107	.	-	.	transcript_id "jg1115.t1"; gene_id "jg1115";
dsecASM438219v1_0	AUGUSTUS	start_codon	6173683	6173685	.	+	0	transcript_id "jg1116.t1"; gene_id "jg1116";
dsecASM438219v1_0	AUGUSTUS	CDS	6173683	6173758	0.97	+	0	transcript_id "jg1116.t1"; gene_id "jg1116";
dsecASM438219v1_0	AUGUSTUS	exon	6173683	6173758	.	+	.	transcript_id "jg1116.t1"; gene_id "jg1116";
dsecASM438219v1_0	AUGUSTUS	intron	6173759	6179470	.	+	.	transcript_id "jg1116.t1"; gene_id "jg1116";
dsecASM438219v1_0	AUGUSTUS	CDS	6179471	6179576	1	+	2	transcript_id "jg1116.t1"; gene_id "jg1116";
dsecASM438219v1_0	AUGUSTUS	exon	6179471	6179576	.	+	.	transcript_id "jg1116.t1"; gene_id "jg1116";
dsecASM438219v1_0	AUGUSTUS	intron	6179577	6190341	.	+	.	transcript_id "jg1116.t1"; gene_id "jg1116";
dsecASM438219v1_0	AUGUSTUS	CDS	6190342	6190573	1	+	1	transcript_id "jg1116.t1"; gene_id "jg1116";
dsecASM438219v1_0	AUGUSTUS	exon	6190342	6190573	.	+	.	transcript_id "jg1116.t1"; gene_id "jg1116";
dsecASM438219v1_0	AUGUSTUS	intron	6190574	6191101	.	+	.	transcript_id "jg1116.t1"; gene_id "jg1116";
dsecASM438219v1_0	AUGUSTUS	CDS	6191102	6191249	1	+	0	transcript_id "jg1116.t1"; gene_id "jg1116";
dsecASM438219v1_0	AUGUSTUS	exon	6191102	6191249	.	+	.	transcript_id "jg1116.t1"; gene_id "jg1116";
dsecASM438219v1_0	AUGUSTUS	intron	6191250	6191661	.	+	.	transcript_id "jg1116.t1"; gene_id "jg1116";
dsecASM438219v1_0	AUGUSTUS	CDS	6191662	6191841	1	+	2	transcript_id "jg1116.t1"; gene_id "jg1116";
dsecASM438219v1_0	AUGUSTUS	exon	6191662	6191841	.	+	.	transcript_id "jg1116.t1"; gene_id "jg1116";
dsecASM438219v1_0	AUGUSTUS	intron	6191842	6191900	.	+	.	transcript_id "jg1116.t1"; gene_id "jg1116";
dsecASM438219v1_0	AUGUSTUS	CDS	6191901	6192034	1	+	2	transcript_id "jg1116.t1"; gene_id "jg1116";
dsecASM438219v1_0	AUGUSTUS	exon	6191901	6192034	.	+	.	transcript_id "jg1116.t1"; gene_id "jg1116";
dsecASM438219v1_0	AUGUSTUS	intron	6192035	6194148	.	+	.	transcript_id "jg1116.t1"; gene_id "jg1116";
dsecASM438219v1_0	AUGUSTUS	CDS	6194149	6194356	1	+	0	transcript_id "jg1116.t1"; gene_id "jg1116";
dsecASM438219v1_0	AUGUSTUS	exon	6194149	6194356	.	+	.	transcript_id "jg1116.t1"; gene_id "jg1116";
dsecASM438219v1_0	AUGUSTUS	intron	6194357	6197204	.	+	.	transcript_id "jg1116.t1"; gene_id "jg1116";
dsecASM438219v1_0	AUGUSTUS	CDS	6197205	6197342	1	+	2	transcript_id "jg1116.t1"; gene_id "jg1116";
dsecASM438219v1_0	AUGUSTUS	exon	6197205	6197342	.	+	.	transcript_id "jg1116.t1"; gene_id "jg1116";
dsecASM438219v1_0	AUGUSTUS	intron	6197343	6197545	.	+	.	transcript_id "jg1116.t1"; gene_id "jg1116";
dsecASM438219v1_0	AUGUSTUS	CDS	6197546	6197757	1	+	2	transcript_id "jg1116.t1"; gene_id "jg1116";
dsecASM438219v1_0	AUGUSTUS	exon	6197546	6197757	.	+	.	transcript_id "jg1116.t1"; gene_id "jg1116";
dsecASM438219v1_0	AUGUSTUS	intron	6197758	6198102	.	+	.	transcript_id "jg1116.t1"; gene_id "jg1116";
dsecASM438219v1_0	AUGUSTUS	CDS	6198103	6198250	1	+	0	transcript_id "jg1116.t1"; gene_id "jg1116";
dsecASM438219v1_0	AUGUSTUS	exon	6198103	6198250	.	+	.	transcript_id "jg1116.t1"; gene_id "jg1116";
dsecASM438219v1_0	AUGUSTUS	intron	6198251	6201716	.	+	.	transcript_id "jg1116.t1"; gene_id "jg1116";
dsecASM438219v1_0	AUGUSTUS	CDS	6201717	6202254	1	+	2	transcript_id "jg1116.t1"; gene_id "jg1116";
dsecASM438219v1_0	AUGUSTUS	exon	6201717	6202254	.	+	.	transcript_id "jg1116.t1"; gene_id "jg1116";
dsecASM438219v1_0	AUGUSTUS	intron	6202255	6203654	.	+	.	transcript_id "jg1116.t1"; gene_id "jg1116";
dsecASM438219v1_0	AUGUSTUS	CDS	6203655	6203903	1	+	1	transcript_id "jg1116.t1"; gene_id "jg1116";
dsecASM438219v1_0	AUGUSTUS	exon	6203655	6203903	.	+	.	transcript_id "jg1116.t1"; gene_id "jg1116";
dsecASM438219v1_0	AUGUSTUS	intron	6203904	6204322	.	+	.	transcript_id "jg1116.t1"; gene_id "jg1116";
dsecASM438219v1_0	AUGUSTUS	CDS	6204323	6204415	1	+	1	transcript_id "jg1116.t1"; gene_id "jg1116";
dsecASM438219v1_0	AUGUSTUS	exon	6204323	6204415	.	+	.	transcript_id "jg1116.t1"; gene_id "jg1116";
dsecASM438219v1_0	AUGUSTUS	intron	6204416	6220554	.	+	.	transcript_id "jg1116.t1"; gene_id "jg1116";
dsecASM438219v1_0	AUGUSTUS	CDS	6220555	6220717	1	+	1	transcript_id "jg1116.t1"; gene_id "jg1116";
dsecASM438219v1_0	AUGUSTUS	exon	6220555	6220717	.	+	.	transcript_id "jg1116.t1"; gene_id "jg1116";
dsecASM438219v1_0	AUGUSTUS	intron	6220718	6222043	.	+	.	transcript_id "jg1116.t1"; gene_id "jg1116";
dsecASM438219v1_0	AUGUSTUS	CDS	6222044	6222193	1	+	0	transcript_id "jg1116.t1"; gene_id "jg1116";
dsecASM438219v1_0	AUGUSTUS	exon	6222044	6222193	.	+	.	transcript_id "jg1116.t1"; gene_id "jg1116";
dsecASM438219v1_0	AUGUSTUS	intron	6222194	6222255	.	+	.	transcript_id "jg1116.t1"; gene_id "jg1116";
dsecASM438219v1_0	AUGUSTUS	CDS	6222256	6222420	1	+	0	transcript_id "jg1116.t1"; gene_id "jg1116";
dsecASM438219v1_0	AUGUSTUS	exon	6222256	6222420	.	+	.	transcript_id "jg1116.t1"; gene_id "jg1116";
dsecASM438219v1_0	AUGUSTUS	stop_codon	6222418	6222420	.	+	0	transcript_id "jg1116.t1"; gene_id "jg1116";
dsecASM438219v1_0	ALN_BLOCK	exon	6225549	6228432	.	+	.	transcript_id "jg1117.t1"; gene_id "jg1117";
dsecASM438219v1_0	ALN_BLOCK	exon	6233572	6233834	.	-	.	transcript_id "jg1118.t1"; gene_id "jg1118";
dsecASM438219v1_0	ALN_BLOCK	exon	6242487	6246149	.	+	.	transcript_id "jg1119.t1"; gene_id "jg1119";
dsecASM438219v1_0	ALN_BLOCK	exon	6246906	6247549	.	-	.	transcript_id "jg1120.t1"; gene_id "jg1120";
dsecASM438219v1_0	ALN_BLOCK	exon	6249692	6251088	.	-	.	transcript_id "jg1121.t1"; gene_id "jg1121";
dsecASM438219v1_0	AUGUSTUS	stop_codon	6252401	6252403	.	-	0	transcript_id "jg1122.t1"; gene_id "jg1122";
dsecASM438219v1_0	AUGUSTUS	CDS	6252401	6252714	1	-	2	transcript_id "jg1122.t1"; gene_id "jg1122";
dsecASM438219v1_0	AUGUSTUS	exon	6252401	6252714	.	-	.	transcript_id "jg1122.t1"; gene_id "jg1122";
dsecASM438219v1_0	AUGUSTUS	intron	6252715	6252817	.	-	.	transcript_id "jg1122.t1"; gene_id "jg1122";
dsecASM438219v1_0	AUGUSTUS	CDS	6252818	6253060	1	-	2	transcript_id "jg1122.t1"; gene_id "jg1122";
dsecASM438219v1_0	AUGUSTUS	exon	6252818	6253060	.	-	.	transcript_id "jg1122.t1"; gene_id "jg1122";
dsecASM438219v1_0	AUGUSTUS	intron	6253061	6253118	.	-	.	transcript_id "jg1122.t1"; gene_id "jg1122";
dsecASM438219v1_0	AUGUSTUS	CDS	6253119	6253172	1	-	2	transcript_id "jg1122.t1"; gene_id "jg1122";
dsecASM438219v1_0	AUGUSTUS	exon	6253119	6253172	.	-	.	transcript_id "jg1122.t1"; gene_id "jg1122";
dsecASM438219v1_0	AUGUSTUS	intron	6253173	6253229	.	-	.	transcript_id "jg1122.t1"; gene_id "jg1122";
dsecASM438219v1_0	AUGUSTUS	CDS	6253230	6253362	1	-	0	transcript_id "jg1122.t1"; gene_id "jg1122";
dsecASM438219v1_0	AUGUSTUS	exon	6253230	6253362	.	-	.	transcript_id "jg1122.t1"; gene_id "jg1122";
dsecASM438219v1_0	AUGUSTUS	intron	6253363	6253427	.	-	.	transcript_id "jg1122.t1"; gene_id "jg1122";
dsecASM438219v1_0	AUGUSTUS	CDS	6253428	6254402	1	-	0	transcript_id "jg1122.t1"; gene_id "jg1122";
dsecASM438219v1_0	AUGUSTUS	exon	6253428	6254402	.	-	.	transcript_id "jg1122.t1"; gene_id "jg1122";
dsecASM438219v1_0	AUGUSTUS	start_codon	6254400	6254402	.	-	0	transcript_id "jg1122.t1"; gene_id "jg1122";
dsecASM438219v1_0	AUGUSTUS	start_codon	6255028	6255030	.	+	0	transcript_id "jg1123.t1"; gene_id "jg1123";
dsecASM438219v1_0	AUGUSTUS	CDS	6255028	6255227	1	+	0	transcript_id "jg1123.t1"; gene_id "jg1123";
dsecASM438219v1_0	AUGUSTUS	exon	6255028	6255227	.	+	.	transcript_id "jg1123.t1"; gene_id "jg1123";
dsecASM438219v1_0	AUGUSTUS	intron	6255228	6255280	.	+	.	transcript_id "jg1123.t1"; gene_id "jg1123";
dsecASM438219v1_0	AUGUSTUS	CDS	6255281	6255869	1	+	1	transcript_id "jg1123.t1"; gene_id "jg1123";
dsecASM438219v1_0	AUGUSTUS	exon	6255281	6255869	.	+	.	transcript_id "jg1123.t1"; gene_id "jg1123";
dsecASM438219v1_0	AUGUSTUS	intron	6255870	6255968	.	+	.	transcript_id "jg1123.t1"; gene_id "jg1123";
dsecASM438219v1_0	AUGUSTUS	CDS	6255969	6256557	1	+	0	transcript_id "jg1123.t1"; gene_id "jg1123";
dsecASM438219v1_0	AUGUSTUS	exon	6255969	6256557	.	+	.	transcript_id "jg1123.t1"; gene_id "jg1123";
dsecASM438219v1_0	AUGUSTUS	intron	6256558	6256609	.	+	.	transcript_id "jg1123.t1"; gene_id "jg1123";
dsecASM438219v1_0	AUGUSTUS	CDS	6256610	6256746	1	+	2	transcript_id "jg1123.t1"; gene_id "jg1123";
dsecASM438219v1_0	AUGUSTUS	exon	6256610	6256746	.	+	.	transcript_id "jg1123.t1"; gene_id "jg1123";
dsecASM438219v1_0	AUGUSTUS	stop_codon	6256744	6256746	.	+	0	transcript_id "jg1123.t1"; gene_id "jg1123";
dsecASM438219v1_0	AUGUSTUS	stop_codon	6257394	6257396	.	-	0	transcript_id "jg1124.t1"; gene_id "jg1124";
dsecASM438219v1_0	AUGUSTUS	CDS	6257394	6257538	1	-	1	transcript_id "jg1124.t1"; gene_id "jg1124";
dsecASM438219v1_0	AUGUSTUS	exon	6257394	6257538	.	-	.	transcript_id "jg1124.t1"; gene_id "jg1124";
dsecASM438219v1_0	AUGUSTUS	intron	6257539	6257590	.	-	.	transcript_id "jg1124.t1"; gene_id "jg1124";
dsecASM438219v1_0	AUGUSTUS	CDS	6257591	6258226	0.99	-	1	transcript_id "jg1124.t1"; gene_id "jg1124";
dsecASM438219v1_0	AUGUSTUS	exon	6257591	6258226	.	-	.	transcript_id "jg1124.t1"; gene_id "jg1124";
dsecASM438219v1_0	AUGUSTUS	intron	6258227	6258278	.	-	.	transcript_id "jg1124.t1"; gene_id "jg1124";
dsecASM438219v1_0	AUGUSTUS	CDS	6258279	6258304	0.98	-	0	transcript_id "jg1124.t1"; gene_id "jg1124";
dsecASM438219v1_0	AUGUSTUS	exon	6258279	6258304	.	-	.	transcript_id "jg1124.t1"; gene_id "jg1124";
dsecASM438219v1_0	AUGUSTUS	intron	6258305	6258462	.	-	.	transcript_id "jg1124.t1"; gene_id "jg1124";
dsecASM438219v1_0	AUGUSTUS	CDS	6258463	6258465	0.6	-	0	transcript_id "jg1124.t1"; gene_id "jg1124";
dsecASM438219v1_0	AUGUSTUS	exon	6258463	6258465	.	-	.	transcript_id "jg1124.t1"; gene_id "jg1124";
dsecASM438219v1_0	AUGUSTUS	start_codon	6258463	6258465	.	-	0	transcript_id "jg1124.t1"; gene_id "jg1124";
dsecASM438219v1_0	AUGUSTUS	start_codon	6265631	6265633	.	+	0	transcript_id "jg1125.t1"; gene_id "jg1125";
dsecASM438219v1_0	AUGUSTUS	CDS	6265631	6267589	1	+	0	transcript_id "jg1125.t1"; gene_id "jg1125";
dsecASM438219v1_0	AUGUSTUS	exon	6265631	6267589	.	+	.	transcript_id "jg1125.t1"; gene_id "jg1125";
dsecASM438219v1_0	AUGUSTUS	stop_codon	6267587	6267589	.	+	0	transcript_id "jg1125.t1"; gene_id "jg1125";
dsecASM438219v1_0	ALN_BLOCK	exon	6270914	6274501	.	+	.	transcript_id "jg1126.t1"; gene_id "jg1126";
dsecASM438219v1_0	AUGUSTUS	stop_codon	6276161	6276163	.	-	0	transcript_id "jg1127.t1"; gene_id "jg1127";
dsecASM438219v1_0	AUGUSTUS	CDS	6276161	6276348	1	-	2	transcript_id "jg1127.t1"; gene_id "jg1127";
dsecASM438219v1_0	AUGUSTUS	exon	6276161	6276348	.	-	.	transcript_id "jg1127.t1"; gene_id "jg1127";
dsecASM438219v1_0	AUGUSTUS	intron	6276349	6276428	.	-	.	transcript_id "jg1127.t1"; gene_id "jg1127";
dsecASM438219v1_0	AUGUSTUS	CDS	6276429	6276599	1	-	2	transcript_id "jg1127.t1"; gene_id "jg1127";
dsecASM438219v1_0	AUGUSTUS	exon	6276429	6276599	.	-	.	transcript_id "jg1127.t1"; gene_id "jg1127";
dsecASM438219v1_0	AUGUSTUS	intron	6276600	6277914	.	-	.	transcript_id "jg1127.t1"; gene_id "jg1127";
dsecASM438219v1_0	AUGUSTUS	CDS	6277915	6278017	1	-	0	transcript_id "jg1127.t1"; gene_id "jg1127";
dsecASM438219v1_0	AUGUSTUS	exon	6277915	6278017	.	-	.	transcript_id "jg1127.t1"; gene_id "jg1127";
dsecASM438219v1_0	AUGUSTUS	start_codon	6278015	6278017	.	-	0	transcript_id "jg1127.t1"; gene_id "jg1127";
dsecASM438219v1_0	ALN_BLOCK	exon	6278573	6280627	.	+	.	transcript_id "jg1128.t1"; gene_id "jg1128";
dsecASM438219v1_0	AUGUSTUS	stop_codon	6280852	6280854	.	-	0	transcript_id "jg1129.t1"; gene_id "jg1129";
dsecASM438219v1_0	AUGUSTUS	CDS	6280852	6282819	0.93	-	0	transcript_id "jg1129.t1"; gene_id "jg1129";
dsecASM438219v1_0	AUGUSTUS	exon	6280852	6282819	.	-	.	transcript_id "jg1129.t1"; gene_id "jg1129";
dsecASM438219v1_0	AUGUSTUS	start_codon	6282817	6282819	.	-	0	transcript_id "jg1129.t1"; gene_id "jg1129";
dsecASM438219v1_0	ALN_BLOCK	exon	6282984	6283624	.	-	.	transcript_id "jg1130.t1"; gene_id "jg1130";
dsecASM438219v1_0	AUGUSTUS	stop_codon	6293159	6293161	.	-	0	transcript_id "jg1131.t1"; gene_id "jg1131";
dsecASM438219v1_0	AUGUSTUS	CDS	6293159	6294364	1	-	0	transcript_id "jg1131.t1"; gene_id "jg1131";
dsecASM438219v1_0	AUGUSTUS	exon	6293159	6294364	.	-	.	transcript_id "jg1131.t1"; gene_id "jg1131";
dsecASM438219v1_0	AUGUSTUS	start_codon	6294362	6294364	.	-	0	transcript_id "jg1131.t1"; gene_id "jg1131";
dsecASM438219v1_0	AUGUSTUS	start_codon	6309837	6309839	.	+	0	transcript_id "jg1132.t1"; gene_id "jg1132";
dsecASM438219v1_0	AUGUSTUS	CDS	6309837	6309991	1	+	0	transcript_id "jg1132.t1"; gene_id "jg1132";
dsecASM438219v1_0	AUGUSTUS	exon	6309837	6309991	.	+	.	transcript_id "jg1132.t1"; gene_id "jg1132";
dsecASM438219v1_0	AUGUSTUS	intron	6309992	6310324	.	+	.	transcript_id "jg1132.t1"; gene_id "jg1132";
dsecASM438219v1_0	AUGUSTUS	CDS	6310325	6310510	1	+	1	transcript_id "jg1132.t1"; gene_id "jg1132";
dsecASM438219v1_0	AUGUSTUS	exon	6310325	6310510	.	+	.	transcript_id "jg1132.t1"; gene_id "jg1132";
dsecASM438219v1_0	AUGUSTUS	intron	6310511	6310566	.	+	.	transcript_id "jg1132.t1"; gene_id "jg1132";
dsecASM438219v1_0	AUGUSTUS	CDS	6310567	6311215	1	+	1	transcript_id "jg1132.t1"; gene_id "jg1132";
dsecASM438219v1_0	AUGUSTUS	exon	6310567	6311215	.	+	.	transcript_id "jg1132.t1"; gene_id "jg1132";
dsecASM438219v1_0	AUGUSTUS	stop_codon	6311213	6311215	.	+	0	transcript_id "jg1132.t1"; gene_id "jg1132";
dsecASM438219v1_0	ALN_BLOCK	exon	6312188	6313603	.	-	.	transcript_id "jg1133.t1"; gene_id "jg1133";
dsecASM438219v1_0	ALN_BLOCK	exon	6313777	6319297	.	-	.	transcript_id "jg1133.t1"; gene_id "jg1133";
dsecASM438219v1_0	ALN_BLOCK	exon	6321419	6323016	.	+	.	transcript_id "jg1134.t1"; gene_id "jg1134";
dsecASM438219v1_0	AUGUSTUS	stop_codon	6323769	6323771	.	-	0	transcript_id "jg1135.t1"; gene_id "jg1135";
dsecASM438219v1_0	AUGUSTUS	CDS	6323769	6323879	1	-	0	transcript_id "jg1135.t1"; gene_id "jg1135";
dsecASM438219v1_0	AUGUSTUS	exon	6323769	6323879	.	-	.	transcript_id "jg1135.t1"; gene_id "jg1135";
dsecASM438219v1_0	AUGUSTUS	intron	6323880	6323937	.	-	.	transcript_id "jg1135.t1"; gene_id "jg1135";
dsecASM438219v1_0	AUGUSTUS	CDS	6323938	6324228	1	-	0	transcript_id "jg1135.t1"; gene_id "jg1135";
dsecASM438219v1_0	AUGUSTUS	exon	6323938	6324228	.	-	.	transcript_id "jg1135.t1"; gene_id "jg1135";
dsecASM438219v1_0	AUGUSTUS	intron	6324229	6324294	.	-	.	transcript_id "jg1135.t1"; gene_id "jg1135";
dsecASM438219v1_0	AUGUSTUS	CDS	6324295	6324449	1	-	2	transcript_id "jg1135.t1"; gene_id "jg1135";
dsecASM438219v1_0	AUGUSTUS	exon	6324295	6324449	.	-	.	transcript_id "jg1135.t1"; gene_id "jg1135";
dsecASM438219v1_0	AUGUSTUS	intron	6324450	6324513	.	-	.	transcript_id "jg1135.t1"; gene_id "jg1135";
dsecASM438219v1_0	AUGUSTUS	CDS	6324514	6324784	1	-	0	transcript_id "jg1135.t1"; gene_id "jg1135";
dsecASM438219v1_0	AUGUSTUS	exon	6324514	6324784	.	-	.	transcript_id "jg1135.t1"; gene_id "jg1135";
dsecASM438219v1_0	AUGUSTUS	intron	6324785	6324846	.	-	.	transcript_id "jg1135.t1"; gene_id "jg1135";
dsecASM438219v1_0	AUGUSTUS	CDS	6324847	6325324	1	-	1	transcript_id "jg1135.t1"; gene_id "jg1135";
dsecASM438219v1_0	AUGUSTUS	exon	6324847	6325324	.	-	.	transcript_id "jg1135.t1"; gene_id "jg1135";
dsecASM438219v1_0	AUGUSTUS	intron	6325325	6325394	.	-	.	transcript_id "jg1135.t1"; gene_id "jg1135";
dsecASM438219v1_0	AUGUSTUS	CDS	6325395	6325885	1	-	0	transcript_id "jg1135.t1"; gene_id "jg1135";
dsecASM438219v1_0	AUGUSTUS	exon	6325395	6325885	.	-	.	transcript_id "jg1135.t1"; gene_id "jg1135";
dsecASM438219v1_0	AUGUSTUS	intron	6325886	6325947	.	-	.	transcript_id "jg1135.t1"; gene_id "jg1135";
dsecASM438219v1_0	AUGUSTUS	CDS	6325948	6326082	1	-	0	transcript_id "jg1135.t1"; gene_id "jg1135";
dsecASM438219v1_0	AUGUSTUS	exon	6325948	6326082	.	-	.	transcript_id "jg1135.t1"; gene_id "jg1135";
dsecASM438219v1_0	AUGUSTUS	intron	6326083	6326233	.	-	.	transcript_id "jg1135.t1"; gene_id "jg1135";
dsecASM438219v1_0	AUGUSTUS	CDS	6326234	6326393	1	-	1	transcript_id "jg1135.t1"; gene_id "jg1135";
dsecASM438219v1_0	AUGUSTUS	exon	6326234	6326393	.	-	.	transcript_id "jg1135.t1"; gene_id "jg1135";
dsecASM438219v1_0	AUGUSTUS	intron	6326394	6326559	.	-	.	transcript_id "jg1135.t1"; gene_id "jg1135";
dsecASM438219v1_0	AUGUSTUS	CDS	6326560	6326579	1	-	0	transcript_id "jg1135.t1"; gene_id "jg1135";
dsecASM438219v1_0	AUGUSTUS	exon	6326560	6326579	.	-	.	transcript_id "jg1135.t1"; gene_id "jg1135";
dsecASM438219v1_0	AUGUSTUS	start_codon	6326577	6326579	.	-	0	transcript_id "jg1135.t1"; gene_id "jg1135";
dsecASM438219v1_0	AUGUSTUS	stop_codon	6328451	6328453	.	-	0	transcript_id "jg1136.t1"; gene_id "jg1136";
dsecASM438219v1_0	AUGUSTUS	CDS	6328451	6328731	1	-	2	transcript_id "jg1136.t1"; gene_id "jg1136";
dsecASM438219v1_0	AUGUSTUS	exon	6328451	6328731	.	-	.	transcript_id "jg1136.t1"; gene_id "jg1136";
dsecASM438219v1_0	AUGUSTUS	intron	6328732	6329306	.	-	.	transcript_id "jg1136.t1"; gene_id "jg1136";
dsecASM438219v1_0	AUGUSTUS	CDS	6329307	6329628	1	-	0	transcript_id "jg1136.t1"; gene_id "jg1136";
dsecASM438219v1_0	AUGUSTUS	exon	6329307	6329628	.	-	.	transcript_id "jg1136.t1"; gene_id "jg1136";
dsecASM438219v1_0	AUGUSTUS	intron	6329629	6330231	.	-	.	transcript_id "jg1136.t1"; gene_id "jg1136";
dsecASM438219v1_0	AUGUSTUS	CDS	6330232	6330350	1	-	2	transcript_id "jg1136.t1"; gene_id "jg1136";
dsecASM438219v1_0	AUGUSTUS	exon	6330232	6330350	.	-	.	transcript_id "jg1136.t1"; gene_id "jg1136";
dsecASM438219v1_0	AUGUSTUS	intron	6330351	6330410	.	-	.	transcript_id "jg1136.t1"; gene_id "jg1136";
dsecASM438219v1_0	AUGUSTUS	CDS	6330411	6330669	1	-	0	transcript_id "jg1136.t1"; gene_id "jg1136";
dsecASM438219v1_0	AUGUSTUS	exon	6330411	6330669	.	-	.	transcript_id "jg1136.t1"; gene_id "jg1136";
dsecASM438219v1_0	AUGUSTUS	intron	6330670	6330733	.	-	.	transcript_id "jg1136.t1"; gene_id "jg1136";
dsecASM438219v1_0	AUGUSTUS	CDS	6330734	6331669	1	-	0	transcript_id "jg1136.t1"; gene_id "jg1136";
dsecASM438219v1_0	AUGUSTUS	exon	6330734	6331669	.	-	.	transcript_id "jg1136.t1"; gene_id "jg1136";
dsecASM438219v1_0	AUGUSTUS	intron	6331670	6334183	.	-	.	transcript_id "jg1136.t1"; gene_id "jg1136";
dsecASM438219v1_0	AUGUSTUS	CDS	6334184	6334246	1	-	0	transcript_id "jg1136.t1"; gene_id "jg1136";
dsecASM438219v1_0	AUGUSTUS	exon	6334184	6334246	.	-	.	transcript_id "jg1136.t1"; gene_id "jg1136";
dsecASM438219v1_0	AUGUSTUS	start_codon	6334244	6334246	.	-	0	transcript_id "jg1136.t1"; gene_id "jg1136";
dsecASM438219v1_0	ALN_BLOCK	exon	6335140	6337252	.	+	.	transcript_id "jg1137.t1"; gene_id "jg1137";
dsecASM438219v1_0	ALN_BLOCK	exon	6338212	6340333	.	-	.	transcript_id "jg1138.t1"; gene_id "jg1138";
dsecASM438219v1_0	ALN_BLOCK	exon	6345168	6346234	.	-	.	transcript_id "jg1139.t1"; gene_id "jg1139";
dsecASM438219v1_0	ALN_BLOCK	exon	6347811	6350250	.	-	.	transcript_id "jg1140.t1"; gene_id "jg1140";
dsecASM438219v1_0	ALN_BLOCK	exon	6353511	6355488	.	-	.	transcript_id "jg1141.t1"; gene_id "jg1141";
dsecASM438219v1_0	ALN_BLOCK	exon	6356828	6359118	.	-	.	transcript_id "jg1142.t1"; gene_id "jg1142";
dsecASM438219v1_0	ALN_BLOCK	exon	6359996	6361545	.	+	.	transcript_id "jg1143.t1"; gene_id "jg1143";
dsecASM438219v1_0	ALN_BLOCK	exon	6361752	6361759	.	+	.	transcript_id "jg1143.t1"; gene_id "jg1143";
dsecASM438219v1_0	ALN_BLOCK	exon	6361913	6365853	.	+	.	transcript_id "jg1143.t1"; gene_id "jg1143";
dsecASM438219v1_0	ALN_BLOCK	exon	6366339	6367293	.	-	.	transcript_id "jg1144.t1"; gene_id "jg1144";
dsecASM438219v1_0	ALN_BLOCK	exon	6367948	6368868	.	+	.	transcript_id "jg1145.t1"; gene_id "jg1145";
dsecASM438219v1_0	ALN_BLOCK	exon	6368972	6369511	.	-	.	transcript_id "jg1146.t1"; gene_id "jg1146";
dsecASM438219v1_0	ALN_BLOCK	exon	6371088	6374578	.	+	.	transcript_id "jg1147.t1"; gene_id "jg1147";
dsecASM438219v1_0	ALN_BLOCK	exon	6371809	6373199	.	-	.	transcript_id "jg1148.t1"; gene_id "jg1148";
dsecASM438219v1_0	ALN_BLOCK	exon	6375816	6377010	.	+	.	transcript_id "jg1149.t1"; gene_id "jg1149";
dsecASM438219v1_0	ALN_BLOCK	exon	6377533	6385043	.	+	.	transcript_id "jg1150.t1"; gene_id "jg1150";
dsecASM438219v1_0	ALN_BLOCK	exon	6390610	6401720	.	+	.	transcript_id "jg1150.t1"; gene_id "jg1150";
dsecASM438219v1_0	ALN_BLOCK	exon	6402514	6408961	.	+	.	transcript_id "jg1150.t1"; gene_id "jg1150";
dsecASM438219v1_0	ALN_BLOCK	exon	6410898	6418805	.	-	.	transcript_id "jg1151.t1"; gene_id "jg1151";
dsecASM438219v1_0	ALN_BLOCK	exon	6438695	6440305	.	-	.	transcript_id "jg1152.t1"; gene_id "jg1152";
dsecASM438219v1_0	ALN_BLOCK	exon	6440778	6441901	.	+	.	transcript_id "jg1153.t1"; gene_id "jg1153";
dsecASM438219v1_0	ALN_BLOCK	exon	6442331	6442854	.	+	.	transcript_id "jg1154.t1"; gene_id "jg1154";
dsecASM438219v1_0	ALN_BLOCK	exon	6442976	6444370	.	-	.	transcript_id "jg1155.t1"; gene_id "jg1155";
dsecASM438219v1_0	ALN_BLOCK	exon	6445739	6446894	.	+	.	transcript_id "jg1156.t1"; gene_id "jg1156";
dsecASM438219v1_0	ALN_BLOCK	exon	6448040	6448987	.	-	.	transcript_id "jg1157.t1"; gene_id "jg1157";
dsecASM438219v1_0	ALN_BLOCK	exon	6455380	6469318	.	-	.	transcript_id "jg1158.t1"; gene_id "jg1158";
dsecASM438219v1_0	ALN_BLOCK	exon	6495819	6498928	.	+	.	transcript_id "jg1159.t1"; gene_id "jg1159";
dsecASM438219v1_0	ALN_BLOCK	exon	6499550	6500879	.	-	.	transcript_id "jg1160.t1"; gene_id "jg1160";
dsecASM438219v1_0	ALN_BLOCK	exon	6506474	6507518	.	+	.	transcript_id "jg1161.t1"; gene_id "jg1161";
dsecASM438219v1_0	ALN_BLOCK	exon	6507799	6514656	.	-	.	transcript_id "jg1162.t1"; gene_id "jg1162";
dsecASM438219v1_0	ALN_BLOCK	exon	6517166	6528934	.	-	.	transcript_id "jg1163.t1"; gene_id "jg1163";
dsecASM438219v1_0	ALN_BLOCK	exon	6531722	6536589	.	+	.	transcript_id "jg1164.t1"; gene_id "jg1164";
dsecASM438219v1_0	ALN_BLOCK	exon	6537077	6538413	.	-	.	transcript_id "jg1165.t1"; gene_id "jg1165";
dsecASM438219v1_0	ALN_BLOCK	exon	6538810	6539871	.	-	.	transcript_id "jg1166.t1"; gene_id "jg1166";
dsecASM438219v1_0	ALN_BLOCK	exon	6540738	6543867	.	+	.	transcript_id "jg1167.t1"; gene_id "jg1167";
dsecASM438219v1_0	ALN_BLOCK	exon	6544263	6545752	.	-	.	transcript_id "jg1168.t1"; gene_id "jg1168";
dsecASM438219v1_0	AUGUSTUS	start_codon	6546278	6546280	.	+	0	transcript_id "jg1169.t1"; gene_id "jg1169";
dsecASM438219v1_0	AUGUSTUS	CDS	6546278	6546760	1	+	0	transcript_id "jg1169.t1"; gene_id "jg1169";
dsecASM438219v1_0	AUGUSTUS	exon	6546278	6546760	.	+	.	transcript_id "jg1169.t1"; gene_id "jg1169";
dsecASM438219v1_0	AUGUSTUS	intron	6546761	6547149	.	+	.	transcript_id "jg1169.t1"; gene_id "jg1169";
dsecASM438219v1_0	AUGUSTUS	CDS	6547150	6548016	1	+	0	transcript_id "jg1169.t1"; gene_id "jg1169";
dsecASM438219v1_0	AUGUSTUS	exon	6547150	6548016	.	+	.	transcript_id "jg1169.t1"; gene_id "jg1169";
dsecASM438219v1_0	AUGUSTUS	stop_codon	6548014	6548016	.	+	0	transcript_id "jg1169.t1"; gene_id "jg1169";
dsecASM438219v1_0	ALN_BLOCK	exon	6549112	6549928	.	-	.	transcript_id "jg1170.t1"; gene_id "jg1170";
dsecASM438219v1_0	ALN_BLOCK	exon	6550684	6552755	.	+	.	transcript_id "jg1171.t1"; gene_id "jg1171";
dsecASM438219v1_0	ALN_BLOCK	exon	6553984	6555327	.	-	.	transcript_id "jg1172.t1"; gene_id "jg1172";
dsecASM438219v1_0	AUGUSTUS	start_codon	6556275	6556277	.	+	0	transcript_id "jg1173.t1"; gene_id "jg1173";
dsecASM438219v1_0	AUGUSTUS	CDS	6556275	6556493	1	+	0	transcript_id "jg1173.t1"; gene_id "jg1173";
dsecASM438219v1_0	AUGUSTUS	exon	6556275	6556493	.	+	.	transcript_id "jg1173.t1"; gene_id "jg1173";
dsecASM438219v1_0	AUGUSTUS	stop_codon	6556491	6556493	.	+	0	transcript_id "jg1173.t1"; gene_id "jg1173";
dsecASM438219v1_0	AUGUSTUS	start_codon	6556517	6556519	.	+	0	transcript_id "jg1174.t1"; gene_id "jg1174";
dsecASM438219v1_0	AUGUSTUS	CDS	6556517	6556741	1	+	0	transcript_id "jg1174.t1"; gene_id "jg1174";
dsecASM438219v1_0	AUGUSTUS	exon	6556517	6556741	.	+	.	transcript_id "jg1174.t1"; gene_id "jg1174";
dsecASM438219v1_0	AUGUSTUS	stop_codon	6556739	6556741	.	+	0	transcript_id "jg1174.t1"; gene_id "jg1174";
dsecASM438219v1_0	ALN_BLOCK	exon	6557010	6558763	.	-	.	transcript_id "jg1175.t1"; gene_id "jg1175";
dsecASM438219v1_0	ALN_BLOCK	exon	6559067	6559774	.	-	.	transcript_id "jg1176.t1"; gene_id "jg1176";
dsecASM438219v1_0	ALN_BLOCK	exon	6560367	6563963	.	-	.	transcript_id "jg1177.t1"; gene_id "jg1177";
dsecASM438219v1_0	ALN_BLOCK	exon	6567155	6568597	.	-	.	transcript_id "jg1178.t1"; gene_id "jg1178";
dsecASM438219v1_0	ALN_BLOCK	exon	6569028	6572685	.	-	.	transcript_id "jg1179.t1"; gene_id "jg1179";
dsecASM438219v1_0	ALN_BLOCK	exon	6573453	6583229	.	-	.	transcript_id "jg1179.t1"; gene_id "jg1179";
dsecASM438219v1_0	ALN_BLOCK	exon	6595214	6597141	.	-	.	transcript_id "jg1180.t1"; gene_id "jg1180";
dsecASM438219v1_0	ALN_BLOCK	exon	6600123	6601657	.	+	.	transcript_id "jg1181.t1"; gene_id "jg1181";
dsecASM438219v1_0	ALN_BLOCK	exon	6603422	6604875	.	-	.	transcript_id "jg1182.t1"; gene_id "jg1182";
dsecASM438219v1_0	ALN_BLOCK	exon	6611442	6613151	.	+	.	transcript_id "jg1183.t1"; gene_id "jg1183";
dsecASM438219v1_0	ALN_BLOCK	exon	6615697	6618121	.	+	.	transcript_id "jg1184.t1"; gene_id "jg1184";
dsecASM438219v1_0	ALN_BLOCK	exon	6621663	6622786	.	-	.	transcript_id "jg1185.t1"; gene_id "jg1185";
dsecASM438219v1_0	ALN_BLOCK	exon	6627338	6628181	.	-	.	transcript_id "jg1186.t1"; gene_id "jg1186";
dsecASM438219v1_0	ALN_BLOCK	exon	6630185	6630505	.	-	.	transcript_id "jg1187.t1"; gene_id "jg1187";
dsecASM438219v1_0	ALN_BLOCK	exon	6635767	6637897	.	+	.	transcript_id "jg1188.t1"; gene_id "jg1188";
dsecASM438219v1_0	AUGUSTUS	stop_codon	6640451	6640453	.	-	0	transcript_id "jg1189.t1"; gene_id "jg1189";
dsecASM438219v1_0	AUGUSTUS	CDS	6640451	6641896	0.9	-	0	transcript_id "jg1189.t1"; gene_id "jg1189";
dsecASM438219v1_0	AUGUSTUS	exon	6640451	6641896	.	-	.	transcript_id "jg1189.t1"; gene_id "jg1189";
dsecASM438219v1_0	AUGUSTUS	start_codon	6641894	6641896	.	-	0	transcript_id "jg1189.t1"; gene_id "jg1189";
dsecASM438219v1_0	ALN_BLOCK	exon	6644982	6644987	.	-	.	transcript_id "jg1190.t1"; gene_id "jg1190";
dsecASM438219v1_0	ALN_BLOCK	exon	6646252	6653029	.	-	.	transcript_id "jg1190.t1"; gene_id "jg1190";
dsecASM438219v1_0	ALN_BLOCK	exon	6657091	6659758	.	+	.	transcript_id "jg1191.t1"; gene_id "jg1191";
dsecASM438219v1_0	AUGUSTUS	start_codon	6661313	6661315	.	+	0	transcript_id "jg1192.t1"; gene_id "jg1192";
[truncated: 43,114 more rows]
