# Supplementary material for: Evolution of chemosensory tissues and cells across ecologically diverse Drosophilids
Source: Nat Commun. 2024 Feb 5;15:1047. doi: 10.1038/s41467-023-44558-4 (PMC10844241; doi:10.1038/s41467-023-44558-4)
Supplement: Supplementary file 17 — Supplementary Data 14 [file 41467_2023_44558_MOESM17_ESM.zip › Dsan_lookup_filtered_trimmed_1_1.gtf]

dsanSTOCAGO1482_0	ALN_BLOCK	exon	20125	20682	.	+	.	transcript_id "jg45.t1"; gene_id "jg45";
dsanSTOCAGO1482_0	ALN_BLOCK	exon	20995	23267	.	+	.	transcript_id "jg45.t1"; gene_id "jg45";
dsanSTOCAGO1482_0	ALN_BLOCK	exon	23424	26893	.	+	.	transcript_id "jg45.t1"; gene_id "jg45";
dsanSTOCAGO1482_0	ALN_BLOCK	exon	27252	27265	.	+	.	transcript_id "jg45.t1"; gene_id "jg45";
dsanSTOCAGO1482_0	ALN_BLOCK	exon	27481	27677	.	+	.	transcript_id "jg45.t1"; gene_id "jg45";
dsanSTOCAGO1482_0	ALN_BLOCK	exon	28321	30938	.	+	.	transcript_id "jg45.t1"; gene_id "jg45";
dsanSTOCAGO1482_0	ALN_BLOCK	exon	34218	38010	.	-	.	transcript_id "jg46.t1"; gene_id "jg46";
dsanSTOCAGO1482_0	ALN_BLOCK	exon	80176	82662	.	+	.	transcript_id "jg47.t1"; gene_id "jg47";
dsanSTOCAGO1482_0	ALN_BLOCK	exon	83840	85075	.	-	.	transcript_id "jg48.t1"; gene_id "jg48";
dsanSTOCAGO1482_0	ALN_BLOCK	exon	86294	92928	.	+	.	transcript_id "jg49.t1"; gene_id "jg49";
dsanSTOCAGO1482_0	ALN_BLOCK	exon	94915	95193	.	+	.	transcript_id "jg50.t1"; gene_id "jg50";
dsanSTOCAGO1482_0	ALN_BLOCK	exon	95640	98126	.	+	.	transcript_id "jg51.t1"; gene_id "jg51";
dsanSTOCAGO1482_0	ALN_BLOCK	exon	98429	99481	.	-	.	transcript_id "jg52.t1"; gene_id "jg52";
dsanSTOCAGO1482_0	AUGUSTUS	stop_codon	114015	114017	.	-	0	transcript_id "jg53.t1"; gene_id "jg53";
dsanSTOCAGO1482_0	AUGUSTUS	CDS	114015	114437	1	-	0	transcript_id "jg53.t1"; gene_id "jg53";
dsanSTOCAGO1482_0	AUGUSTUS	exon	114015	114437	.	-	.	transcript_id "jg53.t1"; gene_id "jg53";
dsanSTOCAGO1482_0	AUGUSTUS	start_codon	114435	114437	.	-	0	transcript_id "jg53.t1"; gene_id "jg53";
dsanSTOCAGO1482_0	ALN_BLOCK	exon	118629	123791	.	-	.	transcript_id "jg54.t1"; gene_id "jg54";
dsanSTOCAGO1482_0	ALN_BLOCK	exon	134798	135696	.	-	.	transcript_id "jg57.t1"; gene_id "jg57";
dsanSTOCAGO1482_0	ALN_BLOCK	exon	135945	136643	.	-	.	transcript_id "jg57.t1"; gene_id "jg57";
dsanSTOCAGO1482_0	ALN_BLOCK	exon	136987	137090	.	-	.	transcript_id "jg57.t1"; gene_id "jg57";
dsanSTOCAGO1482_0	ALN_BLOCK	exon	137245	139317	.	-	.	transcript_id "jg57.t1"; gene_id "jg57";
dsanSTOCAGO1482_0	ALN_BLOCK	exon	150300	150896	.	+	.	transcript_id "jg58.t1"; gene_id "jg58";
dsanSTOCAGO1482_0	ALN_BLOCK	exon	157581	159005	.	+	.	transcript_id "jg59.t1"; gene_id "jg59";
dsanSTOCAGO1482_0	ALN_BLOCK	exon	159500	160387	.	-	.	transcript_id "jg60.t1"; gene_id "jg60";
dsanSTOCAGO1482_0	ALN_BLOCK	exon	182007	182951	.	+	.	transcript_id "jg61.t1"; gene_id "jg61";
dsanSTOCAGO1482_0	ALN_BLOCK	exon	183110	187904	.	+	.	transcript_id "jg61.t1"; gene_id "jg61";
dsanSTOCAGO1482_0	ALN_BLOCK	exon	195201	196224	.	+	.	transcript_id "jg62.t1"; gene_id "jg62";
dsanSTOCAGO1482_0	ALN_BLOCK	exon	196387	197183	.	+	.	transcript_id "jg62.t1"; gene_id "jg62";
dsanSTOCAGO1482_0	ALN_BLOCK	exon	197427	199333	.	+	.	transcript_id "jg62.t1"; gene_id "jg62";
dsanSTOCAGO1482_0	ALN_BLOCK	exon	210188	210799	.	+	.	transcript_id "jg63.t1"; gene_id "jg63";
dsanSTOCAGO1482_0	ALN_BLOCK	exon	241813	242817	.	+	.	transcript_id "jg64.t1"; gene_id "jg64";
dsanSTOCAGO1482_0	ALN_BLOCK	exon	255447	256217	.	+	.	transcript_id "jg65.t1"; gene_id "jg65";
dsanSTOCAGO1482_0	ALN_BLOCK	exon	278136	279362	.	-	.	transcript_id "jg66.t1"; gene_id "jg66";
dsanSTOCAGO1482_0	ALN_BLOCK	exon	303387	304886	.	+	.	transcript_id "jg68.t1"; gene_id "jg68";
dsanSTOCAGO1482_0	ALN_BLOCK	exon	309713	311382	.	-	.	transcript_id "jg69.t1"; gene_id "jg69";
dsanSTOCAGO1482_0	ALN_BLOCK	exon	315301	319524	.	-	.	transcript_id "jg70.t1"; gene_id "jg70";
dsanSTOCAGO1482_0	AUGUSTUS	start_codon	320127	320129	.	+	0	transcript_id "jg71.t1"; gene_id "jg71";
dsanSTOCAGO1482_0	AUGUSTUS	CDS	320127	320717	1	+	0	transcript_id "jg71.t1"; gene_id "jg71";
dsanSTOCAGO1482_0	AUGUSTUS	exon	320127	320717	.	+	.	transcript_id "jg71.t1"; gene_id "jg71";
dsanSTOCAGO1482_0	AUGUSTUS	stop_codon	320715	320717	.	+	0	transcript_id "jg71.t1"; gene_id "jg71";
dsanSTOCAGO1482_0	ALN_BLOCK	exon	321866	322357	.	+	.	transcript_id "jg72.t1"; gene_id "jg72";
dsanSTOCAGO1482_0	AUGUSTUS	stop_codon	322611	322613	.	-	0	transcript_id "jg73.t1"; gene_id "jg73";
dsanSTOCAGO1482_0	AUGUSTUS	CDS	322611	322772	1	-	0	transcript_id "jg73.t1"; gene_id "jg73";
dsanSTOCAGO1482_0	AUGUSTUS	exon	322611	322772	.	-	.	transcript_id "jg73.t1"; gene_id "jg73";
dsanSTOCAGO1482_0	AUGUSTUS	intron	322773	322845	.	-	.	transcript_id "jg73.t1"; gene_id "jg73";
dsanSTOCAGO1482_0	AUGUSTUS	CDS	322846	323406	1	-	0	transcript_id "jg73.t1"; gene_id "jg73";
dsanSTOCAGO1482_0	AUGUSTUS	exon	322846	323406	.	-	.	transcript_id "jg73.t1"; gene_id "jg73";
dsanSTOCAGO1482_0	AUGUSTUS	intron	323407	323460	.	-	.	transcript_id "jg73.t1"; gene_id "jg73";
dsanSTOCAGO1482_0	AUGUSTUS	CDS	323461	323823	1	-	0	transcript_id "jg73.t1"; gene_id "jg73";
dsanSTOCAGO1482_0	AUGUSTUS	exon	323461	323823	.	-	.	transcript_id "jg73.t1"; gene_id "jg73";
dsanSTOCAGO1482_0	AUGUSTUS	intron	323824	323886	.	-	.	transcript_id "jg73.t1"; gene_id "jg73";
dsanSTOCAGO1482_0	AUGUSTUS	CDS	323887	324533	1	-	2	transcript_id "jg73.t1"; gene_id "jg73";
dsanSTOCAGO1482_0	AUGUSTUS	exon	323887	324533	.	-	.	transcript_id "jg73.t1"; gene_id "jg73";
dsanSTOCAGO1482_0	AUGUSTUS	intron	324534	324603	.	-	.	transcript_id "jg73.t1"; gene_id "jg73";
dsanSTOCAGO1482_0	AUGUSTUS	CDS	324604	326994	0.97	-	2	transcript_id "jg73.t1"; gene_id "jg73";
dsanSTOCAGO1482_0	AUGUSTUS	exon	324604	326994	.	-	.	transcript_id "jg73.t1"; gene_id "jg73";
dsanSTOCAGO1482_0	AUGUSTUS	intron	326995	327058	.	-	.	transcript_id "jg73.t1"; gene_id "jg73";
dsanSTOCAGO1482_0	AUGUSTUS	CDS	327059	327074	1	-	0	transcript_id "jg73.t1"; gene_id "jg73";
dsanSTOCAGO1482_0	AUGUSTUS	exon	327059	327074	.	-	.	transcript_id "jg73.t1"; gene_id "jg73";
dsanSTOCAGO1482_0	AUGUSTUS	start_codon	327072	327074	.	-	0	transcript_id "jg73.t1"; gene_id "jg73";
dsanSTOCAGO1482_0	ALN_BLOCK	exon	327780	329975	.	+	.	transcript_id "jg74.t1"; gene_id "jg74";
dsanSTOCAGO1482_0	ALN_BLOCK	exon	330452	332775	.	-	.	transcript_id "jg75.t1"; gene_id "jg75";
dsanSTOCAGO1482_0	ALN_BLOCK	exon	334935	335662	.	+	.	transcript_id "jg76.t1"; gene_id "jg76";
dsanSTOCAGO1482_0	ALN_BLOCK	exon	340255	347963	.	+	.	transcript_id "jg77.t1"; gene_id "jg77";
dsanSTOCAGO1482_0	ALN_BLOCK	exon	349746	350658	.	+	.	transcript_id "jg79.t1"; gene_id "jg79";
dsanSTOCAGO1482_0	ALN_BLOCK	exon	358971	360407	.	-	.	transcript_id "jg80.t1"; gene_id "jg80";
dsanSTOCAGO1482_0	ALN_BLOCK	exon	367969	369524	.	+	.	transcript_id "jg81.t1"; gene_id "jg81";
dsanSTOCAGO1482_0	ALN_BLOCK	exon	369721	371175	.	-	.	transcript_id "jg82.t1"; gene_id "jg82";
dsanSTOCAGO1482_0	ALN_BLOCK	exon	374556	374571	.	+	.	transcript_id "jg84.t1"; gene_id "jg84";
dsanSTOCAGO1482_0	ALN_BLOCK	exon	375093	375108	.	+	.	transcript_id "jg84.t1"; gene_id "jg84";
dsanSTOCAGO1482_0	ALN_BLOCK	exon	376630	376642	.	+	.	transcript_id "jg84.t1"; gene_id "jg84";
dsanSTOCAGO1482_0	ALN_BLOCK	exon	377123	377133	.	+	.	transcript_id "jg84.t1"; gene_id "jg84";
dsanSTOCAGO1482_0	ALN_BLOCK	exon	377870	377878	.	+	.	transcript_id "jg84.t1"; gene_id "jg84";
dsanSTOCAGO1482_0	ALN_BLOCK	exon	379621	379633	.	+	.	transcript_id "jg84.t1"; gene_id "jg84";
dsanSTOCAGO1482_0	ALN_BLOCK	exon	380368	380375	.	+	.	transcript_id "jg84.t1"; gene_id "jg84";
dsanSTOCAGO1482_0	ALN_BLOCK	exon	381078	381219	.	+	.	transcript_id "jg84.t1"; gene_id "jg84";
dsanSTOCAGO1482_0	ALN_BLOCK	exon	381374	381446	.	+	.	transcript_id "jg84.t1"; gene_id "jg84";
dsanSTOCAGO1482_0	ALN_BLOCK	exon	381700	381707	.	+	.	transcript_id "jg84.t1"; gene_id "jg84";
dsanSTOCAGO1482_0	ALN_BLOCK	exon	382040	382179	.	+	.	transcript_id "jg84.t1"; gene_id "jg84";
dsanSTOCAGO1482_0	ALN_BLOCK	exon	382509	382519	.	+	.	transcript_id "jg84.t1"; gene_id "jg84";
dsanSTOCAGO1482_0	ALN_BLOCK	exon	382907	382959	.	+	.	transcript_id "jg84.t1"; gene_id "jg84";
dsanSTOCAGO1482_0	ALN_BLOCK	exon	383588	383681	.	+	.	transcript_id "jg84.t1"; gene_id "jg84";
dsanSTOCAGO1482_0	ALN_BLOCK	exon	384096	384145	.	+	.	transcript_id "jg84.t1"; gene_id "jg84";
dsanSTOCAGO1482_0	ALN_BLOCK	exon	384622	384633	.	+	.	transcript_id "jg84.t1"; gene_id "jg84";
dsanSTOCAGO1482_0	ALN_BLOCK	exon	384939	385066	.	+	.	transcript_id "jg84.t1"; gene_id "jg84";
dsanSTOCAGO1482_0	ALN_BLOCK	exon	386039	386086	.	+	.	transcript_id "jg84.t1"; gene_id "jg84";
dsanSTOCAGO1482_0	ALN_BLOCK	exon	387021	387033	.	+	.	transcript_id "jg84.t1"; gene_id "jg84";
dsanSTOCAGO1482_0	ALN_BLOCK	exon	387795	387824	.	+	.	transcript_id "jg84.t1"; gene_id "jg84";
dsanSTOCAGO1482_0	ALN_BLOCK	exon	389765	389779	.	+	.	transcript_id "jg84.t1"; gene_id "jg84";
dsanSTOCAGO1482_0	ALN_BLOCK	exon	390758	390774	.	+	.	transcript_id "jg84.t1"; gene_id "jg84";
dsanSTOCAGO1482_0	ALN_BLOCK	exon	391104	391107	.	+	.	transcript_id "jg84.t1"; gene_id "jg84";
dsanSTOCAGO1482_0	ALN_BLOCK	exon	391854	391865	.	+	.	transcript_id "jg84.t1"; gene_id "jg84";
dsanSTOCAGO1482_0	ALN_BLOCK	exon	392217	392233	.	+	.	transcript_id "jg84.t1"; gene_id "jg84";
dsanSTOCAGO1482_0	ALN_BLOCK	exon	392632	392737	.	+	.	transcript_id "jg84.t1"; gene_id "jg84";
dsanSTOCAGO1482_0	ALN_BLOCK	exon	394653	394661	.	+	.	transcript_id "jg84.t1"; gene_id "jg84";
dsanSTOCAGO1482_0	ALN_BLOCK	exon	395890	401858	.	+	.	transcript_id "jg84.t1"; gene_id "jg84";
dsanSTOCAGO1482_0	ALN_BLOCK	exon	402247	402501	.	+	.	transcript_id "jg84.t1"; gene_id "jg84";
dsanSTOCAGO1482_0	ALN_BLOCK	exon	402941	410406	.	+	.	transcript_id "jg84.t1"; gene_id "jg84";
dsanSTOCAGO1482_0	ALN_BLOCK	exon	427016	432956	.	+	.	transcript_id "jg87.t1"; gene_id "jg87";
dsanSTOCAGO1482_0	ALN_BLOCK	exon	447922	452262	.	-	.	transcript_id "jg88.t1"; gene_id "jg88";
dsanSTOCAGO1482_0	ALN_BLOCK	exon	457449	457793	.	-	.	transcript_id "jg89.t1"; gene_id "jg89";
dsanSTOCAGO1482_0	ALN_BLOCK	exon	458599	459339	.	+	.	transcript_id "jg90.t1"; gene_id "jg90";
dsanSTOCAGO1482_0	ALN_BLOCK	exon	460529	461561	.	+	.	transcript_id "jg91.t1"; gene_id "jg91";
dsanSTOCAGO1482_0	ALN_BLOCK	exon	462585	464203	.	+	.	transcript_id "jg92.t1"; gene_id "jg92";
dsanSTOCAGO1482_0	ALN_BLOCK	exon	465525	465943	.	-	.	transcript_id "jg93.t1"; gene_id "jg93";
dsanSTOCAGO1482_0	ALN_BLOCK	exon	466970	470578	.	+	.	transcript_id "jg94.t1"; gene_id "jg94";
dsanSTOCAGO1482_0	ALN_BLOCK	exon	470818	472653	.	-	.	transcript_id "jg95.t1"; gene_id "jg95";
dsanSTOCAGO1482_0	ALN_BLOCK	exon	475809	480811	.	+	.	transcript_id "jg96.t1"; gene_id "jg96";
dsanSTOCAGO1482_0	ALN_BLOCK	exon	482002	483323	.	+	.	transcript_id "jg97.t1"; gene_id "jg97";
dsanSTOCAGO1482_0	ALN_BLOCK	exon	483768	484241	.	+	.	transcript_id "jg98.t1"; gene_id "jg98";
dsanSTOCAGO1482_0	ALN_BLOCK	exon	486463	490583	.	-	.	transcript_id "jg99.t1"; gene_id "jg99";
dsanSTOCAGO1482_0	ALN_BLOCK	exon	493746	494234	.	+	.	transcript_id "jg100.t1"; gene_id "jg100";
dsanSTOCAGO1482_0	AUGUSTUS	stop_codon	517762	517764	.	-	0	transcript_id "jg101.t1"; gene_id "jg101";
dsanSTOCAGO1482_0	AUGUSTUS	CDS	517762	518217	1	-	0	transcript_id "jg101.t1"; gene_id "jg101";
dsanSTOCAGO1482_0	AUGUSTUS	exon	517762	518217	.	-	.	transcript_id "jg101.t1"; gene_id "jg101";
dsanSTOCAGO1482_0	AUGUSTUS	start_codon	518215	518217	.	-	0	transcript_id "jg101.t1"; gene_id "jg101";
dsanSTOCAGO1482_0	AUGUSTUS	start_codon	551318	551320	.	+	0	transcript_id "jg102.t1"; gene_id "jg102";
dsanSTOCAGO1482_0	AUGUSTUS	CDS	551318	551333	0.41	+	0	transcript_id "jg102.t1"; gene_id "jg102";
dsanSTOCAGO1482_0	AUGUSTUS	exon	551318	551333	.	+	.	transcript_id "jg102.t1"; gene_id "jg102";
dsanSTOCAGO1482_0	AUGUSTUS	intron	551334	554298	.	+	.	transcript_id "jg102.t1"; gene_id "jg102";
dsanSTOCAGO1482_0	AUGUSTUS	CDS	554299	554493	0.73	+	2	transcript_id "jg102.t1"; gene_id "jg102";
dsanSTOCAGO1482_0	AUGUSTUS	exon	554299	554493	.	+	.	transcript_id "jg102.t1"; gene_id "jg102";
dsanSTOCAGO1482_0	AUGUSTUS	intron	554494	560861	.	+	.	transcript_id "jg102.t1"; gene_id "jg102";
dsanSTOCAGO1482_0	AUGUSTUS	CDS	560862	560996	1	+	2	transcript_id "jg102.t1"; gene_id "jg102";
dsanSTOCAGO1482_0	AUGUSTUS	exon	560862	560996	.	+	.	transcript_id "jg102.t1"; gene_id "jg102";
dsanSTOCAGO1482_0	AUGUSTUS	intron	560997	567426	.	+	.	transcript_id "jg102.t1"; gene_id "jg102";
dsanSTOCAGO1482_0	AUGUSTUS	CDS	567427	567603	1	+	2	transcript_id "jg102.t1"; gene_id "jg102";
dsanSTOCAGO1482_0	AUGUSTUS	exon	567427	567603	.	+	.	transcript_id "jg102.t1"; gene_id "jg102";
dsanSTOCAGO1482_0	AUGUSTUS	intron	567604	569066	.	+	.	transcript_id "jg102.t1"; gene_id "jg102";
dsanSTOCAGO1482_0	AUGUSTUS	CDS	569067	569820	1	+	2	transcript_id "jg102.t1"; gene_id "jg102";
dsanSTOCAGO1482_0	AUGUSTUS	exon	569067	569820	.	+	.	transcript_id "jg102.t1"; gene_id "jg102";
dsanSTOCAGO1482_0	AUGUSTUS	intron	569821	569891	.	+	.	transcript_id "jg102.t1"; gene_id "jg102";
dsanSTOCAGO1482_0	AUGUSTUS	CDS	569892	570019	1	+	1	transcript_id "jg102.t1"; gene_id "jg102";
dsanSTOCAGO1482_0	AUGUSTUS	exon	569892	570019	.	+	.	transcript_id "jg102.t1"; gene_id "jg102";
dsanSTOCAGO1482_0	AUGUSTUS	intron	570020	570495	.	+	.	transcript_id "jg102.t1"; gene_id "jg102";
dsanSTOCAGO1482_0	AUGUSTUS	CDS	570496	570633	0.83	+	2	transcript_id "jg102.t1"; gene_id "jg102";
dsanSTOCAGO1482_0	AUGUSTUS	exon	570496	570633	.	+	.	transcript_id "jg102.t1"; gene_id "jg102";
dsanSTOCAGO1482_0	AUGUSTUS	intron	570634	572613	.	+	.	transcript_id "jg102.t1"; gene_id "jg102";
dsanSTOCAGO1482_0	AUGUSTUS	CDS	572614	572738	0.4	+	2	transcript_id "jg102.t1"; gene_id "jg102";
dsanSTOCAGO1482_0	AUGUSTUS	exon	572614	572738	.	+	.	transcript_id "jg102.t1"; gene_id "jg102";
dsanSTOCAGO1482_0	AUGUSTUS	stop_codon	572736	572738	.	+	0	transcript_id "jg102.t1"; gene_id "jg102";
dsanSTOCAGO1482_0	ALN_BLOCK	exon	575960	576494	.	+	.	transcript_id "jg103.t1"; gene_id "jg103";
dsanSTOCAGO1482_0	ALN_BLOCK	exon	576671	580061	.	+	.	transcript_id "jg103.t1"; gene_id "jg103";
dsanSTOCAGO1482_0	ALN_BLOCK	exon	580570	580591	.	+	.	transcript_id "jg103.t1"; gene_id "jg103";
dsanSTOCAGO1482_0	ALN_BLOCK	exon	580761	587405	.	+	.	transcript_id "jg103.t1"; gene_id "jg103";
dsanSTOCAGO1482_0	ALN_BLOCK	exon	589892	591125	.	-	.	transcript_id "jg104.t1"; gene_id "jg104";
dsanSTOCAGO1482_0	ALN_BLOCK	exon	592104	593657	.	-	.	transcript_id "jg105.t1"; gene_id "jg105";
dsanSTOCAGO1482_0	ALN_BLOCK	exon	598090	598458	.	+	.	transcript_id "jg106.t1"; gene_id "jg106";
dsanSTOCAGO1482_0	ALN_BLOCK	exon	600237	601809	.	+	.	transcript_id "jg107.t1"; gene_id "jg107";
dsanSTOCAGO1482_0	ALN_BLOCK	exon	603220	605618	.	-	.	transcript_id "jg108.t1"; gene_id "jg108";
dsanSTOCAGO1482_0	AUGUSTUS	start_codon	610951	610953	.	+	0	transcript_id "jg110.t1"; gene_id "jg110";
dsanSTOCAGO1482_0	AUGUSTUS	CDS	610951	611232	0.93	+	0	transcript_id "jg110.t1"; gene_id "jg110";
dsanSTOCAGO1482_0	AUGUSTUS	exon	610951	611232	.	+	.	transcript_id "jg110.t1"; gene_id "jg110";
dsanSTOCAGO1482_0	AUGUSTUS	stop_codon	611230	611232	.	+	0	transcript_id "jg110.t1"; gene_id "jg110";
dsanSTOCAGO1482_0	ALN_BLOCK	exon	620764	623611	.	+	.	transcript_id "jg112.t1"; gene_id "jg112";
dsanSTOCAGO1482_0	ALN_BLOCK	exon	625405	628349	.	+	.	transcript_id "jg113.t1"; gene_id "jg113";
dsanSTOCAGO1482_0	ALN_BLOCK	exon	628663	630527	.	-	.	transcript_id "jg114.t1"; gene_id "jg114";
dsanSTOCAGO1482_0	ALN_BLOCK	exon	633671	636805	.	+	.	transcript_id "jg115.t1"; gene_id "jg115";
dsanSTOCAGO1482_0	ALN_BLOCK	exon	638151	641495	.	-	.	transcript_id "jg116.t1"; gene_id "jg116";
dsanSTOCAGO1482_0	ALN_BLOCK	exon	642703	643794	.	-	.	transcript_id "jg117.t1"; gene_id "jg117";
dsanSTOCAGO1482_0	ALN_BLOCK	exon	644190	645213	.	-	.	transcript_id "jg118.t1"; gene_id "jg118";
dsanSTOCAGO1482_0	ALN_BLOCK	exon	646852	647885	.	+	.	transcript_id "jg119.t1"; gene_id "jg119";
dsanSTOCAGO1482_0	ALN_BLOCK	exon	650258	657069	.	-	.	transcript_id "jg120.t1"; gene_id "jg120";
dsanSTOCAGO1482_0	ALN_BLOCK	exon	672491	672826	.	+	.	transcript_id "jg121.t1"; gene_id "jg121";
dsanSTOCAGO1482_0	AUGUSTUS	stop_codon	674447	674449	.	-	0	transcript_id "jg122.t1"; gene_id "jg122";
dsanSTOCAGO1482_0	AUGUSTUS	CDS	674447	674692	0.98	-	0	transcript_id "jg122.t1"; gene_id "jg122";
dsanSTOCAGO1482_0	AUGUSTUS	exon	674447	674692	.	-	.	transcript_id "jg122.t1"; gene_id "jg122";
dsanSTOCAGO1482_0	AUGUSTUS	start_codon	674690	674692	.	-	0	transcript_id "jg122.t1"; gene_id "jg122";
dsanSTOCAGO1482_0	AUGUSTUS	stop_codon	681036	681038	.	-	0	transcript_id "jg123.t1"; gene_id "jg123";
dsanSTOCAGO1482_0	AUGUSTUS	CDS	681036	681252	0.79	-	1	transcript_id "jg123.t1"; gene_id "jg123";
dsanSTOCAGO1482_0	AUGUSTUS	exon	681036	681252	.	-	.	transcript_id "jg123.t1"; gene_id "jg123";
dsanSTOCAGO1482_0	AUGUSTUS	stop_codon	681036	681038	.	-	0	transcript_id "jg123.t2"; gene_id "jg123";
dsanSTOCAGO1482_0	AUGUSTUS	CDS	681036	681296	0.97	-	0	transcript_id "jg123.t2"; gene_id "jg123";
dsanSTOCAGO1482_0	AUGUSTUS	exon	681036	681296	.	-	.	transcript_id "jg123.t2"; gene_id "jg123";
dsanSTOCAGO1482_0	AUGUSTUS	intron	681253	683058	.	-	.	transcript_id "jg123.t1"; gene_id "jg123";
dsanSTOCAGO1482_0	AUGUSTUS	start_codon	681294	681296	.	-	0	transcript_id "jg123.t2"; gene_id "jg123";
dsanSTOCAGO1482_0	AUGUSTUS	CDS	683059	683144	0.76	-	0	transcript_id "jg123.t1"; gene_id "jg123";
dsanSTOCAGO1482_0	AUGUSTUS	exon	683059	683144	.	-	.	transcript_id "jg123.t1"; gene_id "jg123";
dsanSTOCAGO1482_0	AUGUSTUS	start_codon	683142	683144	.	-	0	transcript_id "jg123.t1"; gene_id "jg123";
dsanSTOCAGO1482_0	ALN_BLOCK	exon	691390	691788	.	+	.	transcript_id "jg124.t1"; gene_id "jg124";
dsanSTOCAGO1482_0	ALN_BLOCK	exon	705532	706302	.	+	.	transcript_id "jg125.t1"; gene_id "jg125";
dsanSTOCAGO1482_0	ALN_BLOCK	exon	712609	713318	.	-	.	transcript_id "jg126.t1"; gene_id "jg126";
dsanSTOCAGO1482_0	ALN_BLOCK	exon	724046	725049	.	-	.	transcript_id "jg127.t1"; gene_id "jg127";
dsanSTOCAGO1482_0	ALN_BLOCK	exon	725393	725845	.	+	.	transcript_id "jg128.t1"; gene_id "jg128";
dsanSTOCAGO1482_0	ALN_BLOCK	exon	754603	757643	.	-	.	transcript_id "jg129.t1"; gene_id "jg129";
dsanSTOCAGO1482_0	ALN_BLOCK	exon	757808	757872	.	-	.	transcript_id "jg129.t1"; gene_id "jg129";
dsanSTOCAGO1482_0	ALN_BLOCK	exon	758688	759247	.	+	.	transcript_id "jg130.t1"; gene_id "jg130";
dsanSTOCAGO1482_0	ALN_BLOCK	exon	759355	760455	.	-	.	transcript_id "jg131.t1"; gene_id "jg131";
dsanSTOCAGO1482_0	ALN_BLOCK	exon	761319	762665	.	-	.	transcript_id "jg132.t1"; gene_id "jg132";
dsanSTOCAGO1482_0	ALN_BLOCK	exon	763692	766117	.	+	.	transcript_id "jg134.t1"; gene_id "jg134";
dsanSTOCAGO1482_0	AUGUSTUS	start_codon	766627	766629	.	+	0	transcript_id "jg135.t1"; gene_id "jg135";
dsanSTOCAGO1482_0	AUGUSTUS	CDS	766627	767733	1	+	0	transcript_id "jg135.t1"; gene_id "jg135";
dsanSTOCAGO1482_0	AUGUSTUS	exon	766627	767733	.	+	.	transcript_id "jg135.t1"; gene_id "jg135";
dsanSTOCAGO1482_0	AUGUSTUS	stop_codon	767731	767733	.	+	0	transcript_id "jg135.t1"; gene_id "jg135";
dsanSTOCAGO1482_0	ALN_BLOCK	exon	769748	771019	.	-	.	transcript_id "jg137.t1"; gene_id "jg137";
dsanSTOCAGO1482_0	ALN_BLOCK	exon	771575	772852	.	+	.	transcript_id "jg138.t1"; gene_id "jg138";
dsanSTOCAGO1482_0	ALN_BLOCK	exon	772985	775954	.	-	.	transcript_id "jg139.t1"; gene_id "jg139";
dsanSTOCAGO1482_0	ALN_BLOCK	exon	777215	777970	.	-	.	transcript_id "jg141.t1"; gene_id "jg141";
dsanSTOCAGO1482_0	ALN_BLOCK	exon	779972	782429	.	-	.	transcript_id "jg140.t1"; gene_id "jg140";
dsanSTOCAGO1482_0	ALN_BLOCK	exon	823981	824298	.	+	.	transcript_id "jg143.t1"; gene_id "jg143";
dsanSTOCAGO1482_0	AUGUSTUS	start_codon	825271	825273	.	+	0	transcript_id "jg144.t1"; gene_id "jg144";
dsanSTOCAGO1482_0	AUGUSTUS	CDS	825271	825606	1	+	0	transcript_id "jg144.t1"; gene_id "jg144";
dsanSTOCAGO1482_0	AUGUSTUS	exon	825271	825606	.	+	.	transcript_id "jg144.t1"; gene_id "jg144";
dsanSTOCAGO1482_0	AUGUSTUS	stop_codon	825604	825606	.	+	0	transcript_id "jg144.t1"; gene_id "jg144";
dsanSTOCAGO1482_0	AUGUSTUS	start_codon	826382	826384	.	+	0	transcript_id "jg145.t1"; gene_id "jg145";
dsanSTOCAGO1482_0	AUGUSTUS	CDS	826382	826699	1	+	0	transcript_id "jg145.t1"; gene_id "jg145";
dsanSTOCAGO1482_0	AUGUSTUS	exon	826382	826699	.	+	.	transcript_id "jg145.t1"; gene_id "jg145";
dsanSTOCAGO1482_0	AUGUSTUS	stop_codon	826697	826699	.	+	0	transcript_id "jg145.t1"; gene_id "jg145";
dsanSTOCAGO1482_0	AUGUSTUS	stop_codon	849164	849166	.	-	0	transcript_id "jg146.t1"; gene_id "jg146";
dsanSTOCAGO1482_0	AUGUSTUS	CDS	849164	849406	1	-	0	transcript_id "jg146.t1"; gene_id "jg146";
dsanSTOCAGO1482_0	AUGUSTUS	exon	849164	849406	.	-	.	transcript_id "jg146.t1"; gene_id "jg146";
dsanSTOCAGO1482_0	AUGUSTUS	intron	849407	849472	.	-	.	transcript_id "jg146.t1"; gene_id "jg146";
dsanSTOCAGO1482_0	AUGUSTUS	CDS	849473	849544	1	-	0	transcript_id "jg146.t1"; gene_id "jg146";
dsanSTOCAGO1482_0	AUGUSTUS	exon	849473	849544	.	-	.	transcript_id "jg146.t1"; gene_id "jg146";
dsanSTOCAGO1482_0	AUGUSTUS	start_codon	849542	849544	.	-	0	transcript_id "jg146.t1"; gene_id "jg146";
dsanSTOCAGO1482_0	ALN_BLOCK	exon	850438	850836	.	+	.	transcript_id "jg148.t1"; gene_id "jg148";
dsanSTOCAGO1482_0	ALN_BLOCK	exon	853044	854749	.	-	.	transcript_id "jg149.t1"; gene_id "jg149";
dsanSTOCAGO1482_0	AUGUSTUS	stop_codon	854796	854798	.	-	0	transcript_id "jg150.t1"; gene_id "jg150";
dsanSTOCAGO1482_0	AUGUSTUS	CDS	854796	854921	0.39	-	0	transcript_id "jg150.t1"; gene_id "jg150";
dsanSTOCAGO1482_0	AUGUSTUS	exon	854796	854921	.	-	.	transcript_id "jg150.t1"; gene_id "jg150";
dsanSTOCAGO1482_0	AUGUSTUS	intron	854922	860175	.	-	.	transcript_id "jg150.t1"; gene_id "jg150";
dsanSTOCAGO1482_0	AUGUSTUS	CDS	860176	860385	0.56	-	0	transcript_id "jg150.t1"; gene_id "jg150";
dsanSTOCAGO1482_0	AUGUSTUS	exon	860176	860385	.	-	.	transcript_id "jg150.t1"; gene_id "jg150";
dsanSTOCAGO1482_0	AUGUSTUS	start_codon	860383	860385	.	-	0	transcript_id "jg150.t1"; gene_id "jg150";
dsanSTOCAGO1482_0	ALN_BLOCK	exon	867094	868328	.	+	.	transcript_id "jg151.t1"; gene_id "jg151";
dsanSTOCAGO1482_0	ALN_BLOCK	exon	868741	870528	.	-	.	transcript_id "jg152.t1"; gene_id "jg152";
dsanSTOCAGO1482_0	ALN_BLOCK	exon	871159	871760	.	+	.	transcript_id "jg153.t1"; gene_id "jg153";
dsanSTOCAGO1482_0	ALN_BLOCK	exon	871831	873430	.	+	.	transcript_id "jg154.t1"; gene_id "jg154";
dsanSTOCAGO1482_0	ALN_BLOCK	exon	873999	878909	.	+	.	transcript_id "jg155.t1"; gene_id "jg155";
dsanSTOCAGO1482_0	ALN_BLOCK	exon	879399	879764	.	+	.	transcript_id "jg156.t1"; gene_id "jg156";
dsanSTOCAGO1482_0	ALN_BLOCK	exon	884435	885403	.	+	.	transcript_id "jg157.t1"; gene_id "jg157";
dsanSTOCAGO1482_0	ALN_BLOCK	exon	901369	903303	.	-	.	transcript_id "jg158.t1"; gene_id "jg158";
dsanSTOCAGO1482_0	AUGUSTUS	stop_codon	903372	903374	.	-	0	transcript_id "jg159.t1"; gene_id "jg159";
dsanSTOCAGO1482_0	AUGUSTUS	CDS	903372	903384	1	-	1	transcript_id "jg159.t1"; gene_id "jg159";
dsanSTOCAGO1482_0	AUGUSTUS	exon	903372	903384	.	-	.	transcript_id "jg159.t1"; gene_id "jg159";
dsanSTOCAGO1482_0	AUGUSTUS	intron	903385	915305	.	-	.	transcript_id "jg159.t1"; gene_id "jg159";
dsanSTOCAGO1482_0	AUGUSTUS	CDS	915306	915384	1	-	2	transcript_id "jg159.t1"; gene_id "jg159";
dsanSTOCAGO1482_0	AUGUSTUS	exon	915306	915384	.	-	.	transcript_id "jg159.t1"; gene_id "jg159";
dsanSTOCAGO1482_0	AUGUSTUS	intron	915385	929476	.	-	.	transcript_id "jg159.t1"; gene_id "jg159";
dsanSTOCAGO1482_0	AUGUSTUS	CDS	929477	929536	1	-	2	transcript_id "jg159.t1"; gene_id "jg159";
dsanSTOCAGO1482_0	AUGUSTUS	exon	929477	929536	.	-	.	transcript_id "jg159.t1"; gene_id "jg159";
dsanSTOCAGO1482_0	AUGUSTUS	intron	929537	936476	.	-	.	transcript_id "jg159.t1"; gene_id "jg159";
dsanSTOCAGO1482_0	AUGUSTUS	CDS	936477	936525	0.28	-	0	transcript_id "jg159.t1"; gene_id "jg159";
dsanSTOCAGO1482_0	AUGUSTUS	exon	936477	936525	.	-	.	transcript_id "jg159.t1"; gene_id "jg159";
dsanSTOCAGO1482_0	AUGUSTUS	start_codon	936523	936525	.	-	0	transcript_id "jg159.t1"; gene_id "jg159";
dsanSTOCAGO1482_0	AUGUSTUS	start_codon	937045	937047	.	+	0	transcript_id "jg160.t1"; gene_id "jg160";
dsanSTOCAGO1482_0	AUGUSTUS	CDS	937045	937133	1	+	0	transcript_id "jg160.t1"; gene_id "jg160";
dsanSTOCAGO1482_0	AUGUSTUS	exon	937045	937133	.	+	.	transcript_id "jg160.t1"; gene_id "jg160";
dsanSTOCAGO1482_0	AUGUSTUS	intron	937134	937195	.	+	.	transcript_id "jg160.t1"; gene_id "jg160";
dsanSTOCAGO1482_0	AUGUSTUS	CDS	937196	937490	1	+	1	transcript_id "jg160.t1"; gene_id "jg160";
dsanSTOCAGO1482_0	AUGUSTUS	exon	937196	937490	.	+	.	transcript_id "jg160.t1"; gene_id "jg160";
dsanSTOCAGO1482_0	AUGUSTUS	stop_codon	937488	937490	.	+	0	transcript_id "jg160.t1"; gene_id "jg160";
dsanSTOCAGO1482_0	AUGUSTUS	stop_codon	990356	990358	.	-	0	transcript_id "jg162.t1"; gene_id "jg162";
dsanSTOCAGO1482_0	AUGUSTUS	CDS	990356	991726	1	-	0	transcript_id "jg162.t1"; gene_id "jg162";
dsanSTOCAGO1482_0	AUGUSTUS	exon	990356	991726	.	-	.	transcript_id "jg162.t1"; gene_id "jg162";
dsanSTOCAGO1482_0	AUGUSTUS	start_codon	991724	991726	.	-	0	transcript_id "jg162.t1"; gene_id "jg162";
dsanSTOCAGO1482_0	AUGUSTUS	stop_codon	995852	995854	.	-	0	transcript_id "jg163.t1"; gene_id "jg163";
dsanSTOCAGO1482_0	AUGUSTUS	CDS	995852	997380	1	-	2	transcript_id "jg163.t1"; gene_id "jg163";
dsanSTOCAGO1482_0	AUGUSTUS	exon	995852	997380	.	-	.	transcript_id "jg163.t1"; gene_id "jg163";
dsanSTOCAGO1482_0	AUGUSTUS	intron	997381	997532	.	-	.	transcript_id "jg163.t1"; gene_id "jg163";
dsanSTOCAGO1482_0	AUGUSTUS	CDS	997533	997698	1	-	0	transcript_id "jg163.t1"; gene_id "jg163";
dsanSTOCAGO1482_0	AUGUSTUS	exon	997533	997698	.	-	.	transcript_id "jg163.t1"; gene_id "jg163";
dsanSTOCAGO1482_0	AUGUSTUS	start_codon	997696	997698	.	-	0	transcript_id "jg163.t1"; gene_id "jg163";
dsanSTOCAGO1482_0	ALN_BLOCK	exon	1004321	1005380	.	+	.	transcript_id "jg164.t1"; gene_id "jg164";
dsanSTOCAGO1482_0	ALN_BLOCK	exon	1006931	1008715	.	-	.	transcript_id "jg165.t1"; gene_id "jg165";
dsanSTOCAGO1482_0	ALN_BLOCK	exon	1012996	1013601	.	+	.	transcript_id "jg166.t1"; gene_id "jg166";
dsanSTOCAGO1482_0	ALN_BLOCK	exon	1014834	1015655	.	+	.	transcript_id "jg167.t1"; gene_id "jg167";
dsanSTOCAGO1482_0	ALN_BLOCK	exon	1019536	1021362	.	+	.	transcript_id "jg168.t1"; gene_id "jg168";
dsanSTOCAGO1482_0	ALN_BLOCK	exon	1025081	1029052	.	+	.	transcript_id "jg169.t1"; gene_id "jg169";
dsanSTOCAGO1482_0	ALN_BLOCK	exon	1033058	1035080	.	+	.	transcript_id "jg170.t1"; gene_id "jg170";
dsanSTOCAGO1482_0	ALN_BLOCK	exon	1037318	1038601	.	+	.	transcript_id "jg171.t1"; gene_id "jg171";
dsanSTOCAGO1482_0	ALN_BLOCK	exon	1040232	1040960	.	+	.	transcript_id "jg172.t1"; gene_id "jg172";
dsanSTOCAGO1482_0	ALN_BLOCK	exon	1043718	1045298	.	+	.	transcript_id "jg173.t1"; gene_id "jg173";
dsanSTOCAGO1482_0	ALN_BLOCK	exon	1047531	1048612	.	-	.	transcript_id "jg174.t1"; gene_id "jg174";
dsanSTOCAGO1482_0	ALN_BLOCK	exon	1052616	1054949	.	-	.	transcript_id "jg175.t1"; gene_id "jg175";
dsanSTOCAGO1482_0	ALN_BLOCK	exon	1070674	1073365	.	-	.	transcript_id "jg176.t1"; gene_id "jg176";
dsanSTOCAGO1482_0	ALN_BLOCK	exon	1080076	1085186	.	-	.	transcript_id "jg177.t1"; gene_id "jg177";
dsanSTOCAGO1482_0	ALN_BLOCK	exon	1122989	1123687	.	+	.	transcript_id "jg180.t1"; gene_id "jg180";
dsanSTOCAGO1482_0	ALN_BLOCK	exon	1125652	1132189	.	-	.	transcript_id "jg181.t1"; gene_id "jg181";
dsanSTOCAGO1482_0	AUGUSTUS	stop_codon	1133287	1133289	.	-	0	transcript_id "jg182.t1"; gene_id "jg182";
dsanSTOCAGO1482_0	AUGUSTUS	CDS	1133287	1133676	1	-	0	transcript_id "jg182.t1"; gene_id "jg182";
dsanSTOCAGO1482_0	AUGUSTUS	exon	1133287	1133676	.	-	.	transcript_id "jg182.t1"; gene_id "jg182";
dsanSTOCAGO1482_0	AUGUSTUS	start_codon	1133674	1133676	.	-	0	transcript_id "jg182.t1"; gene_id "jg182";
dsanSTOCAGO1482_0	ALN_BLOCK	exon	1160427	1167126	.	+	.	transcript_id "jg184.t1"; gene_id "jg184";
dsanSTOCAGO1482_0	ALN_BLOCK	exon	1167630	1171582	.	-	.	transcript_id "jg185.t1"; gene_id "jg185";
dsanSTOCAGO1482_0	ALN_BLOCK	exon	1180584	1181979	.	+	.	transcript_id "jg186.t1"; gene_id "jg186";
dsanSTOCAGO1482_0	AUGUSTUS	start_codon	1185342	1185344	.	+	0	transcript_id "jg188.t1"; gene_id "jg188";
dsanSTOCAGO1482_0	AUGUSTUS	CDS	1185342	1186076	1	+	0	transcript_id "jg188.t1"; gene_id "jg188";
dsanSTOCAGO1482_0	AUGUSTUS	exon	1185342	1186076	.	+	.	transcript_id "jg188.t1"; gene_id "jg188";
dsanSTOCAGO1482_0	AUGUSTUS	stop_codon	1186074	1186076	.	+	0	transcript_id "jg188.t1"; gene_id "jg188";
dsanSTOCAGO1482_0	ALN_BLOCK	exon	1186256	1187284	.	-	.	transcript_id "jg187.t1"; gene_id "jg187";
dsanSTOCAGO1482_0	ALN_BLOCK	exon	1188919	1191601	.	-	.	transcript_id "jg189.t1"; gene_id "jg189";
dsanSTOCAGO1482_0	ALN_BLOCK	exon	1192188	1194518	.	+	.	transcript_id "jg190.t1"; gene_id "jg190";
dsanSTOCAGO1482_0	ALN_BLOCK	exon	1194691	1195566	.	-	.	transcript_id "jg191.t1"; gene_id "jg191";
dsanSTOCAGO1482_0	ALN_BLOCK	exon	1197117	1197858	.	+	.	transcript_id "jg192.t1"; gene_id "jg192";
dsanSTOCAGO1482_0	ALN_BLOCK	exon	1199766	1201622	.	+	.	transcript_id "jg194.t1"; gene_id "jg194";
dsanSTOCAGO1482_0	ALN_BLOCK	exon	1204683	1206862	.	+	.	transcript_id "jg193.t1"; gene_id "jg193";
dsanSTOCAGO1482_0	ALN_BLOCK	exon	1207959	1209240	.	-	.	transcript_id "jg195.t1"; gene_id "jg195";
dsanSTOCAGO1482_0	AUGUSTUS	start_codon	1212194	1212196	.	+	0	transcript_id "jg198.t1"; gene_id "jg198";
dsanSTOCAGO1482_0	AUGUSTUS	CDS	1212194	1212366	0.45	+	0	transcript_id "jg198.t1"; gene_id "jg198";
dsanSTOCAGO1482_0	AUGUSTUS	exon	1212194	1212366	.	+	.	transcript_id "jg198.t1"; gene_id "jg198";
dsanSTOCAGO1482_0	AUGUSTUS	intron	1212367	1213621	.	+	.	transcript_id "jg198.t1"; gene_id "jg198";
dsanSTOCAGO1482_0	AUGUSTUS	CDS	1213622	1213720	0.76	+	1	transcript_id "jg198.t1"; gene_id "jg198";
dsanSTOCAGO1482_0	AUGUSTUS	exon	1213622	1213720	.	+	.	transcript_id "jg198.t1"; gene_id "jg198";
dsanSTOCAGO1482_0	AUGUSTUS	intron	1213721	1215084	.	+	.	transcript_id "jg198.t1"; gene_id "jg198";
dsanSTOCAGO1482_0	AUGUSTUS	CDS	1215085	1215090	0.43	+	1	transcript_id "jg198.t1"; gene_id "jg198";
dsanSTOCAGO1482_0	AUGUSTUS	exon	1215085	1215090	.	+	.	transcript_id "jg198.t1"; gene_id "jg198";
dsanSTOCAGO1482_0	AUGUSTUS	intron	1215091	1215999	.	+	.	transcript_id "jg198.t1"; gene_id "jg198";
dsanSTOCAGO1482_0	AUGUSTUS	CDS	1216000	1216141	0.85	+	1	transcript_id "jg198.t1"; gene_id "jg198";
dsanSTOCAGO1482_0	AUGUSTUS	exon	1216000	1216141	.	+	.	transcript_id "jg198.t1"; gene_id "jg198";
dsanSTOCAGO1482_0	AUGUSTUS	stop_codon	1216139	1216141	.	+	0	transcript_id "jg198.t1"; gene_id "jg198";
dsanSTOCAGO1482_0	ALN_BLOCK	exon	1218762	1220653	.	+	.	transcript_id "jg196.t1"; gene_id "jg196";
dsanSTOCAGO1482_0	AUGUSTUS	start_codon	1220745	1220747	.	+	0	transcript_id "jg197.t1"; gene_id "jg197";
dsanSTOCAGO1482_0	AUGUSTUS	CDS	1220745	1220750	0.86	+	0	transcript_id "jg197.t1"; gene_id "jg197";
dsanSTOCAGO1482_0	AUGUSTUS	exon	1220745	1220750	.	+	.	transcript_id "jg197.t1"; gene_id "jg197";
dsanSTOCAGO1482_0	AUGUSTUS	intron	1220751	1220818	.	+	.	transcript_id "jg197.t1"; gene_id "jg197";
dsanSTOCAGO1482_0	AUGUSTUS	CDS	1220819	1221109	0.85	+	0	transcript_id "jg197.t1"; gene_id "jg197";
dsanSTOCAGO1482_0	AUGUSTUS	exon	1220819	1221109	.	+	.	transcript_id "jg197.t1"; gene_id "jg197";
dsanSTOCAGO1482_0	AUGUSTUS	stop_codon	1221107	1221109	.	+	0	transcript_id "jg197.t1"; gene_id "jg197";
dsanSTOCAGO1482_0	ALN_BLOCK	exon	1222739	1224852	.	+	.	transcript_id "jg200.t1"; gene_id "jg200";
dsanSTOCAGO1482_0	AUGUSTUS	stop_codon	1228562	1228564	.	-	0	transcript_id "jg202.t1"; gene_id "jg202";
dsanSTOCAGO1482_0	AUGUSTUS	CDS	1228562	1228788	0.51	-	2	transcript_id "jg202.t1"; gene_id "jg202";
dsanSTOCAGO1482_0	AUGUSTUS	exon	1228562	1228788	.	-	.	transcript_id "jg202.t1"; gene_id "jg202";
dsanSTOCAGO1482_0	AUGUSTUS	start_codon	1228638	1228640	.	+	0	transcript_id "jg203.t1"; gene_id "jg203";
dsanSTOCAGO1482_0	AUGUSTUS	CDS	1228638	1228750	0.45	+	0	transcript_id "jg203.t1"; gene_id "jg203";
dsanSTOCAGO1482_0	AUGUSTUS	exon	1228638	1228750	.	+	.	transcript_id "jg203.t1"; gene_id "jg203";
dsanSTOCAGO1482_0	AUGUSTUS	intron	1228751	1229590	.	+	.	transcript_id "jg203.t1"; gene_id "jg203";
dsanSTOCAGO1482_0	AUGUSTUS	intron	1228789	1228856	.	-	.	transcript_id "jg202.t1"; gene_id "jg202";
dsanSTOCAGO1482_0	AUGUSTUS	CDS	1228857	1228959	0.51	-	0	transcript_id "jg202.t1"; gene_id "jg202";
dsanSTOCAGO1482_0	AUGUSTUS	exon	1228857	1228959	.	-	.	transcript_id "jg202.t1"; gene_id "jg202";
dsanSTOCAGO1482_0	AUGUSTUS	start_codon	1228957	1228959	.	-	0	transcript_id "jg202.t1"; gene_id "jg202";
dsanSTOCAGO1482_0	AUGUSTUS	CDS	1229591	1229709	0.48	+	1	transcript_id "jg203.t1"; gene_id "jg203";
dsanSTOCAGO1482_0	AUGUSTUS	exon	1229591	1229709	.	+	.	transcript_id "jg203.t1"; gene_id "jg203";
dsanSTOCAGO1482_0	AUGUSTUS	intron	1229710	1238540	.	+	.	transcript_id "jg203.t1"; gene_id "jg203";
dsanSTOCAGO1482_0	AUGUSTUS	CDS	1238541	1238598	0.18	+	2	transcript_id "jg203.t1"; gene_id "jg203";
dsanSTOCAGO1482_0	AUGUSTUS	exon	1238541	1238598	.	+	.	transcript_id "jg203.t1"; gene_id "jg203";
dsanSTOCAGO1482_0	AUGUSTUS	intron	1238599	1239674	.	+	.	transcript_id "jg203.t1"; gene_id "jg203";
dsanSTOCAGO1482_0	AUGUSTUS	CDS	1239675	1239918	0.6	+	1	transcript_id "jg203.t1"; gene_id "jg203";
dsanSTOCAGO1482_0	AUGUSTUS	exon	1239675	1239918	.	+	.	transcript_id "jg203.t1"; gene_id "jg203";
dsanSTOCAGO1482_0	AUGUSTUS	intron	1239919	1242613	.	+	.	transcript_id "jg203.t1"; gene_id "jg203";
dsanSTOCAGO1482_0	AUGUSTUS	CDS	1242614	1242871	0.54	+	0	transcript_id "jg203.t1"; gene_id "jg203";
dsanSTOCAGO1482_0	AUGUSTUS	exon	1242614	1242871	.	+	.	transcript_id "jg203.t1"; gene_id "jg203";
dsanSTOCAGO1482_0	AUGUSTUS	stop_codon	1242869	1242871	.	+	0	transcript_id "jg203.t1"; gene_id "jg203";
dsanSTOCAGO1482_0	AUGUSTUS	start_codon	1245262	1245264	.	+	0	transcript_id "jg205.t1"; gene_id "jg205";
dsanSTOCAGO1482_0	AUGUSTUS	CDS	1245262	1245694	0.95	+	0	transcript_id "jg205.t1"; gene_id "jg205";
dsanSTOCAGO1482_0	AUGUSTUS	exon	1245262	1245694	.	+	.	transcript_id "jg205.t1"; gene_id "jg205";
dsanSTOCAGO1482_0	AUGUSTUS	intron	1245695	1247190	.	+	.	transcript_id "jg205.t1"; gene_id "jg205";
dsanSTOCAGO1482_0	AUGUSTUS	CDS	1247191	1247351	0.28	+	2	transcript_id "jg205.t1"; gene_id "jg205";
dsanSTOCAGO1482_0	AUGUSTUS	exon	1247191	1247351	.	+	.	transcript_id "jg205.t1"; gene_id "jg205";
dsanSTOCAGO1482_0	AUGUSTUS	stop_codon	1247349	1247351	.	+	0	transcript_id "jg205.t1"; gene_id "jg205";
dsanSTOCAGO1482_0	ALN_BLOCK	exon	1255567	1270914	.	+	.	transcript_id "jg206.t1"; gene_id "jg206";
dsanSTOCAGO1482_0	ALN_BLOCK	exon	1271136	1271447	.	+	.	transcript_id "jg206.t1"; gene_id "jg206";
dsanSTOCAGO1482_0	ALN_BLOCK	exon	1271669	1274817	.	+	.	transcript_id "jg206.t1"; gene_id "jg206";
dsanSTOCAGO1482_0	ALN_BLOCK	exon	1275041	1276241	.	+	.	transcript_id "jg206.t1"; gene_id "jg206";
dsanSTOCAGO1482_0	ALN_BLOCK	exon	1276610	1280297	.	+	.	transcript_id "jg206.t1"; gene_id "jg206";
dsanSTOCAGO1482_0	ALN_BLOCK	exon	1284194	1285599	.	+	.	transcript_id "jg207.t1"; gene_id "jg207";
dsanSTOCAGO1482_0	ALN_BLOCK	exon	1286861	1288552	.	-	.	transcript_id "jg208.t1"; gene_id "jg208";
dsanSTOCAGO1482_0	ALN_BLOCK	exon	1288898	1292182	.	-	.	transcript_id "jg209.t1"; gene_id "jg209";
dsanSTOCAGO1482_0	ALN_BLOCK	exon	1292504	1293286	.	-	.	transcript_id "jg210.t1"; gene_id "jg210";
dsanSTOCAGO1482_0	ALN_BLOCK	exon	1293756	1295780	.	-	.	transcript_id "jg211.t1"; gene_id "jg211";
dsanSTOCAGO1482_0	ALN_BLOCK	exon	1296215	1297687	.	-	.	transcript_id "jg212.t1"; gene_id "jg212";
dsanSTOCAGO1482_0	ALN_BLOCK	exon	1299761	1300565	.	+	.	transcript_id "jg213.t1"; gene_id "jg213";
dsanSTOCAGO1482_0	ALN_BLOCK	exon	1300673	1301579	.	-	.	transcript_id "jg214.t1"; gene_id "jg214";
dsanSTOCAGO1482_0	ALN_BLOCK	exon	1301760	1302437	.	+	.	transcript_id "jg216.t1"; gene_id "jg216";
dsanSTOCAGO1482_0	ALN_BLOCK	exon	1302875	1303848	.	+	.	transcript_id "jg215.t1"; gene_id "jg215";
dsanSTOCAGO1482_0	ALN_BLOCK	exon	1304520	1305548	.	+	.	transcript_id "jg217.t1"; gene_id "jg217";
dsanSTOCAGO1482_0	ALN_BLOCK	exon	1305948	1306759	.	-	.	transcript_id "jg218.t1"; gene_id "jg218";
dsanSTOCAGO1482_0	AUGUSTUS	stop_codon	1306792	1306794	.	-	0	transcript_id "jg219.t1"; gene_id "jg219";
dsanSTOCAGO1482_0	AUGUSTUS	CDS	1306792	1306818	0.97	-	0	transcript_id "jg219.t1"; gene_id "jg219";
dsanSTOCAGO1482_0	AUGUSTUS	exon	1306792	1306818	.	-	.	transcript_id "jg219.t1"; gene_id "jg219";
dsanSTOCAGO1482_0	AUGUSTUS	intron	1306819	1308178	.	-	.	transcript_id "jg219.t1"; gene_id "jg219";
dsanSTOCAGO1482_0	AUGUSTUS	CDS	1308179	1308331	0.72	-	0	transcript_id "jg219.t1"; gene_id "jg219";
dsanSTOCAGO1482_0	AUGUSTUS	exon	1308179	1308331	.	-	.	transcript_id "jg219.t1"; gene_id "jg219";
dsanSTOCAGO1482_0	AUGUSTUS	intron	1308332	1308439	.	-	.	transcript_id "jg219.t1"; gene_id "jg219";
dsanSTOCAGO1482_0	AUGUSTUS	CDS	1308440	1308847	0.72	-	0	transcript_id "jg219.t1"; gene_id "jg219";
dsanSTOCAGO1482_0	AUGUSTUS	exon	1308440	1308847	.	-	.	transcript_id "jg219.t1"; gene_id "jg219";
dsanSTOCAGO1482_0	AUGUSTUS	start_codon	1308845	1308847	.	-	0	transcript_id "jg219.t1"; gene_id "jg219";
dsanSTOCAGO1482_0	ALN_BLOCK	exon	1309139	1310194	.	+	.	transcript_id "jg220.t1"; gene_id "jg220";
dsanSTOCAGO1482_0	AUGUSTUS	start_codon	1311204	1311206	.	+	0	transcript_id "jg221.t1"; gene_id "jg221";
dsanSTOCAGO1482_0	AUGUSTUS	CDS	1311204	1312154	1	+	0	transcript_id "jg221.t1"; gene_id "jg221";
dsanSTOCAGO1482_0	AUGUSTUS	exon	1311204	1312154	.	+	.	transcript_id "jg221.t1"; gene_id "jg221";
dsanSTOCAGO1482_0	AUGUSTUS	stop_codon	1312152	1312154	.	+	0	transcript_id "jg221.t1"; gene_id "jg221";
dsanSTOCAGO1482_0	AUGUSTUS	stop_codon	1313743	1313745	.	-	0	transcript_id "jg222.t1"; gene_id "jg222";
dsanSTOCAGO1482_0	AUGUSTUS	CDS	1313743	1314336	1	-	0	transcript_id "jg222.t1"; gene_id "jg222";
dsanSTOCAGO1482_0	AUGUSTUS	exon	1313743	1314336	.	-	.	transcript_id "jg222.t1"; gene_id "jg222";
dsanSTOCAGO1482_0	AUGUSTUS	intron	1314337	1314534	.	-	.	transcript_id "jg222.t1"; gene_id "jg222";
dsanSTOCAGO1482_0	AUGUSTUS	CDS	1314535	1314753	1	-	0	transcript_id "jg222.t1"; gene_id "jg222";
dsanSTOCAGO1482_0	AUGUSTUS	exon	1314535	1314753	.	-	.	transcript_id "jg222.t1"; gene_id "jg222";
dsanSTOCAGO1482_0	AUGUSTUS	start_codon	1314751	1314753	.	-	0	transcript_id "jg222.t1"; gene_id "jg222";
dsanSTOCAGO1482_0	ALN_BLOCK	exon	1321553	1325407	.	-	.	transcript_id "jg223.t1"; gene_id "jg223";
dsanSTOCAGO1482_0	AUGUSTUS	stop_codon	1329528	1329530	.	-	0	transcript_id "jg224.t1"; gene_id "jg224";
dsanSTOCAGO1482_0	AUGUSTUS	CDS	1329528	1329759	0.7	-	1	transcript_id "jg224.t1"; gene_id "jg224";
dsanSTOCAGO1482_0	AUGUSTUS	exon	1329528	1329759	.	-	.	transcript_id "jg224.t1"; gene_id "jg224";
dsanSTOCAGO1482_0	AUGUSTUS	intron	1329760	1331436	.	-	.	transcript_id "jg224.t1"; gene_id "jg224";
dsanSTOCAGO1482_0	AUGUSTUS	CDS	1331437	1331581	0.87	-	2	transcript_id "jg224.t1"; gene_id "jg224";
dsanSTOCAGO1482_0	AUGUSTUS	exon	1331437	1331581	.	-	.	transcript_id "jg224.t1"; gene_id "jg224";
dsanSTOCAGO1482_0	AUGUSTUS	intron	1331582	1335242	.	-	.	transcript_id "jg224.t1"; gene_id "jg224";
dsanSTOCAGO1482_0	AUGUSTUS	CDS	1335243	1335744	0.96	-	0	transcript_id "jg224.t1"; gene_id "jg224";
dsanSTOCAGO1482_0	AUGUSTUS	exon	1335243	1335744	.	-	.	transcript_id "jg224.t1"; gene_id "jg224";
dsanSTOCAGO1482_0	AUGUSTUS	start_codon	1335742	1335744	.	-	0	transcript_id "jg224.t1"; gene_id "jg224";
dsanSTOCAGO1482_0	AUGUSTUS	stop_codon	1336186	1336188	.	-	0	transcript_id "jg225.t1"; gene_id "jg225";
dsanSTOCAGO1482_0	AUGUSTUS	CDS	1336186	1336350	0.78	-	0	transcript_id "jg225.t1"; gene_id "jg225";
dsanSTOCAGO1482_0	AUGUSTUS	exon	1336186	1336350	.	-	.	transcript_id "jg225.t1"; gene_id "jg225";
dsanSTOCAGO1482_0	AUGUSTUS	intron	1336351	1337376	.	-	.	transcript_id "jg225.t1"; gene_id "jg225";
dsanSTOCAGO1482_0	AUGUSTUS	CDS	1337377	1337547	0.75	-	0	transcript_id "jg225.t1"; gene_id "jg225";
dsanSTOCAGO1482_0	AUGUSTUS	exon	1337377	1337547	.	-	.	transcript_id "jg225.t1"; gene_id "jg225";
dsanSTOCAGO1482_0	AUGUSTUS	start_codon	1337545	1337547	.	-	0	transcript_id "jg225.t1"; gene_id "jg225";
dsanSTOCAGO1482_0	ALN_BLOCK	exon	1346038	1346518	.	-	.	transcript_id "jg227.t1"; gene_id "jg227";
dsanSTOCAGO1482_0	ALN_BLOCK	exon	1347191	1348881	.	+	.	transcript_id "jg228.t1"; gene_id "jg228";
dsanSTOCAGO1482_0	ALN_BLOCK	exon	1384709	1388145	.	-	.	transcript_id "jg231.t1"; gene_id "jg231";
dsanSTOCAGO1482_0	ALN_BLOCK	exon	1455275	1467094	.	+	.	transcript_id "jg233.t1"; gene_id "jg233";
dsanSTOCAGO1482_0	AUGUSTUS	start_codon	1468355	1468357	.	+	0	transcript_id "jg234.t1"; gene_id "jg234";
dsanSTOCAGO1482_0	AUGUSTUS	CDS	1468355	1468395	0.48	+	0	transcript_id "jg234.t1"; gene_id "jg234";
dsanSTOCAGO1482_0	AUGUSTUS	exon	1468355	1468395	.	+	.	transcript_id "jg234.t1"; gene_id "jg234";
dsanSTOCAGO1482_0	AUGUSTUS	intron	1468396	1471084	.	+	.	transcript_id "jg234.t1"; gene_id "jg234";
dsanSTOCAGO1482_0	AUGUSTUS	CDS	1471085	1472216	0.74	+	1	transcript_id "jg234.t1"; gene_id "jg234";
dsanSTOCAGO1482_0	AUGUSTUS	exon	1471085	1472216	.	+	.	transcript_id "jg234.t1"; gene_id "jg234";
dsanSTOCAGO1482_0	AUGUSTUS	intron	1472217	1472267	.	+	.	transcript_id "jg234.t1"; gene_id "jg234";
dsanSTOCAGO1482_0	AUGUSTUS	CDS	1472268	1472669	0.94	+	0	transcript_id "jg234.t1"; gene_id "jg234";
dsanSTOCAGO1482_0	AUGUSTUS	exon	1472268	1472669	.	+	.	transcript_id "jg234.t1"; gene_id "jg234";
dsanSTOCAGO1482_0	AUGUSTUS	stop_codon	1472667	1472669	.	+	0	transcript_id "jg234.t1"; gene_id "jg234";
dsanSTOCAGO1482_0	AUGUSTUS	start_codon	1477928	1477930	.	+	0	transcript_id "jg235.t1"; gene_id "jg235";
dsanSTOCAGO1482_0	AUGUSTUS	CDS	1477928	1477943	1	+	0	transcript_id "jg235.t1"; gene_id "jg235";
dsanSTOCAGO1482_0	AUGUSTUS	exon	1477928	1477943	.	+	.	transcript_id "jg235.t1"; gene_id "jg235";
dsanSTOCAGO1482_0	AUGUSTUS	intron	1477944	1478067	.	+	.	transcript_id "jg235.t1"; gene_id "jg235";
dsanSTOCAGO1482_0	AUGUSTUS	CDS	1478068	1478318	1	+	2	transcript_id "jg235.t1"; gene_id "jg235";
dsanSTOCAGO1482_0	AUGUSTUS	exon	1478068	1478318	.	+	.	transcript_id "jg235.t1"; gene_id "jg235";
dsanSTOCAGO1482_0	AUGUSTUS	stop_codon	1478316	1478318	.	+	0	transcript_id "jg235.t1"; gene_id "jg235";
dsanSTOCAGO1482_0	AUGUSTUS	start_codon	1478412	1478414	.	+	0	transcript_id "jg236.t1"; gene_id "jg236";
dsanSTOCAGO1482_0	AUGUSTUS	CDS	1478412	1478741	0.53	+	0	transcript_id "jg236.t1"; gene_id "jg236";
dsanSTOCAGO1482_0	AUGUSTUS	exon	1478412	1478741	.	+	.	transcript_id "jg236.t1"; gene_id "jg236";
dsanSTOCAGO1482_0	AUGUSTUS	stop_codon	1478739	1478741	.	+	0	transcript_id "jg236.t1"; gene_id "jg236";
dsanSTOCAGO1482_0	ALN_BLOCK	exon	1482604	1483434	.	+	.	transcript_id "jg237.t1"; gene_id "jg237";
dsanSTOCAGO1482_0	ALN_BLOCK	exon	1489012	1492252	.	+	.	transcript_id "jg238.t1"; gene_id "jg238";
dsanSTOCAGO1482_0	ALN_BLOCK	exon	1492400	1492885	.	-	.	transcript_id "jg239.t1"; gene_id "jg239";
dsanSTOCAGO1482_0	ALN_BLOCK	exon	1493834	1496678	.	+	.	transcript_id "jg240.t1"; gene_id "jg240";
dsanSTOCAGO1482_0	AUGUSTUS	stop_codon	1499773	1499775	.	-	0	transcript_id "jg241.t1"; gene_id "jg241";
dsanSTOCAGO1482_0	AUGUSTUS	CDS	1499773	1499816	0.85	-	2	transcript_id "jg241.t1"; gene_id "jg241";
dsanSTOCAGO1482_0	AUGUSTUS	exon	1499773	1499816	.	-	.	transcript_id "jg241.t1"; gene_id "jg241";
dsanSTOCAGO1482_0	AUGUSTUS	intron	1499817	1499897	.	-	.	transcript_id "jg241.t1"; gene_id "jg241";
dsanSTOCAGO1482_0	AUGUSTUS	CDS	1499898	1500945	0.85	-	0	transcript_id "jg241.t1"; gene_id "jg241";
dsanSTOCAGO1482_0	AUGUSTUS	exon	1499898	1500945	.	-	.	transcript_id "jg241.t1"; gene_id "jg241";
dsanSTOCAGO1482_0	AUGUSTUS	intron	1500946	1501014	.	-	.	transcript_id "jg241.t1"; gene_id "jg241";
dsanSTOCAGO1482_0	AUGUSTUS	CDS	1501015	1501179	1	-	0	transcript_id "jg241.t1"; gene_id "jg241";
dsanSTOCAGO1482_0	AUGUSTUS	exon	1501015	1501179	.	-	.	transcript_id "jg241.t1"; gene_id "jg241";
dsanSTOCAGO1482_0	AUGUSTUS	start_codon	1501177	1501179	.	-	0	transcript_id "jg241.t1"; gene_id "jg241";
dsanSTOCAGO1482_0	ALN_BLOCK	exon	1503941	1507039	.	-	.	transcript_id "jg242.t1"; gene_id "jg242";
dsanSTOCAGO1482_0	ALN_BLOCK	exon	1507555	1508251	.	+	.	transcript_id "jg243.t1"; gene_id "jg243";
dsanSTOCAGO1482_0	ALN_BLOCK	exon	1510733	1513930	.	+	.	transcript_id "jg244.t1"; gene_id "jg244";
dsanSTOCAGO1482_0	ALN_BLOCK	exon	1514187	1515375	.	-	.	transcript_id "jg245.t1"; gene_id "jg245";
dsanSTOCAGO1482_0	AUGUSTUS	start_codon	1516934	1516936	.	+	0	transcript_id "jg246.t1"; gene_id "jg246";
dsanSTOCAGO1482_0	AUGUSTUS	CDS	1516934	1517170	1	+	0	transcript_id "jg246.t1"; gene_id "jg246";
dsanSTOCAGO1482_0	AUGUSTUS	exon	1516934	1517170	.	+	.	transcript_id "jg246.t1"; gene_id "jg246";
dsanSTOCAGO1482_0	AUGUSTUS	intron	1517171	1517222	.	+	.	transcript_id "jg246.t1"; gene_id "jg246";
dsanSTOCAGO1482_0	AUGUSTUS	CDS	1517223	1517390	1	+	0	transcript_id "jg246.t1"; gene_id "jg246";
dsanSTOCAGO1482_0	AUGUSTUS	exon	1517223	1517390	.	+	.	transcript_id "jg246.t1"; gene_id "jg246";
dsanSTOCAGO1482_0	AUGUSTUS	intron	1517391	1517453	.	+	.	transcript_id "jg246.t1"; gene_id "jg246";
dsanSTOCAGO1482_0	AUGUSTUS	CDS	1517454	1517708	1	+	0	transcript_id "jg246.t1"; gene_id "jg246";
dsanSTOCAGO1482_0	AUGUSTUS	exon	1517454	1517708	.	+	.	transcript_id "jg246.t1"; gene_id "jg246";
dsanSTOCAGO1482_0	AUGUSTUS	stop_codon	1517706	1517708	.	+	0	transcript_id "jg246.t1"; gene_id "jg246";
dsanSTOCAGO1482_0	ALN_BLOCK	exon	1518366	1519604	.	-	.	transcript_id "jg248.t1"; gene_id "jg248";
dsanSTOCAGO1482_0	ALN_BLOCK	exon	1532697	1533777	.	-	.	transcript_id "jg247.t1"; gene_id "jg247";
dsanSTOCAGO1482_0	AUGUSTUS	start_codon	1542166	1542168	.	+	0	transcript_id "jg252.t1"; gene_id "jg252";
dsanSTOCAGO1482_0	AUGUSTUS	CDS	1542166	1542402	0.97	+	0	transcript_id "jg252.t1"; gene_id "jg252";
dsanSTOCAGO1482_0	AUGUSTUS	exon	1542166	1542402	.	+	.	transcript_id "jg252.t1"; gene_id "jg252";
dsanSTOCAGO1482_0	AUGUSTUS	stop_codon	1542400	1542402	.	+	0	transcript_id "jg252.t1"; gene_id "jg252";
dsanSTOCAGO1482_0	ALN_BLOCK	exon	1562178	1566272	.	-	.	transcript_id "jg253.t1"; gene_id "jg253";
dsanSTOCAGO1482_0	ALN_BLOCK	exon	1602825	1607915	.	+	.	transcript_id "jg256.t1"; gene_id "jg256";
dsanSTOCAGO1482_0	AUGUSTUS	stop_codon	1619284	1619286	.	-	0	transcript_id "jg257.t1"; gene_id "jg257";
dsanSTOCAGO1482_0	AUGUSTUS	CDS	1619284	1619772	0.92	-	0	transcript_id "jg257.t1"; gene_id "jg257";
dsanSTOCAGO1482_0	AUGUSTUS	exon	1619284	1619772	.	-	.	transcript_id "jg257.t1"; gene_id "jg257";
dsanSTOCAGO1482_0	AUGUSTUS	start_codon	1619770	1619772	.	-	0	transcript_id "jg257.t1"; gene_id "jg257";
dsanSTOCAGO1482_0	AUGUSTUS	stop_codon	1635169	1635171	.	-	0	transcript_id "jg258.t1"; gene_id "jg258";
dsanSTOCAGO1482_0	AUGUSTUS	CDS	1635169	1635570	0.52	-	0	transcript_id "jg258.t1"; gene_id "jg258";
dsanSTOCAGO1482_0	AUGUSTUS	exon	1635169	1635570	.	-	.	transcript_id "jg258.t1"; gene_id "jg258";
dsanSTOCAGO1482_0	AUGUSTUS	start_codon	1635568	1635570	.	-	0	transcript_id "jg258.t1"; gene_id "jg258";
dsanSTOCAGO1482_0	ALN_BLOCK	exon	1645675	1646478	.	-	.	transcript_id "jg261.t1"; gene_id "jg261";
dsanSTOCAGO1482_0	AUGUSTUS	start_codon	1649386	1649388	.	+	0	transcript_id "jg262.t1"; gene_id "jg262";
dsanSTOCAGO1482_0	AUGUSTUS	CDS	1649386	1649740	0.92	+	0	transcript_id "jg262.t1"; gene_id "jg262";
dsanSTOCAGO1482_0	AUGUSTUS	exon	1649386	1649740	.	+	.	transcript_id "jg262.t1"; gene_id "jg262";
dsanSTOCAGO1482_0	AUGUSTUS	intron	1649741	1652884	.	+	.	transcript_id "jg262.t1"; gene_id "jg262";
dsanSTOCAGO1482_0	AUGUSTUS	CDS	1652885	1652892	0.37	+	2	transcript_id "jg262.t1"; gene_id "jg262";
dsanSTOCAGO1482_0	AUGUSTUS	exon	1652885	1652892	.	+	.	transcript_id "jg262.t1"; gene_id "jg262";
dsanSTOCAGO1482_0	AUGUSTUS	stop_codon	1652890	1652892	.	+	0	transcript_id "jg262.t1"; gene_id "jg262";
dsanSTOCAGO1482_0	AUGUSTUS	start_codon	1656300	1656302	.	+	0	transcript_id "jg263.t1"; gene_id "jg263";
dsanSTOCAGO1482_0	AUGUSTUS	CDS	1656300	1656426	0.99	+	0	transcript_id "jg263.t1"; gene_id "jg263";
dsanSTOCAGO1482_0	AUGUSTUS	exon	1656300	1656426	.	+	.	transcript_id "jg263.t1"; gene_id "jg263";
dsanSTOCAGO1482_0	AUGUSTUS	intron	1656427	1666959	.	+	.	transcript_id "jg263.t1"; gene_id "jg263";
dsanSTOCAGO1482_0	AUGUSTUS	CDS	1666960	1667147	0.91	+	2	transcript_id "jg263.t1"; gene_id "jg263";
dsanSTOCAGO1482_0	AUGUSTUS	exon	1666960	1667147	.	+	.	transcript_id "jg263.t1"; gene_id "jg263";
dsanSTOCAGO1482_0	AUGUSTUS	stop_codon	1667145	1667147	.	+	0	transcript_id "jg263.t1"; gene_id "jg263";
dsanSTOCAGO1482_0	ALN_BLOCK	exon	1669093	1670731	.	+	.	transcript_id "jg264.t1"; gene_id "jg264";
dsanSTOCAGO1482_0	ALN_BLOCK	exon	1670972	1678712	.	+	.	transcript_id "jg264.t1"; gene_id "jg264";
dsanSTOCAGO1482_0	ALN_BLOCK	exon	1684651	1685274	.	-	.	transcript_id "jg265.t1"; gene_id "jg265";
dsanSTOCAGO1482_0	ALN_BLOCK	exon	1685898	1687985	.	-	.	transcript_id "jg266.t1"; gene_id "jg266";
dsanSTOCAGO1482_0	ALN_BLOCK	exon	1688772	1692125	.	-	.	transcript_id "jg267.t1"; gene_id "jg267";
dsanSTOCAGO1482_0	ALN_BLOCK	exon	1692427	1693206	.	+	.	transcript_id "jg268.t1"; gene_id "jg268";
dsanSTOCAGO1482_0	ALN_BLOCK	exon	1693364	1695037	.	-	.	transcript_id "jg269.t1"; gene_id "jg269";
dsanSTOCAGO1482_0	ALN_BLOCK	exon	1695275	1698647	.	+	.	transcript_id "jg270.t1"; gene_id "jg270";
dsanSTOCAGO1482_0	ALN_BLOCK	exon	1698907	1699842	.	-	.	transcript_id "jg271.t1"; gene_id "jg271";
dsanSTOCAGO1482_0	ALN_BLOCK	exon	1700431	1701947	.	+	.	transcript_id "jg272.t1"; gene_id "jg272";
dsanSTOCAGO1482_0	ALN_BLOCK	exon	1703007	1703390	.	-	.	transcript_id "jg273.t1"; gene_id "jg273";
dsanSTOCAGO1482_0	AUGUSTUS	stop_codon	1728469	1728471	.	-	0	transcript_id "jg274.t1"; gene_id "jg274";
dsanSTOCAGO1482_0	AUGUSTUS	CDS	1728469	1732361	1	-	2	transcript_id "jg274.t1"; gene_id "jg274";
dsanSTOCAGO1482_0	AUGUSTUS	exon	1728469	1732361	.	-	.	transcript_id "jg274.t1"; gene_id "jg274";
dsanSTOCAGO1482_0	AUGUSTUS	intron	1732362	1736973	.	-	.	transcript_id "jg274.t1"; gene_id "jg274";
dsanSTOCAGO1482_0	AUGUSTUS	CDS	1736974	1737542	1	-	1	transcript_id "jg274.t1"; gene_id "jg274";
dsanSTOCAGO1482_0	AUGUSTUS	exon	1736974	1737542	.	-	.	transcript_id "jg274.t1"; gene_id "jg274";
dsanSTOCAGO1482_0	AUGUSTUS	intron	1737543	1739999	.	-	.	transcript_id "jg274.t1"; gene_id "jg274";
dsanSTOCAGO1482_0	AUGUSTUS	CDS	1740000	1741384	1	-	0	transcript_id "jg274.t1"; gene_id "jg274";
dsanSTOCAGO1482_0	AUGUSTUS	exon	1740000	1741384	.	-	.	transcript_id "jg274.t1"; gene_id "jg274";
dsanSTOCAGO1482_0	AUGUSTUS	intron	1741385	1742017	.	-	.	transcript_id "jg274.t1"; gene_id "jg274";
dsanSTOCAGO1482_0	AUGUSTUS	CDS	1742018	1742210	1	-	1	transcript_id "jg274.t1"; gene_id "jg274";
dsanSTOCAGO1482_0	AUGUSTUS	exon	1742018	1742210	.	-	.	transcript_id "jg274.t1"; gene_id "jg274";
dsanSTOCAGO1482_0	AUGUSTUS	intron	1742211	1742434	.	-	.	transcript_id "jg274.t1"; gene_id "jg274";
dsanSTOCAGO1482_0	AUGUSTUS	CDS	1742435	1742602	1	-	1	transcript_id "jg274.t1"; gene_id "jg274";
dsanSTOCAGO1482_0	AUGUSTUS	exon	1742435	1742602	.	-	.	transcript_id "jg274.t1"; gene_id "jg274";
dsanSTOCAGO1482_0	AUGUSTUS	intron	1742603	1746363	.	-	.	transcript_id "jg274.t1"; gene_id "jg274";
dsanSTOCAGO1482_0	AUGUSTUS	CDS	1746364	1746483	1	-	1	transcript_id "jg274.t1"; gene_id "jg274";
dsanSTOCAGO1482_0	AUGUSTUS	exon	1746364	1746483	.	-	.	transcript_id "jg274.t1"; gene_id "jg274";
dsanSTOCAGO1482_0	AUGUSTUS	intron	1746484	1762488	.	-	.	transcript_id "jg274.t1"; gene_id "jg274";
dsanSTOCAGO1482_0	AUGUSTUS	CDS	1762489	1762696	1	-	2	transcript_id "jg274.t1"; gene_id "jg274";
dsanSTOCAGO1482_0	AUGUSTUS	exon	1762489	1762696	.	-	.	transcript_id "jg274.t1"; gene_id "jg274";
dsanSTOCAGO1482_0	AUGUSTUS	intron	1762697	1762798	.	-	.	transcript_id "jg274.t1"; gene_id "jg274";
dsanSTOCAGO1482_0	AUGUSTUS	CDS	1762799	1762945	1	-	2	transcript_id "jg274.t1"; gene_id "jg274";
dsanSTOCAGO1482_0	AUGUSTUS	exon	1762799	1762945	.	-	.	transcript_id "jg274.t1"; gene_id "jg274";
dsanSTOCAGO1482_0	AUGUSTUS	intron	1762946	1766293	.	-	.	transcript_id "jg274.t1"; gene_id "jg274";
dsanSTOCAGO1482_0	AUGUSTUS	CDS	1766294	1766479	1	-	2	transcript_id "jg274.t1"; gene_id "jg274";
dsanSTOCAGO1482_0	AUGUSTUS	exon	1766294	1766479	.	-	.	transcript_id "jg274.t1"; gene_id "jg274";
dsanSTOCAGO1482_0	AUGUSTUS	intron	1766480	1768572	.	-	.	transcript_id "jg274.t1"; gene_id "jg274";
dsanSTOCAGO1482_0	AUGUSTUS	CDS	1768573	1768782	1	-	2	transcript_id "jg274.t1"; gene_id "jg274";
dsanSTOCAGO1482_0	AUGUSTUS	exon	1768573	1768782	.	-	.	transcript_id "jg274.t1"; gene_id "jg274";
dsanSTOCAGO1482_0	AUGUSTUS	intron	1768783	1770774	.	-	.	transcript_id "jg274.t1"; gene_id "jg274";
dsanSTOCAGO1482_0	AUGUSTUS	CDS	1770775	1770969	1	-	2	transcript_id "jg274.t1"; gene_id "jg274";
dsanSTOCAGO1482_0	AUGUSTUS	exon	1770775	1770969	.	-	.	transcript_id "jg274.t1"; gene_id "jg274";
dsanSTOCAGO1482_0	AUGUSTUS	intron	1770970	1771102	.	-	.	transcript_id "jg274.t1"; gene_id "jg274";
dsanSTOCAGO1482_0	AUGUSTUS	CDS	1771103	1772320	1	-	2	transcript_id "jg274.t1"; gene_id "jg274";
dsanSTOCAGO1482_0	AUGUSTUS	exon	1771103	1772320	.	-	.	transcript_id "jg274.t1"; gene_id "jg274";
dsanSTOCAGO1482_0	AUGUSTUS	intron	1772321	1781230	.	-	.	transcript_id "jg274.t1"; gene_id "jg274";
dsanSTOCAGO1482_0	AUGUSTUS	CDS	1781231	1781337	1	-	1	transcript_id "jg274.t1"; gene_id "jg274";
dsanSTOCAGO1482_0	AUGUSTUS	exon	1781231	1781337	.	-	.	transcript_id "jg274.t1"; gene_id "jg274";
dsanSTOCAGO1482_0	AUGUSTUS	intron	1781338	1783055	.	-	.	transcript_id "jg274.t1"; gene_id "jg274";
dsanSTOCAGO1482_0	AUGUSTUS	CDS	1783056	1783342	1	-	0	transcript_id "jg274.t1"; gene_id "jg274";
dsanSTOCAGO1482_0	AUGUSTUS	exon	1783056	1783342	.	-	.	transcript_id "jg274.t1"; gene_id "jg274";
dsanSTOCAGO1482_0	AUGUSTUS	start_codon	1783340	1783342	.	-	0	transcript_id "jg274.t1"; gene_id "jg274";
dsanSTOCAGO1482_0	ALN_BLOCK	exon	1865072	1868495	.	-	.	transcript_id "jg275.t1"; gene_id "jg275";
dsanSTOCAGO1482_0	ALN_BLOCK	exon	1939924	1941114	.	-	.	transcript_id "jg276.t1"; gene_id "jg276";
dsanSTOCAGO1482_0	AUGUSTUS	start_codon	1942907	1942909	.	+	0	transcript_id "jg277.t1"; gene_id "jg277";
dsanSTOCAGO1482_0	AUGUSTUS	CDS	1942907	1943452	0.89	+	0	transcript_id "jg277.t1"; gene_id "jg277";
dsanSTOCAGO1482_0	AUGUSTUS	exon	1942907	1943452	.	+	.	transcript_id "jg277.t1"; gene_id "jg277";
dsanSTOCAGO1482_0	AUGUSTUS	stop_codon	1943450	1943452	.	+	0	transcript_id "jg277.t1"; gene_id "jg277";
dsanSTOCAGO1482_0	AUGUSTUS	stop_codon	1943798	1943800	.	-	0	transcript_id "jg278.t2"; gene_id "jg278";
dsanSTOCAGO1482_0	AUGUSTUS	CDS	1943798	1943952	0.7	-	2	transcript_id "jg278.t2"; gene_id "jg278";
dsanSTOCAGO1482_0	AUGUSTUS	exon	1943798	1943952	.	-	.	transcript_id "jg278.t2"; gene_id "jg278";
dsanSTOCAGO1482_0	AUGUSTUS	stop_codon	1943798	1943800	.	-	0	transcript_id "jg278.t1"; gene_id "jg278";
dsanSTOCAGO1482_0	AUGUSTUS	CDS	1943798	1943952	0.78	-	2	transcript_id "jg278.t1"; gene_id "jg278";
dsanSTOCAGO1482_0	AUGUSTUS	exon	1943798	1943952	.	-	.	transcript_id "jg278.t1"; gene_id "jg278";
dsanSTOCAGO1482_0	AUGUSTUS	intron	1943953	1944227	.	-	.	transcript_id "jg278.t2"; gene_id "jg278";
dsanSTOCAGO1482_0	AUGUSTUS	intron	1943953	1944227	.	-	.	transcript_id "jg278.t1"; gene_id "jg278";
dsanSTOCAGO1482_0	AUGUSTUS	CDS	1944228	1944378	0.34	-	0	transcript_id "jg278.t2"; gene_id "jg278";
dsanSTOCAGO1482_0	AUGUSTUS	exon	1944228	1944378	.	-	.	transcript_id "jg278.t2"; gene_id "jg278";
dsanSTOCAGO1482_0	AUGUSTUS	CDS	1944228	1944378	0.37	-	0	transcript_id "jg278.t1"; gene_id "jg278";
dsanSTOCAGO1482_0	AUGUSTUS	exon	1944228	1944378	.	-	.	transcript_id "jg278.t1"; gene_id "jg278";
dsanSTOCAGO1482_0	AUGUSTUS	intron	1944379	1944462	.	-	.	transcript_id "jg278.t2"; gene_id "jg278";
dsanSTOCAGO1482_0	AUGUSTUS	intron	1944379	1944462	.	-	.	transcript_id "jg278.t1"; gene_id "jg278";
dsanSTOCAGO1482_0	AUGUSTUS	CDS	1944463	1944798	0.45	-	0	transcript_id "jg278.t2"; gene_id "jg278";
dsanSTOCAGO1482_0	AUGUSTUS	exon	1944463	1944798	.	-	.	transcript_id "jg278.t2"; gene_id "jg278";
dsanSTOCAGO1482_0	AUGUSTUS	CDS	1944463	1944798	0.53	-	0	transcript_id "jg278.t1"; gene_id "jg278";
dsanSTOCAGO1482_0	AUGUSTUS	exon	1944463	1944798	.	-	.	transcript_id "jg278.t1"; gene_id "jg278";
dsanSTOCAGO1482_0	AUGUSTUS	intron	1944799	1944854	.	-	.	transcript_id "jg278.t2"; gene_id "jg278";
dsanSTOCAGO1482_0	AUGUSTUS	intron	1944799	1944854	.	-	.	transcript_id "jg278.t1"; gene_id "jg278";
dsanSTOCAGO1482_0	AUGUSTUS	CDS	1944855	1945183	1	-	2	transcript_id "jg278.t2"; gene_id "jg278";
dsanSTOCAGO1482_0	AUGUSTUS	exon	1944855	1945183	.	-	.	transcript_id "jg278.t2"; gene_id "jg278";
dsanSTOCAGO1482_0	AUGUSTUS	CDS	1944855	1945183	1	-	2	transcript_id "jg278.t1"; gene_id "jg278";
dsanSTOCAGO1482_0	AUGUSTUS	exon	1944855	1945183	.	-	.	transcript_id "jg278.t1"; gene_id "jg278";
dsanSTOCAGO1482_0	AUGUSTUS	intron	1945184	1945284	.	-	.	transcript_id "jg278.t2"; gene_id "jg278";
dsanSTOCAGO1482_0	AUGUSTUS	intron	1945184	1945284	.	-	.	transcript_id "jg278.t1"; gene_id "jg278";
dsanSTOCAGO1482_0	AUGUSTUS	CDS	1945285	1945460	1	-	1	transcript_id "jg278.t2"; gene_id "jg278";
dsanSTOCAGO1482_0	AUGUSTUS	exon	1945285	1945460	.	-	.	transcript_id "jg278.t2"; gene_id "jg278";
dsanSTOCAGO1482_0	AUGUSTUS	CDS	1945285	1945460	1	-	1	transcript_id "jg278.t1"; gene_id "jg278";
dsanSTOCAGO1482_0	AUGUSTUS	exon	1945285	1945460	.	-	.	transcript_id "jg278.t1"; gene_id "jg278";
dsanSTOCAGO1482_0	AUGUSTUS	intron	1945461	1945530	.	-	.	transcript_id "jg278.t2"; gene_id "jg278";
dsanSTOCAGO1482_0	AUGUSTUS	intron	1945461	1945530	.	-	.	transcript_id "jg278.t1"; gene_id "jg278";
dsanSTOCAGO1482_0	AUGUSTUS	CDS	1945531	1945581	1	-	1	transcript_id "jg278.t2"; gene_id "jg278";
dsanSTOCAGO1482_0	AUGUSTUS	exon	1945531	1945581	.	-	.	transcript_id "jg278.t2"; gene_id "jg278";
dsanSTOCAGO1482_0	AUGUSTUS	CDS	1945531	1945578	1	-	1	transcript_id "jg278.t1"; gene_id "jg278";
dsanSTOCAGO1482_0	AUGUSTUS	exon	1945531	1945578	.	-	.	transcript_id "jg278.t1"; gene_id "jg278";
dsanSTOCAGO1482_0	AUGUSTUS	intron	1945579	1945640	.	-	.	transcript_id "jg278.t1"; gene_id "jg278";
dsanSTOCAGO1482_0	AUGUSTUS	intron	1945582	1945640	.	-	.	transcript_id "jg278.t2"; gene_id "jg278";
dsanSTOCAGO1482_0	AUGUSTUS	CDS	1945641	1945645	0.74	-	0	transcript_id "jg278.t2"; gene_id "jg278";
dsanSTOCAGO1482_0	AUGUSTUS	exon	1945641	1945645	.	-	.	transcript_id "jg278.t2"; gene_id "jg278";
dsanSTOCAGO1482_0	AUGUSTUS	CDS	1945641	1945645	0.7	-	0	transcript_id "jg278.t1"; gene_id "jg278";
dsanSTOCAGO1482_0	AUGUSTUS	exon	1945641	1945645	.	-	.	transcript_id "jg278.t1"; gene_id "jg278";
dsanSTOCAGO1482_0	AUGUSTUS	start_codon	1945643	1945645	.	-	0	transcript_id "jg278.t2"; gene_id "jg278";
dsanSTOCAGO1482_0	AUGUSTUS	start_codon	1945643	1945645	.	-	0	transcript_id "jg278.t1"; gene_id "jg278";
dsanSTOCAGO1482_0	ALN_BLOCK	exon	1949152	1950101	.	+	.	transcript_id "jg279.t1"; gene_id "jg279";
dsanSTOCAGO1482_0	AUGUSTUS	start_codon	1966123	1966125	.	+	0	transcript_id "jg280.t1"; gene_id "jg280";
dsanSTOCAGO1482_0	AUGUSTUS	CDS	1966123	1966236	1	+	0	transcript_id "jg280.t1"; gene_id "jg280";
dsanSTOCAGO1482_0	AUGUSTUS	exon	1966123	1966236	.	+	.	transcript_id "jg280.t1"; gene_id "jg280";
dsanSTOCAGO1482_0	AUGUSTUS	intron	1966237	1966342	.	+	.	transcript_id "jg280.t1"; gene_id "jg280";
dsanSTOCAGO1482_0	AUGUSTUS	CDS	1966343	1966552	1	+	0	transcript_id "jg280.t1"; gene_id "jg280";
dsanSTOCAGO1482_0	AUGUSTUS	exon	1966343	1966552	.	+	.	transcript_id "jg280.t1"; gene_id "jg280";
dsanSTOCAGO1482_0	AUGUSTUS	stop_codon	1966550	1966552	.	+	0	transcript_id "jg280.t1"; gene_id "jg280";
dsanSTOCAGO1482_0	ALN_BLOCK	exon	1980946	1981503	.	+	.	transcript_id "jg282.t1"; gene_id "jg282";
dsanSTOCAGO1482_0	AUGUSTUS	stop_codon	1983097	1983099	.	-	0	transcript_id "jg283.t1"; gene_id "jg283";
dsanSTOCAGO1482_0	AUGUSTUS	CDS	1983097	1983339	1	-	0	transcript_id "jg283.t1"; gene_id "jg283";
dsanSTOCAGO1482_0	AUGUSTUS	exon	1983097	1983339	.	-	.	transcript_id "jg283.t1"; gene_id "jg283";
dsanSTOCAGO1482_0	AUGUSTUS	intron	1983340	1983395	.	-	.	transcript_id "jg283.t1"; gene_id "jg283";
dsanSTOCAGO1482_0	AUGUSTUS	CDS	1983396	1983566	1	-	0	transcript_id "jg283.t1"; gene_id "jg283";
dsanSTOCAGO1482_0	AUGUSTUS	exon	1983396	1983566	.	-	.	transcript_id "jg283.t1"; gene_id "jg283";
dsanSTOCAGO1482_0	AUGUSTUS	start_codon	1983564	1983566	.	-	0	transcript_id "jg283.t1"; gene_id "jg283";
dsanSTOCAGO1482_0	ALN_BLOCK	exon	1989055	1989933	.	-	.	transcript_id "jg285.t1"; gene_id "jg285";
dsanSTOCAGO1482_0	ALN_BLOCK	exon	1990722	1990803	.	-	.	transcript_id "jg285.t1"; gene_id "jg285";
dsanSTOCAGO1482_0	ALN_BLOCK	exon	1991355	1991474	.	-	.	transcript_id "jg285.t1"; gene_id "jg285";
dsanSTOCAGO1482_0	ALN_BLOCK	exon	1992209	1993838	.	-	.	transcript_id "jg285.t1"; gene_id "jg285";
dsanSTOCAGO1482_0	AUGUSTUS	stop_codon	1995628	1995630	.	-	0	transcript_id "jg286.t1"; gene_id "jg286";
dsanSTOCAGO1482_0	AUGUSTUS	CDS	1995628	1995924	0.57	-	0	transcript_id "jg286.t1"; gene_id "jg286";
dsanSTOCAGO1482_0	AUGUSTUS	exon	1995628	1995924	.	-	.	transcript_id "jg286.t1"; gene_id "jg286";
dsanSTOCAGO1482_0	AUGUSTUS	start_codon	1995922	1995924	.	-	0	transcript_id "jg286.t1"; gene_id "jg286";
dsanSTOCAGO1482_0	ALN_BLOCK	exon	1997140	1998129	.	+	.	transcript_id "jg287.t1"; gene_id "jg287";
dsanSTOCAGO1482_0	AUGUSTUS	stop_codon	2012771	2012773	.	-	0	transcript_id "jg288.t1"; gene_id "jg288";
dsanSTOCAGO1482_0	AUGUSTUS	CDS	2012771	2012945	0.58	-	1	transcript_id "jg288.t1"; gene_id "jg288";
dsanSTOCAGO1482_0	AUGUSTUS	exon	2012771	2012945	.	-	.	transcript_id "jg288.t1"; gene_id "jg288";
dsanSTOCAGO1482_0	AUGUSTUS	intron	2012946	2013856	.	-	.	transcript_id "jg288.t1"; gene_id "jg288";
dsanSTOCAGO1482_0	AUGUSTUS	CDS	2013857	2013878	0.39	-	2	transcript_id "jg288.t1"; gene_id "jg288";
dsanSTOCAGO1482_0	AUGUSTUS	exon	2013857	2013878	.	-	.	transcript_id "jg288.t1"; gene_id "jg288";
dsanSTOCAGO1482_0	AUGUSTUS	intron	2013879	2016677	.	-	.	transcript_id "jg288.t1"; gene_id "jg288";
dsanSTOCAGO1482_0	AUGUSTUS	CDS	2016678	2016951	0.33	-	0	transcript_id "jg288.t1"; gene_id "jg288";
dsanSTOCAGO1482_0	AUGUSTUS	exon	2016678	2016951	.	-	.	transcript_id "jg288.t1"; gene_id "jg288";
dsanSTOCAGO1482_0	AUGUSTUS	intron	2016952	2017118	.	-	.	transcript_id "jg288.t1"; gene_id "jg288";
dsanSTOCAGO1482_0	AUGUSTUS	CDS	2017119	2017271	0.5	-	0	transcript_id "jg288.t1"; gene_id "jg288";
dsanSTOCAGO1482_0	AUGUSTUS	exon	2017119	2017271	.	-	.	transcript_id "jg288.t1"; gene_id "jg288";
dsanSTOCAGO1482_0	AUGUSTUS	start_codon	2017269	2017271	.	-	0	transcript_id "jg288.t1"; gene_id "jg288";
dsanSTOCAGO1482_0	ALN_BLOCK	exon	2017872	2020321	.	-	.	transcript_id "jg289.t1"; gene_id "jg289";
dsanSTOCAGO1482_0	ALN_BLOCK	exon	2021503	2023138	.	+	.	transcript_id "jg290.t1"; gene_id "jg290";
dsanSTOCAGO1482_0	ALN_BLOCK	exon	2024838	2028445	.	+	.	transcript_id "jg291.t1"; gene_id "jg291";
dsanSTOCAGO1482_0	ALN_BLOCK	exon	2030172	2031673	.	-	.	transcript_id "jg292.t1"; gene_id "jg292";
dsanSTOCAGO1482_0	ALN_BLOCK	exon	2032150	2033574	.	-	.	transcript_id "jg293.t1"; gene_id "jg293";
dsanSTOCAGO1482_0	ALN_BLOCK	exon	2034561	2034956	.	+	.	transcript_id "jg294.t1"; gene_id "jg294";
dsanSTOCAGO1482_0	ALN_BLOCK	exon	2035433	2036940	.	-	.	transcript_id "jg295.t1"; gene_id "jg295";
dsanSTOCAGO1482_0	ALN_BLOCK	exon	2040263	2042344	.	+	.	transcript_id "jg296.t1"; gene_id "jg296";
dsanSTOCAGO1482_0	ALN_BLOCK	exon	2042690	2044149	.	-	.	transcript_id "jg297.t1"; gene_id "jg297";
dsanSTOCAGO1482_0	ALN_BLOCK	exon	2050322	2053457	.	+	.	transcript_id "jg298.t1"; gene_id "jg298";
dsanSTOCAGO1482_0	ALN_BLOCK	exon	2053615	2058817	.	+	.	transcript_id "jg298.t1"; gene_id "jg298";
dsanSTOCAGO1482_0	ALN_BLOCK	exon	2059660	2062085	.	+	.	transcript_id "jg299.t1"; gene_id "jg299";
dsanSTOCAGO1482_0	ALN_BLOCK	exon	2063292	2064321	.	+	.	transcript_id "jg300.t1"; gene_id "jg300";
dsanSTOCAGO1482_0	ALN_BLOCK	exon	2065183	2066281	.	-	.	transcript_id "jg301.t1"; gene_id "jg301";
dsanSTOCAGO1482_0	ALN_BLOCK	exon	2066648	2066667	.	-	.	transcript_id "jg301.t1"; gene_id "jg301";
dsanSTOCAGO1482_0	ALN_BLOCK	exon	2068274	2068295	.	-	.	transcript_id "jg301.t1"; gene_id "jg301";
dsanSTOCAGO1482_0	ALN_BLOCK	exon	2070067	2070072	.	-	.	transcript_id "jg301.t1"; gene_id "jg301";
dsanSTOCAGO1482_0	ALN_BLOCK	exon	2073349	2073368	.	-	.	transcript_id "jg301.t1"; gene_id "jg301";
dsanSTOCAGO1482_0	ALN_BLOCK	exon	2074348	2074359	.	-	.	transcript_id "jg301.t1"; gene_id "jg301";
dsanSTOCAGO1482_0	ALN_BLOCK	exon	2081496	2081515	.	-	.	transcript_id "jg301.t1"; gene_id "jg301";
dsanSTOCAGO1482_0	ALN_BLOCK	exon	2082006	2082017	.	-	.	transcript_id "jg301.t1"; gene_id "jg301";
dsanSTOCAGO1482_0	ALN_BLOCK	exon	2082248	2082257	.	-	.	transcript_id "jg301.t1"; gene_id "jg301";
dsanSTOCAGO1482_0	ALN_BLOCK	exon	2082489	2082509	.	-	.	transcript_id "jg301.t1"; gene_id "jg301";
dsanSTOCAGO1482_0	ALN_BLOCK	exon	2082809	2082872	.	-	.	transcript_id "jg301.t1"; gene_id "jg301";
dsanSTOCAGO1482_0	ALN_BLOCK	exon	2083290	2083305	.	-	.	transcript_id "jg301.t1"; gene_id "jg301";
dsanSTOCAGO1482_0	ALN_BLOCK	exon	2083733	2083739	.	-	.	transcript_id "jg301.t1"; gene_id "jg301";
dsanSTOCAGO1482_0	ALN_BLOCK	exon	2084213	2084406	.	-	.	transcript_id "jg301.t1"; gene_id "jg301";
dsanSTOCAGO1482_0	ALN_BLOCK	exon	2084594	2085043	.	-	.	transcript_id "jg301.t1"; gene_id "jg301";
dsanSTOCAGO1482_0	ALN_BLOCK	exon	2089472	2090053	.	-	.	transcript_id "jg302.t1"; gene_id "jg302";
dsanSTOCAGO1482_0	ALN_BLOCK	exon	2092781	2094114	.	-	.	transcript_id "jg303.t1"; gene_id "jg303";
dsanSTOCAGO1482_0	AUGUSTUS	stop_codon	2097223	2097225	.	-	0	transcript_id "jg304.t1"; gene_id "jg304";
dsanSTOCAGO1482_0	AUGUSTUS	CDS	2097223	2097394	1	-	1	transcript_id "jg304.t1"; gene_id "jg304";
dsanSTOCAGO1482_0	AUGUSTUS	exon	2097223	2097394	.	-	.	transcript_id "jg304.t1"; gene_id "jg304";
dsanSTOCAGO1482_0	AUGUSTUS	intron	2097395	2097459	.	-	.	transcript_id "jg304.t1"; gene_id "jg304";
dsanSTOCAGO1482_0	AUGUSTUS	CDS	2097460	2097660	1	-	1	transcript_id "jg304.t1"; gene_id "jg304";
dsanSTOCAGO1482_0	AUGUSTUS	exon	2097460	2097660	.	-	.	transcript_id "jg304.t1"; gene_id "jg304";
dsanSTOCAGO1482_0	AUGUSTUS	intron	2097661	2097868	.	-	.	transcript_id "jg304.t1"; gene_id "jg304";
dsanSTOCAGO1482_0	AUGUSTUS	CDS	2097869	2098164	1	-	0	transcript_id "jg304.t1"; gene_id "jg304";
dsanSTOCAGO1482_0	AUGUSTUS	exon	2097869	2098164	.	-	.	transcript_id "jg304.t1"; gene_id "jg304";
dsanSTOCAGO1482_0	AUGUSTUS	start_codon	2098162	2098164	.	-	0	transcript_id "jg304.t1"; gene_id "jg304";
dsanSTOCAGO1482_0	ALN_BLOCK	exon	2098247	2103347	.	-	.	transcript_id "jg305.t1"; gene_id "jg305";
dsanSTOCAGO1482_0	ALN_BLOCK	exon	2104285	2104991	.	-	.	transcript_id "jg306.t1"; gene_id "jg306";
dsanSTOCAGO1482_0	ALN_BLOCK	exon	2110103	2110918	.	+	.	transcript_id "jg307.t1"; gene_id "jg307";
dsanSTOCAGO1482_0	ALN_BLOCK	exon	2111246	2111259	.	+	.	transcript_id "jg307.t1"; gene_id "jg307";
dsanSTOCAGO1482_0	ALN_BLOCK	exon	2111680	2118245	.	+	.	transcript_id "jg307.t1"; gene_id "jg307";
dsanSTOCAGO1482_0	ALN_BLOCK	exon	2121865	2130501	.	-	.	transcript_id "jg309.t1"; gene_id "jg309";
dsanSTOCAGO1482_0	AUGUSTUS	stop_codon	2138420	2138422	.	-	0	transcript_id "jg308.t2"; gene_id "jg308";
dsanSTOCAGO1482_0	AUGUSTUS	CDS	2138420	2138633	1	-	1	transcript_id "jg308.t2"; gene_id "jg308";
dsanSTOCAGO1482_0	AUGUSTUS	exon	2138420	2138633	.	-	.	transcript_id "jg308.t2"; gene_id "jg308";
dsanSTOCAGO1482_0	AUGUSTUS	stop_codon	2138420	2138422	.	-	0	transcript_id "jg308.t1"; gene_id "jg308";
dsanSTOCAGO1482_0	AUGUSTUS	CDS	2138420	2138633	1	-	1	transcript_id "jg308.t1"; gene_id "jg308";
dsanSTOCAGO1482_0	AUGUSTUS	exon	2138420	2138633	.	-	.	transcript_id "jg308.t1"; gene_id "jg308";
dsanSTOCAGO1482_0	AUGUSTUS	intron	2138634	2138715	.	-	.	transcript_id "jg308.t2"; gene_id "jg308";
dsanSTOCAGO1482_0	AUGUSTUS	intron	2138634	2138715	.	-	.	transcript_id "jg308.t1"; gene_id "jg308";
dsanSTOCAGO1482_0	AUGUSTUS	CDS	2138716	2139538	1	-	2	transcript_id "jg308.t2"; gene_id "jg308";
dsanSTOCAGO1482_0	AUGUSTUS	exon	2138716	2139538	.	-	.	transcript_id "jg308.t2"; gene_id "jg308";
dsanSTOCAGO1482_0	AUGUSTUS	CDS	2138716	2139538	1	-	2	transcript_id "jg308.t1"; gene_id "jg308";
dsanSTOCAGO1482_0	AUGUSTUS	exon	2138716	2139538	.	-	.	transcript_id "jg308.t1"; gene_id "jg308";
dsanSTOCAGO1482_0	AUGUSTUS	intron	2139539	2139595	.	-	.	transcript_id "jg308.t2"; gene_id "jg308";
dsanSTOCAGO1482_0	AUGUSTUS	intron	2139539	2139595	.	-	.	transcript_id "jg308.t1"; gene_id "jg308";
dsanSTOCAGO1482_0	AUGUSTUS	CDS	2139596	2139656	1	-	0	transcript_id "jg308.t2"; gene_id "jg308";
dsanSTOCAGO1482_0	AUGUSTUS	exon	2139596	2139656	.	-	.	transcript_id "jg308.t2"; gene_id "jg308";
dsanSTOCAGO1482_0	AUGUSTUS	CDS	2139596	2139656	1	-	0	transcript_id "jg308.t1"; gene_id "jg308";
dsanSTOCAGO1482_0	AUGUSTUS	exon	2139596	2139656	.	-	.	transcript_id "jg308.t1"; gene_id "jg308";
dsanSTOCAGO1482_0	AUGUSTUS	intron	2139657	2139789	.	-	.	transcript_id "jg308.t2"; gene_id "jg308";
dsanSTOCAGO1482_0	AUGUSTUS	intron	2139657	2139789	.	-	.	transcript_id "jg308.t1"; gene_id "jg308";
dsanSTOCAGO1482_0	AUGUSTUS	CDS	2139790	2140131	1	-	0	transcript_id "jg308.t2"; gene_id "jg308";
dsanSTOCAGO1482_0	AUGUSTUS	exon	2139790	2140131	.	-	.	transcript_id "jg308.t2"; gene_id "jg308";
dsanSTOCAGO1482_0	AUGUSTUS	CDS	2139790	2140131	1	-	0	transcript_id "jg308.t1"; gene_id "jg308";
dsanSTOCAGO1482_0	AUGUSTUS	exon	2139790	2140131	.	-	.	transcript_id "jg308.t1"; gene_id "jg308";
dsanSTOCAGO1482_0	AUGUSTUS	intron	2140132	2140941	.	-	.	transcript_id "jg308.t2"; gene_id "jg308";
dsanSTOCAGO1482_0	AUGUSTUS	intron	2140132	2140941	.	-	.	transcript_id "jg308.t1"; gene_id "jg308";
dsanSTOCAGO1482_0	AUGUSTUS	CDS	2140942	2140965	1	-	0	transcript_id "jg308.t2"; gene_id "jg308";
dsanSTOCAGO1482_0	AUGUSTUS	exon	2140942	2140965	.	-	.	transcript_id "jg308.t2"; gene_id "jg308";
dsanSTOCAGO1482_0	AUGUSTUS	CDS	2140942	2140965	1	-	0	transcript_id "jg308.t1"; gene_id "jg308";
dsanSTOCAGO1482_0	AUGUSTUS	exon	2140942	2140965	.	-	.	transcript_id "jg308.t1"; gene_id "jg308";
dsanSTOCAGO1482_0	AUGUSTUS	intron	2140966	2141239	.	-	.	transcript_id "jg308.t2"; gene_id "jg308";
dsanSTOCAGO1482_0	AUGUSTUS	intron	2140966	2141239	.	-	.	transcript_id "jg308.t1"; gene_id "jg308";
dsanSTOCAGO1482_0	AUGUSTUS	CDS	2141240	2141849	1	-	1	transcript_id "jg308.t2"; gene_id "jg308";
dsanSTOCAGO1482_0	AUGUSTUS	exon	2141240	2141849	.	-	.	transcript_id "jg308.t2"; gene_id "jg308";
dsanSTOCAGO1482_0	AUGUSTUS	CDS	2141240	2141849	1	-	1	transcript_id "jg308.t1"; gene_id "jg308";
dsanSTOCAGO1482_0	AUGUSTUS	exon	2141240	2141849	.	-	.	transcript_id "jg308.t1"; gene_id "jg308";
dsanSTOCAGO1482_0	AUGUSTUS	intron	2141850	2143382	.	-	.	transcript_id "jg308.t2"; gene_id "jg308";
dsanSTOCAGO1482_0	AUGUSTUS	intron	2141850	2143397	.	-	.	transcript_id "jg308.t1"; gene_id "jg308";
dsanSTOCAGO1482_0	AUGUSTUS	CDS	2143383	2143624	1	-	0	transcript_id "jg308.t2"; gene_id "jg308";
dsanSTOCAGO1482_0	AUGUSTUS	exon	2143383	2143624	.	-	.	transcript_id "jg308.t2"; gene_id "jg308";
dsanSTOCAGO1482_0	AUGUSTUS	CDS	2143398	2143624	1	-	0	transcript_id "jg308.t1"; gene_id "jg308";
dsanSTOCAGO1482_0	AUGUSTUS	exon	2143398	2143624	.	-	.	transcript_id "jg308.t1"; gene_id "jg308";
dsanSTOCAGO1482_0	AUGUSTUS	intron	2143625	2145581	.	-	.	transcript_id "jg308.t2"; gene_id "jg308";
dsanSTOCAGO1482_0	AUGUSTUS	intron	2143625	2145581	.	-	.	transcript_id "jg308.t1"; gene_id "jg308";
dsanSTOCAGO1482_0	AUGUSTUS	CDS	2145582	2145674	1	-	0	transcript_id "jg308.t2"; gene_id "jg308";
dsanSTOCAGO1482_0	AUGUSTUS	exon	2145582	2145674	.	-	.	transcript_id "jg308.t2"; gene_id "jg308";
dsanSTOCAGO1482_0	AUGUSTUS	CDS	2145582	2145674	1	-	0	transcript_id "jg308.t1"; gene_id "jg308";
dsanSTOCAGO1482_0	AUGUSTUS	exon	2145582	2145674	.	-	.	transcript_id "jg308.t1"; gene_id "jg308";
dsanSTOCAGO1482_0	AUGUSTUS	intron	2145675	2146888	.	-	.	transcript_id "jg308.t2"; gene_id "jg308";
dsanSTOCAGO1482_0	AUGUSTUS	intron	2145675	2146888	.	-	.	transcript_id "jg308.t1"; gene_id "jg308";
dsanSTOCAGO1482_0	AUGUSTUS	CDS	2146889	2147043	1	-	2	transcript_id "jg308.t2"; gene_id "jg308";
dsanSTOCAGO1482_0	AUGUSTUS	exon	2146889	2147043	.	-	.	transcript_id "jg308.t2"; gene_id "jg308";
dsanSTOCAGO1482_0	AUGUSTUS	CDS	2146889	2147043	1	-	2	transcript_id "jg308.t1"; gene_id "jg308";
dsanSTOCAGO1482_0	AUGUSTUS	exon	2146889	2147043	.	-	.	transcript_id "jg308.t1"; gene_id "jg308";
dsanSTOCAGO1482_0	AUGUSTUS	intron	2147044	2147290	.	-	.	transcript_id "jg308.t2"; gene_id "jg308";
dsanSTOCAGO1482_0	AUGUSTUS	intron	2147044	2147290	.	-	.	transcript_id "jg308.t1"; gene_id "jg308";
dsanSTOCAGO1482_0	AUGUSTUS	CDS	2147291	2147412	1	-	1	transcript_id "jg308.t2"; gene_id "jg308";
dsanSTOCAGO1482_0	AUGUSTUS	exon	2147291	2147412	.	-	.	transcript_id "jg308.t2"; gene_id "jg308";
dsanSTOCAGO1482_0	AUGUSTUS	CDS	2147291	2147412	1	-	1	transcript_id "jg308.t1"; gene_id "jg308";
dsanSTOCAGO1482_0	AUGUSTUS	exon	2147291	2147412	.	-	.	transcript_id "jg308.t1"; gene_id "jg308";
dsanSTOCAGO1482_0	AUGUSTUS	intron	2147413	2148821	.	-	.	transcript_id "jg308.t2"; gene_id "jg308";
dsanSTOCAGO1482_0	AUGUSTUS	intron	2147413	2148821	.	-	.	transcript_id "jg308.t1"; gene_id "jg308";
dsanSTOCAGO1482_0	AUGUSTUS	CDS	2148822	2148848	1	-	1	transcript_id "jg308.t2"; gene_id "jg308";
dsanSTOCAGO1482_0	AUGUSTUS	exon	2148822	2148848	.	-	.	transcript_id "jg308.t2"; gene_id "jg308";
dsanSTOCAGO1482_0	AUGUSTUS	CDS	2148822	2148848	1	-	1	transcript_id "jg308.t1"; gene_id "jg308";
dsanSTOCAGO1482_0	AUGUSTUS	exon	2148822	2148848	.	-	.	transcript_id "jg308.t1"; gene_id "jg308";
dsanSTOCAGO1482_0	AUGUSTUS	intron	2148849	2150779	.	-	.	transcript_id "jg308.t2"; gene_id "jg308";
dsanSTOCAGO1482_0	AUGUSTUS	intron	2148849	2150779	.	-	.	transcript_id "jg308.t1"; gene_id "jg308";
dsanSTOCAGO1482_0	AUGUSTUS	CDS	2150780	2150818	1	-	1	transcript_id "jg308.t2"; gene_id "jg308";
dsanSTOCAGO1482_0	AUGUSTUS	exon	2150780	2150818	.	-	.	transcript_id "jg308.t2"; gene_id "jg308";
dsanSTOCAGO1482_0	AUGUSTUS	CDS	2150780	2150818	1	-	1	transcript_id "jg308.t1"; gene_id "jg308";
dsanSTOCAGO1482_0	AUGUSTUS	exon	2150780	2150818	.	-	.	transcript_id "jg308.t1"; gene_id "jg308";
dsanSTOCAGO1482_0	AUGUSTUS	intron	2150819	2152870	.	-	.	transcript_id "jg308.t2"; gene_id "jg308";
dsanSTOCAGO1482_0	AUGUSTUS	intron	2150819	2152870	.	-	.	transcript_id "jg308.t1"; gene_id "jg308";
dsanSTOCAGO1482_0	AUGUSTUS	CDS	2152871	2153045	1	-	2	transcript_id "jg308.t2"; gene_id "jg308";
dsanSTOCAGO1482_0	AUGUSTUS	exon	2152871	2153045	.	-	.	transcript_id "jg308.t2"; gene_id "jg308";
dsanSTOCAGO1482_0	AUGUSTUS	CDS	2152871	2153045	1	-	2	transcript_id "jg308.t1"; gene_id "jg308";
dsanSTOCAGO1482_0	AUGUSTUS	exon	2152871	2153045	.	-	.	transcript_id "jg308.t1"; gene_id "jg308";
dsanSTOCAGO1482_0	AUGUSTUS	intron	2153046	2153107	.	-	.	transcript_id "jg308.t2"; gene_id "jg308";
dsanSTOCAGO1482_0	AUGUSTUS	intron	2153046	2153107	.	-	.	transcript_id "jg308.t1"; gene_id "jg308";
dsanSTOCAGO1482_0	AUGUSTUS	CDS	2153108	2153339	1	-	0	transcript_id "jg308.t2"; gene_id "jg308";
dsanSTOCAGO1482_0	AUGUSTUS	exon	2153108	2153339	.	-	.	transcript_id "jg308.t2"; gene_id "jg308";
dsanSTOCAGO1482_0	AUGUSTUS	CDS	2153108	2153339	1	-	0	transcript_id "jg308.t1"; gene_id "jg308";
dsanSTOCAGO1482_0	AUGUSTUS	exon	2153108	2153339	.	-	.	transcript_id "jg308.t1"; gene_id "jg308";
dsanSTOCAGO1482_0	AUGUSTUS	intron	2153340	2154697	.	-	.	transcript_id "jg308.t2"; gene_id "jg308";
dsanSTOCAGO1482_0	AUGUSTUS	intron	2153340	2154697	.	-	.	transcript_id "jg308.t1"; gene_id "jg308";
dsanSTOCAGO1482_0	AUGUSTUS	CDS	2154698	2154754	1	-	0	transcript_id "jg308.t2"; gene_id "jg308";
dsanSTOCAGO1482_0	AUGUSTUS	exon	2154698	2154754	.	-	.	transcript_id "jg308.t2"; gene_id "jg308";
dsanSTOCAGO1482_0	AUGUSTUS	CDS	2154698	2154754	1	-	0	transcript_id "jg308.t1"; gene_id "jg308";
dsanSTOCAGO1482_0	AUGUSTUS	exon	2154698	2154754	.	-	.	transcript_id "jg308.t1"; gene_id "jg308";
dsanSTOCAGO1482_0	AUGUSTUS	start_codon	2154752	2154754	.	-	0	transcript_id "jg308.t2"; gene_id "jg308";
dsanSTOCAGO1482_0	AUGUSTUS	start_codon	2154752	2154754	.	-	0	transcript_id "jg308.t1"; gene_id "jg308";
dsanSTOCAGO1482_0	AUGUSTUS	stop_codon	2160557	2160559	.	-	0	transcript_id "jg310.t1"; gene_id "jg310";
dsanSTOCAGO1482_0	AUGUSTUS	CDS	2160557	2161528	1	-	0	transcript_id "jg310.t1"; gene_id "jg310";
dsanSTOCAGO1482_0	AUGUSTUS	exon	2160557	2161528	.	-	.	transcript_id "jg310.t1"; gene_id "jg310";
dsanSTOCAGO1482_0	AUGUSTUS	start_codon	2161526	2161528	.	-	0	transcript_id "jg310.t1"; gene_id "jg310";
dsanSTOCAGO1482_0	ALN_BLOCK	exon	2203280	2204911	.	-	.	transcript_id "jg311.t1"; gene_id "jg311";
dsanSTOCAGO1482_0	AUGUSTUS	stop_codon	2207604	2207606	.	-	0	transcript_id "jg312.t1"; gene_id "jg312";
dsanSTOCAGO1482_0	AUGUSTUS	CDS	2207604	2208041	0.9	-	0	transcript_id "jg312.t1"; gene_id "jg312";
dsanSTOCAGO1482_0	AUGUSTUS	exon	2207604	2208041	.	-	.	transcript_id "jg312.t1"; gene_id "jg312";
dsanSTOCAGO1482_0	AUGUSTUS	intron	2208042	2208094	.	-	.	transcript_id "jg312.t1"; gene_id "jg312";
dsanSTOCAGO1482_0	AUGUSTUS	CDS	2208095	2208154	1	-	0	transcript_id "jg312.t1"; gene_id "jg312";
dsanSTOCAGO1482_0	AUGUSTUS	exon	2208095	2208154	.	-	.	transcript_id "jg312.t1"; gene_id "jg312";
dsanSTOCAGO1482_0	AUGUSTUS	start_codon	2208152	2208154	.	-	0	transcript_id "jg312.t1"; gene_id "jg312";
dsanSTOCAGO1482_0	ALN_BLOCK	exon	2208647	2210854	.	-	.	transcript_id "jg313.t1"; gene_id "jg313";
dsanSTOCAGO1482_0	ALN_BLOCK	exon	2226196	2227970	.	-	.	transcript_id "jg314.t1"; gene_id "jg314";
dsanSTOCAGO1482_0	ALN_BLOCK	exon	2230199	2231257	.	+	.	transcript_id "jg315.t1"; gene_id "jg315";
dsanSTOCAGO1482_0	ALN_BLOCK	exon	2232190	2232782	.	-	.	transcript_id "jg316.t1"; gene_id "jg316";
dsanSTOCAGO1482_0	ALN_BLOCK	exon	2234767	2239661	.	+	.	transcript_id "jg317.t1"; gene_id "jg317";
dsanSTOCAGO1482_0	ALN_BLOCK	exon	2246207	2248532	.	+	.	transcript_id "jg318.t1"; gene_id "jg318";
dsanSTOCAGO1482_0	ALN_BLOCK	exon	2249847	2263695	.	-	.	transcript_id "jg319.t1"; gene_id "jg319";
dsanSTOCAGO1482_0	ALN_BLOCK	exon	2264309	2265458	.	+	.	transcript_id "jg320.t1"; gene_id "jg320";
dsanSTOCAGO1482_0	ALN_BLOCK	exon	2266724	2268234	.	-	.	transcript_id "jg321.t1"; gene_id "jg321";
dsanSTOCAGO1482_0	ALN_BLOCK	exon	2269742	2270407	.	+	.	transcript_id "jg322.t1"; gene_id "jg322";
dsanSTOCAGO1482_0	ALN_BLOCK	exon	2273616	2275163	.	-	.	transcript_id "jg323.t1"; gene_id "jg323";
dsanSTOCAGO1482_0	ALN_BLOCK	exon	2276536	2283163	.	+	.	transcript_id "jg324.t1"; gene_id "jg324";
dsanSTOCAGO1482_0	ALN_BLOCK	exon	2283913	2285522	.	-	.	transcript_id "jg325.t1"; gene_id "jg325";
dsanSTOCAGO1482_0	AUGUSTUS	stop_codon	2286073	2286075	.	-	0	transcript_id "jg327.t2"; gene_id "jg327";
dsanSTOCAGO1482_0	AUGUSTUS	CDS	2286073	2287905	1	-	0	transcript_id "jg327.t2"; gene_id "jg327";
dsanSTOCAGO1482_0	AUGUSTUS	exon	2286073	2287905	.	-	.	transcript_id "jg327.t2"; gene_id "jg327";
dsanSTOCAGO1482_0	AUGUSTUS	stop_codon	2286941	2286943	.	-	0	transcript_id "jg327.t1"; gene_id "jg327";
dsanSTOCAGO1482_0	AUGUSTUS	CDS	2286941	2286945	0.5	-	2	transcript_id "jg327.t1"; gene_id "jg327";
dsanSTOCAGO1482_0	AUGUSTUS	exon	2286941	2286945	.	-	.	transcript_id "jg327.t1"; gene_id "jg327";
dsanSTOCAGO1482_0	AUGUSTUS	intron	2286946	2286998	.	-	.	transcript_id "jg327.t1"; gene_id "jg327";
dsanSTOCAGO1482_0	AUGUSTUS	CDS	2286999	2287905	0.98	-	0	transcript_id "jg327.t1"; gene_id "jg327";
dsanSTOCAGO1482_0	AUGUSTUS	exon	2286999	2287905	.	-	.	transcript_id "jg327.t1"; gene_id "jg327";
dsanSTOCAGO1482_0	AUGUSTUS	start_codon	2287903	2287905	.	-	0	transcript_id "jg327.t2"; gene_id "jg327";
dsanSTOCAGO1482_0	AUGUSTUS	start_codon	2287903	2287905	.	-	0	transcript_id "jg327.t1"; gene_id "jg327";
dsanSTOCAGO1482_0	ALN_BLOCK	exon	2289844	2293007	.	-	.	transcript_id "jg326.t1"; gene_id "jg326";
dsanSTOCAGO1482_0	ALN_BLOCK	exon	2293405	2294682	.	+	.	transcript_id "jg328.t1"; gene_id "jg328";
dsanSTOCAGO1482_0	ALN_BLOCK	exon	2294869	2296315	.	-	.	transcript_id "jg329.t1"; gene_id "jg329";
dsanSTOCAGO1482_0	ALN_BLOCK	exon	2296592	2298286	.	+	.	transcript_id "jg330.t1"; gene_id "jg330";
dsanSTOCAGO1482_0	ALN_BLOCK	exon	2298357	2299311	.	-	.	transcript_id "jg331.t1"; gene_id "jg331";
dsanSTOCAGO1482_0	ALN_BLOCK	exon	2299744	2300208	.	-	.	transcript_id "jg332.t1"; gene_id "jg332";
dsanSTOCAGO1482_0	ALN_BLOCK	exon	2300654	2303644	.	+	.	transcript_id "jg333.t1"; gene_id "jg333";
dsanSTOCAGO1482_0	ALN_BLOCK	exon	2304441	2306315	.	-	.	transcript_id "jg334.t1"; gene_id "jg334";
dsanSTOCAGO1482_0	ALN_BLOCK	exon	2309249	2311494	.	+	.	transcript_id "jg335.t1"; gene_id "jg335";
dsanSTOCAGO1482_0	AUGUSTUS	start_codon	2312204	2312206	.	+	0	transcript_id "jg336.t1"; gene_id "jg336";
dsanSTOCAGO1482_0	AUGUSTUS	CDS	2312204	2312476	1	+	0	transcript_id "jg336.t1"; gene_id "jg336";
dsanSTOCAGO1482_0	AUGUSTUS	exon	2312204	2312476	.	+	.	transcript_id "jg336.t1"; gene_id "jg336";
dsanSTOCAGO1482_0	AUGUSTUS	stop_codon	2312474	2312476	.	+	0	transcript_id "jg336.t1"; gene_id "jg336";
dsanSTOCAGO1482_0	ALN_BLOCK	exon	2320758	2327246	.	+	.	transcript_id "jg337.t1"; gene_id "jg337";
dsanSTOCAGO1482_0	ALN_BLOCK	exon	2335621	2336178	.	+	.	transcript_id "jg338.t1"; gene_id "jg338";
dsanSTOCAGO1482_0	AUGUSTUS	start_codon	2336242	2336244	.	+	0	transcript_id "jg339.t1"; gene_id "jg339";
dsanSTOCAGO1482_0	AUGUSTUS	CDS	2336242	2336676	1	+	0	transcript_id "jg339.t1"; gene_id "jg339";
dsanSTOCAGO1482_0	AUGUSTUS	exon	2336242	2336676	.	+	.	transcript_id "jg339.t1"; gene_id "jg339";
dsanSTOCAGO1482_0	AUGUSTUS	stop_codon	2336674	2336676	.	+	0	transcript_id "jg339.t1"; gene_id "jg339";
dsanSTOCAGO1482_0	ALN_BLOCK	exon	2344436	2345659	.	+	.	transcript_id "jg340.t1"; gene_id "jg340";
dsanSTOCAGO1482_0	ALN_BLOCK	exon	2349844	2350995	.	+	.	transcript_id "jg341.t1"; gene_id "jg341";
dsanSTOCAGO1482_0	ALN_BLOCK	exon	2352080	2352606	.	-	.	transcript_id "jg342.t1"; gene_id "jg342";
dsanSTOCAGO1482_0	ALN_BLOCK	exon	2354042	2362068	.	+	.	transcript_id "jg343.t1"; gene_id "jg343";
dsanSTOCAGO1482_0	ALN_BLOCK	exon	2363529	2365337	.	-	.	transcript_id "jg344.t1"; gene_id "jg344";
dsanSTOCAGO1482_0	ALN_BLOCK	exon	2366591	2369975	.	+	.	transcript_id "jg345.t1"; gene_id "jg345";
dsanSTOCAGO1482_0	ALN_BLOCK	exon	2371486	2372546	.	-	.	transcript_id "jg346.t1"; gene_id "jg346";
dsanSTOCAGO1482_0	AUGUSTUS	stop_codon	2400511	2400513	.	-	0	transcript_id "jg348.t1"; gene_id "jg348";
dsanSTOCAGO1482_0	AUGUSTUS	CDS	2400511	2400759	0.37	-	0	transcript_id "jg348.t1"; gene_id "jg348";
dsanSTOCAGO1482_0	AUGUSTUS	exon	2400511	2400759	.	-	.	transcript_id "jg348.t1"; gene_id "jg348";
dsanSTOCAGO1482_0	AUGUSTUS	start_codon	2400757	2400759	.	-	0	transcript_id "jg348.t1"; gene_id "jg348";
dsanSTOCAGO1482_0	ALN_BLOCK	exon	2451449	2452069	.	-	.	transcript_id "jg350.t1"; gene_id "jg350";
dsanSTOCAGO1482_0	ALN_BLOCK	exon	2452172	2465227	.	-	.	transcript_id "jg349.t1"; gene_id "jg349";
dsanSTOCAGO1482_0	AUGUSTUS	start_codon	2469919	2469921	.	+	0	transcript_id "jg351.t1"; gene_id "jg351";
dsanSTOCAGO1482_0	AUGUSTUS	CDS	2469919	2470134	0.44	+	0	transcript_id "jg351.t1"; gene_id "jg351";
dsanSTOCAGO1482_0	AUGUSTUS	exon	2469919	2470134	.	+	.	transcript_id "jg351.t1"; gene_id "jg351";
dsanSTOCAGO1482_0	AUGUSTUS	stop_codon	2470132	2470134	.	+	0	transcript_id "jg351.t1"; gene_id "jg351";
dsanSTOCAGO1482_0	ALN_BLOCK	exon	2505580	2506620	.	+	.	transcript_id "jg352.t1"; gene_id "jg352";
dsanSTOCAGO1482_0	ALN_BLOCK	exon	2507303	2508755	.	-	.	transcript_id "jg353.t1"; gene_id "jg353";
dsanSTOCAGO1482_0	ALN_BLOCK	exon	2510337	2511938	.	+	.	transcript_id "jg354.t1"; gene_id "jg354";
dsanSTOCAGO1482_0	ALN_BLOCK	exon	2512382	2513719	.	-	.	transcript_id "jg355.t1"; gene_id "jg355";
dsanSTOCAGO1482_0	ALN_BLOCK	exon	2515649	2516381	.	+	.	transcript_id "jg357.t1"; gene_id "jg357";
dsanSTOCAGO1482_0	ALN_BLOCK	exon	2516696	2518599	.	+	.	transcript_id "jg357.t1"; gene_id "jg357";
dsanSTOCAGO1482_0	ALN_BLOCK	exon	2536372	2563758	.	+	.	transcript_id "jg358.t1"; gene_id "jg358";
dsanSTOCAGO1482_0	AUGUSTUS	start_codon	2564842	2564844	.	+	0	transcript_id "jg359.t1"; gene_id "jg359";
dsanSTOCAGO1482_0	AUGUSTUS	CDS	2564842	2565204	1	+	0	transcript_id "jg359.t1"; gene_id "jg359";
dsanSTOCAGO1482_0	AUGUSTUS	exon	2564842	2565204	.	+	.	transcript_id "jg359.t1"; gene_id "jg359";
dsanSTOCAGO1482_0	AUGUSTUS	intron	2565205	2565348	.	+	.	transcript_id "jg359.t1"; gene_id "jg359";
dsanSTOCAGO1482_0	AUGUSTUS	CDS	2565349	2565564	1	+	0	transcript_id "jg359.t1"; gene_id "jg359";
dsanSTOCAGO1482_0	AUGUSTUS	exon	2565349	2565564	.	+	.	transcript_id "jg359.t1"; gene_id "jg359";
dsanSTOCAGO1482_0	AUGUSTUS	intron	2565565	2565629	.	+	.	transcript_id "jg359.t1"; gene_id "jg359";
dsanSTOCAGO1482_0	AUGUSTUS	CDS	2565630	2565872	1	+	0	transcript_id "jg359.t1"; gene_id "jg359";
dsanSTOCAGO1482_0	AUGUSTUS	exon	2565630	2565872	.	+	.	transcript_id "jg359.t1"; gene_id "jg359";
dsanSTOCAGO1482_0	AUGUSTUS	stop_codon	2565870	2565872	.	+	0	transcript_id "jg359.t1"; gene_id "jg359";
dsanSTOCAGO1482_0	ALN_BLOCK	exon	2567409	2571402	.	+	.	transcript_id "jg360.t1"; gene_id "jg360";
dsanSTOCAGO1482_0	ALN_BLOCK	exon	2572804	2574955	.	+	.	transcript_id "jg361.t1"; gene_id "jg361";
dsanSTOCAGO1482_0	AUGUSTUS	start_codon	2603490	2603492	.	+	0	transcript_id "jg362.t1"; gene_id "jg362";
dsanSTOCAGO1482_0	AUGUSTUS	CDS	2603490	2603657	0.86	+	0	transcript_id "jg362.t1"; gene_id "jg362";
dsanSTOCAGO1482_0	AUGUSTUS	exon	2603490	2603657	.	+	.	transcript_id "jg362.t1"; gene_id "jg362";
dsanSTOCAGO1482_0	AUGUSTUS	intron	2603658	2607125	.	+	.	transcript_id "jg362.t1"; gene_id "jg362";
dsanSTOCAGO1482_0	AUGUSTUS	CDS	2607126	2608907	0.39	+	0	transcript_id "jg362.t1"; gene_id "jg362";
dsanSTOCAGO1482_0	AUGUSTUS	exon	2607126	2608907	.	+	.	transcript_id "jg362.t1"; gene_id "jg362";
dsanSTOCAGO1482_0	AUGUSTUS	stop_codon	2608905	2608907	.	+	0	transcript_id "jg362.t1"; gene_id "jg362";
dsanSTOCAGO1482_0	ALN_BLOCK	exon	2617306	2623061	.	+	.	transcript_id "jg363.t1"; gene_id "jg363";
dsanSTOCAGO1482_0	ALN_BLOCK	exon	2625757	2626634	.	-	.	transcript_id "jg364.t1"; gene_id "jg364";
dsanSTOCAGO1482_0	ALN_BLOCK	exon	2627645	2631472	.	+	.	transcript_id "jg365.t1"; gene_id "jg365";
dsanSTOCAGO1482_0	ALN_BLOCK	exon	2634160	2634648	.	-	.	transcript_id "jg366.t1"; gene_id "jg366";
dsanSTOCAGO1482_0	ALN_BLOCK	exon	2638594	2640606	.	+	.	transcript_id "jg367.t1"; gene_id "jg367";
dsanSTOCAGO1482_0	ALN_BLOCK	exon	2645282	2647090	.	-	.	transcript_id "jg368.t1"; gene_id "jg368";
dsanSTOCAGO1482_0	ALN_BLOCK	exon	2647918	2650371	.	+	.	transcript_id "jg369.t1"; gene_id "jg369";
dsanSTOCAGO1482_0	ALN_BLOCK	exon	2650773	2651478	.	-	.	transcript_id "jg370.t1"; gene_id "jg370";
dsanSTOCAGO1482_0	ALN_BLOCK	exon	2651915	2653448	.	+	.	transcript_id "jg371.t1"; gene_id "jg371";
dsanSTOCAGO1482_0	ALN_BLOCK	exon	2655403	2657191	.	+	.	transcript_id "jg372.t1"; gene_id "jg372";
dsanSTOCAGO1482_0	ALN_BLOCK	exon	2658089	2660443	.	+	.	transcript_id "jg373.t1"; gene_id "jg373";
dsanSTOCAGO1482_0	AUGUSTUS	stop_codon	2660570	2660572	.	-	0	transcript_id "jg374.t1"; gene_id "jg374";
dsanSTOCAGO1482_0	AUGUSTUS	CDS	2660570	2660872	0.6	-	0	transcript_id "jg374.t1"; gene_id "jg374";
dsanSTOCAGO1482_0	AUGUSTUS	exon	2660570	2660872	.	-	.	transcript_id "jg374.t1"; gene_id "jg374";
dsanSTOCAGO1482_0	AUGUSTUS	intron	2660873	2660932	.	-	.	transcript_id "jg374.t1"; gene_id "jg374";
dsanSTOCAGO1482_0	AUGUSTUS	CDS	2660933	2660935	0.6	-	0	transcript_id "jg374.t1"; gene_id "jg374";
dsanSTOCAGO1482_0	AUGUSTUS	exon	2660933	2660935	.	-	.	transcript_id "jg374.t1"; gene_id "jg374";
dsanSTOCAGO1482_0	AUGUSTUS	start_codon	2660933	2660935	.	-	0	transcript_id "jg374.t1"; gene_id "jg374";
dsanSTOCAGO1482_0	ALN_BLOCK	exon	2661306	2662379	.	-	.	transcript_id "jg375.t1"; gene_id "jg375";
dsanSTOCAGO1482_0	ALN_BLOCK	exon	2662997	2667195	.	-	.	transcript_id "jg376.t1"; gene_id "jg376";
dsanSTOCAGO1482_0	ALN_BLOCK	exon	2670027	2670974	.	-	.	transcript_id "jg377.t1"; gene_id "jg377";
dsanSTOCAGO1482_0	ALN_BLOCK	exon	2682527	2689304	.	+	.	transcript_id "jg378.t1"; gene_id "jg378";
dsanSTOCAGO1482_0	ALN_BLOCK	exon	2693725	2696503	.	-	.	transcript_id "jg379.t1"; gene_id "jg379";
dsanSTOCAGO1482_0	AUGUSTUS	stop_codon	2696606	2696608	.	-	0	transcript_id "jg380.t1"; gene_id "jg380";
dsanSTOCAGO1482_0	AUGUSTUS	CDS	2696606	2696642	1	-	1	transcript_id "jg380.t1"; gene_id "jg380";
dsanSTOCAGO1482_0	AUGUSTUS	exon	2696606	2696642	.	-	.	transcript_id "jg380.t1"; gene_id "jg380";
dsanSTOCAGO1482_0	AUGUSTUS	intron	2696643	2702715	.	-	.	transcript_id "jg380.t1"; gene_id "jg380";
dsanSTOCAGO1482_0	AUGUSTUS	CDS	2702716	2702759	1	-	0	transcript_id "jg380.t1"; gene_id "jg380";
dsanSTOCAGO1482_0	AUGUSTUS	exon	2702716	2702759	.	-	.	transcript_id "jg380.t1"; gene_id "jg380";
dsanSTOCAGO1482_0	AUGUSTUS	intron	2702760	2710559	.	-	.	transcript_id "jg380.t1"; gene_id "jg380";
dsanSTOCAGO1482_0	AUGUSTUS	CDS	2710560	2710682	1	-	0	transcript_id "jg380.t1"; gene_id "jg380";
dsanSTOCAGO1482_0	AUGUSTUS	exon	2710560	2710682	.	-	.	transcript_id "jg380.t1"; gene_id "jg380";
dsanSTOCAGO1482_0	AUGUSTUS	start_codon	2710680	2710682	.	-	0	transcript_id "jg380.t1"; gene_id "jg380";
dsanSTOCAGO1482_0	AUGUSTUS	start_codon	2711494	2711496	.	+	0	transcript_id "jg381.t1"; gene_id "jg381";
dsanSTOCAGO1482_0	AUGUSTUS	CDS	2711494	2711647	0.31	+	0	transcript_id "jg381.t1"; gene_id "jg381";
dsanSTOCAGO1482_0	AUGUSTUS	exon	2711494	2711647	.	+	.	transcript_id "jg381.t1"; gene_id "jg381";
dsanSTOCAGO1482_0	AUGUSTUS	intron	2711648	2712917	.	+	.	transcript_id "jg381.t1"; gene_id "jg381";
dsanSTOCAGO1482_0	AUGUSTUS	CDS	2712918	2713021	0.27	+	2	transcript_id "jg381.t1"; gene_id "jg381";
dsanSTOCAGO1482_0	AUGUSTUS	exon	2712918	2713021	.	+	.	transcript_id "jg381.t1"; gene_id "jg381";
dsanSTOCAGO1482_0	AUGUSTUS	stop_codon	2713019	2713021	.	+	0	transcript_id "jg381.t1"; gene_id "jg381";
dsanSTOCAGO1482_0	ALN_BLOCK	exon	2714617	2715988	.	-	.	transcript_id "jg382.t1"; gene_id "jg382";
dsanSTOCAGO1482_0	ALN_BLOCK	exon	2726985	2728656	.	+	.	transcript_id "jg383.t1"; gene_id "jg383";
dsanSTOCAGO1482_0	ALN_BLOCK	exon	2733142	2743522	.	+	.	transcript_id "jg384.t1"; gene_id "jg384";
dsanSTOCAGO1482_0	AUGUSTUS	stop_codon	2743916	2743918	.	-	0	transcript_id "jg385.t1"; gene_id "jg385";
dsanSTOCAGO1482_0	AUGUSTUS	CDS	2743916	2744162	1	-	1	transcript_id "jg385.t1"; gene_id "jg385";
dsanSTOCAGO1482_0	AUGUSTUS	exon	2743916	2744162	.	-	.	transcript_id "jg385.t1"; gene_id "jg385";
dsanSTOCAGO1482_0	AUGUSTUS	intron	2744163	2744224	.	-	.	transcript_id "jg385.t1"; gene_id "jg385";
dsanSTOCAGO1482_0	AUGUSTUS	CDS	2744225	2744954	1	-	2	transcript_id "jg385.t1"; gene_id "jg385";
dsanSTOCAGO1482_0	AUGUSTUS	exon	2744225	2744954	.	-	.	transcript_id "jg385.t1"; gene_id "jg385";
dsanSTOCAGO1482_0	AUGUSTUS	intron	2744955	2745009	.	-	.	transcript_id "jg385.t1"; gene_id "jg385";
dsanSTOCAGO1482_0	AUGUSTUS	CDS	2745010	2745400	1	-	0	transcript_id "jg385.t1"; gene_id "jg385";
dsanSTOCAGO1482_0	AUGUSTUS	exon	2745010	2745400	.	-	.	transcript_id "jg385.t1"; gene_id "jg385";
dsanSTOCAGO1482_0	AUGUSTUS	start_codon	2745398	2745400	.	-	0	transcript_id "jg385.t1"; gene_id "jg385";
dsanSTOCAGO1482_0	ALN_BLOCK	exon	2746468	2749704	.	-	.	transcript_id "jg386.t1"; gene_id "jg386";
dsanSTOCAGO1482_0	ALN_BLOCK	exon	2747263	2747764	.	+	.	transcript_id "jg387.t1"; gene_id "jg387";
dsanSTOCAGO1482_0	AUGUSTUS	stop_codon	2756556	2756558	.	-	0	transcript_id "jg388.t1"; gene_id "jg388";
dsanSTOCAGO1482_0	AUGUSTUS	CDS	2756556	2756843	1	-	0	transcript_id "jg388.t1"; gene_id "jg388";
dsanSTOCAGO1482_0	AUGUSTUS	exon	2756556	2756843	.	-	.	transcript_id "jg388.t1"; gene_id "jg388";
dsanSTOCAGO1482_0	AUGUSTUS	start_codon	2756841	2756843	.	-	0	transcript_id "jg388.t1"; gene_id "jg388";
dsanSTOCAGO1482_0	AUGUSTUS	stop_codon	2756927	2756929	.	-	0	transcript_id "jg389.t1"; gene_id "jg389";
dsanSTOCAGO1482_0	AUGUSTUS	CDS	2756927	2757178	1	-	0	transcript_id "jg389.t1"; gene_id "jg389";
dsanSTOCAGO1482_0	AUGUSTUS	exon	2756927	2757178	.	-	.	transcript_id "jg389.t1"; gene_id "jg389";
dsanSTOCAGO1482_0	AUGUSTUS	start_codon	2757176	2757178	.	-	0	transcript_id "jg389.t1"; gene_id "jg389";
dsanSTOCAGO1482_0	ALN_BLOCK	exon	2759027	2766913	.	-	.	transcript_id "jg390.t1"; gene_id "jg390";
dsanSTOCAGO1482_0	AUGUSTUS	stop_codon	2777089	2777091	.	-	0	transcript_id "jg391.t1"; gene_id "jg391";
dsanSTOCAGO1482_0	AUGUSTUS	CDS	2777089	2777298	0.74	-	0	transcript_id "jg391.t1"; gene_id "jg391";
dsanSTOCAGO1482_0	AUGUSTUS	exon	2777089	2777298	.	-	.	transcript_id "jg391.t1"; gene_id "jg391";
dsanSTOCAGO1482_0	AUGUSTUS	start_codon	2777296	2777298	.	-	0	transcript_id "jg391.t1"; gene_id "jg391";
dsanSTOCAGO1482_0	ALN_BLOCK	exon	2783998	2789651	.	+	.	transcript_id "jg392.t1"; gene_id "jg392";
dsanSTOCAGO1482_0	ALN_BLOCK	exon	2792295	2796219	.	+	.	transcript_id "jg393.t1"; gene_id "jg393";
dsanSTOCAGO1482_0	ALN_BLOCK	exon	2796735	2798756	.	-	.	transcript_id "jg394.t1"; gene_id "jg394";
dsanSTOCAGO1482_0	ALN_BLOCK	exon	2799133	2800854	.	+	.	transcript_id "jg395.t1"; gene_id "jg395";
dsanSTOCAGO1482_0	AUGUSTUS	stop_codon	2800896	2800898	.	-	0	transcript_id "jg396.t1"; gene_id "jg396";
dsanSTOCAGO1482_0	AUGUSTUS	CDS	2800896	2801117	0.94	-	0	transcript_id "jg396.t1"; gene_id "jg396";
dsanSTOCAGO1482_0	AUGUSTUS	exon	2800896	2801117	.	-	.	transcript_id "jg396.t1"; gene_id "jg396";
dsanSTOCAGO1482_0	AUGUSTUS	start_codon	2801115	2801117	.	-	0	transcript_id "jg396.t1"; gene_id "jg396";
dsanSTOCAGO1482_0	ALN_BLOCK	exon	2801271	2802077	.	+	.	transcript_id "jg397.t1"; gene_id "jg397";
dsanSTOCAGO1482_0	ALN_BLOCK	exon	2802638	2809417	.	+	.	transcript_id "jg398.t1"; gene_id "jg398";
dsanSTOCAGO1482_0	ALN_BLOCK	exon	2809534	2810731	.	-	.	transcript_id "jg399.t1"; gene_id "jg399";
dsanSTOCAGO1482_0	ALN_BLOCK	exon	2811621	2815161	.	+	.	transcript_id "jg400.t1"; gene_id "jg400";
dsanSTOCAGO1482_0	ALN_BLOCK	exon	2818162	2820474	.	-	.	transcript_id "jg402.t1"; gene_id "jg402";
dsanSTOCAGO1482_0	ALN_BLOCK	exon	2822039	2825099	.	+	.	transcript_id "jg403.t1"; gene_id "jg403";
dsanSTOCAGO1482_0	ALN_BLOCK	exon	2825534	2826897	.	-	.	transcript_id "jg404.t1"; gene_id "jg404";
dsanSTOCAGO1482_0	ALN_BLOCK	exon	2827424	2828753	.	+	.	transcript_id "jg405.t1"; gene_id "jg405";
dsanSTOCAGO1482_0	AUGUSTUS	stop_codon	2829434	2829436	.	-	0	transcript_id "jg406.t1"; gene_id "jg406";
dsanSTOCAGO1482_0	AUGUSTUS	CDS	2829434	2830078	0.97	-	0	transcript_id "jg406.t1"; gene_id "jg406";
dsanSTOCAGO1482_0	AUGUSTUS	exon	2829434	2830078	.	-	.	transcript_id "jg406.t1"; gene_id "jg406";
dsanSTOCAGO1482_0	AUGUSTUS	start_codon	2830076	2830078	.	-	0	transcript_id "jg406.t1"; gene_id "jg406";
dsanSTOCAGO1482_0	AUGUSTUS	start_codon	2830620	2830622	.	+	0	transcript_id "jg407.t1"; gene_id "jg407";
dsanSTOCAGO1482_0	AUGUSTUS	CDS	2830620	2830850	0.9	+	0	transcript_id "jg407.t1"; gene_id "jg407";
dsanSTOCAGO1482_0	AUGUSTUS	exon	2830620	2830850	.	+	.	transcript_id "jg407.t1"; gene_id "jg407";
dsanSTOCAGO1482_0	AUGUSTUS	stop_codon	2830848	2830850	.	+	0	transcript_id "jg407.t1"; gene_id "jg407";
dsanSTOCAGO1482_0	ALN_BLOCK	exon	2858368	2859075	.	-	.	transcript_id "jg409.t1"; gene_id "jg409";
dsanSTOCAGO1482_0	ALN_BLOCK	exon	2865194	2870735	.	-	.	transcript_id "jg410.t1"; gene_id "jg410";
dsanSTOCAGO1482_0	ALN_BLOCK	exon	2887729	2888130	.	+	.	transcript_id "jg411.t1"; gene_id "jg411";
dsanSTOCAGO1482_0	ALN_BLOCK	exon	2900615	2901265	.	+	.	transcript_id "jg412.t1"; gene_id "jg412";
dsanSTOCAGO1482_0	ALN_BLOCK	exon	2905596	2906653	.	-	.	transcript_id "jg413.t1"; gene_id "jg413";
dsanSTOCAGO1482_0	ALN_BLOCK	exon	2911234	2911753	.	-	.	transcript_id "jg414.t1"; gene_id "jg414";
dsanSTOCAGO1482_0	ALN_BLOCK	exon	2922352	2924334	.	-	.	transcript_id "jg416.t1"; gene_id "jg416";
dsanSTOCAGO1482_0	ALN_BLOCK	exon	2925840	2926925	.	-	.	transcript_id "jg417.t1"; gene_id "jg417";
dsanSTOCAGO1482_0	ALN_BLOCK	exon	2928123	2932070	.	-	.	transcript_id "jg418.t1"; gene_id "jg418";
dsanSTOCAGO1482_0	ALN_BLOCK	exon	2935064	2939472	.	+	.	transcript_id "jg419.t1"; gene_id "jg419";
dsanSTOCAGO1482_0	ALN_BLOCK	exon	2940196	2941423	.	+	.	transcript_id "jg420.t1"; gene_id "jg420";
dsanSTOCAGO1482_0	ALN_BLOCK	exon	2941758	2943685	.	+	.	transcript_id "jg420.t1"; gene_id "jg420";
dsanSTOCAGO1482_0	ALN_BLOCK	exon	2949143	2950760	.	+	.	transcript_id "jg421.t1"; gene_id "jg421";
dsanSTOCAGO1482_0	ALN_BLOCK	exon	2951096	2951846	.	-	.	transcript_id "jg422.t1"; gene_id "jg422";
dsanSTOCAGO1482_0	ALN_BLOCK	exon	2954136	2956014	.	+	.	transcript_id "jg423.t1"; gene_id "jg423";
dsanSTOCAGO1482_0	ALN_BLOCK	exon	2957962	2960821	.	-	.	transcript_id "jg424.t1"; gene_id "jg424";
dsanSTOCAGO1482_0	ALN_BLOCK	exon	2962338	2963004	.	+	.	transcript_id "jg425.t1"; gene_id "jg425";
dsanSTOCAGO1482_0	ALN_BLOCK	exon	2963545	2964288	.	-	.	transcript_id "jg426.t1"; gene_id "jg426";
dsanSTOCAGO1482_0	ALN_BLOCK	exon	2965525	2966231	.	-	.	transcript_id "jg427.t1"; gene_id "jg427";
dsanSTOCAGO1482_0	ALN_BLOCK	exon	2966396	2969184	.	-	.	transcript_id "jg427.t1"; gene_id "jg427";
dsanSTOCAGO1482_0	ALN_BLOCK	exon	2973784	2977626	.	+	.	transcript_id "jg428.t1"; gene_id "jg428";
dsanSTOCAGO1482_0	ALN_BLOCK	exon	2980326	2980655	.	+	.	transcript_id "jg429.t1"; gene_id "jg429";
dsanSTOCAGO1482_0	ALN_BLOCK	exon	2983328	2985043	.	-	.	transcript_id "jg430.t1"; gene_id "jg430";
dsanSTOCAGO1482_0	ALN_BLOCK	exon	2989641	2991545	.	+	.	transcript_id "jg431.t1"; gene_id "jg431";
dsanSTOCAGO1482_0	ALN_BLOCK	exon	2995457	3000424	.	+	.	transcript_id "jg432.t1"; gene_id "jg432";
dsanSTOCAGO1482_0	ALN_BLOCK	exon	3000576	3001130	.	+	.	transcript_id "jg432.t1"; gene_id "jg432";
dsanSTOCAGO1482_0	ALN_BLOCK	exon	3001352	3004455	.	+	.	transcript_id "jg432.t1"; gene_id "jg432";
dsanSTOCAGO1482_0	ALN_BLOCK	exon	3004851	3010363	.	-	.	transcript_id "jg433.t1"; gene_id "jg433";
dsanSTOCAGO1482_0	ALN_BLOCK	exon	3019194	3021123	.	+	.	transcript_id "jg434.t1"; gene_id "jg434";
dsanSTOCAGO1482_0	ALN_BLOCK	exon	3021680	3023431	.	-	.	transcript_id "jg435.t1"; gene_id "jg435";
dsanSTOCAGO1482_0	ALN_BLOCK	exon	3024771	3028271	.	+	.	transcript_id "jg436.t1"; gene_id "jg436";
dsanSTOCAGO1482_0	ALN_BLOCK	exon	3030054	3031030	.	-	.	transcript_id "jg437.t1"; gene_id "jg437";
dsanSTOCAGO1482_0	ALN_BLOCK	exon	3031857	3033539	.	-	.	transcript_id "jg438.t1"; gene_id "jg438";
dsanSTOCAGO1482_0	ALN_BLOCK	exon	3038893	3040455	.	+	.	transcript_id "jg439.t1"; gene_id "jg439";
dsanSTOCAGO1482_0	ALN_BLOCK	exon	3040996	3041924	.	-	.	transcript_id "jg440.t1"; gene_id "jg440";
dsanSTOCAGO1482_0	ALN_BLOCK	exon	3042664	3043402	.	+	.	transcript_id "jg441.t1"; gene_id "jg441";
dsanSTOCAGO1482_0	ALN_BLOCK	exon	3044347	3047907	.	-	.	transcript_id "jg442.t1"; gene_id "jg442";
dsanSTOCAGO1482_0	ALN_BLOCK	exon	3048578	3049714	.	+	.	transcript_id "jg443.t1"; gene_id "jg443";
dsanSTOCAGO1482_0	ALN_BLOCK	exon	3052131	3053983	.	+	.	transcript_id "jg444.t1"; gene_id "jg444";
dsanSTOCAGO1482_0	AUGUSTUS	start_codon	3071744	3071746	.	+	0	transcript_id "jg445.t1"; gene_id "jg445";
dsanSTOCAGO1482_0	AUGUSTUS	CDS	3071744	3071893	0.42	+	0	transcript_id "jg445.t1"; gene_id "jg445";
dsanSTOCAGO1482_0	AUGUSTUS	exon	3071744	3071893	.	+	.	transcript_id "jg445.t1"; gene_id "jg445";
dsanSTOCAGO1482_0	AUGUSTUS	intron	3071894	3072735	.	+	.	transcript_id "jg445.t1"; gene_id "jg445";
dsanSTOCAGO1482_0	AUGUSTUS	CDS	3072736	3072873	0.97	+	0	transcript_id "jg445.t1"; gene_id "jg445";
dsanSTOCAGO1482_0	AUGUSTUS	exon	3072736	3072873	.	+	.	transcript_id "jg445.t1"; gene_id "jg445";
dsanSTOCAGO1482_0	AUGUSTUS	stop_codon	3072871	3072873	.	+	0	transcript_id "jg445.t1"; gene_id "jg445";
dsanSTOCAGO1482_0	ALN_BLOCK	exon	3078398	3086017	.	+	.	transcript_id "jg446.t1"; gene_id "jg446";
dsanSTOCAGO1482_0	ALN_BLOCK	exon	3089538	3092166	.	-	.	transcript_id "jg448.t1"; gene_id "jg448";
dsanSTOCAGO1482_0	ALN_BLOCK	exon	3092497	3094963	.	+	.	transcript_id "jg449.t1"; gene_id "jg449";
dsanSTOCAGO1482_0	ALN_BLOCK	exon	3096165	3097899	.	+	.	transcript_id "jg450.t1"; gene_id "jg450";
dsanSTOCAGO1482_0	ALN_BLOCK	exon	3098696	3099569	.	+	.	transcript_id "jg451.t1"; gene_id "jg451";
dsanSTOCAGO1482_0	ALN_BLOCK	exon	3099840	3100800	.	+	.	transcript_id "jg452.t1"; gene_id "jg452";
dsanSTOCAGO1482_0	ALN_BLOCK	exon	3102198	3119664	.	-	.	transcript_id "jg453.t1"; gene_id "jg453";
dsanSTOCAGO1482_0	AUGUSTUS	start_codon	3155060	3155062	.	+	0	transcript_id "jg454.t1"; gene_id "jg454";
dsanSTOCAGO1482_0	AUGUSTUS	CDS	3155060	3155633	1	+	0	transcript_id "jg454.t1"; gene_id "jg454";
dsanSTOCAGO1482_0	AUGUSTUS	exon	3155060	3155633	.	+	.	transcript_id "jg454.t1"; gene_id "jg454";
dsanSTOCAGO1482_0	AUGUSTUS	intron	3155634	3161504	.	+	.	transcript_id "jg454.t1"; gene_id "jg454";
dsanSTOCAGO1482_0	AUGUSTUS	CDS	3161505	3161555	1	+	2	transcript_id "jg454.t1"; gene_id "jg454";
dsanSTOCAGO1482_0	AUGUSTUS	exon	3161505	3161555	.	+	.	transcript_id "jg454.t1"; gene_id "jg454";
dsanSTOCAGO1482_0	AUGUSTUS	intron	3161556	3168154	.	+	.	transcript_id "jg454.t1"; gene_id "jg454";
dsanSTOCAGO1482_0	AUGUSTUS	CDS	3168155	3168402	0.96	+	2	transcript_id "jg454.t1"; gene_id "jg454";
dsanSTOCAGO1482_0	AUGUSTUS	exon	3168155	3168402	.	+	.	transcript_id "jg454.t1"; gene_id "jg454";
dsanSTOCAGO1482_0	AUGUSTUS	stop_codon	3168400	3168402	.	+	0	transcript_id "jg454.t1"; gene_id "jg454";
dsanSTOCAGO1482_0	ALN_BLOCK	exon	3180688	3180699	.	+	.	transcript_id "jg455.t1"; gene_id "jg455";
dsanSTOCAGO1482_0	ALN_BLOCK	exon	3182102	3182107	.	+	.	transcript_id "jg455.t1"; gene_id "jg455";
dsanSTOCAGO1482_0	ALN_BLOCK	exon	3182535	3182551	.	+	.	transcript_id "jg455.t1"; gene_id "jg455";
dsanSTOCAGO1482_0	ALN_BLOCK	exon	3183555	3184115	.	+	.	transcript_id "jg455.t1"; gene_id "jg455";
dsanSTOCAGO1482_0	ALN_BLOCK	exon	3184486	3187213	.	+	.	transcript_id "jg455.t1"; gene_id "jg455";
dsanSTOCAGO1482_0	ALN_BLOCK	exon	3195608	3196337	.	-	.	transcript_id "jg456.t1"; gene_id "jg456";
dsanSTOCAGO1482_0	ALN_BLOCK	exon	3211219	3211770	.	-	.	transcript_id "jg457.t1"; gene_id "jg457";
dsanSTOCAGO1482_0	ALN_BLOCK	exon	3212553	3213347	.	+	.	transcript_id "jg458.t1"; gene_id "jg458";
dsanSTOCAGO1482_0	ALN_BLOCK	exon	3217691	3219555	.	+	.	transcript_id "jg459.t1"; gene_id "jg459";
dsanSTOCAGO1482_0	ALN_BLOCK	exon	3221593	3230652	.	-	.	transcript_id "jg461.t1"; gene_id "jg461";
dsanSTOCAGO1482_0	ALN_BLOCK	exon	3282137	3283251	.	-	.	transcript_id "jg462.t1"; gene_id "jg462";
dsanSTOCAGO1482_0	ALN_BLOCK	exon	3285920	3286526	.	-	.	transcript_id "jg463.t1"; gene_id "jg463";
dsanSTOCAGO1482_0	ALN_BLOCK	exon	3287701	3291529	.	-	.	transcript_id "jg464.t1"; gene_id "jg464";
dsanSTOCAGO1482_0	ALN_BLOCK	exon	3297603	3299968	.	+	.	transcript_id "jg465.t1"; gene_id "jg465";
dsanSTOCAGO1482_0	ALN_BLOCK	exon	3304431	3309583	.	+	.	transcript_id "jg466.t1"; gene_id "jg466";
dsanSTOCAGO1482_0	AUGUSTUS	stop_codon	3314818	3314820	.	-	0	transcript_id "jg467.t1"; gene_id "jg467";
dsanSTOCAGO1482_0	AUGUSTUS	CDS	3314818	3315408	0.76	-	0	transcript_id "jg467.t1"; gene_id "jg467";
dsanSTOCAGO1482_0	AUGUSTUS	exon	3314818	3315408	.	-	.	transcript_id "jg467.t1"; gene_id "jg467";
dsanSTOCAGO1482_0	AUGUSTUS	start_codon	3315406	3315408	.	-	0	transcript_id "jg467.t1"; gene_id "jg467";
dsanSTOCAGO1482_0	ALN_BLOCK	exon	3315451	3335981	.	-	.	transcript_id "jg468.t1"; gene_id "jg468";
dsanSTOCAGO1482_0	ALN_BLOCK	exon	3377903	3378415	.	-	.	transcript_id "jg469.t1"; gene_id "jg469";
dsanSTOCAGO1482_0	ALN_BLOCK	exon	3379687	3381738	.	-	.	transcript_id "jg470.t1"; gene_id "jg470";
dsanSTOCAGO1482_0	ALN_BLOCK	exon	3382564	3384546	.	+	.	transcript_id "jg471.t1"; gene_id "jg471";
dsanSTOCAGO1482_0	ALN_BLOCK	exon	3385206	3387788	.	-	.	transcript_id "jg472.t1"; gene_id "jg472";
dsanSTOCAGO1482_0	ALN_BLOCK	exon	3389134	3392279	.	+	.	transcript_id "jg473.t1"; gene_id "jg473";
dsanSTOCAGO1482_0	ALN_BLOCK	exon	3392653	3393945	.	-	.	transcript_id "jg474.t1"; gene_id "jg474";
dsanSTOCAGO1482_0	ALN_BLOCK	exon	3394322	3396081	.	+	.	transcript_id "jg475.t1"; gene_id "jg475";
dsanSTOCAGO1482_0	ALN_BLOCK	exon	3397386	3398543	.	-	.	transcript_id "jg476.t1"; gene_id "jg476";
dsanSTOCAGO1482_0	ALN_BLOCK	exon	3399194	3399517	.	-	.	transcript_id "jg477.t1"; gene_id "jg477";
dsanSTOCAGO1482_0	ALN_BLOCK	exon	3400391	3400864	.	+	.	transcript_id "jg478.t1"; gene_id "jg478";
dsanSTOCAGO1482_0	ALN_BLOCK	exon	3401640	3402559	.	-	.	transcript_id "jg479.t1"; gene_id "jg479";
dsanSTOCAGO1482_0	ALN_BLOCK	exon	3403050	3404182	.	+	.	transcript_id "jg480.t1"; gene_id "jg480";
dsanSTOCAGO1482_0	ALN_BLOCK	exon	3404798	3405556	.	+	.	transcript_id "jg481.t1"; gene_id "jg481";
dsanSTOCAGO1482_0	ALN_BLOCK	exon	3405787	3406109	.	-	.	transcript_id "jg482.t1"; gene_id "jg482";
dsanSTOCAGO1482_0	ALN_BLOCK	exon	3406374	3408712	.	+	.	transcript_id "jg483.t1"; gene_id "jg483";
dsanSTOCAGO1482_0	ALN_BLOCK	exon	3409387	3410724	.	-	.	transcript_id "jg484.t1"; gene_id "jg484";
dsanSTOCAGO1482_0	ALN_BLOCK	exon	3462194	3507022	.	-	.	transcript_id "jg485.t1"; gene_id "jg485";
dsanSTOCAGO1482_0	ALN_BLOCK	exon	3507245	3507595	.	-	.	transcript_id "jg485.t1"; gene_id "jg485";
dsanSTOCAGO1482_0	AUGUSTUS	stop_codon	3523890	3523892	.	-	0	transcript_id "jg486.t1"; gene_id "jg486";
dsanSTOCAGO1482_0	AUGUSTUS	CDS	3523890	3523910	0.98	-	0	transcript_id "jg486.t1"; gene_id "jg486";
dsanSTOCAGO1482_0	AUGUSTUS	exon	3523890	3523910	.	-	.	transcript_id "jg486.t1"; gene_id "jg486";
dsanSTOCAGO1482_0	AUGUSTUS	intron	3523911	3524483	.	-	.	transcript_id "jg486.t1"; gene_id "jg486";
dsanSTOCAGO1482_0	AUGUSTUS	CDS	3524484	3524783	0.99	-	0	transcript_id "jg486.t1"; gene_id "jg486";
dsanSTOCAGO1482_0	AUGUSTUS	exon	3524484	3524783	.	-	.	transcript_id "jg486.t1"; gene_id "jg486";
dsanSTOCAGO1482_0	AUGUSTUS	start_codon	3524781	3524783	.	-	0	transcript_id "jg486.t1"; gene_id "jg486";
dsanSTOCAGO1482_0	ALN_BLOCK	exon	3529678	3531503	.	+	.	transcript_id "jg487.t1"; gene_id "jg487";
dsanSTOCAGO1482_0	ALN_BLOCK	exon	3534112	3536414	.	-	.	transcript_id "jg488.t1"; gene_id "jg488";
dsanSTOCAGO1482_0	ALN_BLOCK	exon	3578650	3579570	.	-	.	transcript_id "jg489.t1"; gene_id "jg489";
dsanSTOCAGO1482_0	AUGUSTUS	stop_codon	3608777	3608779	.	-	0	transcript_id "jg490.t1"; gene_id "jg490";
dsanSTOCAGO1482_0	AUGUSTUS	CDS	3608777	3608866	0.57	-	0	transcript_id "jg490.t1"; gene_id "jg490";
dsanSTOCAGO1482_0	AUGUSTUS	exon	3608777	3608866	.	-	.	transcript_id "jg490.t1"; gene_id "jg490";
dsanSTOCAGO1482_0	AUGUSTUS	intron	3608867	3619470	.	-	.	transcript_id "jg490.t1"; gene_id "jg490";
dsanSTOCAGO1482_0	AUGUSTUS	CDS	3619471	3619629	1	-	0	transcript_id "jg490.t1"; gene_id "jg490";
dsanSTOCAGO1482_0	AUGUSTUS	exon	3619471	3619629	.	-	.	transcript_id "jg490.t1"; gene_id "jg490";
dsanSTOCAGO1482_0	AUGUSTUS	start_codon	3619627	3619629	.	-	0	transcript_id "jg490.t1"; gene_id "jg490";
dsanSTOCAGO1482_0	ALN_BLOCK	exon	3628470	3632287	.	+	.	transcript_id "jg491.t1"; gene_id "jg491";
dsanSTOCAGO1482_0	ALN_BLOCK	exon	3640226	3660009	.	-	.	transcript_id "jg492.t1"; gene_id "jg492";
dsanSTOCAGO1482_0	ALN_BLOCK	exon	3711647	3712273	.	-	.	transcript_id "jg493.t1"; gene_id "jg493";
dsanSTOCAGO1482_0	ALN_BLOCK	exon	3742242	3743297	.	+	.	transcript_id "jg494.t1"; gene_id "jg494";
dsanSTOCAGO1482_0	ALN_BLOCK	exon	3748570	3757346	.	-	.	transcript_id "jg495.t1"; gene_id "jg495";
dsanSTOCAGO1482_0	ALN_BLOCK	exon	3770036	3772005	.	+	.	transcript_id "jg496.t1"; gene_id "jg496";
dsanSTOCAGO1482_0	ALN_BLOCK	exon	3772963	3775253	.	-	.	transcript_id "jg497.t1"; gene_id "jg497";
dsanSTOCAGO1482_0	ALN_BLOCK	exon	3776130	3779073	.	+	.	transcript_id "jg498.t1"; gene_id "jg498";
dsanSTOCAGO1482_0	ALN_BLOCK	exon	3780297	3784614	.	-	.	transcript_id "jg499.t1"; gene_id "jg499";
dsanSTOCAGO1482_0	ALN_BLOCK	exon	3785724	3787361	.	-	.	transcript_id "jg500.t1"; gene_id "jg500";
dsanSTOCAGO1482_0	ALN_BLOCK	exon	3789596	3792922	.	-	.	transcript_id "jg501.t1"; gene_id "jg501";
dsanSTOCAGO1482_0	ALN_BLOCK	exon	3793084	3793231	.	-	.	transcript_id "jg501.t1"; gene_id "jg501";
dsanSTOCAGO1482_0	ALN_BLOCK	exon	3793427	3798297	.	-	.	transcript_id "jg501.t1"; gene_id "jg501";
dsanSTOCAGO1482_0	ALN_BLOCK	exon	3798553	3800489	.	-	.	transcript_id "jg501.t1"; gene_id "jg501";
dsanSTOCAGO1482_0	ALN_BLOCK	exon	3818220	3818574	.	-	.	transcript_id "jg502.t1"; gene_id "jg502";
dsanSTOCAGO1482_0	ALN_BLOCK	exon	3819044	3820199	.	-	.	transcript_id "jg502.t1"; gene_id "jg502";
dsanSTOCAGO1482_0	ALN_BLOCK	exon	3861677	3862387	.	-	.	transcript_id "jg503.t1"; gene_id "jg503";
dsanSTOCAGO1482_0	AUGUSTUS	start_codon	3883950	3883952	.	+	0	transcript_id "jg504.t1"; gene_id "jg504";
dsanSTOCAGO1482_0	AUGUSTUS	CDS	3883950	3884054	1	+	0	transcript_id "jg504.t1"; gene_id "jg504";
dsanSTOCAGO1482_0	AUGUSTUS	exon	3883950	3884054	.	+	.	transcript_id "jg504.t1"; gene_id "jg504";
dsanSTOCAGO1482_0	AUGUSTUS	intron	3884055	3885061	.	+	.	transcript_id "jg504.t1"; gene_id "jg504";
dsanSTOCAGO1482_0	AUGUSTUS	CDS	3885062	3885175	1	+	0	transcript_id "jg504.t1"; gene_id "jg504";
dsanSTOCAGO1482_0	AUGUSTUS	exon	3885062	3885175	.	+	.	transcript_id "jg504.t1"; gene_id "jg504";
dsanSTOCAGO1482_0	AUGUSTUS	intron	3885176	3885234	.	+	.	transcript_id "jg504.t1"; gene_id "jg504";
dsanSTOCAGO1482_0	AUGUSTUS	CDS	3885235	3885526	0.38	+	0	transcript_id "jg504.t1"; gene_id "jg504";
dsanSTOCAGO1482_0	AUGUSTUS	exon	3885235	3885526	.	+	.	transcript_id "jg504.t1"; gene_id "jg504";
dsanSTOCAGO1482_0	AUGUSTUS	intron	3885527	3885967	.	+	.	transcript_id "jg504.t1"; gene_id "jg504";
dsanSTOCAGO1482_0	AUGUSTUS	CDS	3885968	3888393	0.18	+	2	transcript_id "jg504.t1"; gene_id "jg504";
dsanSTOCAGO1482_0	AUGUSTUS	exon	3885968	3888393	.	+	.	transcript_id "jg504.t1"; gene_id "jg504";
dsanSTOCAGO1482_0	AUGUSTUS	intron	3888394	3888457	.	+	.	transcript_id "jg504.t1"; gene_id "jg504";
dsanSTOCAGO1482_0	AUGUSTUS	CDS	3888458	3888487	1	+	0	transcript_id "jg504.t1"; gene_id "jg504";
dsanSTOCAGO1482_0	AUGUSTUS	exon	3888458	3888487	.	+	.	transcript_id "jg504.t1"; gene_id "jg504";
dsanSTOCAGO1482_0	AUGUSTUS	intron	3888488	3888549	.	+	.	transcript_id "jg504.t1"; gene_id "jg504";
dsanSTOCAGO1482_0	AUGUSTUS	CDS	3888550	3888753	0.96	+	0	transcript_id "jg504.t1"; gene_id "jg504";
dsanSTOCAGO1482_0	AUGUSTUS	exon	3888550	3888753	.	+	.	transcript_id "jg504.t1"; gene_id "jg504";
dsanSTOCAGO1482_0	AUGUSTUS	intron	3888754	3888910	.	+	.	transcript_id "jg504.t1"; gene_id "jg504";
dsanSTOCAGO1482_0	AUGUSTUS	CDS	3888911	3889066	0.89	+	0	transcript_id "jg504.t1"; gene_id "jg504";
dsanSTOCAGO1482_0	AUGUSTUS	exon	3888911	3889066	.	+	.	transcript_id "jg504.t1"; gene_id "jg504";
dsanSTOCAGO1482_0	AUGUSTUS	intron	3889067	3889135	.	+	.	transcript_id "jg504.t1"; gene_id "jg504";
dsanSTOCAGO1482_0	AUGUSTUS	CDS	3889136	3889185	0.9	+	0	transcript_id "jg504.t1"; gene_id "jg504";
dsanSTOCAGO1482_0	AUGUSTUS	exon	3889136	3889185	.	+	.	transcript_id "jg504.t1"; gene_id "jg504";
dsanSTOCAGO1482_0	AUGUSTUS	intron	3889186	3891796	.	+	.	transcript_id "jg504.t1"; gene_id "jg504";
dsanSTOCAGO1482_0	AUGUSTUS	CDS	3891797	3891817	0.4	+	1	transcript_id "jg504.t1"; gene_id "jg504";
dsanSTOCAGO1482_0	AUGUSTUS	exon	3891797	3891817	.	+	.	transcript_id "jg504.t1"; gene_id "jg504";
dsanSTOCAGO1482_0	AUGUSTUS	intron	3891818	3891873	.	+	.	transcript_id "jg504.t1"; gene_id "jg504";
dsanSTOCAGO1482_0	AUGUSTUS	CDS	3891874	3891892	0.5	+	1	transcript_id "jg504.t1"; gene_id "jg504";
dsanSTOCAGO1482_0	AUGUSTUS	exon	3891874	3891892	.	+	.	transcript_id "jg504.t1"; gene_id "jg504";
dsanSTOCAGO1482_0	AUGUSTUS	stop_codon	3891890	3891892	.	+	0	transcript_id "jg504.t1"; gene_id "jg504";
dsanSTOCAGO1482_0	ALN_BLOCK	exon	3892664	3893048	.	+	.	transcript_id "jg505.t1"; gene_id "jg505";
dsanSTOCAGO1482_0	ALN_BLOCK	exon	3908944	3910356	.	-	.	transcript_id "jg506.t1"; gene_id "jg506";
dsanSTOCAGO1482_0	ALN_BLOCK	exon	3911821	3912210	.	+	.	transcript_id "jg507.t1"; gene_id "jg507";
dsanSTOCAGO1482_0	AUGUSTUS	start_codon	3917378	3917380	.	+	0	transcript_id "jg508.t1"; gene_id "jg508";
dsanSTOCAGO1482_0	AUGUSTUS	CDS	3917378	3917665	0.97	+	0	transcript_id "jg508.t1"; gene_id "jg508";
dsanSTOCAGO1482_0	AUGUSTUS	exon	3917378	3917665	.	+	.	transcript_id "jg508.t1"; gene_id "jg508";
dsanSTOCAGO1482_0	AUGUSTUS	stop_codon	3917663	3917665	.	+	0	transcript_id "jg508.t1"; gene_id "jg508";
dsanSTOCAGO1482_0	ALN_BLOCK	exon	3922364	3923314	.	+	.	transcript_id "jg509.t1"; gene_id "jg509";
dsanSTOCAGO1482_0	AUGUSTUS	start_codon	3923846	3923848	.	+	0	transcript_id "jg510.t1"; gene_id "jg510";
dsanSTOCAGO1482_0	AUGUSTUS	CDS	3923846	3924778	1	+	0	transcript_id "jg510.t1"; gene_id "jg510";
dsanSTOCAGO1482_0	AUGUSTUS	exon	3923846	3924778	.	+	.	transcript_id "jg510.t1"; gene_id "jg510";
dsanSTOCAGO1482_0	AUGUSTUS	stop_codon	3924776	3924778	.	+	0	transcript_id "jg510.t1"; gene_id "jg510";
dsanSTOCAGO1482_0	AUGUSTUS	stop_codon	3938019	3938021	.	-	0	transcript_id "jg511.t1"; gene_id "jg511";
dsanSTOCAGO1482_0	AUGUSTUS	CDS	3938019	3938306	1	-	0	transcript_id "jg511.t1"; gene_id "jg511";
dsanSTOCAGO1482_0	AUGUSTUS	exon	3938019	3938306	.	-	.	transcript_id "jg511.t1"; gene_id "jg511";
dsanSTOCAGO1482_0	AUGUSTUS	start_codon	3938304	3938306	.	-	0	transcript_id "jg511.t1"; gene_id "jg511";
dsanSTOCAGO1482_0	AUGUSTUS	start_codon	3938684	3938686	.	+	0	transcript_id "jg512.t1"; gene_id "jg512";
dsanSTOCAGO1482_0	AUGUSTUS	CDS	3938684	3938896	1	+	0	transcript_id "jg512.t1"; gene_id "jg512";
dsanSTOCAGO1482_0	AUGUSTUS	exon	3938684	3938896	.	+	.	transcript_id "jg512.t1"; gene_id "jg512";
dsanSTOCAGO1482_0	AUGUSTUS	intron	3938897	3939009	.	+	.	transcript_id "jg512.t1"; gene_id "jg512";
dsanSTOCAGO1482_0	AUGUSTUS	CDS	3939010	3939144	1	+	0	transcript_id "jg512.t1"; gene_id "jg512";
dsanSTOCAGO1482_0	AUGUSTUS	exon	3939010	3939144	.	+	.	transcript_id "jg512.t1"; gene_id "jg512";
dsanSTOCAGO1482_0	AUGUSTUS	stop_codon	3939142	3939144	.	+	0	transcript_id "jg512.t1"; gene_id "jg512";
dsanSTOCAGO1482_0	ALN_BLOCK	exon	3962295	3966904	.	-	.	transcript_id "jg513.t1"; gene_id "jg513";
dsanSTOCAGO1482_0	ALN_BLOCK	exon	3982660	3984369	.	-	.	transcript_id "jg515.t1"; gene_id "jg515";
dsanSTOCAGO1482_0	ALN_BLOCK	exon	3985007	3987255	.	-	.	transcript_id "jg516.t1"; gene_id "jg516";
dsanSTOCAGO1482_0	ALN_BLOCK	exon	3991029	3991192	.	-	.	transcript_id "jg518.t1"; gene_id "jg518";
dsanSTOCAGO1482_0	ALN_BLOCK	exon	3997867	3997973	.	-	.	transcript_id "jg518.t1"; gene_id "jg518";
dsanSTOCAGO1482_0	ALN_BLOCK	exon	4003369	4008820	.	+	.	transcript_id "jg520.t1"; gene_id "jg520";
dsanSTOCAGO1482_0	ALN_BLOCK	exon	4013025	4021666	.	+	.	transcript_id "jg521.t1"; gene_id "jg521";
dsanSTOCAGO1482_0	ALN_BLOCK	exon	4029238	4031301	.	+	.	transcript_id "jg522.t1"; gene_id "jg522";
dsanSTOCAGO1482_0	ALN_BLOCK	exon	4032703	4033922	.	-	.	transcript_id "jg523.t1"; gene_id "jg523";
dsanSTOCAGO1482_0	ALN_BLOCK	exon	4035863	4038168	.	+	.	transcript_id "jg525.t1"; gene_id "jg525";
dsanSTOCAGO1482_0	ALN_BLOCK	exon	4038224	4039887	.	-	.	transcript_id "jg526.t1"; gene_id "jg526";
dsanSTOCAGO1482_0	ALN_BLOCK	exon	4040461	4041545	.	+	.	transcript_id "jg527.t1"; gene_id "jg527";
dsanSTOCAGO1482_0	ALN_BLOCK	exon	4041617	4042240	.	-	.	transcript_id "jg528.t1"; gene_id "jg528";
dsanSTOCAGO1482_0	ALN_BLOCK	exon	4043802	4044305	.	+	.	transcript_id "jg529.t1"; gene_id "jg529";
dsanSTOCAGO1482_0	ALN_BLOCK	exon	4045401	4047396	.	+	.	transcript_id "jg530.t1"; gene_id "jg530";
dsanSTOCAGO1482_0	ALN_BLOCK	exon	4047620	4049330	.	+	.	transcript_id "jg530.t1"; gene_id "jg530";
dsanSTOCAGO1482_0	ALN_BLOCK	exon	4050406	4051501	.	+	.	transcript_id "jg531.t1"; gene_id "jg531";
dsanSTOCAGO1482_0	ALN_BLOCK	exon	4052187	4054334	.	-	.	transcript_id "jg532.t1"; gene_id "jg532";
dsanSTOCAGO1482_0	ALN_BLOCK	exon	4054927	4055846	.	+	.	transcript_id "jg533.t1"; gene_id "jg533";
dsanSTOCAGO1482_0	ALN_BLOCK	exon	4056362	4058998	.	+	.	transcript_id "jg533.t1"; gene_id "jg533";
dsanSTOCAGO1482_0	ALN_BLOCK	exon	4060847	4066837	.	-	.	transcript_id "jg534.t1"; gene_id "jg534";
dsanSTOCAGO1482_0	ALN_BLOCK	exon	4115164	4115924	.	+	.	transcript_id "jg535.t1"; gene_id "jg535";
dsanSTOCAGO1482_0	ALN_BLOCK	exon	4126949	4128883	.	-	.	transcript_id "jg536.t1"; gene_id "jg536";
dsanSTOCAGO1482_0	ALN_BLOCK	exon	4133034	4133681	.	+	.	transcript_id "jg537.t1"; gene_id "jg537";
dsanSTOCAGO1482_0	ALN_BLOCK	exon	4134220	4135043	.	-	.	transcript_id "jg538.t1"; gene_id "jg538";
dsanSTOCAGO1482_0	ALN_BLOCK	exon	4135316	4136707	.	+	.	transcript_id "jg539.t1"; gene_id "jg539";
dsanSTOCAGO1482_0	ALN_BLOCK	exon	4137334	4138074	.	-	.	transcript_id "jg540.t1"; gene_id "jg540";
dsanSTOCAGO1482_0	ALN_BLOCK	exon	4138753	4140540	.	+	.	transcript_id "jg541.t1"; gene_id "jg541";
dsanSTOCAGO1482_0	ALN_BLOCK	exon	4142582	4143828	.	-	.	transcript_id "jg542.t1"; gene_id "jg542";
dsanSTOCAGO1482_0	ALN_BLOCK	exon	4144007	4144302	.	-	.	transcript_id "jg542.t1"; gene_id "jg542";
dsanSTOCAGO1482_0	ALN_BLOCK	exon	4145339	4146434	.	-	.	transcript_id "jg543.t1"; gene_id "jg543";
dsanSTOCAGO1482_0	ALN_BLOCK	exon	4147150	4150791	.	+	.	transcript_id "jg544.t1"; gene_id "jg544";
dsanSTOCAGO1482_0	ALN_BLOCK	exon	4153638	4155932	.	-	.	transcript_id "jg545.t1"; gene_id "jg545";
dsanSTOCAGO1482_0	ALN_BLOCK	exon	4204220	4209703	.	-	.	transcript_id "jg546.t1"; gene_id "jg546";
dsanSTOCAGO1482_0	ALN_BLOCK	exon	4237015	4237393	.	-	.	transcript_id "jg547.t1"; gene_id "jg547";
dsanSTOCAGO1482_0	AUGUSTUS	stop_codon	4296537	4296539	.	-	0	transcript_id "jg549.t1"; gene_id "jg549";
dsanSTOCAGO1482_0	AUGUSTUS	CDS	4296537	4296845	1	-	0	transcript_id "jg549.t1"; gene_id "jg549";
dsanSTOCAGO1482_0	AUGUSTUS	exon	4296537	4296845	.	-	.	transcript_id "jg549.t1"; gene_id "jg549";
dsanSTOCAGO1482_0	AUGUSTUS	start_codon	4296843	4296845	.	-	0	transcript_id "jg549.t1"; gene_id "jg549";
dsanSTOCAGO1482_0	AUGUSTUS	start_codon	4299585	4299587	.	+	0	transcript_id "jg550.t1"; gene_id "jg550";
dsanSTOCAGO1482_0	AUGUSTUS	CDS	4299585	4299893	0.97	+	0	transcript_id "jg550.t1"; gene_id "jg550";
dsanSTOCAGO1482_0	AUGUSTUS	exon	4299585	4299893	.	+	.	transcript_id "jg550.t1"; gene_id "jg550";
dsanSTOCAGO1482_0	AUGUSTUS	stop_codon	4299891	4299893	.	+	0	transcript_id "jg550.t1"; gene_id "jg550";
dsanSTOCAGO1482_0	AUGUSTUS	stop_codon	4307775	4307777	.	-	0	transcript_id "jg551.t1"; gene_id "jg551";
dsanSTOCAGO1482_0	AUGUSTUS	CDS	4307775	4307960	0.49	-	0	transcript_id "jg551.t1"; gene_id "jg551";
dsanSTOCAGO1482_0	AUGUSTUS	exon	4307775	4307960	.	-	.	transcript_id "jg551.t1"; gene_id "jg551";
dsanSTOCAGO1482_0	AUGUSTUS	intron	4307961	4308199	.	-	.	transcript_id "jg551.t1"; gene_id "jg551";
dsanSTOCAGO1482_0	AUGUSTUS	CDS	4308200	4308295	0.84	-	0	transcript_id "jg551.t1"; gene_id "jg551";
dsanSTOCAGO1482_0	AUGUSTUS	exon	4308200	4308295	.	-	.	transcript_id "jg551.t1"; gene_id "jg551";
dsanSTOCAGO1482_0	AUGUSTUS	start_codon	4308293	4308295	.	-	0	transcript_id "jg551.t1"; gene_id "jg551";
dsanSTOCAGO1482_0	ALN_BLOCK	exon	4319175	4322353	.	-	.	transcript_id "jg552.t1"; gene_id "jg552";
dsanSTOCAGO1482_0	ALN_BLOCK	exon	4327984	4331381	.	-	.	transcript_id "jg553.t1"; gene_id "jg553";
dsanSTOCAGO1482_0	ALN_BLOCK	exon	4331964	4340603	.	-	.	transcript_id "jg553.t1"; gene_id "jg553";
dsanSTOCAGO1482_0	AUGUSTUS	start_codon	4350773	4350775	.	+	0	transcript_id "jg554.t1"; gene_id "jg554";
dsanSTOCAGO1482_0	AUGUSTUS	CDS	4350773	4351177	1	+	0	transcript_id "jg554.t1"; gene_id "jg554";
dsanSTOCAGO1482_0	AUGUSTUS	exon	4350773	4351177	.	+	.	transcript_id "jg554.t1"; gene_id "jg554";
dsanSTOCAGO1482_0	AUGUSTUS	stop_codon	4351175	4351177	.	+	0	transcript_id "jg554.t1"; gene_id "jg554";
dsanSTOCAGO1482_0	ALN_BLOCK	exon	4361596	4362182	.	+	.	transcript_id "jg555.t1"; gene_id "jg555";
dsanSTOCAGO1482_0	ALN_BLOCK	exon	4362829	4362843	.	+	.	transcript_id "jg555.t1"; gene_id "jg555";
dsanSTOCAGO1482_0	ALN_BLOCK	exon	4363627	4364902	.	+	.	transcript_id "jg555.t1"; gene_id "jg555";
dsanSTOCAGO1482_0	ALN_BLOCK	exon	4371594	4373669	.	-	.	transcript_id "jg556.t1"; gene_id "jg556";
dsanSTOCAGO1482_0	ALN_BLOCK	exon	4374151	4377346	.	+	.	transcript_id "jg557.t1"; gene_id "jg557";
dsanSTOCAGO1482_0	ALN_BLOCK	exon	4380638	4380925	.	+	.	transcript_id "jg558.t1"; gene_id "jg558";
dsanSTOCAGO1482_0	ALN_BLOCK	exon	4390637	4391849	.	+	.	transcript_id "jg559.t1"; gene_id "jg559";
dsanSTOCAGO1482_0	ALN_BLOCK	exon	4392009	4392352	.	+	.	transcript_id "jg559.t1"; gene_id "jg559";
dsanSTOCAGO1482_0	ALN_BLOCK	exon	4409807	4410106	.	+	.	transcript_id "jg560.t1"; gene_id "jg560";
dsanSTOCAGO1482_0	ALN_BLOCK	exon	4416739	4418271	.	-	.	transcript_id "jg561.t1"; gene_id "jg561";
dsanSTOCAGO1482_0	ALN_BLOCK	exon	4420637	4421089	.	-	.	transcript_id "jg562.t1"; gene_id "jg562";
dsanSTOCAGO1482_0	AUGUSTUS	stop_codon	4427786	4427788	.	-	0	transcript_id "jg564.t1"; gene_id "jg564";
dsanSTOCAGO1482_0	AUGUSTUS	CDS	4427786	4428076	0.53	-	0	transcript_id "jg564.t1"; gene_id "jg564";
dsanSTOCAGO1482_0	AUGUSTUS	exon	4427786	4428076	.	-	.	transcript_id "jg564.t1"; gene_id "jg564";
dsanSTOCAGO1482_0	AUGUSTUS	start_codon	4428074	4428076	.	-	0	transcript_id "jg564.t1"; gene_id "jg564";
dsanSTOCAGO1482_0	ALN_BLOCK	exon	4434682	4435065	.	+	.	transcript_id "jg565.t1"; gene_id "jg565";
dsanSTOCAGO1482_0	ALN_BLOCK	exon	4439622	4439935	.	-	.	transcript_id "jg566.t1"; gene_id "jg566";
dsanSTOCAGO1482_0	AUGUSTUS	start_codon	4441509	4441511	.	+	0	transcript_id "jg567.t1"; gene_id "jg567";
dsanSTOCAGO1482_0	AUGUSTUS	CDS	4441509	4441560	1	+	0	transcript_id "jg567.t1"; gene_id "jg567";
dsanSTOCAGO1482_0	AUGUSTUS	exon	4441509	4441560	.	+	.	transcript_id "jg567.t1"; gene_id "jg567";
dsanSTOCAGO1482_0	AUGUSTUS	intron	4441561	4441618	.	+	.	transcript_id "jg567.t1"; gene_id "jg567";
dsanSTOCAGO1482_0	AUGUSTUS	CDS	4441619	4441872	0.89	+	2	transcript_id "jg567.t1"; gene_id "jg567";
dsanSTOCAGO1482_0	AUGUSTUS	exon	4441619	4441872	.	+	.	transcript_id "jg567.t1"; gene_id "jg567";
dsanSTOCAGO1482_0	AUGUSTUS	intron	4441873	4442090	.	+	.	transcript_id "jg567.t1"; gene_id "jg567";
dsanSTOCAGO1482_0	AUGUSTUS	CDS	4442091	4442657	0.69	+	0	transcript_id "jg567.t1"; gene_id "jg567";
dsanSTOCAGO1482_0	AUGUSTUS	exon	4442091	4442657	.	+	.	transcript_id "jg567.t1"; gene_id "jg567";
dsanSTOCAGO1482_0	AUGUSTUS	stop_codon	4442655	4442657	.	+	0	transcript_id "jg567.t1"; gene_id "jg567";
dsanSTOCAGO1482_0	ALN_BLOCK	exon	4442743	4443036	.	+	.	transcript_id "jg568.t1"; gene_id "jg568";
dsanSTOCAGO1482_0	ALN_BLOCK	exon	4444251	4444944	.	+	.	transcript_id "jg569.t1"; gene_id "jg569";
dsanSTOCAGO1482_0	ALN_BLOCK	exon	4465193	4467821	.	-	.	transcript_id "jg570.t1"; gene_id "jg570";
dsanSTOCAGO1482_0	ALN_BLOCK	exon	4468227	4469552	.	-	.	transcript_id "jg570.t1"; gene_id "jg570";
dsanSTOCAGO1482_0	ALN_BLOCK	exon	4470411	4470854	.	+	.	transcript_id "jg571.t1"; gene_id "jg571";
dsanSTOCAGO1482_0	ALN_BLOCK	exon	4485798	4504238	.	+	.	transcript_id "jg573.t1"; gene_id "jg573";
dsanSTOCAGO1482_0	ALN_BLOCK	exon	4504472	4508541	.	+	.	transcript_id "jg573.t1"; gene_id "jg573";
dsanSTOCAGO1482_0	ALN_BLOCK	exon	4509190	4514247	.	+	.	transcript_id "jg573.t1"; gene_id "jg573";
dsanSTOCAGO1482_0	ALN_BLOCK	exon	4514401	4535049	.	+	.	transcript_id "jg573.t1"; gene_id "jg573";
dsanSTOCAGO1482_0	ALN_BLOCK	exon	4535574	4542339	.	+	.	transcript_id "jg573.t1"; gene_id "jg573";
dsanSTOCAGO1482_0	ALN_BLOCK	exon	4549156	4550134	.	-	.	transcript_id "jg574.t1"; gene_id "jg574";
dsanSTOCAGO1482_0	ALN_BLOCK	exon	4555356	4562711	.	-	.	transcript_id "jg575.t1"; gene_id "jg575";
dsanSTOCAGO1482_0	ALN_BLOCK	exon	4564278	4566119	.	+	.	transcript_id "jg576.t1"; gene_id "jg576";
dsanSTOCAGO1482_0	ALN_BLOCK	exon	4566305	4566871	.	-	.	transcript_id "jg577.t1"; gene_id "jg577";
dsanSTOCAGO1482_0	ALN_BLOCK	exon	4567507	4569885	.	+	.	transcript_id "jg578.t1"; gene_id "jg578";
dsanSTOCAGO1482_0	ALN_BLOCK	exon	4570701	4571285	.	-	.	transcript_id "jg580.t1"; gene_id "jg580";
dsanSTOCAGO1482_0	AUGUSTUS	stop_codon	4575585	4575587	.	-	0	transcript_id "jg581.t1"; gene_id "jg581";
dsanSTOCAGO1482_0	AUGUSTUS	CDS	4575585	4576568	1	-	0	transcript_id "jg581.t1"; gene_id "jg581";
dsanSTOCAGO1482_0	AUGUSTUS	exon	4575585	4576568	.	-	.	transcript_id "jg581.t1"; gene_id "jg581";
dsanSTOCAGO1482_0	AUGUSTUS	start_codon	4576566	4576568	.	-	0	transcript_id "jg581.t1"; gene_id "jg581";
dsanSTOCAGO1482_0	ALN_BLOCK	exon	4576935	4577894	.	+	.	transcript_id "jg582.t1"; gene_id "jg582";
dsanSTOCAGO1482_0	AUGUSTUS	stop_codon	4578213	4578215	.	-	0	transcript_id "jg583.t1"; gene_id "jg583";
dsanSTOCAGO1482_0	AUGUSTUS	CDS	4578213	4578809	1	-	0	transcript_id "jg583.t1"; gene_id "jg583";
dsanSTOCAGO1482_0	AUGUSTUS	exon	4578213	4578809	.	-	.	transcript_id "jg583.t1"; gene_id "jg583";
dsanSTOCAGO1482_0	AUGUSTUS	start_codon	4578807	4578809	.	-	0	transcript_id "jg583.t1"; gene_id "jg583";
dsanSTOCAGO1482_0	AUGUSTUS	stop_codon	4579665	4579667	.	-	0	transcript_id "jg584.t1"; gene_id "jg584";
dsanSTOCAGO1482_0	AUGUSTUS	CDS	4579665	4580267	1	-	0	transcript_id "jg584.t1"; gene_id "jg584";
dsanSTOCAGO1482_0	AUGUSTUS	exon	4579665	4580267	.	-	.	transcript_id "jg584.t1"; gene_id "jg584";
dsanSTOCAGO1482_0	AUGUSTUS	start_codon	4580265	4580267	.	-	0	transcript_id "jg584.t1"; gene_id "jg584";
dsanSTOCAGO1482_0	ALN_BLOCK	exon	4580973	4583462	.	+	.	transcript_id "jg585.t1"; gene_id "jg585";
dsanSTOCAGO1482_0	ALN_BLOCK	exon	4590829	4603364	.	-	.	transcript_id "jg586.t1"; gene_id "jg586";
dsanSTOCAGO1482_0	ALN_BLOCK	exon	4702257	4704473	.	+	.	transcript_id "jg587.t1"; gene_id "jg587";
dsanSTOCAGO1482_0	ALN_BLOCK	exon	4705318	4707847	.	+	.	transcript_id "jg588.t1"; gene_id "jg588";
dsanSTOCAGO1482_0	ALN_BLOCK	exon	4708928	4717881	.	+	.	transcript_id "jg589.t1"; gene_id "jg589";
dsanSTOCAGO1482_0	ALN_BLOCK	exon	4720661	4723606	.	-	.	transcript_id "jg590.t1"; gene_id "jg590";
dsanSTOCAGO1482_0	ALN_BLOCK	exon	4724927	4727853	.	-	.	transcript_id "jg591.t1"; gene_id "jg591";
dsanSTOCAGO1482_0	ALN_BLOCK	exon	4728388	4731452	.	+	.	transcript_id "jg592.t1"; gene_id "jg592";
dsanSTOCAGO1482_0	AUGUSTUS	stop_codon	4744783	4744785	.	-	0	transcript_id "jg593.t1"; gene_id "jg593";
dsanSTOCAGO1482_0	AUGUSTUS	CDS	4744783	4745016	1	-	0	transcript_id "jg593.t1"; gene_id "jg593";
dsanSTOCAGO1482_0	AUGUSTUS	exon	4744783	4745016	.	-	.	transcript_id "jg593.t1"; gene_id "jg593";
dsanSTOCAGO1482_0	AUGUSTUS	start_codon	4745014	4745016	.	-	0	transcript_id "jg593.t1"; gene_id "jg593";
dsanSTOCAGO1482_0	ALN_BLOCK	exon	4752909	4759582	.	+	.	transcript_id "jg594.t1"; gene_id "jg594";
dsanSTOCAGO1482_0	ALN_BLOCK	exon	4760121	4766060	.	+	.	transcript_id "jg594.t1"; gene_id "jg594";
dsanSTOCAGO1482_0	ALN_BLOCK	exon	4766798	4768175	.	+	.	transcript_id "jg594.t1"; gene_id "jg594";
dsanSTOCAGO1482_0	ALN_BLOCK	exon	4768370	4769658	.	+	.	transcript_id "jg594.t1"; gene_id "jg594";
dsanSTOCAGO1482_0	ALN_BLOCK	exon	4774716	4776273	.	-	.	transcript_id "jg595.t1"; gene_id "jg595";
dsanSTOCAGO1482_0	ALN_BLOCK	exon	4782600	4784148	.	-	.	transcript_id "jg596.t1"; gene_id "jg596";
dsanSTOCAGO1482_0	AUGUSTUS	stop_codon	4784862	4784864	.	-	0	transcript_id "jg598.t1"; gene_id "jg598";
dsanSTOCAGO1482_0	AUGUSTUS	CDS	4784862	4785230	0.96	-	0	transcript_id "jg598.t1"; gene_id "jg598";
dsanSTOCAGO1482_0	AUGUSTUS	exon	4784862	4785230	.	-	.	transcript_id "jg598.t1"; gene_id "jg598";
dsanSTOCAGO1482_0	AUGUSTUS	stop_codon	4784862	4784864	.	-	0	transcript_id "jg598.t2"; gene_id "jg598";
dsanSTOCAGO1482_0	AUGUSTUS	CDS	4784862	4785638	0.58	-	0	transcript_id "jg598.t2"; gene_id "jg598";
dsanSTOCAGO1482_0	AUGUSTUS	exon	4784862	4785638	.	-	.	transcript_id "jg598.t2"; gene_id "jg598";
dsanSTOCAGO1482_0	AUGUSTUS	start_codon	4785228	4785230	.	-	0	transcript_id "jg598.t1"; gene_id "jg598";
dsanSTOCAGO1482_0	AUGUSTUS	start_codon	4785636	4785638	.	-	0	transcript_id "jg598.t2"; gene_id "jg598";
dsanSTOCAGO1482_0	ALN_BLOCK	exon	4786475	4789286	.	-	.	transcript_id "jg597.t1"; gene_id "jg597";
dsanSTOCAGO1482_0	ALN_BLOCK	exon	4796772	4801456	.	+	.	transcript_id "jg599.t1"; gene_id "jg599";
dsanSTOCAGO1482_0	ALN_BLOCK	exon	4812122	4818372	.	-	.	transcript_id "jg600.t1"; gene_id "jg600";
dsanSTOCAGO1482_0	ALN_BLOCK	exon	4837979	4840597	.	-	.	transcript_id "jg601.t1"; gene_id "jg601";
dsanSTOCAGO1482_0	ALN_BLOCK	exon	4846547	4846919	.	-	.	transcript_id "jg602.t1"; gene_id "jg602";
dsanSTOCAGO1482_0	ALN_BLOCK	exon	4847215	4847271	.	-	.	transcript_id "jg602.t1"; gene_id "jg602";
dsanSTOCAGO1482_0	ALN_BLOCK	exon	4847434	4848169	.	-	.	transcript_id "jg602.t1"; gene_id "jg602";
dsanSTOCAGO1482_0	ALN_BLOCK	exon	4864723	4866699	.	-	.	transcript_id "jg603.t1"; gene_id "jg603";
dsanSTOCAGO1482_0	AUGUSTUS	stop_codon	4866856	4866858	.	-	0	transcript_id "jg605.t1"; gene_id "jg605";
dsanSTOCAGO1482_0	AUGUSTUS	CDS	4866856	4867130	0.78	-	2	transcript_id "jg605.t1"; gene_id "jg605";
dsanSTOCAGO1482_0	AUGUSTUS	exon	4866856	4867130	.	-	.	transcript_id "jg605.t1"; gene_id "jg605";
dsanSTOCAGO1482_0	AUGUSTUS	intron	4867131	4867243	.	-	.	transcript_id "jg605.t1"; gene_id "jg605";
dsanSTOCAGO1482_0	AUGUSTUS	CDS	4867244	4867283	0.65	-	0	transcript_id "jg605.t1"; gene_id "jg605";
dsanSTOCAGO1482_0	AUGUSTUS	exon	4867244	4867283	.	-	.	transcript_id "jg605.t1"; gene_id "jg605";
dsanSTOCAGO1482_0	AUGUSTUS	start_codon	4867281	4867283	.	-	0	transcript_id "jg605.t1"; gene_id "jg605";
dsanSTOCAGO1482_0	ALN_BLOCK	exon	4870706	4871375	.	-	.	transcript_id "jg604.t1"; gene_id "jg604";
dsanSTOCAGO1482_0	ALN_BLOCK	exon	4875447	4879976	.	-	.	transcript_id "jg606.t1"; gene_id "jg606";
dsanSTOCAGO1482_0	ALN_BLOCK	exon	4945977	4948918	.	+	.	transcript_id "jg607.t1"; gene_id "jg607";
dsanSTOCAGO1482_0	ALN_BLOCK	exon	4955721	4963045	.	-	.	transcript_id "jg608.t1"; gene_id "jg608";
dsanSTOCAGO1482_0	ALN_BLOCK	exon	4985277	4987518	.	+	.	transcript_id "jg609.t1"; gene_id "jg609";
dsanSTOCAGO1482_0	ALN_BLOCK	exon	4988006	4988721	.	-	.	transcript_id "jg610.t1"; gene_id "jg610";
dsanSTOCAGO1482_0	ALN_BLOCK	exon	4992172	5006942	.	-	.	transcript_id "jg611.t1"; gene_id "jg611";
dsanSTOCAGO1482_0	ALN_BLOCK	exon	5007093	5007102	.	-	.	transcript_id "jg611.t1"; gene_id "jg611";
dsanSTOCAGO1482_0	ALN_BLOCK	exon	5007837	5012064	.	-	.	transcript_id "jg611.t1"; gene_id "jg611";
dsanSTOCAGO1482_0	ALN_BLOCK	exon	5062582	5064256	.	+	.	transcript_id "jg612.t1"; gene_id "jg612";
dsanSTOCAGO1482_0	ALN_BLOCK	exon	5064278	5066570	.	-	.	transcript_id "jg613.t1"; gene_id "jg613";
dsanSTOCAGO1482_0	ALN_BLOCK	exon	5112198	5116492	.	+	.	transcript_id "jg614.t1"; gene_id "jg614";
dsanSTOCAGO1482_0	ALN_BLOCK	exon	5120737	5121051	.	-	.	transcript_id "jg615.t1"; gene_id "jg615";
dsanSTOCAGO1482_0	ALN_BLOCK	exon	5121264	5123351	.	+	.	transcript_id "jg616.t1"; gene_id "jg616";
dsanSTOCAGO1482_0	ALN_BLOCK	exon	5136206	5137798	.	+	.	transcript_id "jg617.t1"; gene_id "jg617";
dsanSTOCAGO1482_0	ALN_BLOCK	exon	5141130	5143573	.	-	.	transcript_id "jg618.t1"; gene_id "jg618";
dsanSTOCAGO1482_0	ALN_BLOCK	exon	5144122	5144697	.	+	.	transcript_id "jg619.t1"; gene_id "jg619";
dsanSTOCAGO1482_0	ALN_BLOCK	exon	5144918	5146346	.	-	.	transcript_id "jg620.t1"; gene_id "jg620";
dsanSTOCAGO1482_0	ALN_BLOCK	exon	5148371	5151045	.	+	.	transcript_id "jg621.t1"; gene_id "jg621";
dsanSTOCAGO1482_0	ALN_BLOCK	exon	5156330	5163647	.	+	.	transcript_id "jg622.t1"; gene_id "jg622";
dsanSTOCAGO1482_0	ALN_BLOCK	exon	5165680	5166885	.	+	.	transcript_id "jg623.t1"; gene_id "jg623";
dsanSTOCAGO1482_0	ALN_BLOCK	exon	5167137	5168661	.	-	.	transcript_id "jg624.t1"; gene_id "jg624";
dsanSTOCAGO1482_0	ALN_BLOCK	exon	5169684	5170286	.	+	.	transcript_id "jg625.t1"; gene_id "jg625";
dsanSTOCAGO1482_0	ALN_BLOCK	exon	5194800	5195372	.	+	.	transcript_id "jg626.t1"; gene_id "jg626";
dsanSTOCAGO1482_0	ALN_BLOCK	exon	5234364	5235149	.	+	.	transcript_id "jg628.t1"; gene_id "jg628";
dsanSTOCAGO1482_0	ALN_BLOCK	exon	5242345	5252566	.	-	.	transcript_id "jg629.t1"; gene_id "jg629";
dsanSTOCAGO1482_0	ALN_BLOCK	exon	5292741	5294875	.	-	.	transcript_id "jg630.t1"; gene_id "jg630";
dsanSTOCAGO1482_0	ALN_BLOCK	exon	5295648	5303118	.	-	.	transcript_id "jg630.t1"; gene_id "jg630";
dsanSTOCAGO1482_0	AUGUSTUS	stop_codon	5306672	5306674	.	-	0	transcript_id "jg631.t1"; gene_id "jg631";
dsanSTOCAGO1482_0	AUGUSTUS	CDS	5306672	5306732	1	-	1	transcript_id "jg631.t1"; gene_id "jg631";
dsanSTOCAGO1482_0	AUGUSTUS	exon	5306672	5306732	.	-	.	transcript_id "jg631.t1"; gene_id "jg631";
dsanSTOCAGO1482_0	AUGUSTUS	intron	5306733	5311440	.	-	.	transcript_id "jg631.t1"; gene_id "jg631";
dsanSTOCAGO1482_0	AUGUSTUS	CDS	5311441	5311617	0.98	-	1	transcript_id "jg631.t1"; gene_id "jg631";
dsanSTOCAGO1482_0	AUGUSTUS	exon	5311441	5311617	.	-	.	transcript_id "jg631.t1"; gene_id "jg631";
dsanSTOCAGO1482_0	AUGUSTUS	intron	5311618	5314331	.	-	.	transcript_id "jg631.t1"; gene_id "jg631";
dsanSTOCAGO1482_0	AUGUSTUS	CDS	5314332	5314345	0.56	-	0	transcript_id "jg631.t1"; gene_id "jg631";
dsanSTOCAGO1482_0	AUGUSTUS	exon	5314332	5314345	.	-	.	transcript_id "jg631.t1"; gene_id "jg631";
dsanSTOCAGO1482_0	AUGUSTUS	start_codon	5314343	5314345	.	-	0	transcript_id "jg631.t1"; gene_id "jg631";
dsanSTOCAGO1482_0	ALN_BLOCK	exon	5316904	5318343	.	+	.	transcript_id "jg632.t1"; gene_id "jg632";
dsanSTOCAGO1482_0	ALN_BLOCK	exon	5318588	5319520	.	-	.	transcript_id "jg633.t1"; gene_id "jg633";
dsanSTOCAGO1482_0	ALN_BLOCK	exon	5341888	5342705	.	-	.	transcript_id "jg634.t1"; gene_id "jg634";
dsanSTOCAGO1482_0	ALN_BLOCK	exon	5352566	5353732	.	-	.	transcript_id "jg635.t1"; gene_id "jg635";
dsanSTOCAGO1482_0	AUGUSTUS	stop_codon	5389496	5389498	.	-	0	transcript_id "jg636.t1"; gene_id "jg636";
dsanSTOCAGO1482_0	AUGUSTUS	CDS	5389496	5390530	0.23	-	0	transcript_id "jg636.t1"; gene_id "jg636";
dsanSTOCAGO1482_0	AUGUSTUS	exon	5389496	5390530	.	-	.	transcript_id "jg636.t1"; gene_id "jg636";
dsanSTOCAGO1482_0	AUGUSTUS	start_codon	5390528	5390530	.	-	0	transcript_id "jg636.t1"; gene_id "jg636";
dsanSTOCAGO1482_0	ALN_BLOCK	exon	5393250	5394542	.	-	.	transcript_id "jg638.t1"; gene_id "jg638";
dsanSTOCAGO1482_0	ALN_BLOCK	exon	5394800	5395165	.	-	.	transcript_id "jg638.t1"; gene_id "jg638";
dsanSTOCAGO1482_0	AUGUSTUS	start_codon	5398683	5398685	.	+	0	transcript_id "jg640.t1"; gene_id "jg640";
dsanSTOCAGO1482_0	AUGUSTUS	CDS	5398683	5399015	1	+	0	transcript_id "jg640.t1"; gene_id "jg640";
dsanSTOCAGO1482_0	AUGUSTUS	exon	5398683	5399015	.	+	.	transcript_id "jg640.t1"; gene_id "jg640";
dsanSTOCAGO1482_0	AUGUSTUS	stop_codon	5399013	5399015	.	+	0	transcript_id "jg640.t1"; gene_id "jg640";
dsanSTOCAGO1482_0	AUGUSTUS	stop_codon	5399846	5399848	.	-	0	transcript_id "jg641.t1"; gene_id "jg641";
dsanSTOCAGO1482_0	AUGUSTUS	CDS	5399846	5400178	1	-	0	transcript_id "jg641.t1"; gene_id "jg641";
dsanSTOCAGO1482_0	AUGUSTUS	exon	5399846	5400178	.	-	.	transcript_id "jg641.t1"; gene_id "jg641";
dsanSTOCAGO1482_0	AUGUSTUS	start_codon	5400176	5400178	.	-	0	transcript_id "jg641.t1"; gene_id "jg641";
dsanSTOCAGO1482_0	ALN_BLOCK	exon	5450014	5450721	.	-	.	transcript_id "jg643.t1"; gene_id "jg643";
dsanSTOCAGO1482_0	ALN_BLOCK	exon	5451976	5452906	.	+	.	transcript_id "jg644.t1"; gene_id "jg644";
dsanSTOCAGO1482_0	ALN_BLOCK	exon	5453336	5453608	.	+	.	transcript_id "jg645.t1"; gene_id "jg645";
dsanSTOCAGO1482_0	ALN_BLOCK	exon	5455323	5491471	.	-	.	transcript_id "jg646.t1"; gene_id "jg646";
dsanSTOCAGO1482_0	ALN_BLOCK	exon	5494758	5497912	.	-	.	transcript_id "jg647.t1"; gene_id "jg647";
dsanSTOCAGO1482_0	ALN_BLOCK	exon	5555017	5555715	.	+	.	transcript_id "jg648.t1"; gene_id "jg648";
dsanSTOCAGO1482_0	ALN_BLOCK	exon	5669629	5673903	.	+	.	transcript_id "jg649.t1"; gene_id "jg649";
dsanSTOCAGO1482_0	ALN_BLOCK	exon	5678963	5679775	.	-	.	transcript_id "jg650.t1"; gene_id "jg650";
dsanSTOCAGO1482_0	ALN_BLOCK	exon	5680341	5680814	.	-	.	transcript_id "jg651.t1"; gene_id "jg651";
dsanSTOCAGO1482_0	ALN_BLOCK	exon	5681493	5682431	.	-	.	transcript_id "jg652.t1"; gene_id "jg652";
dsanSTOCAGO1482_0	ALN_BLOCK	exon	5683395	5684376	.	-	.	transcript_id "jg653.t1"; gene_id "jg653";
dsanSTOCAGO1482_0	ALN_BLOCK	exon	5685615	5686395	.	-	.	transcript_id "jg654.t1"; gene_id "jg654";
dsanSTOCAGO1482_0	ALN_BLOCK	exon	5687430	5688455	.	-	.	transcript_id "jg655.t1"; gene_id "jg655";
dsanSTOCAGO1482_0	ALN_BLOCK	exon	5690013	5690834	.	-	.	transcript_id "jg656.t1"; gene_id "jg656";
dsanSTOCAGO1482_0	ALN_BLOCK	exon	5692018	5692749	.	-	.	transcript_id "jg657.t1"; gene_id "jg657";
dsanSTOCAGO1482_0	ALN_BLOCK	exon	5695352	5698066	.	-	.	transcript_id "jg658.t1"; gene_id "jg658";
dsanSTOCAGO1482_0	ALN_BLOCK	exon	5701097	5702226	.	+	.	transcript_id "jg659.t1"; gene_id "jg659";
dsanSTOCAGO1482_0	ALN_BLOCK	exon	5704828	5705048	.	-	.	transcript_id "jg660.t1"; gene_id "jg660";
dsanSTOCAGO1482_0	ALN_BLOCK	exon	5705905	5707994	.	-	.	transcript_id "jg660.t1"; gene_id "jg660";
dsanSTOCAGO1482_0	ALN_BLOCK	exon	5735214	5735747	.	-	.	transcript_id "jg661.t1"; gene_id "jg661";
dsanSTOCAGO1482_0	ALN_BLOCK	exon	5745679	5746665	.	+	.	transcript_id "jg663.t1"; gene_id "jg663";
dsanSTOCAGO1482_0	ALN_BLOCK	exon	5752886	5753902	.	+	.	transcript_id "jg664.t1"; gene_id "jg664";
dsanSTOCAGO1482_0	ALN_BLOCK	exon	5756496	5757380	.	+	.	transcript_id "jg665.t1"; gene_id "jg665";
dsanSTOCAGO1482_0	ALN_BLOCK	exon	5803316	5804039	.	-	.	transcript_id "jg666.t1"; gene_id "jg666";
dsanSTOCAGO1482_0	AUGUSTUS	start_codon	5804773	5804775	.	+	0	transcript_id "jg667.t1"; gene_id "jg667";
dsanSTOCAGO1482_0	AUGUSTUS	CDS	5804773	5805093	0.64	+	0	transcript_id "jg667.t1"; gene_id "jg667";
dsanSTOCAGO1482_0	AUGUSTUS	exon	5804773	5805093	.	+	.	transcript_id "jg667.t1"; gene_id "jg667";
dsanSTOCAGO1482_0	AUGUSTUS	stop_codon	5805091	5805093	.	+	0	transcript_id "jg667.t1"; gene_id "jg667";
dsanSTOCAGO1482_0	ALN_BLOCK	exon	5818012	5823653	.	+	.	transcript_id "jg668.t1"; gene_id "jg668";
dsanSTOCAGO1482_0	ALN_BLOCK	exon	5825207	5831349	.	+	.	transcript_id "jg669.t1"; gene_id "jg669";
dsanSTOCAGO1482_0	ALN_BLOCK	exon	5871215	5873298	.	+	.	transcript_id "jg672.t1"; gene_id "jg672";
dsanSTOCAGO1482_0	ALN_BLOCK	exon	5873600	5873614	.	+	.	transcript_id "jg672.t1"; gene_id "jg672";
dsanSTOCAGO1482_0	ALN_BLOCK	exon	5873783	5875111	.	+	.	transcript_id "jg672.t1"; gene_id "jg672";
dsanSTOCAGO1482_0	ALN_BLOCK	exon	5875803	5879296	.	+	.	transcript_id "jg671.t1"; gene_id "jg671";
dsanSTOCAGO1482_0	ALN_BLOCK	exon	5880139	5881835	.	-	.	transcript_id "jg673.t1"; gene_id "jg673";
dsanSTOCAGO1482_0	ALN_BLOCK	exon	5882357	5883885	.	+	.	transcript_id "jg674.t1"; gene_id "jg674";
dsanSTOCAGO1482_0	ALN_BLOCK	exon	5884481	5886505	.	-	.	transcript_id "jg675.t1"; gene_id "jg675";
dsanSTOCAGO1482_0	ALN_BLOCK	exon	5886942	5887809	.	-	.	transcript_id "jg676.t1"; gene_id "jg676";
dsanSTOCAGO1482_0	ALN_BLOCK	exon	5888047	5890241	.	-	.	transcript_id "jg677.t1"; gene_id "jg677";
dsanSTOCAGO1482_0	ALN_BLOCK	exon	5890736	5894105	.	-	.	transcript_id "jg678.t1"; gene_id "jg678";
dsanSTOCAGO1482_0	ALN_BLOCK	exon	5894503	5896973	.	+	.	transcript_id "jg679.t1"; gene_id "jg679";
dsanSTOCAGO1482_0	ALN_BLOCK	exon	5897502	5899242	.	-	.	transcript_id "jg680.t1"; gene_id "jg680";
dsanSTOCAGO1482_0	ALN_BLOCK	exon	5901094	5903003	.	+	.	transcript_id "jg681.t1"; gene_id "jg681";
dsanSTOCAGO1482_0	ALN_BLOCK	exon	5903288	5905832	.	-	.	transcript_id "jg682.t1"; gene_id "jg682";
dsanSTOCAGO1482_0	ALN_BLOCK	exon	5907352	5908343	.	+	.	transcript_id "jg683.t1"; gene_id "jg683";
dsanSTOCAGO1482_0	ALN_BLOCK	exon	5908649	5909961	.	-	.	transcript_id "jg684.t1"; gene_id "jg684";
dsanSTOCAGO1482_0	ALN_BLOCK	exon	5911206	5912893	.	+	.	transcript_id "jg685.t1"; gene_id "jg685";
dsanSTOCAGO1482_0	ALN_BLOCK	exon	5914101	5914133	.	-	.	transcript_id "jg686.t1"; gene_id "jg686";
dsanSTOCAGO1482_0	ALN_BLOCK	exon	5914289	5914306	.	-	.	transcript_id "jg686.t1"; gene_id "jg686";
dsanSTOCAGO1482_0	ALN_BLOCK	exon	5914765	5914790	.	-	.	transcript_id "jg686.t1"; gene_id "jg686";
dsanSTOCAGO1482_0	ALN_BLOCK	exon	5915116	5916027	.	-	.	transcript_id "jg686.t1"; gene_id "jg686";
dsanSTOCAGO1482_0	ALN_BLOCK	exon	5916869	5919957	.	+	.	transcript_id "jg687.t1"; gene_id "jg687";
dsanSTOCAGO1482_0	ALN_BLOCK	exon	5921162	5922083	.	+	.	transcript_id "jg688.t1"; gene_id "jg688";
dsanSTOCAGO1482_0	ALN_BLOCK	exon	5922647	5926669	.	-	.	transcript_id "jg689.t1"; gene_id "jg689";
dsanSTOCAGO1482_0	ALN_BLOCK	exon	5931800	5932552	.	+	.	transcript_id "jg690.t1"; gene_id "jg690";
dsanSTOCAGO1482_0	ALN_BLOCK	exon	5933006	5934311	.	+	.	transcript_id "jg691.t1"; gene_id "jg691";
dsanSTOCAGO1482_0	ALN_BLOCK	exon	5943300	5957071	.	-	.	transcript_id "jg692.t1"; gene_id "jg692";
dsanSTOCAGO1482_0	ALN_BLOCK	exon	5983748	5992224	.	-	.	transcript_id "jg693.t1"; gene_id "jg693";
dsanSTOCAGO1482_0	ALN_BLOCK	exon	5992703	5995025	.	+	.	transcript_id "jg694.t1"; gene_id "jg694";
dsanSTOCAGO1482_0	ALN_BLOCK	exon	5995488	5996843	.	-	.	transcript_id "jg695.t1"; gene_id "jg695";
dsanSTOCAGO1482_0	ALN_BLOCK	exon	5997625	5998274	.	+	.	transcript_id "jg696.t1"; gene_id "jg696";
dsanSTOCAGO1482_0	ALN_BLOCK	exon	5998469	5998795	.	+	.	transcript_id "jg696.t1"; gene_id "jg696";
dsanSTOCAGO1482_0	ALN_BLOCK	exon	5999969	6000778	.	+	.	transcript_id "jg697.t1"; gene_id "jg697";
dsanSTOCAGO1482_0	ALN_BLOCK	exon	6001366	6003190	.	+	.	transcript_id "jg698.t1"; gene_id "jg698";
dsanSTOCAGO1482_0	ALN_BLOCK	exon	6003512	6005742	.	-	.	transcript_id "jg699.t1"; gene_id "jg699";
dsanSTOCAGO1482_0	ALN_BLOCK	exon	6006484	6010420	.	+	.	transcript_id "jg700.t1"; gene_id "jg700";
dsanSTOCAGO1482_0	ALN_BLOCK	exon	6012251	6013971	.	-	.	transcript_id "jg701.t1"; gene_id "jg701";
dsanSTOCAGO1482_0	ALN_BLOCK	exon	6022622	6023939	.	-	.	transcript_id "jg702.t1"; gene_id "jg702";
dsanSTOCAGO1482_0	ALN_BLOCK	exon	6025007	6025931	.	+	.	transcript_id "jg703.t1"; gene_id "jg703";
dsanSTOCAGO1482_0	ALN_BLOCK	exon	6026487	6027182	.	-	.	transcript_id "jg704.t1"; gene_id "jg704";
dsanSTOCAGO1482_0	ALN_BLOCK	exon	6030169	6031105	.	+	.	transcript_id "jg705.t1"; gene_id "jg705";
dsanSTOCAGO1482_0	ALN_BLOCK	exon	6032665	6037444	.	-	.	transcript_id "jg706.t1"; gene_id "jg706";
dsanSTOCAGO1482_0	AUGUSTUS	start_codon	6067502	6067504	.	+	0	transcript_id "jg708.t1"; gene_id "jg708";
dsanSTOCAGO1482_0	AUGUSTUS	CDS	6067502	6067654	0.67	+	0	transcript_id "jg708.t1"; gene_id "jg708";
dsanSTOCAGO1482_0	AUGUSTUS	exon	6067502	6067654	.	+	.	transcript_id "jg708.t1"; gene_id "jg708";
dsanSTOCAGO1482_0	AUGUSTUS	intron	6067655	6088513	.	+	.	transcript_id "jg708.t1"; gene_id "jg708";
dsanSTOCAGO1482_0	AUGUSTUS	CDS	6088514	6089048	1	+	0	transcript_id "jg708.t1"; gene_id "jg708";
dsanSTOCAGO1482_0	AUGUSTUS	exon	6088514	6089048	.	+	.	transcript_id "jg708.t1"; gene_id "jg708";
dsanSTOCAGO1482_0	AUGUSTUS	intron	6089049	6089181	.	+	.	transcript_id "jg708.t1"; gene_id "jg708";
dsanSTOCAGO1482_0	AUGUSTUS	CDS	6089182	6089359	1	+	2	transcript_id "jg708.t1"; gene_id "jg708";
dsanSTOCAGO1482_0	AUGUSTUS	exon	6089182	6089359	.	+	.	transcript_id "jg708.t1"; gene_id "jg708";
dsanSTOCAGO1482_0	AUGUSTUS	intron	6089360	6089433	.	+	.	transcript_id "jg708.t1"; gene_id "jg708";
dsanSTOCAGO1482_0	AUGUSTUS	CDS	6089434	6089597	1	+	1	transcript_id "jg708.t1"; gene_id "jg708";
dsanSTOCAGO1482_0	AUGUSTUS	exon	6089434	6089597	.	+	.	transcript_id "jg708.t1"; gene_id "jg708";
dsanSTOCAGO1482_0	AUGUSTUS	intron	6089598	6090537	.	+	.	transcript_id "jg708.t1"; gene_id "jg708";
dsanSTOCAGO1482_0	AUGUSTUS	CDS	6090538	6090726	1	+	2	transcript_id "jg708.t1"; gene_id "jg708";
dsanSTOCAGO1482_0	AUGUSTUS	exon	6090538	6090726	.	+	.	transcript_id "jg708.t1"; gene_id "jg708";
dsanSTOCAGO1482_0	AUGUSTUS	intron	6090727	6091174	.	+	.	transcript_id "jg708.t1"; gene_id "jg708";
dsanSTOCAGO1482_0	AUGUSTUS	CDS	6091175	6091411	0.53	+	2	transcript_id "jg708.t1"; gene_id "jg708";
dsanSTOCAGO1482_0	AUGUSTUS	exon	6091175	6091411	.	+	.	transcript_id "jg708.t1"; gene_id "jg708";
dsanSTOCAGO1482_0	AUGUSTUS	intron	6091412	6097405	.	+	.	transcript_id "jg708.t1"; gene_id "jg708";
dsanSTOCAGO1482_0	AUGUSTUS	CDS	6097406	6097434	0.36	+	2	transcript_id "jg708.t1"; gene_id "jg708";
dsanSTOCAGO1482_0	AUGUSTUS	exon	6097406	6097434	.	+	.	transcript_id "jg708.t1"; gene_id "jg708";
dsanSTOCAGO1482_0	AUGUSTUS	stop_codon	6097432	6097434	.	+	0	transcript_id "jg708.t1"; gene_id "jg708";
dsanSTOCAGO1482_0	AUGUSTUS	start_codon	6099511	6099513	.	+	0	transcript_id "jg707.t1"; gene_id "jg707";
dsanSTOCAGO1482_0	AUGUSTUS	CDS	6099511	6099613	1	+	0	transcript_id "jg707.t1"; gene_id "jg707";
dsanSTOCAGO1482_0	AUGUSTUS	exon	6099511	6099613	.	+	.	transcript_id "jg707.t1"; gene_id "jg707";
dsanSTOCAGO1482_0	AUGUSTUS	intron	6099614	6112744	.	+	.	transcript_id "jg707.t1"; gene_id "jg707";
dsanSTOCAGO1482_0	AUGUSTUS	CDS	6112745	6112855	1	+	2	transcript_id "jg707.t1"; gene_id "jg707";
dsanSTOCAGO1482_0	AUGUSTUS	exon	6112745	6112855	.	+	.	transcript_id "jg707.t1"; gene_id "jg707";
dsanSTOCAGO1482_0	AUGUSTUS	intron	6112856	6113257	.	+	.	transcript_id "jg707.t1"; gene_id "jg707";
dsanSTOCAGO1482_0	AUGUSTUS	CDS	6113258	6113380	1	+	2	transcript_id "jg707.t1"; gene_id "jg707";
dsanSTOCAGO1482_0	AUGUSTUS	exon	6113258	6113380	.	+	.	transcript_id "jg707.t1"; gene_id "jg707";
dsanSTOCAGO1482_0	AUGUSTUS	intron	6113381	6113605	.	+	.	transcript_id "jg707.t1"; gene_id "jg707";
dsanSTOCAGO1482_0	AUGUSTUS	CDS	6113606	6113737	1	+	2	transcript_id "jg707.t1"; gene_id "jg707";
dsanSTOCAGO1482_0	AUGUSTUS	exon	6113606	6113737	.	+	.	transcript_id "jg707.t1"; gene_id "jg707";
dsanSTOCAGO1482_0	AUGUSTUS	intron	6113738	6113823	.	+	.	transcript_id "jg707.t1"; gene_id "jg707";
dsanSTOCAGO1482_0	AUGUSTUS	CDS	6113824	6113937	1	+	2	transcript_id "jg707.t1"; gene_id "jg707";
dsanSTOCAGO1482_0	AUGUSTUS	exon	6113824	6113937	.	+	.	transcript_id "jg707.t1"; gene_id "jg707";
dsanSTOCAGO1482_0	AUGUSTUS	intron	6113938	6114129	.	+	.	transcript_id "jg707.t1"; gene_id "jg707";
dsanSTOCAGO1482_0	AUGUSTUS	CDS	6114130	6114255	1	+	2	transcript_id "jg707.t1"; gene_id "jg707";
dsanSTOCAGO1482_0	AUGUSTUS	exon	6114130	6114255	.	+	.	transcript_id "jg707.t1"; gene_id "jg707";
dsanSTOCAGO1482_0	AUGUSTUS	intron	6114256	6114834	.	+	.	transcript_id "jg707.t1"; gene_id "jg707";
dsanSTOCAGO1482_0	AUGUSTUS	CDS	6114835	6115314	1	+	2	transcript_id "jg707.t1"; gene_id "jg707";
dsanSTOCAGO1482_0	AUGUSTUS	exon	6114835	6115314	.	+	.	transcript_id "jg707.t1"; gene_id "jg707";
dsanSTOCAGO1482_0	AUGUSTUS	intron	6115315	6115847	.	+	.	transcript_id "jg707.t1"; gene_id "jg707";
dsanSTOCAGO1482_0	AUGUSTUS	CDS	6115848	6116023	0.75	+	2	transcript_id "jg707.t1"; gene_id "jg707";
dsanSTOCAGO1482_0	AUGUSTUS	exon	6115848	6116023	.	+	.	transcript_id "jg707.t1"; gene_id "jg707";
dsanSTOCAGO1482_0	AUGUSTUS	intron	6116024	6116382	.	+	.	transcript_id "jg707.t1"; gene_id "jg707";
dsanSTOCAGO1482_0	AUGUSTUS	CDS	6116383	6116476	1	+	0	transcript_id "jg707.t1"; gene_id "jg707";
dsanSTOCAGO1482_0	AUGUSTUS	exon	6116383	6116476	.	+	.	transcript_id "jg707.t1"; gene_id "jg707";
dsanSTOCAGO1482_0	AUGUSTUS	intron	6116477	6116995	.	+	.	transcript_id "jg707.t1"; gene_id "jg707";
dsanSTOCAGO1482_0	AUGUSTUS	CDS	6116996	6117166	0.7	+	2	transcript_id "jg707.t1"; gene_id "jg707";
dsanSTOCAGO1482_0	AUGUSTUS	exon	6116996	6117166	.	+	.	transcript_id "jg707.t1"; gene_id "jg707";
dsanSTOCAGO1482_0	AUGUSTUS	intron	6117167	6117567	.	+	.	transcript_id "jg707.t1"; gene_id "jg707";
dsanSTOCAGO1482_0	AUGUSTUS	CDS	6117568	6117636	0.69	+	2	transcript_id "jg707.t1"; gene_id "jg707";
dsanSTOCAGO1482_0	AUGUSTUS	exon	6117568	6117636	.	+	.	transcript_id "jg707.t1"; gene_id "jg707";
dsanSTOCAGO1482_0	AUGUSTUS	intron	6117637	6117823	.	+	.	transcript_id "jg707.t1"; gene_id "jg707";
dsanSTOCAGO1482_0	AUGUSTUS	CDS	6117824	6117956	1	+	2	transcript_id "jg707.t1"; gene_id "jg707";
dsanSTOCAGO1482_0	AUGUSTUS	exon	6117824	6117956	.	+	.	transcript_id "jg707.t1"; gene_id "jg707";
dsanSTOCAGO1482_0	AUGUSTUS	intron	6117957	6118335	.	+	.	transcript_id "jg707.t1"; gene_id "jg707";
dsanSTOCAGO1482_0	AUGUSTUS	CDS	6118336	6118421	0.75	+	1	transcript_id "jg707.t1"; gene_id "jg707";
dsanSTOCAGO1482_0	AUGUSTUS	exon	6118336	6118421	.	+	.	transcript_id "jg707.t1"; gene_id "jg707";
dsanSTOCAGO1482_0	AUGUSTUS	intron	6118422	6119155	.	+	.	transcript_id "jg707.t1"; gene_id "jg707";
dsanSTOCAGO1482_0	AUGUSTUS	CDS	6119156	6119356	0.72	+	2	transcript_id "jg707.t1"; gene_id "jg707";
dsanSTOCAGO1482_0	AUGUSTUS	exon	6119156	6119356	.	+	.	transcript_id "jg707.t1"; gene_id "jg707";
dsanSTOCAGO1482_0	AUGUSTUS	intron	6119357	6119781	.	+	.	transcript_id "jg707.t1"; gene_id "jg707";
dsanSTOCAGO1482_0	AUGUSTUS	CDS	6119782	6120024	0.72	+	2	transcript_id "jg707.t1"; gene_id "jg707";
dsanSTOCAGO1482_0	AUGUSTUS	exon	6119782	6120024	.	+	.	transcript_id "jg707.t1"; gene_id "jg707";
dsanSTOCAGO1482_0	AUGUSTUS	intron	6120025	6120741	.	+	.	transcript_id "jg707.t1"; gene_id "jg707";
dsanSTOCAGO1482_0	AUGUSTUS	CDS	6120742	6120867	0.92	+	2	transcript_id "jg707.t1"; gene_id "jg707";
dsanSTOCAGO1482_0	AUGUSTUS	exon	6120742	6120867	.	+	.	transcript_id "jg707.t1"; gene_id "jg707";
dsanSTOCAGO1482_0	AUGUSTUS	intron	6120868	6121218	.	+	.	transcript_id "jg707.t1"; gene_id "jg707";
dsanSTOCAGO1482_0	AUGUSTUS	CDS	6121219	6121446	1	+	2	transcript_id "jg707.t1"; gene_id "jg707";
dsanSTOCAGO1482_0	AUGUSTUS	exon	6121219	6121446	.	+	.	transcript_id "jg707.t1"; gene_id "jg707";
dsanSTOCAGO1482_0	AUGUSTUS	intron	6121447	6121578	.	+	.	transcript_id "jg707.t1"; gene_id "jg707";
dsanSTOCAGO1482_0	AUGUSTUS	CDS	6121579	6121782	0.42	+	2	transcript_id "jg707.t1"; gene_id "jg707";
dsanSTOCAGO1482_0	AUGUSTUS	exon	6121579	6121782	.	+	.	transcript_id "jg707.t1"; gene_id "jg707";
dsanSTOCAGO1482_0	AUGUSTUS	intron	6121783	6122012	.	+	.	transcript_id "jg707.t1"; gene_id "jg707";
dsanSTOCAGO1482_0	AUGUSTUS	CDS	6122013	6122090	1	+	2	transcript_id "jg707.t1"; gene_id "jg707";
dsanSTOCAGO1482_0	AUGUSTUS	exon	6122013	6122090	.	+	.	transcript_id "jg707.t1"; gene_id "jg707";
dsanSTOCAGO1482_0	AUGUSTUS	intron	6122091	6122782	.	+	.	transcript_id "jg707.t1"; gene_id "jg707";
dsanSTOCAGO1482_0	AUGUSTUS	CDS	6122783	6122916	1	+	2	transcript_id "jg707.t1"; gene_id "jg707";
dsanSTOCAGO1482_0	AUGUSTUS	exon	6122783	6122916	.	+	.	transcript_id "jg707.t1"; gene_id "jg707";
dsanSTOCAGO1482_0	AUGUSTUS	intron	6122917	6122984	.	+	.	transcript_id "jg707.t1"; gene_id "jg707";
dsanSTOCAGO1482_0	AUGUSTUS	CDS	6122985	6123078	1	+	0	transcript_id "jg707.t1"; gene_id "jg707";
dsanSTOCAGO1482_0	AUGUSTUS	exon	6122985	6123078	.	+	.	transcript_id "jg707.t1"; gene_id "jg707";
dsanSTOCAGO1482_0	AUGUSTUS	intron	6123079	6123477	.	+	.	transcript_id "jg707.t1"; gene_id "jg707";
dsanSTOCAGO1482_0	AUGUSTUS	CDS	6123478	6123864	1	+	2	transcript_id "jg707.t1"; gene_id "jg707";
dsanSTOCAGO1482_0	AUGUSTUS	exon	6123478	6123864	.	+	.	transcript_id "jg707.t1"; gene_id "jg707";
dsanSTOCAGO1482_0	AUGUSTUS	intron	6123865	6124511	.	+	.	transcript_id "jg707.t1"; gene_id "jg707";
dsanSTOCAGO1482_0	AUGUSTUS	CDS	6124512	6126748	1	+	2	transcript_id "jg707.t1"; gene_id "jg707";
dsanSTOCAGO1482_0	AUGUSTUS	exon	6124512	6126748	.	+	.	transcript_id "jg707.t1"; gene_id "jg707";
dsanSTOCAGO1482_0	AUGUSTUS	intron	6126749	6126824	.	+	.	transcript_id "jg707.t1"; gene_id "jg707";
dsanSTOCAGO1482_0	AUGUSTUS	CDS	6126825	6127911	1	+	0	transcript_id "jg707.t1"; gene_id "jg707";
dsanSTOCAGO1482_0	AUGUSTUS	exon	6126825	6127911	.	+	.	transcript_id "jg707.t1"; gene_id "jg707";
dsanSTOCAGO1482_0	AUGUSTUS	intron	6127912	6128574	.	+	.	transcript_id "jg707.t1"; gene_id "jg707";
dsanSTOCAGO1482_0	AUGUSTUS	CDS	6128575	6128760	1	+	2	transcript_id "jg707.t1"; gene_id "jg707";
dsanSTOCAGO1482_0	AUGUSTUS	exon	6128575	6128760	.	+	.	transcript_id "jg707.t1"; gene_id "jg707";
dsanSTOCAGO1482_0	AUGUSTUS	intron	6128761	6130120	.	+	.	transcript_id "jg707.t1"; gene_id "jg707";
dsanSTOCAGO1482_0	AUGUSTUS	CDS	6130121	6130263	1	+	2	transcript_id "jg707.t1"; gene_id "jg707";
dsanSTOCAGO1482_0	AUGUSTUS	exon	6130121	6130263	.	+	.	transcript_id "jg707.t1"; gene_id "jg707";
dsanSTOCAGO1482_0	AUGUSTUS	intron	6130264	6130377	.	+	.	transcript_id "jg707.t1"; gene_id "jg707";
dsanSTOCAGO1482_0	AUGUSTUS	CDS	6130378	6130558	1	+	0	transcript_id "jg707.t1"; gene_id "jg707";
dsanSTOCAGO1482_0	AUGUSTUS	exon	6130378	6130558	.	+	.	transcript_id "jg707.t1"; gene_id "jg707";
dsanSTOCAGO1482_0	AUGUSTUS	intron	6130559	6130783	.	+	.	transcript_id "jg707.t1"; gene_id "jg707";
dsanSTOCAGO1482_0	AUGUSTUS	CDS	6130784	6131387	1	+	2	transcript_id "jg707.t1"; gene_id "jg707";
dsanSTOCAGO1482_0	AUGUSTUS	exon	6130784	6131387	.	+	.	transcript_id "jg707.t1"; gene_id "jg707";
dsanSTOCAGO1482_0	AUGUSTUS	intron	6131388	6131453	.	+	.	transcript_id "jg707.t1"; gene_id "jg707";
dsanSTOCAGO1482_0	AUGUSTUS	CDS	6131454	6131716	1	+	1	transcript_id "jg707.t1"; gene_id "jg707";
dsanSTOCAGO1482_0	AUGUSTUS	exon	6131454	6131716	.	+	.	transcript_id "jg707.t1"; gene_id "jg707";
dsanSTOCAGO1482_0	AUGUSTUS	intron	6131717	6132114	.	+	.	transcript_id "jg707.t1"; gene_id "jg707";
dsanSTOCAGO1482_0	AUGUSTUS	CDS	6132115	6132292	1	+	2	transcript_id "jg707.t1"; gene_id "jg707";
dsanSTOCAGO1482_0	AUGUSTUS	exon	6132115	6132292	.	+	.	transcript_id "jg707.t1"; gene_id "jg707";
dsanSTOCAGO1482_0	AUGUSTUS	intron	6132293	6132360	.	+	.	transcript_id "jg707.t1"; gene_id "jg707";
dsanSTOCAGO1482_0	AUGUSTUS	CDS	6132361	6132755	1	+	1	transcript_id "jg707.t1"; gene_id "jg707";
dsanSTOCAGO1482_0	AUGUSTUS	exon	6132361	6132755	.	+	.	transcript_id "jg707.t1"; gene_id "jg707";
dsanSTOCAGO1482_0	AUGUSTUS	intron	6132756	6132876	.	+	.	transcript_id "jg707.t1"; gene_id "jg707";
dsanSTOCAGO1482_0	AUGUSTUS	CDS	6132877	6133336	1	+	2	transcript_id "jg707.t1"; gene_id "jg707";
dsanSTOCAGO1482_0	AUGUSTUS	exon	6132877	6133336	.	+	.	transcript_id "jg707.t1"; gene_id "jg707";
dsanSTOCAGO1482_0	AUGUSTUS	intron	6133337	6133415	.	+	.	transcript_id "jg707.t1"; gene_id "jg707";
dsanSTOCAGO1482_0	AUGUSTUS	CDS	6133416	6133653	1	+	1	transcript_id "jg707.t1"; gene_id "jg707";
dsanSTOCAGO1482_0	AUGUSTUS	exon	6133416	6133653	.	+	.	transcript_id "jg707.t1"; gene_id "jg707";
dsanSTOCAGO1482_0	AUGUSTUS	intron	6133654	6133791	.	+	.	transcript_id "jg707.t1"; gene_id "jg707";
dsanSTOCAGO1482_0	AUGUSTUS	CDS	6133792	6133974	0.88	+	0	transcript_id "jg707.t1"; gene_id "jg707";
dsanSTOCAGO1482_0	AUGUSTUS	exon	6133792	6133974	.	+	.	transcript_id "jg707.t1"; gene_id "jg707";
dsanSTOCAGO1482_0	AUGUSTUS	stop_codon	6133972	6133974	.	+	0	transcript_id "jg707.t1"; gene_id "jg707";
dsanSTOCAGO1482_0	AUGUSTUS	start_codon	6136114	6136116	.	+	0	transcript_id "jg709.t1"; gene_id "jg709";
dsanSTOCAGO1482_0	AUGUSTUS	CDS	6136114	6136249	0.87	+	0	transcript_id "jg709.t1"; gene_id "jg709";
dsanSTOCAGO1482_0	AUGUSTUS	exon	6136114	6136249	.	+	.	transcript_id "jg709.t1"; gene_id "jg709";
dsanSTOCAGO1482_0	AUGUSTUS	intron	6136250	6136937	.	+	.	transcript_id "jg709.t1"; gene_id "jg709";
dsanSTOCAGO1482_0	AUGUSTUS	CDS	6136938	6137288	1	+	2	transcript_id "jg709.t1"; gene_id "jg709";
dsanSTOCAGO1482_0	AUGUSTUS	exon	6136938	6137288	.	+	.	transcript_id "jg709.t1"; gene_id "jg709";
dsanSTOCAGO1482_0	AUGUSTUS	intron	6137289	6138789	.	+	.	transcript_id "jg709.t1"; gene_id "jg709";
dsanSTOCAGO1482_0	AUGUSTUS	CDS	6138790	6138995	1	+	2	transcript_id "jg709.t1"; gene_id "jg709";
dsanSTOCAGO1482_0	AUGUSTUS	exon	6138790	6138995	.	+	.	transcript_id "jg709.t1"; gene_id "jg709";
dsanSTOCAGO1482_0	AUGUSTUS	intron	6138996	6139105	.	+	.	transcript_id "jg709.t1"; gene_id "jg709";
dsanSTOCAGO1482_0	AUGUSTUS	CDS	6139106	6139378	1	+	0	transcript_id "jg709.t1"; gene_id "jg709";
dsanSTOCAGO1482_0	AUGUSTUS	exon	6139106	6139378	.	+	.	transcript_id "jg709.t1"; gene_id "jg709";
dsanSTOCAGO1482_0	AUGUSTUS	intron	6139379	6139446	.	+	.	transcript_id "jg709.t1"; gene_id "jg709";
dsanSTOCAGO1482_0	AUGUSTUS	CDS	6139447	6140372	1	+	0	transcript_id "jg709.t1"; gene_id "jg709";
dsanSTOCAGO1482_0	AUGUSTUS	exon	6139447	6140372	.	+	.	transcript_id "jg709.t1"; gene_id "jg709";
dsanSTOCAGO1482_0	AUGUSTUS	intron	6140373	6140441	.	+	.	transcript_id "jg709.t1"; gene_id "jg709";
dsanSTOCAGO1482_0	AUGUSTUS	CDS	6140442	6141142	1	+	1	transcript_id "jg709.t1"; gene_id "jg709";
dsanSTOCAGO1482_0	AUGUSTUS	exon	6140442	6141142	.	+	.	transcript_id "jg709.t1"; gene_id "jg709";
dsanSTOCAGO1482_0	AUGUSTUS	intron	6141143	6141201	.	+	.	transcript_id "jg709.t1"; gene_id "jg709";
dsanSTOCAGO1482_0	AUGUSTUS	CDS	6141202	6141618	1	+	2	transcript_id "jg709.t1"; gene_id "jg709";
dsanSTOCAGO1482_0	AUGUSTUS	exon	6141202	6141618	.	+	.	transcript_id "jg709.t1"; gene_id "jg709";
dsanSTOCAGO1482_0	AUGUSTUS	intron	6141619	6142549	.	+	.	transcript_id "jg709.t1"; gene_id "jg709";
dsanSTOCAGO1482_0	AUGUSTUS	CDS	6142550	6142697	1	+	2	transcript_id "jg709.t1"; gene_id "jg709";
dsanSTOCAGO1482_0	AUGUSTUS	exon	6142550	6142697	.	+	.	transcript_id "jg709.t1"; gene_id "jg709";
dsanSTOCAGO1482_0	AUGUSTUS	intron	6142698	6144419	.	+	.	transcript_id "jg709.t1"; gene_id "jg709";
dsanSTOCAGO1482_0	AUGUSTUS	CDS	6144420	6144462	1	+	1	transcript_id "jg709.t1"; gene_id "jg709";
dsanSTOCAGO1482_0	AUGUSTUS	exon	6144420	6144462	.	+	.	transcript_id "jg709.t1"; gene_id "jg709";
dsanSTOCAGO1482_0	AUGUSTUS	stop_codon	6144460	6144462	.	+	0	transcript_id "jg709.t1"; gene_id "jg709";
dsanSTOCAGO1482_0	ALN_BLOCK	exon	6165056	6166539	.	+	.	transcript_id "jg710.t1"; gene_id "jg710";
dsanSTOCAGO1482_0	ALN_BLOCK	exon	6166983	6168888	.	-	.	transcript_id "jg711.t1"; gene_id "jg711";
dsanSTOCAGO1482_0	ALN_BLOCK	exon	6169634	6172232	.	+	.	transcript_id "jg712.t1"; gene_id "jg712";
dsanSTOCAGO1482_0	ALN_BLOCK	exon	6173794	6175256	.	+	.	transcript_id "jg713.t1"; gene_id "jg713";
dsanSTOCAGO1482_0	ALN_BLOCK	exon	6189374	6190803	.	+	.	transcript_id "jg714.t1"; gene_id "jg714";
dsanSTOCAGO1482_0	ALN_BLOCK	exon	6204335	6205447	.	+	.	transcript_id "jg715.t1"; gene_id "jg715";
dsanSTOCAGO1482_0	ALN_BLOCK	exon	6221814	6229665	.	+	.	transcript_id "jg716.t1"; gene_id "jg716";
dsanSTOCAGO1482_0	AUGUSTUS	start_codon	6232807	6232809	.	+	0	transcript_id "jg718.t1"; gene_id "jg718";
dsanSTOCAGO1482_0	AUGUSTUS	CDS	6232807	6232842	0.22	+	0	transcript_id "jg718.t1"; gene_id "jg718";
dsanSTOCAGO1482_0	AUGUSTUS	exon	6232807	6232842	.	+	.	transcript_id "jg718.t1"; gene_id "jg718";
dsanSTOCAGO1482_0	AUGUSTUS	intron	6232843	6232892	.	+	.	transcript_id "jg718.t1"; gene_id "jg718";
dsanSTOCAGO1482_0	AUGUSTUS	CDS	6232893	6233468	0.57	+	0	transcript_id "jg718.t1"; gene_id "jg718";
dsanSTOCAGO1482_0	AUGUSTUS	exon	6232893	6233468	.	+	.	transcript_id "jg718.t1"; gene_id "jg718";
dsanSTOCAGO1482_0	AUGUSTUS	intron	6233469	6233659	.	+	.	transcript_id "jg718.t1"; gene_id "jg718";
dsanSTOCAGO1482_0	AUGUSTUS	CDS	6233660	6235498	1	+	0	transcript_id "jg718.t1"; gene_id "jg718";
dsanSTOCAGO1482_0	AUGUSTUS	exon	6233660	6235498	.	+	.	transcript_id "jg718.t1"; gene_id "jg718";
dsanSTOCAGO1482_0	AUGUSTUS	intron	6235499	6235572	.	+	.	transcript_id "jg718.t1"; gene_id "jg718";
dsanSTOCAGO1482_0	AUGUSTUS	CDS	6235573	6235688	1	+	0	transcript_id "jg718.t1"; gene_id "jg718";
dsanSTOCAGO1482_0	AUGUSTUS	exon	6235573	6235688	.	+	.	transcript_id "jg718.t1"; gene_id "jg718";
dsanSTOCAGO1482_0	AUGUSTUS	intron	6235689	6236501	.	+	.	transcript_id "jg718.t1"; gene_id "jg718";
dsanSTOCAGO1482_0	AUGUSTUS	CDS	6236502	6236583	1	+	1	transcript_id "jg718.t1"; gene_id "jg718";
dsanSTOCAGO1482_0	AUGUSTUS	exon	6236502	6236583	.	+	.	transcript_id "jg718.t1"; gene_id "jg718";
dsanSTOCAGO1482_0	AUGUSTUS	intron	6236584	6237530	.	+	.	transcript_id "jg718.t1"; gene_id "jg718";
dsanSTOCAGO1482_0	AUGUSTUS	CDS	6237531	6238256	1	+	0	transcript_id "jg718.t1"; gene_id "jg718";
dsanSTOCAGO1482_0	AUGUSTUS	exon	6237531	6238256	.	+	.	transcript_id "jg718.t1"; gene_id "jg718";
dsanSTOCAGO1482_0	AUGUSTUS	intron	6238257	6238316	.	+	.	transcript_id "jg718.t1"; gene_id "jg718";
dsanSTOCAGO1482_0	AUGUSTUS	CDS	6238317	6238807	1	+	0	transcript_id "jg718.t1"; gene_id "jg718";
dsanSTOCAGO1482_0	AUGUSTUS	exon	6238317	6238807	.	+	.	transcript_id "jg718.t1"; gene_id "jg718";
dsanSTOCAGO1482_0	AUGUSTUS	intron	6238808	6238882	.	+	.	transcript_id "jg718.t1"; gene_id "jg718";
dsanSTOCAGO1482_0	AUGUSTUS	CDS	6238883	6239647	1	+	1	transcript_id "jg718.t1"; gene_id "jg718";
dsanSTOCAGO1482_0	AUGUSTUS	exon	6238883	6239647	.	+	.	transcript_id "jg718.t1"; gene_id "jg718";
dsanSTOCAGO1482_0	AUGUSTUS	intron	6239648	6239721	.	+	.	transcript_id "jg718.t1"; gene_id "jg718";
dsanSTOCAGO1482_0	AUGUSTUS	CDS	6239722	6239938	1	+	1	transcript_id "jg718.t1"; gene_id "jg718";
dsanSTOCAGO1482_0	AUGUSTUS	exon	6239722	6239938	.	+	.	transcript_id "jg718.t1"; gene_id "jg718";
dsanSTOCAGO1482_0	AUGUSTUS	intron	6239939	6240000	.	+	.	transcript_id "jg718.t1"; gene_id "jg718";
dsanSTOCAGO1482_0	AUGUSTUS	CDS	6240001	6240087	1	+	0	transcript_id "jg718.t1"; gene_id "jg718";
dsanSTOCAGO1482_0	AUGUSTUS	exon	6240001	6240087	.	+	.	transcript_id "jg718.t1"; gene_id "jg718";
dsanSTOCAGO1482_0	AUGUSTUS	stop_codon	6240085	6240087	.	+	0	transcript_id "jg718.t1"; gene_id "jg718";
dsanSTOCAGO1482_0	AUGUSTUS	start_codon	6247811	6247813	.	+	0	transcript_id "jg719.t1"; gene_id "jg719";
dsanSTOCAGO1482_0	AUGUSTUS	CDS	6247811	6247943	0.64	+	0	transcript_id "jg719.t1"; gene_id "jg719";
dsanSTOCAGO1482_0	AUGUSTUS	exon	6247811	6247943	.	+	.	transcript_id "jg719.t1"; gene_id "jg719";
dsanSTOCAGO1482_0	AUGUSTUS	intron	6247944	6249634	.	+	.	transcript_id "jg719.t1"; gene_id "jg719";
dsanSTOCAGO1482_0	AUGUSTUS	CDS	6249635	6249738	0.96	+	2	transcript_id "jg719.t1"; gene_id "jg719";
dsanSTOCAGO1482_0	AUGUSTUS	exon	6249635	6249738	.	+	.	transcript_id "jg719.t1"; gene_id "jg719";
dsanSTOCAGO1482_0	AUGUSTUS	stop_codon	6249736	6249738	.	+	0	transcript_id "jg719.t1"; gene_id "jg719";
dsanSTOCAGO1482_0	ALN_BLOCK	exon	6259741	6263736	.	+	.	transcript_id "jg720.t1"; gene_id "jg720";
dsanSTOCAGO1482_0	ALN_BLOCK	exon	6264755	6265240	.	+	.	transcript_id "jg721.t1"; gene_id "jg721";
dsanSTOCAGO1482_0	ALN_BLOCK	exon	6266075	6268633	.	-	.	transcript_id "jg722.t1"; gene_id "jg722";
dsanSTOCAGO1482_0	ALN_BLOCK	exon	6278118	6278519	.	+	.	transcript_id "jg723.t1"; gene_id "jg723";
dsanSTOCAGO1482_0	AUGUSTUS	stop_codon	6279543	6279545	.	-	0	transcript_id "jg724.t1"; gene_id "jg724";
dsanSTOCAGO1482_0	AUGUSTUS	CDS	6279543	6279752	1	-	0	transcript_id "jg724.t1"; gene_id "jg724";
dsanSTOCAGO1482_0	AUGUSTUS	exon	6279543	6279752	.	-	.	transcript_id "jg724.t1"; gene_id "jg724";
dsanSTOCAGO1482_0	AUGUSTUS	intron	6279753	6279857	.	-	.	transcript_id "jg724.t1"; gene_id "jg724";
dsanSTOCAGO1482_0	AUGUSTUS	CDS	6279858	6279971	1	-	0	transcript_id "jg724.t1"; gene_id "jg724";
dsanSTOCAGO1482_0	AUGUSTUS	exon	6279858	6279971	.	-	.	transcript_id "jg724.t1"; gene_id "jg724";
dsanSTOCAGO1482_0	AUGUSTUS	start_codon	6279969	6279971	.	-	0	transcript_id "jg724.t1"; gene_id "jg724";
dsanSTOCAGO1482_0	ALN_BLOCK	exon	6281457	6283066	.	-	.	transcript_id "jg725.t1"; gene_id "jg725";
dsanSTOCAGO1482_0	ALN_BLOCK	exon	6284694	6285573	.	+	.	transcript_id "jg726.t1"; gene_id "jg726";
dsanSTOCAGO1482_0	ALN_BLOCK	exon	6311067	6322791	.	+	.	transcript_id "jg727.t1"; gene_id "jg727";
dsanSTOCAGO1482_0	ALN_BLOCK	exon	6327336	6328007	.	+	.	transcript_id "jg729.t1"; gene_id "jg729";
dsanSTOCAGO1482_0	ALN_BLOCK	exon	6329809	6332647	.	+	.	transcript_id "jg728.t1"; gene_id "jg728";
dsanSTOCAGO1482_0	ALN_BLOCK	exon	6335112	6338450	.	+	.	transcript_id "jg730.t1"; gene_id "jg730";
dsanSTOCAGO1482_0	ALN_BLOCK	exon	6339892	6341575	.	-	.	transcript_id "jg731.t1"; gene_id "jg731";
dsanSTOCAGO1482_0	ALN_BLOCK	exon	6342451	6343783	.	+	.	transcript_id "jg732.t1"; gene_id "jg732";
dsanSTOCAGO1482_0	ALN_BLOCK	exon	6345963	6348719	.	+	.	transcript_id "jg733.t1"; gene_id "jg733";
dsanSTOCAGO1482_0	ALN_BLOCK	exon	6350498	6351984	.	+	.	transcript_id "jg734.t1"; gene_id "jg734";
dsanSTOCAGO1482_0	ALN_BLOCK	exon	6352718	6354204	.	+	.	transcript_id "jg735.t1"; gene_id "jg735";
dsanSTOCAGO1482_0	ALN_BLOCK	exon	6354696	6356862	.	+	.	transcript_id "jg736.t1"; gene_id "jg736";
dsanSTOCAGO1482_0	ALN_BLOCK	exon	6357041	6358307	.	-	.	transcript_id "jg737.t1"; gene_id "jg737";
dsanSTOCAGO1482_0	ALN_BLOCK	exon	6360095	6362320	.	-	.	transcript_id "jg738.t1"; gene_id "jg738";
dsanSTOCAGO1482_0	ALN_BLOCK	exon	6362718	6366546	.	+	.	transcript_id "jg739.t1"; gene_id "jg739";
dsanSTOCAGO1482_0	ALN_BLOCK	exon	6368118	6378968	.	-	.	transcript_id "jg740.t1"; gene_id "jg740";
dsanSTOCAGO1482_0	ALN_BLOCK	exon	6380012	6380746	.	-	.	transcript_id "jg741.t1"; gene_id "jg741";
dsanSTOCAGO1482_0	ALN_BLOCK	exon	6384282	6389936	.	+	.	transcript_id "jg742.t1"; gene_id "jg742";
dsanSTOCAGO1482_0	ALN_BLOCK	exon	6391233	6392164	.	+	.	transcript_id "jg743.t1"; gene_id "jg743";
dsanSTOCAGO1482_0	ALN_BLOCK	exon	6402560	6405087	.	+	.	transcript_id "jg744.t1"; gene_id "jg744";
dsanSTOCAGO1482_0	ALN_BLOCK	exon	6406159	6406913	.	-	.	transcript_id "jg745.t1"; gene_id "jg745";
dsanSTOCAGO1482_0	ALN_BLOCK	exon	6407291	6409092	.	+	.	transcript_id "jg746.t1"; gene_id "jg746";
dsanSTOCAGO1482_0	ALN_BLOCK	exon	6409417	6411617	.	-	.	transcript_id "jg747.t1"; gene_id "jg747";
dsanSTOCAGO1482_0	ALN_BLOCK	exon	6417258	6418061	.	+	.	transcript_id "jg748.t1"; gene_id "jg748";
dsanSTOCAGO1482_0	AUGUSTUS	stop_codon	6421100	6421102	.	-	0	transcript_id "jg749.t1"; gene_id "jg749";
dsanSTOCAGO1482_0	AUGUSTUS	CDS	6421100	6421780	0.52	-	0	transcript_id "jg749.t1"; gene_id "jg749";
dsanSTOCAGO1482_0	AUGUSTUS	exon	6421100	6421780	.	-	.	transcript_id "jg749.t1"; gene_id "jg749";
dsanSTOCAGO1482_0	AUGUSTUS	start_codon	6421778	6421780	.	-	0	transcript_id "jg749.t1"; gene_id "jg749";
dsanSTOCAGO1482_0	ALN_BLOCK	exon	6421961	6422566	.	-	.	transcript_id "jg750.t1"; gene_id "jg750";
dsanSTOCAGO1482_0	ALN_BLOCK	exon	6423067	6423634	.	-	.	transcript_id "jg751.t1"; gene_id "jg751";
dsanSTOCAGO1482_0	ALN_BLOCK	exon	6425422	6425634	.	-	.	transcript_id "jg752.t1"; gene_id "jg752";
dsanSTOCAGO1482_0	ALN_BLOCK	exon	6426079	6427705	.	+	.	transcript_id "jg753.t1"; gene_id "jg753";
dsanSTOCAGO1482_0	ALN_BLOCK	exon	6428075	6429362	.	-	.	transcript_id "jg754.t1"; gene_id "jg754";
dsanSTOCAGO1482_0	ALN_BLOCK	exon	6429927	6431583	.	-	.	transcript_id "jg755.t1"; gene_id "jg755";
dsanSTOCAGO1482_0	AUGUSTUS	stop_codon	6431983	6431985	.	-	0	transcript_id "jg756.t1"; gene_id "jg756";
dsanSTOCAGO1482_0	AUGUSTUS	CDS	6431983	6432317	1	-	2	transcript_id "jg756.t1"; gene_id "jg756";
dsanSTOCAGO1482_0	AUGUSTUS	exon	6431983	6432317	.	-	.	transcript_id "jg756.t1"; gene_id "jg756";
dsanSTOCAGO1482_0	AUGUSTUS	intron	6432318	6432374	.	-	.	transcript_id "jg756.t1"; gene_id "jg756";
dsanSTOCAGO1482_0	AUGUSTUS	CDS	6432375	6432934	1	-	1	transcript_id "jg756.t1"; gene_id "jg756";
dsanSTOCAGO1482_0	AUGUSTUS	exon	6432375	6432934	.	-	.	transcript_id "jg756.t1"; gene_id "jg756";
dsanSTOCAGO1482_0	AUGUSTUS	intron	6432935	6432991	.	-	.	transcript_id "jg756.t1"; gene_id "jg756";
dsanSTOCAGO1482_0	AUGUSTUS	CDS	6432992	6433061	1	-	2	transcript_id "jg756.t1"; gene_id "jg756";
dsanSTOCAGO1482_0	AUGUSTUS	exon	6432992	6433061	.	-	.	transcript_id "jg756.t1"; gene_id "jg756";
dsanSTOCAGO1482_0	AUGUSTUS	intron	6433062	6433118	.	-	.	transcript_id "jg756.t1"; gene_id "jg756";
dsanSTOCAGO1482_0	AUGUSTUS	CDS	6433119	6433505	1	-	2	transcript_id "jg756.t1"; gene_id "jg756";
dsanSTOCAGO1482_0	AUGUSTUS	exon	6433119	6433505	.	-	.	transcript_id "jg756.t1"; gene_id "jg756";
dsanSTOCAGO1482_0	AUGUSTUS	intron	6433506	6433593	.	-	.	transcript_id "jg756.t1"; gene_id "jg756";
dsanSTOCAGO1482_0	AUGUSTUS	CDS	6433594	6433750	1	-	0	transcript_id "jg756.t1"; gene_id "jg756";
dsanSTOCAGO1482_0	AUGUSTUS	exon	6433594	6433750	.	-	.	transcript_id "jg756.t1"; gene_id "jg756";
dsanSTOCAGO1482_0	AUGUSTUS	start_codon	6433748	6433750	.	-	0	transcript_id "jg756.t1"; gene_id "jg756";
dsanSTOCAGO1482_0	ALN_BLOCK	exon	6435373	6437082	.	+	.	transcript_id "jg757.t1"; gene_id "jg757";
dsanSTOCAGO1482_0	ALN_BLOCK	exon	6437365	6437779	.	-	.	transcript_id "jg758.t1"; gene_id "jg758";
dsanSTOCAGO1482_0	ALN_BLOCK	exon	6438997	6442729	.	-	.	transcript_id "jg759.t1"; gene_id "jg759";
dsanSTOCAGO1482_0	ALN_BLOCK	exon	6450180	6451908	.	+	.	transcript_id "jg762.t1"; gene_id "jg762";
dsanSTOCAGO1482_0	ALN_BLOCK	exon	6453729	6460219	.	+	.	transcript_id "jg763.t1"; gene_id "jg763";
dsanSTOCAGO1482_0	ALN_BLOCK	exon	6461669	6462348	.	+	.	transcript_id "jg764.t1"; gene_id "jg764";
dsanSTOCAGO1482_0	ALN_BLOCK	exon	6462719	6465736	.	-	.	transcript_id "jg765.t1"; gene_id "jg765";
dsanSTOCAGO1482_0	ALN_BLOCK	exon	6466294	6468108	.	-	.	transcript_id "jg766.t1"; gene_id "jg766";
dsanSTOCAGO1482_0	ALN_BLOCK	exon	6481886	6482822	.	+	.	transcript_id "jg767.t1"; gene_id "jg767";
dsanSTOCAGO1482_0	ALN_BLOCK	exon	6488925	6493769	.	+	.	transcript_id "jg768.t1"; gene_id "jg768";
dsanSTOCAGO1482_0	ALN_BLOCK	exon	6498983	6501090	.	-	.	transcript_id "jg769.t1"; gene_id "jg769";
dsanSTOCAGO1482_0	ALN_BLOCK	exon	6501895	6508391	.	-	.	transcript_id "jg769.t1"; gene_id "jg769";
dsanSTOCAGO1482_0	ALN_BLOCK	exon	6508755	6508954	.	-	.	transcript_id "jg771.t1"; gene_id "jg771";
dsanSTOCAGO1482_0	ALN_BLOCK	exon	6516308	6516902	.	-	.	transcript_id "jg770.t1"; gene_id "jg770";
dsanSTOCAGO1482_0	ALN_BLOCK	exon	6517202	6517284	.	-	.	transcript_id "jg770.t1"; gene_id "jg770";
dsanSTOCAGO1482_0	ALN_BLOCK	exon	6519745	6520799	.	-	.	transcript_id "jg772.t1"; gene_id "jg772";
dsanSTOCAGO1482_0	AUGUSTUS	stop_codon	6530218	6530220	.	-	0	transcript_id "jg773.t1"; gene_id "jg773";
dsanSTOCAGO1482_0	AUGUSTUS	CDS	6530218	6530781	1	-	0	transcript_id "jg773.t1"; gene_id "jg773";
dsanSTOCAGO1482_0	AUGUSTUS	exon	6530218	6530781	.	-	.	transcript_id "jg773.t1"; gene_id "jg773";
dsanSTOCAGO1482_0	AUGUSTUS	start_codon	6530779	6530781	.	-	0	transcript_id "jg773.t1"; gene_id "jg773";
dsanSTOCAGO1482_0	ALN_BLOCK	exon	6531629	6533476	.	+	.	transcript_id "jg775.t1"; gene_id "jg775";
dsanSTOCAGO1482_0	ALN_BLOCK	exon	6533894	6534905	.	-	.	transcript_id "jg776.t1"; gene_id "jg776";
dsanSTOCAGO1482_0	ALN_BLOCK	exon	6536511	6537464	.	+	.	transcript_id "jg777.t1"; gene_id "jg777";
dsanSTOCAGO1482_0	ALN_BLOCK	exon	6537541	6538626	.	-	.	transcript_id "jg778.t1"; gene_id "jg778";
dsanSTOCAGO1482_0	ALN_BLOCK	exon	6543238	6544038	.	-	.	transcript_id "jg779.t1"; gene_id "jg779";
dsanSTOCAGO1482_0	ALN_BLOCK	exon	6544274	6545932	.	+	.	transcript_id "jg780.t1"; gene_id "jg780";
dsanSTOCAGO1482_0	ALN_BLOCK	exon	6546463	6547247	.	+	.	transcript_id "jg781.t1"; gene_id "jg781";
dsanSTOCAGO1482_0	ALN_BLOCK	exon	6547766	6550023	.	+	.	transcript_id "jg782.t1"; gene_id "jg782";
dsanSTOCAGO1482_0	ALN_BLOCK	exon	6552147	6557086	.	+	.	transcript_id "jg783.t1"; gene_id "jg783";
dsanSTOCAGO1482_0	ALN_BLOCK	exon	6558146	6560328	.	-	.	transcript_id "jg784.t1"; gene_id "jg784";
dsanSTOCAGO1482_0	ALN_BLOCK	exon	6565732	6568281	.	+	.	transcript_id "jg785.t1"; gene_id "jg785";
dsanSTOCAGO1482_0	ALN_BLOCK	exon	6569552	6570213	.	+	.	transcript_id "jg786.t1"; gene_id "jg786";
dsanSTOCAGO1482_0	ALN_BLOCK	exon	6572297	6573826	.	+	.	transcript_id "jg787.t1"; gene_id "jg787";
dsanSTOCAGO1482_0	ALN_BLOCK	exon	6578311	6587862	.	+	.	transcript_id "jg789.t1"; gene_id "jg789";
dsanSTOCAGO1482_0	ALN_BLOCK	exon	6591052	6599127	.	-	.	transcript_id "jg790.t1"; gene_id "jg790";
dsanSTOCAGO1482_0	ALN_BLOCK	exon	6604636	6605964	.	+	.	transcript_id "jg791.t1"; gene_id "jg791";
dsanSTOCAGO1482_0	AUGUSTUS	stop_codon	6609732	6609734	.	-	0	transcript_id "jg792.t1"; gene_id "jg792";
dsanSTOCAGO1482_0	AUGUSTUS	CDS	6609732	6609891	0.95	-	1	transcript_id "jg792.t1"; gene_id "jg792";
dsanSTOCAGO1482_0	AUGUSTUS	exon	6609732	6609891	.	-	.	transcript_id "jg792.t1"; gene_id "jg792";
dsanSTOCAGO1482_0	AUGUSTUS	intron	6609892	6610383	.	-	.	transcript_id "jg792.t1"; gene_id "jg792";
dsanSTOCAGO1482_0	AUGUSTUS	CDS	6610384	6610516	0.62	-	2	transcript_id "jg792.t1"; gene_id "jg792";
dsanSTOCAGO1482_0	AUGUSTUS	exon	6610384	6610516	.	-	.	transcript_id "jg792.t1"; gene_id "jg792";
dsanSTOCAGO1482_0	AUGUSTUS	intron	6610517	6610616	.	-	.	transcript_id "jg792.t1"; gene_id "jg792";
dsanSTOCAGO1482_0	AUGUSTUS	CDS	6610617	6611634	1	-	0	transcript_id "jg792.t1"; gene_id "jg792";
dsanSTOCAGO1482_0	AUGUSTUS	exon	6610617	6611634	.	-	.	transcript_id "jg792.t1"; gene_id "jg792";
dsanSTOCAGO1482_0	AUGUSTUS	start_codon	6611632	6611634	.	-	0	transcript_id "jg792.t1"; gene_id "jg792";
dsanSTOCAGO1482_0	ALN_BLOCK	exon	6611710	6616662	.	-	.	transcript_id "jg793.t1"; gene_id "jg793";
dsanSTOCAGO1482_0	AUGUSTUS	stop_codon	6619644	6619646	.	-	0	transcript_id "jg794.t1"; gene_id "jg794";
dsanSTOCAGO1482_0	AUGUSTUS	CDS	6619644	6620651	0.69	-	0	transcript_id "jg794.t1"; gene_id "jg794";
dsanSTOCAGO1482_0	AUGUSTUS	exon	6619644	6620651	.	-	.	transcript_id "jg794.t1"; gene_id "jg794";
dsanSTOCAGO1482_0	AUGUSTUS	start_codon	6620649	6620651	.	-	0	transcript_id "jg794.t1"; gene_id "jg794";
dsanSTOCAGO1482_0	ALN_BLOCK	exon	6653858	6653977	.	+	.	transcript_id "jg796.t1"; gene_id "jg796";
dsanSTOCAGO1482_0	ALN_BLOCK	exon	6667308	6668349	.	-	.	transcript_id "jg797.t1"; gene_id "jg797";
dsanSTOCAGO1482_0	ALN_BLOCK	exon	6668790	6670256	.	+	.	transcript_id "jg798.t1"; gene_id "jg798";
dsanSTOCAGO1482_0	ALN_BLOCK	exon	6671078	6673516	.	-	.	transcript_id "jg799.t1"; gene_id "jg799";
dsanSTOCAGO1482_0	ALN_BLOCK	exon	6674152	6677432	.	-	.	transcript_id "jg800.t1"; gene_id "jg800";
dsanSTOCAGO1482_0	ALN_BLOCK	exon	6678416	6680721	.	+	.	transcript_id "jg801.t1"; gene_id "jg801";
dsanSTOCAGO1482_0	AUGUSTUS	stop_codon	6682295	6682297	.	-	0	transcript_id "jg802.t2"; gene_id "jg802";
dsanSTOCAGO1482_0	AUGUSTUS	CDS	6682295	6685123	1	-	0	transcript_id "jg802.t2"; gene_id "jg802";
dsanSTOCAGO1482_0	AUGUSTUS	exon	6682295	6685123	.	-	.	transcript_id "jg802.t2"; gene_id "jg802";
dsanSTOCAGO1482_0	AUGUSTUS	stop_codon	6684829	6684831	.	-	0	transcript_id "jg802.t1"; gene_id "jg802";
dsanSTOCAGO1482_0	AUGUSTUS	CDS	6684829	6684849	1	-	0	transcript_id "jg802.t1"; gene_id "jg802";
dsanSTOCAGO1482_0	AUGUSTUS	exon	6684829	6684849	.	-	.	transcript_id "jg802.t1"; gene_id "jg802";
dsanSTOCAGO1482_0	AUGUSTUS	intron	6684850	6684919	.	-	.	transcript_id "jg802.t1"; gene_id "jg802";
dsanSTOCAGO1482_0	AUGUSTUS	CDS	6684920	6685123	1	-	0	transcript_id "jg802.t1"; gene_id "jg802";
dsanSTOCAGO1482_0	AUGUSTUS	exon	6684920	6685123	.	-	.	transcript_id "jg802.t1"; gene_id "jg802";
dsanSTOCAGO1482_0	AUGUSTUS	start_codon	6685121	6685123	.	-	0	transcript_id "jg802.t2"; gene_id "jg802";
dsanSTOCAGO1482_0	AUGUSTUS	start_codon	6685121	6685123	.	-	0	transcript_id "jg802.t1"; gene_id "jg802";
dsanSTOCAGO1482_0	ALN_BLOCK	exon	6686713	6691293	.	-	.	transcript_id "jg803.t1"; gene_id "jg803";
dsanSTOCAGO1482_0	ALN_BLOCK	exon	6694505	6697587	.	+	.	transcript_id "jg804.t1"; gene_id "jg804";
dsanSTOCAGO1482_0	ALN_BLOCK	exon	6699280	6699817	.	+	.	transcript_id "jg805.t1"; gene_id "jg805";
dsanSTOCAGO1482_0	ALN_BLOCK	exon	6700125	6701199	.	+	.	transcript_id "jg806.t1"; gene_id "jg806";
dsanSTOCAGO1482_0	ALN_BLOCK	exon	6702969	6710261	.	+	.	transcript_id "jg807.t1"; gene_id "jg807";
dsanSTOCAGO1482_0	ALN_BLOCK	exon	6710899	6711782	.	-	.	transcript_id "jg808.t1"; gene_id "jg808";
dsanSTOCAGO1482_0	ALN_BLOCK	exon	6712377	6720020	.	+	.	transcript_id "jg809.t1"; gene_id "jg809";
dsanSTOCAGO1482_0	ALN_BLOCK	exon	6720968	6721631	.	-	.	transcript_id "jg810.t1"; gene_id "jg810";
dsanSTOCAGO1482_0	ALN_BLOCK	exon	6722692	6723043	.	+	.	transcript_id "jg811.t1"; gene_id "jg811";
dsanSTOCAGO1482_0	ALN_BLOCK	exon	6723181	6724794	.	-	.	transcript_id "jg812.t1"; gene_id "jg812";
dsanSTOCAGO1482_0	AUGUSTUS	start_codon	6725071	6725073	.	+	0	transcript_id "jg813.t1"; gene_id "jg813";
dsanSTOCAGO1482_0	AUGUSTUS	CDS	6725071	6725241	1	+	0	transcript_id "jg813.t1"; gene_id "jg813";
dsanSTOCAGO1482_0	AUGUSTUS	exon	6725071	6725241	.	+	.	transcript_id "jg813.t1"; gene_id "jg813";
dsanSTOCAGO1482_0	AUGUSTUS	intron	6725242	6725308	.	+	.	transcript_id "jg813.t1"; gene_id "jg813";
dsanSTOCAGO1482_0	AUGUSTUS	CDS	6725309	6725458	1	+	0	transcript_id "jg813.t1"; gene_id "jg813";
dsanSTOCAGO1482_0	AUGUSTUS	exon	6725309	6725458	.	+	.	transcript_id "jg813.t1"; gene_id "jg813";
dsanSTOCAGO1482_0	AUGUSTUS	stop_codon	6725456	6725458	.	+	0	transcript_id "jg813.t1"; gene_id "jg813";
dsanSTOCAGO1482_0	ALN_BLOCK	exon	6749760	6750794	.	+	.	transcript_id "jg814.t1"; gene_id "jg814";
dsanSTOCAGO1482_0	ALN_BLOCK	exon	6752212	6754300	.	-	.	transcript_id "jg815.t1"; gene_id "jg815";
dsanSTOCAGO1482_0	AUGUSTUS	stop_codon	6755555	6755557	.	-	0	transcript_id "jg816.t1"; gene_id "jg816";
dsanSTOCAGO1482_0	AUGUSTUS	CDS	6755555	6755739	0.72	-	2	transcript_id "jg816.t1"; gene_id "jg816";
dsanSTOCAGO1482_0	AUGUSTUS	exon	6755555	6755739	.	-	.	transcript_id "jg816.t1"; gene_id "jg816";
dsanSTOCAGO1482_0	AUGUSTUS	intron	6755740	6757652	.	-	.	transcript_id "jg816.t1"; gene_id "jg816";
dsanSTOCAGO1482_0	AUGUSTUS	CDS	6757653	6757698	0.34	-	0	transcript_id "jg816.t1"; gene_id "jg816";
dsanSTOCAGO1482_0	AUGUSTUS	exon	6757653	6757698	.	-	.	transcript_id "jg816.t1"; gene_id "jg816";
dsanSTOCAGO1482_0	AUGUSTUS	start_codon	6757696	6757698	.	-	0	transcript_id "jg816.t1"; gene_id "jg816";
dsanSTOCAGO1482_0	AUGUSTUS	stop_codon	6779498	6779500	.	-	0	transcript_id "jg817.t1"; gene_id "jg817";
dsanSTOCAGO1482_0	AUGUSTUS	CDS	6779498	6779848	0.78	-	0	transcript_id "jg817.t1"; gene_id "jg817";
dsanSTOCAGO1482_0	AUGUSTUS	exon	6779498	6779848	.	-	.	transcript_id "jg817.t1"; gene_id "jg817";
dsanSTOCAGO1482_0	AUGUSTUS	start_codon	6779846	6779848	.	-	0	transcript_id "jg817.t1"; gene_id "jg817";
dsanSTOCAGO1482_0	ALN_BLOCK	exon	6781546	6782365	.	+	.	transcript_id "jg818.t1"; gene_id "jg818";
dsanSTOCAGO1482_0	AUGUSTUS	start_codon	6802680	6802682	.	+	0	transcript_id "jg819.t1"; gene_id "jg819";
dsanSTOCAGO1482_0	AUGUSTUS	CDS	6802680	6803033	0.66	+	0	transcript_id "jg819.t1"; gene_id "jg819";
dsanSTOCAGO1482_0	AUGUSTUS	exon	6802680	6803033	.	+	.	transcript_id "jg819.t1"; gene_id "jg819";
dsanSTOCAGO1482_0	AUGUSTUS	stop_codon	6803031	6803033	.	+	0	transcript_id "jg819.t1"; gene_id "jg819";
dsanSTOCAGO1482_0	ALN_BLOCK	exon	6812322	6813872	.	+	.	transcript_id "jg820.t1"; gene_id "jg820";
dsanSTOCAGO1482_0	ALN_BLOCK	exon	6818924	6828911	.	+	.	transcript_id "jg821.t1"; gene_id "jg821";
dsanSTOCAGO1482_0	ALN_BLOCK	exon	6830470	6831051	.	+	.	transcript_id "jg822.t1"; gene_id "jg822";
dsanSTOCAGO1482_0	AUGUSTUS	stop_codon	6832105	6832107	.	-	0	transcript_id "jg823.t1"; gene_id "jg823";
dsanSTOCAGO1482_0	AUGUSTUS	CDS	6832105	6833028	1	-	0	transcript_id "jg823.t1"; gene_id "jg823";
dsanSTOCAGO1482_0	AUGUSTUS	exon	6832105	6833028	.	-	.	transcript_id "jg823.t1"; gene_id "jg823";
dsanSTOCAGO1482_0	AUGUSTUS	intron	6833029	6833249	.	-	.	transcript_id "jg823.t1"; gene_id "jg823";
dsanSTOCAGO1482_0	AUGUSTUS	CDS	6833250	6833326	0.62	-	2	transcript_id "jg823.t1"; gene_id "jg823";
dsanSTOCAGO1482_0	AUGUSTUS	exon	6833250	6833326	.	-	.	transcript_id "jg823.t1"; gene_id "jg823";
dsanSTOCAGO1482_0	AUGUSTUS	intron	6833327	6833418	.	-	.	transcript_id "jg823.t1"; gene_id "jg823";
dsanSTOCAGO1482_0	AUGUSTUS	CDS	6833419	6833458	0.63	-	0	transcript_id "jg823.t1"; gene_id "jg823";
dsanSTOCAGO1482_0	AUGUSTUS	exon	6833419	6833458	.	-	.	transcript_id "jg823.t1"; gene_id "jg823";
dsanSTOCAGO1482_0	AUGUSTUS	start_codon	6833456	6833458	.	-	0	transcript_id "jg823.t1"; gene_id "jg823";
dsanSTOCAGO1482_0	ALN_BLOCK	exon	6835481	6836947	.	-	.	transcript_id "jg824.t1"; gene_id "jg824";
dsanSTOCAGO1482_0	ALN_BLOCK	exon	6839022	6851344	.	+	.	transcript_id "jg825.t1"; gene_id "jg825";
dsanSTOCAGO1482_0	ALN_BLOCK	exon	6862001	6863935	.	+	.	transcript_id "jg826.t1"; gene_id "jg826";
dsanSTOCAGO1482_0	AUGUSTUS	start_codon	6868145	6868147	.	+	0	transcript_id "jg827.t1"; gene_id "jg827";
dsanSTOCAGO1482_0	AUGUSTUS	CDS	6868145	6868354	1	+	0	transcript_id "jg827.t1"; gene_id "jg827";
dsanSTOCAGO1482_0	AUGUSTUS	exon	6868145	6868354	.	+	.	transcript_id "jg827.t1"; gene_id "jg827";
dsanSTOCAGO1482_0	AUGUSTUS	intron	6868355	6868414	.	+	.	transcript_id "jg827.t1"; gene_id "jg827";
dsanSTOCAGO1482_0	AUGUSTUS	CDS	6868415	6870652	1	+	0	transcript_id "jg827.t1"; gene_id "jg827";
dsanSTOCAGO1482_0	AUGUSTUS	exon	6868415	6870652	.	+	.	transcript_id "jg827.t1"; gene_id "jg827";
dsanSTOCAGO1482_0	AUGUSTUS	stop_codon	6870650	6870652	.	+	0	transcript_id "jg827.t1"; gene_id "jg827";
dsanSTOCAGO1482_0	ALN_BLOCK	exon	6870841	6872910	.	-	.	transcript_id "jg828.t1"; gene_id "jg828";
dsanSTOCAGO1482_0	ALN_BLOCK	exon	6873825	6877494	.	+	.	transcript_id "jg829.t1"; gene_id "jg829";
dsanSTOCAGO1482_0	ALN_BLOCK	exon	6878187	6879778	.	+	.	transcript_id "jg829.t1"; gene_id "jg829";
dsanSTOCAGO1482_0	ALN_BLOCK	exon	6880035	6892491	.	+	.	transcript_id "jg829.t1"; gene_id "jg829";
dsanSTOCAGO1482_0	ALN_BLOCK	exon	6895928	6908390	.	-	.	transcript_id "jg830.t1"; gene_id "jg830";
dsanSTOCAGO1482_0	ALN_BLOCK	exon	6930081	6930814	.	+	.	transcript_id "jg831.t1"; gene_id "jg831";
dsanSTOCAGO1482_0	ALN_BLOCK	exon	6938578	6941899	.	-	.	transcript_id "jg832.t1"; gene_id "jg832";
dsanSTOCAGO1482_0	ALN_BLOCK	exon	6948902	6958898	.	-	.	transcript_id "jg833.t1"; gene_id "jg833";
dsanSTOCAGO1482_0	ALN_BLOCK	exon	6962370	6966953	.	-	.	transcript_id "jg834.t1"; gene_id "jg834";
dsanSTOCAGO1482_0	ALN_BLOCK	exon	6969285	6972197	.	-	.	transcript_id "jg835.t1"; gene_id "jg835";
dsanSTOCAGO1482_0	ALN_BLOCK	exon	6974067	6985576	.	+	.	transcript_id "jg836.t1"; gene_id "jg836";
dsanSTOCAGO1482_0	ALN_BLOCK	exon	6987231	6988361	.	-	.	transcript_id "jg837.t1"; gene_id "jg837";
dsanSTOCAGO1482_0	ALN_BLOCK	exon	6989274	6990023	.	+	.	transcript_id "jg838.t1"; gene_id "jg838";
dsanSTOCAGO1482_0	ALN_BLOCK	exon	6990221	6992148	.	+	.	transcript_id "jg838.t1"; gene_id "jg838";
dsanSTOCAGO1482_0	ALN_BLOCK	exon	6993515	6997208	.	+	.	transcript_id "jg839.t1"; gene_id "jg839";
dsanSTOCAGO1482_0	ALN_BLOCK	exon	6997507	6997996	.	+	.	transcript_id "jg839.t1"; gene_id "jg839";
dsanSTOCAGO1482_0	ALN_BLOCK	exon	7004251	7005268	.	+	.	transcript_id "jg840.t1"; gene_id "jg840";
dsanSTOCAGO1482_0	ALN_BLOCK	exon	7005635	7006598	.	-	.	transcript_id "jg841.t1"; gene_id "jg841";
dsanSTOCAGO1482_0	ALN_BLOCK	exon	7007047	7007982	.	+	.	transcript_id "jg842.t1"; gene_id "jg842";
dsanSTOCAGO1482_0	ALN_BLOCK	exon	7013264	7022426	.	+	.	transcript_id "jg843.t1"; gene_id "jg843";
dsanSTOCAGO1482_0	ALN_BLOCK	exon	7023138	7023156	.	+	.	transcript_id "jg843.t1"; gene_id "jg843";
dsanSTOCAGO1482_0	ALN_BLOCK	exon	7023453	7023694	.	+	.	transcript_id "jg843.t1"; gene_id "jg843";
dsanSTOCAGO1482_0	ALN_BLOCK	exon	7024241	7028475	.	+	.	transcript_id "jg843.t1"; gene_id "jg843";
dsanSTOCAGO1482_0	ALN_BLOCK	exon	7029343	7029345	.	+	.	transcript_id "jg843.t1"; gene_id "jg843";
dsanSTOCAGO1482_0	ALN_BLOCK	exon	7034562	7036060	.	+	.	transcript_id "jg844.t1"; gene_id "jg844";
dsanSTOCAGO1482_0	ALN_BLOCK	exon	7040250	7058621	.	+	.	transcript_id "jg845.t1"; gene_id "jg845";
dsanSTOCAGO1482_0	ALN_BLOCK	exon	7074480	7081347	.	-	.	transcript_id "jg846.t1"; gene_id "jg846";
dsanSTOCAGO1482_0	ALN_BLOCK	exon	7081625	7081671	.	-	.	transcript_id "jg846.t1"; gene_id "jg846";
dsanSTOCAGO1482_0	ALN_BLOCK	exon	7094943	7097384	.	+	.	transcript_id "jg847.t1"; gene_id "jg847";
dsanSTOCAGO1482_0	ALN_BLOCK	exon	7099790	7121185	.	-	.	transcript_id "jg848.t1"; gene_id "jg848";
dsanSTOCAGO1482_0	ALN_BLOCK	exon	7137265	7137458	.	+	.	transcript_id "jg849.t1"; gene_id "jg849";
dsanSTOCAGO1482_0	ALN_BLOCK	exon	7137652	7137821	.	+	.	transcript_id "jg849.t1"; gene_id "jg849";
dsanSTOCAGO1482_0	ALN_BLOCK	exon	7148156	7150505	.	-	.	transcript_id "jg850.t1"; gene_id "jg850";
dsanSTOCAGO1482_0	ALN_BLOCK	exon	7151618	7153559	.	-	.	transcript_id "jg851.t1"; gene_id "jg851";
dsanSTOCAGO1482_0	ALN_BLOCK	exon	7157048	7160365	.	+	.	transcript_id "jg853.t1"; gene_id "jg853";
dsanSTOCAGO1482_0	ALN_BLOCK	exon	7165547	7166176	.	-	.	transcript_id "jg854.t1"; gene_id "jg854";
dsanSTOCAGO1482_0	ALN_BLOCK	exon	7166685	7171882	.	-	.	transcript_id "jg854.t1"; gene_id "jg854";
dsanSTOCAGO1482_0	ALN_BLOCK	exon	7172120	7172550	.	-	.	transcript_id "jg854.t1"; gene_id "jg854";
dsanSTOCAGO1482_0	ALN_BLOCK	exon	7181078	7184002	.	-	.	transcript_id "jg855.t1"; gene_id "jg855";
dsanSTOCAGO1482_0	ALN_BLOCK	exon	7187620	7189638	.	+	.	transcript_id "jg856.t1"; gene_id "jg856";
dsanSTOCAGO1482_0	AUGUSTUS	stop_codon	7192932	7192934	.	-	0	transcript_id "jg857.t1"; gene_id "jg857";
dsanSTOCAGO1482_0	AUGUSTUS	CDS	7192932	7193043	1	-	1	transcript_id "jg857.t1"; gene_id "jg857";
dsanSTOCAGO1482_0	AUGUSTUS	exon	7192932	7193043	.	-	.	transcript_id "jg857.t1"; gene_id "jg857";
dsanSTOCAGO1482_0	AUGUSTUS	intron	7193044	7193108	.	-	.	transcript_id "jg857.t1"; gene_id "jg857";
dsanSTOCAGO1482_0	AUGUSTUS	CDS	7193109	7193260	1	-	0	transcript_id "jg857.t1"; gene_id "jg857";
dsanSTOCAGO1482_0	AUGUSTUS	exon	7193109	7193260	.	-	.	transcript_id "jg857.t1"; gene_id "jg857";
dsanSTOCAGO1482_0	AUGUSTUS	intron	7193261	7199263	.	-	.	transcript_id "jg857.t1"; gene_id "jg857";
dsanSTOCAGO1482_0	AUGUSTUS	CDS	7199264	7199629	0.56	-	0	transcript_id "jg857.t1"; gene_id "jg857";
dsanSTOCAGO1482_0	AUGUSTUS	exon	7199264	7199629	.	-	.	transcript_id "jg857.t1"; gene_id "jg857";
dsanSTOCAGO1482_0	AUGUSTUS	start_codon	7199627	7199629	.	-	0	transcript_id "jg857.t1"; gene_id "jg857";
dsanSTOCAGO1482_0	AUGUSTUS	stop_codon	7217817	7217819	.	-	0	transcript_id "jg858.t1"; gene_id "jg858";
dsanSTOCAGO1482_0	AUGUSTUS	CDS	7217817	7219784	1	-	0	transcript_id "jg858.t1"; gene_id "jg858";
dsanSTOCAGO1482_0	AUGUSTUS	exon	7217817	7219784	.	-	.	transcript_id "jg858.t1"; gene_id "jg858";
dsanSTOCAGO1482_0	AUGUSTUS	start_codon	7219782	7219784	.	-	0	transcript_id "jg858.t1"; gene_id "jg858";
dsanSTOCAGO1482_0	ALN_BLOCK	exon	7244081	7246120	.	-	.	transcript_id "jg859.t1"; gene_id "jg859";
dsanSTOCAGO1482_0	ALN_BLOCK	exon	7284406	7285470	.	-	.	transcript_id "jg860.t1"; gene_id "jg860";
dsanSTOCAGO1482_0	ALN_BLOCK	exon	7287155	7287800	.	-	.	transcript_id "jg861.t1"; gene_id "jg861";
dsanSTOCAGO1482_0	ALN_BLOCK	exon	7288490	7290262	.	-	.	transcript_id "jg862.t1"; gene_id "jg862";
dsanSTOCAGO1482_0	ALN_BLOCK	exon	7291207	7292785	.	-	.	transcript_id "jg863.t1"; gene_id "jg863";
dsanSTOCAGO1482_0	ALN_BLOCK	exon	7293856	7294459	.	+	.	transcript_id "jg864.t1"; gene_id "jg864";
dsanSTOCAGO1482_0	ALN_BLOCK	exon	7294986	7296097	.	-	.	transcript_id "jg865.t1"; gene_id "jg865";
dsanSTOCAGO1482_0	ALN_BLOCK	exon	7296855	7298315	.	+	.	transcript_id "jg866.t1"; gene_id "jg866";
dsanSTOCAGO1482_0	ALN_BLOCK	exon	7324486	7327448	.	+	.	transcript_id "jg867.t1"; gene_id "jg867";
dsanSTOCAGO1482_0	ALN_BLOCK	exon	7333823	7337067	.	-	.	transcript_id "jg868.t1"; gene_id "jg868";
dsanSTOCAGO1482_0	ALN_BLOCK	exon	7341898	7343034	.	+	.	transcript_id "jg869.t1"; gene_id "jg869";
dsanSTOCAGO1482_0	ALN_BLOCK	exon	7352701	7352959	.	+	.	transcript_id "jg870.t1"; gene_id "jg870";
dsanSTOCAGO1482_0	ALN_BLOCK	exon	7353727	7355018	.	+	.	transcript_id "jg871.t1"; gene_id "jg871";
dsanSTOCAGO1482_0	ALN_BLOCK	exon	7355246	7355259	.	+	.	transcript_id "jg871.t1"; gene_id "jg871";
dsanSTOCAGO1482_0	ALN_BLOCK	exon	7355592	7355609	.	+	.	transcript_id "jg871.t1"; gene_id "jg871";
dsanSTOCAGO1482_0	ALN_BLOCK	exon	7356485	7356500	.	+	.	transcript_id "jg871.t1"; gene_id "jg871";
dsanSTOCAGO1482_0	ALN_BLOCK	exon	7356677	7356878	.	+	.	transcript_id "jg871.t1"; gene_id "jg871";
dsanSTOCAGO1482_0	ALN_BLOCK	exon	7358219	7359541	.	-	.	transcript_id "jg873.t1"; gene_id "jg873";
dsanSTOCAGO1482_0	ALN_BLOCK	exon	7367065	7367418	.	+	.	transcript_id "jg874.t1"; gene_id "jg874";
dsanSTOCAGO1482_0	ALN_BLOCK	exon	7385374	7385975	.	-	.	transcript_id "jg875.t1"; gene_id "jg875";
dsanSTOCAGO1482_0	ALN_BLOCK	exon	7410797	7411225	.	+	.	transcript_id "jg876.t1"; gene_id "jg876";
dsanSTOCAGO1482_0	ALN_BLOCK	exon	7420968	7425807	.	+	.	transcript_id "jg877.t1"; gene_id "jg877";
dsanSTOCAGO1482_0	ALN_BLOCK	exon	7426226	7434413	.	+	.	transcript_id "jg877.t1"; gene_id "jg877";
dsanSTOCAGO1482_0	ALN_BLOCK	exon	7434615	7435522	.	+	.	transcript_id "jg877.t1"; gene_id "jg877";
dsanSTOCAGO1482_0	ALN_BLOCK	exon	7442464	7443653	.	+	.	transcript_id "jg877.t1"; gene_id "jg877";
dsanSTOCAGO1482_0	AUGUSTUS	stop_codon	7448551	7448553	.	-	0	transcript_id "jg878.t1"; gene_id "jg878";
dsanSTOCAGO1482_0	AUGUSTUS	CDS	7448551	7449926	1	-	2	transcript_id "jg878.t1"; gene_id "jg878";
dsanSTOCAGO1482_0	AUGUSTUS	exon	7448551	7449926	.	-	.	transcript_id "jg878.t1"; gene_id "jg878";
dsanSTOCAGO1482_0	AUGUSTUS	intron	7449927	7450202	.	-	.	transcript_id "jg878.t1"; gene_id "jg878";
dsanSTOCAGO1482_0	AUGUSTUS	CDS	7450203	7450341	1	-	0	transcript_id "jg878.t1"; gene_id "jg878";
dsanSTOCAGO1482_0	AUGUSTUS	exon	7450203	7450341	.	-	.	transcript_id "jg878.t1"; gene_id "jg878";
dsanSTOCAGO1482_0	AUGUSTUS	start_codon	7450339	7450341	.	-	0	transcript_id "jg878.t1"; gene_id "jg878";
dsanSTOCAGO1482_0	ALN_BLOCK	exon	7463644	7468620	.	+	.	transcript_id "jg879.t1"; gene_id "jg879";
dsanSTOCAGO1482_0	ALN_BLOCK	exon	7468986	7471696	.	+	.	transcript_id "jg879.t1"; gene_id "jg879";
dsanSTOCAGO1482_0	AUGUSTUS	start_codon	7473489	7473491	.	+	0	transcript_id "jg880.t1"; gene_id "jg880";
dsanSTOCAGO1482_0	AUGUSTUS	CDS	7473489	7473504	0.83	+	0	transcript_id "jg880.t1"; gene_id "jg880";
dsanSTOCAGO1482_0	AUGUSTUS	exon	7473489	7473504	.	+	.	transcript_id "jg880.t1"; gene_id "jg880";
dsanSTOCAGO1482_0	AUGUSTUS	intron	7473505	7476626	.	+	.	transcript_id "jg880.t1"; gene_id "jg880";
dsanSTOCAGO1482_0	AUGUSTUS	CDS	7476627	7476880	0.88	+	2	transcript_id "jg880.t1"; gene_id "jg880";
dsanSTOCAGO1482_0	AUGUSTUS	exon	7476627	7476880	.	+	.	transcript_id "jg880.t1"; gene_id "jg880";
dsanSTOCAGO1482_0	AUGUSTUS	stop_codon	7476878	7476880	.	+	0	transcript_id "jg880.t1"; gene_id "jg880";
dsanSTOCAGO1482_0	ALN_BLOCK	exon	7476961	7486291	.	-	.	transcript_id "jg881.t1"; gene_id "jg881";
dsanSTOCAGO1482_0	ALN_BLOCK	exon	7487905	7489680	.	+	.	transcript_id "jg882.t1"; gene_id "jg882";
dsanSTOCAGO1482_0	ALN_BLOCK	exon	7490844	7491735	.	+	.	transcript_id "jg883.t1"; gene_id "jg883";
dsanSTOCAGO1482_0	ALN_BLOCK	exon	7493035	7497608	.	-	.	transcript_id "jg884.t1"; gene_id "jg884";
dsanSTOCAGO1482_0	AUGUSTUS	stop_codon	7503501	7503503	.	-	0	transcript_id "jg885.t1"; gene_id "jg885";
dsanSTOCAGO1482_0	AUGUSTUS	CDS	7503501	7503926	1	-	0	transcript_id "jg885.t1"; gene_id "jg885";
dsanSTOCAGO1482_0	AUGUSTUS	exon	7503501	7503926	.	-	.	transcript_id "jg885.t1"; gene_id "jg885";
dsanSTOCAGO1482_0	AUGUSTUS	intron	7503927	7503982	.	-	.	transcript_id "jg885.t1"; gene_id "jg885";
dsanSTOCAGO1482_0	AUGUSTUS	CDS	7503983	7504117	1	-	0	transcript_id "jg885.t1"; gene_id "jg885";
dsanSTOCAGO1482_0	AUGUSTUS	exon	7503983	7504117	.	-	.	transcript_id "jg885.t1"; gene_id "jg885";
dsanSTOCAGO1482_0	AUGUSTUS	start_codon	7504115	7504117	.	-	0	transcript_id "jg885.t1"; gene_id "jg885";
dsanSTOCAGO1482_0	ALN_BLOCK	exon	7507584	7507597	.	-	.	transcript_id "jg886.t1"; gene_id "jg886";
dsanSTOCAGO1482_0	ALN_BLOCK	exon	7507755	7507985	.	-	.	transcript_id "jg886.t1"; gene_id "jg886";
dsanSTOCAGO1482_0	ALN_BLOCK	exon	7515908	7518009	.	+	.	transcript_id "jg887.t1"; gene_id "jg887";
dsanSTOCAGO1482_0	ALN_BLOCK	exon	7518695	7521668	.	-	.	transcript_id "jg888.t1"; gene_id "jg888";
dsanSTOCAGO1482_0	ALN_BLOCK	exon	7522022	7522286	.	-	.	transcript_id "jg888.t1"; gene_id "jg888";
dsanSTOCAGO1482_0	ALN_BLOCK	exon	7522658	7523311	.	-	.	transcript_id "jg888.t1"; gene_id "jg888";
dsanSTOCAGO1482_0	ALN_BLOCK	exon	7524117	7525036	.	+	.	transcript_id "jg889.t1"; gene_id "jg889";
dsanSTOCAGO1482_0	ALN_BLOCK	exon	7528213	7529676	.	+	.	transcript_id "jg890.t1"; gene_id "jg890";
dsanSTOCAGO1482_0	ALN_BLOCK	exon	7535169	7544307	.	+	.	transcript_id "jg891.t1"; gene_id "jg891";
dsanSTOCAGO1482_0	ALN_BLOCK	exon	7544517	7548859	.	+	.	transcript_id "jg891.t1"; gene_id "jg891";
dsanSTOCAGO1482_0	AUGUSTUS	stop_codon	7550019	7550021	.	-	0	transcript_id "jg893.t1"; gene_id "jg893";
dsanSTOCAGO1482_0	AUGUSTUS	CDS	7550019	7550297	1	-	0	transcript_id "jg893.t1"; gene_id "jg893";
dsanSTOCAGO1482_0	AUGUSTUS	exon	7550019	7550297	.	-	.	transcript_id "jg893.t1"; gene_id "jg893";
dsanSTOCAGO1482_0	AUGUSTUS	start_codon	7550295	7550297	.	-	0	transcript_id "jg893.t1"; gene_id "jg893";
dsanSTOCAGO1482_0	ALN_BLOCK	exon	7550639	7552449	.	+	.	transcript_id "jg894.t1"; gene_id "jg894";
dsanSTOCAGO1482_0	ALN_BLOCK	exon	7553317	7554988	.	-	.	transcript_id "jg895.t1"; gene_id "jg895";
dsanSTOCAGO1482_0	ALN_BLOCK	exon	7555528	7557100	.	+	.	transcript_id "jg896.t1"; gene_id "jg896";
dsanSTOCAGO1482_0	ALN_BLOCK	exon	7557639	7559299	.	-	.	transcript_id "jg897.t1"; gene_id "jg897";
dsanSTOCAGO1482_0	ALN_BLOCK	exon	7566432	7571746	.	-	.	transcript_id "jg897.t1"; gene_id "jg897";
dsanSTOCAGO1482_0	ALN_BLOCK	exon	7572034	7572768	.	-	.	transcript_id "jg897.t1"; gene_id "jg897";
dsanSTOCAGO1482_0	ALN_BLOCK	exon	7582749	7583126	.	+	.	transcript_id "jg898.t1"; gene_id "jg898";
dsanSTOCAGO1482_0	ALN_BLOCK	exon	7587886	7590017	.	-	.	transcript_id "jg899.t1"; gene_id "jg899";
dsanSTOCAGO1482_0	ALN_BLOCK	exon	7591598	7592637	.	-	.	transcript_id "jg900.t1"; gene_id "jg900";
dsanSTOCAGO1482_0	ALN_BLOCK	exon	7594138	7599388	.	-	.	transcript_id "jg901.t1"; gene_id "jg901";
dsanSTOCAGO1482_0	ALN_BLOCK	exon	7599610	7609718	.	-	.	transcript_id "jg901.t1"; gene_id "jg901";
dsanSTOCAGO1482_0	ALN_BLOCK	exon	7611234	7612135	.	+	.	transcript_id "jg902.t1"; gene_id "jg902";
dsanSTOCAGO1482_0	ALN_BLOCK	exon	7614072	7619940	.	-	.	transcript_id "jg903.t1"; gene_id "jg903";
dsanSTOCAGO1482_0	ALN_BLOCK	exon	7620091	7623424	.	-	.	transcript_id "jg903.t1"; gene_id "jg903";
dsanSTOCAGO1482_0	ALN_BLOCK	exon	7634490	7634969	.	-	.	transcript_id "jg904.t1"; gene_id "jg904";
dsanSTOCAGO1482_0	ALN_BLOCK	exon	7654899	7655495	.	-	.	transcript_id "jg905.t1"; gene_id "jg905";
dsanSTOCAGO1482_0	AUGUSTUS	stop_codon	7657039	7657041	.	-	0	transcript_id "jg906.t1"; gene_id "jg906";
dsanSTOCAGO1482_0	AUGUSTUS	CDS	7657039	7657254	1	-	0	transcript_id "jg906.t1"; gene_id "jg906";
dsanSTOCAGO1482_0	AUGUSTUS	exon	7657039	7657254	.	-	.	transcript_id "jg906.t1"; gene_id "jg906";
dsanSTOCAGO1482_0	AUGUSTUS	start_codon	7657252	7657254	.	-	0	transcript_id "jg906.t1"; gene_id "jg906";
dsanSTOCAGO1482_0	ALN_BLOCK	exon	7658984	7661579	.	+	.	transcript_id "jg907.t1"; gene_id "jg907";
dsanSTOCAGO1482_0	ALN_BLOCK	exon	7664708	7677432	.	-	.	transcript_id "jg908.t1"; gene_id "jg908";
dsanSTOCAGO1482_0	ALN_BLOCK	exon	7677610	7679149	.	-	.	transcript_id "jg908.t1"; gene_id "jg908";
dsanSTOCAGO1482_0	ALN_BLOCK	exon	7679969	7682286	.	-	.	transcript_id "jg908.t1"; gene_id "jg908";
dsanSTOCAGO1482_0	ALN_BLOCK	exon	7686360	7687492	.	+	.	transcript_id "jg909.t1"; gene_id "jg909";
dsanSTOCAGO1482_0	ALN_BLOCK	exon	7688245	7693918	.	+	.	transcript_id "jg910.t1"; gene_id "jg910";
dsanSTOCAGO1482_0	ALN_BLOCK	exon	7695003	7696649	.	-	.	transcript_id "jg911.t1"; gene_id "jg911";
dsanSTOCAGO1482_0	ALN_BLOCK	exon	7697244	7699621	.	+	.	transcript_id "jg912.t1"; gene_id "jg912";
dsanSTOCAGO1482_0	ALN_BLOCK	exon	7705385	7707313	.	+	.	transcript_id "jg913.t1"; gene_id "jg913";
dsanSTOCAGO1482_0	ALN_BLOCK	exon	7719468	7719889	.	+	.	transcript_id "jg914.t1"; gene_id "jg914";
dsanSTOCAGO1482_0	ALN_BLOCK	exon	7726720	7729503	.	+	.	transcript_id "jg915.t1"; gene_id "jg915";
dsanSTOCAGO1482_0	AUGUSTUS	start_codon	7731783	7731785	.	+	0	transcript_id "jg916.t1"; gene_id "jg916";
dsanSTOCAGO1482_0	AUGUSTUS	CDS	7731783	7732367	1	+	0	transcript_id "jg916.t1"; gene_id "jg916";
dsanSTOCAGO1482_0	AUGUSTUS	exon	7731783	7732367	.	+	.	transcript_id "jg916.t1"; gene_id "jg916";
dsanSTOCAGO1482_0	AUGUSTUS	stop_codon	7732365	7732367	.	+	0	transcript_id "jg916.t1"; gene_id "jg916";
dsanSTOCAGO1482_0	AUGUSTUS	stop_codon	7737020	7737022	.	-	0	transcript_id "jg917.t1"; gene_id "jg917";
dsanSTOCAGO1482_0	AUGUSTUS	CDS	7737020	7737412	1	-	0	transcript_id "jg917.t1"; gene_id "jg917";
dsanSTOCAGO1482_0	AUGUSTUS	exon	7737020	7737412	.	-	.	transcript_id "jg917.t1"; gene_id "jg917";
dsanSTOCAGO1482_0	AUGUSTUS	start_codon	7737410	7737412	.	-	0	transcript_id "jg917.t1"; gene_id "jg917";
dsanSTOCAGO1482_0	ALN_BLOCK	exon	7739248	7740493	.	+	.	transcript_id "jg918.t1"; gene_id "jg918";
dsanSTOCAGO1482_0	AUGUSTUS	start_codon	7744118	7744120	.	+	0	transcript_id "jg919.t1"; gene_id "jg919";
dsanSTOCAGO1482_0	AUGUSTUS	CDS	7744118	7744236	1	+	0	transcript_id "jg919.t1"; gene_id "jg919";
dsanSTOCAGO1482_0	AUGUSTUS	exon	7744118	7744236	.	+	.	transcript_id "jg919.t1"; gene_id "jg919";
dsanSTOCAGO1482_0	AUGUSTUS	intron	7744237	7744295	.	+	.	transcript_id "jg919.t1"; gene_id "jg919";
dsanSTOCAGO1482_0	AUGUSTUS	CDS	7744296	7744332	1	+	1	transcript_id "jg919.t1"; gene_id "jg919";
dsanSTOCAGO1482_0	AUGUSTUS	exon	7744296	7744332	.	+	.	transcript_id "jg919.t1"; gene_id "jg919";
dsanSTOCAGO1482_0	AUGUSTUS	intron	7744333	7744403	.	+	.	transcript_id "jg919.t1"; gene_id "jg919";
dsanSTOCAGO1482_0	AUGUSTUS	CDS	7744404	7744562	1	+	0	transcript_id "jg919.t1"; gene_id "jg919";
dsanSTOCAGO1482_0	AUGUSTUS	exon	7744404	7744562	.	+	.	transcript_id "jg919.t1"; gene_id "jg919";
dsanSTOCAGO1482_0	AUGUSTUS	intron	7744563	7746206	.	+	.	transcript_id "jg919.t1"; gene_id "jg919";
dsanSTOCAGO1482_0	AUGUSTUS	CDS	7746207	7746419	0.12	+	0	transcript_id "jg919.t1"; gene_id "jg919";
dsanSTOCAGO1482_0	AUGUSTUS	exon	7746207	7746419	.	+	.	transcript_id "jg919.t1"; gene_id "jg919";
dsanSTOCAGO1482_0	AUGUSTUS	stop_codon	7746417	7746419	.	+	0	transcript_id "jg919.t1"; gene_id "jg919";
dsanSTOCAGO1482_0	ALN_BLOCK	exon	7766338	7769052	.	+	.	transcript_id "jg920.t1"; gene_id "jg920";
dsanSTOCAGO1482_0	ALN_BLOCK	exon	7771727	7773304	.	+	.	transcript_id "jg921.t1"; gene_id "jg921";
dsanSTOCAGO1482_0	ALN_BLOCK	exon	7776663	7782199	.	+	.	transcript_id "jg922.t1"; gene_id "jg922";
dsanSTOCAGO1482_0	ALN_BLOCK	exon	7783557	7787411	.	-	.	transcript_id "jg923.t1"; gene_id "jg923";
dsanSTOCAGO1482_0	ALN_BLOCK	exon	7788374	7788823	.	+	.	transcript_id "jg924.t1"; gene_id "jg924";
dsanSTOCAGO1482_0	ALN_BLOCK	exon	7789366	7789978	.	-	.	transcript_id "jg925.t1"; gene_id "jg925";
dsanSTOCAGO1482_0	ALN_BLOCK	exon	7790952	7791692	.	+	.	transcript_id "jg926.t1"; gene_id "jg926";
dsanSTOCAGO1482_0	ALN_BLOCK	exon	7800721	7803833	.	+	.	transcript_id "jg927.t1"; gene_id "jg927";
dsanSTOCAGO1482_0	ALN_BLOCK	exon	7806777	7810619	.	+	.	transcript_id "jg928.t1"; gene_id "jg928";
[truncated: 43,583 more rows]
