# Supplementary material for: Evolution of chemosensory tissues and cells across ecologically diverse Drosophilids
Source: Nat Commun. 2024 Feb 5;15:1047. doi: 10.1038/s41467-023-44558-4 (PMC10844241; doi:10.1038/s41467-023-44558-4)
Supplement: Supplementary file 17 — Supplementary Data 14 [file 41467_2023_44558_MOESM17_ESM.zip › Dmel_lookup_filtered_trimmed_1_1.gtf]

dmelr6.33_0	AUGUSTUS	stop_codon	11146	11148	.	-	0	transcript_id "jg3809.t1"; gene_id "jg3809";
dmelr6.33_0	AUGUSTUS	CDS	11146	11169	1	-	0	transcript_id "jg3809.t1"; gene_id "jg3809";
dmelr6.33_0	AUGUSTUS	exon	11146	11169	.	-	.	transcript_id "jg3809.t1"; gene_id "jg3809";
dmelr6.33_0	AUGUSTUS	intron	11170	11313	.	-	.	transcript_id "jg3809.t1"; gene_id "jg3809";
dmelr6.33_0	AUGUSTUS	CDS	11314	11344	1	-	1	transcript_id "jg3809.t1"; gene_id "jg3809";
dmelr6.33_0	AUGUSTUS	exon	11314	11344	.	-	.	transcript_id "jg3809.t1"; gene_id "jg3809";
dmelr6.33_0	AUGUSTUS	intron	11345	11409	.	-	.	transcript_id "jg3809.t1"; gene_id "jg3809";
dmelr6.33_0	AUGUSTUS	CDS	11410	11518	1	-	2	transcript_id "jg3809.t1"; gene_id "jg3809";
dmelr6.33_0	AUGUSTUS	exon	11410	11518	.	-	.	transcript_id "jg3809.t1"; gene_id "jg3809";
dmelr6.33_0	AUGUSTUS	intron	11519	14812	.	-	.	transcript_id "jg3809.t1"; gene_id "jg3809";
dmelr6.33_0	AUGUSTUS	CDS	14813	14874	0.68	-	1	transcript_id "jg3809.t1"; gene_id "jg3809";
dmelr6.33_0	AUGUSTUS	exon	14813	14874	.	-	.	transcript_id "jg3809.t1"; gene_id "jg3809";
dmelr6.33_0	AUGUSTUS	intron	14875	19879	.	-	.	transcript_id "jg3809.t1"; gene_id "jg3809";
dmelr6.33_0	AUGUSTUS	CDS	19880	19944	0.07	-	0	transcript_id "jg3809.t1"; gene_id "jg3809";
dmelr6.33_0	AUGUSTUS	exon	19880	19944	.	-	.	transcript_id "jg3809.t1"; gene_id "jg3809";
dmelr6.33_0	AUGUSTUS	start_codon	19942	19944	.	-	0	transcript_id "jg3809.t1"; gene_id "jg3809";
dmelr6.33_0	ALN_BLOCK	exon	21919	23934	.	-	.	transcript_id "jg3807.t1"; gene_id "jg3807";
dmelr6.33_0	ALN_BLOCK	exon	26521	27517	.	-	.	transcript_id "jg3808.t1"; gene_id "jg3808";
dmelr6.33_0	ALN_BLOCK	exon	27839	40093	.	-	.	transcript_id "jg3808.t1"; gene_id "jg3808";
dmelr6.33_0	ALN_BLOCK	exon	40284	40981	.	-	.	transcript_id "jg3808.t1"; gene_id "jg3808";
dmelr6.33_0	ALN_BLOCK	exon	41156	43758	.	-	.	transcript_id "jg3808.t1"; gene_id "jg3808";
dmelr6.33_0	ALN_BLOCK	exon	43957	47519	.	-	.	transcript_id "jg3808.t1"; gene_id "jg3808";
dmelr6.33_0	ALN_BLOCK	exon	52571	54016	.	-	.	transcript_id "jg3808.t1"; gene_id "jg3808";
dmelr6.33_0	ALN_BLOCK	exon	54174	58150	.	-	.	transcript_id "jg3808.t1"; gene_id "jg3808";
dmelr6.33_0	ALN_BLOCK	exon	70287	70895	.	+	.	transcript_id "jg3810.t1"; gene_id "jg3810";
dmelr6.33_0	ALN_BLOCK	exon	72603	73355	.	+	.	transcript_id "jg3811.t1"; gene_id "jg3811";
dmelr6.33_0	ALN_BLOCK	exon	73757	74144	.	+	.	transcript_id "jg3811.t1"; gene_id "jg3811";
dmelr6.33_0	ALN_BLOCK	exon	74452	75457	.	+	.	transcript_id "jg3811.t1"; gene_id "jg3811";
dmelr6.33_0	ALN_BLOCK	exon	83268	87092	.	-	.	transcript_id "jg3812.t1"; gene_id "jg3812";
dmelr6.33_0	AUGUSTUS	start_codon	94852	94854	.	+	0	transcript_id "jg3813.t1"; gene_id "jg3813";
dmelr6.33_0	AUGUSTUS	CDS	94852	94892	1	+	0	transcript_id "jg3813.t1"; gene_id "jg3813";
dmelr6.33_0	AUGUSTUS	exon	94852	94892	.	+	.	transcript_id "jg3813.t1"; gene_id "jg3813";
dmelr6.33_0	AUGUSTUS	intron	94893	94988	.	+	.	transcript_id "jg3813.t1"; gene_id "jg3813";
dmelr6.33_0	AUGUSTUS	CDS	94989	95070	1	+	1	transcript_id "jg3813.t1"; gene_id "jg3813";
dmelr6.33_0	AUGUSTUS	exon	94989	95070	.	+	.	transcript_id "jg3813.t1"; gene_id "jg3813";
dmelr6.33_0	AUGUSTUS	intron	95071	95131	.	+	.	transcript_id "jg3813.t1"; gene_id "jg3813";
dmelr6.33_0	AUGUSTUS	CDS	95132	95301	1	+	0	transcript_id "jg3813.t1"; gene_id "jg3813";
dmelr6.33_0	AUGUSTUS	exon	95132	95301	.	+	.	transcript_id "jg3813.t1"; gene_id "jg3813";
dmelr6.33_0	AUGUSTUS	intron	95302	95353	.	+	.	transcript_id "jg3813.t1"; gene_id "jg3813";
dmelr6.33_0	AUGUSTUS	CDS	95354	95870	0.7	+	1	transcript_id "jg3813.t1"; gene_id "jg3813";
dmelr6.33_0	AUGUSTUS	exon	95354	95870	.	+	.	transcript_id "jg3813.t1"; gene_id "jg3813";
dmelr6.33_0	AUGUSTUS	intron	95871	97806	.	+	.	transcript_id "jg3813.t1"; gene_id "jg3813";
dmelr6.33_0	AUGUSTUS	CDS	97807	97833	1	+	0	transcript_id "jg3813.t1"; gene_id "jg3813";
dmelr6.33_0	AUGUSTUS	exon	97807	97833	.	+	.	transcript_id "jg3813.t1"; gene_id "jg3813";
dmelr6.33_0	AUGUSTUS	intron	97834	97883	.	+	.	transcript_id "jg3813.t1"; gene_id "jg3813";
dmelr6.33_0	AUGUSTUS	CDS	97884	97895	1	+	0	transcript_id "jg3813.t1"; gene_id "jg3813";
dmelr6.33_0	AUGUSTUS	exon	97884	97895	.	+	.	transcript_id "jg3813.t1"; gene_id "jg3813";
dmelr6.33_0	AUGUSTUS	stop_codon	97893	97895	.	+	0	transcript_id "jg3813.t1"; gene_id "jg3813";
dmelr6.33_0	ALN_BLOCK	exon	100259	102000	.	+	.	transcript_id "jg3815.t1"; gene_id "jg3815";
dmelr6.33_0	ALN_BLOCK	exon	102459	103762	.	+	.	transcript_id "jg3814.t1"; gene_id "jg3814";
dmelr6.33_0	ALN_BLOCK	exon	104473	106642	.	-	.	transcript_id "jg3816.t1"; gene_id "jg3816";
dmelr6.33_0	ALN_BLOCK	exon	108686	113542	.	+	.	transcript_id "jg3817.t1"; gene_id "jg3817";
dmelr6.33_0	AUGUSTUS	stop_codon	115713	115715	.	-	0	transcript_id "jg3819.t1"; gene_id "jg3819";
dmelr6.33_0	AUGUSTUS	CDS	115713	116150	0.8	-	0	transcript_id "jg3819.t1"; gene_id "jg3819";
dmelr6.33_0	AUGUSTUS	exon	115713	116150	.	-	.	transcript_id "jg3819.t1"; gene_id "jg3819";
dmelr6.33_0	AUGUSTUS	start_codon	116148	116150	.	-	0	transcript_id "jg3819.t1"; gene_id "jg3819";
dmelr6.33_0	ALN_BLOCK	exon	117331	120032	.	-	.	transcript_id "jg3818.t1"; gene_id "jg3818";
dmelr6.33_0	ALN_BLOCK	exon	123129	128983	.	-	.	transcript_id "jg3820.t1"; gene_id "jg3820";
dmelr6.33_0	ALN_BLOCK	exon	132483	133682	.	+	.	transcript_id "jg3821.t1"; gene_id "jg3821";
dmelr6.33_0	ALN_BLOCK	exon	138695	139336	.	-	.	transcript_id "jg3822.t1"; gene_id "jg3822";
dmelr6.33_0	ALN_BLOCK	exon	139471	140933	.	-	.	transcript_id "jg3823.t1"; gene_id "jg3823";
dmelr6.33_0	ALN_BLOCK	exon	141130	142487	.	-	.	transcript_id "jg3824.t1"; gene_id "jg3824";
dmelr6.33_0	ALN_BLOCK	exon	143378	144094	.	+	.	transcript_id "jg3825.t1"; gene_id "jg3825";
dmelr6.33_0	ALN_BLOCK	exon	144374	150235	.	-	.	transcript_id "jg3826.t1"; gene_id "jg3826";
dmelr6.33_0	ALN_BLOCK	exon	150560	153106	.	-	.	transcript_id "jg3826.t1"; gene_id "jg3826";
dmelr6.33_0	AUGUSTUS	stop_codon	153677	153679	.	-	0	transcript_id "jg3827.t1"; gene_id "jg3827";
dmelr6.33_0	AUGUSTUS	CDS	153677	155059	1	-	0	transcript_id "jg3827.t1"; gene_id "jg3827";
dmelr6.33_0	AUGUSTUS	exon	153677	155059	.	-	.	transcript_id "jg3827.t1"; gene_id "jg3827";
dmelr6.33_0	AUGUSTUS	intron	155060	155127	.	-	.	transcript_id "jg3827.t1"; gene_id "jg3827";
dmelr6.33_0	AUGUSTUS	CDS	155128	155247	1	-	0	transcript_id "jg3827.t1"; gene_id "jg3827";
dmelr6.33_0	AUGUSTUS	exon	155128	155247	.	-	.	transcript_id "jg3827.t1"; gene_id "jg3827";
dmelr6.33_0	AUGUSTUS	start_codon	155245	155247	.	-	0	transcript_id "jg3827.t1"; gene_id "jg3827";
dmelr6.33_0	ALN_BLOCK	exon	155572	155950	.	+	.	transcript_id "jg3828.t1"; gene_id "jg3828";
dmelr6.33_0	ALN_BLOCK	exon	156241	157541	.	+	.	transcript_id "jg3829.t1"; gene_id "jg3829";
dmelr6.33_0	ALN_BLOCK	exon	157944	158603	.	-	.	transcript_id "jg3830.t1"; gene_id "jg3830";
dmelr6.33_0	ALN_BLOCK	exon	183412	187100	.	+	.	transcript_id "jg3831.t1"; gene_id "jg3831";
dmelr6.33_0	ALN_BLOCK	exon	187415	201414	.	+	.	transcript_id "jg3831.t1"; gene_id "jg3831";
dmelr6.33_0	ALN_BLOCK	exon	203870	204717	.	+	.	transcript_id "jg3832.t1"; gene_id "jg3832";
dmelr6.33_0	ALN_BLOCK	exon	205044	206044	.	-	.	transcript_id "jg3833.t1"; gene_id "jg3833";
dmelr6.33_0	ALN_BLOCK	exon	207512	209858	.	+	.	transcript_id "jg3834.t1"; gene_id "jg3834";
dmelr6.33_0	ALN_BLOCK	exon	226107	242287	.	-	.	transcript_id "jg3835.t1"; gene_id "jg3835";
dmelr6.33_0	AUGUSTUS	start_codon	232575	232577	.	+	0	transcript_id "jg3836.t1"; gene_id "jg3836";
dmelr6.33_0	AUGUSTUS	CDS	232575	233154	0.99	+	0	transcript_id "jg3836.t1"; gene_id "jg3836";
dmelr6.33_0	AUGUSTUS	exon	232575	233154	.	+	.	transcript_id "jg3836.t1"; gene_id "jg3836";
dmelr6.33_0	AUGUSTUS	intron	233155	233216	.	+	.	transcript_id "jg3836.t1"; gene_id "jg3836";
dmelr6.33_0	AUGUSTUS	CDS	233217	233965	1	+	2	transcript_id "jg3836.t1"; gene_id "jg3836";
dmelr6.33_0	AUGUSTUS	exon	233217	233965	.	+	.	transcript_id "jg3836.t1"; gene_id "jg3836";
dmelr6.33_0	AUGUSTUS	stop_codon	233963	233965	.	+	0	transcript_id "jg3836.t1"; gene_id "jg3836";
dmelr6.33_0	ALN_BLOCK	exon	251194	252317	.	-	.	transcript_id "jg3837.t1"; gene_id "jg3837";
dmelr6.33_0	ALN_BLOCK	exon	252663	254379	.	-	.	transcript_id "jg3838.t1"; gene_id "jg3838";
dmelr6.33_0	ALN_BLOCK	exon	263782	266688	.	-	.	transcript_id "jg3839.t1"; gene_id "jg3839";
dmelr6.33_0	ALN_BLOCK	exon	269192	271314	.	+	.	transcript_id "jg3840.t1"; gene_id "jg3840";
dmelr6.33_0	ALN_BLOCK	exon	271967	273634	.	-	.	transcript_id "jg3841.t1"; gene_id "jg3841";
dmelr6.33_0	AUGUSTUS	start_codon	273986	273988	.	+	0	transcript_id "jg3842.t1"; gene_id "jg3842";
dmelr6.33_0	AUGUSTUS	CDS	273986	274651	1	+	0	transcript_id "jg3842.t1"; gene_id "jg3842";
dmelr6.33_0	AUGUSTUS	exon	273986	274651	.	+	.	transcript_id "jg3842.t1"; gene_id "jg3842";
dmelr6.33_0	AUGUSTUS	stop_codon	274649	274651	.	+	0	transcript_id "jg3842.t1"; gene_id "jg3842";
dmelr6.33_0	ALN_BLOCK	exon	274947	277142	.	-	.	transcript_id "jg3843.t1"; gene_id "jg3843";
dmelr6.33_0	ALN_BLOCK	exon	277826	281514	.	+	.	transcript_id "jg3844.t1"; gene_id "jg3844";
dmelr6.33_0	ALN_BLOCK	exon	282172	283147	.	-	.	transcript_id "jg3845.t1"; gene_id "jg3845";
dmelr6.33_0	ALN_BLOCK	exon	283886	285633	.	-	.	transcript_id "jg3846.t1"; gene_id "jg3846";
dmelr6.33_0	ALN_BLOCK	exon	286295	286498	.	-	.	transcript_id "jg3847.t1"; gene_id "jg3847";
dmelr6.33_0	ALN_BLOCK	exon	287402	288919	.	-	.	transcript_id "jg3848.t1"; gene_id "jg3848";
dmelr6.33_0	ALN_BLOCK	exon	290804	291010	.	-	.	transcript_id "jg3849.t1"; gene_id "jg3849";
dmelr6.33_0	ALN_BLOCK	exon	292569	293002	.	+	.	transcript_id "jg3850.t1"; gene_id "jg3850";
dmelr6.33_0	ALN_BLOCK	exon	293622	294484	.	-	.	transcript_id "jg3851.t1"; gene_id "jg3851";
dmelr6.33_0	ALN_BLOCK	exon	295272	297049	.	+	.	transcript_id "jg3852.t1"; gene_id "jg3852";
dmelr6.33_0	ALN_BLOCK	exon	299062	299987	.	+	.	transcript_id "jg3853.t1"; gene_id "jg3853";
dmelr6.33_0	ALN_BLOCK	exon	300146	300662	.	+	.	transcript_id "jg3853.t1"; gene_id "jg3853";
dmelr6.33_0	ALN_BLOCK	exon	300816	301073	.	+	.	transcript_id "jg3853.t1"; gene_id "jg3853";
dmelr6.33_0	ALN_BLOCK	exon	301319	302659	.	+	.	transcript_id "jg3853.t1"; gene_id "jg3853";
dmelr6.33_0	ALN_BLOCK	exon	318418	319233	.	-	.	transcript_id "jg3854.t1"; gene_id "jg3854";
dmelr6.33_0	ALN_BLOCK	exon	320388	321221	.	-	.	transcript_id "jg3855.t1"; gene_id "jg3855";
dmelr6.33_0	ALN_BLOCK	exon	322131	322985	.	+	.	transcript_id "jg3856.t1"; gene_id "jg3856";
dmelr6.33_0	AUGUSTUS	stop_codon	325871	325873	.	-	0	transcript_id "jg3857.t1"; gene_id "jg3857";
dmelr6.33_0	AUGUSTUS	CDS	325871	326061	0.59	-	2	transcript_id "jg3857.t1"; gene_id "jg3857";
dmelr6.33_0	AUGUSTUS	exon	325871	326061	.	-	.	transcript_id "jg3857.t1"; gene_id "jg3857";
dmelr6.33_0	AUGUSTUS	intron	326062	328592	.	-	.	transcript_id "jg3857.t1"; gene_id "jg3857";
dmelr6.33_0	AUGUSTUS	CDS	328593	329625	0.99	-	0	transcript_id "jg3857.t1"; gene_id "jg3857";
dmelr6.33_0	AUGUSTUS	exon	328593	329625	.	-	.	transcript_id "jg3857.t1"; gene_id "jg3857";
dmelr6.33_0	AUGUSTUS	start_codon	329623	329625	.	-	0	transcript_id "jg3857.t1"; gene_id "jg3857";
dmelr6.33_0	AUGUSTUS	stop_codon	329991	329993	.	-	0	transcript_id "jg3858.t1"; gene_id "jg3858";
dmelr6.33_0	AUGUSTUS	CDS	329991	332132	1	-	0	transcript_id "jg3858.t1"; gene_id "jg3858";
dmelr6.33_0	AUGUSTUS	exon	329991	332132	.	-	.	transcript_id "jg3858.t1"; gene_id "jg3858";
dmelr6.33_0	AUGUSTUS	start_codon	332130	332132	.	-	0	transcript_id "jg3858.t1"; gene_id "jg3858";
dmelr6.33_0	ALN_BLOCK	exon	334099	338999	.	+	.	transcript_id "jg3859.t1"; gene_id "jg3859";
dmelr6.33_0	ALN_BLOCK	exon	339173	340468	.	+	.	transcript_id "jg3859.t1"; gene_id "jg3859";
dmelr6.33_0	ALN_BLOCK	exon	340641	345448	.	+	.	transcript_id "jg3859.t1"; gene_id "jg3859";
dmelr6.33_0	ALN_BLOCK	exon	355918	357686	.	-	.	transcript_id "jg3860.t1"; gene_id "jg3860";
dmelr6.33_0	AUGUSTUS	start_codon	382795	382797	.	+	0	transcript_id "jg3861.t1"; gene_id "jg3861";
dmelr6.33_0	AUGUSTUS	CDS	382795	382852	0.47	+	0	transcript_id "jg3861.t1"; gene_id "jg3861";
dmelr6.33_0	AUGUSTUS	exon	382795	382852	.	+	.	transcript_id "jg3861.t1"; gene_id "jg3861";
dmelr6.33_0	AUGUSTUS	intron	382853	383473	.	+	.	transcript_id "jg3861.t1"; gene_id "jg3861";
dmelr6.33_0	AUGUSTUS	CDS	383474	383832	0.68	+	2	transcript_id "jg3861.t1"; gene_id "jg3861";
dmelr6.33_0	AUGUSTUS	exon	383474	383832	.	+	.	transcript_id "jg3861.t1"; gene_id "jg3861";
dmelr6.33_0	AUGUSTUS	stop_codon	383830	383832	.	+	0	transcript_id "jg3861.t1"; gene_id "jg3861";
dmelr6.33_0	ALN_BLOCK	exon	384551	387270	.	+	.	transcript_id "jg3862.t1"; gene_id "jg3862";
dmelr6.33_0	ALN_BLOCK	exon	396734	401663	.	-	.	transcript_id "jg3863.t1"; gene_id "jg3863";
dmelr6.33_0	ALN_BLOCK	exon	404384	407894	.	+	.	transcript_id "jg3864.t1"; gene_id "jg3864";
dmelr6.33_0	ALN_BLOCK	exon	409388	413459	.	-	.	transcript_id "jg3865.t1"; gene_id "jg3865";
dmelr6.33_0	ALN_BLOCK	exon	415389	417634	.	+	.	transcript_id "jg3866.t1"; gene_id "jg3866";
dmelr6.33_0	ALN_BLOCK	exon	418557	419600	.	-	.	transcript_id "jg3867.t1"; gene_id "jg3867";
dmelr6.33_0	ALN_BLOCK	exon	420075	420558	.	+	.	transcript_id "jg3868.t1"; gene_id "jg3868";
dmelr6.33_0	ALN_BLOCK	exon	420941	421366	.	-	.	transcript_id "jg3869.t1"; gene_id "jg3869";
dmelr6.33_0	ALN_BLOCK	exon	421800	422435	.	+	.	transcript_id "jg3870.t1"; gene_id "jg3870";
dmelr6.33_0	ALN_BLOCK	exon	423464	425291	.	+	.	transcript_id "jg3871.t1"; gene_id "jg3871";
dmelr6.33_0	ALN_BLOCK	exon	438425	447249	.	+	.	transcript_id "jg3872.t1"; gene_id "jg3872";
dmelr6.33_0	ALN_BLOCK	exon	449021	450794	.	-	.	transcript_id "jg3873.t1"; gene_id "jg3873";
dmelr6.33_0	ALN_BLOCK	exon	453262	454385	.	+	.	transcript_id "jg3874.t1"; gene_id "jg3874";
dmelr6.33_0	ALN_BLOCK	exon	455801	458390	.	+	.	transcript_id "jg3875.t1"; gene_id "jg3875";
dmelr6.33_0	ALN_BLOCK	exon	460515	464932	.	-	.	transcript_id "jg3876.t1"; gene_id "jg3876";
dmelr6.33_0	ALN_BLOCK	exon	473113	475802	.	+	.	transcript_id "jg3877.t1"; gene_id "jg3877";
dmelr6.33_0	ALN_BLOCK	exon	476987	479475	.	-	.	transcript_id "jg3878.t1"; gene_id "jg3878";
dmelr6.33_0	ALN_BLOCK	exon	536049	539956	.	+	.	transcript_id "jg3879.t1"; gene_id "jg3879";
dmelr6.33_0	ALN_BLOCK	exon	541768	542247	.	-	.	transcript_id "jg3880.t1"; gene_id "jg3880";
dmelr6.33_0	ALN_BLOCK	exon	543241	544542	.	-	.	transcript_id "jg3881.t1"; gene_id "jg3881";
dmelr6.33_0	ALN_BLOCK	exon	545192	546953	.	+	.	transcript_id "jg3882.t1"; gene_id "jg3882";
dmelr6.33_0	ALN_BLOCK	exon	547414	549214	.	-	.	transcript_id "jg3883.t1"; gene_id "jg3883";
dmelr6.33_0	ALN_BLOCK	exon	553937	558762	.	-	.	transcript_id "jg3884.t1"; gene_id "jg3884";
dmelr6.33_0	ALN_BLOCK	exon	559699	560315	.	+	.	transcript_id "jg3885.t1"; gene_id "jg3885";
dmelr6.33_0	ALN_BLOCK	exon	560794	563181	.	-	.	transcript_id "jg3886.t1"; gene_id "jg3886";
dmelr6.33_0	ALN_BLOCK	exon	564227	566329	.	+	.	transcript_id "jg3887.t1"; gene_id "jg3887";
dmelr6.33_0	ALN_BLOCK	exon	566426	568064	.	-	.	transcript_id "jg3888.t1"; gene_id "jg3888";
dmelr6.33_0	ALN_BLOCK	exon	568406	572650	.	+	.	transcript_id "jg3889.t1"; gene_id "jg3889";
dmelr6.33_0	ALN_BLOCK	exon	573206	574135	.	-	.	transcript_id "jg3890.t1"; gene_id "jg3890";
dmelr6.33_0	ALN_BLOCK	exon	574641	575236	.	+	.	transcript_id "jg3891.t1"; gene_id "jg3891";
dmelr6.33_0	ALN_BLOCK	exon	575777	576600	.	-	.	transcript_id "jg3892.t1"; gene_id "jg3892";
dmelr6.33_0	ALN_BLOCK	exon	577993	579250	.	+	.	transcript_id "jg3893.t1"; gene_id "jg3893";
dmelr6.33_0	AUGUSTUS	stop_codon	583100	583102	.	-	0	transcript_id "jg3894.t1"; gene_id "jg3894";
dmelr6.33_0	AUGUSTUS	CDS	583100	583501	0.58	-	0	transcript_id "jg3894.t1"; gene_id "jg3894";
dmelr6.33_0	AUGUSTUS	exon	583100	583501	.	-	.	transcript_id "jg3894.t1"; gene_id "jg3894";
dmelr6.33_0	AUGUSTUS	start_codon	583499	583501	.	-	0	transcript_id "jg3894.t1"; gene_id "jg3894";
dmelr6.33_0	ALN_BLOCK	exon	584179	587964	.	-	.	transcript_id "jg3895.t1"; gene_id "jg3895";
dmelr6.33_0	ALN_BLOCK	exon	588160	588486	.	-	.	transcript_id "jg3895.t1"; gene_id "jg3895";
dmelr6.33_0	ALN_BLOCK	exon	588783	594206	.	-	.	transcript_id "jg3895.t1"; gene_id "jg3895";
dmelr6.33_0	ALN_BLOCK	exon	603112	603339	.	+	.	transcript_id "jg3896.t1"; gene_id "jg3896";
dmelr6.33_0	AUGUSTUS	stop_codon	611313	611315	.	-	0	transcript_id "jg3897.t1"; gene_id "jg3897";
dmelr6.33_0	AUGUSTUS	CDS	611313	611561	0.81	-	0	transcript_id "jg3897.t1"; gene_id "jg3897";
dmelr6.33_0	AUGUSTUS	exon	611313	611561	.	-	.	transcript_id "jg3897.t1"; gene_id "jg3897";
dmelr6.33_0	AUGUSTUS	start_codon	611559	611561	.	-	0	transcript_id "jg3897.t1"; gene_id "jg3897";
dmelr6.33_0	AUGUSTUS	stop_codon	620433	620435	.	-	0	transcript_id "jg3898.t1"; gene_id "jg3898";
dmelr6.33_0	AUGUSTUS	CDS	620433	621182	1	-	0	transcript_id "jg3898.t1"; gene_id "jg3898";
dmelr6.33_0	AUGUSTUS	exon	620433	621182	.	-	.	transcript_id "jg3898.t1"; gene_id "jg3898";
dmelr6.33_0	AUGUSTUS	start_codon	621180	621182	.	-	0	transcript_id "jg3898.t1"; gene_id "jg3898";
dmelr6.33_0	ALN_BLOCK	exon	640959	657347	.	-	.	transcript_id "jg3899.t1"; gene_id "jg3899";
dmelr6.33_0	AUGUSTUS	start_codon	675259	675261	.	+	0	transcript_id "jg3900.t1"; gene_id "jg3900";
dmelr6.33_0	AUGUSTUS	CDS	675259	675726	0.96	+	0	transcript_id "jg3900.t1"; gene_id "jg3900";
dmelr6.33_0	AUGUSTUS	exon	675259	675726	.	+	.	transcript_id "jg3900.t1"; gene_id "jg3900";
dmelr6.33_0	AUGUSTUS	stop_codon	675724	675726	.	+	0	transcript_id "jg3900.t1"; gene_id "jg3900";
dmelr6.33_0	ALN_BLOCK	exon	705859	707766	.	-	.	transcript_id "jg3901.t1"; gene_id "jg3901";
dmelr6.33_0	ALN_BLOCK	exon	728508	730454	.	+	.	transcript_id "jg3902.t1"; gene_id "jg3902";
dmelr6.33_0	ALN_BLOCK	exon	738074	740995	.	-	.	transcript_id "jg3903.t1"; gene_id "jg3903";
dmelr6.33_0	ALN_BLOCK	exon	753119	760913	.	+	.	transcript_id "jg3904.t1"; gene_id "jg3904";
dmelr6.33_0	ALN_BLOCK	exon	781297	782824	.	+	.	transcript_id "jg3908.t1"; gene_id "jg3908";
dmelr6.33_0	ALN_BLOCK	exon	784421	786139	.	+	.	transcript_id "jg3909.t1"; gene_id "jg3909";
dmelr6.33_0	ALN_BLOCK	exon	786260	790629	.	-	.	transcript_id "jg3910.t1"; gene_id "jg3910";
dmelr6.33_0	ALN_BLOCK	exon	810646	811432	.	+	.	transcript_id "jg3911.t1"; gene_id "jg3911";
dmelr6.33_0	ALN_BLOCK	exon	811636	813311	.	+	.	transcript_id "jg3912.t1"; gene_id "jg3912";
dmelr6.33_0	ALN_BLOCK	exon	813457	815831	.	-	.	transcript_id "jg3913.t1"; gene_id "jg3913";
dmelr6.33_0	ALN_BLOCK	exon	816083	816976	.	+	.	transcript_id "jg3914.t1"; gene_id "jg3914";
dmelr6.33_0	ALN_BLOCK	exon	817046	817898	.	-	.	transcript_id "jg3915.t1"; gene_id "jg3915";
dmelr6.33_0	ALN_BLOCK	exon	818507	819334	.	-	.	transcript_id "jg3916.t1"; gene_id "jg3916";
dmelr6.33_0	ALN_BLOCK	exon	820079	820969	.	+	.	transcript_id "jg3917.t1"; gene_id "jg3917";
dmelr6.33_0	ALN_BLOCK	exon	821552	823776	.	+	.	transcript_id "jg3918.t1"; gene_id "jg3918";
dmelr6.33_0	AUGUSTUS	stop_codon	824433	824435	.	-	0	transcript_id "jg3919.t1"; gene_id "jg3919";
dmelr6.33_0	AUGUSTUS	CDS	824433	825797	1	-	0	transcript_id "jg3919.t1"; gene_id "jg3919";
dmelr6.33_0	AUGUSTUS	exon	824433	825797	.	-	.	transcript_id "jg3919.t1"; gene_id "jg3919";
dmelr6.33_0	AUGUSTUS	start_codon	825795	825797	.	-	0	transcript_id "jg3919.t1"; gene_id "jg3919";
dmelr6.33_0	ALN_BLOCK	exon	829536	831923	.	+	.	transcript_id "jg3920.t1"; gene_id "jg3920";
dmelr6.33_0	ALN_BLOCK	exon	834545	837337	.	-	.	transcript_id "jg3921.t1"; gene_id "jg3921";
dmelr6.33_0	AUGUSTUS	stop_codon	849895	849897	.	-	0	transcript_id "jg3923.t1"; gene_id "jg3923";
dmelr6.33_0	AUGUSTUS	CDS	849895	850427	0.51	-	2	transcript_id "jg3923.t1"; gene_id "jg3923";
dmelr6.33_0	AUGUSTUS	exon	849895	850427	.	-	.	transcript_id "jg3923.t1"; gene_id "jg3923";
dmelr6.33_0	AUGUSTUS	intron	850428	851074	.	-	.	transcript_id "jg3923.t1"; gene_id "jg3923";
dmelr6.33_0	AUGUSTUS	CDS	851075	851096	0.5	-	0	transcript_id "jg3923.t1"; gene_id "jg3923";
dmelr6.33_0	AUGUSTUS	exon	851075	851096	.	-	.	transcript_id "jg3923.t1"; gene_id "jg3923";
dmelr6.33_0	AUGUSTUS	start_codon	851094	851096	.	-	0	transcript_id "jg3923.t1"; gene_id "jg3923";
dmelr6.33_0	ALN_BLOCK	exon	851443	852788	.	-	.	transcript_id "jg3922.t1"; gene_id "jg3922";
dmelr6.33_0	ALN_BLOCK	exon	852936	854383	.	+	.	transcript_id "jg3924.t1"; gene_id "jg3924";
dmelr6.33_0	ALN_BLOCK	exon	855550	856107	.	+	.	transcript_id "jg3925.t1"; gene_id "jg3925";
dmelr6.33_0	ALN_BLOCK	exon	860321	861696	.	+	.	transcript_id "jg3926.t1"; gene_id "jg3926";
dmelr6.33_0	ALN_BLOCK	exon	862166	864908	.	-	.	transcript_id "jg3927.t1"; gene_id "jg3927";
dmelr6.33_0	ALN_BLOCK	exon	868739	869776	.	-	.	transcript_id "jg3928.t1"; gene_id "jg3928";
dmelr6.33_0	ALN_BLOCK	exon	871574	876737	.	+	.	transcript_id "jg3929.t1"; gene_id "jg3929";
dmelr6.33_0	ALN_BLOCK	exon	877362	878173	.	+	.	transcript_id "jg3930.t1"; gene_id "jg3930";
dmelr6.33_0	ALN_BLOCK	exon	878281	885052	.	-	.	transcript_id "jg3931.t1"; gene_id "jg3931";
dmelr6.33_0	ALN_BLOCK	exon	898732	901169	.	+	.	transcript_id "jg3932.t1"; gene_id "jg3932";
dmelr6.33_0	ALN_BLOCK	exon	914198	917736	.	+	.	transcript_id "jg3933.t1"; gene_id "jg3933";
dmelr6.33_0	ALN_BLOCK	exon	950493	955481	.	+	.	transcript_id "jg3934.t1"; gene_id "jg3934";
dmelr6.33_0	ALN_BLOCK	exon	955756	955812	.	+	.	transcript_id "jg3934.t1"; gene_id "jg3934";
dmelr6.33_0	ALN_BLOCK	exon	955993	957452	.	+	.	transcript_id "jg3934.t1"; gene_id "jg3934";
dmelr6.33_0	ALN_BLOCK	exon	1013953	1019379	.	-	.	transcript_id "jg3935.t1"; gene_id "jg3935";
dmelr6.33_0	AUGUSTUS	stop_codon	1026276	1026278	.	-	0	transcript_id "jg3937.t1"; gene_id "jg3937";
dmelr6.33_0	AUGUSTUS	CDS	1026276	1026785	1	-	0	transcript_id "jg3937.t1"; gene_id "jg3937";
dmelr6.33_0	AUGUSTUS	exon	1026276	1026785	.	-	.	transcript_id "jg3937.t1"; gene_id "jg3937";
dmelr6.33_0	AUGUSTUS	start_codon	1026783	1026785	.	-	0	transcript_id "jg3937.t1"; gene_id "jg3937";
dmelr6.33_0	AUGUSTUS	stop_codon	1032216	1032218	.	-	0	transcript_id "jg3936.t1"; gene_id "jg3936";
dmelr6.33_0	AUGUSTUS	CDS	1032216	1032383	0.59	-	0	transcript_id "jg3936.t1"; gene_id "jg3936";
dmelr6.33_0	AUGUSTUS	exon	1032216	1032383	.	-	.	transcript_id "jg3936.t1"; gene_id "jg3936";
dmelr6.33_0	AUGUSTUS	intron	1032384	1033624	.	-	.	transcript_id "jg3936.t1"; gene_id "jg3936";
dmelr6.33_0	AUGUSTUS	CDS	1033625	1034176	0.6	-	0	transcript_id "jg3936.t1"; gene_id "jg3936";
dmelr6.33_0	AUGUSTUS	exon	1033625	1034176	.	-	.	transcript_id "jg3936.t1"; gene_id "jg3936";
dmelr6.33_0	AUGUSTUS	start_codon	1034174	1034176	.	-	0	transcript_id "jg3936.t1"; gene_id "jg3936";
dmelr6.33_0	ALN_BLOCK	exon	1037379	1038422	.	+	.	transcript_id "jg3938.t1"; gene_id "jg3938";
dmelr6.33_0	AUGUSTUS	stop_codon	1043174	1043176	.	-	0	transcript_id "jg3939.t1"; gene_id "jg3939";
dmelr6.33_0	AUGUSTUS	CDS	1043174	1043419	0.46	-	0	transcript_id "jg3939.t1"; gene_id "jg3939";
dmelr6.33_0	AUGUSTUS	exon	1043174	1043419	.	-	.	transcript_id "jg3939.t1"; gene_id "jg3939";
dmelr6.33_0	AUGUSTUS	start_codon	1043417	1043419	.	-	0	transcript_id "jg3939.t1"; gene_id "jg3939";
dmelr6.33_0	AUGUSTUS	stop_codon	1049068	1049070	.	-	0	transcript_id "jg3940.t1"; gene_id "jg3940";
dmelr6.33_0	AUGUSTUS	CDS	1049068	1049343	0.97	-	0	transcript_id "jg3940.t1"; gene_id "jg3940";
dmelr6.33_0	AUGUSTUS	exon	1049068	1049343	.	-	.	transcript_id "jg3940.t1"; gene_id "jg3940";
dmelr6.33_0	AUGUSTUS	start_codon	1049341	1049343	.	-	0	transcript_id "jg3940.t1"; gene_id "jg3940";
dmelr6.33_0	ALN_BLOCK	exon	1052038	1062146	.	-	.	transcript_id "jg3941.t1"; gene_id "jg3941";
dmelr6.33_0	ALN_BLOCK	exon	1078035	1080710	.	+	.	transcript_id "jg3942.t1"; gene_id "jg3942";
dmelr6.33_0	ALN_BLOCK	exon	1081244	1082871	.	+	.	transcript_id "jg3943.t1"; gene_id "jg3943";
dmelr6.33_0	ALN_BLOCK	exon	1084019	1088347	.	-	.	transcript_id "jg3944.t1"; gene_id "jg3944";
dmelr6.33_0	ALN_BLOCK	exon	1103691	1108202	.	-	.	transcript_id "jg3945.t1"; gene_id "jg3945";
dmelr6.33_0	ALN_BLOCK	exon	1108701	1112643	.	+	.	transcript_id "jg3946.t1"; gene_id "jg3946";
dmelr6.33_0	ALN_BLOCK	exon	1112988	1113950	.	+	.	transcript_id "jg3947.t1"; gene_id "jg3947";
dmelr6.33_0	ALN_BLOCK	exon	1115734	1117498	.	-	.	transcript_id "jg3948.t1"; gene_id "jg3948";
dmelr6.33_0	AUGUSTUS	stop_codon	1126072	1126074	.	-	0	transcript_id "jg3949.t1"; gene_id "jg3949";
dmelr6.33_0	AUGUSTUS	CDS	1126072	1126187	0.86	-	2	transcript_id "jg3949.t1"; gene_id "jg3949";
dmelr6.33_0	AUGUSTUS	exon	1126072	1126187	.	-	.	transcript_id "jg3949.t1"; gene_id "jg3949";
dmelr6.33_0	AUGUSTUS	intron	1126188	1128128	.	-	.	transcript_id "jg3949.t1"; gene_id "jg3949";
dmelr6.33_0	AUGUSTUS	stop_codon	1128068	1128070	.	-	0	transcript_id "jg3949.t2"; gene_id "jg3949";
dmelr6.33_0	AUGUSTUS	CDS	1128068	1128072	0.8	-	2	transcript_id "jg3949.t2"; gene_id "jg3949";
dmelr6.33_0	AUGUSTUS	exon	1128068	1128072	.	-	.	transcript_id "jg3949.t2"; gene_id "jg3949";
dmelr6.33_0	AUGUSTUS	intron	1128073	1128128	.	-	.	transcript_id "jg3949.t2"; gene_id "jg3949";
dmelr6.33_0	AUGUSTUS	CDS	1128129	1128351	0.65	-	0	transcript_id "jg3949.t1"; gene_id "jg3949";
dmelr6.33_0	AUGUSTUS	exon	1128129	1128351	.	-	.	transcript_id "jg3949.t1"; gene_id "jg3949";
dmelr6.33_0	AUGUSTUS	CDS	1128129	1128345	0.54	-	0	transcript_id "jg3949.t2"; gene_id "jg3949";
dmelr6.33_0	AUGUSTUS	exon	1128129	1128345	.	-	.	transcript_id "jg3949.t2"; gene_id "jg3949";
dmelr6.33_0	AUGUSTUS	start_codon	1128343	1128345	.	-	0	transcript_id "jg3949.t2"; gene_id "jg3949";
dmelr6.33_0	AUGUSTUS	start_codon	1128349	1128351	.	-	0	transcript_id "jg3949.t1"; gene_id "jg3949";
dmelr6.33_0	ALN_BLOCK	exon	1129489	1131953	.	+	.	transcript_id "jg3950.t1"; gene_id "jg3950";
dmelr6.33_0	ALN_BLOCK	exon	1132478	1134073	.	-	.	transcript_id "jg3951.t1"; gene_id "jg3951";
dmelr6.33_0	ALN_BLOCK	exon	1134859	1139956	.	+	.	transcript_id "jg3952.t1"; gene_id "jg3952";
dmelr6.33_0	ALN_BLOCK	exon	1143371	1147075	.	+	.	transcript_id "jg3953.t1"; gene_id "jg3953";
dmelr6.33_0	ALN_BLOCK	exon	1147865	1149376	.	+	.	transcript_id "jg3954.t1"; gene_id "jg3954";
dmelr6.33_0	ALN_BLOCK	exon	1149514	1150647	.	-	.	transcript_id "jg3955.t1"; gene_id "jg3955";
dmelr6.33_0	ALN_BLOCK	exon	1150863	1151411	.	+	.	transcript_id "jg3956.t1"; gene_id "jg3956";
dmelr6.33_0	ALN_BLOCK	exon	1152032	1155968	.	-	.	transcript_id "jg3957.t1"; gene_id "jg3957";
dmelr6.33_0	ALN_BLOCK	exon	1158976	1160100	.	+	.	transcript_id "jg3958.t1"; gene_id "jg3958";
dmelr6.33_0	ALN_BLOCK	exon	1160444	1163088	.	-	.	transcript_id "jg3959.t1"; gene_id "jg3959";
dmelr6.33_0	ALN_BLOCK	exon	1164540	1166361	.	+	.	transcript_id "jg3960.t1"; gene_id "jg3960";
dmelr6.33_0	ALN_BLOCK	exon	1166560	1167162	.	+	.	transcript_id "jg3961.t1"; gene_id "jg3961";
dmelr6.33_0	ALN_BLOCK	exon	1167243	1169785	.	-	.	transcript_id "jg3962.t1"; gene_id "jg3962";
dmelr6.33_0	AUGUSTUS	start_codon	1170234	1170236	.	+	0	transcript_id "jg3963.t1"; gene_id "jg3963";
dmelr6.33_0	AUGUSTUS	CDS	1170234	1170363	1	+	0	transcript_id "jg3963.t1"; gene_id "jg3963";
dmelr6.33_0	AUGUSTUS	exon	1170234	1170363	.	+	.	transcript_id "jg3963.t1"; gene_id "jg3963";
dmelr6.33_0	AUGUSTUS	intron	1170364	1170418	.	+	.	transcript_id "jg3963.t1"; gene_id "jg3963";
dmelr6.33_0	AUGUSTUS	CDS	1170419	1170553	1	+	2	transcript_id "jg3963.t1"; gene_id "jg3963";
dmelr6.33_0	AUGUSTUS	exon	1170419	1170553	.	+	.	transcript_id "jg3963.t1"; gene_id "jg3963";
dmelr6.33_0	AUGUSTUS	intron	1170554	1170610	.	+	.	transcript_id "jg3963.t1"; gene_id "jg3963";
dmelr6.33_0	AUGUSTUS	CDS	1170611	1170765	1	+	2	transcript_id "jg3963.t1"; gene_id "jg3963";
dmelr6.33_0	AUGUSTUS	exon	1170611	1170765	.	+	.	transcript_id "jg3963.t1"; gene_id "jg3963";
dmelr6.33_0	AUGUSTUS	stop_codon	1170763	1170765	.	+	0	transcript_id "jg3963.t1"; gene_id "jg3963";
dmelr6.33_0	ALN_BLOCK	exon	1170793	1172619	.	-	.	transcript_id "jg3964.t1"; gene_id "jg3964";
dmelr6.33_0	ALN_BLOCK	exon	1173201	1177372	.	+	.	transcript_id "jg3965.t1"; gene_id "jg3965";
dmelr6.33_0	ALN_BLOCK	exon	1177950	1182286	.	+	.	transcript_id "jg3966.t1"; gene_id "jg3966";
dmelr6.33_0	ALN_BLOCK	exon	1182495	1183919	.	-	.	transcript_id "jg3967.t1"; gene_id "jg3967";
dmelr6.33_0	ALN_BLOCK	exon	1184166	1185517	.	+	.	transcript_id "jg3968.t1"; gene_id "jg3968";
dmelr6.33_0	ALN_BLOCK	exon	1191684	1196443	.	+	.	transcript_id "jg3970.t1"; gene_id "jg3970";
dmelr6.33_0	AUGUSTUS	stop_codon	1198599	1198601	.	-	0	transcript_id "jg3972.t2"; gene_id "jg3972";
dmelr6.33_0	AUGUSTUS	CDS	1198599	1198883	0.76	-	0	transcript_id "jg3972.t2"; gene_id "jg3972";
dmelr6.33_0	AUGUSTUS	exon	1198599	1198883	.	-	.	transcript_id "jg3972.t2"; gene_id "jg3972";
dmelr6.33_0	AUGUSTUS	stop_codon	1198599	1198601	.	-	0	transcript_id "jg3972.t1"; gene_id "jg3972";
dmelr6.33_0	AUGUSTUS	CDS	1198599	1199138	1	-	0	transcript_id "jg3972.t1"; gene_id "jg3972";
dmelr6.33_0	AUGUSTUS	exon	1198599	1199138	.	-	.	transcript_id "jg3972.t1"; gene_id "jg3972";
dmelr6.33_0	AUGUSTUS	start_codon	1198881	1198883	.	-	0	transcript_id "jg3972.t2"; gene_id "jg3972";
dmelr6.33_0	AUGUSTUS	start_codon	1199136	1199138	.	-	0	transcript_id "jg3972.t1"; gene_id "jg3972";
dmelr6.33_0	AUGUSTUS	stop_codon	1200235	1200237	.	-	0	transcript_id "jg3973.t1"; gene_id "jg3973";
dmelr6.33_0	AUGUSTUS	CDS	1200235	1200455	1	-	2	transcript_id "jg3973.t1"; gene_id "jg3973";
dmelr6.33_0	AUGUSTUS	exon	1200235	1200455	.	-	.	transcript_id "jg3973.t1"; gene_id "jg3973";
dmelr6.33_0	AUGUSTUS	intron	1200456	1200991	.	-	.	transcript_id "jg3973.t1"; gene_id "jg3973";
dmelr6.33_0	AUGUSTUS	CDS	1200992	1201055	0.78	-	0	transcript_id "jg3973.t1"; gene_id "jg3973";
dmelr6.33_0	AUGUSTUS	exon	1200992	1201055	.	-	.	transcript_id "jg3973.t1"; gene_id "jg3973";
dmelr6.33_0	AUGUSTUS	start_codon	1201053	1201055	.	-	0	transcript_id "jg3973.t1"; gene_id "jg3973";
dmelr6.33_0	ALN_BLOCK	exon	1204316	1204975	.	+	.	transcript_id "jg3974.t1"; gene_id "jg3974";
dmelr6.33_0	ALN_BLOCK	exon	1219309	1220163	.	+	.	transcript_id "jg3976.t1"; gene_id "jg3976";
dmelr6.33_0	ALN_BLOCK	exon	1227592	1229471	.	+	.	transcript_id "jg3976.t1"; gene_id "jg3976";
dmelr6.33_0	ALN_BLOCK	exon	1240068	1242145	.	+	.	transcript_id "jg3977.t1"; gene_id "jg3977";
dmelr6.33_0	ALN_BLOCK	exon	1256891	1283594	.	+	.	transcript_id "jg3978.t1"; gene_id "jg3978";
dmelr6.33_0	ALN_BLOCK	exon	1283764	1293686	.	+	.	transcript_id "jg3978.t1"; gene_id "jg3978";
dmelr6.33_0	ALN_BLOCK	exon	1329178	1329867	.	+	.	transcript_id "jg3979.t1"; gene_id "jg3979";
dmelr6.33_0	ALN_BLOCK	exon	1334269	1334837	.	+	.	transcript_id "jg3980.t1"; gene_id "jg3980";
dmelr6.33_0	AUGUSTUS	start_codon	1344616	1344618	.	+	0	transcript_id "jg3981.t1"; gene_id "jg3981";
dmelr6.33_0	AUGUSTUS	CDS	1344616	1344885	1	+	0	transcript_id "jg3981.t1"; gene_id "jg3981";
dmelr6.33_0	AUGUSTUS	exon	1344616	1344885	.	+	.	transcript_id "jg3981.t1"; gene_id "jg3981";
dmelr6.33_0	AUGUSTUS	stop_codon	1344883	1344885	.	+	0	transcript_id "jg3981.t1"; gene_id "jg3981";
dmelr6.33_0	ALN_BLOCK	exon	1351860	1352815	.	-	.	transcript_id "jg3982.t1"; gene_id "jg3982";
dmelr6.33_0	ALN_BLOCK	exon	1353039	1353076	.	-	.	transcript_id "jg3983.t1"; gene_id "jg3983";
dmelr6.33_0	ALN_BLOCK	exon	1353268	1354005	.	-	.	transcript_id "jg3983.t1"; gene_id "jg3983";
dmelr6.33_0	ALN_BLOCK	exon	1354181	1354891	.	-	.	transcript_id "jg3984.t1"; gene_id "jg3984";
dmelr6.33_0	ALN_BLOCK	exon	1354974	1355768	.	-	.	transcript_id "jg3985.t1"; gene_id "jg3985";
dmelr6.33_0	AUGUSTUS	stop_codon	1358971	1358973	.	-	0	transcript_id "jg3986.t1"; gene_id "jg3986";
dmelr6.33_0	AUGUSTUS	CDS	1358971	1359110	1	-	2	transcript_id "jg3986.t1"; gene_id "jg3986";
dmelr6.33_0	AUGUSTUS	exon	1358971	1359110	.	-	.	transcript_id "jg3986.t1"; gene_id "jg3986";
dmelr6.33_0	AUGUSTUS	stop_codon	1358971	1358973	.	-	0	transcript_id "jg3986.t2"; gene_id "jg3986";
dmelr6.33_0	AUGUSTUS	CDS	1358971	1359110	1	-	2	transcript_id "jg3986.t2"; gene_id "jg3986";
dmelr6.33_0	AUGUSTUS	exon	1358971	1359110	.	-	.	transcript_id "jg3986.t2"; gene_id "jg3986";
dmelr6.33_0	AUGUSTUS	intron	1359111	1359171	.	-	.	transcript_id "jg3986.t1"; gene_id "jg3986";
dmelr6.33_0	AUGUSTUS	intron	1359111	1359171	.	-	.	transcript_id "jg3986.t2"; gene_id "jg3986";
dmelr6.33_0	AUGUSTUS	CDS	1359172	1359270	1	-	2	transcript_id "jg3986.t1"; gene_id "jg3986";
dmelr6.33_0	AUGUSTUS	exon	1359172	1359270	.	-	.	transcript_id "jg3986.t1"; gene_id "jg3986";
dmelr6.33_0	AUGUSTUS	CDS	1359172	1359270	1	-	2	transcript_id "jg3986.t2"; gene_id "jg3986";
dmelr6.33_0	AUGUSTUS	exon	1359172	1359270	.	-	.	transcript_id "jg3986.t2"; gene_id "jg3986";
dmelr6.33_0	AUGUSTUS	intron	1359271	1359337	.	-	.	transcript_id "jg3986.t1"; gene_id "jg3986";
dmelr6.33_0	AUGUSTUS	intron	1359271	1359331	.	-	.	transcript_id "jg3986.t2"; gene_id "jg3986";
dmelr6.33_0	AUGUSTUS	CDS	1359332	1359417	1	-	1	transcript_id "jg3986.t2"; gene_id "jg3986";
dmelr6.33_0	AUGUSTUS	exon	1359332	1359417	.	-	.	transcript_id "jg3986.t2"; gene_id "jg3986";
dmelr6.33_0	AUGUSTUS	CDS	1359338	1359417	1	-	1	transcript_id "jg3986.t1"; gene_id "jg3986";
dmelr6.33_0	AUGUSTUS	exon	1359338	1359417	.	-	.	transcript_id "jg3986.t1"; gene_id "jg3986";
dmelr6.33_0	AUGUSTUS	intron	1359418	1359466	.	-	.	transcript_id "jg3986.t1"; gene_id "jg3986";
dmelr6.33_0	AUGUSTUS	intron	1359418	1359466	.	-	.	transcript_id "jg3986.t2"; gene_id "jg3986";
dmelr6.33_0	AUGUSTUS	CDS	1359467	1359697	1	-	1	transcript_id "jg3986.t1"; gene_id "jg3986";
dmelr6.33_0	AUGUSTUS	exon	1359467	1359697	.	-	.	transcript_id "jg3986.t1"; gene_id "jg3986";
dmelr6.33_0	AUGUSTUS	CDS	1359467	1359697	1	-	1	transcript_id "jg3986.t2"; gene_id "jg3986";
dmelr6.33_0	AUGUSTUS	exon	1359467	1359697	.	-	.	transcript_id "jg3986.t2"; gene_id "jg3986";
dmelr6.33_0	AUGUSTUS	intron	1359698	1359760	.	-	.	transcript_id "jg3986.t1"; gene_id "jg3986";
dmelr6.33_0	AUGUSTUS	intron	1359698	1359760	.	-	.	transcript_id "jg3986.t2"; gene_id "jg3986";
dmelr6.33_0	AUGUSTUS	CDS	1359761	1359783	1	-	0	transcript_id "jg3986.t1"; gene_id "jg3986";
dmelr6.33_0	AUGUSTUS	exon	1359761	1359783	.	-	.	transcript_id "jg3986.t1"; gene_id "jg3986";
dmelr6.33_0	AUGUSTUS	CDS	1359761	1359783	1	-	0	transcript_id "jg3986.t2"; gene_id "jg3986";
dmelr6.33_0	AUGUSTUS	exon	1359761	1359783	.	-	.	transcript_id "jg3986.t2"; gene_id "jg3986";
dmelr6.33_0	AUGUSTUS	start_codon	1359781	1359783	.	-	0	transcript_id "jg3986.t1"; gene_id "jg3986";
dmelr6.33_0	AUGUSTUS	start_codon	1359781	1359783	.	-	0	transcript_id "jg3986.t2"; gene_id "jg3986";
dmelr6.33_0	ALN_BLOCK	exon	1360147	1361657	.	-	.	transcript_id "jg3987.t1"; gene_id "jg3987";
dmelr6.33_0	ALN_BLOCK	exon	1368242	1368964	.	+	.	transcript_id "jg3988.t1"; gene_id "jg3988";
dmelr6.33_0	ALN_BLOCK	exon	1381612	1419994	.	-	.	transcript_id "jg3989.t1"; gene_id "jg3989";
dmelr6.33_0	ALN_BLOCK	exon	1492314	1493570	.	+	.	transcript_id "jg3990.t1"; gene_id "jg3990";
dmelr6.33_0	ALN_BLOCK	exon	1494146	1495363	.	+	.	transcript_id "jg3991.t1"; gene_id "jg3991";
dmelr6.33_0	ALN_BLOCK	exon	1495747	1496979	.	+	.	transcript_id "jg3992.t1"; gene_id "jg3992";
dmelr6.33_0	ALN_BLOCK	exon	1497254	1498435	.	+	.	transcript_id "jg3993.t1"; gene_id "jg3993";
dmelr6.33_0	ALN_BLOCK	exon	1498666	1500192	.	-	.	transcript_id "jg3994.t1"; gene_id "jg3994";
dmelr6.33_0	ALN_BLOCK	exon	1500914	1502628	.	-	.	transcript_id "jg3995.t1"; gene_id "jg3995";
dmelr6.33_0	ALN_BLOCK	exon	1517732	1518061	.	-	.	transcript_id "jg3996.t1"; gene_id "jg3996";
dmelr6.33_0	ALN_BLOCK	exon	1520613	1522051	.	+	.	transcript_id "jg3997.t1"; gene_id "jg3997";
dmelr6.33_0	AUGUSTUS	start_codon	1522703	1522705	.	+	0	transcript_id "jg3998.t1"; gene_id "jg3998";
dmelr6.33_0	AUGUSTUS	CDS	1522703	1522830	1	+	0	transcript_id "jg3998.t1"; gene_id "jg3998";
dmelr6.33_0	AUGUSTUS	exon	1522703	1522830	.	+	.	transcript_id "jg3998.t1"; gene_id "jg3998";
dmelr6.33_0	AUGUSTUS	intron	1522831	1522890	.	+	.	transcript_id "jg3998.t1"; gene_id "jg3998";
dmelr6.33_0	AUGUSTUS	CDS	1522891	1523529	0.99	+	1	transcript_id "jg3998.t1"; gene_id "jg3998";
dmelr6.33_0	AUGUSTUS	exon	1522891	1523529	.	+	.	transcript_id "jg3998.t1"; gene_id "jg3998";
dmelr6.33_0	AUGUSTUS	intron	1523530	1523669	.	+	.	transcript_id "jg3998.t1"; gene_id "jg3998";
dmelr6.33_0	AUGUSTUS	CDS	1523670	1524027	1	+	1	transcript_id "jg3998.t1"; gene_id "jg3998";
dmelr6.33_0	AUGUSTUS	exon	1523670	1524027	.	+	.	transcript_id "jg3998.t1"; gene_id "jg3998";
dmelr6.33_0	AUGUSTUS	intron	1524028	1524090	.	+	.	transcript_id "jg3998.t1"; gene_id "jg3998";
dmelr6.33_0	AUGUSTUS	CDS	1524091	1524159	1	+	0	transcript_id "jg3998.t1"; gene_id "jg3998";
dmelr6.33_0	AUGUSTUS	exon	1524091	1524159	.	+	.	transcript_id "jg3998.t1"; gene_id "jg3998";
dmelr6.33_0	AUGUSTUS	stop_codon	1524157	1524159	.	+	0	transcript_id "jg3998.t1"; gene_id "jg3998";
dmelr6.33_0	ALN_BLOCK	exon	1584990	1587032	.	-	.	transcript_id "jg3999.t1"; gene_id "jg3999";
dmelr6.33_0	ALN_BLOCK	exon	1595043	1596366	.	-	.	transcript_id "jg4000.t1"; gene_id "jg4000";
dmelr6.33_0	ALN_BLOCK	exon	1600634	1606519	.	+	.	transcript_id "jg4001.t1"; gene_id "jg4001";
dmelr6.33_0	ALN_BLOCK	exon	1609482	1611071	.	-	.	transcript_id "jg4003.t1"; gene_id "jg4003";
dmelr6.33_0	ALN_BLOCK	exon	1611740	1612400	.	+	.	transcript_id "jg4004.t1"; gene_id "jg4004";
dmelr6.33_0	ALN_BLOCK	exon	1612770	1614076	.	-	.	transcript_id "jg4005.t1"; gene_id "jg4005";
dmelr6.33_0	ALN_BLOCK	exon	1690638	1696149	.	+	.	transcript_id "jg4006.t1"; gene_id "jg4006";
dmelr6.33_0	ALN_BLOCK	exon	1696183	1696857	.	+	.	transcript_id "jg4007.t1"; gene_id "jg4007";
dmelr6.33_0	ALN_BLOCK	exon	1705112	1706227	.	+	.	transcript_id "jg4008.t1"; gene_id "jg4008";
dmelr6.33_0	ALN_BLOCK	exon	1707772	1710315	.	-	.	transcript_id "jg4009.t1"; gene_id "jg4009";
dmelr6.33_0	ALN_BLOCK	exon	1710526	1711285	.	+	.	transcript_id "jg4010.t1"; gene_id "jg4010";
dmelr6.33_0	ALN_BLOCK	exon	1711752	1715556	.	-	.	transcript_id "jg4011.t1"; gene_id "jg4011";
dmelr6.33_0	ALN_BLOCK	exon	1717103	1720413	.	-	.	transcript_id "jg4012.t1"; gene_id "jg4012";
dmelr6.33_0	ALN_BLOCK	exon	1720646	1723928	.	-	.	transcript_id "jg4012.t1"; gene_id "jg4012";
dmelr6.33_0	ALN_BLOCK	exon	1725341	1726817	.	-	.	transcript_id "jg4013.t1"; gene_id "jg4013";
dmelr6.33_0	ALN_BLOCK	exon	1728829	1729527	.	+	.	transcript_id "jg4014.t1"; gene_id "jg4014";
dmelr6.33_0	ALN_BLOCK	exon	1729984	1730949	.	+	.	transcript_id "jg4015.t1"; gene_id "jg4015";
dmelr6.33_0	ALN_BLOCK	exon	1731403	1732263	.	-	.	transcript_id "jg4016.t1"; gene_id "jg4016";
dmelr6.33_0	ALN_BLOCK	exon	1741701	1750086	.	+	.	transcript_id "jg4017.t1"; gene_id "jg4017";
dmelr6.33_0	ALN_BLOCK	exon	1750871	1752025	.	-	.	transcript_id "jg4018.t1"; gene_id "jg4018";
dmelr6.33_0	ALN_BLOCK	exon	1752383	1752769	.	+	.	transcript_id "jg4019.t1"; gene_id "jg4019";
dmelr6.33_0	AUGUSTUS	stop_codon	1755253	1755255	.	-	0	transcript_id "jg4020.t1"; gene_id "jg4020";
dmelr6.33_0	AUGUSTUS	CDS	1755253	1755405	1	-	0	transcript_id "jg4020.t1"; gene_id "jg4020";
dmelr6.33_0	AUGUSTUS	exon	1755253	1755405	.	-	.	transcript_id "jg4020.t1"; gene_id "jg4020";
dmelr6.33_0	AUGUSTUS	intron	1755406	1755467	.	-	.	transcript_id "jg4020.t1"; gene_id "jg4020";
dmelr6.33_0	AUGUSTUS	CDS	1755468	1756445	1	-	0	transcript_id "jg4020.t1"; gene_id "jg4020";
dmelr6.33_0	AUGUSTUS	exon	1755468	1756445	.	-	.	transcript_id "jg4020.t1"; gene_id "jg4020";
dmelr6.33_0	AUGUSTUS	start_codon	1756443	1756445	.	-	0	transcript_id "jg4020.t1"; gene_id "jg4020";
dmelr6.33_0	AUGUSTUS	stop_codon	1758401	1758403	.	-	0	transcript_id "jg4021.t1"; gene_id "jg4021";
dmelr6.33_0	AUGUSTUS	CDS	1758401	1758658	1	-	0	transcript_id "jg4021.t1"; gene_id "jg4021";
dmelr6.33_0	AUGUSTUS	exon	1758401	1758658	.	-	.	transcript_id "jg4021.t1"; gene_id "jg4021";
dmelr6.33_0	AUGUSTUS	intron	1758659	1758932	.	-	.	transcript_id "jg4021.t1"; gene_id "jg4021";
dmelr6.33_0	AUGUSTUS	CDS	1758933	1759052	1	-	0	transcript_id "jg4021.t1"; gene_id "jg4021";
dmelr6.33_0	AUGUSTUS	exon	1758933	1759052	.	-	.	transcript_id "jg4021.t1"; gene_id "jg4021";
dmelr6.33_0	AUGUSTUS	start_codon	1759050	1759052	.	-	0	transcript_id "jg4021.t1"; gene_id "jg4021";
dmelr6.33_0	ALN_BLOCK	exon	1784062	1785286	.	+	.	transcript_id "jg4022.t1"; gene_id "jg4022";
dmelr6.33_0	AUGUSTUS	stop_codon	1789141	1789143	.	-	0	transcript_id "jg4023.t1"; gene_id "jg4023";
dmelr6.33_0	AUGUSTUS	CDS	1789141	1789293	1	-	0	transcript_id "jg4023.t1"; gene_id "jg4023";
dmelr6.33_0	AUGUSTUS	exon	1789141	1789293	.	-	.	transcript_id "jg4023.t1"; gene_id "jg4023";
dmelr6.33_0	AUGUSTUS	intron	1789294	1789351	.	-	.	transcript_id "jg4023.t1"; gene_id "jg4023";
dmelr6.33_0	AUGUSTUS	CDS	1789352	1790198	0.68	-	1	transcript_id "jg4023.t1"; gene_id "jg4023";
dmelr6.33_0	AUGUSTUS	exon	1789352	1790198	.	-	.	transcript_id "jg4023.t1"; gene_id "jg4023";
dmelr6.33_0	AUGUSTUS	intron	1790199	1790263	.	-	.	transcript_id "jg4023.t1"; gene_id "jg4023";
dmelr6.33_0	AUGUSTUS	CDS	1790264	1790361	1	-	0	transcript_id "jg4023.t1"; gene_id "jg4023";
dmelr6.33_0	AUGUSTUS	exon	1790264	1790361	.	-	.	transcript_id "jg4023.t1"; gene_id "jg4023";
dmelr6.33_0	AUGUSTUS	start_codon	1790359	1790361	.	-	0	transcript_id "jg4023.t1"; gene_id "jg4023";
dmelr6.33_0	ALN_BLOCK	exon	1793668	1794917	.	-	.	transcript_id "jg4024.t1"; gene_id "jg4024";
dmelr6.33_0	ALN_BLOCK	exon	1821270	1823291	.	-	.	transcript_id "jg4025.t1"; gene_id "jg4025";
dmelr6.33_0	ALN_BLOCK	exon	1824404	1826055	.	-	.	transcript_id "jg4026.t1"; gene_id "jg4026";
dmelr6.33_0	ALN_BLOCK	exon	1831792	1832454	.	-	.	transcript_id "jg4027.t1"; gene_id "jg4027";
dmelr6.33_0	ALN_BLOCK	exon	1842999	1856810	.	+	.	transcript_id "jg4028.t1"; gene_id "jg4028";
dmelr6.33_0	ALN_BLOCK	exon	1858828	1869439	.	-	.	transcript_id "jg4029.t1"; gene_id "jg4029";
dmelr6.33_0	ALN_BLOCK	exon	1882415	1883104	.	-	.	transcript_id "jg4030.t1"; gene_id "jg4030";
dmelr6.33_0	AUGUSTUS	stop_codon	1883625	1883627	.	-	0	transcript_id "jg4031.t1"; gene_id "jg4031";
dmelr6.33_0	AUGUSTUS	CDS	1883625	1884056	1	-	0	transcript_id "jg4031.t1"; gene_id "jg4031";
dmelr6.33_0	AUGUSTUS	exon	1883625	1884056	.	-	.	transcript_id "jg4031.t1"; gene_id "jg4031";
dmelr6.33_0	AUGUSTUS	start_codon	1884054	1884056	.	-	0	transcript_id "jg4031.t1"; gene_id "jg4031";
dmelr6.33_0	AUGUSTUS	start_codon	1913478	1913480	.	+	0	transcript_id "jg4032.t1"; gene_id "jg4032";
dmelr6.33_0	AUGUSTUS	CDS	1913478	1913663	0.67	+	0	transcript_id "jg4032.t1"; gene_id "jg4032";
dmelr6.33_0	AUGUSTUS	exon	1913478	1913663	.	+	.	transcript_id "jg4032.t1"; gene_id "jg4032";
dmelr6.33_0	AUGUSTUS	intron	1913664	1918683	.	+	.	transcript_id "jg4032.t1"; gene_id "jg4032";
dmelr6.33_0	AUGUSTUS	CDS	1918684	1918704	0.23	+	0	transcript_id "jg4032.t1"; gene_id "jg4032";
dmelr6.33_0	AUGUSTUS	exon	1918684	1918704	.	+	.	transcript_id "jg4032.t1"; gene_id "jg4032";
dmelr6.33_0	AUGUSTUS	stop_codon	1918702	1918704	.	+	0	transcript_id "jg4032.t1"; gene_id "jg4032";
dmelr6.33_0	ALN_BLOCK	exon	1928510	1942965	.	+	.	transcript_id "jg4033.t1"; gene_id "jg4033";
dmelr6.33_0	ALN_BLOCK	exon	1945305	1945652	.	-	.	transcript_id "jg4034.t1"; gene_id "jg4034";
dmelr6.33_0	ALN_BLOCK	exon	1950645	1951047	.	+	.	transcript_id "jg4035.t1"; gene_id "jg4035";
dmelr6.33_0	ALN_BLOCK	exon	1951056	1952867	.	-	.	transcript_id "jg4036.t1"; gene_id "jg4036";
dmelr6.33_0	ALN_BLOCK	exon	1974236	1975187	.	+	.	transcript_id "jg4037.t1"; gene_id "jg4037";
dmelr6.33_0	ALN_BLOCK	exon	1976542	1980612	.	-	.	transcript_id "jg4038.t1"; gene_id "jg4038";
dmelr6.33_0	ALN_BLOCK	exon	1981310	1981927	.	+	.	transcript_id "jg4039.t1"; gene_id "jg4039";
dmelr6.33_0	ALN_BLOCK	exon	1982312	1984393	.	+	.	transcript_id "jg4040.t1"; gene_id "jg4040";
dmelr6.33_0	ALN_BLOCK	exon	1984706	1987652	.	-	.	transcript_id "jg4041.t1"; gene_id "jg4041";
dmelr6.33_0	ALN_BLOCK	exon	1988389	1988835	.	+	.	transcript_id "jg4042.t1"; gene_id "jg4042";
dmelr6.33_0	AUGUSTUS	stop_codon	1991746	1991748	.	-	0	transcript_id "jg4043.t1"; gene_id "jg4043";
dmelr6.33_0	AUGUSTUS	CDS	1991746	1992039	1	-	0	transcript_id "jg4043.t1"; gene_id "jg4043";
dmelr6.33_0	AUGUSTUS	exon	1991746	1992039	.	-	.	transcript_id "jg4043.t1"; gene_id "jg4043";
dmelr6.33_0	AUGUSTUS	intron	1992040	1992092	.	-	.	transcript_id "jg4043.t1"; gene_id "jg4043";
dmelr6.33_0	AUGUSTUS	CDS	1992093	1992152	1	-	0	transcript_id "jg4043.t1"; gene_id "jg4043";
dmelr6.33_0	AUGUSTUS	exon	1992093	1992152	.	-	.	transcript_id "jg4043.t1"; gene_id "jg4043";
dmelr6.33_0	AUGUSTUS	start_codon	1992150	1992152	.	-	0	transcript_id "jg4043.t1"; gene_id "jg4043";
dmelr6.33_0	ALN_BLOCK	exon	1997774	2005615	.	-	.	transcript_id "jg4044.t1"; gene_id "jg4044";
dmelr6.33_0	ALN_BLOCK	exon	2024043	2029938	.	+	.	transcript_id "jg4045.t1"; gene_id "jg4045";
dmelr6.33_0	ALN_BLOCK	exon	2032635	2035936	.	-	.	transcript_id "jg4047.t1"; gene_id "jg4047";
dmelr6.33_0	ALN_BLOCK	exon	2036456	2036748	.	-	.	transcript_id "jg4048.t1"; gene_id "jg4048";
dmelr6.33_0	ALN_BLOCK	exon	2039992	2043183	.	+	.	transcript_id "jg4049.t1"; gene_id "jg4049";
dmelr6.33_0	ALN_BLOCK	exon	2045610	2047577	.	+	.	transcript_id "jg4050.t1"; gene_id "jg4050";
dmelr6.33_0	ALN_BLOCK	exon	2054589	2057967	.	+	.	transcript_id "jg4051.t1"; gene_id "jg4051";
dmelr6.33_0	ALN_BLOCK	exon	2059853	2070610	.	-	.	transcript_id "jg4052.t1"; gene_id "jg4052";
dmelr6.33_0	ALN_BLOCK	exon	2080077	2081170	.	+	.	transcript_id "jg4053.t1"; gene_id "jg4053";
dmelr6.33_0	ALN_BLOCK	exon	2128333	2129207	.	-	.	transcript_id "jg4054.t1"; gene_id "jg4054";
dmelr6.33_0	ALN_BLOCK	exon	2131012	2136886	.	+	.	transcript_id "jg4055.t1"; gene_id "jg4055";
dmelr6.33_0	ALN_BLOCK	exon	2137669	2145031	.	-	.	transcript_id "jg4056.t1"; gene_id "jg4056";
dmelr6.33_0	ALN_BLOCK	exon	2145900	2147024	.	-	.	transcript_id "jg4057.t1"; gene_id "jg4057";
dmelr6.33_0	ALN_BLOCK	exon	2147647	2151453	.	+	.	transcript_id "jg4059.t1"; gene_id "jg4059";
dmelr6.33_0	ALN_BLOCK	exon	2152035	2154897	.	+	.	transcript_id "jg4058.t1"; gene_id "jg4058";
dmelr6.33_0	ALN_BLOCK	exon	2155783	2156256	.	+	.	transcript_id "jg4060.t1"; gene_id "jg4060";
dmelr6.33_0	ALN_BLOCK	exon	2158165	2160491	.	-	.	transcript_id "jg4061.t1"; gene_id "jg4061";
dmelr6.33_0	AUGUSTUS	start_codon	2184972	2184974	.	+	0	transcript_id "jg4062.t1"; gene_id "jg4062";
dmelr6.33_0	AUGUSTUS	CDS	2184972	2185454	0.89	+	0	transcript_id "jg4062.t1"; gene_id "jg4062";
dmelr6.33_0	AUGUSTUS	exon	2184972	2185454	.	+	.	transcript_id "jg4062.t1"; gene_id "jg4062";
dmelr6.33_0	AUGUSTUS	stop_codon	2185452	2185454	.	+	0	transcript_id "jg4062.t1"; gene_id "jg4062";
dmelr6.33_0	ALN_BLOCK	exon	2190423	2192263	.	-	.	transcript_id "jg4063.t1"; gene_id "jg4063";
dmelr6.33_0	AUGUSTUS	stop_codon	2203773	2203775	.	-	0	transcript_id "jg4064.t1"; gene_id "jg4064";
dmelr6.33_0	AUGUSTUS	CDS	2203773	2203848	1	-	1	transcript_id "jg4064.t1"; gene_id "jg4064";
dmelr6.33_0	AUGUSTUS	exon	2203773	2203848	.	-	.	transcript_id "jg4064.t1"; gene_id "jg4064";
dmelr6.33_0	AUGUSTUS	intron	2203849	2203907	.	-	.	transcript_id "jg4064.t1"; gene_id "jg4064";
dmelr6.33_0	AUGUSTUS	CDS	2203908	2204599	1	-	0	transcript_id "jg4064.t1"; gene_id "jg4064";
dmelr6.33_0	AUGUSTUS	exon	2203908	2204599	.	-	.	transcript_id "jg4064.t1"; gene_id "jg4064";
dmelr6.33_0	AUGUSTUS	intron	2204600	2204656	.	-	.	transcript_id "jg4064.t1"; gene_id "jg4064";
dmelr6.33_0	AUGUSTUS	CDS	2204657	2205070	1	-	0	transcript_id "jg4064.t1"; gene_id "jg4064";
dmelr6.33_0	AUGUSTUS	exon	2204657	2205070	.	-	.	transcript_id "jg4064.t1"; gene_id "jg4064";
dmelr6.33_0	AUGUSTUS	intron	2205071	2205125	.	-	.	transcript_id "jg4064.t1"; gene_id "jg4064";
dmelr6.33_0	AUGUSTUS	CDS	2205126	2205193	1	-	2	transcript_id "jg4064.t1"; gene_id "jg4064";
dmelr6.33_0	AUGUSTUS	exon	2205126	2205193	.	-	.	transcript_id "jg4064.t1"; gene_id "jg4064";
dmelr6.33_0	AUGUSTUS	intron	2205194	2205255	.	-	.	transcript_id "jg4064.t1"; gene_id "jg4064";
dmelr6.33_0	AUGUSTUS	CDS	2205256	2205307	1	-	0	transcript_id "jg4064.t1"; gene_id "jg4064";
dmelr6.33_0	AUGUSTUS	exon	2205256	2205307	.	-	.	transcript_id "jg4064.t1"; gene_id "jg4064";
dmelr6.33_0	AUGUSTUS	intron	2205308	2205364	.	-	.	transcript_id "jg4064.t1"; gene_id "jg4064";
dmelr6.33_0	AUGUSTUS	CDS	2205365	2205430	1	-	0	transcript_id "jg4064.t1"; gene_id "jg4064";
dmelr6.33_0	AUGUSTUS	exon	2205365	2205430	.	-	.	transcript_id "jg4064.t1"; gene_id "jg4064";
dmelr6.33_0	AUGUSTUS	intron	2205431	2205486	.	-	.	transcript_id "jg4064.t1"; gene_id "jg4064";
dmelr6.33_0	AUGUSTUS	CDS	2205487	2205646	1	-	1	transcript_id "jg4064.t1"; gene_id "jg4064";
dmelr6.33_0	AUGUSTUS	exon	2205487	2205646	.	-	.	transcript_id "jg4064.t1"; gene_id "jg4064";
dmelr6.33_0	AUGUSTUS	intron	2205647	2205717	.	-	.	transcript_id "jg4064.t1"; gene_id "jg4064";
dmelr6.33_0	AUGUSTUS	CDS	2205718	2205867	1	-	1	transcript_id "jg4064.t1"; gene_id "jg4064";
dmelr6.33_0	AUGUSTUS	exon	2205718	2205867	.	-	.	transcript_id "jg4064.t1"; gene_id "jg4064";
dmelr6.33_0	AUGUSTUS	intron	2205868	2205933	.	-	.	transcript_id "jg4064.t1"; gene_id "jg4064";
dmelr6.33_0	AUGUSTUS	CDS	2205934	2206028	1	-	0	transcript_id "jg4064.t1"; gene_id "jg4064";
dmelr6.33_0	AUGUSTUS	exon	2205934	2206028	.	-	.	transcript_id "jg4064.t1"; gene_id "jg4064";
dmelr6.33_0	AUGUSTUS	start_codon	2206026	2206028	.	-	0	transcript_id "jg4064.t1"; gene_id "jg4064";
dmelr6.33_0	ALN_BLOCK	exon	2206656	2208906	.	-	.	transcript_id "jg4065.t1"; gene_id "jg4065";
dmelr6.33_0	ALN_BLOCK	exon	2210249	2212375	.	-	.	transcript_id "jg4066.t1"; gene_id "jg4066";
dmelr6.33_0	ALN_BLOCK	exon	2212970	2213931	.	-	.	transcript_id "jg4067.t1"; gene_id "jg4067";
dmelr6.33_0	ALN_BLOCK	exon	2214312	2215147	.	+	.	transcript_id "jg4068.t1"; gene_id "jg4068";
dmelr6.33_0	ALN_BLOCK	exon	2215331	2216204	.	-	.	transcript_id "jg4069.t1"; gene_id "jg4069";
dmelr6.33_0	AUGUSTUS	stop_codon	2216826	2216828	.	-	0	transcript_id "jg4070.t1"; gene_id "jg4070";
dmelr6.33_0	AUGUSTUS	CDS	2216826	2216959	1	-	2	transcript_id "jg4070.t1"; gene_id "jg4070";
dmelr6.33_0	AUGUSTUS	exon	2216826	2216959	.	-	.	transcript_id "jg4070.t1"; gene_id "jg4070";
dmelr6.33_0	AUGUSTUS	intron	2216960	2217012	.	-	.	transcript_id "jg4070.t1"; gene_id "jg4070";
dmelr6.33_0	AUGUSTUS	CDS	2217013	2217142	1	-	0	transcript_id "jg4070.t1"; gene_id "jg4070";
dmelr6.33_0	AUGUSTUS	exon	2217013	2217142	.	-	.	transcript_id "jg4070.t1"; gene_id "jg4070";
dmelr6.33_0	AUGUSTUS	start_codon	2217140	2217142	.	-	0	transcript_id "jg4070.t1"; gene_id "jg4070";
dmelr6.33_0	ALN_BLOCK	exon	2217427	2220410	.	+	.	transcript_id "jg4071.t1"; gene_id "jg4071";
dmelr6.33_0	ALN_BLOCK	exon	2223329	2225240	.	+	.	transcript_id "jg4072.t1"; gene_id "jg4072";
dmelr6.33_0	ALN_BLOCK	exon	2225798	2226205	.	-	.	transcript_id "jg4073.t1"; gene_id "jg4073";
dmelr6.33_0	ALN_BLOCK	exon	2227069	2230126	.	+	.	transcript_id "jg4074.t1"; gene_id "jg4074";
dmelr6.33_0	ALN_BLOCK	exon	2232048	2236541	.	-	.	transcript_id "jg4075.t1"; gene_id "jg4075";
dmelr6.33_0	ALN_BLOCK	exon	2237132	2237689	.	-	.	transcript_id "jg4076.t1"; gene_id "jg4076";
dmelr6.33_0	AUGUSTUS	stop_codon	2238346	2238348	.	-	0	transcript_id "jg4077.t1"; gene_id "jg4077";
dmelr6.33_0	AUGUSTUS	CDS	2238346	2239128	1	-	0	transcript_id "jg4077.t1"; gene_id "jg4077";
dmelr6.33_0	AUGUSTUS	exon	2238346	2239128	.	-	.	transcript_id "jg4077.t1"; gene_id "jg4077";
dmelr6.33_0	AUGUSTUS	intron	2239129	2239191	.	-	.	transcript_id "jg4077.t1"; gene_id "jg4077";
dmelr6.33_0	AUGUSTUS	CDS	2239192	2239365	1	-	0	transcript_id "jg4077.t1"; gene_id "jg4077";
dmelr6.33_0	AUGUSTUS	exon	2239192	2239365	.	-	.	transcript_id "jg4077.t1"; gene_id "jg4077";
dmelr6.33_0	AUGUSTUS	start_codon	2239363	2239365	.	-	0	transcript_id "jg4077.t1"; gene_id "jg4077";
dmelr6.33_0	ALN_BLOCK	exon	2239471	2240502	.	-	.	transcript_id "jg4078.t1"; gene_id "jg4078";
dmelr6.33_0	ALN_BLOCK	exon	2242522	2244361	.	+	.	transcript_id "jg4079.t1"; gene_id "jg4079";
dmelr6.33_0	AUGUSTUS	stop_codon	2250533	2250535	.	-	0	transcript_id "jg4081.t1"; gene_id "jg4081";
dmelr6.33_0	AUGUSTUS	CDS	2250533	2251270	1	-	0	transcript_id "jg4081.t1"; gene_id "jg4081";
dmelr6.33_0	AUGUSTUS	exon	2250533	2251270	.	-	.	transcript_id "jg4081.t1"; gene_id "jg4081";
dmelr6.33_0	AUGUSTUS	start_codon	2251268	2251270	.	-	0	transcript_id "jg4081.t1"; gene_id "jg4081";
dmelr6.33_0	ALN_BLOCK	exon	2251584	2252330	.	-	.	transcript_id "jg4082.t1"; gene_id "jg4082";
dmelr6.33_0	AUGUSTUS	start_codon	2253079	2253081	.	+	0	transcript_id "jg4083.t1"; gene_id "jg4083";
dmelr6.33_0	AUGUSTUS	CDS	2253079	2253834	0.74	+	0	transcript_id "jg4083.t1"; gene_id "jg4083";
dmelr6.33_0	AUGUSTUS	exon	2253079	2253834	.	+	.	transcript_id "jg4083.t1"; gene_id "jg4083";
dmelr6.33_0	AUGUSTUS	stop_codon	2253832	2253834	.	+	0	transcript_id "jg4083.t1"; gene_id "jg4083";
dmelr6.33_0	AUGUSTUS	stop_codon	2254273	2254275	.	-	0	transcript_id "jg4084.t1"; gene_id "jg4084";
dmelr6.33_0	AUGUSTUS	CDS	2254273	2255040	1	-	0	transcript_id "jg4084.t1"; gene_id "jg4084";
dmelr6.33_0	AUGUSTUS	exon	2254273	2255040	.	-	.	transcript_id "jg4084.t1"; gene_id "jg4084";
dmelr6.33_0	AUGUSTUS	start_codon	2255038	2255040	.	-	0	transcript_id "jg4084.t1"; gene_id "jg4084";
dmelr6.33_0	ALN_BLOCK	exon	2263558	2264184	.	+	.	transcript_id "jg4085.t1"; gene_id "jg4085";
dmelr6.33_0	AUGUSTUS	stop_codon	2268356	2268358	.	-	0	transcript_id "jg4086.t1"; gene_id "jg4086";
dmelr6.33_0	AUGUSTUS	CDS	2268356	2269093	1	-	0	transcript_id "jg4086.t1"; gene_id "jg4086";
dmelr6.33_0	AUGUSTUS	exon	2268356	2269093	.	-	.	transcript_id "jg4086.t1"; gene_id "jg4086";
dmelr6.33_0	AUGUSTUS	start_codon	2269091	2269093	.	-	0	transcript_id "jg4086.t1"; gene_id "jg4086";
dmelr6.33_0	ALN_BLOCK	exon	2285174	2285902	.	+	.	transcript_id "jg4087.t1"; gene_id "jg4087";
dmelr6.33_0	ALN_BLOCK	exon	2287379	2287795	.	-	.	transcript_id "jg4088.t1"; gene_id "jg4088";
dmelr6.33_0	ALN_BLOCK	exon	2288629	2289204	.	-	.	transcript_id "jg4089.t1"; gene_id "jg4089";
dmelr6.33_0	ALN_BLOCK	exon	2290329	2290622	.	-	.	transcript_id "jg4090.t1"; gene_id "jg4090";
dmelr6.33_0	ALN_BLOCK	exon	2300181	2300717	.	+	.	transcript_id "jg4091.t1"; gene_id "jg4091";
dmelr6.33_0	ALN_BLOCK	exon	2308027	2308671	.	+	.	transcript_id "jg4092.t1"; gene_id "jg4092";
dmelr6.33_0	ALN_BLOCK	exon	2308883	2310427	.	-	.	transcript_id "jg4093.t1"; gene_id "jg4093";
dmelr6.33_0	ALN_BLOCK	exon	2323766	2357877	.	+	.	transcript_id "jg4094.t1"; gene_id "jg4094";
dmelr6.33_0	ALN_BLOCK	exon	2360469	2361428	.	-	.	transcript_id "jg4095.t1"; gene_id "jg4095";
dmelr6.33_0	ALN_BLOCK	exon	2366321	2368981	.	+	.	transcript_id "jg4096.t1"; gene_id "jg4096";
dmelr6.33_0	ALN_BLOCK	exon	2370269	2371426	.	-	.	transcript_id "jg4097.t1"; gene_id "jg4097";
dmelr6.33_0	ALN_BLOCK	exon	2372510	2373701	.	-	.	transcript_id "jg4098.t1"; gene_id "jg4098";
dmelr6.33_0	ALN_BLOCK	exon	2374756	2375639	.	+	.	transcript_id "jg4099.t1"; gene_id "jg4099";
dmelr6.33_0	ALN_BLOCK	exon	2377202	2380177	.	+	.	transcript_id "jg4100.t1"; gene_id "jg4100";
dmelr6.33_0	ALN_BLOCK	exon	2381334	2383004	.	+	.	transcript_id "jg4101.t1"; gene_id "jg4101";
dmelr6.33_0	ALN_BLOCK	exon	2383299	2384731	.	+	.	transcript_id "jg4102.t1"; gene_id "jg4102";
dmelr6.33_0	ALN_BLOCK	exon	2384832	2385702	.	-	.	transcript_id "jg4103.t1"; gene_id "jg4103";
dmelr6.33_0	AUGUSTUS	stop_codon	2400108	2400110	.	-	0	transcript_id "jg4104.t1"; gene_id "jg4104";
dmelr6.33_0	AUGUSTUS	CDS	2400108	2400260	0.65	-	0	transcript_id "jg4104.t1"; gene_id "jg4104";
dmelr6.33_0	AUGUSTUS	exon	2400108	2400260	.	-	.	transcript_id "jg4104.t1"; gene_id "jg4104";
dmelr6.33_0	AUGUSTUS	intron	2400261	2400696	.	-	.	transcript_id "jg4104.t1"; gene_id "jg4104";
dmelr6.33_0	AUGUSTUS	CDS	2400697	2400763	0.48	-	1	transcript_id "jg4104.t1"; gene_id "jg4104";
dmelr6.33_0	AUGUSTUS	exon	2400697	2400763	.	-	.	transcript_id "jg4104.t1"; gene_id "jg4104";
dmelr6.33_0	AUGUSTUS	intron	2400764	2400827	.	-	.	transcript_id "jg4104.t1"; gene_id "jg4104";
dmelr6.33_0	AUGUSTUS	CDS	2400828	2400877	0.61	-	0	transcript_id "jg4104.t1"; gene_id "jg4104";
dmelr6.33_0	AUGUSTUS	exon	2400828	2400877	.	-	.	transcript_id "jg4104.t1"; gene_id "jg4104";
dmelr6.33_0	AUGUSTUS	start_codon	2400875	2400877	.	-	0	transcript_id "jg4104.t1"; gene_id "jg4104";
dmelr6.33_0	ALN_BLOCK	exon	2402245	2407698	.	+	.	transcript_id "jg4105.t1"; gene_id "jg4105";
dmelr6.33_0	ALN_BLOCK	exon	2410884	2412031	.	-	.	transcript_id "jg4106.t1"; gene_id "jg4106";
dmelr6.33_0	ALN_BLOCK	exon	2413073	2413084	.	-	.	transcript_id "jg4106.t1"; gene_id "jg4106";
dmelr6.33_0	ALN_BLOCK	exon	2415503	2416296	.	-	.	transcript_id "jg4107.t1"; gene_id "jg4107";
dmelr6.33_0	ALN_BLOCK	exon	2416971	2417489	.	-	.	transcript_id "jg4108.t1"; gene_id "jg4108";
dmelr6.33_0	ALN_BLOCK	exon	2418475	2419764	.	-	.	transcript_id "jg4109.t1"; gene_id "jg4109";
dmelr6.33_0	ALN_BLOCK	exon	2420896	2422415	.	+	.	transcript_id "jg4110.t1"; gene_id "jg4110";
dmelr6.33_0	AUGUSTUS	start_codon	2423757	2423759	.	+	0	transcript_id "jg4111.t1"; gene_id "jg4111";
dmelr6.33_0	AUGUSTUS	CDS	2423757	2423930	0.43	+	0	transcript_id "jg4111.t1"; gene_id "jg4111";
dmelr6.33_0	AUGUSTUS	exon	2423757	2423930	.	+	.	transcript_id "jg4111.t1"; gene_id "jg4111";
dmelr6.33_0	AUGUSTUS	start_codon	2423757	2423759	.	+	0	transcript_id "jg4111.t2"; gene_id "jg4111";
dmelr6.33_0	AUGUSTUS	CDS	2423757	2423930	0.45	+	0	transcript_id "jg4111.t2"; gene_id "jg4111";
dmelr6.33_0	AUGUSTUS	exon	2423757	2423930	.	+	.	transcript_id "jg4111.t2"; gene_id "jg4111";
dmelr6.33_0	AUGUSTUS	intron	2423931	2424825	.	+	.	transcript_id "jg4111.t1"; gene_id "jg4111";
dmelr6.33_0	AUGUSTUS	intron	2423931	2424825	.	+	.	transcript_id "jg4111.t2"; gene_id "jg4111";
dmelr6.33_0	AUGUSTUS	CDS	2424826	2424998	0.53	+	0	transcript_id "jg4111.t1"; gene_id "jg4111";
dmelr6.33_0	AUGUSTUS	exon	2424826	2424998	.	+	.	transcript_id "jg4111.t1"; gene_id "jg4111";
dmelr6.33_0	AUGUSTUS	CDS	2424826	2425011	0.52	+	0	transcript_id "jg4111.t2"; gene_id "jg4111";
dmelr6.33_0	AUGUSTUS	exon	2424826	2425011	.	+	.	transcript_id "jg4111.t2"; gene_id "jg4111";
dmelr6.33_0	AUGUSTUS	intron	2424999	2425703	.	+	.	transcript_id "jg4111.t1"; gene_id "jg4111";
dmelr6.33_0	AUGUSTUS	stop_codon	2425009	2425011	.	+	0	transcript_id "jg4111.t2"; gene_id "jg4111";
dmelr6.33_0	AUGUSTUS	CDS	2425704	2425872	0.67	+	1	transcript_id "jg4111.t1"; gene_id "jg4111";
dmelr6.33_0	AUGUSTUS	exon	2425704	2425872	.	+	.	transcript_id "jg4111.t1"; gene_id "jg4111";
dmelr6.33_0	AUGUSTUS	intron	2425873	2430890	.	+	.	transcript_id "jg4111.t1"; gene_id "jg4111";
dmelr6.33_0	AUGUSTUS	CDS	2430891	2431049	0.65	+	0	transcript_id "jg4111.t1"; gene_id "jg4111";
dmelr6.33_0	AUGUSTUS	exon	2430891	2431049	.	+	.	transcript_id "jg4111.t1"; gene_id "jg4111";
dmelr6.33_0	AUGUSTUS	stop_codon	2431047	2431049	.	+	0	transcript_id "jg4111.t1"; gene_id "jg4111";
dmelr6.33_0	ALN_BLOCK	exon	2455470	2458560	.	+	.	transcript_id "jg4112.t1"; gene_id "jg4112";
dmelr6.33_0	AUGUSTUS	start_codon	2483944	2483946	.	+	0	transcript_id "jg4113.t1"; gene_id "jg4113";
dmelr6.33_0	AUGUSTUS	CDS	2483944	2484102	0.71	+	0	transcript_id "jg4113.t1"; gene_id "jg4113";
dmelr6.33_0	AUGUSTUS	exon	2483944	2484102	.	+	.	transcript_id "jg4113.t1"; gene_id "jg4113";
dmelr6.33_0	AUGUSTUS	intron	2484103	2484523	.	+	.	transcript_id "jg4113.t1"; gene_id "jg4113";
dmelr6.33_0	AUGUSTUS	CDS	2484524	2484699	0.65	+	0	transcript_id "jg4113.t1"; gene_id "jg4113";
dmelr6.33_0	AUGUSTUS	exon	2484524	2484699	.	+	.	transcript_id "jg4113.t1"; gene_id "jg4113";
dmelr6.33_0	AUGUSTUS	intron	2484700	2486558	.	+	.	transcript_id "jg4113.t1"; gene_id "jg4113";
dmelr6.33_0	AUGUSTUS	CDS	2486559	2486781	0.54	+	1	transcript_id "jg4113.t1"; gene_id "jg4113";
dmelr6.33_0	AUGUSTUS	exon	2486559	2486781	.	+	.	transcript_id "jg4113.t1"; gene_id "jg4113";
dmelr6.33_0	AUGUSTUS	stop_codon	2486779	2486781	.	+	0	transcript_id "jg4113.t1"; gene_id "jg4113";
dmelr6.33_0	AUGUSTUS	stop_codon	2489754	2489756	.	-	0	transcript_id "jg4114.t1"; gene_id "jg4114";
dmelr6.33_0	AUGUSTUS	CDS	2489754	2490119	1	-	0	transcript_id "jg4114.t1"; gene_id "jg4114";
dmelr6.33_0	AUGUSTUS	exon	2489754	2490119	.	-	.	transcript_id "jg4114.t1"; gene_id "jg4114";
dmelr6.33_0	AUGUSTUS	start_codon	2490117	2490119	.	-	0	transcript_id "jg4114.t1"; gene_id "jg4114";
dmelr6.33_0	ALN_BLOCK	exon	2490346	2492520	.	-	.	transcript_id "jg4115.t1"; gene_id "jg4115";
dmelr6.33_0	ALN_BLOCK	exon	2493030	2493980	.	+	.	transcript_id "jg4116.t1"; gene_id "jg4116";
dmelr6.33_0	ALN_BLOCK	exon	2494332	2496697	.	+	.	transcript_id "jg4116.t1"; gene_id "jg4116";
dmelr6.33_0	AUGUSTUS	start_codon	2496725	2496727	.	+	0	transcript_id "jg4117.t1"; gene_id "jg4117";
dmelr6.33_0	AUGUSTUS	CDS	2496725	2497162	1	+	0	transcript_id "jg4117.t1"; gene_id "jg4117";
dmelr6.33_0	AUGUSTUS	exon	2496725	2497162	.	+	.	transcript_id "jg4117.t1"; gene_id "jg4117";
dmelr6.33_0	AUGUSTUS	stop_codon	2497160	2497162	.	+	0	transcript_id "jg4117.t1"; gene_id "jg4117";
dmelr6.33_0	ALN_BLOCK	exon	2517196	2517956	.	-	.	transcript_id "jg4119.t1"; gene_id "jg4119";
dmelr6.33_0	ALN_BLOCK	exon	2551397	2552754	.	-	.	transcript_id "jg4120.t1"; gene_id "jg4120";
dmelr6.33_0	ALN_BLOCK	exon	2562905	2564776	.	-	.	transcript_id "jg4121.t1"; gene_id "jg4121";
dmelr6.33_0	ALN_BLOCK	exon	2565085	2565576	.	-	.	transcript_id "jg4122.t1"; gene_id "jg4122";
dmelr6.33_0	ALN_BLOCK	exon	2567051	2567074	.	-	.	transcript_id "jg4122.t1"; gene_id "jg4122";
dmelr6.33_0	ALN_BLOCK	exon	2571634	2573009	.	-	.	transcript_id "jg4122.t1"; gene_id "jg4122";
dmelr6.33_0	ALN_BLOCK	exon	2573483	2574380	.	-	.	transcript_id "jg4123.t1"; gene_id "jg4123";
dmelr6.33_0	ALN_BLOCK	exon	2574428	2574981	.	-	.	transcript_id "jg4124.t1"; gene_id "jg4124";
dmelr6.33_0	ALN_BLOCK	exon	2575451	2576645	.	-	.	transcript_id "jg4125.t1"; gene_id "jg4125";
dmelr6.33_0	ALN_BLOCK	exon	2577863	2579008	.	+	.	transcript_id "jg4126.t1"; gene_id "jg4126";
dmelr6.33_0	ALN_BLOCK	exon	2579356	2579954	.	-	.	transcript_id "jg4127.t1"; gene_id "jg4127";
dmelr6.33_0	ALN_BLOCK	exon	2580369	2580886	.	+	.	transcript_id "jg4128.t1"; gene_id "jg4128";
dmelr6.33_0	ALN_BLOCK	exon	2581782	2585271	.	-	.	transcript_id "jg4129.t1"; gene_id "jg4129";
dmelr6.33_0	ALN_BLOCK	exon	2592160	2592695	.	+	.	transcript_id "jg4130.t1"; gene_id "jg4130";
dmelr6.33_0	AUGUSTUS	start_codon	2597460	2597462	.	+	0	transcript_id "jg4131.t1"; gene_id "jg4131";
dmelr6.33_0	AUGUSTUS	CDS	2597460	2597716	0.47	+	0	transcript_id "jg4131.t1"; gene_id "jg4131";
dmelr6.33_0	AUGUSTUS	exon	2597460	2597716	.	+	.	transcript_id "jg4131.t1"; gene_id "jg4131";
dmelr6.33_0	AUGUSTUS	intron	2597717	2597788	.	+	.	transcript_id "jg4131.t1"; gene_id "jg4131";
dmelr6.33_0	AUGUSTUS	CDS	2597789	2597954	0.55	+	1	transcript_id "jg4131.t1"; gene_id "jg4131";
dmelr6.33_0	AUGUSTUS	exon	2597789	2597954	.	+	.	transcript_id "jg4131.t1"; gene_id "jg4131";
dmelr6.33_0	AUGUSTUS	stop_codon	2597952	2597954	.	+	0	transcript_id "jg4131.t1"; gene_id "jg4131";
dmelr6.33_0	ALN_BLOCK	exon	2610167	2611050	.	+	.	transcript_id "jg4133.t1"; gene_id "jg4133";
dmelr6.33_0	ALN_BLOCK	exon	2646686	2647645	.	-	.	transcript_id "jg4134.t1"; gene_id "jg4134";
dmelr6.33_0	AUGUSTUS	stop_codon	2648440	2648442	.	-	0	transcript_id "jg4135.t1"; gene_id "jg4135";
dmelr6.33_0	AUGUSTUS	CDS	2648440	2649144	0.55	-	0	transcript_id "jg4135.t1"; gene_id "jg4135";
dmelr6.33_0	AUGUSTUS	exon	2648440	2649144	.	-	.	transcript_id "jg4135.t1"; gene_id "jg4135";
dmelr6.33_0	AUGUSTUS	intron	2649145	2649819	.	-	.	transcript_id "jg4135.t1"; gene_id "jg4135";
dmelr6.33_0	AUGUSTUS	CDS	2649820	2650126	0.35	-	1	transcript_id "jg4135.t1"; gene_id "jg4135";
dmelr6.33_0	AUGUSTUS	exon	2649820	2650126	.	-	.	transcript_id "jg4135.t1"; gene_id "jg4135";
dmelr6.33_0	AUGUSTUS	intron	2650127	2652013	.	-	.	transcript_id "jg4135.t1"; gene_id "jg4135";
dmelr6.33_0	AUGUSTUS	CDS	2652014	2652062	0.52	-	2	transcript_id "jg4135.t1"; gene_id "jg4135";
dmelr6.33_0	AUGUSTUS	exon	2652014	2652062	.	-	.	transcript_id "jg4135.t1"; gene_id "jg4135";
dmelr6.33_0	AUGUSTUS	intron	2652063	2652122	.	-	.	transcript_id "jg4135.t1"; gene_id "jg4135";
dmelr6.33_0	AUGUSTUS	CDS	2652123	2652291	1	-	0	transcript_id "jg4135.t1"; gene_id "jg4135";
dmelr6.33_0	AUGUSTUS	exon	2652123	2652291	.	-	.	transcript_id "jg4135.t1"; gene_id "jg4135";
dmelr6.33_0	AUGUSTUS	start_codon	2652289	2652291	.	-	0	transcript_id "jg4135.t1"; gene_id "jg4135";
dmelr6.33_0	ALN_BLOCK	exon	2653147	2653845	.	+	.	transcript_id "jg4136.t1"; gene_id "jg4136";
dmelr6.33_0	ALN_BLOCK	exon	2654143	2655333	.	+	.	transcript_id "jg4137.t1"; gene_id "jg4137";
dmelr6.33_0	ALN_BLOCK	exon	2655460	2656154	.	+	.	transcript_id "jg4138.t1"; gene_id "jg4138";
dmelr6.33_0	ALN_BLOCK	exon	2665143	2666195	.	+	.	transcript_id "jg4139.t1"; gene_id "jg4139";
dmelr6.33_0	AUGUSTUS	start_codon	2669823	2669825	.	+	0	transcript_id "jg4140.t2"; gene_id "jg4140";
dmelr6.33_0	AUGUSTUS	CDS	2669823	2670599	1	+	0	transcript_id "jg4140.t2"; gene_id "jg4140";
dmelr6.33_0	AUGUSTUS	exon	2669823	2670599	.	+	.	transcript_id "jg4140.t2"; gene_id "jg4140";
dmelr6.33_0	AUGUSTUS	start_codon	2669823	2669825	.	+	0	transcript_id "jg4140.t1"; gene_id "jg4140";
dmelr6.33_0	AUGUSTUS	CDS	2669823	2670692	1	+	0	transcript_id "jg4140.t1"; gene_id "jg4140";
dmelr6.33_0	AUGUSTUS	exon	2669823	2670692	.	+	.	transcript_id "jg4140.t1"; gene_id "jg4140";
dmelr6.33_0	AUGUSTUS	intron	2670600	2670681	.	+	.	transcript_id "jg4140.t2"; gene_id "jg4140";
dmelr6.33_0	AUGUSTUS	CDS	2670682	2670692	1	+	0	transcript_id "jg4140.t2"; gene_id "jg4140";
dmelr6.33_0	AUGUSTUS	exon	2670682	2670692	.	+	.	transcript_id "jg4140.t2"; gene_id "jg4140";
dmelr6.33_0	AUGUSTUS	intron	2670693	2671206	.	+	.	transcript_id "jg4140.t2"; gene_id "jg4140";
dmelr6.33_0	AUGUSTUS	intron	2670693	2671861	.	+	.	transcript_id "jg4140.t1"; gene_id "jg4140";
dmelr6.33_0	AUGUSTUS	CDS	2671207	2671804	1	+	1	transcript_id "jg4140.t2"; gene_id "jg4140";
dmelr6.33_0	AUGUSTUS	exon	2671207	2671804	.	+	.	transcript_id "jg4140.t2"; gene_id "jg4140";
dmelr6.33_0	AUGUSTUS	intron	2671805	2671861	.	+	.	transcript_id "jg4140.t2"; gene_id "jg4140";
dmelr6.33_0	AUGUSTUS	CDS	2671862	2672020	1	+	0	transcript_id "jg4140.t2"; gene_id "jg4140";
dmelr6.33_0	AUGUSTUS	exon	2671862	2672020	.	+	.	transcript_id "jg4140.t2"; gene_id "jg4140";
dmelr6.33_0	AUGUSTUS	CDS	2671862	2672020	1	+	0	transcript_id "jg4140.t1"; gene_id "jg4140";
dmelr6.33_0	AUGUSTUS	exon	2671862	2672020	.	+	.	transcript_id "jg4140.t1"; gene_id "jg4140";
dmelr6.33_0	AUGUSTUS	intron	2672021	2672075	.	+	.	transcript_id "jg4140.t2"; gene_id "jg4140";
dmelr6.33_0	AUGUSTUS	intron	2672021	2672075	.	+	.	transcript_id "jg4140.t1"; gene_id "jg4140";
dmelr6.33_0	AUGUSTUS	CDS	2672076	2672159	1	+	0	transcript_id "jg4140.t2"; gene_id "jg4140";
dmelr6.33_0	AUGUSTUS	exon	2672076	2672159	.	+	.	transcript_id "jg4140.t2"; gene_id "jg4140";
dmelr6.33_0	AUGUSTUS	CDS	2672076	2672159	1	+	0	transcript_id "jg4140.t1"; gene_id "jg4140";
dmelr6.33_0	AUGUSTUS	exon	2672076	2672159	.	+	.	transcript_id "jg4140.t1"; gene_id "jg4140";
dmelr6.33_0	AUGUSTUS	stop_codon	2672157	2672159	.	+	0	transcript_id "jg4140.t2"; gene_id "jg4140";
dmelr6.33_0	AUGUSTUS	stop_codon	2672157	2672159	.	+	0	transcript_id "jg4140.t1"; gene_id "jg4140";
dmelr6.33_0	AUGUSTUS	start_codon	2678367	2678369	.	+	0	transcript_id "jg4141.t1"; gene_id "jg4141";
dmelr6.33_0	AUGUSTUS	CDS	2678367	2678642	0.77	+	0	transcript_id "jg4141.t1"; gene_id "jg4141";
dmelr6.33_0	AUGUSTUS	exon	2678367	2678642	.	+	.	transcript_id "jg4141.t1"; gene_id "jg4141";
dmelr6.33_0	AUGUSTUS	stop_codon	2678640	2678642	.	+	0	transcript_id "jg4141.t1"; gene_id "jg4141";
dmelr6.33_0	ALN_BLOCK	exon	2695376	2696174	.	-	.	transcript_id "jg4142.t1"; gene_id "jg4142";
dmelr6.33_0	ALN_BLOCK	exon	2704927	2712140	.	+	.	transcript_id "jg4143.t1"; gene_id "jg4143";
dmelr6.33_0	ALN_BLOCK	exon	2736340	2739500	.	+	.	transcript_id "jg4144.t1"; gene_id "jg4144";
dmelr6.33_0	ALN_BLOCK	exon	2740181	2743085	.	+	.	transcript_id "jg4145.t1"; gene_id "jg4145";
dmelr6.33_0	ALN_BLOCK	exon	2743458	2744693	.	-	.	transcript_id "jg4146.t1"; gene_id "jg4146";
dmelr6.33_0	ALN_BLOCK	exon	2745199	2746881	.	+	.	transcript_id "jg4147.t1"; gene_id "jg4147";
dmelr6.33_0	ALN_BLOCK	exon	2747012	2748381	.	-	.	transcript_id "jg4148.t1"; gene_id "jg4148";
dmelr6.33_0	ALN_BLOCK	exon	2753415	2756294	.	+	.	transcript_id "jg4149.t1"; gene_id "jg4149";
dmelr6.33_0	ALN_BLOCK	exon	2758550	2759224	.	-	.	transcript_id "jg4150.t1"; gene_id "jg4150";
dmelr6.33_0	ALN_BLOCK	exon	2759308	2759647	.	-	.	transcript_id "jg4151.t1"; gene_id "jg4151";
dmelr6.33_0	ALN_BLOCK	exon	2760033	2763211	.	+	.	transcript_id "jg4152.t1"; gene_id "jg4152";
dmelr6.33_0	ALN_BLOCK	exon	2764306	2765416	.	-	.	transcript_id "jg4153.t1"; gene_id "jg4153";
dmelr6.33_0	ALN_BLOCK	exon	2766315	2767090	.	+	.	transcript_id "jg4154.t1"; gene_id "jg4154";
dmelr6.33_0	ALN_BLOCK	exon	2767337	2767777	.	-	.	transcript_id "jg4155.t1"; gene_id "jg4155";
dmelr6.33_0	ALN_BLOCK	exon	2767981	2768543	.	+	.	transcript_id "jg4156.t1"; gene_id "jg4156";
dmelr6.33_0	ALN_BLOCK	exon	2768645	2769565	.	-	.	transcript_id "jg4157.t1"; gene_id "jg4157";
dmelr6.33_0	ALN_BLOCK	exon	2770151	2770729	.	+	.	transcript_id "jg4158.t1"; gene_id "jg4158";
dmelr6.33_0	ALN_BLOCK	exon	2770938	2771735	.	-	.	transcript_id "jg4159.t1"; gene_id "jg4159";
dmelr6.33_0	ALN_BLOCK	exon	2783068	2793888	.	-	.	transcript_id "jg4160.t1"; gene_id "jg4160";
dmelr6.33_0	ALN_BLOCK	exon	2809311	2811759	.	+	.	transcript_id "jg4161.t1"; gene_id "jg4161";
dmelr6.33_0	ALN_BLOCK	exon	2812538	2814265	.	+	.	transcript_id "jg4162.t1"; gene_id "jg4162";
dmelr6.33_0	ALN_BLOCK	exon	2814406	2815689	.	-	.	transcript_id "jg4163.t1"; gene_id "jg4163";
dmelr6.33_0	ALN_BLOCK	exon	2816342	2821305	.	-	.	transcript_id "jg4164.t1"; gene_id "jg4164";
dmelr6.33_0	AUGUSTUS	stop_codon	2823600	2823602	.	-	0	transcript_id "jg4165.t1"; gene_id "jg4165";
dmelr6.33_0	AUGUSTUS	CDS	2823600	2825504	0.99	-	0	transcript_id "jg4165.t1"; gene_id "jg4165";
dmelr6.33_0	AUGUSTUS	exon	2823600	2825504	.	-	.	transcript_id "jg4165.t1"; gene_id "jg4165";
dmelr6.33_0	AUGUSTUS	start_codon	2825502	2825504	.	-	0	transcript_id "jg4165.t1"; gene_id "jg4165";
dmelr6.33_0	ALN_BLOCK	exon	2834967	2837788	.	-	.	transcript_id "jg4166.t1"; gene_id "jg4166";
dmelr6.33_0	ALN_BLOCK	exon	2838474	2839453	.	+	.	transcript_id "jg4167.t1"; gene_id "jg4167";
dmelr6.33_0	ALN_BLOCK	exon	2840994	2842438	.	+	.	transcript_id "jg4168.t1"; gene_id "jg4168";
dmelr6.33_0	ALN_BLOCK	exon	2842635	2844513	.	-	.	transcript_id "jg4169.t1"; gene_id "jg4169";
dmelr6.33_0	ALN_BLOCK	exon	2844619	2845711	.	-	.	transcript_id "jg4170.t1"; gene_id "jg4170";
dmelr6.33_0	AUGUSTUS	stop_codon	2846084	2846086	.	-	0	transcript_id "jg4171.t1"; gene_id "jg4171";
dmelr6.33_0	AUGUSTUS	CDS	2846084	2846938	1	-	0	transcript_id "jg4171.t1"; gene_id "jg4171";
dmelr6.33_0	AUGUSTUS	exon	2846084	2846938	.	-	.	transcript_id "jg4171.t1"; gene_id "jg4171";
dmelr6.33_0	AUGUSTUS	intron	2846939	2847008	.	-	.	transcript_id "jg4171.t1"; gene_id "jg4171";
dmelr6.33_0	AUGUSTUS	CDS	2847009	2847197	1	-	0	transcript_id "jg4171.t1"; gene_id "jg4171";
dmelr6.33_0	AUGUSTUS	exon	2847009	2847197	.	-	.	transcript_id "jg4171.t1"; gene_id "jg4171";
dmelr6.33_0	AUGUSTUS	start_codon	2847195	2847197	.	-	0	transcript_id "jg4171.t1"; gene_id "jg4171";
dmelr6.33_0	ALN_BLOCK	exon	2847641	2848734	.	+	.	transcript_id "jg4172.t1"; gene_id "jg4172";
dmelr6.33_0	ALN_BLOCK	exon	2849732	2853262	.	-	.	transcript_id "jg4173.t1"; gene_id "jg4173";
dmelr6.33_0	ALN_BLOCK	exon	2856256	2856640	.	+	.	transcript_id "jg4174.t1"; gene_id "jg4174";
dmelr6.33_0	ALN_BLOCK	exon	2864984	2867667	.	+	.	transcript_id "jg4175.t1"; gene_id "jg4175";
dmelr6.33_0	ALN_BLOCK	exon	2869171	2873672	.	-	.	transcript_id "jg4176.t1"; gene_id "jg4176";
dmelr6.33_0	ALN_BLOCK	exon	2875388	2876362	.	+	.	transcript_id "jg4177.t1"; gene_id "jg4177";
dmelr6.33_0	ALN_BLOCK	exon	2877188	2878137	.	-	.	transcript_id "jg4178.t1"; gene_id "jg4178";
dmelr6.33_0	ALN_BLOCK	exon	2878593	2878958	.	+	.	transcript_id "jg4179.t1"; gene_id "jg4179";
dmelr6.33_0	ALN_BLOCK	exon	2879264	2880471	.	+	.	transcript_id "jg4180.t1"; gene_id "jg4180";
dmelr6.33_0	ALN_BLOCK	exon	2881228	2882940	.	-	.	transcript_id "jg4181.t1"; gene_id "jg4181";
dmelr6.33_0	ALN_BLOCK	exon	2947245	2952225	.	+	.	transcript_id "jg4182.t1"; gene_id "jg4182";
dmelr6.33_0	AUGUSTUS	start_codon	2954846	2954848	.	+	0	transcript_id "jg4184.t1"; gene_id "jg4184";
dmelr6.33_0	AUGUSTUS	CDS	2954846	2955313	0.91	+	0	transcript_id "jg4184.t1"; gene_id "jg4184";
dmelr6.33_0	AUGUSTUS	exon	2954846	2955313	.	+	.	transcript_id "jg4184.t1"; gene_id "jg4184";
dmelr6.33_0	AUGUSTUS	intron	2955314	2955379	.	+	.	transcript_id "jg4184.t1"; gene_id "jg4184";
dmelr6.33_0	AUGUSTUS	CDS	2955380	2955507	0.86	+	0	transcript_id "jg4184.t1"; gene_id "jg4184";
dmelr6.33_0	AUGUSTUS	exon	2955380	2955507	.	+	.	transcript_id "jg4184.t1"; gene_id "jg4184";
dmelr6.33_0	AUGUSTUS	intron	2955508	2959511	.	+	.	transcript_id "jg4184.t1"; gene_id "jg4184";
dmelr6.33_0	AUGUSTUS	CDS	2959512	2959520	0.78	+	1	transcript_id "jg4184.t1"; gene_id "jg4184";
dmelr6.33_0	AUGUSTUS	exon	2959512	2959520	.	+	.	transcript_id "jg4184.t1"; gene_id "jg4184";
dmelr6.33_0	AUGUSTUS	intron	2959521	2960689	.	+	.	transcript_id "jg4184.t1"; gene_id "jg4184";
dmelr6.33_0	AUGUSTUS	CDS	2960690	2960732	0.43	+	1	transcript_id "jg4184.t1"; gene_id "jg4184";
dmelr6.33_0	AUGUSTUS	exon	2960690	2960732	.	+	.	transcript_id "jg4184.t1"; gene_id "jg4184";
dmelr6.33_0	AUGUSTUS	intron	2960733	2960816	.	+	.	transcript_id "jg4184.t1"; gene_id "jg4184";
dmelr6.33_0	AUGUSTUS	CDS	2960817	2960835	0.78	+	0	transcript_id "jg4184.t1"; gene_id "jg4184";
dmelr6.33_0	AUGUSTUS	exon	2960817	2960835	.	+	.	transcript_id "jg4184.t1"; gene_id "jg4184";
dmelr6.33_0	AUGUSTUS	intron	2960836	2960894	.	+	.	transcript_id "jg4184.t1"; gene_id "jg4184";
dmelr6.33_0	AUGUSTUS	CDS	2960895	2960932	0.78	+	2	transcript_id "jg4184.t1"; gene_id "jg4184";
dmelr6.33_0	AUGUSTUS	exon	2960895	2960932	.	+	.	transcript_id "jg4184.t1"; gene_id "jg4184";
dmelr6.33_0	AUGUSTUS	stop_codon	2960930	2960932	.	+	0	transcript_id "jg4184.t1"; gene_id "jg4184";
dmelr6.33_0	ALN_BLOCK	exon	2961231	2963386	.	+	.	transcript_id "jg4183.t1"; gene_id "jg4183";
dmelr6.33_0	AUGUSTUS	start_codon	2963657	2963659	.	+	0	transcript_id "jg4185.t1"; gene_id "jg4185";
dmelr6.33_0	AUGUSTUS	CDS	2963657	2964121	1	+	0	transcript_id "jg4185.t1"; gene_id "jg4185";
dmelr6.33_0	AUGUSTUS	exon	2963657	2964121	.	+	.	transcript_id "jg4185.t1"; gene_id "jg4185";
dmelr6.33_0	AUGUSTUS	stop_codon	2964119	2964121	.	+	0	transcript_id "jg4185.t1"; gene_id "jg4185";
dmelr6.33_0	ALN_BLOCK	exon	2968605	2969570	.	-	.	transcript_id "jg4186.t1"; gene_id "jg4186";
dmelr6.33_0	ALN_BLOCK	exon	2969992	2972297	.	-	.	transcript_id "jg4187.t1"; gene_id "jg4187";
dmelr6.33_0	AUGUSTUS	start_codon	2973059	2973061	.	+	0	transcript_id "jg4188.t1"; gene_id "jg4188";
dmelr6.33_0	AUGUSTUS	CDS	2973059	2973107	1	+	0	transcript_id "jg4188.t1"; gene_id "jg4188";
dmelr6.33_0	AUGUSTUS	exon	2973059	2973107	.	+	.	transcript_id "jg4188.t1"; gene_id "jg4188";
dmelr6.33_0	AUGUSTUS	intron	2973108	2973165	.	+	.	transcript_id "jg4188.t1"; gene_id "jg4188";
dmelr6.33_0	AUGUSTUS	CDS	2973166	2973368	1	+	2	transcript_id "jg4188.t1"; gene_id "jg4188";
dmelr6.33_0	AUGUSTUS	exon	2973166	2973368	.	+	.	transcript_id "jg4188.t1"; gene_id "jg4188";
dmelr6.33_0	AUGUSTUS	intron	2973369	2973428	.	+	.	transcript_id "jg4188.t1"; gene_id "jg4188";
dmelr6.33_0	AUGUSTUS	CDS	2973429	2974604	1	+	0	transcript_id "jg4188.t1"; gene_id "jg4188";
dmelr6.33_0	AUGUSTUS	exon	2973429	2974604	.	+	.	transcript_id "jg4188.t1"; gene_id "jg4188";
dmelr6.33_0	AUGUSTUS	stop_codon	2974602	2974604	.	+	0	transcript_id "jg4188.t1"; gene_id "jg4188";
dmelr6.33_0	ALN_BLOCK	exon	2975178	2976785	.	-	.	transcript_id "jg4189.t1"; gene_id "jg4189";
dmelr6.33_0	ALN_BLOCK	exon	2977242	2978353	.	+	.	transcript_id "jg4190.t1"; gene_id "jg4190";
dmelr6.33_0	ALN_BLOCK	exon	2978546	2979205	.	-	.	transcript_id "jg4191.t1"; gene_id "jg4191";
dmelr6.33_0	ALN_BLOCK	exon	2980176	2987446	.	-	.	transcript_id "jg4192.t1"; gene_id "jg4192";
dmelr6.33_0	ALN_BLOCK	exon	2988245	2989511	.	+	.	transcript_id "jg4193.t1"; gene_id "jg4193";
dmelr6.33_0	ALN_BLOCK	exon	2990067	2992709	.	-	.	transcript_id "jg4194.t1"; gene_id "jg4194";
dmelr6.33_0	ALN_BLOCK	exon	2993735	2998248	.	+	.	transcript_id "jg4195.t1"; gene_id "jg4195";
dmelr6.33_0	ALN_BLOCK	exon	3013502	3015462	.	+	.	transcript_id "jg4196.t1"; gene_id "jg4196";
dmelr6.33_0	ALN_BLOCK	exon	3016776	3017969	.	-	.	transcript_id "jg4197.t1"; gene_id "jg4197";
dmelr6.33_0	ALN_BLOCK	exon	3018950	3021227	.	+	.	transcript_id "jg4198.t1"; gene_id "jg4198";
dmelr6.33_0	ALN_BLOCK	exon	3021786	3022949	.	-	.	transcript_id "jg4199.t1"; gene_id "jg4199";
dmelr6.33_0	ALN_BLOCK	exon	3023388	3026116	.	+	.	transcript_id "jg4200.t1"; gene_id "jg4200";
dmelr6.33_0	ALN_BLOCK	exon	3026605	3029087	.	-	.	transcript_id "jg4201.t1"; gene_id "jg4201";
dmelr6.33_0	AUGUSTUS	start_codon	3029420	3029422	.	+	0	transcript_id "jg4203.t1"; gene_id "jg4203";
dmelr6.33_0	AUGUSTUS	CDS	3029420	3029932	1	+	0	transcript_id "jg4203.t1"; gene_id "jg4203";
dmelr6.33_0	AUGUSTUS	exon	3029420	3029932	.	+	.	transcript_id "jg4203.t1"; gene_id "jg4203";
dmelr6.33_0	AUGUSTUS	intron	3029933	3029984	.	+	.	transcript_id "jg4203.t1"; gene_id "jg4203";
dmelr6.33_0	AUGUSTUS	CDS	3029985	3030395	0.99	+	0	transcript_id "jg4203.t1"; gene_id "jg4203";
dmelr6.33_0	AUGUSTUS	exon	3029985	3030395	.	+	.	transcript_id "jg4203.t1"; gene_id "jg4203";
dmelr6.33_0	AUGUSTUS	stop_codon	3030393	3030395	.	+	0	transcript_id "jg4203.t1"; gene_id "jg4203";
dmelr6.33_0	ALN_BLOCK	exon	3031187	3032134	.	+	.	transcript_id "jg4202.t1"; gene_id "jg4202";
dmelr6.33_0	ALN_BLOCK	exon	3032336	3035242	.	-	.	transcript_id "jg4204.t1"; gene_id "jg4204";
dmelr6.33_0	ALN_BLOCK	exon	3035645	3037150	.	-	.	transcript_id "jg4205.t1"; gene_id "jg4205";
dmelr6.33_0	ALN_BLOCK	exon	3037594	3038688	.	+	.	transcript_id "jg4206.t1"; gene_id "jg4206";
dmelr6.33_0	ALN_BLOCK	exon	3039131	3039431	.	-	.	transcript_id "jg4207.t1"; gene_id "jg4207";
dmelr6.33_0	ALN_BLOCK	exon	3040228	3041575	.	+	.	transcript_id "jg4208.t1"; gene_id "jg4208";
dmelr6.33_0	ALN_BLOCK	exon	3043037	3043530	.	+	.	transcript_id "jg4209.t1"; gene_id "jg4209";
dmelr6.33_0	ALN_BLOCK	exon	3045712	3046037	.	+	.	transcript_id "jg4210.t1"; gene_id "jg4210";
dmelr6.33_0	ALN_BLOCK	exon	3046214	3046240	.	+	.	transcript_id "jg4210.t1"; gene_id "jg4210";
dmelr6.33_0	ALN_BLOCK	exon	3046560	3053163	.	+	.	transcript_id "jg4210.t1"; gene_id "jg4210";
dmelr6.33_0	ALN_BLOCK	exon	3053348	3053356	.	+	.	transcript_id "jg4210.t1"; gene_id "jg4210";
dmelr6.33_0	ALN_BLOCK	exon	3061966	3067502	.	+	.	transcript_id "jg4211.t1"; gene_id "jg4211";
dmelr6.33_0	ALN_BLOCK	exon	3069714	3072308	.	-	.	transcript_id "jg4212.t1"; gene_id "jg4212";
dmelr6.33_0	AUGUSTUS	stop_codon	3072730	3072732	.	-	0	transcript_id "jg4213.t1"; gene_id "jg4213";
dmelr6.33_0	AUGUSTUS	CDS	3072730	3072900	0.94	-	0	transcript_id "jg4213.t1"; gene_id "jg4213";
dmelr6.33_0	AUGUSTUS	exon	3072730	3072900	.	-	.	transcript_id "jg4213.t1"; gene_id "jg4213";
dmelr6.33_0	AUGUSTUS	intron	3072901	3080650	.	-	.	transcript_id "jg4213.t1"; gene_id "jg4213";
dmelr6.33_0	AUGUSTUS	CDS	3080651	3080887	0.98	-	0	transcript_id "jg4213.t1"; gene_id "jg4213";
dmelr6.33_0	AUGUSTUS	exon	3080651	3080887	.	-	.	transcript_id "jg4213.t1"; gene_id "jg4213";
dmelr6.33_0	AUGUSTUS	intron	3080888	3080993	.	-	.	transcript_id "jg4213.t1"; gene_id "jg4213";
dmelr6.33_0	AUGUSTUS	CDS	3080994	3081268	1	-	2	transcript_id "jg4213.t1"; gene_id "jg4213";
dmelr6.33_0	AUGUSTUS	exon	3080994	3081268	.	-	.	transcript_id "jg4213.t1"; gene_id "jg4213";
dmelr6.33_0	AUGUSTUS	intron	3081269	3086003	.	-	.	transcript_id "jg4213.t1"; gene_id "jg4213";
dmelr6.33_0	AUGUSTUS	CDS	3086004	3086118	1	-	0	transcript_id "jg4213.t1"; gene_id "jg4213";
dmelr6.33_0	AUGUSTUS	exon	3086004	3086118	.	-	.	transcript_id "jg4213.t1"; gene_id "jg4213";
dmelr6.33_0	AUGUSTUS	start_codon	3086116	3086118	.	-	0	transcript_id "jg4213.t1"; gene_id "jg4213";
dmelr6.33_0	AUGUSTUS	stop_codon	3089827	3089829	.	-	0	transcript_id "jg4214.t1"; gene_id "jg4214";
dmelr6.33_0	AUGUSTUS	CDS	3089827	3090408	1	-	0	transcript_id "jg4214.t1"; gene_id "jg4214";
dmelr6.33_0	AUGUSTUS	exon	3089827	3090408	.	-	.	transcript_id "jg4214.t1"; gene_id "jg4214";
dmelr6.33_0	AUGUSTUS	start_codon	3090406	3090408	.	-	0	transcript_id "jg4214.t1"; gene_id "jg4214";
dmelr6.33_0	ALN_BLOCK	exon	3094196	3099579	.	-	.	transcript_id "jg4215.t1"; gene_id "jg4215";
dmelr6.33_0	ALN_BLOCK	exon	3109720	3110730	.	+	.	transcript_id "jg4216.t1"; gene_id "jg4216";
dmelr6.33_0	ALN_BLOCK	exon	3124011	3127879	.	-	.	transcript_id "jg4217.t1"; gene_id "jg4217";
dmelr6.33_0	ALN_BLOCK	exon	3128765	3129367	.	+	.	transcript_id "jg4218.t1"; gene_id "jg4218";
dmelr6.33_0	ALN_BLOCK	exon	3145200	3145684	.	-	.	transcript_id "jg4219.t1"; gene_id "jg4219";
dmelr6.33_0	ALN_BLOCK	exon	3147419	3149073	.	-	.	transcript_id "jg4220.t1"; gene_id "jg4220";
dmelr6.33_0	AUGUSTUS	start_codon	3160073	3160075	.	+	0	transcript_id "jg4221.t1"; gene_id "jg4221";
dmelr6.33_0	AUGUSTUS	CDS	3160073	3160148	1	+	0	transcript_id "jg4221.t1"; gene_id "jg4221";
dmelr6.33_0	AUGUSTUS	exon	3160073	3160148	.	+	.	transcript_id "jg4221.t1"; gene_id "jg4221";
dmelr6.33_0	AUGUSTUS	intron	3160149	3160202	.	+	.	transcript_id "jg4221.t1"; gene_id "jg4221";
dmelr6.33_0	AUGUSTUS	CDS	3160203	3160749	1	+	2	transcript_id "jg4221.t1"; gene_id "jg4221";
dmelr6.33_0	AUGUSTUS	exon	3160203	3160749	.	+	.	transcript_id "jg4221.t1"; gene_id "jg4221";
dmelr6.33_0	AUGUSTUS	intron	3160750	3160809	.	+	.	transcript_id "jg4221.t1"; gene_id "jg4221";
dmelr6.33_0	AUGUSTUS	CDS	3160810	3161199	1	+	1	transcript_id "jg4221.t1"; gene_id "jg4221";
dmelr6.33_0	AUGUSTUS	exon	3160810	3161199	.	+	.	transcript_id "jg4221.t1"; gene_id "jg4221";
dmelr6.33_0	AUGUSTUS	intron	3161200	3161254	.	+	.	transcript_id "jg4221.t1"; gene_id "jg4221";
dmelr6.33_0	AUGUSTUS	CDS	3161255	3161852	1	+	1	transcript_id "jg4221.t1"; gene_id "jg4221";
dmelr6.33_0	AUGUSTUS	exon	3161255	3161852	.	+	.	transcript_id "jg4221.t1"; gene_id "jg4221";
dmelr6.33_0	AUGUSTUS	intron	3161853	3161912	.	+	.	transcript_id "jg4221.t1"; gene_id "jg4221";
dmelr6.33_0	AUGUSTUS	CDS	3161913	3162044	1	+	0	transcript_id "jg4221.t1"; gene_id "jg4221";
dmelr6.33_0	AUGUSTUS	exon	3161913	3162044	.	+	.	transcript_id "jg4221.t1"; gene_id "jg4221";
dmelr6.33_0	AUGUSTUS	stop_codon	3162042	3162044	.	+	0	transcript_id "jg4221.t1"; gene_id "jg4221";
dmelr6.33_0	ALN_BLOCK	exon	3162515	3163147	.	+	.	transcript_id "jg4222.t1"; gene_id "jg4222";
dmelr6.33_0	ALN_BLOCK	exon	3163920	3168201	.	+	.	transcript_id "jg4223.t1"; gene_id "jg4223";
dmelr6.33_0	ALN_BLOCK	exon	3170642	3170909	.	-	.	transcript_id "jg4224.t1"; gene_id "jg4224";
dmelr6.33_0	AUGUSTUS	stop_codon	3171585	3171587	.	-	0	transcript_id "jg4226.t1"; gene_id "jg4226";
dmelr6.33_0	AUGUSTUS	CDS	3171585	3171978	0.95	-	1	transcript_id "jg4226.t1"; gene_id "jg4226";
dmelr6.33_0	AUGUSTUS	exon	3171585	3171978	.	-	.	transcript_id "jg4226.t1"; gene_id "jg4226";
dmelr6.33_0	AUGUSTUS	intron	3171979	3172054	.	-	.	transcript_id "jg4226.t1"; gene_id "jg4226";
dmelr6.33_0	AUGUSTUS	CDS	3172055	3172645	0.97	-	1	transcript_id "jg4226.t1"; gene_id "jg4226";
dmelr6.33_0	AUGUSTUS	exon	3172055	3172645	.	-	.	transcript_id "jg4226.t1"; gene_id "jg4226";
dmelr6.33_0	AUGUSTUS	intron	3172646	3172701	.	-	.	transcript_id "jg4226.t1"; gene_id "jg4226";
dmelr6.33_0	AUGUSTUS	CDS	3172702	3172709	0.98	-	0	transcript_id "jg4226.t1"; gene_id "jg4226";
dmelr6.33_0	AUGUSTUS	exon	3172702	3172709	.	-	.	transcript_id "jg4226.t1"; gene_id "jg4226";
dmelr6.33_0	AUGUSTUS	start_codon	3172707	3172709	.	-	0	transcript_id "jg4226.t1"; gene_id "jg4226";
dmelr6.33_0	AUGUSTUS	stop_codon	3173303	3173305	.	-	0	transcript_id "jg4225.t1"; gene_id "jg4225";
dmelr6.33_0	AUGUSTUS	CDS	3173303	3173412	1	-	2	transcript_id "jg4225.t1"; gene_id "jg4225";
dmelr6.33_0	AUGUSTUS	exon	3173303	3173412	.	-	.	transcript_id "jg4225.t1"; gene_id "jg4225";
dmelr6.33_0	AUGUSTUS	intron	3173413	3173479	.	-	.	transcript_id "jg4225.t1"; gene_id "jg4225";
dmelr6.33_0	AUGUSTUS	CDS	3173480	3173825	1	-	0	transcript_id "jg4225.t1"; gene_id "jg4225";
dmelr6.33_0	AUGUSTUS	exon	3173480	3173825	.	-	.	transcript_id "jg4225.t1"; gene_id "jg4225";
dmelr6.33_0	AUGUSTUS	start_codon	3173823	3173825	.	-	0	transcript_id "jg4225.t1"; gene_id "jg4225";
dmelr6.33_0	ALN_BLOCK	exon	3173992	3174425	.	+	.	transcript_id "jg4227.t1"; gene_id "jg4227";
dmelr6.33_0	ALN_BLOCK	exon	3175328	3192484	.	-	.	transcript_id "jg4228.t1"; gene_id "jg4228";
dmelr6.33_0	ALN_BLOCK	exon	3269817	3270421	.	+	.	transcript_id "jg4229.t1"; gene_id "jg4229";
dmelr6.33_0	ALN_BLOCK	exon	3275955	3279363	.	-	.	transcript_id "jg4230.t1"; gene_id "jg4230";
dmelr6.33_0	ALN_BLOCK	exon	3291333	3293168	.	-	.	transcript_id "jg4231.t1"; gene_id "jg4231";
dmelr6.33_0	ALN_BLOCK	exon	3295338	3296882	.	-	.	transcript_id "jg4232.t1"; gene_id "jg4232";
dmelr6.33_0	ALN_BLOCK	exon	3309427	3311651	.	+	.	transcript_id "jg4233.t1"; gene_id "jg4233";
dmelr6.33_0	ALN_BLOCK	exon	3313347	3317086	.	+	.	transcript_id "jg4234.t1"; gene_id "jg4234";
dmelr6.33_0	ALN_BLOCK	exon	3317565	3317740	.	-	.	transcript_id "jg4235.t1"; gene_id "jg4235";
dmelr6.33_0	ALN_BLOCK	exon	3317907	3319529	.	-	.	transcript_id "jg4235.t1"; gene_id "jg4235";
dmelr6.33_0	ALN_BLOCK	exon	3320590	3323037	.	+	.	transcript_id "jg4236.t1"; gene_id "jg4236";
dmelr6.33_0	ALN_BLOCK	exon	3324973	3326577	.	+	.	transcript_id "jg4237.t1"; gene_id "jg4237";
dmelr6.33_0	ALN_BLOCK	exon	3327936	3329625	.	+	.	transcript_id "jg4238.t1"; gene_id "jg4238";
dmelr6.33_0	ALN_BLOCK	exon	3330963	3332681	.	+	.	transcript_id "jg4239.t1"; gene_id "jg4239";
dmelr6.33_0	ALN_BLOCK	exon	3332911	3334723	.	+	.	transcript_id "jg4240.t1"; gene_id "jg4240";
dmelr6.33_0	ALN_BLOCK	exon	3336162	3352507	.	-	.	transcript_id "jg4241.t1"; gene_id "jg4241";
dmelr6.33_0	ALN_BLOCK	exon	3357750	3358421	.	+	.	transcript_id "jg4242.t1"; gene_id "jg4242";
dmelr6.33_0	ALN_BLOCK	exon	3359810	3364209	.	-	.	transcript_id "jg4243.t1"; gene_id "jg4243";
dmelr6.33_0	ALN_BLOCK	exon	3373781	3374959	.	-	.	transcript_id "jg4244.t1"; gene_id "jg4244";
dmelr6.33_0	ALN_BLOCK	exon	3376110	3376619	.	-	.	transcript_id "jg4245.t1"; gene_id "jg4245";
dmelr6.33_0	ALN_BLOCK	exon	3377099	3378491	.	+	.	transcript_id "jg4246.t1"; gene_id "jg4246";
dmelr6.33_0	ALN_BLOCK	exon	3398135	3398395	.	+	.	transcript_id "jg4247.t1"; gene_id "jg4247";
dmelr6.33_0	ALN_BLOCK	exon	3405577	3407988	.	-	.	transcript_id "jg4248.t1"; gene_id "jg4248";
dmelr6.33_0	ALN_BLOCK	exon	3410690	3411106	.	+	.	transcript_id "jg4249.t1"; gene_id "jg4249";
dmelr6.33_0	AUGUSTUS	stop_codon	3419705	3419707	.	-	0	transcript_id "jg4251.t1"; gene_id "jg4251";
dmelr6.33_0	AUGUSTUS	CDS	3419705	3419838	0.97	-	2	transcript_id "jg4251.t1"; gene_id "jg4251";
dmelr6.33_0	AUGUSTUS	exon	3419705	3419838	.	-	.	transcript_id "jg4251.t1"; gene_id "jg4251";
dmelr6.33_0	AUGUSTUS	intron	3419839	3421483	.	-	.	transcript_id "jg4251.t1"; gene_id "jg4251";
dmelr6.33_0	AUGUSTUS	CDS	3421484	3421574	0.92	-	0	transcript_id "jg4251.t1"; gene_id "jg4251";
dmelr6.33_0	AUGUSTUS	exon	3421484	3421574	.	-	.	transcript_id "jg4251.t1"; gene_id "jg4251";
dmelr6.33_0	AUGUSTUS	start_codon	3421572	3421574	.	-	0	transcript_id "jg4251.t1"; gene_id "jg4251";
dmelr6.33_0	ALN_BLOCK	exon	3446850	3447366	.	+	.	transcript_id "jg4252.t1"; gene_id "jg4252";
dmelr6.33_0	ALN_BLOCK	exon	3449795	3451385	.	+	.	transcript_id "jg4253.t1"; gene_id "jg4253";
dmelr6.33_0	ALN_BLOCK	exon	3452617	3453596	.	+	.	transcript_id "jg4254.t1"; gene_id "jg4254";
dmelr6.33_0	ALN_BLOCK	exon	3453923	3457035	.	-	.	transcript_id "jg4255.t1"; gene_id "jg4255";
dmelr6.33_0	ALN_BLOCK	exon	3458118	3460271	.	+	.	transcript_id "jg4256.t1"; gene_id "jg4256";
dmelr6.33_0	ALN_BLOCK	exon	3460394	3461185	.	-	.	transcript_id "jg4257.t1"; gene_id "jg4257";
dmelr6.33_0	ALN_BLOCK	exon	3464664	3465639	.	-	.	transcript_id "jg4258.t1"; gene_id "jg4258";
dmelr6.33_0	ALN_BLOCK	exon	3466335	3467254	.	+	.	transcript_id "jg4259.t1"; gene_id "jg4259";
dmelr6.33_0	ALN_BLOCK	exon	3468519	3469576	.	-	.	transcript_id "jg4260.t1"; gene_id "jg4260";
dmelr6.33_0	ALN_BLOCK	exon	3470214	3471015	.	+	.	transcript_id "jg4261.t1"; gene_id "jg4261";
dmelr6.33_0	ALN_BLOCK	exon	3472758	3474930	.	+	.	transcript_id "jg4262.t1"; gene_id "jg4262";
dmelr6.33_0	ALN_BLOCK	exon	3478616	3479393	.	+	.	transcript_id "jg4263.t1"; gene_id "jg4263";
dmelr6.33_0	ALN_BLOCK	exon	3480954	3481916	.	-	.	transcript_id "jg4264.t1"; gene_id "jg4264";
dmelr6.33_0	ALN_BLOCK	exon	3500271	3502048	.	-	.	transcript_id "jg4265.t1"; gene_id "jg4265";
dmelr6.33_0	ALN_BLOCK	exon	3509172	3510072	.	-	.	transcript_id "jg4266.t1"; gene_id "jg4266";
dmelr6.33_0	ALN_BLOCK	exon	3510589	3512194	.	-	.	transcript_id "jg4267.t1"; gene_id "jg4267";
dmelr6.33_0	ALN_BLOCK	exon	3516083	3516975	.	+	.	transcript_id "jg4268.t1"; gene_id "jg4268";
dmelr6.33_0	ALN_BLOCK	exon	3517882	3519463	.	-	.	transcript_id "jg4269.t1"; gene_id "jg4269";
dmelr6.33_0	AUGUSTUS	start_codon	3519712	3519714	.	+	0	transcript_id "jg4270.t1"; gene_id "jg4270";
dmelr6.33_0	AUGUSTUS	CDS	3519712	3519966	0.8	+	0	transcript_id "jg4270.t1"; gene_id "jg4270";
dmelr6.33_0	AUGUSTUS	exon	3519712	3519966	.	+	.	transcript_id "jg4270.t1"; gene_id "jg4270";
dmelr6.33_0	AUGUSTUS	stop_codon	3519964	3519966	.	+	0	transcript_id "jg4270.t1"; gene_id "jg4270";
dmelr6.33_0	ALN_BLOCK	exon	3521088	3521941	.	+	.	transcript_id "jg4271.t1"; gene_id "jg4271";
dmelr6.33_0	AUGUSTUS	stop_codon	3522594	3522596	.	-	0	transcript_id "jg4272.t1"; gene_id "jg4272";
dmelr6.33_0	AUGUSTUS	CDS	3522594	3523077	0.97	-	1	transcript_id "jg4272.t1"; gene_id "jg4272";
dmelr6.33_0	AUGUSTUS	exon	3522594	3523077	.	-	.	transcript_id "jg4272.t1"; gene_id "jg4272";
dmelr6.33_0	AUGUSTUS	intron	3523078	3523143	.	-	.	transcript_id "jg4272.t1"; gene_id "jg4272";
dmelr6.33_0	AUGUSTUS	CDS	3523144	3523672	1	-	2	transcript_id "jg4272.t1"; gene_id "jg4272";
dmelr6.33_0	AUGUSTUS	exon	3523144	3523672	.	-	.	transcript_id "jg4272.t1"; gene_id "jg4272";
dmelr6.33_0	AUGUSTUS	intron	3523673	3523752	.	-	.	transcript_id "jg4272.t1"; gene_id "jg4272";
dmelr6.33_0	AUGUSTUS	CDS	3523753	3523960	0.97	-	0	transcript_id "jg4272.t1"; gene_id "jg4272";
dmelr6.33_0	AUGUSTUS	exon	3523753	3523960	.	-	.	transcript_id "jg4272.t1"; gene_id "jg4272";
dmelr6.33_0	AUGUSTUS	start_codon	3523958	3523960	.	-	0	transcript_id "jg4272.t1"; gene_id "jg4272";
dmelr6.33_0	ALN_BLOCK	exon	3525209	3527200	.	+	.	transcript_id "jg4273.t1"; gene_id "jg4273";
dmelr6.33_0	ALN_BLOCK	exon	3528398	3529108	.	-	.	transcript_id "jg4274.t1"; gene_id "jg4274";
dmelr6.33_0	ALN_BLOCK	exon	3531128	3531533	.	+	.	transcript_id "jg4275.t1"; gene_id "jg4275";
dmelr6.33_0	ALN_BLOCK	exon	3545587	3546755	.	+	.	transcript_id "jg4276.t1"; gene_id "jg4276";
dmelr6.33_0	ALN_BLOCK	exon	3578297	3580179	.	-	.	transcript_id "jg4277.t1"; gene_id "jg4277";
dmelr6.33_0	AUGUSTUS	start_codon	3582306	3582308	.	+	0	transcript_id "jg4278.t1"; gene_id "jg4278";
dmelr6.33_0	AUGUSTUS	CDS	3582306	3582510	0.84	+	0	transcript_id "jg4278.t1"; gene_id "jg4278";
dmelr6.33_0	AUGUSTUS	exon	3582306	3582510	.	+	.	transcript_id "jg4278.t1"; gene_id "jg4278";
dmelr6.33_0	AUGUSTUS	intron	3582511	3586597	.	+	.	transcript_id "jg4278.t1"; gene_id "jg4278";
dmelr6.33_0	AUGUSTUS	CDS	3586598	3586686	0.91	+	2	transcript_id "jg4278.t1"; gene_id "jg4278";
dmelr6.33_0	AUGUSTUS	exon	3586598	3586686	.	+	.	transcript_id "jg4278.t1"; gene_id "jg4278";
dmelr6.33_0	AUGUSTUS	stop_codon	3586684	3586686	.	+	0	transcript_id "jg4278.t1"; gene_id "jg4278";
dmelr6.33_0	ALN_BLOCK	exon	3604994	3606358	.	-	.	transcript_id "jg4279.t1"; gene_id "jg4279";
dmelr6.33_0	AUGUSTUS	stop_codon	3606917	3606919	.	-	0	transcript_id "jg4280.t1"; gene_id "jg4280";
dmelr6.33_0	AUGUSTUS	CDS	3606917	3607389	0.97	-	2	transcript_id "jg4280.t1"; gene_id "jg4280";
dmelr6.33_0	AUGUSTUS	exon	3606917	3607389	.	-	.	transcript_id "jg4280.t1"; gene_id "jg4280";
dmelr6.33_0	AUGUSTUS	intron	3607390	3610552	.	-	.	transcript_id "jg4280.t1"; gene_id "jg4280";
dmelr6.33_0	AUGUSTUS	CDS	3610553	3610625	0.95	-	0	transcript_id "jg4280.t1"; gene_id "jg4280";
dmelr6.33_0	AUGUSTUS	exon	3610553	3610625	.	-	.	transcript_id "jg4280.t1"; gene_id "jg4280";
dmelr6.33_0	AUGUSTUS	start_codon	3610623	3610625	.	-	0	transcript_id "jg4280.t1"; gene_id "jg4280";
dmelr6.33_0	ALN_BLOCK	exon	3620294	3621073	.	+	.	transcript_id "jg4281.t1"; gene_id "jg4281";
dmelr6.33_0	ALN_BLOCK	exon	3621149	3621506	.	-	.	transcript_id "jg4282.t1"; gene_id "jg4282";
dmelr6.33_0	AUGUSTUS	stop_codon	3622778	3622780	.	-	0	transcript_id "jg4283.t1"; gene_id "jg4283";
dmelr6.33_0	AUGUSTUS	CDS	3622778	3622943	1	-	1	transcript_id "jg4283.t1"; gene_id "jg4283";
dmelr6.33_0	AUGUSTUS	exon	3622778	3622943	.	-	.	transcript_id "jg4283.t1"; gene_id "jg4283";
dmelr6.33_0	AUGUSTUS	intron	3622944	3623005	.	-	.	transcript_id "jg4283.t1"; gene_id "jg4283";
dmelr6.33_0	AUGUSTUS	CDS	3623006	3623195	1	-	2	transcript_id "jg4283.t1"; gene_id "jg4283";
dmelr6.33_0	AUGUSTUS	exon	3623006	3623195	.	-	.	transcript_id "jg4283.t1"; gene_id "jg4283";
dmelr6.33_0	AUGUSTUS	intron	3623196	3623261	.	-	.	transcript_id "jg4283.t1"; gene_id "jg4283";
dmelr6.33_0	AUGUSTUS	CDS	3623262	3623881	1	-	1	transcript_id "jg4283.t1"; gene_id "jg4283";
dmelr6.33_0	AUGUSTUS	exon	3623262	3623881	.	-	.	transcript_id "jg4283.t1"; gene_id "jg4283";
dmelr6.33_0	AUGUSTUS	intron	3623882	3624223	.	-	.	transcript_id "jg4283.t1"; gene_id "jg4283";
dmelr6.33_0	AUGUSTUS	CDS	3624224	3624373	1	-	1	transcript_id "jg4283.t1"; gene_id "jg4283";
dmelr6.33_0	AUGUSTUS	exon	3624224	3624373	.	-	.	transcript_id "jg4283.t1"; gene_id "jg4283";
dmelr6.33_0	AUGUSTUS	intron	3624374	3624439	.	-	.	transcript_id "jg4283.t1"; gene_id "jg4283";
dmelr6.33_0	AUGUSTUS	CDS	3624440	3624676	1	-	1	transcript_id "jg4283.t1"; gene_id "jg4283";
dmelr6.33_0	AUGUSTUS	exon	3624440	3624676	.	-	.	transcript_id "jg4283.t1"; gene_id "jg4283";
dmelr6.33_0	AUGUSTUS	intron	3624677	3625996	.	-	.	transcript_id "jg4283.t1"; gene_id "jg4283";
dmelr6.33_0	AUGUSTUS	CDS	3625997	3626216	1	-	2	transcript_id "jg4283.t1"; gene_id "jg4283";
dmelr6.33_0	AUGUSTUS	exon	3625997	3626216	.	-	.	transcript_id "jg4283.t1"; gene_id "jg4283";
dmelr6.33_0	AUGUSTUS	intron	3626217	3634238	.	-	.	transcript_id "jg4283.t1"; gene_id "jg4283";
dmelr6.33_0	AUGUSTUS	CDS	3634239	3634405	1	-	1	transcript_id "jg4283.t1"; gene_id "jg4283";
dmelr6.33_0	AUGUSTUS	exon	3634239	3634405	.	-	.	transcript_id "jg4283.t1"; gene_id "jg4283";
dmelr6.33_0	AUGUSTUS	intron	3634406	3638938	.	-	.	transcript_id "jg4283.t1"; gene_id "jg4283";
dmelr6.33_0	AUGUSTUS	CDS	3638939	3640455	0.99	-	0	transcript_id "jg4283.t1"; gene_id "jg4283";
dmelr6.33_0	AUGUSTUS	exon	3638939	3640455	.	-	.	transcript_id "jg4283.t1"; gene_id "jg4283";
dmelr6.33_0	AUGUSTUS	start_codon	3640453	3640455	.	-	0	transcript_id "jg4283.t1"; gene_id "jg4283";
dmelr6.33_0	ALN_BLOCK	exon	3678155	3678469	.	+	.	transcript_id "jg4284.t1"; gene_id "jg4284";
dmelr6.33_0	ALN_BLOCK	exon	3679970	3679981	.	+	.	transcript_id "jg4284.t1"; gene_id "jg4284";
dmelr6.33_0	ALN_BLOCK	exon	3687456	3687465	.	+	.	transcript_id "jg4284.t1"; gene_id "jg4284";
dmelr6.33_0	ALN_BLOCK	exon	3688249	3688257	.	+	.	transcript_id "jg4284.t1"; gene_id "jg4284";
dmelr6.33_0	ALN_BLOCK	exon	3688737	3688743	.	+	.	transcript_id "jg4284.t1"; gene_id "jg4284";
dmelr6.33_0	ALN_BLOCK	exon	3692186	3692540	.	-	.	transcript_id "jg4285.t1"; gene_id "jg4285";
dmelr6.33_0	ALN_BLOCK	exon	3692841	3693168	.	-	.	transcript_id "jg4286.t1"; gene_id "jg4286";
dmelr6.33_0	ALN_BLOCK	exon	3695053	3695356	.	-	.	transcript_id "jg4287.t1"; gene_id "jg4287";
dmelr6.33_0	AUGUSTUS	stop_codon	3696290	3696292	.	-	0	transcript_id "jg4288.t1"; gene_id "jg4288";
dmelr6.33_0	AUGUSTUS	CDS	3696290	3696471	1	-	2	transcript_id "jg4288.t1"; gene_id "jg4288";
dmelr6.33_0	AUGUSTUS	exon	3696290	3696471	.	-	.	transcript_id "jg4288.t1"; gene_id "jg4288";
dmelr6.33_0	AUGUSTUS	intron	3696472	3696531	.	-	.	transcript_id "jg4288.t1"; gene_id "jg4288";
dmelr6.33_0	AUGUSTUS	CDS	3696532	3696598	0.98	-	0	transcript_id "jg4288.t1"; gene_id "jg4288";
dmelr6.33_0	AUGUSTUS	exon	3696532	3696598	.	-	.	transcript_id "jg4288.t1"; gene_id "jg4288";
dmelr6.33_0	AUGUSTUS	start_codon	3696596	3696598	.	-	0	transcript_id "jg4288.t1"; gene_id "jg4288";
dmelr6.33_0	ALN_BLOCK	exon	3697373	3697771	.	-	.	transcript_id "jg4289.t1"; gene_id "jg4289";
dmelr6.33_0	ALN_BLOCK	exon	3698586	3699040	.	-	.	transcript_id "jg4290.t1"; gene_id "jg4290";
dmelr6.33_0	ALN_BLOCK	exon	3703731	3704038	.	+	.	transcript_id "jg4291.t1"; gene_id "jg4291";
dmelr6.33_0	ALN_BLOCK	exon	3704419	3704973	.	-	.	transcript_id "jg4292.t1"; gene_id "jg4292";
dmelr6.33_0	ALN_BLOCK	exon	3706580	3707039	.	-	.	transcript_id "jg4293.t1"; gene_id "jg4293";
dmelr6.33_0	ALN_BLOCK	exon	3707354	3709647	.	-	.	transcript_id "jg4294.t1"; gene_id "jg4294";
dmelr6.33_0	ALN_BLOCK	exon	3715307	3715889	.	+	.	transcript_id "jg4295.t1"; gene_id "jg4295";
dmelr6.33_0	AUGUSTUS	stop_codon	3716880	3716882	.	-	0	transcript_id "jg4296.t1"; gene_id "jg4296";
dmelr6.33_0	AUGUSTUS	CDS	3716880	3717728	1	-	0	transcript_id "jg4296.t1"; gene_id "jg4296";
dmelr6.33_0	AUGUSTUS	exon	3716880	3717728	.	-	.	transcript_id "jg4296.t1"; gene_id "jg4296";
dmelr6.33_0	AUGUSTUS	start_codon	3717726	3717728	.	-	0	transcript_id "jg4296.t1"; gene_id "jg4296";
dmelr6.33_0	ALN_BLOCK	exon	3721336	3727019	.	+	.	transcript_id "jg4297.t1"; gene_id "jg4297";
dmelr6.33_0	ALN_BLOCK	exon	3746265	3752190	.	+	.	transcript_id "jg4298.t1"; gene_id "jg4298";
dmelr6.33_0	ALN_BLOCK	exon	3761941	3764164	.	+	.	transcript_id "jg4299.t1"; gene_id "jg4299";
dmelr6.33_0	ALN_BLOCK	exon	3782628	3783284	.	+	.	transcript_id "jg4300.t1"; gene_id "jg4300";
dmelr6.33_0	AUGUSTUS	start_codon	3785030	3785032	.	+	0	transcript_id "jg4301.t1"; gene_id "jg4301";
dmelr6.33_0	AUGUSTUS	CDS	3785030	3785476	1	+	0	transcript_id "jg4301.t1"; gene_id "jg4301";
dmelr6.33_0	AUGUSTUS	exon	3785030	3785476	.	+	.	transcript_id "jg4301.t1"; gene_id "jg4301";
dmelr6.33_0	AUGUSTUS	stop_codon	3785474	3785476	.	+	0	transcript_id "jg4301.t1"; gene_id "jg4301";
dmelr6.33_0	ALN_BLOCK	exon	3785819	3786212	.	+	.	transcript_id "jg4302.t1"; gene_id "jg4302";
dmelr6.33_0	ALN_BLOCK	exon	3789560	3789565	.	+	.	transcript_id "jg4302.t1"; gene_id "jg4302";
dmelr6.33_0	ALN_BLOCK	exon	3790663	3802245	.	+	.	transcript_id "jg4303.t1"; gene_id "jg4303";
dmelr6.33_0	ALN_BLOCK	exon	3806750	3808241	.	+	.	transcript_id "jg4304.t1"; gene_id "jg4304";
dmelr6.33_0	ALN_BLOCK	exon	3812483	3813330	.	-	.	transcript_id "jg4305.t1"; gene_id "jg4305";
dmelr6.33_0	AUGUSTUS	start_codon	3815624	3815626	.	+	0	transcript_id "jg4306.t1"; gene_id "jg4306";
dmelr6.33_0	AUGUSTUS	CDS	3815624	3815929	1	+	0	transcript_id "jg4306.t1"; gene_id "jg4306";
dmelr6.33_0	AUGUSTUS	exon	3815624	3815929	.	+	.	transcript_id "jg4306.t1"; gene_id "jg4306";
dmelr6.33_0	AUGUSTUS	stop_codon	3815927	3815929	.	+	0	transcript_id "jg4306.t1"; gene_id "jg4306";
dmelr6.33_0	ALN_BLOCK	exon	3825784	3826752	.	+	.	transcript_id "jg4308.t1"; gene_id "jg4308";
dmelr6.33_0	ALN_BLOCK	exon	3837765	3838553	.	+	.	transcript_id "jg4309.t1"; gene_id "jg4309";
dmelr6.33_0	ALN_BLOCK	exon	3863581	3867224	.	+	.	transcript_id "jg4310.t1"; gene_id "jg4310";
dmelr6.33_0	ALN_BLOCK	exon	3867982	3870809	.	+	.	transcript_id "jg4311.t1"; gene_id "jg4311";
dmelr6.33_0	ALN_BLOCK	exon	3871553	3872335	.	-	.	transcript_id "jg4312.t1"; gene_id "jg4312";
dmelr6.33_0	ALN_BLOCK	exon	3884063	3893517	.	-	.	transcript_id "jg4313.t1"; gene_id "jg4313";
dmelr6.33_0	AUGUSTUS	stop_codon	3905559	3905561	.	-	0	transcript_id "jg4314.t1"; gene_id "jg4314";
dmelr6.33_0	AUGUSTUS	CDS	3905559	3905587	0.95	-	2	transcript_id "jg4314.t1"; gene_id "jg4314";
dmelr6.33_0	AUGUSTUS	exon	3905559	3905587	.	-	.	transcript_id "jg4314.t1"; gene_id "jg4314";
dmelr6.33_0	AUGUSTUS	intron	3905588	3910988	.	-	.	transcript_id "jg4314.t1"; gene_id "jg4314";
dmelr6.33_0	AUGUSTUS	CDS	3910989	3911336	0.99	-	2	transcript_id "jg4314.t1"; gene_id "jg4314";
dmelr6.33_0	AUGUSTUS	exon	3910989	3911336	.	-	.	transcript_id "jg4314.t1"; gene_id "jg4314";
dmelr6.33_0	AUGUSTUS	intron	3911337	3911941	.	-	.	transcript_id "jg4314.t1"; gene_id "jg4314";
dmelr6.33_0	AUGUSTUS	CDS	3911942	3914170	0.98	-	2	transcript_id "jg4314.t1"; gene_id "jg4314";
dmelr6.33_0	AUGUSTUS	exon	3911942	3914170	.	-	.	transcript_id "jg4314.t1"; gene_id "jg4314";
dmelr6.33_0	AUGUSTUS	intron	3914171	3916780	.	-	.	transcript_id "jg4314.t1"; gene_id "jg4314";
dmelr6.33_0	AUGUSTUS	CDS	3916781	3917455	1	-	2	transcript_id "jg4314.t1"; gene_id "jg4314";
dmelr6.33_0	AUGUSTUS	exon	3916781	3917455	.	-	.	transcript_id "jg4314.t1"; gene_id "jg4314";
dmelr6.33_0	AUGUSTUS	intron	3917456	3917562	.	-	.	transcript_id "jg4314.t1"; gene_id "jg4314";
dmelr6.33_0	AUGUSTUS	CDS	3917563	3919794	1	-	2	transcript_id "jg4314.t1"; gene_id "jg4314";
dmelr6.33_0	AUGUSTUS	exon	3917563	3919794	.	-	.	transcript_id "jg4314.t1"; gene_id "jg4314";
dmelr6.33_0	AUGUSTUS	intron	3919795	3929306	.	-	.	transcript_id "jg4314.t1"; gene_id "jg4314";
dmelr6.33_0	AUGUSTUS	CDS	3929307	3929503	1	-	1	transcript_id "jg4314.t1"; gene_id "jg4314";
dmelr6.33_0	AUGUSTUS	exon	3929307	3929503	.	-	.	transcript_id "jg4314.t1"; gene_id "jg4314";
dmelr6.33_0	AUGUSTUS	intron	3929504	3929774	.	-	.	transcript_id "jg4314.t1"; gene_id "jg4314";
dmelr6.33_0	AUGUSTUS	CDS	3929775	3930035	1	-	1	transcript_id "jg4314.t1"; gene_id "jg4314";
dmelr6.33_0	AUGUSTUS	exon	3929775	3930035	.	-	.	transcript_id "jg4314.t1"; gene_id "jg4314";
dmelr6.33_0	AUGUSTUS	intron	3930036	3930581	.	-	.	transcript_id "jg4314.t1"; gene_id "jg4314";
dmelr6.33_0	AUGUSTUS	CDS	3930582	3930604	0.53	-	0	transcript_id "jg4314.t1"; gene_id "jg4314";
dmelr6.33_0	AUGUSTUS	exon	3930582	3930604	.	-	.	transcript_id "jg4314.t1"; gene_id "jg4314";
dmelr6.33_0	AUGUSTUS	start_codon	3930602	3930604	.	-	0	transcript_id "jg4314.t1"; gene_id "jg4314";
dmelr6.33_0	AUGUSTUS	stop_codon	3946492	3946494	.	-	0	transcript_id "jg4315.t1"; gene_id "jg4315";
dmelr6.33_0	AUGUSTUS	CDS	3946492	3946697	0.71	-	2	transcript_id "jg4315.t1"; gene_id "jg4315";
dmelr6.33_0	AUGUSTUS	exon	3946492	3946697	.	-	.	transcript_id "jg4315.t1"; gene_id "jg4315";
dmelr6.33_0	AUGUSTUS	intron	3946698	3947402	.	-	.	transcript_id "jg4315.t1"; gene_id "jg4315";
dmelr6.33_0	AUGUSTUS	CDS	3947403	3947406	0.81	-	0	transcript_id "jg4315.t1"; gene_id "jg4315";
dmelr6.33_0	AUGUSTUS	exon	3947403	3947406	.	-	.	transcript_id "jg4315.t1"; gene_id "jg4315";
dmelr6.33_0	AUGUSTUS	start_codon	3947404	3947406	.	-	0	transcript_id "jg4315.t1"; gene_id "jg4315";
dmelr6.33_0	AUGUSTUS	start_codon	4004131	4004133	.	+	0	transcript_id "jg4316.t1"; gene_id "jg4316";
dmelr6.33_0	AUGUSTUS	CDS	4004131	4004382	1	+	0	transcript_id "jg4316.t1"; gene_id "jg4316";
dmelr6.33_0	AUGUSTUS	exon	4004131	4004382	.	+	.	transcript_id "jg4316.t1"; gene_id "jg4316";
dmelr6.33_0	AUGUSTUS	stop_codon	4004380	4004382	.	+	0	transcript_id "jg4316.t1"; gene_id "jg4316";
dmelr6.33_0	ALN_BLOCK	exon	4005056	4005370	.	+	.	transcript_id "jg4317.t1"; gene_id "jg4317";
dmelr6.33_0	ALN_BLOCK	exon	4006113	4006436	.	+	.	transcript_id "jg4318.t1"; gene_id "jg4318";
dmelr6.33_0	ALN_BLOCK	exon	4008712	4008999	.	+	.	transcript_id "jg4319.t1"; gene_id "jg4319";
dmelr6.33_0	ALN_BLOCK	exon	4100786	4113802	.	+	.	transcript_id "jg4320.t1"; gene_id "jg4320";
dmelr6.33_0	ALN_BLOCK	exon	4120369	4121442	.	+	.	transcript_id "jg4322.t1"; gene_id "jg4322";
dmelr6.33_0	ALN_BLOCK	exon	4121760	4123233	.	+	.	transcript_id "jg4321.t1"; gene_id "jg4321";
dmelr6.33_0	ALN_BLOCK	exon	4165064	4166134	.	-	.	transcript_id "jg4323.t1"; gene_id "jg4323";
dmelr6.33_0	ALN_BLOCK	exon	4186416	4187483	.	-	.	transcript_id "jg4324.t1"; gene_id "jg4324";
dmelr6.33_0	ALN_BLOCK	exon	4188148	4188372	.	+	.	transcript_id "jg4325.t1"; gene_id "jg4325";
dmelr6.33_0	ALN_BLOCK	exon	4189942	4196565	.	-	.	transcript_id "jg4326.t1"; gene_id "jg4326";
dmelr6.33_0	ALN_BLOCK	exon	4203611	4214555	.	-	.	transcript_id "jg4327.t1"; gene_id "jg4327";
dmelr6.33_0	ALN_BLOCK	exon	4224884	4226167	.	-	.	transcript_id "jg4328.t1"; gene_id "jg4328";
dmelr6.33_0	ALN_BLOCK	exon	4228025	4228411	.	+	.	transcript_id "jg4329.t1"; gene_id "jg4329";
dmelr6.33_0	ALN_BLOCK	exon	4257650	4258326	.	+	.	transcript_id "jg4331.t1"; gene_id "jg4331";
dmelr6.33_0	ALN_BLOCK	exon	4278039	4279290	.	-	.	transcript_id "jg4332.t1"; gene_id "jg4332";
dmelr6.33_0	ALN_BLOCK	exon	4295225	4321064	.	+	.	transcript_id "jg4333.t1"; gene_id "jg4333";
dmelr6.33_0	ALN_BLOCK	exon	4324908	4331614	.	+	.	transcript_id "jg4334.t1"; gene_id "jg4334";
dmelr6.33_0	AUGUSTUS	start_codon	4336674	4336676	.	+	0	transcript_id "jg4335.t1"; gene_id "jg4335";
dmelr6.33_0	AUGUSTUS	CDS	4336674	4336961	0.57	+	0	transcript_id "jg4335.t1"; gene_id "jg4335";
dmelr6.33_0	AUGUSTUS	exon	4336674	4336961	.	+	.	transcript_id "jg4335.t1"; gene_id "jg4335";
dmelr6.33_0	AUGUSTUS	stop_codon	4336959	4336961	.	+	0	transcript_id "jg4335.t1"; gene_id "jg4335";
dmelr6.33_0	ALN_BLOCK	exon	4341563	4344480	.	+	.	transcript_id "jg4336.t1"; gene_id "jg4336";
dmelr6.33_0	ALN_BLOCK	exon	4353049	4353813	.	+	.	transcript_id "jg4337.t1"; gene_id "jg4337";
dmelr6.33_0	ALN_BLOCK	exon	4362549	4363223	.	+	.	transcript_id "jg4339.t1"; gene_id "jg4339";
dmelr6.33_0	ALN_BLOCK	exon	4372273	4380099	.	+	.	transcript_id "jg4338.t1"; gene_id "jg4338";
dmelr6.33_0	ALN_BLOCK	exon	4381969	4382639	.	-	.	transcript_id "jg4340.t1"; gene_id "jg4340";
dmelr6.33_0	ALN_BLOCK	exon	4383137	4385978	.	-	.	transcript_id "jg4341.t1"; gene_id "jg4341";
dmelr6.33_0	ALN_BLOCK	exon	4386339	4387008	.	-	.	transcript_id "jg4342.t1"; gene_id "jg4342";
dmelr6.33_0	ALN_BLOCK	exon	4388725	4392686	.	+	.	transcript_id "jg4343.t1"; gene_id "jg4343";
dmelr6.33_0	ALN_BLOCK	exon	4392876	4393790	.	-	.	transcript_id "jg4344.t1"; gene_id "jg4344";
dmelr6.33_0	ALN_BLOCK	exon	4394338	4399733	.	+	.	transcript_id "jg4345.t1"; gene_id "jg4345";
dmelr6.33_0	ALN_BLOCK	exon	4401120	4403091	.	+	.	transcript_id "jg4346.t1"; gene_id "jg4346";
dmelr6.33_0	ALN_BLOCK	exon	4403337	4403864	.	+	.	transcript_id "jg4347.t1"; gene_id "jg4347";
dmelr6.33_0	ALN_BLOCK	exon	4406129	4409353	.	-	.	transcript_id "jg4348.t1"; gene_id "jg4348";
dmelr6.33_0	ALN_BLOCK	exon	4433960	4434400	.	+	.	transcript_id "jg4349.t1"; gene_id "jg4349";
dmelr6.33_0	ALN_BLOCK	exon	4442498	4442854	.	+	.	transcript_id "jg4350.t1"; gene_id "jg4350";
dmelr6.33_0	ALN_BLOCK	exon	4443070	4444607	.	-	.	transcript_id "jg4351.t1"; gene_id "jg4351";
dmelr6.33_0	ALN_BLOCK	exon	4444811	4446640	.	+	.	transcript_id "jg4352.t1"; gene_id "jg4352";
dmelr6.33_0	ALN_BLOCK	exon	4446988	4448427	.	-	.	transcript_id "jg4353.t1"; gene_id "jg4353";
dmelr6.33_0	ALN_BLOCK	exon	4449516	4452951	.	-	.	transcript_id "jg4354.t1"; gene_id "jg4354";
dmelr6.33_0	ALN_BLOCK	exon	4453291	4454362	.	-	.	transcript_id "jg4355.t1"; gene_id "jg4355";
dmelr6.33_0	ALN_BLOCK	exon	4454729	4455138	.	+	.	transcript_id "jg4356.t1"; gene_id "jg4356";
dmelr6.33_0	ALN_BLOCK	exon	4455326	4456449	.	-	.	transcript_id "jg4357.t1"; gene_id "jg4357";
dmelr6.33_0	ALN_BLOCK	exon	4457381	4458291	.	-	.	transcript_id "jg4358.t1"; gene_id "jg4358";
dmelr6.33_0	ALN_BLOCK	exon	4459004	4459547	.	-	.	transcript_id "jg4359.t1"; gene_id "jg4359";
dmelr6.33_0	ALN_BLOCK	exon	4459978	4461559	.	+	.	transcript_id "jg4360.t1"; gene_id "jg4360";
dmelr6.33_0	ALN_BLOCK	exon	4461824	4462945	.	-	.	transcript_id "jg4361.t1"; gene_id "jg4361";
dmelr6.33_0	AUGUSTUS	start_codon	4463846	4463848	.	+	0	transcript_id "jg4362.t1"; gene_id "jg4362";
dmelr6.33_0	AUGUSTUS	CDS	4463846	4464214	1	+	0	transcript_id "jg4362.t1"; gene_id "jg4362";
dmelr6.33_0	AUGUSTUS	exon	4463846	4464214	.	+	.	transcript_id "jg4362.t1"; gene_id "jg4362";
dmelr6.33_0	AUGUSTUS	intron	4464215	4464646	.	+	.	transcript_id "jg4362.t1"; gene_id "jg4362";
dmelr6.33_0	AUGUSTUS	CDS	4464647	4464886	0.68	+	0	transcript_id "jg4362.t1"; gene_id "jg4362";
dmelr6.33_0	AUGUSTUS	exon	4464647	4464886	.	+	.	transcript_id "jg4362.t1"; gene_id "jg4362";
dmelr6.33_0	AUGUSTUS	stop_codon	4464884	4464886	.	+	0	transcript_id "jg4362.t1"; gene_id "jg4362";
dmelr6.33_0	ALN_BLOCK	exon	4465238	4467934	.	+	.	transcript_id "jg4363.t1"; gene_id "jg4363";
dmelr6.33_0	ALN_BLOCK	exon	4468134	4474977	.	-	.	transcript_id "jg4364.t1"; gene_id "jg4364";
dmelr6.33_0	ALN_BLOCK	exon	4479538	4532287	.	-	.	transcript_id "jg4365.t1"; gene_id "jg4365";
dmelr6.33_0	AUGUSTUS	stop_codon	4542566	4542568	.	-	0	transcript_id "jg4366.t1"; gene_id "jg4366";
dmelr6.33_0	AUGUSTUS	CDS	4542566	4542795	0.23	-	2	transcript_id "jg4366.t1"; gene_id "jg4366";
dmelr6.33_0	AUGUSTUS	exon	4542566	4542795	.	-	.	transcript_id "jg4366.t1"; gene_id "jg4366";
dmelr6.33_0	AUGUSTUS	intron	4542796	4548004	.	-	.	transcript_id "jg4366.t1"; gene_id "jg4366";
dmelr6.33_0	AUGUSTUS	CDS	4548005	4548802	0.96	-	2	transcript_id "jg4366.t1"; gene_id "jg4366";
dmelr6.33_0	AUGUSTUS	exon	4548005	4548802	.	-	.	transcript_id "jg4366.t1"; gene_id "jg4366";
dmelr6.33_0	AUGUSTUS	intron	4548803	4552242	.	-	.	transcript_id "jg4366.t1"; gene_id "jg4366";
dmelr6.33_0	AUGUSTUS	CDS	4552243	4552335	1	-	2	transcript_id "jg4366.t1"; gene_id "jg4366";
dmelr6.33_0	AUGUSTUS	exon	4552243	4552335	.	-	.	transcript_id "jg4366.t1"; gene_id "jg4366";
dmelr6.33_0	AUGUSTUS	intron	4552336	4552396	.	-	.	transcript_id "jg4366.t1"; gene_id "jg4366";
dmelr6.33_0	AUGUSTUS	CDS	4552397	4554205	1	-	2	transcript_id "jg4366.t1"; gene_id "jg4366";
dmelr6.33_0	AUGUSTUS	exon	4552397	4554205	.	-	.	transcript_id "jg4366.t1"; gene_id "jg4366";
dmelr6.33_0	AUGUSTUS	intron	4554206	4554350	.	-	.	transcript_id "jg4366.t1"; gene_id "jg4366";
dmelr6.33_0	AUGUSTUS	CDS	4554351	4554659	1	-	2	transcript_id "jg4366.t1"; gene_id "jg4366";
dmelr6.33_0	AUGUSTUS	exon	4554351	4554659	.	-	.	transcript_id "jg4366.t1"; gene_id "jg4366";
dmelr6.33_0	AUGUSTUS	intron	4554660	4555205	.	-	.	transcript_id "jg4366.t1"; gene_id "jg4366";
dmelr6.33_0	AUGUSTUS	CDS	4555206	4562483	1	-	2	transcript_id "jg4366.t1"; gene_id "jg4366";
dmelr6.33_0	AUGUSTUS	exon	4555206	4562483	.	-	.	transcript_id "jg4366.t1"; gene_id "jg4366";
dmelr6.33_0	AUGUSTUS	intron	4562484	4563110	.	-	.	transcript_id "jg4366.t1"; gene_id "jg4366";
dmelr6.33_0	AUGUSTUS	CDS	4563111	4563467	1	-	2	transcript_id "jg4366.t1"; gene_id "jg4366";
dmelr6.33_0	AUGUSTUS	exon	4563111	4563467	.	-	.	transcript_id "jg4366.t1"; gene_id "jg4366";
dmelr6.33_0	AUGUSTUS	intron	4563468	4563679	.	-	.	transcript_id "jg4366.t1"; gene_id "jg4366";
dmelr6.33_0	AUGUSTUS	CDS	4563680	4564189	1	-	2	transcript_id "jg4366.t1"; gene_id "jg4366";
dmelr6.33_0	AUGUSTUS	exon	4563680	4564189	.	-	.	transcript_id "jg4366.t1"; gene_id "jg4366";
dmelr6.33_0	AUGUSTUS	intron	4564190	4570478	.	-	.	transcript_id "jg4366.t1"; gene_id "jg4366";
dmelr6.33_0	AUGUSTUS	CDS	4570479	4570595	1	-	2	transcript_id "jg4366.t1"; gene_id "jg4366";
dmelr6.33_0	AUGUSTUS	exon	4570479	4570595	.	-	.	transcript_id "jg4366.t1"; gene_id "jg4366";
dmelr6.33_0	AUGUSTUS	intron	4570596	4570679	.	-	.	transcript_id "jg4366.t1"; gene_id "jg4366";
dmelr6.33_0	AUGUSTUS	CDS	4570680	4570781	1	-	2	transcript_id "jg4366.t1"; gene_id "jg4366";
dmelr6.33_0	AUGUSTUS	exon	4570680	4570781	.	-	.	transcript_id "jg4366.t1"; gene_id "jg4366";
dmelr6.33_0	AUGUSTUS	intron	4570782	4570856	.	-	.	transcript_id "jg4366.t1"; gene_id "jg4366";
dmelr6.33_0	AUGUSTUS	CDS	4570857	4571085	1	-	0	transcript_id "jg4366.t1"; gene_id "jg4366";
dmelr6.33_0	AUGUSTUS	exon	4570857	4571085	.	-	.	transcript_id "jg4366.t1"; gene_id "jg4366";
dmelr6.33_0	AUGUSTUS	intron	4571086	4574283	.	-	.	transcript_id "jg4366.t1"; gene_id "jg4366";
dmelr6.33_0	AUGUSTUS	CDS	4574284	4574337	1	-	0	transcript_id "jg4366.t1"; gene_id "jg4366";
dmelr6.33_0	AUGUSTUS	exon	4574284	4574337	.	-	.	transcript_id "jg4366.t1"; gene_id "jg4366";
dmelr6.33_0	AUGUSTUS	start_codon	4574335	4574337	.	-	0	transcript_id "jg4366.t1"; gene_id "jg4366";
dmelr6.33_0	ALN_BLOCK	exon	4577783	4578103	.	-	.	transcript_id "jg4367.t1"; gene_id "jg4367";
dmelr6.33_0	AUGUSTUS	stop_codon	4581136	4581138	.	-	0	transcript_id "jg4368.t1"; gene_id "jg4368";
dmelr6.33_0	AUGUSTUS	CDS	4581136	4581513	0.98	-	0	transcript_id "jg4368.t1"; gene_id "jg4368";
dmelr6.33_0	AUGUSTUS	exon	4581136	4581513	.	-	.	transcript_id "jg4368.t1"; gene_id "jg4368";
dmelr6.33_0	AUGUSTUS	start_codon	4581511	4581513	.	-	0	transcript_id "jg4368.t1"; gene_id "jg4368";
dmelr6.33_0	AUGUSTUS	start_codon	4639105	4639107	.	+	0	transcript_id "jg4369.t1"; gene_id "jg4369";
dmelr6.33_0	AUGUSTUS	CDS	4639105	4639317	0.51	+	0	transcript_id "jg4369.t1"; gene_id "jg4369";
dmelr6.33_0	AUGUSTUS	exon	4639105	4639317	.	+	.	transcript_id "jg4369.t1"; gene_id "jg4369";
dmelr6.33_0	AUGUSTUS	intron	4639318	4641779	.	+	.	transcript_id "jg4369.t1"; gene_id "jg4369";
dmelr6.33_0	AUGUSTUS	CDS	4641780	4641962	0.49	+	0	transcript_id "jg4369.t1"; gene_id "jg4369";
dmelr6.33_0	AUGUSTUS	exon	4641780	4641962	.	+	.	transcript_id "jg4369.t1"; gene_id "jg4369";
dmelr6.33_0	AUGUSTUS	stop_codon	4641960	4641962	.	+	0	transcript_id "jg4369.t1"; gene_id "jg4369";
dmelr6.33_0	AUGUSTUS	stop_codon	4642029	4642031	.	-	0	transcript_id "jg4370.t1"; gene_id "jg4370";
dmelr6.33_0	AUGUSTUS	CDS	4642029	4642307	0.53	-	0	transcript_id "jg4370.t1"; gene_id "jg4370";
dmelr6.33_0	AUGUSTUS	exon	4642029	4642307	.	-	.	transcript_id "jg4370.t1"; gene_id "jg4370";
dmelr6.33_0	AUGUSTUS	start_codon	4642305	4642307	.	-	0	transcript_id "jg4370.t1"; gene_id "jg4370";
dmelr6.33_0	AUGUSTUS	start_codon	4643003	4643005	.	+	0	transcript_id "jg4371.t1"; gene_id "jg4371";
dmelr6.33_0	AUGUSTUS	CDS	4643003	4643050	1	+	0	transcript_id "jg4371.t1"; gene_id "jg4371";
dmelr6.33_0	AUGUSTUS	exon	4643003	4643050	.	+	.	transcript_id "jg4371.t1"; gene_id "jg4371";
dmelr6.33_0	AUGUSTUS	intron	4643051	4643109	.	+	.	transcript_id "jg4371.t1"; gene_id "jg4371";
dmelr6.33_0	AUGUSTUS	CDS	4643110	4646472	0.77	+	0	transcript_id "jg4371.t1"; gene_id "jg4371";
dmelr6.33_0	AUGUSTUS	exon	4643110	4646472	.	+	.	transcript_id "jg4371.t1"; gene_id "jg4371";
dmelr6.33_0	AUGUSTUS	stop_codon	4646470	4646472	.	+	0	transcript_id "jg4371.t1"; gene_id "jg4371";
dmelr6.33_0	ALN_BLOCK	exon	4651490	4652163	.	+	.	transcript_id "jg4373.t1"; gene_id "jg4373";
dmelr6.33_0	ALN_BLOCK	exon	4652335	4652776	.	+	.	transcript_id "jg4373.t1"; gene_id "jg4373";
dmelr6.33_0	ALN_BLOCK	exon	4686398	4686971	.	+	.	transcript_id "jg4374.t1"; gene_id "jg4374";
dmelr6.33_0	ALN_BLOCK	exon	4687649	4688788	.	+	.	transcript_id "jg4375.t1"; gene_id "jg4375";
dmelr6.33_0	ALN_BLOCK	exon	4689296	4690600	.	-	.	transcript_id "jg4376.t1"; gene_id "jg4376";
dmelr6.33_0	ALN_BLOCK	exon	4700992	4701468	.	-	.	transcript_id "jg4377.t1"; gene_id "jg4377";
dmelr6.33_0	ALN_BLOCK	exon	4705737	4720453	.	+	.	transcript_id "jg4378.t1"; gene_id "jg4378";
dmelr6.33_0	ALN_BLOCK	exon	4732507	4733940	.	-	.	transcript_id "jg4379.t1"; gene_id "jg4379";
dmelr6.33_0	ALN_BLOCK	exon	4735547	4740163	.	-	.	transcript_id "jg4380.t1"; gene_id "jg4380";
dmelr6.33_0	AUGUSTUS	start_codon	4782536	4782538	.	+	0	transcript_id "jg4381.t1"; gene_id "jg4381";
dmelr6.33_0	AUGUSTUS	CDS	4782536	4782642	0.89	+	0	transcript_id "jg4381.t1"; gene_id "jg4381";
dmelr6.33_0	AUGUSTUS	exon	4782536	4782642	.	+	.	transcript_id "jg4381.t1"; gene_id "jg4381";
dmelr6.33_0	AUGUSTUS	intron	4782643	4782698	.	+	.	transcript_id "jg4381.t1"; gene_id "jg4381";
dmelr6.33_0	AUGUSTUS	CDS	4782699	4782798	0.89	+	1	transcript_id "jg4381.t1"; gene_id "jg4381";
dmelr6.33_0	AUGUSTUS	exon	4782699	4782798	.	+	.	transcript_id "jg4381.t1"; gene_id "jg4381";
dmelr6.33_0	AUGUSTUS	stop_codon	4782796	4782798	.	+	0	transcript_id "jg4381.t1"; gene_id "jg4381";
dmelr6.33_0	ALN_BLOCK	exon	4794672	4796563	.	+	.	transcript_id "jg4382.t1"; gene_id "jg4382";
dmelr6.33_0	ALN_BLOCK	exon	4797076	4799878	.	-	.	transcript_id "jg4383.t1"; gene_id "jg4383";
dmelr6.33_0	ALN_BLOCK	exon	4813354	4815782	.	+	.	transcript_id "jg4384.t1"; gene_id "jg4384";
dmelr6.33_0	ALN_BLOCK	exon	4815942	4818166	.	-	.	transcript_id "jg4385.t1"; gene_id "jg4385";
dmelr6.33_0	ALN_BLOCK	exon	4825610	4827572	.	+	.	transcript_id "jg4386.t1"; gene_id "jg4386";
dmelr6.33_0	ALN_BLOCK	exon	4829484	4830607	.	-	.	transcript_id "jg4387.t1"; gene_id "jg4387";
dmelr6.33_0	ALN_BLOCK	exon	4830968	4834681	.	-	.	transcript_id "jg4388.t1"; gene_id "jg4388";
dmelr6.33_0	ALN_BLOCK	exon	4835740	4837616	.	-	.	transcript_id "jg4389.t1"; gene_id "jg4389";
dmelr6.33_0	ALN_BLOCK	exon	4839303	4841193	.	+	.	transcript_id "jg4390.t1"; gene_id "jg4390";
dmelr6.33_0	ALN_BLOCK	exon	4842234	4846043	.	-	.	transcript_id "jg4391.t1"; gene_id "jg4391";
dmelr6.33_0	ALN_BLOCK	exon	4847855	4849324	.	+	.	transcript_id "jg4392.t1"; gene_id "jg4392";
dmelr6.33_0	ALN_BLOCK	exon	4849512	4850363	.	-	.	transcript_id "jg4393.t1"; gene_id "jg4393";
dmelr6.33_0	ALN_BLOCK	exon	4850751	4852455	.	+	.	transcript_id "jg4394.t1"; gene_id "jg4394";
dmelr6.33_0	AUGUSTUS	stop_codon	4855203	4855205	.	-	0	transcript_id "jg4395.t1"; gene_id "jg4395";
dmelr6.33_0	AUGUSTUS	CDS	4855203	4855423	0.99	-	2	transcript_id "jg4395.t1"; gene_id "jg4395";
dmelr6.33_0	AUGUSTUS	exon	4855203	4855423	.	-	.	transcript_id "jg4395.t1"; gene_id "jg4395";
dmelr6.33_0	AUGUSTUS	intron	4855424	4856529	.	-	.	transcript_id "jg4395.t1"; gene_id "jg4395";
dmelr6.33_0	AUGUSTUS	CDS	4856530	4856644	0.43	-	0	transcript_id "jg4395.t1"; gene_id "jg4395";
dmelr6.33_0	AUGUSTUS	exon	4856530	4856644	.	-	.	transcript_id "jg4395.t1"; gene_id "jg4395";
dmelr6.33_0	AUGUSTUS	start_codon	4856642	4856644	.	-	0	transcript_id "jg4395.t1"; gene_id "jg4395";
dmelr6.33_0	ALN_BLOCK	exon	4865303	4875084	.	+	.	transcript_id "jg4396.t1"; gene_id "jg4396";
dmelr6.33_0	ALN_BLOCK	exon	4879021	4882392	.	-	.	transcript_id "jg4397.t1"; gene_id "jg4397";
dmelr6.33_0	ALN_BLOCK	exon	4883647	4885509	.	+	.	transcript_id "jg4398.t1"; gene_id "jg4398";
dmelr6.33_0	ALN_BLOCK	exon	4890077	4891187	.	+	.	transcript_id "jg4399.t1"; gene_id "jg4399";
dmelr6.33_0	ALN_BLOCK	exon	4893955	4902288	.	+	.	transcript_id "jg4400.t1"; gene_id "jg4400";
dmelr6.33_0	ALN_BLOCK	exon	4904223	4905819	.	-	.	transcript_id "jg4401.t1"; gene_id "jg4401";
dmelr6.33_0	ALN_BLOCK	exon	4909170	4915096	.	-	.	transcript_id "jg4402.t1"; gene_id "jg4402";
dmelr6.33_0	AUGUSTUS	stop_codon	4925825	4925827	.	-	0	transcript_id "jg4403.t1"; gene_id "jg4403";
dmelr6.33_0	AUGUSTUS	CDS	4925825	4926089	0.56	-	1	transcript_id "jg4403.t1"; gene_id "jg4403";
dmelr6.33_0	AUGUSTUS	exon	4925825	4926089	.	-	.	transcript_id "jg4403.t1"; gene_id "jg4403";
dmelr6.33_0	AUGUSTUS	intron	4926090	4931913	.	-	.	transcript_id "jg4403.t1"; gene_id "jg4403";
dmelr6.33_0	AUGUSTUS	CDS	4931914	4932092	1	-	0	transcript_id "jg4403.t1"; gene_id "jg4403";
dmelr6.33_0	AUGUSTUS	exon	4931914	4932092	.	-	.	transcript_id "jg4403.t1"; gene_id "jg4403";
dmelr6.33_0	AUGUSTUS	start_codon	4932090	4932092	.	-	0	transcript_id "jg4403.t1"; gene_id "jg4403";
dmelr6.33_0	ALN_BLOCK	exon	4933285	4936341	.	-	.	transcript_id "jg4404.t1"; gene_id "jg4404";
dmelr6.33_0	AUGUSTUS	start_codon	4937441	4937443	.	+	0	transcript_id "jg4405.t1"; gene_id "jg4405";
dmelr6.33_0	AUGUSTUS	CDS	4937441	4937468	1	+	0	transcript_id "jg4405.t1"; gene_id "jg4405";
dmelr6.33_0	AUGUSTUS	exon	4937441	4937468	.	+	.	transcript_id "jg4405.t1"; gene_id "jg4405";
dmelr6.33_0	AUGUSTUS	intron	4937469	4937533	.	+	.	transcript_id "jg4405.t1"; gene_id "jg4405";
dmelr6.33_0	AUGUSTUS	CDS	4937534	4937668	0.42	+	2	transcript_id "jg4405.t1"; gene_id "jg4405";
dmelr6.33_0	AUGUSTUS	exon	4937534	4937668	.	+	.	transcript_id "jg4405.t1"; gene_id "jg4405";
dmelr6.33_0	AUGUSTUS	intron	4937669	4938080	.	+	.	transcript_id "jg4405.t1"; gene_id "jg4405";
dmelr6.33_0	AUGUSTUS	CDS	4938081	4941268	0.51	+	2	transcript_id "jg4405.t1"; gene_id "jg4405";
dmelr6.33_0	AUGUSTUS	exon	4938081	4941268	.	+	.	transcript_id "jg4405.t1"; gene_id "jg4405";
dmelr6.33_0	AUGUSTUS	stop_codon	4941266	4941268	.	+	0	transcript_id "jg4405.t1"; gene_id "jg4405";
dmelr6.33_0	ALN_BLOCK	exon	4942852	4944234	.	+	.	transcript_id "jg4406.t1"; gene_id "jg4406";
dmelr6.33_0	ALN_BLOCK	exon	4944301	4945275	.	-	.	transcript_id "jg4407.t1"; gene_id "jg4407";
dmelr6.33_0	ALN_BLOCK	exon	4945886	4947833	.	+	.	transcript_id "jg4408.t1"; gene_id "jg4408";
dmelr6.33_0	ALN_BLOCK	exon	4948394	4949673	.	-	.	transcript_id "jg4409.t1"; gene_id "jg4409";
dmelr6.33_0	ALN_BLOCK	exon	4949972	4950748	.	-	.	transcript_id "jg4410.t1"; gene_id "jg4410";
dmelr6.33_0	ALN_BLOCK	exon	4952284	4953114	.	-	.	transcript_id "jg4411.t1"; gene_id "jg4411";
dmelr6.33_0	ALN_BLOCK	exon	4954323	4955123	.	-	.	transcript_id "jg4412.t1"; gene_id "jg4412";
dmelr6.33_0	ALN_BLOCK	exon	4955583	4958223	.	+	.	transcript_id "jg4413.t1"; gene_id "jg4413";
dmelr6.33_0	ALN_BLOCK	exon	4958478	4965275	.	+	.	transcript_id "jg4414.t1"; gene_id "jg4414";
dmelr6.33_0	ALN_BLOCK	exon	4965736	4966274	.	+	.	transcript_id "jg4415.t1"; gene_id "jg4415";
dmelr6.33_0	ALN_BLOCK	exon	4966481	4967693	.	-	.	transcript_id "jg4416.t1"; gene_id "jg4416";
dmelr6.33_0	ALN_BLOCK	exon	4968007	4968825	.	-	.	transcript_id "jg4417.t1"; gene_id "jg4417";
dmelr6.33_0	ALN_BLOCK	exon	4969085	4970146	.	+	.	transcript_id "jg4418.t1"; gene_id "jg4418";
dmelr6.33_0	ALN_BLOCK	exon	4970212	4971296	.	-	.	transcript_id "jg4419.t1"; gene_id "jg4419";
dmelr6.33_0	ALN_BLOCK	exon	4971812	4973614	.	+	.	transcript_id "jg4420.t1"; gene_id "jg4420";
dmelr6.33_0	ALN_BLOCK	exon	4974137	4975216	.	+	.	transcript_id "jg4421.t1"; gene_id "jg4421";
dmelr6.33_0	ALN_BLOCK	exon	4975579	4976905	.	-	.	transcript_id "jg4422.t1"; gene_id "jg4422";
dmelr6.33_0	ALN_BLOCK	exon	4977598	4978418	.	+	.	transcript_id "jg4423.t1"; gene_id "jg4423";
dmelr6.33_0	ALN_BLOCK	exon	4978566	4979268	.	-	.	transcript_id "jg4424.t1"; gene_id "jg4424";
dmelr6.33_0	ALN_BLOCK	exon	4979684	4981174	.	-	.	transcript_id "jg4425.t1"; gene_id "jg4425";
dmelr6.33_0	ALN_BLOCK	exon	4982029	4991611	.	+	.	transcript_id "jg4426.t1"; gene_id "jg4426";
dmelr6.33_0	ALN_BLOCK	exon	4994208	4997189	.	-	.	transcript_id "jg4427.t1"; gene_id "jg4427";
dmelr6.33_0	ALN_BLOCK	exon	5004104	5009375	.	-	.	transcript_id "jg4428.t1"; gene_id "jg4428";
dmelr6.33_0	ALN_BLOCK	exon	5009977	5010432	.	-	.	transcript_id "jg4429.t1"; gene_id "jg4429";
dmelr6.33_0	ALN_BLOCK	exon	5010487	5010766	.	-	.	transcript_id "jg4430.t1"; gene_id "jg4430";
dmelr6.33_0	ALN_BLOCK	exon	5011190	5011862	.	+	.	transcript_id "jg4431.t1"; gene_id "jg4431";
dmelr6.33_0	ALN_BLOCK	exon	5012511	5027129	.	-	.	transcript_id "jg4432.t1"; gene_id "jg4432";
dmelr6.33_0	ALN_BLOCK	exon	5030218	5036737	.	+	.	transcript_id "jg4433.t1"; gene_id "jg4433";
dmelr6.33_0	ALN_BLOCK	exon	5038122	5038757	.	+	.	transcript_id "jg4434.t1"; gene_id "jg4434";
dmelr6.33_0	ALN_BLOCK	exon	5039111	5040176	.	+	.	transcript_id "jg4435.t1"; gene_id "jg4435";
dmelr6.33_0	ALN_BLOCK	exon	5040882	5042713	.	-	.	transcript_id "jg4436.t1"; gene_id "jg4436";
dmelr6.33_0	ALN_BLOCK	exon	5044608	5046344	.	+	.	transcript_id "jg4437.t1"; gene_id "jg4437";
dmelr6.33_0	ALN_BLOCK	exon	5046568	5046975	.	+	.	transcript_id "jg4438.t1"; gene_id "jg4438";
dmelr6.33_0	ALN_BLOCK	exon	5047104	5047778	.	+	.	transcript_id "jg4439.t1"; gene_id "jg4439";
dmelr6.33_0	ALN_BLOCK	exon	5048364	5050877	.	-	.	transcript_id "jg4440.t1"; gene_id "jg4440";
dmelr6.33_0	ALN_BLOCK	exon	5051313	5052735	.	-	.	transcript_id "jg4441.t1"; gene_id "jg4441";
dmelr6.33_0	ALN_BLOCK	exon	5053084	5054378	.	+	.	transcript_id "jg4442.t1"; gene_id "jg4442";
dmelr6.33_0	ALN_BLOCK	exon	5054671	5054952	.	-	.	transcript_id "jg4443.t1"; gene_id "jg4443";
dmelr6.33_0	ALN_BLOCK	exon	5055259	5055759	.	+	.	transcript_id "jg4444.t1"; gene_id "jg4444";
dmelr6.33_0	ALN_BLOCK	exon	5056247	5057225	.	-	.	transcript_id "jg4445.t1"; gene_id "jg4445";
dmelr6.33_0	ALN_BLOCK	exon	5058515	5059550	.	-	.	transcript_id "jg4446.t1"; gene_id "jg4446";
dmelr6.33_0	ALN_BLOCK	exon	5062743	5070440	.	+	.	transcript_id "jg4447.t1"; gene_id "jg4447";
dmelr6.33_0	AUGUSTUS	CDS	5071155	5071157	1	+	0	transcript_id "jg4448.t1"; gene_id "jg4448";
dmelr6.33_0	AUGUSTUS	exon	5071155	5071157	.	+	.	transcript_id "jg4448.t1"; gene_id "jg4448";
dmelr6.33_0	AUGUSTUS	start_codon	5071155	5071157	.	+	0	transcript_id "jg4448.t1"; gene_id "jg4448";
dmelr6.33_0	AUGUSTUS	intron	5071158	5071226	.	+	.	transcript_id "jg4448.t1"; gene_id "jg4448";
dmelr6.33_0	AUGUSTUS	CDS	5071227	5071355	1	+	0	transcript_id "jg4448.t1"; gene_id "jg4448";
dmelr6.33_0	AUGUSTUS	exon	5071227	5071355	.	+	.	transcript_id "jg4448.t1"; gene_id "jg4448";
dmelr6.33_0	AUGUSTUS	intron	5071356	5071608	.	+	.	transcript_id "jg4448.t1"; gene_id "jg4448";
dmelr6.33_0	AUGUSTUS	CDS	5071609	5071755	1	+	0	transcript_id "jg4448.t1"; gene_id "jg4448";
dmelr6.33_0	AUGUSTUS	exon	5071609	5071755	.	+	.	transcript_id "jg4448.t1"; gene_id "jg4448";
dmelr6.33_0	AUGUSTUS	stop_codon	5071753	5071755	.	+	0	transcript_id "jg4448.t1"; gene_id "jg4448";
dmelr6.33_0	ALN_BLOCK	exon	5073883	5078988	.	-	.	transcript_id "jg4449.t1"; gene_id "jg4449";
dmelr6.33_0	AUGUSTUS	start_codon	5094106	5094108	.	+	0	transcript_id "jg4450.t1"; gene_id "jg4450";
dmelr6.33_0	AUGUSTUS	CDS	5094106	5095191	1	+	0	transcript_id "jg4450.t1"; gene_id "jg4450";
dmelr6.33_0	AUGUSTUS	exon	5094106	5095191	.	+	.	transcript_id "jg4450.t1"; gene_id "jg4450";
dmelr6.33_0	AUGUSTUS	stop_codon	5095189	5095191	.	+	0	transcript_id "jg4450.t1"; gene_id "jg4450";
dmelr6.33_0	ALN_BLOCK	exon	5096651	5098384	.	+	.	transcript_id "jg4451.t1"; gene_id "jg4451";
dmelr6.33_0	ALN_BLOCK	exon	5099602	5100141	.	-	.	transcript_id "jg4452.t1"; gene_id "jg4452";
dmelr6.33_0	ALN_BLOCK	exon	5102798	5103812	.	+	.	transcript_id "jg4453.t1"; gene_id "jg4453";
dmelr6.33_0	ALN_BLOCK	exon	5110848	5110856	.	+	.	transcript_id "jg4454.t1"; gene_id "jg4454";
dmelr6.33_0	ALN_BLOCK	exon	5111122	5111130	.	+	.	transcript_id "jg4454.t1"; gene_id "jg4454";
dmelr6.33_0	ALN_BLOCK	exon	5112041	5112061	.	+	.	transcript_id "jg4454.t1"; gene_id "jg4454";
dmelr6.33_0	ALN_BLOCK	exon	5112399	5112416	.	+	.	transcript_id "jg4454.t1"; gene_id "jg4454";
dmelr6.33_0	ALN_BLOCK	exon	5112631	5112781	.	+	.	transcript_id "jg4454.t1"; gene_id "jg4454";
dmelr6.33_0	ALN_BLOCK	exon	5113239	5113248	.	+	.	transcript_id "jg4454.t1"; gene_id "jg4454";
dmelr6.33_0	ALN_BLOCK	exon	5113783	5113795	.	+	.	transcript_id "jg4454.t1"; gene_id "jg4454";
dmelr6.33_0	ALN_BLOCK	exon	5114130	5114150	.	+	.	transcript_id "jg4454.t1"; gene_id "jg4454";
dmelr6.33_0	ALN_BLOCK	exon	5114446	5114459	.	+	.	transcript_id "jg4454.t1"; gene_id "jg4454";
dmelr6.33_0	ALN_BLOCK	exon	5114775	5114879	.	+	.	transcript_id "jg4454.t1"; gene_id "jg4454";
dmelr6.33_0	ALN_BLOCK	exon	5115300	5115333	.	+	.	transcript_id "jg4454.t1"; gene_id "jg4454";
dmelr6.33_0	ALN_BLOCK	exon	5115626	5115633	.	+	.	transcript_id "jg4454.t1"; gene_id "jg4454";
dmelr6.33_0	ALN_BLOCK	exon	5115987	5116008	.	+	.	transcript_id "jg4454.t1"; gene_id "jg4454";
dmelr6.33_0	ALN_BLOCK	exon	5116608	5116615	.	+	.	transcript_id "jg4454.t1"; gene_id "jg4454";
dmelr6.33_0	ALN_BLOCK	exon	5116887	5116910	.	+	.	transcript_id "jg4454.t1"; gene_id "jg4454";
dmelr6.33_0	ALN_BLOCK	exon	5117070	5117118	.	+	.	transcript_id "jg4454.t1"; gene_id "jg4454";
dmelr6.33_0	ALN_BLOCK	exon	5119044	5119205	.	+	.	transcript_id "jg4454.t1"; gene_id "jg4454";
dmelr6.33_0	ALN_BLOCK	exon	5119843	5119851	.	+	.	transcript_id "jg4454.t1"; gene_id "jg4454";
dmelr6.33_0	ALN_BLOCK	exon	5120482	5120494	.	+	.	transcript_id "jg4454.t1"; gene_id "jg4454";
dmelr6.33_0	ALN_BLOCK	exon	5121673	5157984	.	+	.	transcript_id "jg4454.t1"; gene_id "jg4454";
dmelr6.33_0	AUGUSTUS	start_codon	5158458	5158460	.	+	0	transcript_id "jg4455.t2"; gene_id "jg4455";
dmelr6.33_0	AUGUSTUS	CDS	5158458	5164974	0.61	+	0	transcript_id "jg4455.t2"; gene_id "jg4455";
dmelr6.33_0	AUGUSTUS	exon	5158458	5164974	.	+	.	transcript_id "jg4455.t2"; gene_id "jg4455";
dmelr6.33_0	AUGUSTUS	start_codon	5158458	5158460	.	+	0	transcript_id "jg4455.t1"; gene_id "jg4455";
dmelr6.33_0	AUGUSTUS	CDS	5158458	5164974	0.56	+	0	transcript_id "jg4455.t1"; gene_id "jg4455";
dmelr6.33_0	AUGUSTUS	exon	5158458	5164974	.	+	.	transcript_id "jg4455.t1"; gene_id "jg4455";
dmelr6.33_0	AUGUSTUS	intron	5164975	5166126	.	+	.	transcript_id "jg4455.t2"; gene_id "jg4455";
dmelr6.33_0	AUGUSTUS	intron	5164975	5166126	.	+	.	transcript_id "jg4455.t1"; gene_id "jg4455";
dmelr6.33_0	AUGUSTUS	CDS	5166127	5169426	0.45	+	2	transcript_id "jg4455.t2"; gene_id "jg4455";
dmelr6.33_0	AUGUSTUS	exon	5166127	5169426	.	+	.	transcript_id "jg4455.t2"; gene_id "jg4455";
dmelr6.33_0	AUGUSTUS	CDS	5166127	5169426	0.4	+	2	transcript_id "jg4455.t1"; gene_id "jg4455";
dmelr6.33_0	AUGUSTUS	exon	5166127	5169426	.	+	.	transcript_id "jg4455.t1"; gene_id "jg4455";
dmelr6.33_0	AUGUSTUS	intron	5169427	5169660	.	+	.	transcript_id "jg4455.t2"; gene_id "jg4455";
dmelr6.33_0	AUGUSTUS	intron	5169427	5169660	.	+	.	transcript_id "jg4455.t1"; gene_id "jg4455";
dmelr6.33_0	AUGUSTUS	CDS	5169661	5172615	0.11	+	2	transcript_id "jg4455.t2"; gene_id "jg4455";
dmelr6.33_0	AUGUSTUS	exon	5169661	5172615	.	+	.	transcript_id "jg4455.t2"; gene_id "jg4455";
dmelr6.33_0	AUGUSTUS	CDS	5169661	5172615	0.09	+	2	transcript_id "jg4455.t1"; gene_id "jg4455";
dmelr6.33_0	AUGUSTUS	exon	5169661	5172615	.	+	.	transcript_id "jg4455.t1"; gene_id "jg4455";
dmelr6.33_0	AUGUSTUS	intron	5172616	5173449	.	+	.	transcript_id "jg4455.t2"; gene_id "jg4455";
dmelr6.33_0	AUGUSTUS	intron	5172616	5173449	.	+	.	transcript_id "jg4455.t1"; gene_id "jg4455";
dmelr6.33_0	AUGUSTUS	CDS	5173450	5181210	0.23	+	2	transcript_id "jg4455.t2"; gene_id "jg4455";
dmelr6.33_0	AUGUSTUS	exon	5173450	5181210	.	+	.	transcript_id "jg4455.t2"; gene_id "jg4455";
dmelr6.33_0	AUGUSTUS	CDS	5173450	5181210	0.34	+	2	transcript_id "jg4455.t1"; gene_id "jg4455";
dmelr6.33_0	AUGUSTUS	exon	5173450	5181210	.	+	.	transcript_id "jg4455.t1"; gene_id "jg4455";
dmelr6.33_0	AUGUSTUS	intron	5181211	5181636	.	+	.	transcript_id "jg4455.t2"; gene_id "jg4455";
dmelr6.33_0	AUGUSTUS	intron	5181211	5181636	.	+	.	transcript_id "jg4455.t1"; gene_id "jg4455";
dmelr6.33_0	AUGUSTUS	CDS	5181637	5185281	0.15	+	2	transcript_id "jg4455.t2"; gene_id "jg4455";
dmelr6.33_0	AUGUSTUS	exon	5181637	5185281	.	+	.	transcript_id "jg4455.t2"; gene_id "jg4455";
dmelr6.33_0	AUGUSTUS	CDS	5181637	5185281	0.12	+	2	transcript_id "jg4455.t1"; gene_id "jg4455";
dmelr6.33_0	AUGUSTUS	exon	5181637	5185281	.	+	.	transcript_id "jg4455.t1"; gene_id "jg4455";
dmelr6.33_0	AUGUSTUS	intron	5185282	5185881	.	+	.	transcript_id "jg4455.t2"; gene_id "jg4455";
dmelr6.33_0	AUGUSTUS	intron	5185282	5185881	.	+	.	transcript_id "jg4455.t1"; gene_id "jg4455";
dmelr6.33_0	AUGUSTUS	CDS	5185882	5185964	0.7	+	2	transcript_id "jg4455.t2"; gene_id "jg4455";
dmelr6.33_0	AUGUSTUS	exon	5185882	5185964	.	+	.	transcript_id "jg4455.t2"; gene_id "jg4455";
dmelr6.33_0	AUGUSTUS	CDS	5185882	5185964	0.78	+	2	transcript_id "jg4455.t1"; gene_id "jg4455";
dmelr6.33_0	AUGUSTUS	exon	5185882	5185964	.	+	.	transcript_id "jg4455.t1"; gene_id "jg4455";
dmelr6.33_0	AUGUSTUS	intron	5185965	5187606	.	+	.	transcript_id "jg4455.t2"; gene_id "jg4455";
dmelr6.33_0	AUGUSTUS	intron	5185965	5187606	.	+	.	transcript_id "jg4455.t1"; gene_id "jg4455";
dmelr6.33_0	AUGUSTUS	CDS	5187607	5187717	0.92	+	0	transcript_id "jg4455.t2"; gene_id "jg4455";
dmelr6.33_0	AUGUSTUS	exon	5187607	5187717	.	+	.	transcript_id "jg4455.t2"; gene_id "jg4455";
dmelr6.33_0	AUGUSTUS	CDS	5187607	5187717	0.97	+	0	transcript_id "jg4455.t1"; gene_id "jg4455";
dmelr6.33_0	AUGUSTUS	exon	5187607	5187717	.	+	.	transcript_id "jg4455.t1"; gene_id "jg4455";
dmelr6.33_0	AUGUSTUS	intron	5187718	5188116	.	+	.	transcript_id "jg4455.t2"; gene_id "jg4455";
dmelr6.33_0	AUGUSTUS	intron	5187718	5188116	.	+	.	transcript_id "jg4455.t1"; gene_id "jg4455";
dmelr6.33_0	AUGUSTUS	CDS	5188117	5188281	1	+	0	transcript_id "jg4455.t2"; gene_id "jg4455";
dmelr6.33_0	AUGUSTUS	exon	5188117	5188281	.	+	.	transcript_id "jg4455.t2"; gene_id "jg4455";
dmelr6.33_0	AUGUSTUS	CDS	5188117	5188281	1	+	0	transcript_id "jg4455.t1"; gene_id "jg4455";
dmelr6.33_0	AUGUSTUS	exon	5188117	5188281	.	+	.	transcript_id "jg4455.t1"; gene_id "jg4455";
dmelr6.33_0	AUGUSTUS	intron	5188282	5188341	.	+	.	transcript_id "jg4455.t2"; gene_id "jg4455";
dmelr6.33_0	AUGUSTUS	intron	5188282	5188341	.	+	.	transcript_id "jg4455.t1"; gene_id "jg4455";
dmelr6.33_0	AUGUSTUS	CDS	5188342	5195460	0.99	+	0	transcript_id "jg4455.t2"; gene_id "jg4455";
dmelr6.33_0	AUGUSTUS	exon	5188342	5195460	.	+	.	transcript_id "jg4455.t2"; gene_id "jg4455";
dmelr6.33_0	AUGUSTUS	CDS	5188342	5195460	1	+	0	transcript_id "jg4455.t1"; gene_id "jg4455";
dmelr6.33_0	AUGUSTUS	exon	5188342	5195460	.	+	.	transcript_id "jg4455.t1"; gene_id "jg4455";
dmelr6.33_0	AUGUSTUS	intron	5195461	5195978	.	+	.	transcript_id "jg4455.t2"; gene_id "jg4455";
dmelr6.33_0	AUGUSTUS	intron	5195461	5195978	.	+	.	transcript_id "jg4455.t1"; gene_id "jg4455";
dmelr6.33_0	AUGUSTUS	CDS	5195979	5196284	1	+	0	transcript_id "jg4455.t2"; gene_id "jg4455";
dmelr6.33_0	AUGUSTUS	exon	5195979	5196284	.	+	.	transcript_id "jg4455.t2"; gene_id "jg4455";
dmelr6.33_0	AUGUSTUS	CDS	5195979	5196284	1	+	0	transcript_id "jg4455.t1"; gene_id "jg4455";
dmelr6.33_0	AUGUSTUS	exon	5195979	5196284	.	+	.	transcript_id "jg4455.t1"; gene_id "jg4455";
dmelr6.33_0	AUGUSTUS	intron	5196285	5197866	.	+	.	transcript_id "jg4455.t2"; gene_id "jg4455";
dmelr6.33_0	AUGUSTUS	intron	5196285	5197866	.	+	.	transcript_id "jg4455.t1"; gene_id "jg4455";
dmelr6.33_0	AUGUSTUS	CDS	5197867	5198124	1	+	0	transcript_id "jg4455.t2"; gene_id "jg4455";
dmelr6.33_0	AUGUSTUS	exon	5197867	5198124	.	+	.	transcript_id "jg4455.t2"; gene_id "jg4455";
dmelr6.33_0	AUGUSTUS	CDS	5197867	5198124	1	+	0	transcript_id "jg4455.t1"; gene_id "jg4455";
dmelr6.33_0	AUGUSTUS	exon	5197867	5198124	.	+	.	transcript_id "jg4455.t1"; gene_id "jg4455";
dmelr6.33_0	AUGUSTUS	intron	5198125	5199342	.	+	.	transcript_id "jg4455.t2"; gene_id "jg4455";
dmelr6.33_0	AUGUSTUS	intron	5198125	5199342	.	+	.	transcript_id "jg4455.t1"; gene_id "jg4455";
dmelr6.33_0	AUGUSTUS	CDS	5199343	5202302	1	+	0	transcript_id "jg4455.t2"; gene_id "jg4455";
dmelr6.33_0	AUGUSTUS	exon	5199343	5202302	.	+	.	transcript_id "jg4455.t2"; gene_id "jg4455";
dmelr6.33_0	AUGUSTUS	CDS	5199343	5202302	1	+	0	transcript_id "jg4455.t1"; gene_id "jg4455";
dmelr6.33_0	AUGUSTUS	exon	5199343	5202302	.	+	.	transcript_id "jg4455.t1"; gene_id "jg4455";
dmelr6.33_0	AUGUSTUS	intron	5202303	5202764	.	+	.	transcript_id "jg4455.t2"; gene_id "jg4455";
dmelr6.33_0	AUGUSTUS	intron	5202303	5202764	.	+	.	transcript_id "jg4455.t1"; gene_id "jg4455";
dmelr6.33_0	AUGUSTUS	CDS	5202765	5202803	1	+	1	transcript_id "jg4455.t2"; gene_id "jg4455";
dmelr6.33_0	AUGUSTUS	exon	5202765	5202803	.	+	.	transcript_id "jg4455.t2"; gene_id "jg4455";
dmelr6.33_0	AUGUSTUS	CDS	5202765	5202803	1	+	1	transcript_id "jg4455.t1"; gene_id "jg4455";
dmelr6.33_0	AUGUSTUS	exon	5202765	5202803	.	+	.	transcript_id "jg4455.t1"; gene_id "jg4455";
dmelr6.33_0	AUGUSTUS	intron	5202804	5203115	.	+	.	transcript_id "jg4455.t2"; gene_id "jg4455";
dmelr6.33_0	AUGUSTUS	intron	5202804	5203115	.	+	.	transcript_id "jg4455.t1"; gene_id "jg4455";
dmelr6.33_0	AUGUSTUS	CDS	5203116	5203742	1	+	1	transcript_id "jg4455.t2"; gene_id "jg4455";
dmelr6.33_0	AUGUSTUS	exon	5203116	5203742	.	+	.	transcript_id "jg4455.t2"; gene_id "jg4455";
dmelr6.33_0	AUGUSTUS	CDS	5203116	5203742	1	+	1	transcript_id "jg4455.t1"; gene_id "jg4455";
dmelr6.33_0	AUGUSTUS	exon	5203116	5203742	.	+	.	transcript_id "jg4455.t1"; gene_id "jg4455";
dmelr6.33_0	AUGUSTUS	intron	5203743	5204462	.	+	.	transcript_id "jg4455.t2"; gene_id "jg4455";
dmelr6.33_0	AUGUSTUS	intron	5203743	5204450	.	+	.	transcript_id "jg4455.t1"; gene_id "jg4455";
dmelr6.33_0	AUGUSTUS	CDS	5204451	5204592	1	+	1	transcript_id "jg4455.t1"; gene_id "jg4455";
dmelr6.33_0	AUGUSTUS	exon	5204451	5204592	.	+	.	transcript_id "jg4455.t1"; gene_id "jg4455";
dmelr6.33_0	AUGUSTUS	CDS	5204463	5204592	1	+	1	transcript_id "jg4455.t2"; gene_id "jg4455";
dmelr6.33_0	AUGUSTUS	exon	5204463	5204592	.	+	.	transcript_id "jg4455.t2"; gene_id "jg4455";
dmelr6.33_0	AUGUSTUS	intron	5204593	5204835	.	+	.	transcript_id "jg4455.t2"; gene_id "jg4455";
dmelr6.33_0	AUGUSTUS	intron	5204593	5204835	.	+	.	transcript_id "jg4455.t1"; gene_id "jg4455";
dmelr6.33_0	AUGUSTUS	CDS	5204836	5204903	1	+	0	transcript_id "jg4455.t2"; gene_id "jg4455";
dmelr6.33_0	AUGUSTUS	exon	5204836	5204903	.	+	.	transcript_id "jg4455.t2"; gene_id "jg4455";
dmelr6.33_0	AUGUSTUS	CDS	5204836	5204903	1	+	0	transcript_id "jg4455.t1"; gene_id "jg4455";
dmelr6.33_0	AUGUSTUS	exon	5204836	5204903	.	+	.	transcript_id "jg4455.t1"; gene_id "jg4455";
dmelr6.33_0	AUGUSTUS	intron	5204904	5205103	.	+	.	transcript_id "jg4455.t2"; gene_id "jg4455";
dmelr6.33_0	AUGUSTUS	intron	5204904	5205103	.	+	.	transcript_id "jg4455.t1"; gene_id "jg4455";
dmelr6.33_0	AUGUSTUS	CDS	5205104	5205347	1	+	1	transcript_id "jg4455.t2"; gene_id "jg4455";
dmelr6.33_0	AUGUSTUS	exon	5205104	5205347	.	+	.	transcript_id "jg4455.t2"; gene_id "jg4455";
dmelr6.33_0	AUGUSTUS	CDS	5205104	5205347	1	+	1	transcript_id "jg4455.t1"; gene_id "jg4455";
dmelr6.33_0	AUGUSTUS	exon	5205104	5205347	.	+	.	transcript_id "jg4455.t1"; gene_id "jg4455";
dmelr6.33_0	AUGUSTUS	stop_codon	5205345	5205347	.	+	0	transcript_id "jg4455.t2"; gene_id "jg4455";
dmelr6.33_0	AUGUSTUS	stop_codon	5205345	5205347	.	+	0	transcript_id "jg4455.t1"; gene_id "jg4455";
dmelr6.33_0	AUGUSTUS	start_codon	5207308	5207310	.	+	0	transcript_id "jg4456.t1"; gene_id "jg4456";
dmelr6.33_0	AUGUSTUS	CDS	5207308	5207501	1	+	0	transcript_id "jg4456.t1"; gene_id "jg4456";
dmelr6.33_0	AUGUSTUS	exon	5207308	5207501	.	+	.	transcript_id "jg4456.t1"; gene_id "jg4456";
dmelr6.33_0	AUGUSTUS	intron	5207502	5207657	.	+	.	transcript_id "jg4456.t1"; gene_id "jg4456";
dmelr6.33_0	AUGUSTUS	CDS	5207658	5207796	1	+	1	transcript_id "jg4456.t1"; gene_id "jg4456";
dmelr6.33_0	AUGUSTUS	exon	5207658	5207796	.	+	.	transcript_id "jg4456.t1"; gene_id "jg4456";
dmelr6.33_0	AUGUSTUS	intron	5207797	5207857	.	+	.	transcript_id "jg4456.t1"; gene_id "jg4456";
dmelr6.33_0	AUGUSTUS	CDS	5207858	5207965	1	+	0	transcript_id "jg4456.t1"; gene_id "jg4456";
dmelr6.33_0	AUGUSTUS	exon	5207858	5207965	.	+	.	transcript_id "jg4456.t1"; gene_id "jg4456";
dmelr6.33_0	AUGUSTUS	intron	5207966	5208022	.	+	.	transcript_id "jg4456.t1"; gene_id "jg4456";
dmelr6.33_0	AUGUSTUS	CDS	5208023	5208650	1	+	0	transcript_id "jg4456.t1"; gene_id "jg4456";
dmelr6.33_0	AUGUSTUS	exon	5208023	5208650	.	+	.	transcript_id "jg4456.t1"; gene_id "jg4456";
dmelr6.33_0	AUGUSTUS	intron	5208651	5208720	.	+	.	transcript_id "jg4456.t1"; gene_id "jg4456";
dmelr6.33_0	AUGUSTUS	CDS	5208721	5208993	1	+	2	transcript_id "jg4456.t1"; gene_id "jg4456";
dmelr6.33_0	AUGUSTUS	exon	5208721	5208993	.	+	.	transcript_id "jg4456.t1"; gene_id "jg4456";
dmelr6.33_0	AUGUSTUS	intron	5208994	5209055	.	+	.	transcript_id "jg4456.t1"; gene_id "jg4456";
dmelr6.33_0	AUGUSTUS	CDS	5209056	5209219	1	+	2	transcript_id "jg4456.t1"; gene_id "jg4456";
dmelr6.33_0	AUGUSTUS	exon	5209056	5209219	.	+	.	transcript_id "jg4456.t1"; gene_id "jg4456";
dmelr6.33_0	AUGUSTUS	stop_codon	5209217	5209219	.	+	0	transcript_id "jg4456.t1"; gene_id "jg4456";
dmelr6.33_0	ALN_BLOCK	exon	5210502	5212379	.	+	.	transcript_id "jg4457.t1"; gene_id "jg4457";
dmelr6.33_0	ALN_BLOCK	exon	5212648	5214586	.	-	.	transcript_id "jg4458.t1"; gene_id "jg4458";
dmelr6.33_0	ALN_BLOCK	exon	5215283	5216514	.	-	.	transcript_id "jg4459.t1"; gene_id "jg4459";
dmelr6.33_0	ALN_BLOCK	exon	5218351	5218955	.	+	.	transcript_id "jg4460.t1"; gene_id "jg4460";
dmelr6.33_0	ALN_BLOCK	exon	5220093	5222572	.	-	.	transcript_id "jg4461.t1"; gene_id "jg4461";
dmelr6.33_0	AUGUSTUS	start_codon	5243776	5243778	.	+	0	transcript_id "jg4462.t1"; gene_id "jg4462";
dmelr6.33_0	AUGUSTUS	CDS	5243776	5243960	0.96	+	0	transcript_id "jg4462.t1"; gene_id "jg4462";
dmelr6.33_0	AUGUSTUS	exon	5243776	5243960	.	+	.	transcript_id "jg4462.t1"; gene_id "jg4462";
dmelr6.33_0	AUGUSTUS	intron	5243961	5244035	.	+	.	transcript_id "jg4462.t1"; gene_id "jg4462";
dmelr6.33_0	AUGUSTUS	CDS	5244036	5244108	1	+	1	transcript_id "jg4462.t1"; gene_id "jg4462";
dmelr6.33_0	AUGUSTUS	exon	5244036	5244108	.	+	.	transcript_id "jg4462.t1"; gene_id "jg4462";
dmelr6.33_0	AUGUSTUS	stop_codon	5244106	5244108	.	+	0	transcript_id "jg4462.t1"; gene_id "jg4462";
dmelr6.33_0	AUGUSTUS	start_codon	5250082	5250084	.	+	0	transcript_id "jg4463.t1"; gene_id "jg4463";
dmelr6.33_0	AUGUSTUS	CDS	5250082	5250372	0.47	+	0	transcript_id "jg4463.t1"; gene_id "jg4463";
dmelr6.33_0	AUGUSTUS	exon	5250082	5250372	.	+	.	transcript_id "jg4463.t1"; gene_id "jg4463";
dmelr6.33_0	AUGUSTUS	intron	5250373	5253941	.	+	.	transcript_id "jg4463.t1"; gene_id "jg4463";
dmelr6.33_0	AUGUSTUS	CDS	5253942	5254118	0.85	+	0	transcript_id "jg4463.t1"; gene_id "jg4463";
dmelr6.33_0	AUGUSTUS	exon	5253942	5254118	.	+	.	transcript_id "jg4463.t1"; gene_id "jg4463";
dmelr6.33_0	AUGUSTUS	stop_codon	5254116	5254118	.	+	0	transcript_id "jg4463.t1"; gene_id "jg4463";
dmelr6.33_0	ALN_BLOCK	exon	5264034	5265796	.	+	.	transcript_id "jg4465.t1"; gene_id "jg4465";
dmelr6.33_0	ALN_BLOCK	exon	5266775	5268101	.	+	.	transcript_id "jg4466.t1"; gene_id "jg4466";
dmelr6.33_0	AUGUSTUS	start_codon	5268546	5268548	.	+	0	transcript_id "jg4467.t1"; gene_id "jg4467";
dmelr6.33_0	AUGUSTUS	CDS	5268546	5268747	1	+	0	transcript_id "jg4467.t1"; gene_id "jg4467";
dmelr6.33_0	AUGUSTUS	exon	5268546	5268747	.	+	.	transcript_id "jg4467.t1"; gene_id "jg4467";
dmelr6.33_0	AUGUSTUS	intron	5268748	5268799	.	+	.	transcript_id "jg4467.t1"; gene_id "jg4467";
dmelr6.33_0	AUGUSTUS	CDS	5268800	5269003	1	+	2	transcript_id "jg4467.t1"; gene_id "jg4467";
dmelr6.33_0	AUGUSTUS	exon	5268800	5269003	.	+	.	transcript_id "jg4467.t1"; gene_id "jg4467";
dmelr6.33_0	AUGUSTUS	intron	5269004	5269053	.	+	.	transcript_id "jg4467.t1"; gene_id "jg4467";
dmelr6.33_0	AUGUSTUS	CDS	5269054	5269135	1	+	2	transcript_id "jg4467.t1"; gene_id "jg4467";
dmelr6.33_0	AUGUSTUS	exon	5269054	5269135	.	+	.	transcript_id "jg4467.t1"; gene_id "jg4467";
dmelr6.33_0	AUGUSTUS	intron	5269136	5269199	.	+	.	transcript_id "jg4467.t1"; gene_id "jg4467";
dmelr6.33_0	AUGUSTUS	CDS	5269200	5269300	1	+	1	transcript_id "jg4467.t1"; gene_id "jg4467";
dmelr6.33_0	AUGUSTUS	exon	5269200	5269300	.	+	.	transcript_id "jg4467.t1"; gene_id "jg4467";
dmelr6.33_0	AUGUSTUS	intron	5269301	5269360	.	+	.	transcript_id "jg4467.t1"; gene_id "jg4467";
dmelr6.33_0	AUGUSTUS	CDS	5269361	5270301	1	+	2	transcript_id "jg4467.t1"; gene_id "jg4467";
dmelr6.33_0	AUGUSTUS	exon	5269361	5270301	.	+	.	transcript_id "jg4467.t1"; gene_id "jg4467";
dmelr6.33_0	AUGUSTUS	stop_codon	5270299	5270301	.	+	0	transcript_id "jg4467.t1"; gene_id "jg4467";
dmelr6.33_0	ALN_BLOCK	exon	5272678	5278189	.	-	.	transcript_id "jg4468.t1"; gene_id "jg4468";
dmelr6.33_0	ALN_BLOCK	exon	5279360	5282553	.	+	.	transcript_id "jg4469.t1"; gene_id "jg4469";
dmelr6.33_0	ALN_BLOCK	exon	5307779	5309720	.	+	.	transcript_id "jg4470.t1"; gene_id "jg4470";
dmelr6.33_0	ALN_BLOCK	exon	5312310	5313884	.	-	.	transcript_id "jg4471.t1"; gene_id "jg4471";
dmelr6.33_0	AUGUSTUS	stop_codon	5317210	5317212	.	-	0	transcript_id "jg4473.t1"; gene_id "jg4473";
dmelr6.33_0	AUGUSTUS	CDS	5317210	5317629	1	-	0	transcript_id "jg4473.t1"; gene_id "jg4473";
dmelr6.33_0	AUGUSTUS	exon	5317210	5317629	.	-	.	transcript_id "jg4473.t1"; gene_id "jg4473";
dmelr6.33_0	AUGUSTUS	start_codon	5317627	5317629	.	-	0	transcript_id "jg4473.t1"; gene_id "jg4473";
dmelr6.33_0	ALN_BLOCK	exon	5317813	5325966	.	-	.	transcript_id "jg4472.t1"; gene_id "jg4472";
dmelr6.33_0	ALN_BLOCK	exon	5326944	5327807	.	+	.	transcript_id "jg4474.t1"; gene_id "jg4474";
dmelr6.33_0	ALN_BLOCK	exon	5328075	5328633	.	-	.	transcript_id "jg4475.t1"; gene_id "jg4475";
dmelr6.33_0	ALN_BLOCK	exon	5329890	5330341	.	+	.	transcript_id "jg4476.t1"; gene_id "jg4476";
dmelr6.33_0	ALN_BLOCK	exon	5330868	5332414	.	-	.	transcript_id "jg4477.t1"; gene_id "jg4477";
dmelr6.33_0	ALN_BLOCK	exon	5339225	5342055	.	-	.	transcript_id "jg4478.t1"; gene_id "jg4478";
dmelr6.33_0	ALN_BLOCK	exon	5358242	5365039	.	+	.	transcript_id "jg4479.t1"; gene_id "jg4479";
dmelr6.33_0	ALN_BLOCK	exon	5404880	5415894	.	+	.	transcript_id "jg4480.t1"; gene_id "jg4480";
dmelr6.33_0	ALN_BLOCK	exon	5461918	5466712	.	+	.	transcript_id "jg4481.t1"; gene_id "jg4481";
dmelr6.33_0	ALN_BLOCK	exon	5517842	5518822	.	+	.	transcript_id "jg4482.t1"; gene_id "jg4482";
dmelr6.33_0	ALN_BLOCK	exon	5518986	5519812	.	-	.	transcript_id "jg4483.t1"; gene_id "jg4483";
dmelr6.33_0	ALN_BLOCK	exon	5520185	5521289	.	+	.	transcript_id "jg4484.t1"; gene_id "jg4484";
dmelr6.33_0	ALN_BLOCK	exon	5521378	5523816	.	-	.	transcript_id "jg4485.t1"; gene_id "jg4485";
dmelr6.33_0	ALN_BLOCK	exon	5524410	5525723	.	+	.	transcript_id "jg4486.t1"; gene_id "jg4486";
dmelr6.33_0	ALN_BLOCK	exon	5527075	5527800	.	+	.	transcript_id "jg4488.t1"; gene_id "jg4488";
dmelr6.33_0	ALN_BLOCK	exon	5528253	5530164	.	+	.	transcript_id "jg4487.t1"; gene_id "jg4487";
dmelr6.33_0	ALN_BLOCK	exon	5530714	5532147	.	-	.	transcript_id "jg4489.t1"; gene_id "jg4489";
dmelr6.33_0	ALN_BLOCK	exon	5532457	5535757	.	+	.	transcript_id "jg4490.t1"; gene_id "jg4490";
dmelr6.33_0	ALN_BLOCK	exon	5535933	5536726	.	-	.	transcript_id "jg4491.t1"; gene_id "jg4491";
dmelr6.33_0	ALN_BLOCK	exon	5537460	5539110	.	-	.	transcript_id "jg4492.t1"; gene_id "jg4492";
dmelr6.33_0	ALN_BLOCK	exon	5539631	5541921	.	-	.	transcript_id "jg4493.t1"; gene_id "jg4493";
dmelr6.33_0	ALN_BLOCK	exon	5543332	5545508	.	+	.	transcript_id "jg4494.t1"; gene_id "jg4494";
dmelr6.33_0	ALN_BLOCK	exon	5547815	5549494	.	+	.	transcript_id "jg4495.t1"; gene_id "jg4495";
dmelr6.33_0	ALN_BLOCK	exon	5549821	5550807	.	-	.	transcript_id "jg4496.t1"; gene_id "jg4496";
dmelr6.33_0	AUGUSTUS	start_codon	5552046	5552048	.	+	0	transcript_id "jg4497.t1"; gene_id "jg4497";
dmelr6.33_0	AUGUSTUS	CDS	5552046	5552648	1	+	0	transcript_id "jg4497.t1"; gene_id "jg4497";
dmelr6.33_0	AUGUSTUS	exon	5552046	5552648	.	+	.	transcript_id "jg4497.t1"; gene_id "jg4497";
dmelr6.33_0	AUGUSTUS	stop_codon	5552646	5552648	.	+	0	transcript_id "jg4497.t1"; gene_id "jg4497";
dmelr6.33_0	ALN_BLOCK	exon	5552937	5553715	.	-	.	transcript_id "jg4498.t1"; gene_id "jg4498";
dmelr6.33_0	ALN_BLOCK	exon	5554476	5554756	.	+	.	transcript_id "jg4499.t1"; gene_id "jg4499";
dmelr6.33_0	ALN_BLOCK	exon	5555304	5558697	.	+	.	transcript_id "jg4500.t1"; gene_id "jg4500";
dmelr6.33_0	ALN_BLOCK	exon	5559451	5563404	.	+	.	transcript_id "jg4501.t1"; gene_id "jg4501";
dmelr6.33_0	ALN_BLOCK	exon	5579725	5580891	.	-	.	transcript_id "jg4502.t1"; gene_id "jg4502";
dmelr6.33_0	ALN_BLOCK	exon	5587269	5588291	.	-	.	transcript_id "jg4503.t1"; gene_id "jg4503";
dmelr6.33_0	ALN_BLOCK	exon	5596939	5598399	.	+	.	transcript_id "jg4504.t1"; gene_id "jg4504";
dmelr6.33_0	ALN_BLOCK	exon	5602974	5608911	.	-	.	transcript_id "jg4505.t1"; gene_id "jg4505";
dmelr6.33_0	ALN_BLOCK	exon	5621602	5623740	.	-	.	transcript_id "jg4507.t1"; gene_id "jg4507";
dmelr6.33_0	ALN_BLOCK	exon	5628992	5629005	.	-	.	transcript_id "jg4508.t1"; gene_id "jg4508";
dmelr6.33_0	ALN_BLOCK	exon	5632008	5645525	.	-	.	transcript_id "jg4508.t1"; gene_id "jg4508";
dmelr6.33_0	ALN_BLOCK	exon	5668949	5670679	.	+	.	transcript_id "jg4509.t1"; gene_id "jg4509";
dmelr6.33_0	ALN_BLOCK	exon	5678698	5679150	.	+	.	transcript_id "jg4510.t1"; gene_id "jg4510";
dmelr6.33_0	ALN_BLOCK	exon	5708449	5713553	.	+	.	transcript_id "jg4511.t1"; gene_id "jg4511";
dmelr6.33_0	ALN_BLOCK	exon	5715491	5716650	.	-	.	transcript_id "jg4512.t1"; gene_id "jg4512";
dmelr6.33_0	AUGUSTUS	start_codon	5716960	5716962	.	+	0	transcript_id "jg4513.t1"; gene_id "jg4513";
dmelr6.33_0	AUGUSTUS	CDS	5716960	5717034	1	+	0	transcript_id "jg4513.t1"; gene_id "jg4513";
dmelr6.33_0	AUGUSTUS	exon	5716960	5717034	.	+	.	transcript_id "jg4513.t1"; gene_id "jg4513";
dmelr6.33_0	AUGUSTUS	intron	5717035	5717088	.	+	.	transcript_id "jg4513.t1"; gene_id "jg4513";
dmelr6.33_0	AUGUSTUS	CDS	5717089	5717221	1	+	0	transcript_id "jg4513.t1"; gene_id "jg4513";
dmelr6.33_0	AUGUSTUS	exon	5717089	5717221	.	+	.	transcript_id "jg4513.t1"; gene_id "jg4513";
dmelr6.33_0	AUGUSTUS	intron	5717222	5717328	.	+	.	transcript_id "jg4513.t1"; gene_id "jg4513";
dmelr6.33_0	AUGUSTUS	CDS	5717329	5717414	1	+	2	transcript_id "jg4513.t1"; gene_id "jg4513";
dmelr6.33_0	AUGUSTUS	exon	5717329	5717414	.	+	.	transcript_id "jg4513.t1"; gene_id "jg4513";
dmelr6.33_0	AUGUSTUS	intron	5717415	5717473	.	+	.	transcript_id "jg4513.t1"; gene_id "jg4513";
dmelr6.33_0	AUGUSTUS	CDS	5717474	5717627	1	+	0	transcript_id "jg4513.t1"; gene_id "jg4513";
dmelr6.33_0	AUGUSTUS	exon	5717474	5717627	.	+	.	transcript_id "jg4513.t1"; gene_id "jg4513";
dmelr6.33_0	AUGUSTUS	intron	5717628	5717684	.	+	.	transcript_id "jg4513.t1"; gene_id "jg4513";
dmelr6.33_0	AUGUSTUS	CDS	5717685	5717863	0.64	+	2	transcript_id "jg4513.t1"; gene_id "jg4513";
dmelr6.33_0	AUGUSTUS	exon	5717685	5717863	.	+	.	transcript_id "jg4513.t1"; gene_id "jg4513";
dmelr6.33_0	AUGUSTUS	intron	5717864	5717986	.	+	.	transcript_id "jg4513.t1"; gene_id "jg4513";
dmelr6.33_0	AUGUSTUS	CDS	5717987	5718067	0.73	+	0	transcript_id "jg4513.t1"; gene_id "jg4513";
dmelr6.33_0	AUGUSTUS	exon	5717987	5718067	.	+	.	transcript_id "jg4513.t1"; gene_id "jg4513";
dmelr6.33_0	AUGUSTUS	stop_codon	5718065	5718067	.	+	0	transcript_id "jg4513.t1"; gene_id "jg4513";
dmelr6.33_0	ALN_BLOCK	exon	5718401	5719962	.	-	.	transcript_id "jg4514.t1"; gene_id "jg4514";
dmelr6.33_0	AUGUSTUS	start_codon	5721136	5721138	.	+	0	transcript_id "jg4515.t1"; gene_id "jg4515";
dmelr6.33_0	AUGUSTUS	CDS	5721136	5721244	1	+	0	transcript_id "jg4515.t1"; gene_id "jg4515";
dmelr6.33_0	AUGUSTUS	exon	5721136	5721244	.	+	.	transcript_id "jg4515.t1"; gene_id "jg4515";
dmelr6.33_0	AUGUSTUS	intron	5721245	5721295	.	+	.	transcript_id "jg4515.t1"; gene_id "jg4515";
dmelr6.33_0	AUGUSTUS	CDS	5721296	5723574	1	+	2	transcript_id "jg4515.t1"; gene_id "jg4515";
dmelr6.33_0	AUGUSTUS	exon	5721296	5723574	.	+	.	transcript_id "jg4515.t1"; gene_id "jg4515";
dmelr6.33_0	AUGUSTUS	intron	5723575	5723637	.	+	.	transcript_id "jg4515.t1"; gene_id "jg4515";
dmelr6.33_0	AUGUSTUS	CDS	5723638	5723769	1	+	0	transcript_id "jg4515.t1"; gene_id "jg4515";
dmelr6.33_0	AUGUSTUS	exon	5723638	5723769	.	+	.	transcript_id "jg4515.t1"; gene_id "jg4515";
dmelr6.33_0	AUGUSTUS	stop_codon	5723767	5723769	.	+	0	transcript_id "jg4515.t1"; gene_id "jg4515";
dmelr6.33_0	ALN_BLOCK	exon	5727950	5728752	.	-	.	transcript_id "jg4516.t1"; gene_id "jg4516";
dmelr6.33_0	ALN_BLOCK	exon	5734129	5736924	.	-	.	transcript_id "jg4517.t1"; gene_id "jg4517";
dmelr6.33_0	ALN_BLOCK	exon	5746277	5747620	.	+	.	transcript_id "jg4518.t1"; gene_id "jg4518";
dmelr6.33_0	ALN_BLOCK	exon	5758573	5759810	.	+	.	transcript_id "jg4519.t1"; gene_id "jg4519";
dmelr6.33_0	ALN_BLOCK	exon	5762674	5763416	.	-	.	transcript_id "jg4520.t1"; gene_id "jg4520";
dmelr6.33_0	ALN_BLOCK	exon	5769316	5771201	.	-	.	transcript_id "jg4521.t1"; gene_id "jg4521";
dmelr6.33_0	ALN_BLOCK	exon	5784120	5784767	.	+	.	transcript_id "jg4522.t1"; gene_id "jg4522";
dmelr6.33_0	ALN_BLOCK	exon	5800870	5801886	.	-	.	transcript_id "jg4523.t1"; gene_id "jg4523";
dmelr6.33_0	AUGUSTUS	start_codon	5802405	5802407	.	+	0	transcript_id "jg4524.t1"; gene_id "jg4524";
dmelr6.33_0	AUGUSTUS	CDS	5802405	5802712	1	+	0	transcript_id "jg4524.t1"; gene_id "jg4524";
dmelr6.33_0	AUGUSTUS	exon	5802405	5802712	.	+	.	transcript_id "jg4524.t1"; gene_id "jg4524";
dmelr6.33_0	AUGUSTUS	intron	5802713	5802771	.	+	.	transcript_id "jg4524.t1"; gene_id "jg4524";
dmelr6.33_0	AUGUSTUS	CDS	5802772	5803843	1	+	1	transcript_id "jg4524.t1"; gene_id "jg4524";
dmelr6.33_0	AUGUSTUS	exon	5802772	5803843	.	+	.	transcript_id "jg4524.t1"; gene_id "jg4524";
dmelr6.33_0	AUGUSTUS	stop_codon	5803841	5803843	.	+	0	transcript_id "jg4524.t1"; gene_id "jg4524";
dmelr6.33_0	ALN_BLOCK	exon	5805479	5808858	.	+	.	transcript_id "jg4525.t1"; gene_id "jg4525";
dmelr6.33_0	ALN_BLOCK	exon	5818048	5818385	.	-	.	transcript_id "jg4526.t1"; gene_id "jg4526";
dmelr6.33_0	ALN_BLOCK	exon	5845352	5856454	.	+	.	transcript_id "jg4527.t1"; gene_id "jg4527";
dmelr6.33_0	ALN_BLOCK	exon	5860180	5861607	.	-	.	transcript_id "jg4528.t1"; gene_id "jg4528";
dmelr6.33_0	ALN_BLOCK	exon	5886020	5886435	.	+	.	transcript_id "jg4529.t1"; gene_id "jg4529";
dmelr6.33_0	AUGUSTUS	stop_codon	5892504	5892506	.	-	0	transcript_id "jg4530.t1"; gene_id "jg4530";
dmelr6.33_0	AUGUSTUS	CDS	5892504	5892745	0.9	-	2	transcript_id "jg4530.t1"; gene_id "jg4530";
dmelr6.33_0	AUGUSTUS	exon	5892504	5892745	.	-	.	transcript_id "jg4530.t1"; gene_id "jg4530";
dmelr6.33_0	AUGUSTUS	intron	5892746	5892806	.	-	.	transcript_id "jg4530.t1"; gene_id "jg4530";
dmelr6.33_0	AUGUSTUS	CDS	5892807	5892837	0.9	-	0	transcript_id "jg4530.t1"; gene_id "jg4530";
dmelr6.33_0	AUGUSTUS	exon	5892807	5892837	.	-	.	transcript_id "jg4530.t1"; gene_id "jg4530";
dmelr6.33_0	AUGUSTUS	start_codon	5892835	5892837	.	-	0	transcript_id "jg4530.t1"; gene_id "jg4530";
dmelr6.33_0	ALN_BLOCK	exon	5903581	5904661	.	-	.	transcript_id "jg4531.t1"; gene_id "jg4531";
dmelr6.33_0	ALN_BLOCK	exon	5911151	5913627	.	+	.	transcript_id "jg4532.t1"; gene_id "jg4532";
dmelr6.33_0	ALN_BLOCK	exon	5923214	5923471	.	-	.	transcript_id "jg4533.t1"; gene_id "jg4533";
dmelr6.33_0	ALN_BLOCK	exon	5926192	5937701	.	+	.	transcript_id "jg4534.t1"; gene_id "jg4534";
dmelr6.33_0	ALN_BLOCK	exon	5944110	5947890	.	+	.	transcript_id "jg4535.t1"; gene_id "jg4535";
dmelr6.33_0	ALN_BLOCK	exon	5949900	5954701	.	+	.	transcript_id "jg4536.t1"; gene_id "jg4536";
dmelr6.33_0	ALN_BLOCK	exon	5955614	5956225	.	-	.	transcript_id "jg4537.t1"; gene_id "jg4537";
dmelr6.33_0	AUGUSTUS	stop_codon	5956512	5956514	.	-	0	transcript_id "jg4538.t1"; gene_id "jg4538";
dmelr6.33_0	AUGUSTUS	CDS	5956512	5956805	0.92	-	0	transcript_id "jg4538.t1"; gene_id "jg4538";
dmelr6.33_0	AUGUSTUS	exon	5956512	5956805	.	-	.	transcript_id "jg4538.t1"; gene_id "jg4538";
dmelr6.33_0	AUGUSTUS	start_codon	5956803	5956805	.	-	0	transcript_id "jg4538.t1"; gene_id "jg4538";
dmelr6.33_0	ALN_BLOCK	exon	5957066	5957572	.	+	.	transcript_id "jg4539.t1"; gene_id "jg4539";
dmelr6.33_0	AUGUSTUS	stop_codon	5958046	5958048	.	-	0	transcript_id "jg4540.t1"; gene_id "jg4540";
dmelr6.33_0	AUGUSTUS	CDS	5958046	5958591	1	-	0	transcript_id "jg4540.t1"; gene_id "jg4540";
dmelr6.33_0	AUGUSTUS	exon	5958046	5958591	.	-	.	transcript_id "jg4540.t1"; gene_id "jg4540";
dmelr6.33_0	AUGUSTUS	start_codon	5958589	5958591	.	-	0	transcript_id "jg4540.t1"; gene_id "jg4540";
dmelr6.33_0	ALN_BLOCK	exon	5959834	5960259	.	-	.	transcript_id "jg4541.t1"; gene_id "jg4541";
dmelr6.33_0	AUGUSTUS	stop_codon	5963138	5963140	.	-	0	transcript_id "jg4542.t1"; gene_id "jg4542";
dmelr6.33_0	AUGUSTUS	CDS	5963138	5964280	0.98	-	0	transcript_id "jg4542.t1"; gene_id "jg4542";
dmelr6.33_0	AUGUSTUS	exon	5963138	5964280	.	-	.	transcript_id "jg4542.t1"; gene_id "jg4542";
dmelr6.33_0	AUGUSTUS	start_codon	5964278	5964280	.	-	0	transcript_id "jg4542.t1"; gene_id "jg4542";
dmelr6.33_0	ALN_BLOCK	exon	5965519	5966256	.	-	.	transcript_id "jg4543.t1"; gene_id "jg4543";
dmelr6.33_0	ALN_BLOCK	exon	5966468	5966488	.	-	.	transcript_id "jg4543.t1"; gene_id "jg4543";
dmelr6.33_0	ALN_BLOCK	exon	5966804	5966949	.	-	.	transcript_id "jg4543.t1"; gene_id "jg4543";
dmelr6.33_0	ALN_BLOCK	exon	5967256	5967269	.	-	.	transcript_id "jg4543.t1"; gene_id "jg4543";
dmelr6.33_0	ALN_BLOCK	exon	5967439	5967498	.	-	.	transcript_id "jg4543.t1"; gene_id "jg4543";
dmelr6.33_0	ALN_BLOCK	exon	5968683	5969690	.	+	.	transcript_id "jg4544.t1"; gene_id "jg4544";
dmelr6.33_0	ALN_BLOCK	exon	5969902	5970984	.	+	.	transcript_id "jg4545.t1"; gene_id "jg4545";
dmelr6.33_0	ALN_BLOCK	exon	5973577	5979522	.	-	.	transcript_id "jg4546.t1"; gene_id "jg4546";
dmelr6.33_0	ALN_BLOCK	exon	5983049	5985170	.	+	.	transcript_id "jg4547.t1"; gene_id "jg4547";
dmelr6.33_0	ALN_BLOCK	exon	5986495	5988183	.	+	.	transcript_id "jg4548.t1"; gene_id "jg4548";
dmelr6.33_0	ALN_BLOCK	exon	5990642	5996186	.	-	.	transcript_id "jg4549.t1"; gene_id "jg4549";
dmelr6.33_0	ALN_BLOCK	exon	6000312	6001737	.	+	.	transcript_id "jg4550.t1"; gene_id "jg4550";
dmelr6.33_0	AUGUSTUS	stop_codon	6003762	6003764	.	-	0	transcript_id "jg4551.t1"; gene_id "jg4551";
dmelr6.33_0	AUGUSTUS	CDS	6003762	6004854	1	-	1	transcript_id "jg4551.t1"; gene_id "jg4551";
dmelr6.33_0	AUGUSTUS	exon	6003762	6004854	.	-	.	transcript_id "jg4551.t1"; gene_id "jg4551";
dmelr6.33_0	AUGUSTUS	intron	6004855	6005005	.	-	.	transcript_id "jg4551.t1"; gene_id "jg4551";
dmelr6.33_0	AUGUSTUS	CDS	6005006	6005153	1	-	2	transcript_id "jg4551.t1"; gene_id "jg4551";
dmelr6.33_0	AUGUSTUS	exon	6005006	6005153	.	-	.	transcript_id "jg4551.t1"; gene_id "jg4551";
dmelr6.33_0	AUGUSTUS	intron	6005154	6005212	.	-	.	transcript_id "jg4551.t1"; gene_id "jg4551";
dmelr6.33_0	AUGUSTUS	CDS	6005213	6005552	1	-	0	transcript_id "jg4551.t1"; gene_id "jg4551";
dmelr6.33_0	AUGUSTUS	exon	6005213	6005552	.	-	.	transcript_id "jg4551.t1"; gene_id "jg4551";
dmelr6.33_0	AUGUSTUS	intron	6005553	6005685	.	-	.	transcript_id "jg4551.t1"; gene_id "jg4551";
dmelr6.33_0	AUGUSTUS	CDS	6005686	6005836	1	-	1	transcript_id "jg4551.t1"; gene_id "jg4551";
dmelr6.33_0	AUGUSTUS	exon	6005686	6005836	.	-	.	transcript_id "jg4551.t1"; gene_id "jg4551";
dmelr6.33_0	AUGUSTUS	intron	6005837	6005903	.	-	.	transcript_id "jg4551.t1"; gene_id "jg4551";
dmelr6.33_0	AUGUSTUS	CDS	6005904	6006067	1	-	0	transcript_id "jg4551.t1"; gene_id "jg4551";
dmelr6.33_0	AUGUSTUS	exon	6005904	6006067	.	-	.	transcript_id "jg4551.t1"; gene_id "jg4551";
dmelr6.33_0	AUGUSTUS	intron	6006068	6006566	.	-	.	transcript_id "jg4551.t1"; gene_id "jg4551";
dmelr6.33_0	AUGUSTUS	CDS	6006567	6006689	1	-	0	transcript_id "jg4551.t1"; gene_id "jg4551";
dmelr6.33_0	AUGUSTUS	exon	6006567	6006689	.	-	.	transcript_id "jg4551.t1"; gene_id "jg4551";
dmelr6.33_0	AUGUSTUS	start_codon	6006687	6006689	.	-	0	transcript_id "jg4551.t1"; gene_id "jg4551";
dmelr6.33_0	ALN_BLOCK	exon	6007908	6009096	.	-	.	transcript_id "jg4552.t1"; gene_id "jg4552";
dmelr6.33_0	ALN_BLOCK	exon	6013255	6013469	.	-	.	transcript_id "jg4553.t1"; gene_id "jg4553";
dmelr6.33_0	AUGUSTUS	stop_codon	6019424	6019426	.	-	0	transcript_id "jg4554.t1"; gene_id "jg4554";
dmelr6.33_0	AUGUSTUS	CDS	6019424	6019468	0.44	-	0	transcript_id "jg4554.t1"; gene_id "jg4554";
dmelr6.33_0	AUGUSTUS	exon	6019424	6019468	.	-	.	transcript_id "jg4554.t1"; gene_id "jg4554";
dmelr6.33_0	AUGUSTUS	intron	6019469	6019960	.	-	.	transcript_id "jg4554.t1"; gene_id "jg4554";
dmelr6.33_0	AUGUSTUS	CDS	6019961	6020218	0.61	-	0	transcript_id "jg4554.t1"; gene_id "jg4554";
dmelr6.33_0	AUGUSTUS	exon	6019961	6020218	.	-	.	transcript_id "jg4554.t1"; gene_id "jg4554";
dmelr6.33_0	AUGUSTUS	start_codon	6020216	6020218	.	-	0	transcript_id "jg4554.t1"; gene_id "jg4554";
dmelr6.33_0	AUGUSTUS	start_codon	6020850	6020852	.	+	0	transcript_id "jg4555.t1"; gene_id "jg4555";
dmelr6.33_0	AUGUSTUS	CDS	6020850	6021164	1	+	0	transcript_id "jg4555.t1"; gene_id "jg4555";
dmelr6.33_0	AUGUSTUS	exon	6020850	6021164	.	+	.	transcript_id "jg4555.t1"; gene_id "jg4555";
dmelr6.33_0	AUGUSTUS	intron	6021165	6021216	.	+	.	transcript_id "jg4555.t1"; gene_id "jg4555";
dmelr6.33_0	AUGUSTUS	CDS	6021217	6021672	1	+	0	transcript_id "jg4555.t1"; gene_id "jg4555";
dmelr6.33_0	AUGUSTUS	exon	6021217	6021672	.	+	.	transcript_id "jg4555.t1"; gene_id "jg4555";
dmelr6.33_0	AUGUSTUS	stop_codon	6021670	6021672	.	+	0	transcript_id "jg4555.t1"; gene_id "jg4555";
dmelr6.33_0	ALN_BLOCK	exon	6023609	6024464	.	-	.	transcript_id "jg4556.t1"; gene_id "jg4556";
dmelr6.33_0	AUGUSTUS	stop_codon	6031304	6031306	.	-	0	transcript_id "jg4557.t1"; gene_id "jg4557";
dmelr6.33_0	AUGUSTUS	CDS	6031304	6031826	1	-	1	transcript_id "jg4557.t1"; gene_id "jg4557";
dmelr6.33_0	AUGUSTUS	exon	6031304	6031826	.	-	.	transcript_id "jg4557.t1"; gene_id "jg4557";
dmelr6.33_0	AUGUSTUS	intron	6031827	6032323	.	-	.	transcript_id "jg4557.t1"; gene_id "jg4557";
dmelr6.33_0	AUGUSTUS	CDS	6032324	6032477	1	-	2	transcript_id "jg4557.t1"; gene_id "jg4557";
dmelr6.33_0	AUGUSTUS	exon	6032324	6032477	.	-	.	transcript_id "jg4557.t1"; gene_id "jg4557";
dmelr6.33_0	AUGUSTUS	intron	6032478	6032793	.	-	.	transcript_id "jg4557.t1"; gene_id "jg4557";
dmelr6.33_0	AUGUSTUS	CDS	6032794	6032926	1	-	0	transcript_id "jg4557.t1"; gene_id "jg4557";
dmelr6.33_0	AUGUSTUS	exon	6032794	6032926	.	-	.	transcript_id "jg4557.t1"; gene_id "jg4557";
dmelr6.33_0	AUGUSTUS	intron	6032927	6033321	.	-	.	transcript_id "jg4557.t1"; gene_id "jg4557";
dmelr6.33_0	AUGUSTUS	CDS	6033322	6033589	1	-	1	transcript_id "jg4557.t1"; gene_id "jg4557";
dmelr6.33_0	AUGUSTUS	exon	6033322	6033589	.	-	.	transcript_id "jg4557.t1"; gene_id "jg4557";
dmelr6.33_0	AUGUSTUS	intron	6033590	6033738	.	-	.	transcript_id "jg4557.t1"; gene_id "jg4557";
dmelr6.33_0	AUGUSTUS	CDS	6033739	6033875	1	-	0	transcript_id "jg4557.t1"; gene_id "jg4557";
dmelr6.33_0	AUGUSTUS	exon	6033739	6033875	.	-	.	transcript_id "jg4557.t1"; gene_id "jg4557";
dmelr6.33_0	AUGUSTUS	intron	6033876	6033930	.	-	.	transcript_id "jg4557.t1"; gene_id "jg4557";
dmelr6.33_0	AUGUSTUS	CDS	6033931	6034323	1	-	0	transcript_id "jg4557.t1"; gene_id "jg4557";
dmelr6.33_0	AUGUSTUS	exon	6033931	6034323	.	-	.	transcript_id "jg4557.t1"; gene_id "jg4557";
dmelr6.33_0	AUGUSTUS	start_codon	6034321	6034323	.	-	0	transcript_id "jg4557.t1"; gene_id "jg4557";
dmelr6.33_0	ALN_BLOCK	exon	6034897	6036811	.	-	.	transcript_id "jg4558.t1"; gene_id "jg4558";
dmelr6.33_0	ALN_BLOCK	exon	6037129	6037815	.	-	.	transcript_id "jg4559.t1"; gene_id "jg4559";
dmelr6.33_0	AUGUSTUS	start_codon	6038203	6038205	.	+	0	transcript_id "jg4560.t1"; gene_id "jg4560";
dmelr6.33_0	AUGUSTUS	CDS	6038203	6039943	1	+	0	transcript_id "jg4560.t1"; gene_id "jg4560";
dmelr6.33_0	AUGUSTUS	exon	6038203	6039943	.	+	.	transcript_id "jg4560.t1"; gene_id "jg4560";
dmelr6.33_0	AUGUSTUS	intron	6039944	6040007	.	+	.	transcript_id "jg4560.t1"; gene_id "jg4560";
dmelr6.33_0	AUGUSTUS	CDS	6040008	6040287	1	+	2	transcript_id "jg4560.t1"; gene_id "jg4560";
dmelr6.33_0	AUGUSTUS	exon	6040008	6040287	.	+	.	transcript_id "jg4560.t1"; gene_id "jg4560";
dmelr6.33_0	AUGUSTUS	intron	6040288	6040338	.	+	.	transcript_id "jg4560.t1"; gene_id "jg4560";
dmelr6.33_0	AUGUSTUS	CDS	6040339	6040613	1	+	1	transcript_id "jg4560.t1"; gene_id "jg4560";
dmelr6.33_0	AUGUSTUS	exon	6040339	6040613	.	+	.	transcript_id "jg4560.t1"; gene_id "jg4560";
dmelr6.33_0	AUGUSTUS	intron	6040614	6040668	.	+	.	transcript_id "jg4560.t1"; gene_id "jg4560";
dmelr6.33_0	AUGUSTUS	CDS	6040669	6040864	1	+	2	transcript_id "jg4560.t1"; gene_id "jg4560";
dmelr6.33_0	AUGUSTUS	exon	6040669	6040864	.	+	.	transcript_id "jg4560.t1"; gene_id "jg4560";
dmelr6.33_0	AUGUSTUS	intron	6040865	6040923	.	+	.	transcript_id "jg4560.t1"; gene_id "jg4560";
dmelr6.33_0	AUGUSTUS	CDS	6040924	6041131	1	+	1	transcript_id "jg4560.t1"; gene_id "jg4560";
dmelr6.33_0	AUGUSTUS	exon	6040924	6041131	.	+	.	transcript_id "jg4560.t1"; gene_id "jg4560";
dmelr6.33_0	AUGUSTUS	stop_codon	6041129	6041131	.	+	0	transcript_id "jg4560.t1"; gene_id "jg4560";
dmelr6.33_0	ALN_BLOCK	exon	6041314	6044123	.	-	.	transcript_id "jg4561.t1"; gene_id "jg4561";
dmelr6.33_0	ALN_BLOCK	exon	6047053	6047699	.	-	.	transcript_id "jg4562.t1"; gene_id "jg4562";
dmelr6.33_0	ALN_BLOCK	exon	6048877	6050348	.	+	.	transcript_id "jg4563.t1"; gene_id "jg4563";
dmelr6.33_0	ALN_BLOCK	exon	6053022	6053258	.	+	.	transcript_id "jg4564.t1"; gene_id "jg4564";
dmelr6.33_0	ALN_BLOCK	exon	6058432	6059010	.	+	.	transcript_id "jg4565.t1"; gene_id "jg4565";
dmelr6.33_0	AUGUSTUS	start_codon	6060544	6060546	.	+	0	transcript_id "jg4566.t1"; gene_id "jg4566";
dmelr6.33_0	AUGUSTUS	CDS	6060544	6060614	0.96	+	0	transcript_id "jg4566.t1"; gene_id "jg4566";
dmelr6.33_0	AUGUSTUS	exon	6060544	6060614	.	+	.	transcript_id "jg4566.t1"; gene_id "jg4566";
dmelr6.33_0	AUGUSTUS	intron	6060615	6060667	.	+	.	transcript_id "jg4566.t1"; gene_id "jg4566";
dmelr6.33_0	AUGUSTUS	CDS	6060668	6060827	1	+	1	transcript_id "jg4566.t1"; gene_id "jg4566";
dmelr6.33_0	AUGUSTUS	exon	6060668	6060827	.	+	.	transcript_id "jg4566.t1"; gene_id "jg4566";
dmelr6.33_0	AUGUSTUS	stop_codon	6060825	6060827	.	+	0	transcript_id "jg4566.t1"; gene_id "jg4566";
dmelr6.33_0	ALN_BLOCK	exon	6060937	6062687	.	-	.	transcript_id "jg4567.t1"; gene_id "jg4567";
dmelr6.33_0	ALN_BLOCK	exon	6063023	6063566	.	+	.	transcript_id "jg4568.t1"; gene_id "jg4568";
dmelr6.33_0	ALN_BLOCK	exon	6063688	6064821	.	-	.	transcript_id "jg4569.t1"; gene_id "jg4569";
dmelr6.33_0	AUGUSTUS	start_codon	6066278	6066280	.	+	0	transcript_id "jg4570.t1"; gene_id "jg4570";
dmelr6.33_0	AUGUSTUS	CDS	6066278	6066312	1	+	0	transcript_id "jg4570.t1"; gene_id "jg4570";
dmelr6.33_0	AUGUSTUS	exon	6066278	6066312	.	+	.	transcript_id "jg4570.t1"; gene_id "jg4570";
dmelr6.33_0	AUGUSTUS	intron	6066313	6066368	.	+	.	transcript_id "jg4570.t1"; gene_id "jg4570";
dmelr6.33_0	AUGUSTUS	CDS	6066369	6067235	1	+	1	transcript_id "jg4570.t1"; gene_id "jg4570";
dmelr6.33_0	AUGUSTUS	exon	6066369	6067235	.	+	.	transcript_id "jg4570.t1"; gene_id "jg4570";
dmelr6.33_0	AUGUSTUS	intron	6067236	6067288	.	+	.	transcript_id "jg4570.t1"; gene_id "jg4570";
dmelr6.33_0	AUGUSTUS	CDS	6067289	6067562	1	+	1	transcript_id "jg4570.t1"; gene_id "jg4570";
dmelr6.33_0	AUGUSTUS	exon	6067289	6067562	.	+	.	transcript_id "jg4570.t1"; gene_id "jg4570";
dmelr6.33_0	AUGUSTUS	stop_codon	6067560	6067562	.	+	0	transcript_id "jg4570.t1"; gene_id "jg4570";
dmelr6.33_0	ALN_BLOCK	exon	6067767	6068579	.	-	.	transcript_id "jg4571.t1"; gene_id "jg4571";
dmelr6.33_0	ALN_BLOCK	exon	6069221	6069766	.	+	.	transcript_id "jg4572.t1"; gene_id "jg4572";
dmelr6.33_0	ALN_BLOCK	exon	6069808	6070589	.	-	.	transcript_id "jg4573.t1"; gene_id "jg4573";
dmelr6.33_0	ALN_BLOCK	exon	6072456	6073462	.	+	.	transcript_id "jg4574.t1"; gene_id "jg4574";
dmelr6.33_0	AUGUSTUS	start_codon	6091569	6091571	.	+	0	transcript_id "jg4576.t1"; gene_id "jg4576";
dmelr6.33_0	AUGUSTUS	CDS	6091569	6091820	1	+	0	transcript_id "jg4576.t1"; gene_id "jg4576";
dmelr6.33_0	AUGUSTUS	exon	6091569	6091820	.	+	.	transcript_id "jg4576.t1"; gene_id "jg4576";
dmelr6.33_0	AUGUSTUS	stop_codon	6091818	6091820	.	+	0	transcript_id "jg4576.t1"; gene_id "jg4576";
dmelr6.33_0	ALN_BLOCK	exon	6092100	6095556	.	+	.	transcript_id "jg4575.t1"; gene_id "jg4575";
dmelr6.33_0	ALN_BLOCK	exon	6097168	6098696	.	-	.	transcript_id "jg4577.t1"; gene_id "jg4577";
dmelr6.33_0	AUGUSTUS	start_codon	6118758	6118760	.	+	0	transcript_id "jg4578.t1"; gene_id "jg4578";
dmelr6.33_0	AUGUSTUS	CDS	6118758	6120431	1	+	0	transcript_id "jg4578.t1"; gene_id "jg4578";
dmelr6.33_0	AUGUSTUS	exon	6118758	6120431	.	+	.	transcript_id "jg4578.t1"; gene_id "jg4578";
dmelr6.33_0	AUGUSTUS	stop_codon	6120429	6120431	.	+	0	transcript_id "jg4578.t1"; gene_id "jg4578";
dmelr6.33_0	ALN_BLOCK	exon	6120831	6122475	.	+	.	transcript_id "jg4579.t1"; gene_id "jg4579";
dmelr6.33_0	ALN_BLOCK	exon	6122693	6122912	.	+	.	transcript_id "jg4579.t1"; gene_id "jg4579";
dmelr6.33_0	ALN_BLOCK	exon	6125249	6125755	.	+	.	transcript_id "jg4580.t1"; gene_id "jg4580";
dmelr6.33_0	ALN_BLOCK	exon	6125932	6127533	.	-	.	transcript_id "jg4581.t1"; gene_id "jg4581";
dmelr6.33_0	AUGUSTUS	stop_codon	6127911	6127913	.	-	0	transcript_id "jg4583.t1"; gene_id "jg4583";
dmelr6.33_0	AUGUSTUS	CDS	6127911	6129614	1	-	0	transcript_id "jg4583.t1"; gene_id "jg4583";
dmelr6.33_0	AUGUSTUS	exon	6127911	6129614	.	-	.	transcript_id "jg4583.t1"; gene_id "jg4583";
dmelr6.33_0	AUGUSTUS	start_codon	6129612	6129614	.	-	0	transcript_id "jg4583.t1"; gene_id "jg4583";
dmelr6.33_0	ALN_BLOCK	exon	6130035	6130550	.	-	.	transcript_id "jg4582.t1"; gene_id "jg4582";
dmelr6.33_0	ALN_BLOCK	exon	6131187	6132372	.	+	.	transcript_id "jg4584.t1"; gene_id "jg4584";
dmelr6.33_0	ALN_BLOCK	exon	6143511	6144852	.	+	.	transcript_id "jg4585.t1"; gene_id "jg4585";
dmelr6.33_0	AUGUSTUS	start_codon	6152048	6152050	.	+	0	transcript_id "jg4586.t1"; gene_id "jg4586";
dmelr6.33_0	AUGUSTUS	CDS	6152048	6152063	1	+	0	transcript_id "jg4586.t1"; gene_id "jg4586";
dmelr6.33_0	AUGUSTUS	exon	6152048	6152063	.	+	.	transcript_id "jg4586.t1"; gene_id "jg4586";
dmelr6.33_0	AUGUSTUS	intron	6152064	6152126	.	+	.	transcript_id "jg4586.t1"; gene_id "jg4586";
dmelr6.33_0	AUGUSTUS	CDS	6152127	6152391	0.75	+	2	transcript_id "jg4586.t1"; gene_id "jg4586";
dmelr6.33_0	AUGUSTUS	exon	6152127	6152391	.	+	.	transcript_id "jg4586.t1"; gene_id "jg4586";
dmelr6.33_0	AUGUSTUS	intron	6152392	6152441	.	+	.	transcript_id "jg4586.t1"; gene_id "jg4586";
dmelr6.33_0	AUGUSTUS	CDS	6152442	6153193	0.63	+	1	transcript_id "jg4586.t1"; gene_id "jg4586";
dmelr6.33_0	AUGUSTUS	exon	6152442	6153193	.	+	.	transcript_id "jg4586.t1"; gene_id "jg4586";
dmelr6.33_0	AUGUSTUS	intron	6153194	6153251	.	+	.	transcript_id "jg4586.t1"; gene_id "jg4586";
dmelr6.33_0	AUGUSTUS	CDS	6153252	6153526	0.85	+	2	transcript_id "jg4586.t1"; gene_id "jg4586";
dmelr6.33_0	AUGUSTUS	exon	6153252	6153526	.	+	.	transcript_id "jg4586.t1"; gene_id "jg4586";
dmelr6.33_0	AUGUSTUS	stop_codon	6153524	6153526	.	+	0	transcript_id "jg4586.t1"; gene_id "jg4586";
dmelr6.33_0	AUGUSTUS	start_codon	6160532	6160534	.	+	0	transcript_id "jg4587.t1"; gene_id "jg4587";
dmelr6.33_0	AUGUSTUS	CDS	6160532	6160939	1	+	0	transcript_id "jg4587.t1"; gene_id "jg4587";
dmelr6.33_0	AUGUSTUS	exon	6160532	6160939	.	+	.	transcript_id "jg4587.t1"; gene_id "jg4587";
dmelr6.33_0	AUGUSTUS	stop_codon	6160937	6160939	.	+	0	transcript_id "jg4587.t1"; gene_id "jg4587";
dmelr6.33_0	AUGUSTUS	stop_codon	6174916	6174918	.	-	0	transcript_id "jg4588.t1"; gene_id "jg4588";
dmelr6.33_0	AUGUSTUS	CDS	6174916	6175135	0.67	-	1	transcript_id "jg4588.t1"; gene_id "jg4588";
dmelr6.33_0	AUGUSTUS	exon	6174916	6175135	.	-	.	transcript_id "jg4588.t1"; gene_id "jg4588";
dmelr6.33_0	AUGUSTUS	intron	6175136	6175198	.	-	.	transcript_id "jg4588.t1"; gene_id "jg4588";
dmelr6.33_0	AUGUSTUS	CDS	6175199	6175263	0.76	-	0	transcript_id "jg4588.t1"; gene_id "jg4588";
dmelr6.33_0	AUGUSTUS	exon	6175199	6175263	.	-	.	transcript_id "jg4588.t1"; gene_id "jg4588";
dmelr6.33_0	AUGUSTUS	start_codon	6175261	6175263	.	-	0	transcript_id "jg4588.t1"; gene_id "jg4588";
dmelr6.33_0	ALN_BLOCK	exon	6190471	6193394	.	+	.	transcript_id "jg4589.t1"; gene_id "jg4589";
dmelr6.33_0	ALN_BLOCK	exon	6193597	6208383	.	+	.	transcript_id "jg4589.t1"; gene_id "jg4589";
dmelr6.33_0	ALN_BLOCK	exon	6208462	6208884	.	+	.	transcript_id "jg4590.t1"; gene_id "jg4590";
dmelr6.33_0	AUGUSTUS	start_codon	6225079	6225081	.	+	0	transcript_id "jg4591.t1"; gene_id "jg4591";
dmelr6.33_0	AUGUSTUS	CDS	6225079	6225761	1	+	0	transcript_id "jg4591.t1"; gene_id "jg4591";
dmelr6.33_0	AUGUSTUS	exon	6225079	6225761	.	+	.	transcript_id "jg4591.t1"; gene_id "jg4591";
dmelr6.33_0	AUGUSTUS	intron	6225762	6225816	.	+	.	transcript_id "jg4591.t1"; gene_id "jg4591";
dmelr6.33_0	AUGUSTUS	CDS	6225817	6226747	1	+	1	transcript_id "jg4591.t1"; gene_id "jg4591";
dmelr6.33_0	AUGUSTUS	exon	6225817	6226747	.	+	.	transcript_id "jg4591.t1"; gene_id "jg4591";
dmelr6.33_0	AUGUSTUS	stop_codon	6226745	6226747	.	+	0	transcript_id "jg4591.t1"; gene_id "jg4591";
dmelr6.33_0	ALN_BLOCK	exon	6255876	6256526	.	+	.	transcript_id "jg4592.t1"; gene_id "jg4592";
dmelr6.33_0	ALN_BLOCK	exon	6263635	6264453	.	-	.	transcript_id "jg4593.t1"; gene_id "jg4593";
dmelr6.33_0	AUGUSTUS	start_codon	6273051	6273053	.	+	0	transcript_id "jg4595.t1"; gene_id "jg4595";
dmelr6.33_0	AUGUSTUS	CDS	6273051	6273126	1	+	0	transcript_id "jg4595.t1"; gene_id "jg4595";
dmelr6.33_0	AUGUSTUS	exon	6273051	6273126	.	+	.	transcript_id "jg4595.t1"; gene_id "jg4595";
dmelr6.33_0	AUGUSTUS	intron	6273127	6278678	.	+	.	transcript_id "jg4595.t1"; gene_id "jg4595";
dmelr6.33_0	AUGUSTUS	CDS	6278679	6278784	1	+	2	transcript_id "jg4595.t1"; gene_id "jg4595";
dmelr6.33_0	AUGUSTUS	exon	6278679	6278784	.	+	.	transcript_id "jg4595.t1"; gene_id "jg4595";
dmelr6.33_0	AUGUSTUS	intron	6278785	6289764	.	+	.	transcript_id "jg4595.t1"; gene_id "jg4595";
dmelr6.33_0	AUGUSTUS	CDS	6289765	6289996	1	+	1	transcript_id "jg4595.t1"; gene_id "jg4595";
dmelr6.33_0	AUGUSTUS	exon	6289765	6289996	.	+	.	transcript_id "jg4595.t1"; gene_id "jg4595";
dmelr6.33_0	AUGUSTUS	intron	6289997	6290543	.	+	.	transcript_id "jg4595.t1"; gene_id "jg4595";
dmelr6.33_0	AUGUSTUS	CDS	6290544	6290691	1	+	0	transcript_id "jg4595.t1"; gene_id "jg4595";
dmelr6.33_0	AUGUSTUS	exon	6290544	6290691	.	+	.	transcript_id "jg4595.t1"; gene_id "jg4595";
dmelr6.33_0	AUGUSTUS	intron	6290692	6291005	.	+	.	transcript_id "jg4595.t1"; gene_id "jg4595";
dmelr6.33_0	AUGUSTUS	CDS	6291006	6291185	1	+	2	transcript_id "jg4595.t1"; gene_id "jg4595";
dmelr6.33_0	AUGUSTUS	exon	6291006	6291185	.	+	.	transcript_id "jg4595.t1"; gene_id "jg4595";
dmelr6.33_0	AUGUSTUS	intron	6291186	6291244	.	+	.	transcript_id "jg4595.t1"; gene_id "jg4595";
dmelr6.33_0	AUGUSTUS	CDS	6291245	6291378	1	+	2	transcript_id "jg4595.t1"; gene_id "jg4595";
dmelr6.33_0	AUGUSTUS	exon	6291245	6291378	.	+	.	transcript_id "jg4595.t1"; gene_id "jg4595";
dmelr6.33_0	AUGUSTUS	intron	6291379	6293484	.	+	.	transcript_id "jg4595.t1"; gene_id "jg4595";
dmelr6.33_0	AUGUSTUS	CDS	6293485	6293692	1	+	0	transcript_id "jg4595.t1"; gene_id "jg4595";
dmelr6.33_0	AUGUSTUS	exon	6293485	6293692	.	+	.	transcript_id "jg4595.t1"; gene_id "jg4595";
dmelr6.33_0	AUGUSTUS	intron	6293693	6296603	.	+	.	transcript_id "jg4595.t1"; gene_id "jg4595";
dmelr6.33_0	AUGUSTUS	CDS	6296604	6296741	1	+	2	transcript_id "jg4595.t1"; gene_id "jg4595";
dmelr6.33_0	AUGUSTUS	exon	6296604	6296741	.	+	.	transcript_id "jg4595.t1"; gene_id "jg4595";
dmelr6.33_0	AUGUSTUS	intron	6296742	6297023	.	+	.	transcript_id "jg4595.t1"; gene_id "jg4595";
dmelr6.33_0	AUGUSTUS	CDS	6297024	6297235	1	+	2	transcript_id "jg4595.t1"; gene_id "jg4595";
dmelr6.33_0	AUGUSTUS	exon	6297024	6297235	.	+	.	transcript_id "jg4595.t1"; gene_id "jg4595";
dmelr6.33_0	AUGUSTUS	intron	6297236	6297588	.	+	.	transcript_id "jg4595.t1"; gene_id "jg4595";
dmelr6.33_0	AUGUSTUS	CDS	6297589	6297736	1	+	0	transcript_id "jg4595.t1"; gene_id "jg4595";
dmelr6.33_0	AUGUSTUS	exon	6297589	6297736	.	+	.	transcript_id "jg4595.t1"; gene_id "jg4595";
dmelr6.33_0	AUGUSTUS	intron	6297737	6301153	.	+	.	transcript_id "jg4595.t1"; gene_id "jg4595";
dmelr6.33_0	AUGUSTUS	CDS	6301154	6301682	0.81	+	2	transcript_id "jg4595.t1"; gene_id "jg4595";
dmelr6.33_0	AUGUSTUS	exon	6301154	6301682	.	+	.	transcript_id "jg4595.t1"; gene_id "jg4595";
dmelr6.33_0	AUGUSTUS	intron	6301683	6303094	.	+	.	transcript_id "jg4595.t1"; gene_id "jg4595";
dmelr6.33_0	AUGUSTUS	CDS	6303095	6303343	1	+	1	transcript_id "jg4595.t1"; gene_id "jg4595";
dmelr6.33_0	AUGUSTUS	exon	6303095	6303343	.	+	.	transcript_id "jg4595.t1"; gene_id "jg4595";
dmelr6.33_0	AUGUSTUS	intron	6303344	6303757	.	+	.	transcript_id "jg4595.t1"; gene_id "jg4595";
dmelr6.33_0	AUGUSTUS	CDS	6303758	6303854	0.84	+	1	transcript_id "jg4595.t1"; gene_id "jg4595";
dmelr6.33_0	AUGUSTUS	exon	6303758	6303854	.	+	.	transcript_id "jg4595.t1"; gene_id "jg4595";
dmelr6.33_0	AUGUSTUS	stop_codon	6303852	6303854	.	+	0	transcript_id "jg4595.t1"; gene_id "jg4595";
dmelr6.33_0	AUGUSTUS	start_codon	6308867	6308869	.	+	0	transcript_id "jg4596.t1"; gene_id "jg4596";
dmelr6.33_0	AUGUSTUS	CDS	6308867	6309169	0.99	+	0	transcript_id "jg4596.t1"; gene_id "jg4596";
dmelr6.33_0	AUGUSTUS	exon	6308867	6309169	.	+	.	transcript_id "jg4596.t1"; gene_id "jg4596";
dmelr6.33_0	AUGUSTUS	stop_codon	6309167	6309169	.	+	0	transcript_id "jg4596.t1"; gene_id "jg4596";
dmelr6.33_0	AUGUSTUS	start_codon	6318106	6318108	.	+	0	transcript_id "jg4597.t1"; gene_id "jg4597";
dmelr6.33_0	AUGUSTUS	CDS	6318106	6318149	0.47	+	0	transcript_id "jg4597.t1"; gene_id "jg4597";
dmelr6.33_0	AUGUSTUS	exon	6318106	6318149	.	+	.	transcript_id "jg4597.t1"; gene_id "jg4597";
dmelr6.33_0	AUGUSTUS	intron	6318150	6320227	.	+	.	transcript_id "jg4597.t1"; gene_id "jg4597";
dmelr6.33_0	AUGUSTUS	CDS	6320228	6320390	0.97	+	1	transcript_id "jg4597.t1"; gene_id "jg4597";
dmelr6.33_0	AUGUSTUS	exon	6320228	6320390	.	+	.	transcript_id "jg4597.t1"; gene_id "jg4597";
dmelr6.33_0	AUGUSTUS	intron	6320391	6321758	.	+	.	transcript_id "jg4597.t1"; gene_id "jg4597";
dmelr6.33_0	AUGUSTUS	CDS	6321759	6321908	1	+	0	transcript_id "jg4597.t1"; gene_id "jg4597";
dmelr6.33_0	AUGUSTUS	exon	6321759	6321908	.	+	.	transcript_id "jg4597.t1"; gene_id "jg4597";
dmelr6.33_0	AUGUSTUS	intron	6321909	6321970	.	+	.	transcript_id "jg4597.t1"; gene_id "jg4597";
dmelr6.33_0	AUGUSTUS	CDS	6321971	6322135	1	+	0	transcript_id "jg4597.t1"; gene_id "jg4597";
dmelr6.33_0	AUGUSTUS	exon	6321971	6322135	.	+	.	transcript_id "jg4597.t1"; gene_id "jg4597";
dmelr6.33_0	AUGUSTUS	stop_codon	6322133	6322135	.	+	0	transcript_id "jg4597.t1"; gene_id "jg4597";
dmelr6.33_0	ALN_BLOCK	exon	6325268	6328160	.	+	.	transcript_id "jg4598.t1"; gene_id "jg4598";
dmelr6.33_0	ALN_BLOCK	exon	6333293	6333555	.	-	.	transcript_id "jg4599.t1"; gene_id "jg4599";
dmelr6.33_0	ALN_BLOCK	exon	6342174	6345887	.	+	.	transcript_id "jg4600.t1"; gene_id "jg4600";
dmelr6.33_0	ALN_BLOCK	exon	6346674	6347317	.	-	.	transcript_id "jg4601.t1"; gene_id "jg4601";
dmelr6.33_0	ALN_BLOCK	exon	6349559	6350961	.	-	.	transcript_id "jg4602.t1"; gene_id "jg4602";
dmelr6.33_0	AUGUSTUS	stop_codon	6352324	6352326	.	-	0	transcript_id "jg4603.t1"; gene_id "jg4603";
dmelr6.33_0	AUGUSTUS	CDS	6352324	6352637	1	-	2	transcript_id "jg4603.t1"; gene_id "jg4603";
dmelr6.33_0	AUGUSTUS	exon	6352324	6352637	.	-	.	transcript_id "jg4603.t1"; gene_id "jg4603";
dmelr6.33_0	AUGUSTUS	intron	6352638	6352740	.	-	.	transcript_id "jg4603.t1"; gene_id "jg4603";
dmelr6.33_0	AUGUSTUS	CDS	6352741	6352983	1	-	2	transcript_id "jg4603.t1"; gene_id "jg4603";
dmelr6.33_0	AUGUSTUS	exon	6352741	6352983	.	-	.	transcript_id "jg4603.t1"; gene_id "jg4603";
dmelr6.33_0	AUGUSTUS	intron	6352984	6353044	.	-	.	transcript_id "jg4603.t1"; gene_id "jg4603";
dmelr6.33_0	AUGUSTUS	CDS	6353045	6353098	1	-	2	transcript_id "jg4603.t1"; gene_id "jg4603";
dmelr6.33_0	AUGUSTUS	exon	6353045	6353098	.	-	.	transcript_id "jg4603.t1"; gene_id "jg4603";
dmelr6.33_0	AUGUSTUS	intron	6353099	6353155	.	-	.	transcript_id "jg4603.t1"; gene_id "jg4603";
dmelr6.33_0	AUGUSTUS	CDS	6353156	6353288	1	-	0	transcript_id "jg4603.t1"; gene_id "jg4603";
dmelr6.33_0	AUGUSTUS	exon	6353156	6353288	.	-	.	transcript_id "jg4603.t1"; gene_id "jg4603";
dmelr6.33_0	AUGUSTUS	intron	6353289	6353353	.	-	.	transcript_id "jg4603.t1"; gene_id "jg4603";
dmelr6.33_0	AUGUSTUS	CDS	6353354	6354331	1	-	0	transcript_id "jg4603.t1"; gene_id "jg4603";
dmelr6.33_0	AUGUSTUS	exon	6353354	6354331	.	-	.	transcript_id "jg4603.t1"; gene_id "jg4603";
dmelr6.33_0	AUGUSTUS	start_codon	6354329	6354331	.	-	0	transcript_id "jg4603.t1"; gene_id "jg4603";
dmelr6.33_0	AUGUSTUS	start_codon	6354956	6354958	.	+	0	transcript_id "jg4604.t1"; gene_id "jg4604";
dmelr6.33_0	AUGUSTUS	CDS	6354956	6355155	1	+	0	transcript_id "jg4604.t1"; gene_id "jg4604";
dmelr6.33_0	AUGUSTUS	exon	6354956	6355155	.	+	.	transcript_id "jg4604.t1"; gene_id "jg4604";
dmelr6.33_0	AUGUSTUS	intron	6355156	6355208	.	+	.	transcript_id "jg4604.t1"; gene_id "jg4604";
dmelr6.33_0	AUGUSTUS	CDS	6355209	6355797	1	+	1	transcript_id "jg4604.t1"; gene_id "jg4604";
dmelr6.33_0	AUGUSTUS	exon	6355209	6355797	.	+	.	transcript_id "jg4604.t1"; gene_id "jg4604";
dmelr6.33_0	AUGUSTUS	intron	6355798	6355895	.	+	.	transcript_id "jg4604.t1"; gene_id "jg4604";
dmelr6.33_0	AUGUSTUS	CDS	6355896	6356484	1	+	0	transcript_id "jg4604.t1"; gene_id "jg4604";
dmelr6.33_0	AUGUSTUS	exon	6355896	6356484	.	+	.	transcript_id "jg4604.t1"; gene_id "jg4604";
dmelr6.33_0	AUGUSTUS	intron	6356485	6356535	.	+	.	transcript_id "jg4604.t1"; gene_id "jg4604";
dmelr6.33_0	AUGUSTUS	CDS	6356536	6356672	1	+	2	transcript_id "jg4604.t1"; gene_id "jg4604";
dmelr6.33_0	AUGUSTUS	exon	6356536	6356672	.	+	.	transcript_id "jg4604.t1"; gene_id "jg4604";
dmelr6.33_0	AUGUSTUS	stop_codon	6356670	6356672	.	+	0	transcript_id "jg4604.t1"; gene_id "jg4604";
dmelr6.33_0	AUGUSTUS	stop_codon	6357251	6357253	.	-	0	transcript_id "jg4605.t1"; gene_id "jg4605";
dmelr6.33_0	AUGUSTUS	CDS	6357251	6357395	1	-	1	transcript_id "jg4605.t1"; gene_id "jg4605";
dmelr6.33_0	AUGUSTUS	exon	6357251	6357395	.	-	.	transcript_id "jg4605.t1"; gene_id "jg4605";
dmelr6.33_0	AUGUSTUS	intron	6357396	6357447	.	-	.	transcript_id "jg4605.t1"; gene_id "jg4605";
dmelr6.33_0	AUGUSTUS	CDS	6357448	6358083	1	-	1	transcript_id "jg4605.t1"; gene_id "jg4605";
dmelr6.33_0	AUGUSTUS	exon	6357448	6358083	.	-	.	transcript_id "jg4605.t1"; gene_id "jg4605";
dmelr6.33_0	AUGUSTUS	intron	6358084	6358142	.	-	.	transcript_id "jg4605.t1"; gene_id "jg4605";
dmelr6.33_0	AUGUSTUS	CDS	6358143	6358168	1	-	0	transcript_id "jg4605.t1"; gene_id "jg4605";
dmelr6.33_0	AUGUSTUS	exon	6358143	6358168	.	-	.	transcript_id "jg4605.t1"; gene_id "jg4605";
dmelr6.33_0	AUGUSTUS	intron	6358169	6358223	.	-	.	transcript_id "jg4605.t1"; gene_id "jg4605";
dmelr6.33_0	AUGUSTUS	CDS	6358224	6358295	1	-	0	transcript_id "jg4605.t1"; gene_id "jg4605";
dmelr6.33_0	AUGUSTUS	exon	6358224	6358295	.	-	.	transcript_id "jg4605.t1"; gene_id "jg4605";
dmelr6.33_0	AUGUSTUS	start_codon	6358293	6358295	.	-	0	transcript_id "jg4605.t1"; gene_id "jg4605";
dmelr6.33_0	AUGUSTUS	start_codon	6368141	6368143	.	+	0	transcript_id "jg4606.t1"; gene_id "jg4606";
dmelr6.33_0	AUGUSTUS	CDS	6368141	6370099	1	+	0	transcript_id "jg4606.t1"; gene_id "jg4606";
dmelr6.33_0	AUGUSTUS	exon	6368141	6370099	.	+	.	transcript_id "jg4606.t1"; gene_id "jg4606";
dmelr6.33_0	AUGUSTUS	stop_codon	6370097	6370099	.	+	0	transcript_id "jg4606.t1"; gene_id "jg4606";
dmelr6.33_0	ALN_BLOCK	exon	6373577	6377164	.	+	.	transcript_id "jg4607.t1"; gene_id "jg4607";
dmelr6.33_0	AUGUSTUS	stop_codon	6378840	6378842	.	-	0	transcript_id "jg4608.t1"; gene_id "jg4608";
dmelr6.33_0	AUGUSTUS	CDS	6378840	6379027	1	-	2	transcript_id "jg4608.t1"; gene_id "jg4608";
dmelr6.33_0	AUGUSTUS	exon	6378840	6379027	.	-	.	transcript_id "jg4608.t1"; gene_id "jg4608";
dmelr6.33_0	AUGUSTUS	intron	6379028	6379109	.	-	.	transcript_id "jg4608.t1"; gene_id "jg4608";
dmelr6.33_0	AUGUSTUS	CDS	6379110	6379280	1	-	2	transcript_id "jg4608.t1"; gene_id "jg4608";
dmelr6.33_0	AUGUSTUS	exon	6379110	6379280	.	-	.	transcript_id "jg4608.t1"; gene_id "jg4608";
dmelr6.33_0	AUGUSTUS	intron	6379281	6380647	.	-	.	transcript_id "jg4608.t1"; gene_id "jg4608";
dmelr6.33_0	AUGUSTUS	CDS	6380648	6380750	1	-	0	transcript_id "jg4608.t1"; gene_id "jg4608";
dmelr6.33_0	AUGUSTUS	exon	6380648	6380750	.	-	.	transcript_id "jg4608.t1"; gene_id "jg4608";
dmelr6.33_0	AUGUSTUS	start_codon	6380748	6380750	.	-	0	transcript_id "jg4608.t1"; gene_id "jg4608";
dmelr6.33_0	ALN_BLOCK	exon	6381298	6383352	.	+	.	transcript_id "jg4609.t1"; gene_id "jg4609";
dmelr6.33_0	AUGUSTUS	stop_codon	6383545	6383547	.	-	0	transcript_id "jg4610.t1"; gene_id "jg4610";
dmelr6.33_0	AUGUSTUS	CDS	6383545	6385512	1	-	0	transcript_id "jg4610.t1"; gene_id "jg4610";
dmelr6.33_0	AUGUSTUS	exon	6383545	6385512	.	-	.	transcript_id "jg4610.t1"; gene_id "jg4610";
dmelr6.33_0	AUGUSTUS	start_codon	6385510	6385512	.	-	0	transcript_id "jg4610.t1"; gene_id "jg4610";
dmelr6.33_0	ALN_BLOCK	exon	6385680	6386318	.	-	.	transcript_id "jg4611.t1"; gene_id "jg4611";
dmelr6.33_0	AUGUSTUS	stop_codon	6395888	6395890	.	-	0	transcript_id "jg4612.t1"; gene_id "jg4612";
dmelr6.33_0	AUGUSTUS	CDS	6395888	6397093	1	-	0	transcript_id "jg4612.t1"; gene_id "jg4612";
dmelr6.33_0	AUGUSTUS	exon	6395888	6397093	.	-	.	transcript_id "jg4612.t1"; gene_id "jg4612";
dmelr6.33_0	AUGUSTUS	start_codon	6397091	6397093	.	-	0	transcript_id "jg4612.t1"; gene_id "jg4612";
dmelr6.33_0	AUGUSTUS	start_codon	6412704	6412706	.	+	0	transcript_id "jg4613.t1"; gene_id "jg4613";
dmelr6.33_0	AUGUSTUS	CDS	6412704	6412858	1	+	0	transcript_id "jg4613.t1"; gene_id "jg4613";
dmelr6.33_0	AUGUSTUS	exon	6412704	6412858	.	+	.	transcript_id "jg4613.t1"; gene_id "jg4613";
dmelr6.33_0	AUGUSTUS	intron	6412859	6413180	.	+	.	transcript_id "jg4613.t1"; gene_id "jg4613";
dmelr6.33_0	AUGUSTUS	CDS	6413181	6413366	1	+	1	transcript_id "jg4613.t1"; gene_id "jg4613";
dmelr6.33_0	AUGUSTUS	exon	6413181	6413366	.	+	.	transcript_id "jg4613.t1"; gene_id "jg4613";
dmelr6.33_0	AUGUSTUS	intron	6413367	6413422	.	+	.	transcript_id "jg4613.t1"; gene_id "jg4613";
dmelr6.33_0	AUGUSTUS	CDS	6413423	6414071	1	+	1	transcript_id "jg4613.t1"; gene_id "jg4613";
dmelr6.33_0	AUGUSTUS	exon	6413423	6414071	.	+	.	transcript_id "jg4613.t1"; gene_id "jg4613";
dmelr6.33_0	AUGUSTUS	stop_codon	6414069	6414071	.	+	0	transcript_id "jg4613.t1"; gene_id "jg4613";
dmelr6.33_0	ALN_BLOCK	exon	6415436	6416855	.	-	.	transcript_id "jg4614.t1"; gene_id "jg4614";
dmelr6.33_0	ALN_BLOCK	exon	6417029	6422508	.	-	.	transcript_id "jg4614.t1"; gene_id "jg4614";
dmelr6.33_0	ALN_BLOCK	exon	6424526	6426122	.	+	.	transcript_id "jg4615.t1"; gene_id "jg4615";
dmelr6.33_0	AUGUSTUS	stop_codon	6445119	6445121	.	-	0	transcript_id "jg4616.t1"; gene_id "jg4616";
dmelr6.33_0	AUGUSTUS	CDS	6445119	6445229	1	-	0	transcript_id "jg4616.t1"; gene_id "jg4616";
dmelr6.33_0	AUGUSTUS	exon	6445119	6445229	.	-	.	transcript_id "jg4616.t1"; gene_id "jg4616";
dmelr6.33_0	AUGUSTUS	intron	6445230	6445286	.	-	.	transcript_id "jg4616.t1"; gene_id "jg4616";
dmelr6.33_0	AUGUSTUS	CDS	6445287	6445577	1	-	0	transcript_id "jg4616.t1"; gene_id "jg4616";
dmelr6.33_0	AUGUSTUS	exon	6445287	6445577	.	-	.	transcript_id "jg4616.t1"; gene_id "jg4616";
dmelr6.33_0	AUGUSTUS	intron	6445578	6445641	.	-	.	transcript_id "jg4616.t1"; gene_id "jg4616";
dmelr6.33_0	AUGUSTUS	CDS	6445642	6445796	1	-	2	transcript_id "jg4616.t1"; gene_id "jg4616";
dmelr6.33_0	AUGUSTUS	exon	6445642	6445796	.	-	.	transcript_id "jg4616.t1"; gene_id "jg4616";
dmelr6.33_0	AUGUSTUS	intron	6445797	6445860	.	-	.	transcript_id "jg4616.t1"; gene_id "jg4616";
dmelr6.33_0	AUGUSTUS	CDS	6445861	6446131	1	-	0	transcript_id "jg4616.t1"; gene_id "jg4616";
dmelr6.33_0	AUGUSTUS	exon	6445861	6446131	.	-	.	transcript_id "jg4616.t1"; gene_id "jg4616";
dmelr6.33_0	AUGUSTUS	intron	6446132	6446195	.	-	.	transcript_id "jg4616.t1"; gene_id "jg4616";
dmelr6.33_0	AUGUSTUS	CDS	6446196	6446673	1	-	1	transcript_id "jg4616.t1"; gene_id "jg4616";
dmelr6.33_0	AUGUSTUS	exon	6446196	6446673	.	-	.	transcript_id "jg4616.t1"; gene_id "jg4616";
dmelr6.33_0	AUGUSTUS	intron	6446674	6446749	.	-	.	transcript_id "jg4616.t1"; gene_id "jg4616";
dmelr6.33_0	AUGUSTUS	CDS	6446750	6447240	1	-	0	transcript_id "jg4616.t1"; gene_id "jg4616";
dmelr6.33_0	AUGUSTUS	exon	6446750	6447240	.	-	.	transcript_id "jg4616.t1"; gene_id "jg4616";
dmelr6.33_0	AUGUSTUS	intron	6447241	6447300	.	-	.	transcript_id "jg4616.t1"; gene_id "jg4616";
dmelr6.33_0	AUGUSTUS	CDS	6447301	6447435	1	-	0	transcript_id "jg4616.t1"; gene_id "jg4616";
dmelr6.33_0	AUGUSTUS	exon	6447301	6447435	.	-	.	transcript_id "jg4616.t1"; gene_id "jg4616";
dmelr6.33_0	AUGUSTUS	intron	6447436	6447606	.	-	.	transcript_id "jg4616.t1"; gene_id "jg4616";
dmelr6.33_0	AUGUSTUS	CDS	6447607	6447766	1	-	1	transcript_id "jg4616.t1"; gene_id "jg4616";
dmelr6.33_0	AUGUSTUS	exon	6447607	6447766	.	-	.	transcript_id "jg4616.t1"; gene_id "jg4616";
dmelr6.33_0	AUGUSTUS	intron	6447767	6447941	.	-	.	transcript_id "jg4616.t1"; gene_id "jg4616";
dmelr6.33_0	AUGUSTUS	CDS	6447942	6447961	1	-	0	transcript_id "jg4616.t1"; gene_id "jg4616";
dmelr6.33_0	AUGUSTUS	exon	6447942	6447961	.	-	.	transcript_id "jg4616.t1"; gene_id "jg4616";
dmelr6.33_0	AUGUSTUS	start_codon	6447959	6447961	.	-	0	transcript_id "jg4616.t1"; gene_id "jg4616";
dmelr6.33_0	AUGUSTUS	stop_codon	6449852	6449854	.	-	0	transcript_id "jg4617.t1"; gene_id "jg4617";
dmelr6.33_0	AUGUSTUS	CDS	6449852	6450132	1	-	2	transcript_id "jg4617.t1"; gene_id "jg4617";
dmelr6.33_0	AUGUSTUS	exon	6449852	6450132	.	-	.	transcript_id "jg4617.t1"; gene_id "jg4617";
dmelr6.33_0	AUGUSTUS	intron	6450133	6450692	.	-	.	transcript_id "jg4617.t1"; gene_id "jg4617";
dmelr6.33_0	AUGUSTUS	CDS	6450693	6451014	1	-	0	transcript_id "jg4617.t1"; gene_id "jg4617";
dmelr6.33_0	AUGUSTUS	exon	6450693	6451014	.	-	.	transcript_id "jg4617.t1"; gene_id "jg4617";
dmelr6.33_0	AUGUSTUS	intron	6451015	6451617	.	-	.	transcript_id "jg4617.t1"; gene_id "jg4617";
dmelr6.33_0	AUGUSTUS	CDS	6451618	6451736	1	-	2	transcript_id "jg4617.t1"; gene_id "jg4617";
dmelr6.33_0	AUGUSTUS	exon	6451618	6451736	.	-	.	transcript_id "jg4617.t1"; gene_id "jg4617";
dmelr6.33_0	AUGUSTUS	intron	6451737	6451796	.	-	.	transcript_id "jg4617.t1"; gene_id "jg4617";
dmelr6.33_0	AUGUSTUS	CDS	6451797	6452055	1	-	0	transcript_id "jg4617.t1"; gene_id "jg4617";
dmelr6.33_0	AUGUSTUS	exon	6451797	6452055	.	-	.	transcript_id "jg4617.t1"; gene_id "jg4617";
dmelr6.33_0	AUGUSTUS	intron	6452056	6452121	.	-	.	transcript_id "jg4617.t1"; gene_id "jg4617";
dmelr6.33_0	AUGUSTUS	CDS	6452122	6453057	1	-	0	transcript_id "jg4617.t1"; gene_id "jg4617";
dmelr6.33_0	AUGUSTUS	exon	6452122	6453057	.	-	.	transcript_id "jg4617.t1"; gene_id "jg4617";
dmelr6.33_0	AUGUSTUS	intron	6453058	6455534	.	-	.	transcript_id "jg4617.t1"; gene_id "jg4617";
dmelr6.33_0	AUGUSTUS	CDS	6455535	6455597	1	-	0	transcript_id "jg4617.t1"; gene_id "jg4617";
dmelr6.33_0	AUGUSTUS	exon	6455535	6455597	.	-	.	transcript_id "jg4617.t1"; gene_id "jg4617";
dmelr6.33_0	AUGUSTUS	start_codon	6455595	6455597	.	-	0	transcript_id "jg4617.t1"; gene_id "jg4617";
dmelr6.33_0	ALN_BLOCK	exon	6456471	6458585	.	+	.	transcript_id "jg4618.t1"; gene_id "jg4618";
dmelr6.33_0	ALN_BLOCK	exon	6459528	6461666	.	-	.	transcript_id "jg4619.t1"; gene_id "jg4619";
dmelr6.33_0	ALN_BLOCK	exon	6466524	6467595	.	-	.	transcript_id "jg4620.t1"; gene_id "jg4620";
dmelr6.33_0	ALN_BLOCK	exon	6469161	6471663	.	-	.	transcript_id "jg4621.t1"; gene_id "jg4621";
dmelr6.33_0	ALN_BLOCK	exon	6474799	6476744	.	-	.	transcript_id "jg4622.t1"; gene_id "jg4622";
dmelr6.33_0	ALN_BLOCK	exon	6478071	6480330	.	-	.	transcript_id "jg4623.t1"; gene_id "jg4623";
[truncated: 38,064 more rows]
