# Supplementary material for: Evolution of chemosensory tissues and cells across ecologically diverse Drosophilids
Source: Nat Commun. 2024 Feb 5;15:1047. doi: 10.1038/s41467-023-44558-4 (PMC10844241; doi:10.1038/s41467-023-44558-4)
Supplement: Supplementary file 17 — Supplementary Data 14 [file 41467_2023_44558_MOESM17_ESM.zip › Dere_lookup_filtered_trimmed_1_1.gtf]

derer1.05_0	AUGUSTUS	stop_codon	479	481	.	-	0	transcript_id "jg8612.t1"; gene_id "jg8612";
derer1.05_0	AUGUSTUS	CDS	479	610	0.97	-	0	transcript_id "jg8612.t1"; gene_id "jg8612";
derer1.05_0	AUGUSTUS	exon	479	610	.	-	.	transcript_id "jg8612.t1"; gene_id "jg8612";
derer1.05_0	AUGUSTUS	intron	611	673	.	-	.	transcript_id "jg8612.t1"; gene_id "jg8612";
derer1.05_0	AUGUSTUS	CDS	674	739	1	-	0	transcript_id "jg8612.t1"; gene_id "jg8612";
derer1.05_0	AUGUSTUS	exon	674	739	.	-	.	transcript_id "jg8612.t1"; gene_id "jg8612";
derer1.05_0	AUGUSTUS	intron	740	802	.	-	.	transcript_id "jg8612.t1"; gene_id "jg8612";
derer1.05_0	AUGUSTUS	CDS	803	866	0.95	-	1	transcript_id "jg8612.t1"; gene_id "jg8612";
derer1.05_0	AUGUSTUS	exon	803	866	.	-	.	transcript_id "jg8612.t1"; gene_id "jg8612";
derer1.05_0	AUGUSTUS	intron	867	1046	.	-	.	transcript_id "jg8612.t1"; gene_id "jg8612";
derer1.05_0	AUGUSTUS	CDS	1047	1123	0.63	-	0	transcript_id "jg8612.t1"; gene_id "jg8612";
derer1.05_0	AUGUSTUS	exon	1047	1123	.	-	.	transcript_id "jg8612.t1"; gene_id "jg8612";
derer1.05_0	AUGUSTUS	start_codon	1121	1123	.	-	0	transcript_id "jg8612.t1"; gene_id "jg8612";
derer1.05_0	AUGUSTUS	stop_codon	13325	13327	.	-	0	transcript_id "jg8613.t1"; gene_id "jg8613";
derer1.05_0	AUGUSTUS	CDS	13325	13456	0.34	-	0	transcript_id "jg8613.t1"; gene_id "jg8613";
derer1.05_0	AUGUSTUS	exon	13325	13456	.	-	.	transcript_id "jg8613.t1"; gene_id "jg8613";
derer1.05_0	AUGUSTUS	intron	13457	13519	.	-	.	transcript_id "jg8613.t1"; gene_id "jg8613";
derer1.05_0	AUGUSTUS	CDS	13520	13585	0.67	-	0	transcript_id "jg8613.t1"; gene_id "jg8613";
derer1.05_0	AUGUSTUS	exon	13520	13585	.	-	.	transcript_id "jg8613.t1"; gene_id "jg8613";
derer1.05_0	AUGUSTUS	intron	13586	13648	.	-	.	transcript_id "jg8613.t1"; gene_id "jg8613";
derer1.05_0	AUGUSTUS	CDS	13649	13712	0.61	-	1	transcript_id "jg8613.t1"; gene_id "jg8613";
derer1.05_0	AUGUSTUS	exon	13649	13712	.	-	.	transcript_id "jg8613.t1"; gene_id "jg8613";
derer1.05_0	AUGUSTUS	intron	13713	15246	.	-	.	transcript_id "jg8613.t1"; gene_id "jg8613";
derer1.05_0	AUGUSTUS	CDS	15247	15259	0.39	-	2	transcript_id "jg8613.t1"; gene_id "jg8613";
derer1.05_0	AUGUSTUS	exon	15247	15259	.	-	.	transcript_id "jg8613.t1"; gene_id "jg8613";
derer1.05_0	AUGUSTUS	intron	15260	15316	.	-	.	transcript_id "jg8613.t1"; gene_id "jg8613";
derer1.05_0	AUGUSTUS	CDS	15317	15418	0.71	-	2	transcript_id "jg8613.t1"; gene_id "jg8613";
derer1.05_0	AUGUSTUS	exon	15317	15418	.	-	.	transcript_id "jg8613.t1"; gene_id "jg8613";
derer1.05_0	AUGUSTUS	intron	15419	15485	.	-	.	transcript_id "jg8613.t1"; gene_id "jg8613";
derer1.05_0	AUGUSTUS	CDS	15486	15501	0.94	-	0	transcript_id "jg8613.t1"; gene_id "jg8613";
derer1.05_0	AUGUSTUS	exon	15486	15501	.	-	.	transcript_id "jg8613.t1"; gene_id "jg8613";
derer1.05_0	AUGUSTUS	start_codon	15499	15501	.	-	0	transcript_id "jg8613.t1"; gene_id "jg8613";
derer1.05_0	AUGUSTUS	stop_codon	39647	39649	.	-	0	transcript_id "jg8614.t1"; gene_id "jg8614";
derer1.05_0	AUGUSTUS	CDS	39647	39675	0.39	-	2	transcript_id "jg8614.t1"; gene_id "jg8614";
derer1.05_0	AUGUSTUS	exon	39647	39675	.	-	.	transcript_id "jg8614.t1"; gene_id "jg8614";
derer1.05_0	AUGUSTUS	intron	39676	39973	.	-	.	transcript_id "jg8614.t1"; gene_id "jg8614";
derer1.05_0	AUGUSTUS	CDS	39974	39990	0.43	-	1	transcript_id "jg8614.t1"; gene_id "jg8614";
derer1.05_0	AUGUSTUS	exon	39974	39990	.	-	.	transcript_id "jg8614.t1"; gene_id "jg8614";
derer1.05_0	AUGUSTUS	intron	39991	40053	.	-	.	transcript_id "jg8614.t1"; gene_id "jg8614";
derer1.05_0	AUGUSTUS	CDS	40054	40162	0.99	-	2	transcript_id "jg8614.t1"; gene_id "jg8614";
derer1.05_0	AUGUSTUS	exon	40054	40162	.	-	.	transcript_id "jg8614.t1"; gene_id "jg8614";
derer1.05_0	AUGUSTUS	intron	40163	40400	.	-	.	transcript_id "jg8614.t1"; gene_id "jg8614";
derer1.05_0	AUGUSTUS	CDS	40401	40837	0.51	-	1	transcript_id "jg8614.t1"; gene_id "jg8614";
derer1.05_0	AUGUSTUS	exon	40401	40837	.	-	.	transcript_id "jg8614.t1"; gene_id "jg8614";
derer1.05_0	AUGUSTUS	intron	40838	40902	.	-	.	transcript_id "jg8614.t1"; gene_id "jg8614";
derer1.05_0	AUGUSTUS	CDS	40903	40937	0.71	-	0	transcript_id "jg8614.t1"; gene_id "jg8614";
derer1.05_0	AUGUSTUS	exon	40903	40937	.	-	.	transcript_id "jg8614.t1"; gene_id "jg8614";
derer1.05_0	AUGUSTUS	intron	40938	41240	.	-	.	transcript_id "jg8614.t1"; gene_id "jg8614";
derer1.05_0	AUGUSTUS	CDS	41241	41545	0.65	-	2	transcript_id "jg8614.t1"; gene_id "jg8614";
derer1.05_0	AUGUSTUS	exon	41241	41545	.	-	.	transcript_id "jg8614.t1"; gene_id "jg8614";
derer1.05_0	AUGUSTUS	intron	41546	42223	.	-	.	transcript_id "jg8614.t1"; gene_id "jg8614";
derer1.05_0	AUGUSTUS	CDS	42224	42329	1	-	0	transcript_id "jg8614.t1"; gene_id "jg8614";
derer1.05_0	AUGUSTUS	exon	42224	42329	.	-	.	transcript_id "jg8614.t1"; gene_id "jg8614";
derer1.05_0	AUGUSTUS	intron	42330	42386	.	-	.	transcript_id "jg8614.t1"; gene_id "jg8614";
derer1.05_0	AUGUSTUS	CDS	42387	42499	0.95	-	2	transcript_id "jg8614.t1"; gene_id "jg8614";
derer1.05_0	AUGUSTUS	exon	42387	42499	.	-	.	transcript_id "jg8614.t1"; gene_id "jg8614";
derer1.05_0	AUGUSTUS	intron	42500	43516	.	-	.	transcript_id "jg8614.t1"; gene_id "jg8614";
derer1.05_0	AUGUSTUS	CDS	43517	43578	0.49	-	1	transcript_id "jg8614.t1"; gene_id "jg8614";
derer1.05_0	AUGUSTUS	exon	43517	43578	.	-	.	transcript_id "jg8614.t1"; gene_id "jg8614";
derer1.05_0	AUGUSTUS	intron	43579	43636	.	-	.	transcript_id "jg8614.t1"; gene_id "jg8614";
derer1.05_0	AUGUSTUS	CDS	43637	43768	0.64	-	1	transcript_id "jg8614.t1"; gene_id "jg8614";
derer1.05_0	AUGUSTUS	exon	43637	43768	.	-	.	transcript_id "jg8614.t1"; gene_id "jg8614";
derer1.05_0	AUGUSTUS	intron	43769	44374	.	-	.	transcript_id "jg8614.t1"; gene_id "jg8614";
derer1.05_0	AUGUSTUS	CDS	44375	44415	1	-	0	transcript_id "jg8614.t1"; gene_id "jg8614";
derer1.05_0	AUGUSTUS	exon	44375	44415	.	-	.	transcript_id "jg8614.t1"; gene_id "jg8614";
derer1.05_0	AUGUSTUS	intron	44416	46165	.	-	.	transcript_id "jg8614.t1"; gene_id "jg8614";
derer1.05_0	AUGUSTUS	CDS	46166	46249	1	-	0	transcript_id "jg8614.t1"; gene_id "jg8614";
derer1.05_0	AUGUSTUS	exon	46166	46249	.	-	.	transcript_id "jg8614.t1"; gene_id "jg8614";
derer1.05_0	AUGUSTUS	start_codon	46247	46249	.	-	0	transcript_id "jg8614.t1"; gene_id "jg8614";
derer1.05_0	ALN_BLOCK	exon	48255	50279	.	-	.	transcript_id "jg8616.t1"; gene_id "jg8616";
derer1.05_0	ALN_BLOCK	exon	52632	53650	.	-	.	transcript_id "jg8615.t1"; gene_id "jg8615";
derer1.05_0	ALN_BLOCK	exon	53994	69785	.	-	.	transcript_id "jg8615.t1"; gene_id "jg8615";
derer1.05_0	ALN_BLOCK	exon	69984	71455	.	-	.	transcript_id "jg8615.t1"; gene_id "jg8615";
derer1.05_0	ALN_BLOCK	exon	71698	74436	.	-	.	transcript_id "jg8615.t1"; gene_id "jg8615";
derer1.05_0	ALN_BLOCK	exon	74605	76417	.	-	.	transcript_id "jg8615.t1"; gene_id "jg8615";
derer1.05_0	ALN_BLOCK	exon	76613	80817	.	-	.	transcript_id "jg8615.t1"; gene_id "jg8615";
derer1.05_0	ALN_BLOCK	exon	96866	97474	.	+	.	transcript_id "jg8617.t1"; gene_id "jg8617";
derer1.05_0	ALN_BLOCK	exon	99632	100198	.	+	.	transcript_id "jg8618.t1"; gene_id "jg8618";
derer1.05_0	ALN_BLOCK	exon	100361	100371	.	+	.	transcript_id "jg8618.t1"; gene_id "jg8618";
derer1.05_0	ALN_BLOCK	exon	100584	100605	.	+	.	transcript_id "jg8618.t1"; gene_id "jg8618";
derer1.05_0	ALN_BLOCK	exon	101051	101492	.	+	.	transcript_id "jg8618.t1"; gene_id "jg8618";
derer1.05_0	ALN_BLOCK	exon	101792	102791	.	+	.	transcript_id "jg8618.t1"; gene_id "jg8618";
derer1.05_0	ALN_BLOCK	exon	110880	114833	.	-	.	transcript_id "jg8619.t1"; gene_id "jg8619";
derer1.05_0	AUGUSTUS	start_codon	122894	122896	.	+	0	transcript_id "jg8620.t1"; gene_id "jg8620";
derer1.05_0	AUGUSTUS	CDS	122894	122934	1	+	0	transcript_id "jg8620.t1"; gene_id "jg8620";
derer1.05_0	AUGUSTUS	exon	122894	122934	.	+	.	transcript_id "jg8620.t1"; gene_id "jg8620";
derer1.05_0	AUGUSTUS	intron	122935	123020	.	+	.	transcript_id "jg8620.t1"; gene_id "jg8620";
derer1.05_0	AUGUSTUS	CDS	123021	123102	1	+	1	transcript_id "jg8620.t1"; gene_id "jg8620";
derer1.05_0	AUGUSTUS	exon	123021	123102	.	+	.	transcript_id "jg8620.t1"; gene_id "jg8620";
derer1.05_0	AUGUSTUS	intron	123103	123163	.	+	.	transcript_id "jg8620.t1"; gene_id "jg8620";
derer1.05_0	AUGUSTUS	CDS	123164	123333	1	+	0	transcript_id "jg8620.t1"; gene_id "jg8620";
derer1.05_0	AUGUSTUS	exon	123164	123333	.	+	.	transcript_id "jg8620.t1"; gene_id "jg8620";
derer1.05_0	AUGUSTUS	intron	123334	123381	.	+	.	transcript_id "jg8620.t1"; gene_id "jg8620";
derer1.05_0	AUGUSTUS	CDS	123382	123558	1	+	1	transcript_id "jg8620.t1"; gene_id "jg8620";
derer1.05_0	AUGUSTUS	exon	123382	123558	.	+	.	transcript_id "jg8620.t1"; gene_id "jg8620";
derer1.05_0	AUGUSTUS	intron	123559	125751	.	+	.	transcript_id "jg8620.t1"; gene_id "jg8620";
derer1.05_0	AUGUSTUS	CDS	125752	125861	0.55	+	1	transcript_id "jg8620.t1"; gene_id "jg8620";
derer1.05_0	AUGUSTUS	exon	125752	125861	.	+	.	transcript_id "jg8620.t1"; gene_id "jg8620";
derer1.05_0	AUGUSTUS	intron	125862	125920	.	+	.	transcript_id "jg8620.t1"; gene_id "jg8620";
derer1.05_0	AUGUSTUS	CDS	125921	126003	0.56	+	2	transcript_id "jg8620.t1"; gene_id "jg8620";
derer1.05_0	AUGUSTUS	exon	125921	126003	.	+	.	transcript_id "jg8620.t1"; gene_id "jg8620";
derer1.05_0	AUGUSTUS	intron	126004	126464	.	+	.	transcript_id "jg8620.t1"; gene_id "jg8620";
derer1.05_0	AUGUSTUS	CDS	126465	126507	1	+	0	transcript_id "jg8620.t1"; gene_id "jg8620";
derer1.05_0	AUGUSTUS	exon	126465	126507	.	+	.	transcript_id "jg8620.t1"; gene_id "jg8620";
derer1.05_0	AUGUSTUS	intron	126508	126563	.	+	.	transcript_id "jg8620.t1"; gene_id "jg8620";
derer1.05_0	AUGUSTUS	CDS	126564	126592	1	+	2	transcript_id "jg8620.t1"; gene_id "jg8620";
derer1.05_0	AUGUSTUS	exon	126564	126592	.	+	.	transcript_id "jg8620.t1"; gene_id "jg8620";
derer1.05_0	AUGUSTUS	stop_codon	126590	126592	.	+	0	transcript_id "jg8620.t1"; gene_id "jg8620";
derer1.05_0	ALN_BLOCK	exon	128295	130123	.	+	.	transcript_id "jg8623.t1"; gene_id "jg8623";
derer1.05_0	ALN_BLOCK	exon	130699	132039	.	+	.	transcript_id "jg8622.t1"; gene_id "jg8622";
derer1.05_0	ALN_BLOCK	exon	132743	134918	.	-	.	transcript_id "jg8624.t1"; gene_id "jg8624";
derer1.05_0	ALN_BLOCK	exon	136984	141569	.	+	.	transcript_id "jg8625.t1"; gene_id "jg8625";
derer1.05_0	AUGUSTUS	stop_codon	144586	144588	.	-	0	transcript_id "jg8627.t1"; gene_id "jg8627";
derer1.05_0	AUGUSTUS	CDS	144586	145014	1	-	0	transcript_id "jg8627.t1"; gene_id "jg8627";
derer1.05_0	AUGUSTUS	exon	144586	145014	.	-	.	transcript_id "jg8627.t1"; gene_id "jg8627";
derer1.05_0	AUGUSTUS	start_codon	145012	145014	.	-	0	transcript_id "jg8627.t1"; gene_id "jg8627";
derer1.05_0	ALN_BLOCK	exon	146368	149067	.	-	.	transcript_id "jg8626.t1"; gene_id "jg8626";
derer1.05_0	ALN_BLOCK	exon	152736	158745	.	-	.	transcript_id "jg8628.t1"; gene_id "jg8628";
derer1.05_0	ALN_BLOCK	exon	167468	168667	.	+	.	transcript_id "jg8629.t1"; gene_id "jg8629";
derer1.05_0	ALN_BLOCK	exon	175641	176282	.	-	.	transcript_id "jg8630.t1"; gene_id "jg8630";
derer1.05_0	ALN_BLOCK	exon	176426	177885	.	-	.	transcript_id "jg8631.t1"; gene_id "jg8631";
derer1.05_0	AUGUSTUS	stop_codon	178051	178053	.	-	0	transcript_id "jg8632.t1"; gene_id "jg8632";
derer1.05_0	AUGUSTUS	CDS	178051	178261	1	-	1	transcript_id "jg8632.t1"; gene_id "jg8632";
derer1.05_0	AUGUSTUS	exon	178051	178261	.	-	.	transcript_id "jg8632.t1"; gene_id "jg8632";
derer1.05_0	AUGUSTUS	intron	178262	178325	.	-	.	transcript_id "jg8632.t1"; gene_id "jg8632";
derer1.05_0	AUGUSTUS	CDS	178326	178539	1	-	2	transcript_id "jg8632.t1"; gene_id "jg8632";
derer1.05_0	AUGUSTUS	exon	178326	178539	.	-	.	transcript_id "jg8632.t1"; gene_id "jg8632";
derer1.05_0	AUGUSTUS	intron	178540	178600	.	-	.	transcript_id "jg8632.t1"; gene_id "jg8632";
derer1.05_0	AUGUSTUS	CDS	178601	179417	1	-	0	transcript_id "jg8632.t1"; gene_id "jg8632";
derer1.05_0	AUGUSTUS	exon	178601	179417	.	-	.	transcript_id "jg8632.t1"; gene_id "jg8632";
derer1.05_0	AUGUSTUS	start_codon	179415	179417	.	-	0	transcript_id "jg8632.t1"; gene_id "jg8632";
derer1.05_0	ALN_BLOCK	exon	182101	183467	.	-	.	transcript_id "jg8633.t1"; gene_id "jg8633";
derer1.05_0	ALN_BLOCK	exon	184464	185180	.	+	.	transcript_id "jg8634.t1"; gene_id "jg8634";
derer1.05_0	ALN_BLOCK	exon	185517	194226	.	-	.	transcript_id "jg8635.t1"; gene_id "jg8635";
derer1.05_0	AUGUSTUS	stop_codon	194800	194802	.	-	0	transcript_id "jg8636.t1"; gene_id "jg8636";
derer1.05_0	AUGUSTUS	CDS	194800	196185	0.99	-	0	transcript_id "jg8636.t1"; gene_id "jg8636";
derer1.05_0	AUGUSTUS	exon	194800	196185	.	-	.	transcript_id "jg8636.t1"; gene_id "jg8636";
derer1.05_0	AUGUSTUS	intron	196186	196255	.	-	.	transcript_id "jg8636.t1"; gene_id "jg8636";
derer1.05_0	AUGUSTUS	CDS	196256	196375	1	-	0	transcript_id "jg8636.t1"; gene_id "jg8636";
derer1.05_0	AUGUSTUS	exon	196256	196375	.	-	.	transcript_id "jg8636.t1"; gene_id "jg8636";
derer1.05_0	AUGUSTUS	start_codon	196373	196375	.	-	0	transcript_id "jg8636.t1"; gene_id "jg8636";
derer1.05_0	ALN_BLOCK	exon	196736	197114	.	+	.	transcript_id "jg8637.t1"; gene_id "jg8637";
derer1.05_0	ALN_BLOCK	exon	197408	198744	.	+	.	transcript_id "jg8638.t1"; gene_id "jg8638";
derer1.05_0	ALN_BLOCK	exon	199154	199829	.	-	.	transcript_id "jg8639.t1"; gene_id "jg8639";
derer1.05_0	ALN_BLOCK	exon	228735	232412	.	+	.	transcript_id "jg8640.t1"; gene_id "jg8640";
derer1.05_0	ALN_BLOCK	exon	232580	246708	.	+	.	transcript_id "jg8640.t1"; gene_id "jg8640";
derer1.05_0	ALN_BLOCK	exon	249102	249963	.	+	.	transcript_id "jg8641.t1"; gene_id "jg8641";
derer1.05_0	ALN_BLOCK	exon	250283	251292	.	-	.	transcript_id "jg8642.t1"; gene_id "jg8642";
derer1.05_0	ALN_BLOCK	exon	252787	255136	.	+	.	transcript_id "jg8643.t1"; gene_id "jg8643";
derer1.05_0	ALN_BLOCK	exon	272464	288589	.	-	.	transcript_id "jg8644.t1"; gene_id "jg8644";
derer1.05_0	ALN_BLOCK	exon	297918	299029	.	-	.	transcript_id "jg8645.t1"; gene_id "jg8645";
derer1.05_0	ALN_BLOCK	exon	299434	301151	.	-	.	transcript_id "jg8646.t1"; gene_id "jg8646";
derer1.05_0	ALN_BLOCK	exon	314679	317585	.	-	.	transcript_id "jg8647.t1"; gene_id "jg8647";
derer1.05_0	ALN_BLOCK	exon	320319	322449	.	+	.	transcript_id "jg8648.t1"; gene_id "jg8648";
derer1.05_0	ALN_BLOCK	exon	323079	324755	.	-	.	transcript_id "jg8649.t1"; gene_id "jg8649";
derer1.05_0	ALN_BLOCK	exon	326086	328332	.	-	.	transcript_id "jg8650.t1"; gene_id "jg8650";
derer1.05_0	ALN_BLOCK	exon	328856	332536	.	+	.	transcript_id "jg8651.t1"; gene_id "jg8651";
derer1.05_0	ALN_BLOCK	exon	333252	334216	.	-	.	transcript_id "jg8652.t1"; gene_id "jg8652";
derer1.05_0	ALN_BLOCK	exon	334995	336774	.	-	.	transcript_id "jg8653.t1"; gene_id "jg8653";
derer1.05_0	ALN_BLOCK	exon	337467	337670	.	-	.	transcript_id "jg8654.t1"; gene_id "jg8654";
derer1.05_0	ALN_BLOCK	exon	338574	340091	.	-	.	transcript_id "jg8655.t1"; gene_id "jg8655";
derer1.05_0	ALN_BLOCK	exon	343934	344140	.	-	.	transcript_id "jg8656.t1"; gene_id "jg8656";
derer1.05_0	ALN_BLOCK	exon	345671	346104	.	+	.	transcript_id "jg8657.t1"; gene_id "jg8657";
derer1.05_0	ALN_BLOCK	exon	346732	347600	.	-	.	transcript_id "jg8658.t1"; gene_id "jg8658";
derer1.05_0	ALN_BLOCK	exon	348416	350157	.	+	.	transcript_id "jg8659.t1"; gene_id "jg8659";
derer1.05_0	ALN_BLOCK	exon	352265	354000	.	+	.	transcript_id "jg8660.t1"; gene_id "jg8660";
derer1.05_0	ALN_BLOCK	exon	354245	355746	.	+	.	transcript_id "jg8660.t1"; gene_id "jg8660";
derer1.05_0	ALN_BLOCK	exon	373179	374000	.	-	.	transcript_id "jg8661.t1"; gene_id "jg8661";
derer1.05_0	ALN_BLOCK	exon	375404	376237	.	-	.	transcript_id "jg8662.t1"; gene_id "jg8662";
derer1.05_0	ALN_BLOCK	exon	377151	378005	.	+	.	transcript_id "jg8663.t1"; gene_id "jg8663";
derer1.05_0	AUGUSTUS	stop_codon	381104	381106	.	-	0	transcript_id "jg8664.t1"; gene_id "jg8664";
derer1.05_0	AUGUSTUS	CDS	381104	381279	1	-	2	transcript_id "jg8664.t1"; gene_id "jg8664";
derer1.05_0	AUGUSTUS	exon	381104	381279	.	-	.	transcript_id "jg8664.t1"; gene_id "jg8664";
derer1.05_0	AUGUSTUS	intron	381280	383959	.	-	.	transcript_id "jg8664.t1"; gene_id "jg8664";
derer1.05_0	AUGUSTUS	CDS	383960	384992	1	-	0	transcript_id "jg8664.t1"; gene_id "jg8664";
derer1.05_0	AUGUSTUS	exon	383960	384992	.	-	.	transcript_id "jg8664.t1"; gene_id "jg8664";
derer1.05_0	AUGUSTUS	start_codon	384990	384992	.	-	0	transcript_id "jg8664.t1"; gene_id "jg8664";
derer1.05_0	AUGUSTUS	stop_codon	385335	385337	.	-	0	transcript_id "jg8665.t1"; gene_id "jg8665";
derer1.05_0	AUGUSTUS	CDS	385335	387497	1	-	0	transcript_id "jg8665.t1"; gene_id "jg8665";
derer1.05_0	AUGUSTUS	exon	385335	387497	.	-	.	transcript_id "jg8665.t1"; gene_id "jg8665";
derer1.05_0	AUGUSTUS	start_codon	387495	387497	.	-	0	transcript_id "jg8665.t1"; gene_id "jg8665";
derer1.05_0	ALN_BLOCK	exon	389723	394596	.	+	.	transcript_id "jg8667.t1"; gene_id "jg8667";
derer1.05_0	ALN_BLOCK	exon	394759	397221	.	+	.	transcript_id "jg8667.t1"; gene_id "jg8667";
derer1.05_0	ALN_BLOCK	exon	398134	398155	.	+	.	transcript_id "jg8667.t1"; gene_id "jg8667";
derer1.05_0	ALN_BLOCK	exon	398990	399000	.	+	.	transcript_id "jg8667.t1"; gene_id "jg8667";
derer1.05_0	ALN_BLOCK	exon	399167	399182	.	+	.	transcript_id "jg8667.t1"; gene_id "jg8667";
derer1.05_0	ALN_BLOCK	exon	402742	406458	.	+	.	transcript_id "jg8667.t1"; gene_id "jg8667";
derer1.05_0	ALN_BLOCK	exon	409518	411285	.	-	.	transcript_id "jg8668.t1"; gene_id "jg8668";
derer1.05_0	ALN_BLOCK	exon	432389	435189	.	+	.	transcript_id "jg8669.t1"; gene_id "jg8669";
derer1.05_0	ALN_BLOCK	exon	448303	453132	.	-	.	transcript_id "jg8670.t1"; gene_id "jg8670";
derer1.05_0	ALN_BLOCK	exon	455807	459316	.	+	.	transcript_id "jg8671.t1"; gene_id "jg8671";
derer1.05_0	ALN_BLOCK	exon	460829	464935	.	-	.	transcript_id "jg8672.t1"; gene_id "jg8672";
derer1.05_0	ALN_BLOCK	exon	467266	469507	.	+	.	transcript_id "jg8673.t1"; gene_id "jg8673";
derer1.05_0	ALN_BLOCK	exon	470463	471506	.	-	.	transcript_id "jg8674.t1"; gene_id "jg8674";
derer1.05_0	ALN_BLOCK	exon	472008	472490	.	+	.	transcript_id "jg8675.t1"; gene_id "jg8675";
derer1.05_0	ALN_BLOCK	exon	472812	473237	.	-	.	transcript_id "jg8676.t1"; gene_id "jg8676";
derer1.05_0	ALN_BLOCK	exon	473668	474304	.	+	.	transcript_id "jg8677.t1"; gene_id "jg8677";
derer1.05_0	ALN_BLOCK	exon	475356	477190	.	+	.	transcript_id "jg8678.t1"; gene_id "jg8678";
derer1.05_0	AUGUSTUS	stop_codon	485969	485971	.	-	0	transcript_id "jg8679.t1"; gene_id "jg8679";
derer1.05_0	AUGUSTUS	CDS	485969	486286	0.4	-	0	transcript_id "jg8679.t1"; gene_id "jg8679";
derer1.05_0	AUGUSTUS	exon	485969	486286	.	-	.	transcript_id "jg8679.t1"; gene_id "jg8679";
derer1.05_0	AUGUSTUS	start_codon	486284	486286	.	-	0	transcript_id "jg8679.t1"; gene_id "jg8679";
derer1.05_0	ALN_BLOCK	exon	490805	499733	.	+	.	transcript_id "jg8680.t1"; gene_id "jg8680";
derer1.05_0	ALN_BLOCK	exon	501498	503348	.	-	.	transcript_id "jg8681.t1"; gene_id "jg8681";
derer1.05_0	ALN_BLOCK	exon	505824	506970	.	+	.	transcript_id "jg8682.t1"; gene_id "jg8682";
derer1.05_0	ALN_BLOCK	exon	507696	510366	.	+	.	transcript_id "jg8683.t1"; gene_id "jg8683";
derer1.05_0	ALN_BLOCK	exon	512450	516894	.	-	.	transcript_id "jg8684.t1"; gene_id "jg8684";
derer1.05_0	ALN_BLOCK	exon	525276	527928	.	+	.	transcript_id "jg8685.t1"; gene_id "jg8685";
derer1.05_0	ALN_BLOCK	exon	529164	531673	.	-	.	transcript_id "jg8686.t1"; gene_id "jg8686";
derer1.05_0	AUGUSTUS	stop_codon	590234	590236	.	-	0	transcript_id "jg8687.t1"; gene_id "jg8687";
derer1.05_0	AUGUSTUS	CDS	590234	590764	1	-	0	transcript_id "jg8687.t1"; gene_id "jg8687";
derer1.05_0	AUGUSTUS	exon	590234	590764	.	-	.	transcript_id "jg8687.t1"; gene_id "jg8687";
derer1.05_0	AUGUSTUS	start_codon	590762	590764	.	-	0	transcript_id "jg8687.t1"; gene_id "jg8687";
derer1.05_0	ALN_BLOCK	exon	591116	594973	.	+	.	transcript_id "jg8688.t1"; gene_id "jg8688";
derer1.05_0	ALN_BLOCK	exon	596823	597302	.	-	.	transcript_id "jg8689.t1"; gene_id "jg8689";
derer1.05_0	ALN_BLOCK	exon	598363	599654	.	-	.	transcript_id "jg8690.t1"; gene_id "jg8690";
derer1.05_0	ALN_BLOCK	exon	600242	601995	.	+	.	transcript_id "jg8691.t1"; gene_id "jg8691";
derer1.05_0	ALN_BLOCK	exon	602514	604412	.	-	.	transcript_id "jg8692.t1"; gene_id "jg8692";
derer1.05_0	AUGUSTUS	stop_codon	606318	606320	.	-	0	transcript_id "jg8694.t1"; gene_id "jg8694";
derer1.05_0	AUGUSTUS	CDS	606318	607133	1	-	0	transcript_id "jg8694.t1"; gene_id "jg8694";
derer1.05_0	AUGUSTUS	exon	606318	607133	.	-	.	transcript_id "jg8694.t1"; gene_id "jg8694";
derer1.05_0	AUGUSTUS	start_codon	607131	607133	.	-	0	transcript_id "jg8694.t1"; gene_id "jg8694";
derer1.05_0	AUGUSTUS	stop_codon	607786	607788	.	-	0	transcript_id "jg8695.t1"; gene_id "jg8695";
derer1.05_0	AUGUSTUS	CDS	607786	608022	0.86	-	0	transcript_id "jg8695.t1"; gene_id "jg8695";
derer1.05_0	AUGUSTUS	exon	607786	608022	.	-	.	transcript_id "jg8695.t1"; gene_id "jg8695";
derer1.05_0	AUGUSTUS	start_codon	608020	608022	.	-	0	transcript_id "jg8695.t1"; gene_id "jg8695";
derer1.05_0	ALN_BLOCK	exon	609253	614094	.	-	.	transcript_id "jg8696.t1"; gene_id "jg8696";
derer1.05_0	ALN_BLOCK	exon	614969	615585	.	+	.	transcript_id "jg8697.t1"; gene_id "jg8697";
derer1.05_0	ALN_BLOCK	exon	616037	618436	.	-	.	transcript_id "jg8698.t1"; gene_id "jg8698";
derer1.05_0	ALN_BLOCK	exon	619601	621703	.	+	.	transcript_id "jg8699.t1"; gene_id "jg8699";
derer1.05_0	ALN_BLOCK	exon	621868	623435	.	-	.	transcript_id "jg8700.t1"; gene_id "jg8700";
derer1.05_0	ALN_BLOCK	exon	623865	628146	.	+	.	transcript_id "jg8701.t1"; gene_id "jg8701";
derer1.05_0	ALN_BLOCK	exon	628703	629638	.	-	.	transcript_id "jg8702.t1"; gene_id "jg8702";
derer1.05_0	ALN_BLOCK	exon	630144	630730	.	+	.	transcript_id "jg8703.t1"; gene_id "jg8703";
derer1.05_0	ALN_BLOCK	exon	631331	632156	.	-	.	transcript_id "jg8704.t1"; gene_id "jg8704";
derer1.05_0	ALN_BLOCK	exon	633534	634769	.	+	.	transcript_id "jg8705.t1"; gene_id "jg8705";
derer1.05_0	ALN_BLOCK	exon	639991	643730	.	-	.	transcript_id "jg8706.t1"; gene_id "jg8706";
derer1.05_0	ALN_BLOCK	exon	643890	644227	.	-	.	transcript_id "jg8706.t1"; gene_id "jg8706";
derer1.05_0	ALN_BLOCK	exon	644526	649918	.	-	.	transcript_id "jg8706.t1"; gene_id "jg8706";
derer1.05_0	ALN_BLOCK	exon	658868	659095	.	+	.	transcript_id "jg8707.t1"; gene_id "jg8707";
derer1.05_0	AUGUSTUS	stop_codon	667366	667368	.	-	0	transcript_id "jg8708.t1"; gene_id "jg8708";
derer1.05_0	AUGUSTUS	CDS	667366	667620	0.9	-	0	transcript_id "jg8708.t1"; gene_id "jg8708";
derer1.05_0	AUGUSTUS	exon	667366	667620	.	-	.	transcript_id "jg8708.t1"; gene_id "jg8708";
derer1.05_0	AUGUSTUS	start_codon	667618	667620	.	-	0	transcript_id "jg8708.t1"; gene_id "jg8708";
derer1.05_0	AUGUSTUS	stop_codon	668715	668717	.	-	0	transcript_id "jg8709.t1"; gene_id "jg8709";
derer1.05_0	AUGUSTUS	CDS	668715	668948	0.95	-	0	transcript_id "jg8709.t1"; gene_id "jg8709";
derer1.05_0	AUGUSTUS	exon	668715	668948	.	-	.	transcript_id "jg8709.t1"; gene_id "jg8709";
derer1.05_0	AUGUSTUS	intron	668949	670566	.	-	.	transcript_id "jg8709.t1"; gene_id "jg8709";
derer1.05_0	AUGUSTUS	CDS	670567	670596	0.59	-	0	transcript_id "jg8709.t1"; gene_id "jg8709";
derer1.05_0	AUGUSTUS	exon	670567	670596	.	-	.	transcript_id "jg8709.t1"; gene_id "jg8709";
derer1.05_0	AUGUSTUS	start_codon	670594	670596	.	-	0	transcript_id "jg8709.t1"; gene_id "jg8709";
derer1.05_0	AUGUSTUS	stop_codon	678228	678230	.	-	0	transcript_id "jg8710.t1"; gene_id "jg8710";
derer1.05_0	AUGUSTUS	CDS	678228	678977	0.97	-	0	transcript_id "jg8710.t1"; gene_id "jg8710";
derer1.05_0	AUGUSTUS	exon	678228	678977	.	-	.	transcript_id "jg8710.t1"; gene_id "jg8710";
derer1.05_0	AUGUSTUS	start_codon	678975	678977	.	-	0	transcript_id "jg8710.t1"; gene_id "jg8710";
derer1.05_0	ALN_BLOCK	exon	699288	715918	.	-	.	transcript_id "jg8711.t1"; gene_id "jg8711";
derer1.05_0	AUGUSTUS	stop_codon	737653	737655	.	-	0	transcript_id "jg8713.t1"; gene_id "jg8713";
derer1.05_0	AUGUSTUS	CDS	737653	737866	0.96	-	1	transcript_id "jg8713.t1"; gene_id "jg8713";
derer1.05_0	AUGUSTUS	exon	737653	737866	.	-	.	transcript_id "jg8713.t1"; gene_id "jg8713";
derer1.05_0	AUGUSTUS	intron	737867	740178	.	-	.	transcript_id "jg8713.t1"; gene_id "jg8713";
derer1.05_0	AUGUSTUS	CDS	740179	740252	0.92	-	0	transcript_id "jg8713.t1"; gene_id "jg8713";
derer1.05_0	AUGUSTUS	exon	740179	740252	.	-	.	transcript_id "jg8713.t1"; gene_id "jg8713";
derer1.05_0	AUGUSTUS	start_codon	740250	740252	.	-	0	transcript_id "jg8713.t1"; gene_id "jg8713";
derer1.05_0	ALN_BLOCK	exon	759209	761116	.	-	.	transcript_id "jg8714.t1"; gene_id "jg8714";
derer1.05_0	ALN_BLOCK	exon	782981	784936	.	+	.	transcript_id "jg8715.t1"; gene_id "jg8715";
derer1.05_0	ALN_BLOCK	exon	792740	795596	.	-	.	transcript_id "jg8716.t1"; gene_id "jg8716";
derer1.05_0	ALN_BLOCK	exon	807665	815410	.	+	.	transcript_id "jg8717.t1"; gene_id "jg8717";
derer1.05_0	ALN_BLOCK	exon	834064	835578	.	+	.	transcript_id "jg8720.t1"; gene_id "jg8720";
derer1.05_0	ALN_BLOCK	exon	838404	840119	.	+	.	transcript_id "jg8721.t1"; gene_id "jg8721";
derer1.05_0	ALN_BLOCK	exon	840237	844521	.	-	.	transcript_id "jg8722.t1"; gene_id "jg8722";
derer1.05_0	ALN_BLOCK	exon	866748	867545	.	+	.	transcript_id "jg8724.t1"; gene_id "jg8724";
derer1.05_0	ALN_BLOCK	exon	867719	869414	.	+	.	transcript_id "jg8725.t1"; gene_id "jg8725";
derer1.05_0	ALN_BLOCK	exon	869583	871959	.	-	.	transcript_id "jg8726.t1"; gene_id "jg8726";
derer1.05_0	ALN_BLOCK	exon	872209	873102	.	+	.	transcript_id "jg8727.t1"; gene_id "jg8727";
derer1.05_0	ALN_BLOCK	exon	873172	874000	.	-	.	transcript_id "jg8728.t1"; gene_id "jg8728";
derer1.05_0	ALN_BLOCK	exon	874648	875473	.	-	.	transcript_id "jg8729.t1"; gene_id "jg8729";
derer1.05_0	ALN_BLOCK	exon	876218	877096	.	+	.	transcript_id "jg8730.t1"; gene_id "jg8730";
derer1.05_0	ALN_BLOCK	exon	877727	878989	.	+	.	transcript_id "jg8731.t1"; gene_id "jg8731";
derer1.05_0	ALN_BLOCK	exon	879202	880216	.	+	.	transcript_id "jg8731.t1"; gene_id "jg8731";
derer1.05_0	AUGUSTUS	stop_codon	880934	880936	.	-	0	transcript_id "jg8732.t1"; gene_id "jg8732";
derer1.05_0	AUGUSTUS	CDS	880934	882298	1	-	0	transcript_id "jg8732.t1"; gene_id "jg8732";
derer1.05_0	AUGUSTUS	exon	880934	882298	.	-	.	transcript_id "jg8732.t1"; gene_id "jg8732";
derer1.05_0	AUGUSTUS	start_codon	882296	882298	.	-	0	transcript_id "jg8732.t1"; gene_id "jg8732";
derer1.05_0	ALN_BLOCK	exon	886204	888700	.	+	.	transcript_id "jg8733.t1"; gene_id "jg8733";
derer1.05_0	ALN_BLOCK	exon	891332	894136	.	-	.	transcript_id "jg8734.t1"; gene_id "jg8734";
derer1.05_0	ALN_BLOCK	exon	908252	909610	.	-	.	transcript_id "jg8735.t1"; gene_id "jg8735";
derer1.05_0	ALN_BLOCK	exon	909765	911232	.	+	.	transcript_id "jg8736.t1"; gene_id "jg8736";
derer1.05_0	ALN_BLOCK	exon	912698	913254	.	+	.	transcript_id "jg8737.t1"; gene_id "jg8737";
derer1.05_0	ALN_BLOCK	exon	917393	918838	.	+	.	transcript_id "jg8738.t1"; gene_id "jg8738";
derer1.05_0	ALN_BLOCK	exon	919415	922193	.	-	.	transcript_id "jg8739.t1"; gene_id "jg8739";
derer1.05_0	ALN_BLOCK	exon	926490	927527	.	-	.	transcript_id "jg8740.t1"; gene_id "jg8740";
derer1.05_0	ALN_BLOCK	exon	929665	934859	.	+	.	transcript_id "jg8741.t1"; gene_id "jg8741";
derer1.05_0	ALN_BLOCK	exon	935477	936430	.	+	.	transcript_id "jg8742.t1"; gene_id "jg8742";
derer1.05_0	ALN_BLOCK	exon	936527	943212	.	-	.	transcript_id "jg8743.t1"; gene_id "jg8743";
derer1.05_0	ALN_BLOCK	exon	956878	959327	.	+	.	transcript_id "jg8744.t1"; gene_id "jg8744";
derer1.05_0	AUGUSTUS	start_codon	967720	967722	.	+	0	transcript_id "jg8745.t1"; gene_id "jg8745";
derer1.05_0	AUGUSTUS	CDS	967720	968166	1	+	0	transcript_id "jg8745.t1"; gene_id "jg8745";
derer1.05_0	AUGUSTUS	exon	967720	968166	.	+	.	transcript_id "jg8745.t1"; gene_id "jg8745";
derer1.05_0	AUGUSTUS	stop_codon	968164	968166	.	+	0	transcript_id "jg8745.t1"; gene_id "jg8745";
derer1.05_0	ALN_BLOCK	exon	976723	980238	.	+	.	transcript_id "jg8746.t1"; gene_id "jg8746";
derer1.05_0	ALN_BLOCK	exon	1011499	1017681	.	+	.	transcript_id "jg8748.t1"; gene_id "jg8748";
derer1.05_0	AUGUSTUS	start_codon	1041115	1041117	.	+	0	transcript_id "jg8750.t1"; gene_id "jg8750";
derer1.05_0	AUGUSTUS	CDS	1041115	1041179	0.55	+	0	transcript_id "jg8750.t1"; gene_id "jg8750";
derer1.05_0	AUGUSTUS	exon	1041115	1041179	.	+	.	transcript_id "jg8750.t1"; gene_id "jg8750";
derer1.05_0	AUGUSTUS	intron	1041180	1042957	.	+	.	transcript_id "jg8750.t1"; gene_id "jg8750";
derer1.05_0	AUGUSTUS	CDS	1042958	1043171	0.96	+	1	transcript_id "jg8750.t1"; gene_id "jg8750";
derer1.05_0	AUGUSTUS	exon	1042958	1043171	.	+	.	transcript_id "jg8750.t1"; gene_id "jg8750";
derer1.05_0	AUGUSTUS	stop_codon	1043169	1043171	.	+	0	transcript_id "jg8750.t1"; gene_id "jg8750";
derer1.05_0	ALN_BLOCK	exon	1057292	1062447	.	-	.	transcript_id "jg8753.t1"; gene_id "jg8753";
derer1.05_0	AUGUSTUS	stop_codon	1068774	1068776	.	-	0	transcript_id "jg8755.t1"; gene_id "jg8755";
derer1.05_0	AUGUSTUS	CDS	1068774	1069307	1	-	0	transcript_id "jg8755.t1"; gene_id "jg8755";
derer1.05_0	AUGUSTUS	exon	1068774	1069307	.	-	.	transcript_id "jg8755.t1"; gene_id "jg8755";
derer1.05_0	AUGUSTUS	start_codon	1069305	1069307	.	-	0	transcript_id "jg8755.t1"; gene_id "jg8755";
derer1.05_0	AUGUSTUS	stop_codon	1075208	1075210	.	-	0	transcript_id "jg8754.t1"; gene_id "jg8754";
derer1.05_0	AUGUSTUS	CDS	1075208	1075368	0.87	-	2	transcript_id "jg8754.t1"; gene_id "jg8754";
derer1.05_0	AUGUSTUS	exon	1075208	1075368	.	-	.	transcript_id "jg8754.t1"; gene_id "jg8754";
derer1.05_0	AUGUSTUS	intron	1075369	1075817	.	-	.	transcript_id "jg8754.t1"; gene_id "jg8754";
derer1.05_0	AUGUSTUS	CDS	1075818	1076301	0.99	-	0	transcript_id "jg8754.t1"; gene_id "jg8754";
derer1.05_0	AUGUSTUS	exon	1075818	1076301	.	-	.	transcript_id "jg8754.t1"; gene_id "jg8754";
derer1.05_0	AUGUSTUS	start_codon	1076299	1076301	.	-	0	transcript_id "jg8754.t1"; gene_id "jg8754";
derer1.05_0	ALN_BLOCK	exon	1079409	1080431	.	+	.	transcript_id "jg8757.t1"; gene_id "jg8757";
derer1.05_0	ALN_BLOCK	exon	1093665	1103829	.	-	.	transcript_id "jg8759.t1"; gene_id "jg8759";
derer1.05_0	ALN_BLOCK	exon	1119760	1122412	.	+	.	transcript_id "jg8760.t1"; gene_id "jg8760";
derer1.05_0	ALN_BLOCK	exon	1122944	1124563	.	+	.	transcript_id "jg8761.t1"; gene_id "jg8761";
derer1.05_0	ALN_BLOCK	exon	1125759	1129929	.	-	.	transcript_id "jg8762.t1"; gene_id "jg8762";
derer1.05_0	ALN_BLOCK	exon	1148018	1152515	.	-	.	transcript_id "jg8763.t1"; gene_id "jg8763";
derer1.05_0	ALN_BLOCK	exon	1153007	1156911	.	+	.	transcript_id "jg8764.t1"; gene_id "jg8764";
derer1.05_0	ALN_BLOCK	exon	1157244	1158228	.	+	.	transcript_id "jg8765.t1"; gene_id "jg8765";
derer1.05_0	ALN_BLOCK	exon	1160044	1161818	.	-	.	transcript_id "jg8766.t1"; gene_id "jg8766";
derer1.05_0	ALN_BLOCK	exon	1173785	1176280	.	+	.	transcript_id "jg8767.t1"; gene_id "jg8767";
derer1.05_0	ALN_BLOCK	exon	1176765	1178306	.	-	.	transcript_id "jg8768.t1"; gene_id "jg8768";
derer1.05_0	ALN_BLOCK	exon	1179084	1184148	.	+	.	transcript_id "jg8769.t1"; gene_id "jg8769";
derer1.05_0	ALN_BLOCK	exon	1187809	1191452	.	+	.	transcript_id "jg8770.t1"; gene_id "jg8770";
derer1.05_0	ALN_BLOCK	exon	1192316	1193827	.	+	.	transcript_id "jg8771.t1"; gene_id "jg8771";
derer1.05_0	ALN_BLOCK	exon	1193983	1195117	.	-	.	transcript_id "jg8772.t1"; gene_id "jg8772";
derer1.05_0	ALN_BLOCK	exon	1195337	1195885	.	+	.	transcript_id "jg8773.t1"; gene_id "jg8773";
derer1.05_0	ALN_BLOCK	exon	1196523	1200556	.	-	.	transcript_id "jg8774.t1"; gene_id "jg8774";
derer1.05_0	ALN_BLOCK	exon	1203583	1204740	.	+	.	transcript_id "jg8775.t1"; gene_id "jg8775";
derer1.05_0	ALN_BLOCK	exon	1205072	1207771	.	-	.	transcript_id "jg8776.t1"; gene_id "jg8776";
derer1.05_0	ALN_BLOCK	exon	1209224	1210987	.	+	.	transcript_id "jg8777.t1"; gene_id "jg8777";
derer1.05_0	ALN_BLOCK	exon	1211183	1211789	.	+	.	transcript_id "jg8778.t1"; gene_id "jg8778";
derer1.05_0	ALN_BLOCK	exon	1211873	1214414	.	-	.	transcript_id "jg8779.t1"; gene_id "jg8779";
derer1.05_0	AUGUSTUS	start_codon	1215021	1215023	.	+	0	transcript_id "jg8780.t1"; gene_id "jg8780";
derer1.05_0	AUGUSTUS	CDS	1215021	1215036	0.88	+	0	transcript_id "jg8780.t1"; gene_id "jg8780";
derer1.05_0	AUGUSTUS	exon	1215021	1215036	.	+	.	transcript_id "jg8780.t1"; gene_id "jg8780";
derer1.05_0	AUGUSTUS	intron	1215037	1215093	.	+	.	transcript_id "jg8780.t1"; gene_id "jg8780";
derer1.05_0	AUGUSTUS	CDS	1215094	1215228	1	+	2	transcript_id "jg8780.t1"; gene_id "jg8780";
derer1.05_0	AUGUSTUS	exon	1215094	1215228	.	+	.	transcript_id "jg8780.t1"; gene_id "jg8780";
derer1.05_0	AUGUSTUS	intron	1215229	1215283	.	+	.	transcript_id "jg8780.t1"; gene_id "jg8780";
derer1.05_0	AUGUSTUS	CDS	1215284	1215432	1	+	2	transcript_id "jg8780.t1"; gene_id "jg8780";
derer1.05_0	AUGUSTUS	exon	1215284	1215432	.	+	.	transcript_id "jg8780.t1"; gene_id "jg8780";
derer1.05_0	AUGUSTUS	stop_codon	1215430	1215432	.	+	0	transcript_id "jg8780.t1"; gene_id "jg8780";
derer1.05_0	ALN_BLOCK	exon	1215460	1217529	.	-	.	transcript_id "jg8781.t1"; gene_id "jg8781";
derer1.05_0	ALN_BLOCK	exon	1218778	1222910	.	+	.	transcript_id "jg8782.t1"; gene_id "jg8782";
derer1.05_0	ALN_BLOCK	exon	1223500	1227867	.	+	.	transcript_id "jg8783.t1"; gene_id "jg8783";
derer1.05_0	ALN_BLOCK	exon	1228075	1229510	.	-	.	transcript_id "jg8784.t1"; gene_id "jg8784";
derer1.05_0	ALN_BLOCK	exon	1229751	1231105	.	+	.	transcript_id "jg8785.t1"; gene_id "jg8785";
derer1.05_0	ALN_BLOCK	exon	1237134	1238360	.	+	.	transcript_id "jg8786.t1"; gene_id "jg8786";
derer1.05_0	ALN_BLOCK	exon	1239212	1242963	.	+	.	transcript_id "jg8786.t1"; gene_id "jg8786";
derer1.05_0	AUGUSTUS	stop_codon	1245143	1245145	.	-	0	transcript_id "jg8787.t1"; gene_id "jg8787";
derer1.05_0	AUGUSTUS	CDS	1245143	1245718	1	-	0	transcript_id "jg8787.t1"; gene_id "jg8787";
derer1.05_0	AUGUSTUS	exon	1245143	1245718	.	-	.	transcript_id "jg8787.t1"; gene_id "jg8787";
derer1.05_0	AUGUSTUS	start_codon	1245716	1245718	.	-	0	transcript_id "jg8787.t1"; gene_id "jg8787";
derer1.05_0	AUGUSTUS	stop_codon	1245992	1245994	.	-	0	transcript_id "jg8788.t1"; gene_id "jg8788";
derer1.05_0	AUGUSTUS	CDS	1245992	1246157	1	-	1	transcript_id "jg8788.t1"; gene_id "jg8788";
derer1.05_0	AUGUSTUS	exon	1245992	1246157	.	-	.	transcript_id "jg8788.t1"; gene_id "jg8788";
derer1.05_0	AUGUSTUS	intron	1246158	1246861	.	-	.	transcript_id "jg8788.t1"; gene_id "jg8788";
derer1.05_0	AUGUSTUS	CDS	1246862	1247101	0.98	-	1	transcript_id "jg8788.t1"; gene_id "jg8788";
derer1.05_0	AUGUSTUS	exon	1246862	1247101	.	-	.	transcript_id "jg8788.t1"; gene_id "jg8788";
derer1.05_0	AUGUSTUS	intron	1247102	1248324	.	-	.	transcript_id "jg8788.t1"; gene_id "jg8788";
derer1.05_0	AUGUSTUS	CDS	1248325	1248329	0.38	-	0	transcript_id "jg8788.t1"; gene_id "jg8788";
derer1.05_0	AUGUSTUS	exon	1248325	1248329	.	-	.	transcript_id "jg8788.t1"; gene_id "jg8788";
derer1.05_0	AUGUSTUS	start_codon	1248327	1248329	.	-	0	transcript_id "jg8788.t1"; gene_id "jg8788";
derer1.05_0	ALN_BLOCK	exon	1250164	1250812	.	+	.	transcript_id "jg8789.t1"; gene_id "jg8789";
derer1.05_0	AUGUSTUS	start_codon	1259123	1259125	.	+	0	transcript_id "jg8790.t1"; gene_id "jg8790";
derer1.05_0	AUGUSTUS	CDS	1259123	1259140	0.35	+	0	transcript_id "jg8790.t1"; gene_id "jg8790";
derer1.05_0	AUGUSTUS	exon	1259123	1259140	.	+	.	transcript_id "jg8790.t1"; gene_id "jg8790";
derer1.05_0	AUGUSTUS	intron	1259141	1259541	.	+	.	transcript_id "jg8790.t1"; gene_id "jg8790";
derer1.05_0	AUGUSTUS	CDS	1259542	1259949	0.89	+	0	transcript_id "jg8790.t1"; gene_id "jg8790";
derer1.05_0	AUGUSTUS	exon	1259542	1259949	.	+	.	transcript_id "jg8790.t1"; gene_id "jg8790";
derer1.05_0	AUGUSTUS	stop_codon	1259947	1259949	.	+	0	transcript_id "jg8790.t1"; gene_id "jg8790";
derer1.05_0	ALN_BLOCK	exon	1264815	1267536	.	+	.	transcript_id "jg8791.t1"; gene_id "jg8791";
derer1.05_0	AUGUSTUS	start_codon	1268409	1268411	.	+	0	transcript_id "jg8792.t1"; gene_id "jg8792";
derer1.05_0	AUGUSTUS	CDS	1268409	1268774	0.89	+	0	transcript_id "jg8792.t1"; gene_id "jg8792";
derer1.05_0	AUGUSTUS	exon	1268409	1268774	.	+	.	transcript_id "jg8792.t1"; gene_id "jg8792";
derer1.05_0	AUGUSTUS	stop_codon	1268772	1268774	.	+	0	transcript_id "jg8792.t1"; gene_id "jg8792";
derer1.05_0	ALN_BLOCK	exon	1281497	1283572	.	+	.	transcript_id "jg8793.t1"; gene_id "jg8793";
derer1.05_0	ALN_BLOCK	exon	1297834	1323711	.	+	.	transcript_id "jg8794.t1"; gene_id "jg8794";
derer1.05_0	ALN_BLOCK	exon	1323868	1328832	.	+	.	transcript_id "jg8794.t1"; gene_id "jg8794";
derer1.05_0	ALN_BLOCK	exon	1329099	1333587	.	+	.	transcript_id "jg8794.t1"; gene_id "jg8794";
derer1.05_0	ALN_BLOCK	exon	1368158	1368844	.	+	.	transcript_id "jg8795.t1"; gene_id "jg8795";
derer1.05_0	ALN_BLOCK	exon	1373315	1373877	.	+	.	transcript_id "jg8796.t1"; gene_id "jg8796";
derer1.05_0	AUGUSTUS	stop_codon	1382734	1382736	.	-	0	transcript_id "jg8797.t1"; gene_id "jg8797";
derer1.05_0	AUGUSTUS	CDS	1382734	1383003	1	-	0	transcript_id "jg8797.t1"; gene_id "jg8797";
derer1.05_0	AUGUSTUS	exon	1382734	1383003	.	-	.	transcript_id "jg8797.t1"; gene_id "jg8797";
derer1.05_0	AUGUSTUS	start_codon	1383001	1383003	.	-	0	transcript_id "jg8797.t1"; gene_id "jg8797";
derer1.05_0	AUGUSTUS	start_codon	1386424	1386426	.	+	0	transcript_id "jg8798.t1"; gene_id "jg8798";
derer1.05_0	AUGUSTUS	CDS	1386424	1386693	1	+	0	transcript_id "jg8798.t1"; gene_id "jg8798";
derer1.05_0	AUGUSTUS	exon	1386424	1386693	.	+	.	transcript_id "jg8798.t1"; gene_id "jg8798";
derer1.05_0	AUGUSTUS	stop_codon	1386691	1386693	.	+	0	transcript_id "jg8798.t1"; gene_id "jg8798";
derer1.05_0	ALN_BLOCK	exon	1393539	1394488	.	-	.	transcript_id "jg8799.t1"; gene_id "jg8799";
derer1.05_0	ALN_BLOCK	exon	1394672	1395447	.	-	.	transcript_id "jg8800.t1"; gene_id "jg8800";
derer1.05_0	ALN_BLOCK	exon	1395628	1396350	.	-	.	transcript_id "jg8801.t1"; gene_id "jg8801";
derer1.05_0	ALN_BLOCK	exon	1396439	1397230	.	-	.	transcript_id "jg8802.t1"; gene_id "jg8802";
derer1.05_0	AUGUSTUS	stop_codon	1403119	1403121	.	-	0	transcript_id "jg8803.t1"; gene_id "jg8803";
derer1.05_0	AUGUSTUS	CDS	1403119	1403258	1	-	2	transcript_id "jg8803.t1"; gene_id "jg8803";
derer1.05_0	AUGUSTUS	exon	1403119	1403258	.	-	.	transcript_id "jg8803.t1"; gene_id "jg8803";
derer1.05_0	AUGUSTUS	intron	1403259	1403318	.	-	.	transcript_id "jg8803.t1"; gene_id "jg8803";
derer1.05_0	AUGUSTUS	CDS	1403319	1403417	1	-	2	transcript_id "jg8803.t1"; gene_id "jg8803";
derer1.05_0	AUGUSTUS	exon	1403319	1403417	.	-	.	transcript_id "jg8803.t1"; gene_id "jg8803";
derer1.05_0	AUGUSTUS	intron	1403418	1403472	.	-	.	transcript_id "jg8803.t1"; gene_id "jg8803";
derer1.05_0	AUGUSTUS	CDS	1403473	1403558	1	-	1	transcript_id "jg8803.t1"; gene_id "jg8803";
derer1.05_0	AUGUSTUS	exon	1403473	1403558	.	-	.	transcript_id "jg8803.t1"; gene_id "jg8803";
derer1.05_0	AUGUSTUS	intron	1403559	1403605	.	-	.	transcript_id "jg8803.t1"; gene_id "jg8803";
derer1.05_0	AUGUSTUS	CDS	1403606	1403836	1	-	1	transcript_id "jg8803.t1"; gene_id "jg8803";
derer1.05_0	AUGUSTUS	exon	1403606	1403836	.	-	.	transcript_id "jg8803.t1"; gene_id "jg8803";
derer1.05_0	AUGUSTUS	intron	1403837	1403893	.	-	.	transcript_id "jg8803.t1"; gene_id "jg8803";
derer1.05_0	AUGUSTUS	CDS	1403894	1403916	1	-	0	transcript_id "jg8803.t1"; gene_id "jg8803";
derer1.05_0	AUGUSTUS	exon	1403894	1403916	.	-	.	transcript_id "jg8803.t1"; gene_id "jg8803";
derer1.05_0	AUGUSTUS	start_codon	1403914	1403916	.	-	0	transcript_id "jg8803.t1"; gene_id "jg8803";
derer1.05_0	ALN_BLOCK	exon	1404252	1405673	.	-	.	transcript_id "jg8804.t1"; gene_id "jg8804";
derer1.05_0	ALN_BLOCK	exon	1412105	1412839	.	+	.	transcript_id "jg8805.t1"; gene_id "jg8805";
derer1.05_0	ALN_BLOCK	exon	1425173	1462842	.	-	.	transcript_id "jg8806.t1"; gene_id "jg8806";
derer1.05_0	AUGUSTUS	start_codon	1487921	1487923	.	+	0	transcript_id "jg8807.t1"; gene_id "jg8807";
derer1.05_0	AUGUSTUS	CDS	1487921	1488391	1	+	0	transcript_id "jg8807.t1"; gene_id "jg8807";
derer1.05_0	AUGUSTUS	exon	1487921	1488391	.	+	.	transcript_id "jg8807.t1"; gene_id "jg8807";
derer1.05_0	AUGUSTUS	stop_codon	1488389	1488391	.	+	0	transcript_id "jg8807.t1"; gene_id "jg8807";
derer1.05_0	ALN_BLOCK	exon	1541102	1542361	.	+	.	transcript_id "jg8809.t1"; gene_id "jg8809";
derer1.05_0	ALN_BLOCK	exon	1542926	1544140	.	+	.	transcript_id "jg8810.t1"; gene_id "jg8810";
derer1.05_0	ALN_BLOCK	exon	1544485	1545723	.	+	.	transcript_id "jg8811.t1"; gene_id "jg8811";
derer1.05_0	ALN_BLOCK	exon	1546000	1547181	.	+	.	transcript_id "jg8812.t1"; gene_id "jg8812";
derer1.05_0	ALN_BLOCK	exon	1547384	1548834	.	-	.	transcript_id "jg8813.t1"; gene_id "jg8813";
derer1.05_0	ALN_BLOCK	exon	1549588	1551275	.	-	.	transcript_id "jg8814.t1"; gene_id "jg8814";
derer1.05_0	ALN_BLOCK	exon	1566125	1566454	.	-	.	transcript_id "jg8815.t1"; gene_id "jg8815";
derer1.05_0	ALN_BLOCK	exon	1569008	1570405	.	+	.	transcript_id "jg8816.t1"; gene_id "jg8816";
derer1.05_0	ALN_BLOCK	exon	1631104	1633165	.	-	.	transcript_id "jg8817.t1"; gene_id "jg8817";
derer1.05_0	ALN_BLOCK	exon	1641214	1642554	.	-	.	transcript_id "jg8818.t1"; gene_id "jg8818";
derer1.05_0	ALN_BLOCK	exon	1646907	1652834	.	+	.	transcript_id "jg8819.t1"; gene_id "jg8819";
derer1.05_0	ALN_BLOCK	exon	1655802	1657357	.	-	.	transcript_id "jg8821.t1"; gene_id "jg8821";
derer1.05_0	ALN_BLOCK	exon	1658028	1658709	.	+	.	transcript_id "jg8822.t1"; gene_id "jg8822";
derer1.05_0	ALN_BLOCK	exon	1659051	1660386	.	-	.	transcript_id "jg8823.t1"; gene_id "jg8823";
derer1.05_0	ALN_BLOCK	exon	1734187	1739771	.	+	.	transcript_id "jg8824.t1"; gene_id "jg8824";
derer1.05_0	ALN_BLOCK	exon	1739805	1740488	.	+	.	transcript_id "jg8825.t1"; gene_id "jg8825";
derer1.05_0	ALN_BLOCK	exon	1748723	1749816	.	+	.	transcript_id "jg8826.t1"; gene_id "jg8826";
derer1.05_0	ALN_BLOCK	exon	1751437	1753994	.	-	.	transcript_id "jg8827.t1"; gene_id "jg8827";
derer1.05_0	ALN_BLOCK	exon	1754194	1754956	.	+	.	transcript_id "jg8828.t1"; gene_id "jg8828";
derer1.05_0	ALN_BLOCK	exon	1755151	1758874	.	-	.	transcript_id "jg8829.t1"; gene_id "jg8829";
derer1.05_0	ALN_BLOCK	exon	1760534	1763857	.	-	.	transcript_id "jg8830.t1"; gene_id "jg8830";
derer1.05_0	ALN_BLOCK	exon	1764116	1767098	.	-	.	transcript_id "jg8830.t1"; gene_id "jg8830";
derer1.05_0	ALN_BLOCK	exon	1768581	1770050	.	-	.	transcript_id "jg8831.t1"; gene_id "jg8831";
derer1.05_0	ALN_BLOCK	exon	1772088	1772786	.	+	.	transcript_id "jg8832.t1"; gene_id "jg8832";
derer1.05_0	ALN_BLOCK	exon	1773223	1774188	.	+	.	transcript_id "jg8833.t1"; gene_id "jg8833";
derer1.05_0	ALN_BLOCK	exon	1774705	1775563	.	-	.	transcript_id "jg8834.t1"; gene_id "jg8834";
derer1.05_0	ALN_BLOCK	exon	1785819	1794127	.	+	.	transcript_id "jg8835.t1"; gene_id "jg8835";
derer1.05_0	ALN_BLOCK	exon	1794937	1796091	.	-	.	transcript_id "jg8836.t1"; gene_id "jg8836";
derer1.05_0	ALN_BLOCK	exon	1796474	1796860	.	+	.	transcript_id "jg8837.t1"; gene_id "jg8837";
derer1.05_0	AUGUSTUS	stop_codon	1799390	1799392	.	-	0	transcript_id "jg8838.t1"; gene_id "jg8838";
derer1.05_0	AUGUSTUS	CDS	1799390	1799542	1	-	0	transcript_id "jg8838.t1"; gene_id "jg8838";
derer1.05_0	AUGUSTUS	exon	1799390	1799542	.	-	.	transcript_id "jg8838.t1"; gene_id "jg8838";
derer1.05_0	AUGUSTUS	intron	1799543	1799596	.	-	.	transcript_id "jg8838.t1"; gene_id "jg8838";
derer1.05_0	AUGUSTUS	CDS	1799597	1800574	0.99	-	0	transcript_id "jg8838.t1"; gene_id "jg8838";
derer1.05_0	AUGUSTUS	exon	1799597	1800574	.	-	.	transcript_id "jg8838.t1"; gene_id "jg8838";
derer1.05_0	AUGUSTUS	start_codon	1800572	1800574	.	-	0	transcript_id "jg8838.t1"; gene_id "jg8838";
derer1.05_0	AUGUSTUS	stop_codon	1802664	1802666	.	-	0	transcript_id "jg8839.t1"; gene_id "jg8839";
derer1.05_0	AUGUSTUS	CDS	1802664	1802963	1	-	0	transcript_id "jg8839.t1"; gene_id "jg8839";
derer1.05_0	AUGUSTUS	exon	1802664	1802963	.	-	.	transcript_id "jg8839.t1"; gene_id "jg8839";
derer1.05_0	AUGUSTUS	intron	1802964	1803249	.	-	.	transcript_id "jg8839.t1"; gene_id "jg8839";
derer1.05_0	AUGUSTUS	CDS	1803250	1803369	1	-	0	transcript_id "jg8839.t1"; gene_id "jg8839";
derer1.05_0	AUGUSTUS	exon	1803250	1803369	.	-	.	transcript_id "jg8839.t1"; gene_id "jg8839";
derer1.05_0	AUGUSTUS	start_codon	1803367	1803369	.	-	0	transcript_id "jg8839.t1"; gene_id "jg8839";
derer1.05_0	ALN_BLOCK	exon	1829700	1830949	.	+	.	transcript_id "jg8840.t1"; gene_id "jg8840";
derer1.05_0	AUGUSTUS	start_codon	1833257	1833259	.	+	0	transcript_id "jg8841.t1"; gene_id "jg8841";
derer1.05_0	AUGUSTUS	CDS	1833257	1834267	0.98	+	0	transcript_id "jg8841.t1"; gene_id "jg8841";
derer1.05_0	AUGUSTUS	exon	1833257	1834267	.	+	.	transcript_id "jg8841.t1"; gene_id "jg8841";
derer1.05_0	AUGUSTUS	intron	1834268	1834325	.	+	.	transcript_id "jg8841.t1"; gene_id "jg8841";
derer1.05_0	AUGUSTUS	CDS	1834326	1834478	1	+	0	transcript_id "jg8841.t1"; gene_id "jg8841";
derer1.05_0	AUGUSTUS	exon	1834326	1834478	.	+	.	transcript_id "jg8841.t1"; gene_id "jg8841";
derer1.05_0	AUGUSTUS	stop_codon	1834476	1834478	.	+	0	transcript_id "jg8841.t1"; gene_id "jg8841";
derer1.05_0	ALN_BLOCK	exon	1838466	1839696	.	-	.	transcript_id "jg8842.t1"; gene_id "jg8842";
derer1.05_0	ALN_BLOCK	exon	1866192	1868213	.	-	.	transcript_id "jg8843.t1"; gene_id "jg8843";
derer1.05_0	ALN_BLOCK	exon	1869385	1871038	.	-	.	transcript_id "jg8844.t1"; gene_id "jg8844";
derer1.05_0	ALN_BLOCK	exon	1878702	1879346	.	-	.	transcript_id "jg8845.t1"; gene_id "jg8845";
derer1.05_0	ALN_BLOCK	exon	1889969	1903695	.	+	.	transcript_id "jg8846.t1"; gene_id "jg8846";
derer1.05_0	ALN_BLOCK	exon	1905783	1916416	.	-	.	transcript_id "jg8847.t1"; gene_id "jg8847";
derer1.05_0	AUGUSTUS	start_codon	1916899	1916901	.	+	0	transcript_id "jg8848.t1"; gene_id "jg8848";
derer1.05_0	AUGUSTUS	CDS	1916899	1917843	1	+	0	transcript_id "jg8848.t1"; gene_id "jg8848";
derer1.05_0	AUGUSTUS	exon	1916899	1917843	.	+	.	transcript_id "jg8848.t1"; gene_id "jg8848";
derer1.05_0	AUGUSTUS	stop_codon	1917841	1917843	.	+	0	transcript_id "jg8848.t1"; gene_id "jg8848";
derer1.05_0	AUGUSTUS	stop_codon	1921995	1921997	.	-	0	transcript_id "jg8849.t1"; gene_id "jg8849";
derer1.05_0	AUGUSTUS	CDS	1921995	1922018	0.7	-	0	transcript_id "jg8849.t1"; gene_id "jg8849";
derer1.05_0	AUGUSTUS	exon	1921995	1922018	.	-	.	transcript_id "jg8849.t1"; gene_id "jg8849";
derer1.05_0	AUGUSTUS	intron	1922019	1922077	.	-	.	transcript_id "jg8849.t1"; gene_id "jg8849";
derer1.05_0	AUGUSTUS	CDS	1922078	1922241	1	-	2	transcript_id "jg8849.t1"; gene_id "jg8849";
derer1.05_0	AUGUSTUS	exon	1922078	1922241	.	-	.	transcript_id "jg8849.t1"; gene_id "jg8849";
derer1.05_0	AUGUSTUS	intron	1922242	1923438	.	-	.	transcript_id "jg8849.t1"; gene_id "jg8849";
derer1.05_0	AUGUSTUS	CDS	1923439	1923561	1	-	2	transcript_id "jg8849.t1"; gene_id "jg8849";
derer1.05_0	AUGUSTUS	exon	1923439	1923561	.	-	.	transcript_id "jg8849.t1"; gene_id "jg8849";
derer1.05_0	AUGUSTUS	intron	1923562	1926810	.	-	.	transcript_id "jg8849.t1"; gene_id "jg8849";
derer1.05_0	AUGUSTUS	CDS	1926811	1926958	1	-	0	transcript_id "jg8849.t1"; gene_id "jg8849";
derer1.05_0	AUGUSTUS	exon	1926811	1926958	.	-	.	transcript_id "jg8849.t1"; gene_id "jg8849";
derer1.05_0	AUGUSTUS	start_codon	1926956	1926958	.	-	0	transcript_id "jg8849.t1"; gene_id "jg8849";
derer1.05_0	ALN_BLOCK	exon	1973037	1973774	.	+	.	transcript_id "jg8850.t1"; gene_id "jg8850";
derer1.05_0	ALN_BLOCK	exon	1974627	1988537	.	+	.	transcript_id "jg8850.t1"; gene_id "jg8850";
derer1.05_0	ALN_BLOCK	exon	1990880	1991230	.	-	.	transcript_id "jg8851.t1"; gene_id "jg8851";
derer1.05_0	AUGUSTUS	stop_codon	1991556	1991558	.	-	0	transcript_id "jg8852.t1"; gene_id "jg8852";
derer1.05_0	AUGUSTUS	CDS	1991556	1991912	1	-	0	transcript_id "jg8852.t1"; gene_id "jg8852";
derer1.05_0	AUGUSTUS	exon	1991556	1991912	.	-	.	transcript_id "jg8852.t1"; gene_id "jg8852";
derer1.05_0	AUGUSTUS	intron	1991913	1991973	.	-	.	transcript_id "jg8852.t1"; gene_id "jg8852";
derer1.05_0	AUGUSTUS	CDS	1991974	1992076	1	-	1	transcript_id "jg8852.t1"; gene_id "jg8852";
derer1.05_0	AUGUSTUS	exon	1991974	1992076	.	-	.	transcript_id "jg8852.t1"; gene_id "jg8852";
derer1.05_0	AUGUSTUS	intron	1992077	1992130	.	-	.	transcript_id "jg8852.t1"; gene_id "jg8852";
derer1.05_0	AUGUSTUS	CDS	1992131	1992219	1	-	0	transcript_id "jg8852.t1"; gene_id "jg8852";
derer1.05_0	AUGUSTUS	exon	1992131	1992219	.	-	.	transcript_id "jg8852.t1"; gene_id "jg8852";
derer1.05_0	AUGUSTUS	intron	1992220	1992282	.	-	.	transcript_id "jg8852.t1"; gene_id "jg8852";
derer1.05_0	AUGUSTUS	CDS	1992283	1992378	1	-	0	transcript_id "jg8852.t1"; gene_id "jg8852";
derer1.05_0	AUGUSTUS	exon	1992283	1992378	.	-	.	transcript_id "jg8852.t1"; gene_id "jg8852";
derer1.05_0	AUGUSTUS	start_codon	1992376	1992378	.	-	0	transcript_id "jg8852.t1"; gene_id "jg8852";
derer1.05_0	ALN_BLOCK	exon	1996695	1997081	.	+	.	transcript_id "jg8853.t1"; gene_id "jg8853";
derer1.05_0	ALN_BLOCK	exon	1997090	1998919	.	-	.	transcript_id "jg8854.t1"; gene_id "jg8854";
derer1.05_0	ALN_BLOCK	exon	2020130	2021050	.	+	.	transcript_id "jg8855.t1"; gene_id "jg8855";
derer1.05_0	ALN_BLOCK	exon	2022416	2026404	.	-	.	transcript_id "jg8856.t1"; gene_id "jg8856";
derer1.05_0	ALN_BLOCK	exon	2027047	2027703	.	+	.	transcript_id "jg8857.t1"; gene_id "jg8857";
derer1.05_0	ALN_BLOCK	exon	2028099	2030235	.	+	.	transcript_id "jg8858.t1"; gene_id "jg8858";
derer1.05_0	ALN_BLOCK	exon	2030577	2033523	.	-	.	transcript_id "jg8859.t1"; gene_id "jg8859";
derer1.05_0	ALN_BLOCK	exon	2034295	2034741	.	+	.	transcript_id "jg8860.t1"; gene_id "jg8860";
derer1.05_0	AUGUSTUS	stop_codon	2037677	2037679	.	-	0	transcript_id "jg8861.t1"; gene_id "jg8861";
derer1.05_0	AUGUSTUS	CDS	2037677	2037970	1	-	0	transcript_id "jg8861.t1"; gene_id "jg8861";
derer1.05_0	AUGUSTUS	exon	2037677	2037970	.	-	.	transcript_id "jg8861.t1"; gene_id "jg8861";
derer1.05_0	AUGUSTUS	intron	2037971	2038025	.	-	.	transcript_id "jg8861.t1"; gene_id "jg8861";
derer1.05_0	AUGUSTUS	CDS	2038026	2038085	1	-	0	transcript_id "jg8861.t1"; gene_id "jg8861";
derer1.05_0	AUGUSTUS	exon	2038026	2038085	.	-	.	transcript_id "jg8861.t1"; gene_id "jg8861";
derer1.05_0	AUGUSTUS	start_codon	2038083	2038085	.	-	0	transcript_id "jg8861.t1"; gene_id "jg8861";
derer1.05_0	ALN_BLOCK	exon	2043687	2044676	.	-	.	transcript_id "jg8862.t1"; gene_id "jg8862";
derer1.05_0	ALN_BLOCK	exon	2044832	2051404	.	-	.	transcript_id "jg8862.t1"; gene_id "jg8862";
derer1.05_0	ALN_BLOCK	exon	2071409	2077322	.	+	.	transcript_id "jg8863.t1"; gene_id "jg8863";
derer1.05_0	ALN_BLOCK	exon	2080167	2083518	.	-	.	transcript_id "jg8864.t1"; gene_id "jg8864";
derer1.05_0	ALN_BLOCK	exon	2084011	2084300	.	-	.	transcript_id "jg8865.t1"; gene_id "jg8865";
derer1.05_0	ALN_BLOCK	exon	2087605	2090799	.	+	.	transcript_id "jg8866.t1"; gene_id "jg8866";
derer1.05_0	ALN_BLOCK	exon	2093297	2095259	.	+	.	transcript_id "jg8867.t1"; gene_id "jg8867";
derer1.05_0	ALN_BLOCK	exon	2102637	2106112	.	+	.	transcript_id "jg8868.t1"; gene_id "jg8868";
derer1.05_0	ALN_BLOCK	exon	2108053	2113270	.	-	.	transcript_id "jg8869.t1"; gene_id "jg8869";
derer1.05_0	ALN_BLOCK	exon	2113766	2113774	.	-	.	transcript_id "jg8869.t1"; gene_id "jg8869";
derer1.05_0	ALN_BLOCK	exon	2114883	2114906	.	-	.	transcript_id "jg8869.t1"; gene_id "jg8869";
derer1.05_0	ALN_BLOCK	exon	2115787	2121433	.	-	.	transcript_id "jg8869.t1"; gene_id "jg8869";
derer1.05_0	ALN_BLOCK	exon	2130840	2131895	.	+	.	transcript_id "jg8870.t1"; gene_id "jg8870";
derer1.05_0	ALN_BLOCK	exon	2162590	2163499	.	-	.	transcript_id "jg8871.t1"; gene_id "jg8871";
derer1.05_0	ALN_BLOCK	exon	2165342	2171230	.	+	.	transcript_id "jg8872.t1"; gene_id "jg8872";
derer1.05_0	ALN_BLOCK	exon	2172033	2179413	.	-	.	transcript_id "jg8873.t1"; gene_id "jg8873";
derer1.05_0	ALN_BLOCK	exon	2180304	2181415	.	-	.	transcript_id "jg8874.t1"; gene_id "jg8874";
derer1.05_0	ALN_BLOCK	exon	2182078	2185891	.	+	.	transcript_id "jg8875.t1"; gene_id "jg8875";
derer1.05_0	ALN_BLOCK	exon	2186540	2189462	.	+	.	transcript_id "jg8876.t1"; gene_id "jg8876";
derer1.05_0	ALN_BLOCK	exon	2190348	2190821	.	+	.	transcript_id "jg8877.t1"; gene_id "jg8877";
derer1.05_0	ALN_BLOCK	exon	2192707	2195051	.	-	.	transcript_id "jg8878.t1"; gene_id "jg8878";
derer1.05_0	AUGUSTUS	start_codon	2223275	2223277	.	+	0	transcript_id "jg8880.t1"; gene_id "jg8880";
derer1.05_0	AUGUSTUS	CDS	2223275	2223378	1	+	0	transcript_id "jg8880.t1"; gene_id "jg8880";
derer1.05_0	AUGUSTUS	exon	2223275	2223378	.	+	.	transcript_id "jg8880.t1"; gene_id "jg8880";
derer1.05_0	AUGUSTUS	intron	2223379	2223447	.	+	.	transcript_id "jg8880.t1"; gene_id "jg8880";
derer1.05_0	AUGUSTUS	CDS	2223448	2223592	0.66	+	1	transcript_id "jg8880.t1"; gene_id "jg8880";
derer1.05_0	AUGUSTUS	exon	2223448	2223592	.	+	.	transcript_id "jg8880.t1"; gene_id "jg8880";
derer1.05_0	AUGUSTUS	stop_codon	2223590	2223592	.	+	0	transcript_id "jg8880.t1"; gene_id "jg8880";
derer1.05_0	ALN_BLOCK	exon	2227373	2229271	.	-	.	transcript_id "jg8881.t1"; gene_id "jg8881";
derer1.05_0	ALN_BLOCK	exon	2241461	2243712	.	-	.	transcript_id "jg8883.t1"; gene_id "jg8883";
derer1.05_0	ALN_BLOCK	exon	2244959	2247085	.	-	.	transcript_id "jg8884.t1"; gene_id "jg8884";
derer1.05_0	ALN_BLOCK	exon	2247703	2248670	.	-	.	transcript_id "jg8885.t1"; gene_id "jg8885";
derer1.05_0	ALN_BLOCK	exon	2249091	2249894	.	+	.	transcript_id "jg8886.t1"; gene_id "jg8886";
derer1.05_0	ALN_BLOCK	exon	2250008	2250907	.	-	.	transcript_id "jg8887.t1"; gene_id "jg8887";
derer1.05_0	AUGUSTUS	stop_codon	2251533	2251535	.	-	0	transcript_id "jg8888.t1"; gene_id "jg8888";
derer1.05_0	AUGUSTUS	CDS	2251533	2251666	1	-	2	transcript_id "jg8888.t1"; gene_id "jg8888";
derer1.05_0	AUGUSTUS	exon	2251533	2251666	.	-	.	transcript_id "jg8888.t1"; gene_id "jg8888";
derer1.05_0	AUGUSTUS	intron	2251667	2251719	.	-	.	transcript_id "jg8888.t1"; gene_id "jg8888";
derer1.05_0	AUGUSTUS	CDS	2251720	2251849	0.94	-	0	transcript_id "jg8888.t1"; gene_id "jg8888";
derer1.05_0	AUGUSTUS	exon	2251720	2251849	.	-	.	transcript_id "jg8888.t1"; gene_id "jg8888";
derer1.05_0	AUGUSTUS	start_codon	2251847	2251849	.	-	0	transcript_id "jg8888.t1"; gene_id "jg8888";
derer1.05_0	ALN_BLOCK	exon	2252130	2255129	.	+	.	transcript_id "jg8889.t1"; gene_id "jg8889";
derer1.05_0	ALN_BLOCK	exon	2258208	2260123	.	+	.	transcript_id "jg8890.t1"; gene_id "jg8890";
derer1.05_0	ALN_BLOCK	exon	2260743	2261153	.	-	.	transcript_id "jg8891.t1"; gene_id "jg8891";
derer1.05_0	ALN_BLOCK	exon	2262160	2265278	.	+	.	transcript_id "jg8892.t1"; gene_id "jg8892";
derer1.05_0	ALN_BLOCK	exon	2267400	2271943	.	-	.	transcript_id "jg8893.t1"; gene_id "jg8893";
derer1.05_0	ALN_BLOCK	exon	2272560	2273117	.	-	.	transcript_id "jg8894.t1"; gene_id "jg8894";
derer1.05_0	AUGUSTUS	stop_codon	2273764	2273766	.	-	0	transcript_id "jg8895.t1"; gene_id "jg8895";
derer1.05_0	AUGUSTUS	CDS	2273764	2274546	1	-	0	transcript_id "jg8895.t1"; gene_id "jg8895";
derer1.05_0	AUGUSTUS	exon	2273764	2274546	.	-	.	transcript_id "jg8895.t1"; gene_id "jg8895";
derer1.05_0	AUGUSTUS	intron	2274547	2274604	.	-	.	transcript_id "jg8895.t1"; gene_id "jg8895";
derer1.05_0	AUGUSTUS	CDS	2274605	2274778	1	-	0	transcript_id "jg8895.t1"; gene_id "jg8895";
derer1.05_0	AUGUSTUS	exon	2274605	2274778	.	-	.	transcript_id "jg8895.t1"; gene_id "jg8895";
derer1.05_0	AUGUSTUS	start_codon	2274776	2274778	.	-	0	transcript_id "jg8895.t1"; gene_id "jg8895";
derer1.05_0	ALN_BLOCK	exon	2274880	2275886	.	-	.	transcript_id "jg8896.t1"; gene_id "jg8896";
derer1.05_0	ALN_BLOCK	exon	2277909	2279749	.	+	.	transcript_id "jg8897.t1"; gene_id "jg8897";
derer1.05_0	AUGUSTUS	start_codon	2280150	2280152	.	+	0	transcript_id "jg8898.t1"; gene_id "jg8898";
derer1.05_0	AUGUSTUS	CDS	2280150	2280533	1	+	0	transcript_id "jg8898.t1"; gene_id "jg8898";
derer1.05_0	AUGUSTUS	exon	2280150	2280533	.	+	.	transcript_id "jg8898.t1"; gene_id "jg8898";
derer1.05_0	AUGUSTUS	stop_codon	2280531	2280533	.	+	0	transcript_id "jg8898.t1"; gene_id "jg8898";
derer1.05_0	AUGUSTUS	stop_codon	2285733	2285735	.	-	0	transcript_id "jg8899.t1"; gene_id "jg8899";
derer1.05_0	AUGUSTUS	CDS	2285733	2285986	0.87	-	2	transcript_id "jg8899.t1"; gene_id "jg8899";
derer1.05_0	AUGUSTUS	exon	2285733	2285986	.	-	.	transcript_id "jg8899.t1"; gene_id "jg8899";
derer1.05_0	AUGUSTUS	intron	2285987	2286400	.	-	.	transcript_id "jg8899.t1"; gene_id "jg8899";
derer1.05_0	AUGUSTUS	CDS	2286401	2286476	0.76	-	0	transcript_id "jg8899.t1"; gene_id "jg8899";
derer1.05_0	AUGUSTUS	exon	2286401	2286476	.	-	.	transcript_id "jg8899.t1"; gene_id "jg8899";
derer1.05_0	AUGUSTUS	start_codon	2286474	2286476	.	-	0	transcript_id "jg8899.t1"; gene_id "jg8899";
derer1.05_0	ALN_BLOCK	exon	2286832	2287566	.	-	.	transcript_id "jg8900.t1"; gene_id "jg8900";
derer1.05_0	ALN_BLOCK	exon	2300745	2301371	.	+	.	transcript_id "jg8901.t1"; gene_id "jg8901";
derer1.05_0	AUGUSTUS	stop_codon	2305428	2305430	.	-	0	transcript_id "jg8902.t1"; gene_id "jg8902";
derer1.05_0	AUGUSTUS	CDS	2305428	2306162	1	-	0	transcript_id "jg8902.t1"; gene_id "jg8902";
derer1.05_0	AUGUSTUS	exon	2305428	2306162	.	-	.	transcript_id "jg8902.t1"; gene_id "jg8902";
derer1.05_0	AUGUSTUS	start_codon	2306160	2306162	.	-	0	transcript_id "jg8902.t1"; gene_id "jg8902";
derer1.05_0	ALN_BLOCK	exon	2322145	2322873	.	+	.	transcript_id "jg8903.t1"; gene_id "jg8903";
derer1.05_0	ALN_BLOCK	exon	2324296	2324706	.	-	.	transcript_id "jg8904.t1"; gene_id "jg8904";
derer1.05_0	ALN_BLOCK	exon	2325623	2326204	.	-	.	transcript_id "jg8905.t1"; gene_id "jg8905";
derer1.05_0	ALN_BLOCK	exon	2327346	2327639	.	-	.	transcript_id "jg8906.t1"; gene_id "jg8906";
derer1.05_0	AUGUSTUS	stop_codon	2331732	2331734	.	-	0	transcript_id "jg8907.t1"; gene_id "jg8907";
derer1.05_0	AUGUSTUS	CDS	2331732	2333378	1	-	0	transcript_id "jg8907.t1"; gene_id "jg8907";
derer1.05_0	AUGUSTUS	exon	2331732	2333378	.	-	.	transcript_id "jg8907.t1"; gene_id "jg8907";
derer1.05_0	AUGUSTUS	intron	2333379	2333430	.	-	.	transcript_id "jg8907.t1"; gene_id "jg8907";
derer1.05_0	AUGUSTUS	CDS	2333431	2333478	1	-	0	transcript_id "jg8907.t1"; gene_id "jg8907";
derer1.05_0	AUGUSTUS	exon	2333431	2333478	.	-	.	transcript_id "jg8907.t1"; gene_id "jg8907";
derer1.05_0	AUGUSTUS	start_codon	2333476	2333478	.	-	0	transcript_id "jg8907.t1"; gene_id "jg8907";
derer1.05_0	ALN_BLOCK	exon	2333804	2334355	.	+	.	transcript_id "jg8908.t1"; gene_id "jg8908";
derer1.05_0	ALN_BLOCK	exon	2342237	2342883	.	+	.	transcript_id "jg8909.t1"; gene_id "jg8909";
derer1.05_0	ALN_BLOCK	exon	2343162	2344675	.	-	.	transcript_id "jg8910.t1"; gene_id "jg8910";
derer1.05_0	ALN_BLOCK	exon	2358125	2363932	.	+	.	transcript_id "jg8911.t1"; gene_id "jg8911";
derer1.05_0	ALN_BLOCK	exon	2364892	2364924	.	+	.	transcript_id "jg8911.t1"; gene_id "jg8911";
derer1.05_0	ALN_BLOCK	exon	2366646	2366656	.	+	.	transcript_id "jg8911.t1"; gene_id "jg8911";
derer1.05_0	ALN_BLOCK	exon	2368605	2397024	.	+	.	transcript_id "jg8911.t1"; gene_id "jg8911";
derer1.05_0	ALN_BLOCK	exon	2399662	2400667	.	-	.	transcript_id "jg8912.t1"; gene_id "jg8912";
derer1.05_0	ALN_BLOCK	exon	2405652	2408294	.	+	.	transcript_id "jg8913.t1"; gene_id "jg8913";
derer1.05_0	ALN_BLOCK	exon	2409756	2410924	.	-	.	transcript_id "jg8914.t1"; gene_id "jg8914";
derer1.05_0	ALN_BLOCK	exon	2411985	2413181	.	-	.	transcript_id "jg8915.t1"; gene_id "jg8915";
derer1.05_0	ALN_BLOCK	exon	2414211	2415094	.	+	.	transcript_id "jg8916.t1"; gene_id "jg8916";
derer1.05_0	ALN_BLOCK	exon	2416690	2419649	.	+	.	transcript_id "jg8917.t1"; gene_id "jg8917";
derer1.05_0	AUGUSTUS	start_codon	2420165	2420167	.	+	0	transcript_id "jg8918.t1"; gene_id "jg8918";
derer1.05_0	AUGUSTUS	CDS	2420165	2420538	1	+	0	transcript_id "jg8918.t1"; gene_id "jg8918";
derer1.05_0	AUGUSTUS	exon	2420165	2420538	.	+	.	transcript_id "jg8918.t1"; gene_id "jg8918";
derer1.05_0	AUGUSTUS	intron	2420539	2420600	.	+	.	transcript_id "jg8918.t1"; gene_id "jg8918";
derer1.05_0	AUGUSTUS	CDS	2420601	2421304	1	+	1	transcript_id "jg8918.t1"; gene_id "jg8918";
derer1.05_0	AUGUSTUS	exon	2420601	2421304	.	+	.	transcript_id "jg8918.t1"; gene_id "jg8918";
derer1.05_0	AUGUSTUS	intron	2421305	2421376	.	+	.	transcript_id "jg8918.t1"; gene_id "jg8918";
derer1.05_0	AUGUSTUS	CDS	2421377	2421929	1	+	2	transcript_id "jg8918.t1"; gene_id "jg8918";
derer1.05_0	AUGUSTUS	exon	2421377	2421929	.	+	.	transcript_id "jg8918.t1"; gene_id "jg8918";
derer1.05_0	AUGUSTUS	intron	2421930	2421990	.	+	.	transcript_id "jg8918.t1"; gene_id "jg8918";
derer1.05_0	AUGUSTUS	CDS	2421991	2422441	1	+	1	transcript_id "jg8918.t1"; gene_id "jg8918";
derer1.05_0	AUGUSTUS	exon	2421991	2422441	.	+	.	transcript_id "jg8918.t1"; gene_id "jg8918";
derer1.05_0	AUGUSTUS	stop_codon	2422439	2422441	.	+	0	transcript_id "jg8918.t1"; gene_id "jg8918";
derer1.05_0	ALN_BLOCK	exon	2422976	2424664	.	+	.	transcript_id "jg8919.t1"; gene_id "jg8919";
derer1.05_0	ALN_BLOCK	exon	2424959	2426392	.	+	.	transcript_id "jg8920.t1"; gene_id "jg8920";
derer1.05_0	ALN_BLOCK	exon	2426513	2427371	.	-	.	transcript_id "jg8921.t1"; gene_id "jg8921";
derer1.05_0	ALN_BLOCK	exon	2444195	2449642	.	+	.	transcript_id "jg8922.t1"; gene_id "jg8922";
derer1.05_0	ALN_BLOCK	exon	2452845	2454035	.	-	.	transcript_id "jg8923.t1"; gene_id "jg8923";
derer1.05_0	ALN_BLOCK	exon	2455055	2455066	.	-	.	transcript_id "jg8923.t1"; gene_id "jg8923";
derer1.05_0	ALN_BLOCK	exon	2457466	2458274	.	-	.	transcript_id "jg8924.t1"; gene_id "jg8924";
derer1.05_0	ALN_BLOCK	exon	2459001	2459519	.	-	.	transcript_id "jg8925.t1"; gene_id "jg8925";
derer1.05_0	ALN_BLOCK	exon	2460584	2461858	.	-	.	transcript_id "jg8926.t1"; gene_id "jg8926";
derer1.05_0	ALN_BLOCK	exon	2462976	2464491	.	+	.	transcript_id "jg8927.t1"; gene_id "jg8927";
derer1.05_0	AUGUSTUS	stop_codon	2467093	2467095	.	-	0	transcript_id "jg8928.t1"; gene_id "jg8928";
derer1.05_0	AUGUSTUS	CDS	2467093	2467662	1	-	0	transcript_id "jg8928.t1"; gene_id "jg8928";
derer1.05_0	AUGUSTUS	exon	2467093	2467662	.	-	.	transcript_id "jg8928.t1"; gene_id "jg8928";
derer1.05_0	AUGUSTUS	start_codon	2467660	2467662	.	-	0	transcript_id "jg8928.t1"; gene_id "jg8928";
derer1.05_0	ALN_BLOCK	exon	2499661	2502806	.	+	.	transcript_id "jg8929.t1"; gene_id "jg8929";
derer1.05_0	AUGUSTUS	start_codon	2532059	2532061	.	+	0	transcript_id "jg8930.t1"; gene_id "jg8930";
derer1.05_0	AUGUSTUS	CDS	2532059	2532340	0.84	+	0	transcript_id "jg8930.t1"; gene_id "jg8930";
derer1.05_0	AUGUSTUS	exon	2532059	2532340	.	+	.	transcript_id "jg8930.t1"; gene_id "jg8930";
derer1.05_0	AUGUSTUS	stop_codon	2532338	2532340	.	+	0	transcript_id "jg8930.t1"; gene_id "jg8930";
derer1.05_0	ALN_BLOCK	exon	2535729	2537908	.	-	.	transcript_id "jg8931.t1"; gene_id "jg8931";
derer1.05_0	ALN_BLOCK	exon	2538508	2542145	.	+	.	transcript_id "jg8932.t1"; gene_id "jg8932";
derer1.05_0	AUGUSTUS	start_codon	2542167	2542169	.	+	0	transcript_id "jg8933.t1"; gene_id "jg8933";
derer1.05_0	AUGUSTUS	CDS	2542167	2542613	0.9	+	0	transcript_id "jg8933.t1"; gene_id "jg8933";
derer1.05_0	AUGUSTUS	exon	2542167	2542613	.	+	.	transcript_id "jg8933.t1"; gene_id "jg8933";
derer1.05_0	AUGUSTUS	stop_codon	2542611	2542613	.	+	0	transcript_id "jg8933.t1"; gene_id "jg8933";
derer1.05_0	AUGUSTUS	stop_codon	2549324	2549326	.	-	0	transcript_id "jg8934.t1"; gene_id "jg8934";
derer1.05_0	AUGUSTUS	CDS	2549324	2549479	1	-	0	transcript_id "jg8934.t1"; gene_id "jg8934";
derer1.05_0	AUGUSTUS	exon	2549324	2549479	.	-	.	transcript_id "jg8934.t1"; gene_id "jg8934";
derer1.05_0	AUGUSTUS	intron	2549480	2549538	.	-	.	transcript_id "jg8934.t1"; gene_id "jg8934";
derer1.05_0	AUGUSTUS	CDS	2549539	2549706	1	-	0	transcript_id "jg8934.t1"; gene_id "jg8934";
derer1.05_0	AUGUSTUS	exon	2549539	2549706	.	-	.	transcript_id "jg8934.t1"; gene_id "jg8934";
derer1.05_0	AUGUSTUS	intron	2549707	2549756	.	-	.	transcript_id "jg8934.t1"; gene_id "jg8934";
derer1.05_0	AUGUSTUS	CDS	2549757	2549912	1	-	0	transcript_id "jg8934.t1"; gene_id "jg8934";
derer1.05_0	AUGUSTUS	exon	2549757	2549912	.	-	.	transcript_id "jg8934.t1"; gene_id "jg8934";
derer1.05_0	AUGUSTUS	intron	2549913	2549963	.	-	.	transcript_id "jg8934.t1"; gene_id "jg8934";
derer1.05_0	AUGUSTUS	CDS	2549964	2550023	1	-	0	transcript_id "jg8934.t1"; gene_id "jg8934";
derer1.05_0	AUGUSTUS	exon	2549964	2550023	.	-	.	transcript_id "jg8934.t1"; gene_id "jg8934";
derer1.05_0	AUGUSTUS	start_codon	2550021	2550023	.	-	0	transcript_id "jg8934.t1"; gene_id "jg8934";
derer1.05_0	ALN_BLOCK	exon	2563315	2564083	.	-	.	transcript_id "jg8935.t1"; gene_id "jg8935";
derer1.05_0	ALN_BLOCK	exon	2597974	2599400	.	-	.	transcript_id "jg8936.t1"; gene_id "jg8936";
derer1.05_0	ALN_BLOCK	exon	2609736	2611578	.	-	.	transcript_id "jg8937.t1"; gene_id "jg8937";
derer1.05_0	ALN_BLOCK	exon	2611871	2613789	.	-	.	transcript_id "jg8938.t1"; gene_id "jg8938";
derer1.05_0	ALN_BLOCK	exon	2614074	2614972	.	-	.	transcript_id "jg8939.t1"; gene_id "jg8939";
derer1.05_0	ALN_BLOCK	exon	2615020	2615576	.	-	.	transcript_id "jg8940.t1"; gene_id "jg8940";
derer1.05_0	ALN_BLOCK	exon	2616119	2617313	.	-	.	transcript_id "jg8941.t1"; gene_id "jg8941";
derer1.05_0	ALN_BLOCK	exon	2618944	2620086	.	+	.	transcript_id "jg8942.t1"; gene_id "jg8942";
derer1.05_0	ALN_BLOCK	exon	2620470	2621087	.	-	.	transcript_id "jg8943.t1"; gene_id "jg8943";
derer1.05_0	ALN_BLOCK	exon	2621540	2622057	.	+	.	transcript_id "jg8944.t1"; gene_id "jg8944";
derer1.05_0	ALN_BLOCK	exon	2622980	2626468	.	-	.	transcript_id "jg8945.t1"; gene_id "jg8945";
derer1.05_0	ALN_BLOCK	exon	2633817	2634347	.	+	.	transcript_id "jg8946.t1"; gene_id "jg8946";
derer1.05_0	ALN_BLOCK	exon	2654758	2655614	.	+	.	transcript_id "jg8947.t1"; gene_id "jg8947";
derer1.05_0	ALN_BLOCK	exon	2691642	2692592	.	-	.	transcript_id "jg8948.t1"; gene_id "jg8948";
derer1.05_0	AUGUSTUS	stop_codon	2693460	2693462	.	-	0	transcript_id "jg8949.t1"; gene_id "jg8949";
derer1.05_0	AUGUSTUS	CDS	2693460	2693876	0.52	-	0	transcript_id "jg8949.t1"; gene_id "jg8949";
derer1.05_0	AUGUSTUS	exon	2693460	2693876	.	-	.	transcript_id "jg8949.t1"; gene_id "jg8949";
derer1.05_0	AUGUSTUS	start_codon	2693874	2693876	.	-	0	transcript_id "jg8949.t1"; gene_id "jg8949";
derer1.05_0	AUGUSTUS	stop_codon	2696510	2696512	.	-	0	transcript_id "jg8950.t1"; gene_id "jg8950";
derer1.05_0	AUGUSTUS	CDS	2696510	2696613	0.57	-	2	transcript_id "jg8950.t1"; gene_id "jg8950";
derer1.05_0	AUGUSTUS	exon	2696510	2696613	.	-	.	transcript_id "jg8950.t1"; gene_id "jg8950";
derer1.05_0	AUGUSTUS	intron	2696614	2697037	.	-	.	transcript_id "jg8950.t1"; gene_id "jg8950";
derer1.05_0	AUGUSTUS	CDS	2697038	2697079	0.77	-	2	transcript_id "jg8950.t1"; gene_id "jg8950";
derer1.05_0	AUGUSTUS	exon	2697038	2697079	.	-	.	transcript_id "jg8950.t1"; gene_id "jg8950";
derer1.05_0	AUGUSTUS	intron	2697080	2697139	.	-	.	transcript_id "jg8950.t1"; gene_id "jg8950";
derer1.05_0	AUGUSTUS	CDS	2697140	2697308	1	-	0	transcript_id "jg8950.t1"; gene_id "jg8950";
derer1.05_0	AUGUSTUS	exon	2697140	2697308	.	-	.	transcript_id "jg8950.t1"; gene_id "jg8950";
derer1.05_0	AUGUSTUS	start_codon	2697306	2697308	.	-	0	transcript_id "jg8950.t1"; gene_id "jg8950";
derer1.05_0	ALN_BLOCK	exon	2698170	2698876	.	+	.	transcript_id "jg8951.t1"; gene_id "jg8951";
derer1.05_0	ALN_BLOCK	exon	2699154	2700352	.	+	.	transcript_id "jg8952.t1"; gene_id "jg8952";
derer1.05_0	ALN_BLOCK	exon	2700466	2701161	.	+	.	transcript_id "jg8953.t1"; gene_id "jg8953";
derer1.05_0	ALN_BLOCK	exon	2708230	2709286	.	+	.	transcript_id "jg8954.t1"; gene_id "jg8954";
derer1.05_0	AUGUSTUS	start_codon	2718117	2718119	.	+	0	transcript_id "jg8955.t1"; gene_id "jg8955";
derer1.05_0	AUGUSTUS	CDS	2718117	2718325	1	+	0	transcript_id "jg8955.t1"; gene_id "jg8955";
derer1.05_0	AUGUSTUS	exon	2718117	2718325	.	+	.	transcript_id "jg8955.t1"; gene_id "jg8955";
derer1.05_0	AUGUSTUS	intron	2718326	2718649	.	+	.	transcript_id "jg8955.t1"; gene_id "jg8955";
derer1.05_0	AUGUSTUS	CDS	2718650	2719037	0.72	+	1	transcript_id "jg8955.t1"; gene_id "jg8955";
derer1.05_0	AUGUSTUS	exon	2718650	2719037	.	+	.	transcript_id "jg8955.t1"; gene_id "jg8955";
derer1.05_0	AUGUSTUS	intron	2719038	2719092	.	+	.	transcript_id "jg8955.t1"; gene_id "jg8955";
derer1.05_0	AUGUSTUS	CDS	2719093	2719272	1	+	0	transcript_id "jg8955.t1"; gene_id "jg8955";
derer1.05_0	AUGUSTUS	exon	2719093	2719272	.	+	.	transcript_id "jg8955.t1"; gene_id "jg8955";
derer1.05_0	AUGUSTUS	stop_codon	2719270	2719272	.	+	0	transcript_id "jg8955.t1"; gene_id "jg8955";
derer1.05_0	AUGUSTUS	start_codon	2719465	2719467	.	+	0	transcript_id "jg8956.t1"; gene_id "jg8956";
derer1.05_0	AUGUSTUS	CDS	2719465	2720334	1	+	0	transcript_id "jg8956.t1"; gene_id "jg8956";
derer1.05_0	AUGUSTUS	exon	2719465	2720334	.	+	.	transcript_id "jg8956.t1"; gene_id "jg8956";
derer1.05_0	AUGUSTUS	intron	2720335	2721518	.	+	.	transcript_id "jg8956.t1"; gene_id "jg8956";
derer1.05_0	AUGUSTUS	start_codon	2720566	2720568	.	+	0	transcript_id "jg8956.t2"; gene_id "jg8956";
derer1.05_0	AUGUSTUS	CDS	2720566	2721447	0.98	+	0	transcript_id "jg8956.t2"; gene_id "jg8956";
derer1.05_0	AUGUSTUS	exon	2720566	2721447	.	+	.	transcript_id "jg8956.t2"; gene_id "jg8956";
derer1.05_0	AUGUSTUS	intron	2721448	2721518	.	+	.	transcript_id "jg8956.t2"; gene_id "jg8956";
derer1.05_0	AUGUSTUS	CDS	2721519	2721677	1	+	0	transcript_id "jg8956.t1"; gene_id "jg8956";
derer1.05_0	AUGUSTUS	exon	2721519	2721677	.	+	.	transcript_id "jg8956.t1"; gene_id "jg8956";
derer1.05_0	AUGUSTUS	CDS	2721519	2721677	1	+	0	transcript_id "jg8956.t2"; gene_id "jg8956";
derer1.05_0	AUGUSTUS	exon	2721519	2721677	.	+	.	transcript_id "jg8956.t2"; gene_id "jg8956";
derer1.05_0	AUGUSTUS	intron	2721678	2721732	.	+	.	transcript_id "jg8956.t1"; gene_id "jg8956";
derer1.05_0	AUGUSTUS	intron	2721678	2721732	.	+	.	transcript_id "jg8956.t2"; gene_id "jg8956";
derer1.05_0	AUGUSTUS	CDS	2721733	2721816	1	+	0	transcript_id "jg8956.t1"; gene_id "jg8956";
derer1.05_0	AUGUSTUS	exon	2721733	2721816	.	+	.	transcript_id "jg8956.t1"; gene_id "jg8956";
derer1.05_0	AUGUSTUS	CDS	2721733	2721816	1	+	0	transcript_id "jg8956.t2"; gene_id "jg8956";
derer1.05_0	AUGUSTUS	exon	2721733	2721816	.	+	.	transcript_id "jg8956.t2"; gene_id "jg8956";
derer1.05_0	AUGUSTUS	stop_codon	2721814	2721816	.	+	0	transcript_id "jg8956.t1"; gene_id "jg8956";
derer1.05_0	AUGUSTUS	stop_codon	2721814	2721816	.	+	0	transcript_id "jg8956.t2"; gene_id "jg8956";
derer1.05_0	AUGUSTUS	start_codon	2722882	2722884	.	+	0	transcript_id "jg8957.t1"; gene_id "jg8957";
derer1.05_0	AUGUSTUS	CDS	2722882	2723154	0.77	+	0	transcript_id "jg8957.t1"; gene_id "jg8957";
derer1.05_0	AUGUSTUS	exon	2722882	2723154	.	+	.	transcript_id "jg8957.t1"; gene_id "jg8957";
derer1.05_0	AUGUSTUS	stop_codon	2723152	2723154	.	+	0	transcript_id "jg8957.t1"; gene_id "jg8957";
derer1.05_0	ALN_BLOCK	exon	2745315	2746125	.	-	.	transcript_id "jg8959.t1"; gene_id "jg8959";
derer1.05_0	ALN_BLOCK	exon	2755125	2759161	.	+	.	transcript_id "jg8960.t1"; gene_id "jg8960";
derer1.05_0	ALN_BLOCK	exon	2761706	2765060	.	+	.	transcript_id "jg8960.t1"; gene_id "jg8960";
derer1.05_0	AUGUSTUS	stop_codon	2766484	2766486	.	-	0	transcript_id "jg8961.t1"; gene_id "jg8961";
derer1.05_0	AUGUSTUS	CDS	2766484	2766630	0.76	-	0	transcript_id "jg8961.t1"; gene_id "jg8961";
derer1.05_0	AUGUSTUS	exon	2766484	2766630	.	-	.	transcript_id "jg8961.t1"; gene_id "jg8961";
derer1.05_0	AUGUSTUS	intron	2766631	2766948	.	-	.	transcript_id "jg8961.t1"; gene_id "jg8961";
derer1.05_0	AUGUSTUS	CDS	2766949	2767179	0.79	-	0	transcript_id "jg8961.t1"; gene_id "jg8961";
derer1.05_0	AUGUSTUS	exon	2766949	2767179	.	-	.	transcript_id "jg8961.t1"; gene_id "jg8961";
derer1.05_0	AUGUSTUS	start_codon	2767177	2767179	.	-	0	transcript_id "jg8961.t1"; gene_id "jg8961";
derer1.05_0	AUGUSTUS	start_codon	2770985	2770987	.	+	0	transcript_id "jg8962.t1"; gene_id "jg8962";
derer1.05_0	AUGUSTUS	CDS	2770985	2771034	0.64	+	0	transcript_id "jg8962.t1"; gene_id "jg8962";
derer1.05_0	AUGUSTUS	exon	2770985	2771034	.	+	.	transcript_id "jg8962.t1"; gene_id "jg8962";
derer1.05_0	AUGUSTUS	intron	2771035	2771294	.	+	.	transcript_id "jg8962.t1"; gene_id "jg8962";
derer1.05_0	AUGUSTUS	CDS	2771295	2771775	1	+	1	transcript_id "jg8962.t1"; gene_id "jg8962";
derer1.05_0	AUGUSTUS	exon	2771295	2771775	.	+	.	transcript_id "jg8962.t1"; gene_id "jg8962";
derer1.05_0	AUGUSTUS	intron	2771776	2771835	.	+	.	transcript_id "jg8962.t1"; gene_id "jg8962";
derer1.05_0	AUGUSTUS	CDS	2771836	2771920	1	+	0	transcript_id "jg8962.t1"; gene_id "jg8962";
derer1.05_0	AUGUSTUS	exon	2771836	2771920	.	+	.	transcript_id "jg8962.t1"; gene_id "jg8962";
derer1.05_0	AUGUSTUS	intron	2771921	2771979	.	+	.	transcript_id "jg8962.t1"; gene_id "jg8962";
derer1.05_0	AUGUSTUS	CDS	2771980	2772320	1	+	2	transcript_id "jg8962.t1"; gene_id "jg8962";
derer1.05_0	AUGUSTUS	exon	2771980	2772320	.	+	.	transcript_id "jg8962.t1"; gene_id "jg8962";
derer1.05_0	AUGUSTUS	stop_codon	2772318	2772320	.	+	0	transcript_id "jg8962.t1"; gene_id "jg8962";
derer1.05_0	ALN_BLOCK	exon	2788897	2792015	.	+	.	transcript_id "jg8963.t1"; gene_id "jg8963";
derer1.05_0	ALN_BLOCK	exon	2792724	2795783	.	+	.	transcript_id "jg8964.t1"; gene_id "jg8964";
derer1.05_0	ALN_BLOCK	exon	2796137	2797364	.	-	.	transcript_id "jg8965.t1"; gene_id "jg8965";
derer1.05_0	ALN_BLOCK	exon	2797876	2799613	.	+	.	transcript_id "jg8966.t1"; gene_id "jg8966";
derer1.05_0	ALN_BLOCK	exon	2799736	2801121	.	-	.	transcript_id "jg8967.t1"; gene_id "jg8967";
derer1.05_0	ALN_BLOCK	exon	2806187	2809029	.	+	.	transcript_id "jg8968.t1"; gene_id "jg8968";
derer1.05_0	ALN_BLOCK	exon	2811247	2811921	.	-	.	transcript_id "jg8969.t1"; gene_id "jg8969";
derer1.05_0	ALN_BLOCK	exon	2812052	2812344	.	-	.	transcript_id "jg8970.t1"; gene_id "jg8970";
derer1.05_0	ALN_BLOCK	exon	2812763	2814063	.	+	.	transcript_id "jg8971.t1"; gene_id "jg8971";
derer1.05_0	ALN_BLOCK	exon	2814217	2816032	.	+	.	transcript_id "jg8971.t1"; gene_id "jg8971";
derer1.05_0	ALN_BLOCK	exon	2817134	2818349	.	-	.	transcript_id "jg8972.t1"; gene_id "jg8972";
derer1.05_0	ALN_BLOCK	exon	2819167	2819940	.	+	.	transcript_id "jg8973.t1"; gene_id "jg8973";
derer1.05_0	ALN_BLOCK	exon	2820194	2820634	.	-	.	transcript_id "jg8974.t1"; gene_id "jg8974";
derer1.05_0	ALN_BLOCK	exon	2820836	2821398	.	+	.	transcript_id "jg8975.t1"; gene_id "jg8975";
derer1.05_0	ALN_BLOCK	exon	2821499	2822419	.	-	.	transcript_id "jg8976.t1"; gene_id "jg8976";
derer1.05_0	ALN_BLOCK	exon	2822976	2823576	.	+	.	transcript_id "jg8977.t1"; gene_id "jg8977";
derer1.05_0	ALN_BLOCK	exon	2823881	2824681	.	-	.	transcript_id "jg8978.t1"; gene_id "jg8978";
derer1.05_0	ALN_BLOCK	exon	2829380	2840235	.	-	.	transcript_id "jg8979.t1"; gene_id "jg8979";
derer1.05_0	ALN_BLOCK	exon	2856068	2858509	.	+	.	transcript_id "jg8981.t1"; gene_id "jg8981";
derer1.05_0	ALN_BLOCK	exon	2859256	2860977	.	+	.	transcript_id "jg8982.t1"; gene_id "jg8982";
derer1.05_0	ALN_BLOCK	exon	2861135	2862463	.	-	.	transcript_id "jg8983.t1"; gene_id "jg8983";
derer1.05_0	ALN_BLOCK	exon	2863151	2868130	.	-	.	transcript_id "jg8984.t1"; gene_id "jg8984";
derer1.05_0	AUGUSTUS	stop_codon	2870306	2870308	.	-	0	transcript_id "jg8985.t1"; gene_id "jg8985";
derer1.05_0	AUGUSTUS	CDS	2870306	2872207	0.98	-	0	transcript_id "jg8985.t1"; gene_id "jg8985";
derer1.05_0	AUGUSTUS	exon	2870306	2872207	.	-	.	transcript_id "jg8985.t1"; gene_id "jg8985";
derer1.05_0	AUGUSTUS	start_codon	2872205	2872207	.	-	0	transcript_id "jg8985.t1"; gene_id "jg8985";
derer1.05_0	AUGUSTUS	stop_codon	2877360	2877362	.	-	0	transcript_id "jg8986.t1"; gene_id "jg8986";
derer1.05_0	AUGUSTUS	CDS	2877360	2877650	0.97	-	0	transcript_id "jg8986.t1"; gene_id "jg8986";
derer1.05_0	AUGUSTUS	exon	2877360	2877650	.	-	.	transcript_id "jg8986.t1"; gene_id "jg8986";
derer1.05_0	AUGUSTUS	start_codon	2877648	2877650	.	-	0	transcript_id "jg8986.t1"; gene_id "jg8986";
derer1.05_0	AUGUSTUS	stop_codon	2878722	2878724	.	-	0	transcript_id "jg8987.t1"; gene_id "jg8987";
derer1.05_0	AUGUSTUS	CDS	2878722	2879579	1	-	0	transcript_id "jg8987.t1"; gene_id "jg8987";
derer1.05_0	AUGUSTUS	exon	2878722	2879579	.	-	.	transcript_id "jg8987.t1"; gene_id "jg8987";
derer1.05_0	AUGUSTUS	start_codon	2879577	2879579	.	-	0	transcript_id "jg8987.t1"; gene_id "jg8987";
derer1.05_0	ALN_BLOCK	exon	2882456	2885107	.	-	.	transcript_id "jg8988.t1"; gene_id "jg8988";
derer1.05_0	ALN_BLOCK	exon	2885772	2886820	.	+	.	transcript_id "jg8989.t1"; gene_id "jg8989";
derer1.05_0	ALN_BLOCK	exon	2888288	2889732	.	+	.	transcript_id "jg8990.t1"; gene_id "jg8990";
derer1.05_0	ALN_BLOCK	exon	2889951	2891819	.	-	.	transcript_id "jg8991.t1"; gene_id "jg8991";
derer1.05_0	ALN_BLOCK	exon	2891946	2893029	.	-	.	transcript_id "jg8992.t1"; gene_id "jg8992";
derer1.05_0	ALN_BLOCK	exon	2893851	2894934	.	+	.	transcript_id "jg8993.t1"; gene_id "jg8993";
derer1.05_0	ALN_BLOCK	exon	2895919	2896957	.	-	.	transcript_id "jg8994.t1"; gene_id "jg8994";
derer1.05_0	ALN_BLOCK	exon	2897134	2899725	.	-	.	transcript_id "jg8994.t1"; gene_id "jg8994";
derer1.05_0	ALN_BLOCK	exon	2903056	2903438	.	+	.	transcript_id "jg8995.t1"; gene_id "jg8995";
derer1.05_0	ALN_BLOCK	exon	2911662	2914286	.	+	.	transcript_id "jg8996.t1"; gene_id "jg8996";
derer1.05_0	ALN_BLOCK	exon	2915873	2920622	.	-	.	transcript_id "jg8997.t1"; gene_id "jg8997";
derer1.05_0	AUGUSTUS	start_codon	2916455	2916457	.	+	0	transcript_id "jg8998.t1"; gene_id "jg8998";
derer1.05_0	AUGUSTUS	CDS	2916455	2916798	1	+	0	transcript_id "jg8998.t1"; gene_id "jg8998";
derer1.05_0	AUGUSTUS	exon	2916455	2916798	.	+	.	transcript_id "jg8998.t1"; gene_id "jg8998";
derer1.05_0	AUGUSTUS	intron	2916799	2916877	.	+	.	transcript_id "jg8998.t1"; gene_id "jg8998";
derer1.05_0	AUGUSTUS	CDS	2916878	2916896	1	+	1	transcript_id "jg8998.t1"; gene_id "jg8998";
derer1.05_0	AUGUSTUS	exon	2916878	2916896	.	+	.	transcript_id "jg8998.t1"; gene_id "jg8998";
derer1.05_0	AUGUSTUS	stop_codon	2916894	2916896	.	+	0	transcript_id "jg8998.t1"; gene_id "jg8998";
derer1.05_0	ALN_BLOCK	exon	2922397	2923362	.	+	.	transcript_id "jg8999.t1"; gene_id "jg8999";
derer1.05_0	ALN_BLOCK	exon	2924200	2925147	.	-	.	transcript_id "jg9000.t1"; gene_id "jg9000";
derer1.05_0	ALN_BLOCK	exon	2925586	2925951	.	+	.	transcript_id "jg9001.t1"; gene_id "jg9001";
derer1.05_0	ALN_BLOCK	exon	2926369	2927640	.	+	.	transcript_id "jg9002.t1"; gene_id "jg9002";
derer1.05_0	ALN_BLOCK	exon	2928404	2930111	.	-	.	transcript_id "jg9003.t1"; gene_id "jg9003";
derer1.05_0	ALN_BLOCK	exon	2992915	2997810	.	+	.	transcript_id "jg9004.t1"; gene_id "jg9004";
derer1.05_0	AUGUSTUS	start_codon	3000489	3000491	.	+	0	transcript_id "jg9007.t1"; gene_id "jg9007";
derer1.05_0	AUGUSTUS	CDS	3000489	3000848	0.72	+	0	transcript_id "jg9007.t1"; gene_id "jg9007";
derer1.05_0	AUGUSTUS	exon	3000489	3000848	.	+	.	transcript_id "jg9007.t1"; gene_id "jg9007";
derer1.05_0	AUGUSTUS	stop_codon	3000846	3000848	.	+	0	transcript_id "jg9007.t1"; gene_id "jg9007";
derer1.05_0	AUGUSTUS	start_codon	3000948	3000950	.	+	0	transcript_id "jg9006.t1"; gene_id "jg9006";
derer1.05_0	AUGUSTUS	CDS	3000948	3001099	0.76	+	0	transcript_id "jg9006.t1"; gene_id "jg9006";
derer1.05_0	AUGUSTUS	exon	3000948	3001099	.	+	.	transcript_id "jg9006.t1"; gene_id "jg9006";
derer1.05_0	AUGUSTUS	intron	3001100	3005192	.	+	.	transcript_id "jg9006.t1"; gene_id "jg9006";
derer1.05_0	AUGUSTUS	CDS	3005193	3005201	0.82	+	1	transcript_id "jg9006.t1"; gene_id "jg9006";
derer1.05_0	AUGUSTUS	exon	3005193	3005201	.	+	.	transcript_id "jg9006.t1"; gene_id "jg9006";
derer1.05_0	AUGUSTUS	intron	3005202	3006372	.	+	.	transcript_id "jg9006.t1"; gene_id "jg9006";
derer1.05_0	AUGUSTUS	CDS	3006373	3006415	0.78	+	1	transcript_id "jg9006.t1"; gene_id "jg9006";
derer1.05_0	AUGUSTUS	exon	3006373	3006415	.	+	.	transcript_id "jg9006.t1"; gene_id "jg9006";
derer1.05_0	AUGUSTUS	intron	3006416	3006499	.	+	.	transcript_id "jg9006.t1"; gene_id "jg9006";
derer1.05_0	AUGUSTUS	CDS	3006500	3006518	0.8	+	0	transcript_id "jg9006.t1"; gene_id "jg9006";
derer1.05_0	AUGUSTUS	exon	3006500	3006518	.	+	.	transcript_id "jg9006.t1"; gene_id "jg9006";
derer1.05_0	AUGUSTUS	intron	3006519	3006578	.	+	.	transcript_id "jg9006.t1"; gene_id "jg9006";
derer1.05_0	AUGUSTUS	CDS	3006579	3006616	0.8	+	2	transcript_id "jg9006.t1"; gene_id "jg9006";
derer1.05_0	AUGUSTUS	exon	3006579	3006616	.	+	.	transcript_id "jg9006.t1"; gene_id "jg9006";
derer1.05_0	AUGUSTUS	stop_codon	3006614	3006616	.	+	0	transcript_id "jg9006.t1"; gene_id "jg9006";
derer1.05_0	ALN_BLOCK	exon	3006929	3009087	.	+	.	transcript_id "jg9005.t1"; gene_id "jg9005";
derer1.05_0	ALN_BLOCK	exon	3014152	3015066	.	-	.	transcript_id "jg9008.t1"; gene_id "jg9008";
derer1.05_0	ALN_BLOCK	exon	3015464	3017762	.	-	.	transcript_id "jg9009.t1"; gene_id "jg9009";
derer1.05_0	AUGUSTUS	start_codon	3018515	3018517	.	+	0	transcript_id "jg9010.t1"; gene_id "jg9010";
derer1.05_0	AUGUSTUS	CDS	3018515	3018563	1	+	0	transcript_id "jg9010.t1"; gene_id "jg9010";
derer1.05_0	AUGUSTUS	exon	3018515	3018563	.	+	.	transcript_id "jg9010.t1"; gene_id "jg9010";
derer1.05_0	AUGUSTUS	intron	3018564	3018627	.	+	.	transcript_id "jg9010.t1"; gene_id "jg9010";
derer1.05_0	AUGUSTUS	CDS	3018628	3018830	1	+	2	transcript_id "jg9010.t1"; gene_id "jg9010";
derer1.05_0	AUGUSTUS	exon	3018628	3018830	.	+	.	transcript_id "jg9010.t1"; gene_id "jg9010";
derer1.05_0	AUGUSTUS	intron	3018831	3018890	.	+	.	transcript_id "jg9010.t1"; gene_id "jg9010";
derer1.05_0	AUGUSTUS	CDS	3018891	3020066	1	+	0	transcript_id "jg9010.t1"; gene_id "jg9010";
derer1.05_0	AUGUSTUS	exon	3018891	3020066	.	+	.	transcript_id "jg9010.t1"; gene_id "jg9010";
derer1.05_0	AUGUSTUS	stop_codon	3020064	3020066	.	+	0	transcript_id "jg9010.t1"; gene_id "jg9010";
derer1.05_0	ALN_BLOCK	exon	3020650	3022380	.	-	.	transcript_id "jg9011.t1"; gene_id "jg9011";
derer1.05_0	ALN_BLOCK	exon	3022792	3023894	.	+	.	transcript_id "jg9012.t1"; gene_id "jg9012";
derer1.05_0	ALN_BLOCK	exon	3024099	3024758	.	-	.	transcript_id "jg9013.t1"; gene_id "jg9013";
derer1.05_0	ALN_BLOCK	exon	3025712	3032949	.	-	.	transcript_id "jg9014.t1"; gene_id "jg9014";
derer1.05_0	ALN_BLOCK	exon	3033788	3035050	.	+	.	transcript_id "jg9015.t1"; gene_id "jg9015";
derer1.05_0	ALN_BLOCK	exon	3035596	3038227	.	-	.	transcript_id "jg9016.t1"; gene_id "jg9016";
derer1.05_0	ALN_BLOCK	exon	3039266	3043803	.	+	.	transcript_id "jg9017.t1"; gene_id "jg9017";
derer1.05_0	AUGUSTUS	start_codon	3044531	3044533	.	+	0	transcript_id "jg9018.t1"; gene_id "jg9018";
derer1.05_0	AUGUSTUS	CDS	3044531	3044917	1	+	0	transcript_id "jg9018.t1"; gene_id "jg9018";
derer1.05_0	AUGUSTUS	exon	3044531	3044917	.	+	.	transcript_id "jg9018.t1"; gene_id "jg9018";
derer1.05_0	AUGUSTUS	stop_codon	3044915	3044917	.	+	0	transcript_id "jg9018.t1"; gene_id "jg9018";
derer1.05_0	ALN_BLOCK	exon	3060026	3061998	.	+	.	transcript_id "jg9019.t1"; gene_id "jg9019";
derer1.05_0	ALN_BLOCK	exon	3063342	3064508	.	-	.	transcript_id "jg9020.t1"; gene_id "jg9020";
derer1.05_0	ALN_BLOCK	exon	3065757	3065795	.	-	.	transcript_id "jg9020.t1"; gene_id "jg9020";
derer1.05_0	ALN_BLOCK	exon	3066669	3068867	.	+	.	transcript_id "jg9022.t1"; gene_id "jg9022";
derer1.05_0	ALN_BLOCK	exon	3069380	3070548	.	-	.	transcript_id "jg9023.t1"; gene_id "jg9023";
derer1.05_0	ALN_BLOCK	exon	3070993	3073722	.	+	.	transcript_id "jg9024.t1"; gene_id "jg9024";
derer1.05_0	ALN_BLOCK	exon	3074231	3076720	.	-	.	transcript_id "jg9025.t1"; gene_id "jg9025";
derer1.05_0	AUGUSTUS	start_codon	3077055	3077057	.	+	0	transcript_id "jg9026.t1"; gene_id "jg9026";
derer1.05_0	AUGUSTUS	CDS	3077055	3077594	0.84	+	0	transcript_id "jg9026.t1"; gene_id "jg9026";
derer1.05_0	AUGUSTUS	exon	3077055	3077594	.	+	.	transcript_id "jg9026.t1"; gene_id "jg9026";
derer1.05_0	AUGUSTUS	stop_codon	3077592	3077594	.	+	0	transcript_id "jg9026.t1"; gene_id "jg9026";
derer1.05_0	ALN_BLOCK	exon	3078829	3079770	.	+	.	transcript_id "jg9027.t1"; gene_id "jg9027";
derer1.05_0	ALN_BLOCK	exon	3079965	3082928	.	-	.	transcript_id "jg9028.t1"; gene_id "jg9028";
derer1.05_0	ALN_BLOCK	exon	3083371	3084876	.	-	.	transcript_id "jg9029.t1"; gene_id "jg9029";
derer1.05_0	ALN_BLOCK	exon	3085322	3086416	.	+	.	transcript_id "jg9030.t1"; gene_id "jg9030";
derer1.05_0	ALN_BLOCK	exon	3086854	3087154	.	-	.	transcript_id "jg9031.t1"; gene_id "jg9031";
derer1.05_0	ALN_BLOCK	exon	3087957	3089303	.	+	.	transcript_id "jg9032.t1"; gene_id "jg9032";
derer1.05_0	ALN_BLOCK	exon	3090935	3091431	.	+	.	transcript_id "jg9033.t1"; gene_id "jg9033";
derer1.05_0	ALN_BLOCK	exon	3093436	3093720	.	+	.	transcript_id "jg9034.t1"; gene_id "jg9034";
derer1.05_0	ALN_BLOCK	exon	3093896	3093922	.	+	.	transcript_id "jg9034.t1"; gene_id "jg9034";
derer1.05_0	ALN_BLOCK	exon	3094240	3096619	.	+	.	transcript_id "jg9034.t1"; gene_id "jg9034";
derer1.05_0	ALN_BLOCK	exon	3096794	3100983	.	+	.	transcript_id "jg9034.t1"; gene_id "jg9034";
derer1.05_0	ALN_BLOCK	exon	3101168	3101176	.	+	.	transcript_id "jg9034.t1"; gene_id "jg9034";
derer1.05_0	ALN_BLOCK	exon	3109708	3115243	.	+	.	transcript_id "jg9035.t1"; gene_id "jg9035";
derer1.05_0	ALN_BLOCK	exon	3117434	3119973	.	-	.	transcript_id "jg9036.t1"; gene_id "jg9036";
derer1.05_0	AUGUSTUS	stop_codon	3132312	3132314	.	-	0	transcript_id "jg9038.t1"; gene_id "jg9038";
derer1.05_0	AUGUSTUS	CDS	3132312	3132920	0.77	-	0	transcript_id "jg9038.t1"; gene_id "jg9038";
derer1.05_0	AUGUSTUS	exon	3132312	3132920	.	-	.	transcript_id "jg9038.t1"; gene_id "jg9038";
derer1.05_0	AUGUSTUS	start_codon	3132918	3132920	.	-	0	transcript_id "jg9038.t1"; gene_id "jg9038";
derer1.05_0	ALN_BLOCK	exon	3136768	3142596	.	-	.	transcript_id "jg9037.t1"; gene_id "jg9037";
derer1.05_0	ALN_BLOCK	exon	3152992	3153996	.	+	.	transcript_id "jg9039.t1"; gene_id "jg9039";
derer1.05_0	ALN_BLOCK	exon	3167923	3171802	.	-	.	transcript_id "jg9040.t1"; gene_id "jg9040";
derer1.05_0	ALN_BLOCK	exon	3172650	3173246	.	+	.	transcript_id "jg9041.t1"; gene_id "jg9041";
derer1.05_0	ALN_BLOCK	exon	3189029	3189517	.	-	.	transcript_id "jg9042.t1"; gene_id "jg9042";
derer1.05_0	ALN_BLOCK	exon	3191326	3192953	.	-	.	transcript_id "jg9043.t1"; gene_id "jg9043";
derer1.05_0	ALN_BLOCK	exon	3205220	3205245	.	+	.	transcript_id "jg9044.t1"; gene_id "jg9044";
derer1.05_0	ALN_BLOCK	exon	3205752	3206359	.	+	.	transcript_id "jg9044.t1"; gene_id "jg9044";
derer1.05_0	ALN_BLOCK	exon	3207285	3211567	.	+	.	transcript_id "jg9045.t1"; gene_id "jg9045";
derer1.05_0	ALN_BLOCK	exon	3213588	3213843	.	-	.	transcript_id "jg9048.t1"; gene_id "jg9048";
derer1.05_0	AUGUSTUS	stop_codon	3214147	3214149	.	-	0	transcript_id "jg9047.t1"; gene_id "jg9047";
derer1.05_0	AUGUSTUS	CDS	3214147	3214183	0.41	-	1	transcript_id "jg9047.t1"; gene_id "jg9047";
derer1.05_0	AUGUSTUS	exon	3214147	3214183	.	-	.	transcript_id "jg9047.t1"; gene_id "jg9047";
derer1.05_0	AUGUSTUS	intron	3214184	3214801	.	-	.	transcript_id "jg9047.t1"; gene_id "jg9047";
derer1.05_0	AUGUSTUS	CDS	3214802	3215427	0.43	-	0	transcript_id "jg9047.t1"; gene_id "jg9047";
derer1.05_0	AUGUSTUS	exon	3214802	3215427	.	-	.	transcript_id "jg9047.t1"; gene_id "jg9047";
derer1.05_0	AUGUSTUS	start_codon	3215425	3215427	.	-	0	transcript_id "jg9047.t1"; gene_id "jg9047";
derer1.05_0	AUGUSTUS	stop_codon	3216276	3216278	.	-	0	transcript_id "jg9046.t1"; gene_id "jg9046";
derer1.05_0	AUGUSTUS	CDS	3216276	3216385	1	-	2	transcript_id "jg9046.t1"; gene_id "jg9046";
derer1.05_0	AUGUSTUS	exon	3216276	3216385	.	-	.	transcript_id "jg9046.t1"; gene_id "jg9046";
derer1.05_0	AUGUSTUS	intron	3216386	3216453	.	-	.	transcript_id "jg9046.t1"; gene_id "jg9046";
derer1.05_0	AUGUSTUS	CDS	3216454	3216799	1	-	0	transcript_id "jg9046.t1"; gene_id "jg9046";
derer1.05_0	AUGUSTUS	exon	3216454	3216799	.	-	.	transcript_id "jg9046.t1"; gene_id "jg9046";
derer1.05_0	AUGUSTUS	start_codon	3216797	3216799	.	-	0	transcript_id "jg9046.t1"; gene_id "jg9046";
derer1.05_0	ALN_BLOCK	exon	3216975	3217407	.	+	.	transcript_id "jg9049.t1"; gene_id "jg9049";
derer1.05_0	ALN_BLOCK	exon	3218193	3232683	.	-	.	transcript_id "jg9050.t1"; gene_id "jg9050";
derer1.05_0	ALN_BLOCK	exon	3232882	3232906	.	-	.	transcript_id "jg9050.t1"; gene_id "jg9050";
derer1.05_0	ALN_BLOCK	exon	3234007	3234014	.	-	.	transcript_id "jg9050.t1"; gene_id "jg9050";
derer1.05_0	ALN_BLOCK	exon	3234213	3236864	.	-	.	transcript_id "jg9050.t1"; gene_id "jg9050";
derer1.05_0	ALN_BLOCK	exon	3301274	3301875	.	+	.	transcript_id "jg9051.t1"; gene_id "jg9051";
derer1.05_0	ALN_BLOCK	exon	3307317	3310730	.	-	.	transcript_id "jg9052.t1"; gene_id "jg9052";
derer1.05_0	ALN_BLOCK	exon	3322415	3324236	.	-	.	transcript_id "jg9053.t1"; gene_id "jg9053";
derer1.05_0	ALN_BLOCK	exon	3326515	3328063	.	-	.	transcript_id "jg9054.t1"; gene_id "jg9054";
derer1.05_0	ALN_BLOCK	exon	3340536	3342758	.	+	.	transcript_id "jg9055.t1"; gene_id "jg9055";
derer1.05_0	ALN_BLOCK	exon	3344455	3348132	.	+	.	transcript_id "jg9056.t1"; gene_id "jg9056";
derer1.05_0	ALN_BLOCK	exon	3348609	3350408	.	-	.	transcript_id "jg9057.t1"; gene_id "jg9057";
derer1.05_0	ALN_BLOCK	exon	3351508	3353741	.	+	.	transcript_id "jg9058.t1"; gene_id "jg9058";
derer1.05_0	ALN_BLOCK	exon	3355531	3357093	.	+	.	transcript_id "jg9059.t1"; gene_id "jg9059";
derer1.05_0	ALN_BLOCK	exon	3358330	3360002	.	+	.	transcript_id "jg9060.t1"; gene_id "jg9060";
derer1.05_0	ALN_BLOCK	exon	3361111	3362822	.	+	.	transcript_id "jg9061.t1"; gene_id "jg9061";
derer1.05_0	ALN_BLOCK	exon	3363039	3364850	.	+	.	transcript_id "jg9062.t1"; gene_id "jg9062";
derer1.05_0	ALN_BLOCK	exon	3366310	3382802	.	-	.	transcript_id "jg9063.t1"; gene_id "jg9063";
derer1.05_0	AUGUSTUS	stop_codon	3383279	3383281	.	-	0	transcript_id "jg9064.t1"; gene_id "jg9064";
derer1.05_0	AUGUSTUS	CDS	3383279	3383461	0.96	-	0	transcript_id "jg9064.t1"; gene_id "jg9064";
derer1.05_0	AUGUSTUS	exon	3383279	3383461	.	-	.	transcript_id "jg9064.t1"; gene_id "jg9064";
derer1.05_0	AUGUSTUS	intron	3383462	3383516	.	-	.	transcript_id "jg9064.t1"; gene_id "jg9064";
derer1.05_0	AUGUSTUS	CDS	3383517	3383711	0.99	-	0	transcript_id "jg9064.t1"; gene_id "jg9064";
derer1.05_0	AUGUSTUS	exon	3383517	3383711	.	-	.	transcript_id "jg9064.t1"; gene_id "jg9064";
derer1.05_0	AUGUSTUS	start_codon	3383709	3383711	.	-	0	transcript_id "jg9064.t1"; gene_id "jg9064";
derer1.05_0	ALN_BLOCK	exon	3387843	3388511	.	+	.	transcript_id "jg9065.t1"; gene_id "jg9065";
derer1.05_0	ALN_BLOCK	exon	3389987	3394253	.	-	.	transcript_id "jg9066.t1"; gene_id "jg9066";
derer1.05_0	ALN_BLOCK	exon	3403704	3404886	.	-	.	transcript_id "jg9067.t1"; gene_id "jg9067";
derer1.05_0	ALN_BLOCK	exon	3406031	3406542	.	-	.	transcript_id "jg9068.t1"; gene_id "jg9068";
derer1.05_0	ALN_BLOCK	exon	3407054	3408421	.	+	.	transcript_id "jg9069.t1"; gene_id "jg9069";
derer1.05_0	ALN_BLOCK	exon	3427760	3428020	.	+	.	transcript_id "jg9070.t1"; gene_id "jg9070";
derer1.05_0	ALN_BLOCK	exon	3435257	3437670	.	-	.	transcript_id "jg9071.t1"; gene_id "jg9071";
derer1.05_0	ALN_BLOCK	exon	3440295	3440720	.	+	.	transcript_id "jg9072.t1"; gene_id "jg9072";
derer1.05_0	ALN_BLOCK	exon	3479266	3479795	.	+	.	transcript_id "jg9074.t1"; gene_id "jg9074";
derer1.05_0	ALN_BLOCK	exon	3482172	3483755	.	+	.	transcript_id "jg9075.t1"; gene_id "jg9075";
derer1.05_0	ALN_BLOCK	exon	3487818	3488816	.	+	.	transcript_id "jg9076.t1"; gene_id "jg9076";
derer1.05_0	ALN_BLOCK	exon	3489145	3492235	.	-	.	transcript_id "jg9077.t1"; gene_id "jg9077";
derer1.05_0	ALN_BLOCK	exon	3493353	3495506	.	+	.	transcript_id "jg9078.t1"; gene_id "jg9078";
derer1.05_0	ALN_BLOCK	exon	3495627	3496418	.	-	.	transcript_id "jg9079.t1"; gene_id "jg9079";
derer1.05_0	ALN_BLOCK	exon	3499524	3500499	.	-	.	transcript_id "jg9080.t1"; gene_id "jg9080";
derer1.05_0	ALN_BLOCK	exon	3501204	3502149	.	+	.	transcript_id "jg9081.t1"; gene_id "jg9081";
derer1.05_0	ALN_BLOCK	exon	3503429	3504496	.	-	.	transcript_id "jg9082.t1"; gene_id "jg9082";
derer1.05_0	ALN_BLOCK	exon	3505140	3505968	.	+	.	transcript_id "jg9083.t1"; gene_id "jg9083";
derer1.05_0	ALN_BLOCK	exon	3507678	3509835	.	+	.	transcript_id "jg9084.t1"; gene_id "jg9084";
derer1.05_0	ALN_BLOCK	exon	3513402	3514160	.	+	.	transcript_id "jg9085.t1"; gene_id "jg9085";
derer1.05_0	ALN_BLOCK	exon	3515693	3516655	.	-	.	transcript_id "jg9086.t1"; gene_id "jg9086";
derer1.05_0	ALN_BLOCK	exon	3535285	3537093	.	-	.	transcript_id "jg9087.t1"; gene_id "jg9087";
derer1.05_0	ALN_BLOCK	exon	3544233	3545131	.	-	.	transcript_id "jg9088.t1"; gene_id "jg9088";
derer1.05_0	ALN_BLOCK	exon	3545654	3547256	.	-	.	transcript_id "jg9089.t1"; gene_id "jg9089";
derer1.05_0	ALN_BLOCK	exon	3551182	3552074	.	+	.	transcript_id "jg9090.t1"; gene_id "jg9090";
derer1.05_0	ALN_BLOCK	exon	3552985	3554575	.	-	.	transcript_id "jg9091.t1"; gene_id "jg9091";
derer1.05_0	AUGUSTUS	start_codon	3554815	3554817	.	+	0	transcript_id "jg9092.t1"; gene_id "jg9092";
derer1.05_0	AUGUSTUS	CDS	3554815	3555069	0.49	+	0	transcript_id "jg9092.t1"; gene_id "jg9092";
derer1.05_0	AUGUSTUS	exon	3554815	3555069	.	+	.	transcript_id "jg9092.t1"; gene_id "jg9092";
derer1.05_0	AUGUSTUS	stop_codon	3555067	3555069	.	+	0	transcript_id "jg9092.t1"; gene_id "jg9092";
derer1.05_0	ALN_BLOCK	exon	3556175	3557040	.	+	.	transcript_id "jg9093.t1"; gene_id "jg9093";
derer1.05_0	AUGUSTUS	stop_codon	3557696	3557698	.	-	0	transcript_id "jg9094.t1"; gene_id "jg9094";
derer1.05_0	AUGUSTUS	CDS	3557696	3558179	0.97	-	1	transcript_id "jg9094.t1"; gene_id "jg9094";
derer1.05_0	AUGUSTUS	exon	3557696	3558179	.	-	.	transcript_id "jg9094.t1"; gene_id "jg9094";
derer1.05_0	AUGUSTUS	intron	3558180	3558293	.	-	.	transcript_id "jg9094.t1"; gene_id "jg9094";
derer1.05_0	AUGUSTUS	CDS	3558294	3558822	1	-	2	transcript_id "jg9094.t1"; gene_id "jg9094";
derer1.05_0	AUGUSTUS	exon	3558294	3558822	.	-	.	transcript_id "jg9094.t1"; gene_id "jg9094";
derer1.05_0	AUGUSTUS	intron	3558823	3558917	.	-	.	transcript_id "jg9094.t1"; gene_id "jg9094";
derer1.05_0	AUGUSTUS	CDS	3558918	3559125	0.79	-	0	transcript_id "jg9094.t1"; gene_id "jg9094";
derer1.05_0	AUGUSTUS	exon	3558918	3559125	.	-	.	transcript_id "jg9094.t1"; gene_id "jg9094";
derer1.05_0	AUGUSTUS	start_codon	3559123	3559125	.	-	0	transcript_id "jg9094.t1"; gene_id "jg9094";
derer1.05_0	ALN_BLOCK	exon	3563537	3565525	.	+	.	transcript_id "jg9095.t1"; gene_id "jg9095";
derer1.05_0	ALN_BLOCK	exon	3566756	3567456	.	-	.	transcript_id "jg9096.t1"; gene_id "jg9096";
derer1.05_0	ALN_BLOCK	exon	3569484	3569899	.	+	.	transcript_id "jg9097.t1"; gene_id "jg9097";
derer1.05_0	ALN_BLOCK	exon	3584077	3585189	.	+	.	transcript_id "jg9098.t1"; gene_id "jg9098";
derer1.05_0	ALN_BLOCK	exon	3617265	3619166	.	-	.	transcript_id "jg9100.t1"; gene_id "jg9100";
derer1.05_0	ALN_BLOCK	exon	3643485	3644813	.	-	.	transcript_id "jg9103.t1"; gene_id "jg9103";
derer1.05_0	ALN_BLOCK	exon	3659024	3659761	.	+	.	transcript_id "jg9105.t1"; gene_id "jg9105";
derer1.05_0	ALN_BLOCK	exon	3659844	3660196	.	-	.	transcript_id "jg9106.t1"; gene_id "jg9106";
derer1.05_0	AUGUSTUS	stop_codon	3661375	3661377	.	-	0	transcript_id "jg9107.t1"; gene_id "jg9107";
derer1.05_0	AUGUSTUS	CDS	3661375	3661540	1	-	1	transcript_id "jg9107.t1"; gene_id "jg9107";
derer1.05_0	AUGUSTUS	exon	3661375	3661540	.	-	.	transcript_id "jg9107.t1"; gene_id "jg9107";
derer1.05_0	AUGUSTUS	intron	3661541	3661600	.	-	.	transcript_id "jg9107.t1"; gene_id "jg9107";
derer1.05_0	AUGUSTUS	CDS	3661601	3661790	1	-	2	transcript_id "jg9107.t1"; gene_id "jg9107";
derer1.05_0	AUGUSTUS	exon	3661601	3661790	.	-	.	transcript_id "jg9107.t1"; gene_id "jg9107";
derer1.05_0	AUGUSTUS	intron	3661791	3661856	.	-	.	transcript_id "jg9107.t1"; gene_id "jg9107";
derer1.05_0	AUGUSTUS	CDS	3661857	3662476	1	-	1	transcript_id "jg9107.t1"; gene_id "jg9107";
derer1.05_0	AUGUSTUS	exon	3661857	3662476	.	-	.	transcript_id "jg9107.t1"; gene_id "jg9107";
derer1.05_0	AUGUSTUS	intron	3662477	3662862	.	-	.	transcript_id "jg9107.t1"; gene_id "jg9107";
derer1.05_0	AUGUSTUS	CDS	3662863	3663012	1	-	1	transcript_id "jg9107.t1"; gene_id "jg9107";
derer1.05_0	AUGUSTUS	exon	3662863	3663012	.	-	.	transcript_id "jg9107.t1"; gene_id "jg9107";
derer1.05_0	AUGUSTUS	intron	3663013	3663076	.	-	.	transcript_id "jg9107.t1"; gene_id "jg9107";
derer1.05_0	AUGUSTUS	CDS	3663077	3663313	1	-	1	transcript_id "jg9107.t1"; gene_id "jg9107";
derer1.05_0	AUGUSTUS	exon	3663077	3663313	.	-	.	transcript_id "jg9107.t1"; gene_id "jg9107";
derer1.05_0	AUGUSTUS	intron	3663314	3664635	.	-	.	transcript_id "jg9107.t1"; gene_id "jg9107";
derer1.05_0	AUGUSTUS	CDS	3664636	3664855	1	-	2	transcript_id "jg9107.t1"; gene_id "jg9107";
derer1.05_0	AUGUSTUS	exon	3664636	3664855	.	-	.	transcript_id "jg9107.t1"; gene_id "jg9107";
derer1.05_0	AUGUSTUS	intron	3664856	3673070	.	-	.	transcript_id "jg9107.t1"; gene_id "jg9107";
derer1.05_0	AUGUSTUS	CDS	3673071	3673237	1	-	1	transcript_id "jg9107.t1"; gene_id "jg9107";
derer1.05_0	AUGUSTUS	exon	3673071	3673237	.	-	.	transcript_id "jg9107.t1"; gene_id "jg9107";
derer1.05_0	AUGUSTUS	intron	3673238	3677780	.	-	.	transcript_id "jg9107.t1"; gene_id "jg9107";
derer1.05_0	AUGUSTUS	CDS	3677781	3679249	1	-	0	transcript_id "jg9107.t1"; gene_id "jg9107";
derer1.05_0	AUGUSTUS	exon	3677781	3679249	.	-	.	transcript_id "jg9107.t1"; gene_id "jg9107";
derer1.05_0	AUGUSTUS	start_codon	3679247	3679249	.	-	0	transcript_id "jg9107.t1"; gene_id "jg9107";
derer1.05_0	ALN_BLOCK	exon	3714742	3715057	.	+	.	transcript_id "jg9109.t1"; gene_id "jg9109";
derer1.05_0	ALN_BLOCK	exon	3716641	3716652	.	+	.	transcript_id "jg9109.t1"; gene_id "jg9109";
derer1.05_0	ALN_BLOCK	exon	3724130	3724139	.	+	.	transcript_id "jg9109.t1"; gene_id "jg9109";
derer1.05_0	ALN_BLOCK	exon	3724922	3724930	.	+	.	transcript_id "jg9109.t1"; gene_id "jg9109";
derer1.05_0	ALN_BLOCK	exon	3725390	3725396	.	+	.	transcript_id "jg9109.t1"; gene_id "jg9109";
derer1.05_0	ALN_BLOCK	exon	3729000	3729451	.	-	.	transcript_id "jg9110.t1"; gene_id "jg9110";
derer1.05_0	ALN_BLOCK	exon	3729755	3730086	.	-	.	transcript_id "jg9111.t1"; gene_id "jg9111";
derer1.05_0	AUGUSTUS	stop_codon	3732009	3732011	.	-	0	transcript_id "jg9113.t1"; gene_id "jg9113";
derer1.05_0	AUGUSTUS	CDS	3732009	3732190	1	-	2	transcript_id "jg9113.t1"; gene_id "jg9113";
derer1.05_0	AUGUSTUS	exon	3732009	3732190	.	-	.	transcript_id "jg9113.t1"; gene_id "jg9113";
derer1.05_0	AUGUSTUS	intron	3732191	3732251	.	-	.	transcript_id "jg9113.t1"; gene_id "jg9113";
derer1.05_0	AUGUSTUS	CDS	3732252	3732318	0.96	-	0	transcript_id "jg9113.t1"; gene_id "jg9113";
derer1.05_0	AUGUSTUS	exon	3732252	3732318	.	-	.	transcript_id "jg9113.t1"; gene_id "jg9113";
derer1.05_0	AUGUSTUS	start_codon	3732316	3732318	.	-	0	transcript_id "jg9113.t1"; gene_id "jg9113";
derer1.05_0	AUGUSTUS	stop_codon	3733063	3733065	.	-	0	transcript_id "jg9114.t1"; gene_id "jg9114";
derer1.05_0	AUGUSTUS	CDS	3733063	3733244	0.96	-	2	transcript_id "jg9114.t1"; gene_id "jg9114";
derer1.05_0	AUGUSTUS	exon	3733063	3733244	.	-	.	transcript_id "jg9114.t1"; gene_id "jg9114";
derer1.05_0	AUGUSTUS	intron	3733245	3733305	.	-	.	transcript_id "jg9114.t1"; gene_id "jg9114";
derer1.05_0	AUGUSTUS	CDS	3733306	3733372	0.9	-	0	transcript_id "jg9114.t1"; gene_id "jg9114";
derer1.05_0	AUGUSTUS	exon	3733306	3733372	.	-	.	transcript_id "jg9114.t1"; gene_id "jg9114";
derer1.05_0	AUGUSTUS	start_codon	3733370	3733372	.	-	0	transcript_id "jg9114.t1"; gene_id "jg9114";
derer1.05_0	ALN_BLOCK	exon	3734780	3735081	.	-	.	transcript_id "jg9116.t1"; gene_id "jg9116";
derer1.05_0	AUGUSTUS	stop_codon	3737653	3737655	.	-	0	transcript_id "jg9117.t1"; gene_id "jg9117";
derer1.05_0	AUGUSTUS	CDS	3737653	3737834	0.99	-	2	transcript_id "jg9117.t1"; gene_id "jg9117";
derer1.05_0	AUGUSTUS	exon	3737653	3737834	.	-	.	transcript_id "jg9117.t1"; gene_id "jg9117";
derer1.05_0	AUGUSTUS	intron	3737835	3737892	.	-	.	transcript_id "jg9117.t1"; gene_id "jg9117";
derer1.05_0	AUGUSTUS	CDS	3737893	3737959	0.97	-	0	transcript_id "jg9117.t1"; gene_id "jg9117";
derer1.05_0	AUGUSTUS	exon	3737893	3737959	.	-	.	transcript_id "jg9117.t1"; gene_id "jg9117";
derer1.05_0	AUGUSTUS	start_codon	3737957	3737959	.	-	0	transcript_id "jg9117.t1"; gene_id "jg9117";
derer1.05_0	AUGUSTUS	stop_codon	3738691	3738693	.	-	0	transcript_id "jg9118.t1"; gene_id "jg9118";
derer1.05_0	AUGUSTUS	CDS	3738691	3738872	0.99	-	2	transcript_id "jg9118.t1"; gene_id "jg9118";
derer1.05_0	AUGUSTUS	exon	3738691	3738872	.	-	.	transcript_id "jg9118.t1"; gene_id "jg9118";
derer1.05_0	AUGUSTUS	intron	3738873	3738930	.	-	.	transcript_id "jg9118.t1"; gene_id "jg9118";
derer1.05_0	AUGUSTUS	CDS	3738931	3738997	0.99	-	0	transcript_id "jg9118.t1"; gene_id "jg9118";
derer1.05_0	AUGUSTUS	exon	3738931	3738997	.	-	.	transcript_id "jg9118.t1"; gene_id "jg9118";
derer1.05_0	AUGUSTUS	start_codon	3738995	3738997	.	-	0	transcript_id "jg9118.t1"; gene_id "jg9118";
derer1.05_0	ALN_BLOCK	exon	3739849	3740247	.	-	.	transcript_id "jg9119.t1"; gene_id "jg9119";
derer1.05_0	ALN_BLOCK	exon	3741099	3741639	.	-	.	transcript_id "jg9120.t1"; gene_id "jg9120";
derer1.05_0	ALN_BLOCK	exon	3748371	3748684	.	+	.	transcript_id "jg9121.t1"; gene_id "jg9121";
derer1.05_0	ALN_BLOCK	exon	3749132	3749857	.	-	.	transcript_id "jg9122.t1"; gene_id "jg9122";
derer1.05_0	ALN_BLOCK	exon	3751487	3751957	.	-	.	transcript_id "jg9123.t1"; gene_id "jg9123";
derer1.05_0	ALN_BLOCK	exon	3752250	3754571	.	-	.	transcript_id "jg9124.t1"; gene_id "jg9124";
derer1.05_0	ALN_BLOCK	exon	3760029	3760611	.	+	.	transcript_id "jg9125.t1"; gene_id "jg9125";
derer1.05_0	ALN_BLOCK	exon	3765088	3770959	.	+	.	transcript_id "jg9127.t1"; gene_id "jg9127";
derer1.05_0	AUGUSTUS	start_codon	3791362	3791364	.	+	0	transcript_id "jg9128.t1"; gene_id "jg9128";
derer1.05_0	AUGUSTUS	CDS	3791362	3791739	0.95	+	0	transcript_id "jg9128.t1"; gene_id "jg9128";
derer1.05_0	AUGUSTUS	exon	3791362	3791739	.	+	.	transcript_id "jg9128.t1"; gene_id "jg9128";
derer1.05_0	AUGUSTUS	stop_codon	3791737	3791739	.	+	0	transcript_id "jg9128.t1"; gene_id "jg9128";
derer1.05_0	ALN_BLOCK	exon	3791941	3798036	.	+	.	transcript_id "jg9129.t1"; gene_id "jg9129";
derer1.05_0	ALN_BLOCK	exon	3808515	3810683	.	+	.	transcript_id "jg9130.t1"; gene_id "jg9130";
derer1.05_0	ALN_BLOCK	exon	3828603	3829259	.	+	.	transcript_id "jg9131.t1"; gene_id "jg9131";
derer1.05_0	ALN_BLOCK	exon	3831011	3831457	.	+	.	transcript_id "jg9132.t1"; gene_id "jg9132";
derer1.05_0	ALN_BLOCK	exon	3836151	3847698	.	+	.	transcript_id "jg9133.t1"; gene_id "jg9133";
derer1.05_0	AUGUSTUS	stop_codon	3848383	3848385	.	-	0	transcript_id "jg9134.t1"; gene_id "jg9134";
derer1.05_0	AUGUSTUS	CDS	3848383	3848518	1	-	1	transcript_id "jg9134.t1"; gene_id "jg9134";
derer1.05_0	AUGUSTUS	exon	3848383	3848518	.	-	.	transcript_id "jg9134.t1"; gene_id "jg9134";
derer1.05_0	AUGUSTUS	intron	3848519	3848569	.	-	.	transcript_id "jg9134.t1"; gene_id "jg9134";
derer1.05_0	AUGUSTUS	CDS	3848570	3849151	1	-	1	transcript_id "jg9134.t1"; gene_id "jg9134";
derer1.05_0	AUGUSTUS	exon	3848570	3849151	.	-	.	transcript_id "jg9134.t1"; gene_id "jg9134";
derer1.05_0	AUGUSTUS	intron	3849152	3849203	.	-	.	transcript_id "jg9134.t1"; gene_id "jg9134";
derer1.05_0	AUGUSTUS	CDS	3849204	3849334	1	-	0	transcript_id "jg9134.t1"; gene_id "jg9134";
derer1.05_0	AUGUSTUS	exon	3849204	3849334	.	-	.	transcript_id "jg9134.t1"; gene_id "jg9134";
derer1.05_0	AUGUSTUS	start_codon	3849332	3849334	.	-	0	transcript_id "jg9134.t1"; gene_id "jg9134";
derer1.05_0	ALN_BLOCK	exon	3853697	3855292	.	+	.	transcript_id "jg9135.t1"; gene_id "jg9135";
derer1.05_0	ALN_BLOCK	exon	3859486	3860339	.	-	.	transcript_id "jg9136.t1"; gene_id "jg9136";
derer1.05_0	AUGUSTUS	stop_codon	3860673	3860675	.	-	0	transcript_id "jg9137.t1"; gene_id "jg9137";
derer1.05_0	AUGUSTUS	CDS	3860673	3861155	1	-	0	transcript_id "jg9137.t1"; gene_id "jg9137";
derer1.05_0	AUGUSTUS	exon	3860673	3861155	.	-	.	transcript_id "jg9137.t1"; gene_id "jg9137";
derer1.05_0	AUGUSTUS	start_codon	3861153	3861155	.	-	0	transcript_id "jg9137.t1"; gene_id "jg9137";
derer1.05_0	ALN_BLOCK	exon	3877096	3878067	.	+	.	transcript_id "jg9138.t1"; gene_id "jg9138";
derer1.05_0	ALN_BLOCK	exon	3889204	3889995	.	+	.	transcript_id "jg9139.t1"; gene_id "jg9139";
derer1.05_0	ALN_BLOCK	exon	3915311	3918940	.	+	.	transcript_id "jg9140.t1"; gene_id "jg9140";
derer1.05_0	ALN_BLOCK	exon	3919712	3922576	.	+	.	transcript_id "jg9141.t1"; gene_id "jg9141";
derer1.05_0	ALN_BLOCK	exon	3924020	3924309	.	-	.	transcript_id "jg9142.t1"; gene_id "jg9142";
derer1.05_0	ALN_BLOCK	exon	3935808	3945315	.	-	.	transcript_id "jg9143.t1"; gene_id "jg9143";
derer1.05_0	AUGUSTUS	stop_codon	3962955	3962957	.	-	0	transcript_id "jg9144.t1"; gene_id "jg9144";
derer1.05_0	AUGUSTUS	CDS	3962955	3962986	0.43	-	2	transcript_id "jg9144.t1"; gene_id "jg9144";
derer1.05_0	AUGUSTUS	exon	3962955	3962986	.	-	.	transcript_id "jg9144.t1"; gene_id "jg9144";
derer1.05_0	AUGUSTUS	intron	3962987	3963431	.	-	.	transcript_id "jg9144.t1"; gene_id "jg9144";
derer1.05_0	AUGUSTUS	CDS	3963432	3963779	1	-	2	transcript_id "jg9144.t1"; gene_id "jg9144";
derer1.05_0	AUGUSTUS	exon	3963432	3963779	.	-	.	transcript_id "jg9144.t1"; gene_id "jg9144";
derer1.05_0	AUGUSTUS	intron	3963780	3967284	.	-	.	transcript_id "jg9144.t1"; gene_id "jg9144";
derer1.05_0	AUGUSTUS	CDS	3967285	3967677	1	-	2	transcript_id "jg9144.t1"; gene_id "jg9144";
derer1.05_0	AUGUSTUS	exon	3967285	3967677	.	-	.	transcript_id "jg9144.t1"; gene_id "jg9144";
derer1.05_0	AUGUSTUS	intron	3967678	3969530	.	-	.	transcript_id "jg9144.t1"; gene_id "jg9144";
derer1.05_0	AUGUSTUS	CDS	3969531	3970205	1	-	2	transcript_id "jg9144.t1"; gene_id "jg9144";
derer1.05_0	AUGUSTUS	exon	3969531	3970205	.	-	.	transcript_id "jg9144.t1"; gene_id "jg9144";
derer1.05_0	AUGUSTUS	intron	3970206	3970318	.	-	.	transcript_id "jg9144.t1"; gene_id "jg9144";
derer1.05_0	AUGUSTUS	CDS	3970319	3972550	0.49	-	2	transcript_id "jg9144.t1"; gene_id "jg9144";
derer1.05_0	AUGUSTUS	exon	3970319	3972550	.	-	.	transcript_id "jg9144.t1"; gene_id "jg9144";
derer1.05_0	AUGUSTUS	intron	3972551	3973556	.	-	.	transcript_id "jg9144.t1"; gene_id "jg9144";
derer1.05_0	AUGUSTUS	CDS	3973557	3973575	0.49	-	0	transcript_id "jg9144.t1"; gene_id "jg9144";
derer1.05_0	AUGUSTUS	exon	3973557	3973575	.	-	.	transcript_id "jg9144.t1"; gene_id "jg9144";
derer1.05_0	AUGUSTUS	start_codon	3973573	3973575	.	-	0	transcript_id "jg9144.t1"; gene_id "jg9144";
derer1.05_0	AUGUSTUS	stop_codon	3986988	3986990	.	-	0	transcript_id "jg9145.t1"; gene_id "jg9145";
derer1.05_0	AUGUSTUS	CDS	3986988	3987192	1	-	1	transcript_id "jg9145.t1"; gene_id "jg9145";
derer1.05_0	AUGUSTUS	exon	3986988	3987192	.	-	.	transcript_id "jg9145.t1"; gene_id "jg9145";
derer1.05_0	AUGUSTUS	intron	3987193	3987460	.	-	.	transcript_id "jg9145.t1"; gene_id "jg9145";
derer1.05_0	AUGUSTUS	CDS	3987461	3987721	1	-	1	transcript_id "jg9145.t1"; gene_id "jg9145";
derer1.05_0	AUGUSTUS	exon	3987461	3987721	.	-	.	transcript_id "jg9145.t1"; gene_id "jg9145";
derer1.05_0	AUGUSTUS	intron	3987722	3988313	.	-	.	transcript_id "jg9145.t1"; gene_id "jg9145";
derer1.05_0	AUGUSTUS	CDS	3988314	3988342	0.76	-	0	transcript_id "jg9145.t1"; gene_id "jg9145";
derer1.05_0	AUGUSTUS	exon	3988314	3988342	.	-	.	transcript_id "jg9145.t1"; gene_id "jg9145";
derer1.05_0	AUGUSTUS	start_codon	3988340	3988342	.	-	0	transcript_id "jg9145.t1"; gene_id "jg9145";
derer1.05_0	AUGUSTUS	stop_codon	3999599	3999601	.	-	0	transcript_id "jg9146.t1"; gene_id "jg9146";
derer1.05_0	AUGUSTUS	CDS	3999599	3999916	1	-	0	transcript_id "jg9146.t1"; gene_id "jg9146";
derer1.05_0	AUGUSTUS	exon	3999599	3999916	.	-	.	transcript_id "jg9146.t1"; gene_id "jg9146";
derer1.05_0	AUGUSTUS	start_codon	3999914	3999916	.	-	0	transcript_id "jg9146.t1"; gene_id "jg9146";
derer1.05_0	AUGUSTUS	stop_codon	4004339	4004341	.	-	0	transcript_id "jg9147.t1"; gene_id "jg9147";
derer1.05_0	AUGUSTUS	CDS	4004339	4004544	0.97	-	2	transcript_id "jg9147.t1"; gene_id "jg9147";
derer1.05_0	AUGUSTUS	exon	4004339	4004544	.	-	.	transcript_id "jg9147.t1"; gene_id "jg9147";
derer1.05_0	AUGUSTUS	intron	4004545	4005276	.	-	.	transcript_id "jg9147.t1"; gene_id "jg9147";
derer1.05_0	AUGUSTUS	CDS	4005277	4005280	0.6	-	0	transcript_id "jg9147.t1"; gene_id "jg9147";
derer1.05_0	AUGUSTUS	exon	4005277	4005280	.	-	.	transcript_id "jg9147.t1"; gene_id "jg9147";
derer1.05_0	AUGUSTUS	start_codon	4005278	4005280	.	-	0	transcript_id "jg9147.t1"; gene_id "jg9147";
derer1.05_0	AUGUSTUS	start_codon	4062914	4062916	.	+	0	transcript_id "jg9148.t1"; gene_id "jg9148";
derer1.05_0	AUGUSTUS	CDS	4062914	4063159	1	+	0	transcript_id "jg9148.t1"; gene_id "jg9148";
derer1.05_0	AUGUSTUS	exon	4062914	4063159	.	+	.	transcript_id "jg9148.t1"; gene_id "jg9148";
derer1.05_0	AUGUSTUS	stop_codon	4063157	4063159	.	+	0	transcript_id "jg9148.t1"; gene_id "jg9148";
derer1.05_0	ALN_BLOCK	exon	4063810	4064118	.	+	.	transcript_id "jg9149.t1"; gene_id "jg9149";
derer1.05_0	ALN_BLOCK	exon	4064891	4065211	.	+	.	transcript_id "jg9150.t1"; gene_id "jg9150";
derer1.05_0	ALN_BLOCK	exon	4067681	4067977	.	+	.	transcript_id "jg9151.t1"; gene_id "jg9151";
derer1.05_0	AUGUSTUS	start_codon	4076957	4076959	.	+	0	transcript_id "jg9152.t1"; gene_id "jg9152";
derer1.05_0	AUGUSTUS	CDS	4076957	4077549	0.95	+	0	transcript_id "jg9152.t1"; gene_id "jg9152";
derer1.05_0	AUGUSTUS	exon	4076957	4077549	.	+	.	transcript_id "jg9152.t1"; gene_id "jg9152";
derer1.05_0	AUGUSTUS	intron	4077550	4077607	.	+	.	transcript_id "jg9152.t1"; gene_id "jg9152";
derer1.05_0	AUGUSTUS	CDS	4077608	4077622	1	+	1	transcript_id "jg9152.t1"; gene_id "jg9152";
derer1.05_0	AUGUSTUS	exon	4077608	4077622	.	+	.	transcript_id "jg9152.t1"; gene_id "jg9152";
derer1.05_0	AUGUSTUS	intron	4077623	4077673	.	+	.	transcript_id "jg9152.t1"; gene_id "jg9152";
derer1.05_0	AUGUSTUS	CDS	4077674	4077800	0.99	+	1	transcript_id "jg9152.t1"; gene_id "jg9152";
derer1.05_0	AUGUSTUS	exon	4077674	4077800	.	+	.	transcript_id "jg9152.t1"; gene_id "jg9152";
derer1.05_0	AUGUSTUS	stop_codon	4077798	4077800	.	+	0	transcript_id "jg9152.t1"; gene_id "jg9152";
derer1.05_0	ALN_BLOCK	exon	4158951	4172121	.	+	.	transcript_id "jg9153.t1"; gene_id "jg9153";
derer1.05_0	ALN_BLOCK	exon	4180032	4181111	.	+	.	transcript_id "jg9154.t1"; gene_id "jg9154";
derer1.05_0	ALN_BLOCK	exon	4181470	4183176	.	+	.	transcript_id "jg9155.t1"; gene_id "jg9155";
derer1.05_0	ALN_BLOCK	exon	4232639	4233787	.	-	.	transcript_id "jg9156.t1"; gene_id "jg9156";
derer1.05_0	ALN_BLOCK	exon	4252290	4253357	.	-	.	transcript_id "jg9157.t1"; gene_id "jg9157";
derer1.05_0	ALN_BLOCK	exon	4254047	4254271	.	+	.	transcript_id "jg9158.t1"; gene_id "jg9158";
derer1.05_0	ALN_BLOCK	exon	4256230	4263040	.	-	.	transcript_id "jg9159.t1"; gene_id "jg9159";
derer1.05_0	ALN_BLOCK	exon	4276943	4288055	.	-	.	transcript_id "jg9160.t1"; gene_id "jg9160";
derer1.05_0	ALN_BLOCK	exon	4298413	4299696	.	-	.	transcript_id "jg9161.t1"; gene_id "jg9161";
derer1.05_0	ALN_BLOCK	exon	4301492	4301878	.	+	.	transcript_id "jg9162.t1"; gene_id "jg9162";
derer1.05_0	ALN_BLOCK	exon	4334029	4334714	.	+	.	transcript_id "jg9163.t1"; gene_id "jg9163";
derer1.05_0	ALN_BLOCK	exon	4354698	4355980	.	-	.	transcript_id "jg9164.t1"; gene_id "jg9164";
derer1.05_0	ALN_BLOCK	exon	4372090	4397831	.	+	.	transcript_id "jg9165.t1"; gene_id "jg9165";
derer1.05_0	ALN_BLOCK	exon	4401767	4408485	.	+	.	transcript_id "jg9166.t1"; gene_id "jg9166";
derer1.05_0	AUGUSTUS	start_codon	4413514	4413516	.	+	0	transcript_id "jg9168.t1"; gene_id "jg9168";
derer1.05_0	AUGUSTUS	CDS	4413514	4413797	0.96	+	0	transcript_id "jg9168.t1"; gene_id "jg9168";
derer1.05_0	AUGUSTUS	exon	4413514	4413797	.	+	.	transcript_id "jg9168.t1"; gene_id "jg9168";
derer1.05_0	AUGUSTUS	intron	4413798	4414345	.	+	.	transcript_id "jg9168.t1"; gene_id "jg9168";
derer1.05_0	AUGUSTUS	CDS	4414346	4414502	0.79	+	1	transcript_id "jg9168.t1"; gene_id "jg9168";
derer1.05_0	AUGUSTUS	exon	4414346	4414502	.	+	.	transcript_id "jg9168.t1"; gene_id "jg9168";
derer1.05_0	AUGUSTUS	stop_codon	4414500	4414502	.	+	0	transcript_id "jg9168.t1"; gene_id "jg9168";
derer1.05_0	ALN_BLOCK	exon	4418458	4421340	.	+	.	transcript_id "jg9169.t1"; gene_id "jg9169";
derer1.05_0	ALN_BLOCK	exon	4435078	4435831	.	+	.	transcript_id "jg9170.t1"; gene_id "jg9170";
derer1.05_0	ALN_BLOCK	exon	4444715	4445426	.	+	.	transcript_id "jg9171.t1"; gene_id "jg9171";
derer1.05_0	ALN_BLOCK	exon	4454547	4462411	.	+	.	transcript_id "jg9172.t1"; gene_id "jg9172";
derer1.05_0	ALN_BLOCK	exon	4464282	4464898	.	-	.	transcript_id "jg9173.t1"; gene_id "jg9173";
derer1.05_0	ALN_BLOCK	exon	4465368	4468200	.	-	.	transcript_id "jg9174.t1"; gene_id "jg9174";
derer1.05_0	ALN_BLOCK	exon	4468571	4469240	.	-	.	transcript_id "jg9175.t1"; gene_id "jg9175";
derer1.05_0	ALN_BLOCK	exon	4470941	4474931	.	+	.	transcript_id "jg9176.t1"; gene_id "jg9176";
derer1.05_0	ALN_BLOCK	exon	4475119	4476039	.	-	.	transcript_id "jg9177.t1"; gene_id "jg9177";
derer1.05_0	ALN_BLOCK	exon	4476681	4482074	.	+	.	transcript_id "jg9178.t1"; gene_id "jg9178";
derer1.05_0	ALN_BLOCK	exon	4483432	4485431	.	+	.	transcript_id "jg9179.t1"; gene_id "jg9179";
derer1.05_0	ALN_BLOCK	exon	4485678	4486201	.	+	.	transcript_id "jg9180.t1"; gene_id "jg9180";
derer1.05_0	ALN_BLOCK	exon	4488573	4491848	.	-	.	transcript_id "jg9181.t1"; gene_id "jg9181";
derer1.05_0	AUGUSTUS	start_codon	4494592	4494594	.	+	0	transcript_id "jg9182.t1"; gene_id "jg9182";
derer1.05_0	AUGUSTUS	CDS	4494592	4494653	0.42	+	0	transcript_id "jg9182.t1"; gene_id "jg9182";
derer1.05_0	AUGUSTUS	exon	4494592	4494653	.	+	.	transcript_id "jg9182.t1"; gene_id "jg9182";
derer1.05_0	AUGUSTUS	intron	4494654	4495735	.	+	.	transcript_id "jg9182.t1"; gene_id "jg9182";
derer1.05_0	AUGUSTUS	CDS	4495736	4495940	0.73	+	1	transcript_id "jg9182.t1"; gene_id "jg9182";
derer1.05_0	AUGUSTUS	exon	4495736	4495940	.	+	.	transcript_id "jg9182.t1"; gene_id "jg9182";
derer1.05_0	AUGUSTUS	stop_codon	4495938	4495940	.	+	0	transcript_id "jg9182.t1"; gene_id "jg9182";
derer1.05_0	ALN_BLOCK	exon	4518709	4519144	.	+	.	transcript_id "jg9183.t1"; gene_id "jg9183";
derer1.05_0	ALN_BLOCK	exon	4526762	4527115	.	+	.	transcript_id "jg9184.t1"; gene_id "jg9184";
derer1.05_0	ALN_BLOCK	exon	4527331	4528864	.	-	.	transcript_id "jg9185.t1"; gene_id "jg9185";
derer1.05_0	ALN_BLOCK	exon	4529070	4530903	.	+	.	transcript_id "jg9186.t1"; gene_id "jg9186";
derer1.05_0	ALN_BLOCK	exon	4531246	4532685	.	-	.	transcript_id "jg9187.t1"; gene_id "jg9187";
derer1.05_0	ALN_BLOCK	exon	4536729	4540178	.	-	.	transcript_id "jg9189.t1"; gene_id "jg9189";
derer1.05_0	ALN_BLOCK	exon	4540512	4541584	.	-	.	transcript_id "jg9190.t1"; gene_id "jg9190";
derer1.05_0	ALN_BLOCK	exon	4541944	4542353	.	+	.	transcript_id "jg9191.t1"; gene_id "jg9191";
derer1.05_0	ALN_BLOCK	exon	4542535	4543658	.	-	.	transcript_id "jg9192.t1"; gene_id "jg9192";
derer1.05_0	ALN_BLOCK	exon	4544573	4545490	.	-	.	transcript_id "jg9193.t1"; gene_id "jg9193";
derer1.05_0	ALN_BLOCK	exon	4546189	4546736	.	-	.	transcript_id "jg9194.t1"; gene_id "jg9194";
derer1.05_0	ALN_BLOCK	exon	4547167	4548736	.	+	.	transcript_id "jg9195.t1"; gene_id "jg9195";
derer1.05_0	ALN_BLOCK	exon	4548997	4550117	.	-	.	transcript_id "jg9196.t1"; gene_id "jg9196";
derer1.05_0	AUGUSTUS	start_codon	4550306	4550308	.	+	0	transcript_id "jg9197.t1"; gene_id "jg9197";
derer1.05_0	AUGUSTUS	CDS	4550306	4551496	1	+	0	transcript_id "jg9197.t1"; gene_id "jg9197";
derer1.05_0	AUGUSTUS	exon	4550306	4551496	.	+	.	transcript_id "jg9197.t1"; gene_id "jg9197";
derer1.05_0	AUGUSTUS	start_codon	4550462	4550464	.	+	0	transcript_id "jg9197.t2"; gene_id "jg9197";
derer1.05_0	AUGUSTUS	CDS	4550462	4551496	0.52	+	0	transcript_id "jg9197.t2"; gene_id "jg9197";
derer1.05_0	AUGUSTUS	exon	4550462	4551496	.	+	.	transcript_id "jg9197.t2"; gene_id "jg9197";
derer1.05_0	AUGUSTUS	stop_codon	4551494	4551496	.	+	0	transcript_id "jg9197.t2"; gene_id "jg9197";
derer1.05_0	AUGUSTUS	stop_codon	4551494	4551496	.	+	0	transcript_id "jg9197.t1"; gene_id "jg9197";
derer1.05_0	AUGUSTUS	start_codon	4551671	4551673	.	+	0	transcript_id "jg9199.t1"; gene_id "jg9199";
derer1.05_0	AUGUSTUS	CDS	4551671	4551690	1	+	0	transcript_id "jg9199.t1"; gene_id "jg9199";
derer1.05_0	AUGUSTUS	exon	4551671	4551690	.	+	.	transcript_id "jg9199.t1"; gene_id "jg9199";
derer1.05_0	AUGUSTUS	intron	4551691	4551746	.	+	.	transcript_id "jg9199.t1"; gene_id "jg9199";
derer1.05_0	AUGUSTUS	CDS	4551747	4552656	0.91	+	1	transcript_id "jg9199.t1"; gene_id "jg9199";
derer1.05_0	AUGUSTUS	exon	4551747	4552656	.	+	.	transcript_id "jg9199.t1"; gene_id "jg9199";
derer1.05_0	AUGUSTUS	stop_codon	4552654	4552656	.	+	0	transcript_id "jg9199.t1"; gene_id "jg9199";
derer1.05_0	AUGUSTUS	start_codon	4553624	4553626	.	+	0	transcript_id "jg9200.t1"; gene_id "jg9200";
derer1.05_0	AUGUSTUS	CDS	4553624	4554664	1	+	0	transcript_id "jg9200.t1"; gene_id "jg9200";
derer1.05_0	AUGUSTUS	exon	4553624	4554664	.	+	.	transcript_id "jg9200.t1"; gene_id "jg9200";
derer1.05_0	AUGUSTUS	stop_codon	4554662	4554664	.	+	0	transcript_id "jg9200.t1"; gene_id "jg9200";
derer1.05_0	ALN_BLOCK	exon	4554950	4557638	.	+	.	transcript_id "jg9198.t1"; gene_id "jg9198";
derer1.05_0	ALN_BLOCK	exon	4557844	4564793	.	-	.	transcript_id "jg9201.t1"; gene_id "jg9201";
derer1.05_0	ALN_BLOCK	exon	4569391	4614622	.	-	.	transcript_id "jg9202.t1"; gene_id "jg9202";
derer1.05_0	ALN_BLOCK	exon	4615112	4622579	.	-	.	transcript_id "jg9202.t1"; gene_id "jg9202";
derer1.05_0	AUGUSTUS	stop_codon	4625269	4625271	.	-	0	transcript_id "jg9203.t1"; gene_id "jg9203";
derer1.05_0	AUGUSTUS	CDS	4625269	4625395	1	-	1	transcript_id "jg9203.t1"; gene_id "jg9203";
derer1.05_0	AUGUSTUS	exon	4625269	4625395	.	-	.	transcript_id "jg9203.t1"; gene_id "jg9203";
derer1.05_0	AUGUSTUS	intron	4625396	4626712	.	-	.	transcript_id "jg9203.t1"; gene_id "jg9203";
derer1.05_0	AUGUSTUS	CDS	4626713	4626958	0.67	-	1	transcript_id "jg9203.t1"; gene_id "jg9203";
derer1.05_0	AUGUSTUS	exon	4626713	4626958	.	-	.	transcript_id "jg9203.t1"; gene_id "jg9203";
derer1.05_0	AUGUSTUS	intron	4626959	4631606	.	-	.	transcript_id "jg9203.t1"; gene_id "jg9203";
derer1.05_0	AUGUSTUS	CDS	4631607	4632276	0.26	-	2	transcript_id "jg9203.t1"; gene_id "jg9203";
derer1.05_0	AUGUSTUS	exon	4631607	4632276	.	-	.	transcript_id "jg9203.t1"; gene_id "jg9203";
derer1.05_0	AUGUSTUS	intron	4632277	4635665	.	-	.	transcript_id "jg9203.t1"; gene_id "jg9203";
derer1.05_0	AUGUSTUS	CDS	4635666	4635758	1	-	2	transcript_id "jg9203.t1"; gene_id "jg9203";
derer1.05_0	AUGUSTUS	exon	4635666	4635758	.	-	.	transcript_id "jg9203.t1"; gene_id "jg9203";
derer1.05_0	AUGUSTUS	intron	4635759	4635819	.	-	.	transcript_id "jg9203.t1"; gene_id "jg9203";
derer1.05_0	AUGUSTUS	CDS	4635820	4637628	1	-	2	transcript_id "jg9203.t1"; gene_id "jg9203";
derer1.05_0	AUGUSTUS	exon	4635820	4637628	.	-	.	transcript_id "jg9203.t1"; gene_id "jg9203";
derer1.05_0	AUGUSTUS	intron	4637629	4637729	.	-	.	transcript_id "jg9203.t1"; gene_id "jg9203";
derer1.05_0	AUGUSTUS	CDS	4637730	4638038	1	-	2	transcript_id "jg9203.t1"; gene_id "jg9203";
derer1.05_0	AUGUSTUS	exon	4637730	4638038	.	-	.	transcript_id "jg9203.t1"; gene_id "jg9203";
derer1.05_0	AUGUSTUS	intron	4638039	4638551	.	-	.	transcript_id "jg9203.t1"; gene_id "jg9203";
derer1.05_0	AUGUSTUS	CDS	4638552	4645829	1	-	2	transcript_id "jg9203.t1"; gene_id "jg9203";
derer1.05_0	AUGUSTUS	exon	4638552	4645829	.	-	.	transcript_id "jg9203.t1"; gene_id "jg9203";
derer1.05_0	AUGUSTUS	intron	4645830	4646508	.	-	.	transcript_id "jg9203.t1"; gene_id "jg9203";
derer1.05_0	AUGUSTUS	CDS	4646509	4646865	1	-	2	transcript_id "jg9203.t1"; gene_id "jg9203";
derer1.05_0	AUGUSTUS	exon	4646509	4646865	.	-	.	transcript_id "jg9203.t1"; gene_id "jg9203";
derer1.05_0	AUGUSTUS	intron	4646866	4647074	.	-	.	transcript_id "jg9203.t1"; gene_id "jg9203";
derer1.05_0	AUGUSTUS	CDS	4647075	4647584	1	-	2	transcript_id "jg9203.t1"; gene_id "jg9203";
derer1.05_0	AUGUSTUS	exon	4647075	4647584	.	-	.	transcript_id "jg9203.t1"; gene_id "jg9203";
derer1.05_0	AUGUSTUS	intron	4647585	4656220	.	-	.	transcript_id "jg9203.t1"; gene_id "jg9203";
derer1.05_0	AUGUSTUS	CDS	4656221	4656337	1	-	2	transcript_id "jg9203.t1"; gene_id "jg9203";
derer1.05_0	AUGUSTUS	exon	4656221	4656337	.	-	.	transcript_id "jg9203.t1"; gene_id "jg9203";
derer1.05_0	AUGUSTUS	intron	4656338	4656418	.	-	.	transcript_id "jg9203.t1"; gene_id "jg9203";
derer1.05_0	AUGUSTUS	CDS	4656419	4656520	1	-	2	transcript_id "jg9203.t1"; gene_id "jg9203";
derer1.05_0	AUGUSTUS	exon	4656419	4656520	.	-	.	transcript_id "jg9203.t1"; gene_id "jg9203";
derer1.05_0	AUGUSTUS	intron	4656521	4656592	.	-	.	transcript_id "jg9203.t1"; gene_id "jg9203";
derer1.05_0	AUGUSTUS	CDS	4656593	4656821	1	-	0	transcript_id "jg9203.t1"; gene_id "jg9203";
derer1.05_0	AUGUSTUS	exon	4656593	4656821	.	-	.	transcript_id "jg9203.t1"; gene_id "jg9203";
derer1.05_0	AUGUSTUS	intron	4656822	4660137	.	-	.	transcript_id "jg9203.t1"; gene_id "jg9203";
derer1.05_0	AUGUSTUS	CDS	4660138	4660191	1	-	0	transcript_id "jg9203.t1"; gene_id "jg9203";
derer1.05_0	AUGUSTUS	exon	4660138	4660191	.	-	.	transcript_id "jg9203.t1"; gene_id "jg9203";
derer1.05_0	AUGUSTUS	start_codon	4660189	4660191	.	-	0	transcript_id "jg9203.t1"; gene_id "jg9203";
derer1.05_0	ALN_BLOCK	exon	4663796	4664116	.	-	.	transcript_id "jg9204.t1"; gene_id "jg9204";
derer1.05_0	AUGUSTUS	stop_codon	4667231	4667233	.	-	0	transcript_id "jg9205.t1"; gene_id "jg9205";
derer1.05_0	AUGUSTUS	CDS	4667231	4667599	0.98	-	0	transcript_id "jg9205.t1"; gene_id "jg9205";
derer1.05_0	AUGUSTUS	exon	4667231	4667599	.	-	.	transcript_id "jg9205.t1"; gene_id "jg9205";
derer1.05_0	AUGUSTUS	start_codon	4667597	4667599	.	-	0	transcript_id "jg9205.t1"; gene_id "jg9205";
derer1.05_0	AUGUSTUS	stop_codon	4722551	4722553	.	-	0	transcript_id "jg9206.t1"; gene_id "jg9206";
derer1.05_0	AUGUSTUS	CDS	4722551	4722985	0.81	-	0	transcript_id "jg9206.t1"; gene_id "jg9206";
derer1.05_0	AUGUSTUS	exon	4722551	4722985	.	-	.	transcript_id "jg9206.t1"; gene_id "jg9206";
derer1.05_0	AUGUSTUS	start_codon	4722983	4722985	.	-	0	transcript_id "jg9206.t1"; gene_id "jg9206";
derer1.05_0	ALN_BLOCK	exon	4729730	4730396	.	+	.	transcript_id "jg9208.t1"; gene_id "jg9208";
derer1.05_0	ALN_BLOCK	exon	4730561	4731020	.	+	.	transcript_id "jg9208.t1"; gene_id "jg9208";
derer1.05_0	AUGUSTUS	stop_codon	4731257	4731259	.	-	0	transcript_id "jg9209.t1"; gene_id "jg9209";
derer1.05_0	AUGUSTUS	CDS	4731257	4731601	0.53	-	0	transcript_id "jg9209.t1"; gene_id "jg9209";
derer1.05_0	AUGUSTUS	exon	4731257	4731601	.	-	.	transcript_id "jg9209.t1"; gene_id "jg9209";
derer1.05_0	AUGUSTUS	start_codon	4731599	4731601	.	-	0	transcript_id "jg9209.t1"; gene_id "jg9209";
derer1.05_0	AUGUSTUS	stop_codon	4753711	4753713	.	-	0	transcript_id "jg9210.t1"; gene_id "jg9210";
derer1.05_0	AUGUSTUS	CDS	4753711	4754343	1	-	0	transcript_id "jg9210.t1"; gene_id "jg9210";
derer1.05_0	AUGUSTUS	exon	4753711	4754343	.	-	.	transcript_id "jg9210.t1"; gene_id "jg9210";
derer1.05_0	AUGUSTUS	start_codon	4754341	4754343	.	-	0	transcript_id "jg9210.t1"; gene_id "jg9210";
derer1.05_0	AUGUSTUS	stop_codon	4755134	4755136	.	-	0	transcript_id "jg9211.t1"; gene_id "jg9211";
derer1.05_0	AUGUSTUS	CDS	4755134	4756243	0.99	-	0	transcript_id "jg9211.t1"; gene_id "jg9211";
derer1.05_0	AUGUSTUS	exon	4755134	4756243	.	-	.	transcript_id "jg9211.t1"; gene_id "jg9211";
derer1.05_0	AUGUSTUS	intron	4756244	4756301	.	-	.	transcript_id "jg9211.t1"; gene_id "jg9211";
derer1.05_0	AUGUSTUS	CDS	4756302	4756304	1	-	0	transcript_id "jg9211.t1"; gene_id "jg9211";
derer1.05_0	AUGUSTUS	exon	4756302	4756304	.	-	.	transcript_id "jg9211.t1"; gene_id "jg9211";
derer1.05_0	AUGUSTUS	start_codon	4756302	4756304	.	-	0	transcript_id "jg9211.t1"; gene_id "jg9211";
derer1.05_0	ALN_BLOCK	exon	4758099	4758729	.	+	.	transcript_id "jg9212.t1"; gene_id "jg9212";
derer1.05_0	ALN_BLOCK	exon	4759388	4760527	.	+	.	transcript_id "jg9213.t1"; gene_id "jg9213";
derer1.05_0	ALN_BLOCK	exon	4761010	4762452	.	-	.	transcript_id "jg9214.t1"; gene_id "jg9214";
derer1.05_0	ALN_BLOCK	exon	4775159	4775635	.	-	.	transcript_id "jg9215.t1"; gene_id "jg9215";
derer1.05_0	ALN_BLOCK	exon	4780237	4795105	.	+	.	transcript_id "jg9216.t1"; gene_id "jg9216";
derer1.05_0	ALN_BLOCK	exon	4807611	4809034	.	-	.	transcript_id "jg9218.t1"; gene_id "jg9218";
derer1.05_0	ALN_BLOCK	exon	4810665	4815489	.	-	.	transcript_id "jg9219.t1"; gene_id "jg9219";
derer1.05_0	AUGUSTUS	start_codon	4858408	4858410	.	+	0	transcript_id "jg9220.t1"; gene_id "jg9220";
derer1.05_0	AUGUSTUS	CDS	4858408	4858647	0.97	+	0	transcript_id "jg9220.t1"; gene_id "jg9220";
derer1.05_0	AUGUSTUS	exon	4858408	4858647	.	+	.	transcript_id "jg9220.t1"; gene_id "jg9220";
derer1.05_0	AUGUSTUS	stop_codon	4858645	4858647	.	+	0	transcript_id "jg9220.t1"; gene_id "jg9220";
derer1.05_0	ALN_BLOCK	exon	4875828	4877732	.	+	.	transcript_id "jg9221.t1"; gene_id "jg9221";
derer1.05_0	ALN_BLOCK	exon	4878221	4881025	.	-	.	transcript_id "jg9222.t1"; gene_id "jg9222";
derer1.05_0	ALN_BLOCK	exon	4894248	4896774	.	+	.	transcript_id "jg9223.t1"; gene_id "jg9223";
derer1.05_0	ALN_BLOCK	exon	4896883	4899106	.	-	.	transcript_id "jg9224.t1"; gene_id "jg9224";
derer1.05_0	ALN_BLOCK	exon	4906447	4908385	.	+	.	transcript_id "jg9225.t1"; gene_id "jg9225";
derer1.05_0	ALN_BLOCK	exon	4910230	4911381	.	-	.	transcript_id "jg9226.t1"; gene_id "jg9226";
derer1.05_0	ALN_BLOCK	exon	4911795	4915635	.	-	.	transcript_id "jg9227.t1"; gene_id "jg9227";
derer1.05_0	ALN_BLOCK	exon	4916663	4918549	.	-	.	transcript_id "jg9228.t1"; gene_id "jg9228";
derer1.05_0	ALN_BLOCK	exon	4920196	4922213	.	+	.	transcript_id "jg9229.t1"; gene_id "jg9229";
derer1.05_0	ALN_BLOCK	exon	4923280	4927230	.	-	.	transcript_id "jg9230.t1"; gene_id "jg9230";
derer1.05_0	ALN_BLOCK	exon	4929062	4930495	.	+	.	transcript_id "jg9231.t1"; gene_id "jg9231";
derer1.05_0	ALN_BLOCK	exon	4930681	4931532	.	-	.	transcript_id "jg9232.t1"; gene_id "jg9232";
derer1.05_0	ALN_BLOCK	exon	4931908	4933613	.	+	.	transcript_id "jg9233.t1"; gene_id "jg9233";
derer1.05_0	AUGUSTUS	stop_codon	4936358	4936360	.	-	0	transcript_id "jg9234.t1"; gene_id "jg9234";
derer1.05_0	AUGUSTUS	CDS	4936358	4936636	1	-	0	transcript_id "jg9234.t1"; gene_id "jg9234";
derer1.05_0	AUGUSTUS	exon	4936358	4936636	.	-	.	transcript_id "jg9234.t1"; gene_id "jg9234";
derer1.05_0	AUGUSTUS	start_codon	4936634	4936636	.	-	0	transcript_id "jg9234.t1"; gene_id "jg9234";
derer1.05_0	ALN_BLOCK	exon	4946973	4957092	.	+	.	transcript_id "jg9235.t1"; gene_id "jg9235";
derer1.05_0	ALN_BLOCK	exon	4960884	4964221	.	-	.	transcript_id "jg9236.t1"; gene_id "jg9236";
derer1.05_0	ALN_BLOCK	exon	4965481	4967343	.	+	.	transcript_id "jg9237.t1"; gene_id "jg9237";
derer1.05_0	ALN_BLOCK	exon	4972173	4973282	.	+	.	transcript_id "jg9238.t1"; gene_id "jg9238";
derer1.05_0	ALN_BLOCK	exon	4976738	4985081	.	+	.	transcript_id "jg9239.t1"; gene_id "jg9239";
derer1.05_0	ALN_BLOCK	exon	4987067	4988729	.	-	.	transcript_id "jg9240.t1"; gene_id "jg9240";
derer1.05_0	ALN_BLOCK	exon	4991947	4998013	.	-	.	transcript_id "jg9241.t1"; gene_id "jg9241";
derer1.05_0	ALN_BLOCK	exon	5014124	5017161	.	-	.	transcript_id "jg9242.t1"; gene_id "jg9242";
derer1.05_0	ALN_BLOCK	exon	5019161	5020539	.	+	.	transcript_id "jg9243.t1"; gene_id "jg9243";
derer1.05_0	ALN_BLOCK	exon	5020606	5021580	.	-	.	transcript_id "jg9244.t1"; gene_id "jg9244";
derer1.05_0	ALN_BLOCK	exon	5022231	5024362	.	+	.	transcript_id "jg9245.t1"; gene_id "jg9245";
derer1.05_0	ALN_BLOCK	exon	5024917	5026190	.	-	.	transcript_id "jg9246.t1"; gene_id "jg9246";
derer1.05_0	ALN_BLOCK	exon	5026541	5027317	.	-	.	transcript_id "jg9247.t1"; gene_id "jg9247";
derer1.05_0	ALN_BLOCK	exon	5028885	5029715	.	-	.	transcript_id "jg9248.t1"; gene_id "jg9248";
derer1.05_0	ALN_BLOCK	exon	5030785	5031585	.	-	.	transcript_id "jg9249.t1"; gene_id "jg9249";
derer1.05_0	ALN_BLOCK	exon	5032034	5034669	.	+	.	transcript_id "jg9250.t1"; gene_id "jg9250";
derer1.05_0	ALN_BLOCK	exon	5034924	5037123	.	+	.	transcript_id "jg9251.t1"; gene_id "jg9251";
derer1.05_0	ALN_BLOCK	exon	5037546	5042137	.	+	.	transcript_id "jg9251.t1"; gene_id "jg9251";
derer1.05_0	ALN_BLOCK	exon	5042697	5043234	.	+	.	transcript_id "jg9252.t1"; gene_id "jg9252";
derer1.05_0	ALN_BLOCK	exon	5043429	5044633	.	-	.	transcript_id "jg9253.t1"; gene_id "jg9253";
derer1.05_0	ALN_BLOCK	exon	5046404	5047222	.	-	.	transcript_id "jg9254.t1"; gene_id "jg9254";
derer1.05_0	ALN_BLOCK	exon	5047460	5048526	.	+	.	transcript_id "jg9255.t1"; gene_id "jg9255";
derer1.05_0	ALN_BLOCK	exon	5048592	5049693	.	-	.	transcript_id "jg9256.t1"; gene_id "jg9256";
derer1.05_0	ALN_BLOCK	exon	5050251	5052035	.	+	.	transcript_id "jg9257.t1"; gene_id "jg9257";
derer1.05_0	ALN_BLOCK	exon	5052405	5053488	.	+	.	transcript_id "jg9258.t1"; gene_id "jg9258";
derer1.05_0	ALN_BLOCK	exon	5053856	5055179	.	-	.	transcript_id "jg9259.t1"; gene_id "jg9259";
derer1.05_0	ALN_BLOCK	exon	5055903	5056722	.	+	.	transcript_id "jg9260.t1"; gene_id "jg9260";
derer1.05_0	ALN_BLOCK	exon	5056845	5057544	.	-	.	transcript_id "jg9261.t1"; gene_id "jg9261";
derer1.05_0	ALN_BLOCK	exon	5057928	5059410	.	-	.	transcript_id "jg9262.t1"; gene_id "jg9262";
derer1.05_0	ALN_BLOCK	exon	5060227	5069770	.	+	.	transcript_id "jg9263.t1"; gene_id "jg9263";
derer1.05_0	ALN_BLOCK	exon	5072316	5075263	.	-	.	transcript_id "jg9264.t1"; gene_id "jg9264";
derer1.05_0	ALN_BLOCK	exon	5082274	5087667	.	-	.	transcript_id "jg9265.t1"; gene_id "jg9265";
derer1.05_0	ALN_BLOCK	exon	5088267	5088722	.	-	.	transcript_id "jg9266.t1"; gene_id "jg9266";
derer1.05_0	ALN_BLOCK	exon	5088773	5089046	.	-	.	transcript_id "jg9267.t1"; gene_id "jg9267";
derer1.05_0	ALN_BLOCK	exon	5089517	5090187	.	+	.	transcript_id "jg9268.t1"; gene_id "jg9268";
derer1.05_0	ALN_BLOCK	exon	5091054	5105899	.	-	.	transcript_id "jg9269.t1"; gene_id "jg9269";
derer1.05_0	ALN_BLOCK	exon	5109119	5115340	.	+	.	transcript_id "jg9270.t1"; gene_id "jg9270";
derer1.05_0	ALN_BLOCK	exon	5115500	5115792	.	+	.	transcript_id "jg9270.t1"; gene_id "jg9270";
derer1.05_0	ALN_BLOCK	exon	5117233	5117868	.	+	.	transcript_id "jg9271.t1"; gene_id "jg9271";
derer1.05_0	ALN_BLOCK	exon	5118212	5119273	.	+	.	transcript_id "jg9272.t1"; gene_id "jg9272";
derer1.05_0	ALN_BLOCK	exon	5119980	5121657	.	-	.	transcript_id "jg9273.t1"; gene_id "jg9273";
derer1.05_0	ALN_BLOCK	exon	5123578	5125430	.	+	.	transcript_id "jg9274.t1"; gene_id "jg9274";
derer1.05_0	ALN_BLOCK	exon	5125617	5126024	.	+	.	transcript_id "jg9275.t1"; gene_id "jg9275";
derer1.05_0	ALN_BLOCK	exon	5126145	5126809	.	+	.	transcript_id "jg9276.t1"; gene_id "jg9276";
derer1.05_0	ALN_BLOCK	exon	5127388	5129942	.	-	.	transcript_id "jg9277.t1"; gene_id "jg9277";
derer1.05_0	ALN_BLOCK	exon	5130363	5131812	.	-	.	transcript_id "jg9278.t1"; gene_id "jg9278";
derer1.05_0	ALN_BLOCK	exon	5132166	5133457	.	+	.	transcript_id "jg9279.t1"; gene_id "jg9279";
derer1.05_0	ALN_BLOCK	exon	5133772	5134053	.	-	.	transcript_id "jg9280.t1"; gene_id "jg9280";
derer1.05_0	AUGUSTUS	start_codon	5134772	5134774	.	+	0	transcript_id "jg9281.t1"; gene_id "jg9281";
derer1.05_0	AUGUSTUS	CDS	5134772	5135053	1	+	0	transcript_id "jg9281.t1"; gene_id "jg9281";
derer1.05_0	AUGUSTUS	exon	5134772	5135053	.	+	.	transcript_id "jg9281.t1"; gene_id "jg9281";
derer1.05_0	AUGUSTUS	intron	5135054	5135138	.	+	.	transcript_id "jg9281.t1"; gene_id "jg9281";
derer1.05_0	AUGUSTUS	CDS	5135139	5135267	1	+	0	transcript_id "jg9281.t1"; gene_id "jg9281";
derer1.05_0	AUGUSTUS	exon	5135139	5135267	.	+	.	transcript_id "jg9281.t1"; gene_id "jg9281";
derer1.05_0	AUGUSTUS	stop_codon	5135265	5135267	.	+	0	transcript_id "jg9281.t1"; gene_id "jg9281";
derer1.05_0	ALN_BLOCK	exon	5135733	5136693	.	-	.	transcript_id "jg9282.t1"; gene_id "jg9282";
derer1.05_0	ALN_BLOCK	exon	5138080	5139168	.	-	.	transcript_id "jg9283.t1"; gene_id "jg9283";
derer1.05_0	ALN_BLOCK	exon	5142480	5150266	.	+	.	transcript_id "jg9284.t1"; gene_id "jg9284";
derer1.05_0	AUGUSTUS	CDS	5150979	5150981	1	+	0	transcript_id "jg9285.t1"; gene_id "jg9285";
derer1.05_0	AUGUSTUS	exon	5150979	5150981	.	+	.	transcript_id "jg9285.t1"; gene_id "jg9285";
derer1.05_0	AUGUSTUS	start_codon	5150979	5150981	.	+	0	transcript_id "jg9285.t1"; gene_id "jg9285";
derer1.05_0	AUGUSTUS	intron	5150982	5151056	.	+	.	transcript_id "jg9285.t1"; gene_id "jg9285";
derer1.05_0	AUGUSTUS	CDS	5151057	5151185	1	+	0	transcript_id "jg9285.t1"; gene_id "jg9285";
derer1.05_0	AUGUSTUS	exon	5151057	5151185	.	+	.	transcript_id "jg9285.t1"; gene_id "jg9285";
derer1.05_0	AUGUSTUS	intron	5151186	5151408	.	+	.	transcript_id "jg9285.t1"; gene_id "jg9285";
derer1.05_0	AUGUSTUS	CDS	5151409	5151555	1	+	0	transcript_id "jg9285.t1"; gene_id "jg9285";
derer1.05_0	AUGUSTUS	exon	5151409	5151555	.	+	.	transcript_id "jg9285.t1"; gene_id "jg9285";
derer1.05_0	AUGUSTUS	stop_codon	5151553	5151555	.	+	0	transcript_id "jg9285.t1"; gene_id "jg9285";
derer1.05_0	ALN_BLOCK	exon	5153871	5158975	.	-	.	transcript_id "jg9286.t1"; gene_id "jg9286";
derer1.05_0	AUGUSTUS	start_codon	5174459	5174461	.	+	0	transcript_id "jg9287.t1"; gene_id "jg9287";
derer1.05_0	AUGUSTUS	CDS	5174459	5175544	1	+	0	transcript_id "jg9287.t1"; gene_id "jg9287";
derer1.05_0	AUGUSTUS	exon	5174459	5175544	.	+	.	transcript_id "jg9287.t1"; gene_id "jg9287";
derer1.05_0	AUGUSTUS	stop_codon	5175542	5175544	.	+	0	transcript_id "jg9287.t1"; gene_id "jg9287";
derer1.05_0	ALN_BLOCK	exon	5176912	5178719	.	+	.	transcript_id "jg9288.t1"; gene_id "jg9288";
derer1.05_0	ALN_BLOCK	exon	5179942	5180479	.	-	.	transcript_id "jg9289.t1"; gene_id "jg9289";
derer1.05_0	ALN_BLOCK	exon	5183170	5184161	.	+	.	transcript_id "jg9290.t1"; gene_id "jg9290";
derer1.05_0	ALN_BLOCK	exon	5192013	5192021	.	+	.	transcript_id "jg9291.t1"; gene_id "jg9291";
derer1.05_0	ALN_BLOCK	exon	5192305	5192313	.	+	.	transcript_id "jg9291.t1"; gene_id "jg9291";
derer1.05_0	ALN_BLOCK	exon	5193203	5193222	.	+	.	transcript_id "jg9291.t1"; gene_id "jg9291";
derer1.05_0	ALN_BLOCK	exon	5193544	5193561	.	+	.	transcript_id "jg9291.t1"; gene_id "jg9291";
derer1.05_0	ALN_BLOCK	exon	5193768	5193918	.	+	.	transcript_id "jg9291.t1"; gene_id "jg9291";
derer1.05_0	ALN_BLOCK	exon	5194353	5194362	.	+	.	transcript_id "jg9291.t1"; gene_id "jg9291";
derer1.05_0	ALN_BLOCK	exon	5194890	5194902	.	+	.	transcript_id "jg9291.t1"; gene_id "jg9291";
derer1.05_0	ALN_BLOCK	exon	5195236	5195256	.	+	.	transcript_id "jg9291.t1"; gene_id "jg9291";
derer1.05_0	ALN_BLOCK	exon	5195543	5195556	.	+	.	transcript_id "jg9291.t1"; gene_id "jg9291";
derer1.05_0	ALN_BLOCK	exon	5195861	5195963	.	+	.	transcript_id "jg9291.t1"; gene_id "jg9291";
derer1.05_0	ALN_BLOCK	exon	5196385	5196440	.	+	.	transcript_id "jg9291.t1"; gene_id "jg9291";
derer1.05_0	ALN_BLOCK	exon	5196733	5196740	.	+	.	transcript_id "jg9291.t1"; gene_id "jg9291";
derer1.05_0	ALN_BLOCK	exon	5197084	5197105	.	+	.	transcript_id "jg9291.t1"; gene_id "jg9291";
derer1.05_0	ALN_BLOCK	exon	5197762	5197769	.	+	.	transcript_id "jg9291.t1"; gene_id "jg9291";
derer1.05_0	ALN_BLOCK	exon	5198061	5198084	.	+	.	transcript_id "jg9291.t1"; gene_id "jg9291";
derer1.05_0	ALN_BLOCK	exon	5198238	5198263	.	+	.	transcript_id "jg9291.t1"; gene_id "jg9291";
derer1.05_0	ALN_BLOCK	exon	5200302	5200429	.	+	.	transcript_id "jg9291.t1"; gene_id "jg9291";
derer1.05_0	ALN_BLOCK	exon	5201065	5201073	.	+	.	transcript_id "jg9291.t1"; gene_id "jg9291";
derer1.05_0	ALN_BLOCK	exon	5201614	5201626	.	+	.	transcript_id "jg9291.t1"; gene_id "jg9291";
derer1.05_0	ALN_BLOCK	exon	5202777	5239082	.	+	.	transcript_id "jg9291.t1"; gene_id "jg9291";
derer1.05_0	AUGUSTUS	start_codon	5254613	5254615	.	+	0	transcript_id "jg9292.t1"; gene_id "jg9292";
derer1.05_0	AUGUSTUS	CDS	5254613	5255929	0.39	+	0	transcript_id "jg9292.t1"; gene_id "jg9292";
derer1.05_0	AUGUSTUS	exon	5254613	5255929	.	+	.	transcript_id "jg9292.t1"; gene_id "jg9292";
derer1.05_0	AUGUSTUS	start_codon	5254613	5254615	.	+	0	transcript_id "jg9292.t2"; gene_id "jg9292";
derer1.05_0	AUGUSTUS	CDS	5254613	5255929	0.36	+	0	transcript_id "jg9292.t2"; gene_id "jg9292";
derer1.05_0	AUGUSTUS	exon	5254613	5255929	.	+	.	transcript_id "jg9292.t2"; gene_id "jg9292";
derer1.05_0	AUGUSTUS	intron	5255930	5257849	.	+	.	transcript_id "jg9292.t1"; gene_id "jg9292";
derer1.05_0	AUGUSTUS	intron	5255930	5257849	.	+	.	transcript_id "jg9292.t2"; gene_id "jg9292";
derer1.05_0	AUGUSTUS	CDS	5257850	5257978	0.55	+	0	transcript_id "jg9292.t1"; gene_id "jg9292";
derer1.05_0	AUGUSTUS	exon	5257850	5257978	.	+	.	transcript_id "jg9292.t1"; gene_id "jg9292";
derer1.05_0	AUGUSTUS	CDS	5257850	5257978	0.6	+	0	transcript_id "jg9292.t2"; gene_id "jg9292";
derer1.05_0	AUGUSTUS	exon	5257850	5257978	.	+	.	transcript_id "jg9292.t2"; gene_id "jg9292";
derer1.05_0	AUGUSTUS	intron	5257979	5259907	.	+	.	transcript_id "jg9292.t1"; gene_id "jg9292";
derer1.05_0	AUGUSTUS	intron	5257979	5259907	.	+	.	transcript_id "jg9292.t2"; gene_id "jg9292";
derer1.05_0	AUGUSTUS	CDS	5259908	5264236	0.79	+	0	transcript_id "jg9292.t1"; gene_id "jg9292";
derer1.05_0	AUGUSTUS	exon	5259908	5264236	.	+	.	transcript_id "jg9292.t1"; gene_id "jg9292";
derer1.05_0	AUGUSTUS	CDS	5259908	5264236	0.73	+	0	transcript_id "jg9292.t2"; gene_id "jg9292";
derer1.05_0	AUGUSTUS	exon	5259908	5264236	.	+	.	transcript_id "jg9292.t2"; gene_id "jg9292";
derer1.05_0	AUGUSTUS	intron	5264237	5265799	.	+	.	transcript_id "jg9292.t1"; gene_id "jg9292";
derer1.05_0	AUGUSTUS	intron	5264237	5265799	.	+	.	transcript_id "jg9292.t2"; gene_id "jg9292";
derer1.05_0	AUGUSTUS	CDS	5265800	5265910	1	+	0	transcript_id "jg9292.t1"; gene_id "jg9292";
derer1.05_0	AUGUSTUS	exon	5265800	5265910	.	+	.	transcript_id "jg9292.t1"; gene_id "jg9292";
derer1.05_0	AUGUSTUS	CDS	5265800	5265910	1	+	0	transcript_id "jg9292.t2"; gene_id "jg9292";
derer1.05_0	AUGUSTUS	exon	5265800	5265910	.	+	.	transcript_id "jg9292.t2"; gene_id "jg9292";
derer1.05_0	AUGUSTUS	intron	5265911	5266322	.	+	.	transcript_id "jg9292.t1"; gene_id "jg9292";
derer1.05_0	AUGUSTUS	intron	5265911	5266322	.	+	.	transcript_id "jg9292.t2"; gene_id "jg9292";
derer1.05_0	AUGUSTUS	CDS	5266323	5266487	1	+	0	transcript_id "jg9292.t1"; gene_id "jg9292";
derer1.05_0	AUGUSTUS	exon	5266323	5266487	.	+	.	transcript_id "jg9292.t1"; gene_id "jg9292";
derer1.05_0	AUGUSTUS	CDS	5266323	5266487	1	+	0	transcript_id "jg9292.t2"; gene_id "jg9292";
derer1.05_0	AUGUSTUS	exon	5266323	5266487	.	+	.	transcript_id "jg9292.t2"; gene_id "jg9292";
derer1.05_0	AUGUSTUS	intron	5266488	5266547	.	+	.	transcript_id "jg9292.t1"; gene_id "jg9292";
derer1.05_0	AUGUSTUS	intron	5266488	5266547	.	+	.	transcript_id "jg9292.t2"; gene_id "jg9292";
derer1.05_0	AUGUSTUS	CDS	5266548	5273645	1	+	0	transcript_id "jg9292.t1"; gene_id "jg9292";
derer1.05_0	AUGUSTUS	exon	5266548	5273645	.	+	.	transcript_id "jg9292.t1"; gene_id "jg9292";
derer1.05_0	AUGUSTUS	CDS	5266548	5273645	1	+	0	transcript_id "jg9292.t2"; gene_id "jg9292";
derer1.05_0	AUGUSTUS	exon	5266548	5273645	.	+	.	transcript_id "jg9292.t2"; gene_id "jg9292";
derer1.05_0	AUGUSTUS	intron	5273646	5274219	.	+	.	transcript_id "jg9292.t1"; gene_id "jg9292";
derer1.05_0	AUGUSTUS	intron	5273646	5274219	.	+	.	transcript_id "jg9292.t2"; gene_id "jg9292";
derer1.05_0	AUGUSTUS	CDS	5274220	5274525	1	+	0	transcript_id "jg9292.t1"; gene_id "jg9292";
derer1.05_0	AUGUSTUS	exon	5274220	5274525	.	+	.	transcript_id "jg9292.t1"; gene_id "jg9292";
derer1.05_0	AUGUSTUS	CDS	5274220	5274525	1	+	0	transcript_id "jg9292.t2"; gene_id "jg9292";
derer1.05_0	AUGUSTUS	exon	5274220	5274525	.	+	.	transcript_id "jg9292.t2"; gene_id "jg9292";
derer1.05_0	AUGUSTUS	intron	5274526	5275967	.	+	.	transcript_id "jg9292.t1"; gene_id "jg9292";
derer1.05_0	AUGUSTUS	intron	5274526	5275967	.	+	.	transcript_id "jg9292.t2"; gene_id "jg9292";
derer1.05_0	AUGUSTUS	CDS	5275968	5276225	1	+	0	transcript_id "jg9292.t1"; gene_id "jg9292";
derer1.05_0	AUGUSTUS	exon	5275968	5276225	.	+	.	transcript_id "jg9292.t1"; gene_id "jg9292";
derer1.05_0	AUGUSTUS	CDS	5275968	5276225	1	+	0	transcript_id "jg9292.t2"; gene_id "jg9292";
derer1.05_0	AUGUSTUS	exon	5275968	5276225	.	+	.	transcript_id "jg9292.t2"; gene_id "jg9292";
derer1.05_0	AUGUSTUS	intron	5276226	5277371	.	+	.	transcript_id "jg9292.t1"; gene_id "jg9292";
derer1.05_0	AUGUSTUS	intron	5276226	5277371	.	+	.	transcript_id "jg9292.t2"; gene_id "jg9292";
derer1.05_0	AUGUSTUS	CDS	5277372	5280331	1	+	0	transcript_id "jg9292.t1"; gene_id "jg9292";
derer1.05_0	AUGUSTUS	exon	5277372	5280331	.	+	.	transcript_id "jg9292.t1"; gene_id "jg9292";
derer1.05_0	AUGUSTUS	CDS	5277372	5280331	1	+	0	transcript_id "jg9292.t2"; gene_id "jg9292";
derer1.05_0	AUGUSTUS	exon	5277372	5280331	.	+	.	transcript_id "jg9292.t2"; gene_id "jg9292";
derer1.05_0	AUGUSTUS	intron	5280332	5280759	.	+	.	transcript_id "jg9292.t1"; gene_id "jg9292";
derer1.05_0	AUGUSTUS	intron	5280332	5280759	.	+	.	transcript_id "jg9292.t2"; gene_id "jg9292";
derer1.05_0	AUGUSTUS	CDS	5280760	5280798	1	+	1	transcript_id "jg9292.t1"; gene_id "jg9292";
derer1.05_0	AUGUSTUS	exon	5280760	5280798	.	+	.	transcript_id "jg9292.t1"; gene_id "jg9292";
derer1.05_0	AUGUSTUS	CDS	5280760	5280798	1	+	1	transcript_id "jg9292.t2"; gene_id "jg9292";
derer1.05_0	AUGUSTUS	exon	5280760	5280798	.	+	.	transcript_id "jg9292.t2"; gene_id "jg9292";
derer1.05_0	AUGUSTUS	intron	5280799	5281116	.	+	.	transcript_id "jg9292.t1"; gene_id "jg9292";
derer1.05_0	AUGUSTUS	intron	5280799	5281116	.	+	.	transcript_id "jg9292.t2"; gene_id "jg9292";
derer1.05_0	AUGUSTUS	CDS	5281117	5281743	1	+	1	transcript_id "jg9292.t1"; gene_id "jg9292";
derer1.05_0	AUGUSTUS	exon	5281117	5281743	.	+	.	transcript_id "jg9292.t1"; gene_id "jg9292";
derer1.05_0	AUGUSTUS	CDS	5281117	5281743	1	+	1	transcript_id "jg9292.t2"; gene_id "jg9292";
derer1.05_0	AUGUSTUS	exon	5281117	5281743	.	+	.	transcript_id "jg9292.t2"; gene_id "jg9292";
derer1.05_0	AUGUSTUS	intron	5281744	5282439	.	+	.	transcript_id "jg9292.t1"; gene_id "jg9292";
derer1.05_0	AUGUSTUS	intron	5281744	5282427	.	+	.	transcript_id "jg9292.t2"; gene_id "jg9292";
derer1.05_0	AUGUSTUS	CDS	5282428	5282569	1	+	1	transcript_id "jg9292.t2"; gene_id "jg9292";
derer1.05_0	AUGUSTUS	exon	5282428	5282569	.	+	.	transcript_id "jg9292.t2"; gene_id "jg9292";
derer1.05_0	AUGUSTUS	CDS	5282440	5282569	1	+	1	transcript_id "jg9292.t1"; gene_id "jg9292";
derer1.05_0	AUGUSTUS	exon	5282440	5282569	.	+	.	transcript_id "jg9292.t1"; gene_id "jg9292";
derer1.05_0	AUGUSTUS	intron	5282570	5282811	.	+	.	transcript_id "jg9292.t1"; gene_id "jg9292";
derer1.05_0	AUGUSTUS	intron	5282570	5282811	.	+	.	transcript_id "jg9292.t2"; gene_id "jg9292";
derer1.05_0	AUGUSTUS	CDS	5282812	5282879	1	+	0	transcript_id "jg9292.t1"; gene_id "jg9292";
derer1.05_0	AUGUSTUS	exon	5282812	5282879	.	+	.	transcript_id "jg9292.t1"; gene_id "jg9292";
derer1.05_0	AUGUSTUS	CDS	5282812	5282879	1	+	0	transcript_id "jg9292.t2"; gene_id "jg9292";
derer1.05_0	AUGUSTUS	exon	5282812	5282879	.	+	.	transcript_id "jg9292.t2"; gene_id "jg9292";
derer1.05_0	AUGUSTUS	intron	5282880	5283078	.	+	.	transcript_id "jg9292.t1"; gene_id "jg9292";
derer1.05_0	AUGUSTUS	intron	5282880	5283078	.	+	.	transcript_id "jg9292.t2"; gene_id "jg9292";
derer1.05_0	AUGUSTUS	CDS	5283079	5283322	1	+	1	transcript_id "jg9292.t1"; gene_id "jg9292";
derer1.05_0	AUGUSTUS	exon	5283079	5283322	.	+	.	transcript_id "jg9292.t1"; gene_id "jg9292";
derer1.05_0	AUGUSTUS	CDS	5283079	5283322	1	+	1	transcript_id "jg9292.t2"; gene_id "jg9292";
derer1.05_0	AUGUSTUS	exon	5283079	5283322	.	+	.	transcript_id "jg9292.t2"; gene_id "jg9292";
derer1.05_0	AUGUSTUS	stop_codon	5283320	5283322	.	+	0	transcript_id "jg9292.t1"; gene_id "jg9292";
derer1.05_0	AUGUSTUS	stop_codon	5283320	5283322	.	+	0	transcript_id "jg9292.t2"; gene_id "jg9292";
derer1.05_0	AUGUSTUS	start_codon	5286777	5286779	.	+	0	transcript_id "jg9293.t1"; gene_id "jg9293";
derer1.05_0	AUGUSTUS	CDS	5286777	5286970	1	+	0	transcript_id "jg9293.t1"; gene_id "jg9293";
derer1.05_0	AUGUSTUS	exon	5286777	5286970	.	+	.	transcript_id "jg9293.t1"; gene_id "jg9293";
derer1.05_0	AUGUSTUS	intron	5286971	5287034	.	+	.	transcript_id "jg9293.t1"; gene_id "jg9293";
derer1.05_0	AUGUSTUS	CDS	5287035	5287173	1	+	1	transcript_id "jg9293.t1"; gene_id "jg9293";
derer1.05_0	AUGUSTUS	exon	5287035	5287173	.	+	.	transcript_id "jg9293.t1"; gene_id "jg9293";
derer1.05_0	AUGUSTUS	intron	5287174	5287229	.	+	.	transcript_id "jg9293.t1"; gene_id "jg9293";
derer1.05_0	AUGUSTUS	CDS	5287230	5287337	1	+	0	transcript_id "jg9293.t1"; gene_id "jg9293";
derer1.05_0	AUGUSTUS	exon	5287230	5287337	.	+	.	transcript_id "jg9293.t1"; gene_id "jg9293";
derer1.05_0	AUGUSTUS	intron	5287338	5287398	.	+	.	transcript_id "jg9293.t1"; gene_id "jg9293";
derer1.05_0	AUGUSTUS	CDS	5287399	5288026	1	+	0	transcript_id "jg9293.t1"; gene_id "jg9293";
derer1.05_0	AUGUSTUS	exon	5287399	5288026	.	+	.	transcript_id "jg9293.t1"; gene_id "jg9293";
derer1.05_0	AUGUSTUS	intron	5288027	5288082	.	+	.	transcript_id "jg9293.t1"; gene_id "jg9293";
derer1.05_0	AUGUSTUS	CDS	5288083	5288352	1	+	2	transcript_id "jg9293.t1"; gene_id "jg9293";
derer1.05_0	AUGUSTUS	exon	5288083	5288352	.	+	.	transcript_id "jg9293.t1"; gene_id "jg9293";
derer1.05_0	AUGUSTUS	intron	5288353	5288412	.	+	.	transcript_id "jg9293.t1"; gene_id "jg9293";
derer1.05_0	AUGUSTUS	CDS	5288413	5288576	1	+	2	transcript_id "jg9293.t1"; gene_id "jg9293";
derer1.05_0	AUGUSTUS	exon	5288413	5288576	.	+	.	transcript_id "jg9293.t1"; gene_id "jg9293";
derer1.05_0	AUGUSTUS	stop_codon	5288574	5288576	.	+	0	transcript_id "jg9293.t1"; gene_id "jg9293";
derer1.05_0	ALN_BLOCK	exon	5289329	5291164	.	+	.	transcript_id "jg9294.t1"; gene_id "jg9294";
derer1.05_0	ALN_BLOCK	exon	5291429	5293366	.	-	.	transcript_id "jg9295.t1"; gene_id "jg9295";
derer1.05_0	ALN_BLOCK	exon	5294087	5295324	.	-	.	transcript_id "jg9296.t1"; gene_id "jg9296";
derer1.05_0	ALN_BLOCK	exon	5297146	5297749	.	+	.	transcript_id "jg9297.t1"; gene_id "jg9297";
derer1.05_0	ALN_BLOCK	exon	5298894	5301356	.	-	.	transcript_id "jg9298.t1"; gene_id "jg9298";
derer1.05_0	ALN_BLOCK	exon	5342793	5344537	.	+	.	transcript_id "jg9299.t1"; gene_id "jg9299";
derer1.05_0	ALN_BLOCK	exon	5345498	5346857	.	+	.	transcript_id "jg9300.t1"; gene_id "jg9300";
derer1.05_0	AUGUSTUS	start_codon	5347317	5347319	.	+	0	transcript_id "jg9301.t1"; gene_id "jg9301";
derer1.05_0	AUGUSTUS	CDS	5347317	5347518	0.99	+	0	transcript_id "jg9301.t1"; gene_id "jg9301";
derer1.05_0	AUGUSTUS	exon	5347317	5347518	.	+	.	transcript_id "jg9301.t1"; gene_id "jg9301";
derer1.05_0	AUGUSTUS	intron	5347519	5347575	.	+	.	transcript_id "jg9301.t1"; gene_id "jg9301";
derer1.05_0	AUGUSTUS	CDS	5347576	5347779	0.98	+	2	transcript_id "jg9301.t1"; gene_id "jg9301";
derer1.05_0	AUGUSTUS	exon	5347576	5347779	.	+	.	transcript_id "jg9301.t1"; gene_id "jg9301";
derer1.05_0	AUGUSTUS	intron	5347780	5347829	.	+	.	transcript_id "jg9301.t1"; gene_id "jg9301";
derer1.05_0	AUGUSTUS	CDS	5347830	5347911	1	+	2	transcript_id "jg9301.t1"; gene_id "jg9301";
derer1.05_0	AUGUSTUS	exon	5347830	5347911	.	+	.	transcript_id "jg9301.t1"; gene_id "jg9301";
derer1.05_0	AUGUSTUS	intron	5347912	5347964	.	+	.	transcript_id "jg9301.t1"; gene_id "jg9301";
derer1.05_0	AUGUSTUS	CDS	5347965	5348065	1	+	1	transcript_id "jg9301.t1"; gene_id "jg9301";
derer1.05_0	AUGUSTUS	exon	5347965	5348065	.	+	.	transcript_id "jg9301.t1"; gene_id "jg9301";
derer1.05_0	AUGUSTUS	intron	5348066	5348126	.	+	.	transcript_id "jg9301.t1"; gene_id "jg9301";
derer1.05_0	AUGUSTUS	CDS	5348127	5349067	1	+	2	transcript_id "jg9301.t1"; gene_id "jg9301";
derer1.05_0	AUGUSTUS	exon	5348127	5349067	.	+	.	transcript_id "jg9301.t1"; gene_id "jg9301";
derer1.05_0	AUGUSTUS	stop_codon	5349065	5349067	.	+	0	transcript_id "jg9301.t1"; gene_id "jg9301";
derer1.05_0	ALN_BLOCK	exon	5352759	5358325	.	-	.	transcript_id "jg9302.t1"; gene_id "jg9302";
derer1.05_0	ALN_BLOCK	exon	5359594	5362789	.	+	.	transcript_id "jg9303.t1"; gene_id "jg9303";
derer1.05_0	ALN_BLOCK	exon	5389705	5391614	.	+	.	transcript_id "jg9304.t1"; gene_id "jg9304";
derer1.05_0	ALN_BLOCK	exon	5394142	5395680	.	-	.	transcript_id "jg9305.t1"; gene_id "jg9305";
derer1.05_0	AUGUSTUS	stop_codon	5399086	5399088	.	-	0	transcript_id "jg9307.t1"; gene_id "jg9307";
derer1.05_0	AUGUSTUS	CDS	5399086	5399499	1	-	0	transcript_id "jg9307.t1"; gene_id "jg9307";
derer1.05_0	AUGUSTUS	exon	5399086	5399499	.	-	.	transcript_id "jg9307.t1"; gene_id "jg9307";
derer1.05_0	AUGUSTUS	start_codon	5399497	5399499	.	-	0	transcript_id "jg9307.t1"; gene_id "jg9307";
derer1.05_0	ALN_BLOCK	exon	5399683	5407832	.	-	.	transcript_id "jg9306.t1"; gene_id "jg9306";
derer1.05_0	ALN_BLOCK	exon	5408808	5409667	.	+	.	transcript_id "jg9308.t1"; gene_id "jg9308";
derer1.05_0	ALN_BLOCK	exon	5409958	5410520	.	-	.	transcript_id "jg9309.t1"; gene_id "jg9309";
derer1.05_0	ALN_BLOCK	exon	5412990	5413447	.	+	.	transcript_id "jg9310.t1"; gene_id "jg9310";
derer1.05_0	ALN_BLOCK	exon	5414010	5415544	.	-	.	transcript_id "jg9311.t1"; gene_id "jg9311";
derer1.05_0	ALN_BLOCK	exon	5422227	5425051	.	-	.	transcript_id "jg9312.t1"; gene_id "jg9312";
derer1.05_0	ALN_BLOCK	exon	5439218	5446197	.	+	.	transcript_id "jg9313.t1"; gene_id "jg9313";
derer1.05_0	AUGUSTUS	stop_codon	5462111	5462113	.	-	0	transcript_id "jg9314.t1"; gene_id "jg9314";
derer1.05_0	AUGUSTUS	CDS	5462111	5462698	1	-	0	transcript_id "jg9314.t1"; gene_id "jg9314";
derer1.05_0	AUGUSTUS	exon	5462111	5462698	.	-	.	transcript_id "jg9314.t1"; gene_id "jg9314";
derer1.05_0	AUGUSTUS	start_codon	5462696	5462698	.	-	0	transcript_id "jg9314.t1"; gene_id "jg9314";
derer1.05_0	ALN_BLOCK	exon	5486876	5497950	.	+	.	transcript_id "jg9315.t1"; gene_id "jg9315";
derer1.05_0	ALN_BLOCK	exon	5546024	5550821	.	+	.	transcript_id "jg9316.t1"; gene_id "jg9316";
derer1.05_0	ALN_BLOCK	exon	5603976	5604956	.	+	.	transcript_id "jg9317.t1"; gene_id "jg9317";
derer1.05_0	ALN_BLOCK	exon	5605121	5605947	.	-	.	transcript_id "jg9318.t1"; gene_id "jg9318";
derer1.05_0	ALN_BLOCK	exon	5606329	5607462	.	+	.	transcript_id "jg9319.t1"; gene_id "jg9319";
derer1.05_0	ALN_BLOCK	exon	5607548	5609981	.	-	.	transcript_id "jg9320.t1"; gene_id "jg9320";
derer1.05_0	ALN_BLOCK	exon	5610679	5611971	.	+	.	transcript_id "jg9321.t1"; gene_id "jg9321";
derer1.05_0	ALN_BLOCK	exon	5613337	5614062	.	+	.	transcript_id "jg9323.t1"; gene_id "jg9323";
derer1.05_0	ALN_BLOCK	exon	5614503	5616402	.	+	.	transcript_id "jg9322.t1"; gene_id "jg9322";
derer1.05_0	ALN_BLOCK	exon	5616953	5618386	.	-	.	transcript_id "jg9324.t1"; gene_id "jg9324";
derer1.05_0	ALN_BLOCK	exon	5618797	5622033	.	+	.	transcript_id "jg9325.t1"; gene_id "jg9325";
derer1.05_0	ALN_BLOCK	exon	5622193	5622973	.	-	.	transcript_id "jg9326.t1"; gene_id "jg9326";
derer1.05_0	ALN_BLOCK	exon	5623682	5625372	.	-	.	transcript_id "jg9327.t1"; gene_id "jg9327";
derer1.05_0	ALN_BLOCK	exon	5625947	5628260	.	-	.	transcript_id "jg9328.t1"; gene_id "jg9328";
derer1.05_0	ALN_BLOCK	exon	5629813	5632039	.	+	.	transcript_id "jg9329.t1"; gene_id "jg9329";
derer1.05_0	ALN_BLOCK	exon	5634312	5636057	.	+	.	transcript_id "jg9330.t1"; gene_id "jg9330";
derer1.05_0	ALN_BLOCK	exon	5636398	5637384	.	-	.	transcript_id "jg9331.t1"; gene_id "jg9331";
derer1.05_0	AUGUSTUS	start_codon	5638728	5638730	.	+	0	transcript_id "jg9332.t1"; gene_id "jg9332";
derer1.05_0	AUGUSTUS	CDS	5638728	5639327	1	+	0	transcript_id "jg9332.t1"; gene_id "jg9332";
derer1.05_0	AUGUSTUS	exon	5638728	5639327	.	+	.	transcript_id "jg9332.t1"; gene_id "jg9332";
derer1.05_0	AUGUSTUS	stop_codon	5639325	5639327	.	+	0	transcript_id "jg9332.t1"; gene_id "jg9332";
derer1.05_0	ALN_BLOCK	exon	5639601	5640379	.	-	.	transcript_id "jg9333.t1"; gene_id "jg9333";
derer1.05_0	ALN_BLOCK	exon	5641109	5641389	.	+	.	transcript_id "jg9334.t1"; gene_id "jg9334";
derer1.05_0	ALN_BLOCK	exon	5641984	5645383	.	+	.	transcript_id "jg9335.t1"; gene_id "jg9335";
derer1.05_0	ALN_BLOCK	exon	5646175	5650159	.	+	.	transcript_id "jg9336.t1"; gene_id "jg9336";
derer1.05_0	ALN_BLOCK	exon	5665927	5667129	.	-	.	transcript_id "jg9337.t1"; gene_id "jg9337";
derer1.05_0	AUGUSTUS	start_codon	5667558	5667560	.	+	0	transcript_id "jg9338.t1"; gene_id "jg9338";
derer1.05_0	AUGUSTUS	CDS	5667558	5667670	0.98	+	0	transcript_id "jg9338.t1"; gene_id "jg9338";
derer1.05_0	AUGUSTUS	exon	5667558	5667670	.	+	.	transcript_id "jg9338.t1"; gene_id "jg9338";
derer1.05_0	AUGUSTUS	intron	5667671	5667713	.	+	.	transcript_id "jg9338.t1"; gene_id "jg9338";
derer1.05_0	AUGUSTUS	CDS	5667714	5668116	0.75	+	1	transcript_id "jg9338.t1"; gene_id "jg9338";
derer1.05_0	AUGUSTUS	exon	5667714	5668116	.	+	.	transcript_id "jg9338.t1"; gene_id "jg9338";
derer1.05_0	AUGUSTUS	stop_codon	5668114	5668116	.	+	0	transcript_id "jg9338.t1"; gene_id "jg9338";
derer1.05_0	ALN_BLOCK	exon	5673458	5674399	.	-	.	transcript_id "jg9339.t1"; gene_id "jg9339";
derer1.05_0	ALN_BLOCK	exon	5683292	5684830	.	+	.	transcript_id "jg9340.t1"; gene_id "jg9340";
derer1.05_0	ALN_BLOCK	exon	5689360	5695398	.	-	.	transcript_id "jg9341.t1"; gene_id "jg9341";
derer1.05_0	ALN_BLOCK	exon	5710385	5712634	.	-	.	transcript_id "jg9343.t1"; gene_id "jg9343";
derer1.05_0	ALN_BLOCK	exon	5718001	5718014	.	-	.	transcript_id "jg9344.t1"; gene_id "jg9344";
derer1.05_0	ALN_BLOCK	exon	5720898	5733985	.	-	.	transcript_id "jg9344.t1"; gene_id "jg9344";
derer1.05_0	ALN_BLOCK	exon	5757629	5759362	.	+	.	transcript_id "jg9345.t1"; gene_id "jg9345";
derer1.05_0	ALN_BLOCK	exon	5768763	5769215	.	+	.	transcript_id "jg9346.t1"; gene_id "jg9346";
derer1.05_0	ALN_BLOCK	exon	5798950	5804048	.	+	.	transcript_id "jg9347.t1"; gene_id "jg9347";
derer1.05_0	ALN_BLOCK	exon	5805911	5807062	.	-	.	transcript_id "jg9348.t1"; gene_id "jg9348";
derer1.05_0	AUGUSTUS	start_codon	5807354	5807356	.	+	0	transcript_id "jg9349.t1"; gene_id "jg9349";
derer1.05_0	AUGUSTUS	CDS	5807354	5807428	1	+	0	transcript_id "jg9349.t1"; gene_id "jg9349";
derer1.05_0	AUGUSTUS	exon	5807354	5807428	.	+	.	transcript_id "jg9349.t1"; gene_id "jg9349";
derer1.05_0	AUGUSTUS	intron	5807429	5807491	.	+	.	transcript_id "jg9349.t1"; gene_id "jg9349";
derer1.05_0	AUGUSTUS	CDS	5807492	5807624	1	+	0	transcript_id "jg9349.t1"; gene_id "jg9349";
derer1.05_0	AUGUSTUS	exon	5807492	5807624	.	+	.	transcript_id "jg9349.t1"; gene_id "jg9349";
derer1.05_0	AUGUSTUS	intron	5807625	5807693	.	+	.	transcript_id "jg9349.t1"; gene_id "jg9349";
derer1.05_0	AUGUSTUS	CDS	5807694	5807779	1	+	2	transcript_id "jg9349.t1"; gene_id "jg9349";
derer1.05_0	AUGUSTUS	exon	5807694	5807779	.	+	.	transcript_id "jg9349.t1"; gene_id "jg9349";
derer1.05_0	AUGUSTUS	intron	5807780	5807842	.	+	.	transcript_id "jg9349.t1"; gene_id "jg9349";
derer1.05_0	AUGUSTUS	CDS	5807843	5807996	1	+	0	transcript_id "jg9349.t1"; gene_id "jg9349";
derer1.05_0	AUGUSTUS	exon	5807843	5807996	.	+	.	transcript_id "jg9349.t1"; gene_id "jg9349";
derer1.05_0	AUGUSTUS	intron	5807997	5808050	.	+	.	transcript_id "jg9349.t1"; gene_id "jg9349";
derer1.05_0	AUGUSTUS	CDS	5808051	5808433	1	+	2	transcript_id "jg9349.t1"; gene_id "jg9349";
derer1.05_0	AUGUSTUS	exon	5808051	5808433	.	+	.	transcript_id "jg9349.t1"; gene_id "jg9349";
derer1.05_0	AUGUSTUS	stop_codon	5808431	5808433	.	+	0	transcript_id "jg9349.t1"; gene_id "jg9349";
derer1.05_0	ALN_BLOCK	exon	5808746	5810317	.	-	.	transcript_id "jg9350.t1"; gene_id "jg9350";
derer1.05_0	AUGUSTUS	start_codon	5811519	5811521	.	+	0	transcript_id "jg9351.t1"; gene_id "jg9351";
derer1.05_0	AUGUSTUS	CDS	5811519	5811627	1	+	0	transcript_id "jg9351.t1"; gene_id "jg9351";
derer1.05_0	AUGUSTUS	exon	5811519	5811627	.	+	.	transcript_id "jg9351.t1"; gene_id "jg9351";
derer1.05_0	AUGUSTUS	intron	5811628	5811678	.	+	.	transcript_id "jg9351.t1"; gene_id "jg9351";
derer1.05_0	AUGUSTUS	CDS	5811679	5813957	1	+	2	transcript_id "jg9351.t1"; gene_id "jg9351";
derer1.05_0	AUGUSTUS	exon	5811679	5813957	.	+	.	transcript_id "jg9351.t1"; gene_id "jg9351";
derer1.05_0	AUGUSTUS	intron	5813958	5814024	.	+	.	transcript_id "jg9351.t1"; gene_id "jg9351";
derer1.05_0	AUGUSTUS	CDS	5814025	5814156	1	+	0	transcript_id "jg9351.t1"; gene_id "jg9351";
derer1.05_0	AUGUSTUS	exon	5814025	5814156	.	+	.	transcript_id "jg9351.t1"; gene_id "jg9351";
derer1.05_0	AUGUSTUS	stop_codon	5814154	5814156	.	+	0	transcript_id "jg9351.t1"; gene_id "jg9351";
derer1.05_0	ALN_BLOCK	exon	5818108	5818907	.	-	.	transcript_id "jg9352.t1"; gene_id "jg9352";
derer1.05_0	ALN_BLOCK	exon	5824142	5826930	.	-	.	transcript_id "jg9353.t1"; gene_id "jg9353";
derer1.05_0	ALN_BLOCK	exon	5836398	5837741	.	+	.	transcript_id "jg9354.t1"; gene_id "jg9354";
derer1.05_0	AUGUSTUS	start_codon	5845828	5845830	.	+	0	transcript_id "jg9355.t1"; gene_id "jg9355";
derer1.05_0	AUGUSTUS	CDS	5845828	5846124	0.92	+	0	transcript_id "jg9355.t1"; gene_id "jg9355";
derer1.05_0	AUGUSTUS	exon	5845828	5846124	.	+	.	transcript_id "jg9355.t1"; gene_id "jg9355";
derer1.05_0	AUGUSTUS	stop_codon	5846122	5846124	.	+	0	transcript_id "jg9355.t1"; gene_id "jg9355";
derer1.05_0	ALN_BLOCK	exon	5850657	5851891	.	+	.	transcript_id "jg9356.t1"; gene_id "jg9356";
derer1.05_0	ALN_BLOCK	exon	5854711	5855460	.	-	.	transcript_id "jg9357.t1"; gene_id "jg9357";
derer1.05_0	AUGUSTUS	stop_codon	5855637	5855639	.	-	0	transcript_id "jg9358.t1"; gene_id "jg9358";
derer1.05_0	AUGUSTUS	CDS	5855637	5856310	1	-	2	transcript_id "jg9358.t1"; gene_id "jg9358";
derer1.05_0	AUGUSTUS	exon	5855637	5856310	.	-	.	transcript_id "jg9358.t1"; gene_id "jg9358";
derer1.05_0	AUGUSTUS	intron	5856311	5857912	.	-	.	transcript_id "jg9358.t1"; gene_id "jg9358";
derer1.05_0	AUGUSTUS	CDS	5857913	5857967	1	-	0	transcript_id "jg9358.t1"; gene_id "jg9358";
derer1.05_0	AUGUSTUS	exon	5857913	5857967	.	-	.	transcript_id "jg9358.t1"; gene_id "jg9358";
derer1.05_0	AUGUSTUS	start_codon	5857965	5857967	.	-	0	transcript_id "jg9358.t1"; gene_id "jg9358";
derer1.05_0	ALN_BLOCK	exon	5861283	5863170	.	-	.	transcript_id "jg9359.t1"; gene_id "jg9359";
derer1.05_0	ALN_BLOCK	exon	5876174	5876824	.	+	.	transcript_id "jg9360.t1"; gene_id "jg9360";
derer1.05_0	ALN_BLOCK	exon	5893513	5894546	.	-	.	transcript_id "jg9361.t1"; gene_id "jg9361";
derer1.05_0	AUGUSTUS	start_codon	5895142	5895144	.	+	0	transcript_id "jg9362.t1"; gene_id "jg9362";
derer1.05_0	AUGUSTUS	CDS	5895142	5895449	1	+	0	transcript_id "jg9362.t1"; gene_id "jg9362";
derer1.05_0	AUGUSTUS	exon	5895142	5895449	.	+	.	transcript_id "jg9362.t1"; gene_id "jg9362";
derer1.05_0	AUGUSTUS	intron	5895450	5895506	.	+	.	transcript_id "jg9362.t1"; gene_id "jg9362";
derer1.05_0	AUGUSTUS	CDS	5895507	5896605	1	+	1	transcript_id "jg9362.t1"; gene_id "jg9362";
derer1.05_0	AUGUSTUS	exon	5895507	5896605	.	+	.	transcript_id "jg9362.t1"; gene_id "jg9362";
derer1.05_0	AUGUSTUS	stop_codon	5896603	5896605	.	+	0	transcript_id "jg9362.t1"; gene_id "jg9362";
derer1.05_0	ALN_BLOCK	exon	5898106	5901423	.	+	.	transcript_id "jg9363.t1"; gene_id "jg9363";
derer1.05_0	ALN_BLOCK	exon	5911274	5911621	.	-	.	transcript_id "jg9364.t1"; gene_id "jg9364";
derer1.05_0	ALN_BLOCK	exon	5929326	5930687	.	+	.	transcript_id "jg9365.t1"; gene_id "jg9365";
derer1.05_0	ALN_BLOCK	exon	5930864	5940854	.	+	.	transcript_id "jg9365.t1"; gene_id "jg9365";
derer1.05_0	ALN_BLOCK	exon	5944513	5945926	.	-	.	transcript_id "jg9366.t1"; gene_id "jg9366";
derer1.05_0	ALN_BLOCK	exon	5969610	5969972	.	+	.	transcript_id "jg9367.t1"; gene_id "jg9367";
derer1.05_0	AUGUSTUS	stop_codon	5978200	5978202	.	-	0	transcript_id "jg9368.t1"; gene_id "jg9368";
derer1.05_0	AUGUSTUS	CDS	5978200	5978444	1	-	2	transcript_id "jg9368.t1"; gene_id "jg9368";
derer1.05_0	AUGUSTUS	exon	5978200	5978444	.	-	.	transcript_id "jg9368.t1"; gene_id "jg9368";
derer1.05_0	AUGUSTUS	intron	5978445	5978505	.	-	.	transcript_id "jg9368.t1"; gene_id "jg9368";
derer1.05_0	AUGUSTUS	CDS	5978506	5978536	1	-	0	transcript_id "jg9368.t1"; gene_id "jg9368";
derer1.05_0	AUGUSTUS	exon	5978506	5978536	.	-	.	transcript_id "jg9368.t1"; gene_id "jg9368";
derer1.05_0	AUGUSTUS	start_codon	5978534	5978536	.	-	0	transcript_id "jg9368.t1"; gene_id "jg9368";
derer1.05_0	AUGUSTUS	stop_codon	5978676	5978678	.	-	0	transcript_id "jg9369.t1"; gene_id "jg9369";
derer1.05_0	AUGUSTUS	CDS	5978676	5979361	0.65	-	2	transcript_id "jg9369.t1"; gene_id "jg9369";
derer1.05_0	AUGUSTUS	exon	5978676	5979361	.	-	.	transcript_id "jg9369.t1"; gene_id "jg9369";
derer1.05_0	AUGUSTUS	intron	5979362	5979416	.	-	.	transcript_id "jg9369.t1"; gene_id "jg9369";
derer1.05_0	AUGUSTUS	CDS	5979417	5979450	1	-	0	transcript_id "jg9369.t1"; gene_id "jg9369";
derer1.05_0	AUGUSTUS	exon	5979417	5979450	.	-	.	transcript_id "jg9369.t1"; gene_id "jg9369";
derer1.05_0	AUGUSTUS	start_codon	5979448	5979450	.	-	0	transcript_id "jg9369.t1"; gene_id "jg9369";
derer1.05_0	ALN_BLOCK	exon	5988416	5989499	.	-	.	transcript_id "jg9370.t1"; gene_id "jg9370";
derer1.05_0	ALN_BLOCK	exon	5996319	5998856	.	+	.	transcript_id "jg9371.t1"; gene_id "jg9371";
derer1.05_0	ALN_BLOCK	exon	6008294	6008551	.	-	.	transcript_id "jg9372.t1"; gene_id "jg9372";
derer1.05_0	ALN_BLOCK	exon	6011349	6023043	.	+	.	transcript_id "jg9373.t1"; gene_id "jg9373";
derer1.05_0	ALN_BLOCK	exon	6029430	6033299	.	+	.	transcript_id "jg9374.t1"; gene_id "jg9374";
derer1.05_0	ALN_BLOCK	exon	6035131	6039951	.	+	.	transcript_id "jg9375.t1"; gene_id "jg9375";
derer1.05_0	ALN_BLOCK	exon	6040862	6041473	.	-	.	transcript_id "jg9376.t1"; gene_id "jg9376";
derer1.05_0	AUGUSTUS	stop_codon	6041781	6041783	.	-	0	transcript_id "jg9377.t1"; gene_id "jg9377";
derer1.05_0	AUGUSTUS	CDS	6041781	6042074	1	-	0	transcript_id "jg9377.t1"; gene_id "jg9377";
derer1.05_0	AUGUSTUS	exon	6041781	6042074	.	-	.	transcript_id "jg9377.t1"; gene_id "jg9377";
derer1.05_0	AUGUSTUS	start_codon	6042072	6042074	.	-	0	transcript_id "jg9377.t1"; gene_id "jg9377";
derer1.05_0	ALN_BLOCK	exon	6042334	6042858	.	+	.	transcript_id "jg9378.t1"; gene_id "jg9378";
derer1.05_0	AUGUSTUS	stop_codon	6043362	6043364	.	-	0	transcript_id "jg9379.t1"; gene_id "jg9379";
derer1.05_0	AUGUSTUS	CDS	6043362	6043600	1	-	2	transcript_id "jg9379.t1"; gene_id "jg9379";
derer1.05_0	AUGUSTUS	exon	6043362	6043600	.	-	.	transcript_id "jg9379.t1"; gene_id "jg9379";
derer1.05_0	AUGUSTUS	intron	6043601	6043645	.	-	.	transcript_id "jg9379.t1"; gene_id "jg9379";
derer1.05_0	AUGUSTUS	CDS	6043646	6043877	1	-	0	transcript_id "jg9379.t1"; gene_id "jg9379";
derer1.05_0	AUGUSTUS	exon	6043646	6043877	.	-	.	transcript_id "jg9379.t1"; gene_id "jg9379";
derer1.05_0	AUGUSTUS	start_codon	6043875	6043877	.	-	0	transcript_id "jg9379.t1"; gene_id "jg9379";
derer1.05_0	ALN_BLOCK	exon	6048833	6049261	.	-	.	transcript_id "jg9380.t1"; gene_id "jg9380";
derer1.05_0	AUGUSTUS	stop_codon	6053363	6053365	.	-	0	transcript_id "jg9381.t1"; gene_id "jg9381";
derer1.05_0	AUGUSTUS	CDS	6053363	6054592	1	-	0	transcript_id "jg9381.t1"; gene_id "jg9381";
derer1.05_0	AUGUSTUS	exon	6053363	6054592	.	-	.	transcript_id "jg9381.t1"; gene_id "jg9381";
derer1.05_0	AUGUSTUS	start_codon	6054590	6054592	.	-	0	transcript_id "jg9381.t1"; gene_id "jg9381";
derer1.05_0	ALN_BLOCK	exon	6055829	6056566	.	-	.	transcript_id "jg9382.t1"; gene_id "jg9382";
derer1.05_0	ALN_BLOCK	exon	6056772	6056792	.	-	.	transcript_id "jg9382.t1"; gene_id "jg9382";
derer1.05_0	ALN_BLOCK	exon	6057108	6057253	.	-	.	transcript_id "jg9382.t1"; gene_id "jg9382";
derer1.05_0	ALN_BLOCK	exon	6057566	6057579	.	-	.	transcript_id "jg9382.t1"; gene_id "jg9382";
derer1.05_0	ALN_BLOCK	exon	6057749	6057808	.	-	.	transcript_id "jg9382.t1"; gene_id "jg9382";
derer1.05_0	ALN_BLOCK	exon	6058929	6059936	.	+	.	transcript_id "jg9383.t1"; gene_id "jg9383";
derer1.05_0	ALN_BLOCK	exon	6060200	6061426	.	+	.	transcript_id "jg9384.t1"; gene_id "jg9384";
derer1.05_0	ALN_BLOCK	exon	6063985	6070056	.	-	.	transcript_id "jg9385.t1"; gene_id "jg9385";
derer1.05_0	ALN_BLOCK	exon	6073607	6075804	.	+	.	transcript_id "jg9386.t1"; gene_id "jg9386";
derer1.05_0	ALN_BLOCK	exon	6077170	6078853	.	+	.	transcript_id "jg9387.t1"; gene_id "jg9387";
derer1.05_0	ALN_BLOCK	exon	6081338	6086889	.	-	.	transcript_id "jg9388.t1"; gene_id "jg9388";
derer1.05_0	ALN_BLOCK	exon	6091066	6092573	.	+	.	transcript_id "jg9389.t1"; gene_id "jg9389";
derer1.05_0	AUGUSTUS	stop_codon	6094620	6094622	.	-	0	transcript_id "jg9390.t1"; gene_id "jg9390";
derer1.05_0	AUGUSTUS	CDS	6094620	6095712	1	-	1	transcript_id "jg9390.t1"; gene_id "jg9390";
derer1.05_0	AUGUSTUS	exon	6094620	6095712	.	-	.	transcript_id "jg9390.t1"; gene_id "jg9390";
derer1.05_0	AUGUSTUS	intron	6095713	6095863	.	-	.	transcript_id "jg9390.t1"; gene_id "jg9390";
derer1.05_0	AUGUSTUS	CDS	6095864	6096011	1	-	2	transcript_id "jg9390.t1"; gene_id "jg9390";
derer1.05_0	AUGUSTUS	exon	6095864	6096011	.	-	.	transcript_id "jg9390.t1"; gene_id "jg9390";
derer1.05_0	AUGUSTUS	intron	6096012	6096070	.	-	.	transcript_id "jg9390.t1"; gene_id "jg9390";
derer1.05_0	AUGUSTUS	CDS	6096071	6096410	1	-	0	transcript_id "jg9390.t1"; gene_id "jg9390";
derer1.05_0	AUGUSTUS	exon	6096071	6096410	.	-	.	transcript_id "jg9390.t1"; gene_id "jg9390";
derer1.05_0	AUGUSTUS	intron	6096411	6096525	.	-	.	transcript_id "jg9390.t1"; gene_id "jg9390";
derer1.05_0	AUGUSTUS	CDS	6096526	6096676	1	-	1	transcript_id "jg9390.t1"; gene_id "jg9390";
derer1.05_0	AUGUSTUS	exon	6096526	6096676	.	-	.	transcript_id "jg9390.t1"; gene_id "jg9390";
derer1.05_0	AUGUSTUS	intron	6096677	6096878	.	-	.	transcript_id "jg9390.t1"; gene_id "jg9390";
derer1.05_0	AUGUSTUS	CDS	6096879	6097042	1	-	0	transcript_id "jg9390.t1"; gene_id "jg9390";
derer1.05_0	AUGUSTUS	exon	6096879	6097042	.	-	.	transcript_id "jg9390.t1"; gene_id "jg9390";
derer1.05_0	AUGUSTUS	intron	6097043	6097099	.	-	.	transcript_id "jg9390.t1"; gene_id "jg9390";
derer1.05_0	AUGUSTUS	CDS	6097100	6097222	1	-	0	transcript_id "jg9390.t1"; gene_id "jg9390";
derer1.05_0	AUGUSTUS	exon	6097100	6097222	.	-	.	transcript_id "jg9390.t1"; gene_id "jg9390";
derer1.05_0	AUGUSTUS	start_codon	6097220	6097222	.	-	0	transcript_id "jg9390.t1"; gene_id "jg9390";
derer1.05_0	ALN_BLOCK	exon	6098353	6099535	.	-	.	transcript_id "jg9391.t1"; gene_id "jg9391";
derer1.05_0	AUGUSTUS	start_codon	6104538	6104540	.	+	0	transcript_id "jg9392.t1"; gene_id "jg9392";
derer1.05_0	AUGUSTUS	CDS	6104538	6104727	1	+	0	transcript_id "jg9392.t1"; gene_id "jg9392";
derer1.05_0	AUGUSTUS	exon	6104538	6104727	.	+	.	transcript_id "jg9392.t1"; gene_id "jg9392";
derer1.05_0	AUGUSTUS	intron	6104728	6104781	.	+	.	transcript_id "jg9392.t1"; gene_id "jg9392";
derer1.05_0	AUGUSTUS	CDS	6104782	6104891	1	+	2	transcript_id "jg9392.t1"; gene_id "jg9392";
derer1.05_0	AUGUSTUS	exon	6104782	6104891	.	+	.	transcript_id "jg9392.t1"; gene_id "jg9392";
derer1.05_0	AUGUSTUS	stop_codon	6104889	6104891	.	+	0	transcript_id "jg9392.t1"; gene_id "jg9392";
derer1.05_0	ALN_BLOCK	exon	6105692	6106871	.	-	.	transcript_id "jg9393.t1"; gene_id "jg9393";
derer1.05_0	ALN_BLOCK	exon	6110892	6110941	.	+	.	transcript_id "jg9394.t1"; gene_id "jg9394";
derer1.05_0	ALN_BLOCK	exon	6111106	6111315	.	+	.	transcript_id "jg9394.t1"; gene_id "jg9394";
derer1.05_0	ALN_BLOCK	exon	6112498	6113497	.	+	.	transcript_id "jg9395.t1"; gene_id "jg9395";
derer1.05_0	ALN_BLOCK	exon	6116916	6118295	.	+	.	transcript_id "jg9396.t1"; gene_id "jg9396";
derer1.05_0	ALN_BLOCK	exon	6132067	6134305	.	-	.	transcript_id "jg9397.t1"; gene_id "jg9397";
derer1.05_0	ALN_BLOCK	exon	6144086	6161769	.	-	.	transcript_id "jg9398.t1"; gene_id "jg9398";
derer1.05_0	ALN_BLOCK	exon	6170433	6170909	.	-	.	transcript_id "jg9399.t1"; gene_id "jg9399";
derer1.05_0	ALN_BLOCK	exon	6177840	6178500	.	-	.	transcript_id "jg9400.t1"; gene_id "jg9400";
derer1.05_0	ALN_BLOCK	exon	6205609	6205890	.	-	.	transcript_id "jg9401.t1"; gene_id "jg9401";
derer1.05_0	ALN_BLOCK	exon	6246000	6247984	.	+	.	transcript_id "jg9402.t1"; gene_id "jg9402";
derer1.05_0	ALN_BLOCK	exon	6303112	6304365	.	-	.	transcript_id "jg9403.t1"; gene_id "jg9403";
derer1.05_0	AUGUSTUS	stop_codon	6317989	6317991	.	-	0	transcript_id "jg9404.t1"; gene_id "jg9404";
derer1.05_0	AUGUSTUS	CDS	6317989	6318444	1	-	0	transcript_id "jg9404.t1"; gene_id "jg9404";
derer1.05_0	AUGUSTUS	exon	6317989	6318444	.	-	.	transcript_id "jg9404.t1"; gene_id "jg9404";
derer1.05_0	AUGUSTUS	start_codon	6318442	6318444	.	-	0	transcript_id "jg9404.t1"; gene_id "jg9404";
derer1.05_0	AUGUSTUS	stop_codon	6337126	6337128	.	-	0	transcript_id "jg9406.t1"; gene_id "jg9406";
derer1.05_0	AUGUSTUS	CDS	6337126	6337533	0.33	-	0	transcript_id "jg9406.t1"; gene_id "jg9406";
derer1.05_0	AUGUSTUS	exon	6337126	6337533	.	-	.	transcript_id "jg9406.t1"; gene_id "jg9406";
derer1.05_0	AUGUSTUS	intron	6337534	6342433	.	-	.	transcript_id "jg9406.t1"; gene_id "jg9406";
derer1.05_0	AUGUSTUS	CDS	6342434	6342571	0.73	-	0	transcript_id "jg9406.t1"; gene_id "jg9406";
derer1.05_0	AUGUSTUS	exon	6342434	6342571	.	-	.	transcript_id "jg9406.t1"; gene_id "jg9406";
derer1.05_0	AUGUSTUS	intron	6342572	6342637	.	-	.	transcript_id "jg9406.t1"; gene_id "jg9406";
derer1.05_0	AUGUSTUS	CDS	6342638	6342649	0.98	-	0	transcript_id "jg9406.t1"; gene_id "jg9406";
derer1.05_0	AUGUSTUS	exon	6342638	6342649	.	-	.	transcript_id "jg9406.t1"; gene_id "jg9406";
derer1.05_0	AUGUSTUS	start_codon	6342647	6342649	.	-	0	transcript_id "jg9406.t1"; gene_id "jg9406";
derer1.05_0	ALN_BLOCK	exon	6357401	6369222	.	-	.	transcript_id "jg9407.t1"; gene_id "jg9407";
derer1.05_0	ALN_BLOCK	exon	6373109	6374013	.	+	.	transcript_id "jg9408.t1"; gene_id "jg9408";
derer1.05_0	ALN_BLOCK	exon	6374321	6375659	.	+	.	transcript_id "jg9409.t1"; gene_id "jg9409";
derer1.05_0	ALN_BLOCK	exon	6432535	6434549	.	-	.	transcript_id "jg9410.t1"; gene_id "jg9410";
derer1.05_0	ALN_BLOCK	exon	6435167	6437431	.	-	.	transcript_id "jg9410.t1"; gene_id "jg9410";
derer1.05_0	ALN_BLOCK	exon	6462734	6463226	.	+	.	transcript_id "jg9412.t1"; gene_id "jg9412";
derer1.05_0	ALN_BLOCK	exon	6478416	6482573	.	-	.	transcript_id "jg9413.t1"; gene_id "jg9413";
derer1.05_0	ALN_BLOCK	exon	6488505	6489548	.	+	.	transcript_id "jg9414.t1"; gene_id "jg9414";
derer1.05_0	AUGUSTUS	start_codon	6492000	6492002	.	+	0	transcript_id "jg9416.t1"; gene_id "jg9416";
derer1.05_0	AUGUSTUS	CDS	6492000	6492011	1	+	0	transcript_id "jg9416.t1"; gene_id "jg9416";
derer1.05_0	AUGUSTUS	exon	6492000	6492011	.	+	.	transcript_id "jg9416.t1"; gene_id "jg9416";
derer1.05_0	AUGUSTUS	intron	6492012	6492087	.	+	.	transcript_id "jg9416.t1"; gene_id "jg9416";
derer1.05_0	AUGUSTUS	CDS	6492088	6492172	1	+	0	transcript_id "jg9416.t1"; gene_id "jg9416";
derer1.05_0	AUGUSTUS	exon	6492088	6492172	.	+	.	transcript_id "jg9416.t1"; gene_id "jg9416";
derer1.05_0	AUGUSTUS	intron	6492173	6492232	.	+	.	transcript_id "jg9416.t1"; gene_id "jg9416";
derer1.05_0	AUGUSTUS	CDS	6492233	6492342	1	+	2	transcript_id "jg9416.t1"; gene_id "jg9416";
derer1.05_0	AUGUSTUS	exon	6492233	6492342	.	+	.	transcript_id "jg9416.t1"; gene_id "jg9416";
derer1.05_0	AUGUSTUS	stop_codon	6492340	6492342	.	+	0	transcript_id "jg9416.t1"; gene_id "jg9416";
derer1.05_0	ALN_BLOCK	exon	6510078	6510824	.	+	.	transcript_id "jg9417.t1"; gene_id "jg9417";
derer1.05_0	ALN_BLOCK	exon	6511963	6513048	.	+	.	transcript_id "jg9418.t1"; gene_id "jg9418";
derer1.05_0	ALN_BLOCK	exon	6514993	6516147	.	+	.	transcript_id "jg9419.t1"; gene_id "jg9419";
derer1.05_0	AUGUSTUS	stop_codon	6530379	6530381	.	-	0	transcript_id "jg9420.t1"; gene_id "jg9420";
derer1.05_0	AUGUSTUS	CDS	6530379	6531064	0.94	-	2	transcript_id "jg9420.t1"; gene_id "jg9420";
derer1.05_0	AUGUSTUS	exon	6530379	6531064	.	-	.	transcript_id "jg9420.t1"; gene_id "jg9420";
derer1.05_0	AUGUSTUS	intron	6531065	6531124	.	-	.	transcript_id "jg9420.t1"; gene_id "jg9420";
derer1.05_0	AUGUSTUS	CDS	6531125	6531300	1	-	1	transcript_id "jg9420.t1"; gene_id "jg9420";
derer1.05_0	AUGUSTUS	exon	6531125	6531300	.	-	.	transcript_id "jg9420.t1"; gene_id "jg9420";
derer1.05_0	AUGUSTUS	intron	6531301	6531347	.	-	.	transcript_id "jg9420.t1"; gene_id "jg9420";
derer1.05_0	AUGUSTUS	CDS	6531348	6531393	1	-	2	transcript_id "jg9420.t1"; gene_id "jg9420";
derer1.05_0	AUGUSTUS	exon	6531348	6531393	.	-	.	transcript_id "jg9420.t1"; gene_id "jg9420";
derer1.05_0	AUGUSTUS	intron	6531394	6531448	.	-	.	transcript_id "jg9420.t1"; gene_id "jg9420";
derer1.05_0	AUGUSTUS	CDS	6531449	6531665	1	-	0	transcript_id "jg9420.t1"; gene_id "jg9420";
derer1.05_0	AUGUSTUS	exon	6531449	6531665	.	-	.	transcript_id "jg9420.t1"; gene_id "jg9420";
derer1.05_0	AUGUSTUS	start_codon	6531663	6531665	.	-	0	transcript_id "jg9420.t1"; gene_id "jg9420";
derer1.05_0	AUGUSTUS	start_codon	6549872	6549874	.	+	0	transcript_id "jg9421.t1"; gene_id "jg9421";
derer1.05_0	AUGUSTUS	CDS	6549872	6550327	0.86	+	0	transcript_id "jg9421.t1"; gene_id "jg9421";
derer1.05_0	AUGUSTUS	exon	6549872	6550327	.	+	.	transcript_id "jg9421.t1"; gene_id "jg9421";
derer1.05_0	AUGUSTUS	intron	6550328	6550401	.	+	.	transcript_id "jg9421.t1"; gene_id "jg9421";
derer1.05_0	AUGUSTUS	CDS	6550402	6550473	0.96	+	0	transcript_id "jg9421.t1"; gene_id "jg9421";
derer1.05_0	AUGUSTUS	exon	6550402	6550473	.	+	.	transcript_id "jg9421.t1"; gene_id "jg9421";
derer1.05_0	AUGUSTUS	stop_codon	6550471	6550473	.	+	0	transcript_id "jg9421.t1"; gene_id "jg9421";
derer1.05_0	ALN_BLOCK	exon	6590160	6593685	.	-	.	transcript_id "jg9422.t1"; gene_id "jg9422";
derer1.05_0	ALN_BLOCK	exon	6621218	6622048	.	-	.	transcript_id "jg9423.t1"; gene_id "jg9423";
derer1.05_0	AUGUSTUS	stop_codon	6624988	6624990	.	-	0	transcript_id "jg9424.t1"; gene_id "jg9424";
derer1.05_0	AUGUSTUS	CDS	6624988	6625050	1	-	0	transcript_id "jg9424.t1"; gene_id "jg9424";
derer1.05_0	AUGUSTUS	exon	6624988	6625050	.	-	.	transcript_id "jg9424.t1"; gene_id "jg9424";
derer1.05_0	AUGUSTUS	intron	6625051	6625105	.	-	.	transcript_id "jg9424.t1"; gene_id "jg9424";
derer1.05_0	AUGUSTUS	CDS	6625106	6625693	1	-	0	transcript_id "jg9424.t1"; gene_id "jg9424";
derer1.05_0	AUGUSTUS	exon	6625106	6625693	.	-	.	transcript_id "jg9424.t1"; gene_id "jg9424";
derer1.05_0	AUGUSTUS	start_codon	6625691	6625693	.	-	0	transcript_id "jg9424.t1"; gene_id "jg9424";
derer1.05_0	ALN_BLOCK	exon	6651751	6652511	.	-	.	transcript_id "jg9425.t1"; gene_id "jg9425";
derer1.05_0	ALN_BLOCK	exon	6652686	6652967	.	-	.	transcript_id "jg9425.t1"; gene_id "jg9425";
derer1.05_0	ALN_BLOCK	exon	6653157	6653283	.	-	.	transcript_id "jg9425.t1"; gene_id "jg9425";
derer1.05_0	ALN_BLOCK	exon	6653539	6653732	.	-	.	transcript_id "jg9425.t1"; gene_id "jg9425";
derer1.05_0	ALN_BLOCK	exon	6653893	6653955	.	-	.	transcript_id "jg9425.t1"; gene_id "jg9425";
derer1.05_0	ALN_BLOCK	exon	6654155	6654162	.	-	.	transcript_id "jg9425.t1"; gene_id "jg9425";
derer1.05_0	ALN_BLOCK	exon	6654500	6654565	.	-	.	transcript_id "jg9425.t1"; gene_id "jg9425";
derer1.05_0	ALN_BLOCK	exon	6655072	6659154	.	-	.	transcript_id "jg9425.t1"; gene_id "jg9425";
derer1.05_0	ALN_BLOCK	exon	6659426	6669168	.	-	.	transcript_id "jg9425.t1"; gene_id "jg9425";
derer1.05_0	ALN_BLOCK	exon	6671594	6671597	.	+	.	transcript_id "jg9426.t1"; gene_id "jg9426";
derer1.05_0	ALN_BLOCK	exon	6671953	6676163	.	+	.	transcript_id "jg9426.t1"; gene_id "jg9426";
derer1.05_0	ALN_BLOCK	exon	6678422	6706050	.	-	.	transcript_id "jg9427.t1"; gene_id "jg9427";
derer1.05_0	ALN_BLOCK	exon	6706350	6708923	.	-	.	transcript_id "jg9427.t1"; gene_id "jg9427";
derer1.05_0	ALN_BLOCK	exon	6722391	6730164	.	-	.	transcript_id "jg9428.t1"; gene_id "jg9428";
derer1.05_0	ALN_BLOCK	exon	6744083	6744809	.	+	.	transcript_id "jg9429.t1"; gene_id "jg9429";
derer1.05_0	ALN_BLOCK	exon	6745034	6745745	.	-	.	transcript_id "jg9430.t1"; gene_id "jg9430";
derer1.05_0	ALN_BLOCK	exon	6746517	6747068	.	+	.	transcript_id "jg9431.t1"; gene_id "jg9431";
derer1.05_0	ALN_BLOCK	exon	6747281	6748193	.	-	.	transcript_id "jg9432.t1"; gene_id "jg9432";
derer1.05_0	ALN_BLOCK	exon	6749407	6749974	.	+	.	transcript_id "jg9433.t1"; gene_id "jg9433";
derer1.05_0	ALN_BLOCK	exon	6761027	6772459	.	+	.	transcript_id "jg9434.t1"; gene_id "jg9434";
derer1.05_0	ALN_BLOCK	exon	6775398	6777442	.	+	.	transcript_id "jg9435.t1"; gene_id "jg9435";
derer1.05_0	ALN_BLOCK	exon	6777578	6778475	.	-	.	transcript_id "jg9436.t1"; gene_id "jg9436";
derer1.05_0	ALN_BLOCK	exon	6779670	6782258	.	+	.	transcript_id "jg9437.t1"; gene_id "jg9437";
derer1.05_0	ALN_BLOCK	exon	6784951	6792520	.	-	.	transcript_id "jg9438.t1"; gene_id "jg9438";
derer1.05_0	ALN_BLOCK	exon	6792924	6793079	.	-	.	transcript_id "jg9438.t1"; gene_id "jg9438";
derer1.05_0	AUGUSTUS	start_codon	6798039	6798041	.	+	0	transcript_id "jg9439.t1"; gene_id "jg9439";
derer1.05_0	AUGUSTUS	CDS	6798039	6798404	1	+	0	transcript_id "jg9439.t1"; gene_id "jg9439";
derer1.05_0	AUGUSTUS	exon	6798039	6798404	.	+	.	transcript_id "jg9439.t1"; gene_id "jg9439";
derer1.05_0	AUGUSTUS	intron	6798405	6798460	.	+	.	transcript_id "jg9439.t1"; gene_id "jg9439";
derer1.05_0	AUGUSTUS	CDS	6798461	6798616	1	+	0	transcript_id "jg9439.t1"; gene_id "jg9439";
derer1.05_0	AUGUSTUS	exon	6798461	6798616	.	+	.	transcript_id "jg9439.t1"; gene_id "jg9439";
derer1.05_0	AUGUSTUS	stop_codon	6798614	6798616	.	+	0	transcript_id "jg9439.t1"; gene_id "jg9439";
derer1.05_0	ALN_BLOCK	exon	6799291	6800294	.	-	.	transcript_id "jg9440.t1"; gene_id "jg9440";
derer1.05_0	ALN_BLOCK	exon	6804340	6807680	.	-	.	transcript_id "jg9441.t1"; gene_id "jg9441";
derer1.05_0	ALN_BLOCK	exon	6808480	6813973	.	+	.	transcript_id "jg9442.t1"; gene_id "jg9442";
derer1.05_0	ALN_BLOCK	exon	6815503	6822144	.	+	.	transcript_id "jg9443.t1"; gene_id "jg9443";
derer1.05_0	ALN_BLOCK	exon	6822394	6836333	.	+	.	transcript_id "jg9443.t1"; gene_id "jg9443";
derer1.05_0	ALN_BLOCK	exon	6850360	6852424	.	+	.	transcript_id "jg9444.t1"; gene_id "jg9444";
derer1.05_0	ALN_BLOCK	exon	6852740	6853798	.	+	.	transcript_id "jg9444.t1"; gene_id "jg9444";
derer1.05_0	ALN_BLOCK	exon	6854874	6858620	.	+	.	transcript_id "jg9445.t1"; gene_id "jg9445";
derer1.05_0	ALN_BLOCK	exon	6905170	6913345	.	-	.	transcript_id "jg9446.t1"; gene_id "jg9446";
derer1.05_0	ALN_BLOCK	exon	6913826	6913858	.	-	.	transcript_id "jg9446.t1"; gene_id "jg9446";
derer1.05_0	ALN_BLOCK	exon	6914132	6914146	.	-	.	transcript_id "jg9446.t1"; gene_id "jg9446";
derer1.05_0	ALN_BLOCK	exon	6914721	6914729	.	-	.	transcript_id "jg9446.t1"; gene_id "jg9446";
derer1.05_0	ALN_BLOCK	exon	6915157	6921540	.	-	.	transcript_id "jg9446.t1"; gene_id "jg9446";
derer1.05_0	AUGUSTUS	start_codon	6949631	6949633	.	+	0	transcript_id "jg9447.t1"; gene_id "jg9447";
derer1.05_0	AUGUSTUS	CDS	6949631	6949867	0.63	+	0	transcript_id "jg9447.t1"; gene_id "jg9447";
derer1.05_0	AUGUSTUS	exon	6949631	6949867	.	+	.	transcript_id "jg9447.t1"; gene_id "jg9447";
derer1.05_0	AUGUSTUS	stop_codon	6949865	6949867	.	+	0	transcript_id "jg9447.t1"; gene_id "jg9447";
derer1.05_0	ALN_BLOCK	exon	6973794	6990945	.	-	.	transcript_id "jg9448.t1"; gene_id "jg9448";
derer1.05_0	ALN_BLOCK	exon	6991167	6992345	.	-	.	transcript_id "jg9448.t1"; gene_id "jg9448";
derer1.05_0	ALN_BLOCK	exon	6993897	6996983	.	+	.	transcript_id "jg9450.t1"; gene_id "jg9450";
derer1.05_0	ALN_BLOCK	exon	6997145	6998314	.	+	.	transcript_id "jg9450.t1"; gene_id "jg9450";
derer1.05_0	ALN_BLOCK	exon	6999740	7001044	.	-	.	transcript_id "jg9451.t1"; gene_id "jg9451";
derer1.05_0	ALN_BLOCK	exon	7001433	7001972	.	+	.	transcript_id "jg9452.t1"; gene_id "jg9452";
derer1.05_0	AUGUSTUS	stop_codon	7002252	7002254	.	-	0	transcript_id "jg9453.t1"; gene_id "jg9453";
derer1.05_0	AUGUSTUS	CDS	7002252	7002425	1	-	0	transcript_id "jg9453.t1"; gene_id "jg9453";
derer1.05_0	AUGUSTUS	exon	7002252	7002425	.	-	.	transcript_id "jg9453.t1"; gene_id "jg9453";
derer1.05_0	AUGUSTUS	intron	7002426	7002629	.	-	.	transcript_id "jg9453.t1"; gene_id "jg9453";
derer1.05_0	AUGUSTUS	CDS	7002630	7002936	1	-	1	transcript_id "jg9453.t1"; gene_id "jg9453";
derer1.05_0	AUGUSTUS	exon	7002630	7002936	.	-	.	transcript_id "jg9453.t1"; gene_id "jg9453";
derer1.05_0	AUGUSTUS	intron	7002937	7003003	.	-	.	transcript_id "jg9453.t1"; gene_id "jg9453";
derer1.05_0	AUGUSTUS	CDS	7003004	7003272	1	-	0	transcript_id "jg9453.t1"; gene_id "jg9453";
derer1.05_0	AUGUSTUS	exon	7003004	7003272	.	-	.	transcript_id "jg9453.t1"; gene_id "jg9453";
derer1.05_0	AUGUSTUS	intron	7003273	7003330	.	-	.	transcript_id "jg9453.t1"; gene_id "jg9453";
derer1.05_0	AUGUSTUS	CDS	7003331	7003536	1	-	2	transcript_id "jg9453.t1"; gene_id "jg9453";
derer1.05_0	AUGUSTUS	exon	7003331	7003536	.	-	.	transcript_id "jg9453.t1"; gene_id "jg9453";
derer1.05_0	AUGUSTUS	intron	7003537	7003667	.	-	.	transcript_id "jg9453.t1"; gene_id "jg9453";
derer1.05_0	AUGUSTUS	CDS	7003668	7003824	1	-	0	transcript_id "jg9453.t1"; gene_id "jg9453";
derer1.05_0	AUGUSTUS	exon	7003668	7003824	.	-	.	transcript_id "jg9453.t1"; gene_id "jg9453";
derer1.05_0	AUGUSTUS	intron	7003825	7003902	.	-	.	transcript_id "jg9453.t1"; gene_id "jg9453";
derer1.05_0	AUGUSTUS	CDS	7003903	7004169	1	-	0	transcript_id "jg9453.t1"; gene_id "jg9453";
derer1.05_0	AUGUSTUS	exon	7003903	7004169	.	-	.	transcript_id "jg9453.t1"; gene_id "jg9453";
derer1.05_0	AUGUSTUS	intron	7004170	7004222	.	-	.	transcript_id "jg9453.t1"; gene_id "jg9453";
derer1.05_0	AUGUSTUS	CDS	7004223	7004225	1	-	0	transcript_id "jg9453.t1"; gene_id "jg9453";
derer1.05_0	AUGUSTUS	exon	7004223	7004225	.	-	.	transcript_id "jg9453.t1"; gene_id "jg9453";
derer1.05_0	AUGUSTUS	start_codon	7004223	7004225	.	-	0	transcript_id "jg9453.t1"; gene_id "jg9453";
derer1.05_0	AUGUSTUS	stop_codon	7006355	7006357	.	-	0	transcript_id "jg9454.t1"; gene_id "jg9454";
derer1.05_0	AUGUSTUS	CDS	7006355	7006519	1	-	0	transcript_id "jg9454.t1"; gene_id "jg9454";
derer1.05_0	AUGUSTUS	exon	7006355	7006519	.	-	.	transcript_id "jg9454.t1"; gene_id "jg9454";
derer1.05_0	AUGUSTUS	stop_codon	7006355	7006357	.	-	0	transcript_id "jg9454.t2"; gene_id "jg9454";
derer1.05_0	AUGUSTUS	CDS	7006355	7006519	1	-	0	transcript_id "jg9454.t2"; gene_id "jg9454";
derer1.05_0	AUGUSTUS	exon	7006355	7006519	.	-	.	transcript_id "jg9454.t2"; gene_id "jg9454";
derer1.05_0	AUGUSTUS	intron	7006520	7006594	.	-	.	transcript_id "jg9454.t1"; gene_id "jg9454";
derer1.05_0	AUGUSTUS	intron	7006520	7006594	.	-	.	transcript_id "jg9454.t2"; gene_id "jg9454";
derer1.05_0	AUGUSTUS	CDS	7006595	7006717	1	-	0	transcript_id "jg9454.t1"; gene_id "jg9454";
derer1.05_0	AUGUSTUS	exon	7006595	7006717	.	-	.	transcript_id "jg9454.t1"; gene_id "jg9454";
derer1.05_0	AUGUSTUS	CDS	7006595	7006717	1	-	0	transcript_id "jg9454.t2"; gene_id "jg9454";
derer1.05_0	AUGUSTUS	exon	7006595	7006717	.	-	.	transcript_id "jg9454.t2"; gene_id "jg9454";
derer1.05_0	AUGUSTUS	intron	7006718	7006781	.	-	.	transcript_id "jg9454.t1"; gene_id "jg9454";
derer1.05_0	AUGUSTUS	intron	7006718	7006781	.	-	.	transcript_id "jg9454.t2"; gene_id "jg9454";
derer1.05_0	AUGUSTUS	CDS	7006782	7006882	1	-	2	transcript_id "jg9454.t1"; gene_id "jg9454";
derer1.05_0	AUGUSTUS	exon	7006782	7006882	.	-	.	transcript_id "jg9454.t1"; gene_id "jg9454";
derer1.05_0	AUGUSTUS	CDS	7006782	7006870	1	-	2	transcript_id "jg9454.t2"; gene_id "jg9454";
derer1.05_0	AUGUSTUS	exon	7006782	7006870	.	-	.	transcript_id "jg9454.t2"; gene_id "jg9454";
derer1.05_0	AUGUSTUS	intron	7006871	7006936	.	-	.	transcript_id "jg9454.t2"; gene_id "jg9454";
derer1.05_0	AUGUSTUS	intron	7006883	7006936	.	-	.	transcript_id "jg9454.t1"; gene_id "jg9454";
derer1.05_0	AUGUSTUS	CDS	7006937	7007171	1	-	0	transcript_id "jg9454.t1"; gene_id "jg9454";
derer1.05_0	AUGUSTUS	exon	7006937	7007171	.	-	.	transcript_id "jg9454.t1"; gene_id "jg9454";
derer1.05_0	AUGUSTUS	CDS	7006937	7007171	1	-	0	transcript_id "jg9454.t2"; gene_id "jg9454";
derer1.05_0	AUGUSTUS	exon	7006937	7007171	.	-	.	transcript_id "jg9454.t2"; gene_id "jg9454";
derer1.05_0	AUGUSTUS	intron	7007172	7007237	.	-	.	transcript_id "jg9454.t1"; gene_id "jg9454";
derer1.05_0	AUGUSTUS	intron	7007172	7007237	.	-	.	transcript_id "jg9454.t2"; gene_id "jg9454";
derer1.05_0	AUGUSTUS	CDS	7007238	7007513	1	-	0	transcript_id "jg9454.t1"; gene_id "jg9454";
derer1.05_0	AUGUSTUS	exon	7007238	7007513	.	-	.	transcript_id "jg9454.t1"; gene_id "jg9454";
derer1.05_0	AUGUSTUS	CDS	7007238	7007513	1	-	0	transcript_id "jg9454.t2"; gene_id "jg9454";
derer1.05_0	AUGUSTUS	exon	7007238	7007513	.	-	.	transcript_id "jg9454.t2"; gene_id "jg9454";
derer1.05_0	AUGUSTUS	intron	7007514	7007841	.	-	.	transcript_id "jg9454.t1"; gene_id "jg9454";
derer1.05_0	AUGUSTUS	intron	7007514	7007841	.	-	.	transcript_id "jg9454.t2"; gene_id "jg9454";
derer1.05_0	AUGUSTUS	CDS	7007842	7008000	1	-	0	transcript_id "jg9454.t1"; gene_id "jg9454";
derer1.05_0	AUGUSTUS	exon	7007842	7008000	.	-	.	transcript_id "jg9454.t1"; gene_id "jg9454";
derer1.05_0	AUGUSTUS	CDS	7007842	7008000	1	-	0	transcript_id "jg9454.t2"; gene_id "jg9454";
derer1.05_0	AUGUSTUS	exon	7007842	7008000	.	-	.	transcript_id "jg9454.t2"; gene_id "jg9454";
derer1.05_0	AUGUSTUS	intron	7008001	7008200	.	-	.	transcript_id "jg9454.t1"; gene_id "jg9454";
derer1.05_0	AUGUSTUS	intron	7008001	7008200	.	-	.	transcript_id "jg9454.t2"; gene_id "jg9454";
derer1.05_0	AUGUSTUS	CDS	7008201	7008533	1	-	0	transcript_id "jg9454.t1"; gene_id "jg9454";
derer1.05_0	AUGUSTUS	exon	7008201	7008533	.	-	.	transcript_id "jg9454.t1"; gene_id "jg9454";
derer1.05_0	AUGUSTUS	CDS	7008201	7008533	1	-	0	transcript_id "jg9454.t2"; gene_id "jg9454";
derer1.05_0	AUGUSTUS	exon	7008201	7008533	.	-	.	transcript_id "jg9454.t2"; gene_id "jg9454";
derer1.05_0	AUGUSTUS	intron	7008534	7008621	.	-	.	transcript_id "jg9454.t1"; gene_id "jg9454";
derer1.05_0	AUGUSTUS	intron	7008534	7008621	.	-	.	transcript_id "jg9454.t2"; gene_id "jg9454";
derer1.05_0	AUGUSTUS	CDS	7008622	7008978	1	-	0	transcript_id "jg9454.t1"; gene_id "jg9454";
derer1.05_0	AUGUSTUS	exon	7008622	7008978	.	-	.	transcript_id "jg9454.t1"; gene_id "jg9454";
derer1.05_0	AUGUSTUS	CDS	7008622	7008978	1	-	0	transcript_id "jg9454.t2"; gene_id "jg9454";
derer1.05_0	AUGUSTUS	exon	7008622	7008978	.	-	.	transcript_id "jg9454.t2"; gene_id "jg9454";
derer1.05_0	AUGUSTUS	start_codon	7008976	7008978	.	-	0	transcript_id "jg9454.t1"; gene_id "jg9454";
derer1.05_0	AUGUSTUS	start_codon	7008976	7008978	.	-	0	transcript_id "jg9454.t2"; gene_id "jg9454";
derer1.05_0	ALN_BLOCK	exon	7011301	7014790	.	-	.	transcript_id "jg9455.t1"; gene_id "jg9455";
derer1.05_0	ALN_BLOCK	exon	7019025	7019812	.	-	.	transcript_id "jg9456.t1"; gene_id "jg9456";
derer1.05_0	ALN_BLOCK	exon	7032636	7033508	.	+	.	transcript_id "jg9457.t1"; gene_id "jg9457";
derer1.05_0	ALN_BLOCK	exon	7039276	7039639	.	-	.	transcript_id "jg9458.t1"; gene_id "jg9458";
derer1.05_0	ALN_BLOCK	exon	7039807	7040058	.	-	.	transcript_id "jg9458.t1"; gene_id "jg9458";
derer1.05_0	ALN_BLOCK	exon	7046131	7047429	.	+	.	transcript_id "jg9459.t1"; gene_id "jg9459";
derer1.05_0	ALN_BLOCK	exon	7066388	7067125	.	-	.	transcript_id "jg9460.t1"; gene_id "jg9460";
derer1.05_0	ALN_BLOCK	exon	7081923	7083320	.	+	.	transcript_id "jg9461.t1"; gene_id "jg9461";
derer1.05_0	ALN_BLOCK	exon	7110354	7110944	.	-	.	transcript_id "jg9462.t1"; gene_id "jg9462";
derer1.05_0	AUGUSTUS	stop_codon	7122322	7122324	.	-	0	transcript_id "jg9463.t1"; gene_id "jg9463";
derer1.05_0	AUGUSTUS	CDS	7122322	7122439	0.45	-	1	transcript_id "jg9463.t1"; gene_id "jg9463";
derer1.05_0	AUGUSTUS	exon	7122322	7122439	.	-	.	transcript_id "jg9463.t1"; gene_id "jg9463";
derer1.05_0	AUGUSTUS	intron	7122440	7125040	.	-	.	transcript_id "jg9463.t1"; gene_id "jg9463";
derer1.05_0	AUGUSTUS	CDS	7125041	7125141	0.5	-	0	transcript_id "jg9463.t1"; gene_id "jg9463";
derer1.05_0	AUGUSTUS	exon	7125041	7125141	.	-	.	transcript_id "jg9463.t1"; gene_id "jg9463";
derer1.05_0	AUGUSTUS	start_codon	7125139	7125141	.	-	0	transcript_id "jg9463.t1"; gene_id "jg9463";
derer1.05_0	AUGUSTUS	stop_codon	7132798	7132800	.	-	0	transcript_id "jg9464.t1"; gene_id "jg9464";
derer1.05_0	AUGUSTUS	CDS	7132798	7132998	0.48	-	0	transcript_id "jg9464.t1"; gene_id "jg9464";
derer1.05_0	AUGUSTUS	exon	7132798	7132998	.	-	.	transcript_id "jg9464.t1"; gene_id "jg9464";
derer1.05_0	AUGUSTUS	start_codon	7132996	7132998	.	-	0	transcript_id "jg9464.t1"; gene_id "jg9464";
derer1.05_0	ALN_BLOCK	exon	7173791	7175500	.	-	.	transcript_id "jg9465.t1"; gene_id "jg9465";
derer1.05_0	ALN_BLOCK	exon	7183486	7184940	.	+	.	transcript_id "jg9466.t1"; gene_id "jg9466";
derer1.05_0	ALN_BLOCK	exon	7222975	7224147	.	-	.	transcript_id "jg9467.t1"; gene_id "jg9467";
derer1.05_0	AUGUSTUS	start_codon	7230683	7230685	.	+	0	transcript_id "jg9468.t1"; gene_id "jg9468";
derer1.05_0	AUGUSTUS	CDS	7230683	7231216	1	+	0	transcript_id "jg9468.t1"; gene_id "jg9468";
derer1.05_0	AUGUSTUS	exon	7230683	7231216	.	+	.	transcript_id "jg9468.t1"; gene_id "jg9468";
derer1.05_0	AUGUSTUS	stop_codon	7231214	7231216	.	+	0	transcript_id "jg9468.t1"; gene_id "jg9468";
derer1.05_0	ALN_BLOCK	exon	7244938	7249455	.	+	.	transcript_id "jg9469.t1"; gene_id "jg9469";
derer1.05_0	ALN_BLOCK	exon	7299225	7299922	.	+	.	transcript_id "jg9470.t1"; gene_id "jg9470";
derer1.05_0	AUGUSTUS	start_codon	7301169	7301171	.	+	0	transcript_id "jg9471.t1"; gene_id "jg9471";
derer1.05_0	AUGUSTUS	CDS	7301169	7301531	0.47	+	0	transcript_id "jg9471.t1"; gene_id "jg9471";
derer1.05_0	AUGUSTUS	exon	7301169	7301531	.	+	.	transcript_id "jg9471.t1"; gene_id "jg9471";
derer1.05_0	AUGUSTUS	stop_codon	7301529	7301531	.	+	0	transcript_id "jg9471.t1"; gene_id "jg9471";
derer1.05_0	ALN_BLOCK	exon	7327395	7331408	.	+	.	transcript_id "jg9472.t1"; gene_id "jg9472";
derer1.05_0	ALN_BLOCK	exon	7352456	7353241	.	-	.	transcript_id "jg9473.t1"; gene_id "jg9473";
derer1.05_0	ALN_BLOCK	exon	7357458	7358274	.	-	.	transcript_id "jg9474.t1"; gene_id "jg9474";
derer1.05_0	AUGUSTUS	stop_codon	7359033	7359035	.	-	0	transcript_id "jg9475.t1"; gene_id "jg9475";
derer1.05_0	AUGUSTUS	CDS	7359033	7359583	0.93	-	2	transcript_id "jg9475.t1"; gene_id "jg9475";
derer1.05_0	AUGUSTUS	exon	7359033	7359583	.	-	.	transcript_id "jg9475.t1"; gene_id "jg9475";
derer1.05_0	AUGUSTUS	intron	7359584	7359641	.	-	.	transcript_id "jg9475.t1"; gene_id "jg9475";
derer1.05_0	AUGUSTUS	CDS	7359642	7359852	1	-	0	transcript_id "jg9475.t1"; gene_id "jg9475";
derer1.05_0	AUGUSTUS	exon	7359642	7359852	.	-	.	transcript_id "jg9475.t1"; gene_id "jg9475";
derer1.05_0	AUGUSTUS	start_codon	7359850	7359852	.	-	0	transcript_id "jg9475.t1"; gene_id "jg9475";
derer1.05_0	AUGUSTUS	start_codon	7360699	7360701	.	+	0	transcript_id "jg9476.t1"; gene_id "jg9476";
derer1.05_0	AUGUSTUS	CDS	7360699	7361025	0.87	+	0	transcript_id "jg9476.t1"; gene_id "jg9476";
derer1.05_0	AUGUSTUS	exon	7360699	7361025	.	+	.	transcript_id "jg9476.t1"; gene_id "jg9476";
derer1.05_0	AUGUSTUS	stop_codon	7361023	7361025	.	+	0	transcript_id "jg9476.t1"; gene_id "jg9476";
derer1.05_0	ALN_BLOCK	exon	7365350	7365945	.	-	.	transcript_id "jg9477.t1"; gene_id "jg9477";
derer1.05_0	ALN_BLOCK	exon	7371967	7372804	.	+	.	transcript_id "jg9478.t1"; gene_id "jg9478";
[truncated: 37,969 more rows]
