# Supplementary material for: Evolution of chemosensory tissues and cells across ecologically diverse Drosophilids
Source: Nat Commun. 2024 Feb 5;15:1047. doi: 10.1038/s41467-023-44558-4 (PMC10844241; doi:10.1038/s41467-023-44558-4)
Supplement: Supplementary file 18 — Supplementary Data 15 [file 41467_2023_44558_MOESM18_ESM.zip]

Archive with 149 entries (148 files):
- all_count_tables_renamed/
- all_count_tables_renamed/MELF4PRO_counts_trim_genes_FBids_1_1_sorted.txt
- all_count_tables_renamed/SUZF3MPRO_counts_trim_genes_FBids_1_1_sorted.txt
- all_count_tables_renamed/MELG1MLEG_counts_trim_genes_FBids_1_1_sorted.txt
- all_count_tables_renamed/SIMA2AN_counts_trim_genes_FBids_1_1_sorted.txt
- all_count_tables_renamed/EREH3OV_counts_trim_genes_FBids_1_1_sorted.txt
- all_count_tables_renamed/EREH2PRO_counts_trim_genes_FBids_1_1_sorted.txt
- all_count_tables_renamed/MELC9FP_counts_trim_genes_FBids_1_1_sorted.txt
- all_count_tables_renamed/SUZF11FO_counts_trim_genes_FBids_1_1_sorted.txt
- all_count_tables_renamed/SUZB10ANT_counts_trim_genes_FBids_1_1_sorted.txt
- all_count_tables_renamed/melprob_counts_trim_genes_FBids_1_1_sorted.txt
- all_count_tables_renamed/MELB8FO_counts_trim_genes_FBids_1_1_sorted.txt
- all_count_tables_renamed/SUZF8LA_counts_trim_genes_FBids_1_1_sorted.txt
- all_count_tables_renamed/SIMA5MP_counts_trim_genes_FBids_1_1_sorted.txt
- all_count_tables_renamed/SANB5ANT_counts_trim_genes_FBids_1_1_sorted.txt
- all_count_tables_renamed/SIMD3FP_counts_trim_genes_FBids_1_1_sorted.txt
- all_count_tables_renamed/SUZD11LE_counts_trim_genes_FBids_1_1_sorted.txt
- all_count_tables_renamed/EREF9ANT_counts_trim_genes_FBids_1_1_sorted.txt
- all_count_tables_renamed/MELG5LE_counts_trim_genes_FBids_1_1_sorted.txt
- all_count_tables_renamed/MELF5PRO_counts_trim_genes_FBids_1_1_sorted.txt
- all_count_tables_renamed/MELD1AN_counts_trim_genes_FBids_1_1_sorted.txt
- all_count_tables_renamed/SANG6PRO_counts_trim_genes_FBids_1_1_sorted.txt
- all_count_tables_renamed/SUZA6ANT_counts_trim_genes_FBids_1_1_sorted.txt
- all_count_tables_renamed/SANB12ML_counts_trim_genes_FBids_1_1_sorted.txt
- all_count_tables_renamed/SANTD5ANT_counts_trim_genes_FBids_1_1_sorted.txt
- all_count_tables_renamed/SUZD10FP_counts_trim_genes_FBids_1_1_sorted.txt
- all_count_tables_renamed/EREF4MP_counts_trim_genes_FBids_1_1_sorted.txt
- all_count_tables_renamed/EREF10ML_counts_trim_genes_FBids_1_1_sorted.txt
- all_count_tables_renamed/SIMC10ANT_counts_trim_genes_FBids_1_1_sorted.txt
- all_count_tables_renamed/MELA9FO_counts_trim_genes_FBids_1_1_sorted.txt
- all_count_tables_renamed/SANF10ANT_counts_trim_genes_FBids_1_1_sorted.txt
- all_count_tables_renamed/MELD5PRO_counts_trim_genes_FBids_1_1_sorted.txt
- all_count_tables_renamed/SIMC2ANT_counts_trim_genes_FBids_1_1_sorted.txt
- all_count_tables_renamed/SAND9LA_counts_trim_genes_FBids_1_1_sorted.txt
- all_count_tables_renamed/EREC10LA_counts_trim_genes_FBids_1_1_sorted.txt
- all_count_tables_renamed/SANB11FO_counts_trim_genes_FBids_1_1_sorted.txt
- all_count_tables_renamed/SIMG10FL_counts_trim_genes_FBids_1_1_sorted.txt
- all_count_tables_renamed/EREA10ANT_counts_trim_genes_FBids_1_1_sorted.txt
- all_count_tables_renamed/MELH8FP_counts_trim_genes_FBids_1_1_sorted.txt
- all_count_tables_renamed/SIMH2ANT_counts_trim_genes_FBids_1_1_sorted.txt
- all_count_tables_renamed/SANE10ANT_counts_trim_genes_FBids_1_1_sorted.txt
- all_count_tables_renamed/SIMD11Lar_counts_trim_genes_FBids_1_1_sorted.txt
- all_count_tables_renamed/ERED2MA_counts_trim_genes_FBids_1_1_sorted.txt
- all_count_tables_renamed/SANB6LA_counts_trim_genes_FBids_1_1_sorted.txt
- all_count_tables_renamed/SIME11PRO_counts_trim_genes_FBids_1_1_sorted.txt
- all_count_tables_renamed/MELE2ANT_counts_trim_genes_FBids_1_1_sorted.txt
- all_count_tables_renamed/SANC5ANT_counts_trim_genes_FBids_1_1_sorted.txt
- all_count_tables_renamed/SUZA7OV_counts_trim_genes_FBids_1_1_sorted.txt
- all_count_tables_renamed/MELB5OV_counts_trim_genes_FBids_1_1_sorted.txt
- all_count_tables_renamed/SUZH6ANT_counts_trim_genes_FBids_1_1_sorted.txt
- all_count_tables_renamed/SANE12FP_counts_trim_genes_FBids_1_1_sorted.txt
- all_count_tables_renamed/SECC7Lar_counts_trim_genes_FBids_1_1_sorted.txt
- all_count_tables_renamed/SUZG3PRO_counts_trim_genes_FBids_1_1_sorted.txt
- all_count_tables_renamed/SUZA10LEG_counts_trim_genes_FBids_1_1_sorted.txt
- all_count_tables_renamed/SUZA9PRO_counts_trim_genes_FBids_1_1_sorted.txt
- all_count_tables_renamed/SANA12LEG_counts_trim_genes_FBids_1_1_sorted.txt
- all_count_tables_renamed/SUZF3OV_counts_trim_genes_FBids_1_1_sorted.txt
- all_count_tables_renamed/ERED8LE_counts_trim_genes_FBids_1_1_sorted.txt
- all_count_tables_renamed/EREE9ANT_counts_trim_genes_FBids_1_1_sorted.txt
- all_count_tables_renamed/SUZE3MPRO_counts_trim_genes_FBids_1_1_sorted.txt
- all_count_tables_renamed/SUZB8LE_counts_trim_genes_FBids_1_1_sorted.txt
- all_count_tables_renamed/SECH3FP_counts_trim_genes_FBids_1_1_sorted.txt
- all_count_tables_renamed/SUZE11FL_counts_trim_genes_FBids_1_1_sorted.txt
- all_count_tables_renamed/SAND6PRO_counts_trim_genes_FBids_1_1_sorted.txt
- all_count_tables_renamed/SECE4FL_counts_trim_genes_FBids_1_1_sorted.txt
- all_count_tables_renamed/EREA4FP_counts_trim_genes_FBids_1_1_sorted.txt
- all_count_tables_renamed/SUZB6ANT_counts_trim_genes_FBids_1_1_sorted.txt
- all_count_tables_renamed/SECE1AN_counts_trim_genes_FBids_1_1_sorted.txt
- all_count_tables_renamed/MELE10ANT_counts_trim_genes_FBids_1_1_sorted.txt
- all_count_tables_renamed/MELG6Lar_counts_trim_genes_FBids_1_1_sorted.txt
- all_count_tables_renamed/SECB4LE_counts_trim_genes_FBids_1_1_sorted.txt
- all_count_tables_renamed/SUZC8LE_counts_trim_genes_FBids_1_1_sorted.txt
- all_count_tables_renamed/EREA3OV_counts_trim_genes_FBids_1_1_sorted.txt
- __MACOSX/all_count_tables_renamed/._EREA3OV_counts_trim_genes_FBids_1_1_sorted.txt
- all_count_tables_renamed/SECA3MP_counts_trim_genes_FBids_1_1_sorted.txt
- all_count_tables_renamed/SECH3MPRO_counts_trim_genes_FBids_1_1_sorted.txt
- all_count_tables_renamed/SUZH8LE_counts_trim_genes_FBids_1_1_sorted.txt
- all_count_tables_renamed/SECE5ANT_counts_trim_genes_FBids_1_1_sorted.txt
- all_count_tables_renamed/EREB2FL_counts_trim_genes_FBids_1_1_sorted.txt
- all_count_tables_renamed/MELG1AN_counts_trim_genes_FBids_1_1_sorted.txt
- all_count_tables_renamed/SIMF5ANT_counts_trim_genes_FBids_1_1_sorted.txt
- all_count_tables_renamed/SIMC11Lar_counts_trim_genes_FBids_1_1_sorted.txt
- all_count_tables_renamed/EREC4OV_counts_trim_genes_FBids_1_1_sorted.txt
- all_count_tables_renamed/MELC5PRO_counts_trim_genes_FBids_1_1_sorted.txt
- all_count_tables_renamed/SIMH10ML_counts_trim_genes_FBids_1_1_sorted.txt
- all_count_tables_renamed/SANB10PRO_counts_trim_genes_FBids_1_1_sorted.txt
- all_count_tables_renamed/MELE8AN_counts_trim_genes_FBids_1_1_sorted.txt
- all_count_tables_renamed/SUZH10LAR_counts_trim_genes_FBids_1_1_sorted.txt
- all_count_tables_renamed/SANH4Lar_counts_trim_genes_FBids_1_1_sorted.txt
- all_count_tables_renamed/SIMH10LEG_counts_trim_genes_FBids_1_1_sorted.txt
- all_count_tables_renamed/EREG1MP_counts_trim_genes_FBids_1_1_sorted.txt
- all_count_tables_renamed/EREH1ANT_counts_trim_genes_FBids_1_1_sorted.txt
- all_count_tables_renamed/SECC2FL_counts_trim_genes_FBids_1_1_sorted.txt
- all_count_tables_renamed/MELE5LE_counts_trim_genes_FBids_1_1_sorted.txt
- all_count_tables_renamed/MELE7LA_counts_trim_genes_FBids_1_1_sorted.txt
- all_count_tables_renamed/SECC3FP_counts_trim_genes_FBids_1_1_sorted.txt
- all_count_tables_renamed/SIMB7FO_counts_trim_genes_FBids_1_1_sorted.txt
- all_count_tables_renamed/SECG2ANT_counts_trim_genes_FBids_1_1_sorted.txt
- all_count_tables_renamed/EREE2ANT_counts_trim_genes_FBids_1_1_sorted.txt
- all_count_tables_renamed/MELG4LE_counts_trim_genes_FBids_1_1_sorted.txt
- all_count_tables_renamed/SECE6FO_counts_trim_genes_FBids_1_1_sorted.txt
- all_count_tables_renamed/SIMF2ANT_counts_trim_genes_FBids_1_1_sorted.txt
- all_count_tables_renamed/SECD8Lar_counts_trim_genes_FBids_1_1_sorted.txt
- all_count_tables_renamed/SANE3LEG_counts_trim_genes_FBids_1_1_sorted.txt
- all_count_tables_renamed/SIMA2FL_counts_trim_genes_FBids_1_1_sorted.txt
- all_count_tables_renamed/SECB4MA_counts_trim_genes_FBids_1_1_sorted.txt
- all_count_tables_renamed/SUZG3MANT_counts_trim_genes_FBids_1_1_sorted.txt
- all_count_tables_renamed/MELG8FL_counts_trim_genes_FBids_1_1_sorted.txt
- all_count_tables_renamed/SIMH9PRO_counts_trim_genes_FBids_1_1_sorted.txt
- all_count_tables_renamed/SECH1AN_counts_trim_genes_FBids_1_1_sorted.txt
- all_count_tables_renamed/SECD6FO_counts_trim_genes_FBids_1_1_sorted.txt
- all_count_tables_renamed/SIME1MP_counts_trim_genes_FBids_1_1_sorted.txt
- all_count_tables_renamed/SANE12PRO_counts_trim_genes_FBids_1_1_sorted.txt
- all_count_tables_renamed/SECA8LE_counts_trim_genes_FBids_1_1_sorted.txt
- all_count_tables_renamed/SANA6LEG_counts_trim_genes_FBids_1_1_sorted.txt
- all_count_tables_renamed/SECD1FO_counts_trim_genes_FBids_1_1_sorted.txt
- all_count_tables_renamed/SUZE8FP_counts_trim_genes_FBids_1_1_sorted.txt
- all_count_tables_renamed/SANG4FO_counts_trim_genes_FBids_1_1_sorted.txt
- all_count_tables_renamed/ERED7Lar_counts_trim_genes_FBids_1_1_sorted.txt
- all_count_tables_renamed/SIMH6FO_counts_trim_genes_FBids_1_1_sorted.txt
- all_count_tables_renamed/melant_counts_trim_genes_FBids_1_1_sorted.txt
- all_count_tables_renamed/SECD4PRO_counts_trim_genes_FBids_1_1_sorted.txt
- all_count_tables_renamed/SIMF7LA_counts_trim_genes_FBids_1_1_sorted.txt
- all_count_tables_renamed/SIMD4FL_counts_trim_genes_FBids_1_1_sorted.txt
- all_count_tables_renamed/SANC12MP_counts_trim_genes_FBids_1_1_sorted.txt
- all_count_tables_renamed/SUZB2ANT_counts_trim_genes_FBids_1_1_sorted.txt
- all_count_tables_renamed/SECA11Lar_counts_trim_genes_FBids_1_1_sorted.txt
- all_count_tables_renamed/SIMA11PRO_counts_trim_genes_FBids_1_1_sorted.txt
- all_count_tables_renamed/SECC4FP_counts_trim_genes_FBids_1_1_sorted.txt
- all_count_tables_renamed/EREF6Lar_counts_trim_genes_FBids_1_1_sorted.txt
- all_count_tables_renamed/SECA4LE_counts_trim_genes_FBids_1_1_sorted.txt
- all_count_tables_renamed/EREF3ML_counts_trim_genes_FBids_1_1_sorted.txt
- all_count_tables_renamed/SECE10LEG_counts_trim_genes_FBids_1_1_sorted.txt
- all_count_tables_renamed/SECD2ANT_counts_trim_genes_FBids_1_1_sorted.txt
- all_count_tables_renamed/SIMG11FO_counts_trim_genes_FBids_1_1_sorted.txt
- all_count_tables_renamed/MELH4LE_counts_trim_genes_FBids_1_1_sorted.txt
- all_count_tables_renamed/melleg_counts_trim_genes_FBids_1_1_sorted.txt
- all_count_tables_renamed/EREF1FP_counts_trim_genes_FBids_1_1_sorted.txt
- all_count_tables_renamed/EREB3MP_counts_trim_genes_FBids_1_1_sorted.txt
- all_count_tables_renamed/SAND3LEG_counts_trim_genes_FBids_1_1_sorted.txt
- all_count_tables_renamed/SANC6LEG_counts_trim_genes_FBids_1_1_sorted.txt
- all_count_tables_renamed/SANF8FO_counts_trim_genes_FBids_1_1_sorted.txt
- all_count_tables_renamed/SIMF2ML_counts_trim_genes_FBids_1_1_sorted.txt
- all_count_tables_renamed/SUZF11LA_counts_trim_genes_FBids_1_1_sorted.txt
- all_count_tables_renamed/SAND10ANT_counts_trim_genes_FBids_1_1_sorted.txt
- all_count_tables_renamed/EREG8LE_counts_trim_genes_FBids_1_1_sorted.txt
- all_count_tables_renamed/MELA5LA_counts_trim_genes_FBids_1_1_sorted.txt
- all_count_tables_renamed/MELE6ANT_counts_trim_genes_FBids_1_1_sorted.txt
- all_count_tables_renamed/EREC1FL_counts_trim_genes_FBids_1_1_sorted.txt
