# Supplementary material for: Evolution of chemosensory tissues and cells across ecologically diverse Drosophilids
Source: Nat Commun. 2024 Feb 5;15:1047. doi: 10.1038/s41467-023-44558-4 (PMC10844241; doi:10.1038/s41467-023-44558-4)
Supplement: Supplementary file 18 — Supplementary Data 15 [file 41467_2023_44558_MOESM18_ESM.zip › all_count_tables_renamed/MELF4PRO_counts_trim_genes_FBids_1_1_sorted.txt]

128up_OG0006588	1057
14-3-3epsilon_OG0002478	8139
14-3-3epsilon_OG0001126_OG1	15792
140up_OG0004534	362
18w_OG0003044	2581
26-29-p_OG0010897	7931
2mit_OG0000576_OG0	31
5-HT1A_OG0006644	86
5-HT1B_OG0006647	135
5-HT2A_OG0000287_OG0	61
5-HT2B_OG0011472	106
5-HT7_OG0005777	41
5PtaseI_OG0005188	670
7B2_OG0004187	1431
a_OG0006460	612
a10_OG0010691	3565
a5_OG0009037	863
a6_OG0007651	333
AANATL2_OG0003640	169
AANATL4_OG0000091_OG1	0
AANATL7_OG0007605	5
Aasdh_OG0001831	423
Aatf_OG0001947	379
aay_OG0011265	11718
ab_OG0009683	294
ab_OG0009684	50
ABCB7_OG0011281	3656
Pmp70_OG0003257	10092
Abd-B_OG0005000	0
Abi_OG0002227_OG0	564
Abl_OG0010722	3712
abo_OG0009656	295
Abp1_OG0010565	815
abs_OG0003097	420
ac_OG0007843	0
Ac13E_OG0008321	5003
Ac3_OG0009573	341
Ac78C_OG0010320	459
Acam_OG0000252_OG0	4
Acam_OG0000252_OG1	6
Acam_OG0005131	27
CG9149_OG0011313	568
Acbp1_OG0009246	887
Acbp2_OG0010415	4592
Acbp4_OG0000311_OG0	0
Acbp4_OG0000311_OG1	2
Acbp6_OG0010414	33
ACC_OG0007193	45373
AcCoAS_OG0000812	26966
Ace_OG0000652_OG0	293
Acer_OG0000953_OG0	6228
Acer_OG0003808	5674
Acf_OG0002671	947
Achl_OG0002770	346
acj6_OG0008333	17
acj6_OG0008334	96
Ack_OG0010507	2447
Ack-like_OG0006546	663
Acn_OG0009540	3472
CG5009_OG0006075	8443
Acox57D-d_OG0006913	435
Acox57D-p_OG0001151	3138
Acp1_OG0009317	47
Acp32CD_OG0009664	0
Acp65Aa_OG0003939	91
Acph-1_OG0001513	352
CG12512_OG0008829	2571
CG18155_OG0007972	63
Acsl_OG0007133	20613
Act42A_OG0000022_OG0	1262
Act42A_OG0000022_OG1	3999
Act42A_OG0000022_OG3	104299
Act42A_OG0000022_OG4	15813
Act42A_OG0000022_OG5	1231
Actn_OG0003148_OG0	16166
Actn3_OG0011403_OG0	9
ACXB_OG0000046_OG0	0
ACXB_OG0000046_OG1	11
ACXB_OG0000046_OG2	16
ACXB_OG0000046_OG2.2	2
ACXD_OG0004078_OG0	163
Acyp_OG0009408	7
Acyp2_OG0011498	427
Ada_OG0002342	63
Ada1-2_OG0003777_OG0	0
Ada2a_OG0005051	369
Ada2b_OG0004799	270
Ada3_OG0007872	556
AdamTS-A_OG0005247	1294
AdamTS-A_OG0012010	70
AdamTS-B_OG0008089	1093
Adar_OG0007649	1040
Adat1_OG0003596	27
Adck1_OG0006032	420
Adck5_OG0010063	413
ADD1_OG0006579	701
Adf1_OG0001636_OG0	262
Adgf-A_OG0001991_OG0	11
Adgf-A_OG0003900	12558
Adgf-A2_OG0010109	1305
Adgf-B_OG0010108	6
Adgf-C_OG0001030_OG0	3388
Adgf-D_OG0002208_OG0	3149
Adgf-E_OG0006152	19
Adh_OG0003395_OG0	510
Adi1_OG0010940	2541
AdipoR_OG0004727	11071
CG3809_OG0004951	18
AdenoK_OG0003918_OG0	3570
Ady43A_OG0002958	657
AdoR_OG0005733	696
adp_OG0006108	1033
AdSS_OG0000854_OG0	5134
Aduk_OG0004873	458
Ae2_OG0010984	7372
CG6512_OG0010913	4427
aft_OG0006080	254
Afti_OG0005567	532
Ag5r_OG0008212	54
Ag5r2_OG0008213	2
AGBE_OG0007237	8484
AgmNAT_OG0001753	14
ago_OG0010530	1717
AGO1_OG0007307	3432
AGO2_OG0000119_OG0	8058
Agpat1_OG0008448	178
Agpat2_OG0003465	1301
Agpat3_OG0004018	5299
Agpat4_OG0004019_OG0	781
ADPS_OG0002932	1545
agt_OG0001016_OG0	191
Spat_OG0007723	3352
Ahcy_OG0001195_OG0	2889
AhcyL1_OG0011110	1760
AIF_OG0001225	651
AIMP1_OG0007108	714
AIMP2_OG0009977	1175
AIMP3_OG0005998	508
Adk1_OG0010829	5285
Adk3_OG0005467	540
Ak6_OG0007201	146
Akap200_OG0000367_OG0	651
Akh_OG0010512	14
AkhR_OG0009627	995
akirin_OG0010441	2560
Akr1B_OG0001292	9597
Akt1_OG0005415	2138
al_OG0008749	56
Aladin_OG0007570	144
AlaRS_OG0003477	3103
AlaRS-m_OG0010596	1010
Alas_OG0006853	4264
alc_OG0006389	4320
Ald1_OG0005647	72905
Ald2_OG0005645	18
Aldh_OG0003615	47232
Aldh-III_OG0006742	17515
Aldh7A1_OG0003841_OG0	1392
Alg-2_OG0001588_OG0	1604
Alg1_OG0002607_OG0	2130
Alg10_OG0000709_OG0	335
Alg11_OG0012170	1898
CG8412_OG0004562	2148
Alg14_OG0001194_OG0	236
Alg2_OG0010641	546
Alg3_OG0003012	73
Alg3_OG0006966	531
CG5287_OG0001281	294
CG5287_OG0003790	367
Alg9_OG0005173	284
Alh_OG0004317	1611
Alh_OG0004319	467
Alh_OG0011430	333
alien_OG0009301	1599
ALiX_OG0005343	4904
Alk_OG0006414	1796
CG12179_OG0001176_OG0	172
Alp1_OG0010289	54
Alp10_OG0010194	10
Alp11_OG0008522	11
Alp12_OG0003717	692
Alp13_OG0001034	0
Alp2_OG0000261_OG0	9
Alp2_OG0000261_OG1	0
Alp4_OG0005779	1680
Alp6_OG0006360	33
Alp7_OG0003030	0
Alp9_OG0003931	10
alph_OG0000083_OG0	12
alph_OG0005113	2585
alpha-Catr_OG0006852	823
alpha-Est1_OG0004357	11156
alpha-Est10_OG0004350	4041
alpha-Est2_OG0000314	852
alpha-Est3_OG0004356	1655
alpha-Est6_OG0004354	5
alpha-Est7_OG0001351	15912
alpha-Est8_OG0004352	5108
alpha-Est9_OG0004351	1091
alpha-Man-Ia_OG0003130	176
alpha-Man-Ia_OG0003131	1205
alpha-Man-Ia_OG0001168	1110
alpha-Man-Ib_OG0005087	680
alpha-Man-Ic_OG0011549	6
alpha-Man-IIa_OG0004878	1253
alpha-Man-IIb_OG0005229	1163
alpha-PheRS_OG0008296	1381
alpha-Spec_OG0011040	27657
alpha4GT1_OG0000948	568
alphaCOP_OG0011275	5655
alphaSnap_OG0010384	3483
alphaTub67C_OG0010998	11
Alr_OG0008278	504
alrm_OG0002498	270
Als2_OG0009863	2561
alt_OG0004894	4297
aly_OG0004083	0
Ama_OG0002112	2
Amacr_OG0009433	1376
amd_OG0001918	1866
Amnionless_OG0008741	27
amon_OG0011540	1001
amos_OG0003702_OG0	0
AMPdeam_OG0008245	7092
Amph_OG0007204	11280
AMPKalpha_OG0001698	5313
Amt_OG0004607	372
Amun_OG0008385	3719
amx_OG0007575	402
Amy-p_OG0000157_OG0	890
Amy-p_OG0000157_OG0.2	29
Amyrel_OG0006416	11
ana_OG0006403	73
ana1_OG0002269	1175
ana2_OG0007120	51
ana3_OG0006194	95
Ance-2_OG0003658	9
Ance-3_OG0001891_OG0	1960
Ance-3_OG0009407	1546
Ance-4_OG0006406	3651
Ance-5_OG0005870	3513
anchor_OG0010100	1686
Andorra_OG0011741	6
Ank2_OG0010460	4307
Ankle2_OG0000780	2269
l(2)35Be_OG0003404_OG0	236
anox_OG0007490	1995
Ant2_OG0008041	120
antdh_OG0008007	12668
Antp_OG0002113	726
antr_OG0007227	5
AnxB10_OG0008082	4949
AnxB11_OG0008196	3086
AnxB9_OG0004410	34956
aop_OG0003458	1403
aos_OG0010741	1066
Aos1_OG0002145_OG0	541
AOX1_OG0005242	16109
AOX2_OG0000143_OG0	25849
AOX2_OG0000143_OG1	135
AOX4_OG0001465	405
ap_OG0005832	621
AP-1-2beta_OG0008273	3704
AP-1gamma_OG0007680	3417
AP-1mu_OG0005553	2044
AP-1sigma_OG0005334	2194
AP-2alpha_OG0008751	2267
AP-2mu_OG0004736	1599
AP-2sigma_OG0004385	833
Apc_OG0005387	2186
APC10_OG0005888	221
Apc2_OG0005308	220
APC4_OG0003171_OG0	321
APC7_OG0001703	40
ApepP_OG0000963	738
aph-1_OG0003552_OG0	492
aPKC_OG0006607	423
aPKC_OG0006608	50
aPKC_OG0006609	163
Aplip1_OG0011323	418
apn_OG0002443_OG0	3
apolpp_OG0012638	86355
app_OG0010830	1347
APP-BP1_OG0010070	391
Appl_OG0007834	2259
Aprt_OG0004075	515
Aps_OG0010085	2261
apt_OG0002733	625
CG18815_OG0010034	3690
AQP_OG0007242	1738
aqrs_OG0005393	0
aqz_OG0001049_OG1	10138
ara_OG0009939	57
aralar1_OG0001518	8787
Arc1_OG0002768_OG0	5
Arc2_OG0006127	455
Arc42_OG0001370_OG0	2122
Archease_OG0002289_OG0	347
Arf51F_OG0006831	1585
Arf79F_OG0012164	7065
ArfGAP1_OG0010836	2252
ArfGAP3_OG0003816_OG0	2518
Arfip_OG0005451	399
Arfrp1_OG0007681	303
arg_OG0003183	22
arg_OG0007835	4
Argk_OG0011233	122162
Argk_OG0011925	6623
Argl_OG0009800	2518
CG31469_OG0002209_OG0	882
ArgRS_OG0008151	1004
ArgRS-m_OG0004367	297
ari-1_OG0007878	1373
ari-2_OG0003028	807
Arl1_OG0010003	968
Arl2_OG0004816	235
Arl5_OG0011164	600
Arl6_OG0007042	162
Arl6IP1_OG0004993	886
Arl8_OG0004797	1104
arm_OG0007636	9635
armi_OG0002027	258
Arp1_OG0004441	3699
Arp10_OG0007423	1237
Arp2_OG0001770	1417
Arp3_OG0010555	1386
Arp5_OG0001448_OG0	424
Arp53D_OG0011600	4
Arp6_OG0008512	774
Arp8_OG0007614	366
Arpc1_OG0009187	3045
Arpc2_OG0009417	1307
Arpc3A_OG0005226	548
Arpc3B_OG0008590	166
Arpc4_OG0008719	1406
Arpc5_OG0008957	662
arr_OG0007264	1820
Arr1_OG0009490	11764
Arr2_OG0004099	17354
Ars2_OG0005840	3992
Art1_OG0004911	648
Art2_OG0008773	1
Art3_OG0004604	342
Art4_OG0004574	179
Art6_OG0004528_OG0	1
Art7_OG0001547_OG0	527
Art8_OG0009662	137
Art9_OG0002219_OG0	0
Arts_OG0000486_OG0	1064
aru_OG0003377	5595
Arv1_OG0013036	317
arx_OG0009914	69
Asap_OG0007180	2471
Asator_OG0002682_OG1	1373
Asciz_OG0010646	160
ase_OG0007840	20
asf1_OG0009889	405
ash1_OG0000982_OG0	126
ash2_OG0004623	1858
Ask1_OG0004518	2891
asl_OG0004217	179
AsnRS_OG0003707	2329
AsnRS-m_OG0006452	201
AsnS_OG0000992	2349
asp_OG0004633	2
Asph_OG0006509	6278
ASPP_OG0006932	3052
CG9572_OG0008488	12825
AspRS_OG0006665	2952
AspRS-m_OG0008886	1611
asrij_OG0006972	815
asRNA:CR31429_OG0002339_OG0	152
asRNA:CR42743_OG0003772_OG0	0
asRNA:CR43299_OG0012338_OG0	0
asRNA:CR43426_OG0012535_OG0	7
asRNA:CR43454_OG0002277_OG0	148
asRNA:CR43463_OG0001607_OG0	235
asRNA:CR43809_OG0003675_OG0	460
asRNA:CR44106_OG0002406_OG0	28
asRNA:CR44169_OG0002969_OG0	178
asRNA:CR44179_OG0001455_OG0	2103
asRNA:CR44372_OG0000331_OG0	8
asRNA:CR44372_OG0000331_OG1	0
asRNA:CR44894_OG0012090_OG0	1
asRNA:CR45044_OG0005605_OG0	23
asRNA:CR45195_OG0000203_OG0	1742
asRNA:CR45195_OG0000203_OG1	6782
asRNA:CR45350_OG0001645_OG0	2577
asRNA:CR45943_OG0010336	280
asRNA:CR46029_OG0000226_OG0	0
asRNA:CR46029_OG0000226_OG1	2
asRNA:CR46139_OG0003106_OG0	34
asRNA:CR46246_OG0011916	0
asRNA:CR46354_OG0002193_OG0	854
asRNA:CR46473_OG0000925_OG0	29
Ass_OG0001346	244
ast_OG0003560	389
AstA_OG0004634	75
AstA-R1_OG0000689	39
AstA-R2_OG0005396	12
AstC_OG0009668	8
AstC-R1_OG0010134	47
AstC-R2_OG0001295_OG0	23
AstCC_OG0009669	0
asun_OG0002419_OG0	171
Asx_OG0006138	1622
Atac1_OG0003748_OG0	116
Atac2_OG0009508	299
Atac3_OG0000828	300
Tat_OG0001330	1551
Ate1_OG0003045	2356
Atet_OG0003384	1504
Atf-2_OG0006059	322
Atf3_OG0007763	4350
Atg1_OG0009929	174
Atg1_OG0009931	2292
Atg10_OG0001598	51
Atg101_OG0008681	679
Atg12_OG0011904	293
Atg13_OG0004817	1423
Atg14_OG0005089	1298
Atg16_OG0005703	683
Atg17_OG0004232	3247
Atg18a_OG0011152	2027
Atg18b_OG0001271_OG0	1922
Atg2_OG0011112	4762
Atg3_OG0009922	1523
Atg4a_OG0009014	1781
Atg4b_OG0005256	824
Atg5_OG0007974	454
Atg6_OG0005323	779
Atg7_OG0006714	617
Atg8a_OG0008043	10900
Atg8b_OG0005571	13
Atg9_OG0006487	2165
atilla_OG0011822	23739
atk_OG0010362	47
atl_OG0001399	8049
atms_OG0004154	996
ato_OG0004804	0
Atox1_OG0012695	1100
ATP6AP2_OG0004869	11975
ATP7_OG0008369	2161
ATP8A_OG0007260	4393
ATP8A_OG0007261	38
Atpalpha_OG0002140	28874
ATPCL_OG0006680	12748
ATPsynB_OG0010987	16587
ATPsynbeta_OG0005823	57295
ATPsynbetaL_OG0001317	5
ATPsynC_OG0005792	37928
ATPsynCF6_OG0005500	8492
ATPsynCF6L_OG0010605	1
ATPsynD_OG0004477	12067
ATPsyndelta_OG0007526	7767
ATPsynE_OG0005568	8476
ATPsynG_OG0009657	9614
ATPsyngamma_OG0005690	17414
ATPsynGL_OG0009315	2
ATPsynO_OG0012619	13150
AttC_OG0000164_OG0	3211
AttC_OG0007258	453
AttD_OG0004890	31
Atu_OG0002096	1026
Atx-1_OG0012102	9
Atx2_OG0011501	4812
Atxn7_OG0003444	714
aub_OG0000482_OG0	10
aurA_OG0004964	23
aurB_OG0009647	4
aust_OG0001881	1
aux_OG0003096_OG0	1817
ave_OG0006159	217
Aven_OG0003291	195
awd_OG0002664	10089
Awh_OG0010478	95
axed_OG0010262	166
Axn_OG0005720	1116
axo_OG0003993	393
axo_OG0010625	189
axo_OG0010626	783
axo_OG0010628	120
Axs_OG0008319	1315
Axud1_OG0003447	958
az2_OG0006736	182
azot_OG0000210_OG0	0
azot_OG0000210_OG1	12
b_OG0009189	2825
B-H1_OG0000267_OG0	454
B-H1_OG0000267_OG1	249
B4_OG0009202	5305
B52_OG0001376_OG0	7377
b6_OG0007653	55
B9d1_OG0005246	31
B9d2_OG0005830	19
bab1_OG0011327	35
bab1_OG0011328	63
bab2_OG0011326	2461
babo_OG0006628	1500
babos_OG0007027	2866
Bacc_OG0008947	18667
Bace_OG0000801_OG0	0
baf_OG0003792	1500
bai_OG0005189	2760
Balat_OG0007229	32
Baldspot_OG0010721	3532
ball_OG0001092_OG1	210
bam_OG0005170	1
bap_OG0001358_OG0	23
Bap111_OG0007677	1792
Bap170_OG0000903_OG0	1183
Bap55_OG0005900	510
Bap60_OG0008560	1390
IMPPP_OG0000305_OG1	0
barc_OG0010291	732
bark_OG0008784	2787
barr_OG0000425_OG0	276
baz_OG0008596	3957
bb8_OG0005496	47
bbc_OG0007266	3631
CG18067_OG0007098	25391
bbg_OG0010871	1524
bbg_OG0010872	3746
BBIP1_OG0004876	184
BBS1_OG0010413	95
BBS4_OG0002785_OG0	365
BBS5_OG0002086	172
BBS8_OG0008755	267
BBS9_OG0006919	796
bbx_OG0008688	3823
bc10_OG0010387_OG0	766
BCAS2_OG0005540	316
bcd_OG0002111_OG0	0
bchs_OG0003722	198
BCL7-like_OG0007566	100
bcn92_OG0007793	495
Bdbt_OG0004400	373
bdg_OG0006805	1343
bdl_OG0003385	1533
Bdp1_OG0009215	768
be_OG0000785	2633
BEAF-32_OG0006164	951
beag_OG0004860	367
beat-Ia_OG0011784	51
beat-Ib_OG0009146	48
beat-Ic_OG0001866_OG0	19
beat-IIa_OG0005482	184
beat-IIb_OG0005481	100
beat-IIIa_OG0009463	27
beat-IIIb_OG0009460	65
beat-IIIc_OG0003687	275
beat-IV_OG0005508	158
beat-Va_OG0005024	14
beat-Vb_OG0005021	40
beat-Vc_OG0001062_OG0	10
beat-VII_OG0011542	56
beat-VII_OG0011544	36
beg_OG0004008	401
bel_OG0001048	7105
Bem46_OG0008920	353
ben_OG0000514_OG0	2790
Best1_OG0002590_OG0	4290
Best2_OG0010251	5474
Best3_OG0009963	1
Best4_OG0000558_OG0	0
Bet1_OG0003845_OG0	667
Bet3_OG0004072	662
beta-PheRS_OG0005298	818
beta-Spec_OG0007697	43383
beta'COP_OG0009212	4178
beta3GalTII_OG0012738	106
beta4GalNAcTA_OG0006521	638
beta4GalNAcTB_OG0002610	434
beta4GalT7_OG0005195	228
betaCOP_OG0008653	5852
betaggt-I_OG0008962	760
betaGlu_OG0002667	822
CG32396_OG0011696	21
Bgb_OG0011276	372
bgcn_OG0001647	314
bgm_OG0009412	7809
BHD_OG0010421	231
bi_OG0003201	435
bi_OG0012904	23
BI-1_OG0004087	5271
bib_OG0001843_OG0	23
BicC_OG0009143	18
BicD_OG0009474	2045
CG11873_OG0005086	1641
bif_OG0003277	1591
bif_OG0012761	383
BigH1_OG0001085_OG0	4
bigmax_OG0005365	561
Bili_OG0002506_OG0	0
bin_OG0010286	2
Bin1_OG0005423	286
bin3_OG0007310	2373
bip1_OG0010560	91
Bka_OG0009250	211
blanks_OG0011885_OG0	1
Blimp-1_OG0010196	5030
Blm_OG0002608	78
Blos1_OG0006148	306
Blos2_OG0010078	271
Blos3_OG0009918	217
Blos4_OG0010933	200
blot_OG0010924	19998
blow_OG0006726	594
blp_OG0005216	879
blw_OG0006982	65953
bma_OG0010967	56
Bmcp_OG0010022	753
bmm_OG0010858	8491
bnb_OG0001206_OG1	2852
CG5059_OG0012191	3472
bnk_OG0005787	0
bnl_OG0004512	962
boca_OG0006727	1006
bocks_OG0002575_OG0	1098
BOD1_OG0005544	2819
boi_OG0007601	179
boi_OG0007603	58
boil_OG0012322	19
bol_OG0011238	2603
boly_OG0007153	26
BomBc1_OG0001623	4973
BomBc2_OG0000769_OG0	8292
BomBc3_OG0004769	3807
BomT3_OG0011469	13290
bon_OG0004934	1415
bond_OG0004726	2582
bonsai_OG0007008	656
Boot_OG0006400	21
bor_OG0004967	896
bora_OG0003911	2
BORCS5_OG0008208	421
BORCS6_OG0011365	227
BORCS7_OG0007103	70
borr_OG0009292	19
boss_OG0005676	871
botv_OG0006642	852
bou_OG0007819	927
bowl_OG0008785	1021
BoYb_OG0000400_OG0	2
br_OG0007659	46
br_OG0011928	2
Br140_OG0001629	1083
brat_OG0001919	336
Brca2_OG0000883	386
Brd_OG0010852	0
CG7154_OG0009310	1059
Brd8_OG0002488	423
Bre1_OG0010209	1197
Brf_OG0005483	432
Brf_OG0005485	99
brk_OG0007975	818
brm_OG0009999	2628
Brms1_OG0008442	932
Bro_OG0011272	0
brp_OG0000499_OG1	485
l(3)72Ab_OG0009997	2824
bru1_OG0009737	163
bru1_OG0009738	1350
bru2_OG0009740	1285
bru2_OG0011823	54
bru2_OG0012161	232
bru3_OG0010907	419
bru3_OG0011909	79
Bruce_OG0004896	8079
brun_OG0003663	1584
brv1_OG0000706_OG0	0
brv2_OG0010919	1
brv3_OG0011666	14
BRWD3_OG0005288	3263
brwl_OG0009277	1012
bs_OG0003002	336
bs_OG0006897	174
bsf_OG0001906_OG0	2758
Bsg_OG0009780	7247
Bsg25D_OG0003412_OG0	2632
bsh_OG0009110	21
bsk_OG0012344	1406
bt_OG0000537_OG1	45
BTBD9_OG0000546_OG0	864
BtbVII_OG0011887	2651
btd_OG0007557	185
Btk29A_OG0001838	1284
Btk29A_OG0011763	35
btl_OG0002041	1457
btn_OG0004719	0
Btnd_OG0008611	27
btsz_OG0001035_OG1	1026
btsz_OG0004581	11
btv_OG0003692	33
btv_OG0009487	355
btz_OG0005342	2121
Bub1_OG0001806_OG0	756
Bub3_OG0005120	450
BubR1_OG0000657_OG0	103
Buffy_OG0006561	721
bug_OG0006803	599
Bug22_OG0009372	504
BuGZ_OG0008876	1584
CG8270_OG0010257	408
bun_OG0000556	2210
bun_OG0009749	4746
bur_OG0003683_OG0	2789
Burs_OG0001045_OG0	1
bves_OG0007497	519
bves_OG0007499	405
bw_OG0006000	15
bwa_OG0009122	252
bwa_OG0012525	236
Bx_OG0008666	10
Bx_OG0008667	424
Bx42_OG0007682	1609
by_OG0005550	5699
byn_OG0010803	0
bys_OG0007950	705
c-cup_OG0012143	6
c(3)G_OG0001464_OG0	212
c11.1_OG0007569	2857
c12.1_OG0007568	660
c12.2_OG0007567	3437
C15_OG0002126_OG0	21
C1GalTA_OG0009799	780
C3G_OG0007801	4150
C901_OG0008027	1
ca_OG0005700	2653
Ca-alpha1D_OG0009140	2742
Ca-alpha1T_OG0003323	1099
Ca-beta_OG0009681	769
Ca-Ma2d_OG0009139	709
CaBP1_OG0008860	3167
cac_OG0000605_OG0	215
cact_OG0009392	15071
cactin_OG0003129	580
cad_OG0009437	3
Cad74A_OG0010922	214
Cad86C_OG0002368	2102
Cad87A_OG0001088_OG0	419
Cad89D_OG0001058_OG0	1
Cad96Ca_OG0011497	2149
Cad96Cb_OG0005172	0
Cad99C_OG0005704	2052
CadN_OG0000277_OG1	99
Caf1-105_OG0002830	113
Caf1-180_OG0007408	464
Caf1-55_OG0001036	875
cag_OG0001595_OG0	192
CAH1_OG0009192	12613
CAH13_OG0002843	11
CAH14_OG0002807	2
CAH15_OG0006256	10
CAH16_OG0000498_OG1	1
CAH2_OG0001000_OG0	9906
CAH3_OG0003177	1456
CAH5_OG0005796	214
CAH7_OG0000840	850
CAH8_OG0004748	10
CAH9_OG0005622	1410
CAHbeta_OG0002334	778
cal1_OG0002556_OG0	391
CalpA_OG0003035	5132
CalpB_OG0010971	3176
CalpC_OG0008186	854
Calr_OG0005564	28511
Cals_OG0013279_OG0	1919
Calx_OG0002139_OG0	1
Calx_OG0004417	3340
Calx_OG0004418	1632
calypso_OG0006121	338
Cam_OG0012053	14808
CaMKI_OG0012767	7845
CaMKII_OG0013280	4873
Camp_OG0005907	443
Camta_OG0006364	624
Camta_OG0006365	81
can_OG0004061_OG0	0
CanA1_OG0005778	887
CanB_OG0000231_OG0	217
CanB_OG0000231_OG1	1801
Cand1_OG0009382	2319
CAP_OG0000587_OG0	7613
CAP_OG0012405	16
Cap-D2_OG0005121	160
Cap-D3_OG0009448	359
Cap-G_OG0002924	601
Cap-H2_OG0004906	851
Capa_OG0005712	48
Caper_OG0009347	8584
Capr_OG0010138	2302
caps_OG0010156	2933
caps_OG0010157	2036
capt_OG0009025	9765
capu_OG0000612_OG0	643
car_OG0007437	501
CARPA_OG0007960	50
CARPB_OG0007554	372
CarT_OG0009432	69
cas_OG0004236	0
casp_OG0006502	1899
cass_OG0009476	4021
Cat_OG0003869	27374
cathD_OG0002862	24127
cato_OG0006491	0
Catsup_OG0009538	2021
caup_OG0009938	10
cav_OG0000654	81
caz_OG0003243_OG0	1896
cbc_OG0007265	552
Cbl_OG0002051_OG0	2130
CBP_OG0001721	24
CBP_OG0007971	34
Cbp20_OG0005066	427
Cbp53E_OG0006447	465
Cbp80_OG0007913	691
Cbp80_OG0007915	684
Cbs_OG0003124	1885
cbs_OG0007263	763
cbt_OG0008760	3521
Cby_OG0004789	63
Cc2d2a_OG0002702	81
CCAP_OG0011467	6
CCAP-R_OG0000870	71
ccb_OG0012089	0
CCDC151_OG0011900	13
CCDC53_OG0009785	228
Ccdc58_OG0010399	197
Ccdc85_OG0008917	396
CCHa1_OG0004530	51
CCHa1-R_OG0006065	96
CCHa2_OG0002186_OG0	1462
CCHa2-R_OG0005836	18
Cchl_OG0004776	3578
CCKLR-17D1_OG0003334	6
CCKLR-17D1_OG0008675	108
CCKLR-17D1_OG0011744	13
CCKLR-17D3_OG0008678	69
Ccm3_OG0005250	1601
Ccn_OG0010106	141
Ccn_OG0010107	201
Ccn_OG0012179	70
Ccp84Ab_OG0000178_OG0	46
Ccp84Ac_OG0001349_OG0	2
Ccp84Ae_OG0002110_OG0	0
Ccp84Af_OG0000109_OG0	0
Ccp84Af_OG0000109_OG1	0
Ccp84Af_OG0000109_OG2	3
Ccp84Ag_OG0001348_OG0	10
Ccs_OG0006299	735
CCT1_OG0002281_OG0	2586
CCT2_OG0003145	3303
CCT3_OG0004995	4135
CCT4_OG0000979	3159
CCT5_OG0006600	4458
CCT6_OG0008508	3804
CCT7_OG0004839	1205
CCT7_OG0004841	497
CCT8_OG0007117	4041
Ccz1_OG0010481	546
cd_OG0004708	7
CD98hc_OG0001357_OG0	7246
Cda4_OG0008701	67
Cda5_OG0008721	1363
Cda9_OG0002707	13
CDase_OG0005749	977
cdc14_OG0009306	3829
Cdc16_OG0005493	248
Cdc23_OG0009421	202
Cdc27_OG0010426	1575
Cdc2rk_OG0006290	296
Cdc37_OG0011041	2303
Cdc42_OG0008268	2240
Cdc45_OG0007388	278
Cdc5_OG0011371	907
CDC50_OG0008483	1883
Cdc6_OG0002054	25
Cdc7_OG0007729	2572
Cdep_OG0002087	1911
Cdep_OG0004159	2303
CdGAPr_OG0009111	3191
cdi_OG0000729	1913
cDIP_OG0004394	4167
Cdk1_OG0000555_OG0	5
Cdk12_OG0009875	1016
Cdk2_OG0002391	101
CDK2AP1_OG0008015	597
Cdk4_OG0006632	657
Cdk5_OG0002993	653
Cdk5alpha_OG0009389	685
Cdk7_OG0001724	315
Cdk8_OG0010977	133
Cdk9_OG0007009	457
Cdlc2_OG0000234_OG1	1818
cdm_OG0002482	2437
Cds_OG0010549	2232
Ced-12_OG0009727	807
ced-6_OG0006366	12190
CenB1A_OG0004675	1492
CenG1A_OG0003595_OG0	4131
CenG1A_OG0009182	63
Cenp-C_OG0002322	261
Cep135_OG0009952	381
Cep135_OG0009954	360
cep290_OG0004127	189
Cep89_OG0006812	3
Cep97_OG0008778	363
cer_OG0012078	1049
Cerk_OG0004182	3059
cert_OG0011161	1608
Cf2_OG0008971	2990
Cfp1_OG0007571	505
CG5789_OG0004615	1546
cg_OG0006533	3664
CG10000_OG0005395	0
CG10005_OG0004963	7
CG10011_OG0005399	962
CG10013_OG0002410_OG0	0
CG10019_OG0008786	121
CG10026_OG0009081	1227
CG10029_OG0004344	4
CG10031_OG0008792	1227
CG10035_OG0004420	73
CG10038_OG0001436_OG0	430
CG10041_OG0012259_OG0	11
CG10051_OG0007036	2
CG10053_OG0004336	135
CG10055_OG0004329	745
CG10062_OG0007038	168
CG10063_OG0010284	7
CG10064_OG0010282	31
CG10068_OG0004321	722
CG10073_OG0000065_OG2	74
CG10075_OG0010279	862
CG10077_OG0010277	23451
CG10082_OG0005964	8012
CG10086_OG0001355	1
CG10089_OG0010567	356
CG10098_OG0004320	804
CG10104_OG0006132	0
CG10116_OG0010569	4
CG10126_OG0005023	3137
CG10132_OG0009091	998
CG10137_OG0009093	889
CG10139_OG0006151	357
CG10140_OG0010573	7
CG10147_OG0010256	225
CG10151_OG0006160	100
CG10154_OG0010575	0
CG10163_OG0010252	0
CG10164_OG0001489	32
CG10165_OG0011781	597
CG10171_OG0010163	329
CG10175_OG0005507	9208
CG10177_OG0001079_OG0	10
CG10184_OG0005509	3190
CG10185_OG0005203	186
CG10189_OG0009087	299
CG10194_OG0009085	400
CG10195_OG0003572	594
CG10205_OG0006168	8438
CG10208_OG0005527	459
CG10209_OG0006169	461
CG10211_OG0009505	9941
CG10222_OG0010165	159
CG10226_OG0010249	795
CG10237_OG0003462	18748
CG1024_OG0004294	251
CG10252_OG0011517	151
CG10254_OG0002565	1556
CG10257_OG0006606	211
CG10264_OG0005208	1
CG10265_OG0006935	116
CG10274_OG0003940	702
CG10280_OG0004257	0
CG10283_OG0001907_OG0	586
CG10286_OG0004292	783
CG10298_OG0004288	9
CG10300_OG0005516	3
CG10301_OG0005515	5
CG10307_OG0005957	743
CG10311_OG0004972	1661
CG10317_OG0004974	35
CG10321_OG0005965	2752
CG10324_OG0004994	328
CG10332_OG0005992	1
CG10333_OG0009507	976
CG10336_OG0009516	40
CG10337_OG0009096	254
CG10338_OG0009517	485
CG10339_OG0006873	946
CG10340_OG0001059_OG0	1410
CG10341_OG0009518	865
CG10343_OG0009520	341
CG10344_OG0007020	101
CG10345_OG0002430_OG0	14699
CG10347_OG0000607_OG0	225
CG10348_OG0003704	703
CG10352_OG0008207	16
CG10353_OG0008206	3405
CG10357_OG0010470	247
CG10359_OG0010469	318
CG10361_OG0010014	809
CG10362_OG0008202	337
CG10365_OG0005518	1579
CG10366_OG0009102	572
CG10375_OG0005526	633
CG10376_OG0009519	958
CG10383_OG0001909	7313
CG10384_OG0007018	136
CG10405_OG0004983	6
CG10407_OG0005207	341
CG10413_OG0003703_OG0	313
CG10417_OG0013094	1390
CG10418_OG0010832	152
CG10425_OG0002500	676
CG10428_OG0001263_OG0	420
CG10431_OG0001914	48
CG10433_OG0006904	7046
CG10435_OG0002296_OG0	968
CG10444_OG0007082	1025
CG10445_OG0001356	238
CG10459_OG0001605_OG0	17
CG10462_OG0009105	1292
CG10463_OG0009108	237
CG10466_OG0012145	108
CG10467_OG0010233	856
CG10469_OG0010232	121
CG10470_OG0009541	643
CG10472_OG0000811_OG0	176
CG10479_OG0010225	113
CG10481_OG0009114	0
CG10483_OG0010221	400
CG10486_OG0010219	5
CG10492_OG0009544	1113
CG10494_OG0006908	135
CG10495_OG0009546	142
CG10505_OG0006927	16
CG10508_OG0010314	1284
CG10510_OG0003948	15
CG10513_OG0005163	373
CG10514_OG0005162	140
CG10516_OG0009998	1601
CG10527_OG0002810_OG0	29213
CG10543_OG0006262	3959
CG10550_OG0000747	12073
CG10555_OG0008527	1273
CG10561_OG0009552	1245
CG10565_OG0010321	3412
CG10576_OG0010200	3904
CG10581_OG0010326	109
CG10584_OG0010328	315
CG10587_OG0000094_OG0	0
CG10587_OG0000094_OG1	0
CG10587_OG0000094_OG2	0
CG10589_OG0003950	12
CG10591_OG0010195	2
CG10597_OG0003317	0
CG10598_OG0011740	0
CG10600_OG0009530	4165
CG10602_OG0009532	4481
CG10616_OG0010838	1171
CG10621_OG0001911	455
CG10623_OG0001912	865
CG10628_OG0009107	382
CG10631_OG0001241	2480
CG10646_OG0009949	229
CG10654_OG0009947	119
CG10657_OG0009951	7273
CG10660_OG0010840	494
CG10663_OG0010839	378
CG10669_OG0005156	240
CG10674_OG0010603	521
CG10680_OG0003577	10979
CG10681_OG0009950	142
CG10700_OG0011812	0
CG10702_OG0009548	386
CG10710_OG0010908	450
CG10713_OG0010576	85
CG10725_OG0010574	0
CG10730_OG0000951	31
CG10731_OG0006517	232
CG10737_OG0006638	24528
CG10738_OG0010568	98
CG1074_OG0007339	498
CG10747_OG0009127	2172
CG10748_OG0011855_OG0	1
CG10749_OG0003913_OG0	14
CG10750_OG0009561	1
CG10752_OG0010150_OG0	1
CG10761_OG0008304	5
CG1077_OG0004263	10
CG10793_OG0003237	2
CG10795_OG0006915	403
CG10799_OG0003081	1863
CG10801_OG0012112	9
CG10802_OG0008133	762
CG10803_OG0008134	490
CG10804_OG0008132	276
CG10809_OG0010976	298
CG10814_OG0007257	9
CG10822_OG0007072	0
CG10839_OG0009144	3
CG10841_OG0002198_OG0	33
CG10853_OG0003980_OG0	6
CG10859_OG0009209	40
CG10862_OG0002017_OG1	4661
CG10863_OG0010486	6795
CG10863_OG0012194_OG0	54
CG10864_OG0005043	67
CG10866_OG0010485	311
CG10874_OG0003457	1033
CG10877_OG0002385_OG0	29
CG10887_OG0002183_OG0	0
CG10898_OG0002547	382
CG1090_OG0003105_OG0	485
CG10903_OG0002293_OG0	406
CG10904_OG0011634	241
CG10907_OG0001984_OG0	239
CG10909_OG0005022	0
CG10910_OG0006092	11
CG10911_OG0006095	6
CG10912_OG0000471	4
CG10914_OG0006109	237
CG10919_OG0001352	8
CG1092_OG0001161_OG0	667
CG10920_OG0007959	16
CG10927_OG0006710	47
CG10931_OG0006071	3
CG10932_OG0007954	3210
CG10934_OG0002756_OG0	11
CG10939_OG0005908	6975
CG10947_OG0009415	1832
CG10948_OG0009927	995
CG10949_OG0009416	293
CG10950_OG0012279	6
CG10958_OG0001743	139
CG10959_OG0008299	49
CG10962_OG0007748	157
CG10970_OG0003173	25
CG10973_OG0012539	650
CG10979_OG0004244	913
CG10984_OG0009934	523
CG10996_OG0008249	15
CG11000_OG0004245	152
CG11007_OG0003037	369
CG11018_OG0007064	16
CG11029_OG0001270	206
CG1103_OG0003103_OG0	216
CG11030_OG0003728	604
CG11034_OG0001268	125
CG11035_OG0002292_OG0	341
CG11041_OG0001654	22
CG11044_OG0007073	1304
CG1105_OG0004314	2982
CG11050_OG0009604	3238
CG11060_OG0006765	7
CG11068_OG0011716	22
CG11069_OG0004655	781
CG11076_OG0001759	1418
CG11077_OG0000549_OG0	556
CG11085_OG0008456	11
CG11089_OG0004653	7840
CG11095_OG0003249	328
CG11099_OG0007074	460
CG11103_OG0003250	326
CG11106_OG0012330	11
CG11109_OG0001964	332
CG11110_OG0006619	279
CG11123_OG0006752	396
CG11125_OG0006747	348
CG11127_OG0006744	732
CG1113_OG0004171	50
CG11131_OG0001957_OG0	0
CG11134_OG0003251	549
CG11141_OG0006745	916
CG11145_OG0006754	4
CG11147_OG0003729	24527
CG11149_OG0003730	3
CG11151_OG0008256	5999
CG11159_OG0006283	1
CG1116_OG0004164	972
CG11162_OG0008263	1
CG11168_OG0004657	1557
CG11170_OG0006462	131
CG11178_OG0003327	555
CG11180_OG0006625	863
CG11191_OG0007189	861
CG11192_OG0007095	1
CG11200_OG0007088	3615
CG11211_OG0012938	25437
CG11226_OG0012166_OG0	6
CG11227_OG0007505	8
CG1124_OG0002090	15132
CG11241_OG0003815_OG0	514
CG11247_OG0009861	388
CG11248_OG0003830_OG0	172
CG11249_OG0009864	28
CG11251_OG0001998	4
CG11257_OG0007039	198
CG11263_OG0001789	5
CG11267_OG0011856	1379
CG11269_OG0006458	0
CG11275_OG0002906	4731
CG11279_OG0003924_OG0	234
CG11286_OG0004361	1
CG1129_OG0002085	883
CG11291_OG0003029	21
CG11294_OG0007761	33
CG11298_OG0007031	0
CG11309_OG0010303	3196
CG11317_OG0012026	305
CG11318_OG0000756	3
CG11319_OG0009603	526
CG11327_OG0009628	46
CG11333_OG0002657_OG0	3
CG11334_OG0005804	1426
CG11342_OG0011920	49
CG11345_OG0011138	3
CG11349_OG0011131	1
CG11353_OG0011127	100
CG11356_OG0008477	12
CG11357_OG0011126	720
CG1136_OG0010499	1583
CG11367_OG0000806_OG0	91
CG11369_OG0011699	16
CG1137_OG0004303	27
CG11370_OG0003817_OG0	1
CG11377_OG0008723	952
CG11378_OG0007395	2029
CG11379_OG0007397	11
CG11380_OG0007400	0
CG11381_OG0007402	1
CG11382_OG0007404	1
CG11384_OG0007396	3
CG1139_OG0004077	16
CG11391_OG0001026_OG0	456
CG11396_OG0010345	835
CG11398_OG0007405	111
CG11403_OG0007406	234
CG11404_OG0012169	3
CG11406_OG0006889	5
CG11409_OG0007766	364
CG11413_OG0011575	70
CG11414_OG0006019	2545
CG11417_OG0007590	769
CG1142_OG0012974	359
CG11425_OG0009823	973
CG11426_OG0009824	1409
CG1143_OG0011104	2740
CG11436_OG0003200	199
CG11437_OG0009825	19
CG11438_OG0009826	923
CG11447_OG0004515	462
CG11449_OG0000981_OG1	0
CG11453_OG0001027_OG0	131
CG11454_OG0001792	422
CG11456_OG0003951	317
CG11459_OG0000135_OG1	916
CG1146_OG0011093	7089
CG11470_OG0000857	0
CG11474_OG0005934	1318
CG11475_OG0005935	37
CG11498_OG0001515	136
CG11504_OG0002630	455
CG11523_OG0009832	226
CG11529_OG0010828	160
CG11537_OG0010640	1652
CG11550_OG0002660	8286
CG11560_OG0010817	250
CG11562_OG0008742	317
CG11563_OG0002662	252
CG11566_OG0007496	12
CG11570_OG0004027	0
CG11581_OG0008240	0
CG11583_OG0010538	386
CG11584_OG0008239	0
CG11585_OG0012335	2
CG11586_OG0010534	377
CG11590_OG0001741	298
CG11593_OG0010497	865
CG11594_OG0010492	5407
CG11596_OG0007629	666
CG11601_OG0008739	972
CG11608_OG0000142_OG0	2
CG1161_OG0004180	2940
CG11617_OG0008731	379
CG11619_OG0003864_OG0	119
CG11626_OG0011450	13
CG11629_OG0003739	0
CG11630_OG0009580	3
CG11634_OG0009583	6
CG11635_OG0007156	27
CG11638_OG0007387	150
CG11655_OG0001745_OG0	1257
CG11656_OG0005013	6
CG11658_OG0010025	1299
CG11663_OG0012087	12
CG11664_OG0011395	0
CG11666_OG0012316	1
CG11668_OG0002452	685
CG11670_OG0005008	1
CG11672_OG0004805	2
CG11674_OG0008231	0
CG11679_OG0008511	544
CG11686_OG0002448_OG0	2931
CG11693_OG0004810	8
CG11694_OG0000225_OG0	0
CG11694_OG0000225_OG1	1
CG11695_OG0007879	592
CG11696_OG0007880	483
CG11698_OG0002319_OG0	2
CG11699_OG0007882	1547
CG11703_OG0002165_OG0	6
CG11710_OG0001691_OG0	737
CG1172_OG0004189	556
CG11722_OG0001391	269
CG11723_OG0003571	342
CG11726_OG0010048	2
CG11737_OG0001419_OG0	1822
CG11741_OG0001420_OG0	98
CG11752_OG0007995	1590
CG11755_OG0000851	59
CG11756_OG0007997	4
CG11760_OG0004826	325
CG11768_OG0004832	471
CG11771_OG0005200	2334
CG11777_OG0006309	200
CG11779_OG0004481	1019
CG11786_OG0012799	3
CG11788_OG0007083	80
CG11790_OG0005187	1742
CG11791_OG0012008	3276
CG11807_OG0003009_OG0	1487
CG11808_OG0006841	170
CG11811_OG0004058	1159
CG11816_OG0008636	1
CG11835_OG0000264_OG0	10309
CG11835_OG0000264_OG1	2412
CG11837_OG0005082	207
CG11841_OG0005083	4973
CG11842_OG0000856_OG1	953
CG11843_OG0011490	146
CG11852_OG0002502_OG0	1120
CG11854_OG0005171	176
CG11857_OG0005167	1995
CG11858_OG0005166	296
CG11878_OG0000055_OG0	2
CG11878_OG0000055_OG1	35
CG11878_OG0000055_OG2	4
CG11882_OG0005094	231
CG11883_OG0006313	1026
CG11885_OG0003355	242
CG11892_OG0005161	35
CG11893_OG0000039_OG2	975
CG11899_OG0005100	4477
CG11902_OG0005155	275
CG11906_OG0001618	341
CG11911_OG0008747	0
CG11912_OG0008746	0
CG11920_OG0005183	254
CG11927_OG0003556	434
CG11929_OG0011773	6
CG11961_OG0001155_OG0	1829
CG11964_OG0004848	223
CG11970_OG0004849	1028
CG11975_OG0004850	810
CG11977_OG0012457_OG0	0
CG11980_OG0002337	845
CG11983_OG0004852	28
CG11986_OG0004855	141
CG11997_OG0004862	1
CG11999_OG0004179	1065
CG12003_OG0004112	0
CG12004_OG0011286	3350
CG12009_OG0010662	3
CG12010_OG0010671	157
CG12011_OG0011025	0
CG12012_OG0010672	1035
CG12016_OG0010666	1233
CG12017_OG0010661	2
CG12020_OG0011042	8
CG12024_OG0011050	800
CG12025_OG0011053	1697
CG12035_OG0011029	3
CG12038_OG0011331	129
CG12054_OG0000497	1939
CG12056_OG0003138	793
CG12057_OG0003139	3
CG12061_OG0000938_OG0	1
CG12065_OG0007412	4513
CG12069_OG0001519	12
CG12071_OG0011553	183
CG12071_OG0013484	138
CG12075_OG0007754	8720
CG1208_OG0004248	336
CG12081_OG0007411	392
CG12084_OG0011296	1897
CG12091_OG0011293	5264
CG12093_OG0011111	1325
CG12096_OG0008559	819
CG12099_OG0011289	6871
CG12104_OG0011284	665
CG12105_OG0004111	544
CG12106_OG0007586	107
CG12107_OG0006719	661
CG12111_OG0007413	28
CG12112_OG0012598_OG0	88
CG12115_OG0007587	0
CG12116_OG0008625	5131
CG12118_OG0007585	1093
CG12121_OG0007579	2385
CG12123_OG0003325	228
CG12128_OG0002879	422
CG12129_OG0002878	291
CG1213_OG0002105	41921
CG12134_OG0006319	243
CG12147_OG0004192	5
CG12155_OG0003210	757
CG12159_OG0002860	557
CG12164_OG0006760	18
CG12170_OG0002098	1197
CG12171_OG0004222	943
CG12173_OG0004172	415
CG12177_OG0008262	639
CG1218_OG0002103	263
CG12182_OG0011099	114
CG12194_OG0008975	396
CG12204_OG0001687	114
CG12206_OG0008131	12
CG12209_OG0002818	16
CG12213_OG0002418	1230
CG12219_OG0007713	587
CG12224_OG0000651_OG1	951
CG12231_OG0003119	3
CG12236_OG0008414	409
CG12237_OG0007424	1031
CG12239_OG0001754	425
CG12241_OG0001396	532
CG12253_OG0011818	79
CG12256_OG0004947	8
CG12259_OG0005539	373
CG12268_OG0005336	1464
CG1227_OG0004337	295
CG12278_OG0004413	1
CG12279_OG0004445	533
CG12288_OG0009457	45
CG12289_OG0010046	31
CG12290_OG0002618	4339
CG12299_OG0009634	425
CG12301_OG0001981	291
CG12307_OG0009694	17
CG1231_OG0011372	11
CG12316_OG0009955	615
CG12320_OG0005053	71
CG12321_OG0001064_OG0	1485
CG12325_OG0002854	350
CG1233_OG0011370	1593
CG1234_OG0004335	562
CG12341_OG0002848	230
CG12343_OG0002853	833
CG12344_OG0002855	579
CG12355_OG0012373	162
CG1236_OG0002100	697
CG12362_OG0000821_OG0	25
CG12374_OG0007223	28
CG12375_OG0009777	1590
CG12379_OG0008514	88
CG12384_OG0006229	3537
CG1239_OG0004237	110
CG12395_OG0001736	2
CG12398_OG0008359	1
CG12402_OG0002224_OG0	27
CG12420_OG0002594_OG0	15
CG12426_OG0005340	1
CG12438_OG0003802	1
CG12439_OG0009296	0
CG12446_OG0001786_OG0	2
CG12448_OG0009145	35
CG1246_OG0011105	12
CG12464_OG0011955	1
CG12470_OG0007846	24
CG12479_OG0008243	2
CG12480_OG0008242	2
CG12481_OG0008237	0
CG12490_OG0000233_OG1	7
CG12496_OG0007599	1
CG12498_OG0008105	5
CG12499_OG0002285_OG0	623
CG12502_OG0011339	100
CG12507_OG0008176	74
CG12511_OG0009568	2
CG12516_OG0005410	2
CG12517_OG0009649	0
CG12520_OG0010149	170
CG12521_OG0012944	7
CG12531_OG0008272	149
CG12535_OG0008128	5
CG12539_OG0008363	3
CG12540_OG0008220	0
CG12541_OG0007825	70
CG12560_OG0012234	536
CG12567_OG0012740	1230
CG12576_OG0001784_OG0	2557
CG12581_OG0001679_OG0	10147
CG12589_OG0011424	3
CG12590_OG0011977	1
CG12594_OG0005596	151
CG12607_OG0011139	2
CG12609_OG0008677	1
CG12617_OG0003653	4
CG12620_OG0009462	7
CG12637_OG0008050	3
CG12643_OG0007518	297
CG1265_OG0010531	967
CG12655_OG0000445_OG2	2
CG12659_OG0007410	36
CG12661_OG0007749	0
CG12662_OG0007747	2
CG12672_OG0007868	73
CG12674_OG0003570	1
CG12679_OG0001731_OG0	7
CG12680_OG0001718	0
CG12682_OG0012323	1
CG12691_OG0007931	0
CG12692_OG0000634_OG0	5
CG12693_OG0012106	14
CG12698_OG0008169	5
CG12699_OG0000230_OG1	215
CG12702_OG0001192	65
CG12708_OG0000271_OG0	0
CG12708_OG0000271_OG0.2	81
CG1271_OG0010635	930
CG12713_OG0003881_OG0	47
CG12716_OG0008438	7
CG12723_OG0008557	12
CG12728_OG0000928_OG0	206
CG12729_OG0011725	15
CG1273_OG0010536	6
CG12730_OG0007375	682
CG12744_OG0000893	13
CG12746_OG0004208	2610
CG1275_OG0011072	2832
CG12768_OG0001283_OG0	137
CG12769_OG0007187	102
CG12773_OG0003140	1866
CG12782_OG0012281	2
CG12783_OG0000743_OG0	0
CG12784_OG0005236	4
CG12795_OG0008825	916
CG12811_OG0002240	1117
CG12817_OG0002595_OG0	39
CG12818_OG0004897	178
CG12822_OG0001599	1227
CG12825_OG0001130_OG1	110
CG12826_OG0002951	3
CG12828_OG0011622	1
CG12831_OG0011623_OG0	5
CG12836_OG0002963_OG0	19
CG12848_OG0006045	514
CG12849_OG0011577	0
CG12851_OG0005862	118
CG12857_OG0006163	2
CG12860_OG0006154	185
CG12861_OG0006153	111
CG12862_OG0011585_OG0	0
CG12863_OG0011584	137
CG12866_OG0002772	0
CG12868_OG0001564	610
CG12869_OG0006145	51
CG12869_OG0006146	24
CG12877_OG0001472_OG0	948
CG1288_OG0001350	57
CG12880_OG0005345	19
CG12883_OG0001474	105
CG12885_OG0001477	314
CG12895_OG0006308	797
CG12909_OG0002821	219
CG12910_OG0006305	94
CG12911_OG0006304	12
CG12914_OG0002819	0
CG12917_OG0002815	22
CG12920_OG0006291	2
CG12926_OG0006349	348
CG12929_OG0006357	175
CG12934_OG0006315	1
CG12935_OG0002846	119
CG12942_OG0001596_OG0	215
CG12945_OG0004570	1775
CG12947_OG0004568	182
CG12948_OG0004558	448
CG12963_OG0001641_OG0	1
CG12964_OG0002996_OG0	91
CG12970_OG0006808	11
CG12971_OG0010294	9
CG12974_OG0010307	14
CG12983_OG0010332	19
CG12984_OG0003949	0
CG12985_OG0000915	27
CG12986_OG0011685	4
CG1299_OG0000523_OG0	9136
CG12990_OG0007696	4
CG12991_OG0007703	2970
CG12992_OG0011688	70
CG12994_OG0007707	6
CG12995_OG0008599	4
CG12998_OG0011739	1
CG13000_OG0011738	0
CG13001_OG0008580	129
CG13002_OG0008577	34
CG13003_OG0008572	1810
CG13004_OG0008570	237
CG13005_OG0008567	110
CG13008_OG0008305	28
CG13010_OG0003260	16
CG13012_OG0008317	491
CG13014_OG0008547	375
CG13016_OG0006536	272
CG13018_OG0006537	115
CG13021_OG0003241	2
CG13022_OG0010698	82
CG13023_OG0010699	4
CG13024_OG0010708	631
CG13026_OG0010716	250
CG13028_OG0004010	1
CG13031_OG0012200	299
CG13032_OG0004014_OG0	13
CG13033_OG0010736	0
CG13038_OG0010761	1
CG13039_OG0010762	3
CG1304_OG0000265_OG0	0
CG1304_OG0000265_OG1	0
CG13040_OG0010763	0
CG13041_OG0000280_OG0	7
CG13041_OG0000280_OG0.2	4
CG13042_OG0010767	57
CG13043_OG0000281_OG0	2
CG13043_OG0000281_OG1	5
CG13044_OG0010768	1
CG13045_OG0000814	0
CG13046_OG0010771	0
CG13047_OG0010772	1
CG13048_OG0010773	1
CG13049_OG0010774	6
CG13051_OG0011898	19
CG13053_OG0010778	0
CG13054_OG0010779	2
CG13055_OG0010780	9
CG13056_OG0010757	3
CG13058_OG0004021	0
CG13059_OG0010764	2
CG13062_OG0010766	1
CG13064_OG0010775	0
CG13065_OG0010776	29
CG13066_OG0012201	1
CG13068_OG0002030_OG1	3
CG13069_OG0004022	8
CG1307_OG0004308	1060
CG13070_OG0012202	0
CG13071_OG0011899	0
CG13073_OG0012731_OG0	19
CG13074_OG0010797	28
CG13075_OG0000216_OG0	9
CG13075_OG0000216_OG1	9
CG13077_OG0009097	2714
CG13078_OG0003575_OG0	0
CG13081_OG0003574	1
CG13082_OG0009094	87
CG13083_OG0009084	0
CG13084_OG0009083	1
CG13085_OG0001922	72
CG13086_OG0003709	467
CG13088_OG0001266	70
CG1309_OG0010533	2930
CG13096_OG0003720	573
CG13097_OG0001923	505
CG13101_OG0009304	1322
CG13102_OG0009298	2
CG13108_OG0009295	53
CG13110_OG0011792	5
CG13113_OG0001247_OG0	0
CG13114_OG0009279	2
CG13116_OG0001878	2739
CG13123_OG0001877	66
CG13124_OG0003502	23396
CG13126_OG0003515	186
CG13127_OG0001844	1
CG13131_OG0000790_OG0	0
CG13133_OG0003525	173
CG1314_OG0011674	7
CG13144_OG0009363	24
CG13148_OG0007214	18
CG13151_OG0006215	182
CG13154_OG0006206	1
CG13155_OG0006196	7
CG13157_OG0002779	8
CG1316_OG0000430_OG0	1786
CG13168_OG0006184	29
CG1317_OG0011084	4304
CG13170_OG0006182	0
CG13171_OG0006180	0
CG13177_OG0012831	78
CG13185_OG0002928	907
CG13186_OG0006594	6
CG13192_OG0006567	387
CG13193_OG0006565	1
CG13196_OG0006560	3
CG13197_OG0006563	653
CG13202_OG0001123_OG0	10
CG13203_OG0006235	35
CG13204_OG0006233	1688
CG13215_OG0002793_OG0	191
CG13216_OG0001568_OG0	6
CG13218_OG0002791_OG0	1
CG13220_OG0001573_OG0	1554
CG13223_OG0001571_OG0	0
CG13226_OG0002794_OG0	19
CG13227_OG0006218_OG0	0
CG13228_OG0011587_OG0	0
CG13229_OG0002786_OG0	297
CG13229_OG0002787_OG0	1170
CG13231_OG0006217	18
CG13239_OG0009815	30
CG1324_OG0007509	58
CG13243_OG0009147	17
CG13247_OG0010378	30
CG13248_OG0010371	241
CG13250_OG0011870	5
CG13251_OG0010355	173
CG13252_OG0003952	929
CG13258_OG0009399	14
CG13272_OG0008882	16
CG13280_OG0008881	23
CG13282_OG0008887	35
CG13285_OG0010583	176
CG13287_OG0010216	2
CG13288_OG0010220	11
CG13293_OG0003937	161
CG13295_OG0010231	530
CG13297_OG0010242	24
CG13299_OG0011864	3
CG13300_OG0003943	68
CG13305_OG0011196	24
CG13306_OG0011204	76
CG13308_OG0004102	0
CG13309_OG0011211	1
CG13310_OG0011207	77
CG13312_OG0011210	0
CG13313_OG0004105_OG0	1
CG13314_OG0011224	13
CG13315_OG0011237	9760
CG13318_OG0004834	4865
CG13319_OG0006667	353
CG13321_OG0006673	1
CG13326_OG0006545	12
CG13330_OG0007271	4
CG13331_OG0007273	86
CG13332_OG0007274	73
CG13334_OG0007281	3
CG13337_OG0011662	59
CG13339_OG0007296	482
CG13344_OG0007304	237
CG13358_OG0007351	6
CG13359_OG0012499	8
CG13360_OG0010145	1309
CG13361_OG0003189	0
CG13362_OG0007862	1
CG13364_OG0001174_OG0	10
CG13365_OG0007831	505
CG13367_OG0003188_OG0	917
CG13369_OG0003181	1552
CG13375_OG0007847	33
CG13377_OG0007849	2842
CG13380_OG0010135	2
CG13384_OG0003473	1179
CG13385_OG0012520	2
CG13386_OG0003471	118
CG1339_OG0006721	4
CG13390_OG0003479	261
CG13392_OG0003476	234
CG13397_OG0003469	765
CG13398_OG0003468	308
CG13403_OG0008236	131
CG13404_OG0008224	49
CG13405_OG0011376	8
CG13407_OG0004768	0
CG13408_OG0004770	36
CG13409_OG0004775	189
CG13423_OG0007099	13
CG13426_OG0011654	17
CG13427_OG0003049	6
CG13428_OG0007100	6536
CG13430_OG0001658	204
CG13436_OG0006622	41
CG13437_OG0006285	114
CG13438_OG0006243	0
CG1344_OG0012226	153
CG13442_OG0006244	27
CG13443_OG0006248	0
CG13445_OG0003880	0
CG13449_OG0009980	101
CG13454_OG0003875_OG0	0
CG13455_OG0009966	1
CG13457_OG0001288	11
CG13458_OG0004037	373
CG13460_OG0010841	0
CG13465_OG0000343_OG0	0
CG13471_OG0004048	1
CG13473_OG0010860	9
CG13474_OG0004049	0
CG13476_OG0012898	4
CG13481_OG0000339_OG0	16
CG13481_OG0000339_OG1	0
CG13484_OG0010886	166
CG13488_OG0001544_OG1	2
CG13492_OG0005946	12
CG13501_OG0005936	12
CG13502_OG0005931	49
CG13502_OG0012991	6
CG13506_OG0007028	3233
CG13510_OG0006998	36
CG13511_OG0006997	2
CG13516_OG0006995	400
CG13526_OG0006986	1
CG13527_OG0006984	7
CG13531_OG0006978	1243
CG13532_OG0006975	74
CG13538_OG0005981	3
CG13539_OG0012044	8
CG1354_OG0007555	2373
CG13541_OG0012280	3
CG13544_OG0005976	13
CG13545_OG0012580	4
CG13551_OG0000540_OG1	3610
CG13551_OG0012048	2642
CG13557_OG0012477	0
CG13558_OG0001556	0
CG13559_OG0012047	35
CG13561_OG0011643	0
CG13562_OG0011631	76
CG13575_OG0006892	83
CG13577_OG0001150_OG0	3
CG13578_OG0006898	617
CG13579_OG0006013	51
CG1358_OG0006724	480
CG13581_OG0002746	16
CG13585_OG0011574	3107
CG13587_OG0006025	4
CG13594_OG0006033	122
CG13599_OG0005537	8
CG1360_OG0006725	74
CG13601_OG0005534	454
CG13603_OG0005332	1674
CG13605_OG0005319	962
CG13606_OG0005306	201
CG13607_OG0005318	1352
CG13609_OG0012982	3
CG13613_OG0005278	1
CG13614_OG0002525_OG0	0
CG13615_OG0002524	0
CG13616_OG0005272	30
CG13618_OG0005267	633
CG13622_OG0005268	8
CG13623_OG0005265	384
CG13625_OG0004618	530
CG13627_OG0004629	5
CG13630_OG0004630	1064
CG13631_OG0004635	1885
CG13634_OG0004637	40
CG13641_OG0004650	156
CG13643_OG0002274	21
CG13653_OG0002504	2
CG13654_OG0005174	410
CG13663_OG0011496	573
CG13667_OG0004090_OG0	226
CG13670_OG0011168	73
CG13671_OG0004086_OG0	496
CG13675_OG0000560_OG2	6
CG13676_OG0003984	50
CG13678_OG0000129_OG3	16
CG1368_OG0008241	11
CG13685_OG0010463	204
CG13689_OG0008772	72
CG13690_OG0008752	2
CG13692_OG0008754	13
CG13698_OG0010125	1315
CG13699_OG0003907_OG0	2
CG13705_OG0010610	7
CG13707_OG0010613	152
CG13708_OG0010614	38
CG1371_OG0006292	2130
CG13711_OG0010618	0
CG13712_OG0010619	0
CG13713_OG0010620	0
CG13716_OG0010627	5
CG13720_OG0004084	2
CG13721_OG0012208	3
CG13722_OG0011130	66
CG13723_OG0010915	2
CG13724_OG0010917	0
CG13725_OG0010918	15
CG13727_OG0004055	2
CG13728_OG0010923	0
CG13731_OG0011910	20
CG13733_OG0010089	26
CG13738_OG0011907	2
CG13739_OG0002891	75
CG13743_OG0006405	172
CG13744_OG0006409	0
CG13747_OG0006408	13
CG13748_OG0006626	7
CG13751_OG0001660_OG0	690
CG13760_OG0007606	342
CG13766_OG0009602	150
CG13771_OG0009612	3
CG13775_OG0003750_OG0	107
CG13784_OG0000956_OG0	1183
CG13786_OG0003631	1
CG13796_OG0001883_OG0	772
CG13801_OG0000219_OG0	9
CG13801_OG0000219_OG1	0
CG13806_OG0011077	4
CG13807_OG0011075	459
CG13810_OG0011066	4
CG13813_OG0010189	3
CG13829_OG0011464	1
CG13833_OG0004687	22393
CG13837_OG0002276	5
CG13838_OG0011993	7
CG13841_OG0004694	1384
CG13842_OG0004706	37
CG13847_OG0004737	9
CG13850_OG0004743	806
CG13855_OG0004744	28
CG13856_OG0004745	646
CG13857_OG0004746	5
CG13862_OG0004760	1
CG13868_OG0007089	9309
CG13868_OG0013578	1757
CG13869_OG0007075	2
CG1387_OG0008528	23
CG13870_OG0007093	29
CG13871_OG0003047	7
CG13872_OG0007071	10
CG13875_OG0011381	140
CG13876_OG0001334_OG0	191
CG13877_OG0011937	282
CG13884_OG0000403_OG0	2
CG13887_OG0011343	7277
CG13891_OG0002060	27
CG13893_OG0011360	1591
CG13894_OG0004129	42
CG13895_OG0004128	620
CG13901_OG0011344	179
CG13907_OG0011337	3354
CG13912_OG0011325	505
CG13917_OG0011285	8496
CG13919_OG0011274	239
CG13920_OG0011271	853
CG13921_OG0011032	164
CG13924_OG0011054	18
CG13926_OG0011282	471
CG13928_OG0011279	839
CG13930_OG0011024	8
CG13931_OG0004073	38
CG13933_OG0011036	1098
CG13937_OG0011056	2250
CG13949_OG0003375	17
CG13950_OG0003376	167
CG13954_OG0006374	117
CG13955_OG0002890_OG0	61
CG13962_OG0012240	7
CG13970_OG0009133_OG0	0
CG13972_OG0005361	4
CG13983_OG0002696	0
CG13991_OG0000661_OG1	7
CG13992_OG0002070_OG0	10
CG13994_OG0011942	377
CG13995_OG0000538_OG0	105
CG13999_OG0000662_OG0	81
CG14005_OG0001926	267
CG14006_OG0001927	0
CG14007_OG0009567	59
CG14011_OG0003731	21
CG14013_OG0003734	6
CG14014_OG0009443	0
CG14015_OG0009446	91
CG14017_OG0003733	3
CG14020_OG0003686	64
CG14022_OG0008831	496
CG14024_OG0003410_OG0	91
CG14034_OG0008836	5
CG14036_OG0008842	2
CG14042_OG0001816	191
CG14043_OG0003425	680
CG14044_OG0008964	150
CG14050_OG0000684	74
CG14052_OG0007777	12
CG14053_OG0012099	7
[truncated: 9,910 more rows]
