# Supplementary material for: Evolution of chemosensory tissues and cells across ecologically diverse Drosophilids
Source: Nat Commun. 2024 Feb 5;15:1047. doi: 10.1038/s41467-023-44558-4 (PMC10844241; doi:10.1038/s41467-023-44558-4)
Supplement: Supplementary file 18 — Supplementary Data 15 [file 41467_2023_44558_MOESM18_ESM.zip › all_count_tables_renamed/SUZF3MPRO_counts_trim_genes_FBids_1_1_sorted.txt]

128up_OG0006588	1345
14-3-3epsilon_OG0002478	10059
14-3-3epsilon_OG0001126_OG1	25642
140up_OG0004534	391
18w_OG0003044	1801
26-29-p_OG0010897	12185
2mit_OG0000576_OG0	736
5-HT1A_OG0006644	365
5-HT1B_OG0006647	542
5-HT2A_OG0000287_OG0	23
5-HT2B_OG0011472	214
5-HT7_OG0005777	174
5PtaseI_OG0005188	1031
7B2_OG0004187	3721
a_OG0006460	1185
a10_OG0010691	944
a5_OG0009037	130
a6_OG0007651	539
AANATL2_OG0003640	147
AANATL4_OG0000091_OG1	0
AANATL7_OG0007605	50
Aasdh_OG0001831	182
Aatf_OG0001947	515
aay_OG0011265	9748
ab_OG0009683	850
ab_OG0009684	124
ABCB7_OG0011281	2288
Pmp70_OG0003257	7801
Abd-B_OG0005000	2
Abi_OG0002227_OG0	826
Abl_OG0010722	7563
abo_OG0009656	562
Abp1_OG0010565	843
abs_OG0003097	873
ac_OG0007843	0
Ac13E_OG0008321	2875
Ac3_OG0009573	1862
Ac78C_OG0010320	320
Acam_OG0000252_OG0	3
Acam_OG0000252_OG1	0
Acam_OG0005131	0
CG9149_OG0011313	1464
Acbp1_OG0009246	743
Acbp2_OG0010415	2865
Acbp4_OG0000311_OG0	0
Acbp4_OG0000311_OG1	0
Acbp6_OG0010414	29
ACC_OG0007193	35400
AcCoAS_OG0000812	18377
Ace_OG0000652_OG0	192
Acer_OG0000953_OG0	3410
Acer_OG0003808	6075
Acf_OG0002671	1508
Achl_OG0002770	1570
acj6_OG0008333	36
acj6_OG0008334	172
Ack_OG0010507	3373
Ack-like_OG0006546	1670
Acn_OG0009540	4619
CG5009_OG0006075	10330
Acox57D-d_OG0006913	393
Acox57D-p_OG0001151	2931
Acp1_OG0009317	353
Acp32CD_OG0009664	4
Acp65Aa_OG0003939	359
Acph-1_OG0001513	502
CG12512_OG0008829	1915
CG18155_OG0007972	44
Acsl_OG0007133	18166
Act42A_OG0000022_OG0	747
Act42A_OG0000022_OG1	4001
Act42A_OG0000022_OG3	209120
Act42A_OG0000022_OG4	9070
Act42A_OG0000022_OG5	361
Actn_OG0003148_OG0	34825
Actn3_OG0011403_OG0	0
ACXB_OG0000046_OG0	1
ACXB_OG0000046_OG1	2
ACXB_OG0000046_OG2	12
ACXB_OG0000046_OG2.2	2
ACXD_OG0004078_OG0	1460
Acyp_OG0009408	2
Acyp2_OG0011498	471
Ada_OG0002342	81
Ada1-2_OG0003777_OG0	245
Ada2a_OG0005051	102
Ada2b_OG0004799	245
Ada3_OG0007872	507
AdamTS-A_OG0005247	2089
AdamTS-A_OG0012010	109
AdamTS-B_OG0008089	675
Adar_OG0007649	1775
Adat1_OG0003596	148
Adck1_OG0006032	814
Adck5_OG0010063	953
ADD1_OG0006579	1435
Adf1_OG0001636_OG0	366
Adgf-A_OG0001991_OG0	3
Adgf-A_OG0003900	13191
Adgf-A2_OG0010109	379
Adgf-B_OG0010108	9
Adgf-C_OG0001030_OG0	292
Adgf-D_OG0002208_OG0	859
Adgf-E_OG0006152	2
Adh_OG0003395_OG0	78
Adi1_OG0010940	866
AdipoR_OG0004727	9361
CG3809_OG0004951	9
AdenoK_OG0003918_OG0	3302
Ady43A_OG0002958	1642
AdoR_OG0005733	541
adp_OG0006108	885
AdSS_OG0000854_OG0	7
Aduk_OG0004873	1217
Ae2_OG0010984	11325
CG6512_OG0010913	6486
aft_OG0006080	785
Afti_OG0005567	970
Ag5r_OG0008212	234
Ag5r2_OG0008213	0
AGBE_OG0007237	11326
AgmNAT_OG0001753	45
ago_OG0010530	3056
AGO1_OG0007307	4459
AGO2_OG0000119_OG0	164
Agpat1_OG0008448	860
Agpat2_OG0003465	496
Agpat3_OG0004018	9653
Agpat4_OG0004019_OG0	246
ADPS_OG0002932	2023
agt_OG0001016_OG0	53
Spat_OG0007723	359
Ahcy_OG0001195_OG0	3321
AhcyL1_OG0011110	3727
AIF_OG0001225	1234
AIMP1_OG0007108	1098
AIMP2_OG0009977	1215
AIMP3_OG0005998	669
Adk1_OG0010829	6701
Adk3_OG0005467	370
Ak6_OG0007201	283
Akap200_OG0000367_OG0	1053
Akh_OG0010512	9
AkhR_OG0009627	221
akirin_OG0010441	1486
Akr1B_OG0001292	6195
Akt1_OG0005415	3190
al_OG0008749	34
Aladin_OG0007570	343
AlaRS_OG0003477	3885
AlaRS-m_OG0010596	1662
Alas_OG0006853	11590
alc_OG0006389	5077
Ald1_OG0005647	131399
Ald2_OG0005645	4
Aldh_OG0003615	18500
Aldh-III_OG0006742	11679
Aldh7A1_OG0003841_OG0	575
Alg-2_OG0001588_OG0	1604
Alg1_OG0002607_OG0	911
Alg10_OG0000709_OG0	348
Alg11_OG0012170	1849
CG8412_OG0004562	4103
Alg14_OG0001194_OG0	309
Alg2_OG0010641	2124
Alg3_OG0003012	83
Alg3_OG0006966	594
CG5287_OG0001281	689
CG5287_OG0003790	1046
Alg9_OG0005173	681
Alh_OG0004317	924
Alh_OG0004319	1243
Alh_OG0011430	440
alien_OG0009301	1263
ALiX_OG0005343	1441
Alk_OG0006414	6409
CG12179_OG0001176_OG0	230
Alp1_OG0010289	0
Alp10_OG0010194	29
Alp11_OG0008522	2
Alp12_OG0003717	592
Alp13_OG0001034	323
Alp2_OG0000261_OG0	0
Alp2_OG0000261_OG1	2
Alp4_OG0005779	1852
Alp6_OG0006360	25
Alp7_OG0003030	0
Alp9_OG0003931	11
alph_OG0000083_OG0	1
alph_OG0005113	3231
alpha-Catr_OG0006852	1319
alpha-Est1_OG0004357	2589
alpha-Est10_OG0004350	3808
alpha-Est2_OG0000314	214
alpha-Est3_OG0004356	1254
alpha-Est6_OG0004354	1
alpha-Est7_OG0001351	12638
alpha-Est8_OG0004352	8502
alpha-Est9_OG0004351	1184
alpha-Man-Ia_OG0003130	497
alpha-Man-Ia_OG0003131	1178
alpha-Man-Ia_OG0001168	1707
alpha-Man-Ib_OG0005087	1453
alpha-Man-Ic_OG0011549	19
alpha-Man-IIa_OG0004878	2480
alpha-Man-IIb_OG0005229	3947
alpha-PheRS_OG0008296	1247
alpha-Spec_OG0011040	49898
alpha4GT1_OG0000948	594
alphaCOP_OG0011275	8334
alphaSnap_OG0010384	5140
alphaTub67C_OG0010998	1
Alr_OG0008278	879
alrm_OG0002498	4834
Als2_OG0009863	3009
alt_OG0004894	6185
aly_OG0004083	1
Ama_OG0002112	0
Amacr_OG0009433	684
amd_OG0001918	190
Amnionless_OG0008741	360
amon_OG0011540	4235
amos_OG0003702_OG0	0
AMPdeam_OG0008245	8901
Amph_OG0007204	13785
AMPKalpha_OG0001698	7535
Amt_OG0004607	290
Amun_OG0008385	4111
amx_OG0007575	274
Amy-p_OG0000157_OG0	3305
Amy-p_OG0000157_OG0.2	5
Amyrel_OG0006416	1
ana_OG0006403	295
ana1_OG0002269	282
ana2_OG0007120	142
ana3_OG0006194	97
Ance-2_OG0003658	23
Ance-3_OG0001891_OG0	1229
Ance-3_OG0009407	632
Ance-4_OG0006406	732
Ance-5_OG0005870	5693
anchor_OG0010100	2413
Andorra_OG0011741	1
Ank2_OG0010460	29898
Ankle2_OG0000780	3388
l(2)35Be_OG0003404_OG0	208
anox_OG0007490	2299
Ant2_OG0008041	18
antdh_OG0008007	41884
Antp_OG0002113	163
antr_OG0007227	41
AnxB10_OG0008082	7096
AnxB11_OG0008196	2481
AnxB9_OG0004410	18035
aop_OG0003458	1676
aos_OG0010741	944
Aos1_OG0002145_OG0	266
AOX1_OG0005242	7135
AOX2_OG0000143_OG0	12128
AOX2_OG0000143_OG1	54
AOX4_OG0001465	7
ap_OG0005832	1532
AP-1-2beta_OG0008273	5648
AP-1gamma_OG0007680	5549
AP-1mu_OG0005553	2789
AP-1sigma_OG0005334	2661
AP-2alpha_OG0008751	4866
AP-2mu_OG0004736	2774
AP-2sigma_OG0004385	1326
Apc_OG0005387	5834
APC10_OG0005888	229
Apc2_OG0005308	254
APC4_OG0003171_OG0	444
APC7_OG0001703	44
ApepP_OG0000963	1125
aph-1_OG0003552_OG0	666
aPKC_OG0006607	648
aPKC_OG0006608	3034
aPKC_OG0006609	125
Aplip1_OG0011323	2661
apn_OG0002443_OG0	0
apolpp_OG0012638	69815
app_OG0010830	1063
APP-BP1_OG0010070	474
Appl_OG0007834	16186
Aprt_OG0004075	298
Aps_OG0010085	2676
apt_OG0002733	509
CG18815_OG0010034	3622
AQP_OG0007242	1258
aqrs_OG0005393	0
aqz_OG0001049_OG1	9655
ara_OG0009939	90
aralar1_OG0001518	5338
Arc1_OG0002768_OG0	7110
Arc2_OG0006127	342
Arc42_OG0001370_OG0	1391
Archease_OG0002289_OG0	51
Arf51F_OG0006831	2009
Arf79F_OG0012164	9347
ArfGAP1_OG0010836	2170
ArfGAP3_OG0003816_OG0	2424
Arfip_OG0005451	666
Arfrp1_OG0007681	277
arg_OG0003183	17
arg_OG0007835	2
Argk_OG0011233	155833
Argk_OG0011925	4189
Argl_OG0009800	2541
CG31469_OG0002209_OG0	115
ArgRS_OG0008151	1627
ArgRS-m_OG0004367	356
ari-1_OG0007878	4860
ari-2_OG0003028	1279
Arl1_OG0010003	1128
Arl2_OG0004816	441
Arl5_OG0011164	779
Arl6_OG0007042	70
Arl6IP1_OG0004993	1057
Arl8_OG0004797	1826
arm_OG0007636	11022
armi_OG0002027	208
Arp1_OG0004441	3808
Arp10_OG0007423	1562
Arp2_OG0001770	1309
Arp3_OG0010555	1587
Arp5_OG0001448_OG0	131
Arp53D_OG0011600	2
Arp6_OG0008512	546
Arp8_OG0007614	415
Arpc1_OG0009187	3342
Arpc2_OG0009417	1516
Arpc3A_OG0005226	443
Arpc3B_OG0008590	9
Arpc4_OG0008719	1443
Arpc5_OG0008957	593
arr_OG0007264	1718
Arr1_OG0009490	31694
Arr2_OG0004099	134683
Ars2_OG0005840	5043
Art1_OG0004911	989
Art2_OG0008773	16
Art3_OG0004604	443
Art4_OG0004574	309
Art6_OG0004528_OG0	0
Art7_OG0001547_OG0	444
Art8_OG0009662	240
Art9_OG0002219_OG0	0
Arts_OG0000486_OG0	3389
aru_OG0003377	3771
Arv1_OG0013036	125
arx_OG0009914	114
Asap_OG0007180	3086
Asator_OG0002682_OG1	3521
Asciz_OG0010646	165
ase_OG0007840	0
asf1_OG0009889	652
ash1_OG0000982_OG0	236
ash2_OG0004623	1458
Ask1_OG0004518	3579
asl_OG0004217	223
AsnRS_OG0003707	2495
AsnRS-m_OG0006452	334
AsnS_OG0000992	2595
asp_OG0004633	14
Asph_OG0006509	15982
ASPP_OG0006932	3204
CG9572_OG0008488	12677
AspRS_OG0006665	3970
AspRS-m_OG0008886	3337
asrij_OG0006972	1042
asRNA:CR31429_OG0002339_OG0	229
asRNA:CR42743_OG0003772_OG0	1
asRNA:CR43299_OG0012338_OG0	0
asRNA:CR43426_OG0012535_OG0	0
asRNA:CR43454_OG0002277_OG0	180
asRNA:CR43463_OG0001607_OG0	336
asRNA:CR43809_OG0003675_OG0	946
asRNA:CR44106_OG0002406_OG0	18
asRNA:CR44169_OG0002969_OG0	22
asRNA:CR44179_OG0001455_OG0	1250
asRNA:CR44372_OG0000331_OG0	77
asRNA:CR44372_OG0000331_OG1	14
asRNA:CR44894_OG0012090_OG0	2
asRNA:CR45044_OG0005605_OG0	235
asRNA:CR45195_OG0000203_OG0	7152
asRNA:CR45195_OG0000203_OG1	3291
asRNA:CR45350_OG0001645_OG0	1657
asRNA:CR45943_OG0010336	277
asRNA:CR46029_OG0000226_OG0	27
asRNA:CR46029_OG0000226_OG1	49
asRNA:CR46139_OG0003106_OG0	17
asRNA:CR46246_OG0011916	1
asRNA:CR46354_OG0002193_OG0	468
asRNA:CR46473_OG0000925_OG0	476
Ass_OG0001346	77
ast_OG0003560	192
AstA_OG0004634	937
AstA-R1_OG0000689	261
AstA-R2_OG0005396	46
AstC_OG0009668	261
AstC-R1_OG0010134	116
AstC-R2_OG0001295_OG0	115
AstCC_OG0009669	15
asun_OG0002419_OG0	139
Asx_OG0006138	2511
Atac1_OG0003748_OG0	43
Atac2_OG0009508	360
Atac3_OG0000828	657
Tat_OG0001330	3114
Ate1_OG0003045	1399
Atet_OG0003384	2254
Atf-2_OG0006059	197
Atf3_OG0007763	4882
Atg1_OG0009929	268
Atg1_OG0009931	2730
Atg10_OG0001598	72
Atg101_OG0008681	1071
Atg12_OG0011904	250
Atg13_OG0004817	1812
Atg14_OG0005089	1401
Atg16_OG0005703	742
Atg17_OG0004232	4585
Atg18a_OG0011152	2005
Atg18b_OG0001271_OG0	3196
Atg2_OG0011112	4583
Atg3_OG0009922	1825
Atg4a_OG0009014	1716
Atg4b_OG0005256	829
Atg5_OG0007974	491
Atg6_OG0005323	803
Atg7_OG0006714	791
Atg8a_OG0008043	11203
Atg8b_OG0005571	2
Atg9_OG0006487	1801
atilla_OG0011822	14495
atk_OG0010362	141
atl_OG0001399	10203
atms_OG0004154	1299
ato_OG0004804	5
Atox1_OG0012695	1482
ATP6AP2_OG0004869	12063
ATP7_OG0008369	3129
ATP8A_OG0007260	7706
ATP8A_OG0007261	183
Atpalpha_OG0002140	87022
ATPCL_OG0006680	25582
ATPsynB_OG0010987	25536
ATPsynbeta_OG0005823	145710
ATPsynbetaL_OG0001317	10
ATPsynC_OG0005792	64714
ATPsynCF6_OG0005500	12168
ATPsynCF6L_OG0010605	0
ATPsynD_OG0004477	21922
ATPsyndelta_OG0007526	13589
ATPsynE_OG0005568	11135
ATPsynG_OG0009657	9357
ATPsyngamma_OG0005690	27076
ATPsynGL_OG0009315	1
ATPsynO_OG0012619	25830
AttC_OG0000164_OG0	10017
AttC_OG0007258	8268
AttD_OG0004890	0
Atu_OG0002096	1722
Atx-1_OG0012102	71
Atx2_OG0011501	15772
Atxn7_OG0003444	1150
aub_OG0000482_OG0	26
aurA_OG0004964	33
aurB_OG0009647	26
aust_OG0001881	0
aux_OG0003096_OG0	2962
ave_OG0006159	192
Aven_OG0003291	217
awd_OG0002664	7528
Awh_OG0010478	135
axed_OG0010262	779
Axn_OG0005720	1765
axo_OG0003993	2079
axo_OG0010625	1117
axo_OG0010626	2518
axo_OG0010628	145
Axs_OG0008319	3727
Axud1_OG0003447	1466
az2_OG0006736	306
azot_OG0000210_OG0	2
azot_OG0000210_OG1	1
b_OG0009189	4702
B-H1_OG0000267_OG0	218
B-H1_OG0000267_OG1	307
B4_OG0009202	8858
B52_OG0001376_OG0	3329
b6_OG0007653	78
B9d1_OG0005246	63
B9d2_OG0005830	40
bab1_OG0011327	185
bab1_OG0011328	132
bab2_OG0011326	2156
babo_OG0006628	1586
babos_OG0007027	1562
Bacc_OG0008947	14758
Bace_OG0000801_OG0	1
baf_OG0003792	892
bai_OG0005189	2916
Balat_OG0007229	790
Baldspot_OG0010721	2887
ball_OG0001092_OG1	303
bam_OG0005170	10
bap_OG0001358_OG0	3
Bap111_OG0007677	2588
Bap170_OG0000903_OG0	1449
Bap55_OG0005900	887
Bap60_OG0008560	1381
IMPPP_OG0000305_OG1	8718
barc_OG0010291	1493
bark_OG0008784	2996
barr_OG0000425_OG0	204
baz_OG0008596	7561
bb8_OG0005496	11
bbc_OG0007266	5426
CG18067_OG0007098	41759
bbg_OG0010871	3312
bbg_OG0010872	4062
BBIP1_OG0004876	369
BBS1_OG0010413	69
BBS4_OG0002785_OG0	225
BBS5_OG0002086	117
BBS8_OG0008755	130
BBS9_OG0006919	1021
bbx_OG0008688	7632
bc10_OG0010387_OG0	587
BCAS2_OG0005540	321
bcd_OG0002111_OG0	0
bchs_OG0003722	906
BCL7-like_OG0007566	266
bcn92_OG0007793	332
Bdbt_OG0004400	343
bdg_OG0006805	2372
bdl_OG0003385	7552
Bdp1_OG0009215	636
be_OG0000785	2151
BEAF-32_OG0006164	825
beag_OG0004860	513
beat-Ia_OG0011784	200
beat-Ib_OG0009146	391
beat-Ic_OG0001866_OG0	1
beat-IIa_OG0005482	499
beat-IIb_OG0005481	504
beat-IIIa_OG0009463	121
beat-IIIb_OG0009460	313
beat-IIIc_OG0003687	372
beat-IV_OG0005508	653
beat-Va_OG0005024	145
beat-Vb_OG0005021	295
beat-Vc_OG0001062_OG0	68
beat-VII_OG0011542	253
beat-VII_OG0011544	180
beg_OG0004008	531
bel_OG0001048	10154
Bem46_OG0008920	474
ben_OG0000514_OG0	2556
Best1_OG0002590_OG0	1230
Best2_OG0010251	6081
Best3_OG0009963	1
Best4_OG0000558_OG0	2
Bet1_OG0003845_OG0	605
Bet3_OG0004072	674
beta-PheRS_OG0005298	991
beta-Spec_OG0007697	57210
beta'COP_OG0009212	6291
beta3GalTII_OG0012738	242
beta4GalNAcTA_OG0006521	715
beta4GalNAcTB_OG0002610	496
beta4GalT7_OG0005195	359
betaCOP_OG0008653	7714
betaggt-I_OG0008962	884
betaGlu_OG0002667	1914
CG32396_OG0011696	406
Bgb_OG0011276	562
bgcn_OG0001647	340
bgm_OG0009412	2604
BHD_OG0010421	338
bi_OG0003201	619
bi_OG0012904	104
BI-1_OG0004087	4909
bib_OG0001843_OG0	78
BicC_OG0009143	56
BicD_OG0009474	3585
CG11873_OG0005086	2279
bif_OG0003277	7744
bif_OG0012761	1294
BigH1_OG0001085_OG0	0
bigmax_OG0005365	295
Bili_OG0002506_OG0	475
bin_OG0010286	0
Bin1_OG0005423	295
bin3_OG0007310	4124
bip1_OG0010560	592
Bka_OG0009250	371
blanks_OG0011885_OG0	1
Blimp-1_OG0010196	4096
Blm_OG0002608	185
Blos1_OG0006148	247
Blos2_OG0010078	222
Blos3_OG0009918	348
Blos4_OG0010933	215
blot_OG0010924	349163
blow_OG0006726	531
blp_OG0005216	845
blw_OG0006982	114740
bma_OG0010967	383
Bmcp_OG0010022	522
bmm_OG0010858	2485
bnb_OG0001206_OG1	20287
CG5059_OG0012191	3131
bnk_OG0005787	0
bnl_OG0004512	47
boca_OG0006727	959
bocks_OG0002575_OG0	308
BOD1_OG0005544	1842
boi_OG0007601	370
boi_OG0007603	169
boil_OG0012322	22
bol_OG0011238	4295
boly_OG0007153	8
BomBc1_OG0001623	1460
BomBc2_OG0000769_OG0	12841
BomBc3_OG0004769	1566
BomT3_OG0011469	6221
bon_OG0004934	2419
bond_OG0004726	313
bonsai_OG0007008	833
Boot_OG0006400	0
bor_OG0004967	1205
bora_OG0003911	10
BORCS5_OG0008208	743
BORCS6_OG0011365	337
BORCS7_OG0007103	181
borr_OG0009292	34
boss_OG0005676	6252
botv_OG0006642	994
bou_OG0007819	975
bowl_OG0008785	672
BoYb_OG0000400_OG0	28
br_OG0007659	146
br_OG0011928	15
Br140_OG0001629	1219
brat_OG0001919	369
Brca2_OG0000883	292
Brd_OG0010852	0
CG7154_OG0009310	1297
Brd8_OG0002488	802
Bre1_OG0010209	1903
Brf_OG0005483	1134
Brf_OG0005485	135
brk_OG0007975	983
brm_OG0009999	6836
Brms1_OG0008442	771
Bro_OG0011272	0
brp_OG0000499_OG1	3617
l(3)72Ab_OG0009997	4091
bru1_OG0009737	103
bru1_OG0009738	1215
bru2_OG0009740	2357
bru2_OG0011823	67
bru2_OG0012161	369
bru3_OG0010907	1012
bru3_OG0011909	74
Bruce_OG0004896	14618
brun_OG0003663	2164
brv1_OG0000706_OG0	0
brv2_OG0010919	2
brv3_OG0011666	0
BRWD3_OG0005288	4159
brwl_OG0009277	937
bs_OG0003002	543
bs_OG0006897	189
bsf_OG0001906_OG0	4525
Bsg_OG0009780	8161
Bsg25D_OG0003412_OG0	3039
bsh_OG0009110	91
bsk_OG0012344	2431
bt_OG0000537_OG1	176
BTBD9_OG0000546_OG0	1389
BtbVII_OG0011887	3080
btd_OG0007557	188
Btk29A_OG0001838	1098
Btk29A_OG0011763	27
btl_OG0002041	2430
btn_OG0004719	0
Btnd_OG0008611	2
btsz_OG0001035_OG1	256
btsz_OG0004581	56
btv_OG0003692	42
btv_OG0009487	493
btz_OG0005342	2629
Bub1_OG0001806_OG0	1482
Bub3_OG0005120	724
BubR1_OG0000657_OG0	0
Buffy_OG0006561	734
bug_OG0006803	657
Bug22_OG0009372	316
BuGZ_OG0008876	2577
CG8270_OG0010257	751
bun_OG0000556	4953
bun_OG0009749	3326
bur_OG0003683_OG0	2650
Burs_OG0001045_OG0	0
bves_OG0007497	534
bves_OG0007499	417
bw_OG0006000	213
bwa_OG0009122	203
bwa_OG0012525	199
Bx_OG0008666	18
Bx_OG0008667	715
Bx42_OG0007682	2169
by_OG0005550	9326
byn_OG0010803	0
bys_OG0007950	905
c-cup_OG0012143	2
c(3)G_OG0001464_OG0	251
c11.1_OG0007569	5551
c12.1_OG0007568	753
c12.2_OG0007567	4104
C15_OG0002126_OG0	21
C1GalTA_OG0009799	1201
C3G_OG0007801	5283
C901_OG0008027	19
ca_OG0005700	4150
Ca-alpha1D_OG0009140	13210
Ca-alpha1T_OG0003323	9044
Ca-beta_OG0009681	1624
Ca-Ma2d_OG0009139	2515
CaBP1_OG0008860	5746
cac_OG0000605_OG0	745
cact_OG0009392	12926
cactin_OG0003129	1179
cad_OG0009437	4
Cad74A_OG0010922	85
Cad86C_OG0002368	1562
Cad87A_OG0001088_OG0	1715
Cad89D_OG0001058_OG0	2
Cad96Ca_OG0011497	1404
Cad96Cb_OG0005172	12
Cad99C_OG0005704	2788
CadN_OG0000277_OG1	1151
Caf1-105_OG0002830	224
Caf1-180_OG0007408	548
Caf1-55_OG0001036	1122
cag_OG0001595_OG0	207
CAH1_OG0009192	12065
CAH13_OG0002843	9
CAH14_OG0002807	1
CAH15_OG0006256	1
CAH16_OG0000498_OG1	40
CAH2_OG0001000_OG0	2099
CAH3_OG0003177	1333
CAH5_OG0005796	34008
CAH7_OG0000840	2788
CAH8_OG0004748	5
CAH9_OG0005622	463
CAHbeta_OG0002334	228
cal1_OG0002556_OG0	1722
CalpA_OG0003035	4924
CalpB_OG0010971	4210
CalpC_OG0008186	177
Calr_OG0005564	34649
Cals_OG0013279_OG0	2472
Calx_OG0002139_OG0	2
Calx_OG0004417	4754
Calx_OG0004418	3977
calypso_OG0006121	460
Cam_OG0012053	29378
CaMKI_OG0012767	7040
CaMKII_OG0013280	6611
Camp_OG0005907	414
Camta_OG0006364	2349
Camta_OG0006365	472
can_OG0004061_OG0	5
CanA1_OG0005778	2155
CanB_OG0000231_OG0	895
CanB_OG0000231_OG1	1622
Cand1_OG0009382	3028
CAP_OG0000587_OG0	12990
CAP_OG0012405	6
Cap-D2_OG0005121	296
Cap-D3_OG0009448	170
Cap-G_OG0002924	907
Cap-H2_OG0004906	1136
Capa_OG0005712	1671
Caper_OG0009347	9615
Capr_OG0010138	3270
caps_OG0010156	3968
caps_OG0010157	2849
capt_OG0009025	7757
capu_OG0000612_OG0	1154
car_OG0007437	784
CARPA_OG0007960	116
CARPB_OG0007554	161
CarT_OG0009432	550
cas_OG0004236	0
casp_OG0006502	2344
cass_OG0009476	4979
Cat_OG0003869	13451
cathD_OG0002862	29346
cato_OG0006491	0
Catsup_OG0009538	2632
caup_OG0009938	29
cav_OG0000654	53
caz_OG0003243_OG0	1720
cbc_OG0007265	381
Cbl_OG0002051_OG0	3928
CBP_OG0001721	15
CBP_OG0007971	14
Cbp20_OG0005066	414
Cbp53E_OG0006447	3102
Cbp80_OG0007913	664
Cbp80_OG0007915	852
Cbs_OG0003124	2764
cbs_OG0007263	668
cbt_OG0008760	3994
Cby_OG0004789	28
Cc2d2a_OG0002702	103
CCAP_OG0011467	1
CCAP-R_OG0000870	50
ccb_OG0012089	9
CCDC151_OG0011900	1
CCDC53_OG0009785	401
Ccdc58_OG0010399	104
Ccdc85_OG0008917	219
CCHa1_OG0004530	59
CCHa1-R_OG0006065	100
CCHa2_OG0002186_OG0	1468
CCHa2-R_OG0005836	44
Cchl_OG0004776	7785
CCKLR-17D1_OG0003334	31
CCKLR-17D1_OG0008675	71
CCKLR-17D1_OG0011744	22
CCKLR-17D3_OG0008678	111
Ccm3_OG0005250	1361
Ccn_OG0010106	393
Ccn_OG0010107	438
Ccn_OG0012179	177
Ccp84Ab_OG0000178_OG0	3
Ccp84Ac_OG0001349_OG0	0
Ccp84Ae_OG0002110_OG0	2
Ccp84Af_OG0000109_OG0	1
Ccp84Af_OG0000109_OG1	0
Ccp84Af_OG0000109_OG2	0
Ccp84Ag_OG0001348_OG0	10
Ccs_OG0006299	701
CCT1_OG0002281_OG0	1705
CCT2_OG0003145	3399
CCT3_OG0004995	4236
CCT4_OG0000979	3967
CCT5_OG0006600	5541
CCT6_OG0008508	3570
CCT7_OG0004839	1443
CCT7_OG0004841	637
CCT8_OG0007117	4226
Ccz1_OG0010481	625
cd_OG0004708	197
CD98hc_OG0001357_OG0	3230
Cda4_OG0008701	1109
Cda5_OG0008721	5360
Cda9_OG0002707	13
CDase_OG0005749	2613
cdc14_OG0009306	4007
Cdc16_OG0005493	385
Cdc23_OG0009421	361
Cdc27_OG0010426	2033
Cdc2rk_OG0006290	244
Cdc37_OG0011041	2297
Cdc42_OG0008268	2471
Cdc45_OG0007388	368
Cdc5_OG0011371	1282
CDC50_OG0008483	3776
Cdc6_OG0002054	71
Cdc7_OG0007729	3728
Cdep_OG0002087	6100
Cdep_OG0004159	2460
CdGAPr_OG0009111	4516
cdi_OG0000729	4064
cDIP_OG0004394	2375
Cdk1_OG0000555_OG0	12
Cdk12_OG0009875	1082
Cdk2_OG0002391	190
CDK2AP1_OG0008015	640
Cdk4_OG0006632	380
Cdk5_OG0002993	793
Cdk5alpha_OG0009389	2629
Cdk7_OG0001724	251
Cdk8_OG0010977	139
Cdk9_OG0007009	475
Cdlc2_OG0000234_OG1	2
cdm_OG0002482	2942
Cds_OG0010549	7748
Ced-12_OG0009727	1246
ced-6_OG0006366	9653
CenB1A_OG0004675	2838
CenG1A_OG0003595_OG0	7321
CenG1A_OG0009182	114
Cenp-C_OG0002322	256
Cep135_OG0009952	369
Cep135_OG0009954	294
cep290_OG0004127	90
Cep89_OG0006812	7
Cep97_OG0008778	610
cer_OG0012078	1562
Cerk_OG0004182	4070
cert_OG0011161	1771
Cf2_OG0008971	2309
Cfp1_OG0007571	288
CG5789_OG0004615	766
cg_OG0006533	5107
CG10000_OG0005395	5
CG10005_OG0004963	52
CG10011_OG0005399	2559
CG10013_OG0002410_OG0	1
CG10019_OG0008786	483
CG10026_OG0009081	479
CG10029_OG0004344	0
CG10031_OG0008792	694
CG10035_OG0004420	294
CG10038_OG0001436_OG0	306
CG10041_OG0012259_OG0	0
CG10051_OG0007036	1
CG10053_OG0004336	203
CG10055_OG0004329	1246
CG10062_OG0007038	674
CG10063_OG0010284	23
CG10064_OG0010282	6
CG10068_OG0004321	721
CG10073_OG0000065_OG2	2
CG10075_OG0010279	1291
CG10077_OG0010277	27965
CG10082_OG0005964	8137
CG10086_OG0001355	56
CG10089_OG0010567	1117
CG10098_OG0004320	1056
CG10104_OG0006132	0
CG10116_OG0010569	0
CG10126_OG0005023	1841
CG10132_OG0009091	3656
CG10137_OG0009093	1896
CG10139_OG0006151	583
CG10140_OG0010573	1
CG10147_OG0010256	454
CG10151_OG0006160	340
CG10154_OG0010575	1
CG10163_OG0010252	1
CG10164_OG0001489	5
CG10165_OG0011781	375
CG10171_OG0010163	465
CG10175_OG0005507	3711
CG10177_OG0001079_OG0	1
CG10184_OG0005509	812
CG10185_OG0005203	11
CG10189_OG0009087	247
CG10194_OG0009085	292
CG10195_OG0003572	292
CG10205_OG0006168	4387
CG10208_OG0005527	1022
CG10209_OG0006169	492
CG10211_OG0009505	3558
CG10222_OG0010165	435
CG10226_OG0010249	4309
CG10237_OG0003462	28828
CG1024_OG0004294	509
CG10252_OG0011517	19
CG10254_OG0002565	4310
CG10257_OG0006606	420
CG10264_OG0005208	1
CG10265_OG0006935	138
CG10274_OG0003940	896
CG10280_OG0004257	8
CG10283_OG0001907_OG0	1706
CG10286_OG0004292	1350
CG10298_OG0004288	0
CG10300_OG0005516	0
CG10301_OG0005515	1
CG10307_OG0005957	880
CG10311_OG0004972	1202
CG10317_OG0004974	3
CG10321_OG0005965	2524
CG10324_OG0004994	363
CG10332_OG0005992	2
CG10333_OG0009507	1402
CG10336_OG0009516	73
CG10337_OG0009096	432
CG10338_OG0009517	904
CG10339_OG0006873	577
CG10340_OG0001059_OG0	2050
CG10341_OG0009518	416
CG10343_OG0009520	379
CG10344_OG0007020	101
CG10345_OG0002430_OG0	1456
CG10347_OG0000607_OG0	95
CG10348_OG0003704	135
CG10352_OG0008207	152
CG10353_OG0008206	5346
CG10357_OG0010470	305
CG10359_OG0010469	860
CG10361_OG0010014	597
CG10362_OG0008202	3252
CG10365_OG0005518	1673
CG10366_OG0009102	981
CG10375_OG0005526	472
CG10376_OG0009519	612
CG10383_OG0001909	1246
CG10384_OG0007018	1082
CG10405_OG0004983	6
CG10407_OG0005207	19
CG10413_OG0003703_OG0	2459
CG10417_OG0013094	2571
CG10418_OG0010832	208
CG10425_OG0002500	880
CG10428_OG0001263_OG0	458
CG10431_OG0001914	219
CG10433_OG0006904	3699
CG10435_OG0002296_OG0	352
CG10444_OG0007082	1265
CG10445_OG0001356	133
CG10459_OG0001605_OG0	2
CG10462_OG0009105	1110
CG10463_OG0009108	377
CG10466_OG0012145	95
CG10467_OG0010233	721
CG10469_OG0010232	314
CG10470_OG0009541	708
CG10472_OG0000811_OG0	407
CG10479_OG0010225	289
CG10481_OG0009114	7
CG10483_OG0010221	1054
CG10486_OG0010219	0
CG10492_OG0009544	1206
CG10494_OG0006908	500
CG10495_OG0009546	228
CG10505_OG0006927	80
CG10508_OG0010314	1735
CG10510_OG0003948	9
CG10513_OG0005163	772
CG10514_OG0005162	420
CG10516_OG0009998	1827
CG10527_OG0002810_OG0	13347
CG10543_OG0006262	5344
CG10550_OG0000747	14948
CG10555_OG0008527	1501
CG10561_OG0009552	1568
CG10565_OG0010321	3516
CG10576_OG0010200	3813
CG10581_OG0010326	16
CG10584_OG0010328	337
CG10587_OG0000094_OG0	0
CG10587_OG0000094_OG1	0
CG10587_OG0000094_OG2	0
CG10589_OG0003950	6
CG10591_OG0010195	0
CG10597_OG0003317	1
CG10598_OG0011740	0
CG10600_OG0009530	3443
CG10602_OG0009532	2780
CG10616_OG0010838	1377
CG10621_OG0001911	4040
CG10623_OG0001912	400
CG10628_OG0009107	420
CG10631_OG0001241	4313
CG10646_OG0009949	288
CG10654_OG0009947	270
CG10657_OG0009951	11125
CG10660_OG0010840	723
CG10663_OG0010839	291
CG10669_OG0005156	471
CG10674_OG0010603	707
CG10680_OG0003577	11171
CG10681_OG0009950	217
CG10700_OG0011812	0
CG10702_OG0009548	1422
CG10710_OG0010908	333
CG10713_OG0010576	283
CG10725_OG0010574	3
CG10730_OG0000951	5
CG10731_OG0006517	344
CG10737_OG0006638	26056
CG10738_OG0010568	67
CG1074_OG0007339	301
CG10747_OG0009127	663
CG10748_OG0011855_OG0	1
CG10749_OG0003913_OG0	3
CG10750_OG0009561	10
CG10752_OG0010150_OG0	0
CG10761_OG0008304	2
CG1077_OG0004263	13
CG10793_OG0003237	2
CG10795_OG0006915	393
CG10799_OG0003081	1240
CG10801_OG0012112	3
CG10802_OG0008133	976
CG10803_OG0008134	1250
CG10804_OG0008132	1106
CG10809_OG0010976	373
CG10814_OG0007257	46
CG10822_OG0007072	0
CG10839_OG0009144	1
CG10841_OG0002198_OG0	22
CG10853_OG0003980_OG0	17
CG10859_OG0009209	16
CG10862_OG0002017_OG1	7968
CG10863_OG0010486	6070
CG10863_OG0012194_OG0	52
CG10864_OG0005043	280
CG10866_OG0010485	540
CG10874_OG0003457	761
CG10877_OG0002385_OG0	22
CG10887_OG0002183_OG0	6
CG10898_OG0002547	353
CG1090_OG0003105_OG0	1481
CG10903_OG0002293_OG0	162
CG10904_OG0011634	152
CG10907_OG0001984_OG0	380
CG10909_OG0005022	0
CG10910_OG0006092	0
CG10911_OG0006095	3
CG10912_OG0000471	10
CG10914_OG0006109	200
CG10919_OG0001352	2
CG1092_OG0001161_OG0	0
CG10920_OG0007959	0
CG10927_OG0006710	177
CG10931_OG0006071	0
CG10932_OG0007954	1769
CG10934_OG0002756_OG0	6
CG10939_OG0005908	6382
CG10947_OG0009415	3774
CG10948_OG0009927	1962
CG10949_OG0009416	236
CG10950_OG0012279	1
CG10958_OG0001743	199
CG10959_OG0008299	152
CG10962_OG0007748	219
CG10970_OG0003173	20
CG10973_OG0012539	717
CG10979_OG0004244	1350
CG10984_OG0009934	475
CG10996_OG0008249	0
CG11000_OG0004245	1026
CG11007_OG0003037	497
CG11018_OG0007064	1
CG11029_OG0001270	23
CG1103_OG0003103_OG0	189
CG11030_OG0003728	495
CG11034_OG0001268	193
CG11035_OG0002292_OG0	291
CG11041_OG0001654	3
CG11044_OG0007073	1298
CG1105_OG0004314	2854
CG11050_OG0009604	4947
CG11060_OG0006765	1
CG11068_OG0011716	18
CG11069_OG0004655	1135
CG11076_OG0001759	274
CG11077_OG0000549_OG0	168
CG11085_OG0008456	110
CG11089_OG0004653	9654
CG11095_OG0003249	224
CG11099_OG0007074	1784
CG11103_OG0003250	331
CG11106_OG0012330	4
CG11109_OG0001964	173
CG11110_OG0006619	480
CG11123_OG0006752	551
CG11125_OG0006747	110
CG11127_OG0006744	361
CG1113_OG0004171	4
CG11131_OG0001957_OG0	0
CG11134_OG0003251	429
CG11141_OG0006745	935
CG11145_OG0006754	1
CG11147_OG0003729	17730
CG11149_OG0003730	0
CG11151_OG0008256	3899
CG11159_OG0006283	0
CG1116_OG0004164	572
CG11162_OG0008263	78
CG11168_OG0004657	1777
CG11170_OG0006462	153
CG11178_OG0003327	965
CG11180_OG0006625	715
CG11191_OG0007189	786
CG11192_OG0007095	0
CG11200_OG0007088	1489
CG11211_OG0012938	34571
CG11226_OG0012166_OG0	0
CG11227_OG0007505	7
CG1124_OG0002090	10060
CG11241_OG0003815_OG0	226
CG11247_OG0009861	372
CG11248_OG0003830_OG0	300
CG11249_OG0009864	17
CG11251_OG0001998	3
CG11257_OG0007039	298
CG11263_OG0001789	68
CG11267_OG0011856	1670
CG11269_OG0006458	0
CG11275_OG0002906	3672
CG11279_OG0003924_OG0	207
CG11286_OG0004361	0
CG1129_OG0002085	327
CG11291_OG0003029	0
CG11294_OG0007761	199
CG11298_OG0007031	1
CG11309_OG0010303	1890
CG11317_OG0012026	426
CG11318_OG0000756	35
CG11319_OG0009603	1562
CG11327_OG0009628	18
CG11333_OG0002657_OG0	1
CG11334_OG0005804	1105
CG11342_OG0011920	37
CG11345_OG0011138	1
CG11349_OG0011131	1
CG11353_OG0011127	40
CG11356_OG0008477	8
CG11357_OG0011126	780
CG1136_OG0010499	2536
CG11367_OG0000806_OG0	235
CG11369_OG0011699	7
CG1137_OG0004303	15
CG11370_OG0003817_OG0	162
CG11377_OG0008723	920
CG11378_OG0007395	2399
CG11379_OG0007397	3
CG11380_OG0007400	17
CG11381_OG0007402	4
CG11382_OG0007404	1
CG11384_OG0007396	0
CG1139_OG0004077	252
CG11391_OG0001026_OG0	1902
CG11396_OG0010345	897
CG11398_OG0007405	165
CG11403_OG0007406	236
CG11404_OG0012169	111
CG11406_OG0006889	22
CG11409_OG0007766	22
CG11413_OG0011575	110
CG11414_OG0006019	2710
CG11417_OG0007590	554
CG1142_OG0012974	336
CG11425_OG0009823	928
CG11426_OG0009824	26069
CG1143_OG0011104	1569
CG11436_OG0003200	455
CG11437_OG0009825	278
CG11438_OG0009826	989
CG11447_OG0004515	142
CG11449_OG0000981_OG1	50
CG11453_OG0001027_OG0	61
CG11454_OG0001792	427
CG11456_OG0003951	192
CG11459_OG0000135_OG1	109
CG1146_OG0011093	4066
CG11470_OG0000857	0
CG11474_OG0005934	1570
CG11475_OG0005935	17
CG11498_OG0001515	202
CG11504_OG0002630	645
CG11523_OG0009832	372
CG11529_OG0010828	413
CG11537_OG0010640	3619
CG11550_OG0002660	3540
CG11560_OG0010817	259
CG11562_OG0008742	146
CG11563_OG0002662	688
CG11566_OG0007496	49
CG11570_OG0004027	0
CG11581_OG0008240	1
CG11583_OG0010538	707
CG11584_OG0008239	0
CG11585_OG0012335	0
CG11586_OG0010534	425
CG11590_OG0001741	318
CG11593_OG0010497	965
CG11594_OG0010492	2697
CG11596_OG0007629	643
CG11601_OG0008739	641
CG11608_OG0000142_OG0	96
CG1161_OG0004180	3453
CG11617_OG0008731	279
CG11619_OG0003864_OG0	3
CG11626_OG0011450	12
CG11629_OG0003739	0
CG11630_OG0009580	0
CG11634_OG0009583	0
CG11635_OG0007156	24
CG11638_OG0007387	803
CG11655_OG0001745_OG0	1047
CG11656_OG0005013	3
CG11658_OG0010025	1112
CG11663_OG0012087	3
CG11664_OG0011395	0
CG11666_OG0012316	2
CG11668_OG0002452	857
CG11670_OG0005008	66
CG11672_OG0004805	0
CG11674_OG0008231	629
CG11679_OG0008511	388
CG11686_OG0002448_OG0	81
CG11693_OG0004810	0
CG11694_OG0000225_OG0	0
CG11694_OG0000225_OG1	0
CG11695_OG0007879	551
CG11696_OG0007880	633
CG11698_OG0002319_OG0	1
CG11699_OG0007882	1263
CG11703_OG0002165_OG0	6
CG11710_OG0001691_OG0	766
CG1172_OG0004189	690
CG11722_OG0001391	502
CG11723_OG0003571	399
CG11726_OG0010048	3
CG11737_OG0001419_OG0	616
CG11741_OG0001420_OG0	0
CG11752_OG0007995	2600
CG11755_OG0000851	134
CG11756_OG0007997	1
CG11760_OG0004826	334
CG11768_OG0004832	424
CG11771_OG0005200	2989
CG11777_OG0006309	143
CG11779_OG0004481	1968
CG11786_OG0012799	0
CG11788_OG0007083	62
CG11790_OG0005187	2401
CG11791_OG0012008	2382
CG11807_OG0003009_OG0	1332
CG11808_OG0006841	138
CG11811_OG0004058	636
CG11816_OG0008636	0
CG11835_OG0000264_OG0	10895
CG11835_OG0000264_OG1	2065
CG11837_OG0005082	341
CG11841_OG0005083	2381
CG11842_OG0000856_OG1	1319
CG11843_OG0011490	199
CG11852_OG0002502_OG0	182
CG11854_OG0005171	392
CG11857_OG0005167	2525
CG11858_OG0005166	236
CG11878_OG0000055_OG0	0
CG11878_OG0000055_OG1	240
CG11878_OG0000055_OG2	103
CG11882_OG0005094	113
CG11883_OG0006313	2515
CG11885_OG0003355	123
CG11892_OG0005161	246
CG11893_OG0000039_OG2	1402
CG11899_OG0005100	4786
CG11902_OG0005155	183
CG11906_OG0001618	427
CG11911_OG0008747	5
CG11912_OG0008746	0
CG11920_OG0005183	296
CG11927_OG0003556	1378
CG11929_OG0011773	3
CG11961_OG0001155_OG0	38
CG11964_OG0004848	386
CG11970_OG0004849	2232
CG11975_OG0004850	1009
CG11977_OG0012457_OG0	2
CG11980_OG0002337	449
CG11983_OG0004852	71
CG11986_OG0004855	102
CG11997_OG0004862	29
CG11999_OG0004179	1547
CG12003_OG0004112	0
CG12004_OG0011286	3170
CG12009_OG0010662	1
CG12010_OG0010671	183
CG12011_OG0011025	3
CG12012_OG0010672	661
CG12016_OG0010666	1423
CG12017_OG0010661	1
CG12020_OG0011042	3
CG12024_OG0011050	1033
CG12025_OG0011053	1645
CG12035_OG0011029	3
CG12038_OG0011331	441
CG12054_OG0000497	4018
CG12056_OG0003138	706
CG12057_OG0003139	0
CG12061_OG0000938_OG0	0
CG12065_OG0007412	6602
CG12069_OG0001519	1
CG12071_OG0011553	905
CG12071_OG0013484	895
CG12075_OG0007754	9519
CG1208_OG0004248	786
CG12081_OG0007411	722
CG12084_OG0011296	2005
CG12091_OG0011293	5277
CG12093_OG0011111	1570
CG12096_OG0008559	637
CG12099_OG0011289	6543
CG12104_OG0011284	426
CG12105_OG0004111	1206
CG12106_OG0007586	229
CG12107_OG0006719	451
CG12111_OG0007413	26
CG12112_OG0012598_OG0	218
CG12115_OG0007587	4
CG12116_OG0008625	1283
CG12118_OG0007585	1715
CG12121_OG0007579	4003
CG12123_OG0003325	252
CG12128_OG0002879	467
CG12129_OG0002878	692
CG1213_OG0002105	1805
CG12134_OG0006319	293
CG12147_OG0004192	3
CG12155_OG0003210	865
CG12159_OG0002860	489
CG12164_OG0006760	14
CG12170_OG0002098	968
CG12171_OG0004222	554
CG12173_OG0004172	267
CG12177_OG0008262	1824
CG1218_OG0002103	388
CG12182_OG0011099	356
CG12194_OG0008975	1191
CG12204_OG0001687	155
CG12206_OG0008131	72
CG12209_OG0002818	6
CG12213_OG0002418	1843
CG12219_OG0007713	601
CG12224_OG0000651_OG1	4027
CG12231_OG0003119	1
CG12236_OG0008414	862
CG12237_OG0007424	1822
CG12239_OG0001754	1617
CG12241_OG0001396	652
CG12253_OG0011818	118
CG12256_OG0004947	1
CG12259_OG0005539	704
CG12268_OG0005336	1199
CG1227_OG0004337	479
CG12278_OG0004413	0
CG12279_OG0004445	357
CG12288_OG0009457	167
CG12289_OG0010046	4
CG12290_OG0002618	1828
CG12299_OG0009634	557
CG12301_OG0001981	649
CG12307_OG0009694	3
CG1231_OG0011372	227
CG12316_OG0009955	1169
CG12320_OG0005053	79
CG12321_OG0001064_OG0	437
CG12325_OG0002854	787
CG1233_OG0011370	1661
CG1234_OG0004335	864
CG12341_OG0002848	434
CG12343_OG0002853	451
CG12344_OG0002855	981
CG12355_OG0012373	290
CG1236_OG0002100	877
CG12362_OG0000821_OG0	1
CG12374_OG0007223	8
CG12375_OG0009777	1036
CG12379_OG0008514	104
CG12384_OG0006229	2496
CG1239_OG0004237	180
CG12395_OG0001736	1
CG12398_OG0008359	1
CG12402_OG0002224_OG0	77
CG12420_OG0002594_OG0	2
CG12426_OG0005340	9
CG12438_OG0003802	0
CG12439_OG0009296	0
CG12446_OG0001786_OG0	0
CG12448_OG0009145	5
CG1246_OG0011105	21
CG12464_OG0011955	1
CG12470_OG0007846	5
CG12479_OG0008243	2
CG12480_OG0008242	0
CG12481_OG0008237	0
CG12490_OG0000233_OG1	0
CG12496_OG0007599	15
CG12498_OG0008105	1
CG12499_OG0002285_OG0	383
CG12502_OG0011339	905
CG12507_OG0008176	2
CG12511_OG0009568	0
CG12516_OG0005410	4
CG12517_OG0009649	0
CG12520_OG0010149	111
CG12521_OG0012944	0
CG12531_OG0008272	873
CG12535_OG0008128	22
CG12539_OG0008363	0
CG12540_OG0008220	0
CG12541_OG0007825	494
CG12560_OG0012234	684
CG12567_OG0012740	1174
CG12576_OG0001784_OG0	2885
CG12581_OG0001679_OG0	214
CG12589_OG0011424	0
CG12590_OG0011977	0
CG12594_OG0005596	485
CG12607_OG0011139	4
CG12609_OG0008677	0
CG12617_OG0003653	2
CG12620_OG0009462	7
CG12637_OG0008050	0
CG12643_OG0007518	122
CG1265_OG0010531	1429
CG12655_OG0000445_OG2	483
CG12659_OG0007410	116
CG12661_OG0007749	3
CG12662_OG0007747	4
CG12672_OG0007868	61
CG12674_OG0003570	3
CG12679_OG0001731_OG0	1
CG12680_OG0001718	0
CG12682_OG0012323	0
CG12691_OG0007931	1
CG12692_OG0000634_OG0	2
CG12693_OG0012106	7
CG12698_OG0008169	3
CG12699_OG0000230_OG1	16
CG12702_OG0001192	260
CG12708_OG0000271_OG0	14
CG12708_OG0000271_OG0.2	0
CG1271_OG0010635	1236
CG12713_OG0003881_OG0	62
CG12716_OG0008438	1
CG12723_OG0008557	28
CG12728_OG0000928_OG0	499
CG12729_OG0011725	16
CG1273_OG0010536	51
CG12730_OG0007375	823
CG12744_OG0000893	55
CG12746_OG0004208	2172
CG1275_OG0011072	3273
CG12768_OG0001283_OG0	90
CG12769_OG0007187	458
CG12773_OG0003140	2020
CG12782_OG0012281	0
CG12783_OG0000743_OG0	10
CG12784_OG0005236	0
CG12795_OG0008825	602
CG12811_OG0002240	1499
CG12817_OG0002595_OG0	35
CG12818_OG0004897	291
CG12822_OG0001599	1684
CG12825_OG0001130_OG1	42
CG12826_OG0002951	28
CG12828_OG0011622	0
CG12831_OG0011623_OG0	1
CG12836_OG0002963_OG0	9
CG12848_OG0006045	436
CG12849_OG0011577	0
CG12851_OG0005862	1258
CG12857_OG0006163	0
CG12860_OG0006154	25
CG12861_OG0006153	12
CG12862_OG0011585_OG0	0
CG12863_OG0011584	186
CG12866_OG0002772	3
CG12868_OG0001564	420
CG12869_OG0006145	318
CG12869_OG0006146	85
CG12877_OG0001472_OG0	980
CG1288_OG0001350	17
CG12880_OG0005345	12
CG12883_OG0001474	130
CG12885_OG0001477	426
CG12895_OG0006308	840
CG12909_OG0002821	198
CG12910_OG0006305	143
CG12911_OG0006304	11
CG12914_OG0002819	0
CG12917_OG0002815	2
CG12920_OG0006291	1
CG12926_OG0006349	482
CG12929_OG0006357	32
CG12934_OG0006315	23
CG12935_OG0002846	251
CG12942_OG0001596_OG0	294
CG12945_OG0004570	1399
CG12947_OG0004568	72
CG12948_OG0004558	275
CG12963_OG0001641_OG0	0
CG12964_OG0002996_OG0	25
CG12970_OG0006808	25
CG12971_OG0010294	0
CG12974_OG0010307	22
CG12983_OG0010332	10
CG12984_OG0003949	0
CG12985_OG0000915	6
CG12986_OG0011685	1
CG1299_OG0000523_OG0	6277
CG12990_OG0007696	1
CG12991_OG0007703	3266
CG12992_OG0011688	33
CG12994_OG0007707	80
CG12995_OG0008599	0
CG12998_OG0011739	18
CG13000_OG0011738	0
CG13001_OG0008580	502
CG13002_OG0008577	0
CG13003_OG0008572	819
CG13004_OG0008570	240
CG13005_OG0008567	132
CG13008_OG0008305	7
CG13010_OG0003260	19
CG13012_OG0008317	812
CG13014_OG0008547	649
CG13016_OG0006536	248
CG13018_OG0006537	90
CG13021_OG0003241	1
CG13022_OG0010698	17
CG13023_OG0010699	0
CG13024_OG0010708	776
CG13026_OG0010716	664
CG13028_OG0004010	4
CG13031_OG0012200	406
CG13032_OG0004014_OG0	5
CG13033_OG0010736	0
CG13038_OG0010761	0
CG13039_OG0010762	0
CG1304_OG0000265_OG0	0
CG1304_OG0000265_OG1	0
CG13040_OG0010763	0
CG13041_OG0000280_OG0	2
CG13041_OG0000280_OG0.2	0
CG13042_OG0010767	2
CG13043_OG0000281_OG0	0
CG13043_OG0000281_OG1	0
CG13044_OG0010768	1
CG13045_OG0000814	0
CG13046_OG0010771	0
CG13047_OG0010772	0
CG13048_OG0010773	0
CG13049_OG0010774	0
CG13051_OG0011898	2
CG13053_OG0010778	0
CG13054_OG0010779	11
CG13055_OG0010780	26
CG13056_OG0010757	17
CG13058_OG0004021	1
CG13059_OG0010764	0
CG13062_OG0010766	0
CG13064_OG0010775	0
CG13065_OG0010776	1
CG13066_OG0012201	0
CG13068_OG0002030_OG1	5
CG13069_OG0004022	0
CG1307_OG0004308	1206
CG13070_OG0012202	0
CG13071_OG0011899	1
CG13073_OG0012731_OG0	18
CG13074_OG0010797	85
CG13075_OG0000216_OG0	4
CG13075_OG0000216_OG1	2
CG13077_OG0009097	1003
CG13078_OG0003575_OG0	0
CG13081_OG0003574	0
CG13082_OG0009094	26
CG13083_OG0009084	3
CG13084_OG0009083	2
CG13085_OG0001922	40
CG13086_OG0003709	723
CG13088_OG0001266	280
CG1309_OG0010533	3662
CG13096_OG0003720	1234
CG13097_OG0001923	729
CG13101_OG0009304	1212
CG13102_OG0009298	6
CG13108_OG0009295	427
CG13110_OG0011792	1
CG13113_OG0001247_OG0	0
CG13114_OG0009279	0
CG13116_OG0001878	1618
CG13123_OG0001877	120
CG13124_OG0003502	19366
CG13126_OG0003515	182
CG13127_OG0001844	2
CG13131_OG0000790_OG0	0
CG13133_OG0003525	16
CG1314_OG0011674	8
CG13144_OG0009363	42
CG13148_OG0007214	88
CG13151_OG0006215	540
CG13154_OG0006206	5
CG13155_OG0006196	10
CG13157_OG0002779	0
CG1316_OG0000430_OG0	0
CG13168_OG0006184	19
CG1317_OG0011084	7526
CG13170_OG0006182	0
CG13171_OG0006180	0
CG13177_OG0012831	4
CG13185_OG0002928	1865
CG13186_OG0006594	0
CG13192_OG0006567	237
CG13193_OG0006565	0
CG13196_OG0006560	17
CG13197_OG0006563	1183
CG13202_OG0001123_OG0	0
CG13203_OG0006235	14
CG13204_OG0006233	633
CG13215_OG0002793_OG0	27
CG13216_OG0001568_OG0	1
CG13218_OG0002791_OG0	2
CG13220_OG0001573_OG0	1867
CG13223_OG0001571_OG0	0
CG13226_OG0002794_OG0	193
CG13227_OG0006218_OG0	0
CG13228_OG0011587_OG0	0
CG13229_OG0002786_OG0	332
CG13229_OG0002787_OG0	1904
CG13231_OG0006217	2
CG13239_OG0009815	0
CG1324_OG0007509	13
CG13243_OG0009147	12
CG13247_OG0010378	8
CG13248_OG0010371	731
CG13250_OG0011870	7
CG13251_OG0010355	105
CG13252_OG0003952	692
CG13258_OG0009399	20
CG13272_OG0008882	0
CG13280_OG0008881	5
CG13282_OG0008887	194
CG13285_OG0010583	191
CG13287_OG0010216	5
CG13288_OG0010220	8
CG13293_OG0003937	431
CG13295_OG0010231	1142
CG13297_OG0010242	6
CG13299_OG0011864	4
CG13300_OG0003943	133
CG13305_OG0011196	5
CG13306_OG0011204	199
CG13308_OG0004102	1
CG13309_OG0011211	259
CG13310_OG0011207	77
CG13312_OG0011210	2
CG13313_OG0004105_OG0	0
CG13314_OG0011224	29
CG13315_OG0011237	2252
CG13318_OG0004834	3677
CG13319_OG0006667	212
CG13321_OG0006673	32
CG13326_OG0006545	3
CG13330_OG0007271	6
CG13331_OG0007273	41
CG13332_OG0007274	141
CG13334_OG0007281	3
CG13337_OG0011662	192
CG13339_OG0007296	240
CG13344_OG0007304	662
CG13358_OG0007351	51
CG13359_OG0012499	13
CG13360_OG0010145	603
CG13361_OG0003189	0
CG13362_OG0007862	1
CG13364_OG0001174_OG0	958
CG13365_OG0007831	572
CG13367_OG0003188_OG0	426
CG13369_OG0003181	1218
CG13375_OG0007847	406
CG13377_OG0007849	2542
CG13380_OG0010135	2
CG13384_OG0003473	2115
CG13385_OG0012520	0
CG13386_OG0003471	153
CG1339_OG0006721	0
CG13390_OG0003479	287
CG13392_OG0003476	243
CG13397_OG0003469	443
CG13398_OG0003468	631
CG13403_OG0008236	7
CG13404_OG0008224	339
CG13405_OG0011376	1
CG13407_OG0004768	0
CG13408_OG0004770	193
CG13409_OG0004775	1001
CG13423_OG0007099	2
CG13426_OG0011654	1
CG13427_OG0003049	0
CG13428_OG0007100	413
CG13430_OG0001658	470
CG13436_OG0006622	14
CG13437_OG0006285	69
CG13438_OG0006243	0
CG1344_OG0012226	331
CG13442_OG0006244	9
CG13443_OG0006248	0
CG13445_OG0003880	0
CG13449_OG0009980	0
CG13454_OG0003875_OG0	0
CG13455_OG0009966	10
CG13457_OG0001288	3
CG13458_OG0004037	60
CG13460_OG0010841	0
CG13465_OG0000343_OG0	0
CG13471_OG0004048	6
CG13473_OG0010860	2
CG13474_OG0004049	0
CG13476_OG0012898	1
CG13481_OG0000339_OG0	3
CG13481_OG0000339_OG1	6
CG13484_OG0010886	191
CG13488_OG0001544_OG1	0
CG13492_OG0005946	4
CG13501_OG0005936	5
CG13502_OG0005931	49
CG13502_OG0012991	2
CG13506_OG0007028	4251
CG13510_OG0006998	290
CG13511_OG0006997	0
CG13516_OG0006995	345
CG13526_OG0006986	0
CG13527_OG0006984	1
CG13531_OG0006978	2985
CG13532_OG0006975	311
CG13538_OG0005981	0
CG13539_OG0012044	0
CG1354_OG0007555	5746
CG13541_OG0012280	3
CG13544_OG0005976	3
CG13545_OG0012580	5
CG13551_OG0000540_OG1	2174
CG13551_OG0012048	1513
CG13557_OG0012477	0
CG13558_OG0001556	3
CG13559_OG0012047	17
CG13561_OG0011643	9
CG13562_OG0011631	54
CG13575_OG0006892	35
CG13577_OG0001150_OG0	0
CG13578_OG0006898	385
CG13579_OG0006013	362
CG1358_OG0006724	5509
CG13581_OG0002746	0
CG13585_OG0011574	1889
CG13587_OG0006025	255
CG13594_OG0006033	629
CG13599_OG0005537	1
CG1360_OG0006725	170
CG13601_OG0005534	485
CG13603_OG0005332	1472
CG13605_OG0005319	1332
CG13606_OG0005306	338
CG13607_OG0005318	689
CG13609_OG0012982	101
CG13613_OG0005278	0
CG13614_OG0002525_OG0	0
CG13615_OG0002524	0
CG13616_OG0005272	0
CG13618_OG0005267	97
CG13622_OG0005268	6
CG13623_OG0005265	741
CG13625_OG0004618	610
CG13627_OG0004629	28
CG13630_OG0004630	1126
CG13631_OG0004635	1661
CG13634_OG0004637	10
CG13641_OG0004650	178
CG13643_OG0002274	173
CG13653_OG0002504	0
CG13654_OG0005174	375
CG13663_OG0011496	247
CG13667_OG0004090_OG0	318
CG13670_OG0011168	0
CG13671_OG0004086_OG0	649
CG13675_OG0000560_OG2	5
CG13676_OG0003984	240
CG13678_OG0000129_OG3	15
CG1368_OG0008241	322
CG13685_OG0010463	452
CG13689_OG0008772	124
CG13690_OG0008752	64
CG13692_OG0008754	0
CG13698_OG0010125	1190
CG13699_OG0003907_OG0	1
CG13705_OG0010610	227
CG13707_OG0010613	169
CG13708_OG0010614	4
CG1371_OG0006292	3697
CG13711_OG0010618	0
CG13712_OG0010619	0
CG13713_OG0010620	0
CG13716_OG0010627	6
CG13720_OG0004084	0
CG13721_OG0012208	4
CG13722_OG0011130	444
CG13723_OG0010915	0
CG13724_OG0010917	0
CG13725_OG0010918	3
CG13727_OG0004055	6
CG13728_OG0010923	0
CG13731_OG0011910	23
CG13733_OG0010089	8
CG13738_OG0011907	6
CG13739_OG0002891	1012
CG13743_OG0006405	912
CG13744_OG0006409	2
CG13747_OG0006408	5
CG13748_OG0006626	5
CG13751_OG0001660_OG0	423
CG13760_OG0007606	946
CG13766_OG0009602	180
CG13771_OG0009612	1
CG13775_OG0003750_OG0	303
CG13784_OG0000956_OG0	1056
CG13786_OG0003631	5
CG13796_OG0001883_OG0	669
CG13801_OG0000219_OG0	6
CG13801_OG0000219_OG1	0
CG13806_OG0011077	7
CG13807_OG0011075	177
CG13810_OG0011066	2
CG13813_OG0010189	1679
CG13829_OG0011464	0
CG13833_OG0004687	112
CG13837_OG0002276	0
CG13838_OG0011993	0
CG13841_OG0004694	368
CG13842_OG0004706	1
CG13847_OG0004737	2
CG13850_OG0004743	920
CG13855_OG0004744	4
CG13856_OG0004745	754
CG13857_OG0004746	2
CG13862_OG0004760	0
CG13868_OG0007089	8312
CG13868_OG0013578	1745
CG13869_OG0007075	3
CG1387_OG0008528	6
CG13870_OG0007093	40
CG13871_OG0003047	38
CG13872_OG0007071	2
CG13875_OG0011381	253
CG13876_OG0001334_OG0	381
CG13877_OG0011937	660
CG13884_OG0000403_OG0	6
CG13887_OG0011343	4924
CG13891_OG0002060	2
CG13893_OG0011360	3248
CG13894_OG0004129	253
CG13895_OG0004128	684
CG13901_OG0011344	384
CG13907_OG0011337	6504
CG13912_OG0011325	273
CG13917_OG0011285	10784
CG13919_OG0011274	173
CG13920_OG0011271	2110
CG13921_OG0011032	859
CG13924_OG0011054	11
CG13926_OG0011282	326
CG13928_OG0011279	2648
CG13930_OG0011024	40
CG13931_OG0004073	5
CG13933_OG0011036	1804
CG13937_OG0011056	1961
CG13949_OG0003375	19
CG13950_OG0003376	31
CG13954_OG0006374	372
CG13955_OG0002890_OG0	30
CG13962_OG0012240	4
CG13970_OG0009133_OG0	0
CG13972_OG0005361	4
CG13983_OG0002696	33
CG13991_OG0000661_OG1	0
CG13992_OG0002070_OG0	0
CG13994_OG0011942	589
CG13995_OG0000538_OG0	5
CG13999_OG0000662_OG0	46
CG14005_OG0001926	374
CG14006_OG0001927	0
CG14007_OG0009567	24
CG14011_OG0003731	1
CG14013_OG0003734	8
CG14014_OG0009443	1
CG14015_OG0009446	716
CG14017_OG0003733	1
CG14020_OG0003686	53
CG14022_OG0008831	392
CG14024_OG0003410_OG0	642
CG14034_OG0008836	117
CG14036_OG0008842	0
CG14042_OG0001816	272
CG14043_OG0003425	903
CG14044_OG0008964	76
CG14050_OG0000684	8
CG14052_OG0007777	0
CG14053_OG0012099	1
[truncated: 9,910 more rows]
