# Supplementary material for: Evolution of chemosensory tissues and cells across ecologically diverse Drosophilids
Source: Nat Commun. 2024 Feb 5;15:1047. doi: 10.1038/s41467-023-44558-4 (PMC10844241; doi:10.1038/s41467-023-44558-4)
Supplement: Supplementary file 18 — Supplementary Data 15 [file 41467_2023_44558_MOESM18_ESM.zip › all_count_tables_renamed/MELG1MLEG_counts_trim_genes_FBids_1_1_sorted.txt]

128up_OG0006588	724
14-3-3epsilon_OG0002478	5268
14-3-3epsilon_OG0001126_OG1	15611
140up_OG0004534	416
18w_OG0003044	1691
26-29-p_OG0010897	4994
2mit_OG0000576_OG0	17
5-HT1A_OG0006644	101
5-HT1B_OG0006647	74
5-HT2A_OG0000287_OG0	45
5-HT2B_OG0011472	41
5-HT7_OG0005777	42
5PtaseI_OG0005188	964
7B2_OG0004187	1446
a_OG0006460	1235
a10_OG0010691	78
a5_OG0009037	29
a6_OG0007651	312
AANATL2_OG0003640	207
AANATL4_OG0000091_OG1	0
AANATL7_OG0007605	22
Aasdh_OG0001831	288
Aatf_OG0001947	265
aay_OG0011265	5468
ab_OG0009683	389
ab_OG0009684	50
ABCB7_OG0011281	4047
Pmp70_OG0003257	7729
Abd-B_OG0005000	2
Abi_OG0002227_OG0	554
Abl_OG0010722	1779
abo_OG0009656	313
Abp1_OG0010565	573
abs_OG0003097	454
ac_OG0007843	0
Ac13E_OG0008321	3261
Ac3_OG0009573	315
Ac78C_OG0010320	193
Acam_OG0000252_OG0	33
Acam_OG0000252_OG1	11
Acam_OG0005131	32
CG9149_OG0011313	1317
Acbp1_OG0009246	677
Acbp2_OG0010415	1437
Acbp4_OG0000311_OG0	0
Acbp4_OG0000311_OG1	4
Acbp6_OG0010414	46
ACC_OG0007193	8054
AcCoAS_OG0000812	4937
Ace_OG0000652_OG0	291
Acer_OG0000953_OG0	3648
Acer_OG0003808	775
Acf_OG0002671	882
Achl_OG0002770	187
acj6_OG0008333	5
acj6_OG0008334	31
Ack_OG0010507	2284
Ack-like_OG0006546	476
Acn_OG0009540	3017
CG5009_OG0006075	7658
Acox57D-d_OG0006913	273
Acox57D-p_OG0001151	2127
Acp1_OG0009317	1222
Acp32CD_OG0009664	0
Acp65Aa_OG0003939	8
Acph-1_OG0001513	284
CG12512_OG0008829	2653
CG18155_OG0007972	63
Acsl_OG0007133	10204
Act42A_OG0000022_OG0	5471
Act42A_OG0000022_OG1	389806
Act42A_OG0000022_OG3	35367
Act42A_OG0000022_OG4	88043
Act42A_OG0000022_OG5	700
Actn_OG0003148_OG0	77953
Actn3_OG0011403_OG0	26
ACXB_OG0000046_OG0	11
ACXB_OG0000046_OG1	71
ACXB_OG0000046_OG2	31
ACXB_OG0000046_OG2.2	8
ACXD_OG0004078_OG0	28
Acyp_OG0009408	10
Acyp2_OG0011498	680
Ada_OG0002342	60
Ada1-2_OG0003777_OG0	0
Ada2a_OG0005051	209
Ada2b_OG0004799	258
Ada3_OG0007872	583
AdamTS-A_OG0005247	1687
AdamTS-A_OG0012010	20
AdamTS-B_OG0008089	2295
Adar_OG0007649	1503
Adat1_OG0003596	44
Adck1_OG0006032	472
Adck5_OG0010063	438
ADD1_OG0006579	402
Adf1_OG0001636_OG0	240
Adgf-A_OG0001991_OG0	24
Adgf-A_OG0003900	61
Adgf-A2_OG0010109	61
Adgf-B_OG0010108	2
Adgf-C_OG0001030_OG0	2114
Adgf-D_OG0002208_OG0	848
Adgf-E_OG0006152	14
Adh_OG0003395_OG0	431
Adi1_OG0010940	1926
AdipoR_OG0004727	6027
CG3809_OG0004951	23
AdenoK_OG0003918_OG0	1806
Ady43A_OG0002958	1569
AdoR_OG0005733	223
adp_OG0006108	1178
AdSS_OG0000854_OG0	4602
Aduk_OG0004873	491
Ae2_OG0010984	1607
CG6512_OG0010913	8001
aft_OG0006080	225
Afti_OG0005567	397
Ag5r_OG0008212	22
Ag5r2_OG0008213	0
AGBE_OG0007237	4898
AgmNAT_OG0001753	4
ago_OG0010530	1620
AGO1_OG0007307	1246
AGO2_OG0000119_OG0	7587
Agpat1_OG0008448	265
Agpat2_OG0003465	1309
Agpat3_OG0004018	3034
Agpat4_OG0004019_OG0	1045
ADPS_OG0002932	344
agt_OG0001016_OG0	232
Spat_OG0007723	364
Ahcy_OG0001195_OG0	1268
AhcyL1_OG0011110	1323
AIF_OG0001225	876
AIMP1_OG0007108	673
AIMP2_OG0009977	1350
AIMP3_OG0005998	573
Adk1_OG0010829	12474
Adk3_OG0005467	822
Ak6_OG0007201	185
Akap200_OG0000367_OG0	256
Akh_OG0010512	3
AkhR_OG0009627	134
akirin_OG0010441	1995
Akr1B_OG0001292	5107
Akt1_OG0005415	1684
al_OG0008749	228
Aladin_OG0007570	232
AlaRS_OG0003477	1773
AlaRS-m_OG0010596	1100
Alas_OG0006853	9371
alc_OG0006389	4261
Ald1_OG0005647	123451
Ald2_OG0005645	39
Aldh_OG0003615	60850
Aldh-III_OG0006742	23078
Aldh7A1_OG0003841_OG0	257
Alg-2_OG0001588_OG0	1739
Alg1_OG0002607_OG0	1174
Alg10_OG0000709_OG0	365
Alg11_OG0012170	1784
CG8412_OG0004562	1968
Alg14_OG0001194_OG0	259
Alg2_OG0010641	484
Alg3_OG0003012	74
Alg3_OG0006966	410
CG5287_OG0001281	330
CG5287_OG0003790	244
Alg9_OG0005173	260
Alh_OG0004317	1699
Alh_OG0004319	811
Alh_OG0011430	404
alien_OG0009301	1520
ALiX_OG0005343	3114
Alk_OG0006414	2309
CG12179_OG0001176_OG0	212
Alp1_OG0010289	15
Alp10_OG0010194	2
Alp11_OG0008522	19
Alp12_OG0003717	759
Alp13_OG0001034	8
Alp2_OG0000261_OG0	17
Alp2_OG0000261_OG1	4
Alp4_OG0005779	878
Alp6_OG0006360	16
Alp7_OG0003030	0
Alp9_OG0003931	3
alph_OG0000083_OG0	9
alph_OG0005113	2627
alpha-Catr_OG0006852	636
alpha-Est1_OG0004357	15276
alpha-Est10_OG0004350	5746
alpha-Est2_OG0000314	180
alpha-Est3_OG0004356	2071
alpha-Est6_OG0004354	20
alpha-Est7_OG0001351	3767
alpha-Est8_OG0004352	7054
alpha-Est9_OG0004351	1590
alpha-Man-Ia_OG0003130	152
alpha-Man-Ia_OG0003131	2068
alpha-Man-Ia_OG0001168	1229
alpha-Man-Ib_OG0005087	881
alpha-Man-Ic_OG0011549	2
alpha-Man-IIa_OG0004878	1316
alpha-Man-IIb_OG0005229	1539
alpha-PheRS_OG0008296	866
alpha-Spec_OG0011040	16639
alpha4GT1_OG0000948	499
alphaCOP_OG0011275	3313
alphaSnap_OG0010384	3458
alphaTub67C_OG0010998	4
Alr_OG0008278	679
alrm_OG0002498	117
Als2_OG0009863	1810
alt_OG0004894	3175
aly_OG0004083	15
Ama_OG0002112	2
Amacr_OG0009433	1474
amd_OG0001918	870
Amnionless_OG0008741	16
amon_OG0011540	1104
amos_OG0003702_OG0	0
AMPdeam_OG0008245	8428
Amph_OG0007204	8252
AMPKalpha_OG0001698	5605
Amt_OG0004607	117
Amun_OG0008385	3887
amx_OG0007575	369
Amy-p_OG0000157_OG0	149
Amy-p_OG0000157_OG0.2	1
Amyrel_OG0006416	2
ana_OG0006403	29
ana1_OG0002269	698
ana2_OG0007120	68
ana3_OG0006194	100
Ance-2_OG0003658	7
Ance-3_OG0001891_OG0	1757
Ance-3_OG0009407	1526
Ance-4_OG0006406	206
Ance-5_OG0005870	522
anchor_OG0010100	911
Andorra_OG0011741	1
Ank2_OG0010460	4133
Ankle2_OG0000780	2512
l(2)35Be_OG0003404_OG0	216
anox_OG0007490	2253
Ant2_OG0008041	130
antdh_OG0008007	4968
Antp_OG0002113	587
antr_OG0007227	3
AnxB10_OG0008082	4440
AnxB11_OG0008196	2420
AnxB9_OG0004410	24375
aop_OG0003458	992
aos_OG0010741	1353
Aos1_OG0002145_OG0	566
AOX1_OG0005242	12465
AOX2_OG0000143_OG0	11792
AOX2_OG0000143_OG1	91
AOX4_OG0001465	6
ap_OG0005832	658
AP-1-2beta_OG0008273	2880
AP-1gamma_OG0007680	2393
AP-1mu_OG0005553	2007
AP-1sigma_OG0005334	2926
AP-2alpha_OG0008751	2093
AP-2mu_OG0004736	1867
AP-2sigma_OG0004385	942
Apc_OG0005387	1659
APC10_OG0005888	275
Apc2_OG0005308	177
APC4_OG0003171_OG0	319
APC7_OG0001703	9
ApepP_OG0000963	575
aph-1_OG0003552_OG0	454
aPKC_OG0006607	479
aPKC_OG0006608	84
aPKC_OG0006609	153
Aplip1_OG0011323	569
apn_OG0002443_OG0	2
apolpp_OG0012638	9360
app_OG0010830	965
APP-BP1_OG0010070	447
Appl_OG0007834	2577
Aprt_OG0004075	230
Aps_OG0010085	2933
apt_OG0002733	995
CG18815_OG0010034	3993
AQP_OG0007242	8728
aqrs_OG0005393	0
aqz_OG0001049_OG1	9302
ara_OG0009939	1203
aralar1_OG0001518	3307
Arc1_OG0002768_OG0	1
Arc2_OG0006127	435
Arc42_OG0001370_OG0	1434
Archease_OG0002289_OG0	394
Arf51F_OG0006831	2068
Arf79F_OG0012164	6085
ArfGAP1_OG0010836	1369
ArfGAP3_OG0003816_OG0	1465
Arfip_OG0005451	406
Arfrp1_OG0007681	298
arg_OG0003183	43
arg_OG0007835	1
Argk_OG0011233	262487
Argk_OG0011925	9780
Argl_OG0009800	379
CG31469_OG0002209_OG0	608
ArgRS_OG0008151	893
ArgRS-m_OG0004367	228
ari-1_OG0007878	2214
ari-2_OG0003028	882
Arl1_OG0010003	721
Arl2_OG0004816	192
Arl5_OG0011164	520
Arl6_OG0007042	170
Arl6IP1_OG0004993	859
Arl8_OG0004797	1259
arm_OG0007636	7862
armi_OG0002027	220
Arp1_OG0004441	2810
Arp10_OG0007423	1006
Arp2_OG0001770	872
Arp3_OG0010555	1121
Arp5_OG0001448_OG0	426
Arp53D_OG0011600	55
Arp6_OG0008512	911
Arp8_OG0007614	289
Arpc1_OG0009187	2444
Arpc2_OG0009417	784
Arpc3A_OG0005226	464
Arpc3B_OG0008590	49
Arpc4_OG0008719	1073
Arpc5_OG0008957	571
arr_OG0007264	570
Arr1_OG0009490	7018
Arr2_OG0004099	11041
Ars2_OG0005840	3387
Art1_OG0004911	622
Art2_OG0008773	12
Art3_OG0004604	330
Art4_OG0004574	134
Art6_OG0004528_OG0	3
Art7_OG0001547_OG0	432
Art8_OG0009662	78
Art9_OG0002219_OG0	2
Arts_OG0000486_OG0	1052
aru_OG0003377	2849
Arv1_OG0013036	472
arx_OG0009914	84
Asap_OG0007180	2673
Asator_OG0002682_OG1	2180
Asciz_OG0010646	228
ase_OG0007840	8
asf1_OG0009889	451
ash1_OG0000982_OG0	62
ash2_OG0004623	1258
Ask1_OG0004518	3939
asl_OG0004217	143
AsnRS_OG0003707	1676
AsnRS-m_OG0006452	210
AsnS_OG0000992	754
asp_OG0004633	9
Asph_OG0006509	24813
ASPP_OG0006932	2285
CG9572_OG0008488	31888
AspRS_OG0006665	2239
AspRS-m_OG0008886	1381
asrij_OG0006972	1036
asRNA:CR31429_OG0002339_OG0	109
asRNA:CR42743_OG0003772_OG0	8
asRNA:CR43299_OG0012338_OG0	0
asRNA:CR43426_OG0012535_OG0	4
asRNA:CR43454_OG0002277_OG0	66
asRNA:CR43463_OG0001607_OG0	82
asRNA:CR43809_OG0003675_OG0	557
asRNA:CR44106_OG0002406_OG0	16
asRNA:CR44169_OG0002969_OG0	4
asRNA:CR44179_OG0001455_OG0	1857
asRNA:CR44372_OG0000331_OG0	0
asRNA:CR44372_OG0000331_OG1	0
asRNA:CR44894_OG0012090_OG0	0
asRNA:CR45044_OG0005605_OG0	44
asRNA:CR45195_OG0000203_OG0	710
asRNA:CR45195_OG0000203_OG1	1190
asRNA:CR45350_OG0001645_OG0	1837
asRNA:CR45943_OG0010336	458
asRNA:CR46029_OG0000226_OG0	1
asRNA:CR46029_OG0000226_OG1	4
asRNA:CR46139_OG0003106_OG0	22
asRNA:CR46246_OG0011916	0
asRNA:CR46354_OG0002193_OG0	230
asRNA:CR46473_OG0000925_OG0	70
Ass_OG0001346	47
ast_OG0003560	317
AstA_OG0004634	18
AstA-R1_OG0000689	80
AstA-R2_OG0005396	91
AstC_OG0009668	51
AstC-R1_OG0010134	19
AstC-R2_OG0001295_OG0	34
AstCC_OG0009669	1
asun_OG0002419_OG0	229
Asx_OG0006138	1399
Atac1_OG0003748_OG0	127
Atac2_OG0009508	282
Atac3_OG0000828	267
Tat_OG0001330	1891
Ate1_OG0003045	1383
Atet_OG0003384	1524
Atf-2_OG0006059	522
Atf3_OG0007763	1162
Atg1_OG0009929	109
Atg1_OG0009931	1345
Atg10_OG0001598	52
Atg101_OG0008681	632
Atg12_OG0011904	376
Atg13_OG0004817	1597
Atg14_OG0005089	1547
Atg16_OG0005703	663
Atg17_OG0004232	2545
Atg18a_OG0011152	1745
Atg18b_OG0001271_OG0	1497
Atg2_OG0011112	3441
Atg3_OG0009922	1141
Atg4a_OG0009014	1582
Atg4b_OG0005256	1052
Atg5_OG0007974	332
Atg6_OG0005323	900
Atg7_OG0006714	315
Atg8a_OG0008043	13580
Atg8b_OG0005571	33
Atg9_OG0006487	1944
atilla_OG0011822	8427
atk_OG0010362	8
atl_OG0001399	12739
atms_OG0004154	1056
ato_OG0004804	1
Atox1_OG0012695	1026
ATP6AP2_OG0004869	12895
ATP7_OG0008369	1810
ATP8A_OG0007260	4026
ATP8A_OG0007261	39
Atpalpha_OG0002140	38752
ATPCL_OG0006680	8118
ATPsynB_OG0010987	48745
ATPsynbeta_OG0005823	213698
ATPsynbetaL_OG0001317	37
ATPsynC_OG0005792	125369
ATPsynCF6_OG0005500	24482
ATPsynCF6L_OG0010605	30
ATPsynD_OG0004477	36769
ATPsyndelta_OG0007526	23180
ATPsynE_OG0005568	24164
ATPsynG_OG0009657	25571
ATPsyngamma_OG0005690	51271
ATPsynGL_OG0009315	15
ATPsynO_OG0012619	41533
AttC_OG0000164_OG0	1140
AttC_OG0007258	367
AttD_OG0004890	71
Atu_OG0002096	797
Atx-1_OG0012102	24
Atx2_OG0011501	5841
Atxn7_OG0003444	769
aub_OG0000482_OG0	6
aurA_OG0004964	65
aurB_OG0009647	17
aust_OG0001881	11
aux_OG0003096_OG0	1908
ave_OG0006159	254
Aven_OG0003291	226
awd_OG0002664	6190
Awh_OG0010478	7
axed_OG0010262	178
Axn_OG0005720	1089
axo_OG0003993	287
axo_OG0010625	118
axo_OG0010626	576
axo_OG0010628	40
Axs_OG0008319	1770
Axud1_OG0003447	741
az2_OG0006736	196
azot_OG0000210_OG0	1
azot_OG0000210_OG1	5
b_OG0009189	10893
B-H1_OG0000267_OG0	614
B-H1_OG0000267_OG1	388
B4_OG0009202	2156
B52_OG0001376_OG0	6248
b6_OG0007653	40
B9d1_OG0005246	57
B9d2_OG0005830	33
bab1_OG0011327	39
bab1_OG0011328	54
bab2_OG0011326	1345
babo_OG0006628	901
babos_OG0007027	1407
Bacc_OG0008947	15097
Bace_OG0000801_OG0	1
baf_OG0003792	694
bai_OG0005189	2265
Balat_OG0007229	8
Baldspot_OG0010721	2963
ball_OG0001092_OG1	210
bam_OG0005170	1
bap_OG0001358_OG0	5
Bap111_OG0007677	1290
Bap170_OG0000903_OG0	1169
Bap55_OG0005900	387
Bap60_OG0008560	1020
IMPPP_OG0000305_OG1	0
barc_OG0010291	807
bark_OG0008784	1316
barr_OG0000425_OG0	347
baz_OG0008596	3614
bb8_OG0005496	68
bbc_OG0007266	3864
CG18067_OG0007098	12003
bbg_OG0010871	84
bbg_OG0010872	721
BBIP1_OG0004876	171
BBS1_OG0010413	120
BBS4_OG0002785_OG0	514
BBS5_OG0002086	227
BBS8_OG0008755	240
BBS9_OG0006919	716
bbx_OG0008688	6294
bc10_OG0010387_OG0	1771
BCAS2_OG0005540	327
bcd_OG0002111_OG0	0
bchs_OG0003722	16
BCL7-like_OG0007566	99
bcn92_OG0007793	582
Bdbt_OG0004400	466
bdg_OG0006805	1547
bdl_OG0003385	3675
Bdp1_OG0009215	646
be_OG0000785	3103
BEAF-32_OG0006164	952
beag_OG0004860	473
beat-Ia_OG0011784	45
beat-Ib_OG0009146	32
beat-Ic_OG0001866_OG0	6
beat-IIa_OG0005482	57
beat-IIb_OG0005481	226
beat-IIIa_OG0009463	51
beat-IIIb_OG0009460	60
beat-IIIc_OG0003687	320
beat-IV_OG0005508	160
beat-Va_OG0005024	9
beat-Vb_OG0005021	31
beat-Vc_OG0001062_OG0	11
beat-VII_OG0011542	769
beat-VII_OG0011544	381
beg_OG0004008	624
bel_OG0001048	5835
Bem46_OG0008920	443
ben_OG0000514_OG0	2645
Best1_OG0002590_OG0	3262
Best2_OG0010251	2537
Best3_OG0009963	11
Best4_OG0000558_OG0	11
Bet1_OG0003845_OG0	859
Bet3_OG0004072	610
beta-PheRS_OG0005298	687
beta-Spec_OG0007697	27329
beta'COP_OG0009212	2227
beta3GalTII_OG0012738	135
beta4GalNAcTA_OG0006521	822
beta4GalNAcTB_OG0002610	445
beta4GalT7_OG0005195	187
betaCOP_OG0008653	3498
betaggt-I_OG0008962	639
betaGlu_OG0002667	498
CG32396_OG0011696	23
Bgb_OG0011276	442
bgcn_OG0001647	297
bgm_OG0009412	785
BHD_OG0010421	344
bi_OG0003201	532
bi_OG0012904	41
BI-1_OG0004087	5001
bib_OG0001843_OG0	11
BicC_OG0009143	41
BicD_OG0009474	1715
CG11873_OG0005086	465
bif_OG0003277	1048
bif_OG0012761	294
BigH1_OG0001085_OG0	25
bigmax_OG0005365	475
Bili_OG0002506_OG0	0
bin_OG0010286	0
Bin1_OG0005423	266
bin3_OG0007310	2265
bip1_OG0010560	113
Bka_OG0009250	197
blanks_OG0011885_OG0	46
Blimp-1_OG0010196	2169
Blm_OG0002608	95
Blos1_OG0006148	337
Blos2_OG0010078	310
Blos3_OG0009918	251
Blos4_OG0010933	249
blot_OG0010924	15823
blow_OG0006726	516
blp_OG0005216	2051
blw_OG0006982	177859
bma_OG0010967	18
Bmcp_OG0010022	672
bmm_OG0010858	3818
bnb_OG0001206_OG1	1948
CG5059_OG0012191	1526
bnk_OG0005787	0
bnl_OG0004512	606
boca_OG0006727	661
bocks_OG0002575_OG0	777
BOD1_OG0005544	2776
boi_OG0007601	334
boi_OG0007603	121
boil_OG0012322	41
bol_OG0011238	6337
boly_OG0007153	47
BomBc1_OG0001623	558
BomBc2_OG0000769_OG0	1072
BomBc3_OG0004769	1004
BomT3_OG0011469	2405
bon_OG0004934	1086
bond_OG0004726	511
bonsai_OG0007008	844
Boot_OG0006400	2
bor_OG0004967	879
bora_OG0003911	17
BORCS5_OG0008208	469
BORCS6_OG0011365	228
BORCS7_OG0007103	114
borr_OG0009292	32
boss_OG0005676	644
botv_OG0006642	626
bou_OG0007819	662
bowl_OG0008785	971
BoYb_OG0000400_OG0	2
br_OG0007659	88
br_OG0011928	3
Br140_OG0001629	933
brat_OG0001919	199
Brca2_OG0000883	549
Brd_OG0010852	0
CG7154_OG0009310	1139
Brd8_OG0002488	345
Bre1_OG0010209	1035
Brf_OG0005483	321
Brf_OG0005485	100
brk_OG0007975	801
brm_OG0009999	2123
Brms1_OG0008442	1119
Bro_OG0011272	1
brp_OG0000499_OG1	176
l(3)72Ab_OG0009997	1940
bru1_OG0009737	76
bru1_OG0009738	701
bru2_OG0009740	768
bru2_OG0011823	18
bru2_OG0012161	193
bru3_OG0010907	292
bru3_OG0011909	57
Bruce_OG0004896	5158
brun_OG0003663	1686
brv1_OG0000706_OG0	7
brv2_OG0010919	9
brv3_OG0011666	50
BRWD3_OG0005288	2606
brwl_OG0009277	951
bs_OG0003002	432
bs_OG0006897	197
bsf_OG0001906_OG0	2478
Bsg_OG0009780	10074
Bsg25D_OG0003412_OG0	1861
bsh_OG0009110	19
bsk_OG0012344	1729
bt_OG0000537_OG1	197
BTBD9_OG0000546_OG0	1070
BtbVII_OG0011887	2729
btd_OG0007557	404
Btk29A_OG0001838	894
Btk29A_OG0011763	28
btl_OG0002041	219
btn_OG0004719	14
Btnd_OG0008611	83
btsz_OG0001035_OG1	673
btsz_OG0004581	14
btv_OG0003692	15
btv_OG0009487	369
btz_OG0005342	1682
Bub1_OG0001806_OG0	794
Bub3_OG0005120	509
BubR1_OG0000657_OG0	87
Buffy_OG0006561	273
bug_OG0006803	671
Bug22_OG0009372	661
BuGZ_OG0008876	1402
CG8270_OG0010257	343
bun_OG0000556	1623
bun_OG0009749	3618
bur_OG0003683_OG0	1946
Burs_OG0001045_OG0	43
bves_OG0007497	386
bves_OG0007499	258
bw_OG0006000	19
bwa_OG0009122	290
bwa_OG0012525	248
Bx_OG0008666	5
Bx_OG0008667	329
Bx42_OG0007682	1514
by_OG0005550	7217
byn_OG0010803	1
bys_OG0007950	555
c-cup_OG0012143	19
c(3)G_OG0001464_OG0	208
c11.1_OG0007569	2410
c12.1_OG0007568	521
c12.2_OG0007567	4046
C15_OG0002126_OG0	16
C1GalTA_OG0009799	582
C3G_OG0007801	3671
C901_OG0008027	0
ca_OG0005700	3336
Ca-alpha1D_OG0009140	6924
Ca-alpha1T_OG0003323	438
Ca-beta_OG0009681	807
Ca-Ma2d_OG0009139	1083
CaBP1_OG0008860	1993
cac_OG0000605_OG0	120
cact_OG0009392	12502
cactin_OG0003129	777
cad_OG0009437	37
Cad74A_OG0010922	38
Cad86C_OG0002368	2122
Cad87A_OG0001088_OG0	239
Cad89D_OG0001058_OG0	0
Cad96Ca_OG0011497	1051
Cad96Cb_OG0005172	1
Cad99C_OG0005704	2125
CadN_OG0000277_OG1	78
Caf1-105_OG0002830	131
Caf1-180_OG0007408	367
Caf1-55_OG0001036	873
cag_OG0001595_OG0	215
CAH1_OG0009192	3130
CAH13_OG0002843	78
CAH14_OG0002807	26
CAH15_OG0006256	18
CAH16_OG0000498_OG1	0
CAH2_OG0001000_OG0	11163
CAH3_OG0003177	1079
CAH5_OG0005796	1
CAH7_OG0000840	3134
CAH8_OG0004748	15
CAH9_OG0005622	525
CAHbeta_OG0002334	174
cal1_OG0002556_OG0	474
CalpA_OG0003035	4616
CalpB_OG0010971	1900
CalpC_OG0008186	654
Calr_OG0005564	16122
Cals_OG0013279_OG0	2337
Calx_OG0002139_OG0	2
Calx_OG0004417	4398
Calx_OG0004418	2981
calypso_OG0006121	381
Cam_OG0012053	13101
CaMKI_OG0012767	4576
CaMKII_OG0013280	10131
Camp_OG0005907	583
Camta_OG0006364	350
Camta_OG0006365	17
can_OG0004061_OG0	27
CanA1_OG0005778	1240
CanB_OG0000231_OG0	363
CanB_OG0000231_OG1	4959
Cand1_OG0009382	1826
CAP_OG0000587_OG0	15296
CAP_OG0012405	2
Cap-D2_OG0005121	140
Cap-D3_OG0009448	401
Cap-G_OG0002924	499
Cap-H2_OG0004906	585
Capa_OG0005712	243
Caper_OG0009347	6680
Capr_OG0010138	2156
caps_OG0010156	1610
caps_OG0010157	1356
capt_OG0009025	9999
capu_OG0000612_OG0	471
car_OG0007437	332
CARPA_OG0007960	30
CARPB_OG0007554	76
CarT_OG0009432	49
cas_OG0004236	2
casp_OG0006502	1469
cass_OG0009476	2949
Cat_OG0003869	15304
cathD_OG0002862	15383
cato_OG0006491	0
Catsup_OG0009538	1582
caup_OG0009938	315
cav_OG0000654	69
caz_OG0003243_OG0	1675
cbc_OG0007265	631
Cbl_OG0002051_OG0	2746
CBP_OG0001721	25
CBP_OG0007971	12
Cbp20_OG0005066	478
Cbp53E_OG0006447	1849
Cbp80_OG0007913	562
Cbp80_OG0007915	553
Cbs_OG0003124	993
cbs_OG0007263	625
cbt_OG0008760	3175
Cby_OG0004789	52
Cc2d2a_OG0002702	126
CCAP_OG0011467	14
CCAP-R_OG0000870	67
ccb_OG0012089	22
CCDC151_OG0011900	66
CCDC53_OG0009785	238
Ccdc58_OG0010399	216
Ccdc85_OG0008917	256
CCHa1_OG0004530	192
CCHa1-R_OG0006065	53
CCHa2_OG0002186_OG0	213
CCHa2-R_OG0005836	16
Cchl_OG0004776	9680
CCKLR-17D1_OG0003334	9
CCKLR-17D1_OG0008675	397
CCKLR-17D1_OG0011744	18
CCKLR-17D3_OG0008678	136
Ccm3_OG0005250	1799
Ccn_OG0010106	366
Ccn_OG0010107	387
Ccn_OG0012179	170
Ccp84Ab_OG0000178_OG0	12
Ccp84Ac_OG0001349_OG0	0
Ccp84Ae_OG0002110_OG0	1
Ccp84Af_OG0000109_OG0	0
Ccp84Af_OG0000109_OG1	0
Ccp84Af_OG0000109_OG2	2
Ccp84Ag_OG0001348_OG0	6
Ccs_OG0006299	893
CCT1_OG0002281_OG0	1477
CCT2_OG0003145	1793
CCT3_OG0004995	1940
CCT4_OG0000979	1416
CCT5_OG0006600	1996
CCT6_OG0008508	2614
CCT7_OG0004839	556
CCT7_OG0004841	349
CCT8_OG0007117	2082
Ccz1_OG0010481	538
cd_OG0004708	18
CD98hc_OG0001357_OG0	6850
Cda4_OG0008701	245
Cda5_OG0008721	4432
Cda9_OG0002707	12
CDase_OG0005749	5752
cdc14_OG0009306	3104
Cdc16_OG0005493	397
Cdc23_OG0009421	215
Cdc27_OG0010426	1510
Cdc2rk_OG0006290	244
Cdc37_OG0011041	1504
Cdc42_OG0008268	1279
Cdc45_OG0007388	258
Cdc5_OG0011371	810
CDC50_OG0008483	1933
Cdc6_OG0002054	18
Cdc7_OG0007729	2123
Cdep_OG0002087	1326
Cdep_OG0004159	1825
CdGAPr_OG0009111	2351
cdi_OG0000729	2033
cDIP_OG0004394	1894
Cdk1_OG0000555_OG0	29
Cdk12_OG0009875	759
Cdk2_OG0002391	86
CDK2AP1_OG0008015	502
Cdk4_OG0006632	425
Cdk5_OG0002993	664
Cdk5alpha_OG0009389	1013
Cdk7_OG0001724	311
Cdk8_OG0010977	109
Cdk9_OG0007009	478
Cdlc2_OG0000234_OG1	2168
cdm_OG0002482	3091
Cds_OG0010549	2118
Ced-12_OG0009727	789
ced-6_OG0006366	7533
CenB1A_OG0004675	1287
CenG1A_OG0003595_OG0	3823
CenG1A_OG0009182	45
Cenp-C_OG0002322	232
Cep135_OG0009952	330
Cep135_OG0009954	328
cep290_OG0004127	343
Cep89_OG0006812	15
Cep97_OG0008778	471
cer_OG0012078	642
Cerk_OG0004182	3454
cert_OG0011161	2283
Cf2_OG0008971	3740
Cfp1_OG0007571	773
CG5789_OG0004615	934
cg_OG0006533	3497
CG10000_OG0005395	0
CG10005_OG0004963	5
CG10011_OG0005399	664
CG10013_OG0002410_OG0	2
CG10019_OG0008786	81
CG10026_OG0009081	447
CG10029_OG0004344	80
CG10031_OG0008792	420
CG10035_OG0004420	21
CG10038_OG0001436_OG0	361
CG10041_OG0012259_OG0	3
CG10051_OG0007036	1
CG10053_OG0004336	188
CG10055_OG0004329	758
CG10062_OG0007038	303
CG10063_OG0010284	32
CG10064_OG0010282	53
CG10068_OG0004321	1138
CG10073_OG0000065_OG2	148
CG10075_OG0010279	1730
CG10077_OG0010277	17910
CG10082_OG0005964	5823
CG10086_OG0001355	6
CG10089_OG0010567	514
CG10098_OG0004320	830
CG10104_OG0006132	9
CG10116_OG0010569	15
CG10126_OG0005023	2684
CG10132_OG0009091	1792
CG10137_OG0009093	716
CG10139_OG0006151	422
CG10140_OG0010573	1
CG10147_OG0010256	321
CG10151_OG0006160	119
CG10154_OG0010575	1
CG10163_OG0010252	0
CG10164_OG0001489	53
CG10165_OG0011781	396
CG10171_OG0010163	270
CG10175_OG0005507	6753
CG10177_OG0001079_OG0	35
CG10184_OG0005509	839
CG10185_OG0005203	358
CG10189_OG0009087	395
CG10194_OG0009085	423
CG10195_OG0003572	576
CG10205_OG0006168	3083
CG10208_OG0005527	297
CG10209_OG0006169	436
CG10211_OG0009505	2292
CG10222_OG0010165	152
CG10226_OG0010249	1238
CG10237_OG0003462	38258
CG1024_OG0004294	283
CG10252_OG0011517	161
CG10254_OG0002565	1638
CG10257_OG0006606	196
CG10264_OG0005208	2
CG10265_OG0006935	176
CG10274_OG0003940	686
CG10280_OG0004257	0
CG10283_OG0001907_OG0	499
CG10286_OG0004292	431
CG10298_OG0004288	18
CG10300_OG0005516	1
CG10301_OG0005515	3
CG10307_OG0005957	3196
CG10311_OG0004972	2795
CG10317_OG0004974	56
CG10321_OG0005965	1827
CG10324_OG0004994	284
CG10332_OG0005992	6
CG10333_OG0009507	1150
CG10336_OG0009516	30
CG10337_OG0009096	144
CG10338_OG0009517	427
CG10339_OG0006873	2764
CG10340_OG0001059_OG0	2561
CG10341_OG0009518	509
CG10343_OG0009520	436
CG10344_OG0007020	80
CG10345_OG0002430_OG0	49838
CG10347_OG0000607_OG0	202
CG10348_OG0003704	1562
CG10352_OG0008207	20
CG10353_OG0008206	2461
CG10357_OG0010470	6
CG10359_OG0010469	253
CG10361_OG0010014	141
CG10362_OG0008202	323
CG10365_OG0005518	2166
CG10366_OG0009102	842
CG10375_OG0005526	712
CG10376_OG0009519	773
CG10383_OG0001909	3851
CG10384_OG0007018	40
CG10405_OG0004983	9
CG10407_OG0005207	204
CG10413_OG0003703_OG0	266
CG10417_OG0013094	1295
CG10418_OG0010832	151
CG10425_OG0002500	550
CG10428_OG0001263_OG0	873
CG10431_OG0001914	89
CG10433_OG0006904	3059
CG10435_OG0002296_OG0	796
CG10444_OG0007082	828
CG10445_OG0001356	105
CG10459_OG0001605_OG0	14
CG10462_OG0009105	981
CG10463_OG0009108	185
CG10466_OG0012145	106
CG10467_OG0010233	436
CG10469_OG0010232	69
CG10470_OG0009541	684
CG10472_OG0000811_OG0	166
CG10479_OG0010225	544
CG10481_OG0009114	2
CG10483_OG0010221	800
CG10486_OG0010219	5
CG10492_OG0009544	1187
CG10494_OG0006908	150
CG10495_OG0009546	139
CG10505_OG0006927	10
CG10508_OG0010314	1282
CG10510_OG0003948	26
CG10513_OG0005163	524
CG10514_OG0005162	331
CG10516_OG0009998	298
CG10527_OG0002810_OG0	12398
CG10543_OG0006262	3387
CG10550_OG0000747	22139
CG10555_OG0008527	860
CG10561_OG0009552	3342
CG10565_OG0010321	3498
CG10576_OG0010200	2524
CG10581_OG0010326	206
CG10584_OG0010328	1200
CG10587_OG0000094_OG0	0
CG10587_OG0000094_OG1	0
CG10587_OG0000094_OG2	0
CG10589_OG0003950	45
CG10591_OG0010195	0
CG10597_OG0003317	0
CG10598_OG0011740	0
CG10600_OG0009530	2793
CG10602_OG0009532	4081
CG10616_OG0010838	983
CG10621_OG0001911	183
CG10623_OG0001912	1110
CG10628_OG0009107	559
CG10631_OG0001241	2705
CG10646_OG0009949	250
CG10654_OG0009947	204
CG10657_OG0009951	116
CG10660_OG0010840	507
CG10663_OG0010839	1156
CG10669_OG0005156	332
CG10674_OG0010603	480
CG10680_OG0003577	3276
CG10681_OG0009950	241
CG10700_OG0011812	0
CG10702_OG0009548	421
CG10710_OG0010908	586
CG10713_OG0010576	113
CG10725_OG0010574	0
CG10730_OG0000951	22
CG10731_OG0006517	410
CG10737_OG0006638	41917
CG10738_OG0010568	58
CG1074_OG0007339	458
CG10747_OG0009127	1456
CG10748_OG0011855_OG0	12
CG10749_OG0003913_OG0	21
CG10750_OG0009561	24
CG10752_OG0010150_OG0	2
CG10761_OG0008304	14
CG1077_OG0004263	6
CG10793_OG0003237	18
CG10795_OG0006915	419
CG10799_OG0003081	220
CG10801_OG0012112	11
CG10802_OG0008133	1073
CG10803_OG0008134	294
CG10804_OG0008132	289
CG10809_OG0010976	317
CG10814_OG0007257	5
CG10822_OG0007072	9
CG10839_OG0009144	13
CG10841_OG0002198_OG0	72
CG10853_OG0003980_OG0	6
CG10859_OG0009209	124
CG10862_OG0002017_OG1	6352
CG10863_OG0010486	5171
CG10863_OG0012194_OG0	38
CG10864_OG0005043	132
CG10866_OG0010485	428
CG10874_OG0003457	951
CG10877_OG0002385_OG0	11
CG10887_OG0002183_OG0	11
CG10898_OG0002547	477
CG1090_OG0003105_OG0	439
CG10903_OG0002293_OG0	356
CG10904_OG0011634	252
CG10907_OG0001984_OG0	291
CG10909_OG0005022	11
CG10910_OG0006092	6
CG10911_OG0006095	21
CG10912_OG0000471	5
CG10914_OG0006109	262
CG10919_OG0001352	18
CG1092_OG0001161_OG0	341
CG10920_OG0007959	20
CG10927_OG0006710	31
CG10931_OG0006071	7
CG10932_OG0007954	2157
CG10934_OG0002756_OG0	43
CG10939_OG0005908	2881
CG10947_OG0009415	7902
CG10948_OG0009927	886
CG10949_OG0009416	335
CG10950_OG0012279	31
CG10958_OG0001743	227
CG10959_OG0008299	80
CG10962_OG0007748	153
CG10970_OG0003173	11
CG10973_OG0012539	406
CG10979_OG0004244	748
CG10984_OG0009934	628
CG10996_OG0008249	11
CG11000_OG0004245	45
CG11007_OG0003037	366
CG11018_OG0007064	23
CG11029_OG0001270	173
CG1103_OG0003103_OG0	222
CG11030_OG0003728	554
CG11034_OG0001268	132
CG11035_OG0002292_OG0	1027
CG11041_OG0001654	141
CG11044_OG0007073	3289
CG1105_OG0004314	2041
CG11050_OG0009604	6339
CG11060_OG0006765	38
CG11068_OG0011716	43
CG11069_OG0004655	283
CG11076_OG0001759	1497
CG11077_OG0000549_OG0	350
CG11085_OG0008456	7
CG11089_OG0004653	797
CG11095_OG0003249	504
CG11099_OG0007074	1399
CG11103_OG0003250	280
CG11106_OG0012330	42
CG11109_OG0001964	292
CG11110_OG0006619	490
CG11123_OG0006752	327
CG11125_OG0006747	221
CG11127_OG0006744	812
CG1113_OG0004171	57
CG11131_OG0001957_OG0	1
CG11134_OG0003251	288
CG11141_OG0006745	729
CG11145_OG0006754	14
CG11147_OG0003729	47228
CG11149_OG0003730	1
CG11151_OG0008256	5641
CG11159_OG0006283	2
CG1116_OG0004164	1141
CG11162_OG0008263	0
CG11168_OG0004657	1540
CG11170_OG0006462	63
CG11178_OG0003327	425
CG11180_OG0006625	703
CG11191_OG0007189	1178
CG11192_OG0007095	0
CG11200_OG0007088	6040
CG11211_OG0012938	19
CG11226_OG0012166_OG0	6
CG11227_OG0007505	28
CG1124_OG0002090	466
CG11241_OG0003815_OG0	278
CG11247_OG0009861	622
CG11248_OG0003830_OG0	266
CG11249_OG0009864	42
CG11251_OG0001998	11
CG11257_OG0007039	291
CG11263_OG0001789	8
CG11267_OG0011856	1211
CG11269_OG0006458	3
CG11275_OG0002906	1529
CG11279_OG0003924_OG0	206
CG11286_OG0004361	2
CG1129_OG0002085	521
CG11291_OG0003029	18
CG11294_OG0007761	24
CG11298_OG0007031	9
CG11309_OG0010303	2410
CG11317_OG0012026	325
CG11318_OG0000756	8
CG11319_OG0009603	215
CG11327_OG0009628	76
CG11333_OG0002657_OG0	4
CG11334_OG0005804	1725
CG11342_OG0011920	64
CG11345_OG0011138	0
CG11349_OG0011131	0
CG11353_OG0011127	21
CG11356_OG0008477	26
CG11357_OG0011126	493
CG1136_OG0010499	1032
CG11367_OG0000806_OG0	90
CG11369_OG0011699	35
CG1137_OG0004303	52
CG11370_OG0003817_OG0	6
CG11377_OG0008723	776
CG11378_OG0007395	223
CG11379_OG0007397	9
CG11380_OG0007400	100
CG11381_OG0007402	1
CG11382_OG0007404	1
CG11384_OG0007396	0
CG1139_OG0004077	35
CG11391_OG0001026_OG0	37
CG11396_OG0010345	709
CG11398_OG0007405	105
CG11403_OG0007406	84
CG11404_OG0012169	6
CG11406_OG0006889	6
CG11409_OG0007766	112
CG11413_OG0011575	466
CG11414_OG0006019	2359
CG11417_OG0007590	528
CG1142_OG0012974	240
CG11425_OG0009823	409
CG11426_OG0009824	1200
CG1143_OG0011104	6599
CG11436_OG0003200	172
CG11437_OG0009825	27
CG11438_OG0009826	547
CG11447_OG0004515	614
CG11449_OG0000981_OG1	2
CG11453_OG0001027_OG0	94
CG11454_OG0001792	434
CG11456_OG0003951	320
CG11459_OG0000135_OG1	100
CG1146_OG0011093	27484
CG11470_OG0000857	1
CG11474_OG0005934	1489
CG11475_OG0005935	36
CG11498_OG0001515	16
CG11504_OG0002630	393
CG11523_OG0009832	274
CG11529_OG0010828	1138
CG11537_OG0010640	2164
CG11550_OG0002660	1355
CG11560_OG0010817	254
CG11562_OG0008742	396
CG11563_OG0002662	278
CG11566_OG0007496	19
CG11570_OG0004027	0
CG11581_OG0008240	0
CG11583_OG0010538	312
CG11584_OG0008239	0
CG11585_OG0012335	0
CG11586_OG0010534	517
CG11590_OG0001741	286
CG11593_OG0010497	675
CG11594_OG0010492	1201
CG11596_OG0007629	921
CG11601_OG0008739	797
CG11608_OG0000142_OG0	0
CG1161_OG0004180	2620
CG11617_OG0008731	1231
CG11619_OG0003864_OG0	165
CG11626_OG0011450	6
CG11629_OG0003739	4
CG11630_OG0009580	12
CG11634_OG0009583	15
CG11635_OG0007156	38
CG11638_OG0007387	257
CG11655_OG0001745_OG0	686
CG11656_OG0005013	46
CG11658_OG0010025	1299
CG11663_OG0012087	19
CG11664_OG0011395	0
CG11666_OG0012316	3
CG11668_OG0002452	95
CG11670_OG0005008	1
CG11672_OG0004805	0
CG11674_OG0008231	0
CG11679_OG0008511	454
CG11686_OG0002448_OG0	1010
CG11693_OG0004810	9
CG11694_OG0000225_OG0	13
CG11694_OG0000225_OG1	11
CG11695_OG0007879	621
CG11696_OG0007880	457
CG11698_OG0002319_OG0	5
CG11699_OG0007882	2921
CG11703_OG0002165_OG0	26
CG11710_OG0001691_OG0	788
CG1172_OG0004189	547
CG11722_OG0001391	514
CG11723_OG0003571	578
CG11726_OG0010048	16
CG11737_OG0001419_OG0	2640
CG11741_OG0001420_OG0	18
CG11752_OG0007995	4061
CG11755_OG0000851	125
CG11756_OG0007997	12
CG11760_OG0004826	1093
CG11768_OG0004832	394
CG11771_OG0005200	3366
CG11777_OG0006309	223
CG11779_OG0004481	1599
CG11786_OG0012799	6
CG11788_OG0007083	91
CG11790_OG0005187	1348
CG11791_OG0012008	5913
CG11807_OG0003009_OG0	1682
CG11808_OG0006841	133
CG11811_OG0004058	618
CG11816_OG0008636	3
CG11835_OG0000264_OG0	7288
CG11835_OG0000264_OG1	8044
CG11837_OG0005082	159
CG11841_OG0005083	2301
CG11842_OG0000856_OG1	197
CG11843_OG0011490	182
CG11852_OG0002502_OG0	56
CG11854_OG0005171	9
CG11857_OG0005167	1645
CG11858_OG0005166	266
CG11878_OG0000055_OG0	1
CG11878_OG0000055_OG1	139
CG11878_OG0000055_OG2	4
CG11882_OG0005094	236
CG11883_OG0006313	1736
CG11885_OG0003355	303
CG11892_OG0005161	50
CG11893_OG0000039_OG2	1246
CG11899_OG0005100	1595
CG11902_OG0005155	414
CG11906_OG0001618	336
CG11911_OG0008747	6
CG11912_OG0008746	2
CG11920_OG0005183	292
CG11927_OG0003556	592
CG11929_OG0011773	12
CG11961_OG0001155_OG0	1223
CG11964_OG0004848	285
CG11970_OG0004849	991
CG11975_OG0004850	790
CG11977_OG0012457_OG0	2
CG11980_OG0002337	760
CG11983_OG0004852	56
CG11986_OG0004855	110
CG11997_OG0004862	0
CG11999_OG0004179	729
CG12003_OG0004112	0
CG12004_OG0011286	2899
CG12009_OG0010662	3
CG12010_OG0010671	176
CG12011_OG0011025	1
CG12012_OG0010672	657
CG12016_OG0010666	721
CG12017_OG0010661	12
CG12020_OG0011042	24
CG12024_OG0011050	1021
CG12025_OG0011053	1912
CG12035_OG0011029	24
CG12038_OG0011331	116
CG12054_OG0000497	1512
CG12056_OG0003138	727
CG12057_OG0003139	5
CG12061_OG0000938_OG0	4
CG12065_OG0007412	2831
CG12069_OG0001519	34
CG12071_OG0011553	120
CG12071_OG0013484	183
CG12075_OG0007754	1075
CG1208_OG0004248	1060
CG12081_OG0007411	342
CG12084_OG0011296	2438
CG12091_OG0011293	8653
CG12093_OG0011111	1326
CG12096_OG0008559	731
CG12099_OG0011289	8683
CG12104_OG0011284	324
CG12105_OG0004111	1156
CG12106_OG0007586	94
CG12107_OG0006719	639
CG12111_OG0007413	10
CG12112_OG0012598_OG0	64
CG12115_OG0007587	0
CG12116_OG0008625	543
CG12118_OG0007585	2135
CG12121_OG0007579	1802
CG12123_OG0003325	191
CG12128_OG0002879	373
CG12129_OG0002878	317
CG1213_OG0002105	415
CG12134_OG0006319	219
CG12147_OG0004192	27
CG12155_OG0003210	807
CG12159_OG0002860	456
CG12164_OG0006760	4
CG12170_OG0002098	1331
CG12171_OG0004222	509
CG12173_OG0004172	294
CG12177_OG0008262	2093
CG1218_OG0002103	357
CG12182_OG0011099	159
CG12194_OG0008975	467
CG12204_OG0001687	100
CG12206_OG0008131	46
CG12209_OG0002818	20
CG12213_OG0002418	1147
CG12219_OG0007713	595
CG12224_OG0000651_OG1	323
CG12231_OG0003119	0
CG12236_OG0008414	402
CG12237_OG0007424	861
CG12239_OG0001754	571
CG12241_OG0001396	404
CG12253_OG0011818	57
CG12256_OG0004947	2
CG12259_OG0005539	435
CG12268_OG0005336	750
CG1227_OG0004337	264
CG12278_OG0004413	0
CG12279_OG0004445	489
CG12288_OG0009457	35
CG12289_OG0010046	14
CG12290_OG0002618	3284
CG12299_OG0009634	461
CG12301_OG0001981	200
CG12307_OG0009694	29
CG1231_OG0011372	16
CG12316_OG0009955	686
CG12320_OG0005053	90
CG12321_OG0001064_OG0	2029
CG12325_OG0002854	269
CG1233_OG0011370	1202
CG1234_OG0004335	425
CG12341_OG0002848	285
CG12343_OG0002853	998
CG12344_OG0002855	1329
CG12355_OG0012373	247
CG1236_OG0002100	706
CG12362_OG0000821_OG0	38
CG12374_OG0007223	23
CG12375_OG0009777	1801
CG12379_OG0008514	153
CG12384_OG0006229	1889
CG1239_OG0004237	105
CG12395_OG0001736	6
CG12398_OG0008359	5
CG12402_OG0002224_OG0	23
CG12420_OG0002594_OG0	8
CG12426_OG0005340	10
CG12438_OG0003802	12
CG12439_OG0009296	8
CG12446_OG0001786_OG0	4
CG12448_OG0009145	27
CG1246_OG0011105	33
CG12464_OG0011955	1
CG12470_OG0007846	60
CG12479_OG0008243	6
CG12480_OG0008242	0
CG12481_OG0008237	0
CG12490_OG0000233_OG1	0
CG12496_OG0007599	0
CG12498_OG0008105	10
CG12499_OG0002285_OG0	384
CG12502_OG0011339	56
CG12507_OG0008176	2
CG12511_OG0009568	1
CG12516_OG0005410	11
CG12517_OG0009649	0
CG12520_OG0010149	74
CG12521_OG0012944	12
CG12531_OG0008272	139
CG12535_OG0008128	8
CG12539_OG0008363	0
CG12540_OG0008220	0
CG12541_OG0007825	200
CG12560_OG0012234	377
CG12567_OG0012740	1382
CG12576_OG0001784_OG0	2476
CG12581_OG0001679_OG0	6430
CG12589_OG0011424	1
CG12590_OG0011977	3
CG12594_OG0005596	95
CG12607_OG0011139	2
CG12609_OG0008677	8
CG12617_OG0003653	26
CG12620_OG0009462	28
CG12637_OG0008050	11
CG12643_OG0007518	147
CG1265_OG0010531	3899
CG12655_OG0000445_OG2	0
CG12659_OG0007410	47
CG12661_OG0007749	3
CG12662_OG0007747	0
CG12672_OG0007868	85
CG12674_OG0003570	20
CG12679_OG0001731_OG0	15
CG12680_OG0001718	3
CG12682_OG0012323	1
CG12691_OG0007931	9
CG12692_OG0000634_OG0	40
CG12693_OG0012106	38
CG12698_OG0008169	32
CG12699_OG0000230_OG1	352
CG12702_OG0001192	77
CG12708_OG0000271_OG0	11
CG12708_OG0000271_OG0.2	301
CG1271_OG0010635	982
CG12713_OG0003881_OG0	57
CG12716_OG0008438	7
CG12723_OG0008557	7
CG12728_OG0000928_OG0	206
CG12729_OG0011725	14
CG1273_OG0010536	9
CG12730_OG0007375	484
CG12744_OG0000893	18
CG12746_OG0004208	2748
CG1275_OG0011072	1901
CG12768_OG0001283_OG0	256
CG12769_OG0007187	184
CG12773_OG0003140	934
CG12782_OG0012281	16
CG12783_OG0000743_OG0	6
CG12784_OG0005236	1
CG12795_OG0008825	614
CG12811_OG0002240	815
CG12817_OG0002595_OG0	71
CG12818_OG0004897	205
CG12822_OG0001599	1502
CG12825_OG0001130_OG1	178
CG12826_OG0002951	5
CG12828_OG0011622	0
CG12831_OG0011623_OG0	20
CG12836_OG0002963_OG0	41
CG12848_OG0006045	440
CG12849_OG0011577	0
CG12851_OG0005862	173
CG12857_OG0006163	42
CG12860_OG0006154	203
CG12861_OG0006153	145
CG12862_OG0011585_OG0	0
CG12863_OG0011584	182
CG12866_OG0002772	23
CG12868_OG0001564	1574
CG12869_OG0006145	51
CG12869_OG0006146	21
CG12877_OG0001472_OG0	1274
CG1288_OG0001350	85
CG12880_OG0005345	18
CG12883_OG0001474	102
CG12885_OG0001477	401
CG12895_OG0006308	1396
CG12909_OG0002821	130
CG12910_OG0006305	49
CG12911_OG0006304	26
CG12914_OG0002819	9
CG12917_OG0002815	14
CG12920_OG0006291	0
CG12926_OG0006349	353
CG12929_OG0006357	118
CG12934_OG0006315	0
CG12935_OG0002846	142
CG12942_OG0001596_OG0	211
CG12945_OG0004570	1465
CG12947_OG0004568	59
CG12948_OG0004558	247
CG12963_OG0001641_OG0	0
CG12964_OG0002996_OG0	6
CG12970_OG0006808	5
CG12971_OG0010294	10
CG12974_OG0010307	40
CG12983_OG0010332	82
CG12984_OG0003949	2
CG12985_OG0000915	15
CG12986_OG0011685	1
CG1299_OG0000523_OG0	7962
CG12990_OG0007696	1
CG12991_OG0007703	1938
CG12992_OG0011688	98
CG12994_OG0007707	6
CG12995_OG0008599	4
CG12998_OG0011739	0
CG13000_OG0011738	0
CG13001_OG0008580	137
CG13002_OG0008577	521
CG13003_OG0008572	3764
CG13004_OG0008570	242
CG13005_OG0008567	110
CG13008_OG0008305	60
CG13010_OG0003260	23
CG13012_OG0008317	537
CG13014_OG0008547	326
CG13016_OG0006536	354
CG13018_OG0006537	265
CG13021_OG0003241	10
CG13022_OG0010698	33
CG13023_OG0010699	9
CG13024_OG0010708	234
CG13026_OG0010716	4151
CG13028_OG0004010	1
CG13031_OG0012200	266
CG13032_OG0004014_OG0	32
CG13033_OG0010736	0
CG13038_OG0010761	0
CG13039_OG0010762	7
CG1304_OG0000265_OG0	2
CG1304_OG0000265_OG1	0
CG13040_OG0010763	4
CG13041_OG0000280_OG0	1
CG13041_OG0000280_OG0.2	10
CG13042_OG0010767	74
CG13043_OG0000281_OG0	0
CG13043_OG0000281_OG1	101
CG13044_OG0010768	2
CG13045_OG0000814	0
CG13046_OG0010771	0
CG13047_OG0010772	7
CG13048_OG0010773	0
CG13049_OG0010774	9
CG13051_OG0011898	15
CG13053_OG0010778	1
CG13054_OG0010779	3
CG13055_OG0010780	12
CG13056_OG0010757	1
CG13058_OG0004021	0
CG13059_OG0010764	2
CG13062_OG0010766	23
CG13064_OG0010775	0
CG13065_OG0010776	65
CG13066_OG0012201	1
CG13068_OG0002030_OG1	9
CG13069_OG0004022	7
CG1307_OG0004308	1179
CG13070_OG0012202	0
CG13071_OG0011899	8
CG13073_OG0012731_OG0	18
CG13074_OG0010797	66
CG13075_OG0000216_OG0	11
CG13075_OG0000216_OG1	14
CG13077_OG0009097	164
CG13078_OG0003575_OG0	0
CG13081_OG0003574	0
CG13082_OG0009094	102
CG13083_OG0009084	0
CG13084_OG0009083	0
CG13085_OG0001922	41
CG13086_OG0003709	72
CG13088_OG0001266	108
CG1309_OG0010533	3103
CG13096_OG0003720	268
CG13097_OG0001923	275
CG13101_OG0009304	1465
CG13102_OG0009298	0
CG13108_OG0009295	37
CG13110_OG0011792	12
CG13113_OG0001247_OG0	2
CG13114_OG0009279	1
CG13116_OG0001878	885
CG13123_OG0001877	113
CG13124_OG0003502	39201
CG13126_OG0003515	344
CG13127_OG0001844	4
CG13131_OG0000790_OG0	3
CG13133_OG0003525	1632
CG1314_OG0011674	27
CG13144_OG0009363	92
CG13148_OG0007214	12
CG13151_OG0006215	190
CG13154_OG0006206	9
CG13155_OG0006196	9
CG13157_OG0002779	0
CG1316_OG0000430_OG0	1396
CG13168_OG0006184	63
CG1317_OG0011084	6032
CG13170_OG0006182	0
CG13171_OG0006180	1
CG13177_OG0012831	4061
CG13185_OG0002928	435
CG13186_OG0006594	14
CG13192_OG0006567	861
CG13193_OG0006565	0
CG13196_OG0006560	0
CG13197_OG0006563	1090
CG13202_OG0001123_OG0	20
CG13203_OG0006235	112
CG13204_OG0006233	2507
CG13215_OG0002793_OG0	15
CG13216_OG0001568_OG0	0
CG13218_OG0002791_OG0	0
CG13220_OG0001573_OG0	2682
CG13223_OG0001571_OG0	4
CG13226_OG0002794_OG0	15
CG13227_OG0006218_OG0	0
CG13228_OG0011587_OG0	0
CG13229_OG0002786_OG0	26
CG13229_OG0002787_OG0	1192
CG13231_OG0006217	0
CG13239_OG0009815	19
CG1324_OG0007509	130
CG13243_OG0009147	25
CG13247_OG0010378	24
CG13248_OG0010371	295
CG13250_OG0011870	7
CG13251_OG0010355	192
CG13252_OG0003952	1367
CG13258_OG0009399	66
CG13272_OG0008882	1
CG13280_OG0008881	37
CG13282_OG0008887	50
CG13285_OG0010583	144
CG13287_OG0010216	2
CG13288_OG0010220	3
CG13293_OG0003937	167
CG13295_OG0010231	870
CG13297_OG0010242	2
CG13299_OG0011864	1
CG13300_OG0003943	19
CG13305_OG0011196	6
CG13306_OG0011204	340
CG13308_OG0004102	0
CG13309_OG0011211	5
CG13310_OG0011207	1
CG13312_OG0011210	0
CG13313_OG0004105_OG0	1
CG13314_OG0011224	9
CG13315_OG0011237	1320
CG13318_OG0004834	18
CG13319_OG0006667	388
CG13321_OG0006673	5
CG13326_OG0006545	40
CG13330_OG0007271	30
CG13331_OG0007273	98
CG13332_OG0007274	93
CG13334_OG0007281	7
CG13337_OG0011662	66
CG13339_OG0007296	556
CG13344_OG0007304	314
CG13358_OG0007351	10
CG13359_OG0012499	2
CG13360_OG0010145	262
CG13361_OG0003189	3
CG13362_OG0007862	1
CG13364_OG0001174_OG0	10
CG13365_OG0007831	862
CG13367_OG0003188_OG0	852
CG13369_OG0003181	1350
CG13375_OG0007847	16
CG13377_OG0007849	731
CG13380_OG0010135	21
CG13384_OG0003473	1092
CG13385_OG0012520	14
CG13386_OG0003471	1
CG1339_OG0006721	1
CG13390_OG0003479	356
CG13392_OG0003476	292
CG13397_OG0003469	184
CG13398_OG0003468	318
CG13403_OG0008236	0
CG13404_OG0008224	91
CG13405_OG0011376	21
CG13407_OG0004768	0
CG13408_OG0004770	49
CG13409_OG0004775	350
CG13423_OG0007099	16
CG13426_OG0011654	17
CG13427_OG0003049	230
CG13428_OG0007100	326143
CG13430_OG0001658	300
CG13436_OG0006622	63
CG13437_OG0006285	161
CG13438_OG0006243	0
CG1344_OG0012226	174
CG13442_OG0006244	42
CG13443_OG0006248	0
CG13445_OG0003880	0
CG13449_OG0009980	37
CG13454_OG0003875_OG0	0
CG13455_OG0009966	27
CG13457_OG0001288	40
CG13458_OG0004037	3031
CG13460_OG0010841	3
CG13465_OG0000343_OG0	0
CG13471_OG0004048	21
CG13473_OG0010860	5
CG13474_OG0004049	0
CG13476_OG0012898	20
CG13481_OG0000339_OG0	29
CG13481_OG0000339_OG1	14
CG13484_OG0010886	201
CG13488_OG0001544_OG1	12
CG13492_OG0005946	7
CG13501_OG0005936	18
CG13502_OG0005931	128
CG13502_OG0012991	18
CG13506_OG0007028	9825
CG13510_OG0006998	280
CG13511_OG0006997	29
CG13516_OG0006995	453
CG13526_OG0006986	1
CG13527_OG0006984	5
CG13531_OG0006978	886
CG13532_OG0006975	117
CG13538_OG0005981	12
CG13539_OG0012044	4
CG1354_OG0007555	1452
CG13541_OG0012280	11
CG13544_OG0005976	32
CG13545_OG0012580	6
CG13551_OG0000540_OG1	145
CG13551_OG0012048	1162
CG13557_OG0012477	0
CG13558_OG0001556	4
CG13559_OG0012047	24
CG13561_OG0011643	0
CG13562_OG0011631	71
CG13575_OG0006892	54
CG13577_OG0001150_OG0	24
CG13578_OG0006898	379
CG13579_OG0006013	18
CG1358_OG0006724	132
CG13581_OG0002746	11
CG13585_OG0011574	3346
CG13587_OG0006025	1
CG13594_OG0006033	53
CG13599_OG0005537	5
CG1360_OG0006725	57
CG13601_OG0005534	735
CG13603_OG0005332	1441
CG13605_OG0005319	751
CG13606_OG0005306	287
CG13607_OG0005318	269
CG13609_OG0012982	8
CG13613_OG0005278	1
CG13614_OG0002525_OG0	0
CG13615_OG0002524	0
CG13616_OG0005272	68
CG13618_OG0005267	64
CG13622_OG0005268	10
CG13623_OG0005265	758
CG13625_OG0004618	595
CG13627_OG0004629	33
CG13630_OG0004630	1078
CG13631_OG0004635	1095
CG13634_OG0004637	9
CG13641_OG0004650	27
CG13643_OG0002274	11
CG13653_OG0002504	4
CG13654_OG0005174	140
CG13663_OG0011496	464
CG13667_OG0004090_OG0	223
CG13670_OG0011168	53
CG13671_OG0004086_OG0	430
CG13675_OG0000560_OG2	2
CG13676_OG0003984	112
CG13678_OG0000129_OG3	10
CG1368_OG0008241	6
CG13685_OG0010463	227
CG13689_OG0008772	100
CG13690_OG0008752	11
CG13692_OG0008754	33
CG13698_OG0010125	985
CG13699_OG0003907_OG0	1
CG13705_OG0010610	3
CG13707_OG0010613	206
CG13708_OG0010614	124
CG1371_OG0006292	1964
CG13711_OG0010618	0
CG13712_OG0010619	0
CG13713_OG0010620	0
CG13716_OG0010627	5
CG13720_OG0004084	0
CG13721_OG0012208	3
CG13722_OG0011130	110
CG13723_OG0010915	1
CG13724_OG0010917	0
CG13725_OG0010918	12
CG13727_OG0004055	0
CG13728_OG0010923	0
CG13731_OG0011910	3
CG13733_OG0010089	55
CG13738_OG0011907	19
CG13739_OG0002891	14
CG13743_OG0006405	142
CG13744_OG0006409	1
CG13747_OG0006408	47
CG13748_OG0006626	2
CG13751_OG0001660_OG0	598
CG13760_OG0007606	382
CG13766_OG0009602	236
CG13771_OG0009612	19
CG13775_OG0003750_OG0	116
CG13784_OG0000956_OG0	438
CG13786_OG0003631	0
CG13796_OG0001883_OG0	1306
CG13801_OG0000219_OG0	24
CG13801_OG0000219_OG1	4
CG13806_OG0011077	6
CG13807_OG0011075	429
CG13810_OG0011066	0
CG13813_OG0010189	2
CG13829_OG0011464	11
CG13833_OG0004687	38956
CG13837_OG0002276	0
CG13838_OG0011993	21
CG13841_OG0004694	696
CG13842_OG0004706	58
CG13847_OG0004737	3
CG13850_OG0004743	1315
CG13855_OG0004744	174
CG13856_OG0004745	596
CG13857_OG0004746	159
CG13862_OG0004760	0
CG13868_OG0007089	28896
CG13868_OG0013578	5504
CG13869_OG0007075	9
CG1387_OG0008528	50
CG13870_OG0007093	59
CG13871_OG0003047	22
CG13872_OG0007071	20
CG13875_OG0011381	145
CG13876_OG0001334_OG0	239
CG13877_OG0011937	106
CG13884_OG0000403_OG0	6
CG13887_OG0011343	6089
CG13891_OG0002060	25
CG13893_OG0011360	1701
CG13894_OG0004129	75
CG13895_OG0004128	534
CG13901_OG0011344	231
CG13907_OG0011337	5057
CG13912_OG0011325	51
CG13917_OG0011285	6640
CG13919_OG0011274	237
CG13920_OG0011271	4399
CG13921_OG0011032	125
CG13924_OG0011054	92
CG13926_OG0011282	232
CG13928_OG0011279	972
CG13930_OG0011024	10
CG13931_OG0004073	41
CG13933_OG0011036	1237
CG13937_OG0011056	4379
CG13949_OG0003375	26
CG13950_OG0003376	76
CG13954_OG0006374	114
CG13955_OG0002890_OG0	122
CG13962_OG0012240	0
CG13970_OG0009133_OG0	7
CG13972_OG0005361	17
CG13983_OG0002696	0
CG13991_OG0000661_OG1	39
CG13992_OG0002070_OG0	3
CG13994_OG0011942	335
CG13995_OG0000538_OG0	149
CG13999_OG0000662_OG0	67
CG14005_OG0001926	323
CG14006_OG0001927	4
CG14007_OG0009567	262
CG14011_OG0003731	21
CG14013_OG0003734	22
CG14014_OG0009443	1
CG14015_OG0009446	174
CG14017_OG0003733	7
CG14020_OG0003686	102
CG14022_OG0008831	2398
CG14024_OG0003410_OG0	61
CG14034_OG0008836	8
CG14036_OG0008842	12
CG14042_OG0001816	279
CG14043_OG0003425	645
CG14044_OG0008964	67
CG14050_OG0000684	52
CG14052_OG0007777	29
CG14053_OG0012099	11
[truncated: 9,910 more rows]
