# Supplementary material for: Evolution of chemosensory tissues and cells across ecologically diverse Drosophilids
Source: Nat Commun. 2024 Feb 5;15:1047. doi: 10.1038/s41467-023-44558-4 (PMC10844241; doi:10.1038/s41467-023-44558-4)
Supplement: Supplementary file 18 — Supplementary Data 15 [file 41467_2023_44558_MOESM18_ESM.zip › all_count_tables_renamed/SIMA2AN_counts_trim_genes_FBids_1_1_sorted.txt]

128up_OG0006588	1807
14-3-3epsilon_OG0002478	8433
14-3-3epsilon_OG0001126_OG1	7377
140up_OG0004534	547
18w_OG0003044	914
26-29-p_OG0010897	5659
2mit_OG0000576_OG0	45
5-HT1A_OG0006644	59
5-HT1B_OG0006647	41
5-HT2A_OG0000287_OG0	6
5-HT2B_OG0011472	1043
5-HT7_OG0005777	26
5PtaseI_OG0005188	1652
7B2_OG0004187	9097
a_OG0006460	693
a10_OG0010691	231153
a5_OG0009037	123044
a6_OG0007651	790
AANATL2_OG0003640	31
AANATL4_OG0000091_OG1	0
AANATL7_OG0007605	1
Aasdh_OG0001831	553
Aatf_OG0001947	1159
aay_OG0011265	15542
ab_OG0009683	909
ab_OG0009684	225
ABCB7_OG0011281	6040
Pmp70_OG0003257	6032
Abd-B_OG0005000	4
Abi_OG0002227_OG0	1079
Abl_OG0010722	6563
abo_OG0009656	343
Abp1_OG0010565	2319
abs_OG0003097	1154
ac_OG0007843	0
Ac13E_OG0008321	702
Ac3_OG0009573	1047
Ac78C_OG0010320	153
Acam_OG0000252_OG0	1
Acam_OG0000252_OG1	0
Acam_OG0005131	0
CG9149_OG0011313	4448
Acbp1_OG0009246	731
Acbp2_OG0010415	541
Acbp4_OG0000311_OG0	0
Acbp4_OG0000311_OG1	25
Acbp6_OG0010414	520
ACC_OG0007193	9436
AcCoAS_OG0000812	21473
Ace_OG0000652_OG0	1288
Acer_OG0000953_OG0	2227
Acer_OG0003808	431
Acf_OG0002671	2203
Achl_OG0002770	2135
acj6_OG0008333	407
acj6_OG0008334	1575
Ack_OG0010507	2535
Ack-like_OG0006546	1319
Acn_OG0009540	7497
CG5009_OG0006075	3454
Acox57D-d_OG0006913	347
Acox57D-p_OG0001151	1084
Acp1_OG0009317	519
Acp32CD_OG0009664	0
Acp65Aa_OG0003939	2
Acph-1_OG0001513	261
CG12512_OG0008829	2272
CG18155_OG0007972	142
Acsl_OG0007133	15192
Act42A_OG0000022_OG0	27
Act42A_OG0000022_OG1	24241
Act42A_OG0000022_OG3	7388
Act42A_OG0000022_OG4	8170
Act42A_OG0000022_OG5	1866
Actn_OG0003148_OG0	7743
Actn3_OG0011403_OG0	0
ACXB_OG0000046_OG0	3
ACXB_OG0000046_OG1	0
ACXB_OG0000046_OG2	2
ACXB_OG0000046_OG2.2	0
ACXD_OG0004078_OG0	167
Acyp_OG0009408	0
Acyp2_OG0011498	555
Ada_OG0002342	7
Ada1-2_OG0003777_OG0	377
Ada2a_OG0005051	217
Ada2b_OG0004799	263
Ada3_OG0007872	909
AdamTS-A_OG0005247	315
AdamTS-A_OG0012010	11
AdamTS-B_OG0008089	6643
Adar_OG0007649	813
Adat1_OG0003596	87
Adck1_OG0006032	645
Adck5_OG0010063	1447
ADD1_OG0006579	907
Adf1_OG0001636_OG0	0
Adgf-A_OG0001991_OG0	7
Adgf-A_OG0003900	8
Adgf-A2_OG0010109	3
Adgf-B_OG0010108	0
Adgf-C_OG0001030_OG0	113
Adgf-D_OG0002208_OG0	203
Adgf-E_OG0006152	4
Adh_OG0003395_OG0	16
Adi1_OG0010940	832
AdipoR_OG0004727	5015
CG3809_OG0004951	0
AdenoK_OG0003918_OG0	1101
Ady43A_OG0002958	1165
AdoR_OG0005733	42
adp_OG0006108	1418
AdSS_OG0000854_OG0	11093
Aduk_OG0004873	2072
Ae2_OG0010984	7293
CG6512_OG0010913	13271
aft_OG0006080	683
Afti_OG0005567	718
Ag5r_OG0008212	43
Ag5r2_OG0008213	11
AGBE_OG0007237	3156
AgmNAT_OG0001753	46
ago_OG0010530	2068
AGO1_OG0007307	3208
AGO2_OG0000119_OG0	8
Agpat1_OG0008448	2059
Agpat2_OG0003465	4483
Agpat3_OG0004018	2581
Agpat4_OG0004019_OG0	150
ADPS_OG0002932	3919
agt_OG0001016_OG0	503
Spat_OG0007723	222
Ahcy_OG0001195_OG0	2122
AhcyL1_OG0011110	6799
AIF_OG0001225	4292
AIMP1_OG0007108	1660
AIMP2_OG0009977	2046
AIMP3_OG0005998	1109
Adk1_OG0010829	12561
Adk3_OG0005467	600
Ak6_OG0007201	204
Akap200_OG0000367_OG0	417
Akh_OG0010512	55
AkhR_OG0009627	27
akirin_OG0010441	2910
Akr1B_OG0001292	5665
Akt1_OG0005415	1535
al_OG0008749	100
Aladin_OG0007570	349
AlaRS_OG0003477	7132
AlaRS-m_OG0010596	1809
Alas_OG0006853	22483
alc_OG0006389	8467
Ald1_OG0005647	43536
Ald2_OG0005645	13
Aldh_OG0003615	16619
Aldh-III_OG0006742	14744
Aldh7A1_OG0003841_OG0	21
Alg-2_OG0001588_OG0	5327
Alg1_OG0002607_OG0	0
Alg10_OG0000709_OG0	438
Alg11_OG0012170	1034
CG8412_OG0004562	2634
Alg14_OG0001194_OG0	116
Alg2_OG0010641	1089
Alg3_OG0003012	52
Alg3_OG0006966	1370
CG5287_OG0001281	621
CG5287_OG0003790	323
Alg9_OG0005173	704
Alh_OG0004317	2839
Alh_OG0004319	876
Alh_OG0011430	925
alien_OG0009301	1927
ALiX_OG0005343	5767
Alk_OG0006414	109
CG12179_OG0001176_OG0	260
Alp1_OG0010289	0
Alp10_OG0010194	0
Alp11_OG0008522	34
Alp12_OG0003717	400
Alp13_OG0001034	29
Alp2_OG0000261_OG0	23
Alp2_OG0000261_OG1	1
Alp4_OG0005779	3015
Alp6_OG0006360	28
Alp7_OG0003030	1
Alp9_OG0003931	0
alph_OG0000083_OG0	1
alph_OG0005113	5346
alpha-Catr_OG0006852	3907
alpha-Est1_OG0004357	9482
alpha-Est10_OG0004350	7961
alpha-Est2_OG0000314	226
alpha-Est3_OG0004356	2245
alpha-Est6_OG0004354	0
alpha-Est7_OG0001351	4996
alpha-Est8_OG0004352	6484
alpha-Est9_OG0004351	423
alpha-Man-Ia_OG0003130	201
alpha-Man-Ia_OG0003131	254
alpha-Man-Ia_OG0001168	955
alpha-Man-Ib_OG0005087	1354
alpha-Man-Ic_OG0011549	11
alpha-Man-IIa_OG0004878	1767
alpha-Man-IIb_OG0005229	4687
alpha-PheRS_OG0008296	2250
alpha-Spec_OG0011040	20025
alpha4GT1_OG0000948	773
alphaCOP_OG0011275	7875
alphaSnap_OG0010384	5041
alphaTub67C_OG0010998	120
Alr_OG0008278	2959
alrm_OG0002498	417
Als2_OG0009863	2580
alt_OG0004894	4265
aly_OG0004083	2
Ama_OG0002112	0
Amacr_OG0009433	387
amd_OG0001918	5018
Amnionless_OG0008741	86
amon_OG0011540	2633
amos_OG0003702_OG0	1
AMPdeam_OG0008245	10336
Amph_OG0007204	6691
AMPKalpha_OG0001698	6173
Amt_OG0004607	29703
Amun_OG0008385	4481
amx_OG0007575	779
Amy-p_OG0000157_OG0	9
Amy-p_OG0000157_OG0.2	6
Amyrel_OG0006416	13
ana_OG0006403	7
ana1_OG0002269	1729
ana2_OG0007120	269
ana3_OG0006194	335
Ance-2_OG0003658	16
Ance-3_OG0001891_OG0	2590
Ance-3_OG0009407	1642
Ance-4_OG0006406	42
Ance-5_OG0005870	140
anchor_OG0010100	1976
Andorra_OG0011741	0
Ank2_OG0010460	14506
Ankle2_OG0000780	3310
l(2)35Be_OG0003404_OG0	446
anox_OG0007490	4330
Ant2_OG0008041	522
antdh_OG0008007	125066
Antp_OG0002113	42
antr_OG0007227	59
AnxB10_OG0008082	17075
AnxB11_OG0008196	4306
AnxB9_OG0004410	29334
aop_OG0003458	813
aos_OG0010741	1050
Aos1_OG0002145_OG0	1545
AOX1_OG0005242	12415
AOX2_OG0000143_OG0	9086
AOX2_OG0000143_OG1	120
AOX4_OG0001465	15994
ap_OG0005832	84
AP-1-2beta_OG0008273	7638
AP-1gamma_OG0007680	6166
AP-1mu_OG0005553	3777
AP-1sigma_OG0005334	5371
AP-2alpha_OG0008751	3155
AP-2mu_OG0004736	2734
AP-2sigma_OG0004385	1138
Apc_OG0005387	2087
APC10_OG0005888	245
Apc2_OG0005308	112
APC4_OG0003171_OG0	1037
APC7_OG0001703	24
ApepP_OG0000963	359
aph-1_OG0003552_OG0	634
aPKC_OG0006607	656
aPKC_OG0006608	292
aPKC_OG0006609	107
Aplip1_OG0011323	3048
apn_OG0002443_OG0	1
apolpp_OG0012638	1373
app_OG0010830	1349
APP-BP1_OG0010070	705
Appl_OG0007834	12686
Aprt_OG0004075	355
Aps_OG0010085	2528
apt_OG0002733	567
CG18815_OG0010034	6396
AQP_OG0007242	408
aqrs_OG0005393	0
aqz_OG0001049_OG1	14248
ara_OG0009939	46
aralar1_OG0001518	5165
Arc1_OG0002768_OG0	30654
Arc2_OG0006127	3250
Arc42_OG0001370_OG0	2617
Archease_OG0002289_OG0	495
Arf51F_OG0006831	1485
Arf79F_OG0012164	7907
ArfGAP1_OG0010836	1791
ArfGAP3_OG0003816_OG0	2500
Arfip_OG0005451	1566
Arfrp1_OG0007681	472
arg_OG0003183	87
arg_OG0007835	43
Argk_OG0011233	58872
Argk_OG0011925	1081
Argl_OG0009800	214
CG31469_OG0002209_OG0	294
ArgRS_OG0008151	1493
ArgRS-m_OG0004367	168
ari-1_OG0007878	1936
ari-2_OG0003028	2290
Arl1_OG0010003	1223
Arl2_OG0004816	304
Arl5_OG0011164	850
Arl6_OG0007042	1472
Arl6IP1_OG0004993	1563
Arl8_OG0004797	1704
arm_OG0007636	12599
armi_OG0002027	605
Arp1_OG0004441	4640
Arp10_OG0007423	3093
Arp2_OG0001770	1763
Arp3_OG0010555	1270
Arp5_OG0001448_OG0	1020
Arp53D_OG0011600	5
Arp6_OG0008512	798
Arp8_OG0007614	1617
Arpc1_OG0009187	2522
Arpc2_OG0009417	1357
Arpc3A_OG0005226	773
Arpc3B_OG0008590	9
Arpc4_OG0008719	1474
Arpc5_OG0008957	807
arr_OG0007264	869
Arr1_OG0009490	3
Arr2_OG0004099	14
Ars2_OG0005840	6088
Art1_OG0004911	769
Art2_OG0008773	31
Art3_OG0004604	520
Art4_OG0004574	226
Art6_OG0004528_OG0	0
Art7_OG0001547_OG0	849
Art8_OG0009662	192
Art9_OG0002219_OG0	0
Arts_OG0000486_OG0	2906
aru_OG0003377	6278
Arv1_OG0013036	343
arx_OG0009914	25
Asap_OG0007180	5512
Asator_OG0002682_OG1	2454
Asciz_OG0010646	348
ase_OG0007840	25
asf1_OG0009889	1157
ash1_OG0000982_OG0	0
ash2_OG0004623	1698
Ask1_OG0004518	3801
asl_OG0004217	307
AsnRS_OG0003707	4512
AsnRS-m_OG0006452	358
AsnS_OG0000992	549
asp_OG0004633	38
Asph_OG0006509	3668
ASPP_OG0006932	9990
CG9572_OG0008488	1997
AspRS_OG0006665	7570
AspRS-m_OG0008886	4130
asrij_OG0006972	3792
asRNA:CR31429_OG0002339_OG0	312
asRNA:CR42743_OG0003772_OG0	0
asRNA:CR43299_OG0012338_OG0	0
asRNA:CR43426_OG0012535_OG0	0
asRNA:CR43454_OG0002277_OG0	9
asRNA:CR43463_OG0001607_OG0	231
asRNA:CR43809_OG0003675_OG0	1184
asRNA:CR44106_OG0002406_OG0	6
asRNA:CR44169_OG0002969_OG0	9434
asRNA:CR44179_OG0001455_OG0	4453
asRNA:CR44372_OG0000331_OG0	4
asRNA:CR44372_OG0000331_OG1	2
asRNA:CR44894_OG0012090_OG0	2
asRNA:CR45044_OG0005605_OG0	164
asRNA:CR45195_OG0000203_OG0	1201
asRNA:CR45195_OG0000203_OG1	4
asRNA:CR45350_OG0001645_OG0	3105
asRNA:CR45943_OG0010336	760
asRNA:CR46029_OG0000226_OG0	7
asRNA:CR46029_OG0000226_OG1	20
asRNA:CR46139_OG0003106_OG0	11
asRNA:CR46246_OG0011916	14
asRNA:CR46354_OG0002193_OG0	301
asRNA:CR46473_OG0000925_OG0	31
Ass_OG0001346	35
ast_OG0003560	658
AstA_OG0004634	5
AstA-R1_OG0000689	14
AstA-R2_OG0005396	1
AstC_OG0009668	1
AstC-R1_OG0010134	3
AstC-R2_OG0001295_OG0	6
AstCC_OG0009669	1
asun_OG0002419_OG0	391
Asx_OG0006138	3709
Atac1_OG0003748_OG0	0
Atac2_OG0009508	309
Atac3_OG0000828	818
Tat_OG0001330	4779
Ate1_OG0003045	3757
Atet_OG0003384	6195
Atf-2_OG0006059	768
Atf3_OG0007763	752
Atg1_OG0009929	276
Atg1_OG0009931	3659
Atg10_OG0001598	122
Atg101_OG0008681	1243
Atg12_OG0011904	423
Atg13_OG0004817	1200
Atg14_OG0005089	1772
Atg16_OG0005703	767
Atg17_OG0004232	3885
Atg18a_OG0011152	2078
Atg18b_OG0001271_OG0	1172
Atg2_OG0011112	3823
Atg3_OG0009922	1666
Atg4a_OG0009014	2344
Atg4b_OG0005256	2053
Atg5_OG0007974	658
Atg6_OG0005323	1124
Atg7_OG0006714	783
Atg8a_OG0008043	15935
Atg8b_OG0005571	1
Atg9_OG0006487	1827
atilla_OG0011822	3922
atk_OG0010362	45
atl_OG0001399	6463
atms_OG0004154	1008
ato_OG0004804	0
Atox1_OG0012695	960
ATP6AP2_OG0004869	20788
ATP7_OG0008369	1888
ATP8A_OG0007260	11546
ATP8A_OG0007261	556
Atpalpha_OG0002140	30799
ATPCL_OG0006680	13455
ATPsynB_OG0010987	14275
ATPsynbeta_OG0005823	64392
ATPsynbetaL_OG0001317	26
ATPsynC_OG0005792	26465
ATPsynCF6_OG0005500	10664
ATPsynCF6L_OG0010605	1
ATPsynD_OG0004477	13779
ATPsyndelta_OG0007526	10900
ATPsynE_OG0005568	6919
ATPsynG_OG0009657	9836
ATPsyngamma_OG0005690	16035
ATPsynGL_OG0009315	0
ATPsynO_OG0012619	12439
AttC_OG0000164_OG0	6
AttC_OG0007258	15
AttD_OG0004890	0
Atu_OG0002096	1648
Atx-1_OG0012102	41
Atx2_OG0011501	5918
Atxn7_OG0003444	1008
aub_OG0000482_OG0	403
aurA_OG0004964	176
aurB_OG0009647	158
aust_OG0001881	2
aux_OG0003096_OG0	3159
ave_OG0006159	367
Aven_OG0003291	924
awd_OG0002664	8582
Awh_OG0010478	6
axed_OG0010262	287
Axn_OG0005720	2013
axo_OG0003993	793
axo_OG0010625	326
axo_OG0010626	1235
axo_OG0010628	254
Axs_OG0008319	916
Axud1_OG0003447	1600
az2_OG0006736	821
azot_OG0000210_OG0	1
azot_OG0000210_OG1	0
b_OG0009189	558
B-H1_OG0000267_OG0	1139
B-H1_OG0000267_OG1	687
B4_OG0009202	9444
B52_OG0001376_OG0	10846
b6_OG0007653	7
B9d1_OG0005246	406
B9d2_OG0005830	139
bab1_OG0011327	95
bab1_OG0011328	106
bab2_OG0011326	4252
babo_OG0006628	2283
babos_OG0007027	305
Bacc_OG0008947	17754
Bace_OG0000801_OG0	0
baf_OG0003792	1811
bai_OG0005189	3048
Balat_OG0007229	43
Baldspot_OG0010721	5556
ball_OG0001092_OG1	505
bam_OG0005170	11
bap_OG0001358_OG0	2
Bap111_OG0007677	3363
Bap170_OG0000903_OG0	279
Bap55_OG0005900	1374
Bap60_OG0008560	2276
IMPPP_OG0000305_OG1	4688
barc_OG0010291	837
bark_OG0008784	3746
barr_OG0000425_OG0	421
baz_OG0008596	3982
bb8_OG0005496	18
bbc_OG0007266	10043
CG18067_OG0007098	9032
bbg_OG0010871	123
bbg_OG0010872	323
BBIP1_OG0004876	756
BBS1_OG0010413	867
BBS4_OG0002785_OG0	4284
BBS5_OG0002086	2253
BBS8_OG0008755	2632
BBS9_OG0006919	10444
bbx_OG0008688	4546
bc10_OG0010387_OG0	75
BCAS2_OG0005540	660
bcd_OG0002111_OG0	46
bchs_OG0003722	301
BCL7-like_OG0007566	366
bcn92_OG0007793	1475
Bdbt_OG0004400	732
bdg_OG0006805	3950
bdl_OG0003385	2982
Bdp1_OG0009215	2295
be_OG0000785	1119
BEAF-32_OG0006164	1013
beag_OG0004860	1055
beat-Ia_OG0011784	396
beat-Ib_OG0009146	9
beat-Ic_OG0001866_OG0	0
beat-IIa_OG0005482	15
beat-IIb_OG0005481	54
beat-IIIa_OG0009463	211
beat-IIIb_OG0009460	193
beat-IIIc_OG0003687	229
beat-IV_OG0005508	555
beat-Va_OG0005024	0
beat-Vb_OG0005021	0
beat-Vc_OG0001062_OG0	30
beat-VII_OG0011542	161
beat-VII_OG0011544	93
beg_OG0004008	708
bel_OG0001048	10069
Bem46_OG0008920	611
ben_OG0000514_OG0	5294
Best1_OG0002590_OG0	13416
Best2_OG0010251	2378
Best3_OG0009963	2
Best4_OG0000558_OG0	0
Bet1_OG0003845_OG0	1727
Bet3_OG0004072	860
beta-PheRS_OG0005298	1240
beta-Spec_OG0007697	26781
beta'COP_OG0009212	5714
beta3GalTII_OG0012738	422
beta4GalNAcTA_OG0006521	504
beta4GalNAcTB_OG0002610	624
beta4GalT7_OG0005195	515
betaCOP_OG0008653	9945
betaggt-I_OG0008962	1575
betaGlu_OG0002667	343
CG32396_OG0011696	4
Bgb_OG0011276	1544
bgcn_OG0001647	999
bgm_OG0009412	10434
BHD_OG0010421	421
bi_OG0003201	2582
bi_OG0012904	197
BI-1_OG0004087	7878
bib_OG0001843_OG0	14
BicC_OG0009143	132
BicD_OG0009474	2294
CG11873_OG0005086	2293
bif_OG0003277	1494
bif_OG0012761	399
BigH1_OG0001085_OG0	31
bigmax_OG0005365	470
Bili_OG0002506_OG0	391
bin_OG0010286	5
Bin1_OG0005423	369
bin3_OG0007310	2490
bip1_OG0010560	220
Bka_OG0009250	218
blanks_OG0011885_OG0	1
Blimp-1_OG0010196	3285
Blm_OG0002608	333
Blos1_OG0006148	595
Blos2_OG0010078	520
Blos3_OG0009918	145
Blos4_OG0010933	178
blot_OG0010924	437112
blow_OG0006726	1104
blp_OG0005216	1713
blw_OG0006982	46479
bma_OG0010967	22
Bmcp_OG0010022	1153
bmm_OG0010858	4227
bnb_OG0001206_OG1	441
CG5059_OG0012191	1935
bnk_OG0005787	0
bnl_OG0004512	246
boca_OG0006727	1795
bocks_OG0002575_OG0	1404
BOD1_OG0005544	5550
boi_OG0007601	154
boi_OG0007603	24
boil_OG0012322	18
bol_OG0011238	2878
boly_OG0007153	0
BomBc1_OG0001623	310
BomBc2_OG0000769_OG0	586
BomBc3_OG0004769	352
BomT3_OG0011469	710
bon_OG0004934	1742
bond_OG0004726	958
bonsai_OG0007008	1329
Boot_OG0006400	8
bor_OG0004967	2917
bora_OG0003911	11
BORCS5_OG0008208	1505
BORCS6_OG0011365	536
BORCS7_OG0007103	116
borr_OG0009292	31
boss_OG0005676	5596
botv_OG0006642	489
bou_OG0007819	1454
bowl_OG0008785	577
BoYb_OG0000400_OG0	3
br_OG0007659	26
br_OG0011928	3
Br140_OG0001629	1500
brat_OG0001919	634
Brca2_OG0000883	665
Brd_OG0010852	0
CG7154_OG0009310	1516
Brd8_OG0002488	1078
Bre1_OG0010209	2058
Brf_OG0005483	680
Brf_OG0005485	186
brk_OG0007975	782
brm_OG0009999	3575
Brms1_OG0008442	2311
Bro_OG0011272	2
brp_OG0000499_OG1	4378
l(3)72Ab_OG0009997	4462
bru1_OG0009737	171
bru1_OG0009738	1007
bru2_OG0009740	7603
bru2_OG0011823	596
bru2_OG0012161	364
bru3_OG0010907	701
bru3_OG0011909	79
Bruce_OG0004896	14455
brun_OG0003663	1463
brv1_OG0000706_OG0	0
brv2_OG0010919	1
brv3_OG0011666	17
BRWD3_OG0005288	2759
brwl_OG0009277	782
bs_OG0003002	207
bs_OG0006897	161
bsf_OG0001906_OG0	0
Bsg_OG0009780	6078
Bsg25D_OG0003412_OG0	3819
bsh_OG0009110	1
bsk_OG0012344	4412
bt_OG0000537_OG1	178
BTBD9_OG0000546_OG0	25
BtbVII_OG0011887	3559
btd_OG0007557	1764
Btk29A_OG0001838	948
Btk29A_OG0011763	32
btl_OG0002041	206
btn_OG0004719	1
Btnd_OG0008611	18
btsz_OG0001035_OG1	743
btsz_OG0004581	43
btv_OG0003692	1579
btv_OG0009487	3685
btz_OG0005342	3221
Bub1_OG0001806_OG0	1463
Bub3_OG0005120	901
BubR1_OG0000657_OG0	282
Buffy_OG0006561	82
bug_OG0006803	1513
Bug22_OG0009372	1173
BuGZ_OG0008876	2988
CG8270_OG0010257	712
bun_OG0000556	2346
bun_OG0009749	4442
bur_OG0003683_OG0	2488
Burs_OG0001045_OG0	1
bves_OG0007497	637
bves_OG0007499	590
bw_OG0006000	34
bwa_OG0009122	664
bwa_OG0012525	832
Bx_OG0008666	18
Bx_OG0008667	440
Bx42_OG0007682	3150
by_OG0005550	4768
byn_OG0010803	0
bys_OG0007950	517
c-cup_OG0012143	0
c(3)G_OG0001464_OG0	214
c11.1_OG0007569	7567
c12.1_OG0007568	756
c12.2_OG0007567	4387
C15_OG0002126_OG0	124
C1GalTA_OG0009799	1286
C3G_OG0007801	2471
C901_OG0008027	4
ca_OG0005700	6234
Ca-alpha1D_OG0009140	6090
Ca-alpha1T_OG0003323	1409
Ca-beta_OG0009681	1091
Ca-Ma2d_OG0009139	1322
CaBP1_OG0008860	2858
cac_OG0000605_OG0	996
cact_OG0009392	8732
cactin_OG0003129	2134
cad_OG0009437	28
Cad74A_OG0010922	6
Cad86C_OG0002368	3032
Cad87A_OG0001088_OG0	748
Cad89D_OG0001058_OG0	0
Cad96Ca_OG0011497	1468
Cad96Cb_OG0005172	14
Cad99C_OG0005704	2654
CadN_OG0000277_OG1	117
Caf1-105_OG0002830	397
Caf1-180_OG0007408	356
Caf1-55_OG0001036	1480
cag_OG0001595_OG0	217
CAH1_OG0009192	19356
CAH13_OG0002843	0
CAH14_OG0002807	1
CAH15_OG0006256	1
CAH16_OG0000498_OG1	33
CAH2_OG0001000_OG0	1626
CAH3_OG0003177	1987
CAH5_OG0005796	5
CAH7_OG0000840	3607
CAH8_OG0004748	40
CAH9_OG0005622	209
CAHbeta_OG0002334	231
cal1_OG0002556_OG0	0
CalpA_OG0003035	6470
CalpB_OG0010971	2114
CalpC_OG0008186	560
Calr_OG0005564	33018
Cals_OG0013279_OG0	2217
Calx_OG0002139_OG0	3
Calx_OG0004417	1529
Calx_OG0004418	964
calypso_OG0006121	931
Cam_OG0012053	12198
CaMKI_OG0012767	5842
CaMKII_OG0013280	5980
Camp_OG0005907	1003
Camta_OG0006364	1025
Camta_OG0006365	179
can_OG0004061_OG0	4
CanA1_OG0005778	51
CanB_OG0000231_OG0	1480
CanB_OG0000231_OG1	1383
Cand1_OG0009382	3977
CAP_OG0000587_OG0	9055
CAP_OG0012405	58
Cap-D2_OG0005121	205
Cap-D3_OG0009448	1933
Cap-G_OG0002924	1345
Cap-H2_OG0004906	895
Capa_OG0005712	0
Caper_OG0009347	11491
Capr_OG0010138	2566
caps_OG0010156	1718
caps_OG0010157	1451
capt_OG0009025	6606
capu_OG0000612_OG0	1201
car_OG0007437	741
CARPA_OG0007960	28
CARPB_OG0007554	12
CarT_OG0009432	78
cas_OG0004236	1
casp_OG0006502	2784
cass_OG0009476	7904
Cat_OG0003869	18800
cathD_OG0002862	21474
cato_OG0006491	0
Catsup_OG0009538	1252
caup_OG0009938	13
cav_OG0000654	535
caz_OG0003243_OG0	3607
cbc_OG0007265	1397
Cbl_OG0002051_OG0	0
CBP_OG0001721	77
CBP_OG0007971	81
Cbp20_OG0005066	638
Cbp53E_OG0006447	1554
Cbp80_OG0007913	772
Cbp80_OG0007915	722
Cbs_OG0003124	9587
cbs_OG0007263	1567
cbt_OG0008760	4617
Cby_OG0004789	447
Cc2d2a_OG0002702	472
CCAP_OG0011467	17
CCAP-R_OG0000870	5
ccb_OG0012089	0
CCDC151_OG0011900	53
CCDC53_OG0009785	497
Ccdc58_OG0010399	371
Ccdc85_OG0008917	550
CCHa1_OG0004530	31
CCHa1-R_OG0006065	27
CCHa2_OG0002186_OG0	71
CCHa2-R_OG0005836	6
Cchl_OG0004776	7056
CCKLR-17D1_OG0003334	12
CCKLR-17D1_OG0008675	333
CCKLR-17D1_OG0011744	7
CCKLR-17D3_OG0008678	307
Ccm3_OG0005250	1633
Ccn_OG0010106	1216
Ccn_OG0010107	1578
Ccn_OG0012179	473
Ccp84Ab_OG0000178_OG0	1
Ccp84Ac_OG0001349_OG0	0
Ccp84Ae_OG0002110_OG0	0
Ccp84Af_OG0000109_OG0	0
Ccp84Af_OG0000109_OG1	2
Ccp84Af_OG0000109_OG2	0
Ccp84Ag_OG0001348_OG0	1
Ccs_OG0006299	1049
CCT1_OG0002281_OG0	6716
CCT2_OG0003145	5316
CCT3_OG0004995	8147
CCT4_OG0000979	3463
CCT5_OG0006600	13025
CCT6_OG0008508	7539
CCT7_OG0004839	1910
CCT7_OG0004841	1055
CCT8_OG0007117	9781
Ccz1_OG0010481	1240
cd_OG0004708	35
CD98hc_OG0001357_OG0	11707
Cda4_OG0008701	45
Cda5_OG0008721	577
Cda9_OG0002707	0
CDase_OG0005749	325
cdc14_OG0009306	2156
Cdc16_OG0005493	354
Cdc23_OG0009421	811
Cdc27_OG0010426	3006
Cdc2rk_OG0006290	454
Cdc37_OG0011041	2564
Cdc42_OG0008268	1673
Cdc45_OG0007388	863
Cdc5_OG0011371	1751
CDC50_OG0008483	5732
Cdc6_OG0002054	22
Cdc7_OG0007729	3197
Cdep_OG0002087	2941
Cdep_OG0004159	3377
CdGAPr_OG0009111	2200
cdi_OG0000729	2150
cDIP_OG0004394	2226
Cdk1_OG0000555_OG0	1
Cdk12_OG0009875	1195
Cdk2_OG0002391	265
CDK2AP1_OG0008015	1127
Cdk4_OG0006632	699
Cdk5_OG0002993	743
Cdk5alpha_OG0009389	4570
Cdk7_OG0001724	453
Cdk8_OG0010977	341
Cdk9_OG0007009	1350
Cdlc2_OG0000234_OG1	2136
cdm_OG0002482	2755
Cds_OG0010549	2466
Ced-12_OG0009727	1361
ced-6_OG0006366	7371
CenB1A_OG0004675	3145
CenG1A_OG0003595_OG0	2341
CenG1A_OG0009182	109
Cenp-C_OG0002322	655
Cep135_OG0009952	1123
Cep135_OG0009954	1171
cep290_OG0004127	1594
Cep89_OG0006812	6
Cep97_OG0008778	1875
cer_OG0012078	593
Cerk_OG0004182	6110
cert_OG0011161	4038
Cf2_OG0008971	2028
Cfp1_OG0007571	1050
CG5789_OG0004615	525
cg_OG0006533	4678
CG10000_OG0005395	2
CG10005_OG0004963	34
CG10011_OG0005399	1470
CG10013_OG0002410_OG0	1
CG10019_OG0008786	178
CG10026_OG0009081	274
CG10029_OG0004344	5
CG10031_OG0008792	286
CG10035_OG0004420	10991
CG10038_OG0001436_OG0	379
CG10041_OG0012259_OG0	42
CG10051_OG0007036	28
CG10053_OG0004336	349
CG10055_OG0004329	1846
CG10062_OG0007038	370
CG10063_OG0010284	15
CG10064_OG0010282	96
CG10068_OG0004321	957
CG10073_OG0000065_OG2	1
CG10075_OG0010279	1421
CG10077_OG0010277	54978
CG10082_OG0005964	8732
CG10086_OG0001355	6
CG10089_OG0010567	2655
CG10098_OG0004320	2019
CG10104_OG0006132	0
CG10116_OG0010569	3
CG10126_OG0005023	10656
CG10132_OG0009091	2677
CG10137_OG0009093	3514
CG10139_OG0006151	494
CG10140_OG0010573	4
CG10147_OG0010256	178
CG10151_OG0006160	731
CG10154_OG0010575	0
CG10163_OG0010252	3
CG10164_OG0001489	0
CG10165_OG0011781	221
CG10171_OG0010163	517
CG10175_OG0005507	281
CG10177_OG0001079_OG0	0
CG10184_OG0005509	150
CG10185_OG0005203	1264
CG10189_OG0009087	1203
CG10194_OG0009085	592
CG10195_OG0003572	1317
CG10205_OG0006168	201
CG10208_OG0005527	833
CG10209_OG0006169	525
CG10211_OG0009505	238
CG10222_OG0010165	498
CG10226_OG0010249	2421
CG10237_OG0003462	48704
CG1024_OG0004294	596
CG10252_OG0011517	0
CG10254_OG0002565	1715
CG10257_OG0006606	2080
CG10264_OG0005208	2
CG10265_OG0006935	419
CG10274_OG0003940	911
CG10280_OG0004257	9
CG10283_OG0001907_OG0	65
CG10286_OG0004292	927
CG10298_OG0004288	6
CG10300_OG0005516	0
CG10301_OG0005515	4
CG10307_OG0005957	666
CG10311_OG0004972	639
CG10317_OG0004974	6
CG10321_OG0005965	2577
CG10324_OG0004994	451
CG10332_OG0005992	0
CG10333_OG0009507	1996
CG10336_OG0009516	154
CG10337_OG0009096	1311
CG10338_OG0009517	740
CG10339_OG0006873	643
CG10340_OG0001059_OG0	1773
CG10341_OG0009518	503
CG10343_OG0009520	589
CG10344_OG0007020	99
CG10345_OG0002430_OG0	10067
CG10347_OG0000607_OG0	369
CG10348_OG0003704	136
CG10352_OG0008207	21
CG10353_OG0008206	631
CG10357_OG0010470	40940
CG10359_OG0010469	209
CG10361_OG0010014	81
CG10362_OG0008202	2369
CG10365_OG0005518	2666
CG10366_OG0009102	1141
CG10375_OG0005526	1215
CG10376_OG0009519	1117
CG10383_OG0001909	2178
CG10384_OG0007018	0
CG10405_OG0004983	38
CG10407_OG0005207	35
CG10413_OG0003703_OG0	198
CG10417_OG0013094	3008
CG10418_OG0010832	178
CG10425_OG0002500	1222
CG10428_OG0001263_OG0	433
CG10431_OG0001914	168
CG10433_OG0006904	2024
CG10435_OG0002296_OG0	2654
CG10444_OG0007082	1375
CG10445_OG0001356	241
CG10459_OG0001605_OG0	0
CG10462_OG0009105	875
CG10463_OG0009108	728
CG10466_OG0012145	268
CG10467_OG0010233	473
CG10469_OG0010232	293
CG10470_OG0009541	1450
CG10472_OG0000811_OG0	271
CG10479_OG0010225	35
CG10481_OG0009114	132
CG10483_OG0010221	465
CG10486_OG0010219	1
CG10492_OG0009544	1173
CG10494_OG0006908	525
CG10495_OG0009546	557
CG10505_OG0006927	10
CG10508_OG0010314	4200
CG10510_OG0003948	6
CG10513_OG0005163	741
CG10514_OG0005162	34
CG10516_OG0009998	312
CG10527_OG0002810_OG0	1417
CG10543_OG0006262	4909
CG10550_OG0000747	10523
CG10555_OG0008527	1654
CG10561_OG0009552	1223
CG10565_OG0010321	2598
CG10576_OG0010200	2949
CG10581_OG0010326	3
CG10584_OG0010328	441
CG10587_OG0000094_OG0	1
CG10587_OG0000094_OG1	1
CG10587_OG0000094_OG2	0
CG10589_OG0003950	0
CG10591_OG0010195	2
CG10597_OG0003317	1
CG10598_OG0011740	0
CG10600_OG0009530	5326
CG10602_OG0009532	4659
CG10616_OG0010838	1992
CG10621_OG0001911	83
CG10623_OG0001912	235
CG10628_OG0009107	433
CG10631_OG0001241	3776
CG10646_OG0009949	759
CG10654_OG0009947	506
CG10657_OG0009951	1164
CG10660_OG0010840	379
CG10663_OG0010839	161
CG10669_OG0005156	581
CG10674_OG0010603	888
CG10680_OG0003577	1495
CG10681_OG0009950	440
CG10700_OG0011812	1
CG10702_OG0009548	799
CG10710_OG0010908	73
CG10713_OG0010576	199
CG10725_OG0010574	0
CG10730_OG0000951	19
CG10731_OG0006517	373
CG10737_OG0006638	22467
CG10738_OG0010568	778
CG1074_OG0007339	1550
CG10747_OG0009127	749
CG10748_OG0011855_OG0	0
CG10749_OG0003913_OG0	0
CG10750_OG0009561	0
CG10752_OG0010150_OG0	0
CG10761_OG0008304	8
CG1077_OG0004263	0
CG10793_OG0003237	11
CG10795_OG0006915	787
CG10799_OG0003081	33
CG10801_OG0012112	28
CG10802_OG0008133	6043
CG10803_OG0008134	516
CG10804_OG0008132	1506
CG10809_OG0010976	748
CG10814_OG0007257	7
CG10822_OG0007072	0
CG10839_OG0009144	0
CG10841_OG0002198_OG0	4
CG10853_OG0003980_OG0	0
CG10859_OG0009209	3
CG10862_OG0002017_OG1	5486
CG10863_OG0010486	3766
CG10863_OG0012194_OG0	40
CG10864_OG0005043	138
CG10866_OG0010485	1042
CG10874_OG0003457	4723
CG10877_OG0002385_OG0	107
CG10887_OG0002183_OG0	3
CG10898_OG0002547	615
CG1090_OG0003105_OG0	13
CG10903_OG0002293_OG0	395
CG10904_OG0011634	427
CG10907_OG0001984_OG0	880
CG10909_OG0005022	0
CG10910_OG0006092	0
CG10911_OG0006095	0
CG10912_OG0000471	0
CG10914_OG0006109	719
CG10919_OG0001352	0
CG1092_OG0001161_OG0	23
CG10920_OG0007959	0
CG10927_OG0006710	270
CG10931_OG0006071	0
CG10932_OG0007954	1517
CG10934_OG0002756_OG0	0
CG10939_OG0005908	7394
CG10947_OG0009415	358
CG10948_OG0009927	3049
CG10949_OG0009416	554
CG10950_OG0012279	5
CG10958_OG0001743	515
CG10959_OG0008299	132
CG10962_OG0007748	38
CG10970_OG0003173	17
CG10973_OG0012539	1257
CG10979_OG0004244	2118
CG10984_OG0009934	1038
CG10996_OG0008249	2
CG11000_OG0004245	163
CG11007_OG0003037	481
CG11018_OG0007064	0
CG11029_OG0001270	20
CG1103_OG0003103_OG0	0
CG11030_OG0003728	604
CG11034_OG0001268	999
CG11035_OG0002292_OG0	720
CG11041_OG0001654	54
CG11044_OG0007073	103
CG1105_OG0004314	1150
CG11050_OG0009604	6240
CG11060_OG0006765	36
CG11068_OG0011716	4
CG11069_OG0004655	179
CG11076_OG0001759	2477
CG11077_OG0000549_OG0	262
CG11085_OG0008456	1
CG11089_OG0004653	333
CG11095_OG0003249	421
CG11099_OG0007074	332
CG11103_OG0003250	567
CG11106_OG0012330	0
CG11109_OG0001964	613
CG11110_OG0006619	327
CG11123_OG0006752	857
CG11125_OG0006747	1372
CG11127_OG0006744	419
CG1113_OG0004171	213
CG11131_OG0001957_OG0	1
CG11134_OG0003251	343
CG11141_OG0006745	2170
CG11145_OG0006754	0
CG11147_OG0003729	7684
CG11149_OG0003730	0
CG11151_OG0008256	5215
CG11159_OG0006283	204
CG1116_OG0004164	1316
CG11162_OG0008263	47
CG11168_OG0004657	1326
CG11170_OG0006462	287
CG11178_OG0003327	1355
CG11180_OG0006625	972
CG11191_OG0007189	10194
CG11192_OG0007095	0
CG11200_OG0007088	275
CG11211_OG0012938	3
CG11226_OG0012166_OG0	1
CG11227_OG0007505	0
CG1124_OG0002090	562
CG11241_OG0003815_OG0	237
CG11247_OG0009861	512
CG11248_OG0003830_OG0	250
CG11249_OG0009864	0
CG11251_OG0001998	0
CG11257_OG0007039	665
CG11263_OG0001789	202
CG11267_OG0011856	4023
CG11269_OG0006458	1
CG11275_OG0002906	1023
CG11279_OG0003924_OG0	12
CG11286_OG0004361	0
CG1129_OG0002085	1944
CG11291_OG0003029	3
CG11294_OG0007761	0
CG11298_OG0007031	0
CG11309_OG0010303	1466
CG11317_OG0012026	169
CG11318_OG0000756	0
CG11319_OG0009603	268
CG11327_OG0009628	1
CG11333_OG0002657_OG0	0
CG11334_OG0005804	867
CG11342_OG0011920	86
CG11345_OG0011138	0
CG11349_OG0011131	1
CG11353_OG0011127	22
CG11356_OG0008477	163
CG11357_OG0011126	1056
CG1136_OG0010499	151
CG11367_OG0000806_OG0	251
CG11369_OG0011699	1
CG1137_OG0004303	84
CG11370_OG0003817_OG0	2
CG11377_OG0008723	1521
CG11378_OG0007395	105
CG11379_OG0007397	0
CG11380_OG0007400	6
CG11381_OG0007402	0
CG11382_OG0007404	1006
CG11384_OG0007396	2
CG1139_OG0004077	0
CG11391_OG0001026_OG0	99106
CG11396_OG0010345	1949
CG11398_OG0007405	213
CG11403_OG0007406	142
CG11404_OG0012169	0
CG11406_OG0006889	2
CG11409_OG0007766	63
CG11413_OG0011575	113
CG11414_OG0006019	4322
CG11417_OG0007590	849
CG1142_OG0012974	657
CG11425_OG0009823	4709
CG11426_OG0009824	1543
CG1143_OG0011104	848
CG11436_OG0003200	564
CG11437_OG0009825	1
CG11438_OG0009826	489
CG11447_OG0004515	608
CG11449_OG0000981_OG1	0
CG11453_OG0001027_OG0	3651
CG11454_OG0001792	726
CG11456_OG0003951	303
CG11459_OG0000135_OG1	0
CG1146_OG0011093	433
CG11470_OG0000857	54
CG11474_OG0005934	3615
CG11475_OG0005935	143
CG11498_OG0001515	3
CG11504_OG0002630	1198
CG11523_OG0009832	637
CG11529_OG0010828	30
CG11537_OG0010640	2574
CG11550_OG0002660	22306
CG11560_OG0010817	555
CG11562_OG0008742	519
CG11563_OG0002662	675
CG11566_OG0007496	34
CG11570_OG0004027	0
CG11581_OG0008240	0
CG11583_OG0010538	667
CG11584_OG0008239	0
CG11585_OG0012335	0
CG11586_OG0010534	546
CG11590_OG0001741	338
CG11593_OG0010497	1581
CG11594_OG0010492	176
CG11596_OG0007629	1023
CG11601_OG0008739	427
CG11608_OG0000142_OG0	40
CG1161_OG0004180	3515
CG11617_OG0008731	115
CG11619_OG0003864_OG0	12
CG11626_OG0011450	13
CG11629_OG0003739	0
CG11630_OG0009580	37
CG11634_OG0009583	0
CG11635_OG0007156	50
CG11638_OG0007387	298
CG11655_OG0001745_OG0	1569
CG11656_OG0005013	3
CG11658_OG0010025	1954
CG11663_OG0012087	1
CG11664_OG0011395	0
CG11666_OG0012316	0
CG11668_OG0002452	7
CG11670_OG0005008	0
CG11672_OG0004805	1
CG11674_OG0008231	27
CG11679_OG0008511	1104
CG11686_OG0002448_OG0	148
CG11693_OG0004810	5
CG11694_OG0000225_OG0	0
CG11694_OG0000225_OG1	0
CG11695_OG0007879	867
CG11696_OG0007880	962
CG11698_OG0002319_OG0	0
CG11699_OG0007882	1387
CG11703_OG0002165_OG0	0
CG11710_OG0001691_OG0	3085
CG1172_OG0004189	1207
CG11722_OG0001391	557
CG11723_OG0003571	677
CG11726_OG0010048	0
CG11737_OG0001419_OG0	1419
CG11741_OG0001420_OG0	1
CG11752_OG0007995	2273
CG11755_OG0000851	286
CG11756_OG0007997	7
CG11760_OG0004826	459
CG11768_OG0004832	3058
CG11771_OG0005200	2468
CG11777_OG0006309	278
CG11779_OG0004481	2110
CG11786_OG0012799	79
CG11788_OG0007083	450
CG11790_OG0005187	3886
CG11791_OG0012008	2407
CG11807_OG0003009_OG0	1287
CG11808_OG0006841	583
CG11811_OG0004058	967
CG11816_OG0008636	0
CG11835_OG0000264_OG0	8654
CG11835_OG0000264_OG1	359
CG11837_OG0005082	304
CG11841_OG0005083	466
CG11842_OG0000856_OG1	24
CG11843_OG0011490	8
CG11852_OG0002502_OG0	483
CG11854_OG0005171	187
CG11857_OG0005167	1659
CG11858_OG0005166	426
CG11878_OG0000055_OG0	11
CG11878_OG0000055_OG1	54
CG11878_OG0000055_OG2	29
CG11882_OG0005094	348
CG11883_OG0006313	2099
CG11885_OG0003355	361
CG11892_OG0005161	1
CG11893_OG0000039_OG2	1364
CG11899_OG0005100	3516
CG11902_OG0005155	561
CG11906_OG0001618	574
CG11911_OG0008747	1
CG11912_OG0008746	0
CG11920_OG0005183	625
CG11927_OG0003556	1222
CG11929_OG0011773	0
CG11961_OG0001155_OG0	782
CG11964_OG0004848	462
CG11970_OG0004849	1520
CG11975_OG0004850	1484
CG11977_OG0012457_OG0	12
CG11980_OG0002337	447
CG11983_OG0004852	75
CG11986_OG0004855	255
CG11997_OG0004862	1
CG11999_OG0004179	1586
CG12003_OG0004112	2
CG12004_OG0011286	5534
CG12009_OG0010662	36
CG12010_OG0010671	345
CG12011_OG0011025	3
CG12012_OG0010672	493
CG12016_OG0010666	2572
CG12017_OG0010661	0
CG12020_OG0011042	56
CG12024_OG0011050	1219
CG12025_OG0011053	1097
CG12035_OG0011029	3
CG12038_OG0011331	372
CG12054_OG0000497	1474
CG12056_OG0003138	1351
CG12057_OG0003139	5
CG12061_OG0000938_OG0	6
CG12065_OG0007412	6573
CG12069_OG0001519	1
CG12071_OG0011553	507
CG12071_OG0013484	823
CG12075_OG0007754	1336
CG1208_OG0004248	55
CG12081_OG0007411	1349
CG12084_OG0011296	4353
CG12091_OG0011293	3535
CG12093_OG0011111	2732
CG12096_OG0008559	2305
CG12099_OG0011289	7442
CG12104_OG0011284	721
CG12105_OG0004111	123
CG12106_OG0007586	190
CG12107_OG0006719	756
CG12111_OG0007413	5
CG12112_OG0012598_OG0	102
CG12115_OG0007587	3
CG12116_OG0008625	460
CG12118_OG0007585	1595
CG12121_OG0007579	2070
CG12123_OG0003325	494
CG12128_OG0002879	859
CG12129_OG0002878	1028
CG1213_OG0002105	79
CG12134_OG0006319	436
CG12147_OG0004192	0
CG12155_OG0003210	852
CG12159_OG0002860	833
CG12164_OG0006760	5
CG12170_OG0002098	1792
CG12171_OG0004222	3298
CG12173_OG0004172	354
CG12177_OG0008262	176
CG1218_OG0002103	585
CG12182_OG0011099	227
CG12194_OG0008975	1793
CG12204_OG0001687	394
CG12206_OG0008131	13
CG12209_OG0002818	47
CG12213_OG0002418	1503
CG12219_OG0007713	768
CG12224_OG0000651_OG1	461
CG12231_OG0003119	0
CG12236_OG0008414	652
CG12237_OG0007424	2412
CG12239_OG0001754	4
CG12241_OG0001396	1250
CG12253_OG0011818	156
CG12256_OG0004947	30
CG12259_OG0005539	764
CG12268_OG0005336	4008
CG1227_OG0004337	410
CG12278_OG0004413	0
CG12279_OG0004445	468
CG12288_OG0009457	68
CG12289_OG0010046	0
CG12290_OG0002618	12582
CG12299_OG0009634	723
CG12301_OG0001981	517
CG12307_OG0009694	0
CG1231_OG0011372	2
CG12316_OG0009955	1330
CG12320_OG0005053	172
CG12321_OG0001064_OG0	3690
CG12325_OG0002854	710
CG1233_OG0011370	1381
CG1234_OG0004335	578
CG12341_OG0002848	552
CG12343_OG0002853	956
CG12344_OG0002855	5267
CG12355_OG0012373	388
CG1236_OG0002100	523
CG12362_OG0000821_OG0	0
CG12374_OG0007223	13
CG12375_OG0009777	882
CG12379_OG0008514	86
CG12384_OG0006229	2022
CG1239_OG0004237	371
CG12395_OG0001736	0
CG12398_OG0008359	18
CG12402_OG0002224_OG0	63
CG12420_OG0002594_OG0	63
CG12426_OG0005340	4
CG12438_OG0003802	0
CG12439_OG0009296	0
CG12446_OG0001786_OG0	0
CG12448_OG0009145	0
CG1246_OG0011105	120
CG12464_OG0011955	0
CG12470_OG0007846	90
CG12479_OG0008243	0
CG12480_OG0008242	0
CG12481_OG0008237	0
CG12490_OG0000233_OG1	2
CG12496_OG0007599	19
CG12498_OG0008105	0
CG12499_OG0002285_OG0	600
CG12502_OG0011339	1
CG12507_OG0008176	4
CG12511_OG0009568	0
CG12516_OG0005410	0
CG12517_OG0009649	0
CG12520_OG0010149	34
CG12521_OG0012944	0
CG12531_OG0008272	253
CG12535_OG0008128	1
CG12539_OG0008363	1
CG12540_OG0008220	0
CG12541_OG0007825	615
CG12560_OG0012234	1755
CG12567_OG0012740	2602
CG12576_OG0001784_OG0	1844
CG12581_OG0001679_OG0	5354
CG12589_OG0011424	0
CG12590_OG0011977	0
CG12594_OG0005596	61
CG12607_OG0011139	0
CG12609_OG0008677	0
CG12617_OG0003653	1
CG12620_OG0009462	0
CG12637_OG0008050	0
CG12643_OG0007518	911
CG1265_OG0010531	544
CG12655_OG0000445_OG2	1749
CG12659_OG0007410	118
CG12661_OG0007749	0
CG12662_OG0007747	0
CG12672_OG0007868	278
CG12674_OG0003570	2
CG12679_OG0001731_OG0	0
CG12680_OG0001718	0
CG12682_OG0012323	0
CG12691_OG0007931	0
CG12692_OG0000634_OG0	1
CG12693_OG0012106	37
CG12698_OG0008169	0
CG12699_OG0000230_OG1	4
CG12702_OG0001192	60
CG12708_OG0000271_OG0	5
CG12708_OG0000271_OG0.2	5
CG1271_OG0010635	1355
CG12713_OG0003881_OG0	118
CG12716_OG0008438	0
CG12723_OG0008557	26
CG12728_OG0000928_OG0	175
CG12729_OG0011725	2
CG1273_OG0010536	12
CG12730_OG0007375	1003
CG12744_OG0000893	133
CG12746_OG0004208	4393
CG1275_OG0011072	1099
CG12768_OG0001283_OG0	99
CG12769_OG0007187	419
CG12773_OG0003140	1415
CG12782_OG0012281	0
CG12783_OG0000743_OG0	8
CG12784_OG0005236	0
CG12795_OG0008825	1684
CG12811_OG0002240	411
CG12817_OG0002595_OG0	54
CG12818_OG0004897	207
CG12822_OG0001599	3383
CG12825_OG0001130_OG1	498
CG12826_OG0002951	66
CG12828_OG0011622	0
CG12831_OG0011623_OG0	0
CG12836_OG0002963_OG0	51
CG12848_OG0006045	576
CG12849_OG0011577	39
CG12851_OG0005862	976
CG12857_OG0006163	3
CG12860_OG0006154	3
CG12861_OG0006153	2
CG12862_OG0011585_OG0	12
CG12863_OG0011584	308
CG12866_OG0002772	0
CG12868_OG0001564	2300
CG12869_OG0006145	163
CG12869_OG0006146	64
CG12877_OG0001472_OG0	1228
CG1288_OG0001350	0
CG12880_OG0005345	6
CG12883_OG0001474	408
CG12885_OG0001477	8074
CG12895_OG0006308	1698
CG12909_OG0002821	169
CG12910_OG0006305	519
CG12911_OG0006304	3
CG12914_OG0002819	0
CG12917_OG0002815	7
CG12920_OG0006291	20
CG12926_OG0006349	94
CG12929_OG0006357	163
CG12934_OG0006315	11
CG12935_OG0002846	523
CG12942_OG0001596_OG0	557
CG12945_OG0004570	1288
CG12947_OG0004568	104
CG12948_OG0004558	492
CG12963_OG0001641_OG0	2
CG12964_OG0002996_OG0	7
CG12970_OG0006808	5
CG12971_OG0010294	0
CG12974_OG0010307	26
CG12983_OG0010332	2
CG12984_OG0003949	0
CG12985_OG0000915	32
CG12986_OG0011685	26
CG1299_OG0000523_OG0	6599
CG12990_OG0007696	23
CG12991_OG0007703	2423
CG12992_OG0011688	42
CG12994_OG0007707	2
CG12995_OG0008599	0
CG12998_OG0011739	0
CG13000_OG0011738	0
CG13001_OG0008580	971
CG13002_OG0008577	543
CG13003_OG0008572	415
CG13004_OG0008570	864
CG13005_OG0008567	161
CG13008_OG0008305	0
CG13010_OG0003260	9
CG13012_OG0008317	2250
CG13014_OG0008547	1314
CG13016_OG0006536	301
CG13018_OG0006537	220
CG13021_OG0003241	2
CG13022_OG0010698	45
CG13023_OG0010699	4
CG13024_OG0010708	145
CG13026_OG0010716	20
CG13028_OG0004010	4
CG13031_OG0012200	399
CG13032_OG0004014_OG0	9
CG13033_OG0010736	3
CG13038_OG0010761	1
CG13039_OG0010762	0
CG1304_OG0000265_OG0	0
CG1304_OG0000265_OG1	0
CG13040_OG0010763	0
CG13041_OG0000280_OG0	0
CG13041_OG0000280_OG0.2	1
CG13042_OG0010767	4
CG13043_OG0000281_OG0	0
CG13043_OG0000281_OG1	0
CG13044_OG0010768	1
CG13045_OG0000814	0
CG13046_OG0010771	0
CG13047_OG0010772	0
CG13048_OG0010773	0
CG13049_OG0010774	7
CG13051_OG0011898	4
CG13053_OG0010778	0
CG13054_OG0010779	2
CG13055_OG0010780	22
CG13056_OG0010757	0
CG13058_OG0004021	1
CG13059_OG0010764	0
CG13062_OG0010766	11
CG13064_OG0010775	0
CG13065_OG0010776	0
CG13066_OG0012201	2
CG13068_OG0002030_OG1	0
CG13069_OG0004022	1
CG1307_OG0004308	2594
CG13070_OG0012202	0
CG13071_OG0011899	0
CG13073_OG0012731_OG0	2
CG13074_OG0010797	473
CG13075_OG0000216_OG0	6
CG13075_OG0000216_OG1	5
CG13077_OG0009097	33
CG13078_OG0003575_OG0	0
CG13081_OG0003574	0
CG13082_OG0009094	7
CG13083_OG0009084	0
CG13084_OG0009083	0
CG13085_OG0001922	30
CG13086_OG0003709	13
CG13088_OG0001266	148
CG1309_OG0010533	2961
CG13096_OG0003720	957
CG13097_OG0001923	576
CG13101_OG0009304	2745
CG13102_OG0009298	0
CG13108_OG0009295	196
CG13110_OG0011792	0
CG13113_OG0001247_OG0	2
CG13114_OG0009279	69
CG13116_OG0001878	3307
CG13123_OG0001877	136
CG13124_OG0003502	4331
CG13126_OG0003515	1564
CG13127_OG0001844	4
CG13131_OG0000790_OG0	12
CG13133_OG0003525	805
CG1314_OG0011674	6
CG13144_OG0009363	6
CG13148_OG0007214	6
CG13151_OG0006215	529
CG13154_OG0006206	2
CG13155_OG0006196	0
CG13157_OG0002779	0
CG1316_OG0000430_OG0	2734
CG13168_OG0006184	7
CG1317_OG0011084	4825
CG13170_OG0006182	0
CG13171_OG0006180	0
CG13177_OG0012831	459
CG13185_OG0002928	787
CG13186_OG0006594	0
CG13192_OG0006567	428
CG13193_OG0006565	2
CG13196_OG0006560	36
CG13197_OG0006563	816
CG13202_OG0001123_OG0	9
CG13203_OG0006235	1002
CG13204_OG0006233	1906
CG13215_OG0002793_OG0	297
CG13216_OG0001568_OG0	5
CG13218_OG0002791_OG0	4
CG13220_OG0001573_OG0	1706
CG13223_OG0001571_OG0	1
CG13226_OG0002794_OG0	10
CG13227_OG0006218_OG0	0
CG13228_OG0011587_OG0	0
CG13229_OG0002786_OG0	9
CG13229_OG0002787_OG0	1736
CG13231_OG0006217	0
CG13239_OG0009815	4
CG1324_OG0007509	2
CG13243_OG0009147	0
CG13247_OG0010378	2
CG13248_OG0010371	761
CG13250_OG0011870	89
CG13251_OG0010355	1935
CG13252_OG0003952	899
CG13258_OG0009399	49
CG13272_OG0008882	1
CG13280_OG0008881	4
CG13282_OG0008887	4
CG13285_OG0010583	1181
CG13287_OG0010216	0
CG13288_OG0010220	2
CG13293_OG0003937	424
CG13295_OG0010231	712
CG13297_OG0010242	1
CG13299_OG0011864	0
CG13300_OG0003943	24
CG13305_OG0011196	0
CG13306_OG0011204	19
CG13308_OG0004102	0
CG13309_OG0011211	0
CG13310_OG0011207	0
CG13312_OG0011210	0
CG13313_OG0004105_OG0	16
CG13314_OG0011224	150
CG13315_OG0011237	744
CG13318_OG0004834	4687
CG13319_OG0006667	524
CG13321_OG0006673	1
CG13326_OG0006545	0
CG13330_OG0007271	0
CG13331_OG0007273	47
CG13332_OG0007274	330
CG13334_OG0007281	2
CG13337_OG0011662	77
CG13339_OG0007296	528
CG13344_OG0007304	979
CG13358_OG0007351	38
CG13359_OG0012499	26
CG13360_OG0010145	76
CG13361_OG0003189	28
CG13362_OG0007862	167
CG13364_OG0001174_OG0	8
CG13365_OG0007831	1140
CG13367_OG0003188_OG0	999
CG13369_OG0003181	3320
CG13375_OG0007847	4
CG13377_OG0007849	17
CG13380_OG0010135	8
CG13384_OG0003473	2131
CG13385_OG0012520	0
CG13386_OG0003471	4
CG1339_OG0006721	14
CG13390_OG0003479	637
CG13392_OG0003476	307
CG13397_OG0003469	85
CG13398_OG0003468	324
CG13403_OG0008236	2
CG13404_OG0008224	154
CG13405_OG0011376	1
CG13407_OG0004768	2
CG13408_OG0004770	142
CG13409_OG0004775	1354
CG13423_OG0007099	4
CG13426_OG0011654	0
CG13427_OG0003049	16
CG13428_OG0007100	13757
CG13430_OG0001658	489
CG13436_OG0006622	34
CG13437_OG0006285	1736
CG13438_OG0006243	0
CG1344_OG0012226	538
CG13442_OG0006244	0
CG13443_OG0006248	0
CG13445_OG0003880	0
CG13449_OG0009980	25
CG13454_OG0003875_OG0	0
CG13455_OG0009966	2
CG13457_OG0001288	11
CG13458_OG0004037	104
CG13460_OG0010841	14
CG13465_OG0000343_OG0	0
CG13471_OG0004048	0
CG13473_OG0010860	0
CG13474_OG0004049	0
CG13476_OG0012898	0
CG13481_OG0000339_OG0	15
CG13481_OG0000339_OG1	0
CG13484_OG0010886	455
CG13488_OG0001544_OG1	2
CG13492_OG0005946	1
CG13501_OG0005936	88
CG13502_OG0005931	592
CG13502_OG0012991	13
CG13506_OG0007028	769
CG13510_OG0006998	217
CG13511_OG0006997	58
CG13516_OG0006995	340
CG13526_OG0006986	0
CG13527_OG0006984	0
CG13531_OG0006978	1194
CG13532_OG0006975	1056
CG13538_OG0005981	0
CG13539_OG0012044	0
CG1354_OG0007555	3845
CG13541_OG0012280	0
CG13544_OG0005976	0
CG13545_OG0012580	47
CG13551_OG0000540_OG1	73
CG13551_OG0012048	4331
CG13557_OG0012477	2
CG13558_OG0001556	0
CG13559_OG0012047	0
CG13561_OG0011643	192
CG13562_OG0011631	12
CG13575_OG0006892	145
CG13577_OG0001150_OG0	1
CG13578_OG0006898	6776
CG13579_OG0006013	15
CG1358_OG0006724	6800
CG13581_OG0002746	1
CG13585_OG0011574	2864
CG13587_OG0006025	70
CG13594_OG0006033	89
CG13599_OG0005537	36
CG1360_OG0006725	34
CG13601_OG0005534	834
CG13603_OG0005332	2058
CG13605_OG0005319	1512
CG13606_OG0005306	154
CG13607_OG0005318	64
CG13609_OG0012982	27
CG13613_OG0005278	0
CG13614_OG0002525_OG0	0
CG13615_OG0002524	0
CG13616_OG0005272	6
CG13618_OG0005267	79
CG13622_OG0005268	43
CG13623_OG0005265	883
CG13625_OG0004618	768
CG13627_OG0004629	145
CG13630_OG0004630	1790
CG13631_OG0004635	615
CG13634_OG0004637	63
CG13641_OG0004650	50
CG13643_OG0002274	30
CG13653_OG0002504	0
CG13654_OG0005174	296
CG13663_OG0011496	299
CG13667_OG0004090_OG0	527
CG13670_OG0011168	0
CG13671_OG0004086_OG0	853
CG13675_OG0000560_OG2	0
CG13676_OG0003984	24
CG13678_OG0000129_OG3	3
CG1368_OG0008241	1
CG13685_OG0010463	270
CG13689_OG0008772	32
CG13690_OG0008752	21
CG13692_OG0008754	75
CG13698_OG0010125	3535
CG13699_OG0003907_OG0	3
CG13705_OG0010610	78
CG13707_OG0010613	78
CG13708_OG0010614	57
CG1371_OG0006292	2514
CG13711_OG0010618	0
CG13712_OG0010619	1
CG13713_OG0010620	0
CG13716_OG0010627	20
CG13720_OG0004084	0
CG13721_OG0012208	266
CG13722_OG0011130	8
CG13723_OG0010915	5
CG13724_OG0010917	0
CG13725_OG0010918	0
CG13727_OG0004055	0
CG13728_OG0010923	3
CG13731_OG0011910	14
CG13733_OG0010089	0
CG13738_OG0011907	2
CG13739_OG0002891	24
CG13743_OG0006405	540
CG13744_OG0006409	0
CG13747_OG0006408	1
CG13748_OG0006626	2
CG13751_OG0001660_OG0	612
CG13760_OG0007606	875
CG13766_OG0009602	337
CG13771_OG0009612	15
CG13775_OG0003750_OG0	0
CG13784_OG0000956_OG0	683
CG13786_OG0003631	0
CG13796_OG0001883_OG0	884
CG13801_OG0000219_OG0	3
CG13801_OG0000219_OG1	0
CG13806_OG0011077	5
CG13807_OG0011075	263
CG13810_OG0011066	4
CG13813_OG0010189	104
CG13829_OG0011464	0
CG13833_OG0004687	3049
CG13837_OG0002276	0
CG13838_OG0011993	0
CG13841_OG0004694	597
CG13842_OG0004706	37
CG13847_OG0004737	4
CG13850_OG0004743	1425
CG13855_OG0004744	67
CG13856_OG0004745	527
CG13857_OG0004746	24
CG13862_OG0004760	0
CG13868_OG0007089	14982
CG13868_OG0013578	2341
CG13869_OG0007075	15
CG1387_OG0008528	0
CG13870_OG0007093	208
CG13871_OG0003047	26
CG13872_OG0007071	4
CG13875_OG0011381	92
CG13876_OG0001334_OG0	289
CG13877_OG0011937	66
CG13884_OG0000403_OG0	0
CG13887_OG0011343	6569
CG13891_OG0002060	1
CG13893_OG0011360	3703
CG13894_OG0004129	24
CG13895_OG0004128	513
CG13901_OG0011344	619
CG13907_OG0011337	4676
CG13912_OG0011325	82
CG13917_OG0011285	7806
CG13919_OG0011274	171
CG13920_OG0011271	436
CG13921_OG0011032	218
CG13924_OG0011054	103
CG13926_OG0011282	903
CG13928_OG0011279	6782
CG13930_OG0011024	16
CG13931_OG0004073	16
CG13933_OG0011036	1505
CG13937_OG0011056	4763
CG13949_OG0003375	211
CG13950_OG0003376	378
CG13954_OG0006374	386
CG13955_OG0002890_OG0	39
CG13962_OG0012240	0
CG13970_OG0009133_OG0	0
CG13972_OG0005361	49
CG13983_OG0002696	0
CG13991_OG0000661_OG1	7
CG13992_OG0002070_OG0	81
CG13994_OG0011942	900
CG13995_OG0000538_OG0	991
CG13999_OG0000662_OG0	180
CG14005_OG0001926	540
CG14006_OG0001927	0
CG14007_OG0009567	10
CG14011_OG0003731	0
CG14013_OG0003734	2
CG14014_OG0009443	0
CG14015_OG0009446	539
CG14017_OG0003733	0
CG14020_OG0003686	1218
CG14022_OG0008831	148
CG14024_OG0003410_OG0	452
CG14034_OG0008836	2
CG14036_OG0008842	38
CG14042_OG0001816	542
CG14043_OG0003425	2075
CG14044_OG0008964	2259
CG14050_OG0000684	34
CG14052_OG0007777	16
CG14053_OG0012099	4
[truncated: 9,910 more rows]
