# Supplementary material for: Evolution of chemosensory tissues and cells across ecologically diverse Drosophilids
Source: Nat Commun. 2024 Feb 5;15:1047. doi: 10.1038/s41467-023-44558-4 (PMC10844241; doi:10.1038/s41467-023-44558-4)
Supplement: Supplementary file 18 — Supplementary Data 15 [file 41467_2023_44558_MOESM18_ESM.zip › all_count_tables_renamed/EREH3OV_counts_trim_genes_FBids_1_1_sorted.txt]

128up_OG0006588	1155
14-3-3epsilon_OG0002478	10925
14-3-3epsilon_OG0001126_OG1	25265
140up_OG0004534	419
18w_OG0003044	1149
26-29-p_OG0010897	21855
2mit_OG0000576_OG0	9
5-HT1A_OG0006644	291
5-HT1B_OG0006647	223
5-HT2A_OG0000287_OG0	10
5-HT2B_OG0011472	4
5-HT7_OG0005777	11
5PtaseI_OG0005188	487
7B2_OG0004187	125
a_OG0006460	683
a10_OG0010691	9
a5_OG0009037	5
a6_OG0007651	334
AANATL2_OG0003640	117
AANATL4_OG0000091_OG1	3
AANATL7_OG0007605	2
Aasdh_OG0001831	317
Aatf_OG0001947	816
aay_OG0011265	2826
ab_OG0009683	70
ab_OG0009684	22
ABCB7_OG0011281	2467
Pmp70_OG0003257	13036
Abd-B_OG0005000	2539
Abi_OG0002227_OG0	717
Abl_OG0010722	1956
abo_OG0009656	622
Abp1_OG0010565	582
abs_OG0003097	478
ac_OG0007843	0
Ac13E_OG0008321	3034
Ac3_OG0009573	35
Ac78C_OG0010320	604
Acam_OG0000252_OG0	0
Acam_OG0000252_OG1	0
Acam_OG0005131	0
CG9149_OG0011313	1299
Acbp1_OG0009246	792
Acbp2_OG0010415	14613
Acbp4_OG0000311_OG0	4
Acbp4_OG0000311_OG1	5109
Acbp6_OG0010414	181
ACC_OG0007193	42476
AcCoAS_OG0000812	14124
Ace_OG0000652_OG0	34
Acer_OG0000953_OG0	14490
Acer_OG0003808	13676
Acf_OG0002671	869
Achl_OG0002770	1303
acj6_OG0008333	1
acj6_OG0008334	0
Ack_OG0010507	2480
Ack-like_OG0006546	1283
Acn_OG0009540	2665
CG5009_OG0006075	3707
Acox57D-d_OG0006913	771
Acox57D-p_OG0001151	1962
Acp1_OG0009317	8
Acp32CD_OG0009664	0
Acp65Aa_OG0003939	37
Acph-1_OG0001513	394
CG12512_OG0008829	3638
CG18155_OG0007972	11
Acsl_OG0007133	17801
Act42A_OG0000022_OG0	6
Act42A_OG0000022_OG1	204
Act42A_OG0000022_OG3	268711
Act42A_OG0000022_OG4	62659
Act42A_OG0000022_OG5	4721
Actn_OG0003148_OG0	27675
Actn3_OG0011403_OG0	0
ACXB_OG0000046_OG0	0
ACXB_OG0000046_OG1	4
ACXB_OG0000046_OG2	0
ACXB_OG0000046_OG2.2	0
ACXD_OG0004078_OG0	359
Acyp_OG0009408	1
Acyp2_OG0011498	355
Ada_OG0002342	201
Ada1-2_OG0003777_OG0	162
Ada2a_OG0005051	125
Ada2b_OG0004799	497
Ada3_OG0007872	599
AdamTS-A_OG0005247	3444
AdamTS-A_OG0012010	136
AdamTS-B_OG0008089	508
Adar_OG0007649	665
Adat1_OG0003596	76
Adck1_OG0006032	609
Adck5_OG0010063	1331
ADD1_OG0006579	689
Adf1_OG0001636_OG0	308
Adgf-A_OG0001991_OG0	0
Adgf-A_OG0003900	939
Adgf-A2_OG0010109	16
Adgf-B_OG0010108	87
Adgf-C_OG0001030_OG0	160
Adgf-D_OG0002208_OG0	3618
Adgf-E_OG0006152	0
Adh_OG0003395_OG0	9
Adi1_OG0010940	2499
AdipoR_OG0004727	12234
CG3809_OG0004951	0
AdenoK_OG0003918_OG0	3589
Ady43A_OG0002958	1376
AdoR_OG0005733	683
adp_OG0006108	904
AdSS_OG0000854_OG0	16984
Aduk_OG0004873	440
Ae2_OG0010984	1832
CG6512_OG0010913	6411
aft_OG0006080	345
Afti_OG0005567	469
Ag5r_OG0008212	228
Ag5r2_OG0008213	0
AGBE_OG0007237	15500
AgmNAT_OG0001753	213
ago_OG0010530	2174
AGO1_OG0007307	3619
AGO2_OG0000119_OG0	8187
Agpat1_OG0008448	52
Agpat2_OG0003465	2674
Agpat3_OG0004018	5604
Agpat4_OG0004019_OG0	5740
ADPS_OG0002932	337
agt_OG0001016_OG0	16
Spat_OG0007723	3066
Ahcy_OG0001195_OG0	4914
AhcyL1_OG0011110	2429
AIF_OG0001225	1278
AIMP1_OG0007108	1507
AIMP2_OG0009977	1216
AIMP3_OG0005998	426
Adk1_OG0010829	3757
Adk3_OG0005467	698
Ak6_OG0007201	265
Akap200_OG0000367_OG0	4470
Akh_OG0010512	5
AkhR_OG0009627	1213
akirin_OG0010441	1647
Akr1B_OG0001292	8272
Akt1_OG0005415	4510
al_OG0008749	164
Aladin_OG0007570	356
AlaRS_OG0003477	5261
AlaRS-m_OG0010596	1504
Alas_OG0006853	6725
alc_OG0006389	3130
Ald1_OG0005647	60533
Ald2_OG0005645	0
Aldh_OG0003615	12208
Aldh-III_OG0006742	8708
Aldh7A1_OG0003841_OG0	471
Alg-2_OG0001588_OG0	1438
Alg1_OG0002607_OG0	2131
Alg10_OG0000709_OG0	386
Alg11_OG0012170	1187
CG8412_OG0004562	1170
Alg14_OG0001194_OG0	206
Alg2_OG0010641	990
Alg3_OG0003012	65
Alg3_OG0006966	481
CG5287_OG0001281	536
CG5287_OG0003790	593
Alg9_OG0005173	692
Alh_OG0004317	1010
Alh_OG0004319	605
Alh_OG0011430	152
alien_OG0009301	1747
ALiX_OG0005343	7957
Alk_OG0006414	1587
CG12179_OG0001176_OG0	101
Alp1_OG0010289	2
Alp10_OG0010194	125
Alp11_OG0008522	174
Alp12_OG0003717	1432
Alp13_OG0001034	141
Alp2_OG0000261_OG0	46
Alp2_OG0000261_OG1	12317
Alp4_OG0005779	61630
Alp6_OG0006360	454
Alp7_OG0003030	15
Alp9_OG0003931	36
alph_OG0000083_OG0	3079
alph_OG0005113	3916
alpha-Catr_OG0006852	348
alpha-Est1_OG0004357	1443
alpha-Est10_OG0004350	2836
alpha-Est2_OG0000314	5016
alpha-Est3_OG0004356	1415
alpha-Est6_OG0004354	0
alpha-Est7_OG0001351	955
alpha-Est8_OG0004352	1118
alpha-Est9_OG0004351	1869
alpha-Man-Ia_OG0003130	237
alpha-Man-Ia_OG0003131	540
alpha-Man-Ia_OG0001168	1121
alpha-Man-Ib_OG0005087	639
alpha-Man-Ic_OG0011549	3
alpha-Man-IIa_OG0004878	1168
alpha-Man-IIb_OG0005229	563
alpha-PheRS_OG0008296	1815
alpha-Spec_OG0011040	47044
alpha4GT1_OG0000948	648
alphaCOP_OG0011275	7812
alphaSnap_OG0010384	3138
alphaTub67C_OG0010998	19
Alr_OG0008278	603
alrm_OG0002498	6
Als2_OG0009863	2894
alt_OG0004894	4888
aly_OG0004083	2
Ama_OG0002112	8
Amacr_OG0009433	770
amd_OG0001918	53
Amnionless_OG0008741	266
amon_OG0011540	84
amos_OG0003702_OG0	0
AMPdeam_OG0008245	6862
Amph_OG0007204	10433
AMPKalpha_OG0001698	7771
Amt_OG0004607	63
Amun_OG0008385	2586
amx_OG0007575	339
Amy-p_OG0000157_OG0	3
Amy-p_OG0000157_OG0.2	37
Amyrel_OG0006416	12
ana_OG0006403	157
ana1_OG0002269	455
ana2_OG0007120	122
ana3_OG0006194	82
Ance-2_OG0003658	10
Ance-3_OG0001891_OG0	670
Ance-3_OG0009407	313
Ance-4_OG0006406	2169
Ance-5_OG0005870	921
anchor_OG0010100	1098
Andorra_OG0011741	0
Ank2_OG0010460	304
Ankle2_OG0000780	1822
l(2)35Be_OG0003404_OG0	192
anox_OG0007490	1079
Ant2_OG0008041	58
antdh_OG0008007	9
Antp_OG0002113	289
antr_OG0007227	25
AnxB10_OG0008082	5132
AnxB11_OG0008196	4029
AnxB9_OG0004410	25502
aop_OG0003458	1717
aos_OG0010741	504
Aos1_OG0002145_OG0	459
AOX1_OG0005242	8571
AOX2_OG0000143_OG0	4777
AOX2_OG0000143_OG1	0
AOX4_OG0001465	20
ap_OG0005832	1369
AP-1-2beta_OG0008273	5231
AP-1gamma_OG0007680	4730
AP-1mu_OG0005553	2106
AP-1sigma_OG0005334	2322
AP-2alpha_OG0008751	2511
AP-2mu_OG0004736	1902
AP-2sigma_OG0004385	752
Apc_OG0005387	2416
APC10_OG0005888	205
Apc2_OG0005308	180
APC4_OG0003171_OG0	317
APC7_OG0001703	72
ApepP_OG0000963	2320
aph-1_OG0003552_OG0	428
aPKC_OG0006607	192
aPKC_OG0006608	982
aPKC_OG0006609	137
Aplip1_OG0011323	26
apn_OG0002443_OG0	11
apolpp_OG0012638	55284
app_OG0010830	1062
APP-BP1_OG0010070	455
Appl_OG0007834	159
Aprt_OG0004075	747
Aps_OG0010085	1779
apt_OG0002733	595
CG18815_OG0010034	5393
AQP_OG0007242	653
aqrs_OG0005393	0
aqz_OG0001049_OG1	8311
ara_OG0009939	36
aralar1_OG0001518	9134
Arc1_OG0002768_OG0	53498
Arc2_OG0006127	1968
Arc42_OG0001370_OG0	1910
Archease_OG0002289_OG0	514
Arf51F_OG0006831	1804
Arf79F_OG0012164	7254
ArfGAP1_OG0010836	1670
ArfGAP3_OG0003816_OG0	2630
Arfip_OG0005451	452
Arfrp1_OG0007681	244
arg_OG0003183	1098
arg_OG0007835	934
Argk_OG0011233	64248
Argk_OG0011925	3544
Argl_OG0009800	3700
CG31469_OG0002209_OG0	408
ArgRS_OG0008151	1754
ArgRS-m_OG0004367	345
ari-1_OG0007878	1927
ari-2_OG0003028	1037
Arl1_OG0010003	1087
Arl2_OG0004816	184
Arl5_OG0011164	492
Arl6_OG0007042	9
Arl6IP1_OG0004993	549
Arl8_OG0004797	1301
arm_OG0007636	8913
armi_OG0002027	316
Arp1_OG0004441	3247
Arp10_OG0007423	1369
Arp2_OG0001770	2187
Arp3_OG0010555	2430
Arp5_OG0001448_OG0	254
Arp53D_OG0011600	0
Arp6_OG0008512	303
Arp8_OG0007614	811
Arpc1_OG0009187	4793
Arpc2_OG0009417	1958
Arpc3A_OG0005226	1308
Arpc3B_OG0008590	422
Arpc4_OG0008719	1276
Arpc5_OG0008957	689
arr_OG0007264	1199
Arr1_OG0009490	8
Arr2_OG0004099	22
Ars2_OG0005840	3871
Art1_OG0004911	1188
Art2_OG0008773	0
Art3_OG0004604	555
Art4_OG0004574	326
Art6_OG0004528_OG0	0
Art7_OG0001547_OG0	830
Art8_OG0009662	352
Art9_OG0002219_OG0	0
Arts_OG0000486_OG0	3267
aru_OG0003377	3841
Arv1_OG0013036	125
arx_OG0009914	32
Asap_OG0007180	3110
Asator_OG0002682_OG1	698
Asciz_OG0010646	109
ase_OG0007840	0
asf1_OG0009889	397
ash1_OG0000982_OG0	181
ash2_OG0004623	1061
Ask1_OG0004518	3562
asl_OG0004217	80
AsnRS_OG0003707	6756
AsnRS-m_OG0006452	235
AsnS_OG0000992	730
asp_OG0004633	10
Asph_OG0006509	6699
ASPP_OG0006932	2383
CG9572_OG0008488	3111
AspRS_OG0006665	6229
AspRS-m_OG0008886	2806
asrij_OG0006972	1281
asRNA:CR31429_OG0002339_OG0	211
asRNA:CR42743_OG0003772_OG0	1
asRNA:CR43299_OG0012338_OG0	0
asRNA:CR43426_OG0012535_OG0	0
asRNA:CR43454_OG0002277_OG0	2783
asRNA:CR43463_OG0001607_OG0	567
asRNA:CR43809_OG0003675_OG0	442
asRNA:CR44106_OG0002406_OG0	7
asRNA:CR44169_OG0002969_OG0	16
asRNA:CR44179_OG0001455_OG0	3779
asRNA:CR44372_OG0000331_OG0	11
asRNA:CR44372_OG0000331_OG1	1
asRNA:CR44894_OG0012090_OG0	0
asRNA:CR45044_OG0005605_OG0	34
asRNA:CR45195_OG0000203_OG0	506
asRNA:CR45195_OG0000203_OG1	4611
asRNA:CR45350_OG0001645_OG0	2696
asRNA:CR45943_OG0010336	922
asRNA:CR46029_OG0000226_OG0	1
asRNA:CR46029_OG0000226_OG1	0
asRNA:CR46139_OG0003106_OG0	263
asRNA:CR46246_OG0011916	0
asRNA:CR46354_OG0002193_OG0	137
asRNA:CR46473_OG0000925_OG0	72
Ass_OG0001346	1075
ast_OG0003560	719
AstA_OG0004634	247
AstA-R1_OG0000689	12
AstA-R2_OG0005396	547
AstC_OG0009668	36
AstC-R1_OG0010134	8
AstC-R2_OG0001295_OG0	5
AstCC_OG0009669	0
asun_OG0002419_OG0	249
Asx_OG0006138	1301
Atac1_OG0003748_OG0	350
Atac2_OG0009508	322
Atac3_OG0000828	396
Tat_OG0001330	734
Ate1_OG0003045	1587
Atet_OG0003384	1947
Atf-2_OG0006059	359
Atf3_OG0007763	4758
Atg1_OG0009929	189
Atg1_OG0009931	2419
Atg10_OG0001598	75
Atg101_OG0008681	840
Atg12_OG0011904	245
Atg13_OG0004817	1127
Atg14_OG0005089	815
Atg16_OG0005703	1483
Atg17_OG0004232	4118
Atg18a_OG0011152	2297
Atg18b_OG0001271_OG0	1334
Atg2_OG0011112	7025
Atg3_OG0009922	2010
Atg4a_OG0009014	1819
Atg4b_OG0005256	714
Atg5_OG0007974	725
Atg6_OG0005323	791
Atg7_OG0006714	962
Atg8a_OG0008043	13880
Atg8b_OG0005571	3
Atg9_OG0006487	2845
atilla_OG0011822	17428
atk_OG0010362	16
atl_OG0001399	7765
atms_OG0004154	897
ato_OG0004804	0
Atox1_OG0012695	934
ATP6AP2_OG0004869	21606
ATP7_OG0008369	6862
ATP8A_OG0007260	9049
ATP8A_OG0007261	25
Atpalpha_OG0002140	39774
ATPCL_OG0006680	35106
ATPsynB_OG0010987	12212
ATPsynbeta_OG0005823	60249
ATPsynbetaL_OG0001317	13
ATPsynC_OG0005792	32235
ATPsynCF6_OG0005500	6773
ATPsynCF6L_OG0010605	0
ATPsynD_OG0004477	9350
ATPsyndelta_OG0007526	8743
ATPsynE_OG0005568	5760
ATPsynG_OG0009657	6938
ATPsyngamma_OG0005690	15663
ATPsynGL_OG0009315	0
ATPsynO_OG0012619	9417
AttC_OG0000164_OG0	13899
AttC_OG0007258	27853
AttD_OG0004890	895
Atu_OG0002096	1215
Atx-1_OG0012102	26
Atx2_OG0011501	6138
Atxn7_OG0003444	667
aub_OG0000482_OG0	25
aurA_OG0004964	12
aurB_OG0009647	27
aust_OG0001881	15
aux_OG0003096_OG0	2388
ave_OG0006159	138
Aven_OG0003291	441
awd_OG0002664	22459
Awh_OG0010478	279
axed_OG0010262	1508
Axn_OG0005720	1061
axo_OG0003993	3925
axo_OG0010625	2036
axo_OG0010626	3474
axo_OG0010628	758
Axs_OG0008319	1253
Axud1_OG0003447	902
az2_OG0006736	169
azot_OG0000210_OG0	0
azot_OG0000210_OG1	0
b_OG0009189	87
B-H1_OG0000267_OG0	60
B-H1_OG0000267_OG1	65
B4_OG0009202	2900
B52_OG0001376_OG0	4415
b6_OG0007653	885
B9d1_OG0005246	153
B9d2_OG0005830	1
bab1_OG0011327	182
bab1_OG0011328	113
bab2_OG0011326	4013
babo_OG0006628	1104
babos_OG0007027	2498
Bacc_OG0008947	18046
Bace_OG0000801_OG0	5
baf_OG0003792	1605
bai_OG0005189	2899
Balat_OG0007229	3
Baldspot_OG0010721	16394
ball_OG0001092_OG1	166
bam_OG0005170	5
bap_OG0001358_OG0	164
Bap111_OG0007677	1619
Bap170_OG0000903_OG0	1223
Bap55_OG0005900	841
Bap60_OG0008560	1616
IMPPP_OG0000305_OG1	49080
barc_OG0010291	662
bark_OG0008784	2859
barr_OG0000425_OG0	391
baz_OG0008596	3190
bb8_OG0005496	8
bbc_OG0007266	4099
CG18067_OG0007098	112517
bbg_OG0010871	1586
bbg_OG0010872	3786
BBIP1_OG0004876	178
BBS1_OG0010413	8
BBS4_OG0002785_OG0	17
BBS5_OG0002086	130
BBS8_OG0008755	9
BBS9_OG0006919	46
bbx_OG0008688	3743
bc10_OG0010387_OG0	382
BCAS2_OG0005540	358
bcd_OG0002111_OG0	4
bchs_OG0003722	627
BCL7-like_OG0007566	200
bcn92_OG0007793	370
Bdbt_OG0004400	288
bdg_OG0006805	3903
bdl_OG0003385	245
Bdp1_OG0009215	1464
be_OG0000785	1434
BEAF-32_OG0006164	818
beag_OG0004860	540
beat-Ia_OG0011784	0
beat-Ib_OG0009146	7
beat-Ic_OG0001866_OG0	14
beat-IIa_OG0005482	13
beat-IIb_OG0005481	108
beat-IIIa_OG0009463	22
beat-IIIb_OG0009460	4
beat-IIIc_OG0003687	117
beat-IV_OG0005508	19
beat-Va_OG0005024	0
beat-Vb_OG0005021	0
beat-Vc_OG0001062_OG0	0
beat-VII_OG0011542	1058
beat-VII_OG0011544	59
beg_OG0004008	325
bel_OG0001048	7513
Bem46_OG0008920	396
ben_OG0000514_OG0	2856
Best1_OG0002590_OG0	5111
Best2_OG0010251	8462
Best3_OG0009963	11
Best4_OG0000558_OG0	0
Bet1_OG0003845_OG0	732
Bet3_OG0004072	461
beta-PheRS_OG0005298	1264
beta-Spec_OG0007697	48606
beta'COP_OG0009212	5301
beta3GalTII_OG0012738	333
beta4GalNAcTA_OG0006521	654
beta4GalNAcTB_OG0002610	459
beta4GalT7_OG0005195	344
betaCOP_OG0008653	6429
betaggt-I_OG0008962	1340
betaGlu_OG0002667	911
CG32396_OG0011696	1
Bgb_OG0011276	202
bgcn_OG0001647	271
bgm_OG0009412	17656
BHD_OG0010421	393
bi_OG0003201	204
bi_OG0012904	20
BI-1_OG0004087	5427
bib_OG0001843_OG0	54
BicC_OG0009143	47
BicD_OG0009474	3022
CG11873_OG0005086	747
bif_OG0003277	1672
bif_OG0012761	416
BigH1_OG0001085_OG0	193
bigmax_OG0005365	718
Bili_OG0002506_OG0	8
bin_OG0010286	147
Bin1_OG0005423	257
bin3_OG0007310	2219
bip1_OG0010560	257
Bka_OG0009250	390
blanks_OG0011885_OG0	0
Blimp-1_OG0010196	3898
Blm_OG0002608	85
Blos1_OG0006148	287
Blos2_OG0010078	254
Blos3_OG0009918	132
Blos4_OG0010933	260
blot_OG0010924	2214
blow_OG0006726	1615
blp_OG0005216	427
blw_OG0006982	57432
bma_OG0010967	4
Bmcp_OG0010022	536
bmm_OG0010858	2509
bnb_OG0001206_OG1	3229
CG5059_OG0012191	7682
bnk_OG0005787	0
bnl_OG0004512	136
boca_OG0006727	785
bocks_OG0002575_OG0	1785
BOD1_OG0005544	1679
boi_OG0007601	283
boi_OG0007603	136
boil_OG0012322	0
bol_OG0011238	1221
boly_OG0007153	1
BomBc1_OG0001623	6664
BomBc2_OG0000769_OG0	18494
BomBc3_OG0004769	2479
BomT3_OG0011469	7430
bon_OG0004934	1387
bond_OG0004726	36652
bonsai_OG0007008	898
Boot_OG0006400	5
bor_OG0004967	1603
bora_OG0003911	1
BORCS5_OG0008208	596
BORCS6_OG0011365	252
BORCS7_OG0007103	66
borr_OG0009292	194
boss_OG0005676	5
botv_OG0006642	986
bou_OG0007819	986
bowl_OG0008785	797
BoYb_OG0000400_OG0	3
br_OG0007659	60
br_OG0011928	24
Br140_OG0001629	1278
brat_OG0001919	615
Brca2_OG0000883	221
Brd_OG0010852	0
CG7154_OG0009310	880
Brd8_OG0002488	449
Bre1_OG0010209	1201
Brf_OG0005483	564
Brf_OG0005485	187
brk_OG0007975	769
brm_OG0009999	3414
Brms1_OG0008442	735
Bro_OG0011272	0
brp_OG0000499_OG1	32
l(3)72Ab_OG0009997	3383
bru1_OG0009737	103
bru1_OG0009738	2124
bru2_OG0009740	2764
bru2_OG0011823	92
bru2_OG0012161	628
bru3_OG0010907	195
bru3_OG0011909	1
Bruce_OG0004896	8459
brun_OG0003663	1891
brv1_OG0000706_OG0	0
brv2_OG0010919	0
brv3_OG0011666	0
BRWD3_OG0005288	3211
brwl_OG0009277	1364
bs_OG0003002	243
bs_OG0006897	139
bsf_OG0001906_OG0	4187
Bsg_OG0009780	8356
Bsg25D_OG0003412_OG0	1900
bsh_OG0009110	0
bsk_OG0012344	1274
bt_OG0000537_OG1	121
BTBD9_OG0000546_OG0	918
BtbVII_OG0011887	1893
btd_OG0007557	365
Btk29A_OG0001838	2291
Btk29A_OG0011763	130
btl_OG0002041	380
btn_OG0004719	0
Btnd_OG0008611	297
btsz_OG0001035_OG1	1476
btsz_OG0004581	0
btv_OG0003692	6
btv_OG0009487	27
btz_OG0005342	2451
Bub1_OG0001806_OG0	805
Bub3_OG0005120	529
BubR1_OG0000657_OG0	169
Buffy_OG0006561	267
bug_OG0006803	482
Bug22_OG0009372	338
BuGZ_OG0008876	1693
CG8270_OG0010257	1545
bun_OG0000556	2277
bun_OG0009749	2946
bur_OG0003683_OG0	2794
Burs_OG0001045_OG0	0
bves_OG0007497	429
bves_OG0007499	333
bw_OG0006000	23
bwa_OG0009122	183
bwa_OG0012525	173
Bx_OG0008666	7
Bx_OG0008667	299
Bx42_OG0007682	1979
by_OG0005550	10477
byn_OG0010803	5719
bys_OG0007950	1167
c-cup_OG0012143	0
c(3)G_OG0001464_OG0	10
c11.1_OG0007569	6717
c12.1_OG0007568	682
c12.2_OG0007567	3900
C15_OG0002126_OG0	24
C1GalTA_OG0009799	717
C3G_OG0007801	3520
C901_OG0008027	1
ca_OG0005700	3001
Ca-alpha1D_OG0009140	2844
Ca-alpha1T_OG0003323	533
Ca-beta_OG0009681	942
Ca-Ma2d_OG0009139	2868
CaBP1_OG0008860	5182
cac_OG0000605_OG0	10
cact_OG0009392	10541
cactin_OG0003129	985
cad_OG0009437	919
Cad74A_OG0010922	493
Cad86C_OG0002368	610
Cad87A_OG0001088_OG0	308
Cad89D_OG0001058_OG0	48
Cad96Ca_OG0011497	2130
Cad96Cb_OG0005172	4
Cad99C_OG0005704	1597
CadN_OG0000277_OG1	3
Caf1-105_OG0002830	101
Caf1-180_OG0007408	149
Caf1-55_OG0001036	1019
cag_OG0001595_OG0	268
CAH1_OG0009192	14375
CAH13_OG0002843	0
CAH14_OG0002807	2
CAH15_OG0006256	0
CAH16_OG0000498_OG1	2
CAH2_OG0001000_OG0	3723
CAH3_OG0003177	1737
CAH5_OG0005796	94
CAH7_OG0000840	1403
CAH8_OG0004748	35
CAH9_OG0005622	4143
CAHbeta_OG0002334	606
cal1_OG0002556_OG0	371
CalpA_OG0003035	3895
CalpB_OG0010971	3511
CalpC_OG0008186	303
Calr_OG0005564	27013
Cals_OG0013279_OG0	2426
Calx_OG0002139_OG0	1134
Calx_OG0004417	2888
Calx_OG0004418	2266
calypso_OG0006121	345
Cam_OG0012053	11470
CaMKI_OG0012767	5241
CaMKII_OG0013280	5150
Camp_OG0005907	439
Camta_OG0006364	996
Camta_OG0006365	163
can_OG0004061_OG0	2
CanA1_OG0005778	1068
CanB_OG0000231_OG0	27
CanB_OG0000231_OG1	2194
Cand1_OG0009382	2704
CAP_OG0000587_OG0	10603
CAP_OG0012405	8
Cap-D2_OG0005121	379
Cap-D3_OG0009448	286
Cap-G_OG0002924	709
Cap-H2_OG0004906	653
Capa_OG0005712	0
Caper_OG0009347	4980
Capr_OG0010138	3270
caps_OG0010156	5163
caps_OG0010157	3170
capt_OG0009025	9274
capu_OG0000612_OG0	518
car_OG0007437	662
CARPA_OG0007960	3
CARPB_OG0007554	27
CarT_OG0009432	57
cas_OG0004236	0
casp_OG0006502	2048
cass_OG0009476	2261
Cat_OG0003869	32432
cathD_OG0002862	16531
cato_OG0006491	0
Catsup_OG0009538	2039
caup_OG0009938	14
cav_OG0000654	107
caz_OG0003243_OG0	1792
cbc_OG0007265	424
Cbl_OG0002051_OG0	2511
CBP_OG0001721	441
CBP_OG0007971	441
Cbp20_OG0005066	347
Cbp53E_OG0006447	260
Cbp80_OG0007913	853
Cbp80_OG0007915	1111
Cbs_OG0003124	876
cbs_OG0007263	718
cbt_OG0008760	4954
Cby_OG0004789	10
Cc2d2a_OG0002702	18
CCAP_OG0011467	5
CCAP-R_OG0000870	24
ccb_OG0012089	0
CCDC151_OG0011900	0
CCDC53_OG0009785	180
Ccdc58_OG0010399	245
Ccdc85_OG0008917	289
CCHa1_OG0004530	78
CCHa1-R_OG0006065	250
CCHa2_OG0002186_OG0	2326
CCHa2-R_OG0005836	7
Cchl_OG0004776	3576
CCKLR-17D1_OG0003334	0
CCKLR-17D1_OG0008675	0
CCKLR-17D1_OG0011744	2
CCKLR-17D3_OG0008678	32
Ccm3_OG0005250	1815
Ccn_OG0010106	18
Ccn_OG0010107	11
Ccn_OG0012179	4
Ccp84Ab_OG0000178_OG0	2
Ccp84Ac_OG0001349_OG0	1
Ccp84Ae_OG0002110_OG0	0
Ccp84Af_OG0000109_OG0	0
Ccp84Af_OG0000109_OG1	0
Ccp84Af_OG0000109_OG2	0
Ccp84Ag_OG0001348_OG0	3
Ccs_OG0006299	764
CCT1_OG0002281_OG0	3876
CCT2_OG0003145	4386
CCT3_OG0004995	4336
CCT4_OG0000979	3776
CCT5_OG0006600	5141
CCT6_OG0008508	4463
CCT7_OG0004839	1600
CCT7_OG0004841	616
CCT8_OG0007117	5403
Ccz1_OG0010481	700
cd_OG0004708	16
CD98hc_OG0001357_OG0	6791
Cda4_OG0008701	75
Cda5_OG0008721	456
Cda9_OG0002707	0
CDase_OG0005749	835
cdc14_OG0009306	1792
Cdc16_OG0005493	388
Cdc23_OG0009421	488
Cdc27_OG0010426	1232
Cdc2rk_OG0006290	118
Cdc37_OG0011041	2293
Cdc42_OG0008268	2382
Cdc45_OG0007388	316
Cdc5_OG0011371	1517
CDC50_OG0008483	3345
Cdc6_OG0002054	126
Cdc7_OG0007729	1249
Cdep_OG0002087	2427
Cdep_OG0004159	2269
CdGAPr_OG0009111	2159
cdi_OG0000729	2779
cDIP_OG0004394	3408
Cdk1_OG0000555_OG0	41
Cdk12_OG0009875	1191
Cdk2_OG0002391	86
CDK2AP1_OG0008015	748
Cdk4_OG0006632	416
Cdk5_OG0002993	645
Cdk5alpha_OG0009389	37
Cdk7_OG0001724	366
Cdk8_OG0010977	146
Cdk9_OG0007009	366
Cdlc2_OG0000234_OG1	2391
cdm_OG0002482	1636
Cds_OG0010549	2156
Ced-12_OG0009727	642
ced-6_OG0006366	10162
CenB1A_OG0004675	2192
CenG1A_OG0003595_OG0	2755
CenG1A_OG0009182	36
Cenp-C_OG0002322	778
Cep135_OG0009952	222
Cep135_OG0009954	128
cep290_OG0004127	86
Cep89_OG0006812	2
Cep97_OG0008778	199
cer_OG0012078	831
Cerk_OG0004182	3952
cert_OG0011161	1704
Cf2_OG0008971	2145
Cfp1_OG0007571	530
CG5789_OG0004615	1209
cg_OG0006533	2854
CG10000_OG0005395	269
CG10005_OG0004963	35
CG10011_OG0005399	1050
CG10013_OG0002410_OG0	3
CG10019_OG0008786	126
CG10026_OG0009081	4250
CG10029_OG0004344	0
CG10031_OG0008792	3400
CG10035_OG0004420	0
CG10038_OG0001436_OG0	507
CG10041_OG0012259_OG0	0
CG10051_OG0007036	175
CG10053_OG0004336	454
CG10055_OG0004329	1156
CG10062_OG0007038	2750
CG10063_OG0010284	22
CG10064_OG0010282	11
CG10068_OG0004321	564
CG10073_OG0000065_OG2	7
CG10075_OG0010279	1022
CG10077_OG0010277	12798
CG10082_OG0005964	5338
CG10086_OG0001355	521
CG10089_OG0010567	271
CG10098_OG0004320	411
CG10104_OG0006132	0
CG10116_OG0010569	2821
CG10126_OG0005023	1854
CG10132_OG0009091	1552
CG10137_OG0009093	346
CG10139_OG0006151	367
CG10140_OG0010573	337
CG10147_OG0010256	126
CG10151_OG0006160	47
CG10154_OG0010575	3
CG10163_OG0010252	92
CG10164_OG0001489	0
CG10165_OG0011781	330
CG10171_OG0010163	796
CG10175_OG0005507	1652
CG10177_OG0001079_OG0	51
CG10184_OG0005509	748
CG10185_OG0005203	0
CG10189_OG0009087	469
CG10194_OG0009085	156
CG10195_OG0003572	533
CG10205_OG0006168	640
CG10208_OG0005527	370
CG10209_OG0006169	437
CG10211_OG0009505	2588
CG10222_OG0010165	115
CG10226_OG0010249	994
CG10237_OG0003462	9724
CG1024_OG0004294	246
CG10252_OG0011517	0
CG10254_OG0002565	1430
CG10257_OG0006606	7
CG10264_OG0005208	0
CG10265_OG0006935	27
CG10274_OG0003940	1032
CG10280_OG0004257	0
CG10283_OG0001907_OG0	593
CG10286_OG0004292	2086
CG10298_OG0004288	0
CG10300_OG0005516	229
CG10301_OG0005515	5
CG10307_OG0005957	399
CG10311_OG0004972	1532
CG10317_OG0004974	0
CG10321_OG0005965	1792
CG10324_OG0004994	243
CG10332_OG0005992	5
CG10333_OG0009507	1383
CG10336_OG0009516	48
CG10337_OG0009096	431
CG10338_OG0009517	586
CG10339_OG0006873	244
CG10340_OG0001059_OG0	1266
CG10341_OG0009518	659
CG10343_OG0009520	379
CG10344_OG0007020	179
CG10345_OG0002430_OG0	630
CG10347_OG0000607_OG0	252
CG10348_OG0003704	30
CG10352_OG0008207	19
CG10353_OG0008206	3186
CG10357_OG0010470	9
CG10359_OG0010469	2211
CG10361_OG0010014	179
CG10362_OG0008202	15
CG10365_OG0005518	2109
CG10366_OG0009102	1242
CG10375_OG0005526	653
CG10376_OG0009519	863
CG10383_OG0001909	3459
CG10384_OG0007018	0
CG10405_OG0004983	157
CG10407_OG0005207	41
CG10413_OG0003703_OG0	636
CG10417_OG0013094	1350
CG10418_OG0010832	212
CG10425_OG0002500	930
CG10428_OG0001263_OG0	424
CG10431_OG0001914	69
CG10433_OG0006904	8148
CG10435_OG0002296_OG0	793
CG10444_OG0007082	898
CG10445_OG0001356	230
CG10459_OG0001605_OG0	5
CG10462_OG0009105	835
CG10463_OG0009108	563
CG10466_OG0012145	141
CG10467_OG0010233	1640
CG10469_OG0010232	6262
CG10470_OG0009541	945
CG10472_OG0000811_OG0	3567
CG10479_OG0010225	2717
CG10481_OG0009114	0
CG10483_OG0010221	554
CG10486_OG0010219	0
CG10492_OG0009544	886
CG10494_OG0006908	168
CG10495_OG0009546	175
CG10505_OG0006927	250
CG10508_OG0010314	316
CG10510_OG0003948	0
CG10513_OG0005163	3103
CG10514_OG0005162	4146
CG10516_OG0009998	2211
CG10527_OG0002810_OG0	13620
CG10543_OG0006262	2902
CG10550_OG0000747	3537
CG10555_OG0008527	771
CG10561_OG0009552	550
CG10565_OG0010321	3441
CG10576_OG0010200	7026
CG10581_OG0010326	14
CG10584_OG0010328	277
CG10587_OG0000094_OG0	0
CG10587_OG0000094_OG1	0
CG10587_OG0000094_OG2	0
CG10589_OG0003950	0
CG10591_OG0010195	7
CG10597_OG0003317	0
CG10598_OG0011740	0
CG10600_OG0009530	4032
CG10602_OG0009532	5201
CG10616_OG0010838	1342
CG10621_OG0001911	470
CG10623_OG0001912	919
CG10628_OG0009107	390
CG10631_OG0001241	1747
CG10646_OG0009949	290
CG10654_OG0009947	18
CG10657_OG0009951	1319
CG10660_OG0010840	777
CG10663_OG0010839	343
CG10669_OG0005156	166
CG10674_OG0010603	1003
CG10680_OG0003577	9030
CG10681_OG0009950	225
CG10700_OG0011812	0
CG10702_OG0009548	972
CG10710_OG0010908	434
CG10713_OG0010576	24
CG10725_OG0010574	1
CG10730_OG0000951	87
CG10731_OG0006517	103
CG10737_OG0006638	20050
CG10738_OG0010568	72
CG1074_OG0007339	515
CG10747_OG0009127	557
CG10748_OG0011855_OG0	0
CG10749_OG0003913_OG0	0
CG10750_OG0009561	0
CG10752_OG0010150_OG0	0
CG10761_OG0008304	2
CG1077_OG0004263	0
CG10793_OG0003237	4
CG10795_OG0006915	283
CG10799_OG0003081	3027
CG10801_OG0012112	38
CG10802_OG0008133	782
CG10803_OG0008134	639
CG10804_OG0008132	4
CG10809_OG0010976	346
CG10814_OG0007257	0
CG10822_OG0007072	0
CG10839_OG0009144	0
CG10841_OG0002198_OG0	2
CG10853_OG0003980_OG0	0
CG10859_OG0009209	0
CG10862_OG0002017_OG1	6060
CG10863_OG0010486	6862
CG10863_OG0012194_OG0	9
CG10864_OG0005043	168
CG10866_OG0010485	179
CG10874_OG0003457	1098
CG10877_OG0002385_OG0	117
CG10887_OG0002183_OG0	1
CG10898_OG0002547	238
CG1090_OG0003105_OG0	31
CG10903_OG0002293_OG0	551
CG10904_OG0011634	380
CG10907_OG0001984_OG0	270
CG10909_OG0005022	0
CG10910_OG0006092	46
CG10911_OG0006095	20430
CG10912_OG0000471	3478
CG10914_OG0006109	390
CG10919_OG0001352	18
CG1092_OG0001161_OG0	227
CG10920_OG0007959	2
CG10927_OG0006710	130
CG10931_OG0006071	47
CG10932_OG0007954	3140
CG10934_OG0002756_OG0	1
CG10939_OG0005908	4212
CG10947_OG0009415	85
CG10948_OG0009927	925
CG10949_OG0009416	161
CG10950_OG0012279	0
CG10958_OG0001743	131
CG10959_OG0008299	139
CG10962_OG0007748	272
CG10970_OG0003173	23
CG10973_OG0012539	587
CG10979_OG0004244	1172
CG10984_OG0009934	318
CG10996_OG0008249	1
CG11000_OG0004245	2
CG11007_OG0003037	496
CG11018_OG0007064	0
CG11029_OG0001270	1195
CG1103_OG0003103_OG0	255
CG11030_OG0003728	420
CG11034_OG0001268	4393
CG11035_OG0002292_OG0	365
CG11041_OG0001654	3
CG11044_OG0007073	492
CG1105_OG0004314	5329
CG11050_OG0009604	4988
CG11060_OG0006765	4
CG11068_OG0011716	0
CG11069_OG0004655	454
CG11076_OG0001759	1025
CG11077_OG0000549_OG0	164
CG11085_OG0008456	0
CG11089_OG0004653	753
CG11095_OG0003249	405
CG11099_OG0007074	224
CG11103_OG0003250	207
CG11106_OG0012330	0
CG11109_OG0001964	355
CG11110_OG0006619	289
CG11123_OG0006752	666
CG11125_OG0006747	574
CG11127_OG0006744	530
CG1113_OG0004171	86
CG11131_OG0001957_OG0	1
CG11134_OG0003251	962
CG11141_OG0006745	524
CG11145_OG0006754	1
CG11147_OG0003729	15084
CG11149_OG0003730	150
CG11151_OG0008256	8442
CG11159_OG0006283	1
CG1116_OG0004164	623
CG11162_OG0008263	91
CG11168_OG0004657	2083
CG11170_OG0006462	140
CG11178_OG0003327	693
CG11180_OG0006625	1594
CG11191_OG0007189	240
CG11192_OG0007095	95
CG11200_OG0007088	2962
CG11211_OG0012938	2
CG11226_OG0012166_OG0	0
CG11227_OG0007505	0
CG1124_OG0002090	4177
CG11241_OG0003815_OG0	992
CG11247_OG0009861	171
CG11248_OG0003830_OG0	145
CG11249_OG0009864	11
CG11251_OG0001998	0
CG11257_OG0007039	354
CG11263_OG0001789	62
CG11267_OG0011856	1587
CG11269_OG0006458	1
CG11275_OG0002906	2555
CG11279_OG0003924_OG0	424
CG11286_OG0004361	0
CG1129_OG0002085	1163
CG11291_OG0003029	1
CG11294_OG0007761	8
CG11298_OG0007031	1
CG11309_OG0010303	2320
CG11317_OG0012026	6
CG11318_OG0000756	246
CG11319_OG0009603	370
CG11327_OG0009628	0
CG11333_OG0002657_OG0	2
CG11334_OG0005804	3456
CG11342_OG0011920	98
CG11345_OG0011138	0
CG11349_OG0011131	0
CG11353_OG0011127	546
CG11356_OG0008477	2
CG11357_OG0011126	574
CG1136_OG0010499	3210
CG11367_OG0000806_OG0	112
CG11369_OG0011699	0
CG1137_OG0004303	0
CG11370_OG0003817_OG0	42
CG11377_OG0008723	828
CG11378_OG0007395	4125
CG11379_OG0007397	1
CG11380_OG0007400	14
CG11381_OG0007402	0
CG11382_OG0007404	4
CG11384_OG0007396	40
CG1139_OG0004077	265
CG11391_OG0001026_OG0	4
CG11396_OG0010345	788
CG11398_OG0007405	157
CG11403_OG0007406	194
CG11404_OG0012169	0
CG11406_OG0006889	297
CG11409_OG0007766	319
CG11413_OG0011575	12
CG11414_OG0006019	2600
CG11417_OG0007590	885
CG1142_OG0012974	431
CG11425_OG0009823	1721
CG11426_OG0009824	976
CG1143_OG0011104	14546
CG11436_OG0003200	182
CG11437_OG0009825	45
CG11438_OG0009826	1202
CG11447_OG0004515	353
CG11449_OG0000981_OG1	1
CG11453_OG0001027_OG0	123
CG11454_OG0001792	376
CG11456_OG0003951	286
CG11459_OG0000135_OG1	644
CG1146_OG0011093	1898
CG11470_OG0000857	3
CG11474_OG0005934	768
CG11475_OG0005935	27
CG11498_OG0001515	122
CG11504_OG0002630	465
CG11523_OG0009832	264
CG11529_OG0010828	235
CG11537_OG0010640	2172
CG11550_OG0002660	36
CG11560_OG0010817	426
CG11562_OG0008742	366
CG11563_OG0002662	623
CG11566_OG0007496	0
CG11570_OG0004027	0
CG11581_OG0008240	0
CG11583_OG0010538	1038
CG11584_OG0008239	0
CG11585_OG0012335	0
CG11586_OG0010534	207
CG11590_OG0001741	881
CG11593_OG0010497	420
CG11594_OG0010492	9136
CG11596_OG0007629	338
CG11601_OG0008739	574
CG11608_OG0000142_OG0	2
CG1161_OG0004180	2180
CG11617_OG0008731	133
CG11619_OG0003864_OG0	10
CG11626_OG0011450	8
CG11629_OG0003739	0
CG11630_OG0009580	2
CG11634_OG0009583	0
CG11635_OG0007156	1
CG11638_OG0007387	31
CG11655_OG0001745_OG0	1364
CG11656_OG0005013	1
CG11658_OG0010025	1387
CG11663_OG0012087	1
CG11664_OG0011395	0
CG11666_OG0012316	0
CG11668_OG0002452	397
CG11670_OG0005008	68
CG11672_OG0004805	19
CG11674_OG0008231	8
CG11679_OG0008511	301
CG11686_OG0002448_OG0	1108
CG11693_OG0004810	0
CG11694_OG0000225_OG0	1
CG11694_OG0000225_OG1	2
CG11695_OG0007879	428
CG11696_OG0007880	578
CG11698_OG0002319_OG0	0
CG11699_OG0007882	675
CG11703_OG0002165_OG0	3
CG11710_OG0001691_OG0	652
CG1172_OG0004189	668
CG11722_OG0001391	310
CG11723_OG0003571	305
CG11726_OG0010048	0
CG11737_OG0001419_OG0	1639
CG11741_OG0001420_OG0	66
CG11752_OG0007995	1419
CG11755_OG0000851	139
CG11756_OG0007997	1
CG11760_OG0004826	205
CG11768_OG0004832	8
CG11771_OG0005200	2096
CG11777_OG0006309	149
CG11779_OG0004481	1386
CG11786_OG0012799	1
CG11788_OG0007083	82
CG11790_OG0005187	2397
CG11791_OG0012008	948
CG11807_OG0003009_OG0	790
CG11808_OG0006841	193
CG11811_OG0004058	350
CG11816_OG0008636	0
CG11835_OG0000264_OG0	18101
CG11835_OG0000264_OG1	1438
CG11837_OG0005082	401
CG11841_OG0005083	5263
CG11842_OG0000856_OG1	1578
CG11843_OG0011490	1676
CG11852_OG0002502_OG0	4936
CG11854_OG0005171	125
CG11857_OG0005167	1558
CG11858_OG0005166	574
CG11878_OG0000055_OG0	72
CG11878_OG0000055_OG1	319
CG11878_OG0000055_OG2	10960
CG11882_OG0005094	298
CG11883_OG0006313	510
CG11885_OG0003355	334
CG11892_OG0005161	7447
CG11893_OG0000039_OG2	1367
CG11899_OG0005100	3344
CG11902_OG0005155	197
CG11906_OG0001618	412
CG11911_OG0008747	7798
CG11912_OG0008746	121
CG11920_OG0005183	479
CG11927_OG0003556	675
CG11929_OG0011773	2
CG11961_OG0001155_OG0	4896
CG11964_OG0004848	336
CG11970_OG0004849	1314
CG11975_OG0004850	1234
CG11977_OG0012457_OG0	1
CG11980_OG0002337	332
CG11983_OG0004852	16
CG11986_OG0004855	162
CG11997_OG0004862	0
CG11999_OG0004179	1371
CG12003_OG0004112	6
CG12004_OG0011286	2977
CG12009_OG0010662	1
CG12010_OG0010671	145
CG12011_OG0011025	0
CG12012_OG0010672	1081
CG12016_OG0010666	1367
CG12017_OG0010661	0
CG12020_OG0011042	0
CG12024_OG0011050	1979
CG12025_OG0011053	820
CG12035_OG0011029	0
CG12038_OG0011331	17
CG12054_OG0000497	2767
CG12056_OG0003138	841
CG12057_OG0003139	13904
CG12061_OG0000938_OG0	0
CG12065_OG0007412	4190
CG12069_OG0001519	0
CG12071_OG0011553	5
CG12071_OG0013484	10
CG12075_OG0007754	1473
CG1208_OG0004248	129
CG12081_OG0007411	1089
CG12084_OG0011296	1539
CG12091_OG0011293	3640
CG12093_OG0011111	2272
CG12096_OG0008559	861
CG12099_OG0011289	5702
CG12104_OG0011284	310
CG12105_OG0004111	675
CG12106_OG0007586	120
CG12107_OG0006719	604
CG12111_OG0007413	2
CG12112_OG0012598_OG0	176
CG12115_OG0007587	49
CG12116_OG0008625	1868
CG12118_OG0007585	1354
CG12121_OG0007579	4354
CG12123_OG0003325	172
CG12128_OG0002879	795
CG12129_OG0002878	806
CG1213_OG0002105	5592
CG12134_OG0006319	328
CG12147_OG0004192	0
CG12155_OG0003210	596
CG12159_OG0002860	549
CG12164_OG0006760	24
CG12170_OG0002098	1212
CG12171_OG0004222	2125
CG12173_OG0004172	387
CG12177_OG0008262	783
CG1218_OG0002103	349
CG12182_OG0011099	175
CG12194_OG0008975	3107
CG12204_OG0001687	337
CG12206_OG0008131	25
CG12209_OG0002818	36
CG12213_OG0002418	1198
CG12219_OG0007713	514
CG12224_OG0000651_OG1	220
CG12231_OG0003119	0
CG12236_OG0008414	338
CG12237_OG0007424	1693
CG12239_OG0001754	6
CG12241_OG0001396	571
CG12253_OG0011818	61
CG12256_OG0004947	111
CG12259_OG0005539	725
CG12268_OG0005336	8012
CG1227_OG0004337	287
CG12278_OG0004413	0
CG12279_OG0004445	314
CG12288_OG0009457	270
CG12289_OG0010046	0
CG12290_OG0002618	1625
CG12299_OG0009634	89
CG12301_OG0001981	669
CG12307_OG0009694	0
CG1231_OG0011372	5
CG12316_OG0009955	708
CG12320_OG0005053	118
CG12321_OG0001064_OG0	2132
CG12325_OG0002854	872
CG1233_OG0011370	1746
CG1234_OG0004335	1210
CG12341_OG0002848	294
CG12343_OG0002853	503
CG12344_OG0002855	37
CG12355_OG0012373	92
CG1236_OG0002100	401
CG12362_OG0000821_OG0	0
CG12374_OG0007223	2
CG12375_OG0009777	1231
CG12379_OG0008514	48
CG12384_OG0006229	3465
CG1239_OG0004237	125
CG12395_OG0001736	0
CG12398_OG0008359	10
CG12402_OG0002224_OG0	51
CG12420_OG0002594_OG0	0
CG12426_OG0005340	0
CG12438_OG0003802	2
CG12439_OG0009296	0
CG12446_OG0001786_OG0	0
CG12448_OG0009145	0
CG1246_OG0011105	1154
CG12464_OG0011955	0
CG12470_OG0007846	0
CG12479_OG0008243	1
CG12480_OG0008242	1
CG12481_OG0008237	0
CG12490_OG0000233_OG1	0
CG12496_OG0007599	0
CG12498_OG0008105	1
CG12499_OG0002285_OG0	1532
CG12502_OG0011339	330
CG12507_OG0008176	3
CG12511_OG0009568	0
CG12516_OG0005410	0
CG12517_OG0009649	35
CG12520_OG0010149	176
CG12521_OG0012944	0
CG12531_OG0008272	9
CG12535_OG0008128	3
CG12539_OG0008363	3
CG12540_OG0008220	38
CG12541_OG0007825	96
CG12560_OG0012234	103
CG12567_OG0012740	1172
CG12576_OG0001784_OG0	5458
CG12581_OG0001679_OG0	3999
CG12589_OG0011424	0
CG12590_OG0011977	0
CG12594_OG0005596	15
CG12607_OG0011139	2
CG12609_OG0008677	154
CG12617_OG0003653	0
CG12620_OG0009462	11
CG12637_OG0008050	0
CG12643_OG0007518	215
CG1265_OG0010531	532
CG12655_OG0000445_OG2	1021
CG12659_OG0007410	205
CG12661_OG0007749	0
CG12662_OG0007747	38
CG12672_OG0007868	3
CG12674_OG0003570	0
CG12679_OG0001731_OG0	0
CG12680_OG0001718	1
CG12682_OG0012323	0
CG12691_OG0007931	0
CG12692_OG0000634_OG0	29
CG12693_OG0012106	2
CG12698_OG0008169	204
CG12699_OG0000230_OG1	0
CG12702_OG0001192	127
CG12708_OG0000271_OG0	5
CG12708_OG0000271_OG0.2	0
CG1271_OG0010635	564
CG12713_OG0003881_OG0	48
CG12716_OG0008438	0
CG12723_OG0008557	70
CG12728_OG0000928_OG0	178
CG12729_OG0011725	8
CG1273_OG0010536	2
CG12730_OG0007375	660
CG12744_OG0000893	35
CG12746_OG0004208	3162
CG1275_OG0011072	1243
CG12768_OG0001283_OG0	220
CG12769_OG0007187	94
CG12773_OG0003140	1510
CG12782_OG0012281	0
CG12783_OG0000743_OG0	6
CG12784_OG0005236	0
CG12795_OG0008825	857
CG12811_OG0002240	1596
CG12817_OG0002595_OG0	2
CG12818_OG0004897	265
CG12822_OG0001599	1067
CG12825_OG0001130_OG1	279
CG12826_OG0002951	276
CG12828_OG0011622	9
CG12831_OG0011623_OG0	0
CG12836_OG0002963_OG0	0
CG12848_OG0006045	517
CG12849_OG0011577	0
CG12851_OG0005862	11
CG12857_OG0006163	0
CG12860_OG0006154	0
CG12861_OG0006153	0
CG12862_OG0011585_OG0	0
CG12863_OG0011584	165
CG12866_OG0002772	0
CG12868_OG0001564	1292
CG12869_OG0006145	38
CG12869_OG0006146	9
CG12877_OG0001472_OG0	796
CG1288_OG0001350	0
CG12880_OG0005345	133
CG12883_OG0001474	358
CG12885_OG0001477	12
CG12895_OG0006308	590
CG12909_OG0002821	341
CG12910_OG0006305	37
CG12911_OG0006304	0
CG12914_OG0002819	0
CG12917_OG0002815	0
CG12920_OG0006291	14
CG12926_OG0006349	401
CG12929_OG0006357	117
CG12934_OG0006315	33
CG12935_OG0002846	214
CG12942_OG0001596_OG0	257
CG12945_OG0004570	886
CG12947_OG0004568	74
CG12948_OG0004558	402
CG12963_OG0001641_OG0	9
CG12964_OG0002996_OG0	32
CG12970_OG0006808	55
CG12971_OG0010294	1
CG12974_OG0010307	911
CG12983_OG0010332	0
CG12984_OG0003949	3
CG12985_OG0000915	12
CG12986_OG0011685	0
CG1299_OG0000523_OG0	6541
CG12990_OG0007696	6136
CG12991_OG0007703	2673
CG12992_OG0011688	18
CG12994_OG0007707	4
CG12995_OG0008599	1
CG12998_OG0011739	72
CG13000_OG0011738	0
CG13001_OG0008580	159
CG13002_OG0008577	3
CG13003_OG0008572	664
CG13004_OG0008570	522
CG13005_OG0008567	142
CG13008_OG0008305	2
CG13010_OG0003260	4
CG13012_OG0008317	425
CG13014_OG0008547	489
CG13016_OG0006536	370
CG13018_OG0006537	102
CG13021_OG0003241	19
CG13022_OG0010698	10
CG13023_OG0010699	0
CG13024_OG0010708	264
CG13026_OG0010716	15
CG13028_OG0004010	20
CG13031_OG0012200	281
CG13032_OG0004014_OG0	9
CG13033_OG0010736	2
CG13038_OG0010761	1
CG13039_OG0010762	0
CG1304_OG0000265_OG0	860
CG1304_OG0000265_OG1	935
CG13040_OG0010763	0
CG13041_OG0000280_OG0	0
CG13041_OG0000280_OG0.2	0
CG13042_OG0010767	2
CG13043_OG0000281_OG0	0
CG13043_OG0000281_OG1	1
CG13044_OG0010768	0
CG13045_OG0000814	0
CG13046_OG0010771	4
CG13047_OG0010772	2
CG13048_OG0010773	1
CG13049_OG0010774	0
CG13051_OG0011898	0
CG13053_OG0010778	0
CG13054_OG0010779	0
CG13055_OG0010780	0
CG13056_OG0010757	0
CG13058_OG0004021	1
CG13059_OG0010764	1
CG13062_OG0010766	0
CG13064_OG0010775	0
CG13065_OG0010776	0
CG13066_OG0012201	1
CG13068_OG0002030_OG1	19
CG13069_OG0004022	0
CG1307_OG0004308	876
CG13070_OG0012202	0
CG13071_OG0011899	0
CG13073_OG0012731_OG0	4
CG13074_OG0010797	4
CG13075_OG0000216_OG0	66
CG13075_OG0000216_OG1	1717
CG13077_OG0009097	1722
CG13078_OG0003575_OG0	11
CG13081_OG0003574	0
CG13082_OG0009094	3
CG13083_OG0009084	1
CG13084_OG0009083	7
CG13085_OG0001922	93
CG13086_OG0003709	650
CG13088_OG0001266	184
CG1309_OG0010533	3423
CG13096_OG0003720	1303
CG13097_OG0001923	753
CG13101_OG0009304	211
CG13102_OG0009298	867
CG13108_OG0009295	1
CG13110_OG0011792	0
CG13113_OG0001247_OG0	0
CG13114_OG0009279	0
CG13116_OG0001878	1082
CG13123_OG0001877	59
CG13124_OG0003502	12186
CG13126_OG0003515	274
CG13127_OG0001844	0
CG13131_OG0000790_OG0	0
CG13133_OG0003525	1
CG1314_OG0011674	0
CG13144_OG0009363	20
CG13148_OG0007214	30
CG13151_OG0006215	200
CG13154_OG0006206	0
CG13155_OG0006196	4408
CG13157_OG0002779	0
CG1316_OG0000430_OG0	1347
CG13168_OG0006184	1
CG1317_OG0011084	5752
CG13170_OG0006182	0
CG13171_OG0006180	0
CG13177_OG0012831	2189
CG13185_OG0002928	1526
CG13186_OG0006594	1
CG13192_OG0006567	396
CG13193_OG0006565	1
CG13196_OG0006560	0
CG13197_OG0006563	833
CG13202_OG0001123_OG0	38
CG13203_OG0006235	2
CG13204_OG0006233	499
CG13215_OG0002793_OG0	2924
CG13216_OG0001568_OG0	11
CG13218_OG0002791_OG0	6
CG13220_OG0001573_OG0	1246
CG13223_OG0001571_OG0	3
CG13226_OG0002794_OG0	39
CG13227_OG0006218_OG0	7
CG13228_OG0011587_OG0	1
CG13229_OG0002786_OG0	34
CG13229_OG0002787_OG0	1213
CG13231_OG0006217	1
CG13239_OG0009815	3
CG1324_OG0007509	0
CG13243_OG0009147	0
CG13247_OG0010378	4
CG13248_OG0010371	71
CG13250_OG0011870	10
CG13251_OG0010355	3
CG13252_OG0003952	1473
CG13258_OG0009399	4
CG13272_OG0008882	5
CG13280_OG0008881	5
CG13282_OG0008887	199
CG13285_OG0010583	712
CG13287_OG0010216	1
CG13288_OG0010220	2
CG13293_OG0003937	17
CG13295_OG0010231	631
CG13297_OG0010242	0
CG13299_OG0011864	29
CG13300_OG0003943	103
CG13305_OG0011196	0
CG13306_OG0011204	131
CG13308_OG0004102	2
CG13309_OG0011211	1284
CG13310_OG0011207	1
CG13312_OG0011210	1
CG13313_OG0004105_OG0	256
CG13314_OG0011224	13
CG13315_OG0011237	6893
CG13318_OG0004834	2449
CG13319_OG0006667	844
CG13321_OG0006673	3558
CG13326_OG0006545	0
CG13330_OG0007271	0
CG13331_OG0007273	1
CG13332_OG0007274	8
CG13334_OG0007281	56
CG13337_OG0011662	3
CG13339_OG0007296	214
CG13344_OG0007304	202
CG13358_OG0007351	8
CG13359_OG0012499	8
CG13360_OG0010145	2726
CG13361_OG0003189	2
CG13362_OG0007862	0
CG13364_OG0001174_OG0	8
CG13365_OG0007831	502
CG13367_OG0003188_OG0	378
CG13369_OG0003181	2339
CG13375_OG0007847	8
CG13377_OG0007849	1438
CG13380_OG0010135	1
CG13384_OG0003473	1152
CG13385_OG0012520	0
CG13386_OG0003471	4
CG1339_OG0006721	6
CG13390_OG0003479	290
CG13392_OG0003476	174
CG13397_OG0003469	529
CG13398_OG0003468	294
CG13403_OG0008236	30
CG13404_OG0008224	2
CG13405_OG0011376	0
CG13407_OG0004768	2
CG13408_OG0004770	59
CG13409_OG0004775	19
CG13423_OG0007099	57
CG13426_OG0011654	1
CG13427_OG0003049	256
CG13428_OG0007100	24631
CG13430_OG0001658	129
CG13436_OG0006622	28
CG13437_OG0006285	9
CG13438_OG0006243	0
CG1344_OG0012226	387
CG13442_OG0006244	0
CG13443_OG0006248	1
CG13445_OG0003880	1
CG13449_OG0009980	91
CG13454_OG0003875_OG0	8
CG13455_OG0009966	0
CG13457_OG0001288	3
CG13458_OG0004037	12
CG13460_OG0010841	1
CG13465_OG0000343_OG0	0
CG13471_OG0004048	0
CG13473_OG0010860	0
CG13474_OG0004049	0
CG13476_OG0012898	0
CG13481_OG0000339_OG0	4
CG13481_OG0000339_OG1	0
CG13484_OG0010886	229
CG13488_OG0001544_OG1	56
CG13492_OG0005946	28660
CG13501_OG0005936	0
CG13502_OG0005931	2
CG13502_OG0012991	1
CG13506_OG0007028	8603
CG13510_OG0006998	2573
CG13511_OG0006997	9
CG13516_OG0006995	448
CG13526_OG0006986	0
CG13527_OG0006984	0
CG13531_OG0006978	1565
CG13532_OG0006975	10
CG13538_OG0005981	0
CG13539_OG0012044	2
CG1354_OG0007555	4620
CG13541_OG0012280	0
CG13544_OG0005976	0
CG13545_OG0012580	2
CG13551_OG0000540_OG1	9719
CG13551_OG0012048	2630
CG13557_OG0012477	1
CG13558_OG0001556	0
CG13559_OG0012047	24
CG13561_OG0011643	3
CG13562_OG0011631	0
CG13575_OG0006892	29
CG13577_OG0001150_OG0	0
CG13578_OG0006898	6
CG13579_OG0006013	0
CG1358_OG0006724	1416
CG13581_OG0002746	2
CG13585_OG0011574	3359
CG13587_OG0006025	1
CG13594_OG0006033	26
CG13599_OG0005537	46
CG1360_OG0006725	126
CG13601_OG0005534	544
CG13603_OG0005332	1565
CG13605_OG0005319	1745
CG13606_OG0005306	130
CG13607_OG0005318	4839
CG13609_OG0012982	8
CG13613_OG0005278	0
CG13614_OG0002525_OG0	0
CG13615_OG0002524	0
CG13616_OG0005272	13
CG13618_OG0005267	1207
CG13622_OG0005268	9
CG13623_OG0005265	341
CG13625_OG0004618	367
CG13627_OG0004629	4
CG13630_OG0004630	1528
CG13631_OG0004635	2072
CG13634_OG0004637	2
CG13641_OG0004650	233
CG13643_OG0002274	50
CG13653_OG0002504	0
CG13654_OG0005174	354
CG13663_OG0011496	301
CG13667_OG0004090_OG0	400
CG13670_OG0011168	0
CG13671_OG0004086_OG0	0
CG13675_OG0000560_OG2	0
CG13676_OG0003984	834
CG13678_OG0000129_OG3	0
CG1368_OG0008241	76
CG13685_OG0010463	61
CG13689_OG0008772	65
CG13690_OG0008752	34
CG13692_OG0008754	0
CG13698_OG0010125	793
CG13699_OG0003907_OG0	0
CG13705_OG0010610	81
CG13707_OG0010613	168
CG13708_OG0010614	0
CG1371_OG0006292	4458
CG13711_OG0010618	0
CG13712_OG0010619	0
CG13713_OG0010620	3
CG13716_OG0010627	20
CG13720_OG0004084	0
CG13721_OG0012208	0
CG13722_OG0011130	402
CG13723_OG0010915	0
CG13724_OG0010917	0
CG13725_OG0010918	0
CG13727_OG0004055	0
CG13728_OG0010923	174
CG13731_OG0011910	7
CG13733_OG0010089	67
CG13738_OG0011907	0
CG13739_OG0002891	6
CG13743_OG0006405	5
CG13744_OG0006409	1
CG13747_OG0006408	0
CG13748_OG0006626	11
CG13751_OG0001660_OG0	541
CG13760_OG0007606	492
CG13766_OG0009602	140
CG13771_OG0009612	0
CG13775_OG0003750_OG0	71
CG13784_OG0000956_OG0	406
CG13786_OG0003631	0
CG13796_OG0001883_OG0	767
CG13801_OG0000219_OG0	0
CG13801_OG0000219_OG1	1
CG13806_OG0011077	3
CG13807_OG0011075	246
CG13810_OG0011066	2
CG13813_OG0010189	14
CG13829_OG0011464	3
CG13833_OG0004687	428
CG13837_OG0002276	1
CG13838_OG0011993	0
CG13841_OG0004694	356
CG13842_OG0004706	1
CG13847_OG0004737	11
CG13850_OG0004743	930
CG13855_OG0004744	1
CG13856_OG0004745	152
CG13857_OG0004746	0
CG13862_OG0004760	0
CG13868_OG0007089	15426
CG13868_OG0013578	3384
CG13869_OG0007075	0
CG1387_OG0008528	66
CG13870_OG0007093	25
CG13871_OG0003047	5
CG13872_OG0007071	0
CG13875_OG0011381	268
CG13876_OG0001334_OG0	192
CG13877_OG0011937	1156
CG13884_OG0000403_OG0	0
CG13887_OG0011343	5932
CG13891_OG0002060	1
CG13893_OG0011360	1804
CG13894_OG0004129	143
CG13895_OG0004128	619
CG13901_OG0011344	254
CG13907_OG0011337	3885
CG13912_OG0011325	2082
CG13917_OG0011285	3433
CG13919_OG0011274	133
CG13920_OG0011271	206
CG13921_OG0011032	58
CG13924_OG0011054	12
CG13926_OG0011282	322
CG13928_OG0011279	61
CG13930_OG0011024	0
CG13931_OG0004073	1
CG13933_OG0011036	1073
CG13937_OG0011056	1104
CG13949_OG0003375	0
CG13950_OG0003376	30
CG13954_OG0006374	58
CG13955_OG0002890_OG0	93
CG13962_OG0012240	187
CG13970_OG0009133_OG0	0
CG13972_OG0005361	0
CG13983_OG0002696	0
CG13991_OG0000661_OG1	19
CG13992_OG0002070_OG0	15
CG13994_OG0011942	568
CG13995_OG0000538_OG0	9
CG13999_OG0000662_OG0	1
CG14005_OG0001926	325
CG14006_OG0001927	0
CG14007_OG0009567	37
CG14011_OG0003731	0
CG14013_OG0003734	0
CG14014_OG0009443	0
CG14015_OG0009446	5
CG14017_OG0003733	0
CG14020_OG0003686	4
CG14022_OG0008831	450
CG14024_OG0003410_OG0	10
CG14034_OG0008836	6
CG14036_OG0008842	0
CG14042_OG0001816	2
CG14043_OG0003425	903
CG14044_OG0008964	36
CG14050_OG0000684	18
CG14052_OG0007777	1
CG14053_OG0012099	5
[truncated: 9,910 more rows]
