# Supplementary material for: Evolution of chemosensory tissues and cells across ecologically diverse Drosophilids
Source: Nat Commun. 2024 Feb 5;15:1047. doi: 10.1038/s41467-023-44558-4 (PMC10844241; doi:10.1038/s41467-023-44558-4)
Supplement: Supplementary file 18 — Supplementary Data 15 [file 41467_2023_44558_MOESM18_ESM.zip › all_count_tables_renamed/EREH2PRO_counts_trim_genes_FBids_1_1_sorted.txt]

128up_OG0006588	663
14-3-3epsilon_OG0002478	9288
14-3-3epsilon_OG0001126_OG1	24220
140up_OG0004534	303
18w_OG0003044	721
26-29-p_OG0010897	5352
2mit_OG0000576_OG0	8
5-HT1A_OG0006644	82
5-HT1B_OG0006647	35
5-HT2A_OG0000287_OG0	24
5-HT2B_OG0011472	51
5-HT7_OG0005777	42
5PtaseI_OG0005188	854
7B2_OG0004187	458
a_OG0006460	1406
a10_OG0010691	0
a5_OG0009037	13
a6_OG0007651	288
AANATL2_OG0003640	249
AANATL4_OG0000091_OG1	0
AANATL7_OG0007605	4
Aasdh_OG0001831	211
Aatf_OG0001947	774
aay_OG0011265	3847
ab_OG0009683	120
ab_OG0009684	22
ABCB7_OG0011281	1577
Pmp70_OG0003257	4294
Abd-B_OG0005000	0
Abi_OG0002227_OG0	559
Abl_OG0010722	1958
abo_OG0009656	643
Abp1_OG0010565	665
abs_OG0003097	565
ac_OG0007843	0
Ac13E_OG0008321	1492
Ac3_OG0009573	151
Ac78C_OG0010320	181
Acam_OG0000252_OG0	0
Acam_OG0000252_OG1	0
Acam_OG0005131	0
CG9149_OG0011313	543
Acbp1_OG0009246	791
Acbp2_OG0010415	2184
Acbp4_OG0000311_OG0	0
Acbp4_OG0000311_OG1	0
Acbp6_OG0010414	27
ACC_OG0007193	6924
AcCoAS_OG0000812	6902
Ace_OG0000652_OG0	922
Acer_OG0000953_OG0	16188
Acer_OG0003808	1489
Acf_OG0002671	1031
Achl_OG0002770	83
acj6_OG0008333	12
acj6_OG0008334	57
Ack_OG0010507	2724
Ack-like_OG0006546	505
Acn_OG0009540	3707
CG5009_OG0006075	2516
Acox57D-d_OG0006913	76
Acox57D-p_OG0001151	820
Acp1_OG0009317	55
Acp32CD_OG0009664	0
Acp65Aa_OG0003939	13
Acph-1_OG0001513	202
CG12512_OG0008829	1854
CG18155_OG0007972	10
Acsl_OG0007133	8727
Act42A_OG0000022_OG0	1266
Act42A_OG0000022_OG1	1548
Act42A_OG0000022_OG3	150408
Act42A_OG0000022_OG4	14731
Act42A_OG0000022_OG5	1454
Actn_OG0003148_OG0	30395
Actn3_OG0011403_OG0	0
ACXB_OG0000046_OG0	0
ACXB_OG0000046_OG1	1
ACXB_OG0000046_OG2	0
ACXB_OG0000046_OG2.2	0
ACXD_OG0004078_OG0	89
Acyp_OG0009408	0
Acyp2_OG0011498	624
Ada_OG0002342	36
Ada1-2_OG0003777_OG0	261
Ada2a_OG0005051	101
Ada2b_OG0004799	376
Ada3_OG0007872	675
AdamTS-A_OG0005247	4272
AdamTS-A_OG0012010	75
AdamTS-B_OG0008089	458
Adar_OG0007649	916
Adat1_OG0003596	27
Adck1_OG0006032	438
Adck5_OG0010063	845
ADD1_OG0006579	434
Adf1_OG0001636_OG0	346
Adgf-A_OG0001991_OG0	0
Adgf-A_OG0003900	2688
Adgf-A2_OG0010109	13
Adgf-B_OG0010108	143
Adgf-C_OG0001030_OG0	235
Adgf-D_OG0002208_OG0	733
Adgf-E_OG0006152	0
Adh_OG0003395_OG0	13
Adi1_OG0010940	2205
AdipoR_OG0004727	4055
CG3809_OG0004951	0
AdenoK_OG0003918_OG0	1186
Ady43A_OG0002958	2241
AdoR_OG0005733	356
adp_OG0006108	740
AdSS_OG0000854_OG0	8897
Aduk_OG0004873	480
Ae2_OG0010984	3158
CG6512_OG0010913	3407
aft_OG0006080	293
Afti_OG0005567	562
Ag5r_OG0008212	4
Ag5r2_OG0008213	0
AGBE_OG0007237	5218
AgmNAT_OG0001753	71
ago_OG0010530	1211
AGO1_OG0007307	1682
AGO2_OG0000119_OG0	4025
Agpat1_OG0008448	265
Agpat2_OG0003465	408
Agpat3_OG0004018	1107
Agpat4_OG0004019_OG0	617
ADPS_OG0002932	999
agt_OG0001016_OG0	13
Spat_OG0007723	315
Ahcy_OG0001195_OG0	913
AhcyL1_OG0011110	2358
AIF_OG0001225	567
AIMP1_OG0007108	679
AIMP2_OG0009977	765
AIMP3_OG0005998	292
Adk1_OG0010829	6648
Adk3_OG0005467	516
Ak6_OG0007201	207
Akap200_OG0000367_OG0	744
Akh_OG0010512	9
AkhR_OG0009627	241
akirin_OG0010441	1746
Akr1B_OG0001292	6299
Akt1_OG0005415	3098
al_OG0008749	98
Aladin_OG0007570	127
AlaRS_OG0003477	1843
AlaRS-m_OG0010596	1037
Alas_OG0006853	4077
alc_OG0006389	4021
Ald1_OG0005647	88547
Ald2_OG0005645	0
Aldh_OG0003615	10416
Aldh-III_OG0006742	7938
Aldh7A1_OG0003841_OG0	67
Alg-2_OG0001588_OG0	736
Alg1_OG0002607_OG0	1067
Alg10_OG0000709_OG0	112
Alg11_OG0012170	1095
CG8412_OG0004562	2180
Alg14_OG0001194_OG0	94
Alg2_OG0010641	707
Alg3_OG0003012	18
Alg3_OG0006966	283
CG5287_OG0001281	324
CG5287_OG0003790	273
Alg9_OG0005173	227
Alh_OG0004317	1802
Alh_OG0004319	1472
Alh_OG0011430	786
alien_OG0009301	1386
ALiX_OG0005343	4318
Alk_OG0006414	1099
CG12179_OG0001176_OG0	66
Alp1_OG0010289	0
Alp10_OG0010194	1008
Alp11_OG0008522	66
Alp12_OG0003717	607
Alp13_OG0001034	50
Alp2_OG0000261_OG0	0
Alp2_OG0000261_OG1	0
Alp4_OG0005779	5991
Alp6_OG0006360	32
Alp7_OG0003030	0
Alp9_OG0003931	547
alph_OG0000083_OG0	29
alph_OG0005113	4315
alpha-Catr_OG0006852	469
alpha-Est1_OG0004357	909
alpha-Est10_OG0004350	2179
alpha-Est2_OG0000314	408
alpha-Est3_OG0004356	903
alpha-Est6_OG0004354	0
alpha-Est7_OG0001351	5900
alpha-Est8_OG0004352	994
alpha-Est9_OG0004351	941
alpha-Man-Ia_OG0003130	98
alpha-Man-Ia_OG0003131	962
alpha-Man-Ia_OG0001168	637
alpha-Man-Ib_OG0005087	310
alpha-Man-Ic_OG0011549	4
alpha-Man-IIa_OG0004878	629
alpha-Man-IIb_OG0005229	415
alpha-PheRS_OG0008296	747
alpha-Spec_OG0011040	25340
alpha4GT1_OG0000948	504
alphaCOP_OG0011275	4372
alphaSnap_OG0010384	1703
alphaTub67C_OG0010998	10
Alr_OG0008278	366
alrm_OG0002498	22
Als2_OG0009863	1482
alt_OG0004894	4875
aly_OG0004083	3
Ama_OG0002112	0
Amacr_OG0009433	733
amd_OG0001918	2506
Amnionless_OG0008741	9
amon_OG0011540	182
amos_OG0003702_OG0	0
AMPdeam_OG0008245	5705
Amph_OG0007204	16474
AMPKalpha_OG0001698	5150
Amt_OG0004607	88
Amun_OG0008385	3409
amx_OG0007575	269
Amy-p_OG0000157_OG0	0
Amy-p_OG0000157_OG0.2	11
Amyrel_OG0006416	15
ana_OG0006403	66
ana1_OG0002269	919
ana2_OG0007120	123
ana3_OG0006194	27
Ance-2_OG0003658	125
Ance-3_OG0001891_OG0	640
Ance-3_OG0009407	764
Ance-4_OG0006406	403
Ance-5_OG0005870	382
anchor_OG0010100	717
Andorra_OG0011741	0
Ank2_OG0010460	2167
Ankle2_OG0000780	1541
l(2)35Be_OG0003404_OG0	203
anox_OG0007490	835
Ant2_OG0008041	11
antdh_OG0008007	1355
Antp_OG0002113	161
antr_OG0007227	25
AnxB10_OG0008082	4701
AnxB11_OG0008196	3652
AnxB9_OG0004410	19724
aop_OG0003458	1889
aos_OG0010741	1200
Aos1_OG0002145_OG0	274
AOX1_OG0005242	5187
AOX2_OG0000143_OG0	2921
AOX2_OG0000143_OG1	1
AOX4_OG0001465	3
ap_OG0005832	399
AP-1-2beta_OG0008273	2960
AP-1gamma_OG0007680	3065
AP-1mu_OG0005553	1321
AP-1sigma_OG0005334	3596
AP-2alpha_OG0008751	1656
AP-2mu_OG0004736	1281
AP-2sigma_OG0004385	825
Apc_OG0005387	1781
APC10_OG0005888	241
Apc2_OG0005308	185
APC4_OG0003171_OG0	274
APC7_OG0001703	13
ApepP_OG0000963	1015
aph-1_OG0003552_OG0	280
aPKC_OG0006607	931
aPKC_OG0006608	536
aPKC_OG0006609	140
Aplip1_OG0011323	142
apn_OG0002443_OG0	0
apolpp_OG0012638	34376
app_OG0010830	318
APP-BP1_OG0010070	259
Appl_OG0007834	1108
Aprt_OG0004075	392
Aps_OG0010085	3476
apt_OG0002733	882
CG18815_OG0010034	2749
AQP_OG0007242	1008
aqrs_OG0005393	0
aqz_OG0001049_OG1	14234
ara_OG0009939	9
aralar1_OG0001518	1883
Arc1_OG0002768_OG0	11955
Arc2_OG0006127	577
Arc42_OG0001370_OG0	742
Archease_OG0002289_OG0	248
Arf51F_OG0006831	1893
Arf79F_OG0012164	7633
ArfGAP1_OG0010836	1036
ArfGAP3_OG0003816_OG0	1571
Arfip_OG0005451	413
Arfrp1_OG0007681	182
arg_OG0003183	126
arg_OG0007835	15
Argk_OG0011233	101606
Argk_OG0011925	10407
Argl_OG0009800	217
CG31469_OG0002209_OG0	476
ArgRS_OG0008151	1031
ArgRS-m_OG0004367	324
ari-1_OG0007878	3259
ari-2_OG0003028	1370
Arl1_OG0010003	949
Arl2_OG0004816	135
Arl5_OG0011164	379
Arl6_OG0007042	43
Arl6IP1_OG0004993	616
Arl8_OG0004797	1577
arm_OG0007636	7514
armi_OG0002027	140
Arp1_OG0004441	2233
Arp10_OG0007423	941
Arp2_OG0001770	1496
Arp3_OG0010555	935
Arp5_OG0001448_OG0	279
Arp53D_OG0011600	0
Arp6_OG0008512	155
Arp8_OG0007614	295
Arpc1_OG0009187	1537
Arpc2_OG0009417	1904
Arpc3A_OG0005226	586
Arpc3B_OG0008590	57
Arpc4_OG0008719	735
Arpc5_OG0008957	411
arr_OG0007264	836
Arr1_OG0009490	485
Arr2_OG0004099	723
Ars2_OG0005840	4438
Art1_OG0004911	428
Art2_OG0008773	0
Art3_OG0004604	354
Art4_OG0004574	104
Art6_OG0004528_OG0	0
Art7_OG0001547_OG0	384
Art8_OG0009662	140
Art9_OG0002219_OG0	0
Arts_OG0000486_OG0	1522
aru_OG0003377	4121
Arv1_OG0013036	24
arx_OG0009914	45
Asap_OG0007180	1531
Asator_OG0002682_OG1	995
Asciz_OG0010646	132
ase_OG0007840	5
asf1_OG0009889	410
ash1_OG0000982_OG0	99
ash2_OG0004623	811
Ask1_OG0004518	3581
asl_OG0004217	202
AsnRS_OG0003707	1988
AsnRS-m_OG0006452	205
AsnS_OG0000992	110
asp_OG0004633	4
Asph_OG0006509	18495
ASPP_OG0006932	4592
CG9572_OG0008488	14282
AspRS_OG0006665	2126
AspRS-m_OG0008886	1840
asrij_OG0006972	674
asRNA:CR31429_OG0002339_OG0	154
asRNA:CR42743_OG0003772_OG0	7
asRNA:CR43299_OG0012338_OG0	5
asRNA:CR43426_OG0012535_OG0	0
asRNA:CR43454_OG0002277_OG0	169
asRNA:CR43463_OG0001607_OG0	159
asRNA:CR43809_OG0003675_OG0	354
asRNA:CR44106_OG0002406_OG0	1
asRNA:CR44169_OG0002969_OG0	56
asRNA:CR44179_OG0001455_OG0	1865
asRNA:CR44372_OG0000331_OG0	12
asRNA:CR44372_OG0000331_OG1	1
asRNA:CR44894_OG0012090_OG0	0
asRNA:CR45044_OG0005605_OG0	5
asRNA:CR45195_OG0000203_OG0	141
asRNA:CR45195_OG0000203_OG1	627
asRNA:CR45350_OG0001645_OG0	1375
asRNA:CR45943_OG0010336	217
asRNA:CR46029_OG0000226_OG0	0
asRNA:CR46029_OG0000226_OG1	0
asRNA:CR46139_OG0003106_OG0	41
asRNA:CR46246_OG0011916	5
asRNA:CR46354_OG0002193_OG0	179
asRNA:CR46473_OG0000925_OG0	0
Ass_OG0001346	64
ast_OG0003560	405
AstA_OG0004634	1
AstA-R1_OG0000689	13
AstA-R2_OG0005396	38
AstC_OG0009668	0
AstC-R1_OG0010134	45
AstC-R2_OG0001295_OG0	12
AstCC_OG0009669	0
asun_OG0002419_OG0	196
Asx_OG0006138	1917
Atac1_OG0003748_OG0	539
Atac2_OG0009508	295
Atac3_OG0000828	378
Tat_OG0001330	1526
Ate1_OG0003045	1389
Atet_OG0003384	816
Atf-2_OG0006059	716
Atf3_OG0007763	3868
Atg1_OG0009929	70
Atg1_OG0009931	1643
Atg10_OG0001598	127
Atg101_OG0008681	517
Atg12_OG0011904	226
Atg13_OG0004817	805
Atg14_OG0005089	939
Atg16_OG0005703	791
Atg17_OG0004232	4058
Atg18a_OG0011152	2573
Atg18b_OG0001271_OG0	1313
Atg2_OG0011112	3656
Atg3_OG0009922	1561
Atg4a_OG0009014	827
Atg4b_OG0005256	568
Atg5_OG0007974	769
Atg6_OG0005323	637
Atg7_OG0006714	557
Atg8a_OG0008043	15954
Atg8b_OG0005571	13
Atg9_OG0006487	1457
atilla_OG0011822	21650
atk_OG0010362	4
atl_OG0001399	8693
atms_OG0004154	681
ato_OG0004804	0
Atox1_OG0012695	911
ATP6AP2_OG0004869	10577
ATP7_OG0008369	2366
ATP8A_OG0007260	5338
ATP8A_OG0007261	28
Atpalpha_OG0002140	18909
ATPCL_OG0006680	6463
ATPsynB_OG0010987	12676
ATPsynbeta_OG0005823	70432
ATPsynbetaL_OG0001317	2
ATPsynC_OG0005792	50731
ATPsynCF6_OG0005500	13396
ATPsynCF6L_OG0010605	1
ATPsynD_OG0004477	19772
ATPsyndelta_OG0007526	18547
ATPsynE_OG0005568	16780
ATPsynG_OG0009657	4294
ATPsyngamma_OG0005690	26089
ATPsynGL_OG0009315	0
ATPsynO_OG0012619	6764
AttC_OG0000164_OG0	376
AttC_OG0007258	968
AttD_OG0004890	4
Atu_OG0002096	869
Atx-1_OG0012102	3
Atx2_OG0011501	7197
Atxn7_OG0003444	695
aub_OG0000482_OG0	11
aurA_OG0004964	11
aurB_OG0009647	9
aust_OG0001881	17
aux_OG0003096_OG0	1880
ave_OG0006159	197
Aven_OG0003291	115
awd_OG0002664	4808
Awh_OG0010478	103
axed_OG0010262	502
Axn_OG0005720	1010
axo_OG0003993	348
axo_OG0010625	104
axo_OG0010626	553
axo_OG0010628	85
Axs_OG0008319	954
Axud1_OG0003447	887
az2_OG0006736	164
azot_OG0000210_OG0	0
azot_OG0000210_OG1	2
b_OG0009189	931
B-H1_OG0000267_OG0	382
B-H1_OG0000267_OG1	235
B4_OG0009202	2520
B52_OG0001376_OG0	5512
b6_OG0007653	690
B9d1_OG0005246	307
B9d2_OG0005830	3
bab1_OG0011327	62
bab1_OG0011328	51
bab2_OG0011326	1760
babo_OG0006628	677
babos_OG0007027	2796
Bacc_OG0008947	19154
Bace_OG0000801_OG0	7
baf_OG0003792	1476
bai_OG0005189	2576
Balat_OG0007229	0
Baldspot_OG0010721	5514
ball_OG0001092_OG1	168
bam_OG0005170	0
bap_OG0001358_OG0	71
Bap111_OG0007677	1402
Bap170_OG0000903_OG0	1209
Bap55_OG0005900	510
Bap60_OG0008560	1159
IMPPP_OG0000305_OG1	5554
barc_OG0010291	664
bark_OG0008784	2606
barr_OG0000425_OG0	487
baz_OG0008596	1577
bb8_OG0005496	1
bbc_OG0007266	2584
CG18067_OG0007098	33897
bbg_OG0010871	1504
bbg_OG0010872	2696
BBIP1_OG0004876	384
BBS1_OG0010413	28
BBS4_OG0002785_OG0	228
BBS5_OG0002086	84
BBS8_OG0008755	97
BBS9_OG0006919	615
bbx_OG0008688	7885
bc10_OG0010387_OG0	554
BCAS2_OG0005540	316
bcd_OG0002111_OG0	0
bchs_OG0003722	230
BCL7-like_OG0007566	203
bcn92_OG0007793	860
Bdbt_OG0004400	192
bdg_OG0006805	1646
bdl_OG0003385	719
Bdp1_OG0009215	868
be_OG0000785	2039
BEAF-32_OG0006164	1069
beag_OG0004860	628
beat-Ia_OG0011784	21
beat-Ib_OG0009146	0
beat-Ic_OG0001866_OG0	3
beat-IIa_OG0005482	42
beat-IIb_OG0005481	30
beat-IIIa_OG0009463	8
beat-IIIb_OG0009460	12
beat-IIIc_OG0003687	179
beat-IV_OG0005508	57
beat-Va_OG0005024	0
beat-Vb_OG0005021	9
beat-Vc_OG0001062_OG0	5
beat-VII_OG0011542	22
beat-VII_OG0011544	16
beg_OG0004008	181
bel_OG0001048	4602
Bem46_OG0008920	302
ben_OG0000514_OG0	2228
Best1_OG0002590_OG0	2722
Best2_OG0010251	4687
Best3_OG0009963	0
Best4_OG0000558_OG0	2
Bet1_OG0003845_OG0	597
Bet3_OG0004072	748
beta-PheRS_OG0005298	759
beta-Spec_OG0007697	33919
beta'COP_OG0009212	2615
beta3GalTII_OG0012738	222
beta4GalNAcTA_OG0006521	517
beta4GalNAcTB_OG0002610	245
beta4GalT7_OG0005195	217
betaCOP_OG0008653	3978
betaggt-I_OG0008962	565
betaGlu_OG0002667	353
CG32396_OG0011696	0
Bgb_OG0011276	279
bgcn_OG0001647	245
bgm_OG0009412	4664
BHD_OG0010421	319
bi_OG0003201	167
bi_OG0012904	10
BI-1_OG0004087	3886
bib_OG0001843_OG0	3
BicC_OG0009143	7
BicD_OG0009474	2487
CG11873_OG0005086	1514
bif_OG0003277	1251
bif_OG0012761	365
BigH1_OG0001085_OG0	73
bigmax_OG0005365	414
Bili_OG0002506_OG0	52
bin_OG0010286	47
Bin1_OG0005423	239
bin3_OG0007310	1836
bip1_OG0010560	290
Bka_OG0009250	230
blanks_OG0011885_OG0	5
Blimp-1_OG0010196	3417
Blm_OG0002608	100
Blos1_OG0006148	397
Blos2_OG0010078	326
Blos3_OG0009918	334
Blos4_OG0010933	129
blot_OG0010924	9639
blow_OG0006726	508
blp_OG0005216	799
blw_OG0006982	53168
bma_OG0010967	7
Bmcp_OG0010022	334
bmm_OG0010858	7016
bnb_OG0001206_OG1	12323
CG5059_OG0012191	6066
bnk_OG0005787	0
bnl_OG0004512	67
boca_OG0006727	864
bocks_OG0002575_OG0	2321
BOD1_OG0005544	2510
boi_OG0007601	230
boi_OG0007603	91
boil_OG0012322	2
bol_OG0011238	4037
boly_OG0007153	0
BomBc1_OG0001623	1229
BomBc2_OG0000769_OG0	4659
BomBc3_OG0004769	636
BomT3_OG0011469	10395
bon_OG0004934	1125
bond_OG0004726	899
bonsai_OG0007008	782
Boot_OG0006400	0
bor_OG0004967	526
bora_OG0003911	0
BORCS5_OG0008208	498
BORCS6_OG0011365	146
BORCS7_OG0007103	95
borr_OG0009292	47
boss_OG0005676	241
botv_OG0006642	559
bou_OG0007819	891
bowl_OG0008785	950
BoYb_OG0000400_OG0	9
br_OG0007659	29
br_OG0011928	0
Br140_OG0001629	761
brat_OG0001919	187
Brca2_OG0000883	228
Brd_OG0010852	0
CG7154_OG0009310	990
Brd8_OG0002488	517
Bre1_OG0010209	1618
Brf_OG0005483	605
Brf_OG0005485	82
brk_OG0007975	672
brm_OG0009999	3617
Brms1_OG0008442	648
Bro_OG0011272	0
brp_OG0000499_OG1	213
l(3)72Ab_OG0009997	1895
bru1_OG0009737	66
bru1_OG0009738	299
bru2_OG0009740	2362
bru2_OG0011823	20
bru2_OG0012161	730
bru3_OG0010907	239
bru3_OG0011909	14
Bruce_OG0004896	7105
brun_OG0003663	1364
brv1_OG0000706_OG0	0
brv2_OG0010919	0
brv3_OG0011666	0
BRWD3_OG0005288	2607
brwl_OG0009277	1665
bs_OG0003002	282
bs_OG0006897	332
bsf_OG0001906_OG0	2728
Bsg_OG0009780	7340
Bsg25D_OG0003412_OG0	2458
bsh_OG0009110	0
bsk_OG0012344	1735
bt_OG0000537_OG1	178
BTBD9_OG0000546_OG0	904
BtbVII_OG0011887	3200
btd_OG0007557	84
Btk29A_OG0001838	1274
Btk29A_OG0011763	15
btl_OG0002041	1114
btn_OG0004719	13
Btnd_OG0008611	12
btsz_OG0001035_OG1	858
btsz_OG0004581	0
btv_OG0003692	105
btv_OG0009487	375
btz_OG0005342	2322
Bub1_OG0001806_OG0	919
Bub3_OG0005120	385
BubR1_OG0000657_OG0	41
Buffy_OG0006561	353
bug_OG0006803	277
Bug22_OG0009372	336
BuGZ_OG0008876	3680
CG8270_OG0010257	410
bun_OG0000556	2464
bun_OG0009749	1869
bur_OG0003683_OG0	1675
Burs_OG0001045_OG0	0
bves_OG0007497	526
bves_OG0007499	100
bw_OG0006000	0
bwa_OG0009122	58
bwa_OG0012525	257
Bx_OG0008666	0
Bx_OG0008667	385
Bx42_OG0007682	2427
by_OG0005550	13287
byn_OG0010803	0
bys_OG0007950	929
c-cup_OG0012143	0
c(3)G_OG0001464_OG0	0
c11.1_OG0007569	2824
c12.1_OG0007568	528
c12.2_OG0007567	2999
C15_OG0002126_OG0	13
C1GalTA_OG0009799	744
C3G_OG0007801	5973
C901_OG0008027	3
ca_OG0005700	2373
Ca-alpha1D_OG0009140	3902
Ca-alpha1T_OG0003323	308
Ca-beta_OG0009681	1286
Ca-Ma2d_OG0009139	1077
CaBP1_OG0008860	2187
cac_OG0000605_OG0	26
cact_OG0009392	20349
cactin_OG0003129	1048
cad_OG0009437	20
Cad74A_OG0010922	84
Cad86C_OG0002368	808
Cad87A_OG0001088_OG0	386
Cad89D_OG0001058_OG0	20
Cad96Ca_OG0011497	2041
Cad96Cb_OG0005172	0
Cad99C_OG0005704	2364
CadN_OG0000277_OG1	9
Caf1-105_OG0002830	100
Caf1-180_OG0007408	137
Caf1-55_OG0001036	927
cag_OG0001595_OG0	200
CAH1_OG0009192	10981
CAH13_OG0002843	0
CAH14_OG0002807	0
CAH15_OG0006256	0
CAH16_OG0000498_OG1	2
CAH2_OG0001000_OG0	6292
CAH3_OG0003177	1628
CAH5_OG0005796	62833
CAH7_OG0000840	835
CAH8_OG0004748	0
CAH9_OG0005622	216
CAHbeta_OG0002334	187
cal1_OG0002556_OG0	341
CalpA_OG0003035	3777
CalpB_OG0010971	2457
CalpC_OG0008186	182
Calr_OG0005564	27763
Cals_OG0013279_OG0	1696
Calx_OG0002139_OG0	0
Calx_OG0004417	4454
Calx_OG0004418	1128
calypso_OG0006121	339
Cam_OG0012053	13082
CaMKI_OG0012767	3243
CaMKII_OG0013280	5541
Camp_OG0005907	439
Camta_OG0006364	539
Camta_OG0006365	66
can_OG0004061_OG0	0
CanA1_OG0005778	1655
CanB_OG0000231_OG0	62
CanB_OG0000231_OG1	1451
Cand1_OG0009382	1824
CAP_OG0000587_OG0	10174
CAP_OG0012405	7
Cap-D2_OG0005121	249
Cap-D3_OG0009448	224
Cap-G_OG0002924	909
Cap-H2_OG0004906	824
Capa_OG0005712	0
Caper_OG0009347	5945
Capr_OG0010138	2779
caps_OG0010156	2267
caps_OG0010157	5425
capt_OG0009025	5648
capu_OG0000612_OG0	304
car_OG0007437	306
CARPA_OG0007960	1
CARPB_OG0007554	96
CarT_OG0009432	111
cas_OG0004236	2
casp_OG0006502	2022
cass_OG0009476	3384
Cat_OG0003869	6766
cathD_OG0002862	6951
cato_OG0006491	0
Catsup_OG0009538	1314
caup_OG0009938	4
cav_OG0000654	150
caz_OG0003243_OG0	1345
cbc_OG0007265	337
Cbl_OG0002051_OG0	4016
CBP_OG0001721	427
CBP_OG0007971	219
Cbp20_OG0005066	375
Cbp53E_OG0006447	188
Cbp80_OG0007913	619
Cbp80_OG0007915	447
Cbs_OG0003124	666
cbs_OG0007263	644
cbt_OG0008760	2742
Cby_OG0004789	26
Cc2d2a_OG0002702	37
CCAP_OG0011467	4
CCAP-R_OG0000870	10
ccb_OG0012089	0
CCDC151_OG0011900	1
CCDC53_OG0009785	223
Ccdc58_OG0010399	139
Ccdc85_OG0008917	427
CCHa1_OG0004530	5
CCHa1-R_OG0006065	34
CCHa2_OG0002186_OG0	1833
CCHa2-R_OG0005836	8
Cchl_OG0004776	4401
CCKLR-17D1_OG0003334	0
CCKLR-17D1_OG0008675	18
CCKLR-17D1_OG0011744	0
CCKLR-17D3_OG0008678	146
Ccm3_OG0005250	3870
Ccn_OG0010106	157
Ccn_OG0010107	331
Ccn_OG0012179	32
Ccp84Ab_OG0000178_OG0	5
Ccp84Ac_OG0001349_OG0	8
Ccp84Ae_OG0002110_OG0	26
Ccp84Af_OG0000109_OG0	0
Ccp84Af_OG0000109_OG1	0
Ccp84Af_OG0000109_OG2	13
Ccp84Ag_OG0001348_OG0	68
Ccs_OG0006299	409
CCT1_OG0002281_OG0	997
CCT2_OG0003145	1702
CCT3_OG0004995	1892
CCT4_OG0000979	1050
CCT5_OG0006600	1384
CCT6_OG0008508	1603
CCT7_OG0004839	615
CCT7_OG0004841	1225
CCT8_OG0007117	2474
Ccz1_OG0010481	526
cd_OG0004708	13
CD98hc_OG0001357_OG0	7781
Cda4_OG0008701	86
Cda5_OG0008721	1130
Cda9_OG0002707	0
CDase_OG0005749	785
cdc14_OG0009306	2728
Cdc16_OG0005493	190
Cdc23_OG0009421	224
Cdc27_OG0010426	1362
Cdc2rk_OG0006290	117
Cdc37_OG0011041	2232
Cdc42_OG0008268	1109
Cdc45_OG0007388	215
Cdc5_OG0011371	1484
CDC50_OG0008483	1358
Cdc6_OG0002054	81
Cdc7_OG0007729	3358
Cdep_OG0002087	1020
Cdep_OG0004159	2431
CdGAPr_OG0009111	1628
cdi_OG0000729	1732
cDIP_OG0004394	1581
Cdk1_OG0000555_OG0	1
Cdk12_OG0009875	1059
Cdk2_OG0002391	107
CDK2AP1_OG0008015	836
Cdk4_OG0006632	703
Cdk5_OG0002993	548
Cdk5alpha_OG0009389	361
Cdk7_OG0001724	198
Cdk8_OG0010977	283
Cdk9_OG0007009	345
Cdlc2_OG0000234_OG1	1847
cdm_OG0002482	916
Cds_OG0010549	1100
Ced-12_OG0009727	902
ced-6_OG0006366	10842
CenB1A_OG0004675	1661
CenG1A_OG0003595_OG0	3133
CenG1A_OG0009182	80
Cenp-C_OG0002322	684
Cep135_OG0009952	339
Cep135_OG0009954	254
cep290_OG0004127	49
Cep89_OG0006812	0
Cep97_OG0008778	333
cer_OG0012078	1083
Cerk_OG0004182	1993
cert_OG0011161	897
Cf2_OG0008971	2347
Cfp1_OG0007571	402
CG5789_OG0004615	738
cg_OG0006533	3774
CG10000_OG0005395	14
CG10005_OG0004963	4
CG10011_OG0005399	374
CG10013_OG0002410_OG0	0
CG10019_OG0008786	37
CG10026_OG0009081	1678
CG10029_OG0004344	0
CG10031_OG0008792	2664
CG10035_OG0004420	127
CG10038_OG0001436_OG0	370
CG10041_OG0012259_OG0	0
CG10051_OG0007036	4
CG10053_OG0004336	384
CG10055_OG0004329	1154
CG10062_OG0007038	123
CG10063_OG0010284	3
CG10064_OG0010282	42
CG10068_OG0004321	371
CG10073_OG0000065_OG2	5
CG10075_OG0010279	1171
CG10077_OG0010277	18048
CG10082_OG0005964	4949
CG10086_OG0001355	2
CG10089_OG0010567	188
CG10098_OG0004320	379
CG10104_OG0006132	0
CG10116_OG0010569	30
CG10126_OG0005023	2123
CG10132_OG0009091	1207
CG10137_OG0009093	532
CG10139_OG0006151	276
CG10140_OG0010573	84
CG10147_OG0010256	198
CG10151_OG0006160	65
CG10154_OG0010575	3
CG10163_OG0010252	0
CG10164_OG0001489	7
CG10165_OG0011781	91
CG10171_OG0010163	268
CG10175_OG0005507	10106
CG10177_OG0001079_OG0	0
CG10184_OG0005509	592
CG10185_OG0005203	1
CG10189_OG0009087	157
CG10194_OG0009085	95
CG10195_OG0003572	139
CG10205_OG0006168	9056
CG10208_OG0005527	142
CG10209_OG0006169	736
CG10211_OG0009505	2299
CG10222_OG0010165	108
CG10226_OG0010249	1149
CG10237_OG0003462	15497
CG1024_OG0004294	233
CG10252_OG0011517	0
CG10254_OG0002565	1727
CG10257_OG0006606	162
CG10264_OG0005208	1
CG10265_OG0006935	5
CG10274_OG0003940	926
CG10280_OG0004257	3
CG10283_OG0001907_OG0	957
CG10286_OG0004292	1028
CG10298_OG0004288	0
CG10300_OG0005516	4
CG10301_OG0005515	0
CG10307_OG0005957	1036
CG10311_OG0004972	2404
CG10317_OG0004974	0
CG10321_OG0005965	2368
CG10324_OG0004994	455
CG10332_OG0005992	6
CG10333_OG0009507	1531
CG10336_OG0009516	71
CG10337_OG0009096	91
CG10338_OG0009517	300
CG10339_OG0006873	489
CG10340_OG0001059_OG0	2206
CG10341_OG0009518	516
CG10343_OG0009520	228
CG10344_OG0007020	35
CG10345_OG0002430_OG0	5120
CG10347_OG0000607_OG0	93
CG10348_OG0003704	305
CG10352_OG0008207	8
CG10353_OG0008206	1944
CG10357_OG0010470	42
CG10359_OG0010469	2211
CG10361_OG0010014	244
CG10362_OG0008202	152
CG10365_OG0005518	1503
CG10366_OG0009102	1409
CG10375_OG0005526	967
CG10376_OG0009519	621
CG10383_OG0001909	5757
CG10384_OG0007018	3
CG10405_OG0004983	75
CG10407_OG0005207	87
CG10413_OG0003703_OG0	273
CG10417_OG0013094	1318
CG10418_OG0010832	174
CG10425_OG0002500	276
CG10428_OG0001263_OG0	265
CG10431_OG0001914	94
CG10433_OG0006904	3857
CG10435_OG0002296_OG0	1060
CG10444_OG0007082	368
CG10445_OG0001356	96
CG10459_OG0001605_OG0	0
CG10462_OG0009105	895
CG10463_OG0009108	356
CG10466_OG0012145	180
CG10467_OG0010233	381
CG10469_OG0010232	32
CG10470_OG0009541	715
CG10472_OG0000811_OG0	105
CG10479_OG0010225	795
CG10481_OG0009114	0
CG10483_OG0010221	407
CG10486_OG0010219	0
CG10492_OG0009544	1226
CG10494_OG0006908	226
CG10495_OG0009546	64
CG10505_OG0006927	226
CG10508_OG0010314	689
CG10510_OG0003948	0
CG10513_OG0005163	61
CG10514_OG0005162	59
CG10516_OG0009998	212
CG10527_OG0002810_OG0	6950
CG10543_OG0006262	5757
CG10550_OG0000747	17499
CG10555_OG0008527	264
CG10561_OG0009552	602
CG10565_OG0010321	4095
CG10576_OG0010200	4667
CG10581_OG0010326	9
CG10584_OG0010328	214
CG10587_OG0000094_OG0	0
CG10587_OG0000094_OG1	0
CG10587_OG0000094_OG2	0
CG10589_OG0003950	0
CG10591_OG0010195	0
CG10597_OG0003317	25
CG10598_OG0011740	1
CG10600_OG0009530	5945
CG10602_OG0009532	2653
CG10616_OG0010838	1204
CG10621_OG0001911	304
CG10623_OG0001912	1545
CG10628_OG0009107	266
CG10631_OG0001241	1483
CG10646_OG0009949	251
CG10654_OG0009947	40
CG10657_OG0009951	9358
CG10660_OG0010840	304
CG10663_OG0010839	465
CG10669_OG0005156	182
CG10674_OG0010603	474
CG10680_OG0003577	6065
CG10681_OG0009950	337
CG10700_OG0011812	0
CG10702_OG0009548	624
CG10710_OG0010908	736
CG10713_OG0010576	151
CG10725_OG0010574	0
CG10730_OG0000951	61
CG10731_OG0006517	107
CG10737_OG0006638	34941
CG10738_OG0010568	31
CG1074_OG0007339	395
CG10747_OG0009127	639
CG10748_OG0011855_OG0	0
CG10749_OG0003913_OG0	0
CG10750_OG0009561	0
CG10752_OG0010150_OG0	0
CG10761_OG0008304	0
CG1077_OG0004263	0
CG10793_OG0003237	4
CG10795_OG0006915	146
CG10799_OG0003081	447
CG10801_OG0012112	0
CG10802_OG0008133	462
CG10803_OG0008134	265
CG10804_OG0008132	69
CG10809_OG0010976	304
CG10814_OG0007257	0
CG10822_OG0007072	0
CG10839_OG0009144	0
CG10841_OG0002198_OG0	14
CG10853_OG0003980_OG0	0
CG10859_OG0009209	0
CG10862_OG0002017_OG1	9422
CG10863_OG0010486	3605
CG10863_OG0012194_OG0	0
CG10864_OG0005043	94
CG10866_OG0010485	222
CG10874_OG0003457	1091
CG10877_OG0002385_OG0	40
CG10887_OG0002183_OG0	0
CG10898_OG0002547	167
CG1090_OG0003105_OG0	83
CG10903_OG0002293_OG0	341
CG10904_OG0011634	571
CG10907_OG0001984_OG0	243
CG10909_OG0005022	0
CG10910_OG0006092	0
CG10911_OG0006095	18
CG10912_OG0000471	5
CG10914_OG0006109	299
CG10919_OG0001352	25
CG1092_OG0001161_OG0	53
CG10920_OG0007959	1
CG10927_OG0006710	35
CG10931_OG0006071	0
CG10932_OG0007954	1163
CG10934_OG0002756_OG0	0
CG10939_OG0005908	9256
CG10947_OG0009415	939
CG10948_OG0009927	1124
CG10949_OG0009416	104
CG10950_OG0012279	0
CG10958_OG0001743	156
CG10959_OG0008299	116
CG10962_OG0007748	97
CG10970_OG0003173	16
CG10973_OG0012539	432
CG10979_OG0004244	740
CG10984_OG0009934	405
CG10996_OG0008249	0
CG11000_OG0004245	0
CG11007_OG0003037	157
CG11018_OG0007064	0
CG11029_OG0001270	195
CG1103_OG0003103_OG0	178
CG11030_OG0003728	363
CG11034_OG0001268	1324
CG11035_OG0002292_OG0	807
CG11041_OG0001654	9
CG11044_OG0007073	1820
CG1105_OG0004314	3264
CG11050_OG0009604	3602
CG11060_OG0006765	0
CG11068_OG0011716	0
CG11069_OG0004655	249
CG11076_OG0001759	826
CG11077_OG0000549_OG0	269
CG11085_OG0008456	4
CG11089_OG0004653	547
CG11095_OG0003249	396
CG11099_OG0007074	619
CG11103_OG0003250	79
CG11106_OG0012330	0
CG11109_OG0001964	200
CG11110_OG0006619	260
CG11123_OG0006752	467
CG11125_OG0006747	313
CG11127_OG0006744	368
CG1113_OG0004171	5
CG11131_OG0001957_OG0	0
CG11134_OG0003251	176
CG11141_OG0006745	318
CG11145_OG0006754	0
CG11147_OG0003729	5762
CG11149_OG0003730	0
CG11151_OG0008256	2883
CG11159_OG0006283	3
CG1116_OG0004164	709
CG11162_OG0008263	0
CG11168_OG0004657	1521
CG11170_OG0006462	88
CG11178_OG0003327	266
CG11180_OG0006625	1384
CG11191_OG0007189	521
CG11192_OG0007095	0
CG11200_OG0007088	4423
CG11211_OG0012938	55993
CG11226_OG0012166_OG0	0
CG11227_OG0007505	0
CG1124_OG0002090	26762
CG11241_OG0003815_OG0	304
CG11247_OG0009861	386
CG11248_OG0003830_OG0	78
CG11249_OG0009864	8
CG11251_OG0001998	0
CG11257_OG0007039	291
CG11263_OG0001789	52
CG11267_OG0011856	1641
CG11269_OG0006458	0
CG11275_OG0002906	1237
CG11279_OG0003924_OG0	202
CG11286_OG0004361	0
CG1129_OG0002085	482
CG11291_OG0003029	0
CG11294_OG0007761	1
CG11298_OG0007031	2
CG11309_OG0010303	937
CG11317_OG0012026	76
CG11318_OG0000756	15
CG11319_OG0009603	127
CG11327_OG0009628	3
CG11333_OG0002657_OG0	0
CG11334_OG0005804	1662
CG11342_OG0011920	24
CG11345_OG0011138	0
CG11349_OG0011131	0
CG11353_OG0011127	117
CG11356_OG0008477	1
CG11357_OG0011126	201
CG1136_OG0010499	2015
CG11367_OG0000806_OG0	110
CG11369_OG0011699	0
CG1137_OG0004303	0
CG11370_OG0003817_OG0	11
CG11377_OG0008723	749
CG11378_OG0007395	3182
CG11379_OG0007397	0
CG11380_OG0007400	17
CG11381_OG0007402	10
CG11382_OG0007404	9
CG11384_OG0007396	12
CG1139_OG0004077	87
CG11391_OG0001026_OG0	222
CG11396_OG0010345	464
CG11398_OG0007405	57
CG11403_OG0007406	140
CG11404_OG0012169	0
CG11406_OG0006889	16
CG11409_OG0007766	212
CG11413_OG0011575	192
CG11414_OG0006019	2842
CG11417_OG0007590	675
CG1142_OG0012974	478
CG11425_OG0009823	729
CG11426_OG0009824	206
CG1143_OG0011104	1603
CG11436_OG0003200	83
CG11437_OG0009825	0
CG11438_OG0009826	805
CG11447_OG0004515	355
CG11449_OG0000981_OG1	0
CG11453_OG0001027_OG0	87
CG11454_OG0001792	313
CG11456_OG0003951	293
CG11459_OG0000135_OG1	159
CG1146_OG0011093	3746
CG11470_OG0000857	1
CG11474_OG0005934	637
CG11475_OG0005935	10
CG11498_OG0001515	210
CG11504_OG0002630	700
CG11523_OG0009832	226
CG11529_OG0010828	45
CG11537_OG0010640	543
CG11550_OG0002660	5499
CG11560_OG0010817	327
CG11562_OG0008742	444
CG11563_OG0002662	266
CG11566_OG0007496	5
CG11570_OG0004027	0
CG11581_OG0008240	0
CG11583_OG0010538	899
CG11584_OG0008239	7
CG11585_OG0012335	72
CG11586_OG0010534	335
CG11590_OG0001741	236
CG11593_OG0010497	480
CG11594_OG0010492	860
CG11596_OG0007629	476
CG11601_OG0008739	224
CG11608_OG0000142_OG0	4
CG1161_OG0004180	2450
CG11617_OG0008731	1230
CG11619_OG0003864_OG0	0
CG11626_OG0011450	0
CG11629_OG0003739	0
CG11630_OG0009580	1
CG11634_OG0009583	0
CG11635_OG0007156	0
CG11638_OG0007387	135
CG11655_OG0001745_OG0	1204
CG11656_OG0005013	1
CG11658_OG0010025	1591
CG11663_OG0012087	0
CG11664_OG0011395	0
CG11666_OG0012316	0
CG11668_OG0002452	620
CG11670_OG0005008	35
CG11672_OG0004805	0
CG11674_OG0008231	0
CG11679_OG0008511	93
CG11686_OG0002448_OG0	1184
CG11693_OG0004810	0
CG11694_OG0000225_OG0	1
CG11694_OG0000225_OG1	0
CG11695_OG0007879	453
CG11696_OG0007880	564
CG11698_OG0002319_OG0	0
CG11699_OG0007882	2025
CG11703_OG0002165_OG0	0
CG11710_OG0001691_OG0	369
CG1172_OG0004189	435
CG11722_OG0001391	467
CG11723_OG0003571	172
CG11726_OG0010048	0
CG11737_OG0001419_OG0	1299
CG11741_OG0001420_OG0	2
CG11752_OG0007995	1182
CG11755_OG0000851	310
CG11756_OG0007997	0
CG11760_OG0004826	270
CG11768_OG0004832	65
CG11771_OG0005200	859
CG11777_OG0006309	115
CG11779_OG0004481	1300
CG11786_OG0012799	6
CG11788_OG0007083	70
CG11790_OG0005187	1516
CG11791_OG0012008	2708
CG11807_OG0003009_OG0	917
CG11808_OG0006841	365
CG11811_OG0004058	154
CG11816_OG0008636	4
CG11835_OG0000264_OG0	8220
CG11835_OG0000264_OG1	7597
CG11837_OG0005082	216
CG11841_OG0005083	5407
CG11842_OG0000856_OG1	734
CG11843_OG0011490	1346
CG11852_OG0002502_OG0	264
CG11854_OG0005171	922
CG11857_OG0005167	750
CG11858_OG0005166	311
CG11878_OG0000055_OG0	0
CG11878_OG0000055_OG1	0
CG11878_OG0000055_OG2	2828
CG11882_OG0005094	131
CG11883_OG0006313	1253
CG11885_OG0003355	130
CG11892_OG0005161	119
CG11893_OG0000039_OG2	740
CG11899_OG0005100	410
CG11902_OG0005155	304
CG11906_OG0001618	475
CG11911_OG0008747	0
CG11912_OG0008746	0
CG11920_OG0005183	296
CG11927_OG0003556	683
CG11929_OG0011773	0
CG11961_OG0001155_OG0	1616
CG11964_OG0004848	216
CG11970_OG0004849	1074
CG11975_OG0004850	693
CG11977_OG0012457_OG0	2
CG11980_OG0002337	241
CG11983_OG0004852	17
CG11986_OG0004855	112
CG11997_OG0004862	0
CG11999_OG0004179	1124
CG12003_OG0004112	0
CG12004_OG0011286	2674
CG12009_OG0010662	5
CG12010_OG0010671	79
CG12011_OG0011025	3
CG12012_OG0010672	939
CG12016_OG0010666	744
CG12017_OG0010661	0
CG12020_OG0011042	0
CG12024_OG0011050	1161
CG12025_OG0011053	664
CG12035_OG0011029	1
CG12038_OG0011331	42
CG12054_OG0000497	2353
CG12056_OG0003138	462
CG12057_OG0003139	0
CG12061_OG0000938_OG0	0
CG12065_OG0007412	3116
CG12069_OG0001519	0
CG12071_OG0011553	81
CG12071_OG0013484	168
CG12075_OG0007754	6348
CG1208_OG0004248	322
CG12081_OG0007411	842
CG12084_OG0011296	1448
CG12091_OG0011293	4719
CG12093_OG0011111	1672
CG12096_OG0008559	268
CG12099_OG0011289	6486
CG12104_OG0011284	267
CG12105_OG0004111	715
CG12106_OG0007586	139
CG12107_OG0006719	452
CG12111_OG0007413	0
CG12112_OG0012598_OG0	208
CG12115_OG0007587	0
CG12116_OG0008625	861
CG12118_OG0007585	1674
CG12121_OG0007579	2598
CG12123_OG0003325	148
CG12128_OG0002879	449
CG12129_OG0002878	542
CG1213_OG0002105	2384
CG12134_OG0006319	251
CG12147_OG0004192	0
CG12155_OG0003210	770
CG12159_OG0002860	231
CG12164_OG0006760	71
CG12170_OG0002098	1067
CG12171_OG0004222	481
CG12173_OG0004172	232
CG12177_OG0008262	419
CG1218_OG0002103	329
CG12182_OG0011099	178
CG12194_OG0008975	240
CG12204_OG0001687	296
CG12206_OG0008131	33
CG12209_OG0002818	25
CG12213_OG0002418	1074
CG12219_OG0007713	857
CG12224_OG0000651_OG1	52
CG12231_OG0003119	0
CG12236_OG0008414	436
CG12237_OG0007424	264
CG12239_OG0001754	16
CG12241_OG0001396	530
CG12253_OG0011818	84
CG12256_OG0004947	74
CG12259_OG0005539	1295
CG12268_OG0005336	452
CG1227_OG0004337	265
CG12278_OG0004413	0
CG12279_OG0004445	182
CG12288_OG0009457	75
CG12289_OG0010046	0
CG12290_OG0002618	1297
CG12299_OG0009634	137
CG12301_OG0001981	528
CG12307_OG0009694	0
CG1231_OG0011372	1
CG12316_OG0009955	913
CG12320_OG0005053	52
CG12321_OG0001064_OG0	596
CG12325_OG0002854	564
CG1233_OG0011370	1378
CG1234_OG0004335	1039
CG12341_OG0002848	274
CG12343_OG0002853	820
CG12344_OG0002855	431
CG12355_OG0012373	77
CG1236_OG0002100	265
CG12362_OG0000821_OG0	0
CG12374_OG0007223	10
CG12375_OG0009777	985
CG12379_OG0008514	95
CG12384_OG0006229	2263
CG1239_OG0004237	126
CG12395_OG0001736	0
CG12398_OG0008359	1
CG12402_OG0002224_OG0	49
CG12420_OG0002594_OG0	1
CG12426_OG0005340	0
CG12438_OG0003802	0
CG12439_OG0009296	0
CG12446_OG0001786_OG0	0
CG12448_OG0009145	0
CG1246_OG0011105	106
CG12464_OG0011955	0
CG12470_OG0007846	0
CG12479_OG0008243	0
CG12480_OG0008242	0
CG12481_OG0008237	0
CG12490_OG0000233_OG1	0
CG12496_OG0007599	0
CG12498_OG0008105	0
CG12499_OG0002285_OG0	763
CG12502_OG0011339	109
CG12507_OG0008176	21
CG12511_OG0009568	0
CG12516_OG0005410	0
CG12517_OG0009649	4
CG12520_OG0010149	6
CG12521_OG0012944	0
CG12531_OG0008272	18
CG12535_OG0008128	5
CG12539_OG0008363	0
CG12540_OG0008220	26
CG12541_OG0007825	110
CG12560_OG0012234	39
CG12567_OG0012740	1815
CG12576_OG0001784_OG0	5410
CG12581_OG0001679_OG0	4220
CG12589_OG0011424	0
CG12590_OG0011977	0
CG12594_OG0005596	38
CG12607_OG0011139	61
CG12609_OG0008677	142
CG12617_OG0003653	0
CG12620_OG0009462	0
CG12637_OG0008050	0
CG12643_OG0007518	161
CG1265_OG0010531	886
CG12655_OG0000445_OG2	597
CG12659_OG0007410	117
CG12661_OG0007749	0
CG12662_OG0007747	0
CG12672_OG0007868	79
CG12674_OG0003570	0
CG12679_OG0001731_OG0	0
CG12680_OG0001718	0
CG12682_OG0012323	0
CG12691_OG0007931	0
CG12692_OG0000634_OG0	5
CG12693_OG0012106	0
CG12698_OG0008169	192
CG12699_OG0000230_OG1	1
CG12702_OG0001192	118
CG12708_OG0000271_OG0	15
CG12708_OG0000271_OG0.2	11
CG1271_OG0010635	283
CG12713_OG0003881_OG0	16
CG12716_OG0008438	1
CG12723_OG0008557	104
CG12728_OG0000928_OG0	176
CG12729_OG0011725	9
CG1273_OG0010536	20
CG12730_OG0007375	123
CG12744_OG0000893	8
CG12746_OG0004208	2738
CG1275_OG0011072	1414
CG12768_OG0001283_OG0	401
CG12769_OG0007187	76
CG12773_OG0003140	510
CG12782_OG0012281	0
CG12783_OG0000743_OG0	6
CG12784_OG0005236	0
CG12795_OG0008825	441
CG12811_OG0002240	1893
CG12817_OG0002595_OG0	27
CG12818_OG0004897	248
CG12822_OG0001599	944
CG12825_OG0001130_OG1	34
CG12826_OG0002951	3
CG12828_OG0011622	10
CG12831_OG0011623_OG0	0
CG12836_OG0002963_OG0	10
CG12848_OG0006045	488
CG12849_OG0011577	4
CG12851_OG0005862	45
CG12857_OG0006163	0
CG12860_OG0006154	0
CG12861_OG0006153	0
CG12862_OG0011585_OG0	0
CG12863_OG0011584	173
CG12866_OG0002772	4
CG12868_OG0001564	613
CG12869_OG0006145	23
CG12869_OG0006146	15
CG12877_OG0001472_OG0	726
CG1288_OG0001350	0
CG12880_OG0005345	16
CG12883_OG0001474	207
CG12885_OG0001477	203
CG12895_OG0006308	865
CG12909_OG0002821	137
CG12910_OG0006305	33
CG12911_OG0006304	1
CG12914_OG0002819	0
CG12917_OG0002815	0
CG12920_OG0006291	0
CG12926_OG0006349	209
CG12929_OG0006357	70
CG12934_OG0006315	7
CG12935_OG0002846	88
CG12942_OG0001596_OG0	256
CG12945_OG0004570	647
CG12947_OG0004568	181
CG12948_OG0004558	375
CG12963_OG0001641_OG0	0
CG12964_OG0002996_OG0	929
CG12970_OG0006808	9
CG12971_OG0010294	0
CG12974_OG0010307	83
CG12983_OG0010332	0
CG12984_OG0003949	0
CG12985_OG0000915	0
CG12986_OG0011685	0
CG1299_OG0000523_OG0	9588
CG12990_OG0007696	68
CG12991_OG0007703	2727
CG12992_OG0011688	9
CG12994_OG0007707	0
CG12995_OG0008599	0
CG12998_OG0011739	33
CG13000_OG0011738	0
CG13001_OG0008580	181
CG13002_OG0008577	0
CG13003_OG0008572	3191
CG13004_OG0008570	117
CG13005_OG0008567	158
CG13008_OG0008305	12
CG13010_OG0003260	0
CG13012_OG0008317	295
CG13014_OG0008547	113
CG13016_OG0006536	314
CG13018_OG0006537	165
CG13021_OG0003241	17
CG13022_OG0010698	7
CG13023_OG0010699	0
CG13024_OG0010708	949
CG13026_OG0010716	2301
CG13028_OG0004010	1
CG13031_OG0012200	545
CG13032_OG0004014_OG0	0
CG13033_OG0010736	2
CG13038_OG0010761	0
CG13039_OG0010762	0
CG1304_OG0000265_OG0	0
CG1304_OG0000265_OG1	0
CG13040_OG0010763	0
CG13041_OG0000280_OG0	1
CG13041_OG0000280_OG0.2	0
CG13042_OG0010767	0
CG13043_OG0000281_OG0	0
CG13043_OG0000281_OG1	1
CG13044_OG0010768	2
CG13045_OG0000814	0
CG13046_OG0010771	4
CG13047_OG0010772	32
CG13048_OG0010773	4
CG13049_OG0010774	21
CG13051_OG0011898	37
CG13053_OG0010778	0
CG13054_OG0010779	0
CG13055_OG0010780	7
CG13056_OG0010757	0
CG13058_OG0004021	0
CG13059_OG0010764	0
CG13062_OG0010766	2
CG13064_OG0010775	0
CG13065_OG0010776	0
CG13066_OG0012201	4
CG13068_OG0002030_OG1	10
CG13069_OG0004022	0
CG1307_OG0004308	642
CG13070_OG0012202	0
CG13071_OG0011899	0
CG13073_OG0012731_OG0	3
CG13074_OG0010797	18
CG13075_OG0000216_OG0	53
CG13075_OG0000216_OG1	6
CG13077_OG0009097	156
CG13078_OG0003575_OG0	0
CG13081_OG0003574	0
CG13082_OG0009094	4
CG13083_OG0009084	4
CG13084_OG0009083	4
CG13085_OG0001922	25
CG13086_OG0003709	58
CG13088_OG0001266	80
CG1309_OG0010533	1053
CG13096_OG0003720	884
CG13097_OG0001923	715
CG13101_OG0009304	989
CG13102_OG0009298	9
CG13108_OG0009295	30
CG13110_OG0011792	0
CG13113_OG0001247_OG0	0
CG13114_OG0009279	0
CG13116_OG0001878	2060
CG13123_OG0001877	103
CG13124_OG0003502	16240
CG13126_OG0003515	123
CG13127_OG0001844	0
CG13131_OG0000790_OG0	0
CG13133_OG0003525	5
CG1314_OG0011674	0
CG13144_OG0009363	59
CG13148_OG0007214	191
CG13151_OG0006215	145
CG13154_OG0006206	0
CG13155_OG0006196	0
CG13157_OG0002779	0
CG1316_OG0000430_OG0	1945
CG13168_OG0006184	10
CG1317_OG0011084	3804
CG13170_OG0006182	0
CG13171_OG0006180	0
CG13177_OG0012831	97
CG13185_OG0002928	1850
CG13186_OG0006594	0
CG13192_OG0006567	142
CG13193_OG0006565	0
CG13196_OG0006560	3
CG13197_OG0006563	1051
CG13202_OG0001123_OG0	35
CG13203_OG0006235	11
CG13204_OG0006233	571
CG13215_OG0002793_OG0	66
CG13216_OG0001568_OG0	0
CG13218_OG0002791_OG0	2
CG13220_OG0001573_OG0	1838
CG13223_OG0001571_OG0	0
CG13226_OG0002794_OG0	23
CG13227_OG0006218_OG0	699
CG13228_OG0011587_OG0	1
CG13229_OG0002786_OG0	7
CG13229_OG0002787_OG0	1908
CG13231_OG0006217	8
CG13239_OG0009815	9
CG1324_OG0007509	0
CG13243_OG0009147	4
CG13247_OG0010378	34
CG13248_OG0010371	52
CG13250_OG0011870	29
CG13251_OG0010355	168
CG13252_OG0003952	1038
CG13258_OG0009399	0
CG13272_OG0008882	52
CG13280_OG0008881	1
CG13282_OG0008887	18
CG13285_OG0010583	50
CG13287_OG0010216	0
CG13288_OG0010220	4
CG13293_OG0003937	17
CG13295_OG0010231	539
CG13297_OG0010242	150
CG13299_OG0011864	0
CG13300_OG0003943	119
CG13305_OG0011196	1
CG13306_OG0011204	157
CG13308_OG0004102	0
CG13309_OG0011211	0
CG13310_OG0011207	77
CG13312_OG0011210	1
CG13313_OG0004105_OG0	23
CG13314_OG0011224	0
CG13315_OG0011237	726
CG13318_OG0004834	1567
CG13319_OG0006667	169
CG13321_OG0006673	172
CG13326_OG0006545	0
CG13330_OG0007271	0
CG13331_OG0007273	29
CG13332_OG0007274	7
CG13334_OG0007281	2
CG13337_OG0011662	0
CG13339_OG0007296	227
CG13344_OG0007304	201
CG13358_OG0007351	1
CG13359_OG0012499	16
CG13360_OG0010145	854
CG13361_OG0003189	4
CG13362_OG0007862	42
CG13364_OG0001174_OG0	0
CG13365_OG0007831	656
CG13367_OG0003188_OG0	215
CG13369_OG0003181	576
CG13375_OG0007847	2
CG13377_OG0007849	2125
CG13380_OG0010135	0
CG13384_OG0003473	1054
CG13385_OG0012520	0
CG13386_OG0003471	73
CG1339_OG0006721	5
CG13390_OG0003479	186
CG13392_OG0003476	101
CG13397_OG0003469	36
CG13398_OG0003468	173
CG13403_OG0008236	0
CG13404_OG0008224	31
CG13405_OG0011376	0
CG13407_OG0004768	0
CG13408_OG0004770	101
CG13409_OG0004775	39
CG13423_OG0007099	114
CG13426_OG0011654	0
CG13427_OG0003049	0
CG13428_OG0007100	508
CG13430_OG0001658	200
CG13436_OG0006622	8
CG13437_OG0006285	122
CG13438_OG0006243	0
CG1344_OG0012226	206
CG13442_OG0006244	1
CG13443_OG0006248	0
CG13445_OG0003880	0
CG13449_OG0009980	25
CG13454_OG0003875_OG0	0
CG13455_OG0009966	0
CG13457_OG0001288	26
CG13458_OG0004037	224
CG13460_OG0010841	0
CG13465_OG0000343_OG0	0
CG13471_OG0004048	0
CG13473_OG0010860	1
CG13474_OG0004049	0
CG13476_OG0012898	8
CG13481_OG0000339_OG0	1
CG13481_OG0000339_OG1	0
CG13484_OG0010886	228
CG13488_OG0001544_OG1	0
CG13492_OG0005946	69
CG13501_OG0005936	0
CG13502_OG0005931	37
CG13502_OG0012991	5
CG13506_OG0007028	4223
CG13510_OG0006998	247
CG13511_OG0006997	52
CG13516_OG0006995	399
CG13526_OG0006986	0
CG13527_OG0006984	0
CG13531_OG0006978	831
CG13532_OG0006975	52
CG13538_OG0005981	0
CG13539_OG0012044	0
CG1354_OG0007555	2511
CG13541_OG0012280	0
CG13544_OG0005976	0
CG13545_OG0012580	123
CG13551_OG0000540_OG1	2033
CG13551_OG0012048	1360
CG13557_OG0012477	0
CG13558_OG0001556	0
CG13559_OG0012047	7
CG13561_OG0011643	0
CG13562_OG0011631	0
CG13575_OG0006892	15
CG13577_OG0001150_OG0	0
CG13578_OG0006898	285
CG13579_OG0006013	0
CG1358_OG0006724	135
CG13581_OG0002746	8
CG13585_OG0011574	2872
CG13587_OG0006025	2
CG13594_OG0006033	12
CG13599_OG0005537	28
CG1360_OG0006725	95
CG13601_OG0005534	502
CG13603_OG0005332	1551
CG13605_OG0005319	785
CG13606_OG0005306	169
CG13607_OG0005318	1053
CG13609_OG0012982	7
CG13613_OG0005278	0
CG13614_OG0002525_OG0	0
CG13615_OG0002524	0
CG13616_OG0005272	0
CG13618_OG0005267	326
CG13622_OG0005268	16
CG13623_OG0005265	250
CG13625_OG0004618	589
CG13627_OG0004629	11
CG13630_OG0004630	499
CG13631_OG0004635	1524
CG13634_OG0004637	10
CG13641_OG0004650	195
CG13643_OG0002274	16
CG13653_OG0002504	5
CG13654_OG0005174	334
CG13663_OG0011496	321
CG13667_OG0004090_OG0	174
CG13670_OG0011168	19
CG13671_OG0004086_OG0	0
CG13675_OG0000560_OG2	32
CG13676_OG0003984	391
CG13678_OG0000129_OG3	47
CG1368_OG0008241	65
CG13685_OG0010463	50
CG13689_OG0008772	20
CG13690_OG0008752	35
CG13692_OG0008754	1
CG13698_OG0010125	547
CG13699_OG0003907_OG0	2
CG13705_OG0010610	22
CG13707_OG0010613	199
CG13708_OG0010614	9
CG1371_OG0006292	1408
CG13711_OG0010618	10
CG13712_OG0010619	0
CG13713_OG0010620	0
CG13716_OG0010627	12
CG13720_OG0004084	0
CG13721_OG0012208	0
CG13722_OG0011130	2068
CG13723_OG0010915	0
CG13724_OG0010917	0
CG13725_OG0010918	0
CG13727_OG0004055	1
CG13728_OG0010923	2
CG13731_OG0011910	34
CG13733_OG0010089	56
CG13738_OG0011907	12
CG13739_OG0002891	25
CG13743_OG0006405	54
CG13744_OG0006409	0
CG13747_OG0006408	0
CG13748_OG0006626	0
CG13751_OG0001660_OG0	667
CG13760_OG0007606	423
CG13766_OG0009602	118
CG13771_OG0009612	0
CG13775_OG0003750_OG0	93
CG13784_OG0000956_OG0	223
CG13786_OG0003631	2
CG13796_OG0001883_OG0	1273
CG13801_OG0000219_OG0	0
CG13801_OG0000219_OG1	0
CG13806_OG0011077	0
CG13807_OG0011075	150
CG13810_OG0011066	0
CG13813_OG0010189	11
CG13829_OG0011464	27
CG13833_OG0004687	1539
CG13837_OG0002276	0
CG13838_OG0011993	3
CG13841_OG0004694	1040
CG13842_OG0004706	13
CG13847_OG0004737	91
CG13850_OG0004743	566
CG13855_OG0004744	14
CG13856_OG0004745	1135
CG13857_OG0004746	0
CG13862_OG0004760	0
CG13868_OG0007089	10289
CG13868_OG0013578	1758
CG13869_OG0007075	0
CG1387_OG0008528	0
CG13870_OG0007093	121
CG13871_OG0003047	2
CG13872_OG0007071	9
CG13875_OG0011381	312
CG13876_OG0001334_OG0	230
CG13877_OG0011937	426
CG13884_OG0000403_OG0	0
CG13887_OG0011343	5549
CG13891_OG0002060	0
CG13893_OG0011360	1458
CG13894_OG0004129	47
CG13895_OG0004128	1074
CG13901_OG0011344	124
CG13907_OG0011337	2938
CG13912_OG0011325	98
CG13917_OG0011285	2442
CG13919_OG0011274	81
CG13920_OG0011271	640
CG13921_OG0011032	21
CG13924_OG0011054	21
CG13926_OG0011282	337
CG13928_OG0011279	351
CG13930_OG0011024	1
CG13931_OG0004073	0
CG13933_OG0011036	1360
CG13937_OG0011056	2132
CG13949_OG0003375	2
CG13950_OG0003376	18
CG13954_OG0006374	197
CG13955_OG0002890_OG0	45
CG13962_OG0012240	0
CG13970_OG0009133_OG0	0
CG13972_OG0005361	0
CG13983_OG0002696	0
CG13991_OG0000661_OG1	0
CG13992_OG0002070_OG0	8
CG13994_OG0011942	521
CG13995_OG0000538_OG0	168
CG13999_OG0000662_OG0	25
CG14005_OG0001926	156
CG14006_OG0001927	0
CG14007_OG0009567	26
CG14011_OG0003731	0
CG14013_OG0003734	0
CG14014_OG0009443	0
CG14015_OG0009446	23
CG14017_OG0003733	0
CG14020_OG0003686	49
CG14022_OG0008831	2835
CG14024_OG0003410_OG0	18
CG14034_OG0008836	20
CG14036_OG0008842	13
CG14042_OG0001816	30
CG14043_OG0003425	580
CG14044_OG0008964	140
CG14050_OG0000684	26
CG14052_OG0007777	0
CG14053_OG0012099	0
[truncated: 9,910 more rows]
