# Supplementary material for: Evolution of chemosensory tissues and cells across ecologically diverse Drosophilids
Source: Nat Commun. 2024 Feb 5;15:1047. doi: 10.1038/s41467-023-44558-4 (PMC10844241; doi:10.1038/s41467-023-44558-4)
Supplement: Supplementary file 18 — Supplementary Data 15 [file 41467_2023_44558_MOESM18_ESM.zip › all_count_tables_renamed/MELC9FP_counts_trim_genes_FBids_1_1_sorted.txt]

128up_OG0006588	835
14-3-3epsilon_OG0002478	6537
14-3-3epsilon_OG0001126_OG1	13248
140up_OG0004534	259
18w_OG0003044	3003
26-29-p_OG0010897	6448
2mit_OG0000576_OG0	29
5-HT1A_OG0006644	34
5-HT1B_OG0006647	59
5-HT2A_OG0000287_OG0	128
5-HT2B_OG0011472	81
5-HT7_OG0005777	59
5PtaseI_OG0005188	537
7B2_OG0004187	668
a_OG0006460	413
a10_OG0010691	28
a5_OG0009037	1
a6_OG0007651	275
AANATL2_OG0003640	188
AANATL4_OG0000091_OG1	0
AANATL7_OG0007605	4
Aasdh_OG0001831	335
Aatf_OG0001947	332
aay_OG0011265	4231
ab_OG0009683	150
ab_OG0009684	22
ABCB7_OG0011281	2981
Pmp70_OG0003257	7634
Abd-B_OG0005000	0
Abi_OG0002227_OG0	488
Abl_OG0010722	2660
abo_OG0009656	318
Abp1_OG0010565	548
abs_OG0003097	366
ac_OG0007843	0
Ac13E_OG0008321	3960
Ac3_OG0009573	193
Ac78C_OG0010320	701
Acam_OG0000252_OG0	0
Acam_OG0000252_OG1	0
Acam_OG0005131	0
CG9149_OG0011313	556
Acbp1_OG0009246	558
Acbp2_OG0010415	2398
Acbp4_OG0000311_OG0	1
Acbp4_OG0000311_OG1	2
Acbp6_OG0010414	25
ACC_OG0007193	40056
AcCoAS_OG0000812	19138
Ace_OG0000652_OG0	209
Acer_OG0000953_OG0	2892
Acer_OG0003808	6973
Acf_OG0002671	830
Achl_OG0002770	882
acj6_OG0008333	9
acj6_OG0008334	56
Ack_OG0010507	1919
Ack-like_OG0006546	793
Acn_OG0009540	2216
CG5009_OG0006075	5795
Acox57D-d_OG0006913	597
Acox57D-p_OG0001151	2070
Acp1_OG0009317	899
Acp32CD_OG0009664	0
Acp65Aa_OG0003939	74
Acph-1_OG0001513	352
CG12512_OG0008829	1872
CG18155_OG0007972	26
Acsl_OG0007133	21431
Act42A_OG0000022_OG0	286
Act42A_OG0000022_OG1	3204
Act42A_OG0000022_OG3	116424
Act42A_OG0000022_OG4	11762
Act42A_OG0000022_OG5	981
Actn_OG0003148_OG0	15378
Actn3_OG0011403_OG0	0
ACXB_OG0000046_OG0	0
ACXB_OG0000046_OG1	4
ACXB_OG0000046_OG2	0
ACXB_OG0000046_OG2.2	0
ACXD_OG0004078_OG0	74
Acyp_OG0009408	0
Acyp2_OG0011498	238
Ada_OG0002342	53
Ada1-2_OG0003777_OG0	0
Ada2a_OG0005051	228
Ada2b_OG0004799	273
Ada3_OG0007872	485
AdamTS-A_OG0005247	1548
AdamTS-A_OG0012010	75
AdamTS-B_OG0008089	828
Adar_OG0007649	711
Adat1_OG0003596	35
Adck1_OG0006032	496
Adck5_OG0010063	394
ADD1_OG0006579	423
Adf1_OG0001636_OG0	190
Adgf-A_OG0001991_OG0	1
Adgf-A_OG0003900	6686
Adgf-A2_OG0010109	527
Adgf-B_OG0010108	0
Adgf-C_OG0001030_OG0	2252
Adgf-D_OG0002208_OG0	2411
Adgf-E_OG0006152	0
Adh_OG0003395_OG0	203
Adi1_OG0010940	2283
AdipoR_OG0004727	13408
CG3809_OG0004951	0
AdenoK_OG0003918_OG0	2611
Ady43A_OG0002958	610
AdoR_OG0005733	387
adp_OG0006108	728
AdSS_OG0000854_OG0	4863
Aduk_OG0004873	428
Ae2_OG0010984	5866
CG6512_OG0010913	3797
aft_OG0006080	228
Afti_OG0005567	423
Ag5r_OG0008212	2582
Ag5r2_OG0008213	1
AGBE_OG0007237	5382
AgmNAT_OG0001753	28
ago_OG0010530	1674
AGO1_OG0007307	3871
AGO2_OG0000119_OG0	7781
Agpat1_OG0008448	150
Agpat2_OG0003465	944
Agpat3_OG0004018	5260
Agpat4_OG0004019_OG0	857
ADPS_OG0002932	2446
agt_OG0001016_OG0	116
Spat_OG0007723	4054
Ahcy_OG0001195_OG0	1892
AhcyL1_OG0011110	1543
AIF_OG0001225	778
AIMP1_OG0007108	611
AIMP2_OG0009977	843
AIMP3_OG0005998	365
Adk1_OG0010829	3642
Adk3_OG0005467	394
Ak6_OG0007201	125
Akap200_OG0000367_OG0	1255
Akh_OG0010512	15
AkhR_OG0009627	1969
akirin_OG0010441	1633
Akr1B_OG0001292	3817
Akt1_OG0005415	1696
al_OG0008749	64
Aladin_OG0007570	132
AlaRS_OG0003477	3020
AlaRS-m_OG0010596	820
Alas_OG0006853	4854
alc_OG0006389	2786
Ald1_OG0005647	57691
Ald2_OG0005645	2
Aldh_OG0003615	34783
Aldh-III_OG0006742	10657
Aldh7A1_OG0003841_OG0	761
Alg-2_OG0001588_OG0	1043
Alg1_OG0002607_OG0	1871
Alg10_OG0000709_OG0	200
Alg11_OG0012170	1486
CG8412_OG0004562	2254
Alg14_OG0001194_OG0	169
Alg2_OG0010641	504
Alg3_OG0003012	59
Alg3_OG0006966	400
CG5287_OG0001281	272
CG5287_OG0003790	350
Alg9_OG0005173	310
Alh_OG0004317	1430
Alh_OG0004319	478
Alh_OG0011430	241
alien_OG0009301	1231
ALiX_OG0005343	3924
Alk_OG0006414	2206
CG12179_OG0001176_OG0	116
Alp1_OG0010289	15
Alp10_OG0010194	8
Alp11_OG0008522	0
Alp12_OG0003717	413
Alp13_OG0001034	3
Alp2_OG0000261_OG0	3
Alp2_OG0000261_OG1	3
Alp4_OG0005779	2905
Alp6_OG0006360	34
Alp7_OG0003030	0
Alp9_OG0003931	11
alph_OG0000083_OG0	52
alph_OG0005113	1939
alpha-Catr_OG0006852	522
alpha-Est1_OG0004357	6905
alpha-Est10_OG0004350	2835
alpha-Est2_OG0000314	2045
alpha-Est3_OG0004356	1254
alpha-Est6_OG0004354	0
alpha-Est7_OG0001351	13744
alpha-Est8_OG0004352	2586
alpha-Est9_OG0004351	1467
alpha-Man-Ia_OG0003130	185
alpha-Man-Ia_OG0003131	792
alpha-Man-Ia_OG0001168	855
alpha-Man-Ib_OG0005087	682
alpha-Man-Ic_OG0011549	36
alpha-Man-IIa_OG0004878	1133
alpha-Man-IIb_OG0005229	1213
alpha-PheRS_OG0008296	874
alpha-Spec_OG0011040	26568
alpha4GT1_OG0000948	509
alphaCOP_OG0011275	4834
alphaSnap_OG0010384	2452
alphaTub67C_OG0010998	7
Alr_OG0008278	450
alrm_OG0002498	58
Als2_OG0009863	2332
alt_OG0004894	3133
aly_OG0004083	0
Ama_OG0002112	4
Amacr_OG0009433	1094
amd_OG0001918	1125
Amnionless_OG0008741	18
amon_OG0011540	545
amos_OG0003702_OG0	0
AMPdeam_OG0008245	7398
Amph_OG0007204	9731
AMPKalpha_OG0001698	5071
Amt_OG0004607	113
Amun_OG0008385	2909
amx_OG0007575	293
Amy-p_OG0000157_OG0	195
Amy-p_OG0000157_OG0.2	3
Amyrel_OG0006416	10
ana_OG0006403	48
ana1_OG0002269	1002
ana2_OG0007120	31
ana3_OG0006194	62
Ance-2_OG0003658	8
Ance-3_OG0001891_OG0	1107
Ance-3_OG0009407	646
Ance-4_OG0006406	2092
Ance-5_OG0005870	1342
anchor_OG0010100	2829
Andorra_OG0011741	0
Ank2_OG0010460	8535
Ankle2_OG0000780	1714
l(2)35Be_OG0003404_OG0	185
anox_OG0007490	1353
Ant2_OG0008041	64
antdh_OG0008007	6991
Antp_OG0002113	388
antr_OG0007227	0
AnxB10_OG0008082	4021
AnxB11_OG0008196	2305
AnxB9_OG0004410	24592
aop_OG0003458	1349
aos_OG0010741	893
Aos1_OG0002145_OG0	459
AOX1_OG0005242	9660
AOX2_OG0000143_OG0	18484
AOX2_OG0000143_OG1	52
AOX4_OG0001465	1
ap_OG0005832	795
AP-1-2beta_OG0008273	3058
AP-1gamma_OG0007680	2683
AP-1mu_OG0005553	1412
AP-1sigma_OG0005334	2160
AP-2alpha_OG0008751	2028
AP-2mu_OG0004736	1403
AP-2sigma_OG0004385	508
Apc_OG0005387	2221
APC10_OG0005888	178
Apc2_OG0005308	197
APC4_OG0003171_OG0	258
APC7_OG0001703	24
ApepP_OG0000963	667
aph-1_OG0003552_OG0	351
aPKC_OG0006607	295
aPKC_OG0006608	32
aPKC_OG0006609	156
Aplip1_OG0011323	236
apn_OG0002443_OG0	6
apolpp_OG0012638	77035
app_OG0010830	1372
APP-BP1_OG0010070	255
Appl_OG0007834	1857
Aprt_OG0004075	351
Aps_OG0010085	1659
apt_OG0002733	503
CG18815_OG0010034	3000
AQP_OG0007242	1843
aqrs_OG0005393	0
aqz_OG0001049_OG1	6157
ara_OG0009939	38
aralar1_OG0001518	8102
Arc1_OG0002768_OG0	1
Arc2_OG0006127	198
Arc42_OG0001370_OG0	1536
Archease_OG0002289_OG0	258
Arf51F_OG0006831	1377
Arf79F_OG0012164	5780
ArfGAP1_OG0010836	1561
ArfGAP3_OG0003816_OG0	2114
Arfip_OG0005451	332
Arfrp1_OG0007681	191
arg_OG0003183	26
arg_OG0007835	2
Argk_OG0011233	108199
Argk_OG0011925	5567
Argl_OG0009800	586
CG31469_OG0002209_OG0	505
ArgRS_OG0008151	889
ArgRS-m_OG0004367	201
ari-1_OG0007878	1317
ari-2_OG0003028	650
Arl1_OG0010003	707
Arl2_OG0004816	135
Arl5_OG0011164	426
Arl6_OG0007042	63
Arl6IP1_OG0004993	580
Arl8_OG0004797	923
arm_OG0007636	7529
armi_OG0002027	228
Arp1_OG0004441	2599
Arp10_OG0007423	907
Arp2_OG0001770	1134
Arp3_OG0010555	1138
Arp5_OG0001448_OG0	364
Arp53D_OG0011600	0
Arp6_OG0008512	448
Arp8_OG0007614	311
Arpc1_OG0009187	2159
Arpc2_OG0009417	1023
Arpc3A_OG0005226	387
Arpc3B_OG0008590	54
Arpc4_OG0008719	851
Arpc5_OG0008957	496
arr_OG0007264	1431
Arr1_OG0009490	23866
Arr2_OG0004099	39423
Ars2_OG0005840	2866
Art1_OG0004911	638
Art2_OG0008773	0
Art3_OG0004604	333
Art4_OG0004574	192
Art6_OG0004528_OG0	0
Art7_OG0001547_OG0	449
Art8_OG0009662	159
Art9_OG0002219_OG0	0
Arts_OG0000486_OG0	1230
aru_OG0003377	3621
Arv1_OG0013036	227
arx_OG0009914	56
Asap_OG0007180	1960
Asator_OG0002682_OG1	1129
Asciz_OG0010646	115
ase_OG0007840	7
asf1_OG0009889	318
ash1_OG0000982_OG0	157
ash2_OG0004623	1631
Ask1_OG0004518	2840
asl_OG0004217	116
AsnRS_OG0003707	2791
AsnRS-m_OG0006452	155
AsnS_OG0000992	1334
asp_OG0004633	3
Asph_OG0006509	6664
ASPP_OG0006932	2138
CG9572_OG0008488	13047
AspRS_OG0006665	2552
AspRS-m_OG0008886	1420
asrij_OG0006972	543
asRNA:CR31429_OG0002339_OG0	122
asRNA:CR42743_OG0003772_OG0	0
asRNA:CR43299_OG0012338_OG0	0
asRNA:CR43426_OG0012535_OG0	1
asRNA:CR43454_OG0002277_OG0	153
asRNA:CR43463_OG0001607_OG0	254
asRNA:CR43809_OG0003675_OG0	374
asRNA:CR44106_OG0002406_OG0	27
asRNA:CR44169_OG0002969_OG0	70
asRNA:CR44179_OG0001455_OG0	1469
asRNA:CR44372_OG0000331_OG0	0
asRNA:CR44372_OG0000331_OG1	0
asRNA:CR44894_OG0012090_OG0	0
asRNA:CR45044_OG0005605_OG0	26
asRNA:CR45195_OG0000203_OG0	471
asRNA:CR45195_OG0000203_OG1	607
asRNA:CR45350_OG0001645_OG0	1782
asRNA:CR45943_OG0010336	212
asRNA:CR46029_OG0000226_OG0	2
asRNA:CR46029_OG0000226_OG1	0
asRNA:CR46139_OG0003106_OG0	25
asRNA:CR46246_OG0011916	2
asRNA:CR46354_OG0002193_OG0	541
asRNA:CR46473_OG0000925_OG0	36
Ass_OG0001346	386
ast_OG0003560	341
AstA_OG0004634	26
AstA-R1_OG0000689	13
AstA-R2_OG0005396	22
AstC_OG0009668	23
AstC-R1_OG0010134	29
AstC-R2_OG0001295_OG0	16
AstCC_OG0009669	0
asun_OG0002419_OG0	197
Asx_OG0006138	1655
Atac1_OG0003748_OG0	109
Atac2_OG0009508	253
Atac3_OG0000828	244
Tat_OG0001330	1006
Ate1_OG0003045	1882
Atet_OG0003384	2061
Atf-2_OG0006059	273
Atf3_OG0007763	3287
Atg1_OG0009929	227
Atg1_OG0009931	2421
Atg10_OG0001598	24
Atg101_OG0008681	757
Atg12_OG0011904	185
Atg13_OG0004817	1188
Atg14_OG0005089	1091
Atg16_OG0005703	649
Atg17_OG0004232	3354
Atg18a_OG0011152	1894
Atg18b_OG0001271_OG0	1262
Atg2_OG0011112	5707
Atg3_OG0009922	1078
Atg4a_OG0009014	1268
Atg4b_OG0005256	714
Atg5_OG0007974	469
Atg6_OG0005323	662
Atg7_OG0006714	386
Atg8a_OG0008043	9521
Atg8b_OG0005571	2
Atg9_OG0006487	2176
atilla_OG0011822	11296
atk_OG0010362	5
atl_OG0001399	7142
atms_OG0004154	766
ato_OG0004804	0
Atox1_OG0012695	763
ATP6AP2_OG0004869	9155
ATP7_OG0008369	1837
ATP8A_OG0007260	3840
ATP8A_OG0007261	39
Atpalpha_OG0002140	25236
ATPCL_OG0006680	12802
ATPsynB_OG0010987	17240
ATPsynbeta_OG0005823	76276
ATPsynbetaL_OG0001317	6
ATPsynC_OG0005792	40478
ATPsynCF6_OG0005500	7667
ATPsynCF6L_OG0010605	0
ATPsynD_OG0004477	12472
ATPsyndelta_OG0007526	8267
ATPsynE_OG0005568	8114
ATPsynG_OG0009657	8678
ATPsyngamma_OG0005690	18400
ATPsynGL_OG0009315	0
ATPsynO_OG0012619	13208
AttC_OG0000164_OG0	586
AttC_OG0007258	275
AttD_OG0004890	53
Atu_OG0002096	742
Atx-1_OG0012102	5
Atx2_OG0011501	4519
Atxn7_OG0003444	657
aub_OG0000482_OG0	4
aurA_OG0004964	20
aurB_OG0009647	4
aust_OG0001881	0
aux_OG0003096_OG0	1804
ave_OG0006159	125
Aven_OG0003291	149
awd_OG0002664	7462
Awh_OG0010478	79
axed_OG0010262	222
Axn_OG0005720	949
axo_OG0003993	489
axo_OG0010625	236
axo_OG0010626	574
axo_OG0010628	72
Axs_OG0008319	1662
Axud1_OG0003447	863
az2_OG0006736	164
azot_OG0000210_OG0	0
azot_OG0000210_OG1	0
b_OG0009189	1909
B-H1_OG0000267_OG0	286
B-H1_OG0000267_OG1	165
B4_OG0009202	4766
B52_OG0001376_OG0	5139
b6_OG0007653	62
B9d1_OG0005246	14
B9d2_OG0005830	15
bab1_OG0011327	45
bab1_OG0011328	28
bab2_OG0011326	2585
babo_OG0006628	1484
babos_OG0007027	2451
Bacc_OG0008947	9866
Bace_OG0000801_OG0	11
baf_OG0003792	712
bai_OG0005189	1791
Balat_OG0007229	9
Baldspot_OG0010721	6949
ball_OG0001092_OG1	141
bam_OG0005170	4
bap_OG0001358_OG0	65
Bap111_OG0007677	1259
Bap170_OG0000903_OG0	1032
Bap55_OG0005900	361
Bap60_OG0008560	1126
IMPPP_OG0000305_OG1	0
barc_OG0010291	547
bark_OG0008784	2743
barr_OG0000425_OG0	269
baz_OG0008596	3291
bb8_OG0005496	0
bbc_OG0007266	2230
CG18067_OG0007098	9926
bbg_OG0010871	2005
bbg_OG0010872	3553
BBIP1_OG0004876	140
BBS1_OG0010413	60
BBS4_OG0002785_OG0	152
BBS5_OG0002086	79
BBS8_OG0008755	97
BBS9_OG0006919	345
bbx_OG0008688	3381
bc10_OG0010387_OG0	654
BCAS2_OG0005540	242
bcd_OG0002111_OG0	0
bchs_OG0003722	366
BCL7-like_OG0007566	79
bcn92_OG0007793	365
Bdbt_OG0004400	297
bdg_OG0006805	1095
bdl_OG0003385	1410
Bdp1_OG0009215	953
be_OG0000785	1863
BEAF-32_OG0006164	617
beag_OG0004860	331
beat-Ia_OG0011784	42
beat-Ib_OG0009146	16
beat-Ic_OG0001866_OG0	21
beat-IIa_OG0005482	54
beat-IIb_OG0005481	56
beat-IIIa_OG0009463	26
beat-IIIb_OG0009460	29
beat-IIIc_OG0003687	150
beat-IV_OG0005508	74
beat-Va_OG0005024	7
beat-Vb_OG0005021	36
beat-Vc_OG0001062_OG0	9
beat-VII_OG0011542	34
beat-VII_OG0011544	15
beg_OG0004008	386
bel_OG0001048	6416
Bem46_OG0008920	310
ben_OG0000514_OG0	2359
Best1_OG0002590_OG0	3548
Best2_OG0010251	4100
Best3_OG0009963	2
Best4_OG0000558_OG0	1
Bet1_OG0003845_OG0	466
Bet3_OG0004072	501
beta-PheRS_OG0005298	747
beta-Spec_OG0007697	35082
beta'COP_OG0009212	3222
beta3GalTII_OG0012738	110
beta4GalNAcTA_OG0006521	554
beta4GalNAcTB_OG0002610	349
beta4GalT7_OG0005195	154
betaCOP_OG0008653	4389
betaggt-I_OG0008962	653
betaGlu_OG0002667	553
CG32396_OG0011696	0
Bgb_OG0011276	257
bgcn_OG0001647	228
bgm_OG0009412	9172
BHD_OG0010421	222
bi_OG0003201	173
bi_OG0012904	18
BI-1_OG0004087	3501
bib_OG0001843_OG0	13
BicC_OG0009143	4
BicD_OG0009474	1540
CG11873_OG0005086	1584
bif_OG0003277	1943
bif_OG0012761	356
BigH1_OG0001085_OG0	4
bigmax_OG0005365	528
Bili_OG0002506_OG0	0
bin_OG0010286	24
Bin1_OG0005423	211
bin3_OG0007310	1787
bip1_OG0010560	97
Bka_OG0009250	189
blanks_OG0011885_OG0	3
Blimp-1_OG0010196	3640
Blm_OG0002608	64
Blos1_OG0006148	237
Blos2_OG0010078	187
Blos3_OG0009918	140
Blos4_OG0010933	120
blot_OG0010924	5766
blow_OG0006726	470
blp_OG0005216	693
blw_OG0006982	70535
bma_OG0010967	36
Bmcp_OG0010022	749
bmm_OG0010858	2753
bnb_OG0001206_OG1	3217
CG5059_OG0012191	4704
bnk_OG0005787	0
bnl_OG0004512	652
boca_OG0006727	536
bocks_OG0002575_OG0	711
BOD1_OG0005544	2196
boi_OG0007601	90
boi_OG0007603	40
boil_OG0012322	5
bol_OG0011238	2830
boly_OG0007153	0
BomBc1_OG0001623	1101
BomBc2_OG0000769_OG0	4550
BomBc3_OG0004769	849
BomT3_OG0011469	2956
bon_OG0004934	1177
bond_OG0004726	3004
bonsai_OG0007008	482
Boot_OG0006400	11
bor_OG0004967	1175
bora_OG0003911	0
BORCS5_OG0008208	327
BORCS6_OG0011365	211
BORCS7_OG0007103	54
borr_OG0009292	9
boss_OG0005676	1138
botv_OG0006642	749
bou_OG0007819	822
bowl_OG0008785	876
BoYb_OG0000400_OG0	0
br_OG0007659	18
br_OG0011928	4
Br140_OG0001629	866
brat_OG0001919	267
Brca2_OG0000883	414
Brd_OG0010852	0
CG7154_OG0009310	723
Brd8_OG0002488	349
Bre1_OG0010209	982
Brf_OG0005483	319
Brf_OG0005485	106
brk_OG0007975	690
brm_OG0009999	2266
Brms1_OG0008442	622
Bro_OG0011272	0
brp_OG0000499_OG1	442
l(3)72Ab_OG0009997	2523
bru1_OG0009737	86
bru1_OG0009738	1027
bru2_OG0009740	936
bru2_OG0011823	21
bru2_OG0012161	232
bru3_OG0010907	248
bru3_OG0011909	19
Bruce_OG0004896	9835
brun_OG0003663	1320
brv1_OG0000706_OG0	0
brv2_OG0010919	0
brv3_OG0011666	2
BRWD3_OG0005288	2909
brwl_OG0009277	814
bs_OG0003002	342
bs_OG0006897	121
bsf_OG0001906_OG0	2711
Bsg_OG0009780	6551
Bsg25D_OG0003412_OG0	2259
bsh_OG0009110	12
bsk_OG0012344	1158
bt_OG0000537_OG1	978
BTBD9_OG0000546_OG0	972
BtbVII_OG0011887	1846
btd_OG0007557	139
Btk29A_OG0001838	1005
Btk29A_OG0011763	73
btl_OG0002041	1125
btn_OG0004719	0
Btnd_OG0008611	11
btsz_OG0001035_OG1	1233
btsz_OG0004581	5
btv_OG0003692	117
btv_OG0009487	260
btz_OG0005342	1806
Bub1_OG0001806_OG0	757
Bub3_OG0005120	341
BubR1_OG0000657_OG0	59
Buffy_OG0006561	619
bug_OG0006803	462
Bug22_OG0009372	301
BuGZ_OG0008876	1336
CG8270_OG0010257	349
bun_OG0000556	2414
bun_OG0009749	3509
bur_OG0003683_OG0	2924
Burs_OG0001045_OG0	1
bves_OG0007497	280
bves_OG0007499	274
bw_OG0006000	70
bwa_OG0009122	328
bwa_OG0012525	255
Bx_OG0008666	3
Bx_OG0008667	367
Bx42_OG0007682	1387
by_OG0005550	5841
byn_OG0010803	0
bys_OG0007950	566
c-cup_OG0012143	1
c(3)G_OG0001464_OG0	139
c11.1_OG0007569	2567
c12.1_OG0007568	580
c12.2_OG0007567	2794
C15_OG0002126_OG0	6
C1GalTA_OG0009799	717
C3G_OG0007801	4006
C901_OG0008027	1
ca_OG0005700	2345
Ca-alpha1D_OG0009140	3244
Ca-alpha1T_OG0003323	601
Ca-beta_OG0009681	834
Ca-Ma2d_OG0009139	1020
CaBP1_OG0008860	1667
cac_OG0000605_OG0	111
cact_OG0009392	10416
cactin_OG0003129	636
cad_OG0009437	1
Cad74A_OG0010922	321
Cad86C_OG0002368	1214
Cad87A_OG0001088_OG0	646
Cad89D_OG0001058_OG0	1
Cad96Ca_OG0011497	1457
Cad96Cb_OG0005172	4
Cad99C_OG0005704	1844
CadN_OG0000277_OG1	59
Caf1-105_OG0002830	92
Caf1-180_OG0007408	292
Caf1-55_OG0001036	713
cag_OG0001595_OG0	146
CAH1_OG0009192	10802
CAH13_OG0002843	0
CAH14_OG0002807	0
CAH15_OG0006256	0
CAH16_OG0000498_OG1	2
CAH2_OG0001000_OG0	8810
CAH3_OG0003177	973
CAH5_OG0005796	108
CAH7_OG0000840	708
CAH8_OG0004748	7
CAH9_OG0005622	1441
CAHbeta_OG0002334	400
cal1_OG0002556_OG0	350
CalpA_OG0003035	4241
CalpB_OG0010971	2628
CalpC_OG0008186	575
Calr_OG0005564	16836
Cals_OG0013279_OG0	1767
Calx_OG0002139_OG0	0
Calx_OG0004417	2916
Calx_OG0004418	1594
calypso_OG0006121	281
Cam_OG0012053	9205
CaMKI_OG0012767	7793
CaMKII_OG0013280	4065
Camp_OG0005907	367
Camta_OG0006364	794
Camta_OG0006365	131
can_OG0004061_OG0	1
CanA1_OG0005778	656
CanB_OG0000231_OG0	171
CanB_OG0000231_OG1	1570
Cand1_OG0009382	1935
CAP_OG0000587_OG0	5159
CAP_OG0012405	6
Cap-D2_OG0005121	139
Cap-D3_OG0009448	296
Cap-G_OG0002924	498
Cap-H2_OG0004906	582
Capa_OG0005712	29
Caper_OG0009347	6222
Capr_OG0010138	1947
caps_OG0010156	2789
caps_OG0010157	1819
capt_OG0009025	7470
capu_OG0000612_OG0	420
car_OG0007437	399
CARPA_OG0007960	29
CARPB_OG0007554	561
CarT_OG0009432	171
cas_OG0004236	0
casp_OG0006502	1681
cass_OG0009476	2527
Cat_OG0003869	13383
cathD_OG0002862	14805
cato_OG0006491	0
Catsup_OG0009538	1585
caup_OG0009938	6
cav_OG0000654	60
caz_OG0003243_OG0	1401
cbc_OG0007265	385
Cbl_OG0002051_OG0	1709
CBP_OG0001721	45
CBP_OG0007971	56
Cbp20_OG0005066	245
Cbp53E_OG0006447	323
Cbp80_OG0007913	520
Cbp80_OG0007915	669
Cbs_OG0003124	1203
cbs_OG0007263	528
cbt_OG0008760	5101
Cby_OG0004789	20
Cc2d2a_OG0002702	46
CCAP_OG0011467	2
CCAP-R_OG0000870	65
ccb_OG0012089	0
CCDC151_OG0011900	0
CCDC53_OG0009785	171
Ccdc58_OG0010399	146
Ccdc85_OG0008917	341
CCHa1_OG0004530	30
CCHa1-R_OG0006065	86
CCHa2_OG0002186_OG0	886
CCHa2-R_OG0005836	15
Cchl_OG0004776	3366
CCKLR-17D1_OG0003334	3
CCKLR-17D1_OG0008675	45
CCKLR-17D1_OG0011744	6
CCKLR-17D3_OG0008678	42
Ccm3_OG0005250	1350
Ccn_OG0010106	117
Ccn_OG0010107	100
Ccn_OG0012179	38
Ccp84Ab_OG0000178_OG0	137
Ccp84Ac_OG0001349_OG0	5
Ccp84Ae_OG0002110_OG0	1
Ccp84Af_OG0000109_OG0	0
Ccp84Af_OG0000109_OG1	0
Ccp84Af_OG0000109_OG2	13
Ccp84Ag_OG0001348_OG0	32
Ccs_OG0006299	384
CCT1_OG0002281_OG0	1781
CCT2_OG0003145	2090
CCT3_OG0004995	2483
CCT4_OG0000979	1861
CCT5_OG0006600	2796
CCT6_OG0008508	2484
CCT7_OG0004839	796
CCT7_OG0004841	363
CCT8_OG0007117	2400
Ccz1_OG0010481	395
cd_OG0004708	30
CD98hc_OG0001357_OG0	5767
Cda4_OG0008701	210
Cda5_OG0008721	1972
Cda9_OG0002707	4
CDase_OG0005749	463
cdc14_OG0009306	2617
Cdc16_OG0005493	278
Cdc23_OG0009421	175
Cdc27_OG0010426	1147
Cdc2rk_OG0006290	206
Cdc37_OG0011041	1352
Cdc42_OG0008268	1513
Cdc45_OG0007388	228
Cdc5_OG0011371	850
CDC50_OG0008483	1496
Cdc6_OG0002054	40
Cdc7_OG0007729	4324
Cdep_OG0002087	1699
Cdep_OG0004159	1590
CdGAPr_OG0009111	2716
cdi_OG0000729	1580
cDIP_OG0004394	1984
Cdk1_OG0000555_OG0	5
Cdk12_OG0009875	745
Cdk2_OG0002391	81
CDK2AP1_OG0008015	577
Cdk4_OG0006632	605
Cdk5_OG0002993	494
Cdk5alpha_OG0009389	518
Cdk7_OG0001724	280
Cdk8_OG0010977	89
Cdk9_OG0007009	363
Cdlc2_OG0000234_OG1	1532
cdm_OG0002482	1937
Cds_OG0010549	2744
Ced-12_OG0009727	665
ced-6_OG0006366	9504
CenB1A_OG0004675	1324
CenG1A_OG0003595_OG0	2995
CenG1A_OG0009182	41
Cenp-C_OG0002322	209
Cep135_OG0009952	299
Cep135_OG0009954	224
cep290_OG0004127	108
Cep89_OG0006812	0
Cep97_OG0008778	265
cer_OG0012078	663
Cerk_OG0004182	2241
cert_OG0011161	1276
Cf2_OG0008971	2370
Cfp1_OG0007571	413
CG5789_OG0004615	1496
cg_OG0006533	2646
CG10000_OG0005395	0
CG10005_OG0004963	9
CG10011_OG0005399	789
CG10013_OG0002410_OG0	0
CG10019_OG0008786	128
CG10026_OG0009081	1290
CG10029_OG0004344	1
CG10031_OG0008792	1368
CG10035_OG0004420	30
CG10038_OG0001436_OG0	340
CG10041_OG0012259_OG0	4
CG10051_OG0007036	2
CG10053_OG0004336	113
CG10055_OG0004329	608
CG10062_OG0007038	109
CG10063_OG0010284	3
CG10064_OG0010282	0
CG10068_OG0004321	581
CG10073_OG0000065_OG2	15
CG10075_OG0010279	645
CG10077_OG0010277	18202
CG10082_OG0005964	4494
CG10086_OG0001355	0
CG10089_OG0010567	158
CG10098_OG0004320	416
CG10104_OG0006132	0
CG10116_OG0010569	4
CG10126_OG0005023	2060
CG10132_OG0009091	846
CG10137_OG0009093	443
CG10139_OG0006151	282
CG10140_OG0010573	5
CG10147_OG0010256	225
CG10151_OG0006160	36
CG10154_OG0010575	0
CG10163_OG0010252	0
CG10164_OG0001489	0
CG10165_OG0011781	288
CG10171_OG0010163	186
CG10175_OG0005507	6690
CG10177_OG0001079_OG0	0
CG10184_OG0005509	441
CG10185_OG0005203	6
CG10189_OG0009087	275
CG10194_OG0009085	314
CG10195_OG0003572	356
CG10205_OG0006168	7150
CG10208_OG0005527	385
CG10209_OG0006169	415
CG10211_OG0009505	8934
CG10222_OG0010165	111
CG10226_OG0010249	1036
CG10237_OG0003462	13332
CG1024_OG0004294	211
CG10252_OG0011517	0
CG10254_OG0002565	1397
CG10257_OG0006606	107
CG10264_OG0005208	0
CG10265_OG0006935	103
CG10274_OG0003940	572
CG10280_OG0004257	2
CG10283_OG0001907_OG0	544
CG10286_OG0004292	648
CG10298_OG0004288	3
CG10300_OG0005516	0
CG10301_OG0005515	2
CG10307_OG0005957	1145
CG10311_OG0004972	1250
CG10317_OG0004974	6
CG10321_OG0005965	1817
CG10324_OG0004994	221
CG10332_OG0005992	0
CG10333_OG0009507	945
CG10336_OG0009516	23
CG10337_OG0009096	127
CG10338_OG0009517	395
CG10339_OG0006873	492
CG10340_OG0001059_OG0	1186
CG10341_OG0009518	738
CG10343_OG0009520	281
CG10344_OG0007020	96
CG10345_OG0002430_OG0	4672
CG10347_OG0000607_OG0	144
CG10348_OG0003704	312
CG10352_OG0008207	29
CG10353_OG0008206	3893
CG10357_OG0010470	11
CG10359_OG0010469	448
CG10361_OG0010014	383
CG10362_OG0008202	224
CG10365_OG0005518	1545
CG10366_OG0009102	474
CG10375_OG0005526	471
CG10376_OG0009519	778
CG10383_OG0001909	2272
CG10384_OG0007018	50
CG10405_OG0004983	2
CG10407_OG0005207	183
CG10413_OG0003703_OG0	425
CG10417_OG0013094	1158
CG10418_OG0010832	79
CG10425_OG0002500	535
CG10428_OG0001263_OG0	425
CG10431_OG0001914	48
CG10433_OG0006904	6089
CG10435_OG0002296_OG0	795
CG10444_OG0007082	693
CG10445_OG0001356	41
CG10459_OG0001605_OG0	17
CG10462_OG0009105	1262
CG10463_OG0009108	184
CG10466_OG0012145	93
CG10467_OG0010233	595
CG10469_OG0010232	75
CG10470_OG0009541	520
CG10472_OG0000811_OG0	134
CG10479_OG0010225	152
CG10481_OG0009114	1
CG10483_OG0010221	466
CG10486_OG0010219	2
CG10492_OG0009544	1049
CG10494_OG0006908	115
CG10495_OG0009546	139
CG10505_OG0006927	12
CG10508_OG0010314	680
CG10510_OG0003948	1
CG10513_OG0005163	360
CG10514_OG0005162	77
CG10516_OG0009998	515
CG10527_OG0002810_OG0	19548
CG10543_OG0006262	3299
CG10550_OG0000747	15753
CG10555_OG0008527	911
CG10561_OG0009552	918
CG10565_OG0010321	2666
CG10576_OG0010200	3533
CG10581_OG0010326	103
CG10584_OG0010328	254
CG10587_OG0000094_OG0	0
CG10587_OG0000094_OG1	0
CG10587_OG0000094_OG2	0
CG10589_OG0003950	0
CG10591_OG0010195	0
CG10597_OG0003317	0
CG10598_OG0011740	0
CG10600_OG0009530	2906
CG10602_OG0009532	3164
CG10616_OG0010838	939
CG10621_OG0001911	490
CG10623_OG0001912	934
CG10628_OG0009107	280
CG10631_OG0001241	2663
CG10646_OG0009949	225
CG10654_OG0009947	78
CG10657_OG0009951	5110
CG10660_OG0010840	423
CG10663_OG0010839	272
CG10669_OG0005156	318
CG10674_OG0010603	289
CG10680_OG0003577	8417
CG10681_OG0009950	135
CG10700_OG0011812	0
CG10702_OG0009548	336
CG10710_OG0010908	326
CG10713_OG0010576	54
CG10725_OG0010574	0
CG10730_OG0000951	22
CG10731_OG0006517	171
CG10737_OG0006638	18028
CG10738_OG0010568	65
CG1074_OG0007339	431
CG10747_OG0009127	1531
CG10748_OG0011855_OG0	0
CG10749_OG0003913_OG0	0
CG10750_OG0009561	0
CG10752_OG0010150_OG0	0
CG10761_OG0008304	1
CG1077_OG0004263	3
CG10793_OG0003237	2
CG10795_OG0006915	308
CG10799_OG0003081	1104
CG10801_OG0012112	4
CG10802_OG0008133	715
CG10803_OG0008134	359
CG10804_OG0008132	146
CG10809_OG0010976	264
CG10814_OG0007257	28
CG10822_OG0007072	0
CG10839_OG0009144	0
CG10841_OG0002198_OG0	2
CG10853_OG0003980_OG0	0
CG10859_OG0009209	6
CG10862_OG0002017_OG1	4578
CG10863_OG0010486	4862
CG10863_OG0012194_OG0	19
CG10864_OG0005043	57
CG10866_OG0010485	194
CG10874_OG0003457	787
CG10877_OG0002385_OG0	27
CG10887_OG0002183_OG0	0
CG10898_OG0002547	253
CG1090_OG0003105_OG0	463
CG10903_OG0002293_OG0	289
CG10904_OG0011634	194
CG10907_OG0001984_OG0	214
CG10909_OG0005022	0
CG10910_OG0006092	3
CG10911_OG0006095	10
CG10912_OG0000471	5
CG10914_OG0006109	210
CG10919_OG0001352	0
CG1092_OG0001161_OG0	511
CG10920_OG0007959	0
CG10927_OG0006710	41
CG10931_OG0006071	3
CG10932_OG0007954	2107
CG10934_OG0002756_OG0	0
CG10939_OG0005908	5214
CG10947_OG0009415	1968
CG10948_OG0009927	594
CG10949_OG0009416	214
CG10950_OG0012279	1
CG10958_OG0001743	143
CG10959_OG0008299	67
CG10962_OG0007748	218
CG10970_OG0003173	7
CG10973_OG0012539	343
CG10979_OG0004244	748
CG10984_OG0009934	449
CG10996_OG0008249	0
CG11000_OG0004245	129
CG11007_OG0003037	320
CG11018_OG0007064	0
CG11029_OG0001270	8
CG1103_OG0003103_OG0	219
CG11030_OG0003728	491
CG11034_OG0001268	43
CG11035_OG0002292_OG0	333
CG11041_OG0001654	5
CG11044_OG0007073	1092
CG1105_OG0004314	1985
CG11050_OG0009604	5061
CG11060_OG0006765	3
CG11068_OG0011716	1
CG11069_OG0004655	416
CG11076_OG0001759	1232
CG11077_OG0000549_OG0	404
CG11085_OG0008456	0
CG11089_OG0004653	1349
CG11095_OG0003249	303
CG11099_OG0007074	374
CG11103_OG0003250	266
CG11106_OG0012330	0
CG11109_OG0001964	259
CG11110_OG0006619	195
CG11123_OG0006752	369
CG11125_OG0006747	187
CG11127_OG0006744	584
CG1113_OG0004171	14
CG11131_OG0001957_OG0	4
CG11134_OG0003251	417
CG11141_OG0006745	604
CG11145_OG0006754	0
CG11147_OG0003729	12270
CG11149_OG0003730	2
CG11151_OG0008256	4323
CG11159_OG0006283	1
CG1116_OG0004164	656
CG11162_OG0008263	0
CG11168_OG0004657	1167
CG11170_OG0006462	57
CG11178_OG0003327	397
CG11180_OG0006625	872
CG11191_OG0007189	384
CG11192_OG0007095	0
CG11200_OG0007088	3019
CG11211_OG0012938	11719
CG11226_OG0012166_OG0	4
CG11227_OG0007505	1
CG1124_OG0002090	11927
CG11241_OG0003815_OG0	451
CG11247_OG0009861	284
CG11248_OG0003830_OG0	132
CG11249_OG0009864	11
CG11251_OG0001998	0
CG11257_OG0007039	195
CG11263_OG0001789	1
CG11267_OG0011856	1094
CG11269_OG0006458	0
CG11275_OG0002906	3564
CG11279_OG0003924_OG0	172
CG11286_OG0004361	0
CG1129_OG0002085	608
CG11291_OG0003029	2
CG11294_OG0007761	5
CG11298_OG0007031	0
CG11309_OG0010303	2570
CG11317_OG0012026	110
CG11318_OG0000756	1
CG11319_OG0009603	637
CG11327_OG0009628	4
CG11333_OG0002657_OG0	0
CG11334_OG0005804	1342
CG11342_OG0011920	49
CG11345_OG0011138	3
CG11349_OG0011131	2
CG11353_OG0011127	271
CG11356_OG0008477	9
CG11357_OG0011126	656
CG1136_OG0010499	1780
CG11367_OG0000806_OG0	59
CG11369_OG0011699	2
CG1137_OG0004303	6
CG11370_OG0003817_OG0	1
CG11377_OG0008723	660
CG11378_OG0007395	1480
CG11379_OG0007397	0
CG11380_OG0007400	21
CG11381_OG0007402	1
CG11382_OG0007404	0
CG11384_OG0007396	2
CG1139_OG0004077	11
CG11391_OG0001026_OG0	59
CG11396_OG0010345	579
CG11398_OG0007405	86
CG11403_OG0007406	134
CG11404_OG0012169	0
CG11406_OG0006889	1
CG11409_OG0007766	249
CG11413_OG0011575	154
CG11414_OG0006019	2171
CG11417_OG0007590	709
CG1142_OG0012974	294
CG11425_OG0009823	327
CG11426_OG0009824	526
CG1143_OG0011104	1188
CG11436_OG0003200	134
CG11437_OG0009825	19
CG11438_OG0009826	442
CG11447_OG0004515	319
CG11449_OG0000981_OG1	1
CG11453_OG0001027_OG0	64
CG11454_OG0001792	406
CG11456_OG0003951	214
CG11459_OG0000135_OG1	395
CG1146_OG0011093	4946
CG11470_OG0000857	1
CG11474_OG0005934	890
CG11475_OG0005935	18
CG11498_OG0001515	111
CG11504_OG0002630	319
CG11523_OG0009832	194
CG11529_OG0010828	112
CG11537_OG0010640	1335
CG11550_OG0002660	5913
CG11560_OG0010817	179
CG11562_OG0008742	208
CG11563_OG0002662	232
CG11566_OG0007496	4
CG11570_OG0004027	1
CG11581_OG0008240	0
CG11583_OG0010538	369
CG11584_OG0008239	2
CG11585_OG0012335	12
CG11586_OG0010534	302
CG11590_OG0001741	274
CG11593_OG0010497	516
CG11594_OG0010492	2330
CG11596_OG0007629	578
CG11601_OG0008739	679
CG11608_OG0000142_OG0	0
CG1161_OG0004180	1794
CG11617_OG0008731	343
CG11619_OG0003864_OG0	74
CG11626_OG0011450	5
CG11629_OG0003739	0
CG11630_OG0009580	0
CG11634_OG0009583	0
CG11635_OG0007156	9
CG11638_OG0007387	99
CG11655_OG0001745_OG0	976
CG11656_OG0005013	0
CG11658_OG0010025	1110
CG11663_OG0012087	0
CG11664_OG0011395	0
CG11666_OG0012316	0
CG11668_OG0002452	552
CG11670_OG0005008	1
CG11672_OG0004805	0
CG11674_OG0008231	2
CG11679_OG0008511	328
CG11686_OG0002448_OG0	1257
CG11693_OG0004810	3
CG11694_OG0000225_OG0	0
CG11694_OG0000225_OG1	0
CG11695_OG0007879	379
CG11696_OG0007880	397
CG11698_OG0002319_OG0	0
CG11699_OG0007882	1258
CG11703_OG0002165_OG0	0
CG11710_OG0001691_OG0	552
CG1172_OG0004189	443
CG11722_OG0001391	248
CG11723_OG0003571	372
CG11726_OG0010048	0
CG11737_OG0001419_OG0	1766
CG11741_OG0001420_OG0	98
CG11752_OG0007995	1473
CG11755_OG0000851	58
CG11756_OG0007997	0
CG11760_OG0004826	243
CG11768_OG0004832	210
CG11771_OG0005200	2248
CG11777_OG0006309	123
CG11779_OG0004481	1137
CG11786_OG0012799	4
CG11788_OG0007083	45
CG11790_OG0005187	1289
CG11791_OG0012008	2049
CG11807_OG0003009_OG0	1148
CG11808_OG0006841	93
CG11811_OG0004058	790
CG11816_OG0008636	3
CG11835_OG0000264_OG0	9207
CG11835_OG0000264_OG1	1962
CG11837_OG0005082	169
CG11841_OG0005083	3571
CG11842_OG0000856_OG1	727
CG11843_OG0011490	91
CG11852_OG0002502_OG0	764
CG11854_OG0005171	181
CG11857_OG0005167	1575
CG11858_OG0005166	208
CG11878_OG0000055_OG0	0
CG11878_OG0000055_OG1	22
CG11878_OG0000055_OG2	17
CG11882_OG0005094	180
CG11883_OG0006313	962
CG11885_OG0003355	133
CG11892_OG0005161	61
CG11893_OG0000039_OG2	928
CG11899_OG0005100	2297
CG11902_OG0005155	247
CG11906_OG0001618	296
CG11911_OG0008747	5
CG11912_OG0008746	1
CG11920_OG0005183	248
CG11927_OG0003556	343
CG11929_OG0011773	0
CG11961_OG0001155_OG0	1800
CG11964_OG0004848	184
CG11970_OG0004849	915
CG11975_OG0004850	657
CG11977_OG0012457_OG0	0
CG11980_OG0002337	775
CG11983_OG0004852	23
CG11986_OG0004855	94
CG11997_OG0004862	2
CG11999_OG0004179	673
CG12003_OG0004112	0
CG12004_OG0011286	2596
CG12009_OG0010662	1
CG12010_OG0010671	181
CG12011_OG0011025	0
CG12012_OG0010672	665
CG12016_OG0010666	1108
CG12017_OG0010661	1
CG12020_OG0011042	0
CG12024_OG0011050	899
CG12025_OG0011053	1900
CG12035_OG0011029	0
CG12038_OG0011331	50
CG12054_OG0000497	1438
CG12056_OG0003138	479
CG12057_OG0003139	0
CG12061_OG0000938_OG0	0
CG12065_OG0007412	2678
CG12069_OG0001519	0
CG12071_OG0011553	80
CG12071_OG0013484	99
CG12075_OG0007754	5416
CG1208_OG0004248	568
CG12081_OG0007411	360
CG12084_OG0011296	1625
CG12091_OG0011293	4115
CG12093_OG0011111	972
CG12096_OG0008559	647
CG12099_OG0011289	5726
CG12104_OG0011284	442
CG12105_OG0004111	454
CG12106_OG0007586	73
CG12107_OG0006719	454
CG12111_OG0007413	20
CG12112_OG0012598_OG0	62
CG12115_OG0007587	0
CG12116_OG0008625	8931
CG12118_OG0007585	1371
CG12121_OG0007579	1992
CG12123_OG0003325	155
CG12128_OG0002879	370
CG12129_OG0002878	244
CG1213_OG0002105	21904
CG12134_OG0006319	277
CG12147_OG0004192	0
CG12155_OG0003210	622
CG12159_OG0002860	330
CG12164_OG0006760	21
CG12170_OG0002098	836
CG12171_OG0004222	663
CG12173_OG0004172	281
CG12177_OG0008262	782
CG1218_OG0002103	215
CG12182_OG0011099	128
CG12194_OG0008975	257
CG12204_OG0001687	115
CG12206_OG0008131	34
CG12209_OG0002818	5
CG12213_OG0002418	970
CG12219_OG0007713	463
CG12224_OG0000651_OG1	801
CG12231_OG0003119	0
CG12236_OG0008414	435
CG12237_OG0007424	758
CG12239_OG0001754	123
CG12241_OG0001396	426
CG12253_OG0011818	41
CG12256_OG0004947	2
CG12259_OG0005539	280
CG12268_OG0005336	885
CG1227_OG0004337	265
CG12278_OG0004413	1
CG12279_OG0004445	294
CG12288_OG0009457	51
CG12289_OG0010046	0
CG12290_OG0002618	2897
CG12299_OG0009634	363
CG12301_OG0001981	333
CG12307_OG0009694	0
CG1231_OG0011372	7
CG12316_OG0009955	493
CG12320_OG0005053	72
CG12321_OG0001064_OG0	810
CG12325_OG0002854	420
CG1233_OG0011370	1578
CG1234_OG0004335	533
CG12341_OG0002848	197
CG12343_OG0002853	674
CG12344_OG0002855	287
CG12355_OG0012373	68
CG1236_OG0002100	626
CG12362_OG0000821_OG0	1
CG12374_OG0007223	86
CG12375_OG0009777	1314
CG12379_OG0008514	63
CG12384_OG0006229	2531
CG1239_OG0004237	86
CG12395_OG0001736	0
CG12398_OG0008359	6
CG12402_OG0002224_OG0	13
CG12420_OG0002594_OG0	2
CG12426_OG0005340	0
CG12438_OG0003802	0
CG12439_OG0009296	0
CG12446_OG0001786_OG0	1
CG12448_OG0009145	5
CG1246_OG0011105	8
CG12464_OG0011955	0
CG12470_OG0007846	3
CG12479_OG0008243	0
CG12480_OG0008242	2
CG12481_OG0008237	1
CG12490_OG0000233_OG1	6
CG12496_OG0007599	0
CG12498_OG0008105	0
CG12499_OG0002285_OG0	807
CG12502_OG0011339	44
CG12507_OG0008176	15
CG12511_OG0009568	0
CG12516_OG0005410	0
CG12517_OG0009649	0
CG12520_OG0010149	70
CG12521_OG0012944	0
CG12531_OG0008272	102
CG12535_OG0008128	2
CG12539_OG0008363	1
CG12540_OG0008220	1
CG12541_OG0007825	105
CG12560_OG0012234	401
CG12567_OG0012740	976
CG12576_OG0001784_OG0	2377
CG12581_OG0001679_OG0	7546
CG12589_OG0011424	2
CG12590_OG0011977	1
CG12594_OG0005596	55
CG12607_OG0011139	0
CG12609_OG0008677	0
CG12617_OG0003653	0
CG12620_OG0009462	0
CG12637_OG0008050	0
CG12643_OG0007518	214
CG1265_OG0010531	752
CG12655_OG0000445_OG2	3
CG12659_OG0007410	31
CG12661_OG0007749	0
CG12662_OG0007747	2
CG12672_OG0007868	31
CG12674_OG0003570	0
CG12679_OG0001731_OG0	0
CG12680_OG0001718	0
CG12682_OG0012323	1
CG12691_OG0007931	0
CG12692_OG0000634_OG0	0
CG12693_OG0012106	1
CG12698_OG0008169	1
CG12699_OG0000230_OG1	1
CG12702_OG0001192	14
CG12708_OG0000271_OG0	7
CG12708_OG0000271_OG0.2	96
CG1271_OG0010635	714
CG12713_OG0003881_OG0	32
CG12716_OG0008438	6
CG12723_OG0008557	4
CG12728_OG0000928_OG0	95
CG12729_OG0011725	4
CG1273_OG0010536	12
CG12730_OG0007375	454
CG12744_OG0000893	25
CG12746_OG0004208	3019
CG1275_OG0011072	2134
CG12768_OG0001283_OG0	109
CG12769_OG0007187	85
CG12773_OG0003140	1519
CG12782_OG0012281	1
CG12783_OG0000743_OG0	0
CG12784_OG0005236	0
CG12795_OG0008825	365
CG12811_OG0002240	868
CG12817_OG0002595_OG0	21
CG12818_OG0004897	115
CG12822_OG0001599	844
CG12825_OG0001130_OG1	58
CG12826_OG0002951	3
CG12828_OG0011622	1
CG12831_OG0011623_OG0	1
CG12836_OG0002963_OG0	7
CG12848_OG0006045	330
CG12849_OG0011577	1
CG12851_OG0005862	87
CG12857_OG0006163	4
CG12860_OG0006154	0
CG12861_OG0006153	0
CG12862_OG0011585_OG0	0
CG12863_OG0011584	108
CG12866_OG0002772	0
CG12868_OG0001564	368
CG12869_OG0006145	24
CG12869_OG0006146	6
CG12877_OG0001472_OG0	779
CG1288_OG0001350	0
CG12880_OG0005345	6
CG12883_OG0001474	79
CG12885_OG0001477	240
CG12895_OG0006308	587
CG12909_OG0002821	146
CG12910_OG0006305	77
CG12911_OG0006304	8
CG12914_OG0002819	0
CG12917_OG0002815	6
CG12920_OG0006291	1
CG12926_OG0006349	192
CG12929_OG0006357	75
CG12934_OG0006315	6
CG12935_OG0002846	105
CG12942_OG0001596_OG0	157
CG12945_OG0004570	1343
CG12947_OG0004568	200
CG12948_OG0004558	343
CG12963_OG0001641_OG0	0
CG12964_OG0002996_OG0	68
CG12970_OG0006808	4
CG12971_OG0010294	3
CG12974_OG0010307	7
CG12983_OG0010332	0
CG12984_OG0003949	2
CG12985_OG0000915	23
CG12986_OG0011685	0
CG1299_OG0000523_OG0	7617
CG12990_OG0007696	3
CG12991_OG0007703	1808
CG12992_OG0011688	18
CG12994_OG0007707	8
CG12995_OG0008599	2
CG12998_OG0011739	3
CG13000_OG0011738	0
CG13001_OG0008580	111
CG13002_OG0008577	2
CG13003_OG0008572	2393
CG13004_OG0008570	124
CG13005_OG0008567	100
CG13008_OG0008305	0
CG13010_OG0003260	17
CG13012_OG0008317	259
CG13014_OG0008547	242
CG13016_OG0006536	256
CG13018_OG0006537	76
CG13021_OG0003241	1
CG13022_OG0010698	10
CG13023_OG0010699	11
CG13024_OG0010708	503
CG13026_OG0010716	1056
CG13028_OG0004010	1
CG13031_OG0012200	226
CG13032_OG0004014_OG0	3
CG13033_OG0010736	0
CG13038_OG0010761	4
CG13039_OG0010762	0
CG1304_OG0000265_OG0	0
CG1304_OG0000265_OG1	0
CG13040_OG0010763	0
CG13041_OG0000280_OG0	4
CG13041_OG0000280_OG0.2	12
CG13042_OG0010767	28
CG13043_OG0000281_OG0	1
CG13043_OG0000281_OG1	1
CG13044_OG0010768	16
CG13045_OG0000814	0
CG13046_OG0010771	0
CG13047_OG0010772	2
CG13048_OG0010773	1
CG13049_OG0010774	7
CG13051_OG0011898	6
CG13053_OG0010778	0
CG13054_OG0010779	1
CG13055_OG0010780	4
CG13056_OG0010757	2
CG13058_OG0004021	3
CG13059_OG0010764	7
CG13062_OG0010766	5
CG13064_OG0010775	0
CG13065_OG0010776	16
CG13066_OG0012201	0
CG13068_OG0002030_OG1	6
CG13069_OG0004022	3
CG1307_OG0004308	681
CG13070_OG0012202	0
CG13071_OG0011899	2
CG13073_OG0012731_OG0	10
CG13074_OG0010797	9
CG13075_OG0000216_OG0	7
CG13075_OG0000216_OG1	6
CG13077_OG0009097	1256
CG13078_OG0003575_OG0	0
CG13081_OG0003574	0
CG13082_OG0009094	136
CG13083_OG0009084	0
CG13084_OG0009083	0
CG13085_OG0001922	41
CG13086_OG0003709	268
CG13088_OG0001266	58
CG1309_OG0010533	2093
CG13096_OG0003720	662
CG13097_OG0001923	403
CG13101_OG0009304	875
CG13102_OG0009298	0
CG13108_OG0009295	21
CG13110_OG0011792	0
CG13113_OG0001247_OG0	2
CG13114_OG0009279	1
CG13116_OG0001878	1101
CG13123_OG0001877	69
CG13124_OG0003502	19940
CG13126_OG0003515	199
CG13127_OG0001844	0
CG13131_OG0000790_OG0	0
CG13133_OG0003525	7
CG1314_OG0011674	1
CG13144_OG0009363	53
CG13148_OG0007214	9
CG13151_OG0006215	157
CG13154_OG0006206	3
CG13155_OG0006196	23
CG13157_OG0002779	17
CG1316_OG0000430_OG0	1250
CG13168_OG0006184	5
CG1317_OG0011084	3878
CG13170_OG0006182	0
CG13171_OG0006180	0
CG13177_OG0012831	1
CG13185_OG0002928	1389
CG13186_OG0006594	1
CG13192_OG0006567	322
CG13193_OG0006565	0
CG13196_OG0006560	0
CG13197_OG0006563	609
CG13202_OG0001123_OG0	1
CG13203_OG0006235	2
CG13204_OG0006233	1286
CG13215_OG0002793_OG0	11
CG13216_OG0001568_OG0	0
CG13218_OG0002791_OG0	1
CG13220_OG0001573_OG0	1128
CG13223_OG0001571_OG0	0
CG13226_OG0002794_OG0	3
CG13227_OG0006218_OG0	1
CG13228_OG0011587_OG0	0
CG13229_OG0002786_OG0	209
CG13229_OG0002787_OG0	1009
CG13231_OG0006217	6
CG13239_OG0009815	31
CG1324_OG0007509	0
CG13243_OG0009147	0
CG13247_OG0010378	27
CG13248_OG0010371	138
CG13250_OG0011870	6
CG13251_OG0010355	80
CG13252_OG0003952	534
CG13258_OG0009399	19
CG13272_OG0008882	11
CG13280_OG0008881	22
CG13282_OG0008887	40
CG13285_OG0010583	82
CG13287_OG0010216	0
CG13288_OG0010220	4
CG13293_OG0003937	86
CG13295_OG0010231	602
CG13297_OG0010242	26
CG13299_OG0011864	0
CG13300_OG0003943	71
CG13305_OG0011196	51
CG13306_OG0011204	51
CG13308_OG0004102	0
CG13309_OG0011211	1
CG13310_OG0011207	14
CG13312_OG0011210	0
CG13313_OG0004105_OG0	0
CG13314_OG0011224	5
CG13315_OG0011237	7743
CG13318_OG0004834	2764
CG13319_OG0006667	278
CG13321_OG0006673	4
CG13326_OG0006545	2
CG13330_OG0007271	6
CG13331_OG0007273	33
CG13332_OG0007274	36
CG13334_OG0007281	0
CG13337_OG0011662	15
CG13339_OG0007296	350
CG13344_OG0007304	188
CG13358_OG0007351	1
CG13359_OG0012499	0
CG13360_OG0010145	1852
CG13361_OG0003189	0
CG13362_OG0007862	1
CG13364_OG0001174_OG0	6
CG13365_OG0007831	356
CG13367_OG0003188_OG0	754
CG13369_OG0003181	1274
CG13375_OG0007847	24
CG13377_OG0007849	3190
CG13380_OG0010135	0
CG13384_OG0003473	1006
CG13385_OG0012520	0
CG13386_OG0003471	72
CG1339_OG0006721	5
CG13390_OG0003479	211
CG13392_OG0003476	174
CG13397_OG0003469	511
CG13398_OG0003468	258
CG13403_OG0008236	167
CG13404_OG0008224	25
CG13405_OG0011376	5
CG13407_OG0004768	0
CG13408_OG0004770	17
CG13409_OG0004775	134
CG13423_OG0007099	5
CG13426_OG0011654	6
CG13427_OG0003049	1
CG13428_OG0007100	125
CG13430_OG0001658	196
CG13436_OG0006622	34
CG13437_OG0006285	71
CG13438_OG0006243	0
CG1344_OG0012226	155
CG13442_OG0006244	0
CG13443_OG0006248	0
CG13445_OG0003880	1
CG13449_OG0009980	14
CG13454_OG0003875_OG0	1
CG13455_OG0009966	0
CG13457_OG0001288	3
CG13458_OG0004037	445
CG13460_OG0010841	1
CG13465_OG0000343_OG0	0
CG13471_OG0004048	0
CG13473_OG0010860	0
CG13474_OG0004049	0
CG13476_OG0012898	1
CG13481_OG0000339_OG0	9
CG13481_OG0000339_OG1	0
CG13484_OG0010886	118
CG13488_OG0001544_OG1	7
CG13492_OG0005946	10
CG13501_OG0005936	3
CG13502_OG0005931	20
CG13502_OG0012991	2
CG13506_OG0007028	2859
CG13510_OG0006998	25
CG13511_OG0006997	0
CG13516_OG0006995	297
CG13526_OG0006986	0
CG13527_OG0006984	0
CG13531_OG0006978	1305
CG13532_OG0006975	27
CG13538_OG0005981	0
CG13539_OG0012044	0
CG1354_OG0007555	1912
CG13541_OG0012280	0
CG13544_OG0005976	0
CG13545_OG0012580	5
CG13551_OG0000540_OG1	2667
CG13551_OG0012048	1531
CG13557_OG0012477	0
CG13558_OG0001556	0
CG13559_OG0012047	41
CG13561_OG0011643	2
CG13562_OG0011631	41
CG13575_OG0006892	33
CG13577_OG0001150_OG0	0
CG13578_OG0006898	284
CG13579_OG0006013	31
CG1358_OG0006724	517
CG13581_OG0002746	0
CG13585_OG0011574	1719
CG13587_OG0006025	4
CG13594_OG0006033	83
CG13599_OG0005537	9
CG1360_OG0006725	74
CG13601_OG0005534	373
CG13603_OG0005332	1257
CG13605_OG0005319	922
CG13606_OG0005306	252
CG13607_OG0005318	4113
CG13609_OG0012982	10
CG13613_OG0005278	0
CG13614_OG0002525_OG0	0
CG13615_OG0002524	0
CG13616_OG0005272	7
CG13618_OG0005267	1053
CG13622_OG0005268	4
CG13623_OG0005265	263
CG13625_OG0004618	379
CG13627_OG0004629	4
CG13630_OG0004630	843
CG13631_OG0004635	979
CG13634_OG0004637	19
CG13641_OG0004650	70
CG13643_OG0002274	19
CG13653_OG0002504	0
CG13654_OG0005174	323
CG13663_OG0011496	347
CG13667_OG0004090_OG0	184
CG13670_OG0011168	56
CG13671_OG0004086_OG0	436
CG13675_OG0000560_OG2	3
CG13676_OG0003984	120
CG13678_OG0000129_OG3	8
CG1368_OG0008241	5
CG13685_OG0010463	78
CG13689_OG0008772	67
CG13690_OG0008752	6
CG13692_OG0008754	7
CG13698_OG0010125	657
CG13699_OG0003907_OG0	7
CG13705_OG0010610	17
CG13707_OG0010613	123
CG13708_OG0010614	25
CG1371_OG0006292	2180
CG13711_OG0010618	0
CG13712_OG0010619	0
CG13713_OG0010620	0
CG13716_OG0010627	7
CG13720_OG0004084	0
CG13721_OG0012208	0
CG13722_OG0011130	81
CG13723_OG0010915	0
CG13724_OG0010917	1
CG13725_OG0010918	0
CG13727_OG0004055	1
CG13728_OG0010923	0
CG13731_OG0011910	36
CG13733_OG0010089	0
CG13738_OG0011907	7
CG13739_OG0002891	26
CG13743_OG0006405	122
CG13744_OG0006409	0
CG13747_OG0006408	0
CG13748_OG0006626	2
CG13751_OG0001660_OG0	321
CG13760_OG0007606	283
CG13766_OG0009602	120
CG13771_OG0009612	0
CG13775_OG0003750_OG0	80
CG13784_OG0000956_OG0	1262
CG13786_OG0003631	2
CG13796_OG0001883_OG0	465
CG13801_OG0000219_OG0	0
CG13801_OG0000219_OG1	0
CG13806_OG0011077	0
CG13807_OG0011075	276
CG13810_OG0011066	0
CG13813_OG0010189	1
CG13829_OG0011464	0
CG13833_OG0004687	7590
CG13837_OG0002276	2
CG13838_OG0011993	2
CG13841_OG0004694	550
CG13842_OG0004706	18
CG13847_OG0004737	2
CG13850_OG0004743	797
CG13855_OG0004744	7
CG13856_OG0004745	699
CG13857_OG0004746	4
CG13862_OG0004760	1
CG13868_OG0007089	9850
CG13868_OG0013578	2156
CG13869_OG0007075	1
CG1387_OG0008528	0
CG13870_OG0007093	9
CG13871_OG0003047	0
CG13872_OG0007071	2
CG13875_OG0011381	141
CG13876_OG0001334_OG0	170
CG13877_OG0011937	193
CG13884_OG0000403_OG0	0
CG13887_OG0011343	4550
CG13891_OG0002060	7
CG13893_OG0011360	1177
CG13894_OG0004129	40
CG13895_OG0004128	395
CG13901_OG0011344	127
CG13907_OG0011337	2724
CG13912_OG0011325	630
CG13917_OG0011285	6311
CG13919_OG0011274	162
CG13920_OG0011271	720
CG13921_OG0011032	68
CG13924_OG0011054	4
CG13926_OG0011282	189
CG13928_OG0011279	556
CG13930_OG0011024	1
CG13931_OG0004073	36
CG13933_OG0011036	1199
CG13937_OG0011056	1871
CG13949_OG0003375	10
CG13950_OG0003376	41
CG13954_OG0006374	61
CG13955_OG0002890_OG0	19
CG13962_OG0012240	0
CG13970_OG0009133_OG0	0
CG13972_OG0005361	0
CG13983_OG0002696	0
CG13991_OG0000661_OG1	0
CG13992_OG0002070_OG0	1
CG13994_OG0011942	258
CG13995_OG0000538_OG0	62
CG13999_OG0000662_OG0	29
CG14005_OG0001926	206
CG14006_OG0001927	0
CG14007_OG0009567	24
CG14011_OG0003731	0
CG14013_OG0003734	0
CG14014_OG0009443	0
CG14015_OG0009446	54
CG14017_OG0003733	0
CG14020_OG0003686	26
CG14022_OG0008831	970
CG14024_OG0003410_OG0	24
CG14034_OG0008836	12
CG14036_OG0008842	0
CG14042_OG0001816	66
CG14043_OG0003425	608
CG14044_OG0008964	72
CG14050_OG0000684	41
CG14052_OG0007777	5
CG14053_OG0012099	5
[truncated: 9,910 more rows]
