# Supplementary material for: Evolution of chemosensory tissues and cells across ecologically diverse Drosophilids
Source: Nat Commun. 2024 Feb 5;15:1047. doi: 10.1038/s41467-023-44558-4 (PMC10844241; doi:10.1038/s41467-023-44558-4)
Supplement: Supplementary file 18 — Supplementary Data 15 [file 41467_2023_44558_MOESM18_ESM.zip › all_count_tables_renamed/SUZF11FO_counts_trim_genes_FBids_1_1_sorted.txt]

128up_OG0006588	1463
14-3-3epsilon_OG0002478	7462
14-3-3epsilon_OG0001126_OG1	18567
140up_OG0004534	290
18w_OG0003044	765
26-29-p_OG0010897	12805
2mit_OG0000576_OG0	8
5-HT1A_OG0006644	39
5-HT1B_OG0006647	64
5-HT2A_OG0000287_OG0	1
5-HT2B_OG0011472	3
5-HT7_OG0005777	20
5PtaseI_OG0005188	420
7B2_OG0004187	45
a_OG0006460	544
a10_OG0010691	1
a5_OG0009037	0
a6_OG0007651	211
AANATL2_OG0003640	83
AANATL4_OG0000091_OG1	5
AANATL7_OG0007605	1
Aasdh_OG0001831	165
Aatf_OG0001947	577
aay_OG0011265	3415
ab_OG0009683	62
ab_OG0009684	65
ABCB7_OG0011281	1727
Pmp70_OG0003257	3428
Abd-B_OG0005000	1511
Abi_OG0002227_OG0	625
Abl_OG0010722	1939
abo_OG0009656	497
Abp1_OG0010565	771
abs_OG0003097	947
ac_OG0007843	0
Ac13E_OG0008321	581
Ac3_OG0009573	98
Ac78C_OG0010320	151
Acam_OG0000252_OG0	0
Acam_OG0000252_OG1	0
Acam_OG0005131	0
CG9149_OG0011313	1360
Acbp1_OG0009246	815
Acbp2_OG0010415	4105
Acbp4_OG0000311_OG0	42
Acbp4_OG0000311_OG1	2
Acbp6_OG0010414	4
ACC_OG0007193	26362
AcCoAS_OG0000812	11011
Ace_OG0000652_OG0	32
Acer_OG0000953_OG0	787
Acer_OG0003808	6219
Acf_OG0002671	1807
Achl_OG0002770	99
acj6_OG0008333	3
acj6_OG0008334	0
Ack_OG0010507	1603
Ack-like_OG0006546	692
Acn_OG0009540	2351
CG5009_OG0006075	2857
Acox57D-d_OG0006913	317
Acox57D-p_OG0001151	1760
Acp1_OG0009317	13397
Acp32CD_OG0009664	1
Acp65Aa_OG0003939	5773
Acph-1_OG0001513	503
CG12512_OG0008829	662
CG18155_OG0007972	24
Acsl_OG0007133	9332
Act42A_OG0000022_OG0	155
Act42A_OG0000022_OG1	2837
Act42A_OG0000022_OG3	504486
Act42A_OG0000022_OG4	87587
Act42A_OG0000022_OG5	442
Actn_OG0003148_OG0	55857
Actn3_OG0011403_OG0	0
ACXB_OG0000046_OG0	0
ACXB_OG0000046_OG1	0
ACXB_OG0000046_OG2	2
ACXB_OG0000046_OG2.2	1
ACXD_OG0004078_OG0	570
Acyp_OG0009408	0
Acyp2_OG0011498	253
Ada_OG0002342	135
Ada1-2_OG0003777_OG0	175
Ada2a_OG0005051	116
Ada2b_OG0004799	460
Ada3_OG0007872	496
AdamTS-A_OG0005247	761
AdamTS-A_OG0012010	11
AdamTS-B_OG0008089	173
Adar_OG0007649	776
Adat1_OG0003596	34
Adck1_OG0006032	749
Adck5_OG0010063	857
ADD1_OG0006579	690
Adf1_OG0001636_OG0	238
Adgf-A_OG0001991_OG0	0
Adgf-A_OG0003900	2471
Adgf-A2_OG0010109	21
Adgf-B_OG0010108	1
Adgf-C_OG0001030_OG0	12
Adgf-D_OG0002208_OG0	386
Adgf-E_OG0006152	0
Adh_OG0003395_OG0	8
Adi1_OG0010940	862
AdipoR_OG0004727	6408
CG3809_OG0004951	0
AdenoK_OG0003918_OG0	1573
Ady43A_OG0002958	887
AdoR_OG0005733	154
adp_OG0006108	642
AdSS_OG0000854_OG0	15
Aduk_OG0004873	654
Ae2_OG0010984	1098
CG6512_OG0010913	3195
aft_OG0006080	476
Afti_OG0005567	470
Ag5r_OG0008212	519
Ag5r2_OG0008213	0
AGBE_OG0007237	10644
AgmNAT_OG0001753	134
ago_OG0010530	2928
AGO1_OG0007307	1119
AGO2_OG0000119_OG0	104
Agpat1_OG0008448	1081
Agpat2_OG0003465	524
Agpat3_OG0004018	4546
Agpat4_OG0004019_OG0	557
ADPS_OG0002932	2002
agt_OG0001016_OG0	108
Spat_OG0007723	3704
Ahcy_OG0001195_OG0	5502
AhcyL1_OG0011110	3184
AIF_OG0001225	1481
AIMP1_OG0007108	1490
AIMP2_OG0009977	1238
AIMP3_OG0005998	602
Adk1_OG0010829	6609
Adk3_OG0005467	254
Ak6_OG0007201	259
Akap200_OG0000367_OG0	4147
Akh_OG0010512	16
AkhR_OG0009627	411
akirin_OG0010441	1764
Akr1B_OG0001292	11080
Akt1_OG0005415	2414
al_OG0008749	195
Aladin_OG0007570	763
AlaRS_OG0003477	4122
AlaRS-m_OG0010596	1147
Alas_OG0006853	12689
alc_OG0006389	4618
Ald1_OG0005647	47054
Ald2_OG0005645	2
Aldh_OG0003615	10733
Aldh-III_OG0006742	6840
Aldh7A1_OG0003841_OG0	387
Alg-2_OG0001588_OG0	874
Alg1_OG0002607_OG0	790
Alg10_OG0000709_OG0	307
Alg11_OG0012170	937
CG8412_OG0004562	1207
Alg14_OG0001194_OG0	209
Alg2_OG0010641	830
Alg3_OG0003012	98
Alg3_OG0006966	515
CG5287_OG0001281	367
CG5287_OG0003790	433
Alg9_OG0005173	734
Alh_OG0004317	548
Alh_OG0004319	562
Alh_OG0011430	143
alien_OG0009301	994
ALiX_OG0005343	985
Alk_OG0006414	360
CG12179_OG0001176_OG0	330
Alp1_OG0010289	3469
Alp10_OG0010194	5
Alp11_OG0008522	1
Alp12_OG0003717	480
Alp13_OG0001034	92
Alp2_OG0000261_OG0	29
Alp2_OG0000261_OG1	3456
Alp4_OG0005779	3518
Alp6_OG0006360	12
Alp7_OG0003030	4
Alp9_OG0003931	5
alph_OG0000083_OG0	3
alph_OG0005113	1645
alpha-Catr_OG0006852	29
alpha-Est1_OG0004357	642
alpha-Est10_OG0004350	1217
alpha-Est2_OG0000314	431
alpha-Est3_OG0004356	727
alpha-Est6_OG0004354	0
alpha-Est7_OG0001351	1888
alpha-Est8_OG0004352	1359
alpha-Est9_OG0004351	943
alpha-Man-Ia_OG0003130	205
alpha-Man-Ia_OG0003131	596
alpha-Man-Ia_OG0001168	445
alpha-Man-Ib_OG0005087	701
alpha-Man-Ic_OG0011549	17
alpha-Man-IIa_OG0004878	1192
alpha-Man-IIb_OG0005229	369
alpha-PheRS_OG0008296	1443
alpha-Spec_OG0011040	18319
alpha4GT1_OG0000948	409
alphaCOP_OG0011275	3800
alphaSnap_OG0010384	1957
alphaTub67C_OG0010998	3178
Alr_OG0008278	669
alrm_OG0002498	105
Als2_OG0009863	1445
alt_OG0004894	3731
aly_OG0004083	0
Ama_OG0002112	54
Amacr_OG0009433	492
amd_OG0001918	322
Amnionless_OG0008741	66
amon_OG0011540	39
amos_OG0003702_OG0	0
AMPdeam_OG0008245	4339
Amph_OG0007204	6390
AMPKalpha_OG0001698	3689
Amt_OG0004607	1
Amun_OG0008385	2424
amx_OG0007575	179
Amy-p_OG0000157_OG0	281
Amy-p_OG0000157_OG0.2	6
Amyrel_OG0006416	0
ana_OG0006403	585
ana1_OG0002269	509
ana2_OG0007120	428
ana3_OG0006194	699
Ance-2_OG0003658	107
Ance-3_OG0001891_OG0	251
Ance-3_OG0009407	130
Ance-4_OG0006406	1239
Ance-5_OG0005870	532
anchor_OG0010100	468
Andorra_OG0011741	0
Ank2_OG0010460	315
Ankle2_OG0000780	3914
l(2)35Be_OG0003404_OG0	170
anox_OG0007490	1206
Ant2_OG0008041	70
antdh_OG0008007	4296
Antp_OG0002113	122
antr_OG0007227	8
AnxB10_OG0008082	2349
AnxB11_OG0008196	822
AnxB9_OG0004410	11781
aop_OG0003458	986
aos_OG0010741	544
Aos1_OG0002145_OG0	477
AOX1_OG0005242	3967
AOX2_OG0000143_OG0	3719
AOX2_OG0000143_OG1	9
AOX4_OG0001465	0
ap_OG0005832	471
AP-1-2beta_OG0008273	3058
AP-1gamma_OG0007680	2602
AP-1mu_OG0005553	1716
AP-1sigma_OG0005334	1151
AP-2alpha_OG0008751	1719
AP-2mu_OG0004736	1288
AP-2sigma_OG0004385	797
Apc_OG0005387	1229
APC10_OG0005888	218
Apc2_OG0005308	887
APC4_OG0003171_OG0	354
APC7_OG0001703	233
ApepP_OG0000963	1281
aph-1_OG0003552_OG0	393
aPKC_OG0006607	171
aPKC_OG0006608	488
aPKC_OG0006609	79
Aplip1_OG0011323	62
apn_OG0002443_OG0	73
apolpp_OG0012638	35185
app_OG0010830	248
APP-BP1_OG0010070	529
Appl_OG0007834	146
Aprt_OG0004075	333
Aps_OG0010085	1490
apt_OG0002733	884
CG18815_OG0010034	2543
AQP_OG0007242	659
aqrs_OG0005393	0
aqz_OG0001049_OG1	4781
ara_OG0009939	49
aralar1_OG0001518	4201
Arc1_OG0002768_OG0	1655
Arc2_OG0006127	130
Arc42_OG0001370_OG0	1271
Archease_OG0002289_OG0	76
Arf51F_OG0006831	1124
Arf79F_OG0012164	5976
ArfGAP1_OG0010836	1236
ArfGAP3_OG0003816_OG0	1559
Arfip_OG0005451	410
Arfrp1_OG0007681	247
arg_OG0003183	395
arg_OG0007835	280
Argk_OG0011233	98633
Argk_OG0011925	2060
Argl_OG0009800	2729
CG31469_OG0002209_OG0	105
ArgRS_OG0008151	1640
ArgRS-m_OG0004367	338
ari-1_OG0007878	1601
ari-2_OG0003028	664
Arl1_OG0010003	892
Arl2_OG0004816	285
Arl5_OG0011164	617
Arl6_OG0007042	23
Arl6IP1_OG0004993	457
Arl8_OG0004797	933
arm_OG0007636	7039
armi_OG0002027	875
Arp1_OG0004441	2781
Arp10_OG0007423	1068
Arp2_OG0001770	862
Arp3_OG0010555	1325
Arp5_OG0001448_OG0	135
Arp53D_OG0011600	2
Arp6_OG0008512	381
Arp8_OG0007614	401
Arpc1_OG0009187	2175
Arpc2_OG0009417	2446
Arpc3A_OG0005226	367
Arpc3B_OG0008590	43
Arpc4_OG0008719	1396
Arpc5_OG0008957	488
arr_OG0007264	770
Arr1_OG0009490	1
Arr2_OG0004099	1
Ars2_OG0005840	2512
Art1_OG0004911	1649
Art2_OG0008773	0
Art3_OG0004604	436
Art4_OG0004574	652
Art6_OG0004528_OG0	2
Art7_OG0001547_OG0	512
Art8_OG0009662	366
Art9_OG0002219_OG0	0
Arts_OG0000486_OG0	4091
aru_OG0003377	2379
Arv1_OG0013036	51
arx_OG0009914	188
Asap_OG0007180	1731
Asator_OG0002682_OG1	254
Asciz_OG0010646	166
ase_OG0007840	2
asf1_OG0009889	1158
ash1_OG0000982_OG0	58
ash2_OG0004623	1033
Ask1_OG0004518	2290
asl_OG0004217	589
AsnRS_OG0003707	3170
AsnRS-m_OG0006452	214
AsnS_OG0000992	168
asp_OG0004633	631
Asph_OG0006509	8685
ASPP_OG0006932	712
CG9572_OG0008488	5268
AspRS_OG0006665	3769
AspRS-m_OG0008886	2188
asrij_OG0006972	747
asRNA:CR31429_OG0002339_OG0	283
asRNA:CR42743_OG0003772_OG0	0
asRNA:CR43299_OG0012338_OG0	0
asRNA:CR43426_OG0012535_OG0	0
asRNA:CR43454_OG0002277_OG0	590
asRNA:CR43463_OG0001607_OG0	161
asRNA:CR43809_OG0003675_OG0	703
asRNA:CR44106_OG0002406_OG0	1
asRNA:CR44169_OG0002969_OG0	0
asRNA:CR44179_OG0001455_OG0	1621
asRNA:CR44372_OG0000331_OG0	82
asRNA:CR44372_OG0000331_OG1	22
asRNA:CR44894_OG0012090_OG0	4
asRNA:CR45044_OG0005605_OG0	182
asRNA:CR45195_OG0000203_OG0	1138
asRNA:CR45195_OG0000203_OG1	5107
asRNA:CR45350_OG0001645_OG0	1831
asRNA:CR45943_OG0010336	327
asRNA:CR46029_OG0000226_OG0	8
asRNA:CR46029_OG0000226_OG1	7
asRNA:CR46139_OG0003106_OG0	22
asRNA:CR46246_OG0011916	0
asRNA:CR46354_OG0002193_OG0	31
asRNA:CR46473_OG0000925_OG0	796
Ass_OG0001346	621
ast_OG0003560	318
AstA_OG0004634	4
AstA-R1_OG0000689	4
AstA-R2_OG0005396	522
AstC_OG0009668	0
AstC-R1_OG0010134	15
AstC-R2_OG0001295_OG0	7
AstCC_OG0009669	0
asun_OG0002419_OG0	170
Asx_OG0006138	842
Atac1_OG0003748_OG0	104
Atac2_OG0009508	275
Atac3_OG0000828	523
Tat_OG0001330	1010
Ate1_OG0003045	996
Atet_OG0003384	658
Atf-2_OG0006059	263
Atf3_OG0007763	980
Atg1_OG0009929	99
Atg1_OG0009931	1423
Atg10_OG0001598	36
Atg101_OG0008681	298
Atg12_OG0011904	143
Atg13_OG0004817	1081
Atg14_OG0005089	980
Atg16_OG0005703	724
Atg17_OG0004232	1746
Atg18a_OG0011152	1564
Atg18b_OG0001271_OG0	1054
Atg2_OG0011112	3291
Atg3_OG0009922	1291
Atg4a_OG0009014	1332
Atg4b_OG0005256	462
Atg5_OG0007974	465
Atg6_OG0005323	714
Atg7_OG0006714	506
Atg8a_OG0008043	8212
Atg8b_OG0005571	1
Atg9_OG0006487	1695
atilla_OG0011822	12133
atk_OG0010362	14
atl_OG0001399	4765
atms_OG0004154	906
ato_OG0004804	0
Atox1_OG0012695	674
ATP6AP2_OG0004869	6657
ATP7_OG0008369	1268
ATP8A_OG0007260	3194
ATP8A_OG0007261	8
Atpalpha_OG0002140	16342
ATPCL_OG0006680	17729
ATPsynB_OG0010987	15827
ATPsynbeta_OG0005823	96674
ATPsynbetaL_OG0001317	3
ATPsynC_OG0005792	49477
ATPsynCF6_OG0005500	7869
ATPsynCF6L_OG0010605	0
ATPsynD_OG0004477	13050
ATPsyndelta_OG0007526	9046
ATPsynE_OG0005568	6424
ATPsynG_OG0009657	7596
ATPsyngamma_OG0005690	20953
ATPsynGL_OG0009315	1
ATPsynO_OG0012619	13247
AttC_OG0000164_OG0	50976
AttC_OG0007258	42750
AttD_OG0004890	261
Atu_OG0002096	1430
Atx-1_OG0012102	15
Atx2_OG0011501	3917
Atxn7_OG0003444	842
aub_OG0000482_OG0	1536
aurA_OG0004964	479
aurB_OG0009647	482
aust_OG0001881	0
aux_OG0003096_OG0	1433
ave_OG0006159	182
Aven_OG0003291	197
awd_OG0002664	11195
Awh_OG0010478	183
axed_OG0010262	458
Axn_OG0005720	1006
axo_OG0003993	1409
axo_OG0010625	578
axo_OG0010626	2431
axo_OG0010628	770
Axs_OG0008319	2005
Axud1_OG0003447	962
az2_OG0006736	220
azot_OG0000210_OG0	0
azot_OG0000210_OG1	0
b_OG0009189	112
B-H1_OG0000267_OG0	55
B-H1_OG0000267_OG1	40
B4_OG0009202	1470
B52_OG0001376_OG0	1335
b6_OG0007653	176
B9d1_OG0005246	46
B9d2_OG0005830	2
bab1_OG0011327	93
bab1_OG0011328	65
bab2_OG0011326	1576
babo_OG0006628	926
babos_OG0007027	2879
Bacc_OG0008947	10111
Bace_OG0000801_OG0	0
baf_OG0003792	983
bai_OG0005189	2467
Balat_OG0007229	2
Baldspot_OG0010721	1651
ball_OG0001092_OG1	895
bam_OG0005170	60
bap_OG0001358_OG0	14
Bap111_OG0007677	2691
Bap170_OG0000903_OG0	1809
Bap55_OG0005900	825
Bap60_OG0008560	1754
IMPPP_OG0000305_OG1	5959
barc_OG0010291	744
bark_OG0008784	741
barr_OG0000425_OG0	933
baz_OG0008596	2239
bb8_OG0005496	0
bbc_OG0007266	2757
CG18067_OG0007098	43012
bbg_OG0010871	553
bbg_OG0010872	2309
BBIP1_OG0004876	145
BBS1_OG0010413	2
BBS4_OG0002785_OG0	34
BBS5_OG0002086	4
BBS8_OG0008755	5
BBS9_OG0006919	14
bbx_OG0008688	2175
bc10_OG0010387_OG0	274
BCAS2_OG0005540	308
bcd_OG0002111_OG0	574
bchs_OG0003722	37
BCL7-like_OG0007566	366
bcn92_OG0007793	197
Bdbt_OG0004400	310
bdg_OG0006805	1608
bdl_OG0003385	265
Bdp1_OG0009215	552
be_OG0000785	1836
BEAF-32_OG0006164	938
beag_OG0004860	413
beat-Ia_OG0011784	13
beat-Ib_OG0009146	3
beat-Ic_OG0001866_OG0	0
beat-IIa_OG0005482	9
beat-IIb_OG0005481	21
beat-IIIa_OG0009463	6
beat-IIIb_OG0009460	5
beat-IIIc_OG0003687	38
beat-IV_OG0005508	9
beat-Va_OG0005024	2
beat-Vb_OG0005021	7
beat-Vc_OG0001062_OG0	1
beat-VII_OG0011542	0
beat-VII_OG0011544	0
beg_OG0004008	563
bel_OG0001048	6525
Bem46_OG0008920	421
ben_OG0000514_OG0	1580
Best1_OG0002590_OG0	514
Best2_OG0010251	1974
Best3_OG0009963	0
Best4_OG0000558_OG0	0
Bet1_OG0003845_OG0	500
Bet3_OG0004072	461
beta-PheRS_OG0005298	1049
beta-Spec_OG0007697	24471
beta'COP_OG0009212	3610
beta3GalTII_OG0012738	187
beta4GalNAcTA_OG0006521	273
beta4GalNAcTB_OG0002610	437
beta4GalT7_OG0005195	406
betaCOP_OG0008653	4067
betaggt-I_OG0008962	717
betaGlu_OG0002667	837
CG32396_OG0011696	58
Bgb_OG0011276	376
bgcn_OG0001647	465
bgm_OG0009412	6435
BHD_OG0010421	263
bi_OG0003201	93
bi_OG0012904	15
BI-1_OG0004087	3290
bib_OG0001843_OG0	6
BicC_OG0009143	9358
BicD_OG0009474	1811
CG11873_OG0005086	471
bif_OG0003277	3317
bif_OG0012761	791
BigH1_OG0001085_OG0	578
bigmax_OG0005365	431
Bili_OG0002506_OG0	3
bin_OG0010286	29
Bin1_OG0005423	335
bin3_OG0007310	2329
bip1_OG0010560	280
Bka_OG0009250	470
blanks_OG0011885_OG0	0
Blimp-1_OG0010196	1741
Blm_OG0002608	311
Blos1_OG0006148	195
Blos2_OG0010078	154
Blos3_OG0009918	267
Blos4_OG0010933	273
blot_OG0010924	2927
blow_OG0006726	417
blp_OG0005216	554
blw_OG0006982	68508
bma_OG0010967	3
Bmcp_OG0010022	785
bmm_OG0010858	2198
bnb_OG0001206_OG1	1453
CG5059_OG0012191	2622
bnk_OG0005787	0
bnl_OG0004512	14
boca_OG0006727	477
bocks_OG0002575_OG0	211
BOD1_OG0005544	1354
boi_OG0007601	209
boi_OG0007603	84
boil_OG0012322	3
bol_OG0011238	1184
boly_OG0007153	0
BomBc1_OG0001623	964
BomBc2_OG0000769_OG0	11572
BomBc3_OG0004769	1378
BomT3_OG0011469	4627
bon_OG0004934	1349
bond_OG0004726	350
bonsai_OG0007008	794
Boot_OG0006400	593
bor_OG0004967	1332
bora_OG0003911	577
BORCS5_OG0008208	540
BORCS6_OG0011365	132
BORCS7_OG0007103	76
borr_OG0009292	1148
boss_OG0005676	10
botv_OG0006642	621
bou_OG0007819	542
bowl_OG0008785	396
BoYb_OG0000400_OG0	913
br_OG0007659	14
br_OG0011928	0
Br140_OG0001629	1215
brat_OG0001919	1582
Brca2_OG0000883	410
Brd_OG0010852	1
CG7154_OG0009310	1362
Brd8_OG0002488	550
Bre1_OG0010209	1569
Brf_OG0005483	359
Brf_OG0005485	95
brk_OG0007975	345
brm_OG0009999	3346
Brms1_OG0008442	678
Bro_OG0011272	1
brp_OG0000499_OG1	32
l(3)72Ab_OG0009997	1798
bru1_OG0009737	19
bru1_OG0009738	4303
bru2_OG0009740	1253
bru2_OG0011823	22
bru2_OG0012161	165
bru3_OG0010907	322
bru3_OG0011909	1
Bruce_OG0004896	4117
brun_OG0003663	1198
brv1_OG0000706_OG0	0
brv2_OG0010919	1
brv3_OG0011666	0
BRWD3_OG0005288	2711
brwl_OG0009277	541
bs_OG0003002	379
bs_OG0006897	263
bsf_OG0001906_OG0	3203
Bsg_OG0009780	4206
Bsg25D_OG0003412_OG0	1184
bsh_OG0009110	1
bsk_OG0012344	832
bt_OG0000537_OG1	87
BTBD9_OG0000546_OG0	1015
BtbVII_OG0011887	1258
btd_OG0007557	235
Btk29A_OG0001838	1451
Btk29A_OG0011763	61
btl_OG0002041	230
btn_OG0004719	2
Btnd_OG0008611	5
btsz_OG0001035_OG1	139
btsz_OG0004581	0
btv_OG0003692	0
btv_OG0009487	7
btz_OG0005342	1903
Bub1_OG0001806_OG0	994
Bub3_OG0005120	948
BubR1_OG0000657_OG0	1
Buffy_OG0006561	403
bug_OG0006803	400
Bug22_OG0009372	279
BuGZ_OG0008876	979
CG8270_OG0010257	381
bun_OG0000556	831
bun_OG0009749	1490
bur_OG0003683_OG0	1891
Burs_OG0001045_OG0	0
bves_OG0007497	204
bves_OG0007499	166
bw_OG0006000	55
bwa_OG0009122	50
bwa_OG0012525	53
Bx_OG0008666	0
Bx_OG0008667	433
Bx42_OG0007682	2256
by_OG0005550	4833
byn_OG0010803	719
bys_OG0007950	856
c-cup_OG0012143	0
c(3)G_OG0001464_OG0	140
c11.1_OG0007569	1803
c12.1_OG0007568	928
c12.2_OG0007567	2229
C15_OG0002126_OG0	16
C1GalTA_OG0009799	422
C3G_OG0007801	1240
C901_OG0008027	21
ca_OG0005700	2015
Ca-alpha1D_OG0009140	1928
Ca-alpha1T_OG0003323	130
Ca-beta_OG0009681	132
Ca-Ma2d_OG0009139	944
CaBP1_OG0008860	2939
cac_OG0000605_OG0	12
cact_OG0009392	8950
cactin_OG0003129	1164
cad_OG0009437	889
Cad74A_OG0010922	28
Cad86C_OG0002368	450
Cad87A_OG0001088_OG0	143
Cad89D_OG0001058_OG0	59
Cad96Ca_OG0011497	678
Cad96Cb_OG0005172	13
Cad99C_OG0005704	707
CadN_OG0000277_OG1	11
Caf1-105_OG0002830	910
Caf1-180_OG0007408	2013
Caf1-55_OG0001036	1631
cag_OG0001595_OG0	122
CAH1_OG0009192	2033
CAH13_OG0002843	0
CAH14_OG0002807	0
CAH15_OG0006256	1
CAH16_OG0000498_OG1	11
CAH2_OG0001000_OG0	581
CAH3_OG0003177	971
CAH5_OG0005796	1
CAH7_OG0000840	630
CAH8_OG0004748	389
CAH9_OG0005622	954
CAHbeta_OG0002334	334
cal1_OG0002556_OG0	1460
CalpA_OG0003035	2160
CalpB_OG0010971	2005
CalpC_OG0008186	220
Calr_OG0005564	18810
Cals_OG0013279_OG0	641
Calx_OG0002139_OG0	10
Calx_OG0004417	1585
Calx_OG0004418	1414
calypso_OG0006121	334
Cam_OG0012053	8556
CaMKI_OG0012767	5450
CaMKII_OG0013280	4129
Camp_OG0005907	404
Camta_OG0006364	391
Camta_OG0006365	42
can_OG0004061_OG0	1
CanA1_OG0005778	1272
CanB_OG0000231_OG0	49
CanB_OG0000231_OG1	2081
Cand1_OG0009382	1994
CAP_OG0000587_OG0	8480
CAP_OG0012405	13
Cap-D2_OG0005121	710
Cap-D3_OG0009448	75
Cap-G_OG0002924	1306
Cap-H2_OG0004906	425
Capa_OG0005712	1
Caper_OG0009347	3777
Capr_OG0010138	2550
caps_OG0010156	1730
caps_OG0010157	1611
capt_OG0009025	8012
capu_OG0000612_OG0	358
car_OG0007437	568
CARPA_OG0007960	31
CARPB_OG0007554	26
CarT_OG0009432	4
cas_OG0004236	73
casp_OG0006502	1964
cass_OG0009476	1664
Cat_OG0003869	32904
cathD_OG0002862	18365
cato_OG0006491	1
Catsup_OG0009538	1813
caup_OG0009938	15
cav_OG0000654	233
caz_OG0003243_OG0	1306
cbc_OG0007265	310
Cbl_OG0002051_OG0	1899
CBP_OG0001721	1209
CBP_OG0007971	1107
Cbp20_OG0005066	325
Cbp53E_OG0006447	84
Cbp80_OG0007913	603
Cbp80_OG0007915	745
Cbs_OG0003124	1200
cbs_OG0007263	542
cbt_OG0008760	3174
Cby_OG0004789	3
Cc2d2a_OG0002702	43
CCAP_OG0011467	8
CCAP-R_OG0000870	7
ccb_OG0012089	0
CCDC151_OG0011900	0
CCDC53_OG0009785	307
Ccdc58_OG0010399	268
Ccdc85_OG0008917	115
CCHa1_OG0004530	1
CCHa1-R_OG0006065	60
CCHa2_OG0002186_OG0	114
CCHa2-R_OG0005836	0
Cchl_OG0004776	3985
CCKLR-17D1_OG0003334	1
CCKLR-17D1_OG0008675	1
CCKLR-17D1_OG0011744	0
CCKLR-17D3_OG0008678	19
Ccm3_OG0005250	785
Ccn_OG0010106	9
Ccn_OG0010107	14
Ccn_OG0012179	4
Ccp84Ab_OG0000178_OG0	23
Ccp84Ac_OG0001349_OG0	336
Ccp84Ae_OG0002110_OG0	2
Ccp84Af_OG0000109_OG0	0
Ccp84Af_OG0000109_OG1	0
Ccp84Af_OG0000109_OG2	15
Ccp84Ag_OG0001348_OG0	150
Ccs_OG0006299	555
CCT1_OG0002281_OG0	2675
CCT2_OG0003145	5847
CCT3_OG0004995	5808
CCT4_OG0000979	5928
CCT5_OG0006600	9160
CCT6_OG0008508	5051
CCT7_OG0004839	1838
CCT7_OG0004841	866
CCT8_OG0007117	5715
Ccz1_OG0010481	312
cd_OG0004708	3
CD98hc_OG0001357_OG0	1325
Cda4_OG0008701	1185
Cda5_OG0008721	975
Cda9_OG0002707	2
CDase_OG0005749	179
cdc14_OG0009306	1240
Cdc16_OG0005493	401
Cdc23_OG0009421	414
Cdc27_OG0010426	1382
Cdc2rk_OG0006290	133
Cdc37_OG0011041	2081
Cdc42_OG0008268	2059
Cdc45_OG0007388	946
Cdc5_OG0011371	1140
CDC50_OG0008483	2211
Cdc6_OG0002054	698
Cdc7_OG0007729	1419
Cdep_OG0002087	1109
Cdep_OG0004159	1329
CdGAPr_OG0009111	1998
cdi_OG0000729	2399
cDIP_OG0004394	1259
Cdk1_OG0000555_OG0	883
Cdk12_OG0009875	906
Cdk2_OG0002391	621
CDK2AP1_OG0008015	393
Cdk4_OG0006632	617
Cdk5_OG0002993	526
Cdk5alpha_OG0009389	104
Cdk7_OG0001724	296
Cdk8_OG0010977	234
Cdk9_OG0007009	395
Cdlc2_OG0000234_OG1	0
cdm_OG0002482	1119
Cds_OG0010549	1021
Ced-12_OG0009727	848
ced-6_OG0006366	5944
CenB1A_OG0004675	1624
CenG1A_OG0003595_OG0	1921
CenG1A_OG0009182	48
Cenp-C_OG0002322	1272
Cep135_OG0009952	412
Cep135_OG0009954	325
cep290_OG0004127	5
Cep89_OG0006812	0
Cep97_OG0008778	199
cer_OG0012078	1155
Cerk_OG0004182	2910
cert_OG0011161	987
Cf2_OG0008971	1331
Cfp1_OG0007571	343
CG5789_OG0004615	1157
cg_OG0006533	2277
CG10000_OG0005395	4
CG10005_OG0004963	67
CG10011_OG0005399	433
CG10013_OG0002410_OG0	1
CG10019_OG0008786	213
CG10026_OG0009081	561
CG10029_OG0004344	0
CG10031_OG0008792	893
CG10035_OG0004420	29
CG10038_OG0001436_OG0	250
CG10041_OG0012259_OG0	1
CG10051_OG0007036	2
CG10053_OG0004336	156
CG10055_OG0004329	1017
CG10062_OG0007038	23
CG10063_OG0010284	15
CG10064_OG0010282	4
CG10068_OG0004321	604
CG10073_OG0000065_OG2	6
CG10075_OG0010279	867
CG10077_OG0010277	7294
CG10082_OG0005964	2245
CG10086_OG0001355	164
CG10089_OG0010567	85
CG10098_OG0004320	479
CG10104_OG0006132	0
CG10116_OG0010569	2
CG10126_OG0005023	422
CG10132_OG0009091	1539
CG10137_OG0009093	231
CG10139_OG0006151	519
CG10140_OG0010573	1
CG10147_OG0010256	233
CG10151_OG0006160	56
CG10154_OG0010575	0
CG10163_OG0010252	0
CG10164_OG0001489	0
CG10165_OG0011781	222
CG10171_OG0010163	390
CG10175_OG0005507	219
CG10177_OG0001079_OG0	0
CG10184_OG0005509	319
CG10185_OG0005203	0
CG10189_OG0009087	137
CG10194_OG0009085	226
CG10195_OG0003572	192
CG10205_OG0006168	370
CG10208_OG0005527	543
CG10209_OG0006169	228
CG10211_OG0009505	2889
CG10222_OG0010165	311
CG10226_OG0010249	724
CG10237_OG0003462	8543
CG1024_OG0004294	533
CG10252_OG0011517	0
CG10254_OG0002565	3098
CG10257_OG0006606	10
CG10264_OG0005208	77
CG10265_OG0006935	42
CG10274_OG0003940	688
CG10280_OG0004257	36
CG10283_OG0001907_OG0	393
CG10286_OG0004292	1074
CG10298_OG0004288	0
CG10300_OG0005516	1
CG10301_OG0005515	2
CG10307_OG0005957	546
CG10311_OG0004972	854
CG10317_OG0004974	0
CG10321_OG0005965	1917
CG10324_OG0004994	355
CG10332_OG0005992	0
CG10333_OG0009507	907
CG10336_OG0009516	500
CG10337_OG0009096	251
CG10338_OG0009517	348
CG10339_OG0006873	195
CG10340_OG0001059_OG0	1510
CG10341_OG0009518	462
CG10343_OG0009520	405
CG10344_OG0007020	141
CG10345_OG0002430_OG0	442
CG10347_OG0000607_OG0	73
CG10348_OG0003704	109
CG10352_OG0008207	50
CG10353_OG0008206	2885
CG10357_OG0010470	0
CG10359_OG0010469	480
CG10361_OG0010014	131
CG10362_OG0008202	36
CG10365_OG0005518	2221
CG10366_OG0009102	947
CG10375_OG0005526	368
CG10376_OG0009519	314
CG10383_OG0001909	1793
CG10384_OG0007018	10
CG10405_OG0004983	5
CG10407_OG0005207	10
CG10413_OG0003703_OG0	1498
CG10417_OG0013094	1675
CG10418_OG0010832	226
CG10425_OG0002500	1080
CG10428_OG0001263_OG0	437
CG10431_OG0001914	190
CG10433_OG0006904	8051
CG10435_OG0002296_OG0	243
CG10444_OG0007082	896
CG10445_OG0001356	524
CG10459_OG0001605_OG0	0
CG10462_OG0009105	927
CG10463_OG0009108	345
CG10466_OG0012145	89
CG10467_OG0010233	2465
CG10469_OG0010232	3184
CG10470_OG0009541	836
CG10472_OG0000811_OG0	79
CG10479_OG0010225	743
CG10481_OG0009114	1
CG10483_OG0010221	901
CG10486_OG0010219	0
CG10492_OG0009544	1016
CG10494_OG0006908	438
CG10495_OG0009546	215
CG10505_OG0006927	140
CG10508_OG0010314	187
CG10510_OG0003948	0
CG10513_OG0005163	3449
CG10514_OG0005162	3590
CG10516_OG0009998	920
CG10527_OG0002810_OG0	10359
CG10543_OG0006262	1758
CG10550_OG0000747	862
CG10555_OG0008527	826
CG10561_OG0009552	449
CG10565_OG0010321	4151
CG10576_OG0010200	6022
CG10581_OG0010326	7
CG10584_OG0010328	256
CG10587_OG0000094_OG0	0
CG10587_OG0000094_OG1	0
CG10587_OG0000094_OG2	0
CG10589_OG0003950	0
CG10591_OG0010195	0
CG10597_OG0003317	0
CG10598_OG0011740	643
CG10600_OG0009530	1665
CG10602_OG0009532	2393
CG10616_OG0010838	908
CG10621_OG0001911	1513
CG10623_OG0001912	381
CG10628_OG0009107	389
CG10631_OG0001241	1222
CG10646_OG0009949	173
CG10654_OG0009947	17
CG10657_OG0009951	913
CG10660_OG0010840	568
CG10663_OG0010839	152
CG10669_OG0005156	331
CG10674_OG0010603	761
CG10680_OG0003577	6922
CG10681_OG0009950	169
CG10700_OG0011812	0
CG10702_OG0009548	1811
CG10710_OG0010908	932
CG10713_OG0010576	22
CG10725_OG0010574	0
CG10730_OG0000951	0
CG10731_OG0006517	255
CG10737_OG0006638	17561
CG10738_OG0010568	85
CG1074_OG0007339	287
CG10747_OG0009127	307
CG10748_OG0011855_OG0	0
CG10749_OG0003913_OG0	0
CG10750_OG0009561	0
CG10752_OG0010150_OG0	0
CG10761_OG0008304	1
CG1077_OG0004263	0
CG10793_OG0003237	2
CG10795_OG0006915	367
CG10799_OG0003081	3887
CG10801_OG0012112	3
CG10802_OG0008133	675
CG10803_OG0008134	1131
CG10804_OG0008132	7
CG10809_OG0010976	372
CG10814_OG0007257	13
CG10822_OG0007072	0
CG10839_OG0009144	0
CG10841_OG0002198_OG0	1
CG10853_OG0003980_OG0	0
CG10859_OG0009209	3
CG10862_OG0002017_OG1	5367
CG10863_OG0010486	4252
CG10863_OG0012194_OG0	21
CG10864_OG0005043	62
CG10866_OG0010485	300
CG10874_OG0003457	702
CG10877_OG0002385_OG0	21
CG10887_OG0002183_OG0	1
CG10898_OG0002547	376
CG1090_OG0003105_OG0	164
CG10903_OG0002293_OG0	170
CG10904_OG0011634	198
CG10907_OG0001984_OG0	380
CG10909_OG0005022	0
CG10910_OG0006092	4
CG10911_OG0006095	21
CG10912_OG0000471	6
CG10914_OG0006109	259
CG10919_OG0001352	0
CG1092_OG0001161_OG0	0
CG10920_OG0007959	0
CG10927_OG0006710	136
CG10931_OG0006071	0
CG10932_OG0007954	1812
CG10934_OG0002756_OG0	1
CG10939_OG0005908	3841
CG10947_OG0009415	58
CG10948_OG0009927	434
CG10949_OG0009416	299
CG10950_OG0012279	0
CG10958_OG0001743	62
CG10959_OG0008299	284
CG10962_OG0007748	129
CG10970_OG0003173	71
CG10973_OG0012539	696
CG10979_OG0004244	1016
CG10984_OG0009934	388
CG10996_OG0008249	1
CG11000_OG0004245	0
CG11007_OG0003037	645
CG11018_OG0007064	0
CG11029_OG0001270	108
CG1103_OG0003103_OG0	359
CG11030_OG0003728	618
CG11034_OG0001268	263
CG11035_OG0002292_OG0	126
CG11041_OG0001654	5
CG11044_OG0007073	619
CG1105_OG0004314	2144
CG11050_OG0009604	2326
CG11060_OG0006765	1
CG11068_OG0011716	6
CG11069_OG0004655	489
CG11076_OG0001759	277
CG11077_OG0000549_OG0	154
CG11085_OG0008456	4
CG11089_OG0004653	2471
CG11095_OG0003249	188
CG11099_OG0007074	339
CG11103_OG0003250	209
CG11106_OG0012330	0
CG11109_OG0001964	84
CG11110_OG0006619	412
CG11123_OG0006752	616
CG11125_OG0006747	95
CG11127_OG0006744	360
CG1113_OG0004171	5
CG11131_OG0001957_OG0	1
CG11134_OG0003251	622
CG11141_OG0006745	423
CG11145_OG0006754	0
CG11147_OG0003729	3643
CG11149_OG0003730	4
CG11151_OG0008256	2714
CG11159_OG0006283	0
CG1116_OG0004164	479
CG11162_OG0008263	0
CG11168_OG0004657	1548
CG11170_OG0006462	112
CG11178_OG0003327	779
CG11180_OG0006625	1140
CG11191_OG0007189	39
CG11192_OG0007095	0
CG11200_OG0007088	733
CG11211_OG0012938	23
CG11226_OG0012166_OG0	0
CG11227_OG0007505	0
CG1124_OG0002090	4660
CG11241_OG0003815_OG0	1861
CG11247_OG0009861	188
CG11248_OG0003830_OG0	153
CG11249_OG0009864	11
CG11251_OG0001998	0
CG11257_OG0007039	331
CG11263_OG0001789	257
CG11267_OG0011856	2463
CG11269_OG0006458	0
CG11275_OG0002906	1847
CG11279_OG0003924_OG0	279
CG11286_OG0004361	0
CG1129_OG0002085	278
CG11291_OG0003029	0
CG11294_OG0007761	0
CG11298_OG0007031	0
CG11309_OG0010303	1355
CG11317_OG0012026	9
CG11318_OG0000756	16
CG11319_OG0009603	41
CG11327_OG0009628	1
CG11333_OG0002657_OG0	0
CG11334_OG0005804	1261
CG11342_OG0011920	48
CG11345_OG0011138	20
CG11349_OG0011131	0
CG11353_OG0011127	115
CG11356_OG0008477	0
CG11357_OG0011126	496
CG1136_OG0010499	1694
CG11367_OG0000806_OG0	149
CG11369_OG0011699	0
CG1137_OG0004303	0
CG11370_OG0003817_OG0	1
CG11377_OG0008723	584
CG11378_OG0007395	835
CG11379_OG0007397	1
CG11380_OG0007400	389
CG11381_OG0007402	6
CG11382_OG0007404	461
CG11384_OG0007396	22
CG1139_OG0004077	173
CG11391_OG0001026_OG0	0
CG11396_OG0010345	449
CG11398_OG0007405	181
CG11403_OG0007406	580
CG11404_OG0012169	0
CG11406_OG0006889	443
CG11409_OG0007766	1365
CG11413_OG0011575	5
CG11414_OG0006019	2059
CG11417_OG0007590	717
CG1142_OG0012974	414
CG11425_OG0009823	520
CG11426_OG0009824	4417
CG1143_OG0011104	3795
CG11436_OG0003200	200
CG11437_OG0009825	58
CG11438_OG0009826	714
CG11447_OG0004515	165
CG11449_OG0000981_OG1	3
CG11453_OG0001027_OG0	7
CG11454_OG0001792	303
CG11456_OG0003951	261
CG11459_OG0000135_OG1	75
CG1146_OG0011093	1965
CG11470_OG0000857	0
CG11474_OG0005934	1315
CG11475_OG0005935	10
CG11498_OG0001515	63
CG11504_OG0002630	649
CG11523_OG0009832	320
CG11529_OG0010828	207
CG11537_OG0010640	1257
CG11550_OG0002660	34
CG11560_OG0010817	249
CG11562_OG0008742	244
CG11563_OG0002662	799
CG11566_OG0007496	1
CG11570_OG0004027	0
CG11581_OG0008240	5
CG11583_OG0010538	945
CG11584_OG0008239	114
CG11585_OG0012335	88
CG11586_OG0010534	312
CG11590_OG0001741	464
CG11593_OG0010497	570
CG11594_OG0010492	2822
CG11596_OG0007629	716
CG11601_OG0008739	372
CG11608_OG0000142_OG0	32
CG1161_OG0004180	1869
CG11617_OG0008731	180
CG11619_OG0003864_OG0	2
CG11626_OG0011450	0
CG11629_OG0003739	0
CG11630_OG0009580	0
CG11634_OG0009583	0
CG11635_OG0007156	0
CG11638_OG0007387	11
CG11655_OG0001745_OG0	875
CG11656_OG0005013	1
CG11658_OG0010025	522
CG11663_OG0012087	0
CG11664_OG0011395	0
CG11666_OG0012316	0
CG11668_OG0002452	68
CG11670_OG0005008	27
CG11672_OG0004805	1
CG11674_OG0008231	3030
CG11679_OG0008511	443
CG11686_OG0002448_OG0	95
CG11693_OG0004810	0
CG11694_OG0000225_OG0	0
CG11694_OG0000225_OG1	2
CG11695_OG0007879	497
CG11696_OG0007880	673
CG11698_OG0002319_OG0	0
CG11699_OG0007882	1125
CG11703_OG0002165_OG0	0
CG11710_OG0001691_OG0	567
CG1172_OG0004189	535
CG11722_OG0001391	388
CG11723_OG0003571	476
CG11726_OG0010048	0
CG11737_OG0001419_OG0	327
CG11741_OG0001420_OG0	0
CG11752_OG0007995	1756
CG11755_OG0000851	84
CG11756_OG0007997	0
CG11760_OG0004826	346
CG11768_OG0004832	5
CG11771_OG0005200	2229
CG11777_OG0006309	153
CG11779_OG0004481	1397
CG11786_OG0012799	126
CG11788_OG0007083	228
CG11790_OG0005187	1742
CG11791_OG0012008	1073
CG11807_OG0003009_OG0	717
CG11808_OG0006841	260
CG11811_OG0004058	730
CG11816_OG0008636	0
CG11835_OG0000264_OG0	19672
CG11835_OG0000264_OG1	3963
CG11837_OG0005082	477
CG11841_OG0005083	1792
CG11842_OG0000856_OG1	1204
CG11843_OG0011490	86
CG11852_OG0002502_OG0	243
CG11854_OG0005171	7017
CG11857_OG0005167	1151
CG11858_OG0005166	309
CG11878_OG0000055_OG0	156
CG11878_OG0000055_OG1	300
CG11878_OG0000055_OG2	3395
CG11882_OG0005094	183
CG11883_OG0006313	582
CG11885_OG0003355	205
CG11892_OG0005161	4550
CG11893_OG0000039_OG2	237
CG11899_OG0005100	1156
CG11902_OG0005155	240
CG11906_OG0001618	462
CG11911_OG0008747	4
CG11912_OG0008746	0
CG11920_OG0005183	482
CG11927_OG0003556	1288
CG11929_OG0011773	0
CG11961_OG0001155_OG0	46
CG11964_OG0004848	314
CG11970_OG0004849	1169
CG11975_OG0004850	999
CG11977_OG0012457_OG0	0
CG11980_OG0002337	584
CG11983_OG0004852	24
CG11986_OG0004855	126
CG11997_OG0004862	0
CG11999_OG0004179	1048
CG12003_OG0004112	0
CG12004_OG0011286	2116
CG12009_OG0010662	357
CG12010_OG0010671	253
CG12011_OG0011025	117
CG12012_OG0010672	415
CG12016_OG0010666	1124
CG12017_OG0010661	363
CG12020_OG0011042	1
CG12024_OG0011050	855
CG12025_OG0011053	616
CG12035_OG0011029	2
CG12038_OG0011331	45
CG12054_OG0000497	2624
CG12056_OG0003138	569
CG12057_OG0003139	169
CG12061_OG0000938_OG0	0
CG12065_OG0007412	2890
CG12069_OG0001519	0
CG12071_OG0011553	13
CG12071_OG0013484	24
CG12075_OG0007754	2745
CG1208_OG0004248	354
CG12081_OG0007411	837
CG12084_OG0011296	876
CG12091_OG0011293	3081
CG12093_OG0011111	1234
CG12096_OG0008559	814
CG12099_OG0011289	4577
CG12104_OG0011284	407
CG12105_OG0004111	581
CG12106_OG0007586	126
CG12107_OG0006719	659
CG12111_OG0007413	10
CG12112_OG0012598_OG0	179
CG12115_OG0007587	0
CG12116_OG0008625	1261
CG12118_OG0007585	1379
CG12121_OG0007579	2089
CG12123_OG0003325	219
CG12128_OG0002879	482
CG12129_OG0002878	396
CG1213_OG0002105	2381
CG12134_OG0006319	273
CG12147_OG0004192	0
CG12155_OG0003210	737
CG12159_OG0002860	637
CG12164_OG0006760	401
CG12170_OG0002098	781
CG12171_OG0004222	455
CG12173_OG0004172	219
CG12177_OG0008262	1272
CG1218_OG0002103	555
CG12182_OG0011099	137
CG12194_OG0008975	266
CG12204_OG0001687	83
CG12206_OG0008131	185
CG12209_OG0002818	3
CG12213_OG0002418	1172
CG12219_OG0007713	651
CG12224_OG0000651_OG1	1454
CG12231_OG0003119	0
CG12236_OG0008414	549
CG12237_OG0007424	888
CG12239_OG0001754	10
CG12241_OG0001396	421
CG12253_OG0011818	128
CG12256_OG0004947	0
CG12259_OG0005539	484
CG12268_OG0005336	1060
CG1227_OG0004337	364
CG12278_OG0004413	0
CG12279_OG0004445	484
CG12288_OG0009457	602
CG12289_OG0010046	0
CG12290_OG0002618	762
CG12299_OG0009634	434
CG12301_OG0001981	746
CG12307_OG0009694	0
CG1231_OG0011372	149
CG12316_OG0009955	1060
CG12320_OG0005053	43
CG12321_OG0001064_OG0	1085
CG12325_OG0002854	540
CG1233_OG0011370	1022
CG1234_OG0004335	1002
CG12341_OG0002848	194
CG12343_OG0002853	447
CG12344_OG0002855	37
CG12355_OG0012373	34
CG1236_OG0002100	667
CG12362_OG0000821_OG0	0
CG12374_OG0007223	32
CG12375_OG0009777	553
CG12379_OG0008514	72
CG12384_OG0006229	2602
CG1239_OG0004237	380
CG12395_OG0001736	0
CG12398_OG0008359	6
CG12402_OG0002224_OG0	9
CG12420_OG0002594_OG0	0
CG12426_OG0005340	0
CG12438_OG0003802	0
CG12439_OG0009296	0
CG12446_OG0001786_OG0	0
CG12448_OG0009145	1
CG1246_OG0011105	85
CG12464_OG0011955	0
CG12470_OG0007846	0
CG12479_OG0008243	0
CG12480_OG0008242	0
CG12481_OG0008237	0
CG12490_OG0000233_OG1	1
CG12496_OG0007599	2
CG12498_OG0008105	0
CG12499_OG0002285_OG0	292
CG12502_OG0011339	0
CG12507_OG0008176	36
CG12511_OG0009568	0
CG12516_OG0005410	0
CG12517_OG0009649	3
CG12520_OG0010149	39
CG12521_OG0012944	0
CG12531_OG0008272	100
CG12535_OG0008128	13
CG12539_OG0008363	0
CG12540_OG0008220	46
CG12541_OG0007825	65
CG12560_OG0012234	565
CG12567_OG0012740	850
CG12576_OG0001784_OG0	2534
CG12581_OG0001679_OG0	300
CG12589_OG0011424	0
CG12590_OG0011977	2
CG12594_OG0005596	18
CG12607_OG0011139	2
CG12609_OG0008677	0
CG12617_OG0003653	0
CG12620_OG0009462	0
CG12637_OG0008050	0
CG12643_OG0007518	47
CG1265_OG0010531	865
CG12655_OG0000445_OG2	610
CG12659_OG0007410	128
CG12661_OG0007749	0
CG12662_OG0007747	10
CG12672_OG0007868	2
CG12674_OG0003570	0
CG12679_OG0001731_OG0	0
CG12680_OG0001718	0
CG12682_OG0012323	0
CG12691_OG0007931	0
CG12692_OG0000634_OG0	0
CG12693_OG0012106	0
CG12698_OG0008169	14
CG12699_OG0000230_OG1	0
CG12702_OG0001192	465
CG12708_OG0000271_OG0	0
CG12708_OG0000271_OG0.2	0
CG1271_OG0010635	790
CG12713_OG0003881_OG0	132
CG12716_OG0008438	0
CG12723_OG0008557	603
CG12728_OG0000928_OG0	710
CG12729_OG0011725	8
CG1273_OG0010536	59
CG12730_OG0007375	495
CG12744_OG0000893	88
CG12746_OG0004208	1633
CG1275_OG0011072	1592
CG12768_OG0001283_OG0	28
CG12769_OG0007187	103
CG12773_OG0003140	1386
CG12782_OG0012281	0
CG12783_OG0000743_OG0	0
CG12784_OG0005236	0
CG12795_OG0008825	942
CG12811_OG0002240	1022
CG12817_OG0002595_OG0	6
CG12818_OG0004897	309
CG12822_OG0001599	804
CG12825_OG0001130_OG1	161
CG12826_OG0002951	102
CG12828_OG0011622	2
CG12831_OG0011623_OG0	0
CG12836_OG0002963_OG0	2
CG12848_OG0006045	370
CG12849_OG0011577	0
CG12851_OG0005862	30
CG12857_OG0006163	1
CG12860_OG0006154	0
CG12861_OG0006153	0
CG12862_OG0011585_OG0	0
CG12863_OG0011584	183
CG12866_OG0002772	0
CG12868_OG0001564	280
CG12869_OG0006145	104
CG12869_OG0006146	40
CG12877_OG0001472_OG0	874
CG1288_OG0001350	0
CG12880_OG0005345	94
CG12883_OG0001474	204
CG12885_OG0001477	9
CG12895_OG0006308	594
CG12909_OG0002821	306
CG12910_OG0006305	64
CG12911_OG0006304	38
CG12914_OG0002819	0
CG12917_OG0002815	0
CG12920_OG0006291	160
CG12926_OG0006349	197
CG12929_OG0006357	73
CG12934_OG0006315	0
CG12935_OG0002846	205
CG12942_OG0001596_OG0	529
CG12945_OG0004570	933
CG12947_OG0004568	187
CG12948_OG0004558	279
CG12963_OG0001641_OG0	4
CG12964_OG0002996_OG0	1091
CG12970_OG0006808	26
CG12971_OG0010294	2
CG12974_OG0010307	96
CG12983_OG0010332	0
CG12984_OG0003949	1
CG12985_OG0000915	6
CG12986_OG0011685	0
CG1299_OG0000523_OG0	3887
CG12990_OG0007696	1038
CG12991_OG0007703	802
CG12992_OG0011688	2
CG12994_OG0007707	0
CG12995_OG0008599	0
CG12998_OG0011739	967
CG13000_OG0011738	0
CG13001_OG0008580	381
CG13002_OG0008577	3
CG13003_OG0008572	265
CG13004_OG0008570	376
CG13005_OG0008567	244
CG13008_OG0008305	0
CG13010_OG0003260	6
CG13012_OG0008317	134
CG13014_OG0008547	529
CG13016_OG0006536	382
CG13018_OG0006537	101
CG13021_OG0003241	0
CG13022_OG0010698	0
CG13023_OG0010699	2
CG13024_OG0010708	282
CG13026_OG0010716	12
CG13028_OG0004010	63
CG13031_OG0012200	152
CG13032_OG0004014_OG0	0
CG13033_OG0010736	6
CG13038_OG0010761	1
CG13039_OG0010762	0
CG1304_OG0000265_OG0	2
CG1304_OG0000265_OG1	0
CG13040_OG0010763	0
CG13041_OG0000280_OG0	7
CG13041_OG0000280_OG0.2	4
CG13042_OG0010767	3
CG13043_OG0000281_OG0	3
CG13043_OG0000281_OG1	3
CG13044_OG0010768	0
CG13045_OG0000814	3
CG13046_OG0010771	6
CG13047_OG0010772	19
CG13048_OG0010773	16
CG13049_OG0010774	103
CG13051_OG0011898	2
CG13053_OG0010778	0
CG13054_OG0010779	0
CG13055_OG0010780	2
CG13056_OG0010757	0
CG13058_OG0004021	1
CG13059_OG0010764	15
CG13062_OG0010766	9
CG13064_OG0010775	0
CG13065_OG0010776	10
CG13066_OG0012201	0
CG13068_OG0002030_OG1	4
CG13069_OG0004022	0
CG1307_OG0004308	1262
CG13070_OG0012202	0
CG13071_OG0011899	0
CG13073_OG0012731_OG0	5
CG13074_OG0010797	1
CG13075_OG0000216_OG0	7
CG13075_OG0000216_OG1	3
CG13077_OG0009097	745
CG13078_OG0003575_OG0	0
CG13081_OG0003574	1
CG13082_OG0009094	68
CG13083_OG0009084	0
CG13084_OG0009083	4
CG13085_OG0001922	53
CG13086_OG0003709	730
CG13088_OG0001266	204
CG1309_OG0010533	2623
CG13096_OG0003720	1993
CG13097_OG0001923	900
CG13101_OG0009304	366
CG13102_OG0009298	19
CG13108_OG0009295	10
CG13110_OG0011792	0
CG13113_OG0001247_OG0	0
CG13114_OG0009279	1
CG13116_OG0001878	695
CG13123_OG0001877	62
CG13124_OG0003502	9470
CG13126_OG0003515	189
CG13127_OG0001844	0
CG13131_OG0000790_OG0	0
CG13133_OG0003525	3
CG1314_OG0011674	0
CG13144_OG0009363	4
CG13148_OG0007214	305
CG13151_OG0006215	278
CG13154_OG0006206	7
CG13155_OG0006196	2301
CG13157_OG0002779	2
CG1316_OG0000430_OG0	0
CG13168_OG0006184	1
CG1317_OG0011084	2943
CG13170_OG0006182	4
CG13171_OG0006180	0
CG13177_OG0012831	272
CG13185_OG0002928	1542
CG13186_OG0006594	0
CG13192_OG0006567	352
CG13193_OG0006565	1
CG13196_OG0006560	43
CG13197_OG0006563	668
CG13202_OG0001123_OG0	0
CG13203_OG0006235	1
CG13204_OG0006233	191
CG13215_OG0002793_OG0	337
CG13216_OG0001568_OG0	51
CG13218_OG0002791_OG0	97
CG13220_OG0001573_OG0	1382
CG13223_OG0001571_OG0	1
CG13226_OG0002794_OG0	6
CG13227_OG0006218_OG0	0
CG13228_OG0011587_OG0	79
CG13229_OG0002786_OG0	72
CG13229_OG0002787_OG0	1992
CG13231_OG0006217	0
CG13239_OG0009815	0
CG1324_OG0007509	1
CG13243_OG0009147	0
CG13247_OG0010378	10
CG13248_OG0010371	22
CG13250_OG0011870	7
CG13251_OG0010355	5
CG13252_OG0003952	584
CG13258_OG0009399	8
CG13272_OG0008882	177
CG13280_OG0008881	1
CG13282_OG0008887	1094
CG13285_OG0010583	310
CG13287_OG0010216	8
CG13288_OG0010220	354
CG13293_OG0003937	17
CG13295_OG0010231	817
CG13297_OG0010242	268
CG13299_OG0011864	97
CG13300_OG0003943	20
CG13305_OG0011196	9
CG13306_OG0011204	149
CG13308_OG0004102	0
CG13309_OG0011211	1555
CG13310_OG0011207	4
CG13312_OG0011210	16
CG13313_OG0004105_OG0	106
CG13314_OG0011224	6
CG13315_OG0011237	4929
CG13318_OG0004834	2789
CG13319_OG0006667	266
CG13321_OG0006673	412
CG13326_OG0006545	0
CG13330_OG0007271	1
CG13331_OG0007273	3
CG13332_OG0007274	6
CG13334_OG0007281	0
CG13337_OG0011662	37
CG13339_OG0007296	206
CG13344_OG0007304	415
CG13358_OG0007351	0
CG13359_OG0012499	1
CG13360_OG0010145	3645
CG13361_OG0003189	0
CG13362_OG0007862	2
CG13364_OG0001174_OG0	1587
CG13365_OG0007831	371
CG13367_OG0003188_OG0	475
CG13369_OG0003181	1389
CG13375_OG0007847	50
CG13377_OG0007849	1816
CG13380_OG0010135	330
CG13384_OG0003473	860
CG13385_OG0012520	0
CG13386_OG0003471	11
CG1339_OG0006721	0
CG13390_OG0003479	180
CG13392_OG0003476	307
CG13397_OG0003469	542
CG13398_OG0003468	369
CG13403_OG0008236	104
CG13404_OG0008224	2
CG13405_OG0011376	0
CG13407_OG0004768	0
CG13408_OG0004770	13
CG13409_OG0004775	82
CG13423_OG0007099	0
CG13426_OG0011654	0
CG13427_OG0003049	3
CG13428_OG0007100	53
CG13430_OG0001658	204
CG13436_OG0006622	5
CG13437_OG0006285	8
CG13438_OG0006243	0
CG1344_OG0012226	157
CG13442_OG0006244	0
CG13443_OG0006248	2
CG13445_OG0003880	0
CG13449_OG0009980	1
CG13454_OG0003875_OG0	2
CG13455_OG0009966	0
CG13457_OG0001288	0
CG13458_OG0004037	3
CG13460_OG0010841	0
CG13465_OG0000343_OG0	0
CG13471_OG0004048	0
CG13473_OG0010860	0
CG13474_OG0004049	0
CG13476_OG0012898	0
CG13481_OG0000339_OG0	0
CG13481_OG0000339_OG1	0
CG13484_OG0010886	159
CG13488_OG0001544_OG1	4
CG13492_OG0005946	77
CG13501_OG0005936	6
CG13502_OG0005931	9
CG13502_OG0012991	0
CG13506_OG0007028	1646
CG13510_OG0006998	277
CG13511_OG0006997	1
CG13516_OG0006995	203
CG13526_OG0006986	0
CG13527_OG0006984	0
CG13531_OG0006978	1373
CG13532_OG0006975	13
CG13538_OG0005981	0
CG13539_OG0012044	0
CG1354_OG0007555	8253
CG13541_OG0012280	0
CG13544_OG0005976	0
CG13545_OG0012580	2
CG13551_OG0000540_OG1	3775
CG13551_OG0012048	1485
CG13557_OG0012477	0
CG13558_OG0001556	0
CG13559_OG0012047	24
CG13561_OG0011643	1
CG13562_OG0011631	33
CG13575_OG0006892	6
CG13577_OG0001150_OG0	3
CG13578_OG0006898	4
CG13579_OG0006013	0
CG1358_OG0006724	851
CG13581_OG0002746	0
CG13585_OG0011574	897
CG13587_OG0006025	1
CG13594_OG0006033	27
CG13599_OG0005537	85
CG1360_OG0006725	123
CG13601_OG0005534	464
CG13603_OG0005332	964
CG13605_OG0005319	989
CG13606_OG0005306	76
CG13607_OG0005318	1326
CG13609_OG0012982	89
CG13613_OG0005278	0
CG13614_OG0002525_OG0	1
CG13615_OG0002524	1
CG13616_OG0005272	1
CG13618_OG0005267	315
CG13622_OG0005268	6
CG13623_OG0005265	378
CG13625_OG0004618	538
CG13627_OG0004629	262
CG13630_OG0004630	954
CG13631_OG0004635	975
CG13634_OG0004637	27
CG13641_OG0004650	531
CG13643_OG0002274	492
CG13653_OG0002504	0
CG13654_OG0005174	63
CG13663_OG0011496	298
CG13667_OG0004090_OG0	269
CG13670_OG0011168	0
CG13671_OG0004086_OG0	510
CG13675_OG0000560_OG2	14
CG13676_OG0003984	551
CG13678_OG0000129_OG3	48
CG1368_OG0008241	360
CG13685_OG0010463	20
CG13689_OG0008772	93
CG13690_OG0008752	521
CG13692_OG0008754	2
CG13698_OG0010125	416
CG13699_OG0003907_OG0	23
CG13705_OG0010610	11
CG13707_OG0010613	97
CG13708_OG0010614	1
CG1371_OG0006292	2558
CG13711_OG0010618	1
CG13712_OG0010619	0
CG13713_OG0010620	0
CG13716_OG0010627	1
CG13720_OG0004084	3
CG13721_OG0012208	5
CG13722_OG0011130	1035
CG13723_OG0010915	0
CG13724_OG0010917	0
CG13725_OG0010918	0
CG13727_OG0004055	1
CG13728_OG0010923	0
CG13731_OG0011910	238
CG13733_OG0010089	1
CG13738_OG0011907	2
CG13739_OG0002891	0
CG13743_OG0006405	9
CG13744_OG0006409	0
CG13747_OG0006408	0
CG13748_OG0006626	65
CG13751_OG0001660_OG0	348
CG13760_OG0007606	434
CG13766_OG0009602	175
CG13771_OG0009612	0
CG13775_OG0003750_OG0	250
CG13784_OG0000956_OG0	352
CG13786_OG0003631	0
CG13796_OG0001883_OG0	459
CG13801_OG0000219_OG0	0
CG13801_OG0000219_OG1	0
CG13806_OG0011077	81
CG13807_OG0011075	188
CG13810_OG0011066	13
CG13813_OG0010189	283
CG13829_OG0011464	2
CG13833_OG0004687	537
CG13837_OG0002276	4
CG13838_OG0011993	0
CG13841_OG0004694	144
CG13842_OG0004706	1
CG13847_OG0004737	105
CG13850_OG0004743	1047
CG13855_OG0004744	4
CG13856_OG0004745	57
CG13857_OG0004746	0
CG13862_OG0004760	0
CG13868_OG0007089	9393
CG13868_OG0013578	1617
CG13869_OG0007075	1
CG1387_OG0008528	0
CG13870_OG0007093	0
CG13871_OG0003047	0
CG13872_OG0007071	1
CG13875_OG0011381	140
CG13876_OG0001334_OG0	325
CG13877_OG0011937	780
CG13884_OG0000403_OG0	0
CG13887_OG0011343	4565
CG13891_OG0002060	0
CG13893_OG0011360	977
CG13894_OG0004129	268
CG13895_OG0004128	368
CG13901_OG0011344	308
CG13907_OG0011337	1953
CG13912_OG0011325	784
CG13917_OG0011285	3375
CG13919_OG0011274	101
CG13920_OG0011271	718
CG13921_OG0011032	31
CG13924_OG0011054	7
CG13926_OG0011282	369
CG13928_OG0011279	91
CG13930_OG0011024	17
CG13931_OG0004073	0
CG13933_OG0011036	1071
CG13937_OG0011056	797
CG13949_OG0003375	3
CG13950_OG0003376	20
CG13954_OG0006374	5
CG13955_OG0002890_OG0	6
CG13962_OG0012240	0
CG13970_OG0009133_OG0	0
CG13972_OG0005361	1
CG13983_OG0002696	10
CG13991_OG0000661_OG1	0
CG13992_OG0002070_OG0	0
CG13994_OG0011942	633
CG13995_OG0000538_OG0	0
CG13999_OG0000662_OG0	2
CG14005_OG0001926	427
CG14006_OG0001927	0
CG14007_OG0009567	1
CG14011_OG0003731	1
CG14013_OG0003734	1
CG14014_OG0009443	0
CG14015_OG0009446	1
CG14017_OG0003733	0
CG14020_OG0003686	2
CG14022_OG0008831	191
CG14024_OG0003410_OG0	10
CG14034_OG0008836	20
CG14036_OG0008842	223
CG14042_OG0001816	12
CG14043_OG0003425	681
CG14044_OG0008964	5
CG14050_OG0000684	3
CG14052_OG0007777	1
CG14053_OG0012099	5
[truncated: 9,910 more rows]
