# Supplementary material for: Evolution of chemosensory tissues and cells across ecologically diverse Drosophilids
Source: Nat Commun. 2024 Feb 5;15:1047. doi: 10.1038/s41467-023-44558-4 (PMC10844241; doi:10.1038/s41467-023-44558-4)
Supplement: Supplementary file 18 — Supplementary Data 15 [file 41467_2023_44558_MOESM18_ESM.zip › all_count_tables_renamed/SUZB10ANT_counts_trim_genes_FBids_1_1_sorted.txt]

128up_OG0006588	1860
14-3-3epsilon_OG0002478	24513
14-3-3epsilon_OG0001126_OG1	40899
140up_OG0004534	724
18w_OG0003044	5022
26-29-p_OG0010897	17881
2mit_OG0000576_OG0	121
5-HT1A_OG0006644	289
5-HT1B_OG0006647	86
5-HT2A_OG0000287_OG0	0
5-HT2B_OG0011472	2152
5-HT7_OG0005777	120
5PtaseI_OG0005188	1745
7B2_OG0004187	5757
a_OG0006460	1352
a10_OG0010691	532023
a5_OG0009037	121793
a6_OG0007651	1228
AANATL2_OG0003640	145
AANATL4_OG0000091_OG1	0
AANATL7_OG0007605	10
Aasdh_OG0001831	642
Aatf_OG0001947	791
aay_OG0011265	28645
ab_OG0009683	1162
ab_OG0009684	267
ABCB7_OG0011281	5263
Pmp70_OG0003257	11595
Abd-B_OG0005000	1
Abi_OG0002227_OG0	1770
Abl_OG0010722	11648
abo_OG0009656	670
Abp1_OG0010565	2614
abs_OG0003097	1617
ac_OG0007843	0
Ac13E_OG0008321	3000
Ac3_OG0009573	2029
Ac78C_OG0010320	272
Acam_OG0000252_OG0	0
Acam_OG0000252_OG1	0
Acam_OG0005131	0
CG9149_OG0011313	2191
Acbp1_OG0009246	1406
Acbp2_OG0010415	2522
Acbp4_OG0000311_OG0	0
Acbp4_OG0000311_OG1	2
Acbp6_OG0010414	810
ACC_OG0007193	16377
AcCoAS_OG0000812	46332
Ace_OG0000652_OG0	633
Acer_OG0000953_OG0	6981
Acer_OG0003808	7989
Acf_OG0002671	2940
Achl_OG0002770	4269
acj6_OG0008333	914
acj6_OG0008334	3107
Ack_OG0010507	4506
Ack-like_OG0006546	3164
Acn_OG0009540	13245
CG5009_OG0006075	12861
Acox57D-d_OG0006913	123
Acox57D-p_OG0001151	2774
Acp1_OG0009317	34
Acp32CD_OG0009664	0
Acp65Aa_OG0003939	1
Acph-1_OG0001513	625
CG12512_OG0008829	1039
CG18155_OG0007972	84
Acsl_OG0007133	44258
Act42A_OG0000022_OG0	138
Act42A_OG0000022_OG1	3349
Act42A_OG0000022_OG3	1633
Act42A_OG0000022_OG4	351
Act42A_OG0000022_OG5	406
Actn_OG0003148_OG0	6780
Actn3_OG0011403_OG0	0
ACXB_OG0000046_OG0	3
ACXB_OG0000046_OG1	0
ACXB_OG0000046_OG2	1
ACXB_OG0000046_OG2.2	0
ACXD_OG0004078_OG0	169
Acyp_OG0009408	0
Acyp2_OG0011498	990
Ada_OG0002342	86
Ada1-2_OG0003777_OG0	663
Ada2a_OG0005051	258
Ada2b_OG0004799	701
Ada3_OG0007872	1072
AdamTS-A_OG0005247	208
AdamTS-A_OG0012010	13
AdamTS-B_OG0008089	1581
Adar_OG0007649	3189
Adat1_OG0003596	256
Adck1_OG0006032	1083
Adck5_OG0010063	1962
ADD1_OG0006579	2878
Adf1_OG0001636_OG0	726
Adgf-A_OG0001991_OG0	0
Adgf-A_OG0003900	95
Adgf-A2_OG0010109	4
Adgf-B_OG0010108	7
Adgf-C_OG0001030_OG0	6
Adgf-D_OG0002208_OG0	17
Adgf-E_OG0006152	0
Adh_OG0003395_OG0	1
Adi1_OG0010940	782
AdipoR_OG0004727	13282
CG3809_OG0004951	0
AdenoK_OG0003918_OG0	2167
Ady43A_OG0002958	4300
AdoR_OG0005733	225
adp_OG0006108	1605
AdSS_OG0000854_OG0	79
Aduk_OG0004873	4341
Ae2_OG0010984	18349
CG6512_OG0010913	11600
aft_OG0006080	1077
Afti_OG0005567	2035
Ag5r_OG0008212	55
Ag5r2_OG0008213	3
AGBE_OG0007237	3536
AgmNAT_OG0001753	19
ago_OG0010530	5349
AGO1_OG0007307	10978
AGO2_OG0000119_OG0	300
Agpat1_OG0008448	5346
Agpat2_OG0003465	6050
Agpat3_OG0004018	9909
Agpat4_OG0004019_OG0	235
ADPS_OG0002932	5508
agt_OG0001016_OG0	84
Spat_OG0007723	122
Ahcy_OG0001195_OG0	1975
AhcyL1_OG0011110	8848
AIF_OG0001225	2582
AIMP1_OG0007108	1421
AIMP2_OG0009977	1595
AIMP3_OG0005998	1978
Adk1_OG0010829	15118
Adk3_OG0005467	856
Ak6_OG0007201	554
Akap200_OG0000367_OG0	1235
Akh_OG0010512	3
AkhR_OG0009627	9
akirin_OG0010441	3852
Akr1B_OG0001292	7443
Akt1_OG0005415	5726
al_OG0008749	29
Aladin_OG0007570	610
AlaRS_OG0003477	5964
AlaRS-m_OG0010596	1622
Alas_OG0006853	11248
alc_OG0006389	10520
Ald1_OG0005647	67742
Ald2_OG0005645	15
Aldh_OG0003615	27644
Aldh-III_OG0006742	46088
Aldh7A1_OG0003841_OG0	33
Alg-2_OG0001588_OG0	4323
Alg1_OG0002607_OG0	1457
Alg10_OG0000709_OG0	659
Alg11_OG0012170	3124
CG8412_OG0004562	1629
Alg14_OG0001194_OG0	1174
Alg2_OG0010641	2740
Alg3_OG0003012	84
Alg3_OG0006966	664
CG5287_OG0001281	818
CG5287_OG0003790	1134
Alg9_OG0005173	2058
Alh_OG0004317	1997
Alh_OG0004319	2088
Alh_OG0011430	746
alien_OG0009301	3165
ALiX_OG0005343	1886
Alk_OG0006414	120
CG12179_OG0001176_OG0	527
Alp1_OG0010289	0
Alp10_OG0010194	14
Alp11_OG0008522	0
Alp12_OG0003717	687
Alp13_OG0001034	274
Alp2_OG0000261_OG0	0
Alp2_OG0000261_OG1	11
Alp4_OG0005779	3480
Alp6_OG0006360	11
Alp7_OG0003030	0
Alp9_OG0003931	5
alph_OG0000083_OG0	0
alph_OG0005113	11310
alpha-Catr_OG0006852	7941
alpha-Est1_OG0004357	20929
alpha-Est10_OG0004350	7735
alpha-Est2_OG0000314	180
alpha-Est3_OG0004356	2570
alpha-Est6_OG0004354	4
alpha-Est7_OG0001351	27874
alpha-Est8_OG0004352	34508
alpha-Est9_OG0004351	593
alpha-Man-Ia_OG0003130	1069
alpha-Man-Ia_OG0003131	4039
alpha-Man-Ia_OG0001168	2011
alpha-Man-Ib_OG0005087	3071
alpha-Man-Ic_OG0011549	139
alpha-Man-IIa_OG0004878	5878
alpha-Man-IIb_OG0005229	18215
alpha-PheRS_OG0008296	2273
alpha-Spec_OG0011040	57793
alpha4GT1_OG0000948	2270
alphaCOP_OG0011275	13382
alphaSnap_OG0010384	10983
alphaTub67C_OG0010998	582
Alr_OG0008278	1804
alrm_OG0002498	4016
Als2_OG0009863	5565
alt_OG0004894	13646
aly_OG0004083	0
Ama_OG0002112	0
Amacr_OG0009433	1530
amd_OG0001918	201
Amnionless_OG0008741	398
amon_OG0011540	12733
amos_OG0003702_OG0	0
AMPdeam_OG0008245	18530
Amph_OG0007204	19836
AMPKalpha_OG0001698	11917
Amt_OG0004607	22827
Amun_OG0008385	12920
amx_OG0007575	604
Amy-p_OG0000157_OG0	48
Amy-p_OG0000157_OG0.2	0
Amyrel_OG0006416	0
ana_OG0006403	418
ana1_OG0002269	2229
ana2_OG0007120	228
ana3_OG0006194	600
Ance-2_OG0003658	1
Ance-3_OG0001891_OG0	4206
Ance-3_OG0009407	2352
Ance-4_OG0006406	29
Ance-5_OG0005870	193
anchor_OG0010100	11682
Andorra_OG0011741	0
Ank2_OG0010460	52134
Ankle2_OG0000780	4875
l(2)35Be_OG0003404_OG0	339
anox_OG0007490	3337
Ant2_OG0008041	62
antdh_OG0008007	227955
Antp_OG0002113	15
antr_OG0007227	68
AnxB10_OG0008082	17052
AnxB11_OG0008196	3490
AnxB9_OG0004410	25537
aop_OG0003458	2168
aos_OG0010741	1936
Aos1_OG0002145_OG0	737
AOX1_OG0005242	12230
AOX2_OG0000143_OG0	38783
AOX2_OG0000143_OG1	620
AOX4_OG0001465	46197
ap_OG0005832	511
AP-1-2beta_OG0008273	12656
AP-1gamma_OG0007680	12591
AP-1mu_OG0005553	5766
AP-1sigma_OG0005334	9110
AP-2alpha_OG0008751	11396
AP-2mu_OG0004736	5966
AP-2sigma_OG0004385	1918
Apc_OG0005387	6120
APC10_OG0005888	343
Apc2_OG0005308	362
APC4_OG0003171_OG0	990
APC7_OG0001703	109
ApepP_OG0000963	1450
aph-1_OG0003552_OG0	1133
aPKC_OG0006607	692
aPKC_OG0006608	3588
aPKC_OG0006609	160
Aplip1_OG0011323	5042
apn_OG0002443_OG0	0
apolpp_OG0012638	3337
app_OG0010830	1435
APP-BP1_OG0010070	1139
Appl_OG0007834	70059
Aprt_OG0004075	408
Aps_OG0010085	6711
apt_OG0002733	644
CG18815_OG0010034	6127
AQP_OG0007242	51
aqrs_OG0005393	0
aqz_OG0001049_OG1	21500
ara_OG0009939	0
aralar1_OG0001518	6716
Arc1_OG0002768_OG0	13133
Arc2_OG0006127	875
Arc42_OG0001370_OG0	2884
Archease_OG0002289_OG0	105
Arf51F_OG0006831	2170
Arf79F_OG0012164	15354
ArfGAP1_OG0010836	2900
ArfGAP3_OG0003816_OG0	3741
Arfip_OG0005451	1422
Arfrp1_OG0007681	740
arg_OG0003183	57
arg_OG0007835	10
Argk_OG0011233	139377
Argk_OG0011925	874
Argl_OG0009800	177
CG31469_OG0002209_OG0	349
ArgRS_OG0008151	2274
ArgRS-m_OG0004367	930
ari-1_OG0007878	5938
ari-2_OG0003028	2716
Arl1_OG0010003	2271
Arl2_OG0004816	684
Arl5_OG0011164	1066
Arl6_OG0007042	1638
Arl6IP1_OG0004993	3744
Arl8_OG0004797	5526
arm_OG0007636	26524
armi_OG0002027	966
Arp1_OG0004441	7866
Arp10_OG0007423	2255
Arp2_OG0001770	2438
Arp3_OG0010555	2282
Arp5_OG0001448_OG0	265
Arp53D_OG0011600	14
Arp6_OG0008512	716
Arp8_OG0007614	744
Arpc1_OG0009187	4910
Arpc2_OG0009417	2383
Arpc3A_OG0005226	886
Arpc3B_OG0008590	2
Arpc4_OG0008719	3311
Arpc5_OG0008957	1105
arr_OG0007264	2669
Arr1_OG0009490	93
Arr2_OG0004099	414
Ars2_OG0005840	9012
Art1_OG0004911	1738
Art2_OG0008773	26
Art3_OG0004604	428
Art4_OG0004574	1143
Art6_OG0004528_OG0	0
Art7_OG0001547_OG0	1109
Art8_OG0009662	205
Art9_OG0002219_OG0	1
Arts_OG0000486_OG0	5992
aru_OG0003377	8778
Arv1_OG0013036	198
arx_OG0009914	274
Asap_OG0007180	6510
Asator_OG0002682_OG1	3961
Asciz_OG0010646	306
ase_OG0007840	0
asf1_OG0009889	1782
ash1_OG0000982_OG0	432
ash2_OG0004623	2545
Ask1_OG0004518	6140
asl_OG0004217	685
AsnRS_OG0003707	4361
AsnRS-m_OG0006452	503
AsnS_OG0000992	246
asp_OG0004633	213
Asph_OG0006509	4013
ASPP_OG0006932	11328
CG9572_OG0008488	350
AspRS_OG0006665	3082
AspRS-m_OG0008886	8575
asrij_OG0006972	1235
asRNA:CR31429_OG0002339_OG0	636
asRNA:CR42743_OG0003772_OG0	0
asRNA:CR43299_OG0012338_OG0	0
asRNA:CR43426_OG0012535_OG0	0
asRNA:CR43454_OG0002277_OG0	44
asRNA:CR43463_OG0001607_OG0	517
asRNA:CR43809_OG0003675_OG0	1584
asRNA:CR44106_OG0002406_OG0	0
asRNA:CR44169_OG0002969_OG0	2511
asRNA:CR44179_OG0001455_OG0	2381
asRNA:CR44372_OG0000331_OG0	0
asRNA:CR44372_OG0000331_OG1	0
asRNA:CR44894_OG0012090_OG0	9
asRNA:CR45044_OG0005605_OG0	217
asRNA:CR45195_OG0000203_OG0	781
asRNA:CR45195_OG0000203_OG1	206
asRNA:CR45350_OG0001645_OG0	3802
asRNA:CR45943_OG0010336	1040
asRNA:CR46029_OG0000226_OG0	13
asRNA:CR46029_OG0000226_OG1	102
asRNA:CR46139_OG0003106_OG0	79
asRNA:CR46246_OG0011916	1
asRNA:CR46354_OG0002193_OG0	210
asRNA:CR46473_OG0000925_OG0	563
Ass_OG0001346	1
ast_OG0003560	330
AstA_OG0004634	2
AstA-R1_OG0000689	287
AstA-R2_OG0005396	3
AstC_OG0009668	1
AstC-R1_OG0010134	5
AstC-R2_OG0001295_OG0	45
AstCC_OG0009669	0
asun_OG0002419_OG0	358
Asx_OG0006138	6435
Atac1_OG0003748_OG0	95
Atac2_OG0009508	633
Atac3_OG0000828	1321
Tat_OG0001330	9171
Ate1_OG0003045	3521
Atet_OG0003384	17747
Atf-2_OG0006059	497
Atf3_OG0007763	2142
Atg1_OG0009929	408
Atg1_OG0009931	4793
Atg10_OG0001598	106
Atg101_OG0008681	2159
Atg12_OG0011904	437
Atg13_OG0004817	2486
Atg14_OG0005089	1734
Atg16_OG0005703	1319
Atg17_OG0004232	9916
Atg18a_OG0011152	3654
Atg18b_OG0001271_OG0	4910
Atg2_OG0011112	5892
Atg3_OG0009922	2957
Atg4a_OG0009014	2775
Atg4b_OG0005256	1754
Atg5_OG0007974	1121
Atg6_OG0005323	1430
Atg7_OG0006714	1640
Atg8a_OG0008043	23599
Atg8b_OG0005571	0
Atg9_OG0006487	2304
atilla_OG0011822	12176
atk_OG0010362	526
atl_OG0001399	12958
atms_OG0004154	2078
ato_OG0004804	0
Atox1_OG0012695	2021
ATP6AP2_OG0004869	25101
ATP7_OG0008369	3926
ATP8A_OG0007260	25128
ATP8A_OG0007261	1863
Atpalpha_OG0002140	194199
ATPCL_OG0006680	32643
ATPsynB_OG0010987	24168
ATPsynbeta_OG0005823	104880
ATPsynbetaL_OG0001317	12
ATPsynC_OG0005792	50671
ATPsynCF6_OG0005500	15001
ATPsynCF6L_OG0010605	0
ATPsynD_OG0004477	22813
ATPsyndelta_OG0007526	14243
ATPsynE_OG0005568	10562
ATPsynG_OG0009657	14227
ATPsyngamma_OG0005690	30807
ATPsynGL_OG0009315	0
ATPsynO_OG0012619	24317
AttC_OG0000164_OG0	36
AttC_OG0007258	42
AttD_OG0004890	18
Atu_OG0002096	2686
Atx-1_OG0012102	57
Atx2_OG0011501	29270
Atxn7_OG0003444	1814
aub_OG0000482_OG0	293
aurA_OG0004964	119
aurB_OG0009647	148
aust_OG0001881	0
aux_OG0003096_OG0	4848
ave_OG0006159	394
Aven_OG0003291	521
awd_OG0002664	12287
Awh_OG0010478	2
axed_OG0010262	313
Axn_OG0005720	3604
axo_OG0003993	4502
axo_OG0010625	2374
axo_OG0010626	5942
axo_OG0010628	557
Axs_OG0008319	1157
Axud1_OG0003447	3062
az2_OG0006736	597
azot_OG0000210_OG0	2
azot_OG0000210_OG1	4
b_OG0009189	128
B-H1_OG0000267_OG0	1430
B-H1_OG0000267_OG1	1616
B4_OG0009202	43527
B52_OG0001376_OG0	7892
b6_OG0007653	17
B9d1_OG0005246	1071
B9d2_OG0005830	947
bab1_OG0011327	479
bab1_OG0011328	411
bab2_OG0011326	11578
babo_OG0006628	4162
babos_OG0007027	520
Bacc_OG0008947	30292
Bace_OG0000801_OG0	69
baf_OG0003792	1288
bai_OG0005189	4059
Balat_OG0007229	6
Baldspot_OG0010721	19206
ball_OG0001092_OG1	697
bam_OG0005170	26
bap_OG0001358_OG0	0
Bap111_OG0007677	5034
Bap170_OG0000903_OG0	2707
Bap55_OG0005900	1909
Bap60_OG0008560	3686
IMPPP_OG0000305_OG1	1162
barc_OG0010291	2232
bark_OG0008784	4501
barr_OG0000425_OG0	669
baz_OG0008596	13429
bb8_OG0005496	2
bbc_OG0007266	9979
CG18067_OG0007098	7902
bbg_OG0010871	201
bbg_OG0010872	678
BBIP1_OG0004876	1784
BBS1_OG0010413	2920
BBS4_OG0002785_OG0	6828
BBS5_OG0002086	3588
BBS8_OG0008755	3581
BBS9_OG0006919	21704
bbx_OG0008688	15921
bc10_OG0010387_OG0	1248
BCAS2_OG0005540	664
bcd_OG0002111_OG0	162
bchs_OG0003722	1997
BCL7-like_OG0007566	1146
bcn92_OG0007793	597
Bdbt_OG0004400	728
bdg_OG0006805	4680
bdl_OG0003385	7292
Bdp1_OG0009215	748
be_OG0000785	1697
BEAF-32_OG0006164	1988
beag_OG0004860	1080
beat-Ia_OG0011784	278
beat-Ib_OG0009146	7
beat-Ic_OG0001866_OG0	0
beat-IIa_OG0005482	5
beat-IIb_OG0005481	28
beat-IIIa_OG0009463	370
beat-IIIb_OG0009460	316
beat-IIIc_OG0003687	823
beat-IV_OG0005508	1022
beat-Va_OG0005024	1
beat-Vb_OG0005021	2
beat-Vc_OG0001062_OG0	3
beat-VII_OG0011542	519
beat-VII_OG0011544	440
beg_OG0004008	1187
bel_OG0001048	21514
Bem46_OG0008920	822
ben_OG0000514_OG0	8043
Best1_OG0002590_OG0	7230
Best2_OG0010251	5950
Best3_OG0009963	0
Best4_OG0000558_OG0	2
Bet1_OG0003845_OG0	1141
Bet3_OG0004072	1541
beta-PheRS_OG0005298	1445
beta-Spec_OG0007697	79186
beta'COP_OG0009212	10114
beta3GalTII_OG0012738	653
beta4GalNAcTA_OG0006521	1175
beta4GalNAcTB_OG0002610	1118
beta4GalT7_OG0005195	398
betaCOP_OG0008653	12013
betaggt-I_OG0008962	1577
betaGlu_OG0002667	1607
CG32396_OG0011696	878
Bgb_OG0011276	860
bgcn_OG0001647	768
bgm_OG0009412	20207
BHD_OG0010421	713
bi_OG0003201	5922
bi_OG0012904	873
BI-1_OG0004087	12816
bib_OG0001843_OG0	82
BicC_OG0009143	1779
BicD_OG0009474	6933
CG11873_OG0005086	5908
bif_OG0003277	5577
bif_OG0012761	905
BigH1_OG0001085_OG0	71
bigmax_OG0005365	678
Bili_OG0002506_OG0	1276
bin_OG0010286	1
Bin1_OG0005423	881
bin3_OG0007310	8782
bip1_OG0010560	940
Bka_OG0009250	548
blanks_OG0011885_OG0	2
Blimp-1_OG0010196	9109
Blm_OG0002608	391
Blos1_OG0006148	703
Blos2_OG0010078	483
Blos3_OG0009918	475
Blos4_OG0010933	433
blot_OG0010924	371682
blow_OG0006726	3439
blp_OG0005216	927
blw_OG0006982	92670
bma_OG0010967	172
Bmcp_OG0010022	1236
bmm_OG0010858	2322
bnb_OG0001206_OG1	2234
CG5059_OG0012191	4355
bnk_OG0005787	1
bnl_OG0004512	167
boca_OG0006727	2360
bocks_OG0002575_OG0	295
BOD1_OG0005544	3424
boi_OG0007601	55
boi_OG0007603	16
boil_OG0012322	50
bol_OG0011238	3812
boly_OG0007153	0
BomBc1_OG0001623	895
BomBc2_OG0000769_OG0	534
BomBc3_OG0004769	78
BomT3_OG0011469	178
bon_OG0004934	8552
bond_OG0004726	684
bonsai_OG0007008	1688
Boot_OG0006400	98
bor_OG0004967	2206
bora_OG0003911	101
BORCS5_OG0008208	1373
BORCS6_OG0011365	579
BORCS7_OG0007103	459
borr_OG0009292	408
boss_OG0005676	19155
botv_OG0006642	1436
bou_OG0007819	1968
bowl_OG0008785	1585
BoYb_OG0000400_OG0	239
br_OG0007659	3
br_OG0011928	0
Br140_OG0001629	2625
brat_OG0001919	1383
Brca2_OG0000883	652
Brd_OG0010852	0
CG7154_OG0009310	2507
Brd8_OG0002488	1690
Bre1_OG0010209	4519
Brf_OG0005483	876
Brf_OG0005485	289
brk_OG0007975	1661
brm_OG0009999	15410
Brms1_OG0008442	1731
Bro_OG0011272	1
brp_OG0000499_OG1	10697
l(3)72Ab_OG0009997	7967
bru1_OG0009737	195
bru1_OG0009738	2228
bru2_OG0009740	21002
bru2_OG0011823	1928
bru2_OG0012161	697
bru3_OG0010907	1653
bru3_OG0011909	313
Bruce_OG0004896	25750
brun_OG0003663	3556
brv1_OG0000706_OG0	0
brv2_OG0010919	1
brv3_OG0011666	4
BRWD3_OG0005288	9144
brwl_OG0009277	1706
bs_OG0003002	451
bs_OG0006897	330
bsf_OG0001906_OG0	7643
Bsg_OG0009780	8767
Bsg25D_OG0003412_OG0	7306
bsh_OG0009110	1
bsk_OG0012344	5898
bt_OG0000537_OG1	15
BTBD9_OG0000546_OG0	2032
BtbVII_OG0011887	4572
btd_OG0007557	2260
Btk29A_OG0001838	2268
Btk29A_OG0011763	50
btl_OG0002041	33
btn_OG0004719	10
Btnd_OG0008611	28
btsz_OG0001035_OG1	138
btsz_OG0004581	198
btv_OG0003692	10471
btv_OG0009487	19401
btz_OG0005342	4037
Bub1_OG0001806_OG0	3406
Bub3_OG0005120	1492
BubR1_OG0000657_OG0	0
Buffy_OG0006561	90
bug_OG0006803	1540
Bug22_OG0009372	1752
BuGZ_OG0008876	5410
CG8270_OG0010257	1196
bun_OG0000556	7498
bun_OG0009749	4631
bur_OG0003683_OG0	3842
Burs_OG0001045_OG0	0
bves_OG0007497	1616
bves_OG0007499	1574
bw_OG0006000	0
bwa_OG0009122	298
bwa_OG0012525	279
Bx_OG0008666	43
Bx_OG0008667	1588
Bx42_OG0007682	3703
by_OG0005550	10555
byn_OG0010803	6
bys_OG0007950	992
c-cup_OG0012143	0
c(3)G_OG0001464_OG0	510
c11.1_OG0007569	6283
c12.1_OG0007568	1952
c12.2_OG0007567	5487
C15_OG0002126_OG0	79
C1GalTA_OG0009799	3725
C3G_OG0007801	7564
C901_OG0008027	44
ca_OG0005700	10819
Ca-alpha1D_OG0009140	12036
Ca-alpha1T_OG0003323	3899
Ca-beta_OG0009681	3507
Ca-Ma2d_OG0009139	2550
CaBP1_OG0008860	5071
cac_OG0000605_OG0	1341
cact_OG0009392	15912
cactin_OG0003129	1908
cad_OG0009437	158
Cad74A_OG0010922	23
Cad86C_OG0002368	7619
Cad87A_OG0001088_OG0	2657
Cad89D_OG0001058_OG0	1
Cad96Ca_OG0011497	1512
Cad96Cb_OG0005172	11
Cad99C_OG0005704	595
CadN_OG0000277_OG1	60
Caf1-105_OG0002830	615
Caf1-180_OG0007408	747
Caf1-55_OG0001036	2526
cag_OG0001595_OG0	326
CAH1_OG0009192	23458
CAH13_OG0002843	0
CAH14_OG0002807	2
CAH15_OG0006256	0
CAH16_OG0000498_OG1	6
CAH2_OG0001000_OG0	9282
CAH3_OG0003177	4084
CAH5_OG0005796	2
CAH7_OG0000840	2250
CAH8_OG0004748	8
CAH9_OG0005622	11
CAHbeta_OG0002334	1114
cal1_OG0002556_OG0	3357
CalpA_OG0003035	8702
CalpB_OG0010971	4812
CalpC_OG0008186	53
Calr_OG0005564	62108
Cals_OG0013279_OG0	4539
Calx_OG0002139_OG0	90
Calx_OG0004417	4208
Calx_OG0004418	3429
calypso_OG0006121	1083
Cam_OG0012053	31308
CaMKI_OG0012767	14549
CaMKII_OG0013280	10771
Camp_OG0005907	877
Camta_OG0006364	4042
Camta_OG0006365	829
can_OG0004061_OG0	0
CanA1_OG0005778	47
CanB_OG0000231_OG0	2173
CanB_OG0000231_OG1	1674
Cand1_OG0009382	6759
CAP_OG0000587_OG0	29318
CAP_OG0012405	22
Cap-D2_OG0005121	660
Cap-D3_OG0009448	316
Cap-G_OG0002924	1750
Cap-H2_OG0004906	1623
Capa_OG0005712	36
Caper_OG0009347	20942
Capr_OG0010138	6516
caps_OG0010156	3608
caps_OG0010157	2610
capt_OG0009025	7431
capu_OG0000612_OG0	2982
car_OG0007437	1334
CARPA_OG0007960	108
CARPB_OG0007554	133
CarT_OG0009432	2588
cas_OG0004236	1
casp_OG0006502	5904
cass_OG0009476	10598
Cat_OG0003869	43737
cathD_OG0002862	36820
cato_OG0006491	0
Catsup_OG0009538	3832
caup_OG0009938	0
cav_OG0000654	128
caz_OG0003243_OG0	3921
cbc_OG0007265	859
Cbl_OG0002051_OG0	5951
CBP_OG0001721	139
CBP_OG0007971	167
Cbp20_OG0005066	846
Cbp53E_OG0006447	4043
Cbp80_OG0007913	1258
Cbp80_OG0007915	1711
Cbs_OG0003124	2068
cbs_OG0007263	1664
cbt_OG0008760	5302
Cby_OG0004789	568
Cc2d2a_OG0002702	1100
CCAP_OG0011467	3
CCAP-R_OG0000870	5
ccb_OG0012089	78
CCDC151_OG0011900	16
CCDC53_OG0009785	954
Ccdc58_OG0010399	223
Ccdc85_OG0008917	1368
CCHa1_OG0004530	0
CCHa1-R_OG0006065	49
CCHa2_OG0002186_OG0	8
CCHa2-R_OG0005836	57
Cchl_OG0004776	7731
CCKLR-17D1_OG0003334	51
CCKLR-17D1_OG0008675	2667
CCKLR-17D1_OG0011744	44
CCKLR-17D3_OG0008678	248
Ccm3_OG0005250	3756
Ccn_OG0010106	3744
Ccn_OG0010107	3182
Ccn_OG0012179	1620
Ccp84Ab_OG0000178_OG0	0
Ccp84Ac_OG0001349_OG0	1
Ccp84Ae_OG0002110_OG0	2
Ccp84Af_OG0000109_OG0	0
Ccp84Af_OG0000109_OG1	0
Ccp84Af_OG0000109_OG2	1
Ccp84Ag_OG0001348_OG0	0
Ccs_OG0006299	1650
CCT1_OG0002281_OG0	3292
CCT2_OG0003145	6888
CCT3_OG0004995	9496
CCT4_OG0000979	7694
CCT5_OG0006600	7788
CCT6_OG0008508	5909
CCT7_OG0004839	2035
CCT7_OG0004841	861
CCT8_OG0007117	7994
Ccz1_OG0010481	1053
cd_OG0004708	15
CD98hc_OG0001357_OG0	4654
Cda4_OG0008701	68
Cda5_OG0008721	1080
Cda9_OG0002707	0
CDase_OG0005749	460
cdc14_OG0009306	5078
Cdc16_OG0005493	544
Cdc23_OG0009421	776
Cdc27_OG0010426	4163
Cdc2rk_OG0006290	386
Cdc37_OG0011041	4242
Cdc42_OG0008268	8657
Cdc45_OG0007388	822
Cdc5_OG0011371	2822
CDC50_OG0008483	16375
Cdc6_OG0002054	274
Cdc7_OG0007729	4576
Cdep_OG0002087	8477
Cdep_OG0004159	5573
CdGAPr_OG0009111	5028
cdi_OG0000729	4217
cDIP_OG0004394	16093
Cdk1_OG0000555_OG0	143
Cdk12_OG0009875	2219
Cdk2_OG0002391	389
CDK2AP1_OG0008015	1748
Cdk4_OG0006632	1306
Cdk5_OG0002993	1028
Cdk5alpha_OG0009389	8379
Cdk7_OG0001724	723
Cdk8_OG0010977	392
Cdk9_OG0007009	1103
Cdlc2_OG0000234_OG1	0
cdm_OG0002482	5814
Cds_OG0010549	9181
Ced-12_OG0009727	2324
ced-6_OG0006366	12954
CenB1A_OG0004675	3782
CenG1A_OG0003595_OG0	7067
CenG1A_OG0009182	344
Cenp-C_OG0002322	571
Cep135_OG0009952	3420
Cep135_OG0009954	2052
cep290_OG0004127	1423
Cep89_OG0006812	9
Cep97_OG0008778	3625
cer_OG0012078	1271
Cerk_OG0004182	18806
cert_OG0011161	5873
Cf2_OG0008971	3013
Cfp1_OG0007571	787
CG5789_OG0004615	948
cg_OG0006533	11836
CG10000_OG0005395	1
CG10005_OG0004963	1
CG10011_OG0005399	3421
CG10013_OG0002410_OG0	2
CG10019_OG0008786	430
CG10026_OG0009081	297
CG10029_OG0004344	0
CG10031_OG0008792	114
CG10035_OG0004420	12242
CG10038_OG0001436_OG0	420
CG10041_OG0012259_OG0	0
CG10051_OG0007036	0
CG10053_OG0004336	446
CG10055_OG0004329	1969
CG10062_OG0007038	75
CG10063_OG0010284	12
CG10064_OG0010282	9
CG10068_OG0004321	1609
CG10073_OG0000065_OG2	0
CG10075_OG0010279	1268
CG10077_OG0010277	100327
CG10082_OG0005964	21037
CG10086_OG0001355	170
CG10089_OG0010567	2354
CG10098_OG0004320	3878
CG10104_OG0006132	0
CG10116_OG0010569	16
CG10126_OG0005023	18319
CG10132_OG0009091	9174
CG10137_OG0009093	6231
CG10139_OG0006151	1270
CG10140_OG0010573	0
CG10147_OG0010256	502
CG10151_OG0006160	1072
CG10154_OG0010575	0
CG10163_OG0010252	0
CG10164_OG0001489	1
CG10165_OG0011781	354
CG10171_OG0010163	879
CG10175_OG0005507	163
CG10177_OG0001079_OG0	0
CG10184_OG0005509	65
CG10185_OG0005203	306
CG10189_OG0009087	326
CG10194_OG0009085	392
CG10195_OG0003572	619
CG10205_OG0006168	29
CG10208_OG0005527	329
CG10209_OG0006169	1117
CG10211_OG0009505	358
CG10222_OG0010165	812
CG10226_OG0010249	10074
CG10237_OG0003462	49200
CG1024_OG0004294	1040
CG10252_OG0011517	0
CG10254_OG0002565	6626
CG10257_OG0006606	3391
CG10264_OG0005208	4
CG10265_OG0006935	364
CG10274_OG0003940	1921
CG10280_OG0004257	2
CG10283_OG0001907_OG0	1405
CG10286_OG0004292	3041
CG10298_OG0004288	38
CG10300_OG0005516	0
CG10301_OG0005515	0
CG10307_OG0005957	129
CG10311_OG0004972	1299
CG10317_OG0004974	6
CG10321_OG0005965	5245
CG10324_OG0004994	618
CG10332_OG0005992	1
CG10333_OG0009507	3423
CG10336_OG0009516	163
CG10337_OG0009096	219
CG10338_OG0009517	1194
CG10339_OG0006873	749
CG10340_OG0001059_OG0	2538
CG10341_OG0009518	455
CG10343_OG0009520	612
CG10344_OG0007020	198
CG10345_OG0002430_OG0	11916
CG10347_OG0000607_OG0	374
CG10348_OG0003704	67
CG10352_OG0008207	31
CG10353_OG0008206	3602
CG10357_OG0010470	36115
CG10359_OG0010469	273
CG10361_OG0010014	86
CG10362_OG0008202	6339
CG10365_OG0005518	3298
CG10366_OG0009102	1391
CG10375_OG0005526	957
CG10376_OG0009519	926
CG10383_OG0001909	3392
CG10384_OG0007018	4
CG10405_OG0004983	19
CG10407_OG0005207	22
CG10413_OG0003703_OG0	2978
CG10417_OG0013094	4639
CG10418_OG0010832	433
CG10425_OG0002500	1911
CG10428_OG0001263_OG0	457
CG10431_OG0001914	565
CG10433_OG0006904	7661
CG10435_OG0002296_OG0	546
CG10444_OG0007082	2437
CG10445_OG0001356	368
CG10459_OG0001605_OG0	0
CG10462_OG0009105	1788
CG10463_OG0009108	493
CG10466_OG0012145	288
CG10467_OG0010233	993
CG10469_OG0010232	551
CG10470_OG0009541	1504
CG10472_OG0000811_OG0	377
CG10479_OG0010225	2499
CG10481_OG0009114	44
CG10483_OG0010221	2371
CG10486_OG0010219	1
CG10492_OG0009544	2637
CG10494_OG0006908	3203
CG10495_OG0009546	643
CG10505_OG0006927	136
CG10508_OG0010314	7728
CG10510_OG0003948	68
CG10513_OG0005163	70
CG10514_OG0005162	61
CG10516_OG0009998	569
CG10527_OG0002810_OG0	20071
CG10543_OG0006262	12282
CG10550_OG0000747	13315
CG10555_OG0008527	2627
CG10561_OG0009552	2932
CG10565_OG0010321	4220
CG10576_OG0010200	4657
CG10581_OG0010326	28
CG10584_OG0010328	516
CG10587_OG0000094_OG0	0
CG10587_OG0000094_OG1	0
CG10587_OG0000094_OG2	0
CG10589_OG0003950	0
CG10591_OG0010195	1
CG10597_OG0003317	0
CG10598_OG0011740	0
CG10600_OG0009530	8746
CG10602_OG0009532	3532
CG10616_OG0010838	2581
CG10621_OG0001911	124
CG10623_OG0001912	819
CG10628_OG0009107	777
CG10631_OG0001241	18196
CG10646_OG0009949	529
CG10654_OG0009947	103
CG10657_OG0009951	975
CG10660_OG0010840	845
CG10663_OG0010839	322
CG10669_OG0005156	927
CG10674_OG0010603	1777
CG10680_OG0003577	4946
CG10681_OG0009950	574
CG10700_OG0011812	0
CG10702_OG0009548	1946
CG10710_OG0010908	26
CG10713_OG0010576	562
CG10725_OG0010574	0
CG10730_OG0000951	0
CG10731_OG0006517	300
CG10737_OG0006638	51904
CG10738_OG0010568	571
CG1074_OG0007339	361
CG10747_OG0009127	898
CG10748_OG0011855_OG0	0
CG10749_OG0003913_OG0	0
CG10750_OG0009561	8
CG10752_OG0010150_OG0	72
CG10761_OG0008304	0
CG1077_OG0004263	8
CG10793_OG0003237	3
CG10795_OG0006915	721
CG10799_OG0003081	105
CG10801_OG0012112	2
CG10802_OG0008133	1503
CG10803_OG0008134	2505
CG10804_OG0008132	5543
CG10809_OG0010976	974
CG10814_OG0007257	69
CG10822_OG0007072	0
CG10839_OG0009144	0
CG10841_OG0002198_OG0	5
CG10853_OG0003980_OG0	0
CG10859_OG0009209	49
CG10862_OG0002017_OG1	12663
CG10863_OG0010486	6535
CG10863_OG0012194_OG0	6
CG10864_OG0005043	64
CG10866_OG0010485	1112
CG10874_OG0003457	5013
CG10877_OG0002385_OG0	4
CG10887_OG0002183_OG0	6
CG10898_OG0002547	618
CG1090_OG0003105_OG0	1974
CG10903_OG0002293_OG0	250
CG10904_OG0011634	348
CG10907_OG0001984_OG0	1069
CG10909_OG0005022	1
CG10910_OG0006092	12
CG10911_OG0006095	12
CG10912_OG0000471	8
CG10914_OG0006109	989
CG10919_OG0001352	1
CG1092_OG0001161_OG0	0
CG10920_OG0007959	0
CG10927_OG0006710	245
CG10931_OG0006071	0
CG10932_OG0007954	2507
CG10934_OG0002756_OG0	0
CG10939_OG0005908	19449
CG10947_OG0009415	2525
CG10948_OG0009927	2688
CG10949_OG0009416	613
CG10950_OG0012279	0
CG10958_OG0001743	482
CG10959_OG0008299	285
CG10962_OG0007748	104
CG10970_OG0003173	492
CG10973_OG0012539	1183
CG10979_OG0004244	2607
CG10984_OG0009934	867
CG10996_OG0008249	7
CG11000_OG0004245	436
CG11007_OG0003037	1603
CG11018_OG0007064	0
CG11029_OG0001270	97
CG1103_OG0003103_OG0	283
CG11030_OG0003728	978
CG11034_OG0001268	339
CG11035_OG0002292_OG0	372
CG11041_OG0001654	72
CG11044_OG0007073	30
CG1105_OG0004314	2009
CG11050_OG0009604	5991
CG11060_OG0006765	1
CG11068_OG0011716	48
CG11069_OG0004655	423
CG11076_OG0001759	418
CG11077_OG0000549_OG0	425
CG11085_OG0008456	15
CG11089_OG0004653	599
CG11095_OG0003249	342
CG11099_OG0007074	1686
CG11103_OG0003250	1062
CG11106_OG0012330	0
CG11109_OG0001964	239
CG11110_OG0006619	760
CG11123_OG0006752	850
CG11125_OG0006747	683
CG11127_OG0006744	403
CG1113_OG0004171	8
CG11131_OG0001957_OG0	0
CG11134_OG0003251	575
CG11141_OG0006745	2670
CG11145_OG0006754	0
CG11147_OG0003729	34020
CG11149_OG0003730	0
CG11151_OG0008256	12275
CG11159_OG0006283	3
CG1116_OG0004164	1057
CG11162_OG0008263	3
CG11168_OG0004657	1054
CG11170_OG0006462	497
CG11178_OG0003327	1858
CG11180_OG0006625	1046
CG11191_OG0007189	8359
CG11192_OG0007095	0
CG11200_OG0007088	511
CG11211_OG0012938	4
CG11226_OG0012166_OG0	0
CG11227_OG0007505	0
CG1124_OG0002090	4280
CG11241_OG0003815_OG0	271
CG11247_OG0009861	524
CG11248_OG0003830_OG0	511
CG11249_OG0009864	0
CG11251_OG0001998	2
CG11257_OG0007039	484
CG11263_OG0001789	112
CG11267_OG0011856	3757
CG11269_OG0006458	0
CG11275_OG0002906	5924
CG11279_OG0003924_OG0	369
CG11286_OG0004361	0
CG1129_OG0002085	787
CG11291_OG0003029	4
CG11294_OG0007761	1
CG11298_OG0007031	1
CG11309_OG0010303	3680
CG11317_OG0012026	200
CG11318_OG0000756	2
CG11319_OG0009603	1523
CG11327_OG0009628	0
CG11333_OG0002657_OG0	0
CG11334_OG0005804	703
CG11342_OG0011920	47
CG11345_OG0011138	0
CG11349_OG0011131	0
CG11353_OG0011127	29
CG11356_OG0008477	258
CG11357_OG0011126	3830
CG1136_OG0010499	596
CG11367_OG0000806_OG0	315
CG11369_OG0011699	0
CG1137_OG0004303	17
CG11370_OG0003817_OG0	0
CG11377_OG0008723	2543
CG11378_OG0007395	387
CG11379_OG0007397	0
CG11380_OG0007400	23
CG11381_OG0007402	16
CG11382_OG0007404	7
CG11384_OG0007396	0
CG1139_OG0004077	58
CG11391_OG0001026_OG0	208131
CG11396_OG0010345	2001
CG11398_OG0007405	596
CG11403_OG0007406	445
CG11404_OG0012169	0
CG11406_OG0006889	22
CG11409_OG0007766	56
CG11413_OG0011575	1
CG11414_OG0006019	4141
CG11417_OG0007590	984
CG1142_OG0012974	547
CG11425_OG0009823	4044
CG11426_OG0009824	5451
CG1143_OG0011104	1130
CG11436_OG0003200	670
CG11437_OG0009825	7
CG11438_OG0009826	85
CG11447_OG0004515	320
CG11449_OG0000981_OG1	0
CG11453_OG0001027_OG0	722
CG11454_OG0001792	957
CG11456_OG0003951	517
CG11459_OG0000135_OG1	9
CG1146_OG0011093	915
CG11470_OG0000857	1
CG11474_OG0005934	2388
CG11475_OG0005935	22
CG11498_OG0001515	18
CG11504_OG0002630	1330
CG11523_OG0009832	634
CG11529_OG0010828	92
CG11537_OG0010640	5948
CG11550_OG0002660	23277
CG11560_OG0010817	499
CG11562_OG0008742	288
CG11563_OG0002662	1082
CG11566_OG0007496	79
CG11570_OG0004027	0
CG11581_OG0008240	0
CG11583_OG0010538	1176
CG11584_OG0008239	0
CG11585_OG0012335	24
CG11586_OG0010534	798
CG11590_OG0001741	1236
CG11593_OG0010497	2406
CG11594_OG0010492	2611
CG11596_OG0007629	1027
CG11601_OG0008739	814
CG11608_OG0000142_OG0	217
CG1161_OG0004180	6417
CG11617_OG0008731	205
CG11619_OG0003864_OG0	2
CG11626_OG0011450	0
CG11629_OG0003739	0
CG11630_OG0009580	0
CG11634_OG0009583	0
CG11635_OG0007156	44
CG11638_OG0007387	190
CG11655_OG0001745_OG0	2475
CG11656_OG0005013	0
CG11658_OG0010025	3675
CG11663_OG0012087	2
CG11664_OG0011395	0
CG11666_OG0012316	0
CG11668_OG0002452	10
CG11670_OG0005008	0
CG11672_OG0004805	0
CG11674_OG0008231	344
CG11679_OG0008511	656
CG11686_OG0002448_OG0	12
CG11693_OG0004810	10
CG11694_OG0000225_OG0	0
CG11694_OG0000225_OG1	2
CG11695_OG0007879	932
CG11696_OG0007880	1189
CG11698_OG0002319_OG0	0
CG11699_OG0007882	1549
CG11703_OG0002165_OG0	0
CG11710_OG0001691_OG0	1671
CG1172_OG0004189	2095
CG11722_OG0001391	1165
CG11723_OG0003571	642
CG11726_OG0010048	1
CG11737_OG0001419_OG0	639
CG11741_OG0001420_OG0	0
CG11752_OG0007995	4148
CG11755_OG0000851	245
CG11756_OG0007997	0
CG11760_OG0004826	882
CG11768_OG0004832	5347
CG11771_OG0005200	4157
CG11777_OG0006309	349
CG11779_OG0004481	2269
CG11786_OG0012799	0
CG11788_OG0007083	292
CG11790_OG0005187	3678
CG11791_OG0012008	3094
CG11807_OG0003009_OG0	2125
CG11808_OG0006841	212
CG11811_OG0004058	1463
CG11816_OG0008636	0
CG11835_OG0000264_OG0	17638
CG11835_OG0000264_OG1	149
CG11837_OG0005082	495
CG11841_OG0005083	479
CG11842_OG0000856_OG1	60
CG11843_OG0011490	23
CG11852_OG0002502_OG0	54
CG11854_OG0005171	264
CG11857_OG0005167	4785
CG11858_OG0005166	718
CG11878_OG0000055_OG0	0
CG11878_OG0000055_OG1	53
CG11878_OG0000055_OG2	10
CG11882_OG0005094	208
CG11883_OG0006313	4063
CG11885_OG0003355	394
CG11892_OG0005161	427
CG11893_OG0000039_OG2	2298
CG11899_OG0005100	6015
CG11902_OG0005155	411
CG11906_OG0001618	821
CG11911_OG0008747	38
CG11912_OG0008746	0
CG11920_OG0005183	1921
CG11927_OG0003556	3084
CG11929_OG0011773	3
CG11961_OG0001155_OG0	154
CG11964_OG0004848	849
CG11970_OG0004849	4110
CG11975_OG0004850	2464
CG11977_OG0012457_OG0	3
CG11980_OG0002337	651
CG11983_OG0004852	141
CG11986_OG0004855	207
CG11997_OG0004862	0
CG11999_OG0004179	3431
CG12003_OG0004112	1
CG12004_OG0011286	6584
CG12009_OG0010662	1
CG12010_OG0010671	268
CG12011_OG0011025	12
CG12012_OG0010672	1353
CG12016_OG0010666	3842
CG12017_OG0010661	0
CG12020_OG0011042	4
CG12024_OG0011050	1433
CG12025_OG0011053	2177
CG12035_OG0011029	1
CG12038_OG0011331	637
CG12054_OG0000497	9316
CG12056_OG0003138	2202
CG12057_OG0003139	0
CG12061_OG0000938_OG0	6
CG12065_OG0007412	10933
CG12069_OG0001519	0
CG12071_OG0011553	1570
CG12071_OG0013484	1629
CG12075_OG0007754	8072
CG1208_OG0004248	25
CG12081_OG0007411	1830
CG12084_OG0011296	3460
CG12091_OG0011293	3386
CG12093_OG0011111	3207
CG12096_OG0008559	2117
CG12099_OG0011289	14260
CG12104_OG0011284	1170
CG12105_OG0004111	68
CG12106_OG0007586	477
CG12107_OG0006719	778
CG12111_OG0007413	12
CG12112_OG0012598_OG0	349
CG12115_OG0007587	0
CG12116_OG0008625	32
CG12118_OG0007585	2189
CG12121_OG0007579	9959
CG12123_OG0003325	433
CG12128_OG0002879	596
CG12129_OG0002878	1502
CG1213_OG0002105	74
CG12134_OG0006319	528
CG12147_OG0004192	4
CG12155_OG0003210	2267
CG12159_OG0002860	1021
CG12164_OG0006760	2
CG12170_OG0002098	1889
CG12171_OG0004222	838
CG12173_OG0004172	511
CG12177_OG0008262	1086
CG1218_OG0002103	1113
CG12182_OG0011099	736
CG12194_OG0008975	2785
CG12204_OG0001687	408
CG12206_OG0008131	300
CG12209_OG0002818	4
CG12213_OG0002418	3218
CG12219_OG0007713	1333
CG12224_OG0000651_OG1	1479
CG12231_OG0003119	0
CG12236_OG0008414	2152
CG12237_OG0007424	5029
CG12239_OG0001754	2
CG12241_OG0001396	1128
CG12253_OG0011818	322
CG12256_OG0004947	0
CG12259_OG0005539	1327
CG12268_OG0005336	4106
CG1227_OG0004337	797
CG12278_OG0004413	1
CG12279_OG0004445	1339
CG12288_OG0009457	150
CG12289_OG0010046	0
CG12290_OG0002618	18695
CG12299_OG0009634	1391
CG12301_OG0001981	817
CG12307_OG0009694	1
CG1231_OG0011372	385
CG12316_OG0009955	2201
CG12320_OG0005053	162
CG12321_OG0001064_OG0	1754
CG12325_OG0002854	813
CG1233_OG0011370	3880
CG1234_OG0004335	1101
CG12341_OG0002848	681
CG12343_OG0002853	873
CG12344_OG0002855	10347
CG12355_OG0012373	90
CG1236_OG0002100	1108
CG12362_OG0000821_OG0	0
CG12374_OG0007223	45
CG12375_OG0009777	1588
CG12379_OG0008514	110
CG12384_OG0006229	5297
CG1239_OG0004237	417
CG12395_OG0001736	0
CG12398_OG0008359	13
CG12402_OG0002224_OG0	190
CG12420_OG0002594_OG0	4
CG12426_OG0005340	0
CG12438_OG0003802	0
CG12439_OG0009296	0
CG12446_OG0001786_OG0	1
CG12448_OG0009145	1
CG1246_OG0011105	60
CG12464_OG0011955	0
CG12470_OG0007846	4
CG12479_OG0008243	0
CG12480_OG0008242	0
CG12481_OG0008237	0
CG12490_OG0000233_OG1	0
CG12496_OG0007599	99
CG12498_OG0008105	0
CG12499_OG0002285_OG0	393
CG12502_OG0011339	4
CG12507_OG0008176	11
CG12511_OG0009568	0
CG12516_OG0005410	4
CG12517_OG0009649	7
CG12520_OG0010149	81
CG12521_OG0012944	0
CG12531_OG0008272	709
CG12535_OG0008128	46
CG12539_OG0008363	1
CG12540_OG0008220	0
CG12541_OG0007825	852
CG12560_OG0012234	2043
CG12567_OG0012740	2424
CG12576_OG0001784_OG0	3978
CG12581_OG0001679_OG0	429
CG12589_OG0011424	0
CG12590_OG0011977	0
CG12594_OG0005596	113
CG12607_OG0011139	22
CG12609_OG0008677	0
CG12617_OG0003653	10
CG12620_OG0009462	0
CG12637_OG0008050	0
CG12643_OG0007518	3580
CG1265_OG0010531	857
CG12655_OG0000445_OG2	4898
CG12659_OG0007410	405
CG12661_OG0007749	0
CG12662_OG0007747	1
CG12672_OG0007868	159
CG12674_OG0003570	3
CG12679_OG0001731_OG0	0
CG12680_OG0001718	1
CG12682_OG0012323	0
CG12691_OG0007931	0
CG12692_OG0000634_OG0	3
CG12693_OG0012106	16
CG12698_OG0008169	3
CG12699_OG0000230_OG1	0
CG12702_OG0001192	166
CG12708_OG0000271_OG0	5
CG12708_OG0000271_OG0.2	4
CG1271_OG0010635	1587
CG12713_OG0003881_OG0	135
CG12716_OG0008438	0
CG12723_OG0008557	32
CG12728_OG0000928_OG0	627
CG12729_OG0011725	22
CG1273_OG0010536	1
CG12730_OG0007375	1885
CG12744_OG0000893	70
CG12746_OG0004208	3705
CG1275_OG0011072	2675
CG12768_OG0001283_OG0	91
CG12769_OG0007187	641
CG12773_OG0003140	2984
CG12782_OG0012281	0
CG12783_OG0000743_OG0	19
CG12784_OG0005236	0
CG12795_OG0008825	1350
CG12811_OG0002240	1799
CG12817_OG0002595_OG0	128
CG12818_OG0004897	620
CG12822_OG0001599	3871
CG12825_OG0001130_OG1	7
CG12826_OG0002951	12
CG12828_OG0011622	0
CG12831_OG0011623_OG0	0
CG12836_OG0002963_OG0	44
CG12848_OG0006045	831
CG12849_OG0011577	22
CG12851_OG0005862	2611
CG12857_OG0006163	0
CG12860_OG0006154	0
CG12861_OG0006153	0
CG12862_OG0011585_OG0	0
CG12863_OG0011584	290
CG12866_OG0002772	0
CG12868_OG0001564	1116
CG12869_OG0006145	797
CG12869_OG0006146	258
CG12877_OG0001472_OG0	2059
CG1288_OG0001350	1
CG12880_OG0005345	22
CG12883_OG0001474	347
CG12885_OG0001477	17287
CG12895_OG0006308	2570
CG12909_OG0002821	327
CG12910_OG0006305	235
CG12911_OG0006304	2
CG12914_OG0002819	0
CG12917_OG0002815	4
CG12920_OG0006291	2
CG12926_OG0006349	459
CG12929_OG0006357	88
CG12934_OG0006315	38
CG12935_OG0002846	428
CG12942_OG0001596_OG0	720
CG12945_OG0004570	1315
CG12947_OG0004568	73
CG12948_OG0004558	533
CG12963_OG0001641_OG0	0
CG12964_OG0002996_OG0	54
CG12970_OG0006808	121
CG12971_OG0010294	1
CG12974_OG0010307	271
CG12983_OG0010332	0
CG12984_OG0003949	0
CG12985_OG0000915	9
CG12986_OG0011685	6
CG1299_OG0000523_OG0	7353
CG12990_OG0007696	4
CG12991_OG0007703	4607
CG12992_OG0011688	17
CG12994_OG0007707	20
CG12995_OG0008599	0
CG12998_OG0011739	0
CG13000_OG0011738	0
CG13001_OG0008580	933
CG13002_OG0008577	12
CG13003_OG0008572	3689
CG13004_OG0008570	1320
CG13005_OG0008567	363
CG13008_OG0008305	44
CG13010_OG0003260	14
CG13012_OG0008317	5004
CG13014_OG0008547	1638
CG13016_OG0006536	470
CG13018_OG0006537	207
CG13021_OG0003241	0
CG13022_OG0010698	10
CG13023_OG0010699	0
CG13024_OG0010708	356
CG13026_OG0010716	2
CG13028_OG0004010	2
CG13031_OG0012200	732
CG13032_OG0004014_OG0	1
CG13033_OG0010736	0
CG13038_OG0010761	0
CG13039_OG0010762	0
CG1304_OG0000265_OG0	1
CG1304_OG0000265_OG1	7
CG13040_OG0010763	0
CG13041_OG0000280_OG0	0
CG13041_OG0000280_OG0.2	3
CG13042_OG0010767	12
CG13043_OG0000281_OG0	0
CG13043_OG0000281_OG1	0
CG13044_OG0010768	0
CG13045_OG0000814	0
CG13046_OG0010771	0
CG13047_OG0010772	0
CG13048_OG0010773	0
CG13049_OG0010774	0
CG13051_OG0011898	0
CG13053_OG0010778	0
CG13054_OG0010779	2
CG13055_OG0010780	16
CG13056_OG0010757	0
CG13058_OG0004021	0
CG13059_OG0010764	0
CG13062_OG0010766	5
CG13064_OG0010775	0
CG13065_OG0010776	1
CG13066_OG0012201	0
CG13068_OG0002030_OG1	0
CG13069_OG0004022	0
CG1307_OG0004308	1298
CG13070_OG0012202	0
CG13071_OG0011899	0
CG13073_OG0012731_OG0	0
CG13074_OG0010797	1434
CG13075_OG0000216_OG0	6
CG13075_OG0000216_OG1	2
CG13077_OG0009097	1913
CG13078_OG0003575_OG0	0
CG13081_OG0003574	0
CG13082_OG0009094	12
CG13083_OG0009084	4
CG13084_OG0009083	7
CG13085_OG0001922	31
CG13086_OG0003709	39
CG13088_OG0001266	815
CG1309_OG0010533	7437
CG13096_OG0003720	1884
CG13097_OG0001923	1110
CG13101_OG0009304	16595
CG13102_OG0009298	2
CG13108_OG0009295	859
CG13110_OG0011792	0
CG13113_OG0001247_OG0	2
CG13114_OG0009279	23
CG13116_OG0001878	358
CG13123_OG0001877	238
CG13124_OG0003502	4974
CG13126_OG0003515	460
CG13127_OG0001844	0
CG13131_OG0000790_OG0	0
CG13133_OG0003525	388
CG1314_OG0011674	2
CG13144_OG0009363	10
CG13148_OG0007214	9
CG13151_OG0006215	810
CG13154_OG0006206	6
CG13155_OG0006196	7
CG13157_OG0002779	0
CG1316_OG0000430_OG0	0
CG13168_OG0006184	13
CG1317_OG0011084	14446
CG13170_OG0006182	2
CG13171_OG0006180	0
CG13177_OG0012831	20
CG13185_OG0002928	1829
CG13186_OG0006594	0
CG13192_OG0006567	464
CG13193_OG0006565	0
CG13196_OG0006560	64
CG13197_OG0006563	1991
CG13202_OG0001123_OG0	0
CG13203_OG0006235	149
CG13204_OG0006233	1692
CG13215_OG0002793_OG0	0
CG13216_OG0001568_OG0	0
CG13218_OG0002791_OG0	0
CG13220_OG0001573_OG0	2493
CG13223_OG0001571_OG0	0
CG13226_OG0002794_OG0	0
CG13227_OG0006218_OG0	0
CG13228_OG0011587_OG0	0
CG13229_OG0002786_OG0	13
CG13229_OG0002787_OG0	4548
CG13231_OG0006217	0
CG13239_OG0009815	0
CG1324_OG0007509	0
CG13243_OG0009147	0
CG13247_OG0010378	17
CG13248_OG0010371	1818
CG13250_OG0011870	17
CG13251_OG0010355	2593
CG13252_OG0003952	1054
CG13258_OG0009399	19
CG13272_OG0008882	5
CG13280_OG0008881	5
CG13282_OG0008887	11
CG13285_OG0010583	5471
CG13287_OG0010216	0
CG13288_OG0010220	34
CG13293_OG0003937	1601
CG13295_OG0010231	1970
CG13297_OG0010242	2
CG13299_OG0011864	14
CG13300_OG0003943	52
CG13305_OG0011196	0
CG13306_OG0011204	9
CG13308_OG0004102	0
CG13309_OG0011211	12
CG13310_OG0011207	1
CG13312_OG0011210	9
CG13313_OG0004105_OG0	2
CG13314_OG0011224	21
CG13315_OG0011237	155
CG13318_OG0004834	7179
CG13319_OG0006667	660
CG13321_OG0006673	8
CG13326_OG0006545	3
CG13330_OG0007271	0
CG13331_OG0007273	908
CG13332_OG0007274	576
CG13334_OG0007281	1
CG13337_OG0011662	94
CG13339_OG0007296	546
CG13344_OG0007304	1344
CG13358_OG0007351	42
CG13359_OG0012499	31
CG13360_OG0010145	36
CG13361_OG0003189	0
CG13362_OG0007862	2
CG13364_OG0001174_OG0	1610
CG13365_OG0007831	1237
CG13367_OG0003188_OG0	615
CG13369_OG0003181	1566
CG13375_OG0007847	22
CG13377_OG0007849	600
CG13380_OG0010135	62
CG13384_OG0003473	2861
CG13385_OG0012520	0
CG13386_OG0003471	1
CG1339_OG0006721	1
CG13390_OG0003479	483
CG13392_OG0003476	504
CG13397_OG0003469	127
CG13398_OG0003468	1391
CG13403_OG0008236	0
CG13404_OG0008224	573
CG13405_OG0011376	2
CG13407_OG0004768	0
CG13408_OG0004770	1140
CG13409_OG0004775	2848
CG13423_OG0007099	1
CG13426_OG0011654	0
CG13427_OG0003049	32
CG13428_OG0007100	14235
CG13430_OG0001658	1099
CG13436_OG0006622	29
CG13437_OG0006285	2657
CG13438_OG0006243	0
CG1344_OG0012226	622
CG13442_OG0006244	2
CG13443_OG0006248	0
CG13445_OG0003880	0
CG13449_OG0009980	13
CG13454_OG0003875_OG0	0
CG13455_OG0009966	0
CG13457_OG0001288	0
CG13458_OG0004037	17
CG13460_OG0010841	1
CG13465_OG0000343_OG0	0
CG13471_OG0004048	0
CG13473_OG0010860	1
CG13474_OG0004049	0
CG13476_OG0012898	2
CG13481_OG0000339_OG0	1
CG13481_OG0000339_OG1	0
CG13484_OG0010886	414
CG13488_OG0001544_OG1	0
CG13492_OG0005946	9
CG13501_OG0005936	11
CG13502_OG0005931	759
CG13502_OG0012991	19
CG13506_OG0007028	1318
CG13510_OG0006998	977
CG13511_OG0006997	1
CG13516_OG0006995	218
CG13526_OG0006986	5
CG13527_OG0006984	3
CG13531_OG0006978	3918
CG13532_OG0006975	662
CG13538_OG0005981	0
CG13539_OG0012044	0
CG1354_OG0007555	9597
CG13541_OG0012280	0
CG13544_OG0005976	0
CG13545_OG0012580	0
CG13551_OG0000540_OG1	1847
CG13551_OG0012048	4113
CG13557_OG0012477	0
CG13558_OG0001556	0
CG13559_OG0012047	4
CG13561_OG0011643	11
CG13562_OG0011631	205
CG13575_OG0006892	2
CG13577_OG0001150_OG0	3
CG13578_OG0006898	8314
CG13579_OG0006013	2
CG1358_OG0006724	31564
CG13581_OG0002746	0
CG13585_OG0011574	7215
CG13587_OG0006025	139
CG13594_OG0006033	2
CG13599_OG0005537	23
CG1360_OG0006725	338
CG13601_OG0005534	1105
CG13603_OG0005332	2977
CG13605_OG0005319	1851
CG13606_OG0005306	711
CG13607_OG0005318	39
CG13609_OG0012982	109
CG13613_OG0005278	0
CG13614_OG0002525_OG0	0
CG13615_OG0002524	0
CG13616_OG0005272	0
CG13618_OG0005267	164
CG13622_OG0005268	77
CG13623_OG0005265	1288
CG13625_OG0004618	1219
CG13627_OG0004629	187
CG13630_OG0004630	2199
CG13631_OG0004635	1002
CG13634_OG0004637	4
CG13641_OG0004650	9
CG13643_OG0002274	68
CG13653_OG0002504	0
CG13654_OG0005174	1236
CG13663_OG0011496	510
CG13667_OG0004090_OG0	700
CG13670_OG0011168	1
CG13671_OG0004086_OG0	1273
CG13675_OG0000560_OG2	2
CG13676_OG0003984	23
CG13678_OG0000129_OG3	58
CG1368_OG0008241	9
CG13685_OG0010463	1396
CG13689_OG0008772	219
CG13690_OG0008752	266
CG13692_OG0008754	0
CG13698_OG0010125	7041
CG13699_OG0003907_OG0	0
CG13705_OG0010610	147
CG13707_OG0010613	249
CG13708_OG0010614	35
CG1371_OG0006292	4439
CG13711_OG0010618	0
CG13712_OG0010619	0
CG13713_OG0010620	0
CG13716_OG0010627	45
CG13720_OG0004084	1
CG13721_OG0012208	16
CG13722_OG0011130	237
CG13723_OG0010915	0
CG13724_OG0010917	0
CG13725_OG0010918	1
CG13727_OG0004055	0
CG13728_OG0010923	1
CG13731_OG0011910	2
CG13733_OG0010089	0
CG13738_OG0011907	5
CG13739_OG0002891	139
CG13743_OG0006405	1214
CG13744_OG0006409	2
CG13747_OG0006408	0
CG13748_OG0006626	0
CG13751_OG0001660_OG0	879
CG13760_OG0007606	2000
CG13766_OG0009602	447
CG13771_OG0009612	6
CG13775_OG0003750_OG0	340
CG13784_OG0000956_OG0	2415
CG13786_OG0003631	3
CG13796_OG0001883_OG0	735
CG13801_OG0000219_OG0	16
CG13801_OG0000219_OG1	0
CG13806_OG0011077	1
CG13807_OG0011075	264
CG13810_OG0011066	0
CG13813_OG0010189	7974
CG13829_OG0011464	3
CG13833_OG0004687	529
CG13837_OG0002276	1
CG13838_OG0011993	1
CG13841_OG0004694	864
CG13842_OG0004706	9
CG13847_OG0004737	1
CG13850_OG0004743	1607
CG13855_OG0004744	11
CG13856_OG0004745	11
CG13857_OG0004746	0
CG13862_OG0004760	0
CG13868_OG0007089	18591
CG13868_OG0013578	3440
CG13869_OG0007075	15
CG1387_OG0008528	1
CG13870_OG0007093	81
CG13871_OG0003047	112
CG13872_OG0007071	2
CG13875_OG0011381	319
CG13876_OG0001334_OG0	820
CG13877_OG0011937	172
CG13884_OG0000403_OG0	0
CG13887_OG0011343	9771
CG13891_OG0002060	0
CG13893_OG0011360	13130
CG13894_OG0004129	137
CG13895_OG0004128	735
CG13901_OG0011344	542
CG13907_OG0011337	18062
CG13912_OG0011325	101
CG13917_OG0011285	11481
CG13919_OG0011274	293
CG13920_OG0011271	850
CG13921_OG0011032	25
CG13924_OG0011054	82
CG13926_OG0011282	795
CG13928_OG0011279	12024
CG13930_OG0011024	60
CG13931_OG0004073	5
CG13933_OG0011036	3456
CG13937_OG0011056	6850
CG13949_OG0003375	379
CG13950_OG0003376	131
CG13954_OG0006374	603
CG13955_OG0002890_OG0	9
CG13962_OG0012240	5
CG13970_OG0009133_OG0	0
CG13972_OG0005361	280
CG13983_OG0002696	6
CG13991_OG0000661_OG1	0
CG13992_OG0002070_OG0	0
CG13994_OG0011942	1415
CG13995_OG0000538_OG0	0
CG13999_OG0000662_OG0	111
CG14005_OG0001926	753
CG14006_OG0001927	1
CG14007_OG0009567	5
CG14011_OG0003731	9
CG14013_OG0003734	8
CG14014_OG0009443	26
CG14015_OG0009446	313
CG14017_OG0003733	0
CG14020_OG0003686	1095
CG14022_OG0008831	21
CG14024_OG0003410_OG0	337
CG14034_OG0008836	4
CG14036_OG0008842	28
CG14042_OG0001816	410
CG14043_OG0003425	1932
CG14044_OG0008964	954
CG14050_OG0000684	7
CG14052_OG0007777	6
CG14053_OG0012099	0
[truncated: 9,910 more rows]
