# Supplementary material for: Evolution of chemosensory tissues and cells across ecologically diverse Drosophilids
Source: Nat Commun. 2024 Feb 5;15:1047. doi: 10.1038/s41467-023-44558-4 (PMC10844241; doi:10.1038/s41467-023-44558-4)
Supplement: Supplementary file 18 — Supplementary Data 15 [file 41467_2023_44558_MOESM18_ESM.zip › all_count_tables_renamed/melprob_counts_trim_genes_FBids_1_1_sorted.txt]

128up_OG0006588	1717
14-3-3epsilon_OG0002478	9469
14-3-3epsilon_OG0001126_OG1	22491
140up_OG0004534	556
18w_OG0003044	2995
26-29-p_OG0010897	11086
2mit_OG0000576_OG0	12
5-HT1A_OG0006644	18
5-HT1B_OG0006647	122
5-HT2A_OG0000287_OG0	181
5-HT2B_OG0011472	47
5-HT7_OG0005777	87
5PtaseI_OG0005188	1014
7B2_OG0004187	846
a_OG0006460	603
a10_OG0010691	8
a5_OG0009037	3
a6_OG0007651	430
AANATL2_OG0003640	423
AANATL4_OG0000091_OG1	1
AANATL7_OG0007605	0
Aasdh_OG0001831	658
Aatf_OG0001947	432
aay_OG0011265	9803
ab_OG0009683	139
ab_OG0009684	31
ABCB7_OG0011281	5388
Pmp70_OG0003257	12263
Abd-B_OG0005000	0
Abi_OG0002227_OG0	750
Abl_OG0010722	3132
abo_OG0009656	632
Abp1_OG0010565	805
abs_OG0003097	583
ac_OG0007843	1
Ac13E_OG0008321	3783
Ac3_OG0009573	133
Ac78C_OG0010320	1171
Acam_OG0000252_OG0	0
Acam_OG0000252_OG1	0
Acam_OG0005131	0
CG9149_OG0011313	1285
Acbp1_OG0009246	1062
Acbp2_OG0010415	7242
Acbp4_OG0000311_OG0	0
Acbp4_OG0000311_OG1	5
Acbp6_OG0010414	40
ACC_OG0007193	40511
AcCoAS_OG0000812	26828
Ace_OG0000652_OG0	153
Acer_OG0000953_OG0	6209
Acer_OG0003808	5920
Acf_OG0002671	1128
Achl_OG0002770	462
acj6_OG0008333	10
acj6_OG0008334	51
Ack_OG0010507	3611
Ack-like_OG0006546	836
Acn_OG0009540	4077
CG5009_OG0006075	8729
Acox57D-d_OG0006913	732
Acox57D-p_OG0001151	2590
Acp1_OG0009317	795
Acp32CD_OG0009664	0
Acp65Aa_OG0003939	211
Acph-1_OG0001513	621
CG12512_OG0008829	4097
CG18155_OG0007972	44
Acsl_OG0007133	18206
Act42A_OG0000022_OG0	386
Act42A_OG0000022_OG1	7650
Act42A_OG0000022_OG3	403048
Act42A_OG0000022_OG4	34563
Act42A_OG0000022_OG5	2318
Actn_OG0003148_OG0	43098
Actn3_OG0011403_OG0	0
ACXB_OG0000046_OG0	0
ACXB_OG0000046_OG1	15
ACXB_OG0000046_OG2	4
ACXB_OG0000046_OG2.2	1
ACXD_OG0004078_OG0	133
Acyp_OG0009408	0
Acyp2_OG0011498	755
Ada_OG0002342	120
Ada1-2_OG0003777_OG0	0
Ada2a_OG0005051	494
Ada2b_OG0004799	467
Ada3_OG0007872	1053
AdamTS-A_OG0005247	2336
AdamTS-A_OG0012010	65
AdamTS-B_OG0008089	1380
Adar_OG0007649	1254
Adat1_OG0003596	77
Adck1_OG0006032	833
Adck5_OG0010063	613
ADD1_OG0006579	632
Adf1_OG0001636_OG0	307
Adgf-A_OG0001991_OG0	6
Adgf-A_OG0003900	10570
Adgf-A2_OG0010109	756
Adgf-B_OG0010108	0
Adgf-C_OG0001030_OG0	5706
Adgf-D_OG0002208_OG0	2890
Adgf-E_OG0006152	0
Adh_OG0003395_OG0	634
Adi1_OG0010940	3475
AdipoR_OG0004727	13348
CG3809_OG0004951	3
AdenoK_OG0003918_OG0	3746
Ady43A_OG0002958	1423
AdoR_OG0005733	1114
adp_OG0006108	1500
AdSS_OG0000854_OG0	12271
Aduk_OG0004873	698
Ae2_OG0010984	8649
CG6512_OG0010913	7930
aft_OG0006080	372
Afti_OG0005567	612
Ag5r_OG0008212	26670
Ag5r2_OG0008213	0
AGBE_OG0007237	10475
AgmNAT_OG0001753	98
ago_OG0010530	2339
AGO1_OG0007307	3172
AGO2_OG0000119_OG0	11958
Agpat1_OG0008448	97
Agpat2_OG0003465	2043
Agpat3_OG0004018	7286
Agpat4_OG0004019_OG0	1140
ADPS_OG0002932	3957
agt_OG0001016_OG0	208
Spat_OG0007723	4539
Ahcy_OG0001195_OG0	3710
AhcyL1_OG0011110	3127
AIF_OG0001225	1215
AIMP1_OG0007108	1259
AIMP2_OG0009977	1893
AIMP3_OG0005998	680
Adk1_OG0010829	10106
Adk3_OG0005467	823
Ak6_OG0007201	255
Akap200_OG0000367_OG0	727
Akh_OG0010512	37
AkhR_OG0009627	1227
akirin_OG0010441	3012
Akr1B_OG0001292	7582
Akt1_OG0005415	2421
al_OG0008749	84
Aladin_OG0007570	224
AlaRS_OG0003477	4531
AlaRS-m_OG0010596	1721
Alas_OG0006853	13844
alc_OG0006389	5522
Ald1_OG0005647	150541
Ald2_OG0005645	8
Aldh_OG0003615	88130
Aldh-III_OG0006742	14325
Aldh7A1_OG0003841_OG0	823
Alg-2_OG0001588_OG0	2118
Alg1_OG0002607_OG0	2999
Alg10_OG0000709_OG0	359
Alg11_OG0012170	2759
CG8412_OG0004562	4333
Alg14_OG0001194_OG0	467
Alg2_OG0010641	980
Alg3_OG0003012	117
Alg3_OG0006966	820
CG5287_OG0001281	508
CG5287_OG0003790	495
Alg9_OG0005173	492
Alh_OG0004317	2180
Alh_OG0004319	545
Alh_OG0011430	517
alien_OG0009301	2278
ALiX_OG0005343	6225
Alk_OG0006414	3122
CG12179_OG0001176_OG0	217
Alp1_OG0010289	84
Alp10_OG0010194	162
Alp11_OG0008522	0
Alp12_OG0003717	836
Alp13_OG0001034	8
Alp2_OG0000261_OG0	2
Alp2_OG0000261_OG1	3
Alp4_OG0005779	6736
Alp6_OG0006360	89
Alp7_OG0003030	0
Alp9_OG0003931	181
alph_OG0000083_OG0	341
alph_OG0005113	3231
alpha-Catr_OG0006852	600
alpha-Est1_OG0004357	8653
alpha-Est10_OG0004350	4145
alpha-Est2_OG0000314	1490
alpha-Est3_OG0004356	3012
alpha-Est6_OG0004354	1
alpha-Est7_OG0001351	17926
alpha-Est8_OG0004352	3331
alpha-Est9_OG0004351	2321
alpha-Man-Ia_OG0003130	158
alpha-Man-Ia_OG0003131	1560
alpha-Man-Ia_OG0001168	1198
alpha-Man-Ib_OG0005087	899
alpha-Man-Ic_OG0011549	453
alpha-Man-IIa_OG0004878	1757
alpha-Man-IIb_OG0005229	974
alpha-PheRS_OG0008296	1629
alpha-Spec_OG0011040	34486
alpha4GT1_OG0000948	801
alphaCOP_OG0011275	8008
alphaSnap_OG0010384	4128
alphaTub67C_OG0010998	6
Alr_OG0008278	881
alrm_OG0002498	19
Als2_OG0009863	3305
alt_OG0004894	4976
aly_OG0004083	0
Ama_OG0002112	2
Amacr_OG0009433	2074
amd_OG0001918	2339
Amnionless_OG0008741	18
amon_OG0011540	512
amos_OG0003702_OG0	0
AMPdeam_OG0008245	14415
Amph_OG0007204	12070
AMPKalpha_OG0001698	8199
Amt_OG0004607	177
Amun_OG0008385	4604
amx_OG0007575	528
Amy-p_OG0000157_OG0	418
Amy-p_OG0000157_OG0.2	8
Amyrel_OG0006416	15
ana_OG0006403	49
ana1_OG0002269	1421
ana2_OG0007120	93
ana3_OG0006194	146
Ance-2_OG0003658	32
Ance-3_OG0001891_OG0	2181
Ance-3_OG0009407	1657
Ance-4_OG0006406	2976
Ance-5_OG0005870	1561
anchor_OG0010100	2474
Andorra_OG0011741	0
Ank2_OG0010460	3428
Ankle2_OG0000780	3341
l(2)35Be_OG0003404_OG0	367
anox_OG0007490	3209
Ant2_OG0008041	105
antdh_OG0008007	10938
Antp_OG0002113	844
antr_OG0007227	0
AnxB10_OG0008082	8075
AnxB11_OG0008196	4598
AnxB9_OG0004410	56304
aop_OG0003458	1456
aos_OG0010741	1053
Aos1_OG0002145_OG0	719
AOX1_OG0005242	16303
AOX2_OG0000143_OG0	29344
AOX2_OG0000143_OG1	89
AOX4_OG0001465	6
ap_OG0005832	664
AP-1-2beta_OG0008273	4959
AP-1gamma_OG0007680	3823
AP-1mu_OG0005553	2980
AP-1sigma_OG0005334	3118
AP-2alpha_OG0008751	2630
AP-2mu_OG0004736	2464
AP-2sigma_OG0004385	1099
Apc_OG0005387	2198
APC10_OG0005888	400
Apc2_OG0005308	365
APC4_OG0003171_OG0	458
APC7_OG0001703	89
ApepP_OG0000963	1011
aph-1_OG0003552_OG0	825
aPKC_OG0006607	405
aPKC_OG0006608	30
aPKC_OG0006609	176
Aplip1_OG0011323	222
apn_OG0002443_OG0	3
apolpp_OG0012638	120635
app_OG0010830	1577
APP-BP1_OG0010070	567
Appl_OG0007834	1117
Aprt_OG0004075	749
Aps_OG0010085	3017
apt_OG0002733	1041
CG18815_OG0010034	4887
AQP_OG0007242	5201
aqrs_OG0005393	0
aqz_OG0001049_OG1	11411
ara_OG0009939	34
aralar1_OG0001518	9488
Arc1_OG0002768_OG0	2
Arc2_OG0006127	658
Arc42_OG0001370_OG0	2548
Archease_OG0002289_OG0	497
Arf51F_OG0006831	2210
Arf79F_OG0012164	8203
ArfGAP1_OG0010836	2924
ArfGAP3_OG0003816_OG0	3257
Arfip_OG0005451	537
Arfrp1_OG0007681	484
arg_OG0003183	23
arg_OG0007835	13
Argk_OG0011233	289909
Argk_OG0011925	11588
Argl_OG0009800	1626
CG31469_OG0002209_OG0	1363
ArgRS_OG0008151	1439
ArgRS-m_OG0004367	394
ari-1_OG0007878	1599
ari-2_OG0003028	1120
Arl1_OG0010003	1676
Arl2_OG0004816	347
Arl5_OG0011164	814
Arl6_OG0007042	110
Arl6IP1_OG0004993	1132
Arl8_OG0004797	1452
arm_OG0007636	12021
armi_OG0002027	375
Arp1_OG0004441	5719
Arp10_OG0007423	2120
Arp2_OG0001770	2094
Arp3_OG0010555	2154
Arp5_OG0001448_OG0	699
Arp53D_OG0011600	0
Arp6_OG0008512	1090
Arp8_OG0007614	613
Arpc1_OG0009187	4773
Arpc2_OG0009417	2060
Arpc3A_OG0005226	834
Arpc3B_OG0008590	276
Arpc4_OG0008719	2051
Arpc5_OG0008957	1035
arr_OG0007264	1754
Arr1_OG0009490	11935
Arr2_OG0004099	17932
Ars2_OG0005840	6075
Art1_OG0004911	1042
Art2_OG0008773	2
Art3_OG0004604	596
Art4_OG0004574	192
Art6_OG0004528_OG0	0
Art7_OG0001547_OG0	940
Art8_OG0009662	173
Art9_OG0002219_OG0	0
Arts_OG0000486_OG0	1748
aru_OG0003377	6336
Arv1_OG0013036	506
arx_OG0009914	117
Asap_OG0007180	3235
Asator_OG0002682_OG1	1517
Asciz_OG0010646	292
ase_OG0007840	0
asf1_OG0009889	627
ash1_OG0000982_OG0	86
ash2_OG0004623	3052
Ask1_OG0004518	5295
asl_OG0004217	196
AsnRS_OG0003707	3897
AsnRS-m_OG0006452	313
AsnS_OG0000992	1659
asp_OG0004633	1
Asph_OG0006509	18301
ASPP_OG0006932	2851
CG9572_OG0008488	25066
AspRS_OG0006665	4515
AspRS-m_OG0008886	2158
asrij_OG0006972	1508
asRNA:CR31429_OG0002339_OG0	202
asRNA:CR42743_OG0003772_OG0	0
asRNA:CR43299_OG0012338_OG0	0
asRNA:CR43426_OG0012535_OG0	1
asRNA:CR43454_OG0002277_OG0	197
asRNA:CR43463_OG0001607_OG0	339
asRNA:CR43809_OG0003675_OG0	674
asRNA:CR44106_OG0002406_OG0	26
asRNA:CR44169_OG0002969_OG0	136
asRNA:CR44179_OG0001455_OG0	3115
asRNA:CR44372_OG0000331_OG0	0
asRNA:CR44372_OG0000331_OG1	1
asRNA:CR44894_OG0012090_OG0	2
asRNA:CR45044_OG0005605_OG0	40
asRNA:CR45195_OG0000203_OG0	1348
asRNA:CR45195_OG0000203_OG1	2511
asRNA:CR45350_OG0001645_OG0	3210
asRNA:CR45943_OG0010336	343
asRNA:CR46029_OG0000226_OG0	3
asRNA:CR46029_OG0000226_OG1	2
asRNA:CR46139_OG0003106_OG0	89
asRNA:CR46246_OG0011916	0
asRNA:CR46354_OG0002193_OG0	881
asRNA:CR46473_OG0000925_OG0	56
Ass_OG0001346	653
ast_OG0003560	627
AstA_OG0004634	76
AstA-R1_OG0000689	27
AstA-R2_OG0005396	3
AstC_OG0009668	1
AstC-R1_OG0010134	31
AstC-R2_OG0001295_OG0	9
AstCC_OG0009669	0
asun_OG0002419_OG0	361
Asx_OG0006138	1858
Atac1_OG0003748_OG0	248
Atac2_OG0009508	421
Atac3_OG0000828	519
Tat_OG0001330	1861
Ate1_OG0003045	3349
Atet_OG0003384	2114
Atf-2_OG0006059	529
Atf3_OG0007763	3948
Atg1_OG0009929	174
Atg1_OG0009931	2716
Atg10_OG0001598	90
Atg101_OG0008681	1171
Atg12_OG0011904	430
Atg13_OG0004817	1957
Atg14_OG0005089	2144
Atg16_OG0005703	1110
Atg17_OG0004232	4145
Atg18a_OG0011152	3335
Atg18b_OG0001271_OG0	2296
Atg2_OG0011112	6825
Atg3_OG0009922	1936
Atg4a_OG0009014	2660
Atg4b_OG0005256	1524
Atg5_OG0007974	640
Atg6_OG0005323	1434
Atg7_OG0006714	653
Atg8a_OG0008043	17625
Atg8b_OG0005571	6
Atg9_OG0006487	4358
atilla_OG0011822	26113
atk_OG0010362	12
atl_OG0001399	11183
atms_OG0004154	1543
ato_OG0004804	0
Atox1_OG0012695	1571
ATP6AP2_OG0004869	21052
ATP7_OG0008369	3005
ATP8A_OG0007260	5824
ATP8A_OG0007261	42
Atpalpha_OG0002140	28122
ATPCL_OG0006680	18514
ATPsynB_OG0010987	50784
ATPsynbeta_OG0005823	178475
ATPsynbetaL_OG0001317	5
ATPsynC_OG0005792	106009
ATPsynCF6_OG0005500	22878
ATPsynCF6L_OG0010605	0
ATPsynD_OG0004477	35060
ATPsyndelta_OG0007526	23005
ATPsynE_OG0005568	22191
ATPsynG_OG0009657	31529
ATPsyngamma_OG0005690	51751
ATPsynGL_OG0009315	1
ATPsynO_OG0012619	40044
AttC_OG0000164_OG0	19132
AttC_OG0007258	16698
AttD_OG0004890	557
Atu_OG0002096	1477
Atx-1_OG0012102	5
Atx2_OG0011501	4871
Atxn7_OG0003444	1197
aub_OG0000482_OG0	8
aurA_OG0004964	37
aurB_OG0009647	2
aust_OG0001881	0
aux_OG0003096_OG0	2359
ave_OG0006159	267
Aven_OG0003291	287
awd_OG0002664	15078
Awh_OG0010478	188
axed_OG0010262	251
Axn_OG0005720	1527
axo_OG0003993	735
axo_OG0010625	259
axo_OG0010626	1330
axo_OG0010628	260
Axs_OG0008319	5535
Axud1_OG0003447	1124
az2_OG0006736	330
azot_OG0000210_OG0	0
azot_OG0000210_OG1	0
b_OG0009189	6341
B-H1_OG0000267_OG0	418
B-H1_OG0000267_OG1	215
B4_OG0009202	5364
B52_OG0001376_OG0	10126
b6_OG0007653	46
B9d1_OG0005246	37
B9d2_OG0005830	21
bab1_OG0011327	31
bab1_OG0011328	52
bab2_OG0011326	3189
babo_OG0006628	1524
babos_OG0007027	4794
Bacc_OG0008947	22550
Bace_OG0000801_OG0	0
baf_OG0003792	1843
bai_OG0005189	4432
Balat_OG0007229	0
Baldspot_OG0010721	9799
ball_OG0001092_OG1	307
bam_OG0005170	1
bap_OG0001358_OG0	108
Bap111_OG0007677	2251
Bap170_OG0000903_OG0	1625
Bap55_OG0005900	649
Bap60_OG0008560	2248
IMPPP_OG0000305_OG1	0
barc_OG0010291	917
bark_OG0008784	3801
barr_OG0000425_OG0	534
baz_OG0008596	4372
bb8_OG0005496	2
bbc_OG0007266	5004
CG18067_OG0007098	32566
bbg_OG0010871	1426
bbg_OG0010872	5601
BBIP1_OG0004876	188
BBS1_OG0010413	74
BBS4_OG0002785_OG0	358
BBS5_OG0002086	174
BBS8_OG0008755	189
BBS9_OG0006919	774
bbx_OG0008688	5665
bc10_OG0010387_OG0	1484
BCAS2_OG0005540	506
bcd_OG0002111_OG0	2
bchs_OG0003722	150
BCL7-like_OG0007566	197
bcn92_OG0007793	614
Bdbt_OG0004400	563
bdg_OG0006805	2038
bdl_OG0003385	1301
Bdp1_OG0009215	1270
be_OG0000785	3239
BEAF-32_OG0006164	1218
beag_OG0004860	732
beat-Ia_OG0011784	41
beat-Ib_OG0009146	25
beat-Ic_OG0001866_OG0	3
beat-IIa_OG0005482	42
beat-IIb_OG0005481	47
beat-IIIa_OG0009463	19
beat-IIIb_OG0009460	27
beat-IIIc_OG0003687	224
beat-IV_OG0005508	89
beat-Va_OG0005024	4
beat-Vb_OG0005021	25
beat-Vc_OG0001062_OG0	1
beat-VII_OG0011542	18
beat-VII_OG0011544	24
beg_OG0004008	990
bel_OG0001048	8366
Bem46_OG0008920	662
ben_OG0000514_OG0	4121
Best1_OG0002590_OG0	6617
Best2_OG0010251	6105
Best3_OG0009963	0
Best4_OG0000558_OG0	0
Bet1_OG0003845_OG0	994
Bet3_OG0004072	869
beta-PheRS_OG0005298	1432
beta-Spec_OG0007697	46864
beta'COP_OG0009212	5384
beta3GalTII_OG0012738	194
beta4GalNAcTA_OG0006521	1007
beta4GalNAcTB_OG0002610	768
beta4GalT7_OG0005195	348
betaCOP_OG0008653	8505
betaggt-I_OG0008962	1195
betaGlu_OG0002667	940
CG32396_OG0011696	0
Bgb_OG0011276	520
bgcn_OG0001647	461
bgm_OG0009412	6772
BHD_OG0010421	530
bi_OG0003201	242
bi_OG0012904	21
BI-1_OG0004087	6664
bib_OG0001843_OG0	21
BicC_OG0009143	0
BicD_OG0009474	2571
CG11873_OG0005086	872
bif_OG0003277	1842
bif_OG0012761	609
BigH1_OG0001085_OG0	3
bigmax_OG0005365	872
Bili_OG0002506_OG0	0
bin_OG0010286	23
Bin1_OG0005423	411
bin3_OG0007310	2757
bip1_OG0010560	217
Bka_OG0009250	406
blanks_OG0011885_OG0	3
Blimp-1_OG0010196	3370
Blm_OG0002608	144
Blos1_OG0006148	558
Blos2_OG0010078	427
Blos3_OG0009918	342
Blos4_OG0010933	291
blot_OG0010924	6286
blow_OG0006726	926
blp_OG0005216	1997
blw_OG0006982	184142
bma_OG0010967	27
Bmcp_OG0010022	1046
bmm_OG0010858	5651
bnb_OG0001206_OG1	3167
CG5059_OG0012191	5823
bnk_OG0005787	0
bnl_OG0004512	1063
boca_OG0006727	1300
bocks_OG0002575_OG0	1241
BOD1_OG0005544	3647
boi_OG0007601	186
boi_OG0007603	68
boil_OG0012322	4
bol_OG0011238	4076
boly_OG0007153	0
BomBc1_OG0001623	9093
BomBc2_OG0000769_OG0	16626
BomBc3_OG0004769	8076
BomT3_OG0011469	23811
bon_OG0004934	1465
bond_OG0004726	7481
bonsai_OG0007008	1005
Boot_OG0006400	36
bor_OG0004967	1541
bora_OG0003911	4
BORCS5_OG0008208	727
BORCS6_OG0011365	399
BORCS7_OG0007103	108
borr_OG0009292	26
boss_OG0005676	740
botv_OG0006642	1107
bou_OG0007819	1591
bowl_OG0008785	1382
BoYb_OG0000400_OG0	0
br_OG0007659	21
br_OG0011928	1
Br140_OG0001629	1406
brat_OG0001919	288
Brca2_OG0000883	748
Brd_OG0010852	1
CG7154_OG0009310	1533
Brd8_OG0002488	572
Bre1_OG0010209	1631
Brf_OG0005483	523
Brf_OG0005485	126
brk_OG0007975	980
brm_OG0009999	3252
Brms1_OG0008442	1497
Bro_OG0011272	0
brp_OG0000499_OG1	142
l(3)72Ab_OG0009997	3470
bru1_OG0009737	46
bru1_OG0009738	937
bru2_OG0009740	1494
bru2_OG0011823	31
bru2_OG0012161	299
bru3_OG0010907	268
bru3_OG0011909	25
Bruce_OG0004896	10866
brun_OG0003663	2189
brv1_OG0000706_OG0	0
brv2_OG0010919	0
brv3_OG0011666	11
BRWD3_OG0005288	4136
brwl_OG0009277	1549
bs_OG0003002	528
bs_OG0006897	268
bsf_OG0001906_OG0	4387
Bsg_OG0009780	10189
Bsg25D_OG0003412_OG0	3337
bsh_OG0009110	4
bsk_OG0012344	1808
bt_OG0000537_OG1	70
BTBD9_OG0000546_OG0	1927
BtbVII_OG0011887	3586
btd_OG0007557	194
Btk29A_OG0001838	1287
Btk29A_OG0011763	37
btl_OG0002041	2054
btn_OG0004719	0
Btnd_OG0008611	38
btsz_OG0001035_OG1	1689
btsz_OG0004581	3
btv_OG0003692	13
btv_OG0009487	238
btz_OG0005342	2851
Bub1_OG0001806_OG0	1004
Bub3_OG0005120	705
BubR1_OG0000657_OG0	70
Buffy_OG0006561	1738
bug_OG0006803	913
Bug22_OG0009372	585
BuGZ_OG0008876	2066
CG8270_OG0010257	607
bun_OG0000556	1849
bun_OG0009749	5732
bur_OG0003683_OG0	3734
Burs_OG0001045_OG0	0
bves_OG0007497	521
bves_OG0007499	397
bw_OG0006000	20
bwa_OG0009122	434
bwa_OG0012525	372
Bx_OG0008666	10
Bx_OG0008667	437
Bx42_OG0007682	2431
by_OG0005550	10974
byn_OG0010803	0
bys_OG0007950	999
c-cup_OG0012143	0
c(3)G_OG0001464_OG0	265
c11.1_OG0007569	3851
c12.1_OG0007568	1119
c12.2_OG0007567	4823
C15_OG0002126_OG0	10
C1GalTA_OG0009799	1064
C3G_OG0007801	6724
C901_OG0008027	2
ca_OG0005700	3563
Ca-alpha1D_OG0009140	4299
Ca-alpha1T_OG0003323	416
Ca-beta_OG0009681	846
Ca-Ma2d_OG0009139	1151
CaBP1_OG0008860	3759
cac_OG0000605_OG0	107
cact_OG0009392	20581
cactin_OG0003129	1148
cad_OG0009437	0
Cad74A_OG0010922	212
Cad86C_OG0002368	1508
Cad87A_OG0001088_OG0	429
Cad89D_OG0001058_OG0	2
Cad96Ca_OG0011497	2564
Cad96Cb_OG0005172	0
Cad99C_OG0005704	2559
CadN_OG0000277_OG1	16
Caf1-105_OG0002830	153
Caf1-180_OG0007408	448
Caf1-55_OG0001036	1158
cag_OG0001595_OG0	324
CAH1_OG0009192	22575
CAH13_OG0002843	0
CAH14_OG0002807	2
CAH15_OG0006256	0
CAH16_OG0000498_OG1	0
CAH2_OG0001000_OG0	12859
CAH3_OG0003177	1534
CAH5_OG0005796	525
CAH7_OG0000840	1122
CAH8_OG0004748	11
CAH9_OG0005622	3836
CAHbeta_OG0002334	617
cal1_OG0002556_OG0	606
CalpA_OG0003035	6592
CalpB_OG0010971	4749
CalpC_OG0008186	1108
Calr_OG0005564	34547
Cals_OG0013279_OG0	2386
Calx_OG0002139_OG0	1
Calx_OG0004417	5835
Calx_OG0004418	2363
calypso_OG0006121	536
Cam_OG0012053	12295
CaMKI_OG0012767	10671
CaMKII_OG0013280	7359
Camp_OG0005907	751
Camta_OG0006364	508
Camta_OG0006365	59
can_OG0004061_OG0	2
CanA1_OG0005778	1908
CanB_OG0000231_OG0	208
CanB_OG0000231_OG1	3544
Cand1_OG0009382	2959
CAP_OG0000587_OG0	10339
CAP_OG0012405	9
Cap-D2_OG0005121	236
Cap-D3_OG0009448	571
Cap-G_OG0002924	763
Cap-H2_OG0004906	1033
Capa_OG0005712	31
Caper_OG0009347	12302
Capr_OG0010138	2387
caps_OG0010156	3023
caps_OG0010157	2401
capt_OG0009025	17576
capu_OG0000612_OG0	486
car_OG0007437	694
CARPA_OG0007960	13
CARPB_OG0007554	440
CarT_OG0009432	92
cas_OG0004236	0
casp_OG0006502	2494
cass_OG0009476	4293
Cat_OG0003869	25632
cathD_OG0002862	30529
cato_OG0006491	0
Catsup_OG0009538	3117
caup_OG0009938	5
cav_OG0000654	100
caz_OG0003243_OG0	2644
cbc_OG0007265	853
Cbl_OG0002051_OG0	2875
CBP_OG0001721	66
CBP_OG0007971	59
Cbp20_OG0005066	690
Cbp53E_OG0006447	190
Cbp80_OG0007913	1005
Cbp80_OG0007915	845
Cbs_OG0003124	1960
cbs_OG0007263	936
cbt_OG0008760	5517
Cby_OG0004789	44
Cc2d2a_OG0002702	46
CCAP_OG0011467	8
CCAP-R_OG0000870	109
ccb_OG0012089	0
CCDC151_OG0011900	0
CCDC53_OG0009785	397
Ccdc58_OG0010399	355
Ccdc85_OG0008917	435
CCHa1_OG0004530	32
CCHa1-R_OG0006065	209
CCHa2_OG0002186_OG0	1363
CCHa2-R_OG0005836	10
Cchl_OG0004776	8603
CCKLR-17D1_OG0003334	3
CCKLR-17D1_OG0008675	117
CCKLR-17D1_OG0011744	6
CCKLR-17D3_OG0008678	55
Ccm3_OG0005250	1930
Ccn_OG0010106	164
Ccn_OG0010107	139
Ccn_OG0012179	55
Ccp84Ab_OG0000178_OG0	90
Ccp84Ac_OG0001349_OG0	2
Ccp84Ae_OG0002110_OG0	1
Ccp84Af_OG0000109_OG0	0
Ccp84Af_OG0000109_OG1	2
Ccp84Af_OG0000109_OG2	6
Ccp84Ag_OG0001348_OG0	35
Ccs_OG0006299	783
CCT1_OG0002281_OG0	3014
CCT2_OG0003145	3504
CCT3_OG0004995	4148
CCT4_OG0000979	3446
CCT5_OG0006600	4674
CCT6_OG0008508	4149
CCT7_OG0004839	1277
CCT7_OG0004841	661
CCT8_OG0007117	4413
Ccz1_OG0010481	777
cd_OG0004708	13
CD98hc_OG0001357_OG0	9696
Cda4_OG0008701	150
Cda5_OG0008721	1897
Cda9_OG0002707	8
CDase_OG0005749	748
cdc14_OG0009306	3849
Cdc16_OG0005493	491
Cdc23_OG0009421	361
Cdc27_OG0010426	1796
Cdc2rk_OG0006290	389
Cdc37_OG0011041	2357
Cdc42_OG0008268	2440
Cdc45_OG0007388	454
Cdc5_OG0011371	1210
CDC50_OG0008483	2932
Cdc6_OG0002054	47
Cdc7_OG0007729	5605
Cdep_OG0002087	1630
Cdep_OG0004159	2728
CdGAPr_OG0009111	3576
cdi_OG0000729	2029
cDIP_OG0004394	3700
Cdk1_OG0000555_OG0	5
Cdk12_OG0009875	1258
Cdk2_OG0002391	128
CDK2AP1_OG0008015	1006
Cdk4_OG0006632	1307
Cdk5_OG0002993	936
Cdk5alpha_OG0009389	483
Cdk7_OG0001724	459
Cdk8_OG0010977	186
Cdk9_OG0007009	796
Cdlc2_OG0000234_OG1	2161
cdm_OG0002482	3877
Cds_OG0010549	2427
Ced-12_OG0009727	1153
ced-6_OG0006366	12236
CenB1A_OG0004675	2188
CenG1A_OG0003595_OG0	6431
CenG1A_OG0009182	40
Cenp-C_OG0002322	299
Cep135_OG0009952	410
Cep135_OG0009954	431
cep290_OG0004127	164
Cep89_OG0006812	1
Cep97_OG0008778	306
cer_OG0012078	1762
Cerk_OG0004182	3264
cert_OG0011161	2209
Cf2_OG0008971	3400
Cfp1_OG0007571	947
CG5789_OG0004615	2096
cg_OG0006533	4148
CG10000_OG0005395	1
CG10005_OG0004963	18
CG10011_OG0005399	673
CG10013_OG0002410_OG0	1
CG10019_OG0008786	214
CG10026_OG0009081	1835
CG10029_OG0004344	0
CG10031_OG0008792	1691
CG10035_OG0004420	57
CG10038_OG0001436_OG0	621
CG10041_OG0012259_OG0	5
CG10051_OG0007036	0
CG10053_OG0004336	212
CG10055_OG0004329	1029
CG10062_OG0007038	151
CG10063_OG0010284	1
CG10064_OG0010282	0
CG10068_OG0004321	1183
CG10073_OG0000065_OG2	87
CG10075_OG0010279	1903
CG10077_OG0010277	27224
CG10082_OG0005964	7219
CG10086_OG0001355	0
CG10089_OG0010567	198
CG10098_OG0004320	953
CG10104_OG0006132	0
CG10116_OG0010569	8
CG10126_OG0005023	4532
CG10132_OG0009091	1194
CG10137_OG0009093	887
CG10139_OG0006151	622
CG10140_OG0010573	18
CG10147_OG0010256	386
CG10151_OG0006160	72
CG10154_OG0010575	1
CG10163_OG0010252	0
CG10164_OG0001489	2
CG10165_OG0011781	693
CG10171_OG0010163	396
CG10175_OG0005507	12686
CG10177_OG0001079_OG0	0
CG10184_OG0005509	1499
CG10185_OG0005203	7
CG10189_OG0009087	547
CG10194_OG0009085	651
CG10195_OG0003572	887
CG10205_OG0006168	20237
CG10208_OG0005527	611
CG10209_OG0006169	738
CG10211_OG0009505	16428
CG10222_OG0010165	204
CG10226_OG0010249	1305
CG10237_OG0003462	18588
CG1024_OG0004294	360
CG10252_OG0011517	0
CG10254_OG0002565	2410
CG10257_OG0006606	181
CG10264_OG0005208	1
CG10265_OG0006935	201
CG10274_OG0003940	985
CG10280_OG0004257	1
CG10283_OG0001907_OG0	837
CG10286_OG0004292	1046
CG10298_OG0004288	2
CG10300_OG0005516	1
CG10301_OG0005515	7
CG10307_OG0005957	2634
CG10311_OG0004972	3151
CG10317_OG0004974	3
CG10321_OG0005965	2967
CG10324_OG0004994	362
CG10332_OG0005992	0
CG10333_OG0009507	1560
CG10336_OG0009516	52
CG10337_OG0009096	356
CG10338_OG0009517	731
CG10339_OG0006873	886
CG10340_OG0001059_OG0	2563
CG10341_OG0009518	1266
CG10343_OG0009520	623
CG10344_OG0007020	207
CG10345_OG0002430_OG0	6437
CG10347_OG0000607_OG0	277
CG10348_OG0003704	448
CG10352_OG0008207	53
CG10353_OG0008206	6469
CG10357_OG0010470	15
CG10359_OG0010469	700
CG10361_OG0010014	613
CG10362_OG0008202	265
CG10365_OG0005518	5657
CG10366_OG0009102	1105
CG10375_OG0005526	986
CG10376_OG0009519	1153
CG10383_OG0001909	6881
CG10384_OG0007018	13
CG10405_OG0004983	6
CG10407_OG0005207	380
CG10413_OG0003703_OG0	484
CG10417_OG0013094	1700
CG10418_OG0010832	228
CG10425_OG0002500	999
CG10428_OG0001263_OG0	801
CG10431_OG0001914	98
CG10433_OG0006904	7090
CG10435_OG0002296_OG0	1452
CG10444_OG0007082	950
CG10445_OG0001356	80
CG10459_OG0001605_OG0	14
CG10462_OG0009105	1770
CG10463_OG0009108	348
CG10466_OG0012145	157
CG10467_OG0010233	972
CG10469_OG0010232	146
CG10470_OG0009541	860
CG10472_OG0000811_OG0	241
CG10479_OG0010225	312
CG10481_OG0009114	0
CG10483_OG0010221	992
CG10486_OG0010219	4
CG10492_OG0009544	1270
CG10494_OG0006908	191
CG10495_OG0009546	259
CG10505_OG0006927	12
CG10508_OG0010314	1020
CG10510_OG0003948	1
CG10513_OG0005163	259
CG10514_OG0005162	108
CG10516_OG0009998	912
CG10527_OG0002810_OG0	49663
CG10543_OG0006262	3656
CG10550_OG0000747	25139
CG10555_OG0008527	1175
CG10561_OG0009552	2565
CG10565_OG0010321	5494
CG10576_OG0010200	5821
CG10581_OG0010326	211
CG10584_OG0010328	674
CG10587_OG0000094_OG0	0
CG10587_OG0000094_OG1	0
CG10587_OG0000094_OG2	0
CG10589_OG0003950	0
CG10591_OG0010195	0
CG10597_OG0003317	1
CG10598_OG0011740	2
CG10600_OG0009530	4377
CG10602_OG0009532	6472
CG10616_OG0010838	1734
CG10621_OG0001911	1072
CG10623_OG0001912	2089
CG10628_OG0009107	740
CG10631_OG0001241	2969
CG10646_OG0009949	394
CG10654_OG0009947	137
CG10657_OG0009951	8697
CG10660_OG0010840	694
CG10663_OG0010839	484
CG10669_OG0005156	475
CG10674_OG0010603	741
CG10680_OG0003577	10907
CG10681_OG0009950	272
CG10700_OG0011812	0
CG10702_OG0009548	495
CG10710_OG0010908	816
CG10713_OG0010576	116
CG10725_OG0010574	2
CG10730_OG0000951	39
CG10731_OG0006517	396
CG10737_OG0006638	32836
CG10738_OG0010568	109
CG1074_OG0007339	871
CG10747_OG0009127	3417
CG10748_OG0011855_OG0	0
CG10749_OG0003913_OG0	0
CG10750_OG0009561	0
CG10752_OG0010150_OG0	5
CG10761_OG0008304	0
CG1077_OG0004263	10
CG10793_OG0003237	5
CG10795_OG0006915	648
CG10799_OG0003081	1881
CG10801_OG0012112	8
CG10802_OG0008133	1446
CG10803_OG0008134	629
CG10804_OG0008132	150
CG10809_OG0010976	363
CG10814_OG0007257	355
CG10822_OG0007072	0
CG10839_OG0009144	0
CG10841_OG0002198_OG0	13
CG10853_OG0003980_OG0	2
CG10859_OG0009209	9
CG10862_OG0002017_OG1	6224
CG10863_OG0010486	7274
CG10863_OG0012194_OG0	65
CG10864_OG0005043	58
CG10866_OG0010485	442
CG10874_OG0003457	1435
CG10877_OG0002385_OG0	66
CG10887_OG0002183_OG0	0
CG10898_OG0002547	692
CG1090_OG0003105_OG0	421
CG10903_OG0002293_OG0	588
CG10904_OG0011634	446
CG10907_OG0001984_OG0	424
CG10909_OG0005022	1
CG10910_OG0006092	3
CG10911_OG0006095	3
CG10912_OG0000471	5
CG10914_OG0006109	382
CG10919_OG0001352	0
CG1092_OG0001161_OG0	599
CG10920_OG0007959	0
CG10927_OG0006710	102
CG10931_OG0006071	7
CG10932_OG0007954	4160
CG10934_OG0002756_OG0	1
CG10939_OG0005908	9519
CG10947_OG0009415	3946
CG10948_OG0009927	1133
CG10949_OG0009416	532
CG10950_OG0012279	3
CG10958_OG0001743	256
CG10959_OG0008299	104
CG10962_OG0007748	348
CG10970_OG0003173	16
CG10973_OG0012539	631
CG10979_OG0004244	1145
CG10984_OG0009934	869
CG10996_OG0008249	0
CG11000_OG0004245	42
CG11007_OG0003037	518
CG11018_OG0007064	0
CG11029_OG0001270	4
CG1103_OG0003103_OG0	404
CG11030_OG0003728	974
CG11034_OG0001268	140
CG11035_OG0002292_OG0	888
CG11041_OG0001654	21
CG11044_OG0007073	3915
CG1105_OG0004314	4787
CG11050_OG0009604	11182
CG11060_OG0006765	10
CG11068_OG0011716	7
CG11069_OG0004655	1281
CG11076_OG0001759	1854
CG11077_OG0000549_OG0	675
CG11085_OG0008456	0
CG11089_OG0004653	2892
CG11095_OG0003249	581
CG11099_OG0007074	693
CG11103_OG0003250	745
CG11106_OG0012330	0
CG11109_OG0001964	533
CG11110_OG0006619	485
CG11123_OG0006752	583
CG11125_OG0006747	273
CG11127_OG0006744	1230
CG1113_OG0004171	45
CG11131_OG0001957_OG0	8
CG11134_OG0003251	785
CG11141_OG0006745	1318
CG11145_OG0006754	0
CG11147_OG0003729	17678
CG11149_OG0003730	0
CG11151_OG0008256	7778
CG11159_OG0006283	5
CG1116_OG0004164	1292
CG11162_OG0008263	1
CG11168_OG0004657	2321
CG11170_OG0006462	164
CG11178_OG0003327	625
CG11180_OG0006625	1427
CG11191_OG0007189	735
CG11192_OG0007095	0
CG11200_OG0007088	4639
CG11211_OG0012938	27235
CG11226_OG0012166_OG0	8
CG11227_OG0007505	1
CG1124_OG0002090	33238
CG11241_OG0003815_OG0	627
CG11247_OG0009861	711
CG11248_OG0003830_OG0	302
CG11249_OG0009864	27
CG11251_OG0001998	0
CG11257_OG0007039	436
CG11263_OG0001789	1
CG11267_OG0011856	2000
CG11269_OG0006458	0
CG11275_OG0002906	7282
CG11279_OG0003924_OG0	391
CG11286_OG0004361	0
CG1129_OG0002085	1014
CG11291_OG0003029	6
CG11294_OG0007761	3
CG11298_OG0007031	2
CG11309_OG0010303	3564
CG11317_OG0012026	191
CG11318_OG0000756	0
CG11319_OG0009603	918
CG11327_OG0009628	2
CG11333_OG0002657_OG0	0
CG11334_OG0005804	3353
CG11342_OG0011920	97
CG11345_OG0011138	10
CG11349_OG0011131	0
CG11353_OG0011127	528
CG11356_OG0008477	18
CG11357_OG0011126	842
CG1136_OG0010499	3114
CG11367_OG0000806_OG0	164
CG11369_OG0011699	2
CG1137_OG0004303	1
CG11370_OG0003817_OG0	22
CG11377_OG0008723	1112
CG11378_OG0007395	1691
CG11379_OG0007397	1
CG11380_OG0007400	7
CG11381_OG0007402	14
CG11382_OG0007404	3
CG11384_OG0007396	8
CG1139_OG0004077	38
CG11391_OG0001026_OG0	32
CG11396_OG0010345	1168
CG11398_OG0007405	213
CG11403_OG0007406	361
CG11404_OG0012169	0
CG11406_OG0006889	5
CG11409_OG0007766	473
CG11413_OG0011575	251
CG11414_OG0006019	3668
CG11417_OG0007590	1132
CG1142_OG0012974	480
CG11425_OG0009823	1297
CG11426_OG0009824	1358
CG1143_OG0011104	2659
CG11436_OG0003200	263
CG11437_OG0009825	11
CG11438_OG0009826	785
CG11447_OG0004515	724
CG11449_OG0000981_OG1	0
CG11453_OG0001027_OG0	149
CG11454_OG0001792	687
CG11456_OG0003951	511
CG11459_OG0000135_OG1	774
CG1146_OG0011093	12524
CG11470_OG0000857	1
CG11474_OG0005934	1663
CG11475_OG0005935	24
CG11498_OG0001515	169
CG11504_OG0002630	602
CG11523_OG0009832	433
CG11529_OG0010828	182
CG11537_OG0010640	2370
CG11550_OG0002660	14032
CG11560_OG0010817	412
CG11562_OG0008742	462
CG11563_OG0002662	472
CG11566_OG0007496	4
CG11570_OG0004027	0
CG11581_OG0008240	0
CG11583_OG0010538	545
CG11584_OG0008239	0
CG11585_OG0012335	25
CG11586_OG0010534	560
CG11590_OG0001741	558
CG11593_OG0010497	916
CG11594_OG0010492	4511
CG11596_OG0007629	1056
CG11601_OG0008739	1409
CG11608_OG0000142_OG0	0
CG1161_OG0004180	3886
CG11617_OG0008731	1073
CG11619_OG0003864_OG0	264
CG11626_OG0011450	11
CG11629_OG0003739	0
CG11630_OG0009580	1
CG11634_OG0009583	0
CG11635_OG0007156	2
CG11638_OG0007387	108
CG11655_OG0001745_OG0	1943
CG11656_OG0005013	0
CG11658_OG0010025	2175
CG11663_OG0012087	0
CG11664_OG0011395	0
CG11666_OG0012316	0
CG11668_OG0002452	1424
CG11670_OG0005008	1
CG11672_OG0004805	4
CG11674_OG0008231	0
CG11679_OG0008511	729
CG11686_OG0002448_OG0	3718
CG11693_OG0004810	32
CG11694_OG0000225_OG0	0
CG11694_OG0000225_OG1	0
CG11695_OG0007879	924
CG11696_OG0007880	752
CG11698_OG0002319_OG0	2
CG11699_OG0007882	3421
CG11703_OG0002165_OG0	0
CG11710_OG0001691_OG0	951
CG1172_OG0004189	702
CG11722_OG0001391	498
CG11723_OG0003571	552
CG11726_OG0010048	0
CG11737_OG0001419_OG0	2561
CG11741_OG0001420_OG0	188
CG11752_OG0007995	5221
CG11755_OG0000851	144
CG11756_OG0007997	0
CG11760_OG0004826	395
CG11768_OG0004832	287
CG11771_OG0005200	4113
CG11777_OG0006309	281
CG11779_OG0004481	1884
CG11786_OG0012799	2
CG11788_OG0007083	102
CG11790_OG0005187	2947
CG11791_OG0012008	5104
CG11807_OG0003009_OG0	1894
CG11808_OG0006841	192
CG11811_OG0004058	1446
CG11816_OG0008636	4
CG11835_OG0000264_OG0	13531
CG11835_OG0000264_OG1	5538
CG11837_OG0005082	327
CG11841_OG0005083	8331
CG11842_OG0000856_OG1	1371
CG11843_OG0011490	377
CG11852_OG0002502_OG0	2249
CG11854_OG0005171	183
CG11857_OG0005167	2409
CG11858_OG0005166	482
CG11878_OG0000055_OG0	0
CG11878_OG0000055_OG1	18
CG11878_OG0000055_OG2	22
CG11882_OG0005094	314
CG11883_OG0006313	1597
CG11885_OG0003355	354
CG11892_OG0005161	20
CG11893_OG0000039_OG2	1287
CG11899_OG0005100	6160
CG11902_OG0005155	546
CG11906_OG0001618	579
CG11911_OG0008747	0
CG11912_OG0008746	2
CG11920_OG0005183	386
CG11927_OG0003556	722
CG11929_OG0011773	1
CG11961_OG0001155_OG0	2653
CG11964_OG0004848	359
CG11970_OG0004849	1409
CG11975_OG0004850	1235
CG11977_OG0012457_OG0	0
CG11980_OG0002337	1375
CG11983_OG0004852	43
CG11986_OG0004855	200
CG11997_OG0004862	1
CG11999_OG0004179	1472
CG12003_OG0004112	1
CG12004_OG0011286	4269
CG12009_OG0010662	1
CG12010_OG0010671	314
CG12011_OG0011025	2
CG12012_OG0010672	1507
CG12016_OG0010666	1436
CG12017_OG0010661	6
CG12020_OG0011042	2
CG12024_OG0011050	1339
CG12025_OG0011053	2656
CG12035_OG0011029	1
CG12038_OG0011331	77
CG12054_OG0000497	2016
CG12056_OG0003138	928
CG12057_OG0003139	2
CG12061_OG0000938_OG0	0
CG12065_OG0007412	5143
CG12069_OG0001519	1
CG12071_OG0011553	87
CG12071_OG0013484	83
CG12075_OG0007754	7128
CG1208_OG0004248	1212
CG12081_OG0007411	596
CG12084_OG0011296	2994
CG12091_OG0011293	8855
CG12093_OG0011111	2072
CG12096_OG0008559	1028
CG12099_OG0011289	11206
CG12104_OG0011284	704
CG12105_OG0004111	898
CG12106_OG0007586	160
CG12107_OG0006719	1051
CG12111_OG0007413	50
CG12112_OG0012598_OG0	135
CG12115_OG0007587	0
CG12116_OG0008625	13159
CG12118_OG0007585	3788
CG12121_OG0007579	3270
CG12123_OG0003325	371
CG12128_OG0002879	701
CG12129_OG0002878	490
CG1213_OG0002105	45468
CG12134_OG0006319	429
CG12147_OG0004192	2
CG12155_OG0003210	1186
CG12159_OG0002860	636
CG12164_OG0006760	19
CG12170_OG0002098	2172
CG12171_OG0004222	1369
CG12173_OG0004172	565
CG12177_OG0008262	2021
CG1218_OG0002103	371
CG12182_OG0011099	187
CG12194_OG0008975	302
CG12204_OG0001687	274
CG12206_OG0008131	67
CG12209_OG0002818	4
CG12213_OG0002418	1339
CG12219_OG0007713	933
CG12224_OG0000651_OG1	1056
CG12231_OG0003119	0
CG12236_OG0008414	596
CG12237_OG0007424	1805
CG12239_OG0001754	13
CG12241_OG0001396	764
CG12253_OG0011818	94
CG12256_OG0004947	14
CG12259_OG0005539	617
CG12268_OG0005336	1290
CG1227_OG0004337	484
CG12278_OG0004413	3
CG12279_OG0004445	623
CG12288_OG0009457	45
CG12289_OG0010046	0
CG12290_OG0002618	3493
CG12299_OG0009634	553
CG12301_OG0001981	523
CG12307_OG0009694	0
CG1231_OG0011372	6
CG12316_OG0009955	807
CG12320_OG0005053	137
CG12321_OG0001064_OG0	1467
CG12325_OG0002854	547
CG1233_OG0011370	2287
CG1234_OG0004335	806
CG12341_OG0002848	466
CG12343_OG0002853	1325
CG12344_OG0002855	431
CG12355_OG0012373	125
CG1236_OG0002100	1176
CG12362_OG0000821_OG0	0
CG12374_OG0007223	2
CG12375_OG0009777	2195
CG12379_OG0008514	131
CG12384_OG0006229	4930
CG1239_OG0004237	174
CG12395_OG0001736	0
CG12398_OG0008359	5
CG12402_OG0002224_OG0	13
CG12420_OG0002594_OG0	8
CG12426_OG0005340	0
CG12438_OG0003802	0
CG12439_OG0009296	0
CG12446_OG0001786_OG0	0
CG12448_OG0009145	29
CG1246_OG0011105	20
CG12464_OG0011955	0
CG12470_OG0007846	9
CG12479_OG0008243	0
CG12480_OG0008242	2
CG12481_OG0008237	0
CG12490_OG0000233_OG1	6
CG12496_OG0007599	0
CG12498_OG0008105	0
CG12499_OG0002285_OG0	996
CG12502_OG0011339	20
CG12507_OG0008176	31
CG12511_OG0009568	0
CG12516_OG0005410	0
CG12517_OG0009649	0
CG12520_OG0010149	133
CG12521_OG0012944	0
CG12531_OG0008272	94
CG12535_OG0008128	3
CG12539_OG0008363	3
CG12540_OG0008220	1
CG12541_OG0007825	78
CG12560_OG0012234	595
CG12567_OG0012740	1635
CG12576_OG0001784_OG0	4806
CG12581_OG0001679_OG0	11879
CG12589_OG0011424	0
CG12590_OG0011977	0
CG12594_OG0005596	76
CG12607_OG0011139	3
CG12609_OG0008677	0
CG12617_OG0003653	0
CG12620_OG0009462	0
CG12637_OG0008050	0
CG12643_OG0007518	182
CG1265_OG0010531	2117
CG12655_OG0000445_OG2	4
CG12659_OG0007410	68
CG12661_OG0007749	0
CG12662_OG0007747	7
CG12672_OG0007868	43
CG12674_OG0003570	0
CG12679_OG0001731_OG0	0
CG12680_OG0001718	4
CG12682_OG0012323	2
CG12691_OG0007931	0
CG12692_OG0000634_OG0	0
CG12693_OG0012106	3
CG12698_OG0008169	2
CG12699_OG0000230_OG1	0
CG12702_OG0001192	45
CG12708_OG0000271_OG0	9
CG12708_OG0000271_OG0.2	202
CG1271_OG0010635	1104
CG12713_OG0003881_OG0	57
CG12716_OG0008438	3
CG12723_OG0008557	7
CG12728_OG0000928_OG0	178
CG12729_OG0011725	8
CG1273_OG0010536	17
CG12730_OG0007375	1225
CG12744_OG0000893	39
CG12746_OG0004208	5554
CG1275_OG0011072	4095
CG12768_OG0001283_OG0	245
CG12769_OG0007187	87
CG12773_OG0003140	2484
CG12782_OG0012281	4
CG12783_OG0000743_OG0	0
CG12784_OG0005236	0
CG12795_OG0008825	702
CG12811_OG0002240	1646
CG12817_OG0002595_OG0	27
CG12818_OG0004897	287
CG12822_OG0001599	1934
CG12825_OG0001130_OG1	160
CG12826_OG0002951	3
CG12828_OG0011622	0
CG12831_OG0011623_OG0	0
CG12836_OG0002963_OG0	18
CG12848_OG0006045	781
CG12849_OG0011577	1
CG12851_OG0005862	54
CG12857_OG0006163	3
CG12860_OG0006154	2
CG12861_OG0006153	0
CG12862_OG0011585_OG0	0
CG12863_OG0011584	251
CG12866_OG0002772	2
CG12868_OG0001564	1098
CG12869_OG0006145	53
CG12869_OG0006146	23
CG12877_OG0001472_OG0	1643
CG1288_OG0001350	0
CG12880_OG0005345	19
CG12883_OG0001474	158
CG12885_OG0001477	322
CG12895_OG0006308	1573
CG12909_OG0002821	303
CG12910_OG0006305	115
CG12911_OG0006304	12
CG12914_OG0002819	0
CG12917_OG0002815	8
CG12920_OG0006291	2
CG12926_OG0006349	476
CG12929_OG0006357	220
CG12934_OG0006315	0
CG12935_OG0002846	216
CG12942_OG0001596_OG0	364
CG12945_OG0004570	2542
CG12947_OG0004568	274
CG12948_OG0004558	749
CG12963_OG0001641_OG0	0
CG12964_OG0002996_OG0	92
CG12970_OG0006808	10
CG12971_OG0010294	15
CG12974_OG0010307	11
CG12983_OG0010332	2
CG12984_OG0003949	0
CG12985_OG0000915	50
CG12986_OG0011685	0
CG1299_OG0000523_OG0	12088
CG12990_OG0007696	3
CG12991_OG0007703	3342
CG12992_OG0011688	51
CG12994_OG0007707	2
CG12995_OG0008599	0
CG12998_OG0011739	7
CG13000_OG0011738	0
CG13001_OG0008580	188
CG13002_OG0008577	0
CG13003_OG0008572	2056
CG13004_OG0008570	408
CG13005_OG0008567	239
CG13008_OG0008305	5
CG13010_OG0003260	53
CG13012_OG0008317	850
CG13014_OG0008547	610
CG13016_OG0006536	472
CG13018_OG0006537	240
CG13021_OG0003241	0
CG13022_OG0010698	48
CG13023_OG0010699	20
CG13024_OG0010708	893
CG13026_OG0010716	2770
CG13028_OG0004010	0
CG13031_OG0012200	342
CG13032_OG0004014_OG0	1
CG13033_OG0010736	1
CG13038_OG0010761	10
CG13039_OG0010762	0
CG1304_OG0000265_OG0	0
CG1304_OG0000265_OG1	0
CG13040_OG0010763	2
CG13041_OG0000280_OG0	7
CG13041_OG0000280_OG0.2	21
CG13042_OG0010767	89
CG13043_OG0000281_OG0	2
CG13043_OG0000281_OG1	7
CG13044_OG0010768	13
CG13045_OG0000814	0
CG13046_OG0010771	1
CG13047_OG0010772	3
CG13048_OG0010773	1
CG13049_OG0010774	11
CG13051_OG0011898	11
CG13053_OG0010778	0
CG13054_OG0010779	0
CG13055_OG0010780	2
CG13056_OG0010757	0
CG13058_OG0004021	0
CG13059_OG0010764	15
CG13062_OG0010766	7
CG13064_OG0010775	0
CG13065_OG0010776	52
CG13066_OG0012201	0
CG13068_OG0002030_OG1	9
CG13069_OG0004022	18
CG1307_OG0004308	1608
CG13070_OG0012202	0
CG13071_OG0011899	2
CG13073_OG0012731_OG0	39
CG13074_OG0010797	31
CG13075_OG0000216_OG0	8
CG13075_OG0000216_OG1	14
CG13077_OG0009097	3275
CG13078_OG0003575_OG0	0
CG13081_OG0003574	0
CG13082_OG0009094	226
CG13083_OG0009084	0
CG13084_OG0009083	1
CG13085_OG0001922	93
CG13086_OG0003709	509
CG13088_OG0001266	100
CG1309_OG0010533	3631
CG13096_OG0003720	842
CG13097_OG0001923	614
CG13101_OG0009304	1177
CG13102_OG0009298	0
CG13108_OG0009295	12
CG13110_OG0011792	0
CG13113_OG0001247_OG0	5
CG13114_OG0009279	1
CG13116_OG0001878	2294
CG13123_OG0001877	125
CG13124_OG0003502	52120
CG13126_OG0003515	397
CG13127_OG0001844	3
CG13131_OG0000790_OG0	0
CG13133_OG0003525	26
CG1314_OG0011674	10
CG13144_OG0009363	79
CG13148_OG0007214	0
CG13151_OG0006215	264
CG13154_OG0006206	6
CG13155_OG0006196	12
CG13157_OG0002779	0
CG1316_OG0000430_OG0	2106
CG13168_OG0006184	1
CG1317_OG0011084	6361
CG13170_OG0006182	1
CG13171_OG0006180	0
CG13177_OG0012831	10
CG13185_OG0002928	1339
CG13186_OG0006594	2
CG13192_OG0006567	676
CG13193_OG0006565	0
CG13196_OG0006560	0
CG13197_OG0006563	1040
CG13202_OG0001123_OG0	9
CG13203_OG0006235	4
CG13204_OG0006233	2462
CG13215_OG0002793_OG0	67
CG13216_OG0001568_OG0	0
CG13218_OG0002791_OG0	0
CG13220_OG0001573_OG0	2801
CG13223_OG0001571_OG0	0
CG13226_OG0002794_OG0	33
CG13227_OG0006218_OG0	1
CG13228_OG0011587_OG0	0
CG13229_OG0002786_OG0	373
CG13229_OG0002787_OG0	1853
CG13231_OG0006217	17
CG13239_OG0009815	50
CG1324_OG0007509	0
CG13243_OG0009147	0
CG13247_OG0010378	74
CG13248_OG0010371	171
CG13250_OG0011870	8
CG13251_OG0010355	156
CG13252_OG0003952	1273
CG13258_OG0009399	66
CG13272_OG0008882	2
CG13280_OG0008881	3
CG13282_OG0008887	49
CG13285_OG0010583	333
CG13287_OG0010216	0
CG13288_OG0010220	17
CG13293_OG0003937	95
CG13295_OG0010231	1266
CG13297_OG0010242	30
CG13299_OG0011864	1
CG13300_OG0003943	78
CG13305_OG0011196	23
CG13306_OG0011204	212
CG13308_OG0004102	0
CG13309_OG0011211	2
CG13310_OG0011207	60
CG13312_OG0011210	0
CG13313_OG0004105_OG0	5
CG13314_OG0011224	10
CG13315_OG0011237	8993
CG13318_OG0004834	7149
CG13319_OG0006667	530
CG13321_OG0006673	8
CG13326_OG0006545	2
CG13330_OG0007271	7
CG13331_OG0007273	91
CG13332_OG0007274	54
CG13334_OG0007281	0
CG13337_OG0011662	25
CG13339_OG0007296	749
CG13344_OG0007304	351
CG13358_OG0007351	5
CG13359_OG0012499	0
CG13360_OG0010145	2479
CG13361_OG0003189	7
CG13362_OG0007862	2
CG13364_OG0001174_OG0	11
CG13365_OG0007831	1185
CG13367_OG0003188_OG0	1622
CG13369_OG0003181	2635
CG13375_OG0007847	17
CG13377_OG0007849	8081
CG13380_OG0010135	1
CG13384_OG0003473	1566
CG13385_OG0012520	0
CG13386_OG0003471	156
CG1339_OG0006721	7
CG13390_OG0003479	547
CG13392_OG0003476	390
CG13397_OG0003469	528
CG13398_OG0003468	415
CG13403_OG0008236	512
CG13404_OG0008224	24
CG13405_OG0011376	3
CG13407_OG0004768	2
CG13408_OG0004770	29
CG13409_OG0004775	174
CG13423_OG0007099	11
CG13426_OG0011654	12
CG13427_OG0003049	0
CG13428_OG0007100	29
CG13430_OG0001658	362
CG13436_OG0006622	82
CG13437_OG0006285	129
CG13438_OG0006243	0
CG1344_OG0012226	281
CG13442_OG0006244	2
CG13443_OG0006248	0
CG13445_OG0003880	1
CG13449_OG0009980	67
CG13454_OG0003875_OG0	0
CG13455_OG0009966	0
CG13457_OG0001288	1
CG13458_OG0004037	702
CG13460_OG0010841	1
CG13465_OG0000343_OG0	0
CG13471_OG0004048	0
CG13473_OG0010860	0
CG13474_OG0004049	0
CG13476_OG0012898	3
CG13481_OG0000339_OG0	18
CG13481_OG0000339_OG1	0
CG13484_OG0010886	280
CG13488_OG0001544_OG1	8
CG13492_OG0005946	25
CG13501_OG0005936	3
CG13502_OG0005931	58
CG13502_OG0012991	5
CG13506_OG0007028	6545
CG13510_OG0006998	210
CG13511_OG0006997	4
CG13516_OG0006995	497
CG13526_OG0006986	0
CG13527_OG0006984	2
CG13531_OG0006978	2060
CG13532_OG0006975	63
CG13538_OG0005981	1
CG13539_OG0012044	0
CG1354_OG0007555	2894
CG13541_OG0012280	0
CG13544_OG0005976	0
CG13545_OG0012580	2
CG13551_OG0000540_OG1	14824
CG13551_OG0012048	3174
CG13557_OG0012477	0
CG13558_OG0001556	0
CG13559_OG0012047	51
CG13561_OG0011643	6
CG13562_OG0011631	93
CG13575_OG0006892	48
CG13577_OG0001150_OG0	1
CG13578_OG0006898	523
CG13579_OG0006013	8
CG1358_OG0006724	783
CG13581_OG0002746	0
CG13585_OG0011574	3515
CG13587_OG0006025	0
CG13594_OG0006033	56
CG13599_OG0005537	12
CG1360_OG0006725	137
CG13601_OG0005534	935
CG13603_OG0005332	2433
CG13605_OG0005319	1526
CG13606_OG0005306	336
CG13607_OG0005318	4569
CG13609_OG0012982	16
CG13613_OG0005278	0
CG13614_OG0002525_OG0	0
CG13615_OG0002524	0
CG13616_OG0005272	33
CG13618_OG0005267	3926
CG13622_OG0005268	9
CG13623_OG0005265	787
CG13625_OG0004618	720
CG13627_OG0004629	15
CG13630_OG0004630	1758
CG13631_OG0004635	2672
CG13634_OG0004637	28
CG13641_OG0004650	203
CG13643_OG0002274	28
CG13653_OG0002504	0
CG13654_OG0005174	403
CG13663_OG0011496	849
CG13667_OG0004090_OG0	365
CG13670_OG0011168	22
CG13671_OG0004086_OG0	848
CG13675_OG0000560_OG2	2
CG13676_OG0003984	183
CG13678_OG0000129_OG3	20
CG1368_OG0008241	19
CG13685_OG0010463	140
CG13689_OG0008772	139
CG13690_OG0008752	19
CG13692_OG0008754	13
CG13698_OG0010125	1293
CG13699_OG0003907_OG0	14
CG13705_OG0010610	15
CG13707_OG0010613	223
CG13708_OG0010614	42
CG1371_OG0006292	2817
CG13711_OG0010618	0
CG13712_OG0010619	0
CG13713_OG0010620	0
CG13716_OG0010627	15
CG13720_OG0004084	0
CG13721_OG0012208	0
CG13722_OG0011130	91
CG13723_OG0010915	0
CG13724_OG0010917	0
CG13725_OG0010918	0
CG13727_OG0004055	3
CG13728_OG0010923	0
CG13731_OG0011910	14
CG13733_OG0010089	0
CG13738_OG0011907	15
CG13739_OG0002891	6
CG13743_OG0006405	97
CG13744_OG0006409	1
CG13747_OG0006408	0
CG13748_OG0006626	1
CG13751_OG0001660_OG0	1160
CG13760_OG0007606	481
CG13766_OG0009602	241
CG13771_OG0009612	0
CG13775_OG0003750_OG0	179
CG13784_OG0000956_OG0	1263
CG13786_OG0003631	2
CG13796_OG0001883_OG0	970
CG13801_OG0000219_OG0	0
CG13801_OG0000219_OG1	2
CG13806_OG0011077	4
CG13807_OG0011075	694
CG13810_OG0011066	2
CG13813_OG0010189	1
CG13829_OG0011464	2
CG13833_OG0004687	8314
CG13837_OG0002276	5
CG13838_OG0011993	0
CG13841_OG0004694	1469
CG13842_OG0004706	30
CG13847_OG0004737	18
CG13850_OG0004743	1597
CG13855_OG0004744	27
CG13856_OG0004745	1664
CG13857_OG0004746	3
CG13862_OG0004760	2
CG13868_OG0007089	19223
CG13868_OG0013578	3051
CG13869_OG0007075	3
CG1387_OG0008528	1
CG13870_OG0007093	29
CG13871_OG0003047	4
CG13872_OG0007071	5
CG13875_OG0011381	229
CG13876_OG0001334_OG0	344
CG13877_OG0011937	388
CG13884_OG0000403_OG0	0
CG13887_OG0011343	8445
CG13891_OG0002060	11
CG13893_OG0011360	1716
CG13894_OG0004129	89
CG13895_OG0004128	665
CG13901_OG0011344	257
CG13907_OG0011337	4516
CG13912_OG0011325	761
CG13917_OG0011285	8931
CG13919_OG0011274	435
CG13920_OG0011271	2082
CG13921_OG0011032	70
CG13924_OG0011054	18
CG13926_OG0011282	422
CG13928_OG0011279	576
CG13930_OG0011024	10
CG13931_OG0004073	11
CG13933_OG0011036	1832
CG13937_OG0011056	3228
CG13949_OG0003375	28
CG13950_OG0003376	105
CG13954_OG0006374	33
CG13955_OG0002890_OG0	47
CG13962_OG0012240	2
CG13970_OG0009133_OG0	0
CG13972_OG0005361	2
CG13983_OG0002696	0
CG13991_OG0000661_OG1	0
CG13992_OG0002070_OG0	2
CG13994_OG0011942	546
CG13995_OG0000538_OG0	92
CG13999_OG0000662_OG0	22
CG14005_OG0001926	435
CG14006_OG0001927	0
CG14007_OG0009567	49
CG14011_OG0003731	0
CG14013_OG0003734	0
CG14014_OG0009443	1
CG14015_OG0009446	61
CG14017_OG0003733	0
CG14020_OG0003686	50
CG14022_OG0008831	3268
CG14024_OG0003410_OG0	25
CG14034_OG0008836	48
CG14036_OG0008842	0
CG14042_OG0001816	95
CG14043_OG0003425	1095
CG14044_OG0008964	112
CG14050_OG0000684	106
CG14052_OG0007777	6
CG14053_OG0012099	2
[truncated: 9,910 more rows]
