# Supplementary material for: Evolution of chemosensory tissues and cells across ecologically diverse Drosophilids
Source: Nat Commun. 2024 Feb 5;15:1047. doi: 10.1038/s41467-023-44558-4 (PMC10844241; doi:10.1038/s41467-023-44558-4)
Supplement: Supplementary file 18 — Supplementary Data 15 [file 41467_2023_44558_MOESM18_ESM.zip › all_count_tables_renamed/MELB8FO_counts_trim_genes_FBids_1_1_sorted.txt]

128up_OG0006588	2739
14-3-3epsilon_OG0002478	17744
14-3-3epsilon_OG0001126_OG1	16354
140up_OG0004534	439
18w_OG0003044	1351
26-29-p_OG0010897	25859
2mit_OG0000576_OG0	3
5-HT1A_OG0006644	10
5-HT1B_OG0006647	26
5-HT2A_OG0000287_OG0	45
5-HT2B_OG0011472	9
5-HT7_OG0005777	8
5PtaseI_OG0005188	963
7B2_OG0004187	59
a_OG0006460	1768
a10_OG0010691	3
a5_OG0009037	2
a6_OG0007651	1087
AANATL2_OG0003640	107
AANATL4_OG0000091_OG1	0
AANATL7_OG0007605	0
Aasdh_OG0001831	764
Aatf_OG0001947	1435
aay_OG0011265	3737
ab_OG0009683	82
ab_OG0009684	14
ABCB7_OG0011281	3692
Pmp70_OG0003257	7462
Abd-B_OG0005000	1369
Abi_OG0002227_OG0	1083
Abl_OG0010722	6807
abo_OG0009656	677
Abp1_OG0010565	2471
abs_OG0003097	757
ac_OG0007843	0
Ac13E_OG0008321	2470
Ac3_OG0009573	19
Ac78C_OG0010320	719
Acam_OG0000252_OG0	0
Acam_OG0000252_OG1	0
Acam_OG0005131	0
CG9149_OG0011313	1862
Acbp1_OG0009246	1203
Acbp2_OG0010415	5403
Acbp4_OG0000311_OG0	5
Acbp4_OG0000311_OG1	0
Acbp6_OG0010414	0
ACC_OG0007193	37881
AcCoAS_OG0000812	12448
Ace_OG0000652_OG0	21
Acer_OG0000953_OG0	2213
Acer_OG0003808	7947
Acf_OG0002671	6284
Achl_OG0002770	167
acj6_OG0008333	1
acj6_OG0008334	0
Ack_OG0010507	2338
Ack-like_OG0006546	1704
Acn_OG0009540	5317
CG5009_OG0006075	2613
Acox57D-d_OG0006913	1335
Acox57D-p_OG0001151	2134
Acp1_OG0009317	14
Acp32CD_OG0009664	0
Acp65Aa_OG0003939	59
Acph-1_OG0001513	1817
CG12512_OG0008829	1291
CG18155_OG0007972	16
Acsl_OG0007133	17217
Act42A_OG0000022_OG0	7
Act42A_OG0000022_OG1	139
Act42A_OG0000022_OG3	109902
Act42A_OG0000022_OG4	22296
Act42A_OG0000022_OG5	11211
Actn_OG0003148_OG0	11991
Actn3_OG0011403_OG0	0
ACXB_OG0000046_OG0	0
ACXB_OG0000046_OG1	0
ACXB_OG0000046_OG2	0
ACXB_OG0000046_OG2.2	1
ACXD_OG0004078_OG0	306
Acyp_OG0009408	0
Acyp2_OG0011498	394
Ada_OG0002342	152
Ada1-2_OG0003777_OG0	0
Ada2a_OG0005051	221
Ada2b_OG0004799	1668
Ada3_OG0007872	1277
AdamTS-A_OG0005247	1542
AdamTS-A_OG0012010	72
AdamTS-B_OG0008089	214
Adar_OG0007649	1238
Adat1_OG0003596	100
Adck1_OG0006032	1048
Adck5_OG0010063	565
ADD1_OG0006579	1948
Adf1_OG0001636_OG0	396
Adgf-A_OG0001991_OG0	1
Adgf-A_OG0003900	743
Adgf-A2_OG0010109	34
Adgf-B_OG0010108	0
Adgf-C_OG0001030_OG0	287
Adgf-D_OG0002208_OG0	1009
Adgf-E_OG0006152	0
Adh_OG0003395_OG0	127
Adi1_OG0010940	2654
AdipoR_OG0004727	8415
CG3809_OG0004951	0
AdenoK_OG0003918_OG0	2506
Ady43A_OG0002958	990
AdoR_OG0005733	269
adp_OG0006108	1498
AdSS_OG0000854_OG0	7711
Aduk_OG0004873	825
Ae2_OG0010984	5888
CG6512_OG0010913	4314
aft_OG0006080	702
Afti_OG0005567	1301
Ag5r_OG0008212	32
Ag5r2_OG0008213	0
AGBE_OG0007237	6509
AgmNAT_OG0001753	88
ago_OG0010530	9877
AGO1_OG0007307	7210
AGO2_OG0000119_OG0	7754
Agpat1_OG0008448	417
Agpat2_OG0003465	1065
Agpat3_OG0004018	6813
Agpat4_OG0004019_OG0	1708
ADPS_OG0002932	326
agt_OG0001016_OG0	233
Spat_OG0007723	2058
Ahcy_OG0001195_OG0	9021
AhcyL1_OG0011110	3610
AIF_OG0001225	3550
AIMP1_OG0007108	1668
AIMP2_OG0009977	1581
AIMP3_OG0005998	962
Adk1_OG0010829	2933
Adk3_OG0005467	615
Ak6_OG0007201	476
Akap200_OG0000367_OG0	5186
Akh_OG0010512	10
AkhR_OG0009627	670
akirin_OG0010441	5364
Akr1B_OG0001292	17205
Akt1_OG0005415	3739
al_OG0008749	127
Aladin_OG0007570	1313
AlaRS_OG0003477	7241
AlaRS-m_OG0010596	1546
Alas_OG0006853	11111
alc_OG0006389	4417
Ald1_OG0005647	29556
Ald2_OG0005645	2
Aldh_OG0003615	17758
Aldh-III_OG0006742	8304
Aldh7A1_OG0003841_OG0	1232
Alg-2_OG0001588_OG0	1704
Alg1_OG0002607_OG0	2693
Alg10_OG0000709_OG0	742
Alg11_OG0012170	1995
CG8412_OG0004562	963
Alg14_OG0001194_OG0	247
Alg2_OG0010641	781
Alg3_OG0003012	95
Alg3_OG0006966	846
CG5287_OG0001281	291
CG5287_OG0003790	338
Alg9_OG0005173	1326
Alh_OG0004317	4549
Alh_OG0004319	1616
Alh_OG0011430	82
alien_OG0009301	2664
ALiX_OG0005343	4036
Alk_OG0006414	627
CG12179_OG0001176_OG0	1617
Alp1_OG0010289	9
Alp10_OG0010194	4
Alp11_OG0008522	1
Alp12_OG0003717	878
Alp13_OG0001034	59
Alp2_OG0000261_OG0	15
Alp2_OG0000261_OG1	1846
Alp4_OG0005779	26280
Alp6_OG0006360	4
Alp7_OG0003030	10
Alp9_OG0003931	3
alph_OG0000083_OG0	7
alph_OG0005113	3823
alpha-Catr_OG0006852	121
alpha-Est1_OG0004357	1698
alpha-Est10_OG0004350	1204
alpha-Est2_OG0000314	882
alpha-Est3_OG0004356	2192
alpha-Est6_OG0004354	21
alpha-Est7_OG0001351	3465
alpha-Est8_OG0004352	2918
alpha-Est9_OG0004351	1344
alpha-Man-Ia_OG0003130	436
alpha-Man-Ia_OG0003131	420
alpha-Man-Ia_OG0001168	1503
alpha-Man-Ib_OG0005087	2303
alpha-Man-Ic_OG0011549	10
alpha-Man-IIa_OG0004878	2375
alpha-Man-IIb_OG0005229	2392
alpha-PheRS_OG0008296	2571
alpha-Spec_OG0011040	21377
alpha4GT1_OG0000948	1117
alphaCOP_OG0011275	6516
alphaSnap_OG0010384	3302
alphaTub67C_OG0010998	8442
Alr_OG0008278	1116
alrm_OG0002498	7
Als2_OG0009863	3870
alt_OG0004894	10085
aly_OG0004083	0
Ama_OG0002112	0
Amacr_OG0009433	941
amd_OG0001918	112
Amnionless_OG0008741	103
amon_OG0011540	22
amos_OG0003702_OG0	0
AMPdeam_OG0008245	7047
Amph_OG0007204	8301
AMPKalpha_OG0001698	5290
Amt_OG0004607	41
Amun_OG0008385	8772
amx_OG0007575	671
Amy-p_OG0000157_OG0	34
Amy-p_OG0000157_OG0.2	0
Amyrel_OG0006416	7
ana_OG0006403	822
ana1_OG0002269	2617
ana2_OG0007120	792
ana3_OG0006194	2374
Ance-2_OG0003658	7
Ance-3_OG0001891_OG0	212
Ance-3_OG0009407	112
Ance-4_OG0006406	1042
Ance-5_OG0005870	478
anchor_OG0010100	1670
Andorra_OG0011741	0
Ank2_OG0010460	225
Ankle2_OG0000780	6952
l(2)35Be_OG0003404_OG0	300
anox_OG0007490	1885
Ant2_OG0008041	89
antdh_OG0008007	1064
Antp_OG0002113	272
antr_OG0007227	0
AnxB10_OG0008082	2174
AnxB11_OG0008196	2387
AnxB9_OG0004410	17643
aop_OG0003458	2724
aos_OG0010741	389
Aos1_OG0002145_OG0	2389
AOX1_OG0005242	8862
AOX2_OG0000143_OG0	8536
AOX2_OG0000143_OG1	88
AOX4_OG0001465	2
ap_OG0005832	255
AP-1-2beta_OG0008273	5157
AP-1gamma_OG0007680	5686
AP-1mu_OG0005553	2537
AP-1sigma_OG0005334	2580
AP-2alpha_OG0008751	5501
AP-2mu_OG0004736	2640
AP-2sigma_OG0004385	953
Apc_OG0005387	5235
APC10_OG0005888	448
Apc2_OG0005308	2240
APC4_OG0003171_OG0	922
APC7_OG0001703	2471
ApepP_OG0000963	2684
aph-1_OG0003552_OG0	805
aPKC_OG0006607	890
aPKC_OG0006608	9
aPKC_OG0006609	476
Aplip1_OG0011323	21
apn_OG0002443_OG0	1
apolpp_OG0012638	14456
app_OG0010830	1266
APP-BP1_OG0010070	1005
Appl_OG0007834	147
Aprt_OG0004075	567
Aps_OG0010085	4797
apt_OG0002733	3594
CG18815_OG0010034	4766
AQP_OG0007242	346
aqrs_OG0005393	0
aqz_OG0001049_OG1	12183
ara_OG0009939	13
aralar1_OG0001518	7182
Arc1_OG0002768_OG0	2
Arc2_OG0006127	264
Arc42_OG0001370_OG0	2268
Archease_OG0002289_OG0	442
Arf51F_OG0006831	2512
Arf79F_OG0012164	9178
ArfGAP1_OG0010836	3300
ArfGAP3_OG0003816_OG0	3996
Arfip_OG0005451	699
Arfrp1_OG0007681	597
arg_OG0003183	332
arg_OG0007835	219
Argk_OG0011233	34705
Argk_OG0011925	3555
Argl_OG0009800	531
CG31469_OG0002209_OG0	236
ArgRS_OG0008151	2193
ArgRS-m_OG0004367	520
ari-1_OG0007878	1736
ari-2_OG0003028	1659
Arl1_OG0010003	1416
Arl2_OG0004816	262
Arl5_OG0011164	1211
Arl6_OG0007042	0
Arl6IP1_OG0004993	1619
Arl8_OG0004797	1604
arm_OG0007636	14272
armi_OG0002027	3689
Arp1_OG0004441	3123
Arp10_OG0007423	980
Arp2_OG0001770	4199
Arp3_OG0010555	3070
Arp5_OG0001448_OG0	834
Arp53D_OG0011600	0
Arp6_OG0008512	833
Arp8_OG0007614	1399
Arpc1_OG0009187	3363
Arpc2_OG0009417	5907
Arpc3A_OG0005226	908
Arpc3B_OG0008590	122
Arpc4_OG0008719	1296
Arpc5_OG0008957	1082
arr_OG0007264	1760
Arr1_OG0009490	58
Arr2_OG0004099	96
Ars2_OG0005840	8185
Art1_OG0004911	4312
Art2_OG0008773	3
Art3_OG0004604	1578
Art4_OG0004574	2746
Art6_OG0004528_OG0	0
Art7_OG0001547_OG0	1263
Art8_OG0009662	478
Art9_OG0002219_OG0	0
Arts_OG0000486_OG0	4464
aru_OG0003377	2568
Arv1_OG0013036	442
arx_OG0009914	535
Asap_OG0007180	3697
Asator_OG0002682_OG1	1016
Asciz_OG0010646	458
ase_OG0007840	19
asf1_OG0009889	1998
ash1_OG0000982_OG0	710
ash2_OG0004623	2310
Ask1_OG0004518	4416
asl_OG0004217	2105
AsnRS_OG0003707	4758
AsnRS-m_OG0006452	332
AsnS_OG0000992	3110
asp_OG0004633	4331
Asph_OG0006509	2623
ASPP_OG0006932	1090
CG9572_OG0008488	2122
AspRS_OG0006665	5718
AspRS-m_OG0008886	4580
asrij_OG0006972	996
asRNA:CR31429_OG0002339_OG0	666
asRNA:CR42743_OG0003772_OG0	0
asRNA:CR43299_OG0012338_OG0	0
asRNA:CR43426_OG0012535_OG0	1
asRNA:CR43454_OG0002277_OG0	536
asRNA:CR43463_OG0001607_OG0	700
asRNA:CR43809_OG0003675_OG0	1162
asRNA:CR44106_OG0002406_OG0	3
asRNA:CR44169_OG0002969_OG0	3
asRNA:CR44179_OG0001455_OG0	2769
asRNA:CR44372_OG0000331_OG0	2
asRNA:CR44372_OG0000331_OG1	0
asRNA:CR44894_OG0012090_OG0	1
asRNA:CR45044_OG0005605_OG0	14
asRNA:CR45195_OG0000203_OG0	797
asRNA:CR45195_OG0000203_OG1	512
asRNA:CR45350_OG0001645_OG0	4736
asRNA:CR45943_OG0010336	282
asRNA:CR46029_OG0000226_OG0	2
asRNA:CR46029_OG0000226_OG1	0
asRNA:CR46139_OG0003106_OG0	139
asRNA:CR46246_OG0011916	2
asRNA:CR46354_OG0002193_OG0	162
asRNA:CR46473_OG0000925_OG0	8090
Ass_OG0001346	505
ast_OG0003560	1320
AstA_OG0004634	4
AstA-R1_OG0000689	6
AstA-R2_OG0005396	242
AstC_OG0009668	0
AstC-R1_OG0010134	7
AstC-R2_OG0001295_OG0	2
AstCC_OG0009669	1
asun_OG0002419_OG0	698
Asx_OG0006138	3649
Atac1_OG0003748_OG0	288
Atac2_OG0009508	658
Atac3_OG0000828	775
Tat_OG0001330	1170
Ate1_OG0003045	2391
Atet_OG0003384	1037
Atf-2_OG0006059	909
Atf3_OG0007763	3211
Atg1_OG0009929	303
Atg1_OG0009931	3146
Atg10_OG0001598	62
Atg101_OG0008681	775
Atg12_OG0011904	337
Atg13_OG0004817	2241
Atg14_OG0005089	1204
Atg16_OG0005703	1643
Atg17_OG0004232	4779
Atg18a_OG0011152	2383
Atg18b_OG0001271_OG0	951
Atg2_OG0011112	6249
Atg3_OG0009922	1752
Atg4a_OG0009014	1499
Atg4b_OG0005256	1554
Atg5_OG0007974	903
Atg6_OG0005323	875
Atg7_OG0006714	784
Atg8a_OG0008043	9604
Atg8b_OG0005571	1
Atg9_OG0006487	2108
atilla_OG0011822	6475
atk_OG0010362	0
atl_OG0001399	6883
atms_OG0004154	1898
ato_OG0004804	0
Atox1_OG0012695	1133
ATP6AP2_OG0004869	13925
ATP7_OG0008369	3244
ATP8A_OG0007260	4206
ATP8A_OG0007261	253
Atpalpha_OG0002140	31672
ATPCL_OG0006680	20522
ATPsynB_OG0010987	9545
ATPsynbeta_OG0005823	47584
ATPsynbetaL_OG0001317	1
ATPsynC_OG0005792	33191
ATPsynCF6_OG0005500	5941
ATPsynCF6L_OG0010605	0
ATPsynD_OG0004477	8659
ATPsyndelta_OG0007526	6607
ATPsynE_OG0005568	5128
ATPsynG_OG0009657	4775
ATPsyngamma_OG0005690	11666
ATPsynGL_OG0009315	0
ATPsynO_OG0012619	6841
AttC_OG0000164_OG0	55
AttC_OG0007258	18
AttD_OG0004890	2
Atu_OG0002096	2446
Atx-1_OG0012102	6
Atx2_OG0011501	7232
Atxn7_OG0003444	1532
aub_OG0000482_OG0	2553
aurA_OG0004964	1425
aurB_OG0009647	844
aust_OG0001881	0
aux_OG0003096_OG0	4399
ave_OG0006159	348
Aven_OG0003291	390
awd_OG0002664	20849
Awh_OG0010478	309
axed_OG0010262	203
Axn_OG0005720	3100
axo_OG0003993	2195
axo_OG0010625	1267
axo_OG0010626	2369
axo_OG0010628	665
Axs_OG0008319	1086
Axud1_OG0003447	2401
az2_OG0006736	842
azot_OG0000210_OG0	0
azot_OG0000210_OG1	0
b_OG0009189	200
B-H1_OG0000267_OG0	48
B-H1_OG0000267_OG1	86
B4_OG0009202	5553
B52_OG0001376_OG0	9845
b6_OG0007653	28
B9d1_OG0005246	1
B9d2_OG0005830	0
bab1_OG0011327	64
bab1_OG0011328	62
bab2_OG0011326	3382
babo_OG0006628	3058
babos_OG0007027	1380
Bacc_OG0008947	12657
Bace_OG0000801_OG0	3
baf_OG0003792	1512
bai_OG0005189	2616
Balat_OG0007229	1
Baldspot_OG0010721	6195
ball_OG0001092_OG1	2536
bam_OG0005170	727
bap_OG0001358_OG0	61
Bap111_OG0007677	7282
Bap170_OG0000903_OG0	7181
Bap55_OG0005900	1415
Bap60_OG0008560	4687
IMPPP_OG0000305_OG1	0
barc_OG0010291	1312
bark_OG0008784	1719
barr_OG0000425_OG0	2040
baz_OG0008596	3646
bb8_OG0005496	1
bbc_OG0007266	4353
CG18067_OG0007098	10815
bbg_OG0010871	1195
bbg_OG0010872	2540
BBIP1_OG0004876	322
BBS1_OG0010413	5
BBS4_OG0002785_OG0	14
BBS5_OG0002086	11
BBS8_OG0008755	4
BBS9_OG0006919	8
bbx_OG0008688	4645
bc10_OG0010387_OG0	929
BCAS2_OG0005540	769
bcd_OG0002111_OG0	1569
bchs_OG0003722	314
BCL7-like_OG0007566	736
bcn92_OG0007793	779
Bdbt_OG0004400	650
bdg_OG0006805	2771
bdl_OG0003385	329
Bdp1_OG0009215	1604
be_OG0000785	2154
BEAF-32_OG0006164	2608
beag_OG0004860	753
beat-Ia_OG0011784	3
beat-Ib_OG0009146	14
beat-Ic_OG0001866_OG0	0
beat-IIa_OG0005482	13
beat-IIb_OG0005481	44
beat-IIIa_OG0009463	4
beat-IIIb_OG0009460	2
beat-IIIc_OG0003687	121
beat-IV_OG0005508	8
beat-Va_OG0005024	1
beat-Vb_OG0005021	8
beat-Vc_OG0001062_OG0	1
beat-VII_OG0011542	185
beat-VII_OG0011544	110
beg_OG0004008	711
bel_OG0001048	15679
Bem46_OG0008920	749
ben_OG0000514_OG0	4377
Best1_OG0002590_OG0	3991
Best2_OG0010251	10391
Best3_OG0009963	2
Best4_OG0000558_OG0	0
Bet1_OG0003845_OG0	725
Bet3_OG0004072	931
beta-PheRS_OG0005298	2571
beta-Spec_OG0007697	26868
beta'COP_OG0009212	4889
beta3GalTII_OG0012738	375
beta4GalNAcTA_OG0006521	979
beta4GalNAcTB_OG0002610	854
beta4GalT7_OG0005195	692
betaCOP_OG0008653	5654
betaggt-I_OG0008962	1411
betaGlu_OG0002667	1030
CG32396_OG0011696	4
Bgb_OG0011276	825
bgcn_OG0001647	1288
bgm_OG0009412	6517
BHD_OG0010421	421
bi_OG0003201	100
bi_OG0012904	10
BI-1_OG0004087	4058
bib_OG0001843_OG0	54
BicC_OG0009143	28697
BicD_OG0009474	4438
CG11873_OG0005086	4283
bif_OG0003277	14252
bif_OG0012761	2407
BigH1_OG0001085_OG0	5760
bigmax_OG0005365	565
Bili_OG0002506_OG0	0
bin_OG0010286	44
Bin1_OG0005423	864
bin3_OG0007310	9289
bip1_OG0010560	1314
Bka_OG0009250	653
blanks_OG0011885_OG0	298
Blimp-1_OG0010196	2471
Blm_OG0002608	1094
Blos1_OG0006148	289
Blos2_OG0010078	307
Blos3_OG0009918	241
Blos4_OG0010933	269
blot_OG0010924	1711
blow_OG0006726	869
blp_OG0005216	747
blw_OG0006982	47573
bma_OG0010967	7
Bmcp_OG0010022	1393
bmm_OG0010858	4040
bnb_OG0001206_OG1	1553
CG5059_OG0012191	3505
bnk_OG0005787	7
bnl_OG0004512	519
boca_OG0006727	920
bocks_OG0002575_OG0	1645
BOD1_OG0005544	4086
boi_OG0007601	1263
boi_OG0007603	448
boil_OG0012322	2
bol_OG0011238	1530
boly_OG0007153	0
BomBc1_OG0001623	225
BomBc2_OG0000769_OG0	1341
BomBc3_OG0004769	100
BomT3_OG0011469	969
bon_OG0004934	4090
bond_OG0004726	894
bonsai_OG0007008	1403
Boot_OG0006400	2397
bor_OG0004967	2491
bora_OG0003911	1350
BORCS5_OG0008208	867
BORCS6_OG0011365	285
BORCS7_OG0007103	104
borr_OG0009292	3272
boss_OG0005676	45
botv_OG0006642	1210
bou_OG0007819	641
bowl_OG0008785	947
BoYb_OG0000400_OG0	1353
br_OG0007659	681
br_OG0011928	77
Br140_OG0001629	5264
brat_OG0001919	10778
Brca2_OG0000883	1786
Brd_OG0010852	0
CG7154_OG0009310	3556
Brd8_OG0002488	1325
Bre1_OG0010209	5480
Brf_OG0005483	749
Brf_OG0005485	210
brk_OG0007975	507
brm_OG0009999	6523
Brms1_OG0008442	1567
Bro_OG0011272	0
brp_OG0000499_OG1	61
l(3)72Ab_OG0009997	5867
bru1_OG0009737	35
bru1_OG0009738	20659
bru2_OG0009740	1881
bru2_OG0011823	63
bru2_OG0012161	453
bru3_OG0010907	223
bru3_OG0011909	1
Bruce_OG0004896	14275
brun_OG0003663	3772
brv1_OG0000706_OG0	0
brv2_OG0010919	0
brv3_OG0011666	1
BRWD3_OG0005288	9401
brwl_OG0009277	1715
bs_OG0003002	621
bs_OG0006897	448
bsf_OG0001906_OG0	5928
Bsg_OG0009780	7458
Bsg25D_OG0003412_OG0	4540
bsh_OG0009110	3
bsk_OG0012344	1054
bt_OG0000537_OG1	2254
BTBD9_OG0000546_OG0	1738
BtbVII_OG0011887	2545
btd_OG0007557	518
Btk29A_OG0001838	3122
Btk29A_OG0011763	377
btl_OG0002041	449
btn_OG0004719	3
Btnd_OG0008611	16
btsz_OG0001035_OG1	1386
btsz_OG0004581	0
btv_OG0003692	7
btv_OG0009487	10
btz_OG0005342	5175
Bub1_OG0001806_OG0	2510
Bub3_OG0005120	2274
BubR1_OG0000657_OG0	2682
Buffy_OG0006561	549
bug_OG0006803	579
Bug22_OG0009372	741
BuGZ_OG0008876	2793
CG8270_OG0010257	704
bun_OG0000556	4107
bun_OG0009749	4389
bur_OG0003683_OG0	5877
Burs_OG0001045_OG0	2
bves_OG0007497	605
bves_OG0007499	410
bw_OG0006000	21
bwa_OG0009122	339
bwa_OG0012525	285
Bx_OG0008666	3
Bx_OG0008667	915
Bx42_OG0007682	3654
by_OG0005550	3653
byn_OG0010803	1264
bys_OG0007950	2012
c-cup_OG0012143	0
c(3)G_OG0001464_OG0	1135
c11.1_OG0007569	4953
c12.1_OG0007568	1275
c12.2_OG0007567	2397
C15_OG0002126_OG0	10
C1GalTA_OG0009799	1970
C3G_OG0007801	4041
C901_OG0008027	0
ca_OG0005700	3626
Ca-alpha1D_OG0009140	2444
Ca-alpha1T_OG0003323	450
Ca-beta_OG0009681	919
Ca-Ma2d_OG0009139	1556
CaBP1_OG0008860	4346
cac_OG0000605_OG0	31
cact_OG0009392	11670
cactin_OG0003129	1571
cad_OG0009437	4965
Cad74A_OG0010922	1243
Cad86C_OG0002368	1302
Cad87A_OG0001088_OG0	1582
Cad89D_OG0001058_OG0	0
Cad96Ca_OG0011497	733
Cad96Cb_OG0005172	0
Cad99C_OG0005704	1980
CadN_OG0000277_OG1	21
Caf1-105_OG0002830	3262
Caf1-180_OG0007408	8223
Caf1-55_OG0001036	4346
cag_OG0001595_OG0	238
CAH1_OG0009192	5678
CAH13_OG0002843	0
CAH14_OG0002807	0
CAH15_OG0006256	0
CAH16_OG0000498_OG1	2
CAH2_OG0001000_OG0	3310
CAH3_OG0003177	2923
CAH5_OG0005796	30
CAH7_OG0000840	834
CAH8_OG0004748	498
CAH9_OG0005622	1329
CAHbeta_OG0002334	471
cal1_OG0002556_OG0	4772
CalpA_OG0003035	2261
CalpB_OG0010971	3403
CalpC_OG0008186	783
Calr_OG0005564	26244
Cals_OG0013279_OG0	1496
Calx_OG0002139_OG0	0
Calx_OG0004417	1763
Calx_OG0004418	2020
calypso_OG0006121	755
Cam_OG0012053	12802
CaMKI_OG0012767	5939
CaMKII_OG0013280	4598
Camp_OG0005907	1092
Camta_OG0006364	2196
Camta_OG0006365	426
can_OG0004061_OG0	1
CanA1_OG0005778	483
CanB_OG0000231_OG0	12
CanB_OG0000231_OG1	3296
Cand1_OG0009382	3623
CAP_OG0000587_OG0	3788
CAP_OG0012405	3
Cap-D2_OG0005121	1613
Cap-D3_OG0009448	573
Cap-G_OG0002924	4287
Cap-H2_OG0004906	863
Capa_OG0005712	19
Caper_OG0009347	7399
Capr_OG0010138	11645
caps_OG0010156	2705
caps_OG0010157	2145
capt_OG0009025	8293
capu_OG0000612_OG0	903
car_OG0007437	1226
CARPA_OG0007960	18
CARPB_OG0007554	265
CarT_OG0009432	7
cas_OG0004236	14
casp_OG0006502	4133
cass_OG0009476	4423
Cat_OG0003869	40154
cathD_OG0002862	16686
cato_OG0006491	0
Catsup_OG0009538	2525
caup_OG0009938	10
cav_OG0000654	1064
caz_OG0003243_OG0	3591
cbc_OG0007265	706
Cbl_OG0002051_OG0	5473
CBP_OG0001721	1775
CBP_OG0007971	2008
Cbp20_OG0005066	609
Cbp53E_OG0006447	172
Cbp80_OG0007913	1366
Cbp80_OG0007915	1852
Cbs_OG0003124	6297
cbs_OG0007263	1643
cbt_OG0008760	4376
Cby_OG0004789	0
Cc2d2a_OG0002702	24
CCAP_OG0011467	6
CCAP-R_OG0000870	73
ccb_OG0012089	0
CCDC151_OG0011900	0
CCDC53_OG0009785	268
Ccdc58_OG0010399	587
Ccdc85_OG0008917	386
CCHa1_OG0004530	2
CCHa1-R_OG0006065	163
CCHa2_OG0002186_OG0	319
CCHa2-R_OG0005836	2
Cchl_OG0004776	3795
CCKLR-17D1_OG0003334	0
CCKLR-17D1_OG0008675	1
CCKLR-17D1_OG0011744	1
CCKLR-17D3_OG0008678	16
Ccm3_OG0005250	1609
Ccn_OG0010106	14
Ccn_OG0010107	21
Ccn_OG0012179	5
Ccp84Ab_OG0000178_OG0	7
Ccp84Ac_OG0001349_OG0	0
Ccp84Ae_OG0002110_OG0	0
Ccp84Af_OG0000109_OG0	0
Ccp84Af_OG0000109_OG1	0
Ccp84Af_OG0000109_OG2	0
Ccp84Ag_OG0001348_OG0	35
Ccs_OG0006299	709
CCT1_OG0002281_OG0	8843
CCT2_OG0003145	13139
CCT3_OG0004995	10332
CCT4_OG0000979	8340
CCT5_OG0006600	10967
CCT6_OG0008508	10473
CCT7_OG0004839	3560
CCT7_OG0004841	1941
CCT8_OG0007117	9649
Ccz1_OG0010481	539
cd_OG0004708	4
CD98hc_OG0001357_OG0	10767
Cda4_OG0008701	69
Cda5_OG0008721	806
Cda9_OG0002707	4
CDase_OG0005749	125
cdc14_OG0009306	2913
Cdc16_OG0005493	1267
Cdc23_OG0009421	924
Cdc27_OG0010426	3360
Cdc2rk_OG0006290	379
Cdc37_OG0011041	3044
Cdc42_OG0008268	3427
Cdc45_OG0007388	2529
Cdc5_OG0011371	2218
CDC50_OG0008483	1930
Cdc6_OG0002054	2237
Cdc7_OG0007729	4749
Cdep_OG0002087	1686
Cdep_OG0004159	1584
CdGAPr_OG0009111	4909
cdi_OG0000729	4222
cDIP_OG0004394	575
Cdk1_OG0000555_OG0	1872
Cdk12_OG0009875	2848
Cdk2_OG0002391	2309
CDK2AP1_OG0008015	1401
Cdk4_OG0006632	1424
Cdk5_OG0002993	843
Cdk5alpha_OG0009389	32
Cdk7_OG0001724	1136
Cdk8_OG0010977	517
Cdk9_OG0007009	905
Cdlc2_OG0000234_OG1	2773
cdm_OG0002482	3877
Cds_OG0010549	2286
Ced-12_OG0009727	1709
ced-6_OG0006366	12873
CenB1A_OG0004675	3900
CenG1A_OG0003595_OG0	2889
CenG1A_OG0009182	202
Cenp-C_OG0002322	3928
Cep135_OG0009952	783
Cep135_OG0009954	426
cep290_OG0004127	15
Cep89_OG0006812	0
Cep97_OG0008778	868
cer_OG0012078	1339
Cerk_OG0004182	2588
cert_OG0011161	2145
Cf2_OG0008971	3208
Cfp1_OG0007571	1413
CG5789_OG0004615	4255
cg_OG0006533	6992
CG10000_OG0005395	1
CG10005_OG0004963	35
CG10011_OG0005399	1034
CG10013_OG0002410_OG0	34
CG10019_OG0008786	197
CG10026_OG0009081	731
CG10029_OG0004344	2
CG10031_OG0008792	921
CG10035_OG0004420	0
CG10038_OG0001436_OG0	776
CG10041_OG0012259_OG0	3
CG10051_OG0007036	2
CG10053_OG0004336	213
CG10055_OG0004329	2217
CG10062_OG0007038	55
CG10063_OG0010284	3
CG10064_OG0010282	0
CG10068_OG0004321	897
CG10073_OG0000065_OG2	5
CG10075_OG0010279	659
CG10077_OG0010277	17510
CG10082_OG0005964	4540
CG10086_OG0001355	709
CG10089_OG0010567	56
CG10098_OG0004320	1138
CG10104_OG0006132	0
CG10116_OG0010569	1
CG10126_OG0005023	1498
CG10132_OG0009091	619
CG10137_OG0009093	216
CG10139_OG0006151	905
CG10140_OG0010573	0
CG10147_OG0010256	424
CG10151_OG0006160	132
CG10154_OG0010575	1592
CG10163_OG0010252	1721
CG10164_OG0001489	0
CG10165_OG0011781	258
CG10171_OG0010163	606
CG10175_OG0005507	363
CG10177_OG0001079_OG0	2
CG10184_OG0005509	765
CG10185_OG0005203	0
CG10189_OG0009087	308
CG10194_OG0009085	537
CG10195_OG0003572	478
CG10205_OG0006168	39
CG10208_OG0005527	398
CG10209_OG0006169	1000
CG10211_OG0009505	736
CG10222_OG0010165	415
CG10226_OG0010249	2082
CG10237_OG0003462	8658
CG1024_OG0004294	1019
CG10252_OG0011517	0
CG10254_OG0002565	18905
CG10257_OG0006606	2
CG10264_OG0005208	0
CG10265_OG0006935	648
CG10274_OG0003940	1119
CG10280_OG0004257	1
CG10283_OG0001907_OG0	663
CG10286_OG0004292	1802
CG10298_OG0004288	0
CG10300_OG0005516	19
CG10301_OG0005515	0
CG10307_OG0005957	304
CG10311_OG0004972	582
CG10317_OG0004974	0
CG10321_OG0005965	3788
CG10324_OG0004994	514
CG10332_OG0005992	0
CG10333_OG0009507	1515
CG10336_OG0009516	980
CG10337_OG0009096	179
CG10338_OG0009517	677
CG10339_OG0006873	75
CG10340_OG0001059_OG0	1331
CG10341_OG0009518	1542
CG10343_OG0009520	907
CG10344_OG0007020	363
CG10345_OG0002430_OG0	500
CG10347_OG0000607_OG0	372
CG10348_OG0003704	53
CG10352_OG0008207	18
CG10353_OG0008206	2962
CG10357_OG0010470	0
CG10359_OG0010469	130
CG10361_OG0010014	100
CG10362_OG0008202	12
CG10365_OG0005518	1887
CG10366_OG0009102	1191
CG10375_OG0005526	1088
CG10376_OG0009519	1204
CG10383_OG0001909	2932
CG10384_OG0007018	1
CG10405_OG0004983	7
CG10407_OG0005207	341
CG10413_OG0003703_OG0	1022
CG10417_OG0013094	4174
CG10418_OG0010832	267
CG10425_OG0002500	1256
CG10428_OG0001263_OG0	1068
CG10431_OG0001914	298
CG10433_OG0006904	7919
CG10435_OG0002296_OG0	1787
CG10444_OG0007082	1331
CG10445_OG0001356	842
CG10459_OG0001605_OG0	4
CG10462_OG0009105	3125
CG10463_OG0009108	657
CG10466_OG0012145	210
CG10467_OG0010233	2317
CG10469_OG0010232	11313
CG10470_OG0009541	1424
CG10472_OG0000811_OG0	68
CG10479_OG0010225	904
CG10481_OG0009114	0
CG10483_OG0010221	351
CG10486_OG0010219	0
CG10492_OG0009544	4981
CG10494_OG0006908	593
CG10495_OG0009546	561
CG10505_OG0006927	24
CG10508_OG0010314	223
CG10510_OG0003948	0
CG10513_OG0005163	10880
CG10514_OG0005162	6520
CG10516_OG0009998	638
CG10527_OG0002810_OG0	10823
CG10543_OG0006262	5137
CG10550_OG0000747	5170
CG10555_OG0008527	3888
CG10561_OG0009552	529
CG10565_OG0010321	6776
CG10576_OG0010200	12129
CG10581_OG0010326	55
CG10584_OG0010328	440
CG10587_OG0000094_OG0	0
CG10587_OG0000094_OG1	0
CG10587_OG0000094_OG2	0
CG10589_OG0003950	0
CG10591_OG0010195	0
CG10597_OG0003317	2
CG10598_OG0011740	0
CG10600_OG0009530	5766
CG10602_OG0009532	6991
CG10616_OG0010838	1715
CG10621_OG0001911	297
CG10623_OG0001912	2005
CG10628_OG0009107	794
CG10631_OG0001241	4856
CG10646_OG0009949	411
CG10654_OG0009947	236
CG10657_OG0009951	649
CG10660_OG0010840	573
CG10663_OG0010839	149
CG10669_OG0005156	636
CG10674_OG0010603	606
CG10680_OG0003577	4068
CG10681_OG0009950	235
CG10700_OG0011812	0
CG10702_OG0009548	1937
CG10710_OG0010908	226
CG10713_OG0010576	8
CG10725_OG0010574	14
CG10730_OG0000951	25
CG10731_OG0006517	258
CG10737_OG0006638	8104
CG10738_OG0010568	137
CG1074_OG0007339	1434
CG10747_OG0009127	939
CG10748_OG0011855_OG0	0
CG10749_OG0003913_OG0	0
CG10750_OG0009561	0
CG10752_OG0010150_OG0	0
CG10761_OG0008304	0
CG1077_OG0004263	7559
CG10793_OG0003237	3
CG10795_OG0006915	705
CG10799_OG0003081	404
CG10801_OG0012112	3
CG10802_OG0008133	1130
CG10803_OG0008134	1218
CG10804_OG0008132	8
CG10809_OG0010976	844
CG10814_OG0007257	11
CG10822_OG0007072	0
CG10839_OG0009144	0
CG10841_OG0002198_OG0	2
CG10853_OG0003980_OG0	3
CG10859_OG0009209	5
CG10862_OG0002017_OG1	10220
CG10863_OG0010486	4850
CG10863_OG0012194_OG0	20
CG10864_OG0005043	44
CG10866_OG0010485	463
CG10874_OG0003457	1418
CG10877_OG0002385_OG0	257
CG10887_OG0002183_OG0	0
CG10898_OG0002547	469
CG1090_OG0003105_OG0	23
CG10903_OG0002293_OG0	592
CG10904_OG0011634	467
CG10907_OG0001984_OG0	743
CG10909_OG0005022	0
CG10910_OG0006092	3
CG10911_OG0006095	0
CG10912_OG0000471	0
CG10914_OG0006109	570
CG10919_OG0001352	1
CG1092_OG0001161_OG0	258
CG10920_OG0007959	0
CG10927_OG0006710	186
CG10931_OG0006071	0
CG10932_OG0007954	3169
CG10934_OG0002756_OG0	0
CG10939_OG0005908	4617
CG10947_OG0009415	83
CG10948_OG0009927	923
CG10949_OG0009416	624
CG10950_OG0012279	0
CG10958_OG0001743	139
CG10959_OG0008299	679
CG10962_OG0007748	256
CG10970_OG0003173	7
CG10973_OG0012539	655
CG10979_OG0004244	3323
CG10984_OG0009934	779
CG10996_OG0008249	0
CG11000_OG0004245	14
CG11007_OG0003037	1412
CG11018_OG0007064	0
CG11029_OG0001270	1416
CG1103_OG0003103_OG0	1047
CG11030_OG0003728	1428
CG11034_OG0001268	76
CG11035_OG0002292_OG0	302
CG11041_OG0001654	2
CG11044_OG0007073	347
CG1105_OG0004314	1798
CG11050_OG0009604	3919
CG11060_OG0006765	12
CG11068_OG0011716	2
CG11069_OG0004655	160
CG11076_OG0001759	4034
CG11077_OG0000549_OG0	502
CG11085_OG0008456	0
CG11089_OG0004653	2541
CG11095_OG0003249	480
CG11099_OG0007074	110
CG11103_OG0003250	384
CG11106_OG0012330	0
CG11109_OG0001964	517
CG11110_OG0006619	428
CG11123_OG0006752	1086
CG11125_OG0006747	314
CG11127_OG0006744	813
CG1113_OG0004171	19
CG11131_OG0001957_OG0	14
CG11134_OG0003251	1230
CG11141_OG0006745	1349
CG11145_OG0006754	0
CG11147_OG0003729	5513
CG11149_OG0003730	87
CG11151_OG0008256	5171
CG11159_OG0006283	0
CG1116_OG0004164	935
CG11162_OG0008263	0
CG11168_OG0004657	1239
CG11170_OG0006462	273
CG11178_OG0003327	1469
CG11180_OG0006625	3300
CG11191_OG0007189	33
CG11192_OG0007095	4
CG11200_OG0007088	1535
CG11211_OG0012938	2
CG11226_OG0012166_OG0	70
CG11227_OG0007505	0
CG1124_OG0002090	4431
CG11241_OG0003815_OG0	501
CG11247_OG0009861	489
CG11248_OG0003830_OG0	389
CG11249_OG0009864	5
CG11251_OG0001998	0
CG11257_OG0007039	348
CG11263_OG0001789	501
CG11267_OG0011856	4239
CG11269_OG0006458	0
CG11275_OG0002906	2042
CG11279_OG0003924_OG0	318
CG11286_OG0004361	0
CG1129_OG0002085	1268
CG11291_OG0003029	0
CG11294_OG0007761	0
CG11298_OG0007031	0
CG11309_OG0010303	1947
CG11317_OG0012026	27
CG11318_OG0000756	2
CG11319_OG0009603	644
CG11327_OG0009628	4
CG11333_OG0002657_OG0	11
CG11334_OG0005804	3254
CG11342_OG0011920	275
CG11345_OG0011138	15
CG11349_OG0011131	7
CG11353_OG0011127	393
CG11356_OG0008477	3
CG11357_OG0011126	1465
CG1136_OG0010499	2075
CG11367_OG0000806_OG0	266
CG11369_OG0011699	3
CG1137_OG0004303	0
CG11370_OG0003817_OG0	10
CG11377_OG0008723	1386
CG11378_OG0007395	551
CG11379_OG0007397	0
CG11380_OG0007400	21
CG11381_OG0007402	14102
CG11382_OG0007404	258
CG11384_OG0007396	0
CG1139_OG0004077	352
CG11391_OG0001026_OG0	2
CG11396_OG0010345	1266
CG11398_OG0007405	552
CG11403_OG0007406	1361
CG11404_OG0012169	0
CG11406_OG0006889	0
CG11409_OG0007766	1163
CG11413_OG0011575	13
CG11414_OG0006019	3972
CG11417_OG0007590	4187
CG1142_OG0012974	775
CG11425_OG0009823	461
CG11426_OG0009824	907
CG1143_OG0011104	3305
CG11436_OG0003200	672
CG11437_OG0009825	13
CG11438_OG0009826	276
CG11447_OG0004515	421
CG11449_OG0000981_OG1	0
CG11453_OG0001027_OG0	60
CG11454_OG0001792	820
CG11456_OG0003951	610
CG11459_OG0000135_OG1	91
CG1146_OG0011093	2135
CG11470_OG0000857	1
CG11474_OG0005934	1274
CG11475_OG0005935	18
CG11498_OG0001515	15
CG11504_OG0002630	1003
CG11523_OG0009832	771
CG11529_OG0010828	66
CG11537_OG0010640	2502
CG11550_OG0002660	72
CG11560_OG0010817	466
CG11562_OG0008742	604
CG11563_OG0002662	1036
CG11566_OG0007496	3
CG11570_OG0004027	0
CG11581_OG0008240	0
CG11583_OG0010538	2332
CG11584_OG0008239	0
CG11585_OG0012335	1
CG11586_OG0010534	649
CG11590_OG0001741	561
CG11593_OG0010497	1620
CG11594_OG0010492	1699
CG11596_OG0007629	2704
CG11601_OG0008739	825
CG11608_OG0000142_OG0	0
CG1161_OG0004180	2045
CG11617_OG0008731	66
CG11619_OG0003864_OG0	22
CG11626_OG0011450	5
CG11629_OG0003739	0
CG11630_OG0009580	4
CG11634_OG0009583	0
CG11635_OG0007156	4
CG11638_OG0007387	32
CG11655_OG0001745_OG0	1013
CG11656_OG0005013	0
CG11658_OG0010025	622
CG11663_OG0012087	0
CG11664_OG0011395	0
CG11666_OG0012316	0
CG11668_OG0002452	23
CG11670_OG0005008	42
CG11672_OG0004805	0
CG11674_OG0008231	3221
CG11679_OG0008511	651
CG11686_OG0002448_OG0	543
CG11693_OG0004810	0
CG11694_OG0000225_OG0	0
CG11694_OG0000225_OG1	0
CG11695_OG0007879	750
CG11696_OG0007880	1409
CG11698_OG0002319_OG0	0
CG11699_OG0007882	1352
CG11703_OG0002165_OG0	0
CG11710_OG0001691_OG0	1177
CG1172_OG0004189	1474
CG11722_OG0001391	416
CG11723_OG0003571	905
CG11726_OG0010048	0
CG11737_OG0001419_OG0	1888
CG11741_OG0001420_OG0	58
CG11752_OG0007995	873
CG11755_OG0000851	215
CG11756_OG0007997	1
CG11760_OG0004826	1316
CG11768_OG0004832	36
CG11771_OG0005200	3612
CG11777_OG0006309	444
CG11779_OG0004481	2135
CG11786_OG0012799	0
CG11788_OG0007083	254
CG11790_OG0005187	1740
CG11791_OG0012008	1638
CG11807_OG0003009_OG0	2154
CG11808_OG0006841	352
CG11811_OG0004058	1985
CG11816_OG0008636	0
CG11835_OG0000264_OG0	25481
CG11835_OG0000264_OG1	714
CG11837_OG0005082	797
CG11841_OG0005083	1455
CG11842_OG0000856_OG1	233
CG11843_OG0011490	33
CG11852_OG0002502_OG0	506
CG11854_OG0005171	50
CG11857_OG0005167	2523
CG11858_OG0005166	710
CG11878_OG0000055_OG0	150
CG11878_OG0000055_OG1	377
CG11878_OG0000055_OG2	6288
CG11882_OG0005094	477
CG11883_OG0006313	1505
CG11885_OG0003355	368
CG11892_OG0005161	12031
CG11893_OG0000039_OG2	410
CG11899_OG0005100	2544
CG11902_OG0005155	622
CG11906_OG0001618	1000
CG11911_OG0008747	0
CG11912_OG0008746	0
CG11920_OG0005183	1051
CG11927_OG0003556	1104
CG11929_OG0011773	0
CG11961_OG0001155_OG0	1287
CG11964_OG0004848	521
CG11970_OG0004849	3053
CG11975_OG0004850	1156
CG11977_OG0012457_OG0	0
CG11980_OG0002337	2573
CG11983_OG0004852	11
CG11986_OG0004855	477
CG11997_OG0004862	0
CG11999_OG0004179	1235
CG12003_OG0004112	1
CG12004_OG0011286	3933
CG12009_OG0010662	2
CG12010_OG0010671	651
CG12011_OG0011025	0
CG12012_OG0010672	886
CG12016_OG0010666	1302
CG12017_OG0010661	1
CG12020_OG0011042	1
CG12024_OG0011050	1543
CG12025_OG0011053	1685
CG12035_OG0011029	0
CG12038_OG0011331	10
CG12054_OG0000497	4931
CG12056_OG0003138	479
CG12057_OG0003139	0
CG12061_OG0000938_OG0	0
CG12065_OG0007412	3325
CG12069_OG0001519	10
CG12071_OG0011553	24
CG12071_OG0013484	20
CG12075_OG0007754	2068
CG1208_OG0004248	86
CG12081_OG0007411	1041
CG12084_OG0011296	2459
CG12091_OG0011293	4370
CG12093_OG0011111	1500
CG12096_OG0008559	1012
CG12099_OG0011289	5818
CG12104_OG0011284	835
CG12105_OG0004111	349
CG12106_OG0007586	308
CG12107_OG0006719	1566
CG12111_OG0007413	20
CG12112_OG0012598_OG0	345
CG12115_OG0007587	0
CG12116_OG0008625	4743
CG12118_OG0007585	850
CG12121_OG0007579	3691
CG12123_OG0003325	382
CG12128_OG0002879	1546
CG12129_OG0002878	1115
CG1213_OG0002105	2314
CG12134_OG0006319	983
CG12147_OG0004192	1
CG12155_OG0003210	1281
CG12159_OG0002860	901
CG12164_OG0006760	0
CG12170_OG0002098	1067
CG12171_OG0004222	1370
CG12173_OG0004172	803
CG12177_OG0008262	1289
CG1218_OG0002103	1244
CG12182_OG0011099	214
CG12194_OG0008975	249
CG12204_OG0001687	453
CG12206_OG0008131	66
CG12209_OG0002818	4
CG12213_OG0002418	1820
CG12219_OG0007713	1394
CG12224_OG0000651_OG1	389
CG12231_OG0003119	0
CG12236_OG0008414	1641
CG12237_OG0007424	1862
CG12239_OG0001754	7
CG12241_OG0001396	794
CG12253_OG0011818	361
CG12256_OG0004947	3
CG12259_OG0005539	646
CG12268_OG0005336	3608
CG1227_OG0004337	809
CG12278_OG0004413	0
CG12279_OG0004445	433
CG12288_OG0009457	1429
CG12289_OG0010046	0
CG12290_OG0002618	1820
CG12299_OG0009634	2098
CG12301_OG0001981	1817
CG12307_OG0009694	0
CG1231_OG0011372	0
CG12316_OG0009955	3258
CG12320_OG0005053	150
CG12321_OG0001064_OG0	2434
CG12325_OG0002854	1612
CG1233_OG0011370	2273
CG1234_OG0004335	2415
CG12341_OG0002848	355
CG12343_OG0002853	1008
CG12344_OG0002855	21
CG12355_OG0012373	222
CG1236_OG0002100	1452
CG12362_OG0000821_OG0	0
CG12374_OG0007223	0
CG12375_OG0009777	1867
CG12379_OG0008514	109
CG12384_OG0006229	3386
CG1239_OG0004237	924
CG12395_OG0001736	0
CG12398_OG0008359	981
CG12402_OG0002224_OG0	16
CG12420_OG0002594_OG0	0
CG12426_OG0005340	0
CG12438_OG0003802	0
CG12439_OG0009296	0
CG12446_OG0001786_OG0	0
CG12448_OG0009145	0
CG1246_OG0011105	66
CG12464_OG0011955	0
CG12470_OG0007846	1
CG12479_OG0008243	0
CG12480_OG0008242	4
CG12481_OG0008237	0
CG12490_OG0000233_OG1	0
CG12496_OG0007599	0
CG12498_OG0008105	0
CG12499_OG0002285_OG0	5550
CG12502_OG0011339	2
CG12507_OG0008176	0
CG12511_OG0009568	0
CG12516_OG0005410	0
CG12517_OG0009649	162
CG12520_OG0010149	23
CG12521_OG0012944	0
CG12531_OG0008272	15
CG12535_OG0008128	2
CG12539_OG0008363	35
CG12540_OG0008220	0
CG12541_OG0007825	58
CG12560_OG0012234	596
CG12567_OG0012740	2960
CG12576_OG0001784_OG0	3614
CG12581_OG0001679_OG0	3382
CG12589_OG0011424	0
CG12590_OG0011977	1
CG12594_OG0005596	7
CG12607_OG0011139	8
CG12609_OG0008677	0
CG12617_OG0003653	0
CG12620_OG0009462	0
CG12637_OG0008050	0
CG12643_OG0007518	67
CG1265_OG0010531	396
CG12655_OG0000445_OG2	2
CG12659_OG0007410	153
CG12661_OG0007749	1
CG12662_OG0007747	6
CG12672_OG0007868	8
CG12674_OG0003570	0
CG12679_OG0001731_OG0	0
CG12680_OG0001718	0
CG12682_OG0012323	0
CG12691_OG0007931	0
CG12692_OG0000634_OG0	0
CG12693_OG0012106	0
CG12698_OG0008169	4
CG12699_OG0000230_OG1	0
CG12702_OG0001192	727
CG12708_OG0000271_OG0	9
CG12708_OG0000271_OG0.2	101
CG1271_OG0010635	368
CG12713_OG0003881_OG0	213
CG12716_OG0008438	50
CG12723_OG0008557	0
CG12728_OG0000928_OG0	272
CG12729_OG0011725	18
CG1273_OG0010536	22
CG12730_OG0007375	260
CG12744_OG0000893	588
CG12746_OG0004208	2179
CG1275_OG0011072	2340
CG12768_OG0001283_OG0	57
CG12769_OG0007187	126
CG12773_OG0003140	2833
CG12782_OG0012281	1
CG12783_OG0000743_OG0	0
CG12784_OG0005236	1
CG12795_OG0008825	2008
CG12811_OG0002240	1064
CG12817_OG0002595_OG0	0
CG12818_OG0004897	461
CG12822_OG0001599	999
CG12825_OG0001130_OG1	451
CG12826_OG0002951	311
CG12828_OG0011622	1
CG12831_OG0011623_OG0	2
CG12836_OG0002963_OG0	0
CG12848_OG0006045	652
CG12849_OG0011577	0
CG12851_OG0005862	12
CG12857_OG0006163	2
CG12860_OG0006154	9
CG12861_OG0006153	0
CG12862_OG0011585_OG0	0
CG12863_OG0011584	561
CG12866_OG0002772	2
CG12868_OG0001564	251
CG12869_OG0006145	4
CG12869_OG0006146	2
CG12877_OG0001472_OG0	3082
CG1288_OG0001350	0
CG12880_OG0005345	245
CG12883_OG0001474	454
CG12885_OG0001477	8
CG12895_OG0006308	549
CG12909_OG0002821	1128
CG12910_OG0006305	19
CG12911_OG0006304	1
CG12914_OG0002819	1
CG12917_OG0002815	3
CG12920_OG0006291	15
CG12926_OG0006349	189
CG12929_OG0006357	114
CG12934_OG0006315	5
CG12935_OG0002846	366
CG12942_OG0001596_OG0	1473
CG12945_OG0004570	2220
CG12947_OG0004568	164
CG12948_OG0004558	786
CG12963_OG0001641_OG0	80
CG12964_OG0002996_OG0	1
CG12970_OG0006808	2
CG12971_OG0010294	7
CG12974_OG0010307	89
CG12983_OG0010332	9
CG12984_OG0003949	4
CG12985_OG0000915	37
CG12986_OG0011685	0
CG1299_OG0000523_OG0	5228
CG12990_OG0007696	272
CG12991_OG0007703	1287
CG12992_OG0011688	34
CG12994_OG0007707	0
CG12995_OG0008599	30
CG12998_OG0011739	392
CG13000_OG0011738	1
CG13001_OG0008580	517
CG13002_OG0008577	0
CG13003_OG0008572	1386
CG13004_OG0008570	692
CG13005_OG0008567	1402
CG13008_OG0008305	6
CG13010_OG0003260	0
CG13012_OG0008317	171
CG13014_OG0008547	483
CG13016_OG0006536	850
CG13018_OG0006537	92
CG13021_OG0003241	2
CG13022_OG0010698	0
CG13023_OG0010699	1
CG13024_OG0010708	115
CG13026_OG0010716	3
CG13028_OG0004010	8
CG13031_OG0012200	367
CG13032_OG0004014_OG0	0
CG13033_OG0010736	3
CG13038_OG0010761	2
CG13039_OG0010762	0
CG1304_OG0000265_OG0	0
CG1304_OG0000265_OG1	0
CG13040_OG0010763	0
CG13041_OG0000280_OG0	0
CG13041_OG0000280_OG0.2	0
CG13042_OG0010767	2
CG13043_OG0000281_OG0	0
CG13043_OG0000281_OG1	2
CG13044_OG0010768	3
CG13045_OG0000814	0
CG13046_OG0010771	0
CG13047_OG0010772	0
CG13048_OG0010773	0
CG13049_OG0010774	4
CG13051_OG0011898	0
CG13053_OG0010778	0
CG13054_OG0010779	0
CG13055_OG0010780	0
CG13056_OG0010757	0
CG13058_OG0004021	1
CG13059_OG0010764	1
CG13062_OG0010766	0
CG13064_OG0010775	0
CG13065_OG0010776	8
CG13066_OG0012201	0
CG13068_OG0002030_OG1	6
CG13069_OG0004022	0
CG1307_OG0004308	2207
CG13070_OG0012202	0
CG13071_OG0011899	0
CG13073_OG0012731_OG0	18
CG13074_OG0010797	0
CG13075_OG0000216_OG0	48
CG13075_OG0000216_OG1	705
CG13077_OG0009097	537
CG13078_OG0003575_OG0	0
CG13081_OG0003574	0
CG13082_OG0009094	13
CG13083_OG0009084	11494
CG13084_OG0009083	14572
CG13085_OG0001922	46
CG13086_OG0003709	194
CG13088_OG0001266	326
CG1309_OG0010533	2735
CG13096_OG0003720	4725
CG13097_OG0001923	2648
CG13101_OG0009304	501
CG13102_OG0009298	24
CG13108_OG0009295	3
CG13110_OG0011792	0
CG13113_OG0001247_OG0	2540
CG13114_OG0009279	4440
CG13116_OG0001878	781
CG13123_OG0001877	191
CG13124_OG0003502	7983
CG13126_OG0003515	741
CG13127_OG0001844	0
CG13131_OG0000790_OG0	1
CG13133_OG0003525	0
CG1314_OG0011674	1
CG13144_OG0009363	0
CG13148_OG0007214	18
CG13151_OG0006215	226
CG13154_OG0006206	3
CG13155_OG0006196	1094
CG13157_OG0002779	7
CG1316_OG0000430_OG0	1803
CG13168_OG0006184	0
CG1317_OG0011084	3190
CG13170_OG0006182	0
CG13171_OG0006180	0
CG13177_OG0012831	619
CG13185_OG0002928	6892
CG13186_OG0006594	0
CG13192_OG0006567	820
CG13193_OG0006565	0
CG13196_OG0006560	1
CG13197_OG0006563	1510
CG13202_OG0001123_OG0	0
CG13203_OG0006235	9
CG13204_OG0006233	350
CG13215_OG0002793_OG0	745
CG13216_OG0001568_OG0	17
CG13218_OG0002791_OG0	7
CG13220_OG0001573_OG0	1343
CG13223_OG0001571_OG0	0
CG13226_OG0002794_OG0	19
CG13227_OG0006218_OG0	0
CG13228_OG0011587_OG0	4
CG13229_OG0002786_OG0	94
CG13229_OG0002787_OG0	3545
CG13231_OG0006217	4
CG13239_OG0009815	16
CG1324_OG0007509	0
CG13243_OG0009147	0
CG13247_OG0010378	12
CG13248_OG0010371	92
CG13250_OG0011870	4
CG13251_OG0010355	8
CG13252_OG0003952	828
CG13258_OG0009399	17
CG13272_OG0008882	1
CG13280_OG0008881	0
CG13282_OG0008887	439
CG13285_OG0010583	224
CG13287_OG0010216	0
CG13288_OG0010220	0
CG13293_OG0003937	7
CG13295_OG0010231	610
CG13297_OG0010242	1
CG13299_OG0011864	1845
CG13300_OG0003943	31
CG13305_OG0011196	0
CG13306_OG0011204	30
CG13308_OG0004102	18
CG13309_OG0011211	5989
CG13310_OG0011207	2
CG13312_OG0011210	3
CG13313_OG0004105_OG0	449
CG13314_OG0011224	19
CG13315_OG0011237	3525
CG13318_OG0004834	2363
CG13319_OG0006667	739
CG13321_OG0006673	1560
CG13326_OG0006545	2
CG13330_OG0007271	0
CG13331_OG0007273	1
CG13332_OG0007274	0
CG13334_OG0007281	0
CG13337_OG0011662	9
CG13339_OG0007296	538
CG13344_OG0007304	1316
CG13358_OG0007351	1
CG13359_OG0012499	0
CG13360_OG0010145	975
CG13361_OG0003189	2
CG13362_OG0007862	4
CG13364_OG0001174_OG0	2
CG13365_OG0007831	352
CG13367_OG0003188_OG0	1472
CG13369_OG0003181	1690
CG13375_OG0007847	33
CG13377_OG0007849	1299
CG13380_OG0010135	317
CG13384_OG0003473	2547
CG13385_OG0012520	0
CG13386_OG0003471	0
CG1339_OG0006721	6
CG13390_OG0003479	369
CG13392_OG0003476	476
CG13397_OG0003469	1228
CG13398_OG0003468	787
CG13403_OG0008236	302
CG13404_OG0008224	3
CG13405_OG0011376	3
CG13407_OG0004768	2
CG13408_OG0004770	13
CG13409_OG0004775	23
CG13423_OG0007099	8
CG13426_OG0011654	2
CG13427_OG0003049	0
CG13428_OG0007100	59
CG13430_OG0001658	241
CG13436_OG0006622	19
CG13437_OG0006285	4
CG13438_OG0006243	0
CG1344_OG0012226	617
CG13442_OG0006244	0
CG13443_OG0006248	0
CG13445_OG0003880	0
CG13449_OG0009980	24
CG13454_OG0003875_OG0	0
CG13455_OG0009966	2
CG13457_OG0001288	7
CG13458_OG0004037	44
CG13460_OG0010841	11
CG13465_OG0000343_OG0	0
CG13471_OG0004048	0
CG13473_OG0010860	0
CG13474_OG0004049	0
CG13476_OG0012898	2
CG13481_OG0000339_OG0	7
CG13481_OG0000339_OG1	0
CG13484_OG0010886	374
CG13488_OG0001544_OG1	4
CG13492_OG0005946	59
CG13501_OG0005936	3
CG13502_OG0005931	1
CG13502_OG0012991	1
CG13506_OG0007028	3593
CG13510_OG0006998	501
CG13511_OG0006997	25
CG13516_OG0006995	472
CG13526_OG0006986	0
CG13527_OG0006984	1
CG13531_OG0006978	2057
CG13532_OG0006975	7
CG13538_OG0005981	0
CG13539_OG0012044	0
CG1354_OG0007555	4851
CG13541_OG0012280	0
CG13544_OG0005976	0
CG13545_OG0012580	9
CG13551_OG0000540_OG1	7283
CG13551_OG0012048	3216
CG13557_OG0012477	0
CG13558_OG0001556	0
CG13559_OG0012047	9
CG13561_OG0011643	4
CG13562_OG0011631	34
CG13575_OG0006892	3
CG13577_OG0001150_OG0	0
CG13578_OG0006898	6
CG13579_OG0006013	0
CG1358_OG0006724	1331
CG13581_OG0002746	0
CG13585_OG0011574	1926
CG13587_OG0006025	0
CG13594_OG0006033	158
CG13599_OG0005537	488
CG1360_OG0006725	445
CG13601_OG0005534	1013
CG13603_OG0005332	1506
CG13605_OG0005319	1824
CG13606_OG0005306	94
CG13607_OG0005318	1652
CG13609_OG0012982	205
CG13613_OG0005278	0
CG13614_OG0002525_OG0	0
CG13615_OG0002524	0
CG13616_OG0005272	5
CG13618_OG0005267	2155
CG13622_OG0005268	1
CG13623_OG0005265	156
CG13625_OG0004618	1629
CG13627_OG0004629	0
CG13630_OG0004630	1782
CG13631_OG0004635	1190
CG13634_OG0004637	10
CG13641_OG0004650	11
CG13643_OG0002274	66
CG13653_OG0002504	0
CG13654_OG0005174	77
CG13663_OG0011496	475
CG13667_OG0004090_OG0	389
CG13670_OG0011168	11
CG13671_OG0004086_OG0	845
CG13675_OG0000560_OG2	1
CG13676_OG0003984	38
CG13678_OG0000129_OG3	5
CG1368_OG0008241	358
CG13685_OG0010463	21
CG13689_OG0008772	146
CG13690_OG0008752	1033
CG13692_OG0008754	0
CG13698_OG0010125	768
CG13699_OG0003907_OG0	2
CG13705_OG0010610	13
CG13707_OG0010613	92
CG13708_OG0010614	26
CG1371_OG0006292	5503
CG13711_OG0010618	0
CG13712_OG0010619	0
CG13713_OG0010620	1
CG13716_OG0010627	22
CG13720_OG0004084	0
CG13721_OG0012208	0
CG13722_OG0011130	52
CG13723_OG0010915	0
CG13724_OG0010917	0
CG13725_OG0010918	0
CG13727_OG0004055	0
CG13728_OG0010923	1293
CG13731_OG0011910	123
CG13733_OG0010089	9
CG13738_OG0011907	2
CG13739_OG0002891	3
CG13743_OG0006405	8
CG13744_OG0006409	0
CG13747_OG0006408	0
CG13748_OG0006626	1
CG13751_OG0001660_OG0	492
CG13760_OG0007606	619
CG13766_OG0009602	405
CG13771_OG0009612	3
CG13775_OG0003750_OG0	217
CG13784_OG0000956_OG0	985
CG13786_OG0003631	14
CG13796_OG0001883_OG0	307
CG13801_OG0000219_OG0	0
CG13801_OG0000219_OG1	0
CG13806_OG0011077	1
CG13807_OG0011075	340
CG13810_OG0011066	2
CG13813_OG0010189	52
CG13829_OG0011464	1
CG13833_OG0004687	187
CG13837_OG0002276	10
CG13838_OG0011993	0
CG13841_OG0004694	156
CG13842_OG0004706	0
CG13847_OG0004737	9
CG13850_OG0004743	1560
CG13855_OG0004744	2
CG13856_OG0004745	248
CG13857_OG0004746	1
CG13862_OG0004760	0
CG13868_OG0007089	13128
CG13868_OG0013578	3030
CG13869_OG0007075	1
CG1387_OG0008528	1
CG13870_OG0007093	8
CG13871_OG0003047	1
CG13872_OG0007071	0
CG13875_OG0011381	75
CG13876_OG0001334_OG0	276
CG13877_OG0011937	241
CG13884_OG0000403_OG0	0
CG13887_OG0011343	5682
CG13891_OG0002060	4
CG13893_OG0011360	650
CG13894_OG0004129	16
CG13895_OG0004128	432
CG13901_OG0011344	491
CG13907_OG0011337	5361
CG13912_OG0011325	489
CG13917_OG0011285	8359
CG13919_OG0011274	266
CG13920_OG0011271	97
CG13921_OG0011032	938
CG13924_OG0011054	5
CG13926_OG0011282	489
CG13928_OG0011279	33
CG13930_OG0011024	0
CG13931_OG0004073	0
CG13933_OG0011036	1699
CG13937_OG0011056	494
CG13949_OG0003375	0
CG13950_OG0003376	33
CG13954_OG0006374	22
CG13955_OG0002890_OG0	0
CG13962_OG0012240	2
CG13970_OG0009133_OG0	0
CG13972_OG0005361	3
CG13983_OG0002696	0
CG13991_OG0000661_OG1	0
CG13992_OG0002070_OG0	505
CG13994_OG0011942	534
CG13995_OG0000538_OG0	9
CG13999_OG0000662_OG0	0
CG14005_OG0001926	1049
CG14006_OG0001927	0
CG14007_OG0009567	0
CG14011_OG0003731	0
CG14013_OG0003734	0
CG14014_OG0009443	0
CG14015_OG0009446	5
CG14017_OG0003733	0
CG14020_OG0003686	2
CG14022_OG0008831	134
CG14024_OG0003410_OG0	5
CG14034_OG0008836	1
CG14036_OG0008842	905
CG14042_OG0001816	3
CG14043_OG0003425	1538
CG14044_OG0008964	2
CG14050_OG0000684	29
CG14052_OG0007777	0
CG14053_OG0012099	79
[truncated: 9,910 more rows]
