# Supplementary material for: Evolution of chemosensory tissues and cells across ecologically diverse Drosophilids
Source: Nat Commun. 2024 Feb 5;15:1047. doi: 10.1038/s41467-023-44558-4 (PMC10844241; doi:10.1038/s41467-023-44558-4)
Supplement: Supplementary file 18 — Supplementary Data 15 [file 41467_2023_44558_MOESM18_ESM.zip › all_count_tables_renamed/SUZF8LA_counts_trim_genes_FBids_1_1_sorted.txt]

128up_OG0006588	1780
14-3-3epsilon_OG0002478	15038
14-3-3epsilon_OG0001126_OG1	27051
140up_OG0004534	301
18w_OG0003044	2159
26-29-p_OG0010897	9479
2mit_OG0000576_OG0	45
5-HT1A_OG0006644	15
5-HT1B_OG0006647	26
5-HT2A_OG0000287_OG0	1
5-HT2B_OG0011472	12
5-HT7_OG0005777	73
5PtaseI_OG0005188	356
7B2_OG0004187	203
a_OG0006460	478
a10_OG0010691	7
a5_OG0009037	0
a6_OG0007651	266
AANATL2_OG0003640	235
AANATL4_OG0000091_OG1	0
AANATL7_OG0007605	6
Aasdh_OG0001831	115
Aatf_OG0001947	440
aay_OG0011265	750
ab_OG0009683	751
ab_OG0009684	574
ABCB7_OG0011281	2108
Pmp70_OG0003257	2042
Abd-B_OG0005000	3
Abi_OG0002227_OG0	620
Abl_OG0010722	1946
abo_OG0009656	488
Abp1_OG0010565	955
abs_OG0003097	721
ac_OG0007843	30
Ac13E_OG0008321	563
Ac3_OG0009573	84
Ac78C_OG0010320	158
Acam_OG0000252_OG0	0
Acam_OG0000252_OG1	0
Acam_OG0005131	0
CG9149_OG0011313	1266
Acbp1_OG0009246	906
Acbp2_OG0010415	2142
Acbp4_OG0000311_OG0	251
Acbp4_OG0000311_OG1	1
Acbp6_OG0010414	119
ACC_OG0007193	10409
AcCoAS_OG0000812	5271
Ace_OG0000652_OG0	7
Acer_OG0000953_OG0	2564
Acer_OG0003808	950
Acf_OG0002671	1961
Achl_OG0002770	71
acj6_OG0008333	1
acj6_OG0008334	9
Ack_OG0010507	1202
Ack-like_OG0006546	1422
Acn_OG0009540	3427
CG5009_OG0006075	2145
Acox57D-d_OG0006913	321
Acox57D-p_OG0001151	407
Acp1_OG0009317	2949
Acp32CD_OG0009664	22
Acp65Aa_OG0003939	1
Acph-1_OG0001513	768
CG12512_OG0008829	968
CG18155_OG0007972	44
Acsl_OG0007133	5286
Act42A_OG0000022_OG0	5
Act42A_OG0000022_OG1	53
Act42A_OG0000022_OG3	1028536
Act42A_OG0000022_OG4	35817
Act42A_OG0000022_OG5	1209
Actn_OG0003148_OG0	108296
Actn3_OG0011403_OG0	0
ACXB_OG0000046_OG0	0
ACXB_OG0000046_OG1	0
ACXB_OG0000046_OG2	1
ACXB_OG0000046_OG2.2	0
ACXD_OG0004078_OG0	8
Acyp_OG0009408	0
Acyp2_OG0011498	150
Ada_OG0002342	55
Ada1-2_OG0003777_OG0	182
Ada2a_OG0005051	115
Ada2b_OG0004799	398
Ada3_OG0007872	531
AdamTS-A_OG0005247	1523
AdamTS-A_OG0012010	78
AdamTS-B_OG0008089	1371
Adar_OG0007649	664
Adat1_OG0003596	74
Adck1_OG0006032	628
Adck5_OG0010063	346
ADD1_OG0006579	1249
Adf1_OG0001636_OG0	210
Adgf-A_OG0001991_OG0	0
Adgf-A_OG0003900	404
Adgf-A2_OG0010109	5
Adgf-B_OG0010108	0
Adgf-C_OG0001030_OG0	44
Adgf-D_OG0002208_OG0	93
Adgf-E_OG0006152	1
Adh_OG0003395_OG0	8
Adi1_OG0010940	477
AdipoR_OG0004727	3358
CG3809_OG0004951	0
AdenoK_OG0003918_OG0	1598
Ady43A_OG0002958	458
AdoR_OG0005733	60
adp_OG0006108	494
AdSS_OG0000854_OG0	13
Aduk_OG0004873	594
Ae2_OG0010984	2131
CG6512_OG0010913	3933
aft_OG0006080	810
Afti_OG0005567	385
Ag5r_OG0008212	2760
Ag5r2_OG0008213	10
AGBE_OG0007237	5952
AgmNAT_OG0001753	214
ago_OG0010530	2703
AGO1_OG0007307	2652
AGO2_OG0000119_OG0	75
Agpat1_OG0008448	149
Agpat2_OG0003465	112
Agpat3_OG0004018	3044
Agpat4_OG0004019_OG0	169
ADPS_OG0002932	72
agt_OG0001016_OG0	61
Spat_OG0007723	480
Ahcy_OG0001195_OG0	6671
AhcyL1_OG0011110	2159
AIF_OG0001225	1180
AIMP1_OG0007108	1398
AIMP2_OG0009977	1466
AIMP3_OG0005998	836
Adk1_OG0010829	2761
Adk3_OG0005467	405
Ak6_OG0007201	202
Akap200_OG0000367_OG0	3457
Akh_OG0010512	50
AkhR_OG0009627	37
akirin_OG0010441	2359
Akr1B_OG0001292	8677
Akt1_OG0005415	2889
al_OG0008749	360
Aladin_OG0007570	593
AlaRS_OG0003477	6578
AlaRS-m_OG0010596	1198
Alas_OG0006853	2724
alc_OG0006389	1458
Ald1_OG0005647	153408
Ald2_OG0005645	2
Aldh_OG0003615	13024
Aldh-III_OG0006742	5747
Aldh7A1_OG0003841_OG0	368
Alg-2_OG0001588_OG0	1423
Alg1_OG0002607_OG0	683
Alg10_OG0000709_OG0	492
Alg11_OG0012170	1201
CG8412_OG0004562	3337
Alg14_OG0001194_OG0	257
Alg2_OG0010641	1085
Alg3_OG0003012	98
Alg3_OG0006966	587
CG5287_OG0001281	302
CG5287_OG0003790	453
Alg9_OG0005173	897
Alh_OG0004317	535
Alh_OG0004319	755
Alh_OG0011430	138
alien_OG0009301	1206
ALiX_OG0005343	1104
Alk_OG0006414	1240
CG12179_OG0001176_OG0	190
Alp1_OG0010289	3967
Alp10_OG0010194	129
Alp11_OG0008522	0
Alp12_OG0003717	288
Alp13_OG0001034	16
Alp2_OG0000261_OG0	10
Alp2_OG0000261_OG1	0
Alp4_OG0005779	142
Alp6_OG0006360	2
Alp7_OG0003030	28
Alp9_OG0003931	151
alph_OG0000083_OG0	0
alph_OG0005113	2418
alpha-Catr_OG0006852	65
alpha-Est1_OG0004357	319
alpha-Est10_OG0004350	497
alpha-Est2_OG0000314	67
alpha-Est3_OG0004356	143
alpha-Est6_OG0004354	2
alpha-Est7_OG0001351	5468
alpha-Est8_OG0004352	269
alpha-Est9_OG0004351	834
alpha-Man-Ia_OG0003130	318
alpha-Man-Ia_OG0003131	21
alpha-Man-Ia_OG0001168	503
alpha-Man-Ib_OG0005087	973
alpha-Man-Ic_OG0011549	187
alpha-Man-IIa_OG0004878	2195
alpha-Man-IIb_OG0005229	335
alpha-PheRS_OG0008296	1951
alpha-Spec_OG0011040	28999
alpha4GT1_OG0000948	259
alphaCOP_OG0011275	6440
alphaSnap_OG0010384	1576
alphaTub67C_OG0010998	6
Alr_OG0008278	490
alrm_OG0002498	166
Als2_OG0009863	1015
alt_OG0004894	6491
aly_OG0004083	0
Ama_OG0002112	499
Amacr_OG0009433	218
amd_OG0001918	9
Amnionless_OG0008741	19
amon_OG0011540	219
amos_OG0003702_OG0	0
AMPdeam_OG0008245	4581
Amph_OG0007204	6529
AMPKalpha_OG0001698	3645
Amt_OG0004607	4
Amun_OG0008385	4005
amx_OG0007575	77
Amy-p_OG0000157_OG0	27
Amy-p_OG0000157_OG0.2	1
Amyrel_OG0006416	1
ana_OG0006403	640
ana1_OG0002269	415
ana2_OG0007120	126
ana3_OG0006194	342
Ance-2_OG0003658	42
Ance-3_OG0001891_OG0	304
Ance-3_OG0009407	188
Ance-4_OG0006406	728
Ance-5_OG0005870	1016
anchor_OG0010100	605
Andorra_OG0011741	0
Ank2_OG0010460	3036
Ankle2_OG0000780	3366
l(2)35Be_OG0003404_OG0	227
anox_OG0007490	1975
Ant2_OG0008041	10
antdh_OG0008007	1345
Antp_OG0002113	930
antr_OG0007227	19
AnxB10_OG0008082	1700
AnxB11_OG0008196	2025
AnxB9_OG0004410	16320
aop_OG0003458	820
aos_OG0010741	144
Aos1_OG0002145_OG0	660
AOX1_OG0005242	1558
AOX2_OG0000143_OG0	4180
AOX2_OG0000143_OG1	608
AOX4_OG0001465	14
ap_OG0005832	866
AP-1-2beta_OG0008273	3853
AP-1gamma_OG0007680	3139
AP-1mu_OG0005553	1615
AP-1sigma_OG0005334	1256
AP-2alpha_OG0008751	2716
AP-2mu_OG0004736	1544
AP-2sigma_OG0004385	813
Apc_OG0005387	1829
APC10_OG0005888	233
Apc2_OG0005308	808
APC4_OG0003171_OG0	408
APC7_OG0001703	11
ApepP_OG0000963	1991
aph-1_OG0003552_OG0	425
aPKC_OG0006607	143
aPKC_OG0006608	717
aPKC_OG0006609	114
Aplip1_OG0011323	159
apn_OG0002443_OG0	4
apolpp_OG0012638	25974
app_OG0010830	370
APP-BP1_OG0010070	561
Appl_OG0007834	1076
Aprt_OG0004075	585
Aps_OG0010085	1736
apt_OG0002733	1230
CG18815_OG0010034	1706
AQP_OG0007242	843
aqrs_OG0005393	0
aqz_OG0001049_OG1	4758
ara_OG0009939	1061
aralar1_OG0001518	6310
Arc1_OG0002768_OG0	3254
Arc2_OG0006127	102
Arc42_OG0001370_OG0	1215
Archease_OG0002289_OG0	84
Arf51F_OG0006831	1169
Arf79F_OG0012164	8069
ArfGAP1_OG0010836	1298
ArfGAP3_OG0003816_OG0	1931
Arfip_OG0005451	284
Arfrp1_OG0007681	185
arg_OG0003183	217
arg_OG0007835	182
Argk_OG0011233	356775
Argk_OG0011925	3177
Argl_OG0009800	713
CG31469_OG0002209_OG0	5
ArgRS_OG0008151	2151
ArgRS-m_OG0004367	306
ari-1_OG0007878	2318
ari-2_OG0003028	472
Arl1_OG0010003	1000
Arl2_OG0004816	415
Arl5_OG0011164	484
Arl6_OG0007042	12
Arl6IP1_OG0004993	474
Arl8_OG0004797	905
arm_OG0007636	10285
armi_OG0002027	450
Arp1_OG0004441	4040
Arp10_OG0007423	1239
Arp2_OG0001770	1167
Arp3_OG0010555	2024
Arp5_OG0001448_OG0	131
Arp53D_OG0011600	4
Arp6_OG0008512	562
Arp8_OG0007614	356
Arpc1_OG0009187	3368
Arpc2_OG0009417	2050
Arpc3A_OG0005226	578
Arpc3B_OG0008590	27
Arpc4_OG0008719	1346
Arpc5_OG0008957	597
arr_OG0007264	2121
Arr1_OG0009490	1860
Arr2_OG0004099	189
Ars2_OG0005840	3685
Art1_OG0004911	2053
Art2_OG0008773	2
Art3_OG0004604	558
Art4_OG0004574	857
Art6_OG0004528_OG0	1
Art7_OG0001547_OG0	418
Art8_OG0009662	348
Art9_OG0002219_OG0	0
Arts_OG0000486_OG0	4980
aru_OG0003377	3374
Arv1_OG0013036	32
arx_OG0009914	25
Asap_OG0007180	1840
Asator_OG0002682_OG1	1917
Asciz_OG0010646	103
ase_OG0007840	47
asf1_OG0009889	955
ash1_OG0000982_OG0	141
ash2_OG0004623	952
Ask1_OG0004518	2064
asl_OG0004217	364
AsnRS_OG0003707	3865
AsnRS-m_OG0006452	254
AsnS_OG0000992	345
asp_OG0004633	591
Asph_OG0006509	17096
ASPP_OG0006932	956
CG9572_OG0008488	14175
AspRS_OG0006665	4654
AspRS-m_OG0008886	4597
asrij_OG0006972	679
asRNA:CR31429_OG0002339_OG0	174
asRNA:CR42743_OG0003772_OG0	0
asRNA:CR43299_OG0012338_OG0	0
asRNA:CR43426_OG0012535_OG0	0
asRNA:CR43454_OG0002277_OG0	89
asRNA:CR43463_OG0001607_OG0	332
asRNA:CR43809_OG0003675_OG0	931
asRNA:CR44106_OG0002406_OG0	6
asRNA:CR44169_OG0002969_OG0	0
asRNA:CR44179_OG0001455_OG0	1244
asRNA:CR44372_OG0000331_OG0	8
asRNA:CR44372_OG0000331_OG1	1
asRNA:CR44894_OG0012090_OG0	2
asRNA:CR45044_OG0005605_OG0	36
asRNA:CR45195_OG0000203_OG0	6051
asRNA:CR45195_OG0000203_OG1	664
asRNA:CR45350_OG0001645_OG0	2694
asRNA:CR45943_OG0010336	226
asRNA:CR46029_OG0000226_OG0	9
asRNA:CR46029_OG0000226_OG1	14
asRNA:CR46139_OG0003106_OG0	14
asRNA:CR46246_OG0011916	0
asRNA:CR46354_OG0002193_OG0	204
asRNA:CR46473_OG0000925_OG0	2194
Ass_OG0001346	0
ast_OG0003560	192
AstA_OG0004634	58
AstA-R1_OG0000689	10
AstA-R2_OG0005396	23
AstC_OG0009668	45
AstC-R1_OG0010134	14
AstC-R2_OG0001295_OG0	37
AstCC_OG0009669	13
asun_OG0002419_OG0	196
Asx_OG0006138	1422
Atac1_OG0003748_OG0	66
Atac2_OG0009508	226
Atac3_OG0000828	499
Tat_OG0001330	1006
Ate1_OG0003045	654
Atet_OG0003384	886
Atf-2_OG0006059	85
Atf3_OG0007763	1975
Atg1_OG0009929	64
Atg1_OG0009931	791
Atg10_OG0001598	72
Atg101_OG0008681	302
Atg12_OG0011904	90
Atg13_OG0004817	640
Atg14_OG0005089	680
Atg16_OG0005703	954
Atg17_OG0004232	2174
Atg18a_OG0011152	1758
Atg18b_OG0001271_OG0	1528
Atg2_OG0011112	3060
Atg3_OG0009922	1317
Atg4a_OG0009014	1496
Atg4b_OG0005256	572
Atg5_OG0007974	371
Atg6_OG0005323	885
Atg7_OG0006714	457
Atg8a_OG0008043	9020
Atg8b_OG0005571	0
Atg9_OG0006487	2499
atilla_OG0011822	5885
atk_OG0010362	40
atl_OG0001399	5145
atms_OG0004154	984
ato_OG0004804	89
Atox1_OG0012695	661
ATP6AP2_OG0004869	5866
ATP7_OG0008369	1736
ATP8A_OG0007260	3593
ATP8A_OG0007261	6
Atpalpha_OG0002140	14258
ATPCL_OG0006680	10204
ATPsynB_OG0010987	20133
ATPsynbeta_OG0005823	124515
ATPsynbetaL_OG0001317	11
ATPsynC_OG0005792	72691
ATPsynCF6_OG0005500	11524
ATPsynCF6L_OG0010605	0
ATPsynD_OG0004477	16779
ATPsyndelta_OG0007526	13123
ATPsynE_OG0005568	9986
ATPsynG_OG0009657	10208
ATPsyngamma_OG0005690	26120
ATPsynGL_OG0009315	0
ATPsynO_OG0012619	19971
AttC_OG0000164_OG0	2245
AttC_OG0007258	354
AttD_OG0004890	10
Atu_OG0002096	1432
Atx-1_OG0012102	23
Atx2_OG0011501	4216
Atxn7_OG0003444	962
aub_OG0000482_OG0	3
aurA_OG0004964	294
aurB_OG0009647	588
aust_OG0001881	0
aux_OG0003096_OG0	2165
ave_OG0006159	124
Aven_OG0003291	167
awd_OG0002664	18456
Awh_OG0010478	156
axed_OG0010262	537
Axn_OG0005720	1139
axo_OG0003993	516
axo_OG0010625	274
axo_OG0010626	682
axo_OG0010628	2
Axs_OG0008319	2194
Axud1_OG0003447	978
az2_OG0006736	254
azot_OG0000210_OG0	2
azot_OG0000210_OG1	0
b_OG0009189	2394
B-H1_OG0000267_OG0	80
B-H1_OG0000267_OG1	98
B4_OG0009202	2098
B52_OG0001376_OG0	1999
b6_OG0007653	130
B9d1_OG0005246	12
B9d2_OG0005830	5
bab1_OG0011327	11
bab1_OG0011328	15
bab2_OG0011326	1146
babo_OG0006628	1033
babos_OG0007027	613
Bacc_OG0008947	9204
Bace_OG0000801_OG0	541
baf_OG0003792	1020
bai_OG0005189	2444
Balat_OG0007229	1
Baldspot_OG0010721	1177
ball_OG0001092_OG1	1020
bam_OG0005170	51
bap_OG0001358_OG0	1
Bap111_OG0007677	3010
Bap170_OG0000903_OG0	1862
Bap55_OG0005900	1414
Bap60_OG0008560	2455
IMPPP_OG0000305_OG1	0
barc_OG0010291	983
bark_OG0008784	3162
barr_OG0000425_OG0	687
baz_OG0008596	1834
bb8_OG0005496	0
bbc_OG0007266	2014
CG18067_OG0007098	2446
bbg_OG0010871	1962
bbg_OG0010872	3669
BBIP1_OG0004876	179
BBS1_OG0010413	11
BBS4_OG0002785_OG0	57
BBS5_OG0002086	7
BBS8_OG0008755	24
BBS9_OG0006919	52
bbx_OG0008688	3606
bc10_OG0010387_OG0	190
BCAS2_OG0005540	341
bcd_OG0002111_OG0	0
bchs_OG0003722	290
BCL7-like_OG0007566	504
bcn92_OG0007793	259
Bdbt_OG0004400	267
bdg_OG0006805	1444
bdl_OG0003385	172
Bdp1_OG0009215	531
be_OG0000785	2068
BEAF-32_OG0006164	1102
beag_OG0004860	366
beat-Ia_OG0011784	20
beat-Ib_OG0009146	15
beat-Ic_OG0001866_OG0	0
beat-IIa_OG0005482	28
beat-IIb_OG0005481	66
beat-IIIa_OG0009463	8
beat-IIIb_OG0009460	10
beat-IIIc_OG0003687	115
beat-IV_OG0005508	39
beat-Va_OG0005024	6
beat-Vb_OG0005021	9
beat-Vc_OG0001062_OG0	10
beat-VII_OG0011542	22
beat-VII_OG0011544	11
beg_OG0004008	530
bel_OG0001048	9207
Bem46_OG0008920	294
ben_OG0000514_OG0	2539
Best1_OG0002590_OG0	429
Best2_OG0010251	1548
Best3_OG0009963	0
Best4_OG0000558_OG0	0
Bet1_OG0003845_OG0	247
Bet3_OG0004072	446
beta-PheRS_OG0005298	1649
beta-Spec_OG0007697	36833
beta'COP_OG0009212	5597
beta3GalTII_OG0012738	210
beta4GalNAcTA_OG0006521	203
beta4GalNAcTB_OG0002610	279
beta4GalT7_OG0005195	346
betaCOP_OG0008653	6087
betaggt-I_OG0008962	743
betaGlu_OG0002667	6066
CG32396_OG0011696	142
Bgb_OG0011276	474
bgcn_OG0001647	279
bgm_OG0009412	1002
BHD_OG0010421	233
bi_OG0003201	512
bi_OG0012904	80
BI-1_OG0004087	1835
bib_OG0001843_OG0	318
BicC_OG0009143	1
BicD_OG0009474	1911
CG11873_OG0005086	1236
bif_OG0003277	2383
bif_OG0012761	387
BigH1_OG0001085_OG0	0
bigmax_OG0005365	151
Bili_OG0002506_OG0	22
bin_OG0010286	1
Bin1_OG0005423	485
bin3_OG0007310	2546
bip1_OG0010560	258
Bka_OG0009250	402
blanks_OG0011885_OG0	0
Blimp-1_OG0010196	447
Blm_OG0002608	138
Blos1_OG0006148	186
Blos2_OG0010078	164
Blos3_OG0009918	245
Blos4_OG0010933	99
blot_OG0010924	3295
blow_OG0006726	1029
blp_OG0005216	388
blw_OG0006982	113008
bma_OG0010967	46
Bmcp_OG0010022	622
bmm_OG0010858	342
bnb_OG0001206_OG1	6396
CG5059_OG0012191	3039
bnk_OG0005787	1
bnl_OG0004512	35
boca_OG0006727	726
bocks_OG0002575_OG0	252
BOD1_OG0005544	1015
boi_OG0007601	612
boi_OG0007603	363
boil_OG0012322	3
bol_OG0011238	1210
boly_OG0007153	0
BomBc1_OG0001623	3729
BomBc2_OG0000769_OG0	119
BomBc3_OG0004769	105
BomT3_OG0011469	1194
bon_OG0004934	1514
bond_OG0004726	2404
bonsai_OG0007008	803
Boot_OG0006400	0
bor_OG0004967	1677
bora_OG0003911	62
BORCS5_OG0008208	327
BORCS6_OG0011365	155
BORCS7_OG0007103	61
borr_OG0009292	566
boss_OG0005676	75
botv_OG0006642	592
bou_OG0007819	888
bowl_OG0008785	1375
BoYb_OG0000400_OG0	7
br_OG0007659	3467
br_OG0011928	1785
Br140_OG0001629	772
brat_OG0001919	1641
Brca2_OG0000883	136
Brd_OG0010852	112
CG7154_OG0009310	1408
Brd8_OG0002488	696
Bre1_OG0010209	1568
Brf_OG0005483	353
Brf_OG0005485	135
brk_OG0007975	1001
brm_OG0009999	5654
Brms1_OG0008442	584
Bro_OG0011272	0
brp_OG0000499_OG1	198
l(3)72Ab_OG0009997	4396
bru1_OG0009737	13
bru1_OG0009738	75
bru2_OG0009740	825
bru2_OG0011823	23
bru2_OG0012161	129
bru3_OG0010907	171
bru3_OG0011909	5
Bruce_OG0004896	7081
brun_OG0003663	1289
brv1_OG0000706_OG0	1
brv2_OG0010919	1
brv3_OG0011666	0
BRWD3_OG0005288	3013
brwl_OG0009277	572
bs_OG0003002	497
bs_OG0006897	209
bsf_OG0001906_OG0	3565
Bsg_OG0009780	4568
Bsg25D_OG0003412_OG0	1066
bsh_OG0009110	8
bsk_OG0012344	964
bt_OG0000537_OG1	555
BTBD9_OG0000546_OG0	669
BtbVII_OG0011887	1140
btd_OG0007557	198
Btk29A_OG0001838	1678
Btk29A_OG0011763	99
btl_OG0002041	673
btn_OG0004719	0
Btnd_OG0008611	6
btsz_OG0001035_OG1	246
btsz_OG0004581	12
btv_OG0003692	21
btv_OG0009487	38
btz_OG0005342	2238
Bub1_OG0001806_OG0	992
Bub3_OG0005120	1437
BubR1_OG0000657_OG0	1
Buffy_OG0006561	42
bug_OG0006803	311
Bug22_OG0009372	230
BuGZ_OG0008876	1526
CG8270_OG0010257	523
bun_OG0000556	1574
bun_OG0009749	2312
bur_OG0003683_OG0	2314
Burs_OG0001045_OG0	0
bves_OG0007497	174
bves_OG0007499	140
bw_OG0006000	6
bwa_OG0009122	17
bwa_OG0012525	12
Bx_OG0008666	6
Bx_OG0008667	106
Bx42_OG0007682	1790
by_OG0005550	4931
byn_OG0010803	2
bys_OG0007950	838
c-cup_OG0012143	0
c(3)G_OG0001464_OG0	76
c11.1_OG0007569	1723
c12.1_OG0007568	762
c12.2_OG0007567	1867
C15_OG0002126_OG0	89
C1GalTA_OG0009799	332
C3G_OG0007801	2501
C901_OG0008027	15
ca_OG0005700	2267
Ca-alpha1D_OG0009140	3052
Ca-alpha1T_OG0003323	155
Ca-beta_OG0009681	623
Ca-Ma2d_OG0009139	1706
CaBP1_OG0008860	5283
cac_OG0000605_OG0	52
cact_OG0009392	7752
cactin_OG0003129	997
cad_OG0009437	11
Cad74A_OG0010922	1341
Cad86C_OG0002368	2375
Cad87A_OG0001088_OG0	1404
Cad89D_OG0001058_OG0	1
Cad96Ca_OG0011497	1437
Cad96Cb_OG0005172	21
Cad99C_OG0005704	3803
CadN_OG0000277_OG1	50
Caf1-105_OG0002830	483
Caf1-180_OG0007408	2009
Caf1-55_OG0001036	2929
cag_OG0001595_OG0	65
CAH1_OG0009192	2099
CAH13_OG0002843	2
CAH14_OG0002807	0
CAH15_OG0006256	0
CAH16_OG0000498_OG1	6
CAH2_OG0001000_OG0	664
CAH3_OG0003177	881
CAH5_OG0005796	1
CAH7_OG0000840	4374
CAH8_OG0004748	7
CAH9_OG0005622	437
CAHbeta_OG0002334	150
cal1_OG0002556_OG0	581
CalpA_OG0003035	3610
CalpB_OG0010971	3808
CalpC_OG0008186	570
Calr_OG0005564	28651
Cals_OG0013279_OG0	902
Calx_OG0002139_OG0	0
Calx_OG0004417	831
Calx_OG0004418	760
calypso_OG0006121	392
Cam_OG0012053	11894
CaMKI_OG0012767	1997
CaMKII_OG0013280	5559
Camp_OG0005907	230
Camta_OG0006364	720
Camta_OG0006365	187
can_OG0004061_OG0	4
CanA1_OG0005778	1623
CanB_OG0000231_OG0	78
CanB_OG0000231_OG1	1882
Cand1_OG0009382	3347
CAP_OG0000587_OG0	8457
CAP_OG0012405	29
Cap-D2_OG0005121	953
Cap-D3_OG0009448	111
Cap-G_OG0002924	1305
Cap-H2_OG0004906	549
Capa_OG0005712	36
Caper_OG0009347	3934
Capr_OG0010138	5041
caps_OG0010156	2649
caps_OG0010157	1678
capt_OG0009025	14621
capu_OG0000612_OG0	223
car_OG0007437	525
CARPA_OG0007960	22
CARPB_OG0007554	41
CarT_OG0009432	6
cas_OG0004236	381
casp_OG0006502	1903
cass_OG0009476	3053
Cat_OG0003869	22637
cathD_OG0002862	10818
cato_OG0006491	5
Catsup_OG0009538	3133
caup_OG0009938	243
cav_OG0000654	113
caz_OG0003243_OG0	2334
cbc_OG0007265	277
Cbl_OG0002051_OG0	1640
CBP_OG0001721	2273
CBP_OG0007971	2538
Cbp20_OG0005066	323
Cbp53E_OG0006447	287
Cbp80_OG0007913	834
Cbp80_OG0007915	1118
Cbs_OG0003124	2293
cbs_OG0007263	373
cbt_OG0008760	2609
Cby_OG0004789	9
Cc2d2a_OG0002702	68
CCAP_OG0011467	14
CCAP-R_OG0000870	15
ccb_OG0012089	3
CCDC151_OG0011900	1
CCDC53_OG0009785	224
Ccdc58_OG0010399	497
Ccdc85_OG0008917	647
CCHa1_OG0004530	2
CCHa1-R_OG0006065	19
CCHa2_OG0002186_OG0	2
CCHa2-R_OG0005836	8
Cchl_OG0004776	3366
CCKLR-17D1_OG0003334	0
CCKLR-17D1_OG0008675	4
CCKLR-17D1_OG0011744	3
CCKLR-17D3_OG0008678	23
Ccm3_OG0005250	734
Ccn_OG0010106	29
Ccn_OG0010107	24
Ccn_OG0012179	9
Ccp84Ab_OG0000178_OG0	14479
Ccp84Ac_OG0001349_OG0	645
Ccp84Ae_OG0002110_OG0	12
Ccp84Af_OG0000109_OG0	752
Ccp84Af_OG0000109_OG1	1
Ccp84Af_OG0000109_OG2	3635
Ccp84Ag_OG0001348_OG0	2690
Ccs_OG0006299	227
CCT1_OG0002281_OG0	3875
CCT2_OG0003145	7451
CCT3_OG0004995	8778
CCT4_OG0000979	8853
CCT5_OG0006600	12083
CCT6_OG0008508	7288
CCT7_OG0004839	2812
CCT7_OG0004841	1009
CCT8_OG0007117	8048
Ccz1_OG0010481	261
cd_OG0004708	5
CD98hc_OG0001357_OG0	2043
Cda4_OG0008701	8132
Cda5_OG0008721	2691
Cda9_OG0002707	2
CDase_OG0005749	346
cdc14_OG0009306	1173
Cdc16_OG0005493	318
Cdc23_OG0009421	353
Cdc27_OG0010426	1185
Cdc2rk_OG0006290	241
Cdc37_OG0011041	2549
Cdc42_OG0008268	2830
Cdc45_OG0007388	469
Cdc5_OG0011371	1164
CDC50_OG0008483	2090
Cdc6_OG0002054	283
Cdc7_OG0007729	1380
Cdep_OG0002087	1671
Cdep_OG0004159	1368
CdGAPr_OG0009111	2525
cdi_OG0000729	878
cDIP_OG0004394	234
Cdk1_OG0000555_OG0	706
Cdk12_OG0009875	799
Cdk2_OG0002391	395
CDK2AP1_OG0008015	466
Cdk4_OG0006632	657
Cdk5_OG0002993	559
Cdk5alpha_OG0009389	163
Cdk7_OG0001724	314
Cdk8_OG0010977	192
Cdk9_OG0007009	371
Cdlc2_OG0000234_OG1	0
cdm_OG0002482	1349
Cds_OG0010549	1435
Ced-12_OG0009727	578
ced-6_OG0006366	3563
CenB1A_OG0004675	1676
CenG1A_OG0003595_OG0	1941
CenG1A_OG0009182	32
Cenp-C_OG0002322	961
Cep135_OG0009952	354
Cep135_OG0009954	191
cep290_OG0004127	14
Cep89_OG0006812	0
Cep97_OG0008778	214
cer_OG0012078	3173
Cerk_OG0004182	1447
cert_OG0011161	1328
Cf2_OG0008971	1627
Cfp1_OG0007571	254
CG5789_OG0004615	799
cg_OG0006533	2768
CG10000_OG0005395	1
CG10005_OG0004963	336
CG10011_OG0005399	570
CG10013_OG0002410_OG0	1
CG10019_OG0008786	250
CG10026_OG0009081	1204
CG10029_OG0004344	0
CG10031_OG0008792	106
CG10035_OG0004420	0
CG10038_OG0001436_OG0	326
CG10041_OG0012259_OG0	0
CG10051_OG0007036	0
CG10053_OG0004336	117
CG10055_OG0004329	607
CG10062_OG0007038	36
CG10063_OG0010284	11
CG10064_OG0010282	25
CG10068_OG0004321	321
CG10073_OG0000065_OG2	3
CG10075_OG0010279	600
CG10077_OG0010277	10515
CG10082_OG0005964	1994
CG10086_OG0001355	3
CG10089_OG0010567	201
CG10098_OG0004320	819
CG10104_OG0006132	0
CG10116_OG0010569	0
CG10126_OG0005023	1135
CG10132_OG0009091	1502
CG10137_OG0009093	270
CG10139_OG0006151	581
CG10140_OG0010573	1
CG10147_OG0010256	260
CG10151_OG0006160	95
CG10154_OG0010575	12
CG10163_OG0010252	1
CG10164_OG0001489	0
CG10165_OG0011781	200
CG10171_OG0010163	410
CG10175_OG0005507	82
CG10177_OG0001079_OG0	0
CG10184_OG0005509	1112
CG10185_OG0005203	4
CG10189_OG0009087	204
CG10194_OG0009085	239
CG10195_OG0003572	105
CG10205_OG0006168	5923
CG10208_OG0005527	121
CG10209_OG0006169	378
CG10211_OG0009505	14317
CG10222_OG0010165	238
CG10226_OG0010249	601
CG10237_OG0003462	6525
CG1024_OG0004294	403
CG10252_OG0011517	0
CG10254_OG0002565	1387
CG10257_OG0006606	8
CG10264_OG0005208	3
CG10265_OG0006935	39
CG10274_OG0003940	547
CG10280_OG0004257	54
CG10283_OG0001907_OG0	339
CG10286_OG0004292	1367
CG10298_OG0004288	0
CG10300_OG0005516	1
CG10301_OG0005515	0
CG10307_OG0005957	192
CG10311_OG0004972	1024
CG10317_OG0004974	0
CG10321_OG0005965	1529
CG10324_OG0004994	258
CG10332_OG0005992	0
CG10333_OG0009507	1074
CG10336_OG0009516	226
CG10337_OG0009096	342
CG10338_OG0009517	395
CG10339_OG0006873	73
CG10340_OG0001059_OG0	1719
CG10341_OG0009518	520
CG10343_OG0009520	338
CG10344_OG0007020	73
CG10345_OG0002430_OG0	36
CG10347_OG0000607_OG0	79
CG10348_OG0003704	90
CG10352_OG0008207	0
CG10353_OG0008206	3510
CG10357_OG0010470	0
CG10359_OG0010469	6098
CG10361_OG0010014	2715
CG10362_OG0008202	85
CG10365_OG0005518	604
CG10366_OG0009102	742
CG10375_OG0005526	490
CG10376_OG0009519	295
CG10383_OG0001909	843
CG10384_OG0007018	30
CG10405_OG0004983	1
CG10407_OG0005207	5
CG10413_OG0003703_OG0	1340
CG10417_OG0013094	1993
CG10418_OG0010832	242
CG10425_OG0002500	443
CG10428_OG0001263_OG0	342
CG10431_OG0001914	97
CG10433_OG0006904	1381
CG10435_OG0002296_OG0	208
CG10444_OG0007082	1113
CG10445_OG0001356	136
CG10459_OG0001605_OG0	0
CG10462_OG0009105	976
CG10463_OG0009108	359
CG10466_OG0012145	107
CG10467_OG0010233	640
CG10469_OG0010232	163
CG10470_OG0009541	601
CG10472_OG0000811_OG0	105
CG10479_OG0010225	43
CG10481_OG0009114	2
CG10483_OG0010221	1062
CG10486_OG0010219	0
CG10492_OG0009544	707
CG10494_OG0006908	175
CG10495_OG0009546	162
CG10505_OG0006927	16
CG10508_OG0010314	110
CG10510_OG0003948	1
CG10513_OG0005163	3
CG10514_OG0005162	0
CG10516_OG0009998	247
CG10527_OG0002810_OG0	22010
CG10543_OG0006262	1641
CG10550_OG0000747	285
CG10555_OG0008527	1298
CG10561_OG0009552	287
CG10565_OG0010321	3198
CG10576_OG0010200	8467
CG10581_OG0010326	9
CG10584_OG0010328	297
CG10587_OG0000094_OG0	0
CG10587_OG0000094_OG1	0
CG10587_OG0000094_OG2	0
CG10589_OG0003950	2
CG10591_OG0010195	2
CG10597_OG0003317	4542
CG10598_OG0011740	139
CG10600_OG0009530	1418
CG10602_OG0009532	5113
CG10616_OG0010838	1154
CG10621_OG0001911	1299
CG10623_OG0001912	784
CG10628_OG0009107	321
CG10631_OG0001241	2282
CG10646_OG0009949	183
CG10654_OG0009947	26
CG10657_OG0009951	666
CG10660_OG0010840	128
CG10663_OG0010839	91
CG10669_OG0005156	234
CG10674_OG0010603	547
CG10680_OG0003577	0
CG10681_OG0009950	93
CG10700_OG0011812	0
CG10702_OG0009548	316
CG10710_OG0010908	1165
CG10713_OG0010576	28
CG10725_OG0010574	88
CG10730_OG0000951	0
CG10731_OG0006517	122
CG10737_OG0006638	17435
CG10738_OG0010568	79
CG1074_OG0007339	297
CG10747_OG0009127	177
CG10748_OG0011855_OG0	0
CG10749_OG0003913_OG0	0
CG10750_OG0009561	0
CG10752_OG0010150_OG0	0
CG10761_OG0008304	0
CG1077_OG0004263	0
CG10793_OG0003237	0
CG10795_OG0006915	240
CG10799_OG0003081	322
CG10801_OG0012112	1
CG10802_OG0008133	575
CG10803_OG0008134	1172
CG10804_OG0008132	40
CG10809_OG0010976	408
CG10814_OG0007257	1836
CG10822_OG0007072	1
CG10839_OG0009144	0
CG10841_OG0002198_OG0	0
CG10853_OG0003980_OG0	0
CG10859_OG0009209	0
CG10862_OG0002017_OG1	7947
CG10863_OG0010486	2435
CG10863_OG0012194_OG0	15
CG10864_OG0005043	44
CG10866_OG0010485	88
CG10874_OG0003457	474
CG10877_OG0002385_OG0	70
CG10887_OG0002183_OG0	0
CG10898_OG0002547	632
CG1090_OG0003105_OG0	236
CG10903_OG0002293_OG0	143
CG10904_OG0011634	84
CG10907_OG0001984_OG0	293
CG10909_OG0005022	0
CG10910_OG0006092	269
CG10911_OG0006095	0
CG10912_OG0000471	0
CG10914_OG0006109	197
CG10919_OG0001352	0
CG1092_OG0001161_OG0	0
CG10920_OG0007959	0
CG10927_OG0006710	77
CG10931_OG0006071	0
CG10932_OG0007954	7656
CG10934_OG0002756_OG0	2
CG10939_OG0005908	4661
CG10947_OG0009415	129
CG10948_OG0009927	609
CG10949_OG0009416	166
CG10950_OG0012279	0
CG10958_OG0001743	132
CG10959_OG0008299	81
CG10962_OG0007748	2090
CG10970_OG0003173	19
CG10973_OG0012539	518
CG10979_OG0004244	692
CG10984_OG0009934	412
CG10996_OG0008249	0
CG11000_OG0004245	51
CG11007_OG0003037	349
CG11018_OG0007064	0
CG11029_OG0001270	1108
CG1103_OG0003103_OG0	632
CG11030_OG0003728	598
CG11034_OG0001268	137
CG11035_OG0002292_OG0	121
CG11041_OG0001654	6
CG11044_OG0007073	503
CG1105_OG0004314	3427
CG11050_OG0009604	2248
CG11060_OG0006765	2
CG11068_OG0011716	0
CG11069_OG0004655	1041
CG11076_OG0001759	277
CG11077_OG0000549_OG0	159
CG11085_OG0008456	3
CG11089_OG0004653	1936
CG11095_OG0003249	153
CG11099_OG0007074	73
CG11103_OG0003250	177
CG11106_OG0012330	0
CG11109_OG0001964	80
CG11110_OG0006619	344
CG11123_OG0006752	514
CG11125_OG0006747	144
CG11127_OG0006744	403
CG1113_OG0004171	0
CG11131_OG0001957_OG0	20897
CG11134_OG0003251	459
CG11141_OG0006745	371
CG11145_OG0006754	1
CG11147_OG0003729	1620
CG11149_OG0003730	1
CG11151_OG0008256	1117
CG11159_OG0006283	0
CG1116_OG0004164	268
CG11162_OG0008263	2
CG11168_OG0004657	1336
CG11170_OG0006462	79
CG11178_OG0003327	749
CG11180_OG0006625	681
CG11191_OG0007189	29
CG11192_OG0007095	0
CG11200_OG0007088	855
CG11211_OG0012938	4
CG11226_OG0012166_OG0	0
CG11227_OG0007505	0
CG1124_OG0002090	2530
CG11241_OG0003815_OG0	289
CG11247_OG0009861	121
CG11248_OG0003830_OG0	139
CG11249_OG0009864	12
CG11251_OG0001998	0
CG11257_OG0007039	160
CG11263_OG0001789	145
CG11267_OG0011856	3572
CG11269_OG0006458	0
CG11275_OG0002906	1763
CG11279_OG0003924_OG0	273
CG11286_OG0004361	0
CG1129_OG0002085	250
CG11291_OG0003029	0
CG11294_OG0007761	9
CG11298_OG0007031	0
CG11309_OG0010303	632
CG11317_OG0012026	50
CG11318_OG0000756	2
CG11319_OG0009603	72
CG11327_OG0009628	1
CG11333_OG0002657_OG0	0
CG11334_OG0005804	559
CG11342_OG0011920	19
CG11345_OG0011138	3275
CG11349_OG0011131	12367
CG11353_OG0011127	68
CG11356_OG0008477	0
CG11357_OG0011126	590
CG1136_OG0010499	1712
CG11367_OG0000806_OG0	95
CG11369_OG0011699	0
CG1137_OG0004303	0
CG11370_OG0003817_OG0	14697
CG11377_OG0008723	509
CG11378_OG0007395	185
CG11379_OG0007397	0
CG11380_OG0007400	2
CG11381_OG0007402	19
CG11382_OG0007404	56
CG11384_OG0007396	8
CG1139_OG0004077	1652
CG11391_OG0001026_OG0	0
CG11396_OG0010345	598
CG11398_OG0007405	128
CG11403_OG0007406	622
CG11404_OG0012169	0
CG11406_OG0006889	0
CG11409_OG0007766	383
CG11413_OG0011575	294
CG11414_OG0006019	1791
CG11417_OG0007590	573
CG1142_OG0012974	258
CG11425_OG0009823	321
CG11426_OG0009824	347
CG1143_OG0011104	2
CG11436_OG0003200	175
CG11437_OG0009825	4
CG11438_OG0009826	845
CG11447_OG0004515	135
CG11449_OG0000981_OG1	0
CG11453_OG0001027_OG0	1
CG11454_OG0001792	309
CG11456_OG0003951	134
CG11459_OG0000135_OG1	4
CG1146_OG0011093	1121
CG11470_OG0000857	2
CG11474_OG0005934	870
CG11475_OG0005935	3
CG11498_OG0001515	67
CG11504_OG0002630	367
CG11523_OG0009832	214
CG11529_OG0010828	701
CG11537_OG0010640	1863
CG11550_OG0002660	1027
CG11560_OG0010817	176
CG11562_OG0008742	232
CG11563_OG0002662	724
CG11566_OG0007496	1
CG11570_OG0004027	0
CG11581_OG0008240	4
CG11583_OG0010538	818
CG11584_OG0008239	1
CG11585_OG0012335	11258
CG11586_OG0010534	286
CG11590_OG0001741	400
CG11593_OG0010497	467
CG11594_OG0010492	1412
CG11596_OG0007629	565
CG11601_OG0008739	317
CG11608_OG0000142_OG0	47
CG1161_OG0004180	1639
CG11617_OG0008731	150
CG11619_OG0003864_OG0	4
CG11626_OG0011450	0
CG11629_OG0003739	0
CG11630_OG0009580	0
CG11634_OG0009583	0
CG11635_OG0007156	2
CG11638_OG0007387	26
CG11655_OG0001745_OG0	297
CG11656_OG0005013	2
CG11658_OG0010025	278
CG11663_OG0012087	0
CG11664_OG0011395	0
CG11666_OG0012316	0
CG11668_OG0002452	666
CG11670_OG0005008	1046
CG11672_OG0004805	0
CG11674_OG0008231	40
CG11679_OG0008511	567
CG11686_OG0002448_OG0	44
CG11693_OG0004810	16
CG11694_OG0000225_OG0	0
CG11694_OG0000225_OG1	17
CG11695_OG0007879	321
CG11696_OG0007880	661
CG11698_OG0002319_OG0	0
CG11699_OG0007882	1232
CG11703_OG0002165_OG0	0
CG11710_OG0001691_OG0	457
CG1172_OG0004189	457
CG11722_OG0001391	347
CG11723_OG0003571	293
CG11726_OG0010048	0
CG11737_OG0001419_OG0	133
CG11741_OG0001420_OG0	2
CG11752_OG0007995	2480
CG11755_OG0000851	110
CG11756_OG0007997	0
CG11760_OG0004826	363
CG11768_OG0004832	32
CG11771_OG0005200	2159
CG11777_OG0006309	222
CG11779_OG0004481	1412
CG11786_OG0012799	0
CG11788_OG0007083	167
CG11790_OG0005187	2281
CG11791_OG0012008	1056
CG11807_OG0003009_OG0	784
CG11808_OG0006841	201
CG11811_OG0004058	1185
CG11816_OG0008636	217
CG11835_OG0000264_OG0	20043
CG11835_OG0000264_OG1	2162
CG11837_OG0005082	390
CG11841_OG0005083	291
CG11842_OG0000856_OG1	118
CG11843_OG0011490	44
CG11852_OG0002502_OG0	966
CG11854_OG0005171	12991
CG11857_OG0005167	1296
CG11858_OG0005166	384
CG11878_OG0000055_OG0	0
CG11878_OG0000055_OG1	0
CG11878_OG0000055_OG2	0
CG11882_OG0005094	250
CG11883_OG0006313	904
CG11885_OG0003355	190
CG11892_OG0005161	4
CG11893_OG0000039_OG2	132
CG11899_OG0005100	800
CG11902_OG0005155	119
CG11906_OG0001618	248
CG11911_OG0008747	39
CG11912_OG0008746	0
CG11920_OG0005183	308
CG11927_OG0003556	1113
CG11929_OG0011773	0
CG11961_OG0001155_OG0	22
CG11964_OG0004848	432
CG11970_OG0004849	1311
CG11975_OG0004850	896
CG11977_OG0012457_OG0	0
CG11980_OG0002337	630
CG11983_OG0004852	27
CG11986_OG0004855	88
CG11997_OG0004862	0
CG11999_OG0004179	1094
CG12003_OG0004112	1
CG12004_OG0011286	2607
CG12009_OG0010662	137
CG12010_OG0010671	221
CG12011_OG0011025	2
CG12012_OG0010672	343
CG12016_OG0010666	447
CG12017_OG0010661	28
CG12020_OG0011042	1
CG12024_OG0011050	549
CG12025_OG0011053	595
CG12035_OG0011029	0
CG12038_OG0011331	45
CG12054_OG0000497	2235
CG12056_OG0003138	920
CG12057_OG0003139	0
CG12061_OG0000938_OG0	0
CG12065_OG0007412	3575
CG12069_OG0001519	0
CG12071_OG0011553	82
CG12071_OG0013484	60
CG12075_OG0007754	5414
CG1208_OG0004248	564
CG12081_OG0007411	1187
CG12084_OG0011296	1095
CG12091_OG0011293	1868
CG12093_OG0011111	677
CG12096_OG0008559	954
CG12099_OG0011289	5496
CG12104_OG0011284	252
CG12105_OG0004111	806
CG12106_OG0007586	178
CG12107_OG0006719	433
CG12111_OG0007413	34
CG12112_OG0012598_OG0	178
CG12115_OG0007587	2
CG12116_OG0008625	321
CG12118_OG0007585	981
CG12121_OG0007579	2582
CG12123_OG0003325	240
CG12128_OG0002879	452
CG12129_OG0002878	351
CG1213_OG0002105	215
CG12134_OG0006319	320
CG12147_OG0004192	0
CG12155_OG0003210	558
CG12159_OG0002860	358
CG12164_OG0006760	25
CG12170_OG0002098	617
CG12171_OG0004222	585
CG12173_OG0004172	230
CG12177_OG0008262	411
CG1218_OG0002103	497
CG12182_OG0011099	356
CG12194_OG0008975	84
CG12204_OG0001687	71
CG12206_OG0008131	2254
CG12209_OG0002818	0
CG12213_OG0002418	1370
CG12219_OG0007713	398
CG12224_OG0000651_OG1	377
CG12231_OG0003119	0
CG12236_OG0008414	391
CG12237_OG0007424	1436
CG12239_OG0001754	343
CG12241_OG0001396	362
CG12253_OG0011818	78
CG12256_OG0004947	2
CG12259_OG0005539	440
CG12268_OG0005336	266
CG1227_OG0004337	243
CG12278_OG0004413	0
CG12279_OG0004445	620
CG12288_OG0009457	586
CG12289_OG0010046	0
CG12290_OG0002618	306
CG12299_OG0009634	328
CG12301_OG0001981	710
CG12307_OG0009694	0
CG1231_OG0011372	59
CG12316_OG0009955	816
CG12320_OG0005053	66
CG12321_OG0001064_OG0	711
CG12325_OG0002854	713
CG1233_OG0011370	907
CG1234_OG0004335	981
CG12341_OG0002848	203
CG12343_OG0002853	378
CG12344_OG0002855	144
CG12355_OG0012373	19
CG1236_OG0002100	915
CG12362_OG0000821_OG0	0
CG12374_OG0007223	2
CG12375_OG0009777	396
CG12379_OG0008514	79
CG12384_OG0006229	3624
CG1239_OG0004237	139
CG12395_OG0001736	0
CG12398_OG0008359	0
CG12402_OG0002224_OG0	13
CG12420_OG0002594_OG0	0
CG12426_OG0005340	0
CG12438_OG0003802	0
CG12439_OG0009296	0
CG12446_OG0001786_OG0	0
CG12448_OG0009145	0
CG1246_OG0011105	15
CG12464_OG0011955	0
CG12470_OG0007846	0
CG12479_OG0008243	0
CG12480_OG0008242	17
CG12481_OG0008237	64
CG12490_OG0000233_OG1	0
CG12496_OG0007599	16
CG12498_OG0008105	0
CG12499_OG0002285_OG0	571
CG12502_OG0011339	46
CG12507_OG0008176	5
CG12511_OG0009568	0
CG12516_OG0005410	0
CG12517_OG0009649	0
CG12520_OG0010149	15
CG12521_OG0012944	0
CG12531_OG0008272	142
CG12535_OG0008128	10
CG12539_OG0008363	437
CG12540_OG0008220	25
CG12541_OG0007825	92
CG12560_OG0012234	351
CG12567_OG0012740	698
CG12576_OG0001784_OG0	1999
CG12581_OG0001679_OG0	338
CG12589_OG0011424	0
CG12590_OG0011977	0
CG12594_OG0005596	80
CG12607_OG0011139	10659
CG12609_OG0008677	0
CG12617_OG0003653	0
CG12620_OG0009462	0
CG12637_OG0008050	0
CG12643_OG0007518	372
CG1265_OG0010531	2392
CG12655_OG0000445_OG2	1943
CG12659_OG0007410	113
CG12661_OG0007749	0
CG12662_OG0007747	2
CG12672_OG0007868	4
CG12674_OG0003570	0
CG12679_OG0001731_OG0	0
CG12680_OG0001718	0
CG12682_OG0012323	0
CG12691_OG0007931	0
CG12692_OG0000634_OG0	0
CG12693_OG0012106	0
CG12698_OG0008169	2
CG12699_OG0000230_OG1	1
CG12702_OG0001192	439
CG12708_OG0000271_OG0	51
CG12708_OG0000271_OG0.2	76
CG1271_OG0010635	174
CG12713_OG0003881_OG0	90
CG12716_OG0008438	0
CG12723_OG0008557	2
CG12728_OG0000928_OG0	191
CG12729_OG0011725	17
CG1273_OG0010536	310
CG12730_OG0007375	550
CG12744_OG0000893	27
CG12746_OG0004208	888
CG1275_OG0011072	1420
CG12768_OG0001283_OG0	29
CG12769_OG0007187	30
CG12773_OG0003140	1746
CG12782_OG0012281	0
CG12783_OG0000743_OG0	3
CG12784_OG0005236	0
CG12795_OG0008825	403
CG12811_OG0002240	1483
CG12817_OG0002595_OG0	2
CG12818_OG0004897	143
CG12822_OG0001599	737
CG12825_OG0001130_OG1	0
CG12826_OG0002951	1
CG12828_OG0011622	0
CG12831_OG0011623_OG0	0
CG12836_OG0002963_OG0	0
CG12848_OG0006045	380
CG12849_OG0011577	4
CG12851_OG0005862	70
CG12857_OG0006163	0
CG12860_OG0006154	0
CG12861_OG0006153	0
CG12862_OG0011585_OG0	0
CG12863_OG0011584	111
CG12866_OG0002772	0
CG12868_OG0001564	138
CG12869_OG0006145	208
CG12869_OG0006146	55
CG12877_OG0001472_OG0	839
CG1288_OG0001350	0
CG12880_OG0005345	358
CG12883_OG0001474	88
CG12885_OG0001477	38
CG12895_OG0006308	452
CG12909_OG0002821	357
CG12910_OG0006305	370
CG12911_OG0006304	838
CG12914_OG0002819	0
CG12917_OG0002815	0
CG12920_OG0006291	1
CG12926_OG0006349	97
CG12929_OG0006357	73
CG12934_OG0006315	6
CG12935_OG0002846	328
CG12942_OG0001596_OG0	296
CG12945_OG0004570	628
CG12947_OG0004568	88
CG12948_OG0004558	461
CG12963_OG0001641_OG0	0
CG12964_OG0002996_OG0	465
CG12970_OG0006808	4
CG12971_OG0010294	13
CG12974_OG0010307	9
CG12983_OG0010332	1
CG12984_OG0003949	0
CG12985_OG0000915	0
CG12986_OG0011685	0
CG1299_OG0000523_OG0	5016
CG12990_OG0007696	0
CG12991_OG0007703	1062
CG12992_OG0011688	5
CG12994_OG0007707	2
CG12995_OG0008599	0
CG12998_OG0011739	0
CG13000_OG0011738	0
CG13001_OG0008580	367
CG13002_OG0008577	8
CG13003_OG0008572	1690
CG13004_OG0008570	149
CG13005_OG0008567	77
CG13008_OG0008305	1
CG13010_OG0003260	2
CG13012_OG0008317	249
CG13014_OG0008547	587
CG13016_OG0006536	273
CG13018_OG0006537	107
CG13021_OG0003241	0
CG13022_OG0010698	3
CG13023_OG0010699	49
CG13024_OG0010708	554
CG13026_OG0010716	0
CG13028_OG0004010	1
CG13031_OG0012200	146
CG13032_OG0004014_OG0	0
CG13033_OG0010736	860
CG13038_OG0010761	115
CG13039_OG0010762	0
CG1304_OG0000265_OG0	1
CG1304_OG0000265_OG1	15
CG13040_OG0010763	26
CG13041_OG0000280_OG0	2919
CG13041_OG0000280_OG0.2	397
CG13042_OG0010767	235
CG13043_OG0000281_OG0	750
CG13043_OG0000281_OG1	14960
CG13044_OG0010768	20570
CG13045_OG0000814	14
CG13046_OG0010771	245
CG13047_OG0010772	73
CG13048_OG0010773	0
CG13049_OG0010774	0
CG13051_OG0011898	166
CG13053_OG0010778	0
CG13054_OG0010779	4
CG13055_OG0010780	3
CG13056_OG0010757	33
CG13058_OG0004021	63
CG13059_OG0010764	9277
CG13062_OG0010766	6
CG13064_OG0010775	2
CG13065_OG0010776	261
CG13066_OG0012201	41
CG13068_OG0002030_OG1	517
CG13069_OG0004022	19
CG1307_OG0004308	616
CG13070_OG0012202	0
CG13071_OG0011899	1
CG13073_OG0012731_OG0	22
CG13074_OG0010797	7
CG13075_OG0000216_OG0	0
CG13075_OG0000216_OG1	0
CG13077_OG0009097	25
CG13078_OG0003575_OG0	0
CG13081_OG0003574	1
CG13082_OG0009094	727
CG13083_OG0009084	0
CG13084_OG0009083	0
CG13085_OG0001922	68
CG13086_OG0003709	77
CG13088_OG0001266	262
CG1309_OG0010533	1769
CG13096_OG0003720	2959
CG13097_OG0001923	850
CG13101_OG0009304	233
CG13102_OG0009298	7
CG13108_OG0009295	24
CG13110_OG0011792	0
CG13113_OG0001247_OG0	1
CG13114_OG0009279	0
CG13116_OG0001878	262
CG13123_OG0001877	63
CG13124_OG0003502	7177
CG13126_OG0003515	185
CG13127_OG0001844	0
CG13131_OG0000790_OG0	0
CG13133_OG0003525	27
CG1314_OG0011674	0
CG13144_OG0009363	0
CG13148_OG0007214	34
CG13151_OG0006215	352
CG13154_OG0006206	0
CG13155_OG0006196	53
CG13157_OG0002779	50
CG1316_OG0000430_OG0	0
CG13168_OG0006184	0
CG1317_OG0011084	3302
CG13170_OG0006182	365
CG13171_OG0006180	0
CG13177_OG0012831	16
CG13185_OG0002928	4772
CG13186_OG0006594	6
CG13192_OG0006567	293
CG13193_OG0006565	1
CG13196_OG0006560	6
CG13197_OG0006563	409
CG13202_OG0001123_OG0	0
CG13203_OG0006235	46
CG13204_OG0006233	294
CG13215_OG0002793_OG0	55
CG13216_OG0001568_OG0	0
CG13218_OG0002791_OG0	6
CG13220_OG0001573_OG0	2147
CG13223_OG0001571_OG0	1
CG13226_OG0002794_OG0	9
CG13227_OG0006218_OG0	659
CG13228_OG0011587_OG0	0
CG13229_OG0002786_OG0	90
CG13229_OG0002787_OG0	1518
CG13231_OG0006217	0
CG13239_OG0009815	12
CG1324_OG0007509	0
CG13243_OG0009147	0
CG13247_OG0010378	21
CG13248_OG0010371	102
CG13250_OG0011870	17
CG13251_OG0010355	2
CG13252_OG0003952	589
CG13258_OG0009399	2
CG13272_OG0008882	55
CG13280_OG0008881	7
CG13282_OG0008887	60
CG13285_OG0010583	248
CG13287_OG0010216	8
CG13288_OG0010220	3
CG13293_OG0003937	56
CG13295_OG0010231	1063
CG13297_OG0010242	7
CG13299_OG0011864	2
CG13300_OG0003943	206
CG13305_OG0011196	17
CG13306_OG0011204	100
CG13308_OG0004102	0
CG13309_OG0011211	0
CG13310_OG0011207	4
CG13312_OG0011210	0
CG13313_OG0004105_OG0	1
CG13314_OG0011224	49
CG13315_OG0011237	74
CG13318_OG0004834	710
CG13319_OG0006667	327
CG13321_OG0006673	46
CG13326_OG0006545	1
CG13330_OG0007271	0
CG13331_OG0007273	1
CG13332_OG0007274	8
CG13334_OG0007281	0
CG13337_OG0011662	10
CG13339_OG0007296	194
CG13344_OG0007304	232
CG13358_OG0007351	4
CG13359_OG0012499	2
CG13360_OG0010145	2658
CG13361_OG0003189	0
CG13362_OG0007862	0
CG13364_OG0001174_OG0	1891
CG13365_OG0007831	391
CG13367_OG0003188_OG0	523
CG13369_OG0003181	737
CG13375_OG0007847	18
CG13377_OG0007849	2538
CG13380_OG0010135	0
CG13384_OG0003473	825
CG13385_OG0012520	0
CG13386_OG0003471	37
CG1339_OG0006721	0
CG13390_OG0003479	192
CG13392_OG0003476	262
CG13397_OG0003469	101
CG13398_OG0003468	361
CG13403_OG0008236	29308
CG13404_OG0008224	8
CG13405_OG0011376	0
CG13407_OG0004768	0
CG13408_OG0004770	21
CG13409_OG0004775	123
CG13423_OG0007099	0
CG13426_OG0011654	0
CG13427_OG0003049	3
CG13428_OG0007100	2
CG13430_OG0001658	139
CG13436_OG0006622	1
CG13437_OG0006285	7
CG13438_OG0006243	1
CG1344_OG0012226	206
CG13442_OG0006244	0
CG13443_OG0006248	2
CG13445_OG0003880	2
CG13449_OG0009980	0
CG13454_OG0003875_OG0	2
CG13455_OG0009966	0
CG13457_OG0001288	2
CG13458_OG0004037	227
CG13460_OG0010841	52784
CG13465_OG0000343_OG0	0
CG13471_OG0004048	0
CG13473_OG0010860	2
CG13474_OG0004049	0
CG13476_OG0012898	0
CG13481_OG0000339_OG0	0
CG13481_OG0000339_OG1	0
CG13484_OG0010886	129
CG13488_OG0001544_OG1	1
CG13492_OG0005946	219
CG13501_OG0005936	1
CG13502_OG0005931	18
CG13502_OG0012991	3
CG13506_OG0007028	1251
CG13510_OG0006998	265
CG13511_OG0006997	0
CG13516_OG0006995	240
CG13526_OG0006986	0
CG13527_OG0006984	0
CG13531_OG0006978	1618
CG13532_OG0006975	36
CG13538_OG0005981	0
CG13539_OG0012044	0
CG1354_OG0007555	11306
CG13541_OG0012280	0
CG13544_OG0005976	1
CG13545_OG0012580	63307
CG13551_OG0000540_OG1	316
CG13551_OG0012048	3149
CG13557_OG0012477	0
CG13558_OG0001556	0
CG13559_OG0012047	2
CG13561_OG0011643	5
CG13562_OG0011631	67
CG13575_OG0006892	1
CG13577_OG0001150_OG0	0
CG13578_OG0006898	13
CG13579_OG0006013	8
CG1358_OG0006724	321
CG13581_OG0002746	0
CG13585_OG0011574	813
CG13587_OG0006025	1
CG13594_OG0006033	44
CG13599_OG0005537	54
CG1360_OG0006725	110
CG13601_OG0005534	434
CG13603_OG0005332	651
CG13605_OG0005319	703
CG13606_OG0005306	158
CG13607_OG0005318	152
CG13609_OG0012982	98
CG13613_OG0005278	0
CG13614_OG0002525_OG0	0
CG13615_OG0002524	0
CG13616_OG0005272	0
CG13618_OG0005267	23
CG13622_OG0005268	1
CG13623_OG0005265	321
CG13625_OG0004618	443
CG13627_OG0004629	8
CG13630_OG0004630	1100
CG13631_OG0004635	346
CG13634_OG0004637	1
CG13641_OG0004650	311
CG13643_OG0002274	1287
CG13653_OG0002504	1
CG13654_OG0005174	96
CG13663_OG0011496	172
CG13667_OG0004090_OG0	224
CG13670_OG0011168	0
CG13671_OG0004086_OG0	394
CG13675_OG0000560_OG2	20
CG13676_OG0003984	7082
CG13678_OG0000129_OG3	701
CG1368_OG0008241	11834
CG13685_OG0010463	6
CG13689_OG0008772	108
CG13690_OG0008752	415
CG13692_OG0008754	0
CG13698_OG0010125	514
CG13699_OG0003907_OG0	70
CG13705_OG0010610	63172
CG13707_OG0010613	81
CG13708_OG0010614	3
CG1371_OG0006292	4303
CG13711_OG0010618	1
CG13712_OG0010619	0
CG13713_OG0010620	1
CG13716_OG0010627	2
CG13720_OG0004084	0
CG13721_OG0012208	18
CG13722_OG0011130	11187
CG13723_OG0010915	0
CG13724_OG0010917	7
CG13725_OG0010918	8
CG13727_OG0004055	50
CG13728_OG0010923	3
CG13731_OG0011910	68826
CG13733_OG0010089	0
CG13738_OG0011907	31
CG13739_OG0002891	16
CG13743_OG0006405	47
CG13744_OG0006409	12
CG13747_OG0006408	0
CG13748_OG0006626	34
CG13751_OG0001660_OG0	383
CG13760_OG0007606	248
CG13766_OG0009602	109
CG13771_OG0009612	0
CG13775_OG0003750_OG0	167
CG13784_OG0000956_OG0	393
CG13786_OG0003631	6
CG13796_OG0001883_OG0	801
CG13801_OG0000219_OG0	0
CG13801_OG0000219_OG1	1
CG13806_OG0011077	1
CG13807_OG0011075	139
CG13810_OG0011066	0
CG13813_OG0010189	18
CG13829_OG0011464	0
CG13833_OG0004687	577
CG13837_OG0002276	6
CG13838_OG0011993	47
CG13841_OG0004694	4
CG13842_OG0004706	3
CG13847_OG0004737	201
CG13850_OG0004743	920
CG13855_OG0004744	2
CG13856_OG0004745	265
CG13857_OG0004746	142
CG13862_OG0004760	35
CG13868_OG0007089	831
CG13868_OG0013578	194
CG13869_OG0007075	0
CG1387_OG0008528	0
CG13870_OG0007093	0
CG13871_OG0003047	2
CG13872_OG0007071	1
CG13875_OG0011381	132
CG13876_OG0001334_OG0	214
CG13877_OG0011937	95
CG13884_OG0000403_OG0	0
CG13887_OG0011343	5553
CG13891_OG0002060	0
CG13893_OG0011360	1459
CG13894_OG0004129	195
CG13895_OG0004128	363
CG13901_OG0011344	270
CG13907_OG0011337	2065
CG13912_OG0011325	181
CG13917_OG0011285	3122
CG13919_OG0011274	99
CG13920_OG0011271	885
CG13921_OG0011032	707
CG13924_OG0011054	14
CG13926_OG0011282	436
CG13928_OG0011279	322
CG13930_OG0011024	18
CG13931_OG0004073	1
CG13933_OG0011036	967
CG13937_OG0011056	380
CG13949_OG0003375	6
CG13950_OG0003376	57
CG13954_OG0006374	18
CG13955_OG0002890_OG0	4
CG13962_OG0012240	1208
CG13970_OG0009133_OG0	0
CG13972_OG0005361	1
CG13983_OG0002696	55
CG13991_OG0000661_OG1	0
CG13992_OG0002070_OG0	0
CG13994_OG0011942	594
CG13995_OG0000538_OG0	0
CG13999_OG0000662_OG0	4
CG14005_OG0001926	328
CG14006_OG0001927	0
CG14007_OG0009567	3
CG14011_OG0003731	1
CG14013_OG0003734	1
CG14014_OG0009443	0
CG14015_OG0009446	30
CG14017_OG0003733	0
CG14020_OG0003686	6
CG14022_OG0008831	697
CG14024_OG0003410_OG0	45
CG14034_OG0008836	18
CG14036_OG0008842	1
CG14042_OG0001816	16
CG14043_OG0003425	874
CG14044_OG0008964	4
CG14050_OG0000684	19
CG14052_OG0007777	0
CG14053_OG0012099	1
[truncated: 9,910 more rows]
