# Supplementary material for: Evolution of chemosensory tissues and cells across ecologically diverse Drosophilids
Source: Nat Commun. 2024 Feb 5;15:1047. doi: 10.1038/s41467-023-44558-4 (PMC10844241; doi:10.1038/s41467-023-44558-4)
Supplement: Supplementary file 18 — Supplementary Data 15 [file 41467_2023_44558_MOESM18_ESM.zip › all_count_tables_renamed/SIMA5MP_counts_trim_genes_FBids_1_1_sorted.txt]

128up_OG0006588	658
14-3-3epsilon_OG0002478	5192
14-3-3epsilon_OG0001126_OG1	8601
140up_OG0004534	275
18w_OG0003044	1240
26-29-p_OG0010897	4982
2mit_OG0000576_OG0	166
5-HT1A_OG0006644	110
5-HT1B_OG0006647	63
5-HT2A_OG0000287_OG0	44
5-HT2B_OG0011472	127
5-HT7_OG0005777	77
5PtaseI_OG0005188	655
7B2_OG0004187	1399
a_OG0006460	552
a10_OG0010691	510
a5_OG0009037	244
a6_OG0007651	228
AANATL2_OG0003640	97
AANATL4_OG0000091_OG1	0
AANATL7_OG0007605	12
Aasdh_OG0001831	178
Aatf_OG0001947	254
aay_OG0011265	4408
ab_OG0009683	316
ab_OG0009684	49
ABCB7_OG0011281	1873
Pmp70_OG0003257	5556
Abd-B_OG0005000	1
Abi_OG0002227_OG0	412
Abl_OG0010722	2658
abo_OG0009656	166
Abp1_OG0010565	513
abs_OG0003097	288
ac_OG0007843	0
Ac13E_OG0008321	3095
Ac3_OG0009573	633
Ac78C_OG0010320	95
Acam_OG0000252_OG0	14
Acam_OG0000252_OG1	4
Acam_OG0005131	11
CG9149_OG0011313	677
Acbp1_OG0009246	327
Acbp2_OG0010415	2699
Acbp4_OG0000311_OG0	0
Acbp4_OG0000311_OG1	1
Acbp6_OG0010414	19
ACC_OG0007193	19722
AcCoAS_OG0000812	7817
Ace_OG0000652_OG0	264
Acer_OG0000953_OG0	3399
Acer_OG0003808	2780
Acf_OG0002671	868
Achl_OG0002770	487
acj6_OG0008333	15
acj6_OG0008334	75
Ack_OG0010507	2199
Ack-like_OG0006546	604
Acn_OG0009540	2612
CG5009_OG0006075	3045
Acox57D-d_OG0006913	409
Acox57D-p_OG0001151	1152
Acp1_OG0009317	2474
Acp32CD_OG0009664	4
Acp65Aa_OG0003939	224
Acph-1_OG0001513	192
CG12512_OG0008829	804
CG18155_OG0007972	32
Acsl_OG0007133	12055
Act42A_OG0000022_OG0	3358
Act42A_OG0000022_OG1	4143
Act42A_OG0000022_OG3	124237
Act42A_OG0000022_OG4	15658
Act42A_OG0000022_OG5	1198
Actn_OG0003148_OG0	24070
Actn3_OG0011403_OG0	3
ACXB_OG0000046_OG0	1
ACXB_OG0000046_OG1	13
ACXB_OG0000046_OG2	2
ACXB_OG0000046_OG2.2	11
ACXD_OG0004078_OG0	199
Acyp_OG0009408	2
Acyp2_OG0011498	201
Ada_OG0002342	6
Ada1-2_OG0003777_OG0	95
Ada2a_OG0005051	87
Ada2b_OG0004799	253
Ada3_OG0007872	519
AdamTS-A_OG0005247	1326
AdamTS-A_OG0012010	46
AdamTS-B_OG0008089	876
Adar_OG0007649	928
Adat1_OG0003596	20
Adck1_OG0006032	444
Adck5_OG0010063	884
ADD1_OG0006579	361
Adf1_OG0001636_OG0	0
Adgf-A_OG0001991_OG0	5
Adgf-A_OG0003900	7356
Adgf-A2_OG0010109	435
Adgf-B_OG0010108	25
Adgf-C_OG0001030_OG0	985
Adgf-D_OG0002208_OG0	887
Adgf-E_OG0006152	6
Adh_OG0003395_OG0	11
Adi1_OG0010940	693
AdipoR_OG0004727	7258
CG3809_OG0004951	18
AdenoK_OG0003918_OG0	1115
Ady43A_OG0002958	382
AdoR_OG0005733	281
adp_OG0006108	703
AdSS_OG0000854_OG0	6193
Aduk_OG0004873	506
Ae2_OG0010984	4511
CG6512_OG0010913	3326
aft_OG0006080	197
Afti_OG0005567	516
Ag5r_OG0008212	10
Ag5r2_OG0008213	2
AGBE_OG0007237	5796
AgmNAT_OG0001753	19
ago_OG0010530	1453
AGO1_OG0007307	2246
AGO2_OG0000119_OG0	4
Agpat1_OG0008448	258
Agpat2_OG0003465	604
Agpat3_OG0004018	2236
Agpat4_OG0004019_OG0	173
ADPS_OG0002932	911
agt_OG0001016_OG0	130
Spat_OG0007723	1080
Ahcy_OG0001195_OG0	1190
AhcyL1_OG0011110	1879
AIF_OG0001225	647
AIMP1_OG0007108	618
AIMP2_OG0009977	822
AIMP3_OG0005998	348
Adk1_OG0010829	5444
Adk3_OG0005467	395
Ak6_OG0007201	93
Akap200_OG0000367_OG0	285
Akh_OG0010512	30
AkhR_OG0009627	490
akirin_OG0010441	1367
Akr1B_OG0001292	4793
Akt1_OG0005415	1419
al_OG0008749	36
Aladin_OG0007570	164
AlaRS_OG0003477	1998
AlaRS-m_OG0010596	662
Alas_OG0006853	4739
alc_OG0006389	3624
Ald1_OG0005647	78388
Ald2_OG0005645	15
Aldh_OG0003615	6789
Aldh-III_OG0006742	12167
Aldh7A1_OG0003841_OG0	611
Alg-2_OG0001588_OG0	999
Alg1_OG0002607_OG0	0
Alg10_OG0000709_OG0	213
Alg11_OG0012170	908
CG8412_OG0004562	1869
Alg14_OG0001194_OG0	18
Alg2_OG0010641	458
Alg3_OG0003012	26
Alg3_OG0006966	490
CG5287_OG0001281	332
CG5287_OG0003790	358
Alg9_OG0005173	289
Alh_OG0004317	900
Alh_OG0004319	544
Alh_OG0011430	192
alien_OG0009301	851
ALiX_OG0005343	3506
Alk_OG0006414	1702
CG12179_OG0001176_OG0	55
Alp1_OG0010289	2
Alp10_OG0010194	7
Alp11_OG0008522	6
Alp12_OG0003717	230
Alp13_OG0001034	20
Alp2_OG0000261_OG0	23
Alp2_OG0000261_OG1	1
Alp4_OG0005779	1975
Alp6_OG0006360	27
Alp7_OG0003030	2
Alp9_OG0003931	12
alph_OG0000083_OG0	0
alph_OG0005113	2079
alpha-Catr_OG0006852	670
alpha-Est1_OG0004357	6061
alpha-Est10_OG0004350	4031
alpha-Est2_OG0000314	387
alpha-Est3_OG0004356	1417
alpha-Est6_OG0004354	2
alpha-Est7_OG0001351	11585
alpha-Est8_OG0004352	2901
alpha-Est9_OG0004351	1008
alpha-Man-Ia_OG0003130	147
alpha-Man-Ia_OG0003131	510
alpha-Man-Ia_OG0001168	799
alpha-Man-Ib_OG0005087	655
alpha-Man-Ic_OG0011549	4
alpha-Man-IIa_OG0004878	866
alpha-Man-IIb_OG0005229	1500
alpha-PheRS_OG0008296	689
alpha-Spec_OG0011040	18690
alpha4GT1_OG0000948	515
alphaCOP_OG0011275	3701
alphaSnap_OG0010384	2800
alphaTub67C_OG0010998	18
Alr_OG0008278	338
alrm_OG0002498	520
Als2_OG0009863	1828
alt_OG0004894	2582
aly_OG0004083	0
Ama_OG0002112	6
Amacr_OG0009433	688
amd_OG0001918	996
Amnionless_OG0008741	3
amon_OG0011540	1100
amos_OG0003702_OG0	0
AMPdeam_OG0008245	4664
Amph_OG0007204	8967
AMPKalpha_OG0001698	3591
Amt_OG0004607	173
Amun_OG0008385	2103
amx_OG0007575	310
Amy-p_OG0000157_OG0	980
Amy-p_OG0000157_OG0.2	580
Amyrel_OG0006416	2
ana_OG0006403	49
ana1_OG0002269	374
ana2_OG0007120	37
ana3_OG0006194	97
Ance-2_OG0003658	3
Ance-3_OG0001891_OG0	1107
Ance-3_OG0009407	677
Ance-4_OG0006406	709
Ance-5_OG0005870	810
anchor_OG0010100	1106
Andorra_OG0011741	5
Ank2_OG0010460	7072
Ankle2_OG0000780	1217
l(2)35Be_OG0003404_OG0	113
anox_OG0007490	1170
Ant2_OG0008041	81
antdh_OG0008007	4879
Antp_OG0002113	169
antr_OG0007227	18
AnxB10_OG0008082	6730
AnxB11_OG0008196	1674
AnxB9_OG0004410	19173
aop_OG0003458	1132
aos_OG0010741	1211
Aos1_OG0002145_OG0	349
AOX1_OG0005242	8236
AOX2_OG0000143_OG0	9506
AOX2_OG0000143_OG1	42
AOX4_OG0001465	37
ap_OG0005832	573
AP-1-2beta_OG0008273	3003
AP-1gamma_OG0007680	2443
AP-1mu_OG0005553	1244
AP-1sigma_OG0005334	2292
AP-2alpha_OG0008751	1812
AP-2mu_OG0004736	1312
AP-2sigma_OG0004385	651
Apc_OG0005387	1547
APC10_OG0005888	121
Apc2_OG0005308	172
APC4_OG0003171_OG0	215
APC7_OG0001703	28
ApepP_OG0000963	414
aph-1_OG0003552_OG0	324
aPKC_OG0006607	381
aPKC_OG0006608	80
aPKC_OG0006609	170
Aplip1_OG0011323	762
apn_OG0002443_OG0	0
apolpp_OG0012638	31274
app_OG0010830	778
APP-BP1_OG0010070	249
Appl_OG0007834	2451
Aprt_OG0004075	226
Aps_OG0010085	1452
apt_OG0002733	482
CG18815_OG0010034	2460
AQP_OG0007242	1790
aqrs_OG0005393	2
aqz_OG0001049_OG1	7368
ara_OG0009939	48
aralar1_OG0001518	4040
Arc1_OG0002768_OG0	7593
Arc2_OG0006127	491
Arc42_OG0001370_OG0	1286
Archease_OG0002289_OG0	261
Arf51F_OG0006831	1065
Arf79F_OG0012164	5086
ArfGAP1_OG0010836	1088
ArfGAP3_OG0003816_OG0	1708
Arfip_OG0005451	243
Arfrp1_OG0007681	201
arg_OG0003183	31
arg_OG0007835	21
Argk_OG0011233	111189
Argk_OG0011925	2506
Argl_OG0009800	366
CG31469_OG0002209_OG0	395
ArgRS_OG0008151	671
ArgRS-m_OG0004367	92
ari-1_OG0007878	1634
ari-2_OG0003028	1060
Arl1_OG0010003	624
Arl2_OG0004816	122
Arl5_OG0011164	400
Arl6_OG0007042	106
Arl6IP1_OG0004993	509
Arl8_OG0004797	973
arm_OG0007636	7766
armi_OG0002027	219
Arp1_OG0004441	2407
Arp10_OG0007423	1818
Arp2_OG0001770	903
Arp3_OG0010555	985
Arp5_OG0001448_OG0	253
Arp53D_OG0011600	2
Arp6_OG0008512	441
Arp8_OG0007614	456
Arpc1_OG0009187	1563
Arpc2_OG0009417	1092
Arpc3A_OG0005226	295
Arpc3B_OG0008590	42
Arpc4_OG0008719	811
Arpc5_OG0008957	432
arr_OG0007264	1032
Arr1_OG0009490	12654
Arr2_OG0004099	28504
Ars2_OG0005840	2276
Art1_OG0004911	398
Art2_OG0008773	7
Art3_OG0004604	199
Art4_OG0004574	121
Art6_OG0004528_OG0	0
Art7_OG0001547_OG0	359
Art8_OG0009662	77
Art9_OG0002219_OG0	0
Arts_OG0000486_OG0	1147
aru_OG0003377	3724
Arv1_OG0013036	90
arx_OG0009914	14
Asap_OG0007180	1733
Asator_OG0002682_OG1	1848
Asciz_OG0010646	83
ase_OG0007840	10
asf1_OG0009889	267
ash1_OG0000982_OG0	0
ash2_OG0004623	680
Ask1_OG0004518	2578
asl_OG0004217	131
AsnRS_OG0003707	1464
AsnRS-m_OG0006452	106
AsnS_OG0000992	478
asp_OG0004633	5
Asph_OG0006509	7883
ASPP_OG0006932	2014
CG9572_OG0008488	10608
AspRS_OG0006665	1687
AspRS-m_OG0008886	1061
asrij_OG0006972	595
asRNA:CR31429_OG0002339_OG0	140
asRNA:CR42743_OG0003772_OG0	0
asRNA:CR43299_OG0012338_OG0	0
asRNA:CR43426_OG0012535_OG0	3
asRNA:CR43454_OG0002277_OG0	148
asRNA:CR43463_OG0001607_OG0	253
asRNA:CR43809_OG0003675_OG0	428
asRNA:CR44106_OG0002406_OG0	22
asRNA:CR44169_OG0002969_OG0	134
asRNA:CR44179_OG0001455_OG0	1273
asRNA:CR44372_OG0000331_OG0	3
asRNA:CR44372_OG0000331_OG1	7
asRNA:CR44894_OG0012090_OG0	2
asRNA:CR45044_OG0005605_OG0	328
asRNA:CR45195_OG0000203_OG0	762
asRNA:CR45195_OG0000203_OG1	886
asRNA:CR45350_OG0001645_OG0	1315
asRNA:CR45943_OG0010336	239
asRNA:CR46029_OG0000226_OG0	5
asRNA:CR46029_OG0000226_OG1	4
asRNA:CR46139_OG0003106_OG0	8
asRNA:CR46246_OG0011916	3
asRNA:CR46354_OG0002193_OG0	481
asRNA:CR46473_OG0000925_OG0	12
Ass_OG0001346	380
ast_OG0003560	256
AstA_OG0004634	128
AstA-R1_OG0000689	56
AstA-R2_OG0005396	13
AstC_OG0009668	16
AstC-R1_OG0010134	33
AstC-R2_OG0001295_OG0	47
AstCC_OG0009669	1
asun_OG0002419_OG0	118
Asx_OG0006138	1759
Atac1_OG0003748_OG0	0
Atac2_OG0009508	171
Atac3_OG0000828	269
Tat_OG0001330	1282
Ate1_OG0003045	956
Atet_OG0003384	1134
Atf-2_OG0006059	258
Atf3_OG0007763	2242
Atg1_OG0009929	101
Atg1_OG0009931	1379
Atg10_OG0001598	20
Atg101_OG0008681	659
Atg12_OG0011904	172
Atg13_OG0004817	833
Atg14_OG0005089	772
Atg16_OG0005703	511
Atg17_OG0004232	3209
Atg18a_OG0011152	1636
Atg18b_OG0001271_OG0	848
Atg2_OG0011112	3445
Atg3_OG0009922	1006
Atg4a_OG0009014	1441
Atg4b_OG0005256	678
Atg5_OG0007974	384
Atg6_OG0005323	540
Atg7_OG0006714	309
Atg8a_OG0008043	8990
Atg8b_OG0005571	7
Atg9_OG0006487	1823
atilla_OG0011822	11518
atk_OG0010362	62
atl_OG0001399	6188
atms_OG0004154	454
ato_OG0004804	0
Atox1_OG0012695	1050
ATP6AP2_OG0004869	7743
ATP7_OG0008369	2128
ATP8A_OG0007260	5271
ATP8A_OG0007261	49
Atpalpha_OG0002140	25788
ATPCL_OG0006680	8503
ATPsynB_OG0010987	18474
ATPsynbeta_OG0005823	75782
ATPsynbetaL_OG0001317	9
ATPsynC_OG0005792	42825
ATPsynCF6_OG0005500	11115
ATPsynCF6L_OG0010605	1
ATPsynD_OG0004477	13163
ATPsyndelta_OG0007526	9740
ATPsynE_OG0005568	8638
ATPsynG_OG0009657	10970
ATPsyngamma_OG0005690	20131
ATPsynGL_OG0009315	1
ATPsynO_OG0012619	15824
AttC_OG0000164_OG0	265
AttC_OG0007258	362
AttD_OG0004890	24
Atu_OG0002096	510
Atx-1_OG0012102	11
Atx2_OG0011501	3787
Atxn7_OG0003444	610
aub_OG0000482_OG0	26
aurA_OG0004964	7
aurB_OG0009647	9
aust_OG0001881	2
aux_OG0003096_OG0	1322
ave_OG0006159	114
Aven_OG0003291	301
awd_OG0002664	5695
Awh_OG0010478	71
axed_OG0010262	262
Axn_OG0005720	968
axo_OG0003993	450
axo_OG0010625	230
axo_OG0010626	691
axo_OG0010628	69
Axs_OG0008319	1335
Axud1_OG0003447	829
az2_OG0006736	180
azot_OG0000210_OG0	0
azot_OG0000210_OG1	0
b_OG0009189	2778
B-H1_OG0000267_OG0	286
B-H1_OG0000267_OG1	170
B4_OG0009202	3058
B52_OG0001376_OG0	3796
b6_OG0007653	80
B9d1_OG0005246	15
B9d2_OG0005830	25
bab1_OG0011327	46
bab1_OG0011328	50
bab2_OG0011326	1297
babo_OG0006628	1287
babos_OG0007027	1966
Bacc_OG0008947	8531
Bace_OG0000801_OG0	2
baf_OG0003792	897
bai_OG0005189	1681
Balat_OG0007229	120
Baldspot_OG0010721	3766
ball_OG0001092_OG1	145
bam_OG0005170	14
bap_OG0001358_OG0	19
Bap111_OG0007677	959
Bap170_OG0000903_OG0	156
Bap55_OG0005900	434
Bap60_OG0008560	936
IMPPP_OG0000305_OG1	6178
barc_OG0010291	558
bark_OG0008784	2487
barr_OG0000425_OG0	223
baz_OG0008596	2763
bb8_OG0005496	24
bbc_OG0007266	2481
CG18067_OG0007098	15905
bbg_OG0010871	2488
bbg_OG0010872	3976
BBIP1_OG0004876	192
BBS1_OG0010413	95
BBS4_OG0002785_OG0	297
BBS5_OG0002086	192
BBS8_OG0008755	107
BBS9_OG0006919	510
bbx_OG0008688	3625
bc10_OG0010387_OG0	86
BCAS2_OG0005540	187
bcd_OG0002111_OG0	0
bchs_OG0003722	246
BCL7-like_OG0007566	85
bcn92_OG0007793	275
Bdbt_OG0004400	166
bdg_OG0006805	1255
bdl_OG0003385	2927
Bdp1_OG0009215	485
be_OG0000785	1505
BEAF-32_OG0006164	615
beag_OG0004860	343
beat-Ia_OG0011784	87
beat-Ib_OG0009146	101
beat-Ic_OG0001866_OG0	61
beat-IIa_OG0005482	236
beat-IIb_OG0005481	217
beat-IIIa_OG0009463	56
beat-IIIb_OG0009460	121
beat-IIIc_OG0003687	142
beat-IV_OG0005508	232
beat-Va_OG0005024	33
beat-Vb_OG0005021	81
beat-Vc_OG0001062_OG0	46
beat-VII_OG0011542	55
beat-VII_OG0011544	31
beg_OG0004008	230
bel_OG0001048	5181
Bem46_OG0008920	248
ben_OG0000514_OG0	1843
Best1_OG0002590_OG0	4672
Best2_OG0010251	4473
Best3_OG0009963	0
Best4_OG0000558_OG0	1
Bet1_OG0003845_OG0	506
Bet3_OG0004072	348
beta-PheRS_OG0005298	556
beta-Spec_OG0007697	24665
beta'COP_OG0009212	2719
beta3GalTII_OG0012738	135
beta4GalNAcTA_OG0006521	429
beta4GalNAcTB_OG0002610	258
beta4GalT7_OG0005195	182
betaCOP_OG0008653	4001
betaggt-I_OG0008962	654
betaGlu_OG0002667	281
CG32396_OG0011696	16
Bgb_OG0011276	307
bgcn_OG0001647	183
bgm_OG0009412	2979
BHD_OG0010421	182
bi_OG0003201	260
bi_OG0012904	31
BI-1_OG0004087	2855
bib_OG0001843_OG0	8
BicC_OG0009143	18
BicD_OG0009474	2319
CG11873_OG0005086	859
bif_OG0003277	1412
bif_OG0012761	327
BigH1_OG0001085_OG0	33
bigmax_OG0005365	375
Bili_OG0002506_OG0	149
bin_OG0010286	6
Bin1_OG0005423	205
bin3_OG0007310	1581
bip1_OG0010560	166
Bka_OG0009250	70
blanks_OG0011885_OG0	1
Blimp-1_OG0010196	2424
Blm_OG0002608	98
Blos1_OG0006148	246
Blos2_OG0010078	149
Blos3_OG0009918	129
Blos4_OG0010933	65
blot_OG0010924	27621
blow_OG0006726	415
blp_OG0005216	530
blw_OG0006982	68423
bma_OG0010967	88
Bmcp_OG0010022	438
bmm_OG0010858	2340
bnb_OG0001206_OG1	2684
CG5059_OG0012191	2201
bnk_OG0005787	0
bnl_OG0004512	605
boca_OG0006727	389
bocks_OG0002575_OG0	847
BOD1_OG0005544	2023
boi_OG0007601	150
boi_OG0007603	54
boil_OG0012322	17
bol_OG0011238	2361
boly_OG0007153	21
BomBc1_OG0001623	2030
BomBc2_OG0000769_OG0	2498
BomBc3_OG0004769	1032
BomT3_OG0011469	7382
bon_OG0004934	1229
bond_OG0004726	1361
bonsai_OG0007008	354
Boot_OG0006400	0
bor_OG0004967	644
bora_OG0003911	3
BORCS5_OG0008208	586
BORCS6_OG0011365	176
BORCS7_OG0007103	105
borr_OG0009292	17
boss_OG0005676	1033
botv_OG0006642	493
bou_OG0007819	345
bowl_OG0008785	545
BoYb_OG0000400_OG0	4
br_OG0007659	39
br_OG0011928	1
Br140_OG0001629	851
brat_OG0001919	215
Brca2_OG0000883	295
Brd_OG0010852	0
CG7154_OG0009310	721
Brd8_OG0002488	351
Bre1_OG0010209	875
Brf_OG0005483	271
Brf_OG0005485	88
brk_OG0007975	586
brm_OG0009999	1927
Brms1_OG0008442	701
Bro_OG0011272	0
brp_OG0000499_OG1	675
l(3)72Ab_OG0009997	2197
bru1_OG0009737	69
bru1_OG0009738	437
bru2_OG0009740	1566
bru2_OG0011823	29
bru2_OG0012161	252
bru3_OG0010907	332
bru3_OG0011909	28
Bruce_OG0004896	6205
brun_OG0003663	1151
brv1_OG0000706_OG0	1
brv2_OG0010919	0
brv3_OG0011666	17
BRWD3_OG0005288	2322
brwl_OG0009277	598
bs_OG0003002	318
bs_OG0006897	124
bsf_OG0001906_OG0	0
Bsg_OG0009780	5798
Bsg25D_OG0003412_OG0	1901
bsh_OG0009110	29
bsk_OG0012344	1378
bt_OG0000537_OG1	180
BTBD9_OG0000546_OG0	4
BtbVII_OG0011887	2042
btd_OG0007557	144
Btk29A_OG0001838	1293
Btk29A_OG0011763	37
btl_OG0002041	653
btn_OG0004719	0
Btnd_OG0008611	1
btsz_OG0001035_OG1	1054
btsz_OG0004581	9
btv_OG0003692	89
btv_OG0009487	297
btz_OG0005342	1607
Bub1_OG0001806_OG0	645
Bub3_OG0005120	395
BubR1_OG0000657_OG0	66
Buffy_OG0006561	494
bug_OG0006803	397
Bug22_OG0009372	311
BuGZ_OG0008876	1392
CG8270_OG0010257	387
bun_OG0000556	1808
bun_OG0009749	3255
bur_OG0003683_OG0	1808
Burs_OG0001045_OG0	0
bves_OG0007497	242
bves_OG0007499	189
bw_OG0006000	37
bwa_OG0009122	161
bwa_OG0012525	127
Bx_OG0008666	5
Bx_OG0008667	310
Bx42_OG0007682	1161
by_OG0005550	6642
byn_OG0010803	0
bys_OG0007950	375
c-cup_OG0012143	3
c(3)G_OG0001464_OG0	119
c11.1_OG0007569	2612
c12.1_OG0007568	454
c12.2_OG0007567	2557
C15_OG0002126_OG0	18
C1GalTA_OG0009799	691
C3G_OG0007801	3585
C901_OG0008027	2
ca_OG0005700	2003
Ca-alpha1D_OG0009140	3313
Ca-alpha1T_OG0003323	1225
Ca-beta_OG0009681	709
Ca-Ma2d_OG0009139	1100
CaBP1_OG0008860	1736
cac_OG0000605_OG0	217
cact_OG0009392	11088
cactin_OG0003129	528
cad_OG0009437	4
Cad74A_OG0010922	49
Cad86C_OG0002368	1048
Cad87A_OG0001088_OG0	527
Cad89D_OG0001058_OG0	4
Cad96Ca_OG0011497	1958
Cad96Cb_OG0005172	0
Cad99C_OG0005704	1903
CadN_OG0000277_OG1	226
Caf1-105_OG0002830	52
Caf1-180_OG0007408	302
Caf1-55_OG0001036	633
cag_OG0001595_OG0	219
CAH1_OG0009192	6947
CAH13_OG0002843	10
CAH14_OG0002807	2
CAH15_OG0006256	0
CAH16_OG0000498_OG1	8
CAH2_OG0001000_OG0	923
CAH3_OG0003177	765
CAH5_OG0005796	13972
CAH7_OG0000840	1063
CAH8_OG0004748	53
CAH9_OG0005622	394
CAHbeta_OG0002334	186
cal1_OG0002556_OG0	0
CalpA_OG0003035	3678
CalpB_OG0010971	1951
CalpC_OG0008186	756
Calr_OG0005564	15705
Cals_OG0013279_OG0	1570
Calx_OG0002139_OG0	1
Calx_OG0004417	2651
Calx_OG0004418	1887
calypso_OG0006121	342
Cam_OG0012053	10128
CaMKI_OG0012767	5923
CaMKII_OG0013280	4451
Camp_OG0005907	446
Camta_OG0006364	638
Camta_OG0006365	104
can_OG0004061_OG0	2
CanA1_OG0005778	893
CanB_OG0000231_OG0	318
CanB_OG0000231_OG1	1379
Cand1_OG0009382	1813
CAP_OG0000587_OG0	6137
CAP_OG0012405	14
Cap-D2_OG0005121	137
Cap-D3_OG0009448	377
Cap-G_OG0002924	497
Cap-H2_OG0004906	936
Capa_OG0005712	89
Caper_OG0009347	4987
Capr_OG0010138	1630
caps_OG0010156	2509
caps_OG0010157	1681
capt_OG0009025	7317
capu_OG0000612_OG0	502
car_OG0007437	443
CARPA_OG0007960	21
CARPB_OG0007554	142
CarT_OG0009432	95
cas_OG0004236	0
casp_OG0006502	1072
cass_OG0009476	2522
Cat_OG0003869	6449
cathD_OG0002862	12783
cato_OG0006491	0
Catsup_OG0009538	1037
caup_OG0009938	16
cav_OG0000654	205
caz_OG0003243_OG0	1594
cbc_OG0007265	453
Cbl_OG0002051_OG0	0
CBP_OG0001721	77
CBP_OG0007971	69
Cbp20_OG0005066	168
Cbp53E_OG0006447	1227
Cbp80_OG0007913	369
Cbp80_OG0007915	425
Cbs_OG0003124	1036
cbs_OG0007263	445
cbt_OG0008760	2766
Cby_OG0004789	41
Cc2d2a_OG0002702	52
CCAP_OG0011467	0
CCAP-R_OG0000870	38
ccb_OG0012089	0
CCDC151_OG0011900	2
CCDC53_OG0009785	203
Ccdc58_OG0010399	118
Ccdc85_OG0008917	225
CCHa1_OG0004530	23
CCHa1-R_OG0006065	60
CCHa2_OG0002186_OG0	882
CCHa2-R_OG0005836	32
Cchl_OG0004776	3050
CCKLR-17D1_OG0003334	10
CCKLR-17D1_OG0008675	24
CCKLR-17D1_OG0011744	7
CCKLR-17D3_OG0008678	68
Ccm3_OG0005250	1193
Ccn_OG0010106	178
Ccn_OG0010107	193
Ccn_OG0012179	95
Ccp84Ab_OG0000178_OG0	12
Ccp84Ac_OG0001349_OG0	3
Ccp84Ae_OG0002110_OG0	5
Ccp84Af_OG0000109_OG0	1
Ccp84Af_OG0000109_OG1	0
Ccp84Af_OG0000109_OG2	10
Ccp84Ag_OG0001348_OG0	6
Ccs_OG0006299	444
CCT1_OG0002281_OG0	1564
CCT2_OG0003145	1743
CCT3_OG0004995	2084
CCT4_OG0000979	1419
CCT5_OG0006600	4495
CCT6_OG0008508	1812
CCT7_OG0004839	618
CCT7_OG0004841	280
CCT8_OG0007117	2205
Ccz1_OG0010481	428
cd_OG0004708	4
CD98hc_OG0001357_OG0	4780
Cda4_OG0008701	105
Cda5_OG0008721	2308
Cda9_OG0002707	8
CDase_OG0005749	632
cdc14_OG0009306	2931
Cdc16_OG0005493	175
Cdc23_OG0009421	231
Cdc27_OG0010426	1023
Cdc2rk_OG0006290	185
Cdc37_OG0011041	1018
Cdc42_OG0008268	1401
Cdc45_OG0007388	316
Cdc5_OG0011371	680
CDC50_OG0008483	1582
Cdc6_OG0002054	5
Cdc7_OG0007729	2656
Cdep_OG0002087	1635
Cdep_OG0004159	1507
CdGAPr_OG0009111	1447
cdi_OG0000729	1575
cDIP_OG0004394	763
Cdk1_OG0000555_OG0	0
Cdk12_OG0009875	633
Cdk2_OG0002391	60
CDK2AP1_OG0008015	467
Cdk4_OG0006632	497
Cdk5_OG0002993	472
Cdk5alpha_OG0009389	895
Cdk7_OG0001724	134
Cdk8_OG0010977	93
Cdk9_OG0007009	383
Cdlc2_OG0000234_OG1	1545
cdm_OG0002482	1393
Cds_OG0010549	2362
Ced-12_OG0009727	631
ced-6_OG0006366	7409
CenB1A_OG0004675	1302
CenG1A_OG0003595_OG0	3369
CenG1A_OG0009182	42
Cenp-C_OG0002322	205
Cep135_OG0009952	206
Cep135_OG0009954	137
cep290_OG0004127	135
Cep89_OG0006812	4
Cep97_OG0008778	304
cer_OG0012078	601
Cerk_OG0004182	3497
cert_OG0011161	968
Cf2_OG0008971	1460
Cfp1_OG0007571	502
CG5789_OG0004615	460
cg_OG0006533	2715
CG10000_OG0005395	0
CG10005_OG0004963	79
CG10011_OG0005399	765
CG10013_OG0002410_OG0	2
CG10019_OG0008786	36
CG10026_OG0009081	956
CG10029_OG0004344	14
CG10031_OG0008792	1254
CG10035_OG0004420	218
CG10038_OG0001436_OG0	303
CG10041_OG0012259_OG0	2
CG10051_OG0007036	1
CG10053_OG0004336	108
CG10055_OG0004329	848
CG10062_OG0007038	152
CG10063_OG0010284	27
CG10064_OG0010282	24
CG10068_OG0004321	448
CG10073_OG0000065_OG2	9
CG10075_OG0010279	766
CG10077_OG0010277	16193
CG10082_OG0005964	4563
CG10086_OG0001355	1
CG10089_OG0010567	492
CG10098_OG0004320	511
CG10104_OG0006132	1
CG10116_OG0010569	0
CG10126_OG0005023	2134
CG10132_OG0009091	1164
CG10137_OG0009093	473
CG10139_OG0006151	319
CG10140_OG0010573	27
CG10147_OG0010256	178
CG10151_OG0006160	69
CG10154_OG0010575	0
CG10163_OG0010252	0
CG10164_OG0001489	14
CG10165_OG0011781	175
CG10171_OG0010163	296
CG10175_OG0005507	3734
CG10177_OG0001079_OG0	7
CG10184_OG0005509	421
CG10185_OG0005203	13
CG10189_OG0009087	247
CG10194_OG0009085	298
CG10195_OG0003572	400
CG10205_OG0006168	2839
CG10208_OG0005527	701
CG10209_OG0006169	354
CG10211_OG0009505	8126
CG10222_OG0010165	299
CG10226_OG0010249	1423
CG10237_OG0003462	32334
CG1024_OG0004294	231
CG10252_OG0011517	75
CG10254_OG0002565	835
CG10257_OG0006606	185
CG10264_OG0005208	7
CG10265_OG0006935	96
CG10274_OG0003940	498
CG10280_OG0004257	0
CG10283_OG0001907_OG0	63
CG10286_OG0004292	479
CG10298_OG0004288	9
CG10300_OG0005516	0
CG10301_OG0005515	6
CG10307_OG0005957	2688
CG10311_OG0004972	1178
CG10317_OG0004974	23
CG10321_OG0005965	1588
CG10324_OG0004994	162
CG10332_OG0005992	1
CG10333_OG0009507	836
CG10336_OG0009516	33
CG10337_OG0009096	232
CG10338_OG0009517	312
CG10339_OG0006873	495
CG10340_OG0001059_OG0	1168
CG10341_OG0009518	220
CG10343_OG0009520	209
CG10344_OG0007020	60
CG10345_OG0002430_OG0	6055
CG10347_OG0000607_OG0	208
CG10348_OG0003704	291
CG10352_OG0008207	214
CG10353_OG0008206	749
CG10357_OG0010470	110
CG10359_OG0010469	512
CG10361_OG0010014	309
CG10362_OG0008202	309
CG10365_OG0005518	985
CG10366_OG0009102	544
CG10375_OG0005526	505
CG10376_OG0009519	499
CG10383_OG0001909	2408
CG10384_OG0007018	186
CG10405_OG0004983	5
CG10407_OG0005207	32
CG10413_OG0003703_OG0	301
CG10417_OG0013094	1007
CG10418_OG0010832	120
CG10425_OG0002500	444
CG10428_OG0001263_OG0	209
CG10431_OG0001914	118
CG10433_OG0006904	2943
CG10435_OG0002296_OG0	620
CG10444_OG0007082	943
CG10445_OG0001356	32
CG10459_OG0001605_OG0	8
CG10462_OG0009105	672
CG10463_OG0009108	192
CG10466_OG0012145	89
CG10467_OG0010233	456
CG10469_OG0010232	183
CG10470_OG0009541	435
CG10472_OG0000811_OG0	136
CG10479_OG0010225	23
CG10481_OG0009114	2
CG10483_OG0010221	421
CG10486_OG0010219	2
CG10492_OG0009544	832
CG10494_OG0006908	115
CG10495_OG0009546	127
CG10505_OG0006927	3
CG10508_OG0010314	730
CG10510_OG0003948	4
CG10513_OG0005163	462
CG10514_OG0005162	190
CG10516_OG0009998	805
CG10527_OG0002810_OG0	854
CG10543_OG0006262	3029
CG10550_OG0000747	2861
CG10555_OG0008527	797
CG10561_OG0009552	1012
CG10565_OG0010321	1986
CG10576_OG0010200	2234
CG10581_OG0010326	0
CG10584_OG0010328	207
CG10587_OG0000094_OG0	0
CG10587_OG0000094_OG1	3
CG10587_OG0000094_OG2	0
CG10589_OG0003950	4
CG10591_OG0010195	1
CG10597_OG0003317	2
CG10598_OG0011740	2
CG10600_OG0009530	2361
CG10602_OG0009532	3180
CG10616_OG0010838	1001
CG10621_OG0001911	328
CG10623_OG0001912	734
CG10628_OG0009107	84
CG10631_OG0001241	2078
CG10646_OG0009949	194
CG10654_OG0009947	140
CG10657_OG0009951	4586
CG10660_OG0010840	360
CG10663_OG0010839	352
CG10669_OG0005156	224
CG10674_OG0010603	505
CG10680_OG0003577	6483
CG10681_OG0009950	134
CG10700_OG0011812	0
CG10702_OG0009548	684
CG10710_OG0010908	226
CG10713_OG0010576	83
CG10725_OG0010574	3
CG10730_OG0000951	13
CG10731_OG0006517	136
CG10737_OG0006638	23492
CG10738_OG0010568	80
CG1074_OG0007339	278
CG10747_OG0009127	842
CG10748_OG0011855_OG0	1
CG10749_OG0003913_OG0	6
CG10750_OG0009561	5
CG10752_OG0010150_OG0	0
CG10761_OG0008304	5
CG1077_OG0004263	1
CG10793_OG0003237	11
CG10795_OG0006915	228
CG10799_OG0003081	354
CG10801_OG0012112	29
CG10802_OG0008133	947
CG10803_OG0008134	304
CG10804_OG0008132	390
CG10809_OG0010976	218
CG10814_OG0007257	2
CG10822_OG0007072	1
CG10839_OG0009144	3
CG10841_OG0002198_OG0	20
CG10853_OG0003980_OG0	0
CG10859_OG0009209	17
CG10862_OG0002017_OG1	3656
CG10863_OG0010486	3277
CG10863_OG0012194_OG0	22
CG10864_OG0005043	36
CG10866_OG0010485	299
CG10874_OG0003457	880
CG10877_OG0002385_OG0	21
CG10887_OG0002183_OG0	0
CG10898_OG0002547	311
CG1090_OG0003105_OG0	17
CG10903_OG0002293_OG0	224
CG10904_OG0011634	119
CG10907_OG0001984_OG0	239
CG10909_OG0005022	0
CG10910_OG0006092	1
CG10911_OG0006095	2
CG10912_OG0000471	1
CG10914_OG0006109	122
CG10919_OG0001352	5
CG1092_OG0001161_OG0	198
CG10920_OG0007959	4
CG10927_OG0006710	52
CG10931_OG0006071	5
CG10932_OG0007954	1311
CG10934_OG0002756_OG0	0
CG10939_OG0005908	4236
CG10947_OG0009415	1568
CG10948_OG0009927	1066
CG10949_OG0009416	116
CG10950_OG0012279	13
CG10958_OG0001743	210
CG10959_OG0008299	67
CG10962_OG0007748	137
CG10970_OG0003173	11
CG10973_OG0012539	409
CG10979_OG0004244	860
CG10984_OG0009934	367
CG10996_OG0008249	2
CG11000_OG0004245	185
CG11007_OG0003037	293
CG11018_OG0007064	5
CG11029_OG0001270	11
CG1103_OG0003103_OG0	0
CG11030_OG0003728	447
CG11034_OG0001268	287
CG11035_OG0002292_OG0	343
CG11041_OG0001654	4
CG11044_OG0007073	819
CG1105_OG0004314	1653
CG11050_OG0009604	3367
CG11060_OG0006765	14
CG11068_OG0011716	7
CG11069_OG0004655	598
CG11076_OG0001759	676
CG11077_OG0000549_OG0	125
CG11085_OG0008456	35
CG11089_OG0004653	1435
CG11095_OG0003249	206
CG11099_OG0007074	562
CG11103_OG0003250	202
CG11106_OG0012330	4
CG11109_OG0001964	166
CG11110_OG0006619	161
CG11123_OG0006752	298
CG11125_OG0006747	320
CG11127_OG0006744	240
CG1113_OG0004171	16
CG11131_OG0001957_OG0	2
CG11134_OG0003251	255
CG11141_OG0006745	726
CG11145_OG0006754	1
CG11147_OG0003729	14134
CG11149_OG0003730	4
CG11151_OG0008256	3997
CG11159_OG0006283	3
CG1116_OG0004164	599
CG11162_OG0008263	1
CG11168_OG0004657	1090
CG11170_OG0006462	88
CG11178_OG0003327	379
CG11180_OG0006625	357
CG11191_OG0007189	727
CG11192_OG0007095	0
CG11200_OG0007088	989
CG11211_OG0012938	26499
CG11226_OG0012166_OG0	0
CG11227_OG0007505	4
CG1124_OG0002090	4498
CG11241_OG0003815_OG0	86
CG11247_OG0009861	217
CG11248_OG0003830_OG0	166
CG11249_OG0009864	10
CG11251_OG0001998	7
CG11257_OG0007039	206
CG11263_OG0001789	59
CG11267_OG0011856	737
CG11269_OG0006458	0
CG11275_OG0002906	1847
CG11279_OG0003924_OG0	10
CG11286_OG0004361	2
CG1129_OG0002085	861
CG11291_OG0003029	5
CG11294_OG0007761	66
CG11298_OG0007031	0
CG11309_OG0010303	1162
CG11317_OG0012026	310
CG11318_OG0000756	4
CG11319_OG0009603	371
CG11327_OG0009628	20
CG11333_OG0002657_OG0	2
CG11334_OG0005804	852
CG11342_OG0011920	37
CG11345_OG0011138	18
CG11349_OG0011131	1
CG11353_OG0011127	11
CG11356_OG0008477	9
CG11357_OG0011126	545
CG1136_OG0010499	2720
CG11367_OG0000806_OG0	105
CG11369_OG0011699	13
CG1137_OG0004303	12
CG11370_OG0003817_OG0	16
CG11377_OG0008723	483
CG11378_OG0007395	2131
CG11379_OG0007397	2
CG11380_OG0007400	13
CG11381_OG0007402	0
CG11382_OG0007404	8
CG11384_OG0007396	4
CG1139_OG0004077	5
CG11391_OG0001026_OG0	437
CG11396_OG0010345	484
CG11398_OG0007405	74
CG11403_OG0007406	135
CG11404_OG0012169	3
CG11406_OG0006889	4
CG11409_OG0007766	168
CG11413_OG0011575	374
CG11414_OG0006019	1856
CG11417_OG0007590	324
CG1142_OG0012974	213
CG11425_OG0009823	811
CG11426_OG0009824	705
CG1143_OG0011104	1409
CG11436_OG0003200	190
CG11437_OG0009825	4
CG11438_OG0009826	187
CG11447_OG0004515	219
CG11449_OG0000981_OG1	0
CG11453_OG0001027_OG0	814
CG11454_OG0001792	265
CG11456_OG0003951	168
CG11459_OG0000135_OG1	59
CG1146_OG0011093	1742
CG11470_OG0000857	1
CG11474_OG0005934	1280
CG11475_OG0005935	19
CG11498_OG0001515	55
CG11504_OG0002630	417
CG11523_OG0009832	206
CG11529_OG0010828	58
CG11537_OG0010640	1264
CG11550_OG0002660	2924
CG11560_OG0010817	191
CG11562_OG0008742	139
CG11563_OG0002662	174
CG11566_OG0007496	55
CG11570_OG0004027	0
CG11581_OG0008240	2
CG11583_OG0010538	326
CG11584_OG0008239	0
CG11585_OG0012335	32
CG11586_OG0010534	243
CG11590_OG0001741	250
CG11593_OG0010497	631
CG11594_OG0010492	1554
CG11596_OG0007629	546
CG11601_OG0008739	370
CG11608_OG0000142_OG0	2
CG1161_OG0004180	1920
CG11617_OG0008731	369
CG11619_OG0003864_OG0	15
CG11626_OG0011450	1
CG11629_OG0003739	0
CG11630_OG0009580	13
CG11634_OG0009583	5
CG11635_OG0007156	15
CG11638_OG0007387	294
CG11655_OG0001745_OG0	1118
CG11656_OG0005013	5
CG11658_OG0010025	959
CG11663_OG0012087	6
CG11664_OG0011395	0
CG11666_OG0012316	3
CG11668_OG0002452	193
CG11670_OG0005008	0
CG11672_OG0004805	1
CG11674_OG0008231	16
CG11679_OG0008511	278
CG11686_OG0002448_OG0	1812
CG11693_OG0004810	7
CG11694_OG0000225_OG0	2
CG11694_OG0000225_OG1	1
CG11695_OG0007879	236
CG11696_OG0007880	291
CG11698_OG0002319_OG0	1
CG11699_OG0007882	663
CG11703_OG0002165_OG0	2
CG11710_OG0001691_OG0	494
CG1172_OG0004189	440
CG11722_OG0001391	249
CG11723_OG0003571	255
CG11726_OG0010048	3
CG11737_OG0001419_OG0	1529
CG11741_OG0001420_OG0	5
CG11752_OG0007995	2381
CG11755_OG0000851	88
CG11756_OG0007997	6
CG11760_OG0004826	183
CG11768_OG0004832	205
CG11771_OG0005200	1256
CG11777_OG0006309	88
CG11779_OG0004481	738
CG11786_OG0012799	7
CG11788_OG0007083	67
CG11790_OG0005187	1222
CG11791_OG0012008	1879
CG11807_OG0003009_OG0	772
CG11808_OG0006841	127
CG11811_OG0004058	416
CG11816_OG0008636	0
CG11835_OG0000264_OG0	5066
CG11835_OG0000264_OG1	2011
CG11837_OG0005082	193
CG11841_OG0005083	1793
CG11842_OG0000856_OG1	209
CG11843_OG0011490	55
CG11852_OG0002502_OG0	338
CG11854_OG0005171	82
CG11857_OG0005167	1131
CG11858_OG0005166	212
CG11878_OG0000055_OG0	0
CG11878_OG0000055_OG1	38
CG11878_OG0000055_OG2	4
CG11882_OG0005094	122
CG11883_OG0006313	949
CG11885_OG0003355	139
CG11892_OG0005161	26
CG11893_OG0000039_OG2	261
CG11899_OG0005100	1055
CG11902_OG0005155	229
CG11906_OG0001618	277
CG11911_OG0008747	5
CG11912_OG0008746	0
CG11920_OG0005183	159
CG11927_OG0003556	483
CG11929_OG0011773	6
CG11961_OG0001155_OG0	891
CG11964_OG0004848	141
CG11970_OG0004849	893
CG11975_OG0004850	627
CG11977_OG0012457_OG0	0
CG11980_OG0002337	308
CG11983_OG0004852	13
CG11986_OG0004855	48
CG11997_OG0004862	0
CG11999_OG0004179	584
CG12003_OG0004112	0
CG12004_OG0011286	2354
CG12009_OG0010662	1
CG12010_OG0010671	87
CG12011_OG0011025	0
CG12012_OG0010672	374
CG12016_OG0010666	883
CG12017_OG0010661	2
CG12020_OG0011042	4
CG12024_OG0011050	534
CG12025_OG0011053	1134
CG12035_OG0011029	6
CG12038_OG0011331	135
CG12054_OG0000497	1144
CG12056_OG0003138	377
CG12057_OG0003139	5
CG12061_OG0000938_OG0	1
CG12065_OG0007412	2570
CG12069_OG0001519	12
CG12071_OG0011553	173
CG12071_OG0013484	201
CG12075_OG0007754	7637
CG1208_OG0004248	880
CG12081_OG0007411	460
CG12084_OG0011296	2172
CG12091_OG0011293	2791
CG12093_OG0011111	926
CG12096_OG0008559	625
CG12099_OG0011289	5308
CG12104_OG0011284	332
CG12105_OG0004111	422
CG12106_OG0007586	91
CG12107_OG0006719	260
CG12111_OG0007413	6
CG12112_OG0012598_OG0	98
CG12115_OG0007587	0
CG12116_OG0008625	2776
CG12118_OG0007585	1313
CG12121_OG0007579	1410
CG12123_OG0003325	140
CG12128_OG0002879	312
CG12129_OG0002878	354
CG1213_OG0002105	10354
CG12134_OG0006319	134
CG12147_OG0004192	2
CG12155_OG0003210	510
CG12159_OG0002860	391
CG12164_OG0006760	9
CG12170_OG0002098	631
CG12171_OG0004222	724
CG12173_OG0004172	129
CG12177_OG0008262	492
CG1218_OG0002103	176
CG12182_OG0011099	137
CG12194_OG0008975	475
CG12204_OG0001687	86
CG12206_OG0008131	92
CG12209_OG0002818	38
CG12213_OG0002418	740
CG12219_OG0007713	337
CG12224_OG0000651_OG1	174
CG12231_OG0003119	0
CG12236_OG0008414	341
CG12237_OG0007424	569
CG12239_OG0001754	254
CG12241_OG0001396	426
CG12253_OG0011818	96
CG12256_OG0004947	153
CG12259_OG0005539	398
CG12268_OG0005336	363
CG1227_OG0004337	202
CG12278_OG0004413	0
CG12279_OG0004445	234
CG12288_OG0009457	84
CG12289_OG0010046	4
CG12290_OG0002618	2236
CG12299_OG0009634	358
CG12301_OG0001981	194
CG12307_OG0009694	11
CG1231_OG0011372	9
CG12316_OG0009955	532
CG12320_OG0005053	43
CG12321_OG0001064_OG0	713
CG12325_OG0002854	357
CG1233_OG0011370	1081
CG1234_OG0004335	377
CG12341_OG0002848	180
CG12343_OG0002853	560
CG12344_OG0002855	573
CG12355_OG0012373	193
CG1236_OG0002100	187
CG12362_OG0000821_OG0	20
CG12374_OG0007223	2
CG12375_OG0009777	653
CG12379_OG0008514	62
CG12384_OG0006229	1673
CG1239_OG0004237	55
CG12395_OG0001736	2
CG12398_OG0008359	22
CG12402_OG0002224_OG0	22
CG12420_OG0002594_OG0	3
CG12426_OG0005340	2
CG12438_OG0003802	0
CG12439_OG0009296	0
CG12446_OG0001786_OG0	1
CG12448_OG0009145	0
CG1246_OG0011105	14
CG12464_OG0011955	5
CG12470_OG0007846	46
CG12479_OG0008243	0
CG12480_OG0008242	0
CG12481_OG0008237	0
CG12490_OG0000233_OG1	1
CG12496_OG0007599	2
CG12498_OG0008105	3
CG12499_OG0002285_OG0	456
CG12502_OG0011339	287
CG12507_OG0008176	4
CG12511_OG0009568	2
CG12516_OG0005410	3
CG12517_OG0009649	0
CG12520_OG0010149	26
CG12521_OG0012944	4
CG12531_OG0008272	210
CG12535_OG0008128	6
CG12539_OG0008363	0
CG12540_OG0008220	0
CG12541_OG0007825	117
CG12560_OG0012234	402
CG12567_OG0012740	1540
CG12576_OG0001784_OG0	2448
CG12581_OG0001679_OG0	4158
CG12589_OG0011424	2
CG12590_OG0011977	4
CG12594_OG0005596	126
CG12607_OG0011139	10
CG12609_OG0008677	2
CG12617_OG0003653	2
CG12620_OG0009462	9
CG12637_OG0008050	1
CG12643_OG0007518	180
CG1265_OG0010531	784
CG12655_OG0000445_OG2	851
CG12659_OG0007410	36
CG12661_OG0007749	1
CG12662_OG0007747	204
CG12672_OG0007868	62
CG12674_OG0003570	5
CG12679_OG0001731_OG0	4
CG12680_OG0001718	5
CG12682_OG0012323	1
CG12691_OG0007931	0
CG12692_OG0000634_OG0	6
CG12693_OG0012106	5
CG12698_OG0008169	1
CG12699_OG0000230_OG1	69
CG12702_OG0001192	39
CG12708_OG0000271_OG0	0
CG12708_OG0000271_OG0.2	4
CG1271_OG0010635	553
CG12713_OG0003881_OG0	26
CG12716_OG0008438	1
CG12723_OG0008557	4
CG12728_OG0000928_OG0	74
CG12729_OG0011725	5
CG1273_OG0010536	11
CG12730_OG0007375	294
CG12744_OG0000893	85
CG12746_OG0004208	2795
CG1275_OG0011072	1265
CG12768_OG0001283_OG0	143
CG12769_OG0007187	130
CG12773_OG0003140	1074
CG12782_OG0012281	2
CG12783_OG0000743_OG0	2
CG12784_OG0005236	0
CG12795_OG0008825	588
CG12811_OG0002240	338
CG12817_OG0002595_OG0	32
CG12818_OG0004897	137
CG12822_OG0001599	1113
CG12825_OG0001130_OG1	148
CG12826_OG0002951	12
CG12828_OG0011622	1
CG12831_OG0011623_OG0	2
CG12836_OG0002963_OG0	6
CG12848_OG0006045	294
CG12849_OG0011577	0
CG12851_OG0005862	177
CG12857_OG0006163	2
CG12860_OG0006154	114
CG12861_OG0006153	80
CG12862_OG0011585_OG0	2
CG12863_OG0011584	85
CG12866_OG0002772	2
CG12868_OG0001564	496
CG12869_OG0006145	44
CG12869_OG0006146	23
CG12877_OG0001472_OG0	623
CG1288_OG0001350	30
CG12880_OG0005345	23
CG12883_OG0001474	73
CG12885_OG0001477	281
CG12895_OG0006308	732
CG12909_OG0002821	94
CG12910_OG0006305	86
CG12911_OG0006304	0
CG12914_OG0002819	4
CG12917_OG0002815	3
CG12920_OG0006291	5
CG12926_OG0006349	224
CG12929_OG0006357	82
CG12934_OG0006315	6
CG12935_OG0002846	97
CG12942_OG0001596_OG0	158
CG12945_OG0004570	897
CG12947_OG0004568	49
CG12948_OG0004558	170
CG12963_OG0001641_OG0	0
CG12964_OG0002996_OG0	11
CG12970_OG0006808	0
CG12971_OG0010294	9
CG12974_OG0010307	5
CG12983_OG0010332	26
CG12984_OG0003949	0
CG12985_OG0000915	7
CG12986_OG0011685	0
CG1299_OG0000523_OG0	4021
CG12990_OG0007696	10
CG12991_OG0007703	2421
CG12992_OG0011688	42
CG12994_OG0007707	21
CG12995_OG0008599	0
CG12998_OG0011739	24
CG13000_OG0011738	0
CG13001_OG0008580	226
CG13002_OG0008577	15
CG13003_OG0008572	2014
CG13004_OG0008570	134
CG13005_OG0008567	78
CG13008_OG0008305	20
CG13010_OG0003260	22
CG13012_OG0008317	366
CG13014_OG0008547	382
CG13016_OG0006536	172
CG13018_OG0006537	102
CG13021_OG0003241	1
CG13022_OG0010698	29
CG13023_OG0010699	6
CG13024_OG0010708	883
CG13026_OG0010716	425
CG13028_OG0004010	1
CG13031_OG0012200	231
CG13032_OG0004014_OG0	12
CG13033_OG0010736	0
CG13038_OG0010761	17
CG13039_OG0010762	3
CG1304_OG0000265_OG0	0
CG1304_OG0000265_OG1	0
CG13040_OG0010763	3
CG13041_OG0000280_OG0	11
CG13041_OG0000280_OG0.2	19
CG13042_OG0010767	4
CG13043_OG0000281_OG0	0
CG13043_OG0000281_OG1	0
CG13044_OG0010768	8
CG13045_OG0000814	0
CG13046_OG0010771	6
CG13047_OG0010772	0
CG13048_OG0010773	1
CG13049_OG0010774	18
CG13051_OG0011898	1
CG13053_OG0010778	0
CG13054_OG0010779	8
CG13055_OG0010780	26
CG13056_OG0010757	4
CG13058_OG0004021	4
CG13059_OG0010764	3
CG13062_OG0010766	19
CG13064_OG0010775	0
CG13065_OG0010776	11
CG13066_OG0012201	0
CG13068_OG0002030_OG1	6
CG13069_OG0004022	3
CG1307_OG0004308	481
CG13070_OG0012202	0
CG13071_OG0011899	2
CG13073_OG0012731_OG0	7
CG13074_OG0010797	36
CG13075_OG0000216_OG0	3
CG13075_OG0000216_OG1	3
CG13077_OG0009097	295
CG13078_OG0003575_OG0	4
CG13081_OG0003574	0
CG13082_OG0009094	67
CG13083_OG0009084	0
CG13084_OG0009083	5
CG13085_OG0001922	11
CG13086_OG0003709	219
CG13088_OG0001266	94
CG1309_OG0010533	1423
CG13096_OG0003720	374
CG13097_OG0001923	282
CG13101_OG0009304	1154
CG13102_OG0009298	0
CG13108_OG0009295	47
CG13110_OG0011792	0
CG13113_OG0001247_OG0	3
CG13114_OG0009279	5
CG13116_OG0001878	2005
CG13123_OG0001877	39
CG13124_OG0003502	10978
CG13126_OG0003515	135
CG13127_OG0001844	5
CG13131_OG0000790_OG0	21
CG13133_OG0003525	25
CG1314_OG0011674	23
CG13144_OG0009363	51
CG13148_OG0007214	24
CG13151_OG0006215	116
CG13154_OG0006206	3
CG13155_OG0006196	5
CG13157_OG0002779	0
CG1316_OG0000430_OG0	1231
CG13168_OG0006184	12
CG1317_OG0011084	3246
CG13170_OG0006182	0
CG13171_OG0006180	0
CG13177_OG0012831	55
CG13185_OG0002928	524
CG13186_OG0006594	2
CG13192_OG0006567	197
CG13193_OG0006565	0
CG13196_OG0006560	6
CG13197_OG0006563	470
CG13202_OG0001123_OG0	15
CG13203_OG0006235	10
CG13204_OG0006233	359
CG13215_OG0002793_OG0	15
CG13216_OG0001568_OG0	1
CG13218_OG0002791_OG0	0
CG13220_OG0001573_OG0	1030
CG13223_OG0001571_OG0	0
CG13226_OG0002794_OG0	298
CG13227_OG0006218_OG0	1
CG13228_OG0011587_OG0	0
CG13229_OG0002786_OG0	108
CG13229_OG0002787_OG0	815
CG13231_OG0006217	2
CG13239_OG0009815	0
CG1324_OG0007509	40
CG13243_OG0009147	5
CG13247_OG0010378	1
CG13248_OG0010371	302
CG13250_OG0011870	87
CG13251_OG0010355	112
CG13252_OG0003952	485
CG13258_OG0009399	14
CG13272_OG0008882	121
CG13280_OG0008881	34
CG13282_OG0008887	22
CG13285_OG0010583	350
CG13287_OG0010216	1
CG13288_OG0010220	10
CG13293_OG0003937	110
CG13295_OG0010231	650
CG13297_OG0010242	6
CG13299_OG0011864	0
CG13300_OG0003943	67
CG13305_OG0011196	31
CG13306_OG0011204	98
CG13308_OG0004102	0
CG13309_OG0011211	7
CG13310_OG0011207	17
CG13312_OG0011210	0
CG13313_OG0004105_OG0	5
CG13314_OG0011224	16
CG13315_OG0011237	4260
CG13318_OG0004834	1977
CG13319_OG0006667	346
CG13321_OG0006673	2
CG13326_OG0006545	14
CG13330_OG0007271	10
CG13331_OG0007273	8
CG13332_OG0007274	25
CG13334_OG0007281	3
CG13337_OG0011662	59
CG13339_OG0007296	236
CG13344_OG0007304	366
CG13358_OG0007351	19
CG13359_OG0012499	4
CG13360_OG0010145	1004
CG13361_OG0003189	11
CG13362_OG0007862	17
CG13364_OG0001174_OG0	2
CG13365_OG0007831	545
CG13367_OG0003188_OG0	330
CG13369_OG0003181	934
CG13375_OG0007847	38
CG13377_OG0007849	673
CG13380_OG0010135	0
CG13384_OG0003473	792
CG13385_OG0012520	8
CG13386_OG0003471	177
CG1339_OG0006721	3
CG13390_OG0003479	214
CG13392_OG0003476	102
CG13397_OG0003469	315
CG13398_OG0003468	214
CG13403_OG0008236	4
CG13404_OG0008224	74
CG13405_OG0011376	3
CG13407_OG0004768	0
CG13408_OG0004770	55
CG13409_OG0004775	196
CG13423_OG0007099	4
CG13426_OG0011654	0
CG13427_OG0003049	1
CG13428_OG0007100	1675
CG13430_OG0001658	208
CG13436_OG0006622	30
CG13437_OG0006285	99
CG13438_OG0006243	0
CG1344_OG0012226	258
CG13442_OG0006244	14
CG13443_OG0006248	0
CG13445_OG0003880	0
CG13449_OG0009980	25
CG13454_OG0003875_OG0	0
CG13455_OG0009966	3
CG13457_OG0001288	6
CG13458_OG0004037	288
CG13460_OG0010841	3
CG13465_OG0000343_OG0	0
CG13471_OG0004048	9
CG13473_OG0010860	7
CG13474_OG0004049	0
CG13476_OG0012898	2
CG13481_OG0000339_OG0	5
CG13481_OG0000339_OG1	0
CG13484_OG0010886	130
CG13488_OG0001544_OG1	1
CG13492_OG0005946	3
CG13501_OG0005936	18
CG13502_OG0005931	33
CG13502_OG0012991	7
CG13506_OG0007028	2192
CG13510_OG0006998	176
CG13511_OG0006997	30
CG13516_OG0006995	317
CG13526_OG0006986	4
CG13527_OG0006984	6
CG13531_OG0006978	892
CG13532_OG0006975	83
CG13538_OG0005981	2
CG13539_OG0012044	1
CG1354_OG0007555	1820
CG13541_OG0012280	2
CG13544_OG0005976	10
CG13545_OG0012580	4
CG13551_OG0000540_OG1	5555
CG13551_OG0012048	1289
CG13557_OG0012477	0
CG13558_OG0001556	1
CG13559_OG0012047	13
CG13561_OG0011643	18
CG13562_OG0011631	21
CG13575_OG0006892	40
CG13577_OG0001150_OG0	2
CG13578_OG0006898	449
CG13579_OG0006013	147
CG1358_OG0006724	1186
CG13581_OG0002746	4
CG13585_OG0011574	1379
CG13587_OG0006025	14
CG13594_OG0006033	231
CG13599_OG0005537	3
CG1360_OG0006725	19
CG13601_OG0005534	363
CG13603_OG0005332	885
CG13605_OG0005319	579
CG13606_OG0005306	172
CG13607_OG0005318	1043
CG13609_OG0012982	7
CG13613_OG0005278	0
CG13614_OG0002525_OG0	0
CG13615_OG0002524	0
CG13616_OG0005272	22
CG13618_OG0005267	421
CG13622_OG0005268	35
CG13623_OG0005265	339
CG13625_OG0004618	319
CG13627_OG0004629	44
CG13630_OG0004630	590
CG13631_OG0004635	732
CG13634_OG0004637	18
CG13641_OG0004650	185
CG13643_OG0002274	93
CG13653_OG0002504	1
CG13654_OG0005174	244
CG13663_OG0011496	303
CG13667_OG0004090_OG0	164
CG13670_OG0011168	0
CG13671_OG0004086_OG0	272
CG13675_OG0000560_OG2	10
CG13676_OG0003984	170
CG13678_OG0000129_OG3	5
CG1368_OG0008241	12
CG13685_OG0010463	90
CG13689_OG0008772	40
CG13690_OG0008752	1
CG13692_OG0008754	6
CG13698_OG0010125	858
CG13699_OG0003907_OG0	3
CG13705_OG0010610	65
CG13707_OG0010613	74
CG13708_OG0010614	13
CG1371_OG0006292	1463
CG13711_OG0010618	0
CG13712_OG0010619	0
CG13713_OG0010620	0
CG13716_OG0010627	5
CG13720_OG0004084	0
CG13721_OG0012208	8
CG13722_OG0011130	851
CG13723_OG0010915	0
CG13724_OG0010917	0
CG13725_OG0010918	8
CG13727_OG0004055	21
CG13728_OG0010923	0
CG13731_OG0011910	27
CG13733_OG0010089	4
CG13738_OG0011907	8
CG13739_OG0002891	177
CG13743_OG0006405	307
CG13744_OG0006409	0
CG13747_OG0006408	5
CG13748_OG0006626	1
CG13751_OG0001660_OG0	331
CG13760_OG0007606	293
CG13766_OG0009602	122
CG13771_OG0009612	13
CG13775_OG0003750_OG0	0
CG13784_OG0000956_OG0	929
CG13786_OG0003631	2
CG13796_OG0001883_OG0	647
CG13801_OG0000219_OG0	6
CG13801_OG0000219_OG1	0
CG13806_OG0011077	0
CG13807_OG0011075	138
CG13810_OG0011066	1
CG13813_OG0010189	59
CG13829_OG0011464	2
CG13833_OG0004687	15560
CG13837_OG0002276	0
CG13838_OG0011993	4
CG13841_OG0004694	766
CG13842_OG0004706	19
CG13847_OG0004737	3
CG13850_OG0004743	765
CG13855_OG0004744	12
CG13856_OG0004745	288
CG13857_OG0004746	2
CG13862_OG0004760	0
CG13868_OG0007089	7016
CG13868_OG0013578	1407
CG13869_OG0007075	2
CG1387_OG0008528	15
CG13870_OG0007093	163
CG13871_OG0003047	2
CG13872_OG0007071	12
CG13875_OG0011381	186
CG13876_OG0001334_OG0	124
CG13877_OG0011937	738
CG13884_OG0000403_OG0	7
CG13887_OG0011343	3441
CG13891_OG0002060	10
CG13893_OG0011360	1578
CG13894_OG0004129	93
CG13895_OG0004128	311
CG13901_OG0011344	117
CG13907_OG0011337	3069
CG13912_OG0011325	200
CG13917_OG0011285	5071
CG13919_OG0011274	102
CG13920_OG0011271	788
CG13921_OG0011032	283
CG13924_OG0011054	9
CG13926_OG0011282	321
CG13928_OG0011279	976
CG13930_OG0011024	48
CG13931_OG0004073	35
CG13933_OG0011036	1020
CG13937_OG0011056	1153
CG13949_OG0003375	19
CG13950_OG0003376	60
CG13954_OG0006374	85
CG13955_OG0002890_OG0	0
CG13962_OG0012240	0
CG13970_OG0009133_OG0	0
CG13972_OG0005361	1
CG13983_OG0002696	0
CG13991_OG0000661_OG1	6
CG13992_OG0002070_OG0	27
CG13994_OG0011942	242
CG13995_OG0000538_OG0	97
CG13999_OG0000662_OG0	88
CG14005_OG0001926	184
CG14006_OG0001927	2
CG14007_OG0009567	26
CG14011_OG0003731	4
CG14013_OG0003734	6
CG14014_OG0009443	0
CG14015_OG0009446	194
CG14017_OG0003733	2
CG14020_OG0003686	52
CG14022_OG0008831	954
CG14024_OG0003410_OG0	111
CG14034_OG0008836	28
CG14036_OG0008842	1
CG14042_OG0001816	105
CG14043_OG0003425	551
CG14044_OG0008964	169
CG14050_OG0000684	21
CG14052_OG0007777	0
CG14053_OG0012099	2
[truncated: 9,910 more rows]
