# Supplementary material for: Evolution of chemosensory tissues and cells across ecologically diverse Drosophilids
Source: Nat Commun. 2024 Feb 5;15:1047. doi: 10.1038/s41467-023-44558-4 (PMC10844241; doi:10.1038/s41467-023-44558-4)
Supplement: Supplementary file 18 — Supplementary Data 15 [file 41467_2023_44558_MOESM18_ESM.zip › all_count_tables_renamed/SANB5ANT_counts_trim_genes_FBids_1_1_sorted.txt]

128up_OG0006588	1008
14-3-3epsilon_OG0002478	10507
14-3-3epsilon_OG0001126_OG1	22171
140up_OG0004534	687
18w_OG0003044	1495
26-29-p_OG0010897	7037
2mit_OG0000576_OG0	66
5-HT1A_OG0006644	11
5-HT1B_OG0006647	56
5-HT2A_OG0000287_OG0	309
5-HT2B_OG0011472	1385
5-HT7_OG0005777	58
5PtaseI_OG0005188	1347
7B2_OG0004187	3113
a_OG0006460	563
a10_OG0010691	290211
a5_OG0009037	136306
a6_OG0007651	894
AANATL2_OG0003640	1188
AANATL4_OG0000091_OG1	1
AANATL7_OG0007605	4
Aasdh_OG0001831	6956
Aatf_OG0001947	430
aay_OG0011265	14133
ab_OG0009683	905
ab_OG0009684	137
ABCB7_OG0011281	3398
Pmp70_OG0003257	6638
Abd-B_OG0005000	0
Abi_OG0002227_OG0	881
Abl_OG0010722	5107
abo_OG0009656	424
Abp1_OG0010565	1642
abs_OG0003097	1418
ac_OG0007843	0
Ac13E_OG0008321	1593
Ac3_OG0009573	2317
Ac78C_OG0010320	1571
Acam_OG0000252_OG0	1
Acam_OG0000252_OG1	0
Acam_OG0005131	1
CG9149_OG0011313	399
Acbp1_OG0009246	717
Acbp2_OG0010415	864
Acbp4_OG0000311_OG0	0
Acbp4_OG0000311_OG1	18
Acbp6_OG0010414	453
ACC_OG0007193	13896
AcCoAS_OG0000812	30623
Ace_OG0000652_OG0	1222
Acer_OG0000953_OG0	7126
Acer_OG0003808	131
Acf_OG0002671	1500
Achl_OG0002770	1081
acj6_OG0008333	439
acj6_OG0008334	1536
Ack_OG0010507	3284
Ack-like_OG0006546	1974
Acn_OG0009540	7077
CG5009_OG0006075	7246
Acox57D-d_OG0006913	11
Acox57D-p_OG0001151	1657
Acp1_OG0009317	61
Acp32CD_OG0009664	1
Acp65Aa_OG0003939	1
Acph-1_OG0001513	379
CG12512_OG0008829	1213
CG18155_OG0007972	97
Acsl_OG0007133	22423
Act42A_OG0000022_OG0	16
Act42A_OG0000022_OG1	58
Act42A_OG0000022_OG3	32
Act42A_OG0000022_OG4	20
Act42A_OG0000022_OG5	1396
Actn_OG0003148_OG0	2307
Actn3_OG0011403_OG0	0
ACXB_OG0000046_OG0	0
ACXB_OG0000046_OG1	9
ACXB_OG0000046_OG2	2
ACXB_OG0000046_OG2.2	0
ACXD_OG0004078_OG0	831
Acyp_OG0009408	0
Acyp2_OG0011498	587
Ada_OG0002342	24
Ada1-2_OG0003777_OG0	364
Ada2a_OG0005051	340
Ada2b_OG0004799	406
Ada3_OG0007872	1034
AdamTS-A_OG0005247	155
AdamTS-A_OG0012010	13
AdamTS-B_OG0008089	2201
Adar_OG0007649	1327
Adat1_OG0003596	102
Adck1_OG0006032	461
Adck5_OG0010063	968
ADD1_OG0006579	1071
Adf1_OG0001636_OG0	311
Adgf-A_OG0001991_OG0	11
Adgf-A_OG0003900	4
Adgf-A2_OG0010109	2
Adgf-B_OG0010108	0
Adgf-C_OG0001030_OG0	1310
Adgf-D_OG0002208_OG0	33
Adgf-E_OG0006152	0
Adh_OG0003395_OG0	0
Adi1_OG0010940	998
AdipoR_OG0004727	7238
CG3809_OG0004951	0
AdenoK_OG0003918_OG0	1556
Ady43A_OG0002958	2193
AdoR_OG0005733	58
adp_OG0006108	990
AdSS_OG0000854_OG0	7491
Aduk_OG0004873	2567
Ae2_OG0010984	6794
CG6512_OG0010913	5383
aft_OG0006080	410
Afti_OG0005567	1024
Ag5r_OG0008212	3
Ag5r2_OG0008213	1
AGBE_OG0007237	4588
AgmNAT_OG0001753	6
ago_OG0010530	2420
AGO1_OG0007307	7838
AGO2_OG0000119_OG0	10392
Agpat1_OG0008448	3248
Agpat2_OG0003465	8403
Agpat3_OG0004018	3561
Agpat4_OG0004019_OG0	227
ADPS_OG0002932	3269
agt_OG0001016_OG0	2
Spat_OG0007723	103
Ahcy_OG0001195_OG0	988
AhcyL1_OG0011110	5352
AIF_OG0001225	1318
AIMP1_OG0007108	807
AIMP2_OG0009977	872
AIMP3_OG0005998	953
Adk1_OG0010829	9511
Adk3_OG0005467	498
Ak6_OG0007201	276
Akap200_OG0000367_OG0	154
Akh_OG0010512	6
AkhR_OG0009627	6
akirin_OG0010441	2628
Akr1B_OG0001292	6997
Akt1_OG0005415	2226
al_OG0008749	54
Aladin_OG0007570	469
AlaRS_OG0003477	2940
AlaRS-m_OG0010596	1712
Alas_OG0006853	7679
alc_OG0006389	12417
Ald1_OG0005647	37054
Ald2_OG0005645	0
Aldh_OG0003615	39510
Aldh-III_OG0006742	21536
Aldh7A1_OG0003841_OG0	23
Alg-2_OG0001588_OG0	2128
Alg1_OG0002607_OG0	1316
Alg10_OG0000709_OG0	486
Alg11_OG0012170	2291
CG8412_OG0004562	1106
Alg14_OG0001194_OG0	171
Alg2_OG0010641	1720
Alg3_OG0003012	61
Alg3_OG0006966	518
CG5287_OG0001281	436
CG5287_OG0003790	538
Alg9_OG0005173	857
Alh_OG0004317	2969
Alh_OG0004319	1264
Alh_OG0011430	656
alien_OG0009301	2819
ALiX_OG0005343	4536
Alk_OG0006414	15
CG12179_OG0001176_OG0	114
Alp1_OG0010289	0
Alp10_OG0010194	0
Alp11_OG0008522	184
Alp12_OG0003717	290
Alp13_OG0001034	97
Alp2_OG0000261_OG0	15
Alp2_OG0000261_OG1	0
Alp4_OG0005779	4509
Alp6_OG0006360	97
Alp7_OG0003030	0
Alp9_OG0003931	0
alph_OG0000083_OG0	1
alph_OG0005113	7312
alpha-Catr_OG0006852	6942
alpha-Est1_OG0004357	19916
alpha-Est10_OG0004350	5707
alpha-Est2_OG0000314	353
alpha-Est3_OG0004356	597
alpha-Est6_OG0004354	0
alpha-Est7_OG0001351	2942
alpha-Est8_OG0004352	8777
alpha-Est9_OG0004351	347
alpha-Man-Ia_OG0003130	378
alpha-Man-Ia_OG0003131	1000
alpha-Man-Ia_OG0001168	1454
alpha-Man-Ib_OG0005087	1620
alpha-Man-Ic_OG0011549	0
alpha-Man-IIa_OG0004878	2607
alpha-Man-IIb_OG0005229	12492
alpha-PheRS_OG0008296	1619
alpha-Spec_OG0011040	27364
alpha4GT1_OG0000948	1243
alphaCOP_OG0011275	6577
alphaSnap_OG0010384	7759
alphaTub67C_OG0010998	48
Alr_OG0008278	737
alrm_OG0002498	427
Als2_OG0009863	4103
alt_OG0004894	4539
aly_OG0004083	1
Ama_OG0002112	0
Amacr_OG0009433	1283
amd_OG0001918	3654
Amnionless_OG0008741	215
amon_OG0011540	5638
amos_OG0003702_OG0	0
AMPdeam_OG0008245	5952
Amph_OG0007204	10228
AMPKalpha_OG0001698	6560
Amt_OG0004607	15622
Amun_OG0008385	5269
amx_OG0007575	630
Amy-p_OG0000157_OG0	10
Amy-p_OG0000157_OG0.2	0
Amyrel_OG0006416	3
ana_OG0006403	4
ana1_OG0002269	1266
ana2_OG0007120	215
ana3_OG0006194	284
Ance-2_OG0003658	3
Ance-3_OG0001891_OG0	2774
Ance-3_OG0009407	1944
Ance-4_OG0006406	7
Ance-5_OG0005870	53
anchor_OG0010100	8610
Andorra_OG0011741	0
Ank2_OG0010460	20476
Ankle2_OG0000780	1699
l(2)35Be_OG0003404_OG0	0
anox_OG0007490	2021
Ant2_OG0008041	11
antdh_OG0008007	98540
Antp_OG0002113	16
antr_OG0007227	16
AnxB10_OG0008082	8783
AnxB11_OG0008196	4629
AnxB9_OG0004410	14695
aop_OG0003458	1066
aos_OG0010741	775
Aos1_OG0002145_OG0	728
AOX1_OG0005242	5031
AOX2_OG0000143_OG0	21749
AOX2_OG0000143_OG1	49
AOX4_OG0001465	25535
ap_OG0005832	61
AP-1-2beta_OG0008273	9494
AP-1gamma_OG0007680	8527
AP-1mu_OG0005553	3326
AP-1sigma_OG0005334	5849
AP-2alpha_OG0008751	5022
AP-2mu_OG0004736	3125
AP-2sigma_OG0004385	896
Apc_OG0005387	3199
APC10_OG0005888	425
Apc2_OG0005308	99
APC4_OG0003171_OG0	513
APC7_OG0001703	1
ApepP_OG0000963	1206
aph-1_OG0003552_OG0	604
aPKC_OG0006607	528
aPKC_OG0006608	160
aPKC_OG0006609	170
Aplip1_OG0011323	2476
apn_OG0002443_OG0	0
apolpp_OG0012638	86
app_OG0010830	1958
APP-BP1_OG0010070	508
Appl_OG0007834	46669
Aprt_OG0004075	409
Aps_OG0010085	2623
apt_OG0002733	414
CG18815_OG0010034	4635
AQP_OG0007242	6
aqrs_OG0005393	0
aqz_OG0001049_OG1	10424
ara_OG0009939	14
aralar1_OG0001518	5030
Arc1_OG0002768_OG0	5154
Arc2_OG0006127	791
Arc42_OG0001370_OG0	1522
Archease_OG0002289_OG0	320
Arf51F_OG0006831	1757
Arf79F_OG0012164	8302
ArfGAP1_OG0010836	2001
ArfGAP3_OG0003816_OG0	1
Arfip_OG0005451	789
Arfrp1_OG0007681	275
arg_OG0003183	24
arg_OG0007835	14
Argk_OG0011233	59007
Argk_OG0011925	449
Argl_OG0009800	37
CG31469_OG0002209_OG0	460
ArgRS_OG0008151	992
ArgRS-m_OG0004367	789
ari-1_OG0007878	2861
ari-2_OG0003028	2004
Arl1_OG0010003	1223
Arl2_OG0004816	214
Arl5_OG0011164	531
Arl6_OG0007042	1799
Arl6IP1_OG0004993	1715
Arl8_OG0004797	2492
arm_OG0007636	12564
armi_OG0002027	411
Arp1_OG0004441	3420
Arp10_OG0007423	989
Arp2_OG0001770	1628
Arp3_OG0010555	1312
Arp5_OG0001448_OG0	362
Arp53D_OG0011600	0
Arp6_OG0008512	634
Arp8_OG0007614	485
Arpc1_OG0009187	3480
Arpc2_OG0009417	1357
Arpc3A_OG0005226	552
Arpc3B_OG0008590	1
Arpc4_OG0008719	1298
Arpc5_OG0008957	491
arr_OG0007264	1041
Arr1_OG0009490	26
Arr2_OG0004099	26
Ars2_OG0005840	6736
Art1_OG0004911	802
Art2_OG0008773	5
Art3_OG0004604	514
Art4_OG0004574	319
Art6_OG0004528_OG0	0
Art7_OG0001547_OG0	592
Art8_OG0009662	154
Art9_OG0002219_OG0	1
Arts_OG0000486_OG0	1802
aru_OG0003377	4583
Arv1_OG0013036	372
arx_OG0009914	45
Asap_OG0007180	5242
Asator_OG0002682_OG1	3143
Asciz_OG0010646	187
ase_OG0007840	40
asf1_OG0009889	814
ash1_OG0000982_OG0	271
ash2_OG0004623	1704
Ask1_OG0004518	3131
asl_OG0004217	60
AsnRS_OG0003707	1753
AsnRS-m_OG0006452	385
AsnS_OG0000992	32
asp_OG0004633	1
Asph_OG0006509	3107
ASPP_OG0006932	9585
CG9572_OG0008488	116
AspRS_OG0006665	2133
AspRS-m_OG0008886	3222
asrij_OG0006972	992
asRNA:CR31429_OG0002339_OG0	336
asRNA:CR42743_OG0003772_OG0	0
asRNA:CR43299_OG0012338_OG0	0
asRNA:CR43426_OG0012535_OG0	0
asRNA:CR43454_OG0002277_OG0	8
asRNA:CR43463_OG0001607_OG0	567
asRNA:CR43809_OG0003675_OG0	0
asRNA:CR44106_OG0002406_OG0	20
asRNA:CR44169_OG0002969_OG0	2001
asRNA:CR44179_OG0001455_OG0	1930
asRNA:CR44372_OG0000331_OG0	1
asRNA:CR44372_OG0000331_OG1	0
asRNA:CR44894_OG0012090_OG0	0
asRNA:CR45044_OG0005605_OG0	170
asRNA:CR45195_OG0000203_OG0	113
asRNA:CR45195_OG0000203_OG1	106
asRNA:CR45350_OG0001645_OG0	2732
asRNA:CR45943_OG0010336	1005
asRNA:CR46029_OG0000226_OG0	17
asRNA:CR46029_OG0000226_OG1	1
asRNA:CR46139_OG0003106_OG0	54
asRNA:CR46246_OG0011916	0
asRNA:CR46354_OG0002193_OG0	615
asRNA:CR46473_OG0000925_OG0	1
Ass_OG0001346	10
ast_OG0003560	737
AstA_OG0004634	5
AstA-R1_OG0000689	248
AstA-R2_OG0005396	0
AstC_OG0009668	0
AstC-R1_OG0010134	17
AstC-R2_OG0001295_OG0	30
AstCC_OG0009669	0
asun_OG0002419_OG0	362
Asx_OG0006138	3422
Atac1_OG0003748_OG0	180
Atac2_OG0009508	456
Atac3_OG0000828	964
Tat_OG0001330	4281
Ate1_OG0003045	2448
Atet_OG0003384	5157
Atf-2_OG0006059	459
Atf3_OG0007763	706
Atg1_OG0009929	337
Atg1_OG0009931	3682
Atg10_OG0001598	92
Atg101_OG0008681	1153
Atg12_OG0011904	276
Atg13_OG0004817	967
Atg14_OG0005089	1157
Atg16_OG0005703	1096
Atg17_OG0004232	3992
Atg18a_OG0011152	1966
Atg18b_OG0001271_OG0	175
Atg2_OG0011112	4318
Atg3_OG0009922	1871
Atg4a_OG0009014	1917
Atg4b_OG0005256	1210
Atg5_OG0007974	791
Atg6_OG0005323	1368
Atg7_OG0006714	751
Atg8a_OG0008043	10852
Atg8b_OG0005571	0
Atg9_OG0006487	1277
atilla_OG0011822	6060
atk_OG0010362	0
atl_OG0001399	9080
atms_OG0004154	1023
ato_OG0004804	0
Atox1_OG0012695	960
ATP6AP2_OG0004869	21932
ATP7_OG0008369	1628
ATP8A_OG0007260	17945
ATP8A_OG0007261	988
Atpalpha_OG0002140	60414
ATPCL_OG0006680	14087
ATPsynB_OG0010987	9871
ATPsynbeta_OG0005823	57200
ATPsynbetaL_OG0001317	18
ATPsynC_OG0005792	26814
ATPsynCF6_OG0005500	6166
ATPsynCF6L_OG0010605	0
ATPsynD_OG0004477	14622
ATPsyndelta_OG0007526	8221
ATPsynE_OG0005568	6421
ATPsynG_OG0009657	8902
ATPsyngamma_OG0005690	12003
ATPsynGL_OG0009315	0
ATPsynO_OG0012619	9749
AttC_OG0000164_OG0	37
AttC_OG0007258	10
AttD_OG0004890	0
Atu_OG0002096	961
Atx-1_OG0012102	78
Atx2_OG0011501	12465
Atxn7_OG0003444	980
aub_OG0000482_OG0	12
aurA_OG0004964	15
aurB_OG0009647	38
aust_OG0001881	4
aux_OG0003096_OG0	3353
ave_OG0006159	394
Aven_OG0003291	250
awd_OG0002664	6622
Awh_OG0010478	0
axed_OG0010262	247
Axn_OG0005720	1754
axo_OG0003993	2658
axo_OG0010625	1372
axo_OG0010626	3146
axo_OG0010628	343
Axs_OG0008319	666
Axud1_OG0003447	1801
az2_OG0006736	274
azot_OG0000210_OG0	2
azot_OG0000210_OG1	7
b_OG0009189	11
B-H1_OG0000267_OG0	1350
B-H1_OG0000267_OG1	994
B4_OG0009202	12415
B52_OG0001376_OG0	11768
b6_OG0007653	62
B9d1_OG0005246	358
B9d2_OG0005830	769
bab1_OG0011327	174
bab1_OG0011328	161
bab2_OG0011326	5682
babo_OG0006628	2104
babos_OG0007027	74
Bacc_OG0008947	17945
Bace_OG0000801_OG0	0
baf_OG0003792	788
bai_OG0005189	2299
Balat_OG0007229	1
Baldspot_OG0010721	7206
ball_OG0001092_OG1	278
bam_OG0005170	3
bap_OG0001358_OG0	0
Bap111_OG0007677	2466
Bap170_OG0000903_OG0	1734
Bap55_OG0005900	898
Bap60_OG0008560	1866
IMPPP_OG0000305_OG1	4425
barc_OG0010291	891
bark_OG0008784	2127
barr_OG0000425_OG0	893
baz_OG0008596	6577
bb8_OG0005496	3
bbc_OG0007266	6671
CG18067_OG0007098	10306
bbg_OG0010871	35
bbg_OG0010872	168
BBIP1_OG0004876	1457
BBS1_OG0010413	1492
BBS4_OG0002785_OG0	594
BBS5_OG0002086	2197
BBS8_OG0008755	2239
BBS9_OG0006919	12282
bbx_OG0008688	5118
bc10_OG0010387_OG0	556
BCAS2_OG0005540	529
bcd_OG0002111_OG0	0
bchs_OG0003722	926
BCL7-like_OG0007566	329
bcn92_OG0007793	753
Bdbt_OG0004400	529
bdg_OG0006805	3383
bdl_OG0003385	2408
Bdp1_OG0009215	584
be_OG0000785	1141
BEAF-32_OG0006164	1349
beag_OG0004860	1165
beat-Ia_OG0011784	148
beat-Ib_OG0009146	2
beat-Ic_OG0001866_OG0	0
beat-IIa_OG0005482	83
beat-IIb_OG0005481	77
beat-IIIa_OG0009463	307
beat-IIIb_OG0009460	127
beat-IIIc_OG0003687	141
beat-IV_OG0005508	1165
beat-Va_OG0005024	18
beat-Vb_OG0005021	372
beat-Vc_OG0001062_OG0	26
beat-VII_OG0011542	209
beat-VII_OG0011544	542
beg_OG0004008	368
bel_OG0001048	12557
Bem46_OG0008920	672
ben_OG0000514_OG0	3930
Best1_OG0002590_OG0	14517
Best2_OG0010251	3423
Best3_OG0009963	0
Best4_OG0000558_OG0	0
Bet1_OG0003845_OG0	1191
Bet3_OG0004072	945
beta-PheRS_OG0005298	1195
beta-Spec_OG0007697	32259
beta'COP_OG0009212	4463
beta3GalTII_OG0012738	348
beta4GalNAcTA_OG0006521	876
beta4GalNAcTB_OG0002610	325
beta4GalT7_OG0005195	214
betaCOP_OG0008653	7037
betaggt-I_OG0008962	1021
betaGlu_OG0002667	401
CG32396_OG0011696	3
Bgb_OG0011276	507
bgcn_OG0001647	374
bgm_OG0009412	46534
BHD_OG0010421	522
bi_OG0003201	2248
bi_OG0012904	268
BI-1_OG0004087	9154
bib_OG0001843_OG0	5
BicC_OG0009143	8
BicD_OG0009474	3007
CG11873_OG0005086	2505
bif_OG0003277	1355
bif_OG0012761	242
BigH1_OG0001085_OG0	0
bigmax_OG0005365	524
Bili_OG0002506_OG0	747
bin_OG0010286	0
Bin1_OG0005423	632
bin3_OG0007310	3650
bip1_OG0010560	375
Bka_OG0009250	362
blanks_OG0011885_OG0	94
Blimp-1_OG0010196	6377
Blm_OG0002608	136
Blos1_OG0006148	428
Blos2_OG0010078	417
Blos3_OG0009918	289
Blos4_OG0010933	391
blot_OG0010924	91523
blow_OG0006726	1094
blp_OG0005216	590
blw_OG0006982	43464
bma_OG0010967	7
Bmcp_OG0010022	1062
bmm_OG0010858	1325
bnb_OG0001206_OG1	263
CG5059_OG0012191	2578
bnk_OG0005787	0
bnl_OG0004512	135
boca_OG0006727	1917
bocks_OG0002575_OG0	644
BOD1_OG0005544	2455
boi_OG0007601	108
boi_OG0007603	28
boil_OG0012322	12
bol_OG0011238	1380
boly_OG0007153	0
BomBc1_OG0001623	2
BomBc2_OG0000769_OG0	151
BomBc3_OG0004769	148
BomT3_OG0011469	787
bon_OG0004934	2240
bond_OG0004726	1124
bonsai_OG0007008	1005
Boot_OG0006400	5
bor_OG0004967	945
bora_OG0003911	13
BORCS5_OG0008208	909
BORCS6_OG0011365	663
BORCS7_OG0007103	313
borr_OG0009292	78
boss_OG0005676	7752
botv_OG0006642	900
bou_OG0007819	939
bowl_OG0008785	614
BoYb_OG0000400_OG0	0
br_OG0007659	16
br_OG0011928	2
Br140_OG0001629	1305
brat_OG0001919	522
Brca2_OG0000883	569
Brd_OG0010852	0
CG7154_OG0009310	1600
Brd8_OG0002488	876
Bre1_OG0010209	2382
Brf_OG0005483	362
Brf_OG0005485	82
brk_OG0007975	1222
brm_OG0009999	4654
Brms1_OG0008442	991
Bro_OG0011272	2
brp_OG0000499_OG1	5007
l(3)72Ab_OG0009997	4082
bru1_OG0009737	113
bru1_OG0009738	558
bru2_OG0009740	8946
bru2_OG0011823	867
bru2_OG0012161	419
bru3_OG0010907	475
bru3_OG0011909	73
Bruce_OG0004896	14176
brun_OG0003663	2363
brv1_OG0000706_OG0	1
brv2_OG0010919	0
brv3_OG0011666	23
BRWD3_OG0005288	5888
brwl_OG0009277	1108
bs_OG0003002	273
bs_OG0006897	268
bsf_OG0001906_OG0	3739
Bsg_OG0009780	10312
Bsg25D_OG0003412_OG0	3076
bsh_OG0009110	2
bsk_OG0012344	3960
bt_OG0000537_OG1	0
BTBD9_OG0000546_OG0	1152
BtbVII_OG0011887	3537
btd_OG0007557	490
Btk29A_OG0001838	967
Btk29A_OG0011763	14
btl_OG0002041	10
btn_OG0004719	7
Btnd_OG0008611	12
btsz_OG0001035_OG1	975
btsz_OG0004581	118
btv_OG0003692	2443
btv_OG0009487	6050
btz_OG0005342	2802
Bub1_OG0001806_OG0	1060
Bub3_OG0005120	682
BubR1_OG0000657_OG0	390
Buffy_OG0006561	538
bug_OG0006803	1644
Bug22_OG0009372	709
BuGZ_OG0008876	2726
CG8270_OG0010257	717
bun_OG0000556	3429
bun_OG0009749	4384
bur_OG0003683_OG0	2486
Burs_OG0001045_OG0	0
bves_OG0007497	952
bves_OG0007499	913
bw_OG0006000	1
bwa_OG0009122	247
bwa_OG0012525	215
Bx_OG0008666	7
Bx_OG0008667	342
Bx42_OG0007682	2472
by_OG0005550	3970
byn_OG0010803	0
bys_OG0007950	722
c-cup_OG0012143	1
c(3)G_OG0001464_OG0	591
c11.1_OG0007569	4185
c12.1_OG0007568	1292
c12.2_OG0007567	2585
C15_OG0002126_OG0	69
C1GalTA_OG0009799	1223
C3G_OG0007801	4374
C901_OG0008027	9
ca_OG0005700	5876
Ca-alpha1D_OG0009140	6085
Ca-alpha1T_OG0003323	5447
Ca-beta_OG0009681	1564
Ca-Ma2d_OG0009139	1810
CaBP1_OG0008860	3024
cac_OG0000605_OG0	1037
cact_OG0009392	9115
cactin_OG0003129	1043
cad_OG0009437	2
Cad74A_OG0010922	70
Cad86C_OG0002368	3705
Cad87A_OG0001088_OG0	2598
Cad89D_OG0001058_OG0	1
Cad96Ca_OG0011497	690
Cad96Cb_OG0005172	0
Cad99C_OG0005704	424
CadN_OG0000277_OG1	44
Caf1-105_OG0002830	266
Caf1-180_OG0007408	360
Caf1-55_OG0001036	1291
cag_OG0001595_OG0	0
CAH1_OG0009192	11012
CAH13_OG0002843	0
CAH14_OG0002807	0
CAH15_OG0006256	0
CAH16_OG0000498_OG1	4
CAH2_OG0001000_OG0	5206
CAH3_OG0003177	2602
CAH5_OG0005796	1
CAH7_OG0000840	4259
CAH8_OG0004748	13
CAH9_OG0005622	2
CAHbeta_OG0002334	466
cal1_OG0002556_OG0	892
CalpA_OG0003035	6547
CalpB_OG0010971	2933
CalpC_OG0008186	542
Calr_OG0005564	25231
Cals_OG0013279_OG0	4198
Calx_OG0002139_OG0	21
Calx_OG0004417	3042
Calx_OG0004418	1490
calypso_OG0006121	484
Cam_OG0012053	9331
CaMKI_OG0012767	10247
CaMKII_OG0013280	11331
Camp_OG0005907	857
Camta_OG0006364	2052
Camta_OG0006365	375
can_OG0004061_OG0	31
CanA1_OG0005778	1
CanB_OG0000231_OG0	1349
CanB_OG0000231_OG1	1358
Cand1_OG0009382	3403
CAP_OG0000587_OG0	10997
CAP_OG0012405	40
Cap-D2_OG0005121	407
Cap-D3_OG0009448	317
Cap-G_OG0002924	845
Cap-H2_OG0004906	1408
Capa_OG0005712	0
Caper_OG0009347	9034
Capr_OG0010138	3415
caps_OG0010156	2204
caps_OG0010157	1423
capt_OG0009025	4485
capu_OG0000612_OG0	592
car_OG0007437	727
CARPA_OG0007960	9
CARPB_OG0007554	15
CarT_OG0009432	0
cas_OG0004236	5
casp_OG0006502	2207
cass_OG0009476	7611
Cat_OG0003869	28184
cathD_OG0002862	21058
cato_OG0006491	0
Catsup_OG0009538	1325
caup_OG0009938	9
cav_OG0000654	286
caz_OG0003243_OG0	2394
cbc_OG0007265	729
Cbl_OG0002051_OG0	1795
CBP_OG0001721	117
CBP_OG0007971	135
Cbp20_OG0005066	625
Cbp53E_OG0006447	2112
Cbp80_OG0007913	686
Cbp80_OG0007915	791
Cbs_OG0003124	3385
cbs_OG0007263	1053
cbt_OG0008760	4934
Cby_OG0004789	964
Cc2d2a_OG0002702	924
CCAP_OG0011467	5
CCAP-R_OG0000870	7
ccb_OG0012089	2
CCDC151_OG0011900	0
CCDC53_OG0009785	432
Ccdc58_OG0010399	369
Ccdc85_OG0008917	64
CCHa1_OG0004530	4
CCHa1-R_OG0006065	1
CCHa2_OG0002186_OG0	754
CCHa2-R_OG0005836	244
Cchl_OG0004776	2514
CCKLR-17D1_OG0003334	19
CCKLR-17D1_OG0008675	503
CCKLR-17D1_OG0011744	20
CCKLR-17D3_OG0008678	285
Ccm3_OG0005250	2048
Ccn_OG0010106	1057
Ccn_OG0010107	1052
Ccn_OG0012179	541
Ccp84Ab_OG0000178_OG0	0
Ccp84Ac_OG0001349_OG0	1
Ccp84Ae_OG0002110_OG0	0
Ccp84Af_OG0000109_OG0	0
Ccp84Af_OG0000109_OG1	0
Ccp84Af_OG0000109_OG2	2
Ccp84Ag_OG0001348_OG0	0
Ccs_OG0006299	1532
CCT1_OG0002281_OG0	3931
CCT2_OG0003145	5245
CCT3_OG0004995	4512
CCT4_OG0000979	3969
CCT5_OG0006600	4293
CCT6_OG0008508	4693
CCT7_OG0004839	1386
CCT7_OG0004841	583
CCT8_OG0007117	6665
Ccz1_OG0010481	674
cd_OG0004708	21
CD98hc_OG0001357_OG0	6957
Cda4_OG0008701	11
Cda5_OG0008721	792
Cda9_OG0002707	0
CDase_OG0005749	660
cdc14_OG0009306	3094
Cdc16_OG0005493	684
Cdc23_OG0009421	373
Cdc27_OG0010426	1996
Cdc2rk_OG0006290	508
Cdc37_OG0011041	3187
Cdc42_OG0008268	2505
Cdc45_OG0007388	440
Cdc5_OG0011371	1925
CDC50_OG0008483	6388
Cdc6_OG0002054	74
Cdc7_OG0007729	1888
Cdep_OG0002087	3120
Cdep_OG0004159	2720
CdGAPr_OG0009111	2589
cdi_OG0000729	3280
cDIP_OG0004394	12598
Cdk1_OG0000555_OG0	215
Cdk12_OG0009875	1225
Cdk2_OG0002391	145
CDK2AP1_OG0008015	936
Cdk4_OG0006632	386
Cdk5_OG0002993	638
Cdk5alpha_OG0009389	5259
Cdk7_OG0001724	564
Cdk8_OG0010977	245
Cdk9_OG0007009	621
Cdlc2_OG0000234_OG1	5724
cdm_OG0002482	2064
Cds_OG0010549	3673
Ced-12_OG0009727	817
ced-6_OG0006366	8092
CenB1A_OG0004675	2161
CenG1A_OG0003595_OG0	4281
CenG1A_OG0009182	203
Cenp-C_OG0002322	737
Cep135_OG0009952	1672
Cep135_OG0009954	1203
cep290_OG0004127	2526
Cep89_OG0006812	3
Cep97_OG0008778	1734
cer_OG0012078	1151
Cerk_OG0004182	9340
cert_OG0011161	2709
Cf2_OG0008971	1720
Cfp1_OG0007571	633
CG5789_OG0004615	473
cg_OG0006533	6044
CG10000_OG0005395	1
CG10005_OG0004963	4
CG10011_OG0005399	1706
CG10013_OG0002410_OG0	0
CG10019_OG0008786	433
CG10026_OG0009081	421
CG10029_OG0004344	0
CG10031_OG0008792	28
CG10035_OG0004420	5456
CG10038_OG0001436_OG0	668
CG10041_OG0012259_OG0	0
CG10051_OG0007036	0
CG10053_OG0004336	245
CG10055_OG0004329	1577
CG10062_OG0007038	256
CG10063_OG0010284	5
CG10064_OG0010282	27
CG10068_OG0004321	1437
CG10073_OG0000065_OG2	1
CG10075_OG0010279	670
CG10077_OG0010277	42189
CG10082_OG0005964	14402
CG10086_OG0001355	1
CG10089_OG0010567	971
CG10098_OG0004320	2146
CG10104_OG0006132	2
CG10116_OG0010569	2
CG10126_OG0005023	9294
CG10132_OG0009091	3760
CG10137_OG0009093	3240
CG10139_OG0006151	730
CG10140_OG0010573	0
CG10147_OG0010256	290
CG10151_OG0006160	445
CG10154_OG0010575	1
CG10163_OG0010252	0
CG10164_OG0001489	0
CG10165_OG0011781	333
CG10171_OG0010163	489
CG10175_OG0005507	168
CG10177_OG0001079_OG0	1
CG10184_OG0005509	85
CG10185_OG0005203	35
CG10189_OG0009087	360
CG10194_OG0009085	262
CG10195_OG0003572	489
CG10205_OG0006168	31
CG10208_OG0005527	240
CG10209_OG0006169	902
CG10211_OG0009505	325
CG10222_OG0010165	234
CG10226_OG0010249	881
CG10237_OG0003462	38822
CG1024_OG0004294	736
CG10252_OG0011517	0
CG10254_OG0002565	3938
CG10257_OG0006606	2819
CG10264_OG0005208	19
CG10265_OG0006935	168
CG10274_OG0003940	1284
CG10280_OG0004257	0
CG10283_OG0001907_OG0	382
CG10286_OG0004292	442
CG10298_OG0004288	0
CG10300_OG0005516	0
CG10301_OG0005515	0
CG10307_OG0005957	34
CG10311_OG0004972	949
CG10317_OG0004974	0
CG10321_OG0005965	3166
CG10324_OG0004994	526
CG10332_OG0005992	2
CG10333_OG0009507	1826
CG10336_OG0009516	54
CG10337_OG0009096	560
CG10338_OG0009517	668
CG10339_OG0006873	686
CG10340_OG0001059_OG0	1825
CG10341_OG0009518	234
CG10343_OG0009520	407
CG10344_OG0007020	107
CG10345_OG0002430_OG0	18920
CG10347_OG0000607_OG0	338
CG10348_OG0003704	66
CG10352_OG0008207	3
CG10353_OG0008206	1758
CG10357_OG0010470	43796
CG10359_OG0010469	898
CG10361_OG0010014	10
CG10362_OG0008202	2017
CG10365_OG0005518	1194
CG10366_OG0009102	910
CG10375_OG0005526	1015
CG10376_OG0009519	1357
CG10383_OG0001909	2164
CG10384_OG0007018	4
CG10405_OG0004983	29
CG10407_OG0005207	15
CG10413_OG0003703_OG0	1977
CG10417_OG0013094	2403
CG10418_OG0010832	292
CG10425_OG0002500	1223
CG10428_OG0001263_OG0	326
CG10431_OG0001914	250
CG10433_OG0006904	241
CG10435_OG0002296_OG0	1091
CG10444_OG0007082	1149
CG10445_OG0001356	224
CG10459_OG0001605_OG0	0
CG10462_OG0009105	700
CG10463_OG0009108	532
CG10466_OG0012145	309
CG10467_OG0010233	636
CG10469_OG0010232	129
CG10470_OG0009541	1076
CG10472_OG0000811_OG0	146
CG10479_OG0010225	868
CG10481_OG0009114	3
CG10483_OG0010221	872
CG10486_OG0010219	4
CG10492_OG0009544	1573
CG10494_OG0006908	374
CG10495_OG0009546	305
CG10505_OG0006927	15
CG10508_OG0010314	7804
CG10510_OG0003948	2
CG10513_OG0005163	4201
CG10514_OG0005162	7
CG10516_OG0009998	285
CG10527_OG0002810_OG0	11807
CG10543_OG0006262	6413
CG10550_OG0000747	13681
CG10555_OG0008527	1539
CG10561_OG0009552	1468
CG10565_OG0010321	1613
CG10576_OG0010200	2446
CG10581_OG0010326	7
CG10584_OG0010328	191
CG10587_OG0000094_OG0	0
CG10587_OG0000094_OG1	0
CG10587_OG0000094_OG2	0
CG10589_OG0003950	0
CG10591_OG0010195	2
CG10597_OG0003317	0
CG10598_OG0011740	0
CG10600_OG0009530	4917
CG10602_OG0009532	4536
CG10616_OG0010838	1604
CG10621_OG0001911	67
CG10623_OG0001912	490
CG10628_OG0009107	561
CG10631_OG0001241	5475
CG10646_OG0009949	517
CG10654_OG0009947	37
CG10657_OG0009951	469
CG10660_OG0010840	384
CG10663_OG0010839	385
CG10669_OG0005156	368
CG10674_OG0010603	904
CG10680_OG0003577	1745
CG10681_OG0009950	267
CG10700_OG0011812	0
CG10702_OG0009548	1014
CG10710_OG0010908	159
CG10713_OG0010576	159
CG10725_OG0010574	0
CG10730_OG0000951	15
CG10731_OG0006517	278
CG10737_OG0006638	27371
CG10738_OG0010568	190
CG1074_OG0007339	986
CG10747_OG0009127	745
CG10748_OG0011855_OG0	0
CG10749_OG0003913_OG0	0
CG10750_OG0009561	7
CG10752_OG0010150_OG0	0
CG10761_OG0008304	3
CG1077_OG0004263	1
CG10793_OG0003237	0
CG10795_OG0006915	432
CG10799_OG0003081	10
CG10801_OG0012112	1
CG10802_OG0008133	1929
CG10803_OG0008134	767
CG10804_OG0008132	2036
CG10809_OG0010976	656
CG10814_OG0007257	0
CG10822_OG0007072	0
CG10839_OG0009144	0
CG10841_OG0002198_OG0	2
CG10853_OG0003980_OG0	0
CG10859_OG0009209	3
CG10862_OG0002017_OG1	7376
CG10863_OG0010486	2687
CG10863_OG0012194_OG0	1
CG10864_OG0005043	362
CG10866_OG0010485	758
CG10874_OG0003457	5224
CG10877_OG0002385_OG0	16
CG10887_OG0002183_OG0	0
CG10898_OG0002547	649
CG1090_OG0003105_OG0	1608
CG10903_OG0002293_OG0	188
CG10904_OG0011634	336
CG10907_OG0001984_OG0	627
CG10909_OG0005022	0
CG10910_OG0006092	0
CG10911_OG0006095	0
CG10912_OG0000471	1
CG10914_OG0006109	433
CG10919_OG0001352	0
CG1092_OG0001161_OG0	2
CG10920_OG0007959	0
CG10927_OG0006710	142
CG10931_OG0006071	2
CG10932_OG0007954	1006
CG10934_OG0002756_OG0	1
CG10939_OG0005908	11323
CG10947_OG0009415	141
CG10948_OG0009927	2780
CG10949_OG0009416	598
CG10950_OG0012279	3
CG10958_OG0001743	403
CG10959_OG0008299	357
CG10962_OG0007748	110
CG10970_OG0003173	16
CG10973_OG0012539	540
CG10979_OG0004244	1289
CG10984_OG0009934	656
CG10996_OG0008249	120
CG11000_OG0004245	295
CG11007_OG0003037	484
CG11018_OG0007064	0
CG11029_OG0001270	17
CG1103_OG0003103_OG0	308
CG11030_OG0003728	979
CG11034_OG0001268	330
CG11035_OG0002292_OG0	599
CG11041_OG0001654	4
CG11044_OG0007073	0
CG1105_OG0004314	1037
CG11050_OG0009604	2282
CG11060_OG0006765	1
CG11068_OG0011716	7
CG11069_OG0004655	333
CG11076_OG0001759	1273
CG11077_OG0000549_OG0	0
CG11085_OG0008456	0
CG11089_OG0004653	269
CG11095_OG0003249	312
CG11099_OG0007074	1333
CG11103_OG0003250	580
CG11106_OG0012330	0
CG11109_OG0001964	432
CG11110_OG0006619	234
CG11123_OG0006752	573
CG11125_OG0006747	1076
CG11127_OG0006744	388
CG1113_OG0004171	207
CG11131_OG0001957_OG0	3
CG11134_OG0003251	563
CG11141_OG0006745	2055
CG11145_OG0006754	0
CG11147_OG0003729	22729
CG11149_OG0003730	0
CG11151_OG0008256	5588
CG11159_OG0006283	2
CG1116_OG0004164	1664
CG11162_OG0008263	1
CG11168_OG0004657	1242
CG11170_OG0006462	341
CG11178_OG0003327	972
CG11180_OG0006625	653
CG11191_OG0007189	9122
CG11192_OG0007095	1
CG11200_OG0007088	8537
CG11211_OG0012938	6
CG11226_OG0012166_OG0	6
CG11227_OG0007505	0
CG1124_OG0002090	1957
CG11241_OG0003815_OG0	1
CG11247_OG0009861	449
CG11248_OG0003830_OG0	250
CG11249_OG0009864	0
CG11251_OG0001998	0
CG11257_OG0007039	390
CG11263_OG0001789	19
CG11267_OG0011856	1564
CG11269_OG0006458	0
CG11275_OG0002906	2633
CG11279_OG0003924_OG0	447
CG11286_OG0004361	0
CG1129_OG0002085	1851
CG11291_OG0003029	3
CG11294_OG0007761	0
CG11298_OG0007031	0
CG11309_OG0010303	2227
CG11317_OG0012026	297
CG11318_OG0000756	3
CG11319_OG0009603	585
CG11327_OG0009628	0
CG11333_OG0002657_OG0	0
CG11334_OG0005804	738
CG11342_OG0011920	44
CG11345_OG0011138	493
CG11349_OG0011131	0
CG11353_OG0011127	15
CG11356_OG0008477	271
CG11357_OG0011126	1803
CG1136_OG0010499	107
CG11367_OG0000806_OG0	32
CG11369_OG0011699	0
CG1137_OG0004303	8
CG11370_OG0003817_OG0	0
CG11377_OG0008723	1458
CG11378_OG0007395	94
CG11379_OG0007397	0
CG11380_OG0007400	19
CG11381_OG0007402	0
CG11382_OG0007404	4
CG11384_OG0007396	2
CG1139_OG0004077	4
CG11391_OG0001026_OG0	52706
CG11396_OG0010345	898
CG11398_OG0007405	282
CG11403_OG0007406	426
CG11404_OG0012169	0
CG11406_OG0006889	7
CG11409_OG0007766	165
CG11413_OG0011575	1
CG11414_OG0006019	3124
CG11417_OG0007590	980
CG1142_OG0012974	470
CG11425_OG0009823	114
CG11426_OG0009824	2988
CG1143_OG0011104	224
CG11436_OG0003200	427
CG11437_OG0009825	0
CG11438_OG0009826	6
CG11447_OG0004515	807
CG11449_OG0000981_OG1	0
CG11453_OG0001027_OG0	14557
CG11454_OG0001792	498
CG11456_OG0003951	518
CG11459_OG0000135_OG1	5
CG1146_OG0011093	85
CG11470_OG0000857	13
CG11474_OG0005934	1747
CG11475_OG0005935	63
CG11498_OG0001515	0
CG11504_OG0002630	741
CG11523_OG0009832	318
CG11529_OG0010828	3744
CG11537_OG0010640	2840
CG11550_OG0002660	38234
CG11560_OG0010817	585
CG11562_OG0008742	433
CG11563_OG0002662	432
CG11566_OG0007496	352
CG11570_OG0004027	0
CG11581_OG0008240	0
CG11583_OG0010538	711
CG11584_OG0008239	0
CG11585_OG0012335	0
CG11586_OG0010534	505
CG11590_OG0001741	560
CG11593_OG0010497	1450
CG11594_OG0010492	106
CG11596_OG0007629	658
CG11601_OG0008739	577
CG11608_OG0000142_OG0	4
CG1161_OG0004180	3746
CG11617_OG0008731	0
CG11619_OG0003864_OG0	2
CG11626_OG0011450	7
CG11629_OG0003739	0
CG11630_OG0009580	0
CG11634_OG0009583	0
CG11635_OG0007156	24
CG11638_OG0007387	362
CG11655_OG0001745_OG0	2825
CG11656_OG0005013	127
CG11658_OG0010025	1613
CG11663_OG0012087	0
CG11664_OG0011395	0
CG11666_OG0012316	0
CG11668_OG0002452	0
CG11670_OG0005008	0
CG11672_OG0004805	0
CG11674_OG0008231	143
CG11679_OG0008511	409
CG11686_OG0002448_OG0	77
CG11693_OG0004810	13
CG11694_OG0000225_OG0	0
CG11694_OG0000225_OG1	7
CG11695_OG0007879	752
CG11696_OG0007880	783
CG11698_OG0002319_OG0	0
CG11699_OG0007882	1086
CG11703_OG0002165_OG0	0
CG11710_OG0001691_OG0	1243
CG1172_OG0004189	1388
CG11722_OG0001391	521
CG11723_OG0003571	479
CG11726_OG0010048	0
CG11737_OG0001419_OG0	1816
CG11741_OG0001420_OG0	0
CG11752_OG0007995	1414
CG11755_OG0000851	223
CG11756_OG0007997	17
CG11760_OG0004826	323
CG11768_OG0004832	2470
CG11771_OG0005200	2432
CG11777_OG0006309	544
CG11779_OG0004481	1430
CG11786_OG0012799	1
CG11788_OG0007083	179
CG11790_OG0005187	3073
CG11791_OG0012008	3936
CG11807_OG0003009_OG0	824
CG11808_OG0006841	457
CG11811_OG0004058	848
CG11816_OG0008636	0
CG11835_OG0000264_OG0	15542
CG11835_OG0000264_OG1	22
CG11837_OG0005082	149
CG11841_OG0005083	249
CG11842_OG0000856_OG1	49
CG11843_OG0011490	4
CG11852_OG0002502_OG0	54
CG11854_OG0005171	697
CG11857_OG0005167	2030
CG11858_OG0005166	360
CG11878_OG0000055_OG0	0
CG11878_OG0000055_OG1	5
CG11878_OG0000055_OG2	102
CG11882_OG0005094	230
CG11883_OG0006313	1564
CG11885_OG0003355	780
CG11892_OG0005161	3
CG11893_OG0000039_OG2	192
CG11899_OG0005100	4140
CG11902_OG0005155	479
CG11906_OG0001618	572
CG11911_OG0008747	0
CG11912_OG0008746	0
CG11920_OG0005183	669
CG11927_OG0003556	1080
CG11929_OG0011773	0
CG11961_OG0001155_OG0	1795
CG11964_OG0004848	374
CG11970_OG0004849	2319
CG11975_OG0004850	1459
CG11977_OG0012457_OG0	0
CG11980_OG0002337	225
CG11983_OG0004852	135
CG11986_OG0004855	160
CG11997_OG0004862	8
CG11999_OG0004179	1639
CG12003_OG0004112	44
CG12004_OG0011286	5934
CG12009_OG0010662	0
CG12010_OG0010671	135
CG12011_OG0011025	1
CG12012_OG0010672	862
CG12016_OG0010666	3951
CG12017_OG0010661	94
CG12020_OG0011042	0
CG12024_OG0011050	774
CG12025_OG0011053	1842
CG12035_OG0011029	0
CG12038_OG0011331	620
CG12054_OG0000497	3308
CG12056_OG0003138	1079
CG12057_OG0003139	1
CG12061_OG0000938_OG0	0
CG12065_OG0007412	4069
CG12069_OG0001519	1
CG12071_OG0011553	637
CG12071_OG0013484	608
CG12075_OG0007754	6286
CG1208_OG0004248	141
CG12081_OG0007411	1348
CG12084_OG0011296	2380
CG12091_OG0011293	2679
CG12093_OG0011111	2274
CG12096_OG0008559	1252
CG12099_OG0011289	7118
CG12104_OG0011284	434
CG12105_OG0004111	305
CG12106_OG0007586	292
CG12107_OG0006719	478
CG12111_OG0007413	7
CG12112_OG0012598_OG0	98
CG12115_OG0007587	0
CG12116_OG0008625	30
CG12118_OG0007585	738
CG12121_OG0007579	4533
CG12123_OG0003325	349
CG12128_OG0002879	795
CG12129_OG0002878	740
CG1213_OG0002105	42
CG12134_OG0006319	217
CG12147_OG0004192	0
CG12155_OG0003210	1347
CG12159_OG0002860	761
CG12164_OG0006760	3
CG12170_OG0002098	1108
CG12171_OG0004222	1542
CG12173_OG0004172	743
CG12177_OG0008262	191
CG1218_OG0002103	638
CG12182_OG0011099	173
CG12194_OG0008975	1619
CG12204_OG0001687	134
CG12206_OG0008131	14
CG12209_OG0002818	34
CG12213_OG0002418	2798
CG12219_OG0007713	799
CG12224_OG0000651_OG1	133
CG12231_OG0003119	0
CG12236_OG0008414	1017
CG12237_OG0007424	1313
CG12239_OG0001754	4
CG12241_OG0001396	804
CG12253_OG0011818	317
CG12256_OG0004947	66
CG12259_OG0005539	781
CG12268_OG0005336	3845
CG1227_OG0004337	528
CG12278_OG0004413	2
CG12279_OG0004445	340
CG12288_OG0009457	29
CG12289_OG0010046	0
CG12290_OG0002618	11802
CG12299_OG0009634	919
CG12301_OG0001981	462
CG12307_OG0009694	0
CG1231_OG0011372	95
CG12316_OG0009955	1145
CG12320_OG0005053	279
CG12321_OG0001064_OG0	1817
CG12325_OG0002854	450
CG1233_OG0011370	2018
CG1234_OG0004335	683
CG12341_OG0002848	485
CG12343_OG0002853	787
CG12344_OG0002855	6329
CG12355_OG0012373	95
CG1236_OG0002100	1159
CG12362_OG0000821_OG0	0
CG12374_OG0007223	5
CG12375_OG0009777	1101
CG12379_OG0008514	122
CG12384_OG0006229	2478
CG1239_OG0004237	163
CG12395_OG0001736	0
CG12398_OG0008359	6
CG12402_OG0002224_OG0	127
CG12420_OG0002594_OG0	28
CG12426_OG0005340	3
CG12438_OG0003802	0
CG12439_OG0009296	0
CG12446_OG0001786_OG0	0
CG12448_OG0009145	0
CG1246_OG0011105	6
CG12464_OG0011955	0
CG12470_OG0007846	1
CG12479_OG0008243	0
CG12480_OG0008242	0
CG12481_OG0008237	0
CG12490_OG0000233_OG1	0
CG12496_OG0007599	2
CG12498_OG0008105	0
CG12499_OG0002285_OG0	584
CG12502_OG0011339	1
CG12507_OG0008176	0
CG12511_OG0009568	0
CG12516_OG0005410	0
CG12517_OG0009649	25
CG12520_OG0010149	29
CG12521_OG0012944	0
CG12531_OG0008272	397
CG12535_OG0008128	0
CG12539_OG0008363	0
CG12540_OG0008220	6
CG12541_OG0007825	470
CG12560_OG0012234	1184
CG12567_OG0012740	3664
CG12576_OG0001784_OG0	2563
CG12581_OG0001679_OG0	4716
CG12589_OG0011424	18
CG12590_OG0011977	0
CG12594_OG0005596	30
CG12607_OG0011139	1
CG12609_OG0008677	0
CG12617_OG0003653	0
CG12620_OG0009462	0
CG12637_OG0008050	2
CG12643_OG0007518	1396
CG1265_OG0010531	198
CG12655_OG0000445_OG2	3328
CG12659_OG0007410	390
CG12661_OG0007749	7
CG12662_OG0007747	1
CG12672_OG0007868	149
CG12674_OG0003570	0
CG12679_OG0001731_OG0	0
CG12680_OG0001718	0
CG12682_OG0012323	0
CG12691_OG0007931	0
CG12692_OG0000634_OG0	174
CG12693_OG0012106	1
CG12698_OG0008169	3
CG12699_OG0000230_OG1	2
CG12702_OG0001192	19
CG12708_OG0000271_OG0	7
CG12708_OG0000271_OG0.2	49
CG1271_OG0010635	660
CG12713_OG0003881_OG0	91
CG12716_OG0008438	0
CG12723_OG0008557	508
CG12728_OG0000928_OG0	430
CG12729_OG0011725	6
CG1273_OG0010536	6
CG12730_OG0007375	1156
CG12744_OG0000893	31
CG12746_OG0004208	3276
CG1275_OG0011072	1434
CG12768_OG0001283_OG0	139
CG12769_OG0007187	227
CG12773_OG0003140	1162
CG12782_OG0012281	1
CG12783_OG0000743_OG0	40
CG12784_OG0005236	0
CG12795_OG0008825	922
CG12811_OG0002240	563
CG12817_OG0002595_OG0	174
CG12818_OG0004897	346
CG12822_OG0001599	2124
CG12825_OG0001130_OG1	11
CG12826_OG0002951	27
CG12828_OG0011622	0
CG12831_OG0011623_OG0	0
CG12836_OG0002963_OG0	1
CG12848_OG0006045	345
CG12849_OG0011577	3
CG12851_OG0005862	590
CG12857_OG0006163	2
CG12860_OG0006154	2
CG12861_OG0006153	0
CG12862_OG0011585_OG0	0
CG12863_OG0011584	354
CG12866_OG0002772	0
CG12868_OG0001564	665
CG12869_OG0006145	495
CG12869_OG0006146	144
CG12877_OG0001472_OG0	43
CG1288_OG0001350	0
CG12880_OG0005345	1
CG12883_OG0001474	401
CG12885_OG0001477	5086
CG12895_OG0006308	1078
CG12909_OG0002821	115
CG12910_OG0006305	576
CG12911_OG0006304	5
CG12914_OG0002819	0
CG12917_OG0002815	1
CG12920_OG0006291	0
CG12926_OG0006349	33
CG12929_OG0006357	191
CG12934_OG0006315	18
CG12935_OG0002846	583
CG12942_OG0001596_OG0	44
CG12945_OG0004570	615
CG12947_OG0004568	20
CG12948_OG0004558	260
CG12963_OG0001641_OG0	0
CG12964_OG0002996_OG0	2
CG12970_OG0006808	81
CG12971_OG0010294	1
CG12974_OG0010307	62
CG12983_OG0010332	0
CG12984_OG0003949	9
CG12985_OG0000915	9
CG12986_OG0011685	10
CG1299_OG0000523_OG0	9007
CG12990_OG0007696	16
CG12991_OG0007703	4223
CG12992_OG0011688	45
CG12994_OG0007707	1
CG12995_OG0008599	0
CG12998_OG0011739	0
CG13000_OG0011738	0
CG13001_OG0008580	336
CG13002_OG0008577	89
CG13003_OG0008572	15
CG13004_OG0008570	124
CG13005_OG0008567	232
CG13008_OG0008305	15
CG13010_OG0003260	0
CG13012_OG0008317	1939
CG13014_OG0008547	475
CG13016_OG0006536	272
CG13018_OG0006537	139
CG13021_OG0003241	7
CG13022_OG0010698	20
CG13023_OG0010699	0
CG13024_OG0010708	245
CG13026_OG0010716	0
CG13028_OG0004010	0
CG13031_OG0012200	521
CG13032_OG0004014_OG0	0
CG13033_OG0010736	0
CG13038_OG0010761	0
CG13039_OG0010762	0
CG1304_OG0000265_OG0	0
CG1304_OG0000265_OG1	0
CG13040_OG0010763	0
CG13041_OG0000280_OG0	0
CG13041_OG0000280_OG0.2	0
CG13042_OG0010767	6
CG13043_OG0000281_OG0	0
CG13043_OG0000281_OG1	0
CG13044_OG0010768	0
CG13045_OG0000814	0
CG13046_OG0010771	0
CG13047_OG0010772	0
CG13048_OG0010773	0
CG13049_OG0010774	1
CG13051_OG0011898	0
CG13053_OG0010778	0
CG13054_OG0010779	0
CG13055_OG0010780	7
CG13056_OG0010757	0
CG13058_OG0004021	0
CG13059_OG0010764	0
CG13062_OG0010766	1
CG13064_OG0010775	1
CG13065_OG0010776	0
CG13066_OG0012201	1
CG13068_OG0002030_OG1	0
CG13069_OG0004022	0
CG1307_OG0004308	1069
CG13070_OG0012202	0
CG13071_OG0011899	0
CG13073_OG0012731_OG0	1
CG13074_OG0010797	406
CG13075_OG0000216_OG0	10
CG13075_OG0000216_OG1	0
CG13077_OG0009097	103
CG13078_OG0003575_OG0	0
CG13081_OG0003574	0
CG13082_OG0009094	2
CG13083_OG0009084	1
CG13084_OG0009083	0
CG13085_OG0001922	42
CG13086_OG0003709	4
CG13088_OG0001266	171
CG1309_OG0010533	4546
CG13096_OG0003720	584
CG13097_OG0001923	525
CG13101_OG0009304	4323
CG13102_OG0009298	0
CG13108_OG0009295	469
CG13110_OG0011792	0
CG13113_OG0001247_OG0	0
CG13114_OG0009279	2
CG13116_OG0001878	491
CG13123_OG0001877	97
CG13124_OG0003502	3543
CG13126_OG0003515	505
CG13127_OG0001844	0
CG13131_OG0000790_OG0	0
CG13133_OG0003525	12
CG1314_OG0011674	0
CG13144_OG0009363	1
CG13148_OG0007214	1
CG13151_OG0006215	271
CG13154_OG0006206	0
CG13155_OG0006196	0
CG13157_OG0002779	0
CG1316_OG0000430_OG0	3350
CG13168_OG0006184	12
CG1317_OG0011084	9687
CG13170_OG0006182	0
CG13171_OG0006180	0
CG13177_OG0012831	68
CG13185_OG0002928	617
CG13186_OG0006594	0
CG13192_OG0006567	493
CG13193_OG0006565	1
CG13196_OG0006560	2
CG13197_OG0006563	633
CG13202_OG0001123_OG0	29
CG13203_OG0006235	282
CG13204_OG0006233	1048
CG13215_OG0002793_OG0	0
CG13216_OG0001568_OG0	0
CG13218_OG0002791_OG0	0
CG13220_OG0001573_OG0	0
CG13223_OG0001571_OG0	0
CG13226_OG0002794_OG0	0
CG13227_OG0006218_OG0	0
CG13228_OG0011587_OG0	0
CG13229_OG0002786_OG0	9
CG13229_OG0002787_OG0	610
CG13231_OG0006217	6
CG13239_OG0009815	3
CG1324_OG0007509	0
CG13243_OG0009147	0
CG13247_OG0010378	1
CG13248_OG0010371	1162
CG13250_OG0011870	2
CG13251_OG0010355	2317
CG13252_OG0003952	542
CG13258_OG0009399	33
CG13272_OG0008882	0
CG13280_OG0008881	0
CG13282_OG0008887	4
CG13285_OG0010583	616
CG13287_OG0010216	0
CG13288_OG0010220	1
CG13293_OG0003937	800
CG13295_OG0010231	946
CG13297_OG0010242	0
CG13299_OG0011864	0
CG13300_OG0003943	300
CG13305_OG0011196	0
CG13306_OG0011204	0
CG13308_OG0004102	0
CG13309_OG0011211	0
CG13310_OG0011207	0
CG13312_OG0011210	0
CG13313_OG0004105_OG0	0
CG13314_OG0011224	8
CG13315_OG0011237	67
CG13318_OG0004834	7364
CG13319_OG0006667	368
CG13321_OG0006673	0
CG13326_OG0006545	4
CG13330_OG0007271	2
CG13331_OG0007273	120
CG13332_OG0007274	510
CG13334_OG0007281	9
CG13337_OG0011662	40
CG13339_OG0007296	558
CG13344_OG0007304	777
CG13358_OG0007351	1312
CG13359_OG0012499	92
CG13360_OG0010145	49
CG13361_OG0003189	5
CG13362_OG0007862	4
CG13364_OG0001174_OG0	1
CG13365_OG0007831	1096
CG13367_OG0003188_OG0	734
CG13369_OG0003181	1381
CG13375_OG0007847	9
CG13377_OG0007849	20
CG13380_OG0010135	0
CG13384_OG0003473	1209
CG13385_OG0012520	0
CG13386_OG0003471	0
CG1339_OG0006721	30
CG13390_OG0003479	286
CG13392_OG0003476	261
CG13397_OG0003469	98
CG13398_OG0003468	502
CG13403_OG0008236	5
CG13404_OG0008224	244
CG13405_OG0011376	6
CG13407_OG0004768	3
CG13408_OG0004770	252
CG13409_OG0004775	1395
CG13423_OG0007099	9
CG13426_OG0011654	0
CG13427_OG0003049	1
CG13428_OG0007100	2176
CG13430_OG0001658	866
CG13436_OG0006622	7
CG13437_OG0006285	1507
CG13438_OG0006243	1
CG1344_OG0012226	854
CG13442_OG0006244	0
CG13443_OG0006248	0
CG13445_OG0003880	5
CG13449_OG0009980	149
CG13454_OG0003875_OG0	0
CG13455_OG0009966	1
CG13457_OG0001288	2
CG13458_OG0004037	1
CG13460_OG0010841	10
CG13465_OG0000343_OG0	0
CG13471_OG0004048	0
CG13473_OG0010860	0
CG13474_OG0004049	0
CG13476_OG0012898	0
CG13481_OG0000339_OG0	56
CG13481_OG0000339_OG1	0
CG13484_OG0010886	234
CG13488_OG0001544_OG1	0
CG13492_OG0005946	0
CG13501_OG0005936	2
CG13502_OG0005931	166
CG13502_OG0012991	3
CG13506_OG0007028	2192
CG13510_OG0006998	418
CG13511_OG0006997	12
CG13516_OG0006995	408
CG13526_OG0006986	2
CG13527_OG0006984	0
CG13531_OG0006978	1573
CG13532_OG0006975	488
CG13538_OG0005981	0
CG13539_OG0012044	0
CG1354_OG0007555	4164
CG13541_OG0012280	0
CG13544_OG0005976	1
CG13545_OG0012580	0
CG13551_OG0000540_OG1	8468
CG13551_OG0012048	2421
CG13557_OG0012477	0
CG13558_OG0001556	0
CG13559_OG0012047	0
CG13561_OG0011643	20
CG13562_OG0011631	15
CG13575_OG0006892	5
CG13577_OG0001150_OG0	2
CG13578_OG0006898	4126
CG13579_OG0006013	0
CG1358_OG0006724	6096
CG13581_OG0002746	8
CG13585_OG0011574	5876
CG13587_OG0006025	71
CG13594_OG0006033	2
CG13599_OG0005537	19
CG1360_OG0006725	136
CG13601_OG0005534	600
CG13603_OG0005332	2418
CG13605_OG0005319	1217
CG13606_OG0005306	190
CG13607_OG0005318	23
CG13609_OG0012982	27
CG13613_OG0005278	0
CG13614_OG0002525_OG0	0
CG13615_OG0002524	0
CG13616_OG0005272	4
CG13618_OG0005267	71
CG13622_OG0005268	372
CG13623_OG0005265	498
CG13625_OG0004618	888
CG13627_OG0004629	106
CG13630_OG0004630	1113
CG13631_OG0004635	460
CG13634_OG0004637	3
CG13641_OG0004650	1
CG13643_OG0002274	15
CG13653_OG0002504	0
CG13654_OG0005174	805
CG13663_OG0011496	371
CG13667_OG0004090_OG0	330
CG13670_OG0011168	4
CG13671_OG0004086_OG0	570
CG13675_OG0000560_OG2	0
CG13676_OG0003984	33
CG13678_OG0000129_OG3	0
CG1368_OG0008241	2
CG13685_OG0010463	694
CG13689_OG0008772	97
CG13690_OG0008752	21
CG13692_OG0008754	2
CG13698_OG0010125	3017
CG13699_OG0003907_OG0	0
CG13705_OG0010610	5
CG13707_OG0010613	25
CG13708_OG0010614	9
CG1371_OG0006292	2462
CG13711_OG0010618	0
CG13712_OG0010619	0
CG13713_OG0010620	1
CG13716_OG0010627	36
CG13720_OG0004084	0
CG13721_OG0012208	6
CG13722_OG0011130	4
CG13723_OG0010915	0
CG13724_OG0010917	1
CG13725_OG0010918	0
CG13727_OG0004055	0
CG13728_OG0010923	2
CG13731_OG0011910	23
CG13733_OG0010089	0
CG13738_OG0011907	0
CG13739_OG0002891	44
CG13743_OG0006405	336
CG13744_OG0006409	0
CG13747_OG0006408	2
CG13748_OG0006626	9
CG13751_OG0001660_OG0	388
CG13760_OG0007606	1083
CG13766_OG0009602	376
CG13771_OG0009612	33
CG13775_OG0003750_OG0	82
CG13784_OG0000956_OG0	1705
CG13786_OG0003631	0
CG13796_OG0001883_OG0	1437
CG13801_OG0000219_OG0	0
CG13801_OG0000219_OG1	0
CG13806_OG0011077	0
CG13807_OG0011075	206
CG13810_OG0011066	0
CG13813_OG0010189	27
CG13829_OG0011464	0
CG13833_OG0004687	2767
CG13837_OG0002276	0
CG13838_OG0011993	0
CG13841_OG0004694	460
CG13842_OG0004706	0
CG13847_OG0004737	12
CG13850_OG0004743	732
CG13855_OG0004744	6
CG13856_OG0004745	94
CG13857_OG0004746	2
CG13862_OG0004760	0
CG13868_OG0007089	8447
CG13868_OG0013578	1560
CG13869_OG0007075	20
CG1387_OG0008528	54
CG13870_OG0007093	6
CG13871_OG0003047	271
CG13872_OG0007071	1
CG13875_OG0011381	218
CG13876_OG0001334_OG0	123
CG13877_OG0011937	15
CG13884_OG0000403_OG0	0
CG13887_OG0011343	5333
CG13891_OG0002060	1
CG13893_OG0011360	4519
CG13894_OG0004129	92
CG13895_OG0004128	555
CG13901_OG0011344	307
CG13907_OG0011337	7119
CG13912_OG0011325	17
CG13917_OG0011285	7949
CG13919_OG0011274	149
CG13920_OG0011271	239
CG13921_OG0011032	95
CG13924_OG0011054	312
CG13926_OG0011282	743
CG13928_OG0011279	8142
CG13930_OG0011024	23
CG13931_OG0004073	0
CG13933_OG0011036	2386
CG13937_OG0011056	6513
CG13949_OG0003375	487
CG13950_OG0003376	7
CG13954_OG0006374	818
CG13955_OG0002890_OG0	8
CG13962_OG0012240	3
CG13970_OG0009133_OG0	0
CG13972_OG0005361	1
CG13983_OG0002696	2
CG13991_OG0000661_OG1	6
CG13992_OG0002070_OG0	0
CG13994_OG0011942	598
CG13995_OG0000538_OG0	1345
CG13999_OG0000662_OG0	391
CG14005_OG0001926	372
CG14006_OG0001927	0
CG14007_OG0009567	3
CG14011_OG0003731	911
CG14013_OG0003734	3
CG14014_OG0009443	0
CG14015_OG0009446	299
CG14017_OG0003733	0
CG14020_OG0003686	1097
CG14022_OG0008831	0
CG14024_OG0003410_OG0	72
CG14034_OG0008836	0
CG14036_OG0008842	0
CG14042_OG0001816	286
CG14043_OG0003425	1203
CG14044_OG0008964	619
CG14050_OG0000684	93
CG14052_OG0007777	32
CG14053_OG0012099	0
[truncated: 9,910 more rows]
