# Supplementary material for: Evolution of chemosensory tissues and cells across ecologically diverse Drosophilids
Source: Nat Commun. 2024 Feb 5;15:1047. doi: 10.1038/s41467-023-44558-4 (PMC10844241; doi:10.1038/s41467-023-44558-4)
Supplement: Supplementary file 18 — Supplementary Data 15 [file 41467_2023_44558_MOESM18_ESM.zip › all_count_tables_renamed/SIMD3FP_counts_trim_genes_FBids_1_1_sorted.txt]

128up_OG0006588	933
14-3-3epsilon_OG0002478	6190
14-3-3epsilon_OG0001126_OG1	10061
140up_OG0004534	401
18w_OG0003044	1515
26-29-p_OG0010897	5745
2mit_OG0000576_OG0	27
5-HT1A_OG0006644	18
5-HT1B_OG0006647	44
5-HT2A_OG0000287_OG0	12
5-HT2B_OG0011472	103
5-HT7_OG0005777	37
5PtaseI_OG0005188	769
7B2_OG0004187	582
a_OG0006460	768
a10_OG0010691	0
a5_OG0009037	2
a6_OG0007651	266
AANATL2_OG0003640	104
AANATL4_OG0000091_OG1	2
AANATL7_OG0007605	2
Aasdh_OG0001831	227
Aatf_OG0001947	395
aay_OG0011265	5484
ab_OG0009683	139
ab_OG0009684	56
ABCB7_OG0011281	2517
Pmp70_OG0003257	6674
Abd-B_OG0005000	1
Abi_OG0002227_OG0	502
Abl_OG0010722	2933
abo_OG0009656	176
Abp1_OG0010565	509
abs_OG0003097	384
ac_OG0007843	2
Ac13E_OG0008321	4029
Ac3_OG0009573	93
Ac78C_OG0010320	80
Acam_OG0000252_OG0	0
Acam_OG0000252_OG1	0
Acam_OG0005131	0
CG9149_OG0011313	803
Acbp1_OG0009246	372
Acbp2_OG0010415	2519
Acbp4_OG0000311_OG0	0
Acbp4_OG0000311_OG1	1
Acbp6_OG0010414	28
ACC_OG0007193	20215
AcCoAS_OG0000812	8551
Ace_OG0000652_OG0	170
Acer_OG0000953_OG0	3027
Acer_OG0003808	2759
Acf_OG0002671	804
Achl_OG0002770	458
acj6_OG0008333	10
acj6_OG0008334	52
Ack_OG0010507	2689
Ack-like_OG0006546	680
Acn_OG0009540	3079
CG5009_OG0006075	2970
Acox57D-d_OG0006913	995
Acox57D-p_OG0001151	853
Acp1_OG0009317	5952
Acp32CD_OG0009664	0
Acp65Aa_OG0003939	302
Acph-1_OG0001513	199
CG12512_OG0008829	1161
CG18155_OG0007972	48
Acsl_OG0007133	11906
Act42A_OG0000022_OG0	1764
Act42A_OG0000022_OG1	2306
Act42A_OG0000022_OG3	219748
Act42A_OG0000022_OG4	23826
Act42A_OG0000022_OG5	1496
Actn_OG0003148_OG0	35703
Actn3_OG0011403_OG0	0
ACXB_OG0000046_OG0	6
ACXB_OG0000046_OG1	5
ACXB_OG0000046_OG2	3
ACXB_OG0000046_OG2.2	0
ACXD_OG0004078_OG0	306
Acyp_OG0009408	0
Acyp2_OG0011498	257
Ada_OG0002342	6
Ada1-2_OG0003777_OG0	152
Ada2a_OG0005051	123
Ada2b_OG0004799	308
Ada3_OG0007872	660
AdamTS-A_OG0005247	1977
AdamTS-A_OG0012010	54
AdamTS-B_OG0008089	804
Adar_OG0007649	1157
Adat1_OG0003596	17
Adck1_OG0006032	574
Adck5_OG0010063	1131
ADD1_OG0006579	412
Adf1_OG0001636_OG0	1
Adgf-A_OG0001991_OG0	0
Adgf-A_OG0003900	10828
Adgf-A2_OG0010109	728
Adgf-B_OG0010108	7
Adgf-C_OG0001030_OG0	929
Adgf-D_OG0002208_OG0	641
Adgf-E_OG0006152	1
Adh_OG0003395_OG0	21
Adi1_OG0010940	886
AdipoR_OG0004727	8558
CG3809_OG0004951	6
AdenoK_OG0003918_OG0	1607
Ady43A_OG0002958	445
AdoR_OG0005733	498
adp_OG0006108	788
AdSS_OG0000854_OG0	10326
Aduk_OG0004873	624
Ae2_OG0010984	5060
CG6512_OG0010913	4489
aft_OG0006080	261
Afti_OG0005567	558
Ag5r_OG0008212	157
Ag5r2_OG0008213	0
AGBE_OG0007237	7002
AgmNAT_OG0001753	99
ago_OG0010530	1827
AGO1_OG0007307	3669
AGO2_OG0000119_OG0	7
Agpat1_OG0008448	205
Agpat2_OG0003465	717
Agpat3_OG0004018	2456
Agpat4_OG0004019_OG0	256
ADPS_OG0002932	1414
agt_OG0001016_OG0	128
Spat_OG0007723	2090
Ahcy_OG0001195_OG0	2290
AhcyL1_OG0011110	2710
AIF_OG0001225	872
AIMP1_OG0007108	949
AIMP2_OG0009977	1147
AIMP3_OG0005998	455
Adk1_OG0010829	7214
Adk3_OG0005467	389
Ak6_OG0007201	110
Akap200_OG0000367_OG0	365
Akh_OG0010512	53
AkhR_OG0009627	806
akirin_OG0010441	1972
Akr1B_OG0001292	4825
Akt1_OG0005415	1746
al_OG0008749	86
Aladin_OG0007570	176
AlaRS_OG0003477	3364
AlaRS-m_OG0010596	872
Alas_OG0006853	6942
alc_OG0006389	4413
Ald1_OG0005647	99379
Ald2_OG0005645	0
Aldh_OG0003615	7698
Aldh-III_OG0006742	11948
Aldh7A1_OG0003841_OG0	375
Alg-2_OG0001588_OG0	1166
Alg1_OG0002607_OG0	0
Alg10_OG0000709_OG0	263
Alg11_OG0012170	1086
CG8412_OG0004562	2872
Alg14_OG0001194_OG0	47
Alg2_OG0010641	589
Alg3_OG0003012	54
Alg3_OG0006966	467
CG5287_OG0001281	484
CG5287_OG0003790	371
Alg9_OG0005173	379
Alh_OG0004317	1025
Alh_OG0004319	444
Alh_OG0011430	212
alien_OG0009301	1027
ALiX_OG0005343	4547
Alk_OG0006414	1677
CG12179_OG0001176_OG0	44
Alp1_OG0010289	3
Alp10_OG0010194	44
Alp11_OG0008522	8
Alp12_OG0003717	263
Alp13_OG0001034	17
Alp2_OG0000261_OG0	26
Alp2_OG0000261_OG1	5
Alp4_OG0005779	2655
Alp6_OG0006360	10
Alp7_OG0003030	1
Alp9_OG0003931	52
alph_OG0000083_OG0	1
alph_OG0005113	2374
alpha-Catr_OG0006852	480
alpha-Est1_OG0004357	5946
alpha-Est10_OG0004350	3810
alpha-Est2_OG0000314	645
alpha-Est3_OG0004356	1702
alpha-Est6_OG0004354	5
alpha-Est7_OG0001351	15781
alpha-Est8_OG0004352	2737
alpha-Est9_OG0004351	1308
alpha-Man-Ia_OG0003130	202
alpha-Man-Ia_OG0003131	524
alpha-Man-Ia_OG0001168	772
alpha-Man-Ib_OG0005087	596
alpha-Man-Ic_OG0011549	3
alpha-Man-IIa_OG0004878	921
alpha-Man-IIb_OG0005229	1059
alpha-PheRS_OG0008296	837
alpha-Spec_OG0011040	23425
alpha4GT1_OG0000948	517
alphaCOP_OG0011275	4945
alphaSnap_OG0010384	2499
alphaTub67C_OG0010998	20
Alr_OG0008278	422
alrm_OG0002498	26
Als2_OG0009863	2200
alt_OG0004894	3233
aly_OG0004083	0
Ama_OG0002112	9
Amacr_OG0009433	796
amd_OG0001918	1639
Amnionless_OG0008741	5
amon_OG0011540	531
amos_OG0003702_OG0	0
AMPdeam_OG0008245	6900
Amph_OG0007204	10073
AMPKalpha_OG0001698	5240
Amt_OG0004607	134
Amun_OG0008385	2577
amx_OG0007575	408
Amy-p_OG0000157_OG0	567
Amy-p_OG0000157_OG0.2	289
Amyrel_OG0006416	2
ana_OG0006403	50
ana1_OG0002269	617
ana2_OG0007120	50
ana3_OG0006194	113
Ance-2_OG0003658	0
Ance-3_OG0001891_OG0	1268
Ance-3_OG0009407	829
Ance-4_OG0006406	671
Ance-5_OG0005870	1003
anchor_OG0010100	1224
Andorra_OG0011741	0
Ank2_OG0010460	5385
Ankle2_OG0000780	1430
l(2)35Be_OG0003404_OG0	143
anox_OG0007490	1641
Ant2_OG0008041	119
antdh_OG0008007	6344
Antp_OG0002113	319
antr_OG0007227	40
AnxB10_OG0008082	9101
AnxB11_OG0008196	2571
AnxB9_OG0004410	23957
aop_OG0003458	1383
aos_OG0010741	1602
Aos1_OG0002145_OG0	388
AOX1_OG0005242	10820
AOX2_OG0000143_OG0	13054
AOX2_OG0000143_OG1	40
AOX4_OG0001465	2
ap_OG0005832	648
AP-1-2beta_OG0008273	3327
AP-1gamma_OG0007680	3185
AP-1mu_OG0005553	1664
AP-1sigma_OG0005334	2453
AP-2alpha_OG0008751	1631
AP-2mu_OG0004736	1278
AP-2sigma_OG0004385	575
Apc_OG0005387	1325
APC10_OG0005888	160
Apc2_OG0005308	259
APC4_OG0003171_OG0	281
APC7_OG0001703	72
ApepP_OG0000963	686
aph-1_OG0003552_OG0	413
aPKC_OG0006607	334
aPKC_OG0006608	51
aPKC_OG0006609	185
Aplip1_OG0011323	307
apn_OG0002443_OG0	0
apolpp_OG0012638	25907
app_OG0010830	1100
APP-BP1_OG0010070	325
Appl_OG0007834	1579
Aprt_OG0004075	266
Aps_OG0010085	2047
apt_OG0002733	706
CG18815_OG0010034	2781
AQP_OG0007242	2317
aqrs_OG0005393	0
aqz_OG0001049_OG1	9665
ara_OG0009939	38
aralar1_OG0001518	4948
Arc1_OG0002768_OG0	15477
Arc2_OG0006127	543
Arc42_OG0001370_OG0	1660
Archease_OG0002289_OG0	299
Arf51F_OG0006831	1213
Arf79F_OG0012164	6225
ArfGAP1_OG0010836	1494
ArfGAP3_OG0003816_OG0	2271
Arfip_OG0005451	332
Arfrp1_OG0007681	233
arg_OG0003183	232
arg_OG0007835	118
Argk_OG0011233	151083
Argk_OG0011925	2807
Argl_OG0009800	208
CG31469_OG0002209_OG0	565
ArgRS_OG0008151	992
ArgRS-m_OG0004367	164
ari-1_OG0007878	1930
ari-2_OG0003028	1137
Arl1_OG0010003	882
Arl2_OG0004816	173
Arl5_OG0011164	494
Arl6_OG0007042	108
Arl6IP1_OG0004993	549
Arl8_OG0004797	907
arm_OG0007636	9404
armi_OG0002027	205
Arp1_OG0004441	2785
Arp10_OG0007423	2591
Arp2_OG0001770	1142
Arp3_OG0010555	1229
Arp5_OG0001448_OG0	315
Arp53D_OG0011600	0
Arp6_OG0008512	520
Arp8_OG0007614	789
Arpc1_OG0009187	2230
Arpc2_OG0009417	1376
Arpc3A_OG0005226	395
Arpc3B_OG0008590	76
Arpc4_OG0008719	1086
Arpc5_OG0008957	576
arr_OG0007264	1336
Arr1_OG0009490	7582
Arr2_OG0004099	16969
Ars2_OG0005840	3162
Art1_OG0004911	565
Art2_OG0008773	2
Art3_OG0004604	308
Art4_OG0004574	133
Art6_OG0004528_OG0	0
Art7_OG0001547_OG0	516
Art8_OG0009662	133
Art9_OG0002219_OG0	0
Arts_OG0000486_OG0	1407
aru_OG0003377	5297
Arv1_OG0013036	107
arx_OG0009914	19
Asap_OG0007180	2130
Asator_OG0002682_OG1	1638
Asciz_OG0010646	114
ase_OG0007840	2
asf1_OG0009889	334
ash1_OG0000982_OG0	0
ash2_OG0004623	1027
Ask1_OG0004518	3516
asl_OG0004217	205
AsnRS_OG0003707	2983
AsnRS-m_OG0006452	87
AsnS_OG0000992	2961
asp_OG0004633	0
Asph_OG0006509	11338
ASPP_OG0006932	2565
CG9572_OG0008488	18308
AspRS_OG0006665	2639
AspRS-m_OG0008886	1145
asrij_OG0006972	968
asRNA:CR31429_OG0002339_OG0	188
asRNA:CR42743_OG0003772_OG0	0
asRNA:CR43299_OG0012338_OG0	0
asRNA:CR43426_OG0012535_OG0	0
asRNA:CR43454_OG0002277_OG0	227
asRNA:CR43463_OG0001607_OG0	283
asRNA:CR43809_OG0003675_OG0	501
asRNA:CR44106_OG0002406_OG0	17
asRNA:CR44169_OG0002969_OG0	176
asRNA:CR44179_OG0001455_OG0	2171
asRNA:CR44372_OG0000331_OG0	9
asRNA:CR44372_OG0000331_OG1	2
asRNA:CR44894_OG0012090_OG0	0
asRNA:CR45044_OG0005605_OG0	576
asRNA:CR45195_OG0000203_OG0	1279
asRNA:CR45195_OG0000203_OG1	137
asRNA:CR45350_OG0001645_OG0	1709
asRNA:CR45943_OG0010336	281
asRNA:CR46029_OG0000226_OG0	0
asRNA:CR46029_OG0000226_OG1	1
asRNA:CR46139_OG0003106_OG0	17
asRNA:CR46246_OG0011916	2
asRNA:CR46354_OG0002193_OG0	202
asRNA:CR46473_OG0000925_OG0	17
Ass_OG0001346	486
ast_OG0003560	400
AstA_OG0004634	21
AstA-R1_OG0000689	15
AstA-R2_OG0005396	1
AstC_OG0009668	1
AstC-R1_OG0010134	8
AstC-R2_OG0001295_OG0	7
AstCC_OG0009669	0
asun_OG0002419_OG0	150
Asx_OG0006138	1873
Atac1_OG0003748_OG0	0
Atac2_OG0009508	212
Atac3_OG0000828	332
Tat_OG0001330	1538
Ate1_OG0003045	1274
Atet_OG0003384	1440
Atf-2_OG0006059	352
Atf3_OG0007763	3902
Atg1_OG0009929	158
Atg1_OG0009931	1935
Atg10_OG0001598	27
Atg101_OG0008681	929
Atg12_OG0011904	174
Atg13_OG0004817	1082
Atg14_OG0005089	1077
Atg16_OG0005703	677
Atg17_OG0004232	4025
Atg18a_OG0011152	2279
Atg18b_OG0001271_OG0	978
Atg2_OG0011112	4975
Atg3_OG0009922	1187
Atg4a_OG0009014	2199
Atg4b_OG0005256	892
Atg5_OG0007974	456
Atg6_OG0005323	747
Atg7_OG0006714	360
Atg8a_OG0008043	14039
Atg8b_OG0005571	1
Atg9_OG0006487	2684
atilla_OG0011822	15977
atk_OG0010362	22
atl_OG0001399	7531
atms_OG0004154	651
ato_OG0004804	1
Atox1_OG0012695	1147
ATP6AP2_OG0004869	10487
ATP7_OG0008369	2158
ATP8A_OG0007260	5242
ATP8A_OG0007261	62
Atpalpha_OG0002140	21615
ATPCL_OG0006680	9142
ATPsynB_OG0010987	28083
ATPsynbeta_OG0005823	104633
ATPsynbetaL_OG0001317	9
ATPsynC_OG0005792	57003
ATPsynCF6_OG0005500	14736
ATPsynCF6L_OG0010605	0
ATPsynD_OG0004477	20046
ATPsyndelta_OG0007526	15028
ATPsynE_OG0005568	13663
ATPsynG_OG0009657	14869
ATPsyngamma_OG0005690	30656
ATPsynGL_OG0009315	0
ATPsynO_OG0012619	22028
AttC_OG0000164_OG0	794
AttC_OG0007258	996
AttD_OG0004890	16
Atu_OG0002096	773
Atx-1_OG0012102	7
Atx2_OG0011501	4258
Atxn7_OG0003444	686
aub_OG0000482_OG0	43
aurA_OG0004964	5
aurB_OG0009647	4
aust_OG0001881	1
aux_OG0003096_OG0	1590
ave_OG0006159	135
Aven_OG0003291	352
awd_OG0002664	8690
Awh_OG0010478	106
axed_OG0010262	251
Axn_OG0005720	1243
axo_OG0003993	543
axo_OG0010625	212
axo_OG0010626	749
axo_OG0010628	87
Axs_OG0008319	2378
Axud1_OG0003447	1053
az2_OG0006736	154
azot_OG0000210_OG0	0
azot_OG0000210_OG1	0
b_OG0009189	3942
B-H1_OG0000267_OG0	390
B-H1_OG0000267_OG1	217
B4_OG0009202	3539
B52_OG0001376_OG0	4754
b6_OG0007653	41
B9d1_OG0005246	13
B9d2_OG0005830	7
bab1_OG0011327	32
bab1_OG0011328	53
bab2_OG0011326	2380
babo_OG0006628	1738
babos_OG0007027	2745
Bacc_OG0008947	11377
Bace_OG0000801_OG0	2
baf_OG0003792	981
bai_OG0005189	2483
Balat_OG0007229	4
Baldspot_OG0010721	5114
ball_OG0001092_OG1	225
bam_OG0005170	5
bap_OG0001358_OG0	58
Bap111_OG0007677	1291
Bap170_OG0000903_OG0	207
Bap55_OG0005900	463
Bap60_OG0008560	1483
IMPPP_OG0000305_OG1	8782
barc_OG0010291	676
bark_OG0008784	3062
barr_OG0000425_OG0	217
baz_OG0008596	3603
bb8_OG0005496	3
bbc_OG0007266	2807
CG18067_OG0007098	15674
bbg_OG0010871	3175
bbg_OG0010872	5341
BBIP1_OG0004876	167
BBS1_OG0010413	84
BBS4_OG0002785_OG0	311
BBS5_OG0002086	198
BBS8_OG0008755	134
BBS9_OG0006919	636
bbx_OG0008688	4599
bc10_OG0010387_OG0	41
BCAS2_OG0005540	265
bcd_OG0002111_OG0	4
bchs_OG0003722	259
BCL7-like_OG0007566	127
bcn92_OG0007793	321
Bdbt_OG0004400	212
bdg_OG0006805	1595
bdl_OG0003385	2152
Bdp1_OG0009215	709
be_OG0000785	2189
BEAF-32_OG0006164	733
beag_OG0004860	423
beat-Ia_OG0011784	23
beat-Ib_OG0009146	12
beat-Ic_OG0001866_OG0	0
beat-IIa_OG0005482	19
beat-IIb_OG0005481	45
beat-IIIa_OG0009463	19
beat-IIIb_OG0009460	34
beat-IIIc_OG0003687	111
beat-IV_OG0005508	75
beat-Va_OG0005024	3
beat-Vb_OG0005021	3
beat-Vc_OG0001062_OG0	1
beat-VII_OG0011542	29
beat-VII_OG0011544	23
beg_OG0004008	363
bel_OG0001048	6456
Bem46_OG0008920	331
ben_OG0000514_OG0	2642
Best1_OG0002590_OG0	5786
Best2_OG0010251	6243
Best3_OG0009963	1
Best4_OG0000558_OG0	0
Bet1_OG0003845_OG0	684
Bet3_OG0004072	525
beta-PheRS_OG0005298	764
beta-Spec_OG0007697	32298
beta'COP_OG0009212	3646
beta3GalTII_OG0012738	163
beta4GalNAcTA_OG0006521	493
beta4GalNAcTB_OG0002610	323
beta4GalT7_OG0005195	214
betaCOP_OG0008653	5699
betaggt-I_OG0008962	812
betaGlu_OG0002667	443
CG32396_OG0011696	2
Bgb_OG0011276	384
bgcn_OG0001647	276
bgm_OG0009412	3410
BHD_OG0010421	295
bi_OG0003201	304
bi_OG0012904	29
BI-1_OG0004087	3376
bib_OG0001843_OG0	4
BicC_OG0009143	6
BicD_OG0009474	2831
CG11873_OG0005086	1251
bif_OG0003277	1533
bif_OG0012761	339
BigH1_OG0001085_OG0	25
bigmax_OG0005365	562
Bili_OG0002506_OG0	58
bin_OG0010286	4
Bin1_OG0005423	210
bin3_OG0007310	1805
bip1_OG0010560	218
Bka_OG0009250	86
blanks_OG0011885_OG0	0
Blimp-1_OG0010196	3196
Blm_OG0002608	112
Blos1_OG0006148	276
Blos2_OG0010078	173
Blos3_OG0009918	145
Blos4_OG0010933	81
blot_OG0010924	7514
blow_OG0006726	685
blp_OG0005216	864
blw_OG0006982	98065
bma_OG0010967	21
Bmcp_OG0010022	575
bmm_OG0010858	2598
bnb_OG0001206_OG1	2262
CG5059_OG0012191	3451
bnk_OG0005787	0
bnl_OG0004512	861
boca_OG0006727	485
bocks_OG0002575_OG0	1019
BOD1_OG0005544	2667
boi_OG0007601	194
boi_OG0007603	98
boil_OG0012322	1
bol_OG0011238	2761
boly_OG0007153	0
BomBc1_OG0001623	2579
BomBc2_OG0000769_OG0	3629
BomBc3_OG0004769	1082
BomT3_OG0011469	5466
bon_OG0004934	1347
bond_OG0004726	2011
bonsai_OG0007008	492
Boot_OG0006400	0
bor_OG0004967	1148
bora_OG0003911	1
BORCS5_OG0008208	879
BORCS6_OG0011365	204
BORCS7_OG0007103	71
borr_OG0009292	16
boss_OG0005676	692
botv_OG0006642	583
bou_OG0007819	566
bowl_OG0008785	772
BoYb_OG0000400_OG0	1
br_OG0007659	4
br_OG0011928	5
Br140_OG0001629	1128
brat_OG0001919	326
Brca2_OG0000883	365
Brd_OG0010852	0
CG7154_OG0009310	799
Brd8_OG0002488	366
Bre1_OG0010209	1044
Brf_OG0005483	388
Brf_OG0005485	76
brk_OG0007975	514
brm_OG0009999	2418
Brms1_OG0008442	882
Bro_OG0011272	0
brp_OG0000499_OG1	412
l(3)72Ab_OG0009997	2770
bru1_OG0009737	42
bru1_OG0009738	402
bru2_OG0009740	2256
bru2_OG0011823	35
bru2_OG0012161	333
bru3_OG0010907	213
bru3_OG0011909	11
Bruce_OG0004896	8273
brun_OG0003663	1376
brv1_OG0000706_OG0	0
brv2_OG0010919	1
brv3_OG0011666	6
BRWD3_OG0005288	3100
brwl_OG0009277	743
bs_OG0003002	482
bs_OG0006897	181
bsf_OG0001906_OG0	0
Bsg_OG0009780	7158
Bsg25D_OG0003412_OG0	2370
bsh_OG0009110	1
bsk_OG0012344	1238
bt_OG0000537_OG1	416
BTBD9_OG0000546_OG0	10
BtbVII_OG0011887	2455
btd_OG0007557	249
Btk29A_OG0001838	1747
Btk29A_OG0011763	42
btl_OG0002041	778
btn_OG0004719	0
Btnd_OG0008611	2
btsz_OG0001035_OG1	1790
btsz_OG0004581	0
btv_OG0003692	113
btv_OG0009487	304
btz_OG0005342	2258
Bub1_OG0001806_OG0	793
Bub3_OG0005120	432
BubR1_OG0000657_OG0	53
Buffy_OG0006561	735
bug_OG0006803	506
Bug22_OG0009372	373
BuGZ_OG0008876	1963
CG8270_OG0010257	396
bun_OG0000556	2160
bun_OG0009749	3907
bur_OG0003683_OG0	2338
Burs_OG0001045_OG0	3
bves_OG0007497	197
bves_OG0007499	237
bw_OG0006000	53
bwa_OG0009122	216
bwa_OG0012525	185
Bx_OG0008666	1
Bx_OG0008667	414
Bx42_OG0007682	1815
by_OG0005550	8373
byn_OG0010803	2
bys_OG0007950	543
c-cup_OG0012143	0
c(3)G_OG0001464_OG0	106
c11.1_OG0007569	3268
c12.1_OG0007568	732
c12.2_OG0007567	3587
C15_OG0002126_OG0	12
C1GalTA_OG0009799	1049
C3G_OG0007801	5113
C901_OG0008027	2
ca_OG0005700	2458
Ca-alpha1D_OG0009140	3572
Ca-alpha1T_OG0003323	476
Ca-beta_OG0009681	944
Ca-Ma2d_OG0009139	874
CaBP1_OG0008860	2738
cac_OG0000605_OG0	112
cact_OG0009392	16399
cactin_OG0003129	818
cad_OG0009437	0
Cad74A_OG0010922	70
Cad86C_OG0002368	883
Cad87A_OG0001088_OG0	549
Cad89D_OG0001058_OG0	3
Cad96Ca_OG0011497	2507
Cad96Cb_OG0005172	1
Cad99C_OG0005704	2495
CadN_OG0000277_OG1	10
Caf1-105_OG0002830	48
Caf1-180_OG0007408	345
Caf1-55_OG0001036	769
cag_OG0001595_OG0	181
CAH1_OG0009192	10714
CAH13_OG0002843	0
CAH14_OG0002807	6
CAH15_OG0006256	0
CAH16_OG0000498_OG1	13
CAH2_OG0001000_OG0	1108
CAH3_OG0003177	909
CAH5_OG0005796	19691
CAH7_OG0000840	987
CAH8_OG0004748	16
CAH9_OG0005622	523
CAHbeta_OG0002334	235
cal1_OG0002556_OG0	0
CalpA_OG0003035	4053
CalpB_OG0010971	2369
CalpC_OG0008186	765
Calr_OG0005564	22428
Cals_OG0013279_OG0	1549
Calx_OG0002139_OG0	0
Calx_OG0004417	3447
Calx_OG0004418	1991
calypso_OG0006121	416
Cam_OG0012053	7738
CaMKI_OG0012767	7069
CaMKII_OG0013280	5082
Camp_OG0005907	460
Camta_OG0006364	645
Camta_OG0006365	94
can_OG0004061_OG0	0
CanA1_OG0005778	1300
CanB_OG0000231_OG0	126
CanB_OG0000231_OG1	1758
Cand1_OG0009382	2053
CAP_OG0000587_OG0	8462
CAP_OG0012405	8
Cap-D2_OG0005121	172
Cap-D3_OG0009448	449
Cap-G_OG0002924	560
Cap-H2_OG0004906	880
Capa_OG0005712	65
Caper_OG0009347	6003
Capr_OG0010138	1796
caps_OG0010156	3472
caps_OG0010157	2485
capt_OG0009025	11232
capu_OG0000612_OG0	362
car_OG0007437	477
CARPA_OG0007960	5
CARPB_OG0007554	210
CarT_OG0009432	64
cas_OG0004236	0
casp_OG0006502	1378
cass_OG0009476	3155
Cat_OG0003869	8049
cathD_OG0002862	16767
cato_OG0006491	0
Catsup_OG0009538	1366
caup_OG0009938	17
cav_OG0000654	245
caz_OG0003243_OG0	1886
cbc_OG0007265	560
Cbl_OG0002051_OG0	0
CBP_OG0001721	102
CBP_OG0007971	99
Cbp20_OG0005066	229
Cbp53E_OG0006447	293
Cbp80_OG0007913	476
Cbp80_OG0007915	494
Cbs_OG0003124	861
cbs_OG0007263	538
cbt_OG0008760	4648
Cby_OG0004789	33
Cc2d2a_OG0002702	37
CCAP_OG0011467	0
CCAP-R_OG0000870	50
ccb_OG0012089	0
CCDC151_OG0011900	0
CCDC53_OG0009785	249
Ccdc58_OG0010399	166
Ccdc85_OG0008917	402
CCHa1_OG0004530	7
CCHa1-R_OG0006065	77
CCHa2_OG0002186_OG0	781
CCHa2-R_OG0005836	16
Cchl_OG0004776	4486
CCKLR-17D1_OG0003334	7
CCKLR-17D1_OG0008675	7
CCKLR-17D1_OG0011744	10
CCKLR-17D3_OG0008678	40
Ccm3_OG0005250	1246
Ccn_OG0010106	132
Ccn_OG0010107	137
Ccn_OG0012179	58
Ccp84Ab_OG0000178_OG0	53
Ccp84Ac_OG0001349_OG0	13
Ccp84Ae_OG0002110_OG0	5
Ccp84Af_OG0000109_OG0	0
Ccp84Af_OG0000109_OG1	0
Ccp84Af_OG0000109_OG2	63
Ccp84Ag_OG0001348_OG0	2
Ccs_OG0006299	464
CCT1_OG0002281_OG0	2194
CCT2_OG0003145	2242
CCT3_OG0004995	2890
CCT4_OG0000979	1810
CCT5_OG0006600	5971
CCT6_OG0008508	2392
CCT7_OG0004839	851
CCT7_OG0004841	411
CCT8_OG0007117	3128
Ccz1_OG0010481	537
cd_OG0004708	0
CD98hc_OG0001357_OG0	6423
Cda4_OG0008701	76
Cda5_OG0008721	3240
Cda9_OG0002707	2
CDase_OG0005749	672
cdc14_OG0009306	3356
Cdc16_OG0005493	195
Cdc23_OG0009421	282
Cdc27_OG0010426	1248
Cdc2rk_OG0006290	199
Cdc37_OG0011041	1314
Cdc42_OG0008268	1563
Cdc45_OG0007388	482
Cdc5_OG0011371	875
CDC50_OG0008483	1942
Cdc6_OG0002054	37
Cdc7_OG0007729	5072
Cdep_OG0002087	1616
Cdep_OG0004159	1982
CdGAPr_OG0009111	2029
cdi_OG0000729	1881
cDIP_OG0004394	682
Cdk1_OG0000555_OG0	0
Cdk12_OG0009875	837
Cdk2_OG0002391	59
CDK2AP1_OG0008015	782
Cdk4_OG0006632	738
Cdk5_OG0002993	474
Cdk5alpha_OG0009389	406
Cdk7_OG0001724	212
Cdk8_OG0010977	122
Cdk9_OG0007009	440
Cdlc2_OG0000234_OG1	1397
cdm_OG0002482	1449
Cds_OG0010549	1647
Ced-12_OG0009727	730
ced-6_OG0006366	9651
CenB1A_OG0004675	1608
CenG1A_OG0003595_OG0	4070
CenG1A_OG0009182	35
Cenp-C_OG0002322	218
Cep135_OG0009952	228
Cep135_OG0009954	205
cep290_OG0004127	144
Cep89_OG0006812	1
Cep97_OG0008778	252
cer_OG0012078	780
Cerk_OG0004182	4818
cert_OG0011161	1240
Cf2_OG0008971	2031
Cfp1_OG0007571	697
CG5789_OG0004615	728
cg_OG0006533	3047
CG10000_OG0005395	0
CG10005_OG0004963	55
CG10011_OG0005399	640
CG10013_OG0002410_OG0	0
CG10019_OG0008786	54
CG10026_OG0009081	700
CG10029_OG0004344	4
CG10031_OG0008792	1494
CG10035_OG0004420	319
CG10038_OG0001436_OG0	402
CG10041_OG0012259_OG0	4
CG10051_OG0007036	2
CG10053_OG0004336	184
CG10055_OG0004329	908
CG10062_OG0007038	45
CG10063_OG0010284	24
CG10064_OG0010282	7
CG10068_OG0004321	575
CG10073_OG0000065_OG2	10
CG10075_OG0010279	1052
CG10077_OG0010277	21379
CG10082_OG0005964	4913
CG10086_OG0001355	2
CG10089_OG0010567	373
CG10098_OG0004320	528
CG10104_OG0006132	0
CG10116_OG0010569	0
CG10126_OG0005023	2418
CG10132_OG0009091	1052
CG10137_OG0009093	326
CG10139_OG0006151	346
CG10140_OG0010573	25
CG10147_OG0010256	220
CG10151_OG0006160	37
CG10154_OG0010575	0
CG10163_OG0010252	0
CG10164_OG0001489	0
CG10165_OG0011781	240
CG10171_OG0010163	350
CG10175_OG0005507	6850
CG10177_OG0001079_OG0	0
CG10184_OG0005509	359
CG10185_OG0005203	2
CG10189_OG0009087	316
CG10194_OG0009085	332
CG10195_OG0003572	584
CG10205_OG0006168	6330
CG10208_OG0005527	892
CG10209_OG0006169	456
CG10211_OG0009505	15772
CG10222_OG0010165	378
CG10226_OG0010249	1606
CG10237_OG0003462	31929
CG1024_OG0004294	347
CG10252_OG0011517	0
CG10254_OG0002565	948
CG10257_OG0006606	159
CG10264_OG0005208	10
CG10265_OG0006935	89
CG10274_OG0003940	675
CG10280_OG0004257	1
CG10283_OG0001907_OG0	80
CG10286_OG0004292	877
CG10298_OG0004288	1
CG10300_OG0005516	4
CG10301_OG0005515	11
CG10307_OG0005957	3831
CG10311_OG0004972	1405
CG10317_OG0004974	1
CG10321_OG0005965	1967
CG10324_OG0004994	202
CG10332_OG0005992	2
CG10333_OG0009507	925
CG10336_OG0009516	35
CG10337_OG0009096	232
CG10338_OG0009517	349
CG10339_OG0006873	418
CG10340_OG0001059_OG0	1583
CG10341_OG0009518	339
CG10343_OG0009520	295
CG10344_OG0007020	93
CG10345_OG0002430_OG0	3482
CG10347_OG0000607_OG0	202
CG10348_OG0003704	334
CG10352_OG0008207	157
CG10353_OG0008206	985
CG10357_OG0010470	53
CG10359_OG0010469	711
CG10361_OG0010014	159
CG10362_OG0008202	216
CG10365_OG0005518	2060
CG10366_OG0009102	655
CG10375_OG0005526	754
CG10376_OG0009519	598
CG10383_OG0001909	2146
CG10384_OG0007018	2
CG10405_OG0004983	12
CG10407_OG0005207	35
CG10413_OG0003703_OG0	293
CG10417_OG0013094	1162
CG10418_OG0010832	112
CG10425_OG0002500	492
CG10428_OG0001263_OG0	281
CG10431_OG0001914	119
CG10433_OG0006904	3571
CG10435_OG0002296_OG0	954
CG10444_OG0007082	973
CG10445_OG0001356	18
CG10459_OG0001605_OG0	3
CG10462_OG0009105	849
CG10463_OG0009108	326
CG10466_OG0012145	112
CG10467_OG0010233	542
CG10469_OG0010232	222
CG10470_OG0009541	533
CG10472_OG0000811_OG0	188
CG10479_OG0010225	40
CG10481_OG0009114	5
CG10483_OG0010221	387
CG10486_OG0010219	1
CG10492_OG0009544	1013
CG10494_OG0006908	161
CG10495_OG0009546	196
CG10505_OG0006927	0
CG10508_OG0010314	764
CG10510_OG0003948	1
CG10513_OG0005163	269
CG10514_OG0005162	211
CG10516_OG0009998	375
CG10527_OG0002810_OG0	1444
CG10543_OG0006262	3895
CG10550_OG0000747	6999
CG10555_OG0008527	922
CG10561_OG0009552	1314
CG10565_OG0010321	2917
CG10576_OG0010200	3618
CG10581_OG0010326	0
CG10584_OG0010328	280
CG10587_OG0000094_OG0	0
CG10587_OG0000094_OG1	0
CG10587_OG0000094_OG2	0
CG10589_OG0003950	0
CG10591_OG0010195	1
CG10597_OG0003317	6
CG10598_OG0011740	6
CG10600_OG0009530	2936
CG10602_OG0009532	3938
CG10616_OG0010838	1095
CG10621_OG0001911	381
CG10623_OG0001912	1173
CG10628_OG0009107	117
CG10631_OG0001241	2335
CG10646_OG0009949	256
CG10654_OG0009947	81
CG10657_OG0009951	6295
CG10660_OG0010840	411
CG10663_OG0010839	396
CG10669_OG0005156	262
CG10674_OG0010603	594
CG10680_OG0003577	6932
CG10681_OG0009950	160
CG10700_OG0011812	0
CG10702_OG0009548	805
CG10710_OG0010908	463
CG10713_OG0010576	47
CG10725_OG0010574	2
CG10730_OG0000951	19
CG10731_OG0006517	176
CG10737_OG0006638	27830
CG10738_OG0010568	133
CG1074_OG0007339	363
CG10747_OG0009127	1219
CG10748_OG0011855_OG0	0
CG10749_OG0003913_OG0	0
CG10750_OG0009561	0
CG10752_OG0010150_OG0	0
CG10761_OG0008304	2
CG1077_OG0004263	3
CG10793_OG0003237	36
CG10795_OG0006915	358
CG10799_OG0003081	403
CG10801_OG0012112	84
CG10802_OG0008133	1239
CG10803_OG0008134	387
CG10804_OG0008132	153
CG10809_OG0010976	241
CG10814_OG0007257	6
CG10822_OG0007072	0
CG10839_OG0009144	0
CG10841_OG0002198_OG0	2
CG10853_OG0003980_OG0	0
CG10859_OG0009209	0
CG10862_OG0002017_OG1	3752
CG10863_OG0010486	3042
CG10863_OG0012194_OG0	15
CG10864_OG0005043	42
CG10866_OG0010485	357
CG10874_OG0003457	1159
CG10877_OG0002385_OG0	49
CG10887_OG0002183_OG0	0
CG10898_OG0002547	390
CG1090_OG0003105_OG0	5
CG10903_OG0002293_OG0	253
CG10904_OG0011634	116
CG10907_OG0001984_OG0	286
CG10909_OG0005022	0
CG10910_OG0006092	0
CG10911_OG0006095	5
CG10912_OG0000471	0
CG10914_OG0006109	167
CG10919_OG0001352	1
CG1092_OG0001161_OG0	299
CG10920_OG0007959	2
CG10927_OG0006710	72
CG10931_OG0006071	15
CG10932_OG0007954	1659
CG10934_OG0002756_OG0	0
CG10939_OG0005908	5933
CG10947_OG0009415	1639
CG10948_OG0009927	1166
CG10949_OG0009416	170
CG10950_OG0012279	2
CG10958_OG0001743	248
CG10959_OG0008299	54
CG10962_OG0007748	162
CG10970_OG0003173	13
CG10973_OG0012539	499
CG10979_OG0004244	961
CG10984_OG0009934	500
CG10996_OG0008249	0
CG11000_OG0004245	19
CG11007_OG0003037	373
CG11018_OG0007064	0
CG11029_OG0001270	5
CG1103_OG0003103_OG0	0
CG11030_OG0003728	658
CG11034_OG0001268	326
CG11035_OG0002292_OG0	504
CG11041_OG0001654	2
CG11044_OG0007073	1129
CG1105_OG0004314	2302
CG11050_OG0009604	5258
CG11060_OG0006765	16
CG11068_OG0011716	1
CG11069_OG0004655	695
CG11076_OG0001759	875
CG11077_OG0000549_OG0	134
CG11085_OG0008456	1
CG11089_OG0004653	797
CG11095_OG0003249	308
CG11099_OG0007074	335
CG11103_OG0003250	323
CG11106_OG0012330	0
CG11109_OG0001964	271
CG11110_OG0006619	268
CG11123_OG0006752	394
CG11125_OG0006747	465
CG11127_OG0006744	321
CG1113_OG0004171	15
CG11131_OG0001957_OG0	1
CG11134_OG0003251	392
CG11141_OG0006745	810
CG11145_OG0006754	0
CG11147_OG0003729	12905
CG11149_OG0003730	2
CG11151_OG0008256	4593
CG11159_OG0006283	4
CG1116_OG0004164	816
CG11162_OG0008263	0
CG11168_OG0004657	1451
CG11170_OG0006462	82
CG11178_OG0003327	452
CG11180_OG0006625	713
CG11191_OG0007189	633
CG11192_OG0007095	0
CG11200_OG0007088	1246
CG11211_OG0012938	27518
CG11226_OG0012166_OG0	1
CG11227_OG0007505	0
CG1124_OG0002090	6308
CG11241_OG0003815_OG0	151
CG11247_OG0009861	269
CG11248_OG0003830_OG0	213
CG11249_OG0009864	1
CG11251_OG0001998	0
CG11257_OG0007039	279
CG11263_OG0001789	60
CG11267_OG0011856	863
CG11269_OG0006458	1
CG11275_OG0002906	2349
CG11279_OG0003924_OG0	21
CG11286_OG0004361	0
CG1129_OG0002085	1026
CG11291_OG0003029	0
CG11294_OG0007761	0
CG11298_OG0007031	0
CG11309_OG0010303	1249
CG11317_OG0012026	218
CG11318_OG0000756	1
CG11319_OG0009603	341
CG11327_OG0009628	7
CG11333_OG0002657_OG0	0
CG11334_OG0005804	1373
CG11342_OG0011920	52
CG11345_OG0011138	32
CG11349_OG0011131	0
CG11353_OG0011127	21
CG11356_OG0008477	3
CG11357_OG0011126	549
CG1136_OG0010499	3530
CG11367_OG0000806_OG0	116
CG11369_OG0011699	1
CG1137_OG0004303	1
CG11370_OG0003817_OG0	6
CG11377_OG0008723	537
CG11378_OG0007395	2060
CG11379_OG0007397	0
CG11380_OG0007400	12
CG11381_OG0007402	0
CG11382_OG0007404	5
CG11384_OG0007396	15
CG1139_OG0004077	6
CG11391_OG0001026_OG0	124
CG11396_OG0010345	572
CG11398_OG0007405	86
CG11403_OG0007406	207
CG11404_OG0012169	0
CG11406_OG0006889	6
CG11409_OG0007766	235
CG11413_OG0011575	395
CG11414_OG0006019	2546
CG11417_OG0007590	522
CG1142_OG0012974	282
CG11425_OG0009823	750
CG11426_OG0009824	656
CG1143_OG0011104	1806
CG11436_OG0003200	216
CG11437_OG0009825	7
CG11438_OG0009826	288
CG11447_OG0004515	269
CG11449_OG0000981_OG1	0
CG11453_OG0001027_OG0	868
CG11454_OG0001792	354
CG11456_OG0003951	185
CG11459_OG0000135_OG1	33
CG1146_OG0011093	2984
CG11470_OG0000857	2
CG11474_OG0005934	1420
CG11475_OG0005935	21
CG11498_OG0001515	130
CG11504_OG0002630	564
CG11523_OG0009832	247
CG11529_OG0010828	86
CG11537_OG0010640	1280
CG11550_OG0002660	4509
CG11560_OG0010817	233
CG11562_OG0008742	167
CG11563_OG0002662	242
CG11566_OG0007496	3
CG11570_OG0004027	0
CG11581_OG0008240	1
CG11583_OG0010538	484
CG11584_OG0008239	0
CG11585_OG0012335	66
CG11586_OG0010534	306
CG11590_OG0001741	326
CG11593_OG0010497	631
CG11594_OG0010492	1032
CG11596_OG0007629	642
CG11601_OG0008739	414
CG11608_OG0000142_OG0	1
CG1161_OG0004180	2247
CG11617_OG0008731	693
CG11619_OG0003864_OG0	36
CG11626_OG0011450	15
CG11629_OG0003739	0
CG11630_OG0009580	31
CG11634_OG0009583	0
CG11635_OG0007156	13
CG11638_OG0007387	105
CG11655_OG0001745_OG0	1484
CG11656_OG0005013	0
CG11658_OG0010025	1115
CG11663_OG0012087	0
CG11664_OG0011395	0
CG11666_OG0012316	0
CG11668_OG0002452	270
CG11670_OG0005008	4
CG11672_OG0004805	9
CG11674_OG0008231	2
CG11679_OG0008511	409
CG11686_OG0002448_OG0	1612
CG11693_OG0004810	0
CG11694_OG0000225_OG0	0
CG11694_OG0000225_OG1	0
CG11695_OG0007879	316
CG11696_OG0007880	395
CG11698_OG0002319_OG0	0
CG11699_OG0007882	1022
CG11703_OG0002165_OG0	0
CG11710_OG0001691_OG0	637
CG1172_OG0004189	439
CG11722_OG0001391	361
CG11723_OG0003571	313
CG11726_OG0010048	1
CG11737_OG0001419_OG0	1666
CG11741_OG0001420_OG0	26
CG11752_OG0007995	3365
CG11755_OG0000851	127
CG11756_OG0007997	6
CG11760_OG0004826	198
CG11768_OG0004832	187
CG11771_OG0005200	1495
CG11777_OG0006309	101
CG11779_OG0004481	972
CG11786_OG0012799	5
CG11788_OG0007083	96
CG11790_OG0005187	1855
CG11791_OG0012008	2486
CG11807_OG0003009_OG0	846
CG11808_OG0006841	123
CG11811_OG0004058	447
CG11816_OG0008636	0
CG11835_OG0000264_OG0	8151
CG11835_OG0000264_OG1	3637
CG11837_OG0005082	310
CG11841_OG0005083	2216
CG11842_OG0000856_OG1	286
CG11843_OG0011490	50
CG11852_OG0002502_OG0	674
CG11854_OG0005171	164
CG11857_OG0005167	1411
CG11858_OG0005166	297
CG11878_OG0000055_OG0	0
CG11878_OG0000055_OG1	14
CG11878_OG0000055_OG2	10
CG11882_OG0005094	160
CG11883_OG0006313	1202
CG11885_OG0003355	135
CG11892_OG0005161	33
CG11893_OG0000039_OG2	283
CG11899_OG0005100	2010
CG11902_OG0005155	314
CG11906_OG0001618	364
CG11911_OG0008747	0
CG11912_OG0008746	0
CG11920_OG0005183	209
CG11927_OG0003556	659
CG11929_OG0011773	0
CG11961_OG0001155_OG0	1144
CG11964_OG0004848	216
CG11970_OG0004849	950
CG11975_OG0004850	848
CG11977_OG0012457_OG0	2
CG11980_OG0002337	447
CG11983_OG0004852	16
CG11986_OG0004855	82
CG11997_OG0004862	1
CG11999_OG0004179	733
CG12003_OG0004112	1
CG12004_OG0011286	2623
CG12009_OG0010662	1
CG12010_OG0010671	105
CG12011_OG0011025	3
CG12012_OG0010672	504
CG12016_OG0010666	906
CG12017_OG0010661	0
CG12020_OG0011042	3
CG12024_OG0011050	807
CG12025_OG0011053	1307
CG12035_OG0011029	0
CG12038_OG0011331	40
CG12054_OG0000497	1361
CG12056_OG0003138	437
CG12057_OG0003139	2
CG12061_OG0000938_OG0	1
CG12065_OG0007412	3123
CG12069_OG0001519	1
CG12071_OG0011553	91
CG12071_OG0013484	114
CG12075_OG0007754	11072
CG1208_OG0004248	1318
CG12081_OG0007411	625
CG12084_OG0011296	2571
CG12091_OG0011293	3485
CG12093_OG0011111	1261
CG12096_OG0008559	850
CG12099_OG0011289	6681
CG12104_OG0011284	398
CG12105_OG0004111	591
CG12106_OG0007586	109
CG12107_OG0006719	406
CG12111_OG0007413	0
CG12112_OG0012598_OG0	55
CG12115_OG0007587	1
CG12116_OG0008625	5539
CG12118_OG0007585	2688
CG12121_OG0007579	1787
CG12123_OG0003325	173
CG12128_OG0002879	428
CG12129_OG0002878	388
CG1213_OG0002105	15090
CG12134_OG0006319	233
CG12147_OG0004192	0
CG12155_OG0003210	670
CG12159_OG0002860	509
CG12164_OG0006760	13
CG12170_OG0002098	958
CG12171_OG0004222	897
CG12173_OG0004172	209
CG12177_OG0008262	813
CG1218_OG0002103	151
CG12182_OG0011099	174
CG12194_OG0008975	268
CG12204_OG0001687	270
CG12206_OG0008131	129
CG12209_OG0002818	51
CG12213_OG0002418	873
CG12219_OG0007713	454
CG12224_OG0000651_OG1	127
CG12231_OG0003119	0
CG12236_OG0008414	438
CG12237_OG0007424	617
CG12239_OG0001754	7
CG12241_OG0001396	562
CG12253_OG0011818	101
CG12256_OG0004947	13
CG12259_OG0005539	492
CG12268_OG0005336	267
CG1227_OG0004337	238
CG12278_OG0004413	0
CG12279_OG0004445	331
CG12288_OG0009457	134
CG12289_OG0010046	0
CG12290_OG0002618	2517
CG12299_OG0009634	344
CG12301_OG0001981	345
CG12307_OG0009694	0
CG1231_OG0011372	2
CG12316_OG0009955	641
CG12320_OG0005053	54
CG12321_OG0001064_OG0	745
CG12325_OG0002854	493
CG1233_OG0011370	1529
CG1234_OG0004335	532
CG12341_OG0002848	258
CG12343_OG0002853	702
CG12344_OG0002855	466
CG12355_OG0012373	74
CG1236_OG0002100	225
CG12362_OG0000821_OG0	1
CG12374_OG0007223	1
CG12375_OG0009777	752
CG12379_OG0008514	62
CG12384_OG0006229	2485
CG1239_OG0004237	82
CG12395_OG0001736	0
CG12398_OG0008359	37
CG12402_OG0002224_OG0	11
CG12420_OG0002594_OG0	7
CG12426_OG0005340	0
CG12438_OG0003802	0
CG12439_OG0009296	0
CG12446_OG0001786_OG0	1
CG12448_OG0009145	0
CG1246_OG0011105	34
CG12464_OG0011955	0
CG12470_OG0007846	87
CG12479_OG0008243	0
CG12480_OG0008242	0
CG12481_OG0008237	0
CG12490_OG0000233_OG1	0
CG12496_OG0007599	0
CG12498_OG0008105	0
CG12499_OG0002285_OG0	757
CG12502_OG0011339	7
CG12507_OG0008176	5
CG12511_OG0009568	0
CG12516_OG0005410	0
CG12517_OG0009649	1
CG12520_OG0010149	59
CG12521_OG0012944	0
CG12531_OG0008272	66
CG12535_OG0008128	5
CG12539_OG0008363	8
CG12540_OG0008220	0
CG12541_OG0007825	111
CG12560_OG0012234	520
CG12567_OG0012740	1450
CG12576_OG0001784_OG0	4335
CG12581_OG0001679_OG0	6051
CG12589_OG0011424	0
CG12590_OG0011977	1
CG12594_OG0005596	34
CG12607_OG0011139	14
CG12609_OG0008677	0
CG12617_OG0003653	0
CG12620_OG0009462	0
CG12637_OG0008050	0
CG12643_OG0007518	237
CG1265_OG0010531	873
CG12655_OG0000445_OG2	661
CG12659_OG0007410	35
CG12661_OG0007749	0
CG12662_OG0007747	186
CG12672_OG0007868	39
CG12674_OG0003570	6
CG12679_OG0001731_OG0	0
CG12680_OG0001718	0
CG12682_OG0012323	0
CG12691_OG0007931	0
CG12692_OG0000634_OG0	0
CG12693_OG0012106	2
CG12698_OG0008169	0
CG12699_OG0000230_OG1	0
CG12702_OG0001192	7
CG12708_OG0000271_OG0	0
CG12708_OG0000271_OG0.2	8
CG1271_OG0010635	666
CG12713_OG0003881_OG0	35
CG12716_OG0008438	0
CG12723_OG0008557	8
CG12728_OG0000928_OG0	62
CG12729_OG0011725	2
CG1273_OG0010536	24
CG12730_OG0007375	400
CG12744_OG0000893	124
CG12746_OG0004208	3636
CG1275_OG0011072	1695
CG12768_OG0001283_OG0	189
CG12769_OG0007187	80
CG12773_OG0003140	1501
CG12782_OG0012281	0
CG12783_OG0000743_OG0	1
CG12784_OG0005236	0
CG12795_OG0008825	539
CG12811_OG0002240	434
CG12817_OG0002595_OG0	19
CG12818_OG0004897	191
CG12822_OG0001599	1359
CG12825_OG0001130_OG1	136
CG12826_OG0002951	5
CG12828_OG0011622	4
CG12831_OG0011623_OG0	0
CG12836_OG0002963_OG0	2
CG12848_OG0006045	392
CG12849_OG0011577	0
CG12851_OG0005862	74
CG12857_OG0006163	1
CG12860_OG0006154	2
CG12861_OG0006153	0
CG12862_OG0011585_OG0	2
CG12863_OG0011584	103
CG12866_OG0002772	0
CG12868_OG0001564	586
CG12869_OG0006145	83
CG12869_OG0006146	32
CG12877_OG0001472_OG0	841
CG1288_OG0001350	0
CG12880_OG0005345	31
CG12883_OG0001474	96
CG12885_OG0001477	301
CG12895_OG0006308	927
CG12909_OG0002821	165
CG12910_OG0006305	120
CG12911_OG0006304	2
CG12914_OG0002819	0
CG12917_OG0002815	10
CG12920_OG0006291	7
CG12926_OG0006349	241
CG12929_OG0006357	117
CG12934_OG0006315	1
CG12935_OG0002846	143
CG12942_OG0001596_OG0	220
CG12945_OG0004570	1016
CG12947_OG0004568	34
CG12948_OG0004558	215
CG12963_OG0001641_OG0	0
CG12964_OG0002996_OG0	16
CG12970_OG0006808	2
CG12971_OG0010294	7
CG12974_OG0010307	3
CG12983_OG0010332	2
CG12984_OG0003949	2
CG12985_OG0000915	12
CG12986_OG0011685	1
CG1299_OG0000523_OG0	4859
CG12990_OG0007696	13
CG12991_OG0007703	2736
CG12992_OG0011688	15
CG12994_OG0007707	0
CG12995_OG0008599	0
CG12998_OG0011739	6
CG13000_OG0011738	0
CG13001_OG0008580	221
CG13002_OG0008577	9
CG13003_OG0008572	2771
CG13004_OG0008570	112
CG13005_OG0008567	90
CG13008_OG0008305	0
CG13010_OG0003260	21
CG13012_OG0008317	502
CG13014_OG0008547	592
CG13016_OG0006536	161
CG13018_OG0006537	114
CG13021_OG0003241	3
CG13022_OG0010698	35
CG13023_OG0010699	9
CG13024_OG0010708	1175
CG13026_OG0010716	286
CG13028_OG0004010	0
CG13031_OG0012200	239
CG13032_OG0004014_OG0	0
CG13033_OG0010736	2
CG13038_OG0010761	13
CG13039_OG0010762	0
CG1304_OG0000265_OG0	0
CG1304_OG0000265_OG1	0
CG13040_OG0010763	0
CG13041_OG0000280_OG0	3
CG13041_OG0000280_OG0.2	24
CG13042_OG0010767	28
CG13043_OG0000281_OG0	0
CG13043_OG0000281_OG1	1
CG13044_OG0010768	10
CG13045_OG0000814	0
CG13046_OG0010771	28
CG13047_OG0010772	1
CG13048_OG0010773	3
CG13049_OG0010774	47
CG13051_OG0011898	1
CG13053_OG0010778	0
CG13054_OG0010779	2
CG13055_OG0010780	12
CG13056_OG0010757	3
CG13058_OG0004021	3
CG13059_OG0010764	8
CG13062_OG0010766	18
CG13064_OG0010775	0
CG13065_OG0010776	19
CG13066_OG0012201	0
CG13068_OG0002030_OG1	5
CG13069_OG0004022	2
CG1307_OG0004308	703
CG13070_OG0012202	0
CG13071_OG0011899	4
CG13073_OG0012731_OG0	15
CG13074_OG0010797	30
CG13075_OG0000216_OG0	5
CG13075_OG0000216_OG1	2
CG13077_OG0009097	309
CG13078_OG0003575_OG0	2
CG13081_OG0003574	0
CG13082_OG0009094	58
CG13083_OG0009084	0
CG13084_OG0009083	0
CG13085_OG0001922	33
CG13086_OG0003709	195
CG13088_OG0001266	91
CG1309_OG0010533	1824
CG13096_OG0003720	643
CG13097_OG0001923	442
CG13101_OG0009304	1377
CG13102_OG0009298	0
CG13108_OG0009295	17
CG13110_OG0011792	0
CG13113_OG0001247_OG0	1
CG13114_OG0009279	4
CG13116_OG0001878	1915
CG13123_OG0001877	57
CG13124_OG0003502	16439
CG13126_OG0003515	173
CG13127_OG0001844	4
CG13131_OG0000790_OG0	11
CG13133_OG0003525	11
CG1314_OG0011674	0
CG13144_OG0009363	122
CG13148_OG0007214	0
CG13151_OG0006215	130
CG13154_OG0006206	1
CG13155_OG0006196	6
CG13157_OG0002779	0
CG1316_OG0000430_OG0	1459
CG13168_OG0006184	5
CG1317_OG0011084	3562
CG13170_OG0006182	0
CG13171_OG0006180	0
CG13177_OG0012831	1
CG13185_OG0002928	986
CG13186_OG0006594	0
CG13192_OG0006567	229
CG13193_OG0006565	0
CG13196_OG0006560	5
CG13197_OG0006563	478
CG13202_OG0001123_OG0	6
CG13203_OG0006235	2
CG13204_OG0006233	431
CG13215_OG0002793_OG0	17
CG13216_OG0001568_OG0	0
CG13218_OG0002791_OG0	1
CG13220_OG0001573_OG0	1211
CG13223_OG0001571_OG0	0
CG13226_OG0002794_OG0	440
CG13227_OG0006218_OG0	1
CG13228_OG0011587_OG0	0
CG13229_OG0002786_OG0	132
CG13229_OG0002787_OG0	1040
CG13231_OG0006217	1
CG13239_OG0009815	1
CG1324_OG0007509	0
CG13243_OG0009147	0
CG13247_OG0010378	15
CG13248_OG0010371	128
CG13250_OG0011870	71
CG13251_OG0010355	131
CG13252_OG0003952	594
CG13258_OG0009399	15
CG13272_OG0008882	165
CG13280_OG0008881	42
CG13282_OG0008887	40
CG13285_OG0010583	374
CG13287_OG0010216	0
CG13288_OG0010220	2
CG13293_OG0003937	53
CG13295_OG0010231	884
CG13297_OG0010242	6
CG13299_OG0011864	2
CG13300_OG0003943	66
CG13305_OG0011196	23
CG13306_OG0011204	96
CG13308_OG0004102	0
CG13309_OG0011211	2
CG13310_OG0011207	20
CG13312_OG0011210	0
CG13313_OG0004105_OG0	2
CG13314_OG0011224	18
CG13315_OG0011237	4091
CG13318_OG0004834	2140
CG13319_OG0006667	416
CG13321_OG0006673	0
CG13326_OG0006545	0
CG13330_OG0007271	0
CG13331_OG0007273	12
CG13332_OG0007274	13
CG13334_OG0007281	0
CG13337_OG0011662	22
CG13339_OG0007296	283
CG13344_OG0007304	285
CG13358_OG0007351	33
CG13359_OG0012499	7
CG13360_OG0010145	1532
CG13361_OG0003189	12
CG13362_OG0007862	47
CG13364_OG0001174_OG0	2
CG13365_OG0007831	716
CG13367_OG0003188_OG0	424
CG13369_OG0003181	1793
CG13375_OG0007847	13
CG13377_OG0007849	1900
CG13380_OG0010135	0
CG13384_OG0003473	839
CG13385_OG0012520	0
CG13386_OG0003471	274
CG1339_OG0006721	6
CG13390_OG0003479	317
CG13392_OG0003476	123
CG13397_OG0003469	269
CG13398_OG0003468	276
CG13403_OG0008236	9
CG13404_OG0008224	25
CG13405_OG0011376	0
CG13407_OG0004768	2
CG13408_OG0004770	12
CG13409_OG0004775	98
CG13423_OG0007099	5
CG13426_OG0011654	0
CG13427_OG0003049	2
CG13428_OG0007100	136
CG13430_OG0001658	230
CG13436_OG0006622	57
CG13437_OG0006285	96
CG13438_OG0006243	0
CG1344_OG0012226	278
CG13442_OG0006244	0
CG13443_OG0006248	0
CG13445_OG0003880	0
CG13449_OG0009980	37
CG13454_OG0003875_OG0	0
CG13455_OG0009966	2
CG13457_OG0001288	1
CG13458_OG0004037	354
CG13460_OG0010841	1
CG13465_OG0000343_OG0	0
CG13471_OG0004048	1
CG13473_OG0010860	1
CG13474_OG0004049	0
CG13476_OG0012898	1
CG13481_OG0000339_OG0	3
CG13481_OG0000339_OG1	0
CG13484_OG0010886	163
CG13488_OG0001544_OG1	0
CG13492_OG0005946	7
CG13501_OG0005936	28
CG13502_OG0005931	27
CG13502_OG0012991	4
CG13506_OG0007028	2375
CG13510_OG0006998	189
CG13511_OG0006997	36
CG13516_OG0006995	336
CG13526_OG0006986	0
CG13527_OG0006984	0
CG13531_OG0006978	1038
CG13532_OG0006975	57
CG13538_OG0005981	0
CG13539_OG0012044	0
CG1354_OG0007555	3095
CG13541_OG0012280	0
CG13544_OG0005976	0
CG13545_OG0012580	7
CG13551_OG0000540_OG1	9032
CG13551_OG0012048	1789
CG13557_OG0012477	0
CG13558_OG0001556	0
CG13559_OG0012047	36
CG13561_OG0011643	51
CG13562_OG0011631	52
CG13575_OG0006892	79
CG13577_OG0001150_OG0	1
CG13578_OG0006898	520
CG13579_OG0006013	53
CG1358_OG0006724	560
CG13581_OG0002746	0
CG13585_OG0011574	1621
CG13587_OG0006025	18
CG13594_OG0006033	64
CG13599_OG0005537	5
CG1360_OG0006725	39
CG13601_OG0005534	514
CG13603_OG0005332	1053
CG13605_OG0005319	785
CG13606_OG0005306	170
CG13607_OG0005318	2258
CG13609_OG0012982	2
CG13613_OG0005278	0
CG13614_OG0002525_OG0	0
CG13615_OG0002524	0
CG13616_OG0005272	10
CG13618_OG0005267	625
CG13622_OG0005268	43
CG13623_OG0005265	464
CG13625_OG0004618	416
CG13627_OG0004629	80
CG13630_OG0004630	703
CG13631_OG0004635	794
CG13634_OG0004637	13
CG13641_OG0004650	299
CG13643_OG0002274	136
CG13653_OG0002504	0
CG13654_OG0005174	223
CG13663_OG0011496	304
CG13667_OG0004090_OG0	219
CG13670_OG0011168	0
CG13671_OG0004086_OG0	305
CG13675_OG0000560_OG2	8
CG13676_OG0003984	234
CG13678_OG0000129_OG3	3
CG1368_OG0008241	100
CG13685_OG0010463	19
CG13689_OG0008772	53
CG13690_OG0008752	4
CG13692_OG0008754	4
CG13698_OG0010125	948
CG13699_OG0003907_OG0	3
CG13705_OG0010610	16
CG13707_OG0010613	69
CG13708_OG0010614	6
CG1371_OG0006292	1829
CG13711_OG0010618	0
CG13712_OG0010619	0
CG13713_OG0010620	0
CG13716_OG0010627	7
CG13720_OG0004084	1
CG13721_OG0012208	13
CG13722_OG0011130	1017
CG13723_OG0010915	0
CG13724_OG0010917	0
CG13725_OG0010918	0
CG13727_OG0004055	32
CG13728_OG0010923	1
CG13731_OG0011910	22
CG13733_OG0010089	1
CG13738_OG0011907	4
CG13739_OG0002891	17
CG13743_OG0006405	89
CG13744_OG0006409	1
CG13747_OG0006408	0
CG13748_OG0006626	3
CG13751_OG0001660_OG0	380
CG13760_OG0007606	304
CG13766_OG0009602	148
CG13771_OG0009612	12
CG13775_OG0003750_OG0	0
CG13784_OG0000956_OG0	1036
CG13786_OG0003631	2
CG13796_OG0001883_OG0	992
CG13801_OG0000219_OG0	0
CG13801_OG0000219_OG1	0
CG13806_OG0011077	0
CG13807_OG0011075	163
CG13810_OG0011066	1
CG13813_OG0010189	120
CG13829_OG0011464	7
CG13833_OG0004687	10940
CG13837_OG0002276	0
CG13838_OG0011993	1
CG13841_OG0004694	751
CG13842_OG0004706	35
CG13847_OG0004737	9
CG13850_OG0004743	1094
CG13855_OG0004744	2
CG13856_OG0004745	439
CG13857_OG0004746	0
CG13862_OG0004760	0
CG13868_OG0007089	8603
CG13868_OG0013578	1468
CG13869_OG0007075	3
CG1387_OG0008528	1
CG13870_OG0007093	74
CG13871_OG0003047	1
CG13872_OG0007071	0
CG13875_OG0011381	250
CG13876_OG0001334_OG0	150
CG13877_OG0011937	817
CG13884_OG0000403_OG0	0
CG13887_OG0011343	3874
CG13891_OG0002060	0
CG13893_OG0011360	1424
CG13894_OG0004129	73
CG13895_OG0004128	498
CG13901_OG0011344	179
CG13907_OG0011337	3549
CG13912_OG0011325	555
CG13917_OG0011285	5537
CG13919_OG0011274	176
CG13920_OG0011271	1014
CG13921_OG0011032	56
CG13924_OG0011054	11
CG13926_OG0011282	483
CG13928_OG0011279	663
CG13930_OG0011024	2
CG13931_OG0004073	63
CG13933_OG0011036	1255
CG13937_OG0011056	1218
CG13949_OG0003375	17
CG13950_OG0003376	86
CG13954_OG0006374	26
CG13955_OG0002890_OG0	3
CG13962_OG0012240	0
CG13970_OG0009133_OG0	0
CG13972_OG0005361	0
CG13983_OG0002696	0
CG13991_OG0000661_OG1	0
CG13992_OG0002070_OG0	19
CG13994_OG0011942	295
CG13995_OG0000538_OG0	67
CG13999_OG0000662_OG0	24
CG14005_OG0001926	198
CG14006_OG0001927	0
CG14007_OG0009567	19
CG14011_OG0003731	0
CG14013_OG0003734	4
CG14014_OG0009443	0
CG14015_OG0009446	43
CG14017_OG0003733	0
CG14020_OG0003686	67
CG14022_OG0008831	1642
CG14024_OG0003410_OG0	21
CG14034_OG0008836	41
CG14036_OG0008842	12
CG14042_OG0001816	30
CG14043_OG0003425	641
CG14044_OG0008964	163
CG14050_OG0000684	21
CG14052_OG0007777	0
CG14053_OG0012099	10
[truncated: 9,910 more rows]
