# Supplementary material for: Evolution of chemosensory tissues and cells across ecologically diverse Drosophilids
Source: Nat Commun. 2024 Feb 5;15:1047. doi: 10.1038/s41467-023-44558-4 (PMC10844241; doi:10.1038/s41467-023-44558-4)
Supplement: Supplementary file 18 — Supplementary Data 15 [file 41467_2023_44558_MOESM18_ESM.zip › all_count_tables_renamed/SUZD11LE_counts_trim_genes_FBids_1_1_sorted.txt]

128up_OG0006588	631
14-3-3epsilon_OG0002478	4150
14-3-3epsilon_OG0001126_OG1	14466
140up_OG0004534	431
18w_OG0003044	677
26-29-p_OG0010897	3125
2mit_OG0000576_OG0	20
5-HT1A_OG0006644	33
5-HT1B_OG0006647	75
5-HT2A_OG0000287_OG0	0
5-HT2B_OG0011472	45
5-HT7_OG0005777	73
5PtaseI_OG0005188	734
7B2_OG0004187	543
a_OG0006460	402
a10_OG0010691	5
a5_OG0009037	2
a6_OG0007651	153
AANATL2_OG0003640	64
AANATL4_OG0000091_OG1	1
AANATL7_OG0007605	11
Aasdh_OG0001831	75
Aatf_OG0001947	172
aay_OG0011265	1699
ab_OG0009683	191
ab_OG0009684	25
ABCB7_OG0011281	1142
Pmp70_OG0003257	2321
Abd-B_OG0005000	1
Abi_OG0002227_OG0	436
Abl_OG0010722	2086
abo_OG0009656	285
Abp1_OG0010565	416
abs_OG0003097	524
ac_OG0007843	0
Ac13E_OG0008321	968
Ac3_OG0009573	158
Ac78C_OG0010320	27
Acam_OG0000252_OG0	0
Acam_OG0000252_OG1	0
Acam_OG0005131	0
CG9149_OG0011313	869
Acbp1_OG0009246	508
Acbp2_OG0010415	337
Acbp4_OG0000311_OG0	1
Acbp4_OG0000311_OG1	0
Acbp6_OG0010414	30
ACC_OG0007193	4930
AcCoAS_OG0000812	3799
Ace_OG0000652_OG0	37
Acer_OG0000953_OG0	904
Acer_OG0003808	1638
Acf_OG0002671	577
Achl_OG0002770	89
acj6_OG0008333	3
acj6_OG0008334	9
Ack_OG0010507	2471
Ack-like_OG0006546	469
Acn_OG0009540	2019
CG5009_OG0006075	3687
Acox57D-d_OG0006913	149
Acox57D-p_OG0001151	939
Acp1_OG0009317	11925
Acp32CD_OG0009664	0
Acp65Aa_OG0003939	7
Acph-1_OG0001513	176
CG12512_OG0008829	1358
CG18155_OG0007972	23
Acsl_OG0007133	6603
Act42A_OG0000022_OG0	10305
Act42A_OG0000022_OG1	1701594
Act42A_OG0000022_OG3	60778
Act42A_OG0000022_OG4	69785
Act42A_OG0000022_OG5	149
Actn_OG0003148_OG0	196769
Actn3_OG0011403_OG0	0
ACXB_OG0000046_OG0	0
ACXB_OG0000046_OG1	0
ACXB_OG0000046_OG2	0
ACXB_OG0000046_OG2.2	0
ACXD_OG0004078_OG0	4
Acyp_OG0009408	0
Acyp2_OG0011498	984
Ada_OG0002342	59
Ada1-2_OG0003777_OG0	179
Ada2a_OG0005051	41
Ada2b_OG0004799	108
Ada3_OG0007872	316
AdamTS-A_OG0005247	2478
AdamTS-A_OG0012010	46
AdamTS-B_OG0008089	4354
Adar_OG0007649	1039
Adat1_OG0003596	67
Adck1_OG0006032	590
Adck5_OG0010063	347
ADD1_OG0006579	479
Adf1_OG0001636_OG0	210
Adgf-A_OG0001991_OG0	2
Adgf-A_OG0003900	89
Adgf-A2_OG0010109	0
Adgf-B_OG0010108	7
Adgf-C_OG0001030_OG0	179
Adgf-D_OG0002208_OG0	105
Adgf-E_OG0006152	0
Adh_OG0003395_OG0	15
Adi1_OG0010940	428
AdipoR_OG0004727	3766
CG3809_OG0004951	0
AdenoK_OG0003918_OG0	1127
Ady43A_OG0002958	885
AdoR_OG0005733	128
adp_OG0006108	670
AdSS_OG0000854_OG0	21
Aduk_OG0004873	567
Ae2_OG0010984	1160
CG6512_OG0010913	6019
aft_OG0006080	429
Afti_OG0005567	307
Ag5r_OG0008212	0
Ag5r2_OG0008213	0
AGBE_OG0007237	6719
AgmNAT_OG0001753	19
ago_OG0010530	1955
AGO1_OG0007307	1831
AGO2_OG0000119_OG0	100
Agpat1_OG0008448	352
Agpat2_OG0003465	342
Agpat3_OG0004018	3347
Agpat4_OG0004019_OG0	118
ADPS_OG0002932	139
agt_OG0001016_OG0	26
Spat_OG0007723	65
Ahcy_OG0001195_OG0	815
AhcyL1_OG0011110	975
AIF_OG0001225	419
AIMP1_OG0007108	677
AIMP2_OG0009977	923
AIMP3_OG0005998	364
Adk1_OG0010829	19006
Adk3_OG0005467	228
Ak6_OG0007201	251
Akap200_OG0000367_OG0	240
Akh_OG0010512	58
AkhR_OG0009627	44
akirin_OG0010441	1219
Akr1B_OG0001292	2808
Akt1_OG0005415	2052
al_OG0008749	71
Aladin_OG0007570	258
AlaRS_OG0003477	1408
AlaRS-m_OG0010596	1100
Alas_OG0006853	8191
alc_OG0006389	4954
Ald1_OG0005647	175180
Ald2_OG0005645	14
Aldh_OG0003615	3691
Aldh-III_OG0006742	4654
Aldh7A1_OG0003841_OG0	49
Alg-2_OG0001588_OG0	734
Alg1_OG0002607_OG0	487
Alg10_OG0000709_OG0	130
Alg11_OG0012170	581
CG8412_OG0004562	1737
Alg14_OG0001194_OG0	218
Alg2_OG0010641	663
Alg3_OG0003012	43
Alg3_OG0006966	436
CG5287_OG0001281	252
CG5287_OG0003790	308
Alg9_OG0005173	229
Alh_OG0004317	473
Alh_OG0004319	698
Alh_OG0011430	186
alien_OG0009301	852
ALiX_OG0005343	712
Alk_OG0006414	2819
CG12179_OG0001176_OG0	114
Alp1_OG0010289	0
Alp10_OG0010194	4
Alp11_OG0008522	0
Alp12_OG0003717	346
Alp13_OG0001034	1526
Alp2_OG0000261_OG0	0
Alp2_OG0000261_OG1	1
Alp4_OG0005779	2261
Alp6_OG0006360	8
Alp7_OG0003030	3
Alp9_OG0003931	0
alph_OG0000083_OG0	0
alph_OG0005113	2206
alpha-Catr_OG0006852	307
alpha-Est1_OG0004357	640
alpha-Est10_OG0004350	786
alpha-Est2_OG0000314	29
alpha-Est3_OG0004356	805
alpha-Est6_OG0004354	2
alpha-Est7_OG0001351	5185
alpha-Est8_OG0004352	3351
alpha-Est9_OG0004351	2547
alpha-Man-Ia_OG0003130	127
alpha-Man-Ia_OG0003131	584
alpha-Man-Ia_OG0001168	608
alpha-Man-Ib_OG0005087	815
alpha-Man-Ic_OG0011549	19
alpha-Man-IIa_OG0004878	1169
alpha-Man-IIb_OG0005229	763
alpha-PheRS_OG0008296	389
alpha-Spec_OG0011040	30898
alpha4GT1_OG0000948	261
alphaCOP_OG0011275	2724
alphaSnap_OG0010384	2061
alphaTub67C_OG0010998	3
Alr_OG0008278	611
alrm_OG0002498	75
Als2_OG0009863	1256
alt_OG0004894	2650
aly_OG0004083	0
Ama_OG0002112	1
Amacr_OG0009433	365
amd_OG0001918	60
Amnionless_OG0008741	120
amon_OG0011540	875
amos_OG0003702_OG0	1
AMPdeam_OG0008245	5811
Amph_OG0007204	8403
AMPKalpha_OG0001698	5613
Amt_OG0004607	48
Amun_OG0008385	2142
amx_OG0007575	147
Amy-p_OG0000157_OG0	216
Amy-p_OG0000157_OG0.2	1
Amyrel_OG0006416	0
ana_OG0006403	9
ana1_OG0002269	101
ana2_OG0007120	93
ana3_OG0006194	63
Ance-2_OG0003658	2
Ance-3_OG0001891_OG0	787
Ance-3_OG0009407	460
Ance-4_OG0006406	56
Ance-5_OG0005870	528
anchor_OG0010100	978
Andorra_OG0011741	0
Ank2_OG0010460	5240
Ankle2_OG0000780	3649
l(2)35Be_OG0003404_OG0	127
anox_OG0007490	1686
Ant2_OG0008041	13
antdh_OG0008007	2792
Antp_OG0002113	320
antr_OG0007227	34
AnxB10_OG0008082	7228
AnxB11_OG0008196	1180
AnxB9_OG0004410	12435
aop_OG0003458	806
aos_OG0010741	977
Aos1_OG0002145_OG0	113
AOX1_OG0005242	3230
AOX2_OG0000143_OG0	2914
AOX2_OG0000143_OG1	29
AOX4_OG0001465	0
ap_OG0005832	1782
AP-1-2beta_OG0008273	2319
AP-1gamma_OG0007680	2100
AP-1mu_OG0005553	1812
AP-1sigma_OG0005334	1050
AP-2alpha_OG0008751	1636
AP-2mu_OG0004736	887
AP-2sigma_OG0004385	873
Apc_OG0005387	1352
APC10_OG0005888	112
Apc2_OG0005308	119
APC4_OG0003171_OG0	224
APC7_OG0001703	50
ApepP_OG0000963	356
aph-1_OG0003552_OG0	455
aPKC_OG0006607	303
aPKC_OG0006608	1231
aPKC_OG0006609	77
Aplip1_OG0011323	477
apn_OG0002443_OG0	0
apolpp_OG0012638	3502
app_OG0010830	341
APP-BP1_OG0010070	306
Appl_OG0007834	3116
Aprt_OG0004075	96
Aps_OG0010085	2149
apt_OG0002733	633
CG18815_OG0010034	1451
AQP_OG0007242	8635
aqrs_OG0005393	0
aqz_OG0001049_OG1	7436
ara_OG0009939	291
aralar1_OG0001518	1493
Arc1_OG0002768_OG0	7243
Arc2_OG0006127	174
Arc42_OG0001370_OG0	566
Archease_OG0002289_OG0	70
Arf51F_OG0006831	1225
Arf79F_OG0012164	4906
ArfGAP1_OG0010836	550
ArfGAP3_OG0003816_OG0	715
Arfip_OG0005451	257
Arfrp1_OG0007681	162
arg_OG0003183	11
arg_OG0007835	4
Argk_OG0011233	603946
Argk_OG0011925	2964
Argl_OG0009800	149
CG31469_OG0002209_OG0	112
ArgRS_OG0008151	1116
ArgRS-m_OG0004367	253
ari-1_OG0007878	5761
ari-2_OG0003028	1225
Arl1_OG0010003	496
Arl2_OG0004816	328
Arl5_OG0011164	438
Arl6_OG0007042	114
Arl6IP1_OG0004993	472
Arl8_OG0004797	1047
arm_OG0007636	5401
armi_OG0002027	99
Arp1_OG0004441	3279
Arp10_OG0007423	944
Arp2_OG0001770	538
Arp3_OG0010555	810
Arp5_OG0001448_OG0	88
Arp53D_OG0011600	0
Arp6_OG0008512	278
Arp8_OG0007614	149
Arpc1_OG0009187	1738
Arpc2_OG0009417	817
Arpc3A_OG0005226	270
Arpc3B_OG0008590	4
Arpc4_OG0008719	1272
Arpc5_OG0008957	297
arr_OG0007264	562
Arr1_OG0009490	794
Arr2_OG0004099	1580
Ars2_OG0005840	1942
Art1_OG0004911	605
Art2_OG0008773	8
Art3_OG0004604	160
Art4_OG0004574	192
Art6_OG0004528_OG0	0
Art7_OG0001547_OG0	282
Art8_OG0009662	75
Art9_OG0002219_OG0	0
Arts_OG0000486_OG0	1708
aru_OG0003377	2350
Arv1_OG0013036	63
arx_OG0009914	130
Asap_OG0007180	1857
Asator_OG0002682_OG1	3955
Asciz_OG0010646	217
ase_OG0007840	2
asf1_OG0009889	644
ash1_OG0000982_OG0	83
ash2_OG0004623	735
Ask1_OG0004518	3273
asl_OG0004217	103
AsnRS_OG0003707	951
AsnRS-m_OG0006452	139
AsnS_OG0000992	205
asp_OG0004633	3
Asph_OG0006509	33311
ASPP_OG0006932	1313
CG9572_OG0008488	33129
AspRS_OG0006665	1572
AspRS-m_OG0008886	1302
asrij_OG0006972	709
asRNA:CR31429_OG0002339_OG0	108
asRNA:CR42743_OG0003772_OG0	0
asRNA:CR43299_OG0012338_OG0	0
asRNA:CR43426_OG0012535_OG0	0
asRNA:CR43454_OG0002277_OG0	87
asRNA:CR43463_OG0001607_OG0	99
asRNA:CR43809_OG0003675_OG0	462
asRNA:CR44106_OG0002406_OG0	4
asRNA:CR44169_OG0002969_OG0	6
asRNA:CR44179_OG0001455_OG0	512
asRNA:CR44372_OG0000331_OG0	4
asRNA:CR44372_OG0000331_OG1	5
asRNA:CR44894_OG0012090_OG0	2
asRNA:CR45044_OG0005605_OG0	74
asRNA:CR45195_OG0000203_OG0	825
asRNA:CR45195_OG0000203_OG1	225
asRNA:CR45350_OG0001645_OG0	599
asRNA:CR45943_OG0010336	184
asRNA:CR46029_OG0000226_OG0	11
asRNA:CR46029_OG0000226_OG1	17
asRNA:CR46139_OG0003106_OG0	10
asRNA:CR46246_OG0011916	2
asRNA:CR46354_OG0002193_OG0	52
asRNA:CR46473_OG0000925_OG0	407
Ass_OG0001346	3
ast_OG0003560	73
AstA_OG0004634	3
AstA-R1_OG0000689	59
AstA-R2_OG0005396	4
AstC_OG0009668	0
AstC-R1_OG0010134	8
AstC-R2_OG0001295_OG0	23
AstCC_OG0009669	0
asun_OG0002419_OG0	69
Asx_OG0006138	1290
Atac1_OG0003748_OG0	32
Atac2_OG0009508	199
Atac3_OG0000828	298
Tat_OG0001330	1411
Ate1_OG0003045	1097
Atet_OG0003384	1130
Atf-2_OG0006059	209
Atf3_OG0007763	2329
Atg1_OG0009929	72
Atg1_OG0009931	1022
Atg10_OG0001598	30
Atg101_OG0008681	419
Atg12_OG0011904	223
Atg13_OG0004817	1093
Atg14_OG0005089	1058
Atg16_OG0005703	509
Atg17_OG0004232	3931
Atg18a_OG0011152	1385
Atg18b_OG0001271_OG0	3362
Atg2_OG0011112	2825
Atg3_OG0009922	1019
Atg4a_OG0009014	1007
Atg4b_OG0005256	537
Atg5_OG0007974	251
Atg6_OG0005323	843
Atg7_OG0006714	302
Atg8a_OG0008043	13456
Atg8b_OG0005571	0
Atg9_OG0006487	2070
atilla_OG0011822	5924
atk_OG0010362	5
atl_OG0001399	12682
atms_OG0004154	1838
ato_OG0004804	0
Atox1_OG0012695	699
ATP6AP2_OG0004869	7457
ATP7_OG0008369	1036
ATP8A_OG0007260	4458
ATP8A_OG0007261	36
Atpalpha_OG0002140	50245
ATPCL_OG0006680	4961
ATPsynB_OG0010987	33796
ATPsynbeta_OG0005823	154317
ATPsynbetaL_OG0001317	5
ATPsynC_OG0005792	71837
ATPsynCF6_OG0005500	15047
ATPsynCF6L_OG0010605	2
ATPsynD_OG0004477	22903
ATPsyndelta_OG0007526	17071
ATPsynE_OG0005568	11962
ATPsynG_OG0009657	14828
ATPsyngamma_OG0005690	30788
ATPsynGL_OG0009315	0
ATPsynO_OG0012619	32748
AttC_OG0000164_OG0	2004
AttC_OG0007258	1297
AttD_OG0004890	10
Atu_OG0002096	1189
Atx-1_OG0012102	58
Atx2_OG0011501	8238
Atxn7_OG0003444	595
aub_OG0000482_OG0	19
aurA_OG0004964	12
aurB_OG0009647	16
aust_OG0001881	0
aux_OG0003096_OG0	1125
ave_OG0006159	159
Aven_OG0003291	230
awd_OG0002664	3471
Awh_OG0010478	10
axed_OG0010262	664
Axn_OG0005720	893
axo_OG0003993	478
axo_OG0010625	300
axo_OG0010626	616
axo_OG0010628	83
Axs_OG0008319	2008
Axud1_OG0003447	740
az2_OG0006736	111
azot_OG0000210_OG0	0
azot_OG0000210_OG1	0
b_OG0009189	15681
B-H1_OG0000267_OG0	86
B-H1_OG0000267_OG1	143
B4_OG0009202	2856
B52_OG0001376_OG0	1278
b6_OG0007653	9
B9d1_OG0005246	242
B9d2_OG0005830	41
bab1_OG0011327	72
bab1_OG0011328	73
bab2_OG0011326	888
babo_OG0006628	681
babos_OG0007027	973
Bacc_OG0008947	9191
Bace_OG0000801_OG0	0
baf_OG0003792	641
bai_OG0005189	1679
Balat_OG0007229	4
Baldspot_OG0010721	806
ball_OG0001092_OG1	139
bam_OG0005170	0
bap_OG0001358_OG0	0
Bap111_OG0007677	1224
Bap170_OG0000903_OG0	617
Bap55_OG0005900	473
Bap60_OG0008560	697
IMPPP_OG0000305_OG1	3265
barc_OG0010291	763
bark_OG0008784	2970
barr_OG0000425_OG0	194
baz_OG0008596	8435
bb8_OG0005496	2
bbc_OG0007266	4032
CG18067_OG0007098	30761
bbg_OG0010871	1389
bbg_OG0010872	2075
BBIP1_OG0004876	188
BBS1_OG0010413	66
BBS4_OG0002785_OG0	263
BBS5_OG0002086	172
BBS8_OG0008755	203
BBS9_OG0006919	656
bbx_OG0008688	5722
bc10_OG0010387_OG0	931
BCAS2_OG0005540	251
bcd_OG0002111_OG0	0
bchs_OG0003722	345
BCL7-like_OG0007566	126
bcn92_OG0007793	177
Bdbt_OG0004400	151
bdg_OG0006805	2300
bdl_OG0003385	3211
Bdp1_OG0009215	257
be_OG0000785	2554
BEAF-32_OG0006164	608
beag_OG0004860	517
beat-Ia_OG0011784	24
beat-Ib_OG0009146	8
beat-Ic_OG0001866_OG0	0
beat-IIa_OG0005482	4
beat-IIb_OG0005481	77
beat-IIIa_OG0009463	24
beat-IIIb_OG0009460	36
beat-IIIc_OG0003687	86
beat-IV_OG0005508	135
beat-Va_OG0005024	1
beat-Vb_OG0005021	5
beat-Vc_OG0001062_OG0	2
beat-VII_OG0011542	29
beat-VII_OG0011544	26
beg_OG0004008	383
bel_OG0001048	4884
Bem46_OG0008920	224
ben_OG0000514_OG0	1458
Best1_OG0002590_OG0	1446
Best2_OG0010251	1567
Best3_OG0009963	0
Best4_OG0000558_OG0	0
Bet1_OG0003845_OG0	278
Bet3_OG0004072	287
beta-PheRS_OG0005298	349
beta-Spec_OG0007697	37344
beta'COP_OG0009212	1911
beta3GalTII_OG0012738	146
beta4GalNAcTA_OG0006521	304
beta4GalNAcTB_OG0002610	257
beta4GalT7_OG0005195	190
betaCOP_OG0008653	2529
betaggt-I_OG0008962	493
betaGlu_OG0002667	537
CG32396_OG0011696	115
Bgb_OG0011276	317
bgcn_OG0001647	117
bgm_OG0009412	449
BHD_OG0010421	273
bi_OG0003201	188
bi_OG0012904	42
BI-1_OG0004087	3056
bib_OG0001843_OG0	15
BicC_OG0009143	69
BicD_OG0009474	2419
CG11873_OG0005086	1099
bif_OG0003277	1274
bif_OG0012761	304
BigH1_OG0001085_OG0	0
bigmax_OG0005365	335
Bili_OG0002506_OG0	72
bin_OG0010286	0
Bin1_OG0005423	168
bin3_OG0007310	1925
bip1_OG0010560	137
Bka_OG0009250	309
blanks_OG0011885_OG0	0
Blimp-1_OG0010196	2939
Blm_OG0002608	107
Blos1_OG0006148	275
Blos2_OG0010078	124
Blos3_OG0009918	350
Blos4_OG0010933	166
blot_OG0010924	28139
blow_OG0006726	323
blp_OG0005216	915
blw_OG0006982	135236
bma_OG0010967	20
Bmcp_OG0010022	244
bmm_OG0010858	3286
bnb_OG0001206_OG1	1247
CG5059_OG0012191	1492
bnk_OG0005787	0
bnl_OG0004512	26
boca_OG0006727	394
bocks_OG0002575_OG0	179
BOD1_OG0005544	815
boi_OG0007601	583
boi_OG0007603	291
boil_OG0012322	1
bol_OG0011238	7972
boly_OG0007153	0
BomBc1_OG0001623	834
BomBc2_OG0000769_OG0	3491
BomBc3_OG0004769	1359
BomT3_OG0011469	3988
bon_OG0004934	1103
bond_OG0004726	60
bonsai_OG0007008	579
Boot_OG0006400	0
bor_OG0004967	387
bora_OG0003911	1
BORCS5_OG0008208	388
BORCS6_OG0011365	143
BORCS7_OG0007103	110
borr_OG0009292	12
boss_OG0005676	400
botv_OG0006642	395
bou_OG0007819	307
bowl_OG0008785	232
BoYb_OG0000400_OG0	9
br_OG0007659	33
br_OG0011928	2
Br140_OG0001629	609
brat_OG0001919	163
Brca2_OG0000883	153
Brd_OG0010852	0
CG7154_OG0009310	943
Brd8_OG0002488	398
Bre1_OG0010209	636
Brf_OG0005483	258
Brf_OG0005485	78
brk_OG0007975	1632
brm_OG0009999	2568
Brms1_OG0008442	704
Bro_OG0011272	2
brp_OG0000499_OG1	638
l(3)72Ab_OG0009997	1530
bru1_OG0009737	13
bru1_OG0009738	317
bru2_OG0009740	516
bru2_OG0011823	14
bru2_OG0012161	75
bru3_OG0010907	86
bru3_OG0011909	6
Bruce_OG0004896	6582
brun_OG0003663	1078
brv1_OG0000706_OG0	0
brv2_OG0010919	0
brv3_OG0011666	1
BRWD3_OG0005288	2794
brwl_OG0009277	537
bs_OG0003002	804
bs_OG0006897	321
bsf_OG0001906_OG0	1730
Bsg_OG0009780	9422
Bsg25D_OG0003412_OG0	2182
bsh_OG0009110	0
bsk_OG0012344	1018
bt_OG0000537_OG1	1245
BTBD9_OG0000546_OG0	1150
BtbVII_OG0011887	2738
btd_OG0007557	258
Btk29A_OG0001838	442
Btk29A_OG0011763	9
btl_OG0002041	119
btn_OG0004719	0
Btnd_OG0008611	2
btsz_OG0001035_OG1	205
btsz_OG0004581	11
btv_OG0003692	260
btv_OG0009487	534
btz_OG0005342	1937
Bub1_OG0001806_OG0	837
Bub3_OG0005120	360
BubR1_OG0000657_OG0	0
Buffy_OG0006561	195
bug_OG0006803	574
Bug22_OG0009372	179
BuGZ_OG0008876	1143
CG8270_OG0010257	540
bun_OG0000556	2225
bun_OG0009749	2132
bur_OG0003683_OG0	1514
Burs_OG0001045_OG0	0
bves_OG0007497	160
bves_OG0007499	144
bw_OG0006000	4
bwa_OG0009122	154
bwa_OG0012525	125
Bx_OG0008666	6
Bx_OG0008667	382
Bx42_OG0007682	1281
by_OG0005550	10840
byn_OG0010803	0
bys_OG0007950	504
c-cup_OG0012143	0
c(3)G_OG0001464_OG0	113
c11.1_OG0007569	2929
c12.1_OG0007568	616
c12.2_OG0007567	2022
C15_OG0002126_OG0	1
C1GalTA_OG0009799	477
C3G_OG0007801	3542
C901_OG0008027	2
ca_OG0005700	3544
Ca-alpha1D_OG0009140	15047
Ca-alpha1T_OG0003323	413
Ca-beta_OG0009681	1825
Ca-Ma2d_OG0009139	3900
CaBP1_OG0008860	1650
cac_OG0000605_OG0	164
cact_OG0009392	12691
cactin_OG0003129	838
cad_OG0009437	0
Cad74A_OG0010922	14
Cad86C_OG0002368	1459
Cad87A_OG0001088_OG0	648
Cad89D_OG0001058_OG0	2
Cad96Ca_OG0011497	620
Cad96Cb_OG0005172	0
Cad99C_OG0005704	729
CadN_OG0000277_OG1	23
Caf1-105_OG0002830	92
Caf1-180_OG0007408	386
Caf1-55_OG0001036	689
cag_OG0001595_OG0	130
CAH1_OG0009192	889
CAH13_OG0002843	0
CAH14_OG0002807	0
CAH15_OG0006256	0
CAH16_OG0000498_OG1	2
CAH2_OG0001000_OG0	1036
CAH3_OG0003177	522
CAH5_OG0005796	6
CAH7_OG0000840	5002
CAH8_OG0004748	2
CAH9_OG0005622	160
CAHbeta_OG0002334	43
cal1_OG0002556_OG0	331
CalpA_OG0003035	3022
CalpB_OG0010971	2550
CalpC_OG0008186	72
Calr_OG0005564	11024
Cals_OG0013279_OG0	868
Calx_OG0002139_OG0	1
Calx_OG0004417	7293
Calx_OG0004418	5550
calypso_OG0006121	273
Cam_OG0012053	16516
CaMKI_OG0012767	1398
CaMKII_OG0013280	11444
Camp_OG0005907	206
Camta_OG0006364	919
Camta_OG0006365	157
can_OG0004061_OG0	1
CanA1_OG0005778	3328
CanB_OG0000231_OG0	128
CanB_OG0000231_OG1	5300
Cand1_OG0009382	1346
CAP_OG0000587_OG0	30371
CAP_OG0012405	2
Cap-D2_OG0005121	175
Cap-D3_OG0009448	49
Cap-G_OG0002924	676
Cap-H2_OG0004906	474
Capa_OG0005712	42
Caper_OG0009347	4716
Capr_OG0010138	1724
caps_OG0010156	1366
caps_OG0010157	923
capt_OG0009025	10728
capu_OG0000612_OG0	231
car_OG0007437	361
CARPA_OG0007960	31
CARPB_OG0007554	46
CarT_OG0009432	11
cas_OG0004236	1
casp_OG0006502	1020
cass_OG0009476	2654
Cat_OG0003869	6715
cathD_OG0002862	11756
cato_OG0006491	0
Catsup_OG0009538	1135
caup_OG0009938	57
cav_OG0000654	33
caz_OG0003243_OG0	1088
cbc_OG0007265	346
Cbl_OG0002051_OG0	3653
CBP_OG0001721	1
CBP_OG0007971	3
Cbp20_OG0005066	328
Cbp53E_OG0006447	956
Cbp80_OG0007913	413
Cbp80_OG0007915	446
Cbs_OG0003124	298
cbs_OG0007263	266
cbt_OG0008760	2791
Cby_OG0004789	28
Cc2d2a_OG0002702	89
CCAP_OG0011467	1
CCAP-R_OG0000870	4
ccb_OG0012089	1
CCDC151_OG0011900	60
CCDC53_OG0009785	369
Ccdc58_OG0010399	32
Ccdc85_OG0008917	104
CCHa1_OG0004530	79
CCHa1-R_OG0006065	34
CCHa2_OG0002186_OG0	29
CCHa2-R_OG0005836	28
Cchl_OG0004776	5902
CCKLR-17D1_OG0003334	5
CCKLR-17D1_OG0008675	2
CCKLR-17D1_OG0011744	6
CCKLR-17D3_OG0008678	59
Ccm3_OG0005250	801
Ccn_OG0010106	155
Ccn_OG0010107	186
Ccn_OG0012179	76
Ccp84Ab_OG0000178_OG0	1
Ccp84Ac_OG0001349_OG0	0
Ccp84Ae_OG0002110_OG0	0
Ccp84Af_OG0000109_OG0	0
Ccp84Af_OG0000109_OG1	0
Ccp84Af_OG0000109_OG2	0
Ccp84Ag_OG0001348_OG0	1
Ccs_OG0006299	452
CCT1_OG0002281_OG0	745
CCT2_OG0003145	1907
CCT3_OG0004995	2563
CCT4_OG0000979	2342
CCT5_OG0006600	2752
CCT6_OG0008508	1791
CCT7_OG0004839	737
CCT7_OG0004841	307
CCT8_OG0007117	2221
Ccz1_OG0010481	270
cd_OG0004708	4
CD98hc_OG0001357_OG0	1990
Cda4_OG0008701	581
Cda5_OG0008721	2313
Cda9_OG0002707	1
CDase_OG0005749	1811
cdc14_OG0009306	2704
Cdc16_OG0005493	145
Cdc23_OG0009421	168
Cdc27_OG0010426	1295
Cdc2rk_OG0006290	72
Cdc37_OG0011041	1379
Cdc42_OG0008268	1176
Cdc45_OG0007388	218
Cdc5_OG0011371	616
CDC50_OG0008483	2157
Cdc6_OG0002054	25
Cdc7_OG0007729	2094
Cdep_OG0002087	1610
Cdep_OG0004159	1528
CdGAPr_OG0009111	4366
cdi_OG0000729	4707
cDIP_OG0004394	434
Cdk1_OG0000555_OG0	4
Cdk12_OG0009875	404
Cdk2_OG0002391	73
CDK2AP1_OG0008015	271
Cdk4_OG0006632	277
Cdk5_OG0002993	563
Cdk5alpha_OG0009389	521
Cdk7_OG0001724	62
Cdk8_OG0010977	59
Cdk9_OG0007009	324
Cdlc2_OG0000234_OG1	0
cdm_OG0002482	1913
Cds_OG0010549	852
Ced-12_OG0009727	696
ced-6_OG0006366	4199
CenB1A_OG0004675	1111
CenG1A_OG0003595_OG0	6091
CenG1A_OG0009182	56
Cenp-C_OG0002322	120
Cep135_OG0009952	270
Cep135_OG0009954	198
cep290_OG0004127	159
Cep89_OG0006812	3
Cep97_OG0008778	233
cer_OG0012078	485
Cerk_OG0004182	2281
cert_OG0011161	1495
Cf2_OG0008971	3132
Cfp1_OG0007571	159
CG5789_OG0004615	328
cg_OG0006533	2571
CG10000_OG0005395	0
CG10005_OG0004963	12
CG10011_OG0005399	733
CG10013_OG0002410_OG0	0
CG10019_OG0008786	191
CG10026_OG0009081	215
CG10029_OG0004344	0
CG10031_OG0008792	332
CG10035_OG0004420	287
CG10038_OG0001436_OG0	163
CG10041_OG0012259_OG0	0
CG10051_OG0007036	4
CG10053_OG0004336	139
CG10055_OG0004329	766
CG10062_OG0007038	230
CG10063_OG0010284	22
CG10064_OG0010282	2
CG10068_OG0004321	583
CG10073_OG0000065_OG2	3
CG10075_OG0010279	1692
CG10077_OG0010277	15010
CG10082_OG0005964	3475
CG10086_OG0001355	13
CG10089_OG0010567	441
CG10098_OG0004320	544
CG10104_OG0006132	0
CG10116_OG0010569	0
CG10126_OG0005023	1588
CG10132_OG0009091	5766
CG10137_OG0009093	498
CG10139_OG0006151	339
CG10140_OG0010573	17
CG10147_OG0010256	585
CG10151_OG0006160	47
CG10154_OG0010575	0
CG10163_OG0010252	1
CG10164_OG0001489	0
CG10165_OG0011781	111
CG10171_OG0010163	203
CG10175_OG0005507	1518
CG10177_OG0001079_OG0	0
CG10184_OG0005509	509
CG10185_OG0005203	593
CG10189_OG0009087	114
CG10194_OG0009085	137
CG10195_OG0003572	155
CG10205_OG0006168	3789
CG10208_OG0005527	315
CG10209_OG0006169	260
CG10211_OG0009505	2782
CG10222_OG0010165	342
CG10226_OG0010249	3326
CG10237_OG0003462	16427
CG1024_OG0004294	274
CG10252_OG0011517	2
CG10254_OG0002565	3167
CG10257_OG0006606	162
CG10264_OG0005208	0
CG10265_OG0006935	47
CG10274_OG0003940	507
CG10280_OG0004257	13
CG10283_OG0001907_OG0	322
CG10286_OG0004292	604
CG10298_OG0004288	0
CG10300_OG0005516	0
CG10301_OG0005515	1
CG10307_OG0005957	3870
CG10311_OG0004972	1950
CG10317_OG0004974	0
CG10321_OG0005965	1564
CG10324_OG0004994	215
CG10332_OG0005992	0
CG10333_OG0009507	976
CG10336_OG0009516	53
CG10337_OG0009096	88
CG10338_OG0009517	248
CG10339_OG0006873	1029
CG10340_OG0001059_OG0	2411
CG10341_OG0009518	144
CG10343_OG0009520	188
CG10344_OG0007020	44
CG10345_OG0002430_OG0	3102
CG10347_OG0000607_OG0	44
CG10348_OG0003704	160
CG10352_OG0008207	9
CG10353_OG0008206	1902
CG10357_OG0010470	5
CG10359_OG0010469	1229
CG10361_OG0010014	78
CG10362_OG0008202	298
CG10365_OG0005518	2570
CG10366_OG0009102	740
CG10375_OG0005526	301
CG10376_OG0009519	307
CG10383_OG0001909	771
CG10384_OG0007018	6
CG10405_OG0004983	7
CG10407_OG0005207	1
CG10413_OG0003703_OG0	883
CG10417_OG0013094	1937
CG10418_OG0010832	118
CG10425_OG0002500	312
CG10428_OG0001263_OG0	345
CG10431_OG0001914	138
CG10433_OG0006904	2210
CG10435_OG0002296_OG0	156
CG10444_OG0007082	252
CG10445_OG0001356	58
CG10459_OG0001605_OG0	0
CG10462_OG0009105	512
CG10463_OG0009108	207
CG10466_OG0012145	98
CG10467_OG0010233	223
CG10469_OG0010232	111
CG10470_OG0009541	326
CG10472_OG0000811_OG0	190
CG10479_OG0010225	281
CG10481_OG0009114	43
CG10483_OG0010221	856
CG10486_OG0010219	0
CG10492_OG0009544	536
CG10494_OG0006908	279
CG10495_OG0009546	105
CG10505_OG0006927	32
CG10508_OG0010314	549
CG10510_OG0003948	0
CG10513_OG0005163	326
CG10514_OG0005162	228
CG10516_OG0009998	155
CG10527_OG0002810_OG0	12852
CG10543_OG0006262	3936
CG10550_OG0000747	2706
CG10555_OG0008527	441
CG10561_OG0009552	1668
CG10565_OG0010321	3577
CG10576_OG0010200	1450
CG10581_OG0010326	7
CG10584_OG0010328	292
CG10587_OG0000094_OG0	0
CG10587_OG0000094_OG1	0
CG10587_OG0000094_OG2	0
CG10589_OG0003950	0
CG10591_OG0010195	0
CG10597_OG0003317	0
CG10598_OG0011740	0
CG10600_OG0009530	1799
CG10602_OG0009532	2116
CG10616_OG0010838	649
CG10621_OG0001911	192
CG10623_OG0001912	442
CG10628_OG0009107	225
CG10631_OG0001241	1559
CG10646_OG0009949	175
CG10654_OG0009947	42
CG10657_OG0009951	361
CG10660_OG0010840	333
CG10663_OG0010839	839
CG10669_OG0005156	220
CG10674_OG0010603	574
CG10680_OG0003577	6246
CG10681_OG0009950	169
CG10700_OG0011812	0
CG10702_OG0009548	620
CG10710_OG0010908	1032
CG10713_OG0010576	229
CG10725_OG0010574	4
CG10730_OG0000951	0
CG10731_OG0006517	652
CG10737_OG0006638	54786
CG10738_OG0010568	39
CG1074_OG0007339	205
CG10747_OG0009127	408
CG10748_OG0011855_OG0	0
CG10749_OG0003913_OG0	0
CG10750_OG0009561	0
CG10752_OG0010150_OG0	0
CG10761_OG0008304	0
CG1077_OG0004263	4
CG10793_OG0003237	0
CG10795_OG0006915	268
CG10799_OG0003081	130
CG10801_OG0012112	1
CG10802_OG0008133	718
CG10803_OG0008134	758
CG10804_OG0008132	175
CG10809_OG0010976	191
CG10814_OG0007257	22
CG10822_OG0007072	0
CG10839_OG0009144	0
CG10841_OG0002198_OG0	4
CG10853_OG0003980_OG0	0
CG10859_OG0009209	6
CG10862_OG0002017_OG1	5513
CG10863_OG0010486	3515
CG10863_OG0012194_OG0	8
CG10864_OG0005043	791
CG10866_OG0010485	295
CG10874_OG0003457	593
CG10877_OG0002385_OG0	0
CG10887_OG0002183_OG0	2
CG10898_OG0002547	218
CG1090_OG0003105_OG0	372
CG10903_OG0002293_OG0	175
CG10904_OG0011634	67
CG10907_OG0001984_OG0	227
CG10909_OG0005022	0
CG10910_OG0006092	0
CG10911_OG0006095	0
CG10912_OG0000471	6
CG10914_OG0006109	151
CG10919_OG0001352	0
CG1092_OG0001161_OG0	0
CG10920_OG0007959	0
CG10927_OG0006710	84
CG10931_OG0006071	0
CG10932_OG0007954	610
CG10934_OG0002756_OG0	4
CG10939_OG0005908	2961
CG10947_OG0009415	7101
CG10948_OG0009927	624
CG10949_OG0009416	109
CG10950_OG0012279	0
CG10958_OG0001743	115
CG10959_OG0008299	55
CG10962_OG0007748	27
CG10970_OG0003173	32
CG10973_OG0012539	533
CG10979_OG0004244	613
CG10984_OG0009934	222
CG10996_OG0008249	0
CG11000_OG0004245	13
CG11007_OG0003037	238
CG11018_OG0007064	0
CG11029_OG0001270	42
CG1103_OG0003103_OG0	118
CG11030_OG0003728	349
CG11034_OG0001268	108
CG11035_OG0002292_OG0	428
CG11041_OG0001654	143
CG11044_OG0007073	5857
CG1105_OG0004314	2038
CG11050_OG0009604	9368
CG11060_OG0006765	3
CG11068_OG0011716	24
CG11069_OG0004655	426
CG11076_OG0001759	101
CG11077_OG0000549_OG0	148
CG11085_OG0008456	4
CG11089_OG0004653	206
CG11095_OG0003249	179
CG11099_OG0007074	1215
CG11103_OG0003250	206
CG11106_OG0012330	0
CG11109_OG0001964	105
CG11110_OG0006619	446
CG11123_OG0006752	296
CG11125_OG0006747	86
CG11127_OG0006744	252
CG1113_OG0004171	7
CG11131_OG0001957_OG0	0
CG11134_OG0003251	165
CG11141_OG0006745	430
CG11145_OG0006754	0
CG11147_OG0003729	5844
CG11149_OG0003730	0
CG11151_OG0008256	1896
CG11159_OG0006283	0
CG1116_OG0004164	244
CG11162_OG0008263	8
CG11168_OG0004657	1968
CG11170_OG0006462	69
CG11178_OG0003327	827
CG11180_OG0006625	287
CG11191_OG0007189	682
CG11192_OG0007095	0
CG11200_OG0007088	1168
CG11211_OG0012938	7
CG11226_OG0012166_OG0	0
CG11227_OG0007505	0
CG1124_OG0002090	2194
CG11241_OG0003815_OG0	56
CG11247_OG0009861	198
CG11248_OG0003830_OG0	195
CG11249_OG0009864	17
CG11251_OG0001998	0
CG11257_OG0007039	202
CG11263_OG0001789	71
CG11267_OG0011856	584
CG11269_OG0006458	0
CG11275_OG0002906	1182
CG11279_OG0003924_OG0	202
CG11286_OG0004361	2
CG1129_OG0002085	120
CG11291_OG0003029	14
CG11294_OG0007761	0
CG11298_OG0007031	0
CG11309_OG0010303	1149
CG11317_OG0012026	290
CG11318_OG0000756	3
CG11319_OG0009603	238
CG11327_OG0009628	1
CG11333_OG0002657_OG0	0
CG11334_OG0005804	1197
CG11342_OG0011920	11
CG11345_OG0011138	0
CG11349_OG0011131	1
CG11353_OG0011127	17
CG11356_OG0008477	7
CG11357_OG0011126	315
CG1136_OG0010499	2877
CG11367_OG0000806_OG0	64
CG11369_OG0011699	0
CG1137_OG0004303	0
CG11370_OG0003817_OG0	6
CG11377_OG0008723	330
CG11378_OG0007395	658
CG11379_OG0007397	0
CG11380_OG0007400	24
CG11381_OG0007402	0
CG11382_OG0007404	0
CG11384_OG0007396	0
CG1139_OG0004077	12
CG11391_OG0001026_OG0	2
CG11396_OG0010345	377
CG11398_OG0007405	103
CG11403_OG0007406	92
CG11404_OG0012169	3
CG11406_OG0006889	19
CG11409_OG0007766	24
CG11413_OG0011575	189
CG11414_OG0006019	2491
CG11417_OG0007590	230
CG1142_OG0012974	169
CG11425_OG0009823	37
CG11426_OG0009824	2436
CG1143_OG0011104	1666
CG11436_OG0003200	86
CG11437_OG0009825	66
CG11438_OG0009826	582
CG11447_OG0004515	66
CG11449_OG0000981_OG1	5
CG11453_OG0001027_OG0	17
CG11454_OG0001792	159
CG11456_OG0003951	97
CG11459_OG0000135_OG1	7
CG1146_OG0011093	24947
CG11470_OG0000857	2
CG11474_OG0005934	1061
CG11475_OG0005935	5
CG11498_OG0001515	20
CG11504_OG0002630	409
CG11523_OG0009832	257
CG11529_OG0010828	290
CG11537_OG0010640	2092
CG11550_OG0002660	15
CG11560_OG0010817	192
CG11562_OG0008742	61
CG11563_OG0002662	358
CG11566_OG0007496	9
CG11570_OG0004027	0
CG11581_OG0008240	0
CG11583_OG0010538	343
CG11584_OG0008239	0
CG11585_OG0012335	0
CG11586_OG0010534	349
CG11590_OG0001741	197
CG11593_OG0010497	367
CG11594_OG0010492	343
CG11596_OG0007629	372
CG11601_OG0008739	204
CG11608_OG0000142_OG0	45
CG1161_OG0004180	1661
CG11617_OG0008731	721
CG11619_OG0003864_OG0	0
CG11626_OG0011450	0
CG11629_OG0003739	0
CG11630_OG0009580	0
CG11634_OG0009583	0
CG11635_OG0007156	6
CG11638_OG0007387	90
CG11655_OG0001745_OG0	453
CG11656_OG0005013	0
CG11658_OG0010025	978
CG11663_OG0012087	0
CG11664_OG0011395	0
CG11666_OG0012316	0
CG11668_OG0002452	13
CG11670_OG0005008	4
CG11672_OG0004805	0
CG11674_OG0008231	87
CG11679_OG0008511	154
CG11686_OG0002448_OG0	98
CG11693_OG0004810	0
CG11694_OG0000225_OG0	0
CG11694_OG0000225_OG1	0
CG11695_OG0007879	374
CG11696_OG0007880	343
CG11698_OG0002319_OG0	0
CG11699_OG0007882	1447
CG11703_OG0002165_OG0	0
CG11710_OG0001691_OG0	295
CG1172_OG0004189	536
CG11722_OG0001391	473
CG11723_OG0003571	331
CG11726_OG0010048	0
CG11737_OG0001419_OG0	363
CG11741_OG0001420_OG0	0
CG11752_OG0007995	3383
CG11755_OG0000851	77
CG11756_OG0007997	0
CG11760_OG0004826	876
CG11768_OG0004832	312
CG11771_OG0005200	1723
CG11777_OG0006309	65
CG11779_OG0004481	1066
CG11786_OG0012799	0
CG11788_OG0007083	47
CG11790_OG0005187	927
CG11791_OG0012008	7866
CG11807_OG0003009_OG0	709
CG11808_OG0006841	52
CG11811_OG0004058	202
CG11816_OG0008636	0
CG11835_OG0000264_OG0	4544
CG11835_OG0000264_OG1	13652
CG11837_OG0005082	184
CG11841_OG0005083	1737
CG11842_OG0000856_OG1	556
CG11843_OG0011490	418
CG11852_OG0002502_OG0	8
CG11854_OG0005171	9
CG11857_OG0005167	866
CG11858_OG0005166	164
CG11878_OG0000055_OG0	0
CG11878_OG0000055_OG1	106
CG11878_OG0000055_OG2	2
CG11882_OG0005094	107
CG11883_OG0006313	2612
CG11885_OG0003355	88
CG11892_OG0005161	342
CG11893_OG0000039_OG2	241
CG11899_OG0005100	406
CG11902_OG0005155	99
CG11906_OG0001618	299
CG11911_OG0008747	1
CG11912_OG0008746	0
CG11920_OG0005183	188
CG11927_OG0003556	836
CG11929_OG0011773	0
CG11961_OG0001155_OG0	32
CG11964_OG0004848	288
CG11970_OG0004849	839
CG11975_OG0004850	857
CG11977_OG0012457_OG0	1
CG11980_OG0002337	178
CG11983_OG0004852	36
CG11986_OG0004855	42
CG11997_OG0004862	0
CG11999_OG0004179	645
CG12003_OG0004112	1
CG12004_OG0011286	1645
CG12009_OG0010662	0
CG12010_OG0010671	97
CG12011_OG0011025	0
CG12012_OG0010672	355
CG12016_OG0010666	465
CG12017_OG0010661	0
CG12020_OG0011042	2
CG12024_OG0011050	783
CG12025_OG0011053	907
CG12035_OG0011029	0
CG12038_OG0011331	126
CG12054_OG0000497	2117
CG12056_OG0003138	352
CG12057_OG0003139	0
CG12061_OG0000938_OG0	0
CG12065_OG0007412	5593
CG12069_OG0001519	0
CG12071_OG0011553	87
CG12071_OG0013484	114
CG12075_OG0007754	2164
CG1208_OG0004248	672
CG12081_OG0007411	561
CG12084_OG0011296	1646
CG12091_OG0011293	7013
CG12093_OG0011111	552
CG12096_OG0008559	298
CG12099_OG0011289	8624
CG12104_OG0011284	126
CG12105_OG0004111	1973
CG12106_OG0007586	106
CG12107_OG0006719	179
CG12111_OG0007413	15
CG12112_OG0012598_OG0	182
CG12115_OG0007587	1
CG12116_OG0008625	78
CG12118_OG0007585	2447
CG12121_OG0007579	1961
CG12123_OG0003325	149
CG12128_OG0002879	201
CG12129_OG0002878	285
CG1213_OG0002105	157
CG12134_OG0006319	176
CG12147_OG0004192	0
CG12155_OG0003210	567
CG12159_OG0002860	324
CG12164_OG0006760	0
CG12170_OG0002098	745
CG12171_OG0004222	142
CG12173_OG0004172	106
CG12177_OG0008262	1905
CG1218_OG0002103	177
CG12182_OG0011099	140
CG12194_OG0008975	458
CG12204_OG0001687	75
CG12206_OG0008131	4
CG12209_OG0002818	0
CG12213_OG0002418	811
CG12219_OG0007713	357
CG12224_OG0000651_OG1	1029
CG12231_OG0003119	0
CG12236_OG0008414	249
CG12237_OG0007424	932
CG12239_OG0001754	12
CG12241_OG0001396	255
CG12253_OG0011818	58
CG12256_OG0004947	0
CG12259_OG0005539	451
CG12268_OG0005336	737
CG1227_OG0004337	140
CG12278_OG0004413	0
CG12279_OG0004445	169
CG12288_OG0009457	25
CG12289_OG0010046	0
CG12290_OG0002618	1073
CG12299_OG0009634	104
CG12301_OG0001981	222
CG12307_OG0009694	0
CG1231_OG0011372	64
CG12316_OG0009955	760
CG12320_OG0005053	36
CG12321_OG0001064_OG0	289
CG12325_OG0002854	338
CG1233_OG0011370	900
CG1234_OG0004335	315
CG12341_OG0002848	205
CG12343_OG0002853	456
CG12344_OG0002855	1181
CG12355_OG0012373	72
CG1236_OG0002100	386
CG12362_OG0000821_OG0	0
CG12374_OG0007223	1
CG12375_OG0009777	486
CG12379_OG0008514	122
CG12384_OG0006229	1084
CG1239_OG0004237	86
CG12395_OG0001736	0
CG12398_OG0008359	0
CG12402_OG0002224_OG0	12
CG12420_OG0002594_OG0	0
CG12426_OG0005340	0
CG12438_OG0003802	0
CG12439_OG0009296	0
CG12446_OG0001786_OG0	0
CG12448_OG0009145	1
CG1246_OG0011105	13
CG12464_OG0011955	1
CG12470_OG0007846	0
CG12479_OG0008243	0
CG12480_OG0008242	0
CG12481_OG0008237	0
CG12490_OG0000233_OG1	0
CG12496_OG0007599	0
CG12498_OG0008105	0
CG12499_OG0002285_OG0	127
CG12502_OG0011339	1
CG12507_OG0008176	1
CG12511_OG0009568	0
CG12516_OG0005410	0
CG12517_OG0009649	0
CG12520_OG0010149	81
CG12521_OG0012944	0
CG12531_OG0008272	130
CG12535_OG0008128	5
CG12539_OG0008363	1
CG12540_OG0008220	0
CG12541_OG0007825	345
CG12560_OG0012234	350
CG12567_OG0012740	707
CG12576_OG0001784_OG0	3092
CG12581_OG0001679_OG0	155
CG12589_OG0011424	0
CG12590_OG0011977	0
CG12594_OG0005596	62
CG12607_OG0011139	32
CG12609_OG0008677	0
CG12617_OG0003653	0
CG12620_OG0009462	0
CG12637_OG0008050	0
CG12643_OG0007518	15
CG1265_OG0010531	5435
CG12655_OG0000445_OG2	163
CG12659_OG0007410	61
CG12661_OG0007749	2
CG12662_OG0007747	0
CG12672_OG0007868	78
CG12674_OG0003570	0
CG12679_OG0001731_OG0	0
CG12680_OG0001718	3
CG12682_OG0012323	0
CG12691_OG0007931	0
CG12692_OG0000634_OG0	0
CG12693_OG0012106	0
CG12698_OG0008169	43
CG12699_OG0000230_OG1	4
CG12702_OG0001192	124
CG12708_OG0000271_OG0	2
CG12708_OG0000271_OG0.2	2
CG1271_OG0010635	383
CG12713_OG0003881_OG0	27
CG12716_OG0008438	0
CG12723_OG0008557	0
CG12728_OG0000928_OG0	212
CG12729_OG0011725	9
CG1273_OG0010536	11
CG12730_OG0007375	423
CG12744_OG0000893	61
CG12746_OG0004208	1490
CG1275_OG0011072	1396
CG12768_OG0001283_OG0	57
CG12769_OG0007187	198
CG12773_OG0003140	865
CG12782_OG0012281	0
CG12783_OG0000743_OG0	2
CG12784_OG0005236	0
CG12795_OG0008825	233
CG12811_OG0002240	622
CG12817_OG0002595_OG0	13
CG12818_OG0004897	195
CG12822_OG0001599	1097
CG12825_OG0001130_OG1	4
CG12826_OG0002951	14
CG12828_OG0011622	2
CG12831_OG0011623_OG0	0
CG12836_OG0002963_OG0	90
CG12848_OG0006045	326
CG12849_OG0011577	0
CG12851_OG0005862	274
CG12857_OG0006163	3
CG12860_OG0006154	0
CG12861_OG0006153	0
CG12862_OG0011585_OG0	0
CG12863_OG0011584	145
CG12866_OG0002772	0
CG12868_OG0001564	309
CG12869_OG0006145	158
CG12869_OG0006146	57
CG12877_OG0001472_OG0	492
CG1288_OG0001350	0
CG12880_OG0005345	3
CG12883_OG0001474	100
CG12885_OG0001477	463
CG12895_OG0006308	647
CG12909_OG0002821	63
CG12910_OG0006305	37
CG12911_OG0006304	0
CG12914_OG0002819	0
CG12917_OG0002815	3
CG12920_OG0006291	0
CG12926_OG0006349	267
CG12929_OG0006357	12
CG12934_OG0006315	5
CG12935_OG0002846	222
CG12942_OG0001596_OG0	103
CG12945_OG0004570	925
CG12947_OG0004568	49
CG12948_OG0004558	95
CG12963_OG0001641_OG0	0
CG12964_OG0002996_OG0	4
CG12970_OG0006808	14
CG12971_OG0010294	39
CG12974_OG0010307	56
CG12983_OG0010332	2
CG12984_OG0003949	2
CG12985_OG0000915	0
CG12986_OG0011685	0
CG1299_OG0000523_OG0	2211
CG12990_OG0007696	0
CG12991_OG0007703	2255
CG12992_OG0011688	7
CG12994_OG0007707	2
CG12995_OG0008599	0
CG12998_OG0011739	0
CG13000_OG0011738	0
CG13001_OG0008580	206
CG13002_OG0008577	647
CG13003_OG0008572	3296
CG13004_OG0008570	151
CG13005_OG0008567	45
CG13008_OG0008305	0
CG13010_OG0003260	3
CG13012_OG0008317	433
CG13014_OG0008547	524
CG13016_OG0006536	109
CG13018_OG0006537	109
CG13021_OG0003241	0
CG13022_OG0010698	5
CG13023_OG0010699	0
CG13024_OG0010708	196
CG13026_OG0010716	358
CG13028_OG0004010	3
CG13031_OG0012200	160
CG13032_OG0004014_OG0	0
CG13033_OG0010736	0
CG13038_OG0010761	1
CG13039_OG0010762	0
CG1304_OG0000265_OG0	0
CG1304_OG0000265_OG1	0
CG13040_OG0010763	0
CG13041_OG0000280_OG0	3
CG13041_OG0000280_OG0.2	1
CG13042_OG0010767	7
CG13043_OG0000281_OG0	0
CG13043_OG0000281_OG1	0
CG13044_OG0010768	2
CG13045_OG0000814	0
CG13046_OG0010771	0
CG13047_OG0010772	0
CG13048_OG0010773	0
CG13049_OG0010774	0
CG13051_OG0011898	0
CG13053_OG0010778	0
CG13054_OG0010779	3
CG13055_OG0010780	12
CG13056_OG0010757	0
CG13058_OG0004021	0
CG13059_OG0010764	0
CG13062_OG0010766	10
CG13064_OG0010775	0
CG13065_OG0010776	163
CG13066_OG0012201	0
CG13068_OG0002030_OG1	0
CG13069_OG0004022	0
CG1307_OG0004308	618
CG13070_OG0012202	6
CG13071_OG0011899	0
CG13073_OG0012731_OG0	17
CG13074_OG0010797	81
CG13075_OG0000216_OG0	2
CG13075_OG0000216_OG1	0
CG13077_OG0009097	61
CG13078_OG0003575_OG0	2
CG13081_OG0003574	0
CG13082_OG0009094	5
CG13083_OG0009084	0
CG13084_OG0009083	0
CG13085_OG0001922	25
CG13086_OG0003709	70
CG13088_OG0001266	191
CG1309_OG0010533	1431
CG13096_OG0003720	370
CG13097_OG0001923	337
CG13101_OG0009304	359
CG13102_OG0009298	0
CG13108_OG0009295	64
CG13110_OG0011792	0
CG13113_OG0001247_OG0	0
CG13114_OG0009279	0
CG13116_OG0001878	1633
CG13123_OG0001877	75
CG13124_OG0003502	51778
CG13126_OG0003515	86
CG13127_OG0001844	0
CG13131_OG0000790_OG0	0
CG13133_OG0003525	3125
CG1314_OG0011674	0
CG13144_OG0009363	46
CG13148_OG0007214	2
CG13151_OG0006215	323
CG13154_OG0006206	1
CG13155_OG0006196	2
CG13157_OG0002779	0
CG1316_OG0000430_OG0	0
CG13168_OG0006184	4
CG1317_OG0011084	4752
CG13170_OG0006182	1
CG13171_OG0006180	0
CG13177_OG0012831	1823
CG13185_OG0002928	521
CG13186_OG0006594	0
CG13192_OG0006567	184
CG13193_OG0006565	0
CG13196_OG0006560	10
CG13197_OG0006563	985
CG13202_OG0001123_OG0	0
CG13203_OG0006235	187
CG13204_OG0006233	129
CG13215_OG0002793_OG0	6
CG13216_OG0001568_OG0	0
CG13218_OG0002791_OG0	0
CG13220_OG0001573_OG0	2007
CG13223_OG0001571_OG0	0
CG13226_OG0002794_OG0	5
CG13227_OG0006218_OG0	0
CG13228_OG0011587_OG0	0
CG13229_OG0002786_OG0	159
CG13229_OG0002787_OG0	983
CG13231_OG0006217	0
CG13239_OG0009815	0
CG1324_OG0007509	0
CG13243_OG0009147	0
CG13247_OG0010378	21
CG13248_OG0010371	120
CG13250_OG0011870	87
CG13251_OG0010355	98
CG13252_OG0003952	445
CG13258_OG0009399	2
CG13272_OG0008882	0
CG13280_OG0008881	0
CG13282_OG0008887	301
CG13285_OG0010583	96
CG13287_OG0010216	1
CG13288_OG0010220	2
CG13293_OG0003937	85
CG13295_OG0010231	959
CG13297_OG0010242	1
CG13299_OG0011864	2
CG13300_OG0003943	14
CG13305_OG0011196	0
CG13306_OG0011204	1455
CG13308_OG0004102	0
CG13309_OG0011211	0
CG13310_OG0011207	3
CG13312_OG0011210	1
CG13313_OG0004105_OG0	1
CG13314_OG0011224	2
CG13315_OG0011237	342
CG13318_OG0004834	71
CG13319_OG0006667	168
CG13321_OG0006673	1
CG13326_OG0006545	0
CG13330_OG0007271	0
CG13331_OG0007273	86
CG13332_OG0007274	125
CG13334_OG0007281	0
CG13337_OG0011662	5
CG13339_OG0007296	108
CG13344_OG0007304	236
CG13358_OG0007351	6
CG13359_OG0012499	3
CG13360_OG0010145	93
CG13361_OG0003189	0
CG13362_OG0007862	0
CG13364_OG0001174_OG0	674
CG13365_OG0007831	667
CG13367_OG0003188_OG0	272
CG13369_OG0003181	1191
CG13375_OG0007847	12
CG13377_OG0007849	1143
CG13380_OG0010135	0
CG13384_OG0003473	788
CG13385_OG0012520	0
CG13386_OG0003471	0
CG1339_OG0006721	0
CG13390_OG0003479	245
CG13392_OG0003476	219
CG13397_OG0003469	13
CG13398_OG0003468	341
CG13403_OG0008236	0
CG13404_OG0008224	82
CG13405_OG0011376	2
CG13407_OG0004768	0
CG13408_OG0004770	56
CG13409_OG0004775	174
CG13423_OG0007099	1
CG13426_OG0011654	0
CG13427_OG0003049	140
CG13428_OG0007100	69276
CG13430_OG0001658	277
CG13436_OG0006622	23
CG13437_OG0006285	70
CG13438_OG0006243	0
CG1344_OG0012226	135
CG13442_OG0006244	0
CG13443_OG0006248	0
CG13445_OG0003880	0
CG13449_OG0009980	10
CG13454_OG0003875_OG0	0
CG13455_OG0009966	0
CG13457_OG0001288	0
CG13458_OG0004037	2488
CG13460_OG0010841	2
CG13465_OG0000343_OG0	0
CG13471_OG0004048	0
CG13473_OG0010860	0
CG13474_OG0004049	0
CG13476_OG0012898	0
CG13481_OG0000339_OG0	0
CG13481_OG0000339_OG1	0
CG13484_OG0010886	142
CG13488_OG0001544_OG1	0
CG13492_OG0005946	2
CG13501_OG0005936	7
CG13502_OG0005931	186
CG13502_OG0012991	25
CG13506_OG0007028	8174
CG13510_OG0006998	125
CG13511_OG0006997	4
CG13516_OG0006995	89
CG13526_OG0006986	0
CG13527_OG0006984	0
CG13531_OG0006978	1227
CG13532_OG0006975	79
CG13538_OG0005981	1
CG13539_OG0012044	0
CG1354_OG0007555	3314
CG13541_OG0012280	0
CG13544_OG0005976	0
CG13545_OG0012580	1
CG13551_OG0000540_OG1	271
CG13551_OG0012048	496
CG13557_OG0012477	0
CG13558_OG0001556	0
CG13559_OG0012047	6
CG13561_OG0011643	1
CG13562_OG0011631	30
CG13575_OG0006892	6
CG13577_OG0001150_OG0	0
CG13578_OG0006898	211
CG13579_OG0006013	7
CG1358_OG0006724	917
CG13581_OG0002746	0
CG13585_OG0011574	1077
CG13587_OG0006025	1
CG13594_OG0006033	10
CG13599_OG0005537	2
CG1360_OG0006725	60
CG13601_OG0005534	306
CG13603_OG0005332	1497
CG13605_OG0005319	494
CG13606_OG0005306	42
CG13607_OG0005318	111
CG13609_OG0012982	74
CG13613_OG0005278	0
CG13614_OG0002525_OG0	0
CG13615_OG0002524	0
CG13616_OG0005272	0
CG13618_OG0005267	7
CG13622_OG0005268	10
CG13623_OG0005265	1027
CG13625_OG0004618	505
CG13627_OG0004629	6
CG13630_OG0004630	1687
CG13631_OG0004635	978
CG13634_OG0004637	2
CG13641_OG0004650	26
CG13643_OG0002274	57
CG13653_OG0002504	0
CG13654_OG0005174	134
CG13663_OG0011496	193
CG13667_OG0004090_OG0	121
CG13670_OG0011168	0
CG13671_OG0004086_OG0	239
CG13675_OG0000560_OG2	6
CG13676_OG0003984	126
CG13678_OG0000129_OG3	4
CG1368_OG0008241	0
CG13685_OG0010463	63
CG13689_OG0008772	110
CG13690_OG0008752	52
CG13692_OG0008754	6
CG13698_OG0010125	704
CG13699_OG0003907_OG0	3
CG13705_OG0010610	27
CG13707_OG0010613	211
CG13708_OG0010614	57
CG1371_OG0006292	733
CG13711_OG0010618	0
CG13712_OG0010619	0
CG13713_OG0010620	0
CG13716_OG0010627	4
CG13720_OG0004084	0
CG13721_OG0012208	8
CG13722_OG0011130	791
CG13723_OG0010915	0
CG13724_OG0010917	0
CG13725_OG0010918	0
CG13727_OG0004055	0
CG13728_OG0010923	0
CG13731_OG0011910	3
CG13733_OG0010089	0
CG13738_OG0011907	384
CG13739_OG0002891	18
CG13743_OG0006405	142
CG13744_OG0006409	1
CG13747_OG0006408	0
CG13748_OG0006626	4
CG13751_OG0001660_OG0	320
CG13760_OG0007606	310
CG13766_OG0009602	141
CG13771_OG0009612	0
CG13775_OG0003750_OG0	138
CG13784_OG0000956_OG0	499
CG13786_OG0003631	0
CG13796_OG0001883_OG0	757
CG13801_OG0000219_OG0	0
CG13801_OG0000219_OG1	0
CG13806_OG0011077	6
CG13807_OG0011075	151
CG13810_OG0011066	3
CG13813_OG0010189	349
CG13829_OG0011464	1
CG13833_OG0004687	1178
CG13837_OG0002276	0
CG13838_OG0011993	1
CG13841_OG0004694	364
CG13842_OG0004706	25
CG13847_OG0004737	0
CG13850_OG0004743	565
CG13855_OG0004744	58
CG13856_OG0004745	90
CG13857_OG0004746	8
CG13862_OG0004760	0
CG13868_OG0007089	34532
CG13868_OG0013578	5979
CG13869_OG0007075	2
CG1387_OG0008528	1
CG13870_OG0007093	11
CG13871_OG0003047	8
CG13872_OG0007071	0
CG13875_OG0011381	45
CG13876_OG0001334_OG0	243
CG13877_OG0011937	243
CG13884_OG0000403_OG0	0
CG13887_OG0011343	4115
CG13891_OG0002060	0
CG13893_OG0011360	1348
CG13894_OG0004129	130
CG13895_OG0004128	587
CG13901_OG0011344	203
CG13907_OG0011337	5783
CG13912_OG0011325	49
CG13917_OG0011285	7768
CG13919_OG0011274	89
CG13920_OG0011271	22095
CG13921_OG0011032	22
CG13924_OG0011054	103
CG13926_OG0011282	121
CG13928_OG0011279	589
CG13930_OG0011024	36
CG13931_OG0004073	0
CG13933_OG0011036	1583
CG13937_OG0011056	3731
CG13949_OG0003375	32
CG13950_OG0003376	68
CG13954_OG0006374	74
CG13955_OG0002890_OG0	6
CG13962_OG0012240	1
CG13970_OG0009133_OG0	0
CG13972_OG0005361	3
CG13983_OG0002696	48
CG13991_OG0000661_OG1	0
CG13992_OG0002070_OG0	0
CG13994_OG0011942	509
CG13995_OG0000538_OG0	0
CG13999_OG0000662_OG0	15
CG14005_OG0001926	222
CG14006_OG0001927	0
CG14007_OG0009567	52
CG14011_OG0003731	2
CG14013_OG0003734	28
CG14014_OG0009443	3
CG14015_OG0009446	145
CG14017_OG0003733	1
CG14020_OG0003686	53
CG14022_OG0008831	7124
CG14024_OG0003410_OG0	21
CG14034_OG0008836	72
CG14036_OG0008842	0
CG14042_OG0001816	18
CG14043_OG0003425	324
CG14044_OG0008964	29
CG14050_OG0000684	3
CG14052_OG0007777	0
CG14053_OG0012099	0
[truncated: 9,910 more rows]
