# Supplementary material for: Evolution of chemosensory tissues and cells across ecologically diverse Drosophilids
Source: Nat Commun. 2024 Feb 5;15:1047. doi: 10.1038/s41467-023-44558-4 (PMC10844241; doi:10.1038/s41467-023-44558-4)
Supplement: Supplementary file 18 — Supplementary Data 15 [file 41467_2023_44558_MOESM18_ESM.zip › all_count_tables_renamed/EREF9ANT_counts_trim_genes_FBids_1_1_sorted.txt]

128up_OG0006588	1579
14-3-3epsilon_OG0002478	18677
14-3-3epsilon_OG0001126_OG1	33755
140up_OG0004534	874
18w_OG0003044	1793
26-29-p_OG0010897	7993
2mit_OG0000576_OG0	199
5-HT1A_OG0006644	238
5-HT1B_OG0006647	347
5-HT2A_OG0000287_OG0	72
5-HT2B_OG0011472	2465
5-HT7_OG0005777	174
5PtaseI_OG0005188	3028
7B2_OG0004187	14848
a_OG0006460	1835
a10_OG0010691	780342
a5_OG0009037	356747
a6_OG0007651	1410
AANATL2_OG0003640	5252
AANATL4_OG0000091_OG1	0
AANATL7_OG0007605	11
Aasdh_OG0001831	927
Aatf_OG0001947	945
aay_OG0011265	42456
ab_OG0009683	1419
ab_OG0009684	316
ABCB7_OG0011281	5908
Pmp70_OG0003257	8741
Abd-B_OG0005000	9
Abi_OG0002227_OG0	1477
Abl_OG0010722	11572
abo_OG0009656	761
Abp1_OG0010565	2733
abs_OG0003097	1400
ac_OG0007843	0
Ac13E_OG0008321	3171
Ac3_OG0009573	3830
Ac78C_OG0010320	353
Acam_OG0000252_OG0	0
Acam_OG0000252_OG1	0
Acam_OG0005131	0
CG9149_OG0011313	1576
Acbp1_OG0009246	1281
Acbp2_OG0010415	461
Acbp4_OG0000311_OG0	0
Acbp4_OG0000311_OG1	0
Acbp6_OG0010414	974
ACC_OG0007193	26260
AcCoAS_OG0000812	54708
Ace_OG0000652_OG0	3645
Acer_OG0000953_OG0	10684
Acer_OG0003808	140
Acf_OG0002671	3450
Achl_OG0002770	3340
acj6_OG0008333	621
acj6_OG0008334	2770
Ack_OG0010507	5055
Ack-like_OG0006546	3587
Acn_OG0009540	13144
CG5009_OG0006075	13216
Acox57D-d_OG0006913	99
Acox57D-p_OG0001151	4121
Acp1_OG0009317	66
Acp32CD_OG0009664	0
Acp65Aa_OG0003939	0
Acph-1_OG0001513	566
CG12512_OG0008829	3106
CG18155_OG0007972	37
Acsl_OG0007133	30403
Act42A_OG0000022_OG0	3
Act42A_OG0000022_OG1	1615
Act42A_OG0000022_OG3	834
Act42A_OG0000022_OG4	1307
Act42A_OG0000022_OG5	2609
Actn_OG0003148_OG0	7818
Actn3_OG0011403_OG0	0
ACXB_OG0000046_OG0	0
ACXB_OG0000046_OG1	0
ACXB_OG0000046_OG2	0
ACXB_OG0000046_OG2.2	0
ACXD_OG0004078_OG0	169
Acyp_OG0009408	0
Acyp2_OG0011498	1057
Ada_OG0002342	200
Ada1-2_OG0003777_OG0	561
Ada2a_OG0005051	306
Ada2b_OG0004799	739
Ada3_OG0007872	1807
AdamTS-A_OG0005247	280
AdamTS-A_OG0012010	12
AdamTS-B_OG0008089	3016
Adar_OG0007649	2733
Adat1_OG0003596	192
Adck1_OG0006032	1098
Adck5_OG0010063	2353
ADD1_OG0006579	2070
Adf1_OG0001636_OG0	894
Adgf-A_OG0001991_OG0	2
Adgf-A_OG0003900	13
Adgf-A2_OG0010109	8
Adgf-B_OG0010108	2
Adgf-C_OG0001030_OG0	4
Adgf-D_OG0002208_OG0	13
Adgf-E_OG0006152	0
Adh_OG0003395_OG0	7
Adi1_OG0010940	2091
AdipoR_OG0004727	12267
CG3809_OG0004951	6
AdenoK_OG0003918_OG0	2769
Ady43A_OG0002958	6561
AdoR_OG0005733	81
adp_OG0006108	2050
AdSS_OG0000854_OG0	14516
Aduk_OG0004873	4756
Ae2_OG0010984	13160
CG6512_OG0010913	10230
aft_OG0006080	1289
Afti_OG0005567	2118
Ag5r_OG0008212	2
Ag5r2_OG0008213	0
AGBE_OG0007237	4265
AgmNAT_OG0001753	12
ago_OG0010530	3832
AGO1_OG0007307	6629
AGO2_OG0000119_OG0	12360
Agpat1_OG0008448	4840
Agpat2_OG0003465	15322
Agpat3_OG0004018	3311
Agpat4_OG0004019_OG0	2048
ADPS_OG0002932	5241
agt_OG0001016_OG0	106
Spat_OG0007723	143
Ahcy_OG0001195_OG0	2457
AhcyL1_OG0011110	9575
AIF_OG0001225	2283
AIMP1_OG0007108	1748
AIMP2_OG0009977	1879
AIMP3_OG0005998	1482
Adk1_OG0010829	41140
Adk3_OG0005467	887
Ak6_OG0007201	415
Akap200_OG0000367_OG0	583
Akh_OG0010512	11
AkhR_OG0009627	5
akirin_OG0010441	3671
Akr1B_OG0001292	4994
Akt1_OG0005415	4748
al_OG0008749	188
Aladin_OG0007570	635
AlaRS_OG0003477	4560
AlaRS-m_OG0010596	2566
Alas_OG0006853	8301
alc_OG0006389	18656
Ald1_OG0005647	46469
Ald2_OG0005645	1
Aldh_OG0003615	46585
Aldh-III_OG0006742	35187
Aldh7A1_OG0003841_OG0	5
Alg-2_OG0001588_OG0	4370
Alg1_OG0002607_OG0	1999
Alg10_OG0000709_OG0	580
Alg11_OG0012170	2947
CG8412_OG0004562	1874
Alg14_OG0001194_OG0	460
Alg2_OG0010641	1716
Alg3_OG0003012	62
Alg3_OG0006966	748
CG5287_OG0001281	1039
CG5287_OG0003790	962
Alg9_OG0005173	1290
Alh_OG0004317	7599
Alh_OG0004319	1692
Alh_OG0011430	1837
alien_OG0009301	4578
ALiX_OG0005343	9862
Alk_OG0006414	47
CG12179_OG0001176_OG0	448
Alp1_OG0010289	0
Alp10_OG0010194	1
Alp11_OG0008522	40
Alp12_OG0003717	1337
Alp13_OG0001034	99
Alp2_OG0000261_OG0	4
Alp2_OG0000261_OG1	0
Alp4_OG0005779	11927
Alp6_OG0006360	2056
Alp7_OG0003030	0
Alp9_OG0003931	0
alph_OG0000083_OG0	0
alph_OG0005113	10074
alpha-Catr_OG0006852	14265
alpha-Est1_OG0004357	22245
alpha-Est10_OG0004350	36696
alpha-Est2_OG0000314	5585
alpha-Est3_OG0004356	1763
alpha-Est6_OG0004354	4
alpha-Est7_OG0001351	2624
alpha-Est8_OG0004352	5708
alpha-Est9_OG0004351	999
alpha-Man-Ia_OG0003130	576
alpha-Man-Ia_OG0003131	1576
alpha-Man-Ia_OG0001168	2930
alpha-Man-Ib_OG0005087	2401
alpha-Man-Ic_OG0011549	7
alpha-Man-IIa_OG0004878	4967
alpha-Man-IIb_OG0005229	14330
alpha-PheRS_OG0008296	2031
alpha-Spec_OG0011040	49029
alpha4GT1_OG0000948	2348
alphaCOP_OG0011275	16570
alphaSnap_OG0010384	9075
alphaTub67C_OG0010998	6
Alr_OG0008278	1305
alrm_OG0002498	44
Als2_OG0009863	5392
alt_OG0004894	8494
aly_OG0004083	6
Ama_OG0002112	0
Amacr_OG0009433	2117
amd_OG0001918	10516
Amnionless_OG0008741	633
amon_OG0011540	11032
amos_OG0003702_OG0	1
AMPdeam_OG0008245	15745
Amph_OG0007204	17513
AMPKalpha_OG0001698	12972
Amt_OG0004607	42727
Amun_OG0008385	13300
amx_OG0007575	1185
Amy-p_OG0000157_OG0	0
Amy-p_OG0000157_OG0.2	0
Amyrel_OG0006416	5
ana_OG0006403	37
ana1_OG0002269	2203
ana2_OG0007120	548
ana3_OG0006194	137
Ance-2_OG0003658	3
Ance-3_OG0001891_OG0	11272
Ance-3_OG0009407	7174
Ance-4_OG0006406	5
Ance-5_OG0005870	147
anchor_OG0010100	10032
Andorra_OG0011741	0
Ank2_OG0010460	36083
Ankle2_OG0000780	4727
l(2)35Be_OG0003404_OG0	502
anox_OG0007490	4317
Ant2_OG0008041	81
antdh_OG0008007	155107
Antp_OG0002113	7
antr_OG0007227	37
AnxB10_OG0008082	28953
AnxB11_OG0008196	7159
AnxB9_OG0004410	39453
aop_OG0003458	2029
aos_OG0010741	2068
Aos1_OG0002145_OG0	978
AOX1_OG0005242	107830
AOX2_OG0000143_OG0	30792
AOX2_OG0000143_OG1	14
AOX4_OG0001465	44111
ap_OG0005832	46
AP-1-2beta_OG0008273	14418
AP-1gamma_OG0007680	13892
AP-1mu_OG0005553	5278
AP-1sigma_OG0005334	7893
AP-2alpha_OG0008751	8063
AP-2mu_OG0004736	6851
AP-2sigma_OG0004385	1408
Apc_OG0005387	5795
APC10_OG0005888	600
Apc2_OG0005308	210
APC4_OG0003171_OG0	1204
APC7_OG0001703	100
ApepP_OG0000963	1723
aph-1_OG0003552_OG0	967
aPKC_OG0006607	681
aPKC_OG0006608	3539
aPKC_OG0006609	133
Aplip1_OG0011323	5533
apn_OG0002443_OG0	0
apolpp_OG0012638	959
app_OG0010830	1863
APP-BP1_OG0010070	840
Appl_OG0007834	44801
Aprt_OG0004075	579
Aps_OG0010085	4625
apt_OG0002733	705
CG18815_OG0010034	9289
AQP_OG0007242	91
aqrs_OG0005393	0
aqz_OG0001049_OG1	31810
ara_OG0009939	28
aralar1_OG0001518	12468
Arc1_OG0002768_OG0	2903
Arc2_OG0006127	790
Arc42_OG0001370_OG0	3455
Archease_OG0002289_OG0	479
Arf51F_OG0006831	2973
Arf79F_OG0012164	12365
ArfGAP1_OG0010836	3738
ArfGAP3_OG0003816_OG0	4521
Arfip_OG0005451	1764
Arfrp1_OG0007681	989
arg_OG0003183	136
arg_OG0007835	63
Argk_OG0011233	83996
Argk_OG0011925	816
Argl_OG0009800	302
CG31469_OG0002209_OG0	545
ArgRS_OG0008151	1332
ArgRS-m_OG0004367	654
ari-1_OG0007878	4882
ari-2_OG0003028	4258
Arl1_OG0010003	2152
Arl2_OG0004816	511
Arl5_OG0011164	793
Arl6_OG0007042	3096
Arl6IP1_OG0004993	3893
Arl8_OG0004797	3539
arm_OG0007636	25448
armi_OG0002027	382
Arp1_OG0004441	6210
Arp10_OG0007423	2441
Arp2_OG0001770	2973
Arp3_OG0010555	1851
Arp5_OG0001448_OG0	817
Arp53D_OG0011600	0
Arp6_OG0008512	1141
Arp8_OG0007614	1450
Arpc1_OG0009187	5269
Arpc2_OG0009417	2086
Arpc3A_OG0005226	2120
Arpc3B_OG0008590	63
Arpc4_OG0008719	2112
Arpc5_OG0008957	1036
arr_OG0007264	1530
Arr1_OG0009490	221
Arr2_OG0004099	7
Ars2_OG0005840	13541
Art1_OG0004911	993
Art2_OG0008773	83
Art3_OG0004604	722
Art4_OG0004574	1064
Art6_OG0004528_OG0	0
Art7_OG0001547_OG0	1141
Art8_OG0009662	146
Art9_OG0002219_OG0	0
Arts_OG0000486_OG0	2902
aru_OG0003377	12266
Arv1_OG0013036	257
arx_OG0009914	35
Asap_OG0007180	7709
Asator_OG0002682_OG1	3517
Asciz_OG0010646	316
ase_OG0007840	2
asf1_OG0009889	1158
ash1_OG0000982_OG0	301
ash2_OG0004623	1690
Ask1_OG0004518	4675
asl_OG0004217	133
AsnRS_OG0003707	5657
AsnRS-m_OG0006452	622
AsnS_OG0000992	42
asp_OG0004633	0
Asph_OG0006509	2947
ASPP_OG0006932	22252
CG9572_OG0008488	1278
AspRS_OG0006665	2821
AspRS-m_OG0008886	5075
asrij_OG0006972	2518
asRNA:CR31429_OG0002339_OG0	768
asRNA:CR42743_OG0003772_OG0	4
asRNA:CR43299_OG0012338_OG0	1
asRNA:CR43426_OG0012535_OG0	1
asRNA:CR43454_OG0002277_OG0	110
asRNA:CR43463_OG0001607_OG0	755
asRNA:CR43809_OG0003675_OG0	1243
asRNA:CR44106_OG0002406_OG0	46
asRNA:CR44169_OG0002969_OG0	4203
asRNA:CR44179_OG0001455_OG0	3430
asRNA:CR44372_OG0000331_OG0	2
asRNA:CR44372_OG0000331_OG1	1
asRNA:CR44894_OG0012090_OG0	0
asRNA:CR45044_OG0005605_OG0	105
asRNA:CR45195_OG0000203_OG0	89
asRNA:CR45195_OG0000203_OG1	7
asRNA:CR45350_OG0001645_OG0	4106
asRNA:CR45943_OG0010336	590
asRNA:CR46029_OG0000226_OG0	17
asRNA:CR46029_OG0000226_OG1	7
asRNA:CR46139_OG0003106_OG0	119
asRNA:CR46246_OG0011916	21
asRNA:CR46354_OG0002193_OG0	773
asRNA:CR46473_OG0000925_OG0	29
Ass_OG0001346	2
ast_OG0003560	1206
AstA_OG0004634	1
AstA-R1_OG0000689	184
AstA-R2_OG0005396	37
AstC_OG0009668	1
AstC-R1_OG0010134	20
AstC-R2_OG0001295_OG0	129
AstCC_OG0009669	0
asun_OG0002419_OG0	1040
Asx_OG0006138	4078
Atac1_OG0003748_OG0	744
Atac2_OG0009508	650
Atac3_OG0000828	1729
Tat_OG0001330	9146
Ate1_OG0003045	4053
Atet_OG0003384	16420
Atf-2_OG0006059	1208
Atf3_OG0007763	2824
Atg1_OG0009929	499
Atg1_OG0009931	6711
Atg10_OG0001598	288
Atg101_OG0008681	2225
Atg12_OG0011904	655
Atg13_OG0004817	1802
Atg14_OG0005089	1965
Atg16_OG0005703	1616
Atg17_OG0004232	7113
Atg18a_OG0011152	3635
Atg18b_OG0001271_OG0	3823
Atg2_OG0011112	7153
Atg3_OG0009922	3427
Atg4a_OG0009014	4122
Atg4b_OG0005256	1932
Atg5_OG0007974	2114
Atg6_OG0005323	2075
Atg7_OG0006714	1870
Atg8a_OG0008043	20309
Atg8b_OG0005571	2
Atg9_OG0006487	2653
atilla_OG0011822	18434
atk_OG0010362	2
atl_OG0001399	10005
atms_OG0004154	1826
ato_OG0004804	2
Atox1_OG0012695	1766
ATP6AP2_OG0004869	34059
ATP7_OG0008369	7331
ATP8A_OG0007260	30184
ATP8A_OG0007261	1061
Atpalpha_OG0002140	82645
ATPCL_OG0006680	26656
ATPsynB_OG0010987	22554
ATPsynbeta_OG0005823	98566
ATPsynbetaL_OG0001317	24
ATPsynC_OG0005792	38053
ATPsynCF6_OG0005500	14102
ATPsynCF6L_OG0010605	1
ATPsynD_OG0004477	17891
ATPsyndelta_OG0007526	12403
ATPsynE_OG0005568	10432
ATPsynG_OG0009657	12861
ATPsyngamma_OG0005690	24481
ATPsynGL_OG0009315	0
ATPsynO_OG0012619	16007
AttC_OG0000164_OG0	8
AttC_OG0007258	8
AttD_OG0004890	0
Atu_OG0002096	2374
Atx-1_OG0012102	202
Atx2_OG0011501	20815
Atxn7_OG0003444	1769
aub_OG0000482_OG0	21
aurA_OG0004964	55
aurB_OG0009647	15
aust_OG0001881	0
aux_OG0003096_OG0	6272
ave_OG0006159	738
Aven_OG0003291	727
awd_OG0002664	12330
Awh_OG0010478	1
axed_OG0010262	996
Axn_OG0005720	3812
axo_OG0003993	3395
axo_OG0010625	1515
axo_OG0010626	5320
axo_OG0010628	1115
Axs_OG0008319	854
Axud1_OG0003447	2349
az2_OG0006736	725
azot_OG0000210_OG0	0
azot_OG0000210_OG1	19
b_OG0009189	172
B-H1_OG0000267_OG0	3703
B-H1_OG0000267_OG1	2108
B4_OG0009202	13317
B52_OG0001376_OG0	18391
b6_OG0007653	24
B9d1_OG0005246	574
B9d2_OG0005830	732
bab1_OG0011327	470
bab1_OG0011328	395
bab2_OG0011326	16078
babo_OG0006628	2490
babos_OG0007027	373
Bacc_OG0008947	48634
Bace_OG0000801_OG0	0
baf_OG0003792	2050
bai_OG0005189	3872
Balat_OG0007229	13
Baldspot_OG0010721	19534
ball_OG0001092_OG1	277
bam_OG0005170	5
bap_OG0001358_OG0	0
Bap111_OG0007677	4701
Bap170_OG0000903_OG0	2680
Bap55_OG0005900	1645
Bap60_OG0008560	3299
IMPPP_OG0000305_OG1	1484
barc_OG0010291	1721
bark_OG0008784	3147
barr_OG0000425_OG0	1431
baz_OG0008596	10557
bb8_OG0005496	9
bbc_OG0007266	8187
CG18067_OG0007098	12692
bbg_OG0010871	76
bbg_OG0010872	1009
BBIP1_OG0004876	1843
BBS1_OG0010413	2726
BBS4_OG0002785_OG0	13662
BBS5_OG0002086	3335
BBS8_OG0008755	4784
BBS9_OG0006919	22167
bbx_OG0008688	12074
bc10_OG0010387_OG0	1867
BCAS2_OG0005540	1289
bcd_OG0002111_OG0	0
bchs_OG0003722	639
BCL7-like_OG0007566	700
bcn92_OG0007793	1369
Bdbt_OG0004400	1021
bdg_OG0006805	5629
bdl_OG0003385	3730
Bdp1_OG0009215	1304
be_OG0000785	2004
BEAF-32_OG0006164	2414
beag_OG0004860	1642
beat-Ia_OG0011784	894
beat-Ib_OG0009146	17
beat-Ic_OG0001866_OG0	7
beat-IIa_OG0005482	24
beat-IIb_OG0005481	221
beat-IIIa_OG0009463	461
beat-IIIb_OG0009460	337
beat-IIIc_OG0003687	655
beat-IV_OG0005508	2181
beat-Va_OG0005024	0
beat-Vb_OG0005021	9
beat-Vc_OG0001062_OG0	45
beat-VII_OG0011542	253
beat-VII_OG0011544	235
beg_OG0004008	612
bel_OG0001048	21747
Bem46_OG0008920	770
ben_OG0000514_OG0	8642
Best1_OG0002590_OG0	18545
Best2_OG0010251	4605
Best3_OG0009963	0
Best4_OG0000558_OG0	0
Bet1_OG0003845_OG0	2163
Bet3_OG0004072	2740
beta-PheRS_OG0005298	1993
beta-Spec_OG0007697	61670
beta'COP_OG0009212	9731
beta3GalTII_OG0012738	805
beta4GalNAcTA_OG0006521	1646
beta4GalNAcTB_OG0002610	909
beta4GalT7_OG0005195	622
betaCOP_OG0008653	11563
betaggt-I_OG0008962	1538
betaGlu_OG0002667	401
CG32396_OG0011696	1
Bgb_OG0011276	1237
bgcn_OG0001647	594
bgm_OG0009412	29198
BHD_OG0010421	1043
bi_OG0003201	5008
bi_OG0012904	300
BI-1_OG0004087	15833
bib_OG0001843_OG0	44
BicC_OG0009143	66
BicD_OG0009474	4708
CG11873_OG0005086	2655
bif_OG0003277	2021
bif_OG0012761	719
BigH1_OG0001085_OG0	66
bigmax_OG0005365	811
Bili_OG0002506_OG0	1499
bin_OG0010286	2
Bin1_OG0005423	798
bin3_OG0007310	6575
bip1_OG0010560	679
Bka_OG0009250	452
blanks_OG0011885_OG0	662
Blimp-1_OG0010196	11760
Blm_OG0002608	317
Blos1_OG0006148	603
Blos2_OG0010078	608
Blos3_OG0009918	283
Blos4_OG0010933	484
blot_OG0010924	276071
blow_OG0006726	1319
blp_OG0005216	984
blw_OG0006982	76457
bma_OG0010967	31
Bmcp_OG0010022	1204
bmm_OG0010858	13849
bnb_OG0001206_OG1	2043
CG5059_OG0012191	3874
bnk_OG0005787	0
bnl_OG0004512	35
boca_OG0006727	3371
bocks_OG0002575_OG0	1332
BOD1_OG0005544	5578
boi_OG0007601	160
boi_OG0007603	20
boil_OG0012322	25
bol_OG0011238	1273
boly_OG0007153	4
BomBc1_OG0001623	224
BomBc2_OG0000769_OG0	655
BomBc3_OG0004769	87
BomT3_OG0011469	1723
bon_OG0004934	4131
bond_OG0004726	7976
bonsai_OG0007008	1569
Boot_OG0006400	15
bor_OG0004967	1774
bora_OG0003911	7
BORCS5_OG0008208	1781
BORCS6_OG0011365	734
BORCS7_OG0007103	421
borr_OG0009292	23
boss_OG0005676	13659
botv_OG0006642	1949
bou_OG0007819	1548
bowl_OG0008785	943
BoYb_OG0000400_OG0	0
br_OG0007659	43
br_OG0011928	2
Br140_OG0001629	2933
brat_OG0001919	854
Brca2_OG0000883	501
Brd_OG0010852	0
CG7154_OG0009310	2685
Brd8_OG0002488	1573
Bre1_OG0010209	4761
Brf_OG0005483	1397
Brf_OG0005485	353
brk_OG0007975	1364
brm_OG0009999	9661
Brms1_OG0008442	2870
Bro_OG0011272	2
brp_OG0000499_OG1	6837
l(3)72Ab_OG0009997	4755
bru1_OG0009737	342
bru1_OG0009738	1480
bru2_OG0009740	14483
bru2_OG0011823	1577
bru2_OG0012161	762
bru3_OG0010907	1644
bru3_OG0011909	161
Bruce_OG0004896	15699
brun_OG0003663	3363
brv1_OG0000706_OG0	2
brv2_OG0010919	0
brv3_OG0011666	142
BRWD3_OG0005288	8829
brwl_OG0009277	3109
bs_OG0003002	524
bs_OG0006897	450
bsf_OG0001906_OG0	7218
Bsg_OG0009780	6338
Bsg25D_OG0003412_OG0	6109
bsh_OG0009110	0
bsk_OG0012344	7937
bt_OG0000537_OG1	4
BTBD9_OG0000546_OG0	1827
BtbVII_OG0011887	6861
btd_OG0007557	845
Btk29A_OG0001838	1724
Btk29A_OG0011763	20
btl_OG0002041	330
btn_OG0004719	1
Btnd_OG0008611	12
btsz_OG0001035_OG1	1168
btsz_OG0004581	95
btv_OG0003692	970
btv_OG0009487	11711
btz_OG0005342	5261
Bub1_OG0001806_OG0	2153
Bub3_OG0005120	1735
BubR1_OG0000657_OG0	438
Buffy_OG0006561	562
bug_OG0006803	1484
Bug22_OG0009372	1998
BuGZ_OG0008876	7276
CG8270_OG0010257	1518
bun_OG0000556	5483
bun_OG0009749	9598
bur_OG0003683_OG0	3384
Burs_OG0001045_OG0	0
bves_OG0007497	1772
bves_OG0007499	1429
bw_OG0006000	3
bwa_OG0009122	532
bwa_OG0012525	460
Bx_OG0008666	15
Bx_OG0008667	1331
Bx42_OG0007682	3765
by_OG0005550	10744
byn_OG0010803	0
bys_OG0007950	1482
c-cup_OG0012143	0
c(3)G_OG0001464_OG0	7
c11.1_OG0007569	8574
c12.1_OG0007568	1592
c12.2_OG0007567	7173
C15_OG0002126_OG0	70
C1GalTA_OG0009799	2898
C3G_OG0007801	9558
C901_OG0008027	12
ca_OG0005700	8830
Ca-alpha1D_OG0009140	11553
Ca-alpha1T_OG0003323	5945
Ca-beta_OG0009681	2432
Ca-Ma2d_OG0009139	2198
CaBP1_OG0008860	4854
cac_OG0000605_OG0	586
cact_OG0009392	11972
cactin_OG0003129	1825
cad_OG0009437	0
Cad74A_OG0010922	112
Cad86C_OG0002368	8076
Cad87A_OG0001088_OG0	1273
Cad89D_OG0001058_OG0	23
Cad96Ca_OG0011497	4643
Cad96Cb_OG0005172	16
Cad99C_OG0005704	713
CadN_OG0000277_OG1	1123
Caf1-105_OG0002830	487
Caf1-180_OG0007408	296
Caf1-55_OG0001036	2097
cag_OG0001595_OG0	967
CAH1_OG0009192	40588
CAH13_OG0002843	0
CAH14_OG0002807	0
CAH15_OG0006256	0
CAH16_OG0000498_OG1	2
CAH2_OG0001000_OG0	5940
CAH3_OG0003177	5622
CAH5_OG0005796	0
CAH7_OG0000840	10075
CAH8_OG0004748	0
CAH9_OG0005622	3
CAHbeta_OG0002334	727
cal1_OG0002556_OG0	1561
CalpA_OG0003035	9716
CalpB_OG0010971	3563
CalpC_OG0008186	1065
Calr_OG0005564	63199
Cals_OG0013279_OG0	5541
Calx_OG0002139_OG0	34
Calx_OG0004417	5938
Calx_OG0004418	2202
calypso_OG0006121	1540
Cam_OG0012053	36036
CaMKI_OG0012767	12482
CaMKII_OG0013280	11533
Camp_OG0005907	1753
Camta_OG0006364	2670
Camta_OG0006365	478
can_OG0004061_OG0	26
CanA1_OG0005778	25
CanB_OG0000231_OG0	2884
CanB_OG0000231_OG1	1702
Cand1_OG0009382	6169
CAP_OG0000587_OG0	28705
CAP_OG0012405	43
Cap-D2_OG0005121	995
Cap-D3_OG0009448	1000
Cap-G_OG0002924	2090
Cap-H2_OG0004906	2486
Capa_OG0005712	0
Caper_OG0009347	19867
Capr_OG0010138	6014
caps_OG0010156	3741
caps_OG0010157	3251
capt_OG0009025	8874
capu_OG0000612_OG0	4016
car_OG0007437	1119
CARPA_OG0007960	138
CARPB_OG0007554	89
CarT_OG0009432	2001
cas_OG0004236	1
casp_OG0006502	4384
cass_OG0009476	11012
Cat_OG0003869	29245
cathD_OG0002862	23680
cato_OG0006491	0
Catsup_OG0009538	2774
caup_OG0009938	13
cav_OG0000654	592
caz_OG0003243_OG0	4566
cbc_OG0007265	1141
Cbl_OG0002051_OG0	4269
CBP_OG0001721	172
CBP_OG0007971	168
Cbp20_OG0005066	1004
Cbp53E_OG0006447	5121
Cbp80_OG0007913	1738
Cbp80_OG0007915	1492
Cbs_OG0003124	2328
cbs_OG0007263	2035
cbt_OG0008760	4171
Cby_OG0004789	1239
Cc2d2a_OG0002702	1810
CCAP_OG0011467	58
CCAP-R_OG0000870	7
ccb_OG0012089	1
CCDC151_OG0011900	73
CCDC53_OG0009785	457
Ccdc58_OG0010399	393
Ccdc85_OG0008917	793
CCHa1_OG0004530	36
CCHa1-R_OG0006065	117
CCHa2_OG0002186_OG0	3745
CCHa2-R_OG0005836	19
Cchl_OG0004776	6899
CCKLR-17D1_OG0003334	26
CCKLR-17D1_OG0008675	1991
CCKLR-17D1_OG0011744	36
CCKLR-17D3_OG0008678	1487
Ccm3_OG0005250	4152
Ccn_OG0010106	3381
Ccn_OG0010107	3714
Ccn_OG0012179	1286
Ccp84Ab_OG0000178_OG0	0
Ccp84Ac_OG0001349_OG0	2
Ccp84Ae_OG0002110_OG0	0
Ccp84Af_OG0000109_OG0	0
Ccp84Af_OG0000109_OG1	16
Ccp84Af_OG0000109_OG2	0
Ccp84Ag_OG0001348_OG0	0
Ccs_OG0006299	1494
CCT1_OG0002281_OG0	5665
CCT2_OG0003145	6632
CCT3_OG0004995	8077
CCT4_OG0000979	5008
CCT5_OG0006600	5835
CCT6_OG0008508	6464
CCT7_OG0004839	1751
CCT7_OG0004841	825
CCT8_OG0007117	9332
Ccz1_OG0010481	1793
cd_OG0004708	35
CD98hc_OG0001357_OG0	13564
Cda4_OG0008701	56
Cda5_OG0008721	1835
Cda9_OG0002707	1
CDase_OG0005749	1377
cdc14_OG0009306	3630
Cdc16_OG0005493	905
Cdc23_OG0009421	1485
Cdc27_OG0010426	3955
Cdc2rk_OG0006290	329
Cdc37_OG0011041	4865
Cdc42_OG0008268	2868
Cdc45_OG0007388	791
Cdc5_OG0011371	3530
CDC50_OG0008483	10100
Cdc6_OG0002054	82
Cdc7_OG0007729	4347
Cdep_OG0002087	4437
Cdep_OG0004159	4740
CdGAPr_OG0009111	2714
cdi_OG0000729	5978
cDIP_OG0004394	29489
Cdk1_OG0000555_OG0	81
Cdk12_OG0009875	2620
Cdk2_OG0002391	369
CDK2AP1_OG0008015	1768
Cdk4_OG0006632	1576
Cdk5_OG0002993	1242
Cdk5alpha_OG0009389	8650
Cdk7_OG0001724	1106
Cdk8_OG0010977	409
Cdk9_OG0007009	1013
Cdlc2_OG0000234_OG1	6331
cdm_OG0002482	3679
Cds_OG0010549	6679
Ced-12_OG0009727	1587
ced-6_OG0006366	14154
CenB1A_OG0004675	3798
CenG1A_OG0003595_OG0	4704
CenG1A_OG0009182	252
Cenp-C_OG0002322	913
Cep135_OG0009952	2987
Cep135_OG0009954	2505
cep290_OG0004127	2197
Cep89_OG0006812	13
Cep97_OG0008778	4485
cer_OG0012078	854
Cerk_OG0004182	13236
cert_OG0011161	4546
Cf2_OG0008971	3136
Cfp1_OG0007571	1296
CG5789_OG0004615	1478
cg_OG0006533	10710
CG10000_OG0005395	3
CG10005_OG0004963	0
CG10011_OG0005399	1913
CG10013_OG0002410_OG0	0
CG10019_OG0008786	346
CG10026_OG0009081	1313
CG10029_OG0004344	0
CG10031_OG0008792	331
CG10035_OG0004420	19575
CG10038_OG0001436_OG0	1170
CG10041_OG0012259_OG0	3
CG10051_OG0007036	0
CG10053_OG0004336	998
CG10055_OG0004329	2285
CG10062_OG0007038	709
CG10063_OG0010284	4
CG10064_OG0010282	240
CG10068_OG0004321	2477
CG10073_OG0000065_OG2	1
CG10075_OG0010279	1503
CG10077_OG0010277	81938
CG10082_OG0005964	22108
CG10086_OG0001355	0
CG10089_OG0010567	4328
CG10098_OG0004320	3174
CG10104_OG0006132	0
CG10116_OG0010569	797
CG10126_OG0005023	24979
CG10132_OG0009091	5689
CG10137_OG0009093	6766
CG10139_OG0006151	1251
CG10140_OG0010573	2
CG10147_OG0010256	385
CG10151_OG0006160	1019
CG10154_OG0010575	0
CG10163_OG0010252	1
CG10164_OG0001489	4
CG10165_OG0011781	208
CG10171_OG0010163	1734
CG10175_OG0005507	273
CG10177_OG0001079_OG0	0
CG10184_OG0005509	121
CG10185_OG0005203	2714
CG10189_OG0009087	420
CG10194_OG0009085	264
CG10195_OG0003572	1079
CG10205_OG0006168	79
CG10208_OG0005527	324
CG10209_OG0006169	1784
CG10211_OG0009505	241
CG10222_OG0010165	223
CG10226_OG0010249	1205
CG10237_OG0003462	66014
CG1024_OG0004294	803
CG10252_OG0011517	0
CG10254_OG0002565	6956
CG10257_OG0006606	7185
CG10264_OG0005208	95
CG10265_OG0006935	149
CG10274_OG0003940	2307
CG10280_OG0004257	4
CG10283_OG0001907_OG0	1571
CG10286_OG0004292	1567
CG10298_OG0004288	3
CG10300_OG0005516	0
CG10301_OG0005515	0
CG10307_OG0005957	188
CG10311_OG0004972	1339
CG10317_OG0004974	1
CG10321_OG0005965	5847
CG10324_OG0004994	879
CG10332_OG0005992	0
CG10333_OG0009507	3108
CG10336_OG0009516	194
CG10337_OG0009096	130
CG10338_OG0009517	1156
CG10339_OG0006873	2370
CG10340_OG0001059_OG0	2800
CG10341_OG0009518	396
CG10343_OG0009520	463
CG10344_OG0007020	175
CG10345_OG0002430_OG0	63662
CG10347_OG0000607_OG0	558
CG10348_OG0003704	143
CG10352_OG0008207	30
CG10353_OG0008206	2680
CG10357_OG0010470	157830
CG10359_OG0010469	6383
CG10361_OG0010014	109
CG10362_OG0008202	5803
CG10365_OG0005518	888
CG10366_OG0009102	2677
CG10375_OG0005526	1897
CG10376_OG0009519	1961
CG10383_OG0001909	7083
CG10384_OG0007018	6
CG10405_OG0004983	140
CG10407_OG0005207	32
CG10413_OG0003703_OG0	778
CG10417_OG0013094	3504
CG10418_OG0010832	330
CG10425_OG0002500	1878
CG10428_OG0001263_OG0	346
CG10431_OG0001914	401
CG10433_OG0006904	1341
CG10435_OG0002296_OG0	1685
CG10444_OG0007082	1611
CG10445_OG0001356	2099
CG10459_OG0001605_OG0	0
CG10462_OG0009105	1106
CG10463_OG0009108	681
CG10466_OG0012145	418
CG10467_OG0010233	828
CG10469_OG0010232	172
CG10470_OG0009541	1684
CG10472_OG0000811_OG0	378
CG10479_OG0010225	2814
CG10481_OG0009114	46
CG10483_OG0010221	1510
CG10486_OG0010219	5
CG10492_OG0009544	2794
CG10494_OG0006908	713
CG10495_OG0009546	323
CG10505_OG0006927	1498
CG10508_OG0010314	7700
CG10510_OG0003948	13
CG10513_OG0005163	72
CG10514_OG0005162	25
CG10516_OG0009998	507
CG10527_OG0002810_OG0	24542
CG10543_OG0006262	11633
CG10550_OG0000747	25040
CG10555_OG0008527	2403
CG10561_OG0009552	1521
CG10565_OG0010321	3784
CG10576_OG0010200	4592
CG10581_OG0010326	15
CG10584_OG0010328	876
CG10587_OG0000094_OG0	0
CG10587_OG0000094_OG1	0
CG10587_OG0000094_OG2	0
CG10589_OG0003950	0
CG10591_OG0010195	0
CG10597_OG0003317	1
CG10598_OG0011740	0
CG10600_OG0009530	11131
CG10602_OG0009532	6618
CG10616_OG0010838	2800
CG10621_OG0001911	22
CG10623_OG0001912	995
CG10628_OG0009107	1025
CG10631_OG0001241	6395
CG10646_OG0009949	1086
CG10654_OG0009947	193
CG10657_OG0009951	2697
CG10660_OG0010840	691
CG10663_OG0010839	542
CG10669_OG0005156	622
CG10674_OG0010603	2016
CG10680_OG0003577	3509
CG10681_OG0009950	1030
CG10700_OG0011812	0
CG10702_OG0009548	1109
CG10710_OG0010908	14
CG10713_OG0010576	700
CG10725_OG0010574	0
CG10730_OG0000951	17
CG10731_OG0006517	250
CG10737_OG0006638	54441
CG10738_OG0010568	1811
CG1074_OG0007339	1250
CG10747_OG0009127	1074
CG10748_OG0011855_OG0	0
CG10749_OG0003913_OG0	0
CG10750_OG0009561	157
CG10752_OG0010150_OG0	0
CG10761_OG0008304	6
CG1077_OG0004263	4
CG10793_OG0003237	6
CG10795_OG0006915	891
CG10799_OG0003081	15
CG10801_OG0012112	3
CG10802_OG0008133	2660
CG10803_OG0008134	515
CG10804_OG0008132	2355
CG10809_OG0010976	1171
CG10814_OG0007257	0
CG10822_OG0007072	0
CG10839_OG0009144	0
CG10841_OG0002198_OG0	57
CG10853_OG0003980_OG0	0
CG10859_OG0009209	4
CG10862_OG0002017_OG1	10294
CG10863_OG0010486	6227
CG10863_OG0012194_OG0	5
CG10864_OG0005043	320
CG10866_OG0010485	1196
CG10874_OG0003457	9643
CG10877_OG0002385_OG0	75
CG10887_OG0002183_OG0	1
CG10898_OG0002547	1304
CG1090_OG0003105_OG0	959
CG10903_OG0002293_OG0	652
CG10904_OG0011634	1142
CG10907_OG0001984_OG0	1246
CG10909_OG0005022	0
CG10910_OG0006092	3
CG10911_OG0006095	0
CG10912_OG0000471	0
CG10914_OG0006109	1240
CG10919_OG0001352	18
CG1092_OG0001161_OG0	16
CG10920_OG0007959	17
CG10927_OG0006710	196
CG10931_OG0006071	0
CG10932_OG0007954	3421
CG10934_OG0002756_OG0	1
CG10939_OG0005908	22153
CG10947_OG0009415	342
CG10948_OG0009927	3856
CG10949_OG0009416	963
CG10950_OG0012279	15
CG10958_OG0001743	1008
CG10959_OG0008299	404
CG10962_OG0007748	7
CG10970_OG0003173	23
CG10973_OG0012539	1074
CG10979_OG0004244	2852
CG10984_OG0009934	932
CG10996_OG0008249	67
CG11000_OG0004245	131
CG11007_OG0003037	832
CG11018_OG0007064	6
CG11029_OG0001270	28
CG1103_OG0003103_OG0	533
CG11030_OG0003728	546
CG11034_OG0001268	813
CG11035_OG0002292_OG0	989
CG11041_OG0001654	277
CG11044_OG0007073	21
CG1105_OG0004314	2458
CG11050_OG0009604	9050
CG11060_OG0006765	5
CG11068_OG0011716	1
CG11069_OG0004655	485
CG11076_OG0001759	1598
CG11077_OG0000549_OG0	891
CG11085_OG0008456	4
CG11089_OG0004653	392
CG11095_OG0003249	997
CG11099_OG0007074	2556
CG11103_OG0003250	701
CG11106_OG0012330	2
CG11109_OG0001964	728
CG11110_OG0006619	831
CG11123_OG0006752	949
CG11125_OG0006747	1753
CG11127_OG0006744	1709
CG1113_OG0004171	377
CG11131_OG0001957_OG0	0
CG11134_OG0003251	724
CG11141_OG0006745	2865
CG11145_OG0006754	0
CG11147_OG0003729	25484
CG11149_OG0003730	0
CG11151_OG0008256	12309
CG11159_OG0006283	256
CG1116_OG0004164	1979
CG11162_OG0008263	2
CG11168_OG0004657	2008
CG11170_OG0006462	908
CG11178_OG0003327	1578
CG11180_OG0006625	1467
CG11191_OG0007189	24146
CG11192_OG0007095	2
CG11200_OG0007088	10563
CG11211_OG0012938	4
CG11226_OG0012166_OG0	0
CG11227_OG0007505	0
CG1124_OG0002090	1020
CG11241_OG0003815_OG0	157
CG11247_OG0009861	794
CG11248_OG0003830_OG0	378
CG11249_OG0009864	0
CG11251_OG0001998	0
CG11257_OG0007039	636
CG11263_OG0001789	87
CG11267_OG0011856	2196
CG11269_OG0006458	1
CG11275_OG0002906	3673
CG11279_OG0003924_OG0	529
CG11286_OG0004361	0
CG1129_OG0002085	2807
CG11291_OG0003029	0
CG11294_OG0007761	2
CG11298_OG0007031	0
CG11309_OG0010303	2973
CG11317_OG0012026	348
CG11318_OG0000756	5
CG11319_OG0009603	685
CG11327_OG0009628	3
CG11333_OG0002657_OG0	0
CG11334_OG0005804	1633
CG11342_OG0011920	104
CG11345_OG0011138	0
CG11349_OG0011131	0
CG11353_OG0011127	23
CG11356_OG0008477	1363
CG11357_OG0011126	2353
CG1136_OG0010499	1328
CG11367_OG0000806_OG0	258
CG11369_OG0011699	0
CG1137_OG0004303	6
CG11370_OG0003817_OG0	3
CG11377_OG0008723	2807
CG11378_OG0007395	369
CG11379_OG0007397	0
CG11380_OG0007400	2
CG11381_OG0007402	0
CG11382_OG0007404	6
CG11384_OG0007396	1
CG1139_OG0004077	4
CG11391_OG0001026_OG0	278556
CG11396_OG0010345	1293
CG11398_OG0007405	532
CG11403_OG0007406	354
CG11404_OG0012169	0
CG11406_OG0006889	4
CG11409_OG0007766	797
CG11413_OG0011575	13
CG11414_OG0006019	4512
CG11417_OG0007590	984
CG1142_OG0012974	647
CG11425_OG0009823	2645
CG11426_OG0009824	1039
CG1143_OG0011104	1817
CG11436_OG0003200	805
CG11437_OG0009825	1
CG11438_OG0009826	47
CG11447_OG0004515	781
CG11449_OG0000981_OG1	1
CG11453_OG0001027_OG0	605
CG11454_OG0001792	736
CG11456_OG0003951	1102
CG11459_OG0000135_OG1	1
CG1146_OG0011093	423
CG11470_OG0000857	4
CG11474_OG0005934	2047
CG11475_OG0005935	224
CG11498_OG0001515	46
CG11504_OG0002630	1548
CG11523_OG0009832	663
CG11529_OG0010828	44
CG11537_OG0010640	4260
CG11550_OG0002660	55000
CG11560_OG0010817	752
CG11562_OG0008742	683
CG11563_OG0002662	430
CG11566_OG0007496	0
CG11570_OG0004027	0
CG11581_OG0008240	0
CG11583_OG0010538	1586
CG11584_OG0008239	0
CG11585_OG0012335	0
CG11586_OG0010534	691
CG11590_OG0001741	720
CG11593_OG0010497	3428
CG11594_OG0010492	221
CG11596_OG0007629	1222
CG11601_OG0008739	890
CG11608_OG0000142_OG0	31
CG1161_OG0004180	4924
CG11617_OG0008731	4
CG11619_OG0003864_OG0	14
CG11626_OG0011450	34
CG11629_OG0003739	0
CG11630_OG0009580	9
CG11634_OG0009583	0
CG11635_OG0007156	65
CG11638_OG0007387	1204
CG11655_OG0001745_OG0	2987
CG11656_OG0005013	8
CG11658_OG0010025	4923
CG11663_OG0012087	0
CG11664_OG0011395	3
CG11666_OG0012316	0
CG11668_OG0002452	131
CG11670_OG0005008	19
CG11672_OG0004805	0
CG11674_OG0008231	0
CG11679_OG0008511	551
CG11686_OG0002448_OG0	115
CG11693_OG0004810	2
CG11694_OG0000225_OG0	0
CG11694_OG0000225_OG1	1
CG11695_OG0007879	1311
CG11696_OG0007880	1433
CG11698_OG0002319_OG0	0
CG11699_OG0007882	1703
CG11703_OG0002165_OG0	0
CG11710_OG0001691_OG0	1985
CG1172_OG0004189	2243
CG11722_OG0001391	1038
CG11723_OG0003571	755
CG11726_OG0010048	1
CG11737_OG0001419_OG0	1882
CG11741_OG0001420_OG0	0
CG11752_OG0007995	2475
CG11755_OG0000851	452
CG11756_OG0007997	19
CG11760_OG0004826	747
CG11768_OG0004832	4475
CG11771_OG0005200	3065
CG11777_OG0006309	176
CG11779_OG0004481	2293
CG11786_OG0012799	1
CG11788_OG0007083	143
CG11790_OG0005187	2703
CG11791_OG0012008	3426
CG11807_OG0003009_OG0	2325
CG11808_OG0006841	934
CG11811_OG0004058	655
CG11816_OG0008636	0
CG11835_OG0000264_OG0	15864
CG11835_OG0000264_OG1	39
CG11837_OG0005082	294
CG11841_OG0005083	1191
CG11842_OG0000856_OG1	41
CG11843_OG0011490	112
CG11852_OG0002502_OG0	165
CG11854_OG0005171	9717
CG11857_OG0005167	4140
CG11858_OG0005166	941
CG11878_OG0000055_OG0	0
CG11878_OG0000055_OG1	8
CG11878_OG0000055_OG2	0
CG11882_OG0005094	386
CG11883_OG0006313	4239
CG11885_OG0003355	664
CG11892_OG0005161	5
CG11893_OG0000039_OG2	2272
CG11899_OG0005100	3456
CG11902_OG0005155	700
CG11906_OG0001618	1238
CG11911_OG0008747	0
CG11912_OG0008746	0
CG11920_OG0005183	566
CG11927_OG0003556	1657
CG11929_OG0011773	0
CG11961_OG0001155_OG0	3798
CG11964_OG0004848	607
CG11970_OG0004849	3491
CG11975_OG0004850	2797
CG11977_OG0012457_OG0	10
CG11980_OG0002337	612
CG11983_OG0004852	272
CG11986_OG0004855	360
CG11997_OG0004862	4
CG11999_OG0004179	3984
CG12003_OG0004112	2
CG12004_OG0011286	8031
CG12009_OG0010662	0
CG12010_OG0010671	110
CG12011_OG0011025	15
CG12012_OG0010672	1877
CG12016_OG0010666	3748
CG12017_OG0010661	3
CG12020_OG0011042	0
CG12024_OG0011050	1503
CG12025_OG0011053	2539
CG12035_OG0011029	0
CG12038_OG0011331	2417
CG12054_OG0000497	4481
CG12056_OG0003138	2236
CG12057_OG0003139	0
CG12061_OG0000938_OG0	1
CG12065_OG0007412	8634
CG12069_OG0001519	0
CG12071_OG0011553	1454
CG12071_OG0013484	1988
CG12075_OG0007754	16340
CG1208_OG0004248	6
CG12081_OG0007411	2272
CG12084_OG0011296	4749
CG12091_OG0011293	6209
CG12093_OG0011111	2960
CG12096_OG0008559	1663
CG12099_OG0011289	12854
CG12104_OG0011284	726
CG12105_OG0004111	41
CG12106_OG0007586	358
CG12107_OG0006719	1101
CG12111_OG0007413	1
CG12112_OG0012598_OG0	312
CG12115_OG0007587	33
CG12116_OG0008625	18
CG12118_OG0007585	1733
CG12121_OG0007579	8483
CG12123_OG0003325	390
CG12128_OG0002879	987
CG12129_OG0002878	1725
CG1213_OG0002105	37
CG12134_OG0006319	531
CG12147_OG0004192	0
CG12155_OG0003210	2391
CG12159_OG0002860	1028
CG12164_OG0006760	1
CG12170_OG0002098	2345
CG12171_OG0004222	1085
CG12173_OG0004172	267
CG12177_OG0008262	1474
CG1218_OG0002103	1515
CG12182_OG0011099	473
CG12194_OG0008975	3485
CG12204_OG0001687	474
CG12206_OG0008131	10
CG12209_OG0002818	48
CG12213_OG0002418	3624
CG12219_OG0007713	1556
CG12224_OG0000651_OG1	6
CG12231_OG0003119	0
CG12236_OG0008414	1553
CG12237_OG0007424	1951
CG12239_OG0001754	8
CG12241_OG0001396	1802
CG12253_OG0011818	286
CG12256_OG0004947	82
CG12259_OG0005539	1501
CG12268_OG0005336	8625
CG1227_OG0004337	574
CG12278_OG0004413	5
CG12279_OG0004445	783
CG12288_OG0009457	47
CG12289_OG0010046	0
CG12290_OG0002618	12423
CG12299_OG0009634	1192
CG12301_OG0001981	899
CG12307_OG0009694	0
CG1231_OG0011372	50
CG12316_OG0009955	1774
CG12320_OG0005053	402
CG12321_OG0001064_OG0	1745
CG12325_OG0002854	794
CG1233_OG0011370	4160
CG1234_OG0004335	1551
CG12341_OG0002848	769
CG12343_OG0002853	962
CG12344_OG0002855	12977
CG12355_OG0012373	204
CG1236_OG0002100	1091
CG12362_OG0000821_OG0	1
CG12374_OG0007223	0
CG12375_OG0009777	1771
CG12379_OG0008514	206
CG12384_OG0006229	4288
CG1239_OG0004237	473
CG12395_OG0001736	0
CG12398_OG0008359	0
CG12402_OG0002224_OG0	278
CG12420_OG0002594_OG0	27
CG12426_OG0005340	0
CG12438_OG0003802	0
CG12439_OG0009296	0
CG12446_OG0001786_OG0	0
CG12448_OG0009145	0
CG1246_OG0011105	7
CG12464_OG0011955	0
CG12470_OG0007846	2
CG12479_OG0008243	0
CG12480_OG0008242	0
CG12481_OG0008237	0
CG12490_OG0000233_OG1	2
CG12496_OG0007599	11
CG12498_OG0008105	7
CG12499_OG0002285_OG0	1107
CG12502_OG0011339	392
CG12507_OG0008176	57
CG12511_OG0009568	0
CG12516_OG0005410	0
CG12517_OG0009649	8
CG12520_OG0010149	69
CG12521_OG0012944	0
CG12531_OG0008272	438
CG12535_OG0008128	0
CG12539_OG0008363	0
CG12540_OG0008220	44
CG12541_OG0007825	1620
CG12560_OG0012234	205
CG12567_OG0012740	4051
CG12576_OG0001784_OG0	4648
CG12581_OG0001679_OG0	7255
CG12589_OG0011424	0
CG12590_OG0011977	2
CG12594_OG0005596	265
CG12607_OG0011139	0
CG12609_OG0008677	395
CG12617_OG0003653	2
CG12620_OG0009462	3
CG12637_OG0008050	0
CG12643_OG0007518	3209
CG1265_OG0010531	731
CG12655_OG0000445_OG2	10465
CG12659_OG0007410	673
CG12661_OG0007749	0
CG12662_OG0007747	4
CG12672_OG0007868	135
CG12674_OG0003570	1
CG12679_OG0001731_OG0	5
CG12680_OG0001718	0
CG12682_OG0012323	0
CG12691_OG0007931	0
CG12692_OG0000634_OG0	78
CG12693_OG0012106	13
CG12698_OG0008169	362
CG12699_OG0000230_OG1	0
CG12702_OG0001192	422
CG12708_OG0000271_OG0	235
CG12708_OG0000271_OG0.2	214
CG1271_OG0010635	1401
CG12713_OG0003881_OG0	197
CG12716_OG0008438	1
CG12723_OG0008557	1423
CG12728_OG0000928_OG0	999
CG12729_OG0011725	6
CG1273_OG0010536	6
CG12730_OG0007375	1548
CG12744_OG0000893	3
CG12746_OG0004208	4099
CG1275_OG0011072	1376
CG12768_OG0001283_OG0	210
CG12769_OG0007187	607
CG12773_OG0003140	1947
CG12782_OG0012281	0
CG12783_OG0000743_OG0	293
CG12784_OG0005236	0
CG12795_OG0008825	1444
CG12811_OG0002240	540
CG12817_OG0002595_OG0	298
CG12818_OG0004897	630
CG12822_OG0001599	6103
CG12825_OG0001130_OG1	14
CG12826_OG0002951	3
CG12828_OG0011622	0
CG12831_OG0011623_OG0	0
CG12836_OG0002963_OG0	288
CG12848_OG0006045	712
CG12849_OG0011577	53
CG12851_OG0005862	2101
CG12857_OG0006163	4
CG12860_OG0006154	7
CG12861_OG0006153	0
CG12862_OG0011585_OG0	3
CG12863_OG0011584	518
CG12866_OG0002772	0
CG12868_OG0001564	940
CG12869_OG0006145	66
CG12869_OG0006146	23
CG12877_OG0001472_OG0	2391
CG1288_OG0001350	9
CG12880_OG0005345	42
CG12883_OG0001474	443
CG12885_OG0001477	18940
CG12895_OG0006308	1637
CG12909_OG0002821	267
CG12910_OG0006305	394
CG12911_OG0006304	5
CG12914_OG0002819	0
CG12917_OG0002815	3
CG12920_OG0006291	1
CG12926_OG0006349	151
CG12929_OG0006357	256
CG12934_OG0006315	139
CG12935_OG0002846	430
CG12942_OG0001596_OG0	856
CG12945_OG0004570	1834
CG12947_OG0004568	157
CG12948_OG0004558	665
CG12963_OG0001641_OG0	0
CG12964_OG0002996_OG0	9
CG12970_OG0006808	43
CG12971_OG0010294	0
CG12974_OG0010307	85
CG12983_OG0010332	0
CG12984_OG0003949	5
CG12985_OG0000915	21
CG12986_OG0011685	10
CG1299_OG0000523_OG0	19285
CG12990_OG0007696	17
CG12991_OG0007703	7664
CG12992_OG0011688	36
CG12994_OG0007707	0
CG12995_OG0008599	0
CG12998_OG0011739	1
CG13000_OG0011738	1
CG13001_OG0008580	917
CG13002_OG0008577	93
CG13003_OG0008572	170
CG13004_OG0008570	172
CG13005_OG0008567	317
CG13008_OG0008305	129
CG13010_OG0003260	4
CG13012_OG0008317	6525
CG13014_OG0008547	903
CG13016_OG0006536	549
CG13018_OG0006537	193
CG13021_OG0003241	4
CG13022_OG0010698	108
CG13023_OG0010699	0
CG13024_OG0010708	691
CG13026_OG0010716	36
CG13028_OG0004010	0
CG13031_OG0012200	1031
CG13032_OG0004014_OG0	9
CG13033_OG0010736	42
CG13038_OG0010761	1
CG13039_OG0010762	0
CG1304_OG0000265_OG0	0
CG1304_OG0000265_OG1	0
CG13040_OG0010763	1
CG13041_OG0000280_OG0	0
CG13041_OG0000280_OG0.2	0
CG13042_OG0010767	6
CG13043_OG0000281_OG0	0
CG13043_OG0000281_OG1	4
CG13044_OG0010768	0
CG13045_OG0000814	0
CG13046_OG0010771	0
CG13047_OG0010772	0
CG13048_OG0010773	0
CG13049_OG0010774	0
CG13051_OG0011898	0
CG13053_OG0010778	0
CG13054_OG0010779	6
CG13055_OG0010780	28
CG13056_OG0010757	0
CG13058_OG0004021	0
CG13059_OG0010764	0
CG13062_OG0010766	0
CG13064_OG0010775	0
CG13065_OG0010776	0
CG13066_OG0012201	0
CG13068_OG0002030_OG1	0
CG13069_OG0004022	0
CG1307_OG0004308	1350
CG13070_OG0012202	0
CG13071_OG0011899	0
CG13073_OG0012731_OG0	0
CG13074_OG0010797	1181
CG13075_OG0000216_OG0	12
CG13075_OG0000216_OG1	8
CG13077_OG0009097	80
CG13078_OG0003575_OG0	1
CG13081_OG0003574	1
CG13082_OG0009094	14
CG13083_OG0009084	1
CG13084_OG0009083	5
CG13085_OG0001922	64
CG13086_OG0003709	24
CG13088_OG0001266	241
CG1309_OG0010533	8286
CG13096_OG0003720	1147
CG13097_OG0001923	1068
CG13101_OG0009304	9021
CG13102_OG0009298	0
CG13108_OG0009295	627
CG13110_OG0011792	0
CG13113_OG0001247_OG0	0
CG13114_OG0009279	39
CG13116_OG0001878	1705
CG13123_OG0001877	267
CG13124_OG0003502	6472
CG13126_OG0003515	641
CG13127_OG0001844	0
CG13131_OG0000790_OG0	0
CG13133_OG0003525	2455
CG1314_OG0011674	9
CG13144_OG0009363	10
CG13148_OG0007214	22
CG13151_OG0006215	853
CG13154_OG0006206	1
CG13155_OG0006196	0
CG13157_OG0002779	19
CG1316_OG0000430_OG0	6061
CG13168_OG0006184	56
CG1317_OG0011084	18168
CG13170_OG0006182	3
CG13171_OG0006180	0
CG13177_OG0012831	320
CG13185_OG0002928	1012
CG13186_OG0006594	0
CG13192_OG0006567	740
CG13193_OG0006565	18
CG13196_OG0006560	1
CG13197_OG0006563	2147
CG13202_OG0001123_OG0	473
CG13203_OG0006235	1107
CG13204_OG0006233	2655
CG13215_OG0002793_OG0	37
CG13216_OG0001568_OG0	9
CG13218_OG0002791_OG0	1
CG13220_OG0001573_OG0	2115
CG13223_OG0001571_OG0	0
CG13226_OG0002794_OG0	7
CG13227_OG0006218_OG0	0
CG13228_OG0011587_OG0	0
CG13229_OG0002786_OG0	9
CG13229_OG0002787_OG0	4816
CG13231_OG0006217	41
CG13239_OG0009815	1
CG1324_OG0007509	0
CG13243_OG0009147	1
CG13247_OG0010378	12
CG13248_OG0010371	2221
CG13250_OG0011870	61
CG13251_OG0010355	4614
CG13252_OG0003952	1690
CG13258_OG0009399	1
CG13272_OG0008882	878
CG13280_OG0008881	12
CG13282_OG0008887	1
CG13285_OG0010583	1534
CG13287_OG0010216	0
CG13288_OG0010220	158
CG13293_OG0003937	1280
CG13295_OG0010231	1374
CG13297_OG0010242	0
CG13299_OG0011864	0
CG13300_OG0003943	884
CG13305_OG0011196	0
CG13306_OG0011204	4
CG13308_OG0004102	0
CG13309_OG0011211	0
CG13310_OG0011207	1
CG13312_OG0011210	0
CG13313_OG0004105_OG0	22
CG13314_OG0011224	48
CG13315_OG0011237	24
CG13318_OG0004834	24600
CG13319_OG0006667	809
CG13321_OG0006673	0
CG13326_OG0006545	0
CG13330_OG0007271	3
CG13331_OG0007273	861
CG13332_OG0007274	1757
CG13334_OG0007281	393
CG13337_OG0011662	289
CG13339_OG0007296	726
CG13344_OG0007304	1879
CG13358_OG0007351	77
CG13359_OG0012499	44
CG13360_OG0010145	36
CG13361_OG0003189	14
CG13362_OG0007862	9
CG13364_OG0001174_OG0	2
CG13365_OG0007831	1176
CG13367_OG0003188_OG0	1407
CG13369_OG0003181	1898
CG13375_OG0007847	12
CG13377_OG0007849	109
CG13380_OG0010135	0
CG13384_OG0003473	2768
CG13385_OG0012520	0
CG13386_OG0003471	0
CG1339_OG0006721	4
CG13390_OG0003479	613
CG13392_OG0003476	504
CG13397_OG0003469	31
CG13398_OG0003468	693
CG13403_OG0008236	6
CG13404_OG0008224	285
CG13405_OG0011376	2
CG13407_OG0004768	10
CG13408_OG0004770	702
CG13409_OG0004775	2053
CG13423_OG0007099	33
CG13426_OG0011654	0
CG13427_OG0003049	8
CG13428_OG0007100	3420
CG13430_OG0001658	1359
CG13436_OG0006622	717
CG13437_OG0006285	4318
CG13438_OG0006243	0
CG1344_OG0012226	778
CG13442_OG0006244	20
CG13443_OG0006248	0
CG13445_OG0003880	4
CG13449_OG0009980	505
CG13454_OG0003875_OG0	7
CG13455_OG0009966	12
CG13457_OG0001288	9
CG13458_OG0004037	15
CG13460_OG0010841	7
CG13465_OG0000343_OG0	0
CG13471_OG0004048	1
CG13473_OG0010860	0
CG13474_OG0004049	0
CG13476_OG0012898	0
CG13481_OG0000339_OG0	1
CG13481_OG0000339_OG1	0
CG13484_OG0010886	773
CG13488_OG0001544_OG1	1
CG13492_OG0005946	4
CG13501_OG0005936	4
CG13502_OG0005931	1174
CG13502_OG0012991	15
CG13506_OG0007028	3218
CG13510_OG0006998	209
CG13511_OG0006997	1
CG13516_OG0006995	777
CG13526_OG0006986	0
CG13527_OG0006984	0
CG13531_OG0006978	1388
CG13532_OG0006975	1570
CG13538_OG0005981	0
CG13539_OG0012044	0
CG1354_OG0007555	8389
CG13541_OG0012280	0
CG13544_OG0005976	2
CG13545_OG0012580	49
CG13551_OG0000540_OG1	1470
CG13551_OG0012048	2980
CG13557_OG0012477	0
CG13558_OG0001556	0
CG13559_OG0012047	0
CG13561_OG0011643	18
CG13562_OG0011631	1
CG13575_OG0006892	4
CG13577_OG0001150_OG0	1
CG13578_OG0006898	12773
CG13579_OG0006013	1
CG1358_OG0006724	17742
CG13581_OG0002746	4
CG13585_OG0011574	9355
CG13587_OG0006025	71
CG13594_OG0006033	0
CG13599_OG0005537	61
CG1360_OG0006725	343
CG13601_OG0005534	1246
CG13603_OG0005332	4955
CG13605_OG0005319	2236
CG13606_OG0005306	2077
CG13607_OG0005318	12
CG13609_OG0012982	35
CG13613_OG0005278	0
CG13614_OG0002525_OG0	0
CG13615_OG0002524	0
CG13616_OG0005272	0
CG13618_OG0005267	23
CG13622_OG0005268	429
CG13623_OG0005265	706
CG13625_OG0004618	1223
CG13627_OG0004629	360
CG13630_OG0004630	1901
CG13631_OG0004635	1656
CG13634_OG0004637	212
CG13641_OG0004650	0
CG13643_OG0002274	28
CG13653_OG0002504	0
CG13654_OG0005174	4376
CG13663_OG0011496	645
CG13667_OG0004090_OG0	844
CG13670_OG0011168	3
CG13671_OG0004086_OG0	0
CG13675_OG0000560_OG2	0
CG13676_OG0003984	18
CG13678_OG0000129_OG3	0
CG1368_OG0008241	1
CG13685_OG0010463	1477
CG13689_OG0008772	115
CG13690_OG0008752	146
CG13692_OG0008754	38
CG13698_OG0010125	8204
CG13699_OG0003907_OG0	0
CG13705_OG0010610	147
CG13707_OG0010613	238
CG13708_OG0010614	182
CG1371_OG0006292	4850
CG13711_OG0010618	0
CG13712_OG0010619	0
CG13713_OG0010620	0
CG13716_OG0010627	17
CG13720_OG0004084	0
CG13721_OG0012208	1
CG13722_OG0011130	23
CG13723_OG0010915	1
CG13724_OG0010917	1
CG13725_OG0010918	1
CG13727_OG0004055	0
CG13728_OG0010923	0
CG13731_OG0011910	14
CG13733_OG0010089	4
CG13738_OG0011907	0
CG13739_OG0002891	323
CG13743_OG0006405	221
CG13744_OG0006409	0
CG13747_OG0006408	0
CG13748_OG0006626	1
CG13751_OG0001660_OG0	782
CG13760_OG0007606	2648
CG13766_OG0009602	540
CG13771_OG0009612	10
CG13775_OG0003750_OG0	153
CG13784_OG0000956_OG0	258
CG13786_OG0003631	1
CG13796_OG0001883_OG0	3470
CG13801_OG0000219_OG0	1
CG13801_OG0000219_OG1	1
CG13806_OG0011077	0
CG13807_OG0011075	422
CG13810_OG0011066	0
CG13813_OG0010189	3
CG13829_OG0011464	11
CG13833_OG0004687	25955
CG13837_OG0002276	3
CG13838_OG0011993	4
CG13841_OG0004694	893
CG13842_OG0004706	122
CG13847_OG0004737	12
CG13850_OG0004743	1391
CG13855_OG0004744	100
CG13856_OG0004745	104
CG13857_OG0004746	5
CG13862_OG0004760	0
CG13868_OG0007089	22040
CG13868_OG0013578	4051
CG13869_OG0007075	25
CG1387_OG0008528	12
CG13870_OG0007093	959
CG13871_OG0003047	116
CG13872_OG0007071	16
CG13875_OG0011381	1786
CG13876_OG0001334_OG0	527
CG13877_OG0011937	88
CG13884_OG0000403_OG0	0
CG13887_OG0011343	7780
CG13891_OG0002060	0
CG13893_OG0011360	12980
CG13894_OG0004129	100
CG13895_OG0004128	1492
CG13901_OG0011344	556
CG13907_OG0011337	15117
CG13912_OG0011325	20
CG13917_OG0011285	12567
CG13919_OG0011274	289
CG13920_OG0011271	730
CG13921_OG0011032	10
CG13924_OG0011054	579
CG13926_OG0011282	1060
CG13928_OG0011279	17017
CG13930_OG0011024	91
CG13931_OG0004073	23
CG13933_OG0011036	4746
CG13937_OG0011056	16796
CG13949_OG0003375	760
CG13950_OG0003376	1321
CG13954_OG0006374	2811
CG13955_OG0002890_OG0	353
CG13962_OG0012240	0
CG13970_OG0009133_OG0	0
CG13972_OG0005361	149
CG13983_OG0002696	0
CG13991_OG0000661_OG1	3
CG13992_OG0002070_OG0	6
CG13994_OG0011942	1299
CG13995_OG0000538_OG0	1103
CG13999_OG0000662_OG0	656
CG14005_OG0001926	612
CG14006_OG0001927	0
CG14007_OG0009567	48
CG14011_OG0003731	4
CG14013_OG0003734	4
CG14014_OG0009443	0
CG14015_OG0009446	956
CG14017_OG0003733	0
CG14020_OG0003686	1743
CG14022_OG0008831	31
CG14024_OG0003410_OG0	712
CG14034_OG0008836	1
CG14036_OG0008842	0
CG14042_OG0001816	1048
CG14043_OG0003425	1761
CG14044_OG0008964	1887
CG14050_OG0000684	33
CG14052_OG0007777	8
CG14053_OG0012099	3
[truncated: 9,910 more rows]
