# Supplementary material for: Evolution of chemosensory tissues and cells across ecologically diverse Drosophilids
Source: Nat Commun. 2024 Feb 5;15:1047. doi: 10.1038/s41467-023-44558-4 (PMC10844241; doi:10.1038/s41467-023-44558-4)
Supplement: Supplementary file 18 — Supplementary Data 15 [file 41467_2023_44558_MOESM18_ESM.zip › all_count_tables_renamed/MELG5LE_counts_trim_genes_FBids_1_1_sorted.txt]

128up_OG0006588	886
14-3-3epsilon_OG0002478	6325
14-3-3epsilon_OG0001126_OG1	13709
140up_OG0004534	368
18w_OG0003044	2411
26-29-p_OG0010897	5143
2mit_OG0000576_OG0	99
5-HT1A_OG0006644	295
5-HT1B_OG0006647	192
5-HT2A_OG0000287_OG0	89
5-HT2B_OG0011472	74
5-HT7_OG0005777	97
5PtaseI_OG0005188	1230
7B2_OG0004187	2540
a_OG0006460	1459
a10_OG0010691	13
a5_OG0009037	1
a6_OG0007651	394
AANATL2_OG0003640	86
AANATL4_OG0000091_OG1	0
AANATL7_OG0007605	13
Aasdh_OG0001831	369
Aatf_OG0001947	410
aay_OG0011265	6944
ab_OG0009683	851
ab_OG0009684	123
ABCB7_OG0011281	3635
Pmp70_OG0003257	5257
Abd-B_OG0005000	0
Abi_OG0002227_OG0	535
Abl_OG0010722	2705
abo_OG0009656	334
Abp1_OG0010565	595
abs_OG0003097	504
ac_OG0007843	0
Ac13E_OG0008321	2174
Ac3_OG0009573	1118
Ac78C_OG0010320	550
Acam_OG0000252_OG0	0
Acam_OG0000252_OG1	1
Acam_OG0005131	1
CG9149_OG0011313	1394
Acbp1_OG0009246	797
Acbp2_OG0010415	1328
Acbp4_OG0000311_OG0	1
Acbp4_OG0000311_OG1	2
Acbp6_OG0010414	42
ACC_OG0007193	7332
AcCoAS_OG0000812	6117
Ace_OG0000652_OG0	358
Acer_OG0000953_OG0	2825
Acer_OG0003808	1119
Acf_OG0002671	1213
Achl_OG0002770	141
acj6_OG0008333	33
acj6_OG0008334	93
Ack_OG0010507	2910
Ack-like_OG0006546	679
Acn_OG0009540	4617
CG5009_OG0006075	6113
Acox57D-d_OG0006913	317
Acox57D-p_OG0001151	1529
Acp1_OG0009317	1050
Acp32CD_OG0009664	1
Acp65Aa_OG0003939	20
Acph-1_OG0001513	252
CG12512_OG0008829	2567
CG18155_OG0007972	22
Acsl_OG0007133	7745
Act42A_OG0000022_OG0	2065
Act42A_OG0000022_OG1	206611
Act42A_OG0000022_OG3	126034
Act42A_OG0000022_OG4	136375
Act42A_OG0000022_OG5	756
Actn_OG0003148_OG0	60947
Actn3_OG0011403_OG0	0
ACXB_OG0000046_OG0	0
ACXB_OG0000046_OG1	37
ACXB_OG0000046_OG2	0
ACXB_OG0000046_OG2.2	4
ACXD_OG0004078_OG0	78
Acyp_OG0009408	0
Acyp2_OG0011498	523
Ada_OG0002342	56
Ada1-2_OG0003777_OG0	0
Ada2a_OG0005051	368
Ada2b_OG0004799	248
Ada3_OG0007872	944
AdamTS-A_OG0005247	1762
AdamTS-A_OG0012010	15
AdamTS-B_OG0008089	3756
Adar_OG0007649	1538
Adat1_OG0003596	85
Adck1_OG0006032	410
Adck5_OG0010063	296
ADD1_OG0006579	589
Adf1_OG0001636_OG0	288
Adgf-A_OG0001991_OG0	4
Adgf-A_OG0003900	90
Adgf-A2_OG0010109	14
Adgf-B_OG0010108	0
Adgf-C_OG0001030_OG0	1242
Adgf-D_OG0002208_OG0	1137
Adgf-E_OG0006152	4
Adh_OG0003395_OG0	533
Adi1_OG0010940	2124
AdipoR_OG0004727	5444
CG3809_OG0004951	2
AdenoK_OG0003918_OG0	1713
Ady43A_OG0002958	1309
AdoR_OG0005733	267
adp_OG0006108	1084
AdSS_OG0000854_OG0	7544
Aduk_OG0004873	536
Ae2_OG0010984	3780
CG6512_OG0010913	6025
aft_OG0006080	304
Afti_OG0005567	555
Ag5r_OG0008212	3912
Ag5r2_OG0008213	2
AGBE_OG0007237	5465
AgmNAT_OG0001753	59
ago_OG0010530	1624
AGO1_OG0007307	2674
AGO2_OG0000119_OG0	8066
Agpat1_OG0008448	123
Agpat2_OG0003465	1366
Agpat3_OG0004018	3181
Agpat4_OG0004019_OG0	890
ADPS_OG0002932	455
agt_OG0001016_OG0	297
Spat_OG0007723	628
Ahcy_OG0001195_OG0	1764
AhcyL1_OG0011110	1342
AIF_OG0001225	703
AIMP1_OG0007108	708
AIMP2_OG0009977	1347
AIMP3_OG0005998	589
Adk1_OG0010829	9055
Adk3_OG0005467	662
Ak6_OG0007201	201
Akap200_OG0000367_OG0	326
Akh_OG0010512	18
AkhR_OG0009627	223
akirin_OG0010441	2432
Akr1B_OG0001292	3795
Akt1_OG0005415	2124
al_OG0008749	319
Aladin_OG0007570	174
AlaRS_OG0003477	2092
AlaRS-m_OG0010596	986
Alas_OG0006853	6558
alc_OG0006389	4603
Ald1_OG0005647	75511
Ald2_OG0005645	13
Aldh_OG0003615	32045
Aldh-III_OG0006742	15581
Aldh7A1_OG0003841_OG0	217
Alg-2_OG0001588_OG0	1763
Alg1_OG0002607_OG0	1555
Alg10_OG0000709_OG0	286
Alg11_OG0012170	1675
CG8412_OG0004562	1840
Alg14_OG0001194_OG0	320
Alg2_OG0010641	390
Alg3_OG0003012	51
Alg3_OG0006966	453
CG5287_OG0001281	267
CG5287_OG0003790	274
Alg9_OG0005173	217
Alh_OG0004317	2262
Alh_OG0004319	951
Alh_OG0011430	558
alien_OG0009301	1777
ALiX_OG0005343	3796
Alk_OG0006414	3710
CG12179_OG0001176_OG0	176
Alp1_OG0010289	13
Alp10_OG0010194	24
Alp11_OG0008522	0
Alp12_OG0003717	605
Alp13_OG0001034	7
Alp2_OG0000261_OG0	1
Alp2_OG0000261_OG1	3
Alp4_OG0005779	578
Alp6_OG0006360	19
Alp7_OG0003030	0
Alp9_OG0003931	21
alph_OG0000083_OG0	25
alph_OG0005113	2269
alpha-Catr_OG0006852	971
alpha-Est1_OG0004357	8161
alpha-Est10_OG0004350	3397
alpha-Est2_OG0000314	285
alpha-Est3_OG0004356	1630
alpha-Est6_OG0004354	1
alpha-Est7_OG0001351	4237
alpha-Est8_OG0004352	3878
alpha-Est9_OG0004351	1882
alpha-Man-Ia_OG0003130	167
alpha-Man-Ia_OG0003131	2483
alpha-Man-Ia_OG0001168	1851
alpha-Man-Ib_OG0005087	846
alpha-Man-Ic_OG0011549	82
alpha-Man-IIa_OG0004878	1266
alpha-Man-IIb_OG0005229	1187
alpha-PheRS_OG0008296	861
alpha-Spec_OG0011040	21144
alpha4GT1_OG0000948	469
alphaCOP_OG0011275	3530
alphaSnap_OG0010384	4245
alphaTub67C_OG0010998	4
Alr_OG0008278	705
alrm_OG0002498	955
Als2_OG0009863	2310
alt_OG0004894	3088
aly_OG0004083	1
Ama_OG0002112	1
Amacr_OG0009433	1216
amd_OG0001918	461
Amnionless_OG0008741	32
amon_OG0011540	2125
amos_OG0003702_OG0	0
AMPdeam_OG0008245	12439
Amph_OG0007204	7801
AMPKalpha_OG0001698	5944
Amt_OG0004607	95
Amun_OG0008385	3845
amx_OG0007575	405
Amy-p_OG0000157_OG0	50
Amy-p_OG0000157_OG0.2	2
Amyrel_OG0006416	2
ana_OG0006403	114
ana1_OG0002269	1167
ana2_OG0007120	88
ana3_OG0006194	93
Ance-2_OG0003658	11
Ance-3_OG0001891_OG0	1605
Ance-3_OG0009407	1655
Ance-4_OG0006406	458
Ance-5_OG0005870	667
anchor_OG0010100	1013
Andorra_OG0011741	1
Ank2_OG0010460	6086
Ankle2_OG0000780	3287
l(2)35Be_OG0003404_OG0	225
anox_OG0007490	1913
Ant2_OG0008041	154
antdh_OG0008007	3320
Antp_OG0002113	594
antr_OG0007227	5
AnxB10_OG0008082	5415
AnxB11_OG0008196	3006
AnxB9_OG0004410	25618
aop_OG0003458	1248
aos_OG0010741	1699
Aos1_OG0002145_OG0	566
AOX1_OG0005242	11043
AOX2_OG0000143_OG0	12861
AOX2_OG0000143_OG1	50
AOX4_OG0001465	3
ap_OG0005832	944
AP-1-2beta_OG0008273	3538
AP-1gamma_OG0007680	3281
AP-1mu_OG0005553	2056
AP-1sigma_OG0005334	2149
AP-2alpha_OG0008751	2250
AP-2mu_OG0004736	1590
AP-2sigma_OG0004385	838
Apc_OG0005387	2680
APC10_OG0005888	280
Apc2_OG0005308	149
APC4_OG0003171_OG0	334
APC7_OG0001703	29
ApepP_OG0000963	491
aph-1_OG0003552_OG0	493
aPKC_OG0006607	638
aPKC_OG0006608	163
aPKC_OG0006609	148
Aplip1_OG0011323	1118
apn_OG0002443_OG0	3
apolpp_OG0012638	15559
app_OG0010830	987
APP-BP1_OG0010070	453
Appl_OG0007834	3799
Aprt_OG0004075	201
Aps_OG0010085	3136
apt_OG0002733	984
CG18815_OG0010034	3418
AQP_OG0007242	6451
aqrs_OG0005393	0
aqz_OG0001049_OG1	14404
ara_OG0009939	719
aralar1_OG0001518	4714
Arc1_OG0002768_OG0	6
Arc2_OG0006127	348
Arc42_OG0001370_OG0	1151
Archease_OG0002289_OG0	418
Arf51F_OG0006831	2069
Arf79F_OG0012164	5289
ArfGAP1_OG0010836	1433
ArfGAP3_OG0003816_OG0	1537
Arfip_OG0005451	423
Arfrp1_OG0007681	327
arg_OG0003183	25
arg_OG0007835	1
Argk_OG0011233	125653
Argk_OG0011925	5807
Argl_OG0009800	219
CG31469_OG0002209_OG0	624
ArgRS_OG0008151	750
ArgRS-m_OG0004367	269
ari-1_OG0007878	1480
ari-2_OG0003028	1007
Arl1_OG0010003	848
Arl2_OG0004816	211
Arl5_OG0011164	547
Arl6_OG0007042	195
Arl6IP1_OG0004993	1001
Arl8_OG0004797	1055
arm_OG0007636	10087
armi_OG0002027	157
Arp1_OG0004441	3094
Arp10_OG0007423	1190
Arp2_OG0001770	1123
Arp3_OG0010555	1038
Arp5_OG0001448_OG0	457
Arp53D_OG0011600	0
Arp6_OG0008512	726
Arp8_OG0007614	395
Arpc1_OG0009187	2986
Arpc2_OG0009417	900
Arpc3A_OG0005226	495
Arpc3B_OG0008590	58
Arpc4_OG0008719	1378
Arpc5_OG0008957	608
arr_OG0007264	761
Arr1_OG0009490	1874
Arr2_OG0004099	2846
Ars2_OG0005840	3960
Art1_OG0004911	628
Art2_OG0008773	6
Art3_OG0004604	427
Art4_OG0004574	164
Art6_OG0004528_OG0	0
Art7_OG0001547_OG0	719
Art8_OG0009662	101
Art9_OG0002219_OG0	0
Arts_OG0000486_OG0	1084
aru_OG0003377	4193
Arv1_OG0013036	408
arx_OG0009914	106
Asap_OG0007180	3322
Asator_OG0002682_OG1	3337
Asciz_OG0010646	222
ase_OG0007840	20
asf1_OG0009889	554
ash1_OG0000982_OG0	101
ash2_OG0004623	1565
Ask1_OG0004518	4171
asl_OG0004217	165
AsnRS_OG0003707	2255
AsnRS-m_OG0006452	209
AsnS_OG0000992	1112
asp_OG0004633	8
Asph_OG0006509	19441
ASPP_OG0006932	2810
CG9572_OG0008488	44750
AspRS_OG0006665	2336
AspRS-m_OG0008886	1414
asrij_OG0006972	1059
asRNA:CR31429_OG0002339_OG0	135
asRNA:CR42743_OG0003772_OG0	0
asRNA:CR43299_OG0012338_OG0	0
asRNA:CR43426_OG0012535_OG0	2
asRNA:CR43454_OG0002277_OG0	55
asRNA:CR43463_OG0001607_OG0	152
asRNA:CR43809_OG0003675_OG0	631
asRNA:CR44106_OG0002406_OG0	42
asRNA:CR44169_OG0002969_OG0	5
asRNA:CR44179_OG0001455_OG0	1690
asRNA:CR44372_OG0000331_OG0	5
asRNA:CR44372_OG0000331_OG1	0
asRNA:CR44894_OG0012090_OG0	1
asRNA:CR45044_OG0005605_OG0	40
asRNA:CR45195_OG0000203_OG0	1221
asRNA:CR45195_OG0000203_OG1	301
asRNA:CR45350_OG0001645_OG0	1675
asRNA:CR45943_OG0010336	499
asRNA:CR46029_OG0000226_OG0	10
asRNA:CR46029_OG0000226_OG1	1
asRNA:CR46139_OG0003106_OG0	29
asRNA:CR46246_OG0011916	3
asRNA:CR46354_OG0002193_OG0	701
asRNA:CR46473_OG0000925_OG0	57
Ass_OG0001346	67
ast_OG0003560	394
AstA_OG0004634	202
AstA-R1_OG0000689	142
AstA-R2_OG0005396	178
AstC_OG0009668	283
AstC-R1_OG0010134	75
AstC-R2_OG0001295_OG0	47
AstCC_OG0009669	11
asun_OG0002419_OG0	216
Asx_OG0006138	1943
Atac1_OG0003748_OG0	139
Atac2_OG0009508	321
Atac3_OG0000828	372
Tat_OG0001330	1761
Ate1_OG0003045	1723
Atet_OG0003384	3157
Atf-2_OG0006059	529
Atf3_OG0007763	2334
Atg1_OG0009929	144
Atg1_OG0009931	2030
Atg10_OG0001598	49
Atg101_OG0008681	1031
Atg12_OG0011904	475
Atg13_OG0004817	974
Atg14_OG0005089	1574
Atg16_OG0005703	799
Atg17_OG0004232	3268
Atg18a_OG0011152	2472
Atg18b_OG0001271_OG0	1781
Atg2_OG0011112	4106
Atg3_OG0009922	1206
Atg4a_OG0009014	1529
Atg4b_OG0005256	1121
Atg5_OG0007974	459
Atg6_OG0005323	947
Atg7_OG0006714	399
Atg8a_OG0008043	11934
Atg8b_OG0005571	0
Atg9_OG0006487	2467
atilla_OG0011822	12415
atk_OG0010362	3
atl_OG0001399	8836
atms_OG0004154	1376
ato_OG0004804	3
Atox1_OG0012695	1012
ATP6AP2_OG0004869	12086
ATP7_OG0008369	1636
ATP8A_OG0007260	5111
ATP8A_OG0007261	27
Atpalpha_OG0002140	26843
ATPCL_OG0006680	6195
ATPsynB_OG0010987	28613
ATPsynbeta_OG0005823	97682
ATPsynbetaL_OG0001317	1
ATPsynC_OG0005792	57846
ATPsynCF6_OG0005500	13220
ATPsynCF6L_OG0010605	0
ATPsynD_OG0004477	19016
ATPsyndelta_OG0007526	11741
ATPsynE_OG0005568	14452
ATPsynG_OG0009657	15859
ATPsyngamma_OG0005690	27071
ATPsynGL_OG0009315	3
ATPsynO_OG0012619	22152
AttC_OG0000164_OG0	1636
AttC_OG0007258	509
AttD_OG0004890	117
Atu_OG0002096	1136
Atx-1_OG0012102	15
Atx2_OG0011501	5091
Atxn7_OG0003444	701
aub_OG0000482_OG0	16
aurA_OG0004964	73
aurB_OG0009647	10
aust_OG0001881	0
aux_OG0003096_OG0	1770
ave_OG0006159	274
Aven_OG0003291	216
awd_OG0002664	6244
Awh_OG0010478	46
axed_OG0010262	326
Axn_OG0005720	1372
axo_OG0003993	398
axo_OG0010625	133
axo_OG0010626	741
axo_OG0010628	75
Axs_OG0008319	1297
Axud1_OG0003447	748
az2_OG0006736	221
azot_OG0000210_OG0	0
azot_OG0000210_OG1	1
b_OG0009189	7063
B-H1_OG0000267_OG0	617
B-H1_OG0000267_OG1	363
B4_OG0009202	2393
B52_OG0001376_OG0	9924
b6_OG0007653	59
B9d1_OG0005246	52
B9d2_OG0005830	18
bab1_OG0011327	49
bab1_OG0011328	109
bab2_OG0011326	1854
babo_OG0006628	1417
babos_OG0007027	1720
Bacc_OG0008947	20829
Bace_OG0000801_OG0	74
baf_OG0003792	837
bai_OG0005189	2333
Balat_OG0007229	103
Baldspot_OG0010721	1369
ball_OG0001092_OG1	225
bam_OG0005170	1
bap_OG0001358_OG0	1
Bap111_OG0007677	1667
Bap170_OG0000903_OG0	1434
Bap55_OG0005900	409
Bap60_OG0008560	1573
IMPPP_OG0000305_OG1	0
barc_OG0010291	686
bark_OG0008784	1792
barr_OG0000425_OG0	360
baz_OG0008596	3479
bb8_OG0005496	6
bbc_OG0007266	4129
CG18067_OG0007098	13575
bbg_OG0010871	238
bbg_OG0010872	1196
BBIP1_OG0004876	161
BBS1_OG0010413	92
BBS4_OG0002785_OG0	552
BBS5_OG0002086	238
BBS8_OG0008755	289
BBS9_OG0006919	679
bbx_OG0008688	5576
bc10_OG0010387_OG0	1633
BCAS2_OG0005540	365
bcd_OG0002111_OG0	0
bchs_OG0003722	107
BCL7-like_OG0007566	104
bcn92_OG0007793	556
Bdbt_OG0004400	438
bdg_OG0006805	1607
bdl_OG0003385	3644
Bdp1_OG0009215	909
be_OG0000785	3093
BEAF-32_OG0006164	1018
beag_OG0004860	595
beat-Ia_OG0011784	126
beat-Ib_OG0009146	111
beat-Ic_OG0001866_OG0	75
beat-IIa_OG0005482	434
beat-IIb_OG0005481	458
beat-IIIa_OG0009463	80
beat-IIIb_OG0009460	164
beat-IIIc_OG0003687	325
beat-IV_OG0005508	354
beat-Va_OG0005024	58
beat-Vb_OG0005021	102
beat-Vc_OG0001062_OG0	82
beat-VII_OG0011542	333
beat-VII_OG0011544	224
beg_OG0004008	580
bel_OG0001048	5132
Bem46_OG0008920	411
ben_OG0000514_OG0	3278
Best1_OG0002590_OG0	3061
Best2_OG0010251	2516
Best3_OG0009963	0
Best4_OG0000558_OG0	1
Bet1_OG0003845_OG0	755
Bet3_OG0004072	662
beta-PheRS_OG0005298	790
beta-Spec_OG0007697	31446
beta'COP_OG0009212	2220
beta3GalTII_OG0012738	111
beta4GalNAcTA_OG0006521	637
beta4GalNAcTB_OG0002610	536
beta4GalT7_OG0005195	219
betaCOP_OG0008653	4325
betaggt-I_OG0008962	733
betaGlu_OG0002667	410
CG32396_OG0011696	3
Bgb_OG0011276	613
bgcn_OG0001647	328
bgm_OG0009412	1280
BHD_OG0010421	304
bi_OG0003201	988
bi_OG0012904	102
BI-1_OG0004087	4246
bib_OG0001843_OG0	44
BicC_OG0009143	3
BicD_OG0009474	1688
CG11873_OG0005086	1045
bif_OG0003277	1402
bif_OG0012761	460
BigH1_OG0001085_OG0	0
bigmax_OG0005365	663
Bili_OG0002506_OG0	0
bin_OG0010286	0
Bin1_OG0005423	354
bin3_OG0007310	2648
bip1_OG0010560	85
Bka_OG0009250	255
blanks_OG0011885_OG0	4
Blimp-1_OG0010196	3261
Blm_OG0002608	127
Blos1_OG0006148	396
Blos2_OG0010078	333
Blos3_OG0009918	242
Blos4_OG0010933	245
blot_OG0010924	47389
blow_OG0006726	535
blp_OG0005216	1619
blw_OG0006982	88975
bma_OG0010967	120
Bmcp_OG0010022	664
bmm_OG0010858	4512
bnb_OG0001206_OG1	6001
CG5059_OG0012191	2171
bnk_OG0005787	0
bnl_OG0004512	450
boca_OG0006727	786
bocks_OG0002575_OG0	825
BOD1_OG0005544	3669
boi_OG0007601	263
boi_OG0007603	85
boil_OG0012322	24
bol_OG0011238	7629
boly_OG0007153	0
BomBc1_OG0001623	1549
BomBc2_OG0000769_OG0	3827
BomBc3_OG0004769	2166
BomT3_OG0011469	4865
bon_OG0004934	1334
bond_OG0004726	342
bonsai_OG0007008	625
Boot_OG0006400	0
bor_OG0004967	783
bora_OG0003911	1
BORCS5_OG0008208	675
BORCS6_OG0011365	329
BORCS7_OG0007103	122
borr_OG0009292	0
boss_OG0005676	578
botv_OG0006642	580
bou_OG0007819	815
bowl_OG0008785	751
BoYb_OG0000400_OG0	1
br_OG0007659	114
br_OG0011928	15
Br140_OG0001629	1119
brat_OG0001919	290
Brca2_OG0000883	498
Brd_OG0010852	0
CG7154_OG0009310	1280
Brd8_OG0002488	378
Bre1_OG0010209	1249
Brf_OG0005483	418
Brf_OG0005485	119
brk_OG0007975	419
brm_OG0009999	2132
Brms1_OG0008442	1387
Bro_OG0011272	1
brp_OG0000499_OG1	750
l(3)72Ab_OG0009997	2335
bru1_OG0009737	184
bru1_OG0009738	826
bru2_OG0009740	716
bru2_OG0011823	17
bru2_OG0012161	116
bru3_OG0010907	700
bru3_OG0011909	119
Bruce_OG0004896	6876
brun_OG0003663	1489
brv1_OG0000706_OG0	0
brv2_OG0010919	0
brv3_OG0011666	6
BRWD3_OG0005288	3252
brwl_OG0009277	1203
bs_OG0003002	448
bs_OG0006897	217
bsf_OG0001906_OG0	2636
Bsg_OG0009780	8070
Bsg25D_OG0003412_OG0	2130
bsh_OG0009110	43
bsk_OG0012344	2027
bt_OG0000537_OG1	218
BTBD9_OG0000546_OG0	1929
BtbVII_OG0011887	3243
btd_OG0007557	422
Btk29A_OG0001838	725
Btk29A_OG0011763	30
btl_OG0002041	218
btn_OG0004719	14
Btnd_OG0008611	15
btsz_OG0001035_OG1	1011
btsz_OG0004581	35
btv_OG0003692	22
btv_OG0009487	311
btz_OG0005342	2206
Bub1_OG0001806_OG0	790
Bub3_OG0005120	406
BubR1_OG0000657_OG0	105
Buffy_OG0006561	295
bug_OG0006803	724
Bug22_OG0009372	661
BuGZ_OG0008876	1516
CG8270_OG0010257	391
bun_OG0000556	2681
bun_OG0009749	4543
bur_OG0003683_OG0	2319
Burs_OG0001045_OG0	1
bves_OG0007497	384
bves_OG0007499	271
bw_OG0006000	7
bwa_OG0009122	319
bwa_OG0012525	284
Bx_OG0008666	20
Bx_OG0008667	500
Bx42_OG0007682	1811
by_OG0005550	7536
byn_OG0010803	0
bys_OG0007950	707
c-cup_OG0012143	0
c(3)G_OG0001464_OG0	227
c11.1_OG0007569	2543
c12.1_OG0007568	723
c12.2_OG0007567	2750
C15_OG0002126_OG0	26
C1GalTA_OG0009799	854
C3G_OG0007801	5907
C901_OG0008027	9
ca_OG0005700	3610
Ca-alpha1D_OG0009140	8303
Ca-alpha1T_OG0003323	2379
Ca-beta_OG0009681	2011
Ca-Ma2d_OG0009139	1846
CaBP1_OG0008860	1479
cac_OG0000605_OG0	383
cact_OG0009392	17749
cactin_OG0003129	1036
cad_OG0009437	1
Cad74A_OG0010922	12
Cad86C_OG0002368	2254
Cad87A_OG0001088_OG0	314
Cad89D_OG0001058_OG0	1
Cad96Ca_OG0011497	1447
Cad96Cb_OG0005172	0
Cad99C_OG0005704	1879
CadN_OG0000277_OG1	252
Caf1-105_OG0002830	180
Caf1-180_OG0007408	331
Caf1-55_OG0001036	1000
cag_OG0001595_OG0	199
CAH1_OG0009192	3343
CAH13_OG0002843	0
CAH14_OG0002807	2
CAH15_OG0006256	1
CAH16_OG0000498_OG1	2
CAH2_OG0001000_OG0	6360
CAH3_OG0003177	1143
CAH5_OG0005796	1
CAH7_OG0000840	1917
CAH8_OG0004748	35
CAH9_OG0005622	614
CAHbeta_OG0002334	218
cal1_OG0002556_OG0	624
CalpA_OG0003035	4860
CalpB_OG0010971	2157
CalpC_OG0008186	705
Calr_OG0005564	13594
Cals_OG0013279_OG0	2063
Calx_OG0002139_OG0	2
Calx_OG0004417	4444
Calx_OG0004418	2201
calypso_OG0006121	443
Cam_OG0012053	18700
CaMKI_OG0012767	4829
CaMKII_OG0013280	9960
Camp_OG0005907	500
Camta_OG0006364	741
Camta_OG0006365	51
can_OG0004061_OG0	8
CanA1_OG0005778	1596
CanB_OG0000231_OG0	679
CanB_OG0000231_OG1	4135
Cand1_OG0009382	1804
CAP_OG0000587_OG0	13561
CAP_OG0012405	6
Cap-D2_OG0005121	195
Cap-D3_OG0009448	479
Cap-G_OG0002924	671
Cap-H2_OG0004906	883
Capa_OG0005712	51
Caper_OG0009347	11158
Capr_OG0010138	2137
caps_OG0010156	1463
caps_OG0010157	1247
capt_OG0009025	12360
capu_OG0000612_OG0	825
car_OG0007437	463
CARPA_OG0007960	111
CARPB_OG0007554	132
CarT_OG0009432	38
cas_OG0004236	4
casp_OG0006502	1675
cass_OG0009476	4673
Cat_OG0003869	11796
cathD_OG0002862	16470
cato_OG0006491	1
Catsup_OG0009538	1682
caup_OG0009938	148
cav_OG0000654	94
caz_OG0003243_OG0	2452
cbc_OG0007265	661
Cbl_OG0002051_OG0	3650
CBP_OG0001721	11
CBP_OG0007971	11
Cbp20_OG0005066	499
Cbp53E_OG0006447	1377
Cbp80_OG0007913	622
Cbp80_OG0007915	488
Cbs_OG0003124	453
cbs_OG0007263	950
cbt_OG0008760	4366
Cby_OG0004789	40
Cc2d2a_OG0002702	99
CCAP_OG0011467	5
CCAP-R_OG0000870	83
ccb_OG0012089	0
CCDC151_OG0011900	66
CCDC53_OG0009785	233
Ccdc58_OG0010399	258
Ccdc85_OG0008917	240
CCHa1_OG0004530	268
CCHa1-R_OG0006065	72
CCHa2_OG0002186_OG0	118
CCHa2-R_OG0005836	42
Cchl_OG0004776	6621
CCKLR-17D1_OG0003334	4
CCKLR-17D1_OG0008675	255
CCKLR-17D1_OG0011744	22
CCKLR-17D3_OG0008678	230
Ccm3_OG0005250	1552
Ccn_OG0010106	352
Ccn_OG0010107	418
Ccn_OG0012179	129
Ccp84Ab_OG0000178_OG0	43
Ccp84Ac_OG0001349_OG0	2
Ccp84Ae_OG0002110_OG0	1
Ccp84Af_OG0000109_OG0	1
Ccp84Af_OG0000109_OG1	0
Ccp84Af_OG0000109_OG2	6
Ccp84Ag_OG0001348_OG0	6
Ccs_OG0006299	694
CCT1_OG0002281_OG0	1556
CCT2_OG0003145	2030
CCT3_OG0004995	2600
CCT4_OG0000979	1781
CCT5_OG0006600	2206
CCT6_OG0008508	2685
CCT7_OG0004839	649
CCT7_OG0004841	394
CCT8_OG0007117	2586
Ccz1_OG0010481	544
cd_OG0004708	2
CD98hc_OG0001357_OG0	6927
Cda4_OG0008701	76
Cda5_OG0008721	4230
Cda9_OG0002707	11
CDase_OG0005749	3863
cdc14_OG0009306	3636
Cdc16_OG0005493	349
Cdc23_OG0009421	285
Cdc27_OG0010426	1566
Cdc2rk_OG0006290	307
Cdc37_OG0011041	1452
Cdc42_OG0008268	1377
Cdc45_OG0007388	382
Cdc5_OG0011371	984
CDC50_OG0008483	2231
Cdc6_OG0002054	16
Cdc7_OG0007729	4580
Cdep_OG0002087	1607
Cdep_OG0004159	1952
CdGAPr_OG0009111	2875
cdi_OG0000729	2005
cDIP_OG0004394	1145
Cdk1_OG0000555_OG0	8
Cdk12_OG0009875	860
Cdk2_OG0002391	161
CDK2AP1_OG0008015	585
Cdk4_OG0006632	491
Cdk5_OG0002993	785
Cdk5alpha_OG0009389	1421
Cdk7_OG0001724	344
Cdk8_OG0010977	133
Cdk9_OG0007009	531
Cdlc2_OG0000234_OG1	1515
cdm_OG0002482	3735
Cds_OG0010549	2141
Ced-12_OG0009727	869
ced-6_OG0006366	7710
CenB1A_OG0004675	1516
CenG1A_OG0003595_OG0	7334
CenG1A_OG0009182	59
Cenp-C_OG0002322	267
Cep135_OG0009952	370
Cep135_OG0009954	410
cep290_OG0004127	371
Cep89_OG0006812	5
Cep97_OG0008778	632
cer_OG0012078	687
Cerk_OG0004182	3446
cert_OG0011161	1907
Cf2_OG0008971	3953
Cfp1_OG0007571	1090
CG5789_OG0004615	918
cg_OG0006533	4337
CG10000_OG0005395	0
CG10005_OG0004963	3
CG10011_OG0005399	1023
CG10013_OG0002410_OG0	0
CG10019_OG0008786	146
CG10026_OG0009081	231
CG10029_OG0004344	40
CG10031_OG0008792	686
CG10035_OG0004420	12
CG10038_OG0001436_OG0	344
CG10041_OG0012259_OG0	7
CG10051_OG0007036	2
CG10053_OG0004336	146
CG10055_OG0004329	814
CG10062_OG0007038	368
CG10063_OG0010284	0
CG10064_OG0010282	0
CG10068_OG0004321	861
CG10073_OG0000065_OG2	32
CG10075_OG0010279	1672
CG10077_OG0010277	31153
CG10082_OG0005964	8592
CG10086_OG0001355	0
CG10089_OG0010567	537
CG10098_OG0004320	938
CG10104_OG0006132	0
CG10116_OG0010569	11
CG10126_OG0005023	2961
CG10132_OG0009091	2547
CG10137_OG0009093	1080
CG10139_OG0006151	485
CG10140_OG0010573	20
CG10147_OG0010256	273
CG10151_OG0006160	221
CG10154_OG0010575	0
CG10163_OG0010252	0
CG10164_OG0001489	0
CG10165_OG0011781	377
CG10171_OG0010163	230
CG10175_OG0005507	4248
CG10177_OG0001079_OG0	0
CG10184_OG0005509	398
CG10185_OG0005203	550
CG10189_OG0009087	442
CG10194_OG0009085	394
CG10195_OG0003572	532
CG10205_OG0006168	5078
CG10208_OG0005527	414
CG10209_OG0006169	531
CG10211_OG0009505	3640
CG10222_OG0010165	155
CG10226_OG0010249	1038
CG10237_OG0003462	23743
CG1024_OG0004294	332
CG10252_OG0011517	2
CG10254_OG0002565	1634
CG10257_OG0006606	239
CG10264_OG0005208	0
CG10265_OG0006935	182
CG10274_OG0003940	775
CG10280_OG0004257	0
CG10283_OG0001907_OG0	775
CG10286_OG0004292	629
CG10298_OG0004288	6
CG10300_OG0005516	0
CG10301_OG0005515	1
CG10307_OG0005957	3744
CG10311_OG0004972	2596
CG10317_OG0004974	16
CG10321_OG0005965	2445
CG10324_OG0004994	280
CG10332_OG0005992	0
CG10333_OG0009507	1190
CG10336_OG0009516	54
CG10337_OG0009096	122
CG10338_OG0009517	384
CG10339_OG0006873	4018
CG10340_OG0001059_OG0	1666
CG10341_OG0009518	651
CG10343_OG0009520	377
CG10344_OG0007020	58
CG10345_OG0002430_OG0	47455
CG10347_OG0000607_OG0	168
CG10348_OG0003704	1716
CG10352_OG0008207	56
CG10353_OG0008206	3546
CG10357_OG0010470	1
CG10359_OG0010469	150
CG10361_OG0010014	169
CG10362_OG0008202	554
CG10365_OG0005518	6176
CG10366_OG0009102	905
CG10375_OG0005526	814
CG10376_OG0009519	889
CG10383_OG0001909	7799
CG10384_OG0007018	410
CG10405_OG0004983	13
CG10407_OG0005207	216
CG10413_OG0003703_OG0	228
CG10417_OG0013094	1398
CG10418_OG0010832	183
CG10425_OG0002500	550
CG10428_OG0001263_OG0	807
CG10431_OG0001914	96
CG10433_OG0006904	4618
CG10435_OG0002296_OG0	950
CG10444_OG0007082	656
CG10445_OG0001356	24
CG10459_OG0001605_OG0	0
CG10462_OG0009105	1363
CG10463_OG0009108	274
CG10466_OG0012145	116
CG10467_OG0010233	505
CG10469_OG0010232	82
CG10470_OG0009541	590
CG10472_OG0000811_OG0	277
CG10479_OG0010225	279
CG10481_OG0009114	4
CG10483_OG0010221	1097
CG10486_OG0010219	4
CG10492_OG0009544	1254
CG10494_OG0006908	156
CG10495_OG0009546	156
CG10505_OG0006927	15
CG10508_OG0010314	2334
CG10510_OG0003948	1
CG10513_OG0005163	668
CG10514_OG0005162	332
CG10516_OG0009998	217
CG10527_OG0002810_OG0	15085
CG10543_OG0006262	4064
CG10550_OG0000747	28258
CG10555_OG0008527	863
CG10561_OG0009552	2773
CG10565_OG0010321	4705
CG10576_OG0010200	3227
CG10581_OG0010326	154
CG10584_OG0010328	782
CG10587_OG0000094_OG0	0
CG10587_OG0000094_OG1	0
CG10587_OG0000094_OG2	0
CG10589_OG0003950	0
CG10591_OG0010195	0
CG10597_OG0003317	0
CG10598_OG0011740	0
CG10600_OG0009530	3714
CG10602_OG0009532	3910
CG10616_OG0010838	1034
CG10621_OG0001911	146
CG10623_OG0001912	1270
CG10628_OG0009107	594
CG10631_OG0001241	3226
CG10646_OG0009949	288
CG10654_OG0009947	266
CG10657_OG0009951	78
CG10660_OG0010840	576
CG10663_OG0010839	1202
CG10669_OG0005156	463
CG10674_OG0010603	525
CG10680_OG0003577	4760
CG10681_OG0009950	184
CG10700_OG0011812	0
CG10702_OG0009548	533
CG10710_OG0010908	601
CG10713_OG0010576	187
CG10725_OG0010574	1
CG10730_OG0000951	26
CG10731_OG0006517	265
CG10737_OG0006638	36528
CG10738_OG0010568	61
CG1074_OG0007339	521
CG10747_OG0009127	1643
CG10748_OG0011855_OG0	0
CG10749_OG0003913_OG0	0
CG10750_OG0009561	0
CG10752_OG0010150_OG0	0
CG10761_OG0008304	0
CG1077_OG0004263	4
CG10793_OG0003237	2
CG10795_OG0006915	446
CG10799_OG0003081	263
CG10801_OG0012112	3
CG10802_OG0008133	994
CG10803_OG0008134	445
CG10804_OG0008132	569
CG10809_OG0010976	330
CG10814_OG0007257	3
CG10822_OG0007072	0
CG10839_OG0009144	0
CG10841_OG0002198_OG0	9
CG10853_OG0003980_OG0	4
CG10859_OG0009209	7
CG10862_OG0002017_OG1	4996
CG10863_OG0010486	5067
CG10863_OG0012194_OG0	33
CG10864_OG0005043	133
CG10866_OG0010485	411
CG10874_OG0003457	927
CG10877_OG0002385_OG0	11
CG10887_OG0002183_OG0	0
CG10898_OG0002547	501
CG1090_OG0003105_OG0	806
CG10903_OG0002293_OG0	434
CG10904_OG0011634	292
CG10907_OG0001984_OG0	293
CG10909_OG0005022	0
CG10910_OG0006092	1
CG10911_OG0006095	41
CG10912_OG0000471	6
CG10914_OG0006109	265
CG10919_OG0001352	0
CG1092_OG0001161_OG0	278
CG10920_OG0007959	0
CG10927_OG0006710	54
CG10931_OG0006071	0
CG10932_OG0007954	1952
CG10934_OG0002756_OG0	0
CG10939_OG0005908	2629
CG10947_OG0009415	3886
CG10948_OG0009927	1433
CG10949_OG0009416	417
CG10950_OG0012279	1
CG10958_OG0001743	239
CG10959_OG0008299	85
CG10962_OG0007748	151
CG10970_OG0003173	7
CG10973_OG0012539	394
CG10979_OG0004244	763
CG10984_OG0009934	670
CG10996_OG0008249	0
CG11000_OG0004245	258
CG11007_OG0003037	457
CG11018_OG0007064	0
CG11029_OG0001270	19
CG1103_OG0003103_OG0	246
CG11030_OG0003728	832
CG11034_OG0001268	84
CG11035_OG0002292_OG0	725
CG11041_OG0001654	118
CG11044_OG0007073	3787
CG1105_OG0004314	2380
CG11050_OG0009604	6776
CG11060_OG0006765	9
CG11068_OG0011716	7
CG11069_OG0004655	397
CG11076_OG0001759	1540
CG11077_OG0000549_OG0	373
CG11085_OG0008456	40
CG11089_OG0004653	741
CG11095_OG0003249	412
CG11099_OG0007074	1228
CG11103_OG0003250	488
CG11106_OG0012330	1
CG11109_OG0001964	318
CG11110_OG0006619	428
CG11123_OG0006752	383
CG11125_OG0006747	382
CG11127_OG0006744	835
CG1113_OG0004171	96
CG11131_OG0001957_OG0	11
CG11134_OG0003251	159
CG11141_OG0006745	898
CG11145_OG0006754	1
CG11147_OG0003729	22160
CG11149_OG0003730	2
CG11151_OG0008256	6072
CG11159_OG0006283	1
CG1116_OG0004164	1382
CG11162_OG0008263	0
CG11168_OG0004657	1739
CG11170_OG0006462	107
CG11178_OG0003327	491
CG11180_OG0006625	959
CG11191_OG0007189	1407
CG11192_OG0007095	0
CG11200_OG0007088	5207
CG11211_OG0012938	3
CG11226_OG0012166_OG0	1
CG11227_OG0007505	0
CG1124_OG0002090	265
CG11241_OG0003815_OG0	519
CG11247_OG0009861	679
CG11248_OG0003830_OG0	280
CG11249_OG0009864	14
CG11251_OG0001998	0
CG11257_OG0007039	280
CG11263_OG0001789	8
CG11267_OG0011856	934
CG11269_OG0006458	0
CG11275_OG0002906	2271
CG11279_OG0003924_OG0	252
CG11286_OG0004361	0
CG1129_OG0002085	514
CG11291_OG0003029	2
CG11294_OG0007761	58
CG11298_OG0007031	0
CG11309_OG0010303	1954
CG11317_OG0012026	687
CG11318_OG0000756	19
CG11319_OG0009603	453
CG11327_OG0009628	1
CG11333_OG0002657_OG0	0
CG11334_OG0005804	1297
CG11342_OG0011920	67
CG11345_OG0011138	0
CG11349_OG0011131	0
CG11353_OG0011127	24
CG11356_OG0008477	25
CG11357_OG0011126	523
CG1136_OG0010499	988
CG11367_OG0000806_OG0	91
CG11369_OG0011699	1
CG1137_OG0004303	30
CG11370_OG0003817_OG0	12
CG11377_OG0008723	557
CG11378_OG0007395	94
CG11379_OG0007397	0
CG11380_OG0007400	21
CG11381_OG0007402	9
CG11382_OG0007404	3
CG11384_OG0007396	0
CG1139_OG0004077	18
CG11391_OG0001026_OG0	39
CG11396_OG0010345	774
CG11398_OG0007405	178
CG11403_OG0007406	127
CG11404_OG0012169	2
CG11406_OG0006889	18
CG11409_OG0007766	50
CG11413_OG0011575	262
CG11414_OG0006019	2330
CG11417_OG0007590	719
CG1142_OG0012974	296
CG11425_OG0009823	880
CG11426_OG0009824	698
CG1143_OG0011104	7001
CG11436_OG0003200	192
CG11437_OG0009825	17
CG11438_OG0009826	311
CG11447_OG0004515	541
CG11449_OG0000981_OG1	2
CG11453_OG0001027_OG0	117
CG11454_OG0001792	403
CG11456_OG0003951	402
CG11459_OG0000135_OG1	92
CG1146_OG0011093	32353
CG11470_OG0000857	0
CG11474_OG0005934	1188
CG11475_OG0005935	17
CG11498_OG0001515	10
CG11504_OG0002630	556
CG11523_OG0009832	319
CG11529_OG0010828	581
CG11537_OG0010640	2265
CG11550_OG0002660	758
CG11560_OG0010817	275
CG11562_OG0008742	253
CG11563_OG0002662	354
CG11566_OG0007496	61
CG11570_OG0004027	0
CG11581_OG0008240	0
CG11583_OG0010538	409
CG11584_OG0008239	1
CG11585_OG0012335	2
CG11586_OG0010534	510
CG11590_OG0001741	380
CG11593_OG0010497	825
CG11594_OG0010492	1404
CG11596_OG0007629	1086
CG11601_OG0008739	766
CG11608_OG0000142_OG0	2
CG1161_OG0004180	2605
CG11617_OG0008731	812
CG11619_OG0003864_OG0	229
CG11626_OG0011450	15
CG11629_OG0003739	0
CG11630_OG0009580	0
CG11634_OG0009583	0
CG11635_OG0007156	14
CG11638_OG0007387	377
CG11655_OG0001745_OG0	903
CG11656_OG0005013	2
CG11658_OG0010025	1660
CG11663_OG0012087	0
CG11664_OG0011395	0
CG11666_OG0012316	0
CG11668_OG0002452	57
CG11670_OG0005008	1
CG11672_OG0004805	0
CG11674_OG0008231	1
CG11679_OG0008511	355
CG11686_OG0002448_OG0	1814
CG11693_OG0004810	3
CG11694_OG0000225_OG0	0
CG11694_OG0000225_OG1	0
CG11695_OG0007879	867
CG11696_OG0007880	575
CG11698_OG0002319_OG0	0
CG11699_OG0007882	2390
CG11703_OG0002165_OG0	0
CG11710_OG0001691_OG0	841
CG1172_OG0004189	530
CG11722_OG0001391	390
CG11723_OG0003571	528
CG11726_OG0010048	1
CG11737_OG0001419_OG0	2114
CG11741_OG0001420_OG0	25
CG11752_OG0007995	3042
CG11755_OG0000851	80
CG11756_OG0007997	1
CG11760_OG0004826	710
CG11768_OG0004832	472
CG11771_OG0005200	2826
CG11777_OG0006309	221
CG11779_OG0004481	1270
CG11786_OG0012799	4
CG11788_OG0007083	104
CG11790_OG0005187	1435
CG11791_OG0012008	5666
CG11807_OG0003009_OG0	1534
CG11808_OG0006841	166
CG11811_OG0004058	544
CG11816_OG0008636	2
CG11835_OG0000264_OG0	7590
CG11835_OG0000264_OG1	8112
CG11837_OG0005082	247
CG11841_OG0005083	2674
CG11842_OG0000856_OG1	201
CG11843_OG0011490	350
CG11852_OG0002502_OG0	15
CG11854_OG0005171	25
CG11857_OG0005167	1442
CG11858_OG0005166	310
CG11878_OG0000055_OG0	0
CG11878_OG0000055_OG1	66
CG11878_OG0000055_OG2	4
CG11882_OG0005094	306
CG11883_OG0006313	2247
CG11885_OG0003355	242
CG11892_OG0005161	61
CG11893_OG0000039_OG2	925
CG11899_OG0005100	2459
CG11902_OG0005155	428
CG11906_OG0001618	375
CG11911_OG0008747	0
CG11912_OG0008746	2
CG11920_OG0005183	343
CG11927_OG0003556	489
CG11929_OG0011773	0
CG11961_OG0001155_OG0	1486
CG11964_OG0004848	297
CG11970_OG0004849	1147
CG11975_OG0004850	921
CG11977_OG0012457_OG0	0
CG11980_OG0002337	692
CG11983_OG0004852	71
CG11986_OG0004855	99
CG11997_OG0004862	4
CG11999_OG0004179	737
CG12003_OG0004112	0
CG12004_OG0011286	3060
CG12009_OG0010662	3
CG12010_OG0010671	227
CG12011_OG0011025	4
CG12012_OG0010672	704
CG12016_OG0010666	688
CG12017_OG0010661	5
CG12020_OG0011042	0
CG12024_OG0011050	1266
CG12025_OG0011053	1791
CG12035_OG0011029	0
CG12038_OG0011331	192
CG12054_OG0000497	1967
CG12056_OG0003138	638
CG12057_OG0003139	2
CG12061_OG0000938_OG0	0
CG12065_OG0007412	2979
CG12069_OG0001519	0
CG12071_OG0011553	328
CG12071_OG0013484	327
CG12075_OG0007754	1109
CG1208_OG0004248	1464
CG12081_OG0007411	455
CG12084_OG0011296	2783
CG12091_OG0011293	9802
CG12093_OG0011111	1257
CG12096_OG0008559	809
CG12099_OG0011289	8690
CG12104_OG0011284	337
CG12105_OG0004111	1738
CG12106_OG0007586	131
CG12107_OG0006719	576
CG12111_OG0007413	29
CG12112_OG0012598_OG0	64
CG12115_OG0007587	0
CG12116_OG0008625	2252
CG12118_OG0007585	3015
CG12121_OG0007579	1830
CG12123_OG0003325	268
CG12128_OG0002879	513
CG12129_OG0002878	311
CG1213_OG0002105	1410
CG12134_OG0006319	218
CG12147_OG0004192	0
CG12155_OG0003210	1165
CG12159_OG0002860	376
CG12164_OG0006760	6
CG12170_OG0002098	1309
CG12171_OG0004222	521
CG12173_OG0004172	258
CG12177_OG0008262	2581
CG1218_OG0002103	396
CG12182_OG0011099	152
CG12194_OG0008975	647
CG12204_OG0001687	178
CG12206_OG0008131	20
CG12209_OG0002818	5
CG12213_OG0002418	1100
CG12219_OG0007713	769
CG12224_OG0000651_OG1	242
CG12231_OG0003119	0
CG12236_OG0008414	604
CG12237_OG0007424	838
CG12239_OG0001754	1147
CG12241_OG0001396	455
CG12253_OG0011818	85
CG12256_OG0004947	14
CG12259_OG0005539	446
CG12268_OG0005336	952
CG1227_OG0004337	229
CG12278_OG0004413	4
CG12279_OG0004445	461
CG12288_OG0009457	77
CG12289_OG0010046	0
CG12290_OG0002618	4722
CG12299_OG0009634	666
CG12301_OG0001981	312
CG12307_OG0009694	0
CG1231_OG0011372	28
CG12316_OG0009955	722
CG12320_OG0005053	132
CG12321_OG0001064_OG0	1269
CG12325_OG0002854	361
CG1233_OG0011370	1424
CG1234_OG0004335	625
CG12341_OG0002848	273
CG12343_OG0002853	1267
CG12344_OG0002855	1453
CG12355_OG0012373	404
CG1236_OG0002100	651
CG12362_OG0000821_OG0	5
CG12374_OG0007223	525
CG12375_OG0009777	1664
CG12379_OG0008514	117
CG12384_OG0006229	2839
CG1239_OG0004237	129
CG12395_OG0001736	0
CG12398_OG0008359	3
CG12402_OG0002224_OG0	35
CG12420_OG0002594_OG0	13
CG12426_OG0005340	0
CG12438_OG0003802	0
CG12439_OG0009296	0
CG12446_OG0001786_OG0	1
CG12448_OG0009145	7
CG1246_OG0011105	55
CG12464_OG0011955	1
CG12470_OG0007846	10
CG12479_OG0008243	0
CG12480_OG0008242	0
CG12481_OG0008237	0
CG12490_OG0000233_OG1	0
CG12496_OG0007599	0
CG12498_OG0008105	0
CG12499_OG0002285_OG0	602
CG12502_OG0011339	359
CG12507_OG0008176	0
CG12511_OG0009568	0
CG12516_OG0005410	0
CG12517_OG0009649	1
CG12520_OG0010149	92
CG12521_OG0012944	0
CG12531_OG0008272	453
CG12535_OG0008128	2
CG12539_OG0008363	2
CG12540_OG0008220	0
CG12541_OG0007825	273
CG12560_OG0012234	602
CG12567_OG0012740	1371
CG12576_OG0001784_OG0	3082
CG12581_OG0001679_OG0	8332
CG12589_OG0011424	2
CG12590_OG0011977	1
CG12594_OG0005596	243
CG12607_OG0011139	0
CG12609_OG0008677	0
CG12617_OG0003653	1
CG12620_OG0009462	0
CG12637_OG0008050	1
CG12643_OG0007518	114
CG1265_OG0010531	2329
CG12655_OG0000445_OG2	6
CG12659_OG0007410	31
CG12661_OG0007749	2
CG12662_OG0007747	2
CG12672_OG0007868	169
CG12674_OG0003570	0
CG12679_OG0001731_OG0	1
CG12680_OG0001718	2
CG12682_OG0012323	1
CG12691_OG0007931	0
CG12692_OG0000634_OG0	0
CG12693_OG0012106	0
CG12698_OG0008169	1
CG12699_OG0000230_OG1	5
CG12702_OG0001192	19
CG12708_OG0000271_OG0	25
CG12708_OG0000271_OG0.2	547
CG1271_OG0010635	884
CG12713_OG0003881_OG0	35
CG12716_OG0008438	14
CG12723_OG0008557	8
CG12728_OG0000928_OG0	187
CG12729_OG0011725	15
CG1273_OG0010536	19
CG12730_OG0007375	657
CG12744_OG0000893	36
CG12746_OG0004208	2774
CG1275_OG0011072	2094
CG12768_OG0001283_OG0	300
CG12769_OG0007187	234
CG12773_OG0003140	924
CG12782_OG0012281	1
CG12783_OG0000743_OG0	8
CG12784_OG0005236	0
CG12795_OG0008825	494
CG12811_OG0002240	732
CG12817_OG0002595_OG0	87
CG12818_OG0004897	195
CG12822_OG0001599	1630
CG12825_OG0001130_OG1	249
CG12826_OG0002951	12
CG12828_OG0011622	0
CG12831_OG0011623_OG0	1
CG12836_OG0002963_OG0	70
CG12848_OG0006045	446
CG12849_OG0011577	0
CG12851_OG0005862	340
CG12857_OG0006163	3
CG12860_OG0006154	2
CG12861_OG0006153	2
CG12862_OG0011585_OG0	0
CG12863_OG0011584	155
CG12866_OG0002772	1
CG12868_OG0001564	1382
CG12869_OG0006145	20
CG12869_OG0006146	11
CG12877_OG0001472_OG0	1285
CG1288_OG0001350	0
CG12880_OG0005345	14
CG12883_OG0001474	116
CG12885_OG0001477	642
CG12895_OG0006308	1226
CG12909_OG0002821	211
CG12910_OG0006305	60
CG12911_OG0006304	25
CG12914_OG0002819	0
CG12917_OG0002815	10
CG12920_OG0006291	1
CG12926_OG0006349	495
CG12929_OG0006357	95
CG12934_OG0006315	1
CG12935_OG0002846	111
CG12942_OG0001596_OG0	244
CG12945_OG0004570	1660
CG12947_OG0004568	77
CG12948_OG0004558	276
CG12963_OG0001641_OG0	0
CG12964_OG0002996_OG0	3
CG12970_OG0006808	9
CG12971_OG0010294	11
CG12974_OG0010307	47
CG12983_OG0010332	3
CG12984_OG0003949	2
CG12985_OG0000915	38
CG12986_OG0011685	1
CG1299_OG0000523_OG0	8867
CG12990_OG0007696	1
CG12991_OG0007703	2210
CG12992_OG0011688	41
CG12994_OG0007707	30
CG12995_OG0008599	1
CG12998_OG0011739	0
CG13000_OG0011738	1
CG13001_OG0008580	183
CG13002_OG0008577	1076
CG13003_OG0008572	5295
CG13004_OG0008570	260
CG13005_OG0008567	115
CG13008_OG0008305	10
CG13010_OG0003260	7
CG13012_OG0008317	890
CG13014_OG0008547	293
CG13016_OG0006536	386
CG13018_OG0006537	211
CG13021_OG0003241	2
CG13022_OG0010698	115
CG13023_OG0010699	17
CG13024_OG0010708	73
CG13026_OG0010716	947
CG13028_OG0004010	0
CG13031_OG0012200	362
CG13032_OG0004014_OG0	0
CG13033_OG0010736	0
CG13038_OG0010761	0
CG13039_OG0010762	0
CG1304_OG0000265_OG0	0
CG1304_OG0000265_OG1	1
CG13040_OG0010763	1
CG13041_OG0000280_OG0	0
CG13041_OG0000280_OG0.2	2
CG13042_OG0010767	136
CG13043_OG0000281_OG0	0
CG13043_OG0000281_OG1	1
CG13044_OG0010768	5
CG13045_OG0000814	0
CG13046_OG0010771	0
CG13047_OG0010772	2
CG13048_OG0010773	0
CG13049_OG0010774	17
CG13051_OG0011898	21
CG13053_OG0010778	0
CG13054_OG0010779	7
CG13055_OG0010780	54
CG13056_OG0010757	3
CG13058_OG0004021	0
CG13059_OG0010764	0
CG13062_OG0010766	21
CG13064_OG0010775	0
CG13065_OG0010776	86
CG13066_OG0012201	0
CG13068_OG0002030_OG1	10
CG13069_OG0004022	17
CG1307_OG0004308	1301
CG13070_OG0012202	0
CG13071_OG0011899	0
CG13073_OG0012731_OG0	14
CG13074_OG0010797	48
CG13075_OG0000216_OG0	15
CG13075_OG0000216_OG1	13
CG13077_OG0009097	340
CG13078_OG0003575_OG0	0
CG13081_OG0003574	0
CG13082_OG0009094	48
CG13083_OG0009084	0
CG13084_OG0009083	1
CG13085_OG0001922	41
CG13086_OG0003709	34
CG13088_OG0001266	85
CG1309_OG0010533	2716
CG13096_OG0003720	449
CG13097_OG0001923	450
CG13101_OG0009304	863
CG13102_OG0009298	0
CG13108_OG0009295	92
CG13110_OG0011792	1
CG13113_OG0001247_OG0	0
CG13114_OG0009279	0
CG13116_OG0001878	1596
CG13123_OG0001877	111
CG13124_OG0003502	46820
CG13126_OG0003515	417
CG13127_OG0001844	0
CG13131_OG0000790_OG0	0
CG13133_OG0003525	2204
CG1314_OG0011674	12
CG13144_OG0009363	61
CG13148_OG0007214	41
CG13151_OG0006215	187
CG13154_OG0006206	4
CG13155_OG0006196	1
CG13157_OG0002779	6
CG1316_OG0000430_OG0	2280
CG13168_OG0006184	7
CG1317_OG0011084	5107
CG13170_OG0006182	1
CG13171_OG0006180	0
CG13177_OG0012831	1958
CG13185_OG0002928	686
CG13186_OG0006594	0
CG13192_OG0006567	542
CG13193_OG0006565	0
CG13196_OG0006560	1
CG13197_OG0006563	1066
CG13202_OG0001123_OG0	11
CG13203_OG0006235	253
CG13204_OG0006233	3256
CG13215_OG0002793_OG0	32
CG13216_OG0001568_OG0	0
CG13218_OG0002791_OG0	0
CG13220_OG0001573_OG0	1970
CG13223_OG0001571_OG0	0
CG13226_OG0002794_OG0	22
CG13227_OG0006218_OG0	0
CG13228_OG0011587_OG0	0
CG13229_OG0002786_OG0	57
CG13229_OG0002787_OG0	1497
CG13231_OG0006217	3
CG13239_OG0009815	26
CG1324_OG0007509	0
CG13243_OG0009147	1
CG13247_OG0010378	100
CG13248_OG0010371	544
CG13250_OG0011870	18
CG13251_OG0010355	204
CG13252_OG0003952	1077
CG13258_OG0009399	25
CG13272_OG0008882	1
CG13280_OG0008881	0
CG13282_OG0008887	75
CG13285_OG0010583	100
CG13287_OG0010216	8
CG13288_OG0010220	10
CG13293_OG0003937	338
CG13295_OG0010231	865
CG13297_OG0010242	1
CG13299_OG0011864	0
CG13300_OG0003943	52
CG13305_OG0011196	9
CG13306_OG0011204	425
CG13308_OG0004102	0
CG13309_OG0011211	0
CG13310_OG0011207	0
CG13312_OG0011210	1
CG13313_OG0004105_OG0	0
CG13314_OG0011224	11
CG13315_OG0011237	851
CG13318_OG0004834	19
CG13319_OG0006667	314
CG13321_OG0006673	3
CG13326_OG0006545	2
CG13330_OG0007271	1
CG13331_OG0007273	166
CG13332_OG0007274	207
CG13334_OG0007281	0
CG13337_OG0011662	85
CG13339_OG0007296	605
CG13344_OG0007304	423
CG13358_OG0007351	6
CG13359_OG0012499	1
CG13360_OG0010145	280
CG13361_OG0003189	2
CG13362_OG0007862	1
CG13364_OG0001174_OG0	10
CG13365_OG0007831	871
CG13367_OG0003188_OG0	1260
CG13369_OG0003181	1644
CG13375_OG0007847	112
CG13377_OG0007849	1213
CG13380_OG0010135	0
CG13384_OG0003473	1350
CG13385_OG0012520	0
CG13386_OG0003471	1
CG1339_OG0006721	2
CG13390_OG0003479	379
CG13392_OG0003476	220
CG13397_OG0003469	195
CG13398_OG0003468	360
CG13403_OG0008236	7
CG13404_OG0008224	161
CG13405_OG0011376	5
CG13407_OG0004768	0
CG13408_OG0004770	77
CG13409_OG0004775	422
CG13423_OG0007099	20
CG13426_OG0011654	9
CG13427_OG0003049	433
CG13428_OG0007100	262833
CG13430_OG0001658	331
CG13436_OG0006622	79
CG13437_OG0006285	187
CG13438_OG0006243	0
CG1344_OG0012226	178
CG13442_OG0006244	0
CG13443_OG0006248	0
CG13445_OG0003880	1
CG13449_OG0009980	44
CG13454_OG0003875_OG0	0
CG13455_OG0009966	1
CG13457_OG0001288	0
CG13458_OG0004037	1740
CG13460_OG0010841	0
CG13465_OG0000343_OG0	0
CG13471_OG0004048	1
CG13473_OG0010860	0
CG13474_OG0004049	0
CG13476_OG0012898	1
CG13481_OG0000339_OG0	14
CG13481_OG0000339_OG1	0
CG13484_OG0010886	186
CG13488_OG0001544_OG1	8
CG13492_OG0005946	9
CG13501_OG0005936	3
CG13502_OG0005931	145
CG13502_OG0012991	14
CG13506_OG0007028	6421
CG13510_OG0006998	175
CG13511_OG0006997	8
CG13516_OG0006995	292
CG13526_OG0006986	0
CG13527_OG0006984	3
CG13531_OG0006978	813
CG13532_OG0006975	170
CG13538_OG0005981	0
CG13539_OG0012044	0
CG1354_OG0007555	1230
CG13541_OG0012280	0
CG13544_OG0005976	0
CG13545_OG0012580	1
CG13551_OG0000540_OG1	3334
CG13551_OG0012048	1207
CG13557_OG0012477	0
CG13558_OG0001556	0
CG13559_OG0012047	16
CG13561_OG0011643	5
CG13562_OG0011631	48
CG13575_OG0006892	27
CG13577_OG0001150_OG0	0
CG13578_OG0006898	289
CG13579_OG0006013	191
CG1358_OG0006724	783
CG13581_OG0002746	1
CG13585_OG0011574	3308
CG13587_OG0006025	0
CG13594_OG0006033	329
CG13599_OG0005537	12
CG1360_OG0006725	92
CG13601_OG0005534	525
CG13603_OG0005332	1911
CG13605_OG0005319	875
CG13606_OG0005306	144
CG13607_OG0005318	406
CG13609_OG0012982	21
CG13613_OG0005278	0
CG13614_OG0002525_OG0	0
CG13615_OG0002524	0
CG13616_OG0005272	38
CG13618_OG0005267	61
CG13622_OG0005268	9
CG13623_OG0005265	647
CG13625_OG0004618	665
CG13627_OG0004629	37
CG13630_OG0004630	1181
CG13631_OG0004635	1626
CG13634_OG0004637	7
CG13641_OG0004650	30
CG13643_OG0002274	19
CG13653_OG0002504	1
CG13654_OG0005174	167
CG13663_OG0011496	403
CG13667_OG0004090_OG0	276
CG13670_OG0011168	30
CG13671_OG0004086_OG0	479
CG13675_OG0000560_OG2	8
CG13676_OG0003984	66
CG13678_OG0000129_OG3	13
CG1368_OG0008241	1
CG13685_OG0010463	421
CG13689_OG0008772	93
CG13690_OG0008752	5
CG13692_OG0008754	40
CG13698_OG0010125	1161
CG13699_OG0003907_OG0	1
CG13705_OG0010610	10
CG13707_OG0010613	288
CG13708_OG0010614	162
CG1371_OG0006292	1539
CG13711_OG0010618	0
CG13712_OG0010619	0
CG13713_OG0010620	0
CG13716_OG0010627	8
CG13720_OG0004084	0
CG13721_OG0012208	3
CG13722_OG0011130	49
CG13723_OG0010915	0
CG13724_OG0010917	0
CG13725_OG0010918	2
CG13727_OG0004055	0
CG13728_OG0010923	0
CG13731_OG0011910	8
CG13733_OG0010089	2
CG13738_OG0011907	22
CG13739_OG0002891	351
CG13743_OG0006405	466
CG13744_OG0006409	0
CG13747_OG0006408	1
CG13748_OG0006626	4
CG13751_OG0001660_OG0	764
CG13760_OG0007606	490
CG13766_OG0009602	258
CG13771_OG0009612	3
CG13775_OG0003750_OG0	114
CG13784_OG0000956_OG0	523
CG13786_OG0003631	0
CG13796_OG0001883_OG0	1172
CG13801_OG0000219_OG0	0
CG13801_OG0000219_OG1	0
CG13806_OG0011077	1
CG13807_OG0011075	599
CG13810_OG0011066	12
CG13813_OG0010189	1
CG13829_OG0011464	0
CG13833_OG0004687	26072
CG13837_OG0002276	0
CG13838_OG0011993	1
CG13841_OG0004694	1476
CG13842_OG0004706	97
CG13847_OG0004737	9
CG13850_OG0004743	1100
CG13855_OG0004744	188
CG13856_OG0004745	529
CG13857_OG0004746	32
CG13862_OG0004760	0
CG13868_OG0007089	21373
CG13868_OG0013578	3738
CG13869_OG0007075	3
CG1387_OG0008528	4
CG13870_OG0007093	44
CG13871_OG0003047	2
CG13872_OG0007071	4
CG13875_OG0011381	114
CG13876_OG0001334_OG0	190
CG13877_OG0011937	105
CG13884_OG0000403_OG0	0
CG13887_OG0011343	6398
CG13891_OG0002060	7
CG13893_OG0011360	1634
CG13894_OG0004129	146
CG13895_OG0004128	615
CG13901_OG0011344	240
CG13907_OG0011337	5026
CG13912_OG0011325	72
CG13917_OG0011285	9963
CG13919_OG0011274	244
CG13920_OG0011271	2827
CG13921_OG0011032	330
CG13924_OG0011054	94
CG13926_OG0011282	258
CG13928_OG0011279	1352
CG13930_OG0011024	24
CG13931_OG0004073	29
CG13933_OG0011036	1384
CG13937_OG0011056	3663
CG13949_OG0003375	30
CG13950_OG0003376	95
CG13954_OG0006374	258
CG13955_OG0002890_OG0	118
CG13962_OG0012240	1
CG13970_OG0009133_OG0	0
CG13972_OG0005361	17
CG13983_OG0002696	0
CG13991_OG0000661_OG1	0
CG13992_OG0002070_OG0	5
CG13994_OG0011942	333
CG13995_OG0000538_OG0	282
CG13999_OG0000662_OG0	200
CG14005_OG0001926	403
CG14006_OG0001927	0
CG14007_OG0009567	111
CG14011_OG0003731	0
CG14013_OG0003734	2
CG14014_OG0009443	0
CG14015_OG0009446	270
CG14017_OG0003733	0
CG14020_OG0003686	90
CG14022_OG0008831	2801
CG14024_OG0003410_OG0	259
CG14034_OG0008836	11
CG14036_OG0008842	0
CG14042_OG0001816	433
CG14043_OG0003425	691
CG14044_OG0008964	59
CG14050_OG0000684	41
CG14052_OG0007777	50
CG14053_OG0012099	0
[truncated: 9,910 more rows]
