# Supplementary material for: Evolution of chemosensory tissues and cells across ecologically diverse Drosophilids
Source: Nat Commun. 2024 Feb 5;15:1047. doi: 10.1038/s41467-023-44558-4 (PMC10844241; doi:10.1038/s41467-023-44558-4)
Supplement: Supplementary file 18 — Supplementary Data 15 [file 41467_2023_44558_MOESM18_ESM.zip › all_count_tables_renamed/MELF5PRO_counts_trim_genes_FBids_1_1_sorted.txt]

128up_OG0006588	1255
14-3-3epsilon_OG0002478	9116
14-3-3epsilon_OG0001126_OG1	18476
140up_OG0004534	446
18w_OG0003044	3655
26-29-p_OG0010897	9705
2mit_OG0000576_OG0	43
5-HT1A_OG0006644	153
5-HT1B_OG0006647	173
5-HT2A_OG0000287_OG0	124
5-HT2B_OG0011472	118
5-HT7_OG0005777	83
5PtaseI_OG0005188	987
7B2_OG0004187	2374
a_OG0006460	620
a10_OG0010691	5274
a5_OG0009037	1246
a6_OG0007651	434
AANATL2_OG0003640	240
AANATL4_OG0000091_OG1	0
AANATL7_OG0007605	11
Aasdh_OG0001831	557
Aatf_OG0001947	476
aay_OG0011265	6836
ab_OG0009683	421
ab_OG0009684	56
ABCB7_OG0011281	4225
Pmp70_OG0003257	11803
Abd-B_OG0005000	3
Abi_OG0002227_OG0	684
Abl_OG0010722	4183
abo_OG0009656	438
Abp1_OG0010565	808
abs_OG0003097	567
ac_OG0007843	0
Ac13E_OG0008321	5079
Ac3_OG0009573	542
Ac78C_OG0010320	625
Acam_OG0000252_OG0	3
Acam_OG0000252_OG1	0
Acam_OG0005131	8
CG9149_OG0011313	666
Acbp1_OG0009246	1009
Acbp2_OG0010415	6425
Acbp4_OG0000311_OG0	0
Acbp4_OG0000311_OG1	1
Acbp6_OG0010414	62
ACC_OG0007193	53982
AcCoAS_OG0000812	32470
Ace_OG0000652_OG0	437
Acer_OG0000953_OG0	6500
Acer_OG0003808	7233
Acf_OG0002671	1184
Achl_OG0002770	842
acj6_OG0008333	28
acj6_OG0008334	118
Ack_OG0010507	2796
Ack-like_OG0006546	820
Acn_OG0009540	4337
CG5009_OG0006075	10471
Acox57D-d_OG0006913	540
Acox57D-p_OG0001151	3780
Acp1_OG0009317	67
Acp32CD_OG0009664	51
Acp65Aa_OG0003939	119
Acph-1_OG0001513	458
CG12512_OG0008829	3748
CG18155_OG0007972	67
Acsl_OG0007133	25317
Act42A_OG0000022_OG0	1730
Act42A_OG0000022_OG1	8009
Act42A_OG0000022_OG3	127643
Act42A_OG0000022_OG4	19137
Act42A_OG0000022_OG5	1162
Actn_OG0003148_OG0	19741
Actn3_OG0011403_OG0	0
ACXB_OG0000046_OG0	0
ACXB_OG0000046_OG1	24
ACXB_OG0000046_OG2	4
ACXB_OG0000046_OG2.2	7
ACXD_OG0004078_OG0	211
Acyp_OG0009408	0
Acyp2_OG0011498	516
Ada_OG0002342	114
Ada1-2_OG0003777_OG0	0
Ada2a_OG0005051	454
Ada2b_OG0004799	364
Ada3_OG0007872	661
AdamTS-A_OG0005247	1572
AdamTS-A_OG0012010	72
AdamTS-B_OG0008089	1337
Adar_OG0007649	1142
Adat1_OG0003596	57
Adck1_OG0006032	597
Adck5_OG0010063	575
ADD1_OG0006579	714
Adf1_OG0001636_OG0	310
Adgf-A_OG0001991_OG0	4
Adgf-A_OG0003900	14221
Adgf-A2_OG0010109	1474
Adgf-B_OG0010108	0
Adgf-C_OG0001030_OG0	3778
Adgf-D_OG0002208_OG0	3800
Adgf-E_OG0006152	1
Adh_OG0003395_OG0	498
Adi1_OG0010940	3272
AdipoR_OG0004727	13248
CG3809_OG0004951	5
AdenoK_OG0003918_OG0	4246
Ady43A_OG0002958	825
AdoR_OG0005733	679
adp_OG0006108	1272
AdSS_OG0000854_OG0	5273
Aduk_OG0004873	551
Ae2_OG0010984	8599
CG6512_OG0010913	5017
aft_OG0006080	370
Afti_OG0005567	617
Ag5r_OG0008212	2117
Ag5r2_OG0008213	0
AGBE_OG0007237	10469
AgmNAT_OG0001753	31
ago_OG0010530	1971
AGO1_OG0007307	4241
AGO2_OG0000119_OG0	9686
Agpat1_OG0008448	222
Agpat2_OG0003465	1296
Agpat3_OG0004018	6488
Agpat4_OG0004019_OG0	1293
ADPS_OG0002932	3213
agt_OG0001016_OG0	271
Spat_OG0007723	4602
Ahcy_OG0001195_OG0	3118
AhcyL1_OG0011110	1937
AIF_OG0001225	841
AIMP1_OG0007108	851
AIMP2_OG0009977	1363
AIMP3_OG0005998	579
Adk1_OG0010829	6085
Adk3_OG0005467	664
Ak6_OG0007201	150
Akap200_OG0000367_OG0	636
Akh_OG0010512	58
AkhR_OG0009627	1081
akirin_OG0010441	2843
Akr1B_OG0001292	10719
Akt1_OG0005415	2188
al_OG0008749	113
Aladin_OG0007570	226
AlaRS_OG0003477	3561
AlaRS-m_OG0010596	1204
Alas_OG0006853	5911
alc_OG0006389	5353
Ald1_OG0005647	85384
Ald2_OG0005645	6
Aldh_OG0003615	58768
Aldh-III_OG0006742	22581
Aldh7A1_OG0003841_OG0	1650
Alg-2_OG0001588_OG0	2008
Alg1_OG0002607_OG0	2485
Alg10_OG0000709_OG0	383
Alg11_OG0012170	2351
CG8412_OG0004562	2218
Alg14_OG0001194_OG0	230
Alg2_OG0010641	834
Alg3_OG0003012	108
Alg3_OG0006966	670
CG5287_OG0001281	498
CG5287_OG0003790	419
Alg9_OG0005173	416
Alh_OG0004317	2171
Alh_OG0004319	465
Alh_OG0011430	424
alien_OG0009301	2080
ALiX_OG0005343	5208
Alk_OG0006414	2115
CG12179_OG0001176_OG0	209
Alp1_OG0010289	25
Alp10_OG0010194	15
Alp11_OG0008522	1
Alp12_OG0003717	770
Alp13_OG0001034	6
Alp2_OG0000261_OG0	11
Alp2_OG0000261_OG1	0
Alp4_OG0005779	2120
Alp6_OG0006360	51
Alp7_OG0003030	0
Alp9_OG0003931	8
alph_OG0000083_OG0	23
alph_OG0005113	3042
alpha-Catr_OG0006852	1109
alpha-Est1_OG0004357	14340
alpha-Est10_OG0004350	5260
alpha-Est2_OG0000314	1214
alpha-Est3_OG0004356	2022
alpha-Est6_OG0004354	2
alpha-Est7_OG0001351	19527
alpha-Est8_OG0004352	7089
alpha-Est9_OG0004351	1397
alpha-Man-Ia_OG0003130	194
alpha-Man-Ia_OG0003131	1459
alpha-Man-Ia_OG0001168	1315
alpha-Man-Ib_OG0005087	925
alpha-Man-Ic_OG0011549	58
alpha-Man-IIa_OG0004878	1460
alpha-Man-IIb_OG0005229	1386
alpha-PheRS_OG0008296	1517
alpha-Spec_OG0011040	29923
alpha4GT1_OG0000948	677
alphaCOP_OG0011275	6249
alphaSnap_OG0010384	4113
alphaTub67C_OG0010998	6
Alr_OG0008278	718
alrm_OG0002498	464
Als2_OG0009863	3136
alt_OG0004894	4421
aly_OG0004083	0
Ama_OG0002112	7
Amacr_OG0009433	1969
amd_OG0001918	2175
Amnionless_OG0008741	47
amon_OG0011540	1298
amos_OG0003702_OG0	0
AMPdeam_OG0008245	8347
Amph_OG0007204	12874
AMPKalpha_OG0001698	6292
Amt_OG0004607	438
Amun_OG0008385	4350
amx_OG0007575	491
Amy-p_OG0000157_OG0	729
Amy-p_OG0000157_OG0.2	7
Amyrel_OG0006416	16
ana_OG0006403	113
ana1_OG0002269	1379
ana2_OG0007120	66
ana3_OG0006194	108
Ance-2_OG0003658	16
Ance-3_OG0001891_OG0	2080
Ance-3_OG0009407	1552
Ance-4_OG0006406	4288
Ance-5_OG0005870	4204
anchor_OG0010100	1643
Andorra_OG0011741	1
Ank2_OG0010460	10371
Ankle2_OG0000780	2614
l(2)35Be_OG0003404_OG0	301
anox_OG0007490	2574
Ant2_OG0008041	81
antdh_OG0008007	14041
Antp_OG0002113	749
antr_OG0007227	2
AnxB10_OG0008082	6235
AnxB11_OG0008196	3380
AnxB9_OG0004410	34186
aop_OG0003458	1759
aos_OG0010741	1118
Aos1_OG0002145_OG0	672
AOX1_OG0005242	16111
AOX2_OG0000143_OG0	27050
AOX2_OG0000143_OG1	67
AOX4_OG0001465	396
ap_OG0005832	706
AP-1-2beta_OG0008273	4592
AP-1gamma_OG0007680	3615
AP-1mu_OG0005553	2390
AP-1sigma_OG0005334	2533
AP-2alpha_OG0008751	2882
AP-2mu_OG0004736	1953
AP-2sigma_OG0004385	930
Apc_OG0005387	2581
APC10_OG0005888	322
Apc2_OG0005308	310
APC4_OG0003171_OG0	420
APC7_OG0001703	59
ApepP_OG0000963	789
aph-1_OG0003552_OG0	599
aPKC_OG0006607	448
aPKC_OG0006608	83
aPKC_OG0006609	152
Aplip1_OG0011323	692
apn_OG0002443_OG0	7
apolpp_OG0012638	107398
app_OG0010830	1567
APP-BP1_OG0010070	512
Appl_OG0007834	3340
Aprt_OG0004075	494
Aps_OG0010085	2590
apt_OG0002733	738
CG18815_OG0010034	4751
AQP_OG0007242	2151
aqrs_OG0005393	11
aqz_OG0001049_OG1	10935
ara_OG0009939	65
aralar1_OG0001518	10458
Arc1_OG0002768_OG0	1
Arc2_OG0006127	424
Arc42_OG0001370_OG0	2614
Archease_OG0002289_OG0	420
Arf51F_OG0006831	1859
Arf79F_OG0012164	8402
ArfGAP1_OG0010836	2454
ArfGAP3_OG0003816_OG0	2642
Arfip_OG0005451	442
Arfrp1_OG0007681	397
arg_OG0003183	19
arg_OG0007835	1
Argk_OG0011233	145280
Argk_OG0011925	7526
Argl_OG0009800	2966
CG31469_OG0002209_OG0	871
ArgRS_OG0008151	1138
ArgRS-m_OG0004367	335
ari-1_OG0007878	1532
ari-2_OG0003028	1038
Arl1_OG0010003	1126
Arl2_OG0004816	260
Arl5_OG0011164	667
Arl6_OG0007042	222
Arl6IP1_OG0004993	1100
Arl8_OG0004797	1400
arm_OG0007636	11907
armi_OG0002027	316
Arp1_OG0004441	4216
Arp10_OG0007423	1456
Arp2_OG0001770	1562
Arp3_OG0010555	1412
Arp5_OG0001448_OG0	574
Arp53D_OG0011600	2
Arp6_OG0008512	962
Arp8_OG0007614	498
Arpc1_OG0009187	3355
Arpc2_OG0009417	1254
Arpc3A_OG0005226	625
Arpc3B_OG0008590	137
Arpc4_OG0008719	1647
Arpc5_OG0008957	812
arr_OG0007264	2039
Arr1_OG0009490	61578
Arr2_OG0004099	89760
Ars2_OG0005840	4969
Art1_OG0004911	763
Art2_OG0008773	7
Art3_OG0004604	399
Art4_OG0004574	258
Art6_OG0004528_OG0	1
Art7_OG0001547_OG0	721
Art8_OG0009662	140
Art9_OG0002219_OG0	0
Arts_OG0000486_OG0	1389
aru_OG0003377	6637
Arv1_OG0013036	372
arx_OG0009914	91
Asap_OG0007180	2507
Asator_OG0002682_OG1	2058
Asciz_OG0010646	203
ase_OG0007840	5
asf1_OG0009889	543
ash1_OG0000982_OG0	137
ash2_OG0004623	2441
Ask1_OG0004518	3548
asl_OG0004217	218
AsnRS_OG0003707	3119
AsnRS-m_OG0006452	260
AsnS_OG0000992	1589
asp_OG0004633	0
Asph_OG0006509	7072
ASPP_OG0006932	3334
CG9572_OG0008488	18103
AspRS_OG0006665	2934
AspRS-m_OG0008886	1925
asrij_OG0006972	958
asRNA:CR31429_OG0002339_OG0	166
asRNA:CR42743_OG0003772_OG0	0
asRNA:CR43299_OG0012338_OG0	0
asRNA:CR43426_OG0012535_OG0	2
asRNA:CR43454_OG0002277_OG0	157
asRNA:CR43463_OG0001607_OG0	247
asRNA:CR43809_OG0003675_OG0	551
asRNA:CR44106_OG0002406_OG0	19
asRNA:CR44169_OG0002969_OG0	182
asRNA:CR44179_OG0001455_OG0	2713
asRNA:CR44372_OG0000331_OG0	7
asRNA:CR44372_OG0000331_OG1	0
asRNA:CR44894_OG0012090_OG0	0
asRNA:CR45044_OG0005605_OG0	37
asRNA:CR45195_OG0000203_OG0	2326
asRNA:CR45195_OG0000203_OG1	8440
asRNA:CR45350_OG0001645_OG0	2878
asRNA:CR45943_OG0010336	388
asRNA:CR46029_OG0000226_OG0	2
asRNA:CR46029_OG0000226_OG1	1
asRNA:CR46139_OG0003106_OG0	54
asRNA:CR46246_OG0011916	2
asRNA:CR46354_OG0002193_OG0	1027
asRNA:CR46473_OG0000925_OG0	32
Ass_OG0001346	355
ast_OG0003560	507
AstA_OG0004634	121
AstA-R1_OG0000689	71
AstA-R2_OG0005396	22
AstC_OG0009668	18
AstC-R1_OG0010134	89
AstC-R2_OG0001295_OG0	63
AstCC_OG0009669	0
asun_OG0002419_OG0	316
Asx_OG0006138	1982
Atac1_OG0003748_OG0	152
Atac2_OG0009508	341
Atac3_OG0000828	414
Tat_OG0001330	1727
Ate1_OG0003045	3538
Atet_OG0003384	1974
Atf-2_OG0006059	442
Atf3_OG0007763	4029
Atg1_OG0009929	194
Atg1_OG0009931	2424
Atg10_OG0001598	62
Atg101_OG0008681	928
Atg12_OG0011904	312
Atg13_OG0004817	1360
Atg14_OG0005089	1549
Atg16_OG0005703	903
Atg17_OG0004232	3562
Atg18a_OG0011152	2498
Atg18b_OG0001271_OG0	1930
Atg2_OG0011112	5802
Atg3_OG0009922	1862
Atg4a_OG0009014	2028
Atg4b_OG0005256	1060
Atg5_OG0007974	552
Atg6_OG0005323	1040
Atg7_OG0006714	679
Atg8a_OG0008043	12390
Atg8b_OG0005571	9
Atg9_OG0006487	2952
atilla_OG0011822	27901
atk_OG0010362	43
atl_OG0001399	9121
atms_OG0004154	1198
ato_OG0004804	0
Atox1_OG0012695	1345
ATP6AP2_OG0004869	13467
ATP7_OG0008369	2524
ATP8A_OG0007260	4863
ATP8A_OG0007261	48
Atpalpha_OG0002140	36070
ATPCL_OG0006680	17702
ATPsynB_OG0010987	20668
ATPsynbeta_OG0005823	69312
ATPsynbetaL_OG0001317	3
ATPsynC_OG0005792	47727
ATPsynCF6_OG0005500	10634
ATPsynCF6L_OG0010605	0
ATPsynD_OG0004477	15252
ATPsyndelta_OG0007526	9840
ATPsynE_OG0005568	10710
ATPsynG_OG0009657	12321
ATPsyngamma_OG0005690	21355
ATPsynGL_OG0009315	3
ATPsynO_OG0012619	15920
AttC_OG0000164_OG0	1060
AttC_OG0007258	498
AttD_OG0004890	13
Atu_OG0002096	1241
Atx-1_OG0012102	21
Atx2_OG0011501	5880
Atxn7_OG0003444	1037
aub_OG0000482_OG0	14
aurA_OG0004964	27
aurB_OG0009647	8
aust_OG0001881	0
aux_OG0003096_OG0	2429
ave_OG0006159	281
Aven_OG0003291	244
awd_OG0002664	11556
Awh_OG0010478	142
axed_OG0010262	228
Axn_OG0005720	1431
axo_OG0003993	557
axo_OG0010625	186
axo_OG0010626	912
axo_OG0010628	156
Axs_OG0008319	1633
Axud1_OG0003447	1062
az2_OG0006736	264
azot_OG0000210_OG0	0
azot_OG0000210_OG1	0
b_OG0009189	2940
B-H1_OG0000267_OG0	509
B-H1_OG0000267_OG1	308
B4_OG0009202	4504
B52_OG0001376_OG0	9487
b6_OG0007653	65
B9d1_OG0005246	46
B9d2_OG0005830	43
bab1_OG0011327	62
bab1_OG0011328	72
bab2_OG0011326	2709
babo_OG0006628	1723
babos_OG0007027	3113
Bacc_OG0008947	20207
Bace_OG0000801_OG0	1
baf_OG0003792	1305
bai_OG0005189	2918
Balat_OG0007229	69
Baldspot_OG0010721	5846
ball_OG0001092_OG1	270
bam_OG0005170	3
bap_OG0001358_OG0	59
Bap111_OG0007677	2188
Bap170_OG0000903_OG0	1675
Bap55_OG0005900	601
Bap60_OG0008560	1655
IMPPP_OG0000305_OG1	0
barc_OG0010291	819
bark_OG0008784	2597
barr_OG0000425_OG0	405
baz_OG0008596	4127
bb8_OG0005496	4
bbc_OG0007266	4033
CG18067_OG0007098	21815
bbg_OG0010871	1965
bbg_OG0010872	4454
BBIP1_OG0004876	219
BBS1_OG0010413	111
BBS4_OG0002785_OG0	522
BBS5_OG0002086	214
BBS8_OG0008755	333
BBS9_OG0006919	1118
bbx_OG0008688	4165
bc10_OG0010387_OG0	968
BCAS2_OG0005540	445
bcd_OG0002111_OG0	2
bchs_OG0003722	213
BCL7-like_OG0007566	122
bcn92_OG0007793	574
Bdbt_OG0004400	439
bdg_OG0006805	1641
bdl_OG0003385	2926
Bdp1_OG0009215	1066
be_OG0000785	2724
BEAF-32_OG0006164	1053
beag_OG0004860	560
beat-Ia_OG0011784	71
beat-Ib_OG0009146	78
beat-Ic_OG0001866_OG0	40
beat-IIa_OG0005482	267
beat-IIb_OG0005481	192
beat-IIIa_OG0009463	58
beat-IIIb_OG0009460	105
beat-IIIc_OG0003687	286
beat-IV_OG0005508	197
beat-Va_OG0005024	14
beat-Vb_OG0005021	64
beat-Vc_OG0001062_OG0	25
beat-VII_OG0011542	61
beat-VII_OG0011544	55
beg_OG0004008	544
bel_OG0001048	8468
Bem46_OG0008920	526
ben_OG0000514_OG0	3477
Best1_OG0002590_OG0	4538
Best2_OG0010251	5866
Best3_OG0009963	1
Best4_OG0000558_OG0	0
Bet1_OG0003845_OG0	837
Bet3_OG0004072	796
beta-PheRS_OG0005298	1024
beta-Spec_OG0007697	47877
beta'COP_OG0009212	4386
beta3GalTII_OG0012738	183
beta4GalNAcTA_OG0006521	817
beta4GalNAcTB_OG0002610	500
beta4GalT7_OG0005195	243
betaCOP_OG0008653	6254
betaggt-I_OG0008962	853
betaGlu_OG0002667	1022
CG32396_OG0011696	2
Bgb_OG0011276	492
bgcn_OG0001647	409
bgm_OG0009412	10613
BHD_OG0010421	339
bi_OG0003201	493
bi_OG0012904	27
BI-1_OG0004087	6013
bib_OG0001843_OG0	53
BicC_OG0009143	6
BicD_OG0009474	2204
CG11873_OG0005086	1697
bif_OG0003277	2345
bif_OG0012761	603
BigH1_OG0001085_OG0	2
bigmax_OG0005365	645
Bili_OG0002506_OG0	0
bin_OG0010286	8
Bin1_OG0005423	385
bin3_OG0007310	2764
bip1_OG0010560	154
Bka_OG0009250	301
blanks_OG0011885_OG0	2
Blimp-1_OG0010196	4563
Blm_OG0002608	127
Blos1_OG0006148	444
Blos2_OG0010078	370
Blos3_OG0009918	240
Blos4_OG0010933	247
blot_OG0010924	33696
blow_OG0006726	773
blp_OG0005216	937
blw_OG0006982	79679
bma_OG0010967	93
Bmcp_OG0010022	985
bmm_OG0010858	4116
bnb_OG0001206_OG1	4007
CG5059_OG0012191	4199
bnk_OG0005787	0
bnl_OG0004512	1177
boca_OG0006727	1125
bocks_OG0002575_OG0	970
BOD1_OG0005544	3693
boi_OG0007601	232
boi_OG0007603	42
boil_OG0012322	16
bol_OG0011238	3064
boly_OG0007153	1
BomBc1_OG0001623	3346
BomBc2_OG0000769_OG0	9468
BomBc3_OG0004769	3269
BomT3_OG0011469	11722
bon_OG0004934	1625
bond_OG0004726	4164
bonsai_OG0007008	802
Boot_OG0006400	51
bor_OG0004967	1094
bora_OG0003911	0
BORCS5_OG0008208	511
BORCS6_OG0011365	367
BORCS7_OG0007103	128
borr_OG0009292	16
boss_OG0005676	2439
botv_OG0006642	1007
bou_OG0007819	1229
bowl_OG0008785	1536
BoYb_OG0000400_OG0	0
br_OG0007659	58
br_OG0011928	2
Br140_OG0001629	1232
brat_OG0001919	354
Brca2_OG0000883	619
Brd_OG0010852	0
CG7154_OG0009310	1286
Brd8_OG0002488	543
Bre1_OG0010209	1466
Brf_OG0005483	431
Brf_OG0005485	124
brk_OG0007975	903
brm_OG0009999	3202
Brms1_OG0008442	1036
Bro_OG0011272	0
brp_OG0000499_OG1	788
l(3)72Ab_OG0009997	3192
bru1_OG0009737	138
bru1_OG0009738	1360
bru2_OG0009740	1425
bru2_OG0011823	54
bru2_OG0012161	276
bru3_OG0010907	532
bru3_OG0011909	71
Bruce_OG0004896	9556
brun_OG0003663	1733
brv1_OG0000706_OG0	0
brv2_OG0010919	1
brv3_OG0011666	29
BRWD3_OG0005288	3608
brwl_OG0009277	1177
bs_OG0003002	418
bs_OG0006897	213
bsf_OG0001906_OG0	3295
Bsg_OG0009780	8344
Bsg25D_OG0003412_OG0	3112
bsh_OG0009110	33
bsk_OG0012344	2081
bt_OG0000537_OG1	95
BTBD9_OG0000546_OG0	1026
BtbVII_OG0011887	2888
btd_OG0007557	313
Btk29A_OG0001838	1079
Btk29A_OG0011763	35
btl_OG0002041	1605
btn_OG0004719	0
Btnd_OG0008611	29
btsz_OG0001035_OG1	1058
btsz_OG0004581	24
btv_OG0003692	56
btv_OG0009487	383
btz_OG0005342	2729
Bub1_OG0001806_OG0	1080
Bub3_OG0005120	562
BubR1_OG0000657_OG0	104
Buffy_OG0006561	933
bug_OG0006803	811
Bug22_OG0009372	566
BuGZ_OG0008876	1944
CG8270_OG0010257	557
bun_OG0000556	2588
bun_OG0009749	4869
bur_OG0003683_OG0	3458
Burs_OG0001045_OG0	2
bves_OG0007497	588
bves_OG0007499	400
bw_OG0006000	50
bwa_OG0009122	273
bwa_OG0012525	255
Bx_OG0008666	2
Bx_OG0008667	511
Bx42_OG0007682	1920
by_OG0005550	6529
byn_OG0010803	1
bys_OG0007950	750
c-cup_OG0012143	3
c(3)G_OG0001464_OG0	244
c11.1_OG0007569	2801
c12.1_OG0007568	831
c12.2_OG0007567	3666
C15_OG0002126_OG0	24
C1GalTA_OG0009799	916
C3G_OG0007801	4747
C901_OG0008027	2
ca_OG0005700	3236
Ca-alpha1D_OG0009140	4011
Ca-alpha1T_OG0003323	1869
Ca-beta_OG0009681	958
Ca-Ma2d_OG0009139	995
CaBP1_OG0008860	2527
cac_OG0000605_OG0	252
cact_OG0009392	14864
cactin_OG0003129	815
cad_OG0009437	2
Cad74A_OG0010922	344
Cad86C_OG0002368	2385
Cad87A_OG0001088_OG0	551
Cad89D_OG0001058_OG0	0
Cad96Ca_OG0011497	2157
Cad96Cb_OG0005172	0
Cad99C_OG0005704	2617
CadN_OG0000277_OG1	168
Caf1-105_OG0002830	157
Caf1-180_OG0007408	579
Caf1-55_OG0001036	1003
cag_OG0001595_OG0	248
CAH1_OG0009192	15127
CAH13_OG0002843	3
CAH14_OG0002807	1
CAH15_OG0006256	2
CAH16_OG0000498_OG1	0
CAH2_OG0001000_OG0	12849
CAH3_OG0003177	1587
CAH5_OG0005796	195
CAH7_OG0000840	1204
CAH8_OG0004748	17
CAH9_OG0005622	1966
CAHbeta_OG0002334	763
cal1_OG0002556_OG0	561
CalpA_OG0003035	6064
CalpB_OG0010971	3205
CalpC_OG0008186	990
Calr_OG0005564	27826
Cals_OG0013279_OG0	2044
Calx_OG0002139_OG0	1
Calx_OG0004417	4343
Calx_OG0004418	2244
calypso_OG0006121	465
Cam_OG0012053	19970
CaMKI_OG0012767	9897
CaMKII_OG0013280	5652
Camp_OG0005907	610
Camta_OG0006364	954
Camta_OG0006365	150
can_OG0004061_OG0	0
CanA1_OG0005778	1100
CanB_OG0000231_OG0	316
CanB_OG0000231_OG1	1995
Cand1_OG0009382	2762
CAP_OG0000587_OG0	9226
CAP_OG0012405	13
Cap-D2_OG0005121	205
Cap-D3_OG0009448	500
Cap-G_OG0002924	757
Cap-H2_OG0004906	984
Capa_OG0005712	55
Caper_OG0009347	10432
Capr_OG0010138	2575
caps_OG0010156	3368
caps_OG0010157	2484
capt_OG0009025	9467
capu_OG0000612_OG0	740
car_OG0007437	660
CARPA_OG0007960	27
CARPB_OG0007554	439
CarT_OG0009432	355
cas_OG0004236	2
casp_OG0006502	2270
cass_OG0009476	4760
Cat_OG0003869	30673
cathD_OG0002862	29320
cato_OG0006491	0
Catsup_OG0009538	2391
caup_OG0009938	12
cav_OG0000654	98
caz_OG0003243_OG0	2269
cbc_OG0007265	643
Cbl_OG0002051_OG0	2336
CBP_OG0001721	39
CBP_OG0007971	48
Cbp20_OG0005066	551
Cbp53E_OG0006447	721
Cbp80_OG0007913	784
Cbp80_OG0007915	730
Cbs_OG0003124	2161
cbs_OG0007263	1027
cbt_OG0008760	4012
Cby_OG0004789	68
Cc2d2a_OG0002702	82
CCAP_OG0011467	4
CCAP-R_OG0000870	105
ccb_OG0012089	1
CCDC151_OG0011900	13
CCDC53_OG0009785	310
Ccdc58_OG0010399	265
Ccdc85_OG0008917	492
CCHa1_OG0004530	87
CCHa1-R_OG0006065	184
CCHa2_OG0002186_OG0	1489
CCHa2-R_OG0005836	17
Cchl_OG0004776	4288
CCKLR-17D1_OG0003334	9
CCKLR-17D1_OG0008675	115
CCKLR-17D1_OG0011744	12
CCKLR-17D3_OG0008678	121
Ccm3_OG0005250	1729
Ccn_OG0010106	225
Ccn_OG0010107	273
Ccn_OG0012179	93
Ccp84Ab_OG0000178_OG0	25
Ccp84Ac_OG0001349_OG0	1
Ccp84Ae_OG0002110_OG0	9
Ccp84Af_OG0000109_OG0	2
Ccp84Af_OG0000109_OG1	0
Ccp84Af_OG0000109_OG2	4
Ccp84Ag_OG0001348_OG0	24
Ccs_OG0006299	942
CCT1_OG0002281_OG0	2131
CCT2_OG0003145	2538
CCT3_OG0004995	3078
CCT4_OG0000979	2412
CCT5_OG0006600	2843
CCT6_OG0008508	3605
CCT7_OG0004839	899
CCT7_OG0004841	496
CCT8_OG0007117	2967
Ccz1_OG0010481	749
cd_OG0004708	9
CD98hc_OG0001357_OG0	8407
Cda4_OG0008701	95
Cda5_OG0008721	1824
Cda9_OG0002707	7
CDase_OG0005749	1122
cdc14_OG0009306	3496
Cdc16_OG0005493	311
Cdc23_OG0009421	250
Cdc27_OG0010426	1845
Cdc2rk_OG0006290	383
Cdc37_OG0011041	2125
Cdc42_OG0008268	2404
Cdc45_OG0007388	344
Cdc5_OG0011371	1143
CDC50_OG0008483	2584
Cdc6_OG0002054	31
Cdc7_OG0007729	2260
Cdep_OG0002087	2205
Cdep_OG0004159	2725
CdGAPr_OG0009111	3160
cdi_OG0000729	2128
cDIP_OG0004394	3835
Cdk1_OG0000555_OG0	13
Cdk12_OG0009875	1180
Cdk2_OG0002391	115
CDK2AP1_OG0008015	756
Cdk4_OG0006632	664
Cdk5_OG0002993	788
Cdk5alpha_OG0009389	1216
Cdk7_OG0001724	386
Cdk8_OG0010977	163
Cdk9_OG0007009	629
Cdlc2_OG0000234_OG1	2026
cdm_OG0002482	2862
Cds_OG0010549	3959
Ced-12_OG0009727	939
ced-6_OG0006366	12699
CenB1A_OG0004675	1801
CenG1A_OG0003595_OG0	4566
CenG1A_OG0009182	43
Cenp-C_OG0002322	297
Cep135_OG0009952	445
Cep135_OG0009954	504
cep290_OG0004127	266
Cep89_OG0006812	3
Cep97_OG0008778	529
cer_OG0012078	1197
Cerk_OG0004182	3471
cert_OG0011161	1708
Cf2_OG0008971	3452
Cfp1_OG0007571	689
CG5789_OG0004615	1953
cg_OG0006533	4496
CG10000_OG0005395	1
CG10005_OG0004963	13
CG10011_OG0005399	1000
CG10013_OG0002410_OG0	0
CG10019_OG0008786	151
CG10026_OG0009081	1723
CG10029_OG0004344	8
CG10031_OG0008792	1382
CG10035_OG0004420	105
CG10038_OG0001436_OG0	539
CG10041_OG0012259_OG0	7
CG10051_OG0007036	2
CG10053_OG0004336	201
CG10055_OG0004329	924
CG10062_OG0007038	208
CG10063_OG0010284	2
CG10064_OG0010282	6
CG10068_OG0004321	827
CG10073_OG0000065_OG2	82
CG10075_OG0010279	1090
CG10077_OG0010277	26220
CG10082_OG0005964	7594
CG10086_OG0001355	0
CG10089_OG0010567	424
CG10098_OG0004320	855
CG10104_OG0006132	0
CG10116_OG0010569	11
CG10126_OG0005023	3317
CG10132_OG0009091	1289
CG10137_OG0009093	1018
CG10139_OG0006151	472
CG10140_OG0010573	7
CG10147_OG0010256	337
CG10151_OG0006160	181
CG10154_OG0010575	0
CG10163_OG0010252	0
CG10164_OG0001489	5
CG10165_OG0011781	651
CG10171_OG0010163	432
CG10175_OG0005507	10574
CG10177_OG0001079_OG0	2
CG10184_OG0005509	3339
CG10185_OG0005203	351
CG10189_OG0009087	381
CG10194_OG0009085	513
CG10195_OG0003572	714
CG10205_OG0006168	9824
CG10208_OG0005527	585
CG10209_OG0006169	675
CG10211_OG0009505	10140
CG10222_OG0010165	211
CG10226_OG0010249	1468
CG10237_OG0003462	24075
CG1024_OG0004294	335
CG10252_OG0011517	32
CG10254_OG0002565	1951
CG10257_OG0006606	283
CG10264_OG0005208	0
CG10265_OG0006935	150
CG10274_OG0003940	818
CG10280_OG0004257	0
CG10283_OG0001907_OG0	797
CG10286_OG0004292	778
CG10298_OG0004288	0
CG10300_OG0005516	2
CG10301_OG0005515	7
CG10307_OG0005957	927
CG10311_OG0004972	1858
CG10317_OG0004974	13
CG10321_OG0005965	2792
CG10324_OG0004994	357
CG10332_OG0005992	2
CG10333_OG0009507	1346
CG10336_OG0009516	28
CG10337_OG0009096	212
CG10338_OG0009517	562
CG10339_OG0006873	1296
CG10340_OG0001059_OG0	1604
CG10341_OG0009518	1031
CG10343_OG0009520	477
CG10344_OG0007020	126
CG10345_OG0002430_OG0	17534
CG10347_OG0000607_OG0	288
CG10348_OG0003704	578
CG10352_OG0008207	45
CG10353_OG0008206	4119
CG10357_OG0010470	341
CG10359_OG0010469	413
CG10361_OG0010014	954
CG10362_OG0008202	483
CG10365_OG0005518	1709
CG10366_OG0009102	810
CG10375_OG0005526	843
CG10376_OG0009519	1012
CG10383_OG0001909	4190
CG10384_OG0007018	255
CG10405_OG0004983	4
CG10407_OG0005207	301
CG10413_OG0003703_OG0	345
CG10417_OG0013094	1676
CG10418_OG0010832	207
CG10425_OG0002500	808
CG10428_OG0001263_OG0	653
CG10431_OG0001914	86
CG10433_OG0006904	7811
CG10435_OG0002296_OG0	1189
CG10444_OG0007082	1152
CG10445_OG0001356	185
CG10459_OG0001605_OG0	11
CG10462_OG0009105	1606
CG10463_OG0009108	282
CG10466_OG0012145	116
CG10467_OG0010233	1128
CG10469_OG0010232	165
CG10470_OG0009541	793
CG10472_OG0000811_OG0	274
CG10479_OG0010225	240
CG10481_OG0009114	0
CG10483_OG0010221	561
CG10486_OG0010219	7
CG10492_OG0009544	1446
CG10494_OG0006908	188
CG10495_OG0009546	217
CG10505_OG0006927	26
CG10508_OG0010314	1789
CG10510_OG0003948	8
CG10513_OG0005163	496
CG10514_OG0005162	207
CG10516_OG0009998	547
CG10527_OG0002810_OG0	31000
CG10543_OG0006262	4262
CG10550_OG0000747	17198
CG10555_OG0008527	1497
CG10561_OG0009552	1635
CG10565_OG0010321	3920
CG10576_OG0010200	4020
CG10581_OG0010326	147
CG10584_OG0010328	454
CG10587_OG0000094_OG0	5
CG10587_OG0000094_OG1	8
CG10587_OG0000094_OG2	2
CG10589_OG0003950	4
CG10591_OG0010195	0
CG10597_OG0003317	0
CG10598_OG0011740	1
CG10600_OG0009530	4049
CG10602_OG0009532	5513
CG10616_OG0010838	1402
CG10621_OG0001911	584
CG10623_OG0001912	1162
CG10628_OG0009107	552
CG10631_OG0001241	3006
CG10646_OG0009949	364
CG10654_OG0009947	185
CG10657_OG0009951	8129
CG10660_OG0010840	742
CG10663_OG0010839	423
CG10669_OG0005156	422
CG10674_OG0010603	599
CG10680_OG0003577	12161
CG10681_OG0009950	208
CG10700_OG0011812	1
CG10702_OG0009548	590
CG10710_OG0010908	532
CG10713_OG0010576	102
CG10725_OG0010574	0
CG10730_OG0000951	40
CG10731_OG0006517	258
CG10737_OG0006638	26563
CG10738_OG0010568	82
CG1074_OG0007339	600
CG10747_OG0009127	2512
CG10748_OG0011855_OG0	0
CG10749_OG0003913_OG0	1
CG10750_OG0009561	3
CG10752_OG0010150_OG0	6
CG10761_OG0008304	0
CG1077_OG0004263	16
CG10793_OG0003237	7
CG10795_OG0006915	498
CG10799_OG0003081	2088
CG10801_OG0012112	4
CG10802_OG0008133	938
CG10803_OG0008134	509
CG10804_OG0008132	359
CG10809_OG0010976	373
CG10814_OG0007257	0
CG10822_OG0007072	0
CG10839_OG0009144	0
CG10841_OG0002198_OG0	5
CG10853_OG0003980_OG0	8
CG10859_OG0009209	14
CG10862_OG0002017_OG1	5468
CG10863_OG0010486	8828
CG10863_OG0012194_OG0	70
CG10864_OG0005043	70
CG10866_OG0010485	412
CG10874_OG0003457	1259
CG10877_OG0002385_OG0	31
CG10887_OG0002183_OG0	1
CG10898_OG0002547	488
CG1090_OG0003105_OG0	762
CG10903_OG0002293_OG0	467
CG10904_OG0011634	283
CG10907_OG0001984_OG0	357
CG10909_OG0005022	0
CG10910_OG0006092	11
CG10911_OG0006095	1
CG10912_OG0000471	3
CG10914_OG0006109	316
CG10919_OG0001352	1
CG1092_OG0001161_OG0	877
CG10920_OG0007959	1
CG10927_OG0006710	64
CG10931_OG0006071	2
CG10932_OG0007954	3655
CG10934_OG0002756_OG0	3
CG10939_OG0005908	6839
CG10947_OG0009415	2251
CG10948_OG0009927	1180
CG10949_OG0009416	402
CG10950_OG0012279	6
CG10958_OG0001743	229
CG10959_OG0008299	117
CG10962_OG0007748	191
CG10970_OG0003173	11
CG10973_OG0012539	544
CG10979_OG0004244	1148
CG10984_OG0009934	698
CG10996_OG0008249	5
CG11000_OG0004245	303
CG11007_OG0003037	459
CG11018_OG0007064	2
CG11029_OG0001270	265
CG1103_OG0003103_OG0	290
CG11030_OG0003728	690
CG11034_OG0001268	134
CG11035_OG0002292_OG0	546
CG11041_OG0001654	41
CG11044_OG0007073	1606
CG1105_OG0004314	3213
CG11050_OG0009604	3520
CG11060_OG0006765	13
CG11068_OG0011716	6
CG11069_OG0004655	775
CG11076_OG0001759	1674
CG11077_OG0000549_OG0	773
CG11085_OG0008456	20
CG11089_OG0004653	8137
CG11095_OG0003249	404
CG11099_OG0007074	716
CG11103_OG0003250	378
CG11106_OG0012330	7
CG11109_OG0001964	464
CG11110_OG0006619	309
CG11123_OG0006752	549
CG11125_OG0006747	427
CG11127_OG0006744	1127
CG1113_OG0004171	58
CG11131_OG0001957_OG0	7
CG11134_OG0003251	702
CG11141_OG0006745	979
CG11145_OG0006754	0
CG11147_OG0003729	28945
CG11149_OG0003730	1
CG11151_OG0008256	7294
CG11159_OG0006283	4
CG1116_OG0004164	1225
CG11162_OG0008263	5
CG11168_OG0004657	1733
CG11170_OG0006462	130
CG11178_OG0003327	576
CG11180_OG0006625	1027
CG11191_OG0007189	1184
CG11192_OG0007095	1
CG11200_OG0007088	5055
CG11211_OG0012938	25228
CG11226_OG0012166_OG0	3
CG11227_OG0007505	2
CG1124_OG0002090	15254
CG11241_OG0003815_OG0	708
CG11247_OG0009861	506
CG11248_OG0003830_OG0	219
CG11249_OG0009864	8
CG11251_OG0001998	1
CG11257_OG0007039	301
CG11263_OG0001789	4
CG11267_OG0011856	1510
CG11269_OG0006458	0
CG11275_OG0002906	5943
CG11279_OG0003924_OG0	291
CG11286_OG0004361	1
CG1129_OG0002085	828
CG11291_OG0003029	2
CG11294_OG0007761	50
CG11298_OG0007031	0
CG11309_OG0010303	3861
CG11317_OG0012026	358
CG11318_OG0000756	2
CG11319_OG0009603	1070
CG11327_OG0009628	10
CG11333_OG0002657_OG0	0
CG11334_OG0005804	1751
CG11342_OG0011920	102
CG11345_OG0011138	6
CG11349_OG0011131	1
CG11353_OG0011127	143
CG11356_OG0008477	19
CG11357_OG0011126	775
CG1136_OG0010499	1811
CG11367_OG0000806_OG0	112
CG11369_OG0011699	4
CG1137_OG0004303	18
CG11370_OG0003817_OG0	3
CG11377_OG0008723	1028
CG11378_OG0007395	2611
CG11379_OG0007397	2
CG11380_OG0007400	4
CG11381_OG0007402	1
CG11382_OG0007404	0
CG11384_OG0007396	1
CG1139_OG0004077	28
CG11391_OG0001026_OG0	885
CG11396_OG0010345	959
CG11398_OG0007405	175
CG11403_OG0007406	247
CG11404_OG0012169	3
CG11406_OG0006889	11
CG11409_OG0007766	534
CG11413_OG0011575	55
CG11414_OG0006019	2950
CG11417_OG0007590	970
CG1142_OG0012974	444
CG11425_OG0009823	791
CG11426_OG0009824	2124
CG1143_OG0011104	2983
CG11436_OG0003200	319
CG11437_OG0009825	31
CG11438_OG0009826	948
CG11447_OG0004515	551
CG11449_OG0000981_OG1	0
CG11453_OG0001027_OG0	140
CG11454_OG0001792	665
CG11456_OG0003951	399
CG11459_OG0000135_OG1	809
CG1146_OG0011093	8075
CG11470_OG0000857	2
CG11474_OG0005934	1570
CG11475_OG0005935	30
CG11498_OG0001515	151
CG11504_OG0002630	672
CG11523_OG0009832	301
CG11529_OG0010828	254
CG11537_OG0010640	2015
CG11550_OG0002660	9176
CG11560_OG0010817	341
CG11562_OG0008742	300
CG11563_OG0002662	358
CG11566_OG0007496	28
CG11570_OG0004027	0
CG11581_OG0008240	0
CG11583_OG0010538	499
CG11584_OG0008239	1
CG11585_OG0012335	7
CG11586_OG0010534	511
CG11590_OG0001741	373
CG11593_OG0010497	813
CG11594_OG0010492	6742
CG11596_OG0007629	757
CG11601_OG0008739	1108
CG11608_OG0000142_OG0	1
CG1161_OG0004180	3353
CG11617_OG0008731	386
CG11619_OG0003864_OG0	84
CG11626_OG0011450	9
CG11629_OG0003739	0
CG11630_OG0009580	3
CG11634_OG0009583	1
CG11635_OG0007156	20
CG11638_OG0007387	239
CG11655_OG0001745_OG0	1543
CG11656_OG0005013	7
CG11658_OG0010025	1522
CG11663_OG0012087	3
CG11664_OG0011395	0
CG11666_OG0012316	0
CG11668_OG0002452	690
CG11670_OG0005008	1
CG11672_OG0004805	3
CG11674_OG0008231	1
CG11679_OG0008511	676
CG11686_OG0002448_OG0	3170
CG11693_OG0004810	19
CG11694_OG0000225_OG0	2
CG11694_OG0000225_OG1	0
CG11695_OG0007879	757
CG11696_OG0007880	647
CG11698_OG0002319_OG0	0
CG11699_OG0007882	1898
CG11703_OG0002165_OG0	2
CG11710_OG0001691_OG0	894
CG1172_OG0004189	684
CG11722_OG0001391	363
CG11723_OG0003571	451
CG11726_OG0010048	0
CG11737_OG0001419_OG0	2886
CG11741_OG0001420_OG0	141
CG11752_OG0007995	2100
CG11755_OG0000851	99
CG11756_OG0007997	2
CG11760_OG0004826	396
CG11768_OG0004832	530
CG11771_OG0005200	2685
CG11777_OG0006309	255
CG11779_OG0004481	1168
CG11786_OG0012799	4
CG11788_OG0007083	78
CG11790_OG0005187	1980
CG11791_OG0012008	3349
CG11807_OG0003009_OG0	1769
CG11808_OG0006841	187
CG11811_OG0004058	1364
CG11816_OG0008636	4
CG11835_OG0000264_OG0	11538
CG11835_OG0000264_OG1	2941
CG11837_OG0005082	278
CG11841_OG0005083	5951
CG11842_OG0000856_OG1	1046
CG11843_OG0011490	170
CG11852_OG0002502_OG0	1028
CG11854_OG0005171	214
CG11857_OG0005167	2163
CG11858_OG0005166	427
CG11878_OG0000055_OG0	0
CG11878_OG0000055_OG1	41
CG11878_OG0000055_OG2	3
CG11882_OG0005094	298
CG11883_OG0006313	1228
CG11885_OG0003355	273
CG11892_OG0005161	73
CG11893_OG0000039_OG2	1079
CG11899_OG0005100	4934
CG11902_OG0005155	476
CG11906_OG0001618	476
CG11911_OG0008747	0
CG11912_OG0008746	1
CG11920_OG0005183	338
CG11927_OG0003556	637
CG11929_OG0011773	0
CG11961_OG0001155_OG0	2104
CG11964_OG0004848	308
CG11970_OG0004849	1287
CG11975_OG0004850	1027
CG11977_OG0012457_OG0	0
CG11980_OG0002337	1139
CG11983_OG0004852	28
CG11986_OG0004855	192
CG11997_OG0004862	1
CG11999_OG0004179	1202
CG12003_OG0004112	0
CG12004_OG0011286	3868
CG12009_OG0010662	1
CG12010_OG0010671	232
CG12011_OG0011025	3
CG12012_OG0010672	1193
CG12016_OG0010666	1621
CG12017_OG0010661	5
CG12020_OG0011042	1
CG12024_OG0011050	1044
CG12025_OG0011053	2080
CG12035_OG0011029	0
CG12038_OG0011331	164
CG12054_OG0000497	2138
CG12056_OG0003138	987
CG12057_OG0003139	0
CG12061_OG0000938_OG0	1
CG12065_OG0007412	4499
CG12069_OG0001519	1
CG12071_OG0011553	259
CG12071_OG0013484	273
CG12075_OG0007754	9154
CG1208_OG0004248	427
CG12081_OG0007411	461
CG12084_OG0011296	2230
CG12091_OG0011293	6268
CG12093_OG0011111	1696
CG12096_OG0008559	942
CG12099_OG0011289	8287
CG12104_OG0011284	673
CG12105_OG0004111	444
CG12106_OG0007586	151
CG12107_OG0006719	890
CG12111_OG0007413	34
CG12112_OG0012598_OG0	131
CG12115_OG0007587	1
CG12116_OG0008625	6947
CG12118_OG0007585	1416
CG12121_OG0007579	2663
CG12123_OG0003325	214
CG12128_OG0002879	619
CG12129_OG0002878	390
CG1213_OG0002105	43288
CG12134_OG0006319	313
CG12147_OG0004192	2
CG12155_OG0003210	948
CG12159_OG0002860	615
CG12164_OG0006760	18
CG12170_OG0002098	1621
CG12171_OG0004222	1189
CG12173_OG0004172	480
CG12177_OG0008262	876
CG1218_OG0002103	423
CG12182_OG0011099	162
CG12194_OG0008975	581
CG12204_OG0001687	148
CG12206_OG0008131	14
CG12209_OG0002818	4
CG12213_OG0002418	1450
CG12219_OG0007713	737
CG12224_OG0000651_OG1	1315
CG12231_OG0003119	3
CG12236_OG0008414	510
CG12237_OG0007424	1333
CG12239_OG0001754	555
CG12241_OG0001396	728
CG12253_OG0011818	90
CG12256_OG0004947	22
CG12259_OG0005539	541
CG12268_OG0005336	1544
CG1227_OG0004337	435
CG12278_OG0004413	1
CG12279_OG0004445	642
CG12288_OG0009457	43
CG12289_OG0010046	1
CG12290_OG0002618	3021
CG12299_OG0009634	588
CG12301_OG0001981	375
CG12307_OG0009694	3
CG1231_OG0011372	26
CG12316_OG0009955	820
CG12320_OG0005053	104
CG12321_OG0001064_OG0	1781
CG12325_OG0002854	430
CG1233_OG0011370	1920
CG1234_OG0004335	674
CG12341_OG0002848	311
CG12343_OG0002853	1215
CG12344_OG0002855	752
CG12355_OG0012373	205
CG1236_OG0002100	927
CG12362_OG0000821_OG0	8
CG12374_OG0007223	13
CG12375_OG0009777	2149
CG12379_OG0008514	135
CG12384_OG0006229	4363
CG1239_OG0004237	182
CG12395_OG0001736	1
CG12398_OG0008359	4
CG12402_OG0002224_OG0	31
CG12420_OG0002594_OG0	10
CG12426_OG0005340	1
CG12438_OG0003802	1
CG12439_OG0009296	0
CG12446_OG0001786_OG0	0
CG12448_OG0009145	26
CG1246_OG0011105	26
CG12464_OG0011955	0
CG12470_OG0007846	13
CG12479_OG0008243	1
CG12480_OG0008242	0
CG12481_OG0008237	0
CG12490_OG0000233_OG1	3
CG12496_OG0007599	1
CG12498_OG0008105	1
CG12499_OG0002285_OG0	855
CG12502_OG0011339	185
CG12507_OG0008176	45
CG12511_OG0009568	0
CG12516_OG0005410	4
CG12517_OG0009649	0
CG12520_OG0010149	83
CG12521_OG0012944	2
CG12531_OG0008272	241
CG12535_OG0008128	1
CG12539_OG0008363	0
CG12540_OG0008220	0
CG12541_OG0007825	133
CG12560_OG0012234	536
CG12567_OG0012740	1411
CG12576_OG0001784_OG0	2869
CG12581_OG0001679_OG0	12095
CG12589_OG0011424	1
CG12590_OG0011977	0
CG12594_OG0005596	154
CG12607_OG0011139	1
CG12609_OG0008677	2
CG12617_OG0003653	0
CG12620_OG0009462	5
CG12637_OG0008050	2
CG12643_OG0007518	288
CG1265_OG0010531	1309
CG12655_OG0000445_OG2	5
CG12659_OG0007410	54
CG12661_OG0007749	2
CG12662_OG0007747	3
CG12672_OG0007868	105
CG12674_OG0003570	0
CG12679_OG0001731_OG0	0
CG12680_OG0001718	0
CG12682_OG0012323	1
CG12691_OG0007931	3
CG12692_OG0000634_OG0	3
CG12693_OG0012106	2
CG12698_OG0008169	8
CG12699_OG0000230_OG1	41
CG12702_OG0001192	93
CG12708_OG0000271_OG0	10
CG12708_OG0000271_OG0.2	132
CG1271_OG0010635	1447
CG12713_OG0003881_OG0	55
CG12716_OG0008438	2
CG12723_OG0008557	5
CG12728_OG0000928_OG0	237
CG12729_OG0011725	17
CG1273_OG0010536	7
CG12730_OG0007375	889
CG12744_OG0000893	25
CG12746_OG0004208	4063
CG1275_OG0011072	3307
CG12768_OG0001283_OG0	212
CG12769_OG0007187	125
CG12773_OG0003140	1927
CG12782_OG0012281	2
CG12783_OG0000743_OG0	2
CG12784_OG0005236	0
CG12795_OG0008825	630
CG12811_OG0002240	1490
CG12817_OG0002595_OG0	82
CG12818_OG0004897	240
CG12822_OG0001599	1517
CG12825_OG0001130_OG1	131
CG12826_OG0002951	3
CG12828_OG0011622	0
CG12831_OG0011623_OG0	1
CG12836_OG0002963_OG0	32
CG12848_OG0006045	581
CG12849_OG0011577	0
CG12851_OG0005862	173
CG12857_OG0006163	0
CG12860_OG0006154	21
CG12861_OG0006153	27
CG12862_OG0011585_OG0	0
CG12863_OG0011584	180
CG12866_OG0002772	1
CG12868_OG0001564	783
CG12869_OG0006145	39
CG12869_OG0006146	21
CG12877_OG0001472_OG0	1190
CG1288_OG0001350	6
CG12880_OG0005345	23
CG12883_OG0001474	102
CG12885_OG0001477	563
CG12895_OG0006308	931
CG12909_OG0002821	236
CG12910_OG0006305	158
CG12911_OG0006304	16
CG12914_OG0002819	0
CG12917_OG0002815	25
CG12920_OG0006291	0
CG12926_OG0006349	383
CG12929_OG0006357	187
CG12934_OG0006315	2
CG12935_OG0002846	129
CG12942_OG0001596_OG0	320
CG12945_OG0004570	1981
CG12947_OG0004568	185
CG12948_OG0004558	648
CG12963_OG0001641_OG0	0
CG12964_OG0002996_OG0	75
CG12970_OG0006808	4
CG12971_OG0010294	10
CG12974_OG0010307	24
CG12983_OG0010332	6
CG12984_OG0003949	1
CG12985_OG0000915	36
CG12986_OG0011685	6
CG1299_OG0000523_OG0	11062
CG12990_OG0007696	34
CG12991_OG0007703	2894
CG12992_OG0011688	44
CG12994_OG0007707	4
CG12995_OG0008599	2
CG12998_OG0011739	7
CG13000_OG0011738	2
CG13001_OG0008580	199
CG13002_OG0008577	5
CG13003_OG0008572	2225
CG13004_OG0008570	247
CG13005_OG0008567	176
CG13008_OG0008305	12
CG13010_OG0003260	11
CG13012_OG0008317	492
CG13014_OG0008547	499
CG13016_OG0006536	422
CG13018_OG0006537	151
CG13021_OG0003241	1
CG13022_OG0010698	83
CG13023_OG0010699	9
CG13024_OG0010708	869
CG13026_OG0010716	250
CG13028_OG0004010	2
CG13031_OG0012200	335
CG13032_OG0004014_OG0	2
CG13033_OG0010736	0
CG13038_OG0010761	0
CG13039_OG0010762	1
CG1304_OG0000265_OG0	0
CG1304_OG0000265_OG1	0
CG13040_OG0010763	0
CG13041_OG0000280_OG0	0
CG13041_OG0000280_OG0.2	5
CG13042_OG0010767	65
CG13043_OG0000281_OG0	1
CG13043_OG0000281_OG1	6
CG13044_OG0010768	4
CG13045_OG0000814	0
CG13046_OG0010771	0
CG13047_OG0010772	5
CG13048_OG0010773	1
CG13049_OG0010774	10
CG13051_OG0011898	12
CG13053_OG0010778	1
CG13054_OG0010779	4
CG13055_OG0010780	10
CG13056_OG0010757	2
CG13058_OG0004021	5
CG13059_OG0010764	11
CG13062_OG0010766	4
CG13064_OG0010775	0
CG13065_OG0010776	34
CG13066_OG0012201	0
CG13068_OG0002030_OG1	8
CG13069_OG0004022	18
CG1307_OG0004308	1285
CG13070_OG0012202	0
CG13071_OG0011899	6
CG13073_OG0012731_OG0	15
CG13074_OG0010797	36
CG13075_OG0000216_OG0	5
CG13075_OG0000216_OG1	19
CG13077_OG0009097	3156
CG13078_OG0003575_OG0	1
CG13081_OG0003574	0
CG13082_OG0009094	137
CG13083_OG0009084	0
CG13084_OG0009083	0
CG13085_OG0001922	108
CG13086_OG0003709	477
CG13088_OG0001266	92
CG1309_OG0010533	3918
CG13096_OG0003720	607
CG13097_OG0001923	539
CG13101_OG0009304	1340
CG13102_OG0009298	0
CG13108_OG0009295	42
CG13110_OG0011792	0
CG13113_OG0001247_OG0	3
CG13114_OG0009279	7
CG13116_OG0001878	2608
CG13123_OG0001877	122
CG13124_OG0003502	26751
CG13126_OG0003515	263
CG13127_OG0001844	0
CG13131_OG0000790_OG0	0
CG13133_OG0003525	368
CG1314_OG0011674	4
CG13144_OG0009363	18
CG13148_OG0007214	12
CG13151_OG0006215	243
CG13154_OG0006206	3
CG13155_OG0006196	9
CG13157_OG0002779	1
CG1316_OG0000430_OG0	2269
CG13168_OG0006184	18
CG1317_OG0011084	5222
CG13170_OG0006182	4
CG13171_OG0006180	0
CG13177_OG0012831	61
CG13185_OG0002928	929
CG13186_OG0006594	4
CG13192_OG0006567	569
CG13193_OG0006565	0
CG13196_OG0006560	4
CG13197_OG0006563	949
CG13202_OG0001123_OG0	11
CG13203_OG0006235	42
CG13204_OG0006233	2423
CG13215_OG0002793_OG0	64
CG13216_OG0001568_OG0	0
CG13218_OG0002791_OG0	1
CG13220_OG0001573_OG0	1924
CG13223_OG0001571_OG0	0
CG13226_OG0002794_OG0	21
CG13227_OG0006218_OG0	0
CG13228_OG0011587_OG0	0
CG13229_OG0002786_OG0	377
CG13229_OG0002787_OG0	1515
CG13231_OG0006217	16
CG13239_OG0009815	49
CG1324_OG0007509	10
CG13243_OG0009147	1
CG13247_OG0010378	49
CG13248_OG0010371	339
CG13250_OG0011870	14
CG13251_OG0010355	227
CG13252_OG0003952	882
CG13258_OG0009399	18
CG13272_OG0008882	11
CG13280_OG0008881	17
CG13282_OG0008887	35
CG13285_OG0010583	208
CG13287_OG0010216	3
CG13288_OG0010220	5
CG13293_OG0003937	214
CG13295_OG0010231	819
CG13297_OG0010242	28
CG13299_OG0011864	2
CG13300_OG0003943	109
CG13305_OG0011196	49
CG13306_OG0011204	108
CG13308_OG0004102	0
CG13309_OG0011211	0
CG13310_OG0011207	68
CG13312_OG0011210	0
CG13313_OG0004105_OG0	0
CG13314_OG0011224	17
CG13315_OG0011237	12418
CG13318_OG0004834	6254
CG13319_OG0006667	481
CG13321_OG0006673	4
CG13326_OG0006545	2
CG13330_OG0007271	4
CG13331_OG0007273	115
CG13332_OG0007274	94
CG13334_OG0007281	0
CG13337_OG0011662	93
CG13339_OG0007296	665
CG13344_OG0007304	324
CG13358_OG0007351	11
CG13359_OG0012499	1
CG13360_OG0010145	1653
CG13361_OG0003189	0
CG13362_OG0007862	1
CG13364_OG0001174_OG0	9
CG13365_OG0007831	698
CG13367_OG0003188_OG0	1098
CG13369_OG0003181	1909
CG13375_OG0007847	42
CG13377_OG0007849	3194
CG13380_OG0010135	2
CG13384_OG0003473	1465
CG13385_OG0012520	1
CG13386_OG0003471	127
CG1339_OG0006721	9
CG13390_OG0003479	320
CG13392_OG0003476	306
CG13397_OG0003469	1014
CG13398_OG0003468	399
CG13403_OG0008236	154
CG13404_OG0008224	98
CG13405_OG0011376	6
CG13407_OG0004768	1
CG13408_OG0004770	43
CG13409_OG0004775	378
CG13423_OG0007099	7
CG13426_OG0011654	14
CG13427_OG0003049	9
CG13428_OG0007100	9426
CG13430_OG0001658	318
CG13436_OG0006622	95
CG13437_OG0006285	162
CG13438_OG0006243	0
CG1344_OG0012226	204
CG13442_OG0006244	3
CG13443_OG0006248	0
CG13445_OG0003880	0
CG13449_OG0009980	73
CG13454_OG0003875_OG0	0
CG13455_OG0009966	11
CG13457_OG0001288	1
CG13458_OG0004037	432
CG13460_OG0010841	2
CG13465_OG0000343_OG0	0
CG13471_OG0004048	0
CG13473_OG0010860	1
CG13474_OG0004049	0
CG13476_OG0012898	1
CG13481_OG0000339_OG0	25
CG13481_OG0000339_OG1	0
CG13484_OG0010886	261
CG13488_OG0001544_OG1	2
CG13492_OG0005946	20
CG13501_OG0005936	5
CG13502_OG0005931	80
CG13502_OG0012991	11
CG13506_OG0007028	3919
CG13510_OG0006998	62
CG13511_OG0006997	2
CG13516_OG0006995	521
CG13526_OG0006986	0
CG13527_OG0006984	0
CG13531_OG0006978	1560
CG13532_OG0006975	110
CG13538_OG0005981	0
CG13539_OG0012044	0
CG1354_OG0007555	2434
CG13541_OG0012280	0
CG13544_OG0005976	4
CG13545_OG0012580	2
CG13551_OG0000540_OG1	5924
CG13551_OG0012048	2907
CG13557_OG0012477	1
CG13558_OG0001556	1
CG13559_OG0012047	52
CG13561_OG0011643	0
CG13562_OG0011631	108
CG13575_OG0006892	67
CG13577_OG0001150_OG0	2
CG13578_OG0006898	722
CG13579_OG0006013	96
CG1358_OG0006724	685
CG13581_OG0002746	5
CG13585_OG0011574	3617
CG13587_OG0006025	3
CG13594_OG0006033	210
CG13599_OG0005537	8
CG1360_OG0006725	88
CG13601_OG0005534	645
CG13603_OG0005332	1961
CG13605_OG0005319	1258
CG13606_OG0005306	268
CG13607_OG0005318	2641
CG13609_OG0012982	8
CG13613_OG0005278	0
CG13614_OG0002525_OG0	0
CG13615_OG0002524	0
CG13616_OG0005272	38
CG13618_OG0005267	1156
CG13622_OG0005268	10
CG13623_OG0005265	494
CG13625_OG0004618	644
CG13627_OG0004629	10
CG13630_OG0004630	1235
CG13631_OG0004635	1796
CG13634_OG0004637	41
CG13641_OG0004650	184
CG13643_OG0002274	23
CG13653_OG0002504	3
CG13654_OG0005174	463
CG13663_OG0011496	626
CG13667_OG0004090_OG0	349
CG13670_OG0011168	55
CG13671_OG0004086_OG0	688
CG13675_OG0000560_OG2	7
CG13676_OG0003984	71
CG13678_OG0000129_OG3	20
CG1368_OG0008241	1
CG13685_OG0010463	248
CG13689_OG0008772	89
CG13690_OG0008752	5
CG13692_OG0008754	25
CG13698_OG0010125	1385
CG13699_OG0003907_OG0	3
CG13705_OG0010610	8
CG13707_OG0010613	190
CG13708_OG0010614	65
CG1371_OG0006292	2602
CG13711_OG0010618	0
CG13712_OG0010619	0
CG13713_OG0010620	1
CG13716_OG0010627	9
CG13720_OG0004084	0
CG13721_OG0012208	3
CG13722_OG0011130	88
CG13723_OG0010915	0
CG13724_OG0010917	0
CG13725_OG0010918	0
CG13727_OG0004055	4
CG13728_OG0010923	0
CG13731_OG0011910	22
CG13733_OG0010089	7
CG13738_OG0011907	4
CG13739_OG0002891	147
CG13743_OG0006405	235
CG13744_OG0006409	0
CG13747_OG0006408	2
CG13748_OG0006626	4
CG13751_OG0001660_OG0	816
CG13760_OG0007606	455
CG13766_OG0009602	238
CG13771_OG0009612	1
CG13775_OG0003750_OG0	139
CG13784_OG0000956_OG0	1153
CG13786_OG0003631	3
CG13796_OG0001883_OG0	963
CG13801_OG0000219_OG0	2
CG13801_OG0000219_OG1	0
CG13806_OG0011077	1
CG13807_OG0011075	566
CG13810_OG0011066	1
CG13813_OG0010189	0
CG13829_OG0011464	1
CG13833_OG0004687	28563
CG13837_OG0002276	4
CG13838_OG0011993	1
CG13841_OG0004694	1329
CG13842_OG0004706	50
CG13847_OG0004737	18
CG13850_OG0004743	990
CG13855_OG0004744	58
CG13856_OG0004745	928
CG13857_OG0004746	10
CG13862_OG0004760	0
CG13868_OG0007089	9425
CG13868_OG0013578	1709
CG13869_OG0007075	4
CG1387_OG0008528	4
CG13870_OG0007093	35
CG13871_OG0003047	6
CG13872_OG0007071	4
CG13875_OG0011381	166
CG13876_OG0001334_OG0	250
CG13877_OG0011937	325
CG13884_OG0000403_OG0	2
CG13887_OG0011343	7996
CG13891_OG0002060	15
CG13893_OG0011360	1676
CG13894_OG0004129	71
CG13895_OG0004128	715
CG13901_OG0011344	226
CG13907_OG0011337	4057
CG13912_OG0011325	439
CG13917_OG0011285	9411
CG13919_OG0011274	307
CG13920_OG0011271	968
CG13921_OG0011032	175
CG13924_OG0011054	41
CG13926_OG0011282	319
CG13928_OG0011279	1329
CG13930_OG0011024	3
CG13931_OG0004073	53
CG13933_OG0011036	1533
CG13937_OG0011056	2925
CG13949_OG0003375	25
CG13950_OG0003376	204
CG13954_OG0006374	148
CG13955_OG0002890_OG0	62
CG13962_OG0012240	2
CG13970_OG0009133_OG0	0
CG13972_OG0005361	2
CG13983_OG0002696	0
CG13991_OG0000661_OG1	1
CG13992_OG0002070_OG0	4
CG13994_OG0011942	485
CG13995_OG0000538_OG0	180
CG13999_OG0000662_OG0	91
CG14005_OG0001926	414
CG14006_OG0001927	3
CG14007_OG0009567	58
CG14011_OG0003731	3
CG14013_OG0003734	0
CG14014_OG0009443	0
CG14015_OG0009446	135
CG14017_OG0003733	0
CG14020_OG0003686	112
CG14022_OG0008831	620
CG14024_OG0003410_OG0	117
CG14034_OG0008836	20
CG14036_OG0008842	1
CG14042_OG0001816	269
CG14043_OG0003425	935
CG14044_OG0008964	164
CG14050_OG0000684	103
CG14052_OG0007777	7
CG14053_OG0012099	2
[truncated: 9,910 more rows]
