# Supplementary material for: Evolution of chemosensory tissues and cells across ecologically diverse Drosophilids
Source: Nat Commun. 2024 Feb 5;15:1047. doi: 10.1038/s41467-023-44558-4 (PMC10844241; doi:10.1038/s41467-023-44558-4)
Supplement: Supplementary file 18 — Supplementary Data 15 [file 41467_2023_44558_MOESM18_ESM.zip › all_count_tables_renamed/MELD1AN_counts_trim_genes_FBids_1_1_sorted.txt]

128up_OG0006588	1474
14-3-3epsilon_OG0002478	12387
14-3-3epsilon_OG0001126_OG1	20815
140up_OG0004534	556
18w_OG0003044	1667
26-29-p_OG0010897	7658
2mit_OG0000576_OG0	56
5-HT1A_OG0006644	159
5-HT1B_OG0006647	33
5-HT2A_OG0000287_OG0	9
5-HT2B_OG0011472	1501
5-HT7_OG0005777	45
5PtaseI_OG0005188	1673
7B2_OG0004187	12930
a_OG0006460	993
a10_OG0010691	511009
a5_OG0009037	111827
a6_OG0007651	834
AANATL2_OG0003640	143
AANATL4_OG0000091_OG1	0
AANATL7_OG0007605	3
Aasdh_OG0001831	745
Aatf_OG0001947	548
aay_OG0011265	17099
ab_OG0009683	844
ab_OG0009684	165
ABCB7_OG0011281	5929
Pmp70_OG0003257	5057
Abd-B_OG0005000	3
Abi_OG0002227_OG0	1287
Abl_OG0010722	5651
abo_OG0009656	487
Abp1_OG0010565	1798
abs_OG0003097	829
ac_OG0007843	0
Ac13E_OG0008321	3266
Ac3_OG0009573	1397
Ac78C_OG0010320	525
Acam_OG0000252_OG0	0
Acam_OG0000252_OG1	0
Acam_OG0005131	0
CG9149_OG0011313	890
Acbp1_OG0009246	1119
Acbp2_OG0010415	1983
Acbp4_OG0000311_OG0	0
Acbp4_OG0000311_OG1	36
Acbp6_OG0010414	593
ACC_OG0007193	13983
AcCoAS_OG0000812	29842
Ace_OG0000652_OG0	816
Acer_OG0000953_OG0	2259
Acer_OG0003808	235
Acf_OG0002671	2014
Achl_OG0002770	1960
acj6_OG0008333	443
acj6_OG0008334	1806
Ack_OG0010507	3195
Ack-like_OG0006546	1435
Acn_OG0009540	7595
CG5009_OG0006075	15902
Acox57D-d_OG0006913	526
Acox57D-p_OG0001151	4310
Acp1_OG0009317	126
Acp32CD_OG0009664	0
Acp65Aa_OG0003939	1
Acph-1_OG0001513	366
CG12512_OG0008829	1223
CG18155_OG0007972	23
Acsl_OG0007133	20303
Act42A_OG0000022_OG0	4
Act42A_OG0000022_OG1	163
Act42A_OG0000022_OG3	259
Act42A_OG0000022_OG4	263
Act42A_OG0000022_OG5	828
Actn_OG0003148_OG0	3663
Actn3_OG0011403_OG0	0
ACXB_OG0000046_OG0	0
ACXB_OG0000046_OG1	1
ACXB_OG0000046_OG2	0
ACXB_OG0000046_OG2.2	0
ACXD_OG0004078_OG0	1432
Acyp_OG0009408	0
Acyp2_OG0011498	510
Ada_OG0002342	147
Ada1-2_OG0003777_OG0	0
Ada2a_OG0005051	448
Ada2b_OG0004799	479
Ada3_OG0007872	1121
AdamTS-A_OG0005247	76
AdamTS-A_OG0012010	4
AdamTS-B_OG0008089	5838
Adar_OG0007649	769
Adat1_OG0003596	86
Adck1_OG0006032	939
Adck5_OG0010063	589
ADD1_OG0006579	899
Adf1_OG0001636_OG0	305
Adgf-A_OG0001991_OG0	1
Adgf-A_OG0003900	9
Adgf-A2_OG0010109	0
Adgf-B_OG0010108	0
Adgf-C_OG0001030_OG0	43
Adgf-D_OG0002208_OG0	20
Adgf-E_OG0006152	0
Adh_OG0003395_OG0	6
Adi1_OG0010940	1629
AdipoR_OG0004727	7937
CG3809_OG0004951	0
AdenoK_OG0003918_OG0	1843
Ady43A_OG0002958	2070
AdoR_OG0005733	29
adp_OG0006108	1380
AdSS_OG0000854_OG0	12306
Aduk_OG0004873	1666
Ae2_OG0010984	10565
CG6512_OG0010913	7315
aft_OG0006080	445
Afti_OG0005567	874
Ag5r_OG0008212	63
Ag5r2_OG0008213	1
AGBE_OG0007237	4567
AgmNAT_OG0001753	11
ago_OG0010530	2327
AGO1_OG0007307	3406
AGO2_OG0000119_OG0	10485
Agpat1_OG0008448	2045
Agpat2_OG0003465	7632
Agpat3_OG0004018	5247
Agpat4_OG0004019_OG0	1550
ADPS_OG0002932	5495
agt_OG0001016_OG0	261
Spat_OG0007723	5
Ahcy_OG0001195_OG0	1454
AhcyL1_OG0011110	5994
AIF_OG0001225	1742
AIMP1_OG0007108	919
AIMP2_OG0009977	1211
AIMP3_OG0005998	1274
Adk1_OG0010829	24602
Adk3_OG0005467	518
Ak6_OG0007201	254
Akap200_OG0000367_OG0	256
Akh_OG0010512	4
AkhR_OG0009627	6
akirin_OG0010441	3266
Akr1B_OG0001292	2822
Akt1_OG0005415	1695
al_OG0008749	35
Aladin_OG0007570	270
AlaRS_OG0003477	3281
AlaRS-m_OG0010596	1330
Alas_OG0006853	8138
alc_OG0006389	9941
Ald1_OG0005647	38879
Ald2_OG0005645	2
Aldh_OG0003615	61749
Aldh-III_OG0006742	43065
Aldh7A1_OG0003841_OG0	5
Alg-2_OG0001588_OG0	3985
Alg1_OG0002607_OG0	1827
Alg10_OG0000709_OG0	675
Alg11_OG0012170	2681
CG8412_OG0004562	1776
Alg14_OG0001194_OG0	452
Alg2_OG0010641	919
Alg3_OG0003012	82
Alg3_OG0006966	823
CG5287_OG0001281	521
CG5287_OG0003790	495
Alg9_OG0005173	721
Alh_OG0004317	4668
Alh_OG0004319	771
Alh_OG0011430	1032
alien_OG0009301	2732
ALiX_OG0005343	5239
Alk_OG0006414	11
CG12179_OG0001176_OG0	225
Alp1_OG0010289	12
Alp10_OG0010194	0
Alp11_OG0008522	0
Alp12_OG0003717	183
Alp13_OG0001034	10
Alp2_OG0000261_OG0	15
Alp2_OG0000261_OG1	4
Alp4_OG0005779	3885
Alp6_OG0006360	24
Alp7_OG0003030	0
Alp9_OG0003931	1
alph_OG0000083_OG0	0
alph_OG0005113	5460
alpha-Catr_OG0006852	6630
alpha-Est1_OG0004357	26083
alpha-Est10_OG0004350	10381
alpha-Est2_OG0000314	221
alpha-Est3_OG0004356	1320
alpha-Est6_OG0004354	4
alpha-Est7_OG0001351	1498
alpha-Est8_OG0004352	6351
alpha-Est9_OG0004351	327
alpha-Man-Ia_OG0003130	378
alpha-Man-Ia_OG0003131	1367
alpha-Man-Ia_OG0001168	1899
alpha-Man-Ib_OG0005087	2434
alpha-Man-Ic_OG0011549	4
alpha-Man-IIa_OG0004878	3659
alpha-Man-IIb_OG0005229	9537
alpha-PheRS_OG0008296	1670
alpha-Spec_OG0011040	25023
alpha4GT1_OG0000948	1053
alphaCOP_OG0011275	8817
alphaSnap_OG0010384	6484
alphaTub67C_OG0010998	25
Alr_OG0008278	948
alrm_OG0002498	1
Als2_OG0009863	4396
alt_OG0004894	4426
aly_OG0004083	0
Ama_OG0002112	0
Amacr_OG0009433	2418
amd_OG0001918	15279
Amnionless_OG0008741	167
amon_OG0011540	4423
amos_OG0003702_OG0	0
AMPdeam_OG0008245	13668
Amph_OG0007204	13887
AMPKalpha_OG0001698	7519
Amt_OG0004607	26107
Amun_OG0008385	7446
amx_OG0007575	788
Amy-p_OG0000157_OG0	1
Amy-p_OG0000157_OG0.2	0
Amyrel_OG0006416	5
ana_OG0006403	61
ana1_OG0002269	1954
ana2_OG0007120	86
ana3_OG0006194	206
Ance-2_OG0003658	4
Ance-3_OG0001891_OG0	4802
Ance-3_OG0009407	3144
Ance-4_OG0006406	0
Ance-5_OG0005870	59
anchor_OG0010100	7930
Andorra_OG0011741	0
Ank2_OG0010460	15489
Ankle2_OG0000780	3377
l(2)35Be_OG0003404_OG0	536
anox_OG0007490	3755
Ant2_OG0008041	102
antdh_OG0008007	261149
Antp_OG0002113	13
antr_OG0007227	7
AnxB10_OG0008082	10662
AnxB11_OG0008196	9846
AnxB9_OG0004410	28887
aop_OG0003458	789
aos_OG0010741	1180
Aos1_OG0002145_OG0	1394
AOX1_OG0005242	22414
AOX2_OG0000143_OG0	85773
AOX2_OG0000143_OG1	130
AOX4_OG0001465	43399
ap_OG0005832	19
AP-1-2beta_OG0008273	10252
AP-1gamma_OG0007680	6126
AP-1mu_OG0005553	4261
AP-1sigma_OG0005334	5121
AP-2alpha_OG0008751	5158
AP-2mu_OG0004736	4671
AP-2sigma_OG0004385	1093
Apc_OG0005387	3397
APC10_OG0005888	509
Apc2_OG0005308	112
APC4_OG0003171_OG0	750
APC7_OG0001703	8
ApepP_OG0000963	1274
aph-1_OG0003552_OG0	574
aPKC_OG0006607	486
aPKC_OG0006608	170
aPKC_OG0006609	130
Aplip1_OG0011323	2682
apn_OG0002443_OG0	1
apolpp_OG0012638	427
app_OG0010830	1565
APP-BP1_OG0010070	624
Appl_OG0007834	21131
Aprt_OG0004075	402
Aps_OG0010085	3264
apt_OG0002733	336
CG18815_OG0010034	6686
AQP_OG0007242	3
aqrs_OG0005393	0
aqz_OG0001049_OG1	11366
ara_OG0009939	36
aralar1_OG0001518	8818
Arc1_OG0002768_OG0	0
Arc2_OG0006127	181
Arc42_OG0001370_OG0	2263
Archease_OG0002289_OG0	385
Arf51F_OG0006831	1816
Arf79F_OG0012164	9526
ArfGAP1_OG0010836	2640
ArfGAP3_OG0003816_OG0	3035
Arfip_OG0005451	1027
Arfrp1_OG0007681	600
arg_OG0003183	31
arg_OG0007835	2
Argk_OG0011233	85818
Argk_OG0011925	894
Argl_OG0009800	150
CG31469_OG0002209_OG0	543
ArgRS_OG0008151	976
ArgRS-m_OG0004367	428
ari-1_OG0007878	1668
ari-2_OG0003028	1431
Arl1_OG0010003	1620
Arl2_OG0004816	354
Arl5_OG0011164	719
Arl6_OG0007042	2268
Arl6IP1_OG0004993	2541
Arl8_OG0004797	2635
arm_OG0007636	16014
armi_OG0002027	811
Arp1_OG0004441	4605
Arp10_OG0007423	1526
Arp2_OG0001770	1775
Arp3_OG0010555	1488
Arp5_OG0001448_OG0	1205
Arp53D_OG0011600	0
Arp6_OG0008512	1491
Arp8_OG0007614	533
Arpc1_OG0009187	3890
Arpc2_OG0009417	1131
Arpc3A_OG0005226	849
Arpc3B_OG0008590	25
Arpc4_OG0008719	1811
Arpc5_OG0008957	1065
arr_OG0007264	1186
Arr1_OG0009490	24
Arr2_OG0004099	3
Ars2_OG0005840	6630
Art1_OG0004911	727
Art2_OG0008773	12
Art3_OG0004604	437
Art4_OG0004574	510
Art6_OG0004528_OG0	0
Art7_OG0001547_OG0	747
Art8_OG0009662	123
Art9_OG0002219_OG0	0
Arts_OG0000486_OG0	1207
aru_OG0003377	5730
Arv1_OG0013036	495
arx_OG0009914	109
Asap_OG0007180	6190
Asator_OG0002682_OG1	3276
Asciz_OG0010646	297
ase_OG0007840	36
asf1_OG0009889	1344
ash1_OG0000982_OG0	232
ash2_OG0004623	2258
Ask1_OG0004518	3009
asl_OG0004217	99
AsnRS_OG0003707	2945
AsnRS-m_OG0006452	317
AsnS_OG0000992	452
asp_OG0004633	44
Asph_OG0006509	2266
ASPP_OG0006932	12120
CG9572_OG0008488	485
AspRS_OG0006665	2007
AspRS-m_OG0008886	2353
asrij_OG0006972	1257
asRNA:CR31429_OG0002339_OG0	370
asRNA:CR42743_OG0003772_OG0	0
asRNA:CR43299_OG0012338_OG0	0
asRNA:CR43426_OG0012535_OG0	1
asRNA:CR43454_OG0002277_OG0	21
asRNA:CR43463_OG0001607_OG0	263
asRNA:CR43809_OG0003675_OG0	1200
asRNA:CR44106_OG0002406_OG0	11
asRNA:CR44169_OG0002969_OG0	6689
asRNA:CR44179_OG0001455_OG0	2166
asRNA:CR44372_OG0000331_OG0	1
asRNA:CR44372_OG0000331_OG1	0
asRNA:CR44894_OG0012090_OG0	1
asRNA:CR45044_OG0005605_OG0	95
asRNA:CR45195_OG0000203_OG0	431
asRNA:CR45195_OG0000203_OG1	3
asRNA:CR45350_OG0001645_OG0	3189
asRNA:CR45943_OG0010336	519
asRNA:CR46029_OG0000226_OG0	0
asRNA:CR46029_OG0000226_OG1	0
asRNA:CR46139_OG0003106_OG0	78
asRNA:CR46246_OG0011916	0
asRNA:CR46354_OG0002193_OG0	316
asRNA:CR46473_OG0000925_OG0	12
Ass_OG0001346	1
ast_OG0003560	496
AstA_OG0004634	3
AstA-R1_OG0000689	74
AstA-R2_OG0005396	1
AstC_OG0009668	0
AstC-R1_OG0010134	13
AstC-R2_OG0001295_OG0	90
AstCC_OG0009669	0
asun_OG0002419_OG0	478
Asx_OG0006138	2834
Atac1_OG0003748_OG0	279
Atac2_OG0009508	475
Atac3_OG0000828	933
Tat_OG0001330	4961
Ate1_OG0003045	2509
Atet_OG0003384	9160
Atf-2_OG0006059	719
Atf3_OG0007763	936
Atg1_OG0009929	295
Atg1_OG0009931	4473
Atg10_OG0001598	109
Atg101_OG0008681	1113
Atg12_OG0011904	458
Atg13_OG0004817	1337
Atg14_OG0005089	1598
Atg16_OG0005703	1011
Atg17_OG0004232	4620
Atg18a_OG0011152	2449
Atg18b_OG0001271_OG0	2220
Atg2_OG0011112	5295
Atg3_OG0009922	2168
Atg4a_OG0009014	2565
Atg4b_OG0005256	1739
Atg5_OG0007974	605
Atg6_OG0005323	1564
Atg7_OG0006714	737
Atg8a_OG0008043	13354
Atg8b_OG0005571	0
Atg9_OG0006487	1995
atilla_OG0011822	11571
atk_OG0010362	3
atl_OG0001399	9881
atms_OG0004154	1722
ato_OG0004804	0
Atox1_OG0012695	1537
ATP6AP2_OG0004869	22172
ATP7_OG0008369	2816
ATP8A_OG0007260	18732
ATP8A_OG0007261	674
Atpalpha_OG0002140	48197
ATPCL_OG0006680	18281
ATPsynB_OG0010987	19315
ATPsynbeta_OG0005823	72272
ATPsynbetaL_OG0001317	1
ATPsynC_OG0005792	43238
ATPsynCF6_OG0005500	10860
ATPsynCF6L_OG0010605	0
ATPsynD_OG0004477	14302
ATPsyndelta_OG0007526	9576
ATPsynE_OG0005568	9096
ATPsynG_OG0009657	10587
ATPsyngamma_OG0005690	20191
ATPsynGL_OG0009315	0
ATPsynO_OG0012619	13197
AttC_OG0000164_OG0	21
AttC_OG0007258	2
AttD_OG0004890	4
Atu_OG0002096	1589
Atx-1_OG0012102	1
Atx2_OG0011501	9890
Atxn7_OG0003444	1467
aub_OG0000482_OG0	7
aurA_OG0004964	128
aurB_OG0009647	7
aust_OG0001881	0
aux_OG0003096_OG0	3548
ave_OG0006159	371
Aven_OG0003291	469
awd_OG0002664	8310
Awh_OG0010478	0
axed_OG0010262	192
Axn_OG0005720	2508
axo_OG0003993	1572
axo_OG0010625	633
axo_OG0010626	2516
axo_OG0010628	667
Axs_OG0008319	420
Axud1_OG0003447	1447
az2_OG0006736	391
azot_OG0000210_OG0	0
azot_OG0000210_OG1	2
b_OG0009189	188
B-H1_OG0000267_OG0	1876
B-H1_OG0000267_OG1	1066
B4_OG0009202	9596
B52_OG0001376_OG0	14304
b6_OG0007653	2
B9d1_OG0005246	418
B9d2_OG0005830	416
bab1_OG0011327	218
bab1_OG0011328	279
bab2_OG0011326	5517
babo_OG0006628	1707
babos_OG0007027	106
Bacc_OG0008947	19636
Bace_OG0000801_OG0	1
baf_OG0003792	1409
bai_OG0005189	3007
Balat_OG0007229	2
Baldspot_OG0010721	11484
ball_OG0001092_OG1	422
bam_OG0005170	3
bap_OG0001358_OG0	0
Bap111_OG0007677	3506
Bap170_OG0000903_OG0	2106
Bap55_OG0005900	1166
Bap60_OG0008560	2960
IMPPP_OG0000305_OG1	0
barc_OG0010291	972
bark_OG0008784	1971
barr_OG0000425_OG0	747
baz_OG0008596	5165
bb8_OG0005496	4
bbc_OG0007266	8679
CG18067_OG0007098	2573
bbg_OG0010871	18
bbg_OG0010872	187
BBIP1_OG0004876	872
BBS1_OG0010413	1545
BBS4_OG0002785_OG0	5668
BBS5_OG0002086	2983
BBS8_OG0008755	4249
BBS9_OG0006919	12958
bbx_OG0008688	6099
bc10_OG0010387_OG0	984
BCAS2_OG0005540	578
bcd_OG0002111_OG0	1
bchs_OG0003722	361
BCL7-like_OG0007566	473
bcn92_OG0007793	1068
Bdbt_OG0004400	762
bdg_OG0006805	3081
bdl_OG0003385	2985
Bdp1_OG0009215	929
be_OG0000785	1320
BEAF-32_OG0006164	1531
beag_OG0004860	860
beat-Ia_OG0011784	397
beat-Ib_OG0009146	18
beat-Ic_OG0001866_OG0	1
beat-IIa_OG0005482	102
beat-IIb_OG0005481	116
beat-IIIa_OG0009463	182
beat-IIIb_OG0009460	144
beat-IIIc_OG0003687	331
beat-IV_OG0005508	821
beat-Va_OG0005024	1
beat-Vb_OG0005021	0
beat-Vc_OG0001062_OG0	77
beat-VII_OG0011542	147
beat-VII_OG0011544	159
beg_OG0004008	771
bel_OG0001048	13778
Bem46_OG0008920	580
ben_OG0000514_OG0	7807
Best1_OG0002590_OG0	13665
Best2_OG0010251	3321
Best3_OG0009963	3
Best4_OG0000558_OG0	0
Bet1_OG0003845_OG0	1717
Bet3_OG0004072	1648
beta-PheRS_OG0005298	1669
beta-Spec_OG0007697	37995
beta'COP_OG0009212	5525
beta3GalTII_OG0012738	307
beta4GalNAcTA_OG0006521	1270
beta4GalNAcTB_OG0002610	675
beta4GalT7_OG0005195	389
betaCOP_OG0008653	8462
betaggt-I_OG0008962	1143
betaGlu_OG0002667	1543
CG32396_OG0011696	0
Bgb_OG0011276	941
bgcn_OG0001647	554
bgm_OG0009412	40363
BHD_OG0010421	658
bi_OG0003201	2944
bi_OG0012904	196
BI-1_OG0004087	11067
bib_OG0001843_OG0	36
BicC_OG0009143	58
BicD_OG0009474	2052
CG11873_OG0005086	1553
bif_OG0003277	2109
bif_OG0012761	475
BigH1_OG0001085_OG0	14
bigmax_OG0005365	565
Bili_OG0002506_OG0	0
bin_OG0010286	0
Bin1_OG0005423	533
bin3_OG0007310	3427
bip1_OG0010560	162
Bka_OG0009250	238
blanks_OG0011885_OG0	0
Blimp-1_OG0010196	4685
Blm_OG0002608	202
Blos1_OG0006148	539
Blos2_OG0010078	660
Blos3_OG0009918	226
Blos4_OG0010933	375
blot_OG0010924	118531
blow_OG0006726	1767
blp_OG0005216	1026
blw_OG0006982	70648
bma_OG0010967	44
Bmcp_OG0010022	1804
bmm_OG0010858	2908
bnb_OG0001206_OG1	2420
CG5059_OG0012191	2381
bnk_OG0005787	0
bnl_OG0004512	447
boca_OG0006727	2124
bocks_OG0002575_OG0	971
BOD1_OG0005544	6929
boi_OG0007601	93
boi_OG0007603	10
boil_OG0012322	17
bol_OG0011238	1872
boly_OG0007153	0
BomBc1_OG0001623	266
BomBc2_OG0000769_OG0	25
BomBc3_OG0004769	11
BomT3_OG0011469	248
bon_OG0004934	2065
bond_OG0004726	3397
bonsai_OG0007008	1135
Boot_OG0006400	2
bor_OG0004967	1631
bora_OG0003911	7
BORCS5_OG0008208	939
BORCS6_OG0011365	559
BORCS7_OG0007103	225
borr_OG0009292	9
boss_OG0005676	7584
botv_OG0006642	1105
bou_OG0007819	1376
bowl_OG0008785	926
BoYb_OG0000400_OG0	5
br_OG0007659	7
br_OG0011928	0
Br140_OG0001629	1548
brat_OG0001919	276
Brca2_OG0000883	575
Brd_OG0010852	1
CG7154_OG0009310	1515
Brd8_OG0002488	1136
Bre1_OG0010209	2562
Brf_OG0005483	711
Brf_OG0005485	141
brk_OG0007975	639
brm_OG0009999	5070
Brms1_OG0008442	1537
Bro_OG0011272	0
brp_OG0000499_OG1	2116
l(3)72Ab_OG0009997	4010
bru1_OG0009737	328
bru1_OG0009738	972
bru2_OG0009740	5860
bru2_OG0011823	748
bru2_OG0012161	337
bru3_OG0010907	919
bru3_OG0011909	217
Bruce_OG0004896	12059
brun_OG0003663	2026
brv1_OG0000706_OG0	0
brv2_OG0010919	0
brv3_OG0011666	13
BRWD3_OG0005288	5816
brwl_OG0009277	924
bs_OG0003002	255
bs_OG0006897	201
bsf_OG0001906_OG0	5641
Bsg_OG0009780	10782
Bsg25D_OG0003412_OG0	3763
bsh_OG0009110	4
bsk_OG0012344	4178
bt_OG0000537_OG1	1
BTBD9_OG0000546_OG0	845
BtbVII_OG0011887	3493
btd_OG0007557	1407
Btk29A_OG0001838	693
Btk29A_OG0011763	6
btl_OG0002041	17
btn_OG0004719	0
Btnd_OG0008611	30
btsz_OG0001035_OG1	600
btsz_OG0004581	21
btv_OG0003692	781
btv_OG0009487	6210
btz_OG0005342	3335
Bub1_OG0001806_OG0	1432
Bub3_OG0005120	1147
BubR1_OG0000657_OG0	48
Buffy_OG0006561	380
bug_OG0006803	1390
Bug22_OG0009372	1388
BuGZ_OG0008876	2088
CG8270_OG0010257	896
bun_OG0000556	3019
bun_OG0009749	5458
bur_OG0003683_OG0	2558
Burs_OG0001045_OG0	0
bves_OG0007497	1375
bves_OG0007499	1100
bw_OG0006000	0
bwa_OG0009122	390
bwa_OG0012525	400
Bx_OG0008666	17
Bx_OG0008667	708
Bx42_OG0007682	2595
by_OG0005550	4078
byn_OG0010803	9
bys_OG0007950	492
c-cup_OG0012143	2
c(3)G_OG0001464_OG0	310
c11.1_OG0007569	3463
c12.1_OG0007568	1164
c12.2_OG0007567	3795
C15_OG0002126_OG0	79
C1GalTA_OG0009799	2961
C3G_OG0007801	3342
C901_OG0008027	3
ca_OG0005700	6768
Ca-alpha1D_OG0009140	3866
Ca-alpha1T_OG0003323	715
Ca-beta_OG0009681	935
Ca-Ma2d_OG0009139	2400
CaBP1_OG0008860	3292
cac_OG0000605_OG0	501
cact_OG0009392	7319
cactin_OG0003129	1244
cad_OG0009437	4
Cad74A_OG0010922	4
Cad86C_OG0002368	6236
Cad87A_OG0001088_OG0	1481
Cad89D_OG0001058_OG0	2
Cad96Ca_OG0011497	861
Cad96Cb_OG0005172	1
Cad99C_OG0005704	781
CadN_OG0000277_OG1	57
Caf1-105_OG0002830	264
Caf1-180_OG0007408	380
Caf1-55_OG0001036	1396
cag_OG0001595_OG0	332
CAH1_OG0009192	45177
CAH13_OG0002843	1
CAH14_OG0002807	0
CAH15_OG0006256	0
CAH16_OG0000498_OG1	6
CAH2_OG0001000_OG0	12470
CAH3_OG0003177	2072
CAH5_OG0005796	0
CAH7_OG0000840	2417
CAH8_OG0004748	26
CAH9_OG0005622	488
CAHbeta_OG0002334	1099
cal1_OG0002556_OG0	607
CalpA_OG0003035	5572
CalpB_OG0010971	3056
CalpC_OG0008186	803
Calr_OG0005564	39346
Cals_OG0013279_OG0	2091
Calx_OG0002139_OG0	3
Calx_OG0004417	1626
Calx_OG0004418	1057
calypso_OG0006121	1030
Cam_OG0012053	18529
CaMKI_OG0012767	8991
CaMKII_OG0013280	5434
Camp_OG0005907	905
Camta_OG0006364	946
Camta_OG0006365	133
can_OG0004061_OG0	3
CanA1_OG0005778	14
CanB_OG0000231_OG0	1072
CanB_OG0000231_OG1	1254
Cand1_OG0009382	4637
CAP_OG0000587_OG0	6777
CAP_OG0012405	34
Cap-D2_OG0005121	318
Cap-D3_OG0009448	660
Cap-G_OG0002924	959
Cap-H2_OG0004906	990
Capa_OG0005712	4
Caper_OG0009347	12121
Capr_OG0010138	3542
caps_OG0010156	1764
caps_OG0010157	1167
capt_OG0009025	6041
capu_OG0000612_OG0	1492
car_OG0007437	777
CARPA_OG0007960	21
CARPB_OG0007554	43
CarT_OG0009432	53
cas_OG0004236	1
casp_OG0006502	3639
cass_OG0009476	6531
Cat_OG0003869	38074
cathD_OG0002862	21213
cato_OG0006491	0
Catsup_OG0009538	2882
caup_OG0009938	5
cav_OG0000654	171
caz_OG0003243_OG0	2412
cbc_OG0007265	961
Cbl_OG0002051_OG0	1853
CBP_OG0001721	25
CBP_OG0007971	20
Cbp20_OG0005066	818
Cbp53E_OG0006447	2527
Cbp80_OG0007913	1034
Cbp80_OG0007915	1108
Cbs_OG0003124	1021
cbs_OG0007263	1419
cbt_OG0008760	5494
Cby_OG0004789	936
Cc2d2a_OG0002702	900
CCAP_OG0011467	155
CCAP-R_OG0000870	33
ccb_OG0012089	0
CCDC151_OG0011900	18
CCDC53_OG0009785	392
Ccdc58_OG0010399	410
Ccdc85_OG0008917	359
CCHa1_OG0004530	33
CCHa1-R_OG0006065	184
CCHa2_OG0002186_OG0	426
CCHa2-R_OG0005836	14
Cchl_OG0004776	4795
CCKLR-17D1_OG0003334	7
CCKLR-17D1_OG0008675	3297
CCKLR-17D1_OG0011744	7
CCKLR-17D3_OG0008678	316
Ccm3_OG0005250	1867
Ccn_OG0010106	1485
Ccn_OG0010107	1456
Ccn_OG0012179	540
Ccp84Ab_OG0000178_OG0	0
Ccp84Ac_OG0001349_OG0	0
Ccp84Ae_OG0002110_OG0	0
Ccp84Af_OG0000109_OG0	0
Ccp84Af_OG0000109_OG1	0
Ccp84Af_OG0000109_OG2	0
Ccp84Ag_OG0001348_OG0	1
Ccs_OG0006299	1156
CCT1_OG0002281_OG0	4446
CCT2_OG0003145	3995
CCT3_OG0004995	4557
CCT4_OG0000979	3672
CCT5_OG0006600	4684
CCT6_OG0008508	4950
CCT7_OG0004839	1449
CCT7_OG0004841	751
CCT8_OG0007117	6226
Ccz1_OG0010481	1082
cd_OG0004708	2
CD98hc_OG0001357_OG0	9128
Cda4_OG0008701	47
Cda5_OG0008721	1978
Cda9_OG0002707	1
CDase_OG0005749	403
cdc14_OG0009306	2804
Cdc16_OG0005493	671
Cdc23_OG0009421	424
Cdc27_OG0010426	3001
Cdc2rk_OG0006290	418
Cdc37_OG0011041	3203
Cdc42_OG0008268	2515
Cdc45_OG0007388	567
Cdc5_OG0011371	1845
CDC50_OG0008483	9307
Cdc6_OG0002054	17
Cdc7_OG0007729	2478
Cdep_OG0002087	2234
Cdep_OG0004159	2546
CdGAPr_OG0009111	1661
cdi_OG0000729	3337
cDIP_OG0004394	11876
Cdk1_OG0000555_OG0	62
Cdk12_OG0009875	1607
Cdk2_OG0002391	223
CDK2AP1_OG0008015	1293
Cdk4_OG0006632	1004
Cdk5_OG0002993	770
Cdk5alpha_OG0009389	6597
Cdk7_OG0001724	572
Cdk8_OG0010977	220
Cdk9_OG0007009	975
Cdlc2_OG0000234_OG1	2900
cdm_OG0002482	3372
Cds_OG0010549	4966
Ced-12_OG0009727	1170
ced-6_OG0006366	9646
CenB1A_OG0004675	2272
CenG1A_OG0003595_OG0	2269
CenG1A_OG0009182	120
Cenp-C_OG0002322	345
Cep135_OG0009952	1043
Cep135_OG0009954	1230
cep290_OG0004127	1897
Cep89_OG0006812	10
Cep97_OG0008778	2488
cer_OG0012078	661
Cerk_OG0004182	9225
cert_OG0011161	4567
Cf2_OG0008971	1908
Cfp1_OG0007571	958
CG5789_OG0004615	1000
cg_OG0006533	5056
CG10000_OG0005395	0
CG10005_OG0004963	2
CG10011_OG0005399	1376
CG10013_OG0002410_OG0	1
CG10019_OG0008786	200
CG10026_OG0009081	369
CG10029_OG0004344	5
CG10031_OG0008792	86
CG10035_OG0004420	2407
CG10038_OG0001436_OG0	698
CG10041_OG0012259_OG0	14
CG10051_OG0007036	1
CG10053_OG0004336	284
CG10055_OG0004329	1340
CG10062_OG0007038	96
CG10063_OG0010284	0
CG10064_OG0010282	0
CG10068_OG0004321	1172
CG10073_OG0000065_OG2	1
CG10075_OG0010279	892
CG10077_OG0010277	50965
CG10082_OG0005964	6437
CG10086_OG0001355	0
CG10089_OG0010567	1148
CG10098_OG0004320	2054
CG10104_OG0006132	1
CG10116_OG0010569	17
CG10126_OG0005023	13769
CG10132_OG0009091	2932
CG10137_OG0009093	3444
CG10139_OG0006151	592
CG10140_OG0010573	0
CG10147_OG0010256	314
CG10151_OG0006160	711
CG10154_OG0010575	0
CG10163_OG0010252	0
CG10164_OG0001489	0
CG10165_OG0011781	457
CG10171_OG0010163	411
CG10175_OG0005507	293
CG10177_OG0001079_OG0	0
CG10184_OG0005509	168
CG10185_OG0005203	526
CG10189_OG0009087	346
CG10194_OG0009085	465
CG10195_OG0003572	1135
CG10205_OG0006168	77
CG10208_OG0005527	223
CG10209_OG0006169	826
CG10211_OG0009505	182
CG10222_OG0010165	252
CG10226_OG0010249	1606
CG10237_OG0003462	51680
CG1024_OG0004294	486
CG10252_OG0011517	0
CG10254_OG0002565	2990
CG10257_OG0006606	2246
CG10264_OG0005208	4
CG10265_OG0006935	434
CG10274_OG0003940	1072
CG10280_OG0004257	3
CG10283_OG0001907_OG0	847
CG10286_OG0004292	684
CG10298_OG0004288	38
CG10300_OG0005516	0
CG10301_OG0005515	0
CG10307_OG0005957	263
CG10311_OG0004972	1057
CG10317_OG0004974	12
CG10321_OG0005965	3746
CG10324_OG0004994	561
CG10332_OG0005992	0
CG10333_OG0009507	1939
CG10336_OG0009516	52
CG10337_OG0009096	247
CG10338_OG0009517	765
CG10339_OG0006873	646
CG10340_OG0001059_OG0	2380
CG10341_OG0009518	810
CG10343_OG0009520	566
CG10344_OG0007020	304
CG10345_OG0002430_OG0	19839
CG10347_OG0000607_OG0	331
CG10348_OG0003704	135
CG10352_OG0008207	0
CG10353_OG0008206	2444
CG10357_OG0010470	35254
CG10359_OG0010469	239
CG10361_OG0010014	220
CG10362_OG0008202	2974
CG10365_OG0005518	957
CG10366_OG0009102	897
CG10375_OG0005526	1095
CG10376_OG0009519	1511
CG10383_OG0001909	2535
CG10384_OG0007018	0
CG10405_OG0004983	7
CG10407_OG0005207	145
CG10413_OG0003703_OG0	340
CG10417_OG0013094	2579
CG10418_OG0010832	303
CG10425_OG0002500	1330
CG10428_OG0001263_OG0	659
CG10431_OG0001914	156
CG10433_OG0006904	630
CG10435_OG0002296_OG0	1636
CG10444_OG0007082	1696
CG10445_OG0001356	68
CG10459_OG0001605_OG0	0
CG10462_OG0009105	1304
CG10463_OG0009108	342
CG10466_OG0012145	237
CG10467_OG0010233	1276
CG10469_OG0010232	192
CG10470_OG0009541	1291
CG10472_OG0000811_OG0	234
CG10479_OG0010225	470
CG10481_OG0009114	5
CG10483_OG0010221	1241
CG10486_OG0010219	0
CG10492_OG0009544	1845
CG10494_OG0006908	298
CG10495_OG0009546	320
CG10505_OG0006927	5
CG10508_OG0010314	8833
CG10510_OG0003948	9
CG10513_OG0005163	592
CG10514_OG0005162	88
CG10516_OG0009998	276
CG10527_OG0002810_OG0	20656
CG10543_OG0006262	5144
CG10550_OG0000747	39942
CG10555_OG0008527	1807
CG10561_OG0009552	1555
CG10565_OG0010321	2977
CG10576_OG0010200	3479
CG10581_OG0010326	214
CG10584_OG0010328	366
CG10587_OG0000094_OG0	0
CG10587_OG0000094_OG1	0
CG10587_OG0000094_OG2	0
CG10589_OG0003950	0
CG10591_OG0010195	0
CG10597_OG0003317	0
CG10598_OG0011740	0
CG10600_OG0009530	5333
CG10602_OG0009532	3943
CG10616_OG0010838	2066
CG10621_OG0001911	0
CG10623_OG0001912	604
CG10628_OG0009107	758
CG10631_OG0001241	3692
CG10646_OG0009949	567
CG10654_OG0009947	114
CG10657_OG0009951	1373
CG10660_OG0010840	506
CG10663_OG0010839	94
CG10669_OG0005156	610
CG10674_OG0010603	818
CG10680_OG0003577	1307
CG10681_OG0009950	378
CG10700_OG0011812	0
CG10702_OG0009548	509
CG10710_OG0010908	160
CG10713_OG0010576	339
CG10725_OG0010574	0
CG10730_OG0000951	22
CG10731_OG0006517	356
CG10737_OG0006638	37291
CG10738_OG0010568	961
CG1074_OG0007339	776
CG10747_OG0009127	1453
CG10748_OG0011855_OG0	0
CG10749_OG0003913_OG0	0
CG10750_OG0009561	0
CG10752_OG0010150_OG0	0
CG10761_OG0008304	0
CG1077_OG0004263	3
CG10793_OG0003237	0
CG10795_OG0006915	677
CG10799_OG0003081	1
CG10801_OG0012112	1
CG10802_OG0008133	2530
CG10803_OG0008134	731
CG10804_OG0008132	1587
CG10809_OG0010976	735
CG10814_OG0007257	0
CG10822_OG0007072	0
CG10839_OG0009144	0
CG10841_OG0002198_OG0	7
CG10853_OG0003980_OG0	2
CG10859_OG0009209	9
CG10862_OG0002017_OG1	7280
CG10863_OG0010486	3323
CG10863_OG0012194_OG0	18
CG10864_OG0005043	350
CG10866_OG0010485	871
CG10874_OG0003457	7336
CG10877_OG0002385_OG0	3
CG10887_OG0002183_OG0	1
CG10898_OG0002547	694
CG1090_OG0003105_OG0	923
CG10903_OG0002293_OG0	457
CG10904_OG0011634	401
CG10907_OG0001984_OG0	676
CG10909_OG0005022	0
CG10910_OG0006092	1
CG10911_OG0006095	0
CG10912_OG0000471	1
CG10914_OG0006109	586
CG10919_OG0001352	0
CG1092_OG0001161_OG0	21
CG10920_OG0007959	0
CG10927_OG0006710	93
CG10931_OG0006071	0
CG10932_OG0007954	1240
CG10934_OG0002756_OG0	0
CG10939_OG0005908	16707
CG10947_OG0009415	741
CG10948_OG0009927	1533
CG10949_OG0009416	819
CG10950_OG0012279	19
CG10958_OG0001743	491
CG10959_OG0008299	137
CG10962_OG0007748	156
CG10970_OG0003173	2
CG10973_OG0012539	778
CG10979_OG0004244	1279
CG10984_OG0009934	984
CG10996_OG0008249	38
CG11000_OG0004245	293
CG11007_OG0003037	666
CG11018_OG0007064	0
CG11029_OG0001270	17
CG1103_OG0003103_OG0	319
CG11030_OG0003728	600
CG11034_OG0001268	214
CG11035_OG0002292_OG0	452
CG11041_OG0001654	68
CG11044_OG0007073	5
CG1105_OG0004314	1917
CG11050_OG0009604	4068
CG11060_OG0006765	1
CG11068_OG0011716	9
CG11069_OG0004655	307
CG11076_OG0001759	2864
CG11077_OG0000549_OG0	1261
CG11085_OG0008456	0
CG11089_OG0004653	754
CG11095_OG0003249	519
CG11099_OG0007074	1644
CG11103_OG0003250	761
CG11106_OG0012330	0
CG11109_OG0001964	590
CG11110_OG0006619	313
CG11123_OG0006752	552
CG11125_OG0006747	703
CG11127_OG0006744	669
CG1113_OG0004171	150
CG11131_OG0001957_OG0	0
CG11134_OG0003251	358
CG11141_OG0006745	2214
CG11145_OG0006754	0
CG11147_OG0003729	24097
CG11149_OG0003730	1
CG11151_OG0008256	9673
CG11159_OG0006283	5
CG1116_OG0004164	1439
CG11162_OG0008263	0
CG11168_OG0004657	1107
CG11170_OG0006462	435
CG11178_OG0003327	1136
CG11180_OG0006625	801
CG11191_OG0007189	11787
CG11192_OG0007095	0
CG11200_OG0007088	2002
CG11211_OG0012938	2
CG11226_OG0012166_OG0	7
CG11227_OG0007505	0
CG1124_OG0002090	1020
CG11241_OG0003815_OG0	264
CG11247_OG0009861	626
CG11248_OG0003830_OG0	364
CG11249_OG0009864	1
CG11251_OG0001998	0
CG11257_OG0007039	381
CG11263_OG0001789	1
CG11267_OG0011856	2048
CG11269_OG0006458	0
CG11275_OG0002906	2817
CG11279_OG0003924_OG0	385
CG11286_OG0004361	0
CG1129_OG0002085	1462
CG11291_OG0003029	0
CG11294_OG0007761	1
CG11298_OG0007031	0
CG11309_OG0010303	2126
CG11317_OG0012026	491
CG11318_OG0000756	0
CG11319_OG0009603	536
CG11327_OG0009628	1
CG11333_OG0002657_OG0	0
CG11334_OG0005804	1155
CG11342_OG0011920	84
CG11345_OG0011138	0
CG11349_OG0011131	0
CG11353_OG0011127	8
CG11356_OG0008477	296
CG11357_OG0011126	1102
CG1136_OG0010499	1188
CG11367_OG0000806_OG0	157
CG11369_OG0011699	1
CG1137_OG0004303	48
CG11370_OG0003817_OG0	1
CG11377_OG0008723	2060
CG11378_OG0007395	84
CG11379_OG0007397	0
CG11380_OG0007400	111
CG11381_OG0007402	2
CG11382_OG0007404	1
CG11384_OG0007396	0
CG1139_OG0004077	37
CG11391_OG0001026_OG0	82422
CG11396_OG0010345	1483
CG11398_OG0007405	248
CG11403_OG0007406	165
CG11404_OG0012169	3
CG11406_OG0006889	0
CG11409_OG0007766	121
CG11413_OG0011575	35
CG11414_OG0006019	3498
CG11417_OG0007590	695
CG1142_OG0012974	470
CG11425_OG0009823	1019
CG11426_OG0009824	622
CG1143_OG0011104	863
CG11436_OG0003200	505
CG11437_OG0009825	1
CG11438_OG0009826	705
CG11447_OG0004515	811
CG11449_OG0000981_OG1	0
CG11453_OG0001027_OG0	629
CG11454_OG0001792	862
CG11456_OG0003951	643
CG11459_OG0000135_OG1	0
CG1146_OG0011093	101
CG11470_OG0000857	2
CG11474_OG0005934	2690
CG11475_OG0005935	126
CG11498_OG0001515	9
CG11504_OG0002630	896
CG11523_OG0009832	476
CG11529_OG0010828	450
CG11537_OG0010640	3536
CG11550_OG0002660	61188
CG11560_OG0010817	548
CG11562_OG0008742	471
CG11563_OG0002662	452
CG11566_OG0007496	5
CG11570_OG0004027	0
CG11581_OG0008240	0
CG11583_OG0010538	775
CG11584_OG0008239	0
CG11585_OG0012335	0
CG11586_OG0010534	513
CG11590_OG0001741	462
CG11593_OG0010497	2040
CG11594_OG0010492	1422
CG11596_OG0007629	940
CG11601_OG0008739	1110
CG11608_OG0000142_OG0	0
CG1161_OG0004180	3881
CG11617_OG0008731	35
CG11619_OG0003864_OG0	23
CG11626_OG0011450	7
CG11629_OG0003739	0
CG11630_OG0009580	2
CG11634_OG0009583	0
CG11635_OG0007156	62
CG11638_OG0007387	399
CG11655_OG0001745_OG0	1867
CG11656_OG0005013	2
CG11658_OG0010025	2211
CG11663_OG0012087	0
CG11664_OG0011395	0
CG11666_OG0012316	0
CG11668_OG0002452	2
CG11670_OG0005008	0
CG11672_OG0004805	0
CG11674_OG0008231	12
CG11679_OG0008511	780
CG11686_OG0002448_OG0	753
CG11693_OG0004810	0
CG11694_OG0000225_OG0	0
CG11694_OG0000225_OG1	0
CG11695_OG0007879	946
CG11696_OG0007880	809
CG11698_OG0002319_OG0	0
CG11699_OG0007882	2321
CG11703_OG0002165_OG0	0
CG11710_OG0001691_OG0	1373
CG1172_OG0004189	1472
CG11722_OG0001391	591
CG11723_OG0003571	732
CG11726_OG0010048	0
CG11737_OG0001419_OG0	2590
CG11741_OG0001420_OG0	0
CG11752_OG0007995	2917
CG11755_OG0000851	106
CG11756_OG0007997	0
CG11760_OG0004826	518
CG11768_OG0004832	6990
CG11771_OG0005200	3765
CG11777_OG0006309	358
CG11779_OG0004481	2056
CG11786_OG0012799	1
CG11788_OG0007083	227
CG11790_OG0005187	2114
CG11791_OG0012008	4202
CG11807_OG0003009_OG0	1994
CG11808_OG0006841	386
CG11811_OG0004058	2523
CG11816_OG0008636	1
CG11835_OG0000264_OG0	9693
CG11835_OG0000264_OG1	6
CG11837_OG0005082	302
CG11841_OG0005083	299
CG11842_OG0000856_OG1	15
CG11843_OG0011490	8
CG11852_OG0002502_OG0	199
CG11854_OG0005171	493
CG11857_OG0005167	3683
CG11858_OG0005166	476
CG11878_OG0000055_OG0	0
CG11878_OG0000055_OG1	12
CG11878_OG0000055_OG2	14
CG11882_OG0005094	180
CG11883_OG0006313	1978
CG11885_OG0003355	389
CG11892_OG0005161	4
CG11893_OG0000039_OG2	2119
CG11899_OG0005100	3758
CG11902_OG0005155	2006
CG11906_OG0001618	566
CG11911_OG0008747	0
CG11912_OG0008746	0
CG11920_OG0005183	494
CG11927_OG0003556	1389
CG11929_OG0011773	0
CG11961_OG0001155_OG0	2294
CG11964_OG0004848	276
CG11970_OG0004849	1904
CG11975_OG0004850	1304
CG11977_OG0012457_OG0	0
CG11980_OG0002337	1420
CG11983_OG0004852	79
CG11986_OG0004855	376
CG11997_OG0004862	0
CG11999_OG0004179	2086
CG12003_OG0004112	0
CG12004_OG0011286	7610
CG12009_OG0010662	3
CG12010_OG0010671	226
CG12011_OG0011025	2
CG12012_OG0010672	1154
CG12016_OG0010666	2081
CG12017_OG0010661	2
CG12020_OG0011042	0
CG12024_OG0011050	970
CG12025_OG0011053	1951
CG12035_OG0011029	0
CG12038_OG0011331	821
CG12054_OG0000497	2842
CG12056_OG0003138	1491
CG12057_OG0003139	1
CG12061_OG0000938_OG0	3
CG12065_OG0007412	4841
CG12069_OG0001519	0
CG12071_OG0011553	838
CG12071_OG0013484	1040
CG12075_OG0007754	2424
CG1208_OG0004248	5
CG12081_OG0007411	1027
CG12084_OG0011296	1963
CG12091_OG0011293	3498
CG12093_OG0011111	2581
CG12096_OG0008559	1685
CG12099_OG0011289	9993
CG12104_OG0011284	1183
CG12105_OG0004111	7
CG12106_OG0007586	298
CG12107_OG0006719	1215
CG12111_OG0007413	31
CG12112_OG0012598_OG0	119
CG12115_OG0007587	0
CG12116_OG0008625	26
CG12118_OG0007585	1028
CG12121_OG0007579	3554
CG12123_OG0003325	391
CG12128_OG0002879	523
CG12129_OG0002878	650
CG1213_OG0002105	67
CG12134_OG0006319	357
CG12147_OG0004192	0
CG12155_OG0003210	1426
CG12159_OG0002860	942
CG12164_OG0006760	4
CG12170_OG0002098	2095
CG12171_OG0004222	667
CG12173_OG0004172	508
CG12177_OG0008262	323
CG1218_OG0002103	1250
CG12182_OG0011099	245
CG12194_OG0008975	2188
CG12204_OG0001687	280
CG12206_OG0008131	19
CG12209_OG0002818	2
CG12213_OG0002418	2314
CG12219_OG0007713	978
CG12224_OG0000651_OG1	70
CG12231_OG0003119	0
CG12236_OG0008414	926
CG12237_OG0007424	2280
CG12239_OG0001754	0
CG12241_OG0001396	1107
CG12253_OG0011818	231
CG12256_OG0004947	5
CG12259_OG0005539	655
CG12268_OG0005336	4690
CG1227_OG0004337	1819
CG12278_OG0004413	3
CG12279_OG0004445	820
CG12288_OG0009457	44
CG12289_OG0010046	0
CG12290_OG0002618	12515
CG12299_OG0009634	1877
CG12301_OG0001981	321
CG12307_OG0009694	1
CG1231_OG0011372	32
CG12316_OG0009955	1209
CG12320_OG0005053	199
CG12321_OG0001064_OG0	3360
CG12325_OG0002854	375
CG1233_OG0011370	2345
CG1234_OG0004335	652
CG12341_OG0002848	515
CG12343_OG0002853	1435
CG12344_OG0002855	5957
CG12355_OG0012373	188
CG1236_OG0002100	1133
CG12362_OG0000821_OG0	2
CG12374_OG0007223	0
CG12375_OG0009777	2621
CG12379_OG0008514	119
CG12384_OG0006229	3799
CG1239_OG0004237	256
CG12395_OG0001736	0
CG12398_OG0008359	1
CG12402_OG0002224_OG0	129
CG12420_OG0002594_OG0	52
CG12426_OG0005340	0
CG12438_OG0003802	0
CG12439_OG0009296	0
CG12446_OG0001786_OG0	0
CG12448_OG0009145	6
CG1246_OG0011105	32
CG12464_OG0011955	0
CG12470_OG0007846	29
CG12479_OG0008243	0
CG12480_OG0008242	2
CG12481_OG0008237	0
CG12490_OG0000233_OG1	6
CG12496_OG0007599	0
CG12498_OG0008105	0
CG12499_OG0002285_OG0	679
CG12502_OG0011339	0
CG12507_OG0008176	688
CG12511_OG0009568	0
CG12516_OG0005410	0
CG12517_OG0009649	3
CG12520_OG0010149	78
CG12521_OG0012944	0
CG12531_OG0008272	231
CG12535_OG0008128	3
CG12539_OG0008363	23
CG12540_OG0008220	0
CG12541_OG0007825	565
CG12560_OG0012234	896
CG12567_OG0012740	1822
CG12576_OG0001784_OG0	2689
CG12581_OG0001679_OG0	5956
CG12589_OG0011424	26
CG12590_OG0011977	0
CG12594_OG0005596	200
CG12607_OG0011139	0
CG12609_OG0008677	0
CG12617_OG0003653	2
CG12620_OG0009462	0
CG12637_OG0008050	3
CG12643_OG0007518	5084
CG1265_OG0010531	448
CG12655_OG0000445_OG2	6
CG12659_OG0007410	127
CG12661_OG0007749	0
CG12662_OG0007747	2
CG12672_OG0007868	191
CG12674_OG0003570	1
CG12679_OG0001731_OG0	0
CG12680_OG0001718	0
CG12682_OG0012323	0
CG12691_OG0007931	0
CG12692_OG0000634_OG0	0
CG12693_OG0012106	12
CG12698_OG0008169	7
CG12699_OG0000230_OG1	1
CG12702_OG0001192	29
CG12708_OG0000271_OG0	22
CG12708_OG0000271_OG0.2	1016
CG1271_OG0010635	1142
CG12713_OG0003881_OG0	58
CG12716_OG0008438	2
CG12723_OG0008557	3
CG12728_OG0000928_OG0	269
CG12729_OG0011725	8
CG1273_OG0010536	9
CG12730_OG0007375	1031
CG12744_OG0000893	15
CG12746_OG0004208	6564
CG1275_OG0011072	1216
CG12768_OG0001283_OG0	45
CG12769_OG0007187	187
CG12773_OG0003140	1792
CG12782_OG0012281	0
CG12783_OG0000743_OG0	6
CG12784_OG0005236	0
CG12795_OG0008825	959
CG12811_OG0002240	982
CG12817_OG0002595_OG0	194
CG12818_OG0004897	313
CG12822_OG0001599	2784
CG12825_OG0001130_OG1	78
CG12826_OG0002951	3
CG12828_OG0011622	0
CG12831_OG0011623_OG0	0
CG12836_OG0002963_OG0	44
CG12848_OG0006045	772
CG12849_OG0011577	1
CG12851_OG0005862	808
CG12857_OG0006163	5
CG12860_OG0006154	1
CG12861_OG0006153	0
CG12862_OG0011585_OG0	0
CG12863_OG0011584	298
CG12866_OG0002772	5
CG12868_OG0001564	886
CG12869_OG0006145	30
CG12869_OG0006146	14
CG12877_OG0001472_OG0	1162
CG1288_OG0001350	0
CG12880_OG0005345	352
CG12883_OG0001474	267
CG12885_OG0001477	8574
CG12895_OG0006308	1346
CG12909_OG0002821	216
CG12910_OG0006305	242
CG12911_OG0006304	36
CG12914_OG0002819	0
CG12917_OG0002815	12
CG12920_OG0006291	0
CG12926_OG0006349	161
CG12929_OG0006357	181
CG12934_OG0006315	3
CG12935_OG0002846	326
CG12942_OG0001596_OG0	606
CG12945_OG0004570	1019
CG12947_OG0004568	48
CG12948_OG0004558	334
CG12963_OG0001641_OG0	0
CG12964_OG0002996_OG0	1
CG12970_OG0006808	60
CG12971_OG0010294	1
CG12974_OG0010307	15
CG12983_OG0010332	0
CG12984_OG0003949	0
CG12985_OG0000915	16
CG12986_OG0011685	35
CG1299_OG0000523_OG0	10241
CG12990_OG0007696	0
CG12991_OG0007703	3637
CG12992_OG0011688	28
CG12994_OG0007707	0
CG12995_OG0008599	0
CG12998_OG0011739	0
CG13000_OG0011738	4
CG13001_OG0008580	413
CG13002_OG0008577	30
CG13003_OG0008572	292
CG13004_OG0008570	549
CG13005_OG0008567	225
CG13008_OG0008305	10
CG13010_OG0003260	0
CG13012_OG0008317	1570
CG13014_OG0008547	735
CG13016_OG0006536	418
CG13018_OG0006537	186
CG13021_OG0003241	0
CG13022_OG0010698	62
CG13023_OG0010699	7
CG13024_OG0010708	31
CG13026_OG0010716	0
CG13028_OG0004010	0
CG13031_OG0012200	590
CG13032_OG0004014_OG0	1
CG13033_OG0010736	35
CG13038_OG0010761	0
CG13039_OG0010762	0
CG1304_OG0000265_OG0	0
CG1304_OG0000265_OG1	0
CG13040_OG0010763	0
CG13041_OG0000280_OG0	0
CG13041_OG0000280_OG0.2	0
CG13042_OG0010767	130
CG13043_OG0000281_OG0	0
CG13043_OG0000281_OG1	1
CG13044_OG0010768	0
CG13045_OG0000814	1
CG13046_OG0010771	0
CG13047_OG0010772	0
CG13048_OG0010773	1
CG13049_OG0010774	4
CG13051_OG0011898	0
CG13053_OG0010778	0
CG13054_OG0010779	0
CG13055_OG0010780	3
CG13056_OG0010757	0
CG13058_OG0004021	0
CG13059_OG0010764	0
CG13062_OG0010766	9
CG13064_OG0010775	0
CG13065_OG0010776	4
CG13066_OG0012201	0
CG13068_OG0002030_OG1	0
CG13069_OG0004022	3
CG1307_OG0004308	1638
CG13070_OG0012202	0
CG13071_OG0011899	0
CG13073_OG0012731_OG0	2
CG13074_OG0010797	464
CG13075_OG0000216_OG0	14
CG13075_OG0000216_OG1	15
CG13077_OG0009097	805
CG13078_OG0003575_OG0	0
CG13081_OG0003574	0
CG13082_OG0009094	2
CG13083_OG0009084	36
CG13084_OG0009083	56
CG13085_OG0001922	31
CG13086_OG0003709	7
CG13088_OG0001266	144
CG1309_OG0010533	5944
CG13096_OG0003720	595
CG13097_OG0001923	521
CG13101_OG0009304	3766
CG13102_OG0009298	1
CG13108_OG0009295	178
CG13110_OG0011792	1
CG13113_OG0001247_OG0	8
CG13114_OG0009279	59
CG13116_OG0001878	462
CG13123_OG0001877	232
CG13124_OG0003502	4334
CG13126_OG0003515	721
CG13127_OG0001844	0
CG13131_OG0000790_OG0	0
CG13133_OG0003525	474
CG1314_OG0011674	5
CG13144_OG0009363	2
CG13148_OG0007214	2
CG13151_OG0006215	382
CG13154_OG0006206	6
CG13155_OG0006196	2
CG13157_OG0002779	5
CG1316_OG0000430_OG0	3442
CG13168_OG0006184	12
CG1317_OG0011084	10631
CG13170_OG0006182	0
CG13171_OG0006180	0
CG13177_OG0012831	90
CG13185_OG0002928	683
CG13186_OG0006594	0
CG13192_OG0006567	555
CG13193_OG0006565	1
CG13196_OG0006560	4
CG13197_OG0006563	1106
CG13202_OG0001123_OG0	8
CG13203_OG0006235	484
CG13204_OG0006233	7560
CG13215_OG0002793_OG0	8
CG13216_OG0001568_OG0	0
CG13218_OG0002791_OG0	0
CG13220_OG0001573_OG0	1668
CG13223_OG0001571_OG0	0
CG13226_OG0002794_OG0	23
CG13227_OG0006218_OG0	0
CG13228_OG0011587_OG0	0
CG13229_OG0002786_OG0	10
CG13229_OG0002787_OG0	2654
CG13231_OG0006217	24
CG13239_OG0009815	23
CG1324_OG0007509	0
CG13243_OG0009147	0
CG13247_OG0010378	18
CG13248_OG0010371	1675
CG13250_OG0011870	65
CG13251_OG0010355	2397
CG13252_OG0003952	893
CG13258_OG0009399	10
CG13272_OG0008882	2
CG13280_OG0008881	0
CG13282_OG0008887	5
CG13285_OG0010583	3426
CG13287_OG0010216	0
CG13288_OG0010220	12
CG13293_OG0003937	705
CG13295_OG0010231	840
CG13297_OG0010242	8
CG13299_OG0011864	0
CG13300_OG0003943	19
CG13305_OG0011196	2
CG13306_OG0011204	0
CG13308_OG0004102	0
CG13309_OG0011211	0
CG13310_OG0011207	1
CG13312_OG0011210	0
CG13313_OG0004105_OG0	1
CG13314_OG0011224	21
CG13315_OG0011237	8
CG13318_OG0004834	4876
CG13319_OG0006667	625
CG13321_OG0006673	0
CG13326_OG0006545	1
CG13330_OG0007271	4
CG13331_OG0007273	645
CG13332_OG0007274	1556
CG13334_OG0007281	0
CG13337_OG0011662	98
CG13339_OG0007296	797
CG13344_OG0007304	801
CG13358_OG0007351	3
CG13359_OG0012499	0
CG13360_OG0010145	61
CG13361_OG0003189	0
CG13362_OG0007862	5
CG13364_OG0001174_OG0	1
CG13365_OG0007831	1016
CG13367_OG0003188_OG0	1291
CG13369_OG0003181	1763
CG13375_OG0007847	39
CG13377_OG0007849	89
CG13380_OG0010135	1
CG13384_OG0003473	3202
CG13385_OG0012520	0
CG13386_OG0003471	1
CG1339_OG0006721	21
CG13390_OG0003479	462
CG13392_OG0003476	568
CG13397_OG0003469	467
CG13398_OG0003468	532
CG13403_OG0008236	1
CG13404_OG0008224	185
CG13405_OG0011376	1
CG13407_OG0004768	7
CG13408_OG0004770	378
CG13409_OG0004775	1214
CG13423_OG0007099	0
CG13426_OG0011654	2
CG13427_OG0003049	2
CG13428_OG0007100	10897
CG13430_OG0001658	821
CG13436_OG0006622	121
CG13437_OG0006285	1473
CG13438_OG0006243	0
CG1344_OG0012226	264
CG13442_OG0006244	4
CG13443_OG0006248	0
CG13445_OG0003880	0
CG13449_OG0009980	63
CG13454_OG0003875_OG0	0
CG13455_OG0009966	5
CG13457_OG0001288	0
CG13458_OG0004037	6
CG13460_OG0010841	0
CG13465_OG0000343_OG0	0
CG13471_OG0004048	0
CG13473_OG0010860	0
CG13474_OG0004049	0
CG13476_OG0012898	0
CG13481_OG0000339_OG0	5
CG13481_OG0000339_OG1	0
CG13484_OG0010886	456
CG13488_OG0001544_OG1	0
CG13492_OG0005946	0
CG13501_OG0005936	5
CG13502_OG0005931	422
CG13502_OG0012991	5
CG13506_OG0007028	1640
CG13510_OG0006998	9
CG13511_OG0006997	1
CG13516_OG0006995	525
CG13526_OG0006986	1
CG13527_OG0006984	4
CG13531_OG0006978	1526
CG13532_OG0006975	545
CG13538_OG0005981	0
CG13539_OG0012044	0
CG1354_OG0007555	2539
CG13541_OG0012280	0
CG13544_OG0005976	0
CG13545_OG0012580	8
CG13551_OG0000540_OG1	38
CG13551_OG0012048	3978
CG13557_OG0012477	1
CG13558_OG0001556	1
CG13559_OG0012047	0
CG13561_OG0011643	4
CG13562_OG0011631	29
CG13575_OG0006892	0
CG13577_OG0001150_OG0	1
CG13578_OG0006898	4979
CG13579_OG0006013	2
CG1358_OG0006724	5754
CG13581_OG0002746	0
CG13585_OG0011574	7141
CG13587_OG0006025	61
CG13594_OG0006033	442
CG13599_OG0005537	25
CG1360_OG0006725	146
CG13601_OG0005534	968
CG13603_OG0005332	2290
CG13605_OG0005319	1475
CG13606_OG0005306	129
CG13607_OG0005318	4
CG13609_OG0012982	16
CG13613_OG0005278	0
CG13614_OG0002525_OG0	0
CG13615_OG0002524	0
CG13616_OG0005272	61
CG13618_OG0005267	55
CG13622_OG0005268	99
CG13623_OG0005265	596
CG13625_OG0004618	1076
CG13627_OG0004629	9
CG13630_OG0004630	1052
CG13631_OG0004635	597
CG13634_OG0004637	95
CG13641_OG0004650	0
CG13643_OG0002274	14
CG13653_OG0002504	0
CG13654_OG0005174	706
CG13663_OG0011496	513
CG13667_OG0004090_OG0	344
CG13670_OG0011168	0
CG13671_OG0004086_OG0	1296
CG13675_OG0000560_OG2	9
CG13676_OG0003984	21
CG13678_OG0000129_OG3	0
CG1368_OG0008241	1
CG13685_OG0010463	961
CG13689_OG0008772	129
CG13690_OG0008752	8
CG13692_OG0008754	190
CG13698_OG0010125	3835
CG13699_OG0003907_OG0	7
CG13705_OG0010610	6
CG13707_OG0010613	256
CG13708_OG0010614	273
CG1371_OG0006292	3547
CG13711_OG0010618	0
CG13712_OG0010619	0
CG13713_OG0010620	0
CG13716_OG0010627	52
CG13720_OG0004084	1
CG13721_OG0012208	55
CG13722_OG0011130	10
CG13723_OG0010915	0
CG13724_OG0010917	1
CG13725_OG0010918	0
CG13727_OG0004055	1
CG13728_OG0010923	1
CG13731_OG0011910	3
CG13733_OG0010089	2
CG13738_OG0011907	0
CG13739_OG0002891	9
CG13743_OG0006405	531
CG13744_OG0006409	0
CG13747_OG0006408	1
CG13748_OG0006626	7
CG13751_OG0001660_OG0	729
CG13760_OG0007606	732
CG13766_OG0009602	359
CG13771_OG0009612	1
CG13775_OG0003750_OG0	179
CG13784_OG0000956_OG0	1317
CG13786_OG0003631	1
CG13796_OG0001883_OG0	557
CG13801_OG0000219_OG0	0
CG13801_OG0000219_OG1	0
CG13806_OG0011077	0
CG13807_OG0011075	381
CG13810_OG0011066	2
CG13813_OG0010189	6
CG13829_OG0011464	1
CG13833_OG0004687	20979
CG13837_OG0002276	2
CG13838_OG0011993	1
CG13841_OG0004694	402
CG13842_OG0004706	21
CG13847_OG0004737	6
CG13850_OG0004743	1366
CG13855_OG0004744	97
CG13856_OG0004745	4871
CG13857_OG0004746	100
CG13862_OG0004760	0
CG13868_OG0007089	9095
CG13868_OG0013578	1530
CG13869_OG0007075	10
CG1387_OG0008528	0
CG13870_OG0007093	17
CG13871_OG0003047	14
CG13872_OG0007071	2
CG13875_OG0011381	84
CG13876_OG0001334_OG0	462
CG13877_OG0011937	18
CG13884_OG0000403_OG0	0
CG13887_OG0011343	9773
CG13891_OG0002060	24
CG13893_OG0011360	7568
CG13894_OG0004129	288
CG13895_OG0004128	811
CG13901_OG0011344	447
CG13907_OG0011337	9598
CG13912_OG0011325	2
CG13917_OG0011285	9266
CG13919_OG0011274	346
CG13920_OG0011271	395
CG13921_OG0011032	410
CG13924_OG0011054	86
CG13926_OG0011282	620
CG13928_OG0011279	7498
CG13930_OG0011024	15
CG13931_OG0004073	8
CG13933_OG0011036	2602
CG13937_OG0011056	8459
CG13949_OG0003375	301
CG13950_OG0003376	253
CG13954_OG0006374	712
CG13955_OG0002890_OG0	8
CG13962_OG0012240	1
CG13970_OG0009133_OG0	1
CG13972_OG0005361	46
CG13983_OG0002696	0
CG13991_OG0000661_OG1	1
CG13992_OG0002070_OG0	0
CG13994_OG0011942	524
CG13995_OG0000538_OG0	987
CG13999_OG0000662_OG0	383
CG14005_OG0001926	542
CG14006_OG0001927	0
CG14007_OG0009567	30
CG14011_OG0003731	0
CG14013_OG0003734	0
CG14014_OG0009443	0
CG14015_OG0009446	354
CG14017_OG0003733	0
CG14020_OG0003686	1032
CG14022_OG0008831	0
CG14024_OG0003410_OG0	368
CG14034_OG0008836	0
CG14036_OG0008842	1
CG14042_OG0001816	990
CG14043_OG0003425	1324
CG14044_OG0008964	632
CG14050_OG0000684	148
CG14052_OG0007777	45
CG14053_OG0012099	4
[truncated: 9,910 more rows]
