# Supplementary material for: Evolution of chemosensory tissues and cells across ecologically diverse Drosophilids
Source: Nat Commun. 2024 Feb 5;15:1047. doi: 10.1038/s41467-023-44558-4 (PMC10844241; doi:10.1038/s41467-023-44558-4)
Supplement: Supplementary file 18 — Supplementary Data 15 [file 41467_2023_44558_MOESM18_ESM.zip › all_count_tables_renamed/SANG6PRO_counts_trim_genes_FBids_1_1_sorted.txt]

128up_OG0006588	989
14-3-3epsilon_OG0002478	10069
14-3-3epsilon_OG0001126_OG1	21007
140up_OG0004534	436
18w_OG0003044	2018
26-29-p_OG0010897	7280
2mit_OG0000576_OG0	27
5-HT1A_OG0006644	56
5-HT1B_OG0006647	46
5-HT2A_OG0000287_OG0	35
5-HT2B_OG0011472	181
5-HT7_OG0005777	94
5PtaseI_OG0005188	665
7B2_OG0004187	449
a_OG0006460	528
a10_OG0010691	47634
a5_OG0009037	22
a6_OG0007651	259
AANATL2_OG0003640	82
AANATL4_OG0000091_OG1	1
AANATL7_OG0007605	4
Aasdh_OG0001831	248
Aatf_OG0001947	419
aay_OG0011265	6428
ab_OG0009683	345
ab_OG0009684	117
ABCB7_OG0011281	1708
Pmp70_OG0003257	4544
Abd-B_OG0005000	5
Abi_OG0002227_OG0	639
Abl_OG0010722	2738
abo_OG0009656	240
Abp1_OG0010565	674
abs_OG0003097	604
ac_OG0007843	0
Ac13E_OG0008321	1644
Ac3_OG0009573	269
Ac78C_OG0010320	149
Acam_OG0000252_OG0	0
Acam_OG0000252_OG1	0
Acam_OG0005131	0
CG9149_OG0011313	1262
Acbp1_OG0009246	494
Acbp2_OG0010415	1363
Acbp4_OG0000311_OG0	0
Acbp4_OG0000311_OG1	0
Acbp6_OG0010414	204
ACC_OG0007193	16864
AcCoAS_OG0000812	13441
Ace_OG0000652_OG0	1039
Acer_OG0000953_OG0	10526
Acer_OG0003808	1472
Acf_OG0002671	535
Achl_OG0002770	272
acj6_OG0008333	147
acj6_OG0008334	538
Ack_OG0010507	2365
Ack-like_OG0006546	651
Acn_OG0009540	2069
CG5009_OG0006075	2800
Acox57D-d_OG0006913	234
Acox57D-p_OG0001151	762
Acp1_OG0009317	551
Acp32CD_OG0009664	0
Acp65Aa_OG0003939	84
Acph-1_OG0001513	170
CG12512_OG0008829	1165
CG18155_OG0007972	23
Acsl_OG0007133	10706
Act42A_OG0000022_OG0	16604
Act42A_OG0000022_OG1	8270
Act42A_OG0000022_OG3	55455
Act42A_OG0000022_OG4	16933
Act42A_OG0000022_OG5	953
Actn_OG0003148_OG0	20231
Actn3_OG0011403_OG0	0
ACXB_OG0000046_OG0	1
ACXB_OG0000046_OG1	0
ACXB_OG0000046_OG2	0
ACXB_OG0000046_OG2.2	0
ACXD_OG0004078_OG0	164
Acyp_OG0009408	0
Acyp2_OG0011498	133
Ada_OG0002342	25
Ada1-2_OG0003777_OG0	202
Ada2a_OG0005051	103
Ada2b_OG0004799	232
Ada3_OG0007872	652
AdamTS-A_OG0005247	1858
AdamTS-A_OG0012010	92
AdamTS-B_OG0008089	900
Adar_OG0007649	869
Adat1_OG0003596	24
Adck1_OG0006032	391
Adck5_OG0010063	565
ADD1_OG0006579	392
Adf1_OG0001636_OG0	245
Adgf-A_OG0001991_OG0	1
Adgf-A_OG0003900	8480
Adgf-A2_OG0010109	222
Adgf-B_OG0010108	1
Adgf-C_OG0001030_OG0	418
Adgf-D_OG0002208_OG0	498
Adgf-E_OG0006152	2
Adh_OG0003395_OG0	0
Adi1_OG0010940	703
AdipoR_OG0004727	8043
CG3809_OG0004951	0
AdenoK_OG0003918_OG0	1412
Ady43A_OG0002958	1093
AdoR_OG0005733	406
adp_OG0006108	517
AdSS_OG0000854_OG0	10027
Aduk_OG0004873	1040
Ae2_OG0010984	5065
CG6512_OG0010913	3727
aft_OG0006080	150
Afti_OG0005567	496
Ag5r_OG0008212	4973
Ag5r2_OG0008213	0
AGBE_OG0007237	5895
AgmNAT_OG0001753	124
ago_OG0010530	1665
AGO1_OG0007307	3862
AGO2_OG0000119_OG0	8185
Agpat1_OG0008448	888
Agpat2_OG0003465	640
Agpat3_OG0004018	2951
Agpat4_OG0004019_OG0	850
ADPS_OG0002932	1896
agt_OG0001016_OG0	2
Spat_OG0007723	1052
Ahcy_OG0001195_OG0	2017
AhcyL1_OG0011110	3001
AIF_OG0001225	752
AIMP1_OG0007108	554
AIMP2_OG0009977	836
AIMP3_OG0005998	644
Adk1_OG0010829	4256
Adk3_OG0005467	289
Ak6_OG0007201	188
Akap200_OG0000367_OG0	583
Akh_OG0010512	20
AkhR_OG0009627	491
akirin_OG0010441	1554
Akr1B_OG0001292	4657
Akt1_OG0005415	2593
al_OG0008749	93
Aladin_OG0007570	222
AlaRS_OG0003477	2993
AlaRS-m_OG0010596	819
Alas_OG0006853	5814
alc_OG0006389	4348
Ald1_OG0005647	69686
Ald2_OG0005645	0
Aldh_OG0003615	13199
Aldh-III_OG0006742	14936
Aldh7A1_OG0003841_OG0	267
Alg-2_OG0001588_OG0	1284
Alg1_OG0002607_OG0	1127
Alg10_OG0000709_OG0	225
Alg11_OG0012170	887
CG8412_OG0004562	1154
Alg14_OG0001194_OG0	136
Alg2_OG0010641	641
Alg3_OG0003012	49
Alg3_OG0006966	397
CG5287_OG0001281	188
CG5287_OG0003790	322
Alg9_OG0005173	478
Alh_OG0004317	882
Alh_OG0004319	340
Alh_OG0011430	158
alien_OG0009301	1532
ALiX_OG0005343	3545
Alk_OG0006414	1843
CG12179_OG0001176_OG0	19
Alp1_OG0010289	0
Alp10_OG0010194	255
Alp11_OG0008522	14
Alp12_OG0003717	355
Alp13_OG0001034	9
Alp2_OG0000261_OG0	5
Alp2_OG0000261_OG1	36
Alp4_OG0005779	2730
Alp6_OG0006360	8
Alp7_OG0003030	0
Alp9_OG0003931	625
alph_OG0000083_OG0	8
alph_OG0005113	3260
alpha-Catr_OG0006852	1276
alpha-Est1_OG0004357	3048
alpha-Est10_OG0004350	1088
alpha-Est2_OG0000314	280
alpha-Est3_OG0004356	689
alpha-Est6_OG0004354	4
alpha-Est7_OG0001351	4366
alpha-Est8_OG0004352	2269
alpha-Est9_OG0004351	816
alpha-Man-Ia_OG0003130	184
alpha-Man-Ia_OG0003131	984
alpha-Man-Ia_OG0001168	1309
alpha-Man-Ib_OG0005087	574
alpha-Man-Ic_OG0011549	116
alpha-Man-IIa_OG0004878	979
alpha-Man-IIb_OG0005229	1320
alpha-PheRS_OG0008296	1101
alpha-Spec_OG0011040	35194
alpha4GT1_OG0000948	430
alphaCOP_OG0011275	5113
alphaSnap_OG0010384	4502
alphaTub67C_OG0010998	41
Alr_OG0008278	600
alrm_OG0002498	357
Als2_OG0009863	1760
alt_OG0004894	4009
aly_OG0004083	1
Ama_OG0002112	2
Amacr_OG0009433	583
amd_OG0001918	928
Amnionless_OG0008741	31
amon_OG0011540	2522
amos_OG0003702_OG0	0
AMPdeam_OG0008245	7631
Amph_OG0007204	7737
AMPKalpha_OG0001698	5929
Amt_OG0004607	1414
Amun_OG0008385	3793
amx_OG0007575	209
Amy-p_OG0000157_OG0	42
Amy-p_OG0000157_OG0.2	0
Amyrel_OG0006416	20
ana_OG0006403	142
ana1_OG0002269	243
ana2_OG0007120	62
ana3_OG0006194	64
Ance-2_OG0003658	12
Ance-3_OG0001891_OG0	1696
Ance-3_OG0009407	1018
Ance-4_OG0006406	1337
Ance-5_OG0005870	427
anchor_OG0010100	1867
Andorra_OG0011741	0
Ank2_OG0010460	5017
Ankle2_OG0000780	990
l(2)35Be_OG0003404_OG0	0
anox_OG0007490	649
Ant2_OG0008041	25
antdh_OG0008007	37836
Antp_OG0002113	198
antr_OG0007227	2
AnxB10_OG0008082	6263
AnxB11_OG0008196	2085
AnxB9_OG0004410	17215
aop_OG0003458	1197
aos_OG0010741	952
Aos1_OG0002145_OG0	246
AOX1_OG0005242	3197
AOX2_OG0000143_OG0	5010
AOX2_OG0000143_OG1	42
AOX4_OG0001465	566
ap_OG0005832	522
AP-1-2beta_OG0008273	3923
AP-1gamma_OG0007680	4387
AP-1mu_OG0005553	2260
AP-1sigma_OG0005334	3199
AP-2alpha_OG0008751	3352
AP-2mu_OG0004736	2283
AP-2sigma_OG0004385	894
Apc_OG0005387	1828
APC10_OG0005888	182
Apc2_OG0005308	194
APC4_OG0003171_OG0	235
APC7_OG0001703	1
ApepP_OG0000963	737
aph-1_OG0003552_OG0	376
aPKC_OG0006607	364
aPKC_OG0006608	76
aPKC_OG0006609	155
Aplip1_OG0011323	1019
apn_OG0002443_OG0	0
apolpp_OG0012638	25946
app_OG0010830	1124
APP-BP1_OG0010070	294
Appl_OG0007834	10020
Aprt_OG0004075	270
Aps_OG0010085	2483
apt_OG0002733	596
CG18815_OG0010034	2699
AQP_OG0007242	3028
aqrs_OG0005393	0
aqz_OG0001049_OG1	8520
ara_OG0009939	68
aralar1_OG0001518	3354
Arc1_OG0002768_OG0	6275
Arc2_OG0006127	614
Arc42_OG0001370_OG0	1231
Archease_OG0002289_OG0	193
Arf51F_OG0006831	1594
Arf79F_OG0012164	7192
ArfGAP1_OG0010836	1213
ArfGAP3_OG0003816_OG0	0
Arfip_OG0005451	495
Arfrp1_OG0007681	222
arg_OG0003183	64
arg_OG0007835	59
Argk_OG0011233	137721
Argk_OG0011925	1382
Argl_OG0009800	372
CG31469_OG0002209_OG0	418
ArgRS_OG0008151	685
ArgRS-m_OG0004367	232
ari-1_OG0007878	2826
ari-2_OG0003028	1257
Arl1_OG0010003	1038
Arl2_OG0004816	134
Arl5_OG0011164	366
Arl6_OG0007042	161
Arl6IP1_OG0004993	428
Arl8_OG0004797	1916
arm_OG0007636	10503
armi_OG0002027	147
Arp1_OG0004441	3888
Arp10_OG0007423	834
Arp2_OG0001770	1777
Arp3_OG0010555	1222
Arp5_OG0001448_OG0	153
Arp53D_OG0011600	1
Arp6_OG0008512	222
Arp8_OG0007614	316
Arpc1_OG0009187	2708
Arpc2_OG0009417	1391
Arpc3A_OG0005226	446
Arpc3B_OG0008590	9
Arpc4_OG0008719	903
Arpc5_OG0008957	411
arr_OG0007264	1325
Arr1_OG0009490	2025
Arr2_OG0004099	3679
Ars2_OG0005840	2004
Art1_OG0004911	1199
Art2_OG0008773	0
Art3_OG0004604	349
Art4_OG0004574	271
Art6_OG0004528_OG0	0
Art7_OG0001547_OG0	453
Art8_OG0009662	139
Art9_OG0002219_OG0	0
Arts_OG0000486_OG0	1464
aru_OG0003377	3804
Arv1_OG0013036	70
arx_OG0009914	22
Asap_OG0007180	1991
Asator_OG0002682_OG1	1017
Asciz_OG0010646	68
ase_OG0007840	6
asf1_OG0009889	442
ash1_OG0000982_OG0	122
ash2_OG0004623	926
Ask1_OG0004518	3379
asl_OG0004217	86
AsnRS_OG0003707	2332
AsnRS-m_OG0006452	154
AsnS_OG0000992	1441
asp_OG0004633	5
Asph_OG0006509	8302
ASPP_OG0006932	3165
CG9572_OG0008488	10447
AspRS_OG0006665	2343
AspRS-m_OG0008886	1384
asrij_OG0006972	570
asRNA:CR31429_OG0002339_OG0	235
asRNA:CR42743_OG0003772_OG0	0
asRNA:CR43299_OG0012338_OG0	0
asRNA:CR43426_OG0012535_OG0	0
asRNA:CR43454_OG0002277_OG0	15
asRNA:CR43463_OG0001607_OG0	365
asRNA:CR43809_OG0003675_OG0	0
asRNA:CR44106_OG0002406_OG0	9
asRNA:CR44169_OG0002969_OG0	86
asRNA:CR44179_OG0001455_OG0	1225
asRNA:CR44372_OG0000331_OG0	6
asRNA:CR44372_OG0000331_OG1	1
asRNA:CR44894_OG0012090_OG0	0
asRNA:CR45044_OG0005605_OG0	165
asRNA:CR45195_OG0000203_OG0	1548
asRNA:CR45195_OG0000203_OG1	692
asRNA:CR45350_OG0001645_OG0	1764
asRNA:CR45943_OG0010336	223
asRNA:CR46029_OG0000226_OG0	2
asRNA:CR46029_OG0000226_OG1	18
asRNA:CR46139_OG0003106_OG0	36
asRNA:CR46246_OG0011916	1
asRNA:CR46354_OG0002193_OG0	299
asRNA:CR46473_OG0000925_OG0	13
Ass_OG0001346	219
ast_OG0003560	305
AstA_OG0004634	18
AstA-R1_OG0000689	42
AstA-R2_OG0005396	10
AstC_OG0009668	0
AstC-R1_OG0010134	11
AstC-R2_OG0001295_OG0	0
AstCC_OG0009669	0
asun_OG0002419_OG0	87
Asx_OG0006138	1216
Atac1_OG0003748_OG0	60
Atac2_OG0009508	198
Atac3_OG0000828	281
Tat_OG0001330	1662
Ate1_OG0003045	1215
Atet_OG0003384	3773
Atf-2_OG0006059	148
Atf3_OG0007763	1830
Atg1_OG0009929	200
Atg1_OG0009931	2345
Atg10_OG0001598	47
Atg101_OG0008681	1212
Atg12_OG0011904	150
Atg13_OG0004817	767
Atg14_OG0005089	766
Atg16_OG0005703	715
Atg17_OG0004232	2697
Atg18a_OG0011152	1947
Atg18b_OG0001271_OG0	56
Atg2_OG0011112	3338
Atg3_OG0009922	1474
Atg4a_OG0009014	1338
Atg4b_OG0005256	474
Atg5_OG0007974	370
Atg6_OG0005323	677
Atg7_OG0006714	315
Atg8a_OG0008043	12396
Atg8b_OG0005571	2
Atg9_OG0006487	1409
atilla_OG0011822	5670
atk_OG0010362	42
atl_OG0001399	7301
atms_OG0004154	534
ato_OG0004804	0
Atox1_OG0012695	826
ATP6AP2_OG0004869	10896
ATP7_OG0008369	1404
ATP8A_OG0007260	6114
ATP8A_OG0007261	114
Atpalpha_OG0002140	52967
ATPCL_OG0006680	11455
ATPsynB_OG0010987	16522
ATPsynbeta_OG0005823	66712
ATPsynbetaL_OG0001317	3
ATPsynC_OG0005792	37970
ATPsynCF6_OG0005500	7202
ATPsynCF6L_OG0010605	0
ATPsynD_OG0004477	14131
ATPsyndelta_OG0007526	10168
ATPsynE_OG0005568	7569
ATPsynG_OG0009657	8891
ATPsyngamma_OG0005690	20078
ATPsynGL_OG0009315	0
ATPsynO_OG0012619	14766
AttC_OG0000164_OG0	1168
AttC_OG0007258	298
AttD_OG0004890	4
Atu_OG0002096	651
Atx-1_OG0012102	14
Atx2_OG0011501	8292
Atxn7_OG0003444	508
aub_OG0000482_OG0	3
aurA_OG0004964	6
aurB_OG0009647	18
aust_OG0001881	1
aux_OG0003096_OG0	1247
ave_OG0006159	173
Aven_OG0003291	128
awd_OG0002664	8752
Awh_OG0010478	63
axed_OG0010262	244
Axn_OG0005720	1209
axo_OG0003993	1200
axo_OG0010625	603
axo_OG0010626	1293
axo_OG0010628	76
Axs_OG0008319	1836
Axud1_OG0003447	790
az2_OG0006736	86
azot_OG0000210_OG0	1
azot_OG0000210_OG1	0
b_OG0009189	1303
B-H1_OG0000267_OG0	384
B-H1_OG0000267_OG1	180
B4_OG0009202	4146
B52_OG0001376_OG0	6535
b6_OG0007653	35
B9d1_OG0005246	110
B9d2_OG0005830	32
bab1_OG0011327	47
bab1_OG0011328	54
bab2_OG0011326	2047
babo_OG0006628	786
babos_OG0007027	1401
Bacc_OG0008947	17540
Bace_OG0000801_OG0	3
baf_OG0003792	456
bai_OG0005189	2552
Balat_OG0007229	6
Baldspot_OG0010721	6509
ball_OG0001092_OG1	113
bam_OG0005170	0
bap_OG0001358_OG0	32
Bap111_OG0007677	1400
Bap170_OG0000903_OG0	737
Bap55_OG0005900	514
Bap60_OG0008560	1580
IMPPP_OG0000305_OG1	17011
barc_OG0010291	502
bark_OG0008784	1659
barr_OG0000425_OG0	288
baz_OG0008596	4533
bb8_OG0005496	1
bbc_OG0007266	3523
CG18067_OG0007098	10406
bbg_OG0010871	1000
bbg_OG0010872	1379
BBIP1_OG0004876	341
BBS1_OG0010413	141
BBS4_OG0002785_OG0	122
BBS5_OG0002086	120
BBS8_OG0008755	415
BBS9_OG0006919	2379
bbx_OG0008688	2721
bc10_OG0010387_OG0	291
BCAS2_OG0005540	200
bcd_OG0002111_OG0	9
bchs_OG0003722	305
BCL7-like_OG0007566	234
bcn92_OG0007793	280
Bdbt_OG0004400	146
bdg_OG0006805	1886
bdl_OG0003385	2580
Bdp1_OG0009215	462
be_OG0000785	1042
BEAF-32_OG0006164	578
beag_OG0004860	609
beat-Ia_OG0011784	34
beat-Ib_OG0009146	25
beat-Ic_OG0001866_OG0	41
beat-IIa_OG0005482	48
beat-IIb_OG0005481	41
beat-IIIa_OG0009463	56
beat-IIIb_OG0009460	99
beat-IIIc_OG0003687	148
beat-IV_OG0005508	174
beat-Va_OG0005024	2
beat-Vb_OG0005021	14
beat-Vc_OG0001062_OG0	7
beat-VII_OG0011542	75
beat-VII_OG0011544	66
beg_OG0004008	301
bel_OG0001048	8998
Bem46_OG0008920	319
ben_OG0000514_OG0	2508
Best1_OG0002590_OG0	4739
Best2_OG0010251	6030
Best3_OG0009963	0
Best4_OG0000558_OG0	0
Bet1_OG0003845_OG0	785
Bet3_OG0004072	628
beta-PheRS_OG0005298	691
beta-Spec_OG0007697	37200
beta'COP_OG0009212	3160
beta3GalTII_OG0012738	86
beta4GalNAcTA_OG0006521	436
beta4GalNAcTB_OG0002610	266
beta4GalT7_OG0005195	209
betaCOP_OG0008653	6442
betaggt-I_OG0008962	819
betaGlu_OG0002667	256
CG32396_OG0011696	78
Bgb_OG0011276	326
bgcn_OG0001647	171
bgm_OG0009412	8489
BHD_OG0010421	215
bi_OG0003201	719
bi_OG0012904	173
BI-1_OG0004087	3258
bib_OG0001843_OG0	12
BicC_OG0009143	55
BicD_OG0009474	2484
CG11873_OG0005086	1033
bif_OG0003277	1278
bif_OG0012761	256
BigH1_OG0001085_OG0	1
bigmax_OG0005365	418
Bili_OG0002506_OG0	122
bin_OG0010286	5
Bin1_OG0005423	234
bin3_OG0007310	1659
bip1_OG0010560	180
Bka_OG0009250	338
blanks_OG0011885_OG0	5
Blimp-1_OG0010196	3265
Blm_OG0002608	63
Blos1_OG0006148	175
Blos2_OG0010078	154
Blos3_OG0009918	128
Blos4_OG0010933	129
blot_OG0010924	49056
blow_OG0006726	678
blp_OG0005216	407
blw_OG0006982	71170
bma_OG0010967	61
Bmcp_OG0010022	508
bmm_OG0010858	1862
bnb_OG0001206_OG1	1150
CG5059_OG0012191	4056
bnk_OG0005787	0
bnl_OG0004512	1841
boca_OG0006727	601
bocks_OG0002575_OG0	522
BOD1_OG0005544	1257
boi_OG0007601	239
boi_OG0007603	155
boil_OG0012322	0
bol_OG0011238	3404
boly_OG0007153	0
BomBc1_OG0001623	124
BomBc2_OG0000769_OG0	5132
BomBc3_OG0004769	671
BomT3_OG0011469	2335
bon_OG0004934	1930
bond_OG0004726	1877
bonsai_OG0007008	681
Boot_OG0006400	3
bor_OG0004967	863
bora_OG0003911	1
BORCS5_OG0008208	524
BORCS6_OG0011365	138
BORCS7_OG0007103	106
borr_OG0009292	62
boss_OG0005676	2010
botv_OG0006642	544
bou_OG0007819	648
bowl_OG0008785	438
BoYb_OG0000400_OG0	1
br_OG0007659	18
br_OG0011928	2
Br140_OG0001629	747
brat_OG0001919	374
Brca2_OG0000883	189
Brd_OG0010852	0
CG7154_OG0009310	768
Brd8_OG0002488	270
Bre1_OG0010209	1278
Brf_OG0005483	212
Brf_OG0005485	67
brk_OG0007975	427
brm_OG0009999	3470
Brms1_OG0008442	713
Bro_OG0011272	2
brp_OG0000499_OG1	1725
l(3)72Ab_OG0009997	2803
bru1_OG0009737	55
bru1_OG0009738	548
bru2_OG0009740	4263
bru2_OG0011823	338
bru2_OG0012161	431
bru3_OG0010907	303
bru3_OG0011909	39
Bruce_OG0004896	5632
brun_OG0003663	1312
brv1_OG0000706_OG0	0
brv2_OG0010919	0
brv3_OG0011666	0
BRWD3_OG0005288	2701
brwl_OG0009277	872
bs_OG0003002	363
bs_OG0006897	123
bsf_OG0001906_OG0	1764
Bsg_OG0009780	5728
Bsg25D_OG0003412_OG0	2133
bsh_OG0009110	2
bsk_OG0012344	2244
bt_OG0000537_OG1	186
BTBD9_OG0000546_OG0	915
BtbVII_OG0011887	2102
btd_OG0007557	117
Btk29A_OG0001838	1260
Btk29A_OG0011763	36
btl_OG0002041	1221
btn_OG0004719	40
Btnd_OG0008611	5
btsz_OG0001035_OG1	1024
btsz_OG0004581	18
btv_OG0003692	539
btv_OG0009487	388
btz_OG0005342	1716
Bub1_OG0001806_OG0	686
Bub3_OG0005120	416
BubR1_OG0000657_OG0	98
Buffy_OG0006561	564
bug_OG0006803	525
Bug22_OG0009372	441
BuGZ_OG0008876	1271
CG8270_OG0010257	349
bun_OG0000556	2770
bun_OG0009749	3318
bur_OG0003683_OG0	1877
Burs_OG0001045_OG0	0
bves_OG0007497	571
bves_OG0007499	293
bw_OG0006000	67
bwa_OG0009122	170
bwa_OG0012525	232
Bx_OG0008666	7
Bx_OG0008667	525
Bx42_OG0007682	1928
by_OG0005550	7639
byn_OG0010803	1
bys_OG0007950	750
c-cup_OG0012143	0
c(3)G_OG0001464_OG0	150
c11.1_OG0007569	3018
c12.1_OG0007568	941
c12.2_OG0007567	2248
C15_OG0002126_OG0	37
C1GalTA_OG0009799	907
C3G_OG0007801	3916
C901_OG0008027	4
ca_OG0005700	3596
Ca-alpha1D_OG0009140	5137
Ca-alpha1T_OG0003323	725
Ca-beta_OG0009681	939
Ca-Ma2d_OG0009139	1745
CaBP1_OG0008860	2434
cac_OG0000605_OG0	285
cact_OG0009392	11377
cactin_OG0003129	680
cad_OG0009437	3
Cad74A_OG0010922	197
Cad86C_OG0002368	1244
Cad87A_OG0001088_OG0	532
Cad89D_OG0001058_OG0	0
Cad96Ca_OG0011497	1201
Cad96Cb_OG0005172	1
Cad99C_OG0005704	912
CadN_OG0000277_OG1	45
Caf1-105_OG0002830	98
Caf1-180_OG0007408	174
Caf1-55_OG0001036	916
cag_OG0001595_OG0	0
CAH1_OG0009192	11979
CAH13_OG0002843	0
CAH14_OG0002807	0
CAH15_OG0006256	0
CAH16_OG0000498_OG1	1
CAH2_OG0001000_OG0	2177
CAH3_OG0003177	1500
CAH5_OG0005796	8
CAH7_OG0000840	996
CAH8_OG0004748	4
CAH9_OG0005622	793
CAHbeta_OG0002334	325
cal1_OG0002556_OG0	263
CalpA_OG0003035	3356
CalpB_OG0010971	2753
CalpC_OG0008186	344
Calr_OG0005564	27759
Cals_OG0013279_OG0	1382
Calx_OG0002139_OG0	11
Calx_OG0004417	2836
Calx_OG0004418	1881
calypso_OG0006121	199
Cam_OG0012053	15482
CaMKI_OG0012767	4972
CaMKII_OG0013280	4566
Camp_OG0005907	265
Camta_OG0006364	821
Camta_OG0006365	134
can_OG0004061_OG0	0
CanA1_OG0005778	1256
CanB_OG0000231_OG0	366
CanB_OG0000231_OG1	1659
Cand1_OG0009382	1944
CAP_OG0000587_OG0	12167
CAP_OG0012405	5
Cap-D2_OG0005121	276
Cap-D3_OG0009448	147
Cap-G_OG0002924	420
Cap-H2_OG0004906	530
Capa_OG0005712	15
Caper_OG0009347	6289
Capr_OG0010138	1697
caps_OG0010156	2602
caps_OG0010157	1794
capt_OG0009025	6504
capu_OG0000612_OG0	254
car_OG0007437	357
CARPA_OG0007960	21
CARPB_OG0007554	28
CarT_OG0009432	105
cas_OG0004236	0
casp_OG0006502	1352
cass_OG0009476	3148
Cat_OG0003869	14640
cathD_OG0002862	17534
cato_OG0006491	0
Catsup_OG0009538	1064
caup_OG0009938	16
cav_OG0000654	78
caz_OG0003243_OG0	1556
cbc_OG0007265	312
Cbl_OG0002051_OG0	2530
CBP_OG0001721	51
CBP_OG0007971	103
Cbp20_OG0005066	261
Cbp53E_OG0006447	932
Cbp80_OG0007913	617
Cbp80_OG0007915	720
Cbs_OG0003124	953
cbs_OG0007263	560
cbt_OG0008760	2635
Cby_OG0004789	26
Cc2d2a_OG0002702	56
CCAP_OG0011467	2
CCAP-R_OG0000870	48
ccb_OG0012089	0
CCDC151_OG0011900	12
CCDC53_OG0009785	189
Ccdc58_OG0010399	120
Ccdc85_OG0008917	389
CCHa1_OG0004530	7
CCHa1-R_OG0006065	88
CCHa2_OG0002186_OG0	278
CCHa2-R_OG0005836	13
Cchl_OG0004776	2362
CCKLR-17D1_OG0003334	18
CCKLR-17D1_OG0008675	374
CCKLR-17D1_OG0011744	15
CCKLR-17D3_OG0008678	59
Ccm3_OG0005250	1640
Ccn_OG0010106	722
Ccn_OG0010107	369
Ccn_OG0012179	397
Ccp84Ab_OG0000178_OG0	2
Ccp84Ac_OG0001349_OG0	0
Ccp84Ae_OG0002110_OG0	0
Ccp84Af_OG0000109_OG0	0
Ccp84Af_OG0000109_OG1	0
Ccp84Af_OG0000109_OG2	0
Ccp84Ag_OG0001348_OG0	0
Ccs_OG0006299	349
CCT1_OG0002281_OG0	3169
CCT2_OG0003145	2956
CCT3_OG0004995	3517
CCT4_OG0000979	2923
CCT5_OG0006600	2949
CCT6_OG0008508	2740
CCT7_OG0004839	968
CCT7_OG0004841	379
CCT8_OG0007117	3366
Ccz1_OG0010481	246
cd_OG0004708	7
CD98hc_OG0001357_OG0	5253
Cda4_OG0008701	109
Cda5_OG0008721	1022
Cda9_OG0002707	0
CDase_OG0005749	646
cdc14_OG0009306	2316
Cdc16_OG0005493	229
Cdc23_OG0009421	216
Cdc27_OG0010426	1275
Cdc2rk_OG0006290	169
Cdc37_OG0011041	1313
Cdc42_OG0008268	2360
Cdc45_OG0007388	276
Cdc5_OG0011371	968
CDC50_OG0008483	3670
Cdc6_OG0002054	66
Cdc7_OG0007729	4277
Cdep_OG0002087	1919
Cdep_OG0004159	1527
CdGAPr_OG0009111	2148
cdi_OG0000729	1484
cDIP_OG0004394	1559
Cdk1_OG0000555_OG0	14
Cdk12_OG0009875	700
Cdk2_OG0002391	97
CDK2AP1_OG0008015	668
Cdk4_OG0006632	312
Cdk5_OG0002993	455
Cdk5alpha_OG0009389	1508
Cdk7_OG0001724	229
Cdk8_OG0010977	131
Cdk9_OG0007009	395
Cdlc2_OG0000234_OG1	2232
cdm_OG0002482	908
Cds_OG0010549	1854
Ced-12_OG0009727	561
ced-6_OG0006366	7688
CenB1A_OG0004675	1510
CenG1A_OG0003595_OG0	4384
CenG1A_OG0009182	103
Cenp-C_OG0002322	301
Cep135_OG0009952	234
Cep135_OG0009954	234
cep290_OG0004127	171
Cep89_OG0006812	0
Cep97_OG0008778	340
cer_OG0012078	503
Cerk_OG0004182	3067
cert_OG0011161	1789
Cf2_OG0008971	1987
Cfp1_OG0007571	345
CG5789_OG0004615	575
cg_OG0006533	4487
CG10000_OG0005395	0
CG10005_OG0004963	44
CG10011_OG0005399	771
CG10013_OG0002410_OG0	0
CG10019_OG0008786	117
CG10026_OG0009081	278
CG10029_OG0004344	0
CG10031_OG0008792	555
CG10035_OG0004420	877
CG10038_OG0001436_OG0	338
CG10041_OG0012259_OG0	0
CG10051_OG0007036	2
CG10053_OG0004336	89
CG10055_OG0004329	676
CG10062_OG0007038	295
CG10063_OG0010284	2
CG10064_OG0010282	2
CG10068_OG0004321	476
CG10073_OG0000065_OG2	1
CG10075_OG0010279	597
CG10077_OG0010277	18520
CG10082_OG0005964	5879
CG10086_OG0001355	9
CG10089_OG0010567	445
CG10098_OG0004320	706
CG10104_OG0006132	0
CG10116_OG0010569	1
CG10126_OG0005023	2270
CG10132_OG0009091	2103
CG10137_OG0009093	492
CG10139_OG0006151	332
CG10140_OG0010573	6
CG10147_OG0010256	96
CG10151_OG0006160	55
CG10154_OG0010575	1
CG10163_OG0010252	0
CG10164_OG0001489	0
CG10165_OG0011781	153
CG10171_OG0010163	432
CG10175_OG0005507	4215
CG10177_OG0001079_OG0	0
CG10184_OG0005509	394
CG10185_OG0005203	64
CG10189_OG0009087	143
CG10194_OG0009085	102
CG10195_OG0003572	212
CG10205_OG0006168	3757
CG10208_OG0005527	270
CG10209_OG0006169	431
CG10211_OG0009505	10357
CG10222_OG0010165	145
CG10226_OG0010249	741
CG10237_OG0003462	21280
CG1024_OG0004294	214
CG10252_OG0011517	2
CG10254_OG0002565	1559
CG10257_OG0006606	729
CG10264_OG0005208	1
CG10265_OG0006935	30
CG10274_OG0003940	775
CG10280_OG0004257	2
CG10283_OG0001907_OG0	604
CG10286_OG0004292	390
CG10298_OG0004288	3
CG10300_OG0005516	0
CG10301_OG0005515	0
CG10307_OG0005957	379
CG10311_OG0004972	1301
CG10317_OG0004974	0
CG10321_OG0005965	1583
CG10324_OG0004994	140
CG10332_OG0005992	0
CG10333_OG0009507	984
CG10336_OG0009516	29
CG10337_OG0009096	547
CG10338_OG0009517	254
CG10339_OG0006873	392
CG10340_OG0001059_OG0	1238
CG10341_OG0009518	222
CG10343_OG0009520	143
CG10344_OG0007020	63
CG10345_OG0002430_OG0	14850
CG10347_OG0000607_OG0	92
CG10348_OG0003704	138
CG10352_OG0008207	13
CG10353_OG0008206	2003
CG10357_OG0010470	522
CG10359_OG0010469	736
CG10361_OG0010014	87
CG10362_OG0008202	590
CG10365_OG0005518	1876
CG10366_OG0009102	391
CG10375_OG0005526	473
CG10376_OG0009519	633
CG10383_OG0001909	2700
CG10384_OG0007018	32
CG10405_OG0004983	89
CG10407_OG0005207	41
CG10413_OG0003703_OG0	1252
CG10417_OG0013094	974
CG10418_OG0010832	198
CG10425_OG0002500	437
CG10428_OG0001263_OG0	170
CG10431_OG0001914	103
CG10433_OG0006904	2843
CG10435_OG0002296_OG0	566
CG10444_OG0007082	340
CG10445_OG0001356	79
CG10459_OG0001605_OG0	3
CG10462_OG0009105	465
CG10463_OG0009108	331
CG10466_OG0012145	89
CG10467_OG0010233	494
CG10469_OG0010232	76
CG10470_OG0009541	440
CG10472_OG0000811_OG0	109
CG10479_OG0010225	573
CG10481_OG0009114	17
CG10483_OG0010221	779
CG10486_OG0010219	0
CG10492_OG0009544	710
CG10494_OG0006908	118
CG10495_OG0009546	110
CG10505_OG0006927	4
CG10508_OG0010314	754
CG10510_OG0003948	12
CG10513_OG0005163	207
CG10514_OG0005162	23
CG10516_OG0009998	193
CG10527_OG0002810_OG0	13913
CG10543_OG0006262	3841
CG10550_OG0000747	6267
CG10555_OG0008527	702
CG10561_OG0009552	959
CG10565_OG0010321	2289
CG10576_OG0010200	3385
CG10581_OG0010326	1
CG10584_OG0010328	159
CG10587_OG0000094_OG0	0
CG10587_OG0000094_OG1	0
CG10587_OG0000094_OG2	0
CG10589_OG0003950	0
CG10591_OG0010195	1
CG10597_OG0003317	0
CG10598_OG0011740	2
CG10600_OG0009530	2880
CG10602_OG0009532	3100
CG10616_OG0010838	864
CG10621_OG0001911	301
CG10623_OG0001912	533
CG10628_OG0009107	314
CG10631_OG0001241	2301
CG10646_OG0009949	143
CG10654_OG0009947	30
CG10657_OG0009951	5498
CG10660_OG0010840	247
CG10663_OG0010839	126
CG10669_OG0005156	110
CG10674_OG0010603	648
CG10680_OG0003577	3195
CG10681_OG0009950	93
CG10700_OG0011812	0
CG10702_OG0009548	376
CG10710_OG0010908	256
CG10713_OG0010576	53
CG10725_OG0010574	5
CG10730_OG0000951	52
CG10731_OG0006517	112
CG10737_OG0006638	24487
CG10738_OG0010568	153
CG1074_OG0007339	312
CG10747_OG0009127	482
CG10748_OG0011855_OG0	0
CG10749_OG0003913_OG0	0
CG10750_OG0009561	0
CG10752_OG0010150_OG0	0
CG10761_OG0008304	0
CG1077_OG0004263	2
CG10793_OG0003237	0
CG10795_OG0006915	256
CG10799_OG0003081	227
CG10801_OG0012112	12
CG10802_OG0008133	588
CG10803_OG0008134	468
CG10804_OG0008132	713
CG10809_OG0010976	333
CG10814_OG0007257	0
CG10822_OG0007072	0
CG10839_OG0009144	1
CG10841_OG0002198_OG0	6
CG10853_OG0003980_OG0	0
CG10859_OG0009209	0
CG10862_OG0002017_OG1	6446
CG10863_OG0010486	3098
CG10863_OG0012194_OG0	14
CG10864_OG0005043	280
CG10866_OG0010485	411
CG10874_OG0003457	1441
CG10877_OG0002385_OG0	60
CG10887_OG0002183_OG0	0
CG10898_OG0002547	186
CG1090_OG0003105_OG0	249
CG10903_OG0002293_OG0	213
CG10904_OG0011634	106
CG10907_OG0001984_OG0	168
CG10909_OG0005022	0
CG10910_OG0006092	3
CG10911_OG0006095	7
CG10912_OG0000471	4
CG10914_OG0006109	123
CG10919_OG0001352	0
CG1092_OG0001161_OG0	43
CG10920_OG0007959	0
CG10927_OG0006710	48
CG10931_OG0006071	3
CG10932_OG0007954	1524
CG10934_OG0002756_OG0	1
CG10939_OG0005908	5687
CG10947_OG0009415	1508
CG10948_OG0009927	843
CG10949_OG0009416	129
CG10950_OG0012279	0
CG10958_OG0001743	149
CG10959_OG0008299	70
CG10962_OG0007748	113
CG10970_OG0003173	80
CG10973_OG0012539	175
CG10979_OG0004244	545
CG10984_OG0009934	391
CG10996_OG0008249	2
CG11000_OG0004245	70
CG11007_OG0003037	406
CG11018_OG0007064	0
CG11029_OG0001270	104
CG1103_OG0003103_OG0	120
CG11030_OG0003728	666
CG11034_OG0001268	121
CG11035_OG0002292_OG0	270
CG11041_OG0001654	23
CG11044_OG0007073	995
CG1105_OG0004314	1493
CG11050_OG0009604	2817
CG11060_OG0006765	1
CG11068_OG0011716	5
CG11069_OG0004655	711
CG11076_OG0001759	573
CG11077_OG0000549_OG0	0
CG11085_OG0008456	0
CG11089_OG0004653	534
CG11095_OG0003249	174
CG11099_OG0007074	488
CG11103_OG0003250	299
CG11106_OG0012330	0
CG11109_OG0001964	228
CG11110_OG0006619	218
CG11123_OG0006752	340
CG11125_OG0006747	304
CG11127_OG0006744	215
CG1113_OG0004171	32
CG11131_OG0001957_OG0	1
CG11134_OG0003251	360
CG11141_OG0006745	612
CG11145_OG0006754	0
CG11147_OG0003729	16460
CG11149_OG0003730	0
CG11151_OG0008256	4474
CG11159_OG0006283	0
CG1116_OG0004164	518
CG11162_OG0008263	2
CG11168_OG0004657	675
CG11170_OG0006462	99
CG11178_OG0003327	570
CG11180_OG0006625	476
CG11191_OG0007189	1059
CG11192_OG0007095	0
CG11200_OG0007088	5891
CG11211_OG0012938	14388
CG11226_OG0012166_OG0	1
CG11227_OG0007505	0
CG1124_OG0002090	6069
CG11241_OG0003815_OG0	6
CG11247_OG0009861	228
CG11248_OG0003830_OG0	62
CG11249_OG0009864	6
CG11251_OG0001998	1
CG11257_OG0007039	173
CG11263_OG0001789	3
CG11267_OG0011856	1130
CG11269_OG0006458	0
CG11275_OG0002906	3180
CG11279_OG0003924_OG0	279
CG11286_OG0004361	0
CG1129_OG0002085	485
CG11291_OG0003029	1
CG11294_OG0007761	6
CG11298_OG0007031	0
CG11309_OG0010303	1419
CG11317_OG0012026	122
CG11318_OG0000756	19
CG11319_OG0009603	542
CG11327_OG0009628	6
CG11333_OG0002657_OG0	0
CG11334_OG0005804	1034
CG11342_OG0011920	29
CG11345_OG0011138	2
CG11349_OG0011131	0
CG11353_OG0011127	301
CG11356_OG0008477	2
CG11357_OG0011126	247
CG1136_OG0010499	881
CG11367_OG0000806_OG0	7
CG11369_OG0011699	2
CG1137_OG0004303	1
CG11370_OG0003817_OG0	0
CG11377_OG0008723	651
CG11378_OG0007395	393
CG11379_OG0007397	3
CG11380_OG0007400	6
CG11381_OG0007402	0
CG11382_OG0007404	7
CG11384_OG0007396	7
CG1139_OG0004077	5
CG11391_OG0001026_OG0	149
CG11396_OG0010345	482
CG11398_OG0007405	85
CG11403_OG0007406	245
CG11404_OG0012169	0
CG11406_OG0006889	11
CG11409_OG0007766	7
CG11413_OG0011575	20
CG11414_OG0006019	1549
CG11417_OG0007590	562
CG1142_OG0012974	213
CG11425_OG0009823	321
CG11426_OG0009824	1784
CG1143_OG0011104	1059
CG11436_OG0003200	95
CG11437_OG0009825	6
CG11438_OG0009826	146
CG11447_OG0004515	205
CG11449_OG0000981_OG1	65
CG11453_OG0001027_OG0	209
CG11454_OG0001792	164
CG11456_OG0003951	118
CG11459_OG0000135_OG1	214
CG1146_OG0011093	2654
CG11470_OG0000857	0
CG11474_OG0005934	600
CG11475_OG0005935	18
CG11498_OG0001515	141
CG11504_OG0002630	384
CG11523_OG0009832	76
CG11529_OG0010828	204
CG11537_OG0010640	1952
CG11550_OG0002660	3025
CG11560_OG0010817	211
CG11562_OG0008742	113
CG11563_OG0002662	363
CG11566_OG0007496	7
CG11570_OG0004027	0
CG11581_OG0008240	0
CG11583_OG0010538	369
CG11584_OG0008239	0
CG11585_OG0012335	1
CG11586_OG0010534	418
CG11590_OG0001741	397
CG11593_OG0010497	670
CG11594_OG0010492	1582
CG11596_OG0007629	381
CG11601_OG0008739	345
CG11608_OG0000142_OG0	0
CG1161_OG0004180	2060
CG11617_OG0008731	266
CG11619_OG0003864_OG0	1
CG11626_OG0011450	1
CG11629_OG0003739	0
CG11630_OG0009580	0
CG11634_OG0009583	0
CG11635_OG0007156	15
CG11638_OG0007387	109
CG11655_OG0001745_OG0	949
CG11656_OG0005013	1
CG11658_OG0010025	1185
CG11663_OG0012087	1
CG11664_OG0011395	0
CG11666_OG0012316	0
CG11668_OG0002452	175
CG11670_OG0005008	3
CG11672_OG0004805	66
CG11674_OG0008231	2
CG11679_OG0008511	229
CG11686_OG0002448_OG0	1123
CG11693_OG0004810	50
CG11694_OG0000225_OG0	0
CG11694_OG0000225_OG1	23
CG11695_OG0007879	372
CG11696_OG0007880	387
CG11698_OG0002319_OG0	0
CG11699_OG0007882	704
CG11703_OG0002165_OG0	0
CG11710_OG0001691_OG0	355
CG1172_OG0004189	539
CG11722_OG0001391	315
CG11723_OG0003571	166
CG11726_OG0010048	0
CG11737_OG0001419_OG0	1180
CG11741_OG0001420_OG0	9
CG11752_OG0007995	1241
CG11755_OG0000851	94
CG11756_OG0007997	3
CG11760_OG0004826	270
CG11768_OG0004832	893
CG11771_OG0005200	1704
CG11777_OG0006309	150
CG11779_OG0004481	1005
CG11786_OG0012799	11
CG11788_OG0007083	56
CG11790_OG0005187	1824
CG11791_OG0012008	1714
CG11807_OG0003009_OG0	365
CG11808_OG0006841	99
CG11811_OG0004058	268
CG11816_OG0008636	0
CG11835_OG0000264_OG0	10849
CG11835_OG0000264_OG1	2796
CG11837_OG0005082	208
CG11841_OG0005083	2755
CG11842_OG0000856_OG1	769
CG11843_OG0011490	206
CG11852_OG0002502_OG0	216
CG11854_OG0005171	38
CG11857_OG0005167	1648
CG11858_OG0005166	242
CG11878_OG0000055_OG0	0
CG11878_OG0000055_OG1	3
CG11878_OG0000055_OG2	109
CG11882_OG0005094	73
CG11883_OG0006313	827
CG11885_OG0003355	87
CG11892_OG0005161	29
CG11893_OG0000039_OG2	37
CG11899_OG0005100	3489
CG11902_OG0005155	121
CG11906_OG0001618	255
CG11911_OG0008747	1
CG11912_OG0008746	0
CG11920_OG0005183	385
CG11927_OG0003556	381
CG11929_OG0011773	0
CG11961_OG0001155_OG0	1229
CG11964_OG0004848	264
CG11970_OG0004849	958
CG11975_OG0004850	1198
CG11977_OG0012457_OG0	0
CG11980_OG0002337	99
CG11983_OG0004852	22
CG11986_OG0004855	55
CG11997_OG0004862	3
CG11999_OG0004179	793
CG12003_OG0004112	0
CG12004_OG0011286	3088
CG12009_OG0010662	0
CG12010_OG0010671	63
CG12011_OG0011025	1
CG12012_OG0010672	391
CG12016_OG0010666	1221
CG12017_OG0010661	2
CG12020_OG0011042	2
CG12024_OG0011050	687
CG12025_OG0011053	1006
CG12035_OG0011029	0
CG12038_OG0011331	176
CG12054_OG0000497	2397
CG12056_OG0003138	549
CG12057_OG0003139	0
CG12061_OG0000938_OG0	0
CG12065_OG0007412	4278
CG12069_OG0001519	0
CG12071_OG0011553	357
CG12071_OG0013484	258
CG12075_OG0007754	3577
CG1208_OG0004248	634
CG12081_OG0007411	781
CG12084_OG0011296	2039
CG12091_OG0011293	3837
CG12093_OG0011111	941
CG12096_OG0008559	333
CG12099_OG0011289	6015
CG12104_OG0011284	162
CG12105_OG0004111	462
CG12106_OG0007586	80
CG12107_OG0006719	260
CG12111_OG0007413	6
CG12112_OG0012598_OG0	20
CG12115_OG0007587	0
CG12116_OG0008625	3007
CG12118_OG0007585	1501
CG12121_OG0007579	2403
CG12123_OG0003325	151
CG12128_OG0002879	427
CG12129_OG0002878	497
CG1213_OG0002105	1664
CG12134_OG0006319	151
CG12147_OG0004192	0
CG12155_OG0003210	904
CG12159_OG0002860	242
CG12164_OG0006760	0
CG12170_OG0002098	582
CG12171_OG0004222	849
CG12173_OG0004172	308
CG12177_OG0008262	573
CG1218_OG0002103	248
CG12182_OG0011099	98
CG12194_OG0008975	634
CG12204_OG0001687	75
CG12206_OG0008131	62
CG12209_OG0002818	11
CG12213_OG0002418	1070
CG12219_OG0007713	474
CG12224_OG0000651_OG1	502
CG12231_OG0003119	0
CG12236_OG0008414	660
CG12237_OG0007424	1357
CG12239_OG0001754	82
CG12241_OG0001396	386
CG12253_OG0011818	57
CG12256_OG0004947	61
CG12259_OG0005539	500
CG12268_OG0005336	1073
CG1227_OG0004337	215
CG12278_OG0004413	1
CG12279_OG0004445	116
CG12288_OG0009457	61
CG12289_OG0010046	0
CG12290_OG0002618	4280
CG12299_OG0009634	292
CG12301_OG0001981	232
CG12307_OG0009694	0
CG1231_OG0011372	45
CG12316_OG0009955	508
CG12320_OG0005053	81
CG12321_OG0001064_OG0	570
CG12325_OG0002854	440
CG1233_OG0011370	954
CG1234_OG0004335	439
CG12341_OG0002848	272
CG12343_OG0002853	392
CG12344_OG0002855	2346
CG12355_OG0012373	75
CG1236_OG0002100	441
CG12362_OG0000821_OG0	0
CG12374_OG0007223	60
CG12375_OG0009777	679
CG12379_OG0008514	42
CG12384_OG0006229	2393
CG1239_OG0004237	107
CG12395_OG0001736	0
CG12398_OG0008359	4
CG12402_OG0002224_OG0	24
CG12420_OG0002594_OG0	1
CG12426_OG0005340	0
CG12438_OG0003802	0
CG12439_OG0009296	0
CG12446_OG0001786_OG0	0
CG12448_OG0009145	0
CG1246_OG0011105	10
CG12464_OG0011955	0
CG12470_OG0007846	0
CG12479_OG0008243	0
CG12480_OG0008242	0
CG12481_OG0008237	0
CG12490_OG0000233_OG1	0
CG12496_OG0007599	2
CG12498_OG0008105	1
CG12499_OG0002285_OG0	520
CG12502_OG0011339	16
CG12507_OG0008176	0
CG12511_OG0009568	0
CG12516_OG0005410	0
CG12517_OG0009649	0
CG12520_OG0010149	10
CG12521_OG0012944	7
CG12531_OG0008272	230
CG12535_OG0008128	0
CG12539_OG0008363	3
CG12540_OG0008220	4
CG12541_OG0007825	109
CG12560_OG0012234	212
CG12567_OG0012740	1081
CG12576_OG0001784_OG0	4300
CG12581_OG0001679_OG0	2895
CG12589_OG0011424	4
CG12590_OG0011977	0
CG12594_OG0005596	58
CG12607_OG0011139	2
CG12609_OG0008677	0
CG12617_OG0003653	0
CG12620_OG0009462	0
CG12637_OG0008050	0
CG12643_OG0007518	252
CG1265_OG0010531	1611
CG12655_OG0000445_OG2	939
CG12659_OG0007410	86
CG12661_OG0007749	2
CG12662_OG0007747	1
CG12672_OG0007868	21
CG12674_OG0003570	2
CG12679_OG0001731_OG0	0
CG12680_OG0001718	0
CG12682_OG0012323	0
CG12691_OG0007931	0
CG12692_OG0000634_OG0	10
CG12693_OG0012106	2
CG12698_OG0008169	0
CG12699_OG0000230_OG1	0
CG12702_OG0001192	18
CG12708_OG0000271_OG0	5
CG12708_OG0000271_OG0.2	16
CG1271_OG0010635	544
CG12713_OG0003881_OG0	37
CG12716_OG0008438	0
CG12723_OG0008557	42
CG12728_OG0000928_OG0	78
CG12729_OG0011725	4
CG1273_OG0010536	28
CG12730_OG0007375	697
CG12744_OG0000893	113
CG12746_OG0004208	1136
CG1275_OG0011072	1896
CG12768_OG0001283_OG0	157
CG12769_OG0007187	178
CG12773_OG0003140	1005
CG12782_OG0012281	0
CG12783_OG0000743_OG0	1
CG12784_OG0005236	0
CG12795_OG0008825	181
CG12811_OG0002240	961
CG12817_OG0002595_OG0	50
CG12818_OG0004897	101
CG12822_OG0001599	1084
CG12825_OG0001130_OG1	14
CG12826_OG0002951	24
CG12828_OG0011622	0
CG12831_OG0011623_OG0	0
CG12836_OG0002963_OG0	8
CG12848_OG0006045	381
CG12849_OG0011577	1
CG12851_OG0005862	165
CG12857_OG0006163	0
CG12860_OG0006154	0
CG12861_OG0006153	2
CG12862_OG0011585_OG0	0
CG12863_OG0011584	133
CG12866_OG0002772	0
CG12868_OG0001564	228
CG12869_OG0006145	124
CG12869_OG0006146	53
CG12877_OG0001472_OG0	18
CG1288_OG0001350	0
CG12880_OG0005345	10
CG12883_OG0001474	97
CG12885_OG0001477	1496
CG12895_OG0006308	576
CG12909_OG0002821	74
CG12910_OG0006305	131
CG12911_OG0006304	4
CG12914_OG0002819	0
CG12917_OG0002815	1
CG12920_OG0006291	0
CG12926_OG0006349	258
CG12929_OG0006357	62
CG12934_OG0006315	5
CG12935_OG0002846	190
CG12942_OG0001596_OG0	15
CG12945_OG0004570	356
CG12947_OG0004568	23
CG12948_OG0004558	160
CG12963_OG0001641_OG0	0
CG12964_OG0002996_OG0	13
CG12970_OG0006808	41
CG12971_OG0010294	0
CG12974_OG0010307	38
CG12983_OG0010332	0
CG12984_OG0003949	0
CG12985_OG0000915	40
CG12986_OG0011685	0
CG1299_OG0000523_OG0	4717
CG12990_OG0007696	1
CG12991_OG0007703	2064
CG12992_OG0011688	4
CG12994_OG0007707	6
CG12995_OG0008599	1
CG12998_OG0011739	1
CG13000_OG0011738	0
CG13001_OG0008580	205
CG13002_OG0008577	1
CG13003_OG0008572	496
CG13004_OG0008570	282
CG13005_OG0008567	43
CG13008_OG0008305	2
CG13010_OG0003260	1
CG13012_OG0008317	633
CG13014_OG0008547	300
CG13016_OG0006536	147
CG13018_OG0006537	95
CG13021_OG0003241	0
CG13022_OG0010698	11
CG13023_OG0010699	0
CG13024_OG0010708	341
CG13026_OG0010716	378
CG13028_OG0004010	0
CG13031_OG0012200	185
CG13032_OG0004014_OG0	0
CG13033_OG0010736	0
CG13038_OG0010761	1
CG13039_OG0010762	0
CG1304_OG0000265_OG0	0
CG1304_OG0000265_OG1	0
CG13040_OG0010763	0
CG13041_OG0000280_OG0	3
CG13041_OG0000280_OG0.2	0
CG13042_OG0010767	3
CG13043_OG0000281_OG0	0
CG13043_OG0000281_OG1	0
CG13044_OG0010768	0
CG13045_OG0000814	0
CG13046_OG0010771	0
CG13047_OG0010772	0
CG13048_OG0010773	0
CG13049_OG0010774	0
CG13051_OG0011898	0
CG13053_OG0010778	0
CG13054_OG0010779	1
CG13055_OG0010780	4
CG13056_OG0010757	0
CG13058_OG0004021	0
CG13059_OG0010764	0
CG13062_OG0010766	0
CG13064_OG0010775	0
CG13065_OG0010776	1
CG13066_OG0012201	0
CG13068_OG0002030_OG1	3
CG13069_OG0004022	0
CG1307_OG0004308	541
CG13070_OG0012202	0
CG13071_OG0011899	2
CG13073_OG0012731_OG0	8
CG13074_OG0010797	29
CG13075_OG0000216_OG0	1
CG13075_OG0000216_OG1	0
CG13077_OG0009097	627
CG13078_OG0003575_OG0	0
CG13081_OG0003574	0
CG13082_OG0009094	13
CG13083_OG0009084	0
CG13084_OG0009083	1
CG13085_OG0001922	26
CG13086_OG0003709	112
CG13088_OG0001266	75
CG1309_OG0010533	2343
CG13096_OG0003720	513
CG13097_OG0001923	405
CG13101_OG0009304	2226
CG13102_OG0009298	0
CG13108_OG0009295	91
CG13110_OG0011792	0
CG13113_OG0001247_OG0	0
CG13114_OG0009279	2
CG13116_OG0001878	818
CG13123_OG0001877	30
CG13124_OG0003502	15432
CG13126_OG0003515	142
CG13127_OG0001844	0
CG13131_OG0000790_OG0	0
CG13133_OG0003525	282
CG1314_OG0011674	0
CG13144_OG0009363	43
CG13148_OG0007214	2
CG13151_OG0006215	103
CG13154_OG0006206	2
CG13155_OG0006196	5
CG13157_OG0002779	0
CG1316_OG0000430_OG0	4797
CG13168_OG0006184	0
CG1317_OG0011084	4638
CG13170_OG0006182	0
CG13171_OG0006180	0
CG13177_OG0012831	16
CG13185_OG0002928	796
CG13186_OG0006594	2
CG13192_OG0006567	188
CG13193_OG0006565	13
CG13196_OG0006560	1
CG13197_OG0006563	248
CG13202_OG0001123_OG0	3
CG13203_OG0006235	38
CG13204_OG0006233	524
CG13215_OG0002793_OG0	0
CG13216_OG0001568_OG0	0
CG13218_OG0002791_OG0	0
CG13220_OG0001573_OG0	0
CG13223_OG0001571_OG0	0
CG13226_OG0002794_OG0	4
CG13227_OG0006218_OG0	0
CG13228_OG0011587_OG0	0
CG13229_OG0002786_OG0	5
CG13229_OG0002787_OG0	219
CG13231_OG0006217	0
CG13239_OG0009815	1
CG1324_OG0007509	0
CG13243_OG0009147	0
CG13247_OG0010378	32
CG13248_OG0010371	269
CG13250_OG0011870	7
CG13251_OG0010355	234
CG13252_OG0003952	617
CG13258_OG0009399	10
CG13272_OG0008882	2
CG13280_OG0008881	1
CG13282_OG0008887	29
CG13285_OG0010583	272
CG13287_OG0010216	0
CG13288_OG0010220	5
CG13293_OG0003937	329
CG13295_OG0010231	574
CG13297_OG0010242	0
CG13299_OG0011864	0
CG13300_OG0003943	84
CG13305_OG0011196	1
CG13306_OG0011204	63
CG13308_OG0004102	0
CG13309_OG0011211	0
CG13310_OG0011207	18
CG13312_OG0011210	0
CG13313_OG0004105_OG0	0
CG13314_OG0011224	5
CG13315_OG0011237	905
CG13318_OG0004834	1499
CG13319_OG0006667	143
CG13321_OG0006673	20
CG13326_OG0006545	2
CG13330_OG0007271	0
CG13331_OG0007273	100
CG13332_OG0007274	56
CG13334_OG0007281	0
CG13337_OG0011662	9
CG13339_OG0007296	159
CG13344_OG0007304	343
CG13358_OG0007351	177
CG13359_OG0012499	17
CG13360_OG0010145	2244
CG13361_OG0003189	0
CG13362_OG0007862	0
CG13364_OG0001174_OG0	20
CG13365_OG0007831	595
CG13367_OG0003188_OG0	232
CG13369_OG0003181	742
CG13375_OG0007847	11
CG13377_OG0007849	412
CG13380_OG0010135	2
CG13384_OG0003473	728
CG13385_OG0012520	0
CG13386_OG0003471	76
CG1339_OG0006721	4
CG13390_OG0003479	133
CG13392_OG0003476	66
CG13397_OG0003469	144
CG13398_OG0003468	216
CG13403_OG0008236	3
CG13404_OG0008224	90
CG13405_OG0011376	0
CG13407_OG0004768	3
CG13408_OG0004770	100
CG13409_OG0004775	401
CG13423_OG0007099	1044
CG13426_OG0011654	0
CG13427_OG0003049	0
CG13428_OG0007100	35
CG13430_OG0001658	147
CG13436_OG0006622	4
CG13437_OG0006285	289
CG13438_OG0006243	0
CG1344_OG0012226	162
CG13442_OG0006244	3
CG13443_OG0006248	1
CG13445_OG0003880	0
CG13449_OG0009980	9
CG13454_OG0003875_OG0	0
CG13455_OG0009966	3
CG13457_OG0001288	0
CG13458_OG0004037	137
CG13460_OG0010841	2
CG13465_OG0000343_OG0	0
CG13471_OG0004048	0
CG13473_OG0010860	0
CG13474_OG0004049	0
CG13476_OG0012898	0
CG13481_OG0000339_OG0	24
CG13481_OG0000339_OG1	0
CG13484_OG0010886	91
CG13488_OG0001544_OG1	0
CG13492_OG0005946	2
CG13501_OG0005936	0
CG13502_OG0005931	131
CG13502_OG0012991	1
CG13506_OG0007028	2411
CG13510_OG0006998	315
CG13511_OG0006997	1
CG13516_OG0006995	217
CG13526_OG0006986	0
CG13527_OG0006984	1
CG13531_OG0006978	672
CG13532_OG0006975	191
CG13538_OG0005981	0
CG13539_OG0012044	0
CG1354_OG0007555	4041
CG13541_OG0012280	0
CG13544_OG0005976	0
CG13545_OG0012580	0
CG13551_OG0000540_OG1	47076
CG13551_OG0012048	1602
CG13557_OG0012477	0
CG13558_OG0001556	0
CG13559_OG0012047	17
CG13561_OG0011643	1
CG13562_OG0011631	18
CG13575_OG0006892	5
CG13577_OG0001150_OG0	0
CG13578_OG0006898	176
CG13579_OG0006013	22
CG1358_OG0006724	4282
CG13581_OG0002746	0
CG13585_OG0011574	2271
CG13587_OG0006025	17
CG13594_OG0006033	41
CG13599_OG0005537	14
CG1360_OG0006725	45
CG13601_OG0005534	373
CG13603_OG0005332	1620
CG13605_OG0005319	732
CG13606_OG0005306	138
CG13607_OG0005318	975
CG13609_OG0012982	4
CG13613_OG0005278	0
CG13614_OG0002525_OG0	0
CG13615_OG0002524	0
CG13616_OG0005272	2
CG13618_OG0005267	77
CG13622_OG0005268	10
CG13623_OG0005265	504
CG13625_OG0004618	296
CG13627_OG0004629	48
CG13630_OG0004630	806
CG13631_OG0004635	828
CG13634_OG0004637	5
CG13641_OG0004650	25
CG13643_OG0002274	43
CG13653_OG0002504	0
CG13654_OG0005174	224
CG13663_OG0011496	193
CG13667_OG0004090_OG0	161
CG13670_OG0011168	0
CG13671_OG0004086_OG0	205
CG13675_OG0000560_OG2	8
CG13676_OG0003984	126
CG13678_OG0000129_OG3	1
CG1368_OG0008241	10
CG13685_OG0010463	167
CG13689_OG0008772	25
CG13690_OG0008752	23
CG13692_OG0008754	1
CG13698_OG0010125	2046
CG13699_OG0003907_OG0	1
CG13705_OG0010610	32
CG13707_OG0010613	62
CG13708_OG0010614	4
CG1371_OG0006292	1429
CG13711_OG0010618	0
CG13712_OG0010619	0
CG13713_OG0010620	0
CG13716_OG0010627	7
CG13720_OG0004084	0
CG13721_OG0012208	3
CG13722_OG0011130	290
CG13723_OG0010915	0
CG13724_OG0010917	0
CG13725_OG0010918	0
CG13727_OG0004055	14
CG13728_OG0010923	1
CG13731_OG0011910	6
CG13733_OG0010089	0
CG13738_OG0011907	5
CG13739_OG0002891	47
CG13743_OG0006405	248
CG13744_OG0006409	0
CG13747_OG0006408	1
CG13748_OG0006626	1
CG13751_OG0001660_OG0	159
CG13760_OG0007606	490
CG13766_OG0009602	80
CG13771_OG0009612	7
CG13775_OG0003750_OG0	35
CG13784_OG0000956_OG0	1181
CG13786_OG0003631	0
CG13796_OG0001883_OG0	466
CG13801_OG0000219_OG0	0
CG13801_OG0000219_OG1	0
CG13806_OG0011077	36
CG13807_OG0011075	116
CG13810_OG0011066	64
CG13813_OG0010189	95
CG13829_OG0011464	0
CG13833_OG0004687	1035
CG13837_OG0002276	0
CG13838_OG0011993	0
CG13841_OG0004694	369
CG13842_OG0004706	6
CG13847_OG0004737	9
CG13850_OG0004743	537
CG13855_OG0004744	4
CG13856_OG0004745	679
CG13857_OG0004746	2
CG13862_OG0004760	0
CG13868_OG0007089	12760
CG13868_OG0013578	2540
CG13869_OG0007075	1
CG1387_OG0008528	7
CG13870_OG0007093	8
CG13871_OG0003047	2
CG13872_OG0007071	1
CG13875_OG0011381	133
CG13876_OG0001334_OG0	32
CG13877_OG0011937	92
CG13884_OG0000403_OG0	0
CG13887_OG0011343	2934
CG13891_OG0002060	1
CG13893_OG0011360	2857
CG13894_OG0004129	105
CG13895_OG0004128	241
CG13901_OG0011344	237
CG13907_OG0011337	5491
CG13912_OG0011325	255
CG13917_OG0011285	5797
CG13919_OG0011274	134
CG13920_OG0011271	970
CG13921_OG0011032	43
CG13924_OG0011054	26
CG13926_OG0011282	224
CG13928_OG0011279	2299
CG13930_OG0011024	13
CG13931_OG0004073	3
CG13933_OG0011036	1168
CG13937_OG0011056	1684
CG13949_OG0003375	16
CG13950_OG0003376	161
CG13954_OG0006374	62
CG13955_OG0002890_OG0	0
CG13962_OG0012240	1
CG13970_OG0009133_OG0	0
CG13972_OG0005361	8
CG13983_OG0002696	0
CG13991_OG0000661_OG1	0
CG13992_OG0002070_OG0	0
CG13994_OG0011942	162
CG13995_OG0000538_OG0	56
CG13999_OG0000662_OG0	24
CG14005_OG0001926	116
CG14006_OG0001927	0
CG14007_OG0009567	1
CG14011_OG0003731	59
CG14013_OG0003734	0
CG14014_OG0009443	2
CG14015_OG0009446	44
CG14017_OG0003733	0
CG14020_OG0003686	46
CG14022_OG0008831	1473
CG14024_OG0003410_OG0	21
CG14034_OG0008836	6
CG14036_OG0008842	0
CG14042_OG0001816	45
CG14043_OG0003425	504
CG14044_OG0008964	114
CG14050_OG0000684	16
CG14052_OG0007777	0
CG14053_OG0012099	1
[truncated: 9,910 more rows]
