# Supplementary material for: Evolution of chemosensory tissues and cells across ecologically diverse Drosophilids
Source: Nat Commun. 2024 Feb 5;15:1047. doi: 10.1038/s41467-023-44558-4 (PMC10844241; doi:10.1038/s41467-023-44558-4)
Supplement: Supplementary file 18 — Supplementary Data 15 [file 41467_2023_44558_MOESM18_ESM.zip › all_count_tables_renamed/SUZA6ANT_counts_trim_genes_FBids_1_1_sorted.txt]

128up_OG0006588	1337
14-3-3epsilon_OG0002478	14816
14-3-3epsilon_OG0001126_OG1	23828
140up_OG0004534	515
18w_OG0003044	3213
26-29-p_OG0010897	11635
2mit_OG0000576_OG0	69
5-HT1A_OG0006644	178
5-HT1B_OG0006647	74
5-HT2A_OG0000287_OG0	0
5-HT2B_OG0011472	761
5-HT7_OG0005777	65
5PtaseI_OG0005188	1153
7B2_OG0004187	4099
a_OG0006460	875
a10_OG0010691	419107
a5_OG0009037	93437
a6_OG0007651	755
AANATL2_OG0003640	89
AANATL4_OG0000091_OG1	0
AANATL7_OG0007605	25
Aasdh_OG0001831	310
Aatf_OG0001947	454
aay_OG0011265	25332
ab_OG0009683	727
ab_OG0009684	207
ABCB7_OG0011281	2954
Pmp70_OG0003257	6898
Abd-B_OG0005000	0
Abi_OG0002227_OG0	1051
Abl_OG0010722	6793
abo_OG0009656	425
Abp1_OG0010565	1614
abs_OG0003097	1087
ac_OG0007843	0
Ac13E_OG0008321	1996
Ac3_OG0009573	998
Ac78C_OG0010320	184
Acam_OG0000252_OG0	2
Acam_OG0000252_OG1	0
Acam_OG0005131	1
CG9149_OG0011313	1838
Acbp1_OG0009246	956
Acbp2_OG0010415	1243
Acbp4_OG0000311_OG0	0
Acbp4_OG0000311_OG1	0
Acbp6_OG0010414	690
ACC_OG0007193	10200
AcCoAS_OG0000812	28451
Ace_OG0000652_OG0	240
Acer_OG0000953_OG0	4531
Acer_OG0003808	5662
Acf_OG0002671	1534
Achl_OG0002770	1529
acj6_OG0008333	507
acj6_OG0008334	1428
Ack_OG0010507	2867
Ack-like_OG0006546	1432
Acn_OG0009540	7567
CG5009_OG0006075	7651
Acox57D-d_OG0006913	88
Acox57D-p_OG0001151	1726
Acp1_OG0009317	5392
Acp32CD_OG0009664	0
Acp65Aa_OG0003939	14
Acph-1_OG0001513	335
CG12512_OG0008829	646
CG18155_OG0007972	60
Acsl_OG0007133	22500
Act42A_OG0000022_OG0	195
Act42A_OG0000022_OG1	77657
Act42A_OG0000022_OG3	3037
Act42A_OG0000022_OG4	4023
Act42A_OG0000022_OG5	269
Actn_OG0003148_OG0	14795
Actn3_OG0011403_OG0	0
ACXB_OG0000046_OG0	4
ACXB_OG0000046_OG1	1
ACXB_OG0000046_OG2	2
ACXB_OG0000046_OG2.2	0
ACXD_OG0004078_OG0	182
Acyp_OG0009408	0
Acyp2_OG0011498	704
Ada_OG0002342	68
Ada1-2_OG0003777_OG0	415
Ada2a_OG0005051	179
Ada2b_OG0004799	380
Ada3_OG0007872	577
AdamTS-A_OG0005247	288
AdamTS-A_OG0012010	8
AdamTS-B_OG0008089	859
Adar_OG0007649	1296
Adat1_OG0003596	145
Adck1_OG0006032	821
Adck5_OG0010063	1215
ADD1_OG0006579	1303
Adf1_OG0001636_OG0	442
Adgf-A_OG0001991_OG0	1
Adgf-A_OG0003900	65
Adgf-A2_OG0010109	12
Adgf-B_OG0010108	12
Adgf-C_OG0001030_OG0	22
Adgf-D_OG0002208_OG0	14
Adgf-E_OG0006152	2
Adh_OG0003395_OG0	1
Adi1_OG0010940	525
AdipoR_OG0004727	8648
CG3809_OG0004951	0
AdenoK_OG0003918_OG0	1548
Ady43A_OG0002958	2999
AdoR_OG0005733	188
adp_OG0006108	1140
AdSS_OG0000854_OG0	25
Aduk_OG0004873	2833
Ae2_OG0010984	9794
CG6512_OG0010913	9116
aft_OG0006080	700
Afti_OG0005567	1059
Ag5r_OG0008212	32
Ag5r2_OG0008213	1
AGBE_OG0007237	2779
AgmNAT_OG0001753	11
ago_OG0010530	2762
AGO1_OG0007307	4037
AGO2_OG0000119_OG0	221
Agpat1_OG0008448	2816
Agpat2_OG0003465	3974
Agpat3_OG0004018	6145
Agpat4_OG0004019_OG0	114
ADPS_OG0002932	3075
agt_OG0001016_OG0	53
Spat_OG0007723	58
Ahcy_OG0001195_OG0	1444
AhcyL1_OG0011110	4787
AIF_OG0001225	1283
AIMP1_OG0007108	1002
AIMP2_OG0009977	1106
AIMP3_OG0005998	1329
Adk1_OG0010829	10474
Adk3_OG0005467	534
Ak6_OG0007201	385
Akap200_OG0000367_OG0	630
Akh_OG0010512	2
AkhR_OG0009627	12
akirin_OG0010441	2572
Akr1B_OG0001292	5166
Akt1_OG0005415	2983
al_OG0008749	34
Aladin_OG0007570	449
AlaRS_OG0003477	3412
AlaRS-m_OG0010596	1082
Alas_OG0006853	8505
alc_OG0006389	7792
Ald1_OG0005647	46714
Ald2_OG0005645	11
Aldh_OG0003615	18284
Aldh-III_OG0006742	23164
Aldh7A1_OG0003841_OG0	17
Alg-2_OG0001588_OG0	2910
Alg1_OG0002607_OG0	933
Alg10_OG0000709_OG0	458
Alg11_OG0012170	2274
CG8412_OG0004562	1057
Alg14_OG0001194_OG0	720
Alg2_OG0010641	1753
Alg3_OG0003012	54
Alg3_OG0006966	467
CG5287_OG0001281	611
CG5287_OG0003790	769
Alg9_OG0005173	1238
Alh_OG0004317	1283
Alh_OG0004319	997
Alh_OG0011430	658
alien_OG0009301	1978
ALiX_OG0005343	1143
Alk_OG0006414	253
CG12179_OG0001176_OG0	247
Alp1_OG0010289	0
Alp10_OG0010194	14
Alp11_OG0008522	0
Alp12_OG0003717	423
Alp13_OG0001034	217
Alp2_OG0000261_OG0	0
Alp2_OG0000261_OG1	0
Alp4_OG0005779	2519
Alp6_OG0006360	9
Alp7_OG0003030	0
Alp9_OG0003931	3
alph_OG0000083_OG0	0
alph_OG0005113	5936
alpha-Catr_OG0006852	4727
alpha-Est1_OG0004357	11998
alpha-Est10_OG0004350	5035
alpha-Est2_OG0000314	60
alpha-Est3_OG0004356	1537
alpha-Est6_OG0004354	9
alpha-Est7_OG0001351	20432
alpha-Est8_OG0004352	22987
alpha-Est9_OG0004351	430
alpha-Man-Ia_OG0003130	473
alpha-Man-Ia_OG0003131	2141
alpha-Man-Ia_OG0001168	982
alpha-Man-Ib_OG0005087	1603
alpha-Man-Ic_OG0011549	72
alpha-Man-IIa_OG0004878	3331
alpha-Man-IIb_OG0005229	8604
alpha-PheRS_OG0008296	1354
alpha-Spec_OG0011040	32844
alpha4GT1_OG0000948	1380
alphaCOP_OG0011275	8629
alphaSnap_OG0010384	7020
alphaTub67C_OG0010998	2
Alr_OG0008278	1110
alrm_OG0002498	1038
Als2_OG0009863	3278
alt_OG0004894	6550
aly_OG0004083	0
Ama_OG0002112	0
Amacr_OG0009433	985
amd_OG0001918	175
Amnionless_OG0008741	188
amon_OG0011540	6669
amos_OG0003702_OG0	0
AMPdeam_OG0008245	16838
Amph_OG0007204	10820
AMPKalpha_OG0001698	6775
Amt_OG0004607	15948
Amun_OG0008385	6628
amx_OG0007575	579
Amy-p_OG0000157_OG0	16
Amy-p_OG0000157_OG0.2	0
Amyrel_OG0006416	1
ana_OG0006403	240
ana1_OG0002269	1296
ana2_OG0007120	102
ana3_OG0006194	227
Ance-2_OG0003658	0
Ance-3_OG0001891_OG0	2960
Ance-3_OG0009407	2091
Ance-4_OG0006406	3
Ance-5_OG0005870	111
anchor_OG0010100	7100
Andorra_OG0011741	4
Ank2_OG0010460	24568
Ankle2_OG0000780	2885
l(2)35Be_OG0003404_OG0	252
anox_OG0007490	2564
Ant2_OG0008041	28
antdh_OG0008007	148646
Antp_OG0002113	49
antr_OG0007227	67
AnxB10_OG0008082	15726
AnxB11_OG0008196	2507
AnxB9_OG0004410	18442
aop_OG0003458	1186
aos_OG0010741	1681
Aos1_OG0002145_OG0	459
AOX1_OG0005242	8601
AOX2_OG0000143_OG0	23399
AOX2_OG0000143_OG1	326
AOX4_OG0001465	31116
ap_OG0005832	602
AP-1-2beta_OG0008273	7071
AP-1gamma_OG0007680	6501
AP-1mu_OG0005553	3938
AP-1sigma_OG0005334	6064
AP-2alpha_OG0008751	5443
AP-2mu_OG0004736	3647
AP-2sigma_OG0004385	1342
Apc_OG0005387	3025
APC10_OG0005888	219
Apc2_OG0005308	156
APC4_OG0003171_OG0	624
APC7_OG0001703	77
ApepP_OG0000963	920
aph-1_OG0003552_OG0	828
aPKC_OG0006607	309
aPKC_OG0006608	1652
aPKC_OG0006609	81
Aplip1_OG0011323	3085
apn_OG0002443_OG0	0
apolpp_OG0012638	2320
app_OG0010830	726
APP-BP1_OG0010070	762
Appl_OG0007834	34129
Aprt_OG0004075	262
Aps_OG0010085	3911
apt_OG0002733	401
CG18815_OG0010034	4341
AQP_OG0007242	550
aqrs_OG0005393	2
aqz_OG0001049_OG1	14439
ara_OG0009939	53
aralar1_OG0001518	4268
Arc1_OG0002768_OG0	9011
Arc2_OG0006127	608
Arc42_OG0001370_OG0	1831
Archease_OG0002289_OG0	51
Arf51F_OG0006831	1330
Arf79F_OG0012164	10850
ArfGAP1_OG0010836	1742
ArfGAP3_OG0003816_OG0	2116
Arfip_OG0005451	1083
Arfrp1_OG0007681	450
arg_OG0003183	19
arg_OG0007835	5
Argk_OG0011233	120184
Argk_OG0011925	620
Argl_OG0009800	82
CG31469_OG0002209_OG0	171
ArgRS_OG0008151	1393
ArgRS-m_OG0004367	587
ari-1_OG0007878	3692
ari-2_OG0003028	1564
Arl1_OG0010003	1418
Arl2_OG0004816	527
Arl5_OG0011164	732
Arl6_OG0007042	1288
Arl6IP1_OG0004993	2608
Arl8_OG0004797	3055
arm_OG0007636	15189
armi_OG0002027	423
Arp1_OG0004441	5563
Arp10_OG0007423	1420
Arp2_OG0001770	1533
Arp3_OG0010555	1432
Arp5_OG0001448_OG0	215
Arp53D_OG0011600	10
Arp6_OG0008512	584
Arp8_OG0007614	472
Arpc1_OG0009187	3086
Arpc2_OG0009417	1434
Arpc3A_OG0005226	549
Arpc3B_OG0008590	5
Arpc4_OG0008719	2493
Arpc5_OG0008957	682
arr_OG0007264	1500
Arr1_OG0009490	9
Arr2_OG0004099	46
Ars2_OG0005840	5127
Art1_OG0004911	1124
Art2_OG0008773	21
Art3_OG0004604	304
Art4_OG0004574	574
Art6_OG0004528_OG0	0
Art7_OG0001547_OG0	669
Art8_OG0009662	119
Art9_OG0002219_OG0	0
Arts_OG0000486_OG0	3586
aru_OG0003377	6276
Arv1_OG0013036	158
arx_OG0009914	156
Asap_OG0007180	3607
Asator_OG0002682_OG1	1767
Asciz_OG0010646	163
ase_OG0007840	0
asf1_OG0009889	1066
ash1_OG0000982_OG0	195
ash2_OG0004623	1631
Ask1_OG0004518	3403
asl_OG0004217	325
AsnRS_OG0003707	2998
AsnRS-m_OG0006452	344
AsnS_OG0000992	208
asp_OG0004633	9
Asph_OG0006509	4049
ASPP_OG0006932	6704
CG9572_OG0008488	1661
AspRS_OG0006665	1896
AspRS-m_OG0008886	4979
asrij_OG0006972	997
asRNA:CR31429_OG0002339_OG0	299
asRNA:CR42743_OG0003772_OG0	0
asRNA:CR43299_OG0012338_OG0	0
asRNA:CR43426_OG0012535_OG0	1
asRNA:CR43454_OG0002277_OG0	30
asRNA:CR43463_OG0001607_OG0	277
asRNA:CR43809_OG0003675_OG0	961
asRNA:CR44106_OG0002406_OG0	1
asRNA:CR44169_OG0002969_OG0	1808
asRNA:CR44179_OG0001455_OG0	1603
asRNA:CR44372_OG0000331_OG0	0
asRNA:CR44372_OG0000331_OG1	2
asRNA:CR44894_OG0012090_OG0	12
asRNA:CR45044_OG0005605_OG0	122
asRNA:CR45195_OG0000203_OG0	527
asRNA:CR45195_OG0000203_OG1	46
asRNA:CR45350_OG0001645_OG0	2421
asRNA:CR45943_OG0010336	603
asRNA:CR46029_OG0000226_OG0	15
asRNA:CR46029_OG0000226_OG1	69
asRNA:CR46139_OG0003106_OG0	34
asRNA:CR46246_OG0011916	2
asRNA:CR46354_OG0002193_OG0	98
asRNA:CR46473_OG0000925_OG0	755
Ass_OG0001346	0
ast_OG0003560	176
AstA_OG0004634	5
AstA-R1_OG0000689	131
AstA-R2_OG0005396	1
AstC_OG0009668	0
AstC-R1_OG0010134	5
AstC-R2_OG0001295_OG0	21
AstCC_OG0009669	0
asun_OG0002419_OG0	222
Asx_OG0006138	3248
Atac1_OG0003748_OG0	42
Atac2_OG0009508	373
Atac3_OG0000828	857
Tat_OG0001330	5119
Ate1_OG0003045	2341
Atet_OG0003384	10996
Atf-2_OG0006059	328
Atf3_OG0007763	967
Atg1_OG0009929	237
Atg1_OG0009931	2787
Atg10_OG0001598	59
Atg101_OG0008681	1048
Atg12_OG0011904	313
Atg13_OG0004817	1326
Atg14_OG0005089	1086
Atg16_OG0005703	790
Atg17_OG0004232	6021
Atg18a_OG0011152	2431
Atg18b_OG0001271_OG0	3668
Atg2_OG0011112	3519
Atg3_OG0009922	1964
Atg4a_OG0009014	1915
Atg4b_OG0005256	1018
Atg5_OG0007974	740
Atg6_OG0005323	1020
Atg7_OG0006714	1064
Atg8a_OG0008043	15327
Atg8b_OG0005571	1
Atg9_OG0006487	1762
atilla_OG0011822	9674
atk_OG0010362	310
atl_OG0001399	7375
atms_OG0004154	1335
ato_OG0004804	0
Atox1_OG0012695	1230
ATP6AP2_OG0004869	16851
ATP7_OG0008369	2490
ATP8A_OG0007260	15007
ATP8A_OG0007261	852
Atpalpha_OG0002140	91227
ATPCL_OG0006680	19153
ATPsynB_OG0010987	18214
ATPsynbeta_OG0005823	84167
ATPsynbetaL_OG0001317	12
ATPsynC_OG0005792	38624
ATPsynCF6_OG0005500	10851
ATPsynCF6L_OG0010605	1
ATPsynD_OG0004477	15885
ATPsyndelta_OG0007526	11367
ATPsynE_OG0005568	7521
ATPsynG_OG0009657	10518
ATPsyngamma_OG0005690	22800
ATPsynGL_OG0009315	1
ATPsynO_OG0012619	18525
AttC_OG0000164_OG0	53
AttC_OG0007258	167
AttD_OG0004890	0
Atu_OG0002096	1768
Atx-1_OG0012102	111
Atx2_OG0011501	16911
Atxn7_OG0003444	1115
aub_OG0000482_OG0	8
aurA_OG0004964	29
aurB_OG0009647	22
aust_OG0001881	1
aux_OG0003096_OG0	2990
ave_OG0006159	258
Aven_OG0003291	358
awd_OG0002664	7570
Awh_OG0010478	0
axed_OG0010262	218
Axn_OG0005720	1900
axo_OG0003993	2481
axo_OG0010625	1072
axo_OG0010626	3935
axo_OG0010628	480
Axs_OG0008319	871
Axud1_OG0003447	1769
az2_OG0006736	316
azot_OG0000210_OG0	0
azot_OG0000210_OG1	4
b_OG0009189	667
B-H1_OG0000267_OG0	689
B-H1_OG0000267_OG1	1385
B4_OG0009202	17629
B52_OG0001376_OG0	5669
b6_OG0007653	49
B9d1_OG0005246	667
B9d2_OG0005830	512
bab1_OG0011327	228
bab1_OG0011328	256
bab2_OG0011326	7313
babo_OG0006628	2004
babos_OG0007027	371
Bacc_OG0008947	23146
Bace_OG0000801_OG0	1
baf_OG0003792	808
bai_OG0005189	3205
Balat_OG0007229	3
Baldspot_OG0010721	10689
ball_OG0001092_OG1	322
bam_OG0005170	2
bap_OG0001358_OG0	0
Bap111_OG0007677	3366
Bap170_OG0000903_OG0	1478
Bap55_OG0005900	1177
Bap60_OG0008560	1994
IMPPP_OG0000305_OG1	2408
barc_OG0010291	1189
bark_OG0008784	3347
barr_OG0000425_OG0	325
baz_OG0008596	7617
bb8_OG0005496	8
bbc_OG0007266	6220
CG18067_OG0007098	7625
bbg_OG0010871	169
bbg_OG0010872	544
BBIP1_OG0004876	962
BBS1_OG0010413	1702
BBS4_OG0002785_OG0	4374
BBS5_OG0002086	2329
BBS8_OG0008755	2489
BBS9_OG0006919	13965
bbx_OG0008688	9300
bc10_OG0010387_OG0	790
BCAS2_OG0005540	342
bcd_OG0002111_OG0	0
bchs_OG0003722	896
BCL7-like_OG0007566	582
bcn92_OG0007793	481
Bdbt_OG0004400	455
bdg_OG0006805	3486
bdl_OG0003385	4838
Bdp1_OG0009215	570
be_OG0000785	1245
BEAF-32_OG0006164	1308
beag_OG0004860	627
beat-Ia_OG0011784	149
beat-Ib_OG0009146	6
beat-Ic_OG0001866_OG0	0
beat-IIa_OG0005482	6
beat-IIb_OG0005481	44
beat-IIIa_OG0009463	186
beat-IIIb_OG0009460	245
beat-IIIc_OG0003687	489
beat-IV_OG0005508	612
beat-Va_OG0005024	1
beat-Vb_OG0005021	5
beat-Vc_OG0001062_OG0	3
beat-VII_OG0011542	210
beat-VII_OG0011544	147
beg_OG0004008	724
bel_OG0001048	14370
Bem46_OG0008920	476
ben_OG0000514_OG0	4025
Best1_OG0002590_OG0	4469
Best2_OG0010251	3048
Best3_OG0009963	0
Best4_OG0000558_OG0	3
Bet1_OG0003845_OG0	948
Bet3_OG0004072	1039
beta-PheRS_OG0005298	1011
beta-Spec_OG0007697	42858
beta'COP_OG0009212	6901
beta3GalTII_OG0012738	477
beta4GalNAcTA_OG0006521	645
beta4GalNAcTB_OG0002610	716
beta4GalT7_OG0005195	272
betaCOP_OG0008653	7302
betaggt-I_OG0008962	1023
betaGlu_OG0002667	961
CG32396_OG0011696	624
Bgb_OG0011276	532
bgcn_OG0001647	450
bgm_OG0009412	11787
BHD_OG0010421	481
bi_OG0003201	3093
bi_OG0012904	452
BI-1_OG0004087	9034
bib_OG0001843_OG0	34
BicC_OG0009143	42
BicD_OG0009474	3343
CG11873_OG0005086	2980
bif_OG0003277	2634
bif_OG0012761	646
BigH1_OG0001085_OG0	0
bigmax_OG0005365	380
Bili_OG0002506_OG0	541
bin_OG0010286	0
Bin1_OG0005423	503
bin3_OG0007310	4297
bip1_OG0010560	646
Bka_OG0009250	379
blanks_OG0011885_OG0	1
Blimp-1_OG0010196	4290
Blm_OG0002608	280
Blos1_OG0006148	524
Blos2_OG0010078	336
Blos3_OG0009918	343
Blos4_OG0010933	290
blot_OG0010924	320920
blow_OG0006726	2209
blp_OG0005216	636
blw_OG0006982	72183
bma_OG0010967	110
Bmcp_OG0010022	771
bmm_OG0010858	1741
bnb_OG0001206_OG1	3406
CG5059_OG0012191	3063
bnk_OG0005787	1
bnl_OG0004512	61
boca_OG0006727	1508
bocks_OG0002575_OG0	191
BOD1_OG0005544	2217
boi_OG0007601	101
boi_OG0007603	30
boil_OG0012322	28
bol_OG0011238	3021
boly_OG0007153	0
BomBc1_OG0001623	853
BomBc2_OG0000769_OG0	1432
BomBc3_OG0004769	137
BomT3_OG0011469	225
bon_OG0004934	4226
bond_OG0004726	566
bonsai_OG0007008	971
Boot_OG0006400	0
bor_OG0004967	1356
bora_OG0003911	3
BORCS5_OG0008208	906
BORCS6_OG0011365	400
BORCS7_OG0007103	213
borr_OG0009292	183
boss_OG0005676	12770
botv_OG0006642	752
bou_OG0007819	1567
bowl_OG0008785	1094
BoYb_OG0000400_OG0	23
br_OG0007659	5
br_OG0011928	0
Br140_OG0001629	1252
brat_OG0001919	592
Brca2_OG0000883	328
Brd_OG0010852	0
CG7154_OG0009310	1572
Brd8_OG0002488	1059
Bre1_OG0010209	2233
Brf_OG0005483	543
Brf_OG0005485	143
brk_OG0007975	820
brm_OG0009999	10651
Brms1_OG0008442	944
Bro_OG0011272	1
brp_OG0000499_OG1	4177
l(3)72Ab_OG0009997	4527
bru1_OG0009737	107
bru1_OG0009738	850
bru2_OG0009740	11820
bru2_OG0011823	1030
bru2_OG0012161	312
bru3_OG0010907	938
bru3_OG0011909	167
Bruce_OG0004896	14175
brun_OG0003663	1917
brv1_OG0000706_OG0	0
brv2_OG0010919	0
brv3_OG0011666	0
BRWD3_OG0005288	5599
brwl_OG0009277	1013
bs_OG0003002	275
bs_OG0006897	200
bsf_OG0001906_OG0	4222
Bsg_OG0009780	6573
Bsg25D_OG0003412_OG0	3626
bsh_OG0009110	0
bsk_OG0012344	4041
bt_OG0000537_OG1	111
BTBD9_OG0000546_OG0	1248
BtbVII_OG0011887	3311
btd_OG0007557	1492
Btk29A_OG0001838	1090
Btk29A_OG0011763	14
btl_OG0002041	32
btn_OG0004719	8
Btnd_OG0008611	11
btsz_OG0001035_OG1	103
btsz_OG0004581	79
btv_OG0003692	4447
btv_OG0009487	9423
btz_OG0005342	2852
Bub1_OG0001806_OG0	2192
Bub3_OG0005120	946
BubR1_OG0000657_OG0	0
Buffy_OG0006561	83
bug_OG0006803	1089
Bug22_OG0009372	1014
BuGZ_OG0008876	2993
CG8270_OG0010257	736
bun_OG0000556	4001
bun_OG0009749	2616
bur_OG0003683_OG0	2416
Burs_OG0001045_OG0	0
bves_OG0007497	919
bves_OG0007499	749
bw_OG0006000	0
bwa_OG0009122	192
bwa_OG0012525	187
Bx_OG0008666	11
Bx_OG0008667	950
Bx42_OG0007682	2342
by_OG0005550	6718
byn_OG0010803	2
bys_OG0007950	763
c-cup_OG0012143	0
c(3)G_OG0001464_OG0	362
c11.1_OG0007569	3574
c12.1_OG0007568	1077
c12.2_OG0007567	3778
C15_OG0002126_OG0	48
C1GalTA_OG0009799	2524
C3G_OG0007801	5017
C901_OG0008027	27
ca_OG0005700	6323
Ca-alpha1D_OG0009140	8032
Ca-alpha1T_OG0003323	1655
Ca-beta_OG0009681	1390
Ca-Ma2d_OG0009139	1453
CaBP1_OG0008860	3426
cac_OG0000605_OG0	489
cact_OG0009392	11625
cactin_OG0003129	1172
cad_OG0009437	0
Cad74A_OG0010922	8
Cad86C_OG0002368	4505
Cad87A_OG0001088_OG0	1046
Cad89D_OG0001058_OG0	0
Cad96Ca_OG0011497	830
Cad96Cb_OG0005172	17
Cad99C_OG0005704	374
CadN_OG0000277_OG1	49
Caf1-105_OG0002830	330
Caf1-180_OG0007408	435
Caf1-55_OG0001036	1519
cag_OG0001595_OG0	238
CAH1_OG0009192	17003
CAH13_OG0002843	2
CAH14_OG0002807	1
CAH15_OG0006256	0
CAH16_OG0000498_OG1	13
CAH2_OG0001000_OG0	8562
CAH3_OG0003177	2696
CAH5_OG0005796	0
CAH7_OG0000840	2246
CAH8_OG0004748	1
CAH9_OG0005622	4
CAHbeta_OG0002334	715
cal1_OG0002556_OG0	1914
CalpA_OG0003035	5968
CalpB_OG0010971	2695
CalpC_OG0008186	97
Calr_OG0005564	42325
Cals_OG0013279_OG0	2851
Calx_OG0002139_OG0	60
Calx_OG0004417	2800
Calx_OG0004418	1800
calypso_OG0006121	637
Cam_OG0012053	23562
CaMKI_OG0012767	9413
CaMKII_OG0013280	5591
Camp_OG0005907	553
Camta_OG0006364	1962
Camta_OG0006365	336
can_OG0004061_OG0	0
CanA1_OG0005778	168
CanB_OG0000231_OG0	1317
CanB_OG0000231_OG1	1082
Cand1_OG0009382	4187
CAP_OG0000587_OG0	19238
CAP_OG0012405	31
Cap-D2_OG0005121	291
Cap-D3_OG0009448	138
Cap-G_OG0002924	1063
Cap-H2_OG0004906	983
Capa_OG0005712	10
Caper_OG0009347	13447
Capr_OG0010138	3767
caps_OG0010156	2272
caps_OG0010157	1735
capt_OG0009025	4895
capu_OG0000612_OG0	1540
car_OG0007437	842
CARPA_OG0007960	58
CARPB_OG0007554	86
CarT_OG0009432	1612
cas_OG0004236	0
casp_OG0006502	3873
cass_OG0009476	6095
Cat_OG0003869	25906
cathD_OG0002862	28345
cato_OG0006491	1
Catsup_OG0009538	2931
caup_OG0009938	13
cav_OG0000654	63
caz_OG0003243_OG0	2658
cbc_OG0007265	566
Cbl_OG0002051_OG0	3243
CBP_OG0001721	17
CBP_OG0007971	14
Cbp20_OG0005066	537
Cbp53E_OG0006447	2353
Cbp80_OG0007913	798
Cbp80_OG0007915	843
Cbs_OG0003124	1526
cbs_OG0007263	1079
cbt_OG0008760	3532
Cby_OG0004789	333
Cc2d2a_OG0002702	734
CCAP_OG0011467	3
CCAP-R_OG0000870	3
ccb_OG0012089	83
CCDC151_OG0011900	18
CCDC53_OG0009785	661
Ccdc58_OG0010399	117
Ccdc85_OG0008917	759
CCHa1_OG0004530	17
CCHa1-R_OG0006065	65
CCHa2_OG0002186_OG0	4
CCHa2-R_OG0005836	53
Cchl_OG0004776	5062
CCKLR-17D1_OG0003334	32
CCKLR-17D1_OG0008675	1528
CCKLR-17D1_OG0011744	19
CCKLR-17D3_OG0008678	205
Ccm3_OG0005250	2173
Ccn_OG0010106	2374
Ccn_OG0010107	2331
Ccn_OG0012179	928
Ccp84Ab_OG0000178_OG0	3
Ccp84Ac_OG0001349_OG0	0
Ccp84Ae_OG0002110_OG0	1
Ccp84Af_OG0000109_OG0	0
Ccp84Af_OG0000109_OG1	0
Ccp84Af_OG0000109_OG2	0
Ccp84Ag_OG0001348_OG0	0
Ccs_OG0006299	1026
CCT1_OG0002281_OG0	1985
CCT2_OG0003145	4139
CCT3_OG0004995	6449
CCT4_OG0000979	4404
CCT5_OG0006600	4633
CCT6_OG0008508	3969
CCT7_OG0004839	1241
CCT7_OG0004841	534
CCT8_OG0007117	4447
Ccz1_OG0010481	768
cd_OG0004708	6
CD98hc_OG0001357_OG0	2959
Cda4_OG0008701	211
Cda5_OG0008721	962
Cda9_OG0002707	3
CDase_OG0005749	674
cdc14_OG0009306	3052
Cdc16_OG0005493	364
Cdc23_OG0009421	428
Cdc27_OG0010426	2460
Cdc2rk_OG0006290	240
Cdc37_OG0011041	2191
Cdc42_OG0008268	3569
Cdc45_OG0007388	455
Cdc5_OG0011371	1512
CDC50_OG0008483	10265
Cdc6_OG0002054	74
Cdc7_OG0007729	2967
Cdep_OG0002087	4387
Cdep_OG0004159	3590
CdGAPr_OG0009111	2360
cdi_OG0000729	2246
cDIP_OG0004394	12357
Cdk1_OG0000555_OG0	10
Cdk12_OG0009875	1324
Cdk2_OG0002391	273
CDK2AP1_OG0008015	823
Cdk4_OG0006632	896
Cdk5_OG0002993	638
Cdk5alpha_OG0009389	5376
Cdk7_OG0001724	435
Cdk8_OG0010977	233
Cdk9_OG0007009	702
Cdlc2_OG0000234_OG1	0
cdm_OG0002482	3348
Cds_OG0010549	5168
Ced-12_OG0009727	1356
ced-6_OG0006366	8311
CenB1A_OG0004675	2198
CenG1A_OG0003595_OG0	4407
CenG1A_OG0009182	164
Cenp-C_OG0002322	221
Cep135_OG0009952	1845
Cep135_OG0009954	1409
cep290_OG0004127	841
Cep89_OG0006812	9
Cep97_OG0008778	2118
cer_OG0012078	767
Cerk_OG0004182	10580
cert_OG0011161	3604
Cf2_OG0008971	1553
Cfp1_OG0007571	419
CG5789_OG0004615	466
cg_OG0006533	7216
CG10000_OG0005395	3
CG10005_OG0004963	1
CG10011_OG0005399	1684
CG10013_OG0002410_OG0	0
CG10019_OG0008786	151
CG10026_OG0009081	122
CG10029_OG0004344	0
CG10031_OG0008792	139
CG10035_OG0004420	8319
CG10038_OG0001436_OG0	344
CG10041_OG0012259_OG0	0
CG10051_OG0007036	1
CG10053_OG0004336	247
CG10055_OG0004329	1297
CG10062_OG0007038	115
CG10063_OG0010284	6
CG10064_OG0010282	2
CG10068_OG0004321	1096
CG10073_OG0000065_OG2	0
CG10075_OG0010279	1004
CG10077_OG0010277	55447
CG10082_OG0005964	13677
CG10086_OG0001355	105
CG10089_OG0010567	1357
CG10098_OG0004320	2525
CG10104_OG0006132	1
CG10116_OG0010569	16
CG10126_OG0005023	12976
CG10132_OG0009091	5772
CG10137_OG0009093	3588
CG10139_OG0006151	857
CG10140_OG0010573	1
CG10147_OG0010256	256
CG10151_OG0006160	658
CG10154_OG0010575	1
CG10163_OG0010252	2
CG10164_OG0001489	4
CG10165_OG0011781	268
CG10171_OG0010163	502
CG10175_OG0005507	329
CG10177_OG0001079_OG0	0
CG10184_OG0005509	81
CG10185_OG0005203	490
CG10189_OG0009087	200
CG10194_OG0009085	225
CG10195_OG0003572	428
CG10205_OG0006168	204
CG10208_OG0005527	210
CG10209_OG0006169	677
CG10211_OG0009505	547
CG10222_OG0010165	540
CG10226_OG0010249	6973
CG10237_OG0003462	34309
CG1024_OG0004294	673
CG10252_OG0011517	15
CG10254_OG0002565	3368
CG10257_OG0006606	2412
CG10264_OG0005208	2
CG10265_OG0006935	236
CG10274_OG0003940	1122
CG10280_OG0004257	1
CG10283_OG0001907_OG0	1091
CG10286_OG0004292	1692
CG10298_OG0004288	27
CG10300_OG0005516	0
CG10301_OG0005515	0
CG10307_OG0005957	319
CG10311_OG0004972	1104
CG10317_OG0004974	1
CG10321_OG0005965	3213
CG10324_OG0004994	384
CG10332_OG0005992	1
CG10333_OG0009507	2144
CG10336_OG0009516	65
CG10337_OG0009096	238
CG10338_OG0009517	672
CG10339_OG0006873	691
CG10340_OG0001059_OG0	1903
CG10341_OG0009518	356
CG10343_OG0009520	379
CG10344_OG0007020	142
CG10345_OG0002430_OG0	7199
CG10347_OG0000607_OG0	209
CG10348_OG0003704	78
CG10352_OG0008207	29
CG10353_OG0008206	1783
CG10357_OG0010470	26014
CG10359_OG0010469	246
CG10361_OG0010014	34
CG10362_OG0008202	3008
CG10365_OG0005518	2155
CG10366_OG0009102	809
CG10375_OG0005526	616
CG10376_OG0009519	505
CG10383_OG0001909	2353
CG10384_OG0007018	3
CG10405_OG0004983	16
CG10407_OG0005207	5
CG10413_OG0003703_OG0	1714
CG10417_OG0013094	2740
CG10418_OG0010832	254
CG10425_OG0002500	1236
CG10428_OG0001263_OG0	273
CG10431_OG0001914	312
CG10433_OG0006904	3954
CG10435_OG0002296_OG0	325
CG10444_OG0007082	1236
CG10445_OG0001356	109
CG10459_OG0001605_OG0	0
CG10462_OG0009105	1250
CG10463_OG0009108	335
CG10466_OG0012145	143
CG10467_OG0010233	626
CG10469_OG0010232	341
CG10470_OG0009541	867
CG10472_OG0000811_OG0	182
CG10479_OG0010225	1625
CG10481_OG0009114	35
CG10483_OG0010221	1513
CG10486_OG0010219	2
CG10492_OG0009544	1413
CG10494_OG0006908	1665
CG10495_OG0009546	448
CG10505_OG0006927	29
CG10508_OG0010314	4544
CG10510_OG0003948	26
CG10513_OG0005163	24
CG10514_OG0005162	22
CG10516_OG0009998	326
CG10527_OG0002810_OG0	12660
CG10543_OG0006262	7332
CG10550_OG0000747	9355
CG10555_OG0008527	1351
CG10561_OG0009552	2194
CG10565_OG0010321	2767
CG10576_OG0010200	2689
CG10581_OG0010326	33
CG10584_OG0010328	366
CG10587_OG0000094_OG0	0
CG10587_OG0000094_OG1	1
CG10587_OG0000094_OG2	0
CG10589_OG0003950	1
CG10591_OG0010195	0
CG10597_OG0003317	0
CG10598_OG0011740	0
CG10600_OG0009530	4559
CG10602_OG0009532	2393
CG10616_OG0010838	1751
CG10621_OG0001911	32
CG10623_OG0001912	509
CG10628_OG0009107	516
CG10631_OG0001241	8336
CG10646_OG0009949	378
CG10654_OG0009947	56
CG10657_OG0009951	586
CG10660_OG0010840	541
CG10663_OG0010839	261
CG10669_OG0005156	576
CG10674_OG0010603	1201
CG10680_OG0003577	3951
CG10681_OG0009950	391
CG10700_OG0011812	0
CG10702_OG0009548	1131
CG10710_OG0010908	87
CG10713_OG0010576	377
CG10725_OG0010574	0
CG10730_OG0000951	0
CG10731_OG0006517	235
CG10737_OG0006638	32658
CG10738_OG0010568	279
CG1074_OG0007339	157
CG10747_OG0009127	521
CG10748_OG0011855_OG0	1
CG10749_OG0003913_OG0	2
CG10750_OG0009561	5
CG10752_OG0010150_OG0	52
CG10761_OG0008304	0
CG1077_OG0004263	3
CG10793_OG0003237	0
CG10795_OG0006915	518
CG10799_OG0003081	73
CG10801_OG0012112	2
CG10802_OG0008133	1339
CG10803_OG0008134	963
CG10804_OG0008132	1748
CG10809_OG0010976	592
CG10814_OG0007257	0
CG10822_OG0007072	5
CG10839_OG0009144	0
CG10841_OG0002198_OG0	14
CG10853_OG0003980_OG0	0
CG10859_OG0009209	39
CG10862_OG0002017_OG1	8482
CG10863_OG0010486	4350
CG10863_OG0012194_OG0	6
CG10864_OG0005043	63
CG10866_OG0010485	704
CG10874_OG0003457	3151
CG10877_OG0002385_OG0	2
CG10887_OG0002183_OG0	0
CG10898_OG0002547	391
CG1090_OG0003105_OG0	721
CG10903_OG0002293_OG0	236
CG10904_OG0011634	239
CG10907_OG0001984_OG0	603
CG10909_OG0005022	0
CG10910_OG0006092	0
CG10911_OG0006095	1
CG10912_OG0000471	2
CG10914_OG0006109	593
CG10919_OG0001352	4
CG1092_OG0001161_OG0	0
CG10920_OG0007959	0
CG10927_OG0006710	162
CG10931_OG0006071	0
CG10932_OG0007954	1573
CG10934_OG0002756_OG0	6
CG10939_OG0005908	13148
CG10947_OG0009415	1759
CG10948_OG0009927	1529
CG10949_OG0009416	357
CG10950_OG0012279	1
CG10958_OG0001743	284
CG10959_OG0008299	157
CG10962_OG0007748	37
CG10970_OG0003173	222
CG10973_OG0012539	768
CG10979_OG0004244	1232
CG10984_OG0009934	611
CG10996_OG0008249	7
CG11000_OG0004245	117
CG11007_OG0003037	998
CG11018_OG0007064	2
CG11029_OG0001270	72
CG1103_OG0003103_OG0	158
CG11030_OG0003728	587
CG11034_OG0001268	196
CG11035_OG0002292_OG0	351
CG11041_OG0001654	94
CG11044_OG0007073	314
CG1105_OG0004314	1141
CG11050_OG0009604	4299
CG11060_OG0006765	3
CG11068_OG0011716	23
CG11069_OG0004655	297
CG11076_OG0001759	308
CG11077_OG0000549_OG0	241
CG11085_OG0008456	2
CG11089_OG0004653	402
CG11095_OG0003249	229
CG11099_OG0007074	1197
CG11103_OG0003250	756
CG11106_OG0012330	1
CG11109_OG0001964	170
CG11110_OG0006619	546
CG11123_OG0006752	512
CG11125_OG0006747	487
CG11127_OG0006744	306
CG1113_OG0004171	13
CG11131_OG0001957_OG0	0
CG11134_OG0003251	361
CG11141_OG0006745	1742
CG11145_OG0006754	1
CG11147_OG0003729	18281
CG11149_OG0003730	0
CG11151_OG0008256	7486
CG11159_OG0006283	1
CG1116_OG0004164	681
CG11162_OG0008263	2
CG11168_OG0004657	839
CG11170_OG0006462	326
CG11178_OG0003327	1128
CG11180_OG0006625	721
CG11191_OG0007189	5560
CG11192_OG0007095	1
CG11200_OG0007088	475
CG11211_OG0012938	1
CG11226_OG0012166_OG0	0
CG11227_OG0007505	0
CG1124_OG0002090	3565
CG11241_OG0003815_OG0	218
CG11247_OG0009861	321
CG11248_OG0003830_OG0	393
CG11249_OG0009864	4
CG11251_OG0001998	2
CG11257_OG0007039	334
CG11263_OG0001789	42
CG11267_OG0011856	2048
CG11269_OG0006458	0
CG11275_OG0002906	3799
CG11279_OG0003924_OG0	238
CG11286_OG0004361	0
CG1129_OG0002085	642
CG11291_OG0003029	1
CG11294_OG0007761	1
CG11298_OG0007031	1
CG11309_OG0010303	2462
CG11317_OG0012026	165
CG11318_OG0000756	2
CG11319_OG0009603	636
CG11327_OG0009628	9
CG11333_OG0002657_OG0	0
CG11334_OG0005804	569
CG11342_OG0011920	34
CG11345_OG0011138	0
CG11349_OG0011131	1
CG11353_OG0011127	29
CG11356_OG0008477	194
CG11357_OG0011126	2037
CG1136_OG0010499	318
CG11367_OG0000806_OG0	232
CG11369_OG0011699	1
CG1137_OG0004303	19
CG11370_OG0003817_OG0	1
CG11377_OG0008723	1604
CG11378_OG0007395	454
CG11379_OG0007397	0
CG11380_OG0007400	19
CG11381_OG0007402	16
CG11382_OG0007404	1
CG11384_OG0007396	0
CG1139_OG0004077	56
CG11391_OG0001026_OG0	138148
CG11396_OG0010345	1288
CG11398_OG0007405	279
CG11403_OG0007406	398
CG11404_OG0012169	2
CG11406_OG0006889	14
CG11409_OG0007766	80
CG11413_OG0011575	8
CG11414_OG0006019	2535
CG11417_OG0007590	742
CG1142_OG0012974	335
CG11425_OG0009823	3666
CG11426_OG0009824	4466
CG1143_OG0011104	1084
CG11436_OG0003200	400
CG11437_OG0009825	12
CG11438_OG0009826	116
CG11447_OG0004515	211
CG11449_OG0000981_OG1	0
CG11453_OG0001027_OG0	328
CG11454_OG0001792	592
CG11456_OG0003951	334
CG11459_OG0000135_OG1	0
CG1146_OG0011093	1914
CG11470_OG0000857	0
CG11474_OG0005934	1706
CG11475_OG0005935	20
CG11498_OG0001515	15
CG11504_OG0002630	882
CG11523_OG0009832	393
CG11529_OG0010828	108
CG11537_OG0010640	3482
CG11550_OG0002660	13390
CG11560_OG0010817	375
CG11562_OG0008742	168
CG11563_OG0002662	750
CG11566_OG0007496	43
CG11570_OG0004027	0
CG11581_OG0008240	0
CG11583_OG0010538	884
CG11584_OG0008239	0
CG11585_OG0012335	0
CG11586_OG0010534	475
CG11590_OG0001741	450
CG11593_OG0010497	1395
CG11594_OG0010492	2408
CG11596_OG0007629	561
CG11601_OG0008739	441
CG11608_OG0000142_OG0	132
CG1161_OG0004180	4345
CG11617_OG0008731	140
CG11619_OG0003864_OG0	0
CG11626_OG0011450	0
CG11629_OG0003739	1
CG11630_OG0009580	0
CG11634_OG0009583	0
CG11635_OG0007156	62
CG11638_OG0007387	158
CG11655_OG0001745_OG0	1895
CG11656_OG0005013	1
CG11658_OG0010025	1954
CG11663_OG0012087	7
CG11664_OG0011395	0
CG11666_OG0012316	0
CG11668_OG0002452	6
CG11670_OG0005008	0
CG11672_OG0004805	0
CG11674_OG0008231	68
CG11679_OG0008511	344
CG11686_OG0002448_OG0	22
CG11693_OG0004810	1
CG11694_OG0000225_OG0	2
CG11694_OG0000225_OG1	0
CG11695_OG0007879	580
CG11696_OG0007880	745
CG11698_OG0002319_OG0	0
CG11699_OG0007882	1087
CG11703_OG0002165_OG0	0
CG11710_OG0001691_OG0	1144
CG1172_OG0004189	1009
CG11722_OG0001391	791
CG11723_OG0003571	358
CG11726_OG0010048	2
CG11737_OG0001419_OG0	405
CG11741_OG0001420_OG0	0
CG11752_OG0007995	2864
CG11755_OG0000851	132
CG11756_OG0007997	0
CG11760_OG0004826	611
CG11768_OG0004832	2797
CG11771_OG0005200	2642
CG11777_OG0006309	219
CG11779_OG0004481	1335
CG11786_OG0012799	0
CG11788_OG0007083	124
CG11790_OG0005187	2670
CG11791_OG0012008	2627
CG11807_OG0003009_OG0	1464
CG11808_OG0006841	152
CG11811_OG0004058	767
CG11816_OG0008636	0
CG11835_OG0000264_OG0	12353
CG11835_OG0000264_OG1	771
CG11837_OG0005082	323
CG11841_OG0005083	509
CG11842_OG0000856_OG1	57
CG11843_OG0011490	60
CG11852_OG0002502_OG0	27
CG11854_OG0005171	122
CG11857_OG0005167	3020
CG11858_OG0005166	407
CG11878_OG0000055_OG0	0
CG11878_OG0000055_OG1	38
CG11878_OG0000055_OG2	2
CG11882_OG0005094	91
CG11883_OG0006313	1938
CG11885_OG0003355	239
CG11892_OG0005161	140
CG11893_OG0000039_OG2	1763
CG11899_OG0005100	3787
CG11902_OG0005155	264
CG11906_OG0001618	588
CG11911_OG0008747	1
CG11912_OG0008746	0
CG11920_OG0005183	1350
CG11927_OG0003556	1892
CG11929_OG0011773	2
CG11961_OG0001155_OG0	93
CG11964_OG0004848	482
CG11970_OG0004849	2391
CG11975_OG0004850	1681
CG11977_OG0012457_OG0	6
CG11980_OG0002337	410
CG11983_OG0004852	105
CG11986_OG0004855	108
CG11997_OG0004862	0
CG11999_OG0004179	2370
CG12003_OG0004112	0
CG12004_OG0011286	4524
CG12009_OG0010662	0
CG12010_OG0010671	161
CG12011_OG0011025	2
CG12012_OG0010672	941
CG12016_OG0010666	2652
CG12017_OG0010661	1
CG12020_OG0011042	5
CG12024_OG0011050	875
CG12025_OG0011053	1202
CG12035_OG0011029	3
CG12038_OG0011331	438
CG12054_OG0000497	4446
CG12056_OG0003138	1339
CG12057_OG0003139	0
CG12061_OG0000938_OG0	1
CG12065_OG0007412	8112
CG12069_OG0001519	2
CG12071_OG0011553	863
CG12071_OG0013484	1082
CG12075_OG0007754	4331
CG1208_OG0004248	41
CG12081_OG0007411	1084
CG12084_OG0011296	2091
CG12091_OG0011293	2448
CG12093_OG0011111	2230
CG12096_OG0008559	1286
CG12099_OG0011289	9974
CG12104_OG0011284	636
CG12105_OG0004111	117
CG12106_OG0007586	284
CG12107_OG0006719	459
CG12111_OG0007413	8
CG12112_OG0012598_OG0	334
CG12115_OG0007587	1
CG12116_OG0008625	21
CG12118_OG0007585	1495
CG12121_OG0007579	5715
CG12123_OG0003325	403
CG12128_OG0002879	430
CG12129_OG0002878	1127
CG1213_OG0002105	51
CG12134_OG0006319	314
CG12147_OG0004192	6
CG12155_OG0003210	1301
CG12159_OG0002860	699
CG12164_OG0006760	16
CG12170_OG0002098	1410
CG12171_OG0004222	518
CG12173_OG0004172	315
CG12177_OG0008262	1045
CG1218_OG0002103	651
CG12182_OG0011099	477
CG12194_OG0008975	2001
CG12204_OG0001687	252
CG12206_OG0008131	85
CG12209_OG0002818	6
CG12213_OG0002418	1778
CG12219_OG0007713	865
CG12224_OG0000651_OG1	1012
CG12231_OG0003119	0
CG12236_OG0008414	865
CG12237_OG0007424	2946
CG12239_OG0001754	3
CG12241_OG0001396	843
CG12253_OG0011818	220
CG12256_OG0004947	0
CG12259_OG0005539	792
CG12268_OG0005336	3259
CG1227_OG0004337	514
CG12278_OG0004413	2
CG12279_OG0004445	830
CG12288_OG0009457	71
CG12289_OG0010046	2
CG12290_OG0002618	9725
CG12299_OG0009634	731
CG12301_OG0001981	539
CG12307_OG0009694	6
CG1231_OG0011372	236
CG12316_OG0009955	1207
CG12320_OG0005053	111
CG12321_OG0001064_OG0	1261
CG12325_OG0002854	526
CG1233_OG0011370	2353
CG1234_OG0004335	698
CG12341_OG0002848	473
CG12343_OG0002853	597
CG12344_OG0002855	5932
CG12355_OG0012373	81
CG1236_OG0002100	687
CG12362_OG0000821_OG0	9
CG12374_OG0007223	13
CG12375_OG0009777	1086
CG12379_OG0008514	148
CG12384_OG0006229	4052
CG1239_OG0004237	247
CG12395_OG0001736	0
CG12398_OG0008359	0
CG12402_OG0002224_OG0	111
CG12420_OG0002594_OG0	6
CG12426_OG0005340	1
CG12438_OG0003802	0
CG12439_OG0009296	0
CG12446_OG0001786_OG0	0
CG12448_OG0009145	10
CG1246_OG0011105	60
CG12464_OG0011955	0
CG12470_OG0007846	3
CG12479_OG0008243	0
CG12480_OG0008242	0
CG12481_OG0008237	0
CG12490_OG0000233_OG1	0
CG12496_OG0007599	158
CG12498_OG0008105	1
CG12499_OG0002285_OG0	156
CG12502_OG0011339	2
CG12507_OG0008176	4
CG12511_OG0009568	0
CG12516_OG0005410	1
CG12517_OG0009649	1
CG12520_OG0010149	88
CG12521_OG0012944	0
CG12531_OG0008272	304
CG12535_OG0008128	52
CG12539_OG0008363	0
CG12540_OG0008220	0
CG12541_OG0007825	471
CG12560_OG0012234	1189
CG12567_OG0012740	1391
CG12576_OG0001784_OG0	2618
CG12581_OG0001679_OG0	399
CG12589_OG0011424	0
CG12590_OG0011977	0
CG12594_OG0005596	104
CG12607_OG0011139	19
CG12609_OG0008677	0
CG12617_OG0003653	5
CG12620_OG0009462	4
CG12637_OG0008050	0
CG12643_OG0007518	813
CG1265_OG0010531	896
CG12655_OG0000445_OG2	4035
CG12659_OG0007410	219
CG12661_OG0007749	0
CG12662_OG0007747	1
CG12672_OG0007868	135
CG12674_OG0003570	1
CG12679_OG0001731_OG0	1
CG12680_OG0001718	0
CG12682_OG0012323	0
CG12691_OG0007931	0
CG12692_OG0000634_OG0	1
CG12693_OG0012106	25
CG12698_OG0008169	17
CG12699_OG0000230_OG1	3
CG12702_OG0001192	277
CG12708_OG0000271_OG0	6
CG12708_OG0000271_OG0.2	7
CG1271_OG0010635	1053
CG12713_OG0003881_OG0	99
CG12716_OG0008438	0
CG12723_OG0008557	20
CG12728_OG0000928_OG0	478
CG12729_OG0011725	11
CG1273_OG0010536	2
CG12730_OG0007375	1032
CG12744_OG0000893	46
CG12746_OG0004208	2519
CG1275_OG0011072	1888
CG12768_OG0001283_OG0	39
CG12769_OG0007187	330
CG12773_OG0003140	1565
CG12782_OG0012281	0
CG12783_OG0000743_OG0	15
CG12784_OG0005236	0
CG12795_OG0008825	918
CG12811_OG0002240	1030
CG12817_OG0002595_OG0	87
CG12818_OG0004897	358
CG12822_OG0001599	2533
CG12825_OG0001130_OG1	2
CG12826_OG0002951	3
CG12828_OG0011622	0
CG12831_OG0011623_OG0	0
CG12836_OG0002963_OG0	66
CG12848_OG0006045	559
CG12849_OG0011577	11
CG12851_OG0005862	1239
CG12857_OG0006163	3
CG12860_OG0006154	13
CG12861_OG0006153	14
CG12862_OG0011585_OG0	0
CG12863_OG0011584	169
CG12866_OG0002772	0
CG12868_OG0001564	865
CG12869_OG0006145	615
CG12869_OG0006146	191
CG12877_OG0001472_OG0	1147
CG1288_OG0001350	4
CG12880_OG0005345	23
CG12883_OG0001474	217
CG12885_OG0001477	10570
CG12895_OG0006308	1784
CG12909_OG0002821	202
CG12910_OG0006305	174
CG12911_OG0006304	2
CG12914_OG0002819	1
CG12917_OG0002815	5
CG12920_OG0006291	0
CG12926_OG0006349	437
CG12929_OG0006357	56
CG12934_OG0006315	28
CG12935_OG0002846	311
CG12942_OG0001596_OG0	432
CG12945_OG0004570	946
CG12947_OG0004568	62
CG12948_OG0004558	377
CG12963_OG0001641_OG0	0
CG12964_OG0002996_OG0	14
CG12970_OG0006808	42
CG12971_OG0010294	0
CG12974_OG0010307	234
CG12983_OG0010332	8
CG12984_OG0003949	0
CG12985_OG0000915	6
CG12986_OG0011685	13
CG1299_OG0000523_OG0	4534
CG12990_OG0007696	1
CG12991_OG0007703	3152
CG12992_OG0011688	15
CG12994_OG0007707	14
CG12995_OG0008599	0
CG12998_OG0011739	2
CG13000_OG0011738	0
CG13001_OG0008580	628
CG13002_OG0008577	78
CG13003_OG0008572	2458
CG13004_OG0008570	641
CG13005_OG0008567	144
CG13008_OG0008305	19
CG13010_OG0003260	18
CG13012_OG0008317	3156
CG13014_OG0008547	1112
CG13016_OG0006536	307
CG13018_OG0006537	144
CG13021_OG0003241	4
CG13022_OG0010698	11
CG13023_OG0010699	0
CG13024_OG0010708	211
CG13026_OG0010716	7
CG13028_OG0004010	2
CG13031_OG0012200	563
CG13032_OG0004014_OG0	3
CG13033_OG0010736	0
CG13038_OG0010761	0
CG13039_OG0010762	0
CG1304_OG0000265_OG0	0
CG1304_OG0000265_OG1	0
CG13040_OG0010763	0
CG13041_OG0000280_OG0	0
CG13041_OG0000280_OG0.2	0
CG13042_OG0010767	6
CG13043_OG0000281_OG0	0
CG13043_OG0000281_OG1	1
CG13044_OG0010768	2
CG13045_OG0000814	0
CG13046_OG0010771	0
CG13047_OG0010772	0
CG13048_OG0010773	0
CG13049_OG0010774	0
CG13051_OG0011898	0
CG13053_OG0010778	0
CG13054_OG0010779	4
CG13055_OG0010780	13
CG13056_OG0010757	0
CG13058_OG0004021	0
CG13059_OG0010764	0
CG13062_OG0010766	9
CG13064_OG0010775	0
CG13065_OG0010776	19
CG13066_OG0012201	0
CG13068_OG0002030_OG1	0
CG13069_OG0004022	0
CG1307_OG0004308	917
CG13070_OG0012202	0
CG13071_OG0011899	0
CG13073_OG0012731_OG0	4
CG13074_OG0010797	1097
CG13075_OG0000216_OG0	3
CG13075_OG0000216_OG1	4
CG13077_OG0009097	1128
CG13078_OG0003575_OG0	0
CG13081_OG0003574	0
CG13082_OG0009094	5
CG13083_OG0009084	0
CG13084_OG0009083	2
CG13085_OG0001922	21
CG13086_OG0003709	14
CG13088_OG0001266	727
CG1309_OG0010533	5300
CG13096_OG0003720	1145
CG13097_OG0001923	679
CG13101_OG0009304	13273
CG13102_OG0009298	0
CG13108_OG0009295	550
CG13110_OG0011792	2
CG13113_OG0001247_OG0	0
CG13114_OG0009279	10
CG13116_OG0001878	310
CG13123_OG0001877	162
CG13124_OG0003502	5487
CG13126_OG0003515	260
CG13127_OG0001844	0
CG13131_OG0000790_OG0	1
CG13133_OG0003525	812
CG1314_OG0011674	4
CG13144_OG0009363	17
CG13148_OG0007214	1
CG13151_OG0006215	556
CG13154_OG0006206	0
CG13155_OG0006196	2
CG13157_OG0002779	0
CG1316_OG0000430_OG0	1
CG13168_OG0006184	12
CG1317_OG0011084	9219
CG13170_OG0006182	0
CG13171_OG0006180	0
CG13177_OG0012831	331
CG13185_OG0002928	813
CG13186_OG0006594	1
CG13192_OG0006567	316
CG13193_OG0006565	2
CG13196_OG0006560	17
CG13197_OG0006563	1398
CG13202_OG0001123_OG0	0
CG13203_OG0006235	146
CG13204_OG0006233	1028
CG13215_OG0002793_OG0	0
CG13216_OG0001568_OG0	0
CG13218_OG0002791_OG0	0
CG13220_OG0001573_OG0	1823
CG13223_OG0001571_OG0	0
CG13226_OG0002794_OG0	0
CG13227_OG0006218_OG0	0
CG13228_OG0011587_OG0	0
CG13229_OG0002786_OG0	8
CG13229_OG0002787_OG0	2724
CG13231_OG0006217	0
CG13239_OG0009815	0
CG1324_OG0007509	11
CG13243_OG0009147	3
CG13247_OG0010378	19
CG13248_OG0010371	1129
CG13250_OG0011870	13
CG13251_OG0010355	1737
CG13252_OG0003952	700
CG13258_OG0009399	12
CG13272_OG0008882	0
CG13280_OG0008881	2
CG13282_OG0008887	19
CG13285_OG0010583	4793
CG13287_OG0010216	0
CG13288_OG0010220	13
CG13293_OG0003937	711
CG13295_OG0010231	1322
CG13297_OG0010242	0
CG13299_OG0011864	0
CG13300_OG0003943	30
CG13305_OG0011196	0
CG13306_OG0011204	70
CG13308_OG0004102	0
CG13309_OG0011211	0
CG13310_OG0011207	3
CG13312_OG0011210	3
CG13313_OG0004105_OG0	2
CG13314_OG0011224	9
CG13315_OG0011237	126
CG13318_OG0004834	5979
CG13319_OG0006667	465
CG13321_OG0006673	0
CG13326_OG0006545	6
CG13330_OG0007271	1
CG13331_OG0007273	805
CG13332_OG0007274	470
CG13334_OG0007281	2
CG13337_OG0011662	93
CG13339_OG0007296	307
CG13344_OG0007304	778
CG13358_OG0007351	79
CG13359_OG0012499	25
CG13360_OG0010145	39
CG13361_OG0003189	0
CG13362_OG0007862	2
CG13364_OG0001174_OG0	926
CG13365_OG0007831	889
CG13367_OG0003188_OG0	330
CG13369_OG0003181	1214
CG13375_OG0007847	8
CG13377_OG0007849	283
CG13380_OG0010135	1
CG13384_OG0003473	1746
CG13385_OG0012520	2
CG13386_OG0003471	4
CG1339_OG0006721	0
CG13390_OG0003479	310
CG13392_OG0003476	377
CG13397_OG0003469	19
CG13398_OG0003468	657
CG13403_OG0008236	2
CG13404_OG0008224	285
CG13405_OG0011376	2
CG13407_OG0004768	0
CG13408_OG0004770	836
CG13409_OG0004775	1746
CG13423_OG0007099	2
CG13426_OG0011654	0
CG13427_OG0003049	51
CG13428_OG0007100	19853
CG13430_OG0001658	717
CG13436_OG0006622	40
CG13437_OG0006285	1783
CG13438_OG0006243	0
CG1344_OG0012226	328
CG13442_OG0006244	2
CG13443_OG0006248	0
CG13445_OG0003880	0
CG13449_OG0009980	11
CG13454_OG0003875_OG0	0
CG13455_OG0009966	0
CG13457_OG0001288	3
CG13458_OG0004037	131
CG13460_OG0010841	5
CG13465_OG0000343_OG0	0
CG13471_OG0004048	0
CG13473_OG0010860	5
CG13474_OG0004049	1
CG13476_OG0012898	1
CG13481_OG0000339_OG0	1
CG13481_OG0000339_OG1	0
CG13484_OG0010886	248
CG13488_OG0001544_OG1	0
CG13492_OG0005946	2
CG13501_OG0005936	6
CG13502_OG0005931	480
CG13502_OG0012991	10
CG13506_OG0007028	1053
CG13510_OG0006998	624
CG13511_OG0006997	0
CG13516_OG0006995	145
CG13526_OG0006986	2
CG13527_OG0006984	4
CG13531_OG0006978	2074
CG13532_OG0006975	458
CG13538_OG0005981	0
CG13539_OG0012044	0
CG1354_OG0007555	6130
CG13541_OG0012280	0
CG13544_OG0005976	3
CG13545_OG0012580	0
CG13551_OG0000540_OG1	772
CG13551_OG0012048	2181
CG13557_OG0012477	0
CG13558_OG0001556	0
CG13559_OG0012047	0
CG13561_OG0011643	8
CG13562_OG0011631	125
CG13575_OG0006892	3
CG13577_OG0001150_OG0	6
CG13578_OG0006898	6298
CG13579_OG0006013	1
CG1358_OG0006724	21389
CG13581_OG0002746	0
CG13585_OG0011574	5330
CG13587_OG0006025	76
CG13594_OG0006033	1
CG13599_OG0005537	2
CG1360_OG0006725	206
CG13601_OG0005534	676
CG13603_OG0005332	2301
CG13605_OG0005319	1243
CG13606_OG0005306	246
CG13607_OG0005318	35
CG13609_OG0012982	60
CG13613_OG0005278	0
CG13614_OG0002525_OG0	0
CG13615_OG0002524	0
CG13616_OG0005272	0
CG13618_OG0005267	148
CG13622_OG0005268	77
CG13623_OG0005265	1036
CG13625_OG0004618	753
CG13627_OG0004629	146
CG13630_OG0004630	1556
CG13631_OG0004635	635
CG13634_OG0004637	11
CG13641_OG0004650	3
CG13643_OG0002274	65
CG13653_OG0002504	0
CG13654_OG0005174	934
CG13663_OG0011496	344
CG13667_OG0004090_OG0	460
CG13670_OG0011168	4
CG13671_OG0004086_OG0	793
CG13675_OG0000560_OG2	2
CG13676_OG0003984	58
CG13678_OG0000129_OG3	34
CG1368_OG0008241	2
CG13685_OG0010463	825
CG13689_OG0008772	161
CG13690_OG0008752	147
CG13692_OG0008754	3
CG13698_OG0010125	5383
CG13699_OG0003907_OG0	1
CG13705_OG0010610	114
CG13707_OG0010613	189
CG13708_OG0010614	28
CG1371_OG0006292	2418
CG13711_OG0010618	0
CG13712_OG0010619	0
CG13713_OG0010620	0
CG13716_OG0010627	24
CG13720_OG0004084	0
CG13721_OG0012208	14
CG13722_OG0011130	176
CG13723_OG0010915	0
CG13724_OG0010917	0
CG13725_OG0010918	0
CG13727_OG0004055	2
CG13728_OG0010923	0
CG13731_OG0011910	1
CG13733_OG0010089	3
CG13738_OG0011907	17
CG13739_OG0002891	40
CG13743_OG0006405	691
CG13744_OG0006409	2
CG13747_OG0006408	2
CG13748_OG0006626	2
CG13751_OG0001660_OG0	509
CG13760_OG0007606	916
CG13766_OG0009602	258
CG13771_OG0009612	0
CG13775_OG0003750_OG0	224
CG13784_OG0000956_OG0	1198
CG13786_OG0003631	1
CG13796_OG0001883_OG0	503
CG13801_OG0000219_OG0	5
CG13801_OG0000219_OG1	0
CG13806_OG0011077	4
CG13807_OG0011075	156
CG13810_OG0011066	3
CG13813_OG0010189	1061
CG13829_OG0011464	0
CG13833_OG0004687	727
CG13837_OG0002276	0
CG13838_OG0011993	1
CG13841_OG0004694	822
CG13842_OG0004706	17
CG13847_OG0004737	0
CG13850_OG0004743	1076
CG13855_OG0004744	22
CG13856_OG0004745	8
CG13857_OG0004746	6
CG13862_OG0004760	0
CG13868_OG0007089	16172
CG13868_OG0013578	2538
CG13869_OG0007075	13
CG1387_OG0008528	1
CG13870_OG0007093	76
CG13871_OG0003047	74
CG13872_OG0007071	0
CG13875_OG0011381	200
CG13876_OG0001334_OG0	484
CG13877_OG0011937	137
CG13884_OG0000403_OG0	0
CG13887_OG0011343	7213
CG13891_OG0002060	0
CG13893_OG0011360	7894
CG13894_OG0004129	98
CG13895_OG0004128	469
CG13901_OG0011344	352
CG13907_OG0011337	11032
CG13912_OG0011325	40
CG13917_OG0011285	6542
CG13919_OG0011274	218
CG13920_OG0011271	1628
CG13921_OG0011032	10
CG13924_OG0011054	68
CG13926_OG0011282	384
CG13928_OG0011279	6060
CG13930_OG0011024	74
CG13931_OG0004073	10
CG13933_OG0011036	2216
CG13937_OG0011056	4298
CG13949_OG0003375	218
CG13950_OG0003376	150
CG13954_OG0006374	245
CG13955_OG0002890_OG0	3
CG13962_OG0012240	1
CG13970_OG0009133_OG0	0
CG13972_OG0005361	136
CG13983_OG0002696	8
CG13991_OG0000661_OG1	0
CG13992_OG0002070_OG0	0
CG13994_OG0011942	842
CG13995_OG0000538_OG0	1
CG13999_OG0000662_OG0	63
CG14005_OG0001926	416
CG14006_OG0001927	0
CG14007_OG0009567	14
CG14011_OG0003731	4
CG14013_OG0003734	5
CG14014_OG0009443	26
CG14015_OG0009446	197
CG14017_OG0003733	0
CG14020_OG0003686	668
CG14022_OG0008831	299
CG14024_OG0003410_OG0	170
CG14034_OG0008836	9
CG14036_OG0008842	0
CG14042_OG0001816	184
CG14043_OG0003425	1172
CG14044_OG0008964	613
CG14050_OG0000684	3
CG14052_OG0007777	6
CG14053_OG0012099	4
[truncated: 9,910 more rows]
