# Supplementary material for: Evolution of chemosensory tissues and cells across ecologically diverse Drosophilids
Source: Nat Commun. 2024 Feb 5;15:1047. doi: 10.1038/s41467-023-44558-4 (PMC10844241; doi:10.1038/s41467-023-44558-4)
Supplement: Supplementary file 18 — Supplementary Data 15 [file 41467_2023_44558_MOESM18_ESM.zip › all_count_tables_renamed/SANB12ML_counts_trim_genes_FBids_1_1_sorted.txt]

128up_OG0006588	430
14-3-3epsilon_OG0002478	2232
14-3-3epsilon_OG0001126_OG1	12850
140up_OG0004534	736
18w_OG0003044	649
26-29-p_OG0010897	1342
2mit_OG0000576_OG0	17
5-HT1A_OG0006644	36
5-HT1B_OG0006647	79
5-HT2A_OG0000287_OG0	11
5-HT2B_OG0011472	46
5-HT7_OG0005777	61
5PtaseI_OG0005188	1106
7B2_OG0004187	727
a_OG0006460	880
a10_OG0010691	4
a5_OG0009037	1
a6_OG0007651	434
AANATL2_OG0003640	59
AANATL4_OG0000091_OG1	1
AANATL7_OG0007605	18
Aasdh_OG0001831	785
Aatf_OG0001947	136
aay_OG0011265	1880
ab_OG0009683	450
ab_OG0009684	61
ABCB7_OG0011281	1743
Pmp70_OG0003257	2801
Abd-B_OG0005000	0
Abi_OG0002227_OG0	426
Abl_OG0010722	1636
abo_OG0009656	180
Abp1_OG0010565	402
abs_OG0003097	627
ac_OG0007843	0
Ac13E_OG0008321	870
Ac3_OG0009573	329
Ac78C_OG0010320	268
Acam_OG0000252_OG0	0
Acam_OG0000252_OG1	0
Acam_OG0005131	0
CG9149_OG0011313	2477
Acbp1_OG0009246	374
Acbp2_OG0010415	462
Acbp4_OG0000311_OG0	0
Acbp4_OG0000311_OG1	1
Acbp6_OG0010414	45
ACC_OG0007193	6000
AcCoAS_OG0000812	1814
Ace_OG0000652_OG0	121
Acer_OG0000953_OG0	2418
Acer_OG0003808	211
Acf_OG0002671	490
Achl_OG0002770	107
acj6_OG0008333	4
acj6_OG0008334	29
Ack_OG0010507	2953
Ack-like_OG0006546	295
Acn_OG0009540	2972
CG5009_OG0006075	1012
Acox57D-d_OG0006913	28
Acox57D-p_OG0001151	264
Acp1_OG0009317	3385
Acp32CD_OG0009664	0
Acp65Aa_OG0003939	1
Acph-1_OG0001513	179
CG12512_OG0008829	408
CG18155_OG0007972	26
Acsl_OG0007133	3753
Act42A_OG0000022_OG0	104850
Act42A_OG0000022_OG1	719394
Act42A_OG0000022_OG3	26850
Act42A_OG0000022_OG4	135578
Act42A_OG0000022_OG5	495
Actn_OG0003148_OG0	101414
Actn3_OG0011403_OG0	0
ACXB_OG0000046_OG0	0
ACXB_OG0000046_OG1	0
ACXB_OG0000046_OG2	1
ACXB_OG0000046_OG2.2	0
ACXD_OG0004078_OG0	44
Acyp_OG0009408	0
Acyp2_OG0011498	571
Ada_OG0002342	27
Ada1-2_OG0003777_OG0	201
Ada2a_OG0005051	97
Ada2b_OG0004799	151
Ada3_OG0007872	770
AdamTS-A_OG0005247	1817
AdamTS-A_OG0012010	12
AdamTS-B_OG0008089	3044
Adar_OG0007649	1137
Adat1_OG0003596	25
Adck1_OG0006032	758
Adck5_OG0010063	447
ADD1_OG0006579	343
Adf1_OG0001636_OG0	148
Adgf-A_OG0001991_OG0	1
Adgf-A_OG0003900	184
Adgf-A2_OG0010109	10
Adgf-B_OG0010108	0
Adgf-C_OG0001030_OG0	41
Adgf-D_OG0002208_OG0	144
Adgf-E_OG0006152	0
Adh_OG0003395_OG0	0
Adi1_OG0010940	557
AdipoR_OG0004727	3820
CG3809_OG0004951	1
AdenoK_OG0003918_OG0	687
Ady43A_OG0002958	1026
AdoR_OG0005733	284
adp_OG0006108	862
AdSS_OG0000854_OG0	5890
Aduk_OG0004873	741
Ae2_OG0010984	1761
CG6512_OG0010913	5871
aft_OG0006080	136
Afti_OG0005567	284
Ag5r_OG0008212	32
Ag5r2_OG0008213	1
AGBE_OG0007237	6987
AgmNAT_OG0001753	33
ago_OG0010530	1484
AGO1_OG0007307	2772
AGO2_OG0000119_OG0	6253
Agpat1_OG0008448	462
Agpat2_OG0003465	541
Agpat3_OG0004018	1662
Agpat4_OG0004019_OG0	87
ADPS_OG0002932	623
agt_OG0001016_OG0	15
Spat_OG0007723	101
Ahcy_OG0001195_OG0	619
AhcyL1_OG0011110	1156
AIF_OG0001225	619
AIMP1_OG0007108	740
AIMP2_OG0009977	1044
AIMP3_OG0005998	411
Adk1_OG0010829	17574
Adk3_OG0005467	297
Ak6_OG0007201	131
Akap200_OG0000367_OG0	115
Akh_OG0010512	21
AkhR_OG0009627	29
akirin_OG0010441	1526
Akr1B_OG0001292	4332
Akt1_OG0005415	1399
al_OG0008749	329
Aladin_OG0007570	217
AlaRS_OG0003477	730
AlaRS-m_OG0010596	1248
Alas_OG0006853	14714
alc_OG0006389	3818
Ald1_OG0005647	139202
Ald2_OG0005645	1
Aldh_OG0003615	6438
Aldh-III_OG0006742	8765
Aldh7A1_OG0003841_OG0	69
Alg-2_OG0001588_OG0	523
Alg1_OG0002607_OG0	626
Alg10_OG0000709_OG0	103
Alg11_OG0012170	690
CG8412_OG0004562	1485
Alg14_OG0001194_OG0	58
Alg2_OG0010641	441
Alg3_OG0003012	18
Alg3_OG0006966	231
CG5287_OG0001281	313
CG5287_OG0003790	266
Alg9_OG0005173	249
Alh_OG0004317	979
Alh_OG0004319	279
Alh_OG0011430	317
alien_OG0009301	1651
ALiX_OG0005343	1938
Alk_OG0006414	3356
CG12179_OG0001176_OG0	33
Alp1_OG0010289	0
Alp10_OG0010194	2
Alp11_OG0008522	110
Alp12_OG0003717	738
Alp13_OG0001034	157
Alp2_OG0000261_OG0	2
Alp2_OG0000261_OG1	1
Alp4_OG0005779	404
Alp6_OG0006360	19
Alp7_OG0003030	0
Alp9_OG0003931	0
alph_OG0000083_OG0	4
alph_OG0005113	2249
alpha-Catr_OG0006852	467
alpha-Est1_OG0004357	3473
alpha-Est10_OG0004350	466
alpha-Est2_OG0000314	23
alpha-Est3_OG0004356	1462
alpha-Est6_OG0004354	0
alpha-Est7_OG0001351	1525
alpha-Est8_OG0004352	414
alpha-Est9_OG0004351	928
alpha-Man-Ia_OG0003130	107
alpha-Man-Ia_OG0003131	511
alpha-Man-Ia_OG0001168	934
alpha-Man-Ib_OG0005087	488
alpha-Man-Ic_OG0011549	1
alpha-Man-IIa_OG0004878	660
alpha-Man-IIb_OG0005229	474
alpha-PheRS_OG0008296	764
alpha-Spec_OG0011040	18880
alpha4GT1_OG0000948	355
alphaCOP_OG0011275	1759
alphaSnap_OG0010384	2251
alphaTub67C_OG0010998	70
Alr_OG0008278	608
alrm_OG0002498	204
Als2_OG0009863	1234
alt_OG0004894	1792
aly_OG0004083	1
Ama_OG0002112	2
Amacr_OG0009433	512
amd_OG0001918	84
Amnionless_OG0008741	53
amon_OG0011540	793
amos_OG0003702_OG0	0
AMPdeam_OG0008245	6846
Amph_OG0007204	5501
AMPKalpha_OG0001698	6695
Amt_OG0004607	17
Amun_OG0008385	1818
amx_OG0007575	139
Amy-p_OG0000157_OG0	56
Amy-p_OG0000157_OG0.2	0
Amyrel_OG0006416	5
ana_OG0006403	5
ana1_OG0002269	129
ana2_OG0007120	153
ana3_OG0006194	82
Ance-2_OG0003658	2
Ance-3_OG0001891_OG0	562
Ance-3_OG0009407	595
Ance-4_OG0006406	42
Ance-5_OG0005870	173
anchor_OG0010100	643
Andorra_OG0011741	1
Ank2_OG0010460	4479
Ankle2_OG0000780	1642
l(2)35Be_OG0003404_OG0	0
anox_OG0007490	1234
Ant2_OG0008041	26
antdh_OG0008007	957
Antp_OG0002113	442
antr_OG0007227	2
AnxB10_OG0008082	6512
AnxB11_OG0008196	657
AnxB9_OG0004410	9513
aop_OG0003458	801
aos_OG0010741	937
Aos1_OG0002145_OG0	283
AOX1_OG0005242	725
AOX2_OG0000143_OG0	838
AOX2_OG0000143_OG1	32
AOX4_OG0001465	9
ap_OG0005832	1151
AP-1-2beta_OG0008273	1911
AP-1gamma_OG0007680	2594
AP-1mu_OG0005553	1108
AP-1sigma_OG0005334	1287
AP-2alpha_OG0008751	1074
AP-2mu_OG0004736	1264
AP-2sigma_OG0004385	726
Apc_OG0005387	2187
APC10_OG0005888	139
Apc2_OG0005308	119
APC4_OG0003171_OG0	177
APC7_OG0001703	0
ApepP_OG0000963	495
aph-1_OG0003552_OG0	238
aPKC_OG0006607	464
aPKC_OG0006608	59
aPKC_OG0006609	135
Aplip1_OG0011323	451
apn_OG0002443_OG0	0
apolpp_OG0012638	1638
app_OG0010830	453
APP-BP1_OG0010070	209
Appl_OG0007834	2596
Aprt_OG0004075	92
Aps_OG0010085	1695
apt_OG0002733	978
CG18815_OG0010034	1832
AQP_OG0007242	15377
aqrs_OG0005393	0
aqz_OG0001049_OG1	15008
ara_OG0009939	564
aralar1_OG0001518	1173
Arc1_OG0002768_OG0	2365
Arc2_OG0006127	605
Arc42_OG0001370_OG0	568
Archease_OG0002289_OG0	201
Arf51F_OG0006831	1899
Arf79F_OG0012164	2774
ArfGAP1_OG0010836	542
ArfGAP3_OG0003816_OG0	0
Arfip_OG0005451	221
Arfrp1_OG0007681	124
arg_OG0003183	66
arg_OG0007835	7
Argk_OG0011233	352769
Argk_OG0011925	2776
Argl_OG0009800	28
CG31469_OG0002209_OG0	238
ArgRS_OG0008151	772
ArgRS-m_OG0004367	485
ari-1_OG0007878	3126
ari-2_OG0003028	1818
Arl1_OG0010003	417
Arl2_OG0004816	100
Arl5_OG0011164	219
Arl6_OG0007042	89
Arl6IP1_OG0004993	505
Arl8_OG0004797	599
arm_OG0007636	4615
armi_OG0002027	154
Arp1_OG0004441	2357
Arp10_OG0007423	842
Arp2_OG0001770	646
Arp3_OG0010555	612
Arp5_OG0001448_OG0	49
Arp53D_OG0011600	0
Arp6_OG0008512	238
Arp8_OG0007614	228
Arpc1_OG0009187	1738
Arpc2_OG0009417	786
Arpc3A_OG0005226	375
Arpc3B_OG0008590	7
Arpc4_OG0008719	897
Arpc5_OG0008957	264
arr_OG0007264	680
Arr1_OG0009490	3321
Arr2_OG0004099	4849
Ars2_OG0005840	2502
Art1_OG0004911	579
Art2_OG0008773	1
Art3_OG0004604	244
Art4_OG0004574	73
Art6_OG0004528_OG0	0
Art7_OG0001547_OG0	335
Art8_OG0009662	56
Art9_OG0002219_OG0	0
Arts_OG0000486_OG0	670
aru_OG0003377	2061
Arv1_OG0013036	169
arx_OG0009914	27
Asap_OG0007180	2527
Asator_OG0002682_OG1	2625
Asciz_OG0010646	52
ase_OG0007840	13
asf1_OG0009889	398
ash1_OG0000982_OG0	72
ash2_OG0004623	511
Ask1_OG0004518	4794
asl_OG0004217	68
AsnRS_OG0003707	711
AsnRS-m_OG0006452	204
AsnS_OG0000992	526
asp_OG0004633	1
Asph_OG0006509	38031
ASPP_OG0006932	1997
CG9572_OG0008488	32950
AspRS_OG0006665	1464
AspRS-m_OG0008886	863
asrij_OG0006972	936
asRNA:CR31429_OG0002339_OG0	200
asRNA:CR42743_OG0003772_OG0	0
asRNA:CR43299_OG0012338_OG0	0
asRNA:CR43426_OG0012535_OG0	0
asRNA:CR43454_OG0002277_OG0	11
asRNA:CR43463_OG0001607_OG0	117
asRNA:CR43809_OG0003675_OG0	0
asRNA:CR44106_OG0002406_OG0	13
asRNA:CR44169_OG0002969_OG0	19
asRNA:CR44179_OG0001455_OG0	752
asRNA:CR44372_OG0000331_OG0	2
asRNA:CR44372_OG0000331_OG1	7
asRNA:CR44894_OG0012090_OG0	0
asRNA:CR45044_OG0005605_OG0	66
asRNA:CR45195_OG0000203_OG0	607
asRNA:CR45195_OG0000203_OG1	72
asRNA:CR45350_OG0001645_OG0	1184
asRNA:CR45943_OG0010336	280
asRNA:CR46029_OG0000226_OG0	8
asRNA:CR46029_OG0000226_OG1	26
asRNA:CR46139_OG0003106_OG0	5
asRNA:CR46246_OG0011916	5
asRNA:CR46354_OG0002193_OG0	234
asRNA:CR46473_OG0000925_OG0	108
Ass_OG0001346	17
ast_OG0003560	299
AstA_OG0004634	6
AstA-R1_OG0000689	41
AstA-R2_OG0005396	20
AstC_OG0009668	16
AstC-R1_OG0010134	9
AstC-R2_OG0001295_OG0	5
AstCC_OG0009669	1
asun_OG0002419_OG0	102
Asx_OG0006138	1118
Atac1_OG0003748_OG0	52
Atac2_OG0009508	206
Atac3_OG0000828	305
Tat_OG0001330	1370
Ate1_OG0003045	1746
Atet_OG0003384	1045
Atf-2_OG0006059	455
Atf3_OG0007763	928
Atg1_OG0009929	156
Atg1_OG0009931	803
Atg10_OG0001598	73
Atg101_OG0008681	813
Atg12_OG0011904	242
Atg13_OG0004817	768
Atg14_OG0005089	961
Atg16_OG0005703	606
Atg17_OG0004232	1974
Atg18a_OG0011152	1683
Atg18b_OG0001271_OG0	98
Atg2_OG0011112	2516
Atg3_OG0009922	579
Atg4a_OG0009014	1038
Atg4b_OG0005256	589
Atg5_OG0007974	182
Atg6_OG0005323	975
Atg7_OG0006714	328
Atg8a_OG0008043	12708
Atg8b_OG0005571	0
Atg9_OG0006487	1595
atilla_OG0011822	2848
atk_OG0010362	5
atl_OG0001399	7132
atms_OG0004154	547
ato_OG0004804	0
Atox1_OG0012695	548
ATP6AP2_OG0004869	10887
ATP7_OG0008369	714
ATP8A_OG0007260	3436
ATP8A_OG0007261	42
Atpalpha_OG0002140	29076
ATPCL_OG0006680	2138
ATPsynB_OG0010987	68627
ATPsynbeta_OG0005823	248096
ATPsynbetaL_OG0001317	0
ATPsynC_OG0005792	164827
ATPsynCF6_OG0005500	28940
ATPsynCF6L_OG0010605	0
ATPsynD_OG0004477	55603
ATPsyndelta_OG0007526	36704
ATPsynE_OG0005568	31246
ATPsynG_OG0009657	31828
ATPsyngamma_OG0005690	68144
ATPsynGL_OG0009315	0
ATPsynO_OG0012619	42068
AttC_OG0000164_OG0	398
AttC_OG0007258	34
AttD_OG0004890	1
Atu_OG0002096	478
Atx-1_OG0012102	48
Atx2_OG0011501	8037
Atxn7_OG0003444	364
aub_OG0000482_OG0	1
aurA_OG0004964	6
aurB_OG0009647	9
aust_OG0001881	0
aux_OG0003096_OG0	804
ave_OG0006159	131
Aven_OG0003291	240
awd_OG0002664	5390
Awh_OG0010478	6
axed_OG0010262	238
Axn_OG0005720	904
axo_OG0003993	337
axo_OG0010625	106
axo_OG0010626	450
axo_OG0010628	79
Axs_OG0008319	3042
Axud1_OG0003447	726
az2_OG0006736	85
azot_OG0000210_OG0	1
azot_OG0000210_OG1	0
b_OG0009189	8857
B-H1_OG0000267_OG0	263
B-H1_OG0000267_OG1	162
B4_OG0009202	970
B52_OG0001376_OG0	3950
b6_OG0007653	61
B9d1_OG0005246	60
B9d2_OG0005830	24
bab1_OG0011327	44
bab1_OG0011328	36
bab2_OG0011326	847
babo_OG0006628	467
babos_OG0007027	1843
Bacc_OG0008947	13664
Bace_OG0000801_OG0	1
baf_OG0003792	406
bai_OG0005189	1537
Balat_OG0007229	1
Baldspot_OG0010721	578
ball_OG0001092_OG1	75
bam_OG0005170	1
bap_OG0001358_OG0	43
Bap111_OG0007677	1067
Bap170_OG0000903_OG0	698
Bap55_OG0005900	300
Bap60_OG0008560	779
IMPPP_OG0000305_OG1	2371
barc_OG0010291	495
bark_OG0008784	816
barr_OG0000425_OG0	234
baz_OG0008596	2476
bb8_OG0005496	0
bbc_OG0007266	5433
CG18067_OG0007098	14484
bbg_OG0010871	377
bbg_OG0010872	724
BBIP1_OG0004876	129
BBS1_OG0010413	54
BBS4_OG0002785_OG0	69
BBS5_OG0002086	329
BBS8_OG0008755	201
BBS9_OG0006919	793
bbx_OG0008688	4065
bc10_OG0010387_OG0	524
BCAS2_OG0005540	200
bcd_OG0002111_OG0	0
bchs_OG0003722	209
BCL7-like_OG0007566	101
bcn92_OG0007793	364
Bdbt_OG0004400	261
bdg_OG0006805	1987
bdl_OG0003385	3113
Bdp1_OG0009215	304
be_OG0000785	1753
BEAF-32_OG0006164	676
beag_OG0004860	669
beat-Ia_OG0011784	63
beat-Ib_OG0009146	24
beat-Ic_OG0001866_OG0	0
beat-IIa_OG0005482	26
beat-IIb_OG0005481	90
beat-IIIa_OG0009463	52
beat-IIIb_OG0009460	42
beat-IIIc_OG0003687	91
beat-IV_OG0005508	767
beat-Va_OG0005024	9
beat-Vb_OG0005021	28
beat-Vc_OG0001062_OG0	8
beat-VII_OG0011542	66
beat-VII_OG0011544	23
beg_OG0004008	344
bel_OG0001048	4221
Bem46_OG0008920	204
ben_OG0000514_OG0	1116
Best1_OG0002590_OG0	2208
Best2_OG0010251	1334
Best3_OG0009963	0
Best4_OG0000558_OG0	0
Bet1_OG0003845_OG0	460
Bet3_OG0004072	185
beta-PheRS_OG0005298	412
beta-Spec_OG0007697	20246
beta'COP_OG0009212	1183
beta3GalTII_OG0012738	74
beta4GalNAcTA_OG0006521	176
beta4GalNAcTB_OG0002610	267
beta4GalT7_OG0005195	210
betaCOP_OG0008653	2641
betaggt-I_OG0008962	807
betaGlu_OG0002667	80
CG32396_OG0011696	4
Bgb_OG0011276	306
bgcn_OG0001647	141
bgm_OG0009412	432
BHD_OG0010421	294
bi_OG0003201	502
bi_OG0012904	39
BI-1_OG0004087	3001
bib_OG0001843_OG0	10
BicC_OG0009143	25
BicD_OG0009474	1622
CG11873_OG0005086	797
bif_OG0003277	625
bif_OG0012761	234
BigH1_OG0001085_OG0	0
bigmax_OG0005365	394
Bili_OG0002506_OG0	88
bin_OG0010286	23
Bin1_OG0005423	171
bin3_OG0007310	2382
bip1_OG0010560	90
Bka_OG0009250	175
blanks_OG0011885_OG0	4
Blimp-1_OG0010196	2429
Blm_OG0002608	112
Blos1_OG0006148	283
Blos2_OG0010078	90
Blos3_OG0009918	296
Blos4_OG0010933	158
blot_OG0010924	8498
blow_OG0006726	472
blp_OG0005216	1295
blw_OG0006982	284510
bma_OG0010967	15
Bmcp_OG0010022	290
bmm_OG0010858	3136
bnb_OG0001206_OG1	328
CG5059_OG0012191	1234
bnk_OG0005787	0
bnl_OG0004512	688
boca_OG0006727	443
bocks_OG0002575_OG0	633
BOD1_OG0005544	1472
boi_OG0007601	545
boi_OG0007603	179
boil_OG0012322	8
bol_OG0011238	5683
boly_OG0007153	1
BomBc1_OG0001623	3
BomBc2_OG0000769_OG0	913
BomBc3_OG0004769	1540
BomT3_OG0011469	2283
bon_OG0004934	832
bond_OG0004726	233
bonsai_OG0007008	1112
Boot_OG0006400	4
bor_OG0004967	670
bora_OG0003911	1
BORCS5_OG0008208	670
BORCS6_OG0011365	166
BORCS7_OG0007103	91
borr_OG0009292	6
boss_OG0005676	395
botv_OG0006642	346
bou_OG0007819	145
bowl_OG0008785	168
BoYb_OG0000400_OG0	1
br_OG0007659	59
br_OG0011928	1
Br140_OG0001629	494
brat_OG0001919	289
Brca2_OG0000883	217
Brd_OG0010852	0
CG7154_OG0009310	1039
Brd8_OG0002488	186
Bre1_OG0010209	575
Brf_OG0005483	161
Brf_OG0005485	43
brk_OG0007975	753
brm_OG0009999	1172
Brms1_OG0008442	986
Bro_OG0011272	2
brp_OG0000499_OG1	421
l(3)72Ab_OG0009997	1355
bru1_OG0009737	41
bru1_OG0009738	205
bru2_OG0009740	841
bru2_OG0011823	25
bru2_OG0012161	96
bru3_OG0010907	230
bru3_OG0011909	6
Bruce_OG0004896	4354
brun_OG0003663	1680
brv1_OG0000706_OG0	0
brv2_OG0010919	0
brv3_OG0011666	12
BRWD3_OG0005288	2137
brwl_OG0009277	788
bs_OG0003002	451
bs_OG0006897	287
bsf_OG0001906_OG0	1972
Bsg_OG0009780	14250
Bsg25D_OG0003412_OG0	1555
bsh_OG0009110	3
bsk_OG0012344	1303
bt_OG0000537_OG1	1212
BTBD9_OG0000546_OG0	980
BtbVII_OG0011887	2711
btd_OG0007557	92
Btk29A_OG0001838	583
Btk29A_OG0011763	27
btl_OG0002041	108
btn_OG0004719	11
Btnd_OG0008611	1
btsz_OG0001035_OG1	891
btsz_OG0004581	7
btv_OG0003692	50
btv_OG0009487	293
btz_OG0005342	1399
Bub1_OG0001806_OG0	554
Bub3_OG0005120	216
BubR1_OG0000657_OG0	135
Buffy_OG0006561	540
bug_OG0006803	628
Bug22_OG0009372	450
BuGZ_OG0008876	873
CG8270_OG0010257	245
bun_OG0000556	2391
bun_OG0009749	2846
bur_OG0003683_OG0	1363
Burs_OG0001045_OG0	9
bves_OG0007497	158
bves_OG0007499	128
bw_OG0006000	3
bwa_OG0009122	217
bwa_OG0012525	274
Bx_OG0008666	5
Bx_OG0008667	329
Bx42_OG0007682	1529
by_OG0005550	7238
byn_OG0010803	1
bys_OG0007950	417
c-cup_OG0012143	0
c(3)G_OG0001464_OG0	235
c11.1_OG0007569	2030
c12.1_OG0007568	654
c12.2_OG0007567	1916
C15_OG0002126_OG0	3
C1GalTA_OG0009799	477
C3G_OG0007801	5135
C901_OG0008027	32
ca_OG0005700	3793
Ca-alpha1D_OG0009140	16131
Ca-alpha1T_OG0003323	839
Ca-beta_OG0009681	1294
Ca-Ma2d_OG0009139	3445
CaBP1_OG0008860	1027
cac_OG0000605_OG0	186
cact_OG0009392	8408
cactin_OG0003129	716
cad_OG0009437	2
Cad74A_OG0010922	34
Cad86C_OG0002368	1235
Cad87A_OG0001088_OG0	265
Cad89D_OG0001058_OG0	0
Cad96Ca_OG0011497	966
Cad96Cb_OG0005172	0
Cad99C_OG0005704	590
CadN_OG0000277_OG1	74
Caf1-105_OG0002830	99
Caf1-180_OG0007408	190
Caf1-55_OG0001036	660
cag_OG0001595_OG0	0
CAH1_OG0009192	1191
CAH13_OG0002843	0
CAH14_OG0002807	0
CAH15_OG0006256	0
CAH16_OG0000498_OG1	5
CAH2_OG0001000_OG0	1321
CAH3_OG0003177	581
CAH5_OG0005796	9
CAH7_OG0000840	7614
CAH8_OG0004748	6
CAH9_OG0005622	145
CAHbeta_OG0002334	70
cal1_OG0002556_OG0	462
CalpA_OG0003035	2421
CalpB_OG0010971	1344
CalpC_OG0008186	432
Calr_OG0005564	6973
Cals_OG0013279_OG0	1083
Calx_OG0002139_OG0	1
Calx_OG0004417	7651
Calx_OG0004418	3714
calypso_OG0006121	358
Cam_OG0012053	6546
CaMKI_OG0012767	2853
CaMKII_OG0013280	8030
Camp_OG0005907	373
Camta_OG0006364	554
Camta_OG0006365	89
can_OG0004061_OG0	1
CanA1_OG0005778	4041
CanB_OG0000231_OG0	214
CanB_OG0000231_OG1	3731
Cand1_OG0009382	968
CAP_OG0000587_OG0	23030
CAP_OG0012405	14
Cap-D2_OG0005121	282
Cap-D3_OG0009448	183
Cap-G_OG0002924	362
Cap-H2_OG0004906	647
Capa_OG0005712	11
Caper_OG0009347	5729
Capr_OG0010138	979
caps_OG0010156	1118
caps_OG0010157	968
capt_OG0009025	10036
capu_OG0000612_OG0	145
car_OG0007437	160
CARPA_OG0007960	74
CARPB_OG0007554	11
CarT_OG0009432	19
cas_OG0004236	1
casp_OG0006502	803
cass_OG0009476	2507
Cat_OG0003869	3176
cathD_OG0002862	8904
cato_OG0006491	0
Catsup_OG0009538	610
caup_OG0009938	246
cav_OG0000654	151
caz_OG0003243_OG0	1190
cbc_OG0007265	192
Cbl_OG0002051_OG0	2006
CBP_OG0001721	12
CBP_OG0007971	24
Cbp20_OG0005066	237
Cbp53E_OG0006447	780
Cbp80_OG0007913	348
Cbp80_OG0007915	272
Cbs_OG0003124	330
cbs_OG0007263	391
cbt_OG0008760	2138
Cby_OG0004789	104
Cc2d2a_OG0002702	120
CCAP_OG0011467	0
CCAP-R_OG0000870	14
ccb_OG0012089	0
CCDC151_OG0011900	78
CCDC53_OG0009785	197
Ccdc58_OG0010399	302
Ccdc85_OG0008917	125
CCHa1_OG0004530	138
CCHa1-R_OG0006065	72
CCHa2_OG0002186_OG0	53
CCHa2-R_OG0005836	44
Cchl_OG0004776	8870
CCKLR-17D1_OG0003334	13
CCKLR-17D1_OG0008675	12
CCKLR-17D1_OG0011744	6
CCKLR-17D3_OG0008678	122
Ccm3_OG0005250	1218
Ccn_OG0010106	165
Ccn_OG0010107	240
Ccn_OG0012179	111
Ccp84Ab_OG0000178_OG0	0
Ccp84Ac_OG0001349_OG0	0
Ccp84Ae_OG0002110_OG0	0
Ccp84Af_OG0000109_OG0	0
Ccp84Af_OG0000109_OG1	0
Ccp84Af_OG0000109_OG2	5
Ccp84Ag_OG0001348_OG0	0
Ccs_OG0006299	543
CCT1_OG0002281_OG0	1198
CCT2_OG0003145	1573
CCT3_OG0004995	1587
CCT4_OG0000979	1279
CCT5_OG0006600	1127
CCT6_OG0008508	1550
CCT7_OG0004839	502
CCT7_OG0004841	337
CCT8_OG0007117	2175
Ccz1_OG0010481	271
cd_OG0004708	11
CD98hc_OG0001357_OG0	6312
Cda4_OG0008701	14
Cda5_OG0008721	1227
Cda9_OG0002707	3
CDase_OG0005749	1789
cdc14_OG0009306	2011
Cdc16_OG0005493	234
Cdc23_OG0009421	156
Cdc27_OG0010426	962
Cdc2rk_OG0006290	215
Cdc37_OG0011041	1101
Cdc42_OG0008268	632
Cdc45_OG0007388	278
Cdc5_OG0011371	589
CDC50_OG0008483	1878
Cdc6_OG0002054	23
Cdc7_OG0007729	2393
Cdep_OG0002087	786
Cdep_OG0004159	1015
CdGAPr_OG0009111	1779
cdi_OG0000729	4664
cDIP_OG0004394	868
Cdk1_OG0000555_OG0	16
Cdk12_OG0009875	590
Cdk2_OG0002391	55
CDK2AP1_OG0008015	274
Cdk4_OG0006632	321
Cdk5_OG0002993	421
Cdk5alpha_OG0009389	617
Cdk7_OG0001724	203
Cdk8_OG0010977	79
Cdk9_OG0007009	321
Cdlc2_OG0000234_OG1	1550
cdm_OG0002482	874
Cds_OG0010549	579
Ced-12_OG0009727	346
ced-6_OG0006366	3797
CenB1A_OG0004675	956
CenG1A_OG0003595_OG0	3533
CenG1A_OG0009182	60
Cenp-C_OG0002322	371
Cep135_OG0009952	205
Cep135_OG0009954	183
cep290_OG0004127	491
Cep89_OG0006812	1
Cep97_OG0008778	323
cer_OG0012078	527
Cerk_OG0004182	1369
cert_OG0011161	1727
Cf2_OG0008971	2215
Cfp1_OG0007571	321
CG5789_OG0004615	367
cg_OG0006533	2883
CG10000_OG0005395	0
CG10005_OG0004963	49
CG10011_OG0005399	614
CG10013_OG0002410_OG0	0
CG10019_OG0008786	57
CG10026_OG0009081	110
CG10029_OG0004344	0
CG10031_OG0008792	69
CG10035_OG0004420	368
CG10038_OG0001436_OG0	391
CG10041_OG0012259_OG0	0
CG10051_OG0007036	0
CG10053_OG0004336	145
CG10055_OG0004329	516
CG10062_OG0007038	241
CG10063_OG0010284	19
CG10064_OG0010282	4
CG10068_OG0004321	516
CG10073_OG0000065_OG2	56
CG10075_OG0010279	2171
CG10077_OG0010277	13972
CG10082_OG0005964	6336
CG10086_OG0001355	0
CG10089_OG0010567	243
CG10098_OG0004320	534
CG10104_OG0006132	1
CG10116_OG0010569	29
CG10126_OG0005023	1395
CG10132_OG0009091	3718
CG10137_OG0009093	698
CG10139_OG0006151	347
CG10140_OG0010573	102
CG10147_OG0010256	97
CG10151_OG0006160	75
CG10154_OG0010575	21
CG10163_OG0010252	0
CG10164_OG0001489	0
CG10165_OG0011781	142
CG10171_OG0010163	230
CG10175_OG0005507	2800
CG10177_OG0001079_OG0	0
CG10184_OG0005509	278
CG10185_OG0005203	1035
CG10189_OG0009087	134
CG10194_OG0009085	233
CG10195_OG0003572	186
CG10205_OG0006168	2296
CG10208_OG0005527	92
CG10209_OG0006169	471
CG10211_OG0009505	917
CG10222_OG0010165	95
CG10226_OG0010249	517
CG10237_OG0003462	14555
CG1024_OG0004294	204
CG10252_OG0011517	0
CG10254_OG0002565	2080
CG10257_OG0006606	378
CG10264_OG0005208	1
CG10265_OG0006935	70
CG10274_OG0003940	611
CG10280_OG0004257	0
CG10283_OG0001907_OG0	370
CG10286_OG0004292	227
CG10298_OG0004288	0
CG10300_OG0005516	1
CG10301_OG0005515	5
CG10307_OG0005957	4675
CG10311_OG0004972	2632
CG10317_OG0004974	2
CG10321_OG0005965	1465
CG10324_OG0004994	221
CG10332_OG0005992	0
CG10333_OG0009507	985
CG10336_OG0009516	93
CG10337_OG0009096	228
CG10338_OG0009517	234
CG10339_OG0006873	1995
CG10340_OG0001059_OG0	3643
CG10341_OG0009518	71
CG10343_OG0009520	262
CG10344_OG0007020	25
CG10345_OG0002430_OG0	18091
CG10347_OG0000607_OG0	78
CG10348_OG0003704	352
CG10352_OG0008207	29
CG10353_OG0008206	1128
CG10357_OG0010470	3
CG10359_OG0010469	956
CG10361_OG0010014	37
CG10362_OG0008202	298
CG10365_OG0005518	3481
CG10366_OG0009102	623
CG10375_OG0005526	543
CG10376_OG0009519	501
CG10383_OG0001909	2971
CG10384_OG0007018	14
CG10405_OG0004983	9
CG10407_OG0005207	167
CG10413_OG0003703_OG0	634
CG10417_OG0013094	1220
CG10418_OG0010832	157
CG10425_OG0002500	179
CG10428_OG0001263_OG0	294
CG10431_OG0001914	105
CG10433_OG0006904	753
CG10435_OG0002296_OG0	549
CG10444_OG0007082	120
CG10445_OG0001356	47
CG10459_OG0001605_OG0	1
CG10462_OG0009105	554
CG10463_OG0009108	272
CG10466_OG0012145	136
CG10467_OG0010233	198
CG10469_OG0010232	83
CG10470_OG0009541	388
CG10472_OG0000811_OG0	235
CG10479_OG0010225	1461
CG10481_OG0009114	29
CG10483_OG0010221	942
CG10486_OG0010219	2
CG10492_OG0009544	585
CG10494_OG0006908	163
CG10495_OG0009546	81
CG10505_OG0006927	3
CG10508_OG0010314	691
CG10510_OG0003948	0
CG10513_OG0005163	243
CG10514_OG0005162	48
CG10516_OG0009998	92
CG10527_OG0002810_OG0	10022
CG10543_OG0006262	4084
CG10550_OG0000747	1474
CG10555_OG0008527	481
CG10561_OG0009552	3261
CG10565_OG0010321	2068
CG10576_OG0010200	1303
CG10581_OG0010326	18
CG10584_OG0010328	566
CG10587_OG0000094_OG0	0
CG10587_OG0000094_OG1	0
CG10587_OG0000094_OG2	0
CG10589_OG0003950	0
CG10591_OG0010195	5
CG10597_OG0003317	0
CG10598_OG0011740	1
CG10600_OG0009530	2663
CG10602_OG0009532	3616
CG10616_OG0010838	540
CG10621_OG0001911	48
CG10623_OG0001912	623
CG10628_OG0009107	553
CG10631_OG0001241	2107
CG10646_OG0009949	149
CG10654_OG0009947	97
CG10657_OG0009951	171
CG10660_OG0010840	169
CG10663_OG0010839	607
CG10669_OG0005156	81
CG10674_OG0010603	735
CG10680_OG0003577	1184
CG10681_OG0009950	194
CG10700_OG0011812	0
CG10702_OG0009548	490
CG10710_OG0010908	470
CG10713_OG0010576	80
CG10725_OG0010574	16
CG10730_OG0000951	85
CG10731_OG0006517	255
CG10737_OG0006638	64530
CG10738_OG0010568	64
CG1074_OG0007339	355
CG10747_OG0009127	508
CG10748_OG0011855_OG0	0
CG10749_OG0003913_OG0	0
CG10750_OG0009561	4
CG10752_OG0010150_OG0	0
CG10761_OG0008304	0
CG1077_OG0004263	0
CG10793_OG0003237	1
CG10795_OG0006915	222
CG10799_OG0003081	30
CG10801_OG0012112	0
CG10802_OG0008133	1317
CG10803_OG0008134	324
CG10804_OG0008132	364
CG10809_OG0010976	248
CG10814_OG0007257	0
CG10822_OG0007072	0
CG10839_OG0009144	0
CG10841_OG0002198_OG0	5
CG10853_OG0003980_OG0	0
CG10859_OG0009209	0
CG10862_OG0002017_OG1	4498
CG10863_OG0010486	1858
CG10863_OG0012194_OG0	2
CG10864_OG0005043	639
CG10866_OG0010485	265
CG10874_OG0003457	750
CG10877_OG0002385_OG0	11
CG10887_OG0002183_OG0	0
CG10898_OG0002547	184
CG1090_OG0003105_OG0	334
CG10903_OG0002293_OG0	138
CG10904_OG0011634	169
CG10907_OG0001984_OG0	180
CG10909_OG0005022	0
CG10910_OG0006092	0
CG10911_OG0006095	1
CG10912_OG0000471	1
CG10914_OG0006109	107
CG10919_OG0001352	17
CG1092_OG0001161_OG0	22
CG10920_OG0007959	1
CG10927_OG0006710	54
CG10931_OG0006071	1
CG10932_OG0007954	1000
CG10934_OG0002756_OG0	1
CG10939_OG0005908	646
CG10947_OG0009415	6464
CG10948_OG0009927	1228
CG10949_OG0009416	187
CG10950_OG0012279	0
CG10958_OG0001743	145
CG10959_OG0008299	98
CG10962_OG0007748	6
CG10970_OG0003173	35
CG10973_OG0012539	271
CG10979_OG0004244	413
CG10984_OG0009934	391
CG10996_OG0008249	0
CG11000_OG0004245	16
CG11007_OG0003037	218
CG11018_OG0007064	0
CG11029_OG0001270	17
CG1103_OG0003103_OG0	176
CG11030_OG0003728	576
CG11034_OG0001268	52
CG11035_OG0002292_OG0	1256
CG11041_OG0001654	76
CG11044_OG0007073	4653
CG1105_OG0004314	1369
CG11050_OG0009604	7747
CG11060_OG0006765	1
CG11068_OG0011716	13
CG11069_OG0004655	348
CG11076_OG0001759	718
CG11077_OG0000549_OG0	0
CG11085_OG0008456	0
CG11089_OG0004653	118
CG11095_OG0003249	570
CG11099_OG0007074	1346
CG11103_OG0003250	206
CG11106_OG0012330	0
CG11109_OG0001964	223
CG11110_OG0006619	439
CG11123_OG0006752	254
CG11125_OG0006747	410
CG11127_OG0006744	334
CG1113_OG0004171	99
CG11131_OG0001957_OG0	10
CG11134_OG0003251	104
CG11141_OG0006745	457
CG11145_OG0006754	0
CG11147_OG0003729	5144
CG11149_OG0003730	1
CG11151_OG0008256	1516
CG11159_OG0006283	1
CG1116_OG0004164	686
CG11162_OG0008263	0
CG11168_OG0004657	1010
CG11170_OG0006462	106
CG11178_OG0003327	319
CG11180_OG0006625	477
CG11191_OG0007189	1360
CG11192_OG0007095	0
CG11200_OG0007088	5805
CG11211_OG0012938	116
CG11226_OG0012166_OG0	0
CG11227_OG0007505	0
CG1124_OG0002090	1152
CG11241_OG0003815_OG0	0
CG11247_OG0009861	473
CG11248_OG0003830_OG0	156
CG11249_OG0009864	3
CG11251_OG0001998	0
CG11257_OG0007039	170
CG11263_OG0001789	8
CG11267_OG0011856	936
CG11269_OG0006458	0
CG11275_OG0002906	1411
CG11279_OG0003924_OG0	276
CG11286_OG0004361	0
CG1129_OG0002085	261
CG11291_OG0003029	12
CG11294_OG0007761	2
CG11298_OG0007031	0
CG11309_OG0010303	580
CG11317_OG0012026	372
CG11318_OG0000756	2
CG11319_OG0009603	240
CG11327_OG0009628	62
CG11333_OG0002657_OG0	0
CG11334_OG0005804	4167
CG11342_OG0011920	26
CG11345_OG0011138	0
CG11349_OG0011131	1
CG11353_OG0011127	32
CG11356_OG0008477	9
CG11357_OG0011126	192
CG1136_OG0010499	755
CG11367_OG0000806_OG0	10
CG11369_OG0011699	2
CG1137_OG0004303	5
CG11370_OG0003817_OG0	0
CG11377_OG0008723	305
CG11378_OG0007395	110
CG11379_OG0007397	0
CG11380_OG0007400	36
CG11381_OG0007402	0
CG11382_OG0007404	17
CG11384_OG0007396	1
CG1139_OG0004077	2
CG11391_OG0001026_OG0	95
CG11396_OG0010345	426
CG11398_OG0007405	101
CG11403_OG0007406	225
CG11404_OG0012169	0
CG11406_OG0006889	11
CG11409_OG0007766	72
CG11413_OG0011575	65
CG11414_OG0006019	2339
CG11417_OG0007590	611
CG1142_OG0012974	343
CG11425_OG0009823	99
CG11426_OG0009824	2152
CG1143_OG0011104	2188
CG11436_OG0003200	47
CG11437_OG0009825	3
CG11438_OG0009826	34
CG11447_OG0004515	403
CG11449_OG0000981_OG1	4
CG11453_OG0001027_OG0	328
CG11454_OG0001792	125
CG11456_OG0003951	182
CG11459_OG0000135_OG1	38
CG1146_OG0011093	17937
CG11470_OG0000857	1
CG11474_OG0005934	1105
CG11475_OG0005935	34
CG11498_OG0001515	2
CG11504_OG0002630	309
CG11523_OG0009832	140
CG11529_OG0010828	874
CG11537_OG0010640	1585
CG11550_OG0002660	122
CG11560_OG0010817	295
CG11562_OG0008742	223
CG11563_OG0002662	231
CG11566_OG0007496	18
CG11570_OG0004027	0
CG11581_OG0008240	0
CG11583_OG0010538	176
CG11584_OG0008239	0
CG11585_OG0012335	0
CG11586_OG0010534	672
CG11590_OG0001741	648
CG11593_OG0010497	285
CG11594_OG0010492	173
CG11596_OG0007629	404
CG11601_OG0008739	214
CG11608_OG0000142_OG0	1
CG1161_OG0004180	2159
CG11617_OG0008731	1168
CG11619_OG0003864_OG0	4
CG11626_OG0011450	0
CG11629_OG0003739	0
CG11630_OG0009580	1
CG11634_OG0009583	0
CG11635_OG0007156	10
CG11638_OG0007387	322
CG11655_OG0001745_OG0	446
CG11656_OG0005013	10
CG11658_OG0010025	560
CG11663_OG0012087	0
CG11664_OG0011395	0
CG11666_OG0012316	0
CG11668_OG0002452	13
CG11670_OG0005008	11
CG11672_OG0004805	0
CG11674_OG0008231	14
CG11679_OG0008511	159
CG11686_OG0002448_OG0	1351
CG11693_OG0004810	8
CG11694_OG0000225_OG0	0
CG11694_OG0000225_OG1	8
CG11695_OG0007879	421
CG11696_OG0007880	375
CG11698_OG0002319_OG0	0
CG11699_OG0007882	1513
CG11703_OG0002165_OG0	0
CG11710_OG0001691_OG0	252
CG1172_OG0004189	347
CG11722_OG0001391	711
CG11723_OG0003571	263
CG11726_OG0010048	0
CG11737_OG0001419_OG0	1132
CG11741_OG0001420_OG0	0
CG11752_OG0007995	5693
CG11755_OG0000851	268
CG11756_OG0007997	7
CG11760_OG0004826	556
CG11768_OG0004832	297
CG11771_OG0005200	1692
CG11777_OG0006309	273
CG11779_OG0004481	1062
CG11786_OG0012799	3
CG11788_OG0007083	82
CG11790_OG0005187	959
CG11791_OG0012008	3925
CG11807_OG0003009_OG0	344
CG11808_OG0006841	100
CG11811_OG0004058	203
CG11816_OG0008636	0
CG11835_OG0000264_OG0	3610
CG11835_OG0000264_OG1	14201
CG11837_OG0005082	75
CG11841_OG0005083	1202
CG11842_OG0000856_OG1	306
CG11843_OG0011490	61
CG11852_OG0002502_OG0	90
CG11854_OG0005171	36
CG11857_OG0005167	548
CG11858_OG0005166	177
CG11878_OG0000055_OG0	0
CG11878_OG0000055_OG1	2
CG11878_OG0000055_OG2	420
CG11882_OG0005094	101
CG11883_OG0006313	1553
CG11885_OG0003355	157
CG11892_OG0005161	29
CG11893_OG0000039_OG2	10
CG11899_OG0005100	1003
CG11902_OG0005155	209
CG11906_OG0001618	369
CG11911_OG0008747	1
CG11912_OG0008746	0
CG11920_OG0005183	107
CG11927_OG0003556	524
CG11929_OG0011773	0
CG11961_OG0001155_OG0	278
CG11964_OG0004848	157
CG11970_OG0004849	881
CG11975_OG0004850	877
CG11977_OG0012457_OG0	0
CG11980_OG0002337	84
CG11983_OG0004852	143
CG11986_OG0004855	31
CG11997_OG0004862	3
CG11999_OG0004179	430
CG12003_OG0004112	0
CG12004_OG0011286	1934
CG12009_OG0010662	0
CG12010_OG0010671	80
CG12011_OG0011025	0
CG12012_OG0010672	292
CG12016_OG0010666	581
CG12017_OG0010661	48
CG12020_OG0011042	0
CG12024_OG0011050	817
CG12025_OG0011053	604
CG12035_OG0011029	0
CG12038_OG0011331	162
CG12054_OG0000497	1764
CG12056_OG0003138	247
CG12057_OG0003139	0
CG12061_OG0000938_OG0	0
CG12065_OG0007412	2342
CG12069_OG0001519	0
CG12071_OG0011553	127
CG12071_OG0013484	155
CG12075_OG0007754	979
CG1208_OG0004248	1612
CG12081_OG0007411	687
CG12084_OG0011296	2285
CG12091_OG0011293	6948
CG12093_OG0011111	1026
CG12096_OG0008559	197
CG12099_OG0011289	10191
CG12104_OG0011284	111
CG12105_OG0004111	1814
CG12106_OG0007586	78
CG12107_OG0006719	127
CG12111_OG0007413	3
CG12112_OG0012598_OG0	34
CG12115_OG0007587	0
CG12116_OG0008625	114
CG12118_OG0007585	3465
CG12121_OG0007579	1514
CG12123_OG0003325	253
CG12128_OG0002879	348
CG12129_OG0002878	367
CG1213_OG0002105	290
CG12134_OG0006319	72
CG12147_OG0004192	0
CG12155_OG0003210	724
CG12159_OG0002860	171
CG12164_OG0006760	1
CG12170_OG0002098	1146
CG12171_OG0004222	347
CG12173_OG0004172	566
CG12177_OG0008262	3068
CG1218_OG0002103	142
CG12182_OG0011099	120
CG12194_OG0008975	582
CG12204_OG0001687	100
CG12206_OG0008131	3
CG12209_OG0002818	10
CG12213_OG0002418	813
CG12219_OG0007713	527
CG12224_OG0000651_OG1	461
CG12231_OG0003119	0
CG12236_OG0008414	367
CG12237_OG0007424	807
CG12239_OG0001754	173
CG12241_OG0001396	261
CG12253_OG0011818	100
CG12256_OG0004947	17
CG12259_OG0005539	418
CG12268_OG0005336	137
CG1227_OG0004337	147
CG12278_OG0004413	5
CG12279_OG0004445	49
CG12288_OG0009457	11
CG12289_OG0010046	0
CG12290_OG0002618	2214
CG12299_OG0009634	439
CG12301_OG0001981	164
CG12307_OG0009694	0
CG1231_OG0011372	42
CG12316_OG0009955	836
CG12320_OG0005053	68
CG12321_OG0001064_OG0	307
CG12325_OG0002854	167
CG1233_OG0011370	895
CG1234_OG0004335	290
CG12341_OG0002848	286
CG12343_OG0002853	566
CG12344_OG0002855	1157
CG12355_OG0012373	124
CG1236_OG0002100	278
CG12362_OG0000821_OG0	0
CG12374_OG0007223	4
CG12375_OG0009777	912
CG12379_OG0008514	48
CG12384_OG0006229	1022
CG1239_OG0004237	100
CG12395_OG0001736	0
CG12398_OG0008359	2
CG12402_OG0002224_OG0	12
CG12420_OG0002594_OG0	19
CG12426_OG0005340	0
CG12438_OG0003802	0
CG12439_OG0009296	0
CG12446_OG0001786_OG0	0
CG12448_OG0009145	0
CG1246_OG0011105	14
CG12464_OG0011955	0
CG12470_OG0007846	0
CG12479_OG0008243	0
CG12480_OG0008242	0
CG12481_OG0008237	0
CG12490_OG0000233_OG1	0
CG12496_OG0007599	1
CG12498_OG0008105	4
CG12499_OG0002285_OG0	180
CG12502_OG0011339	23
CG12507_OG0008176	5
CG12511_OG0009568	0
CG12516_OG0005410	0
CG12517_OG0009649	1
CG12520_OG0010149	3
CG12521_OG0012944	25
CG12531_OG0008272	89
CG12535_OG0008128	1
CG12539_OG0008363	0
CG12540_OG0008220	6
CG12541_OG0007825	126
CG12560_OG0012234	170
CG12567_OG0012740	1555
CG12576_OG0001784_OG0	3113
CG12581_OG0001679_OG0	2007
CG12589_OG0011424	3
CG12590_OG0011977	0
CG12594_OG0005596	88
CG12607_OG0011139	0
CG12609_OG0008677	0
CG12617_OG0003653	0
CG12620_OG0009462	0
CG12637_OG0008050	0
CG12643_OG0007518	34
CG1265_OG0010531	10242
CG12655_OG0000445_OG2	1118
CG12659_OG0007410	78
CG12661_OG0007749	0
CG12662_OG0007747	1
CG12672_OG0007868	98
CG12674_OG0003570	0
CG12679_OG0001731_OG0	0
CG12680_OG0001718	2
CG12682_OG0012323	3
CG12691_OG0007931	0
CG12692_OG0000634_OG0	18
CG12693_OG0012106	0
CG12698_OG0008169	1
CG12699_OG0000230_OG1	1
CG12702_OG0001192	24
CG12708_OG0000271_OG0	14
CG12708_OG0000271_OG0.2	17
CG1271_OG0010635	459
CG12713_OG0003881_OG0	29
CG12716_OG0008438	0
CG12723_OG0008557	156
CG12728_OG0000928_OG0	133
CG12729_OG0011725	8
CG1273_OG0010536	143
CG12730_OG0007375	387
CG12744_OG0000893	892
CG12746_OG0004208	3197
CG1275_OG0011072	782
CG12768_OG0001283_OG0	318
CG12769_OG0007187	116
CG12773_OG0003140	386
CG12782_OG0012281	0
CG12783_OG0000743_OG0	21
CG12784_OG0005236	0
CG12795_OG0008825	234
CG12811_OG0002240	226
CG12817_OG0002595_OG0	27
CG12818_OG0004897	149
CG12822_OG0001599	1571
CG12825_OG0001130_OG1	96
CG12826_OG0002951	93
CG12828_OG0011622	0
CG12831_OG0011623_OG0	0
CG12836_OG0002963_OG0	87
CG12848_OG0006045	403
CG12849_OG0011577	6
CG12851_OG0005862	116
CG12857_OG0006163	0
CG12860_OG0006154	11
CG12861_OG0006153	0
CG12862_OG0011585_OG0	0
CG12863_OG0011584	306
CG12866_OG0002772	7
CG12868_OG0001564	364
CG12869_OG0006145	73
CG12869_OG0006146	41
CG12877_OG0001472_OG0	20
CG1288_OG0001350	0
CG12880_OG0005345	8
CG12883_OG0001474	110
CG12885_OG0001477	466
CG12895_OG0006308	2334
CG12909_OG0002821	40
CG12910_OG0006305	139
CG12911_OG0006304	8
CG12914_OG0002819	0
CG12917_OG0002815	0
CG12920_OG0006291	0
CG12926_OG0006349	209
CG12929_OG0006357	73
CG12934_OG0006315	2
CG12935_OG0002846	146
CG12942_OG0001596_OG0	22
CG12945_OG0004570	438
CG12947_OG0004568	17
CG12948_OG0004558	100
CG12963_OG0001641_OG0	0
CG12964_OG0002996_OG0	3
CG12970_OG0006808	18
CG12971_OG0010294	0
CG12974_OG0010307	71
CG12983_OG0010332	0
CG12984_OG0003949	0
CG12985_OG0000915	2
CG12986_OG0011685	2
CG1299_OG0000523_OG0	2612
CG12990_OG0007696	3
CG12991_OG0007703	932
CG12992_OG0011688	23
CG12994_OG0007707	3
CG12995_OG0008599	0
CG12998_OG0011739	0
CG13000_OG0011738	0
CG13001_OG0008580	132
CG13002_OG0008577	424
CG13003_OG0008572	1425
CG13004_OG0008570	200
CG13005_OG0008567	35
CG13008_OG0008305	1
CG13010_OG0003260	0
CG13012_OG0008317	408
CG13014_OG0008547	100
CG13016_OG0006536	152
CG13018_OG0006537	278
CG13021_OG0003241	3
CG13022_OG0010698	64
CG13023_OG0010699	7
CG13024_OG0010708	103
CG13026_OG0010716	430
CG13028_OG0004010	2
CG13031_OG0012200	284
CG13032_OG0004014_OG0	0
CG13033_OG0010736	0
CG13038_OG0010761	0
CG13039_OG0010762	0
CG1304_OG0000265_OG0	0
CG1304_OG0000265_OG1	0
CG13040_OG0010763	0
CG13041_OG0000280_OG0	0
CG13041_OG0000280_OG0.2	0
CG13042_OG0010767	7
CG13043_OG0000281_OG0	0
CG13043_OG0000281_OG1	0
CG13044_OG0010768	0
CG13045_OG0000814	0
CG13046_OG0010771	0
CG13047_OG0010772	0
CG13048_OG0010773	0
CG13049_OG0010774	0
CG13051_OG0011898	1
CG13053_OG0010778	0
CG13054_OG0010779	5
CG13055_OG0010780	12
CG13056_OG0010757	0
CG13058_OG0004021	0
CG13059_OG0010764	0
CG13062_OG0010766	10
CG13064_OG0010775	0
CG13065_OG0010776	4
CG13066_OG0012201	0
CG13068_OG0002030_OG1	0
CG13069_OG0004022	0
CG1307_OG0004308	529
CG13070_OG0012202	4
CG13071_OG0011899	0
CG13073_OG0012731_OG0	4
CG13074_OG0010797	26
CG13075_OG0000216_OG0	4
CG13075_OG0000216_OG1	1
CG13077_OG0009097	95
CG13078_OG0003575_OG0	0
CG13081_OG0003574	0
CG13082_OG0009094	24
CG13083_OG0009084	1
CG13084_OG0009083	5
CG13085_OG0001922	48
CG13086_OG0003709	21
CG13088_OG0001266	35
CG1309_OG0010533	1127
CG13096_OG0003720	160
CG13097_OG0001923	185
CG13101_OG0009304	325
CG13102_OG0009298	0
CG13108_OG0009295	48
CG13110_OG0011792	0
CG13113_OG0001247_OG0	0
CG13114_OG0009279	0
CG13116_OG0001878	793
CG13123_OG0001877	40
CG13124_OG0003502	50449
CG13126_OG0003515	226
CG13127_OG0001844	0
CG13131_OG0000790_OG0	0
CG13133_OG0003525	2032
CG1314_OG0011674	0
CG13144_OG0009363	125
CG13148_OG0007214	3
CG13151_OG0006215	82
CG13154_OG0006206	3
CG13155_OG0006196	8
CG13157_OG0002779	0
CG1316_OG0000430_OG0	1366
CG13168_OG0006184	1
CG1317_OG0011084	5984
CG13170_OG0006182	0
CG13171_OG0006180	0
CG13177_OG0012831	558
CG13185_OG0002928	293
CG13186_OG0006594	0
CG13192_OG0006567	286
CG13193_OG0006565	0
CG13196_OG0006560	5
CG13197_OG0006563	412
CG13202_OG0001123_OG0	13
CG13203_OG0006235	214
CG13204_OG0006233	581
CG13215_OG0002793_OG0	0
CG13216_OG0001568_OG0	0
CG13218_OG0002791_OG0	0
CG13220_OG0001573_OG0	1
CG13223_OG0001571_OG0	0
CG13226_OG0002794_OG0	0
CG13227_OG0006218_OG0	0
CG13228_OG0011587_OG0	0
CG13229_OG0002786_OG0	4
CG13229_OG0002787_OG0	267
CG13231_OG0006217	0
CG13239_OG0009815	4
CG1324_OG0007509	0
CG13243_OG0009147	0
CG13247_OG0010378	129
CG13248_OG0010371	164
CG13250_OG0011870	11
CG13251_OG0010355	186
CG13252_OG0003952	1098
CG13258_OG0009399	16
CG13272_OG0008882	0
CG13280_OG0008881	0
CG13282_OG0008887	10
CG13285_OG0010583	35
CG13287_OG0010216	4
CG13288_OG0010220	3
CG13293_OG0003937	114
CG13295_OG0010231	1114
CG13297_OG0010242	0
CG13299_OG0011864	0
CG13300_OG0003943	39
CG13305_OG0011196	22
CG13306_OG0011204	346
CG13308_OG0004102	0
CG13309_OG0011211	1
CG13310_OG0011207	0
CG13312_OG0011210	0
CG13313_OG0004105_OG0	0
CG13314_OG0011224	13
CG13315_OG0011237	95
CG13318_OG0004834	153
CG13319_OG0006667	118
CG13321_OG0006673	0
CG13326_OG0006545	8
CG13330_OG0007271	0
CG13331_OG0007273	123
CG13332_OG0007274	79
CG13334_OG0007281	0
CG13337_OG0011662	60
CG13339_OG0007296	340
CG13344_OG0007304	160
CG13358_OG0007351	728
CG13359_OG0012499	27
CG13360_OG0010145	203
CG13361_OG0003189	0
CG13362_OG0007862	1
CG13364_OG0001174_OG0	0
CG13365_OG0007831	1678
CG13367_OG0003188_OG0	378
CG13369_OG0003181	960
CG13375_OG0007847	3
CG13377_OG0007849	72
CG13380_OG0010135	0
CG13384_OG0003473	694
CG13385_OG0012520	0
CG13386_OG0003471	0
CG1339_OG0006721	1
CG13390_OG0003479	397
CG13392_OG0003476	121
CG13397_OG0003469	29
CG13398_OG0003468	228
CG13403_OG0008236	0
CG13404_OG0008224	76
CG13405_OG0011376	8
CG13407_OG0004768	2
CG13408_OG0004770	46
CG13409_OG0004775	263
CG13423_OG0007099	1017
CG13426_OG0011654	1
CG13427_OG0003049	108
CG13428_OG0007100	151772
CG13430_OG0001658	347
CG13436_OG0006622	25
CG13437_OG0006285	225
CG13438_OG0006243	0
CG1344_OG0012226	280
CG13442_OG0006244	0
CG13443_OG0006248	1
CG13445_OG0003880	0
CG13449_OG0009980	40
CG13454_OG0003875_OG0	2
CG13455_OG0009966	1
CG13457_OG0001288	2
CG13458_OG0004037	983
CG13460_OG0010841	2
CG13465_OG0000343_OG0	0
CG13471_OG0004048	0
CG13473_OG0010860	0
CG13474_OG0004049	0
CG13476_OG0012898	1
CG13481_OG0000339_OG0	28
CG13481_OG0000339_OG1	0
CG13484_OG0010886	100
CG13488_OG0001544_OG1	0
CG13492_OG0005946	2
CG13501_OG0005936	3
CG13502_OG0005931	167
CG13502_OG0012991	26
CG13506_OG0007028	6723
CG13510_OG0006998	97
CG13511_OG0006997	13
CG13516_OG0006995	101
CG13526_OG0006986	0
CG13527_OG0006984	0
CG13531_OG0006978	426
CG13532_OG0006975	132
CG13538_OG0005981	0
CG13539_OG0012044	0
CG1354_OG0007555	1190
CG13541_OG0012280	0
CG13544_OG0005976	0
CG13545_OG0012580	1
CG13551_OG0000540_OG1	1391
CG13551_OG0012048	447
CG13557_OG0012477	0
CG13558_OG0001556	0
CG13559_OG0012047	0
CG13561_OG0011643	1
CG13562_OG0011631	14
CG13575_OG0006892	8
CG13577_OG0001150_OG0	3
CG13578_OG0006898	303
CG13579_OG0006013	16
CG1358_OG0006724	168
CG13581_OG0002746	0
CG13585_OG0011574	1589
CG13587_OG0006025	23
CG13594_OG0006033	21
CG13599_OG0005537	15
CG1360_OG0006725	32
CG13601_OG0005534	416
CG13603_OG0005332	1053
CG13605_OG0005319	438
CG13606_OG0005306	56
CG13607_OG0005318	37
CG13609_OG0012982	2
CG13613_OG0005278	0
CG13614_OG0002525_OG0	0
CG13615_OG0002524	0
CG13616_OG0005272	38
CG13618_OG0005267	26
CG13622_OG0005268	19
CG13623_OG0005265	928
CG13625_OG0004618	484
CG13627_OG0004629	62
CG13630_OG0004630	1089
CG13631_OG0004635	750
CG13634_OG0004637	0
CG13641_OG0004650	9
CG13643_OG0002274	1
CG13653_OG0002504	0
CG13654_OG0005174	71
CG13663_OG0011496	220
CG13667_OG0004090_OG0	157
CG13670_OG0011168	2
CG13671_OG0004086_OG0	140
CG13675_OG0000560_OG2	4
CG13676_OG0003984	69
CG13678_OG0000129_OG3	2
CG1368_OG0008241	6
CG13685_OG0010463	256
CG13689_OG0008772	66
CG13690_OG0008752	12
CG13692_OG0008754	8
CG13698_OG0010125	555
CG13699_OG0003907_OG0	1
CG13705_OG0010610	64
CG13707_OG0010613	37
CG13708_OG0010614	105
CG1371_OG0006292	647
CG13711_OG0010618	0
CG13712_OG0010619	0
CG13713_OG0010620	0
CG13716_OG0010627	1
CG13720_OG0004084	1
CG13721_OG0012208	0
CG13722_OG0011130	506
CG13723_OG0010915	2
CG13724_OG0010917	0
CG13725_OG0010918	0
CG13727_OG0004055	0
CG13728_OG0010923	0
CG13731_OG0011910	7
CG13733_OG0010089	0
CG13738_OG0011907	28
CG13739_OG0002891	51
CG13743_OG0006405	136
CG13744_OG0006409	0
CG13747_OG0006408	2
CG13748_OG0006626	4
CG13751_OG0001660_OG0	286
CG13760_OG0007606	360
CG13766_OG0009602	145
CG13771_OG0009612	9
CG13775_OG0003750_OG0	49
CG13784_OG0000956_OG0	309
CG13786_OG0003631	0
CG13796_OG0001883_OG0	2035
CG13801_OG0000219_OG0	0
CG13801_OG0000219_OG1	0
CG13806_OG0011077	1
CG13807_OG0011075	188
CG13810_OG0011066	0
CG13813_OG0010189	915
CG13829_OG0011464	0
CG13833_OG0004687	1091
CG13837_OG0002276	0
CG13838_OG0011993	0
CG13841_OG0004694	352
CG13842_OG0004706	71
CG13847_OG0004737	3
CG13850_OG0004743	633
CG13855_OG0004744	98
CG13856_OG0004745	154
CG13857_OG0004746	4
CG13862_OG0004760	0
CG13868_OG0007089	67984
CG13868_OG0013578	11664
CG13869_OG0007075	27
CG1387_OG0008528	6
CG13870_OG0007093	17
CG13871_OG0003047	20
CG13872_OG0007071	0
CG13875_OG0011381	112
CG13876_OG0001334_OG0	51
CG13877_OG0011937	44
CG13884_OG0000403_OG0	0
CG13887_OG0011343	2983
CG13891_OG0002060	4
CG13893_OG0011360	428
CG13894_OG0004129	157
CG13895_OG0004128	306
CG13901_OG0011344	117
CG13907_OG0011337	5156
CG13912_OG0011325	24
CG13917_OG0011285	6423
CG13919_OG0011274	55
CG13920_OG0011271	8552
CG13921_OG0011032	60
CG13924_OG0011054	127
CG13926_OG0011282	201
CG13928_OG0011279	919
CG13930_OG0011024	16
CG13931_OG0004073	1
CG13933_OG0011036	1056
CG13937_OG0011056	1805
CG13949_OG0003375	49
CG13950_OG0003376	31
CG13954_OG0006374	272
CG13955_OG0002890_OG0	11
CG13962_OG0012240	3
CG13970_OG0009133_OG0	0
CG13972_OG0005361	0
CG13983_OG0002696	0
CG13991_OG0000661_OG1	3
CG13992_OG0002070_OG0	5
CG13994_OG0011942	308
CG13995_OG0000538_OG0	121
CG13999_OG0000662_OG0	69
CG14005_OG0001926	159
CG14006_OG0001927	0
CG14007_OG0009567	125
CG14011_OG0003731	14
CG14013_OG0003734	1
CG14014_OG0009443	0
CG14015_OG0009446	158
CG14017_OG0003733	0
CG14020_OG0003686	69
CG14022_OG0008831	4944
CG14024_OG0003410_OG0	14
CG14034_OG0008836	14
CG14036_OG0008842	0
CG14042_OG0001816	43
CG14043_OG0003425	462
CG14044_OG0008964	80
CG14050_OG0000684	13
CG14052_OG0007777	4
CG14053_OG0012099	0
[truncated: 9,910 more rows]
