# Supplementary material for: Evolution of chemosensory tissues and cells across ecologically diverse Drosophilids
Source: Nat Commun. 2024 Feb 5;15:1047. doi: 10.1038/s41467-023-44558-4 (PMC10844241; doi:10.1038/s41467-023-44558-4)
Supplement: Supplementary file 18 — Supplementary Data 15 [file 41467_2023_44558_MOESM18_ESM.zip › all_count_tables_renamed/SANTD5ANT_counts_trim_genes_FBids_1_1_sorted.txt]

128up_OG0006588	1563
14-3-3epsilon_OG0002478	18698
14-3-3epsilon_OG0001126_OG1	37475
140up_OG0004534	1097
18w_OG0003044	2395
26-29-p_OG0010897	10680
2mit_OG0000576_OG0	226
5-HT1A_OG0006644	60
5-HT1B_OG0006647	167
5-HT2A_OG0000287_OG0	251
5-HT2B_OG0011472	2734
5-HT7_OG0005777	99
5PtaseI_OG0005188	2334
7B2_OG0004187	4998
a_OG0006460	1071
a10_OG0010691	377895
a5_OG0009037	192075
a6_OG0007651	1372
AANATL2_OG0003640	1803
AANATL4_OG0000091_OG1	30
AANATL7_OG0007605	6
Aasdh_OG0001831	5994
Aatf_OG0001947	832
aay_OG0011265	21310
ab_OG0009683	2340
ab_OG0009684	372
ABCB7_OG0011281	4851
Pmp70_OG0003257	7883
Abd-B_OG0005000	1
Abi_OG0002227_OG0	1811
Abl_OG0010722	9260
abo_OG0009656	618
Abp1_OG0010565	2563
abs_OG0003097	2425
ac_OG0007843	0
Ac13E_OG0008321	2959
Ac3_OG0009573	4658
Ac78C_OG0010320	3753
Acam_OG0000252_OG0	0
Acam_OG0000252_OG1	1
Acam_OG0005131	0
CG9149_OG0011313	682
Acbp1_OG0009246	1000
Acbp2_OG0010415	1452
Acbp4_OG0000311_OG0	0
Acbp4_OG0000311_OG1	32
Acbp6_OG0010414	735
ACC_OG0007193	24407
AcCoAS_OG0000812	53166
Ace_OG0000652_OG0	2919
Acer_OG0000953_OG0	8325
Acer_OG0003808	334
Acf_OG0002671	2414
Achl_OG0002770	2080
acj6_OG0008333	944
acj6_OG0008334	3140
Ack_OG0010507	5173
Ack-like_OG0006546	3909
Acn_OG0009540	12700
CG5009_OG0006075	8847
Acox57D-d_OG0006913	32
Acox57D-p_OG0001151	2019
Acp1_OG0009317	976
Acp32CD_OG0009664	0
Acp65Aa_OG0003939	3
Acph-1_OG0001513	601
CG12512_OG0008829	3191
CG18155_OG0007972	68
Acsl_OG0007133	43647
Act42A_OG0000022_OG0	8289
Act42A_OG0000022_OG1	52055
Act42A_OG0000022_OG3	2690
Act42A_OG0000022_OG4	9531
Act42A_OG0000022_OG5	2739
Actn_OG0003148_OG0	14975
Actn3_OG0011403_OG0	0
ACXB_OG0000046_OG0	0
ACXB_OG0000046_OG1	9
ACXB_OG0000046_OG2	0
ACXB_OG0000046_OG2.2	2
ACXD_OG0004078_OG0	1171
Acyp_OG0009408	0
Acyp2_OG0011498	820
Ada_OG0002342	32
Ada1-2_OG0003777_OG0	554
Ada2a_OG0005051	616
Ada2b_OG0004799	698
Ada3_OG0007872	2094
AdamTS-A_OG0005247	433
AdamTS-A_OG0012010	20
AdamTS-B_OG0008089	4977
Adar_OG0007649	2988
Adat1_OG0003596	118
Adck1_OG0006032	704
Adck5_OG0010063	1476
ADD1_OG0006579	1873
Adf1_OG0001636_OG0	511
Adgf-A_OG0001991_OG0	17
Adgf-A_OG0003900	120
Adgf-A2_OG0010109	18
Adgf-B_OG0010108	0
Adgf-C_OG0001030_OG0	2421
Adgf-D_OG0002208_OG0	75
Adgf-E_OG0006152	3
Adh_OG0003395_OG0	0
Adi1_OG0010940	1232
AdipoR_OG0004727	13204
CG3809_OG0004951	0
AdenoK_OG0003918_OG0	2212
Ady43A_OG0002958	3726
AdoR_OG0005733	120
adp_OG0006108	1508
AdSS_OG0000854_OG0	12950
Aduk_OG0004873	4133
Ae2_OG0010984	17280
CG6512_OG0010913	10659
aft_OG0006080	585
Afti_OG0005567	1899
Ag5r_OG0008212	37
Ag5r2_OG0008213	29
AGBE_OG0007237	6962
AgmNAT_OG0001753	120
ago_OG0010530	4254
AGO1_OG0007307	17846
AGO2_OG0000119_OG0	21843
Agpat1_OG0008448	6176
Agpat2_OG0003465	10181
Agpat3_OG0004018	5153
Agpat4_OG0004019_OG0	347
ADPS_OG0002932	5564
agt_OG0001016_OG0	24
Spat_OG0007723	100
Ahcy_OG0001195_OG0	1662
AhcyL1_OG0011110	8054
AIF_OG0001225	2298
AIMP1_OG0007108	1309
AIMP2_OG0009977	1167
AIMP3_OG0005998	1556
Adk1_OG0010829	12440
Adk3_OG0005467	730
Ak6_OG0007201	434
Akap200_OG0000367_OG0	462
Akh_OG0010512	13
AkhR_OG0009627	40
akirin_OG0010441	4363
Akr1B_OG0001292	9354
Akt1_OG0005415	4710
al_OG0008749	122
Aladin_OG0007570	696
AlaRS_OG0003477	5671
AlaRS-m_OG0010596	2392
Alas_OG0006853	11760
alc_OG0006389	21358
Ald1_OG0005647	63326
Ald2_OG0005645	0
Aldh_OG0003615	58755
Aldh-III_OG0006742	31661
Aldh7A1_OG0003841_OG0	44
Alg-2_OG0001588_OG0	3067
Alg1_OG0002607_OG0	2364
Alg10_OG0000709_OG0	724
Alg11_OG0012170	3353
CG8412_OG0004562	1764
Alg14_OG0001194_OG0	202
Alg2_OG0010641	2073
Alg3_OG0003012	101
Alg3_OG0006966	644
CG5287_OG0001281	691
CG5287_OG0003790	834
Alg9_OG0005173	1407
Alh_OG0004317	5650
Alh_OG0004319	2241
Alh_OG0011430	1011
alien_OG0009301	4291
ALiX_OG0005343	6927
Alk_OG0006414	727
CG12179_OG0001176_OG0	91
Alp1_OG0010289	1
Alp10_OG0010194	40
Alp11_OG0008522	137
Alp12_OG0003717	373
Alp13_OG0001034	211
Alp2_OG0000261_OG0	19
Alp2_OG0000261_OG1	168
Alp4_OG0005779	7155
Alp6_OG0006360	149
Alp7_OG0003030	0
Alp9_OG0003931	29
alph_OG0000083_OG0	137
alph_OG0005113	12593
alpha-Catr_OG0006852	12251
alpha-Est1_OG0004357	26316
alpha-Est10_OG0004350	7340
alpha-Est2_OG0000314	555
alpha-Est3_OG0004356	1084
alpha-Est6_OG0004354	0
alpha-Est7_OG0001351	4674
alpha-Est8_OG0004352	11442
alpha-Est9_OG0004351	1010
alpha-Man-Ia_OG0003130	922
alpha-Man-Ia_OG0003131	1588
alpha-Man-Ia_OG0001168	3390
alpha-Man-Ib_OG0005087	2798
alpha-Man-Ic_OG0011549	1
alpha-Man-IIa_OG0004878	4430
alpha-Man-IIb_OG0005229	18392
alpha-PheRS_OG0008296	1845
alpha-Spec_OG0011040	51548
alpha4GT1_OG0000948	1920
alphaCOP_OG0011275	11044
alphaSnap_OG0010384	12430
alphaTub67C_OG0010998	174
Alr_OG0008278	1647
alrm_OG0002498	472
Als2_OG0009863	6311
alt_OG0004894	8445
aly_OG0004083	4
Ama_OG0002112	1
Amacr_OG0009433	1904
amd_OG0001918	3682
Amnionless_OG0008741	402
amon_OG0011540	9697
amos_OG0003702_OG0	0
AMPdeam_OG0008245	10493
Amph_OG0007204	16950
AMPKalpha_OG0001698	11793
Amt_OG0004607	19474
Amun_OG0008385	8735
amx_OG0007575	987
Amy-p_OG0000157_OG0	18
Amy-p_OG0000157_OG0.2	0
Amyrel_OG0006416	12
ana_OG0006403	20
ana1_OG0002269	2228
ana2_OG0007120	336
ana3_OG0006194	434
Ance-2_OG0003658	6
Ance-3_OG0001891_OG0	5826
Ance-3_OG0009407	3814
Ance-4_OG0006406	99
Ance-5_OG0005870	250
anchor_OG0010100	14067
Andorra_OG0011741	0
Ank2_OG0010460	42715
Ankle2_OG0000780	3120
l(2)35Be_OG0003404_OG0	0
anox_OG0007490	3127
Ant2_OG0008041	65
antdh_OG0008007	139074
Antp_OG0002113	207
antr_OG0007227	37
AnxB10_OG0008082	16843
AnxB11_OG0008196	7428
AnxB9_OG0004410	22687
aop_OG0003458	2075
aos_OG0010741	1526
Aos1_OG0002145_OG0	1077
AOX1_OG0005242	13767
AOX2_OG0000143_OG0	46470
AOX2_OG0000143_OG1	80
AOX4_OG0001465	43379
ap_OG0005832	264
AP-1-2beta_OG0008273	17759
AP-1gamma_OG0007680	14607
AP-1mu_OG0005553	5026
AP-1sigma_OG0005334	9934
AP-2alpha_OG0008751	8891
AP-2mu_OG0004736	4953
AP-2sigma_OG0004385	1252
Apc_OG0005387	5728
APC10_OG0005888	713
Apc2_OG0005308	239
APC4_OG0003171_OG0	751
APC7_OG0001703	24
ApepP_OG0000963	1637
aph-1_OG0003552_OG0	998
aPKC_OG0006607	864
aPKC_OG0006608	299
aPKC_OG0006609	364
Aplip1_OG0011323	4013
apn_OG0002443_OG0	3
apolpp_OG0012638	669
app_OG0010830	3645
APP-BP1_OG0010070	1024
Appl_OG0007834	78525
Aprt_OG0004075	437
Aps_OG0010085	4831
apt_OG0002733	865
CG18815_OG0010034	6914
AQP_OG0007242	1304
aqrs_OG0005393	0
aqz_OG0001049_OG1	19106
ara_OG0009939	176
aralar1_OG0001518	9092
Arc1_OG0002768_OG0	23007
Arc2_OG0006127	2245
Arc42_OG0001370_OG0	2133
Archease_OG0002289_OG0	644
Arf51F_OG0006831	2635
Arf79F_OG0012164	12313
ArfGAP1_OG0010836	2630
ArfGAP3_OG0003816_OG0	1
Arfip_OG0005451	1204
Arfrp1_OG0007681	449
arg_OG0003183	40
arg_OG0007835	16
Argk_OG0011233	111435
Argk_OG0011925	1238
Argl_OG0009800	49
CG31469_OG0002209_OG0	952
ArgRS_OG0008151	1437
ArgRS-m_OG0004367	1350
ari-1_OG0007878	5307
ari-2_OG0003028	3203
Arl1_OG0010003	1865
Arl2_OG0004816	421
Arl5_OG0011164	865
Arl6_OG0007042	2557
Arl6IP1_OG0004993	2650
Arl8_OG0004797	4017
arm_OG0007636	19385
armi_OG0002027	968
Arp1_OG0004441	5506
Arp10_OG0007423	1742
Arp2_OG0001770	3282
Arp3_OG0010555	2265
Arp5_OG0001448_OG0	546
Arp53D_OG0011600	0
Arp6_OG0008512	709
Arp8_OG0007614	875
Arpc1_OG0009187	6241
Arpc2_OG0009417	2463
Arpc3A_OG0005226	838
Arpc3B_OG0008590	3
Arpc4_OG0008719	2014
Arpc5_OG0008957	795
arr_OG0007264	1836
Arr1_OG0009490	650
Arr2_OG0004099	1202
Ars2_OG0005840	12225
Art1_OG0004911	1454
Art2_OG0008773	9
Art3_OG0004604	782
Art4_OG0004574	508
Art6_OG0004528_OG0	0
Art7_OG0001547_OG0	932
Art8_OG0009662	147
Art9_OG0002219_OG0	1
Arts_OG0000486_OG0	3071
aru_OG0003377	9028
Arv1_OG0013036	498
arx_OG0009914	34
Asap_OG0007180	10895
Asator_OG0002682_OG1	6776
Asciz_OG0010646	214
ase_OG0007840	41
asf1_OG0009889	1114
ash1_OG0000982_OG0	576
ash2_OG0004623	2897
Ask1_OG0004518	5855
asl_OG0004217	216
AsnRS_OG0003707	2985
AsnRS-m_OG0006452	585
AsnS_OG0000992	106
asp_OG0004633	60
Asph_OG0006509	8560
ASPP_OG0006932	17524
CG9572_OG0008488	4954
AspRS_OG0006665	4610
AspRS-m_OG0008886	5548
asrij_OG0006972	2059
asRNA:CR31429_OG0002339_OG0	600
asRNA:CR42743_OG0003772_OG0	0
asRNA:CR43299_OG0012338_OG0	0
asRNA:CR43426_OG0012535_OG0	0
asRNA:CR43454_OG0002277_OG0	15
asRNA:CR43463_OG0001607_OG0	964
asRNA:CR43809_OG0003675_OG0	0
asRNA:CR44106_OG0002406_OG0	63
asRNA:CR44169_OG0002969_OG0	2982
asRNA:CR44179_OG0001455_OG0	2492
asRNA:CR44372_OG0000331_OG0	0
asRNA:CR44372_OG0000331_OG1	4
asRNA:CR44894_OG0012090_OG0	1
asRNA:CR45044_OG0005605_OG0	389
asRNA:CR45195_OG0000203_OG0	269
asRNA:CR45195_OG0000203_OG1	19
asRNA:CR45350_OG0001645_OG0	4505
asRNA:CR45943_OG0010336	1724
asRNA:CR46029_OG0000226_OG0	18
asRNA:CR46029_OG0000226_OG1	15
asRNA:CR46139_OG0003106_OG0	106
asRNA:CR46246_OG0011916	5
asRNA:CR46354_OG0002193_OG0	1063
asRNA:CR46473_OG0000925_OG0	65
Ass_OG0001346	5
ast_OG0003560	1245
AstA_OG0004634	4
AstA-R1_OG0000689	377
AstA-R2_OG0005396	10
AstC_OG0009668	6
AstC-R1_OG0010134	32
AstC-R2_OG0001295_OG0	73
AstCC_OG0009669	0
asun_OG0002419_OG0	613
Asx_OG0006138	6748
Atac1_OG0003748_OG0	294
Atac2_OG0009508	734
Atac3_OG0000828	1619
Tat_OG0001330	8101
Ate1_OG0003045	4049
Atet_OG0003384	8609
Atf-2_OG0006059	745
Atf3_OG0007763	2367
Atg1_OG0009929	551
Atg1_OG0009931	6744
Atg10_OG0001598	154
Atg101_OG0008681	2081
Atg12_OG0011904	439
Atg13_OG0004817	1701
Atg14_OG0005089	1869
Atg16_OG0005703	1618
Atg17_OG0004232	7779
Atg18a_OG0011152	3389
Atg18b_OG0001271_OG0	261
Atg2_OG0011112	7225
Atg3_OG0009922	2399
Atg4a_OG0009014	3091
Atg4b_OG0005256	2119
Atg5_OG0007974	1608
Atg6_OG0005323	2185
Atg7_OG0006714	1241
Atg8a_OG0008043	21197
Atg8b_OG0005571	0
Atg9_OG0006487	2320
atilla_OG0011822	8742
atk_OG0010362	3
atl_OG0001399	12382
atms_OG0004154	1428
ato_OG0004804	2
Atox1_OG0012695	1371
ATP6AP2_OG0004869	27620
ATP7_OG0008369	2218
ATP8A_OG0007260	31327
ATP8A_OG0007261	2034
Atpalpha_OG0002140	108878
ATPCL_OG0006680	24525
ATPsynB_OG0010987	17373
ATPsynbeta_OG0005823	94227
ATPsynbetaL_OG0001317	8
ATPsynC_OG0005792	45888
ATPsynCF6_OG0005500	9700
ATPsynCF6L_OG0010605	0
ATPsynD_OG0004477	20655
ATPsyndelta_OG0007526	13598
ATPsynE_OG0005568	10538
ATPsynG_OG0009657	13395
ATPsyngamma_OG0005690	19287
ATPsynGL_OG0009315	0
ATPsynO_OG0012619	15459
AttC_OG0000164_OG0	43
AttC_OG0007258	77
AttD_OG0004890	0
Atu_OG0002096	1444
Atx-1_OG0012102	46
Atx2_OG0011501	21296
Atxn7_OG0003444	1502
aub_OG0000482_OG0	91
aurA_OG0004964	33
aurB_OG0009647	47
aust_OG0001881	0
aux_OG0003096_OG0	5621
ave_OG0006159	529
Aven_OG0003291	531
awd_OG0002664	9311
Awh_OG0010478	1
axed_OG0010262	636
Axn_OG0005720	3124
axo_OG0003993	5172
axo_OG0010625	2391
axo_OG0010626	5762
axo_OG0010628	483
Axs_OG0008319	1097
Axud1_OG0003447	3192
az2_OG0006736	402
azot_OG0000210_OG0	1
azot_OG0000210_OG1	26
b_OG0009189	445
B-H1_OG0000267_OG0	2425
B-H1_OG0000267_OG1	1739
B4_OG0009202	24615
B52_OG0001376_OG0	17833
b6_OG0007653	139
B9d1_OG0005246	565
B9d2_OG0005830	1148
bab1_OG0011327	363
bab1_OG0011328	273
bab2_OG0011326	10249
babo_OG0006628	5013
babos_OG0007027	369
Bacc_OG0008947	35026
Bace_OG0000801_OG0	401
baf_OG0003792	1470
bai_OG0005189	3867
Balat_OG0007229	7
Baldspot_OG0010721	15443
ball_OG0001092_OG1	379
bam_OG0005170	5
bap_OG0001358_OG0	0
Bap111_OG0007677	4312
Bap170_OG0000903_OG0	3020
Bap55_OG0005900	1575
Bap60_OG0008560	3414
IMPPP_OG0000305_OG1	62477
barc_OG0010291	1539
bark_OG0008784	4696
barr_OG0000425_OG0	1311
baz_OG0008596	11175
bb8_OG0005496	6
bbc_OG0007266	12238
CG18067_OG0007098	21713
bbg_OG0010871	192
bbg_OG0010872	459
BBIP1_OG0004876	2598
BBS1_OG0010413	2516
BBS4_OG0002785_OG0	984
BBS5_OG0002086	3318
BBS8_OG0008755	3415
BBS9_OG0006919	18782
bbx_OG0008688	8815
bc10_OG0010387_OG0	851
BCAS2_OG0005540	772
bcd_OG0002111_OG0	14
bchs_OG0003722	2058
BCL7-like_OG0007566	551
bcn92_OG0007793	969
Bdbt_OG0004400	765
bdg_OG0006805	5650
bdl_OG0003385	3505
Bdp1_OG0009215	1250
be_OG0000785	1281
BEAF-32_OG0006164	1964
beag_OG0004860	1714
beat-Ia_OG0011784	344
beat-Ib_OG0009146	14
beat-Ic_OG0001866_OG0	4
beat-IIa_OG0005482	274
beat-IIb_OG0005481	276
beat-IIIa_OG0009463	784
beat-IIIb_OG0009460	257
beat-IIIc_OG0003687	290
beat-IV_OG0005508	2237
beat-Va_OG0005024	22
beat-Vb_OG0005021	524
beat-Vc_OG0001062_OG0	57
beat-VII_OG0011542	698
beat-VII_OG0011544	909
beg_OG0004008	588
bel_OG0001048	19727
Bem46_OG0008920	900
ben_OG0000514_OG0	7157
Best1_OG0002590_OG0	19003
Best2_OG0010251	5585
Best3_OG0009963	0
Best4_OG0000558_OG0	0
Bet1_OG0003845_OG0	1495
Bet3_OG0004072	1638
beta-PheRS_OG0005298	1887
beta-Spec_OG0007697	54368
beta'COP_OG0009212	7031
beta3GalTII_OG0012738	428
beta4GalNAcTA_OG0006521	1219
beta4GalNAcTB_OG0002610	509
beta4GalT7_OG0005195	354
betaCOP_OG0008653	11678
betaggt-I_OG0008962	1989
betaGlu_OG0002667	770
CG32396_OG0011696	10
Bgb_OG0011276	756
bgcn_OG0001647	581
bgm_OG0009412	54528
BHD_OG0010421	688
bi_OG0003201	4592
bi_OG0012904	623
BI-1_OG0004087	13968
bib_OG0001843_OG0	5
BicC_OG0009143	240
BicD_OG0009474	6245
CG11873_OG0005086	5731
bif_OG0003277	2799
bif_OG0012761	450
BigH1_OG0001085_OG0	38
bigmax_OG0005365	887
Bili_OG0002506_OG0	1328
bin_OG0010286	1
Bin1_OG0005423	785
bin3_OG0007310	6285
bip1_OG0010560	821
Bka_OG0009250	511
blanks_OG0011885_OG0	226
Blimp-1_OG0010196	12672
Blm_OG0002608	238
Blos1_OG0006148	674
Blos2_OG0010078	538
Blos3_OG0009918	424
Blos4_OG0010933	600
blot_OG0010924	146629
blow_OG0006726	1343
blp_OG0005216	1000
blw_OG0006982	75939
bma_OG0010967	57
Bmcp_OG0010022	1808
bmm_OG0010858	2384
bnb_OG0001206_OG1	832
CG5059_OG0012191	5676
bnk_OG0005787	3
bnl_OG0004512	610
boca_OG0006727	2418
bocks_OG0002575_OG0	1434
BOD1_OG0005544	3993
boi_OG0007601	230
boi_OG0007603	83
boil_OG0012322	19
bol_OG0011238	4353
boly_OG0007153	0
BomBc1_OG0001623	14
BomBc2_OG0000769_OG0	894
BomBc3_OG0004769	1408
BomT3_OG0011469	2704
bon_OG0004934	3855
bond_OG0004726	2210
bonsai_OG0007008	1427
Boot_OG0006400	28
bor_OG0004967	1999
bora_OG0003911	63
BORCS5_OG0008208	1384
BORCS6_OG0011365	850
BORCS7_OG0007103	520
borr_OG0009292	84
boss_OG0005676	12325
botv_OG0006642	1436
bou_OG0007819	1523
bowl_OG0008785	989
BoYb_OG0000400_OG0	13
br_OG0007659	50
br_OG0011928	7
Br140_OG0001629	2386
brat_OG0001919	1471
Brca2_OG0000883	896
Brd_OG0010852	0
CG7154_OG0009310	2896
Brd8_OG0002488	1306
Bre1_OG0010209	3806
Brf_OG0005483	529
Brf_OG0005485	151
brk_OG0007975	1541
brm_OG0009999	7638
Brms1_OG0008442	1745
Bro_OG0011272	3
brp_OG0000499_OG1	14017
l(3)72Ab_OG0009997	7816
bru1_OG0009737	275
bru1_OG0009738	1290
bru2_OG0009740	16678
bru2_OG0011823	1655
bru2_OG0012161	763
bru3_OG0010907	1070
bru3_OG0011909	164
Bruce_OG0004896	32307
brun_OG0003663	4309
brv1_OG0000706_OG0	2
brv2_OG0010919	0
brv3_OG0011666	27
BRWD3_OG0005288	10454
brwl_OG0009277	1970
bs_OG0003002	542
bs_OG0006897	373
bsf_OG0001906_OG0	6109
Bsg_OG0009780	18003
Bsg25D_OG0003412_OG0	5661
bsh_OG0009110	1
bsk_OG0012344	6306
bt_OG0000537_OG1	545
BTBD9_OG0000546_OG0	2239
BtbVII_OG0011887	6198
btd_OG0007557	914
Btk29A_OG0001838	1806
Btk29A_OG0011763	37
btl_OG0002041	42
btn_OG0004719	24
Btnd_OG0008611	5
btsz_OG0001035_OG1	1787
btsz_OG0004581	222
btv_OG0003692	7144
btv_OG0009487	11598
btz_OG0005342	4437
Bub1_OG0001806_OG0	1781
Bub3_OG0005120	1109
BubR1_OG0000657_OG0	752
Buffy_OG0006561	593
bug_OG0006803	2341
Bug22_OG0009372	1142
BuGZ_OG0008876	5699
CG8270_OG0010257	1086
bun_OG0000556	7871
bun_OG0009749	6831
bur_OG0003683_OG0	4313
Burs_OG0001045_OG0	0
bves_OG0007497	1530
bves_OG0007499	1412
bw_OG0006000	11
bwa_OG0009122	544
bwa_OG0012525	403
Bx_OG0008666	19
Bx_OG0008667	698
Bx42_OG0007682	4122
by_OG0005550	7693
byn_OG0010803	2
bys_OG0007950	1113
c-cup_OG0012143	3
c(3)G_OG0001464_OG0	1065
c11.1_OG0007569	10366
c12.1_OG0007568	2228
c12.2_OG0007567	3671
C15_OG0002126_OG0	87
C1GalTA_OG0009799	1694
C3G_OG0007801	7979
C901_OG0008027	36
ca_OG0005700	10482
Ca-alpha1D_OG0009140	18103
Ca-alpha1T_OG0003323	14137
Ca-beta_OG0009681	4352
Ca-Ma2d_OG0009139	4821
CaBP1_OG0008860	5084
cac_OG0000605_OG0	2651
cact_OG0009392	16500
cactin_OG0003129	1955
cad_OG0009437	29
Cad74A_OG0010922	115
Cad86C_OG0002368	7151
Cad87A_OG0001088_OG0	4013
Cad89D_OG0001058_OG0	2
Cad96Ca_OG0011497	1562
Cad96Cb_OG0005172	0
Cad99C_OG0005704	594
CadN_OG0000277_OG1	131
Caf1-105_OG0002830	422
Caf1-180_OG0007408	397
Caf1-55_OG0001036	2125
cag_OG0001595_OG0	0
CAH1_OG0009192	23304
CAH13_OG0002843	0
CAH14_OG0002807	0
CAH15_OG0006256	0
CAH16_OG0000498_OG1	1
CAH2_OG0001000_OG0	6134
CAH3_OG0003177	3736
CAH5_OG0005796	3
CAH7_OG0000840	3889
CAH8_OG0004748	22
CAH9_OG0005622	106
CAHbeta_OG0002334	631
cal1_OG0002556_OG0	1431
CalpA_OG0003035	8369
CalpB_OG0010971	5366
CalpC_OG0008186	556
Calr_OG0005564	37911
Cals_OG0013279_OG0	6264
Calx_OG0002139_OG0	25
Calx_OG0004417	7563
Calx_OG0004418	4175
calypso_OG0006121	798
Cam_OG0012053	16859
CaMKI_OG0012767	15395
CaMKII_OG0013280	19616
Camp_OG0005907	1145
Camta_OG0006364	4447
Camta_OG0006365	902
can_OG0004061_OG0	45
CanA1_OG0005778	283
CanB_OG0000231_OG0	2208
CanB_OG0000231_OG1	2509
Cand1_OG0009382	5589
CAP_OG0000587_OG0	23493
CAP_OG0012405	69
Cap-D2_OG0005121	814
Cap-D3_OG0009448	588
Cap-G_OG0002924	1345
Cap-H2_OG0004906	2385
Capa_OG0005712	4
Caper_OG0009347	17278
Capr_OG0010138	5293
caps_OG0010156	4008
caps_OG0010157	2656
capt_OG0009025	8157
capu_OG0000612_OG0	1131
car_OG0007437	1192
CARPA_OG0007960	21
CARPB_OG0007554	53
CarT_OG0009432	17
cas_OG0004236	8
casp_OG0006502	3670
cass_OG0009476	13931
Cat_OG0003869	36901
cathD_OG0002862	31231
cato_OG0006491	0
Catsup_OG0009538	2304
caup_OG0009938	53
cav_OG0000654	361
caz_OG0003243_OG0	5441
cbc_OG0007265	1000
Cbl_OG0002051_OG0	3594
CBP_OG0001721	180
CBP_OG0007971	281
Cbp20_OG0005066	974
Cbp53E_OG0006447	5576
Cbp80_OG0007913	1185
Cbp80_OG0007915	1463
Cbs_OG0003124	5583
cbs_OG0007263	1674
cbt_OG0008760	8191
Cby_OG0004789	1275
Cc2d2a_OG0002702	1478
CCAP_OG0011467	3
CCAP-R_OG0000870	9
ccb_OG0012089	1
CCDC151_OG0011900	32
CCDC53_OG0009785	622
Ccdc58_OG0010399	450
Ccdc85_OG0008917	174
CCHa1_OG0004530	56
CCHa1-R_OG0006065	21
CCHa2_OG0002186_OG0	1465
CCHa2-R_OG0005836	353
Cchl_OG0004776	4529
CCKLR-17D1_OG0003334	50
CCKLR-17D1_OG0008675	1663
CCKLR-17D1_OG0011744	42
CCKLR-17D3_OG0008678	540
Ccm3_OG0005250	3504
Ccn_OG0010106	1758
Ccn_OG0010107	1936
Ccn_OG0012179	1087
Ccp84Ab_OG0000178_OG0	3
Ccp84Ac_OG0001349_OG0	0
Ccp84Ae_OG0002110_OG0	0
Ccp84Af_OG0000109_OG0	0
Ccp84Af_OG0000109_OG1	2
Ccp84Af_OG0000109_OG2	0
Ccp84Ag_OG0001348_OG0	0
Ccs_OG0006299	1767
CCT1_OG0002281_OG0	5725
CCT2_OG0003145	6927
CCT3_OG0004995	6676
CCT4_OG0000979	5543
CCT5_OG0006600	5977
CCT6_OG0008508	6463
CCT7_OG0004839	2123
CCT7_OG0004841	836
CCT8_OG0007117	9516
Ccz1_OG0010481	984
cd_OG0004708	29
CD98hc_OG0001357_OG0	12918
Cda4_OG0008701	45
Cda5_OG0008721	1753
Cda9_OG0002707	0
CDase_OG0005749	1699
cdc14_OG0009306	6031
Cdc16_OG0005493	1139
Cdc23_OG0009421	620
Cdc27_OG0010426	3235
Cdc2rk_OG0006290	699
Cdc37_OG0011041	4240
Cdc42_OG0008268	3890
Cdc45_OG0007388	649
Cdc5_OG0011371	3039
CDC50_OG0008483	11191
Cdc6_OG0002054	152
Cdc7_OG0007729	3821
Cdep_OG0002087	8110
Cdep_OG0004159	4953
CdGAPr_OG0009111	4485
cdi_OG0000729	5410
cDIP_OG0004394	20486
Cdk1_OG0000555_OG0	218
Cdk12_OG0009875	2099
Cdk2_OG0002391	258
CDK2AP1_OG0008015	1689
Cdk4_OG0006632	646
Cdk5_OG0002993	967
Cdk5alpha_OG0009389	7720
Cdk7_OG0001724	864
Cdk8_OG0010977	326
Cdk9_OG0007009	995
Cdlc2_OG0000234_OG1	9107
cdm_OG0002482	3566
Cds_OG0010549	6232
Ced-12_OG0009727	1389
ced-6_OG0006366	13844
CenB1A_OG0004675	4202
CenG1A_OG0003595_OG0	8334
CenG1A_OG0009182	386
Cenp-C_OG0002322	1216
Cep135_OG0009952	3043
Cep135_OG0009954	2018
cep290_OG0004127	3956
Cep89_OG0006812	0
Cep97_OG0008778	2776
cer_OG0012078	1461
Cerk_OG0004182	11402
cert_OG0011161	5267
Cf2_OG0008971	3614
Cfp1_OG0007571	1174
CG5789_OG0004615	1301
cg_OG0006533	10520
CG10000_OG0005395	0
CG10005_OG0004963	22
CG10011_OG0005399	3236
CG10013_OG0002410_OG0	0
CG10019_OG0008786	879
CG10026_OG0009081	225
CG10029_OG0004344	0
CG10031_OG0008792	75
CG10035_OG0004420	8152
CG10038_OG0001436_OG0	1066
CG10041_OG0012259_OG0	0
CG10051_OG0007036	0
CG10053_OG0004336	404
CG10055_OG0004329	3011
CG10062_OG0007038	567
CG10063_OG0010284	18
CG10064_OG0010282	61
CG10068_OG0004321	1944
CG10073_OG0000065_OG2	4
CG10075_OG0010279	905
CG10077_OG0010277	80452
CG10082_OG0005964	26199
CG10086_OG0001355	23
CG10089_OG0010567	1668
CG10098_OG0004320	2982
CG10104_OG0006132	4
CG10116_OG0010569	59
CG10126_OG0005023	15866
CG10132_OG0009091	7276
CG10137_OG0009093	5984
CG10139_OG0006151	1111
CG10140_OG0010573	9
CG10147_OG0010256	389
CG10151_OG0006160	697
CG10154_OG0010575	1
CG10163_OG0010252	1
CG10164_OG0001489	0
CG10165_OG0011781	356
CG10171_OG0010163	824
CG10175_OG0005507	1236
CG10177_OG0001079_OG0	0
CG10184_OG0005509	251
CG10185_OG0005203	1458
CG10189_OG0009087	607
CG10194_OG0009085	347
CG10195_OG0003572	848
CG10205_OG0006168	189
CG10208_OG0005527	296
CG10209_OG0006169	1261
CG10211_OG0009505	1346
CG10222_OG0010165	294
CG10226_OG0010249	1211
CG10237_OG0003462	73842
CG1024_OG0004294	987
CG10252_OG0011517	0
CG10254_OG0002565	7043
CG10257_OG0006606	4365
CG10264_OG0005208	31
CG10265_OG0006935	231
CG10274_OG0003940	2034
CG10280_OG0004257	0
CG10283_OG0001907_OG0	785
CG10286_OG0004292	848
CG10298_OG0004288	9
CG10300_OG0005516	2
CG10301_OG0005515	0
CG10307_OG0005957	370
CG10311_OG0004972	2096
CG10317_OG0004974	0
CG10321_OG0005965	4848
CG10324_OG0004994	808
CG10332_OG0005992	1
CG10333_OG0009507	3046
CG10336_OG0009516	96
CG10337_OG0009096	2849
CG10338_OG0009517	1001
CG10339_OG0006873	1648
CG10340_OG0001059_OG0	2517
CG10341_OG0009518	337
CG10343_OG0009520	543
CG10344_OG0007020	146
CG10345_OG0002430_OG0	38124
CG10347_OG0000607_OG0	371
CG10348_OG0003704	280
CG10352_OG0008207	10
CG10353_OG0008206	3310
CG10357_OG0010470	60112
CG10359_OG0010469	1712
CG10361_OG0010014	45
CG10362_OG0008202	3642
CG10365_OG0005518	1880
CG10366_OG0009102	1299
CG10375_OG0005526	1433
CG10376_OG0009519	2158
CG10383_OG0001909	4408
CG10384_OG0007018	9
CG10405_OG0004983	51
CG10407_OG0005207	51
CG10413_OG0003703_OG0	3364
CG10417_OG0013094	3748
CG10418_OG0010832	534
CG10425_OG0002500	1790
CG10428_OG0001263_OG0	550
CG10431_OG0001914	454
CG10433_OG0006904	831
CG10435_OG0002296_OG0	1708
CG10444_OG0007082	1505
CG10445_OG0001356	458
CG10459_OG0001605_OG0	0
CG10462_OG0009105	1308
CG10463_OG0009108	954
CG10466_OG0012145	472
CG10467_OG0010233	1252
CG10469_OG0010232	128
CG10470_OG0009541	1411
CG10472_OG0000811_OG0	444
CG10479_OG0010225	1378
CG10481_OG0009114	14
CG10483_OG0010221	1381
CG10486_OG0010219	4
CG10492_OG0009544	2557
CG10494_OG0006908	495
CG10495_OG0009546	439
CG10505_OG0006927	21
CG10508_OG0010314	11254
CG10510_OG0003948	1
CG10513_OG0005163	7759
CG10514_OG0005162	107
CG10516_OG0009998	412
CG10527_OG0002810_OG0	18904
CG10543_OG0006262	11480
CG10550_OG0000747	14812
CG10555_OG0008527	2458
CG10561_OG0009552	2244
CG10565_OG0010321	2946
CG10576_OG0010200	4453
CG10581_OG0010326	13
CG10584_OG0010328	379
CG10587_OG0000094_OG0	0
CG10587_OG0000094_OG1	0
CG10587_OG0000094_OG2	0
CG10589_OG0003950	0
CG10591_OG0010195	0
CG10597_OG0003317	0
CG10598_OG0011740	0
CG10600_OG0009530	9739
CG10602_OG0009532	6315
CG10616_OG0010838	2646
CG10621_OG0001911	32
CG10623_OG0001912	998
CG10628_OG0009107	850
CG10631_OG0001241	9898
CG10646_OG0009949	794
CG10654_OG0009947	91
CG10657_OG0009951	940
CG10660_OG0010840	598
CG10663_OG0010839	792
CG10669_OG0005156	596
CG10674_OG0010603	1227
CG10680_OG0003577	2939
CG10681_OG0009950	472
CG10700_OG0011812	0
CG10702_OG0009548	1364
CG10710_OG0010908	264
CG10713_OG0010576	261
CG10725_OG0010574	0
CG10730_OG0000951	26
CG10731_OG0006517	435
CG10737_OG0006638	43255
CG10738_OG0010568	563
CG1074_OG0007339	1437
CG10747_OG0009127	1230
CG10748_OG0011855_OG0	0
CG10749_OG0003913_OG0	0
CG10750_OG0009561	10
CG10752_OG0010150_OG0	0
CG10761_OG0008304	15
CG1077_OG0004263	0
CG10793_OG0003237	0
CG10795_OG0006915	697
CG10799_OG0003081	154
CG10801_OG0012112	17
CG10802_OG0008133	2466
CG10803_OG0008134	1847
CG10804_OG0008132	4062
CG10809_OG0010976	928
CG10814_OG0007257	0
CG10822_OG0007072	0
CG10839_OG0009144	0
CG10841_OG0002198_OG0	11
CG10853_OG0003980_OG0	0
CG10859_OG0009209	2
CG10862_OG0002017_OG1	10276
CG10863_OG0010486	3405
CG10863_OG0012194_OG0	22
CG10864_OG0005043	763
CG10866_OG0010485	1203
CG10874_OG0003457	9047
CG10877_OG0002385_OG0	81
CG10887_OG0002183_OG0	0
CG10898_OG0002547	906
CG1090_OG0003105_OG0	4104
CG10903_OG0002293_OG0	305
CG10904_OG0011634	463
CG10907_OG0001984_OG0	910
CG10909_OG0005022	0
CG10910_OG0006092	233
CG10911_OG0006095	1113
CG10912_OG0000471	207
CG10914_OG0006109	697
CG10919_OG0001352	0
CG1092_OG0001161_OG0	32
CG10920_OG0007959	0
CG10927_OG0006710	199
CG10931_OG0006071	1
CG10932_OG0007954	1562
CG10934_OG0002756_OG0	3
CG10939_OG0005908	17890
CG10947_OG0009415	930
CG10948_OG0009927	4871
CG10949_OG0009416	826
CG10950_OG0012279	5
CG10958_OG0001743	570
CG10959_OG0008299	294
CG10962_OG0007748	210
CG10970_OG0003173	18
CG10973_OG0012539	835
CG10979_OG0004244	2311
CG10984_OG0009934	884
CG10996_OG0008249	107
CG11000_OG0004245	740
CG11007_OG0003037	709
CG11018_OG0007064	0
CG11029_OG0001270	69
CG1103_OG0003103_OG0	596
CG11030_OG0003728	1550
CG11034_OG0001268	549
CG11035_OG0002292_OG0	838
CG11041_OG0001654	29
CG11044_OG0007073	277
CG1105_OG0004314	1732
CG11050_OG0009604	4663
CG11060_OG0006765	12
CG11068_OG0011716	27
CG11069_OG0004655	416
CG11076_OG0001759	1886
CG11077_OG0000549_OG0	0
CG11085_OG0008456	0
CG11089_OG0004653	529
CG11095_OG0003249	539
CG11099_OG0007074	2585
CG11103_OG0003250	899
CG11106_OG0012330	0
CG11109_OG0001964	681
CG11110_OG0006619	358
CG11123_OG0006752	925
CG11125_OG0006747	1861
CG11127_OG0006744	851
CG1113_OG0004171	312
CG11131_OG0001957_OG0	4
CG11134_OG0003251	670
CG11141_OG0006745	3724
CG11145_OG0006754	0
CG11147_OG0003729	35974
CG11149_OG0003730	9
CG11151_OG0008256	9231
CG11159_OG0006283	6
CG1116_OG0004164	2658
CG11162_OG0008263	4
CG11168_OG0004657	2092
CG11170_OG0006462	612
CG11178_OG0003327	1516
CG11180_OG0006625	1094
CG11191_OG0007189	14706
CG11192_OG0007095	0
CG11200_OG0007088	13854
CG11211_OG0012938	30
CG11226_OG0012166_OG0	19
CG11227_OG0007505	0
CG1124_OG0002090	2912
CG11241_OG0003815_OG0	0
CG11247_OG0009861	758
CG11248_OG0003830_OG0	355
CG11249_OG0009864	0
CG11251_OG0001998	2
CG11257_OG0007039	671
CG11263_OG0001789	12
CG11267_OG0011856	2713
CG11269_OG0006458	1
CG11275_OG0002906	5520
CG11279_OG0003924_OG0	615
CG11286_OG0004361	0
CG1129_OG0002085	3236
CG11291_OG0003029	0
CG11294_OG0007761	1
CG11298_OG0007031	0
CG11309_OG0010303	3477
CG11317_OG0012026	583
CG11318_OG0000756	8
CG11319_OG0009603	1238
CG11327_OG0009628	5
CG11333_OG0002657_OG0	0
CG11334_OG0005804	1265
CG11342_OG0011920	81
CG11345_OG0011138	277
CG11349_OG0011131	0
CG11353_OG0011127	47
CG11356_OG0008477	213
CG11357_OG0011126	2386
CG1136_OG0010499	617
CG11367_OG0000806_OG0	60
CG11369_OG0011699	6
CG1137_OG0004303	17
CG11370_OG0003817_OG0	0
CG11377_OG0008723	2425
CG11378_OG0007395	150
CG11379_OG0007397	0
CG11380_OG0007400	159
CG11381_OG0007402	0
CG11382_OG0007404	27
CG11384_OG0007396	5
CG1139_OG0004077	17
CG11391_OG0001026_OG0	53771
CG11396_OG0010345	1228
CG11398_OG0007405	664
CG11403_OG0007406	824
CG11404_OG0012169	0
CG11406_OG0006889	7
CG11409_OG0007766	105
CG11413_OG0011575	34
CG11414_OG0006019	5282
CG11417_OG0007590	1207
CG1142_OG0012974	670
CG11425_OG0009823	724
CG11426_OG0009824	6528
CG1143_OG0011104	1103
CG11436_OG0003200	504
CG11437_OG0009825	2
CG11438_OG0009826	31
CG11447_OG0004515	995
CG11449_OG0000981_OG1	3
CG11453_OG0001027_OG0	11730
CG11454_OG0001792	562
CG11456_OG0003951	842
CG11459_OG0000135_OG1	15
CG1146_OG0011093	1437
CG11470_OG0000857	10
CG11474_OG0005934	2739
CG11475_OG0005935	92
CG11498_OG0001515	5
CG11504_OG0002630	1097
CG11523_OG0009832	333
CG11529_OG0010828	3827
CG11537_OG0010640	5391
CG11550_OG0002660	33616
CG11560_OG0010817	847
CG11562_OG0008742	628
CG11563_OG0002662	784
CG11566_OG0007496	90
CG11570_OG0004027	0
CG11581_OG0008240	0
CG11583_OG0010538	1065
CG11584_OG0008239	0
CG11585_OG0012335	0
CG11586_OG0010534	800
CG11590_OG0001741	895
CG11593_OG0010497	2304
CG11594_OG0010492	200
CG11596_OG0007629	972
CG11601_OG0008739	870
CG11608_OG0000142_OG0	9
CG1161_OG0004180	4328
CG11617_OG0008731	49
CG11619_OG0003864_OG0	1
CG11626_OG0011450	3
CG11629_OG0003739	0
CG11630_OG0009580	2
CG11634_OG0009583	0
CG11635_OG0007156	103
CG11638_OG0007387	574
CG11655_OG0001745_OG0	4212
CG11656_OG0005013	137
CG11658_OG0010025	2778
CG11663_OG0012087	1
CG11664_OG0011395	2
CG11666_OG0012316	0
CG11668_OG0002452	1
CG11670_OG0005008	3
CG11672_OG0004805	2
CG11674_OG0008231	44
CG11679_OG0008511	621
CG11686_OG0002448_OG0	351
CG11693_OG0004810	5
CG11694_OG0000225_OG0	0
CG11694_OG0000225_OG1	1
CG11695_OG0007879	1265
CG11696_OG0007880	1197
CG11698_OG0002319_OG0	1
CG11699_OG0007882	1627
CG11703_OG0002165_OG0	0
CG11710_OG0001691_OG0	1820
CG1172_OG0004189	2261
CG11722_OG0001391	726
CG11723_OG0003571	664
CG11726_OG0010048	0
CG11737_OG0001419_OG0	2655
CG11741_OG0001420_OG0	1
CG11752_OG0007995	2383
CG11755_OG0000851	313
CG11756_OG0007997	2
CG11760_OG0004826	637
CG11768_OG0004832	5128
CG11771_OG0005200	4449
CG11777_OG0006309	649
CG11779_OG0004481	2251
CG11786_OG0012799	5
CG11788_OG0007083	308
CG11790_OG0005187	4324
CG11791_OG0012008	6359
CG11807_OG0003009_OG0	1237
CG11808_OG0006841	684
CG11811_OG0004058	1322
CG11816_OG0008636	0
CG11835_OG0000264_OG0	25344
CG11835_OG0000264_OG1	1191
CG11837_OG0005082	238
CG11841_OG0005083	484
CG11842_OG0000856_OG1	107
CG11843_OG0011490	18
CG11852_OG0002502_OG0	80
CG11854_OG0005171	1001
CG11857_OG0005167	3094
CG11858_OG0005166	563
CG11878_OG0000055_OG0	11
CG11878_OG0000055_OG1	29
CG11878_OG0000055_OG2	729
CG11882_OG0005094	326
CG11883_OG0006313	2847
CG11885_OG0003355	1106
CG11892_OG0005161	66
CG11893_OG0000039_OG2	678
CG11899_OG0005100	5464
CG11902_OG0005155	696
CG11906_OG0001618	976
CG11911_OG0008747	198
CG11912_OG0008746	11
CG11920_OG0005183	800
CG11927_OG0003556	1674
CG11929_OG0011773	0
CG11961_OG0001155_OG0	2718
CG11964_OG0004848	525
CG11970_OG0004849	3547
CG11975_OG0004850	2403
CG11977_OG0012457_OG0	1
CG11980_OG0002337	273
CG11983_OG0004852	237
CG11986_OG0004855	295
CG11997_OG0004862	18
CG11999_OG0004179	2341
CG12003_OG0004112	13
CG12004_OG0011286	9039
CG12009_OG0010662	2
CG12010_OG0010671	204
CG12011_OG0011025	0
CG12012_OG0010672	1171
CG12016_OG0010666	5282
CG12017_OG0010661	172
CG12020_OG0011042	0
CG12024_OG0011050	1483
CG12025_OG0011053	3070
CG12035_OG0011029	0
CG12038_OG0011331	963
CG12054_OG0000497	6497
CG12056_OG0003138	1068
CG12057_OG0003139	10
CG12061_OG0000938_OG0	0
CG12065_OG0007412	5870
CG12069_OG0001519	0
CG12071_OG0011553	1087
CG12071_OG0013484	1031
CG12075_OG0007754	9260
CG1208_OG0004248	319
CG12081_OG0007411	1818
CG12084_OG0011296	4555
CG12091_OG0011293	4661
CG12093_OG0011111	2980
CG12096_OG0008559	1780
CG12099_OG0011289	13061
CG12104_OG0011284	624
CG12105_OG0004111	772
CG12106_OG0007586	285
CG12107_OG0006719	681
CG12111_OG0007413	3
CG12112_OG0012598_OG0	153
CG12115_OG0007587	1
CG12116_OG0008625	138
CG12118_OG0007585	1617
CG12121_OG0007579	7128
CG12123_OG0003325	546
CG12128_OG0002879	1152
CG12129_OG0002878	1351
CG1213_OG0002105	213
CG12134_OG0006319	244
CG12147_OG0004192	2
CG12155_OG0003210	2333
CG12159_OG0002860	1114
CG12164_OG0006760	3
CG12170_OG0002098	1637
CG12171_OG0004222	2680
CG12173_OG0004172	1064
CG12177_OG0008262	498
CG1218_OG0002103	965
CG12182_OG0011099	309
CG12194_OG0008975	2754
CG12204_OG0001687	220
CG12206_OG0008131	14
CG12209_OG0002818	76
CG12213_OG0002418	4454
CG12219_OG0007713	1249
CG12224_OG0000651_OG1	308
CG12231_OG0003119	0
CG12236_OG0008414	2181
CG12237_OG0007424	2329
CG12239_OG0001754	46
CG12241_OG0001396	1217
CG12253_OG0011818	486
CG12256_OG0004947	173
CG12259_OG0005539	1069
CG12268_OG0005336	6489
CG1227_OG0004337	622
CG12278_OG0004413	1
CG12279_OG0004445	541
CG12288_OG0009457	82
CG12289_OG0010046	1
CG12290_OG0002618	18909
CG12299_OG0009634	1510
CG12301_OG0001981	596
CG12307_OG0009694	0
CG1231_OG0011372	156
CG12316_OG0009955	2103
CG12320_OG0005053	356
CG12321_OG0001064_OG0	2328
CG12325_OG0002854	835
CG1233_OG0011370	3334
CG1234_OG0004335	1119
CG12341_OG0002848	741
CG12343_OG0002853	1196
CG12344_OG0002855	12317
CG12355_OG0012373	203
CG1236_OG0002100	1641
CG12362_OG0000821_OG0	0
CG12374_OG0007223	1271
CG12375_OG0009777	1562
CG12379_OG0008514	66
CG12384_OG0006229	3698
CG1239_OG0004237	247
CG12395_OG0001736	0
CG12398_OG0008359	12
CG12402_OG0002224_OG0	282
CG12420_OG0002594_OG0	60
CG12426_OG0005340	9
CG12438_OG0003802	0
CG12439_OG0009296	0
CG12446_OG0001786_OG0	5
CG12448_OG0009145	0
CG1246_OG0011105	36
CG12464_OG0011955	0
CG12470_OG0007846	2
CG12479_OG0008243	0
CG12480_OG0008242	0
CG12481_OG0008237	0
CG12490_OG0000233_OG1	1
CG12496_OG0007599	21
CG12498_OG0008105	3
CG12499_OG0002285_OG0	982
CG12502_OG0011339	10
CG12507_OG0008176	1
CG12511_OG0009568	0
CG12516_OG0005410	0
CG12517_OG0009649	57
CG12520_OG0010149	27
CG12521_OG0012944	5
CG12531_OG0008272	928
CG12535_OG0008128	1
CG12539_OG0008363	0
CG12540_OG0008220	9
CG12541_OG0007825	1084
CG12560_OG0012234	1549
CG12567_OG0012740	6480
CG12576_OG0001784_OG0	5103
CG12581_OG0001679_OG0	7970
CG12589_OG0011424	49
CG12590_OG0011977	1
CG12594_OG0005596	83
CG12607_OG0011139	0
CG12609_OG0008677	0
CG12617_OG0003653	0
CG12620_OG0009462	0
CG12637_OG0008050	1
CG12643_OG0007518	2888
CG1265_OG0010531	884
CG12655_OG0000445_OG2	4043
CG12659_OG0007410	617
CG12661_OG0007749	4
CG12662_OG0007747	0
CG12672_OG0007868	350
CG12674_OG0003570	0
CG12679_OG0001731_OG0	0
CG12680_OG0001718	0
CG12682_OG0012323	0
CG12691_OG0007931	0
CG12692_OG0000634_OG0	268
CG12693_OG0012106	1
CG12698_OG0008169	2
CG12699_OG0000230_OG1	1
CG12702_OG0001192	49
CG12708_OG0000271_OG0	24
CG12708_OG0000271_OG0.2	65
CG1271_OG0010635	1041
CG12713_OG0003881_OG0	134
CG12716_OG0008438	4
CG12723_OG0008557	492
CG12728_OG0000928_OG0	617
CG12729_OG0011725	13
CG1273_OG0010536	85
CG12730_OG0007375	1615
CG12744_OG0000893	125
CG12746_OG0004208	4606
CG1275_OG0011072	2664
CG12768_OG0001283_OG0	192
CG12769_OG0007187	422
CG12773_OG0003140	2070
CG12782_OG0012281	17
CG12783_OG0000743_OG0	64
CG12784_OG0005236	0
CG12795_OG0008825	1283
CG12811_OG0002240	824
CG12817_OG0002595_OG0	281
CG12818_OG0004897	568
CG12822_OG0001599	3880
CG12825_OG0001130_OG1	20
CG12826_OG0002951	24
CG12828_OG0011622	1
CG12831_OG0011623_OG0	0
CG12836_OG0002963_OG0	29
CG12848_OG0006045	586
CG12849_OG0011577	13
CG12851_OG0005862	1237
CG12857_OG0006163	0
CG12860_OG0006154	6
CG12861_OG0006153	1
CG12862_OG0011585_OG0	0
CG12863_OG0011584	624
CG12866_OG0002772	0
CG12868_OG0001564	1614
CG12869_OG0006145	855
CG12869_OG0006146	281
CG12877_OG0001472_OG0	83
CG1288_OG0001350	0
CG12880_OG0005345	11
CG12883_OG0001474	587
CG12885_OG0001477	7304
CG12895_OG0006308	1487
CG12909_OG0002821	203
CG12910_OG0006305	842
CG12911_OG0006304	8
CG12914_OG0002819	0
CG12917_OG0002815	7
CG12920_OG0006291	0
CG12926_OG0006349	85
CG12929_OG0006357	255
CG12934_OG0006315	29
CG12935_OG0002846	861
CG12942_OG0001596_OG0	82
CG12945_OG0004570	1314
CG12947_OG0004568	34
CG12948_OG0004558	366
CG12963_OG0001641_OG0	0
CG12964_OG0002996_OG0	4
CG12970_OG0006808	117
CG12971_OG0010294	2
CG12974_OG0010307	138
CG12983_OG0010332	0
CG12984_OG0003949	7
CG12985_OG0000915	28
CG12986_OG0011685	18
CG1299_OG0000523_OG0	15352
CG12990_OG0007696	7
CG12991_OG0007703	6419
CG12992_OG0011688	99
CG12994_OG0007707	6
CG12995_OG0008599	0
CG12998_OG0011739	0
CG13000_OG0011738	0
CG13001_OG0008580	451
CG13002_OG0008577	818
CG13003_OG0008572	392
CG13004_OG0008570	109
CG13005_OG0008567	249
CG13008_OG0008305	48
CG13010_OG0003260	0
CG13012_OG0008317	3103
CG13014_OG0008547	699
CG13016_OG0006536	383
CG13018_OG0006537	202
CG13021_OG0003241	5
CG13022_OG0010698	26
CG13023_OG0010699	0
CG13024_OG0010708	288
CG13026_OG0010716	62
CG13028_OG0004010	1
CG13031_OG0012200	929
CG13032_OG0004014_OG0	3
CG13033_OG0010736	3
CG13038_OG0010761	0
CG13039_OG0010762	2
CG1304_OG0000265_OG0	8
CG1304_OG0000265_OG1	26
CG13040_OG0010763	2
CG13041_OG0000280_OG0	0
CG13041_OG0000280_OG0.2	0
CG13042_OG0010767	4
CG13043_OG0000281_OG0	0
CG13043_OG0000281_OG1	0
CG13044_OG0010768	0
CG13045_OG0000814	1
CG13046_OG0010771	0
CG13047_OG0010772	0
CG13048_OG0010773	0
CG13049_OG0010774	1
CG13051_OG0011898	0
CG13053_OG0010778	0
CG13054_OG0010779	0
CG13055_OG0010780	33
CG13056_OG0010757	0
CG13058_OG0004021	0
CG13059_OG0010764	0
CG13062_OG0010766	6
CG13064_OG0010775	0
CG13065_OG0010776	0
CG13066_OG0012201	1
CG13068_OG0002030_OG1	0
CG13069_OG0004022	0
CG1307_OG0004308	1673
CG13070_OG0012202	0
CG13071_OG0011899	0
CG13073_OG0012731_OG0	2
CG13074_OG0010797	635
CG13075_OG0000216_OG0	12
CG13075_OG0000216_OG1	17
CG13077_OG0009097	159
CG13078_OG0003575_OG0	0
CG13081_OG0003574	0
CG13082_OG0009094	61
CG13083_OG0009084	60
CG13084_OG0009083	55
CG13085_OG0001922	66
CG13086_OG0003709	6
CG13088_OG0001266	255
CG1309_OG0010533	6498
CG13096_OG0003720	1113
CG13097_OG0001923	851
CG13101_OG0009304	5906
CG13102_OG0009298	3
CG13108_OG0009295	777
CG13110_OG0011792	0
CG13113_OG0001247_OG0	3
CG13114_OG0009279	2
CG13116_OG0001878	919
CG13123_OG0001877	199
CG13124_OG0003502	9280
CG13126_OG0003515	793
CG13127_OG0001844	0
CG13131_OG0000790_OG0	0
CG13133_OG0003525	626
CG1314_OG0011674	2
CG13144_OG0009363	11
CG13148_OG0007214	3
CG13151_OG0006215	388
CG13154_OG0006206	7
CG13155_OG0006196	3
CG13157_OG0002779	0
CG1316_OG0000430_OG0	5572
CG13168_OG0006184	38
CG1317_OG0011084	15969
CG13170_OG0006182	2
CG13171_OG0006180	0
CG13177_OG0012831	441
CG13185_OG0002928	1645
CG13186_OG0006594	0
CG13192_OG0006567	620
CG13193_OG0006565	3
CG13196_OG0006560	3
CG13197_OG0006563	1023
CG13202_OG0001123_OG0	45
CG13203_OG0006235	603
CG13204_OG0006233	1573
CG13215_OG0002793_OG0	0
CG13216_OG0001568_OG0	0
CG13218_OG0002791_OG0	0
CG13220_OG0001573_OG0	1
CG13223_OG0001571_OG0	0
CG13226_OG0002794_OG0	5
CG13227_OG0006218_OG0	0
CG13228_OG0011587_OG0	0
CG13229_OG0002786_OG0	25
CG13229_OG0002787_OG0	938
CG13231_OG0006217	9
CG13239_OG0009815	5
CG1324_OG0007509	0
CG13243_OG0009147	0
CG13247_OG0010378	17
CG13248_OG0010371	1769
CG13250_OG0011870	5
CG13251_OG0010355	3492
CG13252_OG0003952	940
CG13258_OG0009399	23
CG13272_OG0008882	1
CG13280_OG0008881	1
CG13282_OG0008887	11
CG13285_OG0010583	705
CG13287_OG0010216	0
CG13288_OG0010220	3
CG13293_OG0003937	1383
CG13295_OG0010231	1463
CG13297_OG0010242	0
CG13299_OG0011864	15
CG13300_OG0003943	357
CG13305_OG0011196	3
CG13306_OG0011204	21
CG13308_OG0004102	0
CG13309_OG0011211	35
CG13310_OG0011207	0
CG13312_OG0011210	3
CG13313_OG0004105_OG0	1
CG13314_OG0011224	31
CG13315_OG0011237	354
CG13318_OG0004834	10483
CG13319_OG0006667	428
CG13321_OG0006673	104
CG13326_OG0006545	3
CG13330_OG0007271	0
CG13331_OG0007273	149
CG13332_OG0007274	901
CG13334_OG0007281	12
CG13337_OG0011662	41
CG13339_OG0007296	873
CG13344_OG0007304	1309
CG13358_OG0007351	1990
CG13359_OG0012499	79
CG13360_OG0010145	213
CG13361_OG0003189	24
CG13362_OG0007862	6
CG13364_OG0001174_OG0	7
CG13365_OG0007831	1515
CG13367_OG0003188_OG0	902
CG13369_OG0003181	3003
CG13375_OG0007847	17
CG13377_OG0007849	184
CG13380_OG0010135	3
CG13384_OG0003473	2309
CG13385_OG0012520	0
CG13386_OG0003471	0
CG1339_OG0006721	38
CG13390_OG0003479	455
CG13392_OG0003476	367
CG13397_OG0003469	183
CG13398_OG0003468	872
CG13403_OG0008236	48
CG13404_OG0008224	479
CG13405_OG0011376	4
CG13407_OG0004768	0
CG13408_OG0004770	410
CG13409_OG0004775	2408
CG13423_OG0007099	86
CG13426_OG0011654	1
CG13427_OG0003049	13
CG13428_OG0007100	26284
CG13430_OG0001658	1390
CG13436_OG0006622	19
CG13437_OG0006285	2280
CG13438_OG0006243	0
CG1344_OG0012226	1403
CG13442_OG0006244	1
CG13443_OG0006248	1
CG13445_OG0003880	2
CG13449_OG0009980	247
CG13454_OG0003875_OG0	0
CG13455_OG0009966	3
CG13457_OG0001288	11
CG13458_OG0004037	92
CG13460_OG0010841	27
CG13465_OG0000343_OG0	0
CG13471_OG0004048	0
CG13473_OG0010860	0
CG13474_OG0004049	0
CG13476_OG0012898	1
CG13481_OG0000339_OG0	80
CG13481_OG0000339_OG1	0
CG13484_OG0010886	287
CG13488_OG0001544_OG1	4
CG13492_OG0005946	191
CG13501_OG0005936	8
CG13502_OG0005931	333
CG13502_OG0012991	6
CG13506_OG0007028	3693
CG13510_OG0006998	912
CG13511_OG0006997	9
CG13516_OG0006995	442
CG13526_OG0006986	0
CG13527_OG0006984	4
CG13531_OG0006978	2372
CG13532_OG0006975	762
CG13538_OG0005981	0
CG13539_OG0012044	0
CG1354_OG0007555	6049
CG13541_OG0012280	0
CG13544_OG0005976	0
CG13545_OG0012580	0
CG13551_OG0000540_OG1	14857
CG13551_OG0012048	3043
CG13557_OG0012477	0
CG13558_OG0001556	0
CG13559_OG0012047	4
CG13561_OG0011643	20
CG13562_OG0011631	42
CG13575_OG0006892	4
CG13577_OG0001150_OG0	2
CG13578_OG0006898	5879
CG13579_OG0006013	6
CG1358_OG0006724	10394
CG13581_OG0002746	9
CG13585_OG0011574	8933
CG13587_OG0006025	173
CG13594_OG0006033	6
CG13599_OG0005537	28
CG1360_OG0006725	155
CG13601_OG0005534	1057
CG13603_OG0005332	3741
CG13605_OG0005319	2100
CG13606_OG0005306	239
CG13607_OG0005318	75
CG13609_OG0012982	62
CG13613_OG0005278	0
CG13614_OG0002525_OG0	0
CG13615_OG0002524	0
CG13616_OG0005272	9
CG13618_OG0005267	87
CG13622_OG0005268	564
CG13623_OG0005265	906
CG13625_OG0004618	1385
CG13627_OG0004629	211
CG13630_OG0004630	1609
CG13631_OG0004635	1166
CG13634_OG0004637	7
CG13641_OG0004650	2
CG13643_OG0002274	9
CG13653_OG0002504	0
CG13654_OG0005174	1482
CG13663_OG0011496	625
CG13667_OG0004090_OG0	443
CG13670_OG0011168	9
CG13671_OG0004086_OG0	742
CG13675_OG0000560_OG2	0
CG13676_OG0003984	96
CG13678_OG0000129_OG3	2
CG1368_OG0008241	16
CG13685_OG0010463	1454
CG13689_OG0008772	164
CG13690_OG0008752	48
CG13692_OG0008754	12
CG13698_OG0010125	4726
CG13699_OG0003907_OG0	0
CG13705_OG0010610	34
CG13707_OG0010613	64
CG13708_OG0010614	72
CG1371_OG0006292	3869
CG13711_OG0010618	0
CG13712_OG0010619	0
CG13713_OG0010620	0
CG13716_OG0010627	48
CG13720_OG0004084	0
CG13721_OG0012208	5
CG13722_OG0011130	62
CG13723_OG0010915	0
CG13724_OG0010917	1
CG13725_OG0010918	0
CG13727_OG0004055	1
CG13728_OG0010923	5
CG13731_OG0011910	22
CG13733_OG0010089	2
CG13738_OG0011907	1
CG13739_OG0002891	115
CG13743_OG0006405	800
CG13744_OG0006409	0
CG13747_OG0006408	3
CG13748_OG0006626	10
CG13751_OG0001660_OG0	660
CG13760_OG0007606	1636
CG13766_OG0009602	698
CG13771_OG0009612	35
CG13775_OG0003750_OG0	105
CG13784_OG0000956_OG0	3535
CG13786_OG0003631	0
CG13796_OG0001883_OG0	2376
CG13801_OG0000219_OG0	0
CG13801_OG0000219_OG1	1
CG13806_OG0011077	0
CG13807_OG0011075	326
CG13810_OG0011066	3
CG13813_OG0010189	121
CG13829_OG0011464	0
CG13833_OG0004687	3016
CG13837_OG0002276	1
CG13838_OG0011993	1
CG13841_OG0004694	681
CG13842_OG0004706	23
CG13847_OG0004737	47
CG13850_OG0004743	1056
CG13855_OG0004744	86
CG13856_OG0004745	552
CG13857_OG0004746	8
CG13862_OG0004760	0
CG13868_OG0007089	20750
CG13868_OG0013578	4268
CG13869_OG0007075	21
CG1387_OG0008528	148
CG13870_OG0007093	11
CG13871_OG0003047	484
CG13872_OG0007071	2
CG13875_OG0011381	418
CG13876_OG0001334_OG0	186
CG13877_OG0011937	34
CG13884_OG0000403_OG0	0
CG13887_OG0011343	9177
CG13891_OG0002060	3
CG13893_OG0011360	5451
CG13894_OG0004129	166
CG13895_OG0004128	730
CG13901_OG0011344	530
CG13907_OG0011337	10659
CG13912_OG0011325	46
CG13917_OG0011285	15126
CG13919_OG0011274	210
CG13920_OG0011271	988
CG13921_OG0011032	303
CG13924_OG0011054	533
CG13926_OG0011282	994
CG13928_OG0011279	13501
CG13930_OG0011024	51
CG13931_OG0004073	4
CG13933_OG0011036	3850
CG13937_OG0011056	10329
CG13949_OG0003375	605
CG13950_OG0003376	219
CG13954_OG0006374	1719
CG13955_OG0002890_OG0	28
CG13962_OG0012240	7
CG13970_OG0009133_OG0	0
CG13972_OG0005361	5
CG13983_OG0002696	9
CG13991_OG0000661_OG1	12
CG13992_OG0002070_OG0	18
CG13994_OG0011942	886
CG13995_OG0000538_OG0	2248
CG13999_OG0000662_OG0	601
CG14005_OG0001926	688
CG14006_OG0001927	0
CG14007_OG0009567	20
CG14011_OG0003731	2039
CG14013_OG0003734	7
CG14014_OG0009443	3
CG14015_OG0009446	580
CG14017_OG0003733	0
CG14020_OG0003686	1509
CG14022_OG0008831	243
CG14024_OG0003410_OG0	154
CG14034_OG0008836	2
CG14036_OG0008842	3
CG14042_OG0001816	526
CG14043_OG0003425	1687
CG14044_OG0008964	1093
CG14050_OG0000684	64
CG14052_OG0007777	11
CG14053_OG0012099	1
[truncated: 9,910 more rows]
