# Supplementary material for: Evolution of chemosensory tissues and cells across ecologically diverse Drosophilids
Source: Nat Commun. 2024 Feb 5;15:1047. doi: 10.1038/s41467-023-44558-4 (PMC10844241; doi:10.1038/s41467-023-44558-4)
Supplement: Supplementary file 18 — Supplementary Data 15 [file 41467_2023_44558_MOESM18_ESM.zip › all_count_tables_renamed/SUZD10FP_counts_trim_genes_FBids_1_1_sorted.txt]

128up_OG0006588	1361
14-3-3epsilon_OG0002478	7626
14-3-3epsilon_OG0001126_OG1	22014
140up_OG0004534	429
18w_OG0003044	2103
26-29-p_OG0010897	16821
2mit_OG0000576_OG0	18
5-HT1A_OG0006644	51
5-HT1B_OG0006647	61
5-HT2A_OG0000287_OG0	6
5-HT2B_OG0011472	42
5-HT7_OG0005777	77
5PtaseI_OG0005188	579
7B2_OG0004187	989
a_OG0006460	1031
a10_OG0010691	5920
a5_OG0009037	1388
a6_OG0007651	243
AANATL2_OG0003640	164
AANATL4_OG0000091_OG1	0
AANATL7_OG0007605	6
Aasdh_OG0001831	168
Aatf_OG0001947	309
aay_OG0011265	11649
ab_OG0009683	102
ab_OG0009684	33
ABCB7_OG0011281	2273
Pmp70_OG0003257	6828
Abd-B_OG0005000	0
Abi_OG0002227_OG0	697
Abl_OG0010722	5831
abo_OG0009656	417
Abp1_OG0010565	672
abs_OG0003097	799
ac_OG0007843	0
Ac13E_OG0008321	2218
Ac3_OG0009573	200
Ac78C_OG0010320	70
Acam_OG0000252_OG0	0
Acam_OG0000252_OG1	0
Acam_OG0005131	0
CG9149_OG0011313	1167
Acbp1_OG0009246	862
Acbp2_OG0010415	4984
Acbp4_OG0000311_OG0	0
Acbp4_OG0000311_OG1	6
Acbp6_OG0010414	44
ACC_OG0007193	36580
AcCoAS_OG0000812	19204
Ace_OG0000652_OG0	56
Acer_OG0000953_OG0	2701
Acer_OG0003808	11547
Acf_OG0002671	730
Achl_OG0002770	530
acj6_OG0008333	27
acj6_OG0008334	87
Ack_OG0010507	3390
Ack-like_OG0006546	501
Acn_OG0009540	3106
CG5009_OG0006075	10021
Acox57D-d_OG0006913	894
Acox57D-p_OG0001151	2768
Acp1_OG0009317	464
Acp32CD_OG0009664	0
Acp65Aa_OG0003939	845
Acph-1_OG0001513	377
CG12512_OG0008829	2563
CG18155_OG0007972	38
Acsl_OG0007133	22640
Act42A_OG0000022_OG0	550
Act42A_OG0000022_OG1	5941
Act42A_OG0000022_OG3	248671
Act42A_OG0000022_OG4	9918
Act42A_OG0000022_OG5	257
Actn_OG0003148_OG0	37568
Actn3_OG0011403_OG0	0
ACXB_OG0000046_OG0	1
ACXB_OG0000046_OG1	0
ACXB_OG0000046_OG2	5
ACXB_OG0000046_OG2.2	0
ACXD_OG0004078_OG0	1013
Acyp_OG0009408	1
Acyp2_OG0011498	550
Ada_OG0002342	112
Ada1-2_OG0003777_OG0	219
Ada2a_OG0005051	75
Ada2b_OG0004799	257
Ada3_OG0007872	485
AdamTS-A_OG0005247	1136
AdamTS-A_OG0012010	10
AdamTS-B_OG0008089	396
Adar_OG0007649	653
Adat1_OG0003596	67
Adck1_OG0006032	1094
Adck5_OG0010063	993
ADD1_OG0006579	610
Adf1_OG0001636_OG0	298
Adgf-A_OG0001991_OG0	1
Adgf-A_OG0003900	16586
Adgf-A2_OG0010109	290
Adgf-B_OG0010108	10
Adgf-C_OG0001030_OG0	362
Adgf-D_OG0002208_OG0	612
Adgf-E_OG0006152	0
Adh_OG0003395_OG0	51
Adi1_OG0010940	1459
AdipoR_OG0004727	12163
CG3809_OG0004951	0
AdenoK_OG0003918_OG0	3122
Ady43A_OG0002958	1668
AdoR_OG0005733	350
adp_OG0006108	896
AdSS_OG0000854_OG0	17
Aduk_OG0004873	982
Ae2_OG0010984	3465
CG6512_OG0010913	6791
aft_OG0006080	642
Afti_OG0005567	545
Ag5r_OG0008212	2837
Ag5r2_OG0008213	0
AGBE_OG0007237	10550
AgmNAT_OG0001753	143
ago_OG0010530	2150
AGO1_OG0007307	1570
AGO2_OG0000119_OG0	190
Agpat1_OG0008448	475
Agpat2_OG0003465	789
Agpat3_OG0004018	11444
Agpat4_OG0004019_OG0	357
ADPS_OG0002932	1839
agt_OG0001016_OG0	43
Spat_OG0007723	5337
Ahcy_OG0001195_OG0	3257
AhcyL1_OG0011110	3010
AIF_OG0001225	869
AIMP1_OG0007108	1088
AIMP2_OG0009977	1148
AIMP3_OG0005998	499
Adk1_OG0010829	8652
Adk3_OG0005467	544
Ak6_OG0007201	243
Akap200_OG0000367_OG0	1424
Akh_OG0010512	244
AkhR_OG0009627	626
akirin_OG0010441	1426
Akr1B_OG0001292	5790
Akt1_OG0005415	2334
al_OG0008749	36
Aladin_OG0007570	257
AlaRS_OG0003477	4004
AlaRS-m_OG0010596	1755
Alas_OG0006853	11136
alc_OG0006389	6198
Ald1_OG0005647	141513
Ald2_OG0005645	5
Aldh_OG0003615	23352
Aldh-III_OG0006742	12252
Aldh7A1_OG0003841_OG0	636
Alg-2_OG0001588_OG0	1326
Alg1_OG0002607_OG0	1156
Alg10_OG0000709_OG0	287
Alg11_OG0012170	2084
CG8412_OG0004562	5785
Alg14_OG0001194_OG0	320
Alg2_OG0010641	1500
Alg3_OG0003012	91
Alg3_OG0006966	667
CG5287_OG0001281	662
CG5287_OG0003790	860
Alg9_OG0005173	524
Alh_OG0004317	612
Alh_OG0004319	655
Alh_OG0011430	262
alien_OG0009301	1222
ALiX_OG0005343	1494
Alk_OG0006414	1605
CG12179_OG0001176_OG0	126
Alp1_OG0010289	2
Alp10_OG0010194	65
Alp11_OG0008522	0
Alp12_OG0003717	707
Alp13_OG0001034	327
Alp2_OG0000261_OG0	0
Alp2_OG0000261_OG1	0
Alp4_OG0005779	1437
Alp6_OG0006360	11
Alp7_OG0003030	0
Alp9_OG0003931	26
alph_OG0000083_OG0	0
alph_OG0005113	2770
alpha-Catr_OG0006852	422
alpha-Est1_OG0004357	4828
alpha-Est10_OG0004350	4684
alpha-Est2_OG0000314	639
alpha-Est3_OG0004356	1310
alpha-Est6_OG0004354	0
alpha-Est7_OG0001351	10481
alpha-Est8_OG0004352	8638
alpha-Est9_OG0004351	789
alpha-Man-Ia_OG0003130	303
alpha-Man-Ia_OG0003131	898
alpha-Man-Ia_OG0001168	676
alpha-Man-Ib_OG0005087	833
alpha-Man-Ic_OG0011549	105
alpha-Man-IIa_OG0004878	2159
alpha-Man-IIb_OG0005229	1190
alpha-PheRS_OG0008296	1331
alpha-Spec_OG0011040	34385
alpha4GT1_OG0000948	373
alphaCOP_OG0011275	7954
alphaSnap_OG0010384	3319
alphaTub67C_OG0010998	27
Alr_OG0008278	880
alrm_OG0002498	647
Als2_OG0009863	2500
alt_OG0004894	6110
aly_OG0004083	0
Ama_OG0002112	1
Amacr_OG0009433	872
amd_OG0001918	504
Amnionless_OG0008741	49
amon_OG0011540	938
amos_OG0003702_OG0	0
AMPdeam_OG0008245	7214
Amph_OG0007204	11933
AMPKalpha_OG0001698	8238
Amt_OG0004607	351
Amun_OG0008385	3492
amx_OG0007575	188
Amy-p_OG0000157_OG0	2422
Amy-p_OG0000157_OG0.2	31
Amyrel_OG0006416	0
ana_OG0006403	148
ana1_OG0002269	250
ana2_OG0007120	82
ana3_OG0006194	86
Ance-2_OG0003658	187
Ance-3_OG0001891_OG0	774
Ance-3_OG0009407	488
Ance-4_OG0006406	3120
Ance-5_OG0005870	7579
anchor_OG0010100	1816
Andorra_OG0011741	0
Ank2_OG0010460	4363
Ankle2_OG0000780	3544
l(2)35Be_OG0003404_OG0	177
anox_OG0007490	2117
Ant2_OG0008041	17
antdh_OG0008007	38758
Antp_OG0002113	109
antr_OG0007227	60
AnxB10_OG0008082	6346
AnxB11_OG0008196	2270
AnxB9_OG0004410	17153
aop_OG0003458	1325
aos_OG0010741	1307
Aos1_OG0002145_OG0	221
AOX1_OG0005242	8728
AOX2_OG0000143_OG0	14007
AOX2_OG0000143_OG1	97
AOX4_OG0001465	445
ap_OG0005832	1008
AP-1-2beta_OG0008273	4302
AP-1gamma_OG0007680	4477
AP-1mu_OG0005553	2743
AP-1sigma_OG0005334	2092
AP-2alpha_OG0008751	2262
AP-2mu_OG0004736	1605
AP-2sigma_OG0004385	1054
Apc_OG0005387	1446
APC10_OG0005888	184
Apc2_OG0005308	270
APC4_OG0003171_OG0	257
APC7_OG0001703	47
ApepP_OG0000963	870
aph-1_OG0003552_OG0	558
aPKC_OG0006607	187
aPKC_OG0006608	618
aPKC_OG0006609	66
Aplip1_OG0011323	516
apn_OG0002443_OG0	0
apolpp_OG0012638	139884
app_OG0010830	548
APP-BP1_OG0010070	484
Appl_OG0007834	1767
Aprt_OG0004075	414
Aps_OG0010085	2278
apt_OG0002733	594
CG18815_OG0010034	2644
AQP_OG0007242	1736
aqrs_OG0005393	0
aqz_OG0001049_OG1	6325
ara_OG0009939	30
aralar1_OG0001518	6039
Arc1_OG0002768_OG0	12244
Arc2_OG0006127	438
Arc42_OG0001370_OG0	1966
Archease_OG0002289_OG0	62
Arf51F_OG0006831	1801
Arf79F_OG0012164	9903
ArfGAP1_OG0010836	1817
ArfGAP3_OG0003816_OG0	2458
Arfip_OG0005451	476
Arfrp1_OG0007681	317
arg_OG0003183	6
arg_OG0007835	1
Argk_OG0011233	165195
Argk_OG0011925	3219
Argl_OG0009800	3434
CG31469_OG0002209_OG0	246
ArgRS_OG0008151	1585
ArgRS-m_OG0004367	360
ari-1_OG0007878	3566
ari-2_OG0003028	1038
Arl1_OG0010003	1141
Arl2_OG0004816	366
Arl5_OG0011164	723
Arl6_OG0007042	88
Arl6IP1_OG0004993	535
Arl8_OG0004797	1750
arm_OG0007636	9227
armi_OG0002027	143
Arp1_OG0004441	3998
Arp10_OG0007423	1369
Arp2_OG0001770	915
Arp3_OG0010555	1284
Arp5_OG0001448_OG0	111
Arp53D_OG0011600	3
Arp6_OG0008512	405
Arp8_OG0007614	194
Arpc1_OG0009187	2715
Arpc2_OG0009417	1361
Arpc3A_OG0005226	347
Arpc3B_OG0008590	7
Arpc4_OG0008719	1836
Arpc5_OG0008957	548
arr_OG0007264	1155
Arr1_OG0009490	10431
Arr2_OG0004099	39077
Ars2_OG0005840	3782
Art1_OG0004911	867
Art2_OG0008773	3
Art3_OG0004604	243
Art4_OG0004574	249
Art6_OG0004528_OG0	0
Art7_OG0001547_OG0	481
Art8_OG0009662	185
Art9_OG0002219_OG0	0
Arts_OG0000486_OG0	2954
aru_OG0003377	4352
Arv1_OG0013036	97
arx_OG0009914	93
Asap_OG0007180	2098
Asator_OG0002682_OG1	436
Asciz_OG0010646	102
ase_OG0007840	0
asf1_OG0009889	558
ash1_OG0000982_OG0	64
ash2_OG0004623	1498
Ask1_OG0004518	3041
asl_OG0004217	159
AsnRS_OG0003707	2722
AsnRS-m_OG0006452	216
AsnS_OG0000992	1364
asp_OG0004633	8
Asph_OG0006509	20811
ASPP_OG0006932	2542
CG9572_OG0008488	12778
AspRS_OG0006665	5031
AspRS-m_OG0008886	2476
asrij_OG0006972	1089
asRNA:CR31429_OG0002339_OG0	162
asRNA:CR42743_OG0003772_OG0	0
asRNA:CR43299_OG0012338_OG0	0
asRNA:CR43426_OG0012535_OG0	0
asRNA:CR43454_OG0002277_OG0	238
asRNA:CR43463_OG0001607_OG0	150
asRNA:CR43809_OG0003675_OG0	643
asRNA:CR44106_OG0002406_OG0	1
asRNA:CR44169_OG0002969_OG0	84
asRNA:CR44179_OG0001455_OG0	1876
asRNA:CR44372_OG0000331_OG0	69
asRNA:CR44372_OG0000331_OG1	10
asRNA:CR44894_OG0012090_OG0	6
asRNA:CR45044_OG0005605_OG0	217
asRNA:CR45195_OG0000203_OG0	14833
asRNA:CR45195_OG0000203_OG1	5170
asRNA:CR45350_OG0001645_OG0	1851
asRNA:CR45943_OG0010336	330
asRNA:CR46029_OG0000226_OG0	7
asRNA:CR46029_OG0000226_OG1	28
asRNA:CR46139_OG0003106_OG0	71
asRNA:CR46246_OG0011916	0
asRNA:CR46354_OG0002193_OG0	89
asRNA:CR46473_OG0000925_OG0	75
Ass_OG0001346	524
ast_OG0003560	153
AstA_OG0004634	87
AstA-R1_OG0000689	14
AstA-R2_OG0005396	5
AstC_OG0009668	5
AstC-R1_OG0010134	28
AstC-R2_OG0001295_OG0	9
AstCC_OG0009669	0
asun_OG0002419_OG0	82
Asx_OG0006138	1392
Atac1_OG0003748_OG0	51
Atac2_OG0009508	234
Atac3_OG0000828	512
Tat_OG0001330	1547
Ate1_OG0003045	1340
Atet_OG0003384	2306
Atf-2_OG0006059	194
Atf3_OG0007763	1597
Atg1_OG0009929	124
Atg1_OG0009931	1521
Atg10_OG0001598	49
Atg101_OG0008681	514
Atg12_OG0011904	195
Atg13_OG0004817	1774
Atg14_OG0005089	1308
Atg16_OG0005703	808
Atg17_OG0004232	3830
Atg18a_OG0011152	2152
Atg18b_OG0001271_OG0	2878
Atg2_OG0011112	5613
Atg3_OG0009922	1667
Atg4a_OG0009014	1939
Atg4b_OG0005256	586
Atg5_OG0007974	460
Atg6_OG0005323	829
Atg7_OG0006714	566
Atg8a_OG0008043	15794
Atg8b_OG0005571	12
Atg9_OG0006487	2648
atilla_OG0011822	18069
atk_OG0010362	60
atl_OG0001399	11168
atms_OG0004154	1275
ato_OG0004804	1
Atox1_OG0012695	1229
ATP6AP2_OG0004869	12754
ATP7_OG0008369	2070
ATP8A_OG0007260	4335
ATP8A_OG0007261	75
Atpalpha_OG0002140	37812
ATPCL_OG0006680	20657
ATPsynB_OG0010987	33384
ATPsynbeta_OG0005823	155413
ATPsynbetaL_OG0001317	2
ATPsynC_OG0005792	69860
ATPsynCF6_OG0005500	17045
ATPsynCF6L_OG0010605	0
ATPsynD_OG0004477	24692
ATPsyndelta_OG0007526	14455
ATPsynE_OG0005568	13852
ATPsynG_OG0009657	14818
ATPsyngamma_OG0005690	33914
ATPsynGL_OG0009315	1
ATPsynO_OG0012619	31254
AttC_OG0000164_OG0	14040
AttC_OG0007258	8228
AttD_OG0004890	17
Atu_OG0002096	1597
Atx-1_OG0012102	32
Atx2_OG0011501	8728
Atxn7_OG0003444	902
aub_OG0000482_OG0	219
aurA_OG0004964	22
aurB_OG0009647	36
aust_OG0001881	0
aux_OG0003096_OG0	2163
ave_OG0006159	199
Aven_OG0003291	226
awd_OG0002664	9938
Awh_OG0010478	107
axed_OG0010262	519
Axn_OG0005720	992
axo_OG0003993	750
axo_OG0010625	292
axo_OG0010626	1688
axo_OG0010628	129
Axs_OG0008319	4804
Axud1_OG0003447	1229
az2_OG0006736	177
azot_OG0000210_OG0	1
azot_OG0000210_OG1	0
b_OG0009189	3427
B-H1_OG0000267_OG0	195
B-H1_OG0000267_OG1	189
B4_OG0009202	4943
B52_OG0001376_OG0	1823
b6_OG0007653	21
B9d1_OG0005246	60
B9d2_OG0005830	37
bab1_OG0011327	78
bab1_OG0011328	52
bab2_OG0011326	2322
babo_OG0006628	851
babos_OG0007027	3038
Bacc_OG0008947	11207
Bace_OG0000801_OG0	12
baf_OG0003792	912
bai_OG0005189	3747
Balat_OG0007229	38
Baldspot_OG0010721	1986
ball_OG0001092_OG1	246
bam_OG0005170	9
bap_OG0001358_OG0	16
Bap111_OG0007677	2250
Bap170_OG0000903_OG0	1181
Bap55_OG0005900	854
Bap60_OG0008560	1389
IMPPP_OG0000305_OG1	15431
barc_OG0010291	1165
bark_OG0008784	1454
barr_OG0000425_OG0	268
baz_OG0008596	6403
bb8_OG0005496	1
bbc_OG0007266	3052
CG18067_OG0007098	68116
bbg_OG0010871	2482
bbg_OG0010872	3864
BBIP1_OG0004876	310
BBS1_OG0010413	166
BBS4_OG0002785_OG0	323
BBS5_OG0002086	170
BBS8_OG0008755	163
BBS9_OG0006919	1299
bbx_OG0008688	7046
bc10_OG0010387_OG0	517
BCAS2_OG0005540	231
bcd_OG0002111_OG0	1
bchs_OG0003722	89
BCL7-like_OG0007566	204
bcn92_OG0007793	223
Bdbt_OG0004400	241
bdg_OG0006805	2511
bdl_OG0003385	2280
Bdp1_OG0009215	486
be_OG0000785	2037
BEAF-32_OG0006164	794
beag_OG0004860	531
beat-Ia_OG0011784	40
beat-Ib_OG0009146	36
beat-Ic_OG0001866_OG0	0
beat-IIa_OG0005482	37
beat-IIb_OG0005481	54
beat-IIIa_OG0009463	6
beat-IIIb_OG0009460	38
beat-IIIc_OG0003687	141
beat-IV_OG0005508	119
beat-Va_OG0005024	3
beat-Vb_OG0005021	33
beat-Vc_OG0001062_OG0	10
beat-VII_OG0011542	9
beat-VII_OG0011544	7
beg_OG0004008	532
bel_OG0001048	10305
Bem46_OG0008920	426
ben_OG0000514_OG0	2220
Best1_OG0002590_OG0	1352
Best2_OG0010251	5398
Best3_OG0009963	0
Best4_OG0000558_OG0	0
Bet1_OG0003845_OG0	660
Bet3_OG0004072	544
beta-PheRS_OG0005298	743
beta-Spec_OG0007697	45431
beta'COP_OG0009212	6236
beta3GalTII_OG0012738	220
beta4GalNAcTA_OG0006521	498
beta4GalNAcTB_OG0002610	463
beta4GalT7_OG0005195	339
betaCOP_OG0008653	8152
betaggt-I_OG0008962	909
betaGlu_OG0002667	2131
CG32396_OG0011696	179
Bgb_OG0011276	351
bgcn_OG0001647	258
bgm_OG0009412	7799
BHD_OG0010421	353
bi_OG0003201	252
bi_OG0012904	39
BI-1_OG0004087	6069
bib_OG0001843_OG0	16
BicC_OG0009143	72
BicD_OG0009474	2065
CG11873_OG0005086	728
bif_OG0003277	2705
bif_OG0012761	650
BigH1_OG0001085_OG0	2
bigmax_OG0005365	484
Bili_OG0002506_OG0	47
bin_OG0010286	1
Bin1_OG0005423	227
bin3_OG0007310	2417
bip1_OG0010560	288
Bka_OG0009250	415
blanks_OG0011885_OG0	0
Blimp-1_OG0010196	3534
Blm_OG0002608	121
Blos1_OG0006148	261
Blos2_OG0010078	225
Blos3_OG0009918	406
Blos4_OG0010933	204
blot_OG0010924	37477
blow_OG0006726	563
blp_OG0005216	1087
blw_OG0006982	115446
bma_OG0010967	26
Bmcp_OG0010022	468
bmm_OG0010858	4423
bnb_OG0001206_OG1	17784
CG5059_OG0012191	4447
bnk_OG0005787	0
bnl_OG0004512	61
boca_OG0006727	862
bocks_OG0002575_OG0	274
BOD1_OG0005544	1595
boi_OG0007601	409
boi_OG0007603	203
boil_OG0012322	8
bol_OG0011238	1877
boly_OG0007153	0
BomBc1_OG0001623	2730
BomBc2_OG0000769_OG0	23092
BomBc3_OG0004769	3030
BomT3_OG0011469	14453
bon_OG0004934	1685
bond_OG0004726	427
bonsai_OG0007008	935
Boot_OG0006400	1
bor_OG0004967	832
bora_OG0003911	3
BORCS5_OG0008208	467
BORCS6_OG0011365	213
BORCS7_OG0007103	95
borr_OG0009292	63
boss_OG0005676	2327
botv_OG0006642	784
bou_OG0007819	959
bowl_OG0008785	797
BoYb_OG0000400_OG0	34
br_OG0007659	16
br_OG0011928	3
Br140_OG0001629	964
brat_OG0001919	136
Brca2_OG0000883	175
Brd_OG0010852	1
CG7154_OG0009310	1279
Brd8_OG0002488	541
Bre1_OG0010209	1055
Brf_OG0005483	1345
Brf_OG0005485	105
brk_OG0007975	766
brm_OG0009999	7426
Brms1_OG0008442	833
Bro_OG0011272	1
brp_OG0000499_OG1	309
l(3)72Ab_OG0009997	2067
bru1_OG0009737	33
bru1_OG0009738	889
bru2_OG0009740	2088
bru2_OG0011823	75
bru2_OG0012161	347
bru3_OG0010907	236
bru3_OG0011909	13
Bruce_OG0004896	7929
brun_OG0003663	1479
brv1_OG0000706_OG0	0
brv2_OG0010919	0
brv3_OG0011666	0
BRWD3_OG0005288	4315
brwl_OG0009277	633
bs_OG0003002	379
bs_OG0006897	177
bsf_OG0001906_OG0	3042
Bsg_OG0009780	5442
Bsg25D_OG0003412_OG0	2248
bsh_OG0009110	3
bsk_OG0012344	1379
bt_OG0000537_OG1	266
BTBD9_OG0000546_OG0	1275
BtbVII_OG0011887	2698
btd_OG0007557	205
Btk29A_OG0001838	1523
Btk29A_OG0011763	32
btl_OG0002041	1929
btn_OG0004719	0
Btnd_OG0008611	4
btsz_OG0001035_OG1	354
btsz_OG0004581	1
btv_OG0003692	13
btv_OG0009487	320
btz_OG0005342	2674
Bub1_OG0001806_OG0	970
Bub3_OG0005120	666
BubR1_OG0000657_OG0	0
Buffy_OG0006561	1641
bug_OG0006803	562
Bug22_OG0009372	226
BuGZ_OG0008876	985
CG8270_OG0010257	665
bun_OG0000556	1527
bun_OG0009749	2648
bur_OG0003683_OG0	1938
Burs_OG0001045_OG0	0
bves_OG0007497	230
bves_OG0007499	165
bw_OG0006000	51
bwa_OG0009122	111
bwa_OG0012525	117
Bx_OG0008666	3
Bx_OG0008667	426
Bx42_OG0007682	2229
by_OG0005550	9123
byn_OG0010803	0
bys_OG0007950	784
c-cup_OG0012143	0
c(3)G_OG0001464_OG0	134
c11.1_OG0007569	4151
c12.1_OG0007568	1115
c12.2_OG0007567	4339
C15_OG0002126_OG0	15
C1GalTA_OG0009799	709
C3G_OG0007801	3025
C901_OG0008027	5
ca_OG0005700	3218
Ca-alpha1D_OG0009140	3076
Ca-alpha1T_OG0003323	243
Ca-beta_OG0009681	182
Ca-Ma2d_OG0009139	909
CaBP1_OG0008860	8444
cac_OG0000605_OG0	36
cact_OG0009392	15937
cactin_OG0003129	1384
cad_OG0009437	6
Cad74A_OG0010922	22
Cad86C_OG0002368	1336
Cad87A_OG0001088_OG0	255
Cad89D_OG0001058_OG0	2
Cad96Ca_OG0011497	1575
Cad96Cb_OG0005172	3
Cad99C_OG0005704	1630
CadN_OG0000277_OG1	45
Caf1-105_OG0002830	124
Caf1-180_OG0007408	390
Caf1-55_OG0001036	924
cag_OG0001595_OG0	130
CAH1_OG0009192	14117
CAH13_OG0002843	0
CAH14_OG0002807	0
CAH15_OG0006256	0
CAH16_OG0000498_OG1	53
CAH2_OG0001000_OG0	1612
CAH3_OG0003177	1224
CAH5_OG0005796	35245
CAH7_OG0000840	2045
CAH8_OG0004748	3
CAH9_OG0005622	912
CAHbeta_OG0002334	289
cal1_OG0002556_OG0	628
CalpA_OG0003035	5211
CalpB_OG0010971	3960
CalpC_OG0008186	69
Calr_OG0005564	38135
Cals_OG0013279_OG0	1246
Calx_OG0002139_OG0	2
Calx_OG0004417	2016
Calx_OG0004418	1599
calypso_OG0006121	344
Cam_OG0012053	12724
CaMKI_OG0012767	6741
CaMKII_OG0013280	3517
Camp_OG0005907	274
Camta_OG0006364	341
Camta_OG0006365	62
can_OG0004061_OG0	0
CanA1_OG0005778	2581
CanB_OG0000231_OG0	240
CanB_OG0000231_OG1	1670
Cand1_OG0009382	2336
CAP_OG0000587_OG0	12451
CAP_OG0012405	7
Cap-D2_OG0005121	148
Cap-D3_OG0009448	63
Cap-G_OG0002924	692
Cap-H2_OG0004906	452
Capa_OG0005712	279
Caper_OG0009347	5620
Capr_OG0010138	2702
caps_OG0010156	3081
caps_OG0010157	2463
capt_OG0009025	8404
capu_OG0000612_OG0	480
car_OG0007437	583
CARPA_OG0007960	19
CARPB_OG0007554	40
CarT_OG0009432	174
cas_OG0004236	1
casp_OG0006502	2089
cass_OG0009476	2799
Cat_OG0003869	18826
cathD_OG0002862	33657
cato_OG0006491	0
Catsup_OG0009538	3225
caup_OG0009938	9
cav_OG0000654	54
caz_OG0003243_OG0	1510
cbc_OG0007265	435
Cbl_OG0002051_OG0	2612
CBP_OG0001721	25
CBP_OG0007971	19
Cbp20_OG0005066	335
Cbp53E_OG0006447	414
Cbp80_OG0007913	656
Cbp80_OG0007915	772
Cbs_OG0003124	2460
cbs_OG0007263	496
cbt_OG0008760	8796
Cby_OG0004789	30
Cc2d2a_OG0002702	77
CCAP_OG0011467	0
CCAP-R_OG0000870	33
ccb_OG0012089	3
CCDC151_OG0011900	17
CCDC53_OG0009785	423
Ccdc58_OG0010399	90
Ccdc85_OG0008917	166
CCHa1_OG0004530	26
CCHa1-R_OG0006065	48
CCHa2_OG0002186_OG0	284
CCHa2-R_OG0005836	4
Cchl_OG0004776	7837
CCKLR-17D1_OG0003334	13
CCKLR-17D1_OG0008675	39
CCKLR-17D1_OG0011744	12
CCKLR-17D3_OG0008678	83
Ccm3_OG0005250	1081
Ccn_OG0010106	261
Ccn_OG0010107	247
Ccn_OG0012179	103
Ccp84Ab_OG0000178_OG0	68
Ccp84Ac_OG0001349_OG0	0
Ccp84Ae_OG0002110_OG0	13
Ccp84Af_OG0000109_OG0	2
Ccp84Af_OG0000109_OG1	0
Ccp84Af_OG0000109_OG2	0
Ccp84Ag_OG0001348_OG0	19
Ccs_OG0006299	779
CCT1_OG0002281_OG0	1379
CCT2_OG0003145	2249
CCT3_OG0004995	3765
CCT4_OG0000979	3336
CCT5_OG0006600	4401
CCT6_OG0008508	2423
CCT7_OG0004839	937
CCT7_OG0004841	471
CCT8_OG0007117	3143
Ccz1_OG0010481	423
cd_OG0004708	60
CD98hc_OG0001357_OG0	2190
Cda4_OG0008701	1642
Cda5_OG0008721	5634
Cda9_OG0002707	5
CDase_OG0005749	2032
cdc14_OG0009306	2566
Cdc16_OG0005493	220
Cdc23_OG0009421	230
Cdc27_OG0010426	1598
Cdc2rk_OG0006290	140
Cdc37_OG0011041	2235
Cdc42_OG0008268	2758
Cdc45_OG0007388	296
Cdc5_OG0011371	1050
CDC50_OG0008483	4002
Cdc6_OG0002054	76
Cdc7_OG0007729	4899
Cdep_OG0002087	2297
Cdep_OG0004159	2430
CdGAPr_OG0009111	3510
cdi_OG0000729	2441
cDIP_OG0004394	3887
Cdk1_OG0000555_OG0	10
Cdk12_OG0009875	859
Cdk2_OG0002391	92
CDK2AP1_OG0008015	587
Cdk4_OG0006632	426
Cdk5_OG0002993	699
Cdk5alpha_OG0009389	754
Cdk7_OG0001724	160
Cdk8_OG0010977	128
Cdk9_OG0007009	401
Cdlc2_OG0000234_OG1	0
cdm_OG0002482	1614
Cds_OG0010549	2567
Ced-12_OG0009727	921
ced-6_OG0006366	12659
CenB1A_OG0004675	2320
CenG1A_OG0003595_OG0	4580
CenG1A_OG0009182	63
Cenp-C_OG0002322	172
Cep135_OG0009952	629
Cep135_OG0009954	528
cep290_OG0004127	66
Cep89_OG0006812	5
Cep97_OG0008778	262
cer_OG0012078	2884
Cerk_OG0004182	5234
cert_OG0011161	1559
Cf2_OG0008971	1960
Cfp1_OG0007571	265
CG5789_OG0004615	1384
cg_OG0006533	3076
CG10000_OG0005395	8
CG10005_OG0004963	75
CG10011_OG0005399	684
CG10013_OG0002410_OG0	0
CG10019_OG0008786	182
CG10026_OG0009081	704
CG10029_OG0004344	0
CG10031_OG0008792	1283
CG10035_OG0004420	530
CG10038_OG0001436_OG0	278
CG10041_OG0012259_OG0	0
CG10051_OG0007036	2
CG10053_OG0004336	172
CG10055_OG0004329	1047
CG10062_OG0007038	90
CG10063_OG0010284	27
CG10064_OG0010282	1
CG10068_OG0004321	710
CG10073_OG0000065_OG2	2
CG10075_OG0010279	1533
CG10077_OG0010277	15112
CG10082_OG0005964	4282
CG10086_OG0001355	83
CG10089_OG0010567	261
CG10098_OG0004320	695
CG10104_OG0006132	0
CG10116_OG0010569	0
CG10126_OG0005023	1892
CG10132_OG0009091	2081
CG10137_OG0009093	1013
CG10139_OG0006151	542
CG10140_OG0010573	2
CG10147_OG0010256	323
CG10151_OG0006160	69
CG10154_OG0010575	1
CG10163_OG0010252	0
CG10164_OG0001489	1
CG10165_OG0011781	327
CG10171_OG0010163	406
CG10175_OG0005507	6926
CG10177_OG0001079_OG0	0
CG10184_OG0005509	884
CG10185_OG0005203	145
CG10189_OG0009087	157
CG10194_OG0009085	262
CG10195_OG0003572	323
CG10205_OG0006168	7660
CG10208_OG0005527	925
CG10209_OG0006169	414
CG10211_OG0009505	3316
CG10222_OG0010165	380
CG10226_OG0010249	2317
CG10237_OG0003462	42901
CG1024_OG0004294	380
CG10252_OG0011517	0
CG10254_OG0002565	2915
CG10257_OG0006606	280
CG10264_OG0005208	0
CG10265_OG0006935	47
CG10274_OG0003940	820
CG10280_OG0004257	5
CG10283_OG0001907_OG0	593
CG10286_OG0004292	1037
CG10298_OG0004288	2
CG10300_OG0005516	0
CG10301_OG0005515	0
CG10307_OG0005957	1517
CG10311_OG0004972	1232
CG10317_OG0004974	0
CG10321_OG0005965	2551
CG10324_OG0004994	332
CG10332_OG0005992	2
CG10333_OG0009507	1304
CG10336_OG0009516	70
CG10337_OG0009096	367
CG10338_OG0009517	532
CG10339_OG0006873	713
CG10340_OG0001059_OG0	2603
CG10341_OG0009518	297
CG10343_OG0009520	317
CG10344_OG0007020	91
CG10345_OG0002430_OG0	1606
CG10347_OG0000607_OG0	81
CG10348_OG0003704	127
CG10352_OG0008207	31
CG10353_OG0008206	3454
CG10357_OG0010470	216
CG10359_OG0010469	1212
CG10361_OG0010014	407
CG10362_OG0008202	604
CG10365_OG0005518	2008
CG10366_OG0009102	1013
CG10375_OG0005526	455
CG10376_OG0009519	503
CG10383_OG0001909	4115
CG10384_OG0007018	71
CG10405_OG0004983	9
CG10407_OG0005207	9
CG10413_OG0003703_OG0	1709
CG10417_OG0013094	2184
CG10418_OG0010832	197
CG10425_OG0002500	953
CG10428_OG0001263_OG0	273
CG10431_OG0001914	183
CG10433_OG0006904	7810
CG10435_OG0002296_OG0	272
CG10444_OG0007082	1069
CG10445_OG0001356	90
CG10459_OG0001605_OG0	0
CG10462_OG0009105	955
CG10463_OG0009108	214
CG10466_OG0012145	116
CG10467_OG0010233	845
CG10469_OG0010232	262
CG10470_OG0009541	663
CG10472_OG0000811_OG0	205
CG10479_OG0010225	222
CG10481_OG0009114	5
CG10483_OG0010221	795
CG10486_OG0010219	0
CG10492_OG0009544	822
CG10494_OG0006908	370
CG10495_OG0009546	156
CG10505_OG0006927	35
CG10508_OG0010314	701
CG10510_OG0003948	1
CG10513_OG0005163	473
CG10514_OG0005162	244
CG10516_OG0009998	822
CG10527_OG0002810_OG0	13011
CG10543_OG0006262	3862
CG10550_OG0000747	21633
CG10555_OG0008527	709
CG10561_OG0009552	1285
CG10565_OG0010321	3469
CG10576_OG0010200	3862
CG10581_OG0010326	14
CG10584_OG0010328	332
CG10587_OG0000094_OG0	0
CG10587_OG0000094_OG1	0
CG10587_OG0000094_OG2	0
CG10589_OG0003950	0
CG10591_OG0010195	0
CG10597_OG0003317	0
CG10598_OG0011740	0
CG10600_OG0009530	2680
CG10602_OG0009532	2343
CG10616_OG0010838	1233
CG10621_OG0001911	4961
CG10623_OG0001912	422
CG10628_OG0009107	383
CG10631_OG0001241	1618
CG10646_OG0009949	214
CG10654_OG0009947	40
CG10657_OG0009951	16921
CG10660_OG0010840	921
CG10663_OG0010839	342
CG10669_OG0005156	283
CG10674_OG0010603	887
CG10680_OG0003577	17769
CG10681_OG0009950	193
CG10700_OG0011812	0
CG10702_OG0009548	783
CG10710_OG0010908	686
CG10713_OG0010576	69
CG10725_OG0010574	1
CG10730_OG0000951	0
CG10731_OG0006517	389
CG10737_OG0006638	31149
CG10738_OG0010568	60
CG1074_OG0007339	211
CG10747_OG0009127	554
CG10748_OG0011855_OG0	0
CG10749_OG0003913_OG0	0
CG10750_OG0009561	1
CG10752_OG0010150_OG0	1
CG10761_OG0008304	0
CG1077_OG0004263	24
CG10793_OG0003237	3
CG10795_OG0006915	344
CG10799_OG0003081	4807
CG10801_OG0012112	4
CG10802_OG0008133	762
CG10803_OG0008134	970
CG10804_OG0008132	153
CG10809_OG0010976	267
CG10814_OG0007257	224
CG10822_OG0007072	0
CG10839_OG0009144	0
CG10841_OG0002198_OG0	3
CG10853_OG0003980_OG0	6
CG10859_OG0009209	1
CG10862_OG0002017_OG1	6961
CG10863_OG0010486	7722
CG10863_OG0012194_OG0	44
CG10864_OG0005043	147
CG10866_OG0010485	354
CG10874_OG0003457	946
CG10877_OG0002385_OG0	8
CG10887_OG0002183_OG0	0
CG10898_OG0002547	285
CG1090_OG0003105_OG0	436
CG10903_OG0002293_OG0	157
CG10904_OG0011634	130
CG10907_OG0001984_OG0	332
CG10909_OG0005022	0
CG10910_OG0006092	2
CG10911_OG0006095	1
CG10912_OG0000471	9
CG10914_OG0006109	228
CG10919_OG0001352	0
CG1092_OG0001161_OG0	0
CG10920_OG0007959	0
CG10927_OG0006710	93
CG10931_OG0006071	0
CG10932_OG0007954	2851
CG10934_OG0002756_OG0	1
CG10939_OG0005908	8922
CG10947_OG0009415	2914
CG10948_OG0009927	709
CG10949_OG0009416	160
CG10950_OG0012279	0
CG10958_OG0001743	143
CG10959_OG0008299	68
CG10962_OG0007748	439
CG10970_OG0003173	54
CG10973_OG0012539	657
CG10979_OG0004244	785
CG10984_OG0009934	400
CG10996_OG0008249	0
CG11000_OG0004245	21
CG11007_OG0003037	374
CG11018_OG0007064	0
CG11029_OG0001270	10
CG1103_OG0003103_OG0	147
CG11030_OG0003728	399
CG11034_OG0001268	451
CG11035_OG0002292_OG0	370
CG11041_OG0001654	43
CG11044_OG0007073	2072
CG1105_OG0004314	2789
CG11050_OG0009604	4390
CG11060_OG0006765	0
CG11068_OG0011716	31
CG11069_OG0004655	913
CG11076_OG0001759	123
CG11077_OG0000549_OG0	209
CG11085_OG0008456	20
CG11089_OG0004653	5032
CG11095_OG0003249	288
CG11099_OG0007074	1076
CG11103_OG0003250	371
CG11106_OG0012330	0
CG11109_OG0001964	114
CG11110_OG0006619	474
CG11123_OG0006752	554
CG11125_OG0006747	151
CG11127_OG0006744	353
CG1113_OG0004171	8
CG11131_OG0001957_OG0	0
CG11134_OG0003251	600
CG11141_OG0006745	631
CG11145_OG0006754	1
CG11147_OG0003729	13228
CG11149_OG0003730	0
CG11151_OG0008256	5190
CG11159_OG0006283	0
CG1116_OG0004164	477
CG11162_OG0008263	26
CG11168_OG0004657	1842
CG11170_OG0006462	117
CG11178_OG0003327	683
CG11180_OG0006625	555
CG11191_OG0007189	558
CG11192_OG0007095	0
CG11200_OG0007088	1568
CG11211_OG0012938	54642
CG11226_OG0012166_OG0	0
CG11227_OG0007505	0
CG1124_OG0002090	8107
CG11241_OG0003815_OG0	677
CG11247_OG0009861	217
CG11248_OG0003830_OG0	226
CG11249_OG0009864	12
CG11251_OG0001998	0
CG11257_OG0007039	250
CG11263_OG0001789	39
CG11267_OG0011856	1571
CG11269_OG0006458	0
CG11275_OG0002906	4827
CG11279_OG0003924_OG0	276
CG11286_OG0004361	0
CG1129_OG0002085	408
CG11291_OG0003029	0
CG11294_OG0007761	11
CG11298_OG0007031	0
CG11309_OG0010303	2309
CG11317_OG0012026	105
CG11318_OG0000756	140
CG11319_OG0009603	201
CG11327_OG0009628	0
CG11333_OG0002657_OG0	0
CG11334_OG0005804	1427
CG11342_OG0011920	16
CG11345_OG0011138	8
CG11349_OG0011131	0
CG11353_OG0011127	59
CG11356_OG0008477	3
CG11357_OG0011126	389
CG1136_OG0010499	2099
CG11367_OG0000806_OG0	205
CG11369_OG0011699	0
CG1137_OG0004303	0
CG11370_OG0003817_OG0	14
CG11377_OG0008723	770
CG11378_OG0007395	1993
CG11379_OG0007397	0
CG11380_OG0007400	34
CG11381_OG0007402	5
CG11382_OG0007404	4
CG11384_OG0007396	0
CG1139_OG0004077	365
CG11391_OG0001026_OG0	2589
CG11396_OG0010345	758
CG11398_OG0007405	155
CG11403_OG0007406	57
CG11404_OG0012169	7
CG11406_OG0006889	10
CG11409_OG0007766	24
CG11413_OG0011575	120
CG11414_OG0006019	2773
CG11417_OG0007590	365
CG1142_OG0012974	243
CG11425_OG0009823	641
CG11426_OG0009824	4762
CG1143_OG0011104	1401
CG11436_OG0003200	123
CG11437_OG0009825	61
CG11438_OG0009826	687
CG11447_OG0004515	133
CG11449_OG0000981_OG1	4
CG11453_OG0001027_OG0	46
CG11454_OG0001792	312
CG11456_OG0003951	141
CG11459_OG0000135_OG1	476
CG1146_OG0011093	5403
CG11470_OG0000857	0
CG11474_OG0005934	1390
CG11475_OG0005935	16
CG11498_OG0001515	84
CG11504_OG0002630	442
CG11523_OG0009832	278
CG11529_OG0010828	591
CG11537_OG0010640	1727
CG11550_OG0002660	4887
CG11560_OG0010817	247
CG11562_OG0008742	115
CG11563_OG0002662	610
CG11566_OG0007496	13
CG11570_OG0004027	0
CG11581_OG0008240	0
CG11583_OG0010538	599
CG11584_OG0008239	0
CG11585_OG0012335	0
CG11586_OG0010534	428
CG11590_OG0001741	663
CG11593_OG0010497	616
CG11594_OG0010492	3061
CG11596_OG0007629	482
CG11601_OG0008739	579
CG11608_OG0000142_OG0	68
CG1161_OG0004180	3638
CG11617_OG0008731	481
CG11619_OG0003864_OG0	0
CG11626_OG0011450	1
CG11629_OG0003739	0
CG11630_OG0009580	0
CG11634_OG0009583	0
CG11635_OG0007156	8
CG11638_OG0007387	75
CG11655_OG0001745_OG0	1182
CG11656_OG0005013	0
CG11658_OG0010025	1117
CG11663_OG0012087	0
CG11664_OG0011395	0
CG11666_OG0012316	0
CG11668_OG0002452	1271
CG11670_OG0005008	52
CG11672_OG0004805	1
CG11674_OG0008231	2837
CG11679_OG0008511	311
CG11686_OG0002448_OG0	72
CG11693_OG0004810	0
CG11694_OG0000225_OG0	0
CG11694_OG0000225_OG1	2
CG11695_OG0007879	360
CG11696_OG0007880	550
CG11698_OG0002319_OG0	0
CG11699_OG0007882	1974
CG11703_OG0002165_OG0	0
CG11710_OG0001691_OG0	537
CG1172_OG0004189	653
CG11722_OG0001391	446
CG11723_OG0003571	238
CG11726_OG0010048	1
CG11737_OG0001419_OG0	708
CG11741_OG0001420_OG0	1
CG11752_OG0007995	3782
CG11755_OG0000851	119
CG11756_OG0007997	0
CG11760_OG0004826	294
CG11768_OG0004832	213
CG11771_OG0005200	2912
CG11777_OG0006309	89
CG11779_OG0004481	1793
CG11786_OG0012799	0
CG11788_OG0007083	44
CG11790_OG0005187	2350
CG11791_OG0012008	2569
CG11807_OG0003009_OG0	1023
CG11808_OG0006841	75
CG11811_OG0004058	396
CG11816_OG0008636	0
CG11835_OG0000264_OG0	15094
CG11835_OG0000264_OG1	3109
CG11837_OG0005082	272
CG11841_OG0005083	4034
CG11842_OG0000856_OG1	2329
CG11843_OG0011490	256
CG11852_OG0002502_OG0	150
CG11854_OG0005171	449
CG11857_OG0005167	2096
CG11858_OG0005166	291
CG11878_OG0000055_OG0	0
CG11878_OG0000055_OG1	110
CG11878_OG0000055_OG2	36
CG11882_OG0005094	98
CG11883_OG0006313	1657
CG11885_OG0003355	120
CG11892_OG0005161	114
CG11893_OG0000039_OG2	821
CG11899_OG0005100	2531
CG11902_OG0005155	154
CG11906_OG0001618	276
CG11911_OG0008747	0
CG11912_OG0008746	0
CG11920_OG0005183	290
CG11927_OG0003556	1260
CG11929_OG0011773	0
CG11961_OG0001155_OG0	51
CG11964_OG0004848	351
CG11970_OG0004849	1559
CG11975_OG0004850	1154
CG11977_OG0012457_OG0	3
CG11980_OG0002337	419
CG11983_OG0004852	28
CG11986_OG0004855	51
CG11997_OG0004862	16
CG11999_OG0004179	1838
CG12003_OG0004112	1
CG12004_OG0011286	2779
CG12009_OG0010662	1
CG12010_OG0010671	156
CG12011_OG0011025	2
CG12012_OG0010672	735
CG12016_OG0010666	1237
CG12017_OG0010661	2
CG12020_OG0011042	1
CG12024_OG0011050	924
CG12025_OG0011053	1275
CG12035_OG0011029	3
CG12038_OG0011331	99
CG12054_OG0000497	2106
CG12056_OG0003138	772
CG12057_OG0003139	0
CG12061_OG0000938_OG0	0
CG12065_OG0007412	6512
CG12069_OG0001519	0
CG12071_OG0011553	172
CG12071_OG0013484	216
CG12075_OG0007754	10113
CG1208_OG0004248	977
CG12081_OG0007411	764
CG12084_OG0011296	1309
CG12091_OG0011293	5160
CG12093_OG0011111	1633
CG12096_OG0008559	633
CG12099_OG0011289	8510
CG12104_OG0011284	551
CG12105_OG0004111	1233
CG12106_OG0007586	138
CG12107_OG0006719	425
CG12111_OG0007413	10
CG12112_OG0012598_OG0	193
CG12115_OG0007587	0
CG12116_OG0008625	1684
CG12118_OG0007585	3366
CG12121_OG0007579	4091
CG12123_OG0003325	206
CG12128_OG0002879	400
CG12129_OG0002878	669
CG1213_OG0002105	2614
CG12134_OG0006319	207
CG12147_OG0004192	0
CG12155_OG0003210	801
CG12159_OG0002860	552
CG12164_OG0006760	2
CG12170_OG0002098	1127
CG12171_OG0004222	474
CG12173_OG0004172	254
CG12177_OG0008262	1396
CG1218_OG0002103	282
CG12182_OG0011099	165
CG12194_OG0008975	465
CG12204_OG0001687	78
CG12206_OG0008131	54
CG12209_OG0002818	1
CG12213_OG0002418	1411
CG12219_OG0007713	532
CG12224_OG0000651_OG1	4305
CG12231_OG0003119	0
CG12236_OG0008414	426
CG12237_OG0007424	1492
CG12239_OG0001754	152
CG12241_OG0001396	535
CG12253_OG0011818	64
CG12256_OG0004947	0
CG12259_OG0005539	545
CG12268_OG0005336	1401
CG1227_OG0004337	471
CG12278_OG0004413	1
CG12279_OG0004445	527
CG12288_OG0009457	117
CG12289_OG0010046	0
CG12290_OG0002618	1945
CG12299_OG0009634	160
CG12301_OG0001981	484
CG12307_OG0009694	0
CG1231_OG0011372	95
CG12316_OG0009955	670
CG12320_OG0005053	52
CG12321_OG0001064_OG0	503
CG12325_OG0002854	470
CG1233_OG0011370	1667
CG1234_OG0004335	601
CG12341_OG0002848	300
CG12343_OG0002853	598
CG12344_OG0002855	553
CG12355_OG0012373	58
CG1236_OG0002100	696
CG12362_OG0000821_OG0	0
CG12374_OG0007223	14
CG12375_OG0009777	1057
CG12379_OG0008514	80
CG12384_OG0006229	3846
CG1239_OG0004237	119
CG12395_OG0001736	0
CG12398_OG0008359	0
CG12402_OG0002224_OG0	14
CG12420_OG0002594_OG0	0
CG12426_OG0005340	0
CG12438_OG0003802	0
CG12439_OG0009296	0
CG12446_OG0001786_OG0	0
CG12448_OG0009145	0
CG1246_OG0011105	29
CG12464_OG0011955	0
CG12470_OG0007846	0
CG12479_OG0008243	0
CG12480_OG0008242	0
CG12481_OG0008237	0
CG12490_OG0000233_OG1	0
CG12496_OG0007599	0
CG12498_OG0008105	0
CG12499_OG0002285_OG0	129
CG12502_OG0011339	68
CG12507_OG0008176	1
CG12511_OG0009568	0
CG12516_OG0005410	0
CG12517_OG0009649	0
CG12520_OG0010149	262
CG12521_OG0012944	0
CG12531_OG0008272	109
CG12535_OG0008128	18
CG12539_OG0008363	4
CG12540_OG0008220	0
CG12541_OG0007825	395
CG12560_OG0012234	1095
CG12567_OG0012740	730
CG12576_OG0001784_OG0	3873
CG12581_OG0001679_OG0	286
CG12589_OG0011424	0
CG12590_OG0011977	0
CG12594_OG0005596	130
CG12607_OG0011139	15
CG12609_OG0008677	0
CG12617_OG0003653	0
CG12620_OG0009462	0
CG12637_OG0008050	0
CG12643_OG0007518	236
CG1265_OG0010531	1666
CG12655_OG0000445_OG2	839
CG12659_OG0007410	90
CG12661_OG0007749	1
CG12662_OG0007747	1
CG12672_OG0007868	12
CG12674_OG0003570	0
CG12679_OG0001731_OG0	0
CG12680_OG0001718	1
CG12682_OG0012323	0
CG12691_OG0007931	0
CG12692_OG0000634_OG0	0
CG12693_OG0012106	0
CG12698_OG0008169	1
CG12699_OG0000230_OG1	0
CG12702_OG0001192	61
CG12708_OG0000271_OG0	7
CG12708_OG0000271_OG0.2	2
CG1271_OG0010635	1322
CG12713_OG0003881_OG0	42
CG12716_OG0008438	2
CG12723_OG0008557	6
CG12728_OG0000928_OG0	231
CG12729_OG0011725	17
CG1273_OG0010536	87
CG12730_OG0007375	813
CG12744_OG0000893	65
CG12746_OG0004208	2326
CG1275_OG0011072	3077
CG12768_OG0001283_OG0	64
CG12769_OG0007187	99
CG12773_OG0003140	1801
CG12782_OG0012281	0
CG12783_OG0000743_OG0	5
CG12784_OG0005236	0
CG12795_OG0008825	503
CG12811_OG0002240	2472
CG12817_OG0002595_OG0	11
CG12818_OG0004897	252
CG12822_OG0001599	1385
CG12825_OG0001130_OG1	26
CG12826_OG0002951	65
CG12828_OG0011622	0
CG12831_OG0011623_OG0	0
CG12836_OG0002963_OG0	29
CG12848_OG0006045	503
CG12849_OG0011577	0
CG12851_OG0005862	157
CG12857_OG0006163	0
CG12860_OG0006154	0
CG12861_OG0006153	0
CG12862_OG0011585_OG0	0
CG12863_OG0011584	171
CG12866_OG0002772	2
CG12868_OG0001564	473
CG12869_OG0006145	335
CG12869_OG0006146	113
CG12877_OG0001472_OG0	831
CG1288_OG0001350	0
CG12880_OG0005345	3
CG12883_OG0001474	116
CG12885_OG0001477	665
CG12895_OG0006308	869
CG12909_OG0002821	143
CG12910_OG0006305	86
CG12911_OG0006304	11
CG12914_OG0002819	0
CG12917_OG0002815	1
CG12920_OG0006291	1
CG12926_OG0006349	466
CG12929_OG0006357	28
CG12934_OG0006315	6
CG12935_OG0002846	216
CG12942_OG0001596_OG0	189
CG12945_OG0004570	1230
CG12947_OG0004568	41
CG12948_OG0004558	249
CG12963_OG0001641_OG0	0
CG12964_OG0002996_OG0	23
CG12970_OG0006808	123
CG12971_OG0010294	0
CG12974_OG0010307	45
CG12983_OG0010332	1
CG12984_OG0003949	2
CG12985_OG0000915	4
CG12986_OG0011685	0
CG1299_OG0000523_OG0	13806
CG12990_OG0007696	1
CG12991_OG0007703	2471
CG12992_OG0011688	11
CG12994_OG0007707	17
CG12995_OG0008599	0
CG12998_OG0011739	1
CG13000_OG0011738	1
CG13001_OG0008580	226
CG13002_OG0008577	5
CG13003_OG0008572	926
CG13004_OG0008570	304
CG13005_OG0008567	83
CG13008_OG0008305	2
CG13010_OG0003260	14
CG13012_OG0008317	999
CG13014_OG0008547	686
CG13016_OG0006536	177
CG13018_OG0006537	99
CG13021_OG0003241	0
CG13022_OG0010698	2
CG13023_OG0010699	1
CG13024_OG0010708	490
CG13026_OG0010716	843
CG13028_OG0004010	0
CG13031_OG0012200	207
CG13032_OG0004014_OG0	3
CG13033_OG0010736	0
CG13038_OG0010761	1
CG13039_OG0010762	0
CG1304_OG0000265_OG0	0
CG1304_OG0000265_OG1	1
CG13040_OG0010763	0
CG13041_OG0000280_OG0	3
CG13041_OG0000280_OG0.2	2
CG13042_OG0010767	1
CG13043_OG0000281_OG0	0
CG13043_OG0000281_OG1	0
CG13044_OG0010768	0
CG13045_OG0000814	0
CG13046_OG0010771	0
CG13047_OG0010772	1
CG13048_OG0010773	0
CG13049_OG0010774	0
CG13051_OG0011898	2
CG13053_OG0010778	0
CG13054_OG0010779	5
CG13055_OG0010780	4
CG13056_OG0010757	4
CG13058_OG0004021	0
CG13059_OG0010764	2
CG13062_OG0010766	3
CG13064_OG0010775	0
CG13065_OG0010776	1
CG13066_OG0012201	0
CG13068_OG0002030_OG1	3
CG13069_OG0004022	0
CG1307_OG0004308	986
CG13070_OG0012202	3
CG13071_OG0011899	0
CG13073_OG0012731_OG0	24
CG13074_OG0010797	71
CG13075_OG0000216_OG0	7
CG13075_OG0000216_OG1	3
CG13077_OG0009097	1234
CG13078_OG0003575_OG0	1
CG13081_OG0003574	0
CG13082_OG0009094	45
CG13083_OG0009084	6
CG13084_OG0009083	5
CG13085_OG0001922	69
CG13086_OG0003709	1196
CG13088_OG0001266	173
CG1309_OG0010533	3670
CG13096_OG0003720	1013
CG13097_OG0001923	489
CG13101_OG0009304	2042
CG13102_OG0009298	32
CG13108_OG0009295	91
CG13110_OG0011792	0
CG13113_OG0001247_OG0	0
CG13114_OG0009279	0
CG13116_OG0001878	1867
CG13123_OG0001877	94
CG13124_OG0003502	20857
CG13126_OG0003515	131
CG13127_OG0001844	0
CG13131_OG0000790_OG0	0
CG13133_OG0003525	346
CG1314_OG0011674	0
CG13144_OG0009363	66
CG13148_OG0007214	20
CG13151_OG0006215	481
CG13154_OG0006206	5
CG13155_OG0006196	201
CG13157_OG0002779	0
CG1316_OG0000430_OG0	0
CG13168_OG0006184	3
CG1317_OG0011084	6202
CG13170_OG0006182	0
CG13171_OG0006180	0
CG13177_OG0012831	27
CG13185_OG0002928	1267
CG13186_OG0006594	0
CG13192_OG0006567	219
CG13193_OG0006565	0
CG13196_OG0006560	23
CG13197_OG0006563	1019
CG13202_OG0001123_OG0	0
CG13203_OG0006235	25
CG13204_OG0006233	289
CG13215_OG0002793_OG0	127
CG13216_OG0001568_OG0	0
CG13218_OG0002791_OG0	7
CG13220_OG0001573_OG0	1953
CG13223_OG0001571_OG0	2
CG13226_OG0002794_OG0	106
CG13227_OG0006218_OG0	2
CG13228_OG0011587_OG0	1
CG13229_OG0002786_OG0	339
CG13229_OG0002787_OG0	1425
CG13231_OG0006217	4
CG13239_OG0009815	0
CG1324_OG0007509	0
CG13243_OG0009147	0
CG13247_OG0010378	13
CG13248_OG0010371	160
CG13250_OG0011870	6
CG13251_OG0010355	158
CG13252_OG0003952	639
CG13258_OG0009399	11
CG13272_OG0008882	2
CG13280_OG0008881	7
CG13282_OG0008887	211
CG13285_OG0010583	260
CG13287_OG0010216	0
CG13288_OG0010220	1
CG13293_OG0003937	99
CG13295_OG0010231	1128
CG13297_OG0010242	4
CG13299_OG0011864	8
CG13300_OG0003943	53
CG13305_OG0011196	0
CG13306_OG0011204	317
CG13308_OG0004102	0
CG13309_OG0011211	0
CG13310_OG0011207	72
CG13312_OG0011210	1
CG13313_OG0004105_OG0	4
CG13314_OG0011224	8
CG13315_OG0011237	7184
CG13318_OG0004834	4746
CG13319_OG0006667	222
CG13321_OG0006673	7
CG13326_OG0006545	0
CG13330_OG0007271	0
CG13331_OG0007273	39
CG13332_OG0007274	42
CG13334_OG0007281	0
CG13337_OG0011662	31
CG13339_OG0007296	205
CG13344_OG0007304	338
CG13358_OG0007351	6
CG13359_OG0012499	1
CG13360_OG0010145	3322
CG13361_OG0003189	1
CG13362_OG0007862	0
CG13364_OG0001174_OG0	1199
CG13365_OG0007831	720
CG13367_OG0003188_OG0	347
CG13369_OG0003181	1662
CG13375_OG0007847	37
CG13377_OG0007849	2203
CG13380_OG0010135	1
CG13384_OG0003473	1320
CG13385_OG0012520	0
CG13386_OG0003471	126
CG1339_OG0006721	0
CG13390_OG0003479	249
CG13392_OG0003476	273
CG13397_OG0003469	307
CG13398_OG0003468	476
CG13403_OG0008236	2
CG13404_OG0008224	64
CG13405_OG0011376	4
CG13407_OG0004768	1
CG13408_OG0004770	79
CG13409_OG0004775	300
CG13423_OG0007099	2
CG13426_OG0011654	0
CG13427_OG0003049	1
CG13428_OG0007100	1136
CG13430_OG0001658	284
CG13436_OG0006622	16
CG13437_OG0006285	139
CG13438_OG0006243	0
CG1344_OG0012226	200
CG13442_OG0006244	0
CG13443_OG0006248	0
CG13445_OG0003880	1
CG13449_OG0009980	2
CG13454_OG0003875_OG0	0
CG13455_OG0009966	0
CG13457_OG0001288	0
CG13458_OG0004037	78
CG13460_OG0010841	0
CG13465_OG0000343_OG0	0
CG13471_OG0004048	0
CG13473_OG0010860	0
CG13474_OG0004049	0
CG13476_OG0012898	0
CG13481_OG0000339_OG0	3
CG13481_OG0000339_OG1	0
CG13484_OG0010886	177
CG13488_OG0001544_OG1	9
CG13492_OG0005946	4
CG13501_OG0005936	3
CG13502_OG0005931	46
CG13502_OG0012991	4
CG13506_OG0007028	3489
CG13510_OG0006998	503
CG13511_OG0006997	3
CG13516_OG0006995	327
CG13526_OG0006986	0
CG13527_OG0006984	0
CG13531_OG0006978	2277
CG13532_OG0006975	98
CG13538_OG0005981	0
CG13539_OG0012044	0
CG1354_OG0007555	6799
CG13541_OG0012280	0
CG13544_OG0005976	0
CG13545_OG0012580	0
CG13551_OG0000540_OG1	1485
CG13551_OG0012048	2132
CG13557_OG0012477	0
CG13558_OG0001556	0
CG13559_OG0012047	70
CG13561_OG0011643	18
CG13562_OG0011631	65
CG13575_OG0006892	30
CG13577_OG0001150_OG0	1
CG13578_OG0006898	422
CG13579_OG0006013	12
CG1358_OG0006724	2071
CG13581_OG0002746	1
CG13585_OG0011574	2047
CG13587_OG0006025	275
CG13594_OG0006033	74
CG13599_OG0005537	3
CG1360_OG0006725	99
CG13601_OG0005534	456
CG13603_OG0005332	1772
CG13605_OG0005319	1138
CG13606_OG0005306	324
CG13607_OG0005318	2068
CG13609_OG0012982	71
CG13613_OG0005278	0
CG13614_OG0002525_OG0	0
CG13615_OG0002524	0
CG13616_OG0005272	0
CG13618_OG0005267	236
CG13622_OG0005268	25
CG13623_OG0005265	751
CG13625_OG0004618	515
CG13627_OG0004629	10
CG13630_OG0004630	1253
CG13631_OG0004635	1312
CG13634_OG0004637	7
CG13641_OG0004650	704
CG13643_OG0002274	303
CG13653_OG0002504	1
CG13654_OG0005174	278
CG13663_OG0011496	288
CG13667_OG0004090_OG0	235
CG13670_OG0011168	0
CG13671_OG0004086_OG0	564
CG13675_OG0000560_OG2	1
CG13676_OG0003984	384
CG13678_OG0000129_OG3	45
CG1368_OG0008241	424
CG13685_OG0010463	83
CG13689_OG0008772	131
CG13690_OG0008752	69
CG13692_OG0008754	2
CG13698_OG0010125	1124
CG13699_OG0003907_OG0	1
CG13705_OG0010610	79
CG13707_OG0010613	157
CG13708_OG0010614	7
CG1371_OG0006292	2430
CG13711_OG0010618	0
CG13712_OG0010619	0
CG13713_OG0010620	1
CG13716_OG0010627	2
CG13720_OG0004084	0
CG13721_OG0012208	3
CG13722_OG0011130	371
CG13723_OG0010915	0
CG13724_OG0010917	0
CG13725_OG0010918	0
CG13727_OG0004055	2
CG13728_OG0010923	0
CG13731_OG0011910	12
CG13733_OG0010089	0
CG13738_OG0011907	8
CG13739_OG0002891	18
CG13743_OG0006405	123
CG13744_OG0006409	4
CG13747_OG0006408	0
CG13748_OG0006626	37
CG13751_OG0001660_OG0	509
CG13760_OG0007606	640
CG13766_OG0009602	155
CG13771_OG0009612	0
CG13775_OG0003750_OG0	205
CG13784_OG0000956_OG0	688
CG13786_OG0003631	28
CG13796_OG0001883_OG0	975
CG13801_OG0000219_OG0	0
CG13801_OG0000219_OG1	0
CG13806_OG0011077	11
CG13807_OG0011075	162
CG13810_OG0011066	1
CG13813_OG0010189	1982
CG13829_OG0011464	2
CG13833_OG0004687	828
CG13837_OG0002276	0
CG13838_OG0011993	0
CG13841_OG0004694	390
CG13842_OG0004706	20
CG13847_OG0004737	0
CG13850_OG0004743	840
CG13855_OG0004744	15
CG13856_OG0004745	874
CG13857_OG0004746	4
CG13862_OG0004760	0
CG13868_OG0007089	10199
CG13868_OG0013578	1914
CG13869_OG0007075	2
CG1387_OG0008528	0
CG13870_OG0007093	3
CG13871_OG0003047	6
CG13872_OG0007071	0
CG13875_OG0011381	300
CG13876_OG0001334_OG0	380
CG13877_OG0011937	1097
CG13884_OG0000403_OG0	0
CG13887_OG0011343	5924
CG13891_OG0002060	0
CG13893_OG0011360	3161
CG13894_OG0004129	97
CG13895_OG0004128	553
CG13901_OG0011344	353
CG13907_OG0011337	5239
CG13912_OG0011325	734
CG13917_OG0011285	6131
CG13919_OG0011274	145
CG13920_OG0011271	2118
CG13921_OG0011032	69
CG13924_OG0011054	15
CG13926_OG0011282	301
CG13928_OG0011279	750
CG13930_OG0011024	17
CG13931_OG0004073	0
CG13933_OG0011036	1535
CG13937_OG0011056	1459
CG13949_OG0003375	24
CG13950_OG0003376	140
CG13954_OG0006374	31
CG13955_OG0002890_OG0	5
CG13962_OG0012240	3
CG13970_OG0009133_OG0	0
CG13972_OG0005361	12
CG13983_OG0002696	15
CG13991_OG0000661_OG1	0
CG13992_OG0002070_OG0	0
CG13994_OG0011942	644
CG13995_OG0000538_OG0	0
CG13999_OG0000662_OG0	10
CG14005_OG0001926	298
CG14006_OG0001927	0
CG14007_OG0009567	12
CG14011_OG0003731	0
CG14013_OG0003734	13
CG14014_OG0009443	1
CG14015_OG0009446	91
CG14017_OG0003733	0
CG14020_OG0003686	58
CG14022_OG0008831	785
CG14024_OG0003410_OG0	86
CG14034_OG0008836	96
CG14036_OG0008842	2
CG14042_OG0001816	31
CG14043_OG0003425	611
CG14044_OG0008964	96
CG14050_OG0000684	5
CG14052_OG0007777	0
CG14053_OG0012099	1
[truncated: 9,910 more rows]
