# Supplementary material for: Evolution of chemosensory tissues and cells across ecologically diverse Drosophilids
Source: Nat Commun. 2024 Feb 5;15:1047. doi: 10.1038/s41467-023-44558-4 (PMC10844241; doi:10.1038/s41467-023-44558-4)
Supplement: Supplementary file 18 — Supplementary Data 15 [file 41467_2023_44558_MOESM18_ESM.zip › all_count_tables_renamed/EREF4MP_counts_trim_genes_FBids_1_1_sorted.txt]

128up_OG0006588	864
14-3-3epsilon_OG0002478	8169
14-3-3epsilon_OG0001126_OG1	23630
140up_OG0004534	426
18w_OG0003044	2524
26-29-p_OG0010897	9447
2mit_OG0000576_OG0	114
5-HT1A_OG0006644	73
5-HT1B_OG0006647	196
5-HT2A_OG0000287_OG0	117
5-HT2B_OG0011472	111
5-HT7_OG0005777	140
5PtaseI_OG0005188	952
7B2_OG0004187	2569
a_OG0006460	2016
a10_OG0010691	7
a5_OG0009037	11
a6_OG0007651	535
AANATL2_OG0003640	342
AANATL4_OG0000091_OG1	0
AANATL7_OG0007605	11
Aasdh_OG0001831	317
Aatf_OG0001947	554
aay_OG0011265	8759
ab_OG0009683	306
ab_OG0009684	48
ABCB7_OG0011281	2730
Pmp70_OG0003257	7599
Abd-B_OG0005000	0
Abi_OG0002227_OG0	783
Abl_OG0010722	3517
abo_OG0009656	511
Abp1_OG0010565	798
abs_OG0003097	524
ac_OG0007843	0
Ac13E_OG0008321	2563
Ac3_OG0009573	507
Ac78C_OG0010320	442
Acam_OG0000252_OG0	1
Acam_OG0000252_OG1	0
Acam_OG0005131	0
CG9149_OG0011313	754
Acbp1_OG0009246	727
Acbp2_OG0010415	2471
Acbp4_OG0000311_OG0	358
Acbp4_OG0000311_OG1	1
Acbp6_OG0010414	219
ACC_OG0007193	32982
AcCoAS_OG0000812	24838
Ace_OG0000652_OG0	1141
Acer_OG0000953_OG0	28332
Acer_OG0003808	4240
Acf_OG0002671	1054
Achl_OG0002770	779
acj6_OG0008333	26
acj6_OG0008334	103
Ack_OG0010507	3889
Ack-like_OG0006546	1020
Acn_OG0009540	3997
CG5009_OG0006075	5585
Acox57D-d_OG0006913	139
Acox57D-p_OG0001151	1610
Acp1_OG0009317	57
Acp32CD_OG0009664	2
Acp65Aa_OG0003939	4
Acph-1_OG0001513	310
CG12512_OG0008829	3626
CG18155_OG0007972	22
Acsl_OG0007133	17283
Act42A_OG0000022_OG0	1412
Act42A_OG0000022_OG1	1849
Act42A_OG0000022_OG3	246319
Act42A_OG0000022_OG4	14835
Act42A_OG0000022_OG5	1721
Actn_OG0003148_OG0	40470
Actn3_OG0011403_OG0	0
ACXB_OG0000046_OG0	0
ACXB_OG0000046_OG1	1
ACXB_OG0000046_OG2	0
ACXB_OG0000046_OG2.2	1
ACXD_OG0004078_OG0	46
Acyp_OG0009408	0
Acyp2_OG0011498	645
Ada_OG0002342	58
Ada1-2_OG0003777_OG0	213
Ada2a_OG0005051	118
Ada2b_OG0004799	348
Ada3_OG0007872	891
AdamTS-A_OG0005247	7623
AdamTS-A_OG0012010	190
AdamTS-B_OG0008089	1255
Adar_OG0007649	1106
Adat1_OG0003596	64
Adck1_OG0006032	475
Adck5_OG0010063	1364
ADD1_OG0006579	752
Adf1_OG0001636_OG0	402
Adgf-A_OG0001991_OG0	0
Adgf-A_OG0003900	3556
Adgf-A2_OG0010109	58
Adgf-B_OG0010108	272
Adgf-C_OG0001030_OG0	723
Adgf-D_OG0002208_OG0	3683
Adgf-E_OG0006152	0
Adh_OG0003395_OG0	91
Adi1_OG0010940	3597
AdipoR_OG0004727	11749
CG3809_OG0004951	43
AdenoK_OG0003918_OG0	4568
Ady43A_OG0002958	5146
AdoR_OG0005733	582
adp_OG0006108	1265
AdSS_OG0000854_OG0	14382
Aduk_OG0004873	781
Ae2_OG0010984	4805
CG6512_OG0010913	5879
aft_OG0006080	294
Afti_OG0005567	693
Ag5r_OG0008212	31
Ag5r2_OG0008213	133
AGBE_OG0007237	10336
AgmNAT_OG0001753	88
ago_OG0010530	2351
AGO1_OG0007307	2755
AGO2_OG0000119_OG0	7819
Agpat1_OG0008448	739
Agpat2_OG0003465	710
Agpat3_OG0004018	2607
Agpat4_OG0004019_OG0	1652
ADPS_OG0002932	1934
agt_OG0001016_OG0	23
Spat_OG0007723	1875
Ahcy_OG0001195_OG0	2525
AhcyL1_OG0011110	2385
AIF_OG0001225	769
AIMP1_OG0007108	1195
AIMP2_OG0009977	1550
AIMP3_OG0005998	461
Adk1_OG0010829	8061
Adk3_OG0005467	790
Ak6_OG0007201	190
Akap200_OG0000367_OG0	473
Akh_OG0010512	6
AkhR_OG0009627	629
akirin_OG0010441	1742
Akr1B_OG0001292	8370
Akt1_OG0005415	3500
al_OG0008749	152
Aladin_OG0007570	277
AlaRS_OG0003477	2650
AlaRS-m_OG0010596	1247
Alas_OG0006853	5150
alc_OG0006389	6901
Ald1_OG0005647	157267
Ald2_OG0005645	0
Aldh_OG0003615	19744
Aldh-III_OG0006742	12347
Aldh7A1_OG0003841_OG0	979
Alg-2_OG0001588_OG0	1563
Alg1_OG0002607_OG0	1610
Alg10_OG0000709_OG0	221
Alg11_OG0012170	1377
CG8412_OG0004562	2050
Alg14_OG0001194_OG0	213
Alg2_OG0010641	1034
Alg3_OG0003012	66
Alg3_OG0006966	580
CG5287_OG0001281	814
CG5287_OG0003790	752
Alg9_OG0005173	407
Alh_OG0004317	2056
Alh_OG0004319	796
Alh_OG0011430	340
alien_OG0009301	2377
ALiX_OG0005343	8626
Alk_OG0006414	2924
CG12179_OG0001176_OG0	108
Alp1_OG0010289	1
Alp10_OG0010194	230
Alp11_OG0008522	57
Alp12_OG0003717	1300
Alp13_OG0001034	108
Alp2_OG0000261_OG0	2
Alp2_OG0000261_OG1	0
Alp4_OG0005779	9874
Alp6_OG0006360	71
Alp7_OG0003030	0
Alp9_OG0003931	67
alph_OG0000083_OG0	51
alph_OG0005113	3530
alpha-Catr_OG0006852	1141
alpha-Est1_OG0004357	1359
alpha-Est10_OG0004350	4580
alpha-Est2_OG0000314	1441
alpha-Est3_OG0004356	1565
alpha-Est6_OG0004354	3
alpha-Est7_OG0001351	17032
alpha-Est8_OG0004352	2679
alpha-Est9_OG0004351	1473
alpha-Man-Ia_OG0003130	248
alpha-Man-Ia_OG0003131	1046
alpha-Man-Ia_OG0001168	1315
alpha-Man-Ib_OG0005087	638
alpha-Man-Ic_OG0011549	7
alpha-Man-IIa_OG0004878	1235
alpha-Man-IIb_OG0005229	1321
alpha-PheRS_OG0008296	1320
alpha-Spec_OG0011040	49253
alpha4GT1_OG0000948	626
alphaCOP_OG0011275	7276
alphaSnap_OG0010384	3438
alphaTub67C_OG0010998	2
Alr_OG0008278	703
alrm_OG0002498	616
Als2_OG0009863	2828
alt_OG0004894	3774
aly_OG0004083	3
Ama_OG0002112	3
Amacr_OG0009433	1097
amd_OG0001918	3590
Amnionless_OG0008741	73
amon_OG0011540	1301
amos_OG0003702_OG0	0
AMPdeam_OG0008245	7867
Amph_OG0007204	14607
AMPKalpha_OG0001698	10781
Amt_OG0004607	337
Amun_OG0008385	4276
amx_OG0007575	378
Amy-p_OG0000157_OG0	7
Amy-p_OG0000157_OG0.2	63
Amyrel_OG0006416	9
ana_OG0006403	106
ana1_OG0002269	773
ana2_OG0007120	173
ana3_OG0006194	50
Ance-2_OG0003658	248
Ance-3_OG0001891_OG0	1117
Ance-3_OG0009407	788
Ance-4_OG0006406	2934
Ance-5_OG0005870	2672
anchor_OG0010100	1897
Andorra_OG0011741	0
Ank2_OG0010460	31456
Ankle2_OG0000780	2460
l(2)35Be_OG0003404_OG0	188
anox_OG0007490	1538
Ant2_OG0008041	83
antdh_OG0008007	3969
Antp_OG0002113	183
antr_OG0007227	25
AnxB10_OG0008082	8870
AnxB11_OG0008196	3497
AnxB9_OG0004410	27794
aop_OG0003458	2418
aos_OG0010741	1473
Aos1_OG0002145_OG0	347
AOX1_OG0005242	15311
AOX2_OG0000143_OG0	5838
AOX2_OG0000143_OG1	5
AOX4_OG0001465	14
ap_OG0005832	800
AP-1-2beta_OG0008273	5079
AP-1gamma_OG0007680	4635
AP-1mu_OG0005553	2242
AP-1sigma_OG0005334	2479
AP-2alpha_OG0008751	2475
AP-2mu_OG0004736	2091
AP-2sigma_OG0004385	856
Apc_OG0005387	3121
APC10_OG0005888	258
Apc2_OG0005308	205
APC4_OG0003171_OG0	373
APC7_OG0001703	34
ApepP_OG0000963	973
aph-1_OG0003552_OG0	520
aPKC_OG0006607	380
aPKC_OG0006608	1489
aPKC_OG0006609	122
Aplip1_OG0011323	1000
apn_OG0002443_OG0	0
apolpp_OG0012638	74549
app_OG0010830	953
APP-BP1_OG0010070	325
Appl_OG0007834	4244
Aprt_OG0004075	543
Aps_OG0010085	2617
apt_OG0002733	937
CG18815_OG0010034	4457
AQP_OG0007242	3452
aqrs_OG0005393	0
aqz_OG0001049_OG1	15015
ara_OG0009939	40
aralar1_OG0001518	8131
Arc1_OG0002768_OG0	8646
Arc2_OG0006127	800
Arc42_OG0001370_OG0	1993
Archease_OG0002289_OG0	354
Arf51F_OG0006831	1906
Arf79F_OG0012164	7638
ArfGAP1_OG0010836	1999
ArfGAP3_OG0003816_OG0	2286
Arfip_OG0005451	616
Arfrp1_OG0007681	332
arg_OG0003183	149
arg_OG0007835	146
Argk_OG0011233	125732
Argk_OG0011925	7700
Argl_OG0009800	2812
CG31469_OG0002209_OG0	365
ArgRS_OG0008151	1147
ArgRS-m_OG0004367	367
ari-1_OG0007878	3150
ari-2_OG0003028	1948
Arl1_OG0010003	951
Arl2_OG0004816	148
Arl5_OG0011164	439
Arl6_OG0007042	101
Arl6IP1_OG0004993	850
Arl8_OG0004797	1542
arm_OG0007636	11698
armi_OG0002027	160
Arp1_OG0004441	3267
Arp10_OG0007423	1422
Arp2_OG0001770	1500
Arp3_OG0010555	1278
Arp5_OG0001448_OG0	413
Arp53D_OG0011600	3
Arp6_OG0008512	459
Arp8_OG0007614	808
Arpc1_OG0009187	3617
Arpc2_OG0009417	1573
Arpc3A_OG0005226	940
Arpc3B_OG0008590	120
Arpc4_OG0008719	1417
Arpc5_OG0008957	551
arr_OG0007264	1613
Arr1_OG0009490	78686
Arr2_OG0004099	224932
Ars2_OG0005840	5736
Art1_OG0004911	703
Art2_OG0008773	9
Art3_OG0004604	345
Art4_OG0004574	213
Art6_OG0004528_OG0	0
Art7_OG0001547_OG0	552
Art8_OG0009662	130
Art9_OG0002219_OG0	0
Arts_OG0000486_OG0	2130
aru_OG0003377	6745
Arv1_OG0013036	77
arx_OG0009914	50
Asap_OG0007180	2514
Asator_OG0002682_OG1	1302
Asciz_OG0010646	157
ase_OG0007840	3
asf1_OG0009889	439
ash1_OG0000982_OG0	159
ash2_OG0004623	1114
Ask1_OG0004518	3713
asl_OG0004217	80
AsnRS_OG0003707	3438
AsnRS-m_OG0006452	276
AsnS_OG0000992	90
asp_OG0004633	3
Asph_OG0006509	17562
ASPP_OG0006932	6886
CG9572_OG0008488	18623
AspRS_OG0006665	3277
AspRS-m_OG0008886	1884
asrij_OG0006972	1447
asRNA:CR31429_OG0002339_OG0	255
asRNA:CR42743_OG0003772_OG0	0
asRNA:CR43299_OG0012338_OG0	0
asRNA:CR43426_OG0012535_OG0	0
asRNA:CR43454_OG0002277_OG0	203
asRNA:CR43463_OG0001607_OG0	258
asRNA:CR43809_OG0003675_OG0	428
asRNA:CR44106_OG0002406_OG0	21
asRNA:CR44169_OG0002969_OG0	72
asRNA:CR44179_OG0001455_OG0	2090
asRNA:CR44372_OG0000331_OG0	2
asRNA:CR44372_OG0000331_OG1	1
asRNA:CR44894_OG0012090_OG0	0
asRNA:CR45044_OG0005605_OG0	23
asRNA:CR45195_OG0000203_OG0	841
asRNA:CR45195_OG0000203_OG1	9740
asRNA:CR45350_OG0001645_OG0	1924
asRNA:CR45943_OG0010336	279
asRNA:CR46029_OG0000226_OG0	2
asRNA:CR46029_OG0000226_OG1	1
asRNA:CR46139_OG0003106_OG0	49
asRNA:CR46246_OG0011916	8
asRNA:CR46354_OG0002193_OG0	450
asRNA:CR46473_OG0000925_OG0	26
Ass_OG0001346	495
ast_OG0003560	538
AstA_OG0004634	174
AstA-R1_OG0000689	53
AstA-R2_OG0005396	60
AstC_OG0009668	8
AstC-R1_OG0010134	104
AstC-R2_OG0001295_OG0	41
AstCC_OG0009669	0
asun_OG0002419_OG0	319
Asx_OG0006138	1828
Atac1_OG0003748_OG0	442
Atac2_OG0009508	323
Atac3_OG0000828	524
Tat_OG0001330	1986
Ate1_OG0003045	2062
Atet_OG0003384	2331
Atf-2_OG0006059	569
Atf3_OG0007763	3097
Atg1_OG0009929	210
Atg1_OG0009931	2603
Atg10_OG0001598	107
Atg101_OG0008681	1372
Atg12_OG0011904	471
Atg13_OG0004817	1141
Atg14_OG0005089	1208
Atg16_OG0005703	932
Atg17_OG0004232	4411
Atg18a_OG0011152	2792
Atg18b_OG0001271_OG0	1798
Atg2_OG0011112	5144
Atg3_OG0009922	2038
Atg4a_OG0009014	2043
Atg4b_OG0005256	892
Atg5_OG0007974	700
Atg6_OG0005323	867
Atg7_OG0006714	809
Atg8a_OG0008043	15861
Atg8b_OG0005571	9
Atg9_OG0006487	2734
atilla_OG0011822	22589
atk_OG0010362	294
atl_OG0001399	10800
atms_OG0004154	968
ato_OG0004804	0
Atox1_OG0012695	1522
ATP6AP2_OG0004869	14750
ATP7_OG0008369	3720
ATP8A_OG0007260	9138
ATP8A_OG0007261	77
Atpalpha_OG0002140	37310
ATPCL_OG0006680	10484
ATPsynB_OG0010987	19138
ATPsynbeta_OG0005823	76089
ATPsynbetaL_OG0001317	17
ATPsynC_OG0005792	42003
ATPsynCF6_OG0005500	11260
ATPsynCF6L_OG0010605	0
ATPsynD_OG0004477	16917
ATPsyndelta_OG0007526	12114
ATPsynE_OG0005568	10271
ATPsynG_OG0009657	9779
ATPsyngamma_OG0005690	24433
ATPsynGL_OG0009315	0
ATPsynO_OG0012619	14909
AttC_OG0000164_OG0	450
AttC_OG0007258	869
AttD_OG0004890	5
Atu_OG0002096	1178
Atx-1_OG0012102	74
Atx2_OG0011501	11291
Atxn7_OG0003444	812
aub_OG0000482_OG0	14
aurA_OG0004964	11
aurB_OG0009647	18
aust_OG0001881	0
aux_OG0003096_OG0	2269
ave_OG0006159	210
Aven_OG0003291	451
awd_OG0002664	15469
Awh_OG0010478	121
axed_OG0010262	647
Axn_OG0005720	1262
axo_OG0003993	640
axo_OG0010625	333
axo_OG0010626	863
axo_OG0010628	109
Axs_OG0008319	1092
Axud1_OG0003447	1264
az2_OG0006736	186
azot_OG0000210_OG0	0
azot_OG0000210_OG1	1
b_OG0009189	1682
B-H1_OG0000267_OG0	782
B-H1_OG0000267_OG1	328
B4_OG0009202	4296
B52_OG0001376_OG0	5039
b6_OG0007653	529
B9d1_OG0005246	286
B9d2_OG0005830	27
bab1_OG0011327	76
bab1_OG0011328	56
bab2_OG0011326	3072
babo_OG0006628	1022
babos_OG0007027	3831
Bacc_OG0008947	22094
Bace_OG0000801_OG0	265
baf_OG0003792	1696
bai_OG0005189	3020
Balat_OG0007229	88
Baldspot_OG0010721	5940
ball_OG0001092_OG1	144
bam_OG0005170	1
bap_OG0001358_OG0	112
Bap111_OG0007677	2032
Bap170_OG0000903_OG0	1451
Bap55_OG0005900	733
Bap60_OG0008560	1629
IMPPP_OG0000305_OG1	37774
barc_OG0010291	792
bark_OG0008784	3224
barr_OG0000425_OG0	495
baz_OG0008596	3969
bb8_OG0005496	9
bbc_OG0007266	3250
CG18067_OG0007098	89368
bbg_OG0010871	1601
bbg_OG0010872	3266
BBIP1_OG0004876	296
BBS1_OG0010413	147
BBS4_OG0002785_OG0	364
BBS5_OG0002086	222
BBS8_OG0008755	198
BBS9_OG0006919	994
bbx_OG0008688	6676
bc10_OG0010387_OG0	731
BCAS2_OG0005540	452
bcd_OG0002111_OG0	1
bchs_OG0003722	426
BCL7-like_OG0007566	252
bcn92_OG0007793	562
Bdbt_OG0004400	294
bdg_OG0006805	2630
bdl_OG0003385	3493
Bdp1_OG0009215	945
be_OG0000785	2081
BEAF-32_OG0006164	1163
beag_OG0004860	794
beat-Ia_OG0011784	85
beat-Ib_OG0009146	33
beat-Ic_OG0001866_OG0	29
beat-IIa_OG0005482	171
beat-IIb_OG0005481	198
beat-IIIa_OG0009463	43
beat-IIIb_OG0009460	64
beat-IIIc_OG0003687	296
beat-IV_OG0005508	233
beat-Va_OG0005024	10
beat-Vb_OG0005021	27
beat-Vc_OG0001062_OG0	34
beat-VII_OG0011542	32
beat-VII_OG0011544	28
beg_OG0004008	282
bel_OG0001048	9071
Bem46_OG0008920	374
ben_OG0000514_OG0	3235
Best1_OG0002590_OG0	4097
Best2_OG0010251	5456
Best3_OG0009963	1
Best4_OG0000558_OG0	0
Bet1_OG0003845_OG0	930
Bet3_OG0004072	681
beta-PheRS_OG0005298	879
beta-Spec_OG0007697	52052
beta'COP_OG0009212	4516
beta3GalTII_OG0012738	316
beta4GalNAcTA_OG0006521	736
beta4GalNAcTB_OG0002610	439
beta4GalT7_OG0005195	344
betaCOP_OG0008653	6646
betaggt-I_OG0008962	814
betaGlu_OG0002667	489
CG32396_OG0011696	3
Bgb_OG0011276	432
bgcn_OG0001647	242
bgm_OG0009412	16529
BHD_OG0010421	429
bi_OG0003201	377
bi_OG0012904	27
BI-1_OG0004087	4982
bib_OG0001843_OG0	15
BicC_OG0009143	33
BicD_OG0009474	2930
CG11873_OG0005086	1610
bif_OG0003277	2569
bif_OG0012761	810
BigH1_OG0001085_OG0	37
bigmax_OG0005365	669
Bili_OG0002506_OG0	156
bin_OG0010286	32
Bin1_OG0005423	255
bin3_OG0007310	3099
bip1_OG0010560	295
Bka_OG0009250	313
blanks_OG0011885_OG0	13
Blimp-1_OG0010196	6020
Blm_OG0002608	84
Blos1_OG0006148	345
Blos2_OG0010078	249
Blos3_OG0009918	164
Blos4_OG0010933	152
blot_OG0010924	22475
blow_OG0006726	691
blp_OG0005216	663
blw_OG0006982	74284
bma_OG0010967	47
Bmcp_OG0010022	426
bmm_OG0010858	9978
bnb_OG0001206_OG1	8730
CG5059_OG0012191	5088
bnk_OG0005787	0
bnl_OG0004512	98
boca_OG0006727	1063
bocks_OG0002575_OG0	1295
BOD1_OG0005544	2474
boi_OG0007601	371
boi_OG0007603	212
boil_OG0012322	1
bol_OG0011238	1607
boly_OG0007153	2
BomBc1_OG0001623	5252
BomBc2_OG0000769_OG0	21035
BomBc3_OG0004769	4545
BomT3_OG0011469	12536
bon_OG0004934	1960
bond_OG0004726	2081
bonsai_OG0007008	789
Boot_OG0006400	7
bor_OG0004967	712
bora_OG0003911	1
BORCS5_OG0008208	729
BORCS6_OG0011365	289
BORCS7_OG0007103	110
borr_OG0009292	15
boss_OG0005676	3827
botv_OG0006642	841
bou_OG0007819	762
bowl_OG0008785	705
BoYb_OG0000400_OG0	0
br_OG0007659	37
br_OG0011928	6
Br140_OG0001629	1624
brat_OG0001919	304
Brca2_OG0000883	202
Brd_OG0010852	0
CG7154_OG0009310	1026
Brd8_OG0002488	493
Bre1_OG0010209	1605
Brf_OG0005483	605
Brf_OG0005485	153
brk_OG0007975	1208
brm_OG0009999	4151
Brms1_OG0008442	1375
Bro_OG0011272	1
brp_OG0000499_OG1	946
l(3)72Ab_OG0009997	2411
bru1_OG0009737	98
bru1_OG0009738	879
bru2_OG0009740	2427
bru2_OG0011823	63
bru2_OG0012161	553
bru3_OG0010907	431
bru3_OG0011909	14
Bruce_OG0004896	9492
brun_OG0003663	1982
brv1_OG0000706_OG0	0
brv2_OG0010919	0
brv3_OG0011666	37
BRWD3_OG0005288	3896
brwl_OG0009277	1854
bs_OG0003002	665
bs_OG0006897	272
bsf_OG0001906_OG0	3794
Bsg_OG0009780	5580
Bsg25D_OG0003412_OG0	2737
bsh_OG0009110	33
bsk_OG0012344	1863
bt_OG0000537_OG1	172
BTBD9_OG0000546_OG0	1610
BtbVII_OG0011887	3508
btd_OG0007557	56
Btk29A_OG0001838	1740
Btk29A_OG0011763	82
btl_OG0002041	1177
btn_OG0004719	1
Btnd_OG0008611	7
btsz_OG0001035_OG1	1677
btsz_OG0004581	6
btv_OG0003692	70
btv_OG0009487	601
btz_OG0005342	3330
Bub1_OG0001806_OG0	971
Bub3_OG0005120	527
BubR1_OG0000657_OG0	102
Buffy_OG0006561	893
bug_OG0006803	598
Bug22_OG0009372	482
BuGZ_OG0008876	2463
CG8270_OG0010257	703
bun_OG0000556	4061
bun_OG0009749	4627
bur_OG0003683_OG0	2774
Burs_OG0001045_OG0	0
bves_OG0007497	439
bves_OG0007499	329
bw_OG0006000	306
bwa_OG0009122	297
bwa_OG0012525	291
Bx_OG0008666	12
Bx_OG0008667	495
Bx42_OG0007682	2481
by_OG0005550	13891
byn_OG0010803	0
bys_OG0007950	962
c-cup_OG0012143	0
c(3)G_OG0001464_OG0	1
c11.1_OG0007569	6153
c12.1_OG0007568	747
c12.2_OG0007567	5165
C15_OG0002126_OG0	16
C1GalTA_OG0009799	1157
C3G_OG0007801	6759
C901_OG0008027	2
ca_OG0005700	4385
Ca-alpha1D_OG0009140	6059
Ca-alpha1T_OG0003323	1925
Ca-beta_OG0009681	1287
Ca-Ma2d_OG0009139	2198
CaBP1_OG0008860	3684
cac_OG0000605_OG0	109
cact_OG0009392	17881
cactin_OG0003129	923
cad_OG0009437	1
Cad74A_OG0010922	202
Cad86C_OG0002368	941
Cad87A_OG0001088_OG0	462
Cad89D_OG0001058_OG0	4
Cad96Ca_OG0011497	2511
Cad96Cb_OG0005172	0
Cad99C_OG0005704	2853
CadN_OG0000277_OG1	217
Caf1-105_OG0002830	124
Caf1-180_OG0007408	208
Caf1-55_OG0001036	1047
cag_OG0001595_OG0	435
CAH1_OG0009192	15415
CAH13_OG0002843	0
CAH14_OG0002807	1
CAH15_OG0006256	0
CAH16_OG0000498_OG1	2
CAH2_OG0001000_OG0	7733
CAH3_OG0003177	1565
CAH5_OG0005796	72898
CAH7_OG0000840	957
CAH8_OG0004748	4
CAH9_OG0005622	167
CAHbeta_OG0002334	367
cal1_OG0002556_OG0	451
CalpA_OG0003035	5271
CalpB_OG0010971	3856
CalpC_OG0008186	472
Calr_OG0005564	30432
Cals_OG0013279_OG0	1736
Calx_OG0002139_OG0	3
Calx_OG0004417	4645
Calx_OG0004418	2756
calypso_OG0006121	469
Cam_OG0012053	21918
CaMKI_OG0012767	4621
CaMKII_OG0013280	4229
Camp_OG0005907	522
Camta_OG0006364	1214
Camta_OG0006365	242
can_OG0004061_OG0	5
CanA1_OG0005778	2788
CanB_OG0000231_OG0	389
CanB_OG0000231_OG1	2418
Cand1_OG0009382	2518
CAP_OG0000587_OG0	18507
CAP_OG0012405	17
Cap-D2_OG0005121	357
Cap-D3_OG0009448	396
Cap-G_OG0002924	928
Cap-H2_OG0004906	826
Capa_OG0005712	126
Caper_OG0009347	7237
Capr_OG0010138	3624
caps_OG0010156	5600
caps_OG0010157	4545
capt_OG0009025	9561
capu_OG0000612_OG0	585
car_OG0007437	641
CARPA_OG0007960	22
CARPB_OG0007554	86
CarT_OG0009432	596
cas_OG0004236	2
casp_OG0006502	1760
cass_OG0009476	3471
Cat_OG0003869	9907
cathD_OG0002862	19657
cato_OG0006491	0
Catsup_OG0009538	1875
caup_OG0009938	17
cav_OG0000654	138
caz_OG0003243_OG0	1564
cbc_OG0007265	474
Cbl_OG0002051_OG0	4993
CBP_OG0001721	53
CBP_OG0007971	43
Cbp20_OG0005066	386
Cbp53E_OG0006447	734
Cbp80_OG0007913	895
Cbp80_OG0007915	937
Cbs_OG0003124	1819
cbs_OG0007263	751
cbt_OG0008760	3630
Cby_OG0004789	62
Cc2d2a_OG0002702	95
CCAP_OG0011467	4
CCAP-R_OG0000870	14
ccb_OG0012089	0
CCDC151_OG0011900	4
CCDC53_OG0009785	202
Ccdc58_OG0010399	165
Ccdc85_OG0008917	306
CCHa1_OG0004530	9
CCHa1-R_OG0006065	94
CCHa2_OG0002186_OG0	1767
CCHa2-R_OG0005836	6
Cchl_OG0004776	5264
CCKLR-17D1_OG0003334	34
CCKLR-17D1_OG0008675	111
CCKLR-17D1_OG0011744	13
CCKLR-17D3_OG0008678	262
Ccm3_OG0005250	2717
Ccn_OG0010106	264
Ccn_OG0010107	268
Ccn_OG0012179	110
Ccp84Ab_OG0000178_OG0	1
Ccp84Ac_OG0001349_OG0	2
Ccp84Ae_OG0002110_OG0	0
Ccp84Af_OG0000109_OG0	0
Ccp84Af_OG0000109_OG1	5
Ccp84Af_OG0000109_OG2	0
Ccp84Ag_OG0001348_OG0	0
Ccs_OG0006299	702
CCT1_OG0002281_OG0	2282
CCT2_OG0003145	2947
CCT3_OG0004995	3074
CCT4_OG0000979	2289
CCT5_OG0006600	2590
CCT6_OG0008508	3170
CCT7_OG0004839	891
CCT7_OG0004841	405
CCT8_OG0007117	3702
Ccz1_OG0010481	688
cd_OG0004708	21
CD98hc_OG0001357_OG0	8968
Cda4_OG0008701	52
Cda5_OG0008721	885
Cda9_OG0002707	3
CDase_OG0005749	2535
cdc14_OG0009306	3398
Cdc16_OG0005493	340
Cdc23_OG0009421	626
Cdc27_OG0010426	1481
Cdc2rk_OG0006290	109
Cdc37_OG0011041	2405
Cdc42_OG0008268	1760
Cdc45_OG0007388	405
Cdc5_OG0011371	1819
CDC50_OG0008483	3052
Cdc6_OG0002054	49
Cdc7_OG0007729	1570
Cdep_OG0002087	2618
Cdep_OG0004159	2723
CdGAPr_OG0009111	2418
cdi_OG0000729	3845
cDIP_OG0004394	4256
Cdk1_OG0000555_OG0	86
Cdk12_OG0009875	1232
Cdk2_OG0002391	146
CDK2AP1_OG0008015	855
Cdk4_OG0006632	725
Cdk5_OG0002993	835
Cdk5alpha_OG0009389	1239
Cdk7_OG0001724	397
Cdk8_OG0010977	212
Cdk9_OG0007009	426
Cdlc2_OG0000234_OG1	2144
cdm_OG0002482	1605
Cds_OG0010549	5378
Ced-12_OG0009727	775
ced-6_OG0006366	12425
CenB1A_OG0004675	2208
CenG1A_OG0003595_OG0	5452
CenG1A_OG0009182	145
Cenp-C_OG0002322	720
Cep135_OG0009952	588
Cep135_OG0009954	447
cep290_OG0004127	179
Cep89_OG0006812	0
Cep97_OG0008778	562
cer_OG0012078	955
Cerk_OG0004182	4470
cert_OG0011161	1498
Cf2_OG0008971	3090
Cfp1_OG0007571	567
CG5789_OG0004615	1378
cg_OG0006533	4458
CG10000_OG0005395	0
CG10005_OG0004963	0
CG10011_OG0005399	962
CG10013_OG0002410_OG0	0
CG10019_OG0008786	78
CG10026_OG0009081	2831
CG10029_OG0004344	1
CG10031_OG0008792	2866
CG10035_OG0004420	488
CG10038_OG0001436_OG0	510
CG10041_OG0012259_OG0	3
CG10051_OG0007036	1
CG10053_OG0004336	495
CG10055_OG0004329	1199
CG10062_OG0007038	262
CG10063_OG0010284	4
CG10064_OG0010282	56
CG10068_OG0004321	550
CG10073_OG0000065_OG2	1
CG10075_OG0010279	1567
CG10077_OG0010277	19958
CG10082_OG0005964	7374
CG10086_OG0001355	2
CG10089_OG0010567	662
CG10098_OG0004320	734
CG10104_OG0006132	0
CG10116_OG0010569	43
CG10126_OG0005023	2069
CG10132_OG0009091	2443
CG10137_OG0009093	1033
CG10139_OG0006151	545
CG10140_OG0010573	30
CG10147_OG0010256	167
CG10151_OG0006160	134
CG10154_OG0010575	2
CG10163_OG0010252	0
CG10164_OG0001489	0
CG10165_OG0011781	358
CG10171_OG0010163	896
CG10175_OG0005507	3659
CG10177_OG0001079_OG0	3
CG10184_OG0005509	1583
CG10185_OG0005203	14
CG10189_OG0009087	243
CG10194_OG0009085	129
CG10195_OG0003572	362
CG10205_OG0006168	4779
CG10208_OG0005527	357
CG10209_OG0006169	684
CG10211_OG0009505	4381
CG10222_OG0010165	89
CG10226_OG0010249	1753
CG10237_OG0003462	26500
CG1024_OG0004294	296
CG10252_OG0011517	1
CG10254_OG0002565	2339
CG10257_OG0006606	404
CG10264_OG0005208	13
CG10265_OG0006935	20
CG10274_OG0003940	1291
CG10280_OG0004257	0
CG10283_OG0001907_OG0	1459
CG10286_OG0004292	1274
CG10298_OG0004288	0
CG10300_OG0005516	0
CG10301_OG0005515	0
CG10307_OG0005957	1062
CG10311_OG0004972	2174
CG10317_OG0004974	0
CG10321_OG0005965	2684
CG10324_OG0004994	365
CG10332_OG0005992	1
CG10333_OG0009507	1747
CG10336_OG0009516	108
CG10337_OG0009096	146
CG10338_OG0009517	507
CG10339_OG0006873	949
CG10340_OG0001059_OG0	1750
CG10341_OG0009518	364
CG10343_OG0009520	268
CG10344_OG0007020	62
CG10345_OG0002430_OG0	6429
CG10347_OG0000607_OG0	233
CG10348_OG0003704	286
CG10352_OG0008207	133
CG10353_OG0008206	2732
CG10357_OG0010470	34
CG10359_OG0010469	2664
CG10361_OG0010014	613
CG10362_OG0008202	1136
CG10365_OG0005518	2097
CG10366_OG0009102	1687
CG10375_OG0005526	1126
CG10376_OG0009519	1024
CG10383_OG0001909	8206
CG10384_OG0007018	249
CG10405_OG0004983	134
CG10407_OG0005207	55
CG10413_OG0003703_OG0	614
CG10417_OG0013094	1319
CG10418_OG0010832	144
CG10425_OG0002500	532
CG10428_OG0001263_OG0	227
CG10431_OG0001914	111
CG10433_OG0006904	9029
CG10435_OG0002296_OG0	988
CG10444_OG0007082	870
CG10445_OG0001356	265
CG10459_OG0001605_OG0	14
CG10462_OG0009105	886
CG10463_OG0009108	411
CG10466_OG0012145	148
CG10467_OG0010233	663
CG10469_OG0010232	107
CG10470_OG0009541	695
CG10472_OG0000811_OG0	241
CG10479_OG0010225	1023
CG10481_OG0009114	0
CG10483_OG0010221	714
CG10486_OG0010219	0
CG10492_OG0009544	1468
CG10494_OG0006908	339
CG10495_OG0009546	113
CG10505_OG0006927	328
CG10508_OG0010314	864
CG10510_OG0003948	1
CG10513_OG0005163	157
CG10514_OG0005162	95
CG10516_OG0009998	476
CG10527_OG0002810_OG0	21311
CG10543_OG0006262	5457
CG10550_OG0000747	22124
CG10555_OG0008527	1094
CG10561_OG0009552	1508
CG10565_OG0010321	3948
CG10576_OG0010200	4407
CG10581_OG0010326	15
CG10584_OG0010328	319
CG10587_OG0000094_OG0	0
CG10587_OG0000094_OG1	0
CG10587_OG0000094_OG2	2
CG10589_OG0003950	1
CG10591_OG0010195	0
CG10597_OG0003317	57
CG10598_OG0011740	0
CG10600_OG0009530	4735
CG10602_OG0009532	3776
CG10616_OG0010838	1258
CG10621_OG0001911	710
CG10623_OG0001912	1752
CG10628_OG0009107	377
CG10631_OG0001241	1981
CG10646_OG0009949	308
CG10654_OG0009947	126
CG10657_OG0009951	9234
CG10660_OG0010840	517
CG10663_OG0010839	740
CG10669_OG0005156	247
CG10674_OG0010603	1184
CG10680_OG0003577	13226
CG10681_OG0009950	331
CG10700_OG0011812	0
CG10702_OG0009548	1218
CG10710_OG0010908	862
CG10713_OG0010576	174
CG10725_OG0010574	0
CG10730_OG0000951	92
CG10731_OG0006517	158
CG10737_OG0006638	40588
CG10738_OG0010568	82
CG1074_OG0007339	470
CG10747_OG0009127	844
CG10748_OG0011855_OG0	0
CG10749_OG0003913_OG0	0
CG10750_OG0009561	0
CG10752_OG0010150_OG0	0
CG10761_OG0008304	1
CG1077_OG0004263	0
CG10793_OG0003237	1
CG10795_OG0006915	372
CG10799_OG0003081	1348
CG10801_OG0012112	3
CG10802_OG0008133	915
CG10803_OG0008134	237
CG10804_OG0008132	298
CG10809_OG0010976	418
CG10814_OG0007257	0
CG10822_OG0007072	1
CG10839_OG0009144	0
CG10841_OG0002198_OG0	10
CG10853_OG0003980_OG0	0
CG10859_OG0009209	1
CG10862_OG0002017_OG1	5598
CG10863_OG0010486	12771
CG10863_OG0012194_OG0	8
CG10864_OG0005043	161
CG10866_OG0010485	306
CG10874_OG0003457	1183
CG10877_OG0002385_OG0	111
CG10887_OG0002183_OG0	0
CG10898_OG0002547	305
CG1090_OG0003105_OG0	443
CG10903_OG0002293_OG0	486
CG10904_OG0011634	621
CG10907_OG0001984_OG0	270
CG10909_OG0005022	0
CG10910_OG0006092	266
CG10911_OG0006095	1
CG10912_OG0000471	1
CG10914_OG0006109	374
CG10919_OG0001352	11
CG1092_OG0001161_OG0	217
CG10920_OG0007959	1
CG10927_OG0006710	79
CG10931_OG0006071	7
CG10932_OG0007954	3956
CG10934_OG0002756_OG0	6
CG10939_OG0005908	7489
CG10947_OG0009415	1266
CG10948_OG0009927	970
CG10949_OG0009416	249
CG10950_OG0012279	0
CG10958_OG0001743	201
CG10959_OG0008299	170
CG10962_OG0007748	179
CG10970_OG0003173	27
CG10973_OG0012539	513
CG10979_OG0004244	1079
CG10984_OG0009934	438
CG10996_OG0008249	0
CG11000_OG0004245	107
CG11007_OG0003037	419
CG11018_OG0007064	0
CG11029_OG0001270	18
CG1103_OG0003103_OG0	270
CG11030_OG0003728	373
CG11034_OG0001268	2122
CG11035_OG0002292_OG0	560
CG11041_OG0001654	4
CG11044_OG0007073	2018
CG1105_OG0004314	4424
CG11050_OG0009604	4471
CG11060_OG0006765	0
CG11068_OG0011716	5
CG11069_OG0004655	409
CG11076_OG0001759	753
CG11077_OG0000549_OG0	296
CG11085_OG0008456	20
CG11089_OG0004653	5223
CG11095_OG0003249	611
CG11099_OG0007074	1084
CG11103_OG0003250	221
CG11106_OG0012330	0
CG11109_OG0001964	295
CG11110_OG0006619	356
CG11123_OG0006752	496
CG11125_OG0006747	616
CG11127_OG0006744	591
CG1113_OG0004171	27
CG11131_OG0001957_OG0	0
CG11134_OG0003251	407
CG11141_OG0006745	737
CG11145_OG0006754	1
CG11147_OG0003729	7165
CG11149_OG0003730	0
CG11151_OG0008256	7596
CG11159_OG0006283	0
CG1116_OG0004164	1283
CG11162_OG0008263	4
CG11168_OG0004657	1929
CG11170_OG0006462	143
CG11178_OG0003327	598
CG11180_OG0006625	962
CG11191_OG0007189	1272
CG11192_OG0007095	0
CG11200_OG0007088	6231
CG11211_OG0012938	59045
CG11226_OG0012166_OG0	1
CG11227_OG0007505	0
CG1124_OG0002090	25224
CG11241_OG0003815_OG0	749
CG11247_OG0009861	328
CG11248_OG0003830_OG0	166
CG11249_OG0009864	0
CG11251_OG0001998	1
CG11257_OG0007039	354
CG11263_OG0001789	44
CG11267_OG0011856	1021
CG11269_OG0006458	1
CG11275_OG0002906	2708
CG11279_OG0003924_OG0	333
CG11286_OG0004361	0
CG1129_OG0002085	947
CG11291_OG0003029	4
CG11294_OG0007761	74
CG11298_OG0007031	0
CG11309_OG0010303	2208
CG11317_OG0012026	117
CG11318_OG0000756	10
CG11319_OG0009603	545
CG11327_OG0009628	3
CG11333_OG0002657_OG0	0
CG11334_OG0005804	3263
CG11342_OG0011920	45
CG11345_OG0011138	0
CG11349_OG0011131	0
CG11353_OG0011127	83
CG11356_OG0008477	34
CG11357_OG0011126	441
CG1136_OG0010499	1796
CG11367_OG0000806_OG0	106
CG11369_OG0011699	1
CG1137_OG0004303	7
CG11370_OG0003817_OG0	5
CG11377_OG0008723	833
CG11378_OG0007395	3385
CG11379_OG0007397	0
CG11380_OG0007400	2
CG11381_OG0007402	4
CG11382_OG0007404	3
CG11384_OG0007396	3
CG1139_OG0004077	106
CG11391_OG0001026_OG0	1641
CG11396_OG0010345	624
CG11398_OG0007405	130
CG11403_OG0007406	210
CG11404_OG0012169	0
CG11406_OG0006889	71
CG11409_OG0007766	205
CG11413_OG0011575	22
CG11414_OG0006019	2975
CG11417_OG0007590	709
CG1142_OG0012974	536
CG11425_OG0009823	1970
CG11426_OG0009824	684
CG1143_OG0011104	2809
CG11436_OG0003200	197
CG11437_OG0009825	4
CG11438_OG0009826	709
CG11447_OG0004515	373
CG11449_OG0000981_OG1	0
CG11453_OG0001027_OG0	97
CG11454_OG0001792	307
CG11456_OG0003951	412
CG11459_OG0000135_OG1	2062
CG1146_OG0011093	9184
CG11470_OG0000857	1
CG11474_OG0005934	1024
CG11475_OG0005935	29
CG11498_OG0001515	472
CG11504_OG0002630	592
CG11523_OG0009832	438
CG11529_OG0010828	166
CG11537_OG0010640	1727
CG11550_OG0002660	3946
CG11560_OG0010817	475
CG11562_OG0008742	290
CG11563_OG0002662	313
CG11566_OG0007496	14
CG11570_OG0004027	0
CG11581_OG0008240	0
CG11583_OG0010538	1015
CG11584_OG0008239	1
CG11585_OG0012335	3
CG11586_OG0010534	344
CG11590_OG0001741	464
CG11593_OG0010497	688
CG11594_OG0010492	5802
CG11596_OG0007629	540
CG11601_OG0008739	599
CG11608_OG0000142_OG0	12
CG1161_OG0004180	3119
CG11617_OG0008731	846
CG11619_OG0003864_OG0	4
CG11626_OG0011450	13
CG11629_OG0003739	0
CG11630_OG0009580	0
CG11634_OG0009583	0
CG11635_OG0007156	14
CG11638_OG0007387	316
CG11655_OG0001745_OG0	1295
CG11656_OG0005013	6
CG11658_OG0010025	2414
CG11663_OG0012087	0
CG11664_OG0011395	0
CG11666_OG0012316	0
CG11668_OG0002452	576
CG11670_OG0005008	101
CG11672_OG0004805	0
CG11674_OG0008231	0
CG11679_OG0008511	180
CG11686_OG0002448_OG0	2221
CG11693_OG0004810	2
CG11694_OG0000225_OG0	0
CG11694_OG0000225_OG1	0
CG11695_OG0007879	538
CG11696_OG0007880	648
CG11698_OG0002319_OG0	2
CG11699_OG0007882	1095
CG11703_OG0002165_OG0	0
CG11710_OG0001691_OG0	529
CG1172_OG0004189	747
CG11722_OG0001391	420
CG11723_OG0003571	331
CG11726_OG0010048	0
CG11737_OG0001419_OG0	1568
CG11741_OG0001420_OG0	82
CG11752_OG0007995	2174
CG11755_OG0000851	167
CG11756_OG0007997	7
CG11760_OG0004826	346
CG11768_OG0004832	223
CG11771_OG0005200	1542
CG11777_OG0006309	132
CG11779_OG0004481	1609
CG11786_OG0012799	0
CG11788_OG0007083	56
CG11790_OG0005187	2083
CG11791_OG0012008	2076
CG11807_OG0003009_OG0	1004
CG11808_OG0006841	264
CG11811_OG0004058	285
CG11816_OG0008636	2
CG11835_OG0000264_OG0	14546
CG11835_OG0000264_OG1	4600
CG11837_OG0005082	280
CG11841_OG0005083	10591
CG11842_OG0000856_OG1	2228
CG11843_OG0011490	2605
CG11852_OG0002502_OG0	202
CG11854_OG0005171	2200
CG11857_OG0005167	1775
CG11858_OG0005166	484
CG11878_OG0000055_OG0	0
CG11878_OG0000055_OG1	19
CG11878_OG0000055_OG2	1469
CG11882_OG0005094	261
CG11883_OG0006313	1243
CG11885_OG0003355	263
CG11892_OG0005161	146
CG11893_OG0000039_OG2	969
CG11899_OG0005100	1388
CG11902_OG0005155	282
CG11906_OG0001618	590
CG11911_OG0008747	0
CG11912_OG0008746	0
CG11920_OG0005183	296
CG11927_OG0003556	790
CG11929_OG0011773	0
CG11961_OG0001155_OG0	3091
CG11964_OG0004848	351
CG11970_OG0004849	1541
CG11975_OG0004850	1369
CG11977_OG0012457_OG0	0
CG11980_OG0002337	334
CG11983_OG0004852	32
CG11986_OG0004855	112
CG11997_OG0004862	4
CG11999_OG0004179	1522
CG12003_OG0004112	1
CG12004_OG0011286	3190
CG12009_OG0010662	0
CG12010_OG0010671	51
CG12011_OG0011025	2
CG12012_OG0010672	1369
CG12016_OG0010666	1856
CG12017_OG0010661	0
CG12020_OG0011042	0
CG12024_OG0011050	1283
CG12025_OG0011053	1426
CG12035_OG0011029	0
CG12038_OG0011331	233
CG12054_OG0000497	2122
CG12056_OG0003138	982
CG12057_OG0003139	0
CG12061_OG0000938_OG0	1
CG12065_OG0007412	5080
CG12069_OG0001519	0
CG12071_OG0011553	373
CG12071_OG0013484	481
CG12075_OG0007754	10798
CG1208_OG0004248	742
CG12081_OG0007411	1125
CG12084_OG0011296	2614
CG12091_OG0011293	9559
CG12093_OG0011111	2845
CG12096_OG0008559	586
CG12099_OG0011289	10280
CG12104_OG0011284	437
CG12105_OG0004111	1016
CG12106_OG0007586	140
CG12107_OG0006719	451
CG12111_OG0007413	1
CG12112_OG0012598_OG0	176
CG12115_OG0007587	169
CG12116_OG0008625	6999
CG12118_OG0007585	2181
CG12121_OG0007579	3780
CG12123_OG0003325	164
CG12128_OG0002879	631
CG12129_OG0002878	533
CG1213_OG0002105	6878
CG12134_OG0006319	255
CG12147_OG0004192	2
CG12155_OG0003210	1042
CG12159_OG0002860	470
CG12164_OG0006760	21
CG12170_OG0002098	1673
CG12171_OG0004222	707
CG12173_OG0004172	247
CG12177_OG0008262	806
CG1218_OG0002103	400
CG12182_OG0011099	176
CG12194_OG0008975	814
CG12204_OG0001687	269
CG12206_OG0008131	16
CG12209_OG0002818	57
CG12213_OG0002418	1425
CG12219_OG0007713	901
CG12224_OG0000651_OG1	479
CG12231_OG0003119	0
CG12236_OG0008414	636
CG12237_OG0007424	969
CG12239_OG0001754	12
CG12241_OG0001396	634
CG12253_OG0011818	68
CG12256_OG0004947	134
CG12259_OG0005539	1000
CG12268_OG0005336	933
CG1227_OG0004337	311
CG12278_OG0004413	2
CG12279_OG0004445	283
CG12288_OG0009457	50
CG12289_OG0010046	0
CG12290_OG0002618	2583
CG12299_OG0009634	255
CG12301_OG0001981	433
CG12307_OG0009694	0
CG1231_OG0011372	11
CG12316_OG0009955	915
CG12320_OG0005053	123
CG12321_OG0001064_OG0	571
CG12325_OG0002854	523
CG1233_OG0011370	2028
CG1234_OG0004335	919
CG12341_OG0002848	291
CG12343_OG0002853	600
CG12344_OG0002855	950
CG12355_OG0012373	215
CG1236_OG0002100	498
CG12362_OG0000821_OG0	0
CG12374_OG0007223	1
CG12375_OG0009777	1367
CG12379_OG0008514	108
CG12384_OG0006229	4842
CG1239_OG0004237	151
CG12395_OG0001736	0
CG12398_OG0008359	0
CG12402_OG0002224_OG0	58
CG12420_OG0002594_OG0	2
CG12426_OG0005340	2
CG12438_OG0003802	0
CG12439_OG0009296	0
CG12446_OG0001786_OG0	0
CG12448_OG0009145	0
CG1246_OG0011105	19
CG12464_OG0011955	0
CG12470_OG0007846	2
CG12479_OG0008243	0
CG12480_OG0008242	0
CG12481_OG0008237	0
CG12490_OG0000233_OG1	1
CG12496_OG0007599	3
CG12498_OG0008105	1
CG12499_OG0002285_OG0	606
CG12502_OG0011339	432
CG12507_OG0008176	22
CG12511_OG0009568	0
CG12516_OG0005410	0
CG12517_OG0009649	9
CG12520_OG0010149	27
CG12521_OG0012944	0
CG12531_OG0008272	105
CG12535_OG0008128	0
CG12539_OG0008363	0
CG12540_OG0008220	18
CG12541_OG0007825	248
CG12560_OG0012234	101
CG12567_OG0012740	1116
CG12576_OG0001784_OG0	7656
CG12581_OG0001679_OG0	6771
CG12589_OG0011424	0
CG12590_OG0011977	0
CG12594_OG0005596	249
CG12607_OG0011139	3
CG12609_OG0008677	136
CG12617_OG0003653	0
CG12620_OG0009462	0
CG12637_OG0008050	0
CG12643_OG0007518	228
CG1265_OG0010531	1624
CG12655_OG0000445_OG2	2533
CG12659_OG0007410	220
CG12661_OG0007749	0
CG12662_OG0007747	7
CG12672_OG0007868	73
CG12674_OG0003570	2
CG12679_OG0001731_OG0	1
CG12680_OG0001718	0
CG12682_OG0012323	0
CG12691_OG0007931	0
CG12692_OG0000634_OG0	144
CG12693_OG0012106	4
CG12698_OG0008169	171
CG12699_OG0000230_OG1	2
CG12702_OG0001192	224
CG12708_OG0000271_OG0	32
CG12708_OG0000271_OG0.2	15
CG1271_OG0010635	789
CG12713_OG0003881_OG0	49
CG12716_OG0008438	3
CG12723_OG0008557	313
CG12728_OG0000928_OG0	294
CG12729_OG0011725	4
CG1273_OG0010536	3
CG12730_OG0007375	590
CG12744_OG0000893	17
CG12746_OG0004208	3515
CG1275_OG0011072	2522
CG12768_OG0001283_OG0	362
CG12769_OG0007187	133
CG12773_OG0003140	1210
CG12782_OG0012281	0
CG12783_OG0000743_OG0	24
CG12784_OG0005236	0
CG12795_OG0008825	513
CG12811_OG0002240	2103
CG12817_OG0002595_OG0	31
CG12818_OG0004897	287
CG12822_OG0001599	1758
CG12825_OG0001130_OG1	39
CG12826_OG0002951	17
CG12828_OG0011622	2
CG12831_OG0011623_OG0	0
CG12836_OG0002963_OG0	11
CG12848_OG0006045	493
CG12849_OG0011577	3
CG12851_OG0005862	234
CG12857_OG0006163	0
CG12860_OG0006154	0
CG12861_OG0006153	0
CG12862_OG0011585_OG0	0
CG12863_OG0011584	159
CG12866_OG0002772	0
CG12868_OG0001564	542
CG12869_OG0006145	63
CG12869_OG0006146	15
CG12877_OG0001472_OG0	977
CG1288_OG0001350	1
CG12880_OG0005345	13
CG12883_OG0001474	150
CG12885_OG0001477	580
CG12895_OG0006308	912
CG12909_OG0002821	181
CG12910_OG0006305	205
CG12911_OG0006304	3
CG12914_OG0002819	0
CG12917_OG0002815	1
CG12920_OG0006291	0
CG12926_OG0006349	252
CG12929_OG0006357	124
CG12934_OG0006315	28
CG12935_OG0002846	150
CG12942_OG0001596_OG0	270
CG12945_OG0004570	823
CG12947_OG0004568	167
CG12948_OG0004558	570
CG12963_OG0001641_OG0	0
CG12964_OG0002996_OG0	115
CG12970_OG0006808	23
CG12971_OG0010294	0
CG12974_OG0010307	50
CG12983_OG0010332	0
CG12984_OG0003949	4
CG12985_OG0000915	11
CG12986_OG0011685	0
CG1299_OG0000523_OG0	11121
CG12990_OG0007696	9
CG12991_OG0007703	3967
CG12992_OG0011688	23
CG12994_OG0007707	6
CG12995_OG0008599	0
CG12998_OG0011739	17
CG13000_OG0011738	0
CG13001_OG0008580	254
CG13002_OG0008577	2
CG13003_OG0008572	3604
CG13004_OG0008570	183
CG13005_OG0008567	140
CG13008_OG0008305	5
CG13010_OG0003260	2
CG13012_OG0008317	510
CG13014_OG0008547	374
CG13016_OG0006536	322
CG13018_OG0006537	153
CG13021_OG0003241	1
CG13022_OG0010698	73
CG13023_OG0010699	0
CG13024_OG0010708	938
CG13026_OG0010716	516
CG13028_OG0004010	0
CG13031_OG0012200	399
CG13032_OG0004014_OG0	6
CG13033_OG0010736	0
CG13038_OG0010761	0
CG13039_OG0010762	0
CG1304_OG0000265_OG0	0
CG1304_OG0000265_OG1	1
CG13040_OG0010763	0
CG13041_OG0000280_OG0	0
CG13041_OG0000280_OG0.2	0
CG13042_OG0010767	0
CG13043_OG0000281_OG0	0
CG13043_OG0000281_OG1	3
CG13044_OG0010768	1
CG13045_OG0000814	0
CG13046_OG0010771	8
CG13047_OG0010772	0
CG13048_OG0010773	0
CG13049_OG0010774	0
CG13051_OG0011898	0
CG13053_OG0010778	0
CG13054_OG0010779	2
CG13055_OG0010780	8
CG13056_OG0010757	0
CG13058_OG0004021	0
CG13059_OG0010764	1
CG13062_OG0010766	2
CG13064_OG0010775	0
CG13065_OG0010776	0
CG13066_OG0012201	0
CG13068_OG0002030_OG1	3
CG13069_OG0004022	0
CG1307_OG0004308	775
CG13070_OG0012202	0
CG13071_OG0011899	123
CG13073_OG0012731_OG0	1
CG13074_OG0010797	59
CG13075_OG0000216_OG0	3
CG13075_OG0000216_OG1	2
CG13077_OG0009097	525
CG13078_OG0003575_OG0	3
CG13081_OG0003574	0
CG13082_OG0009094	11
CG13083_OG0009084	0
CG13084_OG0009083	0
CG13085_OG0001922	74
CG13086_OG0003709	296
CG13088_OG0001266	117
CG1309_OG0010533	2273
CG13096_OG0003720	667
CG13097_OG0001923	528
CG13101_OG0009304	1440
CG13102_OG0009298	2
CG13108_OG0009295	43
CG13110_OG0011792	0
CG13113_OG0001247_OG0	0
CG13114_OG0009279	1
CG13116_OG0001878	4114
CG13123_OG0001877	99
CG13124_OG0003502	25075
CG13126_OG0003515	205
CG13127_OG0001844	0
CG13131_OG0000790_OG0	0
CG13133_OG0003525	10
CG1314_OG0011674	2
CG13144_OG0009363	39
CG13148_OG0007214	196
CG13151_OG0006215	233
CG13154_OG0006206	0
CG13155_OG0006196	1
CG13157_OG0002779	0
CG1316_OG0000430_OG0	2579
CG13168_OG0006184	17
CG1317_OG0011084	7730
CG13170_OG0006182	3
CG13171_OG0006180	0
CG13177_OG0012831	56
CG13185_OG0002928	985
CG13186_OG0006594	0
CG13192_OG0006567	337
CG13193_OG0006565	1
CG13196_OG0006560	8
CG13197_OG0006563	975
CG13202_OG0001123_OG0	60
CG13203_OG0006235	15
CG13204_OG0006233	952
CG13215_OG0002793_OG0	84
CG13216_OG0001568_OG0	0
CG13218_OG0002791_OG0	1
CG13220_OG0001573_OG0	1636
CG13223_OG0001571_OG0	0
CG13226_OG0002794_OG0	38
CG13227_OG0006218_OG0	1122
CG13228_OG0011587_OG0	1
CG13229_OG0002786_OG0	19
CG13229_OG0002787_OG0	1893
CG13231_OG0006217	0
CG13239_OG0009815	6
CG1324_OG0007509	0
CG13243_OG0009147	0
CG13247_OG0010378	12
CG13248_OG0010371	249
CG13250_OG0011870	80
CG13251_OG0010355	236
CG13252_OG0003952	910
CG13258_OG0009399	2
CG13272_OG0008882	54
CG13280_OG0008881	1
CG13282_OG0008887	20
CG13285_OG0010583	73
CG13287_OG0010216	4
CG13288_OG0010220	12
CG13293_OG0003937	129
CG13295_OG0010231	732
CG13297_OG0010242	82
CG13299_OG0011864	2
CG13300_OG0003943	128
CG13305_OG0011196	0
CG13306_OG0011204	448
CG13308_OG0004102	0
CG13309_OG0011211	0
CG13310_OG0011207	287
CG13312_OG0011210	1
CG13313_OG0004105_OG0	45
CG13314_OG0011224	13
CG13315_OG0011237	3517
CG13318_OG0004834	7231
CG13319_OG0006667	318
CG13321_OG0006673	52
CG13326_OG0006545	0
CG13330_OG0007271	0
CG13331_OG0007273	160
CG13332_OG0007274	97
CG13334_OG0007281	42
CG13337_OG0011662	34
CG13339_OG0007296	242
CG13344_OG0007304	360
CG13358_OG0007351	23
CG13359_OG0012499	13
CG13360_OG0010145	3816
CG13361_OG0003189	6
CG13362_OG0007862	3
CG13364_OG0001174_OG0	6
CG13365_OG0007831	712
CG13367_OG0003188_OG0	535
CG13369_OG0003181	1267
CG13375_OG0007847	36
CG13377_OG0007849	1691
CG13380_OG0010135	3
CG13384_OG0003473	1405
CG13385_OG0012520	0
CG13386_OG0003471	117
CG1339_OG0006721	2
CG13390_OG0003479	323
CG13392_OG0003476	162
CG13397_OG0003469	473
CG13398_OG0003468	284
CG13403_OG0008236	2
CG13404_OG0008224	110
CG13405_OG0011376	0
CG13407_OG0004768	9
CG13408_OG0004770	86
CG13409_OG0004775	276
CG13423_OG0007099	142
CG13426_OG0011654	0
CG13427_OG0003049	4
CG13428_OG0007100	543
CG13430_OG0001658	267
CG13436_OG0006622	32
CG13437_OG0006285	204
CG13438_OG0006243	0
CG1344_OG0012226	262
CG13442_OG0006244	1
CG13443_OG0006248	0
CG13445_OG0003880	0
CG13449_OG0009980	31
CG13454_OG0003875_OG0	1
CG13455_OG0009966	1
CG13457_OG0001288	12
CG13458_OG0004037	340
CG13460_OG0010841	200
CG13465_OG0000343_OG0	0
CG13471_OG0004048	0
CG13473_OG0010860	0
CG13474_OG0004049	0
CG13476_OG0012898	1
CG13481_OG0000339_OG0	4
CG13481_OG0000339_OG1	0
CG13484_OG0010886	313
CG13488_OG0001544_OG1	12
CG13492_OG0005946	5
CG13501_OG0005936	1
CG13502_OG0005931	65
CG13502_OG0012991	11
CG13506_OG0007028	5232
CG13510_OG0006998	316
CG13511_OG0006997	92
CG13516_OG0006995	289
CG13526_OG0006986	1
CG13527_OG0006984	0
CG13531_OG0006978	1026
CG13532_OG0006975	189
CG13538_OG0005981	0
CG13539_OG0012044	0
CG1354_OG0007555	3424
CG13541_OG0012280	0
CG13544_OG0005976	0
CG13545_OG0012580	28
CG13551_OG0000540_OG1	2867
CG13551_OG0012048	1737
CG13557_OG0012477	0
CG13558_OG0001556	0
CG13559_OG0012047	63
CG13561_OG0011643	5
CG13562_OG0011631	0
CG13575_OG0006892	34
CG13577_OG0001150_OG0	0
CG13578_OG0006898	537
CG13579_OG0006013	28
CG1358_OG0006724	2326
CG13581_OG0002746	4
CG13585_OG0011574	4916
CG13587_OG0006025	3
CG13594_OG0006033	224
CG13599_OG0005537	20
CG1360_OG0006725	112
CG13601_OG0005534	552
CG13603_OG0005332	2145
CG13605_OG0005319	1117
CG13606_OG0005306	192
CG13607_OG0005318	2341
CG13609_OG0012982	14
CG13613_OG0005278	0
CG13614_OG0002525_OG0	0
CG13615_OG0002524	0
CG13616_OG0005272	0
CG13618_OG0005267	370
CG13622_OG0005268	23
CG13623_OG0005265	457
CG13625_OG0004618	470
CG13627_OG0004629	62
CG13630_OG0004630	1237
CG13631_OG0004635	2051
CG13634_OG0004637	47
CG13641_OG0004650	537
CG13643_OG0002274	20
CG13653_OG0002504	5
CG13654_OG0005174	685
CG13663_OG0011496	328
CG13667_OG0004090_OG0	343
CG13670_OG0011168	7
CG13671_OG0004086_OG0	0
CG13675_OG0000560_OG2	14
CG13676_OG0003984	231
CG13678_OG0000129_OG3	0
CG1368_OG0008241	17
CG13685_OG0010463	122
CG13689_OG0008772	49
CG13690_OG0008752	40
CG13692_OG0008754	0
CG13698_OG0010125	988
CG13699_OG0003907_OG0	5
CG13705_OG0010610	19
CG13707_OG0010613	205
CG13708_OG0010614	4
CG1371_OG0006292	2405
CG13711_OG0010618	4
CG13712_OG0010619	0
CG13713_OG0010620	0
CG13716_OG0010627	1
CG13720_OG0004084	0
CG13721_OG0012208	4
CG13722_OG0011130	1288
CG13723_OG0010915	1
CG13724_OG0010917	1
CG13725_OG0010918	0
CG13727_OG0004055	2
CG13728_OG0010923	0
CG13731_OG0011910	12
CG13733_OG0010089	5
CG13738_OG0011907	2
CG13739_OG0002891	131
CG13743_OG0006405	188
CG13744_OG0006409	0
CG13747_OG0006408	0
CG13748_OG0006626	10
CG13751_OG0001660_OG0	509
CG13760_OG0007606	836
CG13766_OG0009602	171
CG13771_OG0009612	0
CG13775_OG0003750_OG0	56
CG13784_OG0000956_OG0	360
CG13786_OG0003631	2
CG13796_OG0001883_OG0	1032
CG13801_OG0000219_OG0	1
CG13801_OG0000219_OG1	5
CG13806_OG0011077	4
CG13807_OG0011075	226
CG13810_OG0011066	0
CG13813_OG0010189	0
CG13829_OG0011464	2
CG13833_OG0004687	5949
CG13837_OG0002276	3
CG13838_OG0011993	0
CG13841_OG0004694	1182
CG13842_OG0004706	40
CG13847_OG0004737	64
CG13850_OG0004743	915
CG13855_OG0004744	2
CG13856_OG0004745	434
CG13857_OG0004746	1
CG13862_OG0004760	0
CG13868_OG0007089	20456
CG13868_OG0013578	4127
CG13869_OG0007075	7
CG1387_OG0008528	6
CG13870_OG0007093	487
CG13871_OG0003047	7
CG13872_OG0007071	3
CG13875_OG0011381	373
CG13876_OG0001334_OG0	196
CG13877_OG0011937	776
CG13884_OG0000403_OG0	1
CG13887_OG0011343	4842
CG13891_OG0002060	0
CG13893_OG0011360	2016
CG13894_OG0004129	62
CG13895_OG0004128	1120
CG13901_OG0011344	189
CG13907_OG0011337	4062
CG13912_OG0011325	440
CG13917_OG0011285	6215
CG13919_OG0011274	138
CG13920_OG0011271	1514
CG13921_OG0011032	31
CG13924_OG0011054	34
CG13926_OG0011282	516
CG13928_OG0011279	3074
CG13930_OG0011024	3
CG13931_OG0004073	5
CG13933_OG0011036	1769
CG13937_OG0011056	3932
CG13949_OG0003375	38
CG13950_OG0003376	70
CG13954_OG0006374	402
CG13955_OG0002890_OG0	49
CG13962_OG0012240	3
CG13970_OG0009133_OG0	0
CG13972_OG0005361	2
CG13983_OG0002696	0
CG13991_OG0000661_OG1	0
CG13992_OG0002070_OG0	15
CG13994_OG0011942	644
CG13995_OG0000538_OG0	157
CG13999_OG0000662_OG0	74
CG14005_OG0001926	232
CG14006_OG0001927	0
CG14007_OG0009567	32
CG14011_OG0003731	1
CG14013_OG0003734	0
CG14014_OG0009443	0
CG14015_OG0009446	173
CG14017_OG0003733	0
CG14020_OG0003686	61
CG14022_OG0008831	2686
CG14024_OG0003410_OG0	81
CG14034_OG0008836	48
CG14036_OG0008842	1
CG14042_OG0001816	156
CG14043_OG0003425	743
CG14044_OG0008964	205
CG14050_OG0000684	25
CG14052_OG0007777	12
CG14053_OG0012099	3
[truncated: 9,910 more rows]
