# Supplementary material for: Evolution of chemosensory tissues and cells across ecologically diverse Drosophilids
Source: Nat Commun. 2024 Feb 5;15:1047. doi: 10.1038/s41467-023-44558-4 (PMC10844241; doi:10.1038/s41467-023-44558-4)
Supplement: Supplementary file 18 — Supplementary Data 15 [file 41467_2023_44558_MOESM18_ESM.zip › all_count_tables_renamed/EREF10ML_counts_trim_genes_FBids_1_1_sorted.txt]

128up_OG0006588	520
14-3-3epsilon_OG0002478	5113
14-3-3epsilon_OG0001126_OG1	20439
140up_OG0004534	627
18w_OG0003044	2708
26-29-p_OG0010897	4130
2mit_OG0000576_OG0	97
5-HT1A_OG0006644	77
5-HT1B_OG0006647	177
5-HT2A_OG0000287_OG0	22
5-HT2B_OG0011472	82
5-HT7_OG0005777	77
5PtaseI_OG0005188	1271
7B2_OG0004187	1362
a_OG0006460	2207
a10_OG0010691	9
a5_OG0009037	7
a6_OG0007651	540
AANATL2_OG0003640	103
AANATL4_OG0000091_OG1	0
AANATL7_OG0007605	6
Aasdh_OG0001831	300
Aatf_OG0001947	428
aay_OG0011265	3610
ab_OG0009683	666
ab_OG0009684	38
ABCB7_OG0011281	3127
Pmp70_OG0003257	4293
Abd-B_OG0005000	0
Abi_OG0002227_OG0	887
Abl_OG0010722	2726
abo_OG0009656	614
Abp1_OG0010565	646
abs_OG0003097	430
ac_OG0007843	0
Ac13E_OG0008321	1821
Ac3_OG0009573	793
Ac78C_OG0010320	241
Acam_OG0000252_OG0	0
Acam_OG0000252_OG1	0
Acam_OG0005131	0
CG9149_OG0011313	1283
Acbp1_OG0009246	535
Acbp2_OG0010415	612
Acbp4_OG0000311_OG0	0
Acbp4_OG0000311_OG1	0
Acbp6_OG0010414	50
ACC_OG0007193	8323
AcCoAS_OG0000812	5066
Ace_OG0000652_OG0	611
Acer_OG0000953_OG0	8967
Acer_OG0003808	673
Acf_OG0002671	1541
Achl_OG0002770	296
acj6_OG0008333	10
acj6_OG0008334	29
Ack_OG0010507	4435
Ack-like_OG0006546	970
Acn_OG0009540	4393
CG5009_OG0006075	2529
Acox57D-d_OG0006913	163
Acox57D-p_OG0001151	1032
Acp1_OG0009317	892
Acp32CD_OG0009664	0
Acp65Aa_OG0003939	7
Acph-1_OG0001513	187
CG12512_OG0008829	2128
CG18155_OG0007972	15
Acsl_OG0007133	7066
Act42A_OG0000022_OG0	23531
Act42A_OG0000022_OG1	492995
Act42A_OG0000022_OG3	51647
Act42A_OG0000022_OG4	135436
Act42A_OG0000022_OG5	1042
Actn_OG0003148_OG0	106492
Actn3_OG0011403_OG0	0
ACXB_OG0000046_OG0	0
ACXB_OG0000046_OG1	4
ACXB_OG0000046_OG2	0
ACXB_OG0000046_OG2.2	0
ACXD_OG0004078_OG0	18
Acyp_OG0009408	0
Acyp2_OG0011498	988
Ada_OG0002342	60
Ada1-2_OG0003777_OG0	217
Ada2a_OG0005051	91
Ada2b_OG0004799	303
Ada3_OG0007872	914
AdamTS-A_OG0005247	5900
AdamTS-A_OG0012010	31
AdamTS-B_OG0008089	6525
Adar_OG0007649	3725
Adat1_OG0003596	61
Adck1_OG0006032	564
Adck5_OG0010063	1167
ADD1_OG0006579	534
Adf1_OG0001636_OG0	322
Adgf-A_OG0001991_OG0	0
Adgf-A_OG0003900	165
Adgf-A2_OG0010109	3
Adgf-B_OG0010108	18
Adgf-C_OG0001030_OG0	31
Adgf-D_OG0002208_OG0	483
Adgf-E_OG0006152	2
Adh_OG0003395_OG0	109
Adi1_OG0010940	1521
AdipoR_OG0004727	7852
CG3809_OG0004951	0
AdenoK_OG0003918_OG0	1903
Ady43A_OG0002958	3389
AdoR_OG0005733	230
adp_OG0006108	1309
AdSS_OG0000854_OG0	14311
Aduk_OG0004873	787
Ae2_OG0010984	3590
CG6512_OG0010913	9137
aft_OG0006080	301
Afti_OG0005567	669
Ag5r_OG0008212	3
Ag5r2_OG0008213	0
AGBE_OG0007237	8913
AgmNAT_OG0001753	30
ago_OG0010530	2635
AGO1_OG0007307	3746
AGO2_OG0000119_OG0	7638
Agpat1_OG0008448	768
Agpat2_OG0003465	795
Agpat3_OG0004018	1938
Agpat4_OG0004019_OG0	791
ADPS_OG0002932	646
agt_OG0001016_OG0	23
Spat_OG0007723	214
Ahcy_OG0001195_OG0	1197
AhcyL1_OG0011110	1626
AIF_OG0001225	851
AIMP1_OG0007108	814
AIMP2_OG0009977	1474
AIMP3_OG0005998	436
Adk1_OG0010829	10670
Adk3_OG0005467	874
Ak6_OG0007201	241
Akap200_OG0000367_OG0	206
Akh_OG0010512	7
AkhR_OG0009627	91
akirin_OG0010441	1332
Akr1B_OG0001292	2792
Akt1_OG0005415	3326
al_OG0008749	360
Aladin_OG0007570	320
AlaRS_OG0003477	1549
AlaRS-m_OG0010596	1705
Alas_OG0006853	7231
alc_OG0006389	5487
Ald1_OG0005647	209152
Ald2_OG0005645	8
Aldh_OG0003615	15904
Aldh-III_OG0006742	9419
Aldh7A1_OG0003841_OG0	80
Alg-2_OG0001588_OG0	1053
Alg1_OG0002607_OG0	951
Alg10_OG0000709_OG0	122
Alg11_OG0012170	897
CG8412_OG0004562	1580
Alg14_OG0001194_OG0	95
Alg2_OG0010641	600
Alg3_OG0003012	23
Alg3_OG0006966	333
CG5287_OG0001281	413
CG5287_OG0003790	418
Alg9_OG0005173	244
Alh_OG0004317	2186
Alh_OG0004319	1465
Alh_OG0011430	464
alien_OG0009301	2707
ALiX_OG0005343	6211
Alk_OG0006414	4727
CG12179_OG0001176_OG0	70
Alp1_OG0010289	0
Alp10_OG0010194	13
Alp11_OG0008522	39
Alp12_OG0003717	1184
Alp13_OG0001034	785
Alp2_OG0000261_OG0	1
Alp2_OG0000261_OG1	0
Alp4_OG0005779	2668
Alp6_OG0006360	41
Alp7_OG0003030	0
Alp9_OG0003931	0
alph_OG0000083_OG0	3
alph_OG0005113	3461
alpha-Catr_OG0006852	1155
alpha-Est1_OG0004357	640
alpha-Est10_OG0004350	2998
alpha-Est2_OG0000314	168
alpha-Est3_OG0004356	2057
alpha-Est6_OG0004354	1
alpha-Est7_OG0001351	2615
alpha-Est8_OG0004352	1409
alpha-Est9_OG0004351	2048
alpha-Man-Ia_OG0003130	185
alpha-Man-Ia_OG0003131	1443
alpha-Man-Ia_OG0001168	1345
alpha-Man-Ib_OG0005087	657
alpha-Man-Ic_OG0011549	4
alpha-Man-IIa_OG0004878	935
alpha-Man-IIb_OG0005229	1179
alpha-PheRS_OG0008296	660
alpha-Spec_OG0011040	44280
alpha4GT1_OG0000948	478
alphaCOP_OG0011275	4310
alphaSnap_OG0010384	2983
alphaTub67C_OG0010998	0
Alr_OG0008278	569
alrm_OG0002498	645
Als2_OG0009863	2343
alt_OG0004894	2308
aly_OG0004083	7
Ama_OG0002112	2
Amacr_OG0009433	962
amd_OG0001918	683
Amnionless_OG0008741	51
amon_OG0011540	1717
amos_OG0003702_OG0	0
AMPdeam_OG0008245	11048
Amph_OG0007204	13395
AMPKalpha_OG0001698	10659
Amt_OG0004607	196
Amun_OG0008385	3874
amx_OG0007575	313
Amy-p_OG0000157_OG0	9
Amy-p_OG0000157_OG0.2	4
Amyrel_OG0006416	1
ana_OG0006403	58
ana1_OG0002269	586
ana2_OG0007120	223
ana3_OG0006194	75
Ance-2_OG0003658	6
Ance-3_OG0001891_OG0	1151
Ance-3_OG0009407	1394
Ance-4_OG0006406	206
Ance-5_OG0005870	581
anchor_OG0010100	1317
Andorra_OG0011741	0
Ank2_OG0010460	12649
Ankle2_OG0000780	2169
l(2)35Be_OG0003404_OG0	175
anox_OG0007490	1902
Ant2_OG0008041	78
antdh_OG0008007	166
Antp_OG0002113	922
antr_OG0007227	17
AnxB10_OG0008082	7998
AnxB11_OG0008196	2209
AnxB9_OG0004410	19817
aop_OG0003458	2048
aos_OG0010741	2153
Aos1_OG0002145_OG0	259
AOX1_OG0005242	2873
AOX2_OG0000143_OG0	3122
AOX2_OG0000143_OG1	2
AOX4_OG0001465	11
ap_OG0005832	1024
AP-1-2beta_OG0008273	3783
AP-1gamma_OG0007680	4004
AP-1mu_OG0005553	1692
AP-1sigma_OG0005334	2250
AP-2alpha_OG0008751	2590
AP-2mu_OG0004736	2037
AP-2sigma_OG0004385	863
Apc_OG0005387	2945
APC10_OG0005888	203
Apc2_OG0005308	142
APC4_OG0003171_OG0	323
APC7_OG0001703	49
ApepP_OG0000963	981
aph-1_OG0003552_OG0	342
aPKC_OG0006607	494
aPKC_OG0006608	1994
aPKC_OG0006609	152
Aplip1_OG0011323	948
apn_OG0002443_OG0	0
apolpp_OG0012638	10902
app_OG0010830	1229
APP-BP1_OG0010070	203
Appl_OG0007834	3354
Aprt_OG0004075	242
Aps_OG0010085	2351
apt_OG0002733	1319
CG18815_OG0010034	2885
AQP_OG0007242	10323
aqrs_OG0005393	0
aqz_OG0001049_OG1	11849
ara_OG0009939	1390
aralar1_OG0001518	2426
Arc1_OG0002768_OG0	8880
Arc2_OG0006127	919
Arc42_OG0001370_OG0	824
Archease_OG0002289_OG0	311
Arf51F_OG0006831	2115
Arf79F_OG0012164	5120
ArfGAP1_OG0010836	958
ArfGAP3_OG0003816_OG0	1336
Arfip_OG0005451	589
Arfrp1_OG0007681	285
arg_OG0003183	98
arg_OG0007835	64
Argk_OG0011233	274319
Argk_OG0011925	8811
Argl_OG0009800	458
CG31469_OG0002209_OG0	207
ArgRS_OG0008151	934
ArgRS-m_OG0004367	448
ari-1_OG0007878	5849
ari-2_OG0003028	2078
Arl1_OG0010003	585
Arl2_OG0004816	166
Arl5_OG0011164	346
Arl6_OG0007042	199
Arl6IP1_OG0004993	804
Arl8_OG0004797	1377
arm_OG0007636	9412
armi_OG0002027	133
Arp1_OG0004441	2916
Arp10_OG0007423	1129
Arp2_OG0001770	1238
Arp3_OG0010555	836
Arp5_OG0001448_OG0	222
Arp53D_OG0011600	0
Arp6_OG0008512	440
Arp8_OG0007614	598
Arpc1_OG0009187	2721
Arpc2_OG0009417	1289
Arpc3A_OG0005226	841
Arpc3B_OG0008590	36
Arpc4_OG0008719	1048
Arpc5_OG0008957	426
arr_OG0007264	1600
Arr1_OG0009490	3433
Arr2_OG0004099	9336
Ars2_OG0005840	5772
Art1_OG0004911	526
Art2_OG0008773	14
Art3_OG0004604	261
Art4_OG0004574	196
Art6_OG0004528_OG0	0
Art7_OG0001547_OG0	358
Art8_OG0009662	93
Art9_OG0002219_OG0	0
Arts_OG0000486_OG0	1632
aru_OG0003377	4397
Arv1_OG0013036	89
arx_OG0009914	48
Asap_OG0007180	3307
Asator_OG0002682_OG1	3415
Asciz_OG0010646	80
ase_OG0007840	3
asf1_OG0009889	417
ash1_OG0000982_OG0	203
ash2_OG0004623	920
Ask1_OG0004518	4259
asl_OG0004217	76
AsnRS_OG0003707	1933
AsnRS-m_OG0006452	357
AsnS_OG0000992	105
asp_OG0004633	1
Asph_OG0006509	43933
ASPP_OG0006932	6945
CG9572_OG0008488	47399
AspRS_OG0006665	2473
AspRS-m_OG0008886	1956
asrij_OG0006972	1474
asRNA:CR31429_OG0002339_OG0	198
asRNA:CR42743_OG0003772_OG0	1
asRNA:CR43299_OG0012338_OG0	0
asRNA:CR43426_OG0012535_OG0	0
asRNA:CR43454_OG0002277_OG0	236
asRNA:CR43463_OG0001607_OG0	248
asRNA:CR43809_OG0003675_OG0	472
asRNA:CR44106_OG0002406_OG0	12
asRNA:CR44169_OG0002969_OG0	9
asRNA:CR44179_OG0001455_OG0	1920
asRNA:CR44372_OG0000331_OG0	7
asRNA:CR44372_OG0000331_OG1	1
asRNA:CR44894_OG0012090_OG0	0
asRNA:CR45044_OG0005605_OG0	20
asRNA:CR45195_OG0000203_OG0	569
asRNA:CR45195_OG0000203_OG1	647
asRNA:CR45350_OG0001645_OG0	1255
asRNA:CR45943_OG0010336	492
asRNA:CR46029_OG0000226_OG0	0
asRNA:CR46029_OG0000226_OG1	7
asRNA:CR46139_OG0003106_OG0	30
asRNA:CR46246_OG0011916	4
asRNA:CR46354_OG0002193_OG0	352
asRNA:CR46473_OG0000925_OG0	37
Ass_OG0001346	30
ast_OG0003560	440
AstA_OG0004634	62
AstA-R1_OG0000689	113
AstA-R2_OG0005396	31
AstC_OG0009668	32
AstC-R1_OG0010134	18
AstC-R2_OG0001295_OG0	46
AstCC_OG0009669	0
asun_OG0002419_OG0	211
Asx_OG0006138	2346
Atac1_OG0003748_OG0	325
Atac2_OG0009508	349
Atac3_OG0000828	445
Tat_OG0001330	2250
Ate1_OG0003045	1820
Atet_OG0003384	2663
Atf-2_OG0006059	583
Atf3_OG0007763	7152
Atg1_OG0009929	212
Atg1_OG0009931	2228
Atg10_OG0001598	121
Atg101_OG0008681	1450
Atg12_OG0011904	515
Atg13_OG0004817	999
Atg14_OG0005089	1222
Atg16_OG0005703	732
Atg17_OG0004232	4049
Atg18a_OG0011152	2538
Atg18b_OG0001271_OG0	1523
Atg2_OG0011112	4905
Atg3_OG0009922	981
Atg4a_OG0009014	1372
Atg4b_OG0005256	1153
Atg5_OG0007974	854
Atg6_OG0005323	1302
Atg7_OG0006714	663
Atg8a_OG0008043	17031
Atg8b_OG0005571	0
Atg9_OG0006487	2606
atilla_OG0011822	11300
atk_OG0010362	12
atl_OG0001399	12418
atms_OG0004154	895
ato_OG0004804	0
Atox1_OG0012695	870
ATP6AP2_OG0004869	14844
ATP7_OG0008369	1901
ATP8A_OG0007260	8359
ATP8A_OG0007261	80
Atpalpha_OG0002140	47475
ATPCL_OG0006680	5003
ATPsynB_OG0010987	33084
ATPsynbeta_OG0005823	181069
ATPsynbetaL_OG0001317	11
ATPsynC_OG0005792	84742
ATPsynCF6_OG0005500	19299
ATPsynCF6L_OG0010605	0
ATPsynD_OG0004477	29776
ATPsyndelta_OG0007526	20949
ATPsynE_OG0005568	19323
ATPsynG_OG0009657	18169
ATPsyngamma_OG0005690	43808
ATPsynGL_OG0009315	0
ATPsynO_OG0012619	28031
AttC_OG0000164_OG0	337
AttC_OG0007258	322
AttD_OG0004890	5
Atu_OG0002096	987
Atx-1_OG0012102	72
Atx2_OG0011501	8592
Atxn7_OG0003444	780
aub_OG0000482_OG0	17
aurA_OG0004964	14
aurB_OG0009647	19
aust_OG0001881	1
aux_OG0003096_OG0	1825
ave_OG0006159	201
Aven_OG0003291	507
awd_OG0002664	6503
Awh_OG0010478	43
axed_OG0010262	842
Axn_OG0005720	1563
axo_OG0003993	580
axo_OG0010625	230
axo_OG0010626	893
axo_OG0010628	120
Axs_OG0008319	1277
Axud1_OG0003447	1064
az2_OG0006736	168
azot_OG0000210_OG0	0
azot_OG0000210_OG1	7
b_OG0009189	15501
B-H1_OG0000267_OG0	716
B-H1_OG0000267_OG1	322
B4_OG0009202	4368
B52_OG0001376_OG0	4863
b6_OG0007653	421
B9d1_OG0005246	371
B9d2_OG0005830	42
bab1_OG0011327	78
bab1_OG0011328	84
bab2_OG0011326	2188
babo_OG0006628	1426
babos_OG0007027	2709
Bacc_OG0008947	16857
Bace_OG0000801_OG0	2
baf_OG0003792	1160
bai_OG0005189	1874
Balat_OG0007229	5
Baldspot_OG0010721	1599
ball_OG0001092_OG1	201
bam_OG0005170	2
bap_OG0001358_OG0	5
Bap111_OG0007677	1587
Bap170_OG0000903_OG0	1266
Bap55_OG0005900	495
Bap60_OG0008560	1125
IMPPP_OG0000305_OG1	8513
barc_OG0010291	641
bark_OG0008784	3407
barr_OG0000425_OG0	377
baz_OG0008596	4123
bb8_OG0005496	7
bbc_OG0007266	3400
CG18067_OG0007098	57921
bbg_OG0010871	712
bbg_OG0010872	1732
BBIP1_OG0004876	350
BBS1_OG0010413	122
BBS4_OG0002785_OG0	523
BBS5_OG0002086	313
BBS8_OG0008755	304
BBS9_OG0006919	1057
bbx_OG0008688	9723
bc10_OG0010387_OG0	1592
BCAS2_OG0005540	429
bcd_OG0002111_OG0	2
bchs_OG0003722	501
BCL7-like_OG0007566	237
bcn92_OG0007793	499
Bdbt_OG0004400	256
bdg_OG0006805	2561
bdl_OG0003385	4643
Bdp1_OG0009215	631
be_OG0000785	2001
BEAF-32_OG0006164	1231
beag_OG0004860	694
beat-Ia_OG0011784	39
beat-Ib_OG0009146	20
beat-Ic_OG0001866_OG0	29
beat-IIa_OG0005482	54
beat-IIb_OG0005481	157
beat-IIIa_OG0009463	121
beat-IIIb_OG0009460	56
beat-IIIc_OG0003687	231
beat-IV_OG0005508	222
beat-Va_OG0005024	7
beat-Vb_OG0005021	18
beat-Vc_OG0001062_OG0	14
beat-VII_OG0011542	58
beat-VII_OG0011544	49
beg_OG0004008	337
bel_OG0001048	6652
Bem46_OG0008920	291
ben_OG0000514_OG0	2310
Best1_OG0002590_OG0	4841
Best2_OG0010251	3655
Best3_OG0009963	1
Best4_OG0000558_OG0	0
Bet1_OG0003845_OG0	601
Bet3_OG0004072	398
beta-PheRS_OG0005298	686
beta-Spec_OG0007697	51221
beta'COP_OG0009212	2402
beta3GalTII_OG0012738	371
beta4GalNAcTA_OG0006521	593
beta4GalNAcTB_OG0002610	433
beta4GalT7_OG0005195	254
betaCOP_OG0008653	3820
betaggt-I_OG0008962	687
betaGlu_OG0002667	195
CG32396_OG0011696	5
Bgb_OG0011276	429
bgcn_OG0001647	215
bgm_OG0009412	1669
BHD_OG0010421	408
bi_OG0003201	566
bi_OG0012904	47
BI-1_OG0004087	3967
bib_OG0001843_OG0	10
BicC_OG0009143	105
BicD_OG0009474	2876
CG11873_OG0005086	1936
bif_OG0003277	1249
bif_OG0012761	348
BigH1_OG0001085_OG0	13
bigmax_OG0005365	592
Bili_OG0002506_OG0	194
bin_OG0010286	1
Bin1_OG0005423	158
bin3_OG0007310	3652
bip1_OG0010560	236
Bka_OG0009250	242
blanks_OG0011885_OG0	15
Blimp-1_OG0010196	3826
Blm_OG0002608	134
Blos1_OG0006148	364
Blos2_OG0010078	211
Blos3_OG0009918	173
Blos4_OG0010933	109
blot_OG0010924	18461
blow_OG0006726	645
blp_OG0005216	1191
blw_OG0006982	153261
bma_OG0010967	47
Bmcp_OG0010022	358
bmm_OG0010858	6220
bnb_OG0001206_OG1	2687
CG5059_OG0012191	2705
bnk_OG0005787	0
bnl_OG0004512	62
boca_OG0006727	726
bocks_OG0002575_OG0	1369
BOD1_OG0005544	2088
boi_OG0007601	575
boi_OG0007603	270
boil_OG0012322	9
bol_OG0011238	5434
boly_OG0007153	1
BomBc1_OG0001623	2243
BomBc2_OG0000769_OG0	6278
BomBc3_OG0004769	2598
BomT3_OG0011469	8071
bon_OG0004934	1941
bond_OG0004726	1130
bonsai_OG0007008	1108
Boot_OG0006400	2
bor_OG0004967	648
bora_OG0003911	2
BORCS5_OG0008208	819
BORCS6_OG0011365	223
BORCS7_OG0007103	100
borr_OG0009292	14
boss_OG0005676	657
botv_OG0006642	920
bou_OG0007819	367
bowl_OG0008785	561
BoYb_OG0000400_OG0	0
br_OG0007659	112
br_OG0011928	4
Br140_OG0001629	1346
brat_OG0001919	365
Brca2_OG0000883	242
Brd_OG0010852	0
CG7154_OG0009310	1073
Brd8_OG0002488	401
Bre1_OG0010209	1338
Brf_OG0005483	427
Brf_OG0005485	111
brk_OG0007975	1523
brm_OG0009999	3269
Brms1_OG0008442	1397
Bro_OG0011272	1
brp_OG0000499_OG1	1467
l(3)72Ab_OG0009997	2266
bru1_OG0009737	58
bru1_OG0009738	375
bru2_OG0009740	1324
bru2_OG0011823	48
bru2_OG0012161	200
bru3_OG0010907	247
bru3_OG0011909	7
Bruce_OG0004896	12092
brun_OG0003663	2140
brv1_OG0000706_OG0	0
brv2_OG0010919	0
brv3_OG0011666	25
BRWD3_OG0005288	3830
brwl_OG0009277	1516
bs_OG0003002	911
bs_OG0006897	448
bsf_OG0001906_OG0	4357
Bsg_OG0009780	7485
Bsg25D_OG0003412_OG0	2665
bsh_OG0009110	0
bsk_OG0012344	2097
bt_OG0000537_OG1	6073
BTBD9_OG0000546_OG0	2339
BtbVII_OG0011887	4708
btd_OG0007557	112
Btk29A_OG0001838	879
Btk29A_OG0011763	30
btl_OG0002041	533
btn_OG0004719	15
Btnd_OG0008611	5
btsz_OG0001035_OG1	1682
btsz_OG0004581	7
btv_OG0003692	728
btv_OG0009487	1448
btz_OG0005342	2739
Bub1_OG0001806_OG0	1028
Bub3_OG0005120	469
BubR1_OG0000657_OG0	88
Buffy_OG0006561	364
bug_OG0006803	588
Bug22_OG0009372	902
BuGZ_OG0008876	2925
CG8270_OG0010257	491
bun_OG0000556	5098
bun_OG0009749	4172
bur_OG0003683_OG0	2232
Burs_OG0001045_OG0	0
bves_OG0007497	466
bves_OG0007499	336
bw_OG0006000	27
bwa_OG0009122	560
bwa_OG0012525	610
Bx_OG0008666	6
Bx_OG0008667	540
Bx42_OG0007682	1793
by_OG0005550	11381
byn_OG0010803	1
bys_OG0007950	705
c-cup_OG0012143	1
c(3)G_OG0001464_OG0	5
c11.1_OG0007569	5211
c12.1_OG0007568	563
c12.2_OG0007567	5111
C15_OG0002126_OG0	17
C1GalTA_OG0009799	983
C3G_OG0007801	11076
C901_OG0008027	19
ca_OG0005700	6416
Ca-alpha1D_OG0009140	16864
Ca-alpha1T_OG0003323	1112
Ca-beta_OG0009681	4492
Ca-Ma2d_OG0009139	4010
CaBP1_OG0008860	1904
cac_OG0000605_OG0	340
cact_OG0009392	14673
cactin_OG0003129	826
cad_OG0009437	4
Cad74A_OG0010922	123
Cad86C_OG0002368	2025
Cad87A_OG0001088_OG0	690
Cad89D_OG0001058_OG0	17
Cad96Ca_OG0011497	1984
Cad96Cb_OG0005172	12
Cad99C_OG0005704	1771
CadN_OG0000277_OG1	84
Caf1-105_OG0002830	87
Caf1-180_OG0007408	195
Caf1-55_OG0001036	957
cag_OG0001595_OG0	414
CAH1_OG0009192	2147
CAH13_OG0002843	0
CAH14_OG0002807	1
CAH15_OG0006256	0
CAH16_OG0000498_OG1	6
CAH2_OG0001000_OG0	2743
CAH3_OG0003177	1121
CAH5_OG0005796	2718
CAH7_OG0000840	4422
CAH8_OG0004748	3
CAH9_OG0005622	191
CAHbeta_OG0002334	113
cal1_OG0002556_OG0	429
CalpA_OG0003035	5295
CalpB_OG0010971	2670
CalpC_OG0008186	476
Calr_OG0005564	16629
Cals_OG0013279_OG0	2477
Calx_OG0002139_OG0	2
Calx_OG0004417	6887
Calx_OG0004418	4124
calypso_OG0006121	417
Cam_OG0012053	14150
CaMKI_OG0012767	2343
CaMKII_OG0013280	6981
Camp_OG0005907	572
Camta_OG0006364	1687
Camta_OG0006365	317
can_OG0004061_OG0	5
CanA1_OG0005778	3226
CanB_OG0000231_OG0	332
CanB_OG0000231_OG1	3071
Cand1_OG0009382	2118
CAP_OG0000587_OG0	26646
CAP_OG0012405	14
Cap-D2_OG0005121	344
Cap-D3_OG0009448	448
Cap-G_OG0002924	975
Cap-H2_OG0004906	991
Capa_OG0005712	11
Caper_OG0009347	8479
Capr_OG0010138	2478
caps_OG0010156	2529
caps_OG0010157	2532
capt_OG0009025	10780
capu_OG0000612_OG0	705
car_OG0007437	425
CARPA_OG0007960	49
CARPB_OG0007554	48
CarT_OG0009432	171
cas_OG0004236	0
casp_OG0006502	1370
cass_OG0009476	4218
Cat_OG0003869	5423
cathD_OG0002862	10969
cato_OG0006491	0
Catsup_OG0009538	1142
caup_OG0009938	428
cav_OG0000654	155
caz_OG0003243_OG0	1847
cbc_OG0007265	436
Cbl_OG0002051_OG0	6188
CBP_OG0001721	26
CBP_OG0007971	21
Cbp20_OG0005066	396
Cbp53E_OG0006447	2300
Cbp80_OG0007913	801
Cbp80_OG0007915	718
Cbs_OG0003124	501
cbs_OG0007263	561
cbt_OG0008760	3234
Cby_OG0004789	70
Cc2d2a_OG0002702	197
CCAP_OG0011467	27
CCAP-R_OG0000870	16
ccb_OG0012089	1
CCDC151_OG0011900	94
CCDC53_OG0009785	155
Ccdc58_OG0010399	203
Ccdc85_OG0008917	579
CCHa1_OG0004530	172
CCHa1-R_OG0006065	166
CCHa2_OG0002186_OG0	464
CCHa2-R_OG0005836	62
Cchl_OG0004776	10014
CCKLR-17D1_OG0003334	44
CCKLR-17D1_OG0008675	282
CCKLR-17D1_OG0011744	40
CCKLR-17D3_OG0008678	439
Ccm3_OG0005250	2399
Ccn_OG0010106	436
Ccn_OG0010107	435
Ccn_OG0012179	178
Ccp84Ab_OG0000178_OG0	2
Ccp84Ac_OG0001349_OG0	10
Ccp84Ae_OG0002110_OG0	2
Ccp84Af_OG0000109_OG0	0
Ccp84Af_OG0000109_OG1	3
Ccp84Af_OG0000109_OG2	0
Ccp84Ag_OG0001348_OG0	7
Ccs_OG0006299	536
CCT1_OG0002281_OG0	1582
CCT2_OG0003145	1993
CCT3_OG0004995	2604
CCT4_OG0000979	1540
CCT5_OG0006600	1586
CCT6_OG0008508	2318
CCT7_OG0004839	685
CCT7_OG0004841	408
CCT8_OG0007117	2805
Ccz1_OG0010481	563
cd_OG0004708	1
CD98hc_OG0001357_OG0	6604
Cda4_OG0008701	60
Cda5_OG0008721	1420
Cda9_OG0002707	1
CDase_OG0005749	8814
cdc14_OG0009306	4532
Cdc16_OG0005493	377
Cdc23_OG0009421	475
Cdc27_OG0010426	1548
Cdc2rk_OG0006290	82
Cdc37_OG0011041	1763
Cdc42_OG0008268	1077
Cdc45_OG0007388	375
Cdc5_OG0011371	1559
CDC50_OG0008483	2204
Cdc6_OG0002054	28
Cdc7_OG0007729	3593
Cdep_OG0002087	2283
Cdep_OG0004159	2063
CdGAPr_OG0009111	3337
cdi_OG0000729	5800
cDIP_OG0004394	1163
Cdk1_OG0000555_OG0	18
Cdk12_OG0009875	1137
Cdk2_OG0002391	128
CDK2AP1_OG0008015	708
Cdk4_OG0006632	531
Cdk5_OG0002993	846
Cdk5alpha_OG0009389	1016
Cdk7_OG0001724	362
Cdk8_OG0010977	113
Cdk9_OG0007009	315
Cdlc2_OG0000234_OG1	2073
cdm_OG0002482	1638
Cds_OG0010549	1805
Ced-12_OG0009727	810
ced-6_OG0006366	9237
CenB1A_OG0004675	1652
CenG1A_OG0003595_OG0	7798
CenG1A_OG0009182	117
Cenp-C_OG0002322	1134
Cep135_OG0009952	511
Cep135_OG0009954	392
cep290_OG0004127	406
Cep89_OG0006812	12
Cep97_OG0008778	784
cer_OG0012078	630
Cerk_OG0004182	2916
cert_OG0011161	2545
Cf2_OG0008971	3710
Cfp1_OG0007571	573
CG5789_OG0004615	999
cg_OG0006533	4784
CG10000_OG0005395	3
CG10005_OG0004963	4
CG10011_OG0005399	1287
CG10013_OG0002410_OG0	0
CG10019_OG0008786	75
CG10026_OG0009081	560
CG10029_OG0004344	0
CG10031_OG0008792	2038
CG10035_OG0004420	73
CG10038_OG0001436_OG0	418
CG10041_OG0012259_OG0	1
CG10051_OG0007036	1
CG10053_OG0004336	437
CG10055_OG0004329	965
CG10062_OG0007038	618
CG10063_OG0010284	1
CG10064_OG0010282	149
CG10068_OG0004321	918
CG10073_OG0000065_OG2	6
CG10075_OG0010279	2663
CG10077_OG0010277	27682
CG10082_OG0005964	7654
CG10086_OG0001355	1
CG10089_OG0010567	905
CG10098_OG0004320	925
CG10104_OG0006132	0
CG10116_OG0010569	31
CG10126_OG0005023	1844
CG10132_OG0009091	3950
CG10137_OG0009093	1691
CG10139_OG0006151	470
CG10140_OG0010573	29
CG10147_OG0010256	159
CG10151_OG0006160	141
CG10154_OG0010575	6
CG10163_OG0010252	0
CG10164_OG0001489	0
CG10165_OG0011781	147
CG10171_OG0010163	806
CG10175_OG0005507	9477
CG10177_OG0001079_OG0	1
CG10184_OG0005509	1534
CG10185_OG0005203	1043
CG10189_OG0009087	232
CG10194_OG0009085	133
CG10195_OG0003572	326
CG10205_OG0006168	4336
CG10208_OG0005527	144
CG10209_OG0006169	582
CG10211_OG0009505	3126
CG10222_OG0010165	95
CG10226_OG0010249	3786
CG10237_OG0003462	42603
CG1024_OG0004294	275
CG10252_OG0011517	0
CG10254_OG0002565	2981
CG10257_OG0006606	369
CG10264_OG0005208	33
CG10265_OG0006935	42
CG10274_OG0003940	1129
CG10280_OG0004257	1
CG10283_OG0001907_OG0	1201
CG10286_OG0004292	1016
CG10298_OG0004288	0
CG10300_OG0005516	0
CG10301_OG0005515	3
CG10307_OG0005957	4701
CG10311_OG0004972	2842
CG10317_OG0004974	0
CG10321_OG0005965	2390
CG10324_OG0004994	311
CG10332_OG0005992	3
CG10333_OG0009507	2092
CG10336_OG0009516	136
CG10337_OG0009096	89
CG10338_OG0009517	470
CG10339_OG0006873	2717
CG10340_OG0001059_OG0	2309
CG10341_OG0009518	205
CG10343_OG0009520	311
CG10344_OG0007020	22
CG10345_OG0002430_OG0	23653
CG10347_OG0000607_OG0	161
CG10348_OG0003704	779
CG10352_OG0008207	12
CG10353_OG0008206	1899
CG10357_OG0010470	18
CG10359_OG0010469	2192
CG10361_OG0010014	174
CG10362_OG0008202	743
CG10365_OG0005518	4082
CG10366_OG0009102	1699
CG10375_OG0005526	1055
CG10376_OG0009519	947
CG10383_OG0001909	5406
CG10384_OG0007018	20
CG10405_OG0004983	54
CG10407_OG0005207	47
CG10413_OG0003703_OG0	370
CG10417_OG0013094	1409
CG10418_OG0010832	136
CG10425_OG0002500	324
CG10428_OG0001263_OG0	254
CG10431_OG0001914	121
CG10433_OG0006904	4912
CG10435_OG0002296_OG0	685
CG10444_OG0007082	517
CG10445_OG0001356	275
CG10459_OG0001605_OG0	5
CG10462_OG0009105	945
CG10463_OG0009108	379
CG10466_OG0012145	129
CG10467_OG0010233	374
CG10469_OG0010232	77
CG10470_OG0009541	517
CG10472_OG0000811_OG0	273
CG10479_OG0010225	1986
CG10481_OG0009114	1
CG10483_OG0010221	994
CG10486_OG0010219	0
CG10492_OG0009544	1306
CG10494_OG0006908	285
CG10495_OG0009546	76
CG10505_OG0006927	382
CG10508_OG0010314	719
CG10510_OG0003948	4
CG10513_OG0005163	901
CG10514_OG0005162	346
CG10516_OG0009998	194
CG10527_OG0002810_OG0	15363
CG10543_OG0006262	5475
CG10550_OG0000747	11878
CG10555_OG0008527	837
CG10561_OG0009552	2511
CG10565_OG0010321	5346
CG10576_OG0010200	3352
CG10581_OG0010326	37
CG10584_OG0010328	1140
CG10587_OG0000094_OG0	0
CG10587_OG0000094_OG1	1
CG10587_OG0000094_OG2	0
CG10589_OG0003950	0
CG10591_OG0010195	1
CG10597_OG0003317	5
CG10598_OG0011740	0
CG10600_OG0009530	4598
CG10602_OG0009532	3479
CG10616_OG0010838	854
CG10621_OG0001911	63
CG10623_OG0001912	1520
CG10628_OG0009107	559
CG10631_OG0001241	2793
CG10646_OG0009949	247
CG10654_OG0009947	192
CG10657_OG0009951	652
CG10660_OG0010840	349
CG10663_OG0010839	1600
CG10669_OG0005156	255
CG10674_OG0010603	1028
CG10680_OG0003577	8875
CG10681_OG0009950	432
CG10700_OG0011812	1
CG10702_OG0009548	1925
CG10710_OG0010908	711
CG10713_OG0010576	124
CG10725_OG0010574	0
CG10730_OG0000951	97
CG10731_OG0006517	195
CG10737_OG0006638	61882
CG10738_OG0010568	82
CG1074_OG0007339	333
CG10747_OG0009127	751
CG10748_OG0011855_OG0	0
CG10749_OG0003913_OG0	0
CG10750_OG0009561	1
CG10752_OG0010150_OG0	0
CG10761_OG0008304	2
CG1077_OG0004263	2
CG10793_OG0003237	4
CG10795_OG0006915	314
CG10799_OG0003081	127
CG10801_OG0012112	4
CG10802_OG0008133	1203
CG10803_OG0008134	278
CG10804_OG0008132	442
CG10809_OG0010976	364
CG10814_OG0007257	0
CG10822_OG0007072	0
CG10839_OG0009144	0
CG10841_OG0002198_OG0	2
CG10853_OG0003980_OG0	3
CG10859_OG0009209	0
CG10862_OG0002017_OG1	6229
CG10863_OG0010486	5121
CG10863_OG0012194_OG0	0
CG10864_OG0005043	287
CG10866_OG0010485	398
CG10874_OG0003457	993
CG10877_OG0002385_OG0	71
CG10887_OG0002183_OG0	0
CG10898_OG0002547	321
CG1090_OG0003105_OG0	613
CG10903_OG0002293_OG0	412
CG10904_OG0011634	580
CG10907_OG0001984_OG0	285
CG10909_OG0005022	0
CG10910_OG0006092	4
CG10911_OG0006095	1
CG10912_OG0000471	2
CG10914_OG0006109	436
CG10919_OG0001352	12
CG1092_OG0001161_OG0	64
CG10920_OG0007959	4
CG10927_OG0006710	66
CG10931_OG0006071	4
CG10932_OG0007954	2837
CG10934_OG0002756_OG0	12
CG10939_OG0005908	3617
CG10947_OG0009415	7157
CG10948_OG0009927	1185
CG10949_OG0009416	236
CG10950_OG0012279	5
CG10958_OG0001743	265
CG10959_OG0008299	166
CG10962_OG0007748	17
CG10970_OG0003173	10
CG10973_OG0012539	418
CG10979_OG0004244	941
CG10984_OG0009934	468
CG10996_OG0008249	0
CG11000_OG0004245	21
CG11007_OG0003037	316
CG11018_OG0007064	4
CG11029_OG0001270	89
CG1103_OG0003103_OG0	202
CG11030_OG0003728	321
CG11034_OG0001268	663
CG11035_OG0002292_OG0	1270
CG11041_OG0001654	220
CG11044_OG0007073	4473
CG1105_OG0004314	3646
CG11050_OG0009604	5590
CG11060_OG0006765	3
CG11068_OG0011716	19
CG11069_OG0004655	219
CG11076_OG0001759	625
CG11077_OG0000549_OG0	206
CG11085_OG0008456	3
CG11089_OG0004653	400
CG11095_OG0003249	969
CG11099_OG0007074	1782
CG11103_OG0003250	147
CG11106_OG0012330	0
CG11109_OG0001964	296
CG11110_OG0006619	644
CG11123_OG0006752	412
CG11125_OG0006747	626
CG11127_OG0006744	632
CG1113_OG0004171	78
CG11131_OG0001957_OG0	5
CG11134_OG0003251	148
CG11141_OG0006745	707
CG11145_OG0006754	0
CG11147_OG0003729	6623
CG11149_OG0003730	0
CG11151_OG0008256	3904
CG11159_OG0006283	8
CG1116_OG0004164	1127
CG11162_OG0008263	1
CG11168_OG0004657	2031
CG11170_OG0006462	117
CG11178_OG0003327	559
CG11180_OG0006625	787
CG11191_OG0007189	2206
CG11192_OG0007095	0
CG11200_OG0007088	7500
CG11211_OG0012938	2343
CG11226_OG0012166_OG0	0
CG11227_OG0007505	0
CG1124_OG0002090	1263
CG11241_OG0003815_OG0	206
CG11247_OG0009861	412
CG11248_OG0003830_OG0	217
CG11249_OG0009864	2
CG11251_OG0001998	0
CG11257_OG0007039	385
CG11263_OG0001789	56
CG11267_OG0011856	849
CG11269_OG0006458	1
CG11275_OG0002906	1247
CG11279_OG0003924_OG0	295
CG11286_OG0004361	0
CG1129_OG0002085	583
CG11291_OG0003029	15
CG11294_OG0007761	1
CG11298_OG0007031	1
CG11309_OG0010303	1393
CG11317_OG0012026	378
CG11318_OG0000756	3
CG11319_OG0009603	1170
CG11327_OG0009628	11
CG11333_OG0002657_OG0	6
CG11334_OG0005804	4783
CG11342_OG0011920	41
CG11345_OG0011138	0
CG11349_OG0011131	0
CG11353_OG0011127	31
CG11356_OG0008477	58
CG11357_OG0011126	499
CG1136_OG0010499	2405
CG11367_OG0000806_OG0	122
CG11369_OG0011699	0
CG1137_OG0004303	4
CG11370_OG0003817_OG0	13
CG11377_OG0008723	590
CG11378_OG0007395	1475
CG11379_OG0007397	1
CG11380_OG0007400	21
CG11381_OG0007402	4
CG11382_OG0007404	0
CG11384_OG0007396	1
CG1139_OG0004077	12
CG11391_OG0001026_OG0	169
CG11396_OG0010345	402
CG11398_OG0007405	151
CG11403_OG0007406	231
CG11404_OG0012169	0
CG11406_OG0006889	9
CG11409_OG0007766	218
CG11413_OG0011575	25
CG11414_OG0006019	4010
CG11417_OG0007590	478
CG1142_OG0012974	395
CG11425_OG0009823	979
CG11426_OG0009824	723
CG1143_OG0011104	5632
CG11436_OG0003200	174
CG11437_OG0009825	17
CG11438_OG0009826	250
CG11447_OG0004515	376
CG11449_OG0000981_OG1	0
CG11453_OG0001027_OG0	212
CG11454_OG0001792	215
CG11456_OG0003951	585
CG11459_OG0000135_OG1	166
CG1146_OG0011093	27958
CG11470_OG0000857	2
CG11474_OG0005934	1197
CG11475_OG0005935	44
CG11498_OG0001515	35
CG11504_OG0002630	572
CG11523_OG0009832	352
CG11529_OG0010828	669
CG11537_OG0010640	1860
CG11550_OG0002660	707
CG11560_OG0010817	430
CG11562_OG0008742	317
CG11563_OG0002662	154
CG11566_OG0007496	2
CG11570_OG0004027	0
CG11581_OG0008240	0
CG11583_OG0010538	604
CG11584_OG0008239	0
CG11585_OG0012335	2
CG11586_OG0010534	381
CG11590_OG0001741	323
CG11593_OG0010497	539
CG11594_OG0010492	737
CG11596_OG0007629	687
CG11601_OG0008739	474
CG11608_OG0000142_OG0	1
CG1161_OG0004180	2697
CG11617_OG0008731	1392
CG11619_OG0003864_OG0	6
CG11626_OG0011450	15
CG11629_OG0003739	0
CG11630_OG0009580	8
CG11634_OG0009583	0
CG11635_OG0007156	28
CG11638_OG0007387	424
CG11655_OG0001745_OG0	593
CG11656_OG0005013	4
CG11658_OG0010025	2883
CG11663_OG0012087	0
CG11664_OG0011395	0
CG11666_OG0012316	0
CG11668_OG0002452	403
CG11670_OG0005008	43
CG11672_OG0004805	0
CG11674_OG0008231	2
CG11679_OG0008511	318
CG11686_OG0002448_OG0	1779
CG11693_OG0004810	4
CG11694_OG0000225_OG0	0
CG11694_OG0000225_OG1	0
CG11695_OG0007879	527
CG11696_OG0007880	559
CG11698_OG0002319_OG0	0
CG11699_OG0007882	1740
CG11703_OG0002165_OG0	0
CG11710_OG0001691_OG0	416
CG1172_OG0004189	606
CG11722_OG0001391	687
CG11723_OG0003571	384
CG11726_OG0010048	1
CG11737_OG0001419_OG0	1627
CG11741_OG0001420_OG0	10
CG11752_OG0007995	3378
CG11755_OG0000851	233
CG11756_OG0007997	1
CG11760_OG0004826	588
CG11768_OG0004832	519
CG11771_OG0005200	1772
CG11777_OG0006309	77
CG11779_OG0004481	2269
CG11786_OG0012799	1
CG11788_OG0007083	77
CG11790_OG0005187	1395
CG11791_OG0012008	4071
CG11807_OG0003009_OG0	937
CG11808_OG0006841	200
CG11811_OG0004058	265
CG11816_OG0008636	1
CG11835_OG0000264_OG0	6379
CG11835_OG0000264_OG1	7170
CG11837_OG0005082	155
CG11841_OG0005083	6923
CG11842_OG0000856_OG1	641
CG11843_OG0011490	2130
CG11852_OG0002502_OG0	51
CG11854_OG0005171	337
CG11857_OG0005167	1087
CG11858_OG0005166	344
CG11878_OG0000055_OG0	0
CG11878_OG0000055_OG1	55
CG11878_OG0000055_OG2	71
CG11882_OG0005094	329
CG11883_OG0006313	3116
CG11885_OG0003355	257
CG11892_OG0005161	958
CG11893_OG0000039_OG2	361
CG11899_OG0005100	341
CG11902_OG0005155	292
CG11906_OG0001618	595
CG11911_OG0008747	0
CG11912_OG0008746	0
CG11920_OG0005183	323
CG11927_OG0003556	659
CG11929_OG0011773	0
CG11961_OG0001155_OG0	1023
CG11964_OG0004848	344
CG11970_OG0004849	1582
CG11975_OG0004850	1218
CG11977_OG0012457_OG0	4
CG11980_OG0002337	306
CG11983_OG0004852	64
CG11986_OG0004855	174
CG11997_OG0004862	2
CG11999_OG0004179	725
CG12003_OG0004112	1
CG12004_OG0011286	3187
CG12009_OG0010662	0
CG12010_OG0010671	62
CG12011_OG0011025	9
CG12012_OG0010672	843
CG12016_OG0010666	888
CG12017_OG0010661	25
CG12020_OG0011042	0
CG12024_OG0011050	1408
CG12025_OG0011053	1195
CG12035_OG0011029	0
CG12038_OG0011331	243
CG12054_OG0000497	2949
CG12056_OG0003138	599
CG12057_OG0003139	2
CG12061_OG0000938_OG0	0
CG12065_OG0007412	3786
CG12069_OG0001519	0
CG12071_OG0011553	184
CG12071_OG0013484	250
CG12075_OG0007754	2915
CG1208_OG0004248	1517
CG12081_OG0007411	938
CG12084_OG0011296	3268
CG12091_OG0011293	15116
CG12093_OG0011111	1787
CG12096_OG0008559	459
CG12099_OG0011289	11619
CG12104_OG0011284	166
CG12105_OG0004111	3421
CG12106_OG0007586	94
CG12107_OG0006719	279
CG12111_OG0007413	1
CG12112_OG0012598_OG0	154
CG12115_OG0007587	23
CG12116_OG0008625	926
CG12118_OG0007585	4303
CG12121_OG0007579	2890
CG12123_OG0003325	143
CG12128_OG0002879	532
CG12129_OG0002878	444
CG1213_OG0002105	412
CG12134_OG0006319	134
CG12147_OG0004192	0
CG12155_OG0003210	1092
CG12159_OG0002860	351
CG12164_OG0006760	1
CG12170_OG0002098	2278
CG12171_OG0004222	254
CG12173_OG0004172	89
CG12177_OG0008262	1589
CG1218_OG0002103	284
CG12182_OG0011099	218
CG12194_OG0008975	740
CG12204_OG0001687	297
CG12206_OG0008131	11
CG12209_OG0002818	29
CG12213_OG0002418	977
CG12219_OG0007713	875
CG12224_OG0000651_OG1	48
CG12231_OG0003119	0
CG12236_OG0008414	523
CG12237_OG0007424	631
CG12239_OG0001754	229
CG12241_OG0001396	546
CG12253_OG0011818	43
CG12256_OG0004947	140
CG12259_OG0005539	631
CG12268_OG0005336	668
CG1227_OG0004337	186
CG12278_OG0004413	0
CG12279_OG0004445	207
CG12288_OG0009457	30
CG12289_OG0010046	0
CG12290_OG0002618	1953
CG12299_OG0009634	330
CG12301_OG0001981	364
CG12307_OG0009694	0
CG1231_OG0011372	10
CG12316_OG0009955	869
CG12320_OG0005053	132
CG12321_OG0001064_OG0	386
CG12325_OG0002854	450
CG1233_OG0011370	1881
CG1234_OG0004335	797
CG12341_OG0002848	345
CG12343_OG0002853	524
CG12344_OG0002855	3145
CG12355_OG0012373	263
CG1236_OG0002100	378
CG12362_OG0000821_OG0	1
CG12374_OG0007223	10
CG12375_OG0009777	960
CG12379_OG0008514	78
CG12384_OG0006229	1715
CG1239_OG0004237	132
CG12395_OG0001736	0
CG12398_OG0008359	2
CG12402_OG0002224_OG0	44
CG12420_OG0002594_OG0	0
CG12426_OG0005340	2
CG12438_OG0003802	0
CG12439_OG0009296	0
CG12446_OG0001786_OG0	0
CG12448_OG0009145	0
CG1246_OG0011105	17
CG12464_OG0011955	0
CG12470_OG0007846	0
CG12479_OG0008243	0
CG12480_OG0008242	0
CG12481_OG0008237	0
CG12490_OG0000233_OG1	1
CG12496_OG0007599	4
CG12498_OG0008105	1
CG12499_OG0002285_OG0	625
CG12502_OG0011339	142
CG12507_OG0008176	20
CG12511_OG0009568	0
CG12516_OG0005410	0
CG12517_OG0009649	6
CG12520_OG0010149	41
CG12521_OG0012944	0
CG12531_OG0008272	217
CG12535_OG0008128	2
CG12539_OG0008363	0
CG12540_OG0008220	18
CG12541_OG0007825	334
CG12560_OG0012234	54
CG12567_OG0012740	2039
CG12576_OG0001784_OG0	6890
CG12581_OG0001679_OG0	5203
CG12589_OG0011424	1
CG12590_OG0011977	0
CG12594_OG0005596	169
CG12607_OG0011139	3
CG12609_OG0008677	136
CG12617_OG0003653	11
CG12620_OG0009462	3
CG12637_OG0008050	0
CG12643_OG0007518	84
CG1265_OG0010531	3353
CG12655_OG0000445_OG2	1710
CG12659_OG0007410	187
CG12661_OG0007749	0
CG12662_OG0007747	1
CG12672_OG0007868	74
CG12674_OG0003570	0
CG12679_OG0001731_OG0	7
CG12680_OG0001718	0
CG12682_OG0012323	0
CG12691_OG0007931	0
CG12692_OG0000634_OG0	153
CG12693_OG0012106	3
CG12698_OG0008169	213
CG12699_OG0000230_OG1	0
CG12702_OG0001192	246
CG12708_OG0000271_OG0	90
CG12708_OG0000271_OG0.2	6
CG1271_OG0010635	599
CG12713_OG0003881_OG0	38
CG12716_OG0008438	1
CG12723_OG0008557	215
CG12728_OG0000928_OG0	313
CG12729_OG0011725	0
CG1273_OG0010536	9
CG12730_OG0007375	486
CG12744_OG0000893	1
CG12746_OG0004208	3060
CG1275_OG0011072	1139
CG12768_OG0001283_OG0	414
CG12769_OG0007187	257
CG12773_OG0003140	764
CG12782_OG0012281	0
CG12783_OG0000743_OG0	29
CG12784_OG0005236	0
CG12795_OG0008825	406
CG12811_OG0002240	634
CG12817_OG0002595_OG0	39
CG12818_OG0004897	221
CG12822_OG0001599	1945
CG12825_OG0001130_OG1	31
CG12826_OG0002951	5
CG12828_OG0011622	6
CG12831_OG0011623_OG0	0
CG12836_OG0002963_OG0	168
CG12848_OG0006045	484
CG12849_OG0011577	0
CG12851_OG0005862	503
CG12857_OG0006163	0
CG12860_OG0006154	2
CG12861_OG0006153	0
CG12862_OG0011585_OG0	0
CG12863_OG0011584	171
CG12866_OG0002772	4
CG12868_OG0001564	798
CG12869_OG0006145	86
CG12869_OG0006146	37
CG12877_OG0001472_OG0	903
CG1288_OG0001350	1
CG12880_OG0005345	28
CG12883_OG0001474	169
CG12885_OG0001477	1146
CG12895_OG0006308	1384
CG12909_OG0002821	118
CG12910_OG0006305	129
CG12911_OG0006304	3
CG12914_OG0002819	1
CG12917_OG0002815	1
CG12920_OG0006291	0
CG12926_OG0006349	261
CG12929_OG0006357	74
CG12934_OG0006315	19
CG12935_OG0002846	214
CG12942_OG0001596_OG0	207
CG12945_OG0004570	919
CG12947_OG0004568	93
CG12948_OG0004558	419
CG12963_OG0001641_OG0	0
CG12964_OG0002996_OG0	27
CG12970_OG0006808	10
CG12971_OG0010294	2
CG12974_OG0010307	60
CG12983_OG0010332	0
CG12984_OG0003949	6
CG12985_OG0000915	7
CG12986_OG0011685	1
CG1299_OG0000523_OG0	8397
CG12990_OG0007696	18
CG12991_OG0007703	3176
CG12992_OG0011688	35
CG12994_OG0007707	3
CG12995_OG0008599	0
CG12998_OG0011739	16
CG13000_OG0011738	0
CG13001_OG0008580	267
CG13002_OG0008577	912
CG13003_OG0008572	4993
CG13004_OG0008570	266
CG13005_OG0008567	69
CG13008_OG0008305	4
CG13010_OG0003260	1
CG13012_OG0008317	793
CG13014_OG0008547	218
CG13016_OG0006536	313
CG13018_OG0006537	234
CG13021_OG0003241	9
CG13022_OG0010698	119
CG13023_OG0010699	0
CG13024_OG0010708	536
CG13026_OG0010716	1246
CG13028_OG0004010	0
CG13031_OG0012200	344
CG13032_OG0004014_OG0	6
CG13033_OG0010736	1
CG13038_OG0010761	1
CG13039_OG0010762	0
CG1304_OG0000265_OG0	0
CG1304_OG0000265_OG1	0
CG13040_OG0010763	0
CG13041_OG0000280_OG0	0
CG13041_OG0000280_OG0.2	0
CG13042_OG0010767	0
CG13043_OG0000281_OG0	0
CG13043_OG0000281_OG1	1
CG13044_OG0010768	1
CG13045_OG0000814	0
CG13046_OG0010771	0
CG13047_OG0010772	0
CG13048_OG0010773	0
CG13049_OG0010774	0
CG13051_OG0011898	1
CG13053_OG0010778	0
CG13054_OG0010779	2
CG13055_OG0010780	12
CG13056_OG0010757	1
CG13058_OG0004021	0
CG13059_OG0010764	0
CG13062_OG0010766	13
CG13064_OG0010775	0
CG13065_OG0010776	0
CG13066_OG0012201	1
CG13068_OG0002030_OG1	0
CG13069_OG0004022	0
CG1307_OG0004308	816
CG13070_OG0012202	0
CG13071_OG0011899	3
CG13073_OG0012731_OG0	1
CG13074_OG0010797	116
CG13075_OG0000216_OG0	13
CG13075_OG0000216_OG1	8
CG13077_OG0009097	26
CG13078_OG0003575_OG0	0
CG13081_OG0003574	0
CG13082_OG0009094	1
CG13083_OG0009084	0
CG13084_OG0009083	8
CG13085_OG0001922	52
CG13086_OG0003709	34
CG13088_OG0001266	81
CG1309_OG0010533	1646
CG13096_OG0003720	396
CG13097_OG0001923	457
CG13101_OG0009304	1021
CG13102_OG0009298	0
CG13108_OG0009295	39
CG13110_OG0011792	0
CG13113_OG0001247_OG0	0
CG13114_OG0009279	0
CG13116_OG0001878	1818
CG13123_OG0001877	83
CG13124_OG0003502	44608
CG13126_OG0003515	217
CG13127_OG0001844	0
CG13131_OG0000790_OG0	0
CG13133_OG0003525	2917
CG1314_OG0011674	0
CG13144_OG0009363	21
CG13148_OG0007214	221
CG13151_OG0006215	195
CG13154_OG0006206	0
CG13155_OG0006196	0
CG13157_OG0002779	0
CG1316_OG0000430_OG0	2455
CG13168_OG0006184	4
CG1317_OG0011084	8151
CG13170_OG0006182	2
CG13171_OG0006180	0
CG13177_OG0012831	2667
CG13185_OG0002928	1232
CG13186_OG0006594	0
CG13192_OG0006567	330
CG13193_OG0006565	0
CG13196_OG0006560	4
CG13197_OG0006563	834
CG13202_OG0001123_OG0	90
CG13203_OG0006235	434
CG13204_OG0006233	946
CG13215_OG0002793_OG0	46
CG13216_OG0001568_OG0	0
CG13218_OG0002791_OG0	0
CG13220_OG0001573_OG0	2227
CG13223_OG0001571_OG0	0
CG13226_OG0002794_OG0	15
CG13227_OG0006218_OG0	18
CG13228_OG0011587_OG0	0
CG13229_OG0002786_OG0	9
CG13229_OG0002787_OG0	1892
CG13231_OG0006217	0
CG13239_OG0009815	8
CG1324_OG0007509	0
CG13243_OG0009147	0
CG13247_OG0010378	3
CG13248_OG0010371	393
CG13250_OG0011870	53
CG13251_OG0010355	352
CG13252_OG0003952	1066
CG13258_OG0009399	0
CG13272_OG0008882	11
CG13280_OG0008881	2
CG13282_OG0008887	75
CG13285_OG0010583	32
CG13287_OG0010216	3
CG13288_OG0010220	4
CG13293_OG0003937	124
CG13295_OG0010231	864
CG13297_OG0010242	4
CG13299_OG0011864	0
CG13300_OG0003943	72
CG13305_OG0011196	0
CG13306_OG0011204	1170
CG13308_OG0004102	0
CG13309_OG0011211	0
CG13310_OG0011207	13
CG13312_OG0011210	1
CG13313_OG0004105_OG0	61
CG13314_OG0011224	28
CG13315_OG0011237	248
CG13318_OG0004834	413
CG13319_OG0006667	248
CG13321_OG0006673	0
CG13326_OG0006545	0
CG13330_OG0007271	0
CG13331_OG0007273	525
CG13332_OG0007274	311
CG13334_OG0007281	32
CG13337_OG0011662	9
CG13339_OG0007296	288
CG13344_OG0007304	361
CG13358_OG0007351	25
CG13359_OG0012499	55
CG13360_OG0010145	709
CG13361_OG0003189	9
CG13362_OG0007862	6
CG13364_OG0001174_OG0	10
CG13365_OG0007831	1120
CG13367_OG0003188_OG0	447
CG13369_OG0003181	960
CG13375_OG0007847	25
CG13377_OG0007849	672
CG13380_OG0010135	0
CG13384_OG0003473	1346
CG13385_OG0012520	0
CG13386_OG0003471	5
CG1339_OG0006721	6
CG13390_OG0003479	456
CG13392_OG0003476	157
CG13397_OG0003469	63
CG13398_OG0003468	228
CG13403_OG0008236	0
CG13404_OG0008224	194
CG13405_OG0011376	0
CG13407_OG0004768	5
CG13408_OG0004770	185
CG13409_OG0004775	232
CG13423_OG0007099	119
CG13426_OG0011654	2
CG13427_OG0003049	213
CG13428_OG0007100	203935
CG13430_OG0001658	328
CG13436_OG0006622	82
CG13437_OG0006285	358
CG13438_OG0006243	0
CG1344_OG0012226	226
CG13442_OG0006244	27
CG13443_OG0006248	0
CG13445_OG0003880	0
CG13449_OG0009980	32
CG13454_OG0003875_OG0	0
CG13455_OG0009966	0
CG13457_OG0001288	3
CG13458_OG0004037	2247
CG13460_OG0010841	0
CG13465_OG0000343_OG0	0
CG13471_OG0004048	0
CG13473_OG0010860	0
CG13474_OG0004049	0
CG13476_OG0012898	3
CG13481_OG0000339_OG0	2
CG13481_OG0000339_OG1	0
CG13484_OG0010886	315
CG13488_OG0001544_OG1	2
CG13492_OG0005946	1
CG13501_OG0005936	0
CG13502_OG0005931	388
CG13502_OG0012991	75
CG13506_OG0007028	9837
CG13510_OG0006998	169
CG13511_OG0006997	194
CG13516_OG0006995	209
CG13526_OG0006986	1
CG13527_OG0006984	0
CG13531_OG0006978	928
CG13532_OG0006975	153
CG13538_OG0005981	0
CG13539_OG0012044	0
CG1354_OG0007555	2248
CG13541_OG0012280	0
CG13544_OG0005976	1
CG13545_OG0012580	1
CG13551_OG0000540_OG1	299
CG13551_OG0012048	666
CG13557_OG0012477	8
CG13558_OG0001556	0
CG13559_OG0012047	6
CG13561_OG0011643	3
CG13562_OG0011631	1
CG13575_OG0006892	27
CG13577_OG0001150_OG0	1
CG13578_OG0006898	414
CG13579_OG0006013	37
CG1358_OG0006724	739
CG13581_OG0002746	3
CG13585_OG0011574	2858
CG13587_OG0006025	8
CG13594_OG0006033	73
CG13599_OG0005537	23
CG1360_OG0006725	98
CG13601_OG0005534	674
CG13603_OG0005332	1916
CG13605_OG0005319	881
CG13606_OG0005306	63
CG13607_OG0005318	404
CG13609_OG0012982	6
CG13613_OG0005278	0
CG13614_OG0002525_OG0	0
CG13615_OG0002524	0
CG13616_OG0005272	34
CG13618_OG0005267	68
CG13622_OG0005268	17
CG13623_OG0005265	797
CG13625_OG0004618	519
CG13627_OG0004629	47
CG13630_OG0004630	1133
CG13631_OG0004635	2228
CG13634_OG0004637	3
CG13641_OG0004650	61
CG13643_OG0002274	87
CG13653_OG0002504	0
CG13654_OG0005174	316
CG13663_OG0011496	244
CG13667_OG0004090_OG0	329
CG13670_OG0011168	27
CG13671_OG0004086_OG0	0
CG13675_OG0000560_OG2	4
CG13676_OG0003984	99
CG13678_OG0000129_OG3	0
CG1368_OG0008241	10
CG13685_OG0010463	107
CG13689_OG0008772	58
CG13690_OG0008752	74
CG13692_OG0008754	53
CG13698_OG0010125	1271
CG13699_OG0003907_OG0	18
CG13705_OG0010610	34
CG13707_OG0010613	434
CG13708_OG0010614	161
CG1371_OG0006292	1679
CG13711_OG0010618	0
CG13712_OG0010619	0
CG13713_OG0010620	1
CG13716_OG0010627	16
CG13720_OG0004084	0
CG13721_OG0012208	0
CG13722_OG0011130	468
CG13723_OG0010915	0
CG13724_OG0010917	0
CG13725_OG0010918	0
CG13727_OG0004055	0
CG13728_OG0010923	0
CG13731_OG0011910	5
CG13733_OG0010089	0
CG13738_OG0011907	14
CG13739_OG0002891	62
CG13743_OG0006405	259
CG13744_OG0006409	0
CG13747_OG0006408	0
CG13748_OG0006626	22
CG13751_OG0001660_OG0	385
CG13760_OG0007606	842
CG13766_OG0009602	205
CG13771_OG0009612	10
CG13775_OG0003750_OG0	100
CG13784_OG0000956_OG0	262
CG13786_OG0003631	0
CG13796_OG0001883_OG0	2995
CG13801_OG0000219_OG0	0
CG13801_OG0000219_OG1	8
CG13806_OG0011077	2
CG13807_OG0011075	234
CG13810_OG0011066	1
CG13813_OG0010189	1
CG13829_OG0011464	7
CG13833_OG0004687	3889
CG13837_OG0002276	1
CG13838_OG0011993	2
CG13841_OG0004694	868
CG13842_OG0004706	137
CG13847_OG0004737	3
CG13850_OG0004743	1158
CG13855_OG0004744	63
CG13856_OG0004745	210
CG13857_OG0004746	5
CG13862_OG0004760	0
CG13868_OG0007089	50250
CG13868_OG0013578	9794
CG13869_OG0007075	3
CG1387_OG0008528	5
CG13870_OG0007093	555
CG13871_OG0003047	30
CG13872_OG0007071	2
CG13875_OG0011381	368
CG13876_OG0001334_OG0	178
CG13877_OG0011937	172
CG13884_OG0000403_OG0	0
CG13887_OG0011343	3351
CG13891_OG0002060	0
CG13893_OG0011360	1179
CG13894_OG0004129	128
CG13895_OG0004128	1109
CG13901_OG0011344	168
CG13907_OG0011337	6773
CG13912_OG0011325	36
CG13917_OG0011285	6900
CG13919_OG0011274	118
CG13920_OG0011271	6284
CG13921_OG0011032	19
CG13924_OG0011054	139
CG13926_OG0011282	285
CG13928_OG0011279	1847
CG13930_OG0011024	20
CG13931_OG0004073	2
CG13933_OG0011036	2083
CG13937_OG0011056	6099
CG13949_OG0003375	84
CG13950_OG0003376	94
CG13954_OG0006374	343
CG13955_OG0002890_OG0	72
CG13962_OG0012240	2
CG13970_OG0009133_OG0	0
CG13972_OG0005361	9
CG13983_OG0002696	0
CG13991_OG0000661_OG1	0
CG13992_OG0002070_OG0	7
CG13994_OG0011942	541
CG13995_OG0000538_OG0	257
CG13999_OG0000662_OG0	202
CG14005_OG0001926	299
CG14006_OG0001927	0
CG14007_OG0009567	169
CG14011_OG0003731	0
CG14013_OG0003734	0
CG14014_OG0009443	0
CG14015_OG0009446	296
CG14017_OG0003733	0
CG14020_OG0003686	198
CG14022_OG0008831	4921
CG14024_OG0003410_OG0	79
CG14034_OG0008836	6
CG14036_OG0008842	3
CG14042_OG0001816	128
CG14043_OG0003425	566
CG14044_OG0008964	114
CG14050_OG0000684	14
CG14052_OG0007777	11
CG14053_OG0012099	2
[truncated: 9,910 more rows]
