# Supplementary material for: Evolution of chemosensory tissues and cells across ecologically diverse Drosophilids
Source: Nat Commun. 2024 Feb 5;15:1047. doi: 10.1038/s41467-023-44558-4 (PMC10844241; doi:10.1038/s41467-023-44558-4)
Supplement: Supplementary file 18 — Supplementary Data 15 [file 41467_2023_44558_MOESM18_ESM.zip › all_count_tables_renamed/SIMC10ANT_counts_trim_genes_FBids_1_1_sorted.txt]

128up_OG0006588	1480
14-3-3epsilon_OG0002478	11133
14-3-3epsilon_OG0001126_OG1	11625
140up_OG0004534	566
18w_OG0003044	1896
26-29-p_OG0010897	7530
2mit_OG0000576_OG0	63
5-HT1A_OG0006644	95
5-HT1B_OG0006647	40
5-HT2A_OG0000287_OG0	13
5-HT2B_OG0011472	4944
5-HT7_OG0005777	56
5PtaseI_OG0005188	3156
7B2_OG0004187	13363
a_OG0006460	1510
a10_OG0010691	377152
a5_OG0009037	172844
a6_OG0007651	1023
AANATL2_OG0003640	272
AANATL4_OG0000091_OG1	0
AANATL7_OG0007605	3
Aasdh_OG0001831	883
Aatf_OG0001947	676
aay_OG0011265	19220
ab_OG0009683	1807
ab_OG0009684	339
ABCB7_OG0011281	5972
Pmp70_OG0003257	10861
Abd-B_OG0005000	0
Abi_OG0002227_OG0	1446
Abl_OG0010722	11123
abo_OG0009656	406
Abp1_OG0010565	1757
abs_OG0003097	1086
ac_OG0007843	0
Ac13E_OG0008321	2551
Ac3_OG0009573	1161
Ac78C_OG0010320	396
Acam_OG0000252_OG0	0
Acam_OG0000252_OG1	0
Acam_OG0005131	0
CG9149_OG0011313	2069
Acbp1_OG0009246	691
Acbp2_OG0010415	1257
Acbp4_OG0000311_OG0	0
Acbp4_OG0000311_OG1	6
Acbp6_OG0010414	1294
ACC_OG0007193	17867
AcCoAS_OG0000812	42054
Ace_OG0000652_OG0	1978
Acer_OG0000953_OG0	2948
Acer_OG0003808	370
Acf_OG0002671	2534
Achl_OG0002770	10295
acj6_OG0008333	595
acj6_OG0008334	2479
Ack_OG0010507	3910
Ack-like_OG0006546	2009
Acn_OG0009540	16089
CG5009_OG0006075	6856
Acox57D-d_OG0006913	368
Acox57D-p_OG0001151	3017
Acp1_OG0009317	465
Acp32CD_OG0009664	0
Acp65Aa_OG0003939	2
Acph-1_OG0001513	287
CG12512_OG0008829	1966
CG18155_OG0007972	184
Acsl_OG0007133	39869
Act42A_OG0000022_OG0	44
Act42A_OG0000022_OG1	26298
Act42A_OG0000022_OG3	4988
Act42A_OG0000022_OG4	8185
Act42A_OG0000022_OG5	1036
Actn_OG0003148_OG0	11727
Actn3_OG0011403_OG0	0
ACXB_OG0000046_OG0	3
ACXB_OG0000046_OG1	0
ACXB_OG0000046_OG2	0
ACXB_OG0000046_OG2.2	0
ACXD_OG0004078_OG0	453
Acyp_OG0009408	0
Acyp2_OG0011498	453
Ada_OG0002342	23
Ada1-2_OG0003777_OG0	338
Ada2a_OG0005051	295
Ada2b_OG0004799	678
Ada3_OG0007872	1285
AdamTS-A_OG0005247	325
AdamTS-A_OG0012010	7
AdamTS-B_OG0008089	8487
Adar_OG0007649	3701
Adat1_OG0003596	103
Adck1_OG0006032	1019
Adck5_OG0010063	1702
ADD1_OG0006579	1866
Adf1_OG0001636_OG0	3
Adgf-A_OG0001991_OG0	20
Adgf-A_OG0003900	5
Adgf-A2_OG0010109	0
Adgf-B_OG0010108	0
Adgf-C_OG0001030_OG0	311
Adgf-D_OG0002208_OG0	92
Adgf-E_OG0006152	2
Adh_OG0003395_OG0	3
Adi1_OG0010940	923
AdipoR_OG0004727	5832
CG3809_OG0004951	0
AdenoK_OG0003918_OG0	1098
Ady43A_OG0002958	1917
AdoR_OG0005733	100
adp_OG0006108	1779
AdSS_OG0000854_OG0	12571
Aduk_OG0004873	2323
Ae2_OG0010984	20568
CG6512_OG0010913	8126
aft_OG0006080	460
Afti_OG0005567	1353
Ag5r_OG0008212	19
Ag5r2_OG0008213	4
AGBE_OG0007237	4487
AgmNAT_OG0001753	15
ago_OG0010530	2608
AGO1_OG0007307	12399
AGO2_OG0000119_OG0	11
Agpat1_OG0008448	3474
Agpat2_OG0003465	6605
Agpat3_OG0004018	2703
Agpat4_OG0004019_OG0	490
ADPS_OG0002932	7627
agt_OG0001016_OG0	250
Spat_OG0007723	232
Ahcy_OG0001195_OG0	1460
AhcyL1_OG0011110	5031
AIF_OG0001225	2929
AIMP1_OG0007108	1262
AIMP2_OG0009977	1512
AIMP3_OG0005998	1141
Adk1_OG0010829	21851
Adk3_OG0005467	1000
Ak6_OG0007201	200
Akap200_OG0000367_OG0	373
Akh_OG0010512	30
AkhR_OG0009627	27
akirin_OG0010441	4957
Akr1B_OG0001292	8151
Akt1_OG0005415	2617
al_OG0008749	57
Aladin_OG0007570	426
AlaRS_OG0003477	4272
AlaRS-m_OG0010596	1540
Alas_OG0006853	12185
alc_OG0006389	15399
Ald1_OG0005647	45343
Ald2_OG0005645	5
Aldh_OG0003615	34414
Aldh-III_OG0006742	49863
Aldh7A1_OG0003841_OG0	28
Alg-2_OG0001588_OG0	2335
Alg1_OG0002607_OG0	0
Alg10_OG0000709_OG0	518
Alg11_OG0012170	1659
CG8412_OG0004562	1500
Alg14_OG0001194_OG0	113
Alg2_OG0010641	760
Alg3_OG0003012	43
Alg3_OG0006966	2188
CG5287_OG0001281	728
CG5287_OG0003790	414
Alg9_OG0005173	1103
Alh_OG0004317	4420
Alh_OG0004319	1345
Alh_OG0011430	1356
alien_OG0009301	2180
ALiX_OG0005343	5508
Alk_OG0006414	119
CG12179_OG0001176_OG0	408
Alp1_OG0010289	0
Alp10_OG0010194	0
Alp11_OG0008522	6
Alp12_OG0003717	344
Alp13_OG0001034	51
Alp2_OG0000261_OG0	122
Alp2_OG0000261_OG1	0
Alp4_OG0005779	7404
Alp6_OG0006360	54
Alp7_OG0003030	0
Alp9_OG0003931	0
alph_OG0000083_OG0	3
alph_OG0005113	7954
alpha-Catr_OG0006852	9172
alpha-Est1_OG0004357	27780
alpha-Est10_OG0004350	26531
alpha-Est2_OG0000314	130
alpha-Est3_OG0004356	2955
alpha-Est6_OG0004354	3
alpha-Est7_OG0001351	22940
alpha-Est8_OG0004352	15928
alpha-Est9_OG0004351	515
alpha-Man-Ia_OG0003130	305
alpha-Man-Ia_OG0003131	756
alpha-Man-Ia_OG0001168	1490
alpha-Man-Ib_OG0005087	2038
alpha-Man-Ic_OG0011549	1
alpha-Man-IIa_OG0004878	2961
alpha-Man-IIb_OG0005229	8955
alpha-PheRS_OG0008296	1702
alpha-Spec_OG0011040	29447
alpha4GT1_OG0000948	1048
alphaCOP_OG0011275	10132
alphaSnap_OG0010384	5569
alphaTub67C_OG0010998	119
Alr_OG0008278	859
alrm_OG0002498	56
Als2_OG0009863	5635
alt_OG0004894	5861
aly_OG0004083	0
Ama_OG0002112	1
Amacr_OG0009433	1581
amd_OG0001918	3273
Amnionless_OG0008741	116
amon_OG0011540	4526
amos_OG0003702_OG0	0
AMPdeam_OG0008245	13954
Amph_OG0007204	18132
AMPKalpha_OG0001698	6450
Amt_OG0004607	26116
Amun_OG0008385	10425
amx_OG0007575	1235
Amy-p_OG0000157_OG0	37
Amy-p_OG0000157_OG0.2	11
Amyrel_OG0006416	1
ana_OG0006403	11
ana1_OG0002269	1404
ana2_OG0007120	135
ana3_OG0006194	320
Ance-2_OG0003658	5
Ance-3_OG0001891_OG0	3844
Ance-3_OG0009407	2922
Ance-4_OG0006406	27
Ance-5_OG0005870	73
anchor_OG0010100	5392
Andorra_OG0011741	0
Ank2_OG0010460	45567
Ankle2_OG0000780	4803
l(2)35Be_OG0003404_OG0	452
anox_OG0007490	5086
Ant2_OG0008041	104
antdh_OG0008007	164627
Antp_OG0002113	92
antr_OG0007227	46
AnxB10_OG0008082	20363
AnxB11_OG0008196	4236
AnxB9_OG0004410	39392
aop_OG0003458	1567
aos_OG0010741	1641
Aos1_OG0002145_OG0	1184
AOX1_OG0005242	15635
AOX2_OG0000143_OG0	29436
AOX2_OG0000143_OG1	124
AOX4_OG0001465	55181
ap_OG0005832	97
AP-1-2beta_OG0008273	11000
AP-1gamma_OG0007680	9904
AP-1mu_OG0005553	3792
AP-1sigma_OG0005334	6328
AP-2alpha_OG0008751	5838
AP-2mu_OG0004736	3636
AP-2sigma_OG0004385	949
Apc_OG0005387	3459
APC10_OG0005888	405
Apc2_OG0005308	212
APC4_OG0003171_OG0	926
APC7_OG0001703	5
ApepP_OG0000963	768
aph-1_OG0003552_OG0	657
aPKC_OG0006607	923
aPKC_OG0006608	395
aPKC_OG0006609	183
Aplip1_OG0011323	4262
apn_OG0002443_OG0	0
apolpp_OG0012638	1683
app_OG0010830	2606
APP-BP1_OG0010070	546
Appl_OG0007834	21400
Aprt_OG0004075	238
Aps_OG0010085	3533
apt_OG0002733	444
CG18815_OG0010034	6023
AQP_OG0007242	404
aqrs_OG0005393	0
aqz_OG0001049_OG1	22763
ara_OG0009939	60
aralar1_OG0001518	7211
Arc1_OG0002768_OG0	11563
Arc2_OG0006127	665
Arc42_OG0001370_OG0	3268
Archease_OG0002289_OG0	336
Arf51F_OG0006831	2542
Arf79F_OG0012164	10608
ArfGAP1_OG0010836	2435
ArfGAP3_OG0003816_OG0	3391
Arfip_OG0005451	1264
Arfrp1_OG0007681	471
arg_OG0003183	60
arg_OG0007835	1
Argk_OG0011233	71864
Argk_OG0011925	594
Argl_OG0009800	275
CG31469_OG0002209_OG0	409
ArgRS_OG0008151	1365
ArgRS-m_OG0004367	320
ari-1_OG0007878	3158
ari-2_OG0003028	3207
Arl1_OG0010003	1865
Arl2_OG0004816	363
Arl5_OG0011164	902
Arl6_OG0007042	3380
Arl6IP1_OG0004993	2184
Arl8_OG0004797	1578
arm_OG0007636	19565
armi_OG0002027	1081
Arp1_OG0004441	4675
Arp10_OG0007423	3702
Arp2_OG0001770	2308
Arp3_OG0010555	1196
Arp5_OG0001448_OG0	1285
Arp53D_OG0011600	1
Arp6_OG0008512	1236
Arp8_OG0007614	917
Arpc1_OG0009187	2271
Arpc2_OG0009417	1813
Arpc3A_OG0005226	553
Arpc3B_OG0008590	68
Arpc4_OG0008719	1806
Arpc5_OG0008957	1012
arr_OG0007264	1342
Arr1_OG0009490	28
Arr2_OG0004099	6
Ars2_OG0005840	10597
Art1_OG0004911	755
Art2_OG0008773	23
Art3_OG0004604	480
Art4_OG0004574	557
Art6_OG0004528_OG0	0
Art7_OG0001547_OG0	998
Art8_OG0009662	173
Art9_OG0002219_OG0	0
Arts_OG0000486_OG0	3321
aru_OG0003377	11350
Arv1_OG0013036	298
arx_OG0009914	20
Asap_OG0007180	5411
Asator_OG0002682_OG1	7135
Asciz_OG0010646	274
ase_OG0007840	3
asf1_OG0009889	1575
ash1_OG0000982_OG0	0
ash2_OG0004623	2761
Ask1_OG0004518	4934
asl_OG0004217	228
AsnRS_OG0003707	3065
AsnRS-m_OG0006452	316
AsnS_OG0000992	487
asp_OG0004633	30
Asph_OG0006509	6102
ASPP_OG0006932	18333
CG9572_OG0008488	2304
AspRS_OG0006665	1871
AspRS-m_OG0008886	3717
asrij_OG0006972	1930
asRNA:CR31429_OG0002339_OG0	559
asRNA:CR42743_OG0003772_OG0	0
asRNA:CR43299_OG0012338_OG0	0
asRNA:CR43426_OG0012535_OG0	0
asRNA:CR43454_OG0002277_OG0	16
asRNA:CR43463_OG0001607_OG0	445
asRNA:CR43809_OG0003675_OG0	1146
asRNA:CR44106_OG0002406_OG0	12
asRNA:CR44169_OG0002969_OG0	12717
asRNA:CR44179_OG0001455_OG0	3429
asRNA:CR44372_OG0000331_OG0	2
asRNA:CR44372_OG0000331_OG1	0
asRNA:CR44894_OG0012090_OG0	0
asRNA:CR45044_OG0005605_OG0	243
asRNA:CR45195_OG0000203_OG0	511
asRNA:CR45195_OG0000203_OG1	55
asRNA:CR45350_OG0001645_OG0	2867
asRNA:CR45943_OG0010336	1427
asRNA:CR46029_OG0000226_OG0	2
asRNA:CR46029_OG0000226_OG1	16
asRNA:CR46139_OG0003106_OG0	9
asRNA:CR46246_OG0011916	2
asRNA:CR46354_OG0002193_OG0	688
asRNA:CR46473_OG0000925_OG0	9
Ass_OG0001346	14
ast_OG0003560	747
AstA_OG0004634	7
AstA-R1_OG0000689	23
AstA-R2_OG0005396	21
AstC_OG0009668	0
AstC-R1_OG0010134	4
AstC-R2_OG0001295_OG0	9
AstCC_OG0009669	0
asun_OG0002419_OG0	368
Asx_OG0006138	8921
Atac1_OG0003748_OG0	0
Atac2_OG0009508	396
Atac3_OG0000828	1202
Tat_OG0001330	5697
Ate1_OG0003045	3516
Atet_OG0003384	14231
Atf-2_OG0006059	972
Atf3_OG0007763	1443
Atg1_OG0009929	379
Atg1_OG0009931	4824
Atg10_OG0001598	59
Atg101_OG0008681	2065
Atg12_OG0011904	393
Atg13_OG0004817	1898
Atg14_OG0005089	1882
Atg16_OG0005703	1552
Atg17_OG0004232	6878
Atg18a_OG0011152	3130
Atg18b_OG0001271_OG0	2324
Atg2_OG0011112	6443
Atg3_OG0009922	2257
Atg4a_OG0009014	3073
Atg4b_OG0005256	2218
Atg5_OG0007974	1058
Atg6_OG0005323	1323
Atg7_OG0006714	1151
Atg8a_OG0008043	12346
Atg8b_OG0005571	5
Atg9_OG0006487	1988
atilla_OG0011822	8534
atk_OG0010362	11
atl_OG0001399	9935
atms_OG0004154	1357
ato_OG0004804	0
Atox1_OG0012695	1691
ATP6AP2_OG0004869	15212
ATP7_OG0008369	3066
ATP8A_OG0007260	19802
ATP8A_OG0007261	832
Atpalpha_OG0002140	58311
ATPCL_OG0006680	22167
ATPsynB_OG0010987	18030
ATPsynbeta_OG0005823	70539
ATPsynbetaL_OG0001317	1
ATPsynC_OG0005792	32927
ATPsynCF6_OG0005500	10974
ATPsynCF6L_OG0010605	2
ATPsynD_OG0004477	15574
ATPsyndelta_OG0007526	10359
ATPsynE_OG0005568	7876
ATPsynG_OG0009657	9421
ATPsyngamma_OG0005690	17728
ATPsynGL_OG0009315	0
ATPsynO_OG0012619	10313
AttC_OG0000164_OG0	19
AttC_OG0007258	0
AttD_OG0004890	0
Atu_OG0002096	1896
Atx-1_OG0012102	86
Atx2_OG0011501	9950
Atxn7_OG0003444	1469
aub_OG0000482_OG0	409
aurA_OG0004964	39
aurB_OG0009647	6
aust_OG0001881	1
aux_OG0003096_OG0	3698
ave_OG0006159	357
Aven_OG0003291	1490
awd_OG0002664	7663
Awh_OG0010478	5
axed_OG0010262	459
Axn_OG0005720	3696
axo_OG0003993	1967
axo_OG0010625	728
axo_OG0010626	3128
axo_OG0010628	805
Axs_OG0008319	1421
Axud1_OG0003447	1998
az2_OG0006736	535
azot_OG0000210_OG0	1
azot_OG0000210_OG1	0
b_OG0009189	749
B-H1_OG0000267_OG0	2448
B-H1_OG0000267_OG1	1182
B4_OG0009202	13309
B52_OG0001376_OG0	22905
b6_OG0007653	23
B9d1_OG0005246	510
B9d2_OG0005830	317
bab1_OG0011327	199
bab1_OG0011328	216
bab2_OG0011326	10160
babo_OG0006628	4699
babos_OG0007027	206
Bacc_OG0008947	39978
Bace_OG0000801_OG0	4
baf_OG0003792	1165
bai_OG0005189	2852
Balat_OG0007229	0
Baldspot_OG0010721	10606
ball_OG0001092_OG1	413
bam_OG0005170	4
bap_OG0001358_OG0	0
Bap111_OG0007677	4725
Bap170_OG0000903_OG0	356
Bap55_OG0005900	1235
Bap60_OG0008560	2974
IMPPP_OG0000305_OG1	5322
barc_OG0010291	1348
bark_OG0008784	2862
barr_OG0000425_OG0	878
baz_OG0008596	6756
bb8_OG0005496	13
bbc_OG0007266	12540
CG18067_OG0007098	8888
bbg_OG0010871	289
bbg_OG0010872	545
BBIP1_OG0004876	1151
BBS1_OG0010413	2283
BBS4_OG0002785_OG0	8156
BBS5_OG0002086	5201
BBS8_OG0008755	3208
BBS9_OG0006919	16587
bbx_OG0008688	8692
bc10_OG0010387_OG0	122
BCAS2_OG0005540	769
bcd_OG0002111_OG0	0
bchs_OG0003722	752
BCL7-like_OG0007566	472
bcn92_OG0007793	961
Bdbt_OG0004400	695
bdg_OG0006805	4215
bdl_OG0003385	2519
Bdp1_OG0009215	1212
be_OG0000785	1367
BEAF-32_OG0006164	1616
beag_OG0004860	1207
beat-Ia_OG0011784	650
beat-Ib_OG0009146	2
beat-Ic_OG0001866_OG0	1
beat-IIa_OG0005482	35
beat-IIb_OG0005481	113
beat-IIIa_OG0009463	432
beat-IIIb_OG0009460	265
beat-IIIc_OG0003687	439
beat-IV_OG0005508	1168
beat-Va_OG0005024	0
beat-Vb_OG0005021	1
beat-Vc_OG0001062_OG0	205
beat-VII_OG0011542	223
beat-VII_OG0011544	168
beg_OG0004008	570
bel_OG0001048	14646
Bem46_OG0008920	560
ben_OG0000514_OG0	8624
Best1_OG0002590_OG0	35798
Best2_OG0010251	4482
Best3_OG0009963	5
Best4_OG0000558_OG0	0
Bet1_OG0003845_OG0	1532
Bet3_OG0004072	1242
beta-PheRS_OG0005298	1585
beta-Spec_OG0007697	48632
beta'COP_OG0009212	6119
beta3GalTII_OG0012738	313
beta4GalNAcTA_OG0006521	782
beta4GalNAcTB_OG0002610	508
beta4GalT7_OG0005195	406
betaCOP_OG0008653	9737
betaggt-I_OG0008962	1465
betaGlu_OG0002667	785
CG32396_OG0011696	9
Bgb_OG0011276	1286
bgcn_OG0001647	789
bgm_OG0009412	28640
BHD_OG0010421	622
bi_OG0003201	4598
bi_OG0012904	400
BI-1_OG0004087	8051
bib_OG0001843_OG0	10
BicC_OG0009143	16
BicD_OG0009474	2888
CG11873_OG0005086	4112
bif_OG0003277	2766
bif_OG0012761	652
BigH1_OG0001085_OG0	20
bigmax_OG0005365	623
Bili_OG0002506_OG0	1223
bin_OG0010286	0
Bin1_OG0005423	479
bin3_OG0007310	4950
bip1_OG0010560	427
Bka_OG0009250	127
blanks_OG0011885_OG0	9
Blimp-1_OG0010196	7648
Blm_OG0002608	421
Blos1_OG0006148	679
Blos2_OG0010078	457
Blos3_OG0009918	230
Blos4_OG0010933	245
blot_OG0010924	419866
blow_OG0006726	756
blp_OG0005216	985
blw_OG0006982	58883
bma_OG0010967	74
Bmcp_OG0010022	1319
bmm_OG0010858	3684
bnb_OG0001206_OG1	548
CG5059_OG0012191	2270
bnk_OG0005787	0
bnl_OG0004512	528
boca_OG0006727	1669
bocks_OG0002575_OG0	634
BOD1_OG0005544	9687
boi_OG0007601	322
boi_OG0007603	75
boil_OG0012322	46
bol_OG0011238	3851
boly_OG0007153	0
BomBc1_OG0001623	842
BomBc2_OG0000769_OG0	274
BomBc3_OG0004769	326
BomT3_OG0011469	1780
bon_OG0004934	3718
bond_OG0004726	2869
bonsai_OG0007008	1395
Boot_OG0006400	1
bor_OG0004967	1805
bora_OG0003911	1
BORCS5_OG0008208	1515
BORCS6_OG0011365	676
BORCS7_OG0007103	231
borr_OG0009292	20
boss_OG0005676	9578
botv_OG0006642	856
bou_OG0007819	1503
bowl_OG0008785	1704
BoYb_OG0000400_OG0	1
br_OG0007659	33
br_OG0011928	1
Br140_OG0001629	2589
brat_OG0001919	509
Brca2_OG0000883	870
Brd_OG0010852	1
CG7154_OG0009310	2129
Brd8_OG0002488	1496
Bre1_OG0010209	3396
Brf_OG0005483	844
Brf_OG0005485	200
brk_OG0007975	1673
brm_OG0009999	6717
Brms1_OG0008442	2336
Bro_OG0011272	1
brp_OG0000499_OG1	8038
l(3)72Ab_OG0009997	5902
bru1_OG0009737	262
bru1_OG0009738	1342
bru2_OG0009740	15756
bru2_OG0011823	1059
bru2_OG0012161	436
bru3_OG0010907	1201
bru3_OG0011909	144
Bruce_OG0004896	19758
brun_OG0003663	2322
brv1_OG0000706_OG0	0
brv2_OG0010919	0
brv3_OG0011666	128
BRWD3_OG0005288	6760
brwl_OG0009277	1178
bs_OG0003002	349
bs_OG0006897	326
bsf_OG0001906_OG0	0
Bsg_OG0009780	10821
Bsg25D_OG0003412_OG0	8218
bsh_OG0009110	0
bsk_OG0012344	6583
bt_OG0000537_OG1	67
BTBD9_OG0000546_OG0	76
BtbVII_OG0011887	6222
btd_OG0007557	2378
Btk29A_OG0001838	2051
Btk29A_OG0011763	21
btl_OG0002041	198
btn_OG0004719	0
Btnd_OG0008611	9
btsz_OG0001035_OG1	1468
btsz_OG0004581	76
btv_OG0003692	2667
btv_OG0009487	9524
btz_OG0005342	4837
Bub1_OG0001806_OG0	2051
Bub3_OG0005120	1437
BubR1_OG0000657_OG0	255
Buffy_OG0006561	205
bug_OG0006803	1432
Bug22_OG0009372	1174
BuGZ_OG0008876	7649
CG8270_OG0010257	1092
bun_OG0000556	3864
bun_OG0009749	8923
bur_OG0003683_OG0	2904
Burs_OG0001045_OG0	0
bves_OG0007497	1065
bves_OG0007499	965
bw_OG0006000	7
bwa_OG0009122	829
bwa_OG0012525	1410
Bx_OG0008666	17
Bx_OG0008667	783
Bx42_OG0007682	3208
by_OG0005550	6900
byn_OG0010803	2
bys_OG0007950	913
c-cup_OG0012143	0
c(3)G_OG0001464_OG0	452
c11.1_OG0007569	4783
c12.1_OG0007568	987
c12.2_OG0007567	5785
C15_OG0002126_OG0	108
C1GalTA_OG0009799	3872
C3G_OG0007801	7074
C901_OG0008027	0
ca_OG0005700	9766
Ca-alpha1D_OG0009140	15082
Ca-alpha1T_OG0003323	3962
Ca-beta_OG0009681	2470
Ca-Ma2d_OG0009139	1481
CaBP1_OG0008860	2808
cac_OG0000605_OG0	3122
cact_OG0009392	14567
cactin_OG0003129	1554
cad_OG0009437	1
Cad74A_OG0010922	24
Cad86C_OG0002368	8397
Cad87A_OG0001088_OG0	2036
Cad89D_OG0001058_OG0	1
Cad96Ca_OG0011497	2508
Cad96Cb_OG0005172	3
Cad99C_OG0005704	5532
CadN_OG0000277_OG1	436
Caf1-105_OG0002830	281
Caf1-180_OG0007408	834
Caf1-55_OG0001036	1465
cag_OG0001595_OG0	648
CAH1_OG0009192	34015
CAH13_OG0002843	0
CAH14_OG0002807	5
CAH15_OG0006256	0
CAH16_OG0000498_OG1	17
CAH2_OG0001000_OG0	3480
CAH3_OG0003177	3946
CAH5_OG0005796	0
CAH7_OG0000840	6622
CAH8_OG0004748	215
CAH9_OG0005622	72
CAHbeta_OG0002334	707
cal1_OG0002556_OG0	0
CalpA_OG0003035	6324
CalpB_OG0010971	2282
CalpC_OG0008186	869
Calr_OG0005564	42335
Cals_OG0013279_OG0	4164
Calx_OG0002139_OG0	6
Calx_OG0004417	4578
Calx_OG0004418	2207
calypso_OG0006121	1243
Cam_OG0012053	20593
CaMKI_OG0012767	17123
CaMKII_OG0013280	10977
Camp_OG0005907	1235
Camta_OG0006364	2159
Camta_OG0006365	306
can_OG0004061_OG0	8
CanA1_OG0005778	207
CanB_OG0000231_OG0	1469
CanB_OG0000231_OG1	1257
Cand1_OG0009382	4483
CAP_OG0000587_OG0	18919
CAP_OG0012405	70
Cap-D2_OG0005121	450
Cap-D3_OG0009448	1791
Cap-G_OG0002924	2006
Cap-H2_OG0004906	2436
Capa_OG0005712	1
Caper_OG0009347	24047
Capr_OG0010138	3189
caps_OG0010156	2013
caps_OG0010157	1795
capt_OG0009025	6425
capu_OG0000612_OG0	4473
car_OG0007437	796
CARPA_OG0007960	68
CARPB_OG0007554	25
CarT_OG0009432	101
cas_OG0004236	1
casp_OG0006502	3896
cass_OG0009476	13373
Cat_OG0003869	23202
cathD_OG0002862	19171
cato_OG0006491	0
Catsup_OG0009538	1504
caup_OG0009938	8
cav_OG0000654	480
caz_OG0003243_OG0	5820
cbc_OG0007265	1626
Cbl_OG0002051_OG0	0
CBP_OG0001721	505
CBP_OG0007971	391
Cbp20_OG0005066	751
Cbp53E_OG0006447	5295
Cbp80_OG0007913	990
Cbp80_OG0007915	892
Cbs_OG0003124	8308
cbs_OG0007263	1866
cbt_OG0008760	4645
Cby_OG0004789	531
Cc2d2a_OG0002702	1012
CCAP_OG0011467	28
CCAP-R_OG0000870	10
ccb_OG0012089	0
CCDC151_OG0011900	13
CCDC53_OG0009785	582
Ccdc58_OG0010399	269
Ccdc85_OG0008917	1388
CCHa1_OG0004530	54
CCHa1-R_OG0006065	29
CCHa2_OG0002186_OG0	742
CCHa2-R_OG0005836	13
Cchl_OG0004776	5613
CCKLR-17D1_OG0003334	12
CCKLR-17D1_OG0008675	450
CCKLR-17D1_OG0011744	11
CCKLR-17D3_OG0008678	274
Ccm3_OG0005250	1731
Ccn_OG0010106	1834
Ccn_OG0010107	2278
Ccn_OG0012179	762
Ccp84Ab_OG0000178_OG0	0
Ccp84Ac_OG0001349_OG0	0
Ccp84Ae_OG0002110_OG0	3
Ccp84Af_OG0000109_OG0	0
Ccp84Af_OG0000109_OG1	4
Ccp84Af_OG0000109_OG2	0
Ccp84Ag_OG0001348_OG0	4
Ccs_OG0006299	1004
CCT1_OG0002281_OG0	4614
CCT2_OG0003145	3537
CCT3_OG0004995	5378
CCT4_OG0000979	2384
CCT5_OG0006600	7327
CCT6_OG0008508	4997
CCT7_OG0004839	1574
CCT7_OG0004841	856
CCT8_OG0007117	7075
Ccz1_OG0010481	1279
cd_OG0004708	8
CD98hc_OG0001357_OG0	11407
Cda4_OG0008701	63
Cda5_OG0008721	2229
Cda9_OG0002707	7
CDase_OG0005749	237
cdc14_OG0009306	4244
Cdc16_OG0005493	611
Cdc23_OG0009421	813
Cdc27_OG0010426	4045
Cdc2rk_OG0006290	455
Cdc37_OG0011041	3326
Cdc42_OG0008268	2067
Cdc45_OG0007388	907
Cdc5_OG0011371	2416
CDC50_OG0008483	6783
Cdc6_OG0002054	9
Cdc7_OG0007729	3811
Cdep_OG0002087	5538
Cdep_OG0004159	5365
CdGAPr_OG0009111	2579
cdi_OG0000729	4965
cDIP_OG0004394	5143
Cdk1_OG0000555_OG0	0
Cdk12_OG0009875	2122
Cdk2_OG0002391	321
CDK2AP1_OG0008015	1343
Cdk4_OG0006632	1549
Cdk5_OG0002993	852
Cdk5alpha_OG0009389	5718
Cdk7_OG0001724	380
Cdk8_OG0010977	368
Cdk9_OG0007009	1392
Cdlc2_OG0000234_OG1	3189
cdm_OG0002482	2878
Cds_OG0010549	3498
Ced-12_OG0009727	1662
ced-6_OG0006366	8109
CenB1A_OG0004675	2671
CenG1A_OG0003595_OG0	3120
CenG1A_OG0009182	198
Cenp-C_OG0002322	765
Cep135_OG0009952	2215
Cep135_OG0009954	1849
cep290_OG0004127	2554
Cep89_OG0006812	1
Cep97_OG0008778	3632
cer_OG0012078	613
Cerk_OG0004182	5865
cert_OG0011161	4841
Cf2_OG0008971	2871
Cfp1_OG0007571	1518
CG5789_OG0004615	494
cg_OG0006533	9856
CG10000_OG0005395	0
CG10005_OG0004963	7
CG10011_OG0005399	1900
CG10013_OG0002410_OG0	1
CG10019_OG0008786	276
CG10026_OG0009081	812
CG10029_OG0004344	0
CG10031_OG0008792	174
CG10035_OG0004420	16320
CG10038_OG0001436_OG0	683
CG10041_OG0012259_OG0	2
CG10051_OG0007036	13
CG10053_OG0004336	405
CG10055_OG0004329	2996
CG10062_OG0007038	106
CG10063_OG0010284	28
CG10064_OG0010282	61
CG10068_OG0004321	811
CG10073_OG0000065_OG2	0
CG10075_OG0010279	1353
CG10077_OG0010277	123307
CG10082_OG0005964	22954
CG10086_OG0001355	1
CG10089_OG0010567	3429
CG10098_OG0004320	1775
CG10104_OG0006132	0
CG10116_OG0010569	4
CG10126_OG0005023	20912
CG10132_OG0009091	3752
CG10137_OG0009093	5040
CG10139_OG0006151	806
CG10140_OG0010573	2
CG10147_OG0010256	424
CG10151_OG0006160	688
CG10154_OG0010575	0
CG10163_OG0010252	0
CG10164_OG0001489	0
CG10165_OG0011781	310
CG10171_OG0010163	470
CG10175_OG0005507	248
CG10177_OG0001079_OG0	0
CG10184_OG0005509	247
CG10185_OG0005203	142
CG10189_OG0009087	377
CG10194_OG0009085	780
CG10195_OG0003572	2007
CG10205_OG0006168	258
CG10208_OG0005527	562
CG10209_OG0006169	912
CG10211_OG0009505	390
CG10222_OG0010165	706
CG10226_OG0010249	1431
CG10237_OG0003462	120981
CG1024_OG0004294	812
CG10252_OG0011517	0
CG10254_OG0002565	3161
CG10257_OG0006606	4202
CG10264_OG0005208	1
CG10265_OG0006935	423
CG10274_OG0003940	1406
CG10280_OG0004257	2
CG10283_OG0001907_OG0	112
CG10286_OG0004292	857
CG10298_OG0004288	10
CG10300_OG0005516	0
CG10301_OG0005515	6
CG10307_OG0005957	1438
CG10311_OG0004972	841
CG10317_OG0004974	2
CG10321_OG0005965	3926
CG10324_OG0004994	654
CG10332_OG0005992	0
CG10333_OG0009507	2488
CG10336_OG0009516	128
CG10337_OG0009096	225
CG10338_OG0009517	597
CG10339_OG0006873	618
CG10340_OG0001059_OG0	2314
CG10341_OG0009518	432
CG10343_OG0009520	555
CG10344_OG0007020	142
CG10345_OG0002430_OG0	25362
CG10347_OG0000607_OG0	521
CG10348_OG0003704	211
CG10352_OG0008207	58
CG10353_OG0008206	1016
CG10357_OG0010470	38538
CG10359_OG0010469	341
CG10361_OG0010014	51
CG10362_OG0008202	2666
CG10365_OG0005518	2973
CG10366_OG0009102	1287
CG10375_OG0005526	1705
CG10376_OG0009519	1108
CG10383_OG0001909	3138
CG10384_OG0007018	0
CG10405_OG0004983	45
CG10407_OG0005207	66
CG10413_OG0003703_OG0	217
CG10417_OG0013094	4004
CG10418_OG0010832	313
CG10425_OG0002500	1021
CG10428_OG0001263_OG0	365
CG10431_OG0001914	295
CG10433_OG0006904	1266
CG10435_OG0002296_OG0	2358
CG10444_OG0007082	1988
CG10445_OG0001356	45
CG10459_OG0001605_OG0	1
CG10462_OG0009105	1802
CG10463_OG0009108	652
CG10466_OG0012145	308
CG10467_OG0010233	1220
CG10469_OG0010232	472
CG10470_OG0009541	1279
CG10472_OG0000811_OG0	667
CG10479_OG0010225	25
CG10481_OG0009114	174
CG10483_OG0010221	774
CG10486_OG0010219	0
CG10492_OG0009544	2082
CG10494_OG0006908	502
CG10495_OG0009546	600
CG10505_OG0006927	30
CG10508_OG0010314	7228
CG10510_OG0003948	3
CG10513_OG0005163	47
CG10514_OG0005162	21
CG10516_OG0009998	397
CG10527_OG0002810_OG0	1764
CG10543_OG0006262	10350
CG10550_OG0000747	25274
CG10555_OG0008527	3274
CG10561_OG0009552	2080
CG10565_OG0010321	3882
CG10576_OG0010200	3133
CG10581_OG0010326	4
CG10584_OG0010328	544
CG10587_OG0000094_OG0	0
CG10587_OG0000094_OG1	0
CG10587_OG0000094_OG2	0
CG10589_OG0003950	0
CG10591_OG0010195	1
CG10597_OG0003317	0
CG10598_OG0011740	0
CG10600_OG0009530	8805
CG10602_OG0009532	5006
CG10616_OG0010838	2752
CG10621_OG0001911	29
CG10623_OG0001912	592
CG10628_OG0009107	513
CG10631_OG0001241	7327
CG10646_OG0009949	690
CG10654_OG0009947	138
CG10657_OG0009951	1724
CG10660_OG0010840	645
CG10663_OG0010839	259
CG10669_OG0005156	910
CG10674_OG0010603	989
CG10680_OG0003577	1560
CG10681_OG0009950	402
CG10700_OG0011812	0
CG10702_OG0009548	995
CG10710_OG0010908	166
CG10713_OG0010576	289
CG10725_OG0010574	0
CG10730_OG0000951	6
CG10731_OG0006517	263
CG10737_OG0006638	34561
CG10738_OG0010568	521
CG1074_OG0007339	886
CG10747_OG0009127	969
CG10748_OG0011855_OG0	0
CG10749_OG0003913_OG0	0
CG10750_OG0009561	4
CG10752_OG0010150_OG0	0
CG10761_OG0008304	7
CG1077_OG0004263	0
CG10793_OG0003237	9
CG10795_OG0006915	711
CG10799_OG0003081	21
CG10801_OG0012112	11
CG10802_OG0008133	3026
CG10803_OG0008134	649
CG10804_OG0008132	7888
CG10809_OG0010976	774
CG10814_OG0007257	0
CG10822_OG0007072	0
CG10839_OG0009144	0
CG10841_OG0002198_OG0	9
CG10853_OG0003980_OG0	0
CG10859_OG0009209	2
CG10862_OG0002017_OG1	6254
CG10863_OG0010486	2664
CG10863_OG0012194_OG0	10
CG10864_OG0005043	254
CG10866_OG0010485	1013
CG10874_OG0003457	9544
CG10877_OG0002385_OG0	26
CG10887_OG0002183_OG0	17
CG10898_OG0002547	735
CG1090_OG0003105_OG0	45
CG10903_OG0002293_OG0	395
CG10904_OG0011634	280
CG10907_OG0001984_OG0	1090
CG10909_OG0005022	0
CG10910_OG0006092	1
CG10911_OG0006095	0
CG10912_OG0000471	2
CG10914_OG0006109	1367
CG10919_OG0001352	0
CG1092_OG0001161_OG0	10
CG10920_OG0007959	0
CG10927_OG0006710	226
CG10931_OG0006071	1
CG10932_OG0007954	1636
CG10934_OG0002756_OG0	0
CG10939_OG0005908	18404
CG10947_OG0009415	684
CG10948_OG0009927	5772
CG10949_OG0009416	660
CG10950_OG0012279	54
CG10958_OG0001743	795
CG10959_OG0008299	217
CG10962_OG0007748	25
CG10970_OG0003173	8
CG10973_OG0012539	901
CG10979_OG0004244	1933
CG10984_OG0009934	1173
CG10996_OG0008249	16
CG11000_OG0004245	146
CG11007_OG0003037	651
CG11018_OG0007064	0
CG11029_OG0001270	54
CG1103_OG0003103_OG0	0
CG11030_OG0003728	1061
CG11034_OG0001268	1715
CG11035_OG0002292_OG0	824
CG11041_OG0001654	24
CG11044_OG0007073	176
CG1105_OG0004314	968
CG11050_OG0009604	7383
CG11060_OG0006765	12
CG11068_OG0011716	0
CG11069_OG0004655	474
CG11076_OG0001759	2668
CG11077_OG0000549_OG0	276
CG11085_OG0008456	3
CG11089_OG0004653	484
CG11095_OG0003249	527
CG11099_OG0007074	1008
CG11103_OG0003250	574
CG11106_OG0012330	0
CG11109_OG0001964	600
CG11110_OG0006619	384
CG11123_OG0006752	664
CG11125_OG0006747	1186
CG11127_OG0006744	445
CG1113_OG0004171	174
CG11131_OG0001957_OG0	0
CG11134_OG0003251	380
CG11141_OG0006745	3034
CG11145_OG0006754	0
CG11147_OG0003729	25837
CG11149_OG0003730	2
CG11151_OG0008256	6834
CG11159_OG0006283	363
CG1116_OG0004164	1600
CG11162_OG0008263	9
CG11168_OG0004657	1626
CG11170_OG0006462	656
CG11178_OG0003327	1110
CG11180_OG0006625	1428
CG11191_OG0007189	17431
CG11192_OG0007095	1
CG11200_OG0007088	523
CG11211_OG0012938	1
CG11226_OG0012166_OG0	8
CG11227_OG0007505	0
CG1124_OG0002090	1614
CG11241_OG0003815_OG0	700
CG11247_OG0009861	812
CG11248_OG0003830_OG0	451
CG11249_OG0009864	1
CG11251_OG0001998	0
CG11257_OG0007039	589
CG11263_OG0001789	106
CG11267_OG0011856	1478
CG11269_OG0006458	0
CG11275_OG0002906	2704
CG11279_OG0003924_OG0	27
CG11286_OG0004361	0
CG1129_OG0002085	2256
CG11291_OG0003029	2
CG11294_OG0007761	0
CG11298_OG0007031	0
CG11309_OG0010303	1949
CG11317_OG0012026	428
CG11318_OG0000756	1
CG11319_OG0009603	525
CG11327_OG0009628	0
CG11333_OG0002657_OG0	1
CG11334_OG0005804	1084
CG11342_OG0011920	87
CG11345_OG0011138	3
CG11349_OG0011131	0
CG11353_OG0011127	14
CG11356_OG0008477	307
CG11357_OG0011126	904
CG1136_OG0010499	563
CG11367_OG0000806_OG0	228
CG11369_OG0011699	3
CG1137_OG0004303	174
CG11370_OG0003817_OG0	1
CG11377_OG0008723	1731
CG11378_OG0007395	106
CG11379_OG0007397	0
CG11380_OG0007400	38
CG11381_OG0007402	1
CG11382_OG0007404	166
CG11384_OG0007396	5
CG1139_OG0004077	12
CG11391_OG0001026_OG0	170835
CG11396_OG0010345	2075
CG11398_OG0007405	238
CG11403_OG0007406	91
CG11404_OG0012169	0
CG11406_OG0006889	4
CG11409_OG0007766	295
CG11413_OG0011575	31
CG11414_OG0006019	3386
CG11417_OG0007590	1169
CG1142_OG0012974	509
CG11425_OG0009823	10071
CG11426_OG0009824	1654
CG1143_OG0011104	423
CG11436_OG0003200	633
CG11437_OG0009825	2
CG11438_OG0009826	424
CG11447_OG0004515	767
CG11449_OG0000981_OG1	0
CG11453_OG0001027_OG0	7266
CG11454_OG0001792	954
CG11456_OG0003951	487
CG11459_OG0000135_OG1	2
CG1146_OG0011093	601
CG11470_OG0000857	44
CG11474_OG0005934	3655
CG11475_OG0005935	61
CG11498_OG0001515	31
CG11504_OG0002630	1960
CG11523_OG0009832	460
CG11529_OG0010828	24
CG11537_OG0010640	3687
CG11550_OG0002660	61246
CG11560_OG0010817	532
CG11562_OG0008742	538
CG11563_OG0002662	524
CG11566_OG0007496	1207
CG11570_OG0004027	0
CG11581_OG0008240	0
CG11583_OG0010538	1034
CG11584_OG0008239	0
CG11585_OG0012335	0
CG11586_OG0010534	672
CG11590_OG0001741	407
CG11593_OG0010497	2520
CG11594_OG0010492	292
CG11596_OG0007629	1240
CG11601_OG0008739	429
CG11608_OG0000142_OG0	1
CG1161_OG0004180	4632
CG11617_OG0008731	316
CG11619_OG0003864_OG0	22
CG11626_OG0011450	9
CG11629_OG0003739	0
CG11630_OG0009580	106
CG11634_OG0009583	0
CG11635_OG0007156	63
CG11638_OG0007387	462
CG11655_OG0001745_OG0	2958
CG11656_OG0005013	6
CG11658_OG0010025	1983
CG11663_OG0012087	0
CG11664_OG0011395	0
CG11666_OG0012316	0
CG11668_OG0002452	15
CG11670_OG0005008	0
CG11672_OG0004805	0
CG11674_OG0008231	191
CG11679_OG0008511	634
CG11686_OG0002448_OG0	137
CG11693_OG0004810	1
CG11694_OG0000225_OG0	1
CG11694_OG0000225_OG1	0
CG11695_OG0007879	808
CG11696_OG0007880	1075
CG11698_OG0002319_OG0	0
CG11699_OG0007882	1409
CG11703_OG0002165_OG0	0
CG11710_OG0001691_OG0	1420
CG1172_OG0004189	2116
CG11722_OG0001391	606
CG11723_OG0003571	543
CG11726_OG0010048	2
CG11737_OG0001419_OG0	1971
CG11741_OG0001420_OG0	0
CG11752_OG0007995	2610
CG11755_OG0000851	284
CG11756_OG0007997	93
CG11760_OG0004826	744
CG11768_OG0004832	2940
CG11771_OG0005200	2741
CG11777_OG0006309	290
CG11779_OG0004481	1870
CG11786_OG0012799	17
CG11788_OG0007083	287
CG11790_OG0005187	1682
CG11791_OG0012008	3332
CG11807_OG0003009_OG0	1826
CG11808_OG0006841	646
CG11811_OG0004058	869
CG11816_OG0008636	2
CG11835_OG0000264_OG0	5938
CG11835_OG0000264_OG1	545
CG11837_OG0005082	390
CG11841_OG0005083	772
CG11842_OG0000856_OG1	20
CG11843_OG0011490	20
CG11852_OG0002502_OG0	192
CG11854_OG0005171	370
CG11857_OG0005167	2403
CG11858_OG0005166	869
CG11878_OG0000055_OG0	0
CG11878_OG0000055_OG1	25
CG11878_OG0000055_OG2	1
CG11882_OG0005094	222
CG11883_OG0006313	3208
CG11885_OG0003355	406
CG11892_OG0005161	2
CG11893_OG0000039_OG2	787
CG11899_OG0005100	3509
CG11902_OG0005155	1008
CG11906_OG0001618	727
CG11911_OG0008747	0
CG11912_OG0008746	0
CG11920_OG0005183	721
CG11927_OG0003556	1578
CG11929_OG0011773	3
CG11961_OG0001155_OG0	1871
CG11964_OG0004848	415
CG11970_OG0004849	2655
CG11975_OG0004850	1779
CG11977_OG0012457_OG0	6
CG11980_OG0002337	319
CG11983_OG0004852	130
CG11986_OG0004855	249
CG11997_OG0004862	2
CG11999_OG0004179	1941
CG12003_OG0004112	4
CG12004_OG0011286	6420
CG12009_OG0010662	125
CG12010_OG0010671	194
CG12011_OG0011025	10
CG12012_OG0010672	697
CG12016_OG0010666	2912
CG12017_OG0010661	26
CG12020_OG0011042	7
CG12024_OG0011050	1229
CG12025_OG0011053	813
CG12035_OG0011029	1
CG12038_OG0011331	802
CG12054_OG0000497	3708
CG12056_OG0003138	1812
CG12057_OG0003139	2
CG12061_OG0000938_OG0	8
CG12065_OG0007412	10066
CG12069_OG0001519	1
CG12071_OG0011553	1258
CG12071_OG0013484	1846
CG12075_OG0007754	2503
CG1208_OG0004248	57
CG12081_OG0007411	952
CG12084_OG0011296	5995
CG12091_OG0011293	2665
CG12093_OG0011111	2188
CG12096_OG0008559	2773
CG12099_OG0011289	12824
CG12104_OG0011284	1035
CG12105_OG0004111	123
CG12106_OG0007586	252
CG12107_OG0006719	711
CG12111_OG0007413	0
CG12112_OG0012598_OG0	160
CG12115_OG0007587	1
CG12116_OG0008625	540
CG12118_OG0007585	1181
CG12121_OG0007579	3511
CG12123_OG0003325	393
CG12128_OG0002879	648
CG12129_OG0002878	1000
CG1213_OG0002105	25
CG12134_OG0006319	328
CG12147_OG0004192	0
CG12155_OG0003210	1363
CG12159_OG0002860	1110
CG12164_OG0006760	60
CG12170_OG0002098	1980
CG12171_OG0004222	1353
CG12173_OG0004172	281
CG12177_OG0008262	351
CG1218_OG0002103	967
CG12182_OG0011099	437
CG12194_OG0008975	2383
CG12204_OG0001687	226
CG12206_OG0008131	14
CG12209_OG0002818	19
CG12213_OG0002418	2284
CG12219_OG0007713	1193
CG12224_OG0000651_OG1	153
CG12231_OG0003119	0
CG12236_OG0008414	1013
CG12237_OG0007424	1813
CG12239_OG0001754	5
CG12241_OG0001396	1376
CG12253_OG0011818	397
CG12256_OG0004947	255
CG12259_OG0005539	936
CG12268_OG0005336	9490
CG1227_OG0004337	602
CG12278_OG0004413	0
CG12279_OG0004445	724
CG12288_OG0009457	40
CG12289_OG0010046	1
CG12290_OG0002618	22295
CG12299_OG0009634	1437
CG12301_OG0001981	552
CG12307_OG0009694	0
CG1231_OG0011372	3
CG12316_OG0009955	1764
CG12320_OG0005053	184
CG12321_OG0001064_OG0	2488
CG12325_OG0002854	870
CG1233_OG0011370	3402
CG1234_OG0004335	882
CG12341_OG0002848	525
CG12343_OG0002853	1140
CG12344_OG0002855	13923
CG12355_OG0012373	258
CG1236_OG0002100	404
CG12362_OG0000821_OG0	0
CG12374_OG0007223	4
CG12375_OG0009777	1470
CG12379_OG0008514	174
CG12384_OG0006229	2747
CG1239_OG0004237	261
CG12395_OG0001736	0
CG12398_OG0008359	7
CG12402_OG0002224_OG0	100
CG12420_OG0002594_OG0	37
CG12426_OG0005340	2
CG12438_OG0003802	0
CG12439_OG0009296	0
CG12446_OG0001786_OG0	0
CG12448_OG0009145	0
CG1246_OG0011105	19
CG12464_OG0011955	1
CG12470_OG0007846	259
CG12479_OG0008243	0
CG12480_OG0008242	0
CG12481_OG0008237	0
CG12490_OG0000233_OG1	1
CG12496_OG0007599	12
CG12498_OG0008105	1
CG12499_OG0002285_OG0	1102
CG12502_OG0011339	5
CG12507_OG0008176	6
CG12511_OG0009568	0
CG12516_OG0005410	1
CG12517_OG0009649	5
CG12520_OG0010149	27
CG12521_OG0012944	0
CG12531_OG0008272	480
CG12535_OG0008128	6
CG12539_OG0008363	4
CG12540_OG0008220	1
CG12541_OG0007825	1005
CG12560_OG0012234	1171
CG12567_OG0012740	5983
CG12576_OG0001784_OG0	2039
CG12581_OG0001679_OG0	8532
CG12589_OG0011424	5
CG12590_OG0011977	0
CG12594_OG0005596	64
CG12607_OG0011139	0
CG12609_OG0008677	5
CG12617_OG0003653	0
CG12620_OG0009462	0
CG12637_OG0008050	1
CG12643_OG0007518	1563
CG1265_OG0010531	447
CG12655_OG0000445_OG2	5249
CG12659_OG0007410	123
CG12661_OG0007749	0
CG12662_OG0007747	0
CG12672_OG0007868	443
CG12674_OG0003570	1
CG12679_OG0001731_OG0	0
CG12680_OG0001718	1
CG12682_OG0012323	0
CG12691_OG0007931	0
CG12692_OG0000634_OG0	4
CG12693_OG0012106	42
CG12698_OG0008169	19
CG12699_OG0000230_OG1	10
CG12702_OG0001192	157
CG12708_OG0000271_OG0	10
CG12708_OG0000271_OG0.2	8
CG1271_OG0010635	1577
CG12713_OG0003881_OG0	104
CG12716_OG0008438	0
CG12723_OG0008557	17
CG12728_OG0000928_OG0	197
CG12729_OG0011725	6
CG1273_OG0010536	23
CG12730_OG0007375	805
CG12744_OG0000893	149
CG12746_OG0004208	4633
CG1275_OG0011072	1759
CG12768_OG0001283_OG0	47
CG12769_OG0007187	275
CG12773_OG0003140	1515
CG12782_OG0012281	0
CG12783_OG0000743_OG0	2
CG12784_OG0005236	0
CG12795_OG0008825	1113
CG12811_OG0002240	628
CG12817_OG0002595_OG0	142
CG12818_OG0004897	349
CG12822_OG0001599	4401
CG12825_OG0001130_OG1	133
CG12826_OG0002951	3
CG12828_OG0011622	0
CG12831_OG0011623_OG0	0
CG12836_OG0002963_OG0	31
CG12848_OG0006045	613
CG12849_OG0011577	11
CG12851_OG0005862	1496
CG12857_OG0006163	4
CG12860_OG0006154	3
CG12861_OG0006153	0
CG12862_OG0011585_OG0	3
CG12863_OG0011584	367
CG12866_OG0002772	0
CG12868_OG0001564	1377
CG12869_OG0006145	38
CG12869_OG0006146	18
CG12877_OG0001472_OG0	1660
CG1288_OG0001350	0
CG12880_OG0005345	7
CG12883_OG0001474	328
CG12885_OG0001477	14909
CG12895_OG0006308	1858
CG12909_OG0002821	178
CG12910_OG0006305	619
CG12911_OG0006304	12
CG12914_OG0002819	0
CG12917_OG0002815	2
CG12920_OG0006291	2
CG12926_OG0006349	53
CG12929_OG0006357	230
CG12934_OG0006315	8
CG12935_OG0002846	361
CG12942_OG0001596_OG0	641
CG12945_OG0004570	1091
CG12947_OG0004568	39
CG12948_OG0004558	746
CG12963_OG0001641_OG0	0
CG12964_OG0002996_OG0	1
CG12970_OG0006808	3
CG12971_OG0010294	2
CG12974_OG0010307	14
CG12983_OG0010332	1
CG12984_OG0003949	0
CG12985_OG0000915	25
CG12986_OG0011685	19
CG1299_OG0000523_OG0	9187
CG12990_OG0007696	13
CG12991_OG0007703	5130
CG12992_OG0011688	97
CG12994_OG0007707	2
CG12995_OG0008599	0
CG12998_OG0011739	1
CG13000_OG0011738	0
CG13001_OG0008580	1209
CG13002_OG0008577	157
CG13003_OG0008572	544
CG13004_OG0008570	731
CG13005_OG0008567	237
CG13008_OG0008305	4
CG13010_OG0003260	5
CG13012_OG0008317	4932
CG13014_OG0008547	1120
CG13016_OG0006536	215
CG13018_OG0006537	270
CG13021_OG0003241	0
CG13022_OG0010698	393
CG13023_OG0010699	22
CG13024_OG0010708	334
CG13026_OG0010716	6
CG13028_OG0004010	1
CG13031_OG0012200	678
CG13032_OG0004014_OG0	7
CG13033_OG0010736	3
CG13038_OG0010761	0
CG13039_OG0010762	0
CG1304_OG0000265_OG0	0
CG1304_OG0000265_OG1	0
CG13040_OG0010763	0
CG13041_OG0000280_OG0	0
CG13041_OG0000280_OG0.2	0
CG13042_OG0010767	10
CG13043_OG0000281_OG0	0
CG13043_OG0000281_OG1	0
CG13044_OG0010768	1
CG13045_OG0000814	0
CG13046_OG0010771	0
CG13047_OG0010772	1
CG13048_OG0010773	3
CG13049_OG0010774	12
CG13051_OG0011898	1
CG13053_OG0010778	0
CG13054_OG0010779	6
CG13055_OG0010780	29
CG13056_OG0010757	0
CG13058_OG0004021	0
CG13059_OG0010764	0
CG13062_OG0010766	25
CG13064_OG0010775	0
CG13065_OG0010776	3
CG13066_OG0012201	2
CG13068_OG0002030_OG1	0
CG13069_OG0004022	5
CG1307_OG0004308	1042
CG13070_OG0012202	0
CG13071_OG0011899	0
CG13073_OG0012731_OG0	6
CG13074_OG0010797	713
CG13075_OG0000216_OG0	3
CG13075_OG0000216_OG1	2
CG13077_OG0009097	188
CG13078_OG0003575_OG0	0
CG13081_OG0003574	1
CG13082_OG0009094	14
CG13083_OG0009084	0
CG13084_OG0009083	0
CG13085_OG0001922	33
CG13086_OG0003709	13
CG13088_OG0001266	245
CG1309_OG0010533	4757
CG13096_OG0003720	1023
CG13097_OG0001923	672
CG13101_OG0009304	3951
CG13102_OG0009298	0
CG13108_OG0009295	233
CG13110_OG0011792	0
CG13113_OG0001247_OG0	2
CG13114_OG0009279	83
CG13116_OG0001878	1396
CG13123_OG0001877	124
CG13124_OG0003502	6345
CG13126_OG0003515	1105
CG13127_OG0001844	7
CG13131_OG0000790_OG0	21
CG13133_OG0003525	217
CG1314_OG0011674	21
CG13144_OG0009363	1
CG13148_OG0007214	19
CG13151_OG0006215	334
CG13154_OG0006206	6
CG13155_OG0006196	0
CG13157_OG0002779	0
CG1316_OG0000430_OG0	5386
CG13168_OG0006184	27
CG1317_OG0011084	8074
CG13170_OG0006182	0
CG13171_OG0006180	1
CG13177_OG0012831	67
CG13185_OG0002928	1095
CG13186_OG0006594	0
CG13192_OG0006567	572
CG13193_OG0006565	2
CG13196_OG0006560	2
CG13197_OG0006563	1426
CG13202_OG0001123_OG0	66
CG13203_OG0006235	512
CG13204_OG0006233	2009
CG13215_OG0002793_OG0	22
CG13216_OG0001568_OG0	8
CG13218_OG0002791_OG0	1
CG13220_OG0001573_OG0	1955
CG13223_OG0001571_OG0	0
CG13226_OG0002794_OG0	61
CG13227_OG0006218_OG0	0
CG13228_OG0011587_OG0	0
CG13229_OG0002786_OG0	19
CG13229_OG0002787_OG0	3843
CG13231_OG0006217	1
CG13239_OG0009815	6
CG1324_OG0007509	0
CG13243_OG0009147	0
CG13247_OG0010378	3
CG13248_OG0010371	1260
CG13250_OG0011870	160
CG13251_OG0010355	3098
CG13252_OG0003952	2369
CG13258_OG0009399	20
CG13272_OG0008882	17
CG13280_OG0008881	5
CG13282_OG0008887	2
CG13285_OG0010583	3092
CG13287_OG0010216	0
CG13288_OG0010220	0
CG13293_OG0003937	965
CG13295_OG0010231	1356
CG13297_OG0010242	1
CG13299_OG0011864	1
CG13300_OG0003943	110
CG13305_OG0011196	4
CG13306_OG0011204	28
CG13308_OG0004102	0
CG13309_OG0011211	0
CG13310_OG0011207	0
CG13312_OG0011210	1
CG13313_OG0004105_OG0	0
CG13314_OG0011224	38
CG13315_OG0011237	119
CG13318_OG0004834	3015
CG13319_OG0006667	719
CG13321_OG0006673	1
CG13326_OG0006545	0
CG13330_OG0007271	3
CG13331_OG0007273	64
CG13332_OG0007274	476
CG13334_OG0007281	4
CG13337_OG0011662	305
CG13339_OG0007296	718
CG13344_OG0007304	1690
CG13358_OG0007351	162
CG13359_OG0012499	77
CG13360_OG0010145	45
CG13361_OG0003189	44
CG13362_OG0007862	94
CG13364_OG0001174_OG0	3
CG13365_OG0007831	1085
CG13367_OG0003188_OG0	989
CG13369_OG0003181	1763
CG13375_OG0007847	17
CG13377_OG0007849	19
CG13380_OG0010135	0
CG13384_OG0003473	2219
CG13385_OG0012520	0
CG13386_OG0003471	0
CG1339_OG0006721	7
CG13390_OG0003479	659
CG13392_OG0003476	306
CG13397_OG0003469	108
CG13398_OG0003468	514
CG13403_OG0008236	1
CG13404_OG0008224	171
CG13405_OG0011376	0
CG13407_OG0004768	4
CG13408_OG0004770	337
CG13409_OG0004775	1445
CG13423_OG0007099	1
CG13426_OG0011654	1
CG13427_OG0003049	8
CG13428_OG0007100	6832
CG13430_OG0001658	900
CG13436_OG0006622	215
CG13437_OG0006285	2473
CG13438_OG0006243	0
CG1344_OG0012226	750
CG13442_OG0006244	0
CG13443_OG0006248	0
CG13445_OG0003880	0
CG13449_OG0009980	107
CG13454_OG0003875_OG0	0
CG13455_OG0009966	0
CG13457_OG0001288	1
CG13458_OG0004037	198
CG13460_OG0010841	22
CG13465_OG0000343_OG0	0
CG13471_OG0004048	0
CG13473_OG0010860	1
CG13474_OG0004049	0
CG13476_OG0012898	0
CG13481_OG0000339_OG0	1
CG13481_OG0000339_OG1	0
CG13484_OG0010886	482
CG13488_OG0001544_OG1	2
CG13492_OG0005946	2
CG13501_OG0005936	41
CG13502_OG0005931	644
CG13502_OG0012991	13
CG13506_OG0007028	2043
CG13510_OG0006998	458
CG13511_OG0006997	131
CG13516_OG0006995	352
CG13526_OG0006986	0
CG13527_OG0006984	0
CG13531_OG0006978	1845
CG13532_OG0006975	961
CG13538_OG0005981	0
CG13539_OG0012044	0
CG1354_OG0007555	4009
CG13541_OG0012280	0
CG13544_OG0005976	0
CG13545_OG0012580	650
CG13551_OG0000540_OG1	744
CG13551_OG0012048	3333
CG13557_OG0012477	1
CG13558_OG0001556	0
CG13559_OG0012047	1
CG13561_OG0011643	20
CG13562_OG0011631	58
CG13575_OG0006892	58
CG13577_OG0001150_OG0	3
CG13578_OG0006898	10213
CG13579_OG0006013	14
CG1358_OG0006724	17875
CG13581_OG0002746	0
CG13585_OG0011574	5981
CG13587_OG0006025	16
CG13594_OG0006033	154
CG13599_OG0005537	17
CG1360_OG0006725	85
CG13601_OG0005534	1135
CG13603_OG0005332	2464
CG13605_OG0005319	1131
CG13606_OG0005306	375
CG13607_OG0005318	77
CG13609_OG0012982	32
CG13613_OG0005278	0
CG13614_OG0002525_OG0	0
CG13615_OG0002524	0
CG13616_OG0005272	0
CG13618_OG0005267	102
CG13622_OG0005268	157
CG13623_OG0005265	651
CG13625_OG0004618	1693
CG13627_OG0004629	103
CG13630_OG0004630	1260
CG13631_OG0004635	455
CG13634_OG0004637	150
CG13641_OG0004650	8
CG13643_OG0002274	16
CG13653_OG0002504	2
CG13654_OG0005174	830
CG13663_OG0011496	472
CG13667_OG0004090_OG0	473
CG13670_OG0011168	0
CG13671_OG0004086_OG0	873
CG13675_OG0000560_OG2	0
CG13676_OG0003984	90
CG13678_OG0000129_OG3	1
CG1368_OG0008241	6
CG13685_OG0010463	400
CG13689_OG0008772	155
CG13690_OG0008752	2
CG13692_OG0008754	87
CG13698_OG0010125	7876
CG13699_OG0003907_OG0	0
CG13705_OG0010610	63
CG13707_OG0010613	139
CG13708_OG0010614	173
CG1371_OG0006292	2895
CG13711_OG0010618	0
CG13712_OG0010619	0
CG13713_OG0010620	0
CG13716_OG0010627	68
CG13720_OG0004084	1
CG13721_OG0012208	729
CG13722_OG0011130	17
CG13723_OG0010915	0
CG13724_OG0010917	2
CG13725_OG0010918	0
CG13727_OG0004055	1
CG13728_OG0010923	0
CG13731_OG0011910	22
CG13733_OG0010089	0
CG13738_OG0011907	3
CG13739_OG0002891	89
CG13743_OG0006405	457
CG13744_OG0006409	0
CG13747_OG0006408	0
CG13748_OG0006626	2
CG13751_OG0001660_OG0	506
CG13760_OG0007606	897
CG13766_OG0009602	356
CG13771_OG0009612	2
CG13775_OG0003750_OG0	0
CG13784_OG0000956_OG0	1073
CG13786_OG0003631	0
CG13796_OG0001883_OG0	1066
CG13801_OG0000219_OG0	1
CG13801_OG0000219_OG1	0
CG13806_OG0011077	0
CG13807_OG0011075	307
CG13810_OG0011066	9
CG13813_OG0010189	45
CG13829_OG0011464	2
CG13833_OG0004687	12640
CG13837_OG0002276	1
CG13838_OG0011993	1
CG13841_OG0004694	762
CG13842_OG0004706	17
CG13847_OG0004737	17
CG13850_OG0004743	1779
CG13855_OG0004744	30
CG13856_OG0004745	802
CG13857_OG0004746	3
CG13862_OG0004760	0
CG13868_OG0007089	16493
CG13868_OG0013578	2442
CG13869_OG0007075	6
CG1387_OG0008528	0
CG13870_OG0007093	703
CG13871_OG0003047	19
CG13872_OG0007071	9
CG13875_OG0011381	376
CG13876_OG0001334_OG0	378
CG13877_OG0011937	145
CG13884_OG0000403_OG0	0
CG13887_OG0011343	7466
CG13891_OG0002060	1
CG13893_OG0011360	10464
CG13894_OG0004129	56
CG13895_OG0004128	1124
CG13901_OG0011344	475
CG13907_OG0011337	9504
CG13912_OG0011325	64
CG13917_OG0011285	11610
CG13919_OG0011274	228
CG13920_OG0011271	642
CG13921_OG0011032	45
CG13924_OG0011054	231
CG13926_OG0011282	947
CG13928_OG0011279	8213
CG13930_OG0011024	12
CG13931_OG0004073	3
CG13933_OG0011036	2605
CG13937_OG0011056	8911
CG13949_OG0003375	470
CG13950_OG0003376	43
CG13954_OG0006374	1030
CG13955_OG0002890_OG0	33
CG13962_OG0012240	3
CG13970_OG0009133_OG0	1
CG13972_OG0005361	56
CG13983_OG0002696	0
CG13991_OG0000661_OG1	2
CG13992_OG0002070_OG0	4
CG13994_OG0011942	646
CG13995_OG0000538_OG0	1551
CG13999_OG0000662_OG0	312
CG14005_OG0001926	516
CG14006_OG0001927	1
CG14007_OG0009567	3
CG14011_OG0003731	0
CG14013_OG0003734	0
CG14014_OG0009443	0
CG14015_OG0009446	569
CG14017_OG0003733	0
CG14020_OG0003686	1114
CG14022_OG0008831	82
CG14024_OG0003410_OG0	413
CG14034_OG0008836	1
CG14036_OG0008842	46
CG14042_OG0001816	483
CG14043_OG0003425	1922
CG14044_OG0008964	1819
CG14050_OG0000684	127
CG14052_OG0007777	11
CG14053_OG0012099	2
[truncated: 9,910 more rows]
