# Supplementary material for: Evolution of chemosensory tissues and cells across ecologically diverse Drosophilids
Source: Nat Commun. 2024 Feb 5;15:1047. doi: 10.1038/s41467-023-44558-4 (PMC10844241; doi:10.1038/s41467-023-44558-4)
Supplement: Supplementary file 18 — Supplementary Data 15 [file 41467_2023_44558_MOESM18_ESM.zip › all_count_tables_renamed/MELA9FO_counts_trim_genes_FBids_1_1_sorted.txt]

128up_OG0006588	3942
14-3-3epsilon_OG0002478	22318
14-3-3epsilon_OG0001126_OG1	21130
140up_OG0004534	512
18w_OG0003044	1428
26-29-p_OG0010897	31728
2mit_OG0000576_OG0	20
5-HT1A_OG0006644	21
5-HT1B_OG0006647	14
5-HT2A_OG0000287_OG0	46
5-HT2B_OG0011472	10
5-HT7_OG0005777	17
5PtaseI_OG0005188	1280
7B2_OG0004187	62
a_OG0006460	1954
a10_OG0010691	0
a5_OG0009037	1
a6_OG0007651	1236
AANATL2_OG0003640	118
AANATL4_OG0000091_OG1	0
AANATL7_OG0007605	3
Aasdh_OG0001831	1116
Aatf_OG0001947	1886
aay_OG0011265	3821
ab_OG0009683	91
ab_OG0009684	48
ABCB7_OG0011281	4385
Pmp70_OG0003257	6469
Abd-B_OG0005000	972
Abi_OG0002227_OG0	1163
Abl_OG0010722	6479
abo_OG0009656	998
Abp1_OG0010565	2881
abs_OG0003097	965
ac_OG0007843	0
Ac13E_OG0008321	2543
Ac3_OG0009573	49
Ac78C_OG0010320	759
Acam_OG0000252_OG0	0
Acam_OG0000252_OG1	0
Acam_OG0005131	0
CG9149_OG0011313	2282
Acbp1_OG0009246	1075
Acbp2_OG0010415	2875
Acbp4_OG0000311_OG0	88
Acbp4_OG0000311_OG1	82
Acbp6_OG0010414	9
ACC_OG0007193	29762
AcCoAS_OG0000812	10560
Ace_OG0000652_OG0	39
Acer_OG0000953_OG0	3155
Acer_OG0003808	2534
Acf_OG0002671	8229
Achl_OG0002770	166
acj6_OG0008333	1
acj6_OG0008334	0
Ack_OG0010507	2887
Ack-like_OG0006546	2496
Acn_OG0009540	6109
CG5009_OG0006075	2646
Acox57D-d_OG0006913	1366
Acox57D-p_OG0001151	2349
Acp1_OG0009317	16
Acp32CD_OG0009664	0
Acp65Aa_OG0003939	137
Acph-1_OG0001513	2592
CG12512_OG0008829	1827
CG18155_OG0007972	33
Acsl_OG0007133	13819
Act42A_OG0000022_OG0	26
Act42A_OG0000022_OG1	1836
Act42A_OG0000022_OG3	116896
Act42A_OG0000022_OG4	24021
Act42A_OG0000022_OG5	17112
Actn_OG0003148_OG0	15601
Actn3_OG0011403_OG0	0
ACXB_OG0000046_OG0	0
ACXB_OG0000046_OG1	1
ACXB_OG0000046_OG2	0
ACXB_OG0000046_OG2.2	0
ACXD_OG0004078_OG0	323
Acyp_OG0009408	0
Acyp2_OG0011498	484
Ada_OG0002342	172
Ada1-2_OG0003777_OG0	0
Ada2a_OG0005051	321
Ada2b_OG0004799	2191
Ada3_OG0007872	1441
AdamTS-A_OG0005247	1755
AdamTS-A_OG0012010	93
AdamTS-B_OG0008089	179
Adar_OG0007649	1538
Adat1_OG0003596	147
Adck1_OG0006032	1558
Adck5_OG0010063	695
ADD1_OG0006579	2297
Adf1_OG0001636_OG0	452
Adgf-A_OG0001991_OG0	0
Adgf-A_OG0003900	1217
Adgf-A2_OG0010109	58
Adgf-B_OG0010108	0
Adgf-C_OG0001030_OG0	301
Adgf-D_OG0002208_OG0	246
Adgf-E_OG0006152	0
Adh_OG0003395_OG0	113
Adi1_OG0010940	2386
AdipoR_OG0004727	6480
CG3809_OG0004951	0
AdenoK_OG0003918_OG0	2724
Ady43A_OG0002958	1019
AdoR_OG0005733	335
adp_OG0006108	1600
AdSS_OG0000854_OG0	9239
Aduk_OG0004873	1040
Ae2_OG0010984	7984
CG6512_OG0010913	5995
aft_OG0006080	860
Afti_OG0005567	1450
Ag5r_OG0008212	204
Ag5r2_OG0008213	4
AGBE_OG0007237	5532
AgmNAT_OG0001753	159
ago_OG0010530	11716
AGO1_OG0007307	6348
AGO2_OG0000119_OG0	8766
Agpat1_OG0008448	485
Agpat2_OG0003465	1468
Agpat3_OG0004018	5654
Agpat4_OG0004019_OG0	2530
ADPS_OG0002932	208
agt_OG0001016_OG0	270
Spat_OG0007723	865
Ahcy_OG0001195_OG0	12890
AhcyL1_OG0011110	4800
AIF_OG0001225	5077
AIMP1_OG0007108	2085
AIMP2_OG0009977	2028
AIMP3_OG0005998	1191
Adk1_OG0010829	2661
Adk3_OG0005467	987
Ak6_OG0007201	764
Akap200_OG0000367_OG0	6416
Akh_OG0010512	16
AkhR_OG0009627	122
akirin_OG0010441	6305
Akr1B_OG0001292	19166
Akt1_OG0005415	4229
al_OG0008749	94
Aladin_OG0007570	1592
AlaRS_OG0003477	10903
AlaRS-m_OG0010596	1939
Alas_OG0006853	8640
alc_OG0006389	4152
Ald1_OG0005647	26049
Ald2_OG0005645	1
Aldh_OG0003615	18436
Aldh-III_OG0006742	6946
Aldh7A1_OG0003841_OG0	1232
Alg-2_OG0001588_OG0	2010
Alg1_OG0002607_OG0	2943
Alg10_OG0000709_OG0	1016
Alg11_OG0012170	2386
CG8412_OG0004562	1222
Alg14_OG0001194_OG0	196
Alg2_OG0010641	998
Alg3_OG0003012	197
Alg3_OG0006966	1189
CG5287_OG0001281	312
CG5287_OG0003790	421
Alg9_OG0005173	1919
Alh_OG0004317	4217
Alh_OG0004319	2003
Alh_OG0011430	101
alien_OG0009301	3198
ALiX_OG0005343	4781
Alk_OG0006414	599
CG12179_OG0001176_OG0	1528
Alp1_OG0010289	22
Alp10_OG0010194	3
Alp11_OG0008522	0
Alp12_OG0003717	921
Alp13_OG0001034	185
Alp2_OG0000261_OG0	20
Alp2_OG0000261_OG1	11739
Alp4_OG0005779	25291
Alp6_OG0006360	73
Alp7_OG0003030	15
Alp9_OG0003931	11
alph_OG0000083_OG0	1
alph_OG0005113	4537
alpha-Catr_OG0006852	109
alpha-Est1_OG0004357	2488
alpha-Est10_OG0004350	1166
alpha-Est2_OG0000314	249
alpha-Est3_OG0004356	2233
alpha-Est6_OG0004354	22
alpha-Est7_OG0001351	1890
alpha-Est8_OG0004352	1894
alpha-Est9_OG0004351	1073
alpha-Man-Ia_OG0003130	516
alpha-Man-Ia_OG0003131	367
alpha-Man-Ia_OG0001168	1770
alpha-Man-Ib_OG0005087	3300
alpha-Man-Ic_OG0011549	3
alpha-Man-IIa_OG0004878	3276
alpha-Man-IIb_OG0005229	3200
alpha-PheRS_OG0008296	3763
alpha-Spec_OG0011040	23878
alpha4GT1_OG0000948	1236
alphaCOP_OG0011275	8059
alphaSnap_OG0010384	3673
alphaTub67C_OG0010998	11096
Alr_OG0008278	1211
alrm_OG0002498	89
Als2_OG0009863	4763
alt_OG0004894	10561
aly_OG0004083	8
Ama_OG0002112	5
Amacr_OG0009433	904
amd_OG0001918	73
Amnionless_OG0008741	100
amon_OG0011540	61
amos_OG0003702_OG0	0
AMPdeam_OG0008245	7866
Amph_OG0007204	7912
AMPKalpha_OG0001698	5566
Amt_OG0004607	65
Amun_OG0008385	9281
amx_OG0007575	672
Amy-p_OG0000157_OG0	7
Amy-p_OG0000157_OG0.2	0
Amyrel_OG0006416	1
ana_OG0006403	1218
ana1_OG0002269	2263
ana2_OG0007120	1007
ana3_OG0006194	3480
Ance-2_OG0003658	8
Ance-3_OG0001891_OG0	221
Ance-3_OG0009407	129
Ance-4_OG0006406	216
Ance-5_OG0005870	524
anchor_OG0010100	1981
Andorra_OG0011741	0
Ank2_OG0010460	365
Ankle2_OG0000780	8988
l(2)35Be_OG0003404_OG0	365
anox_OG0007490	2662
Ant2_OG0008041	138
antdh_OG0008007	703
Antp_OG0002113	301
antr_OG0007227	1
AnxB10_OG0008082	2083
AnxB11_OG0008196	2943
AnxB9_OG0004410	18685
aop_OG0003458	2609
aos_OG0010741	396
Aos1_OG0002145_OG0	2961
AOX1_OG0005242	9906
AOX2_OG0000143_OG0	10258
AOX2_OG0000143_OG1	68
AOX4_OG0001465	2
ap_OG0005832	76
AP-1-2beta_OG0008273	6878
AP-1gamma_OG0007680	7176
AP-1mu_OG0005553	2830
AP-1sigma_OG0005334	2757
AP-2alpha_OG0008751	7530
AP-2mu_OG0004736	3173
AP-2sigma_OG0004385	1211
Apc_OG0005387	6801
APC10_OG0005888	475
Apc2_OG0005308	2836
APC4_OG0003171_OG0	1219
APC7_OG0001703	3572
ApepP_OG0000963	3659
aph-1_OG0003552_OG0	917
aPKC_OG0006607	866
aPKC_OG0006608	12
aPKC_OG0006609	644
Aplip1_OG0011323	48
apn_OG0002443_OG0	2
apolpp_OG0012638	2985
app_OG0010830	1399
APP-BP1_OG0010070	1324
Appl_OG0007834	284
Aprt_OG0004075	737
Aps_OG0010085	5213
apt_OG0002733	4409
CG18815_OG0010034	4400
AQP_OG0007242	315
aqrs_OG0005393	0
aqz_OG0001049_OG1	11137
ara_OG0009939	36
aralar1_OG0001518	6763
Arc1_OG0002768_OG0	2
Arc2_OG0006127	305
Arc42_OG0001370_OG0	2027
Archease_OG0002289_OG0	588
Arf51F_OG0006831	2830
Arf79F_OG0012164	10681
ArfGAP1_OG0010836	3996
ArfGAP3_OG0003816_OG0	4469
Arfip_OG0005451	865
Arfrp1_OG0007681	609
arg_OG0003183	75
arg_OG0007835	58
Argk_OG0011233	33576
Argk_OG0011925	4497
Argl_OG0009800	237
CG31469_OG0002209_OG0	248
ArgRS_OG0008151	3474
ArgRS-m_OG0004367	684
ari-1_OG0007878	2010
ari-2_OG0003028	1811
Arl1_OG0010003	1492
Arl2_OG0004816	310
Arl5_OG0011164	1232
Arl6_OG0007042	5
Arl6IP1_OG0004993	1775
Arl8_OG0004797	1709
arm_OG0007636	17391
armi_OG0002027	7657
Arp1_OG0004441	3578
Arp10_OG0007423	1199
Arp2_OG0001770	6322
Arp3_OG0010555	4149
Arp5_OG0001448_OG0	1065
Arp53D_OG0011600	0
Arp6_OG0008512	971
Arp8_OG0007614	1650
Arpc1_OG0009187	4236
Arpc2_OG0009417	8148
Arpc3A_OG0005226	1263
Arpc3B_OG0008590	191
Arpc4_OG0008719	1380
Arpc5_OG0008957	1261
arr_OG0007264	2058
Arr1_OG0009490	15
Arr2_OG0004099	48
Ars2_OG0005840	9344
Art1_OG0004911	5901
Art2_OG0008773	2
Art3_OG0004604	2852
Art4_OG0004574	4199
Art6_OG0004528_OG0	1
Art7_OG0001547_OG0	2139
Art8_OG0009662	829
Art9_OG0002219_OG0	0
Arts_OG0000486_OG0	7439
aru_OG0003377	2832
Arv1_OG0013036	467
arx_OG0009914	611
Asap_OG0007180	4549
Asator_OG0002682_OG1	1098
Asciz_OG0010646	504
ase_OG0007840	7
asf1_OG0009889	2417
ash1_OG0000982_OG0	736
ash2_OG0004623	2384
Ask1_OG0004518	5811
asl_OG0004217	2661
AsnRS_OG0003707	7277
AsnRS-m_OG0006452	458
AsnS_OG0000992	4472
asp_OG0004633	5624
Asph_OG0006509	3565
ASPP_OG0006932	1059
CG9572_OG0008488	1745
AspRS_OG0006665	8659
AspRS-m_OG0008886	6190
asrij_OG0006972	1366
asRNA:CR31429_OG0002339_OG0	737
asRNA:CR42743_OG0003772_OG0	0
asRNA:CR43299_OG0012338_OG0	0
asRNA:CR43426_OG0012535_OG0	0
asRNA:CR43454_OG0002277_OG0	506
asRNA:CR43463_OG0001607_OG0	536
asRNA:CR43809_OG0003675_OG0	1539
asRNA:CR44106_OG0002406_OG0	7
asRNA:CR44169_OG0002969_OG0	1
asRNA:CR44179_OG0001455_OG0	2632
asRNA:CR44372_OG0000331_OG0	3
asRNA:CR44372_OG0000331_OG1	0
asRNA:CR44894_OG0012090_OG0	0
asRNA:CR45044_OG0005605_OG0	28
asRNA:CR45195_OG0000203_OG0	654
asRNA:CR45195_OG0000203_OG1	141
asRNA:CR45350_OG0001645_OG0	6568
asRNA:CR45943_OG0010336	187
asRNA:CR46029_OG0000226_OG0	9
asRNA:CR46029_OG0000226_OG1	1
asRNA:CR46139_OG0003106_OG0	192
asRNA:CR46246_OG0011916	0
asRNA:CR46354_OG0002193_OG0	178
asRNA:CR46473_OG0000925_OG0	10922
Ass_OG0001346	332
ast_OG0003560	1841
AstA_OG0004634	11
AstA-R1_OG0000689	9
AstA-R2_OG0005396	221
AstC_OG0009668	7
AstC-R1_OG0010134	8
AstC-R2_OG0001295_OG0	9
AstCC_OG0009669	0
asun_OG0002419_OG0	933
Asx_OG0006138	3614
Atac1_OG0003748_OG0	436
Atac2_OG0009508	1010
Atac3_OG0000828	1028
Tat_OG0001330	1332
Ate1_OG0003045	2359
Atet_OG0003384	1633
Atf-2_OG0006059	990
Atf3_OG0007763	1541
Atg1_OG0009929	316
Atg1_OG0009931	3119
Atg10_OG0001598	114
Atg101_OG0008681	805
Atg12_OG0011904	326
Atg13_OG0004817	2801
Atg14_OG0005089	1202
Atg16_OG0005703	1705
Atg17_OG0004232	5429
Atg18a_OG0011152	2736
Atg18b_OG0001271_OG0	975
Atg2_OG0011112	6946
Atg3_OG0009922	1698
Atg4a_OG0009014	1658
Atg4b_OG0005256	1893
Atg5_OG0007974	1046
Atg6_OG0005323	955
Atg7_OG0006714	962
Atg8a_OG0008043	8751
Atg8b_OG0005571	1
Atg9_OG0006487	2299
atilla_OG0011822	5022
atk_OG0010362	10
atl_OG0001399	6523
atms_OG0004154	2394
ato_OG0004804	0
Atox1_OG0012695	1103
ATP6AP2_OG0004869	14373
ATP7_OG0008369	4087
ATP8A_OG0007260	4934
ATP8A_OG0007261	190
Atpalpha_OG0002140	36049
ATPCL_OG0006680	20915
ATPsynB_OG0010987	10192
ATPsynbeta_OG0005823	64897
ATPsynbetaL_OG0001317	4
ATPsynC_OG0005792	35502
ATPsynCF6_OG0005500	5613
ATPsynCF6L_OG0010605	0
ATPsynD_OG0004477	9289
ATPsyndelta_OG0007526	6970
ATPsynE_OG0005568	5528
ATPsynG_OG0009657	4926
ATPsyngamma_OG0005690	13686
ATPsynGL_OG0009315	0
ATPsynO_OG0012619	7424
AttC_OG0000164_OG0	871
AttC_OG0007258	17
AttD_OG0004890	58
Atu_OG0002096	3209
Atx-1_OG0012102	15
Atx2_OG0011501	8451
Atxn7_OG0003444	1701
aub_OG0000482_OG0	5495
aurA_OG0004964	1777
aurB_OG0009647	838
aust_OG0001881	0
aux_OG0003096_OG0	5533
ave_OG0006159	310
Aven_OG0003291	462
awd_OG0002664	26293
Awh_OG0010478	250
axed_OG0010262	292
Axn_OG0005720	3452
axo_OG0003993	2366
axo_OG0010625	1169
axo_OG0010626	2426
axo_OG0010628	529
Axs_OG0008319	1378
Axud1_OG0003447	2296
az2_OG0006736	963
azot_OG0000210_OG0	0
azot_OG0000210_OG1	0
b_OG0009189	228
B-H1_OG0000267_OG0	50
B-H1_OG0000267_OG1	49
B4_OG0009202	6079
B52_OG0001376_OG0	13360
b6_OG0007653	35
B9d1_OG0005246	1
B9d2_OG0005830	0
bab1_OG0011327	42
bab1_OG0011328	38
bab2_OG0011326	2034
babo_OG0006628	3982
babos_OG0007027	1652
Bacc_OG0008947	15007
Bace_OG0000801_OG0	14
baf_OG0003792	1763
bai_OG0005189	2924
Balat_OG0007229	0
Baldspot_OG0010721	6340
ball_OG0001092_OG1	3159
bam_OG0005170	814
bap_OG0001358_OG0	56
Bap111_OG0007677	6980
Bap170_OG0000903_OG0	9528
Bap55_OG0005900	1823
Bap60_OG0008560	4863
IMPPP_OG0000305_OG1	0
barc_OG0010291	1758
bark_OG0008784	2369
barr_OG0000425_OG0	2403
baz_OG0008596	3842
bb8_OG0005496	1
bbc_OG0007266	5206
CG18067_OG0007098	7855
bbg_OG0010871	754
bbg_OG0010872	2780
BBIP1_OG0004876	364
BBS1_OG0010413	9
BBS4_OG0002785_OG0	8
BBS5_OG0002086	13
BBS8_OG0008755	5
BBS9_OG0006919	19
bbx_OG0008688	5497
bc10_OG0010387_OG0	976
BCAS2_OG0005540	891
bcd_OG0002111_OG0	2099
bchs_OG0003722	299
BCL7-like_OG0007566	884
bcn92_OG0007793	963
Bdbt_OG0004400	668
bdg_OG0006805	3988
bdl_OG0003385	469
Bdp1_OG0009215	2354
be_OG0000785	2567
BEAF-32_OG0006164	2626
beag_OG0004860	901
beat-Ia_OG0011784	10
beat-Ib_OG0009146	19
beat-Ic_OG0001866_OG0	4
beat-IIa_OG0005482	31
beat-IIb_OG0005481	44
beat-IIIa_OG0009463	9
beat-IIIb_OG0009460	5
beat-IIIc_OG0003687	160
beat-IV_OG0005508	19
beat-Va_OG0005024	6
beat-Vb_OG0005021	25
beat-Vc_OG0001062_OG0	7
beat-VII_OG0011542	162
beat-VII_OG0011544	82
beg_OG0004008	900
bel_OG0001048	21667
Bem46_OG0008920	898
ben_OG0000514_OG0	4707
Best1_OG0002590_OG0	4832
Best2_OG0010251	8705
Best3_OG0009963	2
Best4_OG0000558_OG0	0
Bet1_OG0003845_OG0	719
Bet3_OG0004072	880
beta-PheRS_OG0005298	4025
beta-Spec_OG0007697	28555
beta'COP_OG0009212	5955
beta3GalTII_OG0012738	504
beta4GalNAcTA_OG0006521	1154
beta4GalNAcTB_OG0002610	1225
beta4GalT7_OG0005195	741
betaCOP_OG0008653	7030
betaggt-I_OG0008962	1707
betaGlu_OG0002667	1309
CG32396_OG0011696	1
Bgb_OG0011276	867
bgcn_OG0001647	1328
bgm_OG0009412	5120
BHD_OG0010421	475
bi_OG0003201	71
bi_OG0012904	9
BI-1_OG0004087	4098
bib_OG0001843_OG0	105
BicC_OG0009143	32707
BicD_OG0009474	5932
CG11873_OG0005086	3919
bif_OG0003277	16882
bif_OG0012761	2769
BigH1_OG0001085_OG0	7008
bigmax_OG0005365	538
Bili_OG0002506_OG0	0
bin_OG0010286	43
Bin1_OG0005423	913
bin3_OG0007310	10435
bip1_OG0010560	1295
Bka_OG0009250	875
blanks_OG0011885_OG0	356
Blimp-1_OG0010196	1429
Blm_OG0002608	1332
Blos1_OG0006148	311
Blos2_OG0010078	263
Blos3_OG0009918	238
Blos4_OG0010933	344
blot_OG0010924	1360
blow_OG0006726	1132
blp_OG0005216	996
blw_OG0006982	56680
bma_OG0010967	12
Bmcp_OG0010022	1799
bmm_OG0010858	3728
bnb_OG0001206_OG1	1645
CG5059_OG0012191	3215
bnk_OG0005787	4
bnl_OG0004512	468
boca_OG0006727	984
bocks_OG0002575_OG0	1689
BOD1_OG0005544	4665
boi_OG0007601	1489
boi_OG0007603	716
boil_OG0012322	0
bol_OG0011238	1431
boly_OG0007153	0
BomBc1_OG0001623	508
BomBc2_OG0000769_OG0	576
BomBc3_OG0004769	62
BomT3_OG0011469	362
bon_OG0004934	4889
bond_OG0004726	699
bonsai_OG0007008	1838
Boot_OG0006400	3397
bor_OG0004967	3967
bora_OG0003911	1261
BORCS5_OG0008208	921
BORCS6_OG0011365	285
BORCS7_OG0007103	90
borr_OG0009292	2808
boss_OG0005676	40
botv_OG0006642	1439
bou_OG0007819	686
bowl_OG0008785	805
BoYb_OG0000400_OG0	1864
br_OG0007659	725
br_OG0011928	153
Br140_OG0001629	6390
brat_OG0001919	11425
Brca2_OG0000883	2189
Brd_OG0010852	0
CG7154_OG0009310	4108
Brd8_OG0002488	1513
Bre1_OG0010209	5787
Brf_OG0005483	954
Brf_OG0005485	315
brk_OG0007975	368
brm_OG0009999	6654
Brms1_OG0008442	1884
Bro_OG0011272	1
brp_OG0000499_OG1	80
l(3)72Ab_OG0009997	9244
bru1_OG0009737	27
bru1_OG0009738	30270
bru2_OG0009740	1370
bru2_OG0011823	52
bru2_OG0012161	313
bru3_OG0010907	275
bru3_OG0011909	1
Bruce_OG0004896	13437
brun_OG0003663	5020
brv1_OG0000706_OG0	0
brv2_OG0010919	0
brv3_OG0011666	3
BRWD3_OG0005288	11084
brwl_OG0009277	1992
bs_OG0003002	661
bs_OG0006897	497
bsf_OG0001906_OG0	10730
Bsg_OG0009780	8613
Bsg25D_OG0003412_OG0	5354
bsh_OG0009110	6
bsk_OG0012344	1212
bt_OG0000537_OG1	105
BTBD9_OG0000546_OG0	2083
BtbVII_OG0011887	3024
btd_OG0007557	318
Btk29A_OG0001838	3471
Btk29A_OG0011763	428
btl_OG0002041	428
btn_OG0004719	0
Btnd_OG0008611	14
btsz_OG0001035_OG1	1219
btsz_OG0004581	3
btv_OG0003692	1
btv_OG0009487	5
btz_OG0005342	5546
Bub1_OG0001806_OG0	2882
Bub3_OG0005120	2489
BubR1_OG0000657_OG0	3268
Buffy_OG0006561	426
bug_OG0006803	577
Bug22_OG0009372	922
BuGZ_OG0008876	2759
CG8270_OG0010257	1027
bun_OG0000556	3813
bun_OG0009749	4096
bur_OG0003683_OG0	8012
Burs_OG0001045_OG0	3
bves_OG0007497	594
bves_OG0007499	531
bw_OG0006000	36
bwa_OG0009122	509
bwa_OG0012525	399
Bx_OG0008666	6
Bx_OG0008667	985
Bx42_OG0007682	4316
by_OG0005550	3379
byn_OG0010803	969
bys_OG0007950	2962
c-cup_OG0012143	0
c(3)G_OG0001464_OG0	2058
c11.1_OG0007569	6558
c12.1_OG0007568	1355
c12.2_OG0007567	2925
C15_OG0002126_OG0	8
C1GalTA_OG0009799	1678
C3G_OG0007801	5109
C901_OG0008027	3
ca_OG0005700	4563
Ca-alpha1D_OG0009140	2187
Ca-alpha1T_OG0003323	353
Ca-beta_OG0009681	950
Ca-Ma2d_OG0009139	1929
CaBP1_OG0008860	5188
cac_OG0000605_OG0	39
cact_OG0009392	11102
cactin_OG0003129	1569
cad_OG0009437	4977
Cad74A_OG0010922	173
Cad86C_OG0002368	1280
Cad87A_OG0001088_OG0	2335
Cad89D_OG0001058_OG0	0
Cad96Ca_OG0011497	601
Cad96Cb_OG0005172	1
Cad99C_OG0005704	2129
CadN_OG0000277_OG1	28
Caf1-105_OG0002830	3825
Caf1-180_OG0007408	8912
Caf1-55_OG0001036	5171
cag_OG0001595_OG0	286
CAH1_OG0009192	4875
CAH13_OG0002843	0
CAH14_OG0002807	1
CAH15_OG0006256	0
CAH16_OG0000498_OG1	2
CAH2_OG0001000_OG0	4589
CAH3_OG0003177	3597
CAH5_OG0005796	68
CAH7_OG0000840	825
CAH8_OG0004748	454
CAH9_OG0005622	1313
CAHbeta_OG0002334	527
cal1_OG0002556_OG0	5683
CalpA_OG0003035	2622
CalpB_OG0010971	4286
CalpC_OG0008186	1060
Calr_OG0005564	28591
Cals_OG0013279_OG0	1606
Calx_OG0002139_OG0	65
Calx_OG0004417	2044
Calx_OG0004418	2241
calypso_OG0006121	936
Cam_OG0012053	14674
CaMKI_OG0012767	5090
CaMKII_OG0013280	6017
Camp_OG0005907	1230
Camta_OG0006364	1910
Camta_OG0006365	347
can_OG0004061_OG0	6
CanA1_OG0005778	516
CanB_OG0000231_OG0	38
CanB_OG0000231_OG1	3702
Cand1_OG0009382	5040
CAP_OG0000587_OG0	4341
CAP_OG0012405	3
Cap-D2_OG0005121	2238
Cap-D3_OG0009448	801
Cap-G_OG0002924	5605
Cap-H2_OG0004906	1637
Capa_OG0005712	0
Caper_OG0009347	6779
Capr_OG0010138	15499
caps_OG0010156	2671
caps_OG0010157	1821
capt_OG0009025	9723
capu_OG0000612_OG0	1169
car_OG0007437	1576
CARPA_OG0007960	18
CARPB_OG0007554	101
CarT_OG0009432	15
cas_OG0004236	98
casp_OG0006502	4832
cass_OG0009476	6058
Cat_OG0003869	31718
cathD_OG0002862	14736
cato_OG0006491	0
Catsup_OG0009538	2714
caup_OG0009938	8
cav_OG0000654	1058
caz_OG0003243_OG0	4062
cbc_OG0007265	692
Cbl_OG0002051_OG0	6016
CBP_OG0001721	2231
CBP_OG0007971	2665
Cbp20_OG0005066	663
Cbp53E_OG0006447	194
Cbp80_OG0007913	1650
Cbp80_OG0007915	2441
Cbs_OG0003124	7562
cbs_OG0007263	1982
cbt_OG0008760	4790
Cby_OG0004789	1
Cc2d2a_OG0002702	36
CCAP_OG0011467	7
CCAP-R_OG0000870	50
ccb_OG0012089	0
CCDC151_OG0011900	1
CCDC53_OG0009785	258
Ccdc58_OG0010399	939
Ccdc85_OG0008917	628
CCHa1_OG0004530	3
CCHa1-R_OG0006065	210
CCHa2_OG0002186_OG0	79
CCHa2-R_OG0005836	11
Cchl_OG0004776	4723
CCKLR-17D1_OG0003334	1
CCKLR-17D1_OG0008675	3
CCKLR-17D1_OG0011744	0
CCKLR-17D3_OG0008678	33
Ccm3_OG0005250	1590
Ccn_OG0010106	13
Ccn_OG0010107	16
Ccn_OG0012179	6
Ccp84Ab_OG0000178_OG0	171
Ccp84Ac_OG0001349_OG0	80
Ccp84Ae_OG0002110_OG0	707
Ccp84Af_OG0000109_OG0	25
Ccp84Af_OG0000109_OG1	0
Ccp84Af_OG0000109_OG2	378
Ccp84Ag_OG0001348_OG0	1153
Ccs_OG0006299	783
CCT1_OG0002281_OG0	13960
CCT2_OG0003145	18604
CCT3_OG0004995	15271
CCT4_OG0000979	13080
CCT5_OG0006600	15567
CCT6_OG0008508	15187
CCT7_OG0004839	5762
CCT7_OG0004841	2538
CCT8_OG0007117	15437
Ccz1_OG0010481	674
cd_OG0004708	5
CD98hc_OG0001357_OG0	12586
Cda4_OG0008701	237
Cda5_OG0008721	859
Cda9_OG0002707	16
CDase_OG0005749	147
cdc14_OG0009306	3392
Cdc16_OG0005493	1577
Cdc23_OG0009421	1127
Cdc27_OG0010426	4136
Cdc2rk_OG0006290	499
Cdc37_OG0011041	3862
Cdc42_OG0008268	4300
Cdc45_OG0007388	3147
Cdc5_OG0011371	2861
CDC50_OG0008483	2262
Cdc6_OG0002054	2311
Cdc7_OG0007729	5888
Cdep_OG0002087	1439
Cdep_OG0004159	1457
CdGAPr_OG0009111	5558
cdi_OG0000729	4665
cDIP_OG0004394	338
Cdk1_OG0000555_OG0	2554
Cdk12_OG0009875	2844
Cdk2_OG0002391	2742
CDK2AP1_OG0008015	1298
Cdk4_OG0006632	2576
Cdk5_OG0002993	948
Cdk5alpha_OG0009389	95
Cdk7_OG0001724	1587
Cdk8_OG0010977	565
Cdk9_OG0007009	1024
Cdlc2_OG0000234_OG1	3548
cdm_OG0002482	4814
Cds_OG0010549	2673
Ced-12_OG0009727	1900
ced-6_OG0006366	13902
CenB1A_OG0004675	4675
CenG1A_OG0003595_OG0	3256
CenG1A_OG0009182	279
Cenp-C_OG0002322	5316
Cep135_OG0009952	841
Cep135_OG0009954	441
cep290_OG0004127	29
Cep89_OG0006812	1
Cep97_OG0008778	1121
cer_OG0012078	1678
Cerk_OG0004182	3144
cert_OG0011161	2837
Cf2_OG0008971	3006
Cfp1_OG0007571	1561
CG5789_OG0004615	7899
cg_OG0006533	9113
CG10000_OG0005395	13
CG10005_OG0004963	35
CG10011_OG0005399	966
CG10013_OG0002410_OG0	60
CG10019_OG0008786	201
CG10026_OG0009081	853
CG10029_OG0004344	3
CG10031_OG0008792	359
CG10035_OG0004420	0
CG10038_OG0001436_OG0	837
CG10041_OG0012259_OG0	4
CG10051_OG0007036	35
CG10053_OG0004336	226
CG10055_OG0004329	2656
CG10062_OG0007038	179
CG10063_OG0010284	20
CG10064_OG0010282	0
CG10068_OG0004321	1066
CG10073_OG0000065_OG2	21
CG10075_OG0010279	772
CG10077_OG0010277	18729
CG10082_OG0005964	3920
CG10086_OG0001355	712
CG10089_OG0010567	81
CG10098_OG0004320	1405
CG10104_OG0006132	0
CG10116_OG0010569	61
CG10126_OG0005023	1485
CG10132_OG0009091	777
CG10137_OG0009093	250
CG10139_OG0006151	918
CG10140_OG0010573	33
CG10147_OG0010256	370
CG10151_OG0006160	239
CG10154_OG0010575	946
CG10163_OG0010252	0
CG10164_OG0001489	0
CG10165_OG0011781	341
CG10171_OG0010163	703
CG10175_OG0005507	358
CG10177_OG0001079_OG0	4
CG10184_OG0005509	869
CG10185_OG0005203	5
CG10189_OG0009087	424
CG10194_OG0009085	664
CG10195_OG0003572	617
CG10205_OG0006168	36
CG10208_OG0005527	407
CG10209_OG0006169	1150
CG10211_OG0009505	785
CG10222_OG0010165	467
CG10226_OG0010249	1989
CG10237_OG0003462	7295
CG1024_OG0004294	1196
CG10252_OG0011517	0
CG10254_OG0002565	33200
CG10257_OG0006606	3
CG10264_OG0005208	1
CG10265_OG0006935	671
CG10274_OG0003940	1369
CG10280_OG0004257	2
CG10283_OG0001907_OG0	1228
CG10286_OG0004292	3690
CG10298_OG0004288	1
CG10300_OG0005516	31
CG10301_OG0005515	5
CG10307_OG0005957	265
CG10311_OG0004972	635
CG10317_OG0004974	3
CG10321_OG0005965	4614
CG10324_OG0004994	560
CG10332_OG0005992	0
CG10333_OG0009507	2053
CG10336_OG0009516	1172
CG10337_OG0009096	383
CG10338_OG0009517	833
CG10339_OG0006873	52
CG10340_OG0001059_OG0	1870
CG10341_OG0009518	2494
CG10343_OG0009520	1171
CG10344_OG0007020	453
CG10345_OG0002430_OG0	507
CG10347_OG0000607_OG0	543
CG10348_OG0003704	65
CG10352_OG0008207	25
CG10353_OG0008206	3358
CG10357_OG0010470	0
CG10359_OG0010469	166
CG10361_OG0010014	40
CG10362_OG0008202	35
CG10365_OG0005518	2124
CG10366_OG0009102	1438
CG10375_OG0005526	1162
CG10376_OG0009519	1532
CG10383_OG0001909	2790
CG10384_OG0007018	21
CG10405_OG0004983	13
CG10407_OG0005207	281
CG10413_OG0003703_OG0	1354
CG10417_OG0013094	4902
CG10418_OG0010832	335
CG10425_OG0002500	1550
CG10428_OG0001263_OG0	1394
CG10431_OG0001914	274
CG10433_OG0006904	4372
CG10435_OG0002296_OG0	1786
CG10444_OG0007082	1642
CG10445_OG0001356	1108
CG10459_OG0001605_OG0	1
CG10462_OG0009105	5121
CG10463_OG0009108	1140
CG10466_OG0012145	222
CG10467_OG0010233	2497
CG10469_OG0010232	7830
CG10470_OG0009541	1356
CG10472_OG0000811_OG0	154
CG10479_OG0010225	651
CG10481_OG0009114	1
CG10483_OG0010221	371
CG10486_OG0010219	0
CG10492_OG0009544	5127
CG10494_OG0006908	826
CG10495_OG0009546	785
CG10505_OG0006927	32
CG10508_OG0010314	192
CG10510_OG0003948	1
CG10513_OG0005163	8845
CG10514_OG0005162	5428
CG10516_OG0009998	654
CG10527_OG0002810_OG0	9337
CG10543_OG0006262	5198
CG10550_OG0000747	4419
CG10555_OG0008527	3862
CG10561_OG0009552	584
CG10565_OG0010321	9636
CG10576_OG0010200	18047
CG10581_OG0010326	84
CG10584_OG0010328	470
CG10587_OG0000094_OG0	0
CG10587_OG0000094_OG1	0
CG10587_OG0000094_OG2	0
CG10589_OG0003950	1
CG10591_OG0010195	0
CG10597_OG0003317	10
CG10598_OG0011740	315
CG10600_OG0009530	6191
CG10602_OG0009532	8540
CG10616_OG0010838	1860
CG10621_OG0001911	222
CG10623_OG0001912	2325
CG10628_OG0009107	971
CG10631_OG0001241	5898
CG10646_OG0009949	450
CG10654_OG0009947	469
CG10657_OG0009951	582
CG10660_OG0010840	498
CG10663_OG0010839	136
CG10669_OG0005156	770
CG10674_OG0010603	677
CG10680_OG0003577	884
CG10681_OG0009950	244
CG10700_OG0011812	1
CG10702_OG0009548	2572
CG10710_OG0010908	236
CG10713_OG0010576	11
CG10725_OG0010574	24
CG10730_OG0000951	19
CG10731_OG0006517	308
CG10737_OG0006638	8308
CG10738_OG0010568	230
CG1074_OG0007339	2285
CG10747_OG0009127	838
CG10748_OG0011855_OG0	0
CG10749_OG0003913_OG0	0
CG10750_OG0009561	0
CG10752_OG0010150_OG0	0
CG10761_OG0008304	0
CG1077_OG0004263	15
CG10793_OG0003237	6
CG10795_OG0006915	804
CG10799_OG0003081	82
CG10801_OG0012112	4
CG10802_OG0008133	1355
CG10803_OG0008134	1627
CG10804_OG0008132	19
CG10809_OG0010976	974
CG10814_OG0007257	4
CG10822_OG0007072	0
CG10839_OG0009144	0
CG10841_OG0002198_OG0	2
CG10853_OG0003980_OG0	2
CG10859_OG0009209	10
CG10862_OG0002017_OG1	12290
CG10863_OG0010486	4956
CG10863_OG0012194_OG0	24
CG10864_OG0005043	53
CG10866_OG0010485	514
CG10874_OG0003457	1557
CG10877_OG0002385_OG0	295
CG10887_OG0002183_OG0	0
CG10898_OG0002547	603
CG1090_OG0003105_OG0	64
CG10903_OG0002293_OG0	969
CG10904_OG0011634	512
CG10907_OG0001984_OG0	797
CG10909_OG0005022	0
CG10910_OG0006092	42
CG10911_OG0006095	606
CG10912_OG0000471	80
CG10914_OG0006109	867
CG10919_OG0001352	0
CG1092_OG0001161_OG0	444
CG10920_OG0007959	0
CG10927_OG0006710	313
CG10931_OG0006071	1
CG10932_OG0007954	3846
CG10934_OG0002756_OG0	0
CG10939_OG0005908	5193
CG10947_OG0009415	108
CG10948_OG0009927	1155
CG10949_OG0009416	674
CG10950_OG0012279	0
CG10958_OG0001743	244
CG10959_OG0008299	703
CG10962_OG0007748	123
CG10970_OG0003173	7
CG10973_OG0012539	858
CG10979_OG0004244	4179
CG10984_OG0009934	916
CG10996_OG0008249	1
CG11000_OG0004245	16
CG11007_OG0003037	1479
CG11018_OG0007064	0
CG11029_OG0001270	805
CG1103_OG0003103_OG0	1332
CG11030_OG0003728	1858
CG11034_OG0001268	119
CG11035_OG0002292_OG0	299
CG11041_OG0001654	6
CG11044_OG0007073	357
CG1105_OG0004314	1953
CG11050_OG0009604	3599
CG11060_OG0006765	5
CG11068_OG0011716	4
CG11069_OG0004655	259
CG11076_OG0001759	5221
CG11077_OG0000549_OG0	716
CG11085_OG0008456	1
CG11089_OG0004653	5060
CG11095_OG0003249	511
CG11099_OG0007074	128
CG11103_OG0003250	407
CG11106_OG0012330	0
CG11109_OG0001964	665
CG11110_OG0006619	466
CG11123_OG0006752	1782
CG11125_OG0006747	467
CG11127_OG0006744	1012
CG1113_OG0004171	22
CG11131_OG0001957_OG0	23
CG11134_OG0003251	1509
CG11141_OG0006745	1739
CG11145_OG0006754	0
CG11147_OG0003729	5041
CG11149_OG0003730	115
CG11151_OG0008256	3511
CG11159_OG0006283	0
CG1116_OG0004164	1105
CG11162_OG0008263	1
CG11168_OG0004657	1608
CG11170_OG0006462	334
CG11178_OG0003327	1617
CG11180_OG0006625	4733
CG11191_OG0007189	22
CG11192_OG0007095	17
CG11200_OG0007088	1427
CG11211_OG0012938	3
CG11226_OG0012166_OG0	54
CG11227_OG0007505	1
CG1124_OG0002090	3929
CG11241_OG0003815_OG0	567
CG11247_OG0009861	522
CG11248_OG0003830_OG0	477
CG11249_OG0009864	8
CG11251_OG0001998	0
CG11257_OG0007039	440
CG11263_OG0001789	854
CG11267_OG0011856	5494
CG11269_OG0006458	0
CG11275_OG0002906	1810
CG11279_OG0003924_OG0	479
CG11286_OG0004361	0
CG1129_OG0002085	1570
CG11291_OG0003029	1
CG11294_OG0007761	0
CG11298_OG0007031	0
CG11309_OG0010303	1644
CG11317_OG0012026	21
CG11318_OG0000756	55
CG11319_OG0009603	542
CG11327_OG0009628	6
CG11333_OG0002657_OG0	13
CG11334_OG0005804	3820
CG11342_OG0011920	301
CG11345_OG0011138	205
CG11349_OG0011131	0
CG11353_OG0011127	454
CG11356_OG0008477	0
CG11357_OG0011126	1462
CG1136_OG0010499	2025
CG11367_OG0000806_OG0	347
CG11369_OG0011699	1
CG1137_OG0004303	0
CG11370_OG0003817_OG0	82
CG11377_OG0008723	1765
CG11378_OG0007395	676
CG11379_OG0007397	0
CG11380_OG0007400	58
CG11381_OG0007402	17
CG11382_OG0007404	175
CG11384_OG0007396	33
CG1139_OG0004077	409
CG11391_OG0001026_OG0	0
CG11396_OG0010345	1399
CG11398_OG0007405	640
CG11403_OG0007406	1554
CG11404_OG0012169	0
CG11406_OG0006889	2
CG11409_OG0007766	1086
CG11413_OG0011575	1
CG11414_OG0006019	5195
CG11417_OG0007590	6272
CG1142_OG0012974	1066
CG11425_OG0009823	311
CG11426_OG0009824	1381
CG1143_OG0011104	3102
CG11436_OG0003200	890
CG11437_OG0009825	26
CG11438_OG0009826	222
CG11447_OG0004515	500
CG11449_OG0000981_OG1	2
CG11453_OG0001027_OG0	197
CG11454_OG0001792	791
CG11456_OG0003951	667
CG11459_OG0000135_OG1	19
CG1146_OG0011093	2130
CG11470_OG0000857	3
CG11474_OG0005934	1398
CG11475_OG0005935	15
CG11498_OG0001515	10
CG11504_OG0002630	969
CG11523_OG0009832	723
CG11529_OG0010828	38
CG11537_OG0010640	2842
CG11550_OG0002660	83
CG11560_OG0010817	499
CG11562_OG0008742	660
CG11563_OG0002662	1594
CG11566_OG0007496	9
CG11570_OG0004027	0
CG11581_OG0008240	1
CG11583_OG0010538	3160
CG11584_OG0008239	730
CG11585_OG0012335	8
CG11586_OG0010534	674
CG11590_OG0001741	637
CG11593_OG0010497	1904
CG11594_OG0010492	913
CG11596_OG0007629	4017
CG11601_OG0008739	899
CG11608_OG0000142_OG0	1
CG1161_OG0004180	2045
CG11617_OG0008731	79
CG11619_OG0003864_OG0	22
CG11626_OG0011450	0
CG11629_OG0003739	1
CG11630_OG0009580	1
CG11634_OG0009583	0
CG11635_OG0007156	0
CG11638_OG0007387	45
CG11655_OG0001745_OG0	1120
CG11656_OG0005013	2
CG11658_OG0010025	647
CG11663_OG0012087	0
CG11664_OG0011395	0
CG11666_OG0012316	0
CG11668_OG0002452	22
CG11670_OG0005008	33
CG11672_OG0004805	33
CG11674_OG0008231	4102
CG11679_OG0008511	861
CG11686_OG0002448_OG0	497
CG11693_OG0004810	0
CG11694_OG0000225_OG0	0
CG11694_OG0000225_OG1	0
CG11695_OG0007879	910
CG11696_OG0007880	1912
CG11698_OG0002319_OG0	0
CG11699_OG0007882	1318
CG11703_OG0002165_OG0	0
CG11710_OG0001691_OG0	1450
CG1172_OG0004189	1627
CG11722_OG0001391	466
CG11723_OG0003571	1070
CG11726_OG0010048	0
CG11737_OG0001419_OG0	1955
CG11741_OG0001420_OG0	24
CG11752_OG0007995	944
CG11755_OG0000851	214
CG11756_OG0007997	0
CG11760_OG0004826	1248
CG11768_OG0004832	33
CG11771_OG0005200	4588
CG11777_OG0006309	480
CG11779_OG0004481	3254
CG11786_OG0012799	0
CG11788_OG0007083	369
CG11790_OG0005187	1965
CG11791_OG0012008	1459
CG11807_OG0003009_OG0	2344
CG11808_OG0006841	321
CG11811_OG0004058	2617
CG11816_OG0008636	0
CG11835_OG0000264_OG0	34868
CG11835_OG0000264_OG1	696
CG11837_OG0005082	1287
CG11841_OG0005083	1082
CG11842_OG0000856_OG1	76
CG11843_OG0011490	45
CG11852_OG0002502_OG0	615
CG11854_OG0005171	25
CG11857_OG0005167	2781
CG11858_OG0005166	833
CG11878_OG0000055_OG0	174
CG11878_OG0000055_OG1	385
CG11878_OG0000055_OG2	4948
CG11882_OG0005094	652
CG11883_OG0006313	2153
CG11885_OG0003355	430
CG11892_OG0005161	11271
CG11893_OG0000039_OG2	567
CG11899_OG0005100	2571
CG11902_OG0005155	776
CG11906_OG0001618	1163
CG11911_OG0008747	47
CG11912_OG0008746	3
CG11920_OG0005183	1500
CG11927_OG0003556	1013
CG11929_OG0011773	0
CG11961_OG0001155_OG0	1926
CG11964_OG0004848	746
CG11970_OG0004849	3634
CG11975_OG0004850	1256
CG11977_OG0012457_OG0	0
CG11980_OG0002337	3906
CG11983_OG0004852	16
CG11986_OG0004855	628
CG11997_OG0004862	0
CG11999_OG0004179	1232
CG12003_OG0004112	0
CG12004_OG0011286	4625
CG12009_OG0010662	8
CG12010_OG0010671	854
CG12011_OG0011025	9
CG12012_OG0010672	938
CG12016_OG0010666	1314
CG12017_OG0010661	2
CG12020_OG0011042	0
CG12024_OG0011050	1526
CG12025_OG0011053	1741
CG12035_OG0011029	0
CG12038_OG0011331	35
CG12054_OG0000497	6077
CG12056_OG0003138	466
CG12057_OG0003139	3
CG12061_OG0000938_OG0	0
CG12065_OG0007412	4368
CG12069_OG0001519	7
CG12071_OG0011553	25
CG12071_OG0013484	21
CG12075_OG0007754	1235
CG1208_OG0004248	140
CG12081_OG0007411	1203
CG12084_OG0011296	3026
CG12091_OG0011293	4804
CG12093_OG0011111	1551
CG12096_OG0008559	1279
CG12099_OG0011289	6645
CG12104_OG0011284	971
CG12105_OG0004111	284
CG12106_OG0007586	298
CG12107_OG0006719	1646
CG12111_OG0007413	25
CG12112_OG0012598_OG0	346
CG12115_OG0007587	0
CG12116_OG0008625	712
CG12118_OG0007585	997
CG12121_OG0007579	4374
CG12123_OG0003325	490
CG12128_OG0002879	2547
CG12129_OG0002878	1197
CG1213_OG0002105	981
CG12134_OG0006319	1582
CG12147_OG0004192	0
CG12155_OG0003210	1646
CG12159_OG0002860	939
CG12164_OG0006760	141
CG12170_OG0002098	1159
CG12171_OG0004222	1358
CG12173_OG0004172	1076
CG12177_OG0008262	888
CG1218_OG0002103	1750
CG12182_OG0011099	428
CG12194_OG0008975	242
CG12204_OG0001687	437
CG12206_OG0008131	197
CG12209_OG0002818	1
CG12213_OG0002418	1970
CG12219_OG0007713	1579
CG12224_OG0000651_OG1	172
CG12231_OG0003119	0
CG12236_OG0008414	1863
CG12237_OG0007424	2218
CG12239_OG0001754	34
CG12241_OG0001396	991
CG12253_OG0011818	368
CG12256_OG0004947	9
CG12259_OG0005539	750
CG12268_OG0005336	2494
CG1227_OG0004337	952
CG12278_OG0004413	1
CG12279_OG0004445	459
CG12288_OG0009457	2100
CG12289_OG0010046	0
CG12290_OG0002618	1674
CG12299_OG0009634	2308
CG12301_OG0001981	2878
CG12307_OG0009694	0
CG1231_OG0011372	2
CG12316_OG0009955	4087
CG12320_OG0005053	203
CG12321_OG0001064_OG0	1985
CG12325_OG0002854	2942
CG1233_OG0011370	2765
CG1234_OG0004335	3888
CG12341_OG0002848	382
CG12343_OG0002853	1066
CG12344_OG0002855	28
CG12355_OG0012373	301
CG1236_OG0002100	1819
CG12362_OG0000821_OG0	0
CG12374_OG0007223	32
CG12375_OG0009777	1677
CG12379_OG0008514	141
CG12384_OG0006229	3036
CG1239_OG0004237	1092
CG12395_OG0001736	0
CG12398_OG0008359	293
CG12402_OG0002224_OG0	32
CG12420_OG0002594_OG0	1
CG12426_OG0005340	0
CG12438_OG0003802	0
CG12439_OG0009296	0
CG12446_OG0001786_OG0	0
CG12448_OG0009145	0
CG1246_OG0011105	225
CG12464_OG0011955	0
CG12470_OG0007846	4
CG12479_OG0008243	0
CG12480_OG0008242	50
CG12481_OG0008237	0
CG12490_OG0000233_OG1	4
CG12496_OG0007599	2
CG12498_OG0008105	0
CG12499_OG0002285_OG0	9219
CG12502_OG0011339	7
CG12507_OG0008176	18
CG12511_OG0009568	0
CG12516_OG0005410	0
CG12517_OG0009649	249
CG12520_OG0010149	41
CG12521_OG0012944	0
CG12531_OG0008272	30
CG12535_OG0008128	1
CG12539_OG0008363	41
CG12540_OG0008220	0
CG12541_OG0007825	96
CG12560_OG0012234	766
CG12567_OG0012740	3529
CG12576_OG0001784_OG0	4037
CG12581_OG0001679_OG0	3066
CG12589_OG0011424	0
CG12590_OG0011977	0
CG12594_OG0005596	24
CG12607_OG0011139	609
CG12609_OG0008677	0
CG12617_OG0003653	0
CG12620_OG0009462	0
CG12637_OG0008050	0
CG12643_OG0007518	43
CG1265_OG0010531	435
CG12655_OG0000445_OG2	1
CG12659_OG0007410	156
CG12661_OG0007749	1
CG12662_OG0007747	4
CG12672_OG0007868	3
CG12674_OG0003570	0
CG12679_OG0001731_OG0	0
CG12680_OG0001718	0
CG12682_OG0012323	0
CG12691_OG0007931	0
CG12692_OG0000634_OG0	0
CG12693_OG0012106	0
CG12698_OG0008169	6
CG12699_OG0000230_OG1	2
CG12702_OG0001192	1031
CG12708_OG0000271_OG0	17
CG12708_OG0000271_OG0.2	149
CG1271_OG0010635	401
CG12713_OG0003881_OG0	338
CG12716_OG0008438	9
CG12723_OG0008557	2
CG12728_OG0000928_OG0	465
CG12729_OG0011725	11
CG1273_OG0010536	17
CG12730_OG0007375	265
CG12744_OG0000893	1476
CG12746_OG0004208	2254
CG1275_OG0011072	3144
CG12768_OG0001283_OG0	83
CG12769_OG0007187	199
CG12773_OG0003140	3803
CG12782_OG0012281	11
CG12783_OG0000743_OG0	0
CG12784_OG0005236	2
CG12795_OG0008825	1835
CG12811_OG0002240	1445
CG12817_OG0002595_OG0	9
CG12818_OG0004897	494
CG12822_OG0001599	1274
CG12825_OG0001130_OG1	558
CG12826_OG0002951	105
CG12828_OG0011622	0
CG12831_OG0011623_OG0	0
CG12836_OG0002963_OG0	1
CG12848_OG0006045	671
CG12849_OG0011577	0
CG12851_OG0005862	41
CG12857_OG0006163	2
CG12860_OG0006154	2
CG12861_OG0006153	0
CG12862_OG0011585_OG0	0
CG12863_OG0011584	697
CG12866_OG0002772	0
CG12868_OG0001564	318
CG12869_OG0006145	26
CG12869_OG0006146	3
CG12877_OG0001472_OG0	4021
CG1288_OG0001350	0
CG12880_OG0005345	275
CG12883_OG0001474	486
CG12885_OG0001477	15
CG12895_OG0006308	730
CG12909_OG0002821	1949
CG12910_OG0006305	61
CG12911_OG0006304	69
CG12914_OG0002819	0
CG12917_OG0002815	6
CG12920_OG0006291	17
CG12926_OG0006349	287
CG12929_OG0006357	153
CG12934_OG0006315	44
CG12935_OG0002846	507
CG12942_OG0001596_OG0	1882
CG12945_OG0004570	2629
CG12947_OG0004568	201
CG12948_OG0004558	1029
CG12963_OG0001641_OG0	120
CG12964_OG0002996_OG0	64
CG12970_OG0006808	3
CG12971_OG0010294	13
CG12974_OG0010307	285
CG12983_OG0010332	2
CG12984_OG0003949	8
CG12985_OG0000915	21
CG12986_OG0011685	0
CG1299_OG0000523_OG0	4566
CG12990_OG0007696	69
CG12991_OG0007703	1344
CG12992_OG0011688	27
CG12994_OG0007707	0
CG12995_OG0008599	8
CG12998_OG0011739	281
CG13000_OG0011738	2
CG13001_OG0008580	594
CG13002_OG0008577	1
CG13003_OG0008572	937
CG13004_OG0008570	881
CG13005_OG0008567	1811
CG13008_OG0008305	7
CG13010_OG0003260	3
CG13012_OG0008317	149
CG13014_OG0008547	640
CG13016_OG0006536	1040
CG13018_OG0006537	114
CG13021_OG0003241	1
CG13022_OG0010698	2
CG13023_OG0010699	0
CG13024_OG0010708	106
CG13026_OG0010716	21
CG13028_OG0004010	7
CG13031_OG0012200	424
CG13032_OG0004014_OG0	4
CG13033_OG0010736	559
CG13038_OG0010761	5
CG13039_OG0010762	0
CG1304_OG0000265_OG0	39
CG1304_OG0000265_OG1	30
CG13040_OG0010763	2
CG13041_OG0000280_OG0	471
CG13041_OG0000280_OG0.2	464
CG13042_OG0010767	9
CG13043_OG0000281_OG0	398
CG13043_OG0000281_OG1	542
CG13044_OG0010768	337
CG13045_OG0000814	1
CG13046_OG0010771	36
CG13047_OG0010772	482
CG13048_OG0010773	6
CG13049_OG0010774	41
CG13051_OG0011898	617
CG13053_OG0010778	0
CG13054_OG0010779	0
CG13055_OG0010780	0
CG13056_OG0010757	2
CG13058_OG0004021	7
CG13059_OG0010764	817
CG13062_OG0010766	0
CG13064_OG0010775	0
CG13065_OG0010776	1
CG13066_OG0012201	391
CG13068_OG0002030_OG1	250
CG13069_OG0004022	455
CG1307_OG0004308	2468
CG13070_OG0012202	0
CG13071_OG0011899	0
CG13073_OG0012731_OG0	14
CG13074_OG0010797	0
CG13075_OG0000216_OG0	160
CG13075_OG0000216_OG1	823
CG13077_OG0009097	417
CG13078_OG0003575_OG0	0
CG13081_OG0003574	0
CG13082_OG0009094	14
CG13083_OG0009084	32
CG13084_OG0009083	27
CG13085_OG0001922	40
CG13086_OG0003709	129
CG13088_OG0001266	462
CG1309_OG0010533	3069
CG13096_OG0003720	6977
CG13097_OG0001923	3801
CG13101_OG0009304	617
CG13102_OG0009298	59
CG13108_OG0009295	14
CG13110_OG0011792	0
CG13113_OG0001247_OG0	603
CG13114_OG0009279	162
CG13116_OG0001878	344
CG13123_OG0001877	234
CG13124_OG0003502	8597
CG13126_OG0003515	1063
CG13127_OG0001844	0
CG13131_OG0000790_OG0	0
CG13133_OG0003525	11
CG1314_OG0011674	0
CG13144_OG0009363	7
CG13148_OG0007214	64
CG13151_OG0006215	276
CG13154_OG0006206	6
CG13155_OG0006196	1126
CG13157_OG0002779	9
CG1316_OG0000430_OG0	2280
CG13168_OG0006184	5
CG1317_OG0011084	4138
CG13170_OG0006182	0
CG13171_OG0006180	0
CG13177_OG0012831	440
CG13185_OG0002928	10440
CG13186_OG0006594	0
CG13192_OG0006567	1189
CG13193_OG0006565	0
CG13196_OG0006560	5
CG13197_OG0006563	1538
CG13202_OG0001123_OG0	0
CG13203_OG0006235	7
CG13204_OG0006233	393
CG13215_OG0002793_OG0	477
CG13216_OG0001568_OG0	31
CG13218_OG0002791_OG0	54
CG13220_OG0001573_OG0	1625
CG13223_OG0001571_OG0	0
CG13226_OG0002794_OG0	14
CG13227_OG0006218_OG0	3
CG13228_OG0011587_OG0	15
CG13229_OG0002786_OG0	100
CG13229_OG0002787_OG0	3914
CG13231_OG0006217	1
CG13239_OG0009815	63
CG1324_OG0007509	0
CG13243_OG0009147	0
CG13247_OG0010378	31
CG13248_OG0010371	133
CG13250_OG0011870	4
CG13251_OG0010355	9
CG13252_OG0003952	1280
CG13258_OG0009399	5
CG13272_OG0008882	0
CG13280_OG0008881	2
CG13282_OG0008887	536
CG13285_OG0010583	252
CG13287_OG0010216	5
CG13288_OG0010220	0
CG13293_OG0003937	6
CG13295_OG0010231	777
CG13297_OG0010242	7
CG13299_OG0011864	1278
CG13300_OG0003943	47
CG13305_OG0011196	4
CG13306_OG0011204	25
CG13308_OG0004102	19
CG13309_OG0011211	7643
CG13310_OG0011207	7
CG13312_OG0011210	1
CG13313_OG0004105_OG0	444
CG13314_OG0011224	45
CG13315_OG0011237	2062
CG13318_OG0004834	2033
CG13319_OG0006667	821
CG13321_OG0006673	2786
CG13326_OG0006545	2
CG13330_OG0007271	0
CG13331_OG0007273	8
CG13332_OG0007274	0
CG13334_OG0007281	0
CG13337_OG0011662	9
CG13339_OG0007296	600
CG13344_OG0007304	1598
CG13358_OG0007351	17
CG13359_OG0012499	1
CG13360_OG0010145	263
CG13361_OG0003189	4
CG13362_OG0007862	6
CG13364_OG0001174_OG0	4
CG13365_OG0007831	357
CG13367_OG0003188_OG0	1535
CG13369_OG0003181	1734
CG13375_OG0007847	111
CG13377_OG0007849	1207
CG13380_OG0010135	384
CG13384_OG0003473	3566
CG13385_OG0012520	0
CG13386_OG0003471	11
CG1339_OG0006721	2
CG13390_OG0003479	501
CG13392_OG0003476	591
CG13397_OG0003469	1572
CG13398_OG0003468	868
CG13403_OG0008236	182
CG13404_OG0008224	4
CG13405_OG0011376	12
CG13407_OG0004768	0
CG13408_OG0004770	2
CG13409_OG0004775	36
CG13423_OG0007099	7
CG13426_OG0011654	3
CG13427_OG0003049	2
CG13428_OG0007100	513
CG13430_OG0001658	284
CG13436_OG0006622	17
CG13437_OG0006285	6
CG13438_OG0006243	1
CG1344_OG0012226	790
CG13442_OG0006244	0
CG13443_OG0006248	0
CG13445_OG0003880	0
CG13449_OG0009980	26
CG13454_OG0003875_OG0	0
CG13455_OG0009966	1
CG13457_OG0001288	8
CG13458_OG0004037	46
CG13460_OG0010841	0
CG13465_OG0000343_OG0	0
CG13471_OG0004048	0
CG13473_OG0010860	0
CG13474_OG0004049	0
CG13476_OG0012898	0
CG13481_OG0000339_OG0	8
CG13481_OG0000339_OG1	0
CG13484_OG0010886	310
CG13488_OG0001544_OG1	8
CG13492_OG0005946	1367
CG13501_OG0005936	1
CG13502_OG0005931	15
CG13502_OG0012991	7
CG13506_OG0007028	3930
CG13510_OG0006998	876
CG13511_OG0006997	25
CG13516_OG0006995	471
CG13526_OG0006986	0
CG13527_OG0006984	0
CG13531_OG0006978	2585
CG13532_OG0006975	5
CG13538_OG0005981	0
CG13539_OG0012044	0
CG1354_OG0007555	7798
CG13541_OG0012280	0
CG13544_OG0005976	1
CG13545_OG0012580	71
CG13551_OG0000540_OG1	6201
CG13551_OG0012048	3424
CG13557_OG0012477	0
CG13558_OG0001556	0
CG13559_OG0012047	7
CG13561_OG0011643	1
CG13562_OG0011631	42
CG13575_OG0006892	4
CG13577_OG0001150_OG0	1
CG13578_OG0006898	4
CG13579_OG0006013	9
CG1358_OG0006724	1448
CG13581_OG0002746	0
CG13585_OG0011574	1530
CG13587_OG0006025	0
CG13594_OG0006033	138
CG13599_OG0005537	455
CG1360_OG0006725	651
CG13601_OG0005534	1286
CG13603_OG0005332	1888
CG13605_OG0005319	2208
CG13606_OG0005306	124
CG13607_OG0005318	269
CG13609_OG0012982	199
CG13613_OG0005278	0
CG13614_OG0002525_OG0	3
CG13615_OG0002524	0
CG13616_OG0005272	14
CG13618_OG0005267	1480
CG13622_OG0005268	1
CG13623_OG0005265	188
CG13625_OG0004618	1745
CG13627_OG0004629	4
CG13630_OG0004630	2606
CG13631_OG0004635	890
CG13634_OG0004637	10
CG13641_OG0004650	7
CG13643_OG0002274	148
CG13653_OG0002504	0
CG13654_OG0005174	68
CG13663_OG0011496	514
CG13667_OG0004090_OG0	633
CG13670_OG0011168	12
CG13671_OG0004086_OG0	1026
CG13675_OG0000560_OG2	38
CG13676_OG0003984	212
CG13678_OG0000129_OG3	631
CG1368_OG0008241	744
CG13685_OG0010463	20
CG13689_OG0008772	194
CG13690_OG0008752	1182
CG13692_OG0008754	4
CG13698_OG0010125	1088
CG13699_OG0003907_OG0	0
CG13705_OG0010610	577
CG13707_OG0010613	94
CG13708_OG0010614	23
CG1371_OG0006292	8133
CG13711_OG0010618	0
CG13712_OG0010619	0
CG13713_OG0010620	3
CG13716_OG0010627	22
CG13720_OG0004084	0
CG13721_OG0012208	4
CG13722_OG0011130	270
CG13723_OG0010915	0
CG13724_OG0010917	0
CG13725_OG0010918	0
CG13727_OG0004055	11
CG13728_OG0010923	498
CG13731_OG0011910	7586
CG13733_OG0010089	11
CG13738_OG0011907	174
CG13739_OG0002891	4
CG13743_OG0006405	13
CG13744_OG0006409	0
CG13747_OG0006408	0
CG13748_OG0006626	0
CG13751_OG0001660_OG0	421
CG13760_OG0007606	658
CG13766_OG0009602	604
CG13771_OG0009612	4
CG13775_OG0003750_OG0	279
CG13784_OG0000956_OG0	1155
CG13786_OG0003631	9
CG13796_OG0001883_OG0	278
CG13801_OG0000219_OG0	0
CG13801_OG0000219_OG1	0
CG13806_OG0011077	44
CG13807_OG0011075	330
CG13810_OG0011066	24
CG13813_OG0010189	62
CG13829_OG0011464	1
CG13833_OG0004687	178
CG13837_OG0002276	19
CG13838_OG0011993	0
CG13841_OG0004694	129
CG13842_OG0004706	3
CG13847_OG0004737	47
CG13850_OG0004743	2396
CG13855_OG0004744	4
CG13856_OG0004745	163
CG13857_OG0004746	2
CG13862_OG0004760	0
CG13868_OG0007089	10279
CG13868_OG0013578	2369
CG13869_OG0007075	1
CG1387_OG0008528	1
CG13870_OG0007093	3
CG13871_OG0003047	6
CG13872_OG0007071	1
CG13875_OG0011381	71
CG13876_OG0001334_OG0	338
CG13877_OG0011937	108
CG13884_OG0000403_OG0	0
CG13887_OG0011343	5162
CG13891_OG0002060	4
CG13893_OG0011360	714
CG13894_OG0004129	57
CG13895_OG0004128	622
CG13901_OG0011344	682
CG13907_OG0011337	7626
CG13912_OG0011325	170
CG13917_OG0011285	7963
CG13919_OG0011274	207
CG13920_OG0011271	122
CG13921_OG0011032	1068
CG13924_OG0011054	6
CG13926_OG0011282	550
CG13928_OG0011279	51
CG13930_OG0011024	1
CG13931_OG0004073	0
CG13933_OG0011036	1946
CG13937_OG0011056	539
CG13949_OG0003375	1
CG13950_OG0003376	48
CG13954_OG0006374	36
CG13955_OG0002890_OG0	6
CG13962_OG0012240	1
CG13970_OG0009133_OG0	1
CG13972_OG0005361	0
CG13983_OG0002696	1
CG13991_OG0000661_OG1	0
CG13992_OG0002070_OG0	1000
CG13994_OG0011942	524
CG13995_OG0000538_OG0	8
CG13999_OG0000662_OG0	4
CG14005_OG0001926	1085
CG14006_OG0001927	0
CG14007_OG0009567	1
CG14011_OG0003731	0
CG14013_OG0003734	1
CG14014_OG0009443	1
CG14015_OG0009446	6
CG14017_OG0003733	1
CG14020_OG0003686	2
CG14022_OG0008831	106
CG14024_OG0003410_OG0	13
CG14034_OG0008836	1
CG14036_OG0008842	987
CG14042_OG0001816	21
CG14043_OG0003425	1844
CG14044_OG0008964	4
CG14050_OG0000684	32
CG14052_OG0007777	2
CG14053_OG0012099	171
[truncated: 9,910 more rows]
