# Supplementary material for: Evolution of chemosensory tissues and cells across ecologically diverse Drosophilids
Source: Nat Commun. 2024 Feb 5;15:1047. doi: 10.1038/s41467-023-44558-4 (PMC10844241; doi:10.1038/s41467-023-44558-4)
Supplement: Supplementary file 18 — Supplementary Data 15 [file 41467_2023_44558_MOESM18_ESM.zip › all_count_tables_renamed/SANF10ANT_counts_trim_genes_FBids_1_1_sorted.txt]

128up_OG0006588	1485
14-3-3epsilon_OG0002478	17436
14-3-3epsilon_OG0001126_OG1	34171
140up_OG0004534	1074
18w_OG0003044	2498
26-29-p_OG0010897	10641
2mit_OG0000576_OG0	165
5-HT1A_OG0006644	52
5-HT1B_OG0006647	146
5-HT2A_OG0000287_OG0	420
5-HT2B_OG0011472	2605
5-HT7_OG0005777	97
5PtaseI_OG0005188	2319
7B2_OG0004187	5256
a_OG0006460	945
a10_OG0010691	441119
a5_OG0009037	231115
a6_OG0007651	1404
AANATL2_OG0003640	2103
AANATL4_OG0000091_OG1	1
AANATL7_OG0007605	10
Aasdh_OG0001831	7103
Aatf_OG0001947	706
aay_OG0011265	21351
ab_OG0009683	1806
ab_OG0009684	284
ABCB7_OG0011281	5254
Pmp70_OG0003257	11192
Abd-B_OG0005000	1
Abi_OG0002227_OG0	1623
Abl_OG0010722	8894
abo_OG0009656	624
Abp1_OG0010565	2741
abs_OG0003097	2398
ac_OG0007843	0
Ac13E_OG0008321	2919
Ac3_OG0009573	4128
Ac78C_OG0010320	2815
Acam_OG0000252_OG0	0
Acam_OG0000252_OG1	1
Acam_OG0005131	1
CG9149_OG0011313	646
Acbp1_OG0009246	1093
Acbp2_OG0010415	1677
Acbp4_OG0000311_OG0	1
Acbp4_OG0000311_OG1	25
Acbp6_OG0010414	795
ACC_OG0007193	21954
AcCoAS_OG0000812	52767
Ace_OG0000652_OG0	2705
Acer_OG0000953_OG0	10301
Acer_OG0003808	190
Acf_OG0002671	2390
Achl_OG0002770	1546
acj6_OG0008333	941
acj6_OG0008334	2813
Ack_OG0010507	5301
Ack-like_OG0006546	3198
Acn_OG0009540	11052
CG5009_OG0006075	11535
Acox57D-d_OG0006913	20
Acox57D-p_OG0001151	2780
Acp1_OG0009317	798
Acp32CD_OG0009664	0
Acp65Aa_OG0003939	27
Acph-1_OG0001513	604
CG12512_OG0008829	2572
CG18155_OG0007972	143
Acsl_OG0007133	41673
Act42A_OG0000022_OG0	1183
Act42A_OG0000022_OG1	6277
Act42A_OG0000022_OG3	1224
Act42A_OG0000022_OG4	3733
Act42A_OG0000022_OG5	2398
Actn_OG0003148_OG0	5656
Actn3_OG0011403_OG0	0
ACXB_OG0000046_OG0	0
ACXB_OG0000046_OG1	7
ACXB_OG0000046_OG2	3
ACXB_OG0000046_OG2.2	0
ACXD_OG0004078_OG0	1126
Acyp_OG0009408	0
Acyp2_OG0011498	935
Ada_OG0002342	29
Ada1-2_OG0003777_OG0	614
Ada2a_OG0005051	543
Ada2b_OG0004799	647
Ada3_OG0007872	1895
AdamTS-A_OG0005247	328
AdamTS-A_OG0012010	25
AdamTS-B_OG0008089	4389
Adar_OG0007649	2414
Adat1_OG0003596	144
Adck1_OG0006032	803
Adck5_OG0010063	1397
ADD1_OG0006579	1714
Adf1_OG0001636_OG0	478
Adgf-A_OG0001991_OG0	8
Adgf-A_OG0003900	32
Adgf-A2_OG0010109	6
Adgf-B_OG0010108	0
Adgf-C_OG0001030_OG0	1576
Adgf-D_OG0002208_OG0	43
Adgf-E_OG0006152	0
Adh_OG0003395_OG0	0
Adi1_OG0010940	1330
AdipoR_OG0004727	12890
CG3809_OG0004951	0
AdenoK_OG0003918_OG0	2518
Ady43A_OG0002958	3859
AdoR_OG0005733	92
adp_OG0006108	1489
AdSS_OG0000854_OG0	12029
Aduk_OG0004873	4446
Ae2_OG0010984	12886
CG6512_OG0010913	9122
aft_OG0006080	571
Afti_OG0005567	1740
Ag5r_OG0008212	9
Ag5r2_OG0008213	0
AGBE_OG0007237	7370
AgmNAT_OG0001753	13
ago_OG0010530	3416
AGO1_OG0007307	16466
AGO2_OG0000119_OG0	19492
Agpat1_OG0008448	5490
Agpat2_OG0003465	12120
Agpat3_OG0004018	5787
Agpat4_OG0004019_OG0	323
ADPS_OG0002932	5346
agt_OG0001016_OG0	12
Spat_OG0007723	144
Ahcy_OG0001195_OG0	1436
AhcyL1_OG0011110	8385
AIF_OG0001225	2078
AIMP1_OG0007108	1309
AIMP2_OG0009977	1238
AIMP3_OG0005998	1601
Adk1_OG0010829	15311
Adk3_OG0005467	945
Ak6_OG0007201	402
Akap200_OG0000367_OG0	409
Akh_OG0010512	6
AkhR_OG0009627	4
akirin_OG0010441	4421
Akr1B_OG0001292	12188
Akt1_OG0005415	3936
al_OG0008749	76
Aladin_OG0007570	779
AlaRS_OG0003477	4394
AlaRS-m_OG0010596	2689
Alas_OG0006853	14021
alc_OG0006389	22756
Ald1_OG0005647	64872
Ald2_OG0005645	1
Aldh_OG0003615	60268
Aldh-III_OG0006742	36923
Aldh7A1_OG0003841_OG0	21
Alg-2_OG0001588_OG0	3048
Alg1_OG0002607_OG0	2067
Alg10_OG0000709_OG0	773
Alg11_OG0012170	3618
CG8412_OG0004562	1677
Alg14_OG0001194_OG0	256
Alg2_OG0010641	2364
Alg3_OG0003012	104
Alg3_OG0006966	703
CG5287_OG0001281	788
CG5287_OG0003790	948
Alg9_OG0005173	1340
Alh_OG0004317	5053
Alh_OG0004319	1793
Alh_OG0011430	1111
alien_OG0009301	4259
ALiX_OG0005343	7057
Alk_OG0006414	223
CG12179_OG0001176_OG0	157
Alp1_OG0010289	0
Alp10_OG0010194	2
Alp11_OG0008522	264
Alp12_OG0003717	385
Alp13_OG0001034	182
Alp2_OG0000261_OG0	17
Alp2_OG0000261_OG1	1
Alp4_OG0005779	8193
Alp6_OG0006360	126
Alp7_OG0003030	0
Alp9_OG0003931	2
alph_OG0000083_OG0	1
alph_OG0005113	12188
alpha-Catr_OG0006852	11323
alpha-Est1_OG0004357	32710
alpha-Est10_OG0004350	9883
alpha-Est2_OG0000314	561
alpha-Est3_OG0004356	1062
alpha-Est6_OG0004354	0
alpha-Est7_OG0001351	4877
alpha-Est8_OG0004352	12785
alpha-Est9_OG0004351	771
alpha-Man-Ia_OG0003130	749
alpha-Man-Ia_OG0003131	1376
alpha-Man-Ia_OG0001168	2733
alpha-Man-Ib_OG0005087	2675
alpha-Man-Ic_OG0011549	1
alpha-Man-IIa_OG0004878	4379
alpha-Man-IIb_OG0005229	20806
alpha-PheRS_OG0008296	2349
alpha-Spec_OG0011040	38400
alpha4GT1_OG0000948	2008
alphaCOP_OG0011275	11272
alphaSnap_OG0010384	11962
alphaTub67C_OG0010998	100
Alr_OG0008278	1333
alrm_OG0002498	338
Als2_OG0009863	6307
alt_OG0004894	7190
aly_OG0004083	0
Ama_OG0002112	3
Amacr_OG0009433	1945
amd_OG0001918	3420
Amnionless_OG0008741	299
amon_OG0011540	9539
amos_OG0003702_OG0	0
AMPdeam_OG0008245	10440
Amph_OG0007204	16959
AMPKalpha_OG0001698	10912
Amt_OG0004607	25334
Amun_OG0008385	9499
amx_OG0007575	998
Amy-p_OG0000157_OG0	8
Amy-p_OG0000157_OG0.2	0
Amyrel_OG0006416	9
ana_OG0006403	7
ana1_OG0002269	2189
ana2_OG0007120	315
ana3_OG0006194	445
Ance-2_OG0003658	4
Ance-3_OG0001891_OG0	5329
Ance-3_OG0009407	3804
Ance-4_OG0006406	5
Ance-5_OG0005870	167
anchor_OG0010100	11954
Andorra_OG0011741	0
Ank2_OG0010460	38075
Ankle2_OG0000780	3108
l(2)35Be_OG0003404_OG0	0
anox_OG0007490	3480
Ant2_OG0008041	34
antdh_OG0008007	168802
Antp_OG0002113	96
antr_OG0007227	28
AnxB10_OG0008082	16018
AnxB11_OG0008196	7536
AnxB9_OG0004410	23043
aop_OG0003458	1847
aos_OG0010741	1229
Aos1_OG0002145_OG0	1143
AOX1_OG0005242	10267
AOX2_OG0000143_OG0	36125
AOX2_OG0000143_OG1	50
AOX4_OG0001465	44777
ap_OG0005832	98
AP-1-2beta_OG0008273	15020
AP-1gamma_OG0007680	15480
AP-1mu_OG0005553	5061
AP-1sigma_OG0005334	9442
AP-2alpha_OG0008751	7741
AP-2mu_OG0004736	4964
AP-2sigma_OG0004385	1340
Apc_OG0005387	4601
APC10_OG0005888	719
Apc2_OG0005308	143
APC4_OG0003171_OG0	777
APC7_OG0001703	1
ApepP_OG0000963	1801
aph-1_OG0003552_OG0	1007
aPKC_OG0006607	973
aPKC_OG0006608	315
aPKC_OG0006609	273
Aplip1_OG0011323	4195
apn_OG0002443_OG0	5
apolpp_OG0012638	138
app_OG0010830	3148
APP-BP1_OG0010070	829
Appl_OG0007834	78716
Aprt_OG0004075	532
Aps_OG0010085	4376
apt_OG0002733	736
CG18815_OG0010034	7418
AQP_OG0007242	255
aqrs_OG0005393	0
aqz_OG0001049_OG1	22171
ara_OG0009939	110
aralar1_OG0001518	10240
Arc1_OG0002768_OG0	7552
Arc2_OG0006127	1265
Arc42_OG0001370_OG0	2364
Archease_OG0002289_OG0	569
Arf51F_OG0006831	2807
Arf79F_OG0012164	13105
ArfGAP1_OG0010836	3034
ArfGAP3_OG0003816_OG0	4
Arfip_OG0005451	1209
Arfrp1_OG0007681	507
arg_OG0003183	33
arg_OG0007835	11
Argk_OG0011233	98473
Argk_OG0011925	733
Argl_OG0009800	60
CG31469_OG0002209_OG0	718
ArgRS_OG0008151	1562
ArgRS-m_OG0004367	1377
ari-1_OG0007878	4714
ari-2_OG0003028	3418
Arl1_OG0010003	2043
Arl2_OG0004816	383
Arl5_OG0011164	826
Arl6_OG0007042	2753
Arl6IP1_OG0004993	2391
Arl8_OG0004797	3756
arm_OG0007636	19918
armi_OG0002027	705
Arp1_OG0004441	5649
Arp10_OG0007423	1566
Arp2_OG0001770	2822
Arp3_OG0010555	2044
Arp5_OG0001448_OG0	553
Arp53D_OG0011600	2
Arp6_OG0008512	1036
Arp8_OG0007614	862
Arpc1_OG0009187	5731
Arpc2_OG0009417	2260
Arpc3A_OG0005226	802
Arpc3B_OG0008590	3
Arpc4_OG0008719	1941
Arpc5_OG0008957	724
arr_OG0007264	1603
Arr1_OG0009490	76
Arr2_OG0004099	69
Ars2_OG0005840	11226
Art1_OG0004911	1255
Art2_OG0008773	14
Art3_OG0004604	724
Art4_OG0004574	480
Art6_OG0004528_OG0	0
Art7_OG0001547_OG0	953
Art8_OG0009662	158
Art9_OG0002219_OG0	0
Arts_OG0000486_OG0	2637
aru_OG0003377	8472
Arv1_OG0013036	569
arx_OG0009914	50
Asap_OG0007180	9104
Asator_OG0002682_OG1	5770
Asciz_OG0010646	253
ase_OG0007840	44
asf1_OG0009889	1228
ash1_OG0000982_OG0	394
ash2_OG0004623	2692
Ask1_OG0004518	5097
asl_OG0004217	126
AsnRS_OG0003707	2660
AsnRS-m_OG0006452	542
AsnS_OG0000992	68
asp_OG0004633	4
Asph_OG0006509	6116
ASPP_OG0006932	16246
CG9572_OG0008488	1915
AspRS_OG0006665	3452
AspRS-m_OG0008886	5213
asrij_OG0006972	1771
asRNA:CR31429_OG0002339_OG0	657
asRNA:CR42743_OG0003772_OG0	0
asRNA:CR43299_OG0012338_OG0	0
asRNA:CR43426_OG0012535_OG0	1
asRNA:CR43454_OG0002277_OG0	9
asRNA:CR43463_OG0001607_OG0	862
asRNA:CR43809_OG0003675_OG0	0
asRNA:CR44106_OG0002406_OG0	33
asRNA:CR44169_OG0002969_OG0	3358
asRNA:CR44179_OG0001455_OG0	3048
asRNA:CR44372_OG0000331_OG0	4
asRNA:CR44372_OG0000331_OG1	3
asRNA:CR44894_OG0012090_OG0	0
asRNA:CR45044_OG0005605_OG0	243
asRNA:CR45195_OG0000203_OG0	228
asRNA:CR45195_OG0000203_OG1	34
asRNA:CR45350_OG0001645_OG0	4596
asRNA:CR45943_OG0010336	1703
asRNA:CR46029_OG0000226_OG0	12
asRNA:CR46029_OG0000226_OG1	5
asRNA:CR46139_OG0003106_OG0	78
asRNA:CR46246_OG0011916	1
asRNA:CR46354_OG0002193_OG0	950
asRNA:CR46473_OG0000925_OG0	15
Ass_OG0001346	9
ast_OG0003560	1112
AstA_OG0004634	4
AstA-R1_OG0000689	449
AstA-R2_OG0005396	4
AstC_OG0009668	0
AstC-R1_OG0010134	33
AstC-R2_OG0001295_OG0	59
AstCC_OG0009669	0
asun_OG0002419_OG0	504
Asx_OG0006138	5788
Atac1_OG0003748_OG0	269
Atac2_OG0009508	692
Atac3_OG0000828	1620
Tat_OG0001330	7224
Ate1_OG0003045	4030
Atet_OG0003384	8937
Atf-2_OG0006059	735
Atf3_OG0007763	1519
Atg1_OG0009929	535
Atg1_OG0009931	6256
Atg10_OG0001598	154
Atg101_OG0008681	1966
Atg12_OG0011904	427
Atg13_OG0004817	1581
Atg14_OG0005089	1828
Atg16_OG0005703	1754
Atg17_OG0004232	6933
Atg18a_OG0011152	3189
Atg18b_OG0001271_OG0	335
Atg2_OG0011112	6440
Atg3_OG0009922	2769
Atg4a_OG0009014	3303
Atg4b_OG0005256	1971
Atg5_OG0007974	1463
Atg6_OG0005323	2288
Atg7_OG0006714	1118
Atg8a_OG0008043	19111
Atg8b_OG0005571	0
Atg9_OG0006487	2126
atilla_OG0011822	10757
atk_OG0010362	0
atl_OG0001399	13636
atms_OG0004154	1499
ato_OG0004804	0
Atox1_OG0012695	1467
ATP6AP2_OG0004869	30466
ATP7_OG0008369	2541
ATP8A_OG0007260	28809
ATP8A_OG0007261	1518
Atpalpha_OG0002140	104075
ATPCL_OG0006680	22995
ATPsynB_OG0010987	17711
ATPsynbeta_OG0005823	94239
ATPsynbetaL_OG0001317	25
ATPsynC_OG0005792	44854
ATPsynCF6_OG0005500	10139
ATPsynCF6L_OG0010605	1
ATPsynD_OG0004477	23296
ATPsyndelta_OG0007526	14106
ATPsynE_OG0005568	10553
ATPsynG_OG0009657	13800
ATPsyngamma_OG0005690	21174
ATPsynGL_OG0009315	0
ATPsynO_OG0012619	15768
AttC_OG0000164_OG0	97
AttC_OG0007258	44
AttD_OG0004890	3
Atu_OG0002096	1397
Atx-1_OG0012102	102
Atx2_OG0011501	20546
Atxn7_OG0003444	1630
aub_OG0000482_OG0	12
aurA_OG0004964	31
aurB_OG0009647	19
aust_OG0001881	12
aux_OG0003096_OG0	4816
ave_OG0006159	565
Aven_OG0003291	487
awd_OG0002664	9927
Awh_OG0010478	5
axed_OG0010262	565
Axn_OG0005720	2799
axo_OG0003993	4034
axo_OG0010625	1717
axo_OG0010626	4924
axo_OG0010628	636
Axs_OG0008319	1319
Axud1_OG0003447	2872
az2_OG0006736	388
azot_OG0000210_OG0	3
azot_OG0000210_OG1	16
b_OG0009189	278
B-H1_OG0000267_OG0	2457
B-H1_OG0000267_OG1	1856
B4_OG0009202	20713
B52_OG0001376_OG0	17190
b6_OG0007653	134
B9d1_OG0005246	605
B9d2_OG0005830	1144
bab1_OG0011327	302
bab1_OG0011328	265
bab2_OG0011326	10325
babo_OG0006628	3474
babos_OG0007027	271
Bacc_OG0008947	39375
Bace_OG0000801_OG0	2
baf_OG0003792	1276
bai_OG0005189	3729
Balat_OG0007229	6
Baldspot_OG0010721	15337
ball_OG0001092_OG1	368
bam_OG0005170	3
bap_OG0001358_OG0	0
Bap111_OG0007677	4131
Bap170_OG0000903_OG0	2567
Bap55_OG0005900	1481
Bap60_OG0008560	3158
IMPPP_OG0000305_OG1	13322
barc_OG0010291	1486
bark_OG0008784	3299
barr_OG0000425_OG0	1259
baz_OG0008596	10887
bb8_OG0005496	4
bbc_OG0007266	11394
CG18067_OG0007098	16515
bbg_OG0010871	98
bbg_OG0010872	309
BBIP1_OG0004876	2189
BBS1_OG0010413	2295
BBS4_OG0002785_OG0	925
BBS5_OG0002086	3424
BBS8_OG0008755	3611
BBS9_OG0006919	20306
bbx_OG0008688	8630
bc10_OG0010387_OG0	829
BCAS2_OG0005540	900
bcd_OG0002111_OG0	0
bchs_OG0003722	1095
BCL7-like_OG0007566	478
bcn92_OG0007793	1252
Bdbt_OG0004400	750
bdg_OG0006805	5141
bdl_OG0003385	3735
Bdp1_OG0009215	1019
be_OG0000785	1917
BEAF-32_OG0006164	2015
beag_OG0004860	1714
beat-Ia_OG0011784	253
beat-Ib_OG0009146	6
beat-Ic_OG0001866_OG0	3
beat-IIa_OG0005482	189
beat-IIb_OG0005481	196
beat-IIIa_OG0009463	630
beat-IIIb_OG0009460	235
beat-IIIc_OG0003687	220
beat-IV_OG0005508	2037
beat-Va_OG0005024	15
beat-Vb_OG0005021	565
beat-Vc_OG0001062_OG0	48
beat-VII_OG0011542	458
beat-VII_OG0011544	732
beg_OG0004008	534
bel_OG0001048	21612
Bem46_OG0008920	1007
ben_OG0000514_OG0	6374
Best1_OG0002590_OG0	21492
Best2_OG0010251	5067
Best3_OG0009963	0
Best4_OG0000558_OG0	0
Bet1_OG0003845_OG0	1781
Bet3_OG0004072	1659
beta-PheRS_OG0005298	1877
beta-Spec_OG0007697	49948
beta'COP_OG0009212	7202
beta3GalTII_OG0012738	496
beta4GalNAcTA_OG0006521	1235
beta4GalNAcTB_OG0002610	538
beta4GalT7_OG0005195	329
betaCOP_OG0008653	10853
betaggt-I_OG0008962	1911
betaGlu_OG0002667	629
CG32396_OG0011696	6
Bgb_OG0011276	904
bgcn_OG0001647	624
bgm_OG0009412	72345
BHD_OG0010421	728
bi_OG0003201	4060
bi_OG0012904	436
BI-1_OG0004087	15618
bib_OG0001843_OG0	7
BicC_OG0009143	9
BicD_OG0009474	4696
CG11873_OG0005086	3852
bif_OG0003277	2127
bif_OG0012761	409
BigH1_OG0001085_OG0	2
bigmax_OG0005365	815
Bili_OG0002506_OG0	1297
bin_OG0010286	0
Bin1_OG0005423	970
bin3_OG0007310	5754
bip1_OG0010560	657
Bka_OG0009250	587
blanks_OG0011885_OG0	135
Blimp-1_OG0010196	11166
Blm_OG0002608	248
Blos1_OG0006148	608
Blos2_OG0010078	640
Blos3_OG0009918	413
Blos4_OG0010933	575
blot_OG0010924	213719
blow_OG0006726	1503
blp_OG0005216	939
blw_OG0006982	77549
bma_OG0010967	28
Bmcp_OG0010022	1692
bmm_OG0010858	2181
bnb_OG0001206_OG1	503
CG5059_OG0012191	4214
bnk_OG0005787	0
bnl_OG0004512	310
boca_OG0006727	2851
bocks_OG0002575_OG0	1214
BOD1_OG0005544	3944
boi_OG0007601	157
boi_OG0007603	58
boil_OG0012322	31
bol_OG0011238	3402
boly_OG0007153	0
BomBc1_OG0001623	13
BomBc2_OG0000769_OG0	343
BomBc3_OG0004769	713
BomT3_OG0011469	1770
bon_OG0004934	3631
bond_OG0004726	2167
bonsai_OG0007008	1472
Boot_OG0006400	3
bor_OG0004967	1611
bora_OG0003911	14
BORCS5_OG0008208	1452
BORCS6_OG0011365	1020
BORCS7_OG0007103	517
borr_OG0009292	158
boss_OG0005676	13037
botv_OG0006642	1441
bou_OG0007819	1488
bowl_OG0008785	994
BoYb_OG0000400_OG0	0
br_OG0007659	64
br_OG0011928	9
Br140_OG0001629	2014
brat_OG0001919	1096
Brca2_OG0000883	836
Brd_OG0010852	0
CG7154_OG0009310	2731
Brd8_OG0002488	1481
Bre1_OG0010209	3590
Brf_OG0005483	556
Brf_OG0005485	124
brk_OG0007975	2049
brm_OG0009999	6405
Brms1_OG0008442	1521
Bro_OG0011272	1
brp_OG0000499_OG1	8906
l(3)72Ab_OG0009997	6127
bru1_OG0009737	227
bru1_OG0009738	1069
bru2_OG0009740	15975
bru2_OG0011823	1420
bru2_OG0012161	843
bru3_OG0010907	1062
bru3_OG0011909	155
Bruce_OG0004896	23410
brun_OG0003663	3741
brv1_OG0000706_OG0	2
brv2_OG0010919	1
brv3_OG0011666	45
BRWD3_OG0005288	8394
brwl_OG0009277	1582
bs_OG0003002	513
bs_OG0006897	416
bsf_OG0001906_OG0	5597
Bsg_OG0009780	20261
Bsg25D_OG0003412_OG0	4883
bsh_OG0009110	0
bsk_OG0012344	6828
bt_OG0000537_OG1	43
BTBD9_OG0000546_OG0	2141
BtbVII_OG0011887	6199
btd_OG0007557	905
Btk29A_OG0001838	1615
Btk29A_OG0011763	19
btl_OG0002041	38
btn_OG0004719	15
Btnd_OG0008611	11
btsz_OG0001035_OG1	1295
btsz_OG0004581	148
btv_OG0003692	4457
btv_OG0009487	9984
btz_OG0005342	4292
Bub1_OG0001806_OG0	1635
Bub3_OG0005120	1186
BubR1_OG0000657_OG0	494
Buffy_OG0006561	817
bug_OG0006803	2309
Bug22_OG0009372	1096
BuGZ_OG0008876	4541
CG8270_OG0010257	1085
bun_OG0000556	5868
bun_OG0009749	9327
bur_OG0003683_OG0	3966
Burs_OG0001045_OG0	2
bves_OG0007497	1569
bves_OG0007499	1419
bw_OG0006000	0
bwa_OG0009122	399
bwa_OG0012525	359
Bx_OG0008666	29
Bx_OG0008667	568
Bx42_OG0007682	4034
by_OG0005550	7337
byn_OG0010803	0
bys_OG0007950	1062
c-cup_OG0012143	1
c(3)G_OG0001464_OG0	897
c11.1_OG0007569	7015
c12.1_OG0007568	2030
c12.2_OG0007567	3851
C15_OG0002126_OG0	97
C1GalTA_OG0009799	1917
C3G_OG0007801	6608
C901_OG0008027	17
ca_OG0005700	9292
Ca-alpha1D_OG0009140	12108
Ca-alpha1T_OG0003323	12096
Ca-beta_OG0009681	2852
Ca-Ma2d_OG0009139	3202
CaBP1_OG0008860	4910
cac_OG0000605_OG0	2505
cact_OG0009392	16110
cactin_OG0003129	1687
cad_OG0009437	6
Cad74A_OG0010922	86
Cad86C_OG0002368	6005
Cad87A_OG0001088_OG0	3166
Cad89D_OG0001058_OG0	2
Cad96Ca_OG0011497	1214
Cad96Cb_OG0005172	0
Cad99C_OG0005704	492
CadN_OG0000277_OG1	79
Caf1-105_OG0002830	479
Caf1-180_OG0007408	532
Caf1-55_OG0001036	2068
cag_OG0001595_OG0	0
CAH1_OG0009192	21268
CAH13_OG0002843	2
CAH14_OG0002807	1
CAH15_OG0006256	1
CAH16_OG0000498_OG1	16
CAH2_OG0001000_OG0	7023
CAH3_OG0003177	4020
CAH5_OG0005796	2
CAH7_OG0000840	5721
CAH8_OG0004748	16
CAH9_OG0005622	41
CAHbeta_OG0002334	751
cal1_OG0002556_OG0	1418
CalpA_OG0003035	8830
CalpB_OG0010971	4716
CalpC_OG0008186	882
Calr_OG0005564	40057
Cals_OG0013279_OG0	6517
Calx_OG0002139_OG0	31
Calx_OG0004417	5701
Calx_OG0004418	2829
calypso_OG0006121	703
Cam_OG0012053	17427
CaMKI_OG0012767	15265
CaMKII_OG0013280	17416
Camp_OG0005907	1311
Camta_OG0006364	3345
Camta_OG0006365	480
can_OG0004061_OG0	102
CanA1_OG0005778	161
CanB_OG0000231_OG0	2305
CanB_OG0000231_OG1	2155
Cand1_OG0009382	5244
CAP_OG0000587_OG0	17625
CAP_OG0012405	60
Cap-D2_OG0005121	666
Cap-D3_OG0009448	566
Cap-G_OG0002924	1371
Cap-H2_OG0004906	2211
Capa_OG0005712	0
Caper_OG0009347	17988
Capr_OG0010138	5140
caps_OG0010156	3601
caps_OG0010157	2689
capt_OG0009025	7525
capu_OG0000612_OG0	949
car_OG0007437	1113
CARPA_OG0007960	41
CARPB_OG0007554	33
CarT_OG0009432	8
cas_OG0004236	12
casp_OG0006502	3650
cass_OG0009476	11846
Cat_OG0003869	38596
cathD_OG0002862	34345
cato_OG0006491	0
Catsup_OG0009538	2214
caup_OG0009938	32
cav_OG0000654	387
caz_OG0003243_OG0	4624
cbc_OG0007265	1153
Cbl_OG0002051_OG0	3178
CBP_OG0001721	166
CBP_OG0007971	212
Cbp20_OG0005066	981
Cbp53E_OG0006447	4130
Cbp80_OG0007913	1150
Cbp80_OG0007915	1222
Cbs_OG0003124	5600
cbs_OG0007263	1508
cbt_OG0008760	8302
Cby_OG0004789	1335
Cc2d2a_OG0002702	1412
CCAP_OG0011467	1
CCAP-R_OG0000870	10
ccb_OG0012089	5
CCDC151_OG0011900	18
CCDC53_OG0009785	658
Ccdc58_OG0010399	479
Ccdc85_OG0008917	130
CCHa1_OG0004530	30
CCHa1-R_OG0006065	18
CCHa2_OG0002186_OG0	1494
CCHa2-R_OG0005836	409
Cchl_OG0004776	4531
CCKLR-17D1_OG0003334	29
CCKLR-17D1_OG0008675	1023
CCKLR-17D1_OG0011744	33
CCKLR-17D3_OG0008678	490
Ccm3_OG0005250	3241
Ccn_OG0010106	1825
Ccn_OG0010107	1942
Ccn_OG0012179	1079
Ccp84Ab_OG0000178_OG0	0
Ccp84Ac_OG0001349_OG0	1
Ccp84Ae_OG0002110_OG0	0
Ccp84Af_OG0000109_OG0	0
Ccp84Af_OG0000109_OG1	0
Ccp84Af_OG0000109_OG2	1
Ccp84Ag_OG0001348_OG0	0
Ccs_OG0006299	2557
CCT1_OG0002281_OG0	6400
CCT2_OG0003145	8666
CCT3_OG0004995	7584
CCT4_OG0000979	5990
CCT5_OG0006600	6644
CCT6_OG0008508	7695
CCT7_OG0004839	2386
CCT7_OG0004841	1054
CCT8_OG0007117	10215
Ccz1_OG0010481	993
cd_OG0004708	35
CD98hc_OG0001357_OG0	11638
Cda4_OG0008701	38
Cda5_OG0008721	1131
Cda9_OG0002707	0
CDase_OG0005749	1223
cdc14_OG0009306	5469
Cdc16_OG0005493	1063
Cdc23_OG0009421	616
Cdc27_OG0010426	3364
Cdc2rk_OG0006290	842
Cdc37_OG0011041	4736
Cdc42_OG0008268	3991
Cdc45_OG0007388	750
Cdc5_OG0011371	2918
CDC50_OG0008483	11380
Cdc6_OG0002054	113
Cdc7_OG0007729	3686
Cdep_OG0002087	5587
Cdep_OG0004159	4472
CdGAPr_OG0009111	3631
cdi_OG0000729	4830
cDIP_OG0004394	20693
Cdk1_OG0000555_OG0	212
Cdk12_OG0009875	2014
Cdk2_OG0002391	202
CDK2AP1_OG0008015	1562
Cdk4_OG0006632	674
Cdk5_OG0002993	1000
Cdk5alpha_OG0009389	8176
Cdk7_OG0001724	848
Cdk8_OG0010977	392
Cdk9_OG0007009	923
Cdlc2_OG0000234_OG1	9125
cdm_OG0002482	3490
Cds_OG0010549	6609
Ced-12_OG0009727	1162
ced-6_OG0006366	13651
CenB1A_OG0004675	3633
CenG1A_OG0003595_OG0	7452
CenG1A_OG0009182	360
Cenp-C_OG0002322	1007
Cep135_OG0009952	2587
Cep135_OG0009954	1977
cep290_OG0004127	3774
Cep89_OG0006812	1
Cep97_OG0008778	2990
cer_OG0012078	1606
Cerk_OG0004182	14039
cert_OG0011161	4858
Cf2_OG0008971	2954
Cfp1_OG0007571	1151
CG5789_OG0004615	1055
cg_OG0006533	10077
CG10000_OG0005395	0
CG10005_OG0004963	9
CG10011_OG0005399	2522
CG10013_OG0002410_OG0	0
CG10019_OG0008786	797
CG10026_OG0009081	584
CG10029_OG0004344	0
CG10031_OG0008792	55
CG10035_OG0004420	9165
CG10038_OG0001436_OG0	1168
CG10041_OG0012259_OG0	1
CG10051_OG0007036	0
CG10053_OG0004336	452
CG10055_OG0004329	2705
CG10062_OG0007038	478
CG10063_OG0010284	16
CG10064_OG0010282	44
CG10068_OG0004321	2240
CG10073_OG0000065_OG2	0
CG10075_OG0010279	980
CG10077_OG0010277	66835
CG10082_OG0005964	30228
CG10086_OG0001355	1
CG10089_OG0010567	1476
CG10098_OG0004320	3434
CG10104_OG0006132	4
CG10116_OG0010569	24
CG10126_OG0005023	16346
CG10132_OG0009091	6231
CG10137_OG0009093	5327
CG10139_OG0006151	1130
CG10140_OG0010573	2
CG10147_OG0010256	385
CG10151_OG0006160	753
CG10154_OG0010575	2
CG10163_OG0010252	2
CG10164_OG0001489	0
CG10165_OG0011781	490
CG10171_OG0010163	860
CG10175_OG0005507	658
CG10177_OG0001079_OG0	0
CG10184_OG0005509	174
CG10185_OG0005203	820
CG10189_OG0009087	545
CG10194_OG0009085	404
CG10195_OG0003572	893
CG10205_OG0006168	248
CG10208_OG0005527	369
CG10209_OG0006169	1325
CG10211_OG0009505	781
CG10222_OG0010165	306
CG10226_OG0010249	1131
CG10237_OG0003462	68566
CG1024_OG0004294	1117
CG10252_OG0011517	1
CG10254_OG0002565	6522
CG10257_OG0006606	4681
CG10264_OG0005208	40
CG10265_OG0006935	201
CG10274_OG0003940	2069
CG10280_OG0004257	1
CG10283_OG0001907_OG0	656
CG10286_OG0004292	714
CG10298_OG0004288	4
CG10300_OG0005516	0
CG10301_OG0005515	0
CG10307_OG0005957	195
CG10311_OG0004972	1807
CG10317_OG0004974	1
CG10321_OG0005965	5231
CG10324_OG0004994	871
CG10332_OG0005992	0
CG10333_OG0009507	2934
CG10336_OG0009516	89
CG10337_OG0009096	1378
CG10338_OG0009517	1035
CG10339_OG0006873	1561
CG10340_OG0001059_OG0	2868
CG10341_OG0009518	354
CG10343_OG0009520	607
CG10344_OG0007020	160
CG10345_OG0002430_OG0	34065
CG10347_OG0000607_OG0	486
CG10348_OG0003704	149
CG10352_OG0008207	4
CG10353_OG0008206	2756
CG10357_OG0010470	84014
CG10359_OG0010469	1883
CG10361_OG0010014	30
CG10362_OG0008202	3407
CG10365_OG0005518	1993
CG10366_OG0009102	1424
CG10375_OG0005526	1470
CG10376_OG0009519	1872
CG10383_OG0001909	3937
CG10384_OG0007018	5
CG10405_OG0004983	39
CG10407_OG0005207	48
CG10413_OG0003703_OG0	2902
CG10417_OG0013094	3728
CG10418_OG0010832	463
CG10425_OG0002500	1879
CG10428_OG0001263_OG0	453
CG10431_OG0001914	411
CG10433_OG0006904	418
CG10435_OG0002296_OG0	1801
CG10444_OG0007082	2232
CG10445_OG0001356	307
CG10459_OG0001605_OG0	1
CG10462_OG0009105	1155
CG10463_OG0009108	872
CG10466_OG0012145	476
CG10467_OG0010233	1231
CG10469_OG0010232	193
CG10470_OG0009541	1784
CG10472_OG0000811_OG0	182
CG10479_OG0010225	1122
CG10481_OG0009114	3
CG10483_OG0010221	1499
CG10486_OG0010219	10
CG10492_OG0009544	2578
CG10494_OG0006908	516
CG10495_OG0009546	442
CG10505_OG0006927	15
CG10508_OG0010314	11506
CG10510_OG0003948	5
CG10513_OG0005163	8588
CG10514_OG0005162	55
CG10516_OG0009998	398
CG10527_OG0002810_OG0	20541
CG10543_OG0006262	10424
CG10550_OG0000747	21364
CG10555_OG0008527	2856
CG10561_OG0009552	2266
CG10565_OG0010321	2550
CG10576_OG0010200	4068
CG10581_OG0010326	9
CG10584_OG0010328	344
CG10587_OG0000094_OG0	0
CG10587_OG0000094_OG1	0
CG10587_OG0000094_OG2	0
CG10589_OG0003950	0
CG10591_OG0010195	8
CG10597_OG0003317	0
CG10598_OG0011740	1
CG10600_OG0009530	8407
CG10602_OG0009532	7095
CG10616_OG0010838	2628
CG10621_OG0001911	12
CG10623_OG0001912	694
CG10628_OG0009107	933
CG10631_OG0001241	7253
CG10646_OG0009949	788
CG10654_OG0009947	52
CG10657_OG0009951	927
CG10660_OG0010840	669
CG10663_OG0010839	824
CG10669_OG0005156	584
CG10674_OG0010603	1502
CG10680_OG0003577	3139
CG10681_OG0009950	427
CG10700_OG0011812	0
CG10702_OG0009548	1304
CG10710_OG0010908	397
CG10713_OG0010576	275
CG10725_OG0010574	0
CG10730_OG0000951	34
CG10731_OG0006517	359
CG10737_OG0006638	45771
CG10738_OG0010568	357
CG1074_OG0007339	1435
CG10747_OG0009127	1208
CG10748_OG0011855_OG0	0
CG10749_OG0003913_OG0	0
CG10750_OG0009561	4
CG10752_OG0010150_OG0	1
CG10761_OG0008304	1
CG1077_OG0004263	4
CG10793_OG0003237	1
CG10795_OG0006915	677
CG10799_OG0003081	2
CG10801_OG0012112	1
CG10802_OG0008133	3112
CG10803_OG0008134	1257
CG10804_OG0008132	3746
CG10809_OG0010976	1033
CG10814_OG0007257	0
CG10822_OG0007072	0
CG10839_OG0009144	0
CG10841_OG0002198_OG0	6
CG10853_OG0003980_OG0	0
CG10859_OG0009209	2
CG10862_OG0002017_OG1	11512
CG10863_OG0010486	3983
CG10863_OG0012194_OG0	2
CG10864_OG0005043	571
CG10866_OG0010485	1438
CG10874_OG0003457	8932
CG10877_OG0002385_OG0	38
CG10887_OG0002183_OG0	0
CG10898_OG0002547	824
CG1090_OG0003105_OG0	2886
CG10903_OG0002293_OG0	343
CG10904_OG0011634	435
CG10907_OG0001984_OG0	974
CG10909_OG0005022	0
CG10910_OG0006092	0
CG10911_OG0006095	8
CG10912_OG0000471	0
CG10914_OG0006109	694
CG10919_OG0001352	0
CG1092_OG0001161_OG0	7
CG10920_OG0007959	1
CG10927_OG0006710	198
CG10931_OG0006071	0
CG10932_OG0007954	1658
CG10934_OG0002756_OG0	2
CG10939_OG0005908	18980
CG10947_OG0009415	550
CG10948_OG0009927	4096
CG10949_OG0009416	833
CG10950_OG0012279	5
CG10958_OG0001743	626
CG10959_OG0008299	467
CG10962_OG0007748	250
CG10970_OG0003173	20
CG10973_OG0012539	785
CG10979_OG0004244	1968
CG10984_OG0009934	959
CG10996_OG0008249	195
CG11000_OG0004245	471
CG11007_OG0003037	759
CG11018_OG0007064	4
CG11029_OG0001270	27
CG1103_OG0003103_OG0	504
CG11030_OG0003728	1668
CG11034_OG0001268	600
CG11035_OG0002292_OG0	920
CG11041_OG0001654	15
CG11044_OG0007073	141
CG1105_OG0004314	1715
CG11050_OG0009604	3827
CG11060_OG0006765	7
CG11068_OG0011716	14
CG11069_OG0004655	480
CG11076_OG0001759	2135
CG11077_OG0000549_OG0	0
CG11085_OG0008456	1
CG11089_OG0004653	452
CG11095_OG0003249	501
CG11099_OG0007074	2219
CG11103_OG0003250	862
CG11106_OG0012330	0
CG11109_OG0001964	725
CG11110_OG0006619	370
CG11123_OG0006752	834
CG11125_OG0006747	1675
CG11127_OG0006744	724
CG1113_OG0004171	306
CG11131_OG0001957_OG0	8
CG11134_OG0003251	870
CG11141_OG0006745	3348
CG11145_OG0006754	0
CG11147_OG0003729	36536
CG11149_OG0003730	2
CG11151_OG0008256	9679
CG11159_OG0006283	3
CG1116_OG0004164	2521
CG11162_OG0008263	3
CG11168_OG0004657	1983
CG11170_OG0006462	620
CG11178_OG0003327	1595
CG11180_OG0006625	1194
CG11191_OG0007189	15876
CG11192_OG0007095	0
CG11200_OG0007088	15134
CG11211_OG0012938	18
CG11226_OG0012166_OG0	20
CG11227_OG0007505	0
CG1124_OG0002090	2586
CG11241_OG0003815_OG0	4
CG11247_OG0009861	614
CG11248_OG0003830_OG0	373
CG11249_OG0009864	3
CG11251_OG0001998	2
CG11257_OG0007039	641
CG11263_OG0001789	39
CG11267_OG0011856	2797
CG11269_OG0006458	0
CG11275_OG0002906	5131
CG11279_OG0003924_OG0	634
CG11286_OG0004361	0
CG1129_OG0002085	3202
CG11291_OG0003029	0
CG11294_OG0007761	0
CG11298_OG0007031	0
CG11309_OG0010303	3852
CG11317_OG0012026	527
CG11318_OG0000756	1
CG11319_OG0009603	1078
CG11327_OG0009628	2
CG11333_OG0002657_OG0	0
CG11334_OG0005804	1265
CG11342_OG0011920	68
CG11345_OG0011138	380
CG11349_OG0011131	1
CG11353_OG0011127	48
CG11356_OG0008477	393
CG11357_OG0011126	2760
CG1136_OG0010499	424
CG11367_OG0000806_OG0	63
CG11369_OG0011699	12
CG1137_OG0004303	23
CG11370_OG0003817_OG0	0
CG11377_OG0008723	2292
CG11378_OG0007395	139
CG11379_OG0007397	0
CG11380_OG0007400	53
CG11381_OG0007402	0
CG11382_OG0007404	10
CG11384_OG0007396	5
CG1139_OG0004077	4
CG11391_OG0001026_OG0	62191
CG11396_OG0010345	1432
CG11398_OG0007405	508
CG11403_OG0007406	646
CG11404_OG0012169	0
CG11406_OG0006889	7
CG11409_OG0007766	209
CG11413_OG0011575	14
CG11414_OG0006019	5304
CG11417_OG0007590	1504
CG1142_OG0012974	704
CG11425_OG0009823	548
CG11426_OG0009824	5734
CG1143_OG0011104	1159
CG11436_OG0003200	564
CG11437_OG0009825	0
CG11438_OG0009826	15
CG11447_OG0004515	1284
CG11449_OG0000981_OG1	2
CG11453_OG0001027_OG0	11951
CG11454_OG0001792	761
CG11456_OG0003951	729
CG11459_OG0000135_OG1	1
CG1146_OG0011093	806
CG11470_OG0000857	15
CG11474_OG0005934	2814
CG11475_OG0005935	90
CG11498_OG0001515	3
CG11504_OG0002630	1112
CG11523_OG0009832	401
CG11529_OG0010828	5797
CG11537_OG0010640	5154
CG11550_OG0002660	54424
CG11560_OG0010817	832
CG11562_OG0008742	739
CG11563_OG0002662	655
CG11566_OG0007496	513
CG11570_OG0004027	0
CG11581_OG0008240	0
CG11583_OG0010538	1025
CG11584_OG0008239	0
CG11585_OG0012335	0
CG11586_OG0010534	730
CG11590_OG0001741	819
CG11593_OG0010497	2341
CG11594_OG0010492	152
CG11596_OG0007629	1043
CG11601_OG0008739	871
CG11608_OG0000142_OG0	4
CG1161_OG0004180	5181
CG11617_OG0008731	26
CG11619_OG0003864_OG0	2
CG11626_OG0011450	6
CG11629_OG0003739	0
CG11630_OG0009580	1
CG11634_OG0009583	0
CG11635_OG0007156	32
CG11638_OG0007387	712
CG11655_OG0001745_OG0	4802
CG11656_OG0005013	122
CG11658_OG0010025	2828
CG11663_OG0012087	0
CG11664_OG0011395	1
CG11666_OG0012316	0
CG11668_OG0002452	0
CG11670_OG0005008	0
CG11672_OG0004805	0
CG11674_OG0008231	211
CG11679_OG0008511	698
CG11686_OG0002448_OG0	177
CG11693_OG0004810	7
CG11694_OG0000225_OG0	0
CG11694_OG0000225_OG1	5
CG11695_OG0007879	1164
CG11696_OG0007880	1211
CG11698_OG0002319_OG0	0
CG11699_OG0007882	2084
CG11703_OG0002165_OG0	0
CG11710_OG0001691_OG0	1738
CG1172_OG0004189	2231
CG11722_OG0001391	742
CG11723_OG0003571	680
CG11726_OG0010048	0
CG11737_OG0001419_OG0	2543
CG11741_OG0001420_OG0	0
CG11752_OG0007995	2570
CG11755_OG0000851	315
CG11756_OG0007997	15
CG11760_OG0004826	590
CG11768_OG0004832	4472
CG11771_OG0005200	3996
CG11777_OG0006309	757
CG11779_OG0004481	2318
CG11786_OG0012799	3
CG11788_OG0007083	292
CG11790_OG0005187	4692
CG11791_OG0012008	6700
CG11807_OG0003009_OG0	1359
CG11808_OG0006841	806
CG11811_OG0004058	1335
CG11816_OG0008636	0
CG11835_OG0000264_OG0	26772
CG11835_OG0000264_OG1	471
CG11837_OG0005082	260
CG11841_OG0005083	404
CG11842_OG0000856_OG1	96
CG11843_OG0011490	26
CG11852_OG0002502_OG0	87
CG11854_OG0005171	832
CG11857_OG0005167	3442
CG11858_OG0005166	539
CG11878_OG0000055_OG0	0
CG11878_OG0000055_OG1	19
CG11878_OG0000055_OG2	312
CG11882_OG0005094	285
CG11883_OG0006313	2567
CG11885_OG0003355	1213
CG11892_OG0005161	31
CG11893_OG0000039_OG2	353
CG11899_OG0005100	7177
CG11902_OG0005155	755
CG11906_OG0001618	886
CG11911_OG0008747	2
CG11912_OG0008746	0
CG11920_OG0005183	940
CG11927_OG0003556	1635
CG11929_OG0011773	0
CG11961_OG0001155_OG0	2444
CG11964_OG0004848	564
CG11970_OG0004849	3350
CG11975_OG0004850	2370
CG11977_OG0012457_OG0	0
CG11980_OG0002337	334
CG11983_OG0004852	202
CG11986_OG0004855	218
CG11997_OG0004862	24
CG11999_OG0004179	2586
CG12003_OG0004112	38
CG12004_OG0011286	9486
CG12009_OG0010662	0
CG12010_OG0010671	184
CG12011_OG0011025	0
CG12012_OG0010672	1255
CG12016_OG0010666	6289
CG12017_OG0010661	155
CG12020_OG0011042	0
CG12024_OG0011050	1241
CG12025_OG0011053	2842
CG12035_OG0011029	2
CG12038_OG0011331	1053
CG12054_OG0000497	6112
CG12056_OG0003138	1731
CG12057_OG0003139	0
CG12061_OG0000938_OG0	0
CG12065_OG0007412	7139
CG12069_OG0001519	0
CG12071_OG0011553	1049
CG12071_OG0013484	995
CG12075_OG0007754	9973
CG1208_OG0004248	256
CG12081_OG0007411	2242
CG12084_OG0011296	4060
CG12091_OG0011293	4303
CG12093_OG0011111	3106
CG12096_OG0008559	2022
CG12099_OG0011289	11391
CG12104_OG0011284	667
CG12105_OG0004111	671
CG12106_OG0007586	447
CG12107_OG0006719	700
CG12111_OG0007413	1
CG12112_OG0012598_OG0	185
CG12115_OG0007587	1
CG12116_OG0008625	6
CG12118_OG0007585	1328
CG12121_OG0007579	7329
CG12123_OG0003325	589
CG12128_OG0002879	1035
CG12129_OG0002878	1083
CG1213_OG0002105	32
CG12134_OG0006319	282
CG12147_OG0004192	0
CG12155_OG0003210	2117
CG12159_OG0002860	1163
CG12164_OG0006760	123
CG12170_OG0002098	1775
CG12171_OG0004222	2458
CG12173_OG0004172	1036
CG12177_OG0008262	367
CG1218_OG0002103	1037
CG12182_OG0011099	324
CG12194_OG0008975	2926
CG12204_OG0001687	184
CG12206_OG0008131	13
CG12209_OG0002818	40
CG12213_OG0002418	4490
CG12219_OG0007713	1333
CG12224_OG0000651_OG1	343
CG12231_OG0003119	0
CG12236_OG0008414	1577
CG12237_OG0007424	2441
CG12239_OG0001754	5
CG12241_OG0001396	1225
CG12253_OG0011818	485
CG12256_OG0004947	123
CG12259_OG0005539	1170
CG12268_OG0005336	6657
CG1227_OG0004337	690
CG12278_OG0004413	0
CG12279_OG0004445	461
CG12288_OG0009457	36
CG12289_OG0010046	0
CG12290_OG0002618	22597
CG12299_OG0009634	1326
CG12301_OG0001981	592
CG12307_OG0009694	0
CG1231_OG0011372	169
CG12316_OG0009955	2059
CG12320_OG0005053	398
CG12321_OG0001064_OG0	3320
CG12325_OG0002854	728
CG1233_OG0011370	3002
CG1234_OG0004335	1048
CG12341_OG0002848	856
CG12343_OG0002853	1272
CG12344_OG0002855	11129
CG12355_OG0012373	203
CG1236_OG0002100	1921
CG12362_OG0000821_OG0	0
CG12374_OG0007223	7
CG12375_OG0009777	1680
CG12379_OG0008514	177
CG12384_OG0006229	3995
CG1239_OG0004237	216
CG12395_OG0001736	0
CG12398_OG0008359	13
CG12402_OG0002224_OG0	257
CG12420_OG0002594_OG0	39
CG12426_OG0005340	2
CG12438_OG0003802	0
CG12439_OG0009296	0
CG12446_OG0001786_OG0	3
CG12448_OG0009145	0
CG1246_OG0011105	11
CG12464_OG0011955	0
CG12470_OG0007846	6
CG12479_OG0008243	0
CG12480_OG0008242	0
CG12481_OG0008237	0
CG12490_OG0000233_OG1	0
CG12496_OG0007599	11
CG12498_OG0008105	2
CG12499_OG0002285_OG0	745
CG12502_OG0011339	7
CG12507_OG0008176	8
CG12511_OG0009568	0
CG12516_OG0005410	0
CG12517_OG0009649	48
CG12520_OG0010149	47
CG12521_OG0012944	1
CG12531_OG0008272	669
CG12535_OG0008128	1
CG12539_OG0008363	1
CG12540_OG0008220	9
CG12541_OG0007825	921
CG12560_OG0012234	1508
CG12567_OG0012740	6624
CG12576_OG0001784_OG0	4492
CG12581_OG0001679_OG0	8059
CG12589_OG0011424	43
CG12590_OG0011977	3
CG12594_OG0005596	98
CG12607_OG0011139	0
CG12609_OG0008677	0
CG12617_OG0003653	0
CG12620_OG0009462	0
CG12637_OG0008050	0
CG12643_OG0007518	2033
CG1265_OG0010531	551
CG12655_OG0000445_OG2	6106
CG12659_OG0007410	570
CG12661_OG0007749	3
CG12662_OG0007747	1
CG12672_OG0007868	361
CG12674_OG0003570	1
CG12679_OG0001731_OG0	1
CG12680_OG0001718	0
CG12682_OG0012323	1
CG12691_OG0007931	0
CG12692_OG0000634_OG0	272
CG12693_OG0012106	3
CG12698_OG0008169	2
CG12699_OG0000230_OG1	5
CG12702_OG0001192	32
CG12708_OG0000271_OG0	15
CG12708_OG0000271_OG0.2	58
CG1271_OG0010635	1052
CG12713_OG0003881_OG0	136
CG12716_OG0008438	0
CG12723_OG0008557	796
CG12728_OG0000928_OG0	679
CG12729_OG0011725	6
CG1273_OG0010536	30
CG12730_OG0007375	1641
CG12744_OG0000893	57
CG12746_OG0004208	5143
CG1275_OG0011072	2409
CG12768_OG0001283_OG0	121
CG12769_OG0007187	327
CG12773_OG0003140	1773
CG12782_OG0012281	4
CG12783_OG0000743_OG0	49
CG12784_OG0005236	0
CG12795_OG0008825	1830
CG12811_OG0002240	775
CG12817_OG0002595_OG0	244
CG12818_OG0004897	542
CG12822_OG0001599	4012
CG12825_OG0001130_OG1	16
CG12826_OG0002951	34
CG12828_OG0011622	0
CG12831_OG0011623_OG0	0
CG12836_OG0002963_OG0	17
CG12848_OG0006045	607
CG12849_OG0011577	8
CG12851_OG0005862	992
CG12857_OG0006163	3
CG12860_OG0006154	1
CG12861_OG0006153	1
CG12862_OG0011585_OG0	0
CG12863_OG0011584	638
CG12866_OG0002772	4
CG12868_OG0001564	1279
CG12869_OG0006145	752
CG12869_OG0006146	258
CG12877_OG0001472_OG0	66
CG1288_OG0001350	1
CG12880_OG0005345	9
CG12883_OG0001474	576
CG12885_OG0001477	8256
CG12895_OG0006308	1666
CG12909_OG0002821	176
CG12910_OG0006305	904
CG12911_OG0006304	11
CG12914_OG0002819	0
CG12917_OG0002815	5
CG12920_OG0006291	0
CG12926_OG0006349	63
CG12929_OG0006357	260
CG12934_OG0006315	18
CG12935_OG0002846	883
CG12942_OG0001596_OG0	62
CG12945_OG0004570	1007
CG12947_OG0004568	24
CG12948_OG0004558	373
CG12963_OG0001641_OG0	0
CG12964_OG0002996_OG0	14
CG12970_OG0006808	153
CG12971_OG0010294	2
CG12974_OG0010307	124
CG12983_OG0010332	0
CG12984_OG0003949	2
CG12985_OG0000915	16
CG12986_OG0011685	3
CG1299_OG0000523_OG0	14697
CG12990_OG0007696	9
CG12991_OG0007703	7075
CG12992_OG0011688	89
CG12994_OG0007707	3
CG12995_OG0008599	0
CG12998_OG0011739	0
CG13000_OG0011738	0
CG13001_OG0008580	586
CG13002_OG0008577	211
CG13003_OG0008572	121
CG13004_OG0008570	189
CG13005_OG0008567	265
CG13008_OG0008305	16
CG13010_OG0003260	0
CG13012_OG0008317	3006
CG13014_OG0008547	685
CG13016_OG0006536	390
CG13018_OG0006537	225
CG13021_OG0003241	5
CG13022_OG0010698	35
CG13023_OG0010699	0
CG13024_OG0010708	327
CG13026_OG0010716	26
CG13028_OG0004010	0
CG13031_OG0012200	912
CG13032_OG0004014_OG0	5
CG13033_OG0010736	0
CG13038_OG0010761	0
CG13039_OG0010762	1
CG1304_OG0000265_OG0	0
CG1304_OG0000265_OG1	1
CG13040_OG0010763	0
CG13041_OG0000280_OG0	1
CG13041_OG0000280_OG0.2	0
CG13042_OG0010767	2
CG13043_OG0000281_OG0	0
CG13043_OG0000281_OG1	0
CG13044_OG0010768	0
CG13045_OG0000814	3
CG13046_OG0010771	0
CG13047_OG0010772	0
CG13048_OG0010773	1
CG13049_OG0010774	0
CG13051_OG0011898	0
CG13053_OG0010778	0
CG13054_OG0010779	0
CG13055_OG0010780	12
CG13056_OG0010757	0
CG13058_OG0004021	0
CG13059_OG0010764	0
CG13062_OG0010766	2
CG13064_OG0010775	0
CG13065_OG0010776	0
CG13066_OG0012201	1
CG13068_OG0002030_OG1	0
CG13069_OG0004022	0
CG1307_OG0004308	1524
CG13070_OG0012202	2
CG13071_OG0011899	1
CG13073_OG0012731_OG0	1
CG13074_OG0010797	676
CG13075_OG0000216_OG0	17
CG13075_OG0000216_OG1	4
CG13077_OG0009097	153
CG13078_OG0003575_OG0	0
CG13081_OG0003574	0
CG13082_OG0009094	14
CG13083_OG0009084	0
CG13084_OG0009083	5
CG13085_OG0001922	50
CG13086_OG0003709	3
CG13088_OG0001266	206
CG1309_OG0010533	7086
CG13096_OG0003720	888
CG13097_OG0001923	830
CG13101_OG0009304	7575
CG13102_OG0009298	0
CG13108_OG0009295	726
CG13110_OG0011792	0
CG13113_OG0001247_OG0	0
CG13114_OG0009279	2
CG13116_OG0001878	720
CG13123_OG0001877	207
CG13124_OG0003502	6634
CG13126_OG0003515	719
CG13127_OG0001844	0
CG13131_OG0000790_OG0	0
CG13133_OG0003525	519
CG1314_OG0011674	0
CG13144_OG0009363	9
CG13148_OG0007214	3
CG13151_OG0006215	408
CG13154_OG0006206	4
CG13155_OG0006196	2
CG13157_OG0002779	0
CG1316_OG0000430_OG0	5125
CG13168_OG0006184	36
CG1317_OG0011084	16339
CG13170_OG0006182	0
CG13171_OG0006180	0
CG13177_OG0012831	207
CG13185_OG0002928	1210
CG13186_OG0006594	1
CG13192_OG0006567	703
CG13193_OG0006565	2
CG13196_OG0006560	6
CG13197_OG0006563	987
CG13202_OG0001123_OG0	44
CG13203_OG0006235	540
CG13204_OG0006233	1562
CG13215_OG0002793_OG0	0
CG13216_OG0001568_OG0	2
CG13218_OG0002791_OG0	0
CG13220_OG0001573_OG0	0
CG13223_OG0001571_OG0	0
CG13226_OG0002794_OG0	6
CG13227_OG0006218_OG0	0
CG13228_OG0011587_OG0	0
CG13229_OG0002786_OG0	11
CG13229_OG0002787_OG0	1005
CG13231_OG0006217	5
CG13239_OG0009815	6
CG1324_OG0007509	1
CG13243_OG0009147	0
CG13247_OG0010378	7
CG13248_OG0010371	1761
CG13250_OG0011870	1
CG13251_OG0010355	3891
CG13252_OG0003952	919
CG13258_OG0009399	37
CG13272_OG0008882	1
CG13280_OG0008881	0
CG13282_OG0008887	1
CG13285_OG0010583	864
CG13287_OG0010216	0
CG13288_OG0010220	1
CG13293_OG0003937	1442
CG13295_OG0010231	1441
CG13297_OG0010242	0
CG13299_OG0011864	6
CG13300_OG0003943	510
CG13305_OG0011196	1
CG13306_OG0011204	16
CG13308_OG0004102	0
CG13309_OG0011211	1
CG13310_OG0011207	0
CG13312_OG0011210	1
CG13313_OG0004105_OG0	0
CG13314_OG0011224	27
CG13315_OG0011237	29
CG13318_OG0004834	11946
CG13319_OG0006667	621
CG13321_OG0006673	1
CG13326_OG0006545	4
CG13330_OG0007271	2
CG13331_OG0007273	198
CG13332_OG0007274	833
CG13334_OG0007281	12
CG13337_OG0011662	82
CG13339_OG0007296	930
CG13344_OG0007304	1241
CG13358_OG0007351	2340
CG13359_OG0012499	183
CG13360_OG0010145	136
CG13361_OG0003189	4
CG13362_OG0007862	3
CG13364_OG0001174_OG0	5
CG13365_OG0007831	1882
CG13367_OG0003188_OG0	1066
CG13369_OG0003181	2835
CG13375_OG0007847	22
CG13377_OG0007849	54
CG13380_OG0010135	0
CG13384_OG0003473	2012
CG13385_OG0012520	0
CG13386_OG0003471	2
CG1339_OG0006721	41
CG13390_OG0003479	470
CG13392_OG0003476	331
CG13397_OG0003469	170
CG13398_OG0003468	782
CG13403_OG0008236	9
CG13404_OG0008224	473
CG13405_OG0011376	7
CG13407_OG0004768	4
CG13408_OG0004770	433
CG13409_OG0004775	2339
CG13423_OG0007099	37
CG13426_OG0011654	0
CG13427_OG0003049	18
CG13428_OG0007100	23271
CG13430_OG0001658	1501
CG13436_OG0006622	16
CG13437_OG0006285	2532
CG13438_OG0006243	1
CG1344_OG0012226	1311
CG13442_OG0006244	1
CG13443_OG0006248	1
CG13445_OG0003880	6
CG13449_OG0009980	179
CG13454_OG0003875_OG0	2
CG13455_OG0009966	1
CG13457_OG0001288	7
CG13458_OG0004037	17
CG13460_OG0010841	19
CG13465_OG0000343_OG0	0
CG13471_OG0004048	0
CG13473_OG0010860	1
CG13474_OG0004049	0
CG13476_OG0012898	1
CG13481_OG0000339_OG0	94
CG13481_OG0000339_OG1	0
CG13484_OG0010886	309
CG13488_OG0001544_OG1	0
CG13492_OG0005946	3
CG13501_OG0005936	7
CG13502_OG0005931	330
CG13502_OG0012991	7
CG13506_OG0007028	3395
CG13510_OG0006998	711
CG13511_OG0006997	26
CG13516_OG0006995	602
CG13526_OG0006986	0
CG13527_OG0006984	0
CG13531_OG0006978	2189
CG13532_OG0006975	782
CG13538_OG0005981	0
CG13539_OG0012044	1
CG1354_OG0007555	6652
CG13541_OG0012280	0
CG13544_OG0005976	0
CG13545_OG0012580	0
CG13551_OG0000540_OG1	16323
CG13551_OG0012048	3583
CG13557_OG0012477	0
CG13558_OG0001556	0
CG13559_OG0012047	0
CG13561_OG0011643	29
CG13562_OG0011631	30
CG13575_OG0006892	8
CG13577_OG0001150_OG0	4
CG13578_OG0006898	6793
CG13579_OG0006013	0
CG1358_OG0006724	10790
CG13581_OG0002746	4
CG13585_OG0011574	10149
CG13587_OG0006025	168
CG13594_OG0006033	16
CG13599_OG0005537	35
CG1360_OG0006725	156
CG13601_OG0005534	1008
CG13603_OG0005332	3817
CG13605_OG0005319	1905
CG13606_OG0005306	272
CG13607_OG0005318	8
CG13609_OG0012982	57
CG13613_OG0005278	0
CG13614_OG0002525_OG0	0
CG13615_OG0002524	1
CG13616_OG0005272	7
CG13618_OG0005267	112
CG13622_OG0005268	708
CG13623_OG0005265	856
CG13625_OG0004618	1446
CG13627_OG0004629	197
CG13630_OG0004630	1662
CG13631_OG0004635	853
CG13634_OG0004637	4
CG13641_OG0004650	0
CG13643_OG0002274	8
CG13653_OG0002504	0
CG13654_OG0005174	1350
CG13663_OG0011496	636
CG13667_OG0004090_OG0	504
CG13670_OG0011168	3
CG13671_OG0004086_OG0	858
CG13675_OG0000560_OG2	4
CG13676_OG0003984	64
CG13678_OG0000129_OG3	1
CG1368_OG0008241	102
CG13685_OG0010463	1511
CG13689_OG0008772	160
CG13690_OG0008752	25
CG13692_OG0008754	10
CG13698_OG0010125	5187
CG13699_OG0003907_OG0	0
CG13705_OG0010610	37
CG13707_OG0010613	54
CG13708_OG0010614	50
CG1371_OG0006292	3603
CG13711_OG0010618	0
CG13712_OG0010619	0
CG13713_OG0010620	0
CG13716_OG0010627	52
CG13720_OG0004084	0
CG13721_OG0012208	11
CG13722_OG0011130	32
CG13723_OG0010915	0
CG13724_OG0010917	0
CG13725_OG0010918	0
CG13727_OG0004055	0
CG13728_OG0010923	6
CG13731_OG0011910	34
CG13733_OG0010089	3
CG13738_OG0011907	0
CG13739_OG0002891	88
CG13743_OG0006405	659
CG13744_OG0006409	0
CG13747_OG0006408	3
CG13748_OG0006626	12
CG13751_OG0001660_OG0	626
CG13760_OG0007606	1612
CG13766_OG0009602	697
CG13771_OG0009612	47
CG13775_OG0003750_OG0	121
CG13784_OG0000956_OG0	2731
CG13786_OG0003631	0
CG13796_OG0001883_OG0	2252
CG13801_OG0000219_OG0	0
CG13801_OG0000219_OG1	0
CG13806_OG0011077	2
CG13807_OG0011075	309
CG13810_OG0011066	0
CG13813_OG0010189	52
CG13829_OG0011464	2
CG13833_OG0004687	3961
CG13837_OG0002276	2
CG13838_OG0011993	0
CG13841_OG0004694	710
CG13842_OG0004706	19
CG13847_OG0004737	23
CG13850_OG0004743	1080
CG13855_OG0004744	64
CG13856_OG0004745	285
CG13857_OG0004746	10
CG13862_OG0004760	0
CG13868_OG0007089	17065
CG13868_OG0013578	3285
CG13869_OG0007075	21
CG1387_OG0008528	63
CG13870_OG0007093	12
CG13871_OG0003047	463
CG13872_OG0007071	1
CG13875_OG0011381	354
CG13876_OG0001334_OG0	175
CG13877_OG0011937	21
CG13884_OG0000403_OG0	0
CG13887_OG0011343	9216
CG13891_OG0002060	0
CG13893_OG0011360	6558
CG13894_OG0004129	144
CG13895_OG0004128	742
CG13901_OG0011344	485
CG13907_OG0011337	10545
CG13912_OG0011325	13
CG13917_OG0011285	12481
CG13919_OG0011274	249
CG13920_OG0011271	547
CG13921_OG0011032	123
CG13924_OG0011054	602
CG13926_OG0011282	1124
CG13928_OG0011279	12820
CG13930_OG0011024	50
CG13931_OG0004073	0
CG13933_OG0011036	3839
CG13937_OG0011056	11068
CG13949_OG0003375	642
CG13950_OG0003376	165
CG13954_OG0006374	1684
CG13955_OG0002890_OG0	19
CG13962_OG0012240	1
CG13970_OG0009133_OG0	0
CG13972_OG0005361	7
CG13983_OG0002696	8
CG13991_OG0000661_OG1	4
CG13992_OG0002070_OG0	2
CG13994_OG0011942	914
CG13995_OG0000538_OG0	2465
CG13999_OG0000662_OG0	636
CG14005_OG0001926	562
CG14006_OG0001927	0
CG14007_OG0009567	19
CG14011_OG0003731	1880
CG14013_OG0003734	6
CG14014_OG0009443	0
CG14015_OG0009446	594
CG14017_OG0003733	0
CG14020_OG0003686	1644
CG14022_OG0008831	126
CG14024_OG0003410_OG0	134
CG14034_OG0008836	0
CG14036_OG0008842	0
CG14042_OG0001816	462
CG14043_OG0003425	1699
CG14044_OG0008964	1009
CG14050_OG0000684	139
CG14052_OG0007777	43
CG14053_OG0012099	0
[truncated: 9,910 more rows]
