# Supplementary material for: Evolution of chemosensory tissues and cells across ecologically diverse Drosophilids
Source: Nat Commun. 2024 Feb 5;15:1047. doi: 10.1038/s41467-023-44558-4 (PMC10844241; doi:10.1038/s41467-023-44558-4)
Supplement: Supplementary file 18 — Supplementary Data 15 [file 41467_2023_44558_MOESM18_ESM.zip › all_count_tables_renamed/MELD5PRO_counts_trim_genes_FBids_1_1_sorted.txt]

128up_OG0006588	1017
14-3-3epsilon_OG0002478	7545
14-3-3epsilon_OG0001126_OG1	15923
140up_OG0004534	321
18w_OG0003044	2801
26-29-p_OG0010897	7588
2mit_OG0000576_OG0	79
5-HT1A_OG0006644	127
5-HT1B_OG0006647	184
5-HT2A_OG0000287_OG0	72
5-HT2B_OG0011472	128
5-HT7_OG0005777	76
5PtaseI_OG0005188	791
7B2_OG0004187	1911
a_OG0006460	514
a10_OG0010691	15
a5_OG0009037	3
a6_OG0007651	407
AANATL2_OG0003640	222
AANATL4_OG0000091_OG1	1
AANATL7_OG0007605	25
Aasdh_OG0001831	456
Aatf_OG0001947	371
aay_OG0011265	6746
ab_OG0009683	308
ab_OG0009684	40
ABCB7_OG0011281	3509
Pmp70_OG0003257	9548
Abd-B_OG0005000	1
Abi_OG0002227_OG0	553
Abl_OG0010722	3612
abo_OG0009656	361
Abp1_OG0010565	636
abs_OG0003097	462
ac_OG0007843	0
Ac13E_OG0008321	4748
Ac3_OG0009573	578
Ac78C_OG0010320	487
Acam_OG0000252_OG0	5
Acam_OG0000252_OG1	2
Acam_OG0005131	9
CG9149_OG0011313	551
Acbp1_OG0009246	833
Acbp2_OG0010415	4563
Acbp4_OG0000311_OG0	0
Acbp4_OG0000311_OG1	1
Acbp6_OG0010414	46
ACC_OG0007193	41947
AcCoAS_OG0000812	23235
Ace_OG0000652_OG0	302
Acer_OG0000953_OG0	5722
Acer_OG0003808	5657
Acf_OG0002671	1040
Achl_OG0002770	381
acj6_OG0008333	32
acj6_OG0008334	91
Ack_OG0010507	2431
Ack-like_OG0006546	698
Acn_OG0009540	3458
CG5009_OG0006075	8504
Acox57D-d_OG0006913	442
Acox57D-p_OG0001151	3047
Acp1_OG0009317	74
Acp32CD_OG0009664	0
Acp65Aa_OG0003939	74
Acph-1_OG0001513	321
CG12512_OG0008829	2830
CG18155_OG0007972	49
Acsl_OG0007133	19468
Act42A_OG0000022_OG0	749
Act42A_OG0000022_OG1	9398
Act42A_OG0000022_OG3	117875
Act42A_OG0000022_OG4	18822
Act42A_OG0000022_OG5	942
Actn_OG0003148_OG0	17499
Actn3_OG0011403_OG0	0
ACXB_OG0000046_OG0	0
ACXB_OG0000046_OG1	17
ACXB_OG0000046_OG2	2
ACXB_OG0000046_OG2.2	4
ACXD_OG0004078_OG0	152
Acyp_OG0009408	1
Acyp2_OG0011498	451
Ada_OG0002342	86
Ada1-2_OG0003777_OG0	0
Ada2a_OG0005051	377
Ada2b_OG0004799	256
Ada3_OG0007872	537
AdamTS-A_OG0005247	1438
AdamTS-A_OG0012010	57
AdamTS-B_OG0008089	1230
Adar_OG0007649	1141
Adat1_OG0003596	76
Adck1_OG0006032	461
Adck5_OG0010063	382
ADD1_OG0006579	599
Adf1_OG0001636_OG0	229
Adgf-A_OG0001991_OG0	8
Adgf-A_OG0003900	12635
Adgf-A2_OG0010109	1344
Adgf-B_OG0010108	3
Adgf-C_OG0001030_OG0	3182
Adgf-D_OG0002208_OG0	2954
Adgf-E_OG0006152	2
Adh_OG0003395_OG0	435
Adi1_OG0010940	2539
AdipoR_OG0004727	10489
CG3809_OG0004951	6
AdenoK_OG0003918_OG0	3446
Ady43A_OG0002958	764
AdoR_OG0005733	612
adp_OG0006108	1049
AdSS_OG0000854_OG0	4631
Aduk_OG0004873	482
Ae2_OG0010984	7885
CG6512_OG0010913	4388
aft_OG0006080	280
Afti_OG0005567	546
Ag5r_OG0008212	2241
Ag5r2_OG0008213	0
AGBE_OG0007237	8301
AgmNAT_OG0001753	9
ago_OG0010530	1782
AGO1_OG0007307	4040
AGO2_OG0000119_OG0	7988
Agpat1_OG0008448	138
Agpat2_OG0003465	1083
Agpat3_OG0004018	4923
Agpat4_OG0004019_OG0	830
ADPS_OG0002932	1963
agt_OG0001016_OG0	195
Spat_OG0007723	3341
Ahcy_OG0001195_OG0	2541
AhcyL1_OG0011110	1656
AIF_OG0001225	706
AIMP1_OG0007108	763
AIMP2_OG0009977	1151
AIMP3_OG0005998	528
Adk1_OG0010829	5368
Adk3_OG0005467	544
Ak6_OG0007201	163
Akap200_OG0000367_OG0	505
Akh_OG0010512	16
AkhR_OG0009627	845
akirin_OG0010441	2366
Akr1B_OG0001292	8435
Akt1_OG0005415	1899
al_OG0008749	91
Aladin_OG0007570	194
AlaRS_OG0003477	2708
AlaRS-m_OG0010596	971
Alas_OG0006853	4727
alc_OG0006389	4383
Ald1_OG0005647	72780
Ald2_OG0005645	10
Aldh_OG0003615	47185
Aldh-III_OG0006742	16593
Aldh7A1_OG0003841_OG0	1297
Alg-2_OG0001588_OG0	1688
Alg1_OG0002607_OG0	2035
Alg10_OG0000709_OG0	306
Alg11_OG0012170	1857
CG8412_OG0004562	2090
Alg14_OG0001194_OG0	252
Alg2_OG0010641	561
Alg3_OG0003012	71
Alg3_OG0006966	577
CG5287_OG0001281	344
CG5287_OG0003790	342
Alg9_OG0005173	312
Alh_OG0004317	1924
Alh_OG0004319	598
Alh_OG0011430	338
alien_OG0009301	1548
ALiX_OG0005343	4231
Alk_OG0006414	2120
CG12179_OG0001176_OG0	172
Alp1_OG0010289	18
Alp10_OG0010194	10
Alp11_OG0008522	1
Alp12_OG0003717	677
Alp13_OG0001034	3
Alp2_OG0000261_OG0	9
Alp2_OG0000261_OG1	3
Alp4_OG0005779	1434
Alp6_OG0006360	54
Alp7_OG0003030	0
Alp9_OG0003931	11
alph_OG0000083_OG0	9
alph_OG0005113	2391
alpha-Catr_OG0006852	758
alpha-Est1_OG0004357	11243
alpha-Est10_OG0004350	4081
alpha-Est2_OG0000314	779
alpha-Est3_OG0004356	1718
alpha-Est6_OG0004354	2
alpha-Est7_OG0001351	15667
alpha-Est8_OG0004352	5389
alpha-Est9_OG0004351	1296
alpha-Man-Ia_OG0003130	183
alpha-Man-Ia_OG0003131	1274
alpha-Man-Ia_OG0001168	1152
alpha-Man-Ib_OG0005087	710
alpha-Man-Ic_OG0011549	53
alpha-Man-IIa_OG0004878	1215
alpha-Man-IIb_OG0005229	1211
alpha-PheRS_OG0008296	1227
alpha-Spec_OG0011040	26638
alpha4GT1_OG0000948	579
alphaCOP_OG0011275	5205
alphaSnap_OG0010384	3381
alphaTub67C_OG0010998	11
Alr_OG0008278	520
alrm_OG0002498	429
Als2_OG0009863	2622
alt_OG0004894	3792
aly_OG0004083	0
Ama_OG0002112	7
Amacr_OG0009433	1431
amd_OG0001918	1725
Amnionless_OG0008741	32
amon_OG0011540	1118
amos_OG0003702_OG0	0
AMPdeam_OG0008245	6622
Amph_OG0007204	10562
AMPKalpha_OG0001698	4973
Amt_OG0004607	185
Amun_OG0008385	3439
amx_OG0007575	412
Amy-p_OG0000157_OG0	652
Amy-p_OG0000157_OG0.2	7
Amyrel_OG0006416	18
ana_OG0006403	108
ana1_OG0002269	1184
ana2_OG0007120	45
ana3_OG0006194	90
Ance-2_OG0003658	6
Ance-3_OG0001891_OG0	1635
Ance-3_OG0009407	1408
Ance-4_OG0006406	3294
Ance-5_OG0005870	3371
anchor_OG0010100	1529
Andorra_OG0011741	3
Ank2_OG0010460	5119
Ankle2_OG0000780	2113
l(2)35Be_OG0003404_OG0	230
anox_OG0007490	2196
Ant2_OG0008041	94
antdh_OG0008007	10430
Antp_OG0002113	754
antr_OG0007227	2
AnxB10_OG0008082	5040
AnxB11_OG0008196	2829
AnxB9_OG0004410	31511
aop_OG0003458	1496
aos_OG0010741	942
Aos1_OG0002145_OG0	571
AOX1_OG0005242	13058
AOX2_OG0000143_OG0	21938
AOX2_OG0000143_OG1	45
AOX4_OG0001465	7
ap_OG0005832	616
AP-1-2beta_OG0008273	3587
AP-1gamma_OG0007680	3179
AP-1mu_OG0005553	1943
AP-1sigma_OG0005334	2382
AP-2alpha_OG0008751	2379
AP-2mu_OG0004736	1595
AP-2sigma_OG0004385	790
Apc_OG0005387	2420
APC10_OG0005888	241
Apc2_OG0005308	231
APC4_OG0003171_OG0	316
APC7_OG0001703	29
ApepP_OG0000963	665
aph-1_OG0003552_OG0	468
aPKC_OG0006607	410
aPKC_OG0006608	95
aPKC_OG0006609	165
Aplip1_OG0011323	589
apn_OG0002443_OG0	2
apolpp_OG0012638	87069
app_OG0010830	1407
APP-BP1_OG0010070	426
Appl_OG0007834	2808
Aprt_OG0004075	474
Aps_OG0010085	2243
apt_OG0002733	641
CG18815_OG0010034	3670
AQP_OG0007242	1963
aqrs_OG0005393	1
aqz_OG0001049_OG1	9274
ara_OG0009939	86
aralar1_OG0001518	8100
Arc1_OG0002768_OG0	2
Arc2_OG0006127	372
Arc42_OG0001370_OG0	1946
Archease_OG0002289_OG0	321
Arf51F_OG0006831	1654
Arf79F_OG0012164	6775
ArfGAP1_OG0010836	1959
ArfGAP3_OG0003816_OG0	2198
Arfip_OG0005451	379
Arfrp1_OG0007681	324
arg_OG0003183	27
arg_OG0007835	1
Argk_OG0011233	129858
Argk_OG0011925	7283
Argl_OG0009800	2449
CG31469_OG0002209_OG0	860
ArgRS_OG0008151	940
ArgRS-m_OG0004367	228
ari-1_OG0007878	1424
ari-2_OG0003028	834
Arl1_OG0010003	985
Arl2_OG0004816	214
Arl5_OG0011164	594
Arl6_OG0007042	166
Arl6IP1_OG0004993	876
Arl8_OG0004797	1094
arm_OG0007636	9723
armi_OG0002027	227
Arp1_OG0004441	3571
Arp10_OG0007423	1129
Arp2_OG0001770	1358
Arp3_OG0010555	1277
Arp5_OG0001448_OG0	456
Arp53D_OG0011600	2
Arp6_OG0008512	775
Arp8_OG0007614	395
Arpc1_OG0009187	2812
Arpc2_OG0009417	1136
Arpc3A_OG0005226	556
Arpc3B_OG0008590	111
Arpc4_OG0008719	1370
Arpc5_OG0008957	587
arr_OG0007264	1674
Arr1_OG0009490	14580
Arr2_OG0004099	20382
Ars2_OG0005840	4063
Art1_OG0004911	680
Art2_OG0008773	3
Art3_OG0004604	345
Art4_OG0004574	194
Art6_OG0004528_OG0	0
Art7_OG0001547_OG0	557
Art8_OG0009662	115
Art9_OG0002219_OG0	0
Arts_OG0000486_OG0	1076
aru_OG0003377	5301
Arv1_OG0013036	360
arx_OG0009914	95
Asap_OG0007180	2353
Asator_OG0002682_OG1	1857
Asciz_OG0010646	169
ase_OG0007840	1
asf1_OG0009889	379
ash1_OG0000982_OG0	135
ash2_OG0004623	1858
Ask1_OG0004518	2871
asl_OG0004217	195
AsnRS_OG0003707	2420
AsnRS-m_OG0006452	208
AsnS_OG0000992	1477
asp_OG0004633	5
Asph_OG0006509	6674
ASPP_OG0006932	2709
CG9572_OG0008488	14475
AspRS_OG0006665	2447
AspRS-m_OG0008886	1645
asrij_OG0006972	841
asRNA:CR31429_OG0002339_OG0	168
asRNA:CR42743_OG0003772_OG0	0
asRNA:CR43299_OG0012338_OG0	1
asRNA:CR43426_OG0012535_OG0	1
asRNA:CR43454_OG0002277_OG0	107
asRNA:CR43463_OG0001607_OG0	271
asRNA:CR43809_OG0003675_OG0	451
asRNA:CR44106_OG0002406_OG0	39
asRNA:CR44169_OG0002969_OG0	147
asRNA:CR44179_OG0001455_OG0	1977
asRNA:CR44372_OG0000331_OG0	10
asRNA:CR44372_OG0000331_OG1	0
asRNA:CR44894_OG0012090_OG0	0
asRNA:CR45044_OG0005605_OG0	31
asRNA:CR45195_OG0000203_OG0	1821
asRNA:CR45195_OG0000203_OG1	6670
asRNA:CR45350_OG0001645_OG0	2256
asRNA:CR45943_OG0010336	293
asRNA:CR46029_OG0000226_OG0	6
asRNA:CR46029_OG0000226_OG1	4
asRNA:CR46139_OG0003106_OG0	20
asRNA:CR46246_OG0011916	0
asRNA:CR46354_OG0002193_OG0	955
asRNA:CR46473_OG0000925_OG0	28
Ass_OG0001346	214
ast_OG0003560	394
AstA_OG0004634	145
AstA-R1_OG0000689	60
AstA-R2_OG0005396	15
AstC_OG0009668	72
AstC-R1_OG0010134	74
AstC-R2_OG0001295_OG0	58
AstCC_OG0009669	1
asun_OG0002419_OG0	253
Asx_OG0006138	1765
Atac1_OG0003748_OG0	135
Atac2_OG0009508	277
Atac3_OG0000828	361
Tat_OG0001330	1503
Ate1_OG0003045	2649
Atet_OG0003384	1543
Atf-2_OG0006059	330
Atf3_OG0007763	4025
Atg1_OG0009929	165
Atg1_OG0009931	1948
Atg10_OG0001598	57
Atg101_OG0008681	650
Atg12_OG0011904	292
Atg13_OG0004817	1069
Atg14_OG0005089	1197
Atg16_OG0005703	719
Atg17_OG0004232	3126
Atg18a_OG0011152	1950
Atg18b_OG0001271_OG0	1667
Atg2_OG0011112	4644
Atg3_OG0009922	1567
Atg4a_OG0009014	1633
Atg4b_OG0005256	804
Atg5_OG0007974	535
Atg6_OG0005323	869
Atg7_OG0006714	512
Atg8a_OG0008043	10861
Atg8b_OG0005571	8
Atg9_OG0006487	2250
atilla_OG0011822	22974
atk_OG0010362	42
atl_OG0001399	7714
atms_OG0004154	999
ato_OG0004804	0
Atox1_OG0012695	1107
ATP6AP2_OG0004869	11321
ATP7_OG0008369	2117
ATP8A_OG0007260	4500
ATP8A_OG0007261	34
Atpalpha_OG0002140	30155
ATPCL_OG0006680	11897
ATPsynB_OG0010987	17994
ATPsynbeta_OG0005823	61746
ATPsynbetaL_OG0001317	5
ATPsynC_OG0005792	41797
ATPsynCF6_OG0005500	9593
ATPsynCF6L_OG0010605	3
ATPsynD_OG0004477	13312
ATPsyndelta_OG0007526	8559
ATPsynE_OG0005568	9387
ATPsynG_OG0009657	10740
ATPsyngamma_OG0005690	18654
ATPsynGL_OG0009315	2
ATPsynO_OG0012619	14117
AttC_OG0000164_OG0	1117
AttC_OG0007258	99
AttD_OG0004890	32
Atu_OG0002096	955
Atx-1_OG0012102	17
Atx2_OG0011501	4963
Atxn7_OG0003444	811
aub_OG0000482_OG0	16
aurA_OG0004964	37
aurB_OG0009647	3
aust_OG0001881	0
aux_OG0003096_OG0	1941
ave_OG0006159	225
Aven_OG0003291	195
awd_OG0002664	9453
Awh_OG0010478	112
axed_OG0010262	210
Axn_OG0005720	1148
axo_OG0003993	503
axo_OG0010625	224
axo_OG0010626	815
axo_OG0010628	110
Axs_OG0008319	1378
Axud1_OG0003447	946
az2_OG0006736	217
azot_OG0000210_OG0	0
azot_OG0000210_OG1	2
b_OG0009189	3016
B-H1_OG0000267_OG0	468
B-H1_OG0000267_OG1	281
B4_OG0009202	4774
B52_OG0001376_OG0	7769
b6_OG0007653	33
B9d1_OG0005246	31
B9d2_OG0005830	23
bab1_OG0011327	54
bab1_OG0011328	68
bab2_OG0011326	2438
babo_OG0006628	1735
babos_OG0007027	2639
Bacc_OG0008947	17050
Bace_OG0000801_OG0	2
baf_OG0003792	1180
bai_OG0005189	2536
Balat_OG0007229	44
Baldspot_OG0010721	3992
ball_OG0001092_OG1	209
bam_OG0005170	2
bap_OG0001358_OG0	41
Bap111_OG0007677	1771
Bap170_OG0000903_OG0	1391
Bap55_OG0005900	467
Bap60_OG0008560	1378
IMPPP_OG0000305_OG1	0
barc_OG0010291	634
bark_OG0008784	2556
barr_OG0000425_OG0	331
baz_OG0008596	3542
bb8_OG0005496	10
bbc_OG0007266	3582
CG18067_OG0007098	18302
bbg_OG0010871	1803
bbg_OG0010872	3612
BBIP1_OG0004876	160
BBS1_OG0010413	77
BBS4_OG0002785_OG0	347
BBS5_OG0002086	176
BBS8_OG0008755	219
BBS9_OG0006919	764
bbx_OG0008688	3368
bc10_OG0010387_OG0	788
BCAS2_OG0005540	337
bcd_OG0002111_OG0	0
bchs_OG0003722	340
BCL7-like_OG0007566	110
bcn92_OG0007793	492
Bdbt_OG0004400	333
bdg_OG0006805	1267
bdl_OG0003385	1855
Bdp1_OG0009215	859
be_OG0000785	2595
BEAF-32_OG0006164	850
beag_OG0004860	470
beat-Ia_OG0011784	79
beat-Ib_OG0009146	79
beat-Ic_OG0001866_OG0	31
beat-IIa_OG0005482	215
beat-IIb_OG0005481	148
beat-IIIa_OG0009463	47
beat-IIIb_OG0009460	77
beat-IIIc_OG0003687	267
beat-IV_OG0005508	162
beat-Va_OG0005024	28
beat-Vb_OG0005021	66
beat-Vc_OG0001062_OG0	41
beat-VII_OG0011542	56
beat-VII_OG0011544	55
beg_OG0004008	443
bel_OG0001048	7259
Bem46_OG0008920	408
ben_OG0000514_OG0	2699
Best1_OG0002590_OG0	4044
Best2_OG0010251	5057
Best3_OG0009963	1
Best4_OG0000558_OG0	0
Bet1_OG0003845_OG0	696
Bet3_OG0004072	702
beta-PheRS_OG0005298	850
beta-Spec_OG0007697	41613
beta'COP_OG0009212	3488
beta3GalTII_OG0012738	122
beta4GalNAcTA_OG0006521	734
beta4GalNAcTB_OG0002610	452
beta4GalT7_OG0005195	234
betaCOP_OG0008653	4970
betaggt-I_OG0008962	636
betaGlu_OG0002667	747
CG32396_OG0011696	10
Bgb_OG0011276	428
bgcn_OG0001647	328
bgm_OG0009412	7672
BHD_OG0010421	270
bi_OG0003201	467
bi_OG0012904	36
BI-1_OG0004087	4802
bib_OG0001843_OG0	28
BicC_OG0009143	8
BicD_OG0009474	1870
CG11873_OG0005086	1836
bif_OG0003277	1457
bif_OG0012761	368
BigH1_OG0001085_OG0	8
bigmax_OG0005365	516
Bili_OG0002506_OG0	0
bin_OG0010286	9
Bin1_OG0005423	274
bin3_OG0007310	2320
bip1_OG0010560	105
Bka_OG0009250	271
blanks_OG0011885_OG0	0
Blimp-1_OG0010196	4236
Blm_OG0002608	78
Blos1_OG0006148	365
Blos2_OG0010078	293
Blos3_OG0009918	231
Blos4_OG0010933	232
blot_OG0010924	41600
blow_OG0006726	569
blp_OG0005216	950
blw_OG0006982	67850
bma_OG0010967	130
Bmcp_OG0010022	753
bmm_OG0010858	4474
bnb_OG0001206_OG1	2769
CG5059_OG0012191	3400
bnk_OG0005787	0
bnl_OG0004512	1095
boca_OG0006727	922
bocks_OG0002575_OG0	855
BOD1_OG0005544	2999
boi_OG0007601	194
boi_OG0007603	44
boil_OG0012322	14
bol_OG0011238	3273
boly_OG0007153	7
BomBc1_OG0001623	2290
BomBc2_OG0000769_OG0	7554
BomBc3_OG0004769	3254
BomT3_OG0011469	10825
bon_OG0004934	1482
bond_OG0004726	2588
bonsai_OG0007008	652
Boot_OG0006400	36
bor_OG0004967	841
bora_OG0003911	1
BORCS5_OG0008208	408
BORCS6_OG0011365	264
BORCS7_OG0007103	103
borr_OG0009292	12
boss_OG0005676	940
botv_OG0006642	796
bou_OG0007819	927
bowl_OG0008785	1207
BoYb_OG0000400_OG0	1
br_OG0007659	75
br_OG0011928	14
Br140_OG0001629	1172
brat_OG0001919	355
Brca2_OG0000883	415
Brd_OG0010852	0
CG7154_OG0009310	1017
Brd8_OG0002488	463
Bre1_OG0010209	1190
Brf_OG0005483	388
Brf_OG0005485	113
brk_OG0007975	848
brm_OG0009999	2662
Brms1_OG0008442	851
Bro_OG0011272	0
brp_OG0000499_OG1	971
l(3)72Ab_OG0009997	2744
bru1_OG0009737	118
bru1_OG0009738	1185
bru2_OG0009740	1393
bru2_OG0011823	43
bru2_OG0012161	249
bru3_OG0010907	549
bru3_OG0011909	64
Bruce_OG0004896	8261
brun_OG0003663	1555
brv1_OG0000706_OG0	0
brv2_OG0010919	2
brv3_OG0011666	36
BRWD3_OG0005288	3243
brwl_OG0009277	927
bs_OG0003002	388
bs_OG0006897	157
bsf_OG0001906_OG0	2836
Bsg_OG0009780	6970
Bsg25D_OG0003412_OG0	2472
bsh_OG0009110	23
bsk_OG0012344	1635
bt_OG0000537_OG1	124
BTBD9_OG0000546_OG0	857
BtbVII_OG0011887	2559
btd_OG0007557	211
Btk29A_OG0001838	952
Btk29A_OG0011763	42
btl_OG0002041	1414
btn_OG0004719	1
Btnd_OG0008611	33
btsz_OG0001035_OG1	953
btsz_OG0004581	11
btv_OG0003692	68
btv_OG0009487	336
btz_OG0005342	2109
Bub1_OG0001806_OG0	793
Bub3_OG0005120	454
BubR1_OG0000657_OG0	82
Buffy_OG0006561	687
bug_OG0006803	653
Bug22_OG0009372	436
BuGZ_OG0008876	1856
CG8270_OG0010257	466
bun_OG0000556	2516
bun_OG0009749	4689
bur_OG0003683_OG0	2790
Burs_OG0001045_OG0	2
bves_OG0007497	487
bves_OG0007499	383
bw_OG0006000	20
bwa_OG0009122	249
bwa_OG0012525	163
Bx_OG0008666	4
Bx_OG0008667	415
Bx42_OG0007682	1580
by_OG0005550	5484
byn_OG0010803	0
bys_OG0007950	634
c-cup_OG0012143	1
c(3)G_OG0001464_OG0	202
c11.1_OG0007569	2578
c12.1_OG0007568	640
c12.2_OG0007567	3173
C15_OG0002126_OG0	21
C1GalTA_OG0009799	773
C3G_OG0007801	4349
C901_OG0008027	4
ca_OG0005700	2658
Ca-alpha1D_OG0009140	3833
Ca-alpha1T_OG0003323	2001
Ca-beta_OG0009681	1042
Ca-Ma2d_OG0009139	941
CaBP1_OG0008860	2104
cac_OG0000605_OG0	249
cact_OG0009392	13379
cactin_OG0003129	615
cad_OG0009437	1
Cad74A_OG0010922	259
Cad86C_OG0002368	1816
Cad87A_OG0001088_OG0	488
Cad89D_OG0001058_OG0	1
Cad96Ca_OG0011497	1894
Cad96Cb_OG0005172	1
Cad99C_OG0005704	2399
CadN_OG0000277_OG1	209
Caf1-105_OG0002830	119
Caf1-180_OG0007408	423
Caf1-55_OG0001036	845
cag_OG0001595_OG0	182
CAH1_OG0009192	12630
CAH13_OG0002843	5
CAH14_OG0002807	3
CAH15_OG0006256	0
CAH16_OG0000498_OG1	2
CAH2_OG0001000_OG0	10626
CAH3_OG0003177	1281
CAH5_OG0005796	178
CAH7_OG0000840	1121
CAH8_OG0004748	22
CAH9_OG0005622	1709
CAHbeta_OG0002334	492
cal1_OG0002556_OG0	495
CalpA_OG0003035	5218
CalpB_OG0010971	2640
CalpC_OG0008186	803
Calr_OG0005564	23130
Cals_OG0013279_OG0	2047
Calx_OG0002139_OG0	1
Calx_OG0004417	3757
Calx_OG0004418	1951
calypso_OG0006121	389
Cam_OG0012053	15084
CaMKI_OG0012767	8209
CaMKII_OG0013280	5993
Camp_OG0005907	515
Camta_OG0006364	894
Camta_OG0006365	147
can_OG0004061_OG0	0
CanA1_OG0005778	904
CanB_OG0000231_OG0	302
CanB_OG0000231_OG1	1811
Cand1_OG0009382	2206
CAP_OG0000587_OG0	7757
CAP_OG0012405	12
Cap-D2_OG0005121	162
Cap-D3_OG0009448	402
Cap-G_OG0002924	623
Cap-H2_OG0004906	784
Capa_OG0005712	37
Caper_OG0009347	9345
Capr_OG0010138	2161
caps_OG0010156	2785
caps_OG0010157	1969
capt_OG0009025	9228
capu_OG0000612_OG0	568
car_OG0007437	513
CARPA_OG0007960	32
CARPB_OG0007554	367
CarT_OG0009432	114
cas_OG0004236	1
casp_OG0006502	1755
cass_OG0009476	3850
Cat_OG0003869	22647
cathD_OG0002862	23358
cato_OG0006491	0
Catsup_OG0009538	1886
caup_OG0009938	23
cav_OG0000654	81
caz_OG0003243_OG0	2093
cbc_OG0007265	518
Cbl_OG0002051_OG0	2161
CBP_OG0001721	31
CBP_OG0007971	30
Cbp20_OG0005066	432
Cbp53E_OG0006447	686
Cbp80_OG0007913	661
Cbp80_OG0007915	603
Cbs_OG0003124	1676
cbs_OG0007263	791
cbt_OG0008760	3877
Cby_OG0004789	54
Cc2d2a_OG0002702	71
CCAP_OG0011467	9
CCAP-R_OG0000870	87
ccb_OG0012089	3
CCDC151_OG0011900	2
CCDC53_OG0009785	215
Ccdc58_OG0010399	243
Ccdc85_OG0008917	342
CCHa1_OG0004530	81
CCHa1-R_OG0006065	128
CCHa2_OG0002186_OG0	1242
CCHa2-R_OG0005836	29
Cchl_OG0004776	3919
CCKLR-17D1_OG0003334	13
CCKLR-17D1_OG0008675	87
CCKLR-17D1_OG0011744	8
CCKLR-17D3_OG0008678	91
Ccm3_OG0005250	1554
Ccn_OG0010106	180
Ccn_OG0010107	232
Ccn_OG0012179	87
Ccp84Ab_OG0000178_OG0	13
Ccp84Ac_OG0001349_OG0	0
Ccp84Ae_OG0002110_OG0	2
Ccp84Af_OG0000109_OG0	1
Ccp84Af_OG0000109_OG1	1
Ccp84Af_OG0000109_OG2	5
Ccp84Ag_OG0001348_OG0	11
Ccs_OG0006299	715
CCT1_OG0002281_OG0	1797
CCT2_OG0003145	2268
CCT3_OG0004995	2835
CCT4_OG0000979	2153
CCT5_OG0006600	2790
CCT6_OG0008508	3132
CCT7_OG0004839	782
CCT7_OG0004841	376
CCT8_OG0007117	2654
Ccz1_OG0010481	568
cd_OG0004708	3
CD98hc_OG0001357_OG0	6921
Cda4_OG0008701	79
Cda5_OG0008721	1543
Cda9_OG0002707	13
CDase_OG0005749	1078
cdc14_OG0009306	3328
Cdc16_OG0005493	301
Cdc23_OG0009421	202
Cdc27_OG0010426	1428
Cdc2rk_OG0006290	300
Cdc37_OG0011041	1735
Cdc42_OG0008268	2186
Cdc45_OG0007388	294
Cdc5_OG0011371	955
CDC50_OG0008483	2111
Cdc6_OG0002054	36
Cdc7_OG0007729	1914
Cdep_OG0002087	2061
Cdep_OG0004159	2069
CdGAPr_OG0009111	2896
cdi_OG0000729	1866
cDIP_OG0004394	3416
Cdk1_OG0000555_OG0	6
Cdk12_OG0009875	929
Cdk2_OG0002391	82
CDK2AP1_OG0008015	619
Cdk4_OG0006632	561
Cdk5_OG0002993	648
Cdk5alpha_OG0009389	845
Cdk7_OG0001724	316
Cdk8_OG0010977	155
Cdk9_OG0007009	449
Cdlc2_OG0000234_OG1	1784
cdm_OG0002482	2397
Cds_OG0010549	2249
Ced-12_OG0009727	718
ced-6_OG0006366	10242
CenB1A_OG0004675	1444
CenG1A_OG0003595_OG0	4008
CenG1A_OG0009182	66
Cenp-C_OG0002322	275
Cep135_OG0009952	395
Cep135_OG0009954	372
cep290_OG0004127	188
Cep89_OG0006812	1
Cep97_OG0008778	383
cer_OG0012078	1043
Cerk_OG0004182	2648
cert_OG0011161	1428
Cf2_OG0008971	3209
Cfp1_OG0007571	552
CG5789_OG0004615	1470
cg_OG0006533	3917
CG10000_OG0005395	1
CG10005_OG0004963	8
CG10011_OG0005399	1024
CG10013_OG0002410_OG0	0
CG10019_OG0008786	142
CG10026_OG0009081	1457
CG10029_OG0004344	0
CG10031_OG0008792	1125
CG10035_OG0004420	71
CG10038_OG0001436_OG0	438
CG10041_OG0012259_OG0	13
CG10051_OG0007036	0
CG10053_OG0004336	157
CG10055_OG0004329	771
CG10062_OG0007038	118
CG10063_OG0010284	7
CG10064_OG0010282	2
CG10068_OG0004321	809
CG10073_OG0000065_OG2	93
CG10075_OG0010279	959
CG10077_OG0010277	24219
CG10082_OG0005964	7282
CG10086_OG0001355	0
CG10089_OG0010567	323
CG10098_OG0004320	818
CG10104_OG0006132	0
CG10116_OG0010569	5
CG10126_OG0005023	2757
CG10132_OG0009091	1235
CG10137_OG0009093	823
CG10139_OG0006151	379
CG10140_OG0010573	3
CG10147_OG0010256	237
CG10151_OG0006160	146
CG10154_OG0010575	0
CG10163_OG0010252	0
CG10164_OG0001489	2
CG10165_OG0011781	491
CG10171_OG0010163	317
CG10175_OG0005507	9603
CG10177_OG0001079_OG0	9
CG10184_OG0005509	3066
CG10185_OG0005203	23
CG10189_OG0009087	354
CG10194_OG0009085	435
CG10195_OG0003572	505
CG10205_OG0006168	8676
CG10208_OG0005527	495
CG10209_OG0006169	535
CG10211_OG0009505	9142
CG10222_OG0010165	169
CG10226_OG0010249	943
CG10237_OG0003462	18190
CG1024_OG0004294	270
CG10252_OG0011517	37
CG10254_OG0002565	1596
CG10257_OG0006606	239
CG10264_OG0005208	0
CG10265_OG0006935	127
CG10274_OG0003940	685
CG10280_OG0004257	0
CG10283_OG0001907_OG0	589
CG10286_OG0004292	675
CG10298_OG0004288	0
CG10300_OG0005516	3
CG10301_OG0005515	5
CG10307_OG0005957	727
CG10311_OG0004972	1835
CG10317_OG0004974	7
CG10321_OG0005965	2381
CG10324_OG0004994	279
CG10332_OG0005992	2
CG10333_OG0009507	1038
CG10336_OG0009516	30
CG10337_OG0009096	236
CG10338_OG0009517	475
CG10339_OG0006873	1012
CG10340_OG0001059_OG0	1438
CG10341_OG0009518	861
CG10343_OG0009520	354
CG10344_OG0007020	99
CG10345_OG0002430_OG0	12830
CG10347_OG0000607_OG0	218
CG10348_OG0003704	599
CG10352_OG0008207	28
CG10353_OG0008206	3446
CG10357_OG0010470	13
CG10359_OG0010469	308
CG10361_OG0010014	775
CG10362_OG0008202	334
CG10365_OG0005518	1398
CG10366_OG0009102	700
CG10375_OG0005526	719
CG10376_OG0009519	828
CG10383_OG0001909	5172
CG10384_OG0007018	205
CG10405_OG0004983	10
CG10407_OG0005207	267
CG10413_OG0003703_OG0	338
CG10417_OG0013094	1321
CG10418_OG0010832	176
CG10425_OG0002500	547
CG10428_OG0001263_OG0	493
CG10431_OG0001914	71
CG10433_OG0006904	6521
CG10435_OG0002296_OG0	876
CG10444_OG0007082	930
CG10445_OG0001356	156
CG10459_OG0001605_OG0	14
CG10462_OG0009105	1300
CG10463_OG0009108	232
CG10466_OG0012145	112
CG10467_OG0010233	843
CG10469_OG0010232	103
CG10470_OG0009541	622
CG10472_OG0000811_OG0	203
CG10479_OG0010225	171
CG10481_OG0009114	3
CG10483_OG0010221	503
CG10486_OG0010219	1
CG10492_OG0009544	1156
CG10494_OG0006908	137
CG10495_OG0009546	169
CG10505_OG0006927	11
CG10508_OG0010314	1317
CG10510_OG0003948	6
CG10513_OG0005163	350
CG10514_OG0005162	141
CG10516_OG0009998	579
CG10527_OG0002810_OG0	26946
CG10543_OG0006262	3660
CG10550_OG0000747	13591
CG10555_OG0008527	1308
CG10561_OG0009552	1386
CG10565_OG0010321	3309
CG10576_OG0010200	3224
CG10581_OG0010326	143
CG10584_OG0010328	332
CG10587_OG0000094_OG0	0
CG10587_OG0000094_OG1	0
CG10587_OG0000094_OG2	0
CG10589_OG0003950	4
CG10591_OG0010195	0
CG10597_OG0003317	1
CG10598_OG0011740	1
CG10600_OG0009530	3169
CG10602_OG0009532	4344
CG10616_OG0010838	1097
CG10621_OG0001911	437
CG10623_OG0001912	925
CG10628_OG0009107	455
CG10631_OG0001241	3073
CG10646_OG0009949	296
CG10654_OG0009947	160
CG10657_OG0009951	6691
CG10660_OG0010840	589
CG10663_OG0010839	345
CG10669_OG0005156	391
CG10674_OG0010603	528
CG10680_OG0003577	10025
CG10681_OG0009950	169
CG10700_OG0011812	1
CG10702_OG0009548	393
CG10710_OG0010908	453
CG10713_OG0010576	86
CG10725_OG0010574	0
CG10730_OG0000951	33
CG10731_OG0006517	249
CG10737_OG0006638	22571
CG10738_OG0010568	79
CG1074_OG0007339	506
CG10747_OG0009127	2167
CG10748_OG0011855_OG0	0
CG10749_OG0003913_OG0	2
CG10750_OG0009561	2
CG10752_OG0010150_OG0	1
CG10761_OG0008304	1
CG1077_OG0004263	9
CG10793_OG0003237	1
CG10795_OG0006915	415
CG10799_OG0003081	1692
CG10801_OG0012112	4
CG10802_OG0008133	741
CG10803_OG0008134	461
CG10804_OG0008132	337
CG10809_OG0010976	298
CG10814_OG0007257	0
CG10822_OG0007072	0
CG10839_OG0009144	2
CG10841_OG0002198_OG0	16
CG10853_OG0003980_OG0	13
CG10859_OG0009209	17
CG10862_OG0002017_OG1	4734
CG10863_OG0010486	6501
CG10863_OG0012194_OG0	46
CG10864_OG0005043	63
CG10866_OG0010485	345
CG10874_OG0003457	989
CG10877_OG0002385_OG0	24
CG10887_OG0002183_OG0	0
CG10898_OG0002547	395
CG1090_OG0003105_OG0	538
CG10903_OG0002293_OG0	406
CG10904_OG0011634	260
CG10907_OG0001984_OG0	261
CG10909_OG0005022	0
CG10910_OG0006092	8
CG10911_OG0006095	14
CG10912_OG0000471	3
CG10914_OG0006109	291
CG10919_OG0001352	3
CG1092_OG0001161_OG0	700
CG10920_OG0007959	3
CG10927_OG0006710	40
CG10931_OG0006071	5
CG10932_OG0007954	2992
CG10934_OG0002756_OG0	4
CG10939_OG0005908	6044
CG10947_OG0009415	2000
CG10948_OG0009927	1063
CG10949_OG0009416	339
CG10950_OG0012279	7
CG10958_OG0001743	175
CG10959_OG0008299	80
CG10962_OG0007748	144
CG10970_OG0003173	20
CG10973_OG0012539	455
CG10979_OG0004244	944
CG10984_OG0009934	560
CG10996_OG0008249	1
CG11000_OG0004245	181
CG11007_OG0003037	433
CG11018_OG0007064	3
CG11029_OG0001270	205
CG1103_OG0003103_OG0	268
CG11030_OG0003728	583
CG11034_OG0001268	119
CG11035_OG0002292_OG0	459
CG11041_OG0001654	15
CG11044_OG0007073	1476
CG1105_OG0004314	2756
CG11050_OG0009604	3209
CG11060_OG0006765	10
CG11068_OG0011716	4
CG11069_OG0004655	694
CG11076_OG0001759	1391
CG11077_OG0000549_OG0	672
CG11085_OG0008456	15
CG11089_OG0004653	6802
CG11095_OG0003249	340
CG11099_OG0007074	564
CG11103_OG0003250	362
CG11106_OG0012330	11
CG11109_OG0001964	317
CG11110_OG0006619	262
CG11123_OG0006752	441
CG11125_OG0006747	336
CG11127_OG0006744	859
CG1113_OG0004171	70
CG11131_OG0001957_OG0	10
CG11134_OG0003251	497
CG11141_OG0006745	856
CG11145_OG0006754	2
CG11147_OG0003729	23702
CG11149_OG0003730	1
CG11151_OG0008256	5700
CG11159_OG0006283	2
CG1116_OG0004164	967
CG11162_OG0008263	3
CG11168_OG0004657	1513
CG11170_OG0006462	131
CG11178_OG0003327	512
CG11180_OG0006625	804
CG11191_OG0007189	866
CG11192_OG0007095	1
CG11200_OG0007088	3696
CG11211_OG0012938	19604
CG11226_OG0012166_OG0	2
CG11227_OG0007505	1
CG1124_OG0002090	14068
CG11241_OG0003815_OG0	486
CG11247_OG0009861	379
CG11248_OG0003830_OG0	204
CG11249_OG0009864	7
CG11251_OG0001998	4
CG11257_OG0007039	225
CG11263_OG0001789	6
CG11267_OG0011856	1268
CG11269_OG0006458	1
CG11275_OG0002906	4853
CG11279_OG0003924_OG0	243
CG11286_OG0004361	1
CG1129_OG0002085	660
CG11291_OG0003029	5
CG11294_OG0007761	31
CG11298_OG0007031	0
CG11309_OG0010303	3064
CG11317_OG0012026	375
CG11318_OG0000756	2
CG11319_OG0009603	727
CG11327_OG0009628	9
CG11333_OG0002657_OG0	0
CG11334_OG0005804	1569
CG11342_OG0011920	65
CG11345_OG0011138	3
CG11349_OG0011131	0
CG11353_OG0011127	95
CG11356_OG0008477	17
CG11357_OG0011126	643
CG1136_OG0010499	1460
CG11367_OG0000806_OG0	115
CG11369_OG0011699	3
CG1137_OG0004303	25
CG11370_OG0003817_OG0	7
CG11377_OG0008723	845
CG11378_OG0007395	1878
CG11379_OG0007397	4
CG11380_OG0007400	3
CG11381_OG0007402	5
CG11382_OG0007404	1
CG11384_OG0007396	0
CG1139_OG0004077	22
CG11391_OG0001026_OG0	87
CG11396_OG0010345	780
CG11398_OG0007405	137
CG11403_OG0007406	153
CG11404_OG0012169	2
CG11406_OG0006889	9
CG11409_OG0007766	394
CG11413_OG0011575	42
CG11414_OG0006019	2347
CG11417_OG0007590	776
CG1142_OG0012974	357
CG11425_OG0009823	673
CG11426_OG0009824	934
CG1143_OG0011104	2743
CG11436_OG0003200	212
CG11437_OG0009825	24
CG11438_OG0009826	894
CG11447_OG0004515	442
CG11449_OG0000981_OG1	0
CG11453_OG0001027_OG0	131
CG11454_OG0001792	498
CG11456_OG0003951	305
CG11459_OG0000135_OG1	673
CG1146_OG0011093	7692
CG11470_OG0000857	1
CG11474_OG0005934	1235
CG11475_OG0005935	20
CG11498_OG0001515	117
CG11504_OG0002630	471
CG11523_OG0009832	261
CG11529_OG0010828	228
CG11537_OG0010640	1608
CG11550_OG0002660	7355
CG11560_OG0010817	250
CG11562_OG0008742	293
CG11563_OG0002662	327
CG11566_OG0007496	35
CG11570_OG0004027	0
CG11581_OG0008240	0
CG11583_OG0010538	423
CG11584_OG0008239	0
CG11585_OG0012335	1
CG11586_OG0010534	374
CG11590_OG0001741	301
CG11593_OG0010497	761
CG11594_OG0010492	5365
CG11596_OG0007629	644
CG11601_OG0008739	916
CG11608_OG0000142_OG0	0
CG1161_OG0004180	2637
CG11617_OG0008731	386
CG11619_OG0003864_OG0	69
CG11626_OG0011450	11
CG11629_OG0003739	0
CG11630_OG0009580	4
CG11634_OG0009583	1
CG11635_OG0007156	24
CG11638_OG0007387	252
CG11655_OG0001745_OG0	1289
CG11656_OG0005013	2
CG11658_OG0010025	1194
CG11663_OG0012087	0
CG11664_OG0011395	0
CG11666_OG0012316	0
CG11668_OG0002452	517
CG11670_OG0005008	1
CG11672_OG0004805	6
CG11674_OG0008231	4
CG11679_OG0008511	496
CG11686_OG0002448_OG0	2998
CG11693_OG0004810	8
CG11694_OG0000225_OG0	2
CG11694_OG0000225_OG1	1
CG11695_OG0007879	626
CG11696_OG0007880	535
CG11698_OG0002319_OG0	0
CG11699_OG0007882	1649
CG11703_OG0002165_OG0	3
CG11710_OG0001691_OG0	735
CG1172_OG0004189	545
CG11722_OG0001391	355
CG11723_OG0003571	373
CG11726_OG0010048	0
CG11737_OG0001419_OG0	2137
CG11741_OG0001420_OG0	138
CG11752_OG0007995	1865
CG11755_OG0000851	71
CG11756_OG0007997	4
CG11760_OG0004826	332
CG11768_OG0004832	431
CG11771_OG0005200	2345
CG11777_OG0006309	197
CG11779_OG0004481	1025
CG11786_OG0012799	0
CG11788_OG0007083	69
CG11790_OG0005187	1666
CG11791_OG0012008	2894
CG11807_OG0003009_OG0	1405
CG11808_OG0006841	153
CG11811_OG0004058	1128
CG11816_OG0008636	1
CG11835_OG0000264_OG0	9074
CG11835_OG0000264_OG1	2597
CG11837_OG0005082	226
CG11841_OG0005083	4734
CG11842_OG0000856_OG1	918
CG11843_OG0011490	119
CG11852_OG0002502_OG0	925
CG11854_OG0005171	147
CG11857_OG0005167	1662
CG11858_OG0005166	313
CG11878_OG0000055_OG0	0
CG11878_OG0000055_OG1	19
CG11878_OG0000055_OG2	6
CG11882_OG0005094	242
CG11883_OG0006313	1034
CG11885_OG0003355	238
CG11892_OG0005161	54
CG11893_OG0000039_OG2	933
CG11899_OG0005100	3825
CG11902_OG0005155	364
CG11906_OG0001618	314
CG11911_OG0008747	2
CG11912_OG0008746	0
CG11920_OG0005183	286
CG11927_OG0003556	502
CG11929_OG0011773	7
CG11961_OG0001155_OG0	1639
CG11964_OG0004848	249
CG11970_OG0004849	1056
CG11975_OG0004850	830
CG11977_OG0012457_OG0	0
CG11980_OG0002337	909
CG11983_OG0004852	32
CG11986_OG0004855	157
CG11997_OG0004862	5
CG11999_OG0004179	1069
CG12003_OG0004112	0
CG12004_OG0011286	3432
CG12009_OG0010662	1
CG12010_OG0010671	165
CG12011_OG0011025	5
CG12012_OG0010672	914
CG12016_OG0010666	1331
CG12017_OG0010661	5
CG12020_OG0011042	0
CG12024_OG0011050	815
CG12025_OG0011053	1701
CG12035_OG0011029	4
CG12038_OG0011331	162
CG12054_OG0000497	2028
CG12056_OG0003138	782
CG12057_OG0003139	1
CG12061_OG0000938_OG0	0
CG12065_OG0007412	3555
CG12069_OG0001519	2
CG12071_OG0011553	188
CG12071_OG0013484	221
CG12075_OG0007754	8215
CG1208_OG0004248	329
CG12081_OG0007411	396
CG12084_OG0011296	1930
CG12091_OG0011293	5537
CG12093_OG0011111	1364
CG12096_OG0008559	749
CG12099_OG0011289	6818
CG12104_OG0011284	503
CG12105_OG0004111	411
CG12106_OG0007586	115
CG12107_OG0006719	672
CG12111_OG0007413	26
CG12112_OG0012598_OG0	114
CG12115_OG0007587	0
CG12116_OG0008625	5862
CG12118_OG0007585	1148
CG12121_OG0007579	2122
CG12123_OG0003325	235
CG12128_OG0002879	477
CG12129_OG0002878	282
CG1213_OG0002105	39427
CG12134_OG0006319	231
CG12147_OG0004192	2
CG12155_OG0003210	765
CG12159_OG0002860	561
CG12164_OG0006760	5
CG12170_OG0002098	1180
CG12171_OG0004222	990
CG12173_OG0004172	465
CG12177_OG0008262	812
CG1218_OG0002103	341
CG12182_OG0011099	148
CG12194_OG0008975	489
CG12204_OG0001687	100
CG12206_OG0008131	11
CG12209_OG0002818	5
CG12213_OG0002418	1166
CG12219_OG0007713	578
CG12224_OG0000651_OG1	1005
CG12231_OG0003119	0
CG12236_OG0008414	473
CG12237_OG0007424	1065
CG12239_OG0001754	512
CG12241_OG0001396	535
CG12253_OG0011818	70
CG12256_OG0004947	11
CG12259_OG0005539	397
CG12268_OG0005336	1325
CG1227_OG0004337	357
CG12278_OG0004413	3
CG12279_OG0004445	509
CG12288_OG0009457	41
CG12289_OG0010046	5
CG12290_OG0002618	3399
CG12299_OG0009634	452
CG12301_OG0001981	338
CG12307_OG0009694	5
CG1231_OG0011372	26
CG12316_OG0009955	627
CG12320_OG0005053	73
CG12321_OG0001064_OG0	1463
CG12325_OG0002854	331
CG1233_OG0011370	1549
CG1234_OG0004335	561
CG12341_OG0002848	251
CG12343_OG0002853	986
CG12344_OG0002855	582
CG12355_OG0012373	222
CG1236_OG0002100	821
CG12362_OG0000821_OG0	7
CG12374_OG0007223	25
CG12375_OG0009777	1690
CG12379_OG0008514	102
CG12384_OG0006229	3610
CG1239_OG0004237	128
CG12395_OG0001736	4
CG12398_OG0008359	3
CG12402_OG0002224_OG0	31
CG12420_OG0002594_OG0	10
CG12426_OG0005340	0
CG12438_OG0003802	0
CG12439_OG0009296	0
CG12446_OG0001786_OG0	1
CG12448_OG0009145	25
CG1246_OG0011105	16
CG12464_OG0011955	2
CG12470_OG0007846	11
CG12479_OG0008243	0
CG12480_OG0008242	3
CG12481_OG0008237	0
CG12490_OG0000233_OG1	4
CG12496_OG0007599	1
CG12498_OG0008105	2
CG12499_OG0002285_OG0	599
CG12502_OG0011339	191
CG12507_OG0008176	50
CG12511_OG0009568	0
CG12516_OG0005410	0
CG12517_OG0009649	0
CG12520_OG0010149	93
CG12521_OG0012944	2
CG12531_OG0008272	264
CG12535_OG0008128	3
CG12539_OG0008363	2
CG12540_OG0008220	0
CG12541_OG0007825	95
CG12560_OG0012234	434
CG12567_OG0012740	1271
CG12576_OG0001784_OG0	2424
CG12581_OG0001679_OG0	10129
CG12589_OG0011424	0
CG12590_OG0011977	1
CG12594_OG0005596	170
CG12607_OG0011139	1
CG12609_OG0008677	0
CG12617_OG0003653	2
CG12620_OG0009462	4
CG12637_OG0008050	1
CG12643_OG0007518	217
CG1265_OG0010531	1164
CG12655_OG0000445_OG2	6
CG12659_OG0007410	54
CG12661_OG0007749	0
CG12662_OG0007747	0
CG12672_OG0007868	77
CG12674_OG0003570	3
CG12679_OG0001731_OG0	5
CG12680_OG0001718	0
CG12682_OG0012323	1
CG12691_OG0007931	0
CG12692_OG0000634_OG0	1
CG12693_OG0012106	2
CG12698_OG0008169	4
CG12699_OG0000230_OG1	47
CG12702_OG0001192	83
CG12708_OG0000271_OG0	10
CG12708_OG0000271_OG0.2	85
CG1271_OG0010635	1098
CG12713_OG0003881_OG0	34
CG12716_OG0008438	12
CG12723_OG0008557	11
CG12728_OG0000928_OG0	219
CG12729_OG0011725	18
CG1273_OG0010536	14
CG12730_OG0007375	752
CG12744_OG0000893	20
CG12746_OG0004208	3065
CG1275_OG0011072	2748
CG12768_OG0001283_OG0	204
CG12769_OG0007187	111
CG12773_OG0003140	1607
CG12782_OG0012281	3
CG12783_OG0000743_OG0	3
CG12784_OG0005236	0
CG12795_OG0008825	596
CG12811_OG0002240	1137
CG12817_OG0002595_OG0	74
CG12818_OG0004897	154
CG12822_OG0001599	1389
CG12825_OG0001130_OG1	93
CG12826_OG0002951	1
CG12828_OG0011622	0
CG12831_OG0011623_OG0	3
CG12836_OG0002963_OG0	17
CG12848_OG0006045	473
CG12849_OG0011577	0
CG12851_OG0005862	182
CG12857_OG0006163	6
CG12860_OG0006154	41
CG12861_OG0006153	19
CG12862_OG0011585_OG0	0
CG12863_OG0011584	135
CG12866_OG0002772	1
CG12868_OG0001564	687
CG12869_OG0006145	48
CG12869_OG0006146	14
CG12877_OG0001472_OG0	1045
CG1288_OG0001350	18
CG12880_OG0005345	18
CG12883_OG0001474	87
CG12885_OG0001477	398
CG12895_OG0006308	887
CG12909_OG0002821	200
CG12910_OG0006305	88
CG12911_OG0006304	11
CG12914_OG0002819	0
CG12917_OG0002815	15
CG12920_OG0006291	0
CG12926_OG0006349	327
CG12929_OG0006357	140
CG12934_OG0006315	2
CG12935_OG0002846	122
CG12942_OG0001596_OG0	270
CG12945_OG0004570	1729
CG12947_OG0004568	142
CG12948_OG0004558	471
CG12963_OG0001641_OG0	0
CG12964_OG0002996_OG0	108
CG12970_OG0006808	8
CG12971_OG0010294	1
CG12974_OG0010307	11
CG12983_OG0010332	7
CG12984_OG0003949	0
CG12985_OG0000915	23
CG12986_OG0011685	1
CG1299_OG0000523_OG0	9029
CG12990_OG0007696	7
CG12991_OG0007703	2553
CG12992_OG0011688	58
CG12994_OG0007707	15
CG12995_OG0008599	0
CG12998_OG0011739	2
CG13000_OG0011738	0
CG13001_OG0008580	175
CG13002_OG0008577	3
CG13003_OG0008572	1809
CG13004_OG0008570	197
CG13005_OG0008567	114
CG13008_OG0008305	9
CG13010_OG0003260	12
CG13012_OG0008317	424
CG13014_OG0008547	411
CG13016_OG0006536	333
CG13018_OG0006537	145
CG13021_OG0003241	2
CG13022_OG0010698	38
CG13023_OG0010699	11
CG13024_OG0010708	672
CG13026_OG0010716	230
CG13028_OG0004010	0
CG13031_OG0012200	278
CG13032_OG0004014_OG0	1
CG13033_OG0010736	1
CG13038_OG0010761	0
CG13039_OG0010762	3
CG1304_OG0000265_OG0	0
CG1304_OG0000265_OG1	0
CG13040_OG0010763	0
CG13041_OG0000280_OG0	2
CG13041_OG0000280_OG0.2	2
CG13042_OG0010767	45
CG13043_OG0000281_OG0	0
CG13043_OG0000281_OG1	3
CG13044_OG0010768	1
CG13045_OG0000814	0
CG13046_OG0010771	0
CG13047_OG0010772	4
CG13048_OG0010773	0
CG13049_OG0010774	9
CG13051_OG0011898	8
CG13053_OG0010778	0
CG13054_OG0010779	5
CG13055_OG0010780	16
CG13056_OG0010757	5
CG13058_OG0004021	0
CG13059_OG0010764	4
CG13062_OG0010766	4
CG13064_OG0010775	0
CG13065_OG0010776	32
CG13066_OG0012201	0
CG13068_OG0002030_OG1	7
CG13069_OG0004022	14
CG1307_OG0004308	1009
CG13070_OG0012202	0
CG13071_OG0011899	0
CG13073_OG0012731_OG0	13
CG13074_OG0010797	30
CG13075_OG0000216_OG0	7
CG13075_OG0000216_OG1	9
CG13077_OG0009097	2696
CG13078_OG0003575_OG0	0
CG13081_OG0003574	0
CG13082_OG0009094	75
CG13083_OG0009084	0
CG13084_OG0009083	0
CG13085_OG0001922	76
CG13086_OG0003709	392
CG13088_OG0001266	81
CG1309_OG0010533	2824
CG13096_OG0003720	495
CG13097_OG0001923	487
CG13101_OG0009304	1205
CG13102_OG0009298	0
CG13108_OG0009295	71
CG13110_OG0011792	1
CG13113_OG0001247_OG0	0
CG13114_OG0009279	5
CG13116_OG0001878	2648
CG13123_OG0001877	102
CG13124_OG0003502	23476
CG13126_OG0003515	209
CG13127_OG0001844	1
CG13131_OG0000790_OG0	2
CG13133_OG0003525	99
CG1314_OG0011674	6
CG13144_OG0009363	35
CG13148_OG0007214	25
CG13151_OG0006215	195
CG13154_OG0006206	2
CG13155_OG0006196	6
CG13157_OG0002779	0
CG1316_OG0000430_OG0	1762
CG13168_OG0006184	8
CG1317_OG0011084	4383
CG13170_OG0006182	0
CG13171_OG0006180	0
CG13177_OG0012831	135
CG13185_OG0002928	814
CG13186_OG0006594	3
CG13192_OG0006567	458
CG13193_OG0006565	0
CG13196_OG0006560	1
CG13197_OG0006563	755
CG13202_OG0001123_OG0	7
CG13203_OG0006235	28
CG13204_OG0006233	1800
CG13215_OG0002793_OG0	114
CG13216_OG0001568_OG0	0
CG13218_OG0002791_OG0	0
CG13220_OG0001573_OG0	1635
CG13223_OG0001571_OG0	2
CG13226_OG0002794_OG0	17
CG13227_OG0006218_OG0	0
CG13228_OG0011587_OG0	0
CG13229_OG0002786_OG0	318
CG13229_OG0002787_OG0	1234
CG13231_OG0006217	10
CG13239_OG0009815	22
CG1324_OG0007509	16
CG13243_OG0009147	6
CG13247_OG0010378	28
CG13248_OG0010371	338
CG13250_OG0011870	5
CG13251_OG0010355	184
CG13252_OG0003952	866
CG13258_OG0009399	19
CG13272_OG0008882	23
CG13280_OG0008881	14
CG13282_OG0008887	33
CG13285_OG0010583	137
CG13287_OG0010216	4
CG13288_OG0010220	14
CG13293_OG0003937	216
CG13295_OG0010231	636
CG13297_OG0010242	18
CG13299_OG0011864	0
CG13300_OG0003943	85
CG13305_OG0011196	18
CG13306_OG0011204	110
CG13308_OG0004102	0
CG13309_OG0011211	0
CG13310_OG0011207	67
CG13312_OG0011210	0
CG13313_OG0004105_OG0	4
CG13314_OG0011224	5
CG13315_OG0011237	9493
CG13318_OG0004834	4737
CG13319_OG0006667	382
CG13321_OG0006673	2
CG13326_OG0006545	4
CG13330_OG0007271	15
CG13331_OG0007273	104
CG13332_OG0007274	55
CG13334_OG0007281	3
CG13337_OG0011662	73
CG13339_OG0007296	534
CG13344_OG0007304	291
CG13358_OG0007351	2
CG13359_OG0012499	2
CG13360_OG0010145	777
CG13361_OG0003189	4
CG13362_OG0007862	0
CG13364_OG0001174_OG0	10
CG13365_OG0007831	612
CG13367_OG0003188_OG0	899
CG13369_OG0003181	1461
CG13375_OG0007847	61
CG13377_OG0007849	2952
CG13380_OG0010135	1
CG13384_OG0003473	1207
CG13385_OG0012520	3
CG13386_OG0003471	115
CG1339_OG0006721	1
CG13390_OG0003479	268
CG13392_OG0003476	266
CG13397_OG0003469	816
CG13398_OG0003468	304
CG13403_OG0008236	112
CG13404_OG0008224	50
CG13405_OG0011376	4
CG13407_OG0004768	2
CG13408_OG0004770	50
CG13409_OG0004775	252
CG13423_OG0007099	9
CG13426_OG0011654	16
CG13427_OG0003049	38
CG13428_OG0007100	12691
CG13430_OG0001658	270
CG13436_OG0006622	48
CG13437_OG0006285	141
CG13438_OG0006243	0
CG1344_OG0012226	182
CG13442_OG0006244	8
CG13443_OG0006248	0
CG13445_OG0003880	0
CG13449_OG0009980	48
CG13454_OG0003875_OG0	0
CG13455_OG0009966	1
CG13457_OG0001288	8
CG13458_OG0004037	502
CG13460_OG0010841	8
CG13465_OG0000343_OG0	0
CG13471_OG0004048	3
CG13473_OG0010860	9
CG13474_OG0004049	0
CG13476_OG0012898	0
CG13481_OG0000339_OG0	17
CG13481_OG0000339_OG1	0
CG13484_OG0010886	162
CG13488_OG0001544_OG1	0
CG13492_OG0005946	12
CG13501_OG0005936	3
CG13502_OG0005931	47
CG13502_OG0012991	5
CG13506_OG0007028	3416
CG13510_OG0006998	103
CG13511_OG0006997	5
CG13516_OG0006995	393
CG13526_OG0006986	1
CG13527_OG0006984	0
CG13531_OG0006978	1254
CG13532_OG0006975	114
CG13538_OG0005981	1
CG13539_OG0012044	0
CG1354_OG0007555	1954
CG13541_OG0012280	1
CG13544_OG0005976	8
CG13545_OG0012580	6
CG13551_OG0000540_OG1	5535
CG13551_OG0012048	2359
CG13557_OG0012477	0
CG13558_OG0001556	1
CG13559_OG0012047	45
CG13561_OG0011643	2
CG13562_OG0011631	55
CG13575_OG0006892	61
CG13577_OG0001150_OG0	0
CG13578_OG0006898	553
CG13579_OG0006013	91
CG1358_OG0006724	577
CG13581_OG0002746	0
CG13585_OG0011574	3015
CG13587_OG0006025	3
CG13594_OG0006033	182
CG13599_OG0005537	9
CG1360_OG0006725	82
CG13601_OG0005534	520
CG13603_OG0005332	1665
CG13605_OG0005319	995
CG13606_OG0005306	196
CG13607_OG0005318	1622
CG13609_OG0012982	9
CG13613_OG0005278	0
CG13614_OG0002525_OG0	0
CG13615_OG0002524	0
CG13616_OG0005272	25
CG13618_OG0005267	742
CG13622_OG0005268	0
CG13623_OG0005265	434
CG13625_OG0004618	512
CG13627_OG0004629	13
CG13630_OG0004630	1121
CG13631_OG0004635	1796
CG13634_OG0004637	25
CG13641_OG0004650	147
CG13643_OG0002274	27
CG13653_OG0002504	0
CG13654_OG0005174	386
CG13663_OG0011496	495
CG13667_OG0004090_OG0	289
CG13670_OG0011168	10
CG13671_OG0004086_OG0	553
CG13675_OG0000560_OG2	0
CG13676_OG0003984	54
CG13678_OG0000129_OG3	13
CG1368_OG0008241	6
CG13685_OG0010463	244
CG13689_OG0008772	66
CG13690_OG0008752	4
CG13692_OG0008754	7
CG13698_OG0010125	1127
CG13699_OG0003907_OG0	2
CG13705_OG0010610	5
CG13707_OG0010613	161
CG13708_OG0010614	33
CG1371_OG0006292	2066
CG13711_OG0010618	0
CG13712_OG0010619	0
CG13713_OG0010620	0
CG13716_OG0010627	15
CG13720_OG0004084	0
CG13721_OG0012208	4
CG13722_OG0011130	58
CG13723_OG0010915	0
CG13724_OG0010917	0
CG13725_OG0010918	4
CG13727_OG0004055	0
CG13728_OG0010923	0
CG13731_OG0011910	23
CG13733_OG0010089	10
CG13738_OG0011907	8
CG13739_OG0002891	188
CG13743_OG0006405	277
CG13744_OG0006409	0
CG13747_OG0006408	4
CG13748_OG0006626	5
CG13751_OG0001660_OG0	696
CG13760_OG0007606	383
CG13766_OG0009602	161
CG13771_OG0009612	0
CG13775_OG0003750_OG0	127
CG13784_OG0000956_OG0	1143
CG13786_OG0003631	1
CG13796_OG0001883_OG0	809
CG13801_OG0000219_OG0	3
CG13801_OG0000219_OG1	0
CG13806_OG0011077	1
CG13807_OG0011075	476
CG13810_OG0011066	4
CG13813_OG0010189	4
CG13829_OG0011464	2
CG13833_OG0004687	20699
CG13837_OG0002276	2
CG13838_OG0011993	1
CG13841_OG0004694	1221
CG13842_OG0004706	32
CG13847_OG0004737	10
CG13850_OG0004743	862
CG13855_OG0004744	13
CG13856_OG0004745	665
CG13857_OG0004746	11
CG13862_OG0004760	0
CG13868_OG0007089	8657
CG13868_OG0013578	1613
CG13869_OG0007075	3
CG1387_OG0008528	9
CG13870_OG0007093	29
CG13871_OG0003047	1
CG13872_OG0007071	7
CG13875_OG0011381	132
CG13876_OG0001334_OG0	237
CG13877_OG0011937	325
CG13884_OG0000403_OG0	1
CG13887_OG0011343	6410
CG13891_OG0002060	10
CG13893_OG0011360	1315
CG13894_OG0004129	65
CG13895_OG0004128	616
CG13901_OG0011344	187
CG13907_OG0011337	3405
CG13912_OG0011325	345
CG13917_OG0011285	8635
CG13919_OG0011274	268
CG13920_OG0011271	981
CG13921_OG0011032	225
CG13924_OG0011054	28
CG13926_OG0011282	298
CG13928_OG0011279	942
CG13930_OG0011024	6
CG13931_OG0004073	21
CG13933_OG0011036	1257
CG13937_OG0011056	2269
CG13949_OG0003375	23
CG13950_OG0003376	64
CG13954_OG0006374	125
CG13955_OG0002890_OG0	51
CG13962_OG0012240	0
CG13970_OG0009133_OG0	0
CG13972_OG0005361	1
CG13983_OG0002696	0
CG13991_OG0000661_OG1	2
CG13992_OG0002070_OG0	3
CG13994_OG0011942	334
CG13995_OG0000538_OG0	141
CG13999_OG0000662_OG0	73
CG14005_OG0001926	353
CG14006_OG0001927	0
CG14007_OG0009567	64
CG14011_OG0003731	4
CG14013_OG0003734	3
CG14014_OG0009443	1
CG14015_OG0009446	107
CG14017_OG0003733	1
CG14020_OG0003686	72
CG14022_OG0008831	592
CG14024_OG0003410_OG0	108
CG14034_OG0008836	17
CG14036_OG0008842	1
CG14042_OG0001816	257
CG14043_OG0003425	782
CG14044_OG0008964	141
CG14050_OG0000684	74
CG14052_OG0007777	3
CG14053_OG0012099	1
[truncated: 9,910 more rows]
