# Supplementary material for: Evolution of chemosensory tissues and cells across ecologically diverse Drosophilids
Source: Nat Commun. 2024 Feb 5;15:1047. doi: 10.1038/s41467-023-44558-4 (PMC10844241; doi:10.1038/s41467-023-44558-4)
Supplement: Supplementary file 18 — Supplementary Data 15 [file 41467_2023_44558_MOESM18_ESM.zip › all_count_tables_renamed/SIMC2ANT_counts_trim_genes_FBids_1_1_sorted.txt]

128up_OG0006588	1036
14-3-3epsilon_OG0002478	5759
14-3-3epsilon_OG0001126_OG1	6254
140up_OG0004534	355
18w_OG0003044	1127
26-29-p_OG0010897	4778
2mit_OG0000576_OG0	19
5-HT1A_OG0006644	36
5-HT1B_OG0006647	14
5-HT2A_OG0000287_OG0	10
5-HT2B_OG0011472	703
5-HT7_OG0005777	19
5PtaseI_OG0005188	1282
7B2_OG0004187	8195
a_OG0006460	627
a10_OG0010691	154489
a5_OG0009037	93082
a6_OG0007651	360
AANATL2_OG0003640	58
AANATL4_OG0000091_OG1	1
AANATL7_OG0007605	0
Aasdh_OG0001831	255
Aatf_OG0001947	520
aay_OG0011265	9006
ab_OG0009683	648
ab_OG0009684	107
ABCB7_OG0011281	2934
Pmp70_OG0003257	4632
Abd-B_OG0005000	420
Abi_OG0002227_OG0	536
Abl_OG0010722	3086
abo_OG0009656	207
Abp1_OG0010565	778
abs_OG0003097	434
ac_OG0007843	0
Ac13E_OG0008321	1384
Ac3_OG0009573	347
Ac78C_OG0010320	639
Acam_OG0000252_OG0	2
Acam_OG0000252_OG1	0
Acam_OG0005131	0
CG9149_OG0011313	2152
Acbp1_OG0009246	638
Acbp2_OG0010415	1888
Acbp4_OG0000311_OG0	1
Acbp4_OG0000311_OG1	4
Acbp6_OG0010414	611
ACC_OG0007193	12213
AcCoAS_OG0000812	11887
Ace_OG0000652_OG0	429
Acer_OG0000953_OG0	1926
Acer_OG0003808	688
Acf_OG0002671	1023
Achl_OG0002770	4347
acj6_OG0008333	149
acj6_OG0008334	584
Ack_OG0010507	2068
Ack-like_OG0006546	504
Acn_OG0009540	4589
CG5009_OG0006075	2599
Acox57D-d_OG0006913	328
Acox57D-p_OG0001151	1079
Acp1_OG0009317	12115
Acp32CD_OG0009664	0
Acp65Aa_OG0003939	11
Acph-1_OG0001513	189
CG12512_OG0008829	919
CG18155_OG0007972	67
Acsl_OG0007133	8669
Act42A_OG0000022_OG0	1280
Act42A_OG0000022_OG1	150299
Act42A_OG0000022_OG3	42349
Act42A_OG0000022_OG4	45709
Act42A_OG0000022_OG5	1090
Actn_OG0003148_OG0	24729
Actn3_OG0011403_OG0	0
ACXB_OG0000046_OG0	0
ACXB_OG0000046_OG1	0
ACXB_OG0000046_OG2	1
ACXB_OG0000046_OG2.2	1
ACXD_OG0004078_OG0	243
Acyp_OG0009408	0
Acyp2_OG0011498	395
Ada_OG0002342	25
Ada1-2_OG0003777_OG0	201
Ada2a_OG0005051	101
Ada2b_OG0004799	240
Ada3_OG0007872	690
AdamTS-A_OG0005247	1258
AdamTS-A_OG0012010	25
AdamTS-B_OG0008089	3326
Adar_OG0007649	943
Adat1_OG0003596	46
Adck1_OG0006032	651
Adck5_OG0010063	905
ADD1_OG0006579	470
Adf1_OG0001636_OG0	1
Adgf-A_OG0001991_OG0	5
Adgf-A_OG0003900	344
Adgf-A2_OG0010109	17
Adgf-B_OG0010108	0
Adgf-C_OG0001030_OG0	529
Adgf-D_OG0002208_OG0	113
Adgf-E_OG0006152	0
Adh_OG0003395_OG0	3
Adi1_OG0010940	872
AdipoR_OG0004727	4688
CG3809_OG0004951	0
AdenoK_OG0003918_OG0	774
Ady43A_OG0002958	774
AdoR_OG0005733	120
adp_OG0006108	824
AdSS_OG0000854_OG0	9720
Aduk_OG0004873	949
Ae2_OG0010984	4601
CG6512_OG0010913	4782
aft_OG0006080	321
Afti_OG0005567	374
Ag5r_OG0008212	50
Ag5r2_OG0008213	0
AGBE_OG0007237	3777
AgmNAT_OG0001753	88
ago_OG0010530	1538
AGO1_OG0007307	3097
AGO2_OG0000119_OG0	4
Agpat1_OG0008448	809
Agpat2_OG0003465	2318
Agpat3_OG0004018	1938
Agpat4_OG0004019_OG0	309
ADPS_OG0002932	4428
agt_OG0001016_OG0	156
Spat_OG0007723	370
Ahcy_OG0001195_OG0	1557
AhcyL1_OG0011110	2442
AIF_OG0001225	1366
AIMP1_OG0007108	1114
AIMP2_OG0009977	1098
AIMP3_OG0005998	730
Adk1_OG0010829	12105
Adk3_OG0005467	771
Ak6_OG0007201	184
Akap200_OG0000367_OG0	253
Akh_OG0010512	21
AkhR_OG0009627	59
akirin_OG0010441	2956
Akr1B_OG0001292	9133
Akt1_OG0005415	1218
al_OG0008749	98
Aladin_OG0007570	204
AlaRS_OG0003477	2881
AlaRS-m_OG0010596	1004
Alas_OG0006853	7383
alc_OG0006389	6920
Ald1_OG0005647	42834
Ald2_OG0005645	3
Aldh_OG0003615	13502
Aldh-III_OG0006742	16562
Aldh7A1_OG0003841_OG0	49
Alg-2_OG0001588_OG0	1599
Alg1_OG0002607_OG0	0
Alg10_OG0000709_OG0	305
Alg11_OG0012170	1010
CG8412_OG0004562	952
Alg14_OG0001194_OG0	67
Alg2_OG0010641	616
Alg3_OG0003012	27
Alg3_OG0006966	1154
CG5287_OG0001281	445
CG5287_OG0003790	267
Alg9_OG0005173	481
Alh_OG0004317	1357
Alh_OG0004319	367
Alh_OG0011430	539
alien_OG0009301	1224
ALiX_OG0005343	2673
Alk_OG0006414	864
CG12179_OG0001176_OG0	92
Alp1_OG0010289	0
Alp10_OG0010194	22
Alp11_OG0008522	6
Alp12_OG0003717	253
Alp13_OG0001034	60
Alp2_OG0000261_OG0	32
Alp2_OG0000261_OG1	10
Alp4_OG0005779	4321
Alp6_OG0006360	34
Alp7_OG0003030	0
Alp9_OG0003931	7
alph_OG0000083_OG0	0
alph_OG0005113	2384
alpha-Catr_OG0006852	2669
alpha-Est1_OG0004357	8530
alpha-Est10_OG0004350	6450
alpha-Est2_OG0000314	107
alpha-Est3_OG0004356	1768
alpha-Est6_OG0004354	0
alpha-Est7_OG0001351	5396
alpha-Est8_OG0004352	4246
alpha-Est9_OG0004351	448
alpha-Man-Ia_OG0003130	152
alpha-Man-Ia_OG0003131	629
alpha-Man-Ia_OG0001168	989
alpha-Man-Ib_OG0005087	750
alpha-Man-Ic_OG0011549	2
alpha-Man-IIa_OG0004878	1003
alpha-Man-IIb_OG0005229	1523
alpha-PheRS_OG0008296	981
alpha-Spec_OG0011040	14365
alpha4GT1_OG0000948	497
alphaCOP_OG0011275	4715
alphaSnap_OG0010384	2877
alphaTub67C_OG0010998	283
Alr_OG0008278	548
alrm_OG0002498	189
Als2_OG0009863	1999
alt_OG0004894	2272
aly_OG0004083	1
Ama_OG0002112	2
Amacr_OG0009433	814
amd_OG0001918	1643
Amnionless_OG0008741	10
amon_OG0011540	1188
amos_OG0003702_OG0	0
AMPdeam_OG0008245	7404
Amph_OG0007204	8390
AMPKalpha_OG0001698	3172
Amt_OG0004607	6483
Amun_OG0008385	3253
amx_OG0007575	545
Amy-p_OG0000157_OG0	44
Amy-p_OG0000157_OG0.2	13
Amyrel_OG0006416	2
ana_OG0006403	12
ana1_OG0002269	574
ana2_OG0007120	73
ana3_OG0006194	160
Ance-2_OG0003658	2
Ance-3_OG0001891_OG0	1214
Ance-3_OG0009407	1306
Ance-4_OG0006406	65
Ance-5_OG0005870	198
anchor_OG0010100	1108
Andorra_OG0011741	0
Ank2_OG0010460	7081
Ankle2_OG0000780	2019
l(2)35Be_OG0003404_OG0	298
anox_OG0007490	3015
Ant2_OG0008041	146
antdh_OG0008007	46557
Antp_OG0002113	143
antr_OG0007227	24
AnxB10_OG0008082	12633
AnxB11_OG0008196	2827
AnxB9_OG0004410	22958
aop_OG0003458	843
aos_OG0010741	1019
Aos1_OG0002145_OG0	666
AOX1_OG0005242	8126
AOX2_OG0000143_OG0	8151
AOX2_OG0000143_OG1	44
AOX4_OG0001465	15433
ap_OG0005832	161
AP-1-2beta_OG0008273	4307
AP-1gamma_OG0007680	3468
AP-1mu_OG0005553	2079
AP-1sigma_OG0005334	2820
AP-2alpha_OG0008751	1378
AP-2mu_OG0004736	1478
AP-2sigma_OG0004385	929
Apc_OG0005387	1272
APC10_OG0005888	258
Apc2_OG0005308	151
APC4_OG0003171_OG0	462
APC7_OG0001703	84
ApepP_OG0000963	488
aph-1_OG0003552_OG0	393
aPKC_OG0006607	244
aPKC_OG0006608	70
aPKC_OG0006609	50
Aplip1_OG0011323	1446
apn_OG0002443_OG0	1
apolpp_OG0012638	2170
app_OG0010830	970
APP-BP1_OG0010070	396
Appl_OG0007834	4414
Aprt_OG0004075	214
Aps_OG0010085	1670
apt_OG0002733	450
CG18815_OG0010034	3684
AQP_OG0007242	2008
aqrs_OG0005393	0
aqz_OG0001049_OG1	14063
ara_OG0009939	132
aralar1_OG0001518	3355
Arc1_OG0002768_OG0	3807
Arc2_OG0006127	474
Arc42_OG0001370_OG0	1684
Archease_OG0002289_OG0	278
Arf51F_OG0006831	1373
Arf79F_OG0012164	5426
ArfGAP1_OG0010836	1370
ArfGAP3_OG0003816_OG0	1631
Arfip_OG0005451	512
Arfrp1_OG0007681	213
arg_OG0003183	72
arg_OG0007835	21
Argk_OG0011233	74887
Argk_OG0011925	639
Argl_OG0009800	154
CG31469_OG0002209_OG0	337
ArgRS_OG0008151	821
ArgRS-m_OG0004367	130
ari-1_OG0007878	1392
ari-2_OG0003028	1207
Arl1_OG0010003	1219
Arl2_OG0004816	238
Arl5_OG0011164	608
Arl6_OG0007042	1717
Arl6IP1_OG0004993	1029
Arl8_OG0004797	745
arm_OG0007636	8250
armi_OG0002027	601
Arp1_OG0004441	3047
Arp10_OG0007423	2293
Arp2_OG0001770	975
Arp3_OG0010555	709
Arp5_OG0001448_OG0	612
Arp53D_OG0011600	1
Arp6_OG0008512	776
Arp8_OG0007614	592
Arpc1_OG0009187	1864
Arpc2_OG0009417	1049
Arpc3A_OG0005226	352
Arpc3B_OG0008590	50
Arpc4_OG0008719	1281
Arpc5_OG0008957	629
arr_OG0007264	842
Arr1_OG0009490	38
Arr2_OG0004099	58
Ars2_OG0005840	3815
Art1_OG0004911	586
Art2_OG0008773	11
Art3_OG0004604	310
Art4_OG0004574	198
Art6_OG0004528_OG0	0
Art7_OG0001547_OG0	534
Art8_OG0009662	169
Art9_OG0002219_OG0	0
Arts_OG0000486_OG0	1650
aru_OG0003377	6341
Arv1_OG0013036	149
arx_OG0009914	20
Asap_OG0007180	2689
Asator_OG0002682_OG1	1280
Asciz_OG0010646	180
ase_OG0007840	29
asf1_OG0009889	882
ash1_OG0000982_OG0	0
ash2_OG0004623	1266
Ask1_OG0004518	2955
asl_OG0004217	151
AsnRS_OG0003707	2232
AsnRS-m_OG0006452	168
AsnS_OG0000992	1372
asp_OG0004633	63
Asph_OG0006509	6433
ASPP_OG0006932	3922
CG9572_OG0008488	12356
AspRS_OG0006665	1830
AspRS-m_OG0008886	1193
asrij_OG0006972	1512
asRNA:CR31429_OG0002339_OG0	179
asRNA:CR42743_OG0003772_OG0	0
asRNA:CR43299_OG0012338_OG0	0
asRNA:CR43426_OG0012535_OG0	1
asRNA:CR43454_OG0002277_OG0	1580
asRNA:CR43463_OG0001607_OG0	436
asRNA:CR43809_OG0003675_OG0	709
asRNA:CR44106_OG0002406_OG0	5
asRNA:CR44169_OG0002969_OG0	5026
asRNA:CR44179_OG0001455_OG0	2320
asRNA:CR44372_OG0000331_OG0	0
asRNA:CR44372_OG0000331_OG1	0
asRNA:CR44894_OG0012090_OG0	3
asRNA:CR45044_OG0005605_OG0	245
asRNA:CR45195_OG0000203_OG0	503
asRNA:CR45195_OG0000203_OG1	16
asRNA:CR45350_OG0001645_OG0	2379
asRNA:CR45943_OG0010336	695
asRNA:CR46029_OG0000226_OG0	0
asRNA:CR46029_OG0000226_OG1	7
asRNA:CR46139_OG0003106_OG0	57
asRNA:CR46246_OG0011916	5
asRNA:CR46354_OG0002193_OG0	226
asRNA:CR46473_OG0000925_OG0	333
Ass_OG0001346	51
ast_OG0003560	365
AstA_OG0004634	6
AstA-R1_OG0000689	21
AstA-R2_OG0005396	276
AstC_OG0009668	1
AstC-R1_OG0010134	4
AstC-R2_OG0001295_OG0	3
AstCC_OG0009669	1
asun_OG0002419_OG0	172
Asx_OG0006138	1639
Atac1_OG0003748_OG0	1
Atac2_OG0009508	227
Atac3_OG0000828	475
Tat_OG0001330	1853
Ate1_OG0003045	1761
Atet_OG0003384	3494
Atf-2_OG0006059	557
Atf3_OG0007763	1157
Atg1_OG0009929	137
Atg1_OG0009931	1729
Atg10_OG0001598	31
Atg101_OG0008681	996
Atg12_OG0011904	275
Atg13_OG0004817	1018
Atg14_OG0005089	916
Atg16_OG0005703	628
Atg17_OG0004232	2342
Atg18a_OG0011152	1636
Atg18b_OG0001271_OG0	1149
Atg2_OG0011112	2997
Atg3_OG0009922	1271
Atg4a_OG0009014	1596
Atg4b_OG0005256	1457
Atg5_OG0007974	407
Atg6_OG0005323	755
Atg7_OG0006714	399
Atg8a_OG0008043	8874
Atg8b_OG0005571	3
Atg9_OG0006487	1797
atilla_OG0011822	7715
atk_OG0010362	8
atl_OG0001399	4207
atms_OG0004154	848
ato_OG0004804	0
Atox1_OG0012695	810
ATP6AP2_OG0004869	19723
ATP7_OG0008369	1159
ATP8A_OG0007260	6488
ATP8A_OG0007261	241
Atpalpha_OG0002140	33388
ATPCL_OG0006680	9334
ATPsynB_OG0010987	18873
ATPsynbeta_OG0005823	65176
ATPsynbetaL_OG0001317	2
ATPsynC_OG0005792	36841
ATPsynCF6_OG0005500	12204
ATPsynCF6L_OG0010605	2
ATPsynD_OG0004477	14699
ATPsyndelta_OG0007526	10539
ATPsynE_OG0005568	8758
ATPsynG_OG0009657	10497
ATPsyngamma_OG0005690	18953
ATPsynGL_OG0009315	0
ATPsynO_OG0012619	14568
AttC_OG0000164_OG0	20
AttC_OG0007258	9
AttD_OG0004890	12
Atu_OG0002096	900
Atx-1_OG0012102	32
Atx2_OG0011501	3739
Atxn7_OG0003444	714
aub_OG0000482_OG0	293
aurA_OG0004964	56
aurB_OG0009647	36
aust_OG0001881	0
aux_OG0003096_OG0	1425
ave_OG0006159	219
Aven_OG0003291	863
awd_OG0002664	7984
Awh_OG0010478	32
axed_OG0010262	258
Axn_OG0005720	1188
axo_OG0003993	2721
axo_OG0010625	1367
axo_OG0010626	3886
axo_OG0010628	1565
Axs_OG0008319	825
Axud1_OG0003447	777
az2_OG0006736	202
azot_OG0000210_OG0	0
azot_OG0000210_OG1	0
b_OG0009189	3046
B-H1_OG0000267_OG0	537
B-H1_OG0000267_OG1	291
B4_OG0009202	3847
B52_OG0001376_OG0	8653
b6_OG0007653	13
B9d1_OG0005246	291
B9d2_OG0005830	59
bab1_OG0011327	74
bab1_OG0011328	80
bab2_OG0011326	3193
babo_OG0006628	1095
babos_OG0007027	804
Bacc_OG0008947	20282
Bace_OG0000801_OG0	127
baf_OG0003792	999
bai_OG0005189	2382
Balat_OG0007229	5
Baldspot_OG0010721	6745
ball_OG0001092_OG1	316
bam_OG0005170	31
bap_OG0001358_OG0	107
Bap111_OG0007677	1928
Bap170_OG0000903_OG0	143
Bap55_OG0005900	728
Bap60_OG0008560	1875
IMPPP_OG0000305_OG1	4184
barc_OG0010291	553
bark_OG0008784	1373
barr_OG0000425_OG0	322
baz_OG0008596	3086
bb8_OG0005496	6
bbc_OG0007266	5338
CG18067_OG0007098	15878
bbg_OG0010871	560
bbg_OG0010872	992
BBIP1_OG0004876	252
BBS1_OG0010413	487
BBS4_OG0002785_OG0	3675
BBS5_OG0002086	2419
BBS8_OG0008755	1249
BBS9_OG0006919	7464
bbx_OG0008688	3268
bc10_OG0010387_OG0	67
BCAS2_OG0005540	375
bcd_OG0002111_OG0	32
bchs_OG0003722	289
BCL7-like_OG0007566	178
bcn92_OG0007793	627
Bdbt_OG0004400	365
bdg_OG0006805	2860
bdl_OG0003385	1989
Bdp1_OG0009215	799
be_OG0000785	1193
BEAF-32_OG0006164	831
beag_OG0004860	697
beat-Ia_OG0011784	148
beat-Ib_OG0009146	11
beat-Ic_OG0001866_OG0	0
beat-IIa_OG0005482	22
beat-IIb_OG0005481	47
beat-IIIa_OG0009463	71
beat-IIIb_OG0009460	75
beat-IIIc_OG0003687	189
beat-IV_OG0005508	336
beat-Va_OG0005024	3
beat-Vb_OG0005021	0
beat-Vc_OG0001062_OG0	81
beat-VII_OG0011542	74
beat-VII_OG0011544	30
beg_OG0004008	478
bel_OG0001048	6562
Bem46_OG0008920	300
ben_OG0000514_OG0	6345
Best1_OG0002590_OG0	11665
Best2_OG0010251	4891
Best3_OG0009963	10
Best4_OG0000558_OG0	0
Bet1_OG0003845_OG0	974
Bet3_OG0004072	609
beta-PheRS_OG0005298	896
beta-Spec_OG0007697	24183
beta'COP_OG0009212	3510
beta3GalTII_OG0012738	242
beta4GalNAcTA_OG0006521	345
beta4GalNAcTB_OG0002610	390
beta4GalT7_OG0005195	318
betaCOP_OG0008653	5428
betaggt-I_OG0008962	932
betaGlu_OG0002667	378
CG32396_OG0011696	5
Bgb_OG0011276	659
bgcn_OG0001647	461
bgm_OG0009412	7463
BHD_OG0010421	370
bi_OG0003201	1225
bi_OG0012904	111
BI-1_OG0004087	4986
bib_OG0001843_OG0	9
BicC_OG0009143	429
BicD_OG0009474	1267
CG11873_OG0005086	1140
bif_OG0003277	1011
bif_OG0012761	317
BigH1_OG0001085_OG0	112
bigmax_OG0005365	401
Bili_OG0002506_OG0	189
bin_OG0010286	86
Bin1_OG0005423	276
bin3_OG0007310	1979
bip1_OG0010560	239
Bka_OG0009250	124
blanks_OG0011885_OG0	2
Blimp-1_OG0010196	2590
Blm_OG0002608	166
Blos1_OG0006148	388
Blos2_OG0010078	265
Blos3_OG0009918	225
Blos4_OG0010933	147
blot_OG0010924	237162
blow_OG0006726	1886
blp_OG0005216	786
blw_OG0006982	52287
bma_OG0010967	12
Bmcp_OG0010022	588
bmm_OG0010858	1764
bnb_OG0001206_OG1	3213
CG5059_OG0012191	1409
bnk_OG0005787	0
bnl_OG0004512	193
boca_OG0006727	1031
bocks_OG0002575_OG0	595
BOD1_OG0005544	3742
boi_OG0007601	104
boi_OG0007603	50
boil_OG0012322	18
bol_OG0011238	1834
boly_OG0007153	0
BomBc1_OG0001623	805
BomBc2_OG0000769_OG0	622
BomBc3_OG0004769	486
BomT3_OG0011469	1775
bon_OG0004934	955
bond_OG0004726	750
bonsai_OG0007008	849
Boot_OG0006400	57
bor_OG0004967	1041
bora_OG0003911	32
BORCS5_OG0008208	1001
BORCS6_OG0011365	345
BORCS7_OG0007103	70
borr_OG0009292	62
boss_OG0005676	3652
botv_OG0006642	313
bou_OG0007819	737
bowl_OG0008785	632
BoYb_OG0000400_OG0	28
br_OG0007659	42
br_OG0011928	13
Br140_OG0001629	1007
brat_OG0001919	426
Brca2_OG0000883	396
Brd_OG0010852	0
CG7154_OG0009310	1196
Brd8_OG0002488	615
Bre1_OG0010209	1260
Brf_OG0005483	379
Brf_OG0005485	68
brk_OG0007975	407
brm_OG0009999	2030
Brms1_OG0008442	1164
Bro_OG0011272	0
brp_OG0000499_OG1	2542
l(3)72Ab_OG0009997	2456
bru1_OG0009737	62
bru1_OG0009738	3062
bru2_OG0009740	4864
bru2_OG0011823	221
bru2_OG0012161	296
bru3_OG0010907	583
bru3_OG0011909	38
Bruce_OG0004896	6927
brun_OG0003663	940
brv1_OG0000706_OG0	0
brv2_OG0010919	2
brv3_OG0011666	20
BRWD3_OG0005288	2811
brwl_OG0009277	775
bs_OG0003002	215
bs_OG0006897	152
bsf_OG0001906_OG0	0
Bsg_OG0009780	8163
Bsg25D_OG0003412_OG0	1914
bsh_OG0009110	0
bsk_OG0012344	2895
bt_OG0000537_OG1	335
BTBD9_OG0000546_OG0	33
BtbVII_OG0011887	2892
btd_OG0007557	625
Btk29A_OG0001838	1062
Btk29A_OG0011763	17
btl_OG0002041	244
btn_OG0004719	8
Btnd_OG0008611	8
btsz_OG0001035_OG1	1003
btsz_OG0004581	30
btv_OG0003692	755
btv_OG0009487	1976
btz_OG0005342	2119
Bub1_OG0001806_OG0	665
Bub3_OG0005120	788
BubR1_OG0000657_OG0	134
Buffy_OG0006561	418
bug_OG0006803	847
Bug22_OG0009372	635
BuGZ_OG0008876	2844
CG8270_OG0010257	454
bun_OG0000556	1589
bun_OG0009749	5156
bur_OG0003683_OG0	1304
Burs_OG0001045_OG0	0
bves_OG0007497	261
bves_OG0007499	238
bw_OG0006000	0
bwa_OG0009122	287
bwa_OG0012525	443
Bx_OG0008666	3
Bx_OG0008667	381
Bx42_OG0007682	1993
by_OG0005550	4632
byn_OG0010803	1958
bys_OG0007950	597
c-cup_OG0012143	2
c(3)G_OG0001464_OG0	164
c11.1_OG0007569	2706
c12.1_OG0007568	734
c12.2_OG0007567	2733
C15_OG0002126_OG0	74
C1GalTA_OG0009799	1247
C3G_OG0007801	2576
C901_OG0008027	0
ca_OG0005700	2892
Ca-alpha1D_OG0009140	6388
Ca-alpha1T_OG0003323	1007
Ca-beta_OG0009681	877
Ca-Ma2d_OG0009139	896
CaBP1_OG0008860	2471
cac_OG0000605_OG0	640
cact_OG0009392	11319
cactin_OG0003129	887
cad_OG0009437	141
Cad74A_OG0010922	31
Cad86C_OG0002368	3061
Cad87A_OG0001088_OG0	523
Cad89D_OG0001058_OG0	0
Cad96Ca_OG0011497	1089
Cad96Cb_OG0005172	3
Cad99C_OG0005704	2100
CadN_OG0000277_OG1	83
Caf1-105_OG0002830	143
Caf1-180_OG0007408	436
Caf1-55_OG0001036	819
cag_OG0001595_OG0	301
CAH1_OG0009192	24088
CAH13_OG0002843	0
CAH14_OG0002807	7
CAH15_OG0006256	0
CAH16_OG0000498_OG1	6
CAH2_OG0001000_OG0	1706
CAH3_OG0003177	1514
CAH5_OG0005796	0
CAH7_OG0000840	2802
CAH8_OG0004748	2684
CAH9_OG0005622	4497
CAHbeta_OG0002334	283
cal1_OG0002556_OG0	0
CalpA_OG0003035	2730
CalpB_OG0010971	1313
CalpC_OG0008186	463
Calr_OG0005564	25009
Cals_OG0013279_OG0	1334
Calx_OG0002139_OG0	8
Calx_OG0004417	1594
Calx_OG0004418	1069
calypso_OG0006121	571
Cam_OG0012053	10365
CaMKI_OG0012767	4832
CaMKII_OG0013280	4412
Camp_OG0005907	588
Camta_OG0006364	592
Camta_OG0006365	134
can_OG0004061_OG0	1
CanA1_OG0005778	428
CanB_OG0000231_OG0	735
CanB_OG0000231_OG1	1167
Cand1_OG0009382	1732
CAP_OG0000587_OG0	9757
CAP_OG0012405	51
Cap-D2_OG0005121	185
Cap-D3_OG0009448	740
Cap-G_OG0002924	806
Cap-H2_OG0004906	460
Capa_OG0005712	1
Caper_OG0009347	8899
Capr_OG0010138	1280
caps_OG0010156	1319
caps_OG0010157	1156
capt_OG0009025	4968
capu_OG0000612_OG0	993
car_OG0007437	389
CARPA_OG0007960	17
CARPB_OG0007554	26
CarT_OG0009432	29
cas_OG0004236	27
casp_OG0006502	1612
cass_OG0009476	3892
Cat_OG0003869	8118
cathD_OG0002862	13964
cato_OG0006491	1
Catsup_OG0009538	1066
caup_OG0009938	39
cav_OG0000654	318
caz_OG0003243_OG0	2615
cbc_OG0007265	757
Cbl_OG0002051_OG0	0
CBP_OG0001721	218
CBP_OG0007971	147
Cbp20_OG0005066	430
Cbp53E_OG0006447	2405
Cbp80_OG0007913	517
Cbp80_OG0007915	374
Cbs_OG0003124	4007
cbs_OG0007263	702
cbt_OG0008760	2928
Cby_OG0004789	277
Cc2d2a_OG0002702	315
CCAP_OG0011467	1
CCAP-R_OG0000870	15
ccb_OG0012089	0
CCDC151_OG0011900	29
CCDC53_OG0009785	404
Ccdc58_OG0010399	272
Ccdc85_OG0008917	428
CCHa1_OG0004530	18
CCHa1-R_OG0006065	161
CCHa2_OG0002186_OG0	190
CCHa2-R_OG0005836	27
Cchl_OG0004776	4881
CCKLR-17D1_OG0003334	10
CCKLR-17D1_OG0008675	217
CCKLR-17D1_OG0011744	10
CCKLR-17D3_OG0008678	97
Ccm3_OG0005250	1048
Ccn_OG0010106	575
Ccn_OG0010107	939
Ccn_OG0012179	285
Ccp84Ab_OG0000178_OG0	0
Ccp84Ac_OG0001349_OG0	0
Ccp84Ae_OG0002110_OG0	3
Ccp84Af_OG0000109_OG0	0
Ccp84Af_OG0000109_OG1	1
Ccp84Af_OG0000109_OG2	5
Ccp84Ag_OG0001348_OG0	2
Ccs_OG0006299	614
CCT1_OG0002281_OG0	3297
CCT2_OG0003145	2664
CCT3_OG0004995	3199
CCT4_OG0000979	2221
CCT5_OG0006600	5939
CCT6_OG0008508	3339
CCT7_OG0004839	970
CCT7_OG0004841	588
CCT8_OG0007117	4420
Ccz1_OG0010481	776
cd_OG0004708	6
CD98hc_OG0001357_OG0	6762
Cda4_OG0008701	147
Cda5_OG0008721	1795
Cda9_OG0002707	4
CDase_OG0005749	493
cdc14_OG0009306	2107
Cdc16_OG0005493	207
Cdc23_OG0009421	449
Cdc27_OG0010426	1647
Cdc2rk_OG0006290	274
Cdc37_OG0011041	2011
Cdc42_OG0008268	927
Cdc45_OG0007388	531
Cdc5_OG0011371	867
CDC50_OG0008483	3214
Cdc6_OG0002054	35
Cdc7_OG0007729	1841
Cdep_OG0002087	1391
Cdep_OG0004159	1982
CdGAPr_OG0009111	1220
cdi_OG0000729	2389
cDIP_OG0004394	983
Cdk1_OG0000555_OG0	0
Cdk12_OG0009875	915
Cdk2_OG0002391	241
CDK2AP1_OG0008015	827
Cdk4_OG0006632	550
Cdk5_OG0002993	433
Cdk5alpha_OG0009389	2083
Cdk7_OG0001724	259
Cdk8_OG0010977	182
Cdk9_OG0007009	694
Cdlc2_OG0000234_OG1	1307
cdm_OG0002482	1284
Cds_OG0010549	1352
Ced-12_OG0009727	736
ced-6_OG0006366	4543
CenB1A_OG0004675	1525
CenG1A_OG0003595_OG0	1513
CenG1A_OG0009182	66
Cenp-C_OG0002322	296
Cep135_OG0009952	496
Cep135_OG0009954	846
cep290_OG0004127	848
Cep89_OG0006812	1
Cep97_OG0008778	973
cer_OG0012078	1205
Cerk_OG0004182	3309
cert_OG0011161	1950
Cf2_OG0008971	1038
Cfp1_OG0007571	657
CG5789_OG0004615	400
cg_OG0006533	2853
CG10000_OG0005395	72
CG10005_OG0004963	22
CG10011_OG0005399	662
CG10013_OG0002410_OG0	1
CG10019_OG0008786	108
CG10026_OG0009081	2057
CG10029_OG0004344	8
CG10031_OG0008792	452
CG10035_OG0004420	6793
CG10038_OG0001436_OG0	407
CG10041_OG0012259_OG0	2
CG10051_OG0007036	3
CG10053_OG0004336	255
CG10055_OG0004329	1129
CG10062_OG0007038	127
CG10063_OG0010284	54
CG10064_OG0010282	37
CG10068_OG0004321	502
CG10073_OG0000065_OG2	3
CG10075_OG0010279	1052
CG10077_OG0010277	33575
CG10082_OG0005964	6882
CG10086_OG0001355	5
CG10089_OG0010567	983
CG10098_OG0004320	764
CG10104_OG0006132	0
CG10116_OG0010569	1
CG10126_OG0005023	10911
CG10132_OG0009091	1516
CG10137_OG0009093	1485
CG10139_OG0006151	319
CG10140_OG0010573	11
CG10147_OG0010256	136
CG10151_OG0006160	273
CG10154_OG0010575	4
CG10163_OG0010252	2
CG10164_OG0001489	0
CG10165_OG0011781	197
CG10171_OG0010163	313
CG10175_OG0005507	700
CG10177_OG0001079_OG0	7
CG10184_OG0005509	282
CG10185_OG0005203	261
CG10189_OG0009087	254
CG10194_OG0009085	421
CG10195_OG0003572	1079
CG10205_OG0006168	743
CG10208_OG0005527	482
CG10209_OG0006169	448
CG10211_OG0009505	833
CG10222_OG0010165	455
CG10226_OG0010249	1425
CG10237_OG0003462	47607
CG1024_OG0004294	359
CG10252_OG0011517	0
CG10254_OG0002565	1038
CG10257_OG0006606	1870
CG10264_OG0005208	3
CG10265_OG0006935	211
CG10274_OG0003940	657
CG10280_OG0004257	13
CG10283_OG0001907_OG0	54
CG10286_OG0004292	741
CG10298_OG0004288	5
CG10300_OG0005516	2
CG10301_OG0005515	4
CG10307_OG0005957	2415
CG10311_OG0004972	946
CG10317_OG0004974	1
CG10321_OG0005965	1770
CG10324_OG0004994	278
CG10332_OG0005992	0
CG10333_OG0009507	1300
CG10336_OG0009516	125
CG10337_OG0009096	132
CG10338_OG0009517	288
CG10339_OG0006873	638
CG10340_OG0001059_OG0	1713
CG10341_OG0009518	314
CG10343_OG0009520	443
CG10344_OG0007020	136
CG10345_OG0002430_OG0	10378
CG10347_OG0000607_OG0	207
CG10348_OG0003704	293
CG10352_OG0008207	38
CG10353_OG0008206	536
CG10357_OG0010470	11624
CG10359_OG0010469	245
CG10361_OG0010014	26
CG10362_OG0008202	939
CG10365_OG0005518	2030
CG10366_OG0009102	613
CG10375_OG0005526	1012
CG10376_OG0009519	495
CG10383_OG0001909	2555
CG10384_OG0007018	2
CG10405_OG0004983	16
CG10407_OG0005207	49
CG10413_OG0003703_OG0	126
CG10417_OG0013094	1724
CG10418_OG0010832	199
CG10425_OG0002500	565
CG10428_OG0001263_OG0	307
CG10431_OG0001914	130
CG10433_OG0006904	1193
CG10435_OG0002296_OG0	1103
CG10444_OG0007082	1029
CG10445_OG0001356	12
CG10459_OG0001605_OG0	3
CG10462_OG0009105	706
CG10463_OG0009108	484
CG10466_OG0012145	191
CG10467_OG0010233	1056
CG10469_OG0010232	435
CG10470_OG0009541	940
CG10472_OG0000811_OG0	393
CG10479_OG0010225	25
CG10481_OG0009114	71
CG10483_OG0010221	465
CG10486_OG0010219	0
CG10492_OG0009544	767
CG10494_OG0006908	233
CG10495_OG0009546	298
CG10505_OG0006927	5
CG10508_OG0010314	2369
CG10510_OG0003948	0
CG10513_OG0005163	126
CG10514_OG0005162	177
CG10516_OG0009998	230
CG10527_OG0002810_OG0	1471
CG10543_OG0006262	3518
CG10550_OG0000747	10222
CG10555_OG0008527	953
CG10561_OG0009552	1332
CG10565_OG0010321	2647
CG10576_OG0010200	2788
CG10581_OG0010326	0
CG10584_OG0010328	406
CG10587_OG0000094_OG0	0
CG10587_OG0000094_OG1	0
CG10587_OG0000094_OG2	0
CG10589_OG0003950	0
CG10591_OG0010195	0
CG10597_OG0003317	0
CG10598_OG0011740	1
CG10600_OG0009530	4052
CG10602_OG0009532	3652
CG10616_OG0010838	1312
CG10621_OG0001911	46
CG10623_OG0001912	816
CG10628_OG0009107	339
CG10631_OG0001241	2443
CG10646_OG0009949	395
CG10654_OG0009947	79
CG10657_OG0009951	854
CG10660_OG0010840	811
CG10663_OG0010839	273
CG10669_OG0005156	319
CG10674_OG0010603	756
CG10680_OG0003577	2084
CG10681_OG0009950	241
CG10700_OG0011812	0
CG10702_OG0009548	1535
CG10710_OG0010908	239
CG10713_OG0010576	94
CG10725_OG0010574	1
CG10730_OG0000951	13
CG10731_OG0006517	206
CG10737_OG0006638	20177
CG10738_OG0010568	178
CG1074_OG0007339	491
CG10747_OG0009127	574
CG10748_OG0011855_OG0	0
CG10749_OG0003913_OG0	0
CG10750_OG0009561	0
CG10752_OG0010150_OG0	0
CG10761_OG0008304	1
CG1077_OG0004263	12
CG10793_OG0003237	28
CG10795_OG0006915	416
CG10799_OG0003081	66
CG10801_OG0012112	24
CG10802_OG0008133	2173
CG10803_OG0008134	192
CG10804_OG0008132	1647
CG10809_OG0010976	364
CG10814_OG0007257	10
CG10822_OG0007072	0
CG10839_OG0009144	0
CG10841_OG0002198_OG0	2
CG10853_OG0003980_OG0	0
CG10859_OG0009209	0
CG10862_OG0002017_OG1	3026
CG10863_OG0010486	1874
CG10863_OG0012194_OG0	1
CG10864_OG0005043	72
CG10866_OG0010485	569
CG10874_OG0003457	3625
CG10877_OG0002385_OG0	36
CG10887_OG0002183_OG0	4
CG10898_OG0002547	480
CG1090_OG0003105_OG0	4
CG10903_OG0002293_OG0	397
CG10904_OG0011634	156
CG10907_OG0001984_OG0	514
CG10909_OG0005022	0
CG10910_OG0006092	33
CG10911_OG0006095	27
CG10912_OG0000471	7
CG10914_OG0006109	530
CG10919_OG0001352	0
CG1092_OG0001161_OG0	59
CG10920_OG0007959	0
CG10927_OG0006710	93
CG10931_OG0006071	0
CG10932_OG0007954	1350
CG10934_OG0002756_OG0	0
CG10939_OG0005908	5792
CG10947_OG0009415	747
CG10948_OG0009927	1974
CG10949_OG0009416	285
CG10950_OG0012279	11
CG10958_OG0001743	320
CG10959_OG0008299	90
CG10962_OG0007748	42
CG10970_OG0003173	12
CG10973_OG0012539	479
CG10979_OG0004244	687
CG10984_OG0009934	667
CG10996_OG0008249	2
CG11000_OG0004245	32
CG11007_OG0003037	499
CG11018_OG0007064	0
CG11029_OG0001270	24
CG1103_OG0003103_OG0	0
CG11030_OG0003728	616
CG11034_OG0001268	581
CG11035_OG0002292_OG0	616
CG11041_OG0001654	38
CG11044_OG0007073	601
CG1105_OG0004314	763
CG11050_OG0009604	3421
CG11060_OG0006765	14
CG11068_OG0011716	1
CG11069_OG0004655	418
CG11076_OG0001759	1725
CG11077_OG0000549_OG0	191
CG11085_OG0008456	1
CG11089_OG0004653	330
CG11095_OG0003249	335
CG11099_OG0007074	486
CG11103_OG0003250	380
CG11106_OG0012330	0
CG11109_OG0001964	323
CG11110_OG0006619	290
CG11123_OG0006752	443
CG11125_OG0006747	619
CG11127_OG0006744	281
CG1113_OG0004171	102
CG11131_OG0001957_OG0	2
CG11134_OG0003251	371
CG11141_OG0006745	858
CG11145_OG0006754	0
CG11147_OG0003729	10227
CG11149_OG0003730	2
CG11151_OG0008256	4676
CG11159_OG0006283	218
CG1116_OG0004164	709
CG11162_OG0008263	2
CG11168_OG0004657	952
CG11170_OG0006462	358
CG11178_OG0003327	467
CG11180_OG0006625	1066
CG11191_OG0007189	7561
CG11192_OG0007095	0
CG11200_OG0007088	1526
CG11211_OG0012938	2
CG11226_OG0012166_OG0	4
CG11227_OG0007505	0
CG1124_OG0002090	3630
CG11241_OG0003815_OG0	377
CG11247_OG0009861	354
CG11248_OG0003830_OG0	244
CG11249_OG0009864	3
CG11251_OG0001998	0
CG11257_OG0007039	381
CG11263_OG0001789	68
CG11267_OG0011856	1240
CG11269_OG0006458	0
CG11275_OG0002906	1589
CG11279_OG0003924_OG0	15
CG11286_OG0004361	0
CG1129_OG0002085	1302
CG11291_OG0003029	0
CG11294_OG0007761	0
CG11298_OG0007031	0
CG11309_OG0010303	1203
CG11317_OG0012026	164
CG11318_OG0000756	5
CG11319_OG0009603	614
CG11327_OG0009628	5
CG11333_OG0002657_OG0	0
CG11334_OG0005804	756
CG11342_OG0011920	53
CG11345_OG0011138	1
CG11349_OG0011131	1
CG11353_OG0011127	649
CG11356_OG0008477	110
CG11357_OG0011126	564
CG1136_OG0010499	719
CG11367_OG0000806_OG0	173
CG11369_OG0011699	0
CG1137_OG0004303	114
CG11370_OG0003817_OG0	4
CG11377_OG0008723	714
CG11378_OG0007395	315
CG11379_OG0007397	0
CG11380_OG0007400	11
CG11381_OG0007402	29
CG11382_OG0007404	1775
CG11384_OG0007396	4
CG1139_OG0004077	5
CG11391_OG0001026_OG0	58468
CG11396_OG0010345	1002
CG11398_OG0007405	165
CG11403_OG0007406	107
CG11404_OG0012169	0
CG11406_OG0006889	4
CG11409_OG0007766	100
CG11413_OG0011575	132
CG11414_OG0006019	1999
CG11417_OG0007590	711
CG1142_OG0012974	357
CG11425_OG0009823	4044
CG11426_OG0009824	987
CG1143_OG0011104	8738
CG11436_OG0003200	312
CG11437_OG0009825	4
CG11438_OG0009826	249
CG11447_OG0004515	394
CG11449_OG0000981_OG1	2
CG11453_OG0001027_OG0	2753
CG11454_OG0001792	542
CG11456_OG0003951	150
CG11459_OG0000135_OG1	5
CG1146_OG0011093	2227
CG11470_OG0000857	27
CG11474_OG0005934	1718
CG11475_OG0005935	19
CG11498_OG0001515	21
CG11504_OG0002630	897
CG11523_OG0009832	408
CG11529_OG0010828	41
CG11537_OG0010640	2451
CG11550_OG0002660	21547
CG11560_OG0010817	319
CG11562_OG0008742	268
CG11563_OG0002662	378
CG11566_OG0007496	14
CG11570_OG0004027	0
CG11581_OG0008240	0
CG11583_OG0010538	629
CG11584_OG0008239	18
CG11585_OG0012335	1
CG11586_OG0010534	455
CG11590_OG0001741	307
CG11593_OG0010497	887
CG11594_OG0010492	379
CG11596_OG0007629	587
CG11601_OG0008739	356
CG11608_OG0000142_OG0	0
CG1161_OG0004180	2702
CG11617_OG0008731	194
CG11619_OG0003864_OG0	18
CG11626_OG0011450	13
CG11629_OG0003739	2
CG11630_OG0009580	52
CG11634_OG0009583	0
CG11635_OG0007156	81
CG11638_OG0007387	119
CG11655_OG0001745_OG0	1337
CG11656_OG0005013	7
CG11658_OG0010025	768
CG11663_OG0012087	0
CG11664_OG0011395	0
CG11666_OG0012316	0
CG11668_OG0002452	45
CG11670_OG0005008	13
CG11672_OG0004805	4
CG11674_OG0008231	88
CG11679_OG0008511	453
CG11686_OG0002448_OG0	469
CG11693_OG0004810	4
CG11694_OG0000225_OG0	1
CG11694_OG0000225_OG1	0
CG11695_OG0007879	453
CG11696_OG0007880	509
CG11698_OG0002319_OG0	0
CG11699_OG0007882	1148
CG11703_OG0002165_OG0	0
CG11710_OG0001691_OG0	607
CG1172_OG0004189	611
CG11722_OG0001391	385
CG11723_OG0003571	314
CG11726_OG0010048	0
CG11737_OG0001419_OG0	1615
CG11741_OG0001420_OG0	5
CG11752_OG0007995	2688
CG11755_OG0000851	135
CG11756_OG0007997	5
CG11760_OG0004826	280
CG11768_OG0004832	604
CG11771_OG0005200	1353
CG11777_OG0006309	162
CG11779_OG0004481	706
CG11786_OG0012799	6
CG11788_OG0007083	207
CG11790_OG0005187	1434
CG11791_OG0012008	2196
CG11807_OG0003009_OG0	828
CG11808_OG0006841	409
CG11811_OG0004058	473
CG11816_OG0008636	0
CG11835_OG0000264_OG0	6025
CG11835_OG0000264_OG1	1943
CG11837_OG0005082	308
CG11841_OG0005083	1065
CG11842_OG0000856_OG1	62
CG11843_OG0011490	33
CG11852_OG0002502_OG0	416
CG11854_OG0005171	122
CG11857_OG0005167	1297
CG11858_OG0005166	606
CG11878_OG0000055_OG0	0
CG11878_OG0000055_OG1	22
CG11878_OG0000055_OG2	15620
CG11882_OG0005094	131
CG11883_OG0006313	1010
CG11885_OG0003355	237
CG11892_OG0005161	216
CG11893_OG0000039_OG2	246
CG11899_OG0005100	1591
CG11902_OG0005155	457
CG11906_OG0001618	401
CG11911_OG0008747	23
CG11912_OG0008746	0
CG11920_OG0005183	477
CG11927_OG0003556	777
CG11929_OG0011773	2
CG11961_OG0001155_OG0	976
CG11964_OG0004848	213
CG11970_OG0004849	1126
CG11975_OG0004850	1003
CG11977_OG0012457_OG0	1
CG11980_OG0002337	283
CG11983_OG0004852	51
CG11986_OG0004855	155
CG11997_OG0004862	0
CG11999_OG0004179	1247
CG12003_OG0004112	0
CG12004_OG0011286	2719
CG12009_OG0010662	37
CG12010_OG0010671	251
CG12011_OG0011025	6
CG12012_OG0010672	480
CG12016_OG0010666	863
CG12017_OG0010661	6
CG12020_OG0011042	6
CG12024_OG0011050	777
CG12025_OG0011053	525
CG12035_OG0011029	0
CG12038_OG0011331	321
CG12054_OG0000497	1023
CG12056_OG0003138	912
CG12057_OG0003139	24
CG12061_OG0000938_OG0	6
CG12065_OG0007412	3425
CG12069_OG0001519	0
CG12071_OG0011553	236
CG12071_OG0013484	564
CG12075_OG0007754	974
CG1208_OG0004248	286
CG12081_OG0007411	757
CG12084_OG0011296	2375
CG12091_OG0011293	2822
CG12093_OG0011111	1514
CG12096_OG0008559	1519
CG12099_OG0011289	6220
CG12104_OG0011284	493
CG12105_OG0004111	558
CG12106_OG0007586	115
CG12107_OG0006719	567
CG12111_OG0007413	0
CG12112_OG0012598_OG0	55
CG12115_OG0007587	4
CG12116_OG0008625	803
CG12118_OG0007585	1305
CG12121_OG0007579	1883
CG12123_OG0003325	262
CG12128_OG0002879	570
CG12129_OG0002878	602
CG1213_OG0002105	94
CG12134_OG0006319	286
CG12147_OG0004192	1
CG12155_OG0003210	601
CG12159_OG0002860	567
CG12164_OG0006760	38
CG12170_OG0002098	1046
CG12171_OG0004222	951
CG12173_OG0004172	255
CG12177_OG0008262	682
CG1218_OG0002103	387
CG12182_OG0011099	151
CG12194_OG0008975	6880
CG12204_OG0001687	254
CG12206_OG0008131	79
CG12209_OG0002818	17
CG12213_OG0002418	904
CG12219_OG0007713	606
CG12224_OG0000651_OG1	102
CG12231_OG0003119	0
CG12236_OG0008414	411
CG12237_OG0007424	1086
CG12239_OG0001754	8
CG12241_OG0001396	698
CG12253_OG0011818	243
CG12256_OG0004947	79
CG12259_OG0005539	559
CG12268_OG0005336	5634
CG1227_OG0004337	331
CG12278_OG0004413	2
CG12279_OG0004445	461
CG12288_OG0009457	100
CG12289_OG0010046	2
CG12290_OG0002618	7254
CG12299_OG0009634	474
CG12301_OG0001981	399
CG12307_OG0009694	0
CG1231_OG0011372	3
CG12316_OG0009955	754
CG12320_OG0005053	94
CG12321_OG0001064_OG0	1447
CG12325_OG0002854	476
CG1233_OG0011370	1066
CG1234_OG0004335	574
CG12341_OG0002848	370
CG12343_OG0002853	695
CG12344_OG0002855	2859
CG12355_OG0012373	199
CG1236_OG0002100	233
CG12362_OG0000821_OG0	4
CG12374_OG0007223	407
CG12375_OG0009777	808
CG12379_OG0008514	81
CG12384_OG0006229	2266
CG1239_OG0004237	189
CG12395_OG0001736	1
CG12398_OG0008359	16
CG12402_OG0002224_OG0	23
CG12420_OG0002594_OG0	20
CG12426_OG0005340	5
CG12438_OG0003802	0
CG12439_OG0009296	0
CG12446_OG0001786_OG0	6
CG12448_OG0009145	0
CG1246_OG0011105	53
CG12464_OG0011955	0
CG12470_OG0007846	199
CG12479_OG0008243	0
CG12480_OG0008242	0
CG12481_OG0008237	0
CG12490_OG0000233_OG1	1
CG12496_OG0007599	6
CG12498_OG0008105	2
CG12499_OG0002285_OG0	719
CG12502_OG0011339	4
CG12507_OG0008176	3
CG12511_OG0009568	1
CG12516_OG0005410	0
CG12517_OG0009649	4
CG12520_OG0010149	28
CG12521_OG0012944	0
CG12531_OG0008272	97
CG12535_OG0008128	2
CG12539_OG0008363	1
CG12540_OG0008220	1
CG12541_OG0007825	570
CG12560_OG0012234	721
CG12567_OG0012740	1615
CG12576_OG0001784_OG0	1918
CG12581_OG0001679_OG0	4614
CG12589_OG0011424	2
CG12590_OG0011977	1
CG12594_OG0005596	23
CG12607_OG0011139	0
CG12609_OG0008677	0
CG12617_OG0003653	0
CG12620_OG0009462	0
CG12637_OG0008050	0
CG12643_OG0007518	758
CG1265_OG0010531	1230
CG12655_OG0000445_OG2	3581
CG12659_OG0007410	75
CG12661_OG0007749	0
CG12662_OG0007747	1
CG12672_OG0007868	218
CG12674_OG0003570	0
CG12679_OG0001731_OG0	0
CG12680_OG0001718	1
CG12682_OG0012323	0
CG12691_OG0007931	0
CG12692_OG0000634_OG0	0
CG12693_OG0012106	13
CG12698_OG0008169	2
CG12699_OG0000230_OG1	2
CG12702_OG0001192	50
CG12708_OG0000271_OG0	13
CG12708_OG0000271_OG0.2	9
CG1271_OG0010635	895
CG12713_OG0003881_OG0	33
CG12716_OG0008438	0
CG12723_OG0008557	3
CG12728_OG0000928_OG0	54
CG12729_OG0011725	4
CG1273_OG0010536	6
CG12730_OG0007375	492
CG12744_OG0000893	156
CG12746_OG0004208	5730
CG1275_OG0011072	1106
CG12768_OG0001283_OG0	102
CG12769_OG0007187	86
CG12773_OG0003140	1024
CG12782_OG0012281	0
CG12783_OG0000743_OG0	1
CG12784_OG0005236	0
CG12795_OG0008825	672
CG12811_OG0002240	449
CG12817_OG0002595_OG0	95
CG12818_OG0004897	181
CG12822_OG0001599	2115
CG12825_OG0001130_OG1	129
CG12826_OG0002951	147
CG12828_OG0011622	1
CG12831_OG0011623_OG0	0
CG12836_OG0002963_OG0	64
CG12848_OG0006045	576
CG12849_OG0011577	3
CG12851_OG0005862	312
CG12857_OG0006163	4
CG12860_OG0006154	0
CG12861_OG0006153	0
CG12862_OG0011585_OG0	0
CG12863_OG0011584	196
CG12866_OG0002772	1
CG12868_OG0001564	650
CG12869_OG0006145	68
CG12869_OG0006146	41
CG12877_OG0001472_OG0	811
CG1288_OG0001350	0
CG12880_OG0005345	25
CG12883_OG0001474	180
CG12885_OG0001477	4015
CG12895_OG0006308	1281
CG12909_OG0002821	179
CG12910_OG0006305	266
CG12911_OG0006304	6
CG12914_OG0002819	0
CG12917_OG0002815	2
CG12920_OG0006291	1
CG12926_OG0006349	226
CG12929_OG0006357	154
CG12934_OG0006315	9
CG12935_OG0002846	255
CG12942_OG0001596_OG0	302
CG12945_OG0004570	520
CG12947_OG0004568	39
CG12948_OG0004558	284
CG12963_OG0001641_OG0	0
CG12964_OG0002996_OG0	2
CG12970_OG0006808	2
CG12971_OG0010294	2
CG12974_OG0010307	49
CG12983_OG0010332	1
CG12984_OG0003949	1
CG12985_OG0000915	12
CG12986_OG0011685	11
CG1299_OG0000523_OG0	5041
CG12990_OG0007696	329
CG12991_OG0007703	1825
CG12992_OG0011688	19
CG12994_OG0007707	2
CG12995_OG0008599	41
CG12998_OG0011739	10
CG13000_OG0011738	0
CG13001_OG0008580	709
CG13002_OG0008577	491
CG13003_OG0008572	1118
CG13004_OG0008570	382
CG13005_OG0008567	116
CG13008_OG0008305	2
CG13010_OG0003260	3
CG13012_OG0008317	2236
CG13014_OG0008547	696
CG13016_OG0006536	172
CG13018_OG0006537	230
CG13021_OG0003241	2
CG13022_OG0010698	168
CG13023_OG0010699	6
CG13024_OG0010708	373
CG13026_OG0010716	61
CG13028_OG0004010	1
CG13031_OG0012200	401
CG13032_OG0004014_OG0	8
CG13033_OG0010736	1
CG13038_OG0010761	2
CG13039_OG0010762	0
CG1304_OG0000265_OG0	0
CG1304_OG0000265_OG1	5
CG13040_OG0010763	0
CG13041_OG0000280_OG0	9
CG13041_OG0000280_OG0.2	10
CG13042_OG0010767	6
CG13043_OG0000281_OG0	2
CG13043_OG0000281_OG1	0
CG13044_OG0010768	2
CG13045_OG0000814	0
CG13046_OG0010771	4
CG13047_OG0010772	0
CG13048_OG0010773	4
CG13049_OG0010774	20
CG13051_OG0011898	1
CG13053_OG0010778	0
CG13054_OG0010779	0
CG13055_OG0010780	6
CG13056_OG0010757	0
CG13058_OG0004021	0
CG13059_OG0010764	0
CG13062_OG0010766	15
CG13064_OG0010775	0
CG13065_OG0010776	1
CG13066_OG0012201	0
CG13068_OG0002030_OG1	5
CG13069_OG0004022	6
CG1307_OG0004308	778
CG13070_OG0012202	1
CG13071_OG0011899	0
CG13073_OG0012731_OG0	5
CG13074_OG0010797	262
CG13075_OG0000216_OG0	8
CG13075_OG0000216_OG1	4
CG13077_OG0009097	699
CG13078_OG0003575_OG0	1
CG13081_OG0003574	1
CG13082_OG0009094	8
CG13083_OG0009084	15
CG13084_OG0009083	18
CG13085_OG0001922	26
CG13086_OG0003709	23
CG13088_OG0001266	139
CG1309_OG0010533	2532
CG13096_OG0003720	725
CG13097_OG0001923	336
CG13101_OG0009304	1401
CG13102_OG0009298	0
CG13108_OG0009295	87
CG13110_OG0011792	0
CG13113_OG0001247_OG0	3
CG13114_OG0009279	204
CG13116_OG0001878	763
CG13123_OG0001877	76
CG13124_OG0003502	9910
CG13126_OG0003515	566
CG13127_OG0001844	0
CG13131_OG0000790_OG0	18
CG13133_OG0003525	516
CG1314_OG0011674	22
CG13144_OG0009363	30
CG13148_OG0007214	16
CG13151_OG0006215	215
CG13154_OG0006206	4
CG13155_OG0006196	3
CG13157_OG0002779	0
CG1316_OG0000430_OG0	1580
CG13168_OG0006184	15
CG1317_OG0011084	3533
CG13170_OG0006182	0
CG13171_OG0006180	0
CG13177_OG0012831	1306
CG13185_OG0002928	718
CG13186_OG0006594	0
CG13192_OG0006567	358
CG13193_OG0006565	1
CG13196_OG0006560	4
CG13197_OG0006563	694
CG13202_OG0001123_OG0	21
CG13203_OG0006235	344
CG13204_OG0006233	776
CG13215_OG0002793_OG0	353
CG13216_OG0001568_OG0	10
CG13218_OG0002791_OG0	7
CG13220_OG0001573_OG0	1617
CG13223_OG0001571_OG0	0
CG13226_OG0002794_OG0	94
CG13227_OG0006218_OG0	0
CG13228_OG0011587_OG0	0
CG13229_OG0002786_OG0	26
CG13229_OG0002787_OG0	1571
CG13231_OG0006217	10
CG13239_OG0009815	0
CG1324_OG0007509	0
CG13243_OG0009147	0
CG13247_OG0010378	8
CG13248_OG0010371	385
CG13250_OG0011870	96
CG13251_OG0010355	1310
CG13252_OG0003952	1192
CG13258_OG0009399	30
CG13272_OG0008882	0
CG13280_OG0008881	0
CG13282_OG0008887	11
CG13285_OG0010583	1713
CG13287_OG0010216	0
CG13288_OG0010220	0
CG13293_OG0003937	223
CG13295_OG0010231	814
CG13297_OG0010242	0
CG13299_OG0011864	16
CG13300_OG0003943	40
CG13305_OG0011196	4
CG13306_OG0011204	75
CG13308_OG0004102	0
CG13309_OG0011211	4
CG13310_OG0011207	4
CG13312_OG0011210	1
CG13313_OG0004105_OG0	7
CG13314_OG0011224	29
CG13315_OG0011237	846
CG13318_OG0004834	3771
CG13319_OG0006667	465
CG13321_OG0006673	15
CG13326_OG0006545	0
CG13330_OG0007271	1
CG13331_OG0007273	22
CG13332_OG0007274	305
CG13334_OG0007281	0
CG13337_OG0011662	193
CG13339_OG0007296	389
CG13344_OG0007304	576
CG13358_OG0007351	67
CG13359_OG0012499	13
CG13360_OG0010145	260
CG13361_OG0003189	26
CG13362_OG0007862	50
CG13364_OG0001174_OG0	5
CG13365_OG0007831	1098
CG13367_OG0003188_OG0	499
CG13369_OG0003181	1581
CG13375_OG0007847	6
CG13377_OG0007849	92
CG13380_OG0010135	13
CG13384_OG0003473	925
CG13385_OG0012520	0
CG13386_OG0003471	8
CG1339_OG0006721	4
CG13390_OG0003479	420
CG13392_OG0003476	218
CG13397_OG0003469	106
CG13398_OG0003468	171
CG13403_OG0008236	10
CG13404_OG0008224	56
CG13405_OG0011376	0
CG13407_OG0004768	0
CG13408_OG0004770	172
CG13409_OG0004775	594
CG13423_OG0007099	2
CG13426_OG0011654	0
CG13427_OG0003049	27
CG13428_OG0007100	25477
CG13430_OG0001658	388
CG13436_OG0006622	75
CG13437_OG0006285	1082
CG13438_OG0006243	0
CG1344_OG0012226	216
CG13442_OG0006244	1
CG13443_OG0006248	0
CG13445_OG0003880	0
CG13449_OG0009980	138
CG13454_OG0003875_OG0	0
CG13455_OG0009966	2
CG13457_OG0001288	1
CG13458_OG0004037	345
CG13460_OG0010841	11
CG13465_OG0000343_OG0	0
CG13471_OG0004048	0
CG13473_OG0010860	0
CG13474_OG0004049	0
CG13476_OG0012898	0
CG13481_OG0000339_OG0	0
CG13481_OG0000339_OG1	0
CG13484_OG0010886	279
CG13488_OG0001544_OG1	1
CG13492_OG0005946	8
CG13501_OG0005936	24
CG13502_OG0005931	257
CG13502_OG0012991	10
CG13506_OG0007028	2448
CG13510_OG0006998	461
CG13511_OG0006997	147
CG13516_OG0006995	371
CG13526_OG0006986	0
CG13527_OG0006984	1
CG13531_OG0006978	800
CG13532_OG0006975	316
CG13538_OG0005981	0
CG13539_OG0012044	0
CG1354_OG0007555	2537
CG13541_OG0012280	0
CG13544_OG0005976	0
CG13545_OG0012580	213
CG13551_OG0000540_OG1	8544
CG13551_OG0012048	3037
CG13557_OG0012477	0
CG13558_OG0001556	0
CG13559_OG0012047	5
CG13561_OG0011643	27
CG13562_OG0011631	14
CG13575_OG0006892	38
CG13577_OG0001150_OG0	1
CG13578_OG0006898	4668
CG13579_OG0006013	12
CG1358_OG0006724	3710
CG13581_OG0002746	4
CG13585_OG0011574	2857
CG13587_OG0006025	18
CG13594_OG0006033	52
CG13599_OG0005537	10
CG1360_OG0006725	50
CG13601_OG0005534	635
CG13603_OG0005332	1609
CG13605_OG0005319	789
CG13606_OG0005306	335
CG13607_OG0005318	264
CG13609_OG0012982	13
CG13613_OG0005278	0
CG13614_OG0002525_OG0	19
CG13615_OG0002524	0
CG13616_OG0005272	408
CG13618_OG0005267	509
CG13622_OG0005268	101
CG13623_OG0005265	601
CG13625_OG0004618	754
CG13627_OG0004629	29
CG13630_OG0004630	944
CG13631_OG0004635	541
CG13634_OG0004637	55
CG13641_OG0004650	49
CG13643_OG0002274	16
CG13653_OG0002504	0
CG13654_OG0005174	147
CG13663_OG0011496	336
CG13667_OG0004090_OG0	303
CG13670_OG0011168	0
CG13671_OG0004086_OG0	392
CG13675_OG0000560_OG2	1
CG13676_OG0003984	58
CG13678_OG0000129_OG3	2
CG1368_OG0008241	39
CG13685_OG0010463	98
CG13689_OG0008772	86
CG13690_OG0008752	21
CG13692_OG0008754	55
CG13698_OG0010125	2363
CG13699_OG0003907_OG0	0
CG13705_OG0010610	35
CG13707_OG0010613	79
CG13708_OG0010614	60
CG1371_OG0006292	1966
CG13711_OG0010618	0
CG13712_OG0010619	0
CG13713_OG0010620	0
CG13716_OG0010627	56
CG13720_OG0004084	0
CG13721_OG0012208	221
CG13722_OG0011130	100
CG13723_OG0010915	0
CG13724_OG0010917	0
CG13725_OG0010918	0
CG13727_OG0004055	0
CG13728_OG0010923	0
CG13731_OG0011910	12
CG13733_OG0010089	0
CG13738_OG0011907	3
CG13739_OG0002891	48
CG13743_OG0006405	81
CG13744_OG0006409	2
CG13747_OG0006408	2
CG13748_OG0006626	11
CG13751_OG0001660_OG0	422
CG13760_OG0007606	394
CG13766_OG0009602	143
CG13771_OG0009612	19
CG13775_OG0003750_OG0	0
CG13784_OG0000956_OG0	313
CG13786_OG0003631	0
CG13796_OG0001883_OG0	804
CG13801_OG0000219_OG0	0
CG13801_OG0000219_OG1	0
CG13806_OG0011077	0
CG13807_OG0011075	215
CG13810_OG0011066	14
CG13813_OG0010189	79
CG13829_OG0011464	0
CG13833_OG0004687	9020
CG13837_OG0002276	74
CG13838_OG0011993	0
CG13841_OG0004694	305
CG13842_OG0004706	19
CG13847_OG0004737	6
CG13850_OG0004743	1085
CG13855_OG0004744	38
CG13856_OG0004745	702
CG13857_OG0004746	8
CG13862_OG0004760	0
CG13868_OG0007089	10341
CG13868_OG0013578	1503
CG13869_OG0007075	4
CG1387_OG0008528	5
CG13870_OG0007093	222
CG13871_OG0003047	4
CG13872_OG0007071	2
CG13875_OG0011381	187
CG13876_OG0001334_OG0	174
CG13877_OG0011937	209
CG13884_OG0000403_OG0	0
CG13887_OG0011343	4287
CG13891_OG0002060	1
CG13893_OG0011360	2634
CG13894_OG0004129	35
CG13895_OG0004128	566
CG13901_OG0011344	331
CG13907_OG0011337	5048
CG13912_OG0011325	150
CG13917_OG0011285	4462
CG13919_OG0011274	177
CG13920_OG0011271	1290
CG13921_OG0011032	39
CG13924_OG0011054	76
CG13926_OG0011282	639
CG13928_OG0011279	1936
CG13930_OG0011024	3
CG13931_OG0004073	39
CG13933_OG0011036	1077
CG13937_OG0011056	3912
CG13949_OG0003375	242
CG13950_OG0003376	258
CG13954_OG0006374	400
CG13955_OG0002890_OG0	18
CG13962_OG0012240	0
CG13970_OG0009133_OG0	1
CG13972_OG0005361	33
CG13983_OG0002696	0
CG13991_OG0000661_OG1	1
CG13992_OG0002070_OG0	19
CG13994_OG0011942	425
CG13995_OG0000538_OG0	571
CG13999_OG0000662_OG0	121
CG14005_OG0001926	241
CG14006_OG0001927	0
CG14007_OG0009567	13
CG14011_OG0003731	0
CG14013_OG0003734	3
CG14014_OG0009443	0
CG14015_OG0009446	156
CG14017_OG0003733	0
CG14020_OG0003686	734
CG14022_OG0008831	449
CG14024_OG0003410_OG0	95
CG14034_OG0008836	2
CG14036_OG0008842	27
CG14042_OG0001816	90
CG14043_OG0003425	917
CG14044_OG0008964	890
CG14050_OG0000684	27
CG14052_OG0007777	8
CG14053_OG0012099	12
[truncated: 9,910 more rows]
