# Supplementary material for: Evolution of chemosensory tissues and cells across ecologically diverse Drosophilids
Source: Nat Commun. 2024 Feb 5;15:1047. doi: 10.1038/s41467-023-44558-4 (PMC10844241; doi:10.1038/s41467-023-44558-4)
Supplement: Supplementary file 18 — Supplementary Data 15 [file 41467_2023_44558_MOESM18_ESM.zip › all_count_tables_renamed/SAND9LA_counts_trim_genes_FBids_1_1_sorted.txt]

128up_OG0006588	1776
14-3-3epsilon_OG0002478	18381
14-3-3epsilon_OG0001126_OG1	29057
140up_OG0004534	390
18w_OG0003044	3823
26-29-p_OG0010897	11430
2mit_OG0000576_OG0	121
5-HT1A_OG0006644	102
5-HT1B_OG0006647	56
5-HT2A_OG0000287_OG0	32
5-HT2B_OG0011472	35
5-HT7_OG0005777	64
5PtaseI_OG0005188	511
7B2_OG0004187	807
a_OG0006460	940
a10_OG0010691	23
a5_OG0009037	3
a6_OG0007651	588
AANATL2_OG0003640	354
AANATL4_OG0000091_OG1	26
AANATL7_OG0007605	55
Aasdh_OG0001831	1658
Aatf_OG0001947	773
aay_OG0011265	757
ab_OG0009683	2042
ab_OG0009684	1373
ABCB7_OG0011281	1990
Pmp70_OG0003257	1726
Abd-B_OG0005000	10
Abi_OG0002227_OG0	751
Abl_OG0010722	3287
abo_OG0009656	568
Abp1_OG0010565	1389
abs_OG0003097	1051
ac_OG0007843	45
Ac13E_OG0008321	928
Ac3_OG0009573	487
Ac78C_OG0010320	617
Acam_OG0000252_OG0	0
Acam_OG0000252_OG1	0
Acam_OG0005131	0
CG9149_OG0011313	864
Acbp1_OG0009246	767
Acbp2_OG0010415	1333
Acbp4_OG0000311_OG0	3471
Acbp4_OG0000311_OG1	1
Acbp6_OG0010414	437
ACC_OG0007193	8338
AcCoAS_OG0000812	1945
Ace_OG0000652_OG0	298
Acer_OG0000953_OG0	5757
Acer_OG0003808	3174
Acf_OG0002671	2522
Achl_OG0002770	79
acj6_OG0008333	9
acj6_OG0008334	31
Ack_OG0010507	1506
Ack-like_OG0006546	2117
Acn_OG0009540	4959
CG5009_OG0006075	1321
Acox57D-d_OG0006913	893
Acox57D-p_OG0001151	185
Acp1_OG0009317	199
Acp32CD_OG0009664	0
Acp65Aa_OG0003939	4
Acph-1_OG0001513	912
CG12512_OG0008829	1983
CG18155_OG0007972	78
Acsl_OG0007133	6712
Act42A_OG0000022_OG0	27
Act42A_OG0000022_OG1	60
Act42A_OG0000022_OG3	883903
Act42A_OG0000022_OG4	59597
Act42A_OG0000022_OG5	11877
Actn_OG0003148_OG0	77761
Actn3_OG0011403_OG0	0
ACXB_OG0000046_OG0	0
ACXB_OG0000046_OG1	80
ACXB_OG0000046_OG2	2
ACXB_OG0000046_OG2.2	1
ACXD_OG0004078_OG0	80
Acyp_OG0009408	1
Acyp2_OG0011498	242
Ada_OG0002342	51
Ada1-2_OG0003777_OG0	196
Ada2a_OG0005051	296
Ada2b_OG0004799	355
Ada3_OG0007872	975
AdamTS-A_OG0005247	2167
AdamTS-A_OG0012010	117
AdamTS-B_OG0008089	3462
Adar_OG0007649	699
Adat1_OG0003596	50
Adck1_OG0006032	457
Adck5_OG0010063	421
ADD1_OG0006579	1148
Adf1_OG0001636_OG0	346
Adgf-A_OG0001991_OG0	0
Adgf-A_OG0003900	343
Adgf-A2_OG0010109	8
Adgf-B_OG0010108	0
Adgf-C_OG0001030_OG0	96
Adgf-D_OG0002208_OG0	464
Adgf-E_OG0006152	0
Adh_OG0003395_OG0	0
Adi1_OG0010940	612
AdipoR_OG0004727	3470
CG3809_OG0004951	0
AdenoK_OG0003918_OG0	1274
Ady43A_OG0002958	604
AdoR_OG0005733	154
adp_OG0006108	466
AdSS_OG0000854_OG0	7050
Aduk_OG0004873	404
Ae2_OG0010984	2539
CG6512_OG0010913	3336
aft_OG0006080	643
Afti_OG0005567	615
Ag5r_OG0008212	15125
Ag5r2_OG0008213	66
AGBE_OG0007237	11632
AgmNAT_OG0001753	70
ago_OG0010530	2767
AGO1_OG0007307	4787
AGO2_OG0000119_OG0	5922
Agpat1_OG0008448	542
Agpat2_OG0003465	825
Agpat3_OG0004018	2806
Agpat4_OG0004019_OG0	211
ADPS_OG0002932	189
agt_OG0001016_OG0	39
Spat_OG0007723	586
Ahcy_OG0001195_OG0	5021
AhcyL1_OG0011110	2582
AIF_OG0001225	1407
AIMP1_OG0007108	1288
AIMP2_OG0009977	1813
AIMP3_OG0005998	1035
Adk1_OG0010829	2228
Adk3_OG0005467	589
Ak6_OG0007201	277
Akap200_OG0000367_OG0	5044
Akh_OG0010512	126
AkhR_OG0009627	339
akirin_OG0010441	3098
Akr1B_OG0001292	13460
Akt1_OG0005415	2605
al_OG0008749	578
Aladin_OG0007570	764
AlaRS_OG0003477	7553
AlaRS-m_OG0010596	1194
Alas_OG0006853	3918
alc_OG0006389	1583
Ald1_OG0005647	158626
Ald2_OG0005645	0
Aldh_OG0003615	14995
Aldh-III_OG0006742	4307
Aldh7A1_OG0003841_OG0	781
Alg-2_OG0001588_OG0	1693
Alg1_OG0002607_OG0	1495
Alg10_OG0000709_OG0	606
Alg11_OG0012170	1351
CG8412_OG0004562	3175
Alg14_OG0001194_OG0	127
Alg2_OG0010641	1322
Alg3_OG0003012	122
Alg3_OG0006966	951
CG5287_OG0001281	312
CG5287_OG0003790	402
Alg9_OG0005173	1542
Alh_OG0004317	1918
Alh_OG0004319	575
Alh_OG0011430	200
alien_OG0009301	1836
ALiX_OG0005343	3034
Alk_OG0006414	1835
CG12179_OG0001176_OG0	489
Alp1_OG0010289	2140
Alp10_OG0010194	217
Alp11_OG0008522	67
Alp12_OG0003717	330
Alp13_OG0001034	0
Alp2_OG0000261_OG0	142
Alp2_OG0000261_OG1	0
Alp4_OG0005779	237
Alp6_OG0006360	13
Alp7_OG0003030	5
Alp9_OG0003931	188
alph_OG0000083_OG0	1
alph_OG0005113	2650
alpha-Catr_OG0006852	307
alpha-Est1_OG0004357	636
alpha-Est10_OG0004350	979
alpha-Est2_OG0000314	512
alpha-Est3_OG0004356	845
alpha-Est6_OG0004354	1
alpha-Est7_OG0001351	3533
alpha-Est8_OG0004352	255
alpha-Est9_OG0004351	890
alpha-Man-Ia_OG0003130	327
alpha-Man-Ia_OG0003131	62
alpha-Man-Ia_OG0001168	1131
alpha-Man-Ib_OG0005087	970
alpha-Man-Ic_OG0011549	0
alpha-Man-IIa_OG0004878	2501
alpha-Man-IIb_OG0005229	591
alpha-PheRS_OG0008296	2364
alpha-Spec_OG0011040	39797
alpha4GT1_OG0000948	573
alphaCOP_OG0011275	9194
alphaSnap_OG0010384	2496
alphaTub67C_OG0010998	13
Alr_OG0008278	492
alrm_OG0002498	518
Als2_OG0009863	1378
alt_OG0004894	7817
aly_OG0004083	0
Ama_OG0002112	1388
Amacr_OG0009433	359
amd_OG0001918	29
Amnionless_OG0008741	176
amon_OG0011540	644
amos_OG0003702_OG0	0
AMPdeam_OG0008245	3920
Amph_OG0007204	6659
AMPKalpha_OG0001698	4328
Amt_OG0004607	3
Amun_OG0008385	5942
amx_OG0007575	222
Amy-p_OG0000157_OG0	8
Amy-p_OG0000157_OG0.2	0
Amyrel_OG0006416	8
ana_OG0006403	1110
ana1_OG0002269	742
ana2_OG0007120	278
ana3_OG0006194	652
Ance-2_OG0003658	106
Ance-3_OG0001891_OG0	342
Ance-3_OG0009407	191
Ance-4_OG0006406	1496
Ance-5_OG0005870	184
anchor_OG0010100	516
Andorra_OG0011741	1
Ank2_OG0010460	4688
Ankle2_OG0000780	2275
l(2)35Be_OG0003404_OG0	0
anox_OG0007490	1743
Ant2_OG0008041	27
antdh_OG0008007	626
Antp_OG0002113	1550
antr_OG0007227	4
AnxB10_OG0008082	1554
AnxB11_OG0008196	4940
AnxB9_OG0004410	21624
aop_OG0003458	1623
aos_OG0010741	419
Aos1_OG0002145_OG0	1720
AOX1_OG0005242	1697
AOX2_OG0000143_OG0	1509
AOX2_OG0000143_OG1	5100
AOX4_OG0001465	10
ap_OG0005832	857
AP-1-2beta_OG0008273	4328
AP-1gamma_OG0007680	3722
AP-1mu_OG0005553	1763
AP-1sigma_OG0005334	1982
AP-2alpha_OG0008751	3515
AP-2mu_OG0004736	2046
AP-2sigma_OG0004385	879
Apc_OG0005387	2967
APC10_OG0005888	265
Apc2_OG0005308	1098
APC4_OG0003171_OG0	515
APC7_OG0001703	2
ApepP_OG0000963	2385
aph-1_OG0003552_OG0	464
aPKC_OG0006607	459
aPKC_OG0006608	40
aPKC_OG0006609	275
Aplip1_OG0011323	470
apn_OG0002443_OG0	2
apolpp_OG0012638	25094
app_OG0010830	783
APP-BP1_OG0010070	761
Appl_OG0007834	3773
Aprt_OG0004075	396
Aps_OG0010085	2235
apt_OG0002733	1795
CG18815_OG0010034	2592
AQP_OG0007242	1220
aqrs_OG0005393	0
aqz_OG0001049_OG1	4427
ara_OG0009939	1009
aralar1_OG0001518	6580
Arc1_OG0002768_OG0	5640
Arc2_OG0006127	474
Arc42_OG0001370_OG0	1551
Archease_OG0002289_OG0	220
Arf51F_OG0006831	1713
Arf79F_OG0012164	11420
ArfGAP1_OG0010836	1999
ArfGAP3_OG0003816_OG0	0
Arfip_OG0005451	358
Arfrp1_OG0007681	196
arg_OG0003183	263
arg_OG0007835	310
Argk_OG0011233	348224
Argk_OG0011925	1450
Argl_OG0009800	293
CG31469_OG0002209_OG0	15
ArgRS_OG0008151	2640
ArgRS-m_OG0004367	493
ari-1_OG0007878	1506
ari-2_OG0003028	695
Arl1_OG0010003	1162
Arl2_OG0004816	226
Arl5_OG0011164	338
Arl6_OG0007042	5
Arl6IP1_OG0004993	781
Arl8_OG0004797	980
arm_OG0007636	13289
armi_OG0002027	982
Arp1_OG0004441	3638
Arp10_OG0007423	1021
Arp2_OG0001770	2565
Arp3_OG0010555	2949
Arp5_OG0001448_OG0	496
Arp53D_OG0011600	0
Arp6_OG0008512	614
Arp8_OG0007614	651
Arpc1_OG0009187	4245
Arpc2_OG0009417	2436
Arpc3A_OG0005226	861
Arpc3B_OG0008590	52
Arpc4_OG0008719	1185
Arpc5_OG0008957	854
arr_OG0007264	4439
Arr1_OG0009490	1650
Arr2_OG0004099	93
Ars2_OG0005840	6015
Art1_OG0004911	3258
Art2_OG0008773	2
Art3_OG0004604	990
Art4_OG0004574	1344
Art6_OG0004528_OG0	0
Art7_OG0001547_OG0	749
Art8_OG0009662	389
Art9_OG0002219_OG0	0
Arts_OG0000486_OG0	5775
aru_OG0003377	3215
Arv1_OG0013036	110
arx_OG0009914	93
Asap_OG0007180	2729
Asator_OG0002682_OG1	1973
Asciz_OG0010646	110
ase_OG0007840	170
asf1_OG0009889	847
ash1_OG0000982_OG0	234
ash2_OG0004623	669
Ask1_OG0004518	2985
asl_OG0004217	896
AsnRS_OG0003707	4035
AsnRS-m_OG0006452	210
AsnS_OG0000992	228
asp_OG0004633	1443
Asph_OG0006509	14106
ASPP_OG0006932	2349
CG9572_OG0008488	15268
AspRS_OG0006665	5473
AspRS-m_OG0008886	3880
asrij_OG0006972	752
asRNA:CR31429_OG0002339_OG0	326
asRNA:CR42743_OG0003772_OG0	2
asRNA:CR43299_OG0012338_OG0	0
asRNA:CR43426_OG0012535_OG0	0
asRNA:CR43454_OG0002277_OG0	28
asRNA:CR43463_OG0001607_OG0	458
asRNA:CR43809_OG0003675_OG0	0
asRNA:CR44106_OG0002406_OG0	38
asRNA:CR44169_OG0002969_OG0	1
asRNA:CR44179_OG0001455_OG0	1253
asRNA:CR44372_OG0000331_OG0	14
asRNA:CR44372_OG0000331_OG1	8
asRNA:CR44894_OG0012090_OG0	2
asRNA:CR45044_OG0005605_OG0	46
asRNA:CR45195_OG0000203_OG0	7504
asRNA:CR45195_OG0000203_OG1	34
asRNA:CR45350_OG0001645_OG0	5362
asRNA:CR45943_OG0010336	205
asRNA:CR46029_OG0000226_OG0	54
asRNA:CR46029_OG0000226_OG1	17
asRNA:CR46139_OG0003106_OG0	74
asRNA:CR46246_OG0011916	0
asRNA:CR46354_OG0002193_OG0	798
asRNA:CR46473_OG0000925_OG0	2827
Ass_OG0001346	2
ast_OG0003560	608
AstA_OG0004634	81
AstA-R1_OG0000689	41
AstA-R2_OG0005396	186
AstC_OG0009668	99
AstC-R1_OG0010134	2
AstC-R2_OG0001295_OG0	13
AstCC_OG0009669	29
asun_OG0002419_OG0	329
Asx_OG0006138	1985
Atac1_OG0003748_OG0	137
Atac2_OG0009508	487
Atac3_OG0000828	717
Tat_OG0001330	1374
Ate1_OG0003045	945
Atet_OG0003384	639
Atf-2_OG0006059	309
Atf3_OG0007763	2284
Atg1_OG0009929	92
Atg1_OG0009931	806
Atg10_OG0001598	95
Atg101_OG0008681	417
Atg12_OG0011904	95
Atg13_OG0004817	769
Atg14_OG0005089	783
Atg16_OG0005703	1299
Atg17_OG0004232	1732
Atg18a_OG0011152	1944
Atg18b_OG0001271_OG0	72
Atg2_OG0011112	2727
Atg3_OG0009922	1450
Atg4a_OG0009014	1601
Atg4b_OG0005256	1417
Atg5_OG0007974	409
Atg6_OG0005323	748
Atg7_OG0006714	513
Atg8a_OG0008043	5518
Atg8b_OG0005571	2
Atg9_OG0006487	2384
atilla_OG0011822	2893
atk_OG0010362	35
atl_OG0001399	5287
atms_OG0004154	1128
ato_OG0004804	188
Atox1_OG0012695	657
ATP6AP2_OG0004869	5742
ATP7_OG0008369	1359
ATP8A_OG0007260	3541
ATP8A_OG0007261	16
Atpalpha_OG0002140	20847
ATPCL_OG0006680	9488
ATPsynB_OG0010987	18602
ATPsynbeta_OG0005823	118078
ATPsynbetaL_OG0001317	1
ATPsynC_OG0005792	68328
ATPsynCF6_OG0005500	7852
ATPsynCF6L_OG0010605	0
ATPsynD_OG0004477	20442
ATPsyndelta_OG0007526	14918
ATPsynE_OG0005568	10194
ATPsynG_OG0009657	10573
ATPsyngamma_OG0005690	28641
ATPsynGL_OG0009315	0
ATPsynO_OG0012619	17348
AttC_OG0000164_OG0	263
AttC_OG0007258	57
AttD_OG0004890	6
Atu_OG0002096	1376
Atx-1_OG0012102	12
Atx2_OG0011501	4525
Atxn7_OG0003444	976
aub_OG0000482_OG0	27
aurA_OG0004964	470
aurB_OG0009647	895
aust_OG0001881	17
aux_OG0003096_OG0	2148
ave_OG0006159	180
Aven_OG0003291	219
awd_OG0002664	20205
Awh_OG0010478	170
axed_OG0010262	816
Axn_OG0005720	1654
axo_OG0003993	580
axo_OG0010625	269
axo_OG0010626	569
axo_OG0010628	7
Axs_OG0008319	1886
Axud1_OG0003447	1544
az2_OG0006736	198
azot_OG0000210_OG0	0
azot_OG0000210_OG1	0
b_OG0009189	65
B-H1_OG0000267_OG0	249
B-H1_OG0000267_OG1	158
B4_OG0009202	1906
B52_OG0001376_OG0	9297
b6_OG0007653	155
B9d1_OG0005246	5
B9d2_OG0005830	6
bab1_OG0011327	25
bab1_OG0011328	11
bab2_OG0011326	941
babo_OG0006628	1977
babos_OG0007027	2096
Bacc_OG0008947	13549
Bace_OG0000801_OG0	3988
baf_OG0003792	1238
bai_OG0005189	3379
Balat_OG0007229	3
Baldspot_OG0010721	1482
ball_OG0001092_OG1	1420
bam_OG0005170	12
bap_OG0001358_OG0	25
Bap111_OG0007677	4201
Bap170_OG0000903_OG0	3177
Bap55_OG0005900	1792
Bap60_OG0008560	3587
IMPPP_OG0000305_OG1	311
barc_OG0010291	905
bark_OG0008784	4372
barr_OG0000425_OG0	1719
baz_OG0008596	1804
bb8_OG0005496	2
bbc_OG0007266	2302
CG18067_OG0007098	2080
bbg_OG0010871	2254
bbg_OG0010872	4793
BBIP1_OG0004876	280
BBS1_OG0010413	18
BBS4_OG0002785_OG0	5
BBS5_OG0002086	27
BBS8_OG0008755	33
BBS9_OG0006919	39
bbx_OG0008688	3053
bc10_OG0010387_OG0	174
BCAS2_OG0005540	551
bcd_OG0002111_OG0	2
bchs_OG0003722	337
BCL7-like_OG0007566	696
bcn92_OG0007793	373
Bdbt_OG0004400	309
bdg_OG0006805	1739
bdl_OG0003385	639
Bdp1_OG0009215	761
be_OG0000785	1503
BEAF-32_OG0006164	1346
beag_OG0004860	1051
beat-Ia_OG0011784	105
beat-Ib_OG0009146	77
beat-Ic_OG0001866_OG0	45
beat-IIa_OG0005482	151
beat-IIb_OG0005481	164
beat-IIIa_OG0009463	40
beat-IIIb_OG0009460	14
beat-IIIc_OG0003687	157
beat-IV_OG0005508	107
beat-Va_OG0005024	53
beat-Vb_OG0005021	56
beat-Vc_OG0001062_OG0	51
beat-VII_OG0011542	72
beat-VII_OG0011544	30
beg_OG0004008	323
bel_OG0001048	11857
Bem46_OG0008920	461
ben_OG0000514_OG0	2816
Best1_OG0002590_OG0	1222
Best2_OG0010251	1894
Best3_OG0009963	1
Best4_OG0000558_OG0	1
Bet1_OG0003845_OG0	712
Bet3_OG0004072	489
beta-PheRS_OG0005298	2000
beta-Spec_OG0007697	44226
beta'COP_OG0009212	7138
beta3GalTII_OG0012738	130
beta4GalNAcTA_OG0006521	380
beta4GalNAcTB_OG0002610	220
beta4GalT7_OG0005195	400
betaCOP_OG0008653	9149
betaggt-I_OG0008962	1199
betaGlu_OG0002667	946
CG32396_OG0011696	2
Bgb_OG0011276	620
bgcn_OG0001647	557
bgm_OG0009412	533
BHD_OG0010421	231
bi_OG0003201	976
bi_OG0012904	117
BI-1_OG0004087	2281
bib_OG0001843_OG0	808
BicC_OG0009143	3
BicD_OG0009474	2505
CG11873_OG0005086	2344
bif_OG0003277	3891
bif_OG0012761	635
BigH1_OG0001085_OG0	0
bigmax_OG0005365	209
Bili_OG0002506_OG0	103
bin_OG0010286	10
Bin1_OG0005423	833
bin3_OG0007310	3119
bip1_OG0010560	430
Bka_OG0009250	413
blanks_OG0011885_OG0	7
Blimp-1_OG0010196	212
Blm_OG0002608	180
Blos1_OG0006148	190
Blos2_OG0010078	116
Blos3_OG0009918	244
Blos4_OG0010933	145
blot_OG0010924	941
blow_OG0006726	2252
blp_OG0005216	361
blw_OG0006982	113276
bma_OG0010967	130
Bmcp_OG0010022	529
bmm_OG0010858	366
bnb_OG0001206_OG1	6672
CG5059_OG0012191	1530
bnk_OG0005787	0
bnl_OG0004512	281
boca_OG0006727	1288
bocks_OG0002575_OG0	922
BOD1_OG0005544	1736
boi_OG0007601	1147
boi_OG0007603	534
boil_OG0012322	4
bol_OG0011238	1653
boly_OG0007153	0
BomBc1_OG0001623	5
BomBc2_OG0000769_OG0	4
BomBc3_OG0004769	0
BomT3_OG0011469	19
bon_OG0004934	1852
bond_OG0004726	1152
bonsai_OG0007008	890
Boot_OG0006400	1
bor_OG0004967	1905
bora_OG0003911	198
BORCS5_OG0008208	419
BORCS6_OG0011365	241
BORCS7_OG0007103	50
borr_OG0009292	999
boss_OG0005676	35
botv_OG0006642	969
bou_OG0007819	752
bowl_OG0008785	1399
BoYb_OG0000400_OG0	19
br_OG0007659	6663
br_OG0011928	1838
Br140_OG0001629	1257
brat_OG0001919	3257
Brca2_OG0000883	265
Brd_OG0010852	359
CG7154_OG0009310	2414
Brd8_OG0002488	1008
Bre1_OG0010209	2780
Brf_OG0005483	506
Brf_OG0005485	117
brk_OG0007975	1201
brm_OG0009999	6258
Brms1_OG0008442	703
Bro_OG0011272	0
brp_OG0000499_OG1	881
l(3)72Ab_OG0009997	6263
bru1_OG0009737	55
bru1_OG0009738	205
bru2_OG0009740	1292
bru2_OG0011823	21
bru2_OG0012161	216
bru3_OG0010907	420
bru3_OG0011909	23
Bruce_OG0004896	8612
brun_OG0003663	1828
brv1_OG0000706_OG0	0
brv2_OG0010919	2
brv3_OG0011666	0
BRWD3_OG0005288	5267
brwl_OG0009277	916
bs_OG0003002	473
bs_OG0006897	349
bsf_OG0001906_OG0	3688
Bsg_OG0009780	4940
Bsg25D_OG0003412_OG0	1178
bsh_OG0009110	29
bsk_OG0012344	1434
bt_OG0000537_OG1	776
BTBD9_OG0000546_OG0	457
BtbVII_OG0011887	1544
btd_OG0007557	146
Btk29A_OG0001838	2266
Btk29A_OG0011763	234
btl_OG0002041	765
btn_OG0004719	2
Btnd_OG0008611	6
btsz_OG0001035_OG1	1538
btsz_OG0004581	29
btv_OG0003692	17
btv_OG0009487	51
btz_OG0005342	2629
Bub1_OG0001806_OG0	769
Bub3_OG0005120	1664
BubR1_OG0000657_OG0	2451
Buffy_OG0006561	115
bug_OG0006803	452
Bug22_OG0009372	570
BuGZ_OG0008876	1756
CG8270_OG0010257	415
bun_OG0000556	2283
bun_OG0009749	2300
bur_OG0003683_OG0	3195
Burs_OG0001045_OG0	18
bves_OG0007497	240
bves_OG0007499	150
bw_OG0006000	17
bwa_OG0009122	18
bwa_OG0012525	19
Bx_OG0008666	18
Bx_OG0008667	238
Bx42_OG0007682	2316
by_OG0005550	4410
byn_OG0010803	0
bys_OG0007950	1006
c-cup_OG0012143	0
c(3)G_OG0001464_OG0	219
c11.1_OG0007569	2185
c12.1_OG0007568	846
c12.2_OG0007567	1466
C15_OG0002126_OG0	178
C1GalTA_OG0009799	538
C3G_OG0007801	3795
C901_OG0008027	142
ca_OG0005700	2956
Ca-alpha1D_OG0009140	4101
Ca-alpha1T_OG0003323	423
Ca-beta_OG0009681	684
Ca-Ma2d_OG0009139	2011
CaBP1_OG0008860	8822
cac_OG0000605_OG0	109
cact_OG0009392	9492
cactin_OG0003129	812
cad_OG0009437	2
Cad74A_OG0010922	1888
Cad86C_OG0002368	2932
Cad87A_OG0001088_OG0	1934
Cad89D_OG0001058_OG0	2
Cad96Ca_OG0011497	1506
Cad96Cb_OG0005172	4
Cad99C_OG0005704	6998
CadN_OG0000277_OG1	195
Caf1-105_OG0002830	771
Caf1-180_OG0007408	2080
Caf1-55_OG0001036	4541
cag_OG0001595_OG0	0
CAH1_OG0009192	1917
CAH13_OG0002843	0
CAH14_OG0002807	0
CAH15_OG0006256	6
CAH16_OG0000498_OG1	0
CAH2_OG0001000_OG0	1181
CAH3_OG0003177	1148
CAH5_OG0005796	1
CAH7_OG0000840	4762
CAH8_OG0004748	10
CAH9_OG0005622	664
CAHbeta_OG0002334	213
cal1_OG0002556_OG0	878
CalpA_OG0003035	3634
CalpB_OG0010971	2721
CalpC_OG0008186	1276
Calr_OG0005564	37654
Cals_OG0013279_OG0	2448
Calx_OG0002139_OG0	6
Calx_OG0004417	798
Calx_OG0004418	876
calypso_OG0006121	568
Cam_OG0012053	12588
CaMKI_OG0012767	3591
CaMKII_OG0013280	6040
Camp_OG0005907	363
Camta_OG0006364	760
Camta_OG0006365	167
can_OG0004061_OG0	14
CanA1_OG0005778	954
CanB_OG0000231_OG0	258
CanB_OG0000231_OG1	1635
Cand1_OG0009382	3604
CAP_OG0000587_OG0	8719
CAP_OG0012405	12
Cap-D2_OG0005121	2182
Cap-D3_OG0009448	416
Cap-G_OG0002924	2328
Cap-H2_OG0004906	977
Capa_OG0005712	93
Caper_OG0009347	5099
Capr_OG0010138	6771
caps_OG0010156	2676
caps_OG0010157	1807
capt_OG0009025	11048
capu_OG0000612_OG0	377
car_OG0007437	702
CARPA_OG0007960	90
CARPB_OG0007554	17
CarT_OG0009432	8
cas_OG0004236	808
casp_OG0006502	1637
cass_OG0009476	4993
Cat_OG0003869	10986
cathD_OG0002862	6729
cato_OG0006491	1
Catsup_OG0009538	4268
caup_OG0009938	701
cav_OG0000654	151
caz_OG0003243_OG0	3250
cbc_OG0007265	302
Cbl_OG0002051_OG0	1986
CBP_OG0001721	1029
CBP_OG0007971	1353
Cbp20_OG0005066	442
Cbp53E_OG0006447	593
Cbp80_OG0007913	1231
Cbp80_OG0007915	1527
Cbs_OG0003124	3124
cbs_OG0007263	719
cbt_OG0008760	3835
Cby_OG0004789	5
Cc2d2a_OG0002702	4
CCAP_OG0011467	37
CCAP-R_OG0000870	60
ccb_OG0012089	0
CCDC151_OG0011900	1
CCDC53_OG0009785	189
Ccdc58_OG0010399	675
Ccdc85_OG0008917	825
CCHa1_OG0004530	10
CCHa1-R_OG0006065	41
CCHa2_OG0002186_OG0	367
CCHa2-R_OG0005836	108
Cchl_OG0004776	2062
CCKLR-17D1_OG0003334	2
CCKLR-17D1_OG0008675	8
CCKLR-17D1_OG0011744	3
CCKLR-17D3_OG0008678	65
Ccm3_OG0005250	852
Ccn_OG0010106	39
Ccn_OG0010107	38
Ccn_OG0012179	37
Ccp84Ab_OG0000178_OG0	3783
Ccp84Ac_OG0001349_OG0	299
Ccp84Ae_OG0002110_OG0	1
Ccp84Af_OG0000109_OG0	57
Ccp84Af_OG0000109_OG1	2
Ccp84Af_OG0000109_OG2	795
Ccp84Ag_OG0001348_OG0	1384
Ccs_OG0006299	581
CCT1_OG0002281_OG0	7483
CCT2_OG0003145	8309
CCT3_OG0004995	7466
CCT4_OG0000979	7649
CCT5_OG0006600	8656
CCT6_OG0008508	8242
CCT7_OG0004839	3108
CCT7_OG0004841	1344
CCT8_OG0007117	9282
Ccz1_OG0010481	348
cd_OG0004708	28
CD98hc_OG0001357_OG0	9463
Cda4_OG0008701	11072
Cda5_OG0008721	2581
Cda9_OG0002707	4434
CDase_OG0005749	640
cdc14_OG0009306	1487
Cdc16_OG0005493	790
Cdc23_OG0009421	592
Cdc27_OG0010426	1537
Cdc2rk_OG0006290	350
Cdc37_OG0011041	2551
Cdc42_OG0008268	3579
Cdc45_OG0007388	750
Cdc5_OG0011371	1810
CDC50_OG0008483	1482
Cdc6_OG0002054	754
Cdc7_OG0007729	861
Cdep_OG0002087	2254
Cdep_OG0004159	1698
CdGAPr_OG0009111	4033
cdi_OG0000729	1625
cDIP_OG0004394	195
Cdk1_OG0000555_OG0	1160
Cdk12_OG0009875	1151
Cdk2_OG0002391	647
CDK2AP1_OG0008015	635
Cdk4_OG0006632	857
Cdk5_OG0002993	567
Cdk5alpha_OG0009389	453
Cdk7_OG0001724	621
Cdk8_OG0010977	282
Cdk9_OG0007009	454
Cdlc2_OG0000234_OG1	4120
cdm_OG0002482	1274
Cds_OG0010549	1716
Ced-12_OG0009727	657
ced-6_OG0006366	2911
CenB1A_OG0004675	1620
CenG1A_OG0003595_OG0	1581
CenG1A_OG0009182	43
Cenp-C_OG0002322	2292
Cep135_OG0009952	485
Cep135_OG0009954	284
cep290_OG0004127	11
Cep89_OG0006812	0
Cep97_OG0008778	314
cer_OG0012078	840
Cerk_OG0004182	822
cert_OG0011161	1603
Cf2_OG0008971	1833
Cfp1_OG0007571	438
CG5789_OG0004615	180
cg_OG0006533	4641
CG10000_OG0005395	1
CG10005_OG0004963	225
CG10011_OG0005399	926
CG10013_OG0002410_OG0	7
CG10019_OG0008786	138
CG10026_OG0009081	388
CG10029_OG0004344	0
CG10031_OG0008792	172
CG10035_OG0004420	0
CG10038_OG0001436_OG0	728
CG10041_OG0012259_OG0	0
CG10051_OG0007036	121
CG10053_OG0004336	180
CG10055_OG0004329	821
CG10062_OG0007038	162
CG10063_OG0010284	2
CG10064_OG0010282	6
CG10068_OG0004321	451
CG10073_OG0000065_OG2	179
CG10075_OG0010279	509
CG10077_OG0010277	11066
CG10082_OG0005964	3416
CG10086_OG0001355	60
CG10089_OG0010567	216
CG10098_OG0004320	918
CG10104_OG0006132	2
CG10116_OG0010569	0
CG10126_OG0005023	1393
CG10132_OG0009091	2223
CG10137_OG0009093	271
CG10139_OG0006151	715
CG10140_OG0010573	120
CG10147_OG0010256	81
CG10151_OG0006160	205
CG10154_OG0010575	2554
CG10163_OG0010252	2
CG10164_OG0001489	0
CG10165_OG0011781	322
CG10171_OG0010163	659
CG10175_OG0005507	287
CG10177_OG0001079_OG0	0
CG10184_OG0005509	1070
CG10185_OG0005203	18
CG10189_OG0009087	323
CG10194_OG0009085	273
CG10195_OG0003572	402
CG10205_OG0006168	2080
CG10208_OG0005527	126
CG10209_OG0006169	552
CG10211_OG0009505	8381
CG10222_OG0010165	153
CG10226_OG0010249	801
CG10237_OG0003462	2035
CG1024_OG0004294	421
CG10252_OG0011517	0
CG10254_OG0002565	2465
CG10257_OG0006606	10
CG10264_OG0005208	1
CG10265_OG0006935	70
CG10274_OG0003940	877
CG10280_OG0004257	47
CG10283_OG0001907_OG0	719
CG10286_OG0004292	1308
CG10298_OG0004288	0
CG10300_OG0005516	2
CG10301_OG0005515	0
CG10307_OG0005957	110
CG10311_OG0004972	1167
CG10317_OG0004974	1
CG10321_OG0005965	1791
CG10324_OG0004994	336
CG10332_OG0005992	1
CG10333_OG0009507	1409
CG10336_OG0009516	390
CG10337_OG0009096	454
CG10338_OG0009517	380
CG10339_OG0006873	352
CG10340_OG0001059_OG0	1554
CG10341_OG0009518	776
CG10343_OG0009520	530
CG10344_OG0007020	176
CG10345_OG0002430_OG0	487
CG10347_OG0000607_OG0	451
CG10348_OG0003704	134
CG10352_OG0008207	0
CG10353_OG0008206	3209
CG10357_OG0010470	21
CG10359_OG0010469	4595
CG10361_OG0010014	3466
CG10362_OG0008202	191
CG10365_OG0005518	812
CG10366_OG0009102	566
CG10375_OG0005526	681
CG10376_OG0009519	830
CG10383_OG0001909	644
CG10384_OG0007018	110
CG10405_OG0004983	564
CG10407_OG0005207	35
CG10413_OG0003703_OG0	1842
CG10417_OG0013094	2455
CG10418_OG0010832	348
CG10425_OG0002500	562
CG10428_OG0001263_OG0	586
CG10431_OG0001914	96
CG10433_OG0006904	1477
CG10435_OG0002296_OG0	762
CG10444_OG0007082	477
CG10445_OG0001356	351
CG10459_OG0001605_OG0	0
CG10462_OG0009105	1031
CG10463_OG0009108	521
CG10466_OG0012145	168
CG10467_OG0010233	628
CG10469_OG0010232	90
CG10470_OG0009541	671
CG10472_OG0000811_OG0	112
CG10479_OG0010225	94
CG10481_OG0009114	1
CG10483_OG0010221	655
CG10486_OG0010219	2
CG10492_OG0009544	1197
CG10494_OG0006908	232
CG10495_OG0009546	167
CG10505_OG0006927	16
CG10508_OG0010314	252
CG10510_OG0003948	2
CG10513_OG0005163	54
CG10514_OG0005162	40
CG10516_OG0009998	438
CG10527_OG0002810_OG0	31101
CG10543_OG0006262	2363
CG10550_OG0000747	476
CG10555_OG0008527	3091
CG10561_OG0009552	377
CG10565_OG0010321	3501
CG10576_OG0010200	11353
CG10581_OG0010326	4
CG10584_OG0010328	194
CG10587_OG0000094_OG0	0
CG10587_OG0000094_OG1	0
CG10587_OG0000094_OG2	0
CG10589_OG0003950	0
CG10591_OG0010195	3
CG10597_OG0003317	3552
CG10598_OG0011740	67
CG10600_OG0009530	2631
CG10602_OG0009532	6479
CG10616_OG0010838	1718
CG10621_OG0001911	2308
CG10623_OG0001912	405
CG10628_OG0009107	420
CG10631_OG0001241	5297
CG10646_OG0009949	215
CG10654_OG0009947	126
CG10657_OG0009951	718
CG10660_OG0010840	155
CG10663_OG0010839	149
CG10669_OG0005156	249
CG10674_OG0010603	430
CG10680_OG0003577	0
CG10681_OG0009950	105
CG10700_OG0011812	0
CG10702_OG0009548	744
CG10710_OG0010908	607
CG10713_OG0010576	52
CG10725_OG0010574	5293
CG10730_OG0000951	196
CG10731_OG0006517	131
CG10737_OG0006638	16083
CG10738_OG0010568	330
CG1074_OG0007339	534
CG10747_OG0009127	266
CG10748_OG0011855_OG0	0
CG10749_OG0003913_OG0	0
CG10750_OG0009561	0
CG10752_OG0010150_OG0	0
CG10761_OG0008304	0
CG1077_OG0004263	1
CG10793_OG0003237	0
CG10795_OG0006915	202
CG10799_OG0003081	999
CG10801_OG0012112	6
CG10802_OG0008133	762
CG10803_OG0008134	963
CG10804_OG0008132	76
CG10809_OG0010976	620
CG10814_OG0007257	2
CG10822_OG0007072	0
CG10839_OG0009144	0
CG10841_OG0002198_OG0	0
CG10853_OG0003980_OG0	0
CG10859_OG0009209	0
CG10862_OG0002017_OG1	9613
CG10863_OG0010486	3503
CG10863_OG0012194_OG0	14
CG10864_OG0005043	160
CG10866_OG0010485	106
CG10874_OG0003457	830
CG10877_OG0002385_OG0	109
CG10887_OG0002183_OG0	0
CG10898_OG0002547	463
CG1090_OG0003105_OG0	357
CG10903_OG0002293_OG0	408
CG10904_OG0011634	153
CG10907_OG0001984_OG0	495
CG10909_OG0005022	0
CG10910_OG0006092	16277
CG10911_OG0006095	125
CG10912_OG0000471	657
CG10914_OG0006109	241
CG10919_OG0001352	1
CG1092_OG0001161_OG0	66
CG10920_OG0007959	0
CG10927_OG0006710	117
CG10931_OG0006071	11
CG10932_OG0007954	6462
CG10934_OG0002756_OG0	4
CG10939_OG0005908	4144
CG10947_OG0009415	239
CG10948_OG0009927	1562
CG10949_OG0009416	278
CG10950_OG0012279	0
CG10958_OG0001743	210
CG10959_OG0008299	81
CG10962_OG0007748	105
CG10970_OG0003173	32
CG10973_OG0012539	390
CG10979_OG0004244	701
CG10984_OG0009934	459
CG10996_OG0008249	0
CG11000_OG0004245	88
CG11007_OG0003037	447
CG11018_OG0007064	0
CG11029_OG0001270	2033
CG1103_OG0003103_OG0	1015
CG11030_OG0003728	1083
CG11034_OG0001268	193
CG11035_OG0002292_OG0	231
CG11041_OG0001654	6
CG11044_OG0007073	368
CG1105_OG0004314	2484
CG11050_OG0009604	2734
CG11060_OG0006765	19
CG11068_OG0011716	3
CG11069_OG0004655	1126
CG11076_OG0001759	1166
CG11077_OG0000549_OG0	0
CG11085_OG0008456	6
CG11089_OG0004653	2015
CG11095_OG0003249	505
CG11099_OG0007074	114
CG11103_OG0003250	271
CG11106_OG0012330	0
CG11109_OG0001964	586
CG11110_OG0006619	214
CG11123_OG0006752	848
CG11125_OG0006747	320
CG11127_OG0006744	535
CG1113_OG0004171	102
CG11131_OG0001957_OG0	41213
CG11134_OG0003251	604
CG11141_OG0006745	448
CG11145_OG0006754	0
CG11147_OG0003729	1566
CG11149_OG0003730	1
CG11151_OG0008256	1821
CG11159_OG0006283	1
CG1116_OG0004164	788
CG11162_OG0008263	5
CG11168_OG0004657	1351
CG11170_OG0006462	92
CG11178_OG0003327	627
CG11180_OG0006625	1249
CG11191_OG0007189	161
CG11192_OG0007095	4
CG11200_OG0007088	1185
CG11211_OG0012938	9
CG11226_OG0012166_OG0	1
CG11227_OG0007505	0
CG1124_OG0002090	2105
CG11241_OG0003815_OG0	14
CG11247_OG0009861	202
CG11248_OG0003830_OG0	95
CG11249_OG0009864	9
CG11251_OG0001998	0
CG11257_OG0007039	189
CG11263_OG0001789	26
CG11267_OG0011856	2542
CG11269_OG0006458	0
CG11275_OG0002906	818
CG11279_OG0003924_OG0	252
CG11286_OG0004361	0
CG1129_OG0002085	828
CG11291_OG0003029	0
CG11294_OG0007761	45
CG11298_OG0007031	0
CG11309_OG0010303	824
CG11317_OG0012026	72
CG11318_OG0000756	25
CG11319_OG0009603	403
CG11327_OG0009628	7
CG11333_OG0002657_OG0	0
CG11334_OG0005804	1052
CG11342_OG0011920	57
CG11345_OG0011138	4182
CG11349_OG0011131	20917
CG11353_OG0011127	32
CG11356_OG0008477	0
CG11357_OG0011126	546
CG1136_OG0010499	1328
CG11367_OG0000806_OG0	37
CG11369_OG0011699	0
CG1137_OG0004303	0
CG11370_OG0003817_OG0	0
CG11377_OG0008723	1140
CG11378_OG0007395	409
CG11379_OG0007397	0
CG11380_OG0007400	8
CG11381_OG0007402	16
CG11382_OG0007404	37
CG11384_OG0007396	30
CG1139_OG0004077	442
CG11391_OG0001026_OG0	8
CG11396_OG0010345	682
CG11398_OG0007405	247
CG11403_OG0007406	964
CG11404_OG0012169	0
CG11406_OG0006889	2
CG11409_OG0007766	232
CG11413_OG0011575	146
CG11414_OG0006019	2047
CG11417_OG0007590	1432
CG1142_OG0012974	516
CG11425_OG0009823	237
CG11426_OG0009824	284
CG1143_OG0011104	36
CG11436_OG0003200	420
CG11437_OG0009825	11
CG11438_OG0009826	831
CG11447_OG0004515	232
CG11449_OG0000981_OG1	0
CG11453_OG0001027_OG0	52
CG11454_OG0001792	310
CG11456_OG0003951	272
CG11459_OG0000135_OG1	516
CG1146_OG0011093	486
CG11470_OG0000857	2422
CG11474_OG0005934	895
CG11475_OG0005935	21
CG11498_OG0001515	99
CG11504_OG0002630	495
CG11523_OG0009832	211
CG11529_OG0010828	320
CG11537_OG0010640	1457
CG11550_OG0002660	602
CG11560_OG0010817	578
CG11562_OG0008742	262
CG11563_OG0002662	613
CG11566_OG0007496	46
CG11570_OG0004027	0
CG11581_OG0008240	43
CG11583_OG0010538	871
CG11584_OG0008239	23
CG11585_OG0012335	7875
CG11586_OG0010534	347
CG11590_OG0001741	686
CG11593_OG0010497	516
CG11594_OG0010492	2116
CG11596_OG0007629	807
CG11601_OG0008739	293
CG11608_OG0000142_OG0	1
CG1161_OG0004180	1667
CG11617_OG0008731	122
CG11619_OG0003864_OG0	16
CG11626_OG0011450	4
CG11629_OG0003739	0
CG11630_OG0009580	0
CG11634_OG0009583	0
CG11635_OG0007156	3
CG11638_OG0007387	143
CG11655_OG0001745_OG0	148
CG11656_OG0005013	0
CG11658_OG0010025	202
CG11663_OG0012087	0
CG11664_OG0011395	0
CG11666_OG0012316	0
CG11668_OG0002452	603
CG11670_OG0005008	3133
CG11672_OG0004805	662
CG11674_OG0008231	115
CG11679_OG0008511	504
CG11686_OG0002448_OG0	416
CG11693_OG0004810	0
CG11694_OG0000225_OG0	0
CG11694_OG0000225_OG1	0
CG11695_OG0007879	347
CG11696_OG0007880	733
CG11698_OG0002319_OG0	0
CG11699_OG0007882	790
CG11703_OG0002165_OG0	0
CG11710_OG0001691_OG0	508
CG1172_OG0004189	480
CG11722_OG0001391	277
CG11723_OG0003571	269
CG11726_OG0010048	0
CG11737_OG0001419_OG0	619
CG11741_OG0001420_OG0	0
CG11752_OG0007995	1787
CG11755_OG0000851	119
CG11756_OG0007997	1
CG11760_OG0004826	355
CG11768_OG0004832	68
CG11771_OG0005200	2299
CG11777_OG0006309	285
CG11779_OG0004481	1331
CG11786_OG0012799	3
CG11788_OG0007083	490
CG11790_OG0005187	2500
CG11791_OG0012008	1179
CG11807_OG0003009_OG0	542
CG11808_OG0006841	290
CG11811_OG0004058	955
CG11816_OG0008636	1
CG11835_OG0000264_OG0	28582
CG11835_OG0000264_OG1	3954
CG11837_OG0005082	404
CG11841_OG0005083	134
CG11842_OG0000856_OG1	81
CG11843_OG0011490	107
CG11852_OG0002502_OG0	2827
CG11854_OG0005171	1566
CG11857_OG0005167	1840
CG11858_OG0005166	354
CG11878_OG0000055_OG0	1
CG11878_OG0000055_OG1	3
CG11878_OG0000055_OG2	0
CG11882_OG0005094	285
CG11883_OG0006313	779
CG11885_OG0003355	251
CG11892_OG0005161	32
CG11893_OG0000039_OG2	20
CG11899_OG0005100	607
CG11902_OG0005155	248
CG11906_OG0001618	428
CG11911_OG0008747	24
CG11912_OG0008746	2
CG11920_OG0005183	519
CG11927_OG0003556	684
CG11929_OG0011773	0
CG11961_OG0001155_OG0	1976
CG11964_OG0004848	450
CG11970_OG0004849	1903
CG11975_OG0004850	749
CG11977_OG0012457_OG0	2
CG11980_OG0002337	685
CG11983_OG0004852	40
CG11986_OG0004855	138
CG11997_OG0004862	1
CG11999_OG0004179	1581
CG12003_OG0004112	1
CG12004_OG0011286	3063
CG12009_OG0010662	232
CG12010_OG0010671	236
CG12011_OG0011025	2
CG12012_OG0010672	289
CG12016_OG0010666	660
CG12017_OG0010661	16
CG12020_OG0011042	0
CG12024_OG0011050	489
CG12025_OG0011053	737
CG12035_OG0011029	0
CG12038_OG0011331	146
CG12054_OG0000497	2310
CG12056_OG0003138	593
CG12057_OG0003139	2
CG12061_OG0000938_OG0	0
CG12065_OG0007412	2212
CG12069_OG0001519	0
CG12071_OG0011553	245
CG12071_OG0013484	221
CG12075_OG0007754	3525
CG1208_OG0004248	675
CG12081_OG0007411	1375
CG12084_OG0011296	1205
CG12091_OG0011293	2049
CG12093_OG0011111	1034
CG12096_OG0008559	826
CG12099_OG0011289	6172
CG12104_OG0011284	309
CG12105_OG0004111	571
CG12106_OG0007586	190
CG12107_OG0006719	564
CG12111_OG0007413	0
CG12112_OG0012598_OG0	69
CG12115_OG0007587	1599
CG12116_OG0008625	1304
CG12118_OG0007585	604
CG12121_OG0007579	2899
CG12123_OG0003325	177
CG12128_OG0002879	572
CG12129_OG0002878	1015
CG1213_OG0002105	530
CG12134_OG0006319	306
CG12147_OG0004192	0
CG12155_OG0003210	957
CG12159_OG0002860	317
CG12164_OG0006760	133
CG12170_OG0002098	738
CG12171_OG0004222	1799
CG12173_OG0004172	815
CG12177_OG0008262	385
CG1218_OG0002103	672
CG12182_OG0011099	560
CG12194_OG0008975	123
CG12204_OG0001687	146
CG12206_OG0008131	2262
CG12209_OG0002818	5
CG12213_OG0002418	1663
CG12219_OG0007713	492
CG12224_OG0000651_OG1	87
CG12231_OG0003119	0
CG12236_OG0008414	753
CG12237_OG0007424	1213
CG12239_OG0001754	1003
CG12241_OG0001396	437
CG12253_OG0011818	171
CG12256_OG0004947	19
CG12259_OG0005539	543
CG12268_OG0005336	118
CG1227_OG0004337	285
CG12278_OG0004413	2
CG12279_OG0004445	374
CG12288_OG0009457	393
CG12289_OG0010046	0
CG12290_OG0002618	641
CG12299_OG0009634	985
CG12301_OG0001981	833
CG12307_OG0009694	0
CG1231_OG0011372	63
CG12316_OG0009955	936
CG12320_OG0005053	138
CG12321_OG0001064_OG0	808
CG12325_OG0002854	819
CG1233_OG0011370	1034
CG1234_OG0004335	1245
CG12341_OG0002848	196
CG12343_OG0002853	433
CG12344_OG0002855	75
CG12355_OG0012373	65
CG1236_OG0002100	1061
CG12362_OG0000821_OG0	0
CG12374_OG0007223	0
CG12375_OG0009777	722
CG12379_OG0008514	35
CG12384_OG0006229	3314
CG1239_OG0004237	152
CG12395_OG0001736	0
CG12398_OG0008359	1
CG12402_OG0002224_OG0	70
CG12420_OG0002594_OG0	4
CG12426_OG0005340	0
CG12438_OG0003802	0
CG12439_OG0009296	0
CG12446_OG0001786_OG0	0
CG12448_OG0009145	0
CG1246_OG0011105	204
CG12464_OG0011955	0
CG12470_OG0007846	0
CG12479_OG0008243	0
CG12480_OG0008242	66
CG12481_OG0008237	80
CG12490_OG0000233_OG1	0
CG12496_OG0007599	55
CG12498_OG0008105	0
CG12499_OG0002285_OG0	1830
CG12502_OG0011339	141
CG12507_OG0008176	15
CG12511_OG0009568	0
CG12516_OG0005410	0
CG12517_OG0009649	0
CG12520_OG0010149	0
CG12521_OG0012944	43
CG12531_OG0008272	250
CG12535_OG0008128	0
CG12539_OG0008363	0
CG12540_OG0008220	9
CG12541_OG0007825	24
CG12560_OG0012234	222
CG12567_OG0012740	1552
CG12576_OG0001784_OG0	2185
CG12581_OG0001679_OG0	4111
CG12589_OG0011424	0
CG12590_OG0011977	1
CG12594_OG0005596	234
CG12607_OG0011139	12732
CG12609_OG0008677	0
CG12617_OG0003653	0
CG12620_OG0009462	0
CG12637_OG0008050	0
CG12643_OG0007518	623
CG1265_OG0010531	2225
CG12655_OG0000445_OG2	570
CG12659_OG0007410	228
CG12661_OG0007749	1
CG12662_OG0007747	0
CG12672_OG0007868	20
CG12674_OG0003570	0
CG12679_OG0001731_OG0	0
CG12680_OG0001718	0
CG12682_OG0012323	0
CG12691_OG0007931	0
CG12692_OG0000634_OG0	15
CG12693_OG0012106	0
CG12698_OG0008169	12
CG12699_OG0000230_OG1	0
CG12702_OG0001192	681
CG12708_OG0000271_OG0	93
CG12708_OG0000271_OG0.2	169
CG1271_OG0010635	248
CG12713_OG0003881_OG0	71
CG12716_OG0008438	0
CG12723_OG0008557	85
CG12728_OG0000928_OG0	204
CG12729_OG0011725	2
CG1273_OG0010536	598
CG12730_OG0007375	303
CG12744_OG0000893	29
CG12746_OG0004208	943
CG1275_OG0011072	2481
CG12768_OG0001283_OG0	262
CG12769_OG0007187	28
CG12773_OG0003140	1929
CG12782_OG0012281	1
CG12783_OG0000743_OG0	23
CG12784_OG0005236	0
CG12795_OG0008825	449
CG12811_OG0002240	1116
CG12817_OG0002595_OG0	28
CG12818_OG0004897	247
CG12822_OG0001599	1113
CG12825_OG0001130_OG1	97
CG12826_OG0002951	8
CG12828_OG0011622	0
CG12831_OG0011623_OG0	0
CG12836_OG0002963_OG0	2
CG12848_OG0006045	448
CG12849_OG0011577	12
CG12851_OG0005862	224
CG12857_OG0006163	0
CG12860_OG0006154	4
CG12861_OG0006153	0
CG12862_OG0011585_OG0	0
CG12863_OG0011584	256
CG12866_OG0002772	0
CG12868_OG0001564	170
CG12869_OG0006145	124
CG12869_OG0006146	38
CG12877_OG0001472_OG0	34
CG1288_OG0001350	1
CG12880_OG0005345	463
CG12883_OG0001474	213
CG12885_OG0001477	43
CG12895_OG0006308	711
CG12909_OG0002821	376
CG12910_OG0006305	185
CG12911_OG0006304	1265
CG12914_OG0002819	0
CG12917_OG0002815	0
CG12920_OG0006291	1
CG12926_OG0006349	62
CG12929_OG0006357	48
CG12934_OG0006315	11252
CG12935_OG0002846	365
CG12942_OG0001596_OG0	76
CG12945_OG0004570	507
CG12947_OG0004568	56
CG12948_OG0004558	420
CG12963_OG0001641_OG0	3
CG12964_OG0002996_OG0	678
CG12970_OG0006808	241
CG12971_OG0010294	208
CG12974_OG0010307	148
CG12983_OG0010332	0
CG12984_OG0003949	0
CG12985_OG0000915	1
CG12986_OG0011685	2
CG1299_OG0000523_OG0	1978
CG12990_OG0007696	1
CG12991_OG0007703	1076
CG12992_OG0011688	5
CG12994_OG0007707	14
CG12995_OG0008599	0
CG12998_OG0011739	0
CG13000_OG0011738	0
CG13001_OG0008580	535
CG13002_OG0008577	3
CG13003_OG0008572	1008
CG13004_OG0008570	145
CG13005_OG0008567	116
CG13008_OG0008305	2
CG13010_OG0003260	1
CG13012_OG0008317	299
CG13014_OG0008547	217
CG13016_OG0006536	342
CG13018_OG0006537	71
CG13021_OG0003241	0
CG13022_OG0010698	1
CG13023_OG0010699	14
CG13024_OG0010708	659
CG13026_OG0010716	0
CG13028_OG0004010	0
CG13031_OG0012200	311
CG13032_OG0004014_OG0	0
CG13033_OG0010736	35
CG13038_OG0010761	78
CG13039_OG0010762	0
CG1304_OG0000265_OG0	4
CG1304_OG0000265_OG1	2
CG13040_OG0010763	4
CG13041_OG0000280_OG0	37
CG13041_OG0000280_OG0.2	84
CG13042_OG0010767	84
CG13043_OG0000281_OG0	106
CG13043_OG0000281_OG1	8867
CG13044_OG0010768	7274
CG13045_OG0000814	15
CG13046_OG0010771	224
CG13047_OG0010772	26
CG13048_OG0010773	0
CG13049_OG0010774	0
CG13051_OG0011898	208
CG13053_OG0010778	0
CG13054_OG0010779	3
CG13055_OG0010780	19
CG13056_OG0010757	4
CG13058_OG0004021	7
CG13059_OG0010764	874
CG13062_OG0010766	1
CG13064_OG0010775	1
CG13065_OG0010776	1
CG13066_OG0012201	6
CG13068_OG0002030_OG1	250
CG13069_OG0004022	8
CG1307_OG0004308	844
CG13070_OG0012202	8
CG13071_OG0011899	2
CG13073_OG0012731_OG0	13
CG13074_OG0010797	2
CG13075_OG0000216_OG0	4
CG13075_OG0000216_OG1	2
CG13077_OG0009097	28
CG13078_OG0003575_OG0	0
CG13081_OG0003574	0
CG13082_OG0009094	163
CG13083_OG0009084	1
CG13084_OG0009083	4
CG13085_OG0001922	72
CG13086_OG0003709	94
CG13088_OG0001266	314
CG1309_OG0010533	1400
CG13096_OG0003720	3504
CG13097_OG0001923	967
CG13101_OG0009304	157
CG13102_OG0009298	51
CG13108_OG0009295	88
CG13110_OG0011792	0
CG13113_OG0001247_OG0	1
CG13114_OG0009279	0
CG13116_OG0001878	117
CG13123_OG0001877	88
CG13124_OG0003502	6129
CG13126_OG0003515	284
CG13127_OG0001844	0
CG13131_OG0000790_OG0	0
CG13133_OG0003525	20
CG1314_OG0011674	0
CG13144_OG0009363	6
CG13148_OG0007214	96
CG13151_OG0006215	190
CG13154_OG0006206	0
CG13155_OG0006196	0
CG13157_OG0002779	157
CG1316_OG0000430_OG0	2258
CG13168_OG0006184	2
CG1317_OG0011084	3268
CG13170_OG0006182	692
CG13171_OG0006180	0
CG13177_OG0012831	18
CG13185_OG0002928	4187
CG13186_OG0006594	1
CG13192_OG0006567	363
CG13193_OG0006565	1
CG13196_OG0006560	8
CG13197_OG0006563	339
CG13202_OG0001123_OG0	0
CG13203_OG0006235	25
CG13204_OG0006233	684
CG13215_OG0002793_OG0	0
CG13216_OG0001568_OG0	0
CG13218_OG0002791_OG0	0
CG13220_OG0001573_OG0	0
CG13223_OG0001571_OG0	0
CG13226_OG0002794_OG0	0
CG13227_OG0006218_OG0	0
CG13228_OG0011587_OG0	0
CG13229_OG0002786_OG0	4
CG13229_OG0002787_OG0	578
CG13231_OG0006217	15
CG13239_OG0009815	28
CG1324_OG0007509	0
CG13243_OG0009147	0
CG13247_OG0010378	13
CG13248_OG0010371	370
CG13250_OG0011870	10
CG13251_OG0010355	3
CG13252_OG0003952	900
CG13258_OG0009399	60
CG13272_OG0008882	143
CG13280_OG0008881	0
CG13282_OG0008887	40
CG13285_OG0010583	429
CG13287_OG0010216	59
CG13288_OG0010220	16
CG13293_OG0003937	176
CG13295_OG0010231	798
CG13297_OG0010242	21
CG13299_OG0011864	1
CG13300_OG0003943	463
CG13305_OG0011196	81
CG13306_OG0011204	30
CG13308_OG0004102	0
CG13309_OG0011211	0
CG13310_OG0011207	6
CG13312_OG0011210	6
CG13313_OG0004105_OG0	0
CG13314_OG0011224	18
CG13315_OG0011237	522
CG13318_OG0004834	545
CG13319_OG0006667	286
CG13321_OG0006673	757
CG13326_OG0006545	3
CG13330_OG0007271	0
CG13331_OG0007273	2
CG13332_OG0007274	7
CG13334_OG0007281	0
CG13337_OG0011662	12
CG13339_OG0007296	180
CG13344_OG0007304	418
CG13358_OG0007351	181
CG13359_OG0012499	35
CG13360_OG0010145	3456
CG13361_OG0003189	17
CG13362_OG0007862	8
CG13364_OG0001174_OG0	0
CG13365_OG0007831	499
CG13367_OG0003188_OG0	749
CG13369_OG0003181	894
CG13375_OG0007847	39
CG13377_OG0007849	3037
CG13380_OG0010135	4
CG13384_OG0003473	735
CG13385_OG0012520	15
CG13386_OG0003471	43
CG1339_OG0006721	0
CG13390_OG0003479	219
CG13392_OG0003476	240
CG13397_OG0003469	88
CG13398_OG0003468	295
CG13403_OG0008236	31640
CG13404_OG0008224	41
CG13405_OG0011376	1
CG13407_OG0004768	0
CG13408_OG0004770	53
CG13409_OG0004775	207
CG13423_OG0007099	632
CG13426_OG0011654	0
CG13427_OG0003049	0
CG13428_OG0007100	5
CG13430_OG0001658	184
CG13436_OG0006622	1
CG13437_OG0006285	20
CG13438_OG0006243	0
CG1344_OG0012226	412
CG13442_OG0006244	0
CG13443_OG0006248	0
CG13445_OG0003880	3
CG13449_OG0009980	1
CG13454_OG0003875_OG0	4
CG13455_OG0009966	0
CG13457_OG0001288	2
CG13458_OG0004037	224
CG13460_OG0010841	27710
CG13465_OG0000343_OG0	15
CG13471_OG0004048	0
CG13473_OG0010860	0
CG13474_OG0004049	0
CG13476_OG0012898	2
CG13481_OG0000339_OG0	25
CG13481_OG0000339_OG1	0
CG13484_OG0010886	144
CG13488_OG0001544_OG1	0
CG13492_OG0005946	93
CG13501_OG0005936	0
CG13502_OG0005931	20
CG13502_OG0012991	4
CG13506_OG0007028	1860
CG13510_OG0006998	323
CG13511_OG0006997	6
CG13516_OG0006995	235
CG13526_OG0006986	0
CG13527_OG0006984	0
CG13531_OG0006978	942
CG13532_OG0006975	154
CG13538_OG0005981	5
CG13539_OG0012044	0
CG1354_OG0007555	8299
CG13541_OG0012280	0
CG13544_OG0005976	0
CG13545_OG0012580	34907
CG13551_OG0000540_OG1	1203
CG13551_OG0012048	2949
CG13557_OG0012477	0
CG13558_OG0001556	0
CG13559_OG0012047	8
CG13561_OG0011643	16
CG13562_OG0011631	59
CG13575_OG0006892	9
CG13577_OG0001150_OG0	0
CG13578_OG0006898	1
CG13579_OG0006013	60
CG1358_OG0006724	459
CG13581_OG0002746	0
CG13585_OG0011574	1184
CG13587_OG0006025	3
CG13594_OG0006033	187
CG13599_OG0005537	189
CG1360_OG0006725	124
CG13601_OG0005534	534
CG13603_OG0005332	696
CG13605_OG0005319	775
CG13606_OG0005306	56
CG13607_OG0005318	679
CG13609_OG0012982	20
CG13613_OG0005278	0
CG13614_OG0002525_OG0	0
CG13615_OG0002524	0
CG13616_OG0005272	0
CG13618_OG0005267	132
CG13622_OG0005268	2
CG13623_OG0005265	138
CG13625_OG0004618	614
CG13627_OG0004629	32
CG13630_OG0004630	1227
CG13631_OG0004635	225
CG13634_OG0004637	1
CG13641_OG0004650	73
CG13643_OG0002274	144
CG13653_OG0002504	11
CG13654_OG0005174	136
CG13663_OG0011496	362
CG13667_OG0004090_OG0	231
CG13670_OG0011168	1
CG13671_OG0004086_OG0	470
CG13675_OG0000560_OG2	9
CG13676_OG0003984	9794
CG13678_OG0000129_OG3	805
CG1368_OG0008241	41629
CG13685_OG0010463	19
CG13689_OG0008772	88
CG13690_OG0008752	437
CG13692_OG0008754	0
CG13698_OG0010125	803
CG13699_OG0003907_OG0	36
CG13705_OG0010610	29934
CG13707_OG0010613	25
CG13708_OG0010614	1
CG1371_OG0006292	5064
CG13711_OG0010618	0
CG13712_OG0010619	0
CG13713_OG0010620	1
CG13716_OG0010627	2
CG13720_OG0004084	0
CG13721_OG0012208	61
CG13722_OG0011130	8064
CG13723_OG0010915	0
CG13724_OG0010917	0
CG13725_OG0010918	0
CG13727_OG0004055	63
CG13728_OG0010923	9
CG13731_OG0011910	187509
CG13733_OG0010089	0
CG13738_OG0011907	1
CG13739_OG0002891	74
CG13743_OG0006405	181
CG13744_OG0006409	2
CG13747_OG0006408	0
CG13748_OG0006626	21
CG13751_OG0001660_OG0	263
CG13760_OG0007606	287
CG13766_OG0009602	88
CG13771_OG0009612	8
CG13775_OG0003750_OG0	98
CG13784_OG0000956_OG0	577
CG13786_OG0003631	0
CG13796_OG0001883_OG0	498
CG13801_OG0000219_OG0	0
CG13801_OG0000219_OG1	0
CG13806_OG0011077	645
CG13807_OG0011075	96
CG13810_OG0011066	334
CG13813_OG0010189	8
CG13829_OG0011464	1
CG13833_OG0004687	1246
CG13837_OG0002276	6
CG13838_OG0011993	0
CG13841_OG0004694	9
CG13842_OG0004706	3
CG13847_OG0004737	220
CG13850_OG0004743	982
CG13855_OG0004744	2
CG13856_OG0004745	174
CG13857_OG0004746	7
CG13862_OG0004760	40
CG13868_OG0007089	542
CG13868_OG0013578	126
CG13869_OG0007075	6
CG1387_OG0008528	0
CG13870_OG0007093	0
CG13871_OG0003047	8
CG13872_OG0007071	1
CG13875_OG0011381	183
CG13876_OG0001334_OG0	58
CG13877_OG0011937	134
CG13884_OG0000403_OG0	0
CG13887_OG0011343	4894
CG13891_OG0002060	3
CG13893_OG0011360	755
CG13894_OG0004129	440
CG13895_OG0004128	460
CG13901_OG0011344	328
CG13907_OG0011337	651
CG13912_OG0011325	172
CG13917_OG0011285	4755
CG13919_OG0011274	75
CG13920_OG0011271	616
CG13921_OG0011032	1181
CG13924_OG0011054	25
CG13926_OG0011282	473
CG13928_OG0011279	1160
CG13930_OG0011024	1
CG13931_OG0004073	0
CG13933_OG0011036	847
CG13937_OG0011056	500
CG13949_OG0003375	33
CG13950_OG0003376	142
CG13954_OG0006374	192
CG13955_OG0002890_OG0	21
CG13962_OG0012240	1099
CG13970_OG0009133_OG0	0
CG13972_OG0005361	0
CG13983_OG0002696	2
CG13991_OG0000661_OG1	0
CG13992_OG0002070_OG0	1
CG13994_OG0011942	365
CG13995_OG0000538_OG0	93
CG13999_OG0000662_OG0	22
CG14005_OG0001926	260
CG14006_OG0001927	0
CG14007_OG0009567	3
CG14011_OG0003731	0
CG14013_OG0003734	4
CG14014_OG0009443	1
CG14015_OG0009446	131
CG14017_OG0003733	0
CG14020_OG0003686	6
CG14022_OG0008831	397
CG14024_OG0003410_OG0	50
CG14034_OG0008836	1
CG14036_OG0008842	3
CG14042_OG0001816	75
CG14043_OG0003425	991
CG14044_OG0008964	8
CG14050_OG0000684	49
CG14052_OG0007777	1
CG14053_OG0012099	2
[truncated: 9,910 more rows]
