# Supplementary material for: Evolution of chemosensory tissues and cells across ecologically diverse Drosophilids
Source: Nat Commun. 2024 Feb 5;15:1047. doi: 10.1038/s41467-023-44558-4 (PMC10844241; doi:10.1038/s41467-023-44558-4)
Supplement: Supplementary file 18 — Supplementary Data 15 [file 41467_2023_44558_MOESM18_ESM.zip › all_count_tables_renamed/EREC10LA_counts_trim_genes_FBids_1_1_sorted.txt]

128up_OG0006588	1494
14-3-3epsilon_OG0002478	19357
14-3-3epsilon_OG0001126_OG1	24544
140up_OG0004534	254
18w_OG0003044	3200
26-29-p_OG0010897	10101
2mit_OG0000576_OG0	34
5-HT1A_OG0006644	57
5-HT1B_OG0006647	44
5-HT2A_OG0000287_OG0	14
5-HT2B_OG0011472	9
5-HT7_OG0005777	59
5PtaseI_OG0005188	737
7B2_OG0004187	335
a_OG0006460	1301
a10_OG0010691	2
a5_OG0009037	2
a6_OG0007651	421
AANATL2_OG0003640	3861
AANATL4_OG0000091_OG1	1
AANATL7_OG0007605	16
Aasdh_OG0001831	284
Aatf_OG0001947	829
aay_OG0011265	1336
ab_OG0009683	1442
ab_OG0009684	1127
ABCB7_OG0011281	1414
Pmp70_OG0003257	2728
Abd-B_OG0005000	27
Abi_OG0002227_OG0	714
Abl_OG0010722	2664
abo_OG0009656	489
Abp1_OG0010565	1494
abs_OG0003097	487
ac_OG0007843	92
Ac13E_OG0008321	683
Ac3_OG0009573	154
Ac78C_OG0010320	138
Acam_OG0000252_OG0	0
Acam_OG0000252_OG1	0
Acam_OG0005131	0
CG9149_OG0011313	606
Acbp1_OG0009246	1040
Acbp2_OG0010415	614
Acbp4_OG0000311_OG0	436
Acbp4_OG0000311_OG1	1
Acbp6_OG0010414	466
ACC_OG0007193	3679
AcCoAS_OG0000812	1452
Ace_OG0000652_OG0	186
Acer_OG0000953_OG0	13272
Acer_OG0003808	2292
Acf_OG0002671	2010
Achl_OG0002770	899
acj6_OG0008333	7
acj6_OG0008334	8
Ack_OG0010507	1590
Ack-like_OG0006546	1843
Acn_OG0009540	5080
CG5009_OG0006075	1474
Acox57D-d_OG0006913	242
Acox57D-p_OG0001151	214
Acp1_OG0009317	8
Acp32CD_OG0009664	8
Acp65Aa_OG0003939	4
Acph-1_OG0001513	1202
CG12512_OG0008829	2566
CG18155_OG0007972	20
Acsl_OG0007133	3473
Act42A_OG0000022_OG0	3
Act42A_OG0000022_OG1	38
Act42A_OG0000022_OG3	495416
Act42A_OG0000022_OG4	72841
Act42A_OG0000022_OG5	15845
Actn_OG0003148_OG0	42538
Actn3_OG0011403_OG0	0
ACXB_OG0000046_OG0	2
ACXB_OG0000046_OG1	0
ACXB_OG0000046_OG2	0
ACXB_OG0000046_OG2.2	1
ACXD_OG0004078_OG0	13
Acyp_OG0009408	0
Acyp2_OG0011498	299
Ada_OG0002342	98
Ada1-2_OG0003777_OG0	248
Ada2a_OG0005051	174
Ada2b_OG0004799	475
Ada3_OG0007872	694
AdamTS-A_OG0005247	2730
AdamTS-A_OG0012010	84
AdamTS-B_OG0008089	2719
Adar_OG0007649	939
Adat1_OG0003596	59
Adck1_OG0006032	354
Adck5_OG0010063	567
ADD1_OG0006579	925
Adf1_OG0001636_OG0	453
Adgf-A_OG0001991_OG0	3
Adgf-A_OG0003900	352
Adgf-A2_OG0010109	14
Adgf-B_OG0010108	14
Adgf-C_OG0001030_OG0	48
Adgf-D_OG0002208_OG0	144
Adgf-E_OG0006152	0
Adh_OG0003395_OG0	12
Adi1_OG0010940	865
AdipoR_OG0004727	3728
CG3809_OG0004951	0
AdenoK_OG0003918_OG0	1059
Ady43A_OG0002958	672
AdoR_OG0005733	170
adp_OG0006108	724
AdSS_OG0000854_OG0	4549
Aduk_OG0004873	321
Ae2_OG0010984	1287
CG6512_OG0010913	4000
aft_OG0006080	828
Afti_OG0005567	444
Ag5r_OG0008212	2869
Ag5r2_OG0008213	7
AGBE_OG0007237	5403
AgmNAT_OG0001753	59
ago_OG0010530	2987
AGO1_OG0007307	2271
AGO2_OG0000119_OG0	6119
Agpat1_OG0008448	533
Agpat2_OG0003465	120
Agpat3_OG0004018	2422
Agpat4_OG0004019_OG0	131
ADPS_OG0002932	250
agt_OG0001016_OG0	23
Spat_OG0007723	117
Ahcy_OG0001195_OG0	3836
AhcyL1_OG0011110	2402
AIF_OG0001225	1415
AIMP1_OG0007108	1869
AIMP2_OG0009977	1409
AIMP3_OG0005998	721
Adk1_OG0010829	2140
Adk3_OG0005467	437
Ak6_OG0007201	258
Akap200_OG0000367_OG0	6018
Akh_OG0010512	141
AkhR_OG0009627	176
akirin_OG0010441	3134
Akr1B_OG0001292	8702
Akt1_OG0005415	2859
al_OG0008749	1009
Aladin_OG0007570	648
AlaRS_OG0003477	6860
AlaRS-m_OG0010596	1042
Alas_OG0006853	2494
alc_OG0006389	1728
Ald1_OG0005647	90367
Ald2_OG0005645	0
Aldh_OG0003615	6816
Aldh-III_OG0006742	4839
Aldh7A1_OG0003841_OG0	172
Alg-2_OG0001588_OG0	1893
Alg1_OG0002607_OG0	1287
Alg10_OG0000709_OG0	592
Alg11_OG0012170	1423
CG8412_OG0004562	1894
Alg14_OG0001194_OG0	125
Alg2_OG0010641	1217
Alg3_OG0003012	67
Alg3_OG0006966	471
CG5287_OG0001281	380
CG5287_OG0003790	381
Alg9_OG0005173	1260
Alh_OG0004317	2247
Alh_OG0004319	953
Alh_OG0011430	308
alien_OG0009301	2460
ALiX_OG0005343	4474
Alk_OG0006414	1686
CG12179_OG0001176_OG0	555
Alp1_OG0010289	6748
Alp10_OG0010194	1125
Alp11_OG0008522	182
Alp12_OG0003717	213
Alp13_OG0001034	2
Alp2_OG0000261_OG0	2
Alp2_OG0000261_OG1	0
Alp4_OG0005779	300
Alp6_OG0006360	5
Alp7_OG0003030	0
Alp9_OG0003931	1103
alph_OG0000083_OG0	0
alph_OG0005113	2656
alpha-Catr_OG0006852	180
alpha-Est1_OG0004357	139
alpha-Est10_OG0004350	1431
alpha-Est2_OG0000314	232
alpha-Est3_OG0004356	828
alpha-Est6_OG0004354	7
alpha-Est7_OG0001351	2751
alpha-Est8_OG0004352	543
alpha-Est9_OG0004351	812
alpha-Man-Ia_OG0003130	207
alpha-Man-Ia_OG0003131	91
alpha-Man-Ia_OG0001168	941
alpha-Man-Ib_OG0005087	904
alpha-Man-Ic_OG0011549	3
alpha-Man-IIa_OG0004878	1732
alpha-Man-IIb_OG0005229	485
alpha-PheRS_OG0008296	2255
alpha-Spec_OG0011040	22803
alpha4GT1_OG0000948	523
alphaCOP_OG0011275	10179
alphaSnap_OG0010384	2710
alphaTub67C_OG0010998	1
Alr_OG0008278	477
alrm_OG0002498	706
Als2_OG0009863	1688
alt_OG0004894	8496
aly_OG0004083	0
Ama_OG0002112	1290
Amacr_OG0009433	236
amd_OG0001918	192
Amnionless_OG0008741	59
amon_OG0011540	309
amos_OG0003702_OG0	0
AMPdeam_OG0008245	8608
Amph_OG0007204	4143
AMPKalpha_OG0001698	5249
Amt_OG0004607	1
Amun_OG0008385	6165
amx_OG0007575	251
Amy-p_OG0000157_OG0	15
Amy-p_OG0000157_OG0.2	4
Amyrel_OG0006416	0
ana_OG0006403	1518
ana1_OG0002269	916
ana2_OG0007120	382
ana3_OG0006194	316
Ance-2_OG0003658	35
Ance-3_OG0001891_OG0	615
Ance-3_OG0009407	333
Ance-4_OG0006406	685
Ance-5_OG0005870	259
anchor_OG0010100	343
Andorra_OG0011741	0
Ank2_OG0010460	1805
Ankle2_OG0000780	3479
l(2)35Be_OG0003404_OG0	348
anox_OG0007490	1027
Ant2_OG0008041	105
antdh_OG0008007	584
Antp_OG0002113	1093
antr_OG0007227	16
AnxB10_OG0008082	1365
AnxB11_OG0008196	3872
AnxB9_OG0004410	22822
aop_OG0003458	1168
aos_OG0010741	290
Aos1_OG0002145_OG0	1412
AOX1_OG0005242	1499
AOX2_OG0000143_OG0	4943
AOX2_OG0000143_OG1	3146
AOX4_OG0001465	41
ap_OG0005832	633
AP-1-2beta_OG0008273	4862
AP-1gamma_OG0007680	4608
AP-1mu_OG0005553	1639
AP-1sigma_OG0005334	2695
AP-2alpha_OG0008751	3444
AP-2mu_OG0004736	2673
AP-2sigma_OG0004385	859
Apc_OG0005387	2101
APC10_OG0005888	233
Apc2_OG0005308	1065
APC4_OG0003171_OG0	585
APC7_OG0001703	28
ApepP_OG0000963	3184
aph-1_OG0003552_OG0	770
aPKC_OG0006607	381
aPKC_OG0006608	1123
aPKC_OG0006609	162
Aplip1_OG0011323	259
apn_OG0002443_OG0	10
apolpp_OG0012638	19809
app_OG0010830	544
APP-BP1_OG0010070	567
Appl_OG0007834	1169
Aprt_OG0004075	472
Aps_OG0010085	2310
apt_OG0002733	1700
CG18815_OG0010034	1733
AQP_OG0007242	427
aqrs_OG0005393	0
aqz_OG0001049_OG1	9933
ara_OG0009939	2085
aralar1_OG0001518	2911
Arc1_OG0002768_OG0	9791
Arc2_OG0006127	506
Arc42_OG0001370_OG0	2017
Archease_OG0002289_OG0	232
Arf51F_OG0006831	1911
Arf79F_OG0012164	11778
ArfGAP1_OG0010836	1997
ArfGAP3_OG0003816_OG0	3414
Arfip_OG0005451	601
Arfrp1_OG0007681	376
arg_OG0003183	124
arg_OG0007835	95
Argk_OG0011233	127660
Argk_OG0011925	1350
Argl_OG0009800	229
CG31469_OG0002209_OG0	112
ArgRS_OG0008151	2756
ArgRS-m_OG0004367	306
ari-1_OG0007878	1439
ari-2_OG0003028	1210
Arl1_OG0010003	1238
Arl2_OG0004816	216
Arl5_OG0011164	490
Arl6_OG0007042	10
Arl6IP1_OG0004993	1221
Arl8_OG0004797	1292
arm_OG0007636	15367
armi_OG0002027	997
Arp1_OG0004441	3532
Arp10_OG0007423	1123
Arp2_OG0001770	2538
Arp3_OG0010555	2801
Arp5_OG0001448_OG0	467
Arp53D_OG0011600	1
Arp6_OG0008512	431
Arp8_OG0007614	719
Arpc1_OG0009187	3658
Arpc2_OG0009417	3203
Arpc3A_OG0005226	1377
Arpc3B_OG0008590	77
Arpc4_OG0008719	909
Arpc5_OG0008957	954
arr_OG0007264	3313
Arr1_OG0009490	1557
Arr2_OG0004099	129
Ars2_OG0005840	7211
Art1_OG0004911	2341
Art2_OG0008773	6
Art3_OG0004604	821
Art4_OG0004574	1443
Art6_OG0004528_OG0	0
Art7_OG0001547_OG0	680
Art8_OG0009662	421
Art9_OG0002219_OG0	0
Arts_OG0000486_OG0	4068
aru_OG0003377	3404
Arv1_OG0013036	95
arx_OG0009914	111
Asap_OG0007180	2039
Asator_OG0002682_OG1	812
Asciz_OG0010646	143
ase_OG0007840	71
asf1_OG0009889	1009
ash1_OG0000982_OG0	39
ash2_OG0004623	935
Ask1_OG0004518	2410
asl_OG0004217	734
AsnRS_OG0003707	3423
AsnRS-m_OG0006452	327
AsnS_OG0000992	522
asp_OG0004633	581
Asph_OG0006509	9208
ASPP_OG0006932	2565
CG9572_OG0008488	7329
AspRS_OG0006665	5496
AspRS-m_OG0008886	3126
asrij_OG0006972	838
asRNA:CR31429_OG0002339_OG0	215
asRNA:CR42743_OG0003772_OG0	0
asRNA:CR43299_OG0012338_OG0	0
asRNA:CR43426_OG0012535_OG0	0
asRNA:CR43454_OG0002277_OG0	30
asRNA:CR43463_OG0001607_OG0	401
asRNA:CR43809_OG0003675_OG0	959
asRNA:CR44106_OG0002406_OG0	8
asRNA:CR44169_OG0002969_OG0	1
asRNA:CR44179_OG0001455_OG0	1284
asRNA:CR44372_OG0000331_OG0	15
asRNA:CR44372_OG0000331_OG1	0
asRNA:CR44894_OG0012090_OG0	0
asRNA:CR45044_OG0005605_OG0	12
asRNA:CR45195_OG0000203_OG0	2450
asRNA:CR45195_OG0000203_OG1	42
asRNA:CR45350_OG0001645_OG0	2463
asRNA:CR45943_OG0010336	207
asRNA:CR46029_OG0000226_OG0	18
asRNA:CR46029_OG0000226_OG1	20
asRNA:CR46139_OG0003106_OG0	48
asRNA:CR46246_OG0011916	2
asRNA:CR46354_OG0002193_OG0	670
asRNA:CR46473_OG0000925_OG0	1828
Ass_OG0001346	131
ast_OG0003560	1070
AstA_OG0004634	122
AstA-R1_OG0000689	15
AstA-R2_OG0005396	51
AstC_OG0009668	108
AstC-R1_OG0010134	54
AstC-R2_OG0001295_OG0	67
AstCC_OG0009669	39
asun_OG0002419_OG0	467
Asx_OG0006138	1103
Atac1_OG0003748_OG0	333
Atac2_OG0009508	466
Atac3_OG0000828	782
Tat_OG0001330	1462
Ate1_OG0003045	1366
Atet_OG0003384	921
Atf-2_OG0006059	401
Atf3_OG0007763	2942
Atg1_OG0009929	74
Atg1_OG0009931	1107
Atg10_OG0001598	133
Atg101_OG0008681	415
Atg12_OG0011904	178
Atg13_OG0004817	952
Atg14_OG0005089	576
Atg16_OG0005703	1397
Atg17_OG0004232	2055
Atg18a_OG0011152	2232
Atg18b_OG0001271_OG0	1080
Atg2_OG0011112	4038
Atg3_OG0009922	1582
Atg4a_OG0009014	2380
Atg4b_OG0005256	990
Atg5_OG0007974	789
Atg6_OG0005323	1551
Atg7_OG0006714	707
Atg8a_OG0008043	12453
Atg8b_OG0005571	0
Atg9_OG0006487	6118
atilla_OG0011822	4498
atk_OG0010362	6
atl_OG0001399	8005
atms_OG0004154	1321
ato_OG0004804	204
Atox1_OG0012695	1345
ATP6AP2_OG0004869	6928
ATP7_OG0008369	1180
ATP8A_OG0007260	3651
ATP8A_OG0007261	8
Atpalpha_OG0002140	15725
ATPCL_OG0006680	7608
ATPsynB_OG0010987	8686
ATPsynbeta_OG0005823	49239
ATPsynbetaL_OG0001317	1
ATPsynC_OG0005792	27618
ATPsynCF6_OG0005500	4728
ATPsynCF6L_OG0010605	0
ATPsynD_OG0004477	9470
ATPsyndelta_OG0007526	6225
ATPsynE_OG0005568	4390
ATPsynG_OG0009657	2825
ATPsyngamma_OG0005690	13239
ATPsynGL_OG0009315	0
ATPsynO_OG0012619	5968
AttC_OG0000164_OG0	167
AttC_OG0007258	2
AttD_OG0004890	0
Atu_OG0002096	1937
Atx-1_OG0012102	23
Atx2_OG0011501	6602
Atxn7_OG0003444	999
aub_OG0000482_OG0	22
aurA_OG0004964	411
aurB_OG0009647	602
aust_OG0001881	65
aux_OG0003096_OG0	2080
ave_OG0006159	143
Aven_OG0003291	267
awd_OG0002664	14552
Awh_OG0010478	271
axed_OG0010262	478
Axn_OG0005720	1817
axo_OG0003993	234
axo_OG0010625	96
axo_OG0010626	430
axo_OG0010628	18
Axs_OG0008319	2206
Axud1_OG0003447	1361
az2_OG0006736	303
azot_OG0000210_OG0	1
azot_OG0000210_OG1	0
b_OG0009189	208
B-H1_OG0000267_OG0	272
B-H1_OG0000267_OG1	206
B4_OG0009202	1076
B52_OG0001376_OG0	10624
b6_OG0007653	288
B9d1_OG0005246	4
B9d2_OG0005830	0
bab1_OG0011327	19
bab1_OG0011328	25
bab2_OG0011326	1346
babo_OG0006628	922
babos_OG0007027	1508
Bacc_OG0008947	17599
Bace_OG0000801_OG0	12251
baf_OG0003792	2258
bai_OG0005189	4201
Balat_OG0007229	2
Baldspot_OG0010721	1229
ball_OG0001092_OG1	1009
bam_OG0005170	2
bap_OG0001358_OG0	42
Bap111_OG0007677	4203
Bap170_OG0000903_OG0	2747
Bap55_OG0005900	1876
Bap60_OG0008560	3805
IMPPP_OG0000305_OG1	8
barc_OG0010291	872
bark_OG0008784	3808
barr_OG0000425_OG0	1760
baz_OG0008596	1569
bb8_OG0005496	9
bbc_OG0007266	1793
CG18067_OG0007098	1414
bbg_OG0010871	1402
bbg_OG0010872	5885
BBIP1_OG0004876	273
BBS1_OG0010413	46
BBS4_OG0002785_OG0	26
BBS5_OG0002086	59
BBS8_OG0008755	22
BBS9_OG0006919	51
bbx_OG0008688	4083
bc10_OG0010387_OG0	307
BCAS2_OG0005540	566
bcd_OG0002111_OG0	1
bchs_OG0003722	69
BCL7-like_OG0007566	657
bcn92_OG0007793	403
Bdbt_OG0004400	332
bdg_OG0006805	2544
bdl_OG0003385	481
Bdp1_OG0009215	1036
be_OG0000785	2619
BEAF-32_OG0006164	1756
beag_OG0004860	547
beat-Ia_OG0011784	62
beat-Ib_OG0009146	24
beat-Ic_OG0001866_OG0	17
beat-IIa_OG0005482	83
beat-IIb_OG0005481	117
beat-IIIa_OG0009463	31
beat-IIIb_OG0009460	23
beat-IIIc_OG0003687	200
beat-IV_OG0005508	88
beat-Va_OG0005024	12
beat-Vb_OG0005021	31
beat-Vc_OG0001062_OG0	25
beat-VII_OG0011542	6
beat-VII_OG0011544	4
beg_OG0004008	249
bel_OG0001048	10054
Bem46_OG0008920	572
ben_OG0000514_OG0	4935
Best1_OG0002590_OG0	2142
Best2_OG0010251	2121
Best3_OG0009963	4
Best4_OG0000558_OG0	1
Bet1_OG0003845_OG0	573
Bet3_OG0004072	544
beta-PheRS_OG0005298	2361
beta-Spec_OG0007697	28791
beta'COP_OG0009212	7804
beta3GalTII_OG0012738	229
beta4GalNAcTA_OG0006521	399
beta4GalNAcTB_OG0002610	365
beta4GalT7_OG0005195	349
betaCOP_OG0008653	8990
betaggt-I_OG0008962	1123
betaGlu_OG0002667	1547
CG32396_OG0011696	0
Bgb_OG0011276	655
bgcn_OG0001647	452
bgm_OG0009412	202
BHD_OG0010421	278
bi_OG0003201	956
bi_OG0012904	82
BI-1_OG0004087	4626
bib_OG0001843_OG0	990
BicC_OG0009143	8
BicD_OG0009474	2573
CG11873_OG0005086	343
bif_OG0003277	3135
bif_OG0012761	1028
BigH1_OG0001085_OG0	34
bigmax_OG0005365	240
Bili_OG0002506_OG0	57
bin_OG0010286	14
Bin1_OG0005423	787
bin3_OG0007310	2528
bip1_OG0010560	1034
Bka_OG0009250	471
blanks_OG0011885_OG0	2
Blimp-1_OG0010196	327
Blm_OG0002608	279
Blos1_OG0006148	271
Blos2_OG0010078	238
Blos3_OG0009918	218
Blos4_OG0010933	136
blot_OG0010924	3554
blow_OG0006726	2054
blp_OG0005216	207
blw_OG0006982	41278
bma_OG0010967	39
Bmcp_OG0010022	835
bmm_OG0010858	711
bnb_OG0001206_OG1	6522
CG5059_OG0012191	7678
bnk_OG0005787	0
bnl_OG0004512	82
boca_OG0006727	993
bocks_OG0002575_OG0	1339
BOD1_OG0005544	2004
boi_OG0007601	1469
boi_OG0007603	588
boil_OG0012322	2
bol_OG0011238	692
boly_OG0007153	0
BomBc1_OG0001623	0
BomBc2_OG0000769_OG0	0
BomBc3_OG0004769	1
BomT3_OG0011469	103
bon_OG0004934	1641
bond_OG0004726	1129
bonsai_OG0007008	704
Boot_OG0006400	3
bor_OG0004967	974
bora_OG0003911	193
BORCS5_OG0008208	438
BORCS6_OG0011365	191
BORCS7_OG0007103	67
borr_OG0009292	1488
boss_OG0005676	29
botv_OG0006642	742
bou_OG0007819	873
bowl_OG0008785	2169
BoYb_OG0000400_OG0	2
br_OG0007659	5686
br_OG0011928	2969
Br140_OG0001629	1490
brat_OG0001919	1516
Brca2_OG0000883	383
Brd_OG0010852	187
CG7154_OG0009310	1970
Brd8_OG0002488	1012
Bre1_OG0010209	2355
Brf_OG0005483	730
Brf_OG0005485	167
brk_OG0007975	1482
brm_OG0009999	6772
Brms1_OG0008442	821
Bro_OG0011272	0
brp_OG0000499_OG1	178
l(3)72Ab_OG0009997	3092
bru1_OG0009737	19
bru1_OG0009738	121
bru2_OG0009740	647
bru2_OG0011823	28
bru2_OG0012161	170
bru3_OG0010907	280
bru3_OG0011909	2
Bruce_OG0004896	4177
brun_OG0003663	1701
brv1_OG0000706_OG0	0
brv2_OG0010919	0
brv3_OG0011666	3
BRWD3_OG0005288	4145
brwl_OG0009277	840
bs_OG0003002	491
bs_OG0006897	293
bsf_OG0001906_OG0	2782
Bsg_OG0009780	4220
Bsg25D_OG0003412_OG0	1391
bsh_OG0009110	10
bsk_OG0012344	1785
bt_OG0000537_OG1	96
BTBD9_OG0000546_OG0	538
BtbVII_OG0011887	2144
btd_OG0007557	113
Btk29A_OG0001838	2099
Btk29A_OG0011763	121
btl_OG0002041	1150
btn_OG0004719	1
Btnd_OG0008611	7
btsz_OG0001035_OG1	1486
btsz_OG0004581	2
btv_OG0003692	0
btv_OG0009487	41
btz_OG0005342	2791
Bub1_OG0001806_OG0	883
Bub3_OG0005120	1964
BubR1_OG0000657_OG0	1681
Buffy_OG0006561	142
bug_OG0006803	274
Bug22_OG0009372	634
BuGZ_OG0008876	3457
CG8270_OG0010257	685
bun_OG0000556	1302
bun_OG0009749	2093
bur_OG0003683_OG0	3065
Burs_OG0001045_OG0	0
bves_OG0007497	197
bves_OG0007499	106
bw_OG0006000	42
bwa_OG0009122	160
bwa_OG0012525	141
Bx_OG0008666	2
Bx_OG0008667	206
Bx42_OG0007682	2201
by_OG0005550	4241
byn_OG0010803	0
bys_OG0007950	1129
c-cup_OG0012143	0
c(3)G_OG0001464_OG0	9
c11.1_OG0007569	2378
c12.1_OG0007568	627
c12.2_OG0007567	1468
C15_OG0002126_OG0	168
C1GalTA_OG0009799	581
C3G_OG0007801	2215
C901_OG0008027	6
ca_OG0005700	2288
Ca-alpha1D_OG0009140	1100
Ca-alpha1T_OG0003323	271
Ca-beta_OG0009681	347
Ca-Ma2d_OG0009139	754
CaBP1_OG0008860	10902
cac_OG0000605_OG0	16
cact_OG0009392	9159
cactin_OG0003129	910
cad_OG0009437	3
Cad74A_OG0010922	1054
Cad86C_OG0002368	2112
Cad87A_OG0001088_OG0	307
Cad89D_OG0001058_OG0	3
Cad96Ca_OG0011497	1708
Cad96Cb_OG0005172	81
Cad99C_OG0005704	5519
CadN_OG0000277_OG1	92
Caf1-105_OG0002830	560
Caf1-180_OG0007408	1569
Caf1-55_OG0001036	3760
cag_OG0001595_OG0	293
CAH1_OG0009192	6518
CAH13_OG0002843	0
CAH14_OG0002807	0
CAH15_OG0006256	0
CAH16_OG0000498_OG1	0
CAH2_OG0001000_OG0	3486
CAH3_OG0003177	1631
CAH5_OG0005796	0
CAH7_OG0000840	1107
CAH8_OG0004748	0
CAH9_OG0005622	84
CAHbeta_OG0002334	200
cal1_OG0002556_OG0	797
CalpA_OG0003035	4021
CalpB_OG0010971	2980
CalpC_OG0008186	974
Calr_OG0005564	45009
Cals_OG0013279_OG0	3210
Calx_OG0002139_OG0	0
Calx_OG0004417	251
Calx_OG0004418	244
calypso_OG0006121	712
Cam_OG0012053	13880
CaMKI_OG0012767	3341
CaMKII_OG0013280	8697
Camp_OG0005907	681
Camta_OG0006364	353
Camta_OG0006365	61
can_OG0004061_OG0	5
CanA1_OG0005778	1240
CanB_OG0000231_OG0	131
CanB_OG0000231_OG1	1794
Cand1_OG0009382	3671
CAP_OG0000587_OG0	5635
CAP_OG0012405	15
Cap-D2_OG0005121	1573
Cap-D3_OG0009448	374
Cap-G_OG0002924	2238
Cap-H2_OG0004906	839
Capa_OG0005712	97
Caper_OG0009347	5902
Capr_OG0010138	6680
caps_OG0010156	2421
caps_OG0010157	1977
capt_OG0009025	13118
capu_OG0000612_OG0	527
car_OG0007437	589
CARPA_OG0007960	22
CARPB_OG0007554	96
CarT_OG0009432	62
cas_OG0004236	300
casp_OG0006502	2293
cass_OG0009476	4415
Cat_OG0003869	8212
cathD_OG0002862	14968
cato_OG0006491	3
Catsup_OG0009538	3491
caup_OG0009938	756
cav_OG0000654	310
caz_OG0003243_OG0	4573
cbc_OG0007265	342
Cbl_OG0002051_OG0	2605
CBP_OG0001721	1050
CBP_OG0007971	897
Cbp20_OG0005066	428
Cbp53E_OG0006447	233
Cbp80_OG0007913	1404
Cbp80_OG0007915	1444
Cbs_OG0003124	1699
cbs_OG0007263	1276
cbt_OG0008760	4116
Cby_OG0004789	16
Cc2d2a_OG0002702	7
CCAP_OG0011467	31
CCAP-R_OG0000870	58
ccb_OG0012089	0
CCDC151_OG0011900	2
CCDC53_OG0009785	132
Ccdc58_OG0010399	577
Ccdc85_OG0008917	938
CCHa1_OG0004530	2
CCHa1-R_OG0006065	18
CCHa2_OG0002186_OG0	480
CCHa2-R_OG0005836	54
Cchl_OG0004776	1161
CCKLR-17D1_OG0003334	2
CCKLR-17D1_OG0008675	5
CCKLR-17D1_OG0011744	2
CCKLR-17D3_OG0008678	295
Ccm3_OG0005250	1170
Ccn_OG0010106	32
Ccn_OG0010107	32
Ccn_OG0012179	12
Ccp84Ab_OG0000178_OG0	938
Ccp84Ac_OG0001349_OG0	30
Ccp84Ae_OG0002110_OG0	0
Ccp84Af_OG0000109_OG0	99
Ccp84Af_OG0000109_OG1	0
Ccp84Af_OG0000109_OG2	146
Ccp84Ag_OG0001348_OG0	431
Ccs_OG0006299	505
CCT1_OG0002281_OG0	5220
CCT2_OG0003145	8091
CCT3_OG0004995	7452
CCT4_OG0000979	6591
CCT5_OG0006600	8497
CCT6_OG0008508	7467
CCT7_OG0004839	3114
CCT7_OG0004841	1496
CCT8_OG0007117	7614
Ccz1_OG0010481	520
cd_OG0004708	40
CD98hc_OG0001357_OG0	8565
Cda4_OG0008701	9764
Cda5_OG0008721	1420
Cda9_OG0002707	4647
CDase_OG0005749	342
cdc14_OG0009306	1226
Cdc16_OG0005493	588
Cdc23_OG0009421	955
Cdc27_OG0010426	1651
Cdc2rk_OG0006290	197
Cdc37_OG0011041	3272
Cdc42_OG0008268	3541
Cdc45_OG0007388	504
Cdc5_OG0011371	2022
CDC50_OG0008483	1885
Cdc6_OG0002054	575
Cdc7_OG0007729	975
Cdep_OG0002087	1634
Cdep_OG0004159	2190
CdGAPr_OG0009111	2402
cdi_OG0000729	2139
cDIP_OG0004394	141
Cdk1_OG0000555_OG0	1009
Cdk12_OG0009875	1599
Cdk2_OG0002391	767
CDK2AP1_OG0008015	762
Cdk4_OG0006632	1482
Cdk5_OG0002993	686
Cdk5alpha_OG0009389	253
Cdk7_OG0001724	682
Cdk8_OG0010977	321
Cdk9_OG0007009	517
Cdlc2_OG0000234_OG1	3112
cdm_OG0002482	1356
Cds_OG0010549	1871
Ced-12_OG0009727	942
ced-6_OG0006366	4141
CenB1A_OG0004675	2005
CenG1A_OG0003595_OG0	1582
CenG1A_OG0009182	41
Cenp-C_OG0002322	2186
Cep135_OG0009952	424
Cep135_OG0009954	355
cep290_OG0004127	252
Cep89_OG0006812	1
Cep97_OG0008778	557
cer_OG0012078	9423
Cerk_OG0004182	3150
cert_OG0011161	1284
Cf2_OG0008971	1612
Cfp1_OG0007571	505
CG5789_OG0004615	1147
cg_OG0006533	3730
CG10000_OG0005395	16
CG10005_OG0004963	490
CG10011_OG0005399	343
CG10013_OG0002410_OG0	2
CG10019_OG0008786	164
CG10026_OG0009081	2344
CG10029_OG0004344	0
CG10031_OG0008792	370
CG10035_OG0004420	2
CG10038_OG0001436_OG0	699
CG10041_OG0012259_OG0	0
CG10051_OG0007036	3
CG10053_OG0004336	526
CG10055_OG0004329	699
CG10062_OG0007038	158
CG10063_OG0010284	3
CG10064_OG0010282	69
CG10068_OG0004321	510
CG10073_OG0000065_OG2	12
CG10075_OG0010279	482
CG10077_OG0010277	11414
CG10082_OG0005964	5094
CG10086_OG0001355	11
CG10089_OG0010567	179
CG10098_OG0004320	1419
CG10104_OG0006132	0
CG10116_OG0010569	2
CG10126_OG0005023	4753
CG10132_OG0009091	1270
CG10137_OG0009093	327
CG10139_OG0006151	594
CG10140_OG0010573	134
CG10147_OG0010256	122
CG10151_OG0006160	282
CG10154_OG0010575	830
CG10163_OG0010252	2
CG10164_OG0001489	0
CG10165_OG0011781	169
CG10171_OG0010163	971
CG10175_OG0005507	169
CG10177_OG0001079_OG0	0
CG10184_OG0005509	912
CG10185_OG0005203	4
CG10189_OG0009087	247
CG10194_OG0009085	154
CG10195_OG0003572	229
CG10205_OG0006168	3722
CG10208_OG0005527	75
CG10209_OG0006169	593
CG10211_OG0009505	8722
CG10222_OG0010165	107
CG10226_OG0010249	525
CG10237_OG0003462	1379
CG1024_OG0004294	467
CG10252_OG0011517	0
CG10254_OG0002565	2262
CG10257_OG0006606	21
CG10264_OG0005208	2
CG10265_OG0006935	50
CG10274_OG0003940	933
CG10280_OG0004257	33
CG10283_OG0001907_OG0	779
CG10286_OG0004292	2277
CG10298_OG0004288	0
CG10300_OG0005516	0
CG10301_OG0005515	0
CG10307_OG0005957	94
CG10311_OG0004972	1057
CG10317_OG0004974	0
CG10321_OG0005965	1927
CG10324_OG0004994	374
CG10332_OG0005992	1
CG10333_OG0009507	1638
CG10336_OG0009516	342
CG10337_OG0009096	122
CG10338_OG0009517	582
CG10339_OG0006873	159
CG10340_OG0001059_OG0	807
CG10341_OG0009518	820
CG10343_OG0009520	520
CG10344_OG0007020	178
CG10345_OG0002430_OG0	747
CG10347_OG0000607_OG0	340
CG10348_OG0003704	72
CG10352_OG0008207	29
CG10353_OG0008206	3658
CG10357_OG0010470	21
CG10359_OG0010469	5829
CG10361_OG0010014	822
CG10362_OG0008202	111
CG10365_OG0005518	926
CG10366_OG0009102	1173
CG10375_OG0005526	856
CG10376_OG0009519	646
CG10383_OG0001909	603
CG10384_OG0007018	63
CG10405_OG0004983	266
CG10407_OG0005207	133
CG10413_OG0003703_OG0	492
CG10417_OG0013094	2282
CG10418_OG0010832	521
CG10425_OG0002500	420
CG10428_OG0001263_OG0	861
CG10431_OG0001914	61
CG10433_OG0006904	2487
CG10435_OG0002296_OG0	909
CG10444_OG0007082	627
CG10445_OG0001356	107
CG10459_OG0001605_OG0	1
CG10462_OG0009105	823
CG10463_OG0009108	489
CG10466_OG0012145	210
CG10467_OG0010233	675
CG10469_OG0010232	82
CG10470_OG0009541	749
CG10472_OG0000811_OG0	80
CG10479_OG0010225	101
CG10481_OG0009114	2
CG10483_OG0010221	794
CG10486_OG0010219	0
CG10492_OG0009544	1250
CG10494_OG0006908	264
CG10495_OG0009546	185
CG10505_OG0006927	296
CG10508_OG0010314	248
CG10510_OG0003948	1
CG10513_OG0005163	2
CG10514_OG0005162	0
CG10516_OG0009998	347
CG10527_OG0002810_OG0	22416
CG10543_OG0006262	2098
CG10550_OG0000747	272
CG10555_OG0008527	1881
CG10561_OG0009552	145
CG10565_OG0010321	3605
CG10576_OG0010200	9923
CG10581_OG0010326	13
CG10584_OG0010328	167
CG10587_OG0000094_OG0	0
CG10587_OG0000094_OG1	1
CG10587_OG0000094_OG2	1
CG10589_OG0003950	3
CG10591_OG0010195	10
CG10597_OG0003317	37
CG10598_OG0011740	2
CG10600_OG0009530	2745
CG10602_OG0009532	10904
CG10616_OG0010838	2039
CG10621_OG0001911	140
CG10623_OG0001912	2762
CG10628_OG0009107	359
CG10631_OG0001241	1747
CG10646_OG0009949	275
CG10654_OG0009947	80
CG10657_OG0009951	798
CG10660_OG0010840	383
CG10663_OG0010839	70
CG10669_OG0005156	200
CG10674_OG0010603	626
CG10680_OG0003577	1
CG10681_OG0009950	202
CG10700_OG0011812	0
CG10702_OG0009548	428
CG10710_OG0010908	672
CG10713_OG0010576	67
CG10725_OG0010574	3071
CG10730_OG0000951	274
CG10731_OG0006517	62
CG10737_OG0006638	13124
CG10738_OG0010568	135
CG1074_OG0007339	629
CG10747_OG0009127	342
CG10748_OG0011855_OG0	0
CG10749_OG0003913_OG0	0
CG10750_OG0009561	0
CG10752_OG0010150_OG0	0
CG10761_OG0008304	4
CG1077_OG0004263	0
CG10793_OG0003237	1
CG10795_OG0006915	286
CG10799_OG0003081	119
CG10801_OG0012112	2
CG10802_OG0008133	549
CG10803_OG0008134	349
CG10804_OG0008132	55
CG10809_OG0010976	610
CG10814_OG0007257	0
CG10822_OG0007072	0
CG10839_OG0009144	0
CG10841_OG0002198_OG0	1
CG10853_OG0003980_OG0	5
CG10859_OG0009209	0
CG10862_OG0002017_OG1	10491
CG10863_OG0010486	2849
CG10863_OG0012194_OG0	3
CG10864_OG0005043	50
CG10866_OG0010485	219
CG10874_OG0003457	1008
CG10877_OG0002385_OG0	128
CG10887_OG0002183_OG0	0
CG10898_OG0002547	237
CG1090_OG0003105_OG0	52
CG10903_OG0002293_OG0	430
CG10904_OG0011634	417
CG10907_OG0001984_OG0	427
CG10909_OG0005022	0
CG10910_OG0006092	1736
CG10911_OG0006095	0
CG10912_OG0000471	1
CG10914_OG0006109	397
CG10919_OG0001352	1
CG1092_OG0001161_OG0	62
CG10920_OG0007959	0
CG10927_OG0006710	171
CG10931_OG0006071	2
CG10932_OG0007954	3515
CG10934_OG0002756_OG0	3
CG10939_OG0005908	5861
CG10947_OG0009415	55
CG10948_OG0009927	1173
CG10949_OG0009416	206
CG10950_OG0012279	0
CG10958_OG0001743	225
CG10959_OG0008299	128
CG10962_OG0007748	228
CG10970_OG0003173	40
CG10973_OG0012539	573
CG10979_OG0004244	915
CG10984_OG0009934	626
CG10996_OG0008249	0
CG11000_OG0004245	30
CG11007_OG0003037	344
CG11018_OG0007064	1
CG11029_OG0001270	2703
CG1103_OG0003103_OG0	1411
CG11030_OG0003728	428
CG11034_OG0001268	1227
CG11035_OG0002292_OG0	240
CG11041_OG0001654	7
CG11044_OG0007073	162
CG1105_OG0004314	3418
CG11050_OG0009604	1509
CG11060_OG0006765	7
CG11068_OG0011716	0
CG11069_OG0004655	1368
CG11076_OG0001759	943
CG11077_OG0000549_OG0	502
CG11085_OG0008456	4
CG11089_OG0004653	2062
CG11095_OG0003249	322
CG11099_OG0007074	48
CG11103_OG0003250	104
CG11106_OG0012330	0
CG11109_OG0001964	599
CG11110_OG0006619	147
CG11123_OG0006752	722
CG11125_OG0006747	141
CG11127_OG0006744	643
CG1113_OG0004171	104
CG11131_OG0001957_OG0	17489
CG11134_OG0003251	419
CG11141_OG0006745	503
CG11145_OG0006754	0
CG11147_OG0003729	701
CG11149_OG0003730	1
CG11151_OG0008256	2342
CG11159_OG0006283	0
CG1116_OG0004164	586
CG11162_OG0008263	6
CG11168_OG0004657	2615
CG11170_OG0006462	200
CG11178_OG0003327	584
CG11180_OG0006625	2124
CG11191_OG0007189	112
CG11192_OG0007095	66
CG11200_OG0007088	1558
CG11211_OG0012938	2
CG11226_OG0012166_OG0	0
CG11227_OG0007505	0
CG1124_OG0002090	2656
CG11241_OG0003815_OG0	1127
CG11247_OG0009861	296
CG11248_OG0003830_OG0	144
CG11249_OG0009864	6
CG11251_OG0001998	0
CG11257_OG0007039	273
CG11263_OG0001789	55
CG11267_OG0011856	2243
CG11269_OG0006458	0
CG11275_OG0002906	934
CG11279_OG0003924_OG0	175
CG11286_OG0004361	0
CG1129_OG0002085	1181
CG11291_OG0003029	0
CG11294_OG0007761	33
CG11298_OG0007031	0
CG11309_OG0010303	602
CG11317_OG0012026	40
CG11318_OG0000756	5
CG11319_OG0009603	88
CG11327_OG0009628	2
CG11333_OG0002657_OG0	0
CG11334_OG0005804	1184
CG11342_OG0011920	57
CG11345_OG0011138	5949
CG11349_OG0011131	16661
CG11353_OG0011127	118
CG11356_OG0008477	1
CG11357_OG0011126	886
CG1136_OG0010499	1532
CG11367_OG0000806_OG0	341
CG11369_OG0011699	3
CG1137_OG0004303	0
CG11370_OG0003817_OG0	51887
CG11377_OG0008723	1017
CG11378_OG0007395	277
CG11379_OG0007397	0
CG11380_OG0007400	35
CG11381_OG0007402	4
CG11382_OG0007404	28
CG11384_OG0007396	4
CG1139_OG0004077	2022
CG11391_OG0001026_OG0	1
CG11396_OG0010345	714
CG11398_OG0007405	210
CG11403_OG0007406	734
CG11404_OG0012169	0
CG11406_OG0006889	1
CG11409_OG0007766	132
CG11413_OG0011575	23
CG11414_OG0006019	2404
CG11417_OG0007590	1212
CG1142_OG0012974	494
CG11425_OG0009823	319
CG11426_OG0009824	203
CG1143_OG0011104	7
CG11436_OG0003200	427
CG11437_OG0009825	6
CG11438_OG0009826	780
CG11447_OG0004515	269
CG11449_OG0000981_OG1	0
CG11453_OG0001027_OG0	6
CG11454_OG0001792	339
CG11456_OG0003951	467
CG11459_OG0000135_OG1	7
CG1146_OG0011093	826
CG11470_OG0000857	691
CG11474_OG0005934	1018
CG11475_OG0005935	39
CG11498_OG0001515	113
CG11504_OG0002630	644
CG11523_OG0009832	298
CG11529_OG0010828	992
CG11537_OG0010640	1187
CG11550_OG0002660	15
CG11560_OG0010817	534
CG11562_OG0008742	311
CG11563_OG0002662	573
CG11566_OG0007496	9
CG11570_OG0004027	0
CG11581_OG0008240	1
CG11583_OG0010538	1079
CG11584_OG0008239	4
CG11585_OG0012335	3596
CG11586_OG0010534	518
CG11590_OG0001741	802
CG11593_OG0010497	724
CG11594_OG0010492	606
CG11596_OG0007629	662
CG11601_OG0008739	216
CG11608_OG0000142_OG0	12
CG1161_OG0004180	2188
CG11617_OG0008731	53
CG11619_OG0003864_OG0	153
CG11626_OG0011450	11
CG11629_OG0003739	1
CG11630_OG0009580	2
CG11634_OG0009583	0
CG11635_OG0007156	1
CG11638_OG0007387	66
CG11655_OG0001745_OG0	262
CG11656_OG0005013	1
CG11658_OG0010025	655
CG11663_OG0012087	2
CG11664_OG0011395	0
CG11666_OG0012316	0
CG11668_OG0002452	1972
CG11670_OG0005008	590
CG11672_OG0004805	1218
CG11674_OG0008231	1
CG11679_OG0008511	715
CG11686_OG0002448_OG0	890
CG11693_OG0004810	2
CG11694_OG0000225_OG0	2
CG11694_OG0000225_OG1	0
CG11695_OG0007879	378
CG11696_OG0007880	807
CG11698_OG0002319_OG0	0
CG11699_OG0007882	870
CG11703_OG0002165_OG0	2
CG11710_OG0001691_OG0	352
CG1172_OG0004189	668
CG11722_OG0001391	243
CG11723_OG0003571	288
CG11726_OG0010048	0
CG11737_OG0001419_OG0	842
CG11741_OG0001420_OG0	3
CG11752_OG0007995	1424
CG11755_OG0000851	194
CG11756_OG0007997	7
CG11760_OG0004826	397
CG11768_OG0004832	47
CG11771_OG0005200	1178
CG11777_OG0006309	362
CG11779_OG0004481	807
CG11786_OG0012799	9
CG11788_OG0007083	198
CG11790_OG0005187	2309
CG11791_OG0012008	965
CG11807_OG0003009_OG0	971
CG11808_OG0006841	506
CG11811_OG0004058	619
CG11816_OG0008636	4
CG11835_OG0000264_OG0	19942
CG11835_OG0000264_OG1	4939
CG11837_OG0005082	464
CG11841_OG0005083	193
CG11842_OG0000856_OG1	17
CG11843_OG0011490	193
CG11852_OG0002502_OG0	1140
CG11854_OG0005171	20692
CG11857_OG0005167	2266
CG11858_OG0005166	377
CG11878_OG0000055_OG0	0
CG11878_OG0000055_OG1	0
CG11878_OG0000055_OG2	0
CG11882_OG0005094	616
CG11883_OG0006313	458
CG11885_OG0003355	387
CG11892_OG0005161	1
CG11893_OG0000039_OG2	247
CG11899_OG0005100	1792
CG11902_OG0005155	286
CG11906_OG0001618	492
CG11911_OG0008747	0
CG11912_OG0008746	0
CG11920_OG0005183	450
CG11927_OG0003556	798
CG11929_OG0011773	0
CG11961_OG0001155_OG0	1554
CG11964_OG0004848	395
CG11970_OG0004849	1716
CG11975_OG0004850	1129
CG11977_OG0012457_OG0	1
CG11980_OG0002337	531
CG11983_OG0004852	23
CG11986_OG0004855	164
CG11997_OG0004862	0
CG11999_OG0004179	1428
CG12003_OG0004112	0
CG12004_OG0011286	3059
CG12009_OG0010662	308
CG12010_OG0010671	257
CG12011_OG0011025	18
CG12012_OG0010672	1092
CG12016_OG0010666	509
CG12017_OG0010661	67
CG12020_OG0011042	0
CG12024_OG0011050	1234
CG12025_OG0011053	793
CG12035_OG0011029	0
CG12038_OG0011331	118
CG12054_OG0000497	1956
CG12056_OG0003138	656
CG12057_OG0003139	0
CG12061_OG0000938_OG0	0
CG12065_OG0007412	3089
CG12069_OG0001519	0
CG12071_OG0011553	115
CG12071_OG0013484	137
CG12075_OG0007754	5795
CG1208_OG0004248	37
CG12081_OG0007411	1176
CG12084_OG0011296	1635
CG12091_OG0011293	2531
CG12093_OG0011111	1736
CG12096_OG0008559	1316
CG12099_OG0011289	6530
CG12104_OG0011284	294
CG12105_OG0004111	814
CG12106_OG0007586	172
CG12107_OG0006719	728
CG12111_OG0007413	0
CG12112_OG0012598_OG0	231
CG12115_OG0007587	662
CG12116_OG0008625	401
CG12118_OG0007585	798
CG12121_OG0007579	3601
CG12123_OG0003325	149
CG12128_OG0002879	601
CG12129_OG0002878	961
CG1213_OG0002105	795
CG12134_OG0006319	483
CG12147_OG0004192	0
CG12155_OG0003210	718
CG12159_OG0002860	666
CG12164_OG0006760	104
CG12170_OG0002098	645
CG12171_OG0004222	1043
CG12173_OG0004172	233
CG12177_OG0008262	840
CG1218_OG0002103	555
CG12182_OG0011099	282
CG12194_OG0008975	174
CG12204_OG0001687	253
CG12206_OG0008131	1715
CG12209_OG0002818	6
CG12213_OG0002418	2223
CG12219_OG0007713	559
CG12224_OG0000651_OG1	32
CG12231_OG0003119	0
CG12236_OG0008414	575
CG12237_OG0007424	624
CG12239_OG0001754	786
CG12241_OG0001396	731
CG12253_OG0011818	148
CG12256_OG0004947	161
CG12259_OG0005539	978
CG12268_OG0005336	338
CG1227_OG0004337	387
CG12278_OG0004413	0
CG12279_OG0004445	505
CG12288_OG0009457	653
CG12289_OG0010046	0
CG12290_OG0002618	339
CG12299_OG0009634	632
CG12301_OG0001981	973
CG12307_OG0009694	0
CG1231_OG0011372	21
CG12316_OG0009955	995
CG12320_OG0005053	137
CG12321_OG0001064_OG0	1945
CG12325_OG0002854	799
CG1233_OG0011370	1054
CG1234_OG0004335	1412
CG12341_OG0002848	253
CG12343_OG0002853	681
CG12344_OG0002855	99
CG12355_OG0012373	23
CG1236_OG0002100	797
CG12362_OG0000821_OG0	0
CG12374_OG0007223	3
CG12375_OG0009777	775
CG12379_OG0008514	48
CG12384_OG0006229	4665
CG1239_OG0004237	192
CG12395_OG0001736	0
CG12398_OG0008359	23
CG12402_OG0002224_OG0	26
CG12420_OG0002594_OG0	0
CG12426_OG0005340	1
CG12438_OG0003802	0
CG12439_OG0009296	0
CG12446_OG0001786_OG0	0
CG12448_OG0009145	0
CG1246_OG0011105	91
CG12464_OG0011955	0
CG12470_OG0007846	0
CG12479_OG0008243	0
CG12480_OG0008242	38
CG12481_OG0008237	76
CG12490_OG0000233_OG1	0
CG12496_OG0007599	2
CG12498_OG0008105	0
CG12499_OG0002285_OG0	1213
CG12502_OG0011339	303
CG12507_OG0008176	38
CG12511_OG0009568	0
CG12516_OG0005410	0
CG12517_OG0009649	15
CG12520_OG0010149	0
CG12521_OG0012944	0
CG12531_OG0008272	31
CG12535_OG0008128	1
CG12539_OG0008363	1811
CG12540_OG0008220	90
CG12541_OG0007825	20
CG12560_OG0012234	52
CG12567_OG0012740	1856
CG12576_OG0001784_OG0	5497
CG12581_OG0001679_OG0	4325
CG12589_OG0011424	0
CG12590_OG0011977	0
CG12594_OG0005596	189
CG12607_OG0011139	4189
CG12609_OG0008677	210
CG12617_OG0003653	2
CG12620_OG0009462	0
CG12637_OG0008050	0
CG12643_OG0007518	674
CG1265_OG0010531	1344
CG12655_OG0000445_OG2	719
CG12659_OG0007410	322
CG12661_OG0007749	0
CG12662_OG0007747	0
CG12672_OG0007868	17
CG12674_OG0003570	0
CG12679_OG0001731_OG0	4
CG12680_OG0001718	1
CG12682_OG0012323	0
CG12691_OG0007931	0
CG12692_OG0000634_OG0	320
CG12693_OG0012106	0
CG12698_OG0008169	306
CG12699_OG0000230_OG1	3
CG12702_OG0001192	561
CG12708_OG0000271_OG0	139
CG12708_OG0000271_OG0.2	222
CG1271_OG0010635	141
CG12713_OG0003881_OG0	89
CG12716_OG0008438	0
CG12723_OG0008557	118
CG12728_OG0000928_OG0	148
CG12729_OG0011725	35
CG1273_OG0010536	615
CG12730_OG0007375	314
CG12744_OG0000893	8
CG12746_OG0004208	1142
CG1275_OG0011072	2508
CG12768_OG0001283_OG0	193
CG12769_OG0007187	17
CG12773_OG0003140	1853
CG12782_OG0012281	0
CG12783_OG0000743_OG0	13
CG12784_OG0005236	0
CG12795_OG0008825	1077
CG12811_OG0002240	482
CG12817_OG0002595_OG0	17
CG12818_OG0004897	468
CG12822_OG0001599	806
CG12825_OG0001130_OG1	38
CG12826_OG0002951	3
CG12828_OG0011622	0
CG12831_OG0011623_OG0	0
CG12836_OG0002963_OG0	2
CG12848_OG0006045	323
CG12849_OG0011577	23
CG12851_OG0005862	100
CG12857_OG0006163	0
CG12860_OG0006154	0
CG12861_OG0006153	0
CG12862_OG0011585_OG0	0
CG12863_OG0011584	298
CG12866_OG0002772	0
CG12868_OG0001564	83
CG12869_OG0006145	68
CG12869_OG0006146	21
CG12877_OG0001472_OG0	1010
CG1288_OG0001350	0
CG12880_OG0005345	1059
CG12883_OG0001474	229
CG12885_OG0001477	41
CG12895_OG0006308	351
CG12909_OG0002821	445
CG12910_OG0006305	285
CG12911_OG0006304	556
CG12914_OG0002819	0
CG12917_OG0002815	0
CG12920_OG0006291	1
CG12926_OG0006349	417
CG12929_OG0006357	70
CG12934_OG0006315	19771
CG12935_OG0002846	176
CG12942_OG0001596_OG0	628
CG12945_OG0004570	735
CG12947_OG0004568	227
CG12948_OG0004558	525
CG12963_OG0001641_OG0	0
CG12964_OG0002996_OG0	542
CG12970_OG0006808	132
CG12971_OG0010294	15
CG12974_OG0010307	82
CG12983_OG0010332	2
CG12984_OG0003949	5
CG12985_OG0000915	1
CG12986_OG0011685	1
CG1299_OG0000523_OG0	4019
CG12990_OG0007696	8
CG12991_OG0007703	1877
CG12992_OG0011688	4
CG12994_OG0007707	2
CG12995_OG0008599	0
CG12998_OG0011739	0
CG13000_OG0011738	0
CG13001_OG0008580	639
CG13002_OG0008577	0
CG13003_OG0008572	2441
CG13004_OG0008570	300
CG13005_OG0008567	238
CG13008_OG0008305	2
CG13010_OG0003260	4
CG13012_OG0008317	245
CG13014_OG0008547	285
CG13016_OG0006536	531
CG13018_OG0006537	65
CG13021_OG0003241	0
CG13022_OG0010698	3
CG13023_OG0010699	45
CG13024_OG0010708	871
CG13026_OG0010716	0
CG13028_OG0004010	35
CG13031_OG0012200	384
CG13032_OG0004014_OG0	4
CG13033_OG0010736	1
CG13038_OG0010761	144
CG13039_OG0010762	0
CG1304_OG0000265_OG0	0
CG1304_OG0000265_OG1	0
CG13040_OG0010763	10
CG13041_OG0000280_OG0	1162
CG13041_OG0000280_OG0.2	2192
CG13042_OG0010767	3
CG13043_OG0000281_OG0	10
CG13043_OG0000281_OG1	1691
CG13044_OG0010768	9710
CG13045_OG0000814	101
CG13046_OG0010771	270
CG13047_OG0010772	20
CG13048_OG0010773	0
CG13049_OG0010774	0
CG13051_OG0011898	112
CG13053_OG0010778	1
CG13054_OG0010779	2
CG13055_OG0010780	7
CG13056_OG0010757	13
CG13058_OG0004021	7
CG13059_OG0010764	8725
CG13062_OG0010766	1
CG13064_OG0010775	23
CG13065_OG0010776	2
CG13066_OG0012201	1
CG13068_OG0002030_OG1	290
CG13069_OG0004022	7
CG1307_OG0004308	750
CG13070_OG0012202	0
CG13071_OG0011899	41
CG13073_OG0012731_OG0	23
CG13074_OG0010797	9
CG13075_OG0000216_OG0	8
CG13075_OG0000216_OG1	4
CG13077_OG0009097	27
CG13078_OG0003575_OG0	0
CG13081_OG0003574	2
CG13082_OG0009094	2486
CG13083_OG0009084	0
CG13084_OG0009083	2
CG13085_OG0001922	32
CG13086_OG0003709	48
CG13088_OG0001266	189
CG1309_OG0010533	1696
CG13096_OG0003720	3051
CG13097_OG0001923	1007
CG13101_OG0009304	171
CG13102_OG0009298	99
CG13108_OG0009295	88
CG13110_OG0011792	0
CG13113_OG0001247_OG0	0
CG13114_OG0009279	0
CG13116_OG0001878	521
CG13123_OG0001877	100
CG13124_OG0003502	7076
CG13126_OG0003515	274
CG13127_OG0001844	0
CG13131_OG0000790_OG0	0
CG13133_OG0003525	21
CG1314_OG0011674	0
CG13144_OG0009363	9
CG13148_OG0007214	38
CG13151_OG0006215	304
CG13154_OG0006206	0
CG13155_OG0006196	18
CG13157_OG0002779	13
CG1316_OG0000430_OG0	2809
CG13168_OG0006184	0
CG1317_OG0011084	3521
CG13170_OG0006182	1238
CG13171_OG0006180	0
CG13177_OG0012831	291
CG13185_OG0002928	1849
CG13186_OG0006594	77
CG13192_OG0006567	406
CG13193_OG0006565	4
CG13196_OG0006560	0
CG13197_OG0006563	955
CG13202_OG0001123_OG0	24
CG13203_OG0006235	29
CG13204_OG0006233	754
CG13215_OG0002793_OG0	33
CG13216_OG0001568_OG0	1
CG13218_OG0002791_OG0	0
CG13220_OG0001573_OG0	1081
CG13223_OG0001571_OG0	2
CG13226_OG0002794_OG0	10
CG13227_OG0006218_OG0	2841
CG13228_OG0011587_OG0	2
CG13229_OG0002786_OG0	55
CG13229_OG0002787_OG0	2460
CG13231_OG0006217	7
CG13239_OG0009815	14
CG1324_OG0007509	0
CG13243_OG0009147	0
CG13247_OG0010378	3
CG13248_OG0010371	176
CG13250_OG0011870	20
CG13251_OG0010355	14
CG13252_OG0003952	1283
CG13258_OG0009399	3
CG13272_OG0008882	455
CG13280_OG0008881	4
CG13282_OG0008887	239
CG13285_OG0010583	485
CG13287_OG0010216	42
CG13288_OG0010220	6
CG13293_OG0003937	61
CG13295_OG0010231	311
CG13297_OG0010242	0
CG13299_OG0011864	0
CG13300_OG0003943	568
CG13305_OG0011196	13
CG13306_OG0011204	46
CG13308_OG0004102	0
CG13309_OG0011211	0
CG13310_OG0011207	12
CG13312_OG0011210	0
CG13313_OG0004105_OG0	4
CG13314_OG0011224	271
CG13315_OG0011237	612
CG13318_OG0004834	984
CG13319_OG0006667	681
CG13321_OG0006673	248
CG13326_OG0006545	0
CG13330_OG0007271	1
CG13331_OG0007273	4
CG13332_OG0007274	33
CG13334_OG0007281	9
CG13337_OG0011662	30
CG13339_OG0007296	187
CG13344_OG0007304	478
CG13358_OG0007351	6
CG13359_OG0012499	173
CG13360_OG0010145	1635
CG13361_OG0003189	1
CG13362_OG0007862	2
CG13364_OG0001174_OG0	3
CG13365_OG0007831	199
CG13367_OG0003188_OG0	659
CG13369_OG0003181	685
CG13375_OG0007847	18
CG13377_OG0007849	4638
CG13380_OG0010135	1
CG13384_OG0003473	1028
CG13385_OG0012520	0
CG13386_OG0003471	43
CG1339_OG0006721	15
CG13390_OG0003479	236
CG13392_OG0003476	168
CG13397_OG0003469	322
CG13398_OG0003468	202
CG13403_OG0008236	36612
CG13404_OG0008224	30
CG13405_OG0011376	0
CG13407_OG0004768	1
CG13408_OG0004770	69
CG13409_OG0004775	83
CG13423_OG0007099	2
CG13426_OG0011654	0
CG13427_OG0003049	0
CG13428_OG0007100	3
CG13430_OG0001658	153
CG13436_OG0006622	13
CG13437_OG0006285	13
CG13438_OG0006243	0
CG1344_OG0012226	377
CG13442_OG0006244	0
CG13443_OG0006248	1
CG13445_OG0003880	0
CG13449_OG0009980	9
CG13454_OG0003875_OG0	3
CG13455_OG0009966	0
CG13457_OG0001288	10
CG13458_OG0004037	202
CG13460_OG0010841	165960
CG13465_OG0000343_OG0	0
CG13471_OG0004048	0
CG13473_OG0010860	0
CG13474_OG0004049	0
CG13476_OG0012898	0
CG13481_OG0000339_OG0	4
CG13481_OG0000339_OG1	0
CG13484_OG0010886	297
CG13488_OG0001544_OG1	29
CG13492_OG0005946	1
CG13501_OG0005936	0
CG13502_OG0005931	14
CG13502_OG0012991	3
CG13506_OG0007028	1483
CG13510_OG0006998	871
CG13511_OG0006997	23
CG13516_OG0006995	417
CG13526_OG0006986	0
CG13527_OG0006984	0
CG13531_OG0006978	885
CG13532_OG0006975	135
CG13538_OG0005981	0
CG13539_OG0012044	0
CG1354_OG0007555	5628
CG13541_OG0012280	0
CG13544_OG0005976	0
CG13545_OG0012580	29220
CG13551_OG0000540_OG1	252
CG13551_OG0012048	3798
CG13557_OG0012477	3
CG13558_OG0001556	0
CG13559_OG0012047	5
CG13561_OG0011643	92
CG13562_OG0011631	44
CG13575_OG0006892	1
CG13577_OG0001150_OG0	2
CG13578_OG0006898	31
CG13579_OG0006013	25
CG1358_OG0006724	283
CG13581_OG0002746	1
CG13585_OG0011574	1036
CG13587_OG0006025	2
CG13594_OG0006033	97
CG13599_OG0005537	255
CG1360_OG0006725	157
CG13601_OG0005534	464
CG13603_OG0005332	970
CG13605_OG0005319	1332
CG13606_OG0005306	31
CG13607_OG0005318	481
CG13609_OG0012982	29
CG13613_OG0005278	0
CG13614_OG0002525_OG0	0
CG13615_OG0002524	1
CG13616_OG0005272	0
CG13618_OG0005267	76
CG13622_OG0005268	10
CG13623_OG0005265	150
CG13625_OG0004618	655
CG13627_OG0004629	42
CG13630_OG0004630	1279
CG13631_OG0004635	418
CG13634_OG0004637	7
CG13641_OG0004650	191
CG13643_OG0002274	194
CG13653_OG0002504	13
CG13654_OG0005174	161
CG13663_OG0011496	476
CG13667_OG0004090_OG0	235
CG13670_OG0011168	1
CG13671_OG0004086_OG0	0
CG13675_OG0000560_OG2	10
CG13676_OG0003984	15199
CG13678_OG0000129_OG3	2376
CG1368_OG0008241	45566
CG13685_OG0010463	31
CG13689_OG0008772	99
CG13690_OG0008752	295
CG13692_OG0008754	2
CG13698_OG0010125	819
CG13699_OG0003907_OG0	22
CG13705_OG0010610	15547
CG13707_OG0010613	168
CG13708_OG0010614	6
CG1371_OG0006292	5110
CG13711_OG0010618	0
CG13712_OG0010619	0
CG13713_OG0010620	0
CG13716_OG0010627	0
CG13720_OG0004084	3
CG13721_OG0012208	45
CG13722_OG0011130	30774
CG13723_OG0010915	0
CG13724_OG0010917	1
CG13725_OG0010918	0
CG13727_OG0004055	6
CG13728_OG0010923	17
CG13731_OG0011910	137347
CG13733_OG0010089	1
CG13738_OG0011907	0
CG13739_OG0002891	17
CG13743_OG0006405	91
CG13744_OG0006409	4
CG13747_OG0006408	0
CG13748_OG0006626	16
CG13751_OG0001660_OG0	558
CG13760_OG0007606	332
CG13766_OG0009602	141
CG13771_OG0009612	28
CG13775_OG0003750_OG0	104
CG13784_OG0000956_OG0	153
CG13786_OG0003631	1
CG13796_OG0001883_OG0	1965
CG13801_OG0000219_OG0	0
CG13801_OG0000219_OG1	1
CG13806_OG0011077	417
CG13807_OG0011075	188
CG13810_OG0011066	116
CG13813_OG0010189	0
CG13829_OG0011464	1
CG13833_OG0004687	1630
CG13837_OG0002276	15
CG13838_OG0011993	0
CG13841_OG0004694	1
CG13842_OG0004706	0
CG13847_OG0004737	163
CG13850_OG0004743	644
CG13855_OG0004744	6
CG13856_OG0004745	608
CG13857_OG0004746	36
CG13862_OG0004760	8
CG13868_OG0007089	1177
CG13868_OG0013578	235
CG13869_OG0007075	0
CG1387_OG0008528	0
CG13870_OG0007093	36
CG13871_OG0003047	8
CG13872_OG0007071	2
CG13875_OG0011381	174
CG13876_OG0001334_OG0	102
CG13877_OG0011937	285
CG13884_OG0000403_OG0	1
CG13887_OG0011343	5514
CG13891_OG0002060	0
CG13893_OG0011360	1689
CG13894_OG0004129	261
CG13895_OG0004128	1091
CG13901_OG0011344	310
CG13907_OG0011337	4554
CG13912_OG0011325	91
CG13917_OG0011285	2526
CG13919_OG0011274	180
CG13920_OG0011271	411
CG13921_OG0011032	337
CG13924_OG0011054	25
CG13926_OG0011282	544
CG13928_OG0011279	868
CG13930_OG0011024	12
CG13931_OG0004073	0
CG13933_OG0011036	950
CG13937_OG0011056	322
CG13949_OG0003375	28
CG13950_OG0003376	125
CG13954_OG0006374	189
CG13955_OG0002890_OG0	185
CG13962_OG0012240	1
CG13970_OG0009133_OG0	0
CG13972_OG0005361	5
CG13983_OG0002696	1
CG13991_OG0000661_OG1	0
CG13992_OG0002070_OG0	5
CG13994_OG0011942	638
CG13995_OG0000538_OG0	63
CG13999_OG0000662_OG0	10
CG14005_OG0001926	467
CG14006_OG0001927	0
CG14007_OG0009567	8
CG14011_OG0003731	0
CG14013_OG0003734	0
CG14014_OG0009443	0
CG14015_OG0009446	76
CG14017_OG0003733	0
CG14020_OG0003686	6
CG14022_OG0008831	320
CG14024_OG0003410_OG0	66
CG14034_OG0008836	7
CG14036_OG0008842	3
CG14042_OG0001816	45
CG14043_OG0003425	1109
CG14044_OG0008964	14
CG14050_OG0000684	45
CG14052_OG0007777	1
CG14053_OG0012099	5
[truncated: 9,910 more rows]
