# Supplementary material for: Evolution of chemosensory tissues and cells across ecologically diverse Drosophilids
Source: Nat Commun. 2024 Feb 5;15:1047. doi: 10.1038/s41467-023-44558-4 (PMC10844241; doi:10.1038/s41467-023-44558-4)
Supplement: Supplementary file 18 — Supplementary Data 15 [file 41467_2023_44558_MOESM18_ESM.zip › all_count_tables_renamed/SANB11FO_counts_trim_genes_FBids_1_1_sorted.txt]

128up_OG0006588	2494
14-3-3epsilon_OG0002478	16396
14-3-3epsilon_OG0001126_OG1	24321
140up_OG0004534	726
18w_OG0003044	1943
26-29-p_OG0010897	21645
2mit_OG0000576_OG0	21
5-HT1A_OG0006644	21
5-HT1B_OG0006647	32
5-HT2A_OG0000287_OG0	35
5-HT2B_OG0011472	10
5-HT7_OG0005777	19
5PtaseI_OG0005188	1024
7B2_OG0004187	150
a_OG0006460	1494
a10_OG0010691	6
a5_OG0009037	0
a6_OG0007651	688
AANATL2_OG0003640	267
AANATL4_OG0000091_OG1	233
AANATL7_OG0007605	4
Aasdh_OG0001831	818
Aatf_OG0001947	1689
aay_OG0011265	5069
ab_OG0009683	256
ab_OG0009684	211
ABCB7_OG0011281	2886
Pmp70_OG0003257	7601
Abd-B_OG0005000	1787
Abi_OG0002227_OG0	1248
Abl_OG0010722	5396
abo_OG0009656	945
Abp1_OG0010565	2062
abs_OG0003097	1342
ac_OG0007843	0
Ac13E_OG0008321	1457
Ac3_OG0009573	79
Ac78C_OG0010320	337
Acam_OG0000252_OG0	0
Acam_OG0000252_OG1	0
Acam_OG0005131	0
CG9149_OG0011313	2091
Acbp1_OG0009246	1121
Acbp2_OG0010415	9757
Acbp4_OG0000311_OG0	10
Acbp4_OG0000311_OG1	61
Acbp6_OG0010414	6
ACC_OG0007193	32550
AcCoAS_OG0000812	13179
Ace_OG0000652_OG0	65
Acer_OG0000953_OG0	2999
Acer_OG0003808	8354
Acf_OG0002671	2877
Achl_OG0002770	303
acj6_OG0008333	0
acj6_OG0008334	9
Ack_OG0010507	3363
Ack-like_OG0006546	1647
Acn_OG0009540	4201
CG5009_OG0006075	3004
Acox57D-d_OG0006913	1032
Acox57D-p_OG0001151	4817
Acp1_OG0009317	5
Acp32CD_OG0009664	1
Acp65Aa_OG0003939	10
Acph-1_OG0001513	1361
CG12512_OG0008829	1093
CG18155_OG0007972	36
Acsl_OG0007133	12817
Act42A_OG0000022_OG0	420
Act42A_OG0000022_OG1	92
Act42A_OG0000022_OG3	134846
Act42A_OG0000022_OG4	47761
Act42A_OG0000022_OG5	6577
Actn_OG0003148_OG0	17304
Actn3_OG0011403_OG0	0
ACXB_OG0000046_OG0	1
ACXB_OG0000046_OG1	87
ACXB_OG0000046_OG2	0
ACXB_OG0000046_OG2.2	3
ACXD_OG0004078_OG0	683
Acyp_OG0009408	0
Acyp2_OG0011498	391
Ada_OG0002342	88
Ada1-2_OG0003777_OG0	280
Ada2a_OG0005051	205
Ada2b_OG0004799	975
Ada3_OG0007872	1255
AdamTS-A_OG0005247	1787
AdamTS-A_OG0012010	67
AdamTS-B_OG0008089	316
Adar_OG0007649	1054
Adat1_OG0003596	61
Adck1_OG0006032	1882
Adck5_OG0010063	1106
ADD1_OG0006579	1218
Adf1_OG0001636_OG0	415
Adgf-A_OG0001991_OG0	0
Adgf-A_OG0003900	14297
Adgf-A2_OG0010109	219
Adgf-B_OG0010108	1
Adgf-C_OG0001030_OG0	154
Adgf-D_OG0002208_OG0	2161
Adgf-E_OG0006152	0
Adh_OG0003395_OG0	0
Adi1_OG0010940	2025
AdipoR_OG0004727	12074
CG3809_OG0004951	0
AdenoK_OG0003918_OG0	2922
Ady43A_OG0002958	606
AdoR_OG0005733	429
adp_OG0006108	1185
AdSS_OG0000854_OG0	11416
Aduk_OG0004873	1191
Ae2_OG0010984	2260
CG6512_OG0010913	4898
aft_OG0006080	395
Afti_OG0005567	967
Ag5r_OG0008212	1263
Ag5r2_OG0008213	507
AGBE_OG0007237	17612
AgmNAT_OG0001753	340
ago_OG0010530	6693
AGO1_OG0007307	3984
AGO2_OG0000119_OG0	13564
Agpat1_OG0008448	902
Agpat2_OG0003465	1298
Agpat3_OG0004018	6245
Agpat4_OG0004019_OG0	7410
ADPS_OG0002932	2408
agt_OG0001016_OG0	55
Spat_OG0007723	7113
Ahcy_OG0001195_OG0	6600
AhcyL1_OG0011110	3626
AIF_OG0001225	3043
AIMP1_OG0007108	1982
AIMP2_OG0009977	1678
AIMP3_OG0005998	846
Adk1_OG0010829	2721
Adk3_OG0005467	863
Ak6_OG0007201	511
Akap200_OG0000367_OG0	5195
Akh_OG0010512	23
AkhR_OG0009627	1525
akirin_OG0010441	4305
Akr1B_OG0001292	17018
Akt1_OG0005415	4390
al_OG0008749	456
Aladin_OG0007570	999
AlaRS_OG0003477	9237
AlaRS-m_OG0010596	1689
Alas_OG0006853	13127
alc_OG0006389	5811
Ald1_OG0005647	53561
Ald2_OG0005645	0
Aldh_OG0003615	14607
Aldh-III_OG0006742	9351
Aldh7A1_OG0003841_OG0	1155
Alg-2_OG0001588_OG0	1920
Alg1_OG0002607_OG0	3319
Alg10_OG0000709_OG0	618
Alg11_OG0012170	2282
CG8412_OG0004562	1331
Alg14_OG0001194_OG0	207
Alg2_OG0010641	1166
Alg3_OG0003012	167
Alg3_OG0006966	976
CG5287_OG0001281	548
CG5287_OG0003790	677
Alg9_OG0005173	1463
Alh_OG0004317	3637
Alh_OG0004319	648
Alh_OG0011430	282
alien_OG0009301	2588
ALiX_OG0005343	5104
Alk_OG0006414	610
CG12179_OG0001176_OG0	856
Alp1_OG0010289	174
Alp10_OG0010194	4
Alp11_OG0008522	31
Alp12_OG0003717	959
Alp13_OG0001034	20
Alp2_OG0000261_OG0	25
Alp2_OG0000261_OG1	26898
Alp4_OG0005779	44390
Alp6_OG0006360	307
Alp7_OG0003030	50
Alp9_OG0003931	3
alph_OG0000083_OG0	4072
alph_OG0005113	3658
alpha-Catr_OG0006852	74
alpha-Est1_OG0004357	1645
alpha-Est10_OG0004350	2067
alpha-Est2_OG0000314	1704
alpha-Est3_OG0004356	1144
alpha-Est6_OG0004354	0
alpha-Est7_OG0001351	1762
alpha-Est8_OG0004352	2471
alpha-Est9_OG0004351	957
alpha-Man-Ia_OG0003130	452
alpha-Man-Ia_OG0003131	324
alpha-Man-Ia_OG0001168	1408
alpha-Man-Ib_OG0005087	1366
alpha-Man-Ic_OG0011549	0
alpha-Man-IIa_OG0004878	2212
alpha-Man-IIb_OG0005229	1042
alpha-PheRS_OG0008296	2885
alpha-Spec_OG0011040	28565
alpha4GT1_OG0000948	1639
alphaCOP_OG0011275	7325
alphaSnap_OG0010384	4325
alphaTub67C_OG0010998	7746
Alr_OG0008278	1472
alrm_OG0002498	538
Als2_OG0009863	3211
alt_OG0004894	8892
aly_OG0004083	0
Ama_OG0002112	407
Amacr_OG0009433	865
amd_OG0001918	725
Amnionless_OG0008741	489
amon_OG0011540	111
amos_OG0003702_OG0	0
AMPdeam_OG0008245	8274
Amph_OG0007204	9957
AMPKalpha_OG0001698	5734
Amt_OG0004607	12
Amun_OG0008385	5317
amx_OG0007575	514
Amy-p_OG0000157_OG0	7
Amy-p_OG0000157_OG0.2	0
Amyrel_OG0006416	18
ana_OG0006403	795
ana1_OG0002269	987
ana2_OG0007120	555
ana3_OG0006194	1065
Ance-2_OG0003658	4
Ance-3_OG0001891_OG0	514
Ance-3_OG0009407	284
Ance-4_OG0006406	5906
Ance-5_OG0005870	1237
anchor_OG0010100	1202
Andorra_OG0011741	0
Ank2_OG0010460	572
Ankle2_OG0000780	6433
l(2)35Be_OG0003404_OG0	0
anox_OG0007490	1859
Ant2_OG0008041	32
antdh_OG0008007	514
Antp_OG0002113	346
antr_OG0007227	5
AnxB10_OG0008082	4622
AnxB11_OG0008196	2795
AnxB9_OG0004410	26642
aop_OG0003458	2273
aos_OG0010741	631
Aos1_OG0002145_OG0	1390
AOX1_OG0005242	4338
AOX2_OG0000143_OG0	1947
AOX2_OG0000143_OG1	12
AOX4_OG0001465	41
ap_OG0005832	1047
AP-1-2beta_OG0008273	5482
AP-1gamma_OG0007680	6375
AP-1mu_OG0005553	3258
AP-1sigma_OG0005334	3249
AP-2alpha_OG0008751	4349
AP-2mu_OG0004736	2890
AP-2sigma_OG0004385	1261
Apc_OG0005387	3872
APC10_OG0005888	511
Apc2_OG0005308	1521
APC4_OG0003171_OG0	583
APC7_OG0001703	829
ApepP_OG0000963	2073
aph-1_OG0003552_OG0	740
aPKC_OG0006607	618
aPKC_OG0006608	4
aPKC_OG0006609	372
Aplip1_OG0011323	111
apn_OG0002443_OG0	803
apolpp_OG0012638	68075
app_OG0010830	874
APP-BP1_OG0010070	1047
Appl_OG0007834	4241
Aprt_OG0004075	1269
Aps_OG0010085	2797
apt_OG0002733	2628
CG18815_OG0010034	5588
AQP_OG0007242	756
aqrs_OG0005393	0
aqz_OG0001049_OG1	10492
ara_OG0009939	159
aralar1_OG0001518	8070
Arc1_OG0002768_OG0	13559
Arc2_OG0006127	1012
Arc42_OG0001370_OG0	2747
Archease_OG0002289_OG0	481
Arf51F_OG0006831	2966
Arf79F_OG0012164	12041
ArfGAP1_OG0010836	2765
ArfGAP3_OG0003816_OG0	0
Arfip_OG0005451	762
Arfrp1_OG0007681	431
arg_OG0003183	1574
arg_OG0007835	1544
Argk_OG0011233	64213
Argk_OG0011925	1905
Argl_OG0009800	335
CG31469_OG0002209_OG0	334
ArgRS_OG0008151	2351
ArgRS-m_OG0004367	747
ari-1_OG0007878	2403
ari-2_OG0003028	1865
Arl1_OG0010003	1424
Arl2_OG0004816	234
Arl5_OG0011164	825
Arl6_OG0007042	8
Arl6IP1_OG0004993	1292
Arl8_OG0004797	1639
arm_OG0007636	15349
armi_OG0002027	3229
Arp1_OG0004441	3483
Arp10_OG0007423	1365
Arp2_OG0001770	3499
Arp3_OG0010555	3521
Arp5_OG0001448_OG0	437
Arp53D_OG0011600	0
Arp6_OG0008512	557
Arp8_OG0007614	1202
Arpc1_OG0009187	5678
Arpc2_OG0009417	5913
Arpc3A_OG0005226	1142
Arpc3B_OG0008590	134
Arpc4_OG0008719	1579
Arpc5_OG0008957	963
arr_OG0007264	1703
Arr1_OG0009490	203
Arr2_OG0004099	384
Ars2_OG0005840	6255
Art1_OG0004911	3799
Art2_OG0008773	1
Art3_OG0004604	2020
Art4_OG0004574	1520
Art6_OG0004528_OG0	0
Art7_OG0001547_OG0	1021
Art8_OG0009662	553
Art9_OG0002219_OG0	0
Arts_OG0000486_OG0	7462
aru_OG0003377	4271
Arv1_OG0013036	282
arx_OG0009914	273
Asap_OG0007180	3658
Asator_OG0002682_OG1	1278
Asciz_OG0010646	207
ase_OG0007840	19
asf1_OG0009889	1395
ash1_OG0000982_OG0	123
ash2_OG0004623	1296
Ask1_OG0004518	4240
asl_OG0004217	937
AsnRS_OG0003707	5686
AsnRS-m_OG0006452	398
AsnS_OG0000992	1211
asp_OG0004633	2780
Asph_OG0006509	4011
ASPP_OG0006932	1485
CG9572_OG0008488	2027
AspRS_OG0006665	7632
AspRS-m_OG0008886	4135
asrij_OG0006972	1662
asRNA:CR31429_OG0002339_OG0	485
asRNA:CR42743_OG0003772_OG0	0
asRNA:CR43299_OG0012338_OG0	0
asRNA:CR43426_OG0012535_OG0	0
asRNA:CR43454_OG0002277_OG0	758
asRNA:CR43463_OG0001607_OG0	489
asRNA:CR43809_OG0003675_OG0	0
asRNA:CR44106_OG0002406_OG0	6
asRNA:CR44169_OG0002969_OG0	27
asRNA:CR44179_OG0001455_OG0	2160
asRNA:CR44372_OG0000331_OG0	29
asRNA:CR44372_OG0000331_OG1	22
asRNA:CR44894_OG0012090_OG0	1
asRNA:CR45044_OG0005605_OG0	615
asRNA:CR45195_OG0000203_OG0	1376
asRNA:CR45195_OG0000203_OG1	2765
asRNA:CR45350_OG0001645_OG0	5619
asRNA:CR45943_OG0010336	690
asRNA:CR46029_OG0000226_OG0	38
asRNA:CR46029_OG0000226_OG1	20
asRNA:CR46139_OG0003106_OG0	58
asRNA:CR46246_OG0011916	0
asRNA:CR46354_OG0002193_OG0	353
asRNA:CR46473_OG0000925_OG0	3209
Ass_OG0001346	226
ast_OG0003560	1402
AstA_OG0004634	64
AstA-R1_OG0000689	32
AstA-R2_OG0005396	352
AstC_OG0009668	13
AstC-R1_OG0010134	3
AstC-R2_OG0001295_OG0	6
AstCC_OG0009669	0
asun_OG0002419_OG0	573
Asx_OG0006138	1659
Atac1_OG0003748_OG0	147
Atac2_OG0009508	634
Atac3_OG0000828	897
Tat_OG0001330	1382
Ate1_OG0003045	3230
Atet_OG0003384	781
Atf-2_OG0006059	557
Atf3_OG0007763	1527
Atg1_OG0009929	309
Atg1_OG0009931	3242
Atg10_OG0001598	87
Atg101_OG0008681	1571
Atg12_OG0011904	250
Atg13_OG0004817	1727
Atg14_OG0005089	1260
Atg16_OG0005703	1891
Atg17_OG0004232	3084
Atg18a_OG0011152	3083
Atg18b_OG0001271_OG0	127
Atg2_OG0011112	5727
Atg3_OG0009922	2748
Atg4a_OG0009014	2473
Atg4b_OG0005256	1217
Atg5_OG0007974	810
Atg6_OG0005323	1168
Atg7_OG0006714	854
Atg8a_OG0008043	13378
Atg8b_OG0005571	0
Atg9_OG0006487	2329
atilla_OG0011822	9652
atk_OG0010362	261
atl_OG0001399	8834
atms_OG0004154	1384
ato_OG0004804	0
Atox1_OG0012695	1004
ATP6AP2_OG0004869	20276
ATP7_OG0008369	2324
ATP8A_OG0007260	4433
ATP8A_OG0007261	13
Atpalpha_OG0002140	31015
ATPCL_OG0006680	30475
ATPsynB_OG0010987	12251
ATPsynbeta_OG0005823	70628
ATPsynbetaL_OG0001317	0
ATPsynC_OG0005792	43564
ATPsynCF6_OG0005500	7544
ATPsynCF6L_OG0010605	0
ATPsynD_OG0004477	16411
ATPsyndelta_OG0007526	10911
ATPsynE_OG0005568	7718
ATPsynG_OG0009657	8167
ATPsyngamma_OG0005690	17860
ATPsynGL_OG0009315	0
ATPsynO_OG0012619	11136
AttC_OG0000164_OG0	7667
AttC_OG0007258	8059
AttD_OG0004890	2
Atu_OG0002096	1961
Atx-1_OG0012102	20
Atx2_OG0011501	7039
Atxn7_OG0003444	1310
aub_OG0000482_OG0	3381
aurA_OG0004964	873
aurB_OG0009647	601
aust_OG0001881	2
aux_OG0003096_OG0	3490
ave_OG0006159	314
Aven_OG0003291	394
awd_OG0002664	28981
Awh_OG0010478	187
axed_OG0010262	839
Axn_OG0005720	2013
axo_OG0003993	3094
axo_OG0010625	1392
axo_OG0010626	3775
axo_OG0010628	850
Axs_OG0008319	1568
Axud1_OG0003447	2432
az2_OG0006736	495
azot_OG0000210_OG0	1
azot_OG0000210_OG1	0
b_OG0009189	296
B-H1_OG0000267_OG0	118
B-H1_OG0000267_OG1	40
B4_OG0009202	2497
B52_OG0001376_OG0	7389
b6_OG0007653	183
B9d1_OG0005246	31
B9d2_OG0005830	4
bab1_OG0011327	52
bab1_OG0011328	42
bab2_OG0011326	3322
babo_OG0006628	1071
babos_OG0007027	4524
Bacc_OG0008947	17085
Bace_OG0000801_OG0	882
baf_OG0003792	1276
bai_OG0005189	3729
Balat_OG0007229	15
Baldspot_OG0010721	9933
ball_OG0001092_OG1	1373
bam_OG0005170	55
bap_OG0001358_OG0	182
Bap111_OG0007677	5403
Bap170_OG0000903_OG0	3516
Bap55_OG0005900	1347
Bap60_OG0008560	3312
IMPPP_OG0000305_OG1	38773
barc_OG0010291	1209
bark_OG0008784	1239
barr_OG0000425_OG0	2304
baz_OG0008596	3508
bb8_OG0005496	1
bbc_OG0007266	6224
CG18067_OG0007098	43483
bbg_OG0010871	547
bbg_OG0010872	2702
BBIP1_OG0004876	326
BBS1_OG0010413	6
BBS4_OG0002785_OG0	2
BBS5_OG0002086	44
BBS8_OG0008755	13
BBS9_OG0006919	26
bbx_OG0008688	3635
bc10_OG0010387_OG0	456
BCAS2_OG0005540	616
bcd_OG0002111_OG0	518
bchs_OG0003722	46
BCL7-like_OG0007566	667
bcn92_OG0007793	599
Bdbt_OG0004400	619
bdg_OG0006805	3986
bdl_OG0003385	459
Bdp1_OG0009215	1799
be_OG0000785	2218
BEAF-32_OG0006164	2004
beag_OG0004860	1278
beat-Ia_OG0011784	46
beat-Ib_OG0009146	25
beat-Ic_OG0001866_OG0	7
beat-IIa_OG0005482	75
beat-IIb_OG0005481	113
beat-IIIa_OG0009463	12
beat-IIIb_OG0009460	6
beat-IIIc_OG0003687	97
beat-IV_OG0005508	32
beat-Va_OG0005024	18
beat-Vb_OG0005021	25
beat-Vc_OG0001062_OG0	19
beat-VII_OG0011542	2
beat-VII_OG0011544	0
beg_OG0004008	537
bel_OG0001048	13201
Bem46_OG0008920	682
ben_OG0000514_OG0	2804
Best1_OG0002590_OG0	3582
Best2_OG0010251	9118
Best3_OG0009963	5
Best4_OG0000558_OG0	0
Bet1_OG0003845_OG0	1044
Bet3_OG0004072	736
beta-PheRS_OG0005298	1893
beta-Spec_OG0007697	33674
beta'COP_OG0009212	5873
beta3GalTII_OG0012738	257
beta4GalNAcTA_OG0006521	849
beta4GalNAcTB_OG0002610	399
beta4GalT7_OG0005195	546
betaCOP_OG0008653	8798
betaggt-I_OG0008962	1484
betaGlu_OG0002667	993
CG32396_OG0011696	1
Bgb_OG0011276	566
bgcn_OG0001647	1190
bgm_OG0009412	13763
BHD_OG0010421	351
bi_OG0003201	116
bi_OG0012904	9
BI-1_OG0004087	5134
bib_OG0001843_OG0	144
BicC_OG0009143	18996
BicD_OG0009474	4014
CG11873_OG0005086	905
bif_OG0003277	8294
bif_OG0012761	1613
BigH1_OG0001085_OG0	3856
bigmax_OG0005365	848
Bili_OG0002506_OG0	24
bin_OG0010286	168
Bin1_OG0005423	839
bin3_OG0007310	6215
bip1_OG0010560	1232
Bka_OG0009250	827
blanks_OG0011885_OG0	11
Blimp-1_OG0010196	2855
Blm_OG0002608	714
Blos1_OG0006148	327
Blos2_OG0010078	231
Blos3_OG0009918	313
Blos4_OG0010933	481
blot_OG0010924	1864
blow_OG0006726	1142
blp_OG0005216	835
blw_OG0006982	63573
bma_OG0010967	10
Bmcp_OG0010022	1160
bmm_OG0010858	4388
bnb_OG0001206_OG1	4738
CG5059_OG0012191	6462
bnk_OG0005787	0
bnl_OG0004512	757
boca_OG0006727	1090
bocks_OG0002575_OG0	1526
BOD1_OG0005544	2818
boi_OG0007601	811
boi_OG0007603	416
boil_OG0012322	0
bol_OG0011238	758
boly_OG0007153	0
BomBc1_OG0001623	10
BomBc2_OG0000769_OG0	5988
BomBc3_OG0004769	2774
BomT3_OG0011469	4441
bon_OG0004934	2436
bond_OG0004726	1368
bonsai_OG0007008	1299
Boot_OG0006400	1629
bor_OG0004967	2994
bora_OG0003911	1040
BORCS5_OG0008208	1042
BORCS6_OG0011365	329
BORCS7_OG0007103	99
borr_OG0009292	1601
boss_OG0005676	53
botv_OG0006642	1488
bou_OG0007819	886
bowl_OG0008785	637
BoYb_OG0000400_OG0	862
br_OG0007659	243
br_OG0011928	17
Br140_OG0001629	3651
brat_OG0001919	4909
Brca2_OG0000883	761
Brd_OG0010852	6
CG7154_OG0009310	3111
Brd8_OG0002488	1108
Bre1_OG0010209	3249
Brf_OG0005483	689
Brf_OG0005485	163
brk_OG0007975	557
brm_OG0009999	5313
Brms1_OG0008442	1212
Bro_OG0011272	1
brp_OG0000499_OG1	116
l(3)72Ab_OG0009997	3380
bru1_OG0009737	88
bru1_OG0009738	11080
bru2_OG0009740	3028
bru2_OG0011823	61
bru2_OG0012161	497
bru3_OG0010907	329
bru3_OG0011909	0
Bruce_OG0004896	5546
brun_OG0003663	2690
brv1_OG0000706_OG0	0
brv2_OG0010919	0
brv3_OG0011666	2
BRWD3_OG0005288	6899
brwl_OG0009277	1186
bs_OG0003002	566
bs_OG0006897	510
bsf_OG0001906_OG0	4069
Bsg_OG0009780	9533
Bsg25D_OG0003412_OG0	2999
bsh_OG0009110	4
bsk_OG0012344	1553
bt_OG0000537_OG1	124
BTBD9_OG0000546_OG0	1470
BtbVII_OG0011887	2401
btd_OG0007557	323
Btk29A_OG0001838	2951
Btk29A_OG0011763	200
btl_OG0002041	511
btn_OG0004719	7
Btnd_OG0008611	64
btsz_OG0001035_OG1	880
btsz_OG0004581	0
btv_OG0003692	2
btv_OG0009487	19
btz_OG0005342	4786
Bub1_OG0001806_OG0	1873
Bub3_OG0005120	1166
BubR1_OG0000657_OG0	1863
Buffy_OG0006561	1394
bug_OG0006803	894
Bug22_OG0009372	533
BuGZ_OG0008876	2025
CG8270_OG0010257	861
bun_OG0000556	2166
bun_OG0009749	5218
bur_OG0003683_OG0	5419
Burs_OG0001045_OG0	0
bves_OG0007497	618
bves_OG0007499	465
bw_OG0006000	149
bwa_OG0009122	296
bwa_OG0012525	257
Bx_OG0008666	7
Bx_OG0008667	744
Bx42_OG0007682	4532
by_OG0005550	8655
byn_OG0010803	2751
bys_OG0007950	1835
c-cup_OG0012143	0
c(3)G_OG0001464_OG0	421
c11.1_OG0007569	7363
c12.1_OG0007568	1690
c12.2_OG0007567	2728
C15_OG0002126_OG0	88
C1GalTA_OG0009799	1123
C3G_OG0007801	3138
C901_OG0008027	75
ca_OG0005700	4015
Ca-alpha1D_OG0009140	1911
Ca-alpha1T_OG0003323	491
Ca-beta_OG0009681	308
Ca-Ma2d_OG0009139	1202
CaBP1_OG0008860	6904
cac_OG0000605_OG0	22
cact_OG0009392	13437
cactin_OG0003129	1253
cad_OG0009437	2298
Cad74A_OG0010922	265
Cad86C_OG0002368	899
Cad87A_OG0001088_OG0	242
Cad89D_OG0001058_OG0	217
Cad96Ca_OG0011497	1981
Cad96Cb_OG0005172	20
Cad99C_OG0005704	1226
CadN_OG0000277_OG1	27
Caf1-105_OG0002830	2438
Caf1-180_OG0007408	3942
Caf1-55_OG0001036	3217
cag_OG0001595_OG0	0
CAH1_OG0009192	17913
CAH13_OG0002843	0
CAH14_OG0002807	0
CAH15_OG0006256	6
CAH16_OG0000498_OG1	25
CAH2_OG0001000_OG0	934
CAH3_OG0003177	2185
CAH5_OG0005796	315
CAH7_OG0000840	735
CAH8_OG0004748	19
CAH9_OG0005622	2240
CAHbeta_OG0002334	786
cal1_OG0002556_OG0	3470
CalpA_OG0003035	2638
CalpB_OG0010971	3097
CalpC_OG0008186	909
Calr_OG0005564	34810
Cals_OG0013279_OG0	2133
Calx_OG0002139_OG0	169
Calx_OG0004417	1913
Calx_OG0004418	1986
calypso_OG0006121	729
Cam_OG0012053	12583
CaMKI_OG0012767	10695
CaMKII_OG0013280	6587
Camp_OG0005907	1008
Camta_OG0006364	903
Camta_OG0006365	120
can_OG0004061_OG0	0
CanA1_OG0005778	1272
CanB_OG0000231_OG0	91
CanB_OG0000231_OG1	4304
Cand1_OG0009382	2690
CAP_OG0000587_OG0	8695
CAP_OG0012405	15
Cap-D2_OG0005121	2038
Cap-D3_OG0009448	478
Cap-G_OG0002924	2719
Cap-H2_OG0004906	757
Capa_OG0005712	2
Caper_OG0009347	7008
Capr_OG0010138	6265
caps_OG0010156	3501
caps_OG0010157	2597
capt_OG0009025	9048
capu_OG0000612_OG0	355
car_OG0007437	1195
CARPA_OG0007960	36
CARPB_OG0007554	3
CarT_OG0009432	5
cas_OG0004236	127
casp_OG0006502	3562
cass_OG0009476	3282
Cat_OG0003869	33767
cathD_OG0002862	23612
cato_OG0006491	0
Catsup_OG0009538	3409
caup_OG0009938	85
cav_OG0000654	785
caz_OG0003243_OG0	3398
cbc_OG0007265	686
Cbl_OG0002051_OG0	3996
CBP_OG0001721	920
CBP_OG0007971	1426
Cbp20_OG0005066	604
Cbp53E_OG0006447	168
Cbp80_OG0007913	1130
Cbp80_OG0007915	1393
Cbs_OG0003124	2830
cbs_OG0007263	1329
cbt_OG0008760	6107
Cby_OG0004789	5
Cc2d2a_OG0002702	8
CCAP_OG0011467	32
CCAP-R_OG0000870	26
ccb_OG0012089	0
CCDC151_OG0011900	1
CCDC53_OG0009785	283
Ccdc58_OG0010399	697
Ccdc85_OG0008917	439
CCHa1_OG0004530	26
CCHa1-R_OG0006065	140
CCHa2_OG0002186_OG0	238
CCHa2-R_OG0005836	56
Cchl_OG0004776	3240
CCKLR-17D1_OG0003334	2
CCKLR-17D1_OG0008675	0
CCKLR-17D1_OG0011744	0
CCKLR-17D3_OG0008678	11
Ccm3_OG0005250	2479
Ccn_OG0010106	22
Ccn_OG0010107	17
Ccn_OG0012179	5
Ccp84Ab_OG0000178_OG0	5
Ccp84Ac_OG0001349_OG0	560
Ccp84Ae_OG0002110_OG0	11
Ccp84Af_OG0000109_OG0	0
Ccp84Af_OG0000109_OG1	1
Ccp84Af_OG0000109_OG2	16
Ccp84Ag_OG0001348_OG0	567
Ccs_OG0006299	953
CCT1_OG0002281_OG0	8201
CCT2_OG0003145	8465
CCT3_OG0004995	7702
CCT4_OG0000979	7544
CCT5_OG0006600	7930
CCT6_OG0008508	7644
CCT7_OG0004839	3362
CCT7_OG0004841	1489
CCT8_OG0007117	9466
Ccz1_OG0010481	476
cd_OG0004708	9
CD98hc_OG0001357_OG0	9657
Cda4_OG0008701	794
Cda5_OG0008721	690
Cda9_OG0002707	3
CDase_OG0005749	370
cdc14_OG0009306	2960
Cdc16_OG0005493	1009
Cdc23_OG0009421	917
Cdc27_OG0010426	2500
Cdc2rk_OG0006290	413
Cdc37_OG0011041	3180
Cdc42_OG0008268	3993
Cdc45_OG0007388	1961
Cdc5_OG0011371	2577
CDC50_OG0008483	3457
Cdc6_OG0002054	1832
Cdc7_OG0007729	4003
Cdep_OG0002087	1675
Cdep_OG0004159	2511
CdGAPr_OG0009111	3947
cdi_OG0000729	4093
cDIP_OG0004394	2414
Cdk1_OG0000555_OG0	1435
Cdk12_OG0009875	2061
Cdk2_OG0002391	1441
CDK2AP1_OG0008015	745
Cdk4_OG0006632	884
Cdk5_OG0002993	927
Cdk5alpha_OG0009389	279
Cdk7_OG0001724	730
Cdk8_OG0010977	392
Cdk9_OG0007009	668
Cdlc2_OG0000234_OG1	3207
cdm_OG0002482	2073
Cds_OG0010549	2019
Ced-12_OG0009727	1307
ced-6_OG0006366	11475
CenB1A_OG0004675	2912
CenG1A_OG0003595_OG0	2174
CenG1A_OG0009182	153
Cenp-C_OG0002322	2566
Cep135_OG0009952	393
Cep135_OG0009954	289
cep290_OG0004127	26
Cep89_OG0006812	2
Cep97_OG0008778	560
cer_OG0012078	1765
Cerk_OG0004182	3889
cert_OG0011161	2504
Cf2_OG0008971	2715
Cfp1_OG0007571	1173
CG5789_OG0004615	1957
cg_OG0006533	5405
CG10000_OG0005395	17
CG10005_OG0004963	342
CG10011_OG0005399	534
CG10013_OG0002410_OG0	0
CG10019_OG0008786	139
CG10026_OG0009081	1108
CG10029_OG0004344	2
CG10031_OG0008792	2259
CG10035_OG0004420	5
CG10038_OG0001436_OG0	1017
CG10041_OG0012259_OG0	0
CG10051_OG0007036	73
CG10053_OG0004336	256
CG10055_OG0004329	1927
CG10062_OG0007038	120
CG10063_OG0010284	121
CG10064_OG0010282	11
CG10068_OG0004321	816
CG10073_OG0000065_OG2	62
CG10075_OG0010279	905
CG10077_OG0010277	11903
CG10082_OG0005964	5861
CG10086_OG0001355	958
CG10089_OG0010567	449
CG10098_OG0004320	1186
CG10104_OG0006132	4
CG10116_OG0010569	321
CG10126_OG0005023	2762
CG10132_OG0009091	1614
CG10137_OG0009093	235
CG10139_OG0006151	774
CG10140_OG0010573	15
CG10147_OG0010256	193
CG10151_OG0006160	156
CG10154_OG0010575	1
CG10163_OG0010252	30
CG10164_OG0001489	0
CG10165_OG0011781	447
CG10171_OG0010163	954
CG10175_OG0005507	466
CG10177_OG0001079_OG0	6
CG10184_OG0005509	1372
CG10185_OG0005203	9
CG10189_OG0009087	470
CG10194_OG0009085	378
CG10195_OG0003572	629
CG10205_OG0006168	685
CG10208_OG0005527	434
CG10209_OG0006169	866
CG10211_OG0009505	6119
CG10222_OG0010165	221
CG10226_OG0010249	1487
CG10237_OG0003462	6914
CG1024_OG0004294	830
CG10252_OG0011517	0
CG10254_OG0002565	8154
CG10257_OG0006606	7
CG10264_OG0005208	288
CG10265_OG0006935	314
CG10274_OG0003940	1588
CG10280_OG0004257	123
CG10283_OG0001907_OG0	994
CG10286_OG0004292	1586
CG10298_OG0004288	5
CG10300_OG0005516	29
CG10301_OG0005515	19
CG10307_OG0005957	122
CG10311_OG0004972	1754
CG10317_OG0004974	0
CG10321_OG0005965	3467
CG10324_OG0004994	604
CG10332_OG0005992	0
CG10333_OG0009507	1571
CG10336_OG0009516	915
CG10337_OG0009096	845
CG10338_OG0009517	617
CG10339_OG0006873	318
CG10340_OG0001059_OG0	1812
CG10341_OG0009518	1142
CG10343_OG0009520	671
CG10344_OG0007020	538
CG10345_OG0002430_OG0	310
CG10347_OG0000607_OG0	431
CG10348_OG0003704	105
CG10352_OG0008207	21
CG10353_OG0008206	2503
CG10357_OG0010470	1
CG10359_OG0010469	573
CG10361_OG0010014	203
CG10362_OG0008202	77
CG10365_OG0005518	3293
CG10366_OG0009102	1367
CG10375_OG0005526	1015
CG10376_OG0009519	1200
CG10383_OG0001909	4124
CG10384_OG0007018	59
CG10405_OG0004983	45
CG10407_OG0005207	74
CG10413_OG0003703_OG0	2590
CG10417_OG0013094	3575
CG10418_OG0010832	401
CG10425_OG0002500	1622
CG10428_OG0001263_OG0	850
CG10431_OG0001914	219
CG10433_OG0006904	22280
CG10435_OG0002296_OG0	1690
CG10444_OG0007082	1245
CG10445_OG0001356	1091
CG10459_OG0001605_OG0	18
CG10462_OG0009105	2321
CG10463_OG0009108	1042
CG10466_OG0012145	293
CG10467_OG0010233	2723
CG10469_OG0010232	7487
CG10470_OG0009541	1868
CG10472_OG0000811_OG0	3051
CG10479_OG0010225	2336
CG10481_OG0009114	35
CG10483_OG0010221	392
CG10486_OG0010219	1
CG10492_OG0009544	2945
CG10494_OG0006908	402
CG10495_OG0009546	572
CG10505_OG0006927	66
CG10508_OG0010314	200
CG10510_OG0003948	1
CG10513_OG0005163	13205
CG10514_OG0005162	8877
CG10516_OG0009998	1010
CG10527_OG0002810_OG0	16596
CG10543_OG0006262	4081
CG10550_OG0000747	1514
CG10555_OG0008527	2829
CG10561_OG0009552	827
CG10565_OG0010321	5745
CG10576_OG0010200	12274
CG10581_OG0010326	2
CG10584_OG0010328	298
CG10587_OG0000094_OG0	0
CG10587_OG0000094_OG1	0
CG10587_OG0000094_OG2	0
CG10589_OG0003950	0
CG10591_OG0010195	34
CG10597_OG0003317	0
CG10598_OG0011740	0
CG10600_OG0009530	5596
CG10602_OG0009532	6187
CG10616_OG0010838	1628
CG10621_OG0001911	256
CG10623_OG0001912	1476
CG10628_OG0009107	681
CG10631_OG0001241	2299
CG10646_OG0009949	312
CG10654_OG0009947	111
CG10657_OG0009951	2137
CG10660_OG0010840	722
CG10663_OG0010839	198
CG10669_OG0005156	549
CG10674_OG0010603	872
CG10680_OG0003577	9715
CG10681_OG0009950	209
CG10700_OG0011812	0
CG10702_OG0009548	2472
CG10710_OG0010908	466
CG10713_OG0010576	18
CG10725_OG0010574	0
CG10730_OG0000951	129
CG10731_OG0006517	233
CG10737_OG0006638	17613
CG10738_OG0010568	700
CG1074_OG0007339	1227
CG10747_OG0009127	592
CG10748_OG0011855_OG0	0
CG10749_OG0003913_OG0	0
CG10750_OG0009561	1
CG10752_OG0010150_OG0	0
CG10761_OG0008304	2
CG1077_OG0004263	67
CG10793_OG0003237	2
CG10795_OG0006915	553
CG10799_OG0003081	10727
CG10801_OG0012112	40
CG10802_OG0008133	1184
CG10803_OG0008134	1379
CG10804_OG0008132	13
CG10809_OG0010976	806
CG10814_OG0007257	2
CG10822_OG0007072	0
CG10839_OG0009144	0
CG10841_OG0002198_OG0	1
CG10853_OG0003980_OG0	0
CG10859_OG0009209	0
CG10862_OG0002017_OG1	9624
CG10863_OG0010486	3874
CG10863_OG0012194_OG0	11
CG10864_OG0005043	116
CG10866_OG0010485	445
CG10874_OG0003457	1907
CG10877_OG0002385_OG0	134
CG10887_OG0002183_OG0	0
CG10898_OG0002547	585
CG1090_OG0003105_OG0	42
CG10903_OG0002293_OG0	682
CG10904_OG0011634	339
CG10907_OG0001984_OG0	530
CG10909_OG0005022	0
CG10910_OG0006092	489
CG10911_OG0006095	11189
CG10912_OG0000471	1014
CG10914_OG0006109	558
CG10919_OG0001352	0
CG1092_OG0001161_OG0	190
CG10920_OG0007959	0
CG10927_OG0006710	208
CG10931_OG0006071	8
CG10932_OG0007954	3403
CG10934_OG0002756_OG0	2
CG10939_OG0005908	5450
CG10947_OG0009415	156
CG10948_OG0009927	1981
CG10949_OG0009416	339
CG10950_OG0012279	0
CG10958_OG0001743	144
CG10959_OG0008299	278
CG10962_OG0007748	199
CG10970_OG0003173	105
CG10973_OG0012539	718
CG10979_OG0004244	1985
CG10984_OG0009934	637
CG10996_OG0008249	5
CG11000_OG0004245	4
CG11007_OG0003037	1395
CG11018_OG0007064	0
CG11029_OG0001270	507
CG1103_OG0003103_OG0	799
CG11030_OG0003728	1576
CG11034_OG0001268	1015
CG11035_OG0002292_OG0	383
CG11041_OG0001654	9
CG11044_OG0007073	390
CG1105_OG0004314	2493
CG11050_OG0009604	4167
CG11060_OG0006765	6
CG11068_OG0011716	12
CG11069_OG0004655	671
CG11076_OG0001759	2685
CG11077_OG0000549_OG0	0
CG11085_OG0008456	4
CG11089_OG0004653	3221
CG11095_OG0003249	452
CG11099_OG0007074	222
CG11103_OG0003250	526
CG11106_OG0012330	0
CG11109_OG0001964	626
CG11110_OG0006619	376
CG11123_OG0006752	1387
CG11125_OG0006747	529
CG11127_OG0006744	617
CG1113_OG0004171	184
CG11131_OG0001957_OG0	8
CG11134_OG0003251	1569
CG11141_OG0006745	1019
CG11145_OG0006754	0
CG11147_OG0003729	6528
CG11149_OG0003730	92
CG11151_OG0008256	5072
CG11159_OG0006283	28
CG1116_OG0004164	1205
CG11162_OG0008263	2
CG11168_OG0004657	1275
CG11170_OG0006462	454
CG11178_OG0003327	1233
CG11180_OG0006625	3198
CG11191_OG0007189	68
CG11192_OG0007095	7
CG11200_OG0007088	6530
CG11211_OG0012938	9
CG11226_OG0012166_OG0	2
CG11227_OG0007505	0
CG1124_OG0002090	10072
CG11241_OG0003815_OG0	38
CG11247_OG0009861	349
CG11248_OG0003830_OG0	275
CG11249_OG0009864	17
CG11251_OG0001998	0
CG11257_OG0007039	576
CG11263_OG0001789	108
CG11267_OG0011856	4939
CG11269_OG0006458	0
CG11275_OG0002906	4329
CG11279_OG0003924_OG0	757
CG11286_OG0004361	0
CG1129_OG0002085	1619
CG11291_OG0003029	14
CG11294_OG0007761	0
CG11298_OG0007031	0
CG11309_OG0010303	2202
CG11317_OG0012026	17
CG11318_OG0000756	284
CG11319_OG0009603	275
CG11327_OG0009628	12
CG11333_OG0002657_OG0	0
CG11334_OG0005804	2430
CG11342_OG0011920	128
CG11345_OG0011138	4
CG11349_OG0011131	0
CG11353_OG0011127	847
CG11356_OG0008477	0
CG11357_OG0011126	1093
CG1136_OG0010499	2868
CG11367_OG0000806_OG0	14
CG11369_OG0011699	1
CG1137_OG0004303	1
CG11370_OG0003817_OG0	0
CG11377_OG0008723	1962
CG11378_OG0007395	1275
CG11379_OG0007397	0
CG11380_OG0007400	115
CG11381_OG0007402	27
CG11382_OG0007404	426
CG11384_OG0007396	7
CG1139_OG0004077	135
CG11391_OG0001026_OG0	1
CG11396_OG0010345	916
CG11398_OG0007405	455
CG11403_OG0007406	1112
CG11404_OG0012169	0
CG11406_OG0006889	9
CG11409_OG0007766	802
CG11413_OG0011575	8
CG11414_OG0006019	3950
CG11417_OG0007590	2416
CG1142_OG0012974	775
CG11425_OG0009823	471
CG11426_OG0009824	3371
CG1143_OG0011104	9182
CG11436_OG0003200	397
CG11437_OG0009825	29
CG11438_OG0009826	416
CG11447_OG0004515	460
CG11449_OG0000981_OG1	194
CG11453_OG0001027_OG0	116
CG11454_OG0001792	595
CG11456_OG0003951	546
CG11459_OG0000135_OG1	616
CG1146_OG0011093	1898
CG11470_OG0000857	5
CG11474_OG0005934	2162
CG11475_OG0005935	39
CG11498_OG0001515	38
CG11504_OG0002630	1194
CG11523_OG0009832	491
CG11529_OG0010828	108
CG11537_OG0010640	2098
CG11550_OG0002660	33
CG11560_OG0010817	982
CG11562_OG0008742	493
CG11563_OG0002662	1225
CG11566_OG0007496	8
CG11570_OG0004027	6
CG11581_OG0008240	0
CG11583_OG0010538	1640
CG11584_OG0008239	112
CG11585_OG0012335	1
CG11586_OG0010534	499
CG11590_OG0001741	998
CG11593_OG0010497	1276
CG11594_OG0010492	4289
CG11596_OG0007629	1380
CG11601_OG0008739	510
CG11608_OG0000142_OG0	6
CG1161_OG0004180	2674
CG11617_OG0008731	132
CG11619_OG0003864_OG0	10
CG11626_OG0011450	1
CG11629_OG0003739	0
CG11630_OG0009580	0
CG11634_OG0009583	0
CG11635_OG0007156	0
CG11638_OG0007387	103
CG11655_OG0001745_OG0	2429
CG11656_OG0005013	4
CG11658_OG0010025	751
CG11663_OG0012087	0
CG11664_OG0011395	0
CG11666_OG0012316	0
CG11668_OG0002452	44
CG11670_OG0005008	317
CG11672_OG0004805	42
CG11674_OG0008231	1659
CG11679_OG0008511	593
CG11686_OG0002448_OG0	1781
CG11693_OG0004810	23
CG11694_OG0000225_OG0	0
CG11694_OG0000225_OG1	4
CG11695_OG0007879	654
CG11696_OG0007880	1215
CG11698_OG0002319_OG0	0
CG11699_OG0007882	904
CG11703_OG0002165_OG0	0
CG11710_OG0001691_OG0	887
CG1172_OG0004189	1094
CG11722_OG0001391	448
CG11723_OG0003571	619
CG11726_OG0010048	0
CG11737_OG0001419_OG0	1899
CG11741_OG0001420_OG0	21
CG11752_OG0007995	1521
CG11755_OG0000851	202
CG11756_OG0007997	0
CG11760_OG0004826	817
CG11768_OG0004832	9
CG11771_OG0005200	2905
CG11777_OG0006309	458
CG11779_OG0004481	2251
CG11786_OG0012799	387
CG11788_OG0007083	387
CG11790_OG0005187	2156
CG11791_OG0012008	1644
CG11807_OG0003009_OG0	973
CG11808_OG0006841	378
CG11811_OG0004058	1089
CG11816_OG0008636	0
CG11835_OG0000264_OG0	30237
CG11835_OG0000264_OG1	1196
CG11837_OG0005082	916
CG11841_OG0005083	2037
CG11842_OG0000856_OG1	1442
CG11843_OG0011490	79
CG11852_OG0002502_OG0	679
CG11854_OG0005171	158
CG11857_OG0005167	2441
CG11858_OG0005166	551
CG11878_OG0000055_OG0	1765
CG11878_OG0000055_OG1	1993
CG11878_OG0000055_OG2	27841
CG11882_OG0005094	360
CG11883_OG0006313	995
CG11885_OG0003355	304
CG11892_OG0005161	7340
CG11893_OG0000039_OG2	128
CG11899_OG0005100	4570
CG11902_OG0005155	612
CG11906_OG0001618	1113
CG11911_OG0008747	1781
CG11912_OG0008746	56
CG11920_OG0005183	966
CG11927_OG0003556	1073
CG11929_OG0011773	0
CG11961_OG0001155_OG0	2011
CG11964_OG0004848	467
CG11970_OG0004849	2506
CG11975_OG0004850	1587
CG11977_OG0012457_OG0	4
CG11980_OG0002337	1014
CG11983_OG0004852	27
CG11986_OG0004855	300
CG11997_OG0004862	3
CG11999_OG0004179	1977
CG12003_OG0004112	6
CG12004_OG0011286	4527
CG12009_OG0010662	1465
CG12010_OG0010671	298
CG12011_OG0011025	132
CG12012_OG0010672	974
CG12016_OG0010666	1927
CG12017_OG0010661	997
CG12020_OG0011042	0
CG12024_OG0011050	1442
CG12025_OG0011053	1107
CG12035_OG0011029	0
CG12038_OG0011331	44
CG12054_OG0000497	4871
CG12056_OG0003138	512
CG12057_OG0003139	20
CG12061_OG0000938_OG0	0
CG12065_OG0007412	4676
CG12069_OG0001519	0
CG12071_OG0011553	22
CG12071_OG0013484	25
CG12075_OG0007754	1944
CG1208_OG0004248	1198
CG12081_OG0007411	1677
CG12084_OG0011296	2278
CG12091_OG0011293	5496
CG12093_OG0011111	2485
CG12096_OG0008559	1225
CG12099_OG0011289	7632
CG12104_OG0011284	794
CG12105_OG0004111	511
CG12106_OG0007586	221
CG12107_OG0006719	1311
CG12111_OG0007413	1
CG12112_OG0012598_OG0	164
CG12115_OG0007587	0
CG12116_OG0008625	7691
CG12118_OG0007585	1365
CG12121_OG0007579	3995
CG12123_OG0003325	407
CG12128_OG0002879	2018
CG12129_OG0002878	1584
CG1213_OG0002105	7635
CG12134_OG0006319	755
CG12147_OG0004192	0
CG12155_OG0003210	1226
CG12159_OG0002860	536
CG12164_OG0006760	474
CG12170_OG0002098	1161
CG12171_OG0004222	2865
CG12173_OG0004172	1206
CG12177_OG0008262	1096
CG1218_OG0002103	1089
CG12182_OG0011099	353
CG12194_OG0008975	1358
CG12204_OG0001687	329
CG12206_OG0008131	249
CG12209_OG0002818	13
CG12213_OG0002418	2030
CG12219_OG0007713	1096
CG12224_OG0000651_OG1	2095
CG12231_OG0003119	0
CG12236_OG0008414	1430
CG12237_OG0007424	2003
CG12239_OG0001754	71
CG12241_OG0001396	875
CG12253_OG0011818	255
CG12256_OG0004947	72
CG12259_OG0005539	802
CG12268_OG0005336	2601
CG1227_OG0004337	721
CG12278_OG0004413	3
CG12279_OG0004445	453
CG12288_OG0009457	1132
CG12289_OG0010046	0
CG12290_OG0002618	3033
CG12299_OG0009634	1046
CG12301_OG0001981	1294
CG12307_OG0009694	0
CG1231_OG0011372	85
CG12316_OG0009955	2140
CG12320_OG0005053	203
CG12321_OG0001064_OG0	1925
CG12325_OG0002854	1491
CG1233_OG0011370	1682
CG1234_OG0004335	2220
CG12341_OG0002848	467
CG12343_OG0002853	853
CG12344_OG0002855	90
CG12355_OG0012373	180
CG1236_OG0002100	1118
CG12362_OG0000821_OG0	0
CG12374_OG0007223	1137
CG12375_OG0009777	1407
CG12379_OG0008514	104
CG12384_OG0006229	4058
CG1239_OG0004237	553
CG12395_OG0001736	0
CG12398_OG0008359	829
CG12402_OG0002224_OG0	70
CG12420_OG0002594_OG0	1
CG12426_OG0005340	0
CG12438_OG0003802	0
CG12439_OG0009296	0
CG12446_OG0001786_OG0	0
CG12448_OG0009145	0
CG1246_OG0011105	486
CG12464_OG0011955	0
CG12470_OG0007846	0
CG12479_OG0008243	0
CG12480_OG0008242	0
CG12481_OG0008237	0
CG12490_OG0000233_OG1	0
CG12496_OG0007599	4
CG12498_OG0008105	40
CG12499_OG0002285_OG0	1948
CG12502_OG0011339	10
CG12507_OG0008176	50
CG12511_OG0009568	0
CG12516_OG0005410	0
CG12517_OG0009649	731
CG12520_OG0010149	47
CG12521_OG0012944	14
CG12531_OG0008272	9
CG12535_OG0008128	0
CG12539_OG0008363	5
CG12540_OG0008220	136
CG12541_OG0007825	175
CG12560_OG0012234	532
CG12567_OG0012740	2476
CG12576_OG0001784_OG0	6079
CG12581_OG0001679_OG0	3026
CG12589_OG0011424	0
CG12590_OG0011977	2
CG12594_OG0005596	55
CG12607_OG0011139	59
CG12609_OG0008677	1
CG12617_OG0003653	0
CG12620_OG0009462	0
CG12637_OG0008050	0
CG12643_OG0007518	87
CG1265_OG0010531	801
CG12655_OG0000445_OG2	1784
CG12659_OG0007410	199
CG12661_OG0007749	10
CG12662_OG0007747	0
CG12672_OG0007868	4
CG12674_OG0003570	0
CG12679_OG0001731_OG0	0
CG12680_OG0001718	0
CG12682_OG0012323	0
CG12691_OG0007931	0
CG12692_OG0000634_OG0	9
CG12693_OG0012106	0
CG12698_OG0008169	12
CG12699_OG0000230_OG1	0
CG12702_OG0001192	1118
CG12708_OG0000271_OG0	62
CG12708_OG0000271_OG0.2	185
CG1271_OG0010635	378
CG12713_OG0003881_OG0	236
CG12716_OG0008438	4
CG12723_OG0008557	1187
CG12728_OG0000928_OG0	747
CG12729_OG0011725	19
CG1273_OG0010536	494
CG12730_OG0007375	826
CG12744_OG0000893	316
CG12746_OG0004208	2832
CG1275_OG0011072	2577
CG12768_OG0001283_OG0	244
CG12769_OG0007187	175
CG12773_OG0003140	2328
CG12782_OG0012281	0
CG12783_OG0000743_OG0	15
CG12784_OG0005236	0
CG12795_OG0008825	1678
CG12811_OG0002240	1530
CG12817_OG0002595_OG0	30
CG12818_OG0004897	459
CG12822_OG0001599	1486
CG12825_OG0001130_OG1	324
CG12826_OG0002951	394
CG12828_OG0011622	1
CG12831_OG0011623_OG0	0
CG12836_OG0002963_OG0	2
CG12848_OG0006045	809
CG12849_OG0011577	1
CG12851_OG0005862	57
CG12857_OG0006163	0
CG12860_OG0006154	0
CG12861_OG0006153	0
CG12862_OG0011585_OG0	0
CG12863_OG0011584	516
CG12866_OG0002772	0
CG12868_OG0001564	375
CG12869_OG0006145	54
CG12869_OG0006146	21
CG12877_OG0001472_OG0	58
CG1288_OG0001350	0
CG12880_OG0005345	18
CG12883_OG0001474	454
CG12885_OG0001477	15
CG12895_OG0006308	833
CG12909_OG0002821	701
CG12910_OG0006305	209
CG12911_OG0006304	96
CG12914_OG0002819	0
CG12917_OG0002815	1
CG12920_OG0006291	678
CG12926_OG0006349	189
CG12929_OG0006357	92
CG12934_OG0006315	2
CG12935_OG0002846	850
CG12942_OG0001596_OG0	99
CG12945_OG0004570	1264
CG12947_OG0004568	24
CG12948_OG0004558	526
CG12963_OG0001641_OG0	81
CG12964_OG0002996_OG0	1465
CG12970_OG0006808	162
CG12971_OG0010294	0
CG12974_OG0010307	461
CG12983_OG0010332	2
CG12984_OG0003949	0
CG12985_OG0000915	15
CG12986_OG0011685	0
CG1299_OG0000523_OG0	6757
CG12990_OG0007696	2069
CG12991_OG0007703	2156
CG12992_OG0011688	46
CG12994_OG0007707	0
CG12995_OG0008599	2
CG12998_OG0011739	3
CG13000_OG0011738	0
CG13001_OG0008580	561
CG13002_OG0008577	18
CG13003_OG0008572	348
CG13004_OG0008570	1064
CG13005_OG0008567	327
CG13008_OG0008305	10
CG13010_OG0003260	2
CG13012_OG0008317	274
CG13014_OG0008547	375
CG13016_OG0006536	661
CG13018_OG0006537	157
CG13021_OG0003241	1
CG13022_OG0010698	3
CG13023_OG0010699	0
CG13024_OG0010708	147
CG13026_OG0010716	3
CG13028_OG0004010	32
CG13031_OG0012200	418
CG13032_OG0004014_OG0	6
CG13033_OG0010736	1
CG13038_OG0010761	3
CG13039_OG0010762	0
CG1304_OG0000265_OG0	55
CG1304_OG0000265_OG1	278
CG13040_OG0010763	0
CG13041_OG0000280_OG0	3
CG13041_OG0000280_OG0.2	1
CG13042_OG0010767	0
CG13043_OG0000281_OG0	0
CG13043_OG0000281_OG1	1
CG13044_OG0010768	0
CG13045_OG0000814	29
CG13046_OG0010771	17
CG13047_OG0010772	61
CG13048_OG0010773	55
CG13049_OG0010774	163
CG13051_OG0011898	2
CG13053_OG0010778	0
CG13054_OG0010779	0
CG13055_OG0010780	3
CG13056_OG0010757	1
CG13058_OG0004021	4
CG13059_OG0010764	2
CG13062_OG0010766	2
CG13064_OG0010775	2
CG13065_OG0010776	2
CG13066_OG0012201	0
CG13068_OG0002030_OG1	1
CG13069_OG0004022	0
CG1307_OG0004308	1549
CG13070_OG0012202	0
CG13071_OG0011899	2
CG13073_OG0012731_OG0	8
CG13074_OG0010797	6
CG13075_OG0000216_OG0	50
CG13075_OG0000216_OG1	249
CG13077_OG0009097	1610
CG13078_OG0003575_OG0	0
CG13081_OG0003574	1
CG13082_OG0009094	184
CG13083_OG0009084	93
CG13084_OG0009083	16
CG13085_OG0001922	132
CG13086_OG0003709	737
CG13088_OG0001266	285
CG1309_OG0010533	3823
CG13096_OG0003720	3441
CG13097_OG0001923	1793
CG13101_OG0009304	260
CG13102_OG0009298	117
CG13108_OG0009295	16
CG13110_OG0011792	0
CG13113_OG0001247_OG0	122
CG13114_OG0009279	2571
CG13116_OG0001878	634
CG13123_OG0001877	70
CG13124_OG0003502	10280
CG13126_OG0003515	655
CG13127_OG0001844	0
CG13131_OG0000790_OG0	0
CG13133_OG0003525	8
CG1314_OG0011674	0
CG13144_OG0009363	4
CG13148_OG0007214	84
CG13151_OG0006215	169
CG13154_OG0006206	12
CG13155_OG0006196	661
CG13157_OG0002779	10
CG1316_OG0000430_OG0	1598
CG13168_OG0006184	3
CG1317_OG0011084	5603
CG13170_OG0006182	0
CG13171_OG0006180	0
CG13177_OG0012831	709
CG13185_OG0002928	2298
CG13186_OG0006594	0
CG13192_OG0006567	802
CG13193_OG0006565	0
CG13196_OG0006560	126
CG13197_OG0006563	648
CG13202_OG0001123_OG0	1
CG13203_OG0006235	9
CG13204_OG0006233	346
CG13215_OG0002793_OG0	0
CG13216_OG0001568_OG0	91
CG13218_OG0002791_OG0	0
CG13220_OG0001573_OG0	2
CG13223_OG0001571_OG0	0
CG13226_OG0002794_OG0	1
CG13227_OG0006218_OG0	0
CG13228_OG0011587_OG0	0
CG13229_OG0002786_OG0	8
CG13229_OG0002787_OG0	918
CG13231_OG0006217	0
CG13239_OG0009815	3
CG1324_OG0007509	3
CG13243_OG0009147	0
CG13247_OG0010378	83
CG13248_OG0010371	42
CG13250_OG0011870	1
CG13251_OG0010355	9
CG13252_OG0003952	1069
CG13258_OG0009399	38
CG13272_OG0008882	544
CG13280_OG0008881	6
CG13282_OG0008887	128
CG13285_OG0010583	169
CG13287_OG0010216	43
CG13288_OG0010220	6
CG13293_OG0003937	33
CG13295_OG0010231	1116
CG13297_OG0010242	372
CG13299_OG0011864	2095
CG13300_OG0003943	151
CG13305_OG0011196	38
CG13306_OG0011204	26
CG13308_OG0004102	4
CG13309_OG0011211	4587
CG13310_OG0011207	0
CG13312_OG0011210	2
CG13313_OG0004105_OG0	95
CG13314_OG0011224	9
CG13315_OG0011237	7193
CG13318_OG0004834	4735
CG13319_OG0006667	476
CG13321_OG0006673	2454
CG13326_OG0006545	3
CG13330_OG0007271	0
CG13331_OG0007273	22
CG13332_OG0007274	8
CG13334_OG0007281	0
CG13337_OG0011662	27
CG13339_OG0007296	484
CG13344_OG0007304	840
CG13358_OG0007351	168
CG13359_OG0012499	2375
CG13360_OG0010145	10912
CG13361_OG0003189	8
CG13362_OG0007862	23
CG13364_OG0001174_OG0	5
CG13365_OG0007831	559
CG13367_OG0003188_OG0	973
CG13369_OG0003181	2248
CG13375_OG0007847	185
CG13377_OG0007849	656
CG13380_OG0010135	454
CG13384_OG0003473	1414
CG13385_OG0012520	0
CG13386_OG0003471	10
CG1339_OG0006721	6
CG13390_OG0003479	226
CG13392_OG0003476	343
CG13397_OG0003469	860
CG13398_OG0003468	638
CG13403_OG0008236	288
CG13404_OG0008224	7
CG13405_OG0011376	0
CG13407_OG0004768	2
CG13408_OG0004770	37
CG13409_OG0004775	170
CG13423_OG0007099	108
CG13426_OG0011654	0
CG13427_OG0003049	2
CG13428_OG0007100	514
CG13430_OG0001658	220
CG13436_OG0006622	7
CG13437_OG0006285	6
CG13438_OG0006243	3
CG1344_OG0012226	514
CG13442_OG0006244	0
CG13443_OG0006248	0
CG13445_OG0003880	0
CG13449_OG0009980	18
CG13454_OG0003875_OG0	1
CG13455_OG0009966	4
CG13457_OG0001288	2
CG13458_OG0004037	14
CG13460_OG0010841	0
CG13465_OG0000343_OG0	1
CG13471_OG0004048	0
CG13473_OG0010860	1
CG13474_OG0004049	0
CG13476_OG0012898	1
CG13481_OG0000339_OG0	44
CG13481_OG0000339_OG1	0
CG13484_OG0010886	274
CG13488_OG0001544_OG1	16
CG13492_OG0005946	2633
CG13501_OG0005936	0
CG13502_OG0005931	13
CG13502_OG0012991	3
CG13506_OG0007028	4144
CG13510_OG0006998	2235
CG13511_OG0006997	50
CG13516_OG0006995	485
CG13526_OG0006986	0
CG13527_OG0006984	0
CG13531_OG0006978	1504
CG13532_OG0006975	33
CG13538_OG0005981	0
CG13539_OG0012044	0
CG1354_OG0007555	6555
CG13541_OG0012280	0
CG13544_OG0005976	0
CG13545_OG0012580	7
CG13551_OG0000540_OG1	29714
CG13551_OG0012048	3416
CG13557_OG0012477	0
CG13558_OG0001556	0
CG13559_OG0012047	47
CG13561_OG0011643	8
CG13562_OG0011631	44
CG13575_OG0006892	19
CG13577_OG0001150_OG0	2
CG13578_OG0006898	8
CG13579_OG0006013	5
CG1358_OG0006724	3094
CG13581_OG0002746	0
CG13585_OG0011574	3350
CG13587_OG0006025	40
CG13594_OG0006033	49
CG13599_OG0005537	259
CG1360_OG0006725	123
CG13601_OG0005534	854
CG13603_OG0005332	2206
CG13605_OG0005319	2728
CG13606_OG0005306	152
CG13607_OG0005318	3549
CG13609_OG0012982	92
CG13613_OG0005278	0
CG13614_OG0002525_OG0	0
CG13615_OG0002524	9
CG13616_OG0005272	29
CG13618_OG0005267	62
CG13622_OG0005268	3
CG13623_OG0005265	361
CG13625_OG0004618	1231
CG13627_OG0004629	1197
CG13630_OG0004630	1651
CG13631_OG0004635	1556
CG13634_OG0004637	154
CG13641_OG0004650	163
CG13643_OG0002274	99
CG13653_OG0002504	0
CG13654_OG0005174	412
CG13663_OG0011496	615
CG13667_OG0004090_OG0	598
CG13670_OG0011168	0
CG13671_OG0004086_OG0	835
CG13675_OG0000560_OG2	25
CG13676_OG0003984	377
CG13678_OG0000129_OG3	5
CG1368_OG0008241	106
CG13685_OG0010463	83
CG13689_OG0008772	145
CG13690_OG0008752	965
CG13692_OG0008754	6
CG13698_OG0010125	1103
CG13699_OG0003907_OG0	100
CG13705_OG0010610	6
CG13707_OG0010613	177
CG13708_OG0010614	16
CG1371_OG0006292	5462
CG13711_OG0010618	0
CG13712_OG0010619	0
CG13713_OG0010620	0
CG13716_OG0010627	17
CG13720_OG0004084	2
CG13721_OG0012208	0
CG13722_OG0011130	316
CG13723_OG0010915	0
CG13724_OG0010917	0
CG13725_OG0010918	0
CG13727_OG0004055	2
CG13728_OG0010923	2
CG13731_OG0011910	57
CG13733_OG0010089	2
CG13738_OG0011907	0
CG13739_OG0002891	14
CG13743_OG0006405	22
CG13744_OG0006409	1
CG13747_OG0006408	2
CG13748_OG0006626	49
CG13751_OG0001660_OG0	472
CG13760_OG0007606	649
CG13766_OG0009602	302
CG13771_OG0009612	32
CG13775_OG0003750_OG0	138
CG13784_OG0000956_OG0	928
CG13786_OG0003631	5
CG13796_OG0001883_OG0	426
CG13801_OG0000219_OG0	0
CG13801_OG0000219_OG1	0
CG13806_OG0011077	165
CG13807_OG0011075	280
CG13810_OG0011066	69
CG13813_OG0010189	679
CG13829_OG0011464	0
CG13833_OG0004687	174
CG13837_OG0002276	0
CG13838_OG0011993	0
CG13841_OG0004694	210
CG13842_OG0004706	4
CG13847_OG0004737	315
CG13850_OG0004743	1537
CG13855_OG0004744	9
CG13856_OG0004745	365
CG13857_OG0004746	1
CG13862_OG0004760	0
CG13868_OG0007089	16911
CG13868_OG0013578	3389
CG13869_OG0007075	13
CG1387_OG0008528	3
CG13870_OG0007093	1
CG13871_OG0003047	3
CG13872_OG0007071	0
CG13875_OG0011381	369
CG13876_OG0001334_OG0	157
CG13877_OG0011937	1218
CG13884_OG0000403_OG0	0
CG13887_OG0011343	7236
CG13891_OG0002060	2
CG13893_OG0011360	1710
CG13894_OG0004129	110
CG13895_OG0004128	691
CG13901_OG0011344	364
CG13907_OG0011337	5756
CG13912_OG0011325	1639
CG13917_OG0011285	6706
CG13919_OG0011274	148
CG13920_OG0011271	291
CG13921_OG0011032	361
CG13924_OG0011054	17
CG13926_OG0011282	418
CG13928_OG0011279	272
CG13930_OG0011024	5
CG13931_OG0004073	0
CG13933_OG0011036	1468
CG13937_OG0011056	784
CG13949_OG0003375	22
CG13950_OG0003376	69
CG13954_OG0006374	116
CG13955_OG0002890_OG0	12
CG13962_OG0012240	2
CG13970_OG0009133_OG0	0
CG13972_OG0005361	3
CG13983_OG0002696	7
CG13991_OG0000661_OG1	1
CG13992_OG0002070_OG0	71
CG13994_OG0011942	505
CG13995_OG0000538_OG0	17
CG13999_OG0000662_OG0	26
CG14005_OG0001926	647
CG14006_OG0001927	0
CG14007_OG0009567	0
CG14011_OG0003731	1
CG14013_OG0003734	2
CG14014_OG0009443	0
CG14015_OG0009446	10
CG14017_OG0003733	0
CG14020_OG0003686	8
CG14022_OG0008831	415
CG14024_OG0003410_OG0	9
CG14034_OG0008836	1
CG14036_OG0008842	356
CG14042_OG0001816	45
CG14043_OG0003425	1480
CG14044_OG0008964	16
CG14050_OG0000684	83
CG14052_OG0007777	1
CG14053_OG0012099	11
[truncated: 9,910 more rows]
