# Supplementary material for: Evolution of chemosensory tissues and cells across ecologically diverse Drosophilids
Source: Nat Commun. 2024 Feb 5;15:1047. doi: 10.1038/s41467-023-44558-4 (PMC10844241; doi:10.1038/s41467-023-44558-4)
Supplement: Supplementary file 18 — Supplementary Data 15 [file 41467_2023_44558_MOESM18_ESM.zip › all_count_tables_renamed/SIMG10FL_counts_trim_genes_FBids_1_1_sorted.txt]

128up_OG0006588	626
14-3-3epsilon_OG0002478	4204
14-3-3epsilon_OG0001126_OG1	9496
140up_OG0004534	300
18w_OG0003044	2530
26-29-p_OG0010897	2876
2mit_OG0000576_OG0	29
5-HT1A_OG0006644	39
5-HT1B_OG0006647	85
5-HT2A_OG0000287_OG0	4
5-HT2B_OG0011472	66
5-HT7_OG0005777	48
5PtaseI_OG0005188	1048
7B2_OG0004187	946
a_OG0006460	1047
a10_OG0010691	1
a5_OG0009037	67
a6_OG0007651	277
AANATL2_OG0003640	60
AANATL4_OG0000091_OG1	0
AANATL7_OG0007605	9
Aasdh_OG0001831	119
Aatf_OG0001947	283
aay_OG0011265	3789
ab_OG0009683	448
ab_OG0009684	53
ABCB7_OG0011281	2232
Pmp70_OG0003257	3435
Abd-B_OG0005000	0
Abi_OG0002227_OG0	509
Abl_OG0010722	1730
abo_OG0009656	171
Abp1_OG0010565	476
abs_OG0003097	303
ac_OG0007843	0
Ac13E_OG0008321	1551
Ac3_OG0009573	209
Ac78C_OG0010320	52
Acam_OG0000252_OG0	0
Acam_OG0000252_OG1	0
Acam_OG0005131	0
CG9149_OG0011313	902
Acbp1_OG0009246	281
Acbp2_OG0010415	552
Acbp4_OG0000311_OG0	0
Acbp4_OG0000311_OG1	0
Acbp6_OG0010414	30
ACC_OG0007193	5726
AcCoAS_OG0000812	3218
Ace_OG0000652_OG0	184
Acer_OG0000953_OG0	2279
Acer_OG0003808	830
Acf_OG0002671	908
Achl_OG0002770	103
acj6_OG0008333	0
acj6_OG0008334	13
Ack_OG0010507	2940
Ack-like_OG0006546	457
Acn_OG0009540	3387
CG5009_OG0006075	1858
Acox57D-d_OG0006913	349
Acox57D-p_OG0001151	702
Acp1_OG0009317	11211
Acp32CD_OG0009664	0
Acp65Aa_OG0003939	2
Acph-1_OG0001513	139
CG12512_OG0008829	541
CG18155_OG0007972	39
Acsl_OG0007133	5940
Act42A_OG0000022_OG0	18963
Act42A_OG0000022_OG1	886956
Act42A_OG0000022_OG3	130383
Act42A_OG0000022_OG4	209724
Act42A_OG0000022_OG5	1348
Actn_OG0003148_OG0	146639
Actn3_OG0011403_OG0	0
ACXB_OG0000046_OG0	2
ACXB_OG0000046_OG1	1
ACXB_OG0000046_OG2	1
ACXB_OG0000046_OG2.2	0
ACXD_OG0004078_OG0	3
Acyp_OG0009408	0
Acyp2_OG0011498	283
Ada_OG0002342	11
Ada1-2_OG0003777_OG0	124
Ada2a_OG0005051	64
Ada2b_OG0004799	259
Ada3_OG0007872	804
AdamTS-A_OG0005247	4724
AdamTS-A_OG0012010	27
AdamTS-B_OG0008089	3127
Adar_OG0007649	2056
Adat1_OG0003596	26
Adck1_OG0006032	299
Adck5_OG0010063	750
ADD1_OG0006579	273
Adf1_OG0001636_OG0	1
Adgf-A_OG0001991_OG0	0
Adgf-A_OG0003900	118
Adgf-A2_OG0010109	13
Adgf-B_OG0010108	0
Adgf-C_OG0001030_OG0	430
Adgf-D_OG0002208_OG0	210
Adgf-E_OG0006152	4
Adh_OG0003395_OG0	31
Adi1_OG0010940	510
AdipoR_OG0004727	4450
CG3809_OG0004951	0
AdenoK_OG0003918_OG0	923
Ady43A_OG0002958	689
AdoR_OG0005733	199
adp_OG0006108	892
AdSS_OG0000854_OG0	9059
Aduk_OG0004873	549
Ae2_OG0010984	1751
CG6512_OG0010913	4893
aft_OG0006080	242
Afti_OG0005567	428
Ag5r_OG0008212	3
Ag5r2_OG0008213	0
AGBE_OG0007237	5539
AgmNAT_OG0001753	56
ago_OG0010530	1641
AGO1_OG0007307	1926
AGO2_OG0000119_OG0	4
Agpat1_OG0008448	194
Agpat2_OG0003465	642
Agpat3_OG0004018	1544
Agpat4_OG0004019_OG0	147
ADPS_OG0002932	174
agt_OG0001016_OG0	135
Spat_OG0007723	382
Ahcy_OG0001195_OG0	1282
AhcyL1_OG0011110	1243
AIF_OG0001225	652
AIMP1_OG0007108	1024
AIMP2_OG0009977	1231
AIMP3_OG0005998	639
Adk1_OG0010829	16299
Adk3_OG0005467	473
Ak6_OG0007201	94
Akap200_OG0000367_OG0	198
Akh_OG0010512	35
AkhR_OG0009627	137
akirin_OG0010441	1863
Akr1B_OG0001292	3083
Akt1_OG0005415	1601
al_OG0008749	191
Aladin_OG0007570	156
AlaRS_OG0003477	1640
AlaRS-m_OG0010596	719
Alas_OG0006853	9305
alc_OG0006389	5130
Ald1_OG0005647	132235
Ald2_OG0005645	13
Aldh_OG0003615	4163
Aldh-III_OG0006742	12154
Aldh7A1_OG0003841_OG0	219
Alg-2_OG0001588_OG0	929
Alg1_OG0002607_OG0	0
Alg10_OG0000709_OG0	151
Alg11_OG0012170	787
CG8412_OG0004562	1998
Alg14_OG0001194_OG0	40
Alg2_OG0010641	344
Alg3_OG0003012	17
Alg3_OG0006966	715
CG5287_OG0001281	377
CG5287_OG0003790	276
Alg9_OG0005173	207
Alh_OG0004317	986
Alh_OG0004319	1067
Alh_OG0011430	237
alien_OG0009301	1001
ALiX_OG0005343	3399
Alk_OG0006414	3243
CG12179_OG0001176_OG0	46
Alp1_OG0010289	0
Alp10_OG0010194	1
Alp11_OG0008522	1
Alp12_OG0003717	331
Alp13_OG0001034	244
Alp2_OG0000261_OG0	27
Alp2_OG0000261_OG1	0
Alp4_OG0005779	530
Alp6_OG0006360	28
Alp7_OG0003030	0
Alp9_OG0003931	0
alph_OG0000083_OG0	2
alph_OG0005113	2079
alpha-Catr_OG0006852	711
alpha-Est1_OG0004357	5046
alpha-Est10_OG0004350	2934
alpha-Est2_OG0000314	160
alpha-Est3_OG0004356	1378
alpha-Est6_OG0004354	0
alpha-Est7_OG0001351	3896
alpha-Est8_OG0004352	2964
alpha-Est9_OG0004351	1710
alpha-Man-Ia_OG0003130	166
alpha-Man-Ia_OG0003131	737
alpha-Man-Ia_OG0001168	886
alpha-Man-Ib_OG0005087	651
alpha-Man-Ic_OG0011549	2
alpha-Man-IIa_OG0004878	861
alpha-Man-IIb_OG0005229	1297
alpha-PheRS_OG0008296	478
alpha-Spec_OG0011040	19931
alpha4GT1_OG0000948	630
alphaCOP_OG0011275	2511
alphaSnap_OG0010384	2642
alphaTub67C_OG0010998	23
Alr_OG0008278	477
alrm_OG0002498	139
Als2_OG0009863	1764
alt_OG0004894	2348
aly_OG0004083	0
Ama_OG0002112	4
Amacr_OG0009433	472
amd_OG0001918	44
Amnionless_OG0008741	5
amon_OG0011540	1319
amos_OG0003702_OG0	0
AMPdeam_OG0008245	7081
Amph_OG0007204	9368
AMPKalpha_OG0001698	6450
Amt_OG0004607	30
Amun_OG0008385	2971
amx_OG0007575	312
Amy-p_OG0000157_OG0	78
Amy-p_OG0000157_OG0.2	25
Amyrel_OG0006416	0
ana_OG0006403	25
ana1_OG0002269	501
ana2_OG0007120	59
ana3_OG0006194	78
Ance-2_OG0003658	5
Ance-3_OG0001891_OG0	795
Ance-3_OG0009407	680
Ance-4_OG0006406	181
Ance-5_OG0005870	1402
anchor_OG0010100	999
Andorra_OG0011741	0
Ank2_OG0010460	4617
Ankle2_OG0000780	1934
l(2)35Be_OG0003404_OG0	121
anox_OG0007490	1071
Ant2_OG0008041	73
antdh_OG0008007	541
Antp_OG0002113	563
antr_OG0007227	29
AnxB10_OG0008082	8143
AnxB11_OG0008196	2264
AnxB9_OG0004410	18588
aop_OG0003458	1203
aos_OG0010741	2317
Aos1_OG0002145_OG0	281
AOX1_OG0005242	4288
AOX2_OG0000143_OG0	3963
AOX2_OG0000143_OG1	21
AOX4_OG0001465	0
ap_OG0005832	487
AP-1-2beta_OG0008273	2621
AP-1gamma_OG0007680	2191
AP-1mu_OG0005553	1248
AP-1sigma_OG0005334	2025
AP-2alpha_OG0008751	1586
AP-2mu_OG0004736	1250
AP-2sigma_OG0004385	668
Apc_OG0005387	1474
APC10_OG0005888	139
Apc2_OG0005308	144
APC4_OG0003171_OG0	236
APC7_OG0001703	0
ApepP_OG0000963	372
aph-1_OG0003552_OG0	384
aPKC_OG0006607	574
aPKC_OG0006608	118
aPKC_OG0006609	150
Aplip1_OG0011323	644
apn_OG0002443_OG0	0
apolpp_OG0012638	5323
app_OG0010830	695
APP-BP1_OG0010070	261
Appl_OG0007834	2203
Aprt_OG0004075	117
Aps_OG0010085	2219
apt_OG0002733	994
CG18815_OG0010034	2102
AQP_OG0007242	9508
aqrs_OG0005393	0
aqz_OG0001049_OG1	9732
ara_OG0009939	445
aralar1_OG0001518	2189
Arc1_OG0002768_OG0	6813
Arc2_OG0006127	351
Arc42_OG0001370_OG0	721
Archease_OG0002289_OG0	330
Arf51F_OG0006831	1542
Arf79F_OG0012164	4373
ArfGAP1_OG0010836	778
ArfGAP3_OG0003816_OG0	1258
Arfip_OG0005451	305
Arfrp1_OG0007681	175
arg_OG0003183	57
arg_OG0007835	31
Argk_OG0011233	218673
Argk_OG0011925	3635
Argl_OG0009800	73
CG31469_OG0002209_OG0	324
ArgRS_OG0008151	764
ArgRS-m_OG0004367	129
ari-1_OG0007878	2680
ari-2_OG0003028	1150
Arl1_OG0010003	612
Arl2_OG0004816	112
Arl5_OG0011164	400
Arl6_OG0007042	202
Arl6IP1_OG0004993	526
Arl8_OG0004797	1124
arm_OG0007636	9385
armi_OG0002027	145
Arp1_OG0004441	2053
Arp10_OG0007423	1795
Arp2_OG0001770	736
Arp3_OG0010555	812
Arp5_OG0001448_OG0	276
Arp53D_OG0011600	1
Arp6_OG0008512	456
Arp8_OG0007614	434
Arpc1_OG0009187	1763
Arpc2_OG0009417	943
Arpc3A_OG0005226	328
Arpc3B_OG0008590	39
Arpc4_OG0008719	789
Arpc5_OG0008957	417
arr_OG0007264	1195
Arr1_OG0009490	467
Arr2_OG0004099	1106
Ars2_OG0005840	2424
Art1_OG0004911	406
Art2_OG0008773	6
Art3_OG0004604	215
Art4_OG0004574	142
Art6_OG0004528_OG0	0
Art7_OG0001547_OG0	353
Art8_OG0009662	72
Art9_OG0002219_OG0	0
Arts_OG0000486_OG0	1232
aru_OG0003377	4723
Arv1_OG0013036	104
arx_OG0009914	19
Asap_OG0007180	2522
Asator_OG0002682_OG1	3524
Asciz_OG0010646	154
ase_OG0007840	9
asf1_OG0009889	341
ash1_OG0000982_OG0	0
ash2_OG0004623	683
Ask1_OG0004518	5058
asl_OG0004217	166
AsnRS_OG0003707	1322
AsnRS-m_OG0006452	82
AsnS_OG0000992	2655
asp_OG0004633	2
Asph_OG0006509	32186
ASPP_OG0006932	2882
CG9572_OG0008488	61762
AspRS_OG0006665	1854
AspRS-m_OG0008886	686
asrij_OG0006972	713
asRNA:CR31429_OG0002339_OG0	261
asRNA:CR42743_OG0003772_OG0	0
asRNA:CR43299_OG0012338_OG0	0
asRNA:CR43426_OG0012535_OG0	0
asRNA:CR43454_OG0002277_OG0	87
asRNA:CR43463_OG0001607_OG0	144
asRNA:CR43809_OG0003675_OG0	605
asRNA:CR44106_OG0002406_OG0	31
asRNA:CR44169_OG0002969_OG0	4
asRNA:CR44179_OG0001455_OG0	1027
asRNA:CR44372_OG0000331_OG0	1
asRNA:CR44372_OG0000331_OG1	1
asRNA:CR44894_OG0012090_OG0	1
asRNA:CR45044_OG0005605_OG0	260
asRNA:CR45195_OG0000203_OG0	844
asRNA:CR45195_OG0000203_OG1	32
asRNA:CR45350_OG0001645_OG0	1116
asRNA:CR45943_OG0010336	357
asRNA:CR46029_OG0000226_OG0	3
asRNA:CR46029_OG0000226_OG1	3
asRNA:CR46139_OG0003106_OG0	6
asRNA:CR46246_OG0011916	3
asRNA:CR46354_OG0002193_OG0	295
asRNA:CR46473_OG0000925_OG0	6
Ass_OG0001346	129
ast_OG0003560	277
AstA_OG0004634	17
AstA-R1_OG0000689	83
AstA-R2_OG0005396	57
AstC_OG0009668	1
AstC-R1_OG0010134	6
AstC-R2_OG0001295_OG0	19
AstCC_OG0009669	0
asun_OG0002419_OG0	99
Asx_OG0006138	3148
Atac1_OG0003748_OG0	0
Atac2_OG0009508	184
Atac3_OG0000828	248
Tat_OG0001330	1593
Ate1_OG0003045	1050
Atet_OG0003384	1178
Atf-2_OG0006059	442
Atf3_OG0007763	1571
Atg1_OG0009929	155
Atg1_OG0009931	1455
Atg10_OG0001598	23
Atg101_OG0008681	1011
Atg12_OG0011904	212
Atg13_OG0004817	1413
Atg14_OG0005089	1150
Atg16_OG0005703	617
Atg17_OG0004232	3173
Atg18a_OG0011152	1882
Atg18b_OG0001271_OG0	948
Atg2_OG0011112	3388
Atg3_OG0009922	899
Atg4a_OG0009014	1380
Atg4b_OG0005256	917
Atg5_OG0007974	287
Atg6_OG0005323	615
Atg7_OG0006714	296
Atg8a_OG0008043	15827
Atg8b_OG0005571	0
Atg9_OG0006487	2691
atilla_OG0011822	7982
atk_OG0010362	17
atl_OG0001399	8193
atms_OG0004154	621
ato_OG0004804	1
Atox1_OG0012695	687
ATP6AP2_OG0004869	9227
ATP7_OG0008369	1838
ATP8A_OG0007260	4637
ATP8A_OG0007261	45
Atpalpha_OG0002140	31749
ATPCL_OG0006680	3583
ATPsynB_OG0010987	35630
ATPsynbeta_OG0005823	141717
ATPsynbetaL_OG0001317	1
ATPsynC_OG0005792	95050
ATPsynCF6_OG0005500	21291
ATPsynCF6L_OG0010605	0
ATPsynD_OG0004477	28050
ATPsyndelta_OG0007526	18698
ATPsynE_OG0005568	17076
ATPsynG_OG0009657	18273
ATPsyngamma_OG0005690	39359
ATPsynGL_OG0009315	0
ATPsynO_OG0012619	32067
AttC_OG0000164_OG0	1089
AttC_OG0007258	1815
AttD_OG0004890	4
Atu_OG0002096	611
Atx-1_OG0012102	6
Atx2_OG0011501	4821
Atxn7_OG0003444	652
aub_OG0000482_OG0	34
aurA_OG0004964	16
aurB_OG0009647	6
aust_OG0001881	0
aux_OG0003096_OG0	1243
ave_OG0006159	156
Aven_OG0003291	438
awd_OG0002664	5237
Awh_OG0010478	22
axed_OG0010262	394
Axn_OG0005720	1392
axo_OG0003993	219
axo_OG0010625	88
axo_OG0010626	373
axo_OG0010628	59
Axs_OG0008319	1265
Axud1_OG0003447	910
az2_OG0006736	171
azot_OG0000210_OG0	0
azot_OG0000210_OG1	0
b_OG0009189	10645
B-H1_OG0000267_OG0	447
B-H1_OG0000267_OG1	294
B4_OG0009202	2245
B52_OG0001376_OG0	4308
b6_OG0007653	76
B9d1_OG0005246	31
B9d2_OG0005830	19
bab1_OG0011327	30
bab1_OG0011328	65
bab2_OG0011326	1227
babo_OG0006628	1166
babos_OG0007027	2206
Bacc_OG0008947	10303
Bace_OG0000801_OG0	3
baf_OG0003792	652
bai_OG0005189	1623
Balat_OG0007229	3
Baldspot_OG0010721	1286
ball_OG0001092_OG1	163
bam_OG0005170	12
bap_OG0001358_OG0	0
Bap111_OG0007677	1116
Bap170_OG0000903_OG0	177
Bap55_OG0005900	382
Bap60_OG0008560	1142
IMPPP_OG0000305_OG1	5717
barc_OG0010291	724
bark_OG0008784	2074
barr_OG0000425_OG0	202
baz_OG0008596	4608
bb8_OG0005496	9
bbc_OG0007266	2711
CG18067_OG0007098	29632
bbg_OG0010871	638
bbg_OG0010872	1703
BBIP1_OG0004876	194
BBS1_OG0010413	85
BBS4_OG0002785_OG0	376
BBS5_OG0002086	386
BBS8_OG0008755	187
BBS9_OG0006919	498
bbx_OG0008688	5646
bc10_OG0010387_OG0	68
BCAS2_OG0005540	223
bcd_OG0002111_OG0	0
bchs_OG0003722	174
BCL7-like_OG0007566	114
bcn92_OG0007793	402
Bdbt_OG0004400	185
bdg_OG0006805	1693
bdl_OG0003385	4080
Bdp1_OG0009215	660
be_OG0000785	2678
BEAF-32_OG0006164	786
beag_OG0004860	472
beat-Ia_OG0011784	45
beat-Ib_OG0009146	16
beat-Ic_OG0001866_OG0	10
beat-IIa_OG0005482	26
beat-IIb_OG0005481	114
beat-IIIa_OG0009463	66
beat-IIIb_OG0009460	90
beat-IIIc_OG0003687	115
beat-IV_OG0005508	178
beat-Va_OG0005024	8
beat-Vb_OG0005021	17
beat-Vc_OG0001062_OG0	9
beat-VII_OG0011542	33
beat-VII_OG0011544	22
beg_OG0004008	320
bel_OG0001048	4605
Bem46_OG0008920	234
ben_OG0000514_OG0	2410
Best1_OG0002590_OG0	3276
Best2_OG0010251	2959
Best3_OG0009963	1
Best4_OG0000558_OG0	0
Bet1_OG0003845_OG0	487
Bet3_OG0004072	364
beta-PheRS_OG0005298	515
beta-Spec_OG0007697	29087
beta'COP_OG0009212	1833
beta3GalTII_OG0012738	133
beta4GalNAcTA_OG0006521	400
beta4GalNAcTB_OG0002610	294
beta4GalT7_OG0005195	230
betaCOP_OG0008653	3484
betaggt-I_OG0008962	850
betaGlu_OG0002667	162
CG32396_OG0011696	3
Bgb_OG0011276	483
bgcn_OG0001647	226
bgm_OG0009412	1000
BHD_OG0010421	226
bi_OG0003201	428
bi_OG0012904	33
BI-1_OG0004087	3109
bib_OG0001843_OG0	13
BicC_OG0009143	1
BicD_OG0009474	2300
CG11873_OG0005086	879
bif_OG0003277	959
bif_OG0012761	263
BigH1_OG0001085_OG0	5
bigmax_OG0005365	536
Bili_OG0002506_OG0	135
bin_OG0010286	1
Bin1_OG0005423	168
bin3_OG0007310	2157
bip1_OG0010560	142
Bka_OG0009250	89
blanks_OG0011885_OG0	0
Blimp-1_OG0010196	2939
Blm_OG0002608	140
Blos1_OG0006148	267
Blos2_OG0010078	123
Blos3_OG0009918	195
Blos4_OG0010933	59
blot_OG0010924	15500
blow_OG0006726	640
blp_OG0005216	1074
blw_OG0006982	127235
bma_OG0010967	24
Bmcp_OG0010022	561
bmm_OG0010858	3899
bnb_OG0001206_OG1	5704
CG5059_OG0012191	2046
bnk_OG0005787	1
bnl_OG0004512	239
boca_OG0006727	349
bocks_OG0002575_OG0	783
BOD1_OG0005544	3146
boi_OG0007601	277
boi_OG0007603	105
boil_OG0012322	1
bol_OG0011238	7374
boly_OG0007153	0
BomBc1_OG0001623	3354
BomBc2_OG0000769_OG0	2119
BomBc3_OG0004769	2007
BomT3_OG0011469	5603
bon_OG0004934	1299
bond_OG0004726	255
bonsai_OG0007008	376
Boot_OG0006400	1
bor_OG0004967	609
bora_OG0003911	1
BORCS5_OG0008208	985
BORCS6_OG0011365	163
BORCS7_OG0007103	76
borr_OG0009292	6
boss_OG0005676	334
botv_OG0006642	456
bou_OG0007819	287
bowl_OG0008785	595
BoYb_OG0000400_OG0	10
br_OG0007659	30
br_OG0011928	12
Br140_OG0001629	941
brat_OG0001919	225
Brca2_OG0000883	311
Brd_OG0010852	0
CG7154_OG0009310	927
Brd8_OG0002488	279
Bre1_OG0010209	889
Brf_OG0005483	258
Brf_OG0005485	60
brk_OG0007975	518
brm_OG0009999	1859
Brms1_OG0008442	1162
Bro_OG0011272	0
brp_OG0000499_OG1	446
l(3)72Ab_OG0009997	2051
bru1_OG0009737	33
bru1_OG0009738	251
bru2_OG0009740	868
bru2_OG0011823	16
bru2_OG0012161	100
bru3_OG0010907	146
bru3_OG0011909	27
Bruce_OG0004896	5761
brun_OG0003663	1365
brv1_OG0000706_OG0	0
brv2_OG0010919	0
brv3_OG0011666	4
BRWD3_OG0005288	2778
brwl_OG0009277	928
bs_OG0003002	747
bs_OG0006897	284
bsf_OG0001906_OG0	0
Bsg_OG0009780	9477
Bsg25D_OG0003412_OG0	2040
bsh_OG0009110	0
bsk_OG0012344	1432
bt_OG0000537_OG1	958
BTBD9_OG0000546_OG0	5
BtbVII_OG0011887	3088
btd_OG0007557	459
Btk29A_OG0001838	913
Btk29A_OG0011763	30
btl_OG0002041	143
btn_OG0004719	12
Btnd_OG0008611	0
btsz_OG0001035_OG1	2199
btsz_OG0004581	4
btv_OG0003692	89
btv_OG0009487	403
btz_OG0005342	2074
Bub1_OG0001806_OG0	711
Bub3_OG0005120	340
BubR1_OG0000657_OG0	46
Buffy_OG0006561	150
bug_OG0006803	581
Bug22_OG0009372	539
BuGZ_OG0008876	1764
CG8270_OG0010257	328
bun_OG0000556	2355
bun_OG0009749	2216
bur_OG0003683_OG0	1876
Burs_OG0001045_OG0	1
bves_OG0007497	217
bves_OG0007499	190
bw_OG0006000	7
bwa_OG0009122	265
bwa_OG0012525	225
Bx_OG0008666	4
Bx_OG0008667	418
Bx42_OG0007682	1674
by_OG0005550	10155
byn_OG0010803	1
bys_OG0007950	372
c-cup_OG0012143	0
c(3)G_OG0001464_OG0	133
c11.1_OG0007569	2580
c12.1_OG0007568	722
c12.2_OG0007567	2233
C15_OG0002126_OG0	19
C1GalTA_OG0009799	579
C3G_OG0007801	4673
C901_OG0008027	5
ca_OG0005700	2980
Ca-alpha1D_OG0009140	11302
Ca-alpha1T_OG0003323	491
Ca-beta_OG0009681	1973
Ca-Ma2d_OG0009139	5141
CaBP1_OG0008860	1449
cac_OG0000605_OG0	118
cact_OG0009392	21961
cactin_OG0003129	773
cad_OG0009437	1
Cad74A_OG0010922	8
Cad86C_OG0002368	1582
Cad87A_OG0001088_OG0	419
Cad89D_OG0001058_OG0	1
Cad96Ca_OG0011497	2024
Cad96Cb_OG0005172	1
Cad99C_OG0005704	1980
CadN_OG0000277_OG1	43
Caf1-105_OG0002830	78
Caf1-180_OG0007408	293
Caf1-55_OG0001036	735
cag_OG0001595_OG0	240
CAH1_OG0009192	1650
CAH13_OG0002843	0
CAH14_OG0002807	3
CAH15_OG0006256	1
CAH16_OG0000498_OG1	1
CAH2_OG0001000_OG0	648
CAH3_OG0003177	549
CAH5_OG0005796	1
CAH7_OG0000840	3430
CAH8_OG0004748	54
CAH9_OG0005622	274
CAHbeta_OG0002334	85
cal1_OG0002556_OG0	0
CalpA_OG0003035	3510
CalpB_OG0010971	2501
CalpC_OG0008186	1092
Calr_OG0005564	11829
Cals_OG0013279_OG0	1582
Calx_OG0002139_OG0	1
Calx_OG0004417	5676
Calx_OG0004418	4502
calypso_OG0006121	449
Cam_OG0012053	12231
CaMKI_OG0012767	3736
CaMKII_OG0013280	10889
Camp_OG0005907	511
Camta_OG0006364	712
Camta_OG0006365	90
can_OG0004061_OG0	0
CanA1_OG0005778	1424
CanB_OG0000231_OG0	236
CanB_OG0000231_OG1	3613
Cand1_OG0009382	1397
CAP_OG0000587_OG0	20696
CAP_OG0012405	8
Cap-D2_OG0005121	135
Cap-D3_OG0009448	353
Cap-G_OG0002924	477
Cap-H2_OG0004906	683
Capa_OG0005712	8
Caper_OG0009347	5857
Capr_OG0010138	1821
caps_OG0010156	1729
caps_OG0010157	1778
capt_OG0009025	8707
capu_OG0000612_OG0	491
car_OG0007437	353
CARPA_OG0007960	14
CARPB_OG0007554	80
CarT_OG0009432	11
cas_OG0004236	0
casp_OG0006502	1045
cass_OG0009476	3812
Cat_OG0003869	5670
cathD_OG0002862	11728
cato_OG0006491	0
Catsup_OG0009538	775
caup_OG0009938	134
cav_OG0000654	276
caz_OG0003243_OG0	2092
cbc_OG0007265	564
Cbl_OG0002051_OG0	0
CBP_OG0001721	49
CBP_OG0007971	20
Cbp20_OG0005066	226
Cbp53E_OG0006447	1374
Cbp80_OG0007913	330
Cbp80_OG0007915	352
Cbs_OG0003124	305
cbs_OG0007263	425
cbt_OG0008760	3817
Cby_OG0004789	64
Cc2d2a_OG0002702	104
CCAP_OG0011467	6
CCAP-R_OG0000870	81
ccb_OG0012089	0
CCDC151_OG0011900	116
CCDC53_OG0009785	225
Ccdc58_OG0010399	139
Ccdc85_OG0008917	353
CCHa1_OG0004530	205
CCHa1-R_OG0006065	71
CCHa2_OG0002186_OG0	195
CCHa2-R_OG0005836	37
Cchl_OG0004776	8625
CCKLR-17D1_OG0003334	7
CCKLR-17D1_OG0008675	64
CCKLR-17D1_OG0011744	7
CCKLR-17D3_OG0008678	51
Ccm3_OG0005250	1136
Ccn_OG0010106	407
Ccn_OG0010107	458
Ccn_OG0012179	161
Ccp84Ab_OG0000178_OG0	0
Ccp84Ac_OG0001349_OG0	0
Ccp84Ae_OG0002110_OG0	9
Ccp84Af_OG0000109_OG0	0
Ccp84Af_OG0000109_OG1	0
Ccp84Af_OG0000109_OG2	2
Ccp84Ag_OG0001348_OG0	1
Ccs_OG0006299	415
CCT1_OG0002281_OG0	1506
CCT2_OG0003145	1850
CCT3_OG0004995	2017
CCT4_OG0000979	1258
CCT5_OG0006600	4321
CCT6_OG0008508	1614
CCT7_OG0004839	662
CCT7_OG0004841	391
CCT8_OG0007117	2227
Ccz1_OG0010481	470
cd_OG0004708	2
CD98hc_OG0001357_OG0	5833
Cda4_OG0008701	421
Cda5_OG0008721	6096
Cda9_OG0002707	11
CDase_OG0005749	1557
cdc14_OG0009306	3910
Cdc16_OG0005493	165
Cdc23_OG0009421	290
Cdc27_OG0010426	1345
Cdc2rk_OG0006290	173
Cdc37_OG0011041	1013
Cdc42_OG0008268	996
Cdc45_OG0007388	455
Cdc5_OG0011371	811
CDC50_OG0008483	1890
Cdc6_OG0002054	7
Cdc7_OG0007729	4360
Cdep_OG0002087	1215
Cdep_OG0004159	1592
CdGAPr_OG0009111	1831
cdi_OG0000729	3207
cDIP_OG0004394	165
Cdk1_OG0000555_OG0	0
Cdk12_OG0009875	625
Cdk2_OG0002391	78
CDK2AP1_OG0008015	688
Cdk4_OG0006632	421
Cdk5_OG0002993	551
Cdk5alpha_OG0009389	969
Cdk7_OG0001724	167
Cdk8_OG0010977	82
Cdk9_OG0007009	486
Cdlc2_OG0000234_OG1	1707
cdm_OG0002482	2560
Cds_OG0010549	1055
Ced-12_OG0009727	695
ced-6_OG0006366	6507
CenB1A_OG0004675	1241
CenG1A_OG0003595_OG0	6885
CenG1A_OG0009182	56
Cenp-C_OG0002322	209
Cep135_OG0009952	282
Cep135_OG0009954	219
cep290_OG0004127	280
Cep89_OG0006812	4
Cep97_OG0008778	473
cer_OG0012078	579
Cerk_OG0004182	2863
cert_OG0011161	1333
Cf2_OG0008971	3118
Cfp1_OG0007571	849
CG5789_OG0004615	421
cg_OG0006533	3432
CG10000_OG0005395	0
CG10005_OG0004963	36
CG10011_OG0005399	752
CG10013_OG0002410_OG0	0
CG10019_OG0008786	31
CG10026_OG0009081	355
CG10029_OG0004344	19
CG10031_OG0008792	690
CG10035_OG0004420	173
CG10038_OG0001436_OG0	303
CG10041_OG0012259_OG0	2
CG10051_OG0007036	0
CG10053_OG0004336	154
CG10055_OG0004329	995
CG10062_OG0007038	625
CG10063_OG0010284	61
CG10064_OG0010282	25
CG10068_OG0004321	641
CG10073_OG0000065_OG2	1
CG10075_OG0010279	1620
CG10077_OG0010277	19101
CG10082_OG0005964	5052
CG10086_OG0001355	0
CG10089_OG0010567	549
CG10098_OG0004320	551
CG10104_OG0006132	0
CG10116_OG0010569	1
CG10126_OG0005023	2648
CG10132_OG0009091	2051
CG10137_OG0009093	419
CG10139_OG0006151	351
CG10140_OG0010573	177
CG10147_OG0010256	214
CG10151_OG0006160	68
CG10154_OG0010575	0
CG10163_OG0010252	0
CG10164_OG0001489	0
CG10165_OG0011781	93
CG10171_OG0010163	262
CG10175_OG0005507	2013
CG10177_OG0001079_OG0	0
CG10184_OG0005509	185
CG10185_OG0005203	626
CG10189_OG0009087	263
CG10194_OG0009085	213
CG10195_OG0003572	412
CG10205_OG0006168	1887
CG10208_OG0005527	619
CG10209_OG0006169	517
CG10211_OG0009505	1914
CG10222_OG0010165	366
CG10226_OG0010249	1443
CG10237_OG0003462	30354
CG1024_OG0004294	238
CG10252_OG0011517	1
CG10254_OG0002565	838
CG10257_OG0006606	188
CG10264_OG0005208	4
CG10265_OG0006935	152
CG10274_OG0003940	640
CG10280_OG0004257	1
CG10283_OG0001907_OG0	96
CG10286_OG0004292	576
CG10298_OG0004288	2
CG10300_OG0005516	5
CG10301_OG0005515	20
CG10307_OG0005957	10237
CG10311_OG0004972	2087
CG10317_OG0004974	1
CG10321_OG0005965	1779
CG10324_OG0004994	175
CG10332_OG0005992	0
CG10333_OG0009507	951
CG10336_OG0009516	79
CG10337_OG0009096	137
CG10338_OG0009517	245
CG10339_OG0006873	2087
CG10340_OG0001059_OG0	1730
CG10341_OG0009518	223
CG10343_OG0009520	294
CG10344_OG0007020	37
CG10345_OG0002430_OG0	17051
CG10347_OG0000607_OG0	210
CG10348_OG0003704	761
CG10352_OG0008207	106
CG10353_OG0008206	705
CG10357_OG0010470	41
CG10359_OG0010469	578
CG10361_OG0010014	46
CG10362_OG0008202	267
CG10365_OG0005518	2386
CG10366_OG0009102	979
CG10375_OG0005526	825
CG10376_OG0009519	618
CG10383_OG0001909	2905
CG10384_OG0007018	25
CG10405_OG0004983	0
CG10407_OG0005207	23
CG10413_OG0003703_OG0	214
CG10417_OG0013094	1062
CG10418_OG0010832	73
CG10425_OG0002500	365
CG10428_OG0001263_OG0	393
CG10431_OG0001914	135
CG10433_OG0006904	3676
CG10435_OG0002296_OG0	738
CG10444_OG0007082	488
CG10445_OG0001356	2
CG10459_OG0001605_OG0	2
CG10462_OG0009105	806
CG10463_OG0009108	232
CG10466_OG0012145	117
CG10467_OG0010233	382
CG10469_OG0010232	186
CG10470_OG0009541	448
CG10472_OG0000811_OG0	183
CG10479_OG0010225	36
CG10481_OG0009114	24
CG10483_OG0010221	621
CG10486_OG0010219	0
CG10492_OG0009544	931
CG10494_OG0006908	156
CG10495_OG0009546	130
CG10505_OG0006927	4
CG10508_OG0010314	1260
CG10510_OG0003948	3
CG10513_OG0005163	606
CG10514_OG0005162	310
CG10516_OG0009998	178
CG10527_OG0002810_OG0	779
CG10543_OG0006262	3747
CG10550_OG0000747	6944
CG10555_OG0008527	587
CG10561_OG0009552	2778
CG10565_OG0010321	3107
CG10576_OG0010200	2227
CG10581_OG0010326	0
CG10584_OG0010328	485
CG10587_OG0000094_OG0	0
CG10587_OG0000094_OG1	1
CG10587_OG0000094_OG2	0
CG10589_OG0003950	0
CG10591_OG0010195	2
CG10597_OG0003317	2
CG10598_OG0011740	4
CG10600_OG0009530	2804
CG10602_OG0009532	2521
CG10616_OG0010838	861
CG10621_OG0001911	66
CG10623_OG0001912	1104
CG10628_OG0009107	88
CG10631_OG0001241	2485
CG10646_OG0009949	179
CG10654_OG0009947	147
CG10657_OG0009951	78
CG10660_OG0010840	342
CG10663_OG0010839	1524
CG10669_OG0005156	348
CG10674_OG0010603	666
CG10680_OG0003577	4886
CG10681_OG0009950	130
CG10700_OG0011812	0
CG10702_OG0009548	960
CG10710_OG0010908	752
CG10713_OG0010576	95
CG10725_OG0010574	7
CG10730_OG0000951	19
CG10731_OG0006517	289
CG10737_OG0006638	79048
CG10738_OG0010568	57
CG1074_OG0007339	230
CG10747_OG0009127	626
CG10748_OG0011855_OG0	0
CG10749_OG0003913_OG0	0
CG10750_OG0009561	0
CG10752_OG0010150_OG0	0
CG10761_OG0008304	0
CG1077_OG0004263	0
CG10793_OG0003237	26
CG10795_OG0006915	379
CG10799_OG0003081	93
CG10801_OG0012112	47
CG10802_OG0008133	934
CG10803_OG0008134	317
CG10804_OG0008132	270
CG10809_OG0010976	307
CG10814_OG0007257	0
CG10822_OG0007072	0
CG10839_OG0009144	0
CG10841_OG0002198_OG0	3
CG10853_OG0003980_OG0	0
CG10859_OG0009209	0
CG10862_OG0002017_OG1	4633
CG10863_OG0010486	2678
CG10863_OG0012194_OG0	2
CG10864_OG0005043	86
CG10866_OG0010485	383
CG10874_OG0003457	953
CG10877_OG0002385_OG0	13
CG10887_OG0002183_OG0	1
CG10898_OG0002547	381
CG1090_OG0003105_OG0	11
CG10903_OG0002293_OG0	235
CG10904_OG0011634	172
CG10907_OG0001984_OG0	333
CG10909_OG0005022	0
CG10910_OG0006092	0
CG10911_OG0006095	0
CG10912_OG0000471	2
CG10914_OG0006109	138
CG10919_OG0001352	7
CG1092_OG0001161_OG0	453
CG10920_OG0007959	0
CG10927_OG0006710	38
CG10931_OG0006071	0
CG10932_OG0007954	963
CG10934_OG0002756_OG0	0
CG10939_OG0005908	1919
CG10947_OG0009415	4272
CG10948_OG0009927	1256
CG10949_OG0009416	160
CG10950_OG0012279	7
CG10958_OG0001743	252
CG10959_OG0008299	48
CG10962_OG0007748	29
CG10970_OG0003173	8
CG10973_OG0012539	393
CG10979_OG0004244	653
CG10984_OG0009934	489
CG10996_OG0008249	1
CG11000_OG0004245	18
CG11007_OG0003037	366
CG11018_OG0007064	0
CG11029_OG0001270	11
CG1103_OG0003103_OG0	0
CG11030_OG0003728	559
CG11034_OG0001268	256
CG11035_OG0002292_OG0	862
CG11041_OG0001654	148
CG11044_OG0007073	2816
CG1105_OG0004314	1656
CG11050_OG0009604	7413
CG11060_OG0006765	26
CG11068_OG0011716	1
CG11069_OG0004655	321
CG11076_OG0001759	691
CG11077_OG0000549_OG0	66
CG11085_OG0008456	0
CG11089_OG0004653	309
CG11095_OG0003249	367
CG11099_OG0007074	986
CG11103_OG0003250	240
CG11106_OG0012330	0
CG11109_OG0001964	169
CG11110_OG0006619	360
CG11123_OG0006752	275
CG11125_OG0006747	463
CG11127_OG0006744	402
CG1113_OG0004171	30
CG11131_OG0001957_OG0	3
CG11134_OG0003251	97
CG11141_OG0006745	768
CG11145_OG0006754	0
CG11147_OG0003729	16736
CG11149_OG0003730	1
CG11151_OG0008256	3360
CG11159_OG0006283	3
CG1116_OG0004164	792
CG11162_OG0008263	1
CG11168_OG0004657	1652
CG11170_OG0006462	83
CG11178_OG0003327	317
CG11180_OG0006625	433
CG11191_OG0007189	1223
CG11192_OG0007095	0
CG11200_OG0007088	737
CG11211_OG0012938	0
CG11226_OG0012166_OG0	0
CG11227_OG0007505	0
CG1124_OG0002090	413
CG11241_OG0003815_OG0	69
CG11247_OG0009861	386
CG11248_OG0003830_OG0	203
CG11249_OG0009864	0
CG11251_OG0001998	0
CG11257_OG0007039	278
CG11263_OG0001789	46
CG11267_OG0011856	608
CG11269_OG0006458	0
CG11275_OG0002906	1164
CG11279_OG0003924_OG0	0
CG11286_OG0004361	0
CG1129_OG0002085	500
CG11291_OG0003029	4
CG11294_OG0007761	0
CG11298_OG0007031	0
CG11309_OG0010303	820
CG11317_OG0012026	374
CG11318_OG0000756	1
CG11319_OG0009603	292
CG11327_OG0009628	17
CG11333_OG0002657_OG0	6
CG11334_OG0005804	1285
CG11342_OG0011920	43
CG11345_OG0011138	0
CG11349_OG0011131	1
CG11353_OG0011127	35
CG11356_OG0008477	11
CG11357_OG0011126	629
CG1136_OG0010499	3243
CG11367_OG0000806_OG0	107
CG11369_OG0011699	0
CG1137_OG0004303	15
CG11370_OG0003817_OG0	18
CG11377_OG0008723	359
CG11378_OG0007395	250
CG11379_OG0007397	0
CG11380_OG0007400	35
CG11381_OG0007402	0
CG11382_OG0007404	1054
CG11384_OG0007396	0
CG1139_OG0004077	0
CG11391_OG0001026_OG0	18
CG11396_OG0010345	359
CG11398_OG0007405	107
CG11403_OG0007406	89
CG11404_OG0012169	0
CG11406_OG0006889	2
CG11409_OG0007766	23
CG11413_OG0011575	960
CG11414_OG0006019	3030
CG11417_OG0007590	319
CG1142_OG0012974	272
CG11425_OG0009823	557
CG11426_OG0009824	457
CG1143_OG0011104	3529
CG11436_OG0003200	152
CG11437_OG0009825	16
CG11438_OG0009826	75
CG11447_OG0004515	246
CG11449_OG0000981_OG1	0
CG11453_OG0001027_OG0	788
CG11454_OG0001792	330
CG11456_OG0003951	165
CG11459_OG0000135_OG1	10
CG1146_OG0011093	9756
CG11470_OG0000857	7
CG11474_OG0005934	1403
CG11475_OG0005935	7
CG11498_OG0001515	50
CG11504_OG0002630	885
CG11523_OG0009832	299
CG11529_OG0010828	97
CG11537_OG0010640	1312
CG11550_OG0002660	176
CG11560_OG0010817	218
CG11562_OG0008742	159
CG11563_OG0002662	210
CG11566_OG0007496	11
CG11570_OG0004027	0
CG11581_OG0008240	0
CG11583_OG0010538	369
CG11584_OG0008239	0
CG11585_OG0012335	2
CG11586_OG0010534	474
CG11590_OG0001741	266
CG11593_OG0010497	576
CG11594_OG0010492	511
CG11596_OG0007629	947
CG11601_OG0008739	278
CG11608_OG0000142_OG0	1
CG1161_OG0004180	2132
CG11617_OG0008731	803
CG11619_OG0003864_OG0	26
CG11626_OG0011450	7
CG11629_OG0003739	1
CG11630_OG0009580	10
CG11634_OG0009583	0
CG11635_OG0007156	21
CG11638_OG0007387	398
CG11655_OG0001745_OG0	832
CG11656_OG0005013	14
CG11658_OG0010025	1160
CG11663_OG0012087	0
CG11664_OG0011395	0
CG11666_OG0012316	0
CG11668_OG0002452	138
CG11670_OG0005008	2
CG11672_OG0004805	4
CG11674_OG0008231	1
CG11679_OG0008511	190
CG11686_OG0002448_OG0	1266
CG11693_OG0004810	4
CG11694_OG0000225_OG0	0
CG11694_OG0000225_OG1	0
CG11695_OG0007879	410
CG11696_OG0007880	311
CG11698_OG0002319_OG0	0
CG11699_OG0007882	1188
CG11703_OG0002165_OG0	0
CG11710_OG0001691_OG0	455
CG1172_OG0004189	393
CG11722_OG0001391	377
CG11723_OG0003571	428
CG11726_OG0010048	2
CG11737_OG0001419_OG0	1888
CG11741_OG0001420_OG0	14
CG11752_OG0007995	4555
CG11755_OG0000851	98
CG11756_OG0007997	2
CG11760_OG0004826	543
CG11768_OG0004832	289
CG11771_OG0005200	1618
CG11777_OG0006309	98
CG11779_OG0004481	811
CG11786_OG0012799	17
CG11788_OG0007083	133
CG11790_OG0005187	1069
CG11791_OG0012008	5167
CG11807_OG0003009_OG0	838
CG11808_OG0006841	122
CG11811_OG0004058	306
CG11816_OG0008636	0
CG11835_OG0000264_OG0	5253
CG11835_OG0000264_OG1	12968
CG11837_OG0005082	192
CG11841_OG0005083	2064
CG11842_OG0000856_OG1	118
CG11843_OG0011490	99
CG11852_OG0002502_OG0	142
CG11854_OG0005171	29
CG11857_OG0005167	932
CG11858_OG0005166	293
CG11878_OG0000055_OG0	2
CG11878_OG0000055_OG1	50
CG11878_OG0000055_OG2	2
CG11882_OG0005094	146
CG11883_OG0006313	2237
CG11885_OG0003355	96
CG11892_OG0005161	67
CG11893_OG0000039_OG2	143
CG11899_OG0005100	856
CG11902_OG0005155	339
CG11906_OG0001618	338
CG11911_OG0008747	0
CG11912_OG0008746	0
CG11920_OG0005183	208
CG11927_OG0003556	691
CG11929_OG0011773	0
CG11961_OG0001155_OG0	736
CG11964_OG0004848	206
CG11970_OG0004849	926
CG11975_OG0004850	986
CG11977_OG0012457_OG0	0
CG11980_OG0002337	158
CG11983_OG0004852	28
CG11986_OG0004855	71
CG11997_OG0004862	0
CG11999_OG0004179	415
CG12003_OG0004112	2
CG12004_OG0011286	2461
CG12009_OG0010662	5
CG12010_OG0010671	95
CG12011_OG0011025	4
CG12012_OG0010672	279
CG12016_OG0010666	670
CG12017_OG0010661	9
CG12020_OG0011042	0
CG12024_OG0011050	919
CG12025_OG0011053	1285
CG12035_OG0011029	0
CG12038_OG0011331	102
CG12054_OG0000497	1334
CG12056_OG0003138	365
CG12057_OG0003139	14
CG12061_OG0000938_OG0	1
CG12065_OG0007412	3079
CG12069_OG0001519	1
CG12071_OG0011553	128
CG12071_OG0013484	189
CG12075_OG0007754	3769
CG1208_OG0004248	1847
CG12081_OG0007411	764
CG12084_OG0011296	3339
CG12091_OG0011293	5175
CG12093_OG0011111	955
CG12096_OG0008559	566
CG12099_OG0011289	7578
CG12104_OG0011284	168
CG12105_OG0004111	1934
CG12106_OG0007586	84
CG12107_OG0006719	240
CG12111_OG0007413	2
CG12112_OG0012598_OG0	30
CG12115_OG0007587	0
CG12116_OG0008625	1672
CG12118_OG0007585	3135
CG12121_OG0007579	1382
CG12123_OG0003325	169
CG12128_OG0002879	425
CG12129_OG0002878	361
CG1213_OG0002105	315
CG12134_OG0006319	135
CG12147_OG0004192	0
CG12155_OG0003210	743
CG12159_OG0002860	423
CG12164_OG0006760	15
CG12170_OG0002098	748
CG12171_OG0004222	449
CG12173_OG0004172	81
CG12177_OG0008262	2014
CG1218_OG0002103	153
CG12182_OG0011099	145
CG12194_OG0008975	408
CG12204_OG0001687	215
CG12206_OG0008131	48
CG12209_OG0002818	23
CG12213_OG0002418	806
CG12219_OG0007713	465
CG12224_OG0000651_OG1	26
CG12231_OG0003119	3
CG12236_OG0008414	431
CG12237_OG0007424	502
CG12239_OG0001754	98
CG12241_OG0001396	422
CG12253_OG0011818	75
CG12256_OG0004947	254
CG12259_OG0005539	544
CG12268_OG0005336	1058
CG1227_OG0004337	166
CG12278_OG0004413	1
CG12279_OG0004445	172
CG12288_OG0009457	74
CG12289_OG0010046	0
CG12290_OG0002618	2113
CG12299_OG0009634	416
CG12301_OG0001981	225
CG12307_OG0009694	1
CG1231_OG0011372	8
CG12316_OG0009955	804
CG12320_OG0005053	49
CG12321_OG0001064_OG0	485
CG12325_OG0002854	355
CG1233_OG0011370	1156
CG1234_OG0004335	319
CG12341_OG0002848	285
CG12343_OG0002853	812
CG12344_OG0002855	1688
CG12355_OG0012373	207
CG1236_OG0002100	218
CG12362_OG0000821_OG0	1
CG12374_OG0007223	0
CG12375_OG0009777	536
CG12379_OG0008514	56
CG12384_OG0006229	1431
CG1239_OG0004237	51
CG12395_OG0001736	0
CG12398_OG0008359	14
CG12402_OG0002224_OG0	14
CG12420_OG0002594_OG0	5
CG12426_OG0005340	0
CG12438_OG0003802	0
CG12439_OG0009296	0
CG12446_OG0001786_OG0	5
CG12448_OG0009145	0
CG1246_OG0011105	27
CG12464_OG0011955	0
CG12470_OG0007846	24
CG12479_OG0008243	0
CG12480_OG0008242	0
CG12481_OG0008237	0
CG12490_OG0000233_OG1	0
CG12496_OG0007599	1
CG12498_OG0008105	0
CG12499_OG0002285_OG0	416
CG12502_OG0011339	19
CG12507_OG0008176	2
CG12511_OG0009568	0
CG12516_OG0005410	0
CG12517_OG0009649	0
CG12520_OG0010149	19
CG12521_OG0012944	0
CG12531_OG0008272	124
CG12535_OG0008128	0
CG12539_OG0008363	0
CG12540_OG0008220	1
CG12541_OG0007825	623
CG12560_OG0012234	494
CG12567_OG0012740	1465
CG12576_OG0001784_OG0	4241
CG12581_OG0001679_OG0	4316
CG12589_OG0011424	2
CG12590_OG0011977	2
CG12594_OG0005596	44
CG12607_OG0011139	0
CG12609_OG0008677	0
CG12617_OG0003653	0
CG12620_OG0009462	0
CG12637_OG0008050	0
CG12643_OG0007518	88
CG1265_OG0010531	4980
CG12655_OG0000445_OG2	766
CG12659_OG0007410	46
CG12661_OG0007749	0
CG12662_OG0007747	1
CG12672_OG0007868	51
CG12674_OG0003570	6
CG12679_OG0001731_OG0	0
CG12680_OG0001718	1
CG12682_OG0012323	0
CG12691_OG0007931	0
CG12692_OG0000634_OG0	0
CG12693_OG0012106	3
CG12698_OG0008169	0
CG12699_OG0000230_OG1	1
CG12702_OG0001192	6
CG12708_OG0000271_OG0	8
CG12708_OG0000271_OG0.2	19
CG1271_OG0010635	461
CG12713_OG0003881_OG0	45
CG12716_OG0008438	0
CG12723_OG0008557	5
CG12728_OG0000928_OG0	48
CG12729_OG0011725	3
CG1273_OG0010536	21
CG12730_OG0007375	257
CG12744_OG0000893	105
CG12746_OG0004208	2607
CG1275_OG0011072	1338
CG12768_OG0001283_OG0	340
CG12769_OG0007187	249
CG12773_OG0003140	653
CG12782_OG0012281	0
CG12783_OG0000743_OG0	0
CG12784_OG0005236	0
CG12795_OG0008825	317
CG12811_OG0002240	210
CG12817_OG0002595_OG0	43
CG12818_OG0004897	136
CG12822_OG0001599	1554
CG12825_OG0001130_OG1	197
CG12826_OG0002951	32
CG12828_OG0011622	1
CG12831_OG0011623_OG0	0
CG12836_OG0002963_OG0	87
CG12848_OG0006045	446
CG12849_OG0011577	0
CG12851_OG0005862	256
CG12857_OG0006163	14
CG12860_OG0006154	324
CG12861_OG0006153	0
CG12862_OG0011585_OG0	1
CG12863_OG0011584	139
CG12866_OG0002772	0
CG12868_OG0001564	513
CG12869_OG0006145	52
CG12869_OG0006146	25
CG12877_OG0001472_OG0	903
CG1288_OG0001350	0
CG12880_OG0005345	30
CG12883_OG0001474	75
CG12885_OG0001477	791
CG12895_OG0006308	1196
CG12909_OG0002821	102
CG12910_OG0006305	84
CG12911_OG0006304	1
CG12914_OG0002819	0
CG12917_OG0002815	7
CG12920_OG0006291	12
CG12926_OG0006349	197
CG12929_OG0006357	87
CG12934_OG0006315	1
CG12935_OG0002846	93
CG12942_OG0001596_OG0	151
CG12945_OG0004570	759
CG12947_OG0004568	29
CG12948_OG0004558	203
CG12963_OG0001641_OG0	0
CG12964_OG0002996_OG0	0
CG12970_OG0006808	3
CG12971_OG0010294	7
CG12974_OG0010307	63
CG12983_OG0010332	1
CG12984_OG0003949	0
CG12985_OG0000915	9
CG12986_OG0011685	0
CG1299_OG0000523_OG0	5319
CG12990_OG0007696	30
CG12991_OG0007703	1540
CG12992_OG0011688	14
CG12994_OG0007707	4
CG12995_OG0008599	0
CG12998_OG0011739	0
CG13000_OG0011738	0
CG13001_OG0008580	247
CG13002_OG0008577	966
CG13003_OG0008572	10681
CG13004_OG0008570	176
CG13005_OG0008567	75
CG13008_OG0008305	3
CG13010_OG0003260	4
CG13012_OG0008317	1237
CG13014_OG0008547	399
CG13016_OG0006536	170
CG13018_OG0006537	170
CG13021_OG0003241	2
CG13022_OG0010698	37
CG13023_OG0010699	12
CG13024_OG0010708	300
CG13026_OG0010716	581
CG13028_OG0004010	1
CG13031_OG0012200	269
CG13032_OG0004014_OG0	1
CG13033_OG0010736	0
CG13038_OG0010761	1
CG13039_OG0010762	0
CG1304_OG0000265_OG0	0
CG1304_OG0000265_OG1	0
CG13040_OG0010763	0
CG13041_OG0000280_OG0	19
CG13041_OG0000280_OG0.2	6
CG13042_OG0010767	6
CG13043_OG0000281_OG0	1
CG13043_OG0000281_OG1	0
CG13044_OG0010768	1
CG13045_OG0000814	0
CG13046_OG0010771	1
CG13047_OG0010772	0
CG13048_OG0010773	2
CG13049_OG0010774	74
CG13051_OG0011898	12
CG13053_OG0010778	0
CG13054_OG0010779	2
CG13055_OG0010780	19
CG13056_OG0010757	6
CG13058_OG0004021	0
CG13059_OG0010764	0
CG13062_OG0010766	27
CG13064_OG0010775	0
CG13065_OG0010776	5
CG13066_OG0012201	0
CG13068_OG0002030_OG1	0
CG13069_OG0004022	14
CG1307_OG0004308	603
CG13070_OG0012202	0
CG13071_OG0011899	0
CG13073_OG0012731_OG0	10
CG13074_OG0010797	57
CG13075_OG0000216_OG0	12
CG13075_OG0000216_OG1	10
CG13077_OG0009097	40
CG13078_OG0003575_OG0	4
CG13081_OG0003574	0
CG13082_OG0009094	23
CG13083_OG0009084	0
CG13084_OG0009083	1
CG13085_OG0001922	16
CG13086_OG0003709	41
CG13088_OG0001266	108
CG1309_OG0010533	1219
CG13096_OG0003720	329
CG13097_OG0001923	382
CG13101_OG0009304	432
CG13102_OG0009298	0
CG13108_OG0009295	31
CG13110_OG0011792	0
CG13113_OG0001247_OG0	0
CG13114_OG0009279	0
CG13116_OG0001878	1264
CG13123_OG0001877	50
CG13124_OG0003502	31636
CG13126_OG0003515	128
CG13127_OG0001844	1
CG13131_OG0000790_OG0	38
CG13133_OG0003525	3014
CG1314_OG0011674	0
CG13144_OG0009363	162
CG13148_OG0007214	11
CG13151_OG0006215	145
CG13154_OG0006206	0
CG13155_OG0006196	2
CG13157_OG0002779	0
CG1316_OG0000430_OG0	1324
CG13168_OG0006184	2
CG1317_OG0011084	4085
CG13170_OG0006182	0
CG13171_OG0006180	0
CG13177_OG0012831	3895
CG13185_OG0002928	501
CG13186_OG0006594	0
CG13192_OG0006567	222
CG13193_OG0006565	0
CG13196_OG0006560	1
CG13197_OG0006563	670
CG13202_OG0001123_OG0	24
CG13203_OG0006235	287
CG13204_OG0006233	658
CG13215_OG0002793_OG0	3
CG13216_OG0001568_OG0	0
CG13218_OG0002791_OG0	0
CG13220_OG0001573_OG0	1709
CG13223_OG0001571_OG0	0
CG13226_OG0002794_OG0	102
CG13227_OG0006218_OG0	0
CG13228_OG0011587_OG0	0
CG13229_OG0002786_OG0	17
CG13229_OG0002787_OG0	916
CG13231_OG0006217	0
CG13239_OG0009815	2
CG1324_OG0007509	0
CG13243_OG0009147	0
CG13247_OG0010378	59
CG13248_OG0010371	188
CG13250_OG0011870	45
CG13251_OG0010355	124
CG13252_OG0003952	616
CG13258_OG0009399	27
CG13272_OG0008882	8
CG13280_OG0008881	0
CG13282_OG0008887	9
CG13285_OG0010583	207
CG13287_OG0010216	1
CG13288_OG0010220	1
CG13293_OG0003937	137
CG13295_OG0010231	912
CG13297_OG0010242	0
CG13299_OG0011864	0
CG13300_OG0003943	30
CG13305_OG0011196	31
CG13306_OG0011204	449
CG13308_OG0004102	0
CG13309_OG0011211	0
CG13310_OG0011207	8
CG13312_OG0011210	1
CG13313_OG0004105_OG0	1
CG13314_OG0011224	9
CG13315_OG0011237	997
CG13318_OG0004834	51
CG13319_OG0006667	385
CG13321_OG0006673	0
CG13326_OG0006545	0
CG13330_OG0007271	0
CG13331_OG0007273	35
CG13332_OG0007274	171
CG13334_OG0007281	0
CG13337_OG0011662	31
CG13339_OG0007296	287
CG13344_OG0007304	329
CG13358_OG0007351	41
CG13359_OG0012499	6
CG13360_OG0010145	715
CG13361_OG0003189	8
CG13362_OG0007862	22
CG13364_OG0001174_OG0	4
CG13365_OG0007831	919
CG13367_OG0003188_OG0	314
CG13369_OG0003181	1358
CG13375_OG0007847	11
CG13377_OG0007849	363
CG13380_OG0010135	0
CG13384_OG0003473	749
CG13385_OG0012520	0
CG13386_OG0003471	0
CG1339_OG0006721	0
CG13390_OG0003479	271
CG13392_OG0003476	113
CG13397_OG0003469	76
CG13398_OG0003468	230
CG13403_OG0008236	1
CG13404_OG0008224	139
CG13405_OG0011376	0
CG13407_OG0004768	1
CG13408_OG0004770	27
CG13409_OG0004775	156
CG13423_OG0007099	7
CG13426_OG0011654	0
CG13427_OG0003049	197
CG13428_OG0007100	108868
CG13430_OG0001658	257
CG13436_OG0006622	48
CG13437_OG0006285	113
CG13438_OG0006243	0
CG1344_OG0012226	219
CG13442_OG0006244	1
CG13443_OG0006248	1
CG13445_OG0003880	0
CG13449_OG0009980	34
CG13454_OG0003875_OG0	0
CG13455_OG0009966	0
CG13457_OG0001288	3
CG13458_OG0004037	2171
CG13460_OG0010841	0
CG13465_OG0000343_OG0	0
CG13471_OG0004048	0
CG13473_OG0010860	0
CG13474_OG0004049	0
CG13476_OG0012898	0
CG13481_OG0000339_OG0	3
CG13481_OG0000339_OG1	0
CG13484_OG0010886	148
CG13488_OG0001544_OG1	0
CG13492_OG0005946	2
CG13501_OG0005936	34
CG13502_OG0005931	237
CG13502_OG0012991	25
CG13506_OG0007028	5719
CG13510_OG0006998	56
CG13511_OG0006997	10
CG13516_OG0006995	243
CG13526_OG0006986	0
CG13527_OG0006984	0
CG13531_OG0006978	585
CG13532_OG0006975	89
CG13538_OG0005981	0
CG13539_OG0012044	0
CG1354_OG0007555	1776
CG13541_OG0012280	0
CG13544_OG0005976	1
CG13545_OG0012580	0
CG13551_OG0000540_OG1	48
CG13551_OG0012048	793
CG13557_OG0012477	0
CG13558_OG0001556	0
CG13559_OG0012047	14
CG13561_OG0011643	17
CG13562_OG0011631	30
CG13575_OG0006892	15
CG13577_OG0001150_OG0	2
CG13578_OG0006898	295
CG13579_OG0006013	31
CG1358_OG0006724	341
CG13581_OG0002746	0
CG13585_OG0011574	1496
CG13587_OG0006025	31
CG13594_OG0006033	112
CG13599_OG0005537	4
CG1360_OG0006725	29
CG13601_OG0005534	375
CG13603_OG0005332	969
CG13605_OG0005319	536
CG13606_OG0005306	108
CG13607_OG0005318	405
CG13609_OG0012982	7
CG13613_OG0005278	0
CG13614_OG0002525_OG0	0
CG13615_OG0002524	0
CG13616_OG0005272	34
CG13618_OG0005267	36
CG13622_OG0005268	18
CG13623_OG0005265	475
CG13625_OG0004618	551
CG13627_OG0004629	69
CG13630_OG0004630	880
CG13631_OG0004635	709
CG13634_OG0004637	1
CG13641_OG0004650	73
CG13643_OG0002274	51
CG13653_OG0002504	0
CG13654_OG0005174	105
CG13663_OG0011496	233
CG13667_OG0004090_OG0	163
CG13670_OG0011168	0
CG13671_OG0004086_OG0	229
CG13675_OG0000560_OG2	2
CG13676_OG0003984	151
CG13678_OG0000129_OG3	7
CG1368_OG0008241	1
CG13685_OG0010463	60
CG13689_OG0008772	35
CG13690_OG0008752	1
CG13692_OG0008754	47
CG13698_OG0010125	896
CG13699_OG0003907_OG0	1
CG13705_OG0010610	20
CG13707_OG0010613	86
CG13708_OG0010614	110
CG1371_OG0006292	923
CG13711_OG0010618	0
CG13712_OG0010619	0
CG13713_OG0010620	0
CG13716_OG0010627	2
CG13720_OG0004084	9
CG13721_OG0012208	6
CG13722_OG0011130	439
CG13723_OG0010915	0
CG13724_OG0010917	1
CG13725_OG0010918	0
CG13727_OG0004055	0
CG13728_OG0010923	2
CG13731_OG0011910	21
CG13733_OG0010089	0
CG13738_OG0011907	20
CG13739_OG0002891	27
CG13743_OG0006405	207
CG13744_OG0006409	0
CG13747_OG0006408	0
CG13748_OG0006626	7
CG13751_OG0001660_OG0	424
CG13760_OG0007606	361
CG13766_OG0009602	187
CG13771_OG0009612	21
CG13775_OG0003750_OG0	0
CG13784_OG0000956_OG0	435
CG13786_OG0003631	0
CG13796_OG0001883_OG0	1774
CG13801_OG0000219_OG0	0
CG13801_OG0000219_OG1	0
CG13806_OG0011077	0
CG13807_OG0011075	186
CG13810_OG0011066	1
CG13813_OG0010189	56
CG13829_OG0011464	0
CG13833_OG0004687	12449
CG13837_OG0002276	0
CG13838_OG0011993	0
CG13841_OG0004694	748
CG13842_OG0004706	99
CG13847_OG0004737	4
CG13850_OG0004743	1136
CG13855_OG0004744	198
CG13856_OG0004745	265
CG13857_OG0004746	2
CG13862_OG0004760	0
CG13868_OG0007089	22973
CG13868_OG0013578	4093
CG13869_OG0007075	0
CG1387_OG0008528	0
CG13870_OG0007093	305
CG13871_OG0003047	4
CG13872_OG0007071	0
CG13875_OG0011381	119
CG13876_OG0001334_OG0	143
CG13877_OG0011937	261
CG13884_OG0000403_OG0	0
CG13887_OG0011343	3033
CG13891_OG0002060	2
CG13893_OG0011360	1743
CG13894_OG0004129	202
CG13895_OG0004128	375
CG13901_OG0011344	234
CG13907_OG0011337	5620
CG13912_OG0011325	96
CG13917_OG0011285	7666
CG13919_OG0011274	97
CG13920_OG0011271	5071
CG13921_OG0011032	79
CG13924_OG0011054	108
CG13926_OG0011282	327
CG13928_OG0011279	1011
CG13930_OG0011024	31
CG13931_OG0004073	181
CG13933_OG0011036	1379
CG13937_OG0011056	2494
CG13949_OG0003375	41
CG13950_OG0003376	93
CG13954_OG0006374	125
CG13955_OG0002890_OG0	3
CG13962_OG0012240	0
CG13970_OG0009133_OG0	0
CG13972_OG0005361	17
CG13983_OG0002696	0
CG13991_OG0000661_OG1	0
CG13992_OG0002070_OG0	41
CG13994_OG0011942	310
CG13995_OG0000538_OG0	123
CG13999_OG0000662_OG0	69
CG14005_OG0001926	224
CG14006_OG0001927	0
CG14007_OG0009567	79
CG14011_OG0003731	1
CG14013_OG0003734	0
CG14014_OG0009443	0
CG14015_OG0009446	242
CG14017_OG0003733	0
CG14020_OG0003686	111
CG14022_OG0008831	2048
CG14024_OG0003410_OG0	34
CG14034_OG0008836	15
CG14036_OG0008842	5
CG14042_OG0001816	96
CG14043_OG0003425	553
CG14044_OG0008964	116
CG14050_OG0000684	11
CG14052_OG0007777	0
CG14053_OG0012099	7
[truncated: 9,910 more rows]
