# Supplementary material for: Evolution of chemosensory tissues and cells across ecologically diverse Drosophilids
Source: Nat Commun. 2024 Feb 5;15:1047. doi: 10.1038/s41467-023-44558-4 (PMC10844241; doi:10.1038/s41467-023-44558-4)
Supplement: Supplementary file 18 — Supplementary Data 15 [file 41467_2023_44558_MOESM18_ESM.zip › all_count_tables_renamed/EREA10ANT_counts_trim_genes_FBids_1_1_sorted.txt]

128up_OG0006588	1576
14-3-3epsilon_OG0002478	21910
14-3-3epsilon_OG0001126_OG1	40889
140up_OG0004534	948
18w_OG0003044	2217
26-29-p_OG0010897	7662
2mit_OG0000576_OG0	256
5-HT1A_OG0006644	282
5-HT1B_OG0006647	247
5-HT2A_OG0000287_OG0	60
5-HT2B_OG0011472	3072
5-HT7_OG0005777	129
5PtaseI_OG0005188	3023
7B2_OG0004187	14474
a_OG0006460	2343
a10_OG0010691	736956
a5_OG0009037	348606
a6_OG0007651	1288
AANATL2_OG0003640	4853
AANATL4_OG0000091_OG1	0
AANATL7_OG0007605	3
Aasdh_OG0001831	1248
Aatf_OG0001947	905
aay_OG0011265	36920
ab_OG0009683	1485
ab_OG0009684	294
ABCB7_OG0011281	5843
Pmp70_OG0003257	9408
Abd-B_OG0005000	13
Abi_OG0002227_OG0	1414
Abl_OG0010722	12032
abo_OG0009656	780
Abp1_OG0010565	3070
abs_OG0003097	1489
ac_OG0007843	0
Ac13E_OG0008321	3589
Ac3_OG0009573	4639
Ac78C_OG0010320	490
Acam_OG0000252_OG0	12
Acam_OG0000252_OG1	2
Acam_OG0005131	4
CG9149_OG0011313	1460
Acbp1_OG0009246	1136
Acbp2_OG0010415	531
Acbp4_OG0000311_OG0	0
Acbp4_OG0000311_OG1	3
Acbp6_OG0010414	787
ACC_OG0007193	24889
AcCoAS_OG0000812	54035
Ace_OG0000652_OG0	4240
Acer_OG0000953_OG0	18324
Acer_OG0003808	194
Acf_OG0002671	3551
Achl_OG0002770	3031
acj6_OG0008333	872
acj6_OG0008334	3217
Ack_OG0010507	5377
Ack-like_OG0006546	4452
Acn_OG0009540	12758
CG5009_OG0006075	15156
Acox57D-d_OG0006913	195
Acox57D-p_OG0001151	4600
Acp1_OG0009317	104
Acp32CD_OG0009664	26
Acp65Aa_OG0003939	7
Acph-1_OG0001513	550
CG12512_OG0008829	2933
CG18155_OG0007972	43
Acsl_OG0007133	35099
Act42A_OG0000022_OG0	311
Act42A_OG0000022_OG1	20253
Act42A_OG0000022_OG3	7840
Act42A_OG0000022_OG4	2453
Act42A_OG0000022_OG5	2867
Actn_OG0003148_OG0	11530
Actn3_OG0011403_OG0	1
ACXB_OG0000046_OG0	0
ACXB_OG0000046_OG1	2
ACXB_OG0000046_OG2	0
ACXB_OG0000046_OG2.2	0
ACXD_OG0004078_OG0	246
Acyp_OG0009408	3
Acyp2_OG0011498	987
Ada_OG0002342	147
Ada1-2_OG0003777_OG0	534
Ada2a_OG0005051	316
Ada2b_OG0004799	868
Ada3_OG0007872	1658
AdamTS-A_OG0005247	790
AdamTS-A_OG0012010	22
AdamTS-B_OG0008089	2854
Adar_OG0007649	2707
Adat1_OG0003596	188
Adck1_OG0006032	1200
Adck5_OG0010063	2622
ADD1_OG0006579	2026
Adf1_OG0001636_OG0	992
Adgf-A_OG0001991_OG0	5
Adgf-A_OG0003900	154
Adgf-A2_OG0010109	17
Adgf-B_OG0010108	11
Adgf-C_OG0001030_OG0	69
Adgf-D_OG0002208_OG0	54
Adgf-E_OG0006152	2
Adh_OG0003395_OG0	4
Adi1_OG0010940	2268
AdipoR_OG0004727	13046
CG3809_OG0004951	12
AdenoK_OG0003918_OG0	3074
Ady43A_OG0002958	5902
AdoR_OG0005733	150
adp_OG0006108	1933
AdSS_OG0000854_OG0	16720
Aduk_OG0004873	4600
Ae2_OG0010984	16690
CG6512_OG0010913	10324
aft_OG0006080	900
Afti_OG0005567	2532
Ag5r_OG0008212	8
Ag5r2_OG0008213	0
AGBE_OG0007237	4321
AgmNAT_OG0001753	33
ago_OG0010530	4197
AGO1_OG0007307	12610
AGO2_OG0000119_OG0	13614
Agpat1_OG0008448	6331
Agpat2_OG0003465	15487
Agpat3_OG0004018	3887
Agpat4_OG0004019_OG0	1762
ADPS_OG0002932	5558
agt_OG0001016_OG0	53
Spat_OG0007723	72
Ahcy_OG0001195_OG0	2124
AhcyL1_OG0011110	10727
AIF_OG0001225	2293
AIMP1_OG0007108	1423
AIMP2_OG0009977	1751
AIMP3_OG0005998	1387
Adk1_OG0010829	41093
Adk3_OG0005467	921
Ak6_OG0007201	373
Akap200_OG0000367_OG0	601
Akh_OG0010512	9
AkhR_OG0009627	19
akirin_OG0010441	3409
Akr1B_OG0001292	5725
Akt1_OG0005415	5210
al_OG0008749	61
Aladin_OG0007570	626
AlaRS_OG0003477	4612
AlaRS-m_OG0010596	2661
Alas_OG0006853	8974
alc_OG0006389	17769
Ald1_OG0005647	57473
Ald2_OG0005645	4
Aldh_OG0003615	42398
Aldh-III_OG0006742	40423
Aldh7A1_OG0003841_OG0	8
Alg-2_OG0001588_OG0	4364
Alg1_OG0002607_OG0	1851
Alg10_OG0000709_OG0	549
Alg11_OG0012170	3206
CG8412_OG0004562	2036
Alg14_OG0001194_OG0	456
Alg2_OG0010641	1755
Alg3_OG0003012	90
Alg3_OG0006966	690
CG5287_OG0001281	1011
CG5287_OG0003790	1071
Alg9_OG0005173	1340
Alh_OG0004317	8540
Alh_OG0004319	2270
Alh_OG0011430	1605
alien_OG0009301	4636
ALiX_OG0005343	10752
Alk_OG0006414	256
CG12179_OG0001176_OG0	375
Alp1_OG0010289	0
Alp10_OG0010194	15
Alp11_OG0008522	46
Alp12_OG0003717	1492
Alp13_OG0001034	94
Alp2_OG0000261_OG0	5
Alp2_OG0000261_OG1	0
Alp4_OG0005779	9954
Alp6_OG0006360	1582
Alp7_OG0003030	0
Alp9_OG0003931	7
alph_OG0000083_OG0	0
alph_OG0005113	11296
alpha-Catr_OG0006852	13898
alpha-Est1_OG0004357	20277
alpha-Est10_OG0004350	38820
alpha-Est2_OG0000314	3272
alpha-Est3_OG0004356	1805
alpha-Est6_OG0004354	0
alpha-Est7_OG0001351	4108
alpha-Est8_OG0004352	5848
alpha-Est9_OG0004351	1218
alpha-Man-Ia_OG0003130	739
alpha-Man-Ia_OG0003131	1701
alpha-Man-Ia_OG0001168	2835
alpha-Man-Ib_OG0005087	2725
alpha-Man-Ic_OG0011549	5
alpha-Man-IIa_OG0004878	5406
alpha-Man-IIb_OG0005229	18057
alpha-PheRS_OG0008296	2043
alpha-Spec_OG0011040	56235
alpha4GT1_OG0000948	2226
alphaCOP_OG0011275	17025
alphaSnap_OG0010384	9786
alphaTub67C_OG0010998	12
Alr_OG0008278	1262
alrm_OG0002498	121
Als2_OG0009863	5609
alt_OG0004894	9524
aly_OG0004083	10
Ama_OG0002112	0
Amacr_OG0009433	1951
amd_OG0001918	15590
Amnionless_OG0008741	551
amon_OG0011540	12150
amos_OG0003702_OG0	0
AMPdeam_OG0008245	15852
Amph_OG0007204	18726
AMPKalpha_OG0001698	13299
Amt_OG0004607	41635
Amun_OG0008385	13935
amx_OG0007575	1104
Amy-p_OG0000157_OG0	2
Amy-p_OG0000157_OG0.2	1
Amyrel_OG0006416	1
ana_OG0006403	42
ana1_OG0002269	2095
ana2_OG0007120	529
ana3_OG0006194	116
Ance-2_OG0003658	32
Ance-3_OG0001891_OG0	11045
Ance-3_OG0009407	5907
Ance-4_OG0006406	29
Ance-5_OG0005870	129
anchor_OG0010100	11866
Andorra_OG0011741	0
Ank2_OG0010460	46213
Ankle2_OG0000780	4124
l(2)35Be_OG0003404_OG0	480
anox_OG0007490	3876
Ant2_OG0008041	81
antdh_OG0008007	151677
Antp_OG0002113	57
antr_OG0007227	45
AnxB10_OG0008082	27390
AnxB11_OG0008196	7852
AnxB9_OG0004410	37740
aop_OG0003458	2395
aos_OG0010741	2096
Aos1_OG0002145_OG0	919
AOX1_OG0005242	94668
AOX2_OG0000143_OG0	33177
AOX2_OG0000143_OG1	18
AOX4_OG0001465	41144
ap_OG0005832	118
AP-1-2beta_OG0008273	16098
AP-1gamma_OG0007680	13051
AP-1mu_OG0005553	5413
AP-1sigma_OG0005334	8402
AP-2alpha_OG0008751	9995
AP-2mu_OG0004736	7412
AP-2sigma_OG0004385	1682
Apc_OG0005387	6087
APC10_OG0005888	564
Apc2_OG0005308	186
APC4_OG0003171_OG0	1158
APC7_OG0001703	74
ApepP_OG0000963	1692
aph-1_OG0003552_OG0	1007
aPKC_OG0006607	756
aPKC_OG0006608	4311
aPKC_OG0006609	203
Aplip1_OG0011323	5559
apn_OG0002443_OG0	0
apolpp_OG0012638	1509
app_OG0010830	2801
APP-BP1_OG0010070	765
Appl_OG0007834	53824
Aprt_OG0004075	575
Aps_OG0010085	4928
apt_OG0002733	945
CG18815_OG0010034	9597
AQP_OG0007242	335
aqrs_OG0005393	11
aqz_OG0001049_OG1	26004
ara_OG0009939	97
aralar1_OG0001518	12288
Arc1_OG0002768_OG0	3194
Arc2_OG0006127	685
Arc42_OG0001370_OG0	3197
Archease_OG0002289_OG0	454
Arf51F_OG0006831	2874
Arf79F_OG0012164	13777
ArfGAP1_OG0010836	3705
ArfGAP3_OG0003816_OG0	4490
Arfip_OG0005451	1703
Arfrp1_OG0007681	845
arg_OG0003183	143
arg_OG0007835	74
Argk_OG0011233	100097
Argk_OG0011925	1462
Argl_OG0009800	289
CG31469_OG0002209_OG0	445
ArgRS_OG0008151	1512
ArgRS-m_OG0004367	712
ari-1_OG0007878	5403
ari-2_OG0003028	4280
Arl1_OG0010003	2091
Arl2_OG0004816	481
Arl5_OG0011164	843
Arl6_OG0007042	3165
Arl6IP1_OG0004993	3674
Arl8_OG0004797	3830
arm_OG0007636	26658
armi_OG0002027	364
Arp1_OG0004441	6210
Arp10_OG0007423	2357
Arp2_OG0001770	3293
Arp3_OG0010555	2096
Arp5_OG0001448_OG0	828
Arp53D_OG0011600	3
Arp6_OG0008512	969
Arp8_OG0007614	1259
Arpc1_OG0009187	4792
Arpc2_OG0009417	1996
Arpc3A_OG0005226	2122
Arpc3B_OG0008590	56
Arpc4_OG0008719	2150
Arpc5_OG0008957	1006
arr_OG0007264	1650
Arr1_OG0009490	199
Arr2_OG0004099	99
Ars2_OG0005840	12594
Art1_OG0004911	969
Art2_OG0008773	56
Art3_OG0004604	728
Art4_OG0004574	1051
Art6_OG0004528_OG0	0
Art7_OG0001547_OG0	934
Art8_OG0009662	143
Art9_OG0002219_OG0	0
Arts_OG0000486_OG0	3060
aru_OG0003377	11977
Arv1_OG0013036	269
arx_OG0009914	21
Asap_OG0007180	8851
Asator_OG0002682_OG1	5255
Asciz_OG0010646	270
ase_OG0007840	4
asf1_OG0009889	1153
ash1_OG0000982_OG0	496
ash2_OG0004623	1675
Ask1_OG0004518	4706
asl_OG0004217	70
AsnRS_OG0003707	5823
AsnRS-m_OG0006452	613
AsnS_OG0000992	49
asp_OG0004633	4
Asph_OG0006509	3685
ASPP_OG0006932	22737
CG9572_OG0008488	2234
AspRS_OG0006665	2825
AspRS-m_OG0008886	5445
asrij_OG0006972	2072
asRNA:CR31429_OG0002339_OG0	817
asRNA:CR42743_OG0003772_OG0	0
asRNA:CR43299_OG0012338_OG0	1
asRNA:CR43426_OG0012535_OG0	1
asRNA:CR43454_OG0002277_OG0	159
asRNA:CR43463_OG0001607_OG0	847
asRNA:CR43809_OG0003675_OG0	1401
asRNA:CR44106_OG0002406_OG0	49
asRNA:CR44169_OG0002969_OG0	4238
asRNA:CR44179_OG0001455_OG0	3285
asRNA:CR44372_OG0000331_OG0	3
asRNA:CR44372_OG0000331_OG1	0
asRNA:CR44894_OG0012090_OG0	0
asRNA:CR45044_OG0005605_OG0	101
asRNA:CR45195_OG0000203_OG0	61
asRNA:CR45195_OG0000203_OG1	82
asRNA:CR45350_OG0001645_OG0	4358
asRNA:CR45943_OG0010336	498
asRNA:CR46029_OG0000226_OG0	19
asRNA:CR46029_OG0000226_OG1	4
asRNA:CR46139_OG0003106_OG0	111
asRNA:CR46246_OG0011916	16
asRNA:CR46354_OG0002193_OG0	769
asRNA:CR46473_OG0000925_OG0	38
Ass_OG0001346	2
ast_OG0003560	1081
AstA_OG0004634	1
AstA-R1_OG0000689	213
AstA-R2_OG0005396	33
AstC_OG0009668	1
AstC-R1_OG0010134	18
AstC-R2_OG0001295_OG0	239
AstCC_OG0009669	0
asun_OG0002419_OG0	1144
Asx_OG0006138	5620
Atac1_OG0003748_OG0	603
Atac2_OG0009508	649
Atac3_OG0000828	1580
Tat_OG0001330	9539
Ate1_OG0003045	3882
Atet_OG0003384	17278
Atf-2_OG0006059	1243
Atf3_OG0007763	2074
Atg1_OG0009929	564
Atg1_OG0009931	7909
Atg10_OG0001598	303
Atg101_OG0008681	2166
Atg12_OG0011904	663
Atg13_OG0004817	1972
Atg14_OG0005089	2022
Atg16_OG0005703	1633
Atg17_OG0004232	8981
Atg18a_OG0011152	4028
Atg18b_OG0001271_OG0	4037
Atg2_OG0011112	7297
Atg3_OG0009922	3311
Atg4a_OG0009014	3782
Atg4b_OG0005256	2069
Atg5_OG0007974	2493
Atg6_OG0005323	2114
Atg7_OG0006714	1846
Atg8a_OG0008043	20679
Atg8b_OG0005571	6
Atg9_OG0006487	2791
atilla_OG0011822	17303
atk_OG0010362	1
atl_OG0001399	11406
atms_OG0004154	1746
ato_OG0004804	1
Atox1_OG0012695	1788
ATP6AP2_OG0004869	41075
ATP7_OG0008369	7097
ATP8A_OG0007260	34466
ATP8A_OG0007261	1474
Atpalpha_OG0002140	125659
ATPCL_OG0006680	28099
ATPsynB_OG0010987	24591
ATPsynbeta_OG0005823	119545
ATPsynbetaL_OG0001317	10
ATPsynC_OG0005792	48087
ATPsynCF6_OG0005500	14475
ATPsynCF6L_OG0010605	0
ATPsynD_OG0004477	19986
ATPsyndelta_OG0007526	14498
ATPsynE_OG0005568	10915
ATPsynG_OG0009657	13856
ATPsyngamma_OG0005690	29245
ATPsynGL_OG0009315	0
ATPsynO_OG0012619	17250
AttC_OG0000164_OG0	14
AttC_OG0007258	19
AttD_OG0004890	0
Atu_OG0002096	2109
Atx-1_OG0012102	189
Atx2_OG0011501	21649
Atxn7_OG0003444	1858
aub_OG0000482_OG0	15
aurA_OG0004964	49
aurB_OG0009647	9
aust_OG0001881	2
aux_OG0003096_OG0	6902
ave_OG0006159	721
Aven_OG0003291	813
awd_OG0002664	12262
Awh_OG0010478	7
axed_OG0010262	1012
Axn_OG0005720	3724
axo_OG0003993	4871
axo_OG0010625	2136
axo_OG0010626	6332
axo_OG0010628	1043
Axs_OG0008319	840
Axud1_OG0003447	2441
az2_OG0006736	732
azot_OG0000210_OG0	2
azot_OG0000210_OG1	23
b_OG0009189	775
B-H1_OG0000267_OG0	3868
B-H1_OG0000267_OG1	2229
B4_OG0009202	22183
B52_OG0001376_OG0	17660
b6_OG0007653	30
B9d1_OG0005246	559
B9d2_OG0005830	793
bab1_OG0011327	421
bab1_OG0011328	486
bab2_OG0011326	17135
babo_OG0006628	3481
babos_OG0007027	684
Bacc_OG0008947	39443
Bace_OG0000801_OG0	123
baf_OG0003792	1731
bai_OG0005189	3498
Balat_OG0007229	5
Baldspot_OG0010721	24023
ball_OG0001092_OG1	260
bam_OG0005170	3
bap_OG0001358_OG0	0
Bap111_OG0007677	4637
Bap170_OG0000903_OG0	2447
Bap55_OG0005900	1447
Bap60_OG0008560	3167
IMPPP_OG0000305_OG1	1421
barc_OG0010291	1772
bark_OG0008784	5646
barr_OG0000425_OG0	1496
baz_OG0008596	10299
bb8_OG0005496	35
bbc_OG0007266	8984
CG18067_OG0007098	12046
bbg_OG0010871	171
bbg_OG0010872	1070
BBIP1_OG0004876	1926
BBS1_OG0010413	2899
BBS4_OG0002785_OG0	12452
BBS5_OG0002086	3395
BBS8_OG0008755	4460
BBS9_OG0006919	20442
bbx_OG0008688	13531
bc10_OG0010387_OG0	1896
BCAS2_OG0005540	1080
bcd_OG0002111_OG0	2
bchs_OG0003722	1548
BCL7-like_OG0007566	782
bcn92_OG0007793	1350
Bdbt_OG0004400	945
bdg_OG0006805	5963
bdl_OG0003385	5455
Bdp1_OG0009215	1203
be_OG0000785	2041
BEAF-32_OG0006164	2293
beag_OG0004860	1541
beat-Ia_OG0011784	920
beat-Ib_OG0009146	2
beat-Ic_OG0001866_OG0	1
beat-IIa_OG0005482	26
beat-IIb_OG0005481	254
beat-IIIa_OG0009463	584
beat-IIIb_OG0009460	378
beat-IIIc_OG0003687	603
beat-IV_OG0005508	2220
beat-Va_OG0005024	0
beat-Vb_OG0005021	22
beat-Vc_OG0001062_OG0	85
beat-VII_OG0011542	430
beat-VII_OG0011544	375
beg_OG0004008	638
bel_OG0001048	22804
Bem46_OG0008920	851
ben_OG0000514_OG0	8263
Best1_OG0002590_OG0	19653
Best2_OG0010251	5869
Best3_OG0009963	1
Best4_OG0000558_OG0	0
Bet1_OG0003845_OG0	2021
Bet3_OG0004072	2738
beta-PheRS_OG0005298	1930
beta-Spec_OG0007697	67991
beta'COP_OG0009212	9979
beta3GalTII_OG0012738	789
beta4GalNAcTA_OG0006521	1507
beta4GalNAcTB_OG0002610	959
beta4GalT7_OG0005195	537
betaCOP_OG0008653	11769
betaggt-I_OG0008962	1476
betaGlu_OG0002667	398
CG32396_OG0011696	7
Bgb_OG0011276	1123
bgcn_OG0001647	573
bgm_OG0009412	32617
BHD_OG0010421	1000
bi_OG0003201	5117
bi_OG0012904	401
BI-1_OG0004087	16403
bib_OG0001843_OG0	74
BicC_OG0009143	55
BicD_OG0009474	5032
CG11873_OG0005086	4483
bif_OG0003277	2253
bif_OG0012761	621
BigH1_OG0001085_OG0	40
bigmax_OG0005365	864
Bili_OG0002506_OG0	1900
bin_OG0010286	3
Bin1_OG0005423	811
bin3_OG0007310	6644
bip1_OG0010560	579
Bka_OG0009250	422
blanks_OG0011885_OG0	446
Blimp-1_OG0010196	11573
Blm_OG0002608	272
Blos1_OG0006148	543
Blos2_OG0010078	667
Blos3_OG0009918	304
Blos4_OG0010933	416
blot_OG0010924	225472
blow_OG0006726	1567
blp_OG0005216	970
blw_OG0006982	94217
bma_OG0010967	40
Bmcp_OG0010022	1253
bmm_OG0010858	11565
bnb_OG0001206_OG1	2792
CG5059_OG0012191	3415
bnk_OG0005787	0
bnl_OG0004512	51
boca_OG0006727	3189
bocks_OG0002575_OG0	1526
BOD1_OG0005544	5134
boi_OG0007601	134
boi_OG0007603	33
boil_OG0012322	18
bol_OG0011238	1853
boly_OG0007153	13
BomBc1_OG0001623	178
BomBc2_OG0000769_OG0	702
BomBc3_OG0004769	98
BomT3_OG0011469	1952
bon_OG0004934	4631
bond_OG0004726	6883
bonsai_OG0007008	1697
Boot_OG0006400	30
bor_OG0004967	2174
bora_OG0003911	0
BORCS5_OG0008208	1604
BORCS6_OG0011365	833
BORCS7_OG0007103	516
borr_OG0009292	19
boss_OG0005676	14539
botv_OG0006642	1870
bou_OG0007819	1618
bowl_OG0008785	1074
BoYb_OG0000400_OG0	0
br_OG0007659	26
br_OG0011928	5
Br140_OG0001629	2685
brat_OG0001919	941
Brca2_OG0000883	428
Brd_OG0010852	0
CG7154_OG0009310	2205
Brd8_OG0002488	1369
Bre1_OG0010209	4596
Brf_OG0005483	1274
Brf_OG0005485	326
brk_OG0007975	1751
brm_OG0009999	9381
Brms1_OG0008442	2589
Bro_OG0011272	0
brp_OG0000499_OG1	9997
l(3)72Ab_OG0009997	5543
bru1_OG0009737	368
bru1_OG0009738	1453
bru2_OG0009740	17720
bru2_OG0011823	2136
bru2_OG0012161	1117
bru3_OG0010907	1628
bru3_OG0011909	184
Bruce_OG0004896	20831
brun_OG0003663	3543
brv1_OG0000706_OG0	9
brv2_OG0010919	0
brv3_OG0011666	70
BRWD3_OG0005288	9043
brwl_OG0009277	2710
bs_OG0003002	592
bs_OG0006897	462
bsf_OG0001906_OG0	8240
Bsg_OG0009780	7872
Bsg25D_OG0003412_OG0	5885
bsh_OG0009110	0
bsk_OG0012344	7871
bt_OG0000537_OG1	23
BTBD9_OG0000546_OG0	1783
BtbVII_OG0011887	6576
btd_OG0007557	919
Btk29A_OG0001838	2036
Btk29A_OG0011763	10
btl_OG0002041	448
btn_OG0004719	0
Btnd_OG0008611	12
btsz_OG0001035_OG1	1083
btsz_OG0004581	120
btv_OG0003692	4528
btv_OG0009487	15960
btz_OG0005342	5417
Bub1_OG0001806_OG0	2106
Bub3_OG0005120	1665
BubR1_OG0000657_OG0	376
Buffy_OG0006561	469
bug_OG0006803	1627
Bug22_OG0009372	1926
BuGZ_OG0008876	6878
CG8270_OG0010257	1603
bun_OG0000556	7434
bun_OG0009749	10909
bur_OG0003683_OG0	3472
Burs_OG0001045_OG0	0
bves_OG0007497	2090
bves_OG0007499	1789
bw_OG0006000	1
bwa_OG0009122	633
bwa_OG0012525	481
Bx_OG0008666	16
Bx_OG0008667	1188
Bx42_OG0007682	3796
by_OG0005550	10957
byn_OG0010803	1
bys_OG0007950	1254
c-cup_OG0012143	2
c(3)G_OG0001464_OG0	3
c11.1_OG0007569	9034
c12.1_OG0007568	1486
c12.2_OG0007567	6613
C15_OG0002126_OG0	64
C1GalTA_OG0009799	2801
C3G_OG0007801	10071
C901_OG0008027	9
ca_OG0005700	9668
Ca-alpha1D_OG0009140	14012
Ca-alpha1T_OG0003323	7140
Ca-beta_OG0009681	4187
Ca-Ma2d_OG0009139	3422
CaBP1_OG0008860	4167
cac_OG0000605_OG0	1054
cact_OG0009392	12751
cactin_OG0003129	1863
cad_OG0009437	4
Cad74A_OG0010922	98
Cad86C_OG0002368	8956
Cad87A_OG0001088_OG0	2793
Cad89D_OG0001058_OG0	11
Cad96Ca_OG0011497	3840
Cad96Cb_OG0005172	9
Cad99C_OG0005704	894
CadN_OG0000277_OG1	984
Caf1-105_OG0002830	457
Caf1-180_OG0007408	289
Caf1-55_OG0001036	2147
cag_OG0001595_OG0	816
CAH1_OG0009192	43017
CAH13_OG0002843	5
CAH14_OG0002807	3
CAH15_OG0006256	0
CAH16_OG0000498_OG1	4
CAH2_OG0001000_OG0	8688
CAH3_OG0003177	5583
CAH5_OG0005796	5217
CAH7_OG0000840	10879
CAH8_OG0004748	1
CAH9_OG0005622	27
CAHbeta_OG0002334	677
cal1_OG0002556_OG0	1447
CalpA_OG0003035	10057
CalpB_OG0010971	4622
CalpC_OG0008186	986
Calr_OG0005564	57745
Cals_OG0013279_OG0	6261
Calx_OG0002139_OG0	29
Calx_OG0004417	7180
Calx_OG0004418	3498
calypso_OG0006121	1317
Cam_OG0012053	34118
CaMKI_OG0012767	11821
CaMKII_OG0013280	13663
Camp_OG0005907	1828
Camta_OG0006364	3738
Camta_OG0006365	731
can_OG0004061_OG0	11
CanA1_OG0005778	146
CanB_OG0000231_OG0	2800
CanB_OG0000231_OG1	1882
Cand1_OG0009382	6622
CAP_OG0000587_OG0	27083
CAP_OG0012405	24
Cap-D2_OG0005121	944
Cap-D3_OG0009448	946
Cap-G_OG0002924	1947
Cap-H2_OG0004906	2394
Capa_OG0005712	2
Caper_OG0009347	20002
Capr_OG0010138	6688
caps_OG0010156	4986
caps_OG0010157	3366
capt_OG0009025	8568
capu_OG0000612_OG0	4291
car_OG0007437	1314
CARPA_OG0007960	169
CARPB_OG0007554	109
CarT_OG0009432	1883
cas_OG0004236	0
casp_OG0006502	4565
cass_OG0009476	10546
Cat_OG0003869	27602
cathD_OG0002862	23903
cato_OG0006491	0
Catsup_OG0009538	2928
caup_OG0009938	20
cav_OG0000654	538
caz_OG0003243_OG0	4717
cbc_OG0007265	1032
Cbl_OG0002051_OG0	4523
CBP_OG0001721	171
CBP_OG0007971	197
Cbp20_OG0005066	875
Cbp53E_OG0006447	6079
Cbp80_OG0007913	1642
Cbp80_OG0007915	1618
Cbs_OG0003124	2480
cbs_OG0007263	1913
cbt_OG0008760	4812
Cby_OG0004789	1102
Cc2d2a_OG0002702	1740
CCAP_OG0011467	42
CCAP-R_OG0000870	4
ccb_OG0012089	0
CCDC151_OG0011900	7
CCDC53_OG0009785	391
Ccdc58_OG0010399	360
Ccdc85_OG0008917	732
CCHa1_OG0004530	29
CCHa1-R_OG0006065	142
CCHa2_OG0002186_OG0	3448
CCHa2-R_OG0005836	21
Cchl_OG0004776	7333
CCKLR-17D1_OG0003334	19
CCKLR-17D1_OG0008675	2274
CCKLR-17D1_OG0011744	33
CCKLR-17D3_OG0008678	1274
Ccm3_OG0005250	4267
Ccn_OG0010106	3505
Ccn_OG0010107	3598
Ccn_OG0012179	1575
Ccp84Ab_OG0000178_OG0	0
Ccp84Ac_OG0001349_OG0	4
Ccp84Ae_OG0002110_OG0	4
Ccp84Af_OG0000109_OG0	0
Ccp84Af_OG0000109_OG1	14
Ccp84Af_OG0000109_OG2	0
Ccp84Ag_OG0001348_OG0	0
Ccs_OG0006299	1488
CCT1_OG0002281_OG0	5508
CCT2_OG0003145	6694
CCT3_OG0004995	7436
CCT4_OG0000979	4899
CCT5_OG0006600	5271
CCT6_OG0008508	6599
CCT7_OG0004839	1789
CCT7_OG0004841	737
CCT8_OG0007117	8540
Ccz1_OG0010481	1712
cd_OG0004708	26
CD98hc_OG0001357_OG0	14331
Cda4_OG0008701	60
Cda5_OG0008721	2019
Cda9_OG0002707	5
CDase_OG0005749	1970
cdc14_OG0009306	4243
Cdc16_OG0005493	781
Cdc23_OG0009421	1361
Cdc27_OG0010426	4249
Cdc2rk_OG0006290	361
Cdc37_OG0011041	4405
Cdc42_OG0008268	3306
Cdc45_OG0007388	744
Cdc5_OG0011371	3267
CDC50_OG0008483	11692
Cdc6_OG0002054	51
Cdc7_OG0007729	4363
Cdep_OG0002087	6109
Cdep_OG0004159	4938
CdGAPr_OG0009111	3461
cdi_OG0000729	5942
cDIP_OG0004394	28246
Cdk1_OG0000555_OG0	84
Cdk12_OG0009875	2810
Cdk2_OG0002391	368
CDK2AP1_OG0008015	1921
Cdk4_OG0006632	1642
Cdk5_OG0002993	1355
Cdk5alpha_OG0009389	9293
Cdk7_OG0001724	1109
Cdk8_OG0010977	356
Cdk9_OG0007009	1022
Cdlc2_OG0000234_OG1	7295
cdm_OG0002482	3930
Cds_OG0010549	7528
Ced-12_OG0009727	1528
ced-6_OG0006366	14202
CenB1A_OG0004675	3793
CenG1A_OG0003595_OG0	5379
CenG1A_OG0009182	297
Cenp-C_OG0002322	713
Cep135_OG0009952	3006
Cep135_OG0009954	2094
cep290_OG0004127	1803
Cep89_OG0006812	0
Cep97_OG0008778	4847
cer_OG0012078	923
Cerk_OG0004182	12845
cert_OG0011161	4714
Cf2_OG0008971	3681
Cfp1_OG0007571	1244
CG5789_OG0004615	1407
cg_OG0006533	12543
CG10000_OG0005395	4
CG10005_OG0004963	0
CG10011_OG0005399	3180
CG10013_OG0002410_OG0	0
CG10019_OG0008786	478
CG10026_OG0009081	1352
CG10029_OG0004344	3
CG10031_OG0008792	453
CG10035_OG0004420	17460
CG10038_OG0001436_OG0	1112
CG10041_OG0012259_OG0	2
CG10051_OG0007036	0
CG10053_OG0004336	959
CG10055_OG0004329	2261
CG10062_OG0007038	470
CG10063_OG0010284	5
CG10064_OG0010282	101
CG10068_OG0004321	2417
CG10073_OG0000065_OG2	4
CG10075_OG0010279	1685
CG10077_OG0010277	96044
CG10082_OG0005964	19669
CG10086_OG0001355	0
CG10089_OG0010567	4092
CG10098_OG0004320	3146
CG10104_OG0006132	1
CG10116_OG0010569	746
CG10126_OG0005023	24228
CG10132_OG0009091	5398
CG10137_OG0009093	7070
CG10139_OG0006151	1200
CG10140_OG0010573	3
CG10147_OG0010256	323
CG10151_OG0006160	911
CG10154_OG0010575	0
CG10163_OG0010252	0
CG10164_OG0001489	5
CG10165_OG0011781	198
CG10171_OG0010163	1383
CG10175_OG0005507	1280
CG10177_OG0001079_OG0	1
CG10184_OG0005509	226
CG10185_OG0005203	141
CG10189_OG0009087	399
CG10194_OG0009085	282
CG10195_OG0003572	961
CG10205_OG0006168	787
CG10208_OG0005527	349
CG10209_OG0006169	1858
CG10211_OG0009505	921
CG10222_OG0010165	261
CG10226_OG0010249	2800
CG10237_OG0003462	72369
CG1024_OG0004294	724
CG10252_OG0011517	52
CG10254_OG0002565	7271
CG10257_OG0006606	6895
CG10264_OG0005208	81
CG10265_OG0006935	117
CG10274_OG0003940	2164
CG10280_OG0004257	6
CG10283_OG0001907_OG0	1883
CG10286_OG0004292	1459
CG10298_OG0004288	4
CG10300_OG0005516	0
CG10301_OG0005515	0
CG10307_OG0005957	200
CG10311_OG0004972	1394
CG10317_OG0004974	5
CG10321_OG0005965	5714
CG10324_OG0004994	911
CG10332_OG0005992	4
CG10333_OG0009507	3205
CG10336_OG0009516	110
CG10337_OG0009096	189
CG10338_OG0009517	1272
CG10339_OG0006873	1596
CG10340_OG0001059_OG0	3048
CG10341_OG0009518	477
CG10343_OG0009520	505
CG10344_OG0007020	174
CG10345_OG0002430_OG0	69819
CG10347_OG0000607_OG0	576
CG10348_OG0003704	219
CG10352_OG0008207	12
CG10353_OG0008206	2826
CG10357_OG0010470	134383
CG10359_OG0010469	4817
CG10361_OG0010014	75
CG10362_OG0008202	5597
CG10365_OG0005518	904
CG10366_OG0009102	2386
CG10375_OG0005526	1961
CG10376_OG0009519	1816
CG10383_OG0001909	5249
CG10384_OG0007018	2
CG10405_OG0004983	97
CG10407_OG0005207	68
CG10413_OG0003703_OG0	1031
CG10417_OG0013094	3335
CG10418_OG0010832	355
CG10425_OG0002500	1781
CG10428_OG0001263_OG0	396
CG10431_OG0001914	428
CG10433_OG0006904	1626
CG10435_OG0002296_OG0	1548
CG10444_OG0007082	2233
CG10445_OG0001356	2012
CG10459_OG0001605_OG0	2
CG10462_OG0009105	974
CG10463_OG0009108	557
CG10466_OG0012145	402
CG10467_OG0010233	808
CG10469_OG0010232	150
CG10470_OG0009541	1747
CG10472_OG0000811_OG0	357
CG10479_OG0010225	2795
CG10481_OG0009114	45
CG10483_OG0010221	1561
CG10486_OG0010219	3
CG10492_OG0009544	2907
CG10494_OG0006908	624
CG10495_OG0009546	399
CG10505_OG0006927	1499
CG10508_OG0010314	8260
CG10510_OG0003948	11
CG10513_OG0005163	535
CG10514_OG0005162	24
CG10516_OG0009998	469
CG10527_OG0002810_OG0	24990
CG10543_OG0006262	12422
CG10550_OG0000747	28878
CG10555_OG0008527	2538
CG10561_OG0009552	1693
CG10565_OG0010321	3980
CG10576_OG0010200	4868
CG10581_OG0010326	13
CG10584_OG0010328	859
CG10587_OG0000094_OG0	2
CG10587_OG0000094_OG1	17
CG10587_OG0000094_OG2	2
CG10589_OG0003950	0
CG10591_OG0010195	2
CG10597_OG0003317	5
CG10598_OG0011740	0
CG10600_OG0009530	9790
CG10602_OG0009532	5947
CG10616_OG0010838	2703
CG10621_OG0001911	14
CG10623_OG0001912	860
CG10628_OG0009107	930
CG10631_OG0001241	7433
CG10646_OG0009949	1109
CG10654_OG0009947	209
CG10657_OG0009951	3365
CG10660_OG0010840	825
CG10663_OG0010839	510
CG10669_OG0005156	687
CG10674_OG0010603	1887
CG10680_OG0003577	3190
CG10681_OG0009950	859
CG10700_OG0011812	0
CG10702_OG0009548	1628
CG10710_OG0010908	60
CG10713_OG0010576	671
CG10725_OG0010574	0
CG10730_OG0000951	17
CG10731_OG0006517	305
CG10737_OG0006638	59203
CG10738_OG0010568	1948
CG1074_OG0007339	1112
CG10747_OG0009127	1030
CG10748_OG0011855_OG0	0
CG10749_OG0003913_OG0	1
CG10750_OG0009561	126
CG10752_OG0010150_OG0	0
CG10761_OG0008304	1
CG1077_OG0004263	6
CG10793_OG0003237	1
CG10795_OG0006915	894
CG10799_OG0003081	16
CG10801_OG0012112	0
CG10802_OG0008133	2541
CG10803_OG0008134	777
CG10804_OG0008132	2708
CG10809_OG0010976	1281
CG10814_OG0007257	0
CG10822_OG0007072	0
CG10839_OG0009144	1
CG10841_OG0002198_OG0	54
CG10853_OG0003980_OG0	0
CG10859_OG0009209	5
CG10862_OG0002017_OG1	11631
CG10863_OG0010486	6734
CG10863_OG0012194_OG0	2
CG10864_OG0005043	375
CG10866_OG0010485	1273
CG10874_OG0003457	10278
CG10877_OG0002385_OG0	96
CG10887_OG0002183_OG0	0
CG10898_OG0002547	1125
CG1090_OG0003105_OG0	1422
CG10903_OG0002293_OG0	654
CG10904_OG0011634	1052
CG10907_OG0001984_OG0	1131
CG10909_OG0005022	0
CG10910_OG0006092	2
CG10911_OG0006095	17
CG10912_OG0000471	11
CG10914_OG0006109	1050
CG10919_OG0001352	15
CG1092_OG0001161_OG0	10
CG10920_OG0007959	19
CG10927_OG0006710	182
CG10931_OG0006071	0
CG10932_OG0007954	2949
CG10934_OG0002756_OG0	1
CG10939_OG0005908	22764
CG10947_OG0009415	394
CG10948_OG0009927	3929
CG10949_OG0009416	809
CG10950_OG0012279	13
CG10958_OG0001743	863
CG10959_OG0008299	410
CG10962_OG0007748	20
CG10970_OG0003173	22
CG10973_OG0012539	981
CG10979_OG0004244	2713
CG10984_OG0009934	926
CG10996_OG0008249	57
CG11000_OG0004245	165
CG11007_OG0003037	980
CG11018_OG0007064	3
CG11029_OG0001270	83
CG1103_OG0003103_OG0	549
CG11030_OG0003728	641
CG11034_OG0001268	891
CG11035_OG0002292_OG0	1071
CG11041_OG0001654	8
CG11044_OG0007073	130
CG1105_OG0004314	2671
CG11050_OG0009604	8788
CG11060_OG0006765	10
CG11068_OG0011716	5
CG11069_OG0004655	466
CG11076_OG0001759	1669
CG11077_OG0000549_OG0	849
CG11085_OG0008456	8
CG11089_OG0004653	353
CG11095_OG0003249	1055
CG11099_OG0007074	2447
CG11103_OG0003250	660
CG11106_OG0012330	4
CG11109_OG0001964	624
CG11110_OG0006619	641
CG11123_OG0006752	912
CG11125_OG0006747	1384
CG11127_OG0006744	1435
CG1113_OG0004171	309
CG11131_OG0001957_OG0	0
CG11134_OG0003251	738
CG11141_OG0006745	2988
CG11145_OG0006754	0
CG11147_OG0003729	26863
CG11149_OG0003730	0
CG11151_OG0008256	12449
CG11159_OG0006283	230
CG1116_OG0004164	1951
CG11162_OG0008263	4
CG11168_OG0004657	1938
CG11170_OG0006462	724
CG11178_OG0003327	1384
CG11180_OG0006625	1132
CG11191_OG0007189	21224
CG11192_OG0007095	0
CG11200_OG0007088	10516
CG11211_OG0012938	5781
CG11226_OG0012166_OG0	2
CG11227_OG0007505	2
CG1124_OG0002090	2571
CG11241_OG0003815_OG0	147
CG11247_OG0009861	691
CG11248_OG0003830_OG0	333
CG11249_OG0009864	0
CG11251_OG0001998	2
CG11257_OG0007039	554
CG11263_OG0001789	95
CG11267_OG0011856	2083
CG11269_OG0006458	3
CG11275_OG0002906	3659
CG11279_OG0003924_OG0	437
CG11286_OG0004361	0
CG1129_OG0002085	2806
CG11291_OG0003029	3
CG11294_OG0007761	0
CG11298_OG0007031	3
CG11309_OG0010303	2936
CG11317_OG0012026	198
CG11318_OG0000756	3
CG11319_OG0009603	1281
CG11327_OG0009628	6
CG11333_OG0002657_OG0	0
CG11334_OG0005804	1561
CG11342_OG0011920	121
CG11345_OG0011138	0
CG11349_OG0011131	0
CG11353_OG0011127	11
CG11356_OG0008477	1151
CG11357_OG0011126	2642
CG1136_OG0010499	1285
CG11367_OG0000806_OG0	247
CG11369_OG0011699	2
CG1137_OG0004303	6
CG11370_OG0003817_OG0	0
CG11377_OG0008723	2700
CG11378_OG0007395	695
CG11379_OG0007397	5
CG11380_OG0007400	13
CG11381_OG0007402	1
CG11382_OG0007404	16
CG11384_OG0007396	3
CG1139_OG0004077	6
CG11391_OG0001026_OG0	252038
CG11396_OG0010345	1391
CG11398_OG0007405	478
CG11403_OG0007406	386
CG11404_OG0012169	0
CG11406_OG0006889	2
CG11409_OG0007766	995
CG11413_OG0011575	11
CG11414_OG0006019	4829
CG11417_OG0007590	920
CG1142_OG0012974	540
CG11425_OG0009823	2430
CG11426_OG0009824	1395
CG1143_OG0011104	1706
CG11436_OG0003200	788
CG11437_OG0009825	6
CG11438_OG0009826	131
CG11447_OG0004515	747
CG11449_OG0000981_OG1	0
CG11453_OG0001027_OG0	980
CG11454_OG0001792	757
CG11456_OG0003951	1022
CG11459_OG0000135_OG1	13
CG1146_OG0011093	1002
CG11470_OG0000857	6
CG11474_OG0005934	2135
CG11475_OG0005935	156
CG11498_OG0001515	59
CG11504_OG0002630	1431
CG11523_OG0009832	716
CG11529_OG0010828	169
CG11537_OG0010640	4850
CG11550_OG0002660	59719
CG11560_OG0010817	772
CG11562_OG0008742	574
CG11563_OG0002662	394
CG11566_OG0007496	4
CG11570_OG0004027	0
CG11581_OG0008240	0
CG11583_OG0010538	1481
CG11584_OG0008239	1
CG11585_OG0012335	0
CG11586_OG0010534	646
CG11590_OG0001741	662
CG11593_OG0010497	3535
CG11594_OG0010492	194
CG11596_OG0007629	1196
CG11601_OG0008739	854
CG11608_OG0000142_OG0	35
CG1161_OG0004180	4648
CG11617_OG0008731	20
CG11619_OG0003864_OG0	11
CG11626_OG0011450	24
CG11629_OG0003739	0
CG11630_OG0009580	5
CG11634_OG0009583	0
CG11635_OG0007156	96
CG11638_OG0007387	1235
CG11655_OG0001745_OG0	3085
CG11656_OG0005013	2
CG11658_OG0010025	5222
CG11663_OG0012087	3
CG11664_OG0011395	2
CG11666_OG0012316	0
CG11668_OG0002452	165
CG11670_OG0005008	18
CG11672_OG0004805	1
CG11674_OG0008231	1
CG11679_OG0008511	526
CG11686_OG0002448_OG0	213
CG11693_OG0004810	1
CG11694_OG0000225_OG0	0
CG11694_OG0000225_OG1	0
CG11695_OG0007879	1153
CG11696_OG0007880	1381
CG11698_OG0002319_OG0	0
CG11699_OG0007882	1787
CG11703_OG0002165_OG0	1
CG11710_OG0001691_OG0	1975
CG1172_OG0004189	2299
CG11722_OG0001391	1102
CG11723_OG0003571	724
CG11726_OG0010048	1
CG11737_OG0001419_OG0	2106
CG11741_OG0001420_OG0	0
CG11752_OG0007995	2753
CG11755_OG0000851	384
CG11756_OG0007997	15
CG11760_OG0004826	798
CG11768_OG0004832	5285
CG11771_OG0005200	3232
CG11777_OG0006309	279
CG11779_OG0004481	2619
CG11786_OG0012799	3
CG11788_OG0007083	91
CG11790_OG0005187	2557
CG11791_OG0012008	3710
CG11807_OG0003009_OG0	2586
CG11808_OG0006841	882
CG11811_OG0004058	711
CG11816_OG0008636	6
CG11835_OG0000264_OG0	16186
CG11835_OG0000264_OG1	186
CG11837_OG0005082	299
CG11841_OG0005083	1139
CG11842_OG0000856_OG1	45
CG11843_OG0011490	179
CG11852_OG0002502_OG0	326
CG11854_OG0005171	15763
CG11857_OG0005167	4222
CG11858_OG0005166	802
CG11878_OG0000055_OG0	0
CG11878_OG0000055_OG1	1
CG11878_OG0000055_OG2	299
CG11882_OG0005094	337
CG11883_OG0006313	5190
CG11885_OG0003355	627
CG11892_OG0005161	19
CG11893_OG0000039_OG2	2624
CG11899_OG0005100	3134
CG11902_OG0005155	633
CG11906_OG0001618	1112
CG11911_OG0008747	27
CG11912_OG0008746	3
CG11920_OG0005183	634
CG11927_OG0003556	1662
CG11929_OG0011773	0
CG11961_OG0001155_OG0	3669
CG11964_OG0004848	695
CG11970_OG0004849	3691
CG11975_OG0004850	2648
CG11977_OG0012457_OG0	23
CG11980_OG0002337	627
CG11983_OG0004852	219
CG11986_OG0004855	300
CG11997_OG0004862	0
CG11999_OG0004179	3612
CG12003_OG0004112	3
CG12004_OG0011286	8756
CG12009_OG0010662	0
CG12010_OG0010671	95
CG12011_OG0011025	6
CG12012_OG0010672	1762
CG12016_OG0010666	3695
CG12017_OG0010661	4
CG12020_OG0011042	7
CG12024_OG0011050	1464
CG12025_OG0011053	2745
CG12035_OG0011029	0
CG12038_OG0011331	1945
CG12054_OG0000497	5915
CG12056_OG0003138	2067
CG12057_OG0003139	27
CG12061_OG0000938_OG0	2
CG12065_OG0007412	7958
CG12069_OG0001519	4
CG12071_OG0011553	1689
CG12071_OG0013484	1814
CG12075_OG0007754	18980
CG1208_OG0004248	35
CG12081_OG0007411	2439
CG12084_OG0011296	4996
CG12091_OG0011293	6643
CG12093_OG0011111	2900
CG12096_OG0008559	1634
CG12099_OG0011289	12635
CG12104_OG0011284	651
CG12105_OG0004111	110
CG12106_OG0007586	257
CG12107_OG0006719	1131
CG12111_OG0007413	5
CG12112_OG0012598_OG0	275
CG12115_OG0007587	43
CG12116_OG0008625	74
CG12118_OG0007585	1663
CG12121_OG0007579	8557
CG12123_OG0003325	377
CG12128_OG0002879	1030
CG12129_OG0002878	1440
CG1213_OG0002105	505
CG12134_OG0006319	524
CG12147_OG0004192	5
CG12155_OG0003210	2347
CG12159_OG0002860	856
CG12164_OG0006760	47
CG12170_OG0002098	2307
CG12171_OG0004222	1031
CG12173_OG0004172	286
CG12177_OG0008262	1293
CG1218_OG0002103	1510
CG12182_OG0011099	506
CG12194_OG0008975	3142
CG12204_OG0001687	395
CG12206_OG0008131	12
CG12209_OG0002818	40
CG12213_OG0002418	4024
CG12219_OG0007713	1619
CG12224_OG0000651_OG1	16
CG12231_OG0003119	0
CG12236_OG0008414	1615
CG12237_OG0007424	1856
CG12239_OG0001754	19
CG12241_OG0001396	1812
CG12253_OG0011818	291
CG12256_OG0004947	96
CG12259_OG0005539	1395
CG12268_OG0005336	8779
CG1227_OG0004337	542
CG12278_OG0004413	0
CG12279_OG0004445	797
CG12288_OG0009457	40
CG12289_OG0010046	3
CG12290_OG0002618	14641
CG12299_OG0009634	1149
CG12301_OG0001981	799
CG12307_OG0009694	2
CG1231_OG0011372	55
CG12316_OG0009955	1692
CG12320_OG0005053	382
CG12321_OG0001064_OG0	1690
CG12325_OG0002854	800
CG1233_OG0011370	3972
CG1234_OG0004335	1460
CG12341_OG0002848	767
CG12343_OG0002853	1025
CG12344_OG0002855	13454
CG12355_OG0012373	249
CG1236_OG0002100	987
CG12362_OG0000821_OG0	7
CG12374_OG0007223	68
CG12375_OG0009777	1690
CG12379_OG0008514	233
CG12384_OG0006229	4023
CG1239_OG0004237	358
CG12395_OG0001736	0
CG12398_OG0008359	1
CG12402_OG0002224_OG0	334
CG12420_OG0002594_OG0	11
CG12426_OG0005340	3
CG12438_OG0003802	0
CG12439_OG0009296	0
CG12446_OG0001786_OG0	1
CG12448_OG0009145	2
CG1246_OG0011105	14
CG12464_OG0011955	0
CG12470_OG0007846	21
CG12479_OG0008243	0
CG12480_OG0008242	0
CG12481_OG0008237	0
CG12490_OG0000233_OG1	0
CG12496_OG0007599	4
CG12498_OG0008105	0
CG12499_OG0002285_OG0	1412
CG12502_OG0011339	337
CG12507_OG0008176	45
CG12511_OG0009568	0
CG12516_OG0005410	0
CG12517_OG0009649	20
CG12520_OG0010149	45
CG12521_OG0012944	1
CG12531_OG0008272	745
CG12535_OG0008128	10
CG12539_OG0008363	3
CG12540_OG0008220	41
CG12541_OG0007825	1790
CG12560_OG0012234	232
CG12567_OG0012740	3855
CG12576_OG0001784_OG0	4863
CG12581_OG0001679_OG0	7369
CG12589_OG0011424	2
CG12590_OG0011977	0
CG12594_OG0005596	184
CG12607_OG0011139	2
CG12609_OG0008677	298
CG12617_OG0003653	5
CG12620_OG0009462	4
CG12637_OG0008050	3
CG12643_OG0007518	2944
CG1265_OG0010531	697
CG12655_OG0000445_OG2	7601
CG12659_OG0007410	584
CG12661_OG0007749	0
CG12662_OG0007747	5
CG12672_OG0007868	145
CG12674_OG0003570	0
CG12679_OG0001731_OG0	9
CG12680_OG0001718	1
CG12682_OG0012323	0
CG12691_OG0007931	0
CG12692_OG0000634_OG0	58
CG12693_OG0012106	7
CG12698_OG0008169	273
CG12699_OG0000230_OG1	34
CG12702_OG0001192	346
CG12708_OG0000271_OG0	256
CG12708_OG0000271_OG0.2	263
CG1271_OG0010635	1480
CG12713_OG0003881_OG0	229
CG12716_OG0008438	1
CG12723_OG0008557	1108
CG12728_OG0000928_OG0	959
CG12729_OG0011725	12
CG1273_OG0010536	17
CG12730_OG0007375	1482
CG12744_OG0000893	2
CG12746_OG0004208	4067
CG1275_OG0011072	1435
CG12768_OG0001283_OG0	198
CG12769_OG0007187	670
CG12773_OG0003140	2389
CG12782_OG0012281	0
CG12783_OG0000743_OG0	230
CG12784_OG0005236	1
CG12795_OG0008825	1361
CG12811_OG0002240	724
CG12817_OG0002595_OG0	291
CG12818_OG0004897	442
CG12822_OG0001599	5087
CG12825_OG0001130_OG1	7
CG12826_OG0002951	3
CG12828_OG0011622	2
CG12831_OG0011623_OG0	0
CG12836_OG0002963_OG0	4
CG12848_OG0006045	746
CG12849_OG0011577	70
CG12851_OG0005862	2590
CG12857_OG0006163	6
CG12860_OG0006154	93
CG12861_OG0006153	63
CG12862_OG0011585_OG0	2
CG12863_OG0011584	495
CG12866_OG0002772	5
CG12868_OG0001564	843
CG12869_OG0006145	105
CG12869_OG0006146	34
CG12877_OG0001472_OG0	2286
CG1288_OG0001350	28
CG12880_OG0005345	63
CG12883_OG0001474	379
CG12885_OG0001477	18764
CG12895_OG0006308	1650
CG12909_OG0002821	313
CG12910_OG0006305	408
CG12911_OG0006304	9
CG12914_OG0002819	11
CG12917_OG0002815	12
CG12920_OG0006291	0
CG12926_OG0006349	268
CG12929_OG0006357	271
CG12934_OG0006315	84
CG12935_OG0002846	420
CG12942_OG0001596_OG0	771
CG12945_OG0004570	1711
CG12947_OG0004568	113
CG12948_OG0004558	582
CG12963_OG0001641_OG0	0
CG12964_OG0002996_OG0	27
CG12970_OG0006808	41
CG12971_OG0010294	0
CG12974_OG0010307	56
CG12983_OG0010332	4
CG12984_OG0003949	5
CG12985_OG0000915	12
CG12986_OG0011685	10
CG1299_OG0000523_OG0	16928
CG12990_OG0007696	15
CG12991_OG0007703	7293
CG12992_OG0011688	42
CG12994_OG0007707	4
CG12995_OG0008599	0
CG12998_OG0011739	6
CG13000_OG0011738	2
CG13001_OG0008580	858
CG13002_OG0008577	56
CG13003_OG0008572	299
CG13004_OG0008570	148
CG13005_OG0008567	292
CG13008_OG0008305	76
CG13010_OG0003260	0
CG13012_OG0008317	5004
CG13014_OG0008547	841
CG13016_OG0006536	494
CG13018_OG0006537	199
CG13021_OG0003241	2
CG13022_OG0010698	132
CG13023_OG0010699	1
CG13024_OG0010708	901
CG13026_OG0010716	46
CG13028_OG0004010	0
CG13031_OG0012200	945
CG13032_OG0004014_OG0	11
CG13033_OG0010736	36
CG13038_OG0010761	5
CG13039_OG0010762	1
CG1304_OG0000265_OG0	0
CG1304_OG0000265_OG1	1
CG13040_OG0010763	0
CG13041_OG0000280_OG0	0
CG13041_OG0000280_OG0.2	0
CG13042_OG0010767	16
CG13043_OG0000281_OG0	0
CG13043_OG0000281_OG1	3
CG13044_OG0010768	1
CG13045_OG0000814	0
CG13046_OG0010771	0
CG13047_OG0010772	0
CG13048_OG0010773	3
CG13049_OG0010774	0
CG13051_OG0011898	0
CG13053_OG0010778	0
CG13054_OG0010779	4
CG13055_OG0010780	25
CG13056_OG0010757	0
CG13058_OG0004021	0
CG13059_OG0010764	0
CG13062_OG0010766	0
CG13064_OG0010775	0
CG13065_OG0010776	0
CG13066_OG0012201	0
CG13068_OG0002030_OG1	1
CG13069_OG0004022	0
CG1307_OG0004308	1279
CG13070_OG0012202	0
CG13071_OG0011899	1
CG13073_OG0012731_OG0	0
CG13074_OG0010797	1130
CG13075_OG0000216_OG0	6
CG13075_OG0000216_OG1	5
CG13077_OG0009097	164
CG13078_OG0003575_OG0	1
CG13081_OG0003574	1
CG13082_OG0009094	6
CG13083_OG0009084	0
CG13084_OG0009083	3
CG13085_OG0001922	47
CG13086_OG0003709	16
CG13088_OG0001266	179
CG1309_OG0010533	8088
CG13096_OG0003720	1143
CG13097_OG0001923	1172
CG13101_OG0009304	8388
CG13102_OG0009298	0
CG13108_OG0009295	522
CG13110_OG0011792	0
CG13113_OG0001247_OG0	0
CG13114_OG0009279	94
CG13116_OG0001878	1539
CG13123_OG0001877	252
CG13124_OG0003502	7637
CG13126_OG0003515	599
CG13127_OG0001844	0
CG13131_OG0000790_OG0	0
CG13133_OG0003525	58
CG1314_OG0011674	13
CG13144_OG0009363	15
CG13148_OG0007214	20
CG13151_OG0006215	839
CG13154_OG0006206	2
CG13155_OG0006196	0
CG13157_OG0002779	16
CG1316_OG0000430_OG0	6474
CG13168_OG0006184	56
CG1317_OG0011084	17784
CG13170_OG0006182	4
CG13171_OG0006180	0
CG13177_OG0012831	249
CG13185_OG0002928	1143
CG13186_OG0006594	2
CG13192_OG0006567	775
CG13193_OG0006565	17
CG13196_OG0006560	2
CG13197_OG0006563	1716
CG13202_OG0001123_OG0	419
CG13203_OG0006235	824
CG13204_OG0006233	2662
CG13215_OG0002793_OG0	33
CG13216_OG0001568_OG0	11
CG13218_OG0002791_OG0	0
CG13220_OG0001573_OG0	2386
CG13223_OG0001571_OG0	2
CG13226_OG0002794_OG0	7
CG13227_OG0006218_OG0	0
CG13228_OG0011587_OG0	0
CG13229_OG0002786_OG0	33
CG13229_OG0002787_OG0	4440
CG13231_OG0006217	32
CG13239_OG0009815	2
CG1324_OG0007509	29
CG13243_OG0009147	4
CG13247_OG0010378	7
CG13248_OG0010371	2493
CG13250_OG0011870	38
CG13251_OG0010355	3952
CG13252_OG0003952	1832
CG13258_OG0009399	3
CG13272_OG0008882	849
CG13280_OG0008881	10
CG13282_OG0008887	5
CG13285_OG0010583	1822
CG13287_OG0010216	0
CG13288_OG0010220	206
CG13293_OG0003937	1385
CG13295_OG0010231	1498
CG13297_OG0010242	6
CG13299_OG0011864	0
CG13300_OG0003943	927
CG13305_OG0011196	0
CG13306_OG0011204	12
CG13308_OG0004102	0
CG13309_OG0011211	0
CG13310_OG0011207	2
CG13312_OG0011210	0
CG13313_OG0004105_OG0	21
CG13314_OG0011224	18
CG13315_OG0011237	49
CG13318_OG0004834	25035
CG13319_OG0006667	906
CG13321_OG0006673	4
CG13326_OG0006545	3
CG13330_OG0007271	2
CG13331_OG0007273	654
CG13332_OG0007274	1335
CG13334_OG0007281	171
CG13337_OG0011662	137
CG13339_OG0007296	512
CG13344_OG0007304	1791
CG13358_OG0007351	86
CG13359_OG0012499	11
CG13360_OG0010145	90
CG13361_OG0003189	16
CG13362_OG0007862	4
CG13364_OG0001174_OG0	2
CG13365_OG0007831	1244
CG13367_OG0003188_OG0	1116
CG13369_OG0003181	1645
CG13375_OG0007847	22
CG13377_OG0007849	265
CG13380_OG0010135	1
CG13384_OG0003473	2950
CG13385_OG0012520	2
CG13386_OG0003471	2
CG1339_OG0006721	7
CG13390_OG0003479	571
CG13392_OG0003476	453
CG13397_OG0003469	38
CG13398_OG0003468	696
CG13403_OG0008236	3
CG13404_OG0008224	232
CG13405_OG0011376	0
CG13407_OG0004768	8
CG13408_OG0004770	721
CG13409_OG0004775	1852
CG13423_OG0007099	47
CG13426_OG0011654	3
CG13427_OG0003049	8
CG13428_OG0007100	6745
CG13430_OG0001658	1380
CG13436_OG0006622	544
CG13437_OG0006285	4566
CG13438_OG0006243	0
CG1344_OG0012226	917
CG13442_OG0006244	18
CG13443_OG0006248	0
CG13445_OG0003880	1
CG13449_OG0009980	313
CG13454_OG0003875_OG0	4
CG13455_OG0009966	0
CG13457_OG0001288	17
CG13458_OG0004037	68
CG13460_OG0010841	4
CG13465_OG0000343_OG0	0
CG13471_OG0004048	0
CG13473_OG0010860	1
CG13474_OG0004049	0
CG13476_OG0012898	1
CG13481_OG0000339_OG0	5
CG13481_OG0000339_OG1	0
CG13484_OG0010886	669
CG13488_OG0001544_OG1	1
CG13492_OG0005946	18
CG13501_OG0005936	7
CG13502_OG0005931	883
CG13502_OG0012991	11
CG13506_OG0007028	4195
CG13510_OG0006998	163
CG13511_OG0006997	3
CG13516_OG0006995	794
CG13526_OG0006986	0
CG13527_OG0006984	0
CG13531_OG0006978	1763
CG13532_OG0006975	1392
CG13538_OG0005981	1
CG13539_OG0012044	0
CG1354_OG0007555	7687
CG13541_OG0012280	3
CG13544_OG0005976	3
CG13545_OG0012580	65
CG13551_OG0000540_OG1	2462
CG13551_OG0012048	3105
CG13557_OG0012477	0
CG13558_OG0001556	0
CG13559_OG0012047	0
CG13561_OG0011643	14
CG13562_OG0011631	2
CG13575_OG0006892	2
CG13577_OG0001150_OG0	0
CG13578_OG0006898	12427
CG13579_OG0006013	0
CG1358_OG0006724	20465
CG13581_OG0002746	5
CG13585_OG0011574	9123
CG13587_OG0006025	100
CG13594_OG0006033	19
CG13599_OG0005537	42
CG1360_OG0006725	327
CG13601_OG0005534	1221
CG13603_OG0005332	4831
CG13605_OG0005319	2229
CG13606_OG0005306	2168
CG13607_OG0005318	13
CG13609_OG0012982	31
CG13613_OG0005278	0
CG13614_OG0002525_OG0	0
CG13615_OG0002524	0
CG13616_OG0005272	3
CG13618_OG0005267	34
CG13622_OG0005268	364
CG13623_OG0005265	590
CG13625_OG0004618	1186
CG13627_OG0004629	201
CG13630_OG0004630	1937
CG13631_OG0004635	1908
CG13634_OG0004637	253
CG13641_OG0004650	2
CG13643_OG0002274	41
CG13653_OG0002504	0
CG13654_OG0005174	5068
CG13663_OG0011496	558
CG13667_OG0004090_OG0	810
CG13670_OG0011168	0
CG13671_OG0004086_OG0	0
CG13675_OG0000560_OG2	6
CG13676_OG0003984	49
CG13678_OG0000129_OG3	0
CG1368_OG0008241	29
CG13685_OG0010463	1700
CG13689_OG0008772	126
CG13690_OG0008752	107
CG13692_OG0008754	7
CG13698_OG0010125	9228
CG13699_OG0003907_OG0	0
CG13705_OG0010610	91
CG13707_OG0010613	236
CG13708_OG0010614	10
CG1371_OG0006292	5123
CG13711_OG0010618	1
CG13712_OG0010619	0
CG13713_OG0010620	1
CG13716_OG0010627	45
CG13720_OG0004084	0
CG13721_OG0012208	1
CG13722_OG0011130	39
CG13723_OG0010915	1
CG13724_OG0010917	1
CG13725_OG0010918	1
CG13727_OG0004055	0
CG13728_OG0010923	0
CG13731_OG0011910	2
CG13733_OG0010089	25
CG13738_OG0011907	0
CG13739_OG0002891	441
CG13743_OG0006405	274
CG13744_OG0006409	0
CG13747_OG0006408	2
CG13748_OG0006626	5
CG13751_OG0001660_OG0	806
CG13760_OG0007606	2347
CG13766_OG0009602	540
CG13771_OG0009612	10
CG13775_OG0003750_OG0	151
CG13784_OG0000956_OG0	389
CG13786_OG0003631	4
CG13796_OG0001883_OG0	3178
CG13801_OG0000219_OG0	4
CG13801_OG0000219_OG1	0
CG13806_OG0011077	0
CG13807_OG0011075	388
CG13810_OG0011066	4
CG13813_OG0010189	3
CG13829_OG0011464	11
CG13833_OG0004687	27251
CG13837_OG0002276	3
CG13838_OG0011993	4
CG13841_OG0004694	710
CG13842_OG0004706	8
CG13847_OG0004737	19
CG13850_OG0004743	1645
CG13855_OG0004744	17
CG13856_OG0004745	234
CG13857_OG0004746	4
CG13862_OG0004760	0
CG13868_OG0007089	21531
CG13868_OG0013578	4465
CG13869_OG0007075	10
CG1387_OG0008528	20
CG13870_OG0007093	602
CG13871_OG0003047	99
CG13872_OG0007071	10
CG13875_OG0011381	1551
CG13876_OG0001334_OG0	468
CG13877_OG0011937	95
CG13884_OG0000403_OG0	0
CG13887_OG0011343	7622
CG13891_OG0002060	1
CG13893_OG0011360	12657
CG13894_OG0004129	132
CG13895_OG0004128	1439
CG13901_OG0011344	472
CG13907_OG0011337	17548
CG13912_OG0011325	18
CG13917_OG0011285	13464
CG13919_OG0011274	228
CG13920_OG0011271	734
CG13921_OG0011032	8
CG13924_OG0011054	452
CG13926_OG0011282	883
CG13928_OG0011279	17186
CG13930_OG0011024	71
CG13931_OG0004073	0
CG13933_OG0011036	4952
CG13937_OG0011056	16094
CG13949_OG0003375	545
CG13950_OG0003376	23
CG13954_OG0006374	2625
CG13955_OG0002890_OG0	186
CG13962_OG0012240	0
CG13970_OG0009133_OG0	0
CG13972_OG0005361	96
CG13983_OG0002696	0
CG13991_OG0000661_OG1	3
CG13992_OG0002070_OG0	8
CG13994_OG0011942	1180
CG13995_OG0000538_OG0	1259
CG13999_OG0000662_OG0	710
CG14005_OG0001926	534
CG14006_OG0001927	0
CG14007_OG0009567	51
CG14011_OG0003731	50
CG14013_OG0003734	2
CG14014_OG0009443	0
CG14015_OG0009446	703
CG14017_OG0003733	0
CG14020_OG0003686	1646
CG14022_OG0008831	69
CG14024_OG0003410_OG0	679
CG14034_OG0008836	5
CG14036_OG0008842	0
CG14042_OG0001816	995
CG14043_OG0003425	1896
CG14044_OG0008964	1506
CG14050_OG0000684	47
CG14052_OG0007777	9
CG14053_OG0012099	0
[truncated: 9,910 more rows]
