# Supplementary material for: Evolution of chemosensory tissues and cells across ecologically diverse Drosophilids
Source: Nat Commun. 2024 Feb 5;15:1047. doi: 10.1038/s41467-023-44558-4 (PMC10844241; doi:10.1038/s41467-023-44558-4)
Supplement: Supplementary file 18 — Supplementary Data 15 [file 41467_2023_44558_MOESM18_ESM.zip › all_count_tables_renamed/MELH8FP_counts_trim_genes_FBids_1_1_sorted.txt]

128up_OG0006588	800
14-3-3epsilon_OG0002478	7168
14-3-3epsilon_OG0001126_OG1	15795
140up_OG0004534	354
18w_OG0003044	2111
26-29-p_OG0010897	5867
2mit_OG0000576_OG0	6
5-HT1A_OG0006644	27
5-HT1B_OG0006647	56
5-HT2A_OG0000287_OG0	61
5-HT2B_OG0011472	68
5-HT7_OG0005777	32
5PtaseI_OG0005188	531
7B2_OG0004187	413
a_OG0006460	426
a10_OG0010691	520
a5_OG0009037	82
a6_OG0007651	238
AANATL2_OG0003640	266
AANATL4_OG0000091_OG1	0
AANATL7_OG0007605	1
Aasdh_OG0001831	285
Aatf_OG0001947	380
aay_OG0011265	3799
ab_OG0009683	148
ab_OG0009684	33
ABCB7_OG0011281	2935
Pmp70_OG0003257	6671
Abd-B_OG0005000	5
Abi_OG0002227_OG0	536
Abl_OG0010722	2974
abo_OG0009656	310
Abp1_OG0010565	581
abs_OG0003097	409
ac_OG0007843	0
Ac13E_OG0008321	2941
Ac3_OG0009573	82
Ac78C_OG0010320	716
Acam_OG0000252_OG0	0
Acam_OG0000252_OG1	0
Acam_OG0005131	0
CG9149_OG0011313	696
Acbp1_OG0009246	738
Acbp2_OG0010415	3082
Acbp4_OG0000311_OG0	0
Acbp4_OG0000311_OG1	0
Acbp6_OG0010414	18
ACC_OG0007193	18353
AcCoAS_OG0000812	9992
Ace_OG0000652_OG0	192
Acer_OG0000953_OG0	4019
Acer_OG0003808	3467
Acf_OG0002671	946
Achl_OG0002770	350
acj6_OG0008333	22
acj6_OG0008334	74
Ack_OG0010507	1926
Ack-like_OG0006546	596
Acn_OG0009540	3288
CG5009_OG0006075	5030
Acox57D-d_OG0006913	473
Acox57D-p_OG0001151	1510
Acp1_OG0009317	711
Acp32CD_OG0009664	0
Acp65Aa_OG0003939	291
Acph-1_OG0001513	389
CG12512_OG0008829	1862
CG18155_OG0007972	36
Acsl_OG0007133	11896
Act42A_OG0000022_OG0	88
Act42A_OG0000022_OG1	3174
Act42A_OG0000022_OG3	181622
Act42A_OG0000022_OG4	20211
Act42A_OG0000022_OG5	855
Actn_OG0003148_OG0	23475
Actn3_OG0011403_OG0	0
ACXB_OG0000046_OG0	1
ACXB_OG0000046_OG1	8
ACXB_OG0000046_OG2	0
ACXB_OG0000046_OG2.2	1
ACXD_OG0004078_OG0	74
Acyp_OG0009408	0
Acyp2_OG0011498	347
Ada_OG0002342	64
Ada1-2_OG0003777_OG0	2
Ada2a_OG0005051	230
Ada2b_OG0004799	284
Ada3_OG0007872	535
AdamTS-A_OG0005247	1635
AdamTS-A_OG0012010	53
AdamTS-B_OG0008089	904
Adar_OG0007649	675
Adat1_OG0003596	50
Adck1_OG0006032	403
Adck5_OG0010063	353
ADD1_OG0006579	357
Adf1_OG0001636_OG0	205
Adgf-A_OG0001991_OG0	4
Adgf-A_OG0003900	10284
Adgf-A2_OG0010109	600
Adgf-B_OG0010108	0
Adgf-C_OG0001030_OG0	3006
Adgf-D_OG0002208_OG0	1831
Adgf-E_OG0006152	0
Adh_OG0003395_OG0	195
Adi1_OG0010940	1881
AdipoR_OG0004727	7135
CG3809_OG0004951	0
AdenoK_OG0003918_OG0	1577
Ady43A_OG0002958	676
AdoR_OG0005733	552
adp_OG0006108	788
AdSS_OG0000854_OG0	4620
Aduk_OG0004873	433
Ae2_OG0010984	8079
CG6512_OG0010913	3458
aft_OG0006080	260
Afti_OG0005567	476
Ag5r_OG0008212	2863
Ag5r2_OG0008213	0
AGBE_OG0007237	4187
AgmNAT_OG0001753	40
ago_OG0010530	1431
AGO1_OG0007307	1926
AGO2_OG0000119_OG0	7256
Agpat1_OG0008448	101
Agpat2_OG0003465	999
Agpat3_OG0004018	3883
Agpat4_OG0004019_OG0	718
ADPS_OG0002932	2407
agt_OG0001016_OG0	100
Spat_OG0007723	1128
Ahcy_OG0001195_OG0	1454
AhcyL1_OG0011110	1865
AIF_OG0001225	715
AIMP1_OG0007108	494
AIMP2_OG0009977	926
AIMP3_OG0005998	441
Adk1_OG0010829	5390
Adk3_OG0005467	429
Ak6_OG0007201	134
Akap200_OG0000367_OG0	730
Akh_OG0010512	20
AkhR_OG0009627	842
akirin_OG0010441	1731
Akr1B_OG0001292	3722
Akt1_OG0005415	1848
al_OG0008749	66
Aladin_OG0007570	97
AlaRS_OG0003477	2162
AlaRS-m_OG0010596	918
Alas_OG0006853	5663
alc_OG0006389	3000
Ald1_OG0005647	57157
Ald2_OG0005645	8
Aldh_OG0003615	29633
Aldh-III_OG0006742	10909
Aldh7A1_OG0003841_OG0	223
Alg-2_OG0001588_OG0	1215
Alg1_OG0002607_OG0	1674
Alg10_OG0000709_OG0	178
Alg11_OG0012170	1507
CG8412_OG0004562	3283
Alg14_OG0001194_OG0	173
Alg2_OG0010641	569
Alg3_OG0003012	60
Alg3_OG0006966	314
CG5287_OG0001281	276
CG5287_OG0003790	244
Alg9_OG0005173	340
Alh_OG0004317	1943
Alh_OG0004319	884
Alh_OG0011430	504
alien_OG0009301	1231
ALiX_OG0005343	3354
Alk_OG0006414	1899
CG12179_OG0001176_OG0	124
Alp1_OG0010289	28
Alp10_OG0010194	12
Alp11_OG0008522	0
Alp12_OG0003717	406
Alp13_OG0001034	3
Alp2_OG0000261_OG0	7
Alp2_OG0000261_OG1	19
Alp4_OG0005779	3465
Alp6_OG0006360	52
Alp7_OG0003030	0
Alp9_OG0003931	13
alph_OG0000083_OG0	47
alph_OG0005113	2278
alpha-Catr_OG0006852	456
alpha-Est1_OG0004357	5718
alpha-Est10_OG0004350	2462
alpha-Est2_OG0000314	606
alpha-Est3_OG0004356	1333
alpha-Est6_OG0004354	2
alpha-Est7_OG0001351	11483
alpha-Est8_OG0004352	2159
alpha-Est9_OG0004351	1187
alpha-Man-Ia_OG0003130	157
alpha-Man-Ia_OG0003131	1159
alpha-Man-Ia_OG0001168	740
alpha-Man-Ib_OG0005087	647
alpha-Man-Ic_OG0011549	60
alpha-Man-IIa_OG0004878	940
alpha-Man-IIb_OG0005229	906
alpha-PheRS_OG0008296	728
alpha-Spec_OG0011040	23373
alpha4GT1_OG0000948	469
alphaCOP_OG0011275	4291
alphaSnap_OG0010384	2405
alphaTub67C_OG0010998	89
Alr_OG0008278	450
alrm_OG0002498	1
Als2_OG0009863	2220
alt_OG0004894	3741
aly_OG0004083	0
Ama_OG0002112	0
Amacr_OG0009433	1032
amd_OG0001918	1355
Amnionless_OG0008741	3
amon_OG0011540	449
amos_OG0003702_OG0	0
AMPdeam_OG0008245	7873
Amph_OG0007204	14151
AMPKalpha_OG0001698	5172
Amt_OG0004607	133
Amun_OG0008385	3702
amx_OG0007575	336
Amy-p_OG0000157_OG0	360
Amy-p_OG0000157_OG0.2	20
Amyrel_OG0006416	6
ana_OG0006403	26
ana1_OG0002269	1548
ana2_OG0007120	46
ana3_OG0006194	57
Ance-2_OG0003658	4
Ance-3_OG0001891_OG0	1173
Ance-3_OG0009407	807
Ance-4_OG0006406	1106
Ance-5_OG0005870	593
anchor_OG0010100	1988
Andorra_OG0011741	0
Ank2_OG0010460	1748
Ankle2_OG0000780	1760
l(2)35Be_OG0003404_OG0	150
anox_OG0007490	1419
Ant2_OG0008041	105
antdh_OG0008007	7652
Antp_OG0002113	702
antr_OG0007227	1
AnxB10_OG0008082	3493
AnxB11_OG0008196	2704
AnxB9_OG0004410	24960
aop_OG0003458	1509
aos_OG0010741	947
Aos1_OG0002145_OG0	442
AOX1_OG0005242	7870
AOX2_OG0000143_OG0	17058
AOX2_OG0000143_OG1	27
AOX4_OG0001465	17
ap_OG0005832	317
AP-1-2beta_OG0008273	2947
AP-1gamma_OG0007680	2392
AP-1mu_OG0005553	1484
AP-1sigma_OG0005334	2599
AP-2alpha_OG0008751	1834
AP-2mu_OG0004736	1448
AP-2sigma_OG0004385	590
Apc_OG0005387	1865
APC10_OG0005888	193
Apc2_OG0005308	213
APC4_OG0003171_OG0	216
APC7_OG0001703	44
ApepP_OG0000963	699
aph-1_OG0003552_OG0	408
aPKC_OG0006607	432
aPKC_OG0006608	16
aPKC_OG0006609	154
Aplip1_OG0011323	121
apn_OG0002443_OG0	0
apolpp_OG0012638	45300
app_OG0010830	1063
APP-BP1_OG0010070	303
Appl_OG0007834	1239
Aprt_OG0004075	263
Aps_OG0010085	2258
apt_OG0002733	654
CG18815_OG0010034	2754
AQP_OG0007242	1877
aqrs_OG0005393	0
aqz_OG0001049_OG1	8635
ara_OG0009939	31
aralar1_OG0001518	4047
Arc1_OG0002768_OG0	5
Arc2_OG0006127	276
Arc42_OG0001370_OG0	1216
Archease_OG0002289_OG0	261
Arf51F_OG0006831	1554
Arf79F_OG0012164	6564
ArfGAP1_OG0010836	1608
ArfGAP3_OG0003816_OG0	2025
Arfip_OG0005451	305
Arfrp1_OG0007681	222
arg_OG0003183	14
arg_OG0007835	0
Argk_OG0011233	130525
Argk_OG0011925	9368
Argl_OG0009800	148
CG31469_OG0002209_OG0	424
ArgRS_OG0008151	740
ArgRS-m_OG0004367	206
ari-1_OG0007878	1122
ari-2_OG0003028	762
Arl1_OG0010003	909
Arl2_OG0004816	154
Arl5_OG0011164	498
Arl6_OG0007042	90
Arl6IP1_OG0004993	672
Arl8_OG0004797	1308
arm_OG0007636	7980
armi_OG0002027	237
Arp1_OG0004441	2523
Arp10_OG0007423	882
Arp2_OG0001770	1124
Arp3_OG0010555	1052
Arp5_OG0001448_OG0	405
Arp53D_OG0011600	0
Arp6_OG0008512	463
Arp8_OG0007614	278
Arpc1_OG0009187	2023
Arpc2_OG0009417	1127
Arpc3A_OG0005226	400
Arpc3B_OG0008590	76
Arpc4_OG0008719	960
Arpc5_OG0008957	617
arr_OG0007264	1495
Arr1_OG0009490	20
Arr2_OG0004099	34
Ars2_OG0005840	3440
Art1_OG0004911	648
Art2_OG0008773	1
Art3_OG0004604	328
Art4_OG0004574	136
Art6_OG0004528_OG0	1
Art7_OG0001547_OG0	474
Art8_OG0009662	99
Art9_OG0002219_OG0	0
Arts_OG0000486_OG0	1089
aru_OG0003377	3802
Arv1_OG0013036	261
arx_OG0009914	78
Asap_OG0007180	2004
Asator_OG0002682_OG1	1151
Asciz_OG0010646	142
ase_OG0007840	2
asf1_OG0009889	308
ash1_OG0000982_OG0	113
ash2_OG0004623	1537
Ask1_OG0004518	2918
asl_OG0004217	209
AsnRS_OG0003707	1735
AsnRS-m_OG0006452	146
AsnS_OG0000992	678
asp_OG0004633	16
Asph_OG0006509	9118
ASPP_OG0006932	2742
CG9572_OG0008488	15193
AspRS_OG0006665	2212
AspRS-m_OG0008886	1368
asrij_OG0006972	549
asRNA:CR31429_OG0002339_OG0	113
asRNA:CR42743_OG0003772_OG0	0
asRNA:CR43299_OG0012338_OG0	0
asRNA:CR43426_OG0012535_OG0	2
asRNA:CR43454_OG0002277_OG0	156
asRNA:CR43463_OG0001607_OG0	167
asRNA:CR43809_OG0003675_OG0	416
asRNA:CR44106_OG0002406_OG0	26
asRNA:CR44169_OG0002969_OG0	69
asRNA:CR44179_OG0001455_OG0	1658
asRNA:CR44372_OG0000331_OG0	0
asRNA:CR44372_OG0000331_OG1	1
asRNA:CR44894_OG0012090_OG0	0
asRNA:CR45044_OG0005605_OG0	26
asRNA:CR45195_OG0000203_OG0	549
asRNA:CR45195_OG0000203_OG1	185
asRNA:CR45350_OG0001645_OG0	1723
asRNA:CR45943_OG0010336	158
asRNA:CR46029_OG0000226_OG0	2
asRNA:CR46029_OG0000226_OG1	1
asRNA:CR46139_OG0003106_OG0	29
asRNA:CR46246_OG0011916	0
asRNA:CR46354_OG0002193_OG0	615
asRNA:CR46473_OG0000925_OG0	47
Ass_OG0001346	127
ast_OG0003560	312
AstA_OG0004634	31
AstA-R1_OG0000689	11
AstA-R2_OG0005396	26
AstC_OG0009668	0
AstC-R1_OG0010134	26
AstC-R2_OG0001295_OG0	13
AstCC_OG0009669	1
asun_OG0002419_OG0	201
Asx_OG0006138	1791
Atac1_OG0003748_OG0	112
Atac2_OG0009508	249
Atac3_OG0000828	251
Tat_OG0001330	1318
Ate1_OG0003045	1529
Atet_OG0003384	1555
Atf-2_OG0006059	322
Atf3_OG0007763	3020
Atg1_OG0009929	192
Atg1_OG0009931	1554
Atg10_OG0001598	51
Atg101_OG0008681	705
Atg12_OG0011904	184
Atg13_OG0004817	1182
Atg14_OG0005089	1040
Atg16_OG0005703	630
Atg17_OG0004232	2773
Atg18a_OG0011152	1918
Atg18b_OG0001271_OG0	1347
Atg2_OG0011112	4254
Atg3_OG0009922	1309
Atg4a_OG0009014	1344
Atg4b_OG0005256	762
Atg5_OG0007974	435
Atg6_OG0005323	832
Atg7_OG0006714	315
Atg8a_OG0008043	13422
Atg8b_OG0005571	2
Atg9_OG0006487	2027
atilla_OG0011822	14148
atk_OG0010362	9
atl_OG0001399	7991
atms_OG0004154	870
ato_OG0004804	0
Atox1_OG0012695	808
ATP6AP2_OG0004869	14098
ATP7_OG0008369	1781
ATP8A_OG0007260	3631
ATP8A_OG0007261	25
Atpalpha_OG0002140	21257
ATPCL_OG0006680	9251
ATPsynB_OG0010987	18877
ATPsynbeta_OG0005823	80096
ATPsynbetaL_OG0001317	3
ATPsynC_OG0005792	57445
ATPsynCF6_OG0005500	11162
ATPsynCF6L_OG0010605	0
ATPsynD_OG0004477	19096
ATPsyndelta_OG0007526	12014
ATPsynE_OG0005568	13192
ATPsynG_OG0009657	9089
ATPsyngamma_OG0005690	19478
ATPsynGL_OG0009315	0
ATPsynO_OG0012619	13394
AttC_OG0000164_OG0	7439
AttC_OG0007258	9505
AttD_OG0004890	56
Atu_OG0002096	838
Atx-1_OG0012102	3
Atx2_OG0011501	5048
Atxn7_OG0003444	734
aub_OG0000482_OG0	20
aurA_OG0004964	23
aurB_OG0009647	8
aust_OG0001881	0
aux_OG0003096_OG0	1887
ave_OG0006159	148
Aven_OG0003291	157
awd_OG0002664	5333
Awh_OG0010478	128
axed_OG0010262	236
Axn_OG0005720	898
axo_OG0003993	516
axo_OG0010625	227
axo_OG0010626	783
axo_OG0010628	154
Axs_OG0008319	2011
Axud1_OG0003447	863
az2_OG0006736	209
azot_OG0000210_OG0	0
azot_OG0000210_OG1	0
b_OG0009189	1684
B-H1_OG0000267_OG0	411
B-H1_OG0000267_OG1	235
B4_OG0009202	4012
B52_OG0001376_OG0	5310
b6_OG0007653	41
B9d1_OG0005246	23
B9d2_OG0005830	7
bab1_OG0011327	25
bab1_OG0011328	36
bab2_OG0011326	2986
babo_OG0006628	1153
babos_OG0007027	2044
Bacc_OG0008947	13970
Bace_OG0000801_OG0	4
baf_OG0003792	764
bai_OG0005189	2128
Balat_OG0007229	0
Baldspot_OG0010721	6835
ball_OG0001092_OG1	200
bam_OG0005170	4
bap_OG0001358_OG0	166
Bap111_OG0007677	1422
Bap170_OG0000903_OG0	1194
Bap55_OG0005900	320
Bap60_OG0008560	1243
IMPPP_OG0000305_OG1	0
barc_OG0010291	642
bark_OG0008784	1929
barr_OG0000425_OG0	296
baz_OG0008596	2868
bb8_OG0005496	3
bbc_OG0007266	2172
CG18067_OG0007098	17991
bbg_OG0010871	1607
bbg_OG0010872	3596
BBIP1_OG0004876	175
BBS1_OG0010413	63
BBS4_OG0002785_OG0	261
BBS5_OG0002086	95
BBS8_OG0008755	148
BBS9_OG0006919	669
bbx_OG0008688	4090
bc10_OG0010387_OG0	934
BCAS2_OG0005540	211
bcd_OG0002111_OG0	11
bchs_OG0003722	100
BCL7-like_OG0007566	112
bcn92_OG0007793	484
Bdbt_OG0004400	317
bdg_OG0006805	1221
bdl_OG0003385	966
Bdp1_OG0009215	743
be_OG0000785	2344
BEAF-32_OG0006164	757
beag_OG0004860	384
beat-Ia_OG0011784	41
beat-Ib_OG0009146	6
beat-Ic_OG0001866_OG0	1
beat-IIa_OG0005482	22
beat-IIb_OG0005481	44
beat-IIIa_OG0009463	24
beat-IIIb_OG0009460	17
beat-IIIc_OG0003687	218
beat-IV_OG0005508	57
beat-Va_OG0005024	0
beat-Vb_OG0005021	13
beat-Vc_OG0001062_OG0	3
beat-VII_OG0011542	25
beat-VII_OG0011544	13
beg_OG0004008	376
bel_OG0001048	5823
Bem46_OG0008920	343
ben_OG0000514_OG0	2424
Best1_OG0002590_OG0	3603
Best2_OG0010251	4710
Best3_OG0009963	0
Best4_OG0000558_OG0	0
Bet1_OG0003845_OG0	410
Bet3_OG0004072	591
beta-PheRS_OG0005298	628
beta-Spec_OG0007697	32895
beta'COP_OG0009212	3078
beta3GalTII_OG0012738	92
beta4GalNAcTA_OG0006521	659
beta4GalNAcTB_OG0002610	379
beta4GalT7_OG0005195	161
betaCOP_OG0008653	4286
betaggt-I_OG0008962	543
betaGlu_OG0002667	482
CG32396_OG0011696	0
Bgb_OG0011276	319
bgcn_OG0001647	232
bgm_OG0009412	3090
BHD_OG0010421	269
bi_OG0003201	244
bi_OG0012904	17
BI-1_OG0004087	3541
bib_OG0001843_OG0	10
BicC_OG0009143	123
BicD_OG0009474	1823
CG11873_OG0005086	1228
bif_OG0003277	1182
bif_OG0012761	294
BigH1_OG0001085_OG0	18
bigmax_OG0005365	568
Bili_OG0002506_OG0	0
bin_OG0010286	75
Bin1_OG0005423	219
bin3_OG0007310	1646
bip1_OG0010560	94
Bka_OG0009250	193
blanks_OG0011885_OG0	6
Blimp-1_OG0010196	3164
Blm_OG0002608	104
Blos1_OG0006148	264
Blos2_OG0010078	252
Blos3_OG0009918	236
Blos4_OG0010933	123
blot_OG0010924	8972
blow_OG0006726	646
blp_OG0005216	788
blw_OG0006982	67763
bma_OG0010967	23
Bmcp_OG0010022	716
bmm_OG0010858	3567
bnb_OG0001206_OG1	3351
CG5059_OG0012191	3806
bnk_OG0005787	0
bnl_OG0004512	855
boca_OG0006727	701
bocks_OG0002575_OG0	864
BOD1_OG0005544	2916
boi_OG0007601	116
boi_OG0007603	37
boil_OG0012322	4
bol_OG0011238	4049
boly_OG0007153	0
BomBc1_OG0001623	5030
BomBc2_OG0000769_OG0	5193
BomBc3_OG0004769	1501
BomT3_OG0011469	4072
bon_OG0004934	1152
bond_OG0004726	3283
bonsai_OG0007008	708
Boot_OG0006400	7
bor_OG0004967	875
bora_OG0003911	0
BORCS5_OG0008208	345
BORCS6_OG0011365	212
BORCS7_OG0007103	78
borr_OG0009292	11
boss_OG0005676	423
botv_OG0006642	613
bou_OG0007819	1059
bowl_OG0008785	1318
BoYb_OG0000400_OG0	0
br_OG0007659	14
br_OG0011928	2
Br140_OG0001629	902
brat_OG0001919	250
Brca2_OG0000883	451
Brd_OG0010852	0
CG7154_OG0009310	894
Brd8_OG0002488	428
Bre1_OG0010209	1175
Brf_OG0005483	298
Brf_OG0005485	85
brk_OG0007975	893
brm_OG0009999	2548
Brms1_OG0008442	729
Bro_OG0011272	0
brp_OG0000499_OG1	131
l(3)72Ab_OG0009997	2038
bru1_OG0009737	56
bru1_OG0009738	768
bru2_OG0009740	1509
bru2_OG0011823	24
bru2_OG0012161	327
bru3_OG0010907	369
bru3_OG0011909	46
Bruce_OG0004896	6775
brun_OG0003663	1388
brv1_OG0000706_OG0	0
brv2_OG0010919	1
brv3_OG0011666	1
BRWD3_OG0005288	2925
brwl_OG0009277	1087
bs_OG0003002	384
bs_OG0006897	190
bsf_OG0001906_OG0	2684
Bsg_OG0009780	6709
Bsg25D_OG0003412_OG0	2501
bsh_OG0009110	0
bsk_OG0012344	1309
bt_OG0000537_OG1	121
BTBD9_OG0000546_OG0	1187
BtbVII_OG0011887	2277
btd_OG0007557	212
Btk29A_OG0001838	1080
Btk29A_OG0011763	33
btl_OG0002041	1277
btn_OG0004719	0
Btnd_OG0008611	16
btsz_OG0001035_OG1	1322
btsz_OG0004581	3
btv_OG0003692	13
btv_OG0009487	260
btz_OG0005342	2153
Bub1_OG0001806_OG0	863
Bub3_OG0005120	418
BubR1_OG0000657_OG0	62
Buffy_OG0006561	866
bug_OG0006803	465
Bug22_OG0009372	379
BuGZ_OG0008876	1555
CG8270_OG0010257	309
bun_OG0000556	2394
bun_OG0009749	3164
bur_OG0003683_OG0	2233
Burs_OG0001045_OG0	1
bves_OG0007497	420
bves_OG0007499	170
bw_OG0006000	3
bwa_OG0009122	193
bwa_OG0012525	236
Bx_OG0008666	4
Bx_OG0008667	334
Bx42_OG0007682	1564
by_OG0005550	7160
byn_OG0010803	4
bys_OG0007950	503
c-cup_OG0012143	0
c(3)G_OG0001464_OG0	196
c11.1_OG0007569	2175
c12.1_OG0007568	589
c12.2_OG0007567	2171
C15_OG0002126_OG0	16
C1GalTA_OG0009799	776
C3G_OG0007801	4614
C901_OG0008027	2
ca_OG0005700	2172
Ca-alpha1D_OG0009140	2569
Ca-alpha1T_OG0003323	292
Ca-beta_OG0009681	831
Ca-Ma2d_OG0009139	730
CaBP1_OG0008860	1780
cac_OG0000605_OG0	60
cact_OG0009392	14511
cactin_OG0003129	762
cad_OG0009437	11
Cad74A_OG0010922	183
Cad86C_OG0002368	1307
Cad87A_OG0001088_OG0	454
Cad89D_OG0001058_OG0	1
Cad96Ca_OG0011497	1529
Cad96Cb_OG0005172	1
Cad99C_OG0005704	2044
CadN_OG0000277_OG1	2
Caf1-105_OG0002830	112
Caf1-180_OG0007408	410
Caf1-55_OG0001036	722
cag_OG0001595_OG0	165
CAH1_OG0009192	11489
CAH13_OG0002843	0
CAH14_OG0002807	1
CAH15_OG0006256	0
CAH16_OG0000498_OG1	2
CAH2_OG0001000_OG0	9233
CAH3_OG0003177	1040
CAH5_OG0005796	202
CAH7_OG0000840	996
CAH8_OG0004748	4
CAH9_OG0005622	2190
CAHbeta_OG0002334	299
cal1_OG0002556_OG0	393
CalpA_OG0003035	4698
CalpB_OG0010971	2647
CalpC_OG0008186	614
Calr_OG0005564	21345
Cals_OG0013279_OG0	1960
Calx_OG0002139_OG0	0
Calx_OG0004417	3657
Calx_OG0004418	1360
calypso_OG0006121	298
Cam_OG0012053	9913
CaMKI_OG0012767	5638
CaMKII_OG0013280	4776
Camp_OG0005907	449
Camta_OG0006364	475
Camta_OG0006365	51
can_OG0004061_OG0	1
CanA1_OG0005778	920
CanB_OG0000231_OG0	124
CanB_OG0000231_OG1	1782
Cand1_OG0009382	1852
CAP_OG0000587_OG0	6711
CAP_OG0012405	14
Cap-D2_OG0005121	133
Cap-D3_OG0009448	307
Cap-G_OG0002924	545
Cap-H2_OG0004906	673
Capa_OG0005712	0
Caper_OG0009347	7825
Capr_OG0010138	2037
caps_OG0010156	1928
caps_OG0010157	2502
capt_OG0009025	7528
capu_OG0000612_OG0	394
car_OG0007437	367
CARPA_OG0007960	11
CARPB_OG0007554	321
CarT_OG0009432	8
cas_OG0004236	0
casp_OG0006502	1729
cass_OG0009476	3287
Cat_OG0003869	12605
cathD_OG0002862	14722
cato_OG0006491	0
Catsup_OG0009538	1785
caup_OG0009938	6
cav_OG0000654	94
caz_OG0003243_OG0	1808
cbc_OG0007265	430
Cbl_OG0002051_OG0	1994
CBP_OG0001721	73
CBP_OG0007971	69
Cbp20_OG0005066	301
Cbp53E_OG0006447	193
Cbp80_OG0007913	498
Cbp80_OG0007915	472
Cbs_OG0003124	667
cbs_OG0007263	525
cbt_OG0008760	3295
Cby_OG0004789	30
Cc2d2a_OG0002702	47
CCAP_OG0011467	4
CCAP-R_OG0000870	57
ccb_OG0012089	0
CCDC151_OG0011900	1
CCDC53_OG0009785	179
Ccdc58_OG0010399	152
Ccdc85_OG0008917	487
CCHa1_OG0004530	45
CCHa1-R_OG0006065	205
CCHa2_OG0002186_OG0	565
CCHa2-R_OG0005836	19
Cchl_OG0004776	5304
CCKLR-17D1_OG0003334	2
CCKLR-17D1_OG0008675	49
CCKLR-17D1_OG0011744	5
CCKLR-17D3_OG0008678	63
Ccm3_OG0005250	1592
Ccn_OG0010106	181
Ccn_OG0010107	205
Ccn_OG0012179	54
Ccp84Ab_OG0000178_OG0	1096
Ccp84Ac_OG0001349_OG0	14
Ccp84Ae_OG0002110_OG0	0
Ccp84Af_OG0000109_OG0	0
Ccp84Af_OG0000109_OG1	0
Ccp84Af_OG0000109_OG2	8
Ccp84Ag_OG0001348_OG0	21
Ccs_OG0006299	430
CCT1_OG0002281_OG0	1586
CCT2_OG0003145	1727
CCT3_OG0004995	2393
CCT4_OG0000979	1552
CCT5_OG0006600	2457
CCT6_OG0008508	2175
CCT7_OG0004839	717
CCT7_OG0004841	564
CCT8_OG0007117	2119
Ccz1_OG0010481	404
cd_OG0004708	1
CD98hc_OG0001357_OG0	5723
Cda4_OG0008701	139
Cda5_OG0008721	2118
Cda9_OG0002707	4
CDase_OG0005749	606
cdc14_OG0009306	3376
Cdc16_OG0005493	262
Cdc23_OG0009421	175
Cdc27_OG0010426	1165
Cdc2rk_OG0006290	184
Cdc37_OG0011041	1549
Cdc42_OG0008268	1579
Cdc45_OG0007388	208
Cdc5_OG0011371	970
CDC50_OG0008483	1701
Cdc6_OG0002054	40
Cdc7_OG0007729	5506
Cdep_OG0002087	1308
Cdep_OG0004159	1767
CdGAPr_OG0009111	2614
cdi_OG0000729	1084
cDIP_OG0004394	2198
Cdk1_OG0000555_OG0	4
Cdk12_OG0009875	964
Cdk2_OG0002391	85
CDK2AP1_OG0008015	608
Cdk4_OG0006632	737
Cdk5_OG0002993	463
Cdk5alpha_OG0009389	375
Cdk7_OG0001724	261
Cdk8_OG0010977	116
Cdk9_OG0007009	456
Cdlc2_OG0000234_OG1	1870
cdm_OG0002482	1870
Cds_OG0010549	1417
Ced-12_OG0009727	829
ced-6_OG0006366	9972
CenB1A_OG0004675	1280
CenG1A_OG0003595_OG0	3280
CenG1A_OG0009182	85
Cenp-C_OG0002322	222
Cep135_OG0009952	402
Cep135_OG0009954	265
cep290_OG0004127	117
Cep89_OG0006812	0
Cep97_OG0008778	274
cer_OG0012078	724
Cerk_OG0004182	1914
cert_OG0011161	1190
Cf2_OG0008971	2937
Cfp1_OG0007571	563
CG5789_OG0004615	858
cg_OG0006533	3016
CG10000_OG0005395	0
CG10005_OG0004963	1
CG10011_OG0005399	589
CG10013_OG0002410_OG0	0
CG10019_OG0008786	131
CG10026_OG0009081	881
CG10029_OG0004344	1
CG10031_OG0008792	834
CG10035_OG0004420	59
CG10038_OG0001436_OG0	362
CG10041_OG0012259_OG0	11
CG10051_OG0007036	0
CG10053_OG0004336	156
CG10055_OG0004329	778
CG10062_OG0007038	96
CG10063_OG0010284	3
CG10064_OG0010282	5
CG10068_OG0004321	692
CG10073_OG0000065_OG2	53
CG10075_OG0010279	728
CG10077_OG0010277	18218
CG10082_OG0005964	4176
CG10086_OG0001355	1
CG10089_OG0010567	142
CG10098_OG0004320	401
CG10104_OG0006132	0
CG10116_OG0010569	1
CG10126_OG0005023	2375
CG10132_OG0009091	734
CG10137_OG0009093	505
CG10139_OG0006151	406
CG10140_OG0010573	7
CG10147_OG0010256	271
CG10151_OG0006160	53
CG10154_OG0010575	0
CG10163_OG0010252	2
CG10164_OG0001489	0
CG10165_OG0011781	341
CG10171_OG0010163	166
CG10175_OG0005507	10768
CG10177_OG0001079_OG0	0
CG10184_OG0005509	463
CG10185_OG0005203	41
CG10189_OG0009087	226
CG10194_OG0009085	306
CG10195_OG0003572	291
CG10205_OG0006168	11236
CG10208_OG0005527	268
CG10209_OG0006169	451
CG10211_OG0009505	10720
CG10222_OG0010165	124
CG10226_OG0010249	914
CG10237_OG0003462	16971
CG1024_OG0004294	190
CG10252_OG0011517	0
CG10254_OG0002565	1361
CG10257_OG0006606	149
CG10264_OG0005208	0
CG10265_OG0006935	145
CG10274_OG0003940	668
CG10280_OG0004257	1
CG10283_OG0001907_OG0	612
CG10286_OG0004292	569
CG10298_OG0004288	1
CG10300_OG0005516	0
CG10301_OG0005515	0
CG10307_OG0005957	1680
CG10311_OG0004972	1353
CG10317_OG0004974	2
CG10321_OG0005965	1990
CG10324_OG0004994	296
CG10332_OG0005992	1
CG10333_OG0009507	1125
CG10336_OG0009516	19
CG10337_OG0009096	140
CG10338_OG0009517	367
CG10339_OG0006873	519
CG10340_OG0001059_OG0	1441
CG10341_OG0009518	785
CG10343_OG0009520	365
CG10344_OG0007020	121
CG10345_OG0002430_OG0	4826
CG10347_OG0000607_OG0	118
CG10348_OG0003704	362
CG10352_OG0008207	18
CG10353_OG0008206	3662
CG10357_OG0010470	19
CG10359_OG0010469	364
CG10361_OG0010014	166
CG10362_OG0008202	120
CG10365_OG0005518	1750
CG10366_OG0009102	573
CG10375_OG0005526	777
CG10376_OG0009519	716
CG10383_OG0001909	4378
CG10384_OG0007018	0
CG10405_OG0004983	2
CG10407_OG0005207	178
CG10413_OG0003703_OG0	343
CG10417_OG0013094	1143
CG10418_OG0010832	125
CG10425_OG0002500	418
CG10428_OG0001263_OG0	428
CG10431_OG0001914	81
CG10433_OG0006904	4640
CG10435_OG0002296_OG0	897
CG10444_OG0007082	555
CG10445_OG0001356	60
CG10459_OG0001605_OG0	10
CG10462_OG0009105	1442
CG10463_OG0009108	216
CG10466_OG0012145	81
CG10467_OG0010233	642
CG10469_OG0010232	72
CG10470_OG0009541	615
CG10472_OG0000811_OG0	163
CG10479_OG0010225	146
CG10481_OG0009114	2
CG10483_OG0010221	610
CG10486_OG0010219	0
CG10492_OG0009544	1180
CG10494_OG0006908	120
CG10495_OG0009546	143
CG10505_OG0006927	5
CG10508_OG0010314	906
CG10510_OG0003948	0
CG10513_OG0005163	149
CG10514_OG0005162	54
CG10516_OG0009998	213
CG10527_OG0002810_OG0	17335
CG10543_OG0006262	3474
CG10550_OG0000747	20043
CG10555_OG0008527	795
CG10561_OG0009552	955
CG10565_OG0010321	2763
CG10576_OG0010200	3292
CG10581_OG0010326	108
CG10584_OG0010328	314
CG10587_OG0000094_OG0	0
CG10587_OG0000094_OG1	0
CG10587_OG0000094_OG2	0
CG10589_OG0003950	0
CG10591_OG0010195	0
CG10597_OG0003317	0
CG10598_OG0011740	0
CG10600_OG0009530	4017
CG10602_OG0009532	3437
CG10616_OG0010838	946
CG10621_OG0001911	160
CG10623_OG0001912	949
CG10628_OG0009107	325
CG10631_OG0001241	2285
CG10646_OG0009949	205
CG10654_OG0009947	53
CG10657_OG0009951	6392
CG10660_OG0010840	406
CG10663_OG0010839	379
CG10669_OG0005156	323
CG10674_OG0010603	334
CG10680_OG0003577	6825
CG10681_OG0009950	133
CG10700_OG0011812	0
CG10702_OG0009548	419
CG10710_OG0010908	592
CG10713_OG0010576	66
CG10725_OG0010574	1
CG10730_OG0000951	16
CG10731_OG0006517	183
CG10737_OG0006638	21394
CG10738_OG0010568	70
CG1074_OG0007339	380
CG10747_OG0009127	1608
CG10748_OG0011855_OG0	0
CG10749_OG0003913_OG0	0
CG10750_OG0009561	0
CG10752_OG0010150_OG0	3
CG10761_OG0008304	0
CG1077_OG0004263	9
CG10793_OG0003237	7
CG10795_OG0006915	331
CG10799_OG0003081	939
CG10801_OG0012112	2
CG10802_OG0008133	656
CG10803_OG0008134	356
CG10804_OG0008132	129
CG10809_OG0010976	230
CG10814_OG0007257	28
CG10822_OG0007072	0
CG10839_OG0009144	0
CG10841_OG0002198_OG0	9
CG10853_OG0003980_OG0	2
CG10859_OG0009209	7
CG10862_OG0002017_OG1	6410
CG10863_OG0010486	4445
CG10863_OG0012194_OG0	22
CG10864_OG0005043	33
CG10866_OG0010485	271
CG10874_OG0003457	918
CG10877_OG0002385_OG0	42
CG10887_OG0002183_OG0	0
CG10898_OG0002547	249
CG1090_OG0003105_OG0	205
CG10903_OG0002293_OG0	234
CG10904_OG0011634	215
CG10907_OG0001984_OG0	283
CG10909_OG0005022	0
CG10910_OG0006092	2
CG10911_OG0006095	0
CG10912_OG0000471	0
CG10914_OG0006109	209
CG10919_OG0001352	0
CG1092_OG0001161_OG0	237
CG10920_OG0007959	0
CG10927_OG0006710	32
CG10931_OG0006071	8
CG10932_OG0007954	1408
CG10934_OG0002756_OG0	0
CG10939_OG0005908	7352
CG10947_OG0009415	2133
CG10948_OG0009927	885
CG10949_OG0009416	271
CG10950_OG0012279	6
CG10958_OG0001743	147
CG10959_OG0008299	57
CG10962_OG0007748	152
CG10970_OG0003173	12
CG10973_OG0012539	389
CG10979_OG0004244	817
CG10984_OG0009934	560
CG10996_OG0008249	4
CG11000_OG0004245	23
CG11007_OG0003037	316
CG11018_OG0007064	0
CG11029_OG0001270	4
CG1103_OG0003103_OG0	224
CG11030_OG0003728	616
CG11034_OG0001268	91
CG11035_OG0002292_OG0	567
CG11041_OG0001654	10
CG11044_OG0007073	1456
CG1105_OG0004314	1987
CG11050_OG0009604	7250
CG11060_OG0006765	9
CG11068_OG0011716	6
CG11069_OG0004655	362
CG11076_OG0001759	1427
CG11077_OG0000549_OG0	341
CG11085_OG0008456	0
CG11089_OG0004653	526
CG11095_OG0003249	386
CG11099_OG0007074	440
CG11103_OG0003250	207
CG11106_OG0012330	0
CG11109_OG0001964	260
CG11110_OG0006619	220
CG11123_OG0006752	356
CG11125_OG0006747	286
CG11127_OG0006744	615
CG1113_OG0004171	38
CG11131_OG0001957_OG0	3
CG11134_OG0003251	270
CG11141_OG0006745	616
CG11145_OG0006754	0
CG11147_OG0003729	12409
CG11149_OG0003730	1
CG11151_OG0008256	5112
CG11159_OG0006283	1
CG1116_OG0004164	791
CG11162_OG0008263	0
CG11168_OG0004657	1315
CG11170_OG0006462	78
CG11178_OG0003327	335
CG11180_OG0006625	1045
CG11191_OG0007189	420
CG11192_OG0007095	0
CG11200_OG0007088	3177
CG11211_OG0012938	15645
CG11226_OG0012166_OG0	2
CG11227_OG0007505	0
CG1124_OG0002090	16831
CG11241_OG0003815_OG0	353
CG11247_OG0009861	330
CG11248_OG0003830_OG0	138
CG11249_OG0009864	14
CG11251_OG0001998	0
CG11257_OG0007039	230
CG11263_OG0001789	2
CG11267_OG0011856	1303
CG11269_OG0006458	0
CG11275_OG0002906	3213
CG11279_OG0003924_OG0	174
CG11286_OG0004361	0
CG1129_OG0002085	608
CG11291_OG0003029	3
CG11294_OG0007761	0
CG11298_OG0007031	0
CG11309_OG0010303	1684
CG11317_OG0012026	192
CG11318_OG0000756	0
CG11319_OG0009603	669
CG11327_OG0009628	6
CG11333_OG0002657_OG0	0
CG11334_OG0005804	1483
CG11342_OG0011920	45
CG11345_OG0011138	20
CG11349_OG0011131	2
CG11353_OG0011127	188
CG11356_OG0008477	17
CG11357_OG0011126	541
CG1136_OG0010499	2136
CG11367_OG0000806_OG0	89
CG11369_OG0011699	0
CG1137_OG0004303	2
CG11370_OG0003817_OG0	1
CG11377_OG0008723	870
CG11378_OG0007395	1344
CG11379_OG0007397	0
CG11380_OG0007400	6
CG11381_OG0007402	2
CG11382_OG0007404	1
CG11384_OG0007396	2
CG1139_OG0004077	18
CG11391_OG0001026_OG0	153
CG11396_OG0010345	675
CG11398_OG0007405	100
CG11403_OG0007406	108
CG11404_OG0012169	1
CG11406_OG0006889	6
CG11409_OG0007766	349
CG11413_OG0011575	186
CG11414_OG0006019	2514
CG11417_OG0007590	781
CG1142_OG0012974	283
CG11425_OG0009823	373
CG11426_OG0009824	471
CG1143_OG0011104	1912
CG11436_OG0003200	102
CG11437_OG0009825	15
CG11438_OG0009826	434
CG11447_OG0004515	368
CG11449_OG0000981_OG1	0
CG11453_OG0001027_OG0	76
CG11454_OG0001792	498
CG11456_OG0003951	211
CG11459_OG0000135_OG1	672
CG1146_OG0011093	6608
CG11470_OG0000857	1
CG11474_OG0005934	874
CG11475_OG0005935	7
CG11498_OG0001515	125
CG11504_OG0002630	457
CG11523_OG0009832	259
CG11529_OG0010828	64
CG11537_OG0010640	1066
CG11550_OG0002660	7768
CG11560_OG0010817	159
CG11562_OG0008742	312
CG11563_OG0002662	236
CG11566_OG0007496	0
CG11570_OG0004027	0
CG11581_OG0008240	0
CG11583_OG0010538	474
CG11584_OG0008239	3
CG11585_OG0012335	21
CG11586_OG0010534	431
CG11590_OG0001741	252
CG11593_OG0010497	588
CG11594_OG0010492	1023
CG11596_OG0007629	670
CG11601_OG0008739	612
CG11608_OG0000142_OG0	0
CG1161_OG0004180	2330
CG11617_OG0008731	553
CG11619_OG0003864_OG0	87
CG11626_OG0011450	2
CG11629_OG0003739	0
CG11630_OG0009580	1
CG11634_OG0009583	0
CG11635_OG0007156	1
CG11638_OG0007387	77
CG11655_OG0001745_OG0	862
CG11656_OG0005013	0
CG11658_OG0010025	1269
CG11663_OG0012087	0
CG11664_OG0011395	0
CG11666_OG0012316	0
CG11668_OG0002452	771
CG11670_OG0005008	3
CG11672_OG0004805	0
CG11674_OG0008231	9
CG11679_OG0008511	290
CG11686_OG0002448_OG0	1670
CG11693_OG0004810	27
CG11694_OG0000225_OG0	0
CG11694_OG0000225_OG1	0
CG11695_OG0007879	462
CG11696_OG0007880	443
CG11698_OG0002319_OG0	0
CG11699_OG0007882	1947
CG11703_OG0002165_OG0	0
CG11710_OG0001691_OG0	582
CG1172_OG0004189	501
CG11722_OG0001391	349
CG11723_OG0003571	379
CG11726_OG0010048	0
CG11737_OG0001419_OG0	1797
CG11741_OG0001420_OG0	25
CG11752_OG0007995	1614
CG11755_OG0000851	66
CG11756_OG0007997	0
CG11760_OG0004826	247
CG11768_OG0004832	276
CG11771_OG0005200	2175
CG11777_OG0006309	153
CG11779_OG0004481	1151
CG11786_OG0012799	1
CG11788_OG0007083	42
CG11790_OG0005187	1496
CG11791_OG0012008	3152
CG11807_OG0003009_OG0	1245
CG11808_OG0006841	150
CG11811_OG0004058	1300
CG11816_OG0008636	1
CG11835_OG0000264_OG0	9136
CG11835_OG0000264_OG1	3631
CG11837_OG0005082	127
CG11841_OG0005083	2544
CG11842_OG0000856_OG1	987
CG11843_OG0011490	71
CG11852_OG0002502_OG0	1140
CG11854_OG0005171	233
CG11857_OG0005167	1564
CG11858_OG0005166	267
CG11878_OG0000055_OG0	0
CG11878_OG0000055_OG1	11
CG11878_OG0000055_OG2	21
CG11882_OG0005094	149
CG11883_OG0006313	1048
CG11885_OG0003355	153
CG11892_OG0005161	15
CG11893_OG0000039_OG2	903
CG11899_OG0005100	1786
CG11902_OG0005155	338
CG11906_OG0001618	333
CG11911_OG0008747	0
CG11912_OG0008746	0
CG11920_OG0005183	255
CG11927_OG0003556	534
CG11929_OG0011773	0
CG11961_OG0001155_OG0	1662
CG11964_OG0004848	179
CG11970_OG0004849	870
CG11975_OG0004850	577
CG11977_OG0012457_OG0	0
CG11980_OG0002337	765
CG11983_OG0004852	32
CG11986_OG0004855	94
CG11997_OG0004862	2
CG11999_OG0004179	778
CG12003_OG0004112	1
CG12004_OG0011286	3129
CG12009_OG0010662	2
CG12010_OG0010671	116
CG12011_OG0011025	0
CG12012_OG0010672	546
CG12016_OG0010666	760
CG12017_OG0010661	5
CG12020_OG0011042	0
CG12024_OG0011050	829
CG12025_OG0011053	1400
CG12035_OG0011029	0
CG12038_OG0011331	53
CG12054_OG0000497	1750
CG12056_OG0003138	575
CG12057_OG0003139	0
CG12061_OG0000938_OG0	0
CG12065_OG0007412	3277
CG12069_OG0001519	0
CG12071_OG0011553	73
CG12071_OG0013484	75
CG12075_OG0007754	5630
CG1208_OG0004248	472
CG12081_OG0007411	222
CG12084_OG0011296	1493
CG12091_OG0011293	3891
CG12093_OG0011111	1277
CG12096_OG0008559	584
CG12099_OG0011289	5709
CG12104_OG0011284	396
CG12105_OG0004111	509
CG12106_OG0007586	95
CG12107_OG0006719	597
CG12111_OG0007413	54
CG12112_OG0012598_OG0	77
CG12115_OG0007587	0
CG12116_OG0008625	3634
CG12118_OG0007585	1701
CG12121_OG0007579	1999
CG12123_OG0003325	126
CG12128_OG0002879	405
CG12129_OG0002878	247
CG1213_OG0002105	22900
CG12134_OG0006319	214
CG12147_OG0004192	0
CG12155_OG0003210	748
CG12159_OG0002860	406
CG12164_OG0006760	39
CG12170_OG0002098	833
CG12171_OG0004222	520
CG12173_OG0004172	301
CG12177_OG0008262	968
CG1218_OG0002103	222
CG12182_OG0011099	126
CG12194_OG0008975	204
CG12204_OG0001687	152
CG12206_OG0008131	42
CG12209_OG0002818	10
CG12213_OG0002418	1139
CG12219_OG0007713	549
CG12224_OG0000651_OG1	285
CG12231_OG0003119	0
CG12236_OG0008414	414
CG12237_OG0007424	716
CG12239_OG0001754	1
CG12241_OG0001396	409
CG12253_OG0011818	41
CG12256_OG0004947	3
CG12259_OG0005539	462
CG12268_OG0005336	892
CG1227_OG0004337	316
CG12278_OG0004413	0
CG12279_OG0004445	320
CG12288_OG0009457	36
CG12289_OG0010046	0
CG12290_OG0002618	2753
CG12299_OG0009634	325
CG12301_OG0001981	310
CG12307_OG0009694	0
CG1231_OG0011372	4
CG12316_OG0009955	556
CG12320_OG0005053	62
CG12321_OG0001064_OG0	842
CG12325_OG0002854	345
CG1233_OG0011370	1527
CG1234_OG0004335	539
CG12341_OG0002848	187
CG12343_OG0002853	977
CG12344_OG0002855	323
CG12355_OG0012373	60
CG1236_OG0002100	616
CG12362_OG0000821_OG0	0
CG12374_OG0007223	0
CG12375_OG0009777	1460
CG12379_OG0008514	96
CG12384_OG0006229	2794
CG1239_OG0004237	94
CG12395_OG0001736	0
CG12398_OG0008359	6
CG12402_OG0002224_OG0	26
CG12420_OG0002594_OG0	2
CG12426_OG0005340	0
CG12438_OG0003802	0
CG12439_OG0009296	0
CG12446_OG0001786_OG0	1
CG12448_OG0009145	18
CG1246_OG0011105	14
CG12464_OG0011955	0
CG12470_OG0007846	0
CG12479_OG0008243	0
CG12480_OG0008242	1
CG12481_OG0008237	0
CG12490_OG0000233_OG1	4
CG12496_OG0007599	0
CG12498_OG0008105	0
CG12499_OG0002285_OG0	534
CG12502_OG0011339	1
CG12507_OG0008176	39
CG12511_OG0009568	0
CG12516_OG0005410	0
CG12517_OG0009649	0
CG12520_OG0010149	72
CG12521_OG0012944	0
CG12531_OG0008272	63
CG12535_OG0008128	0
CG12539_OG0008363	4
CG12540_OG0008220	0
CG12541_OG0007825	140
CG12560_OG0012234	385
CG12567_OG0012740	981
CG12576_OG0001784_OG0	2955
CG12581_OG0001679_OG0	9041
CG12589_OG0011424	1
CG12590_OG0011977	1
CG12594_OG0005596	37
CG12607_OG0011139	1
CG12609_OG0008677	0
CG12617_OG0003653	0
CG12620_OG0009462	0
CG12637_OG0008050	1
CG12643_OG0007518	193
CG1265_OG0010531	693
CG12655_OG0000445_OG2	4
CG12659_OG0007410	35
CG12661_OG0007749	1
CG12662_OG0007747	4
CG12672_OG0007868	52
CG12674_OG0003570	0
CG12679_OG0001731_OG0	0
CG12680_OG0001718	0
CG12682_OG0012323	0
CG12691_OG0007931	0
CG12692_OG0000634_OG0	0
CG12693_OG0012106	1
CG12698_OG0008169	1
CG12699_OG0000230_OG1	0
CG12702_OG0001192	25
CG12708_OG0000271_OG0	12
CG12708_OG0000271_OG0.2	108
CG1271_OG0010635	509
CG12713_OG0003881_OG0	35
CG12716_OG0008438	1
CG12723_OG0008557	6
CG12728_OG0000928_OG0	82
CG12729_OG0011725	13
CG1273_OG0010536	16
CG12730_OG0007375	389
CG12744_OG0000893	37
CG12746_OG0004208	3340
CG1275_OG0011072	2152
CG12768_OG0001283_OG0	166
CG12769_OG0007187	54
CG12773_OG0003140	1211
CG12782_OG0012281	2
CG12783_OG0000743_OG0	0
CG12784_OG0005236	0
CG12795_OG0008825	452
CG12811_OG0002240	913
CG12817_OG0002595_OG0	16
CG12818_OG0004897	159
CG12822_OG0001599	990
CG12825_OG0001130_OG1	90
CG12826_OG0002951	7
CG12828_OG0011622	0
CG12831_OG0011623_OG0	0
CG12836_OG0002963_OG0	9
CG12848_OG0006045	414
CG12849_OG0011577	2
CG12851_OG0005862	45
CG12857_OG0006163	1
CG12860_OG0006154	0
CG12861_OG0006153	0
CG12862_OG0011585_OG0	0
CG12863_OG0011584	155
CG12866_OG0002772	2
CG12868_OG0001564	494
CG12869_OG0006145	31
CG12869_OG0006146	9
CG12877_OG0001472_OG0	992
CG1288_OG0001350	0
CG12880_OG0005345	13
CG12883_OG0001474	62
CG12885_OG0001477	389
CG12895_OG0006308	826
CG12909_OG0002821	175
CG12910_OG0006305	63
CG12911_OG0006304	7
CG12914_OG0002819	2
CG12917_OG0002815	17
CG12920_OG0006291	1
CG12926_OG0006349	163
CG12929_OG0006357	90
CG12934_OG0006315	2
CG12935_OG0002846	101
CG12942_OG0001596_OG0	219
CG12945_OG0004570	1500
CG12947_OG0004568	243
CG12948_OG0004558	309
CG12963_OG0001641_OG0	1
CG12964_OG0002996_OG0	96
CG12970_OG0006808	9
CG12971_OG0010294	3
CG12974_OG0010307	1
CG12983_OG0010332	2
CG12984_OG0003949	1
CG12985_OG0000915	39
CG12986_OG0011685	0
CG1299_OG0000523_OG0	8945
CG12990_OG0007696	2
CG12991_OG0007703	1904
CG12992_OG0011688	15
CG12994_OG0007707	0
CG12995_OG0008599	0
CG12998_OG0011739	0
CG13000_OG0011738	0
CG13001_OG0008580	103
CG13002_OG0008577	1
CG13003_OG0008572	2502
CG13004_OG0008570	187
CG13005_OG0008567	93
CG13008_OG0008305	12
CG13010_OG0003260	13
CG13012_OG0008317	387
CG13014_OG0008547	251
CG13016_OG0006536	313
CG13018_OG0006537	127
CG13021_OG0003241	2
CG13022_OG0010698	28
CG13023_OG0010699	7
CG13024_OG0010708	790
CG13026_OG0010716	1645
CG13028_OG0004010	1
CG13031_OG0012200	260
CG13032_OG0004014_OG0	1
CG13033_OG0010736	0
CG13038_OG0010761	8
CG13039_OG0010762	0
CG1304_OG0000265_OG0	0
CG1304_OG0000265_OG1	0
CG13040_OG0010763	1
CG13041_OG0000280_OG0	8
CG13041_OG0000280_OG0.2	24
CG13042_OG0010767	45
CG13043_OG0000281_OG0	0
CG13043_OG0000281_OG1	23
CG13044_OG0010768	18
CG13045_OG0000814	0
CG13046_OG0010771	0
CG13047_OG0010772	4
CG13048_OG0010773	0
CG13049_OG0010774	5
CG13051_OG0011898	7
CG13053_OG0010778	0
CG13054_OG0010779	1
CG13055_OG0010780	1
CG13056_OG0010757	0
CG13058_OG0004021	2
CG13059_OG0010764	17
CG13062_OG0010766	7
CG13064_OG0010775	0
CG13065_OG0010776	9
CG13066_OG0012201	0
CG13068_OG0002030_OG1	7
CG13069_OG0004022	5
CG1307_OG0004308	734
CG13070_OG0012202	0
CG13071_OG0011899	0
CG13073_OG0012731_OG0	20
CG13074_OG0010797	12
CG13075_OG0000216_OG0	6
CG13075_OG0000216_OG1	18
CG13077_OG0009097	1707
CG13078_OG0003575_OG0	0
CG13081_OG0003574	0
CG13082_OG0009094	60
CG13083_OG0009084	0
CG13084_OG0009083	0
CG13085_OG0001922	33
CG13086_OG0003709	124
CG13088_OG0001266	58
CG1309_OG0010533	1937
CG13096_OG0003720	584
CG13097_OG0001923	468
CG13101_OG0009304	702
CG13102_OG0009298	0
CG13108_OG0009295	10
CG13110_OG0011792	0
CG13113_OG0001247_OG0	3
CG13114_OG0009279	7
CG13116_OG0001878	1333
CG13123_OG0001877	77
CG13124_OG0003502	24807
CG13126_OG0003515	213
CG13127_OG0001844	0
CG13131_OG0000790_OG0	0
CG13133_OG0003525	58
CG1314_OG0011674	2
CG13144_OG0009363	59
CG13148_OG0007214	1
CG13151_OG0006215	142
CG13154_OG0006206	0
CG13155_OG0006196	12
CG13157_OG0002779	0
CG1316_OG0000430_OG0	1476
CG13168_OG0006184	1
CG1317_OG0011084	3131
CG13170_OG0006182	0
CG13171_OG0006180	0
CG13177_OG0012831	7
CG13185_OG0002928	957
CG13186_OG0006594	0
CG13192_OG0006567	266
CG13193_OG0006565	0
CG13196_OG0006560	0
CG13197_OG0006563	788
CG13202_OG0001123_OG0	0
CG13203_OG0006235	4
CG13204_OG0006233	1077
CG13215_OG0002793_OG0	58
CG13216_OG0001568_OG0	0
CG13218_OG0002791_OG0	0
CG13220_OG0001573_OG0	1360
CG13223_OG0001571_OG0	0
CG13226_OG0002794_OG0	14
CG13227_OG0006218_OG0	0
CG13228_OG0011587_OG0	0
CG13229_OG0002786_OG0	263
CG13229_OG0002787_OG0	1142
CG13231_OG0006217	13
CG13239_OG0009815	28
CG1324_OG0007509	0
CG13243_OG0009147	0
CG13247_OG0010378	28
CG13248_OG0010371	83
CG13250_OG0011870	11
CG13251_OG0010355	175
CG13252_OG0003952	719
CG13258_OG0009399	31
CG13272_OG0008882	11
CG13280_OG0008881	2
CG13282_OG0008887	63
CG13285_OG0010583	127
CG13287_OG0010216	0
CG13288_OG0010220	2
CG13293_OG0003937	61
CG13295_OG0010231	683
CG13297_OG0010242	34
CG13299_OG0011864	8
CG13300_OG0003943	65
CG13305_OG0011196	1
CG13306_OG0011204	104
CG13308_OG0004102	0
CG13309_OG0011211	7
CG13310_OG0011207	36
CG13312_OG0011210	0
CG13313_OG0004105_OG0	2
CG13314_OG0011224	2
CG13315_OG0011237	2768
CG13318_OG0004834	3564
CG13319_OG0006667	304
CG13321_OG0006673	5
CG13326_OG0006545	1
CG13330_OG0007271	6
CG13331_OG0007273	54
CG13332_OG0007274	34
CG13334_OG0007281	0
CG13337_OG0011662	21
CG13339_OG0007296	438
CG13344_OG0007304	216
CG13358_OG0007351	2
CG13359_OG0012499	0
CG13360_OG0010145	529
CG13361_OG0003189	4
CG13362_OG0007862	2
CG13364_OG0001174_OG0	5
CG13365_OG0007831	436
CG13367_OG0003188_OG0	1024
CG13369_OG0003181	1169
CG13375_OG0007847	17
CG13377_OG0007849	3272
CG13380_OG0010135	0
CG13384_OG0003473	852
CG13385_OG0012520	0
CG13386_OG0003471	64
CG1339_OG0006721	4
CG13390_OG0003479	260
CG13392_OG0003476	231
CG13397_OG0003469	259
CG13398_OG0003468	272
CG13403_OG0008236	336
CG13404_OG0008224	29
CG13405_OG0011376	3
CG13407_OG0004768	0
CG13408_OG0004770	9
CG13409_OG0004775	104
CG13423_OG0007099	11
CG13426_OG0011654	11
CG13427_OG0003049	0
CG13428_OG0007100	20
CG13430_OG0001658	211
CG13436_OG0006622	47
CG13437_OG0006285	77
CG13438_OG0006243	0
CG1344_OG0012226	177
CG13442_OG0006244	4
CG13443_OG0006248	0
CG13445_OG0003880	0
CG13449_OG0009980	20
CG13454_OG0003875_OG0	0
CG13455_OG0009966	0
CG13457_OG0001288	2
CG13458_OG0004037	490
CG13460_OG0010841	0
CG13465_OG0000343_OG0	0
CG13471_OG0004048	1
CG13473_OG0010860	1
CG13474_OG0004049	0
CG13476_OG0012898	2
CG13481_OG0000339_OG0	21
CG13481_OG0000339_OG1	0
CG13484_OG0010886	165
CG13488_OG0001544_OG1	3
CG13492_OG0005946	5
CG13501_OG0005936	0
CG13502_OG0005931	26
CG13502_OG0012991	2
CG13506_OG0007028	3777
CG13510_OG0006998	67
CG13511_OG0006997	3
CG13516_OG0006995	299
CG13526_OG0006986	3
CG13527_OG0006984	0
CG13531_OG0006978	946
CG13532_OG0006975	46
CG13538_OG0005981	0
CG13539_OG0012044	0
CG1354_OG0007555	1275
CG13541_OG0012280	0
CG13544_OG0005976	0
CG13545_OG0012580	8
CG13551_OG0000540_OG1	5045
CG13551_OG0012048	1838
CG13557_OG0012477	0
CG13558_OG0001556	0
CG13559_OG0012047	14
CG13561_OG0011643	4
CG13562_OG0011631	47
CG13575_OG0006892	34
CG13577_OG0001150_OG0	0
CG13578_OG0006898	417
CG13579_OG0006013	4
CG1358_OG0006724	453
CG13581_OG0002746	1
CG13585_OG0011574	2444
CG13587_OG0006025	3
CG13594_OG0006033	25
CG13599_OG0005537	10
CG1360_OG0006725	76
CG13601_OG0005534	531
CG13603_OG0005332	1375
CG13605_OG0005319	831
CG13606_OG0005306	264
CG13607_OG0005318	1702
CG13609_OG0012982	3
CG13613_OG0005278	0
CG13614_OG0002525_OG0	0
CG13615_OG0002524	0
CG13616_OG0005272	11
CG13618_OG0005267	1496
CG13622_OG0005268	8
CG13623_OG0005265	270
CG13625_OG0004618	583
CG13627_OG0004629	13
CG13630_OG0004630	723
CG13631_OG0004635	1195
CG13634_OG0004637	19
CG13641_OG0004650	52
CG13643_OG0002274	46
CG13653_OG0002504	0
CG13654_OG0005174	223
CG13663_OG0011496	356
CG13667_OG0004090_OG0	200
CG13670_OG0011168	2
CG13671_OG0004086_OG0	424
CG13675_OG0000560_OG2	1
CG13676_OG0003984	163
CG13678_OG0000129_OG3	17
CG1368_OG0008241	6
CG13685_OG0010463	94
CG13689_OG0008772	66
CG13690_OG0008752	17
CG13692_OG0008754	4
CG13698_OG0010125	794
CG13699_OG0003907_OG0	9
CG13705_OG0010610	90
CG13707_OG0010613	119
CG13708_OG0010614	25
CG1371_OG0006292	1726
CG13711_OG0010618	0
CG13712_OG0010619	0
CG13713_OG0010620	0
CG13716_OG0010627	15
CG13720_OG0004084	0
CG13721_OG0012208	0
CG13722_OG0011130	166
CG13723_OG0010915	0
CG13724_OG0010917	0
CG13725_OG0010918	0
CG13727_OG0004055	3
CG13728_OG0010923	0
CG13731_OG0011910	44
CG13733_OG0010089	1
CG13738_OG0011907	8
CG13739_OG0002891	0
CG13743_OG0006405	378
CG13744_OG0006409	1
CG13747_OG0006408	0
CG13748_OG0006626	2
CG13751_OG0001660_OG0	570
CG13760_OG0007606	298
CG13766_OG0009602	113
CG13771_OG0009612	0
CG13775_OG0003750_OG0	84
CG13784_OG0000956_OG0	805
CG13786_OG0003631	1
CG13796_OG0001883_OG0	591
CG13801_OG0000219_OG0	0
CG13801_OG0000219_OG1	0
CG13806_OG0011077	2
CG13807_OG0011075	336
CG13810_OG0011066	1
CG13813_OG0010189	1
CG13829_OG0011464	2
CG13833_OG0004687	6323
CG13837_OG0002276	5
CG13838_OG0011993	0
CG13841_OG0004694	711
CG13842_OG0004706	10
CG13847_OG0004737	11
CG13850_OG0004743	886
CG13855_OG0004744	17
CG13856_OG0004745	992
CG13857_OG0004746	2
CG13862_OG0004760	0
CG13868_OG0007089	7237
CG13868_OG0013578	1367
CG13869_OG0007075	2
CG1387_OG0008528	2
CG13870_OG0007093	4
CG13871_OG0003047	0
CG13872_OG0007071	0
CG13875_OG0011381	172
CG13876_OG0001334_OG0	207
CG13877_OG0011937	161
CG13884_OG0000403_OG0	0
CG13887_OG0011343	5837
CG13891_OG0002060	4
CG13893_OG0011360	1558
CG13894_OG0004129	33
CG13895_OG0004128	493
CG13901_OG0011344	165
CG13907_OG0011337	2691
CG13912_OG0011325	238
CG13917_OG0011285	6508
CG13919_OG0011274	246
CG13920_OG0011271	650
CG13921_OG0011032	38
CG13924_OG0011054	30
CG13926_OG0011282	215
CG13928_OG0011279	392
CG13930_OG0011024	4
CG13931_OG0004073	10
CG13933_OG0011036	1276
CG13937_OG0011056	1745
CG13949_OG0003375	20
CG13950_OG0003376	58
CG13954_OG0006374	61
CG13955_OG0002890_OG0	37
CG13962_OG0012240	2
CG13970_OG0009133_OG0	1
CG13972_OG0005361	1
CG13983_OG0002696	0
CG13991_OG0000661_OG1	0
CG13992_OG0002070_OG0	4
CG13994_OG0011942	311
CG13995_OG0000538_OG0	80
CG13999_OG0000662_OG0	20
CG14005_OG0001926	301
CG14006_OG0001927	0
CG14007_OG0009567	28
CG14011_OG0003731	0
CG14013_OG0003734	3
CG14014_OG0009443	0
CG14015_OG0009446	29
CG14017_OG0003733	0
CG14020_OG0003686	42
CG14022_OG0008831	1306
CG14024_OG0003410_OG0	14
CG14034_OG0008836	28
CG14036_OG0008842	1
CG14042_OG0001816	45
CG14043_OG0003425	566
CG14044_OG0008964	105
CG14050_OG0000684	72
CG14052_OG0007777	11
CG14053_OG0012099	2
[truncated: 9,910 more rows]
