# Supplementary material for: Evolution of chemosensory tissues and cells across ecologically diverse Drosophilids
Source: Nat Commun. 2024 Feb 5;15:1047. doi: 10.1038/s41467-023-44558-4 (PMC10844241; doi:10.1038/s41467-023-44558-4)
Supplement: Supplementary file 18 — Supplementary Data 15 [file 41467_2023_44558_MOESM18_ESM.zip › all_count_tables_renamed/SIMH2ANT_counts_trim_genes_FBids_1_1_sorted.txt]

128up_OG0006588	2353
14-3-3epsilon_OG0002478	6486
14-3-3epsilon_OG0001126_OG1	5322
140up_OG0004534	496
18w_OG0003044	823
26-29-p_OG0010897	5864
2mit_OG0000576_OG0	24
5-HT1A_OG0006644	24
5-HT1B_OG0006647	13
5-HT2A_OG0000287_OG0	1
5-HT2B_OG0011472	820
5-HT7_OG0005777	19
5PtaseI_OG0005188	1759
7B2_OG0004187	8314
a_OG0006460	536
a10_OG0010691	276791
a5_OG0009037	117159
a6_OG0007651	593
AANATL2_OG0003640	33
AANATL4_OG0000091_OG1	0
AANATL7_OG0007605	5
Aasdh_OG0001831	474
Aatf_OG0001947	1622
aay_OG0011265	12373
ab_OG0009683	903
ab_OG0009684	177
ABCB7_OG0011281	7266
Pmp70_OG0003257	6732
Abd-B_OG0005000	2
Abi_OG0002227_OG0	917
Abl_OG0010722	6854
abo_OG0009656	402
Abp1_OG0010565	2393
abs_OG0003097	1230
ac_OG0007843	0
Ac13E_OG0008321	522
Ac3_OG0009573	589
Ac78C_OG0010320	102
Acam_OG0000252_OG0	13
Acam_OG0000252_OG1	3
Acam_OG0005131	9
CG9149_OG0011313	5168
Acbp1_OG0009246	1016
Acbp2_OG0010415	617
Acbp4_OG0000311_OG0	1
Acbp4_OG0000311_OG1	8
Acbp6_OG0010414	678
ACC_OG0007193	7286
AcCoAS_OG0000812	18849
Ace_OG0000652_OG0	731
Acer_OG0000953_OG0	2132
Acer_OG0003808	458
Acf_OG0002671	2139
Achl_OG0002770	5078
acj6_OG0008333	202
acj6_OG0008334	920
Ack_OG0010507	2724
Ack-like_OG0006546	767
Acn_OG0009540	7743
CG5009_OG0006075	3282
Acox57D-d_OG0006913	416
Acox57D-p_OG0001151	1009
Acp1_OG0009317	208
Acp32CD_OG0009664	20
Acp65Aa_OG0003939	1
Acph-1_OG0001513	247
CG12512_OG0008829	1553
CG18155_OG0007972	249
Acsl_OG0007133	10042
Act42A_OG0000022_OG0	145
Act42A_OG0000022_OG1	25196
Act42A_OG0000022_OG3	9080
Act42A_OG0000022_OG4	10031
Act42A_OG0000022_OG5	1976
Actn_OG0003148_OG0	8675
Actn3_OG0011403_OG0	5
ACXB_OG0000046_OG0	2
ACXB_OG0000046_OG1	5
ACXB_OG0000046_OG2	1
ACXB_OG0000046_OG2.2	6
ACXD_OG0004078_OG0	223
Acyp_OG0009408	6
Acyp2_OG0011498	492
Ada_OG0002342	13
Ada1-2_OG0003777_OG0	434
Ada2a_OG0005051	213
Ada2b_OG0004799	351
Ada3_OG0007872	834
AdamTS-A_OG0005247	347
AdamTS-A_OG0012010	7
AdamTS-B_OG0008089	6001
Adar_OG0007649	700
Adat1_OG0003596	60
Adck1_OG0006032	738
Adck5_OG0010063	1164
ADD1_OG0006579	762
Adf1_OG0001636_OG0	0
Adgf-A_OG0001991_OG0	12
Adgf-A_OG0003900	4
Adgf-A2_OG0010109	13
Adgf-B_OG0010108	17
Adgf-C_OG0001030_OG0	127
Adgf-D_OG0002208_OG0	391
Adgf-E_OG0006152	18
Adh_OG0003395_OG0	10
Adi1_OG0010940	895
AdipoR_OG0004727	4259
CG3809_OG0004951	5
AdenoK_OG0003918_OG0	1103
Ady43A_OG0002958	1145
AdoR_OG0005733	42
adp_OG0006108	1608
AdSS_OG0000854_OG0	10904
Aduk_OG0004873	1953
Ae2_OG0010984	4483
CG6512_OG0010913	13358
aft_OG0006080	932
Afti_OG0005567	524
Ag5r_OG0008212	53
Ag5r2_OG0008213	9
AGBE_OG0007237	3495
AgmNAT_OG0001753	6
ago_OG0010530	1565
AGO1_OG0007307	2334
AGO2_OG0000119_OG0	2
Agpat1_OG0008448	667
Agpat2_OG0003465	4297
Agpat3_OG0004018	2539
Agpat4_OG0004019_OG0	185
ADPS_OG0002932	3442
agt_OG0001016_OG0	639
Spat_OG0007723	321
Ahcy_OG0001195_OG0	2629
AhcyL1_OG0011110	5188
AIF_OG0001225	4081
AIMP1_OG0007108	2097
AIMP2_OG0009977	2535
AIMP3_OG0005998	1105
Adk1_OG0010829	13750
Adk3_OG0005467	719
Ak6_OG0007201	264
Akap200_OG0000367_OG0	463
Akh_OG0010512	86
AkhR_OG0009627	19
akirin_OG0010441	3569
Akr1B_OG0001292	6013
Akt1_OG0005415	1104
al_OG0008749	103
Aladin_OG0007570	478
AlaRS_OG0003477	7944
AlaRS-m_OG0010596	2066
Alas_OG0006853	23852
alc_OG0006389	9183
Ald1_OG0005647	45443
Ald2_OG0005645	34
Aldh_OG0003615	13846
Aldh-III_OG0006742	14101
Aldh7A1_OG0003841_OG0	48
Alg-2_OG0001588_OG0	6531
Alg1_OG0002607_OG0	0
Alg10_OG0000709_OG0	492
Alg11_OG0012170	1026
CG8412_OG0004562	3179
Alg14_OG0001194_OG0	84
Alg2_OG0010641	1112
Alg3_OG0003012	43
Alg3_OG0006966	1604
CG5287_OG0001281	716
CG5287_OG0003790	337
Alg9_OG0005173	597
Alh_OG0004317	2774
Alh_OG0004319	493
Alh_OG0011430	1333
alien_OG0009301	1804
ALiX_OG0005343	5450
Alk_OG0006414	128
CG12179_OG0001176_OG0	270
Alp1_OG0010289	1
Alp10_OG0010194	0
Alp11_OG0008522	61
Alp12_OG0003717	376
Alp13_OG0001034	51
Alp2_OG0000261_OG0	27
Alp2_OG0000261_OG1	2
Alp4_OG0005779	3344
Alp6_OG0006360	37
Alp7_OG0003030	0
Alp9_OG0003931	0
alph_OG0000083_OG0	3
alph_OG0005113	4788
alpha-Catr_OG0006852	3241
alpha-Est1_OG0004357	9630
alpha-Est10_OG0004350	6685
alpha-Est2_OG0000314	177
alpha-Est3_OG0004356	2102
alpha-Est6_OG0004354	1
alpha-Est7_OG0001351	4280
alpha-Est8_OG0004352	4864
alpha-Est9_OG0004351	257
alpha-Man-Ia_OG0003130	155
alpha-Man-Ia_OG0003131	284
alpha-Man-Ia_OG0001168	684
alpha-Man-Ib_OG0005087	1196
alpha-Man-Ic_OG0011549	32
alpha-Man-IIa_OG0004878	1633
alpha-Man-IIb_OG0005229	3181
alpha-PheRS_OG0008296	1760
alpha-Spec_OG0011040	14369
alpha4GT1_OG0000948	676
alphaCOP_OG0011275	7674
alphaSnap_OG0010384	4223
alphaTub67C_OG0010998	54
Alr_OG0008278	2295
alrm_OG0002498	84
Als2_OG0009863	2115
alt_OG0004894	3279
aly_OG0004083	1
Ama_OG0002112	0
Amacr_OG0009433	417
amd_OG0001918	2470
Amnionless_OG0008741	37
amon_OG0011540	2127
amos_OG0003702_OG0	1
AMPdeam_OG0008245	11472
Amph_OG0007204	5028
AMPKalpha_OG0001698	4953
Amt_OG0004607	30571
Amun_OG0008385	3784
amx_OG0007575	730
Amy-p_OG0000157_OG0	46
Amy-p_OG0000157_OG0.2	11
Amyrel_OG0006416	12
ana_OG0006403	4
ana1_OG0002269	1864
ana2_OG0007120	353
ana3_OG0006194	364
Ance-2_OG0003658	17
Ance-3_OG0001891_OG0	2030
Ance-3_OG0009407	1773
Ance-4_OG0006406	27
Ance-5_OG0005870	218
anchor_OG0010100	1109
Andorra_OG0011741	1
Ank2_OG0010460	10426
Ankle2_OG0000780	3772
l(2)35Be_OG0003404_OG0	500
anox_OG0007490	3813
Ant2_OG0008041	482
antdh_OG0008007	95039
Antp_OG0002113	41
antr_OG0007227	94
AnxB10_OG0008082	11792
AnxB11_OG0008196	3682
AnxB9_OG0004410	31257
aop_OG0003458	606
aos_OG0010741	917
Aos1_OG0002145_OG0	1656
AOX1_OG0005242	13140
AOX2_OG0000143_OG0	6732
AOX2_OG0000143_OG1	180
AOX4_OG0001465	14074
ap_OG0005832	64
AP-1-2beta_OG0008273	5592
AP-1gamma_OG0007680	3848
AP-1mu_OG0005553	4326
AP-1sigma_OG0005334	5052
AP-2alpha_OG0008751	2035
AP-2mu_OG0004736	2340
AP-2sigma_OG0004385	1277
Apc_OG0005387	1371
APC10_OG0005888	259
Apc2_OG0005308	131
APC4_OG0003171_OG0	677
APC7_OG0001703	16
ApepP_OG0000963	353
aph-1_OG0003552_OG0	727
aPKC_OG0006607	551
aPKC_OG0006608	219
aPKC_OG0006609	31
Aplip1_OG0011323	3128
apn_OG0002443_OG0	1
apolpp_OG0012638	1270
app_OG0010830	817
APP-BP1_OG0010070	815
Appl_OG0007834	8445
Aprt_OG0004075	431
Aps_OG0010085	2230
apt_OG0002733	352
CG18815_OG0010034	6413
AQP_OG0007242	583
aqrs_OG0005393	3
aqz_OG0001049_OG1	22174
ara_OG0009939	37
aralar1_OG0001518	4542
Arc1_OG0002768_OG0	36232
Arc2_OG0006127	6156
Arc42_OG0001370_OG0	2973
Archease_OG0002289_OG0	751
Arf51F_OG0006831	1352
Arf79F_OG0012164	8093
ArfGAP1_OG0010836	2222
ArfGAP3_OG0003816_OG0	2202
Arfip_OG0005451	1732
Arfrp1_OG0007681	406
arg_OG0003183	81
arg_OG0007835	36
Argk_OG0011233	54951
Argk_OG0011925	976
Argl_OG0009800	318
CG31469_OG0002209_OG0	338
ArgRS_OG0008151	1120
ArgRS-m_OG0004367	162
ari-1_OG0007878	1102
ari-2_OG0003028	2000
Arl1_OG0010003	1147
Arl2_OG0004816	383
Arl5_OG0011164	928
Arl6_OG0007042	1308
Arl6IP1_OG0004993	1849
Arl8_OG0004797	1451
arm_OG0007636	9923
armi_OG0002027	529
Arp1_OG0004441	5198
Arp10_OG0007423	2816
Arp2_OG0001770	1403
Arp3_OG0010555	1274
Arp5_OG0001448_OG0	1181
Arp53D_OG0011600	6
Arp6_OG0008512	610
Arp8_OG0007614	1032
Arpc1_OG0009187	3196
Arpc2_OG0009417	1308
Arpc3A_OG0005226	833
Arpc3B_OG0008590	20
Arpc4_OG0008719	1567
Arpc5_OG0008957	979
arr_OG0007264	673
Arr1_OG0009490	29
Arr2_OG0004099	45
Ars2_OG0005840	6152
Art1_OG0004911	891
Art2_OG0008773	39
Art3_OG0004604	522
Art4_OG0004574	193
Art6_OG0004528_OG0	0
Art7_OG0001547_OG0	917
Art8_OG0009662	253
Art9_OG0002219_OG0	0
Arts_OG0000486_OG0	2906
aru_OG0003377	6283
Arv1_OG0013036	330
arx_OG0009914	22
Asap_OG0007180	4100
Asator_OG0002682_OG1	1455
Asciz_OG0010646	504
ase_OG0007840	1
asf1_OG0009889	1449
ash1_OG0000982_OG0	0
ash2_OG0004623	1816
Ask1_OG0004518	3896
asl_OG0004217	420
AsnRS_OG0003707	4787
AsnRS-m_OG0006452	391
AsnS_OG0000992	610
asp_OG0004633	22
Asph_OG0006509	4003
ASPP_OG0006932	8118
CG9572_OG0008488	2886
AspRS_OG0006665	8435
AspRS-m_OG0008886	3504
asrij_OG0006972	4967
asRNA:CR31429_OG0002339_OG0	259
asRNA:CR42743_OG0003772_OG0	0
asRNA:CR43299_OG0012338_OG0	0
asRNA:CR43426_OG0012535_OG0	3
asRNA:CR43454_OG0002277_OG0	10
asRNA:CR43463_OG0001607_OG0	138
asRNA:CR43809_OG0003675_OG0	1375
asRNA:CR44106_OG0002406_OG0	12
asRNA:CR44169_OG0002969_OG0	10617
asRNA:CR44179_OG0001455_OG0	5804
asRNA:CR44372_OG0000331_OG0	5
asRNA:CR44372_OG0000331_OG1	0
asRNA:CR44894_OG0012090_OG0	8
asRNA:CR45044_OG0005605_OG0	139
asRNA:CR45195_OG0000203_OG0	1524
asRNA:CR45195_OG0000203_OG1	65
asRNA:CR45350_OG0001645_OG0	2993
asRNA:CR45943_OG0010336	824
asRNA:CR46029_OG0000226_OG0	29
asRNA:CR46029_OG0000226_OG1	21
asRNA:CR46139_OG0003106_OG0	12
asRNA:CR46246_OG0011916	1
asRNA:CR46354_OG0002193_OG0	260
asRNA:CR46473_OG0000925_OG0	39
Ass_OG0001346	25
ast_OG0003560	700
AstA_OG0004634	11
AstA-R1_OG0000689	7
AstA-R2_OG0005396	4
AstC_OG0009668	1
AstC-R1_OG0010134	8
AstC-R2_OG0001295_OG0	0
AstCC_OG0009669	0
asun_OG0002419_OG0	321
Asx_OG0006138	1908
Atac1_OG0003748_OG0	0
Atac2_OG0009508	341
Atac3_OG0000828	795
Tat_OG0001330	3868
Ate1_OG0003045	4675
Atet_OG0003384	4309
Atf-2_OG0006059	1024
Atf3_OG0007763	584
Atg1_OG0009929	207
Atg1_OG0009931	2785
Atg10_OG0001598	81
Atg101_OG0008681	893
Atg12_OG0011904	487
Atg13_OG0004817	1231
Atg14_OG0005089	2089
Atg16_OG0005703	697
Atg17_OG0004232	2879
Atg18a_OG0011152	1936
Atg18b_OG0001271_OG0	964
Atg2_OG0011112	3056
Atg3_OG0009922	2032
Atg4a_OG0009014	2495
Atg4b_OG0005256	1930
Atg5_OG0007974	455
Atg6_OG0005323	1188
Atg7_OG0006714	736
Atg8a_OG0008043	9515
Atg8b_OG0005571	9
Atg9_OG0006487	1832
atilla_OG0011822	4404
atk_OG0010362	130
atl_OG0001399	6270
atms_OG0004154	1034
ato_OG0004804	1
Atox1_OG0012695	980
ATP6AP2_OG0004869	20492
ATP7_OG0008369	1840
ATP8A_OG0007260	8951
ATP8A_OG0007261	228
Atpalpha_OG0002140	17812
ATPCL_OG0006680	10517
ATPsynB_OG0010987	13874
ATPsynbeta_OG0005823	55586
ATPsynbetaL_OG0001317	54
ATPsynC_OG0005792	23559
ATPsynCF6_OG0005500	11537
ATPsynCF6L_OG0010605	7
ATPsynD_OG0004477	14425
ATPsyndelta_OG0007526	9353
ATPsynE_OG0005568	6854
ATPsynG_OG0009657	9961
ATPsyngamma_OG0005690	16352
ATPsynGL_OG0009315	3
ATPsynO_OG0012619	14237
AttC_OG0000164_OG0	12
AttC_OG0007258	4
AttD_OG0004890	7
Atu_OG0002096	1858
Atx-1_OG0012102	110
Atx2_OG0011501	4918
Atxn7_OG0003444	992
aub_OG0000482_OG0	536
aurA_OG0004964	174
aurB_OG0009647	308
aust_OG0001881	1
aux_OG0003096_OG0	2892
ave_OG0006159	340
Aven_OG0003291	606
awd_OG0002664	10733
Awh_OG0010478	7
axed_OG0010262	256
Axn_OG0005720	1908
axo_OG0003993	447
axo_OG0010625	176
axo_OG0010626	1013
axo_OG0010628	416
Axs_OG0008319	857
Axud1_OG0003447	1318
az2_OG0006736	1102
azot_OG0000210_OG0	1
azot_OG0000210_OG1	0
b_OG0009189	2421
B-H1_OG0000267_OG0	1106
B-H1_OG0000267_OG1	514
B4_OG0009202	5890
B52_OG0001376_OG0	11520
b6_OG0007653	26
B9d1_OG0005246	458
B9d2_OG0005830	114
bab1_OG0011327	58
bab1_OG0011328	80
bab2_OG0011326	3368
babo_OG0006628	1485
babos_OG0007027	378
Bacc_OG0008947	20847
Bace_OG0000801_OG0	0
baf_OG0003792	2406
bai_OG0005189	3788
Balat_OG0007229	48
Baldspot_OG0010721	4633
ball_OG0001092_OG1	548
bam_OG0005170	13
bap_OG0001358_OG0	0
Bap111_OG0007677	3001
Bap170_OG0000903_OG0	193
Bap55_OG0005900	1548
Bap60_OG0008560	2042
IMPPP_OG0000305_OG1	13387
barc_OG0010291	746
bark_OG0008784	2782
barr_OG0000425_OG0	391
baz_OG0008596	3381
bb8_OG0005496	43
bbc_OG0007266	11307
CG18067_OG0007098	10454
bbg_OG0010871	92
bbg_OG0010872	244
BBIP1_OG0004876	483
BBS1_OG0010413	593
BBS4_OG0002785_OG0	3432
BBS5_OG0002086	2163
BBS8_OG0008755	2587
BBS9_OG0006919	10303
bbx_OG0008688	3099
bc10_OG0010387_OG0	76
BCAS2_OG0005540	740
bcd_OG0002111_OG0	0
bchs_OG0003722	121
BCL7-like_OG0007566	274
bcn92_OG0007793	1354
Bdbt_OG0004400	930
bdg_OG0006805	3989
bdl_OG0003385	2559
Bdp1_OG0009215	2607
be_OG0000785	1682
BEAF-32_OG0006164	941
beag_OG0004860	1038
beat-Ia_OG0011784	219
beat-Ib_OG0009146	11
beat-Ic_OG0001866_OG0	1
beat-IIa_OG0005482	14
beat-IIb_OG0005481	49
beat-IIIa_OG0009463	113
beat-IIIb_OG0009460	154
beat-IIIc_OG0003687	203
beat-IV_OG0005508	476
beat-Va_OG0005024	3
beat-Vb_OG0005021	1
beat-Vc_OG0001062_OG0	11
beat-VII_OG0011542	90
beat-VII_OG0011544	43
beg_OG0004008	833
bel_OG0001048	8519
Bem46_OG0008920	641
ben_OG0000514_OG0	3861
Best1_OG0002590_OG0	13393
Best2_OG0010251	1968
Best3_OG0009963	2
Best4_OG0000558_OG0	0
Bet1_OG0003845_OG0	2057
Bet3_OG0004072	967
beta-PheRS_OG0005298	1265
beta-Spec_OG0007697	16999
beta'COP_OG0009212	5667
beta3GalTII_OG0012738	540
beta4GalNAcTA_OG0006521	471
beta4GalNAcTB_OG0002610	739
beta4GalT7_OG0005195	666
betaCOP_OG0008653	8621
betaggt-I_OG0008962	1763
betaGlu_OG0002667	379
CG32396_OG0011696	19
Bgb_OG0011276	1986
bgcn_OG0001647	1253
bgm_OG0009412	12349
BHD_OG0010421	395
bi_OG0003201	2366
bi_OG0012904	193
BI-1_OG0004087	7620
bib_OG0001843_OG0	34
BicC_OG0009143	15
BicD_OG0009474	1590
CG11873_OG0005086	1061
bif_OG0003277	1006
bif_OG0012761	367
BigH1_OG0001085_OG0	24
bigmax_OG0005365	571
Bili_OG0002506_OG0	226
bin_OG0010286	4
Bin1_OG0005423	472
bin3_OG0007310	2102
bip1_OG0010560	258
Bka_OG0009250	291
blanks_OG0011885_OG0	6
Blimp-1_OG0010196	2139
Blm_OG0002608	442
Blos1_OG0006148	626
Blos2_OG0010078	561
Blos3_OG0009918	169
Blos4_OG0010933	191
blot_OG0010924	520106
blow_OG0006726	945
blp_OG0005216	1846
blw_OG0006982	40739
bma_OG0010967	25
Bmcp_OG0010022	1090
bmm_OG0010858	4774
bnb_OG0001206_OG1	433
CG5059_OG0012191	1983
bnk_OG0005787	0
bnl_OG0004512	219
boca_OG0006727	2092
bocks_OG0002575_OG0	1548
BOD1_OG0005544	6805
boi_OG0007601	164
boi_OG0007603	28
boil_OG0012322	17
bol_OG0011238	2619
boly_OG0007153	25
BomBc1_OG0001623	1173
BomBc2_OG0000769_OG0	893
BomBc3_OG0004769	428
BomT3_OG0011469	823
bon_OG0004934	1202
bond_OG0004726	842
bonsai_OG0007008	1583
Boot_OG0006400	4
bor_OG0004967	3096
bora_OG0003911	2
BORCS5_OG0008208	1371
BORCS6_OG0011365	574
BORCS7_OG0007103	106
borr_OG0009292	25
boss_OG0005676	4275
botv_OG0006642	389
bou_OG0007819	1399
bowl_OG0008785	575
BoYb_OG0000400_OG0	0
br_OG0007659	34
br_OG0011928	6
Br140_OG0001629	1296
brat_OG0001919	415
Brca2_OG0000883	653
Brd_OG0010852	0
CG7154_OG0009310	1749
Brd8_OG0002488	1065
Bre1_OG0010209	1895
Brf_OG0005483	640
Brf_OG0005485	157
brk_OG0007975	848
brm_OG0009999	2932
Brms1_OG0008442	2580
Bro_OG0011272	4
brp_OG0000499_OG1	2472
l(3)72Ab_OG0009997	4047
bru1_OG0009737	110
bru1_OG0009738	872
bru2_OG0009740	5626
bru2_OG0011823	307
bru2_OG0012161	211
bru3_OG0010907	677
bru3_OG0011909	54
Bruce_OG0004896	10675
brun_OG0003663	1291
brv1_OG0000706_OG0	0
brv2_OG0010919	1
brv3_OG0011666	88
BRWD3_OG0005288	2354
brwl_OG0009277	671
bs_OG0003002	196
bs_OG0006897	173
bsf_OG0001906_OG0	0
Bsg_OG0009780	7089
Bsg25D_OG0003412_OG0	2901
bsh_OG0009110	1
bsk_OG0012344	4629
bt_OG0000537_OG1	65
BTBD9_OG0000546_OG0	22
BtbVII_OG0011887	3979
btd_OG0007557	1861
Btk29A_OG0001838	702
Btk29A_OG0011763	31
btl_OG0002041	228
btn_OG0004719	2
Btnd_OG0008611	9
btsz_OG0001035_OG1	422
btsz_OG0004581	32
btv_OG0003692	445
btv_OG0009487	2193
btz_OG0005342	3212
Bub1_OG0001806_OG0	1302
Bub3_OG0005120	830
BubR1_OG0000657_OG0	422
Buffy_OG0006561	170
bug_OG0006803	1840
Bug22_OG0009372	1354
BuGZ_OG0008876	2763
CG8270_OG0010257	596
bun_OG0000556	1087
bun_OG0009749	4750
bur_OG0003683_OG0	2149
Burs_OG0001045_OG0	0
bves_OG0007497	411
bves_OG0007499	312
bw_OG0006000	42
bwa_OG0009122	567
bwa_OG0012525	789
Bx_OG0008666	6
Bx_OG0008667	314
Bx42_OG0007682	2786
by_OG0005550	4716
byn_OG0010803	0
bys_OG0007950	535
c-cup_OG0012143	13
c(3)G_OG0001464_OG0	270
c11.1_OG0007569	5773
c12.1_OG0007568	686
c12.2_OG0007567	4447
C15_OG0002126_OG0	100
C1GalTA_OG0009799	1352
C3G_OG0007801	2417
C901_OG0008027	7
ca_OG0005700	5036
Ca-alpha1D_OG0009140	4631
Ca-alpha1T_OG0003323	964
Ca-beta_OG0009681	536
Ca-Ma2d_OG0009139	897
CaBP1_OG0008860	3697
cac_OG0000605_OG0	607
cact_OG0009392	8869
cactin_OG0003129	1973
cad_OG0009437	9
Cad74A_OG0010922	6
Cad86C_OG0002368	2497
Cad87A_OG0001088_OG0	237
Cad89D_OG0001058_OG0	2
Cad96Ca_OG0011497	1831
Cad96Cb_OG0005172	12
Cad99C_OG0005704	2459
CadN_OG0000277_OG1	92
Caf1-105_OG0002830	414
Caf1-180_OG0007408	563
Caf1-55_OG0001036	1819
cag_OG0001595_OG0	334
CAH1_OG0009192	15109
CAH13_OG0002843	12
CAH14_OG0002807	8
CAH15_OG0006256	2
CAH16_OG0000498_OG1	41
CAH2_OG0001000_OG0	1289
CAH3_OG0003177	1863
CAH5_OG0005796	11
CAH7_OG0000840	3221
CAH8_OG0004748	52
CAH9_OG0005622	270
CAHbeta_OG0002334	180
cal1_OG0002556_OG0	0
CalpA_OG0003035	5995
CalpB_OG0010971	1530
CalpC_OG0008186	894
Calr_OG0005564	43317
Cals_OG0013279_OG0	1501
Calx_OG0002139_OG0	13
Calx_OG0004417	1161
Calx_OG0004418	523
calypso_OG0006121	1011
Cam_OG0012053	13722
CaMKI_OG0012767	4634
CaMKII_OG0013280	4920
Camp_OG0005907	1068
Camta_OG0006364	440
Camta_OG0006365	55
can_OG0004061_OG0	8
CanA1_OG0005778	180
CanB_OG0000231_OG0	1257
CanB_OG0000231_OG1	1314
Cand1_OG0009382	3753
CAP_OG0000587_OG0	8215
CAP_OG0012405	72
Cap-D2_OG0005121	190
Cap-D3_OG0009448	2817
Cap-G_OG0002924	1320
Cap-H2_OG0004906	700
Capa_OG0005712	2
Caper_OG0009347	13665
Capr_OG0010138	1692
caps_OG0010156	929
caps_OG0010157	1155
capt_OG0009025	7631
capu_OG0000612_OG0	820
car_OG0007437	626
CARPA_OG0007960	11
CARPB_OG0007554	12
CarT_OG0009432	91
cas_OG0004236	2
casp_OG0006502	2976
cass_OG0009476	8372
Cat_OG0003869	20697
cathD_OG0002862	25089
cato_OG0006491	0
Catsup_OG0009538	1174
caup_OG0009938	6
cav_OG0000654	580
caz_OG0003243_OG0	3359
cbc_OG0007265	2078
Cbl_OG0002051_OG0	0
CBP_OG0001721	129
CBP_OG0007971	69
Cbp20_OG0005066	780
Cbp53E_OG0006447	1269
Cbp80_OG0007913	755
Cbp80_OG0007915	471
Cbs_OG0003124	5964
cbs_OG0007263	1762
cbt_OG0008760	3794
Cby_OG0004789	612
Cc2d2a_OG0002702	381
CCAP_OG0011467	34
CCAP-R_OG0000870	10
ccb_OG0012089	0
CCDC151_OG0011900	44
CCDC53_OG0009785	586
Ccdc58_OG0010399	317
Ccdc85_OG0008917	501
CCHa1_OG0004530	32
CCHa1-R_OG0006065	10
CCHa2_OG0002186_OG0	91
CCHa2-R_OG0005836	1
Cchl_OG0004776	7270
CCKLR-17D1_OG0003334	11
CCKLR-17D1_OG0008675	162
CCKLR-17D1_OG0011744	7
CCKLR-17D3_OG0008678	411
Ccm3_OG0005250	1386
Ccn_OG0010106	961
Ccn_OG0010107	1348
Ccn_OG0012179	264
Ccp84Ab_OG0000178_OG0	0
Ccp84Ac_OG0001349_OG0	0
Ccp84Ae_OG0002110_OG0	1
Ccp84Af_OG0000109_OG0	0
Ccp84Af_OG0000109_OG1	5
Ccp84Af_OG0000109_OG2	0
Ccp84Ag_OG0001348_OG0	2
Ccs_OG0006299	1400
CCT1_OG0002281_OG0	8330
CCT2_OG0003145	4995
CCT3_OG0004995	11272
CCT4_OG0000979	3645
CCT5_OG0006600	15255
CCT6_OG0008508	5573
CCT7_OG0004839	2175
CCT7_OG0004841	1453
CCT8_OG0007117	11446
Ccz1_OG0010481	1623
cd_OG0004708	52
CD98hc_OG0001357_OG0	12231
Cda4_OG0008701	48
Cda5_OG0008721	466
Cda9_OG0002707	4
CDase_OG0005749	174
cdc14_OG0009306	1950
Cdc16_OG0005493	268
Cdc23_OG0009421	992
Cdc27_OG0010426	3050
Cdc2rk_OG0006290	462
Cdc37_OG0011041	3066
Cdc42_OG0008268	1293
Cdc45_OG0007388	713
Cdc5_OG0011371	1897
CDC50_OG0008483	4463
Cdc6_OG0002054	9
Cdc7_OG0007729	2508
Cdep_OG0002087	1443
Cdep_OG0004159	3084
CdGAPr_OG0009111	1676
cdi_OG0000729	1799
cDIP_OG0004394	1614
Cdk1_OG0000555_OG0	0
Cdk12_OG0009875	1124
Cdk2_OG0002391	260
CDK2AP1_OG0008015	882
Cdk4_OG0006632	805
Cdk5_OG0002993	802
Cdk5alpha_OG0009389	4340
Cdk7_OG0001724	421
Cdk8_OG0010977	466
Cdk9_OG0007009	1346
Cdlc2_OG0000234_OG1	1763
cdm_OG0002482	2689
Cds_OG0010549	2157
Ced-12_OG0009727	1312
ced-6_OG0006366	6992
CenB1A_OG0004675	3131
CenG1A_OG0003595_OG0	1843
CenG1A_OG0009182	61
Cenp-C_OG0002322	682
Cep135_OG0009952	953
Cep135_OG0009954	1467
cep290_OG0004127	2128
Cep89_OG0006812	2
Cep97_OG0008778	1476
cer_OG0012078	506
Cerk_OG0004182	6079
cert_OG0011161	3914
Cf2_OG0008971	1772
Cfp1_OG0007571	878
CG5789_OG0004615	589
cg_OG0006533	3609
CG10000_OG0005395	1
CG10005_OG0004963	29
CG10011_OG0005399	633
CG10013_OG0002410_OG0	2
CG10019_OG0008786	100
CG10026_OG0009081	297
CG10029_OG0004344	2
CG10031_OG0008792	242
CG10035_OG0004420	12633
CG10038_OG0001436_OG0	351
CG10041_OG0012259_OG0	50
CG10051_OG0007036	25
CG10053_OG0004336	512
CG10055_OG0004329	1891
CG10062_OG0007038	451
CG10063_OG0010284	32
CG10064_OG0010282	149
CG10068_OG0004321	950
CG10073_OG0000065_OG2	1
CG10075_OG0010279	1912
CG10077_OG0010277	43848
CG10082_OG0005964	9653
CG10086_OG0001355	2
CG10089_OG0010567	2199
CG10098_OG0004320	2250
CG10104_OG0006132	5
CG10116_OG0010569	2
CG10126_OG0005023	11833
CG10132_OG0009091	2965
CG10137_OG0009093	3305
CG10139_OG0006151	416
CG10140_OG0010573	11
CG10147_OG0010256	161
CG10151_OG0006160	840
CG10154_OG0010575	0
CG10163_OG0010252	3
CG10164_OG0001489	12
CG10165_OG0011781	338
CG10171_OG0010163	474
CG10175_OG0005507	305
CG10177_OG0001079_OG0	12
CG10184_OG0005509	130
CG10185_OG0005203	1345
CG10189_OG0009087	1716
CG10194_OG0009085	623
CG10195_OG0003572	1361
CG10205_OG0006168	182
CG10208_OG0005527	1227
CG10209_OG0006169	504
CG10211_OG0009505	223
CG10222_OG0010165	593
CG10226_OG0010249	1190
CG10237_OG0003462	45462
CG1024_OG0004294	767
CG10252_OG0011517	70
CG10254_OG0002565	1298
CG10257_OG0006606	2019
CG10264_OG0005208	2
CG10265_OG0006935	499
CG10274_OG0003940	948
CG10280_OG0004257	1
CG10283_OG0001907_OG0	57
CG10286_OG0004292	1049
CG10298_OG0004288	11
CG10300_OG0005516	0
CG10301_OG0005515	12
CG10307_OG0005957	878
CG10311_OG0004972	765
CG10317_OG0004974	26
CG10321_OG0005965	2487
CG10324_OG0004994	508
CG10332_OG0005992	4
CG10333_OG0009507	2172
CG10336_OG0009516	215
CG10337_OG0009096	1921
CG10338_OG0009517	553
CG10339_OG0006873	584
CG10340_OG0001059_OG0	1845
CG10341_OG0009518	664
CG10343_OG0009520	699
CG10344_OG0007020	89
CG10345_OG0002430_OG0	11219
CG10347_OG0000607_OG0	290
CG10348_OG0003704	176
CG10352_OG0008207	29
CG10353_OG0008206	423
CG10357_OG0010470	48632
CG10359_OG0010469	178
CG10361_OG0010014	114
CG10362_OG0008202	1622
CG10365_OG0005518	2468
CG10366_OG0009102	1411
CG10375_OG0005526	1547
CG10376_OG0009519	1012
CG10383_OG0001909	2809
CG10384_OG0007018	2
CG10405_OG0004983	44
CG10407_OG0005207	65
CG10413_OG0003703_OG0	89
CG10417_OG0013094	3236
CG10418_OG0010832	256
CG10425_OG0002500	1123
CG10428_OG0001263_OG0	506
CG10431_OG0001914	163
CG10433_OG0006904	1764
CG10435_OG0002296_OG0	3340
CG10444_OG0007082	1040
CG10445_OG0001356	256
CG10459_OG0001605_OG0	1
CG10462_OG0009105	871
CG10463_OG0009108	986
CG10466_OG0012145	278
CG10467_OG0010233	329
CG10469_OG0010232	287
CG10470_OG0009541	1643
CG10472_OG0000811_OG0	385
CG10479_OG0010225	32
CG10481_OG0009114	119
CG10483_OG0010221	410
CG10486_OG0010219	0
CG10492_OG0009544	897
CG10494_OG0006908	548
CG10495_OG0009546	725
CG10505_OG0006927	7
CG10508_OG0010314	3887
CG10510_OG0003948	18
CG10513_OG0005163	1147
CG10514_OG0005162	70
CG10516_OG0009998	308
CG10527_OG0002810_OG0	1424
CG10543_OG0006262	4005
CG10550_OG0000747	5515
CG10555_OG0008527	1316
CG10561_OG0009552	1637
CG10565_OG0010321	3160
CG10576_OG0010200	3151
CG10581_OG0010326	2
CG10584_OG0010328	443
CG10587_OG0000094_OG0	0
CG10587_OG0000094_OG1	5
CG10587_OG0000094_OG2	0
CG10589_OG0003950	8
CG10591_OG0010195	2
CG10597_OG0003317	0
CG10598_OG0011740	0
CG10600_OG0009530	5658
CG10602_OG0009532	4627
CG10616_OG0010838	2053
CG10621_OG0001911	163
CG10623_OG0001912	248
CG10628_OG0009107	444
CG10631_OG0001241	3057
CG10646_OG0009949	739
CG10654_OG0009947	693
CG10657_OG0009951	1143
CG10660_OG0010840	353
CG10663_OG0010839	165
CG10669_OG0005156	583
CG10674_OG0010603	1043
CG10680_OG0003577	1799
CG10681_OG0009950	565
CG10700_OG0011812	0
CG10702_OG0009548	867
CG10710_OG0010908	87
CG10713_OG0010576	263
CG10725_OG0010574	2
CG10730_OG0000951	31
CG10731_OG0006517	426
CG10737_OG0006638	24366
CG10738_OG0010568	656
CG1074_OG0007339	1972
CG10747_OG0009127	725
CG10748_OG0011855_OG0	0
CG10749_OG0003913_OG0	1
CG10750_OG0009561	6
CG10752_OG0010150_OG0	0
CG10761_OG0008304	8
CG1077_OG0004263	0
CG10793_OG0003237	22
CG10795_OG0006915	1002
CG10799_OG0003081	47
CG10801_OG0012112	5
CG10802_OG0008133	3715
CG10803_OG0008134	311
CG10804_OG0008132	1499
CG10809_OG0010976	771
CG10814_OG0007257	1
CG10822_OG0007072	1
CG10839_OG0009144	3
CG10841_OG0002198_OG0	28
CG10853_OG0003980_OG0	0
CG10859_OG0009209	14
CG10862_OG0002017_OG1	4459
CG10863_OG0010486	4012
CG10863_OG0012194_OG0	133
CG10864_OG0005043	62
CG10866_OG0010485	964
CG10874_OG0003457	4584
CG10877_OG0002385_OG0	185
CG10887_OG0002183_OG0	4
CG10898_OG0002547	722
CG1090_OG0003105_OG0	5
CG10903_OG0002293_OG0	434
CG10904_OG0011634	427
CG10907_OG0001984_OG0	992
CG10909_OG0005022	1
CG10910_OG0006092	0
CG10911_OG0006095	3
CG10912_OG0000471	4
CG10914_OG0006109	919
CG10919_OG0001352	3
CG1092_OG0001161_OG0	35
CG10920_OG0007959	0
CG10927_OG0006710	305
CG10931_OG0006071	2
CG10932_OG0007954	1184
CG10934_OG0002756_OG0	0
CG10939_OG0005908	6060
CG10947_OG0009415	320
CG10948_OG0009927	3313
CG10949_OG0009416	629
CG10950_OG0012279	28
CG10958_OG0001743	408
CG10959_OG0008299	148
CG10962_OG0007748	26
CG10970_OG0003173	16
CG10973_OG0012539	1307
CG10979_OG0004244	1931
CG10984_OG0009934	1249
CG10996_OG0008249	8
CG11000_OG0004245	128
CG11007_OG0003037	498
CG11018_OG0007064	5
CG11029_OG0001270	21
CG1103_OG0003103_OG0	0
CG11030_OG0003728	704
CG11034_OG0001268	773
CG11035_OG0002292_OG0	677
CG11041_OG0001654	57
CG11044_OG0007073	298
CG1105_OG0004314	1080
CG11050_OG0009604	5591
CG11060_OG0006765	23
CG11068_OG0011716	8
CG11069_OG0004655	200
CG11076_OG0001759	2655
CG11077_OG0000549_OG0	393
CG11085_OG0008456	2
CG11089_OG0004653	385
CG11095_OG0003249	514
CG11099_OG0007074	325
CG11103_OG0003250	473
CG11106_OG0012330	13
CG11109_OG0001964	725
CG11110_OG0006619	353
CG11123_OG0006752	955
CG11125_OG0006747	1438
CG11127_OG0006744	448
CG1113_OG0004171	238
CG11131_OG0001957_OG0	0
CG11134_OG0003251	266
CG11141_OG0006745	2187
CG11145_OG0006754	6
CG11147_OG0003729	8730
CG11149_OG0003730	1
CG11151_OG0008256	3469
CG11159_OG0006283	196
CG1116_OG0004164	1417
CG11162_OG0008263	67
CG11168_OG0004657	1484
CG11170_OG0006462	343
CG11178_OG0003327	884
CG11180_OG0006625	1308
CG11191_OG0007189	12523
CG11192_OG0007095	0
CG11200_OG0007088	310
CG11211_OG0012938	1
CG11226_OG0012166_OG0	3
CG11227_OG0007505	3
CG1124_OG0002090	654
CG11241_OG0003815_OG0	219
CG11247_OG0009861	567
CG11248_OG0003830_OG0	249
CG11249_OG0009864	6
CG11251_OG0001998	2
CG11257_OG0007039	591
CG11263_OG0001789	257
CG11267_OG0011856	4563
CG11269_OG0006458	0
CG11275_OG0002906	1009
CG11279_OG0003924_OG0	12
CG11286_OG0004361	8
CG1129_OG0002085	1928
CG11291_OG0003029	10
CG11294_OG0007761	2
CG11298_OG0007031	1
CG11309_OG0010303	1684
CG11317_OG0012026	173
CG11318_OG0000756	0
CG11319_OG0009603	161
CG11327_OG0009628	21
CG11333_OG0002657_OG0	3
CG11334_OG0005804	1153
CG11342_OG0011920	112
CG11345_OG0011138	3
CG11349_OG0011131	0
CG11353_OG0011127	17
CG11356_OG0008477	162
CG11357_OG0011126	841
CG1136_OG0010499	159
CG11367_OG0000806_OG0	259
CG11369_OG0011699	5
CG1137_OG0004303	133
CG11370_OG0003817_OG0	0
CG11377_OG0008723	1599
CG11378_OG0007395	86
CG11379_OG0007397	2
CG11380_OG0007400	0
CG11381_OG0007402	0
CG11382_OG0007404	43
CG11384_OG0007396	0
CG1139_OG0004077	6
CG11391_OG0001026_OG0	88532
CG11396_OG0010345	2316
CG11398_OG0007405	227
CG11403_OG0007406	198
CG11404_OG0012169	4
CG11406_OG0006889	1
CG11409_OG0007766	171
CG11413_OG0011575	129
CG11414_OG0006019	4615
CG11417_OG0007590	964
CG1142_OG0012974	966
CG11425_OG0009823	4126
CG11426_OG0009824	1247
CG1143_OG0011104	1238
CG11436_OG0003200	454
CG11437_OG0009825	1
CG11438_OG0009826	343
CG11447_OG0004515	720
CG11449_OG0000981_OG1	0
CG11453_OG0001027_OG0	5334
CG11454_OG0001792	839
CG11456_OG0003951	265
CG11459_OG0000135_OG1	11
CG1146_OG0011093	1419
CG11470_OG0000857	119
CG11474_OG0005934	3475
CG11475_OG0005935	172
CG11498_OG0001515	3
CG11504_OG0002630	1525
CG11523_OG0009832	868
CG11529_OG0010828	40
CG11537_OG0010640	2025
CG11550_OG0002660	18018
CG11560_OG0010817	636
CG11562_OG0008742	581
CG11563_OG0002662	756
CG11566_OG0007496	224
CG11570_OG0004027	1
CG11581_OG0008240	0
CG11583_OG0010538	799
CG11584_OG0008239	0
CG11585_OG0012335	2
CG11586_OG0010534	664
CG11590_OG0001741	434
CG11593_OG0010497	1339
CG11594_OG0010492	274
CG11596_OG0007629	1256
CG11601_OG0008739	457
CG11608_OG0000142_OG0	63
CG1161_OG0004180	4068
CG11617_OG0008731	180
CG11619_OG0003864_OG0	26
CG11626_OG0011450	27
CG11629_OG0003739	0
CG11630_OG0009580	20
CG11634_OG0009583	3
CG11635_OG0007156	56
CG11638_OG0007387	498
CG11655_OG0001745_OG0	1606
CG11656_OG0005013	21
CG11658_OG0010025	1751
CG11663_OG0012087	6
CG11664_OG0011395	0
CG11666_OG0012316	2
CG11668_OG0002452	19
CG11670_OG0005008	0
CG11672_OG0004805	1
CG11674_OG0008231	125
CG11679_OG0008511	722
CG11686_OG0002448_OG0	192
CG11693_OG0004810	0
CG11694_OG0000225_OG0	5
CG11694_OG0000225_OG1	1
CG11695_OG0007879	700
CG11696_OG0007880	805
CG11698_OG0002319_OG0	2
CG11699_OG0007882	1129
CG11703_OG0002165_OG0	2
CG11710_OG0001691_OG0	2052
CG1172_OG0004189	1037
CG11722_OG0001391	532
CG11723_OG0003571	696
CG11726_OG0010048	3
CG11737_OG0001419_OG0	1347
CG11741_OG0001420_OG0	1
CG11752_OG0007995	1927
CG11755_OG0000851	225
CG11756_OG0007997	26
CG11760_OG0004826	532
CG11768_OG0004832	2287
CG11771_OG0005200	2160
CG11777_OG0006309	299
CG11779_OG0004481	1837
CG11786_OG0012799	185
CG11788_OG0007083	748
CG11790_OG0005187	4808
CG11791_OG0012008	2557
CG11807_OG0003009_OG0	1098
CG11808_OG0006841	731
CG11811_OG0004058	756
CG11816_OG0008636	2
CG11835_OG0000264_OG0	8403
CG11835_OG0000264_OG1	781
CG11837_OG0005082	356
CG11841_OG0005083	856
CG11842_OG0000856_OG1	44
CG11843_OG0011490	28
CG11852_OG0002502_OG0	369
CG11854_OG0005171	401
CG11857_OG0005167	1732
CG11858_OG0005166	465
CG11878_OG0000055_OG0	6
CG11878_OG0000055_OG1	45
CG11878_OG0000055_OG2	62
CG11882_OG0005094	454
CG11883_OG0006313	1482
CG11885_OG0003355	425
CG11892_OG0005161	1
CG11893_OG0000039_OG2	1858
CG11899_OG0005100	3284
CG11902_OG0005155	608
CG11906_OG0001618	558
CG11911_OG0008747	0
CG11912_OG0008746	0
CG11920_OG0005183	647
CG11927_OG0003556	1167
CG11929_OG0011773	1
CG11961_OG0001155_OG0	691
CG11964_OG0004848	420
CG11970_OG0004849	1601
CG11975_OG0004850	1482
CG11977_OG0012457_OG0	8
CG11980_OG0002337	614
CG11983_OG0004852	121
CG11986_OG0004855	268
CG11997_OG0004862	0
CG11999_OG0004179	1826
CG12003_OG0004112	1
CG12004_OG0011286	5257
CG12009_OG0010662	10
CG12010_OG0010671	338
CG12011_OG0011025	3
CG12012_OG0010672	484
CG12016_OG0010666	2560
CG12017_OG0010661	0
CG12020_OG0011042	55
CG12024_OG0011050	1080
CG12025_OG0011053	946
CG12035_OG0011029	7
CG12038_OG0011331	496
CG12054_OG0000497	860
CG12056_OG0003138	1205
CG12057_OG0003139	6
CG12061_OG0000938_OG0	1
CG12065_OG0007412	6737
CG12069_OG0001519	10
CG12071_OG0011553	528
CG12071_OG0013484	1027
CG12075_OG0007754	1215
CG1208_OG0004248	121
CG12081_OG0007411	1092
CG12084_OG0011296	4924
CG12091_OG0011293	3792
CG12093_OG0011111	3382
CG12096_OG0008559	2139
CG12099_OG0011289	8116
CG12104_OG0011284	829
CG12105_OG0004111	206
CG12106_OG0007586	124
CG12107_OG0006719	822
CG12111_OG0007413	16
CG12112_OG0012598_OG0	115
CG12115_OG0007587	2
CG12116_OG0008625	694
CG12118_OG0007585	1627
CG12121_OG0007579	1665
CG12123_OG0003325	474
CG12128_OG0002879	1049
CG12129_OG0002878	1119
CG1213_OG0002105	186
CG12134_OG0006319	450
CG12147_OG0004192	17
CG12155_OG0003210	789
CG12159_OG0002860	817
CG12164_OG0006760	2
CG12170_OG0002098	2178
CG12171_OG0004222	5396
CG12173_OG0004172	354
CG12177_OG0008262	245
CG1218_OG0002103	549
CG12182_OG0011099	212
CG12194_OG0008975	2200
CG12204_OG0001687	184
CG12206_OG0008131	26
CG12209_OG0002818	61
CG12213_OG0002418	1230
CG12219_OG0007713	891
CG12224_OG0000651_OG1	975
CG12231_OG0003119	1
CG12236_OG0008414	324
CG12237_OG0007424	2229
CG12239_OG0001754	10
CG12241_OG0001396	1373
CG12253_OG0011818	141
CG12256_OG0004947	127
CG12259_OG0005539	874
CG12268_OG0005336	5206
CG1227_OG0004337	413
CG12278_OG0004413	2
CG12279_OG0004445	640
CG12288_OG0009457	50
CG12289_OG0010046	9
CG12290_OG0002618	13209
CG12299_OG0009634	607
CG12301_OG0001981	596
CG12307_OG0009694	15
CG1231_OG0011372	5
CG12316_OG0009955	1356
CG12320_OG0005053	231
CG12321_OG0001064_OG0	3726
CG12325_OG0002854	672
CG1233_OG0011370	1209
CG1234_OG0004335	641
CG12341_OG0002848	628
CG12343_OG0002853	987
CG12344_OG0002855	3942
CG12355_OG0012373	331
CG1236_OG0002100	597
CG12362_OG0000821_OG0	10
CG12374_OG0007223	16
CG12375_OG0009777	847
CG12379_OG0008514	161
CG12384_OG0006229	2150
CG1239_OG0004237	505
CG12395_OG0001736	1
CG12398_OG0008359	3
CG12402_OG0002224_OG0	31
CG12420_OG0002594_OG0	63
CG12426_OG0005340	3
CG12438_OG0003802	1
CG12439_OG0009296	0
CG12446_OG0001786_OG0	1
CG12448_OG0009145	0
CG1246_OG0011105	365
CG12464_OG0011955	1
CG12470_OG0007846	119
CG12479_OG0008243	0
CG12480_OG0008242	0
CG12481_OG0008237	0
CG12490_OG0000233_OG1	2
CG12496_OG0007599	17
CG12498_OG0008105	1
CG12499_OG0002285_OG0	600
CG12502_OG0011339	24
CG12507_OG0008176	3
CG12511_OG0009568	1
CG12516_OG0005410	0
CG12517_OG0009649	2
CG12520_OG0010149	39
CG12521_OG0012944	4
CG12531_OG0008272	175
CG12535_OG0008128	2
CG12539_OG0008363	3
CG12540_OG0008220	2
CG12541_OG0007825	481
CG12560_OG0012234	1719
CG12567_OG0012740	2135
CG12576_OG0001784_OG0	1592
CG12581_OG0001679_OG0	5228
CG12589_OG0011424	1
CG12590_OG0011977	0
CG12594_OG0005596	67
CG12607_OG0011139	1
CG12609_OG0008677	1
CG12617_OG0003653	11
CG12620_OG0009462	6
CG12637_OG0008050	1
CG12643_OG0007518	415
CG1265_OG0010531	834
CG12655_OG0000445_OG2	2699
CG12659_OG0007410	121
CG12661_OG0007749	0
CG12662_OG0007747	1
CG12672_OG0007868	334
CG12674_OG0003570	6
CG12679_OG0001731_OG0	7
CG12680_OG0001718	1
CG12682_OG0012323	2
CG12691_OG0007931	1
CG12692_OG0000634_OG0	8
CG12693_OG0012106	43
CG12698_OG0008169	5
CG12699_OG0000230_OG1	103
CG12702_OG0001192	440
CG12708_OG0000271_OG0	4
CG12708_OG0000271_OG0.2	2
CG1271_OG0010635	1328
CG12713_OG0003881_OG0	127
CG12716_OG0008438	0
CG12723_OG0008557	49
CG12728_OG0000928_OG0	166
CG12729_OG0011725	10
CG1273_OG0010536	6
CG12730_OG0007375	760
CG12744_OG0000893	218
CG12746_OG0004208	5214
CG1275_OG0011072	950
CG12768_OG0001283_OG0	96
CG12769_OG0007187	264
CG12773_OG0003140	1230
CG12782_OG0012281	5
CG12783_OG0000743_OG0	9
CG12784_OG0005236	1
CG12795_OG0008825	2118
CG12811_OG0002240	459
CG12817_OG0002595_OG0	48
CG12818_OG0004897	279
CG12822_OG0001599	4007
CG12825_OG0001130_OG1	850
CG12826_OG0002951	165
CG12828_OG0011622	1
CG12831_OG0011623_OG0	1
CG12836_OG0002963_OG0	45
CG12848_OG0006045	743
CG12849_OG0011577	43
CG12851_OG0005862	589
CG12857_OG0006163	18
CG12860_OG0006154	79
CG12861_OG0006153	55
CG12862_OG0011585_OG0	6
CG12863_OG0011584	292
CG12866_OG0002772	4
CG12868_OG0001564	3356
CG12869_OG0006145	109
CG12869_OG0006146	49
CG12877_OG0001472_OG0	1582
CG1288_OG0001350	28
CG12880_OG0005345	0
CG12883_OG0001474	482
CG12885_OG0001477	6833
CG12895_OG0006308	1796
CG12909_OG0002821	175
CG12910_OG0006305	569
CG12911_OG0006304	5
CG12914_OG0002819	2
CG12917_OG0002815	4
CG12920_OG0006291	31
CG12926_OG0006349	143
CG12929_OG0006357	177
CG12934_OG0006315	15
CG12935_OG0002846	565
CG12942_OG0001596_OG0	749
CG12945_OG0004570	1192
CG12947_OG0004568	138
CG12948_OG0004558	436
CG12963_OG0001641_OG0	1
CG12964_OG0002996_OG0	0
CG12970_OG0006808	1
CG12971_OG0010294	2
CG12974_OG0010307	31
CG12983_OG0010332	32
CG12984_OG0003949	1
CG12985_OG0000915	32
CG12986_OG0011685	32
CG1299_OG0000523_OG0	7944
CG12990_OG0007696	27
CG12991_OG0007703	2770
CG12992_OG0011688	80
CG12994_OG0007707	8
CG12995_OG0008599	3
CG12998_OG0011739	1
CG13000_OG0011738	0
CG13001_OG0008580	1153
CG13002_OG0008577	270
CG13003_OG0008572	397
CG13004_OG0008570	720
CG13005_OG0008567	101
CG13008_OG0008305	25
CG13010_OG0003260	19
CG13012_OG0008317	2059
CG13014_OG0008547	1587
CG13016_OG0006536	375
CG13018_OG0006537	294
CG13021_OG0003241	3
CG13022_OG0010698	95
CG13023_OG0010699	5
CG13024_OG0010708	122
CG13026_OG0010716	24
CG13028_OG0004010	0
CG13031_OG0012200	424
CG13032_OG0004014_OG0	15
CG13033_OG0010736	1
CG13038_OG0010761	0
CG13039_OG0010762	5
CG1304_OG0000265_OG0	0
CG1304_OG0000265_OG1	2
CG13040_OG0010763	0
CG13041_OG0000280_OG0	2
CG13041_OG0000280_OG0.2	0
CG13042_OG0010767	2
CG13043_OG0000281_OG0	0
CG13043_OG0000281_OG1	0
CG13044_OG0010768	2
CG13045_OG0000814	0
CG13046_OG0010771	0
CG13047_OG0010772	0
CG13048_OG0010773	0
CG13049_OG0010774	14
CG13051_OG0011898	1
CG13053_OG0010778	0
CG13054_OG0010779	4
CG13055_OG0010780	16
CG13056_OG0010757	0
CG13058_OG0004021	0
CG13059_OG0010764	0
CG13062_OG0010766	9
CG13064_OG0010775	0
CG13065_OG0010776	2
CG13066_OG0012201	4
CG13068_OG0002030_OG1	0
CG13069_OG0004022	8
CG1307_OG0004308	4459
CG13070_OG0012202	0
CG13071_OG0011899	0
CG13073_OG0012731_OG0	1
CG13074_OG0010797	517
CG13075_OG0000216_OG0	12
CG13075_OG0000216_OG1	17
CG13077_OG0009097	71
CG13078_OG0003575_OG0	3
CG13081_OG0003574	4
CG13082_OG0009094	10
CG13083_OG0009084	2
CG13084_OG0009083	3
CG13085_OG0001922	20
CG13086_OG0003709	22
CG13088_OG0001266	169
CG1309_OG0010533	2980
CG13096_OG0003720	1004
CG13097_OG0001923	741
CG13101_OG0009304	3040
CG13102_OG0009298	0
CG13108_OG0009295	184
CG13110_OG0011792	0
CG13113_OG0001247_OG0	0
CG13114_OG0009279	47
CG13116_OG0001878	3997
CG13123_OG0001877	179
CG13124_OG0003502	6156
CG13126_OG0003515	1437
CG13127_OG0001844	5
CG13131_OG0000790_OG0	21
CG13133_OG0003525	825
CG1314_OG0011674	33
CG13144_OG0009363	10
CG13148_OG0007214	20
CG13151_OG0006215	710
CG13154_OG0006206	3
CG13155_OG0006196	1
CG13157_OG0002779	0
CG1316_OG0000430_OG0	2462
CG13168_OG0006184	27
CG1317_OG0011084	4144
CG13170_OG0006182	0
CG13171_OG0006180	1
CG13177_OG0012831	158
CG13185_OG0002928	590
CG13186_OG0006594	4
CG13192_OG0006567	479
CG13193_OG0006565	0
CG13196_OG0006560	20
CG13197_OG0006563	731
CG13202_OG0001123_OG0	6
CG13203_OG0006235	1013
CG13204_OG0006233	1903
CG13215_OG0002793_OG0	220
CG13216_OG0001568_OG0	8
CG13218_OG0002791_OG0	0
CG13220_OG0001573_OG0	2080
CG13223_OG0001571_OG0	0
CG13226_OG0002794_OG0	13
CG13227_OG0006218_OG0	0
CG13228_OG0011587_OG0	0
CG13229_OG0002786_OG0	13
CG13229_OG0002787_OG0	1719
CG13231_OG0006217	2
CG13239_OG0009815	3
CG1324_OG0007509	35
CG13243_OG0009147	10
CG13247_OG0010378	7
CG13248_OG0010371	654
CG13250_OG0011870	144
CG13251_OG0010355	1837
CG13252_OG0003952	1036
CG13258_OG0009399	107
CG13272_OG0008882	2
CG13280_OG0008881	22
CG13282_OG0008887	10
CG13285_OG0010583	926
CG13287_OG0010216	0
CG13288_OG0010220	1
CG13293_OG0003937	282
CG13295_OG0010231	638
CG13297_OG0010242	9
CG13299_OG0011864	0
CG13300_OG0003943	31
CG13305_OG0011196	3
CG13306_OG0011204	58
CG13308_OG0004102	0
CG13309_OG0011211	1
CG13310_OG0011207	0
CG13312_OG0011210	0
CG13313_OG0004105_OG0	9
CG13314_OG0011224	369
CG13315_OG0011237	758
CG13318_OG0004834	4365
CG13319_OG0006667	712
CG13321_OG0006673	1
CG13326_OG0006545	6
CG13330_OG0007271	9
CG13331_OG0007273	20
CG13332_OG0007274	158
CG13334_OG0007281	8
CG13337_OG0011662	254
CG13339_OG0007296	614
CG13344_OG0007304	1011
CG13358_OG0007351	125
CG13359_OG0012499	29
CG13360_OG0010145	114
CG13361_OG0003189	30
CG13362_OG0007862	140
CG13364_OG0001174_OG0	4
CG13365_OG0007831	732
CG13367_OG0003188_OG0	896
CG13369_OG0003181	2640
CG13375_OG0007847	1
CG13377_OG0007849	14
CG13380_OG0010135	5
CG13384_OG0003473	2307
CG13385_OG0012520	5
CG13386_OG0003471	6
CG1339_OG0006721	22
CG13390_OG0003479	661
CG13392_OG0003476	320
CG13397_OG0003469	73
CG13398_OG0003468	294
CG13403_OG0008236	0
CG13404_OG0008224	101
CG13405_OG0011376	3
CG13407_OG0004768	0
CG13408_OG0004770	123
CG13409_OG0004775	1417
CG13423_OG0007099	5
CG13426_OG0011654	2
CG13427_OG0003049	11
CG13428_OG0007100	8266
CG13430_OG0001658	490
CG13436_OG0006622	60
CG13437_OG0006285	1862
CG13438_OG0006243	0
CG1344_OG0012226	443
CG13442_OG0006244	8
CG13443_OG0006248	0
CG13445_OG0003880	0
CG13449_OG0009980	19
CG13454_OG0003875_OG0	0
CG13455_OG0009966	9
CG13457_OG0001288	27
CG13458_OG0004037	316
CG13460_OG0010841	30
CG13465_OG0000343_OG0	0
CG13471_OG0004048	11
CG13473_OG0010860	5
CG13474_OG0004049	1
CG13476_OG0012898	4
CG13481_OG0000339_OG0	34
CG13481_OG0000339_OG1	0
CG13484_OG0010886	428
CG13488_OG0001544_OG1	5
CG13492_OG0005946	0
CG13501_OG0005936	78
CG13502_OG0005931	617
CG13502_OG0012991	8
CG13506_OG0007028	862
CG13510_OG0006998	250
CG13511_OG0006997	82
CG13516_OG0006995	553
CG13526_OG0006986	1
CG13527_OG0006984	2
CG13531_OG0006978	841
CG13532_OG0006975	1288
CG13538_OG0005981	0
CG13539_OG0012044	4
CG1354_OG0007555	4777
CG13541_OG0012280	2
CG13544_OG0005976	6
CG13545_OG0012580	123
CG13551_OG0000540_OG1	97
CG13551_OG0012048	4613
CG13557_OG0012477	0
CG13558_OG0001556	1
CG13559_OG0012047	3
CG13561_OG0011643	443
CG13562_OG0011631	14
CG13575_OG0006892	124
CG13577_OG0001150_OG0	6
CG13578_OG0006898	7656
CG13579_OG0006013	25
CG1358_OG0006724	5825
CG13581_OG0002746	3
CG13585_OG0011574	3065
CG13587_OG0006025	75
CG13594_OG0006033	101
CG13599_OG0005537	52
CG1360_OG0006725	37
CG13601_OG0005534	830
CG13603_OG0005332	2083
CG13605_OG0005319	1529
CG13606_OG0005306	175
CG13607_OG0005318	117
CG13609_OG0012982	28
CG13613_OG0005278	0
CG13614_OG0002525_OG0	0
CG13615_OG0002524	0
CG13616_OG0005272	6
CG13618_OG0005267	210
CG13622_OG0005268	52
CG13623_OG0005265	1023
CG13625_OG0004618	1017
CG13627_OG0004629	157
CG13630_OG0004630	2100
CG13631_OG0004635	627
CG13634_OG0004637	95
CG13641_OG0004650	16
CG13643_OG0002274	56
CG13653_OG0002504	0
CG13654_OG0005174	244
CG13663_OG0011496	268
CG13667_OG0004090_OG0	637
CG13670_OG0011168	8
CG13671_OG0004086_OG0	877
CG13675_OG0000560_OG2	3
CG13676_OG0003984	20
CG13678_OG0000129_OG3	1
CG1368_OG0008241	1
CG13685_OG0010463	147
CG13689_OG0008772	36
CG13690_OG0008752	10
CG13692_OG0008754	88
CG13698_OG0010125	3099
CG13699_OG0003907_OG0	2
CG13705_OG0010610	133
CG13707_OG0010613	118
CG13708_OG0010614	50
CG1371_OG0006292	2346
CG13711_OG0010618	0
CG13712_OG0010619	0
CG13713_OG0010620	1
CG13716_OG0010627	19
CG13720_OG0004084	3
CG13721_OG0012208	420
CG13722_OG0011130	3
CG13723_OG0010915	6
CG13724_OG0010917	2
CG13725_OG0010918	11
CG13727_OG0004055	0
CG13728_OG0010923	4
CG13731_OG0011910	32
CG13733_OG0010089	3
CG13738_OG0011907	10
CG13739_OG0002891	23
CG13743_OG0006405	430
CG13744_OG0006409	0
CG13747_OG0006408	11
CG13748_OG0006626	3
CG13751_OG0001660_OG0	805
CG13760_OG0007606	924
CG13766_OG0009602	335
CG13771_OG0009612	3
CG13775_OG0003750_OG0	0
CG13784_OG0000956_OG0	442
CG13786_OG0003631	0
CG13796_OG0001883_OG0	733
CG13801_OG0000219_OG0	6
CG13801_OG0000219_OG1	0
CG13806_OG0011077	3
CG13807_OG0011075	278
CG13810_OG0011066	2
CG13813_OG0010189	69
CG13829_OG0011464	0
CG13833_OG0004687	5061
CG13837_OG0002276	0
CG13838_OG0011993	1
CG13841_OG0004694	606
CG13842_OG0004706	40
CG13847_OG0004737	13
CG13850_OG0004743	1387
CG13855_OG0004744	84
CG13856_OG0004745	277
CG13857_OG0004746	18
CG13862_OG0004760	0
CG13868_OG0007089	20753
CG13868_OG0013578	2476
CG13869_OG0007075	51
CG1387_OG0008528	9
CG13870_OG0007093	426
CG13871_OG0003047	33
CG13872_OG0007071	6
CG13875_OG0011381	93
CG13876_OG0001334_OG0	304
CG13877_OG0011937	109
CG13884_OG0000403_OG0	3
CG13887_OG0011343	8411
CG13891_OG0002060	8
CG13893_OG0011360	3554
CG13894_OG0004129	44
CG13895_OG0004128	700
CG13901_OG0011344	830
CG13907_OG0011337	3650
CG13912_OG0011325	63
CG13917_OG0011285	6903
CG13919_OG0011274	168
CG13920_OG0011271	653
CG13921_OG0011032	206
CG13924_OG0011054	174
CG13926_OG0011282	1041
CG13928_OG0011279	6165
CG13930_OG0011024	29
CG13931_OG0004073	15
CG13933_OG0011036	1406
CG13937_OG0011056	5355
CG13949_OG0003375	190
CG13950_OG0003376	206
CG13954_OG0006374	384
CG13955_OG0002890_OG0	89
CG13962_OG0012240	0
CG13970_OG0009133_OG0	0
CG13972_OG0005361	61
CG13983_OG0002696	0
CG13991_OG0000661_OG1	7
CG13992_OG0002070_OG0	321
CG13994_OG0011942	1173
CG13995_OG0000538_OG0	1024
CG13999_OG0000662_OG0	183
CG14005_OG0001926	619
CG14006_OG0001927	4
CG14007_OG0009567	0
CG14011_OG0003731	7
CG14013_OG0003734	9
CG14014_OG0009443	0
CG14015_OG0009446	693
CG14017_OG0003733	1
CG14020_OG0003686	1395
CG14022_OG0008831	352
CG14024_OG0003410_OG0	508
CG14034_OG0008836	10
CG14036_OG0008842	61
CG14042_OG0001816	369
CG14043_OG0003425	2058
CG14044_OG0008964	2615
CG14050_OG0000684	85
CG14052_OG0007777	17
CG14053_OG0012099	10
[truncated: 9,910 more rows]
