# Supplementary material for: Evolution of chemosensory tissues and cells across ecologically diverse Drosophilids
Source: Nat Commun. 2024 Feb 5;15:1047. doi: 10.1038/s41467-023-44558-4 (PMC10844241; doi:10.1038/s41467-023-44558-4)
Supplement: Supplementary file 18 — Supplementary Data 15 [file 41467_2023_44558_MOESM18_ESM.zip › all_count_tables_renamed/SANE10ANT_counts_trim_genes_FBids_1_1_sorted.txt]

128up_OG0006588	989
14-3-3epsilon_OG0002478	7990
14-3-3epsilon_OG0001126_OG1	16233
140up_OG0004534	723
18w_OG0003044	1011
26-29-p_OG0010897	6155
2mit_OG0000576_OG0	59
5-HT1A_OG0006644	12
5-HT1B_OG0006647	60
5-HT2A_OG0000287_OG0	167
5-HT2B_OG0011472	1054
5-HT7_OG0005777	39
5PtaseI_OG0005188	1370
7B2_OG0004187	3191
a_OG0006460	466
a10_OG0010691	279655
a5_OG0009037	128040
a6_OG0007651	615
AANATL2_OG0003640	758
AANATL4_OG0000091_OG1	1
AANATL7_OG0007605	3
Aasdh_OG0001831	4134
Aatf_OG0001947	432
aay_OG0011265	9336
ab_OG0009683	611
ab_OG0009684	139
ABCB7_OG0011281	3229
Pmp70_OG0003257	5696
Abd-B_OG0005000	2
Abi_OG0002227_OG0	797
Abl_OG0010722	3247
abo_OG0009656	404
Abp1_OG0010565	1321
abs_OG0003097	1218
ac_OG0007843	0
Ac13E_OG0008321	985
Ac3_OG0009573	1767
Ac78C_OG0010320	1118
Acam_OG0000252_OG0	2
Acam_OG0000252_OG1	0
Acam_OG0005131	0
CG9149_OG0011313	389
Acbp1_OG0009246	706
Acbp2_OG0010415	1049
Acbp4_OG0000311_OG0	0
Acbp4_OG0000311_OG1	9
Acbp6_OG0010414	506
ACC_OG0007193	8907
AcCoAS_OG0000812	23839
Ace_OG0000652_OG0	649
Acer_OG0000953_OG0	4425
Acer_OG0003808	114
Acf_OG0002671	1274
Achl_OG0002770	730
acj6_OG0008333	244
acj6_OG0008334	1046
Ack_OG0010507	2556
Ack-like_OG0006546	1271
Acn_OG0009540	5642
CG5009_OG0006075	5234
Acox57D-d_OG0006913	9
Acox57D-p_OG0001151	1385
Acp1_OG0009317	2387
Acp32CD_OG0009664	0
Acp65Aa_OG0003939	0
Acph-1_OG0001513	373
CG12512_OG0008829	1128
CG18155_OG0007972	95
Acsl_OG0007133	14812
Act42A_OG0000022_OG0	2888
Act42A_OG0000022_OG1	18116
Act42A_OG0000022_OG3	2065
Act42A_OG0000022_OG4	5745
Act42A_OG0000022_OG5	1329
Actn_OG0003148_OG0	5527
Actn3_OG0011403_OG0	1
ACXB_OG0000046_OG0	1
ACXB_OG0000046_OG1	5
ACXB_OG0000046_OG2	0
ACXB_OG0000046_OG2.2	0
ACXD_OG0004078_OG0	706
Acyp_OG0009408	0
Acyp2_OG0011498	670
Ada_OG0002342	28
Ada1-2_OG0003777_OG0	369
Ada2a_OG0005051	332
Ada2b_OG0004799	291
Ada3_OG0007872	896
AdamTS-A_OG0005247	197
AdamTS-A_OG0012010	6
AdamTS-B_OG0008089	2030
Adar_OG0007649	817
Adat1_OG0003596	71
Adck1_OG0006032	524
Adck5_OG0010063	948
ADD1_OG0006579	693
Adf1_OG0001636_OG0	244
Adgf-A_OG0001991_OG0	5
Adgf-A_OG0003900	17
Adgf-A2_OG0010109	2
Adgf-B_OG0010108	0
Adgf-C_OG0001030_OG0	1314
Adgf-D_OG0002208_OG0	44
Adgf-E_OG0006152	1
Adh_OG0003395_OG0	0
Adi1_OG0010940	951
AdipoR_OG0004727	5871
CG3809_OG0004951	0
AdenoK_OG0003918_OG0	1351
Ady43A_OG0002958	2160
AdoR_OG0005733	46
adp_OG0006108	912
AdSS_OG0000854_OG0	6601
Aduk_OG0004873	2305
Ae2_OG0010984	4184
CG6512_OG0010913	4959
aft_OG0006080	366
Afti_OG0005567	735
Ag5r_OG0008212	5
Ag5r2_OG0008213	0
AGBE_OG0007237	4362
AgmNAT_OG0001753	12
ago_OG0010530	1731
AGO1_OG0007307	5604
AGO2_OG0000119_OG0	10152
Agpat1_OG0008448	2470
Agpat2_OG0003465	7408
Agpat3_OG0004018	3356
Agpat4_OG0004019_OG0	313
ADPS_OG0002932	2894
agt_OG0001016_OG0	10
Spat_OG0007723	86
Ahcy_OG0001195_OG0	932
AhcyL1_OG0011110	4138
AIF_OG0001225	1112
AIMP1_OG0007108	847
AIMP2_OG0009977	845
AIMP3_OG0005998	979
Adk1_OG0010829	10257
Adk3_OG0005467	463
Ak6_OG0007201	294
Akap200_OG0000367_OG0	186
Akh_OG0010512	6
AkhR_OG0009627	3
akirin_OG0010441	2608
Akr1B_OG0001292	7407
Akt1_OG0005415	1688
al_OG0008749	54
Aladin_OG0007570	402
AlaRS_OG0003477	2489
AlaRS-m_OG0010596	1811
Alas_OG0006853	7523
alc_OG0006389	9028
Ald1_OG0005647	36350
Ald2_OG0005645	0
Aldh_OG0003615	32295
Aldh-III_OG0006742	16828
Aldh7A1_OG0003841_OG0	16
Alg-2_OG0001588_OG0	2061
Alg1_OG0002607_OG0	1177
Alg10_OG0000709_OG0	511
Alg11_OG0012170	2071
CG8412_OG0004562	1087
Alg14_OG0001194_OG0	132
Alg2_OG0010641	1460
Alg3_OG0003012	65
Alg3_OG0006966	470
CG5287_OG0001281	456
CG5287_OG0003790	470
Alg9_OG0005173	708
Alh_OG0004317	2318
Alh_OG0004319	725
Alh_OG0011430	756
alien_OG0009301	2771
ALiX_OG0005343	3293
Alk_OG0006414	240
CG12179_OG0001176_OG0	95
Alp1_OG0010289	0
Alp10_OG0010194	2
Alp11_OG0008522	177
Alp12_OG0003717	292
Alp13_OG0001034	74
Alp2_OG0000261_OG0	9
Alp2_OG0000261_OG1	0
Alp4_OG0005779	4012
Alp6_OG0006360	78
Alp7_OG0003030	1
Alp9_OG0003931	1
alph_OG0000083_OG0	2
alph_OG0005113	5698
alpha-Catr_OG0006852	5586
alpha-Est1_OG0004357	15050
alpha-Est10_OG0004350	4488
alpha-Est2_OG0000314	328
alpha-Est3_OG0004356	646
alpha-Est6_OG0004354	0
alpha-Est7_OG0001351	2162
alpha-Est8_OG0004352	6757
alpha-Est9_OG0004351	250
alpha-Man-Ia_OG0003130	293
alpha-Man-Ia_OG0003131	610
alpha-Man-Ia_OG0001168	1089
alpha-Man-Ib_OG0005087	1146
alpha-Man-Ic_OG0011549	0
alpha-Man-IIa_OG0004878	2037
alpha-Man-IIb_OG0005229	7488
alpha-PheRS_OG0008296	1426
alpha-Spec_OG0011040	17255
alpha4GT1_OG0000948	1159
alphaCOP_OG0011275	5799
alphaSnap_OG0010384	6396
alphaTub67C_OG0010998	44
Alr_OG0008278	865
alrm_OG0002498	117
Als2_OG0009863	2991
alt_OG0004894	3035
aly_OG0004083	1
Ama_OG0002112	2
Amacr_OG0009433	1014
amd_OG0001918	2294
Amnionless_OG0008741	178
amon_OG0011540	3713
amos_OG0003702_OG0	0
AMPdeam_OG0008245	5810
Amph_OG0007204	6712
AMPKalpha_OG0001698	5208
Amt_OG0004607	13555
Amun_OG0008385	4224
amx_OG0007575	439
Amy-p_OG0000157_OG0	1
Amy-p_OG0000157_OG0.2	0
Amyrel_OG0006416	15
ana_OG0006403	5
ana1_OG0002269	1242
ana2_OG0007120	226
ana3_OG0006194	220
Ance-2_OG0003658	7
Ance-3_OG0001891_OG0	2597
Ance-3_OG0009407	2199
Ance-4_OG0006406	0
Ance-5_OG0005870	118
anchor_OG0010100	4456
Andorra_OG0011741	0
Ank2_OG0010460	16283
Ankle2_OG0000780	1497
l(2)35Be_OG0003404_OG0	0
anox_OG0007490	2068
Ant2_OG0008041	15
antdh_OG0008007	85638
Antp_OG0002113	17
antr_OG0007227	15
AnxB10_OG0008082	7974
AnxB11_OG0008196	3920
AnxB9_OG0004410	16244
aop_OG0003458	738
aos_OG0010741	494
Aos1_OG0002145_OG0	828
AOX1_OG0005242	4873
AOX2_OG0000143_OG0	16868
AOX2_OG0000143_OG1	29
AOX4_OG0001465	19723
ap_OG0005832	108
AP-1-2beta_OG0008273	7943
AP-1gamma_OG0007680	7082
AP-1mu_OG0005553	3047
AP-1sigma_OG0005334	4836
AP-2alpha_OG0008751	3294
AP-2mu_OG0004736	2623
AP-2sigma_OG0004385	853
Apc_OG0005387	2185
APC10_OG0005888	471
Apc2_OG0005308	100
APC4_OG0003171_OG0	471
APC7_OG0001703	1
ApepP_OG0000963	1065
aph-1_OG0003552_OG0	613
aPKC_OG0006607	404
aPKC_OG0006608	92
aPKC_OG0006609	95
Aplip1_OG0011323	2229
apn_OG0002443_OG0	0
apolpp_OG0012638	125
app_OG0010830	1226
APP-BP1_OG0010070	596
Appl_OG0007834	28870
Aprt_OG0004075	411
Aps_OG0010085	2207
apt_OG0002733	319
CG18815_OG0010034	4608
AQP_OG0007242	600
aqrs_OG0005393	0
aqz_OG0001049_OG1	12879
ara_OG0009939	21
aralar1_OG0001518	4293
Arc1_OG0002768_OG0	5747
Arc2_OG0006127	1011
Arc42_OG0001370_OG0	1459
Archease_OG0002289_OG0	357
Arf51F_OG0006831	1545
Arf79F_OG0012164	6555
ArfGAP1_OG0010836	1765
ArfGAP3_OG0003816_OG0	0
Arfip_OG0005451	680
Arfrp1_OG0007681	279
arg_OG0003183	30
arg_OG0007835	8
Argk_OG0011233	56646
Argk_OG0011925	413
Argl_OG0009800	25
CG31469_OG0002209_OG0	506
ArgRS_OG0008151	890
ArgRS-m_OG0004367	724
ari-1_OG0007878	2023
ari-2_OG0003028	1615
Arl1_OG0010003	1301
Arl2_OG0004816	282
Arl5_OG0011164	489
Arl6_OG0007042	1561
Arl6IP1_OG0004993	1540
Arl8_OG0004797	2041
arm_OG0007636	9652
armi_OG0002027	468
Arp1_OG0004441	3262
Arp10_OG0007423	942
Arp2_OG0001770	1245
Arp3_OG0010555	1029
Arp5_OG0001448_OG0	386
Arp53D_OG0011600	1
Arp6_OG0008512	677
Arp8_OG0007614	498
Arpc1_OG0009187	3369
Arpc2_OG0009417	1289
Arpc3A_OG0005226	489
Arpc3B_OG0008590	2
Arpc4_OG0008719	1286
Arpc5_OG0008957	461
arr_OG0007264	793
Arr1_OG0009490	400
Arr2_OG0004099	549
Ars2_OG0005840	5449
Art1_OG0004911	752
Art2_OG0008773	9
Art3_OG0004604	485
Art4_OG0004574	252
Art6_OG0004528_OG0	0
Art7_OG0001547_OG0	508
Art8_OG0009662	115
Art9_OG0002219_OG0	0
Arts_OG0000486_OG0	1443
aru_OG0003377	3932
Arv1_OG0013036	365
arx_OG0009914	47
Asap_OG0007180	3904
Asator_OG0002682_OG1	1979
Asciz_OG0010646	170
ase_OG0007840	35
asf1_OG0009889	786
ash1_OG0000982_OG0	171
ash2_OG0004623	1572
Ask1_OG0004518	2686
asl_OG0004217	48
AsnRS_OG0003707	1638
AsnRS-m_OG0006452	367
AsnS_OG0000992	228
asp_OG0004633	1
Asph_OG0006509	3820
ASPP_OG0006932	7328
CG9572_OG0008488	2234
AspRS_OG0006665	2104
AspRS-m_OG0008886	2607
asrij_OG0006972	1027
asRNA:CR31429_OG0002339_OG0	319
asRNA:CR42743_OG0003772_OG0	0
asRNA:CR43299_OG0012338_OG0	1
asRNA:CR43426_OG0012535_OG0	0
asRNA:CR43454_OG0002277_OG0	5
asRNA:CR43463_OG0001607_OG0	356
asRNA:CR43809_OG0003675_OG0	0
asRNA:CR44106_OG0002406_OG0	21
asRNA:CR44169_OG0002969_OG0	1760
asRNA:CR44179_OG0001455_OG0	1682
asRNA:CR44372_OG0000331_OG0	1
asRNA:CR44372_OG0000331_OG1	3
asRNA:CR44894_OG0012090_OG0	0
asRNA:CR45044_OG0005605_OG0	191
asRNA:CR45195_OG0000203_OG0	95
asRNA:CR45195_OG0000203_OG1	19
asRNA:CR45350_OG0001645_OG0	2415
asRNA:CR45943_OG0010336	980
asRNA:CR46029_OG0000226_OG0	12
asRNA:CR46029_OG0000226_OG1	2
asRNA:CR46139_OG0003106_OG0	45
asRNA:CR46246_OG0011916	1
asRNA:CR46354_OG0002193_OG0	429
asRNA:CR46473_OG0000925_OG0	10
Ass_OG0001346	7
ast_OG0003560	717
AstA_OG0004634	5
AstA-R1_OG0000689	175
AstA-R2_OG0005396	3
AstC_OG0009668	0
AstC-R1_OG0010134	18
AstC-R2_OG0001295_OG0	13
AstCC_OG0009669	0
asun_OG0002419_OG0	277
Asx_OG0006138	2140
Atac1_OG0003748_OG0	227
Atac2_OG0009508	402
Atac3_OG0000828	901
Tat_OG0001330	3643
Ate1_OG0003045	2329
Atet_OG0003384	3497
Atf-2_OG0006059	477
Atf3_OG0007763	451
Atg1_OG0009929	225
Atg1_OG0009931	2589
Atg10_OG0001598	94
Atg101_OG0008681	910
Atg12_OG0011904	308
Atg13_OG0004817	743
Atg14_OG0005089	1129
Atg16_OG0005703	927
Atg17_OG0004232	2853
Atg18a_OG0011152	1547
Atg18b_OG0001271_OG0	133
Atg2_OG0011112	3122
Atg3_OG0009922	1568
Atg4a_OG0009014	1650
Atg4b_OG0005256	970
Atg5_OG0007974	657
Atg6_OG0005323	1308
Atg7_OG0006714	640
Atg8a_OG0008043	9168
Atg8b_OG0005571	0
Atg9_OG0006487	1136
atilla_OG0011822	5321
atk_OG0010362	2
atl_OG0001399	6347
atms_OG0004154	885
ato_OG0004804	0
Atox1_OG0012695	838
ATP6AP2_OG0004869	18659
ATP7_OG0008369	1156
ATP8A_OG0007260	12865
ATP8A_OG0007261	753
Atpalpha_OG0002140	33973
ATPCL_OG0006680	12791
ATPsynB_OG0010987	10096
ATPsynbeta_OG0005823	52153
ATPsynbetaL_OG0001317	15
ATPsynC_OG0005792	24776
ATPsynCF6_OG0005500	6122
ATPsynCF6L_OG0010605	0
ATPsynD_OG0004477	14351
ATPsyndelta_OG0007526	8239
ATPsynE_OG0005568	6504
ATPsynG_OG0009657	8697
ATPsyngamma_OG0005690	12047
ATPsynGL_OG0009315	1
ATPsynO_OG0012619	9906
AttC_OG0000164_OG0	275
AttC_OG0007258	10
AttD_OG0004890	2
Atu_OG0002096	827
Atx-1_OG0012102	84
Atx2_OG0011501	9013
Atxn7_OG0003444	786
aub_OG0000482_OG0	9
aurA_OG0004964	39
aurB_OG0009647	26
aust_OG0001881	5
aux_OG0003096_OG0	2628
ave_OG0006159	345
Aven_OG0003291	297
awd_OG0002664	7341
Awh_OG0010478	1
axed_OG0010262	281
Axn_OG0005720	1355
axo_OG0003993	1316
axo_OG0010625	582
axo_OG0010626	1947
axo_OG0010628	299
Axs_OG0008319	823
Axud1_OG0003447	1412
az2_OG0006736	278
azot_OG0000210_OG0	2
azot_OG0000210_OG1	6
b_OG0009189	618
B-H1_OG0000267_OG0	1055
B-H1_OG0000267_OG1	689
B4_OG0009202	7439
B52_OG0001376_OG0	9452
b6_OG0007653	34
B9d1_OG0005246	444
B9d2_OG0005830	489
bab1_OG0011327	83
bab1_OG0011328	103
bab2_OG0011326	3983
babo_OG0006628	1279
babos_OG0007027	184
Bacc_OG0008947	19224
Bace_OG0000801_OG0	2
baf_OG0003792	949
bai_OG0005189	2392
Balat_OG0007229	6
Baldspot_OG0010721	5779
ball_OG0001092_OG1	289
bam_OG0005170	1
bap_OG0001358_OG0	0
Bap111_OG0007677	2065
Bap170_OG0000903_OG0	1563
Bap55_OG0005900	949
Bap60_OG0008560	1697
IMPPP_OG0000305_OG1	8585
barc_OG0010291	847
bark_OG0008784	1384
barr_OG0000425_OG0	686
baz_OG0008596	4508
bb8_OG0005496	1
bbc_OG0007266	5575
CG18067_OG0007098	7056
bbg_OG0010871	33
bbg_OG0010872	164
BBIP1_OG0004876	915
BBS1_OG0010413	1087
BBS4_OG0002785_OG0	589
BBS5_OG0002086	2185
BBS8_OG0008755	2061
BBS9_OG0006919	11164
bbx_OG0008688	3592
bc10_OG0010387_OG0	429
BCAS2_OG0005540	599
bcd_OG0002111_OG0	0
bchs_OG0003722	457
BCL7-like_OG0007566	305
bcn92_OG0007793	940
Bdbt_OG0004400	521
bdg_OG0006805	2554
bdl_OG0003385	1135
Bdp1_OG0009215	576
be_OG0000785	958
BEAF-32_OG0006164	1195
beag_OG0004860	1030
beat-Ia_OG0011784	110
beat-Ib_OG0009146	11
beat-Ic_OG0001866_OG0	1
beat-IIa_OG0005482	46
beat-IIb_OG0005481	81
beat-IIIa_OG0009463	212
beat-IIIb_OG0009460	92
beat-IIIc_OG0003687	90
beat-IV_OG0005508	865
beat-Va_OG0005024	16
beat-Vb_OG0005021	299
beat-Vc_OG0001062_OG0	24
beat-VII_OG0011542	120
beat-VII_OG0011544	179
beg_OG0004008	361
bel_OG0001048	9504
Bem46_OG0008920	575
ben_OG0000514_OG0	3606
Best1_OG0002590_OG0	10517
Best2_OG0010251	2563
Best3_OG0009963	0
Best4_OG0000558_OG0	1
Bet1_OG0003845_OG0	1061
Bet3_OG0004072	801
beta-PheRS_OG0005298	1183
beta-Spec_OG0007697	22097
beta'COP_OG0009212	3618
beta3GalTII_OG0012738	275
beta4GalNAcTA_OG0006521	689
beta4GalNAcTB_OG0002610	302
beta4GalT7_OG0005195	246
betaCOP_OG0008653	6343
betaggt-I_OG0008962	1121
betaGlu_OG0002667	351
CG32396_OG0011696	2
Bgb_OG0011276	517
bgcn_OG0001647	341
bgm_OG0009412	36336
BHD_OG0010421	465
bi_OG0003201	1717
bi_OG0012904	206
BI-1_OG0004087	8771
bib_OG0001843_OG0	4
BicC_OG0009143	2
BicD_OG0009474	2130
CG11873_OG0005086	1485
bif_OG0003277	971
bif_OG0012761	225
BigH1_OG0001085_OG0	0
bigmax_OG0005365	489
Bili_OG0002506_OG0	486
bin_OG0010286	0
Bin1_OG0005423	620
bin3_OG0007310	2831
bip1_OG0010560	408
Bka_OG0009250	392
blanks_OG0011885_OG0	102
Blimp-1_OG0010196	3949
Blm_OG0002608	129
Blos1_OG0006148	398
Blos2_OG0010078	363
Blos3_OG0009918	283
Blos4_OG0010933	370
blot_OG0010924	78698
blow_OG0006726	671
blp_OG0005216	558
blw_OG0006982	39613
bma_OG0010967	3
Bmcp_OG0010022	1034
bmm_OG0010858	1636
bnb_OG0001206_OG1	232
CG5059_OG0012191	2175
bnk_OG0005787	0
bnl_OG0004512	217
boca_OG0006727	1810
bocks_OG0002575_OG0	695
BOD1_OG0005544	2068
boi_OG0007601	110
boi_OG0007603	20
boil_OG0012322	9
bol_OG0011238	1358
boly_OG0007153	1
BomBc1_OG0001623	5
BomBc2_OG0000769_OG0	171
BomBc3_OG0004769	632
BomT3_OG0011469	914
bon_OG0004934	1461
bond_OG0004726	1119
bonsai_OG0007008	1001
Boot_OG0006400	2
bor_OG0004967	839
bora_OG0003911	22
BORCS5_OG0008208	894
BORCS6_OG0011365	636
BORCS7_OG0007103	204
borr_OG0009292	141
boss_OG0005676	6531
botv_OG0006642	639
bou_OG0007819	851
bowl_OG0008785	409
BoYb_OG0000400_OG0	0
br_OG0007659	25
br_OG0011928	1
Br140_OG0001629	894
brat_OG0001919	583
Brca2_OG0000883	512
Brd_OG0010852	0
CG7154_OG0009310	1396
Brd8_OG0002488	811
Bre1_OG0010209	1755
Brf_OG0005483	298
Brf_OG0005485	68
brk_OG0007975	987
brm_OG0009999	3123
Brms1_OG0008442	978
Bro_OG0011272	1
brp_OG0000499_OG1	3434
l(3)72Ab_OG0009997	3199
bru1_OG0009737	100
bru1_OG0009738	538
bru2_OG0009740	6529
bru2_OG0011823	610
bru2_OG0012161	229
bru3_OG0010907	509
bru3_OG0011909	67
Bruce_OG0004896	9877
brun_OG0003663	1792
brv1_OG0000706_OG0	0
brv2_OG0010919	0
brv3_OG0011666	24
BRWD3_OG0005288	3779
brwl_OG0009277	839
bs_OG0003002	213
bs_OG0006897	222
bsf_OG0001906_OG0	3157
Bsg_OG0009780	9921
Bsg25D_OG0003412_OG0	2231
bsh_OG0009110	0
bsk_OG0012344	3881
bt_OG0000537_OG1	20
BTBD9_OG0000546_OG0	879
BtbVII_OG0011887	3045
btd_OG0007557	351
Btk29A_OG0001838	715
Btk29A_OG0011763	9
btl_OG0002041	17
btn_OG0004719	12
Btnd_OG0008611	8
btsz_OG0001035_OG1	791
btsz_OG0004581	76
btv_OG0003692	1987
btv_OG0009487	4454
btz_OG0005342	2201
Bub1_OG0001806_OG0	906
Bub3_OG0005120	711
BubR1_OG0000657_OG0	385
Buffy_OG0006561	508
bug_OG0006803	1443
Bug22_OG0009372	712
BuGZ_OG0008876	1916
CG8270_OG0010257	619
bun_OG0000556	2142
bun_OG0009749	4101
bur_OG0003683_OG0	2003
Burs_OG0001045_OG0	0
bves_OG0007497	767
bves_OG0007499	495
bw_OG0006000	3
bwa_OG0009122	180
bwa_OG0012525	208
Bx_OG0008666	11
Bx_OG0008667	202
Bx42_OG0007682	2096
by_OG0005550	3276
byn_OG0010803	0
bys_OG0007950	682
c-cup_OG0012143	0
c(3)G_OG0001464_OG0	577
c11.1_OG0007569	3207
c12.1_OG0007568	1265
c12.2_OG0007567	1972
C15_OG0002126_OG0	50
C1GalTA_OG0009799	872
C3G_OG0007801	2786
C901_OG0008027	24
ca_OG0005700	4589
Ca-alpha1D_OG0009140	5050
Ca-alpha1T_OG0003323	3913
Ca-beta_OG0009681	933
Ca-Ma2d_OG0009139	1299
CaBP1_OG0008860	2978
cac_OG0000605_OG0	788
cact_OG0009392	7636
cactin_OG0003129	1006
cad_OG0009437	1
Cad74A_OG0010922	35
Cad86C_OG0002368	2590
Cad87A_OG0001088_OG0	958
Cad89D_OG0001058_OG0	2
Cad96Ca_OG0011497	653
Cad96Cb_OG0005172	0
Cad99C_OG0005704	331
CadN_OG0000277_OG1	29
Caf1-105_OG0002830	232
Caf1-180_OG0007408	302
Caf1-55_OG0001036	1369
cag_OG0001595_OG0	0
CAH1_OG0009192	10298
CAH13_OG0002843	0
CAH14_OG0002807	0
CAH15_OG0006256	0
CAH16_OG0000498_OG1	4
CAH2_OG0001000_OG0	5433
CAH3_OG0003177	2197
CAH5_OG0005796	3
CAH7_OG0000840	3714
CAH8_OG0004748	8
CAH9_OG0005622	25
CAHbeta_OG0002334	384
cal1_OG0002556_OG0	722
CalpA_OG0003035	5273
CalpB_OG0010971	2122
CalpC_OG0008186	490
Calr_OG0005564	23044
Cals_OG0013279_OG0	3166
Calx_OG0002139_OG0	18
Calx_OG0004417	2127
Calx_OG0004418	1000
calypso_OG0006121	455
Cam_OG0012053	7307
CaMKI_OG0012767	8478
CaMKII_OG0013280	9129
Camp_OG0005907	699
Camta_OG0006364	1154
Camta_OG0006365	263
can_OG0004061_OG0	44
CanA1_OG0005778	130
CanB_OG0000231_OG0	1116
CanB_OG0000231_OG1	1202
Cand1_OG0009382	2705
CAP_OG0000587_OG0	8625
CAP_OG0012405	36
Cap-D2_OG0005121	375
Cap-D3_OG0009448	311
Cap-G_OG0002924	791
Cap-H2_OG0004906	908
Capa_OG0005712	1
Caper_OG0009347	7637
Capr_OG0010138	2087
caps_OG0010156	1218
caps_OG0010157	1069
capt_OG0009025	4350
capu_OG0000612_OG0	379
car_OG0007437	522
CARPA_OG0007960	10
CARPB_OG0007554	14
CarT_OG0009432	8
cas_OG0004236	3
casp_OG0006502	1809
cass_OG0009476	6016
Cat_OG0003869	25541
cathD_OG0002862	19935
cato_OG0006491	0
Catsup_OG0009538	1106
caup_OG0009938	8
cav_OG0000654	259
caz_OG0003243_OG0	2067
cbc_OG0007265	602
Cbl_OG0002051_OG0	1562
CBP_OG0001721	71
CBP_OG0007971	65
Cbp20_OG0005066	720
Cbp53E_OG0006447	1704
Cbp80_OG0007913	626
Cbp80_OG0007915	656
Cbs_OG0003124	3047
cbs_OG0007263	943
cbt_OG0008760	4688
Cby_OG0004789	853
Cc2d2a_OG0002702	770
CCAP_OG0011467	5
CCAP-R_OG0000870	10
ccb_OG0012089	1
CCDC151_OG0011900	15
CCDC53_OG0009785	430
Ccdc58_OG0010399	363
Ccdc85_OG0008917	81
CCHa1_OG0004530	1
CCHa1-R_OG0006065	8
CCHa2_OG0002186_OG0	591
CCHa2-R_OG0005836	234
Cchl_OG0004776	2508
CCKLR-17D1_OG0003334	23
CCKLR-17D1_OG0008675	352
CCKLR-17D1_OG0011744	12
CCKLR-17D3_OG0008678	255
Ccm3_OG0005250	1790
Ccn_OG0010106	793
Ccn_OG0010107	951
Ccn_OG0012179	410
Ccp84Ab_OG0000178_OG0	2
Ccp84Ac_OG0001349_OG0	0
Ccp84Ae_OG0002110_OG0	0
Ccp84Af_OG0000109_OG0	0
Ccp84Af_OG0000109_OG1	0
Ccp84Af_OG0000109_OG2	0
Ccp84Ag_OG0001348_OG0	0
Ccs_OG0006299	1665
CCT1_OG0002281_OG0	4370
CCT2_OG0003145	5302
CCT3_OG0004995	5107
CCT4_OG0000979	3765
CCT5_OG0006600	4571
CCT6_OG0008508	4885
CCT7_OG0004839	1604
CCT7_OG0004841	768
CCT8_OG0007117	7087
Ccz1_OG0010481	640
cd_OG0004708	36
CD98hc_OG0001357_OG0	6432
Cda4_OG0008701	23
Cda5_OG0008721	653
Cda9_OG0002707	0
CDase_OG0005749	503
cdc14_OG0009306	2435
Cdc16_OG0005493	621
Cdc23_OG0009421	424
Cdc27_OG0010426	1596
Cdc2rk_OG0006290	527
Cdc37_OG0011041	3277
Cdc42_OG0008268	1952
Cdc45_OG0007388	348
Cdc5_OG0011371	1532
CDC50_OG0008483	5921
Cdc6_OG0002054	65
Cdc7_OG0007729	1774
Cdep_OG0002087	1946
Cdep_OG0004159	2212
CdGAPr_OG0009111	1673
cdi_OG0000729	2397
cDIP_OG0004394	11126
Cdk1_OG0000555_OG0	191
Cdk12_OG0009875	1223
Cdk2_OG0002391	152
CDK2AP1_OG0008015	734
Cdk4_OG0006632	405
Cdk5_OG0002993	627
Cdk5alpha_OG0009389	4679
Cdk7_OG0001724	488
Cdk8_OG0010977	222
Cdk9_OG0007009	505
Cdlc2_OG0000234_OG1	4377
cdm_OG0002482	1767
Cds_OG0010549	3009
Ced-12_OG0009727	710
ced-6_OG0006366	7381
CenB1A_OG0004675	1851
CenG1A_OG0003595_OG0	3372
CenG1A_OG0009182	127
Cenp-C_OG0002322	566
Cep135_OG0009952	1224
Cep135_OG0009954	1047
cep290_OG0004127	2156
Cep89_OG0006812	3
Cep97_OG0008778	1495
cer_OG0012078	1137
Cerk_OG0004182	7389
cert_OG0011161	2511
Cf2_OG0008971	1221
Cfp1_OG0007571	626
CG5789_OG0004615	545
cg_OG0006533	4178
CG10000_OG0005395	1
CG10005_OG0004963	6
CG10011_OG0005399	925
CG10013_OG0002410_OG0	0
CG10019_OG0008786	253
CG10026_OG0009081	419
CG10029_OG0004344	0
CG10031_OG0008792	14
CG10035_OG0004420	5350
CG10038_OG0001436_OG0	684
CG10041_OG0012259_OG0	0
CG10051_OG0007036	0
CG10053_OG0004336	263
CG10055_OG0004329	1420
CG10062_OG0007038	216
CG10063_OG0010284	3
CG10064_OG0010282	38
CG10068_OG0004321	1276
CG10073_OG0000065_OG2	1
CG10075_OG0010279	668
CG10077_OG0010277	31314
CG10082_OG0005964	13647
CG10086_OG0001355	0
CG10089_OG0010567	827
CG10098_OG0004320	1851
CG10104_OG0006132	0
CG10116_OG0010569	5
CG10126_OG0005023	9598
CG10132_OG0009091	3244
CG10137_OG0009093	2749
CG10139_OG0006151	712
CG10140_OG0010573	4
CG10147_OG0010256	192
CG10151_OG0006160	458
CG10154_OG0010575	1
CG10163_OG0010252	0
CG10164_OG0001489	1
CG10165_OG0011781	295
CG10171_OG0010163	539
CG10175_OG0005507	85
CG10177_OG0001079_OG0	0
CG10184_OG0005509	62
CG10185_OG0005203	416
CG10189_OG0009087	339
CG10194_OG0009085	243
CG10195_OG0003572	438
CG10205_OG0006168	184
CG10208_OG0005527	254
CG10209_OG0006169	717
CG10211_OG0009505	387
CG10222_OG0010165	184
CG10226_OG0010249	368
CG10237_OG0003462	32931
CG1024_OG0004294	645
CG10252_OG0011517	0
CG10254_OG0002565	3189
CG10257_OG0006606	2719
CG10264_OG0005208	6
CG10265_OG0006935	145
CG10274_OG0003940	1053
CG10280_OG0004257	0
CG10283_OG0001907_OG0	297
CG10286_OG0004292	458
CG10298_OG0004288	10
CG10300_OG0005516	0
CG10301_OG0005515	0
CG10307_OG0005957	182
CG10311_OG0004972	1177
CG10317_OG0004974	0
CG10321_OG0005965	2741
CG10324_OG0004994	465
CG10332_OG0005992	1
CG10333_OG0009507	1533
CG10336_OG0009516	59
CG10337_OG0009096	1049
CG10338_OG0009517	471
CG10339_OG0006873	576
CG10340_OG0001059_OG0	1656
CG10341_OG0009518	243
CG10343_OG0009520	355
CG10344_OG0007020	78
CG10345_OG0002430_OG0	17196
CG10347_OG0000607_OG0	251
CG10348_OG0003704	81
CG10352_OG0008207	1
CG10353_OG0008206	1277
CG10357_OG0010470	49266
CG10359_OG0010469	924
CG10361_OG0010014	16
CG10362_OG0008202	1795
CG10365_OG0005518	1051
CG10366_OG0009102	966
CG10375_OG0005526	918
CG10376_OG0009519	970
CG10383_OG0001909	1766
CG10384_OG0007018	6
CG10405_OG0004983	28
CG10407_OG0005207	30
CG10413_OG0003703_OG0	1351
CG10417_OG0013094	2298
CG10418_OG0010832	295
CG10425_OG0002500	1033
CG10428_OG0001263_OG0	289
CG10431_OG0001914	235
CG10433_OG0006904	179
CG10435_OG0002296_OG0	1159
CG10444_OG0007082	874
CG10445_OG0001356	224
CG10459_OG0001605_OG0	0
CG10462_OG0009105	656
CG10463_OG0009108	585
CG10466_OG0012145	349
CG10467_OG0010233	694
CG10469_OG0010232	128
CG10470_OG0009541	1085
CG10472_OG0000811_OG0	152
CG10479_OG0010225	656
CG10481_OG0009114	8
CG10483_OG0010221	826
CG10486_OG0010219	0
CG10492_OG0009544	1084
CG10494_OG0006908	289
CG10495_OG0009546	346
CG10505_OG0006927	11
CG10508_OG0010314	7013
CG10510_OG0003948	3
CG10513_OG0005163	4122
CG10514_OG0005162	18
CG10516_OG0009998	280
CG10527_OG0002810_OG0	12086
CG10543_OG0006262	4672
CG10550_OG0000747	10105
CG10555_OG0008527	1225
CG10561_OG0009552	1514
CG10565_OG0010321	1324
CG10576_OG0010200	2215
CG10581_OG0010326	4
CG10584_OG0010328	218
CG10587_OG0000094_OG0	1
CG10587_OG0000094_OG1	0
CG10587_OG0000094_OG2	0
CG10589_OG0003950	0
CG10591_OG0010195	4
CG10597_OG0003317	0
CG10598_OG0011740	0
CG10600_OG0009530	3673
CG10602_OG0009532	4590
CG10616_OG0010838	1440
CG10621_OG0001911	34
CG10623_OG0001912	375
CG10628_OG0009107	639
CG10631_OG0001241	3519
CG10646_OG0009949	462
CG10654_OG0009947	48
CG10657_OG0009951	397
CG10660_OG0010840	315
CG10663_OG0010839	344
CG10669_OG0005156	329
CG10674_OG0010603	893
CG10680_OG0003577	1498
CG10681_OG0009950	231
CG10700_OG0011812	0
CG10702_OG0009548	321
CG10710_OG0010908	173
CG10713_OG0010576	113
CG10725_OG0010574	2
CG10730_OG0000951	15
CG10731_OG0006517	274
CG10737_OG0006638	23208
CG10738_OG0010568	201
CG1074_OG0007339	767
CG10747_OG0009127	674
CG10748_OG0011855_OG0	0
CG10749_OG0003913_OG0	0
CG10750_OG0009561	2
CG10752_OG0010150_OG0	0
CG10761_OG0008304	3
CG1077_OG0004263	0
CG10793_OG0003237	0
CG10795_OG0006915	454
CG10799_OG0003081	8
CG10801_OG0012112	1
CG10802_OG0008133	1916
CG10803_OG0008134	435
CG10804_OG0008132	1333
CG10809_OG0010976	506
CG10814_OG0007257	0
CG10822_OG0007072	0
CG10839_OG0009144	0
CG10841_OG0002198_OG0	2
CG10853_OG0003980_OG0	0
CG10859_OG0009209	1
CG10862_OG0002017_OG1	5881
CG10863_OG0010486	2441
CG10863_OG0012194_OG0	3
CG10864_OG0005043	238
CG10866_OG0010485	746
CG10874_OG0003457	4553
CG10877_OG0002385_OG0	28
CG10887_OG0002183_OG0	1
CG10898_OG0002547	552
CG1090_OG0003105_OG0	877
CG10903_OG0002293_OG0	237
CG10904_OG0011634	302
CG10907_OG0001984_OG0	642
CG10909_OG0005022	1
CG10910_OG0006092	1
CG10911_OG0006095	1
CG10912_OG0000471	0
CG10914_OG0006109	437
CG10919_OG0001352	0
CG1092_OG0001161_OG0	10
CG10920_OG0007959	0
CG10927_OG0006710	142
CG10931_OG0006071	0
CG10932_OG0007954	1034
CG10934_OG0002756_OG0	1
CG10939_OG0005908	8371
CG10947_OG0009415	306
CG10948_OG0009927	2190
CG10949_OG0009416	554
CG10950_OG0012279	4
CG10958_OG0001743	321
CG10959_OG0008299	225
CG10962_OG0007748	54
CG10970_OG0003173	21
CG10973_OG0012539	547
CG10979_OG0004244	1016
CG10984_OG0009934	635
CG10996_OG0008249	160
CG11000_OG0004245	187
CG11007_OG0003037	431
CG11018_OG0007064	0
CG11029_OG0001270	8
CG1103_OG0003103_OG0	323
CG11030_OG0003728	903
CG11034_OG0001268	237
CG11035_OG0002292_OG0	646
CG11041_OG0001654	13
CG11044_OG0007073	185
CG1105_OG0004314	1050
CG11050_OG0009604	2755
CG11060_OG0006765	5
CG11068_OG0011716	14
CG11069_OG0004655	241
CG11076_OG0001759	1072
CG11077_OG0000549_OG0	0
CG11085_OG0008456	0
CG11089_OG0004653	259
CG11095_OG0003249	305
CG11099_OG0007074	1167
CG11103_OG0003250	556
CG11106_OG0012330	0
CG11109_OG0001964	517
CG11110_OG0006619	270
CG11123_OG0006752	537
CG11125_OG0006747	1057
CG11127_OG0006744	452
CG1113_OG0004171	196
CG11131_OG0001957_OG0	2
CG11134_OG0003251	550
CG11141_OG0006745	1683
CG11145_OG0006754	0
CG11147_OG0003729	14534
CG11149_OG0003730	0
CG11151_OG0008256	4949
CG11159_OG0006283	4
CG1116_OG0004164	1616
CG11162_OG0008263	2
CG11168_OG0004657	1200
CG11170_OG0006462	336
CG11178_OG0003327	831
CG11180_OG0006625	768
CG11191_OG0007189	9162
CG11192_OG0007095	0
CG11200_OG0007088	6510
CG11211_OG0012938	9
CG11226_OG0012166_OG0	2
CG11227_OG0007505	0
CG1124_OG0002090	1433
CG11241_OG0003815_OG0	0
CG11247_OG0009861	415
CG11248_OG0003830_OG0	219
CG11249_OG0009864	0
CG11251_OG0001998	1
CG11257_OG0007039	408
CG11263_OG0001789	30
CG11267_OG0011856	1880
CG11269_OG0006458	0
CG11275_OG0002906	2214
CG11279_OG0003924_OG0	425
CG11286_OG0004361	0
CG1129_OG0002085	1713
CG11291_OG0003029	1
CG11294_OG0007761	0
CG11298_OG0007031	0
CG11309_OG0010303	2077
CG11317_OG0012026	191
CG11318_OG0000756	2
CG11319_OG0009603	353
CG11327_OG0009628	2
CG11333_OG0002657_OG0	0
CG11334_OG0005804	819
CG11342_OG0011920	42
CG11345_OG0011138	435
CG11349_OG0011131	0
CG11353_OG0011127	20
CG11356_OG0008477	275
CG11357_OG0011126	1370
CG1136_OG0010499	133
CG11367_OG0000806_OG0	20
CG11369_OG0011699	2
CG1137_OG0004303	9
CG11370_OG0003817_OG0	0
CG11377_OG0008723	1270
CG11378_OG0007395	36
CG11379_OG0007397	0
CG11380_OG0007400	9
CG11381_OG0007402	0
CG11382_OG0007404	1
CG11384_OG0007396	6
CG1139_OG0004077	2
CG11391_OG0001026_OG0	45405
CG11396_OG0010345	851
CG11398_OG0007405	283
CG11403_OG0007406	430
CG11404_OG0012169	0
CG11406_OG0006889	3
CG11409_OG0007766	97
CG11413_OG0011575	8
CG11414_OG0006019	2653
CG11417_OG0007590	876
CG1142_OG0012974	463
CG11425_OG0009823	135
CG11426_OG0009824	2542
CG1143_OG0011104	258
CG11436_OG0003200	278
CG11437_OG0009825	3
CG11438_OG0009826	23
CG11447_OG0004515	744
CG11449_OG0000981_OG1	0
CG11453_OG0001027_OG0	8491
CG11454_OG0001792	464
CG11456_OG0003951	412
CG11459_OG0000135_OG1	0
CG1146_OG0011093	677
CG11470_OG0000857	5
CG11474_OG0005934	1537
CG11475_OG0005935	59
CG11498_OG0001515	0
CG11504_OG0002630	658
CG11523_OG0009832	283
CG11529_OG0010828	2926
CG11537_OG0010640	2080
CG11550_OG0002660	30683
CG11560_OG0010817	561
CG11562_OG0008742	396
CG11563_OG0002662	485
CG11566_OG0007496	271
CG11570_OG0004027	0
CG11581_OG0008240	0
CG11583_OG0010538	677
CG11584_OG0008239	0
CG11585_OG0012335	0
CG11586_OG0010534	422
CG11590_OG0001741	593
CG11593_OG0010497	1159
CG11594_OG0010492	114
CG11596_OG0007629	582
CG11601_OG0008739	556
CG11608_OG0000142_OG0	10
CG1161_OG0004180	3480
CG11617_OG0008731	29
CG11619_OG0003864_OG0	2
CG11626_OG0011450	5
CG11629_OG0003739	0
CG11630_OG0009580	0
CG11634_OG0009583	0
CG11635_OG0007156	33
CG11638_OG0007387	340
CG11655_OG0001745_OG0	2156
CG11656_OG0005013	70
CG11658_OG0010025	1188
CG11663_OG0012087	0
CG11664_OG0011395	0
CG11666_OG0012316	0
CG11668_OG0002452	2
CG11670_OG0005008	1
CG11672_OG0004805	0
CG11674_OG0008231	127
CG11679_OG0008511	427
CG11686_OG0002448_OG0	92
CG11693_OG0004810	7
CG11694_OG0000225_OG0	1
CG11694_OG0000225_OG1	0
CG11695_OG0007879	644
CG11696_OG0007880	632
CG11698_OG0002319_OG0	0
CG11699_OG0007882	1059
CG11703_OG0002165_OG0	0
CG11710_OG0001691_OG0	1148
CG1172_OG0004189	1089
CG11722_OG0001391	501
CG11723_OG0003571	495
CG11726_OG0010048	0
CG11737_OG0001419_OG0	1577
CG11741_OG0001420_OG0	0
CG11752_OG0007995	1433
CG11755_OG0000851	206
CG11756_OG0007997	20
CG11760_OG0004826	272
CG11768_OG0004832	1753
CG11771_OG0005200	2113
CG11777_OG0006309	508
CG11779_OG0004481	1122
CG11786_OG0012799	3
CG11788_OG0007083	225
CG11790_OG0005187	3063
CG11791_OG0012008	3908
CG11807_OG0003009_OG0	761
CG11808_OG0006841	466
CG11811_OG0004058	632
CG11816_OG0008636	1
CG11835_OG0000264_OG0	13647
CG11835_OG0000264_OG1	514
CG11837_OG0005082	146
CG11841_OG0005083	253
CG11842_OG0000856_OG1	27
CG11843_OG0011490	10
CG11852_OG0002502_OG0	58
CG11854_OG0005171	403
CG11857_OG0005167	1727
CG11858_OG0005166	355
CG11878_OG0000055_OG0	0
CG11878_OG0000055_OG1	81
CG11878_OG0000055_OG2	379
CG11882_OG0005094	259
CG11883_OG0006313	1180
CG11885_OG0003355	949
CG11892_OG0005161	11
CG11893_OG0000039_OG2	163
CG11899_OG0005100	3989
CG11902_OG0005155	438
CG11906_OG0001618	535
CG11911_OG0008747	1
CG11912_OG0008746	0
CG11920_OG0005183	593
CG11927_OG0003556	953
CG11929_OG0011773	0
CG11961_OG0001155_OG0	1103
CG11964_OG0004848	340
CG11970_OG0004849	1613
CG11975_OG0004850	1307
CG11977_OG0012457_OG0	0
CG11980_OG0002337	289
CG11983_OG0004852	146
CG11986_OG0004855	126
CG11997_OG0004862	6
CG11999_OG0004179	1587
CG12003_OG0004112	33
CG12004_OG0011286	4788
CG12009_OG0010662	0
CG12010_OG0010671	117
CG12011_OG0011025	0
CG12012_OG0010672	756
CG12016_OG0010666	3132
CG12017_OG0010661	48
CG12020_OG0011042	2
CG12024_OG0011050	705
CG12025_OG0011053	1311
CG12035_OG0011029	1
CG12038_OG0011331	599
CG12054_OG0000497	2534
CG12056_OG0003138	992
CG12057_OG0003139	1
CG12061_OG0000938_OG0	0
CG12065_OG0007412	3753
CG12069_OG0001519	0
CG12071_OG0011553	471
CG12071_OG0013484	561
CG12075_OG0007754	4403
CG1208_OG0004248	155
CG12081_OG0007411	1150
CG12084_OG0011296	2147
CG12091_OG0011293	2596
CG12093_OG0011111	1951
CG12096_OG0008559	1105
CG12099_OG0011289	5804
CG12104_OG0011284	361
CG12105_OG0004111	366
CG12106_OG0007586	254
CG12107_OG0006719	446
CG12111_OG0007413	1
CG12112_OG0012598_OG0	83
CG12115_OG0007587	0
CG12116_OG0008625	14
CG12118_OG0007585	838
CG12121_OG0007579	3662
CG12123_OG0003325	349
CG12128_OG0002879	719
CG12129_OG0002878	784
CG1213_OG0002105	24
CG12134_OG0006319	296
CG12147_OG0004192	3
CG12155_OG0003210	1201
CG12159_OG0002860	699
CG12164_OG0006760	0
CG12170_OG0002098	1017
CG12171_OG0004222	1819
CG12173_OG0004172	591
CG12177_OG0008262	273
CG1218_OG0002103	592
CG12182_OG0011099	159
CG12194_OG0008975	1733
CG12204_OG0001687	134
CG12206_OG0008131	8
CG12209_OG0002818	38
CG12213_OG0002418	2230
CG12219_OG0007713	724
CG12224_OG0000651_OG1	253
CG12231_OG0003119	0
CG12236_OG0008414	815
CG12237_OG0007424	1177
CG12239_OG0001754	21
CG12241_OG0001396	694
CG12253_OG0011818	325
CG12256_OG0004947	52
CG12259_OG0005539	710
CG12268_OG0005336	3530
CG1227_OG0004337	459
CG12278_OG0004413	4
CG12279_OG0004445	309
CG12288_OG0009457	17
CG12289_OG0010046	0
CG12290_OG0002618	8829
CG12299_OG0009634	760
CG12301_OG0001981	421
CG12307_OG0009694	0
CG1231_OG0011372	125
CG12316_OG0009955	1130
CG12320_OG0005053	209
CG12321_OG0001064_OG0	2274
CG12325_OG0002854	414
CG1233_OG0011370	1430
CG1234_OG0004335	641
CG12341_OG0002848	488
CG12343_OG0002853	810
CG12344_OG0002855	5104
CG12355_OG0012373	78
CG1236_OG0002100	1258
CG12362_OG0000821_OG0	0
CG12374_OG0007223	1
CG12375_OG0009777	982
CG12379_OG0008514	125
CG12384_OG0006229	2337
CG1239_OG0004237	206
CG12395_OG0001736	0
CG12398_OG0008359	8
CG12402_OG0002224_OG0	102
CG12420_OG0002594_OG0	60
CG12426_OG0005340	0
CG12438_OG0003802	0
CG12439_OG0009296	0
CG12446_OG0001786_OG0	0
CG12448_OG0009145	0
CG1246_OG0011105	4
CG12464_OG0011955	0
CG12470_OG0007846	2
CG12479_OG0008243	0
CG12480_OG0008242	0
CG12481_OG0008237	0
CG12490_OG0000233_OG1	0
CG12496_OG0007599	2
CG12498_OG0008105	0
CG12499_OG0002285_OG0	433
CG12502_OG0011339	9
CG12507_OG0008176	2
CG12511_OG0009568	0
CG12516_OG0005410	0
CG12517_OG0009649	10
CG12520_OG0010149	26
CG12521_OG0012944	3
CG12531_OG0008272	225
CG12535_OG0008128	0
CG12539_OG0008363	0
CG12540_OG0008220	9
CG12541_OG0007825	357
CG12560_OG0012234	958
CG12567_OG0012740	3433
CG12576_OG0001784_OG0	2169
CG12581_OG0001679_OG0	4063
CG12589_OG0011424	21
CG12590_OG0011977	0
CG12594_OG0005596	22
CG12607_OG0011139	0
CG12609_OG0008677	0
CG12617_OG0003653	0
CG12620_OG0009462	0
CG12637_OG0008050	0
CG12643_OG0007518	1158
CG1265_OG0010531	487
CG12655_OG0000445_OG2	3487
CG12659_OG0007410	322
CG12661_OG0007749	1
CG12662_OG0007747	3
CG12672_OG0007868	103
CG12674_OG0003570	0
CG12679_OG0001731_OG0	0
CG12680_OG0001718	0
CG12682_OG0012323	0
CG12691_OG0007931	0
CG12692_OG0000634_OG0	178
CG12693_OG0012106	0
CG12698_OG0008169	1
CG12699_OG0000230_OG1	1
CG12702_OG0001192	20
CG12708_OG0000271_OG0	12
CG12708_OG0000271_OG0.2	33
CG1271_OG0010635	568
CG12713_OG0003881_OG0	74
CG12716_OG0008438	0
CG12723_OG0008557	443
CG12728_OG0000928_OG0	407
CG12729_OG0011725	4
CG1273_OG0010536	13
CG12730_OG0007375	924
CG12744_OG0000893	57
CG12746_OG0004208	2940
CG1275_OG0011072	1366
CG12768_OG0001283_OG0	101
CG12769_OG0007187	160
CG12773_OG0003140	870
CG12782_OG0012281	0
CG12783_OG0000743_OG0	41
CG12784_OG0005236	0
CG12795_OG0008825	1398
CG12811_OG0002240	521
CG12817_OG0002595_OG0	169
CG12818_OG0004897	408
CG12822_OG0001599	2327
CG12825_OG0001130_OG1	9
CG12826_OG0002951	41
CG12828_OG0011622	0
CG12831_OG0011623_OG0	0
CG12836_OG0002963_OG0	16
CG12848_OG0006045	420
CG12849_OG0011577	6
CG12851_OG0005862	503
CG12857_OG0006163	2
CG12860_OG0006154	5
CG12861_OG0006153	0
CG12862_OG0011585_OG0	0
CG12863_OG0011584	426
CG12866_OG0002772	0
CG12868_OG0001564	709
CG12869_OG0006145	306
CG12869_OG0006146	120
CG12877_OG0001472_OG0	38
CG1288_OG0001350	0
CG12880_OG0005345	4
CG12883_OG0001474	369
CG12885_OG0001477	3934
CG12895_OG0006308	1184
CG12909_OG0002821	169
CG12910_OG0006305	423
CG12911_OG0006304	8
CG12914_OG0002819	0
CG12917_OG0002815	3
CG12920_OG0006291	0
CG12926_OG0006349	59
CG12929_OG0006357	177
CG12934_OG0006315	13
CG12935_OG0002846	585
CG12942_OG0001596_OG0	23
CG12945_OG0004570	514
CG12947_OG0004568	35
CG12948_OG0004558	228
CG12963_OG0001641_OG0	1
CG12964_OG0002996_OG0	0
CG12970_OG0006808	81
CG12971_OG0010294	0
CG12974_OG0010307	88
CG12983_OG0010332	1
CG12984_OG0003949	3
CG12985_OG0000915	14
CG12986_OG0011685	20
CG1299_OG0000523_OG0	7178
CG12990_OG0007696	10
CG12991_OG0007703	3262
CG12992_OG0011688	37
CG12994_OG0007707	2
CG12995_OG0008599	4
CG12998_OG0011739	0
CG13000_OG0011738	0
CG13001_OG0008580	337
CG13002_OG0008577	57
CG13003_OG0008572	48
CG13004_OG0008570	108
CG13005_OG0008567	163
CG13008_OG0008305	4
CG13010_OG0003260	0
CG13012_OG0008317	1655
CG13014_OG0008547	437
CG13016_OG0006536	289
CG13018_OG0006537	131
CG13021_OG0003241	3
CG13022_OG0010698	5
CG13023_OG0010699	0
CG13024_OG0010708	117
CG13026_OG0010716	17
CG13028_OG0004010	0
CG13031_OG0012200	495
CG13032_OG0004014_OG0	2
CG13033_OG0010736	0
CG13038_OG0010761	0
CG13039_OG0010762	0
CG1304_OG0000265_OG0	0
CG1304_OG0000265_OG1	0
CG13040_OG0010763	0
CG13041_OG0000280_OG0	0
CG13041_OG0000280_OG0.2	0
CG13042_OG0010767	0
CG13043_OG0000281_OG0	0
CG13043_OG0000281_OG1	0
CG13044_OG0010768	0
CG13045_OG0000814	0
CG13046_OG0010771	0
CG13047_OG0010772	0
CG13048_OG0010773	0
CG13049_OG0010774	0
CG13051_OG0011898	0
CG13053_OG0010778	0
CG13054_OG0010779	0
CG13055_OG0010780	4
CG13056_OG0010757	0
CG13058_OG0004021	0
CG13059_OG0010764	0
CG13062_OG0010766	2
CG13064_OG0010775	0
CG13065_OG0010776	0
CG13066_OG0012201	0
CG13068_OG0002030_OG1	0
CG13069_OG0004022	0
CG1307_OG0004308	1081
CG13070_OG0012202	0
CG13071_OG0011899	0
CG13073_OG0012731_OG0	2
CG13074_OG0010797	411
CG13075_OG0000216_OG0	6
CG13075_OG0000216_OG1	1
CG13077_OG0009097	66
CG13078_OG0003575_OG0	1
CG13081_OG0003574	0
CG13082_OG0009094	15
CG13083_OG0009084	0
CG13084_OG0009083	1
CG13085_OG0001922	42
CG13086_OG0003709	1
CG13088_OG0001266	190
CG1309_OG0010533	3669
CG13096_OG0003720	568
CG13097_OG0001923	409
CG13101_OG0009304	3698
CG13102_OG0009298	0
CG13108_OG0009295	440
CG13110_OG0011792	0
CG13113_OG0001247_OG0	0
CG13114_OG0009279	0
CG13116_OG0001878	472
CG13123_OG0001877	128
CG13124_OG0003502	5155
CG13126_OG0003515	424
CG13127_OG0001844	0
CG13131_OG0000790_OG0	0
CG13133_OG0003525	272
CG1314_OG0011674	1
CG13144_OG0009363	8
CG13148_OG0007214	0
CG13151_OG0006215	248
CG13154_OG0006206	1
CG13155_OG0006196	4
CG13157_OG0002779	1
CG1316_OG0000430_OG0	2523
CG13168_OG0006184	23
CG1317_OG0011084	7525
CG13170_OG0006182	1
CG13171_OG0006180	0
CG13177_OG0012831	61
CG13185_OG0002928	559
CG13186_OG0006594	0
CG13192_OG0006567	527
CG13193_OG0006565	0
CG13196_OG0006560	4
CG13197_OG0006563	683
CG13202_OG0001123_OG0	47
CG13203_OG0006235	254
CG13204_OG0006233	827
CG13215_OG0002793_OG0	0
CG13216_OG0001568_OG0	2
CG13218_OG0002791_OG0	0
CG13220_OG0001573_OG0	0
CG13223_OG0001571_OG0	0
CG13226_OG0002794_OG0	1
CG13227_OG0006218_OG0	0
CG13228_OG0011587_OG0	0
CG13229_OG0002786_OG0	8
CG13229_OG0002787_OG0	562
CG13231_OG0006217	4
CG13239_OG0009815	4
CG1324_OG0007509	0
CG13243_OG0009147	0
CG13247_OG0010378	10
CG13248_OG0010371	872
CG13250_OG0011870	1
CG13251_OG0010355	2314
CG13252_OG0003952	484
CG13258_OG0009399	31
CG13272_OG0008882	0
CG13280_OG0008881	0
CG13282_OG0008887	4
CG13285_OG0010583	530
CG13287_OG0010216	0
CG13288_OG0010220	1
CG13293_OG0003937	594
CG13295_OG0010231	875
CG13297_OG0010242	0
CG13299_OG0011864	2
CG13300_OG0003943	159
CG13305_OG0011196	5
CG13306_OG0011204	14
CG13308_OG0004102	0
CG13309_OG0011211	0
CG13310_OG0011207	0
CG13312_OG0011210	0
CG13313_OG0004105_OG0	0
CG13314_OG0011224	24
CG13315_OG0011237	28
CG13318_OG0004834	8573
CG13319_OG0006667	428
CG13321_OG0006673	0
CG13326_OG0006545	6
CG13330_OG0007271	0
CG13331_OG0007273	106
CG13332_OG0007274	598
CG13334_OG0007281	1
CG13337_OG0011662	52
CG13339_OG0007296	518
CG13344_OG0007304	651
CG13358_OG0007351	1252
CG13359_OG0012499	33
CG13360_OG0010145	66
CG13361_OG0003189	4
CG13362_OG0007862	0
CG13364_OG0001174_OG0	0
CG13365_OG0007831	1143
CG13367_OG0003188_OG0	674
CG13369_OG0003181	1282
CG13375_OG0007847	3
CG13377_OG0007849	25
CG13380_OG0010135	0
CG13384_OG0003473	960
CG13385_OG0012520	0
CG13386_OG0003471	1
CG1339_OG0006721	26
CG13390_OG0003479	329
CG13392_OG0003476	258
CG13397_OG0003469	50
CG13398_OG0003468	371
CG13403_OG0008236	2
CG13404_OG0008224	225
CG13405_OG0011376	4
CG13407_OG0004768	1
CG13408_OG0004770	235
CG13409_OG0004775	1436
CG13423_OG0007099	36
CG13426_OG0011654	0
CG13427_OG0003049	2
CG13428_OG0007100	5042
CG13430_OG0001658	818
CG13436_OG0006622	3
CG13437_OG0006285	1294
CG13438_OG0006243	0
CG1344_OG0012226	620
CG13442_OG0006244	1
CG13443_OG0006248	0
CG13445_OG0003880	4
CG13449_OG0009980	131
CG13454_OG0003875_OG0	2
CG13455_OG0009966	0
CG13457_OG0001288	3
CG13458_OG0004037	53
CG13460_OG0010841	11
CG13465_OG0000343_OG0	0
CG13471_OG0004048	0
CG13473_OG0010860	0
CG13474_OG0004049	0
CG13476_OG0012898	0
CG13481_OG0000339_OG0	67
CG13481_OG0000339_OG1	0
CG13484_OG0010886	202
CG13488_OG0001544_OG1	0
CG13492_OG0005946	1
CG13501_OG0005936	3
CG13502_OG0005931	191
CG13502_OG0012991	2
CG13506_OG0007028	1733
CG13510_OG0006998	469
CG13511_OG0006997	11
CG13516_OG0006995	419
CG13526_OG0006986	0
CG13527_OG0006984	1
CG13531_OG0006978	1170
CG13532_OG0006975	452
CG13538_OG0005981	0
CG13539_OG0012044	0
CG1354_OG0007555	3773
CG13541_OG0012280	0
CG13544_OG0005976	0
CG13545_OG0012580	5
CG13551_OG0000540_OG1	7714
CG13551_OG0012048	2402
CG13557_OG0012477	0
CG13558_OG0001556	0
CG13559_OG0012047	0
CG13561_OG0011643	21
CG13562_OG0011631	12
CG13575_OG0006892	3
CG13577_OG0001150_OG0	0
CG13578_OG0006898	3620
CG13579_OG0006013	1
CG1358_OG0006724	4057
CG13581_OG0002746	13
CG13585_OG0011574	5677
CG13587_OG0006025	77
CG13594_OG0006033	3
CG13599_OG0005537	39
CG1360_OG0006725	113
CG13601_OG0005534	675
CG13603_OG0005332	2124
CG13605_OG0005319	1127
CG13606_OG0005306	170
CG13607_OG0005318	11
CG13609_OG0012982	21
CG13613_OG0005278	0
CG13614_OG0002525_OG0	0
CG13615_OG0002524	0
CG13616_OG0005272	2
CG13618_OG0005267	45
CG13622_OG0005268	353
CG13623_OG0005265	546
CG13625_OG0004618	884
CG13627_OG0004629	74
CG13630_OG0004630	1173
CG13631_OG0004635	484
CG13634_OG0004637	2
CG13641_OG0004650	0
CG13643_OG0002274	10
CG13653_OG0002504	0
CG13654_OG0005174	641
CG13663_OG0011496	389
CG13667_OG0004090_OG0	351
CG13670_OG0011168	1
CG13671_OG0004086_OG0	433
CG13675_OG0000560_OG2	1
CG13676_OG0003984	39
CG13678_OG0000129_OG3	0
CG1368_OG0008241	0
CG13685_OG0010463	634
CG13689_OG0008772	123
CG13690_OG0008752	28
CG13692_OG0008754	8
CG13698_OG0010125	2376
CG13699_OG0003907_OG0	0
CG13705_OG0010610	17
CG13707_OG0010613	37
CG13708_OG0010614	24
CG1371_OG0006292	1938
CG13711_OG0010618	0
CG13712_OG0010619	0
CG13713_OG0010620	0
CG13716_OG0010627	8
CG13720_OG0004084	0
CG13721_OG0012208	2
CG13722_OG0011130	24
CG13723_OG0010915	0
CG13724_OG0010917	0
CG13725_OG0010918	0
CG13727_OG0004055	0
CG13728_OG0010923	3
CG13731_OG0011910	9
CG13733_OG0010089	0
CG13738_OG0011907	0
CG13739_OG0002891	42
CG13743_OG0006405	245
CG13744_OG0006409	0
CG13747_OG0006408	1
CG13748_OG0006626	16
CG13751_OG0001660_OG0	394
CG13760_OG0007606	942
CG13766_OG0009602	367
CG13771_OG0009612	27
CG13775_OG0003750_OG0	91
CG13784_OG0000956_OG0	887
CG13786_OG0003631	0
CG13796_OG0001883_OG0	1204
CG13801_OG0000219_OG0	0
CG13801_OG0000219_OG1	0
CG13806_OG0011077	1
CG13807_OG0011075	196
CG13810_OG0011066	2
CG13813_OG0010189	48
CG13829_OG0011464	2
CG13833_OG0004687	1917
CG13837_OG0002276	0
CG13838_OG0011993	0
CG13841_OG0004694	424
CG13842_OG0004706	5
CG13847_OG0004737	23
CG13850_OG0004743	640
CG13855_OG0004744	44
CG13856_OG0004745	114
CG13857_OG0004746	5
CG13862_OG0004760	0
CG13868_OG0007089	8724
CG13868_OG0013578	1382
CG13869_OG0007075	38
CG1387_OG0008528	23
CG13870_OG0007093	7
CG13871_OG0003047	239
CG13872_OG0007071	2
CG13875_OG0011381	172
CG13876_OG0001334_OG0	128
CG13877_OG0011937	9
CG13884_OG0000403_OG0	0
CG13887_OG0011343	5243
CG13891_OG0002060	0
CG13893_OG0011360	2874
CG13894_OG0004129	89
CG13895_OG0004128	498
CG13901_OG0011344	335
CG13907_OG0011337	4838
CG13912_OG0011325	13
CG13917_OG0011285	5640
CG13919_OG0011274	140
CG13920_OG0011271	527
CG13921_OG0011032	79
CG13924_OG0011054	359
CG13926_OG0011282	889
CG13928_OG0011279	6397
CG13930_OG0011024	7
CG13931_OG0004073	0
CG13933_OG0011036	1814
CG13937_OG0011056	5959
CG13949_OG0003375	435
CG13950_OG0003376	119
CG13954_OG0006374	630
CG13955_OG0002890_OG0	15
CG13962_OG0012240	5
CG13970_OG0009133_OG0	1
CG13972_OG0005361	1
CG13983_OG0002696	6
CG13991_OG0000661_OG1	8
CG13992_OG0002070_OG0	6
CG13994_OG0011942	639
CG13995_OG0000538_OG0	1136
CG13999_OG0000662_OG0	321
CG14005_OG0001926	399
CG14006_OG0001927	0
CG14007_OG0009567	2
CG14011_OG0003731	601
CG14013_OG0003734	2
CG14014_OG0009443	2
CG14015_OG0009446	293
CG14017_OG0003733	0
CG14020_OG0003686	995
CG14022_OG0008831	137
CG14024_OG0003410_OG0	61
CG14034_OG0008836	0
CG14036_OG0008842	0
CG14042_OG0001816	246
CG14043_OG0003425	986
CG14044_OG0008964	732
CG14050_OG0000684	58
CG14052_OG0007777	12
CG14053_OG0012099	0
[truncated: 9,910 more rows]
