# Supplementary material for: Evolution of chemosensory tissues and cells across ecologically diverse Drosophilids
Source: Nat Commun. 2024 Feb 5;15:1047. doi: 10.1038/s41467-023-44558-4 (PMC10844241; doi:10.1038/s41467-023-44558-4)
Supplement: Supplementary file 18 — Supplementary Data 15 [file 41467_2023_44558_MOESM18_ESM.zip › all_count_tables_renamed/SIMD11Lar_counts_trim_genes_FBids_1_1_sorted.txt]

128up_OG0006588	1656
14-3-3epsilon_OG0002478	21424
14-3-3epsilon_OG0001126_OG1	11652
140up_OG0004534	160
18w_OG0003044	3969
26-29-p_OG0010897	6594
2mit_OG0000576_OG0	178
5-HT1A_OG0006644	139
5-HT1B_OG0006647	71
5-HT2A_OG0000287_OG0	9
5-HT2B_OG0011472	22
5-HT7_OG0005777	42
5PtaseI_OG0005188	791
7B2_OG0004187	913
a_OG0006460	1600
a10_OG0010691	0
a5_OG0009037	0
a6_OG0007651	540
AANATL2_OG0003640	228
AANATL4_OG0000091_OG1	98
AANATL7_OG0007605	49
Aasdh_OG0001831	353
Aatf_OG0001947	639
aay_OG0011265	573
ab_OG0009683	2069
ab_OG0009684	1345
ABCB7_OG0011281	1510
Pmp70_OG0003257	1782
Abd-B_OG0005000	14
Abi_OG0002227_OG0	659
Abl_OG0010722	4243
abo_OG0009656	299
Abp1_OG0010565	1952
abs_OG0003097	1079
ac_OG0007843	121
Ac13E_OG0008321	528
Ac3_OG0009573	306
Ac78C_OG0010320	251
Acam_OG0000252_OG0	0
Acam_OG0000252_OG1	0
Acam_OG0005131	0
CG9149_OG0011313	1070
Acbp1_OG0009246	1058
Acbp2_OG0010415	780
Acbp4_OG0000311_OG0	216
Acbp4_OG0000311_OG1	0
Acbp6_OG0010414	394
ACC_OG0007193	3935
AcCoAS_OG0000812	1913
Ace_OG0000652_OG0	303
Acer_OG0000953_OG0	19611
Acer_OG0003808	3415
Acf_OG0002671	3047
Achl_OG0002770	4042
acj6_OG0008333	15
acj6_OG0008334	52
Ack_OG0010507	1600
Ack-like_OG0006546	3162
Acn_OG0009540	6826
CG5009_OG0006075	870
Acox57D-d_OG0006913	218
Acox57D-p_OG0001151	338
Acp1_OG0009317	0
Acp32CD_OG0009664	22
Acp65Aa_OG0003939	2
Acph-1_OG0001513	812
CG12512_OG0008829	278
CG18155_OG0007972	106
Acsl_OG0007133	2880
Act42A_OG0000022_OG0	3
Act42A_OG0000022_OG1	36
Act42A_OG0000022_OG3	165251
Act42A_OG0000022_OG4	25686
Act42A_OG0000022_OG5	18446
Actn_OG0003148_OG0	22665
Actn3_OG0011403_OG0	0
ACXB_OG0000046_OG0	0
ACXB_OG0000046_OG1	1
ACXB_OG0000046_OG2	0
ACXB_OG0000046_OG2.2	1
ACXD_OG0004078_OG0	42
Acyp_OG0009408	0
Acyp2_OG0011498	301
Ada_OG0002342	91
Ada1-2_OG0003777_OG0	175
Ada2a_OG0005051	244
Ada2b_OG0004799	510
Ada3_OG0007872	1036
AdamTS-A_OG0005247	2994
AdamTS-A_OG0012010	138
AdamTS-B_OG0008089	2565
Adar_OG0007649	752
Adat1_OG0003596	66
Adck1_OG0006032	345
Adck5_OG0010063	246
ADD1_OG0006579	1072
Adf1_OG0001636_OG0	1
Adgf-A_OG0001991_OG0	1
Adgf-A_OG0003900	264
Adgf-A2_OG0010109	14
Adgf-B_OG0010108	0
Adgf-C_OG0001030_OG0	91
Adgf-D_OG0002208_OG0	99
Adgf-E_OG0006152	2
Adh_OG0003395_OG0	7
Adi1_OG0010940	288
AdipoR_OG0004727	2366
CG3809_OG0004951	1
AdenoK_OG0003918_OG0	392
Ady43A_OG0002958	208
AdoR_OG0005733	38
adp_OG0006108	746
AdSS_OG0000854_OG0	4108
Aduk_OG0004873	557
Ae2_OG0010984	1492
CG6512_OG0010913	2497
aft_OG0006080	979
Afti_OG0005567	660
Ag5r_OG0008212	3230
Ag5r2_OG0008213	2639
AGBE_OG0007237	3274
AgmNAT_OG0001753	41
ago_OG0010530	4361
AGO1_OG0007307	2450
AGO2_OG0000119_OG0	3
Agpat1_OG0008448	436
Agpat2_OG0003465	107
Agpat3_OG0004018	1953
Agpat4_OG0004019_OG0	55
ADPS_OG0002932	286
agt_OG0001016_OG0	249
Spat_OG0007723	191
Ahcy_OG0001195_OG0	4801
AhcyL1_OG0011110	2267
AIF_OG0001225	1307
AIMP1_OG0007108	1070
AIMP2_OG0009977	1278
AIMP3_OG0005998	731
Adk1_OG0010829	862
Adk3_OG0005467	374
Ak6_OG0007201	247
Akap200_OG0000367_OG0	9098
Akh_OG0010512	153
AkhR_OG0009627	197
akirin_OG0010441	4073
Akr1B_OG0001292	3789
Akt1_OG0005415	2636
al_OG0008749	997
Aladin_OG0007570	833
AlaRS_OG0003477	6328
AlaRS-m_OG0010596	845
Alas_OG0006853	1878
alc_OG0006389	1446
Ald1_OG0005647	28281
Ald2_OG0005645	0
Aldh_OG0003615	3766
Aldh-III_OG0006742	4451
Aldh7A1_OG0003841_OG0	416
Alg-2_OG0001588_OG0	1422
Alg1_OG0002607_OG0	0
Alg10_OG0000709_OG0	808
Alg11_OG0012170	1004
CG8412_OG0004562	1111
Alg14_OG0001194_OG0	32
Alg2_OG0010641	650
Alg3_OG0003012	65
Alg3_OG0006966	379
CG5287_OG0001281	224
CG5287_OG0003790	211
Alg9_OG0005173	1362
Alh_OG0004317	3500
Alh_OG0004319	915
Alh_OG0011430	328
alien_OG0009301	1572
ALiX_OG0005343	3994
Alk_OG0006414	1319
CG12179_OG0001176_OG0	803
Alp1_OG0010289	3256
Alp10_OG0010194	776
Alp11_OG0008522	4
Alp12_OG0003717	315
Alp13_OG0001034	1
Alp2_OG0000261_OG0	0
Alp2_OG0000261_OG1	0
Alp4_OG0005779	62
Alp6_OG0006360	8
Alp7_OG0003030	0
Alp9_OG0003931	532
alph_OG0000083_OG0	0
alph_OG0005113	2871
alpha-Catr_OG0006852	552
alpha-Est1_OG0004357	104
alpha-Est10_OG0004350	210
alpha-Est2_OG0000314	260
alpha-Est3_OG0004356	406
alpha-Est6_OG0004354	0
alpha-Est7_OG0001351	1048
alpha-Est8_OG0004352	172
alpha-Est9_OG0004351	636
alpha-Man-Ia_OG0003130	261
alpha-Man-Ia_OG0003131	63
alpha-Man-Ia_OG0001168	886
alpha-Man-Ib_OG0005087	927
alpha-Man-Ic_OG0011549	13
alpha-Man-IIa_OG0004878	3456
alpha-Man-IIb_OG0005229	861
alpha-PheRS_OG0008296	1689
alpha-Spec_OG0011040	23615
alpha4GT1_OG0000948	685
alphaCOP_OG0011275	6525
alphaSnap_OG0010384	1924
alphaTub67C_OG0010998	15
Alr_OG0008278	369
alrm_OG0002498	429
Als2_OG0009863	1464
alt_OG0004894	8829
aly_OG0004083	0
Ama_OG0002112	2549
Amacr_OG0009433	319
amd_OG0001918	12
Amnionless_OG0008741	18
amon_OG0011540	678
amos_OG0003702_OG0	0
AMPdeam_OG0008245	4827
Amph_OG0007204	1890
AMPKalpha_OG0001698	2937
Amt_OG0004607	4
Amun_OG0008385	7118
amx_OG0007575	234
Amy-p_OG0000157_OG0	2
Amy-p_OG0000157_OG0.2	0
Amyrel_OG0006416	0
ana_OG0006403	777
ana1_OG0002269	1087
ana2_OG0007120	271
ana3_OG0006194	987
Ance-2_OG0003658	9
Ance-3_OG0001891_OG0	155
Ance-3_OG0009407	81
Ance-4_OG0006406	274
Ance-5_OG0005870	304
anchor_OG0010100	371
Andorra_OG0011741	0
Ank2_OG0010460	5781
Ankle2_OG0000780	4214
l(2)35Be_OG0003404_OG0	286
anox_OG0007490	1460
Ant2_OG0008041	78
antdh_OG0008007	63
Antp_OG0002113	1038
antr_OG0007227	43
AnxB10_OG0008082	2554
AnxB11_OG0008196	3151
AnxB9_OG0004410	12404
aop_OG0003458	2636
aos_OG0010741	499
Aos1_OG0002145_OG0	2738
AOX1_OG0005242	2281
AOX2_OG0000143_OG0	2478
AOX2_OG0000143_OG1	478
AOX4_OG0001465	65
ap_OG0005832	1296
AP-1-2beta_OG0008273	4365
AP-1gamma_OG0007680	3448
AP-1mu_OG0005553	1562
AP-1sigma_OG0005334	1641
AP-2alpha_OG0008751	3259
AP-2mu_OG0004736	2027
AP-2sigma_OG0004385	721
Apc_OG0005387	2987
APC10_OG0005888	275
Apc2_OG0005308	1341
APC4_OG0003171_OG0	755
APC7_OG0001703	37
ApepP_OG0000963	2430
aph-1_OG0003552_OG0	607
aPKC_OG0006607	459
aPKC_OG0006608	48
aPKC_OG0006609	253
Aplip1_OG0011323	872
apn_OG0002443_OG0	0
apolpp_OG0012638	2253
app_OG0010830	765
APP-BP1_OG0010070	722
Appl_OG0007834	3062
Aprt_OG0004075	207
Aps_OG0010085	2881
apt_OG0002733	1219
CG18815_OG0010034	1469
AQP_OG0007242	93
aqrs_OG0005393	0
aqz_OG0001049_OG1	6673
ara_OG0009939	1839
aralar1_OG0001518	1229
Arc1_OG0002768_OG0	5851
Arc2_OG0006127	606
Arc42_OG0001370_OG0	1131
Archease_OG0002289_OG0	269
Arf51F_OG0006831	1328
Arf79F_OG0012164	10125
ArfGAP1_OG0010836	1363
ArfGAP3_OG0003816_OG0	2997
Arfip_OG0005451	430
Arfrp1_OG0007681	209
arg_OG0003183	89
arg_OG0007835	43
Argk_OG0011233	47465
Argk_OG0011925	333
Argl_OG0009800	111
CG31469_OG0002209_OG0	91
ArgRS_OG0008151	1947
ArgRS-m_OG0004367	165
ari-1_OG0007878	1363
ari-2_OG0003028	1421
Arl1_OG0010003	1082
Arl2_OG0004816	253
Arl5_OG0011164	400
Arl6_OG0007042	3
Arl6IP1_OG0004993	1367
Arl8_OG0004797	884
arm_OG0007636	20729
armi_OG0002027	1601
Arp1_OG0004441	2584
Arp10_OG0007423	1895
Arp2_OG0001770	2218
Arp3_OG0010555	2406
Arp5_OG0001448_OG0	578
Arp53D_OG0011600	0
Arp6_OG0008512	1276
Arp8_OG0007614	1467
Arpc1_OG0009187	3758
Arpc2_OG0009417	2144
Arpc3A_OG0005226	1076
Arpc3B_OG0008590	58
Arpc4_OG0008719	1184
Arpc5_OG0008957	1046
arr_OG0007264	4619
Arr1_OG0009490	1146
Arr2_OG0004099	49
Ars2_OG0005840	6356
Art1_OG0004911	2601
Art2_OG0008773	6
Art3_OG0004604	732
Art4_OG0004574	1760
Art6_OG0004528_OG0	0
Art7_OG0001547_OG0	771
Art8_OG0009662	272
Art9_OG0002219_OG0	0
Arts_OG0000486_OG0	4131
aru_OG0003377	2948
Arv1_OG0013036	113
arx_OG0009914	93
Asap_OG0007180	2227
Asator_OG0002682_OG1	1244
Asciz_OG0010646	148
ase_OG0007840	358
asf1_OG0009889	893
ash1_OG0000982_OG0	0
ash2_OG0004623	1228
Ask1_OG0004518	2788
asl_OG0004217	1162
AsnRS_OG0003707	2965
AsnRS-m_OG0006452	172
AsnS_OG0000992	256
asp_OG0004633	1370
Asph_OG0006509	4969
ASPP_OG0006932	2623
CG9572_OG0008488	1944
AspRS_OG0006665	5567
AspRS-m_OG0008886	3680
asrij_OG0006972	808
asRNA:CR31429_OG0002339_OG0	332
asRNA:CR42743_OG0003772_OG0	0
asRNA:CR43299_OG0012338_OG0	0
asRNA:CR43426_OG0012535_OG0	1
asRNA:CR43454_OG0002277_OG0	22
asRNA:CR43463_OG0001607_OG0	392
asRNA:CR43809_OG0003675_OG0	761
asRNA:CR44106_OG0002406_OG0	24
asRNA:CR44169_OG0002969_OG0	7
asRNA:CR44179_OG0001455_OG0	914
asRNA:CR44372_OG0000331_OG0	0
asRNA:CR44372_OG0000331_OG1	3
asRNA:CR44894_OG0012090_OG0	10
asRNA:CR45044_OG0005605_OG0	152
asRNA:CR45195_OG0000203_OG0	1063
asRNA:CR45195_OG0000203_OG1	2
asRNA:CR45350_OG0001645_OG0	2411
asRNA:CR45943_OG0010336	75
asRNA:CR46029_OG0000226_OG0	19
asRNA:CR46029_OG0000226_OG1	12
asRNA:CR46139_OG0003106_OG0	20
asRNA:CR46246_OG0011916	1
asRNA:CR46354_OG0002193_OG0	682
asRNA:CR46473_OG0000925_OG0	3970
Ass_OG0001346	3
ast_OG0003560	690
AstA_OG0004634	64
AstA-R1_OG0000689	37
AstA-R2_OG0005396	124
AstC_OG0009668	55
AstC-R1_OG0010134	88
AstC-R2_OG0001295_OG0	138
AstCC_OG0009669	62
asun_OG0002419_OG0	394
Asx_OG0006138	2249
Atac1_OG0003748_OG0	1
Atac2_OG0009508	480
Atac3_OG0000828	526
Tat_OG0001330	1241
Ate1_OG0003045	1144
Atet_OG0003384	570
Atf-2_OG0006059	395
Atf3_OG0007763	784
Atg1_OG0009929	102
Atg1_OG0009931	1241
Atg10_OG0001598	82
Atg101_OG0008681	362
Atg12_OG0011904	187
Atg13_OG0004817	1531
Atg14_OG0005089	939
Atg16_OG0005703	920
Atg17_OG0004232	2005
Atg18a_OG0011152	2076
Atg18b_OG0001271_OG0	492
Atg2_OG0011112	3452
Atg3_OG0009922	1269
Atg4a_OG0009014	1663
Atg4b_OG0005256	853
Atg5_OG0007974	517
Atg6_OG0005323	588
Atg7_OG0006714	969
Atg8a_OG0008043	5401
Atg8b_OG0005571	0
Atg9_OG0006487	2519
atilla_OG0011822	1203
atk_OG0010362	57
atl_OG0001399	3495
atms_OG0004154	1476
ato_OG0004804	277
Atox1_OG0012695	642
ATP6AP2_OG0004869	4226
ATP7_OG0008369	1038
ATP8A_OG0007260	2046
ATP8A_OG0007261	7
Atpalpha_OG0002140	13273
ATPCL_OG0006680	6965
ATPsynB_OG0010987	4319
ATPsynbeta_OG0005823	22058
ATPsynbetaL_OG0001317	6
ATPsynC_OG0005792	13574
ATPsynCF6_OG0005500	2563
ATPsynCF6L_OG0010605	0
ATPsynD_OG0004477	3961
ATPsyndelta_OG0007526	2900
ATPsynE_OG0005568	1954
ATPsynG_OG0009657	2505
ATPsyngamma_OG0005690	6148
ATPsynGL_OG0009315	0
ATPsynO_OG0012619	3047
AttC_OG0000164_OG0	392
AttC_OG0007258	93
AttD_OG0004890	4
Atu_OG0002096	1821
Atx-1_OG0012102	33
Atx2_OG0011501	6371
Atxn7_OG0003444	1440
aub_OG0000482_OG0	202
aurA_OG0004964	569
aurB_OG0009647	1081
aust_OG0001881	30
aux_OG0003096_OG0	3952
ave_OG0006159	144
Aven_OG0003291	253
awd_OG0002664	13341
Awh_OG0010478	161
axed_OG0010262	347
Axn_OG0005720	2314
axo_OG0003993	273
axo_OG0010625	144
axo_OG0010626	345
axo_OG0010628	4
Axs_OG0008319	1384
Axud1_OG0003447	1704
az2_OG0006736	499
azot_OG0000210_OG0	0
azot_OG0000210_OG1	0
b_OG0009189	4964
B-H1_OG0000267_OG0	349
B-H1_OG0000267_OG1	236
B4_OG0009202	1710
B52_OG0001376_OG0	11306
b6_OG0007653	44
B9d1_OG0005246	0
B9d2_OG0005830	0
bab1_OG0011327	98
bab1_OG0011328	85
bab2_OG0011326	2612
babo_OG0006628	1779
babos_OG0007027	1378
Bacc_OG0008947	18800
Bace_OG0000801_OG0	2012
baf_OG0003792	1792
bai_OG0005189	2593
Balat_OG0007229	4
Baldspot_OG0010721	1106
ball_OG0001092_OG1	2469
bam_OG0005170	15
bap_OG0001358_OG0	20
Bap111_OG0007677	5053
Bap170_OG0000903_OG0	940
Bap55_OG0005900	2152
Bap60_OG0008560	4668
IMPPP_OG0000305_OG1	316
barc_OG0010291	882
bark_OG0008784	4109
barr_OG0000425_OG0	1809
baz_OG0008596	2346
bb8_OG0005496	7
bbc_OG0007266	1736
CG18067_OG0007098	2030
bbg_OG0010871	715
bbg_OG0010872	4477
BBIP1_OG0004876	247
BBS1_OG0010413	8
BBS4_OG0002785_OG0	14
BBS5_OG0002086	16
BBS8_OG0008755	21
BBS9_OG0006919	73
bbx_OG0008688	2628
bc10_OG0010387_OG0	28
BCAS2_OG0005540	412
bcd_OG0002111_OG0	2
bchs_OG0003722	263
BCL7-like_OG0007566	769
bcn92_OG0007793	410
Bdbt_OG0004400	444
bdg_OG0006805	2164
bdl_OG0003385	375
Bdp1_OG0009215	906
be_OG0000785	1233
BEAF-32_OG0006164	1818
beag_OG0004860	572
beat-Ia_OG0011784	187
beat-Ib_OG0009146	65
beat-Ic_OG0001866_OG0	69
beat-IIa_OG0005482	262
beat-IIb_OG0005481	207
beat-IIIa_OG0009463	57
beat-IIIb_OG0009460	49
beat-IIIc_OG0003687	195
beat-IV_OG0005508	209
beat-Va_OG0005024	46
beat-Vb_OG0005021	62
beat-Vc_OG0001062_OG0	66
beat-VII_OG0011542	36
beat-VII_OG0011544	17
beg_OG0004008	306
bel_OG0001048	10757
Bem46_OG0008920	348
ben_OG0000514_OG0	3273
Best1_OG0002590_OG0	1668
Best2_OG0010251	1500
Best3_OG0009963	1
Best4_OG0000558_OG0	0
Bet1_OG0003845_OG0	494
Bet3_OG0004072	433
beta-PheRS_OG0005298	1460
beta-Spec_OG0007697	27598
beta'COP_OG0009212	6045
beta3GalTII_OG0012738	239
beta4GalNAcTA_OG0006521	269
beta4GalNAcTB_OG0002610	376
beta4GalT7_OG0005195	385
betaCOP_OG0008653	6166
betaggt-I_OG0008962	1236
betaGlu_OG0002667	949
CG32396_OG0011696	2
Bgb_OG0011276	1178
bgcn_OG0001647	516
bgm_OG0009412	144
BHD_OG0010421	269
bi_OG0003201	1254
bi_OG0012904	86
BI-1_OG0004087	1491
bib_OG0001843_OG0	1356
BicC_OG0009143	0
BicD_OG0009474	1855
CG11873_OG0005086	1161
bif_OG0003277	5233
bif_OG0012761	910
BigH1_OG0001085_OG0	23
bigmax_OG0005365	213
Bili_OG0002506_OG0	182
bin_OG0010286	3
Bin1_OG0005423	871
bin3_OG0007310	2561
bip1_OG0010560	1593
Bka_OG0009250	261
blanks_OG0011885_OG0	0
Blimp-1_OG0010196	868
Blm_OG0002608	385
Blos1_OG0006148	173
Blos2_OG0010078	134
Blos3_OG0009918	240
Blos4_OG0010933	76
blot_OG0010924	16797
blow_OG0006726	3029
blp_OG0005216	215
blw_OG0006982	18932
bma_OG0010967	136
Bmcp_OG0010022	539
bmm_OG0010858	512
bnb_OG0001206_OG1	8354
CG5059_OG0012191	4658
bnk_OG0005787	0
bnl_OG0004512	197
boca_OG0006727	957
bocks_OG0002575_OG0	1033
BOD1_OG0005544	3565
boi_OG0007601	1639
boi_OG0007603	796
boil_OG0012322	1
bol_OG0011238	633
boly_OG0007153	0
BomBc1_OG0001623	354
BomBc2_OG0000769_OG0	21
BomBc3_OG0004769	37
BomT3_OG0011469	390
bon_OG0004934	2274
bond_OG0004726	314
bonsai_OG0007008	479
Boot_OG0006400	3
bor_OG0004967	1190
bora_OG0003911	227
BORCS5_OG0008208	499
BORCS6_OG0011365	220
BORCS7_OG0007103	69
borr_OG0009292	1211
boss_OG0005676	26
botv_OG0006642	882
bou_OG0007819	657
bowl_OG0008785	2746
BoYb_OG0000400_OG0	11
br_OG0007659	10250
br_OG0011928	4370
Br140_OG0001629	1802
brat_OG0001919	5937
Brca2_OG0000883	438
Brd_OG0010852	446
CG7154_OG0009310	2432
Brd8_OG0002488	1540
Bre1_OG0010209	3370
Brf_OG0005483	593
Brf_OG0005485	166
brk_OG0007975	1758
brm_OG0009999	7050
Brms1_OG0008442	956
Bro_OG0011272	1
brp_OG0000499_OG1	523
l(3)72Ab_OG0009997	6745
bru1_OG0009737	71
bru1_OG0009738	224
bru2_OG0009740	804
bru2_OG0011823	62
bru2_OG0012161	116
bru3_OG0010907	488
bru3_OG0011909	22
Bruce_OG0004896	5251
brun_OG0003663	1407
brv1_OG0000706_OG0	0
brv2_OG0010919	3
brv3_OG0011666	5
BRWD3_OG0005288	5476
brwl_OG0009277	471
bs_OG0003002	444
bs_OG0006897	211
bsf_OG0001906_OG0	0
Bsg_OG0009780	2838
Bsg25D_OG0003412_OG0	1332
bsh_OG0009110	79
bsk_OG0012344	1845
bt_OG0000537_OG1	31
BTBD9_OG0000546_OG0	29
BtbVII_OG0011887	1814
btd_OG0007557	437
Btk29A_OG0001838	2620
Btk29A_OG0011763	261
btl_OG0002041	575
btn_OG0004719	1
Btnd_OG0008611	7
btsz_OG0001035_OG1	1201
btsz_OG0004581	8
btv_OG0003692	3
btv_OG0009487	31
btz_OG0005342	2604
Bub1_OG0001806_OG0	932
Bub3_OG0005120	2498
BubR1_OG0000657_OG0	2058
Buffy_OG0006561	127
bug_OG0006803	266
Bug22_OG0009372	753
BuGZ_OG0008876	2524
CG8270_OG0010257	381
bun_OG0000556	1956
bun_OG0009749	2509
bur_OG0003683_OG0	3161
Burs_OG0001045_OG0	17
bves_OG0007497	172
bves_OG0007499	154
bw_OG0006000	12
bwa_OG0009122	165
bwa_OG0012525	134
Bx_OG0008666	4
Bx_OG0008667	369
Bx42_OG0007682	2638
by_OG0005550	2834
byn_OG0010803	0
bys_OG0007950	818
c-cup_OG0012143	0
c(3)G_OG0001464_OG0	142
c11.1_OG0007569	2252
c12.1_OG0007568	1020
c12.2_OG0007567	1063
C15_OG0002126_OG0	323
C1GalTA_OG0009799	802
C3G_OG0007801	2219
C901_OG0008027	2
ca_OG0005700	2379
Ca-alpha1D_OG0009140	585
Ca-alpha1T_OG0003323	359
Ca-beta_OG0009681	241
Ca-Ma2d_OG0009139	861
CaBP1_OG0008860	6749
cac_OG0000605_OG0	120
cact_OG0009392	6737
cactin_OG0003129	1114
cad_OG0009437	3
Cad74A_OG0010922	1830
Cad86C_OG0002368	2470
Cad87A_OG0001088_OG0	1542
Cad89D_OG0001058_OG0	0
Cad96Ca_OG0011497	1352
Cad96Cb_OG0005172	25
Cad99C_OG0005704	4268
CadN_OG0000277_OG1	168
Caf1-105_OG0002830	736
Caf1-180_OG0007408	2038
Caf1-55_OG0001036	5142
cag_OG0001595_OG0	226
CAH1_OG0009192	2264
CAH13_OG0002843	0
CAH14_OG0002807	4
CAH15_OG0006256	0
CAH16_OG0000498_OG1	2
CAH2_OG0001000_OG0	477
CAH3_OG0003177	795
CAH5_OG0005796	0
CAH7_OG0000840	604
CAH8_OG0004748	103
CAH9_OG0005622	45
CAHbeta_OG0002334	81
cal1_OG0002556_OG0	0
CalpA_OG0003035	2057
CalpB_OG0010971	2139
CalpC_OG0008186	1439
Calr_OG0005564	26061
Cals_OG0013279_OG0	1669
Calx_OG0002139_OG0	0
Calx_OG0004417	128
Calx_OG0004418	131
calypso_OG0006121	747
Cam_OG0012053	10144
CaMKI_OG0012767	3726
CaMKII_OG0013280	4386
Camp_OG0005907	753
Camta_OG0006364	344
Camta_OG0006365	49
can_OG0004061_OG0	4
CanA1_OG0005778	409
CanB_OG0000231_OG0	400
CanB_OG0000231_OG1	975
Cand1_OG0009382	3833
CAP_OG0000587_OG0	2923
CAP_OG0012405	8
Cap-D2_OG0005121	2252
Cap-D3_OG0009448	1120
Cap-G_OG0002924	3683
Cap-H2_OG0004906	1154
Capa_OG0005712	173
Caper_OG0009347	6895
Capr_OG0010138	7425
caps_OG0010156	1614
caps_OG0010157	1093
capt_OG0009025	12166
capu_OG0000612_OG0	570
car_OG0007437	630
CARPA_OG0007960	103
CARPB_OG0007554	95
CarT_OG0009432	55
cas_OG0004236	1116
casp_OG0006502	2058
cass_OG0009476	6323
Cat_OG0003869	9532
cathD_OG0002862	11523
cato_OG0006491	11
Catsup_OG0009538	2574
caup_OG0009938	683
cav_OG0000654	606
caz_OG0003243_OG0	5471
cbc_OG0007265	483
Cbl_OG0002051_OG0	0
CBP_OG0001721	1836
CBP_OG0007971	1895
Cbp20_OG0005066	465
Cbp53E_OG0006447	366
Cbp80_OG0007913	1108
Cbp80_OG0007915	1699
Cbs_OG0003124	1199
cbs_OG0007263	673
cbt_OG0008760	2601
Cby_OG0004789	42
Cc2d2a_OG0002702	6
CCAP_OG0011467	49
CCAP-R_OG0000870	74
ccb_OG0012089	1
CCDC151_OG0011900	1
CCDC53_OG0009785	142
Ccdc58_OG0010399	491
Ccdc85_OG0008917	1132
CCHa1_OG0004530	18
CCHa1-R_OG0006065	25
CCHa2_OG0002186_OG0	87
CCHa2-R_OG0005836	81
Cchl_OG0004776	1093
CCKLR-17D1_OG0003334	13
CCKLR-17D1_OG0008675	13
CCKLR-17D1_OG0011744	13
CCKLR-17D3_OG0008678	81
Ccm3_OG0005250	748
Ccn_OG0010106	72
Ccn_OG0010107	69
Ccn_OG0012179	28
Ccp84Ab_OG0000178_OG0	16
Ccp84Ac_OG0001349_OG0	0
Ccp84Ae_OG0002110_OG0	0
Ccp84Af_OG0000109_OG0	4
Ccp84Af_OG0000109_OG1	8
Ccp84Af_OG0000109_OG2	13
Ccp84Ag_OG0001348_OG0	28
Ccs_OG0006299	337
CCT1_OG0002281_OG0	6714
CCT2_OG0003145	8207
CCT3_OG0004995	7903
CCT4_OG0000979	5785
CCT5_OG0006600	19657
CCT6_OG0008508	7317
CCT7_OG0004839	2954
CCT7_OG0004841	1254
CCT8_OG0007117	7808
Ccz1_OG0010481	439
cd_OG0004708	24
CD98hc_OG0001357_OG0	7570
Cda4_OG0008701	6817
Cda5_OG0008721	307
Cda9_OG0002707	1787
CDase_OG0005749	570
cdc14_OG0009306	1227
Cdc16_OG0005493	661
Cdc23_OG0009421	706
Cdc27_OG0010426	2003
Cdc2rk_OG0006290	377
Cdc37_OG0011041	2208
Cdc42_OG0008268	3321
Cdc45_OG0007388	978
Cdc5_OG0011371	2067
CDC50_OG0008483	1407
Cdc6_OG0002054	468
Cdc7_OG0007729	1302
Cdep_OG0002087	1781
Cdep_OG0004159	2026
CdGAPr_OG0009111	3315
cdi_OG0000729	2594
cDIP_OG0004394	18
Cdk1_OG0000555_OG0	6
Cdk12_OG0009875	1215
Cdk2_OG0002391	1209
CDK2AP1_OG0008015	923
Cdk4_OG0006632	1140
Cdk5_OG0002993	532
Cdk5alpha_OG0009389	855
Cdk7_OG0001724	726
Cdk8_OG0010977	437
Cdk9_OG0007009	566
Cdlc2_OG0000234_OG1	2879
cdm_OG0002482	1937
Cds_OG0010549	1380
Ced-12_OG0009727	965
ced-6_OG0006366	3224
CenB1A_OG0004675	1685
CenG1A_OG0003595_OG0	2431
CenG1A_OG0009182	93
Cenp-C_OG0002322	2350
Cep135_OG0009952	686
Cep135_OG0009954	327
cep290_OG0004127	148
Cep89_OG0006812	3
Cep97_OG0008778	715
cer_OG0012078	4558
Cerk_OG0004182	1103
cert_OG0011161	1953
Cf2_OG0008971	1154
Cfp1_OG0007571	1007
CG5789_OG0004615	676
cg_OG0006533	5149
CG10000_OG0005395	0
CG10005_OG0004963	306
CG10011_OG0005399	1614
CG10013_OG0002410_OG0	0
CG10019_OG0008786	174
CG10026_OG0009081	172
CG10029_OG0004344	9
CG10031_OG0008792	162
CG10035_OG0004420	0
CG10038_OG0001436_OG0	554
CG10041_OG0012259_OG0	4
CG10051_OG0007036	14
CG10053_OG0004336	164
CG10055_OG0004329	683
CG10062_OG0007038	78
CG10063_OG0010284	30
CG10064_OG0010282	65
CG10068_OG0004321	294
CG10073_OG0000065_OG2	1
CG10075_OG0010279	308
CG10077_OG0010277	13909
CG10082_OG0005964	4396
CG10086_OG0001355	24
CG10089_OG0010567	455
CG10098_OG0004320	1548
CG10104_OG0006132	0
CG10116_OG0010569	0
CG10126_OG0005023	1622
CG10132_OG0009091	1504
CG10137_OG0009093	329
CG10139_OG0006151	989
CG10140_OG0010573	2
CG10147_OG0010256	186
CG10151_OG0006160	480
CG10154_OG0010575	114
CG10163_OG0010252	2
CG10164_OG0001489	1
CG10165_OG0011781	127
CG10171_OG0010163	549
CG10175_OG0005507	166
CG10177_OG0001079_OG0	0
CG10184_OG0005509	312
CG10185_OG0005203	3
CG10189_OG0009087	350
CG10194_OG0009085	228
CG10195_OG0003572	491
CG10205_OG0006168	836
CG10208_OG0005527	278
CG10209_OG0006169	574
CG10211_OG0009505	5605
CG10222_OG0010165	263
CG10226_OG0010249	172
CG10237_OG0003462	2071
CG1024_OG0004294	665
CG10252_OG0011517	9
CG10254_OG0002565	1381
CG10257_OG0006606	12
CG10264_OG0005208	0
CG10265_OG0006935	249
CG10274_OG0003940	1084
CG10280_OG0004257	15
CG10283_OG0001907_OG0	140
CG10286_OG0004292	1601
CG10298_OG0004288	0
CG10300_OG0005516	10
CG10301_OG0005515	2
CG10307_OG0005957	136
CG10311_OG0004972	385
CG10317_OG0004974	0
CG10321_OG0005965	2273
CG10324_OG0004994	341
CG10332_OG0005992	1
CG10333_OG0009507	1802
CG10336_OG0009516	297
CG10337_OG0009096	232
CG10338_OG0009517	322
CG10339_OG0006873	70
CG10340_OG0001059_OG0	651
CG10341_OG0009518	871
CG10343_OG0009520	407
CG10344_OG0007020	107
CG10345_OG0002430_OG0	46
CG10347_OG0000607_OG0	435
CG10348_OG0003704	8
CG10352_OG0008207	13
CG10353_OG0008206	785
CG10357_OG0010470	4
CG10359_OG0010469	1934
CG10361_OG0010014	822
CG10362_OG0008202	346
CG10365_OG0005518	477
CG10366_OG0009102	637
CG10375_OG0005526	930
CG10376_OG0009519	668
CG10383_OG0001909	572
CG10384_OG0007018	111
CG10405_OG0004983	65
CG10407_OG0005207	48
CG10413_OG0003703_OG0	576
CG10417_OG0013094	3328
CG10418_OG0010832	408
CG10425_OG0002500	586
CG10428_OG0001263_OG0	598
CG10431_OG0001914	123
CG10433_OG0006904	524
CG10435_OG0002296_OG0	945
CG10444_OG0007082	520
CG10445_OG0001356	108
CG10459_OG0001605_OG0	9
CG10462_OG0009105	1069
CG10463_OG0009108	449
CG10466_OG0012145	196
CG10467_OG0010233	422
CG10469_OG0010232	189
CG10470_OG0009541	507
CG10472_OG0000811_OG0	129
CG10479_OG0010225	40
CG10481_OG0009114	2
CG10483_OG0010221	449
CG10486_OG0010219	0
CG10492_OG0009544	1502
CG10494_OG0006908	293
CG10495_OG0009546	260
CG10505_OG0006927	19
CG10508_OG0010314	673
CG10510_OG0003948	4
CG10513_OG0005163	0
CG10514_OG0005162	6
CG10516_OG0009998	389
CG10527_OG0002810_OG0	747
CG10543_OG0006262	2455
CG10550_OG0000747	146
CG10555_OG0008527	3230
CG10561_OG0009552	122
CG10565_OG0010321	3291
CG10576_OG0010200	7564
CG10581_OG0010326	2
CG10584_OG0010328	138
CG10587_OG0000094_OG0	0
CG10587_OG0000094_OG1	0
CG10587_OG0000094_OG2	0
CG10589_OG0003950	1
CG10591_OG0010195	4
CG10597_OG0003317	83
CG10598_OG0011740	3
CG10600_OG0009530	2953
CG10602_OG0009532	4872
CG10616_OG0010838	1379
CG10621_OG0001911	178
CG10623_OG0001912	3135
CG10628_OG0009107	181
CG10631_OG0001241	3316
CG10646_OG0009949	311
CG10654_OG0009947	172
CG10657_OG0009951	298
CG10660_OG0010840	146
CG10663_OG0010839	94
CG10669_OG0005156	299
CG10674_OG0010603	502
CG10680_OG0003577	2
CG10681_OG0009950	199
CG10700_OG0011812	0
CG10702_OG0009548	552
CG10710_OG0010908	217
CG10713_OG0010576	349
CG10725_OG0010574	713
CG10730_OG0000951	58
CG10731_OG0006517	97
CG10737_OG0006638	6571
CG10738_OG0010568	164
CG1074_OG0007339	499
CG10747_OG0009127	244
CG10748_OG0011855_OG0	0
CG10749_OG0003913_OG0	0
CG10750_OG0009561	0
CG10752_OG0010150_OG0	0
CG10761_OG0008304	1
CG1077_OG0004263	0
CG10793_OG0003237	1
CG10795_OG0006915	345
CG10799_OG0003081	124
CG10801_OG0012112	18
CG10802_OG0008133	891
CG10803_OG0008134	775
CG10804_OG0008132	132
CG10809_OG0010976	743
CG10814_OG0007257	0
CG10822_OG0007072	0
CG10839_OG0009144	0
CG10841_OG0002198_OG0	0
CG10853_OG0003980_OG0	0
CG10859_OG0009209	1
CG10862_OG0002017_OG1	7728
CG10863_OG0010486	846
CG10863_OG0012194_OG0	6
CG10864_OG0005043	22
CG10866_OG0010485	192
CG10874_OG0003457	983
CG10877_OG0002385_OG0	115
CG10887_OG0002183_OG0	0
CG10898_OG0002547	276
CG1090_OG0003105_OG0	7
CG10903_OG0002293_OG0	358
CG10904_OG0011634	223
CG10907_OG0001984_OG0	639
CG10909_OG0005022	0
CG10910_OG0006092	640
CG10911_OG0006095	17
CG10912_OG0000471	673
CG10914_OG0006109	263
CG10919_OG0001352	0
CG1092_OG0001161_OG0	91
CG10920_OG0007959	0
CG10927_OG0006710	115
CG10931_OG0006071	1
CG10932_OG0007954	2084
CG10934_OG0002756_OG0	0
CG10939_OG0005908	3980
CG10947_OG0009415	200
CG10948_OG0009927	1988
CG10949_OG0009416	179
CG10950_OG0012279	0
CG10958_OG0001743	514
CG10959_OG0008299	102
CG10962_OG0007748	57
CG10970_OG0003173	11
CG10973_OG0012539	406
CG10979_OG0004244	1164
CG10984_OG0009934	681
CG10996_OG0008249	0
CG11000_OG0004245	66
CG11007_OG0003037	492
CG11018_OG0007064	1
CG11029_OG0001270	245
CG1103_OG0003103_OG0	0
CG11030_OG0003728	760
CG11034_OG0001268	665
CG11035_OG0002292_OG0	141
CG11041_OG0001654	7
CG11044_OG0007073	55
CG1105_OG0004314	1382
CG11050_OG0009604	810
CG11060_OG0006765	8
CG11068_OG0011716	0
CG11069_OG0004655	911
CG11076_OG0001759	2036
CG11077_OG0000549_OG0	92
CG11085_OG0008456	39
CG11089_OG0004653	1342
CG11095_OG0003249	152
CG11099_OG0007074	1
CG11103_OG0003250	258
CG11106_OG0012330	0
CG11109_OG0001964	396
CG11110_OG0006619	160
CG11123_OG0006752	712
CG11125_OG0006747	516
CG11127_OG0006744	629
CG1113_OG0004171	7
CG11131_OG0001957_OG0	1918
CG11134_OG0003251	431
CG11141_OG0006745	689
CG11145_OG0006754	0
CG11147_OG0003729	274
CG11149_OG0003730	14
CG11151_OG0008256	1581
CG11159_OG0006283	3
CG1116_OG0004164	679
CG11162_OG0008263	9
CG11168_OG0004657	1281
CG11170_OG0006462	395
CG11178_OG0003327	831
CG11180_OG0006625	933
CG11191_OG0007189	180
CG11192_OG0007095	31
CG11200_OG0007088	798
CG11211_OG0012938	4
CG11226_OG0012166_OG0	6
CG11227_OG0007505	0
CG1124_OG0002090	106
CG11241_OG0003815_OG0	2114
CG11247_OG0009861	361
CG11248_OG0003830_OG0	144
CG11249_OG0009864	4
CG11251_OG0001998	0
CG11257_OG0007039	243
CG11263_OG0001789	114
CG11267_OG0011856	1252
CG11269_OG0006458	1
CG11275_OG0002906	2654
CG11279_OG0003924_OG0	3
CG11286_OG0004361	0
CG1129_OG0002085	1148
CG11291_OG0003029	0
CG11294_OG0007761	167
CG11298_OG0007031	0
CG11309_OG0010303	416
CG11317_OG0012026	158
CG11318_OG0000756	14
CG11319_OG0009603	150
CG11327_OG0009628	4
CG11333_OG0002657_OG0	0
CG11334_OG0005804	1124
CG11342_OG0011920	86
CG11345_OG0011138	1457
CG11349_OG0011131	5213
CG11353_OG0011127	100
CG11356_OG0008477	0
CG11357_OG0011126	1479
CG1136_OG0010499	928
CG11367_OG0000806_OG0	156
CG11369_OG0011699	1
CG1137_OG0004303	4
CG11370_OG0003817_OG0	11563
CG11377_OG0008723	583
CG11378_OG0007395	129
CG11379_OG0007397	1
CG11380_OG0007400	56
CG11381_OG0007402	0
CG11382_OG0007404	96
CG11384_OG0007396	1
CG1139_OG0004077	159
CG11391_OG0001026_OG0	2
CG11396_OG0010345	583
CG11398_OG0007405	240
CG11403_OG0007406	934
CG11404_OG0012169	0
CG11406_OG0006889	9
CG11409_OG0007766	56
CG11413_OG0011575	13
CG11414_OG0006019	2382
CG11417_OG0007590	1315
CG1142_OG0012974	646
CG11425_OG0009823	61
CG11426_OG0009824	230
CG1143_OG0011104	72
CG11436_OG0003200	579
CG11437_OG0009825	0
CG11438_OG0009826	246
CG11447_OG0004515	193
CG11449_OG0000981_OG1	0
CG11453_OG0001027_OG0	41
CG11454_OG0001792	434
CG11456_OG0003951	221
CG11459_OG0000135_OG1	5
CG1146_OG0011093	1280
CG11470_OG0000857	3
CG11474_OG0005934	761
CG11475_OG0005935	25
CG11498_OG0001515	88
CG11504_OG0002630	1092
CG11523_OG0009832	282
CG11529_OG0010828	3733
CG11537_OG0010640	1194
CG11550_OG0002660	188
CG11560_OG0010817	335
CG11562_OG0008742	269
CG11563_OG0002662	501
CG11566_OG0007496	50
CG11570_OG0004027	0
CG11581_OG0008240	0
CG11583_OG0010538	1023
CG11584_OG0008239	1
CG11585_OG0012335	215
CG11586_OG0010534	454
CG11590_OG0001741	583
CG11593_OG0010497	1122
CG11594_OG0010492	437
CG11596_OG0007629	910
CG11601_OG0008739	238
CG11608_OG0000142_OG0	0
CG1161_OG0004180	1405
CG11617_OG0008731	33
CG11619_OG0003864_OG0	54
CG11626_OG0011450	14
CG11629_OG0003739	0
CG11630_OG0009580	6
CG11634_OG0009583	0
CG11635_OG0007156	4
CG11638_OG0007387	219
CG11655_OG0001745_OG0	180
CG11656_OG0005013	0
CG11658_OG0010025	477
CG11663_OG0012087	0
CG11664_OG0011395	0
CG11666_OG0012316	0
CG11668_OG0002452	305
CG11670_OG0005008	171
CG11672_OG0004805	183
CG11674_OG0008231	3
CG11679_OG0008511	523
CG11686_OG0002448_OG0	464
CG11693_OG0004810	0
CG11694_OG0000225_OG0	1
CG11694_OG0000225_OG1	0
CG11695_OG0007879	281
CG11696_OG0007880	658
CG11698_OG0002319_OG0	0
CG11699_OG0007882	490
CG11703_OG0002165_OG0	0
CG11710_OG0001691_OG0	722
CG1172_OG0004189	835
CG11722_OG0001391	117
CG11723_OG0003571	362
CG11726_OG0010048	3
CG11737_OG0001419_OG0	576
CG11741_OG0001420_OG0	1
CG11752_OG0007995	579
CG11755_OG0000851	128
CG11756_OG0007997	9
CG11760_OG0004826	225
CG11768_OG0004832	45
CG11771_OG0005200	1312
CG11777_OG0006309	330
CG11779_OG0004481	542
CG11786_OG0012799	9
CG11788_OG0007083	381
CG11790_OG0005187	2282
CG11791_OG0012008	1070
CG11807_OG0003009_OG0	771
CG11808_OG0006841	352
CG11811_OG0004058	809
CG11816_OG0008636	2
CG11835_OG0000264_OG0	15548
CG11835_OG0000264_OG1	1621
CG11837_OG0005082	438
CG11841_OG0005083	72
CG11842_OG0000856_OG1	16
CG11843_OG0011490	30
CG11852_OG0002502_OG0	218
CG11854_OG0005171	8752
CG11857_OG0005167	1348
CG11858_OG0005166	456
CG11878_OG0000055_OG0	0
CG11878_OG0000055_OG1	0
CG11878_OG0000055_OG2	0
CG11882_OG0005094	560
CG11883_OG0006313	400
CG11885_OG0003355	374
CG11892_OG0005161	0
CG11893_OG0000039_OG2	26
CG11899_OG0005100	1638
CG11902_OG0005155	352
CG11906_OG0001618	547
CG11911_OG0008747	2
CG11912_OG0008746	0
CG11920_OG0005183	521
CG11927_OG0003556	877
CG11929_OG0011773	0
CG11961_OG0001155_OG0	1926
CG11964_OG0004848	428
CG11970_OG0004849	2580
CG11975_OG0004850	844
CG11977_OG0012457_OG0	0
CG11980_OG0002337	349
CG11983_OG0004852	58
CG11986_OG0004855	255
CG11997_OG0004862	3
CG11999_OG0004179	672
CG12003_OG0004112	0
CG12004_OG0011286	2534
CG12009_OG0010662	387
CG12010_OG0010671	248
CG12011_OG0011025	17
CG12012_OG0010672	295
CG12016_OG0010666	565
CG12017_OG0010661	30
CG12020_OG0011042	4
CG12024_OG0011050	1059
CG12025_OG0011053	780
CG12035_OG0011029	0
CG12038_OG0011331	239
CG12054_OG0000497	1934
CG12056_OG0003138	295
CG12057_OG0003139	6
CG12061_OG0000938_OG0	2
CG12065_OG0007412	1567
CG12069_OG0001519	0
CG12071_OG0011553	413
CG12071_OG0013484	421
CG12075_OG0007754	2341
CG1208_OG0004248	62
CG12081_OG0007411	1257
CG12084_OG0011296	1855
CG12091_OG0011293	1506
CG12093_OG0011111	885
CG12096_OG0008559	1085
CG12099_OG0011289	4203
CG12104_OG0011284	297
CG12105_OG0004111	211
CG12106_OG0007586	126
CG12107_OG0006719	428
CG12111_OG0007413	5
CG12112_OG0012598_OG0	158
CG12115_OG0007587	3740
CG12116_OG0008625	1127
CG12118_OG0007585	371
CG12121_OG0007579	1994
CG12123_OG0003325	228
CG12128_OG0002879	623
CG12129_OG0002878	715
CG1213_OG0002105	390
CG12134_OG0006319	403
CG12147_OG0004192	0
CG12155_OG0003210	1047
CG12159_OG0002860	630
CG12164_OG0006760	15
CG12170_OG0002098	315
CG12171_OG0004222	1065
CG12173_OG0004172	324
CG12177_OG0008262	203
CG1218_OG0002103	689
CG12182_OG0011099	464
CG12194_OG0008975	158
CG12204_OG0001687	295
CG12206_OG0008131	1681
CG12209_OG0002818	79
CG12213_OG0002418	2043
CG12219_OG0007713	537
CG12224_OG0000651_OG1	125
CG12231_OG0003119	0
CG12236_OG0008414	723
CG12237_OG0007424	1035
CG12239_OG0001754	1711
CG12241_OG0001396	587
CG12253_OG0011818	520
CG12256_OG0004947	160
CG12259_OG0005539	731
CG12268_OG0005336	486
CG1227_OG0004337	234
CG12278_OG0004413	0
CG12279_OG0004445	907
CG12288_OG0009457	582
CG12289_OG0010046	0
CG12290_OG0002618	362
CG12299_OG0009634	2372
CG12301_OG0001981	750
CG12307_OG0009694	0
CG1231_OG0011372	17
CG12316_OG0009955	1218
CG12320_OG0005053	180
CG12321_OG0001064_OG0	1261
CG12325_OG0002854	917
CG1233_OG0011370	1098
CG1234_OG0004335	990
CG12341_OG0002848	210
CG12343_OG0002853	777
CG12344_OG0002855	185
CG12355_OG0012373	63
CG1236_OG0002100	501
CG12362_OG0000821_OG0	1
CG12374_OG0007223	5
CG12375_OG0009777	330
CG12379_OG0008514	30
CG12384_OG0006229	3291
CG1239_OG0004237	246
CG12395_OG0001736	0
CG12398_OG0008359	17
CG12402_OG0002224_OG0	69
CG12420_OG0002594_OG0	1
CG12426_OG0005340	0
CG12438_OG0003802	0
CG12439_OG0009296	0
CG12446_OG0001786_OG0	0
CG12448_OG0009145	0
CG1246_OG0011105	161
CG12464_OG0011955	0
CG12470_OG0007846	51
CG12479_OG0008243	0
CG12480_OG0008242	0
CG12481_OG0008237	193
CG12490_OG0000233_OG1	0
CG12496_OG0007599	21
CG12498_OG0008105	0
CG12499_OG0002285_OG0	1742
CG12502_OG0011339	195
CG12507_OG0008176	5
CG12511_OG0009568	0
CG12516_OG0005410	0
CG12517_OG0009649	0
CG12520_OG0010149	34
CG12521_OG0012944	0
CG12531_OG0008272	216
CG12535_OG0008128	0
CG12539_OG0008363	1711
CG12540_OG0008220	20
CG12541_OG0007825	82
CG12560_OG0012234	109
CG12567_OG0012740	1908
CG12576_OG0001784_OG0	2643
CG12581_OG0001679_OG0	4450
CG12589_OG0011424	1
CG12590_OG0011977	3
CG12594_OG0005596	207
CG12607_OG0011139	411
CG12609_OG0008677	0
CG12617_OG0003653	0
CG12620_OG0009462	0
CG12637_OG0008050	0
CG12643_OG0007518	935
CG1265_OG0010531	452
CG12655_OG0000445_OG2	647
CG12659_OG0007410	128
CG12661_OG0007749	0
CG12662_OG0007747	0
CG12672_OG0007868	11
CG12674_OG0003570	1
CG12679_OG0001731_OG0	0
CG12680_OG0001718	0
CG12682_OG0012323	0
CG12691_OG0007931	0
CG12692_OG0000634_OG0	2
CG12693_OG0012106	1
CG12698_OG0008169	1
CG12699_OG0000230_OG1	0
CG12702_OG0001192	894
CG12708_OG0000271_OG0	296
CG12708_OG0000271_OG0.2	353
CG1271_OG0010635	273
CG12713_OG0003881_OG0	57
CG12716_OG0008438	1
CG12723_OG0008557	3
CG12728_OG0000928_OG0	146
CG12729_OG0011725	17
CG1273_OG0010536	803
CG12730_OG0007375	316
CG12744_OG0000893	104
CG12746_OG0004208	666
CG1275_OG0011072	1257
CG12768_OG0001283_OG0	597
CG12769_OG0007187	25
CG12773_OG0003140	2017
CG12782_OG0012281	0
CG12783_OG0000743_OG0	2
CG12784_OG0005236	0
CG12795_OG0008825	953
CG12811_OG0002240	263
CG12817_OG0002595_OG0	58
CG12818_OG0004897	208
CG12822_OG0001599	1082
CG12825_OG0001130_OG1	110
CG12826_OG0002951	12
CG12828_OG0011622	0
CG12831_OG0011623_OG0	1
CG12836_OG0002963_OG0	4
CG12848_OG0006045	219
CG12849_OG0011577	0
CG12851_OG0005862	402
CG12857_OG0006163	7
CG12860_OG0006154	3
CG12861_OG0006153	0
CG12862_OG0011585_OG0	8
CG12863_OG0011584	207
CG12866_OG0002772	0
CG12868_OG0001564	229
CG12869_OG0006145	60
CG12869_OG0006146	214
CG12877_OG0001472_OG0	985
CG1288_OG0001350	0
CG12880_OG0005345	1509
CG12883_OG0001474	164
CG12885_OG0001477	61
CG12895_OG0006308	531
CG12909_OG0002821	343
CG12910_OG0006305	143
CG12911_OG0006304	133
CG12914_OG0002819	0
CG12917_OG0002815	0
CG12920_OG0006291	12
CG12926_OG0006349	158
CG12929_OG0006357	69
CG12934_OG0006315	2120
CG12935_OG0002846	310
CG12942_OG0001596_OG0	740
CG12945_OG0004570	613
CG12947_OG0004568	79
CG12948_OG0004558	699
CG12963_OG0001641_OG0	0
CG12964_OG0002996_OG0	50
CG12970_OG0006808	4
CG12971_OG0010294	39
CG12974_OG0010307	90
CG12983_OG0010332	5
CG12984_OG0003949	1
CG12985_OG0000915	10
CG12986_OG0011685	2
CG1299_OG0000523_OG0	2268
CG12990_OG0007696	3
CG12991_OG0007703	1490
CG12992_OG0011688	20
CG12994_OG0007707	8
CG12995_OG0008599	0
CG12998_OG0011739	0
CG13000_OG0011738	0
CG13001_OG0008580	1085
CG13002_OG0008577	3
CG13003_OG0008572	1076
CG13004_OG0008570	150
CG13005_OG0008567	210
CG13008_OG0008305	2
CG13010_OG0003260	5
CG13012_OG0008317	228
CG13014_OG0008547	389
CG13016_OG0006536	380
CG13018_OG0006537	84
CG13021_OG0003241	0
CG13022_OG0010698	0
CG13023_OG0010699	194
CG13024_OG0010708	295
CG13026_OG0010716	0
CG13028_OG0004010	66
CG13031_OG0012200	236
CG13032_OG0004014_OG0	1
CG13033_OG0010736	12
CG13038_OG0010761	12
CG13039_OG0010762	0
CG1304_OG0000265_OG0	0
CG1304_OG0000265_OG1	14
CG13040_OG0010763	2
CG13041_OG0000280_OG0	133
CG13041_OG0000280_OG0.2	136
CG13042_OG0010767	2
CG13043_OG0000281_OG0	10
CG13043_OG0000281_OG1	119
CG13044_OG0010768	1364
CG13045_OG0000814	19
CG13046_OG0010771	215
CG13047_OG0010772	7
CG13048_OG0010773	0
CG13049_OG0010774	2
CG13051_OG0011898	2
CG13053_OG0010778	0
CG13054_OG0010779	7
CG13055_OG0010780	18
CG13056_OG0010757	3
CG13058_OG0004021	0
CG13059_OG0010764	46
CG13062_OG0010766	1
CG13064_OG0010775	99
CG13065_OG0010776	1
CG13066_OG0012201	0
CG13068_OG0002030_OG1	0
CG13069_OG0004022	0
CG1307_OG0004308	994
CG13070_OG0012202	1
CG13071_OG0011899	2
CG13073_OG0012731_OG0	7
CG13074_OG0010797	2
CG13075_OG0000216_OG0	5
CG13075_OG0000216_OG1	4
CG13077_OG0009097	3
CG13078_OG0003575_OG0	0
CG13081_OG0003574	3
CG13082_OG0009094	500
CG13083_OG0009084	0
CG13084_OG0009083	1
CG13085_OG0001922	41
CG13086_OG0003709	9
CG13088_OG0001266	208
CG1309_OG0010533	1049
CG13096_OG0003720	3128
CG13097_OG0001923	905
CG13101_OG0009304	112
CG13102_OG0009298	110
CG13108_OG0009295	116
CG13110_OG0011792	0
CG13113_OG0001247_OG0	0
CG13114_OG0009279	0
CG13116_OG0001878	232
CG13123_OG0001877	128
CG13124_OG0003502	3490
CG13126_OG0003515	317
CG13127_OG0001844	4
CG13131_OG0000790_OG0	4
CG13133_OG0003525	26
CG1314_OG0011674	0
CG13144_OG0009363	3
CG13148_OG0007214	150
CG13151_OG0006215	303
CG13154_OG0006206	4
CG13155_OG0006196	43
CG13157_OG0002779	2
CG1316_OG0000430_OG0	2703
CG13168_OG0006184	1
CG1317_OG0011084	1595
CG13170_OG0006182	38
CG13171_OG0006180	0
CG13177_OG0012831	26
CG13185_OG0002928	2036
CG13186_OG0006594	12
CG13192_OG0006567	292
CG13193_OG0006565	1
CG13196_OG0006560	3
CG13197_OG0006563	406
CG13202_OG0001123_OG0	2
CG13203_OG0006235	90
CG13204_OG0006233	1173
CG13215_OG0002793_OG0	19
CG13216_OG0001568_OG0	0
CG13218_OG0002791_OG0	4
CG13220_OG0001573_OG0	582
CG13223_OG0001571_OG0	0
CG13226_OG0002794_OG0	24
CG13227_OG0006218_OG0	218
CG13228_OG0011587_OG0	2
CG13229_OG0002786_OG0	60
CG13229_OG0002787_OG0	2500
CG13231_OG0006217	1
CG13239_OG0009815	11
CG1324_OG0007509	0
CG13243_OG0009147	0
CG13247_OG0010378	0
CG13248_OG0010371	277
CG13250_OG0011870	21
CG13251_OG0010355	10
CG13252_OG0003952	761
CG13258_OG0009399	18
CG13272_OG0008882	169
CG13280_OG0008881	1
CG13282_OG0008887	16
CG13285_OG0010583	300
CG13287_OG0010216	113
CG13288_OG0010220	56
CG13293_OG0003937	253
CG13295_OG0010231	331
CG13297_OG0010242	3
CG13299_OG0011864	2
CG13300_OG0003943	795
CG13305_OG0011196	30
CG13306_OG0011204	6
CG13308_OG0004102	0
CG13309_OG0011211	0
CG13310_OG0011207	1
CG13312_OG0011210	0
CG13313_OG0004105_OG0	0
CG13314_OG0011224	304
CG13315_OG0011237	750
CG13318_OG0004834	201
CG13319_OG0006667	560
CG13321_OG0006673	536
CG13326_OG0006545	0
CG13330_OG0007271	0
CG13331_OG0007273	12
CG13332_OG0007274	5
CG13334_OG0007281	0
CG13337_OG0011662	46
CG13339_OG0007296	191
CG13344_OG0007304	545
CG13358_OG0007351	5
CG13359_OG0012499	1
CG13360_OG0010145	1074
CG13361_OG0003189	23
CG13362_OG0007862	72
CG13364_OG0001174_OG0	2
CG13365_OG0007831	497
CG13367_OG0003188_OG0	934
CG13369_OG0003181	759
CG13375_OG0007847	33
CG13377_OG0007849	849
CG13380_OG0010135	0
CG13384_OG0003473	683
CG13385_OG0012520	0
CG13386_OG0003471	13
CG1339_OG0006721	0
CG13390_OG0003479	330
CG13392_OG0003476	106
CG13397_OG0003469	420
CG13398_OG0003468	220
CG13403_OG0008236	10252
CG13404_OG0008224	96
CG13405_OG0011376	0
CG13407_OG0004768	0
CG13408_OG0004770	118
CG13409_OG0004775	229
CG13423_OG0007099	1
CG13426_OG0011654	0
CG13427_OG0003049	0
CG13428_OG0007100	3
CG13430_OG0001658	154
CG13436_OG0006622	50
CG13437_OG0006285	13
CG13438_OG0006243	5
CG1344_OG0012226	547
CG13442_OG0006244	0
CG13443_OG0006248	0
CG13445_OG0003880	1
CG13449_OG0009980	21
CG13454_OG0003875_OG0	0
CG13455_OG0009966	0
CG13457_OG0001288	0
CG13458_OG0004037	136
CG13460_OG0010841	21920
CG13465_OG0000343_OG0	0
CG13471_OG0004048	0
CG13473_OG0010860	0
CG13474_OG0004049	0
CG13476_OG0012898	0
CG13481_OG0000339_OG0	1
CG13481_OG0000339_OG1	0
CG13484_OG0010886	231
CG13488_OG0001544_OG1	16
CG13492_OG0005946	88
CG13501_OG0005936	2
CG13502_OG0005931	20
CG13502_OG0012991	2
CG13506_OG0007028	1410
CG13510_OG0006998	882
CG13511_OG0006997	95
CG13516_OG0006995	134
CG13526_OG0006986	0
CG13527_OG0006984	0
CG13531_OG0006978	1338
CG13532_OG0006975	226
CG13538_OG0005981	0
CG13539_OG0012044	0
CG1354_OG0007555	6955
CG13541_OG0012280	1
CG13544_OG0005976	0
CG13545_OG0012580	997
CG13551_OG0000540_OG1	138
CG13551_OG0012048	3335
CG13557_OG0012477	0
CG13558_OG0001556	0
CG13559_OG0012047	10
CG13561_OG0011643	16
CG13562_OG0011631	75
CG13575_OG0006892	7
CG13577_OG0001150_OG0	1
CG13578_OG0006898	7
CG13579_OG0006013	94
CG1358_OG0006724	263
CG13581_OG0002746	0
CG13585_OG0011574	795
CG13587_OG0006025	9
CG13594_OG0006033	153
CG13599_OG0005537	156
CG1360_OG0006725	59
CG13601_OG0005534	394
CG13603_OG0005332	604
CG13605_OG0005319	827
CG13606_OG0005306	2545
CG13607_OG0005318	178
CG13609_OG0012982	31
CG13613_OG0005278	0
CG13614_OG0002525_OG0	0
CG13615_OG0002524	2
CG13616_OG0005272	0
CG13618_OG0005267	219
CG13622_OG0005268	8
CG13623_OG0005265	63
CG13625_OG0004618	782
CG13627_OG0004629	17
CG13630_OG0004630	1094
CG13631_OG0004635	137
CG13634_OG0004637	3
CG13641_OG0004650	265
CG13643_OG0002274	51
CG13653_OG0002504	3
CG13654_OG0005174	105
CG13663_OG0011496	357
CG13667_OG0004090_OG0	251
CG13670_OG0011168	1
CG13671_OG0004086_OG0	356
CG13675_OG0000560_OG2	3
CG13676_OG0003984	6379
CG13678_OG0000129_OG3	29
CG1368_OG0008241	1326
CG13685_OG0010463	21
CG13689_OG0008772	83
CG13690_OG0008752	326
CG13692_OG0008754	2
CG13698_OG0010125	1146
CG13699_OG0003907_OG0	14
CG13705_OG0010610	375
CG13707_OG0010613	43
CG13708_OG0010614	9
CG1371_OG0006292	3557
CG13711_OG0010618	0
CG13712_OG0010619	0
CG13713_OG0010620	0
CG13716_OG0010627	2
CG13720_OG0004084	0
CG13721_OG0012208	31
CG13722_OG0011130	16478
CG13723_OG0010915	0
CG13724_OG0010917	2
CG13725_OG0010918	0
CG13727_OG0004055	3
CG13728_OG0010923	6
CG13731_OG0011910	45650
CG13733_OG0010089	1
CG13738_OG0011907	0
CG13739_OG0002891	46
CG13743_OG0006405	366
CG13744_OG0006409	17
CG13747_OG0006408	0
CG13748_OG0006626	11
CG13751_OG0001660_OG0	499
CG13760_OG0007606	213
CG13766_OG0009602	127
CG13771_OG0009612	18
CG13775_OG0003750_OG0	0
CG13784_OG0000956_OG0	536
CG13786_OG0003631	0
CG13796_OG0001883_OG0	662
CG13801_OG0000219_OG0	0
CG13801_OG0000219_OG1	0
CG13806_OG0011077	171
CG13807_OG0011075	146
CG13810_OG0011066	23
CG13813_OG0010189	3
CG13829_OG0011464	2
CG13833_OG0004687	409
CG13837_OG0002276	3
CG13838_OG0011993	0
CG13841_OG0004694	2
CG13842_OG0004706	1
CG13847_OG0004737	44
CG13850_OG0004743	607
CG13855_OG0004744	4
CG13856_OG0004745	70
CG13857_OG0004746	25
CG13862_OG0004760	4
CG13868_OG0007089	1479
CG13868_OG0013578	358
CG13869_OG0007075	0
CG1387_OG0008528	1
CG13870_OG0007093	11
CG13871_OG0003047	0
CG13872_OG0007071	1
CG13875_OG0011381	133
CG13876_OG0001334_OG0	152
CG13877_OG0011937	189
CG13884_OG0000403_OG0	5
CG13887_OG0011343	4290
CG13891_OG0002060	0
CG13893_OG0011360	971
CG13894_OG0004129	337
CG13895_OG0004128	702
CG13901_OG0011344	356
CG13907_OG0011337	5619
CG13912_OG0011325	109
CG13917_OG0011285	6866
CG13919_OG0011274	129
CG13920_OG0011271	459
CG13921_OG0011032	2486
CG13924_OG0011054	15
CG13926_OG0011282	609
CG13928_OG0011279	2794
CG13930_OG0011024	3
CG13931_OG0004073	2
CG13933_OG0011036	871
CG13937_OG0011056	359
CG13949_OG0003375	4
CG13950_OG0003376	86
CG13954_OG0006374	75
CG13955_OG0002890_OG0	2
CG13962_OG0012240	91
CG13970_OG0009133_OG0	0
CG13972_OG0005361	13
CG13983_OG0002696	1
CG13991_OG0000661_OG1	0
CG13992_OG0002070_OG0	15
CG13994_OG0011942	418
CG13995_OG0000538_OG0	82
CG13999_OG0000662_OG0	47
CG14005_OG0001926	310
CG14006_OG0001927	0
CG14007_OG0009567	1
CG14011_OG0003731	0
CG14013_OG0003734	0
CG14014_OG0009443	0
CG14015_OG0009446	161
CG14017_OG0003733	0
CG14020_OG0003686	4
CG14022_OG0008831	117
CG14024_OG0003410_OG0	156
CG14034_OG0008836	0
CG14036_OG0008842	17
CG14042_OG0001816	187
CG14043_OG0003425	722
CG14044_OG0008964	24
CG14050_OG0000684	101
CG14052_OG0007777	1
CG14053_OG0012099	14
[truncated: 9,910 more rows]
