# Supplementary material for: Evolution of chemosensory tissues and cells across ecologically diverse Drosophilids
Source: Nat Commun. 2024 Feb 5;15:1047. doi: 10.1038/s41467-023-44558-4 (PMC10844241; doi:10.1038/s41467-023-44558-4)
Supplement: Supplementary file 18 — Supplementary Data 15 [file 41467_2023_44558_MOESM18_ESM.zip › all_count_tables_renamed/ERED2MA_counts_trim_genes_FBids_1_1_sorted.txt]

128up_OG0006588	999
14-3-3epsilon_OG0002478	10467
14-3-3epsilon_OG0001126_OG1	20334
140up_OG0004534	572
18w_OG0003044	962
26-29-p_OG0010897	5738
2mit_OG0000576_OG0	115
5-HT1A_OG0006644	131
5-HT1B_OG0006647	95
5-HT2A_OG0000287_OG0	33
5-HT2B_OG0011472	882
5-HT7_OG0005777	37
5PtaseI_OG0005188	1834
7B2_OG0004187	12688
a_OG0006460	1450
a10_OG0010691	668493
a5_OG0009037	271509
a6_OG0007651	683
AANATL2_OG0003640	3989
AANATL4_OG0000091_OG1	0
AANATL7_OG0007605	6
Aasdh_OG0001831	526
Aatf_OG0001947	563
aay_OG0011265	36576
ab_OG0009683	566
ab_OG0009684	194
ABCB7_OG0011281	3543
Pmp70_OG0003257	6160
Abd-B_OG0005000	2
Abi_OG0002227_OG0	1027
Abl_OG0010722	5156
abo_OG0009656	387
Abp1_OG0010565	1963
abs_OG0003097	979
ac_OG0007843	0
Ac13E_OG0008321	1156
Ac3_OG0009573	1775
Ac78C_OG0010320	90
Acam_OG0000252_OG0	0
Acam_OG0000252_OG1	0
Acam_OG0005131	0
CG9149_OG0011313	1059
Acbp1_OG0009246	919
Acbp2_OG0010415	382
Acbp4_OG0000311_OG0	0
Acbp4_OG0000311_OG1	1
Acbp6_OG0010414	724
ACC_OG0007193	10321
AcCoAS_OG0000812	31119
Ace_OG0000652_OG0	1758
Acer_OG0000953_OG0	11521
Acer_OG0003808	102
Acf_OG0002671	1751
Achl_OG0002770	950
acj6_OG0008333	344
acj6_OG0008334	1770
Ack_OG0010507	3714
Ack-like_OG0006546	1698
Acn_OG0009540	8810
CG5009_OG0006075	11319
Acox57D-d_OG0006913	187
Acox57D-p_OG0001151	3518
Acp1_OG0009317	1
Acp32CD_OG0009664	0
Acp65Aa_OG0003939	4
Acph-1_OG0001513	289
CG12512_OG0008829	1325
CG18155_OG0007972	11
Acsl_OG0007133	14157
Act42A_OG0000022_OG0	32
Act42A_OG0000022_OG1	13
Act42A_OG0000022_OG3	51
Act42A_OG0000022_OG4	20
Act42A_OG0000022_OG5	1776
Actn_OG0003148_OG0	5362
Actn3_OG0011403_OG0	0
ACXB_OG0000046_OG0	0
ACXB_OG0000046_OG1	0
ACXB_OG0000046_OG2	0
ACXB_OG0000046_OG2.2	0
ACXD_OG0004078_OG0	84
Acyp_OG0009408	0
Acyp2_OG0011498	825
Ada_OG0002342	119
Ada1-2_OG0003777_OG0	418
Ada2a_OG0005051	194
Ada2b_OG0004799	402
Ada3_OG0007872	820
AdamTS-A_OG0005247	49
AdamTS-A_OG0012010	5
AdamTS-B_OG0008089	1675
Adar_OG0007649	1539
Adat1_OG0003596	82
Adck1_OG0006032	965
Adck5_OG0010063	1605
ADD1_OG0006579	753
Adf1_OG0001636_OG0	424
Adgf-A_OG0001991_OG0	2
Adgf-A_OG0003900	6
Adgf-A2_OG0010109	1
Adgf-B_OG0010108	0
Adgf-C_OG0001030_OG0	16
Adgf-D_OG0002208_OG0	7
Adgf-E_OG0006152	0
Adh_OG0003395_OG0	2
Adi1_OG0010940	1912
AdipoR_OG0004727	8215
CG3809_OG0004951	0
AdenoK_OG0003918_OG0	2437
Ady43A_OG0002958	4241
AdoR_OG0005733	87
adp_OG0006108	1239
AdSS_OG0000854_OG0	11119
Aduk_OG0004873	3123
Ae2_OG0010984	7241
CG6512_OG0010913	5461
aft_OG0006080	535
Afti_OG0005567	1200
Ag5r_OG0008212	4
Ag5r2_OG0008213	4
AGBE_OG0007237	2968
AgmNAT_OG0001753	18
ago_OG0010530	1705
AGO1_OG0007307	3066
AGO2_OG0000119_OG0	8430
Agpat1_OG0008448	3050
Agpat2_OG0003465	12368
Agpat3_OG0004018	2511
Agpat4_OG0004019_OG0	1738
ADPS_OG0002932	3902
agt_OG0001016_OG0	30
Spat_OG0007723	67
Ahcy_OG0001195_OG0	1669
AhcyL1_OG0011110	5621
AIF_OG0001225	1028
AIMP1_OG0007108	1101
AIMP2_OG0009977	1113
AIMP3_OG0005998	1036
Adk1_OG0010829	39019
Adk3_OG0005467	760
Ak6_OG0007201	230
Akap200_OG0000367_OG0	220
Akh_OG0010512	8
AkhR_OG0009627	1
akirin_OG0010441	2637
Akr1B_OG0001292	4102
Akt1_OG0005415	2663
al_OG0008749	65
Aladin_OG0007570	416
AlaRS_OG0003477	2501
AlaRS-m_OG0010596	1426
Alas_OG0006853	6427
alc_OG0006389	15898
Ald1_OG0005647	31409
Ald2_OG0005645	0
Aldh_OG0003615	32770
Aldh-III_OG0006742	26297
Aldh7A1_OG0003841_OG0	0
Alg-2_OG0001588_OG0	3492
Alg1_OG0002607_OG0	1275
Alg10_OG0000709_OG0	425
Alg11_OG0012170	2263
CG8412_OG0004562	1035
Alg14_OG0001194_OG0	370
Alg2_OG0010641	1211
Alg3_OG0003012	67
Alg3_OG0006966	468
CG5287_OG0001281	769
CG5287_OG0003790	720
Alg9_OG0005173	718
Alh_OG0004317	5322
Alh_OG0004319	796
Alh_OG0011430	1423
alien_OG0009301	3671
ALiX_OG0005343	6931
Alk_OG0006414	0
CG12179_OG0001176_OG0	228
Alp1_OG0010289	0
Alp10_OG0010194	0
Alp11_OG0008522	7
Alp12_OG0003717	961
Alp13_OG0001034	50
Alp2_OG0000261_OG0	4
Alp2_OG0000261_OG1	0
Alp4_OG0005779	5015
Alp6_OG0006360	884
Alp7_OG0003030	0
Alp9_OG0003931	2
alph_OG0000083_OG0	0
alph_OG0005113	5873
alpha-Catr_OG0006852	7616
alpha-Est1_OG0004357	14664
alpha-Est10_OG0004350	27706
alpha-Est2_OG0000314	3005
alpha-Est3_OG0004356	1054
alpha-Est6_OG0004354	1
alpha-Est7_OG0001351	2999
alpha-Est8_OG0004352	3159
alpha-Est9_OG0004351	441
alpha-Man-Ia_OG0003130	229
alpha-Man-Ia_OG0003131	1593
alpha-Man-Ia_OG0001168	1390
alpha-Man-Ib_OG0005087	1313
alpha-Man-Ic_OG0011549	2
alpha-Man-IIa_OG0004878	2835
alpha-Man-IIb_OG0005229	7629
alpha-PheRS_OG0008296	1393
alpha-Spec_OG0011040	25501
alpha4GT1_OG0000948	1225
alphaCOP_OG0011275	8981
alphaSnap_OG0010384	4964
alphaTub67C_OG0010998	4
Alr_OG0008278	1054
alrm_OG0002498	24
Als2_OG0009863	2686
alt_OG0004894	3928
aly_OG0004083	4
Ama_OG0002112	0
Amacr_OG0009433	1503
amd_OG0001918	8280
Amnionless_OG0008741	317
amon_OG0011540	5790
amos_OG0003702_OG0	0
AMPdeam_OG0008245	11628
Amph_OG0007204	10307
AMPKalpha_OG0001698	8021
Amt_OG0004607	27798
Amun_OG0008385	7961
amx_OG0007575	833
Amy-p_OG0000157_OG0	0
Amy-p_OG0000157_OG0.2	0
Amyrel_OG0006416	0
ana_OG0006403	2
ana1_OG0002269	1141
ana2_OG0007120	310
ana3_OG0006194	50
Ance-2_OG0003658	7
Ance-3_OG0001891_OG0	5903
Ance-3_OG0009407	4213
Ance-4_OG0006406	7
Ance-5_OG0005870	99
anchor_OG0010100	5488
Andorra_OG0011741	2
Ank2_OG0010460	21916
Ankle2_OG0000780	2540
l(2)35Be_OG0003404_OG0	311
anox_OG0007490	3477
Ant2_OG0008041	60
antdh_OG0008007	106731
Antp_OG0002113	0
antr_OG0007227	34
AnxB10_OG0008082	24350
AnxB11_OG0008196	5277
AnxB9_OG0004410	29017
aop_OG0003458	971
aos_OG0010741	1912
Aos1_OG0002145_OG0	664
AOX1_OG0005242	60638
AOX2_OG0000143_OG0	13929
AOX2_OG0000143_OG1	13
AOX4_OG0001465	24057
ap_OG0005832	33
AP-1-2beta_OG0008273	9569
AP-1gamma_OG0007680	8068
AP-1mu_OG0005553	3950
AP-1sigma_OG0005334	5405
AP-2alpha_OG0008751	4293
AP-2mu_OG0004736	4360
AP-2sigma_OG0004385	1127
Apc_OG0005387	2394
APC10_OG0005888	391
Apc2_OG0005308	100
APC4_OG0003171_OG0	622
APC7_OG0001703	47
ApepP_OG0000963	839
aph-1_OG0003552_OG0	840
aPKC_OG0006607	393
aPKC_OG0006608	1613
aPKC_OG0006609	47
Aplip1_OG0011323	3479
apn_OG0002443_OG0	0
apolpp_OG0012638	763
app_OG0010830	748
APP-BP1_OG0010070	533
Appl_OG0007834	11281
Aprt_OG0004075	486
Aps_OG0010085	3161
apt_OG0002733	487
CG18815_OG0010034	7354
AQP_OG0007242	0
aqrs_OG0005393	0
aqz_OG0001049_OG1	21062
ara_OG0009939	8
aralar1_OG0001518	8575
Arc1_OG0002768_OG0	1117
Arc2_OG0006127	399
Arc42_OG0001370_OG0	2426
Archease_OG0002289_OG0	337
Arf51F_OG0006831	1844
Arf79F_OG0012164	9414
ArfGAP1_OG0010836	2724
ArfGAP3_OG0003816_OG0	2722
Arfip_OG0005451	1199
Arfrp1_OG0007681	586
arg_OG0003183	181
arg_OG0007835	74
Argk_OG0011233	64532
Argk_OG0011925	512
Argl_OG0009800	199
CG31469_OG0002209_OG0	320
ArgRS_OG0008151	833
ArgRS-m_OG0004367	321
ari-1_OG0007878	2234
ari-2_OG0003028	2773
Arl1_OG0010003	1484
Arl2_OG0004816	334
Arl5_OG0011164	586
Arl6_OG0007042	2381
Arl6IP1_OG0004993	2469
Arl8_OG0004797	2314
arm_OG0007636	11899
armi_OG0002027	205
Arp1_OG0004441	4134
Arp10_OG0007423	1315
Arp2_OG0001770	1557
Arp3_OG0010555	1098
Arp5_OG0001448_OG0	440
Arp53D_OG0011600	1
Arp6_OG0008512	794
Arp8_OG0007614	865
Arpc1_OG0009187	3275
Arpc2_OG0009417	1233
Arpc3A_OG0005226	1215
Arpc3B_OG0008590	30
Arpc4_OG0008719	1784
Arpc5_OG0008957	729
arr_OG0007264	804
Arr1_OG0009490	180
Arr2_OG0004099	22
Ars2_OG0005840	7893
Art1_OG0004911	632
Art2_OG0008773	51
Art3_OG0004604	429
Art4_OG0004574	609
Art6_OG0004528_OG0	0
Art7_OG0001547_OG0	504
Art8_OG0009662	68
Art9_OG0002219_OG0	0
Arts_OG0000486_OG0	1657
aru_OG0003377	7115
Arv1_OG0013036	215
arx_OG0009914	13
Asap_OG0007180	3296
Asator_OG0002682_OG1	2112
Asciz_OG0010646	217
ase_OG0007840	0
asf1_OG0009889	863
ash1_OG0000982_OG0	70
ash2_OG0004623	1141
Ask1_OG0004518	2484
asl_OG0004217	30
AsnRS_OG0003707	3995
AsnRS-m_OG0006452	406
AsnS_OG0000992	28
asp_OG0004633	1
Asph_OG0006509	1452
ASPP_OG0006932	15057
CG9572_OG0008488	191
AspRS_OG0006665	2386
AspRS-m_OG0008886	2771
asrij_OG0006972	1490
asRNA:CR31429_OG0002339_OG0	384
asRNA:CR42743_OG0003772_OG0	4
asRNA:CR43299_OG0012338_OG0	1
asRNA:CR43426_OG0012535_OG0	0
asRNA:CR43454_OG0002277_OG0	146
asRNA:CR43463_OG0001607_OG0	443
asRNA:CR43809_OG0003675_OG0	732
asRNA:CR44106_OG0002406_OG0	23
asRNA:CR44169_OG0002969_OG0	3381
asRNA:CR44179_OG0001455_OG0	2709
asRNA:CR44372_OG0000331_OG0	1
asRNA:CR44372_OG0000331_OG1	0
asRNA:CR44894_OG0012090_OG0	0
asRNA:CR45044_OG0005605_OG0	110
asRNA:CR45195_OG0000203_OG0	8
asRNA:CR45195_OG0000203_OG1	1
asRNA:CR45350_OG0001645_OG0	3129
asRNA:CR45943_OG0010336	436
asRNA:CR46029_OG0000226_OG0	4
asRNA:CR46029_OG0000226_OG1	3
asRNA:CR46139_OG0003106_OG0	64
asRNA:CR46246_OG0011916	10
asRNA:CR46354_OG0002193_OG0	299
asRNA:CR46473_OG0000925_OG0	19
Ass_OG0001346	1
ast_OG0003560	681
AstA_OG0004634	0
AstA-R1_OG0000689	60
AstA-R2_OG0005396	27
AstC_OG0009668	0
AstC-R1_OG0010134	15
AstC-R2_OG0001295_OG0	65
AstCC_OG0009669	0
asun_OG0002419_OG0	540
Asx_OG0006138	2781
Atac1_OG0003748_OG0	410
Atac2_OG0009508	468
Atac3_OG0000828	1208
Tat_OG0001330	6270
Ate1_OG0003045	3037
Atet_OG0003384	9653
Atf-2_OG0006059	949
Atf3_OG0007763	668
Atg1_OG0009929	286
Atg1_OG0009931	4694
Atg10_OG0001598	201
Atg101_OG0008681	1236
Atg12_OG0011904	587
Atg13_OG0004817	979
Atg14_OG0005089	1118
Atg16_OG0005703	1129
Atg17_OG0004232	4115
Atg18a_OG0011152	2794
Atg18b_OG0001271_OG0	2221
Atg2_OG0011112	3001
Atg3_OG0009922	2402
Atg4a_OG0009014	2334
Atg4b_OG0005256	1068
Atg5_OG0007974	1340
Atg6_OG0005323	1498
Atg7_OG0006714	1023
Atg8a_OG0008043	15675
Atg8b_OG0005571	0
Atg9_OG0006487	1975
atilla_OG0011822	16612
atk_OG0010362	0
atl_OG0001399	6676
atms_OG0004154	1245
ato_OG0004804	0
Atox1_OG0012695	1301
ATP6AP2_OG0004869	28781
ATP7_OG0008369	3450
ATP8A_OG0007260	15289
ATP8A_OG0007261	344
Atpalpha_OG0002140	35467
ATPCL_OG0006680	14397
ATPsynB_OG0010987	18863
ATPsynbeta_OG0005823	76192
ATPsynbetaL_OG0001317	4
ATPsynC_OG0005792	34693
ATPsynCF6_OG0005500	14086
ATPsynCF6L_OG0010605	0
ATPsynD_OG0004477	17485
ATPsyndelta_OG0007526	12195
ATPsynE_OG0005568	9895
ATPsynG_OG0009657	13453
ATPsyngamma_OG0005690	21976
ATPsynGL_OG0009315	0
ATPsynO_OG0012619	14850
AttC_OG0000164_OG0	48
AttC_OG0007258	51
AttD_OG0004890	0
Atu_OG0002096	1363
Atx-1_OG0012102	170
Atx2_OG0011501	9368
Atxn7_OG0003444	1290
aub_OG0000482_OG0	14
aurA_OG0004964	18
aurB_OG0009647	3
aust_OG0001881	0
aux_OG0003096_OG0	3558
ave_OG0006159	513
Aven_OG0003291	428
awd_OG0002664	11751
Awh_OG0010478	5
axed_OG0010262	314
Axn_OG0005720	1952
axo_OG0003993	1422
axo_OG0010625	374
axo_OG0010626	3491
axo_OG0010628	1037
Axs_OG0008319	531
Axud1_OG0003447	1154
az2_OG0006736	394
azot_OG0000210_OG0	0
azot_OG0000210_OG1	10
b_OG0009189	24
B-H1_OG0000267_OG0	2158
B-H1_OG0000267_OG1	1142
B4_OG0009202	6675
B52_OG0001376_OG0	11863
b6_OG0007653	33
B9d1_OG0005246	412
B9d2_OG0005830	265
bab1_OG0011327	124
bab1_OG0011328	179
bab2_OG0011326	8297
babo_OG0006628	1226
babos_OG0007027	268
Bacc_OG0008947	23032
Bace_OG0000801_OG0	0
baf_OG0003792	1293
bai_OG0005189	3056
Balat_OG0007229	7
Baldspot_OG0010721	6736
ball_OG0001092_OG1	153
bam_OG0005170	0
bap_OG0001358_OG0	0
Bap111_OG0007677	2877
Bap170_OG0000903_OG0	1144
Bap55_OG0005900	813
Bap60_OG0008560	2311
IMPPP_OG0000305_OG1	746
barc_OG0010291	637
bark_OG0008784	1782
barr_OG0000425_OG0	685
baz_OG0008596	3673
bb8_OG0005496	8
bbc_OG0007266	5166
CG18067_OG0007098	12064
bbg_OG0010871	11
bbg_OG0010872	743
BBIP1_OG0004876	929
BBS1_OG0010413	1387
BBS4_OG0002785_OG0	9974
BBS5_OG0002086	2261
BBS8_OG0008755	3487
BBS9_OG0006919	16022
bbx_OG0008688	7298
bc10_OG0010387_OG0	831
BCAS2_OG0005540	820
bcd_OG0002111_OG0	1
bchs_OG0003722	198
BCL7-like_OG0007566	396
bcn92_OG0007793	1032
Bdbt_OG0004400	614
bdg_OG0006805	3570
bdl_OG0003385	2573
Bdp1_OG0009215	743
be_OG0000785	1405
BEAF-32_OG0006164	1995
beag_OG0004860	1124
beat-Ia_OG0011784	466
beat-Ib_OG0009146	0
beat-Ic_OG0001866_OG0	0
beat-IIa_OG0005482	10
beat-IIb_OG0005481	127
beat-IIIa_OG0009463	181
beat-IIIb_OG0009460	151
beat-IIIc_OG0003687	397
beat-IV_OG0005508	879
beat-Va_OG0005024	0
beat-Vb_OG0005021	13
beat-Vc_OG0001062_OG0	32
beat-VII_OG0011542	122
beat-VII_OG0011544	160
beg_OG0004008	416
bel_OG0001048	11345
Bem46_OG0008920	473
ben_OG0000514_OG0	5549
Best1_OG0002590_OG0	9820
Best2_OG0010251	1524
Best3_OG0009963	0
Best4_OG0000558_OG0	0
Bet1_OG0003845_OG0	1514
Bet3_OG0004072	1918
beta-PheRS_OG0005298	1359
beta-Spec_OG0007697	21668
beta'COP_OG0009212	5684
beta3GalTII_OG0012738	575
beta4GalNAcTA_OG0006521	1169
beta4GalNAcTB_OG0002610	660
beta4GalT7_OG0005195	366
betaCOP_OG0008653	7253
betaggt-I_OG0008962	934
betaGlu_OG0002667	214
CG32396_OG0011696	1
Bgb_OG0011276	893
bgcn_OG0001647	395
bgm_OG0009412	21947
BHD_OG0010421	764
bi_OG0003201	3337
bi_OG0012904	119
BI-1_OG0004087	11386
bib_OG0001843_OG0	33
BicC_OG0009143	39
BicD_OG0009474	2351
CG11873_OG0005086	1023
bif_OG0003277	773
bif_OG0012761	414
BigH1_OG0001085_OG0	35
bigmax_OG0005365	631
Bili_OG0002506_OG0	671
bin_OG0010286	1
Bin1_OG0005423	526
bin3_OG0007310	3132
bip1_OG0010560	373
Bka_OG0009250	255
blanks_OG0011885_OG0	468
Blimp-1_OG0010196	5080
Blm_OG0002608	118
Blos1_OG0006148	417
Blos2_OG0010078	503
Blos3_OG0009918	181
Blos4_OG0010933	284
blot_OG0010924	145543
blow_OG0006726	978
blp_OG0005216	645
blw_OG0006982	62346
bma_OG0010967	20
Bmcp_OG0010022	751
bmm_OG0010858	14301
bnb_OG0001206_OG1	1122
CG5059_OG0012191	2898
bnk_OG0005787	0
bnl_OG0004512	16
boca_OG0006727	2432
bocks_OG0002575_OG0	950
BOD1_OG0005544	3333
boi_OG0007601	54
boi_OG0007603	11
boil_OG0012322	12
bol_OG0011238	463
boly_OG0007153	5
BomBc1_OG0001623	84
BomBc2_OG0000769_OG0	353
BomBc3_OG0004769	15
BomT3_OG0011469	813
bon_OG0004934	2160
bond_OG0004726	5068
bonsai_OG0007008	1071
Boot_OG0006400	1
bor_OG0004967	1126
bora_OG0003911	0
BORCS5_OG0008208	1300
BORCS6_OG0011365	699
BORCS7_OG0007103	212
borr_OG0009292	33
boss_OG0005676	8904
botv_OG0006642	1112
bou_OG0007819	1259
bowl_OG0008785	511
BoYb_OG0000400_OG0	0
br_OG0007659	16
br_OG0011928	0
Br140_OG0001629	1360
brat_OG0001919	405
Brca2_OG0000883	237
Brd_OG0010852	0
CG7154_OG0009310	1689
Brd8_OG0002488	826
Bre1_OG0010209	2167
Brf_OG0005483	701
Brf_OG0005485	143
brk_OG0007975	756
brm_OG0009999	3302
Brms1_OG0008442	2052
Bro_OG0011272	2
brp_OG0000499_OG1	2418
l(3)72Ab_OG0009997	2554
bru1_OG0009737	136
bru1_OG0009738	802
bru2_OG0009740	9372
bru2_OG0011823	1059
bru2_OG0012161	436
bru3_OG0010907	1085
bru3_OG0011909	86
Bruce_OG0004896	8275
brun_OG0003663	1957
brv1_OG0000706_OG0	0
brv2_OG0010919	0
brv3_OG0011666	59
BRWD3_OG0005288	4277
brwl_OG0009277	1346
bs_OG0003002	258
bs_OG0006897	334
bsf_OG0001906_OG0	4335
Bsg_OG0009780	3549
Bsg25D_OG0003412_OG0	2808
bsh_OG0009110	0
bsk_OG0012344	4980
bt_OG0000537_OG1	0
BTBD9_OG0000546_OG0	1168
BtbVII_OG0011887	4389
btd_OG0007557	522
Btk29A_OG0001838	964
Btk29A_OG0011763	4
btl_OG0002041	210
btn_OG0004719	0
Btnd_OG0008611	11
btsz_OG0001035_OG1	343
btsz_OG0004581	10
btv_OG0003692	683
btv_OG0009487	5654
btz_OG0005342	3223
Bub1_OG0001806_OG0	1151
Bub3_OG0005120	1063
BubR1_OG0000657_OG0	155
Buffy_OG0006561	230
bug_OG0006803	1244
Bug22_OG0009372	1273
BuGZ_OG0008876	3632
CG8270_OG0010257	883
bun_OG0000556	2079
bun_OG0009749	4982
bur_OG0003683_OG0	2127
Burs_OG0001045_OG0	0
bves_OG0007497	1059
bves_OG0007499	571
bw_OG0006000	1
bwa_OG0009122	355
bwa_OG0012525	276
Bx_OG0008666	12
Bx_OG0008667	531
Bx42_OG0007682	2444
by_OG0005550	6480
byn_OG0010803	0
bys_OG0007950	818
c-cup_OG0012143	0
c(3)G_OG0001464_OG0	0
c11.1_OG0007569	3457
c12.1_OG0007568	1114
c12.2_OG0007567	3953
C15_OG0002126_OG0	65
C1GalTA_OG0009799	1527
C3G_OG0007801	3953
C901_OG0008027	5
ca_OG0005700	5246
Ca-alpha1D_OG0009140	7547
Ca-alpha1T_OG0003323	2750
Ca-beta_OG0009681	1302
Ca-Ma2d_OG0009139	937
CaBP1_OG0008860	2338
cac_OG0000605_OG0	628
cact_OG0009392	8540
cactin_OG0003129	1104
cad_OG0009437	0
Cad74A_OG0010922	18
Cad86C_OG0002368	3210
Cad87A_OG0001088_OG0	809
Cad89D_OG0001058_OG0	12
Cad96Ca_OG0011497	2960
Cad96Cb_OG0005172	0
Cad99C_OG0005704	538
CadN_OG0000277_OG1	477
Caf1-105_OG0002830	288
Caf1-180_OG0007408	148
Caf1-55_OG0001036	1604
cag_OG0001595_OG0	699
CAH1_OG0009192	32107
CAH13_OG0002843	0
CAH14_OG0002807	0
CAH15_OG0006256	0
CAH16_OG0000498_OG1	4
CAH2_OG0001000_OG0	4656
CAH3_OG0003177	4213
CAH5_OG0005796	3
CAH7_OG0000840	7427
CAH8_OG0004748	2
CAH9_OG0005622	8
CAHbeta_OG0002334	481
cal1_OG0002556_OG0	658
CalpA_OG0003035	5849
CalpB_OG0010971	1713
CalpC_OG0008186	669
Calr_OG0005564	34284
Cals_OG0013279_OG0	2947
Calx_OG0002139_OG0	15
Calx_OG0004417	3047
Calx_OG0004418	771
calypso_OG0006121	969
Cam_OG0012053	15697
CaMKI_OG0012767	7282
CaMKII_OG0013280	5302
Camp_OG0005907	1234
Camta_OG0006364	1322
Camta_OG0006365	134
can_OG0004061_OG0	5
CanA1_OG0005778	1
CanB_OG0000231_OG0	2213
CanB_OG0000231_OG1	998
Cand1_OG0009382	3693
CAP_OG0000587_OG0	13596
CAP_OG0012405	44
Cap-D2_OG0005121	347
Cap-D3_OG0009448	662
Cap-G_OG0002924	964
Cap-H2_OG0004906	926
Capa_OG0005712	0
Caper_OG0009347	13944
Capr_OG0010138	2717
caps_OG0010156	2713
caps_OG0010157	2463
capt_OG0009025	4783
capu_OG0000612_OG0	1575
car_OG0007437	653
CARPA_OG0007960	61
CARPB_OG0007554	27
CarT_OG0009432	1208
cas_OG0004236	0
casp_OG0006502	2909
cass_OG0009476	5651
Cat_OG0003869	20749
cathD_OG0002862	19695
cato_OG0006491	0
Catsup_OG0009538	2052
caup_OG0009938	0
cav_OG0000654	404
caz_OG0003243_OG0	2208
cbc_OG0007265	507
Cbl_OG0002051_OG0	2178
CBP_OG0001721	110
CBP_OG0007971	18
Cbp20_OG0005066	686
Cbp53E_OG0006447	2909
Cbp80_OG0007913	1347
Cbp80_OG0007915	770
Cbs_OG0003124	1854
cbs_OG0007263	1196
cbt_OG0008760	3831
Cby_OG0004789	1222
Cc2d2a_OG0002702	1112
CCAP_OG0011467	32
CCAP-R_OG0000870	1
ccb_OG0012089	4
CCDC151_OG0011900	0
CCDC53_OG0009785	258
Ccdc58_OG0010399	218
Ccdc85_OG0008917	628
CCHa1_OG0004530	14
CCHa1-R_OG0006065	52
CCHa2_OG0002186_OG0	2984
CCHa2-R_OG0005836	11
Cchl_OG0004776	5434
CCKLR-17D1_OG0003334	6
CCKLR-17D1_OG0008675	1076
CCKLR-17D1_OG0011744	19
CCKLR-17D3_OG0008678	1003
Ccm3_OG0005250	2441
Ccn_OG0010106	1931
Ccn_OG0010107	2490
Ccn_OG0012179	695
Ccp84Ab_OG0000178_OG0	0
Ccp84Ac_OG0001349_OG0	0
Ccp84Ae_OG0002110_OG0	2
Ccp84Af_OG0000109_OG0	0
Ccp84Af_OG0000109_OG1	3
Ccp84Af_OG0000109_OG2	0
Ccp84Ag_OG0001348_OG0	3
Ccs_OG0006299	1073
CCT1_OG0002281_OG0	3686
CCT2_OG0003145	4282
CCT3_OG0004995	5794
CCT4_OG0000979	3257
CCT5_OG0006600	3320
CCT6_OG0008508	4742
CCT7_OG0004839	1300
CCT7_OG0004841	551
CCT8_OG0007117	6029
Ccz1_OG0010481	1153
cd_OG0004708	13
CD98hc_OG0001357_OG0	9366
Cda4_OG0008701	20
Cda5_OG0008721	732
Cda9_OG0002707	0
CDase_OG0005749	1150
cdc14_OG0009306	1976
Cdc16_OG0005493	305
Cdc23_OG0009421	998
Cdc27_OG0010426	2235
Cdc2rk_OG0006290	182
Cdc37_OG0011041	2725
Cdc42_OG0008268	1866
Cdc45_OG0007388	399
Cdc5_OG0011371	1540
CDC50_OG0008483	9586
Cdc6_OG0002054	32
Cdc7_OG0007729	2356
Cdep_OG0002087	2453
Cdep_OG0004159	3227
CdGAPr_OG0009111	1116
cdi_OG0000729	2390
cDIP_OG0004394	19551
Cdk1_OG0000555_OG0	29
Cdk12_OG0009875	1494
Cdk2_OG0002391	230
CDK2AP1_OG0008015	1361
Cdk4_OG0006632	862
Cdk5_OG0002993	837
Cdk5alpha_OG0009389	5719
Cdk7_OG0001724	764
Cdk8_OG0010977	214
Cdk9_OG0007009	705
Cdlc2_OG0000234_OG1	3227
cdm_OG0002482	2454
Cds_OG0010549	4050
Ced-12_OG0009727	947
ced-6_OG0006366	8834
CenB1A_OG0004675	2124
CenG1A_OG0003595_OG0	2148
CenG1A_OG0009182	72
Cenp-C_OG0002322	367
Cep135_OG0009952	1313
Cep135_OG0009954	1733
cep290_OG0004127	941
Cep89_OG0006812	0
Cep97_OG0008778	2876
cer_OG0012078	720
Cerk_OG0004182	9059
cert_OG0011161	2672
Cf2_OG0008971	1145
Cfp1_OG0007571	897
CG5789_OG0004615	1202
cg_OG0006533	5283
CG10000_OG0005395	4
CG10005_OG0004963	0
CG10011_OG0005399	843
CG10013_OG0002410_OG0	0
CG10019_OG0008786	172
CG10026_OG0009081	1134
CG10029_OG0004344	0
CG10031_OG0008792	100
CG10035_OG0004420	14527
CG10038_OG0001436_OG0	713
CG10041_OG0012259_OG0	3
CG10051_OG0007036	0
CG10053_OG0004336	780
CG10055_OG0004329	1348
CG10062_OG0007038	210
CG10063_OG0010284	1
CG10064_OG0010282	113
CG10068_OG0004321	1288
CG10073_OG0000065_OG2	1
CG10075_OG0010279	1363
CG10077_OG0010277	50251
CG10082_OG0005964	10381
CG10086_OG0001355	0
CG10089_OG0010567	2450
CG10098_OG0004320	2171
CG10104_OG0006132	0
CG10116_OG0010569	553
CG10126_OG0005023	18821
CG10132_OG0009091	2799
CG10137_OG0009093	4345
CG10139_OG0006151	924
CG10140_OG0010573	11
CG10147_OG0010256	236
CG10151_OG0006160	765
CG10154_OG0010575	0
CG10163_OG0010252	0
CG10164_OG0001489	0
CG10165_OG0011781	138
CG10171_OG0010163	1306
CG10175_OG0005507	3
CG10177_OG0001079_OG0	0
CG10184_OG0005509	92
CG10185_OG0005203	34
CG10189_OG0009087	254
CG10194_OG0009085	188
CG10195_OG0003572	593
CG10205_OG0006168	4
CG10208_OG0005527	178
CG10209_OG0006169	1014
CG10211_OG0009505	42
CG10222_OG0010165	164
CG10226_OG0010249	1123
CG10237_OG0003462	55227
CG1024_OG0004294	367
CG10252_OG0011517	0
CG10254_OG0002565	3438
CG10257_OG0006606	5627
CG10264_OG0005208	60
CG10265_OG0006935	67
CG10274_OG0003940	1248
CG10280_OG0004257	0
CG10283_OG0001907_OG0	1304
CG10286_OG0004292	951
CG10298_OG0004288	3
CG10300_OG0005516	0
CG10301_OG0005515	0
CG10307_OG0005957	73
CG10311_OG0004972	860
CG10317_OG0004974	0
CG10321_OG0005965	3565
CG10324_OG0004994	603
CG10332_OG0005992	0
CG10333_OG0009507	1975
CG10336_OG0009516	107
CG10337_OG0009096	83
CG10338_OG0009517	645
CG10339_OG0006873	745
CG10340_OG0001059_OG0	2364
CG10341_OG0009518	360
CG10343_OG0009520	335
CG10344_OG0007020	79
CG10345_OG0002430_OG0	49619
CG10347_OG0000607_OG0	241
CG10348_OG0003704	121
CG10352_OG0008207	12
CG10353_OG0008206	1454
CG10357_OG0010470	66868
CG10359_OG0010469	3778
CG10361_OG0010014	47
CG10362_OG0008202	3471
CG10365_OG0005518	506
CG10366_OG0009102	1893
CG10375_OG0005526	1428
CG10376_OG0009519	936
CG10383_OG0001909	3916
CG10384_OG0007018	5
CG10405_OG0004983	73
CG10407_OG0005207	30
CG10413_OG0003703_OG0	345
CG10417_OG0013094	1897
CG10418_OG0010832	229
CG10425_OG0002500	1139
CG10428_OG0001263_OG0	255
CG10431_OG0001914	218
CG10433_OG0006904	1396
CG10435_OG0002296_OG0	1175
CG10444_OG0007082	1473
CG10445_OG0001356	1033
CG10459_OG0001605_OG0	0
CG10462_OG0009105	476
CG10463_OG0009108	340
CG10466_OG0012145	260
CG10467_OG0010233	564
CG10469_OG0010232	151
CG10470_OG0009541	1209
CG10472_OG0000811_OG0	319
CG10479_OG0010225	2945
CG10481_OG0009114	42
CG10483_OG0010221	925
CG10486_OG0010219	1
CG10492_OG0009544	1541
CG10494_OG0006908	416
CG10495_OG0009546	236
CG10505_OG0006927	623
CG10508_OG0010314	5887
CG10510_OG0003948	16
CG10513_OG0005163	18
CG10514_OG0005162	6
CG10516_OG0009998	394
CG10527_OG0002810_OG0	15662
CG10543_OG0006262	6198
CG10550_OG0000747	25942
CG10555_OG0008527	1069
CG10561_OG0009552	1074
CG10565_OG0010321	2772
CG10576_OG0010200	3240
CG10581_OG0010326	2
CG10584_OG0010328	521
CG10587_OG0000094_OG0	0
CG10587_OG0000094_OG1	0
CG10587_OG0000094_OG2	0
CG10589_OG0003950	0
CG10591_OG0010195	6
CG10597_OG0003317	2
CG10598_OG0011740	0
CG10600_OG0009530	5199
CG10602_OG0009532	4551
CG10616_OG0010838	1155
CG10621_OG0001911	4
CG10623_OG0001912	425
CG10628_OG0009107	633
CG10631_OG0001241	3236
CG10646_OG0009949	838
CG10654_OG0009947	139
CG10657_OG0009951	2181
CG10660_OG0010840	637
CG10663_OG0010839	349
CG10669_OG0005156	346
CG10674_OG0010603	1491
CG10680_OG0003577	2817
CG10681_OG0009950	904
CG10700_OG0011812	0
CG10702_OG0009548	1002
CG10710_OG0010908	4
CG10713_OG0010576	482
CG10725_OG0010574	0
CG10730_OG0000951	3
CG10731_OG0006517	243
CG10737_OG0006638	43516
CG10738_OG0010568	802
CG1074_OG0007339	739
CG10747_OG0009127	556
CG10748_OG0011855_OG0	0
CG10749_OG0003913_OG0	0
CG10750_OG0009561	171
CG10752_OG0010150_OG0	0
CG10761_OG0008304	2
CG1077_OG0004263	5
CG10793_OG0003237	0
CG10795_OG0006915	680
CG10799_OG0003081	12
CG10801_OG0012112	10
CG10802_OG0008133	1610
CG10803_OG0008134	319
CG10804_OG0008132	1360
CG10809_OG0010976	975
CG10814_OG0007257	0
CG10822_OG0007072	0
CG10839_OG0009144	0
CG10841_OG0002198_OG0	19
CG10853_OG0003980_OG0	0
CG10859_OG0009209	1
CG10862_OG0002017_OG1	6196
CG10863_OG0010486	6240
CG10863_OG0012194_OG0	3
CG10864_OG0005043	112
CG10866_OG0010485	799
CG10874_OG0003457	5837
CG10877_OG0002385_OG0	40
CG10887_OG0002183_OG0	0
CG10898_OG0002547	829
CG1090_OG0003105_OG0	351
CG10903_OG0002293_OG0	497
CG10904_OG0011634	1026
CG10907_OG0001984_OG0	617
CG10909_OG0005022	0
CG10910_OG0006092	4
CG10911_OG0006095	0
CG10912_OG0000471	3
CG10914_OG0006109	761
CG10919_OG0001352	14
CG1092_OG0001161_OG0	6
CG10920_OG0007959	12
CG10927_OG0006710	109
CG10931_OG0006071	0
CG10932_OG0007954	1761
CG10934_OG0002756_OG0	0
CG10939_OG0005908	17691
CG10947_OG0009415	152
CG10948_OG0009927	1843
CG10949_OG0009416	499
CG10950_OG0012279	9
CG10958_OG0001743	433
CG10959_OG0008299	266
CG10962_OG0007748	5
CG10970_OG0003173	17
CG10973_OG0012539	640
CG10979_OG0004244	1302
CG10984_OG0009934	573
CG10996_OG0008249	12
CG11000_OG0004245	44
CG11007_OG0003037	655
CG11018_OG0007064	0
CG11029_OG0001270	9
CG1103_OG0003103_OG0	339
CG11030_OG0003728	376
CG11034_OG0001268	463
CG11035_OG0002292_OG0	692
CG11041_OG0001654	0
CG11044_OG0007073	1
CG1105_OG0004314	1437
CG11050_OG0009604	4691
CG11060_OG0006765	4
CG11068_OG0011716	0
CG11069_OG0004655	305
CG11076_OG0001759	1135
CG11077_OG0000549_OG0	525
CG11085_OG0008456	8
CG11089_OG0004653	214
CG11095_OG0003249	911
CG11099_OG0007074	1535
CG11103_OG0003250	525
CG11106_OG0012330	3
CG11109_OG0001964	368
CG11110_OG0006619	628
CG11123_OG0006752	604
CG11125_OG0006747	1142
CG11127_OG0006744	1109
CG1113_OG0004171	182
CG11131_OG0001957_OG0	0
CG11134_OG0003251	549
CG11141_OG0006745	1563
CG11145_OG0006754	0
CG11147_OG0003729	18238
CG11149_OG0003730	0
CG11151_OG0008256	11164
CG11159_OG0006283	195
CG1116_OG0004164	1417
CG11162_OG0008263	2
CG11168_OG0004657	1220
CG11170_OG0006462	694
CG11178_OG0003327	842
CG11180_OG0006625	793
CG11191_OG0007189	20424
CG11192_OG0007095	3
CG11200_OG0007088	8750
CG11211_OG0012938	11
CG11226_OG0012166_OG0	0
CG11227_OG0007505	0
CG1124_OG0002090	911
CG11241_OG0003815_OG0	63
CG11247_OG0009861	476
CG11248_OG0003830_OG0	297
CG11249_OG0009864	0
CG11251_OG0001998	0
CG11257_OG0007039	425
CG11263_OG0001789	65
CG11267_OG0011856	1508
CG11269_OG0006458	1
CG11275_OG0002906	2877
CG11279_OG0003924_OG0	400
CG11286_OG0004361	0
CG1129_OG0002085	1539
CG11291_OG0003029	0
CG11294_OG0007761	0
CG11298_OG0007031	0
CG11309_OG0010303	2067
CG11317_OG0012026	77
CG11318_OG0000756	0
CG11319_OG0009603	344
CG11327_OG0009628	0
CG11333_OG0002657_OG0	0
CG11334_OG0005804	1102
CG11342_OG0011920	54
CG11345_OG0011138	0
CG11349_OG0011131	0
CG11353_OG0011127	14
CG11356_OG0008477	987
CG11357_OG0011126	1561
CG1136_OG0010499	570
CG11367_OG0000806_OG0	245
CG11369_OG0011699	0
CG1137_OG0004303	1
CG11370_OG0003817_OG0	0
CG11377_OG0008723	1789
CG11378_OG0007395	360
CG11379_OG0007397	0
CG11380_OG0007400	12
CG11381_OG0007402	0
CG11382_OG0007404	20
CG11384_OG0007396	0
CG1139_OG0004077	15
CG11391_OG0001026_OG0	231325
CG11396_OG0010345	798
CG11398_OG0007405	206
CG11403_OG0007406	99
CG11404_OG0012169	0
CG11406_OG0006889	9
CG11409_OG0007766	434
CG11413_OG0011575	1
CG11414_OG0006019	2445
CG11417_OG0007590	498
CG1142_OG0012974	463
CG11425_OG0009823	1908
CG11426_OG0009824	1085
CG1143_OG0011104	908
CG11436_OG0003200	437
CG11437_OG0009825	0
CG11438_OG0009826	17
CG11447_OG0004515	495
CG11449_OG0000981_OG1	0
CG11453_OG0001027_OG0	1096
CG11454_OG0001792	463
CG11456_OG0003951	611
CG11459_OG0000135_OG1	0
CG1146_OG0011093	136
CG11470_OG0000857	0
CG11474_OG0005934	1056
CG11475_OG0005935	128
CG11498_OG0001515	15
CG11504_OG0002630	1140
CG11523_OG0009832	465
CG11529_OG0010828	47
CG11537_OG0010640	2193
CG11550_OG0002660	39716
CG11560_OG0010817	573
CG11562_OG0008742	425
CG11563_OG0002662	238
CG11566_OG0007496	0
CG11570_OG0004027	0
CG11581_OG0008240	0
CG11583_OG0010538	1078
CG11584_OG0008239	0
CG11585_OG0012335	0
CG11586_OG0010534	376
CG11590_OG0001741	461
CG11593_OG0010497	1844
CG11594_OG0010492	213
CG11596_OG0007629	733
CG11601_OG0008739	719
CG11608_OG0000142_OG0	31
CG1161_OG0004180	3907
CG11617_OG0008731	0
CG11619_OG0003864_OG0	11
CG11626_OG0011450	22
CG11629_OG0003739	0
CG11630_OG0009580	0
CG11634_OG0009583	0
CG11635_OG0007156	22
CG11638_OG0007387	629
CG11655_OG0001745_OG0	2556
CG11656_OG0005013	0
CG11658_OG0010025	2891
CG11663_OG0012087	0
CG11664_OG0011395	0
CG11666_OG0012316	0
CG11668_OG0002452	146
CG11670_OG0005008	8
CG11672_OG0004805	0
CG11674_OG0008231	1
CG11679_OG0008511	392
CG11686_OG0002448_OG0	76
CG11693_OG0004810	2
CG11694_OG0000225_OG0	0
CG11694_OG0000225_OG1	0
CG11695_OG0007879	922
CG11696_OG0007880	1004
CG11698_OG0002319_OG0	0
CG11699_OG0007882	1418
CG11703_OG0002165_OG0	0
CG11710_OG0001691_OG0	1085
CG1172_OG0004189	1196
CG11722_OG0001391	920
CG11723_OG0003571	463
CG11726_OG0010048	0
CG11737_OG0001419_OG0	1453
CG11741_OG0001420_OG0	0
CG11752_OG0007995	2446
CG11755_OG0000851	317
CG11756_OG0007997	7
CG11760_OG0004826	493
CG11768_OG0004832	2298
CG11771_OG0005200	1539
CG11777_OG0006309	138
CG11779_OG0004481	1125
CG11786_OG0012799	3
CG11788_OG0007083	68
CG11790_OG0005187	1715
CG11791_OG0012008	2692
CG11807_OG0003009_OG0	1559
CG11808_OG0006841	729
CG11811_OG0004058	375
CG11816_OG0008636	4
CG11835_OG0000264_OG0	12917
CG11835_OG0000264_OG1	0
CG11837_OG0005082	232
CG11841_OG0005083	643
CG11842_OG0000856_OG1	22
CG11843_OG0011490	75
CG11852_OG0002502_OG0	367
CG11854_OG0005171	15178
CG11857_OG0005167	2854
CG11858_OG0005166	793
CG11878_OG0000055_OG0	0
CG11878_OG0000055_OG1	0
CG11878_OG0000055_OG2	0
CG11882_OG0005094	233
CG11883_OG0006313	2181
CG11885_OG0003355	483
CG11892_OG0005161	7
CG11893_OG0000039_OG2	1616
CG11899_OG0005100	1726
CG11902_OG0005155	442
CG11906_OG0001618	645
CG11911_OG0008747	0
CG11912_OG0008746	0
CG11920_OG0005183	413
CG11927_OG0003556	895
CG11929_OG0011773	0
CG11961_OG0001155_OG0	2649
CG11964_OG0004848	458
CG11970_OG0004849	1733
CG11975_OG0004850	2092
CG11977_OG0012457_OG0	5
CG11980_OG0002337	289
CG11983_OG0004852	135
CG11986_OG0004855	182
CG11997_OG0004862	0
CG11999_OG0004179	2819
CG12003_OG0004112	0
CG12004_OG0011286	5667
CG12009_OG0010662	0
CG12010_OG0010671	41
CG12011_OG0011025	15
CG12012_OG0010672	1408
CG12016_OG0010666	2278
CG12017_OG0010661	0
CG12020_OG0011042	0
CG12024_OG0011050	1051
CG12025_OG0011053	1408
CG12035_OG0011029	0
CG12038_OG0011331	1798
CG12054_OG0000497	2382
CG12056_OG0003138	1032
CG12057_OG0003139	4
CG12061_OG0000938_OG0	0
CG12065_OG0007412	5681
CG12069_OG0001519	0
CG12071_OG0011553	1025
CG12071_OG0013484	1655
CG12075_OG0007754	9920
CG1208_OG0004248	0
CG12081_OG0007411	1757
CG12084_OG0011296	2906
CG12091_OG0011293	4470
CG12093_OG0011111	2554
CG12096_OG0008559	1041
CG12099_OG0011289	9141
CG12104_OG0011284	424
CG12105_OG0004111	22
CG12106_OG0007586	141
CG12107_OG0006719	793
CG12111_OG0007413	1
CG12112_OG0012598_OG0	168
CG12115_OG0007587	41
CG12116_OG0008625	13
CG12118_OG0007585	1182
CG12121_OG0007579	5047
CG12123_OG0003325	214
CG12128_OG0002879	534
CG12129_OG0002878	984
CG1213_OG0002105	10
CG12134_OG0006319	233
CG12147_OG0004192	0
CG12155_OG0003210	1719
CG12159_OG0002860	621
CG12164_OG0006760	0
CG12170_OG0002098	1513
CG12171_OG0004222	462
CG12173_OG0004172	208
CG12177_OG0008262	1004
CG1218_OG0002103	1163
CG12182_OG0011099	248
CG12194_OG0008975	2053
CG12204_OG0001687	332
CG12206_OG0008131	7
CG12209_OG0002818	22
CG12213_OG0002418	1633
CG12219_OG0007713	1285
CG12224_OG0000651_OG1	0
CG12231_OG0003119	0
CG12236_OG0008414	621
CG12237_OG0007424	1077
CG12239_OG0001754	21
CG12241_OG0001396	1262
CG12253_OG0011818	170
CG12256_OG0004947	30
CG12259_OG0005539	865
CG12268_OG0005336	6492
CG1227_OG0004337	389
CG12278_OG0004413	5
CG12279_OG0004445	740
CG12288_OG0009457	13
CG12289_OG0010046	0
CG12290_OG0002618	8111
CG12299_OG0009634	641
CG12301_OG0001981	422
CG12307_OG0009694	0
CG1231_OG0011372	12
CG12316_OG0009955	896
CG12320_OG0005053	222
CG12321_OG0001064_OG0	1263
CG12325_OG0002854	353
CG1233_OG0011370	2399
CG1234_OG0004335	831
CG12341_OG0002848	545
CG12343_OG0002853	634
CG12344_OG0002855	7517
CG12355_OG0012373	194
CG1236_OG0002100	592
CG12362_OG0000821_OG0	0
CG12374_OG0007223	0
CG12375_OG0009777	1063
CG12379_OG0008514	115
CG12384_OG0006229	3555
CG1239_OG0004237	243
CG12395_OG0001736	0
CG12398_OG0008359	0
CG12402_OG0002224_OG0	107
CG12420_OG0002594_OG0	14
CG12426_OG0005340	0
CG12438_OG0003802	0
CG12439_OG0009296	0
CG12446_OG0001786_OG0	0
CG12448_OG0009145	2
CG1246_OG0011105	2
CG12464_OG0011955	0
CG12470_OG0007846	0
CG12479_OG0008243	0
CG12480_OG0008242	0
CG12481_OG0008237	0
CG12490_OG0000233_OG1	0
CG12496_OG0007599	6
CG12498_OG0008105	0
CG12499_OG0002285_OG0	573
CG12502_OG0011339	211
CG12507_OG0008176	40
CG12511_OG0009568	0
CG12516_OG0005410	0
CG12517_OG0009649	14
CG12520_OG0010149	28
CG12521_OG0012944	0
CG12531_OG0008272	159
CG12535_OG0008128	0
CG12539_OG0008363	0
CG12540_OG0008220	41
CG12541_OG0007825	1132
CG12560_OG0012234	109
CG12567_OG0012740	1847
CG12576_OG0001784_OG0	3421
CG12581_OG0001679_OG0	5311
CG12589_OG0011424	0
CG12590_OG0011977	0
CG12594_OG0005596	61
CG12607_OG0011139	0
CG12609_OG0008677	160
CG12617_OG0003653	5
CG12620_OG0009462	2
CG12637_OG0008050	0
CG12643_OG0007518	2222
CG1265_OG0010531	436
CG12655_OG0000445_OG2	6895
CG12659_OG0007410	519
CG12661_OG0007749	0
CG12662_OG0007747	7
CG12672_OG0007868	125
CG12674_OG0003570	0
CG12679_OG0001731_OG0	3
CG12680_OG0001718	0
CG12682_OG0012323	0
CG12691_OG0007931	0
CG12692_OG0000634_OG0	67
CG12693_OG0012106	10
CG12698_OG0008169	141
CG12699_OG0000230_OG1	0
CG12702_OG0001192	263
CG12708_OG0000271_OG0	159
CG12708_OG0000271_OG0.2	123
CG1271_OG0010635	910
CG12713_OG0003881_OG0	134
CG12716_OG0008438	0
CG12723_OG0008557	1185
CG12728_OG0000928_OG0	475
CG12729_OG0011725	4
CG1273_OG0010536	19
CG12730_OG0007375	813
CG12744_OG0000893	0
CG12746_OG0004208	2938
CG1275_OG0011072	925
CG12768_OG0001283_OG0	166
CG12769_OG0007187	280
CG12773_OG0003140	1162
CG12782_OG0012281	0
CG12783_OG0000743_OG0	218
CG12784_OG0005236	0
CG12795_OG0008825	1161
CG12811_OG0002240	532
CG12817_OG0002595_OG0	154
CG12818_OG0004897	304
CG12822_OG0001599	3961
CG12825_OG0001130_OG1	6
CG12826_OG0002951	0
CG12828_OG0011622	0
CG12831_OG0011623_OG0	0
CG12836_OG0002963_OG0	0
CG12848_OG0006045	668
CG12849_OG0011577	41
CG12851_OG0005862	901
CG12857_OG0006163	1
CG12860_OG0006154	0
CG12861_OG0006153	0
CG12862_OG0011585_OG0	0
CG12863_OG0011584	303
CG12866_OG0002772	4
CG12868_OG0001564	489
CG12869_OG0006145	85
CG12869_OG0006146	21
CG12877_OG0001472_OG0	1262
CG1288_OG0001350	4
CG12880_OG0005345	20
CG12883_OG0001474	302
CG12885_OG0001477	11811
CG12895_OG0006308	1160
CG12909_OG0002821	164
CG12910_OG0006305	367
CG12911_OG0006304	6
CG12914_OG0002819	0
CG12917_OG0002815	1
CG12920_OG0006291	0
CG12926_OG0006349	164
CG12929_OG0006357	198
CG12934_OG0006315	74
CG12935_OG0002846	276
CG12942_OG0001596_OG0	458
CG12945_OG0004570	822
CG12947_OG0004568	111
CG12948_OG0004558	478
CG12963_OG0001641_OG0	3
CG12964_OG0002996_OG0	5
CG12970_OG0006808	7
CG12971_OG0010294	0
CG12974_OG0010307	36
CG12983_OG0010332	0
CG12984_OG0003949	5
CG12985_OG0000915	9
CG12986_OG0011685	5
CG1299_OG0000523_OG0	12651
CG12990_OG0007696	11
CG12991_OG0007703	5184
CG12992_OG0011688	15
CG12994_OG0007707	0
CG12995_OG0008599	0
CG12998_OG0011739	0
CG13000_OG0011738	0
CG13001_OG0008580	519
CG13002_OG0008577	112
CG13003_OG0008572	14
CG13004_OG0008570	105
CG13005_OG0008567	126
CG13008_OG0008305	135
CG13010_OG0003260	0
CG13012_OG0008317	5575
CG13014_OG0008547	609
CG13016_OG0006536	415
CG13018_OG0006537	215
CG13021_OG0003241	3
CG13022_OG0010698	281
CG13023_OG0010699	0
CG13024_OG0010708	663
CG13026_OG0010716	8
CG13028_OG0004010	0
CG13031_OG0012200	863
CG13032_OG0004014_OG0	9
CG13033_OG0010736	43
CG13038_OG0010761	1
CG13039_OG0010762	0
CG1304_OG0000265_OG0	0
CG1304_OG0000265_OG1	0
CG13040_OG0010763	0
CG13041_OG0000280_OG0	0
CG13041_OG0000280_OG0.2	0
CG13042_OG0010767	5
CG13043_OG0000281_OG0	0
CG13043_OG0000281_OG1	0
CG13044_OG0010768	0
CG13045_OG0000814	0
CG13046_OG0010771	0
CG13047_OG0010772	0
CG13048_OG0010773	0
CG13049_OG0010774	5
CG13051_OG0011898	0
CG13053_OG0010778	0
CG13054_OG0010779	4
CG13055_OG0010780	19
CG13056_OG0010757	0
CG13058_OG0004021	0
CG13059_OG0010764	0
CG13062_OG0010766	0
CG13064_OG0010775	0
CG13065_OG0010776	0
CG13066_OG0012201	0
CG13068_OG0002030_OG1	0
CG13069_OG0004022	0
CG1307_OG0004308	998
CG13070_OG0012202	0
CG13071_OG0011899	0
CG13073_OG0012731_OG0	0
CG13074_OG0010797	679
CG13075_OG0000216_OG0	4
CG13075_OG0000216_OG1	0
CG13077_OG0009097	29
CG13078_OG0003575_OG0	0
CG13081_OG0003574	1
CG13082_OG0009094	2
CG13083_OG0009084	2
CG13084_OG0009083	9
CG13085_OG0001922	24
CG13086_OG0003709	22
CG13088_OG0001266	95
CG1309_OG0010533	6549
CG13096_OG0003720	545
CG13097_OG0001923	580
CG13101_OG0009304	7631
CG13102_OG0009298	0
CG13108_OG0009295	296
CG13110_OG0011792	0
CG13113_OG0001247_OG0	0
CG13114_OG0009279	41
CG13116_OG0001878	1651
CG13123_OG0001877	188
CG13124_OG0003502	4518
CG13126_OG0003515	362
CG13127_OG0001844	0
CG13131_OG0000790_OG0	0
CG13133_OG0003525	3
CG1314_OG0011674	1
CG13144_OG0009363	2
CG13148_OG0007214	9
CG13151_OG0006215	606
CG13154_OG0006206	0
CG13155_OG0006196	0
CG13157_OG0002779	21
CG1316_OG0000430_OG0	4730
CG13168_OG0006184	17
CG1317_OG0011084	9927
CG13170_OG0006182	0
CG13171_OG0006180	0
CG13177_OG0012831	14
CG13185_OG0002928	457
CG13186_OG0006594	0
CG13192_OG0006567	521
CG13193_OG0006565	19
CG13196_OG0006560	8
CG13197_OG0006563	1561
CG13202_OG0001123_OG0	314
CG13203_OG0006235	545
CG13204_OG0006233	1555
CG13215_OG0002793_OG0	17
CG13216_OG0001568_OG0	16
CG13218_OG0002791_OG0	0
CG13220_OG0001573_OG0	1718
CG13223_OG0001571_OG0	0
CG13226_OG0002794_OG0	6
CG13227_OG0006218_OG0	0
CG13228_OG0011587_OG0	0
CG13229_OG0002786_OG0	6
CG13229_OG0002787_OG0	2631
CG13231_OG0006217	15
CG13239_OG0009815	4
CG1324_OG0007509	0
CG13243_OG0009147	0
CG13247_OG0010378	4
CG13248_OG0010371	1154
CG13250_OG0011870	49
CG13251_OG0010355	3564
CG13252_OG0003952	949
CG13258_OG0009399	0
CG13272_OG0008882	604
CG13280_OG0008881	7
CG13282_OG0008887	6
CG13285_OG0010583	1385
CG13287_OG0010216	0
CG13288_OG0010220	189
CG13293_OG0003937	505
CG13295_OG0010231	851
CG13297_OG0010242	0
CG13299_OG0011864	0
CG13300_OG0003943	564
CG13305_OG0011196	0
CG13306_OG0011204	0
CG13308_OG0004102	0
CG13309_OG0011211	0
CG13310_OG0011207	0
CG13312_OG0011210	0
CG13313_OG0004105_OG0	12
CG13314_OG0011224	31
CG13315_OG0011237	37
CG13318_OG0004834	19000
CG13319_OG0006667	722
CG13321_OG0006673	1
CG13326_OG0006545	0
CG13330_OG0007271	0
CG13331_OG0007273	527
CG13332_OG0007274	1031
CG13334_OG0007281	190
CG13337_OG0011662	124
CG13339_OG0007296	412
CG13344_OG0007304	1264
CG13358_OG0007351	8
CG13359_OG0012499	8
CG13360_OG0010145	30
CG13361_OG0003189	11
CG13362_OG0007862	9
CG13364_OG0001174_OG0	0
CG13365_OG0007831	885
CG13367_OG0003188_OG0	908
CG13369_OG0003181	1328
CG13375_OG0007847	17
CG13377_OG0007849	46
CG13380_OG0010135	0
CG13384_OG0003473	1925
CG13385_OG0012520	0
CG13386_OG0003471	0
CG1339_OG0006721	0
CG13390_OG0003479	307
CG13392_OG0003476	318
CG13397_OG0003469	6
CG13398_OG0003468	196
CG13403_OG0008236	6
CG13404_OG0008224	160
CG13405_OG0011376	0
CG13407_OG0004768	4
CG13408_OG0004770	464
CG13409_OG0004775	1335
CG13423_OG0007099	51
CG13426_OG0011654	0
CG13427_OG0003049	2
CG13428_OG0007100	813
CG13430_OG0001658	846
CG13436_OG0006622	314
CG13437_OG0006285	3402
CG13438_OG0006243	0
CG1344_OG0012226	442
CG13442_OG0006244	13
CG13443_OG0006248	0
CG13445_OG0003880	3
CG13449_OG0009980	288
CG13454_OG0003875_OG0	2
CG13455_OG0009966	0
CG13457_OG0001288	1
CG13458_OG0004037	3
CG13460_OG0010841	13
CG13465_OG0000343_OG0	0
CG13471_OG0004048	0
CG13473_OG0010860	0
CG13474_OG0004049	0
CG13476_OG0012898	0
CG13481_OG0000339_OG0	7
CG13481_OG0000339_OG1	0
CG13484_OG0010886	508
CG13488_OG0001544_OG1	3
CG13492_OG0005946	0
CG13501_OG0005936	0
CG13502_OG0005931	853
CG13502_OG0012991	1
CG13506_OG0007028	1627
CG13510_OG0006998	166
CG13511_OG0006997	0
CG13516_OG0006995	513
CG13526_OG0006986	0
CG13527_OG0006984	0
CG13531_OG0006978	953
CG13532_OG0006975	986
CG13538_OG0005981	0
CG13539_OG0012044	0
CG1354_OG0007555	4698
CG13541_OG0012280	0
CG13544_OG0005976	0
CG13545_OG0012580	39
CG13551_OG0000540_OG1	1457
CG13551_OG0012048	2847
CG13557_OG0012477	5
CG13558_OG0001556	0
CG13559_OG0012047	0
CG13561_OG0011643	10
CG13562_OG0011631	0
CG13575_OG0006892	4
CG13577_OG0001150_OG0	0
CG13578_OG0006898	11277
CG13579_OG0006013	0
CG1358_OG0006724	14078
CG13581_OG0002746	0
CG13585_OG0011574	8011
CG13587_OG0006025	54
CG13594_OG0006033	0
CG13599_OG0005537	30
CG1360_OG0006725	167
CG13601_OG0005534	886
CG13603_OG0005332	4063
CG13605_OG0005319	1565
CG13606_OG0005306	1888
CG13607_OG0005318	16
CG13609_OG0012982	16
CG13613_OG0005278	0
CG13614_OG0002525_OG0	0
CG13615_OG0002524	0
CG13616_OG0005272	0
CG13618_OG0005267	25
CG13622_OG0005268	341
CG13623_OG0005265	486
CG13625_OG0004618	806
CG13627_OG0004629	162
CG13630_OG0004630	1235
CG13631_OG0004635	1446
CG13634_OG0004637	132
CG13641_OG0004650	0
CG13643_OG0002274	7
CG13653_OG0002504	0
CG13654_OG0005174	2364
CG13663_OG0011496	343
CG13667_OG0004090_OG0	452
CG13670_OG0011168	0
CG13671_OG0004086_OG0	0
CG13675_OG0000560_OG2	0
CG13676_OG0003984	12
CG13678_OG0000129_OG3	0
CG1368_OG0008241	0
CG13685_OG0010463	619
CG13689_OG0008772	77
CG13690_OG0008752	88
CG13692_OG0008754	2
CG13698_OG0010125	5747
CG13699_OG0003907_OG0	0
CG13705_OG0010610	112
CG13707_OG0010613	195
CG13708_OG0010614	0
CG1371_OG0006292	2596
CG13711_OG0010618	0
CG13712_OG0010619	0
CG13713_OG0010620	0
CG13716_OG0010627	23
CG13720_OG0004084	0
CG13721_OG0012208	0
CG13722_OG0011130	1
CG13723_OG0010915	0
CG13724_OG0010917	0
CG13725_OG0010918	0
CG13727_OG0004055	0
CG13728_OG0010923	0
CG13731_OG0011910	18
CG13733_OG0010089	7
CG13738_OG0011907	0
CG13739_OG0002891	129
CG13743_OG0006405	45
CG13744_OG0006409	0
CG13747_OG0006408	0
CG13748_OG0006626	0
CG13751_OG0001660_OG0	729
CG13760_OG0007606	1810
CG13766_OG0009602	230
CG13771_OG0009612	5
CG13775_OG0003750_OG0	83
CG13784_OG0000956_OG0	109
CG13786_OG0003631	0
CG13796_OG0001883_OG0	2238
CG13801_OG0000219_OG0	0
CG13801_OG0000219_OG1	0
CG13806_OG0011077	0
CG13807_OG0011075	355
CG13810_OG0011066	0
CG13813_OG0010189	0
CG13829_OG0011464	2
CG13833_OG0004687	28959
CG13837_OG0002276	4
CG13838_OG0011993	0
CG13841_OG0004694	522
CG13842_OG0004706	0
CG13847_OG0004737	2
CG13850_OG0004743	976
CG13855_OG0004744	16
CG13856_OG0004745	70
CG13857_OG0004746	1
CG13862_OG0004760	0
CG13868_OG0007089	14880
CG13868_OG0013578	1915
CG13869_OG0007075	14
CG1387_OG0008528	5
CG13870_OG0007093	566
CG13871_OG0003047	59
CG13872_OG0007071	19
CG13875_OG0011381	1028
CG13876_OG0001334_OG0	249
CG13877_OG0011937	54
CG13884_OG0000403_OG0	0
CG13887_OG0011343	5830
CG13891_OG0002060	5
CG13893_OG0011360	12564
CG13894_OG0004129	66
CG13895_OG0004128	961
CG13901_OG0011344	314
CG13907_OG0011337	7866
CG13912_OG0011325	16
CG13917_OG0011285	4853
CG13919_OG0011274	184
CG13920_OG0011271	469
CG13921_OG0011032	3
CG13924_OG0011054	439
CG13926_OG0011282	745
CG13928_OG0011279	8436
CG13930_OG0011024	33
CG13931_OG0004073	0
CG13933_OG0011036	3035
CG13937_OG0011056	13023
CG13949_OG0003375	623
CG13950_OG0003376	1
CG13954_OG0006374	1598
CG13955_OG0002890_OG0	118
CG13962_OG0012240	1
CG13970_OG0009133_OG0	0
CG13972_OG0005361	64
CG13983_OG0002696	0
CG13991_OG0000661_OG1	7
CG13992_OG0002070_OG0	9
CG13994_OG0011942	1187
CG13995_OG0000538_OG0	584
CG13999_OG0000662_OG0	461
CG14005_OG0001926	381
CG14006_OG0001927	0
CG14007_OG0009567	18
CG14011_OG0003731	0
CG14013_OG0003734	0
CG14014_OG0009443	0
CG14015_OG0009446	520
CG14017_OG0003733	0
CG14020_OG0003686	1249
CG14022_OG0008831	4
CG14024_OG0003410_OG0	366
CG14034_OG0008836	0
CG14036_OG0008842	0
CG14042_OG0001816	422
CG14043_OG0003425	952
CG14044_OG0008964	1381
CG14050_OG0000684	23
CG14052_OG0007777	3
CG14053_OG0012099	2
[truncated: 9,910 more rows]
