# Supplementary material for: Evolution of chemosensory tissues and cells across ecologically diverse Drosophilids
Source: Nat Commun. 2024 Feb 5;15:1047. doi: 10.1038/s41467-023-44558-4 (PMC10844241; doi:10.1038/s41467-023-44558-4)
Supplement: Supplementary file 18 — Supplementary Data 15 [file 41467_2023_44558_MOESM18_ESM.zip › all_count_tables_renamed/SANB6LA_counts_trim_genes_FBids_1_1_sorted.txt]

128up_OG0006588	1925
14-3-3epsilon_OG0002478	22499
14-3-3epsilon_OG0001126_OG1	24563
140up_OG0004534	353
18w_OG0003044	5569
26-29-p_OG0010897	12031
2mit_OG0000576_OG0	187
5-HT1A_OG0006644	126
5-HT1B_OG0006647	77
5-HT2A_OG0000287_OG0	24
5-HT2B_OG0011472	35
5-HT7_OG0005777	67
5PtaseI_OG0005188	633
7B2_OG0004187	1012
a_OG0006460	1081
a10_OG0010691	18
a5_OG0009037	4
a6_OG0007651	715
AANATL2_OG0003640	540
AANATL4_OG0000091_OG1	9
AANATL7_OG0007605	56
Aasdh_OG0001831	1536
Aatf_OG0001947	755
aay_OG0011265	635
ab_OG0009683	1989
ab_OG0009684	1327
ABCB7_OG0011281	1980
Pmp70_OG0003257	1551
Abd-B_OG0005000	17
Abi_OG0002227_OG0	773
Abl_OG0010722	4985
abo_OG0009656	542
Abp1_OG0010565	1746
abs_OG0003097	1366
ac_OG0007843	134
Ac13E_OG0008321	935
Ac3_OG0009573	533
Ac78C_OG0010320	507
Acam_OG0000252_OG0	0
Acam_OG0000252_OG1	0
Acam_OG0005131	0
CG9149_OG0011313	840
Acbp1_OG0009246	724
Acbp2_OG0010415	1128
Acbp4_OG0000311_OG0	1157
Acbp4_OG0000311_OG1	1
Acbp6_OG0010414	141
ACC_OG0007193	5401
AcCoAS_OG0000812	1498
Ace_OG0000652_OG0	301
Acer_OG0000953_OG0	13735
Acer_OG0003808	2009
Acf_OG0002671	2815
Achl_OG0002770	197
acj6_OG0008333	17
acj6_OG0008334	65
Ack_OG0010507	1675
Ack-like_OG0006546	2651
Acn_OG0009540	6590
CG5009_OG0006075	1314
Acox57D-d_OG0006913	211
Acox57D-p_OG0001151	190
Acp1_OG0009317	7
Acp32CD_OG0009664	8
Acp65Aa_OG0003939	0
Acph-1_OG0001513	1100
CG12512_OG0008829	1573
CG18155_OG0007972	94
Acsl_OG0007133	4382
Act42A_OG0000022_OG0	24
Act42A_OG0000022_OG1	68
Act42A_OG0000022_OG3	514657
Act42A_OG0000022_OG4	42994
Act42A_OG0000022_OG5	15180
Actn_OG0003148_OG0	46943
Actn3_OG0011403_OG0	0
ACXB_OG0000046_OG0	0
ACXB_OG0000046_OG1	71
ACXB_OG0000046_OG2	6
ACXB_OG0000046_OG2.2	0
ACXD_OG0004078_OG0	33
Acyp_OG0009408	0
Acyp2_OG0011498	260
Ada_OG0002342	55
Ada1-2_OG0003777_OG0	240
Ada2a_OG0005051	387
Ada2b_OG0004799	480
Ada3_OG0007872	1103
AdamTS-A_OG0005247	2012
AdamTS-A_OG0012010	138
AdamTS-B_OG0008089	3267
Adar_OG0007649	964
Adat1_OG0003596	84
Adck1_OG0006032	394
Adck5_OG0010063	447
ADD1_OG0006579	1487
Adf1_OG0001636_OG0	448
Adgf-A_OG0001991_OG0	0
Adgf-A_OG0003900	171
Adgf-A2_OG0010109	6
Adgf-B_OG0010108	0
Adgf-C_OG0001030_OG0	48
Adgf-D_OG0002208_OG0	176
Adgf-E_OG0006152	0
Adh_OG0003395_OG0	0
Adi1_OG0010940	560
AdipoR_OG0004727	3712
CG3809_OG0004951	2
AdenoK_OG0003918_OG0	1006
Ady43A_OG0002958	616
AdoR_OG0005733	79
adp_OG0006108	547
AdSS_OG0000854_OG0	5610
Aduk_OG0004873	535
Ae2_OG0010984	1978
CG6512_OG0010913	2848
aft_OG0006080	939
Afti_OG0005567	624
Ag5r_OG0008212	14627
Ag5r2_OG0008213	0
AGBE_OG0007237	7756
AgmNAT_OG0001753	77
ago_OG0010530	3865
AGO1_OG0007307	5279
AGO2_OG0000119_OG0	5804
Agpat1_OG0008448	641
Agpat2_OG0003465	664
Agpat3_OG0004018	2555
Agpat4_OG0004019_OG0	93
ADPS_OG0002932	343
agt_OG0001016_OG0	76
Spat_OG0007723	235
Ahcy_OG0001195_OG0	4461
AhcyL1_OG0011110	2477
AIF_OG0001225	1290
AIMP1_OG0007108	1407
AIMP2_OG0009977	1718
AIMP3_OG0005998	934
Adk1_OG0010829	1244
Adk3_OG0005467	565
Ak6_OG0007201	323
Akap200_OG0000367_OG0	7461
Akh_OG0010512	93
AkhR_OG0009627	188
akirin_OG0010441	4174
Akr1B_OG0001292	9726
Akt1_OG0005415	2891
al_OG0008749	910
Aladin_OG0007570	1011
AlaRS_OG0003477	7880
AlaRS-m_OG0010596	1161
Alas_OG0006853	2939
alc_OG0006389	1883
Ald1_OG0005647	93624
Ald2_OG0005645	1
Aldh_OG0003615	10065
Aldh-III_OG0006742	4389
Aldh7A1_OG0003841_OG0	420
Alg-2_OG0001588_OG0	2195
Alg1_OG0002607_OG0	1495
Alg10_OG0000709_OG0	813
Alg11_OG0012170	1416
CG8412_OG0004562	1926
Alg14_OG0001194_OG0	191
Alg2_OG0010641	1704
Alg3_OG0003012	130
Alg3_OG0006966	868
CG5287_OG0001281	325
CG5287_OG0003790	333
Alg9_OG0005173	1646
Alh_OG0004317	3365
Alh_OG0004319	727
Alh_OG0011430	336
alien_OG0009301	2271
ALiX_OG0005343	3466
Alk_OG0006414	2089
CG12179_OG0001176_OG0	737
Alp1_OG0010289	4861
Alp10_OG0010194	72
Alp11_OG0008522	116
Alp12_OG0003717	312
Alp13_OG0001034	0
Alp2_OG0000261_OG0	1
Alp2_OG0000261_OG1	0
Alp4_OG0005779	191
Alp6_OG0006360	8
Alp7_OG0003030	0
Alp9_OG0003931	65
alph_OG0000083_OG0	2
alph_OG0005113	2790
alpha-Catr_OG0006852	437
alpha-Est1_OG0004357	444
alpha-Est10_OG0004350	611
alpha-Est2_OG0000314	269
alpha-Est3_OG0004356	976
alpha-Est6_OG0004354	1
alpha-Est7_OG0001351	2263
alpha-Est8_OG0004352	144
alpha-Est9_OG0004351	695
alpha-Man-Ia_OG0003130	330
alpha-Man-Ia_OG0003131	98
alpha-Man-Ia_OG0001168	1172
alpha-Man-Ib_OG0005087	1045
alpha-Man-Ic_OG0011549	2
alpha-Man-IIa_OG0004878	2846
alpha-Man-IIb_OG0005229	746
alpha-PheRS_OG0008296	2615
alpha-Spec_OG0011040	34248
alpha4GT1_OG0000948	559
alphaCOP_OG0011275	9185
alphaSnap_OG0010384	2788
alphaTub67C_OG0010998	35
Alr_OG0008278	543
alrm_OG0002498	559
Als2_OG0009863	1561
alt_OG0004894	7630
aly_OG0004083	0
Ama_OG0002112	2955
Amacr_OG0009433	333
amd_OG0001918	25
Amnionless_OG0008741	122
amon_OG0011540	758
amos_OG0003702_OG0	0
AMPdeam_OG0008245	6356
Amph_OG0007204	3724
AMPKalpha_OG0001698	4069
Amt_OG0004607	0
Amun_OG0008385	7438
amx_OG0007575	300
Amy-p_OG0000157_OG0	3
Amy-p_OG0000157_OG0.2	0
Amyrel_OG0006416	1
ana_OG0006403	1143
ana1_OG0002269	988
ana2_OG0007120	377
ana3_OG0006194	818
Ance-2_OG0003658	102
Ance-3_OG0001891_OG0	237
Ance-3_OG0009407	209
Ance-4_OG0006406	635
Ance-5_OG0005870	196
anchor_OG0010100	496
Andorra_OG0011741	0
Ank2_OG0010460	5588
Ankle2_OG0000780	3099
l(2)35Be_OG0003404_OG0	0
anox_OG0007490	1478
Ant2_OG0008041	32
antdh_OG0008007	758
Antp_OG0002113	1224
antr_OG0007227	7
AnxB10_OG0008082	2057
AnxB11_OG0008196	4571
AnxB9_OG0004410	20981
aop_OG0003458	2170
aos_OG0010741	706
Aos1_OG0002145_OG0	2454
AOX1_OG0005242	1403
AOX2_OG0000143_OG0	1480
AOX2_OG0000143_OG1	3469
AOX4_OG0001465	15
ap_OG0005832	1318
AP-1-2beta_OG0008273	4840
AP-1gamma_OG0007680	4843
AP-1mu_OG0005553	2233
AP-1sigma_OG0005334	2384
AP-2alpha_OG0008751	3549
AP-2mu_OG0004736	2605
AP-2sigma_OG0004385	1226
Apc_OG0005387	3449
APC10_OG0005888	396
Apc2_OG0005308	1316
APC4_OG0003171_OG0	616
APC7_OG0001703	1
ApepP_OG0000963	2306
aph-1_OG0003552_OG0	702
aPKC_OG0006607	483
aPKC_OG0006608	52
aPKC_OG0006609	251
Aplip1_OG0011323	729
apn_OG0002443_OG0	5
apolpp_OG0012638	11552
app_OG0010830	777
APP-BP1_OG0010070	837
Appl_OG0007834	5310
Aprt_OG0004075	317
Aps_OG0010085	2585
apt_OG0002733	1825
CG18815_OG0010034	2415
AQP_OG0007242	816
aqrs_OG0005393	0
aqz_OG0001049_OG1	6602
ara_OG0009939	1722
aralar1_OG0001518	3294
Arc1_OG0002768_OG0	3695
Arc2_OG0006127	519
Arc42_OG0001370_OG0	1575
Archease_OG0002289_OG0	273
Arf51F_OG0006831	1627
Arf79F_OG0012164	11279
ArfGAP1_OG0010836	1903
ArfGAP3_OG0003816_OG0	0
Arfip_OG0005451	449
Arfrp1_OG0007681	256
arg_OG0003183	141
arg_OG0007835	164
Argk_OG0011233	234732
Argk_OG0011925	910
Argl_OG0009800	127
CG31469_OG0002209_OG0	34
ArgRS_OG0008151	2393
ArgRS-m_OG0004367	563
ari-1_OG0007878	1624
ari-2_OG0003028	1128
Arl1_OG0010003	1383
Arl2_OG0004816	324
Arl5_OG0011164	429
Arl6_OG0007042	6
Arl6IP1_OG0004993	1186
Arl8_OG0004797	1066
arm_OG0007636	20058
armi_OG0002027	1086
Arp1_OG0004441	3820
Arp10_OG0007423	1117
Arp2_OG0001770	2758
Arp3_OG0010555	3276
Arp5_OG0001448_OG0	601
Arp53D_OG0011600	2
Arp6_OG0008512	794
Arp8_OG0007614	786
Arpc1_OG0009187	4396
Arpc2_OG0009417	2601
Arpc3A_OG0005226	1006
Arpc3B_OG0008590	47
Arpc4_OG0008719	1520
Arpc5_OG0008957	1178
arr_OG0007264	6253
Arr1_OG0009490	1905
Arr2_OG0004099	98
Ars2_OG0005840	6884
Art1_OG0004911	3716
Art2_OG0008773	3
Art3_OG0004604	937
Art4_OG0004574	1744
Art6_OG0004528_OG0	0
Art7_OG0001547_OG0	852
Art8_OG0009662	439
Art9_OG0002219_OG0	0
Arts_OG0000486_OG0	6209
aru_OG0003377	3357
Arv1_OG0013036	152
arx_OG0009914	84
Asap_OG0007180	2892
Asator_OG0002682_OG1	1659
Asciz_OG0010646	132
ase_OG0007840	256
asf1_OG0009889	1009
ash1_OG0000982_OG0	240
ash2_OG0004623	796
Ask1_OG0004518	3003
asl_OG0004217	1203
AsnRS_OG0003707	4237
AsnRS-m_OG0006452	225
AsnS_OG0000992	835
asp_OG0004633	1681
Asph_OG0006509	7257
ASPP_OG0006932	2904
CG9572_OG0008488	10452
AspRS_OG0006665	5661
AspRS-m_OG0008886	4504
asrij_OG0006972	982
asRNA:CR31429_OG0002339_OG0	421
asRNA:CR42743_OG0003772_OG0	0
asRNA:CR43299_OG0012338_OG0	0
asRNA:CR43426_OG0012535_OG0	0
asRNA:CR43454_OG0002277_OG0	18
asRNA:CR43463_OG0001607_OG0	462
asRNA:CR43809_OG0003675_OG0	0
asRNA:CR44106_OG0002406_OG0	26
asRNA:CR44169_OG0002969_OG0	5
asRNA:CR44179_OG0001455_OG0	1336
asRNA:CR44372_OG0000331_OG0	30
asRNA:CR44372_OG0000331_OG1	33
asRNA:CR44894_OG0012090_OG0	1
asRNA:CR45044_OG0005605_OG0	84
asRNA:CR45195_OG0000203_OG0	5736
asRNA:CR45195_OG0000203_OG1	8
asRNA:CR45350_OG0001645_OG0	4371
asRNA:CR45943_OG0010336	212
asRNA:CR46029_OG0000226_OG0	43
asRNA:CR46029_OG0000226_OG1	12
asRNA:CR46139_OG0003106_OG0	103
asRNA:CR46246_OG0011916	2
asRNA:CR46354_OG0002193_OG0	982
asRNA:CR46473_OG0000925_OG0	2772
Ass_OG0001346	2
ast_OG0003560	683
AstA_OG0004634	104
AstA-R1_OG0000689	48
AstA-R2_OG0005396	161
AstC_OG0009668	86
AstC-R1_OG0010134	9
AstC-R2_OG0001295_OG0	26
AstCC_OG0009669	64
asun_OG0002419_OG0	461
Asx_OG0006138	2188
Atac1_OG0003748_OG0	150
Atac2_OG0009508	594
Atac3_OG0000828	985
Tat_OG0001330	1510
Ate1_OG0003045	1241
Atet_OG0003384	592
Atf-2_OG0006059	390
Atf3_OG0007763	1600
Atg1_OG0009929	108
Atg1_OG0009931	1092
Atg10_OG0001598	96
Atg101_OG0008681	398
Atg12_OG0011904	108
Atg13_OG0004817	789
Atg14_OG0005089	908
Atg16_OG0005703	1541
Atg17_OG0004232	2066
Atg18a_OG0011152	2254
Atg18b_OG0001271_OG0	99
Atg2_OG0011112	2793
Atg3_OG0009922	1614
Atg4a_OG0009014	2080
Atg4b_OG0005256	1415
Atg5_OG0007974	554
Atg6_OG0005323	882
Atg7_OG0006714	701
Atg8a_OG0008043	7443
Atg8b_OG0005571	0
Atg9_OG0006487	2881
atilla_OG0011822	2915
atk_OG0010362	40
atl_OG0001399	4984
atms_OG0004154	1361
ato_OG0004804	329
Atox1_OG0012695	860
ATP6AP2_OG0004869	6153
ATP7_OG0008369	1238
ATP8A_OG0007260	3277
ATP8A_OG0007261	15
Atpalpha_OG0002140	18079
ATPCL_OG0006680	7968
ATPsynB_OG0010987	13982
ATPsynbeta_OG0005823	83421
ATPsynbetaL_OG0001317	0
ATPsynC_OG0005792	43697
ATPsynCF6_OG0005500	6652
ATPsynCF6L_OG0010605	0
ATPsynD_OG0004477	15291
ATPsyndelta_OG0007526	10492
ATPsynE_OG0005568	8030
ATPsynG_OG0009657	9226
ATPsyngamma_OG0005690	21724
ATPsynGL_OG0009315	0
ATPsynO_OG0012619	12494
AttC_OG0000164_OG0	836
AttC_OG0007258	19
AttD_OG0004890	7
Atu_OG0002096	1539
Atx-1_OG0012102	31
Atx2_OG0011501	6043
Atxn7_OG0003444	1168
aub_OG0000482_OG0	34
aurA_OG0004964	664
aurB_OG0009647	1127
aust_OG0001881	12
aux_OG0003096_OG0	2115
ave_OG0006159	223
Aven_OG0003291	268
awd_OG0002664	22526
Awh_OG0010478	256
axed_OG0010262	614
Axn_OG0005720	2285
axo_OG0003993	557
axo_OG0010625	284
axo_OG0010626	620
axo_OG0010628	16
Axs_OG0008319	2108
Axud1_OG0003447	1795
az2_OG0006736	239
azot_OG0000210_OG0	0
azot_OG0000210_OG1	0
b_OG0009189	83
B-H1_OG0000267_OG0	517
B-H1_OG0000267_OG1	342
B4_OG0009202	1899
B52_OG0001376_OG0	12124
b6_OG0007653	190
B9d1_OG0005246	15
B9d2_OG0005830	1
bab1_OG0011327	83
bab1_OG0011328	82
bab2_OG0011326	2020
babo_OG0006628	2155
babos_OG0007027	2166
Bacc_OG0008947	20061
Bace_OG0000801_OG0	1782
baf_OG0003792	1676
bai_OG0005189	3842
Balat_OG0007229	4
Baldspot_OG0010721	1198
ball_OG0001092_OG1	1759
bam_OG0005170	9
bap_OG0001358_OG0	25
Bap111_OG0007677	5493
Bap170_OG0000903_OG0	3726
Bap55_OG0005900	2414
Bap60_OG0008560	5037
IMPPP_OG0000305_OG1	328
barc_OG0010291	1034
bark_OG0008784	4547
barr_OG0000425_OG0	2332
baz_OG0008596	2314
bb8_OG0005496	0
bbc_OG0007266	2456
CG18067_OG0007098	1701
bbg_OG0010871	1275
bbg_OG0010872	4445
BBIP1_OG0004876	317
BBS1_OG0010413	18
BBS4_OG0002785_OG0	3
BBS5_OG0002086	47
BBS8_OG0008755	42
BBS9_OG0006919	44
bbx_OG0008688	2601
bc10_OG0010387_OG0	180
BCAS2_OG0005540	606
bcd_OG0002111_OG0	1
bchs_OG0003722	341
BCL7-like_OG0007566	928
bcn92_OG0007793	404
Bdbt_OG0004400	393
bdg_OG0006805	2220
bdl_OG0003385	598
Bdp1_OG0009215	896
be_OG0000785	1550
BEAF-32_OG0006164	1959
beag_OG0004860	1202
beat-Ia_OG0011784	134
beat-Ib_OG0009146	67
beat-Ic_OG0001866_OG0	66
beat-IIa_OG0005482	253
beat-IIb_OG0005481	233
beat-IIIa_OG0009463	54
beat-IIIb_OG0009460	29
beat-IIIc_OG0003687	234
beat-IV_OG0005508	172
beat-Va_OG0005024	55
beat-Vb_OG0005021	93
beat-Vc_OG0001062_OG0	66
beat-VII_OG0011542	40
beat-VII_OG0011544	25
beg_OG0004008	343
bel_OG0001048	13041
Bem46_OG0008920	494
ben_OG0000514_OG0	3423
Best1_OG0002590_OG0	1333
Best2_OG0010251	2045
Best3_OG0009963	3
Best4_OG0000558_OG0	0
Bet1_OG0003845_OG0	808
Bet3_OG0004072	504
beta-PheRS_OG0005298	1907
beta-Spec_OG0007697	38829
beta'COP_OG0009212	7585
beta3GalTII_OG0012738	170
beta4GalNAcTA_OG0006521	375
beta4GalNAcTB_OG0002610	315
beta4GalT7_OG0005195	443
betaCOP_OG0008653	9212
betaggt-I_OG0008962	1416
betaGlu_OG0002667	1251
CG32396_OG0011696	3
Bgb_OG0011276	969
bgcn_OG0001647	662
bgm_OG0009412	262
BHD_OG0010421	290
bi_OG0003201	1621
bi_OG0012904	171
BI-1_OG0004087	2476
bib_OG0001843_OG0	1470
BicC_OG0009143	1
BicD_OG0009474	2406
CG11873_OG0005086	2624
bif_OG0003277	5838
bif_OG0012761	1036
BigH1_OG0001085_OG0	0
bigmax_OG0005365	257
Bili_OG0002506_OG0	153
bin_OG0010286	9
Bin1_OG0005423	1047
bin3_OG0007310	3461
bip1_OG0010560	964
Bka_OG0009250	513
blanks_OG0011885_OG0	2
Blimp-1_OG0010196	262
Blm_OG0002608	254
Blos1_OG0006148	278
Blos2_OG0010078	167
Blos3_OG0009918	316
Blos4_OG0010933	185
blot_OG0010924	3647
blow_OG0006726	2817
blp_OG0005216	396
blw_OG0006982	74856
bma_OG0010967	176
Bmcp_OG0010022	600
bmm_OG0010858	363
bnb_OG0001206_OG1	9711
CG5059_OG0012191	3375
bnk_OG0005787	0
bnl_OG0004512	373
boca_OG0006727	1920
bocks_OG0002575_OG0	903
BOD1_OG0005544	1967
boi_OG0007601	1873
boi_OG0007603	824
boil_OG0012322	2
bol_OG0011238	974
boly_OG0007153	0
BomBc1_OG0001623	11
BomBc2_OG0000769_OG0	6
BomBc3_OG0004769	2
BomT3_OG0011469	36
bon_OG0004934	2148
bond_OG0004726	950
bonsai_OG0007008	732
Boot_OG0006400	6
bor_OG0004967	1416
bora_OG0003911	213
BORCS5_OG0008208	572
BORCS6_OG0011365	305
BORCS7_OG0007103	60
borr_OG0009292	1415
boss_OG0005676	45
botv_OG0006642	1202
bou_OG0007819	922
bowl_OG0008785	2268
BoYb_OG0000400_OG0	4
br_OG0007659	13158
br_OG0011928	3909
Br140_OG0001629	1445
brat_OG0001919	4590
Brca2_OG0000883	344
Brd_OG0010852	533
CG7154_OG0009310	2912
Brd8_OG0002488	1226
Bre1_OG0010209	3191
Brf_OG0005483	702
Brf_OG0005485	142
brk_OG0007975	1939
brm_OG0009999	7456
Brms1_OG0008442	906
Bro_OG0011272	0
brp_OG0000499_OG1	1344
l(3)72Ab_OG0009997	6671
bru1_OG0009737	79
bru1_OG0009738	256
bru2_OG0009740	1053
bru2_OG0011823	34
bru2_OG0012161	135
bru3_OG0010907	490
bru3_OG0011909	12
Bruce_OG0004896	7080
brun_OG0003663	1883
brv1_OG0000706_OG0	0
brv2_OG0010919	0
brv3_OG0011666	0
BRWD3_OG0005288	6417
brwl_OG0009277	853
bs_OG0003002	476
bs_OG0006897	313
bsf_OG0001906_OG0	3150
Bsg_OG0009780	4519
Bsg25D_OG0003412_OG0	1430
bsh_OG0009110	100
bsk_OG0012344	1695
bt_OG0000537_OG1	201
BTBD9_OG0000546_OG0	552
BtbVII_OG0011887	1832
btd_OG0007557	238
Btk29A_OG0001838	2744
Btk29A_OG0011763	298
btl_OG0002041	753
btn_OG0004719	6
Btnd_OG0008611	2
btsz_OG0001035_OG1	1606
btsz_OG0004581	27
btv_OG0003692	3
btv_OG0009487	24
btz_OG0005342	2773
Bub1_OG0001806_OG0	943
Bub3_OG0005120	2109
BubR1_OG0000657_OG0	2855
Buffy_OG0006561	137
bug_OG0006803	572
Bug22_OG0009372	672
BuGZ_OG0008876	2190
CG8270_OG0010257	579
bun_OG0000556	2371
bun_OG0009749	3115
bur_OG0003683_OG0	3515
Burs_OG0001045_OG0	16
bves_OG0007497	251
bves_OG0007499	195
bw_OG0006000	19
bwa_OG0009122	50
bwa_OG0012525	53
Bx_OG0008666	20
Bx_OG0008667	409
Bx42_OG0007682	2882
by_OG0005550	3346
byn_OG0010803	0
bys_OG0007950	1193
c-cup_OG0012143	0
c(3)G_OG0001464_OG0	278
c11.1_OG0007569	2255
c12.1_OG0007568	1101
c12.2_OG0007567	1172
C15_OG0002126_OG0	289
C1GalTA_OG0009799	634
C3G_OG0007801	3261
C901_OG0008027	120
ca_OG0005700	2699
Ca-alpha1D_OG0009140	1972
Ca-alpha1T_OG0003323	544
Ca-beta_OG0009681	374
Ca-Ma2d_OG0009139	916
CaBP1_OG0008860	10569
cac_OG0000605_OG0	120
cact_OG0009392	8978
cactin_OG0003129	1024
cad_OG0009437	4
Cad74A_OG0010922	2049
Cad86C_OG0002368	3305
Cad87A_OG0001088_OG0	1767
Cad89D_OG0001058_OG0	2
Cad96Ca_OG0011497	1777
Cad96Cb_OG0005172	7
Cad99C_OG0005704	6463
CadN_OG0000277_OG1	208
Caf1-105_OG0002830	840
Caf1-180_OG0007408	2225
Caf1-55_OG0001036	5483
cag_OG0001595_OG0	0
CAH1_OG0009192	2126
CAH13_OG0002843	0
CAH14_OG0002807	0
CAH15_OG0006256	0
CAH16_OG0000498_OG1	1
CAH2_OG0001000_OG0	793
CAH3_OG0003177	1160
CAH5_OG0005796	3
CAH7_OG0000840	3015
CAH8_OG0004748	23
CAH9_OG0005622	335
CAHbeta_OG0002334	219
cal1_OG0002556_OG0	1162
CalpA_OG0003035	2903
CalpB_OG0010971	2328
CalpC_OG0008186	1509
Calr_OG0005564	39564
Cals_OG0013279_OG0	2922
Calx_OG0002139_OG0	0
Calx_OG0004417	544
Calx_OG0004418	650
calypso_OG0006121	679
Cam_OG0012053	12424
CaMKI_OG0012767	4343
CaMKII_OG0013280	6570
Camp_OG0005907	490
Camta_OG0006364	674
Camta_OG0006365	125
can_OG0004061_OG0	14
CanA1_OG0005778	884
CanB_OG0000231_OG0	357
CanB_OG0000231_OG1	1662
Cand1_OG0009382	4232
CAP_OG0000587_OG0	5087
CAP_OG0012405	18
Cap-D2_OG0005121	2670
Cap-D3_OG0009448	472
Cap-G_OG0002924	2876
Cap-H2_OG0004906	1124
Capa_OG0005712	131
Caper_OG0009347	6338
Capr_OG0010138	8087
caps_OG0010156	2392
caps_OG0010157	1778
capt_OG0009025	12924
capu_OG0000612_OG0	449
car_OG0007437	766
CARPA_OG0007960	154
CARPB_OG0007554	12
CarT_OG0009432	15
cas_OG0004236	655
casp_OG0006502	1871
cass_OG0009476	6142
Cat_OG0003869	13286
cathD_OG0002862	10786
cato_OG0006491	13
Catsup_OG0009538	4514
caup_OG0009938	990
cav_OG0000654	195
caz_OG0003243_OG0	5535
cbc_OG0007265	451
Cbl_OG0002051_OG0	2451
CBP_OG0001721	1007
CBP_OG0007971	1451
Cbp20_OG0005066	641
Cbp53E_OG0006447	411
Cbp80_OG0007913	1702
Cbp80_OG0007915	1974
Cbs_OG0003124	3227
cbs_OG0007263	1061
cbt_OG0008760	2614
Cby_OG0004789	11
Cc2d2a_OG0002702	1
CCAP_OG0011467	49
CCAP-R_OG0000870	58
ccb_OG0012089	0
CCDC151_OG0011900	0
CCDC53_OG0009785	196
Ccdc58_OG0010399	791
Ccdc85_OG0008917	1045
CCHa1_OG0004530	17
CCHa1-R_OG0006065	27
CCHa2_OG0002186_OG0	249
CCHa2-R_OG0005836	170
Cchl_OG0004776	1511
CCKLR-17D1_OG0003334	10
CCKLR-17D1_OG0008675	8
CCKLR-17D1_OG0011744	8
CCKLR-17D3_OG0008678	99
Ccm3_OG0005250	1038
Ccn_OG0010106	66
Ccn_OG0010107	67
Ccn_OG0012179	37
Ccp84Ab_OG0000178_OG0	1203
Ccp84Ac_OG0001349_OG0	157
Ccp84Ae_OG0002110_OG0	1
Ccp84Af_OG0000109_OG0	11
Ccp84Af_OG0000109_OG1	2
Ccp84Af_OG0000109_OG2	180
Ccp84Ag_OG0001348_OG0	833
Ccs_OG0006299	785
CCT1_OG0002281_OG0	7906
CCT2_OG0003145	9283
CCT3_OG0004995	8170
CCT4_OG0000979	7753
CCT5_OG0006600	8648
CCT6_OG0008508	8166
CCT7_OG0004839	2976
CCT7_OG0004841	1223
CCT8_OG0007117	9356
Ccz1_OG0010481	390
cd_OG0004708	100
CD98hc_OG0001357_OG0	11239
Cda4_OG0008701	8290
Cda5_OG0008721	1063
Cda9_OG0002707	1451
CDase_OG0005749	750
cdc14_OG0009306	1275
Cdc16_OG0005493	913
Cdc23_OG0009421	786
Cdc27_OG0010426	1715
Cdc2rk_OG0006290	441
Cdc37_OG0011041	2781
Cdc42_OG0008268	3981
Cdc45_OG0007388	795
Cdc5_OG0011371	2035
CDC50_OG0008483	1777
Cdc6_OG0002054	870
Cdc7_OG0007729	807
Cdep_OG0002087	2009
Cdep_OG0004159	2055
CdGAPr_OG0009111	4215
cdi_OG0000729	2114
cDIP_OG0004394	155
Cdk1_OG0000555_OG0	1610
Cdk12_OG0009875	1314
Cdk2_OG0002391	905
CDK2AP1_OG0008015	755
Cdk4_OG0006632	1049
Cdk5_OG0002993	610
Cdk5alpha_OG0009389	653
Cdk7_OG0001724	774
Cdk8_OG0010977	408
Cdk9_OG0007009	630
Cdlc2_OG0000234_OG1	3948
cdm_OG0002482	1448
Cds_OG0010549	1729
Ced-12_OG0009727	827
ced-6_OG0006366	2776
CenB1A_OG0004675	1712
CenG1A_OG0003595_OG0	2523
CenG1A_OG0009182	57
Cenp-C_OG0002322	2689
Cep135_OG0009952	626
Cep135_OG0009954	433
cep290_OG0004127	30
Cep89_OG0006812	0
Cep97_OG0008778	490
cer_OG0012078	4387
Cerk_OG0004182	896
cert_OG0011161	1593
Cf2_OG0008971	1598
Cfp1_OG0007571	552
CG5789_OG0004615	480
cg_OG0006533	5439
CG10000_OG0005395	7
CG10005_OG0004963	233
CG10011_OG0005399	1417
CG10013_OG0002410_OG0	0
CG10019_OG0008786	225
CG10026_OG0009081	342
CG10029_OG0004344	0
CG10031_OG0008792	113
CG10035_OG0004420	2
CG10038_OG0001436_OG0	897
CG10041_OG0012259_OG0	0
CG10051_OG0007036	120
CG10053_OG0004336	255
CG10055_OG0004329	775
CG10062_OG0007038	33
CG10063_OG0010284	1
CG10064_OG0010282	7
CG10068_OG0004321	431
CG10073_OG0000065_OG2	109
CG10075_OG0010279	425
CG10077_OG0010277	14841
CG10082_OG0005964	5303
CG10086_OG0001355	21
CG10089_OG0010567	216
CG10098_OG0004320	1340
CG10104_OG0006132	4
CG10116_OG0010569	1
CG10126_OG0005023	1490
CG10132_OG0009091	2135
CG10137_OG0009093	395
CG10139_OG0006151	945
CG10140_OG0010573	10
CG10147_OG0010256	141
CG10151_OG0006160	424
CG10154_OG0010575	394
CG10163_OG0010252	1
CG10164_OG0001489	0
CG10165_OG0011781	230
CG10171_OG0010163	906
CG10175_OG0005507	216
CG10177_OG0001079_OG0	1
CG10184_OG0005509	568
CG10185_OG0005203	8
CG10189_OG0009087	403
CG10194_OG0009085	291
CG10195_OG0003572	412
CG10205_OG0006168	1848
CG10208_OG0005527	59
CG10209_OG0006169	645
CG10211_OG0009505	6728
CG10222_OG0010165	168
CG10226_OG0010249	448
CG10237_OG0003462	1464
CG1024_OG0004294	556
CG10252_OG0011517	0
CG10254_OG0002565	2165
CG10257_OG0006606	11
CG10264_OG0005208	3
CG10265_OG0006935	92
CG10274_OG0003940	1128
CG10280_OG0004257	17
CG10283_OG0001907_OG0	983
CG10286_OG0004292	1256
CG10298_OG0004288	0
CG10300_OG0005516	1
CG10301_OG0005515	0
CG10307_OG0005957	73
CG10311_OG0004972	911
CG10317_OG0004974	1
CG10321_OG0005965	2158
CG10324_OG0004994	441
CG10332_OG0005992	2
CG10333_OG0009507	1600
CG10336_OG0009516	484
CG10337_OG0009096	405
CG10338_OG0009517	431
CG10339_OG0006873	259
CG10340_OG0001059_OG0	1312
CG10341_OG0009518	829
CG10343_OG0009520	469
CG10344_OG0007020	199
CG10345_OG0002430_OG0	397
CG10347_OG0000607_OG0	535
CG10348_OG0003704	69
CG10352_OG0008207	2
CG10353_OG0008206	2658
CG10357_OG0010470	21
CG10359_OG0010469	3635
CG10361_OG0010014	2830
CG10362_OG0008202	282
CG10365_OG0005518	743
CG10366_OG0009102	751
CG10375_OG0005526	927
CG10376_OG0009519	835
CG10383_OG0001909	442
CG10384_OG0007018	139
CG10405_OG0004983	64
CG10407_OG0005207	71
CG10413_OG0003703_OG0	2022
CG10417_OG0013094	3018
CG10418_OG0010832	568
CG10425_OG0002500	765
CG10428_OG0001263_OG0	757
CG10431_OG0001914	111
CG10433_OG0006904	1064
CG10435_OG0002296_OG0	968
CG10444_OG0007082	352
CG10445_OG0001356	406
CG10459_OG0001605_OG0	0
CG10462_OG0009105	1045
CG10463_OG0009108	536
CG10466_OG0012145	275
CG10467_OG0010233	750
CG10469_OG0010232	152
CG10470_OG0009541	781
CG10472_OG0000811_OG0	38
CG10479_OG0010225	227
CG10481_OG0009114	0
CG10483_OG0010221	597
CG10486_OG0010219	0
CG10492_OG0009544	1411
CG10494_OG0006908	309
CG10495_OG0009546	213
CG10505_OG0006927	10
CG10508_OG0010314	556
CG10510_OG0003948	0
CG10513_OG0005163	10
CG10514_OG0005162	0
CG10516_OG0009998	514
CG10527_OG0002810_OG0	29993
CG10543_OG0006262	2971
CG10550_OG0000747	346
CG10555_OG0008527	3871
CG10561_OG0009552	350
CG10565_OG0010321	3406
CG10576_OG0010200	10856
CG10581_OG0010326	12
CG10584_OG0010328	162
CG10587_OG0000094_OG0	0
CG10587_OG0000094_OG1	0
CG10587_OG0000094_OG2	0
CG10589_OG0003950	0
CG10591_OG0010195	2
CG10597_OG0003317	1911
CG10598_OG0011740	1
CG10600_OG0009530	2828
CG10602_OG0009532	7568
CG10616_OG0010838	1802
CG10621_OG0001911	1149
CG10623_OG0001912	693
CG10628_OG0009107	437
CG10631_OG0001241	5210
CG10646_OG0009949	358
CG10654_OG0009947	230
CG10657_OG0009951	794
CG10660_OG0010840	127
CG10663_OG0010839	113
CG10669_OG0005156	264
CG10674_OG0010603	452
CG10680_OG0003577	2
CG10681_OG0009950	127
CG10700_OG0011812	1
CG10702_OG0009548	893
CG10710_OG0010908	292
CG10713_OG0010576	130
CG10725_OG0010574	720
CG10730_OG0000951	195
CG10731_OG0006517	101
CG10737_OG0006638	12551
CG10738_OG0010568	355
CG1074_OG0007339	709
CG10747_OG0009127	315
CG10748_OG0011855_OG0	0
CG10749_OG0003913_OG0	0
CG10750_OG0009561	0
CG10752_OG0010150_OG0	0
CG10761_OG0008304	0
CG1077_OG0004263	1
CG10793_OG0003237	0
CG10795_OG0006915	276
CG10799_OG0003081	585
CG10801_OG0012112	5
CG10802_OG0008133	856
CG10803_OG0008134	1003
CG10804_OG0008132	139
CG10809_OG0010976	893
CG10814_OG0007257	4
CG10822_OG0007072	0
CG10839_OG0009144	0
CG10841_OG0002198_OG0	0
CG10853_OG0003980_OG0	0
CG10859_OG0009209	0
CG10862_OG0002017_OG1	9805
CG10863_OG0010486	2134
CG10863_OG0012194_OG0	4
CG10864_OG0005043	141
CG10866_OG0010485	161
CG10874_OG0003457	932
CG10877_OG0002385_OG0	97
CG10887_OG0002183_OG0	0
CG10898_OG0002547	378
CG1090_OG0003105_OG0	309
CG10903_OG0002293_OG0	470
CG10904_OG0011634	209
CG10907_OG0001984_OG0	581
CG10909_OG0005022	0
CG10910_OG0006092	8004
CG10911_OG0006095	0
CG10912_OG0000471	813
CG10914_OG0006109	351
CG10919_OG0001352	0
CG1092_OG0001161_OG0	83
CG10920_OG0007959	0
CG10927_OG0006710	144
CG10931_OG0006071	17
CG10932_OG0007954	4540
CG10934_OG0002756_OG0	1
CG10939_OG0005908	5068
CG10947_OG0009415	191
CG10948_OG0009927	1987
CG10949_OG0009416	362
CG10950_OG0012279	0
CG10958_OG0001743	312
CG10959_OG0008299	127
CG10962_OG0007748	107
CG10970_OG0003173	37
CG10973_OG0012539	444
CG10979_OG0004244	765
CG10984_OG0009934	608
CG10996_OG0008249	1
CG11000_OG0004245	72
CG11007_OG0003037	473
CG11018_OG0007064	0
CG11029_OG0001270	1828
CG1103_OG0003103_OG0	1268
CG11030_OG0003728	1466
CG11034_OG0001268	165
CG11035_OG0002292_OG0	213
CG11041_OG0001654	8
CG11044_OG0007073	214
CG1105_OG0004314	2140
CG11050_OG0009604	1743
CG11060_OG0006765	44
CG11068_OG0011716	0
CG11069_OG0004655	1635
CG11076_OG0001759	1488
CG11077_OG0000549_OG0	0
CG11085_OG0008456	31
CG11089_OG0004653	2161
CG11095_OG0003249	352
CG11099_OG0007074	59
CG11103_OG0003250	395
CG11106_OG0012330	0
CG11109_OG0001964	789
CG11110_OG0006619	201
CG11123_OG0006752	870
CG11125_OG0006747	390
CG11127_OG0006744	797
CG1113_OG0004171	106
CG11131_OG0001957_OG0	16781
CG11134_OG0003251	815
CG11141_OG0006745	592
CG11145_OG0006754	0
CG11147_OG0003729	1003
CG11149_OG0003730	1
CG11151_OG0008256	1818
CG11159_OG0006283	20
CG1116_OG0004164	1057
CG11162_OG0008263	0
CG11168_OG0004657	1322
CG11170_OG0006462	181
CG11178_OG0003327	812
CG11180_OG0006625	1532
CG11191_OG0007189	172
CG11192_OG0007095	0
CG11200_OG0007088	1223
CG11211_OG0012938	13
CG11226_OG0012166_OG0	1
CG11227_OG0007505	0
CG1124_OG0002090	1119
CG11241_OG0003815_OG0	19
CG11247_OG0009861	251
CG11248_OG0003830_OG0	141
CG11249_OG0009864	14
CG11251_OG0001998	0
CG11257_OG0007039	226
CG11263_OG0001789	32
CG11267_OG0011856	2232
CG11269_OG0006458	0
CG11275_OG0002906	1537
CG11279_OG0003924_OG0	286
CG11286_OG0004361	0
CG1129_OG0002085	965
CG11291_OG0003029	0
CG11294_OG0007761	166
CG11298_OG0007031	0
CG11309_OG0010303	669
CG11317_OG0012026	124
CG11318_OG0000756	7
CG11319_OG0009603	314
CG11327_OG0009628	24
CG11333_OG0002657_OG0	0
CG11334_OG0005804	985
CG11342_OG0011920	83
CG11345_OG0011138	4527
CG11349_OG0011131	15939
CG11353_OG0011127	153
CG11356_OG0008477	1
CG11357_OG0011126	926
CG1136_OG0010499	1408
CG11367_OG0000806_OG0	35
CG11369_OG0011699	0
CG1137_OG0004303	1
CG11370_OG0003817_OG0	7
CG11377_OG0008723	1517
CG11378_OG0007395	272
CG11379_OG0007397	0
CG11380_OG0007400	14
CG11381_OG0007402	8
CG11382_OG0007404	99
CG11384_OG0007396	17
CG1139_OG0004077	459
CG11391_OG0001026_OG0	11
CG11396_OG0010345	813
CG11398_OG0007405	342
CG11403_OG0007406	1287
CG11404_OG0012169	0
CG11406_OG0006889	4
CG11409_OG0007766	269
CG11413_OG0011575	51
CG11414_OG0006019	2107
CG11417_OG0007590	1503
CG1142_OG0012974	720
CG11425_OG0009823	177
CG11426_OG0009824	450
CG1143_OG0011104	32
CG11436_OG0003200	599
CG11437_OG0009825	5
CG11438_OG0009826	820
CG11447_OG0004515	265
CG11449_OG0000981_OG1	0
CG11453_OG0001027_OG0	16
CG11454_OG0001792	399
CG11456_OG0003951	328
CG11459_OG0000135_OG1	381
CG1146_OG0011093	513
CG11470_OG0000857	2
CG11474_OG0005934	763
CG11475_OG0005935	27
CG11498_OG0001515	124
CG11504_OG0002630	748
CG11523_OG0009832	251
CG11529_OG0010828	376
CG11537_OG0010640	1540
CG11550_OG0002660	569
CG11560_OG0010817	909
CG11562_OG0008742	207
CG11563_OG0002662	686
CG11566_OG0007496	31
CG11570_OG0004027	0
CG11581_OG0008240	18
CG11583_OG0010538	1024
CG11584_OG0008239	6
CG11585_OG0012335	5136
CG11586_OG0010534	447
CG11590_OG0001741	967
CG11593_OG0010497	750
CG11594_OG0010492	1674
CG11596_OG0007629	909
CG11601_OG0008739	288
CG11608_OG0000142_OG0	4
CG1161_OG0004180	1765
CG11617_OG0008731	61
CG11619_OG0003864_OG0	18
CG11626_OG0011450	1
CG11629_OG0003739	1
CG11630_OG0009580	0
CG11634_OG0009583	0
CG11635_OG0007156	9
CG11638_OG0007387	172
CG11655_OG0001745_OG0	253
CG11656_OG0005013	1
CG11658_OG0010025	219
CG11663_OG0012087	0
CG11664_OG0011395	0
CG11666_OG0012316	0
CG11668_OG0002452	679
CG11670_OG0005008	3212
CG11672_OG0004805	172
CG11674_OG0008231	173
CG11679_OG0008511	528
CG11686_OG0002448_OG0	594
CG11693_OG0004810	0
CG11694_OG0000225_OG0	0
CG11694_OG0000225_OG1	1
CG11695_OG0007879	461
CG11696_OG0007880	970
CG11698_OG0002319_OG0	0
CG11699_OG0007882	779
CG11703_OG0002165_OG0	0
CG11710_OG0001691_OG0	605
CG1172_OG0004189	509
CG11722_OG0001391	233
CG11723_OG0003571	275
CG11726_OG0010048	2
CG11737_OG0001419_OG0	662
CG11741_OG0001420_OG0	5
CG11752_OG0007995	1617
CG11755_OG0000851	183
CG11756_OG0007997	3
CG11760_OG0004826	289
CG11768_OG0004832	68
CG11771_OG0005200	1915
CG11777_OG0006309	400
CG11779_OG0004481	889
CG11786_OG0012799	1
CG11788_OG0007083	610
CG11790_OG0005187	2804
CG11791_OG0012008	1113
CG11807_OG0003009_OG0	544
CG11808_OG0006841	376
CG11811_OG0004058	846
CG11816_OG0008636	21
CG11835_OG0000264_OG0	27979
CG11835_OG0000264_OG1	2218
CG11837_OG0005082	424
CG11841_OG0005083	151
CG11842_OG0000856_OG1	49
CG11843_OG0011490	86
CG11852_OG0002502_OG0	2287
CG11854_OG0005171	5341
CG11857_OG0005167	1931
CG11858_OG0005166	462
CG11878_OG0000055_OG0	1
CG11878_OG0000055_OG1	1
CG11878_OG0000055_OG2	0
CG11882_OG0005094	511
CG11883_OG0006313	585
CG11885_OG0003355	355
CG11892_OG0005161	2
CG11893_OG0000039_OG2	542
CG11899_OG0005100	1390
CG11902_OG0005155	325
CG11906_OG0001618	499
CG11911_OG0008747	0
CG11912_OG0008746	0
CG11920_OG0005183	594
CG11927_OG0003556	773
CG11929_OG0011773	0
CG11961_OG0001155_OG0	1670
CG11964_OG0004848	545
CG11970_OG0004849	2099
CG11975_OG0004850	1047
CG11977_OG0012457_OG0	0
CG11980_OG0002337	675
CG11983_OG0004852	58
CG11986_OG0004855	211
CG11997_OG0004862	3
CG11999_OG0004179	1619
CG12003_OG0004112	1
CG12004_OG0011286	3022
CG12009_OG0010662	295
CG12010_OG0010671	285
CG12011_OG0011025	6
CG12012_OG0010672	387
CG12016_OG0010666	757
CG12017_OG0010661	10
CG12020_OG0011042	0
CG12024_OG0011050	638
CG12025_OG0011053	892
CG12035_OG0011029	0
CG12038_OG0011331	270
CG12054_OG0000497	2759
CG12056_OG0003138	639
CG12057_OG0003139	0
CG12061_OG0000938_OG0	0
CG12065_OG0007412	2349
CG12069_OG0001519	0
CG12071_OG0011553	391
CG12071_OG0013484	314
CG12075_OG0007754	3091
CG1208_OG0004248	327
CG12081_OG0007411	1666
CG12084_OG0011296	1377
CG12091_OG0011293	2059
CG12093_OG0011111	1155
CG12096_OG0008559	1101
CG12099_OG0011289	6572
CG12104_OG0011284	352
CG12105_OG0004111	328
CG12106_OG0007586	239
CG12107_OG0006719	593
CG12111_OG0007413	0
CG12112_OG0012598_OG0	89
CG12115_OG0007587	797
CG12116_OG0008625	824
CG12118_OG0007585	748
CG12121_OG0007579	2922
CG12123_OG0003325	265
CG12128_OG0002879	663
CG12129_OG0002878	1309
CG1213_OG0002105	519
CG12134_OG0006319	284
CG12147_OG0004192	0
CG12155_OG0003210	1163
CG12159_OG0002860	568
CG12164_OG0006760	139
CG12170_OG0002098	628
CG12171_OG0004222	1846
CG12173_OG0004172	957
CG12177_OG0008262	459
CG1218_OG0002103	931
CG12182_OG0011099	703
CG12194_OG0008975	169
CG12204_OG0001687	193
CG12206_OG0008131	2211
CG12209_OG0002818	8
CG12213_OG0002418	2218
CG12219_OG0007713	613
CG12224_OG0000651_OG1	138
CG12231_OG0003119	1
CG12236_OG0008414	1078
CG12237_OG0007424	1319
CG12239_OG0001754	1170
CG12241_OG0001396	502
CG12253_OG0011818	289
CG12256_OG0004947	58
CG12259_OG0005539	626
CG12268_OG0005336	455
CG1227_OG0004337	317
CG12278_OG0004413	0
CG12279_OG0004445	696
CG12288_OG0009457	482
CG12289_OG0010046	0
CG12290_OG0002618	521
CG12299_OG0009634	1431
CG12301_OG0001981	853
CG12307_OG0009694	0
CG1231_OG0011372	38
CG12316_OG0009955	1225
CG12320_OG0005053	220
CG12321_OG0001064_OG0	1638
CG12325_OG0002854	840
CG1233_OG0011370	1057
CG1234_OG0004335	1180
CG12341_OG0002848	284
CG12343_OG0002853	536
CG12344_OG0002855	84
CG12355_OG0012373	35
CG1236_OG0002100	1033
CG12362_OG0000821_OG0	7
CG12374_OG0007223	3
CG12375_OG0009777	644
CG12379_OG0008514	55
CG12384_OG0006229	4388
CG1239_OG0004237	228
CG12395_OG0001736	0
CG12398_OG0008359	0
CG12402_OG0002224_OG0	112
CG12420_OG0002594_OG0	4
CG12426_OG0005340	0
CG12438_OG0003802	0
CG12439_OG0009296	0
CG12446_OG0001786_OG0	0
CG12448_OG0009145	0
CG1246_OG0011105	57
CG12464_OG0011955	0
CG12470_OG0007846	3
CG12479_OG0008243	0
CG12480_OG0008242	32
CG12481_OG0008237	211
CG12490_OG0000233_OG1	1
CG12496_OG0007599	41
CG12498_OG0008105	1
CG12499_OG0002285_OG0	1735
CG12502_OG0011339	150
CG12507_OG0008176	16
CG12511_OG0009568	0
CG12516_OG0005410	0
CG12517_OG0009649	0
CG12520_OG0010149	0
CG12521_OG0012944	32
CG12531_OG0008272	278
CG12535_OG0008128	0
CG12539_OG0008363	19
CG12540_OG0008220	30
CG12541_OG0007825	47
CG12560_OG0012234	216
CG12567_OG0012740	1966
CG12576_OG0001784_OG0	3725
CG12581_OG0001679_OG0	4519
CG12589_OG0011424	0
CG12590_OG0011977	0
CG12594_OG0005596	317
CG12607_OG0011139	9639
CG12609_OG0008677	0
CG12617_OG0003653	0
CG12620_OG0009462	0
CG12637_OG0008050	0
CG12643_OG0007518	836
CG1265_OG0010531	1844
CG12655_OG0000445_OG2	1103
CG12659_OG0007410	260
CG12661_OG0007749	0
CG12662_OG0007747	3
CG12672_OG0007868	13
CG12674_OG0003570	0
CG12679_OG0001731_OG0	0
CG12680_OG0001718	0
CG12682_OG0012323	0
CG12691_OG0007931	0
CG12692_OG0000634_OG0	23
CG12693_OG0012106	0
CG12698_OG0008169	10
CG12699_OG0000230_OG1	2
CG12702_OG0001192	892
CG12708_OG0000271_OG0	189
CG12708_OG0000271_OG0.2	307
CG1271_OG0010635	285
CG12713_OG0003881_OG0	102
CG12716_OG0008438	0
CG12723_OG0008557	111
CG12728_OG0000928_OG0	292
CG12729_OG0011725	4
CG1273_OG0010536	941
CG12730_OG0007375	526
CG12744_OG0000893	28
CG12746_OG0004208	830
CG1275_OG0011072	2001
CG12768_OG0001283_OG0	456
CG12769_OG0007187	25
CG12773_OG0003140	1890
CG12782_OG0012281	1
CG12783_OG0000743_OG0	26
CG12784_OG0005236	0
CG12795_OG0008825	693
CG12811_OG0002240	942
CG12817_OG0002595_OG0	30
CG12818_OG0004897	271
CG12822_OG0001599	1286
CG12825_OG0001130_OG1	32
CG12826_OG0002951	12
CG12828_OG0011622	1
CG12831_OG0011623_OG0	0
CG12836_OG0002963_OG0	6
CG12848_OG0006045	435
CG12849_OG0011577	6
CG12851_OG0005862	379
CG12857_OG0006163	0
CG12860_OG0006154	1
CG12861_OG0006153	0
CG12862_OG0011585_OG0	0
CG12863_OG0011584	304
CG12866_OG0002772	0
CG12868_OG0001564	355
CG12869_OG0006145	78
CG12869_OG0006146	28
CG12877_OG0001472_OG0	28
CG1288_OG0001350	0
CG12880_OG0005345	1272
CG12883_OG0001474	199
CG12885_OG0001477	46
CG12895_OG0006308	723
CG12909_OG0002821	365
CG12910_OG0006305	228
CG12911_OG0006304	820
CG12914_OG0002819	0
CG12917_OG0002815	0
CG12920_OG0006291	0
CG12926_OG0006349	52
CG12929_OG0006357	78
CG12934_OG0006315	1067
CG12935_OG0002846	333
CG12942_OG0001596_OG0	78
CG12945_OG0004570	627
CG12947_OG0004568	86
CG12948_OG0004558	689
CG12963_OG0001641_OG0	2
CG12964_OG0002996_OG0	725
CG12970_OG0006808	244
CG12971_OG0010294	66
CG12974_OG0010307	43
CG12983_OG0010332	0
CG12984_OG0003949	1
CG12985_OG0000915	0
CG12986_OG0011685	0
CG1299_OG0000523_OG0	1764
CG12990_OG0007696	1
CG12991_OG0007703	1360
CG12992_OG0011688	20
CG12994_OG0007707	4
CG12995_OG0008599	0
CG12998_OG0011739	0
CG13000_OG0011738	0
CG13001_OG0008580	894
CG13002_OG0008577	2
CG13003_OG0008572	1414
CG13004_OG0008570	186
CG13005_OG0008567	144
CG13008_OG0008305	0
CG13010_OG0003260	0
CG13012_OG0008317	199
CG13014_OG0008547	299
CG13016_OG0006536	460
CG13018_OG0006537	73
CG13021_OG0003241	0
CG13022_OG0010698	0
CG13023_OG0010699	143
CG13024_OG0010708	479
CG13026_OG0010716	0
CG13028_OG0004010	0
CG13031_OG0012200	402
CG13032_OG0004014_OG0	2
CG13033_OG0010736	7
CG13038_OG0010761	76
CG13039_OG0010762	0
CG1304_OG0000265_OG0	0
CG1304_OG0000265_OG1	0
CG13040_OG0010763	2945
CG13041_OG0000280_OG0	3886
CG13041_OG0000280_OG0.2	3637
CG13042_OG0010767	21
CG13043_OG0000281_OG0	27
CG13043_OG0000281_OG1	3279
CG13044_OG0010768	3491
CG13045_OG0000814	23
CG13046_OG0010771	164
CG13047_OG0010772	5
CG13048_OG0010773	0
CG13049_OG0010774	0
CG13051_OG0011898	201
CG13053_OG0010778	19
CG13054_OG0010779	15
CG13055_OG0010780	24
CG13056_OG0010757	13
CG13058_OG0004021	1
CG13059_OG0010764	3114
CG13062_OG0010766	0
CG13064_OG0010775	64
CG13065_OG0010776	0
CG13066_OG0012201	1
CG13068_OG0002030_OG1	84
CG13069_OG0004022	3
CG1307_OG0004308	1080
CG13070_OG0012202	24
CG13071_OG0011899	2
CG13073_OG0012731_OG0	4
CG13074_OG0010797	4
CG13075_OG0000216_OG0	10
CG13075_OG0000216_OG1	5
CG13077_OG0009097	19
CG13078_OG0003575_OG0	1
CG13081_OG0003574	2
CG13082_OG0009094	852
CG13083_OG0009084	0
CG13084_OG0009083	2
CG13085_OG0001922	72
CG13086_OG0003709	33
CG13088_OG0001266	381
CG1309_OG0010533	1558
CG13096_OG0003720	3954
CG13097_OG0001923	1005
CG13101_OG0009304	180
CG13102_OG0009298	4
CG13108_OG0009295	123
CG13110_OG0011792	0
CG13113_OG0001247_OG0	0
CG13114_OG0009279	0
CG13116_OG0001878	145
CG13123_OG0001877	179
CG13124_OG0003502	4518
CG13126_OG0003515	309
CG13127_OG0001844	0
CG13131_OG0000790_OG0	0
CG13133_OG0003525	16
CG1314_OG0011674	0
CG13144_OG0009363	1
CG13148_OG0007214	123
CG13151_OG0006215	259
CG13154_OG0006206	4
CG13155_OG0006196	11
CG13157_OG0002779	112
CG1316_OG0000430_OG0	2987
CG13168_OG0006184	0
CG1317_OG0011084	3715
CG13170_OG0006182	615
CG13171_OG0006180	0
CG13177_OG0012831	57
CG13185_OG0002928	2822
CG13186_OG0006594	8
CG13192_OG0006567	415
CG13193_OG0006565	2
CG13196_OG0006560	4
CG13197_OG0006563	423
CG13202_OG0001123_OG0	0
CG13203_OG0006235	52
CG13204_OG0006233	1370
CG13215_OG0002793_OG0	0
CG13216_OG0001568_OG0	0
CG13218_OG0002791_OG0	0
CG13220_OG0001573_OG0	0
CG13223_OG0001571_OG0	0
CG13226_OG0002794_OG0	1
CG13227_OG0006218_OG0	0
CG13228_OG0011587_OG0	0
CG13229_OG0002786_OG0	5
CG13229_OG0002787_OG0	750
CG13231_OG0006217	6
CG13239_OG0009815	29
CG1324_OG0007509	0
CG13243_OG0009147	0
CG13247_OG0010378	8
CG13248_OG0010371	404
CG13250_OG0011870	6
CG13251_OG0010355	1
CG13252_OG0003952	975
CG13258_OG0009399	69
CG13272_OG0008882	367
CG13280_OG0008881	1
CG13282_OG0008887	61
CG13285_OG0010583	307
CG13287_OG0010216	163
CG13288_OG0010220	10
CG13293_OG0003937	319
CG13295_OG0010231	611
CG13297_OG0010242	16
CG13299_OG0011864	0
CG13300_OG0003943	1047
CG13305_OG0011196	58
CG13306_OG0011204	23
CG13308_OG0004102	0
CG13309_OG0011211	0
CG13310_OG0011207	7
CG13312_OG0011210	0
CG13313_OG0004105_OG0	0
CG13314_OG0011224	46
CG13315_OG0011237	403
CG13318_OG0004834	424
CG13319_OG0006667	475
CG13321_OG0006673	239
CG13326_OG0006545	3
CG13330_OG0007271	3
CG13331_OG0007273	1
CG13332_OG0007274	5
CG13334_OG0007281	0
CG13337_OG0011662	43
CG13339_OG0007296	241
CG13344_OG0007304	480
CG13358_OG0007351	266
CG13359_OG0012499	111
CG13360_OG0010145	1615
CG13361_OG0003189	25
CG13362_OG0007862	8
CG13364_OG0001174_OG0	3
CG13365_OG0007831	452
CG13367_OG0003188_OG0	954
CG13369_OG0003181	872
CG13375_OG0007847	27
CG13377_OG0007849	2721
CG13380_OG0010135	1
CG13384_OG0003473	785
CG13385_OG0012520	0
CG13386_OG0003471	44
CG1339_OG0006721	1
CG13390_OG0003479	228
CG13392_OG0003476	228
CG13397_OG0003469	271
CG13398_OG0003468	279
CG13403_OG0008236	45406
CG13404_OG0008224	51
CG13405_OG0011376	0
CG13407_OG0004768	2
CG13408_OG0004770	95
CG13409_OG0004775	394
CG13423_OG0007099	392
CG13426_OG0011654	0
CG13427_OG0003049	0
CG13428_OG0007100	10
CG13430_OG0001658	182
CG13436_OG0006622	5
CG13437_OG0006285	12
CG13438_OG0006243	0
CG1344_OG0012226	515
CG13442_OG0006244	0
CG13443_OG0006248	0
CG13445_OG0003880	2
CG13449_OG0009980	3
CG13454_OG0003875_OG0	2
CG13455_OG0009966	1
CG13457_OG0001288	1
CG13458_OG0004037	88
CG13460_OG0010841	31160
CG13465_OG0000343_OG0	8
CG13471_OG0004048	0
CG13473_OG0010860	2
CG13474_OG0004049	0
CG13476_OG0012898	0
CG13481_OG0000339_OG0	31
CG13481_OG0000339_OG1	0
CG13484_OG0010886	202
CG13488_OG0001544_OG1	1
CG13492_OG0005946	0
CG13501_OG0005936	1
CG13502_OG0005931	15
CG13502_OG0012991	1
CG13506_OG0007028	1912
CG13510_OG0006998	431
CG13511_OG0006997	2
CG13516_OG0006995	231
CG13526_OG0006986	0
CG13527_OG0006984	0
CG13531_OG0006978	994
CG13532_OG0006975	296
CG13538_OG0005981	9
CG13539_OG0012044	0
CG1354_OG0007555	8179
CG13541_OG0012280	0
CG13544_OG0005976	0
CG13545_OG0012580	25207
CG13551_OG0000540_OG1	1337
CG13551_OG0012048	4157
CG13557_OG0012477	0
CG13558_OG0001556	1
CG13559_OG0012047	1
CG13561_OG0011643	12
CG13562_OG0011631	95
CG13575_OG0006892	14
CG13577_OG0001150_OG0	7
CG13578_OG0006898	6
CG13579_OG0006013	97
CG1358_OG0006724	491
CG13581_OG0002746	0
CG13585_OG0011574	1448
CG13587_OG0006025	1
CG13594_OG0006033	205
CG13599_OG0005537	248
CG1360_OG0006725	138
CG13601_OG0005534	526
CG13603_OG0005332	956
CG13605_OG0005319	1015
CG13606_OG0005306	29
CG13607_OG0005318	363
CG13609_OG0012982	24
CG13613_OG0005278	0
CG13614_OG0002525_OG0	0
CG13615_OG0002524	1
CG13616_OG0005272	0
CG13618_OG0005267	55
CG13622_OG0005268	3
CG13623_OG0005265	193
CG13625_OG0004618	700
CG13627_OG0004629	50
CG13630_OG0004630	1281
CG13631_OG0004635	210
CG13634_OG0004637	0
CG13641_OG0004650	137
CG13643_OG0002274	118
CG13653_OG0002504	15
CG13654_OG0005174	123
CG13663_OG0011496	457
CG13667_OG0004090_OG0	269
CG13670_OG0011168	2
CG13671_OG0004086_OG0	605
CG13675_OG0000560_OG2	13
CG13676_OG0003984	7666
CG13678_OG0000129_OG3	437
CG1368_OG0008241	32745
CG13685_OG0010463	36
CG13689_OG0008772	131
CG13690_OG0008752	464
CG13692_OG0008754	0
CG13698_OG0010125	1012
CG13699_OG0003907_OG0	97
CG13705_OG0010610	13807
CG13707_OG0010613	57
CG13708_OG0010614	2
CG1371_OG0006292	4996
CG13711_OG0010618	0
CG13712_OG0010619	0
CG13713_OG0010620	0
CG13716_OG0010627	3
CG13720_OG0004084	0
CG13721_OG0012208	74
CG13722_OG0011130	5129
CG13723_OG0010915	0
CG13724_OG0010917	2
CG13725_OG0010918	0
CG13727_OG0004055	56
CG13728_OG0010923	5
CG13731_OG0011910	133842
CG13733_OG0010089	0
CG13738_OG0011907	0
CG13739_OG0002891	61
CG13743_OG0006405	186
CG13744_OG0006409	11
CG13747_OG0006408	2
CG13748_OG0006626	63
CG13751_OG0001660_OG0	399
CG13760_OG0007606	334
CG13766_OG0009602	133
CG13771_OG0009612	17
CG13775_OG0003750_OG0	78
CG13784_OG0000956_OG0	508
CG13786_OG0003631	0
CG13796_OG0001883_OG0	671
CG13801_OG0000219_OG0	0
CG13801_OG0000219_OG1	0
CG13806_OG0011077	95
CG13807_OG0011075	185
CG13810_OG0011066	66
CG13813_OG0010189	11
CG13829_OG0011464	0
CG13833_OG0004687	1564
CG13837_OG0002276	0
CG13838_OG0011993	3
CG13841_OG0004694	10
CG13842_OG0004706	0
CG13847_OG0004737	164
CG13850_OG0004743	757
CG13855_OG0004744	1
CG13856_OG0004745	252
CG13857_OG0004746	49
CG13862_OG0004760	20
CG13868_OG0007089	680
CG13868_OG0013578	142
CG13869_OG0007075	8
CG1387_OG0008528	2
CG13870_OG0007093	0
CG13871_OG0003047	4
CG13872_OG0007071	0
CG13875_OG0011381	208
CG13876_OG0001334_OG0	55
CG13877_OG0011937	106
CG13884_OG0000403_OG0	1
CG13887_OG0011343	5664
CG13891_OG0002060	2
CG13893_OG0011360	847
CG13894_OG0004129	553
CG13895_OG0004128	642
CG13901_OG0011344	412
CG13907_OG0011337	621
CG13912_OG0011325	88
CG13917_OG0011285	4906
CG13919_OG0011274	114
CG13920_OG0011271	611
CG13921_OG0011032	1827
CG13924_OG0011054	32
CG13926_OG0011282	542
CG13928_OG0011279	2208
CG13930_OG0011024	3
CG13931_OG0004073	0
CG13933_OG0011036	1070
CG13937_OG0011056	572
CG13949_OG0003375	59
CG13950_OG0003376	100
CG13954_OG0006374	205
CG13955_OG0002890_OG0	10
CG13962_OG0012240	778
CG13970_OG0009133_OG0	0
CG13972_OG0005361	0
CG13983_OG0002696	4
CG13991_OG0000661_OG1	0
CG13992_OG0002070_OG0	2
CG13994_OG0011942	442
CG13995_OG0000538_OG0	85
CG13999_OG0000662_OG0	36
CG14005_OG0001926	399
CG14006_OG0001927	0
CG14007_OG0009567	3
CG14011_OG0003731	0
CG14013_OG0003734	5
CG14014_OG0009443	2
CG14015_OG0009446	155
CG14017_OG0003733	0
CG14020_OG0003686	4
CG14022_OG0008831	315
CG14024_OG0003410_OG0	69
CG14034_OG0008836	2
CG14036_OG0008842	1
CG14042_OG0001816	152
CG14043_OG0003425	1027
CG14044_OG0008964	6
CG14050_OG0000684	59
CG14052_OG0007777	0
CG14053_OG0012099	2
[truncated: 9,910 more rows]
