# Supplementary material for: Evolution of chemosensory tissues and cells across ecologically diverse Drosophilids
Source: Nat Commun. 2024 Feb 5;15:1047. doi: 10.1038/s41467-023-44558-4 (PMC10844241; doi:10.1038/s41467-023-44558-4)
Supplement: Supplementary file 18 — Supplementary Data 15 [file 41467_2023_44558_MOESM18_ESM.zip › all_count_tables_renamed/SIME11PRO_counts_trim_genes_FBids_1_1_sorted.txt]

128up_OG0006588	1287
14-3-3epsilon_OG0002478	7822
14-3-3epsilon_OG0001126_OG1	12947
140up_OG0004534	526
18w_OG0003044	2263
26-29-p_OG0010897	9747
2mit_OG0000576_OG0	247
5-HT1A_OG0006644	312
5-HT1B_OG0006647	215
5-HT2A_OG0000287_OG0	105
5-HT2B_OG0011472	243
5-HT7_OG0005777	189
5PtaseI_OG0005188	1323
7B2_OG0004187	4381
a_OG0006460	1196
a10_OG0010691	905
a5_OG0009037	587
a6_OG0007651	687
AANATL2_OG0003640	147
AANATL4_OG0000091_OG1	1
AANATL7_OG0007605	71
Aasdh_OG0001831	349
Aatf_OG0001947	505
aay_OG0011265	5305
ab_OG0009683	572
ab_OG0009684	87
ABCB7_OG0011281	3889
Pmp70_OG0003257	9539
Abd-B_OG0005000	2
Abi_OG0002227_OG0	875
Abl_OG0010722	5248
abo_OG0009656	312
Abp1_OG0010565	863
abs_OG0003097	554
ac_OG0007843	2
Ac13E_OG0008321	4378
Ac3_OG0009573	1065
Ac78C_OG0010320	217
Acam_OG0000252_OG0	0
Acam_OG0000252_OG1	0
Acam_OG0005131	0
CG9149_OG0011313	1193
Acbp1_OG0009246	524
Acbp2_OG0010415	5302
Acbp4_OG0000311_OG0	0
Acbp4_OG0000311_OG1	4
Acbp6_OG0010414	48
ACC_OG0007193	37915
AcCoAS_OG0000812	14101
Ace_OG0000652_OG0	428
Acer_OG0000953_OG0	4775
Acer_OG0003808	5028
Acf_OG0002671	1416
Achl_OG0002770	2583
acj6_OG0008333	42
acj6_OG0008334	159
Ack_OG0010507	4378
Ack-like_OG0006546	1283
Acn_OG0009540	7170
CG5009_OG0006075	4915
Acox57D-d_OG0006913	817
Acox57D-p_OG0001151	1568
Acp1_OG0009317	88
Acp32CD_OG0009664	0
Acp65Aa_OG0003939	335
Acph-1_OG0001513	339
CG12512_OG0008829	1159
CG18155_OG0007972	70
Acsl_OG0007133	17966
Act42A_OG0000022_OG0	1600
Act42A_OG0000022_OG1	2823
Act42A_OG0000022_OG3	175252
Act42A_OG0000022_OG4	19102
Act42A_OG0000022_OG5	1347
Actn_OG0003148_OG0	30427
Actn3_OG0011403_OG0	0
ACXB_OG0000046_OG0	0
ACXB_OG0000046_OG1	2
ACXB_OG0000046_OG2	0
ACXB_OG0000046_OG2.2	0
ACXD_OG0004078_OG0	1005
Acyp_OG0009408	0
Acyp2_OG0011498	400
Ada_OG0002342	16
Ada1-2_OG0003777_OG0	256
Ada2a_OG0005051	205
Ada2b_OG0004799	476
Ada3_OG0007872	1035
AdamTS-A_OG0005247	2512
AdamTS-A_OG0012010	76
AdamTS-B_OG0008089	1377
Adar_OG0007649	1568
Adat1_OG0003596	42
Adck1_OG0006032	751
Adck5_OG0010063	1479
ADD1_OG0006579	767
Adf1_OG0001636_OG0	0
Adgf-A_OG0001991_OG0	5
Adgf-A_OG0003900	9584
Adgf-A2_OG0010109	783
Adgf-B_OG0010108	15
Adgf-C_OG0001030_OG0	1821
Adgf-D_OG0002208_OG0	1387
Adgf-E_OG0006152	1
Adh_OG0003395_OG0	45
Adi1_OG0010940	972
AdipoR_OG0004727	10910
CG3809_OG0004951	56
AdenoK_OG0003918_OG0	2458
Ady43A_OG0002958	769
AdoR_OG0005733	748
adp_OG0006108	1542
AdSS_OG0000854_OG0	10799
Aduk_OG0004873	867
Ae2_OG0010984	7741
CG6512_OG0010913	6763
aft_OG0006080	585
Afti_OG0005567	961
Ag5r_OG0008212	17
Ag5r2_OG0008213	0
AGBE_OG0007237	9343
AgmNAT_OG0001753	38
ago_OG0010530	2666
AGO1_OG0007307	3811
AGO2_OG0000119_OG0	4
Agpat1_OG0008448	421
Agpat2_OG0003465	1100
Agpat3_OG0004018	3576
Agpat4_OG0004019_OG0	310
ADPS_OG0002932	2037
agt_OG0001016_OG0	185
Spat_OG0007723	2140
Ahcy_OG0001195_OG0	2849
AhcyL1_OG0011110	2841
AIF_OG0001225	1196
AIMP1_OG0007108	1444
AIMP2_OG0009977	1705
AIMP3_OG0005998	756
Adk1_OG0010829	6550
Adk3_OG0005467	678
Ak6_OG0007201	195
Akap200_OG0000367_OG0	379
Akh_OG0010512	46
AkhR_OG0009627	948
akirin_OG0010441	2838
Akr1B_OG0001292	6607
Akt1_OG0005415	2273
al_OG0008749	126
Aladin_OG0007570	325
AlaRS_OG0003477	3773
AlaRS-m_OG0010596	1151
Alas_OG0006853	8262
alc_OG0006389	6921
Ald1_OG0005647	132818
Ald2_OG0005645	1
Aldh_OG0003615	11425
Aldh-III_OG0006742	21509
Aldh7A1_OG0003841_OG0	774
Alg-2_OG0001588_OG0	1759
Alg1_OG0002607_OG0	0
Alg10_OG0000709_OG0	452
Alg11_OG0012170	1735
CG8412_OG0004562	3653
Alg14_OG0001194_OG0	81
Alg2_OG0010641	873
Alg3_OG0003012	74
Alg3_OG0006966	1040
CG5287_OG0001281	859
CG5287_OG0003790	650
Alg9_OG0005173	505
Alh_OG0004317	2070
Alh_OG0004319	813
Alh_OG0011430	451
alien_OG0009301	1491
ALiX_OG0005343	5355
Alk_OG0006414	3121
CG12179_OG0001176_OG0	165
Alp1_OG0010289	2
Alp10_OG0010194	34
Alp11_OG0008522	12
Alp12_OG0003717	377
Alp13_OG0001034	23
Alp2_OG0000261_OG0	75
Alp2_OG0000261_OG1	1
Alp4_OG0005779	3123
Alp6_OG0006360	63
Alp7_OG0003030	0
Alp9_OG0003931	26
alph_OG0000083_OG0	1
alph_OG0005113	3206
alpha-Catr_OG0006852	1877
alpha-Est1_OG0004357	9829
alpha-Est10_OG0004350	6016
alpha-Est2_OG0000314	704
alpha-Est3_OG0004356	2477
alpha-Est6_OG0004354	0
alpha-Est7_OG0001351	15750
alpha-Est8_OG0004352	4954
alpha-Est9_OG0004351	1742
alpha-Man-Ia_OG0003130	169
alpha-Man-Ia_OG0003131	811
alpha-Man-Ia_OG0001168	1439
alpha-Man-Ib_OG0005087	1014
alpha-Man-Ic_OG0011549	2
alpha-Man-IIa_OG0004878	1637
alpha-Man-IIb_OG0005229	1779
alpha-PheRS_OG0008296	1221
alpha-Spec_OG0011040	37804
alpha4GT1_OG0000948	941
alphaCOP_OG0011275	7396
alphaSnap_OG0010384	4385
alphaTub67C_OG0010998	27
Alr_OG0008278	672
alrm_OG0002498	486
Als2_OG0009863	3121
alt_OG0004894	4619
aly_OG0004083	0
Ama_OG0002112	12
Amacr_OG0009433	1418
amd_OG0001918	1018
Amnionless_OG0008741	29
amon_OG0011540	2775
amos_OG0003702_OG0	0
AMPdeam_OG0008245	9571
Amph_OG0007204	11494
AMPKalpha_OG0001698	6676
Amt_OG0004607	310
Amun_OG0008385	4087
amx_OG0007575	562
Amy-p_OG0000157_OG0	2818
Amy-p_OG0000157_OG0.2	1179
Amyrel_OG0006416	5
ana_OG0006403	70
ana1_OG0002269	789
ana2_OG0007120	84
ana3_OG0006194	246
Ance-2_OG0003658	2
Ance-3_OG0001891_OG0	1333
Ance-3_OG0009407	1169
Ance-4_OG0006406	1935
Ance-5_OG0005870	1264
anchor_OG0010100	1619
Andorra_OG0011741	0
Ank2_OG0010460	17737
Ankle2_OG0000780	2536
l(2)35Be_OG0003404_OG0	246
anox_OG0007490	2758
Ant2_OG0008041	97
antdh_OG0008007	4614
Antp_OG0002113	365
antr_OG0007227	47
AnxB10_OG0008082	13149
AnxB11_OG0008196	2718
AnxB9_OG0004410	25469
aop_OG0003458	1627
aos_OG0010741	1660
Aos1_OG0002145_OG0	619
AOX1_OG0005242	16443
AOX2_OG0000143_OG0	14854
AOX2_OG0000143_OG1	71
AOX4_OG0001465	172
ap_OG0005832	858
AP-1-2beta_OG0008273	5370
AP-1gamma_OG0007680	4585
AP-1mu_OG0005553	2684
AP-1sigma_OG0005334	2751
AP-2alpha_OG0008751	2910
AP-2mu_OG0004736	1953
AP-2sigma_OG0004385	869
Apc_OG0005387	3537
APC10_OG0005888	257
Apc2_OG0005308	324
APC4_OG0003171_OG0	404
APC7_OG0001703	75
ApepP_OG0000963	729
aph-1_OG0003552_OG0	544
aPKC_OG0006607	738
aPKC_OG0006608	244
aPKC_OG0006609	166
Aplip1_OG0011323	2201
apn_OG0002443_OG0	1
apolpp_OG0012638	55270
app_OG0010830	1447
APP-BP1_OG0010070	453
Appl_OG0007834	5012
Aprt_OG0004075	386
Aps_OG0010085	3081
apt_OG0002733	768
CG18815_OG0010034	5017
AQP_OG0007242	1936
aqrs_OG0005393	0
aqz_OG0001049_OG1	14063
ara_OG0009939	100
aralar1_OG0001518	6642
Arc1_OG0002768_OG0	31647
Arc2_OG0006127	774
Arc42_OG0001370_OG0	2484
Archease_OG0002289_OG0	454
Arf51F_OG0006831	1666
Arf79F_OG0012164	7894
ArfGAP1_OG0010836	2519
ArfGAP3_OG0003816_OG0	3275
Arfip_OG0005451	530
Arfrp1_OG0007681	374
arg_OG0003183	64
arg_OG0007835	24
Argk_OG0011233	156284
Argk_OG0011925	3854
Argl_OG0009800	620
CG31469_OG0002209_OG0	884
ArgRS_OG0008151	1218
ArgRS-m_OG0004367	206
ari-1_OG0007878	2401
ari-2_OG0003028	1890
Arl1_OG0010003	1154
Arl2_OG0004816	287
Arl5_OG0011164	609
Arl6_OG0007042	179
Arl6IP1_OG0004993	1049
Arl8_OG0004797	1355
arm_OG0007636	14094
armi_OG0002027	395
Arp1_OG0004441	4199
Arp10_OG0007423	4424
Arp2_OG0001770	1615
Arp3_OG0010555	1623
Arp5_OG0001448_OG0	613
Arp53D_OG0011600	0
Arp6_OG0008512	896
Arp8_OG0007614	1163
Arpc1_OG0009187	3069
Arpc2_OG0009417	1588
Arpc3A_OG0005226	499
Arpc3B_OG0008590	72
Arpc4_OG0008719	1738
Arpc5_OG0008957	799
arr_OG0007264	1737
Arr1_OG0009490	87961
Arr2_OG0004099	147718
Ars2_OG0005840	5689
Art1_OG0004911	784
Art2_OG0008773	17
Art3_OG0004604	340
Art4_OG0004574	271
Art6_OG0004528_OG0	0
Art7_OG0001547_OG0	789
Art8_OG0009662	154
Art9_OG0002219_OG0	1
Arts_OG0000486_OG0	2074
aru_OG0003377	6588
Arv1_OG0013036	121
arx_OG0009914	33
Asap_OG0007180	3233
Asator_OG0002682_OG1	2663
Asciz_OG0010646	255
ase_OG0007840	15
asf1_OG0009889	566
ash1_OG0000982_OG0	0
ash2_OG0004623	1449
Ask1_OG0004518	5022
asl_OG0004217	277
AsnRS_OG0003707	2789
AsnRS-m_OG0006452	219
AsnS_OG0000992	803
asp_OG0004633	0
Asph_OG0006509	10635
ASPP_OG0006932	3772
CG9572_OG0008488	10310
AspRS_OG0006665	2892
AspRS-m_OG0008886	1822
asrij_OG0006972	1502
asRNA:CR31429_OG0002339_OG0	256
asRNA:CR42743_OG0003772_OG0	0
asRNA:CR43299_OG0012338_OG0	0
asRNA:CR43426_OG0012535_OG0	0
asRNA:CR43454_OG0002277_OG0	177
asRNA:CR43463_OG0001607_OG0	330
asRNA:CR43809_OG0003675_OG0	823
asRNA:CR44106_OG0002406_OG0	92
asRNA:CR44169_OG0002969_OG0	159
asRNA:CR44179_OG0001455_OG0	3105
asRNA:CR44372_OG0000331_OG0	5
asRNA:CR44372_OG0000331_OG1	0
asRNA:CR44894_OG0012090_OG0	1
asRNA:CR45044_OG0005605_OG0	729
asRNA:CR45195_OG0000203_OG0	2531
asRNA:CR45195_OG0000203_OG1	1348
asRNA:CR45350_OG0001645_OG0	2119
asRNA:CR45943_OG0010336	305
asRNA:CR46029_OG0000226_OG0	17
asRNA:CR46029_OG0000226_OG1	9
asRNA:CR46139_OG0003106_OG0	45
asRNA:CR46246_OG0011916	4
asRNA:CR46354_OG0002193_OG0	1015
asRNA:CR46473_OG0000925_OG0	11
Ass_OG0001346	758
ast_OG0003560	520
AstA_OG0004634	377
AstA-R1_OG0000689	91
AstA-R2_OG0005396	10
AstC_OG0009668	154
AstC-R1_OG0010134	82
AstC-R2_OG0001295_OG0	98
AstCC_OG0009669	12
asun_OG0002419_OG0	224
Asx_OG0006138	2845
Atac1_OG0003748_OG0	1
Atac2_OG0009508	297
Atac3_OG0000828	621
Tat_OG0001330	1873
Ate1_OG0003045	2441
Atet_OG0003384	2005
Atf-2_OG0006059	470
Atf3_OG0007763	4509
Atg1_OG0009929	185
Atg1_OG0009931	2392
Atg10_OG0001598	48
Atg101_OG0008681	1163
Atg12_OG0011904	347
Atg13_OG0004817	1376
Atg14_OG0005089	1585
Atg16_OG0005703	1018
Atg17_OG0004232	5101
Atg18a_OG0011152	2565
Atg18b_OG0001271_OG0	1266
Atg2_OG0011112	6079
Atg3_OG0009922	1729
Atg4a_OG0009014	3006
Atg4b_OG0005256	1204
Atg5_OG0007974	543
Atg6_OG0005323	904
Atg7_OG0006714	515
Atg8a_OG0008043	11385
Atg8b_OG0005571	4
Atg9_OG0006487	3462
atilla_OG0011822	18567
atk_OG0010362	127
atl_OG0001399	9657
atms_OG0004154	1128
ato_OG0004804	5
Atox1_OG0012695	1642
ATP6AP2_OG0004869	11071
ATP7_OG0008369	3183
ATP8A_OG0007260	7989
ATP8A_OG0007261	76
Atpalpha_OG0002140	28682
ATPCL_OG0006680	12553
ATPsynB_OG0010987	24174
ATPsynbeta_OG0005823	72380
ATPsynbetaL_OG0001317	19
ATPsynC_OG0005792	45515
ATPsynCF6_OG0005500	12561
ATPsynCF6L_OG0010605	0
ATPsynD_OG0004477	16045
ATPsyndelta_OG0007526	10207
ATPsynE_OG0005568	10418
ATPsynG_OG0009657	13935
ATPsyngamma_OG0005690	21441
ATPsynGL_OG0009315	0
ATPsynO_OG0012619	22243
AttC_OG0000164_OG0	723
AttC_OG0007258	453
AttD_OG0004890	23
Atu_OG0002096	1413
Atx-1_OG0012102	78
Atx2_OG0011501	7127
Atxn7_OG0003444	1082
aub_OG0000482_OG0	80
aurA_OG0004964	17
aurB_OG0009647	10
aust_OG0001881	0
aux_OG0003096_OG0	2661
ave_OG0006159	248
Aven_OG0003291	482
awd_OG0002664	15111
Awh_OG0010478	129
axed_OG0010262	561
Axn_OG0005720	2177
axo_OG0003993	739
axo_OG0010625	216
axo_OG0010626	1030
axo_OG0010628	160
Axs_OG0008319	1958
Axud1_OG0003447	1708
az2_OG0006736	321
azot_OG0000210_OG0	0
azot_OG0000210_OG1	0
b_OG0009189	4374
B-H1_OG0000267_OG0	646
B-H1_OG0000267_OG1	338
B4_OG0009202	4326
B52_OG0001376_OG0	11638
b6_OG0007653	32
B9d1_OG0005246	43
B9d2_OG0005830	18
bab1_OG0011327	104
bab1_OG0011328	126
bab2_OG0011326	2382
babo_OG0006628	2076
babos_OG0007027	2896
Bacc_OG0008947	20405
Bace_OG0000801_OG0	9
baf_OG0003792	1315
bai_OG0005189	3735
Balat_OG0007229	6
Baldspot_OG0010721	7190
ball_OG0001092_OG1	325
bam_OG0005170	8
bap_OG0001358_OG0	46
Bap111_OG0007677	2639
Bap170_OG0000903_OG0	301
Bap55_OG0005900	872
Bap60_OG0008560	2053
IMPPP_OG0000305_OG1	19718
barc_OG0010291	1173
bark_OG0008784	3279
barr_OG0000425_OG0	443
baz_OG0008596	6243
bb8_OG0005496	7
bbc_OG0007266	4841
CG18067_OG0007098	57549
bbg_OG0010871	4720
bbg_OG0010872	7582
BBIP1_OG0004876	215
BBS1_OG0010413	136
BBS4_OG0002785_OG0	497
BBS5_OG0002086	429
BBS8_OG0008755	243
BBS9_OG0006919	1134
bbx_OG0008688	5831
bc10_OG0010387_OG0	57
BCAS2_OG0005540	394
bcd_OG0002111_OG0	2
bchs_OG0003722	509
BCL7-like_OG0007566	189
bcn92_OG0007793	620
Bdbt_OG0004400	326
bdg_OG0006805	2324
bdl_OG0003385	3550
Bdp1_OG0009215	961
be_OG0000785	2508
BEAF-32_OG0006164	1268
beag_OG0004860	812
beat-Ia_OG0011784	175
beat-Ib_OG0009146	221
beat-Ic_OG0001866_OG0	132
beat-IIa_OG0005482	566
beat-IIb_OG0005481	501
beat-IIIa_OG0009463	86
beat-IIIb_OG0009460	195
beat-IIIc_OG0003687	273
beat-IV_OG0005508	606
beat-Va_OG0005024	74
beat-Vb_OG0005021	213
beat-Vc_OG0001062_OG0	130
beat-VII_OG0011542	107
beat-VII_OG0011544	91
beg_OG0004008	559
bel_OG0001048	9129
Bem46_OG0008920	390
ben_OG0000514_OG0	3950
Best1_OG0002590_OG0	7886
Best2_OG0010251	5932
Best3_OG0009963	0
Best4_OG0000558_OG0	0
Bet1_OG0003845_OG0	1079
Bet3_OG0004072	707
beta-PheRS_OG0005298	1114
beta-Spec_OG0007697	53601
beta'COP_OG0009212	5128
beta3GalTII_OG0012738	268
beta4GalNAcTA_OG0006521	633
beta4GalNAcTB_OG0002610	519
beta4GalT7_OG0005195	422
betaCOP_OG0008653	9137
betaggt-I_OG0008962	1038
betaGlu_OG0002667	607
CG32396_OG0011696	14
Bgb_OG0011276	790
bgcn_OG0001647	501
bgm_OG0009412	5784
BHD_OG0010421	350
bi_OG0003201	679
bi_OG0012904	37
BI-1_OG0004087	4310
bib_OG0001843_OG0	33
BicC_OG0009143	0
BicD_OG0009474	3768
CG11873_OG0005086	1745
bif_OG0003277	3781
bif_OG0012761	1073
BigH1_OG0001085_OG0	64
bigmax_OG0005365	583
Bili_OG0002506_OG0	322
bin_OG0010286	3
Bin1_OG0005423	314
bin3_OG0007310	2984
bip1_OG0010560	333
Bka_OG0009250	166
blanks_OG0011885_OG0	0
Blimp-1_OG0010196	4614
Blm_OG0002608	135
Blos1_OG0006148	426
Blos2_OG0010078	218
Blos3_OG0009918	254
Blos4_OG0010933	105
blot_OG0010924	80385
blow_OG0006726	686
blp_OG0005216	989
blw_OG0006982	67263
bma_OG0010967	271
Bmcp_OG0010022	762
bmm_OG0010858	3833
bnb_OG0001206_OG1	1559
CG5059_OG0012191	4271
bnk_OG0005787	0
bnl_OG0004512	1751
boca_OG0006727	710
bocks_OG0002575_OG0	1265
BOD1_OG0005544	4784
boi_OG0007601	317
boi_OG0007603	104
boil_OG0012322	4
bol_OG0011238	2578
boly_OG0007153	0
BomBc1_OG0001623	8589
BomBc2_OG0000769_OG0	9740
BomBc3_OG0004769	2356
BomT3_OG0011469	6758
bon_OG0004934	1904
bond_OG0004726	4328
bonsai_OG0007008	640
Boot_OG0006400	3
bor_OG0004967	1026
bora_OG0003911	0
BORCS5_OG0008208	1464
BORCS6_OG0011365	429
BORCS7_OG0007103	98
borr_OG0009292	19
boss_OG0005676	2268
botv_OG0006642	813
bou_OG0007819	540
bowl_OG0008785	917
BoYb_OG0000400_OG0	5
br_OG0007659	146
br_OG0011928	11
Br140_OG0001629	1871
brat_OG0001919	360
Brca2_OG0000883	485
Brd_OG0010852	0
CG7154_OG0009310	1364
Brd8_OG0002488	691
Bre1_OG0010209	1791
Brf_OG0005483	506
Brf_OG0005485	122
brk_OG0007975	645
brm_OG0009999	3935
Brms1_OG0008442	1536
Bro_OG0011272	1
brp_OG0000499_OG1	1674
l(3)72Ab_OG0009997	3872
bru1_OG0009737	100
bru1_OG0009738	870
bru2_OG0009740	2991
bru2_OG0011823	51
bru2_OG0012161	314
bru3_OG0010907	1031
bru3_OG0011909	20
Bruce_OG0004896	9643
brun_OG0003663	2174
brv1_OG0000706_OG0	0
brv2_OG0010919	1
brv3_OG0011666	34
BRWD3_OG0005288	4531
brwl_OG0009277	1079
bs_OG0003002	578
bs_OG0006897	310
bsf_OG0001906_OG0	0
Bsg_OG0009780	7659
Bsg25D_OG0003412_OG0	3387
bsh_OG0009110	50
bsk_OG0012344	2265
bt_OG0000537_OG1	179
BTBD9_OG0000546_OG0	12
BtbVII_OG0011887	4086
btd_OG0007557	275
Btk29A_OG0001838	1694
Btk29A_OG0011763	59
btl_OG0002041	970
btn_OG0004719	0
Btnd_OG0008611	2
btsz_OG0001035_OG1	2645
btsz_OG0004581	31
btv_OG0003692	39
btv_OG0009487	378
btz_OG0005342	3507
Bub1_OG0001806_OG0	1181
Bub3_OG0005120	656
BubR1_OG0000657_OG0	163
Buffy_OG0006561	1102
bug_OG0006803	774
Bug22_OG0009372	669
BuGZ_OG0008876	2703
CG8270_OG0010257	594
bun_OG0000556	3083
bun_OG0009749	5433
bur_OG0003683_OG0	3190
Burs_OG0001045_OG0	0
bves_OG0007497	372
bves_OG0007499	356
bw_OG0006000	282
bwa_OG0009122	267
bwa_OG0012525	288
Bx_OG0008666	25
Bx_OG0008667	556
Bx42_OG0007682	2373
by_OG0005550	10015
byn_OG0010803	0
bys_OG0007950	752
c-cup_OG0012143	1
c(3)G_OG0001464_OG0	252
c11.1_OG0007569	4677
c12.1_OG0007568	828
c12.2_OG0007567	5007
C15_OG0002126_OG0	44
C1GalTA_OG0009799	1568
C3G_OG0007801	6965
C901_OG0008027	2
ca_OG0005700	3999
Ca-alpha1D_OG0009140	6769
Ca-alpha1T_OG0003323	4566
Ca-beta_OG0009681	1505
Ca-Ma2d_OG0009139	1825
CaBP1_OG0008860	4636
cac_OG0000605_OG0	392
cact_OG0009392	18381
cactin_OG0003129	1086
cad_OG0009437	2
Cad74A_OG0010922	53
Cad86C_OG0002368	1763
Cad87A_OG0001088_OG0	701
Cad89D_OG0001058_OG0	40
Cad96Ca_OG0011497	2914
Cad96Cb_OG0005172	0
Cad99C_OG0005704	3092
CadN_OG0000277_OG1	643
Caf1-105_OG0002830	135
Caf1-180_OG0007408	625
Caf1-55_OG0001036	1082
cag_OG0001595_OG0	410
CAH1_OG0009192	10000
CAH13_OG0002843	0
CAH14_OG0002807	5
CAH15_OG0006256	0
CAH16_OG0000498_OG1	27
CAH2_OG0001000_OG0	1836
CAH3_OG0003177	1482
CAH5_OG0005796	54179
CAH7_OG0000840	1429
CAH8_OG0004748	240
CAH9_OG0005622	667
CAHbeta_OG0002334	319
cal1_OG0002556_OG0	0
CalpA_OG0003035	5059
CalpB_OG0010971	2936
CalpC_OG0008186	1374
Calr_OG0005564	41678
Cals_OG0013279_OG0	1203
Calx_OG0002139_OG0	1
Calx_OG0004417	5423
Calx_OG0004418	2955
calypso_OG0006121	706
Cam_OG0012053	18088
CaMKI_OG0012767	9996
CaMKII_OG0013280	5821
Camp_OG0005907	712
Camta_OG0006364	1363
Camta_OG0006365	183
can_OG0004061_OG0	0
CanA1_OG0005778	1873
CanB_OG0000231_OG0	683
CanB_OG0000231_OG1	2161
Cand1_OG0009382	2948
CAP_OG0000587_OG0	14971
CAP_OG0012405	34
Cap-D2_OG0005121	208
Cap-D3_OG0009448	861
Cap-G_OG0002924	1173
Cap-H2_OG0004906	1620
Capa_OG0005712	558
Caper_OG0009347	12102
Capr_OG0010138	2606
caps_OG0010156	4158
caps_OG0010157	3151
capt_OG0009025	15708
capu_OG0000612_OG0	1352
car_OG0007437	826
CARPA_OG0007960	68
CARPB_OG0007554	314
CarT_OG0009432	393
cas_OG0004236	1
casp_OG0006502	1904
cass_OG0009476	6423
Cat_OG0003869	10598
cathD_OG0002862	24603
cato_OG0006491	0
Catsup_OG0009538	1998
caup_OG0009938	53
cav_OG0000654	371
caz_OG0003243_OG0	2185
cbc_OG0007265	1009
Cbl_OG0002051_OG0	0
CBP_OG0001721	88
CBP_OG0007971	97
Cbp20_OG0005066	395
Cbp53E_OG0006447	1736
Cbp80_OG0007913	664
Cbp80_OG0007915	737
Cbs_OG0003124	2179
cbs_OG0007263	1025
cbt_OG0008760	4412
Cby_OG0004789	105
Cc2d2a_OG0002702	79
CCAP_OG0011467	2
CCAP-R_OG0000870	51
ccb_OG0012089	0
CCDC151_OG0011900	8
CCDC53_OG0009785	385
Ccdc58_OG0010399	229
Ccdc85_OG0008917	628
CCHa1_OG0004530	59
CCHa1-R_OG0006065	194
CCHa2_OG0002186_OG0	2203
CCHa2-R_OG0005836	65
Cchl_OG0004776	5241
CCKLR-17D1_OG0003334	31
CCKLR-17D1_OG0008675	65
CCKLR-17D1_OG0011744	27
CCKLR-17D3_OG0008678	207
Ccm3_OG0005250	1575
Ccn_OG0010106	339
Ccn_OG0010107	353
Ccn_OG0012179	114
Ccp84Ab_OG0000178_OG0	0
Ccp84Ac_OG0001349_OG0	0
Ccp84Ae_OG0002110_OG0	9
Ccp84Af_OG0000109_OG0	0
Ccp84Af_OG0000109_OG1	3
Ccp84Af_OG0000109_OG2	0
Ccp84Ag_OG0001348_OG0	10
Ccs_OG0006299	963
CCT1_OG0002281_OG0	2747
CCT2_OG0003145	3144
CCT3_OG0004995	4048
CCT4_OG0000979	2361
CCT5_OG0006600	7610
CCT6_OG0008508	3194
CCT7_OG0004839	1093
CCT7_OG0004841	542
CCT8_OG0007117	4309
Ccz1_OG0010481	803
cd_OG0004708	14
CD98hc_OG0001357_OG0	8067
Cda4_OG0008701	48
Cda5_OG0008721	1568
Cda9_OG0002707	33
CDase_OG0005749	1677
cdc14_OG0009306	4609
Cdc16_OG0005493	330
Cdc23_OG0009421	501
Cdc27_OG0010426	2058
Cdc2rk_OG0006290	386
Cdc37_OG0011041	1873
Cdc42_OG0008268	2008
Cdc45_OG0007388	696
Cdc5_OG0011371	1523
CDC50_OG0008483	2838
Cdc6_OG0002054	30
Cdc7_OG0007729	3350
Cdep_OG0002087	2872
Cdep_OG0004159	2772
CdGAPr_OG0009111	2595
cdi_OG0000729	3702
cDIP_OG0004394	2038
Cdk1_OG0000555_OG0	0
Cdk12_OG0009875	1150
Cdk2_OG0002391	149
CDK2AP1_OG0008015	911
Cdk4_OG0006632	877
Cdk5_OG0002993	838
Cdk5alpha_OG0009389	1810
Cdk7_OG0001724	259
Cdk8_OG0010977	224
Cdk9_OG0007009	632
Cdlc2_OG0000234_OG1	1270
cdm_OG0002482	2853
Cds_OG0010549	4049
Ced-12_OG0009727	996
ced-6_OG0006366	12175
CenB1A_OG0004675	2509
CenG1A_OG0003595_OG0	7797
CenG1A_OG0009182	101
Cenp-C_OG0002322	412
Cep135_OG0009952	302
Cep135_OG0009954	336
cep290_OG0004127	260
Cep89_OG0006812	0
Cep97_OG0008778	669
cer_OG0012078	838
Cerk_OG0004182	6618
cert_OG0011161	1735
Cf2_OG0008971	3529
Cfp1_OG0007571	934
CG5789_OG0004615	767
cg_OG0006533	5136
CG10000_OG0005395	0
CG10005_OG0004963	49
CG10011_OG0005399	1554
CG10013_OG0002410_OG0	5
CG10019_OG0008786	166
CG10026_OG0009081	1876
CG10029_OG0004344	3
CG10031_OG0008792	2107
CG10035_OG0004420	663
CG10038_OG0001436_OG0	632
CG10041_OG0012259_OG0	0
CG10051_OG0007036	16
CG10053_OG0004336	218
CG10055_OG0004329	1256
CG10062_OG0007038	57
CG10063_OG0010284	95
CG10064_OG0010282	22
CG10068_OG0004321	663
CG10073_OG0000065_OG2	13
CG10075_OG0010279	1448
CG10077_OG0010277	34508
CG10082_OG0005964	9784
CG10086_OG0001355	0
CG10089_OG0010567	1122
CG10098_OG0004320	977
CG10104_OG0006132	0
CG10116_OG0010569	0
CG10126_OG0005023	2858
CG10132_OG0009091	2462
CG10137_OG0009093	1339
CG10139_OG0006151	711
CG10140_OG0010573	18
CG10147_OG0010256	324
CG10151_OG0006160	214
CG10154_OG0010575	0
CG10163_OG0010252	2
CG10164_OG0001489	0
CG10165_OG0011781	354
CG10171_OG0010163	517
CG10175_OG0005507	4671
CG10177_OG0001079_OG0	0
CG10184_OG0005509	876
CG10185_OG0005203	18
CG10189_OG0009087	526
CG10194_OG0009085	388
CG10195_OG0003572	1208
CG10205_OG0006168	3712
CG10208_OG0005527	1185
CG10209_OG0006169	736
CG10211_OG0009505	20696
CG10222_OG0010165	462
CG10226_OG0010249	1127
CG10237_OG0003462	56889
CG1024_OG0004294	545
CG10252_OG0011517	3
CG10254_OG0002565	1576
CG10257_OG0006606	430
CG10264_OG0005208	26
CG10265_OG0006935	209
CG10274_OG0003940	1120
CG10280_OG0004257	1
CG10283_OG0001907_OG0	121
CG10286_OG0004292	939
CG10298_OG0004288	2
CG10300_OG0005516	5
CG10301_OG0005515	29
CG10307_OG0005957	4431
CG10311_OG0004972	1980
CG10317_OG0004974	1
CG10321_OG0005965	3206
CG10324_OG0004994	329
CG10332_OG0005992	0
CG10333_OG0009507	1516
CG10336_OG0009516	101
CG10337_OG0009096	416
CG10338_OG0009517	503
CG10339_OG0006873	987
CG10340_OG0001059_OG0	1774
CG10341_OG0009518	456
CG10343_OG0009520	423
CG10344_OG0007020	129
CG10345_OG0002430_OG0	11498
CG10347_OG0000607_OG0	330
CG10348_OG0003704	460
CG10352_OG0008207	344
CG10353_OG0008206	1462
CG10357_OG0010470	223
CG10359_OG0010469	838
CG10361_OG0010014	410
CG10362_OG0008202	1007
CG10365_OG0005518	2337
CG10366_OG0009102	1204
CG10375_OG0005526	1087
CG10376_OG0009519	745
CG10383_OG0001909	3327
CG10384_OG0007018	562
CG10405_OG0004983	46
CG10407_OG0005207	56
CG10413_OG0003703_OG0	339
CG10417_OG0013094	1519
CG10418_OG0010832	216
CG10425_OG0002500	721
CG10428_OG0001263_OG0	307
CG10431_OG0001914	187
CG10433_OG0006904	7871
CG10435_OG0002296_OG0	1289
CG10444_OG0007082	1189
CG10445_OG0001356	68
CG10459_OG0001605_OG0	32
CG10462_OG0009105	1168
CG10463_OG0009108	530
CG10466_OG0012145	185
CG10467_OG0010233	878
CG10469_OG0010232	382
CG10470_OG0009541	706
CG10472_OG0000811_OG0	537
CG10479_OG0010225	33
CG10481_OG0009114	9
CG10483_OG0010221	717
CG10486_OG0010219	2
CG10492_OG0009544	1422
CG10494_OG0006908	319
CG10495_OG0009546	268
CG10505_OG0006927	10
CG10508_OG0010314	1551
CG10510_OG0003948	1
CG10513_OG0005163	609
CG10514_OG0005162	349
CG10516_OG0009998	1038
CG10527_OG0002810_OG0	1888
CG10543_OG0006262	5068
CG10550_OG0000747	3402
CG10555_OG0008527	1878
CG10561_OG0009552	2606
CG10565_OG0010321	3750
CG10576_OG0010200	3910
CG10581_OG0010326	1
CG10584_OG0010328	344
CG10587_OG0000094_OG0	0
CG10587_OG0000094_OG1	4
CG10587_OG0000094_OG2	0
CG10589_OG0003950	0
CG10591_OG0010195	0
CG10597_OG0003317	2
CG10598_OG0011740	8
CG10600_OG0009530	4593
CG10602_OG0009532	5714
CG10616_OG0010838	1889
CG10621_OG0001911	707
CG10623_OG0001912	838
CG10628_OG0009107	210
CG10631_OG0001241	4633
CG10646_OG0009949	397
CG10654_OG0009947	230
CG10657_OG0009951	4722
CG10660_OG0010840	683
CG10663_OG0010839	340
CG10669_OG0005156	526
CG10674_OG0010603	838
CG10680_OG0003577	13806
CG10681_OG0009950	198
CG10700_OG0011812	0
CG10702_OG0009548	592
CG10710_OG0010908	530
CG10713_OG0010576	231
CG10725_OG0010574	2
CG10730_OG0000951	25
CG10731_OG0006517	254
CG10737_OG0006638	45750
CG10738_OG0010568	126
CG1074_OG0007339	612
CG10747_OG0009127	1502
CG10748_OG0011855_OG0	0
CG10749_OG0003913_OG0	0
CG10750_OG0009561	0
CG10752_OG0010150_OG0	0
CG10761_OG0008304	7
CG1077_OG0004263	8
CG10793_OG0003237	11
CG10795_OG0006915	493
CG10799_OG0003081	814
CG10801_OG0012112	23
CG10802_OG0008133	1673
CG10803_OG0008134	406
CG10804_OG0008132	1095
CG10809_OG0010976	467
CG10814_OG0007257	3
CG10822_OG0007072	0
CG10839_OG0009144	0
CG10841_OG0002198_OG0	11
CG10853_OG0003980_OG0	0
CG10859_OG0009209	2
CG10862_OG0002017_OG1	3303
CG10863_OG0010486	6336
CG10863_OG0012194_OG0	39
CG10864_OG0005043	74
CG10866_OG0010485	559
CG10874_OG0003457	1620
CG10877_OG0002385_OG0	21
CG10887_OG0002183_OG0	0
CG10898_OG0002547	550
CG1090_OG0003105_OG0	18
CG10903_OG0002293_OG0	461
CG10904_OG0011634	271
CG10907_OG0001984_OG0	539
CG10909_OG0005022	0
CG10910_OG0006092	3
CG10911_OG0006095	2
CG10912_OG0000471	1
CG10914_OG0006109	337
CG10919_OG0001352	8
CG1092_OG0001161_OG0	147
CG10920_OG0007959	0
CG10927_OG0006710	116
CG10931_OG0006071	8
CG10932_OG0007954	2351
CG10934_OG0002756_OG0	0
CG10939_OG0005908	5723
CG10947_OG0009415	1903
CG10948_OG0009927	2314
CG10949_OG0009416	296
CG10950_OG0012279	7
CG10958_OG0001743	448
CG10959_OG0008299	145
CG10962_OG0007748	388
CG10970_OG0003173	4
CG10973_OG0012539	558
CG10979_OG0004244	1411
CG10984_OG0009934	777
CG10996_OG0008249	1
CG11000_OG0004245	317
CG11007_OG0003037	515
CG11018_OG0007064	2
CG11029_OG0001270	37
CG1103_OG0003103_OG0	0
CG11030_OG0003728	887
CG11034_OG0001268	522
CG11035_OG0002292_OG0	613
CG11041_OG0001654	14
CG11044_OG0007073	1226
CG1105_OG0004314	2791
CG11050_OG0009604	5836
CG11060_OG0006765	11
CG11068_OG0011716	0
CG11069_OG0004655	935
CG11076_OG0001759	1172
CG11077_OG0000549_OG0	231
CG11085_OG0008456	76
CG11089_OG0004653	2816
CG11095_OG0003249	497
CG11099_OG0007074	1075
CG11103_OG0003250	391
CG11106_OG0012330	0
CG11109_OG0001964	446
CG11110_OG0006619	399
CG11123_OG0006752	526
CG11125_OG0006747	756
CG11127_OG0006744	415
CG1113_OG0004171	62
CG11131_OG0001957_OG0	1
CG11134_OG0003251	489
CG11141_OG0006745	1322
CG11145_OG0006754	0
CG11147_OG0003729	17429
CG11149_OG0003730	1
CG11151_OG0008256	7233
CG11159_OG0006283	2
CG1116_OG0004164	1400
CG11162_OG0008263	8
CG11168_OG0004657	1962
CG11170_OG0006462	199
CG11178_OG0003327	910
CG11180_OG0006625	805
CG11191_OG0007189	1803
CG11192_OG0007095	0
CG11200_OG0007088	1350
CG11211_OG0012938	70778
CG11226_OG0012166_OG0	2
CG11227_OG0007505	0
CG1124_OG0002090	5107
CG11241_OG0003815_OG0	236
CG11247_OG0009861	482
CG11248_OG0003830_OG0	336
CG11249_OG0009864	0
CG11251_OG0001998	0
CG11257_OG0007039	457
CG11263_OG0001789	102
CG11267_OG0011856	1155
CG11269_OG0006458	0
CG11275_OG0002906	3419
CG11279_OG0003924_OG0	8
CG11286_OG0004361	0
CG1129_OG0002085	1712
CG11291_OG0003029	0
CG11294_OG0007761	167
CG11298_OG0007031	0
CG11309_OG0010303	2143
CG11317_OG0012026	746
CG11318_OG0000756	6
CG11319_OG0009603	637
CG11327_OG0009628	5
CG11333_OG0002657_OG0	0
CG11334_OG0005804	1828
CG11342_OG0011920	91
CG11345_OG0011138	2
CG11349_OG0011131	0
CG11353_OG0011127	48
CG11356_OG0008477	13
CG11357_OG0011126	1081
CG1136_OG0010499	3483
CG11367_OG0000806_OG0	150
CG11369_OG0011699	3
CG1137_OG0004303	39
CG11370_OG0003817_OG0	1
CG11377_OG0008723	809
CG11378_OG0007395	5933
CG11379_OG0007397	0
CG11380_OG0007400	5
CG11381_OG0007402	0
CG11382_OG0007404	11
CG11384_OG0007396	7
CG1139_OG0004077	9
CG11391_OG0001026_OG0	358
CG11396_OG0010345	885
CG11398_OG0007405	185
CG11403_OG0007406	319
CG11404_OG0012169	0
CG11406_OG0006889	57
CG11409_OG0007766	376
CG11413_OG0011575	155
CG11414_OG0006019	3345
CG11417_OG0007590	827
CG1142_OG0012974	450
CG11425_OG0009823	1868
CG11426_OG0009824	3568
CG1143_OG0011104	2808
CG11436_OG0003200	392
CG11437_OG0009825	0
CG11438_OG0009826	262
CG11447_OG0004515	433
CG11449_OG0000981_OG1	1
CG11453_OG0001027_OG0	1709
CG11454_OG0001792	606
CG11456_OG0003951	291
CG11459_OG0000135_OG1	176
CG1146_OG0011093	4059
CG11470_OG0000857	2
CG11474_OG0005934	1706
CG11475_OG0005935	33
CG11498_OG0001515	115
CG11504_OG0002630	1115
CG11523_OG0009832	384
CG11529_OG0010828	102
CG11537_OG0010640	2450
CG11550_OG0002660	1293
CG11560_OG0010817	471
CG11562_OG0008742	303
CG11563_OG0002662	386
CG11566_OG0007496	179
CG11570_OG0004027	0
CG11581_OG0008240	0
CG11583_OG0010538	629
CG11584_OG0008239	0
CG11585_OG0012335	28
CG11586_OG0010534	449
CG11590_OG0001741	492
CG11593_OG0010497	1125
CG11594_OG0010492	2573
CG11596_OG0007629	928
CG11601_OG0008739	627
CG11608_OG0000142_OG0	1
CG1161_OG0004180	3352
CG11617_OG0008731	551
CG11619_OG0003864_OG0	43
CG11626_OG0011450	15
CG11629_OG0003739	0
CG11630_OG0009580	18
CG11634_OG0009583	0
CG11635_OG0007156	13
CG11638_OG0007387	649
CG11655_OG0001745_OG0	2169
CG11656_OG0005013	4
CG11658_OG0010025	1421
CG11663_OG0012087	0
CG11664_OG0011395	0
CG11666_OG0012316	0
CG11668_OG0002452	312
CG11670_OG0005008	8
CG11672_OG0004805	4
CG11674_OG0008231	54
CG11679_OG0008511	522
CG11686_OG0002448_OG0	2587
CG11693_OG0004810	0
CG11694_OG0000225_OG0	1
CG11694_OG0000225_OG1	0
CG11695_OG0007879	586
CG11696_OG0007880	768
CG11698_OG0002319_OG0	0
CG11699_OG0007882	1001
CG11703_OG0002165_OG0	0
CG11710_OG0001691_OG0	974
CG1172_OG0004189	703
CG11722_OG0001391	353
CG11723_OG0003571	510
CG11726_OG0010048	2
CG11737_OG0001419_OG0	3142
CG11741_OG0001420_OG0	16
CG11752_OG0007995	2872
CG11755_OG0000851	157
CG11756_OG0007997	26
CG11760_OG0004826	314
CG11768_OG0004832	382
CG11771_OG0005200	2401
CG11777_OG0006309	204
CG11779_OG0004481	1204
CG11786_OG0012799	5
CG11788_OG0007083	172
CG11790_OG0005187	2594
CG11791_OG0012008	3084
CG11807_OG0003009_OG0	1310
CG11808_OG0006841	245
CG11811_OG0004058	595
CG11816_OG0008636	0
CG11835_OG0000264_OG0	10171
CG11835_OG0000264_OG1	3485
CG11837_OG0005082	313
CG11841_OG0005083	4427
CG11842_OG0000856_OG1	902
CG11843_OG0011490	173
CG11852_OG0002502_OG0	617
CG11854_OG0005171	77
CG11857_OG0005167	2128
CG11858_OG0005166	440
CG11878_OG0000055_OG0	3
CG11878_OG0000055_OG1	40
CG11878_OG0000055_OG2	21
CG11882_OG0005094	216
CG11883_OG0006313	1464
CG11885_OG0003355	231
CG11892_OG0005161	12
CG11893_OG0000039_OG2	264
CG11899_OG0005100	2508
CG11902_OG0005155	583
CG11906_OG0001618	592
CG11911_OG0008747	0
CG11912_OG0008746	1
CG11920_OG0005183	324
CG11927_OG0003556	1035
CG11929_OG0011773	0
CG11961_OG0001155_OG0	1409
CG11964_OG0004848	313
CG11970_OG0004849	1820
CG11975_OG0004850	1341
CG11977_OG0012457_OG0	1
CG11980_OG0002337	760
CG11983_OG0004852	38
CG11986_OG0004855	132
CG11997_OG0004862	8
CG11999_OG0004179	1561
CG12003_OG0004112	0
CG12004_OG0011286	3134
CG12009_OG0010662	2
CG12010_OG0010671	177
CG12011_OG0011025	2
CG12012_OG0010672	614
CG12016_OG0010666	1780
CG12017_OG0010661	0
CG12020_OG0011042	0
CG12024_OG0011050	1351
CG12025_OG0011053	1905
CG12035_OG0011029	0
CG12038_OG0011331	435
CG12054_OG0000497	1966
CG12056_OG0003138	885
CG12057_OG0003139	0
CG12061_OG0000938_OG0	3
CG12065_OG0007412	4823
CG12069_OG0001519	4
CG12071_OG0011553	567
CG12071_OG0013484	731
CG12075_OG0007754	12317
CG1208_OG0004248	1087
CG12081_OG0007411	788
CG12084_OG0011296	4458
CG12091_OG0011293	6890
CG12093_OG0011111	1766
CG12096_OG0008559	1144
CG12099_OG0011289	10043
CG12104_OG0011284	635
CG12105_OG0004111	528
CG12106_OG0007586	177
CG12107_OG0006719	477
CG12111_OG0007413	0
CG12112_OG0012598_OG0	90
CG12115_OG0007587	1
CG12116_OG0008625	8934
CG12118_OG0007585	1753
CG12121_OG0007579	2392
CG12123_OG0003325	262
CG12128_OG0002879	608
CG12129_OG0002878	582
CG1213_OG0002105	10319
CG12134_OG0006319	287
CG12147_OG0004192	0
CG12155_OG0003210	1025
CG12159_OG0002860	681
CG12164_OG0006760	13
CG12170_OG0002098	1239
CG12171_OG0004222	1091
CG12173_OG0004172	283
CG12177_OG0008262	843
CG1218_OG0002103	240
CG12182_OG0011099	274
CG12194_OG0008975	1465
CG12204_OG0001687	281
CG12206_OG0008131	99
CG12209_OG0002818	15
CG12213_OG0002418	1308
CG12219_OG0007713	764
CG12224_OG0000651_OG1	342
CG12231_OG0003119	0
CG12236_OG0008414	583
CG12237_OG0007424	1557
CG12239_OG0001754	4575
CG12241_OG0001396	860
CG12253_OG0011818	262
CG12256_OG0004947	77
CG12259_OG0005539	834
CG12268_OG0005336	560
CG1227_OG0004337	352
CG12278_OG0004413	2
CG12279_OG0004445	490
CG12288_OG0009457	119
CG12289_OG0010046	0
CG12290_OG0002618	3334
CG12299_OG0009634	750
CG12301_OG0001981	402
CG12307_OG0009694	0
CG1231_OG0011372	24
CG12316_OG0009955	1140
CG12320_OG0005053	105
CG12321_OG0001064_OG0	1259
CG12325_OG0002854	664
CG1233_OG0011370	2407
CG1234_OG0004335	691
CG12341_OG0002848	397
CG12343_OG0002853	861
CG12344_OG0002855	764
CG12355_OG0012373	281
CG1236_OG0002100	364
CG12362_OG0000821_OG0	0
CG12374_OG0007223	5
CG12375_OG0009777	1149
CG12379_OG0008514	69
CG12384_OG0006229	3361
CG1239_OG0004237	104
CG12395_OG0001736	0
CG12398_OG0008359	8
CG12402_OG0002224_OG0	75
CG12420_OG0002594_OG0	15
CG12426_OG0005340	1
CG12438_OG0003802	0
CG12439_OG0009296	0
CG12446_OG0001786_OG0	0
CG12448_OG0009145	0
CG1246_OG0011105	59
CG12464_OG0011955	0
CG12470_OG0007846	73
CG12479_OG0008243	0
CG12480_OG0008242	0
CG12481_OG0008237	0
CG12490_OG0000233_OG1	0
CG12496_OG0007599	5
CG12498_OG0008105	2
CG12499_OG0002285_OG0	759
CG12502_OG0011339	787
CG12507_OG0008176	2
CG12511_OG0009568	0
CG12516_OG0005410	0
CG12517_OG0009649	0
CG12520_OG0010149	67
CG12521_OG0012944	0
CG12531_OG0008272	643
CG12535_OG0008128	4
CG12539_OG0008363	0
CG12540_OG0008220	3
CG12541_OG0007825	201
CG12560_OG0012234	526
CG12567_OG0012740	2118
CG12576_OG0001784_OG0	4126
CG12581_OG0001679_OG0	7629
CG12589_OG0011424	0
CG12590_OG0011977	6
CG12594_OG0005596	318
CG12607_OG0011139	4
CG12609_OG0008677	0
CG12617_OG0003653	1
CG12620_OG0009462	0
CG12637_OG0008050	1
CG12643_OG0007518	207
CG1265_OG0010531	1060
CG12655_OG0000445_OG2	1858
CG12659_OG0007410	67
CG12661_OG0007749	0
CG12662_OG0007747	391
CG12672_OG0007868	115
CG12674_OG0003570	0
CG12679_OG0001731_OG0	0
CG12680_OG0001718	0
CG12682_OG0012323	2
CG12691_OG0007931	1
CG12692_OG0000634_OG0	4
CG12693_OG0012106	6
CG12698_OG0008169	6
CG12699_OG0000230_OG1	1
CG12702_OG0001192	136
CG12708_OG0000271_OG0	3
CG12708_OG0000271_OG0.2	7
CG1271_OG0010635	1366
CG12713_OG0003881_OG0	31
CG12716_OG0008438	0
CG12723_OG0008557	12
CG12728_OG0000928_OG0	151
CG12729_OG0011725	3
CG1273_OG0010536	17
CG12730_OG0007375	550
CG12744_OG0000893	176
CG12746_OG0004208	4367
CG1275_OG0011072	2631
CG12768_OG0001283_OG0	340
CG12769_OG0007187	222
CG12773_OG0003140	2144
CG12782_OG0012281	0
CG12783_OG0000743_OG0	0
CG12784_OG0005236	0
CG12795_OG0008825	1098
CG12811_OG0002240	534
CG12817_OG0002595_OG0	59
CG12818_OG0004897	230
CG12822_OG0001599	2808
CG12825_OG0001130_OG1	287
CG12826_OG0002951	18
CG12828_OG0011622	0
CG12831_OG0011623_OG0	0
CG12836_OG0002963_OG0	14
CG12848_OG0006045	594
CG12849_OG0011577	6
CG12851_OG0005862	538
CG12857_OG0006163	1
CG12860_OG0006154	7
CG12861_OG0006153	0
CG12862_OG0011585_OG0	1
CG12863_OG0011584	163
CG12866_OG0002772	0
CG12868_OG0001564	821
CG12869_OG0006145	38
CG12869_OG0006146	21
CG12877_OG0001472_OG0	1396
CG1288_OG0001350	0
CG12880_OG0005345	20
CG12883_OG0001474	154
CG12885_OG0001477	462
CG12895_OG0006308	1107
CG12909_OG0002821	204
CG12910_OG0006305	316
CG12911_OG0006304	1
CG12914_OG0002819	0
CG12917_OG0002815	2
CG12920_OG0006291	8
CG12926_OG0006349	359
CG12929_OG0006357	194
CG12934_OG0006315	3
CG12935_OG0002846	214
CG12942_OG0001596_OG0	367
CG12945_OG0004570	1180
CG12947_OG0004568	86
CG12948_OG0004558	518
CG12963_OG0001641_OG0	0
CG12964_OG0002996_OG0	31
CG12970_OG0006808	3
CG12971_OG0010294	17
CG12974_OG0010307	19
CG12983_OG0010332	1
CG12984_OG0003949	0
CG12985_OG0000915	13
CG12986_OG0011685	0
CG1299_OG0000523_OG0	6401
CG12990_OG0007696	21
CG12991_OG0007703	3966
CG12992_OG0011688	47
CG12994_OG0007707	39
CG12995_OG0008599	0
CG12998_OG0011739	4
CG13000_OG0011738	0
CG13001_OG0008580	646
CG13002_OG0008577	11
CG13003_OG0008572	2966
CG13004_OG0008570	313
CG13005_OG0008567	176
CG13008_OG0008305	2
CG13010_OG0003260	16
CG13012_OG0008317	759
CG13014_OG0008547	931
CG13016_OG0006536	242
CG13018_OG0006537	170
CG13021_OG0003241	2
CG13022_OG0010698	73
CG13023_OG0010699	28
CG13024_OG0010708	1399
CG13026_OG0010716	205
CG13028_OG0004010	0
CG13031_OG0012200	412
CG13032_OG0004014_OG0	1
CG13033_OG0010736	1
CG13038_OG0010761	1
CG13039_OG0010762	0
CG1304_OG0000265_OG0	0
CG1304_OG0000265_OG1	0
CG13040_OG0010763	0
CG13041_OG0000280_OG0	6
CG13041_OG0000280_OG0.2	1
CG13042_OG0010767	7
CG13043_OG0000281_OG0	0
CG13043_OG0000281_OG1	0
CG13044_OG0010768	1
CG13045_OG0000814	0
CG13046_OG0010771	7
CG13047_OG0010772	0
CG13048_OG0010773	3
CG13049_OG0010774	35
CG13051_OG0011898	11
CG13053_OG0010778	0
CG13054_OG0010779	15
CG13055_OG0010780	57
CG13056_OG0010757	3
CG13058_OG0004021	0
CG13059_OG0010764	1
CG13062_OG0010766	1
CG13064_OG0010775	0
CG13065_OG0010776	8
CG13066_OG0012201	0
CG13068_OG0002030_OG1	14
CG13069_OG0004022	19
CG1307_OG0004308	1350
CG13070_OG0012202	0
CG13071_OG0011899	67
CG13073_OG0012731_OG0	10
CG13074_OG0010797	47
CG13075_OG0000216_OG0	2
CG13075_OG0000216_OG1	3
CG13077_OG0009097	1203
CG13078_OG0003575_OG0	4
CG13081_OG0003574	0
CG13082_OG0009094	96
CG13083_OG0009084	0
CG13084_OG0009083	36
CG13085_OG0001922	32
CG13086_OG0003709	590
CG13088_OG0001266	186
CG1309_OG0010533	2631
CG13096_OG0003720	569
CG13097_OG0001923	581
CG13101_OG0009304	2387
CG13102_OG0009298	0
CG13108_OG0009295	223
CG13110_OG0011792	0
CG13113_OG0001247_OG0	2
CG13114_OG0009279	1
CG13116_OG0001878	3479
CG13123_OG0001877	88
CG13124_OG0003502	23791
CG13126_OG0003515	264
CG13127_OG0001844	1
CG13131_OG0000790_OG0	20
CG13133_OG0003525	31
CG1314_OG0011674	5
CG13144_OG0009363	65
CG13148_OG0007214	66
CG13151_OG0006215	308
CG13154_OG0006206	0
CG13155_OG0006196	0
CG13157_OG0002779	2
CG1316_OG0000430_OG0	2880
CG13168_OG0006184	16
CG1317_OG0011084	5411
CG13170_OG0006182	0
CG13171_OG0006180	0
CG13177_OG0012831	2
CG13185_OG0002928	827
CG13186_OG0006594	2
CG13192_OG0006567	400
CG13193_OG0006565	0
CG13196_OG0006560	11
CG13197_OG0006563	850
CG13202_OG0001123_OG0	6
CG13203_OG0006235	31
CG13204_OG0006233	841
CG13215_OG0002793_OG0	6
CG13216_OG0001568_OG0	0
CG13218_OG0002791_OG0	2
CG13220_OG0001573_OG0	1666
CG13223_OG0001571_OG0	0
CG13226_OG0002794_OG0	562
CG13227_OG0006218_OG0	2
CG13228_OG0011587_OG0	0
CG13229_OG0002786_OG0	195
CG13229_OG0002787_OG0	1783
CG13231_OG0006217	8
CG13239_OG0009815	2
CG1324_OG0007509	0
CG13243_OG0009147	0
CG13247_OG0010378	17
CG13248_OG0010371	684
CG13250_OG0011870	156
CG13251_OG0010355	174
CG13252_OG0003952	853
CG13258_OG0009399	35
CG13272_OG0008882	314
CG13280_OG0008881	245
CG13282_OG0008887	43
CG13285_OG0010583	698
CG13287_OG0010216	11
CG13288_OG0010220	30
CG13293_OG0003937	280
CG13295_OG0010231	964
CG13297_OG0010242	4
CG13299_OG0011864	0
CG13300_OG0003943	176
CG13305_OG0011196	86
CG13306_OG0011204	204
CG13308_OG0004102	0
CG13309_OG0011211	0
CG13310_OG0011207	60
CG13312_OG0011210	2
CG13313_OG0004105_OG0	6
CG13314_OG0011224	58
CG13315_OG0011237	10322
CG13318_OG0004834	5080
CG13319_OG0006667	638
CG13321_OG0006673	0
CG13326_OG0006545	1
CG13330_OG0007271	1
CG13331_OG0007273	8
CG13332_OG0007274	45
CG13334_OG0007281	2
CG13337_OG0011662	109
CG13339_OG0007296	464
CG13344_OG0007304	732
CG13358_OG0007351	47
CG13359_OG0012499	18
CG13360_OG0010145	2227
CG13361_OG0003189	13
CG13362_OG0007862	39
CG13364_OG0001174_OG0	2
CG13365_OG0007831	774
CG13367_OG0003188_OG0	743
CG13369_OG0003181	2512
CG13375_OG0007847	118
CG13377_OG0007849	1206
CG13380_OG0010135	0
CG13384_OG0003473	1245
CG13385_OG0012520	0
CG13386_OG0003471	427
CG1339_OG0006721	4
CG13390_OG0003479	417
CG13392_OG0003476	147
CG13397_OG0003469	594
CG13398_OG0003468	484
CG13403_OG0008236	2
CG13404_OG0008224	160
CG13405_OG0011376	0
CG13407_OG0004768	4
CG13408_OG0004770	175
CG13409_OG0004775	460
CG13423_OG0007099	23
CG13426_OG0011654	0
CG13427_OG0003049	0
CG13428_OG0007100	148
CG13430_OG0001658	465
CG13436_OG0006622	68
CG13437_OG0006285	123
CG13438_OG0006243	0
CG1344_OG0012226	308
CG13442_OG0006244	0
CG13443_OG0006248	0
CG13445_OG0003880	0
CG13449_OG0009980	71
CG13454_OG0003875_OG0	0
CG13455_OG0009966	3
CG13457_OG0001288	1
CG13458_OG0004037	389
CG13460_OG0010841	2
CG13465_OG0000343_OG0	0
CG13471_OG0004048	0
CG13473_OG0010860	1
CG13474_OG0004049	0
CG13476_OG0012898	0
CG13481_OG0000339_OG0	3
CG13481_OG0000339_OG1	0
CG13484_OG0010886	255
CG13488_OG0001544_OG1	2
CG13492_OG0005946	0
CG13501_OG0005936	21
CG13502_OG0005931	51
CG13502_OG0012991	1
CG13506_OG0007028	4055
CG13510_OG0006998	246
CG13511_OG0006997	42
CG13516_OG0006995	470
CG13526_OG0006986	0
CG13527_OG0006984	0
CG13531_OG0006978	1492
CG13532_OG0006975	294
CG13538_OG0005981	0
CG13539_OG0012044	0
CG1354_OG0007555	3918
CG13541_OG0012280	0
CG13544_OG0005976	0
CG13545_OG0012580	9
CG13551_OG0000540_OG1	15184
CG13551_OG0012048	2154
CG13557_OG0012477	0
CG13558_OG0001556	1
CG13559_OG0012047	60
CG13561_OG0011643	12
CG13562_OG0011631	66
CG13575_OG0006892	157
CG13577_OG0001150_OG0	4
CG13578_OG0006898	924
CG13579_OG0006013	457
CG1358_OG0006724	1897
CG13581_OG0002746	0
CG13585_OG0011574	2892
CG13587_OG0006025	10
CG13594_OG0006033	664
CG13599_OG0005537	13
CG1360_OG0006725	69
CG13601_OG0005534	783
CG13603_OG0005332	1483
CG13605_OG0005319	1028
CG13606_OG0005306	174
CG13607_OG0005318	4707
CG13609_OG0012982	20
CG13613_OG0005278	0
CG13614_OG0002525_OG0	0
CG13615_OG0002524	0
CG13616_OG0005272	63
CG13618_OG0005267	1293
CG13622_OG0005268	49
CG13623_OG0005265	700
CG13625_OG0004618	688
CG13627_OG0004629	132
CG13630_OG0004630	1090
CG13631_OG0004635	921
CG13634_OG0004637	41
CG13641_OG0004650	473
CG13643_OG0002274	103
CG13653_OG0002504	0
CG13654_OG0005174	552
CG13663_OG0011496	410
CG13667_OG0004090_OG0	301
CG13670_OG0011168	3
CG13671_OG0004086_OG0	471
CG13675_OG0000560_OG2	4
CG13676_OG0003984	177
CG13678_OG0000129_OG3	6
CG1368_OG0008241	7
CG13685_OG0010463	186
CG13689_OG0008772	83
CG13690_OG0008752	9
CG13692_OG0008754	3
CG13698_OG0010125	1328
CG13699_OG0003907_OG0	9
CG13705_OG0010610	36
CG13707_OG0010613	108
CG13708_OG0010614	70
CG1371_OG0006292	2553
CG13711_OG0010618	0
CG13712_OG0010619	0
CG13713_OG0010620	1
CG13716_OG0010627	13
CG13720_OG0004084	0
CG13721_OG0012208	8
CG13722_OG0011130	251
CG13723_OG0010915	0
CG13724_OG0010917	0
CG13725_OG0010918	0
CG13727_OG0004055	43
CG13728_OG0010923	0
CG13731_OG0011910	6
CG13733_OG0010089	1
CG13738_OG0011907	20
CG13739_OG0002891	479
CG13743_OG0006405	751
CG13744_OG0006409	1
CG13747_OG0006408	0
CG13748_OG0006626	2
CG13751_OG0001660_OG0	514
CG13760_OG0007606	617
CG13766_OG0009602	222
CG13771_OG0009612	13
CG13775_OG0003750_OG0	0
CG13784_OG0000956_OG0	1154
CG13786_OG0003631	4
CG13796_OG0001883_OG0	730
CG13801_OG0000219_OG0	0
CG13801_OG0000219_OG1	0
CG13806_OG0011077	0
CG13807_OG0011075	224
CG13810_OG0011066	4
CG13813_OG0010189	111
CG13829_OG0011464	3
CG13833_OG0004687	23093
CG13837_OG0002276	0
CG13838_OG0011993	0
CG13841_OG0004694	1361
CG13842_OG0004706	37
CG13847_OG0004737	6
CG13850_OG0004743	1286
CG13855_OG0004744	4
CG13856_OG0004745	434
CG13857_OG0004746	8
CG13862_OG0004760	0
CG13868_OG0007089	12828
CG13868_OG0013578	1829
CG13869_OG0007075	1
CG1387_OG0008528	2
CG13870_OG0007093	532
CG13871_OG0003047	0
CG13872_OG0007071	0
CG13875_OG0011381	449
CG13876_OG0001334_OG0	219
CG13877_OG0011937	1086
CG13884_OG0000403_OG0	1
CG13887_OG0011343	5899
CG13891_OG0002060	1
CG13893_OG0011360	2355
CG13894_OG0004129	103
CG13895_OG0004128	684
CG13901_OG0011344	325
CG13907_OG0011337	4108
CG13912_OG0011325	509
CG13917_OG0011285	9741
CG13919_OG0011274	224
CG13920_OG0011271	1608
CG13921_OG0011032	811
CG13924_OG0011054	29
CG13926_OG0011282	653
CG13928_OG0011279	2677
CG13930_OG0011024	4
CG13931_OG0004073	61
CG13933_OG0011036	1837
CG13937_OG0011056	2419
CG13949_OG0003375	25
CG13950_OG0003376	168
CG13954_OG0006374	202
CG13955_OG0002890_OG0	0
CG13962_OG0012240	0
CG13970_OG0009133_OG0	0
CG13972_OG0005361	1
CG13983_OG0002696	1
CG13991_OG0000661_OG1	0
CG13992_OG0002070_OG0	18
CG13994_OG0011942	413
CG13995_OG0000538_OG0	275
CG13999_OG0000662_OG0	143
CG14005_OG0001926	357
CG14006_OG0001927	0
CG14007_OG0009567	36
CG14011_OG0003731	3
CG14013_OG0003734	2
CG14014_OG0009443	0
CG14015_OG0009446	477
CG14017_OG0003733	0
CG14020_OG0003686	112
CG14022_OG0008831	709
CG14024_OG0003410_OG0	300
CG14034_OG0008836	70
CG14036_OG0008842	12
CG14042_OG0001816	309
CG14043_OG0003425	983
CG14044_OG0008964	302
CG14050_OG0000684	47
CG14052_OG0007777	4
CG14053_OG0012099	10
[truncated: 9,910 more rows]
