# Supplementary material for: Evolution of chemosensory tissues and cells across ecologically diverse Drosophilids
Source: Nat Commun. 2024 Feb 5;15:1047. doi: 10.1038/s41467-023-44558-4 (PMC10844241; doi:10.1038/s41467-023-44558-4)
Supplement: Supplementary file 18 — Supplementary Data 15 [file 41467_2023_44558_MOESM18_ESM.zip › all_count_tables_renamed/MELE2ANT_counts_trim_genes_FBids_1_1_sorted.txt]

128up_OG0006588	1104
14-3-3epsilon_OG0002478	9051
14-3-3epsilon_OG0001126_OG1	16787
140up_OG0004534	462
18w_OG0003044	1668
26-29-p_OG0010897	7201
2mit_OG0000576_OG0	29
5-HT1A_OG0006644	91
5-HT1B_OG0006647	29
5-HT2A_OG0000287_OG0	17
5-HT2B_OG0011472	788
5-HT7_OG0005777	39
5PtaseI_OG0005188	1291
7B2_OG0004187	8991
a_OG0006460	843
a10_OG0010691	337892
a5_OG0009037	76319
a6_OG0007651	609
AANATL2_OG0003640	71
AANATL4_OG0000091_OG1	1
AANATL7_OG0007605	2
Aasdh_OG0001831	517
Aatf_OG0001947	407
aay_OG0011265	10929
ab_OG0009683	807
ab_OG0009684	136
ABCB7_OG0011281	4147
Pmp70_OG0003257	4575
Abd-B_OG0005000	0
Abi_OG0002227_OG0	821
Abl_OG0010722	4228
abo_OG0009656	370
Abp1_OG0010565	1164
abs_OG0003097	652
ac_OG0007843	0
Ac13E_OG0008321	2672
Ac3_OG0009573	1122
Ac78C_OG0010320	420
Acam_OG0000252_OG0	0
Acam_OG0000252_OG1	0
Acam_OG0005131	0
CG9149_OG0011313	804
Acbp1_OG0009246	1070
Acbp2_OG0010415	1897
Acbp4_OG0000311_OG0	0
Acbp4_OG0000311_OG1	18
Acbp6_OG0010414	435
ACC_OG0007193	10282
AcCoAS_OG0000812	18447
Ace_OG0000652_OG0	681
Acer_OG0000953_OG0	1925
Acer_OG0003808	400
Acf_OG0002671	1414
Achl_OG0002770	970
acj6_OG0008333	351
acj6_OG0008334	1073
Ack_OG0010507	2286
Ack-like_OG0006546	1029
Acn_OG0009540	4773
CG5009_OG0006075	12065
Acox57D-d_OG0006913	510
Acox57D-p_OG0001151	2792
Acp1_OG0009317	515
Acp32CD_OG0009664	0
Acp65Aa_OG0003939	12
Acph-1_OG0001513	327
CG12512_OG0008829	1881
CG18155_OG0007972	30
Acsl_OG0007133	15423
Act42A_OG0000022_OG0	142
Act42A_OG0000022_OG1	53814
Act42A_OG0000022_OG3	26470
Act42A_OG0000022_OG4	22206
Act42A_OG0000022_OG5	677
Actn_OG0003148_OG0	13358
Actn3_OG0011403_OG0	0
ACXB_OG0000046_OG0	0
ACXB_OG0000046_OG1	6
ACXB_OG0000046_OG2	0
ACXB_OG0000046_OG2.2	2
ACXD_OG0004078_OG0	972
Acyp_OG0009408	0
Acyp2_OG0011498	547
Ada_OG0002342	99
Ada1-2_OG0003777_OG0	0
Ada2a_OG0005051	345
Ada2b_OG0004799	327
Ada3_OG0007872	891
AdamTS-A_OG0005247	480
AdamTS-A_OG0012010	5
AdamTS-B_OG0008089	3583
Adar_OG0007649	1080
Adat1_OG0003596	85
Adck1_OG0006032	662
Adck5_OG0010063	472
ADD1_OG0006579	597
Adf1_OG0001636_OG0	268
Adgf-A_OG0001991_OG0	4
Adgf-A_OG0003900	38
Adgf-A2_OG0010109	1
Adgf-B_OG0010108	0
Adgf-C_OG0001030_OG0	280
Adgf-D_OG0002208_OG0	211
Adgf-E_OG0006152	1
Adh_OG0003395_OG0	84
Adi1_OG0010940	1675
AdipoR_OG0004727	5982
CG3809_OG0004951	0
AdenoK_OG0003918_OG0	1476
Ady43A_OG0002958	1504
AdoR_OG0005733	53
adp_OG0006108	1011
AdSS_OG0000854_OG0	9292
Aduk_OG0004873	1357
Ae2_OG0010984	7256
CG6512_OG0010913	6446
aft_OG0006080	347
Afti_OG0005567	642
Ag5r_OG0008212	51
Ag5r2_OG0008213	1
AGBE_OG0007237	4045
AgmNAT_OG0001753	10
ago_OG0010530	1688
AGO1_OG0007307	3878
AGO2_OG0000119_OG0	9041
Agpat1_OG0008448	1632
Agpat2_OG0003465	6004
Agpat3_OG0004018	4032
Agpat4_OG0004019_OG0	1315
ADPS_OG0002932	3456
agt_OG0001016_OG0	329
Spat_OG0007723	130
Ahcy_OG0001195_OG0	1269
AhcyL1_OG0011110	3813
AIF_OG0001225	1194
AIMP1_OG0007108	650
AIMP2_OG0009977	1055
AIMP3_OG0005998	984
Adk1_OG0010829	16895
Adk3_OG0005467	541
Ak6_OG0007201	212
Akap200_OG0000367_OG0	220
Akh_OG0010512	3
AkhR_OG0009627	66
akirin_OG0010441	2456
Akr1B_OG0001292	3534
Akt1_OG0005415	1552
al_OG0008749	56
Aladin_OG0007570	246
AlaRS_OG0003477	2590
AlaRS-m_OG0010596	1054
Alas_OG0006853	8152
alc_OG0006389	6892
Ald1_OG0005647	33921
Ald2_OG0005645	10
Aldh_OG0003615	42872
Aldh-III_OG0006742	27137
Aldh7A1_OG0003841_OG0	64
Alg-2_OG0001588_OG0	3124
Alg1_OG0002607_OG0	1565
Alg10_OG0000709_OG0	518
Alg11_OG0012170	2022
CG8412_OG0004562	1386
Alg14_OG0001194_OG0	340
Alg2_OG0010641	656
Alg3_OG0003012	82
Alg3_OG0006966	563
CG5287_OG0001281	378
CG5287_OG0003790	296
Alg9_OG0005173	546
Alh_OG0004317	3285
Alh_OG0004319	591
Alh_OG0011430	742
alien_OG0009301	2269
ALiX_OG0005343	4252
Alk_OG0006414	757
CG12179_OG0001176_OG0	210
Alp1_OG0010289	6
Alp10_OG0010194	3
Alp11_OG0008522	0
Alp12_OG0003717	258
Alp13_OG0001034	5
Alp2_OG0000261_OG0	3
Alp2_OG0000261_OG1	1
Alp4_OG0005779	3120
Alp6_OG0006360	15
Alp7_OG0003030	0
Alp9_OG0003931	1
alph_OG0000083_OG0	2
alph_OG0005113	3644
alpha-Catr_OG0006852	3944
alpha-Est1_OG0004357	17490
alpha-Est10_OG0004350	7428
alpha-Est2_OG0000314	304
alpha-Est3_OG0004356	1166
alpha-Est6_OG0004354	0
alpha-Est7_OG0001351	1260
alpha-Est8_OG0004352	4281
alpha-Est9_OG0004351	657
alpha-Man-Ia_OG0003130	233
alpha-Man-Ia_OG0003131	1274
alpha-Man-Ia_OG0001168	1515
alpha-Man-Ib_OG0005087	1657
alpha-Man-Ic_OG0011549	2
alpha-Man-IIa_OG0004878	2434
alpha-Man-IIb_OG0005229	5399
alpha-PheRS_OG0008296	1148
alpha-Spec_OG0011040	19959
alpha4GT1_OG0000948	835
alphaCOP_OG0011275	5297
alphaSnap_OG0010384	4593
alphaTub67C_OG0010998	13
Alr_OG0008278	860
alrm_OG0002498	7
Als2_OG0009863	2863
alt_OG0004894	3347
aly_OG0004083	0
Ama_OG0002112	1
Amacr_OG0009433	1938
amd_OG0001918	9049
Amnionless_OG0008741	104
amon_OG0011540	2982
amos_OG0003702_OG0	0
AMPdeam_OG0008245	11605
Amph_OG0007204	9016
AMPKalpha_OG0001698	6121
Amt_OG0004607	16078
Amun_OG0008385	5244
amx_OG0007575	549
Amy-p_OG0000157_OG0	19
Amy-p_OG0000157_OG0.2	0
Amyrel_OG0006416	0
ana_OG0006403	66
ana1_OG0002269	1497
ana2_OG0007120	81
ana3_OG0006194	193
Ance-2_OG0003658	6
Ance-3_OG0001891_OG0	3328
Ance-3_OG0009407	2599
Ance-4_OG0006406	50
Ance-5_OG0005870	160
anchor_OG0010100	3826
Andorra_OG0011741	0
Ank2_OG0010460	10735
Ankle2_OG0000780	2719
l(2)35Be_OG0003404_OG0	311
anox_OG0007490	2566
Ant2_OG0008041	125
antdh_OG0008007	157230
Antp_OG0002113	222
antr_OG0007227	3
AnxB10_OG0008082	8028
AnxB11_OG0008196	6757
AnxB9_OG0004410	25046
aop_OG0003458	872
aos_OG0010741	1199
Aos1_OG0002145_OG0	1122
AOX1_OG0005242	15178
AOX2_OG0000143_OG0	56730
AOX2_OG0000143_OG1	101
AOX4_OG0001465	30534
ap_OG0005832	123
AP-1-2beta_OG0008273	6333
AP-1gamma_OG0007680	3970
AP-1mu_OG0005553	2809
AP-1sigma_OG0005334	4570
AP-2alpha_OG0008751	3513
AP-2mu_OG0004736	3049
AP-2sigma_OG0004385	878
Apc_OG0005387	2340
APC10_OG0005888	388
Apc2_OG0005308	123
APC4_OG0003171_OG0	543
APC7_OG0001703	12
ApepP_OG0000963	972
aph-1_OG0003552_OG0	541
aPKC_OG0006607	474
aPKC_OG0006608	116
aPKC_OG0006609	116
Aplip1_OG0011323	1373
apn_OG0002443_OG0	4
apolpp_OG0012638	3763
app_OG0010830	1188
APP-BP1_OG0010070	468
Appl_OG0007834	14969
Aprt_OG0004075	300
Aps_OG0010085	2608
apt_OG0002733	488
CG18815_OG0010034	4998
AQP_OG0007242	1241
aqrs_OG0005393	0
aqz_OG0001049_OG1	9750
ara_OG0009939	144
aralar1_OG0001518	6192
Arc1_OG0002768_OG0	1
Arc2_OG0006127	154
Arc42_OG0001370_OG0	1645
Archease_OG0002289_OG0	347
Arf51F_OG0006831	1717
Arf79F_OG0012164	7364
ArfGAP1_OG0010836	1807
ArfGAP3_OG0003816_OG0	1768
Arfip_OG0005451	671
Arfrp1_OG0007681	435
arg_OG0003183	34
arg_OG0007835	0
Argk_OG0011233	73130
Argk_OG0011925	1777
Argl_OG0009800	154
CG31469_OG0002209_OG0	590
ArgRS_OG0008151	865
ArgRS-m_OG0004367	308
ari-1_OG0007878	1349
ari-2_OG0003028	1092
Arl1_OG0010003	1084
Arl2_OG0004816	300
Arl5_OG0011164	566
Arl6_OG0007042	1643
Arl6IP1_OG0004993	1709
Arl8_OG0004797	1941
arm_OG0007636	11825
armi_OG0002027	463
Arp1_OG0004441	3834
Arp10_OG0007423	1230
Arp2_OG0001770	1501
Arp3_OG0010555	1086
Arp5_OG0001448_OG0	815
Arp53D_OG0011600	0
Arp6_OG0008512	994
Arp8_OG0007614	449
Arpc1_OG0009187	2849
Arpc2_OG0009417	963
Arpc3A_OG0005226	745
Arpc3B_OG0008590	28
Arpc4_OG0008719	1404
Arpc5_OG0008957	639
arr_OG0007264	826
Arr1_OG0009490	44
Arr2_OG0004099	37
Ars2_OG0005840	4321
Art1_OG0004911	619
Art2_OG0008773	10
Art3_OG0004604	384
Art4_OG0004574	276
Art6_OG0004528_OG0	1
Art7_OG0001547_OG0	598
Art8_OG0009662	108
Art9_OG0002219_OG0	0
Arts_OG0000486_OG0	1108
aru_OG0003377	4186
Arv1_OG0013036	492
arx_OG0009914	93
Asap_OG0007180	4241
Asator_OG0002682_OG1	3482
Asciz_OG0010646	293
ase_OG0007840	26
asf1_OG0009889	1068
ash1_OG0000982_OG0	120
ash2_OG0004623	2021
Ask1_OG0004518	2594
asl_OG0004217	88
AsnRS_OG0003707	2230
AsnRS-m_OG0006452	255
AsnS_OG0000992	500
asp_OG0004633	23
Asph_OG0006509	6194
ASPP_OG0006932	7923
CG9572_OG0008488	6015
AspRS_OG0006665	2186
AspRS-m_OG0008886	1921
asrij_OG0006972	1200
asRNA:CR31429_OG0002339_OG0	243
asRNA:CR42743_OG0003772_OG0	0
asRNA:CR43299_OG0012338_OG0	0
asRNA:CR43426_OG0012535_OG0	0
asRNA:CR43454_OG0002277_OG0	17
asRNA:CR43463_OG0001607_OG0	186
asRNA:CR43809_OG0003675_OG0	775
asRNA:CR44106_OG0002406_OG0	11
asRNA:CR44169_OG0002969_OG0	4759
asRNA:CR44179_OG0001455_OG0	1784
asRNA:CR44372_OG0000331_OG0	0
asRNA:CR44372_OG0000331_OG1	0
asRNA:CR44894_OG0012090_OG0	0
asRNA:CR45044_OG0005605_OG0	36
asRNA:CR45195_OG0000203_OG0	494
asRNA:CR45195_OG0000203_OG1	67
asRNA:CR45350_OG0001645_OG0	2325
asRNA:CR45943_OG0010336	604
asRNA:CR46029_OG0000226_OG0	0
asRNA:CR46029_OG0000226_OG1	0
asRNA:CR46139_OG0003106_OG0	66
asRNA:CR46246_OG0011916	2
asRNA:CR46354_OG0002193_OG0	253
asRNA:CR46473_OG0000925_OG0	30
Ass_OG0001346	19
ast_OG0003560	389
AstA_OG0004634	8
AstA-R1_OG0000689	61
AstA-R2_OG0005396	28
AstC_OG0009668	0
AstC-R1_OG0010134	3
AstC-R2_OG0001295_OG0	64
AstCC_OG0009669	2
asun_OG0002419_OG0	335
Asx_OG0006138	2265
Atac1_OG0003748_OG0	241
Atac2_OG0009508	354
Atac3_OG0000828	606
Tat_OG0001330	3204
Ate1_OG0003045	2157
Atet_OG0003384	6300
Atf-2_OG0006059	576
Atf3_OG0007763	1248
Atg1_OG0009929	186
Atg1_OG0009931	2887
Atg10_OG0001598	96
Atg101_OG0008681	886
Atg12_OG0011904	433
Atg13_OG0004817	1075
Atg14_OG0005089	1178
Atg16_OG0005703	799
Atg17_OG0004232	3336
Atg18a_OG0011152	2136
Atg18b_OG0001271_OG0	1818
Atg2_OG0011112	3694
Atg3_OG0009922	1571
Atg4a_OG0009014	1794
Atg4b_OG0005256	1263
Atg5_OG0007974	691
Atg6_OG0005323	1208
Atg7_OG0006714	556
Atg8a_OG0008043	11949
Atg8b_OG0005571	0
Atg9_OG0006487	1824
atilla_OG0011822	9016
atk_OG0010362	4
atl_OG0001399	7604
atms_OG0004154	1296
ato_OG0004804	0
Atox1_OG0012695	1195
ATP6AP2_OG0004869	17044
ATP7_OG0008369	2168
ATP8A_OG0007260	11961
ATP8A_OG0007261	372
Atpalpha_OG0002140	36358
ATPCL_OG0006680	12909
ATPsynB_OG0010987	17637
ATPsynbeta_OG0005823	70688
ATPsynbetaL_OG0001317	0
ATPsynC_OG0005792	37486
ATPsynCF6_OG0005500	9508
ATPsynCF6L_OG0010605	0
ATPsynD_OG0004477	12241
ATPsyndelta_OG0007526	8803
ATPsynE_OG0005568	8446
ATPsynG_OG0009657	10197
ATPsyngamma_OG0005690	17048
ATPsynGL_OG0009315	1
ATPsynO_OG0012619	12491
AttC_OG0000164_OG0	1016
AttC_OG0007258	24
AttD_OG0004890	11
Atu_OG0002096	1162
Atx-1_OG0012102	7
Atx2_OG0011501	6790
Atxn7_OG0003444	1054
aub_OG0000482_OG0	4
aurA_OG0004964	145
aurB_OG0009647	10
aust_OG0001881	0
aux_OG0003096_OG0	2592
ave_OG0006159	267
Aven_OG0003291	302
awd_OG0002664	6377
Awh_OG0010478	1
axed_OG0010262	207
Axn_OG0005720	1434
axo_OG0003993	1120
axo_OG0010625	495
axo_OG0010626	2366
axo_OG0010628	411
Axs_OG0008319	636
Axud1_OG0003447	1047
az2_OG0006736	304
azot_OG0000210_OG0	0
azot_OG0000210_OG1	3
b_OG0009189	1662
B-H1_OG0000267_OG0	1374
B-H1_OG0000267_OG1	883
B4_OG0009202	6904
B52_OG0001376_OG0	9998
b6_OG0007653	18
B9d1_OG0005246	298
B9d2_OG0005830	217
bab1_OG0011327	129
bab1_OG0011328	142
bab2_OG0011326	4422
babo_OG0006628	1947
babos_OG0007027	380
Bacc_OG0008947	22098
Bace_OG0000801_OG0	93
baf_OG0003792	1161
bai_OG0005189	2548
Balat_OG0007229	1
Baldspot_OG0010721	7765
ball_OG0001092_OG1	307
bam_OG0005170	2
bap_OG0001358_OG0	0
Bap111_OG0007677	2453
Bap170_OG0000903_OG0	1632
Bap55_OG0005900	801
Bap60_OG0008560	2071
IMPPP_OG0000305_OG1	0
barc_OG0010291	644
bark_OG0008784	2229
barr_OG0000425_OG0	505
baz_OG0008596	3834
bb8_OG0005496	8
bbc_OG0007266	6944
CG18067_OG0007098	5458
bbg_OG0010871	62
bbg_OG0010872	317
BBIP1_OG0004876	524
BBS1_OG0010413	967
BBS4_OG0002785_OG0	3880
BBS5_OG0002086	1856
BBS8_OG0008755	2782
BBS9_OG0006919	8351
bbx_OG0008688	4434
bc10_OG0010387_OG0	912
BCAS2_OG0005540	456
bcd_OG0002111_OG0	0
bchs_OG0003722	291
BCL7-like_OG0007566	223
bcn92_OG0007793	847
Bdbt_OG0004400	526
bdg_OG0006805	2456
bdl_OG0003385	2839
Bdp1_OG0009215	862
be_OG0000785	1781
BEAF-32_OG0006164	1260
beag_OG0004860	680
beat-Ia_OG0011784	217
beat-Ib_OG0009146	14
beat-Ic_OG0001866_OG0	0
beat-IIa_OG0005482	50
beat-IIb_OG0005481	97
beat-IIIa_OG0009463	131
beat-IIIb_OG0009460	127
beat-IIIc_OG0003687	254
beat-IV_OG0005508	480
beat-Va_OG0005024	2
beat-Vb_OG0005021	2
beat-Vc_OG0001062_OG0	62
beat-VII_OG0011542	160
beat-VII_OG0011544	143
beg_OG0004008	607
bel_OG0001048	9946
Bem46_OG0008920	411
ben_OG0000514_OG0	5412
Best1_OG0002590_OG0	8641
Best2_OG0010251	2765
Best3_OG0009963	0
Best4_OG0000558_OG0	0
Bet1_OG0003845_OG0	1090
Bet3_OG0004072	1093
beta-PheRS_OG0005298	1113
beta-Spec_OG0007697	26869
beta'COP_OG0009212	3778
beta3GalTII_OG0012738	217
beta4GalNAcTA_OG0006521	840
beta4GalNAcTB_OG0002610	440
beta4GalT7_OG0005195	301
betaCOP_OG0008653	5352
betaggt-I_OG0008962	933
betaGlu_OG0002667	1010
CG32396_OG0011696	1
Bgb_OG0011276	646
bgcn_OG0001647	398
bgm_OG0009412	20262
BHD_OG0010421	394
bi_OG0003201	2008
bi_OG0012904	128
BI-1_OG0004087	8031
bib_OG0001843_OG0	31
BicC_OG0009143	0
BicD_OG0009474	1739
CG11873_OG0005086	1508
bif_OG0003277	1514
bif_OG0012761	361
BigH1_OG0001085_OG0	1
bigmax_OG0005365	448
Bili_OG0002506_OG0	0
bin_OG0010286	0
Bin1_OG0005423	362
bin3_OG0007310	2464
bip1_OG0010560	103
Bka_OG0009250	216
blanks_OG0011885_OG0	2
Blimp-1_OG0010196	3494
Blm_OG0002608	147
Blos1_OG0006148	341
Blos2_OG0010078	483
Blos3_OG0009918	188
Blos4_OG0010933	350
blot_OG0010924	134500
blow_OG0006726	1042
blp_OG0005216	1070
blw_OG0006982	59435
bma_OG0010967	51
Bmcp_OG0010022	1294
bmm_OG0010858	3044
bnb_OG0001206_OG1	3416
CG5059_OG0012191	2406
bnk_OG0005787	0
bnl_OG0004512	444
boca_OG0006727	1335
bocks_OG0002575_OG0	794
BOD1_OG0005544	4698
boi_OG0007601	119
boi_OG0007603	32
boil_OG0012322	27
bol_OG0011238	3287
boly_OG0007153	0
BomBc1_OG0001623	364
BomBc2_OG0000769_OG0	452
BomBc3_OG0004769	380
BomT3_OG0011469	990
bon_OG0004934	1526
bond_OG0004726	2685
bonsai_OG0007008	802
Boot_OG0006400	1
bor_OG0004967	1244
bora_OG0003911	0
BORCS5_OG0008208	650
BORCS6_OG0011365	409
BORCS7_OG0007103	134
borr_OG0009292	2
boss_OG0005676	5194
botv_OG0006642	817
bou_OG0007819	1214
bowl_OG0008785	814
BoYb_OG0000400_OG0	0
br_OG0007659	14
br_OG0011928	4
Br140_OG0001629	1086
brat_OG0001919	257
Brca2_OG0000883	553
Brd_OG0010852	0
CG7154_OG0009310	1073
Brd8_OG0002488	752
Bre1_OG0010209	1785
Brf_OG0005483	495
Brf_OG0005485	109
brk_OG0007975	616
brm_OG0009999	3155
Brms1_OG0008442	1198
Bro_OG0011272	1
brp_OG0000499_OG1	2033
l(3)72Ab_OG0009997	2764
bru1_OG0009737	232
bru1_OG0009738	796
bru2_OG0009740	3868
bru2_OG0011823	505
bru2_OG0012161	249
bru3_OG0010907	654
bru3_OG0011909	190
Bruce_OG0004896	10349
brun_OG0003663	1456
brv1_OG0000706_OG0	0
brv2_OG0010919	0
brv3_OG0011666	5
BRWD3_OG0005288	3814
brwl_OG0009277	848
bs_OG0003002	220
bs_OG0006897	184
bsf_OG0001906_OG0	4106
Bsg_OG0009780	9590
Bsg25D_OG0003412_OG0	2629
bsh_OG0009110	4
bsk_OG0012344	3600
bt_OG0000537_OG1	139
BTBD9_OG0000546_OG0	868
BtbVII_OG0011887	3059
btd_OG0007557	1041
Btk29A_OG0001838	676
Btk29A_OG0011763	17
btl_OG0002041	45
btn_OG0004719	1
Btnd_OG0008611	29
btsz_OG0001035_OG1	591
btsz_OG0004581	21
btv_OG0003692	1169
btv_OG0009487	4323
btz_OG0005342	2422
Bub1_OG0001806_OG0	965
Bub3_OG0005120	786
BubR1_OG0000657_OG0	67
Buffy_OG0006561	356
bug_OG0006803	1142
Bug22_OG0009372	938
BuGZ_OG0008876	1857
CG8270_OG0010257	677
bun_OG0000556	2325
bun_OG0009749	4915
bur_OG0003683_OG0	2213
Burs_OG0001045_OG0	1
bves_OG0007497	1142
bves_OG0007499	667
bw_OG0006000	0
bwa_OG0009122	263
bwa_OG0012525	248
Bx_OG0008666	9
Bx_OG0008667	520
Bx42_OG0007682	1835
by_OG0005550	4417
byn_OG0010803	1
bys_OG0007950	420
c-cup_OG0012143	1
c(3)G_OG0001464_OG0	331
c11.1_OG0007569	2599
c12.1_OG0007568	742
c12.2_OG0007567	2832
C15_OG0002126_OG0	77
C1GalTA_OG0009799	1832
C3G_OG0007801	2848
C901_OG0008027	8
ca_OG0005700	4594
Ca-alpha1D_OG0009140	4673
Ca-alpha1T_OG0003323	666
Ca-beta_OG0009681	1103
Ca-Ma2d_OG0009139	2096
CaBP1_OG0008860	1741
cac_OG0000605_OG0	653
cact_OG0009392	7658
cactin_OG0003129	998
cad_OG0009437	0
Cad74A_OG0010922	15
Cad86C_OG0002368	3937
Cad87A_OG0001088_OG0	762
Cad89D_OG0001058_OG0	1
Cad96Ca_OG0011497	891
Cad96Cb_OG0005172	2
Cad99C_OG0005704	775
CadN_OG0000277_OG1	50
Caf1-105_OG0002830	209
Caf1-180_OG0007408	259
Caf1-55_OG0001036	1073
cag_OG0001595_OG0	257
CAH1_OG0009192	24682
CAH13_OG0002843	0
CAH14_OG0002807	1
CAH15_OG0006256	0
CAH16_OG0000498_OG1	2
CAH2_OG0001000_OG0	8103
CAH3_OG0003177	1437
CAH5_OG0005796	1
CAH7_OG0000840	2402
CAH8_OG0004748	14
CAH9_OG0005622	646
CAHbeta_OG0002334	725
cal1_OG0002556_OG0	503
CalpA_OG0003035	5198
CalpB_OG0010971	2213
CalpC_OG0008186	585
Calr_OG0005564	23004
Cals_OG0013279_OG0	2734
Calx_OG0002139_OG0	0
Calx_OG0004417	2112
Calx_OG0004418	1298
calypso_OG0006121	665
Cam_OG0012053	18348
CaMKI_OG0012767	8121
CaMKII_OG0013280	7524
Camp_OG0005907	751
Camta_OG0006364	989
Camta_OG0006365	139
can_OG0004061_OG0	0
CanA1_OG0005778	303
CanB_OG0000231_OG0	734
CanB_OG0000231_OG1	1617
Cand1_OG0009382	3038
CAP_OG0000587_OG0	7100
CAP_OG0012405	23
Cap-D2_OG0005121	197
Cap-D3_OG0009448	517
Cap-G_OG0002924	843
Cap-H2_OG0004906	738
Capa_OG0005712	3
Caper_OG0009347	10200
Capr_OG0010138	2303
caps_OG0010156	1382
caps_OG0010157	1015
capt_OG0009025	5942
capu_OG0000612_OG0	1052
car_OG0007437	546
CARPA_OG0007960	31
CARPB_OG0007554	63
CarT_OG0009432	60
cas_OG0004236	0
casp_OG0006502	2471
cass_OG0009476	4731
Cat_OG0003869	26031
cathD_OG0002862	19286
cato_OG0006491	0
Catsup_OG0009538	2322
caup_OG0009938	23
cav_OG0000654	137
caz_OG0003243_OG0	2295
cbc_OG0007265	771
Cbl_OG0002051_OG0	2147
CBP_OG0001721	16
CBP_OG0007971	13
Cbp20_OG0005066	675
Cbp53E_OG0006447	1989
Cbp80_OG0007913	772
Cbp80_OG0007915	671
Cbs_OG0003124	779
cbs_OG0007263	1166
cbt_OG0008760	4705
Cby_OG0004789	699
Cc2d2a_OG0002702	576
CCAP_OG0011467	107
CCAP-R_OG0000870	33
ccb_OG0012089	0
CCDC151_OG0011900	22
CCDC53_OG0009785	291
Ccdc58_OG0010399	362
Ccdc85_OG0008917	334
CCHa1_OG0004530	98
CCHa1-R_OG0006065	140
CCHa2_OG0002186_OG0	235
CCHa2-R_OG0005836	14
Cchl_OG0004776	4376
CCKLR-17D1_OG0003334	13
CCKLR-17D1_OG0008675	2200
CCKLR-17D1_OG0011744	13
CCKLR-17D3_OG0008678	244
Ccm3_OG0005250	1629
Ccn_OG0010106	950
Ccn_OG0010107	1013
Ccn_OG0012179	343
Ccp84Ab_OG0000178_OG0	17
Ccp84Ac_OG0001349_OG0	0
Ccp84Ae_OG0002110_OG0	0
Ccp84Af_OG0000109_OG0	0
Ccp84Af_OG0000109_OG1	1
Ccp84Af_OG0000109_OG2	2
Ccp84Ag_OG0001348_OG0	0
Ccs_OG0006299	764
CCT1_OG0002281_OG0	2786
CCT2_OG0003145	2641
CCT3_OG0004995	2663
CCT4_OG0000979	2229
CCT5_OG0006600	2576
CCT6_OG0008508	3299
CCT7_OG0004839	919
CCT7_OG0004841	438
CCT8_OG0007117	3498
Ccz1_OG0010481	766
cd_OG0004708	3
CD98hc_OG0001357_OG0	7997
Cda4_OG0008701	68
Cda5_OG0008721	2222
Cda9_OG0002707	8
CDase_OG0005749	1124
cdc14_OG0009306	2422
Cdc16_OG0005493	558
Cdc23_OG0009421	328
Cdc27_OG0010426	2089
Cdc2rk_OG0006290	370
Cdc37_OG0011041	1878
Cdc42_OG0008268	1827
Cdc45_OG0007388	443
Cdc5_OG0011371	1137
CDC50_OG0008483	6374
Cdc6_OG0002054	9
Cdc7_OG0007729	2808
Cdep_OG0002087	1948
Cdep_OG0004159	2366
CdGAPr_OG0009111	1723
cdi_OG0000729	2322
cDIP_OG0004394	8142
Cdk1_OG0000555_OG0	74
Cdk12_OG0009875	1178
Cdk2_OG0002391	194
CDK2AP1_OG0008015	937
Cdk4_OG0006632	719
Cdk5_OG0002993	638
Cdk5alpha_OG0009389	4052
Cdk7_OG0001724	426
Cdk8_OG0010977	173
Cdk9_OG0007009	781
Cdlc2_OG0000234_OG1	2097
cdm_OG0002482	2900
Cds_OG0010549	4183
Ced-12_OG0009727	830
ced-6_OG0006366	8505
CenB1A_OG0004675	1762
CenG1A_OG0003595_OG0	2591
CenG1A_OG0009182	90
Cenp-C_OG0002322	297
Cep135_OG0009952	736
Cep135_OG0009954	833
cep290_OG0004127	1207
Cep89_OG0006812	5
Cep97_OG0008778	1528
cer_OG0012078	646
Cerk_OG0004182	6468
cert_OG0011161	2933
Cf2_OG0008971	2160
Cfp1_OG0007571	758
CG5789_OG0004615	689
cg_OG0006533	4025
CG10000_OG0005395	0
CG10005_OG0004963	2
CG10011_OG0005399	1112
CG10013_OG0002410_OG0	1
CG10019_OG0008786	134
CG10026_OG0009081	255
CG10029_OG0004344	2
CG10031_OG0008792	280
CG10035_OG0004420	1436
CG10038_OG0001436_OG0	512
CG10041_OG0012259_OG0	15
CG10051_OG0007036	1
CG10053_OG0004336	251
CG10055_OG0004329	1038
CG10062_OG0007038	176
CG10063_OG0010284	0
CG10064_OG0010282	2
CG10068_OG0004321	969
CG10073_OG0000065_OG2	18
CG10075_OG0010279	1012
CG10077_OG0010277	34224
CG10082_OG0005964	5633
CG10086_OG0001355	0
CG10089_OG0010567	652
CG10098_OG0004320	1409
CG10104_OG0006132	0
CG10116_OG0010569	19
CG10126_OG0005023	11728
CG10132_OG0009091	2285
CG10137_OG0009093	1861
CG10139_OG0006151	495
CG10140_OG0010573	3
CG10147_OG0010256	193
CG10151_OG0006160	520
CG10154_OG0010575	0
CG10163_OG0010252	0
CG10164_OG0001489	0
CG10165_OG0011781	374
CG10171_OG0010163	268
CG10175_OG0005507	1177
CG10177_OG0001079_OG0	0
CG10184_OG0005509	165
CG10185_OG0005203	367
CG10189_OG0009087	375
CG10194_OG0009085	411
CG10195_OG0003572	888
CG10205_OG0006168	934
CG10208_OG0005527	289
CG10209_OG0006169	566
CG10211_OG0009505	1435
CG10222_OG0010165	203
CG10226_OG0010249	1457
CG10237_OG0003462	36486
CG1024_OG0004294	340
CG10252_OG0011517	0
CG10254_OG0002565	2159
CG10257_OG0006606	1694
CG10264_OG0005208	0
CG10265_OG0006935	279
CG10274_OG0003940	801
CG10280_OG0004257	7
CG10283_OG0001907_OG0	579
CG10286_OG0004292	519
CG10298_OG0004288	45
CG10300_OG0005516	1
CG10301_OG0005515	0
CG10307_OG0005957	764
CG10311_OG0004972	1461
CG10317_OG0004974	5
CG10321_OG0005965	2607
CG10324_OG0004994	406
CG10332_OG0005992	0
CG10333_OG0009507	1615
CG10336_OG0009516	31
CG10337_OG0009096	313
CG10338_OG0009517	529
CG10339_OG0006873	1250
CG10340_OG0001059_OG0	1589
CG10341_OG0009518	656
CG10343_OG0009520	398
CG10344_OG0007020	253
CG10345_OG0002430_OG0	27643
CG10347_OG0000607_OG0	236
CG10348_OG0003704	360
CG10352_OG0008207	14
CG10353_OG0008206	2133
CG10357_OG0010470	31637
CG10359_OG0010469	406
CG10361_OG0010014	141
CG10362_OG0008202	1552
CG10365_OG0005518	1740
CG10366_OG0009102	669
CG10375_OG0005526	934
CG10376_OG0009519	1009
CG10383_OG0001909	2835
CG10384_OG0007018	3
CG10405_OG0004983	10
CG10407_OG0005207	136
CG10413_OG0003703_OG0	282
CG10417_OG0013094	2162
CG10418_OG0010832	216
CG10425_OG0002500	1058
CG10428_OG0001263_OG0	605
CG10431_OG0001914	128
CG10433_OG0006904	1480
CG10435_OG0002296_OG0	1131
CG10444_OG0007082	1227
CG10445_OG0001356	109
CG10459_OG0001605_OG0	0
CG10462_OG0009105	1121
CG10463_OG0009108	226
CG10466_OG0012145	121
CG10467_OG0010233	940
CG10469_OG0010232	114
CG10470_OG0009541	935
CG10472_OG0000811_OG0	173
CG10479_OG0010225	480
CG10481_OG0009114	4
CG10483_OG0010221	994
CG10486_OG0010219	0
CG10492_OG0009544	1281
CG10494_OG0006908	191
CG10495_OG0009546	306
CG10505_OG0006927	6
CG10508_OG0010314	6303
CG10510_OG0003948	7
CG10513_OG0005163	399
CG10514_OG0005162	133
CG10516_OG0009998	236
CG10527_OG0002810_OG0	16040
CG10543_OG0006262	4062
CG10550_OG0000747	30932
CG10555_OG0008527	1150
CG10561_OG0009552	1487
CG10565_OG0010321	2740
CG10576_OG0010200	2583
CG10581_OG0010326	232
CG10584_OG0010328	441
CG10587_OG0000094_OG0	0
CG10587_OG0000094_OG1	0
CG10587_OG0000094_OG2	0
CG10589_OG0003950	0
CG10591_OG0010195	0
CG10597_OG0003317	0
CG10598_OG0011740	0
CG10600_OG0009530	3924
CG10602_OG0009532	3233
CG10616_OG0010838	1508
CG10621_OG0001911	43
CG10623_OG0001912	632
CG10628_OG0009107	588
CG10631_OG0001241	3185
CG10646_OG0009949	485
CG10654_OG0009947	132
CG10657_OG0009951	951
CG10660_OG0010840	500
CG10663_OG0010839	291
CG10669_OG0005156	476
CG10674_OG0010603	662
CG10680_OG0003577	2193
CG10681_OG0009950	284
CG10700_OG0011812	0
CG10702_OG0009548	403
CG10710_OG0010908	163
CG10713_OG0010576	172
CG10725_OG0010574	1
CG10730_OG0000951	23
CG10731_OG0006517	318
CG10737_OG0006638	28885
CG10738_OG0010568	477
CG1074_OG0007339	636
CG10747_OG0009127	1509
CG10748_OG0011855_OG0	0
CG10749_OG0003913_OG0	0
CG10750_OG0009561	0
CG10752_OG0010150_OG0	0
CG10761_OG0008304	0
CG1077_OG0004263	4
CG10793_OG0003237	1
CG10795_OG0006915	538
CG10799_OG0003081	51
CG10801_OG0012112	7
CG10802_OG0008133	1854
CG10803_OG0008134	625
CG10804_OG0008132	960
CG10809_OG0010976	505
CG10814_OG0007257	0
CG10822_OG0007072	0
CG10839_OG0009144	0
CG10841_OG0002198_OG0	13
CG10853_OG0003980_OG0	1
CG10859_OG0009209	10
CG10862_OG0002017_OG1	6039
CG10863_OG0010486	3463
CG10863_OG0012194_OG0	30
CG10864_OG0005043	270
CG10866_OG0010485	652
CG10874_OG0003457	4539
CG10877_OG0002385_OG0	9
CG10887_OG0002183_OG0	0
CG10898_OG0002547	502
CG1090_OG0003105_OG0	787
CG10903_OG0002293_OG0	339
CG10904_OG0011634	325
CG10907_OG0001984_OG0	519
CG10909_OG0005022	0
CG10910_OG0006092	2
CG10911_OG0006095	4
CG10912_OG0000471	0
CG10914_OG0006109	426
CG10919_OG0001352	0
CG1092_OG0001161_OG0	79
CG10920_OG0007959	0
CG10927_OG0006710	70
CG10931_OG0006071	0
CG10932_OG0007954	1296
CG10934_OG0002756_OG0	1
CG10939_OG0005908	11176
CG10947_OG0009415	1370
CG10948_OG0009927	1266
CG10949_OG0009416	543
CG10950_OG0012279	9
CG10958_OG0001743	297
CG10959_OG0008299	110
CG10962_OG0007748	83
CG10970_OG0003173	1
CG10973_OG0012539	514
CG10979_OG0004244	1007
CG10984_OG0009934	700
CG10996_OG0008249	32
CG11000_OG0004245	175
CG11007_OG0003037	444
CG11018_OG0007064	0
CG11029_OG0001270	12
CG1103_OG0003103_OG0	240
CG11030_OG0003728	544
CG11034_OG0001268	164
CG11035_OG0002292_OG0	476
CG11041_OG0001654	51
CG11044_OG0007073	862
CG1105_OG0004314	1733
CG11050_OG0009604	4547
CG11060_OG0006765	9
CG11068_OG0011716	4
CG11069_OG0004655	285
CG11076_OG0001759	2122
CG11077_OG0000549_OG0	982
CG11085_OG0008456	0
CG11089_OG0004653	466
CG11095_OG0003249	392
CG11099_OG0007074	1087
CG11103_OG0003250	574
CG11106_OG0012330	0
CG11109_OG0001964	495
CG11110_OG0006619	319
CG11123_OG0006752	552
CG11125_OG0006747	563
CG11127_OG0006744	650
CG1113_OG0004171	124
CG11131_OG0001957_OG0	0
CG11134_OG0003251	233
CG11141_OG0006745	1530
CG11145_OG0006754	0
CG11147_OG0003729	16630
CG11149_OG0003730	1
CG11151_OG0008256	7224
CG11159_OG0006283	1
CG1116_OG0004164	1280
CG11162_OG0008263	0
CG11168_OG0004657	1067
CG11170_OG0006462	255
CG11178_OG0003327	761
CG11180_OG0006625	830
CG11191_OG0007189	6813
CG11192_OG0007095	0
CG11200_OG0007088	2154
CG11211_OG0012938	4
CG11226_OG0012166_OG0	8
CG11227_OG0007505	1
CG1124_OG0002090	906
CG11241_OG0003815_OG0	289
CG11247_OG0009861	561
CG11248_OG0003830_OG0	306
CG11249_OG0009864	3
CG11251_OG0001998	0
CG11257_OG0007039	317
CG11263_OG0001789	0
CG11267_OG0011856	1619
CG11269_OG0006458	0
CG11275_OG0002906	2008
CG11279_OG0003924_OG0	295
CG11286_OG0004361	0
CG1129_OG0002085	881
CG11291_OG0003029	2
CG11294_OG0007761	0
CG11298_OG0007031	0
CG11309_OG0010303	2079
CG11317_OG0012026	333
CG11318_OG0000756	2
CG11319_OG0009603	447
CG11327_OG0009628	1
CG11333_OG0002657_OG0	0
CG11334_OG0005804	953
CG11342_OG0011920	68
CG11345_OG0011138	0
CG11349_OG0011131	1
CG11353_OG0011127	8
CG11356_OG0008477	207
CG11357_OG0011126	733
CG1136_OG0010499	834
CG11367_OG0000806_OG0	154
CG11369_OG0011699	3
CG1137_OG0004303	31
CG11370_OG0003817_OG0	4
CG11377_OG0008723	1495
CG11378_OG0007395	170
CG11379_OG0007397	0
CG11380_OG0007400	40
CG11381_OG0007402	3
CG11382_OG0007404	0
CG11384_OG0007396	0
CG1139_OG0004077	59
CG11391_OG0001026_OG0	40266
CG11396_OG0010345	1214
CG11398_OG0007405	179
CG11403_OG0007406	138
CG11404_OG0012169	3
CG11406_OG0006889	2
CG11409_OG0007766	101
CG11413_OG0011575	135
CG11414_OG0006019	2596
CG11417_OG0007590	554
CG1142_OG0012974	317
CG11425_OG0009823	858
CG11426_OG0009824	685
CG1143_OG0011104	2570
CG11436_OG0003200	359
CG11437_OG0009825	10
CG11438_OG0009826	550
CG11447_OG0004515	566
CG11449_OG0000981_OG1	0
CG11453_OG0001027_OG0	315
CG11454_OG0001792	637
CG11456_OG0003951	516
CG11459_OG0000135_OG1	11
CG1146_OG0011093	5624
CG11470_OG0000857	4
CG11474_OG0005934	2081
CG11475_OG0005935	61
CG11498_OG0001515	6
CG11504_OG0002630	627
CG11523_OG0009832	377
CG11529_OG0010828	588
CG11537_OG0010640	2227
CG11550_OG0002660	34085
CG11560_OG0010817	425
CG11562_OG0008742	406
CG11563_OG0002662	365
CG11566_OG0007496	15
CG11570_OG0004027	0
CG11581_OG0008240	0
CG11583_OG0010538	496
CG11584_OG0008239	0
CG11585_OG0012335	0
CG11586_OG0010534	427
CG11590_OG0001741	418
CG11593_OG0010497	1420
CG11594_OG0010492	669
CG11596_OG0007629	807
CG11601_OG0008739	1018
CG11608_OG0000142_OG0	0
CG1161_OG0004180	2831
CG11617_OG0008731	169
CG11619_OG0003864_OG0	60
CG11626_OG0011450	6
CG11629_OG0003739	0
CG11630_OG0009580	2
CG11634_OG0009583	0
CG11635_OG0007156	44
CG11638_OG0007387	232
CG11655_OG0001745_OG0	1402
CG11656_OG0005013	0
CG11658_OG0010025	1536
CG11663_OG0012087	0
CG11664_OG0011395	0
CG11666_OG0012316	0
CG11668_OG0002452	24
CG11670_OG0005008	2
CG11672_OG0004805	2
CG11674_OG0008231	0
CG11679_OG0008511	610
CG11686_OG0002448_OG0	580
CG11693_OG0004810	0
CG11694_OG0000225_OG0	0
CG11694_OG0000225_OG1	0
CG11695_OG0007879	715
CG11696_OG0007880	647
CG11698_OG0002319_OG0	0
CG11699_OG0007882	1931
CG11703_OG0002165_OG0	0
CG11710_OG0001691_OG0	1046
CG1172_OG0004189	952
CG11722_OG0001391	465
CG11723_OG0003571	600
CG11726_OG0010048	1
CG11737_OG0001419_OG0	2147
CG11741_OG0001420_OG0	9
CG11752_OG0007995	2420
CG11755_OG0000851	113
CG11756_OG0007997	2
CG11760_OG0004826	513
CG11768_OG0004832	4336
CG11771_OG0005200	2757
CG11777_OG0006309	290
CG11779_OG0004481	1429
CG11786_OG0012799	3
CG11788_OG0007083	159
CG11790_OG0005187	1824
CG11791_OG0012008	3826
CG11807_OG0003009_OG0	1544
CG11808_OG0006841	309
CG11811_OG0004058	1633
CG11816_OG0008636	0
CG11835_OG0000264_OG0	7956
CG11835_OG0000264_OG1	1310
CG11837_OG0005082	193
CG11841_OG0005083	896
CG11842_OG0000856_OG1	61
CG11843_OG0011490	57
CG11852_OG0002502_OG0	60
CG11854_OG0005171	194
CG11857_OG0005167	2347
CG11858_OG0005166	372
CG11878_OG0000055_OG0	0
CG11878_OG0000055_OG1	32
CG11878_OG0000055_OG2	2
CG11882_OG0005094	162
CG11883_OG0006313	1475
CG11885_OG0003355	290
CG11892_OG0005161	5
CG11893_OG0000039_OG2	2360
CG11899_OG0005100	3276
CG11902_OG0005155	1702
CG11906_OG0001618	453
CG11911_OG0008747	0
CG11912_OG0008746	0
CG11920_OG0005183	403
CG11927_OG0003556	920
CG11929_OG0011773	0
CG11961_OG0001155_OG0	1840
CG11964_OG0004848	282
CG11970_OG0004849	1303
CG11975_OG0004850	939
CG11977_OG0012457_OG0	0
CG11980_OG0002337	1035
CG11983_OG0004852	60
CG11986_OG0004855	341
CG11997_OG0004862	0
CG11999_OG0004179	1241
CG12003_OG0004112	0
CG12004_OG0011286	6170
CG12009_OG0010662	4
CG12010_OG0010671	214
CG12011_OG0011025	0
CG12012_OG0010672	955
CG12016_OG0010666	1468
CG12017_OG0010661	3
CG12020_OG0011042	0
CG12024_OG0011050	773
CG12025_OG0011053	1452
CG12035_OG0011029	1
CG12038_OG0011331	463
CG12054_OG0000497	2561
CG12056_OG0003138	1179
CG12057_OG0003139	0
CG12061_OG0000938_OG0	1
CG12065_OG0007412	3735
CG12069_OG0001519	0
CG12071_OG0011553	533
CG12071_OG0013484	628
CG12075_OG0007754	1072
CG1208_OG0004248	343
CG12081_OG0007411	712
CG12084_OG0011296	1799
CG12091_OG0011293	4107
CG12093_OG0011111	1924
CG12096_OG0008559	1173
CG12099_OG0011289	7930
CG12104_OG0011284	612
CG12105_OG0004111	489
CG12106_OG0007586	158
CG12107_OG0006719	907
CG12111_OG0007413	29
CG12112_OG0012598_OG0	102
CG12115_OG0007587	0
CG12116_OG0008625	565
CG12118_OG0007585	1344
CG12121_OG0007579	2711
CG12123_OG0003325	301
CG12128_OG0002879	415
CG12129_OG0002878	642
CG1213_OG0002105	306
CG12134_OG0006319	318
CG12147_OG0004192	0
CG12155_OG0003210	1075
CG12159_OG0002860	601
CG12164_OG0006760	44
CG12170_OG0002098	1627
CG12171_OG0004222	683
CG12173_OG0004172	476
CG12177_OG0008262	745
CG1218_OG0002103	840
CG12182_OG0011099	186
CG12194_OG0008975	1457
CG12204_OG0001687	194
CG12206_OG0008131	7
CG12209_OG0002818	3
CG12213_OG0002418	1496
CG12219_OG0007713	715
CG12224_OG0000651_OG1	115
CG12231_OG0003119	0
CG12236_OG0008414	606
CG12237_OG0007424	1550
CG12239_OG0001754	1
CG12241_OG0001396	742
CG12253_OG0011818	143
CG12256_OG0004947	9
CG12259_OG0005539	484
CG12268_OG0005336	2328
CG1227_OG0004337	929
CG12278_OG0004413	2
CG12279_OG0004445	692
CG12288_OG0009457	32
CG12289_OG0010046	0
CG12290_OG0002618	8807
CG12299_OG0009634	1139
CG12301_OG0001981	271
CG12307_OG0009694	1
CG1231_OG0011372	36
CG12316_OG0009955	880
CG12320_OG0005053	122
CG12321_OG0001064_OG0	2503
CG12325_OG0002854	331
CG1233_OG0011370	1579
CG1234_OG0004335	392
CG12341_OG0002848	400
CG12343_OG0002853	1240
CG12344_OG0002855	4627
CG12355_OG0012373	231
CG1236_OG0002100	761
CG12362_OG0000821_OG0	1
CG12374_OG0007223	6
CG12375_OG0009777	2124
CG12379_OG0008514	106
CG12384_OG0006229	3193
CG1239_OG0004237	221
CG12395_OG0001736	0
CG12398_OG0008359	3
CG12402_OG0002224_OG0	78
CG12420_OG0002594_OG0	34
CG12426_OG0005340	2
CG12438_OG0003802	0
CG12439_OG0009296	0
CG12446_OG0001786_OG0	0
CG12448_OG0009145	14
CG1246_OG0011105	46
CG12464_OG0011955	0
CG12470_OG0007846	36
CG12479_OG0008243	0
CG12480_OG0008242	0
CG12481_OG0008237	0
CG12490_OG0000233_OG1	5
CG12496_OG0007599	0
CG12498_OG0008105	0
CG12499_OG0002285_OG0	607
CG12502_OG0011339	0
CG12507_OG0008176	329
CG12511_OG0009568	0
CG12516_OG0005410	0
CG12517_OG0009649	2
CG12520_OG0010149	64
CG12521_OG0012944	0
CG12531_OG0008272	228
CG12535_OG0008128	6
CG12539_OG0008363	5
CG12540_OG0008220	0
CG12541_OG0007825	395
CG12560_OG0012234	831
CG12567_OG0012740	1772
CG12576_OG0001784_OG0	2305
CG12581_OG0001679_OG0	5169
CG12589_OG0011424	11
CG12590_OG0011977	0
CG12594_OG0005596	90
CG12607_OG0011139	0
CG12609_OG0008677	0
CG12617_OG0003653	0
CG12620_OG0009462	0
CG12637_OG0008050	0
CG12643_OG0007518	2000
CG1265_OG0010531	810
CG12655_OG0000445_OG2	1
CG12659_OG0007410	80
CG12661_OG0007749	0
CG12662_OG0007747	4
CG12672_OG0007868	163
CG12674_OG0003570	1
CG12679_OG0001731_OG0	0
CG12680_OG0001718	1
CG12682_OG0012323	0
CG12691_OG0007931	0
CG12692_OG0000634_OG0	0
CG12693_OG0012106	14
CG12698_OG0008169	5
CG12699_OG0000230_OG1	1
CG12702_OG0001192	35
CG12708_OG0000271_OG0	28
CG12708_OG0000271_OG0.2	716
CG1271_OG0010635	939
CG12713_OG0003881_OG0	71
CG12716_OG0008438	5
CG12723_OG0008557	7
CG12728_OG0000928_OG0	242
CG12729_OG0011725	9
CG1273_OG0010536	5
CG12730_OG0007375	759
CG12744_OG0000893	14
CG12746_OG0004208	4216
CG1275_OG0011072	1462
CG12768_OG0001283_OG0	79
CG12769_OG0007187	162
CG12773_OG0003140	1153
CG12782_OG0012281	0
CG12783_OG0000743_OG0	6
CG12784_OG0005236	0
CG12795_OG0008825	594
CG12811_OG0002240	990
CG12817_OG0002595_OG0	168
CG12818_OG0004897	267
CG12822_OG0001599	1976
CG12825_OG0001130_OG1	115
CG12826_OG0002951	4
CG12828_OG0011622	0
CG12831_OG0011623_OG0	1
CG12836_OG0002963_OG0	46
CG12848_OG0006045	574
CG12849_OG0011577	5
CG12851_OG0005862	525
CG12857_OG0006163	2
CG12860_OG0006154	0
CG12861_OG0006153	0
CG12862_OG0011585_OG0	0
CG12863_OG0011584	247
CG12866_OG0002772	0
CG12868_OG0001564	1106
CG12869_OG0006145	33
CG12869_OG0006146	10
CG12877_OG0001472_OG0	936
CG1288_OG0001350	0
CG12880_OG0005345	225
CG12883_OG0001474	216
CG12885_OG0001477	4973
CG12895_OG0006308	1224
CG12909_OG0002821	194
CG12910_OG0006305	188
CG12911_OG0006304	35
CG12914_OG0002819	0
CG12917_OG0002815	18
CG12920_OG0006291	1
CG12926_OG0006349	192
CG12929_OG0006357	157
CG12934_OG0006315	0
CG12935_OG0002846	225
CG12942_OG0001596_OG0	477
CG12945_OG0004570	1211
CG12947_OG0004568	64
CG12948_OG0004558	279
CG12963_OG0001641_OG0	0
CG12964_OG0002996_OG0	4
CG12970_OG0006808	49
CG12971_OG0010294	2
CG12974_OG0010307	14
CG12983_OG0010332	0
CG12984_OG0003949	0
CG12985_OG0000915	23
CG12986_OG0011685	36
CG1299_OG0000523_OG0	8340
CG12990_OG0007696	1
CG12991_OG0007703	2403
CG12992_OG0011688	35
CG12994_OG0007707	1
CG12995_OG0008599	2
CG12998_OG0011739	2
CG13000_OG0011738	0
CG13001_OG0008580	324
CG13002_OG0008577	326
CG13003_OG0008572	996
CG13004_OG0008570	344
CG13005_OG0008567	190
CG13008_OG0008305	12
CG13010_OG0003260	4
CG13012_OG0008317	1129
CG13014_OG0008547	451
CG13016_OG0006536	345
CG13018_OG0006537	156
CG13021_OG0003241	3
CG13022_OG0010698	38
CG13023_OG0010699	4
CG13024_OG0010708	62
CG13026_OG0010716	307
CG13028_OG0004010	0
CG13031_OG0012200	392
CG13032_OG0004014_OG0	0
CG13033_OG0010736	29
CG13038_OG0010761	0
CG13039_OG0010762	0
CG1304_OG0000265_OG0	0
CG1304_OG0000265_OG1	2
CG13040_OG0010763	0
CG13041_OG0000280_OG0	0
CG13041_OG0000280_OG0.2	2
CG13042_OG0010767	87
CG13043_OG0000281_OG0	0
CG13043_OG0000281_OG1	3
CG13044_OG0010768	1
CG13045_OG0000814	0
CG13046_OG0010771	0
CG13047_OG0010772	0
CG13048_OG0010773	1
CG13049_OG0010774	2
CG13051_OG0011898	7
CG13053_OG0010778	0
CG13054_OG0010779	0
CG13055_OG0010780	5
CG13056_OG0010757	0
CG13058_OG0004021	0
CG13059_OG0010764	0
CG13062_OG0010766	18
CG13064_OG0010775	0
CG13065_OG0010776	13
CG13066_OG0012201	0
CG13068_OG0002030_OG1	4
CG13069_OG0004022	1
CG1307_OG0004308	1302
CG13070_OG0012202	0
CG13071_OG0011899	0
CG13073_OG0012731_OG0	10
CG13074_OG0010797	354
CG13075_OG0000216_OG0	13
CG13075_OG0000216_OG1	14
CG13077_OG0009097	809
CG13078_OG0003575_OG0	0
CG13081_OG0003574	0
CG13082_OG0009094	13
CG13083_OG0009084	0
CG13084_OG0009083	0
CG13085_OG0001922	34
CG13086_OG0003709	17
CG13088_OG0001266	83
CG1309_OG0010533	4962
CG13096_OG0003720	413
CG13097_OG0001923	418
CG13101_OG0009304	2598
CG13102_OG0009298	0
CG13108_OG0009295	127
CG13110_OG0011792	0
CG13113_OG0001247_OG0	20
CG13114_OG0009279	68
CG13116_OG0001878	611
CG13123_OG0001877	147
CG13124_OG0003502	11343
CG13126_OG0003515	519
CG13127_OG0001844	0
CG13131_OG0000790_OG0	0
CG13133_OG0003525	597
CG1314_OG0011674	4
CG13144_OG0009363	10
CG13148_OG0007214	7
CG13151_OG0006215	274
CG13154_OG0006206	10
CG13155_OG0006196	0
CG13157_OG0002779	14
CG1316_OG0000430_OG0	2243
CG13168_OG0006184	34
CG1317_OG0011084	7524
CG13170_OG0006182	0
CG13171_OG0006180	0
CG13177_OG0012831	274
CG13185_OG0002928	623
CG13186_OG0006594	2
CG13192_OG0006567	506
CG13193_OG0006565	0
CG13196_OG0006560	1
CG13197_OG0006563	1009
CG13202_OG0001123_OG0	8
CG13203_OG0006235	366
CG13204_OG0006233	4541
CG13215_OG0002793_OG0	2
CG13216_OG0001568_OG0	0
CG13218_OG0002791_OG0	0
CG13220_OG0001573_OG0	1757
CG13223_OG0001571_OG0	1
CG13226_OG0002794_OG0	22
CG13227_OG0006218_OG0	0
CG13228_OG0011587_OG0	0
CG13229_OG0002786_OG0	22
CG13229_OG0002787_OG0	1699
CG13231_OG0006217	23
CG13239_OG0009815	19
CG1324_OG0007509	0
CG13243_OG0009147	0
CG13247_OG0010378	40
CG13248_OG0010371	1125
CG13250_OG0011870	49
CG13251_OG0010355	1654
CG13252_OG0003952	933
CG13258_OG0009399	15
CG13272_OG0008882	0
CG13280_OG0008881	0
CG13282_OG0008887	10
CG13285_OG0010583	2128
CG13287_OG0010216	0
CG13288_OG0010220	5
CG13293_OG0003937	415
CG13295_OG0010231	825
CG13297_OG0010242	2
CG13299_OG0011864	0
CG13300_OG0003943	9
CG13305_OG0011196	3
CG13306_OG0011204	69
CG13308_OG0004102	0
CG13309_OG0011211	0
CG13310_OG0011207	0
CG13312_OG0011210	0
CG13313_OG0004105_OG0	0
CG13314_OG0011224	24
CG13315_OG0011237	488
CG13318_OG0004834	2371
CG13319_OG0006667	528
CG13321_OG0006673	1
CG13326_OG0006545	1
CG13330_OG0007271	2
CG13331_OG0007273	413
CG13332_OG0007274	990
CG13334_OG0007281	0
CG13337_OG0011662	68
CG13339_OG0007296	732
CG13344_OG0007304	470
CG13358_OG0007351	7
CG13359_OG0012499	0
CG13360_OG0010145	105
CG13361_OG0003189	0
CG13362_OG0007862	4
CG13364_OG0001174_OG0	7
CG13365_OG0007831	884
CG13367_OG0003188_OG0	814
CG13369_OG0003181	1444
CG13375_OG0007847	26
CG13377_OG0007849	323
CG13380_OG0010135	2
CG13384_OG0003473	2683
CG13385_OG0012520	0
CG13386_OG0003471	1
CG1339_OG0006721	16
CG13390_OG0003479	411
CG13392_OG0003476	473
CG13397_OG0003469	336
CG13398_OG0003468	402
CG13403_OG0008236	1
CG13404_OG0008224	161
CG13405_OG0011376	0
CG13407_OG0004768	2
CG13408_OG0004770	212
CG13409_OG0004775	782
CG13423_OG0007099	3
CG13426_OG0011654	5
CG13427_OG0003049	26
CG13428_OG0007100	50929
CG13430_OG0001658	520
CG13436_OG0006622	105
CG13437_OG0006285	1157
CG13438_OG0006243	0
CG1344_OG0012226	217
CG13442_OG0006244	2
CG13443_OG0006248	0
CG13445_OG0003880	0
CG13449_OG0009980	64
CG13454_OG0003875_OG0	0
CG13455_OG0009966	2
CG13457_OG0001288	0
CG13458_OG0004037	359
CG13460_OG0010841	1
CG13465_OG0000343_OG0	0
CG13471_OG0004048	0
CG13473_OG0010860	0
CG13474_OG0004049	0
CG13476_OG0012898	6
CG13481_OG0000339_OG0	5
CG13481_OG0000339_OG1	0
CG13484_OG0010886	344
CG13488_OG0001544_OG1	1
CG13492_OG0005946	11
CG13501_OG0005936	1
CG13502_OG0005931	257
CG13502_OG0012991	9
CG13506_OG0007028	2008
CG13510_OG0006998	35
CG13511_OG0006997	4
CG13516_OG0006995	405
CG13526_OG0006986	1
CG13527_OG0006984	3
CG13531_OG0006978	1180
CG13532_OG0006975	419
CG13538_OG0005981	0
CG13539_OG0012044	0
CG1354_OG0007555	1876
CG13541_OG0012280	0
CG13544_OG0005976	0
CG13545_OG0012580	7
CG13551_OG0000540_OG1	70
CG13551_OG0012048	2716
CG13557_OG0012477	0
CG13558_OG0001556	0
CG13559_OG0012047	2
CG13561_OG0011643	1
CG13562_OG0011631	45
CG13575_OG0006892	9
CG13577_OG0001150_OG0	1
CG13578_OG0006898	3136
CG13579_OG0006013	4
CG1358_OG0006724	3332
CG13581_OG0002746	0
CG13585_OG0011574	4844
CG13587_OG0006025	38
CG13594_OG0006033	273
CG13599_OG0005537	13
CG1360_OG0006725	105
CG13601_OG0005534	753
CG13603_OG0005332	2052
CG13605_OG0005319	1140
CG13606_OG0005306	95
CG13607_OG0005318	124
CG13609_OG0012982	22
CG13613_OG0005278	0
CG13614_OG0002525_OG0	0
CG13615_OG0002524	0
CG13616_OG0005272	51
CG13618_OG0005267	43
CG13622_OG0005268	52
CG13623_OG0005265	545
CG13625_OG0004618	733
CG13627_OG0004629	23
CG13630_OG0004630	958
CG13631_OG0004635	601
CG13634_OG0004637	56
CG13641_OG0004650	2
CG13643_OG0002274	10
CG13653_OG0002504	0
CG13654_OG0005174	489
CG13663_OG0011496	484
CG13667_OG0004090_OG0	295
CG13670_OG0011168	18
CG13671_OG0004086_OG0	902
CG13675_OG0000560_OG2	7
CG13676_OG0003984	44
CG13678_OG0000129_OG3	3
CG1368_OG0008241	24
CG13685_OG0010463	680
CG13689_OG0008772	116
CG13690_OG0008752	6
CG13692_OG0008754	187
CG13698_OG0010125	2950
CG13699_OG0003907_OG0	9
CG13705_OG0010610	5
CG13707_OG0010613	275
CG13708_OG0010614	261
CG1371_OG0006292	2477
CG13711_OG0010618	0
CG13712_OG0010619	0
CG13713_OG0010620	0
CG13716_OG0010627	37
CG13720_OG0004084	0
CG13721_OG0012208	21
CG13722_OG0011130	17
CG13723_OG0010915	0
CG13724_OG0010917	0
CG13725_OG0010918	0
CG13727_OG0004055	0
CG13728_OG0010923	0
CG13731_OG0011910	5
CG13733_OG0010089	1
CG13738_OG0011907	6
CG13739_OG0002891	9
CG13743_OG0006405	357
CG13744_OG0006409	0
CG13747_OG0006408	1
CG13748_OG0006626	1
CG13751_OG0001660_OG0	667
CG13760_OG0007606	524
CG13766_OG0009602	253
CG13771_OG0009612	0
CG13775_OG0003750_OG0	126
CG13784_OG0000956_OG0	1116
CG13786_OG0003631	0
CG13796_OG0001883_OG0	643
CG13801_OG0000219_OG0	1
CG13801_OG0000219_OG1	0
CG13806_OG0011077	2
CG13807_OG0011075	390
CG13810_OG0011066	3
CG13813_OG0010189	5
CG13829_OG0011464	3
CG13833_OG0004687	15156
CG13837_OG0002276	0
CG13838_OG0011993	3
CG13841_OG0004694	726
CG13842_OG0004706	26
CG13847_OG0004737	5
CG13850_OG0004743	1160
CG13855_OG0004744	101
CG13856_OG0004745	3125
CG13857_OG0004746	73
CG13862_OG0004760	1
CG13868_OG0007089	10867
CG13868_OG0013578	1784
CG13869_OG0007075	20
CG1387_OG0008528	0
CG13870_OG0007093	17
CG13871_OG0003047	8
CG13872_OG0007071	3
CG13875_OG0011381	60
CG13876_OG0001334_OG0	318
CG13877_OG0011937	55
CG13884_OG0000403_OG0	1
CG13887_OG0011343	8414
CG13891_OG0002060	19
CG13893_OG0011360	3742
CG13894_OG0004129	143
CG13895_OG0004128	654
CG13901_OG0011344	395
CG13907_OG0011337	6842
CG13912_OG0011325	19
CG13917_OG0011285	6402
CG13919_OG0011274	302
CG13920_OG0011271	783
CG13921_OG0011032	275
CG13924_OG0011054	76
CG13926_OG0011282	323
CG13928_OG0011279	4018
CG13930_OG0011024	11
CG13931_OG0004073	4
CG13933_OG0011036	1863
CG13937_OG0011056	5711
CG13949_OG0003375	238
CG13950_OG0003376	113
CG13954_OG0006374	455
CG13955_OG0002890_OG0	36
CG13962_OG0012240	1
CG13970_OG0009133_OG0	0
CG13972_OG0005361	17
CG13983_OG0002696	0
CG13991_OG0000661_OG1	0
CG13992_OG0002070_OG0	5
CG13994_OG0011942	396
CG13995_OG0000538_OG0	632
CG13999_OG0000662_OG0	264
CG14005_OG0001926	438
CG14006_OG0001927	0
CG14007_OG0009567	79
CG14011_OG0003731	0
CG14013_OG0003734	0
CG14014_OG0009443	0
CG14015_OG0009446	284
CG14017_OG0003733	0
CG14020_OG0003686	818
CG14022_OG0008831	399
CG14024_OG0003410_OG0	217
CG14034_OG0008836	2
CG14036_OG0008842	2
CG14042_OG0001816	650
CG14043_OG0003425	988
CG14044_OG0008964	510
CG14050_OG0000684	142
CG14052_OG0007777	29
CG14053_OG0012099	2
[truncated: 9,910 more rows]
