# Supplementary material for: Evolution of chemosensory tissues and cells across ecologically diverse Drosophilids
Source: Nat Commun. 2024 Feb 5;15:1047. doi: 10.1038/s41467-023-44558-4 (PMC10844241; doi:10.1038/s41467-023-44558-4)
Supplement: Supplementary file 18 — Supplementary Data 15 [file 41467_2023_44558_MOESM18_ESM.zip › all_count_tables_renamed/SANC5ANT_counts_trim_genes_FBids_1_1_sorted.txt]

128up_OG0006588	1062
14-3-3epsilon_OG0002478	9953
14-3-3epsilon_OG0001126_OG1	19610
140up_OG0004534	786
18w_OG0003044	1014
26-29-p_OG0010897	7499
2mit_OG0000576_OG0	55
5-HT1A_OG0006644	27
5-HT1B_OG0006647	68
5-HT2A_OG0000287_OG0	135
5-HT2B_OG0011472	865
5-HT7_OG0005777	48
5PtaseI_OG0005188	1406
7B2_OG0004187	3918
a_OG0006460	569
a10_OG0010691	280200
a5_OG0009037	138788
a6_OG0007651	604
AANATL2_OG0003640	1037
AANATL4_OG0000091_OG1	31
AANATL7_OG0007605	0
Aasdh_OG0001831	3177
Aatf_OG0001947	514
aay_OG0011265	14290
ab_OG0009683	772
ab_OG0009684	155
ABCB7_OG0011281	3012
Pmp70_OG0003257	4492
Abd-B_OG0005000	3
Abi_OG0002227_OG0	1007
Abl_OG0010722	3856
abo_OG0009656	424
Abp1_OG0010565	1628
abs_OG0003097	1518
ac_OG0007843	0
Ac13E_OG0008321	975
Ac3_OG0009573	1963
Ac78C_OG0010320	1605
Acam_OG0000252_OG0	0
Acam_OG0000252_OG1	0
Acam_OG0005131	0
CG9149_OG0011313	445
Acbp1_OG0009246	812
Acbp2_OG0010415	1228
Acbp4_OG0000311_OG0	2
Acbp4_OG0000311_OG1	22
Acbp6_OG0010414	547
ACC_OG0007193	10531
AcCoAS_OG0000812	30486
Ace_OG0000652_OG0	767
Acer_OG0000953_OG0	5697
Acer_OG0003808	211
Acf_OG0002671	1273
Achl_OG0002770	830
acj6_OG0008333	359
acj6_OG0008334	1330
Ack_OG0010507	2820
Ack-like_OG0006546	1332
Acn_OG0009540	6165
CG5009_OG0006075	5566
Acox57D-d_OG0006913	33
Acox57D-p_OG0001151	1316
Acp1_OG0009317	2499
Acp32CD_OG0009664	0
Acp65Aa_OG0003939	0
Acph-1_OG0001513	385
CG12512_OG0008829	2030
CG18155_OG0007972	40
Acsl_OG0007133	19990
Act42A_OG0000022_OG0	934
Act42A_OG0000022_OG1	6225
Act42A_OG0000022_OG3	2063
Act42A_OG0000022_OG4	3591
Act42A_OG0000022_OG5	1846
Actn_OG0003148_OG0	4422
Actn3_OG0011403_OG0	0
ACXB_OG0000046_OG0	1
ACXB_OG0000046_OG1	4
ACXB_OG0000046_OG2	0
ACXB_OG0000046_OG2.2	0
ACXD_OG0004078_OG0	641
Acyp_OG0009408	0
Acyp2_OG0011498	595
Ada_OG0002342	21
Ada1-2_OG0003777_OG0	371
Ada2a_OG0005051	341
Ada2b_OG0004799	306
Ada3_OG0007872	1111
AdamTS-A_OG0005247	176
AdamTS-A_OG0012010	7
AdamTS-B_OG0008089	2602
Adar_OG0007649	854
Adat1_OG0003596	88
Adck1_OG0006032	504
Adck5_OG0010063	872
ADD1_OG0006579	756
Adf1_OG0001636_OG0	276
Adgf-A_OG0001991_OG0	3
Adgf-A_OG0003900	262
Adgf-A2_OG0010109	16
Adgf-B_OG0010108	0
Adgf-C_OG0001030_OG0	1464
Adgf-D_OG0002208_OG0	16
Adgf-E_OG0006152	3
Adh_OG0003395_OG0	0
Adi1_OG0010940	973
AdipoR_OG0004727	7698
CG3809_OG0004951	0
AdenoK_OG0003918_OG0	1552
Ady43A_OG0002958	2509
AdoR_OG0005733	51
adp_OG0006108	950
AdSS_OG0000854_OG0	7867
Aduk_OG0004873	2546
Ae2_OG0010984	6433
CG6512_OG0010913	5731
aft_OG0006080	376
Afti_OG0005567	826
Ag5r_OG0008212	33
Ag5r2_OG0008213	144
AGBE_OG0007237	4578
AgmNAT_OG0001753	83
ago_OG0010530	1794
AGO1_OG0007307	5916
AGO2_OG0000119_OG0	11393
Agpat1_OG0008448	3422
Agpat2_OG0003465	7012
Agpat3_OG0004018	3526
Agpat4_OG0004019_OG0	235
ADPS_OG0002932	3440
agt_OG0001016_OG0	16
Spat_OG0007723	26
Ahcy_OG0001195_OG0	1178
AhcyL1_OG0011110	4417
AIF_OG0001225	1275
AIMP1_OG0007108	856
AIMP2_OG0009977	878
AIMP3_OG0005998	1223
Adk1_OG0010829	8210
Adk3_OG0005467	504
Ak6_OG0007201	346
Akap200_OG0000367_OG0	298
Akh_OG0010512	6
AkhR_OG0009627	6
akirin_OG0010441	3023
Akr1B_OG0001292	7095
Akt1_OG0005415	1971
al_OG0008749	77
Aladin_OG0007570	434
AlaRS_OG0003477	2947
AlaRS-m_OG0010596	1460
Alas_OG0006853	7613
alc_OG0006389	15090
Ald1_OG0005647	36450
Ald2_OG0005645	0
Aldh_OG0003615	36834
Aldh-III_OG0006742	19573
Aldh7A1_OG0003841_OG0	18
Alg-2_OG0001588_OG0	2179
Alg1_OG0002607_OG0	1471
Alg10_OG0000709_OG0	481
Alg11_OG0012170	2372
CG8412_OG0004562	1070
Alg14_OG0001194_OG0	116
Alg2_OG0010641	1472
Alg3_OG0003012	51
Alg3_OG0006966	470
CG5287_OG0001281	592
CG5287_OG0003790	551
Alg9_OG0005173	862
Alh_OG0004317	2404
Alh_OG0004319	723
Alh_OG0011430	697
alien_OG0009301	3004
ALiX_OG0005343	4006
Alk_OG0006414	203
CG12179_OG0001176_OG0	65
Alp1_OG0010289	0
Alp10_OG0010194	22
Alp11_OG0008522	74
Alp12_OG0003717	244
Alp13_OG0001034	102
Alp2_OG0000261_OG0	6
Alp2_OG0000261_OG1	84
Alp4_OG0005779	4745
Alp6_OG0006360	151
Alp7_OG0003030	0
Alp9_OG0003931	20
alph_OG0000083_OG0	60
alph_OG0005113	6309
alpha-Catr_OG0006852	6685
alpha-Est1_OG0004357	16533
alpha-Est10_OG0004350	4487
alpha-Est2_OG0000314	268
alpha-Est3_OG0004356	633
alpha-Est6_OG0004354	0
alpha-Est7_OG0001351	3020
alpha-Est8_OG0004352	7162
alpha-Est9_OG0004351	393
alpha-Man-Ia_OG0003130	376
alpha-Man-Ia_OG0003131	1044
alpha-Man-Ia_OG0001168	1483
alpha-Man-Ib_OG0005087	1282
alpha-Man-Ic_OG0011549	0
alpha-Man-IIa_OG0004878	2371
alpha-Man-IIb_OG0005229	7793
alpha-PheRS_OG0008296	1264
alpha-Spec_OG0011040	21802
alpha4GT1_OG0000948	1292
alphaCOP_OG0011275	6397
alphaSnap_OG0010384	7857
alphaTub67C_OG0010998	252
Alr_OG0008278	967
alrm_OG0002498	479
Als2_OG0009863	2991
alt_OG0004894	3814
aly_OG0004083	1
Ama_OG0002112	4
Amacr_OG0009433	1389
amd_OG0001918	2530
Amnionless_OG0008741	164
amon_OG0011540	4456
amos_OG0003702_OG0	1
AMPdeam_OG0008245	6073
Amph_OG0007204	8777
AMPKalpha_OG0001698	5966
Amt_OG0004607	11662
Amun_OG0008385	4607
amx_OG0007575	685
Amy-p_OG0000157_OG0	1
Amy-p_OG0000157_OG0.2	0
Amyrel_OG0006416	5
ana_OG0006403	17
ana1_OG0002269	1174
ana2_OG0007120	217
ana3_OG0006194	198
Ance-2_OG0003658	1
Ance-3_OG0001891_OG0	3418
Ance-3_OG0009407	2815
Ance-4_OG0006406	16
Ance-5_OG0005870	167
anchor_OG0010100	6369
Andorra_OG0011741	0
Ank2_OG0010460	14220
Ankle2_OG0000780	1648
l(2)35Be_OG0003404_OG0	0
anox_OG0007490	2174
Ant2_OG0008041	29
antdh_OG0008007	93207
Antp_OG0002113	70
antr_OG0007227	23
AnxB10_OG0008082	11415
AnxB11_OG0008196	4423
AnxB9_OG0004410	15017
aop_OG0003458	865
aos_OG0010741	895
Aos1_OG0002145_OG0	776
AOX1_OG0005242	7068
AOX2_OG0000143_OG0	21906
AOX2_OG0000143_OG1	47
AOX4_OG0001465	22498
ap_OG0005832	68
AP-1-2beta_OG0008273	10311
AP-1gamma_OG0007680	7871
AP-1mu_OG0005553	3430
AP-1sigma_OG0005334	6187
AP-2alpha_OG0008751	3658
AP-2mu_OG0004736	3088
AP-2sigma_OG0004385	900
Apc_OG0005387	2469
APC10_OG0005888	487
Apc2_OG0005308	142
APC4_OG0003171_OG0	437
APC7_OG0001703	21
ApepP_OG0000963	992
aph-1_OG0003552_OG0	797
aPKC_OG0006607	444
aPKC_OG0006608	87
aPKC_OG0006609	84
Aplip1_OG0011323	2211
apn_OG0002443_OG0	0
apolpp_OG0012638	294
app_OG0010830	1181
APP-BP1_OG0010070	654
Appl_OG0007834	26899
Aprt_OG0004075	343
Aps_OG0010085	2550
apt_OG0002733	447
CG18815_OG0010034	4797
AQP_OG0007242	341
aqrs_OG0005393	0
aqz_OG0001049_OG1	12750
ara_OG0009939	61
aralar1_OG0001518	4977
Arc1_OG0002768_OG0	10344
Arc2_OG0006127	1372
Arc42_OG0001370_OG0	1515
Archease_OG0002289_OG0	456
Arf51F_OG0006831	1693
Arf79F_OG0012164	7841
ArfGAP1_OG0010836	1627
ArfGAP3_OG0003816_OG0	1
Arfip_OG0005451	733
Arfrp1_OG0007681	306
arg_OG0003183	34
arg_OG0007835	9
Argk_OG0011233	67245
Argk_OG0011925	644
Argl_OG0009800	23
CG31469_OG0002209_OG0	583
ArgRS_OG0008151	958
ArgRS-m_OG0004367	864
ari-1_OG0007878	2260
ari-2_OG0003028	1782
Arl1_OG0010003	1420
Arl2_OG0004816	300
Arl5_OG0011164	573
Arl6_OG0007042	2023
Arl6IP1_OG0004993	1784
Arl8_OG0004797	2489
arm_OG0007636	10150
armi_OG0002027	545
Arp1_OG0004441	3662
Arp10_OG0007423	1171
Arp2_OG0001770	1562
Arp3_OG0010555	1415
Arp5_OG0001448_OG0	354
Arp53D_OG0011600	1
Arp6_OG0008512	492
Arp8_OG0007614	483
Arpc1_OG0009187	4024
Arpc2_OG0009417	1579
Arpc3A_OG0005226	627
Arpc3B_OG0008590	10
Arpc4_OG0008719	1523
Arpc5_OG0008957	509
arr_OG0007264	799
Arr1_OG0009490	264
Arr2_OG0004099	494
Ars2_OG0005840	5908
Art1_OG0004911	898
Art2_OG0008773	6
Art3_OG0004604	550
Art4_OG0004574	277
Art6_OG0004528_OG0	0
Art7_OG0001547_OG0	554
Art8_OG0009662	134
Art9_OG0002219_OG0	0
Arts_OG0000486_OG0	1692
aru_OG0003377	5134
Arv1_OG0013036	457
arx_OG0009914	27
Asap_OG0007180	4744
Asator_OG0002682_OG1	1997
Asciz_OG0010646	192
ase_OG0007840	27
asf1_OG0009889	822
ash1_OG0000982_OG0	169
ash2_OG0004623	1809
Ask1_OG0004518	2832
asl_OG0004217	132
AsnRS_OG0003707	1706
AsnRS-m_OG0006452	374
AsnS_OG0000992	45
asp_OG0004633	82
Asph_OG0006509	3759
ASPP_OG0006932	7784
CG9572_OG0008488	1838
AspRS_OG0006665	2593
AspRS-m_OG0008886	2675
asrij_OG0006972	1370
asRNA:CR31429_OG0002339_OG0	277
asRNA:CR42743_OG0003772_OG0	0
asRNA:CR43299_OG0012338_OG0	0
asRNA:CR43426_OG0012535_OG0	0
asRNA:CR43454_OG0002277_OG0	5
asRNA:CR43463_OG0001607_OG0	431
asRNA:CR43809_OG0003675_OG0	0
asRNA:CR44106_OG0002406_OG0	15
asRNA:CR44169_OG0002969_OG0	2085
asRNA:CR44179_OG0001455_OG0	1954
asRNA:CR44372_OG0000331_OG0	1
asRNA:CR44372_OG0000331_OG1	0
asRNA:CR44894_OG0012090_OG0	0
asRNA:CR45044_OG0005605_OG0	209
asRNA:CR45195_OG0000203_OG0	211
asRNA:CR45195_OG0000203_OG1	6
asRNA:CR45350_OG0001645_OG0	3218
asRNA:CR45943_OG0010336	1297
asRNA:CR46029_OG0000226_OG0	11
asRNA:CR46029_OG0000226_OG1	2
asRNA:CR46139_OG0003106_OG0	50
asRNA:CR46246_OG0011916	0
asRNA:CR46354_OG0002193_OG0	513
asRNA:CR46473_OG0000925_OG0	87
Ass_OG0001346	7
ast_OG0003560	582
AstA_OG0004634	7
AstA-R1_OG0000689	147
AstA-R2_OG0005396	14
AstC_OG0009668	12
AstC-R1_OG0010134	18
AstC-R2_OG0001295_OG0	25
AstCC_OG0009669	0
asun_OG0002419_OG0	352
Asx_OG0006138	2355
Atac1_OG0003748_OG0	185
Atac2_OG0009508	420
Atac3_OG0000828	966
Tat_OG0001330	4563
Ate1_OG0003045	2672
Atet_OG0003384	3820
Atf-2_OG0006059	507
Atf3_OG0007763	576
Atg1_OG0009929	247
Atg1_OG0009931	2825
Atg10_OG0001598	89
Atg101_OG0008681	1134
Atg12_OG0011904	336
Atg13_OG0004817	857
Atg14_OG0005089	1096
Atg16_OG0005703	900
Atg17_OG0004232	3116
Atg18a_OG0011152	1889
Atg18b_OG0001271_OG0	156
Atg2_OG0011112	3591
Atg3_OG0009922	1701
Atg4a_OG0009014	2005
Atg4b_OG0005256	1104
Atg5_OG0007974	814
Atg6_OG0005323	1510
Atg7_OG0006714	701
Atg8a_OG0008043	13753
Atg8b_OG0005571	0
Atg9_OG0006487	1436
atilla_OG0011822	6172
atk_OG0010362	1
atl_OG0001399	6400
atms_OG0004154	949
ato_OG0004804	0
Atox1_OG0012695	1006
ATP6AP2_OG0004869	18387
ATP7_OG0008369	986
ATP8A_OG0007260	13430
ATP8A_OG0007261	754
Atpalpha_OG0002140	39877
ATPCL_OG0006680	12280
ATPsynB_OG0010987	11803
ATPsynbeta_OG0005823	58749
ATPsynbetaL_OG0001317	2
ATPsynC_OG0005792	29141
ATPsynCF6_OG0005500	7447
ATPsynCF6L_OG0010605	0
ATPsynD_OG0004477	15562
ATPsyndelta_OG0007526	9472
ATPsynE_OG0005568	7791
ATPsynG_OG0009657	10134
ATPsyngamma_OG0005690	12466
ATPsynGL_OG0009315	0
ATPsynO_OG0012619	11028
AttC_OG0000164_OG0	26
AttC_OG0007258	4
AttD_OG0004890	0
Atu_OG0002096	833
Atx-1_OG0012102	34
Atx2_OG0011501	10140
Atxn7_OG0003444	841
aub_OG0000482_OG0	67
aurA_OG0004964	62
aurB_OG0009647	37
aust_OG0001881	0
aux_OG0003096_OG0	2879
ave_OG0006159	410
Aven_OG0003291	374
awd_OG0002664	7065
Awh_OG0010478	1
axed_OG0010262	254
Axn_OG0005720	1434
axo_OG0003993	1895
axo_OG0010625	869
axo_OG0010626	2814
axo_OG0010628	298
Axs_OG0008319	635
Axud1_OG0003447	1476
az2_OG0006736	247
azot_OG0000210_OG0	1
azot_OG0000210_OG1	10
b_OG0009189	101
B-H1_OG0000267_OG0	1170
B-H1_OG0000267_OG1	776
B4_OG0009202	6594
B52_OG0001376_OG0	9589
b6_OG0007653	87
B9d1_OG0005246	387
B9d2_OG0005830	578
bab1_OG0011327	110
bab1_OG0011328	125
bab2_OG0011326	3664
babo_OG0006628	1467
babos_OG0007027	258
Bacc_OG0008947	22812
Bace_OG0000801_OG0	315
baf_OG0003792	1018
bai_OG0005189	2700
Balat_OG0007229	2
Baldspot_OG0010721	7315
ball_OG0001092_OG1	313
bam_OG0005170	5
bap_OG0001358_OG0	1
Bap111_OG0007677	2492
Bap170_OG0000903_OG0	1557
Bap55_OG0005900	1074
Bap60_OG0008560	2156
IMPPP_OG0000305_OG1	34556
barc_OG0010291	789
bark_OG0008784	1864
barr_OG0000425_OG0	829
baz_OG0008596	4555
bb8_OG0005496	5
bbc_OG0007266	5718
CG18067_OG0007098	15366
bbg_OG0010871	55
bbg_OG0010872	256
BBIP1_OG0004876	1102
BBS1_OG0010413	1233
BBS4_OG0002785_OG0	635
BBS5_OG0002086	2305
BBS8_OG0008755	2304
BBS9_OG0006919	12513
bbx_OG0008688	4349
bc10_OG0010387_OG0	525
BCAS2_OG0005540	610
bcd_OG0002111_OG0	30
bchs_OG0003722	368
BCL7-like_OG0007566	306
bcn92_OG0007793	732
Bdbt_OG0004400	522
bdg_OG0006805	3277
bdl_OG0003385	2345
Bdp1_OG0009215	657
be_OG0000785	764
BEAF-32_OG0006164	1316
beag_OG0004860	1089
beat-Ia_OG0011784	175
beat-Ib_OG0009146	14
beat-Ic_OG0001866_OG0	0
beat-IIa_OG0005482	143
beat-IIb_OG0005481	122
beat-IIIa_OG0009463	239
beat-IIIb_OG0009460	102
beat-IIIc_OG0003687	123
beat-IV_OG0005508	1098
beat-Va_OG0005024	14
beat-Vb_OG0005021	338
beat-Vc_OG0001062_OG0	25
beat-VII_OG0011542	137
beat-VII_OG0011544	174
beg_OG0004008	375
bel_OG0001048	10233
Bem46_OG0008920	492
ben_OG0000514_OG0	4759
Best1_OG0002590_OG0	10589
Best2_OG0010251	2811
Best3_OG0009963	0
Best4_OG0000558_OG0	1
Bet1_OG0003845_OG0	1138
Bet3_OG0004072	1054
beta-PheRS_OG0005298	1204
beta-Spec_OG0007697	25512
beta'COP_OG0009212	4133
beta3GalTII_OG0012738	311
beta4GalNAcTA_OG0006521	814
beta4GalNAcTB_OG0002610	390
beta4GalT7_OG0005195	231
betaCOP_OG0008653	6901
betaggt-I_OG0008962	1142
betaGlu_OG0002667	490
CG32396_OG0011696	0
Bgb_OG0011276	567
bgcn_OG0001647	443
bgm_OG0009412	34879
BHD_OG0010421	438
bi_OG0003201	1866
bi_OG0012904	216
BI-1_OG0004087	10165
bib_OG0001843_OG0	11
BicC_OG0009143	399
BicD_OG0009474	2502
CG11873_OG0005086	1322
bif_OG0003277	1217
bif_OG0012761	338
BigH1_OG0001085_OG0	80
bigmax_OG0005365	601
Bili_OG0002506_OG0	472
bin_OG0010286	13
Bin1_OG0005423	704
bin3_OG0007310	2805
bip1_OG0010560	524
Bka_OG0009250	441
blanks_OG0011885_OG0	180
Blimp-1_OG0010196	4730
Blm_OG0002608	192
Blos1_OG0006148	489
Blos2_OG0010078	388
Blos3_OG0009918	280
Blos4_OG0010933	382
blot_OG0010924	111666
blow_OG0006726	877
blp_OG0005216	709
blw_OG0006982	41503
bma_OG0010967	13
Bmcp_OG0010022	1046
bmm_OG0010858	1627
bnb_OG0001206_OG1	348
CG5059_OG0012191	3370
bnk_OG0005787	1
bnl_OG0004512	251
boca_OG0006727	1952
bocks_OG0002575_OG0	941
BOD1_OG0005544	2163
boi_OG0007601	104
boi_OG0007603	35
boil_OG0012322	18
bol_OG0011238	1525
boly_OG0007153	0
BomBc1_OG0001623	12
BomBc2_OG0000769_OG0	506
BomBc3_OG0004769	1052
BomT3_OG0011469	1957
bon_OG0004934	1478
bond_OG0004726	1323
bonsai_OG0007008	1053
Boot_OG0006400	41
bor_OG0004967	1086
bora_OG0003911	39
BORCS5_OG0008208	1055
BORCS6_OG0011365	655
BORCS7_OG0007103	271
borr_OG0009292	99
boss_OG0005676	7695
botv_OG0006642	745
bou_OG0007819	1133
bowl_OG0008785	522
BoYb_OG0000400_OG0	25
br_OG0007659	10
br_OG0011928	1
Br140_OG0001629	997
brat_OG0001919	742
Brca2_OG0000883	425
Brd_OG0010852	0
CG7154_OG0009310	1667
Brd8_OG0002488	808
Bre1_OG0010209	1840
Brf_OG0005483	338
Brf_OG0005485	63
brk_OG0007975	831
brm_OG0009999	3822
Brms1_OG0008442	1118
Bro_OG0011272	0
brp_OG0000499_OG1	2879
l(3)72Ab_OG0009997	3342
bru1_OG0009737	97
bru1_OG0009738	784
bru2_OG0009740	6736
bru2_OG0011823	625
bru2_OG0012161	236
bru3_OG0010907	612
bru3_OG0011909	72
Bruce_OG0004896	9631
brun_OG0003663	1953
brv1_OG0000706_OG0	0
brv2_OG0010919	0
brv3_OG0011666	16
BRWD3_OG0005288	4577
brwl_OG0009277	1151
bs_OG0003002	246
bs_OG0006897	255
bsf_OG0001906_OG0	3073
Bsg_OG0009780	10471
Bsg25D_OG0003412_OG0	2389
bsh_OG0009110	1
bsk_OG0012344	4305
bt_OG0000537_OG1	46
BTBD9_OG0000546_OG0	1073
BtbVII_OG0011887	3438
btd_OG0007557	418
Btk29A_OG0001838	796
Btk29A_OG0011763	15
btl_OG0002041	43
btn_OG0004719	17
Btnd_OG0008611	4
btsz_OG0001035_OG1	675
btsz_OG0004581	72
btv_OG0003692	1243
btv_OG0009487	4137
btz_OG0005342	2650
Bub1_OG0001806_OG0	970
Bub3_OG0005120	848
BubR1_OG0000657_OG0	379
Buffy_OG0006561	429
bug_OG0006803	1591
Bug22_OG0009372	765
BuGZ_OG0008876	2154
CG8270_OG0010257	652
bun_OG0000556	2502
bun_OG0009749	3237
bur_OG0003683_OG0	2425
Burs_OG0001045_OG0	0
bves_OG0007497	708
bves_OG0007499	512
bw_OG0006000	3
bwa_OG0009122	218
bwa_OG0012525	228
Bx_OG0008666	11
Bx_OG0008667	324
Bx42_OG0007682	2603
by_OG0005550	3719
byn_OG0010803	0
bys_OG0007950	671
c-cup_OG0012143	7
c(3)G_OG0001464_OG0	550
c11.1_OG0007569	4137
c12.1_OG0007568	1609
c12.2_OG0007567	1955
C15_OG0002126_OG0	44
C1GalTA_OG0009799	919
C3G_OG0007801	2847
C901_OG0008027	11
ca_OG0005700	4673
Ca-alpha1D_OG0009140	4945
Ca-alpha1T_OG0003323	3498
Ca-beta_OG0009681	907
Ca-Ma2d_OG0009139	1354
CaBP1_OG0008860	3215
cac_OG0000605_OG0	738
cact_OG0009392	9616
cactin_OG0003129	1108
cad_OG0009437	50
Cad74A_OG0010922	49
Cad86C_OG0002368	3029
Cad87A_OG0001088_OG0	1360
Cad89D_OG0001058_OG0	2
Cad96Ca_OG0011497	770
Cad96Cb_OG0005172	0
Cad99C_OG0005704	259
CadN_OG0000277_OG1	50
Caf1-105_OG0002830	292
Caf1-180_OG0007408	292
Caf1-55_OG0001036	1391
cag_OG0001595_OG0	0
CAH1_OG0009192	16617
CAH13_OG0002843	0
CAH14_OG0002807	0
CAH15_OG0006256	0
CAH16_OG0000498_OG1	8
CAH2_OG0001000_OG0	3857
CAH3_OG0003177	2470
CAH5_OG0005796	4
CAH7_OG0000840	2544
CAH8_OG0004748	17
CAH9_OG0005622	68
CAHbeta_OG0002334	445
cal1_OG0002556_OG0	764
CalpA_OG0003035	4786
CalpB_OG0010971	2430
CalpC_OG0008186	328
Calr_OG0005564	27147
Cals_OG0013279_OG0	3604
Calx_OG0002139_OG0	70
Calx_OG0004417	2303
Calx_OG0004418	926
calypso_OG0006121	498
Cam_OG0012053	9343
CaMKI_OG0012767	8427
CaMKII_OG0013280	9605
Camp_OG0005907	731
Camta_OG0006364	1121
Camta_OG0006365	200
can_OG0004061_OG0	44
CanA1_OG0005778	83
CanB_OG0000231_OG0	1479
CanB_OG0000231_OG1	1381
Cand1_OG0009382	3029
CAP_OG0000587_OG0	9679
CAP_OG0012405	45
Cap-D2_OG0005121	391
Cap-D3_OG0009448	300
Cap-G_OG0002924	707
Cap-H2_OG0004906	1004
Capa_OG0005712	0
Caper_OG0009347	8845
Capr_OG0010138	2519
caps_OG0010156	1672
caps_OG0010157	1335
capt_OG0009025	4606
capu_OG0000612_OG0	419
car_OG0007437	594
CARPA_OG0007960	12
CARPB_OG0007554	9
CarT_OG0009432	7
cas_OG0004236	1
casp_OG0006502	2235
cass_OG0009476	7129
Cat_OG0003869	24227
cathD_OG0002862	22424
cato_OG0006491	0
Catsup_OG0009538	1458
caup_OG0009938	23
cav_OG0000654	284
caz_OG0003243_OG0	2835
cbc_OG0007265	718
Cbl_OG0002051_OG0	1551
CBP_OG0001721	125
CBP_OG0007971	145
Cbp20_OG0005066	685
Cbp53E_OG0006447	2095
Cbp80_OG0007913	731
Cbp80_OG0007915	756
Cbs_OG0003124	3741
cbs_OG0007263	975
cbt_OG0008760	5102
Cby_OG0004789	994
Cc2d2a_OG0002702	793
CCAP_OG0011467	6
CCAP-R_OG0000870	7
ccb_OG0012089	1
CCDC151_OG0011900	25
CCDC53_OG0009785	435
Ccdc58_OG0010399	343
Ccdc85_OG0008917	86
CCHa1_OG0004530	39
CCHa1-R_OG0006065	20
CCHa2_OG0002186_OG0	1080
CCHa2-R_OG0005836	203
Cchl_OG0004776	2827
CCKLR-17D1_OG0003334	15
CCKLR-17D1_OG0008675	1104
CCKLR-17D1_OG0011744	22
CCKLR-17D3_OG0008678	290
Ccm3_OG0005250	2294
Ccn_OG0010106	872
Ccn_OG0010107	1118
Ccn_OG0012179	470
Ccp84Ab_OG0000178_OG0	0
Ccp84Ac_OG0001349_OG0	0
Ccp84Ae_OG0002110_OG0	0
Ccp84Af_OG0000109_OG0	0
Ccp84Af_OG0000109_OG1	0
Ccp84Af_OG0000109_OG2	0
Ccp84Ag_OG0001348_OG0	0
Ccs_OG0006299	1211
CCT1_OG0002281_OG0	3912
CCT2_OG0003145	4291
CCT3_OG0004995	4326
CCT4_OG0000979	3774
CCT5_OG0006600	3758
CCT6_OG0008508	4131
CCT7_OG0004839	1360
CCT7_OG0004841	612
CCT8_OG0007117	6246
Ccz1_OG0010481	763
cd_OG0004708	16
CD98hc_OG0001357_OG0	7506
Cda4_OG0008701	9
Cda5_OG0008721	673
Cda9_OG0002707	0
CDase_OG0005749	867
cdc14_OG0009306	2772
Cdc16_OG0005493	668
Cdc23_OG0009421	380
Cdc27_OG0010426	1765
Cdc2rk_OG0006290	503
Cdc37_OG0011041	2868
Cdc42_OG0008268	2115
Cdc45_OG0007388	429
Cdc5_OG0011371	1622
CDC50_OG0008483	7857
Cdc6_OG0002054	118
Cdc7_OG0007729	1984
Cdep_OG0002087	2350
Cdep_OG0004159	2663
CdGAPr_OG0009111	1769
cdi_OG0000729	2280
cDIP_OG0004394	14459
Cdk1_OG0000555_OG0	202
Cdk12_OG0009875	1174
Cdk2_OG0002391	159
CDK2AP1_OG0008015	895
Cdk4_OG0006632	414
Cdk5_OG0002993	612
Cdk5alpha_OG0009389	5103
Cdk7_OG0001724	548
Cdk8_OG0010977	225
Cdk9_OG0007009	693
Cdlc2_OG0000234_OG1	4200
cdm_OG0002482	1855
Cds_OG0010549	3621
Ced-12_OG0009727	763
ced-6_OG0006366	7315
CenB1A_OG0004675	2117
CenG1A_OG0003595_OG0	3648
CenG1A_OG0009182	114
Cenp-C_OG0002322	619
Cep135_OG0009952	1296
Cep135_OG0009954	1261
cep290_OG0004127	2085
Cep89_OG0006812	1
Cep97_OG0008778	1587
cer_OG0012078	1162
Cerk_OG0004182	6605
cert_OG0011161	3004
Cf2_OG0008971	1373
Cfp1_OG0007571	735
CG5789_OG0004615	682
cg_OG0006533	4505
CG10000_OG0005395	0
CG10005_OG0004963	37
CG10011_OG0005399	1004
CG10013_OG0002410_OG0	0
CG10019_OG0008786	306
CG10026_OG0009081	162
CG10029_OG0004344	0
CG10031_OG0008792	66
CG10035_OG0004420	5545
CG10038_OG0001436_OG0	732
CG10041_OG0012259_OG0	0
CG10051_OG0007036	0
CG10053_OG0004336	301
CG10055_OG0004329	1766
CG10062_OG0007038	434
CG10063_OG0010284	8
CG10064_OG0010282	17
CG10068_OG0004321	1336
CG10073_OG0000065_OG2	6
CG10075_OG0010279	672
CG10077_OG0010277	34072
CG10082_OG0005964	13228
CG10086_OG0001355	36
CG10089_OG0010567	845
CG10098_OG0004320	2034
CG10104_OG0006132	0
CG10116_OG0010569	41
CG10126_OG0005023	11924
CG10132_OG0009091	3483
CG10137_OG0009093	3167
CG10139_OG0006151	811
CG10140_OG0010573	0
CG10147_OG0010256	204
CG10151_OG0006160	494
CG10154_OG0010575	1
CG10163_OG0010252	0
CG10164_OG0001489	3
CG10165_OG0011781	261
CG10171_OG0010163	507
CG10175_OG0005507	624
CG10177_OG0001079_OG0	0
CG10184_OG0005509	142
CG10185_OG0005203	1051
CG10189_OG0009087	445
CG10194_OG0009085	263
CG10195_OG0003572	514
CG10205_OG0006168	187
CG10208_OG0005527	248
CG10209_OG0006169	818
CG10211_OG0009505	712
CG10222_OG0010165	236
CG10226_OG0010249	795
CG10237_OG0003462	51884
CG1024_OG0004294	614
CG10252_OG0011517	1
CG10254_OG0002565	3439
CG10257_OG0006606	3077
CG10264_OG0005208	31
CG10265_OG0006935	181
CG10274_OG0003940	1137
CG10280_OG0004257	0
CG10283_OG0001907_OG0	449
CG10286_OG0004292	457
CG10298_OG0004288	0
CG10300_OG0005516	1
CG10301_OG0005515	0
CG10307_OG0005957	121
CG10311_OG0004972	1433
CG10317_OG0004974	2
CG10321_OG0005965	2724
CG10324_OG0004994	535
CG10332_OG0005992	1
CG10333_OG0009507	1764
CG10336_OG0009516	90
CG10337_OG0009096	1410
CG10338_OG0009517	592
CG10339_OG0006873	1005
CG10340_OG0001059_OG0	1850
CG10341_OG0009518	215
CG10343_OG0009520	370
CG10344_OG0007020	131
CG10345_OG0002430_OG0	17908
CG10347_OG0000607_OG0	256
CG10348_OG0003704	133
CG10352_OG0008207	2
CG10353_OG0008206	1432
CG10357_OG0010470	38209
CG10359_OG0010469	1225
CG10361_OG0010014	20
CG10362_OG0008202	1853
CG10365_OG0005518	1268
CG10366_OG0009102	816
CG10375_OG0005526	994
CG10376_OG0009519	1197
CG10383_OG0001909	2287
CG10384_OG0007018	2
CG10405_OG0004983	32
CG10407_OG0005207	20
CG10413_OG0003703_OG0	1614
CG10417_OG0013094	2291
CG10418_OG0010832	420
CG10425_OG0002500	1255
CG10428_OG0001263_OG0	288
CG10431_OG0001914	228
CG10433_OG0006904	507
CG10435_OG0002296_OG0	1093
CG10444_OG0007082	788
CG10445_OG0001356	263
CG10459_OG0001605_OG0	0
CG10462_OG0009105	759
CG10463_OG0009108	574
CG10466_OG0012145	349
CG10467_OG0010233	843
CG10469_OG0010232	90
CG10470_OG0009541	1124
CG10472_OG0000811_OG0	1429
CG10479_OG0010225	911
CG10481_OG0009114	1
CG10483_OG0010221	911
CG10486_OG0010219	6
CG10492_OG0009544	1260
CG10494_OG0006908	349
CG10495_OG0009546	261
CG10505_OG0006927	19
CG10508_OG0010314	6739
CG10510_OG0003948	6
CG10513_OG0005163	6662
CG10514_OG0005162	86
CG10516_OG0009998	284
CG10527_OG0002810_OG0	13492
CG10543_OG0006262	5073
CG10550_OG0000747	11070
CG10555_OG0008527	934
CG10561_OG0009552	1365
CG10565_OG0010321	1754
CG10576_OG0010200	2689
CG10581_OG0010326	7
CG10584_OG0010328	251
CG10587_OG0000094_OG0	0
CG10587_OG0000094_OG1	0
CG10587_OG0000094_OG2	0
CG10589_OG0003950	0
CG10591_OG0010195	4
CG10597_OG0003317	0
CG10598_OG0011740	0
CG10600_OG0009530	4598
CG10602_OG0009532	3901
CG10616_OG0010838	1744
CG10621_OG0001911	14
CG10623_OG0001912	655
CG10628_OG0009107	543
CG10631_OG0001241	3606
CG10646_OG0009949	601
CG10654_OG0009947	37
CG10657_OG0009951	711
CG10660_OG0010840	441
CG10663_OG0010839	467
CG10669_OG0005156	307
CG10674_OG0010603	915
CG10680_OG0003577	2210
CG10681_OG0009950	286
CG10700_OG0011812	0
CG10702_OG0009548	931
CG10710_OG0010908	162
CG10713_OG0010576	179
CG10725_OG0010574	0
CG10730_OG0000951	15
CG10731_OG0006517	294
CG10737_OG0006638	22263
CG10738_OG0010568	260
CG1074_OG0007339	820
CG10747_OG0009127	886
CG10748_OG0011855_OG0	0
CG10749_OG0003913_OG0	0
CG10750_OG0009561	3
CG10752_OG0010150_OG0	0
CG10761_OG0008304	4
CG1077_OG0004263	0
CG10793_OG0003237	2
CG10795_OG0006915	464
CG10799_OG0003081	16
CG10801_OG0012112	7
CG10802_OG0008133	1713
CG10803_OG0008134	479
CG10804_OG0008132	1575
CG10809_OG0010976	628
CG10814_OG0007257	0
CG10822_OG0007072	0
CG10839_OG0009144	0
CG10841_OG0002198_OG0	3
CG10853_OG0003980_OG0	0
CG10859_OG0009209	0
CG10862_OG0002017_OG1	6295
CG10863_OG0010486	2685
CG10863_OG0012194_OG0	22
CG10864_OG0005043	240
CG10866_OG0010485	799
CG10874_OG0003457	5336
CG10877_OG0002385_OG0	44
CG10887_OG0002183_OG0	0
CG10898_OG0002547	565
CG1090_OG0003105_OG0	1160
CG10903_OG0002293_OG0	186
CG10904_OG0011634	320
CG10907_OG0001984_OG0	661
CG10909_OG0005022	0
CG10910_OG0006092	156
CG10911_OG0006095	1937
CG10912_OG0000471	416
CG10914_OG0006109	440
CG10919_OG0001352	0
CG1092_OG0001161_OG0	11
CG10920_OG0007959	0
CG10927_OG0006710	166
CG10931_OG0006071	2
CG10932_OG0007954	1019
CG10934_OG0002756_OG0	3
CG10939_OG0005908	12166
CG10947_OG0009415	388
CG10948_OG0009927	2183
CG10949_OG0009416	556
CG10950_OG0012279	3
CG10958_OG0001743	349
CG10959_OG0008299	194
CG10962_OG0007748	137
CG10970_OG0003173	23
CG10973_OG0012539	570
CG10979_OG0004244	972
CG10984_OG0009934	634
CG10996_OG0008249	67
CG11000_OG0004245	189
CG11007_OG0003037	532
CG11018_OG0007064	0
CG11029_OG0001270	21
CG1103_OG0003103_OG0	282
CG11030_OG0003728	914
CG11034_OG0001268	316
CG11035_OG0002292_OG0	554
CG11041_OG0001654	39
CG11044_OG0007073	102
CG1105_OG0004314	1011
CG11050_OG0009604	2512
CG11060_OG0006765	3
CG11068_OG0011716	14
CG11069_OG0004655	258
CG11076_OG0001759	1339
CG11077_OG0000549_OG0	0
CG11085_OG0008456	0
CG11089_OG0004653	282
CG11095_OG0003249	375
CG11099_OG0007074	1471
CG11103_OG0003250	684
CG11106_OG0012330	0
CG11109_OG0001964	419
CG11110_OG0006619	275
CG11123_OG0006752	509
CG11125_OG0006747	1175
CG11127_OG0006744	542
CG1113_OG0004171	191
CG11131_OG0001957_OG0	4
CG11134_OG0003251	483
CG11141_OG0006745	2154
CG11145_OG0006754	0
CG11147_OG0003729	20558
CG11149_OG0003730	7
CG11151_OG0008256	7073
CG11159_OG0006283	1
CG1116_OG0004164	1637
CG11162_OG0008263	2
CG11168_OG0004657	1244
CG11170_OG0006462	495
CG11178_OG0003327	856
CG11180_OG0006625	773
CG11191_OG0007189	9829
CG11192_OG0007095	0
CG11200_OG0007088	9879
CG11211_OG0012938	24
CG11226_OG0012166_OG0	5
CG11227_OG0007505	0
CG1124_OG0002090	2291
CG11241_OG0003815_OG0	0
CG11247_OG0009861	479
CG11248_OG0003830_OG0	232
CG11249_OG0009864	1
CG11251_OG0001998	0
CG11257_OG0007039	439
CG11263_OG0001789	9
CG11267_OG0011856	1838
CG11269_OG0006458	1
CG11275_OG0002906	3528
CG11279_OG0003924_OG0	455
CG11286_OG0004361	0
CG1129_OG0002085	2149
CG11291_OG0003029	5
CG11294_OG0007761	0
CG11298_OG0007031	0
CG11309_OG0010303	2326
CG11317_OG0012026	320
CG11318_OG0000756	6
CG11319_OG0009603	344
CG11327_OG0009628	0
CG11333_OG0002657_OG0	0
CG11334_OG0005804	812
CG11342_OG0011920	45
CG11345_OG0011138	0
CG11349_OG0011131	0
CG11353_OG0011127	43
CG11356_OG0008477	157
CG11357_OG0011126	1383
CG1136_OG0010499	247
CG11367_OG0000806_OG0	22
CG11369_OG0011699	0
CG1137_OG0004303	24
CG11370_OG0003817_OG0	0
CG11377_OG0008723	1481
CG11378_OG0007395	196
CG11379_OG0007397	0
CG11380_OG0007400	96
CG11381_OG0007402	1
CG11382_OG0007404	20
CG11384_OG0007396	3
CG1139_OG0004077	7
CG11391_OG0001026_OG0	38746
CG11396_OG0010345	859
CG11398_OG0007405	389
CG11403_OG0007406	467
CG11404_OG0012169	0
CG11406_OG0006889	4
CG11409_OG0007766	44
CG11413_OG0011575	6
CG11414_OG0006019	2942
CG11417_OG0007590	779
CG1142_OG0012974	510
CG11425_OG0009823	376
CG11426_OG0009824	4197
CG1143_OG0011104	732
CG11436_OG0003200	308
CG11437_OG0009825	0
CG11438_OG0009826	39
CG11447_OG0004515	676
CG11449_OG0000981_OG1	2
CG11453_OG0001027_OG0	6423
CG11454_OG0001792	441
CG11456_OG0003951	456
CG11459_OG0000135_OG1	4
CG1146_OG0011093	625
CG11470_OG0000857	6
CG11474_OG0005934	1765
CG11475_OG0005935	45
CG11498_OG0001515	2
CG11504_OG0002630	692
CG11523_OG0009832	277
CG11529_OG0010828	2522
CG11537_OG0010640	2449
CG11550_OG0002660	27666
CG11560_OG0010817	616
CG11562_OG0008742	492
CG11563_OG0002662	526
CG11566_OG0007496	57
CG11570_OG0004027	0
CG11581_OG0008240	0
CG11583_OG0010538	713
CG11584_OG0008239	0
CG11585_OG0012335	0
CG11586_OG0010534	577
CG11590_OG0001741	684
CG11593_OG0010497	1318
CG11594_OG0010492	97
CG11596_OG0007629	576
CG11601_OG0008739	605
CG11608_OG0000142_OG0	3
CG1161_OG0004180	3220
CG11617_OG0008731	40
CG11619_OG0003864_OG0	0
CG11626_OG0011450	7
CG11629_OG0003739	0
CG11630_OG0009580	1
CG11634_OG0009583	0
CG11635_OG0007156	16
CG11638_OG0007387	375
CG11655_OG0001745_OG0	3012
CG11656_OG0005013	78
CG11658_OG0010025	1467
CG11663_OG0012087	0
CG11664_OG0011395	0
CG11666_OG0012316	0
CG11668_OG0002452	5
CG11670_OG0005008	2
CG11672_OG0004805	0
CG11674_OG0008231	79
CG11679_OG0008511	434
CG11686_OG0002448_OG0	276
CG11693_OG0004810	7
CG11694_OG0000225_OG0	0
CG11694_OG0000225_OG1	10
CG11695_OG0007879	793
CG11696_OG0007880	726
CG11698_OG0002319_OG0	1
CG11699_OG0007882	1217
CG11703_OG0002165_OG0	0
CG11710_OG0001691_OG0	1158
CG1172_OG0004189	1221
CG11722_OG0001391	558
CG11723_OG0003571	439
CG11726_OG0010048	0
CG11737_OG0001419_OG0	1776
CG11741_OG0001420_OG0	0
CG11752_OG0007995	1783
CG11755_OG0000851	212
CG11756_OG0007997	0
CG11760_OG0004826	308
CG11768_OG0004832	2128
CG11771_OG0005200	2517
CG11777_OG0006309	531
CG11779_OG0004481	1180
CG11786_OG0012799	1
CG11788_OG0007083	193
CG11790_OG0005187	3181
CG11791_OG0012008	4168
CG11807_OG0003009_OG0	769
CG11808_OG0006841	564
CG11811_OG0004058	788
CG11816_OG0008636	2
CG11835_OG0000264_OG0	17699
CG11835_OG0000264_OG1	308
CG11837_OG0005082	158
CG11841_OG0005083	335
CG11842_OG0000856_OG1	50
CG11843_OG0011490	18
CG11852_OG0002502_OG0	62
CG11854_OG0005171	635
CG11857_OG0005167	2055
CG11858_OG0005166	474
CG11878_OG0000055_OG0	3
CG11878_OG0000055_OG1	34
CG11878_OG0000055_OG2	445
CG11882_OG0005094	191
CG11883_OG0006313	1251
CG11885_OG0003355	805
CG11892_OG0005161	65
CG11893_OG0000039_OG2	319
CG11899_OG0005100	3805
CG11902_OG0005155	455
CG11906_OG0001618	586
CG11911_OG0008747	773
CG11912_OG0008746	12
CG11920_OG0005183	603
CG11927_OG0003556	999
CG11929_OG0011773	0
CG11961_OG0001155_OG0	1766
CG11964_OG0004848	384
CG11970_OG0004849	1868
CG11975_OG0004850	1541
CG11977_OG0012457_OG0	0
CG11980_OG0002337	199
CG11983_OG0004852	138
CG11986_OG0004855	177
CG11997_OG0004862	11
CG11999_OG0004179	1755
CG12003_OG0004112	4
CG12004_OG0011286	5382
CG12009_OG0010662	1
CG12010_OG0010671	136
CG12011_OG0011025	1
CG12012_OG0010672	806
CG12016_OG0010666	3086
CG12017_OG0010661	74
CG12020_OG0011042	2
CG12024_OG0011050	854
CG12025_OG0011053	1457
CG12035_OG0011029	0
CG12038_OG0011331	727
CG12054_OG0000497	2611
CG12056_OG0003138	770
CG12057_OG0003139	3
CG12061_OG0000938_OG0	2
CG12065_OG0007412	3495
CG12069_OG0001519	0
CG12071_OG0011553	558
CG12071_OG0013484	537
CG12075_OG0007754	4970
CG1208_OG0004248	137
CG12081_OG0007411	1048
CG12084_OG0011296	2421
CG12091_OG0011293	2763
CG12093_OG0011111	2250
CG12096_OG0008559	1103
CG12099_OG0011289	7221
CG12104_OG0011284	424
CG12105_OG0004111	350
CG12106_OG0007586	202
CG12107_OG0006719	508
CG12111_OG0007413	3
CG12112_OG0012598_OG0	107
CG12115_OG0007587	0
CG12116_OG0008625	58
CG12118_OG0007585	1062
CG12121_OG0007579	4260
CG12123_OG0003325	442
CG12128_OG0002879	796
CG12129_OG0002878	874
CG1213_OG0002105	191
CG12134_OG0006319	163
CG12147_OG0004192	0
CG12155_OG0003210	1427
CG12159_OG0002860	775
CG12164_OG0006760	0
CG12170_OG0002098	1044
CG12171_OG0004222	1763
CG12173_OG0004172	786
CG12177_OG0008262	317
CG1218_OG0002103	660
CG12182_OG0011099	180
CG12194_OG0008975	1736
CG12204_OG0001687	190
CG12206_OG0008131	25
CG12209_OG0002818	39
CG12213_OG0002418	2587
CG12219_OG0007713	799
CG12224_OG0000651_OG1	181
CG12231_OG0003119	0
CG12236_OG0008414	1001
CG12237_OG0007424	1413
CG12239_OG0001754	13
CG12241_OG0001396	712
CG12253_OG0011818	351
CG12256_OG0004947	111
CG12259_OG0005539	769
CG12268_OG0005336	4417
CG1227_OG0004337	460
CG12278_OG0004413	0
CG12279_OG0004445	419
CG12288_OG0009457	41
CG12289_OG0010046	0
CG12290_OG0002618	9149
CG12299_OG0009634	810
CG12301_OG0001981	400
CG12307_OG0009694	0
CG1231_OG0011372	123
CG12316_OG0009955	1157
CG12320_OG0005053	198
CG12321_OG0001064_OG0	1579
CG12325_OG0002854	433
CG1233_OG0011370	1607
CG1234_OG0004335	668
CG12341_OG0002848	497
CG12343_OG0002853	878
CG12344_OG0002855	5065
CG12355_OG0012373	144
CG1236_OG0002100	1330
CG12362_OG0000821_OG0	0
CG12374_OG0007223	996
CG12375_OG0009777	1108
CG12379_OG0008514	56
CG12384_OG0006229	2805
CG1239_OG0004237	177
CG12395_OG0001736	0
CG12398_OG0008359	9
CG12402_OG0002224_OG0	90
CG12420_OG0002594_OG0	34
CG12426_OG0005340	0
CG12438_OG0003802	0
CG12439_OG0009296	0
CG12446_OG0001786_OG0	2
CG12448_OG0009145	0
CG1246_OG0011105	37
CG12464_OG0011955	0
CG12470_OG0007846	0
CG12479_OG0008243	0
CG12480_OG0008242	0
CG12481_OG0008237	0
CG12490_OG0000233_OG1	0
CG12496_OG0007599	6
CG12498_OG0008105	2
CG12499_OG0002285_OG0	424
CG12502_OG0011339	2
CG12507_OG0008176	6
CG12511_OG0009568	0
CG12516_OG0005410	1
CG12517_OG0009649	16
CG12520_OG0010149	16
CG12521_OG0012944	2
CG12531_OG0008272	219
CG12535_OG0008128	0
CG12539_OG0008363	0
CG12540_OG0008220	11
CG12541_OG0007825	578
CG12560_OG0012234	1081
CG12567_OG0012740	3234
CG12576_OG0001784_OG0	2896
CG12581_OG0001679_OG0	4499
CG12589_OG0011424	20
CG12590_OG0011977	0
CG12594_OG0005596	51
CG12607_OG0011139	1
CG12609_OG0008677	0
CG12617_OG0003653	1
CG12620_OG0009462	0
CG12637_OG0008050	1
CG12643_OG0007518	1947
CG1265_OG0010531	473
CG12655_OG0000445_OG2	2733
CG12659_OG0007410	479
CG12661_OG0007749	2
CG12662_OG0007747	0
CG12672_OG0007868	156
CG12674_OG0003570	0
CG12679_OG0001731_OG0	0
CG12680_OG0001718	0
CG12682_OG0012323	0
CG12691_OG0007931	0
CG12692_OG0000634_OG0	154
CG12693_OG0012106	1
CG12698_OG0008169	1
CG12699_OG0000230_OG1	3
CG12702_OG0001192	54
CG12708_OG0000271_OG0	15
CG12708_OG0000271_OG0.2	43
CG1271_OG0010635	679
CG12713_OG0003881_OG0	83
CG12716_OG0008438	3
CG12723_OG0008557	291
CG12728_OG0000928_OG0	378
CG12729_OG0011725	3
CG1273_OG0010536	26
CG12730_OG0007375	904
CG12744_OG0000893	80
CG12746_OG0004208	3085
CG1275_OG0011072	1715
CG12768_OG0001283_OG0	120
CG12769_OG0007187	147
CG12773_OG0003140	979
CG12782_OG0012281	8
CG12783_OG0000743_OG0	33
CG12784_OG0005236	0
CG12795_OG0008825	953
CG12811_OG0002240	626
CG12817_OG0002595_OG0	202
CG12818_OG0004897	428
CG12822_OG0001599	2527
CG12825_OG0001130_OG1	24
CG12826_OG0002951	25
CG12828_OG0011622	0
CG12831_OG0011623_OG0	0
CG12836_OG0002963_OG0	33
CG12848_OG0006045	510
CG12849_OG0011577	9
CG12851_OG0005862	470
CG12857_OG0006163	1
CG12860_OG0006154	2
CG12861_OG0006153	0
CG12862_OG0011585_OG0	0
CG12863_OG0011584	462
CG12866_OG0002772	1
CG12868_OG0001564	1016
CG12869_OG0006145	444
CG12869_OG0006146	202
CG12877_OG0001472_OG0	49
CG1288_OG0001350	0
CG12880_OG0005345	11
CG12883_OG0001474	438
CG12885_OG0001477	3983
CG12895_OG0006308	1048
CG12909_OG0002821	145
CG12910_OG0006305	513
CG12911_OG0006304	4
CG12914_OG0002819	0
CG12917_OG0002815	6
CG12920_OG0006291	2
CG12926_OG0006349	73
CG12929_OG0006357	222
CG12934_OG0006315	8
CG12935_OG0002846	612
CG12942_OG0001596_OG0	44
CG12945_OG0004570	672
CG12947_OG0004568	22
CG12948_OG0004558	271
CG12963_OG0001641_OG0	4
CG12964_OG0002996_OG0	0
CG12970_OG0006808	88
CG12971_OG0010294	1
CG12974_OG0010307	154
CG12983_OG0010332	0
CG12984_OG0003949	1
CG12985_OG0000915	18
CG12986_OG0011685	3
CG1299_OG0000523_OG0	10146
CG12990_OG0007696	4
CG12991_OG0007703	3649
CG12992_OG0011688	26
CG12994_OG0007707	3
CG12995_OG0008599	0
CG12998_OG0011739	0
CG13000_OG0011738	0
CG13001_OG0008580	375
CG13002_OG0008577	448
CG13003_OG0008572	111
CG13004_OG0008570	79
CG13005_OG0008567	120
CG13008_OG0008305	18
CG13010_OG0003260	0
CG13012_OG0008317	2416
CG13014_OG0008547	499
CG13016_OG0006536	254
CG13018_OG0006537	154
CG13021_OG0003241	2
CG13022_OG0010698	21
CG13023_OG0010699	1
CG13024_OG0010708	215
CG13026_OG0010716	29
CG13028_OG0004010	1
CG13031_OG0012200	592
CG13032_OG0004014_OG0	0
CG13033_OG0010736	1
CG13038_OG0010761	0
CG13039_OG0010762	0
CG1304_OG0000265_OG0	23
CG1304_OG0000265_OG1	42
CG13040_OG0010763	1
CG13041_OG0000280_OG0	0
CG13041_OG0000280_OG0.2	0
CG13042_OG0010767	0
CG13043_OG0000281_OG0	0
CG13043_OG0000281_OG1	0
CG13044_OG0010768	0
CG13045_OG0000814	0
CG13046_OG0010771	0
CG13047_OG0010772	0
CG13048_OG0010773	0
CG13049_OG0010774	0
CG13051_OG0011898	0
CG13053_OG0010778	0
CG13054_OG0010779	0
CG13055_OG0010780	19
CG13056_OG0010757	0
CG13058_OG0004021	0
CG13059_OG0010764	0
CG13062_OG0010766	0
CG13064_OG0010775	2
CG13065_OG0010776	0
CG13066_OG0012201	2
CG13068_OG0002030_OG1	0
CG13069_OG0004022	0
CG1307_OG0004308	1190
CG13070_OG0012202	0
CG13071_OG0011899	0
CG13073_OG0012731_OG0	0
CG13074_OG0010797	437
CG13075_OG0000216_OG0	9
CG13075_OG0000216_OG1	3
CG13077_OG0009097	129
CG13078_OG0003575_OG0	0
CG13081_OG0003574	0
CG13082_OG0009094	52
CG13083_OG0009084	15
CG13084_OG0009083	23
CG13085_OG0001922	34
CG13086_OG0003709	3
CG13088_OG0001266	169
CG1309_OG0010533	4420
CG13096_OG0003720	602
CG13097_OG0001923	501
CG13101_OG0009304	4351
CG13102_OG0009298	19
CG13108_OG0009295	547
CG13110_OG0011792	0
CG13113_OG0001247_OG0	0
CG13114_OG0009279	1
CG13116_OG0001878	540
CG13123_OG0001877	129
CG13124_OG0003502	5016
CG13126_OG0003515	463
CG13127_OG0001844	0
CG13131_OG0000790_OG0	0
CG13133_OG0003525	614
CG1314_OG0011674	1
CG13144_OG0009363	4
CG13148_OG0007214	3
CG13151_OG0006215	187
CG13154_OG0006206	2
CG13155_OG0006196	1
CG13157_OG0002779	0
CG1316_OG0000430_OG0	2954
CG13168_OG0006184	12
CG1317_OG0011084	9041
CG13170_OG0006182	1
CG13171_OG0006180	0
CG13177_OG0012831	260
CG13185_OG0002928	512
CG13186_OG0006594	0
CG13192_OG0006567	458
CG13193_OG0006565	0
CG13196_OG0006560	0
CG13197_OG0006563	727
CG13202_OG0001123_OG0	41
CG13203_OG0006235	354
CG13204_OG0006233	972
CG13215_OG0002793_OG0	0
CG13216_OG0001568_OG0	0
CG13218_OG0002791_OG0	0
CG13220_OG0001573_OG0	0
CG13223_OG0001571_OG0	0
CG13226_OG0002794_OG0	4
CG13227_OG0006218_OG0	0
CG13228_OG0011587_OG0	0
CG13229_OG0002786_OG0	10
CG13229_OG0002787_OG0	661
CG13231_OG0006217	5
CG13239_OG0009815	7
CG1324_OG0007509	0
CG13243_OG0009147	0
CG13247_OG0010378	2
CG13248_OG0010371	1035
CG13250_OG0011870	0
CG13251_OG0010355	2295
CG13252_OG0003952	503
CG13258_OG0009399	19
CG13272_OG0008882	1
CG13280_OG0008881	1
CG13282_OG0008887	4
CG13285_OG0010583	594
CG13287_OG0010216	0
CG13288_OG0010220	2
CG13293_OG0003937	546
CG13295_OG0010231	920
CG13297_OG0010242	0
CG13299_OG0011864	8
CG13300_OG0003943	173
CG13305_OG0011196	5
CG13306_OG0011204	8
CG13308_OG0004102	2
CG13309_OG0011211	25
CG13310_OG0011207	0
CG13312_OG0011210	0
CG13313_OG0004105_OG0	4
CG13314_OG0011224	32
CG13315_OG0011237	67
CG13318_OG0004834	7066
CG13319_OG0006667	262
CG13321_OG0006673	226
CG13326_OG0006545	1
CG13330_OG0007271	0
CG13331_OG0007273	119
CG13332_OG0007274	691
CG13334_OG0007281	9
CG13337_OG0011662	53
CG13339_OG0007296	595
CG13344_OG0007304	704
CG13358_OG0007351	1289
CG13359_OG0012499	45
CG13360_OG0010145	129
CG13361_OG0003189	7
CG13362_OG0007862	5
CG13364_OG0001174_OG0	2
CG13365_OG0007831	1041
CG13367_OG0003188_OG0	649
CG13369_OG0003181	1994
CG13375_OG0007847	12
CG13377_OG0007849	130
CG13380_OG0010135	14
CG13384_OG0003473	1164
CG13385_OG0012520	0
CG13386_OG0003471	0
CG1339_OG0006721	19
CG13390_OG0003479	289
CG13392_OG0003476	304
CG13397_OG0003469	110
CG13398_OG0003468	392
CG13403_OG0008236	27
CG13404_OG0008224	263
CG13405_OG0011376	4
CG13407_OG0004768	2
CG13408_OG0004770	280
CG13409_OG0004775	1526
CG13423_OG0007099	30
CG13426_OG0011654	0
CG13427_OG0003049	7
CG13428_OG0007100	15309
CG13430_OG0001658	947
CG13436_OG0006622	15
CG13437_OG0006285	1599
CG13438_OG0006243	0
CG1344_OG0012226	716
CG13442_OG0006244	2
CG13443_OG0006248	0
CG13445_OG0003880	1
CG13449_OG0009980	120
CG13454_OG0003875_OG0	0
CG13455_OG0009966	2
CG13457_OG0001288	6
CG13458_OG0004037	22
CG13460_OG0010841	5
CG13465_OG0000343_OG0	0
CG13471_OG0004048	0
CG13473_OG0010860	0
CG13474_OG0004049	0
CG13476_OG0012898	0
CG13481_OG0000339_OG0	44
CG13481_OG0000339_OG1	0
CG13484_OG0010886	253
CG13488_OG0001544_OG1	4
CG13492_OG0005946	263
CG13501_OG0005936	2
CG13502_OG0005931	232
CG13502_OG0012991	8
CG13506_OG0007028	1529
CG13510_OG0006998	686
CG13511_OG0006997	11
CG13516_OG0006995	332
CG13526_OG0006986	0
CG13527_OG0006984	1
CG13531_OG0006978	1051
CG13532_OG0006975	446
CG13538_OG0005981	0
CG13539_OG0012044	0
CG1354_OG0007555	4012
CG13541_OG0012280	0
CG13544_OG0005976	0
CG13545_OG0012580	1
CG13551_OG0000540_OG1	9010
CG13551_OG0012048	2206
CG13557_OG0012477	0
CG13558_OG0001556	0
CG13559_OG0012047	0
CG13561_OG0011643	9
CG13562_OG0011631	32
CG13575_OG0006892	2
CG13577_OG0001150_OG0	2
CG13578_OG0006898	4373
CG13579_OG0006013	2
CG1358_OG0006724	4860
CG13581_OG0002746	3
CG13585_OG0011574	6699
CG13587_OG0006025	82
CG13594_OG0006033	6
CG13599_OG0005537	24
CG1360_OG0006725	111
CG13601_OG0005534	731
CG13603_OG0005332	2728
CG13605_OG0005319	1138
CG13606_OG0005306	181
CG13607_OG0005318	18
CG13609_OG0012982	31
CG13613_OG0005278	0
CG13614_OG0002525_OG0	0
CG13615_OG0002524	0
CG13616_OG0005272	2
CG13618_OG0005267	70
CG13622_OG0005268	380
CG13623_OG0005265	626
CG13625_OG0004618	868
CG13627_OG0004629	81
CG13630_OG0004630	1170
CG13631_OG0004635	664
CG13634_OG0004637	3
CG13641_OG0004650	5
CG13643_OG0002274	11
CG13653_OG0002504	0
CG13654_OG0005174	725
CG13663_OG0011496	486
CG13667_OG0004090_OG0	306
CG13670_OG0011168	0
CG13671_OG0004086_OG0	485
CG13675_OG0000560_OG2	0
CG13676_OG0003984	28
CG13678_OG0000129_OG3	0
CG1368_OG0008241	2
CG13685_OG0010463	791
CG13689_OG0008772	153
CG13690_OG0008752	50
CG13692_OG0008754	13
CG13698_OG0010125	2784
CG13699_OG0003907_OG0	2
CG13705_OG0010610	27
CG13707_OG0010613	53
CG13708_OG0010614	40
CG1371_OG0006292	2175
CG13711_OG0010618	0
CG13712_OG0010619	0
CG13713_OG0010620	0
CG13716_OG0010627	19
CG13720_OG0004084	0
CG13721_OG0012208	2
CG13722_OG0011130	24
CG13723_OG0010915	0
CG13724_OG0010917	0
CG13725_OG0010918	0
CG13727_OG0004055	0
CG13728_OG0010923	1
CG13731_OG0011910	13
CG13733_OG0010089	0
CG13738_OG0011907	2
CG13739_OG0002891	55
CG13743_OG0006405	249
CG13744_OG0006409	0
CG13747_OG0006408	1
CG13748_OG0006626	12
CG13751_OG0001660_OG0	508
CG13760_OG0007606	1151
CG13766_OG0009602	388
CG13771_OG0009612	24
CG13775_OG0003750_OG0	77
CG13784_OG0000956_OG0	1210
CG13786_OG0003631	0
CG13796_OG0001883_OG0	1217
CG13801_OG0000219_OG0	0
CG13801_OG0000219_OG1	1
CG13806_OG0011077	0
CG13807_OG0011075	256
CG13810_OG0011066	1
CG13813_OG0010189	65
CG13829_OG0011464	1
CG13833_OG0004687	2587
CG13837_OG0002276	0
CG13838_OG0011993	0
CG13841_OG0004694	503
CG13842_OG0004706	13
CG13847_OG0004737	18
CG13850_OG0004743	642
CG13855_OG0004744	52
CG13856_OG0004745	462
CG13857_OG0004746	3
CG13862_OG0004760	1
CG13868_OG0007089	10036
CG13868_OG0013578	1603
CG13869_OG0007075	29
CG1387_OG0008528	77
CG13870_OG0007093	4
CG13871_OG0003047	286
CG13872_OG0007071	0
CG13875_OG0011381	266
CG13876_OG0001334_OG0	116
CG13877_OG0011937	39
CG13884_OG0000403_OG0	0
CG13887_OG0011343	6327
CG13891_OG0002060	1
CG13893_OG0011360	3520
CG13894_OG0004129	96
CG13895_OG0004128	472
CG13901_OG0011344	420
CG13907_OG0011337	4583
CG13912_OG0011325	15
CG13917_OG0011285	5946
CG13919_OG0011274	170
CG13920_OG0011271	492
CG13921_OG0011032	206
CG13924_OG0011054	315
CG13926_OG0011282	675
CG13928_OG0011279	6720
CG13930_OG0011024	41
CG13931_OG0004073	2
CG13933_OG0011036	2040
CG13937_OG0011056	6502
CG13949_OG0003375	559
CG13950_OG0003376	225
CG13954_OG0006374	677
CG13955_OG0002890_OG0	10
CG13962_OG0012240	7
CG13970_OG0009133_OG0	0
CG13972_OG0005361	7
CG13983_OG0002696	5
CG13991_OG0000661_OG1	4
CG13992_OG0002070_OG0	5
CG13994_OG0011942	690
CG13995_OG0000538_OG0	1258
CG13999_OG0000662_OG0	346
CG14005_OG0001926	417
CG14006_OG0001927	0
CG14007_OG0009567	12
CG14011_OG0003731	1219
CG14013_OG0003734	2
CG14014_OG0009443	4
CG14015_OG0009446	316
CG14017_OG0003733	0
CG14020_OG0003686	1025
CG14022_OG0008831	110
CG14024_OG0003410_OG0	75
CG14034_OG0008836	1
CG14036_OG0008842	4
CG14042_OG0001816	229
CG14043_OG0003425	1058
CG14044_OG0008964	827
CG14050_OG0000684	31
CG14052_OG0007777	4
CG14053_OG0012099	1
[truncated: 9,910 more rows]
