# Supplementary material for: Evolution of chemosensory tissues and cells across ecologically diverse Drosophilids
Source: Nat Commun. 2024 Feb 5;15:1047. doi: 10.1038/s41467-023-44558-4 (PMC10844241; doi:10.1038/s41467-023-44558-4)
Supplement: Supplementary file 18 — Supplementary Data 15 [file 41467_2023_44558_MOESM18_ESM.zip › all_count_tables_renamed/SUZA7OV_counts_trim_genes_FBids_1_1_sorted.txt]

128up_OG0006588	1535
14-3-3epsilon_OG0002478	7634
14-3-3epsilon_OG0001126_OG1	24130
140up_OG0004534	371
18w_OG0003044	1141
26-29-p_OG0010897	12032
2mit_OG0000576_OG0	11
5-HT1A_OG0006644	81
5-HT1B_OG0006647	45
5-HT2A_OG0000287_OG0	3
5-HT2B_OG0011472	5
5-HT7_OG0005777	48
5PtaseI_OG0005188	510
7B2_OG0004187	107
a_OG0006460	933
a10_OG0010691	4
a5_OG0009037	0
a6_OG0007651	192
AANATL2_OG0003640	149
AANATL4_OG0000091_OG1	0
AANATL7_OG0007605	6
Aasdh_OG0001831	103
Aatf_OG0001947	323
aay_OG0011265	4981
ab_OG0009683	112
ab_OG0009684	78
ABCB7_OG0011281	2100
Pmp70_OG0003257	4610
Abd-B_OG0005000	3280
Abi_OG0002227_OG0	690
Abl_OG0010722	1782
abo_OG0009656	336
Abp1_OG0010565	621
abs_OG0003097	717
ac_OG0007843	0
Ac13E_OG0008321	1352
Ac3_OG0009573	46
Ac78C_OG0010320	247
Acam_OG0000252_OG0	0
Acam_OG0000252_OG1	0
Acam_OG0005131	0
CG9149_OG0011313	1833
Acbp1_OG0009246	771
Acbp2_OG0010415	7555
Acbp4_OG0000311_OG0	171
Acbp4_OG0000311_OG1	2
Acbp6_OG0010414	1
ACC_OG0007193	68574
AcCoAS_OG0000812	23730
Ace_OG0000652_OG0	65
Acer_OG0000953_OG0	1218
Acer_OG0003808	8398
Acf_OG0002671	400
Achl_OG0002770	71
acj6_OG0008333	0
acj6_OG0008334	4
Ack_OG0010507	2672
Ack-like_OG0006546	502
Acn_OG0009540	1931
CG5009_OG0006075	4482
Acox57D-d_OG0006913	418
Acox57D-p_OG0001151	2075
Acp1_OG0009317	846
Acp32CD_OG0009664	0
Acp65Aa_OG0003939	716
Acph-1_OG0001513	325
CG12512_OG0008829	1115
CG18155_OG0007972	37
Acsl_OG0007133	18390
Act42A_OG0000022_OG0	97
Act42A_OG0000022_OG1	61
Act42A_OG0000022_OG3	908676
Act42A_OG0000022_OG4	122916
Act42A_OG0000022_OG5	317
Actn_OG0003148_OG0	106614
Actn3_OG0011403_OG0	0
ACXB_OG0000046_OG0	1
ACXB_OG0000046_OG1	0
ACXB_OG0000046_OG2	2
ACXB_OG0000046_OG2.2	0
ACXD_OG0004078_OG0	911
Acyp_OG0009408	1
Acyp2_OG0011498	280
Ada_OG0002342	81
Ada1-2_OG0003777_OG0	153
Ada2a_OG0005051	59
Ada2b_OG0004799	288
Ada3_OG0007872	372
AdamTS-A_OG0005247	1215
AdamTS-A_OG0012010	24
AdamTS-B_OG0008089	294
Adar_OG0007649	535
Adat1_OG0003596	52
Adck1_OG0006032	940
Adck5_OG0010063	920
ADD1_OG0006579	431
Adf1_OG0001636_OG0	136
Adgf-A_OG0001991_OG0	0
Adgf-A_OG0003900	4049
Adgf-A2_OG0010109	35
Adgf-B_OG0010108	5
Adgf-C_OG0001030_OG0	17
Adgf-D_OG0002208_OG0	619
Adgf-E_OG0006152	0
Adh_OG0003395_OG0	28
Adi1_OG0010940	1402
AdipoR_OG0004727	11260
CG3809_OG0004951	0
AdenoK_OG0003918_OG0	1357
Ady43A_OG0002958	829
AdoR_OG0005733	258
adp_OG0006108	826
AdSS_OG0000854_OG0	18
Aduk_OG0004873	569
Ae2_OG0010984	2138
CG6512_OG0010913	4006
aft_OG0006080	609
Afti_OG0005567	353
Ag5r_OG0008212	20
Ag5r2_OG0008213	0
AGBE_OG0007237	12797
AgmNAT_OG0001753	232
ago_OG0010530	1752
AGO1_OG0007307	991
AGO2_OG0000119_OG0	166
Agpat1_OG0008448	2321
Agpat2_OG0003465	783
Agpat3_OG0004018	7023
Agpat4_OG0004019_OG0	1082
ADPS_OG0002932	3927
agt_OG0001016_OG0	20
Spat_OG0007723	8144
Ahcy_OG0001195_OG0	5638
AhcyL1_OG0011110	5352
AIF_OG0001225	695
AIMP1_OG0007108	1266
AIMP2_OG0009977	1042
AIMP3_OG0005998	457
Adk1_OG0010829	13747
Adk3_OG0005467	403
Ak6_OG0007201	151
Akap200_OG0000367_OG0	3024
Akh_OG0010512	48
AkhR_OG0009627	573
akirin_OG0010441	1592
Akr1B_OG0001292	7543
Akt1_OG0005415	2590
al_OG0008749	326
Aladin_OG0007570	257
AlaRS_OG0003477	4067
AlaRS-m_OG0010596	1672
Alas_OG0006853	19291
alc_OG0006389	5870
Ald1_OG0005647	93731
Ald2_OG0005645	0
Aldh_OG0003615	18380
Aldh-III_OG0006742	12494
Aldh7A1_OG0003841_OG0	680
Alg-2_OG0001588_OG0	856
Alg1_OG0002607_OG0	910
Alg10_OG0000709_OG0	288
Alg11_OG0012170	1007
CG8412_OG0004562	1557
Alg14_OG0001194_OG0	269
Alg2_OG0010641	882
Alg3_OG0003012	98
Alg3_OG0006966	710
CG5287_OG0001281	419
CG5287_OG0003790	636
Alg9_OG0005173	411
Alh_OG0004317	415
Alh_OG0004319	1098
Alh_OG0011430	157
alien_OG0009301	847
ALiX_OG0005343	1364
Alk_OG0006414	1157
CG12179_OG0001176_OG0	79
Alp1_OG0010289	5751
Alp10_OG0010194	4
Alp11_OG0008522	4
Alp12_OG0003717	589
Alp13_OG0001034	143
Alp2_OG0000261_OG0	4
Alp2_OG0000261_OG1	326
Alp4_OG0005779	4790
Alp6_OG0006360	53
Alp7_OG0003030	2
Alp9_OG0003931	8
alph_OG0000083_OG0	1
alph_OG0005113	2215
alpha-Catr_OG0006852	70
alpha-Est1_OG0004357	1353
alpha-Est10_OG0004350	2330
alpha-Est2_OG0000314	855
alpha-Est3_OG0004356	1166
alpha-Est6_OG0004354	0
alpha-Est7_OG0001351	2460
alpha-Est8_OG0004352	2771
alpha-Est9_OG0004351	2016
alpha-Man-Ia_OG0003130	224
alpha-Man-Ia_OG0003131	977
alpha-Man-Ia_OG0001168	564
alpha-Man-Ib_OG0005087	763
alpha-Man-Ic_OG0011549	15
alpha-Man-IIa_OG0004878	1428
alpha-Man-IIb_OG0005229	187
alpha-PheRS_OG0008296	1602
alpha-Spec_OG0011040	41841
alpha4GT1_OG0000948	265
alphaCOP_OG0011275	5701
alphaSnap_OG0010384	2787
alphaTub67C_OG0010998	85
Alr_OG0008278	623
alrm_OG0002498	209
Als2_OG0009863	1762
alt_OG0004894	4486
aly_OG0004083	0
Ama_OG0002112	9
Amacr_OG0009433	551
amd_OG0001918	76
Amnionless_OG0008741	43
amon_OG0011540	52
amos_OG0003702_OG0	0
AMPdeam_OG0008245	5242
Amph_OG0007204	9131
AMPKalpha_OG0001698	5752
Amt_OG0004607	6
Amun_OG0008385	2238
amx_OG0007575	143
Amy-p_OG0000157_OG0	907
Amy-p_OG0000157_OG0.2	14
Amyrel_OG0006416	0
ana_OG0006403	1424
ana1_OG0002269	137
ana2_OG0007120	69
ana3_OG0006194	49
Ance-2_OG0003658	219
Ance-3_OG0001891_OG0	357
Ance-3_OG0009407	226
Ance-4_OG0006406	2515
Ance-5_OG0005870	898
anchor_OG0010100	649
Andorra_OG0011741	0
Ank2_OG0010460	396
Ankle2_OG0000780	3105
l(2)35Be_OG0003404_OG0	127
anox_OG0007490	1688
Ant2_OG0008041	35
antdh_OG0008007	7704
Antp_OG0002113	207
antr_OG0007227	38
AnxB10_OG0008082	3173
AnxB11_OG0008196	1121
AnxB9_OG0004410	15763
aop_OG0003458	1035
aos_OG0010741	525
Aos1_OG0002145_OG0	198
AOX1_OG0005242	5788
AOX2_OG0000143_OG0	6790
AOX2_OG0000143_OG1	26
AOX4_OG0001465	2
ap_OG0005832	681
AP-1-2beta_OG0008273	3551
AP-1gamma_OG0007680	3276
AP-1mu_OG0005553	1865
AP-1sigma_OG0005334	1479
AP-2alpha_OG0008751	1811
AP-2mu_OG0004736	1278
AP-2sigma_OG0004385	797
Apc_OG0005387	1334
APC10_OG0005888	133
Apc2_OG0005308	169
APC4_OG0003171_OG0	193
APC7_OG0001703	20
ApepP_OG0000963	1117
aph-1_OG0003552_OG0	353
aPKC_OG0006607	107
aPKC_OG0006608	392
aPKC_OG0006609	55
Aplip1_OG0011323	108
apn_OG0002443_OG0	0
apolpp_OG0012638	79060
app_OG0010830	359
APP-BP1_OG0010070	398
Appl_OG0007834	303
Aprt_OG0004075	400
Aps_OG0010085	1671
apt_OG0002733	374
CG18815_OG0010034	2826
AQP_OG0007242	1134
aqrs_OG0005393	0
aqz_OG0001049_OG1	6754
ara_OG0009939	78
aralar1_OG0001518	5948
Arc1_OG0002768_OG0	2562
Arc2_OG0006127	138
Arc42_OG0001370_OG0	1608
Archease_OG0002289_OG0	35
Arf51F_OG0006831	1184
Arf79F_OG0012164	6692
ArfGAP1_OG0010836	1115
ArfGAP3_OG0003816_OG0	1595
Arfip_OG0005451	371
Arfrp1_OG0007681	193
arg_OG0003183	845
arg_OG0007835	807
Argk_OG0011233	235687
Argk_OG0011925	2558
Argl_OG0009800	5763
CG31469_OG0002209_OG0	82
ArgRS_OG0008151	1610
ArgRS-m_OG0004367	251
ari-1_OG0007878	2484
ari-2_OG0003028	618
Arl1_OG0010003	894
Arl2_OG0004816	257
Arl5_OG0011164	640
Arl6_OG0007042	32
Arl6IP1_OG0004993	242
Arl8_OG0004797	1062
arm_OG0007636	6669
armi_OG0002027	146
Arp1_OG0004441	3710
Arp10_OG0007423	1308
Arp2_OG0001770	733
Arp3_OG0010555	1408
Arp5_OG0001448_OG0	137
Arp53D_OG0011600	3
Arp6_OG0008512	301
Arp8_OG0007614	191
Arpc1_OG0009187	2532
Arpc2_OG0009417	1165
Arpc3A_OG0005226	293
Arpc3B_OG0008590	32
Arpc4_OG0008719	1590
Arpc5_OG0008957	471
arr_OG0007264	991
Arr1_OG0009490	53
Arr2_OG0004099	166
Ars2_OG0005840	2442
Art1_OG0004911	945
Art2_OG0008773	0
Art3_OG0004604	258
Art4_OG0004574	192
Art6_OG0004528_OG0	1
Art7_OG0001547_OG0	510
Art8_OG0009662	319
Art9_OG0002219_OG0	1
Arts_OG0000486_OG0	3171
aru_OG0003377	3352
Arv1_OG0013036	60
arx_OG0009914	58
Asap_OG0007180	2003
Asator_OG0002682_OG1	508
Asciz_OG0010646	73
ase_OG0007840	1
asf1_OG0009889	467
ash1_OG0000982_OG0	47
ash2_OG0004623	1075
Ask1_OG0004518	2678
asl_OG0004217	83
AsnRS_OG0003707	2788
AsnRS-m_OG0006452	228
AsnS_OG0000992	160
asp_OG0004633	14
Asph_OG0006509	16156
ASPP_OG0006932	1314
CG9572_OG0008488	9826
AspRS_OG0006665	4320
AspRS-m_OG0008886	2010
asrij_OG0006972	770
asRNA:CR31429_OG0002339_OG0	138
asRNA:CR42743_OG0003772_OG0	0
asRNA:CR43299_OG0012338_OG0	0
asRNA:CR43426_OG0012535_OG0	0
asRNA:CR43454_OG0002277_OG0	925
asRNA:CR43463_OG0001607_OG0	191
asRNA:CR43809_OG0003675_OG0	391
asRNA:CR44106_OG0002406_OG0	1
asRNA:CR44169_OG0002969_OG0	0
asRNA:CR44179_OG0001455_OG0	2181
asRNA:CR44372_OG0000331_OG0	47
asRNA:CR44372_OG0000331_OG1	16
asRNA:CR44894_OG0012090_OG0	2
asRNA:CR45044_OG0005605_OG0	90
asRNA:CR45195_OG0000203_OG0	1692
asRNA:CR45195_OG0000203_OG1	11030
asRNA:CR45350_OG0001645_OG0	1658
asRNA:CR45943_OG0010336	510
asRNA:CR46029_OG0000226_OG0	19
asRNA:CR46029_OG0000226_OG1	15
asRNA:CR46139_OG0003106_OG0	43
asRNA:CR46246_OG0011916	0
asRNA:CR46354_OG0002193_OG0	70
asRNA:CR46473_OG0000925_OG0	149
Ass_OG0001346	1271
ast_OG0003560	138
AstA_OG0004634	18
AstA-R1_OG0000689	6
AstA-R2_OG0005396	768
AstC_OG0009668	3
AstC-R1_OG0010134	8
AstC-R2_OG0001295_OG0	8
AstCC_OG0009669	2
asun_OG0002419_OG0	93
Asx_OG0006138	1028
Atac1_OG0003748_OG0	28
Atac2_OG0009508	136
Atac3_OG0000828	438
Tat_OG0001330	1031
Ate1_OG0003045	1023
Atet_OG0003384	1545
Atf-2_OG0006059	192
Atf3_OG0007763	3419
Atg1_OG0009929	126
Atg1_OG0009931	1521
Atg10_OG0001598	38
Atg101_OG0008681	378
Atg12_OG0011904	151
Atg13_OG0004817	1330
Atg14_OG0005089	1059
Atg16_OG0005703	806
Atg17_OG0004232	2609
Atg18a_OG0011152	1842
Atg18b_OG0001271_OG0	2502
Atg2_OG0011112	5382
Atg3_OG0009922	1620
Atg4a_OG0009014	1613
Atg4b_OG0005256	449
Atg5_OG0007974	503
Atg6_OG0005323	897
Atg7_OG0006714	413
Atg8a_OG0008043	11498
Atg8b_OG0005571	0
Atg9_OG0006487	2714
atilla_OG0011822	19826
atk_OG0010362	19
atl_OG0001399	7987
atms_OG0004154	853
ato_OG0004804	0
Atox1_OG0012695	672
ATP6AP2_OG0004869	8639
ATP7_OG0008369	1761
ATP8A_OG0007260	6506
ATP8A_OG0007261	18
Atpalpha_OG0002140	23120
ATPCL_OG0006680	31507
ATPsynB_OG0010987	26672
ATPsynbeta_OG0005823	159598
ATPsynbetaL_OG0001317	9
ATPsynC_OG0005792	78709
ATPsynCF6_OG0005500	12829
ATPsynCF6L_OG0010605	0
ATPsynD_OG0004477	19272
ATPsyndelta_OG0007526	13709
ATPsynE_OG0005568	9575
ATPsynG_OG0009657	11506
ATPsyngamma_OG0005690	33924
ATPsynGL_OG0009315	1
ATPsynO_OG0012619	25279
AttC_OG0000164_OG0	6813
AttC_OG0007258	3545
AttD_OG0004890	16
Atu_OG0002096	1234
Atx-1_OG0012102	38
Atx2_OG0011501	6216
Atxn7_OG0003444	686
aub_OG0000482_OG0	180
aurA_OG0004964	14
aurB_OG0009647	85
aust_OG0001881	0
aux_OG0003096_OG0	1421
ave_OG0006159	125
Aven_OG0003291	142
awd_OG0002664	15157
Awh_OG0010478	356
axed_OG0010262	747
Axn_OG0005720	754
axo_OG0003993	1902
axo_OG0010625	875
axo_OG0010626	2793
axo_OG0010628	670
Axs_OG0008319	4111
Axud1_OG0003447	1003
az2_OG0006736	116
azot_OG0000210_OG0	0
azot_OG0000210_OG1	0
b_OG0009189	233
B-H1_OG0000267_OG0	81
B-H1_OG0000267_OG1	90
B4_OG0009202	2003
B52_OG0001376_OG0	1303
b6_OG0007653	25
B9d1_OG0005246	30
B9d2_OG0005830	4
bab1_OG0011327	161
bab1_OG0011328	164
bab2_OG0011326	3668
babo_OG0006628	628
babos_OG0007027	2842
Bacc_OG0008947	12483
Bace_OG0000801_OG0	26
baf_OG0003792	806
bai_OG0005189	2898
Balat_OG0007229	0
Baldspot_OG0010721	3023
ball_OG0001092_OG1	205
bam_OG0005170	22
bap_OG0001358_OG0	22
Bap111_OG0007677	1858
Bap170_OG0000903_OG0	843
Bap55_OG0005900	647
Bap60_OG0008560	1164
IMPPP_OG0000305_OG1	4170
barc_OG0010291	769
bark_OG0008784	1078
barr_OG0000425_OG0	215
baz_OG0008596	3581
bb8_OG0005496	0
bbc_OG0007266	4378
CG18067_OG0007098	36509
bbg_OG0010871	1835
bbg_OG0010872	4880
BBIP1_OG0004876	146
BBS1_OG0010413	7
BBS4_OG0002785_OG0	16
BBS5_OG0002086	9
BBS8_OG0008755	17
BBS9_OG0006919	22
bbx_OG0008688	3966
bc10_OG0010387_OG0	239
BCAS2_OG0005540	219
bcd_OG0002111_OG0	3
bchs_OG0003722	52
BCL7-like_OG0007566	149
bcn92_OG0007793	126
Bdbt_OG0004400	164
bdg_OG0006805	2062
bdl_OG0003385	402
Bdp1_OG0009215	382
be_OG0000785	3184
BEAF-32_OG0006164	593
beag_OG0004860	443
beat-Ia_OG0011784	17
beat-Ib_OG0009146	15
beat-Ic_OG0001866_OG0	0
beat-IIa_OG0005482	29
beat-IIb_OG0005481	32
beat-IIIa_OG0009463	12
beat-IIIb_OG0009460	14
beat-IIIc_OG0003687	62
beat-IV_OG0005508	27
beat-Va_OG0005024	10
beat-Vb_OG0005021	24
beat-Vc_OG0001062_OG0	4
beat-VII_OG0011542	1
beat-VII_OG0011544	0
beg_OG0004008	463
bel_OG0001048	8843
Bem46_OG0008920	412
ben_OG0000514_OG0	1886
Best1_OG0002590_OG0	765
Best2_OG0010251	3213
Best3_OG0009963	0
Best4_OG0000558_OG0	0
Bet1_OG0003845_OG0	530
Bet3_OG0004072	435
beta-PheRS_OG0005298	669
beta-Spec_OG0007697	49175
beta'COP_OG0009212	4688
beta3GalTII_OG0012738	155
beta4GalNAcTA_OG0006521	338
beta4GalNAcTB_OG0002610	331
beta4GalT7_OG0005195	391
betaCOP_OG0008653	5886
betaggt-I_OG0008962	660
betaGlu_OG0002667	1744
CG32396_OG0011696	62
Bgb_OG0011276	327
bgcn_OG0001647	177
bgm_OG0009412	8684
BHD_OG0010421	291
bi_OG0003201	181
bi_OG0012904	29
BI-1_OG0004087	4069
bib_OG0001843_OG0	6
BicC_OG0009143	299
BicD_OG0009474	2016
CG11873_OG0005086	410
bif_OG0003277	1315
bif_OG0012761	356
BigH1_OG0001085_OG0	17
bigmax_OG0005365	482
Bili_OG0002506_OG0	21
bin_OG0010286	59
Bin1_OG0005423	197
bin3_OG0007310	1981
bip1_OG0010560	144
Bka_OG0009250	370
blanks_OG0011885_OG0	0
Blimp-1_OG0010196	3150
Blm_OG0002608	58
Blos1_OG0006148	194
Blos2_OG0010078	186
Blos3_OG0009918	237
Blos4_OG0010933	271
blot_OG0010924	4042
blow_OG0006726	531
blp_OG0005216	500
blw_OG0006982	130024
bma_OG0010967	12
Bmcp_OG0010022	462
bmm_OG0010858	5336
bnb_OG0001206_OG1	1748
CG5059_OG0012191	3474
bnk_OG0005787	0
bnl_OG0004512	44
boca_OG0006727	561
bocks_OG0002575_OG0	247
BOD1_OG0005544	1177
boi_OG0007601	238
boi_OG0007603	124
boil_OG0012322	1
bol_OG0011238	2312
boly_OG0007153	0
BomBc1_OG0001623	1007
BomBc2_OG0000769_OG0	17077
BomBc3_OG0004769	985
BomT3_OG0011469	5948
bon_OG0004934	975
bond_OG0004726	631
bonsai_OG0007008	849
Boot_OG0006400	17
bor_OG0004967	831
bora_OG0003911	19
BORCS5_OG0008208	460
BORCS6_OG0011365	171
BORCS7_OG0007103	78
borr_OG0009292	96
boss_OG0005676	13
botv_OG0006642	531
bou_OG0007819	805
bowl_OG0008785	745
BoYb_OG0000400_OG0	99
br_OG0007659	27
br_OG0011928	7
Br140_OG0001629	731
brat_OG0001919	199
Brca2_OG0000883	105
Brd_OG0010852	3
CG7154_OG0009310	854
Brd8_OG0002488	384
Bre1_OG0010209	654
Brf_OG0005483	286
Brf_OG0005485	80
brk_OG0007975	760
brm_OG0009999	3761
Brms1_OG0008442	666
Bro_OG0011272	0
brp_OG0000499_OG1	80
l(3)72Ab_OG0009997	1719
bru1_OG0009737	34
bru1_OG0009738	1200
bru2_OG0009740	1813
bru2_OG0011823	41
bru2_OG0012161	251
bru3_OG0010907	546
bru3_OG0011909	4
Bruce_OG0004896	5657
brun_OG0003663	1285
brv1_OG0000706_OG0	0
brv2_OG0010919	0
brv3_OG0011666	0
BRWD3_OG0005288	3083
brwl_OG0009277	524
bs_OG0003002	405
bs_OG0006897	165
bsf_OG0001906_OG0	3379
Bsg_OG0009780	6556
Bsg25D_OG0003412_OG0	1283
bsh_OG0009110	2
bsk_OG0012344	747
bt_OG0000537_OG1	263
BTBD9_OG0000546_OG0	986
BtbVII_OG0011887	1835
btd_OG0007557	558
Btk29A_OG0001838	1148
Btk29A_OG0011763	18
btl_OG0002041	555
btn_OG0004719	1
Btnd_OG0008611	5
btsz_OG0001035_OG1	215
btsz_OG0004581	1
btv_OG0003692	0
btv_OG0009487	13
btz_OG0005342	2264
Bub1_OG0001806_OG0	953
Bub3_OG0005120	496
BubR1_OG0000657_OG0	0
Buffy_OG0006561	743
bug_OG0006803	412
Bug22_OG0009372	125
BuGZ_OG0008876	750
CG8270_OG0010257	520
bun_OG0000556	940
bun_OG0009749	2262
bur_OG0003683_OG0	1637
Burs_OG0001045_OG0	0
bves_OG0007497	212
bves_OG0007499	201
bw_OG0006000	16
bwa_OG0009122	67
bwa_OG0012525	69
Bx_OG0008666	0
Bx_OG0008667	215
Bx42_OG0007682	1891
by_OG0005550	8871
byn_OG0010803	874
bys_OG0007950	769
c-cup_OG0012143	0
c(3)G_OG0001464_OG0	56
c11.1_OG0007569	2766
c12.1_OG0007568	966
c12.2_OG0007567	3092
C15_OG0002126_OG0	16
C1GalTA_OG0009799	389
C3G_OG0007801	1693
C901_OG0008027	2
ca_OG0005700	2661
Ca-alpha1D_OG0009140	4400
Ca-alpha1T_OG0003323	248
Ca-beta_OG0009681	467
Ca-Ma2d_OG0009139	1639
CaBP1_OG0008860	3405
cac_OG0000605_OG0	20
cact_OG0009392	10927
cactin_OG0003129	1251
cad_OG0009437	193
Cad74A_OG0010922	69
Cad86C_OG0002368	525
Cad87A_OG0001088_OG0	197
Cad89D_OG0001058_OG0	1
Cad96Ca_OG0011497	998
Cad96Cb_OG0005172	12
Cad99C_OG0005704	1038
CadN_OG0000277_OG1	26
Caf1-105_OG0002830	99
Caf1-180_OG0007408	467
Caf1-55_OG0001036	742
cag_OG0001595_OG0	96
CAH1_OG0009192	3049
CAH13_OG0002843	0
CAH14_OG0002807	2
CAH15_OG0006256	0
CAH16_OG0000498_OG1	15
CAH2_OG0001000_OG0	796
CAH3_OG0003177	852
CAH5_OG0005796	0
CAH7_OG0000840	1040
CAH8_OG0004748	551
CAH9_OG0005622	1196
CAHbeta_OG0002334	233
cal1_OG0002556_OG0	269
CalpA_OG0003035	3371
CalpB_OG0010971	3130
CalpC_OG0008186	71
Calr_OG0005564	21682
Cals_OG0013279_OG0	1062
Calx_OG0002139_OG0	20
Calx_OG0004417	2641
Calx_OG0004418	1895
calypso_OG0006121	269
Cam_OG0012053	10424
CaMKI_OG0012767	6758
CaMKII_OG0013280	6776
Camp_OG0005907	257
Camta_OG0006364	299
Camta_OG0006365	42
can_OG0004061_OG0	0
CanA1_OG0005778	2746
CanB_OG0000231_OG0	69
CanB_OG0000231_OG1	2729
Cand1_OG0009382	2264
CAP_OG0000587_OG0	15819
CAP_OG0012405	20
Cap-D2_OG0005121	124
Cap-D3_OG0009448	59
Cap-G_OG0002924	447
Cap-H2_OG0004906	283
Capa_OG0005712	5
Caper_OG0009347	4057
Capr_OG0010138	2275
caps_OG0010156	3848
caps_OG0010157	2882
capt_OG0009025	13813
capu_OG0000612_OG0	291
car_OG0007437	612
CARPA_OG0007960	19
CARPB_OG0007554	27
CarT_OG0009432	5
cas_OG0004236	68
casp_OG0006502	1853
cass_OG0009476	1631
Cat_OG0003869	31898
cathD_OG0002862	30472
cato_OG0006491	0
Catsup_OG0009538	2215
caup_OG0009938	27
cav_OG0000654	31
caz_OG0003243_OG0	965
cbc_OG0007265	383
Cbl_OG0002051_OG0	1924
CBP_OG0001721	925
CBP_OG0007971	843
Cbp20_OG0005066	242
Cbp53E_OG0006447	139
Cbp80_OG0007913	664
Cbp80_OG0007915	726
Cbs_OG0003124	1446
cbs_OG0007263	433
cbt_OG0008760	6650
Cby_OG0004789	5
Cc2d2a_OG0002702	79
CCAP_OG0011467	2
CCAP-R_OG0000870	15
ccb_OG0012089	2
CCDC151_OG0011900	2
CCDC53_OG0009785	256
Ccdc58_OG0010399	71
Ccdc85_OG0008917	154
CCHa1_OG0004530	0
CCHa1-R_OG0006065	63
CCHa2_OG0002186_OG0	220
CCHa2-R_OG0005836	6
Cchl_OG0004776	6841
CCKLR-17D1_OG0003334	0
CCKLR-17D1_OG0008675	5
CCKLR-17D1_OG0011744	0
CCKLR-17D3_OG0008678	24
Ccm3_OG0005250	771
Ccn_OG0010106	18
Ccn_OG0010107	31
Ccn_OG0012179	7
Ccp84Ab_OG0000178_OG0	1249
Ccp84Ac_OG0001349_OG0	1029
Ccp84Ae_OG0002110_OG0	1534
Ccp84Af_OG0000109_OG0	19
Ccp84Af_OG0000109_OG1	46
Ccp84Af_OG0000109_OG2	1046
Ccp84Ag_OG0001348_OG0	3780
Ccs_OG0006299	625
CCT1_OG0002281_OG0	2067
CCT2_OG0003145	4409
CCT3_OG0004995	5694
CCT4_OG0000979	5686
CCT5_OG0006600	8712
CCT6_OG0008508	4181
CCT7_OG0004839	1592
CCT7_OG0004841	626
CCT8_OG0007117	4472
Ccz1_OG0010481	292
cd_OG0004708	1
CD98hc_OG0001357_OG0	1613
Cda4_OG0008701	1704
Cda5_OG0008721	1293
Cda9_OG0002707	3
CDase_OG0005749	421
cdc14_OG0009306	1967
Cdc16_OG0005493	150
Cdc23_OG0009421	188
Cdc27_OG0010426	1202
Cdc2rk_OG0006290	103
Cdc37_OG0011041	1954
Cdc42_OG0008268	2653
Cdc45_OG0007388	291
Cdc5_OG0011371	836
CDC50_OG0008483	3269
Cdc6_OG0002054	106
Cdc7_OG0007729	1991
Cdep_OG0002087	1886
Cdep_OG0004159	1969
CdGAPr_OG0009111	2602
cdi_OG0000729	3617
cDIP_OG0004394	3190
Cdk1_OG0000555_OG0	35
Cdk12_OG0009875	717
Cdk2_OG0002391	88
CDK2AP1_OG0008015	468
Cdk4_OG0006632	336
Cdk5_OG0002993	561
Cdk5alpha_OG0009389	181
Cdk7_OG0001724	138
Cdk8_OG0010977	99
Cdk9_OG0007009	324
Cdlc2_OG0000234_OG1	0
cdm_OG0002482	1338
Cds_OG0010549	1280
Ced-12_OG0009727	846
ced-6_OG0006366	8075
CenB1A_OG0004675	1510
CenG1A_OG0003595_OG0	4064
CenG1A_OG0009182	33
Cenp-C_OG0002322	109
Cep135_OG0009952	222
Cep135_OG0009954	182
cep290_OG0004127	3
Cep89_OG0006812	1
Cep97_OG0008778	69
cer_OG0012078	1451
Cerk_OG0004182	5127
cert_OG0011161	1143
Cf2_OG0008971	1920
Cfp1_OG0007571	190
CG5789_OG0004615	1514
cg_OG0006533	1727
CG10000_OG0005395	7
CG10005_OG0004963	58
CG10011_OG0005399	541
CG10013_OG0002410_OG0	0
CG10019_OG0008786	852
CG10026_OG0009081	970
CG10029_OG0004344	0
CG10031_OG0008792	1190
CG10035_OG0004420	18
CG10038_OG0001436_OG0	161
CG10041_OG0012259_OG0	0
CG10051_OG0007036	3
CG10053_OG0004336	129
CG10055_OG0004329	952
CG10062_OG0007038	69
CG10063_OG0010284	23
CG10064_OG0010282	0
CG10068_OG0004321	682
CG10073_OG0000065_OG2	9
CG10075_OG0010279	1016
CG10077_OG0010277	9891
CG10082_OG0005964	3143
CG10086_OG0001355	104
CG10089_OG0010567	110
CG10098_OG0004320	449
CG10104_OG0006132	0
CG10116_OG0010569	34
CG10126_OG0005023	409
CG10132_OG0009091	3020
CG10137_OG0009093	287
CG10139_OG0006151	317
CG10140_OG0010573	0
CG10147_OG0010256	199
CG10151_OG0006160	30
CG10154_OG0010575	0
CG10163_OG0010252	1
CG10164_OG0001489	0
CG10165_OG0011781	328
CG10171_OG0010163	387
CG10175_OG0005507	380
CG10177_OG0001079_OG0	0
CG10184_OG0005509	359
CG10185_OG0005203	4
CG10189_OG0009087	113
CG10194_OG0009085	186
CG10195_OG0003572	257
CG10205_OG0006168	558
CG10208_OG0005527	770
CG10209_OG0006169	299
CG10211_OG0009505	2295
CG10222_OG0010165	285
CG10226_OG0010249	736
CG10237_OG0003462	18902
CG1024_OG0004294	284
CG10252_OG0011517	0
CG10254_OG0002565	1735
CG10257_OG0006606	9
CG10264_OG0005208	1
CG10265_OG0006935	29
CG10274_OG0003940	551
CG10280_OG0004257	11
CG10283_OG0001907_OG0	299
CG10286_OG0004292	961
CG10298_OG0004288	0
CG10300_OG0005516	5
CG10301_OG0005515	3
CG10307_OG0005957	946
CG10311_OG0004972	1566
CG10317_OG0004974	0
CG10321_OG0005965	2011
CG10324_OG0004994	256
CG10332_OG0005992	1
CG10333_OG0009507	904
CG10336_OG0009516	59
CG10337_OG0009096	84
CG10338_OG0009517	354
CG10339_OG0006873	271
CG10340_OG0001059_OG0	2131
CG10341_OG0009518	282
CG10343_OG0009520	277
CG10344_OG0007020	67
CG10345_OG0002430_OG0	2258
CG10347_OG0000607_OG0	58
CG10348_OG0003704	105
CG10352_OG0008207	12
CG10353_OG0008206	5594
CG10357_OG0010470	2
CG10359_OG0010469	811
CG10361_OG0010014	150
CG10362_OG0008202	56
CG10365_OG0005518	3374
CG10366_OG0009102	1136
CG10375_OG0005526	350
CG10376_OG0009519	403
CG10383_OG0001909	3951
CG10384_OG0007018	43
CG10405_OG0004983	14
CG10407_OG0005207	1026
CG10413_OG0003703_OG0	2060
CG10417_OG0013094	1562
CG10418_OG0010832	135
CG10425_OG0002500	1215
CG10428_OG0001263_OG0	229
CG10431_OG0001914	118
CG10433_OG0006904	7231
CG10435_OG0002296_OG0	183
CG10444_OG0007082	1119
CG10445_OG0001356	93
CG10459_OG0001605_OG0	0
CG10462_OG0009105	756
CG10463_OG0009108	201
CG10466_OG0012145	72
CG10467_OG0010233	2240
CG10469_OG0010232	4889
CG10470_OG0009541	676
CG10472_OG0000811_OG0	337
CG10479_OG0010225	728
CG10481_OG0009114	0
CG10483_OG0010221	1420
CG10486_OG0010219	4
CG10492_OG0009544	684
CG10494_OG0006908	196
CG10495_OG0009546	122
CG10505_OG0006927	39
CG10508_OG0010314	315
CG10510_OG0003948	0
CG10513_OG0005163	1819
CG10514_OG0005162	2574
CG10516_OG0009998	868
CG10527_OG0002810_OG0	17076
CG10543_OG0006262	3061
CG10550_OG0000747	2062
CG10555_OG0008527	484
CG10561_OG0009552	714
CG10565_OG0010321	3299
CG10576_OG0010200	4349
CG10581_OG0010326	4
CG10584_OG0010328	125
CG10587_OG0000094_OG0	0
CG10587_OG0000094_OG1	0
CG10587_OG0000094_OG2	0
CG10589_OG0003950	0
CG10591_OG0010195	1
CG10597_OG0003317	40
CG10598_OG0011740	316
CG10600_OG0009530	1524
CG10602_OG0009532	2350
CG10616_OG0010838	1049
CG10621_OG0001911	5469
CG10623_OG0001912	535
CG10628_OG0009107	297
CG10631_OG0001241	1247
CG10646_OG0009949	165
CG10654_OG0009947	6
CG10657_OG0009951	1756
CG10660_OG0010840	794
CG10663_OG0010839	215
CG10669_OG0005156	239
CG10674_OG0010603	813
CG10680_OG0003577	11479
CG10681_OG0009950	126
CG10700_OG0011812	0
CG10702_OG0009548	994
CG10710_OG0010908	1296
CG10713_OG0010576	43
CG10725_OG0010574	0
CG10730_OG0000951	0
CG10731_OG0006517	385
CG10737_OG0006638	36853
CG10738_OG0010568	71
CG1074_OG0007339	223
CG10747_OG0009127	377
CG10748_OG0011855_OG0	0
CG10749_OG0003913_OG0	0
CG10750_OG0009561	0
CG10752_OG0010150_OG0	0
CG10761_OG0008304	0
CG1077_OG0004263	0
CG10793_OG0003237	4
CG10795_OG0006915	269
CG10799_OG0003081	5063
CG10801_OG0012112	2
CG10802_OG0008133	625
CG10803_OG0008134	1087
CG10804_OG0008132	14
CG10809_OG0010976	264
CG10814_OG0007257	62
CG10822_OG0007072	0
CG10839_OG0009144	0
CG10841_OG0002198_OG0	1
CG10853_OG0003980_OG0	0
CG10859_OG0009209	1
CG10862_OG0002017_OG1	5837
CG10863_OG0010486	7451
CG10863_OG0012194_OG0	36
CG10864_OG0005043	195
CG10866_OG0010485	166
CG10874_OG0003457	690
CG10877_OG0002385_OG0	5
CG10887_OG0002183_OG0	1
CG10898_OG0002547	280
CG1090_OG0003105_OG0	126
CG10903_OG0002293_OG0	146
CG10904_OG0011634	68
CG10907_OG0001984_OG0	237
CG10909_OG0005022	0
CG10910_OG0006092	14
CG10911_OG0006095	26
CG10912_OG0000471	14
CG10914_OG0006109	131
CG10919_OG0001352	0
CG1092_OG0001161_OG0	0
CG10920_OG0007959	0
CG10927_OG0006710	97
CG10931_OG0006071	0
CG10932_OG0007954	2116
CG10934_OG0002756_OG0	0
CG10939_OG0005908	5191
CG10947_OG0009415	105
CG10948_OG0009927	455
CG10949_OG0009416	101
CG10950_OG0012279	0
CG10958_OG0001743	107
CG10959_OG0008299	67
CG10962_OG0007748	319
CG10970_OG0003173	90
CG10973_OG0012539	532
CG10979_OG0004244	594
CG10984_OG0009934	286
CG10996_OG0008249	1
CG11000_OG0004245	1
CG11007_OG0003037	444
CG11018_OG0007064	0
CG11029_OG0001270	162
CG1103_OG0003103_OG0	141
CG11030_OG0003728	409
CG11034_OG0001268	227
CG11035_OG0002292_OG0	247
CG11041_OG0001654	5
CG11044_OG0007073	1256
CG1105_OG0004314	3289
CG11050_OG0009604	4222
CG11060_OG0006765	1
CG11068_OG0011716	16
CG11069_OG0004655	837
CG11076_OG0001759	91
CG11077_OG0000549_OG0	145
CG11085_OG0008456	1
CG11089_OG0004653	3778
CG11095_OG0003249	183
CG11099_OG0007074	697
CG11103_OG0003250	280
CG11106_OG0012330	0
CG11109_OG0001964	88
CG11110_OG0006619	350
CG11123_OG0006752	575
CG11125_OG0006747	70
CG11127_OG0006744	293
CG1113_OG0004171	8
CG11131_OG0001957_OG0	14
CG11134_OG0003251	748
CG11141_OG0006745	314
CG11145_OG0006754	0
CG11147_OG0003729	7340
CG11149_OG0003730	2
CG11151_OG0008256	3751
CG11159_OG0006283	3
CG1116_OG0004164	372
CG11162_OG0008263	1
CG11168_OG0004657	2790
CG11170_OG0006462	53
CG11178_OG0003327	612
CG11180_OG0006625	512
CG11191_OG0007189	33
CG11192_OG0007095	0
CG11200_OG0007088	1013
CG11211_OG0012938	64
CG11226_OG0012166_OG0	0
CG11227_OG0007505	0
CG1124_OG0002090	7377
CG11241_OG0003815_OG0	2075
CG11247_OG0009861	120
CG11248_OG0003830_OG0	152
CG11249_OG0009864	24
CG11251_OG0001998	0
CG11257_OG0007039	271
CG11263_OG0001789	70
CG11267_OG0011856	1461
CG11269_OG0006458	0
CG11275_OG0002906	4203
CG11279_OG0003924_OG0	242
CG11286_OG0004361	0
CG1129_OG0002085	275
CG11291_OG0003029	1
CG11294_OG0007761	0
CG11298_OG0007031	0
CG11309_OG0010303	1882
CG11317_OG0012026	15
CG11318_OG0000756	36
CG11319_OG0009603	88
CG11327_OG0009628	1
CG11333_OG0002657_OG0	0
CG11334_OG0005804	1581
CG11342_OG0011920	19
CG11345_OG0011138	111
CG11349_OG0011131	0
CG11353_OG0011127	78
CG11356_OG0008477	0
CG11357_OG0011126	362
CG1136_OG0010499	2298
CG11367_OG0000806_OG0	107
CG11369_OG0011699	0
CG1137_OG0004303	0
CG11370_OG0003817_OG0	29
CG11377_OG0008723	488
CG11378_OG0007395	1881
CG11379_OG0007397	0
CG11380_OG0007400	552
CG11381_OG0007402	15
CG11382_OG0007404	38
CG11384_OG0007396	46
CG1139_OG0004077	154
CG11391_OG0001026_OG0	0
CG11396_OG0010345	492
CG11398_OG0007405	142
CG11403_OG0007406	38
CG11404_OG0012169	0
CG11406_OG0006889	720
CG11409_OG0007766	2736
CG11413_OG0011575	3
CG11414_OG0006019	2244
CG11417_OG0007590	305
CG1142_OG0012974	228
CG11425_OG0009823	298
CG11426_OG0009824	2153
CG1143_OG0011104	3901
CG11436_OG0003200	74
CG11437_OG0009825	107
CG11438_OG0009826	1264
CG11447_OG0004515	105
CG11449_OG0000981_OG1	1
CG11453_OG0001027_OG0	87
CG11454_OG0001792	243
CG11456_OG0003951	97
CG11459_OG0000135_OG1	157
CG1146_OG0011093	3030
CG11470_OG0000857	0
CG11474_OG0005934	2083
CG11475_OG0005935	13
CG11498_OG0001515	80
CG11504_OG0002630	370
CG11523_OG0009832	162
CG11529_OG0010828	787
CG11537_OG0010640	2076
CG11550_OG0002660	26
CG11560_OG0010817	144
CG11562_OG0008742	78
CG11563_OG0002662	625
CG11566_OG0007496	6
CG11570_OG0004027	0
CG11581_OG0008240	0
CG11583_OG0010538	567
CG11584_OG0008239	1748
CG11585_OG0012335	6
CG11586_OG0010534	211
CG11590_OG0001741	715
CG11593_OG0010497	463
CG11594_OG0010492	4559
CG11596_OG0007629	293
CG11601_OG0008739	451
CG11608_OG0000142_OG0	49
CG1161_OG0004180	2370
CG11617_OG0008731	253
CG11619_OG0003864_OG0	9
CG11626_OG0011450	0
CG11629_OG0003739	0
CG11630_OG0009580	0
CG11634_OG0009583	0
CG11635_OG0007156	0
CG11638_OG0007387	22
CG11655_OG0001745_OG0	1026
CG11656_OG0005013	2
CG11658_OG0010025	715
CG11663_OG0012087	0
CG11664_OG0011395	0
CG11666_OG0012316	0
CG11668_OG0002452	25
CG11670_OG0005008	30
CG11672_OG0004805	22
CG11674_OG0008231	4895
CG11679_OG0008511	307
CG11686_OG0002448_OG0	84
CG11693_OG0004810	2
CG11694_OG0000225_OG0	0
CG11694_OG0000225_OG1	0
CG11695_OG0007879	397
CG11696_OG0007880	455
CG11698_OG0002319_OG0	1
CG11699_OG0007882	1427
CG11703_OG0002165_OG0	0
CG11710_OG0001691_OG0	506
CG1172_OG0004189	543
CG11722_OG0001391	378
CG11723_OG0003571	196
CG11726_OG0010048	0
CG11737_OG0001419_OG0	648
CG11741_OG0001420_OG0	0
CG11752_OG0007995	2941
CG11755_OG0000851	61
CG11756_OG0007997	0
CG11760_OG0004826	396
CG11768_OG0004832	11
CG11771_OG0005200	3410
CG11777_OG0006309	83
CG11779_OG0004481	1374
CG11786_OG0012799	0
CG11788_OG0007083	51
CG11790_OG0005187	1841
CG11791_OG0012008	1889
CG11807_OG0003009_OG0	756
CG11808_OG0006841	80
CG11811_OG0004058	381
CG11816_OG0008636	0
CG11835_OG0000264_OG0	20479
CG11835_OG0000264_OG1	5735
CG11837_OG0005082	378
CG11841_OG0005083	2885
CG11842_OG0000856_OG1	2076
CG11843_OG0011490	90
CG11852_OG0002502_OG0	265
CG11854_OG0005171	31548
CG11857_OG0005167	1439
CG11858_OG0005166	256
CG11878_OG0000055_OG0	55
CG11878_OG0000055_OG1	28
CG11878_OG0000055_OG2	1701
CG11882_OG0005094	85
CG11883_OG0006313	639
CG11885_OG0003355	141
CG11892_OG0005161	4190
CG11893_OG0000039_OG2	256
CG11899_OG0005100	1557
CG11902_OG0005155	113
CG11906_OG0001618	206
CG11911_OG0008747	257
CG11912_OG0008746	4
CG11920_OG0005183	198
CG11927_OG0003556	1218
CG11929_OG0011773	0
CG11961_OG0001155_OG0	72
CG11964_OG0004848	307
CG11970_OG0004849	1071
CG11975_OG0004850	1173
CG11977_OG0012457_OG0	1
CG11980_OG0002337	323
CG11983_OG0004852	16
CG11986_OG0004855	28
CG11997_OG0004862	0
CG11999_OG0004179	1046
CG12003_OG0004112	0
CG12004_OG0011286	2517
CG12009_OG0010662	17
CG12010_OG0010671	194
CG12011_OG0011025	6
CG12012_OG0010672	553
CG12016_OG0010666	1801
CG12017_OG0010661	7
CG12020_OG0011042	3
CG12024_OG0011050	1153
CG12025_OG0011053	955
CG12035_OG0011029	6
CG12038_OG0011331	52
CG12054_OG0000497	2227
CG12056_OG0003138	746
CG12057_OG0003139	297
CG12061_OG0000938_OG0	0
CG12065_OG0007412	5623
CG12069_OG0001519	1
CG12071_OG0011553	26
CG12071_OG0013484	17
CG12075_OG0007754	6579
CG1208_OG0004248	534
CG12081_OG0007411	804
CG12084_OG0011296	944
CG12091_OG0011293	4450
CG12093_OG0011111	1354
CG12096_OG0008559	671
CG12099_OG0011289	7624
CG12104_OG0011284	473
CG12105_OG0004111	715
CG12106_OG0007586	144
CG12107_OG0006719	305
CG12111_OG0007413	4
CG12112_OG0012598_OG0	99
CG12115_OG0007587	0
CG12116_OG0008625	1127
CG12118_OG0007585	2362
CG12121_OG0007579	2734
CG12123_OG0003325	171
CG12128_OG0002879	380
CG12129_OG0002878	410
CG1213_OG0002105	2498
CG12134_OG0006319	257
CG12147_OG0004192	0
CG12155_OG0003210	611
CG12159_OG0002860	656
CG12164_OG0006760	436
CG12170_OG0002098	1035
CG12171_OG0004222	555
CG12173_OG0004172	278
CG12177_OG0008262	1470
CG1218_OG0002103	253
CG12182_OG0011099	124
CG12194_OG0008975	290
CG12204_OG0001687	72
CG12206_OG0008131	104
CG12209_OG0002818	0
CG12213_OG0002418	1049
CG12219_OG0007713	462
CG12224_OG0000651_OG1	3156
CG12231_OG0003119	0
CG12236_OG0008414	239
CG12237_OG0007424	1412
CG12239_OG0001754	60
CG12241_OG0001396	449
CG12253_OG0011818	57
CG12256_OG0004947	9
CG12259_OG0005539	418
CG12268_OG0005336	1393
CG1227_OG0004337	241
CG12278_OG0004413	0
CG12279_OG0004445	450
CG12288_OG0009457	163
CG12289_OG0010046	0
CG12290_OG0002618	1287
CG12299_OG0009634	81
CG12301_OG0001981	480
CG12307_OG0009694	0
CG1231_OG0011372	55
CG12316_OG0009955	570
CG12320_OG0005053	48
CG12321_OG0001064_OG0	1062
CG12325_OG0002854	516
CG1233_OG0011370	1386
CG1234_OG0004335	480
CG12341_OG0002848	203
CG12343_OG0002853	445
CG12344_OG0002855	35
CG12355_OG0012373	22
CG1236_OG0002100	557
CG12362_OG0000821_OG0	0
CG12374_OG0007223	85
CG12375_OG0009777	601
CG12379_OG0008514	51
CG12384_OG0006229	2840
CG1239_OG0004237	88
CG12395_OG0001736	0
CG12398_OG0008359	5
CG12402_OG0002224_OG0	28
CG12420_OG0002594_OG0	1
CG12426_OG0005340	0
CG12438_OG0003802	0
CG12439_OG0009296	0
CG12446_OG0001786_OG0	0
CG12448_OG0009145	0
CG1246_OG0011105	169
CG12464_OG0011955	0
CG12470_OG0007846	0
CG12479_OG0008243	0
CG12480_OG0008242	8
CG12481_OG0008237	0
CG12490_OG0000233_OG1	1
CG12496_OG0007599	0
CG12498_OG0008105	0
CG12499_OG0002285_OG0	169
CG12502_OG0011339	21
CG12507_OG0008176	45
CG12511_OG0009568	0
CG12516_OG0005410	0
CG12517_OG0009649	0
CG12520_OG0010149	86
CG12521_OG0012944	0
CG12531_OG0008272	87
CG12535_OG0008128	12
CG12539_OG0008363	0
CG12540_OG0008220	0
CG12541_OG0007825	205
CG12560_OG0012234	687
CG12567_OG0012740	495
CG12576_OG0001784_OG0	3789
CG12581_OG0001679_OG0	260
CG12589_OG0011424	0
CG12590_OG0011977	0
CG12594_OG0005596	62
CG12607_OG0011139	708
CG12609_OG0008677	0
CG12617_OG0003653	0
CG12620_OG0009462	0
CG12637_OG0008050	0
CG12643_OG0007518	114
CG1265_OG0010531	1307
CG12655_OG0000445_OG2	938
CG12659_OG0007410	78
CG12661_OG0007749	1
CG12662_OG0007747	6
CG12672_OG0007868	7
CG12674_OG0003570	0
CG12679_OG0001731_OG0	0
CG12680_OG0001718	0
CG12682_OG0012323	0
CG12691_OG0007931	2
CG12692_OG0000634_OG0	0
CG12693_OG0012106	1
CG12698_OG0008169	1
CG12699_OG0000230_OG1	0
CG12702_OG0001192	54
CG12708_OG0000271_OG0	5
CG12708_OG0000271_OG0.2	0
CG1271_OG0010635	2038
CG12713_OG0003881_OG0	39
CG12716_OG0008438	0
CG12723_OG0008557	8
CG12728_OG0000928_OG0	168
CG12729_OG0011725	12
CG1273_OG0010536	10
CG12730_OG0007375	795
CG12744_OG0000893	103
CG12746_OG0004208	2388
CG1275_OG0011072	1553
CG12768_OG0001283_OG0	39
CG12769_OG0007187	279
CG12773_OG0003140	1829
CG12782_OG0012281	0
CG12783_OG0000743_OG0	0
CG12784_OG0005236	0
CG12795_OG0008825	506
CG12811_OG0002240	1487
CG12817_OG0002595_OG0	1
CG12818_OG0004897	165
CG12822_OG0001599	863
CG12825_OG0001130_OG1	31
CG12826_OG0002951	254
CG12828_OG0011622	0
CG12831_OG0011623_OG0	0
CG12836_OG0002963_OG0	2
CG12848_OG0006045	380
CG12849_OG0011577	0
CG12851_OG0005862	43
CG12857_OG0006163	5
CG12860_OG0006154	0
CG12861_OG0006153	0
CG12862_OG0011585_OG0	0
CG12863_OG0011584	90
CG12866_OG0002772	0
CG12868_OG0001564	233
CG12869_OG0006145	218
CG12869_OG0006146	61
CG12877_OG0001472_OG0	706
CG1288_OG0001350	0
CG12880_OG0005345	25
CG12883_OG0001474	63
CG12885_OG0001477	22
CG12895_OG0006308	661
CG12909_OG0002821	139
CG12910_OG0006305	101
CG12911_OG0006304	133
CG12914_OG0002819	0
CG12917_OG0002815	4
CG12920_OG0006291	1
CG12926_OG0006349	175
CG12929_OG0006357	24
CG12934_OG0006315	17
CG12935_OG0002846	180
CG12942_OG0001596_OG0	122
CG12945_OG0004570	988
CG12947_OG0004568	129
CG12948_OG0004558	188
CG12963_OG0001641_OG0	2
CG12964_OG0002996_OG0	1579
CG12970_OG0006808	73
CG12971_OG0010294	225
CG12974_OG0010307	90
CG12983_OG0010332	1
CG12984_OG0003949	0
CG12985_OG0000915	1
CG12986_OG0011685	0
CG1299_OG0000523_OG0	9562
CG12990_OG0007696	2945
CG12991_OG0007703	1587
CG12992_OG0011688	9
CG12994_OG0007707	0
CG12995_OG0008599	0
CG12998_OG0011739	377
CG13000_OG0011738	0
CG13001_OG0008580	248
CG13002_OG0008577	0
CG13003_OG0008572	378
CG13004_OG0008570	337
CG13005_OG0008567	59
CG13008_OG0008305	2
CG13010_OG0003260	4
CG13012_OG0008317	322
CG13014_OG0008547	776
CG13016_OG0006536	205
CG13018_OG0006537	76
CG13021_OG0003241	0
CG13022_OG0010698	0
CG13023_OG0010699	0
CG13024_OG0010708	382
CG13026_OG0010716	3
CG13028_OG0004010	59
CG13031_OG0012200	175
CG13032_OG0004014_OG0	0
CG13033_OG0010736	883
CG13038_OG0010761	11
CG13039_OG0010762	0
CG1304_OG0000265_OG0	44
CG1304_OG0000265_OG1	119
CG13040_OG0010763	0
CG13041_OG0000280_OG0	2548
CG13041_OG0000280_OG0.2	1177
CG13042_OG0010767	28
CG13043_OG0000281_OG0	792
CG13043_OG0000281_OG1	1485
CG13044_OG0010768	379
CG13045_OG0000814	2
CG13046_OG0010771	147
CG13047_OG0010772	676
CG13048_OG0010773	108
CG13049_OG0010774	771
CG13051_OG0011898	1101
CG13053_OG0010778	0
CG13054_OG0010779	1
CG13055_OG0010780	5
CG13056_OG0010757	0
CG13058_OG0004021	18
CG13059_OG0010764	1913
CG13062_OG0010766	5
CG13064_OG0010775	0
CG13065_OG0010776	3
CG13066_OG0012201	582
CG13068_OG0002030_OG1	456
CG13069_OG0004022	727
CG1307_OG0004308	1927
CG13070_OG0012202	0
CG13071_OG0011899	0
CG13073_OG0012731_OG0	13
CG13074_OG0010797	4
CG13075_OG0000216_OG0	2
CG13075_OG0000216_OG1	0
CG13077_OG0009097	450
CG13078_OG0003575_OG0	0
CG13081_OG0003574	0
CG13082_OG0009094	89
CG13083_OG0009084	3
CG13084_OG0009083	6
CG13085_OG0001922	89
CG13086_OG0003709	1439
CG13088_OG0001266	193
CG1309_OG0010533	3151
CG13096_OG0003720	1258
CG13097_OG0001923	470
CG13101_OG0009304	462
CG13102_OG0009298	27
CG13108_OG0009295	18
CG13110_OG0011792	0
CG13113_OG0001247_OG0	1
CG13114_OG0009279	1
CG13116_OG0001878	1370
CG13123_OG0001877	53
CG13124_OG0003502	18420
CG13126_OG0003515	131
CG13127_OG0001844	0
CG13131_OG0000790_OG0	0
CG13133_OG0003525	8
CG1314_OG0011674	0
CG13144_OG0009363	14
CG13148_OG0007214	25
CG13151_OG0006215	365
CG13154_OG0006206	3
CG13155_OG0006196	3308
CG13157_OG0002779	0
CG1316_OG0000430_OG0	0
CG13168_OG0006184	0
CG1317_OG0011084	4390
CG13170_OG0006182	1
CG13171_OG0006180	0
CG13177_OG0012831	226
CG13185_OG0002928	1494
CG13186_OG0006594	0
CG13192_OG0006567	199
CG13193_OG0006565	0
CG13196_OG0006560	29
CG13197_OG0006563	551
CG13202_OG0001123_OG0	0
CG13203_OG0006235	3
CG13204_OG0006233	188
CG13215_OG0002793_OG0	83
CG13216_OG0001568_OG0	1
CG13218_OG0002791_OG0	103
CG13220_OG0001573_OG0	1720
CG13223_OG0001571_OG0	1
CG13226_OG0002794_OG0	24
CG13227_OG0006218_OG0	10
CG13228_OG0011587_OG0	94
CG13229_OG0002786_OG0	147
CG13229_OG0002787_OG0	1078
CG13231_OG0006217	0
CG13239_OG0009815	204
CG1324_OG0007509	0
CG13243_OG0009147	0
CG13247_OG0010378	6
CG13248_OG0010371	33
CG13250_OG0011870	6
CG13251_OG0010355	23
CG13252_OG0003952	945
CG13258_OG0009399	3
CG13272_OG0008882	0
CG13280_OG0008881	1
CG13282_OG0008887	1326
CG13285_OG0010583	397
CG13287_OG0010216	12
CG13288_OG0010220	773
CG13293_OG0003937	23
CG13295_OG0010231	902
CG13297_OG0010242	41
CG13299_OG0011864	21
CG13300_OG0003943	26
CG13305_OG0011196	3
CG13306_OG0011204	279
CG13308_OG0004102	0
CG13309_OG0011211	224
CG13310_OG0011207	1
CG13312_OG0011210	3
CG13313_OG0004105_OG0	20
CG13314_OG0011224	148
CG13315_OG0011237	8790
CG13318_OG0004834	3285
CG13319_OG0006667	246
CG13321_OG0006673	398
CG13326_OG0006545	0
CG13330_OG0007271	0
CG13331_OG0007273	5
CG13332_OG0007274	8
CG13334_OG0007281	0
CG13337_OG0011662	29
CG13339_OG0007296	131
CG13344_OG0007304	180
CG13358_OG0007351	0
CG13359_OG0012499	1
CG13360_OG0010145	4835
CG13361_OG0003189	1
CG13362_OG0007862	0
CG13364_OG0001174_OG0	1370
CG13365_OG0007831	492
CG13367_OG0003188_OG0	328
CG13369_OG0003181	1942
CG13375_OG0007847	100
CG13377_OG0007849	3016
CG13380_OG0010135	12
CG13384_OG0003473	1065
CG13385_OG0012520	0
CG13386_OG0003471	3
CG1339_OG0006721	0
CG13390_OG0003479	156
CG13392_OG0003476	220
CG13397_OG0003469	148
CG13398_OG0003468	392
CG13403_OG0008236	94
CG13404_OG0008224	11
CG13405_OG0011376	2
CG13407_OG0004768	0
CG13408_OG0004770	18
CG13409_OG0004775	102
CG13423_OG0007099	2
CG13426_OG0011654	0
CG13427_OG0003049	0
CG13428_OG0007100	38
CG13430_OG0001658	233
CG13436_OG0006622	7
CG13437_OG0006285	1
CG13438_OG0006243	0
CG1344_OG0012226	126
CG13442_OG0006244	0
CG13443_OG0006248	0
CG13445_OG0003880	1
CG13449_OG0009980	1
CG13454_OG0003875_OG0	1
CG13455_OG0009966	0
CG13457_OG0001288	2
CG13458_OG0004037	3
CG13460_OG0010841	0
CG13465_OG0000343_OG0	0
CG13471_OG0004048	0
CG13473_OG0010860	1
CG13474_OG0004049	0
CG13476_OG0012898	0
CG13481_OG0000339_OG0	0
CG13481_OG0000339_OG1	0
CG13484_OG0010886	112
CG13488_OG0001544_OG1	30
CG13492_OG0005946	601
CG13501_OG0005936	0
CG13502_OG0005931	16
CG13502_OG0012991	0
CG13506_OG0007028	2427
CG13510_OG0006998	277
CG13511_OG0006997	2
CG13516_OG0006995	283
CG13526_OG0006986	0
CG13527_OG0006984	0
CG13531_OG0006978	2188
CG13532_OG0006975	15
CG13538_OG0005981	0
CG13539_OG0012044	0
CG1354_OG0007555	10480
CG13541_OG0012280	0
CG13544_OG0005976	0
CG13545_OG0012580	25
CG13551_OG0000540_OG1	5086
CG13551_OG0012048	1620
CG13557_OG0012477	0
CG13558_OG0001556	0
CG13559_OG0012047	24
CG13561_OG0011643	1
CG13562_OG0011631	38
CG13575_OG0006892	6
CG13577_OG0001150_OG0	1
CG13578_OG0006898	2
CG13579_OG0006013	11
CG1358_OG0006724	476
CG13581_OG0002746	0
CG13585_OG0011574	1079
CG13587_OG0006025	0
CG13594_OG0006033	55
CG13599_OG0005537	3
CG1360_OG0006725	63
CG13601_OG0005534	384
CG13603_OG0005332	1294
CG13605_OG0005319	924
CG13606_OG0005306	142
CG13607_OG0005318	2219
CG13609_OG0012982	59
CG13613_OG0005278	0
CG13614_OG0002525_OG0	0
CG13615_OG0002524	0
CG13616_OG0005272	0
CG13618_OG0005267	709
CG13622_OG0005268	14
CG13623_OG0005265	464
CG13625_OG0004618	314
CG13627_OG0004629	5
CG13630_OG0004630	1232
CG13631_OG0004635	1536
CG13634_OG0004637	13
CG13641_OG0004650	538
CG13643_OG0002274	401
CG13653_OG0002504	0
CG13654_OG0005174	137
CG13663_OG0011496	182
CG13667_OG0004090_OG0	298
CG13670_OG0011168	0
CG13671_OG0004086_OG0	459
CG13675_OG0000560_OG2	126
CG13676_OG0003984	477
CG13678_OG0000129_OG3	1096
CG1368_OG0008241	459
CG13685_OG0010463	11
CG13689_OG0008772	78
CG13690_OG0008752	67
CG13692_OG0008754	0
CG13698_OG0010125	535
CG13699_OG0003907_OG0	6
CG13705_OG0010610	766
CG13707_OG0010613	137
CG13708_OG0010614	6
CG1371_OG0006292	2209
CG13711_OG0010618	1
CG13712_OG0010619	0
CG13713_OG0010620	1
CG13716_OG0010627	3
CG13720_OG0004084	0
CG13721_OG0012208	13
CG13722_OG0011130	1443
CG13723_OG0010915	0
CG13724_OG0010917	0
CG13725_OG0010918	1
CG13727_OG0004055	21
CG13728_OG0010923	3
CG13731_OG0011910	3627
CG13733_OG0010089	0
CG13738_OG0011907	33
CG13739_OG0002891	5
CG13743_OG0006405	23
CG13744_OG0006409	4
CG13747_OG0006408	0
CG13748_OG0006626	139
CG13751_OG0001660_OG0	330
CG13760_OG0007606	402
CG13766_OG0009602	112
CG13771_OG0009612	0
CG13775_OG0003750_OG0	172
CG13784_OG0000956_OG0	812
CG13786_OG0003631	3
CG13796_OG0001883_OG0	1080
CG13801_OG0000219_OG0	0
CG13801_OG0000219_OG1	0
CG13806_OG0011077	64
CG13807_OG0011075	144
CG13810_OG0011066	35
CG13813_OG0010189	1195
CG13829_OG0011464	1
CG13833_OG0004687	713
CG13837_OG0002276	0
CG13838_OG0011993	0
CG13841_OG0004694	142
CG13842_OG0004706	3
CG13847_OG0004737	129
CG13850_OG0004743	1194
CG13855_OG0004744	7
CG13856_OG0004745	40
CG13857_OG0004746	0
CG13862_OG0004760	3
CG13868_OG0007089	17890
CG13868_OG0013578	3069
CG13869_OG0007075	3
CG1387_OG0008528	0
CG13870_OG0007093	0
CG13871_OG0003047	1
CG13872_OG0007071	1
CG13875_OG0011381	149
CG13876_OG0001334_OG0	307
CG13877_OG0011937	1226
CG13884_OG0000403_OG0	0
CG13887_OG0011343	6705
CG13891_OG0002060	0
CG13893_OG0011360	2106
CG13894_OG0004129	148
CG13895_OG0004128	437
CG13901_OG0011344	227
CG13907_OG0011337	3281
CG13912_OG0011325	967
CG13917_OG0011285	6332
CG13919_OG0011274	100
CG13920_OG0011271	1915
CG13921_OG0011032	54
CG13924_OG0011054	8
CG13926_OG0011282	262
CG13928_OG0011279	105
CG13930_OG0011024	40
CG13931_OG0004073	0
CG13933_OG0011036	1405
CG13937_OG0011056	1289
CG13949_OG0003375	5
CG13950_OG0003376	14
CG13954_OG0006374	19
CG13955_OG0002890_OG0	3
CG13962_OG0012240	1
CG13970_OG0009133_OG0	0
CG13972_OG0005361	1
CG13983_OG0002696	8
CG13991_OG0000661_OG1	0
CG13992_OG0002070_OG0	0
CG13994_OG0011942	500
CG13995_OG0000538_OG0	0
CG13999_OG0000662_OG0	1
CG14005_OG0001926	206
CG14006_OG0001927	0
CG14007_OG0009567	0
CG14011_OG0003731	1
CG14013_OG0003734	7
CG14014_OG0009443	0
CG14015_OG0009446	4
CG14017_OG0003733	0
CG14020_OG0003686	4
CG14022_OG0008831	333
CG14024_OG0003410_OG0	26
CG14034_OG0008836	48
CG14036_OG0008842	8
CG14042_OG0001816	7
CG14043_OG0003425	420
CG14044_OG0008964	4
CG14050_OG0000684	6
CG14052_OG0007777	2
CG14053_OG0012099	1
[truncated: 9,910 more rows]
