# Supplementary material for: Evolution of chemosensory tissues and cells across ecologically diverse Drosophilids
Source: Nat Commun. 2024 Feb 5;15:1047. doi: 10.1038/s41467-023-44558-4 (PMC10844241; doi:10.1038/s41467-023-44558-4)
Supplement: Supplementary file 18 — Supplementary Data 15 [file 41467_2023_44558_MOESM18_ESM.zip › all_count_tables_renamed/MELB5OV_counts_trim_genes_FBids_1_1_sorted.txt]

128up_OG0006588	3614
14-3-3epsilon_OG0002478	19986
14-3-3epsilon_OG0001126_OG1	16053
140up_OG0004534	515
18w_OG0003044	850
26-29-p_OG0010897	38804
2mit_OG0000576_OG0	0
5-HT1A_OG0006644	12
5-HT1B_OG0006647	27
5-HT2A_OG0000287_OG0	20
5-HT2B_OG0011472	3
5-HT7_OG0005777	6
5PtaseI_OG0005188	1208
7B2_OG0004187	41
a_OG0006460	1731
a10_OG0010691	12
a5_OG0009037	5
a6_OG0007651	1248
AANATL2_OG0003640	66
AANATL4_OG0000091_OG1	28
AANATL7_OG0007605	0
Aasdh_OG0001831	907
Aatf_OG0001947	1654
aay_OG0011265	3595
ab_OG0009683	37
ab_OG0009684	15
ABCB7_OG0011281	3846
Pmp70_OG0003257	6726
Abd-B_OG0005000	638
Abi_OG0002227_OG0	1090
Abl_OG0010722	6212
abo_OG0009656	913
Abp1_OG0010565	2712
abs_OG0003097	806
ac_OG0007843	0
Ac13E_OG0008321	1822
Ac3_OG0009573	13
Ac78C_OG0010320	545
Acam_OG0000252_OG0	1
Acam_OG0000252_OG1	0
Acam_OG0005131	0
CG9149_OG0011313	2168
Acbp1_OG0009246	1387
Acbp2_OG0010415	3559
Acbp4_OG0000311_OG0	0
Acbp4_OG0000311_OG1	12
Acbp6_OG0010414	8
ACC_OG0007193	19227
AcCoAS_OG0000812	8490
Ace_OG0000652_OG0	22
Acer_OG0000953_OG0	1636
Acer_OG0003808	6477
Acf_OG0002671	7725
Achl_OG0002770	142
acj6_OG0008333	1
acj6_OG0008334	1
Ack_OG0010507	2528
Ack-like_OG0006546	1864
Acn_OG0009540	5215
CG5009_OG0006075	1816
Acox57D-d_OG0006913	1474
Acox57D-p_OG0001151	2910
Acp1_OG0009317	5
Acp32CD_OG0009664	0
Acp65Aa_OG0003939	32
Acph-1_OG0001513	2163
CG12512_OG0008829	1558
CG18155_OG0007972	26
Acsl_OG0007133	13474
Act42A_OG0000022_OG0	43
Act42A_OG0000022_OG1	85
Act42A_OG0000022_OG3	98103
Act42A_OG0000022_OG4	18439
Act42A_OG0000022_OG5	11331
Actn_OG0003148_OG0	13170
Actn3_OG0011403_OG0	0
ACXB_OG0000046_OG0	0
ACXB_OG0000046_OG1	1
ACXB_OG0000046_OG2	0
ACXB_OG0000046_OG2.2	0
ACXD_OG0004078_OG0	325
Acyp_OG0009408	0
Acyp2_OG0011498	408
Ada_OG0002342	175
Ada1-2_OG0003777_OG0	0
Ada2a_OG0005051	338
Ada2b_OG0004799	2119
Ada3_OG0007872	1481
AdamTS-A_OG0005247	1409
AdamTS-A_OG0012010	37
AdamTS-B_OG0008089	177
Adar_OG0007649	1320
Adat1_OG0003596	115
Adck1_OG0006032	1237
Adck5_OG0010063	617
ADD1_OG0006579	2158
Adf1_OG0001636_OG0	489
Adgf-A_OG0001991_OG0	0
Adgf-A_OG0003900	633
Adgf-A2_OG0010109	24
Adgf-B_OG0010108	0
Adgf-C_OG0001030_OG0	215
Adgf-D_OG0002208_OG0	943
Adgf-E_OG0006152	0
Adh_OG0003395_OG0	110
Adi1_OG0010940	2952
AdipoR_OG0004727	7091
CG3809_OG0004951	0
AdenoK_OG0003918_OG0	2591
Ady43A_OG0002958	1310
AdoR_OG0005733	178
adp_OG0006108	1557
AdSS_OG0000854_OG0	9801
Aduk_OG0004873	1025
Ae2_OG0010984	5402
CG6512_OG0010913	4469
aft_OG0006080	922
Afti_OG0005567	1469
Ag5r_OG0008212	105
Ag5r2_OG0008213	35
AGBE_OG0007237	6471
AgmNAT_OG0001753	129
ago_OG0010530	11348
AGO1_OG0007307	6150
AGO2_OG0000119_OG0	8052
Agpat1_OG0008448	566
Agpat2_OG0003465	1209
Agpat3_OG0004018	5831
Agpat4_OG0004019_OG0	1998
ADPS_OG0002932	212
agt_OG0001016_OG0	291
Spat_OG0007723	1939
Ahcy_OG0001195_OG0	11343
AhcyL1_OG0011110	3174
AIF_OG0001225	4254
AIMP1_OG0007108	2185
AIMP2_OG0009977	2026
AIMP3_OG0005998	1174
Adk1_OG0010829	2442
Adk3_OG0005467	818
Ak6_OG0007201	619
Akap200_OG0000367_OG0	5118
Akh_OG0010512	7
AkhR_OG0009627	342
akirin_OG0010441	6318
Akr1B_OG0001292	18176
Akt1_OG0005415	3795
al_OG0008749	45
Aladin_OG0007570	1623
AlaRS_OG0003477	9244
AlaRS-m_OG0010596	1693
Alas_OG0006853	9380
alc_OG0006389	4461
Ald1_OG0005647	24444
Ald2_OG0005645	1
Aldh_OG0003615	18087
Aldh-III_OG0006742	5712
Aldh7A1_OG0003841_OG0	1571
Alg-2_OG0001588_OG0	1889
Alg1_OG0002607_OG0	2896
Alg10_OG0000709_OG0	1117
Alg11_OG0012170	2195
CG8412_OG0004562	970
Alg14_OG0001194_OG0	266
Alg2_OG0010641	874
Alg3_OG0003012	113
Alg3_OG0006966	1071
CG5287_OG0001281	385
CG5287_OG0003790	400
Alg9_OG0005173	1766
Alh_OG0004317	5364
Alh_OG0004319	1686
Alh_OG0011430	77
alien_OG0009301	2744
ALiX_OG0005343	4006
Alk_OG0006414	366
CG12179_OG0001176_OG0	1728
Alp1_OG0010289	12
Alp10_OG0010194	829
Alp11_OG0008522	2
Alp12_OG0003717	856
Alp13_OG0001034	118
Alp2_OG0000261_OG0	0
Alp2_OG0000261_OG1	2626
Alp4_OG0005779	24670
Alp6_OG0006360	21
Alp7_OG0003030	7
Alp9_OG0003931	617
alph_OG0000083_OG0	2
alph_OG0005113	3796
alpha-Catr_OG0006852	58
alpha-Est1_OG0004357	1759
alpha-Est10_OG0004350	978
alpha-Est2_OG0000314	481
alpha-Est3_OG0004356	2584
alpha-Est6_OG0004354	44
alpha-Est7_OG0001351	1655
alpha-Est8_OG0004352	1574
alpha-Est9_OG0004351	753
alpha-Man-Ia_OG0003130	372
alpha-Man-Ia_OG0003131	316
alpha-Man-Ia_OG0001168	1312
alpha-Man-Ib_OG0005087	2658
alpha-Man-Ic_OG0011549	5
alpha-Man-IIa_OG0004878	2531
alpha-Man-IIb_OG0005229	2533
alpha-PheRS_OG0008296	3490
alpha-Spec_OG0011040	13604
alpha4GT1_OG0000948	1249
alphaCOP_OG0011275	6600
alphaSnap_OG0010384	3176
alphaTub67C_OG0010998	12435
Alr_OG0008278	1232
alrm_OG0002498	0
Als2_OG0009863	3808
alt_OG0004894	10842
aly_OG0004083	0
Ama_OG0002112	0
Amacr_OG0009433	862
amd_OG0001918	237
Amnionless_OG0008741	100
amon_OG0011540	16
amos_OG0003702_OG0	0
AMPdeam_OG0008245	7699
Amph_OG0007204	6076
AMPKalpha_OG0001698	5280
Amt_OG0004607	34
Amun_OG0008385	9355
amx_OG0007575	793
Amy-p_OG0000157_OG0	14
Amy-p_OG0000157_OG0.2	0
Amyrel_OG0006416	1
ana_OG0006403	851
ana1_OG0002269	2342
ana2_OG0007120	1260
ana3_OG0006194	3268
Ance-2_OG0003658	7
Ance-3_OG0001891_OG0	168
Ance-3_OG0009407	105
Ance-4_OG0006406	1074
Ance-5_OG0005870	296
anchor_OG0010100	1104
Andorra_OG0011741	0
Ank2_OG0010460	78
Ankle2_OG0000780	8731
l(2)35Be_OG0003404_OG0	429
anox_OG0007490	2295
Ant2_OG0008041	103
antdh_OG0008007	651
Antp_OG0002113	167
antr_OG0007227	1
AnxB10_OG0008082	2033
AnxB11_OG0008196	2251
AnxB9_OG0004410	14767
aop_OG0003458	2386
aos_OG0010741	305
Aos1_OG0002145_OG0	3181
AOX1_OG0005242	7390
AOX2_OG0000143_OG0	7081
AOX2_OG0000143_OG1	63
AOX4_OG0001465	3
ap_OG0005832	151
AP-1-2beta_OG0008273	5936
AP-1gamma_OG0007680	6640
AP-1mu_OG0005553	3214
AP-1sigma_OG0005334	2268
AP-2alpha_OG0008751	6179
AP-2mu_OG0004736	2761
AP-2sigma_OG0004385	1151
Apc_OG0005387	5020
APC10_OG0005888	516
Apc2_OG0005308	3120
APC4_OG0003171_OG0	1289
APC7_OG0001703	3595
ApepP_OG0000963	3325
aph-1_OG0003552_OG0	1056
aPKC_OG0006607	805
aPKC_OG0006608	6
aPKC_OG0006609	536
Aplip1_OG0011323	14
apn_OG0002443_OG0	0
apolpp_OG0012638	9641
app_OG0010830	1247
APP-BP1_OG0010070	1268
Appl_OG0007834	66
Aprt_OG0004075	757
Aps_OG0010085	4851
apt_OG0002733	4011
CG18815_OG0010034	4231
AQP_OG0007242	281
aqrs_OG0005393	0
aqz_OG0001049_OG1	10974
ara_OG0009939	9
aralar1_OG0001518	6728
Arc1_OG0002768_OG0	1
Arc2_OG0006127	248
Arc42_OG0001370_OG0	2329
Archease_OG0002289_OG0	520
Arf51F_OG0006831	2500
Arf79F_OG0012164	9935
ArfGAP1_OG0010836	3835
ArfGAP3_OG0003816_OG0	3800
Arfip_OG0005451	858
Arfrp1_OG0007681	666
arg_OG0003183	278
arg_OG0007835	190
Argk_OG0011233	27347
Argk_OG0011925	3349
Argl_OG0009800	470
CG31469_OG0002209_OG0	207
ArgRS_OG0008151	2820
ArgRS-m_OG0004367	645
ari-1_OG0007878	1933
ari-2_OG0003028	1952
Arl1_OG0010003	1559
Arl2_OG0004816	326
Arl5_OG0011164	1439
Arl6_OG0007042	2
Arl6IP1_OG0004993	2001
Arl8_OG0004797	1397
arm_OG0007636	15567
armi_OG0002027	4032
Arp1_OG0004441	3755
Arp10_OG0007423	1071
Arp2_OG0001770	5339
Arp3_OG0010555	3425
Arp5_OG0001448_OG0	1003
Arp53D_OG0011600	1
Arp6_OG0008512	934
Arp8_OG0007614	1782
Arpc1_OG0009187	3777
Arpc2_OG0009417	7500
Arpc3A_OG0005226	1274
Arpc3B_OG0008590	179
Arpc4_OG0008719	1406
Arpc5_OG0008957	1210
arr_OG0007264	1363
Arr1_OG0009490	21
Arr2_OG0004099	34
Ars2_OG0005840	8345
Art1_OG0004911	5349
Art2_OG0008773	1
Art3_OG0004604	1933
Art4_OG0004574	4089
Art6_OG0004528_OG0	0
Art7_OG0001547_OG0	1614
Art8_OG0009662	554
Art9_OG0002219_OG0	0
Arts_OG0000486_OG0	5261
aru_OG0003377	2017
Arv1_OG0013036	520
arx_OG0009914	598
Asap_OG0007180	4070
Asator_OG0002682_OG1	858
Asciz_OG0010646	539
ase_OG0007840	2
asf1_OG0009889	2760
ash1_OG0000982_OG0	551
ash2_OG0004623	2306
Ask1_OG0004518	4684
asl_OG0004217	2535
AsnRS_OG0003707	6679
AsnRS-m_OG0006452	370
AsnS_OG0000992	4749
asp_OG0004633	5121
Asph_OG0006509	2291
ASPP_OG0006932	598
CG9572_OG0008488	1161
AspRS_OG0006665	7064
AspRS-m_OG0008886	5061
asrij_OG0006972	1289
asRNA:CR31429_OG0002339_OG0	773
asRNA:CR42743_OG0003772_OG0	0
asRNA:CR43299_OG0012338_OG0	0
asRNA:CR43426_OG0012535_OG0	0
asRNA:CR43454_OG0002277_OG0	568
asRNA:CR43463_OG0001607_OG0	808
asRNA:CR43809_OG0003675_OG0	1548
asRNA:CR44106_OG0002406_OG0	2
asRNA:CR44169_OG0002969_OG0	1
asRNA:CR44179_OG0001455_OG0	2907
asRNA:CR44372_OG0000331_OG0	0
asRNA:CR44372_OG0000331_OG1	1
asRNA:CR44894_OG0012090_OG0	2
asRNA:CR45044_OG0005605_OG0	15
asRNA:CR45195_OG0000203_OG0	785
asRNA:CR45195_OG0000203_OG1	408
asRNA:CR45350_OG0001645_OG0	5666
asRNA:CR45943_OG0010336	271
asRNA:CR46029_OG0000226_OG0	1
asRNA:CR46029_OG0000226_OG1	1
asRNA:CR46139_OG0003106_OG0	123
asRNA:CR46246_OG0011916	1
asRNA:CR46354_OG0002193_OG0	71
asRNA:CR46473_OG0000925_OG0	7257
Ass_OG0001346	663
ast_OG0003560	1432
AstA_OG0004634	5
AstA-R1_OG0000689	2
AstA-R2_OG0005396	268
AstC_OG0009668	0
AstC-R1_OG0010134	6
AstC-R2_OG0001295_OG0	3
AstCC_OG0009669	0
asun_OG0002419_OG0	877
Asx_OG0006138	2718
Atac1_OG0003748_OG0	363
Atac2_OG0009508	821
Atac3_OG0000828	1018
Tat_OG0001330	1293
Ate1_OG0003045	2678
Atet_OG0003384	951
Atf-2_OG0006059	1095
Atf3_OG0007763	1322
Atg1_OG0009929	271
Atg1_OG0009931	3358
Atg10_OG0001598	104
Atg101_OG0008681	605
Atg12_OG0011904	381
Atg13_OG0004817	2318
Atg14_OG0005089	1329
Atg16_OG0005703	1795
Atg17_OG0004232	5096
Atg18a_OG0011152	2620
Atg18b_OG0001271_OG0	919
Atg2_OG0011112	5400
Atg3_OG0009922	2016
Atg4a_OG0009014	1776
Atg4b_OG0005256	1820
Atg5_OG0007974	1032
Atg6_OG0005323	964
Atg7_OG0006714	1087
Atg8a_OG0008043	8178
Atg8b_OG0005571	0
Atg9_OG0006487	2433
atilla_OG0011822	5542
atk_OG0010362	3
atl_OG0001399	5254
atms_OG0004154	2248
ato_OG0004804	0
Atox1_OG0012695	1296
ATP6AP2_OG0004869	12838
ATP7_OG0008369	3409
ATP8A_OG0007260	3552
ATP8A_OG0007261	138
Atpalpha_OG0002140	29723
ATPCL_OG0006680	16362
ATPsynB_OG0010987	10066
ATPsynbeta_OG0005823	50909
ATPsynbetaL_OG0001317	0
ATPsynC_OG0005792	36079
ATPsynCF6_OG0005500	6211
ATPsynCF6L_OG0010605	0
ATPsynD_OG0004477	8797
ATPsyndelta_OG0007526	6305
ATPsynE_OG0005568	5263
ATPsynG_OG0009657	5240
ATPsyngamma_OG0005690	13995
ATPsynGL_OG0009315	0
ATPsynO_OG0012619	7543
AttC_OG0000164_OG0	261
AttC_OG0007258	8
AttD_OG0004890	24
Atu_OG0002096	3050
Atx-1_OG0012102	7
Atx2_OG0011501	6549
Atxn7_OG0003444	1725
aub_OG0000482_OG0	3480
aurA_OG0004964	2208
aurB_OG0009647	1123
aust_OG0001881	0
aux_OG0003096_OG0	4545
ave_OG0006159	420
Aven_OG0003291	557
awd_OG0002664	27594
Awh_OG0010478	200
axed_OG0010262	169
Axn_OG0005720	3329
axo_OG0003993	1200
axo_OG0010625	502
axo_OG0010626	1699
axo_OG0010628	411
Axs_OG0008319	1290
Axud1_OG0003447	1744
az2_OG0006736	968
azot_OG0000210_OG0	0
azot_OG0000210_OG1	0
b_OG0009189	173
B-H1_OG0000267_OG0	28
B-H1_OG0000267_OG1	28
B4_OG0009202	4704
B52_OG0001376_OG0	11046
b6_OG0007653	14
B9d1_OG0005246	0
B9d2_OG0005830	0
bab1_OG0011327	18
bab1_OG0011328	32
bab2_OG0011326	1375
babo_OG0006628	2953
babos_OG0007027	1570
Bacc_OG0008947	12476
Bace_OG0000801_OG0	13831
baf_OG0003792	2058
bai_OG0005189	2925
Balat_OG0007229	3
Baldspot_OG0010721	3689
ball_OG0001092_OG1	3532
bam_OG0005170	896
bap_OG0001358_OG0	93
Bap111_OG0007677	8537
Bap170_OG0000903_OG0	8234
Bap55_OG0005900	1824
Bap60_OG0008560	5141
IMPPP_OG0000305_OG1	0
barc_OG0010291	1430
bark_OG0008784	952
barr_OG0000425_OG0	2719
baz_OG0008596	2666
bb8_OG0005496	1
bbc_OG0007266	5034
CG18067_OG0007098	6186
bbg_OG0010871	336
bbg_OG0010872	1892
BBIP1_OG0004876	280
BBS1_OG0010413	5
BBS4_OG0002785_OG0	4
BBS5_OG0002086	7
BBS8_OG0008755	2
BBS9_OG0006919	4
bbx_OG0008688	4716
bc10_OG0010387_OG0	896
BCAS2_OG0005540	970
bcd_OG0002111_OG0	2757
bchs_OG0003722	87
BCL7-like_OG0007566	914
bcn92_OG0007793	896
Bdbt_OG0004400	759
bdg_OG0006805	2526
bdl_OG0003385	182
Bdp1_OG0009215	1908
be_OG0000785	2127
BEAF-32_OG0006164	2859
beag_OG0004860	884
beat-Ia_OG0011784	1
beat-Ib_OG0009146	18
beat-Ic_OG0001866_OG0	0
beat-IIa_OG0005482	5
beat-IIb_OG0005481	25
beat-IIIa_OG0009463	4
beat-IIIb_OG0009460	0
beat-IIIc_OG0003687	100
beat-IV_OG0005508	9
beat-Va_OG0005024	1
beat-Vb_OG0005021	6
beat-Vc_OG0001062_OG0	1
beat-VII_OG0011542	99
beat-VII_OG0011544	58
beg_OG0004008	929
bel_OG0001048	16166
Bem46_OG0008920	865
ben_OG0000514_OG0	4798
Best1_OG0002590_OG0	3701
Best2_OG0010251	7062
Best3_OG0009963	1
Best4_OG0000558_OG0	0
Bet1_OG0003845_OG0	880
Bet3_OG0004072	973
beta-PheRS_OG0005298	3272
beta-Spec_OG0007697	17402
beta'COP_OG0009212	5380
beta3GalTII_OG0012738	485
beta4GalNAcTA_OG0006521	980
beta4GalNAcTB_OG0002610	1116
beta4GalT7_OG0005195	929
betaCOP_OG0008653	6221
betaggt-I_OG0008962	1627
betaGlu_OG0002667	1006
CG32396_OG0011696	0
Bgb_OG0011276	1013
bgcn_OG0001647	1660
bgm_OG0009412	7760
BHD_OG0010421	529
bi_OG0003201	40
bi_OG0012904	4
BI-1_OG0004087	3837
bib_OG0001843_OG0	88
BicC_OG0009143	38040
BicD_OG0009474	4629
CG11873_OG0005086	2918
bif_OG0003277	17198
bif_OG0012761	3341
BigH1_OG0001085_OG0	8404
bigmax_OG0005365	574
Bili_OG0002506_OG0	0
bin_OG0010286	46
Bin1_OG0005423	1065
bin3_OG0007310	10146
bip1_OG0010560	1704
Bka_OG0009250	962
blanks_OG0011885_OG0	406
Blimp-1_OG0010196	1098
Blm_OG0002608	1470
Blos1_OG0006148	322
Blos2_OG0010078	357
Blos3_OG0009918	276
Blos4_OG0010933	385
blot_OG0010924	1338
blow_OG0006726	712
blp_OG0005216	898
blw_OG0006982	54949
bma_OG0010967	2
Bmcp_OG0010022	1500
bmm_OG0010858	3739
bnb_OG0001206_OG1	1824
CG5059_OG0012191	2513
bnk_OG0005787	1
bnl_OG0004512	288
boca_OG0006727	1191
bocks_OG0002575_OG0	1706
BOD1_OG0005544	4260
boi_OG0007601	1722
boi_OG0007603	727
boil_OG0012322	0
bol_OG0011238	1061
boly_OG0007153	0
BomBc1_OG0001623	268
BomBc2_OG0000769_OG0	1473
BomBc3_OG0004769	262
BomT3_OG0011469	1486
bon_OG0004934	4655
bond_OG0004726	585
bonsai_OG0007008	1761
Boot_OG0006400	2971
bor_OG0004967	2817
bora_OG0003911	1716
BORCS5_OG0008208	1049
BORCS6_OG0011365	289
BORCS7_OG0007103	93
borr_OG0009292	4103
boss_OG0005676	44
botv_OG0006642	1295
bou_OG0007819	589
bowl_OG0008785	615
BoYb_OG0000400_OG0	1584
br_OG0007659	356
br_OG0011928	53
Br140_OG0001629	6259
brat_OG0001919	12105
Brca2_OG0000883	2167
Brd_OG0010852	0
CG7154_OG0009310	4043
Brd8_OG0002488	1502
Bre1_OG0010209	5836
Brf_OG0005483	834
Brf_OG0005485	217
brk_OG0007975	243
brm_OG0009999	5729
Brms1_OG0008442	1918
Bro_OG0011272	2
brp_OG0000499_OG1	27
l(3)72Ab_OG0009997	5631
bru1_OG0009737	23
bru1_OG0009738	26284
bru2_OG0009740	1200
bru2_OG0011823	60
bru2_OG0012161	267
bru3_OG0010907	175
bru3_OG0011909	0
Bruce_OG0004896	8332
brun_OG0003663	4359
brv1_OG0000706_OG0	0
brv2_OG0010919	0
brv3_OG0011666	2
BRWD3_OG0005288	8946
brwl_OG0009277	1930
bs_OG0003002	581
bs_OG0006897	506
bsf_OG0001906_OG0	5750
Bsg_OG0009780	6578
Bsg25D_OG0003412_OG0	4332
bsh_OG0009110	5
bsk_OG0012344	951
bt_OG0000537_OG1	55
BTBD9_OG0000546_OG0	2088
BtbVII_OG0011887	3149
btd_OG0007557	242
Btk29A_OG0001838	3319
Btk29A_OG0011763	377
btl_OG0002041	300
btn_OG0004719	0
Btnd_OG0008611	8
btsz_OG0001035_OG1	622
btsz_OG0004581	1
btv_OG0003692	1
btv_OG0009487	7
btz_OG0005342	5658
Bub1_OG0001806_OG0	2738
Bub3_OG0005120	2529
BubR1_OG0000657_OG0	3069
Buffy_OG0006561	488
bug_OG0006803	564
Bug22_OG0009372	829
BuGZ_OG0008876	2796
CG8270_OG0010257	938
bun_OG0000556	3035
bun_OG0009749	4153
bur_OG0003683_OG0	6764
Burs_OG0001045_OG0	2
bves_OG0007497	578
bves_OG0007499	489
bw_OG0006000	34
bwa_OG0009122	287
bwa_OG0012525	269
Bx_OG0008666	4
Bx_OG0008667	1063
Bx42_OG0007682	3981
by_OG0005550	2322
byn_OG0010803	1370
bys_OG0007950	2657
c-cup_OG0012143	1
c(3)G_OG0001464_OG0	1271
c11.1_OG0007569	4816
c12.1_OG0007568	1393
c12.2_OG0007567	2335
C15_OG0002126_OG0	3
C1GalTA_OG0009799	2072
C3G_OG0007801	3555
C901_OG0008027	0
ca_OG0005700	4017
Ca-alpha1D_OG0009140	1438
Ca-alpha1T_OG0003323	250
Ca-beta_OG0009681	608
Ca-Ma2d_OG0009139	1142
CaBP1_OG0008860	5184
cac_OG0000605_OG0	27
cact_OG0009392	11806
cactin_OG0003129	1468
cad_OG0009437	5660
Cad74A_OG0010922	1475
Cad86C_OG0002368	644
Cad87A_OG0001088_OG0	977
Cad89D_OG0001058_OG0	0
Cad96Ca_OG0011497	429
Cad96Cb_OG0005172	0
Cad99C_OG0005704	1609
CadN_OG0000277_OG1	2
Caf1-105_OG0002830	4752
Caf1-180_OG0007408	10228
Caf1-55_OG0001036	5307
cag_OG0001595_OG0	287
CAH1_OG0009192	3851
CAH13_OG0002843	0
CAH14_OG0002807	0
CAH15_OG0006256	0
CAH16_OG0000498_OG1	5
CAH2_OG0001000_OG0	2512
CAH3_OG0003177	3454
CAH5_OG0005796	29
CAH7_OG0000840	858
CAH8_OG0004748	366
CAH9_OG0005622	1045
CAHbeta_OG0002334	642
cal1_OG0002556_OG0	6266
CalpA_OG0003035	1648
CalpB_OG0010971	3488
CalpC_OG0008186	961
Calr_OG0005564	26331
Cals_OG0013279_OG0	1124
Calx_OG0002139_OG0	35
Calx_OG0004417	2179
Calx_OG0004418	2124
calypso_OG0006121	1013
Cam_OG0012053	14915
CaMKI_OG0012767	4967
CaMKII_OG0013280	4988
Camp_OG0005907	1389
Camta_OG0006364	1617
Camta_OG0006365	193
can_OG0004061_OG0	0
CanA1_OG0005778	416
CanB_OG0000231_OG0	7
CanB_OG0000231_OG1	3627
Cand1_OG0009382	4141
CAP_OG0000587_OG0	3339
CAP_OG0012405	10
Cap-D2_OG0005121	2407
Cap-D3_OG0009448	730
Cap-G_OG0002924	5546
Cap-H2_OG0004906	855
Capa_OG0005712	0
Caper_OG0009347	7246
Capr_OG0010138	13467
caps_OG0010156	1489
caps_OG0010157	1239
capt_OG0009025	8979
capu_OG0000612_OG0	804
car_OG0007437	1492
CARPA_OG0007960	1
CARPB_OG0007554	175
CarT_OG0009432	10
cas_OG0004236	12
casp_OG0006502	4792
cass_OG0009476	5058
Cat_OG0003869	34443
cathD_OG0002862	15956
cato_OG0006491	0
Catsup_OG0009538	2477
caup_OG0009938	4
cav_OG0000654	1263
caz_OG0003243_OG0	3678
cbc_OG0007265	837
Cbl_OG0002051_OG0	6378
CBP_OG0001721	2313
CBP_OG0007971	2626
Cbp20_OG0005066	713
Cbp53E_OG0006447	192
Cbp80_OG0007913	1594
Cbp80_OG0007915	1957
Cbs_OG0003124	7129
cbs_OG0007263	1986
cbt_OG0008760	4610
Cby_OG0004789	0
Cc2d2a_OG0002702	25
CCAP_OG0011467	1
CCAP-R_OG0000870	45
ccb_OG0012089	0
CCDC151_OG0011900	0
CCDC53_OG0009785	312
Ccdc58_OG0010399	856
Ccdc85_OG0008917	397
CCHa1_OG0004530	2
CCHa1-R_OG0006065	217
CCHa2_OG0002186_OG0	231
CCHa2-R_OG0005836	3
Cchl_OG0004776	4075
CCKLR-17D1_OG0003334	0
CCKLR-17D1_OG0008675	0
CCKLR-17D1_OG0011744	0
CCKLR-17D3_OG0008678	9
Ccm3_OG0005250	1464
Ccn_OG0010106	6
Ccn_OG0010107	8
Ccn_OG0012179	3
Ccp84Ab_OG0000178_OG0	1
Ccp84Ac_OG0001349_OG0	0
Ccp84Ae_OG0002110_OG0	0
Ccp84Af_OG0000109_OG0	0
Ccp84Af_OG0000109_OG1	0
Ccp84Af_OG0000109_OG2	0
Ccp84Ag_OG0001348_OG0	6
Ccs_OG0006299	876
CCT1_OG0002281_OG0	11583
CCT2_OG0003145	17155
CCT3_OG0004995	13578
CCT4_OG0000979	11530
CCT5_OG0006600	12955
CCT6_OG0008508	13586
CCT7_OG0004839	4947
CCT7_OG0004841	2460
CCT8_OG0007117	12997
Ccz1_OG0010481	556
cd_OG0004708	7
CD98hc_OG0001357_OG0	12477
Cda4_OG0008701	17
Cda5_OG0008721	341
Cda9_OG0002707	2
CDase_OG0005749	100
cdc14_OG0009306	2391
Cdc16_OG0005493	1447
Cdc23_OG0009421	1138
Cdc27_OG0010426	3981
Cdc2rk_OG0006290	484
Cdc37_OG0011041	3551
Cdc42_OG0008268	3802
Cdc45_OG0007388	3879
Cdc5_OG0011371	2070
CDC50_OG0008483	2191
Cdc6_OG0002054	2857
Cdc7_OG0007729	5619
Cdep_OG0002087	761
Cdep_OG0004159	1257
CdGAPr_OG0009111	4727
cdi_OG0000729	4713
cDIP_OG0004394	370
Cdk1_OG0000555_OG0	2944
Cdk12_OG0009875	2623
Cdk2_OG0002391	3299
CDK2AP1_OG0008015	1419
Cdk4_OG0006632	1673
Cdk5_OG0002993	964
Cdk5alpha_OG0009389	13
Cdk7_OG0001724	1525
Cdk8_OG0010977	726
Cdk9_OG0007009	860
Cdlc2_OG0000234_OG1	2656
cdm_OG0002482	3998
Cds_OG0010549	2269
Ced-12_OG0009727	1897
ced-6_OG0006366	13159
CenB1A_OG0004675	4001
CenG1A_OG0003595_OG0	2785
CenG1A_OG0009182	165
Cenp-C_OG0002322	5300
Cep135_OG0009952	757
Cep135_OG0009954	505
cep290_OG0004127	20
Cep89_OG0006812	0
Cep97_OG0008778	1123
cer_OG0012078	1261
Cerk_OG0004182	2625
cert_OG0011161	2160
Cf2_OG0008971	3059
Cfp1_OG0007571	1761
CG5789_OG0004615	5016
cg_OG0006533	8431
CG10000_OG0005395	1
CG10005_OG0004963	39
CG10011_OG0005399	683
CG10013_OG0002410_OG0	57
CG10019_OG0008786	142
CG10026_OG0009081	446
CG10029_OG0004344	0
CG10031_OG0008792	660
CG10035_OG0004420	0
CG10038_OG0001436_OG0	792
CG10041_OG0012259_OG0	2
CG10051_OG0007036	0
CG10053_OG0004336	217
CG10055_OG0004329	2465
CG10062_OG0007038	83
CG10063_OG0010284	7
CG10064_OG0010282	3
CG10068_OG0004321	894
CG10073_OG0000065_OG2	1
CG10075_OG0010279	898
CG10077_OG0010277	16528
CG10082_OG0005964	3808
CG10086_OG0001355	751
CG10089_OG0010567	52
CG10098_OG0004320	1255
CG10104_OG0006132	0
CG10116_OG0010569	46
CG10126_OG0005023	1206
CG10132_OG0009091	585
CG10137_OG0009093	177
CG10139_OG0006151	867
CG10140_OG0010573	1
CG10147_OG0010256	473
CG10151_OG0006160	91
CG10154_OG0010575	559
CG10163_OG0010252	1395
CG10164_OG0001489	0
CG10165_OG0011781	368
CG10171_OG0010163	715
CG10175_OG0005507	257
CG10177_OG0001079_OG0	3
CG10184_OG0005509	655
CG10185_OG0005203	0
CG10189_OG0009087	367
CG10194_OG0009085	767
CG10195_OG0003572	559
CG10205_OG0006168	24
CG10208_OG0005527	474
CG10209_OG0006169	1265
CG10211_OG0009505	261
CG10222_OG0010165	459
CG10226_OG0010249	1077
CG10237_OG0003462	7885
CG1024_OG0004294	1090
CG10252_OG0011517	0
CG10254_OG0002565	21999
CG10257_OG0006606	1
CG10264_OG0005208	0
CG10265_OG0006935	738
CG10274_OG0003940	1119
CG10280_OG0004257	0
CG10283_OG0001907_OG0	641
CG10286_OG0004292	2288
CG10298_OG0004288	0
CG10300_OG0005516	43
CG10301_OG0005515	1
CG10307_OG0005957	278
CG10311_OG0004972	480
CG10317_OG0004974	0
CG10321_OG0005965	4120
CG10324_OG0004994	696
CG10332_OG0005992	0
CG10333_OG0009507	1635
CG10336_OG0009516	1448
CG10337_OG0009096	317
CG10338_OG0009517	786
CG10339_OG0006873	58
CG10340_OG0001059_OG0	1621
CG10341_OG0009518	1625
CG10343_OG0009520	1035
CG10344_OG0007020	515
CG10345_OG0002430_OG0	331
CG10347_OG0000607_OG0	377
CG10348_OG0003704	31
CG10352_OG0008207	22
CG10353_OG0008206	2599
CG10357_OG0010470	0
CG10359_OG0010469	89
CG10361_OG0010014	58
CG10362_OG0008202	3
CG10365_OG0005518	2157
CG10366_OG0009102	1584
CG10375_OG0005526	1030
CG10376_OG0009519	1249
CG10383_OG0001909	2761
CG10384_OG0007018	0
CG10405_OG0004983	19
CG10407_OG0005207	1783
CG10413_OG0003703_OG0	695
CG10417_OG0013094	4634
CG10418_OG0010832	395
CG10425_OG0002500	1423
CG10428_OG0001263_OG0	1407
CG10431_OG0001914	337
CG10433_OG0006904	6628
CG10435_OG0002296_OG0	1980
CG10444_OG0007082	1678
CG10445_OG0001356	1168
CG10459_OG0001605_OG0	8
CG10462_OG0009105	3395
CG10463_OG0009108	761
CG10466_OG0012145	252
CG10467_OG0010233	2388
CG10469_OG0010232	7740
CG10470_OG0009541	1613
CG10472_OG0000811_OG0	343
CG10479_OG0010225	786
CG10481_OG0009114	0
CG10483_OG0010221	295
CG10486_OG0010219	0
CG10492_OG0009544	4829
CG10494_OG0006908	794
CG10495_OG0009546	687
CG10505_OG0006927	63
CG10508_OG0010314	139
CG10510_OG0003948	0
CG10513_OG0005163	12001
CG10514_OG0005162	7565
CG10516_OG0009998	1006
CG10527_OG0002810_OG0	8962
CG10543_OG0006262	4445
CG10550_OG0000747	2930
CG10555_OG0008527	4186
CG10561_OG0009552	634
CG10565_OG0010321	8163
CG10576_OG0010200	14847
CG10581_OG0010326	57
CG10584_OG0010328	544
CG10587_OG0000094_OG0	0
CG10587_OG0000094_OG1	0
CG10587_OG0000094_OG2	0
CG10589_OG0003950	0
CG10591_OG0010195	1
CG10597_OG0003317	0
CG10598_OG0011740	0
CG10600_OG0009530	5596
CG10602_OG0009532	7919
CG10616_OG0010838	2243
CG10621_OG0001911	543
CG10623_OG0001912	2128
CG10628_OG0009107	951
CG10631_OG0001241	4153
CG10646_OG0009949	499
CG10654_OG0009947	285
CG10657_OG0009951	302
CG10660_OG0010840	458
CG10663_OG0010839	81
CG10669_OG0005156	726
CG10674_OG0010603	777
CG10680_OG0003577	2762
CG10681_OG0009950	293
CG10700_OG0011812	0
CG10702_OG0009548	2274
CG10710_OG0010908	213
CG10713_OG0010576	6
CG10725_OG0010574	4
CG10730_OG0000951	15
CG10731_OG0006517	322
CG10737_OG0006638	5677
CG10738_OG0010568	122
CG1074_OG0007339	1830
CG10747_OG0009127	765
CG10748_OG0011855_OG0	0
CG10749_OG0003913_OG0	0
CG10750_OG0009561	0
CG10752_OG0010150_OG0	0
CG10761_OG0008304	1
CG1077_OG0004263	4896
CG10793_OG0003237	5
CG10795_OG0006915	893
CG10799_OG0003081	286
CG10801_OG0012112	3
CG10802_OG0008133	1280
CG10803_OG0008134	1465
CG10804_OG0008132	1
CG10809_OG0010976	1039
CG10814_OG0007257	1
CG10822_OG0007072	0
CG10839_OG0009144	0
CG10841_OG0002198_OG0	1
CG10853_OG0003980_OG0	0
CG10859_OG0009209	6
CG10862_OG0002017_OG1	10054
CG10863_OG0010486	4854
CG10863_OG0012194_OG0	25
CG10864_OG0005043	30
CG10866_OG0010485	660
CG10874_OG0003457	1530
CG10877_OG0002385_OG0	299
CG10887_OG0002183_OG0	0
CG10898_OG0002547	691
CG1090_OG0003105_OG0	11
CG10903_OG0002293_OG0	807
CG10904_OG0011634	554
CG10907_OG0001984_OG0	748
CG10909_OG0005022	0
CG10910_OG0006092	28
CG10911_OG0006095	1922
CG10912_OG0000471	204
CG10914_OG0006109	753
CG10919_OG0001352	0
CG1092_OG0001161_OG0	155
CG10920_OG0007959	0
CG10927_OG0006710	246
CG10931_OG0006071	1
CG10932_OG0007954	4112
CG10934_OG0002756_OG0	0
CG10939_OG0005908	3799
CG10947_OG0009415	28
CG10948_OG0009927	1047
CG10949_OG0009416	636
CG10950_OG0012279	0
CG10958_OG0001743	161
CG10959_OG0008299	918
CG10962_OG0007748	155
CG10970_OG0003173	8
CG10973_OG0012539	809
CG10979_OG0004244	3807
CG10984_OG0009934	872
CG10996_OG0008249	0
CG11000_OG0004245	13
CG11007_OG0003037	1708
CG11018_OG0007064	0
CG11029_OG0001270	397
CG1103_OG0003103_OG0	1238
CG11030_OG0003728	1591
CG11034_OG0001268	138
CG11035_OG0002292_OG0	313
CG11041_OG0001654	4
CG11044_OG0007073	298
CG1105_OG0004314	1724
CG11050_OG0009604	2977
CG11060_OG0006765	2
CG11068_OG0011716	4
CG11069_OG0004655	306
CG11076_OG0001759	4965
CG11077_OG0000549_OG0	631
CG11085_OG0008456	0
CG11089_OG0004653	3705
CG11095_OG0003249	463
CG11099_OG0007074	87
CG11103_OG0003250	468
CG11106_OG0012330	0
CG11109_OG0001964	674
CG11110_OG0006619	538
CG11123_OG0006752	1240
CG11125_OG0006747	352
CG11127_OG0006744	1006
CG1113_OG0004171	34
CG11131_OG0001957_OG0	11
CG11134_OG0003251	1592
CG11141_OG0006745	1754
CG11145_OG0006754	0
CG11147_OG0003729	2485
CG11149_OG0003730	86
CG11151_OG0008256	4134
CG11159_OG0006283	0
CG1116_OG0004164	1019
CG11162_OG0008263	0
CG11168_OG0004657	1158
CG11170_OG0006462	307
CG11178_OG0003327	1795
CG11180_OG0006625	4098
CG11191_OG0007189	16
CG11192_OG0007095	24
CG11200_OG0007088	1247
CG11211_OG0012938	3
CG11226_OG0012166_OG0	43
CG11227_OG0007505	0
CG1124_OG0002090	2571
CG11241_OG0003815_OG0	656
CG11247_OG0009861	620
CG11248_OG0003830_OG0	464
CG11249_OG0009864	4
CG11251_OG0001998	0
CG11257_OG0007039	378
CG11263_OG0001789	733
CG11267_OG0011856	5324
CG11269_OG0006458	1
CG11275_OG0002906	1733
CG11279_OG0003924_OG0	426
CG11286_OG0004361	0
CG1129_OG0002085	1335
CG11291_OG0003029	1
CG11294_OG0007761	0
CG11298_OG0007031	0
CG11309_OG0010303	1996
CG11317_OG0012026	8
CG11318_OG0000756	21
CG11319_OG0009603	365
CG11327_OG0009628	3
CG11333_OG0002657_OG0	14
CG11334_OG0005804	4415
CG11342_OG0011920	382
CG11345_OG0011138	15
CG11349_OG0011131	1
CG11353_OG0011127	469
CG11356_OG0008477	2
CG11357_OG0011126	1885
CG1136_OG0010499	777
CG11367_OG0000806_OG0	394
CG11369_OG0011699	2
CG1137_OG0004303	0
CG11370_OG0003817_OG0	7
CG11377_OG0008723	1625
CG11378_OG0007395	408
CG11379_OG0007397	0
CG11380_OG0007400	13
CG11381_OG0007402	14092
CG11382_OG0007404	132
CG11384_OG0007396	4
CG1139_OG0004077	426
CG11391_OG0001026_OG0	3
CG11396_OG0010345	1572
CG11398_OG0007405	684
CG11403_OG0007406	1861
CG11404_OG0012169	0
CG11406_OG0006889	3
CG11409_OG0007766	566
CG11413_OG0011575	2
CG11414_OG0006019	4635
CG11417_OG0007590	4650
CG1142_OG0012974	939
CG11425_OG0009823	312
CG11426_OG0009824	1424
CG1143_OG0011104	4235
CG11436_OG0003200	1002
CG11437_OG0009825	7
CG11438_OG0009826	174
CG11447_OG0004515	514
CG11449_OG0000981_OG1	0
CG11453_OG0001027_OG0	103
CG11454_OG0001792	863
CG11456_OG0003951	649
CG11459_OG0000135_OG1	135
CG1146_OG0011093	2115
CG11470_OG0000857	3
CG11474_OG0005934	1543
CG11475_OG0005935	14
CG11498_OG0001515	12
CG11504_OG0002630	1095
CG11523_OG0009832	865
CG11529_OG0010828	29
CG11537_OG0010640	2638
CG11550_OG0002660	37
CG11560_OG0010817	523
CG11562_OG0008742	644
CG11563_OG0002662	1276
CG11566_OG0007496	5
CG11570_OG0004027	0
CG11581_OG0008240	0
CG11583_OG0010538	2672
CG11584_OG0008239	1
CG11585_OG0012335	0
CG11586_OG0010534	709
CG11590_OG0001741	688
CG11593_OG0010497	2053
CG11594_OG0010492	1911
CG11596_OG0007629	3341
CG11601_OG0008739	843
CG11608_OG0000142_OG0	1
CG1161_OG0004180	2135
CG11617_OG0008731	68
CG11619_OG0003864_OG0	20
CG11626_OG0011450	1
CG11629_OG0003739	0
CG11630_OG0009580	0
CG11634_OG0009583	0
CG11635_OG0007156	0
CG11638_OG0007387	22
CG11655_OG0001745_OG0	1008
CG11656_OG0005013	0
CG11658_OG0010025	493
CG11663_OG0012087	0
CG11664_OG0011395	0
CG11666_OG0012316	0
CG11668_OG0002452	14
CG11670_OG0005008	47
CG11672_OG0004805	0
CG11674_OG0008231	4667
CG11679_OG0008511	902
CG11686_OG0002448_OG0	564
CG11693_OG0004810	0
CG11694_OG0000225_OG0	0
CG11694_OG0000225_OG1	0
CG11695_OG0007879	831
CG11696_OG0007880	1824
CG11698_OG0002319_OG0	0
CG11699_OG0007882	1255
CG11703_OG0002165_OG0	0
CG11710_OG0001691_OG0	1376
CG1172_OG0004189	1630
CG11722_OG0001391	449
CG11723_OG0003571	1092
CG11726_OG0010048	0
CG11737_OG0001419_OG0	2000
CG11741_OG0001420_OG0	69
CG11752_OG0007995	1140
CG11755_OG0000851	196
CG11756_OG0007997	1
CG11760_OG0004826	1487
CG11768_OG0004832	18
CG11771_OG0005200	3653
CG11777_OG0006309	510
CG11779_OG0004481	2239
CG11786_OG0012799	0
CG11788_OG0007083	458
CG11790_OG0005187	1755
CG11791_OG0012008	1302
CG11807_OG0003009_OG0	2355
CG11808_OG0006841	419
CG11811_OG0004058	2367
CG11816_OG0008636	0
CG11835_OG0000264_OG0	28498
CG11835_OG0000264_OG1	684
CG11837_OG0005082	1119
CG11841_OG0005083	1089
CG11842_OG0000856_OG1	251
CG11843_OG0011490	22
CG11852_OG0002502_OG0	478
CG11854_OG0005171	19
CG11857_OG0005167	2718
CG11858_OG0005166	797
CG11878_OG0000055_OG0	239
CG11878_OG0000055_OG1	550
CG11878_OG0000055_OG2	5920
CG11882_OG0005094	685
CG11883_OG0006313	1629
CG11885_OG0003355	423
CG11892_OG0005161	16411
CG11893_OG0000039_OG2	289
CG11899_OG0005100	3177
CG11902_OG0005155	848
CG11906_OG0001618	1271
CG11911_OG0008747	65
CG11912_OG0008746	4
CG11920_OG0005183	1299
CG11927_OG0003556	975
CG11929_OG0011773	0
CG11961_OG0001155_OG0	1105
CG11964_OG0004848	601
CG11970_OG0004849	3161
CG11975_OG0004850	1356
CG11977_OG0012457_OG0	0
CG11980_OG0002337	3088
CG11983_OG0004852	12
CG11986_OG0004855	659
CG11997_OG0004862	0
CG11999_OG0004179	1413
CG12003_OG0004112	0
CG12004_OG0011286	4496
CG12009_OG0010662	3
CG12010_OG0010671	783
CG12011_OG0011025	6
CG12012_OG0010672	865
CG12016_OG0010666	1295
CG12017_OG0010661	2
CG12020_OG0011042	0
CG12024_OG0011050	1596
CG12025_OG0011053	1603
CG12035_OG0011029	0
CG12038_OG0011331	10
CG12054_OG0000497	5505
CG12056_OG0003138	467
CG12057_OG0003139	1
CG12061_OG0000938_OG0	1
CG12065_OG0007412	2693
CG12069_OG0001519	11
CG12071_OG0011553	6
CG12071_OG0013484	16
CG12075_OG0007754	1165
CG1208_OG0004248	62
CG12081_OG0007411	1208
CG12084_OG0011296	2817
CG12091_OG0011293	4613
CG12093_OG0011111	1431
CG12096_OG0008559	1288
CG12099_OG0011289	5383
CG12104_OG0011284	1114
CG12105_OG0004111	275
CG12106_OG0007586	387
CG12107_OG0006719	1919
CG12111_OG0007413	21
CG12112_OG0012598_OG0	341
CG12115_OG0007587	0
CG12116_OG0008625	3767
CG12118_OG0007585	959
CG12121_OG0007579	3764
CG12123_OG0003325	603
CG12128_OG0002879	2086
CG12129_OG0002878	1326
CG1213_OG0002105	1881
CG12134_OG0006319	1160
CG12147_OG0004192	0
CG12155_OG0003210	1617
CG12159_OG0002860	948
CG12164_OG0006760	2
CG12170_OG0002098	1392
CG12171_OG0004222	1649
CG12173_OG0004172	1098
CG12177_OG0008262	1538
CG1218_OG0002103	1939
CG12182_OG0011099	293
CG12194_OG0008975	155
CG12204_OG0001687	529
CG12206_OG0008131	104
CG12209_OG0002818	2
CG12213_OG0002418	1763
CG12219_OG0007713	1787
CG12224_OG0000651_OG1	381
CG12231_OG0003119	0
CG12236_OG0008414	1981
CG12237_OG0007424	2133
CG12239_OG0001754	1
CG12241_OG0001396	1024
CG12253_OG0011818	470
CG12256_OG0004947	2
CG12259_OG0005539	757
CG12268_OG0005336	2093
CG1227_OG0004337	877
CG12278_OG0004413	0
CG12279_OG0004445	559
CG12288_OG0009457	1976
CG12289_OG0010046	0
CG12290_OG0002618	1173
CG12299_OG0009634	2361
CG12301_OG0001981	2290
CG12307_OG0009694	0
CG1231_OG0011372	0
CG12316_OG0009955	4391
CG12320_OG0005053	203
CG12321_OG0001064_OG0	2398
CG12325_OG0002854	1791
CG1233_OG0011370	2070
CG1234_OG0004335	2621
CG12341_OG0002848	394
CG12343_OG0002853	1140
CG12344_OG0002855	37
CG12355_OG0012373	391
CG1236_OG0002100	1665
CG12362_OG0000821_OG0	0
CG12374_OG0007223	15260
CG12375_OG0009777	1880
CG12379_OG0008514	92
CG12384_OG0006229	3725
CG1239_OG0004237	1228
CG12395_OG0001736	0
CG12398_OG0008359	1062
CG12402_OG0002224_OG0	11
CG12420_OG0002594_OG0	0
CG12426_OG0005340	0
CG12438_OG0003802	0
CG12439_OG0009296	0
CG12446_OG0001786_OG0	0
CG12448_OG0009145	0
CG1246_OG0011105	238
CG12464_OG0011955	0
CG12470_OG0007846	4
CG12479_OG0008243	0
CG12480_OG0008242	0
CG12481_OG0008237	0
CG12490_OG0000233_OG1	0
CG12496_OG0007599	0
CG12498_OG0008105	0
CG12499_OG0002285_OG0	5932
CG12502_OG0011339	1
CG12507_OG0008176	0
CG12511_OG0009568	0
CG12516_OG0005410	0
CG12517_OG0009649	285
CG12520_OG0010149	29
CG12521_OG0012944	0
CG12531_OG0008272	17
CG12535_OG0008128	2
CG12539_OG0008363	8
CG12540_OG0008220	1
CG12541_OG0007825	56
CG12560_OG0012234	788
CG12567_OG0012740	3507
CG12576_OG0001784_OG0	3620
CG12581_OG0001679_OG0	2251
CG12589_OG0011424	1
CG12590_OG0011977	0
CG12594_OG0005596	4
CG12607_OG0011139	1
CG12609_OG0008677	0
CG12617_OG0003653	0
CG12620_OG0009462	0
CG12637_OG0008050	0
CG12643_OG0007518	62
CG1265_OG0010531	454
CG12655_OG0000445_OG2	1
CG12659_OG0007410	197
CG12661_OG0007749	7
CG12662_OG0007747	7
CG12672_OG0007868	4
CG12674_OG0003570	0
CG12679_OG0001731_OG0	0
CG12680_OG0001718	0
CG12682_OG0012323	0
CG12691_OG0007931	0
CG12692_OG0000634_OG0	0
CG12693_OG0012106	0
CG12698_OG0008169	2
CG12699_OG0000230_OG1	0
CG12702_OG0001192	1000
CG12708_OG0000271_OG0	15
CG12708_OG0000271_OG0.2	106
CG1271_OG0010635	365
CG12713_OG0003881_OG0	331
CG12716_OG0008438	180
CG12723_OG0008557	1
CG12728_OG0000928_OG0	374
CG12729_OG0011725	22
CG1273_OG0010536	9
CG12730_OG0007375	230
CG12744_OG0000893	800
CG12746_OG0004208	2310
CG1275_OG0011072	2905
CG12768_OG0001283_OG0	52
CG12769_OG0007187	144
CG12773_OG0003140	3298
CG12782_OG0012281	0
CG12783_OG0000743_OG0	0
CG12784_OG0005236	0
CG12795_OG0008825	2483
CG12811_OG0002240	1222
CG12817_OG0002595_OG0	1
CG12818_OG0004897	541
CG12822_OG0001599	1165
CG12825_OG0001130_OG1	705
CG12826_OG0002951	305
CG12828_OG0011622	0
CG12831_OG0011623_OG0	0
CG12836_OG0002963_OG0	1
CG12848_OG0006045	734
CG12849_OG0011577	0
CG12851_OG0005862	1
CG12857_OG0006163	2
CG12860_OG0006154	10
CG12861_OG0006153	0
CG12862_OG0011585_OG0	0
CG12863_OG0011584	681
CG12866_OG0002772	0
CG12868_OG0001564	284
CG12869_OG0006145	5
CG12869_OG0006146	5
CG12877_OG0001472_OG0	2981
CG1288_OG0001350	0
CG12880_OG0005345	203
CG12883_OG0001474	566
CG12885_OG0001477	8
CG12895_OG0006308	700
CG12909_OG0002821	1671
CG12910_OG0006305	40
CG12911_OG0006304	1
CG12914_OG0002819	0
CG12917_OG0002815	4
CG12920_OG0006291	14
CG12926_OG0006349	222
CG12929_OG0006357	159
CG12934_OG0006315	4
CG12935_OG0002846	510
CG12942_OG0001596_OG0	2177
CG12945_OG0004570	2617
CG12947_OG0004568	137
CG12948_OG0004558	973
CG12963_OG0001641_OG0	92
CG12964_OG0002996_OG0	0
CG12970_OG0006808	7
CG12971_OG0010294	15
CG12974_OG0010307	245
CG12983_OG0010332	4
CG12984_OG0003949	2
CG12985_OG0000915	28
CG12986_OG0011685	0
CG1299_OG0000523_OG0	2713
CG12990_OG0007696	75
CG12991_OG0007703	966
CG12992_OG0011688	28
CG12994_OG0007707	0
CG12995_OG0008599	8
CG12998_OG0011739	66
CG13000_OG0011738	0
CG13001_OG0008580	597
CG13002_OG0008577	0
CG13003_OG0008572	421
CG13004_OG0008570	949
CG13005_OG0008567	1671
CG13008_OG0008305	0
CG13010_OG0003260	2
CG13012_OG0008317	150
CG13014_OG0008547	627
CG13016_OG0006536	1096
CG13018_OG0006537	125
CG13021_OG0003241	0
CG13022_OG0010698	2
CG13023_OG0010699	0
CG13024_OG0010708	72
CG13026_OG0010716	0
CG13028_OG0004010	6
CG13031_OG0012200	410
CG13032_OG0004014_OG0	1
CG13033_OG0010736	7
CG13038_OG0010761	0
CG13039_OG0010762	0
CG1304_OG0000265_OG0	86
CG1304_OG0000265_OG1	124
CG13040_OG0010763	0
CG13041_OG0000280_OG0	0
CG13041_OG0000280_OG0.2	0
CG13042_OG0010767	0
CG13043_OG0000281_OG0	0
CG13043_OG0000281_OG1	0
CG13044_OG0010768	0
CG13045_OG0000814	2
CG13046_OG0010771	4
CG13047_OG0010772	0
CG13048_OG0010773	0
CG13049_OG0010774	0
CG13051_OG0011898	0
CG13053_OG0010778	0
CG13054_OG0010779	0
CG13055_OG0010780	0
CG13056_OG0010757	0
CG13058_OG0004021	0
CG13059_OG0010764	0
CG13062_OG0010766	0
CG13064_OG0010775	0
CG13065_OG0010776	2
CG13066_OG0012201	0
CG13068_OG0002030_OG1	4
CG13069_OG0004022	2
CG1307_OG0004308	2648
CG13070_OG0012202	0
CG13071_OG0011899	0
CG13073_OG0012731_OG0	19
CG13074_OG0010797	0
CG13075_OG0000216_OG0	49
CG13075_OG0000216_OG1	798
CG13077_OG0009097	491
CG13078_OG0003575_OG0	3
CG13081_OG0003574	0
CG13082_OG0009094	5
CG13083_OG0009084	9012
CG13084_OG0009083	7942
CG13085_OG0001922	67
CG13086_OG0003709	213
CG13088_OG0001266	455
CG1309_OG0010533	2946
CG13096_OG0003720	4928
CG13097_OG0001923	2850
CG13101_OG0009304	548
CG13102_OG0009298	39
CG13108_OG0009295	0
CG13110_OG0011792	1
CG13113_OG0001247_OG0	1098
CG13114_OG0009279	24434
CG13116_OG0001878	376
CG13123_OG0001877	267
CG13124_OG0003502	7732
CG13126_OG0003515	867
CG13127_OG0001844	0
CG13131_OG0000790_OG0	0
CG13133_OG0003525	1
CG1314_OG0011674	0
CG13144_OG0009363	1
CG13148_OG0007214	28
CG13151_OG0006215	280
CG13154_OG0006206	8
CG13155_OG0006196	720
CG13157_OG0002779	0
CG1316_OG0000430_OG0	1829
CG13168_OG0006184	0
CG1317_OG0011084	2938
CG13170_OG0006182	0
CG13171_OG0006180	0
CG13177_OG0012831	471
CG13185_OG0002928	4306
CG13186_OG0006594	0
CG13192_OG0006567	1068
CG13193_OG0006565	0
CG13196_OG0006560	1
CG13197_OG0006563	1652
CG13202_OG0001123_OG0	0
CG13203_OG0006235	8
CG13204_OG0006233	393
CG13215_OG0002793_OG0	651
CG13216_OG0001568_OG0	40
CG13218_OG0002791_OG0	19
CG13220_OG0001573_OG0	1724
CG13223_OG0001571_OG0	0
CG13226_OG0002794_OG0	20
CG13227_OG0006218_OG0	3
CG13228_OG0011587_OG0	0
CG13229_OG0002786_OG0	67
CG13229_OG0002787_OG0	4345
CG13231_OG0006217	2
CG13239_OG0009815	11
CG1324_OG0007509	0
CG13243_OG0009147	0
CG13247_OG0010378	10
CG13248_OG0010371	43
CG13250_OG0011870	10
CG13251_OG0010355	8
CG13252_OG0003952	1146
CG13258_OG0009399	6
CG13272_OG0008882	0
CG13280_OG0008881	0
CG13282_OG0008887	421
CG13285_OG0010583	104
CG13287_OG0010216	1
CG13288_OG0010220	1
CG13293_OG0003937	1
CG13295_OG0010231	690
CG13297_OG0010242	1
CG13299_OG0011864	5028
CG13300_OG0003943	15
CG13305_OG0011196	0
CG13306_OG0011204	26
CG13308_OG0004102	8
CG13309_OG0011211	4131
CG13310_OG0011207	1
CG13312_OG0011210	0
CG13313_OG0004105_OG0	615
CG13314_OG0011224	39
CG13315_OG0011237	5392
CG13318_OG0004834	1696
CG13319_OG0006667	803
CG13321_OG0006673	2125
CG13326_OG0006545	2
CG13330_OG0007271	2
CG13331_OG0007273	1
CG13332_OG0007274	5
CG13334_OG0007281	0
CG13337_OG0011662	11
CG13339_OG0007296	629
CG13344_OG0007304	1770
CG13358_OG0007351	1
CG13359_OG0012499	2
CG13360_OG0010145	778
CG13361_OG0003189	1
CG13362_OG0007862	3
CG13364_OG0001174_OG0	9
CG13365_OG0007831	427
CG13367_OG0003188_OG0	1626
CG13369_OG0003181	1729
CG13375_OG0007847	44
CG13377_OG0007849	832
CG13380_OG0010135	422
CG13384_OG0003473	2060
CG13385_OG0012520	0
CG13386_OG0003471	7
CG1339_OG0006721	11
CG13390_OG0003479	438
CG13392_OG0003476	624
CG13397_OG0003469	1588
CG13398_OG0003468	959
CG13403_OG0008236	138
CG13404_OG0008224	0
CG13405_OG0011376	5
CG13407_OG0004768	0
CG13408_OG0004770	3
CG13409_OG0004775	14
CG13423_OG0007099	4
CG13426_OG0011654	3
CG13427_OG0003049	0
CG13428_OG0007100	21
CG13430_OG0001658	214
CG13436_OG0006622	46
CG13437_OG0006285	1
CG13438_OG0006243	0
CG1344_OG0012226	719
CG13442_OG0006244	0
CG13443_OG0006248	0
CG13445_OG0003880	0
CG13449_OG0009980	21
CG13454_OG0003875_OG0	0
CG13455_OG0009966	0
CG13457_OG0001288	4
CG13458_OG0004037	24
CG13460_OG0010841	1
CG13465_OG0000343_OG0	0
CG13471_OG0004048	0
CG13473_OG0010860	0
CG13474_OG0004049	0
CG13476_OG0012898	0
CG13481_OG0000339_OG0	1
CG13481_OG0000339_OG1	0
CG13484_OG0010886	401
CG13488_OG0001544_OG1	4
CG13492_OG0005946	639
CG13501_OG0005936	1
CG13502_OG0005931	2
CG13502_OG0012991	0
CG13506_OG0007028	2757
CG13510_OG0006998	638
CG13511_OG0006997	50
CG13516_OG0006995	394
CG13526_OG0006986	1
CG13527_OG0006984	2
CG13531_OG0006978	2138
CG13532_OG0006975	2
CG13538_OG0005981	0
CG13539_OG0012044	0
CG1354_OG0007555	5869
CG13541_OG0012280	0
CG13544_OG0005976	0
CG13545_OG0012580	0
CG13551_OG0000540_OG1	6333
CG13551_OG0012048	3658
CG13557_OG0012477	0
CG13558_OG0001556	0
CG13559_OG0012047	12
CG13561_OG0011643	4
CG13562_OG0011631	40
CG13575_OG0006892	1
CG13577_OG0001150_OG0	0
CG13578_OG0006898	3
CG13579_OG0006013	0
CG1358_OG0006724	1299
CG13581_OG0002746	0
CG13585_OG0011574	1519
CG13587_OG0006025	0
CG13594_OG0006033	70
CG13599_OG0005537	560
CG1360_OG0006725	595
CG13601_OG0005534	1252
CG13603_OG0005332	2070
CG13605_OG0005319	2220
CG13606_OG0005306	79
CG13607_OG0005318	1041
CG13609_OG0012982	266
CG13613_OG0005278	0
CG13614_OG0002525_OG0	0
CG13615_OG0002524	0
CG13616_OG0005272	25
CG13618_OG0005267	1808
CG13622_OG0005268	3
CG13623_OG0005265	174
CG13625_OG0004618	2083
CG13627_OG0004629	2
CG13630_OG0004630	2192
CG13631_OG0004635	902
CG13634_OG0004637	1
CG13641_OG0004650	79
CG13643_OG0002274	35
CG13653_OG0002504	0
CG13654_OG0005174	50
CG13663_OG0011496	593
CG13667_OG0004090_OG0	436
CG13670_OG0011168	29
CG13671_OG0004086_OG0	1059
CG13675_OG0000560_OG2	2
CG13676_OG0003984	44
CG13678_OG0000129_OG3	1
CG1368_OG0008241	128
CG13685_OG0010463	24
CG13689_OG0008772	155
CG13690_OG0008752	1612
CG13692_OG0008754	1
CG13698_OG0010125	951
CG13699_OG0003907_OG0	1
CG13705_OG0010610	3
CG13707_OG0010613	76
CG13708_OG0010614	20
CG1371_OG0006292	5770
CG13711_OG0010618	0
CG13712_OG0010619	0
CG13713_OG0010620	0
CG13716_OG0010627	17
CG13720_OG0004084	0
CG13721_OG0012208	0
CG13722_OG0011130	38
CG13723_OG0010915	0
CG13724_OG0010917	0
CG13725_OG0010918	0
CG13727_OG0004055	0
CG13728_OG0010923	361
CG13731_OG0011910	9
CG13733_OG0010089	11
CG13738_OG0011907	3
CG13739_OG0002891	2
CG13743_OG0006405	3
CG13744_OG0006409	0
CG13747_OG0006408	0
CG13748_OG0006626	0
CG13751_OG0001660_OG0	539
CG13760_OG0007606	668
CG13766_OG0009602	627
CG13771_OG0009612	3
CG13775_OG0003750_OG0	288
CG13784_OG0000956_OG0	809
CG13786_OG0003631	50
CG13796_OG0001883_OG0	264
CG13801_OG0000219_OG0	0
CG13801_OG0000219_OG1	0
CG13806_OG0011077	3
CG13807_OG0011075	441
CG13810_OG0011066	0
CG13813_OG0010189	53
CG13829_OG0011464	0
CG13833_OG0004687	116
CG13837_OG0002276	17
CG13838_OG0011993	0
CG13841_OG0004694	107
CG13842_OG0004706	0
CG13847_OG0004737	7
CG13850_OG0004743	1987
CG13855_OG0004744	0
CG13856_OG0004745	174
CG13857_OG0004746	0
CG13862_OG0004760	0
CG13868_OG0007089	10489
CG13868_OG0013578	1880
CG13869_OG0007075	2
CG1387_OG0008528	3
CG13870_OG0007093	8
CG13871_OG0003047	1
CG13872_OG0007071	1
CG13875_OG0011381	48
CG13876_OG0001334_OG0	354
CG13877_OG0011937	166
CG13884_OG0000403_OG0	0
CG13887_OG0011343	5862
CG13891_OG0002060	6
CG13893_OG0011360	578
CG13894_OG0004129	6
CG13895_OG0004128	496
CG13901_OG0011344	620
CG13907_OG0011337	5354
CG13912_OG0011325	349
CG13917_OG0011285	7410
CG13919_OG0011274	238
CG13920_OG0011271	115
CG13921_OG0011032	1245
CG13924_OG0011054	4
CG13926_OG0011282	660
CG13928_OG0011279	21
CG13930_OG0011024	1
CG13931_OG0004073	0
CG13933_OG0011036	1848
CG13937_OG0011056	484
CG13949_OG0003375	2
CG13950_OG0003376	21
CG13954_OG0006374	14
CG13955_OG0002890_OG0	0
CG13962_OG0012240	0
CG13970_OG0009133_OG0	0
CG13972_OG0005361	0
CG13983_OG0002696	1
CG13991_OG0000661_OG1	0
CG13992_OG0002070_OG0	598
CG13994_OG0011942	607
CG13995_OG0000538_OG0	2
CG13999_OG0000662_OG0	1
CG14005_OG0001926	1145
CG14006_OG0001927	0
CG14007_OG0009567	0
CG14011_OG0003731	0
CG14013_OG0003734	1
CG14014_OG0009443	0
CG14015_OG0009446	0
CG14017_OG0003733	4
CG14020_OG0003686	4
CG14022_OG0008831	131
CG14024_OG0003410_OG0	4
CG14034_OG0008836	0
CG14036_OG0008842	1290
CG14042_OG0001816	2
CG14043_OG0003425	1814
CG14044_OG0008964	1
CG14050_OG0000684	21
CG14052_OG0007777	3
CG14053_OG0012099	135
[truncated: 9,910 more rows]
