# Supplementary material for: Evolution of chemosensory tissues and cells across ecologically diverse Drosophilids
Source: Nat Commun. 2024 Feb 5;15:1047. doi: 10.1038/s41467-023-44558-4 (PMC10844241; doi:10.1038/s41467-023-44558-4)
Supplement: Supplementary file 18 — Supplementary Data 15 [file 41467_2023_44558_MOESM18_ESM.zip › all_count_tables_renamed/SUZH6ANT_counts_trim_genes_FBids_1_1_sorted.txt]

128up_OG0006588	1105
14-3-3epsilon_OG0002478	13388
14-3-3epsilon_OG0001126_OG1	20662
140up_OG0004534	520
18w_OG0003044	2525
26-29-p_OG0010897	10397
2mit_OG0000576_OG0	56
5-HT1A_OG0006644	159
5-HT1B_OG0006647	60
5-HT2A_OG0000287_OG0	0
5-HT2B_OG0011472	670
5-HT7_OG0005777	79
5PtaseI_OG0005188	898
7B2_OG0004187	3307
a_OG0006460	816
a10_OG0010691	363019
a5_OG0009037	79374
a6_OG0007651	605
AANATL2_OG0003640	104
AANATL4_OG0000091_OG1	2
AANATL7_OG0007605	12
Aasdh_OG0001831	240
Aatf_OG0001947	357
aay_OG0011265	18345
ab_OG0009683	598
ab_OG0009684	148
ABCB7_OG0011281	2780
Pmp70_OG0003257	5882
Abd-B_OG0005000	2
Abi_OG0002227_OG0	881
Abl_OG0010722	5487
abo_OG0009656	367
Abp1_OG0010565	1203
abs_OG0003097	850
ac_OG0007843	1
Ac13E_OG0008321	1562
Ac3_OG0009573	730
Ac78C_OG0010320	155
Acam_OG0000252_OG0	3
Acam_OG0000252_OG1	0
Acam_OG0005131	1
CG9149_OG0011313	1430
Acbp1_OG0009246	944
Acbp2_OG0010415	1192
Acbp4_OG0000311_OG0	0
Acbp4_OG0000311_OG1	0
Acbp6_OG0010414	520
ACC_OG0007193	7851
AcCoAS_OG0000812	23071
Ace_OG0000652_OG0	200
Acer_OG0000953_OG0	4374
Acer_OG0003808	4961
Acf_OG0002671	1214
Achl_OG0002770	1301
acj6_OG0008333	309
acj6_OG0008334	1155
Ack_OG0010507	2463
Ack-like_OG0006546	1019
Acn_OG0009540	6837
CG5009_OG0006075	7175
Acox57D-d_OG0006913	77
Acox57D-p_OG0001151	1714
Acp1_OG0009317	561
Acp32CD_OG0009664	1
Acp65Aa_OG0003939	8
Acph-1_OG0001513	277
CG12512_OG0008829	538
CG18155_OG0007972	46
Acsl_OG0007133	18134
Act42A_OG0000022_OG0	984
Act42A_OG0000022_OG1	2639
Act42A_OG0000022_OG3	7218
Act42A_OG0000022_OG4	390
Act42A_OG0000022_OG5	267
Actn_OG0003148_OG0	5660
Actn3_OG0011403_OG0	0
ACXB_OG0000046_OG0	2
ACXB_OG0000046_OG1	0
ACXB_OG0000046_OG2	2
ACXB_OG0000046_OG2.2	6
ACXD_OG0004078_OG0	271
Acyp_OG0009408	1
Acyp2_OG0011498	615
Ada_OG0002342	55
Ada1-2_OG0003777_OG0	392
Ada2a_OG0005051	127
Ada2b_OG0004799	309
Ada3_OG0007872	511
AdamTS-A_OG0005247	170
AdamTS-A_OG0012010	4
AdamTS-B_OG0008089	573
Adar_OG0007649	1147
Adat1_OG0003596	131
Adck1_OG0006032	647
Adck5_OG0010063	1193
ADD1_OG0006579	1016
Adf1_OG0001636_OG0	400
Adgf-A_OG0001991_OG0	5
Adgf-A_OG0003900	1347
Adgf-A2_OG0010109	57
Adgf-B_OG0010108	8
Adgf-C_OG0001030_OG0	29
Adgf-D_OG0002208_OG0	12
Adgf-E_OG0006152	1
Adh_OG0003395_OG0	2
Adi1_OG0010940	539
AdipoR_OG0004727	7025
CG3809_OG0004951	2
AdenoK_OG0003918_OG0	1311
Ady43A_OG0002958	2372
AdoR_OG0005733	143
adp_OG0006108	918
AdSS_OG0000854_OG0	11
Aduk_OG0004873	2442
Ae2_OG0010984	8194
CG6512_OG0010913	6543
aft_OG0006080	643
Afti_OG0005567	817
Ag5r_OG0008212	42
Ag5r2_OG0008213	0
AGBE_OG0007237	2197
AgmNAT_OG0001753	21
ago_OG0010530	2055
AGO1_OG0007307	3002
AGO2_OG0000119_OG0	190
Agpat1_OG0008448	2153
Agpat2_OG0003465	3134
Agpat3_OG0004018	5765
Agpat4_OG0004019_OG0	120
ADPS_OG0002932	2654
agt_OG0001016_OG0	29
Spat_OG0007723	41
Ahcy_OG0001195_OG0	1178
AhcyL1_OG0011110	4002
AIF_OG0001225	1134
AIMP1_OG0007108	892
AIMP2_OG0009977	957
AIMP3_OG0005998	1253
Adk1_OG0010829	8759
Adk3_OG0005467	515
Ak6_OG0007201	279
Akap200_OG0000367_OG0	576
Akh_OG0010512	2
AkhR_OG0009627	32
akirin_OG0010441	2148
Akr1B_OG0001292	4618
Akt1_OG0005415	2344
al_OG0008749	33
Aladin_OG0007570	379
AlaRS_OG0003477	2837
AlaRS-m_OG0010596	895
Alas_OG0006853	6943
alc_OG0006389	7406
Ald1_OG0005647	36989
Ald2_OG0005645	13
Aldh_OG0003615	15623
Aldh-III_OG0006742	19665
Aldh7A1_OG0003841_OG0	12
Alg-2_OG0001588_OG0	2484
Alg1_OG0002607_OG0	888
Alg10_OG0000709_OG0	389
Alg11_OG0012170	2078
CG8412_OG0004562	970
Alg14_OG0001194_OG0	692
Alg2_OG0010641	1567
Alg3_OG0003012	53
Alg3_OG0006966	425
CG5287_OG0001281	522
CG5287_OG0003790	700
Alg9_OG0005173	1078
Alh_OG0004317	1078
Alh_OG0004319	798
Alh_OG0011430	514
alien_OG0009301	1668
ALiX_OG0005343	893
Alk_OG0006414	210
CG12179_OG0001176_OG0	229
Alp1_OG0010289	0
Alp10_OG0010194	237
Alp11_OG0008522	0
Alp12_OG0003717	279
Alp13_OG0001034	140
Alp2_OG0000261_OG0	0
Alp2_OG0000261_OG1	0
Alp4_OG0005779	2032
Alp6_OG0006360	7
Alp7_OG0003030	0
Alp9_OG0003931	116
alph_OG0000083_OG0	0
alph_OG0005113	5032
alpha-Catr_OG0006852	3848
alpha-Est1_OG0004357	10498
alpha-Est10_OG0004350	4303
alpha-Est2_OG0000314	77
alpha-Est3_OG0004356	1303
alpha-Est6_OG0004354	3
alpha-Est7_OG0001351	16878
alpha-Est8_OG0004352	18925
alpha-Est9_OG0004351	316
alpha-Man-Ia_OG0003130	341
alpha-Man-Ia_OG0003131	1780
alpha-Man-Ia_OG0001168	837
alpha-Man-Ib_OG0005087	1257
alpha-Man-Ic_OG0011549	78
alpha-Man-IIa_OG0004878	2739
alpha-Man-IIb_OG0005229	6382
alpha-PheRS_OG0008296	1281
alpha-Spec_OG0011040	25226
alpha4GT1_OG0000948	1193
alphaCOP_OG0011275	7412
alphaSnap_OG0010384	6233
alphaTub67C_OG0010998	4
Alr_OG0008278	1053
alrm_OG0002498	878
Als2_OG0009863	2593
alt_OG0004894	5726
aly_OG0004083	0
Ama_OG0002112	0
Amacr_OG0009433	893
amd_OG0001918	175
Amnionless_OG0008741	157
amon_OG0011540	5173
amos_OG0003702_OG0	0
AMPdeam_OG0008245	12391
Amph_OG0007204	8869
AMPKalpha_OG0001698	5546
Amt_OG0004607	11693
Amun_OG0008385	5402
amx_OG0007575	474
Amy-p_OG0000157_OG0	12
Amy-p_OG0000157_OG0.2	0
Amyrel_OG0006416	1
ana_OG0006403	187
ana1_OG0002269	945
ana2_OG0007120	100
ana3_OG0006194	184
Ance-2_OG0003658	2
Ance-3_OG0001891_OG0	2430
Ance-3_OG0009407	1756
Ance-4_OG0006406	8
Ance-5_OG0005870	261
anchor_OG0010100	5144
Andorra_OG0011741	0
Ank2_OG0010460	21094
Ankle2_OG0000780	2263
l(2)35Be_OG0003404_OG0	220
anox_OG0007490	2071
Ant2_OG0008041	33
antdh_OG0008007	139773
Antp_OG0002113	38
antr_OG0007227	45
AnxB10_OG0008082	12572
AnxB11_OG0008196	2145
AnxB9_OG0004410	15466
aop_OG0003458	972
aos_OG0010741	1198
Aos1_OG0002145_OG0	378
AOX1_OG0005242	8298
AOX2_OG0000143_OG0	19975
AOX2_OG0000143_OG1	230
AOX4_OG0001465	22847
ap_OG0005832	465
AP-1-2beta_OG0008273	5509
AP-1gamma_OG0007680	5328
AP-1mu_OG0005553	3201
AP-1sigma_OG0005334	5075
AP-2alpha_OG0008751	4395
AP-2mu_OG0004736	2849
AP-2sigma_OG0004385	1192
Apc_OG0005387	2149
APC10_OG0005888	244
Apc2_OG0005308	153
APC4_OG0003171_OG0	515
APC7_OG0001703	63
ApepP_OG0000963	726
aph-1_OG0003552_OG0	688
aPKC_OG0006607	279
aPKC_OG0006608	1356
aPKC_OG0006609	48
Aplip1_OG0011323	2522
apn_OG0002443_OG0	0
apolpp_OG0012638	1986
app_OG0010830	540
APP-BP1_OG0010070	656
Appl_OG0007834	27004
Aprt_OG0004075	270
Aps_OG0010085	3098
apt_OG0002733	276
CG18815_OG0010034	3540
AQP_OG0007242	145
aqrs_OG0005393	0
aqz_OG0001049_OG1	11016
ara_OG0009939	63
aralar1_OG0001518	3915
Arc1_OG0002768_OG0	8424
Arc2_OG0006127	555
Arc42_OG0001370_OG0	1477
Archease_OG0002289_OG0	55
Arf51F_OG0006831	1071
Arf79F_OG0012164	9294
ArfGAP1_OG0010836	1562
ArfGAP3_OG0003816_OG0	1738
Arfip_OG0005451	834
Arfrp1_OG0007681	347
arg_OG0003183	16
arg_OG0007835	0
Argk_OG0011233	84005
Argk_OG0011925	600
Argl_OG0009800	102
CG31469_OG0002209_OG0	209
ArgRS_OG0008151	1216
ArgRS-m_OG0004367	511
ari-1_OG0007878	2838
ari-2_OG0003028	1283
Arl1_OG0010003	1275
Arl2_OG0004816	565
Arl5_OG0011164	588
Arl6_OG0007042	1216
Arl6IP1_OG0004993	2141
Arl8_OG0004797	2564
arm_OG0007636	11912
armi_OG0002027	375
Arp1_OG0004441	4662
Arp10_OG0007423	1247
Arp2_OG0001770	1167
Arp3_OG0010555	1072
Arp5_OG0001448_OG0	162
Arp53D_OG0011600	9
Arp6_OG0008512	580
Arp8_OG0007614	426
Arpc1_OG0009187	2588
Arpc2_OG0009417	1228
Arpc3A_OG0005226	453
Arpc3B_OG0008590	0
Arpc4_OG0008719	2061
Arpc5_OG0008957	614
arr_OG0007264	1053
Arr1_OG0009490	2
Arr2_OG0004099	14
Ars2_OG0005840	4244
Art1_OG0004911	874
Art2_OG0008773	23
Art3_OG0004604	270
Art4_OG0004574	467
Art6_OG0004528_OG0	0
Art7_OG0001547_OG0	580
Art8_OG0009662	118
Art9_OG0002219_OG0	0
Arts_OG0000486_OG0	2758
aru_OG0003377	5141
Arv1_OG0013036	99
arx_OG0009914	130
Asap_OG0007180	2942
Asator_OG0002682_OG1	1010
Asciz_OG0010646	179
ase_OG0007840	0
asf1_OG0009889	866
ash1_OG0000982_OG0	134
ash2_OG0004623	1363
Ask1_OG0004518	2543
asl_OG0004217	255
AsnRS_OG0003707	2519
AsnRS-m_OG0006452	254
AsnS_OG0000992	224
asp_OG0004633	5
Asph_OG0006509	2538
ASPP_OG0006932	5572
CG9572_OG0008488	936
AspRS_OG0006665	1749
AspRS-m_OG0008886	3867
asrij_OG0006972	903
asRNA:CR31429_OG0002339_OG0	244
asRNA:CR42743_OG0003772_OG0	0
asRNA:CR43299_OG0012338_OG0	0
asRNA:CR43426_OG0012535_OG0	0
asRNA:CR43454_OG0002277_OG0	42
asRNA:CR43463_OG0001607_OG0	237
asRNA:CR43809_OG0003675_OG0	828
asRNA:CR44106_OG0002406_OG0	1
asRNA:CR44169_OG0002969_OG0	1386
asRNA:CR44179_OG0001455_OG0	1515
asRNA:CR44372_OG0000331_OG0	2
asRNA:CR44372_OG0000331_OG1	0
asRNA:CR44894_OG0012090_OG0	3
asRNA:CR45044_OG0005605_OG0	108
asRNA:CR45195_OG0000203_OG0	706
asRNA:CR45195_OG0000203_OG1	56
asRNA:CR45350_OG0001645_OG0	2220
asRNA:CR45943_OG0010336	517
asRNA:CR46029_OG0000226_OG0	21
asRNA:CR46029_OG0000226_OG1	70
asRNA:CR46139_OG0003106_OG0	34
asRNA:CR46246_OG0011916	1
asRNA:CR46354_OG0002193_OG0	106
asRNA:CR46473_OG0000925_OG0	533
Ass_OG0001346	1
ast_OG0003560	160
AstA_OG0004634	0
AstA-R1_OG0000689	139
AstA-R2_OG0005396	0
AstC_OG0009668	0
AstC-R1_OG0010134	9
AstC-R2_OG0001295_OG0	41
AstCC_OG0009669	0
asun_OG0002419_OG0	241
Asx_OG0006138	2474
Atac1_OG0003748_OG0	45
Atac2_OG0009508	296
Atac3_OG0000828	721
Tat_OG0001330	4537
Ate1_OG0003045	1958
Atet_OG0003384	7930
Atf-2_OG0006059	262
Atf3_OG0007763	965
Atg1_OG0009929	163
Atg1_OG0009931	2352
Atg10_OG0001598	88
Atg101_OG0008681	763
Atg12_OG0011904	305
Atg13_OG0004817	1025
Atg14_OG0005089	959
Atg16_OG0005703	635
Atg17_OG0004232	4752
Atg18a_OG0011152	1963
Atg18b_OG0001271_OG0	3017
Atg2_OG0011112	2720
Atg3_OG0009922	1719
Atg4a_OG0009014	1514
Atg4b_OG0005256	864
Atg5_OG0007974	544
Atg6_OG0005323	941
Atg7_OG0006714	908
Atg8a_OG0008043	13120
Atg8b_OG0005571	2
Atg9_OG0006487	1443
atilla_OG0011822	9371
atk_OG0010362	213
atl_OG0001399	5782
atms_OG0004154	1134
ato_OG0004804	0
Atox1_OG0012695	1017
ATP6AP2_OG0004869	14368
ATP7_OG0008369	1985
ATP8A_OG0007260	11758
ATP8A_OG0007261	713
Atpalpha_OG0002140	70457
ATPCL_OG0006680	15619
ATPsynB_OG0010987	14736
ATPsynbeta_OG0005823	67436
ATPsynbetaL_OG0001317	7
ATPsynC_OG0005792	32351
ATPsynCF6_OG0005500	10022
ATPsynCF6L_OG0010605	1
ATPsynD_OG0004477	14175
ATPsyndelta_OG0007526	9285
ATPsynE_OG0005568	6798
ATPsynG_OG0009657	8701
ATPsyngamma_OG0005690	18390
ATPsynGL_OG0009315	2
ATPsynO_OG0012619	14936
AttC_OG0000164_OG0	31
AttC_OG0007258	113
AttD_OG0004890	0
Atu_OG0002096	1355
Atx-1_OG0012102	115
Atx2_OG0011501	13366
Atxn7_OG0003444	877
aub_OG0000482_OG0	5
aurA_OG0004964	28
aurB_OG0009647	25
aust_OG0001881	1
aux_OG0003096_OG0	2357
ave_OG0006159	256
Aven_OG0003291	302
awd_OG0002664	6636
Awh_OG0010478	0
axed_OG0010262	188
Axn_OG0005720	1551
axo_OG0003993	1534
axo_OG0010625	672
axo_OG0010626	3002
axo_OG0010628	389
Axs_OG0008319	732
Axud1_OG0003447	1332
az2_OG0006736	298
azot_OG0000210_OG0	0
azot_OG0000210_OG1	3
b_OG0009189	245
B-H1_OG0000267_OG0	618
B-H1_OG0000267_OG1	1011
B4_OG0009202	13149
B52_OG0001376_OG0	4545
b6_OG0007653	87
B9d1_OG0005246	617
B9d2_OG0005830	409
bab1_OG0011327	188
bab1_OG0011328	210
bab2_OG0011326	5148
babo_OG0006628	1595
babos_OG0007027	395
Bacc_OG0008947	18883
Bace_OG0000801_OG0	0
baf_OG0003792	768
bai_OG0005189	2830
Balat_OG0007229	3
Baldspot_OG0010721	8094
ball_OG0001092_OG1	309
bam_OG0005170	4
bap_OG0001358_OG0	0
Bap111_OG0007677	2831
Bap170_OG0000903_OG0	1169
Bap55_OG0005900	986
Bap60_OG0008560	1695
IMPPP_OG0000305_OG1	1321
barc_OG0010291	977
bark_OG0008784	2301
barr_OG0000425_OG0	280
baz_OG0008596	5643
bb8_OG0005496	8
bbc_OG0007266	5004
CG18067_OG0007098	7867
bbg_OG0010871	173
bbg_OG0010872	503
BBIP1_OG0004876	810
BBS1_OG0010413	1223
BBS4_OG0002785_OG0	3718
BBS5_OG0002086	2024
BBS8_OG0008755	2104
BBS9_OG0006919	11518
bbx_OG0008688	7625
bc10_OG0010387_OG0	665
BCAS2_OG0005540	356
bcd_OG0002111_OG0	0
bchs_OG0003722	565
BCL7-like_OG0007566	474
bcn92_OG0007793	424
Bdbt_OG0004400	418
bdg_OG0006805	2651
bdl_OG0003385	3849
Bdp1_OG0009215	439
be_OG0000785	977
BEAF-32_OG0006164	1091
beag_OG0004860	518
beat-Ia_OG0011784	117
beat-Ib_OG0009146	29
beat-Ic_OG0001866_OG0	1
beat-IIa_OG0005482	6
beat-IIb_OG0005481	41
beat-IIIa_OG0009463	101
beat-IIIb_OG0009460	183
beat-IIIc_OG0003687	370
beat-IV_OG0005508	504
beat-Va_OG0005024	2
beat-Vb_OG0005021	1
beat-Vc_OG0001062_OG0	1
beat-VII_OG0011542	129
beat-VII_OG0011544	97
beg_OG0004008	777
bel_OG0001048	10604
Bem46_OG0008920	438
ben_OG0000514_OG0	3165
Best1_OG0002590_OG0	3418
Best2_OG0010251	2613
Best3_OG0009963	3
Best4_OG0000558_OG0	0
Bet1_OG0003845_OG0	725
Bet3_OG0004072	885
beta-PheRS_OG0005298	886
beta-Spec_OG0007697	32843
beta'COP_OG0009212	5334
beta3GalTII_OG0012738	365
beta4GalNAcTA_OG0006521	550
beta4GalNAcTB_OG0002610	600
beta4GalT7_OG0005195	254
betaCOP_OG0008653	6154
betaggt-I_OG0008962	928
betaGlu_OG0002667	911
CG32396_OG0011696	592
Bgb_OG0011276	492
bgcn_OG0001647	405
bgm_OG0009412	9111
BHD_OG0010421	445
bi_OG0003201	2252
bi_OG0012904	372
BI-1_OG0004087	7804
bib_OG0001843_OG0	11
BicC_OG0009143	65
BicD_OG0009474	2423
CG11873_OG0005086	2194
bif_OG0003277	2255
bif_OG0012761	521
BigH1_OG0001085_OG0	0
bigmax_OG0005365	349
Bili_OG0002506_OG0	413
bin_OG0010286	0
Bin1_OG0005423	503
bin3_OG0007310	3372
bip1_OG0010560	520
Bka_OG0009250	358
blanks_OG0011885_OG0	0
Blimp-1_OG0010196	3583
Blm_OG0002608	182
Blos1_OG0006148	454
Blos2_OG0010078	325
Blos3_OG0009918	282
Blos4_OG0010933	268
blot_OG0010924	296136
blow_OG0006726	1922
blp_OG0005216	469
blw_OG0006982	59446
bma_OG0010967	110
Bmcp_OG0010022	619
bmm_OG0010858	1407
bnb_OG0001206_OG1	3461
CG5059_OG0012191	2840
bnk_OG0005787	1
bnl_OG0004512	54
boca_OG0006727	1355
bocks_OG0002575_OG0	153
BOD1_OG0005544	1747
boi_OG0007601	91
boi_OG0007603	28
boil_OG0012322	24
bol_OG0011238	1993
boly_OG0007153	4
BomBc1_OG0001623	587
BomBc2_OG0000769_OG0	1130
BomBc3_OG0004769	167
BomT3_OG0011469	841
bon_OG0004934	3523
bond_OG0004726	425
bonsai_OG0007008	898
Boot_OG0006400	0
bor_OG0004967	1165
bora_OG0003911	5
BORCS5_OG0008208	805
BORCS6_OG0011365	400
BORCS7_OG0007103	217
borr_OG0009292	151
boss_OG0005676	9082
botv_OG0006642	640
bou_OG0007819	1373
bowl_OG0008785	903
BoYb_OG0000400_OG0	11
br_OG0007659	3
br_OG0011928	0
Br140_OG0001629	1048
brat_OG0001919	466
Brca2_OG0000883	296
Brd_OG0010852	0
CG7154_OG0009310	1333
Brd8_OG0002488	908
Bre1_OG0010209	1742
Brf_OG0005483	520
Brf_OG0005485	117
brk_OG0007975	592
brm_OG0009999	8363
Brms1_OG0008442	781
Bro_OG0011272	1
brp_OG0000499_OG1	3509
l(3)72Ab_OG0009997	3435
bru1_OG0009737	102
bru1_OG0009738	655
bru2_OG0009740	9551
bru2_OG0011823	790
bru2_OG0012161	310
bru3_OG0010907	782
bru3_OG0011909	127
Bruce_OG0004896	10841
brun_OG0003663	1564
brv1_OG0000706_OG0	0
brv2_OG0010919	0
brv3_OG0011666	2
BRWD3_OG0005288	4229
brwl_OG0009277	905
bs_OG0003002	181
bs_OG0006897	151
bsf_OG0001906_OG0	3325
Bsg_OG0009780	4752
Bsg25D_OG0003412_OG0	2670
bsh_OG0009110	0
bsk_OG0012344	3173
bt_OG0000537_OG1	14
BTBD9_OG0000546_OG0	1128
BtbVII_OG0011887	2703
btd_OG0007557	1213
Btk29A_OG0001838	926
Btk29A_OG0011763	15
btl_OG0002041	89
btn_OG0004719	5
Btnd_OG0008611	4
btsz_OG0001035_OG1	87
btsz_OG0004581	75
btv_OG0003692	1541
btv_OG0009487	6603
btz_OG0005342	2387
Bub1_OG0001806_OG0	1667
Bub3_OG0005120	784
BubR1_OG0000657_OG0	0
Buffy_OG0006561	177
bug_OG0006803	972
Bug22_OG0009372	1008
BuGZ_OG0008876	2265
CG8270_OG0010257	651
bun_OG0000556	3086
bun_OG0009749	2001
bur_OG0003683_OG0	1801
Burs_OG0001045_OG0	0
bves_OG0007497	649
bves_OG0007499	622
bw_OG0006000	0
bwa_OG0009122	135
bwa_OG0012525	177
Bx_OG0008666	12
Bx_OG0008667	701
Bx42_OG0007682	1752
by_OG0005550	5346
byn_OG0010803	1
bys_OG0007950	667
c-cup_OG0012143	1
c(3)G_OG0001464_OG0	332
c11.1_OG0007569	3081
c12.1_OG0007568	939
c12.2_OG0007567	2891
C15_OG0002126_OG0	46
C1GalTA_OG0009799	1970
C3G_OG0007801	4227
C901_OG0008027	29
ca_OG0005700	4931
Ca-alpha1D_OG0009140	6209
Ca-alpha1T_OG0003323	1446
Ca-beta_OG0009681	861
Ca-Ma2d_OG0009139	1056
CaBP1_OG0008860	3517
cac_OG0000605_OG0	289
cact_OG0009392	10026
cactin_OG0003129	941
cad_OG0009437	0
Cad74A_OG0010922	8
Cad86C_OG0002368	3250
Cad87A_OG0001088_OG0	724
Cad89D_OG0001058_OG0	0
Cad96Ca_OG0011497	744
Cad96Cb_OG0005172	11
Cad99C_OG0005704	355
CadN_OG0000277_OG1	43
Caf1-105_OG0002830	248
Caf1-180_OG0007408	306
Caf1-55_OG0001036	1347
cag_OG0001595_OG0	197
CAH1_OG0009192	16455
CAH13_OG0002843	1
CAH14_OG0002807	2
CAH15_OG0006256	0
CAH16_OG0000498_OG1	9
CAH2_OG0001000_OG0	6336
CAH3_OG0003177	2329
CAH5_OG0005796	5001
CAH7_OG0000840	1584
CAH8_OG0004748	7
CAH9_OG0005622	43
CAHbeta_OG0002334	651
cal1_OG0002556_OG0	1339
CalpA_OG0003035	4999
CalpB_OG0010971	2324
CalpC_OG0008186	68
Calr_OG0005564	35979
Cals_OG0013279_OG0	2224
Calx_OG0002139_OG0	34
Calx_OG0004417	1934
Calx_OG0004418	1202
calypso_OG0006121	561
Cam_OG0012053	20408
CaMKI_OG0012767	8220
CaMKII_OG0013280	4378
Camp_OG0005907	490
Camta_OG0006364	1617
Camta_OG0006365	244
can_OG0004061_OG0	0
CanA1_OG0005778	145
CanB_OG0000231_OG0	1220
CanB_OG0000231_OG1	895
Cand1_OG0009382	3410
CAP_OG0000587_OG0	15448
CAP_OG0012405	11
Cap-D2_OG0005121	259
Cap-D3_OG0009448	111
Cap-G_OG0002924	822
Cap-H2_OG0004906	702
Capa_OG0005712	14
Caper_OG0009347	11204
Capr_OG0010138	3325
caps_OG0010156	1943
caps_OG0010157	1406
capt_OG0009025	4013
capu_OG0000612_OG0	1257
car_OG0007437	619
CARPA_OG0007960	51
CARPB_OG0007554	61
CarT_OG0009432	1221
cas_OG0004236	0
casp_OG0006502	3117
cass_OG0009476	5229
Cat_OG0003869	22416
cathD_OG0002862	24049
cato_OG0006491	0
Catsup_OG0009538	2328
caup_OG0009938	21
cav_OG0000654	70
caz_OG0003243_OG0	2444
cbc_OG0007265	472
Cbl_OG0002051_OG0	2709
CBP_OG0001721	8
CBP_OG0007971	13
Cbp20_OG0005066	493
Cbp53E_OG0006447	1870
Cbp80_OG0007913	663
Cbp80_OG0007915	682
Cbs_OG0003124	1534
cbs_OG0007263	903
cbt_OG0008760	3368
Cby_OG0004789	330
Cc2d2a_OG0002702	608
CCAP_OG0011467	3
CCAP-R_OG0000870	3
ccb_OG0012089	83
CCDC151_OG0011900	45
CCDC53_OG0009785	553
Ccdc58_OG0010399	120
Ccdc85_OG0008917	687
CCHa1_OG0004530	24
CCHa1-R_OG0006065	38
CCHa2_OG0002186_OG0	1
CCHa2-R_OG0005836	39
Cchl_OG0004776	3873
CCKLR-17D1_OG0003334	32
CCKLR-17D1_OG0008675	1170
CCKLR-17D1_OG0011744	31
CCKLR-17D3_OG0008678	207
Ccm3_OG0005250	1620
Ccn_OG0010106	1923
Ccn_OG0010107	1842
Ccn_OG0012179	750
Ccp84Ab_OG0000178_OG0	0
Ccp84Ac_OG0001349_OG0	0
Ccp84Ae_OG0002110_OG0	1
Ccp84Af_OG0000109_OG0	0
Ccp84Af_OG0000109_OG1	0
Ccp84Af_OG0000109_OG2	0
Ccp84Ag_OG0001348_OG0	2
Ccs_OG0006299	937
CCT1_OG0002281_OG0	1712
CCT2_OG0003145	3646
CCT3_OG0004995	5269
CCT4_OG0000979	4109
CCT5_OG0006600	4129
CCT6_OG0008508	3518
CCT7_OG0004839	1184
CCT7_OG0004841	433
CCT8_OG0007117	4096
Ccz1_OG0010481	626
cd_OG0004708	5
CD98hc_OG0001357_OG0	2378
Cda4_OG0008701	198
Cda5_OG0008721	968
Cda9_OG0002707	0
CDase_OG0005749	902
cdc14_OG0009306	2485
Cdc16_OG0005493	323
Cdc23_OG0009421	415
Cdc27_OG0010426	2017
Cdc2rk_OG0006290	250
Cdc37_OG0011041	2310
Cdc42_OG0008268	3460
Cdc45_OG0007388	394
Cdc5_OG0011371	1300
CDC50_OG0008483	8630
Cdc6_OG0002054	49
Cdc7_OG0007729	2560
Cdep_OG0002087	3201
Cdep_OG0004159	2876
CdGAPr_OG0009111	2124
cdi_OG0000729	1771
cDIP_OG0004394	10560
Cdk1_OG0000555_OG0	8
Cdk12_OG0009875	1045
Cdk2_OG0002391	198
CDK2AP1_OG0008015	681
Cdk4_OG0006632	809
Cdk5_OG0002993	571
Cdk5alpha_OG0009389	4515
Cdk7_OG0001724	334
Cdk8_OG0010977	201
Cdk9_OG0007009	613
Cdlc2_OG0000234_OG1	0
cdm_OG0002482	2581
Cds_OG0010549	4281
Ced-12_OG0009727	1219
ced-6_OG0006366	6743
CenB1A_OG0004675	1789
CenG1A_OG0003595_OG0	3473
CenG1A_OG0009182	121
Cenp-C_OG0002322	201
Cep135_OG0009952	1398
Cep135_OG0009954	1317
cep290_OG0004127	629
Cep89_OG0006812	14
Cep97_OG0008778	1714
cer_OG0012078	839
Cerk_OG0004182	8388
cert_OG0011161	2928
Cf2_OG0008971	1270
Cfp1_OG0007571	326
CG5789_OG0004615	396
cg_OG0006533	5662
CG10000_OG0005395	1
CG10005_OG0004963	5
CG10011_OG0005399	1280
CG10013_OG0002410_OG0	0
CG10019_OG0008786	158
CG10026_OG0009081	163
CG10029_OG0004344	0
CG10031_OG0008792	136
CG10035_OG0004420	6879
CG10038_OG0001436_OG0	272
CG10041_OG0012259_OG0	0
CG10051_OG0007036	5
CG10053_OG0004336	264
CG10055_OG0004329	1064
CG10062_OG0007038	254
CG10063_OG0010284	14
CG10064_OG0010282	9
CG10068_OG0004321	941
CG10073_OG0000065_OG2	0
CG10075_OG0010279	778
CG10077_OG0010277	47934
CG10082_OG0005964	11122
CG10086_OG0001355	92
CG10089_OG0010567	1189
CG10098_OG0004320	2217
CG10104_OG0006132	0
CG10116_OG0010569	7
CG10126_OG0005023	11113
CG10132_OG0009091	4230
CG10137_OG0009093	3025
CG10139_OG0006151	793
CG10140_OG0010573	0
CG10147_OG0010256	217
CG10151_OG0006160	553
CG10154_OG0010575	1
CG10163_OG0010252	1
CG10164_OG0001489	6
CG10165_OG0011781	253
CG10171_OG0010163	430
CG10175_OG0005507	686
CG10177_OG0001079_OG0	1
CG10184_OG0005509	55
CG10185_OG0005203	740
CG10189_OG0009087	171
CG10194_OG0009085	223
CG10195_OG0003572	344
CG10205_OG0006168	590
CG10208_OG0005527	213
CG10209_OG0006169	622
CG10211_OG0009505	799
CG10222_OG0010165	475
CG10226_OG0010249	5567
CG10237_OG0003462	33237
CG1024_OG0004294	586
CG10252_OG0011517	13
CG10254_OG0002565	2482
CG10257_OG0006606	2133
CG10264_OG0005208	0
CG10265_OG0006935	221
CG10274_OG0003940	993
CG10280_OG0004257	2
CG10283_OG0001907_OG0	895
CG10286_OG0004292	1524
CG10298_OG0004288	18
CG10300_OG0005516	0
CG10301_OG0005515	0
CG10307_OG0005957	187
CG10311_OG0004972	985
CG10317_OG0004974	4
CG10321_OG0005965	2602
CG10324_OG0004994	355
CG10332_OG0005992	0
CG10333_OG0009507	1740
CG10336_OG0009516	62
CG10337_OG0009096	201
CG10338_OG0009517	659
CG10339_OG0006873	790
CG10340_OG0001059_OG0	1569
CG10341_OG0009518	267
CG10343_OG0009520	292
CG10344_OG0007020	117
CG10345_OG0002430_OG0	5365
CG10347_OG0000607_OG0	203
CG10348_OG0003704	56
CG10352_OG0008207	38
CG10353_OG0008206	1646
CG10357_OG0010470	21045
CG10359_OG0010469	190
CG10361_OG0010014	30
CG10362_OG0008202	2375
CG10365_OG0005518	1862
CG10366_OG0009102	733
CG10375_OG0005526	554
CG10376_OG0009519	430
CG10383_OG0001909	1955
CG10384_OG0007018	8
CG10405_OG0004983	8
CG10407_OG0005207	4
CG10413_OG0003703_OG0	1431
CG10417_OG0013094	2029
CG10418_OG0010832	282
CG10425_OG0002500	930
CG10428_OG0001263_OG0	222
CG10431_OG0001914	247
CG10433_OG0006904	4697
CG10435_OG0002296_OG0	266
CG10444_OG0007082	1094
CG10445_OG0001356	113
CG10459_OG0001605_OG0	0
CG10462_OG0009105	884
CG10463_OG0009108	278
CG10466_OG0012145	129
CG10467_OG0010233	517
CG10469_OG0010232	300
CG10470_OG0009541	796
CG10472_OG0000811_OG0	166
CG10479_OG0010225	1241
CG10481_OG0009114	32
CG10483_OG0010221	1258
CG10486_OG0010219	2
CG10492_OG0009544	1099
CG10494_OG0006908	1644
CG10495_OG0009546	399
CG10505_OG0006927	49
CG10508_OG0010314	3806
CG10510_OG0003948	35
CG10513_OG0005163	30
CG10514_OG0005162	29
CG10516_OG0009998	352
CG10527_OG0002810_OG0	10600
CG10543_OG0006262	5505
CG10550_OG0000747	9756
CG10555_OG0008527	1099
CG10561_OG0009552	1890
CG10565_OG0010321	2330
CG10576_OG0010200	2279
CG10581_OG0010326	24
CG10584_OG0010328	306
CG10587_OG0000094_OG0	0
CG10587_OG0000094_OG1	0
CG10587_OG0000094_OG2	0
CG10589_OG0003950	6
CG10591_OG0010195	0
CG10597_OG0003317	0
CG10598_OG0011740	0
CG10600_OG0009530	3852
CG10602_OG0009532	2071
CG10616_OG0010838	1459
CG10621_OG0001911	36
CG10623_OG0001912	447
CG10628_OG0009107	423
CG10631_OG0001241	6177
CG10646_OG0009949	322
CG10654_OG0009947	39
CG10657_OG0009951	1770
CG10660_OG0010840	433
CG10663_OG0010839	207
CG10669_OG0005156	512
CG10674_OG0010603	1151
CG10680_OG0003577	3705
CG10681_OG0009950	307
CG10700_OG0011812	0
CG10702_OG0009548	1133
CG10710_OG0010908	24
CG10713_OG0010576	313
CG10725_OG0010574	0
CG10730_OG0000951	0
CG10731_OG0006517	163
CG10737_OG0006638	24693
CG10738_OG0010568	230
CG1074_OG0007339	147
CG10747_OG0009127	443
CG10748_OG0011855_OG0	2
CG10749_OG0003913_OG0	3
CG10750_OG0009561	10
CG10752_OG0010150_OG0	39
CG10761_OG0008304	5
CG1077_OG0004263	4
CG10793_OG0003237	4
CG10795_OG0006915	379
CG10799_OG0003081	184
CG10801_OG0012112	0
CG10802_OG0008133	1187
CG10803_OG0008134	780
CG10804_OG0008132	1443
CG10809_OG0010976	478
CG10814_OG0007257	0
CG10822_OG0007072	2
CG10839_OG0009144	0
CG10841_OG0002198_OG0	13
CG10853_OG0003980_OG0	0
CG10859_OG0009209	33
CG10862_OG0002017_OG1	6861
CG10863_OG0010486	3424
CG10863_OG0012194_OG0	6
CG10864_OG0005043	27
CG10866_OG0010485	631
CG10874_OG0003457	2619
CG10877_OG0002385_OG0	2
CG10887_OG0002183_OG0	1
CG10898_OG0002547	414
CG1090_OG0003105_OG0	497
CG10903_OG0002293_OG0	174
CG10904_OG0011634	206
CG10907_OG0001984_OG0	519
CG10909_OG0005022	0
CG10910_OG0006092	1
CG10911_OG0006095	0
CG10912_OG0000471	6
CG10914_OG0006109	530
CG10919_OG0001352	2
CG1092_OG0001161_OG0	0
CG10920_OG0007959	1
CG10927_OG0006710	161
CG10931_OG0006071	0
CG10932_OG0007954	1205
CG10934_OG0002756_OG0	2
CG10939_OG0005908	11301
CG10947_OG0009415	1458
CG10948_OG0009927	1223
CG10949_OG0009416	275
CG10950_OG0012279	7
CG10958_OG0001743	278
CG10959_OG0008299	173
CG10962_OG0007748	49
CG10970_OG0003173	192
CG10973_OG0012539	728
CG10979_OG0004244	1032
CG10984_OG0009934	508
CG10996_OG0008249	23
CG11000_OG0004245	121
CG11007_OG0003037	823
CG11018_OG0007064	4
CG11029_OG0001270	40
CG1103_OG0003103_OG0	164
CG11030_OG0003728	391
CG11034_OG0001268	139
CG11035_OG0002292_OG0	276
CG11041_OG0001654	137
CG11044_OG0007073	67
CG1105_OG0004314	1162
CG11050_OG0009604	3329
CG11060_OG0006765	11
CG11068_OG0011716	26
CG11069_OG0004655	277
CG11076_OG0001759	243
CG11077_OG0000549_OG0	249
CG11085_OG0008456	4
CG11089_OG0004653	277
CG11095_OG0003249	200
CG11099_OG0007074	878
CG11103_OG0003250	601
CG11106_OG0012330	2
CG11109_OG0001964	144
CG11110_OG0006619	459
CG11123_OG0006752	465
CG11125_OG0006747	416
CG11127_OG0006744	285
CG1113_OG0004171	21
CG11131_OG0001957_OG0	0
CG11134_OG0003251	338
CG11141_OG0006745	1483
CG11145_OG0006754	1
CG11147_OG0003729	14125
CG11149_OG0003730	0
CG11151_OG0008256	6807
CG11159_OG0006283	0
CG1116_OG0004164	556
CG11162_OG0008263	0
CG11168_OG0004657	675
CG11170_OG0006462	337
CG11178_OG0003327	835
CG11180_OG0006625	554
CG11191_OG0007189	4737
CG11192_OG0007095	0
CG11200_OG0007088	407
CG11211_OG0012938	9215
CG11226_OG0012166_OG0	0
CG11227_OG0007505	4
CG1124_OG0002090	3981
CG11241_OG0003815_OG0	181
CG11247_OG0009861	268
CG11248_OG0003830_OG0	295
CG11249_OG0009864	10
CG11251_OG0001998	4
CG11257_OG0007039	272
CG11263_OG0001789	35
CG11267_OG0011856	1900
CG11269_OG0006458	0
CG11275_OG0002906	4081
CG11279_OG0003924_OG0	213
CG11286_OG0004361	0
CG1129_OG0002085	490
CG11291_OG0003029	0
CG11294_OG0007761	0
CG11298_OG0007031	0
CG11309_OG0010303	2156
CG11317_OG0012026	192
CG11318_OG0000756	0
CG11319_OG0009603	614
CG11327_OG0009628	13
CG11333_OG0002657_OG0	0
CG11334_OG0005804	470
CG11342_OG0011920	36
CG11345_OG0011138	0
CG11349_OG0011131	0
CG11353_OG0011127	30
CG11356_OG0008477	156
CG11357_OG0011126	1619
CG1136_OG0010499	424
CG11367_OG0000806_OG0	177
CG11369_OG0011699	5
CG1137_OG0004303	25
CG11370_OG0003817_OG0	0
CG11377_OG0008723	1331
CG11378_OG0007395	428
CG11379_OG0007397	3
CG11380_OG0007400	23
CG11381_OG0007402	20
CG11382_OG0007404	2
CG11384_OG0007396	1
CG1139_OG0004077	70
CG11391_OG0001026_OG0	121336
CG11396_OG0010345	1093
CG11398_OG0007405	248
CG11403_OG0007406	364
CG11404_OG0012169	1
CG11406_OG0006889	18
CG11409_OG0007766	54
CG11413_OG0011575	6
CG11414_OG0006019	2066
CG11417_OG0007590	568
CG1142_OG0012974	304
CG11425_OG0009823	3277
CG11426_OG0009824	3746
CG1143_OG0011104	1040
CG11436_OG0003200	310
CG11437_OG0009825	5
CG11438_OG0009826	125
CG11447_OG0004515	195
CG11449_OG0000981_OG1	0
CG11453_OG0001027_OG0	253
CG11454_OG0001792	518
CG11456_OG0003951	273
CG11459_OG0000135_OG1	2
CG1146_OG0011093	720
CG11470_OG0000857	0
CG11474_OG0005934	1421
CG11475_OG0005935	19
CG11498_OG0001515	16
CG11504_OG0002630	761
CG11523_OG0009832	355
CG11529_OG0010828	127
CG11537_OG0010640	2952
CG11550_OG0002660	12482
CG11560_OG0010817	298
CG11562_OG0008742	180
CG11563_OG0002662	716
CG11566_OG0007496	30
CG11570_OG0004027	0
CG11581_OG0008240	0
CG11583_OG0010538	733
CG11584_OG0008239	0
CG11585_OG0012335	0
CG11586_OG0010534	468
CG11590_OG0001741	465
CG11593_OG0010497	1161
CG11594_OG0010492	1908
CG11596_OG0007629	437
CG11601_OG0008739	466
CG11608_OG0000142_OG0	99
CG1161_OG0004180	3754
CG11617_OG0008731	114
CG11619_OG0003864_OG0	0
CG11626_OG0011450	2
CG11629_OG0003739	0
CG11630_OG0009580	0
CG11634_OG0009583	1
CG11635_OG0007156	42
CG11638_OG0007387	129
CG11655_OG0001745_OG0	1571
CG11656_OG0005013	3
CG11658_OG0010025	1496
CG11663_OG0012087	1
CG11664_OG0011395	0
CG11666_OG0012316	0
CG11668_OG0002452	18
CG11670_OG0005008	7
CG11672_OG0004805	0
CG11674_OG0008231	74
CG11679_OG0008511	372
CG11686_OG0002448_OG0	29
CG11693_OG0004810	3
CG11694_OG0000225_OG0	1
CG11694_OG0000225_OG1	0
CG11695_OG0007879	459
CG11696_OG0007880	663
CG11698_OG0002319_OG0	0
CG11699_OG0007882	949
CG11703_OG0002165_OG0	0
CG11710_OG0001691_OG0	945
CG1172_OG0004189	802
CG11722_OG0001391	734
CG11723_OG0003571	370
CG11726_OG0010048	1
CG11737_OG0001419_OG0	354
CG11741_OG0001420_OG0	0
CG11752_OG0007995	2571
CG11755_OG0000851	153
CG11756_OG0007997	0
CG11760_OG0004826	476
CG11768_OG0004832	2375
CG11771_OG0005200	2171
CG11777_OG0006309	194
CG11779_OG0004481	1079
CG11786_OG0012799	1
CG11788_OG0007083	128
CG11790_OG0005187	2311
CG11791_OG0012008	1808
CG11807_OG0003009_OG0	1142
CG11808_OG0006841	118
CG11811_OG0004058	632
CG11816_OG0008636	0
CG11835_OG0000264_OG0	10050
CG11835_OG0000264_OG1	154
CG11837_OG0005082	291
CG11841_OG0005083	552
CG11842_OG0000856_OG1	64
CG11843_OG0011490	44
CG11852_OG0002502_OG0	35
CG11854_OG0005171	155
CG11857_OG0005167	2602
CG11858_OG0005166	368
CG11878_OG0000055_OG0	0
CG11878_OG0000055_OG1	40
CG11878_OG0000055_OG2	5
CG11882_OG0005094	106
CG11883_OG0006313	1574
CG11885_OG0003355	220
CG11892_OG0005161	140
CG11893_OG0000039_OG2	1602
CG11899_OG0005100	3078
CG11902_OG0005155	243
CG11906_OG0001618	445
CG11911_OG0008747	0
CG11912_OG0008746	0
CG11920_OG0005183	1106
CG11927_OG0003556	1437
CG11929_OG0011773	0
CG11961_OG0001155_OG0	152
CG11964_OG0004848	440
CG11970_OG0004849	1964
CG11975_OG0004850	1281
CG11977_OG0012457_OG0	1
CG11980_OG0002337	359
CG11983_OG0004852	70
CG11986_OG0004855	84
CG11997_OG0004862	0
CG11999_OG0004179	1981
CG12003_OG0004112	0
CG12004_OG0011286	3698
CG12009_OG0010662	2
CG12010_OG0010671	185
CG12011_OG0011025	7
CG12012_OG0010672	787
CG12016_OG0010666	1965
CG12017_OG0010661	0
CG12020_OG0011042	6
CG12024_OG0011050	723
CG12025_OG0011053	854
CG12035_OG0011029	4
CG12038_OG0011331	390
CG12054_OG0000497	3687
CG12056_OG0003138	1137
CG12057_OG0003139	0
CG12061_OG0000938_OG0	1
CG12065_OG0007412	6451
CG12069_OG0001519	2
CG12071_OG0011553	688
CG12071_OG0013484	917
CG12075_OG0007754	3876
CG1208_OG0004248	14
CG12081_OG0007411	800
CG12084_OG0011296	1521
CG12091_OG0011293	1835
CG12093_OG0011111	2046
CG12096_OG0008559	1025
CG12099_OG0011289	7600
CG12104_OG0011284	536
CG12105_OG0004111	81
CG12106_OG0007586	284
CG12107_OG0006719	452
CG12111_OG0007413	13
CG12112_OG0012598_OG0	287
CG12115_OG0007587	2
CG12116_OG0008625	24
CG12118_OG0007585	1294
CG12121_OG0007579	4784
CG12123_OG0003325	265
CG12128_OG0002879	364
CG12129_OG0002878	938
CG1213_OG0002105	259
CG12134_OG0006319	317
CG12147_OG0004192	4
CG12155_OG0003210	1112
CG12159_OG0002860	632
CG12164_OG0006760	0
CG12170_OG0002098	1275
CG12171_OG0004222	473
CG12173_OG0004172	280
CG12177_OG0008262	934
CG1218_OG0002103	522
CG12182_OG0011099	360
CG12194_OG0008975	1754
CG12204_OG0001687	247
CG12206_OG0008131	75
CG12209_OG0002818	4
CG12213_OG0002418	1472
CG12219_OG0007713	754
CG12224_OG0000651_OG1	921
CG12231_OG0003119	0
CG12236_OG0008414	702
CG12237_OG0007424	2407
CG12239_OG0001754	0
CG12241_OG0001396	682
CG12253_OG0011818	187
CG12256_OG0004947	0
CG12259_OG0005539	804
CG12268_OG0005336	2658
CG1227_OG0004337	430
CG12278_OG0004413	0
CG12279_OG0004445	641
CG12288_OG0009457	62
CG12289_OG0010046	1
CG12290_OG0002618	7439
CG12299_OG0009634	575
CG12301_OG0001981	465
CG12307_OG0009694	4
CG1231_OG0011372	194
CG12316_OG0009955	959
CG12320_OG0005053	88
CG12321_OG0001064_OG0	1070
CG12325_OG0002854	432
CG1233_OG0011370	1916
CG1234_OG0004335	567
CG12341_OG0002848	449
CG12343_OG0002853	513
CG12344_OG0002855	5062
CG12355_OG0012373	68
CG1236_OG0002100	628
CG12362_OG0000821_OG0	10
CG12374_OG0007223	7
CG12375_OG0009777	922
CG12379_OG0008514	152
CG12384_OG0006229	3664
CG1239_OG0004237	255
CG12395_OG0001736	2
CG12398_OG0008359	0
CG12402_OG0002224_OG0	57
CG12420_OG0002594_OG0	2
CG12426_OG0005340	2
CG12438_OG0003802	3
CG12439_OG0009296	1
CG12446_OG0001786_OG0	1
CG12448_OG0009145	8
CG1246_OG0011105	46
CG12464_OG0011955	1
CG12470_OG0007846	4
CG12479_OG0008243	0
CG12480_OG0008242	0
CG12481_OG0008237	0
CG12490_OG0000233_OG1	0
CG12496_OG0007599	114
CG12498_OG0008105	0
CG12499_OG0002285_OG0	136
CG12502_OG0011339	2
CG12507_OG0008176	4
CG12511_OG0009568	0
CG12516_OG0005410	3
CG12517_OG0009649	2
CG12520_OG0010149	113
CG12521_OG0012944	0
CG12531_OG0008272	321
CG12535_OG0008128	33
CG12539_OG0008363	1
CG12540_OG0008220	2
CG12541_OG0007825	407
CG12560_OG0012234	1047
CG12567_OG0012740	1021
CG12576_OG0001784_OG0	2059
CG12581_OG0001679_OG0	325
CG12589_OG0011424	0
CG12590_OG0011977	0
CG12594_OG0005596	95
CG12607_OG0011139	22
CG12609_OG0008677	0
CG12617_OG0003653	4
CG12620_OG0009462	6
CG12637_OG0008050	0
CG12643_OG0007518	650
CG1265_OG0010531	580
CG12655_OG0000445_OG2	2962
CG12659_OG0007410	182
CG12661_OG0007749	0
CG12662_OG0007747	1
CG12672_OG0007868	121
CG12674_OG0003570	1
CG12679_OG0001731_OG0	3
CG12680_OG0001718	3
CG12682_OG0012323	0
CG12691_OG0007931	1
CG12692_OG0000634_OG0	2
CG12693_OG0012106	15
CG12698_OG0008169	3
CG12699_OG0000230_OG1	14
CG12702_OG0001192	266
CG12708_OG0000271_OG0	10
CG12708_OG0000271_OG0.2	2
CG1271_OG0010635	997
CG12713_OG0003881_OG0	58
CG12716_OG0008438	0
CG12723_OG0008557	22
CG12728_OG0000928_OG0	363
CG12729_OG0011725	13
CG1273_OG0010536	3
CG12730_OG0007375	910
CG12744_OG0000893	61
CG12746_OG0004208	2208
CG1275_OG0011072	1584
CG12768_OG0001283_OG0	38
CG12769_OG0007187	264
CG12773_OG0003140	1351
CG12782_OG0012281	3
CG12783_OG0000743_OG0	26
CG12784_OG0005236	0
CG12795_OG0008825	783
CG12811_OG0002240	923
CG12817_OG0002595_OG0	80
CG12818_OG0004897	390
CG12822_OG0001599	2296
CG12825_OG0001130_OG1	10
CG12826_OG0002951	6
CG12828_OG0011622	0
CG12831_OG0011623_OG0	0
CG12836_OG0002963_OG0	131
CG12848_OG0006045	509
CG12849_OG0011577	14
CG12851_OG0005862	1013
CG12857_OG0006163	0
CG12860_OG0006154	29
CG12861_OG0006153	16
CG12862_OG0011585_OG0	0
CG12863_OG0011584	154
CG12866_OG0002772	2
CG12868_OG0001564	836
CG12869_OG0006145	429
CG12869_OG0006146	185
CG12877_OG0001472_OG0	888
CG1288_OG0001350	12
CG12880_OG0005345	24
CG12883_OG0001474	193
CG12885_OG0001477	8682
CG12895_OG0006308	1457
CG12909_OG0002821	192
CG12910_OG0006305	157
CG12911_OG0006304	1
CG12914_OG0002819	0
CG12917_OG0002815	1
CG12920_OG0006291	0
CG12926_OG0006349	415
CG12929_OG0006357	49
CG12934_OG0006315	30
CG12935_OG0002846	240
CG12942_OG0001596_OG0	334
CG12945_OG0004570	744
CG12947_OG0004568	44
CG12948_OG0004558	302
CG12963_OG0001641_OG0	0
CG12964_OG0002996_OG0	15
CG12970_OG0006808	31
CG12971_OG0010294	2
CG12974_OG0010307	249
CG12983_OG0010332	5
CG12984_OG0003949	0
CG12985_OG0000915	3
CG12986_OG0011685	9
CG1299_OG0000523_OG0	4274
CG12990_OG0007696	0
CG12991_OG0007703	2866
CG12992_OG0011688	14
CG12994_OG0007707	15
CG12995_OG0008599	0
CG12998_OG0011739	1
CG13000_OG0011738	0
CG13001_OG0008580	518
CG13002_OG0008577	82
CG13003_OG0008572	1864
CG13004_OG0008570	505
CG13005_OG0008567	141
CG13008_OG0008305	34
CG13010_OG0003260	4
CG13012_OG0008317	2671
CG13014_OG0008547	901
CG13016_OG0006536	257
CG13018_OG0006537	145
CG13021_OG0003241	3
CG13022_OG0010698	5
CG13023_OG0010699	0
CG13024_OG0010708	249
CG13026_OG0010716	13
CG13028_OG0004010	2
CG13031_OG0012200	529
CG13032_OG0004014_OG0	8
CG13033_OG0010736	0
CG13038_OG0010761	0
CG13039_OG0010762	0
CG1304_OG0000265_OG0	0
CG1304_OG0000265_OG1	0
CG13040_OG0010763	0
CG13041_OG0000280_OG0	0
CG13041_OG0000280_OG0.2	0
CG13042_OG0010767	5
CG13043_OG0000281_OG0	0
CG13043_OG0000281_OG1	0
CG13044_OG0010768	0
CG13045_OG0000814	0
CG13046_OG0010771	0
CG13047_OG0010772	0
CG13048_OG0010773	0
CG13049_OG0010774	0
CG13051_OG0011898	1
CG13053_OG0010778	0
CG13054_OG0010779	8
CG13055_OG0010780	19
CG13056_OG0010757	0
CG13058_OG0004021	0
CG13059_OG0010764	0
CG13062_OG0010766	1
CG13064_OG0010775	0
CG13065_OG0010776	23
CG13066_OG0012201	0
CG13068_OG0002030_OG1	0
CG13069_OG0004022	0
CG1307_OG0004308	856
CG13070_OG0012202	0
CG13071_OG0011899	0
CG13073_OG0012731_OG0	1
CG13074_OG0010797	874
CG13075_OG0000216_OG0	2
CG13075_OG0000216_OG1	0
CG13077_OG0009097	983
CG13078_OG0003575_OG0	0
CG13081_OG0003574	0
CG13082_OG0009094	3
CG13083_OG0009084	0
CG13084_OG0009083	0
CG13085_OG0001922	17
CG13086_OG0003709	23
CG13088_OG0001266	475
CG1309_OG0010533	4549
CG13096_OG0003720	890
CG13097_OG0001923	542
CG13101_OG0009304	11145
CG13102_OG0009298	0
CG13108_OG0009295	537
CG13110_OG0011792	3
CG13113_OG0001247_OG0	0
CG13114_OG0009279	14
CG13116_OG0001878	379
CG13123_OG0001877	139
CG13124_OG0003502	3916
CG13126_OG0003515	210
CG13127_OG0001844	0
CG13131_OG0000790_OG0	0
CG13133_OG0003525	1492
CG1314_OG0011674	4
CG13144_OG0009363	12
CG13148_OG0007214	0
CG13151_OG0006215	506
CG13154_OG0006206	3
CG13155_OG0006196	4
CG13157_OG0002779	0
CG1316_OG0000430_OG0	0
CG13168_OG0006184	17
CG1317_OG0011084	7054
CG13170_OG0006182	0
CG13171_OG0006180	0
CG13177_OG0012831	238
CG13185_OG0002928	571
CG13186_OG0006594	1
CG13192_OG0006567	234
CG13193_OG0006565	1
CG13196_OG0006560	15
CG13197_OG0006563	1129
CG13202_OG0001123_OG0	0
CG13203_OG0006235	155
CG13204_OG0006233	785
CG13215_OG0002793_OG0	15
CG13216_OG0001568_OG0	0
CG13218_OG0002791_OG0	0
CG13220_OG0001573_OG0	1689
CG13223_OG0001571_OG0	0
CG13226_OG0002794_OG0	10
CG13227_OG0006218_OG0	0
CG13228_OG0011587_OG0	0
CG13229_OG0002786_OG0	24
CG13229_OG0002787_OG0	2387
CG13231_OG0006217	0
CG13239_OG0009815	0
CG1324_OG0007509	12
CG13243_OG0009147	5
CG13247_OG0010378	12
CG13248_OG0010371	933
CG13250_OG0011870	9
CG13251_OG0010355	1503
CG13252_OG0003952	595
CG13258_OG0009399	9
CG13272_OG0008882	0
CG13280_OG0008881	2
CG13282_OG0008887	43
CG13285_OG0010583	3719
CG13287_OG0010216	0
CG13288_OG0010220	20
CG13293_OG0003937	616
CG13295_OG0010231	1115
CG13297_OG0010242	1
CG13299_OG0011864	1
CG13300_OG0003943	29
CG13305_OG0011196	0
CG13306_OG0011204	14
CG13308_OG0004102	0
CG13309_OG0011211	1
CG13310_OG0011207	8
CG13312_OG0011210	8
CG13313_OG0004105_OG0	0
CG13314_OG0011224	17
CG13315_OG0011237	198
CG13318_OG0004834	4261
CG13319_OG0006667	406
CG13321_OG0006673	0
CG13326_OG0006545	6
CG13330_OG0007271	1
CG13331_OG0007273	678
CG13332_OG0007274	503
CG13334_OG0007281	5
CG13337_OG0011662	119
CG13339_OG0007296	253
CG13344_OG0007304	647
CG13358_OG0007351	61
CG13359_OG0012499	15
CG13360_OG0010145	141
CG13361_OG0003189	1
CG13362_OG0007862	0
CG13364_OG0001174_OG0	922
CG13365_OG0007831	671
CG13367_OG0003188_OG0	296
CG13369_OG0003181	972
CG13375_OG0007847	21
CG13377_OG0007849	481
CG13380_OG0010135	0
CG13384_OG0003473	1504
CG13385_OG0012520	2
CG13386_OG0003471	4
CG1339_OG0006721	0
CG13390_OG0003479	344
CG13392_OG0003476	358
CG13397_OG0003469	14
CG13398_OG0003468	570
CG13403_OG0008236	0
CG13404_OG0008224	230
CG13405_OG0011376	3
CG13407_OG0004768	0
CG13408_OG0004770	708
CG13409_OG0004775	1581
CG13423_OG0007099	1
CG13426_OG0011654	0
CG13427_OG0003049	40
CG13428_OG0007100	20516
CG13430_OG0001658	633
CG13436_OG0006622	29
CG13437_OG0006285	1431
CG13438_OG0006243	0
CG1344_OG0012226	311
CG13442_OG0006244	5
CG13443_OG0006248	0
CG13445_OG0003880	0
CG13449_OG0009980	12
CG13454_OG0003875_OG0	0
CG13455_OG0009966	1
CG13457_OG0001288	2
CG13458_OG0004037	7
CG13460_OG0010841	4
CG13465_OG0000343_OG0	0
CG13471_OG0004048	1
CG13473_OG0010860	3
CG13474_OG0004049	1
CG13476_OG0012898	2
CG13481_OG0000339_OG0	3
CG13481_OG0000339_OG1	1
CG13484_OG0010886	206
CG13488_OG0001544_OG1	0
CG13492_OG0005946	0
CG13501_OG0005936	18
CG13502_OG0005931	427
CG13502_OG0012991	2
CG13506_OG0007028	682
CG13510_OG0006998	535
CG13511_OG0006997	1
CG13516_OG0006995	145
CG13526_OG0006986	4
CG13527_OG0006984	4
CG13531_OG0006978	1625
CG13532_OG0006975	407
CG13538_OG0005981	1
CG13539_OG0012044	0
CG1354_OG0007555	4984
CG13541_OG0012280	0
CG13544_OG0005976	4
CG13545_OG0012580	2
CG13551_OG0000540_OG1	802
CG13551_OG0012048	2182
CG13557_OG0012477	0
CG13558_OG0001556	0
CG13559_OG0012047	1
CG13561_OG0011643	7
CG13562_OG0011631	130
CG13575_OG0006892	5
CG13577_OG0001150_OG0	0
CG13578_OG0006898	5159
CG13579_OG0006013	3
CG1358_OG0006724	16402
CG13581_OG0002746	1
CG13585_OG0011574	4405
CG13587_OG0006025	85
CG13594_OG0006033	7
CG13599_OG0005537	3
CG1360_OG0006725	165
CG13601_OG0005534	641
CG13603_OG0005332	2016
CG13605_OG0005319	1090
CG13606_OG0005306	216
CG13607_OG0005318	56
CG13609_OG0012982	50
CG13613_OG0005278	0
CG13614_OG0002525_OG0	0
CG13615_OG0002524	0
CG13616_OG0005272	0
CG13618_OG0005267	142
CG13622_OG0005268	54
CG13623_OG0005265	961
CG13625_OG0004618	643
CG13627_OG0004629	115
CG13630_OG0004630	1227
CG13631_OG0004635	655
CG13634_OG0004637	3
CG13641_OG0004650	3
CG13643_OG0002274	64
CG13653_OG0002504	0
CG13654_OG0005174	701
CG13663_OG0011496	339
CG13667_OG0004090_OG0	397
CG13670_OG0011168	0
CG13671_OG0004086_OG0	705
CG13675_OG0000560_OG2	0
CG13676_OG0003984	31
CG13678_OG0000129_OG3	20
CG1368_OG0008241	6
CG13685_OG0010463	685
CG13689_OG0008772	145
CG13690_OG0008752	98
CG13692_OG0008754	4
CG13698_OG0010125	3938
CG13699_OG0003907_OG0	0
CG13705_OG0010610	108
CG13707_OG0010613	138
CG13708_OG0010614	43
CG1371_OG0006292	1863
CG13711_OG0010618	0
CG13712_OG0010619	0
CG13713_OG0010620	0
CG13716_OG0010627	13
CG13720_OG0004084	0
CG13721_OG0012208	13
CG13722_OG0011130	130
CG13723_OG0010915	0
CG13724_OG0010917	0
CG13725_OG0010918	2
CG13727_OG0004055	2
CG13728_OG0010923	0
CG13731_OG0011910	4
CG13733_OG0010089	5
CG13738_OG0011907	10
CG13739_OG0002891	54
CG13743_OG0006405	647
CG13744_OG0006409	2
CG13747_OG0006408	3
CG13748_OG0006626	1
CG13751_OG0001660_OG0	601
CG13760_OG0007606	827
CG13766_OG0009602	234
CG13771_OG0009612	4
CG13775_OG0003750_OG0	222
CG13784_OG0000956_OG0	792
CG13786_OG0003631	0
CG13796_OG0001883_OG0	457
CG13801_OG0000219_OG0	4
CG13801_OG0000219_OG1	0
CG13806_OG0011077	0
CG13807_OG0011075	211
CG13810_OG0011066	1
CG13813_OG0010189	1035
CG13829_OG0011464	0
CG13833_OG0004687	633
CG13837_OG0002276	1
CG13838_OG0011993	1
CG13841_OG0004694	751
CG13842_OG0004706	31
CG13847_OG0004737	0
CG13850_OG0004743	809
CG13855_OG0004744	37
CG13856_OG0004745	30
CG13857_OG0004746	1
CG13862_OG0004760	0
CG13868_OG0007089	12329
CG13868_OG0013578	1792
CG13869_OG0007075	7
CG1387_OG0008528	8
CG13870_OG0007093	48
CG13871_OG0003047	81
CG13872_OG0007071	4
CG13875_OG0011381	199
CG13876_OG0001334_OG0	375
CG13877_OG0011937	167
CG13884_OG0000403_OG0	0
CG13887_OG0011343	5821
CG13891_OG0002060	0
CG13893_OG0011360	6487
CG13894_OG0004129	91
CG13895_OG0004128	384
CG13901_OG0011344	331
CG13907_OG0011337	8695
CG13912_OG0011325	56
CG13917_OG0011285	5122
CG13919_OG0011274	236
CG13920_OG0011271	524
CG13921_OG0011032	23
CG13924_OG0011054	49
CG13926_OG0011282	389
CG13928_OG0011279	4818
CG13930_OG0011024	63
CG13931_OG0004073	4
CG13933_OG0011036	1780
CG13937_OG0011056	3632
CG13949_OG0003375	183
CG13950_OG0003376	585
CG13954_OG0006374	187
CG13955_OG0002890_OG0	7
CG13962_OG0012240	2
CG13970_OG0009133_OG0	2
CG13972_OG0005361	99
CG13983_OG0002696	4
CG13991_OG0000661_OG1	0
CG13992_OG0002070_OG0	0
CG13994_OG0011942	846
CG13995_OG0000538_OG0	2
CG13999_OG0000662_OG0	44
CG14005_OG0001926	413
CG14006_OG0001927	0
CG14007_OG0009567	16
CG14011_OG0003731	11
CG14013_OG0003734	5
CG14014_OG0009443	12
CG14015_OG0009446	195
CG14017_OG0003733	2
CG14020_OG0003686	566
CG14022_OG0008831	34
CG14024_OG0003410_OG0	148
CG14034_OG0008836	16
CG14036_OG0008842	0
CG14042_OG0001816	148
CG14043_OG0003425	933
CG14044_OG0008964	605
CG14050_OG0000684	8
CG14052_OG0007777	5
CG14053_OG0012099	2
[truncated: 9,910 more rows]
