# Supplementary material for: Evolution of chemosensory tissues and cells across ecologically diverse Drosophilids
Source: Nat Commun. 2024 Feb 5;15:1047. doi: 10.1038/s41467-023-44558-4 (PMC10844241; doi:10.1038/s41467-023-44558-4)
Supplement: Supplementary file 18 — Supplementary Data 15 [file 41467_2023_44558_MOESM18_ESM.zip › all_count_tables_renamed/SANE12FP_counts_trim_genes_FBids_1_1_sorted.txt]

128up_OG0006588	709
14-3-3epsilon_OG0002478	4799
14-3-3epsilon_OG0001126_OG1	11532
140up_OG0004534	495
18w_OG0003044	905
26-29-p_OG0010897	3222
2mit_OG0000576_OG0	69
5-HT1A_OG0006644	232
5-HT1B_OG0006647	194
5-HT2A_OG0000287_OG0	132
5-HT2B_OG0011472	213
5-HT7_OG0005777	115
5PtaseI_OG0005188	1311
7B2_OG0004187	5596
a_OG0006460	669
a10_OG0010691	182
a5_OG0009037	30
a6_OG0007651	356
AANATL2_OG0003640	240
AANATL4_OG0000091_OG1	12
AANATL7_OG0007605	168
Aasdh_OG0001831	745
Aatf_OG0001947	364
aay_OG0011265	1911
ab_OG0009683	838
ab_OG0009684	109
ABCB7_OG0011281	2587
Pmp70_OG0003257	2933
Abd-B_OG0005000	0
Abi_OG0002227_OG0	565
Abl_OG0010722	2394
abo_OG0009656	303
Abp1_OG0010565	726
abs_OG0003097	712
ac_OG0007843	0
Ac13E_OG0008321	1110
Ac3_OG0009573	1219
Ac78C_OG0010320	646
Acam_OG0000252_OG0	0
Acam_OG0000252_OG1	0
Acam_OG0005131	0
CG9149_OG0011313	957
Acbp1_OG0009246	555
Acbp2_OG0010415	1474
Acbp4_OG0000311_OG0	0
Acbp4_OG0000311_OG1	0
Acbp6_OG0010414	42
ACC_OG0007193	7822
AcCoAS_OG0000812	4315
Ace_OG0000652_OG0	260
Acer_OG0000953_OG0	17009
Acer_OG0003808	513
Acf_OG0002671	778
Achl_OG0002770	83
acj6_OG0008333	28
acj6_OG0008334	88
Ack_OG0010507	2811
Ack-like_OG0006546	455
Acn_OG0009540	4931
CG5009_OG0006075	1655
Acox57D-d_OG0006913	52
Acox57D-p_OG0001151	468
Acp1_OG0009317	120
Acp32CD_OG0009664	1
Acp65Aa_OG0003939	13
Acph-1_OG0001513	267
CG12512_OG0008829	706
CG18155_OG0007972	47
Acsl_OG0007133	3500
Act42A_OG0000022_OG0	2795
Act42A_OG0000022_OG1	2492
Act42A_OG0000022_OG3	48141
Act42A_OG0000022_OG4	9024
Act42A_OG0000022_OG5	955
Actn_OG0003148_OG0	14286
Actn3_OG0011403_OG0	0
ACXB_OG0000046_OG0	0
ACXB_OG0000046_OG1	1
ACXB_OG0000046_OG2	0
ACXB_OG0000046_OG2.2	0
ACXD_OG0004078_OG0	208
Acyp_OG0009408	0
Acyp2_OG0011498	348
Ada_OG0002342	23
Ada1-2_OG0003777_OG0	270
Ada2a_OG0005051	223
Ada2b_OG0004799	194
Ada3_OG0007872	623
AdamTS-A_OG0005247	1650
AdamTS-A_OG0012010	68
AdamTS-B_OG0008089	1157
Adar_OG0007649	680
Adat1_OG0003596	48
Adck1_OG0006032	463
Adck5_OG0010063	483
ADD1_OG0006579	473
Adf1_OG0001636_OG0	153
Adgf-A_OG0001991_OG0	1
Adgf-A_OG0003900	10556
Adgf-A2_OG0010109	306
Adgf-B_OG0010108	4
Adgf-C_OG0001030_OG0	739
Adgf-D_OG0002208_OG0	526
Adgf-E_OG0006152	2
Adh_OG0003395_OG0	0
Adi1_OG0010940	833
AdipoR_OG0004727	3239
CG3809_OG0004951	1
AdenoK_OG0003918_OG0	754
Ady43A_OG0002958	1201
AdoR_OG0005733	513
adp_OG0006108	723
AdSS_OG0000854_OG0	5918
Aduk_OG0004873	931
Ae2_OG0010984	4317
CG6512_OG0010913	2840
aft_OG0006080	190
Afti_OG0005567	451
Ag5r_OG0008212	3996
Ag5r2_OG0008213	0
AGBE_OG0007237	5688
AgmNAT_OG0001753	71
ago_OG0010530	997
AGO1_OG0007307	4035
AGO2_OG0000119_OG0	7305
Agpat1_OG0008448	723
Agpat2_OG0003465	567
Agpat3_OG0004018	1820
Agpat4_OG0004019_OG0	194
ADPS_OG0002932	1844
agt_OG0001016_OG0	3
Spat_OG0007723	443
Ahcy_OG0001195_OG0	866
AhcyL1_OG0011110	1753
AIF_OG0001225	762
AIMP1_OG0007108	786
AIMP2_OG0009977	822
AIMP3_OG0005998	510
Adk1_OG0010829	4643
Adk3_OG0005467	385
Ak6_OG0007201	165
Akap200_OG0000367_OG0	329
Akh_OG0010512	26
AkhR_OG0009627	190
akirin_OG0010441	2251
Akr1B_OG0001292	4696
Akt1_OG0005415	1219
al_OG0008749	162
Aladin_OG0007570	281
AlaRS_OG0003477	1704
AlaRS-m_OG0010596	1119
Alas_OG0006853	9215
alc_OG0006389	4065
Ald1_OG0005647	50298
Ald2_OG0005645	2
Aldh_OG0003615	8306
Aldh-III_OG0006742	10646
Aldh7A1_OG0003841_OG0	259
Alg-2_OG0001588_OG0	829
Alg1_OG0002607_OG0	1086
Alg10_OG0000709_OG0	143
Alg11_OG0012170	1178
CG8412_OG0004562	1222
Alg14_OG0001194_OG0	94
Alg2_OG0010641	1008
Alg3_OG0003012	48
Alg3_OG0006966	445
CG5287_OG0001281	425
CG5287_OG0003790	306
Alg9_OG0005173	360
Alh_OG0004317	1385
Alh_OG0004319	279
Alh_OG0011430	757
alien_OG0009301	1567
ALiX_OG0005343	2449
Alk_OG0006414	1798
CG12179_OG0001176_OG0	51
Alp1_OG0010289	2
Alp10_OG0010194	1
Alp11_OG0008522	246
Alp12_OG0003717	374
Alp13_OG0001034	26
Alp2_OG0000261_OG0	11
Alp2_OG0000261_OG1	0
Alp4_OG0005779	2269
Alp6_OG0006360	21
Alp7_OG0003030	0
Alp9_OG0003931	5
alph_OG0000083_OG0	17
alph_OG0005113	1971
alpha-Catr_OG0006852	1289
alpha-Est1_OG0004357	2720
alpha-Est10_OG0004350	1108
alpha-Est2_OG0000314	130
alpha-Est3_OG0004356	879
alpha-Est6_OG0004354	7
alpha-Est7_OG0001351	2812
alpha-Est8_OG0004352	831
alpha-Est9_OG0004351	692
alpha-Man-Ia_OG0003130	151
alpha-Man-Ia_OG0003131	515
alpha-Man-Ia_OG0001168	1150
alpha-Man-Ib_OG0005087	599
alpha-Man-Ic_OG0011549	146
alpha-Man-IIa_OG0004878	828
alpha-Man-IIb_OG0005229	612
alpha-PheRS_OG0008296	1203
alpha-Spec_OG0011040	21529
alpha4GT1_OG0000948	555
alphaCOP_OG0011275	3441
alphaSnap_OG0010384	3105
alphaTub67C_OG0010998	88
Alr_OG0008278	645
alrm_OG0002498	811
Als2_OG0009863	1802
alt_OG0004894	1790
aly_OG0004083	1
Ama_OG0002112	1
Amacr_OG0009433	666
amd_OG0001918	383
Amnionless_OG0008741	59
amon_OG0011540	1194
amos_OG0003702_OG0	0
AMPdeam_OG0008245	5469
Amph_OG0007204	6058
AMPKalpha_OG0001698	4185
Amt_OG0004607	142
Amun_OG0008385	2282
amx_OG0007575	232
Amy-p_OG0000157_OG0	177
Amy-p_OG0000157_OG0.2	0
Amyrel_OG0006416	29
ana_OG0006403	75
ana1_OG0002269	284
ana2_OG0007120	150
ana3_OG0006194	100
Ance-2_OG0003658	27
Ance-3_OG0001891_OG0	1305
Ance-3_OG0009407	1363
Ance-4_OG0006406	389
Ance-5_OG0005870	178
anchor_OG0010100	455
Andorra_OG0011741	0
Ank2_OG0010460	5864
Ankle2_OG0000780	1440
l(2)35Be_OG0003404_OG0	0
anox_OG0007490	1409
Ant2_OG0008041	15
antdh_OG0008007	2149
Antp_OG0002113	166
antr_OG0007227	15
AnxB10_OG0008082	6491
AnxB11_OG0008196	1436
AnxB9_OG0004410	18248
aop_OG0003458	877
aos_OG0010741	671
Aos1_OG0002145_OG0	354
AOX1_OG0005242	1963
AOX2_OG0000143_OG0	1839
AOX2_OG0000143_OG1	9
AOX4_OG0001465	81
ap_OG0005832	276
AP-1-2beta_OG0008273	2957
AP-1gamma_OG0007680	4621
AP-1mu_OG0005553	1679
AP-1sigma_OG0005334	2298
AP-2alpha_OG0008751	1266
AP-2mu_OG0004736	1452
AP-2sigma_OG0004385	992
Apc_OG0005387	2096
APC10_OG0005888	237
Apc2_OG0005308	189
APC4_OG0003171_OG0	281
APC7_OG0001703	1
ApepP_OG0000963	531
aph-1_OG0003552_OG0	338
aPKC_OG0006607	435
aPKC_OG0006608	65
aPKC_OG0006609	117
Aplip1_OG0011323	1134
apn_OG0002443_OG0	6
apolpp_OG0012638	11304
app_OG0010830	586
APP-BP1_OG0010070	325
Appl_OG0007834	3526
Aprt_OG0004075	310
Aps_OG0010085	1198
apt_OG0002733	689
CG18815_OG0010034	3281
AQP_OG0007242	3931
aqrs_OG0005393	0
aqz_OG0001049_OG1	22712
ara_OG0009939	95
aralar1_OG0001518	2089
Arc1_OG0002768_OG0	5852
Arc2_OG0006127	966
Arc42_OG0001370_OG0	921
Archease_OG0002289_OG0	234
Arf51F_OG0006831	1769
Arf79F_OG0012164	4781
ArfGAP1_OG0010836	1367
ArfGAP3_OG0003816_OG0	1
Arfip_OG0005451	317
Arfrp1_OG0007681	173
arg_OG0003183	33
arg_OG0007835	17
Argk_OG0011233	117661
Argk_OG0011925	1460
Argl_OG0009800	257
CG31469_OG0002209_OG0	519
ArgRS_OG0008151	730
ArgRS-m_OG0004367	434
ari-1_OG0007878	1274
ari-2_OG0003028	1213
Arl1_OG0010003	841
Arl2_OG0004816	188
Arl5_OG0011164	331
Arl6_OG0007042	82
Arl6IP1_OG0004993	894
Arl8_OG0004797	754
arm_OG0007636	7104
armi_OG0002027	165
Arp1_OG0004441	3121
Arp10_OG0007423	1214
Arp2_OG0001770	1142
Arp3_OG0010555	1087
Arp5_OG0001448_OG0	154
Arp53D_OG0011600	0
Arp6_OG0008512	394
Arp8_OG0007614	413
Arpc1_OG0009187	3484
Arpc2_OG0009417	1282
Arpc3A_OG0005226	473
Arpc3B_OG0008590	7
Arpc4_OG0008719	1213
Arpc5_OG0008957	465
arr_OG0007264	968
Arr1_OG0009490	31627
Arr2_OG0004099	42930
Ars2_OG0005840	4616
Art1_OG0004911	844
Art2_OG0008773	11
Art3_OG0004604	405
Art4_OG0004574	69
Art6_OG0004528_OG0	0
Art7_OG0001547_OG0	433
Art8_OG0009662	95
Art9_OG0002219_OG0	0
Arts_OG0000486_OG0	1480
aru_OG0003377	3557
Arv1_OG0013036	244
arx_OG0009914	34
Asap_OG0007180	2281
Asator_OG0002682_OG1	971
Asciz_OG0010646	114
ase_OG0007840	19
asf1_OG0009889	364
ash1_OG0000982_OG0	72
ash2_OG0004623	969
Ask1_OG0004518	2893
asl_OG0004217	131
AsnRS_OG0003707	1462
AsnRS-m_OG0006452	221
AsnS_OG0000992	922
asp_OG0004633	0
Asph_OG0006509	9451
ASPP_OG0006932	2615
CG9572_OG0008488	15996
AspRS_OG0006665	1929
AspRS-m_OG0008886	1187
asrij_OG0006972	915
asRNA:CR31429_OG0002339_OG0	156
asRNA:CR42743_OG0003772_OG0	10
asRNA:CR43299_OG0012338_OG0	0
asRNA:CR43426_OG0012535_OG0	0
asRNA:CR43454_OG0002277_OG0	23
asRNA:CR43463_OG0001607_OG0	187
asRNA:CR43809_OG0003675_OG0	0
asRNA:CR44106_OG0002406_OG0	51
asRNA:CR44169_OG0002969_OG0	113
asRNA:CR44179_OG0001455_OG0	1300
asRNA:CR44372_OG0000331_OG0	28
asRNA:CR44372_OG0000331_OG1	6
asRNA:CR44894_OG0012090_OG0	0
asRNA:CR45044_OG0005605_OG0	144
asRNA:CR45195_OG0000203_OG0	2302
asRNA:CR45195_OG0000203_OG1	548
asRNA:CR45350_OG0001645_OG0	1788
asRNA:CR45943_OG0010336	328
asRNA:CR46029_OG0000226_OG0	69
asRNA:CR46029_OG0000226_OG1	53
asRNA:CR46139_OG0003106_OG0	33
asRNA:CR46246_OG0011916	2
asRNA:CR46354_OG0002193_OG0	609
asRNA:CR46473_OG0000925_OG0	31
Ass_OG0001346	64
ast_OG0003560	422
AstA_OG0004634	170
AstA-R1_OG0000689	45
AstA-R2_OG0005396	23
AstC_OG0009668	621
AstC-R1_OG0010134	99
AstC-R2_OG0001295_OG0	10
AstCC_OG0009669	18
asun_OG0002419_OG0	155
Asx_OG0006138	1086
Atac1_OG0003748_OG0	78
Atac2_OG0009508	343
Atac3_OG0000828	743
Tat_OG0001330	1567
Ate1_OG0003045	1662
Atet_OG0003384	748
Atf-2_OG0006059	381
Atf3_OG0007763	1767
Atg1_OG0009929	376
Atg1_OG0009931	1203
Atg10_OG0001598	86
Atg101_OG0008681	955
Atg12_OG0011904	264
Atg13_OG0004817	514
Atg14_OG0005089	916
Atg16_OG0005703	651
Atg17_OG0004232	1718
Atg18a_OG0011152	1597
Atg18b_OG0001271_OG0	124
Atg2_OG0011112	2610
Atg3_OG0009922	1185
Atg4a_OG0009014	1214
Atg4b_OG0005256	650
Atg5_OG0007974	459
Atg6_OG0005323	848
Atg7_OG0006714	536
Atg8a_OG0008043	8917
Atg8b_OG0005571	0
Atg9_OG0006487	1230
atilla_OG0011822	8621
atk_OG0010362	20
atl_OG0001399	5259
atms_OG0004154	607
ato_OG0004804	16
Atox1_OG0012695	956
ATP6AP2_OG0004869	8466
ATP7_OG0008369	609
ATP8A_OG0007260	4272
ATP8A_OG0007261	67
Atpalpha_OG0002140	14405
ATPCL_OG0006680	4445
ATPsynB_OG0010987	22840
ATPsynbeta_OG0005823	63423
ATPsynbetaL_OG0001317	13
ATPsynC_OG0005792	37204
ATPsynCF6_OG0005500	10653
ATPsynCF6L_OG0010605	6
ATPsynD_OG0004477	20330
ATPsyndelta_OG0007526	12626
ATPsynE_OG0005568	10504
ATPsynG_OG0009657	11045
ATPsyngamma_OG0005690	22736
ATPsynGL_OG0009315	0
ATPsynO_OG0012619	15626
AttC_OG0000164_OG0	2621
AttC_OG0007258	1330
AttD_OG0004890	8
Atu_OG0002096	615
Atx-1_OG0012102	77
Atx2_OG0011501	5078
Atxn7_OG0003444	546
aub_OG0000482_OG0	14
aurA_OG0004964	8
aurB_OG0009647	5
aust_OG0001881	5
aux_OG0003096_OG0	1174
ave_OG0006159	287
Aven_OG0003291	244
awd_OG0002664	7972
Awh_OG0010478	122
axed_OG0010262	679
Axn_OG0005720	1080
axo_OG0003993	551
axo_OG0010625	197
axo_OG0010626	1166
axo_OG0010628	109
Axs_OG0008319	1877
Axud1_OG0003447	728
az2_OG0006736	127
azot_OG0000210_OG0	0
azot_OG0000210_OG1	1
b_OG0009189	1743
B-H1_OG0000267_OG0	257
B-H1_OG0000267_OG1	161
B4_OG0009202	1255
B52_OG0001376_OG0	8043
b6_OG0007653	109
B9d1_OG0005246	75
B9d2_OG0005830	28
bab1_OG0011327	38
bab1_OG0011328	38
bab2_OG0011326	1169
babo_OG0006628	536
babos_OG0007027	1854
Bacc_OG0008947	16623
Bace_OG0000801_OG0	3
baf_OG0003792	802
bai_OG0005189	2513
Balat_OG0007229	20
Baldspot_OG0010721	1737
ball_OG0001092_OG1	101
bam_OG0005170	1
bap_OG0001358_OG0	66
Bap111_OG0007677	1399
Bap170_OG0000903_OG0	958
Bap55_OG0005900	486
Bap60_OG0008560	1165
IMPPP_OG0000305_OG1	8568
barc_OG0010291	665
bark_OG0008784	1331
barr_OG0000425_OG0	330
baz_OG0008596	2170
bb8_OG0005496	7
bbc_OG0007266	4235
CG18067_OG0007098	26845
bbg_OG0010871	1448
bbg_OG0010872	2292
BBIP1_OG0004876	196
BBS1_OG0010413	57
BBS4_OG0002785_OG0	67
BBS5_OG0002086	260
BBS8_OG0008755	166
BBS9_OG0006919	1084
bbx_OG0008688	2125
bc10_OG0010387_OG0	293
BCAS2_OG0005540	333
bcd_OG0002111_OG0	10
bchs_OG0003722	162
BCL7-like_OG0007566	118
bcn92_OG0007793	468
Bdbt_OG0004400	289
bdg_OG0006805	1788
bdl_OG0003385	3610
Bdp1_OG0009215	530
be_OG0000785	1838
BEAF-32_OG0006164	1055
beag_OG0004860	818
beat-Ia_OG0011784	249
beat-Ib_OG0009146	395
beat-Ic_OG0001866_OG0	39
beat-IIa_OG0005482	501
beat-IIb_OG0005481	592
beat-IIIa_OG0009463	154
beat-IIIb_OG0009460	80
beat-IIIc_OG0003687	218
beat-IV_OG0005508	415
beat-Va_OG0005024	59
beat-Vb_OG0005021	447
beat-Vc_OG0001062_OG0	228
beat-VII_OG0011542	25
beat-VII_OG0011544	26
beg_OG0004008	276
bel_OG0001048	4159
Bem46_OG0008920	325
ben_OG0000514_OG0	1840
Best1_OG0002590_OG0	3495
Best2_OG0010251	4563
Best3_OG0009963	4
Best4_OG0000558_OG0	0
Bet1_OG0003845_OG0	754
Bet3_OG0004072	389
beta-PheRS_OG0005298	672
beta-Spec_OG0007697	23410
beta'COP_OG0009212	2788
beta3GalTII_OG0012738	157
beta4GalNAcTA_OG0006521	359
beta4GalNAcTB_OG0002610	272
beta4GalT7_OG0005195	239
betaCOP_OG0008653	4595
betaggt-I_OG0008962	828
betaGlu_OG0002667	225
CG32396_OG0011696	1
Bgb_OG0011276	647
bgcn_OG0001647	325
bgm_OG0009412	1857
BHD_OG0010421	384
bi_OG0003201	247
bi_OG0012904	30
BI-1_OG0004087	3199
bib_OG0001843_OG0	58
BicC_OG0009143	5
BicD_OG0009474	1947
CG11873_OG0005086	680
bif_OG0003277	991
bif_OG0012761	460
BigH1_OG0001085_OG0	1
bigmax_OG0005365	392
Bili_OG0002506_OG0	132
bin_OG0010286	1
Bin1_OG0005423	274
bin3_OG0007310	3188
bip1_OG0010560	448
Bka_OG0009250	313
blanks_OG0011885_OG0	3
Blimp-1_OG0010196	2136
Blm_OG0002608	68
Blos1_OG0006148	257
Blos2_OG0010078	217
Blos3_OG0009918	316
Blos4_OG0010933	188
blot_OG0010924	95889
blow_OG0006726	811
blp_OG0005216	708
blw_OG0006982	68150
bma_OG0010967	187
Bmcp_OG0010022	384
bmm_OG0010858	2219
bnb_OG0001206_OG1	1809
CG5059_OG0012191	2722
bnk_OG0005787	7
bnl_OG0004512	2121
boca_OG0006727	1057
bocks_OG0002575_OG0	944
BOD1_OG0005544	2129
boi_OG0007601	237
boi_OG0007603	62
boil_OG0012322	37
bol_OG0011238	2724
boly_OG0007153	0
BomBc1_OG0001623	130
BomBc2_OG0000769_OG0	3621
BomBc3_OG0004769	2373
BomT3_OG0011469	5775
bon_OG0004934	902
bond_OG0004726	1182
bonsai_OG0007008	790
Boot_OG0006400	0
bor_OG0004967	577
bora_OG0003911	8
BORCS5_OG0008208	925
BORCS6_OG0011365	324
BORCS7_OG0007103	87
borr_OG0009292	30
boss_OG0005676	1434
botv_OG0006642	418
bou_OG0007819	395
bowl_OG0008785	416
BoYb_OG0000400_OG0	1
br_OG0007659	418
br_OG0011928	16
Br140_OG0001629	660
brat_OG0001919	499
Brca2_OG0000883	355
Brd_OG0010852	0
CG7154_OG0009310	1687
Brd8_OG0002488	332
Bre1_OG0010209	944
Brf_OG0005483	223
Brf_OG0005485	43
brk_OG0007975	478
brm_OG0009999	1741
Brms1_OG0008442	796
Bro_OG0011272	2
brp_OG0000499_OG1	1053
l(3)72Ab_OG0009997	1625
bru1_OG0009737	29
bru1_OG0009738	762
bru2_OG0009740	2869
bru2_OG0011823	53
bru2_OG0012161	260
bru3_OG0010907	1802
bru3_OG0011909	49
Bruce_OG0004896	4652
brun_OG0003663	1650
brv1_OG0000706_OG0	0
brv2_OG0010919	1
brv3_OG0011666	5
BRWD3_OG0005288	2885
brwl_OG0009277	775
bs_OG0003002	330
bs_OG0006897	240
bsf_OG0001906_OG0	2427
Bsg_OG0009780	9404
Bsg25D_OG0003412_OG0	1435
bsh_OG0009110	36
bsk_OG0012344	2537
bt_OG0000537_OG1	139
BTBD9_OG0000546_OG0	621
BtbVII_OG0011887	2885
btd_OG0007557	45
Btk29A_OG0001838	766
Btk29A_OG0011763	25
btl_OG0002041	934
btn_OG0004719	30
Btnd_OG0008611	2
btsz_OG0001035_OG1	892
btsz_OG0004581	13
btv_OG0003692	8
btv_OG0009487	195
btz_OG0005342	1616
Bub1_OG0001806_OG0	535
Bub3_OG0005120	310
BubR1_OG0000657_OG0	178
Buffy_OG0006561	1557
bug_OG0006803	650
Bug22_OG0009372	408
BuGZ_OG0008876	1051
CG8270_OG0010257	390
bun_OG0000556	1765
bun_OG0009749	5179
bur_OG0003683_OG0	1682
Burs_OG0001045_OG0	0
bves_OG0007497	229
bves_OG0007499	195
bw_OG0006000	156
bwa_OG0009122	210
bwa_OG0012525	256
Bx_OG0008666	6
Bx_OG0008667	257
Bx42_OG0007682	1942
by_OG0005550	6216
byn_OG0010803	1
bys_OG0007950	587
c-cup_OG0012143	2
c(3)G_OG0001464_OG0	288
c11.1_OG0007569	1925
c12.1_OG0007568	817
c12.2_OG0007567	1482
C15_OG0002126_OG0	77
C1GalTA_OG0009799	704
C3G_OG0007801	3672
C901_OG0008027	81
ca_OG0005700	2273
Ca-alpha1D_OG0009140	5706
Ca-alpha1T_OG0003323	3755
Ca-beta_OG0009681	620
Ca-Ma2d_OG0009139	614
CaBP1_OG0008860	2502
cac_OG0000605_OG0	859
cact_OG0009392	11102
cactin_OG0003129	826
cad_OG0009437	4
Cad74A_OG0010922	130
Cad86C_OG0002368	874
Cad87A_OG0001088_OG0	213
Cad89D_OG0001058_OG0	2
Cad96Ca_OG0011497	1702
Cad96Cb_OG0005172	0
Cad99C_OG0005704	1002
CadN_OG0000277_OG1	440
Caf1-105_OG0002830	117
Caf1-180_OG0007408	204
Caf1-55_OG0001036	767
cag_OG0001595_OG0	0
CAH1_OG0009192	7206
CAH13_OG0002843	1
CAH14_OG0002807	0
CAH15_OG0006256	0
CAH16_OG0000498_OG1	9
CAH2_OG0001000_OG0	1557
CAH3_OG0003177	1079
CAH5_OG0005796	76
CAH7_OG0000840	1884
CAH8_OG0004748	30
CAH9_OG0005622	1299
CAHbeta_OG0002334	250
cal1_OG0002556_OG0	1028
CalpA_OG0003035	3647
CalpB_OG0010971	1799
CalpC_OG0008186	462
Calr_OG0005564	18735
Cals_OG0013279_OG0	1414
Calx_OG0002139_OG0	0
Calx_OG0004417	4916
Calx_OG0004418	1194
calypso_OG0006121	430
Cam_OG0012053	8847
CaMKI_OG0012767	5827
CaMKII_OG0013280	5998
Camp_OG0005907	452
Camta_OG0006364	448
Camta_OG0006365	93
can_OG0004061_OG0	3
CanA1_OG0005778	1731
CanB_OG0000231_OG0	615
CanB_OG0000231_OG1	1577
Cand1_OG0009382	1226
CAP_OG0000587_OG0	10434
CAP_OG0012405	58
Cap-D2_OG0005121	232
Cap-D3_OG0009448	252
Cap-G_OG0002924	498
Cap-H2_OG0004906	781
Capa_OG0005712	987
Caper_OG0009347	9995
Capr_OG0010138	1075
caps_OG0010156	1940
caps_OG0010157	1765
capt_OG0009025	8337
capu_OG0000612_OG0	581
car_OG0007437	341
CARPA_OG0007960	379
CARPB_OG0007554	38
CarT_OG0009432	250
cas_OG0004236	4
casp_OG0006502	1316
cass_OG0009476	3683
Cat_OG0003869	6479
cathD_OG0002862	13928
cato_OG0006491	8
Catsup_OG0009538	949
caup_OG0009938	23
cav_OG0000654	184
caz_OG0003243_OG0	1949
cbc_OG0007265	330
Cbl_OG0002051_OG0	1196
CBP_OG0001721	28
CBP_OG0007971	28
Cbp20_OG0005066	363
Cbp53E_OG0006447	1428
Cbp80_OG0007913	545
Cbp80_OG0007915	398
Cbs_OG0003124	896
cbs_OG0007263	921
cbt_OG0008760	2637
Cby_OG0004789	78
Cc2d2a_OG0002702	65
CCAP_OG0011467	60
CCAP-R_OG0000870	95
ccb_OG0012089	0
CCDC151_OG0011900	1
CCDC53_OG0009785	245
Ccdc58_OG0010399	221
Ccdc85_OG0008917	302
CCHa1_OG0004530	75
CCHa1-R_OG0006065	226
CCHa2_OG0002186_OG0	294
CCHa2-R_OG0005836	150
Cchl_OG0004776	3621
CCKLR-17D1_OG0003334	16
CCKLR-17D1_OG0008675	40
CCKLR-17D1_OG0011744	8
CCKLR-17D3_OG0008678	298
Ccm3_OG0005250	1089
Ccn_OG0010106	224
Ccn_OG0010107	419
Ccn_OG0012179	253
Ccp84Ab_OG0000178_OG0	0
Ccp84Ac_OG0001349_OG0	0
Ccp84Ae_OG0002110_OG0	0
Ccp84Af_OG0000109_OG0	0
Ccp84Af_OG0000109_OG1	3
Ccp84Af_OG0000109_OG2	0
Ccp84Ag_OG0001348_OG0	0
Ccs_OG0006299	673
CCT1_OG0002281_OG0	2194
CCT2_OG0003145	2252
CCT3_OG0004995	2485
CCT4_OG0000979	2314
CCT5_OG0006600	1827
CCT6_OG0008508	2361
CCT7_OG0004839	956
CCT7_OG0004841	594
CCT8_OG0007117	3646
Ccz1_OG0010481	404
cd_OG0004708	32
CD98hc_OG0001357_OG0	6976
Cda4_OG0008701	20
Cda5_OG0008721	775
Cda9_OG0002707	9
CDase_OG0005749	1604
cdc14_OG0009306	2481
Cdc16_OG0005493	290
Cdc23_OG0009421	189
Cdc27_OG0010426	1021
Cdc2rk_OG0006290	279
Cdc37_OG0011041	1657
Cdc42_OG0008268	1100
Cdc45_OG0007388	276
Cdc5_OG0011371	836
CDC50_OG0008483	2157
Cdc6_OG0002054	48
Cdc7_OG0007729	2533
Cdep_OG0002087	1458
Cdep_OG0004159	1611
CdGAPr_OG0009111	2106
cdi_OG0000729	1231
cDIP_OG0004394	1503
Cdk1_OG0000555_OG0	23
Cdk12_OG0009875	757
Cdk2_OG0002391	97
CDK2AP1_OG0008015	295
Cdk4_OG0006632	343
Cdk5_OG0002993	387
Cdk5alpha_OG0009389	1839
Cdk7_OG0001724	241
Cdk8_OG0010977	145
Cdk9_OG0007009	408
Cdlc2_OG0000234_OG1	1623
cdm_OG0002482	1067
Cds_OG0010549	1454
Ced-12_OG0009727	440
ced-6_OG0006366	6320
CenB1A_OG0004675	1441
CenG1A_OG0003595_OG0	3560
CenG1A_OG0009182	53
Cenp-C_OG0002322	555
Cep135_OG0009952	256
Cep135_OG0009954	262
cep290_OG0004127	378
Cep89_OG0006812	0
Cep97_OG0008778	523
cer_OG0012078	909
Cerk_OG0004182	2753
cert_OG0011161	1065
Cf2_OG0008971	1212
Cfp1_OG0007571	357
CG5789_OG0004615	449
cg_OG0006533	3013
CG10000_OG0005395	1
CG10005_OG0004963	95
CG10011_OG0005399	507
CG10013_OG0002410_OG0	0
CG10019_OG0008786	68
CG10026_OG0009081	366
CG10029_OG0004344	0
CG10031_OG0008792	673
CG10035_OG0004420	343
CG10038_OG0001436_OG0	445
CG10041_OG0012259_OG0	2
CG10051_OG0007036	1
CG10053_OG0004336	213
CG10055_OG0004329	691
CG10062_OG0007038	176
CG10063_OG0010284	3
CG10064_OG0010282	6
CG10068_OG0004321	385
CG10073_OG0000065_OG2	2
CG10075_OG0010279	854
CG10077_OG0010277	16750
CG10082_OG0005964	11657
CG10086_OG0001355	0
CG10089_OG0010567	421
CG10098_OG0004320	837
CG10104_OG0006132	0
CG10116_OG0010569	7
CG10126_OG0005023	2685
CG10132_OG0009091	2866
CG10137_OG0009093	1401
CG10139_OG0006151	727
CG10140_OG0010573	9
CG10147_OG0010256	130
CG10151_OG0006160	240
CG10154_OG0010575	2
CG10163_OG0010252	0
CG10164_OG0001489	1
CG10165_OG0011781	240
CG10171_OG0010163	394
CG10175_OG0005507	2437
CG10177_OG0001079_OG0	7
CG10184_OG0005509	549
CG10185_OG0005203	10
CG10189_OG0009087	208
CG10194_OG0009085	218
CG10195_OG0003572	301
CG10205_OG0006168	4256
CG10208_OG0005527	280
CG10209_OG0006169	450
CG10211_OG0009505	14039
CG10222_OG0010165	102
CG10226_OG0010249	1047
CG10237_OG0003462	13474
CG1024_OG0004294	243
CG10252_OG0011517	6
CG10254_OG0002565	1685
CG10257_OG0006606	920
CG10264_OG0005208	2
CG10265_OG0006935	146
CG10274_OG0003940	831
CG10280_OG0004257	0
CG10283_OG0001907_OG0	857
CG10286_OG0004292	347
CG10298_OG0004288	2
CG10300_OG0005516	0
CG10301_OG0005515	2
CG10307_OG0005957	797
CG10311_OG0004972	2064
CG10317_OG0004974	0
CG10321_OG0005965	1913
CG10324_OG0004994	329
CG10332_OG0005992	0
CG10333_OG0009507	875
CG10336_OG0009516	43
CG10337_OG0009096	482
CG10338_OG0009517	313
CG10339_OG0006873	916
CG10340_OG0001059_OG0	1543
CG10341_OG0009518	184
CG10343_OG0009520	309
CG10344_OG0007020	70
CG10345_OG0002430_OG0	4454
CG10347_OG0000607_OG0	115
CG10348_OG0003704	152
CG10352_OG0008207	91
CG10353_OG0008206	1943
CG10357_OG0010470	50
CG10359_OG0010469	1907
CG10361_OG0010014	96
CG10362_OG0008202	803
CG10365_OG0005518	1532
CG10366_OG0009102	718
CG10375_OG0005526	820
CG10376_OG0009519	585
CG10383_OG0001909	2704
CG10384_OG0007018	817
CG10405_OG0004983	26
CG10407_OG0005207	763
CG10413_OG0003703_OG0	936
CG10417_OG0013094	1545
CG10418_OG0010832	284
CG10425_OG0002500	393
CG10428_OG0001263_OG0	439
CG10431_OG0001914	81
CG10433_OG0006904	1433
CG10435_OG0002296_OG0	975
CG10444_OG0007082	260
CG10445_OG0001356	80
CG10459_OG0001605_OG0	2
CG10462_OG0009105	662
CG10463_OG0009108	307
CG10466_OG0012145	176
CG10467_OG0010233	428
CG10469_OG0010232	166
CG10470_OG0009541	625
CG10472_OG0000811_OG0	317
CG10479_OG0010225	664
CG10481_OG0009114	37
CG10483_OG0010221	1160
CG10486_OG0010219	7
CG10492_OG0009544	690
CG10494_OG0006908	269
CG10495_OG0009546	142
CG10505_OG0006927	16
CG10508_OG0010314	1338
CG10510_OG0003948	2
CG10513_OG0005163	607
CG10514_OG0005162	107
CG10516_OG0009998	275
CG10527_OG0002810_OG0	18690
CG10543_OG0006262	3517
CG10550_OG0000747	3169
CG10555_OG0008527	707
CG10561_OG0009552	1460
CG10565_OG0010321	2030
CG10576_OG0010200	2227
CG10581_OG0010326	13
CG10584_OG0010328	195
CG10587_OG0000094_OG0	2
CG10587_OG0000094_OG1	0
CG10587_OG0000094_OG2	0
CG10589_OG0003950	0
CG10591_OG0010195	2
CG10597_OG0003317	0
CG10598_OG0011740	6
CG10600_OG0009530	3240
CG10602_OG0009532	5278
CG10616_OG0010838	1119
CG10621_OG0001911	186
CG10623_OG0001912	663
CG10628_OG0009107	469
CG10631_OG0001241	2238
CG10646_OG0009949	237
CG10654_OG0009947	453
CG10657_OG0009951	4331
CG10660_OG0010840	287
CG10663_OG0010839	164
CG10669_OG0005156	212
CG10674_OG0010603	587
CG10680_OG0003577	2425
CG10681_OG0009950	211
CG10700_OG0011812	0
CG10702_OG0009548	1207
CG10710_OG0010908	389
CG10713_OG0010576	190
CG10725_OG0010574	0
CG10730_OG0000951	76
CG10731_OG0006517	161
CG10737_OG0006638	20809
CG10738_OG0010568	262
CG1074_OG0007339	628
CG10747_OG0009127	786
CG10748_OG0011855_OG0	0
CG10749_OG0003913_OG0	0
CG10750_OG0009561	0
CG10752_OG0010150_OG0	0
CG10761_OG0008304	1
CG1077_OG0004263	0
CG10793_OG0003237	0
CG10795_OG0006915	260
CG10799_OG0003081	192
CG10801_OG0012112	3
CG10802_OG0008133	1031
CG10803_OG0008134	284
CG10804_OG0008132	857
CG10809_OG0010976	305
CG10814_OG0007257	1
CG10822_OG0007072	0
CG10839_OG0009144	0
CG10841_OG0002198_OG0	22
CG10853_OG0003980_OG0	1
CG10859_OG0009209	0
CG10862_OG0002017_OG1	3503
CG10863_OG0010486	4043
CG10863_OG0012194_OG0	14
CG10864_OG0005043	111
CG10866_OG0010485	417
CG10874_OG0003457	903
CG10877_OG0002385_OG0	23
CG10887_OG0002183_OG0	0
CG10898_OG0002547	392
CG1090_OG0003105_OG0	458
CG10903_OG0002293_OG0	220
CG10904_OG0011634	195
CG10907_OG0001984_OG0	298
CG10909_OG0005022	0
CG10910_OG0006092	3
CG10911_OG0006095	2
CG10912_OG0000471	0
CG10914_OG0006109	211
CG10919_OG0001352	2
CG1092_OG0001161_OG0	15
CG10920_OG0007959	0
CG10927_OG0006710	85
CG10931_OG0006071	0
CG10932_OG0007954	1102
CG10934_OG0002756_OG0	10
CG10939_OG0005908	4190
CG10947_OG0009415	1326
CG10948_OG0009927	2870
CG10949_OG0009416	245
CG10950_OG0012279	2
CG10958_OG0001743	194
CG10959_OG0008299	123
CG10962_OG0007748	23
CG10970_OG0003173	90
CG10973_OG0012539	264
CG10979_OG0004244	457
CG10984_OG0009934	703
CG10996_OG0008249	10
CG11000_OG0004245	71
CG11007_OG0003037	335
CG11018_OG0007064	0
CG11029_OG0001270	13
CG1103_OG0003103_OG0	210
CG11030_OG0003728	834
CG11034_OG0001268	135
CG11035_OG0002292_OG0	595
CG11041_OG0001654	15
CG11044_OG0007073	1246
CG1105_OG0004314	2072
CG11050_OG0009604	2941
CG11060_OG0006765	1
CG11068_OG0011716	2
CG11069_OG0004655	1054
CG11076_OG0001759	935
CG11077_OG0000549_OG0	0
CG11085_OG0008456	25
CG11089_OG0004653	446
CG11095_OG0003249	284
CG11099_OG0007074	1296
CG11103_OG0003250	421
CG11106_OG0012330	0
CG11109_OG0001964	306
CG11110_OG0006619	275
CG11123_OG0006752	317
CG11125_OG0006747	527
CG11127_OG0006744	404
CG1113_OG0004171	180
CG11131_OG0001957_OG0	6
CG11134_OG0003251	273
CG11141_OG0006745	678
CG11145_OG0006754	0
CG11147_OG0003729	8759
CG11149_OG0003730	1
CG11151_OG0008256	3351
CG11159_OG0006283	8
CG1116_OG0004164	1058
CG11162_OG0008263	3
CG11168_OG0004657	826
CG11170_OG0006462	227
CG11178_OG0003327	397
CG11180_OG0006625	1250
CG11191_OG0007189	1983
CG11192_OG0007095	2
CG11200_OG0007088	6750
CG11211_OG0012938	51225
CG11226_OG0012166_OG0	3
CG11227_OG0007505	0
CG1124_OG0002090	7695
CG11241_OG0003815_OG0	3
CG11247_OG0009861	493
CG11248_OG0003830_OG0	168
CG11249_OG0009864	15
CG11251_OG0001998	1
CG11257_OG0007039	248
CG11263_OG0001789	8
CG11267_OG0011856	1356
CG11269_OG0006458	1
CG11275_OG0002906	3233
CG11279_OG0003924_OG0	345
CG11286_OG0004361	0
CG1129_OG0002085	527
CG11291_OG0003029	10
CG11294_OG0007761	58
CG11298_OG0007031	0
CG11309_OG0010303	959
CG11317_OG0012026	560
CG11318_OG0000756	29
CG11319_OG0009603	570
CG11327_OG0009628	43
CG11333_OG0002657_OG0	0
CG11334_OG0005804	1316
CG11342_OG0011920	39
CG11345_OG0011138	29
CG11349_OG0011131	0
CG11353_OG0011127	48
CG11356_OG0008477	23
CG11357_OG0011126	354
CG1136_OG0010499	1040
CG11367_OG0000806_OG0	29
CG11369_OG0011699	4
CG1137_OG0004303	3
CG11370_OG0003817_OG0	0
CG11377_OG0008723	545
CG11378_OG0007395	735
CG11379_OG0007397	1
CG11380_OG0007400	6
CG11381_OG0007402	0
CG11382_OG0007404	15
CG11384_OG0007396	2
CG1139_OG0004077	1
CG11391_OG0001026_OG0	37
CG11396_OG0010345	585
CG11398_OG0007405	198
CG11403_OG0007406	538
CG11404_OG0012169	1
CG11406_OG0006889	16
CG11409_OG0007766	57
CG11413_OG0011575	52
CG11414_OG0006019	2049
CG11417_OG0007590	1016
CG1142_OG0012974	446
CG11425_OG0009823	359
CG11426_OG0009824	9316
CG1143_OG0011104	1302
CG11436_OG0003200	104
CG11437_OG0009825	2
CG11438_OG0009826	164
CG11447_OG0004515	410
CG11449_OG0000981_OG1	9
CG11453_OG0001027_OG0	583
CG11454_OG0001792	299
CG11456_OG0003951	204
CG11459_OG0000135_OG1	225
CG1146_OG0011093	4297
CG11470_OG0000857	3
CG11474_OG0005934	787
CG11475_OG0005935	74
CG11498_OG0001515	241
CG11504_OG0002630	601
CG11523_OG0009832	328
CG11529_OG0010828	163
CG11537_OG0010640	1699
CG11550_OG0002660	1259
CG11560_OG0010817	359
CG11562_OG0008742	282
CG11563_OG0002662	299
CG11566_OG0007496	246
CG11570_OG0004027	1
CG11581_OG0008240	0
CG11583_OG0010538	423
CG11584_OG0008239	0
CG11585_OG0012335	2
CG11586_OG0010534	413
CG11590_OG0001741	506
CG11593_OG0010497	426
CG11594_OG0010492	841
CG11596_OG0007629	426
CG11601_OG0008739	285
CG11608_OG0000142_OG0	3
CG1161_OG0004180	2590
CG11617_OG0008731	262
CG11619_OG0003864_OG0	4
CG11626_OG0011450	6
CG11629_OG0003739	0
CG11630_OG0009580	0
CG11634_OG0009583	0
CG11635_OG0007156	9
CG11638_OG0007387	378
CG11655_OG0001745_OG0	1056
CG11656_OG0005013	1
CG11658_OG0010025	576
CG11663_OG0012087	2
CG11664_OG0011395	0
CG11666_OG0012316	0
CG11668_OG0002452	197
CG11670_OG0005008	6
CG11672_OG0004805	2
CG11674_OG0008231	46
CG11679_OG0008511	211
CG11686_OG0002448_OG0	2608
CG11693_OG0004810	172
CG11694_OG0000225_OG0	0
CG11694_OG0000225_OG1	51
CG11695_OG0007879	882
CG11696_OG0007880	632
CG11698_OG0002319_OG0	0
CG11699_OG0007882	809
CG11703_OG0002165_OG0	0
CG11710_OG0001691_OG0	415
CG1172_OG0004189	365
CG11722_OG0001391	357
CG11723_OG0003571	253
CG11726_OG0010048	1
CG11737_OG0001419_OG0	1276
CG11741_OG0001420_OG0	2
CG11752_OG0007995	2178
CG11755_OG0000851	227
CG11756_OG0007997	14
CG11760_OG0004826	158
CG11768_OG0004832	236
CG11771_OG0005200	1095
CG11777_OG0006309	282
CG11779_OG0004481	636
CG11786_OG0012799	14
CG11788_OG0007083	120
CG11790_OG0005187	1895
CG11791_OG0012008	2570
CG11807_OG0003009_OG0	451
CG11808_OG0006841	284
CG11811_OG0004058	347
CG11816_OG0008636	0
CG11835_OG0000264_OG0	7524
CG11835_OG0000264_OG1	3230
CG11837_OG0005082	172
CG11841_OG0005083	2923
CG11842_OG0000856_OG1	537
CG11843_OG0011490	224
CG11852_OG0002502_OG0	391
CG11854_OG0005171	65
CG11857_OG0005167	845
CG11858_OG0005166	264
CG11878_OG0000055_OG0	0
CG11878_OG0000055_OG1	48
CG11878_OG0000055_OG2	56
CG11882_OG0005094	211
CG11883_OG0006313	607
CG11885_OG0003355	224
CG11892_OG0005161	43
CG11893_OG0000039_OG2	34
CG11899_OG0005100	2436
CG11902_OG0005155	407
CG11906_OG0001618	454
CG11911_OG0008747	2
CG11912_OG0008746	0
CG11920_OG0005183	216
CG11927_OG0003556	545
CG11929_OG0011773	2
CG11961_OG0001155_OG0	751
CG11964_OG0004848	191
CG11970_OG0004849	1245
CG11975_OG0004850	931
CG11977_OG0012457_OG0	0
CG11980_OG0002337	94
CG11983_OG0004852	141
CG11986_OG0004855	75
CG11997_OG0004862	6
CG11999_OG0004179	954
CG12003_OG0004112	1
CG12004_OG0011286	2562
CG12009_OG0010662	1
CG12010_OG0010671	124
CG12011_OG0011025	5
CG12012_OG0010672	513
CG12016_OG0010666	897
CG12017_OG0010661	6
CG12020_OG0011042	0
CG12024_OG0011050	773
CG12025_OG0011053	562
CG12035_OG0011029	0
CG12038_OG0011331	869
CG12054_OG0000497	1779
CG12056_OG0003138	643
CG12057_OG0003139	1
CG12061_OG0000938_OG0	0
CG12065_OG0007412	3768
CG12069_OG0001519	0
CG12071_OG0011553	394
CG12071_OG0013484	602
CG12075_OG0007754	4497
CG1208_OG0004248	340
CG12081_OG0007411	672
CG12084_OG0011296	1818
CG12091_OG0011293	3800
CG12093_OG0011111	1459
CG12096_OG0008559	364
CG12099_OG0011289	7020
CG12104_OG0011284	152
CG12105_OG0004111	364
CG12106_OG0007586	144
CG12107_OG0006719	336
CG12111_OG0007413	5
CG12112_OG0012598_OG0	69
CG12115_OG0007587	1
CG12116_OG0008625	805
CG12118_OG0007585	1603
CG12121_OG0007579	1891
CG12123_OG0003325	207
CG12128_OG0002879	590
CG12129_OG0002878	692
CG1213_OG0002105	1057
CG12134_OG0006319	153
CG12147_OG0004192	1
CG12155_OG0003210	675
CG12159_OG0002860	371
CG12164_OG0006760	0
CG12170_OG0002098	762
CG12171_OG0004222	1046
CG12173_OG0004172	593
CG12177_OG0008262	945
CG1218_OG0002103	253
CG12182_OG0011099	152
CG12194_OG0008975	1784
CG12204_OG0001687	108
CG12206_OG0008131	21
CG12209_OG0002818	72
CG12213_OG0002418	990
CG12219_OG0007713	662
CG12224_OG0000651_OG1	609
CG12231_OG0003119	1
CG12236_OG0008414	490
CG12237_OG0007424	1223
CG12239_OG0001754	8321
CG12241_OG0001396	449
CG12253_OG0011818	185
CG12256_OG0004947	211
CG12259_OG0005539	458
CG12268_OG0005336	363
CG1227_OG0004337	300
CG12278_OG0004413	10
CG12279_OG0004445	149
CG12288_OG0009457	43
CG12289_OG0010046	0
CG12290_OG0002618	3096
CG12299_OG0009634	522
CG12301_OG0001981	330
CG12307_OG0009694	0
CG1231_OG0011372	103
CG12316_OG0009955	1310
CG12320_OG0005053	83
CG12321_OG0001064_OG0	590
CG12325_OG0002854	321
CG1233_OG0011370	944
CG1234_OG0004335	507
CG12341_OG0002848	329
CG12343_OG0002853	548
CG12344_OG0002855	497
CG12355_OG0012373	625
CG1236_OG0002100	521
CG12362_OG0000821_OG0	0
CG12374_OG0007223	2
CG12375_OG0009777	822
CG12379_OG0008514	64
CG12384_OG0006229	2853
CG1239_OG0004237	145
CG12395_OG0001736	0
CG12398_OG0008359	6
CG12402_OG0002224_OG0	95
CG12420_OG0002594_OG0	19
CG12426_OG0005340	1
CG12438_OG0003802	0
CG12439_OG0009296	0
CG12446_OG0001786_OG0	0
CG12448_OG0009145	0
CG1246_OG0011105	5
CG12464_OG0011955	0
CG12470_OG0007846	5
CG12479_OG0008243	0
CG12480_OG0008242	0
CG12481_OG0008237	0
CG12490_OG0000233_OG1	0
CG12496_OG0007599	8
CG12498_OG0008105	0
CG12499_OG0002285_OG0	378
CG12502_OG0011339	604
CG12507_OG0008176	3
CG12511_OG0009568	0
CG12516_OG0005410	0
CG12517_OG0009649	0
CG12520_OG0010149	6
CG12521_OG0012944	8
CG12531_OG0008272	142
CG12535_OG0008128	0
CG12539_OG0008363	1
CG12540_OG0008220	13
CG12541_OG0007825	137
CG12560_OG0012234	309
CG12567_OG0012740	2680
CG12576_OG0001784_OG0	2440
CG12581_OG0001679_OG0	3729
CG12589_OG0011424	4
CG12590_OG0011977	0
CG12594_OG0005596	662
CG12607_OG0011139	1
CG12609_OG0008677	0
CG12617_OG0003653	0
CG12620_OG0009462	2
CG12637_OG0008050	1
CG12643_OG0007518	75
CG1265_OG0010531	3029
CG12655_OG0000445_OG2	2114
CG12659_OG0007410	82
CG12661_OG0007749	0
CG12662_OG0007747	0
CG12672_OG0007868	68
CG12674_OG0003570	1
CG12679_OG0001731_OG0	0
CG12680_OG0001718	0
CG12682_OG0012323	1
CG12691_OG0007931	0
CG12692_OG0000634_OG0	29
CG12693_OG0012106	1
CG12698_OG0008169	1
CG12699_OG0000230_OG1	0
CG12702_OG0001192	34
CG12708_OG0000271_OG0	6
CG12708_OG0000271_OG0.2	38
CG1271_OG0010635	508
CG12713_OG0003881_OG0	41
CG12716_OG0008438	7
CG12723_OG0008557	318
CG12728_OG0000928_OG0	208
CG12729_OG0011725	10
CG1273_OG0010536	103
CG12730_OG0007375	717
CG12744_OG0000893	157
CG12746_OG0004208	1696
CG1275_OG0011072	2626
CG12768_OG0001283_OG0	427
CG12769_OG0007187	86
CG12773_OG0003140	678
CG12782_OG0012281	4
CG12783_OG0000743_OG0	43
CG12784_OG0005236	0
CG12795_OG0008825	485
CG12811_OG0002240	689
CG12817_OG0002595_OG0	133
CG12818_OG0004897	282
CG12822_OG0001599	2118
CG12825_OG0001130_OG1	79
CG12826_OG0002951	80
CG12828_OG0011622	0
CG12831_OG0011623_OG0	0
CG12836_OG0002963_OG0	8
CG12848_OG0006045	402
CG12849_OG0011577	4
CG12851_OG0005862	253
CG12857_OG0006163	3
CG12860_OG0006154	13
CG12861_OG0006153	0
CG12862_OG0011585_OG0	1
CG12863_OG0011584	291
CG12866_OG0002772	4
CG12868_OG0001564	372
CG12869_OG0006145	199
CG12869_OG0006146	104
CG12877_OG0001472_OG0	27
CG1288_OG0001350	0
CG12880_OG0005345	7
CG12883_OG0001474	134
CG12885_OG0001477	210
CG12895_OG0006308	1252
CG12909_OG0002821	92
CG12910_OG0006305	267
CG12911_OG0006304	30
CG12914_OG0002819	0
CG12917_OG0002815	0
CG12920_OG0006291	0
CG12926_OG0006349	506
CG12929_OG0006357	102
CG12934_OG0006315	7
CG12935_OG0002846	285
CG12942_OG0001596_OG0	22
CG12945_OG0004570	487
CG12947_OG0004568	65
CG12948_OG0004558	245
CG12963_OG0001641_OG0	0
CG12964_OG0002996_OG0	10
CG12970_OG0006808	23
CG12971_OG0010294	2
CG12974_OG0010307	32
CG12983_OG0010332	0
CG12984_OG0003949	2
CG12985_OG0000915	35
CG12986_OG0011685	2
CG1299_OG0000523_OG0	4518
CG12990_OG0007696	4
CG12991_OG0007703	1896
CG12992_OG0011688	28
CG12994_OG0007707	55
CG12995_OG0008599	2
CG12998_OG0011739	6
CG13000_OG0011738	1
CG13001_OG0008580	358
CG13002_OG0008577	2
CG13003_OG0008572	594
CG13004_OG0008570	168
CG13005_OG0008567	49
CG13008_OG0008305	7
CG13010_OG0003260	0
CG13012_OG0008317	443
CG13014_OG0008547	195
CG13016_OG0006536	205
CG13018_OG0006537	172
CG13021_OG0003241	0
CG13022_OG0010698	84
CG13023_OG0010699	10
CG13024_OG0010708	343
CG13026_OG0010716	304
CG13028_OG0004010	5
CG13031_OG0012200	769
CG13032_OG0004014_OG0	0
CG13033_OG0010736	0
CG13038_OG0010761	2
CG13039_OG0010762	1
CG1304_OG0000265_OG0	0
CG1304_OG0000265_OG1	1
CG13040_OG0010763	0
CG13041_OG0000280_OG0	1
CG13041_OG0000280_OG0.2	0
CG13042_OG0010767	6
CG13043_OG0000281_OG0	0
CG13043_OG0000281_OG1	5
CG13044_OG0010768	2
CG13045_OG0000814	2
CG13046_OG0010771	0
CG13047_OG0010772	0
CG13048_OG0010773	0
CG13049_OG0010774	0
CG13051_OG0011898	0
CG13053_OG0010778	0
CG13054_OG0010779	19
CG13055_OG0010780	22
CG13056_OG0010757	1
CG13058_OG0004021	0
CG13059_OG0010764	5
CG13062_OG0010766	2
CG13064_OG0010775	0
CG13065_OG0010776	1
CG13066_OG0012201	0
CG13068_OG0002030_OG1	12
CG13069_OG0004022	0
CG1307_OG0004308	612
CG13070_OG0012202	1
CG13071_OG0011899	47
CG13073_OG0012731_OG0	0
CG13074_OG0010797	33
CG13075_OG0000216_OG0	11
CG13075_OG0000216_OG1	2
CG13077_OG0009097	1506
CG13078_OG0003575_OG0	1
CG13081_OG0003574	0
CG13082_OG0009094	44
CG13083_OG0009084	5
CG13084_OG0009083	60
CG13085_OG0001922	32
CG13086_OG0003709	91
CG13088_OG0001266	71
CG1309_OG0010533	1524
CG13096_OG0003720	457
CG13097_OG0001923	325
CG13101_OG0009304	450
CG13102_OG0009298	0
CG13108_OG0009295	579
CG13110_OG0011792	0
CG13113_OG0001247_OG0	0
CG13114_OG0009279	0
CG13116_OG0001878	2876
CG13123_OG0001877	83
CG13124_OG0003502	17958
CG13126_OG0003515	187
CG13127_OG0001844	0
CG13131_OG0000790_OG0	0
CG13133_OG0003525	38
CG1314_OG0011674	0
CG13144_OG0009363	22
CG13148_OG0007214	82
CG13151_OG0006215	100
CG13154_OG0006206	3
CG13155_OG0006196	13
CG13157_OG0002779	0
CG1316_OG0000430_OG0	2393
CG13168_OG0006184	9
CG1317_OG0011084	3948
CG13170_OG0006182	0
CG13171_OG0006180	0
CG13177_OG0012831	28
CG13185_OG0002928	610
CG13186_OG0006594	0
CG13192_OG0006567	248
CG13193_OG0006565	25
CG13196_OG0006560	7
CG13197_OG0006563	516
CG13202_OG0001123_OG0	3
CG13203_OG0006235	41
CG13204_OG0006233	770
CG13215_OG0002793_OG0	0
CG13216_OG0001568_OG0	2
CG13218_OG0002791_OG0	0
CG13220_OG0001573_OG0	1
CG13223_OG0001571_OG0	0
CG13226_OG0002794_OG0	3
CG13227_OG0006218_OG0	0
CG13228_OG0011587_OG0	0
CG13229_OG0002786_OG0	7
CG13229_OG0002787_OG0	419
CG13231_OG0006217	0
CG13239_OG0009815	46
CG1324_OG0007509	0
CG13243_OG0009147	0
CG13247_OG0010378	17
CG13248_OG0010371	425
CG13250_OG0011870	11
CG13251_OG0010355	212
CG13252_OG0003952	603
CG13258_OG0009399	52
CG13272_OG0008882	0
CG13280_OG0008881	2
CG13282_OG0008887	16
CG13285_OG0010583	190
CG13287_OG0010216	17
CG13288_OG0010220	54
CG13293_OG0003937	225
CG13295_OG0010231	784
CG13297_OG0010242	0
CG13299_OG0011864	1
CG13300_OG0003943	234
CG13305_OG0011196	17
CG13306_OG0011204	76
CG13308_OG0004102	0
CG13309_OG0011211	0
CG13310_OG0011207	25
CG13312_OG0011210	1
CG13313_OG0004105_OG0	0
CG13314_OG0011224	6
CG13315_OG0011237	673
CG13318_OG0004834	1567
CG13319_OG0006667	247
CG13321_OG0006673	3
CG13326_OG0006545	6
CG13330_OG0007271	5
CG13331_OG0007273	25
CG13332_OG0007274	7
CG13334_OG0007281	3
CG13337_OG0011662	726
CG13339_OG0007296	434
CG13344_OG0007304	350
CG13358_OG0007351	1417
CG13359_OG0012499	123
CG13360_OG0010145	1148
CG13361_OG0003189	5
CG13362_OG0007862	1
CG13364_OG0001174_OG0	0
CG13365_OG0007831	966
CG13367_OG0003188_OG0	580
CG13369_OG0003181	1174
CG13375_OG0007847	59
CG13377_OG0007849	398
CG13380_OG0010135	0
CG13384_OG0003473	994
CG13385_OG0012520	0
CG13386_OG0003471	101
CG1339_OG0006721	5
CG13390_OG0003479	260
CG13392_OG0003476	119
CG13397_OG0003469	200
CG13398_OG0003468	265
CG13403_OG0008236	0
CG13404_OG0008224	139
CG13405_OG0011376	0
CG13407_OG0004768	16
CG13408_OG0004770	198
CG13409_OG0004775	1013
CG13423_OG0007099	790
CG13426_OG0011654	0
CG13427_OG0003049	1
CG13428_OG0007100	1974
CG13430_OG0001658	441
CG13436_OG0006622	2
CG13437_OG0006285	229
CG13438_OG0006243	0
CG1344_OG0012226	389
CG13442_OG0006244	13
CG13443_OG0006248	1
CG13445_OG0003880	0
CG13449_OG0009980	17
CG13454_OG0003875_OG0	0
CG13455_OG0009966	28
CG13457_OG0001288	5
CG13458_OG0004037	185
CG13460_OG0010841	0
CG13465_OG0000343_OG0	0
CG13471_OG0004048	0
CG13473_OG0010860	0
CG13474_OG0004049	0
CG13476_OG0012898	1
CG13481_OG0000339_OG0	76
CG13481_OG0000339_OG1	1
CG13484_OG0010886	131
CG13488_OG0001544_OG1	1
CG13492_OG0005946	1
CG13501_OG0005936	7
CG13502_OG0005931	69
CG13502_OG0012991	7
CG13506_OG0007028	2390
CG13510_OG0006998	342
CG13511_OG0006997	14
CG13516_OG0006995	284
CG13526_OG0006986	0
CG13527_OG0006984	0
CG13531_OG0006978	576
CG13532_OG0006975	408
CG13538_OG0005981	0
CG13539_OG0012044	0
CG1354_OG0007555	2544
CG13541_OG0012280	0
CG13544_OG0005976	2
CG13545_OG0012580	1
CG13551_OG0000540_OG1	59832
CG13551_OG0012048	1472
CG13557_OG0012477	1
CG13558_OG0001556	1
CG13559_OG0012047	13
CG13561_OG0011643	5
CG13562_OG0011631	15
CG13575_OG0006892	10
CG13577_OG0001150_OG0	1
CG13578_OG0006898	599
CG13579_OG0006013	261
CG1358_OG0006724	814
CG13581_OG0002746	1
CG13585_OG0011574	3265
CG13587_OG0006025	19
CG13594_OG0006033	763
CG13599_OG0005537	42
CG1360_OG0006725	69
CG13601_OG0005534	462
CG13603_OG0005332	1268
CG13605_OG0005319	763
CG13606_OG0005306	125
CG13607_OG0005318	393
CG13609_OG0012982	13
CG13613_OG0005278	0
CG13614_OG0002525_OG0	0
CG13615_OG0002524	0
CG13616_OG0005272	14
CG13618_OG0005267	122
CG13622_OG0005268	28
CG13623_OG0005265	348
CG13625_OG0004618	700
CG13627_OG0004629	75
CG13630_OG0004630	865
CG13631_OG0004635	850
CG13634_OG0004637	4
CG13641_OG0004650	37
CG13643_OG0002274	63
CG13653_OG0002504	3
CG13654_OG0005174	214
CG13663_OG0011496	345
CG13667_OG0004090_OG0	148
CG13670_OG0011168	9
CG13671_OG0004086_OG0	224
CG13675_OG0000560_OG2	0
CG13676_OG0003984	150
CG13678_OG0000129_OG3	4
CG1368_OG0008241	46
CG13685_OG0010463	337
CG13689_OG0008772	95
CG13690_OG0008752	20
CG13692_OG0008754	0
CG13698_OG0010125	787
CG13699_OG0003907_OG0	6
CG13705_OG0010610	27
CG13707_OG0010613	67
CG13708_OG0010614	5
CG1371_OG0006292	1255
CG13711_OG0010618	2
CG13712_OG0010619	1
CG13713_OG0010620	0
CG13716_OG0010627	17
CG13720_OG0004084	0
CG13721_OG0012208	0
CG13722_OG0011130	686
CG13723_OG0010915	3
CG13724_OG0010917	0
CG13725_OG0010918	0
CG13727_OG0004055	22
CG13728_OG0010923	1
CG13731_OG0011910	15
CG13733_OG0010089	0
CG13738_OG0011907	9
CG13739_OG0002891	197
CG13743_OG0006405	390
CG13744_OG0006409	0
CG13747_OG0006408	1
CG13748_OG0006626	6
CG13751_OG0001660_OG0	452
CG13760_OG0007606	559
CG13766_OG0009602	154
CG13771_OG0009612	34
CG13775_OG0003750_OG0	67
CG13784_OG0000956_OG0	556
CG13786_OG0003631	2
CG13796_OG0001883_OG0	680
CG13801_OG0000219_OG0	0
CG13801_OG0000219_OG1	0
CG13806_OG0011077	3
CG13807_OG0011075	197
CG13810_OG0011066	0
CG13813_OG0010189	283
CG13829_OG0011464	0
CG13833_OG0004687	1349
CG13837_OG0002276	0
CG13838_OG0011993	1
CG13841_OG0004694	693
CG13842_OG0004706	8
CG13847_OG0004737	23
CG13850_OG0004743	580
CG13855_OG0004744	2
CG13856_OG0004745	560
CG13857_OG0004746	16
CG13862_OG0004760	4
CG13868_OG0007089	12010
CG13868_OG0013578	1507
CG13869_OG0007075	25
CG1387_OG0008528	39
CG13870_OG0007093	54
CG13871_OG0003047	30
CG13872_OG0007071	3
CG13875_OG0011381	288
CG13876_OG0001334_OG0	50
CG13877_OG0011937	148
CG13884_OG0000403_OG0	0
CG13887_OG0011343	3190
CG13891_OG0002060	10
CG13893_OG0011360	1045
CG13894_OG0004129	247
CG13895_OG0004128	416
CG13901_OG0011344	221
CG13907_OG0011337	2446
CG13912_OG0011325	106
CG13917_OG0011285	5986
CG13919_OG0011274	125
CG13920_OG0011271	1077
CG13921_OG0011032	607
CG13924_OG0011054	123
CG13926_OG0011282	339
CG13928_OG0011279	1913
CG13930_OG0011024	18
CG13931_OG0004073	6
CG13933_OG0011036	943
CG13937_OG0011056	3430
CG13949_OG0003375	48
CG13950_OG0003376	62
CG13954_OG0006374	385
CG13955_OG0002890_OG0	16
CG13962_OG0012240	7
CG13970_OG0009133_OG0	0
CG13972_OG0005361	0
CG13983_OG0002696	3
CG13991_OG0000661_OG1	2
CG13992_OG0002070_OG0	11
CG13994_OG0011942	395
CG13995_OG0000538_OG0	283
CG13999_OG0000662_OG0	152
CG14005_OG0001926	300
CG14006_OG0001927	0
CG14007_OG0009567	1
CG14011_OG0003731	74
CG14013_OG0003734	5
CG14014_OG0009443	1
CG14015_OG0009446	330
CG14017_OG0003733	1
CG14020_OG0003686	48
CG14022_OG0008831	2981
CG14024_OG0003410_OG0	133
CG14034_OG0008836	13
CG14036_OG0008842	0
CG14042_OG0001816	144
CG14043_OG0003425	680
CG14044_OG0008964	83
CG14050_OG0000684	27
CG14052_OG0007777	5
CG14053_OG0012099	1
[truncated: 9,910 more rows]
