# Supplementary material for: Evolution of chemosensory tissues and cells across ecologically diverse Drosophilids
Source: Nat Commun. 2024 Feb 5;15:1047. doi: 10.1038/s41467-023-44558-4 (PMC10844241; doi:10.1038/s41467-023-44558-4)
Supplement: Supplementary file 18 — Supplementary Data 15 [file 41467_2023_44558_MOESM18_ESM.zip › all_count_tables_renamed/SECC7Lar_counts_trim_genes_FBids_1_1_sorted.txt]

128up_OG0006588	2671
14-3-3epsilon_OG0002478	21919
14-3-3epsilon_OG0001126_OG1	20974
140up_OG0004534	365
18w_OG0003044	2594
26-29-p_OG0010897	8831
2mit_OG0000576_OG0	21
5-HT1A_OG0006644	115
5-HT1B_OG0006647	63
5-HT2A_OG0000287_OG0	24
5-HT2B_OG0011472	19
5-HT7_OG0005777	33
5PtaseI_OG0005188	577
7B2_OG0004187	1276
a_OG0006460	926
a10_OG0010691	3
a5_OG0009037	0
a6_OG0007651	393
AANATL2_OG0003640	2067
AANATL4_OG0000091_OG1	4
AANATL7_OG0007605	59
Aasdh_OG0001831	281
Aatf_OG0001947	1144
aay_OG0011265	744
ab_OG0009683	2098
ab_OG0009684	1215
ABCB7_OG0011281	2250
Pmp70_OG0003257	2495
Abd-B_OG0005000	16
Abi_OG0002227_OG0	557
Abl_OG0010722	2324
abo_OG0009656	321
Abp1_OG0010565	1329
abs_OG0003097	806
ac_OG0007843	47
Ac13E_OG0008321	352
Ac3_OG0009573	239
Ac78C_OG0010320	132
Acam_OG0000252_OG0	0
Acam_OG0000252_OG1	0
Acam_OG0005131	0
CG9149_OG0011313	1084
Acbp1_OG0009246	1105
Acbp2_OG0010415	1150
Acbp4_OG0000311_OG0	7440
Acbp4_OG0000311_OG1	1
Acbp6_OG0010414	3494
ACC_OG0007193	4916
AcCoAS_OG0000812	2545
Ace_OG0000652_OG0	157
Acer_OG0000953_OG0	18609
Acer_OG0003808	2002
Acf_OG0002671	1822
Achl_OG0002770	2142
acj6_OG0008333	6
acj6_OG0008334	20
Ack_OG0010507	1255
Ack-like_OG0006546	1098
Acn_OG0009540	4711
CG5009_OG0006075	1650
Acox57D-d_OG0006913	744
Acox57D-p_OG0001151	553
Acp1_OG0009317	328
Acp32CD_OG0009664	2
Acp65Aa_OG0003939	0
Acph-1_OG0001513	762
CG12512_OG0008829	1359
CG18155_OG0007972	58
Acsl_OG0007133	3871
Act42A_OG0000022_OG0	1
Act42A_OG0000022_OG1	28
Act42A_OG0000022_OG3	779761
Act42A_OG0000022_OG4	47724
Act42A_OG0000022_OG5	13600
Actn_OG0003148_OG0	63542
Actn3_OG0011403_OG0	0
ACXB_OG0000046_OG0	2
ACXB_OG0000046_OG1	1
ACXB_OG0000046_OG2	2
ACXB_OG0000046_OG2.2	1
ACXD_OG0004078_OG0	59
Acyp_OG0009408	1
Acyp2_OG0011498	426
Ada_OG0002342	180
Ada1-2_OG0003777_OG0	290
Ada2a_OG0005051	183
Ada2b_OG0004799	325
Ada3_OG0007872	806
AdamTS-A_OG0005247	1418
AdamTS-A_OG0012010	43
AdamTS-B_OG0008089	3532
Adar_OG0007649	295
Adat1_OG0003596	56
Adck1_OG0006032	540
Adck5_OG0010063	290
ADD1_OG0006579	632
Adf1_OG0001636_OG0	372
Adgf-A_OG0001991_OG0	1
Adgf-A_OG0003900	258
Adgf-A2_OG0010109	0
Adgf-B_OG0010108	0
Adgf-C_OG0001030_OG0	579
Adgf-D_OG0002208_OG0	428
Adgf-E_OG0006152	0
Adh_OG0003395_OG0	143
Adi1_OG0010940	1117
AdipoR_OG0004727	2521
CG3809_OG0004951	0
AdenoK_OG0003918_OG0	1628
Ady43A_OG0002958	681
AdoR_OG0005733	73
adp_OG0006108	593
AdSS_OG0000854_OG0	5857
Aduk_OG0004873	306
Ae2_OG0010984	743
CG6512_OG0010913	4338
aft_OG0006080	605
Afti_OG0005567	254
Ag5r_OG0008212	573
Ag5r2_OG0008213	114
AGBE_OG0007237	10507
AgmNAT_OG0001753	45
ago_OG0010530	2186
AGO1_OG0007307	677
AGO2_OG0000119_OG0	3688
Agpat1_OG0008448	136
Agpat2_OG0003465	386
Agpat3_OG0004018	2500
Agpat4_OG0004019_OG0	568
ADPS_OG0002932	328
agt_OG0001016_OG0	121
Spat_OG0007723	1309
Ahcy_OG0001195_OG0	6590
AhcyL1_OG0011110	2143
AIF_OG0001225	1677
AIMP1_OG0007108	1518
AIMP2_OG0009977	1943
AIMP3_OG0005998	1388
Adk1_OG0010829	1906
Adk3_OG0005467	1440
Ak6_OG0007201	301
Akap200_OG0000367_OG0	1
Akh_OG0010512	483
AkhR_OG0009627	139
akirin_OG0010441	3553
Akr1B_OG0001292	22470
Akt1_OG0005415	1562
al_OG0008749	591
Aladin_OG0007570	844
AlaRS_OG0003477	7486
AlaRS-m_OG0010596	1146
Alas_OG0006853	2926
alc_OG0006389	1450
Ald1_OG0005647	119382
Ald2_OG0005645	0
Aldh_OG0003615	16021
Aldh-III_OG0006742	4359
Aldh7A1_OG0003841_OG0	769
Alg-2_OG0001588_OG0	2239
Alg1_OG0002607_OG0	809
Alg10_OG0000709_OG0	669
Alg11_OG0012170	1133
CG8412_OG0004562	2233
Alg14_OG0001194_OG0	213
Alg2_OG0010641	990
Alg3_OG0003012	68
Alg3_OG0006966	619
CG5287_OG0001281	266
CG5287_OG0003790	229
Alg9_OG0005173	905
Alh_OG0004317	1716
Alh_OG0004319	509
Alh_OG0011430	146
alien_OG0009301	1664
ALiX_OG0005343	3446
Alk_OG0006414	515
CG12179_OG0001176_OG0	20
Alp1_OG0010289	2335
Alp10_OG0010194	1692
Alp11_OG0008522	8
Alp12_OG0003717	433
Alp13_OG0001034	6
Alp2_OG0000261_OG0	2144
Alp2_OG0000261_OG1	0
Alp4_OG0005779	113
Alp6_OG0006360	338
Alp7_OG0003030	797
Alp9_OG0003931	1466
alph_OG0000083_OG0	1
alph_OG0005113	2532
alpha-Catr_OG0006852	336
alpha-Est1_OG0004357	453
alpha-Est10_OG0004350	535
alpha-Est2_OG0000314	899
alpha-Est3_OG0004356	1115
alpha-Est6_OG0004354	3
alpha-Est7_OG0001351	4002
alpha-Est8_OG0004352	199
alpha-Est9_OG0004351	822
alpha-Man-Ia_OG0003130	165
alpha-Man-Ia_OG0003131	235
alpha-Man-Ia_OG0001168	636
alpha-Man-Ib_OG0005087	839
alpha-Man-Ic_OG0011549	0
alpha-Man-IIa_OG0004878	1404
alpha-Man-IIb_OG0005229	374
alpha-PheRS_OG0008296	2672
alpha-Spec_OG0011040	15929
alpha4GT1_OG0000948	804
alphaCOP_OG0011275	6003
alphaSnap_OG0010384	1896
alphaTub67C_OG0010998	21
Alr_OG0008278	389
alrm_OG0002498	659
Als2_OG0009863	993
alt_OG0004894	4836
aly_OG0004083	3
Ama_OG0002112	1582
Amacr_OG0009433	485
amd_OG0001918	39
Amnionless_OG0008741	17
amon_OG0011540	496
amos_OG0003702_OG0	0
AMPdeam_OG0008245	5859
Amph_OG0007204	3215
AMPKalpha_OG0001698	3348
Amt_OG0004607	5
Amun_OG0008385	6040
amx_OG0007575	328
Amy-p_OG0000157_OG0	8
Amy-p_OG0000157_OG0.2	1
Amyrel_OG0006416	128
ana_OG0006403	684
ana1_OG0002269	675
ana2_OG0007120	277
ana3_OG0006194	451
Ance-2_OG0003658	121
Ance-3_OG0001891_OG0	954
Ance-3_OG0009407	601
Ance-4_OG0006406	1089
Ance-5_OG0005870	186
anchor_OG0010100	267
Andorra_OG0011741	0
Ank2_OG0010460	1675
Ankle2_OG0000780	2596
l(2)35Be_OG0003404_OG0	251
anox_OG0007490	3054
Ant2_OG0008041	76
antdh_OG0008007	89
Antp_OG0002113	1275
antr_OG0007227	12
AnxB10_OG0008082	3349
AnxB11_OG0008196	3117
AnxB9_OG0004410	19069
aop_OG0003458	678
aos_OG0010741	299
Aos1_OG0002145_OG0	2899
AOX1_OG0005242	5139
AOX2_OG0000143_OG0	4320
AOX2_OG0000143_OG1	2495
AOX4_OG0001465	25
ap_OG0005832	385
AP-1-2beta_OG0008273	4125
AP-1gamma_OG0007680	2778
AP-1mu_OG0005553	1837
AP-1sigma_OG0005334	1775
AP-2alpha_OG0008751	2051
AP-2mu_OG0004736	2233
AP-2sigma_OG0004385	921
Apc_OG0005387	1232
APC10_OG0005888	220
Apc2_OG0005308	947
APC4_OG0003171_OG0	696
APC7_OG0001703	15
ApepP_OG0000963	2527
aph-1_OG0003552_OG0	572
aPKC_OG0006607	224
aPKC_OG0006608	593
aPKC_OG0006609	59
Aplip1_OG0011323	606
apn_OG0002443_OG0	18
apolpp_OG0012638	23764
app_OG0010830	446
APP-BP1_OG0010070	982
Appl_OG0007834	519
Aprt_OG0004075	366
Aps_OG0010085	1908
apt_OG0002733	1205
CG18815_OG0010034	2182
AQP_OG0007242	1328
aqrs_OG0005393	0
aqz_OG0001049_OG1	7476
ara_OG0009939	1738
aralar1_OG0001518	4962
Arc1_OG0002768_OG0	6139
Arc2_OG0006127	484
Arc42_OG0001370_OG0	6
Archease_OG0002289_OG0	522
Arf51F_OG0006831	1375
Arf79F_OG0012164	9653
ArfGAP1_OG0010836	2063
ArfGAP3_OG0003816_OG0	2475
Arfip_OG0005451	438
Arfrp1_OG0007681	260
arg_OG0003183	490
arg_OG0007835	260
Argk_OG0011233	262525
Argk_OG0011925	1077
Argl_OG0009800	144
CG31469_OG0002209_OG0	51
ArgRS_OG0008151	1908
ArgRS-m_OG0004367	138
ari-1_OG0007878	1377
ari-2_OG0003028	841
Arl1_OG0010003	1231
Arl2_OG0004816	329
Arl5_OG0011164	347
Arl6_OG0007042	10
Arl6IP1_OG0004993	1109
Arl8_OG0004797	901
arm_OG0007636	15086
armi_OG0002027	779
Arp1_OG0004441	3689
Arp10_OG0007423	2963
Arp2_OG0001770	1598
Arp3_OG0010555	2308
Arp5_OG0001448_OG0	546
Arp53D_OG0011600	1
Arp6_OG0008512	1490
Arp8_OG0007614	1051
Arpc1_OG0009187	4233
Arpc2_OG0009417	2272
Arpc3A_OG0005226	1208
Arpc3B_OG0008590	122
Arpc4_OG0008719	1662
Arpc5_OG0008957	1353
arr_OG0007264	1469
Arr1_OG0009490	2306
Arr2_OG0004099	65
Ars2_OG0005840	4625
Art1_OG0004911	2671
Art2_OG0008773	3
Art3_OG0004604	1093
Art4_OG0004574	1358
Art6_OG0004528_OG0	0
Art7_OG0001547_OG0	1296
Art8_OG0009662	460
Art9_OG0002219_OG0	0
Arts_OG0000486_OG0	3842
aru_OG0003377	3364
Arv1_OG0013036	140
arx_OG0009914	200
Asap_OG0007180	1643
Asator_OG0002682_OG1	521
Asciz_OG0010646	176
ase_OG0007840	230
asf1_OG0009889	1531
ash1_OG0000982_OG0	3
ash2_OG0004623	1140
Ask1_OG0004518	2171
asl_OG0004217	907
AsnRS_OG0003707	5306
AsnRS-m_OG0006452	198
AsnS_OG0000992	263
asp_OG0004633	324
Asph_OG0006509	6478
ASPP_OG0006932	1480
CG9572_OG0008488	8097
AspRS_OG0006665	5354
AspRS-m_OG0008886	2274
asrij_OG0006972	1687
asRNA:CR31429_OG0002339_OG0	267
asRNA:CR42743_OG0003772_OG0	0
asRNA:CR43299_OG0012338_OG0	1
asRNA:CR43426_OG0012535_OG0	0
asRNA:CR43454_OG0002277_OG0	227
asRNA:CR43463_OG0001607_OG0	119
asRNA:CR43809_OG0003675_OG0	969
asRNA:CR44106_OG0002406_OG0	29
asRNA:CR44169_OG0002969_OG0	13
asRNA:CR44179_OG0001455_OG0	1488
asRNA:CR44372_OG0000331_OG0	1
asRNA:CR44372_OG0000331_OG1	4
asRNA:CR44894_OG0012090_OG0	0
asRNA:CR45044_OG0005605_OG0	59
asRNA:CR45195_OG0000203_OG0	13049
asRNA:CR45195_OG0000203_OG1	949
asRNA:CR45350_OG0001645_OG0	3
asRNA:CR45943_OG0010336	84
asRNA:CR46029_OG0000226_OG0	55
asRNA:CR46029_OG0000226_OG1	12
asRNA:CR46139_OG0003106_OG0	48
asRNA:CR46246_OG0011916	1
asRNA:CR46354_OG0002193_OG0	382
asRNA:CR46473_OG0000925_OG0	1734
Ass_OG0001346	95
ast_OG0003560	986
AstA_OG0004634	193
AstA-R1_OG0000689	22
AstA-R2_OG0005396	248
AstC_OG0009668	199
AstC-R1_OG0010134	78
AstC-R2_OG0001295_OG0	86
AstCC_OG0009669	30
asun_OG0002419_OG0	284
Asx_OG0006138	722
Atac1_OG0003748_OG0	163
Atac2_OG0009508	444
Atac3_OG0000828	649
Tat_OG0001330	1428
Ate1_OG0003045	968
Atet_OG0003384	477
Atf-2_OG0006059	329
Atf3_OG0007763	1431
Atg1_OG0009929	64
Atg1_OG0009931	910
Atg10_OG0001598	156
Atg101_OG0008681	273
Atg12_OG0011904	136
Atg13_OG0004817	737
Atg14_OG0005089	933
Atg16_OG0005703	1119
Atg17_OG0004232	1592
Atg18a_OG0011152	1646
Atg18b_OG0001271_OG0	693
Atg2_OG0011112	2160
Atg3_OG0009922	1325
Atg4a_OG0009014	1683
Atg4b_OG0005256	765
Atg5_OG0007974	410
Atg6_OG0005323	633
Atg7_OG0006714	778
Atg8a_OG0008043	5165
Atg8b_OG0005571	1
Atg9_OG0006487	3433
atilla_OG0011822	3055
atk_OG0010362	54
atl_OG0001399	3775
atms_OG0004154	1632
ato_OG0004804	194
Atox1_OG0012695	1091
ATP6AP2_OG0004869	4930
ATP7_OG0008369	748
ATP8A_OG0007260	1576
ATP8A_OG0007261	3
Atpalpha_OG0002140	9607
ATPCL_OG0006680	14112
ATPsynB_OG0010987	15451
ATPsynbeta_OG0005823	84554
ATPsynbetaL_OG0001317	2
ATPsynC_OG0005792	50820
ATPsynCF6_OG0005500	9659
ATPsynCF6L_OG0010605	3
ATPsynD_OG0004477	14223
ATPsyndelta_OG0007526	10494
ATPsynE_OG0005568	8314
ATPsynG_OG0009657	9132
ATPsyngamma_OG0005690	21775
ATPsynGL_OG0009315	0
ATPsynO_OG0012619	12547
AttC_OG0000164_OG0	2371
AttC_OG0007258	1218
AttD_OG0004890	23
Atu_OG0002096	1701
Atx-1_OG0012102	23
Atx2_OG0011501	4694
Atxn7_OG0003444	1424
aub_OG0000482_OG0	38
aurA_OG0004964	474
aurB_OG0009647	1196
aust_OG0001881	7
aux_OG0003096_OG0	1923
ave_OG0006159	149
Aven_OG0003291	239
awd_OG0002664	23554
Awh_OG0010478	197
axed_OG0010262	339
Axn_OG0005720	1308
axo_OG0003993	122
axo_OG0010625	38
axo_OG0010626	376
axo_OG0010628	25
Axs_OG0008319	1414
Axud1_OG0003447	1136
az2_OG0006736	273
azot_OG0000210_OG0	0
azot_OG0000210_OG1	1
b_OG0009189	2964
B-H1_OG0000267_OG0	178
B-H1_OG0000267_OG1	164
B4_OG0009202	641
B52_OG0001376_OG0	11657
b6_OG0007653	65
B9d1_OG0005246	27
B9d2_OG0005830	1
bab1_OG0011327	21
bab1_OG0011328	14
bab2_OG0011326	948
babo_OG0006628	472
babos_OG0007027	1656
Bacc_OG0008947	17719
Bace_OG0000801_OG0	81563
baf_OG0003792	2051
bai_OG0005189	2983
Balat_OG0007229	9
Baldspot_OG0010721	1566
ball_OG0001092_OG1	2075
bam_OG0005170	11
bap_OG0001358_OG0	27
Bap111_OG0007677	4130
Bap170_OG0000903_OG0	2885
Bap55_OG0005900	1962
Bap60_OG0008560	4192
IMPPP_OG0000305_OG1	5422
barc_OG0010291	735
bark_OG0008784	1341
barr_OG0000425_OG0	1359
baz_OG0008596	1295
bb8_OG0005496	6
bbc_OG0007266	2208
CG18067_OG0007098	7339
bbg_OG0010871	266
bbg_OG0010872	3262
BBIP1_OG0004876	141
BBS1_OG0010413	10
BBS4_OG0002785_OG0	63
BBS5_OG0002086	25
BBS8_OG0008755	64
BBS9_OG0006919	88
bbx_OG0008688	2871
bc10_OG0010387_OG0	218
BCAS2_OG0005540	693
bcd_OG0002111_OG0	0
bchs_OG0003722	7
BCL7-like_OG0007566	519
bcn92_OG0007793	585
Bdbt_OG0004400	495
bdg_OG0006805	1603
bdl_OG0003385	454
Bdp1_OG0009215	1069
be_OG0000785	964
BEAF-32_OG0006164	1620
beag_OG0004860	516
beat-Ia_OG0011784	70
beat-Ib_OG0009146	76
beat-Ic_OG0001866_OG0	20
beat-IIa_OG0005482	188
beat-IIb_OG0005481	137
beat-IIIa_OG0009463	24
beat-IIIb_OG0009460	33
beat-IIIc_OG0003687	163
beat-IV_OG0005508	94
beat-Va_OG0005024	32
beat-Vb_OG0005021	51
beat-Vc_OG0001062_OG0	43
beat-VII_OG0011542	3
beat-VII_OG0011544	6
beg_OG0004008	516
bel_OG0001048	11990
Bem46_OG0008920	417
ben_OG0000514_OG0	4592
Best1_OG0002590_OG0	1905
Best2_OG0010251	1449
Best3_OG0009963	1
Best4_OG0000558_OG0	1
Bet1_OG0003845_OG0	625
Bet3_OG0004072	478
beta-PheRS_OG0005298	2216
beta-Spec_OG0007697	22220
beta'COP_OG0009212	6436
beta3GalTII_OG0012738	328
beta4GalNAcTA_OG0006521	300
beta4GalNAcTB_OG0002610	473
beta4GalT7_OG0005195	403
betaCOP_OG0008653	7887
betaggt-I_OG0008962	1054
betaGlu_OG0002667	893
CG32396_OG0011696	1
Bgb_OG0011276	986
bgcn_OG0001647	529
bgm_OG0009412	1064
BHD_OG0010421	303
bi_OG0003201	684
bi_OG0012904	48
BI-1_OG0004087	1981
bib_OG0001843_OG0	436
BicC_OG0009143	2
BicD_OG0009474	1036
CG11873_OG0005086	161
bif_OG0003277	2700
bif_OG0012761	676
BigH1_OG0001085_OG0	15
bigmax_OG0005365	274
Bili_OG0002506_OG0	81
bin_OG0010286	5
Bin1_OG0005423	924
bin3_OG0007310	1926
bip1_OG0010560	622
Bka_OG0009250	514
blanks_OG0011885_OG0	2
Blimp-1_OG0010196	171
Blm_OG0002608	364
Blos1_OG0006148	235
Blos2_OG0010078	157
Blos3_OG0009918	220
Blos4_OG0010933	55
blot_OG0010924	15315
blow_OG0006726	2800
blp_OG0005216	580
blw_OG0006982	85641
bma_OG0010967	110
Bmcp_OG0010022	532
bmm_OG0010858	690
bnb_OG0001206_OG1	5747
CG5059_OG0012191	3871
bnk_OG0005787	2
bnl_OG0004512	249
boca_OG0006727	1096
bocks_OG0002575_OG0	944
BOD1_OG0005544	2537
boi_OG0007601	751
boi_OG0007603	239
boil_OG0012322	1
bol_OG0011238	965
boly_OG0007153	1
BomBc1_OG0001623	3771
BomBc2_OG0000769_OG0	651
BomBc3_OG0004769	176
BomT3_OG0011469	460
bon_OG0004934	946
bond_OG0004726	1518
bonsai_OG0007008	810
Boot_OG0006400	7
bor_OG0004967	2088
bora_OG0003911	222
BORCS5_OG0008208	668
BORCS6_OG0011365	248
BORCS7_OG0007103	56
borr_OG0009292	1108
boss_OG0005676	29
botv_OG0006642	449
bou_OG0007819	923
bowl_OG0008785	1826
BoYb_OG0000400_OG0	10
br_OG0007659	6516
br_OG0011928	1692
Br140_OG0001629	1225
brat_OG0001919	1226
Brca2_OG0000883	282
Brd_OG0010852	501
CG7154_OG0009310	1766
Brd8_OG0002488	1366
Bre1_OG0010209	2226
Brf_OG0005483	611
Brf_OG0005485	163
brk_OG0007975	1045
brm_OG0009999	4216
Brms1_OG0008442	1058
Bro_OG0011272	2
brp_OG0000499_OG1	267
l(3)72Ab_OG0009997	2845
bru1_OG0009737	42
bru1_OG0009738	232
bru2_OG0009740	815
bru2_OG0011823	22
bru2_OG0012161	96
bru3_OG0010907	513
bru3_OG0011909	13
Bruce_OG0004896	2159
brun_OG0003663	1033
brv1_OG0000706_OG0	1
brv2_OG0010919	0
brv3_OG0011666	16
BRWD3_OG0005288	3725
brwl_OG0009277	584
bs_OG0003002	468
bs_OG0006897	298
bsf_OG0001906_OG0	3160
Bsg_OG0009780	3817
Bsg25D_OG0003412_OG0	688
bsh_OG0009110	39
bsk_OG0012344	1879
bt_OG0000537_OG1	76
BTBD9_OG0000546_OG0	17
BtbVII_OG0011887	1695
btd_OG0007557	363
Btk29A_OG0001838	1689
Btk29A_OG0011763	150
btl_OG0002041	593
btn_OG0004719	3
Btnd_OG0008611	50
btsz_OG0001035_OG1	747
btsz_OG0004581	5
btv_OG0003692	0
btv_OG0009487	15
btz_OG0005342	3073
Bub1_OG0001806_OG0	284
Bub3_OG0005120	2616
BubR1_OG0000657_OG0	1429
Buffy_OG0006561	58
bug_OG0006803	401
Bug22_OG0009372	623
BuGZ_OG0008876	2120
CG8270_OG0010257	373
bun_OG0000556	535
bun_OG0009749	1695
bur_OG0003683_OG0	2474
Burs_OG0001045_OG0	17
bves_OG0007497	103
bves_OG0007499	76
bw_OG0006000	10
bwa_OG0009122	84
bwa_OG0012525	56
Bx_OG0008666	6
Bx_OG0008667	194
Bx42_OG0007682	2353
by_OG0005550	3632
byn_OG0010803	18
bys_OG0007950	1267
c-cup_OG0012143	0
c(3)G_OG0001464_OG0	134
c11.1_OG0007569	1444
c12.1_OG0007568	1146
c12.2_OG0007567	1630
C15_OG0002126_OG0	171
C1GalTA_OG0009799	491
C3G_OG0007801	916
C901_OG0008027	3
ca_OG0005700	1620
Ca-alpha1D_OG0009140	1083
Ca-alpha1T_OG0003323	473
Ca-beta_OG0009681	184
Ca-Ma2d_OG0009139	658
CaBP1_OG0008860	9358
cac_OG0000605_OG0	73
cact_OG0009392	8533
cactin_OG0003129	953
cad_OG0009437	12
Cad74A_OG0010922	267
Cad86C_OG0002368	843
Cad87A_OG0001088_OG0	71
Cad89D_OG0001058_OG0	1
Cad96Ca_OG0011497	1104
Cad96Cb_OG0005172	6
Cad99C_OG0005704	4421
CadN_OG0000277_OG1	73
Caf1-105_OG0002830	740
Caf1-180_OG0007408	2519
Caf1-55_OG0001036	4700
cag_OG0001595_OG0	501
CAH1_OG0009192	2567
CAH13_OG0002843	0
CAH14_OG0002807	4
CAH15_OG0006256	0
CAH16_OG0000498_OG1	9
CAH2_OG0001000_OG0	501
CAH3_OG0003177	1061
CAH5_OG0005796	3
CAH7_OG0000840	2862
CAH8_OG0004748	30
CAH9_OG0005622	591
CAHbeta_OG0002334	186
cal1_OG0002556_OG0	756
CalpA_OG0003035	3397
CalpB_OG0010971	1822
CalpC_OG0008186	1545
Calr_OG0005564	35458
Cals_OG0013279_OG0	1137
Calx_OG0002139_OG0	148
Calx_OG0004417	246
Calx_OG0004418	248
calypso_OG0006121	600
Cam_OG0012053	13545
CaMKI_OG0012767	2654
CaMKII_OG0013280	5159
Camp_OG0005907	757
Camta_OG0006364	137
Camta_OG0006365	23
can_OG0004061_OG0	31
CanA1_OG0005778	981
CanB_OG0000231_OG0	457
CanB_OG0000231_OG1	1100
Cand1_OG0009382	2944
CAP_OG0000587_OG0	6010
CAP_OG0012405	67
Cap-D2_OG0005121	1712
Cap-D3_OG0009448	496
Cap-G_OG0002924	2450
Cap-H2_OG0004906	778
Capa_OG0005712	201
Caper_OG0009347	5531
Capr_OG0010138	5870
caps_OG0010156	1378
caps_OG0010157	1338
capt_OG0009025	12048
capu_OG0000612_OG0	285
car_OG0007437	779
CARPA_OG0007960	20
CARPB_OG0007554	13
CarT_OG0009432	10
cas_OG0004236	1265
casp_OG0006502	1804
cass_OG0009476	4987
Cat_OG0003869	13372
cathD_OG0002862	17355
cato_OG0006491	1
Catsup_OG0009538	2479
caup_OG0009938	448
cav_OG0000654	313
caz_OG0003243_OG0	5366
cbc_OG0007265	535
Cbl_OG0002051_OG0	1235
CBP_OG0001721	1960
CBP_OG0007971	1865
Cbp20_OG0005066	429
Cbp53E_OG0006447	482
Cbp80_OG0007913	1325
Cbp80_OG0007915	1412
Cbs_OG0003124	3167
cbs_OG0007263	471
cbt_OG0008760	2954
Cby_OG0004789	23
Cc2d2a_OG0002702	5
CCAP_OG0011467	67
CCAP-R_OG0000870	57
ccb_OG0012089	0
CCDC151_OG0011900	3
CCDC53_OG0009785	189
Ccdc58_OG0010399	693
Ccdc85_OG0008917	810
CCHa1_OG0004530	10
CCHa1-R_OG0006065	46
CCHa2_OG0002186_OG0	258
CCHa2-R_OG0005836	96
Cchl_OG0004776	2576
CCKLR-17D1_OG0003334	13
CCKLR-17D1_OG0008675	13
CCKLR-17D1_OG0011744	5
CCKLR-17D3_OG0008678	80
Ccm3_OG0005250	783
Ccn_OG0010106	47
Ccn_OG0010107	40
Ccn_OG0012179	25
Ccp84Ab_OG0000178_OG0	0
Ccp84Ac_OG0001349_OG0	11
Ccp84Ae_OG0002110_OG0	0
Ccp84Af_OG0000109_OG0	0
Ccp84Af_OG0000109_OG1	49
Ccp84Af_OG0000109_OG2	2
Ccp84Ag_OG0001348_OG0	0
Ccs_OG0006299	405
CCT1_OG0002281_OG0	8568
CCT2_OG0003145	9673
CCT3_OG0004995	10798
CCT4_OG0000979	8205
CCT5_OG0006600	11172
CCT6_OG0008508	10027
CCT7_OG0004839	3985
CCT7_OG0004841	1620
CCT8_OG0007117	9957
Ccz1_OG0010481	526
cd_OG0004708	17
CD98hc_OG0001357_OG0	7915
Cda4_OG0008701	6073
Cda5_OG0008721	1029
Cda9_OG0002707	13551
CDase_OG0005749	713
cdc14_OG0009306	1165
Cdc16_OG0005493	552
Cdc23_OG0009421	774
Cdc27_OG0010426	1654
Cdc2rk_OG0006290	564
Cdc37_OG0011041	2752
Cdc42_OG0008268	3136
Cdc45_OG0007388	1169
Cdc5_OG0011371	1401
CDC50_OG0008483	1642
Cdc6_OG0002054	504
Cdc7_OG0007729	1073
Cdep_OG0002087	905
Cdep_OG0004159	1486
CdGAPr_OG0009111	1681
cdi_OG0000729	916
cDIP_OG0004394	214
Cdk1_OG0000555_OG0	1435
Cdk12_OG0009875	1010
Cdk2_OG0002391	961
CDK2AP1_OG0008015	947
Cdk4_OG0006632	1065
Cdk5_OG0002993	452
Cdk5alpha_OG0009389	577
Cdk7_OG0001724	600
Cdk8_OG0010977	340
Cdk9_OG0007009	601
Cdlc2_OG0000234_OG1	2334
cdm_OG0002482	1599
Cds_OG0010549	1227
Ced-12_OG0009727	698
ced-6_OG0006366	2852
CenB1A_OG0004675	1191
CenG1A_OG0003595_OG0	1739
CenG1A_OG0009182	26
Cenp-C_OG0002322	1262
Cep135_OG0009952	316
Cep135_OG0009954	286
cep290_OG0004127	12
Cep89_OG0006812	0
Cep97_OG0008778	400
cer_OG0012078	4965
Cerk_OG0004182	781
cert_OG0011161	1401
Cf2_OG0008971	1134
Cfp1_OG0007571	486
CG5789_OG0004615	718
cg_OG0006533	3145
CG10000_OG0005395	0
CG10005_OG0004963	295
CG10011_OG0005399	214
CG10013_OG0002410_OG0	7
CG10019_OG0008786	69
CG10026_OG0009081	902
CG10029_OG0004344	7
CG10031_OG0008792	395
CG10035_OG0004420	1
CG10038_OG0001436_OG0	751
CG10041_OG0012259_OG0	1
CG10051_OG0007036	20
CG10053_OG0004336	135
CG10055_OG0004329	656
CG10062_OG0007038	107
CG10063_OG0010284	5
CG10064_OG0010282	30
CG10068_OG0004321	337
CG10073_OG0000065_OG2	1
CG10075_OG0010279	542
CG10077_OG0010277	9344
CG10082_OG0005964	3617
CG10086_OG0001355	59
CG10089_OG0010567	212
CG10098_OG0004320	1132
CG10104_OG0006132	0
CG10116_OG0010569	8
CG10126_OG0005023	2225
CG10132_OG0009091	3043
CG10137_OG0009093	344
CG10139_OG0006151	980
CG10140_OG0010573	159
CG10147_OG0010256	102
CG10151_OG0006160	219
CG10154_OG0010575	1784
CG10163_OG0010252	12
CG10164_OG0001489	1
CG10165_OG0011781	207
CG10171_OG0010163	638
CG10175_OG0005507	122
CG10177_OG0001079_OG0	2
CG10184_OG0005509	3415
CG10185_OG0005203	3
CG10189_OG0009087	350
CG10194_OG0009085	377
CG10195_OG0003572	264
CG10205_OG0006168	3119
CG10208_OG0005527	137
CG10209_OG0006169	470
CG10211_OG0009505	6058
CG10222_OG0010165	210
CG10226_OG0010249	432
CG10237_OG0003462	6619
CG1024_OG0004294	487
CG10252_OG0011517	11
CG10254_OG0002565	983
CG10257_OG0006606	14
CG10264_OG0005208	2
CG10265_OG0006935	156
CG10274_OG0003940	745
CG10280_OG0004257	41
CG10283_OG0001907_OG0	598
CG10286_OG0004292	2221
CG10298_OG0004288	5
CG10300_OG0005516	1
CG10301_OG0005515	9
CG10307_OG0005957	219
CG10311_OG0004972	943
CG10317_OG0004974	2
CG10321_OG0005965	1841
CG10324_OG0004994	349
CG10332_OG0005992	1
CG10333_OG0009507	1390
CG10336_OG0009516	354
CG10337_OG0009096	544
CG10338_OG0009517	353
CG10339_OG0006873	104
CG10340_OG0001059_OG0	1664
CG10341_OG0009518	921
CG10343_OG0009520	478
CG10344_OG0007020	118
CG10345_OG0002430_OG0	228
CG10347_OG0000607_OG0	466
CG10348_OG0003704	70
CG10352_OG0008207	3
CG10353_OG0008206	1641
CG10357_OG0010470	2
CG10359_OG0010469	3619
CG10361_OG0010014	1461
CG10362_OG0008202	224
CG10365_OG0005518	596
CG10366_OG0009102	862
CG10375_OG0005526	799
CG10376_OG0009519	499
CG10383_OG0001909	444
CG10384_OG0007018	87
CG10405_OG0004983	832
CG10407_OG0005207	26
CG10413_OG0003703_OG0	1325
CG10417_OG0013094	2475
CG10418_OG0010832	447
CG10425_OG0002500	570
CG10428_OG0001263_OG0	889
CG10431_OG0001914	117
CG10433_OG0006904	1679
CG10435_OG0002296_OG0	857
CG10444_OG0007082	398
CG10445_OG0001356	115
CG10459_OG0001605_OG0	0
CG10462_OG0009105	582
CG10463_OG0009108	660
CG10466_OG0012145	228
CG10467_OG0010233	739
CG10469_OG0010232	230
CG10470_OG0009541	959
CG10472_OG0000811_OG0	6304
CG10479_OG0010225	164
CG10481_OG0009114	0
CG10483_OG0010221	1022
CG10486_OG0010219	0
CG10492_OG0009544	1162
CG10494_OG0006908	231
CG10495_OG0009546	243
CG10505_OG0006927	5
CG10508_OG0010314	434
CG10510_OG0003948	5
CG10513_OG0005163	227
CG10514_OG0005162	129
CG10516_OG0009998	376
CG10527_OG0002810_OG0	24598
CG10543_OG0006262	1684
CG10550_OG0000747	864
CG10555_OG0008527	2193
CG10561_OG0009552	338
CG10565_OG0010321	4314
CG10576_OG0010200	9191
CG10581_OG0010326	2
CG10584_OG0010328	196
CG10587_OG0000094_OG0	0
CG10587_OG0000094_OG1	0
CG10587_OG0000094_OG2	0
CG10589_OG0003950	1
CG10591_OG0010195	6
CG10597_OG0003317	1858
CG10598_OG0011740	99
CG10600_OG0009530	1945
CG10602_OG0009532	6564
CG10616_OG0010838	1349
CG10621_OG0001911	1989
CG10623_OG0001912	1566
CG10628_OG0009107	257
CG10631_OG0001241	1270
CG10646_OG0009949	428
CG10654_OG0009947	189
CG10657_OG0009951	509
CG10660_OG0010840	380
CG10663_OG0010839	69
CG10669_OG0005156	326
CG10674_OG0010603	648
CG10680_OG0003577	114
CG10681_OG0009950	181
CG10700_OG0011812	14
CG10702_OG0009548	459
CG10710_OG0010908	709
CG10713_OG0010576	102
CG10725_OG0010574	13265
CG10730_OG0000951	68
CG10731_OG0006517	175
CG10737_OG0006638	13913
CG10738_OG0010568	202
CG1074_OG0007339	826
CG10747_OG0009127	378
CG10748_OG0011855_OG0	0
CG10749_OG0003913_OG0	2
CG10750_OG0009561	1
CG10752_OG0010150_OG0	0
CG10761_OG0008304	0
CG1077_OG0004263	0
CG10793_OG0003237	1
CG10795_OG0006915	253
CG10799_OG0003081	573
CG10801_OG0012112	1
CG10802_OG0008133	775
CG10803_OG0008134	219
CG10804_OG0008132	82
CG10809_OG0010976	563
CG10814_OG0007257	272
CG10822_OG0007072	1
CG10839_OG0009144	0
CG10841_OG0002198_OG0	3
CG10853_OG0003980_OG0	1
CG10859_OG0009209	285
CG10862_OG0002017_OG1	6363
CG10863_OG0010486	2308
CG10863_OG0012194_OG0	169
CG10864_OG0005043	49
CG10866_OG0010485	175
CG10874_OG0003457	760
CG10877_OG0002385_OG0	154
CG10887_OG0002183_OG0	0
CG10898_OG0002547	482
CG1090_OG0003105_OG0	36
CG10903_OG0002293_OG0	679
CG10904_OG0011634	202
CG10907_OG0001984_OG0	490
CG10909_OG0005022	0
CG10910_OG0006092	6655
CG10911_OG0006095	190
CG10912_OG0000471	7786
CG10914_OG0006109	291
CG10919_OG0001352	0
CG1092_OG0001161_OG0	80
CG10920_OG0007959	1
CG10927_OG0006710	158
CG10931_OG0006071	3
CG10932_OG0007954	12448
CG10934_OG0002756_OG0	0
CG10939_OG0005908	5054
CG10947_OG0009415	168
CG10948_OG0009927	1073
CG10949_OG0009416	205
CG10950_OG0012279	1
CG10958_OG0001743	446
CG10959_OG0008299	140
CG10962_OG0007748	696
CG10970_OG0003173	41
CG10973_OG0012539	564
CG10979_OG0004244	632
CG10984_OG0009934	514
CG10996_OG0008249	0
CG11000_OG0004245	14
CG11007_OG0003037	532
CG11018_OG0007064	1
CG11029_OG0001270	843
CG1103_OG0003103_OG0	723
CG11030_OG0003728	1194
CG11034_OG0001268	202
CG11035_OG0002292_OG0	232
CG11041_OG0001654	2
CG11044_OG0007073	352
CG1105_OG0004314	2421
CG11050_OG0009604	1436
CG11060_OG0006765	9
CG11068_OG0011716	4
CG11069_OG0004655	910
CG11076_OG0001759	2031
CG11077_OG0000549_OG0	174
CG11085_OG0008456	11
CG11089_OG0004653	3397
CG11095_OG0003249	248
CG11099_OG0007074	5
CG11103_OG0003250	289
CG11106_OG0012330	2
CG11109_OG0001964	285
CG11110_OG0006619	279
CG11123_OG0006752	717
CG11125_OG0006747	291
CG11127_OG0006744	657
CG1113_OG0004171	4
CG11131_OG0001957_OG0	32179
CG11134_OG0003251	554
CG11141_OG0006745	606
CG11145_OG0006754	1
CG11147_OG0003729	618
CG11149_OG0003730	2
CG11151_OG0008256	3433
CG11159_OG0006283	34
CG1116_OG0004164	608
CG11162_OG0008263	2
CG11168_OG0004657	1561
CG11170_OG0006462	166
CG11178_OG0003327	722
CG11180_OG0006625	1909
CG11191_OG0007189	154
CG11192_OG0007095	30
CG11200_OG0007088	1111
CG11211_OG0012938	13
CG11226_OG0012166_OG0	3
CG11227_OG0007505	3
CG1124_OG0002090	2108
CG11241_OG0003815_OG0	435
CG11247_OG0009861	276
CG11248_OG0003830_OG0	213
CG11249_OG0009864	12
CG11251_OG0001998	0
CG11257_OG0007039	221
CG11263_OG0001789	238
CG11267_OG0011856	2737
CG11269_OG0006458	0
CG11275_OG0002906	2109
CG11279_OG0003924_OG0	362
CG11286_OG0004361	0
CG1129_OG0002085	968
CG11291_OG0003029	1
CG11294_OG0007761	63
CG11298_OG0007031	0
CG11309_OG0010303	613
CG11317_OG0012026	200
CG11318_OG0000756	17
CG11319_OG0009603	57
CG11327_OG0009628	10
CG11333_OG0002657_OG0	0
CG11334_OG0005804	1303
CG11342_OG0011920	132
CG11345_OG0011138	1045
CG11349_OG0011131	14221
CG11353_OG0011127	45
CG11356_OG0008477	0
CG11357_OG0011126	884
CG1136_OG0010499	1074
CG11367_OG0000806_OG0	246
CG11369_OG0011699	1
CG1137_OG0004303	6
CG11370_OG0003817_OG0	17221
CG11377_OG0008723	703
CG11378_OG0007395	445
CG11379_OG0007397	0
CG11380_OG0007400	28
CG11381_OG0007402	2
CG11382_OG0007404	33
CG11384_OG0007396	38
CG1139_OG0004077	1098
CG11391_OG0001026_OG0	0
CG11396_OG0010345	534
CG11398_OG0007405	176
CG11403_OG0007406	876
CG11404_OG0012169	0
CG11406_OG0006889	15
CG11409_OG0007766	67
CG11413_OG0011575	147
CG11414_OG0006019	2191
CG11417_OG0007590	1763
CG1142_OG0012974	937
CG11425_OG0009823	1004
CG11426_OG0009824	274
CG1143_OG0011104	143
CG11436_OG0003200	424
CG11437_OG0009825	3
CG11438_OG0009826	159
CG11447_OG0004515	298
CG11449_OG0000981_OG1	0
CG11453_OG0001027_OG0	0
CG11454_OG0001792	373
CG11456_OG0003951	166
CG11459_OG0000135_OG1	11
CG1146_OG0011093	536
CG11470_OG0000857	1889
CG11474_OG0005934	1028
CG11475_OG0005935	10
CG11498_OG0001515	45
CG11504_OG0002630	930
CG11523_OG0009832	386
CG11529_OG0010828	3437
CG11537_OG0010640	1202
CG11550_OG0002660	774
CG11560_OG0010817	452
CG11562_OG0008742	455
CG11563_OG0002662	850
CG11566_OG0007496	57
CG11570_OG0004027	1
CG11581_OG0008240	1
CG11583_OG0010538	1386
CG11584_OG0008239	3
CG11585_OG0012335	4242
CG11586_OG0010534	389
CG11590_OG0001741	709
CG11593_OG0010497	816
CG11594_OG0010492	944
CG11596_OG0007629	908
CG11601_OG0008739	224
CG11608_OG0000142_OG0	0
CG1161_OG0004180	1549
CG11617_OG0008731	164
CG11619_OG0003864_OG0	49
CG11626_OG0011450	10
CG11629_OG0003739	1
CG11630_OG0009580	5
CG11634_OG0009583	0
CG11635_OG0007156	5
CG11638_OG0007387	95
CG11655_OG0001745_OG0	351
CG11656_OG0005013	1
CG11658_OG0010025	380
CG11663_OG0012087	0
CG11664_OG0011395	0
CG11666_OG0012316	0
CG11668_OG0002452	904
CG11670_OG0005008	397
CG11672_OG0004805	1391
CG11674_OG0008231	2
CG11679_OG0008511	917
CG11686_OG0002448_OG0	371
CG11693_OG0004810	0
CG11694_OG0000225_OG0	0
CG11694_OG0000225_OG1	0
CG11695_OG0007879	322
CG11696_OG0007880	606
CG11698_OG0002319_OG0	0
CG11699_OG0007882	723
CG11703_OG0002165_OG0	0
CG11710_OG0001691_OG0	955
CG1172_OG0004189	789
CG11722_OG0001391	291
CG11723_OG0003571	336
CG11726_OG0010048	0
CG11737_OG0001419_OG0	658
CG11741_OG0001420_OG0	1
CG11752_OG0007995	1702
CG11755_OG0000851	101
CG11756_OG0007997	14
CG11760_OG0004826	239
CG11768_OG0004832	25
CG11771_OG0005200	2243
CG11777_OG0006309	290
CG11779_OG0004481	951
CG11786_OG0012799	2
CG11788_OG0007083	517
CG11790_OG0005187	2076
CG11791_OG0012008	1135
CG11807_OG0003009_OG0	792
CG11808_OG0006841	311
CG11811_OG0004058	1123
CG11816_OG0008636	5
CG11835_OG0000264_OG0	19262
CG11835_OG0000264_OG1	4601
CG11837_OG0005082	646
CG11841_OG0005083	116
CG11842_OG0000856_OG1	191
CG11843_OG0011490	136
CG11852_OG0002502_OG0	1571
CG11854_OG0005171	12637
CG11857_OG0005167	1482
CG11858_OG0005166	502
CG11878_OG0000055_OG0	5
CG11878_OG0000055_OG1	5
CG11878_OG0000055_OG2	6
CG11882_OG0005094	674
CG11883_OG0006313	476
CG11885_OG0003355	333
CG11892_OG0005161	237
CG11893_OG0000039_OG2	110
CG11899_OG0005100	381
CG11902_OG0005155	360
CG11906_OG0001618	461
CG11911_OG0008747	11365
CG11912_OG0008746	2
CG11920_OG0005183	639
CG11927_OG0003556	791
CG11929_OG0011773	7
CG11961_OG0001155_OG0	2389
CG11964_OG0004848	474
CG11970_OG0004849	1512
CG11975_OG0004850	906
CG11977_OG0012457_OG0	0
CG11980_OG0002337	1103
CG11983_OG0004852	47
CG11986_OG0004855	256
CG11997_OG0004862	0
CG11999_OG0004179	1279
CG12003_OG0004112	9
CG12004_OG0011286	2704
CG12009_OG0010662	165
CG12010_OG0010671	351
CG12011_OG0011025	1
CG12012_OG0010672	276
CG12016_OG0010666	521
CG12017_OG0010661	40
CG12020_OG0011042	3
CG12024_OG0011050	574
CG12025_OG0011053	688
CG12035_OG0011029	1
CG12038_OG0011331	194
CG12054_OG0000497	991
CG12056_OG0003138	458
CG12057_OG0003139	31
CG12061_OG0000938_OG0	0
CG12065_OG0007412	2219
CG12069_OG0001519	2
CG12071_OG0011553	273
CG12071_OG0013484	286
CG12075_OG0007754	3410
CG1208_OG0004248	474
CG12081_OG0007411	1334
CG12084_OG0011296	1652
CG12091_OG0011293	1859
CG12093_OG0011111	1113
CG12096_OG0008559	1052
CG12099_OG0011289	4970
CG12104_OG0011284	362
CG12105_OG0004111	676
CG12106_OG0007586	135
CG12107_OG0006719	639
CG12111_OG0007413	17
CG12112_OG0012598_OG0	355
CG12115_OG0007587	2624
CG12116_OG0008625	1452
CG12118_OG0007585	490
CG12121_OG0007579	1928
CG12123_OG0003325	276
CG12128_OG0002879	691
CG12129_OG0002878	501
CG1213_OG0002105	589
CG12134_OG0006319	672
CG12147_OG0004192	0
CG12155_OG0003210	872
CG12159_OG0002860	552
CG12164_OG0006760	53
CG12170_OG0002098	754
CG12171_OG0004222	1830
CG12173_OG0004172	384
CG12177_OG0008262	676
CG1218_OG0002103	887
CG12182_OG0011099	158
CG12194_OG0008975	130
CG12204_OG0001687	396
CG12206_OG0008131	2035
CG12209_OG0002818	11
CG12213_OG0002418	1290
CG12219_OG0007713	540
CG12224_OG0000651_OG1	50
CG12231_OG0003119	0
CG12236_OG0008414	475
CG12237_OG0007424	1212
CG12239_OG0001754	2025
CG12241_OG0001396	690
CG12253_OG0011818	397
CG12256_OG0004947	55
CG12259_OG0005539	699
CG12268_OG0005336	309
CG1227_OG0004337	399
CG12278_OG0004413	0
CG12279_OG0004445	883
CG12288_OG0009457	757
CG12289_OG0010046	0
CG12290_OG0002618	456
CG12299_OG0009634	1382
CG12301_OG0001981	1162
CG12307_OG0009694	0
CG1231_OG0011372	62
CG12316_OG0009955	897
CG12320_OG0005053	161
CG12321_OG0001064_OG0	1211
CG12325_OG0002854	945
CG1233_OG0011370	654
CG1234_OG0004335	1202
CG12341_OG0002848	236
CG12343_OG0002853	685
CG12344_OG0002855	51
CG12355_OG0012373	88
CG1236_OG0002100	1124
CG12362_OG0000821_OG0	0
CG12374_OG0007223	1
CG12375_OG0009777	915
CG12379_OG0008514	88
CG12384_OG0006229	2884
CG1239_OG0004237	259
CG12395_OG0001736	5
CG12398_OG0008359	2
CG12402_OG0002224_OG0	26
CG12420_OG0002594_OG0	3
CG12426_OG0005340	0
CG12438_OG0003802	0
CG12439_OG0009296	0
CG12446_OG0001786_OG0	0
CG12448_OG0009145	0
CG1246_OG0011105	488
CG12464_OG0011955	3
CG12470_OG0007846	9
CG12479_OG0008243	0
CG12480_OG0008242	11
CG12481_OG0008237	44
CG12490_OG0000233_OG1	0
CG12496_OG0007599	57
CG12498_OG0008105	0
CG12499_OG0002285_OG0	1566
CG12502_OG0011339	204
CG12507_OG0008176	19
CG12511_OG0009568	0
CG12516_OG0005410	0
CG12517_OG0009649	10
CG12520_OG0010149	7
CG12521_OG0012944	0
CG12531_OG0008272	33
CG12535_OG0008128	1
CG12539_OG0008363	2090
CG12540_OG0008220	9
CG12541_OG0007825	62
CG12560_OG0012234	203
CG12567_OG0012740	359
CG12576_OG0001784_OG0	2365
CG12581_OG0001679_OG0	4220
CG12589_OG0011424	0
CG12590_OG0011977	0
CG12594_OG0005596	189
CG12607_OG0011139	5643
CG12609_OG0008677	0
CG12617_OG0003653	0
CG12620_OG0009462	0
CG12637_OG0008050	0
CG12643_OG0007518	603
CG1265_OG0010531	1656
CG12655_OG0000445_OG2	1840
CG12659_OG0007410	78
CG12661_OG0007749	0
CG12662_OG0007747	1
CG12672_OG0007868	34
CG12674_OG0003570	1
CG12679_OG0001731_OG0	1
CG12680_OG0001718	0
CG12682_OG0012323	0
CG12691_OG0007931	0
CG12692_OG0000634_OG0	2
CG12693_OG0012106	0
CG12698_OG0008169	0
CG12699_OG0000230_OG1	7
CG12702_OG0001192	1057
CG12708_OG0000271_OG0	107
CG12708_OG0000271_OG0.2	101
CG1271_OG0010635	356
CG12713_OG0003881_OG0	51
CG12716_OG0008438	1
CG12723_OG0008557	3
CG12728_OG0000928_OG0	164
CG12729_OG0011725	10
CG1273_OG0010536	93
CG12730_OG0007375	265
CG12744_OG0000893	144
CG12746_OG0004208	985
CG1275_OG0011072	1882
CG12768_OG0001283_OG0	320
CG12769_OG0007187	8
CG12773_OG0003140	1907
CG12782_OG0012281	0
CG12783_OG0000743_OG0	1
CG12784_OG0005236	2
CG12795_OG0008825	462
CG12811_OG0002240	764
CG12817_OG0002595_OG0	53
CG12818_OG0004897	189
CG12822_OG0001599	1016
CG12825_OG0001130_OG1	107
CG12826_OG0002951	5
CG12828_OG0011622	1
CG12831_OG0011623_OG0	0
CG12836_OG0002963_OG0	6
CG12848_OG0006045	462
CG12849_OG0011577	0
CG12851_OG0005862	90
CG12857_OG0006163	2
CG12860_OG0006154	0
CG12861_OG0006153	1
CG12862_OG0011585_OG0	9
CG12863_OG0011584	177
CG12866_OG0002772	0
CG12868_OG0001564	136
CG12869_OG0006145	168
CG12869_OG0006146	52
CG12877_OG0001472_OG0	722
CG1288_OG0001350	1
CG12880_OG0005345	484
CG12883_OG0001474	186
CG12885_OG0001477	34
CG12895_OG0006308	566
CG12909_OG0002821	672
CG12910_OG0006305	653
CG12911_OG0006304	719
CG12914_OG0002819	0
CG12917_OG0002815	4
CG12920_OG0006291	0
CG12926_OG0006349	235
CG12929_OG0006357	110
CG12934_OG0006315	14222
CG12935_OG0002846	365
CG12942_OG0001596_OG0	487
CG12945_OG0004570	517
CG12947_OG0004568	115
CG12948_OG0004558	804
CG12963_OG0001641_OG0	4
CG12964_OG0002996_OG0	426
CG12970_OG0006808	16
CG12971_OG0010294	58
CG12974_OG0010307	223
CG12983_OG0010332	7
CG12984_OG0003949	0
CG12985_OG0000915	4
CG12986_OG0011685	1
CG1299_OG0000523_OG0	4281
CG12990_OG0007696	6
CG12991_OG0007703	1241
CG12992_OG0011688	5
CG12994_OG0007707	16
CG12995_OG0008599	0
CG12998_OG0011739	1
CG13000_OG0011738	0
CG13001_OG0008580	642
CG13002_OG0008577	2
CG13003_OG0008572	608
CG13004_OG0008570	185
CG13005_OG0008567	99
CG13008_OG0008305	5
CG13010_OG0003260	8
CG13012_OG0008317	250
CG13014_OG0008547	523
CG13016_OG0006536	359
CG13018_OG0006537	178
CG13021_OG0003241	0
CG13022_OG0010698	0
CG13023_OG0010699	25
CG13024_OG0010708	687
CG13026_OG0010716	1
CG13028_OG0004010	10
CG13031_OG0012200	253
CG13032_OG0004014_OG0	0
CG13033_OG0010736	310
CG13038_OG0010761	79
CG13039_OG0010762	0
CG1304_OG0000265_OG0	671
CG1304_OG0000265_OG1	863
CG13040_OG0010763	72
CG13041_OG0000280_OG0	245
CG13041_OG0000280_OG0.2	117
CG13042_OG0010767	89
CG13043_OG0000281_OG0	1094
CG13043_OG0000281_OG1	4927
CG13044_OG0010768	9191
CG13045_OG0000814	15
CG13046_OG0010771	388
CG13047_OG0010772	67
CG13048_OG0010773	8
CG13049_OG0010774	4
CG13051_OG0011898	85
CG13053_OG0010778	3
CG13054_OG0010779	6
CG13055_OG0010780	18
CG13056_OG0010757	1
CG13058_OG0004021	0
CG13059_OG0010764	6012
CG13062_OG0010766	2
CG13064_OG0010775	9
CG13065_OG0010776	0
CG13066_OG0012201	0
CG13068_OG0002030_OG1	57
CG13069_OG0004022	5
CG1307_OG0004308	1269
CG13070_OG0012202	0
CG13071_OG0011899	0
CG13073_OG0012731_OG0	39
CG13074_OG0010797	2
CG13075_OG0000216_OG0	119
CG13075_OG0000216_OG1	0
CG13077_OG0009097	62
CG13078_OG0003575_OG0	0
CG13081_OG0003574	0
CG13082_OG0009094	404
CG13083_OG0009084	0
CG13084_OG0009083	0
CG13085_OG0001922	51
CG13086_OG0003709	70
CG13088_OG0001266	390
CG1309_OG0010533	1674
CG13096_OG0003720	3574
CG13097_OG0001923	1397
CG13101_OG0009304	188
CG13102_OG0009298	234
CG13108_OG0009295	112
CG13110_OG0011792	0
CG13113_OG0001247_OG0	0
CG13114_OG0009279	0
CG13116_OG0001878	184
CG13123_OG0001877	140
CG13124_OG0003502	5057
CG13126_OG0003515	401
CG13127_OG0001844	0
CG13131_OG0000790_OG0	0
CG13133_OG0003525	68
CG1314_OG0011674	1
CG13144_OG0009363	1
CG13148_OG0007214	113
CG13151_OG0006215	273
CG13154_OG0006206	1
CG13155_OG0006196	8
CG13157_OG0002779	30
CG1316_OG0000430_OG0	1742
CG13168_OG0006184	3
CG1317_OG0011084	1869
CG13170_OG0006182	503
CG13171_OG0006180	0
CG13177_OG0012831	87
CG13185_OG0002928	2026
CG13186_OG0006594	23
CG13192_OG0006567	490
CG13193_OG0006565	0
CG13196_OG0006560	145
CG13197_OG0006563	559
CG13202_OG0001123_OG0	2
CG13203_OG0006235	63
CG13204_OG0006233	739
CG13215_OG0002793_OG0	76
CG13216_OG0001568_OG0	1
CG13218_OG0002791_OG0	81
CG13220_OG0001573_OG0	1603
CG13223_OG0001571_OG0	5
CG13226_OG0002794_OG0	10
CG13227_OG0006218_OG0	534
CG13228_OG0011587_OG0	4
CG13229_OG0002786_OG0	52
CG13229_OG0002787_OG0	1883
CG13231_OG0006217	7
CG13239_OG0009815	6
CG1324_OG0007509	0
CG13243_OG0009147	0
CG13247_OG0010378	6
CG13248_OG0010371	256
CG13250_OG0011870	20
CG13251_OG0010355	20
CG13252_OG0003952	838
CG13258_OG0009399	79
CG13272_OG0008882	34
CG13280_OG0008881	2
CG13282_OG0008887	21
CG13285_OG0010583	1087
CG13287_OG0010216	61
CG13288_OG0010220	39
CG13293_OG0003937	101
CG13295_OG0010231	651
CG13297_OG0010242	12
CG13299_OG0011864	0
CG13300_OG0003943	382
CG13305_OG0011196	61
CG13306_OG0011204	30
CG13308_OG0004102	0
CG13309_OG0011211	0
CG13310_OG0011207	13
CG13312_OG0011210	61
CG13313_OG0004105_OG0	0
CG13314_OG0011224	354
CG13315_OG0011237	858
CG13318_OG0004834	556
CG13319_OG0006667	728
CG13321_OG0006673	1789
CG13326_OG0006545	1
CG13330_OG0007271	0
CG13331_OG0007273	3
CG13332_OG0007274	8
CG13334_OG0007281	6
CG13337_OG0011662	88
CG13339_OG0007296	169
CG13344_OG0007304	361
CG13358_OG0007351	8
CG13359_OG0012499	3
CG13360_OG0010145	2224
CG13361_OG0003189	7
CG13362_OG0007862	15
CG13364_OG0001174_OG0	2
CG13365_OG0007831	702
CG13367_OG0003188_OG0	927
CG13369_OG0003181	1396
CG13375_OG0007847	12
CG13377_OG0007849	1615
CG13380_OG0010135	0
CG13384_OG0003473	558
CG13385_OG0012520	0
CG13386_OG0003471	100
CG1339_OG0006721	3
CG13390_OG0003479	324
CG13392_OG0003476	212
CG13397_OG0003469	287
CG13398_OG0003468	236
CG13403_OG0008236	17738
CG13404_OG0008224	78
CG13405_OG0011376	0
CG13407_OG0004768	0
CG13408_OG0004770	65
CG13409_OG0004775	126
CG13423_OG0007099	1
CG13426_OG0011654	0
CG13427_OG0003049	1
CG13428_OG0007100	3
CG13430_OG0001658	189
CG13436_OG0006622	28
CG13437_OG0006285	12
CG13438_OG0006243	0
CG1344_OG0012226	373
CG13442_OG0006244	0
CG13443_OG0006248	0
CG13445_OG0003880	746
CG13449_OG0009980	12
CG13454_OG0003875_OG0	2
CG13455_OG0009966	0
CG13457_OG0001288	0
CG13458_OG0004037	501
CG13460_OG0010841	40144
CG13465_OG0000343_OG0	10
CG13471_OG0004048	0
CG13473_OG0010860	0
CG13474_OG0004049	0
CG13476_OG0012898	2
CG13481_OG0000339_OG0	11
CG13481_OG0000339_OG1	0
CG13484_OG0010886	260
CG13488_OG0001544_OG1	27
CG13492_OG0005946	283
CG13501_OG0005936	0
CG13502_OG0005931	23
CG13502_OG0012991	5
CG13506_OG0007028	916
CG13510_OG0006998	587
CG13511_OG0006997	18
CG13516_OG0006995	322
CG13526_OG0006986	1
CG13527_OG0006984	2
CG13531_OG0006978	617
CG13532_OG0006975	195
CG13538_OG0005981	1
CG13539_OG0012044	0
CG1354_OG0007555	9276
CG13541_OG0012280	0
CG13544_OG0005976	3
CG13545_OG0012580	15797
CG13551_OG0000540_OG1	511
CG13551_OG0012048	4181
CG13557_OG0012477	0
CG13558_OG0001556	0
CG13559_OG0012047	24
CG13561_OG0011643	15
CG13562_OG0011631	68
CG13575_OG0006892	10
CG13577_OG0001150_OG0	0
CG13578_OG0006898	20
CG13579_OG0006013	63
CG1358_OG0006724	209
CG13581_OG0002746	0
CG13585_OG0011574	735
CG13587_OG0006025	0
CG13594_OG0006033	180
CG13599_OG0005537	151
CG1360_OG0006725	106
CG13601_OG0005534	461
CG13603_OG0005332	783
CG13605_OG0005319	1018
CG13606_OG0005306	1693
CG13607_OG0005318	883
CG13609_OG0012982	21
CG13613_OG0005278	0
CG13614_OG0002525_OG0	0
CG13615_OG0002524	1
CG13616_OG0005272	0
CG13618_OG0005267	65
CG13622_OG0005268	1
CG13623_OG0005265	241
CG13625_OG0004618	734
CG13627_OG0004629	11
CG13630_OG0004630	1817
CG13631_OG0004635	225
CG13634_OG0004637	3
CG13641_OG0004650	252
CG13643_OG0002274	287
CG13653_OG0002504	1
CG13654_OG0005174	70
CG13663_OG0011496	356
CG13667_OG0004090_OG0	259
CG13670_OG0011168	1
CG13671_OG0004086_OG0	367
CG13675_OG0000560_OG2	21
CG13676_OG0003984	5434
CG13678_OG0000129_OG3	2001
CG1368_OG0008241	11974
CG13685_OG0010463	2
CG13689_OG0008772	57
CG13690_OG0008752	490
CG13692_OG0008754	170
CG13698_OG0010125	542
CG13699_OG0003907_OG0	33
CG13705_OG0010610	22470
CG13707_OG0010613	84
CG13708_OG0010614	13
CG1371_OG0006292	3362
CG13711_OG0010618	0
CG13712_OG0010619	0
CG13713_OG0010620	2
CG13716_OG0010627	5
CG13720_OG0004084	41
CG13721_OG0012208	115
CG13722_OG0011130	23477
CG13723_OG0010915	0
CG13724_OG0010917	0
CG13725_OG0010918	0
CG13727_OG0004055	42
CG13728_OG0010923	11
CG13731_OG0011910	228193
CG13733_OG0010089	0
CG13738_OG0011907	0
CG13739_OG0002891	10
CG13743_OG0006405	255
CG13744_OG0006409	68
CG13747_OG0006408	1
CG13748_OG0006626	35
CG13751_OG0001660_OG0	656
CG13760_OG0007606	270
CG13766_OG0009602	166
CG13771_OG0009612	40
CG13775_OG0003750_OG0	154
CG13784_OG0000956_OG0	116
CG13786_OG0003631	26
CG13796_OG0001883_OG0	720
CG13801_OG0000219_OG0	1
CG13801_OG0000219_OG1	0
CG13806_OG0011077	972
CG13807_OG0011075	255
CG13810_OG0011066	330
CG13813_OG0010189	26
CG13829_OG0011464	1
CG13833_OG0004687	154
CG13837_OG0002276	11
CG13838_OG0011993	0
CG13841_OG0004694	1
CG13842_OG0004706	1
CG13847_OG0004737	84
CG13850_OG0004743	964
CG13855_OG0004744	2
CG13856_OG0004745	147
CG13857_OG0004746	21
CG13862_OG0004760	50
CG13868_OG0007089	852
CG13868_OG0013578	129
CG13869_OG0007075	1
CG1387_OG0008528	0
CG13870_OG0007093	16
CG13871_OG0003047	0
CG13872_OG0007071	1
CG13875_OG0011381	146
CG13876_OG0001334_OG0	144
CG13877_OG0011937	302
CG13884_OG0000403_OG0	2
CG13887_OG0011343	5229
CG13891_OG0002060	2
CG13893_OG0011360	994
CG13894_OG0004129	419
CG13895_OG0004128	740
CG13901_OG0011344	516
CG13907_OG0011337	3285
CG13912_OG0011325	242
CG13917_OG0011285	2468
CG13919_OG0011274	121
CG13920_OG0011271	880
CG13921_OG0011032	1409
CG13924_OG0011054	22
CG13926_OG0011282	618
CG13928_OG0011279	1840
CG13930_OG0011024	3
CG13931_OG0004073	0
CG13933_OG0011036	691
CG13937_OG0011056	698
CG13949_OG0003375	10
CG13950_OG0003376	84
CG13954_OG0006374	37
CG13955_OG0002890_OG0	4
CG13962_OG0012240	563
CG13970_OG0009133_OG0	0
CG13972_OG0005361	8
CG13983_OG0002696	0
CG13991_OG0000661_OG1	0
CG13992_OG0002070_OG0	0
CG13994_OG0011942	464
CG13995_OG0000538_OG0	77
CG13999_OG0000662_OG0	46
CG14005_OG0001926	236
CG14006_OG0001927	0
CG14007_OG0009567	10
CG14011_OG0003731	0
CG14013_OG0003734	0
CG14014_OG0009443	0
CG14015_OG0009446	165
CG14017_OG0003733	0
CG14020_OG0003686	8
CG14022_OG0008831	126
CG14024_OG0003410_OG0	94
CG14034_OG0008836	5
CG14036_OG0008842	2
CG14042_OG0001816	84
CG14043_OG0003425	709
CG14044_OG0008964	28
CG14050_OG0000684	48
CG14052_OG0007777	0
CG14053_OG0012099	4
[truncated: 9,910 more rows]
