# Supplementary material for: Evolution of chemosensory tissues and cells across ecologically diverse Drosophilids
Source: Nat Commun. 2024 Feb 5;15:1047. doi: 10.1038/s41467-023-44558-4 (PMC10844241; doi:10.1038/s41467-023-44558-4)
Supplement: Supplementary file 18 — Supplementary Data 15 [file 41467_2023_44558_MOESM18_ESM.zip › all_count_tables_renamed/SUZG3PRO_counts_trim_genes_FBids_1_1_sorted.txt]

128up_OG0006588	866
14-3-3epsilon_OG0002478	6765
14-3-3epsilon_OG0001126_OG1	19318
140up_OG0004534	379
18w_OG0003044	1083
26-29-p_OG0010897	11839
2mit_OG0000576_OG0	34
5-HT1A_OG0006644	36
5-HT1B_OG0006647	49
5-HT2A_OG0000287_OG0	15
5-HT2B_OG0011472	72
5-HT7_OG0005777	77
5PtaseI_OG0005188	553
7B2_OG0004187	912
a_OG0006460	536
a10_OG0010691	3255
a5_OG0009037	642
a6_OG0007651	238
AANATL2_OG0003640	68
AANATL4_OG0000091_OG1	0
AANATL7_OG0007605	8
Aasdh_OG0001831	131
Aatf_OG0001947	193
aay_OG0011265	3716
ab_OG0009683	148
ab_OG0009684	25
ABCB7_OG0011281	1589
Pmp70_OG0003257	4370
Abd-B_OG0005000	0
Abi_OG0002227_OG0	525
Abl_OG0010722	3946
abo_OG0009656	334
Abp1_OG0010565	502
abs_OG0003097	665
ac_OG0007843	0
Ac13E_OG0008321	1884
Ac3_OG0009573	187
Ac78C_OG0010320	77
Acam_OG0000252_OG0	0
Acam_OG0000252_OG1	0
Acam_OG0005131	0
CG9149_OG0011313	914
Acbp1_OG0009246	606
Acbp2_OG0010415	2566
Acbp4_OG0000311_OG0	0
Acbp4_OG0000311_OG1	0
Acbp6_OG0010414	33
ACC_OG0007193	20320
AcCoAS_OG0000812	10387
Ace_OG0000652_OG0	38
Acer_OG0000953_OG0	2807
Acer_OG0003808	5581
Acf_OG0002671	739
Achl_OG0002770	779
acj6_OG0008333	19
acj6_OG0008334	69
Ack_OG0010507	2703
Ack-like_OG0006546	757
Acn_OG0009540	2532
CG5009_OG0006075	7515
Acox57D-d_OG0006913	292
Acox57D-p_OG0001151	2065
Acp1_OG0009317	537
Acp32CD_OG0009664	1
Acp65Aa_OG0003939	686
Acph-1_OG0001513	316
CG12512_OG0008829	1555
CG18155_OG0007972	41
Acsl_OG0007133	13362
Act42A_OG0000022_OG0	839
Act42A_OG0000022_OG1	4052
Act42A_OG0000022_OG3	257506
Act42A_OG0000022_OG4	9624
Act42A_OG0000022_OG5	190
Actn_OG0003148_OG0	38683
Actn3_OG0011403_OG0	0
ACXB_OG0000046_OG0	2
ACXB_OG0000046_OG1	1
ACXB_OG0000046_OG2	2
ACXB_OG0000046_OG2.2	0
ACXD_OG0004078_OG0	869
Acyp_OG0009408	0
Acyp2_OG0011498	383
Ada_OG0002342	83
Ada1-2_OG0003777_OG0	167
Ada2a_OG0005051	74
Ada2b_OG0004799	259
Ada3_OG0007872	337
AdamTS-A_OG0005247	1551
AdamTS-A_OG0012010	68
AdamTS-B_OG0008089	367
Adar_OG0007649	721
Adat1_OG0003596	57
Adck1_OG0006032	824
Adck5_OG0010063	659
ADD1_OG0006579	704
Adf1_OG0001636_OG0	239
Adgf-A_OG0001991_OG0	0
Adgf-A_OG0003900	12248
Adgf-A2_OG0010109	244
Adgf-B_OG0010108	3
Adgf-C_OG0001030_OG0	296
Adgf-D_OG0002208_OG0	333
Adgf-E_OG0006152	0
Adh_OG0003395_OG0	14
Adi1_OG0010940	598
AdipoR_OG0004727	6845
CG3809_OG0004951	1
AdenoK_OG0003918_OG0	1518
Ady43A_OG0002958	1380
AdoR_OG0005733	336
adp_OG0006108	625
AdSS_OG0000854_OG0	15
Aduk_OG0004873	689
Ae2_OG0010984	4722
CG6512_OG0010913	5437
aft_OG0006080	510
Afti_OG0005567	458
Ag5r_OG0008212	176
Ag5r2_OG0008213	1
AGBE_OG0007237	8351
AgmNAT_OG0001753	69
ago_OG0010530	2010
AGO1_OG0007307	2264
AGO2_OG0000119_OG0	137
Agpat1_OG0008448	399
Agpat2_OG0003465	483
Agpat3_OG0004018	6312
Agpat4_OG0004019_OG0	88
ADPS_OG0002932	1761
agt_OG0001016_OG0	40
Spat_OG0007723	1828
Ahcy_OG0001195_OG0	1475
AhcyL1_OG0011110	2331
AIF_OG0001225	667
AIMP1_OG0007108	774
AIMP2_OG0009977	831
AIMP3_OG0005998	413
Adk1_OG0010829	8006
Adk3_OG0005467	346
Ak6_OG0007201	143
Akap200_OG0000367_OG0	1153
Akh_OG0010512	5
AkhR_OG0009627	267
akirin_OG0010441	1163
Akr1B_OG0001292	4217
Akt1_OG0005415	2456
al_OG0008749	30
Aladin_OG0007570	213
AlaRS_OG0003477	2781
AlaRS-m_OG0010596	1484
Alas_OG0006853	10690
alc_OG0006389	4179
Ald1_OG0005647	135475
Ald2_OG0005645	8
Aldh_OG0003615	10264
Aldh-III_OG0006742	7896
Aldh7A1_OG0003841_OG0	165
Alg-2_OG0001588_OG0	1013
Alg1_OG0002607_OG0	793
Alg10_OG0000709_OG0	203
Alg11_OG0012170	1449
CG8412_OG0004562	4808
Alg14_OG0001194_OG0	249
Alg2_OG0010641	1216
Alg3_OG0003012	96
Alg3_OG0006966	546
CG5287_OG0001281	472
CG5287_OG0003790	676
Alg9_OG0005173	416
Alh_OG0004317	417
Alh_OG0004319	970
Alh_OG0011430	167
alien_OG0009301	893
ALiX_OG0005343	1474
Alk_OG0006414	2327
CG12179_OG0001176_OG0	109
Alp1_OG0010289	1
Alp10_OG0010194	65
Alp11_OG0008522	0
Alp12_OG0003717	495
Alp13_OG0001034	188
Alp2_OG0000261_OG0	0
Alp2_OG0000261_OG1	1
Alp4_OG0005779	1209
Alp6_OG0006360	11
Alp7_OG0003030	1
Alp9_OG0003931	32
alph_OG0000083_OG0	1
alph_OG0005113	2335
alpha-Catr_OG0006852	425
alpha-Est1_OG0004357	2560
alpha-Est10_OG0004350	3170
alpha-Est2_OG0000314	289
alpha-Est3_OG0004356	1064
alpha-Est6_OG0004354	1
alpha-Est7_OG0001351	8617
alpha-Est8_OG0004352	4754
alpha-Est9_OG0004351	929
alpha-Man-Ia_OG0003130	239
alpha-Man-Ia_OG0003131	513
alpha-Man-Ia_OG0001168	637
alpha-Man-Ib_OG0005087	691
alpha-Man-Ic_OG0011549	24
alpha-Man-IIa_OG0004878	1627
alpha-Man-IIb_OG0005229	1702
alpha-PheRS_OG0008296	885
alpha-Spec_OG0011040	33800
alpha4GT1_OG0000948	315
alphaCOP_OG0011275	5807
alphaSnap_OG0010384	2636
alphaTub67C_OG0010998	2
Alr_OG0008278	638
alrm_OG0002498	62
Als2_OG0009863	2207
alt_OG0004894	5226
aly_OG0004083	0
Ama_OG0002112	0
Amacr_OG0009433	592
amd_OG0001918	404
Amnionless_OG0008741	143
amon_OG0011540	973
amos_OG0003702_OG0	0
AMPdeam_OG0008245	6973
Amph_OG0007204	8586
AMPKalpha_OG0001698	6790
Amt_OG0004607	261
Amun_OG0008385	3006
amx_OG0007575	170
Amy-p_OG0000157_OG0	3361
Amy-p_OG0000157_OG0.2	17
Amyrel_OG0006416	0
ana_OG0006403	67
ana1_OG0002269	214
ana2_OG0007120	65
ana3_OG0006194	60
Ance-2_OG0003658	65
Ance-3_OG0001891_OG0	855
Ance-3_OG0009407	466
Ance-4_OG0006406	1008
Ance-5_OG0005870	3345
anchor_OG0010100	1875
Andorra_OG0011741	0
Ank2_OG0010460	11454
Ankle2_OG0000780	3421
l(2)35Be_OG0003404_OG0	133
anox_OG0007490	1879
Ant2_OG0008041	27
antdh_OG0008007	22502
Antp_OG0002113	149
antr_OG0007227	67
AnxB10_OG0008082	5234
AnxB11_OG0008196	1810
AnxB9_OG0004410	15012
aop_OG0003458	1233
aos_OG0010741	846
Aos1_OG0002145_OG0	161
AOX1_OG0005242	6355
AOX2_OG0000143_OG0	12660
AOX2_OG0000143_OG1	76
AOX4_OG0001465	344
ap_OG0005832	798
AP-1-2beta_OG0008273	3442
AP-1gamma_OG0007680	3549
AP-1mu_OG0005553	2080
AP-1sigma_OG0005334	1594
AP-2alpha_OG0008751	2263
AP-2mu_OG0004736	1254
AP-2sigma_OG0004385	798
Apc_OG0005387	1717
APC10_OG0005888	135
Apc2_OG0005308	238
APC4_OG0003171_OG0	263
APC7_OG0001703	32
ApepP_OG0000963	634
aph-1_OG0003552_OG0	467
aPKC_OG0006607	189
aPKC_OG0006608	833
aPKC_OG0006609	93
Aplip1_OG0011323	450
apn_OG0002443_OG0	0
apolpp_OG0012638	44358
app_OG0010830	576
APP-BP1_OG0010070	396
Appl_OG0007834	3725
Aprt_OG0004075	201
Aps_OG0010085	2149
apt_OG0002733	535
CG18815_OG0010034	2183
AQP_OG0007242	1554
aqrs_OG0005393	0
aqz_OG0001049_OG1	6552
ara_OG0009939	26
aralar1_OG0001518	3588
Arc1_OG0002768_OG0	8021
Arc2_OG0006127	316
Arc42_OG0001370_OG0	919
Archease_OG0002289_OG0	55
Arf51F_OG0006831	1107
Arf79F_OG0012164	6717
ArfGAP1_OG0010836	1205
ArfGAP3_OG0003816_OG0	1527
Arfip_OG0005451	409
Arfrp1_OG0007681	229
arg_OG0003183	4
arg_OG0007835	0
Argk_OG0011233	149984
Argk_OG0011925	3327
Argl_OG0009800	1184
CG31469_OG0002209_OG0	123
ArgRS_OG0008151	1077
ArgRS-m_OG0004367	239
ari-1_OG0007878	3594
ari-2_OG0003028	896
Arl1_OG0010003	810
Arl2_OG0004816	310
Arl5_OG0011164	475
Arl6_OG0007042	66
Arl6IP1_OG0004993	407
Arl8_OG0004797	1131
arm_OG0007636	7101
armi_OG0002027	110
Arp1_OG0004441	3057
Arp10_OG0007423	1120
Arp2_OG0001770	805
Arp3_OG0010555	1127
Arp5_OG0001448_OG0	85
Arp53D_OG0011600	0
Arp6_OG0008512	340
Arp8_OG0007614	222
Arpc1_OG0009187	2298
Arpc2_OG0009417	1023
Arpc3A_OG0005226	324
Arpc3B_OG0008590	14
Arpc4_OG0008719	1336
Arpc5_OG0008957	411
arr_OG0007264	875
Arr1_OG0009490	21110
Arr2_OG0004099	82550
Ars2_OG0005840	2664
Art1_OG0004911	692
Art2_OG0008773	4
Art3_OG0004604	210
Art4_OG0004574	202
Art6_OG0004528_OG0	0
Art7_OG0001547_OG0	313
Art8_OG0009662	123
Art9_OG0002219_OG0	0
Arts_OG0000486_OG0	2170
aru_OG0003377	3426
Arv1_OG0013036	62
arx_OG0009914	75
Asap_OG0007180	1999
Asator_OG0002682_OG1	1347
Asciz_OG0010646	84
ase_OG0007840	0
asf1_OG0009889	419
ash1_OG0000982_OG0	146
ash2_OG0004623	1049
Ask1_OG0004518	2789
asl_OG0004217	105
AsnRS_OG0003707	1724
AsnRS-m_OG0006452	147
AsnS_OG0000992	794
asp_OG0004633	2
Asph_OG0006509	19597
ASPP_OG0006932	2251
CG9572_OG0008488	7258
AspRS_OG0006665	2909
AspRS-m_OG0008886	2243
asrij_OG0006972	940
asRNA:CR31429_OG0002339_OG0	193
asRNA:CR42743_OG0003772_OG0	0
asRNA:CR43299_OG0012338_OG0	0
asRNA:CR43426_OG0012535_OG0	0
asRNA:CR43454_OG0002277_OG0	115
asRNA:CR43463_OG0001607_OG0	136
asRNA:CR43809_OG0003675_OG0	502
asRNA:CR44106_OG0002406_OG0	9
asRNA:CR44169_OG0002969_OG0	30
asRNA:CR44179_OG0001455_OG0	1303
asRNA:CR44372_OG0000331_OG0	38
asRNA:CR44372_OG0000331_OG1	13
asRNA:CR44894_OG0012090_OG0	2
asRNA:CR45044_OG0005605_OG0	168
asRNA:CR45195_OG0000203_OG0	7984
asRNA:CR45195_OG0000203_OG1	1420
asRNA:CR45350_OG0001645_OG0	1145
asRNA:CR45943_OG0010336	205
asRNA:CR46029_OG0000226_OG0	6
asRNA:CR46029_OG0000226_OG1	13
asRNA:CR46139_OG0003106_OG0	45
asRNA:CR46246_OG0011916	0
asRNA:CR46354_OG0002193_OG0	75
asRNA:CR46473_OG0000925_OG0	66
Ass_OG0001346	111
ast_OG0003560	120
AstA_OG0004634	74
AstA-R1_OG0000689	33
AstA-R2_OG0005396	5
AstC_OG0009668	33
AstC-R1_OG0010134	11
AstC-R2_OG0001295_OG0	24
AstCC_OG0009669	0
asun_OG0002419_OG0	81
Asx_OG0006138	1658
Atac1_OG0003748_OG0	36
Atac2_OG0009508	211
Atac3_OG0000828	401
Tat_OG0001330	1353
Ate1_OG0003045	1035
Atet_OG0003384	1773
Atf-2_OG0006059	178
Atf3_OG0007763	3311
Atg1_OG0009929	185
Atg1_OG0009931	1541
Atg10_OG0001598	33
Atg101_OG0008681	646
Atg12_OG0011904	156
Atg13_OG0004817	1207
Atg14_OG0005089	897
Atg16_OG0005703	652
Atg17_OG0004232	3678
Atg18a_OG0011152	1454
Atg18b_OG0001271_OG0	2481
Atg2_OG0011112	4007
Atg3_OG0009922	1200
Atg4a_OG0009014	1406
Atg4b_OG0005256	535
Atg5_OG0007974	295
Atg6_OG0005323	676
Atg7_OG0006714	446
Atg8a_OG0008043	12256
Atg8b_OG0005571	14
Atg9_OG0006487	2088
atilla_OG0011822	13691
atk_OG0010362	55
atl_OG0001399	9168
atms_OG0004154	951
ato_OG0004804	0
Atox1_OG0012695	796
ATP6AP2_OG0004869	9616
ATP7_OG0008369	1571
ATP8A_OG0007260	4764
ATP8A_OG0007261	102
Atpalpha_OG0002140	44484
ATPCL_OG0006680	16067
ATPsynB_OG0010987	31924
ATPsynbeta_OG0005823	144956
ATPsynbetaL_OG0001317	6
ATPsynC_OG0005792	76796
ATPsynCF6_OG0005500	15697
ATPsynCF6L_OG0010605	0
ATPsynD_OG0004477	21039
ATPsyndelta_OG0007526	12720
ATPsynE_OG0005568	11573
ATPsynG_OG0009657	11836
ATPsyngamma_OG0005690	30817
ATPsynGL_OG0009315	0
ATPsynO_OG0012619	31402
AttC_OG0000164_OG0	27737
AttC_OG0007258	19929
AttD_OG0004890	34
Atu_OG0002096	1281
Atx-1_OG0012102	31
Atx2_OG0011501	8699
Atxn7_OG0003444	594
aub_OG0000482_OG0	40
aurA_OG0004964	18
aurB_OG0009647	21
aust_OG0001881	0
aux_OG0003096_OG0	1855
ave_OG0006159	140
Aven_OG0003291	186
awd_OG0002664	6931
Awh_OG0010478	62
axed_OG0010262	417
Axn_OG0005720	926
axo_OG0003993	1248
axo_OG0010625	642
axo_OG0010626	1625
axo_OG0010628	81
Axs_OG0008319	4833
Axud1_OG0003447	961
az2_OG0006736	153
azot_OG0000210_OG0	0
azot_OG0000210_OG1	0
b_OG0009189	3236
B-H1_OG0000267_OG0	163
B-H1_OG0000267_OG1	150
B4_OG0009202	4770
B52_OG0001376_OG0	1464
b6_OG0007653	12
B9d1_OG0005246	45
B9d2_OG0005830	36
bab1_OG0011327	53
bab1_OG0011328	41
bab2_OG0011326	1750
babo_OG0006628	942
babos_OG0007027	1658
Bacc_OG0008947	9573
Bace_OG0000801_OG0	0
baf_OG0003792	808
bai_OG0005189	2428
Balat_OG0007229	13
Baldspot_OG0010721	2335
ball_OG0001092_OG1	183
bam_OG0005170	9
bap_OG0001358_OG0	3
Bap111_OG0007677	1808
Bap170_OG0000903_OG0	930
Bap55_OG0005900	674
Bap60_OG0008560	1071
IMPPP_OG0000305_OG1	8606
barc_OG0010291	840
bark_OG0008784	2013
barr_OG0000425_OG0	198
baz_OG0008596	6156
bb8_OG0005496	1
bbc_OG0007266	2951
CG18067_OG0007098	49042
bbg_OG0010871	2512
bbg_OG0010872	3284
BBIP1_OG0004876	193
BBS1_OG0010413	88
BBS4_OG0002785_OG0	261
BBS5_OG0002086	103
BBS8_OG0008755	144
BBS9_OG0006919	1007
bbx_OG0008688	5883
bc10_OG0010387_OG0	363
BCAS2_OG0005540	175
bcd_OG0002111_OG0	0
bchs_OG0003722	347
BCL7-like_OG0007566	159
bcn92_OG0007793	166
Bdbt_OG0004400	182
bdg_OG0006805	2093
bdl_OG0003385	2452
Bdp1_OG0009215	376
be_OG0000785	1654
BEAF-32_OG0006164	545
beag_OG0004860	429
beat-Ia_OG0011784	29
beat-Ib_OG0009146	26
beat-Ic_OG0001866_OG0	0
beat-IIa_OG0005482	31
beat-IIb_OG0005481	39
beat-IIIa_OG0009463	13
beat-IIIb_OG0009460	33
beat-IIIc_OG0003687	164
beat-IV_OG0005508	84
beat-Va_OG0005024	8
beat-Vb_OG0005021	11
beat-Vc_OG0001062_OG0	1
beat-VII_OG0011542	27
beat-VII_OG0011544	20
beg_OG0004008	432
bel_OG0001048	6742
Bem46_OG0008920	326
ben_OG0000514_OG0	2186
Best1_OG0002590_OG0	1089
Best2_OG0010251	4302
Best3_OG0009963	0
Best4_OG0000558_OG0	0
Bet1_OG0003845_OG0	423
Bet3_OG0004072	395
beta-PheRS_OG0005298	564
beta-Spec_OG0007697	39067
beta'COP_OG0009212	4484
beta3GalTII_OG0012738	153
beta4GalNAcTA_OG0006521	370
beta4GalNAcTB_OG0002610	343
beta4GalT7_OG0005195	257
betaCOP_OG0008653	5671
betaggt-I_OG0008962	700
betaGlu_OG0002667	1329
CG32396_OG0011696	150
Bgb_OG0011276	300
bgcn_OG0001647	183
bgm_OG0009412	2508
BHD_OG0010421	263
bi_OG0003201	237
bi_OG0012904	38
BI-1_OG0004087	4410
bib_OG0001843_OG0	21
BicC_OG0009143	15
BicD_OG0009474	2151
CG11873_OG0005086	1037
bif_OG0003277	3931
bif_OG0012761	717
BigH1_OG0001085_OG0	0
bigmax_OG0005365	291
Bili_OG0002506_OG0	87
bin_OG0010286	1
Bin1_OG0005423	203
bin3_OG0007310	2114
bip1_OG0010560	232
Bka_OG0009250	278
blanks_OG0011885_OG0	0
Blimp-1_OG0010196	3165
Blm_OG0002608	85
Blos1_OG0006148	192
Blos2_OG0010078	162
Blos3_OG0009918	246
Blos4_OG0010933	156
blot_OG0010924	27333
blow_OG0006726	476
blp_OG0005216	864
blw_OG0006982	123014
bma_OG0010967	50
Bmcp_OG0010022	364
bmm_OG0010858	1711
bnb_OG0001206_OG1	27640
CG5059_OG0012191	3957
bnk_OG0005787	0
bnl_OG0004512	48
boca_OG0006727	641
bocks_OG0002575_OG0	200
BOD1_OG0005544	1079
boi_OG0007601	277
boi_OG0007603	172
boil_OG0012322	5
bol_OG0011238	2556
boly_OG0007153	0
BomBc1_OG0001623	1857
BomBc2_OG0000769_OG0	11750
BomBc3_OG0004769	1481
BomT3_OG0011469	9947
bon_OG0004934	1498
bond_OG0004726	309
bonsai_OG0007008	660
Boot_OG0006400	0
bor_OG0004967	707
bora_OG0003911	6
BORCS5_OG0008208	350
BORCS6_OG0011365	175
BORCS7_OG0007103	115
borr_OG0009292	48
boss_OG0005676	3650
botv_OG0006642	563
bou_OG0007819	589
bowl_OG0008785	621
BoYb_OG0000400_OG0	30
br_OG0007659	14
br_OG0011928	1
Br140_OG0001629	708
brat_OG0001919	249
Brca2_OG0000883	116
Brd_OG0010852	0
CG7154_OG0009310	1107
Brd8_OG0002488	448
Bre1_OG0010209	970
Brf_OG0005483	777
Brf_OG0005485	86
brk_OG0007975	403
brm_OG0009999	5854
Brms1_OG0008442	715
Bro_OG0011272	0
brp_OG0000499_OG1	489
l(3)72Ab_OG0009997	2483
bru1_OG0009737	34
bru1_OG0009738	499
bru2_OG0009740	2103
bru2_OG0011823	79
bru2_OG0012161	322
bru3_OG0010907	196
bru3_OG0011909	20
Bruce_OG0004896	9282
brun_OG0003663	1360
brv1_OG0000706_OG0	0
brv2_OG0010919	3
brv3_OG0011666	0
BRWD3_OG0005288	3345
brwl_OG0009277	585
bs_OG0003002	326
bs_OG0006897	138
bsf_OG0001906_OG0	2583
Bsg_OG0009780	5792
Bsg25D_OG0003412_OG0	2137
bsh_OG0009110	7
bsk_OG0012344	1118
bt_OG0000537_OG1	71
BTBD9_OG0000546_OG0	1106
BtbVII_OG0011887	1989
btd_OG0007557	118
Btk29A_OG0001838	1249
Btk29A_OG0011763	22
btl_OG0002041	1649
btn_OG0004719	1
Btnd_OG0008611	4
btsz_OG0001035_OG1	278
btsz_OG0004581	11
btv_OG0003692	55
btv_OG0009487	507
btz_OG0005342	2106
Bub1_OG0001806_OG0	872
Bub3_OG0005120	500
BubR1_OG0000657_OG0	0
Buffy_OG0006561	892
bug_OG0006803	439
Bug22_OG0009372	189
BuGZ_OG0008876	1152
CG8270_OG0010257	552
bun_OG0000556	2719
bun_OG0009749	2201
bur_OG0003683_OG0	1558
Burs_OG0001045_OG0	0
bves_OG0007497	246
bves_OG0007499	202
bw_OG0006000	30
bwa_OG0009122	85
bwa_OG0012525	78
Bx_OG0008666	7
Bx_OG0008667	414
Bx42_OG0007682	1579
by_OG0005550	8463
byn_OG0010803	0
bys_OG0007950	441
c-cup_OG0012143	0
c(3)G_OG0001464_OG0	106
c11.1_OG0007569	3680
c12.1_OG0007568	830
c12.2_OG0007567	2835
C15_OG0002126_OG0	13
C1GalTA_OG0009799	460
C3G_OG0007801	3228
C901_OG0008027	3
ca_OG0005700	2955
Ca-alpha1D_OG0009140	4514
Ca-alpha1T_OG0003323	603
Ca-beta_OG0009681	577
Ca-Ma2d_OG0009139	1663
CaBP1_OG0008860	4255
cac_OG0000605_OG0	101
cact_OG0009392	11714
cactin_OG0003129	1041
cad_OG0009437	1
Cad74A_OG0010922	63
Cad86C_OG0002368	1291
Cad87A_OG0001088_OG0	990
Cad89D_OG0001058_OG0	2
Cad96Ca_OG0011497	1157
Cad96Cb_OG0005172	1
Cad99C_OG0005704	1591
CadN_OG0000277_OG1	49
Caf1-105_OG0002830	99
Caf1-180_OG0007408	335
Caf1-55_OG0001036	715
cag_OG0001595_OG0	123
CAH1_OG0009192	10423
CAH13_OG0002843	0
CAH14_OG0002807	0
CAH15_OG0006256	0
CAH16_OG0000498_OG1	26
CAH2_OG0001000_OG0	1320
CAH3_OG0003177	938
CAH5_OG0005796	18717
CAH7_OG0000840	1336
CAH8_OG0004748	0
CAH9_OG0005622	586
CAHbeta_OG0002334	256
cal1_OG0002556_OG0	443
CalpA_OG0003035	4061
CalpB_OG0010971	4142
CalpC_OG0008186	52
Calr_OG0005564	24106
Cals_OG0013279_OG0	1039
Calx_OG0002139_OG0	3
Calx_OG0004417	2944
Calx_OG0004418	2723
calypso_OG0006121	263
Cam_OG0012053	14609
CaMKI_OG0012767	4512
CaMKII_OG0013280	3302
Camp_OG0005907	199
Camta_OG0006364	698
Camta_OG0006365	142
can_OG0004061_OG0	0
CanA1_OG0005778	2506
CanB_OG0000231_OG0	185
CanB_OG0000231_OG1	1292
Cand1_OG0009382	1893
CAP_OG0000587_OG0	10942
CAP_OG0012405	3
Cap-D2_OG0005121	148
Cap-D3_OG0009448	67
Cap-G_OG0002924	505
Cap-H2_OG0004906	458
Capa_OG0005712	485
Caper_OG0009347	4799
Capr_OG0010138	2054
caps_OG0010156	2959
caps_OG0010157	1861
capt_OG0009025	7339
capu_OG0000612_OG0	471
car_OG0007437	501
CARPA_OG0007960	21
CARPB_OG0007554	30
CarT_OG0009432	312
cas_OG0004236	0
casp_OG0006502	1595
cass_OG0009476	2346
Cat_OG0003869	13756
cathD_OG0002862	22687
cato_OG0006491	0
Catsup_OG0009538	2208
caup_OG0009938	8
cav_OG0000654	19
caz_OG0003243_OG0	1266
cbc_OG0007265	350
Cbl_OG0002051_OG0	2732
CBP_OG0001721	9
CBP_OG0007971	16
Cbp20_OG0005066	223
Cbp53E_OG0006447	292
Cbp80_OG0007913	513
Cbp80_OG0007915	689
Cbs_OG0003124	1630
cbs_OG0007263	363
cbt_OG0008760	4262
Cby_OG0004789	23
Cc2d2a_OG0002702	75
CCAP_OG0011467	0
CCAP-R_OG0000870	19
ccb_OG0012089	1
CCDC151_OG0011900	10
CCDC53_OG0009785	299
Ccdc58_OG0010399	73
Ccdc85_OG0008917	151
CCHa1_OG0004530	16
CCHa1-R_OG0006065	52
CCHa2_OG0002186_OG0	107
CCHa2-R_OG0005836	6
Cchl_OG0004776	7337
CCKLR-17D1_OG0003334	13
CCKLR-17D1_OG0008675	43
CCKLR-17D1_OG0011744	9
CCKLR-17D3_OG0008678	44
Ccm3_OG0005250	849
Ccn_OG0010106	178
Ccn_OG0010107	177
Ccn_OG0012179	73
Ccp84Ab_OG0000178_OG0	1
Ccp84Ac_OG0001349_OG0	0
Ccp84Ae_OG0002110_OG0	8
Ccp84Af_OG0000109_OG0	0
Ccp84Af_OG0000109_OG1	0
Ccp84Af_OG0000109_OG2	1
Ccp84Ag_OG0001348_OG0	21
Ccs_OG0006299	652
CCT1_OG0002281_OG0	1179
CCT2_OG0003145	2065
CCT3_OG0004995	3012
CCT4_OG0000979	3138
CCT5_OG0006600	4015
CCT6_OG0008508	2021
CCT7_OG0004839	921
CCT7_OG0004841	315
CCT8_OG0007117	2641
Ccz1_OG0010481	317
cd_OG0004708	29
CD98hc_OG0001357_OG0	2249
Cda4_OG0008701	1161
Cda5_OG0008721	3626
Cda9_OG0002707	0
CDase_OG0005749	1343
cdc14_OG0009306	2537
Cdc16_OG0005493	185
Cdc23_OG0009421	206
Cdc27_OG0010426	1219
Cdc2rk_OG0006290	130
Cdc37_OG0011041	1506
Cdc42_OG0008268	2300
Cdc45_OG0007388	211
Cdc5_OG0011371	764
CDC50_OG0008483	3148
Cdc6_OG0002054	54
Cdc7_OG0007729	3589
Cdep_OG0002087	2208
Cdep_OG0004159	2025
CdGAPr_OG0009111	3199
cdi_OG0000729	2471
cDIP_OG0004394	1928
Cdk1_OG0000555_OG0	3
Cdk12_OG0009875	609
Cdk2_OG0002391	94
CDK2AP1_OG0008015	453
Cdk4_OG0006632	361
Cdk5_OG0002993	584
Cdk5alpha_OG0009389	640
Cdk7_OG0001724	140
Cdk8_OG0010977	77
Cdk9_OG0007009	303
Cdlc2_OG0000234_OG1	0
cdm_OG0002482	1408
Cds_OG0010549	3680
Ced-12_OG0009727	803
ced-6_OG0006366	8273
CenB1A_OG0004675	2173
CenG1A_OG0003595_OG0	4956
CenG1A_OG0009182	61
Cenp-C_OG0002322	128
Cep135_OG0009952	532
Cep135_OG0009954	387
cep290_OG0004127	92
Cep89_OG0006812	5
Cep97_OG0008778	227
cer_OG0012078	1827
Cerk_OG0004182	3166
cert_OG0011161	1214
Cf2_OG0008971	1859
Cfp1_OG0007571	201
CG5789_OG0004615	681
cg_OG0006533	2775
CG10000_OG0005395	4
CG10005_OG0004963	51
CG10011_OG0005399	944
CG10013_OG0002410_OG0	0
CG10019_OG0008786	364
CG10026_OG0009081	408
CG10029_OG0004344	0
CG10031_OG0008792	570
CG10035_OG0004420	410
CG10038_OG0001436_OG0	183
CG10041_OG0012259_OG0	1
CG10051_OG0007036	1
CG10053_OG0004336	144
CG10055_OG0004329	904
CG10062_OG0007038	101
CG10063_OG0010284	20
CG10064_OG0010282	0
CG10068_OG0004321	504
CG10073_OG0000065_OG2	1
CG10075_OG0010279	1274
CG10077_OG0010277	14897
CG10082_OG0005964	3120
CG10086_OG0001355	54
CG10089_OG0010567	317
CG10098_OG0004320	620
CG10104_OG0006132	0
CG10116_OG0010569	0
CG10126_OG0005023	1756
CG10132_OG0009091	1885
CG10137_OG0009093	861
CG10139_OG0006151	404
CG10140_OG0010573	0
CG10147_OG0010256	288
CG10151_OG0006160	76
CG10154_OG0010575	2
CG10163_OG0010252	0
CG10164_OG0001489	0
CG10165_OG0011781	235
CG10171_OG0010163	350
CG10175_OG0005507	6241
CG10177_OG0001079_OG0	0
CG10184_OG0005509	359
CG10185_OG0005203	160
CG10189_OG0009087	133
CG10194_OG0009085	191
CG10195_OG0003572	251
CG10205_OG0006168	5663
CG10208_OG0005527	699
CG10209_OG0006169	327
CG10211_OG0009505	4874
CG10222_OG0010165	347
CG10226_OG0010249	2528
CG10237_OG0003462	29379
CG1024_OG0004294	294
CG10252_OG0011517	0
CG10254_OG0002565	2641
CG10257_OG0006606	302
CG10264_OG0005208	1
CG10265_OG0006935	41
CG10274_OG0003940	676
CG10280_OG0004257	11
CG10283_OG0001907_OG0	634
CG10286_OG0004292	656
CG10298_OG0004288	1
CG10300_OG0005516	0
CG10301_OG0005515	0
CG10307_OG0005957	1294
CG10311_OG0004972	959
CG10317_OG0004974	0
CG10321_OG0005965	1961
CG10324_OG0004994	237
CG10332_OG0005992	2
CG10333_OG0009507	994
CG10336_OG0009516	63
CG10337_OG0009096	559
CG10338_OG0009517	389
CG10339_OG0006873	531
CG10340_OG0001059_OG0	2274
CG10341_OG0009518	238
CG10343_OG0009520	221
CG10344_OG0007020	82
CG10345_OG0002430_OG0	1594
CG10347_OG0000607_OG0	49
CG10348_OG0003704	90
CG10352_OG0008207	61
CG10353_OG0008206	3107
CG10357_OG0010470	153
CG10359_OG0010469	1044
CG10361_OG0010014	115
CG10362_OG0008202	661
CG10365_OG0005518	1654
CG10366_OG0009102	692
CG10375_OG0005526	352
CG10376_OG0009519	462
CG10383_OG0001909	1925
CG10384_OG0007018	34
CG10405_OG0004983	4
CG10407_OG0005207	16
CG10413_OG0003703_OG0	1581
CG10417_OG0013094	1463
CG10418_OG0010832	154
CG10425_OG0002500	583
CG10428_OG0001263_OG0	256
CG10431_OG0001914	139
CG10433_OG0006904	5858
CG10435_OG0002296_OG0	245
CG10444_OG0007082	618
CG10445_OG0001356	70
CG10459_OG0001605_OG0	0
CG10462_OG0009105	770
CG10463_OG0009108	171
CG10466_OG0012145	71
CG10467_OG0010233	519
CG10469_OG0010232	186
CG10470_OG0009541	459
CG10472_OG0000811_OG0	122
CG10479_OG0010225	185
CG10481_OG0009114	3
CG10483_OG0010221	689
CG10486_OG0010219	0
CG10492_OG0009544	688
CG10494_OG0006908	295
CG10495_OG0009546	143
CG10505_OG0006927	42
CG10508_OG0010314	493
CG10510_OG0003948	1
CG10513_OG0005163	224
CG10514_OG0005162	116
CG10516_OG0009998	273
CG10527_OG0002810_OG0	12669
CG10543_OG0006262	3396
CG10550_OG0000747	11935
CG10555_OG0008527	581
CG10561_OG0009552	1095
CG10565_OG0010321	2484
CG10576_OG0010200	2746
CG10581_OG0010326	13
CG10584_OG0010328	258
CG10587_OG0000094_OG0	0
CG10587_OG0000094_OG1	0
CG10587_OG0000094_OG2	0
CG10589_OG0003950	0
CG10591_OG0010195	2
CG10597_OG0003317	0
CG10598_OG0011740	0
CG10600_OG0009530	2398
CG10602_OG0009532	1947
CG10616_OG0010838	892
CG10621_OG0001911	910
CG10623_OG0001912	396
CG10628_OG0009107	299
CG10631_OG0001241	2399
CG10646_OG0009949	147
CG10654_OG0009947	24
CG10657_OG0009951	10406
CG10660_OG0010840	644
CG10663_OG0010839	205
CG10669_OG0005156	249
CG10674_OG0010603	677
CG10680_OG0003577	9121
CG10681_OG0009950	141
CG10700_OG0011812	0
CG10702_OG0009548	658
CG10710_OG0010908	389
CG10713_OG0010576	58
CG10725_OG0010574	1
CG10730_OG0000951	1
CG10731_OG0006517	343
CG10737_OG0006638	29166
CG10738_OG0010568	60
CG1074_OG0007339	181
CG10747_OG0009127	497
CG10748_OG0011855_OG0	0
CG10749_OG0003913_OG0	0
CG10750_OG0009561	0
CG10752_OG0010150_OG0	0
CG10761_OG0008304	0
CG1077_OG0004263	17
CG10793_OG0003237	1
CG10795_OG0006915	262
CG10799_OG0003081	1787
CG10801_OG0012112	0
CG10802_OG0008133	593
CG10803_OG0008134	1034
CG10804_OG0008132	228
CG10809_OG0010976	225
CG10814_OG0007257	344
CG10822_OG0007072	0
CG10839_OG0009144	0
CG10841_OG0002198_OG0	3
CG10853_OG0003980_OG0	8
CG10859_OG0009209	2
CG10862_OG0002017_OG1	5017
CG10863_OG0010486	3343
CG10863_OG0012194_OG0	27
CG10864_OG0005043	246
CG10866_OG0010485	233
CG10874_OG0003457	652
CG10877_OG0002385_OG0	11
CG10887_OG0002183_OG0	1
CG10898_OG0002547	273
CG1090_OG0003105_OG0	457
CG10903_OG0002293_OG0	131
CG10904_OG0011634	69
CG10907_OG0001984_OG0	184
CG10909_OG0005022	0
CG10910_OG0006092	0
CG10911_OG0006095	13
CG10912_OG0000471	4
CG10914_OG0006109	172
CG10919_OG0001352	1
CG1092_OG0001161_OG0	0
CG10920_OG0007959	0
CG10927_OG0006710	93
CG10931_OG0006071	0
CG10932_OG0007954	1383
CG10934_OG0002756_OG0	1
CG10939_OG0005908	5664
CG10947_OG0009415	2605
CG10948_OG0009927	656
CG10949_OG0009416	113
CG10950_OG0012279	0
CG10958_OG0001743	144
CG10959_OG0008299	58
CG10962_OG0007748	249
CG10970_OG0003173	37
CG10973_OG0012539	471
CG10979_OG0004244	738
CG10984_OG0009934	290
CG10996_OG0008249	0
CG11000_OG0004245	55
CG11007_OG0003037	306
CG11018_OG0007064	0
CG11029_OG0001270	7
CG1103_OG0003103_OG0	118
CG11030_OG0003728	260
CG11034_OG0001268	491
CG11035_OG0002292_OG0	349
CG11041_OG0001654	35
CG11044_OG0007073	1779
CG1105_OG0004314	2502
CG11050_OG0009604	3486
CG11060_OG0006765	0
CG11068_OG0011716	25
CG11069_OG0004655	872
CG11076_OG0001759	113
CG11077_OG0000549_OG0	210
CG11085_OG0008456	10
CG11089_OG0004653	850
CG11095_OG0003249	174
CG11099_OG0007074	911
CG11103_OG0003250	287
CG11106_OG0012330	0
CG11109_OG0001964	96
CG11110_OG0006619	375
CG11123_OG0006752	307
CG11125_OG0006747	147
CG11127_OG0006744	242
CG1113_OG0004171	5
CG11131_OG0001957_OG0	1
CG11134_OG0003251	262
CG11141_OG0006745	726
CG11145_OG0006754	0
CG11147_OG0003729	9720
CG11149_OG0003730	3
CG11151_OG0008256	3410
CG11159_OG0006283	0
CG1116_OG0004164	363
CG11162_OG0008263	12
CG11168_OG0004657	1508
CG11170_OG0006462	86
CG11178_OG0003327	546
CG11180_OG0006625	339
CG11191_OG0007189	363
CG11192_OG0007095	0
CG11200_OG0007088	1258
CG11211_OG0012938	34532
CG11226_OG0012166_OG0	0
CG11227_OG0007505	0
CG1124_OG0002090	5686
CG11241_OG0003815_OG0	354
CG11247_OG0009861	199
CG11248_OG0003830_OG0	162
CG11249_OG0009864	10
CG11251_OG0001998	0
CG11257_OG0007039	204
CG11263_OG0001789	47
CG11267_OG0011856	921
CG11269_OG0006458	1
CG11275_OG0002906	3800
CG11279_OG0003924_OG0	123
CG11286_OG0004361	0
CG1129_OG0002085	286
CG11291_OG0003029	0
CG11294_OG0007761	2
CG11298_OG0007031	0
CG11309_OG0010303	1468
CG11317_OG0012026	79
CG11318_OG0000756	40
CG11319_OG0009603	441
CG11327_OG0009628	1
CG11333_OG0002657_OG0	1
CG11334_OG0005804	1073
CG11342_OG0011920	10
CG11345_OG0011138	0
CG11349_OG0011131	0
CG11353_OG0011127	48
CG11356_OG0008477	5
CG11357_OG0011126	390
CG1136_OG0010499	2210
CG11367_OG0000806_OG0	162
CG11369_OG0011699	0
CG1137_OG0004303	0
CG11370_OG0003817_OG0	27
CG11377_OG0008723	595
CG11378_OG0007395	1419
CG11379_OG0007397	0
CG11380_OG0007400	14
CG11381_OG0007402	0
CG11382_OG0007404	1
CG11384_OG0007396	0
CG1139_OG0004077	315
CG11391_OG0001026_OG0	1726
CG11396_OG0010345	530
CG11398_OG0007405	108
CG11403_OG0007406	46
CG11404_OG0012169	27
CG11406_OG0006889	7
CG11409_OG0007766	17
CG11413_OG0011575	91
CG11414_OG0006019	2280
CG11417_OG0007590	226
CG1142_OG0012974	174
CG11425_OG0009823	765
CG11426_OG0009824	9154
CG1143_OG0011104	1001
CG11436_OG0003200	119
CG11437_OG0009825	157
CG11438_OG0009826	610
CG11447_OG0004515	98
CG11449_OG0000981_OG1	6
CG11453_OG0001027_OG0	22
CG11454_OG0001792	223
CG11456_OG0003951	105
CG11459_OG0000135_OG1	109
CG1146_OG0011093	4609
CG11470_OG0000857	0
CG11474_OG0005934	1042
CG11475_OG0005935	7
CG11498_OG0001515	61
CG11504_OG0002630	302
CG11523_OG0009832	195
CG11529_OG0010828	476
CG11537_OG0010640	1991
CG11550_OG0002660	3175
CG11560_OG0010817	162
CG11562_OG0008742	89
CG11563_OG0002662	361
CG11566_OG0007496	1
CG11570_OG0004027	0
CG11581_OG0008240	0
CG11583_OG0010538	385
CG11584_OG0008239	0
CG11585_OG0012335	0
CG11586_OG0010534	313
CG11590_OG0001741	487
CG11593_OG0010497	562
CG11594_OG0010492	1312
CG11596_OG0007629	339
CG11601_OG0008739	436
CG11608_OG0000142_OG0	69
CG1161_OG0004180	2639
CG11617_OG0008731	363
CG11619_OG0003864_OG0	0
CG11626_OG0011450	3
CG11629_OG0003739	0
CG11630_OG0009580	0
CG11634_OG0009583	0
CG11635_OG0007156	1
CG11638_OG0007387	56
CG11655_OG0001745_OG0	893
CG11656_OG0005013	0
CG11658_OG0010025	1050
CG11663_OG0012087	0
CG11664_OG0011395	0
CG11666_OG0012316	0
CG11668_OG0002452	602
CG11670_OG0005008	92
CG11672_OG0004805	1
CG11674_OG0008231	1720
CG11679_OG0008511	299
CG11686_OG0002448_OG0	85
CG11693_OG0004810	1
CG11694_OG0000225_OG0	0
CG11694_OG0000225_OG1	0
CG11695_OG0007879	328
CG11696_OG0007880	440
CG11698_OG0002319_OG0	0
CG11699_OG0007882	1660
CG11703_OG0002165_OG0	0
CG11710_OG0001691_OG0	440
CG1172_OG0004189	493
CG11722_OG0001391	350
CG11723_OG0003571	223
CG11726_OG0010048	0
CG11737_OG0001419_OG0	440
CG11741_OG0001420_OG0	1
CG11752_OG0007995	2968
CG11755_OG0000851	83
CG11756_OG0007997	0
CG11760_OG0004826	199
CG11768_OG0004832	219
CG11771_OG0005200	2619
CG11777_OG0006309	73
CG11779_OG0004481	1418
CG11786_OG0012799	0
CG11788_OG0007083	48
CG11790_OG0005187	1807
CG11791_OG0012008	2168
CG11807_OG0003009_OG0	829
CG11808_OG0006841	55
CG11811_OG0004058	356
CG11816_OG0008636	0
CG11835_OG0000264_OG0	9523
CG11835_OG0000264_OG1	2542
CG11837_OG0005082	168
CG11841_OG0005083	2555
CG11842_OG0000856_OG1	923
CG11843_OG0011490	140
CG11852_OG0002502_OG0	114
CG11854_OG0005171	193
CG11857_OG0005167	1556
CG11858_OG0005166	204
CG11878_OG0000055_OG0	0
CG11878_OG0000055_OG1	64
CG11878_OG0000055_OG2	442
CG11882_OG0005094	73
CG11883_OG0006313	1574
CG11885_OG0003355	107
CG11892_OG0005161	43
CG11893_OG0000039_OG2	599
CG11899_OG0005100	1835
CG11902_OG0005155	125
CG11906_OG0001618	232
CG11911_OG0008747	1
CG11912_OG0008746	0
CG11920_OG0005183	164
CG11927_OG0003556	904
CG11929_OG0011773	0
CG11961_OG0001155_OG0	37
CG11964_OG0004848	300
CG11970_OG0004849	1207
CG11975_OG0004850	800
CG11977_OG0012457_OG0	0
CG11980_OG0002337	288
CG11983_OG0004852	20
CG11986_OG0004855	23
CG11997_OG0004862	8
CG11999_OG0004179	1223
CG12003_OG0004112	0
CG12004_OG0011286	2410
CG12009_OG0010662	0
CG12010_OG0010671	135
CG12011_OG0011025	0
CG12012_OG0010672	671
CG12016_OG0010666	836
CG12017_OG0010661	0
CG12020_OG0011042	1
CG12024_OG0011050	767
CG12025_OG0011053	1060
CG12035_OG0011029	2
CG12038_OG0011331	58
CG12054_OG0000497	2219
CG12056_OG0003138	690
CG12057_OG0003139	0
CG12061_OG0000938_OG0	0
CG12065_OG0007412	5257
CG12069_OG0001519	1
CG12071_OG0011553	258
CG12071_OG0013484	248
CG12075_OG0007754	6863
CG1208_OG0004248	766
CG12081_OG0007411	512
CG12084_OG0011296	1350
CG12091_OG0011293	4732
CG12093_OG0011111	1117
CG12096_OG0008559	435
CG12099_OG0011289	6588
CG12104_OG0011284	346
CG12105_OG0004111	789
CG12106_OG0007586	132
CG12107_OG0006719	215
CG12111_OG0007413	9
CG12112_OG0012598_OG0	147
CG12115_OG0007587	0
CG12116_OG0008625	369
CG12118_OG0007585	2972
CG12121_OG0007579	3065
CG12123_OG0003325	168
CG12128_OG0002879	243
CG12129_OG0002878	469
CG1213_OG0002105	1539
CG12134_OG0006319	131
CG12147_OG0004192	0
CG12155_OG0003210	681
CG12159_OG0002860	413
CG12164_OG0006760	6
CG12170_OG0002098	1013
CG12171_OG0004222	321
CG12173_OG0004172	163
CG12177_OG0008262	1078
CG1218_OG0002103	246
CG12182_OG0011099	181
CG12194_OG0008975	377
CG12204_OG0001687	101
CG12206_OG0008131	44
CG12209_OG0002818	3
CG12213_OG0002418	980
CG12219_OG0007713	385
CG12224_OG0000651_OG1	2619
CG12231_OG0003119	0
CG12236_OG0008414	445
CG12237_OG0007424	1167
CG12239_OG0001754	67
CG12241_OG0001396	352
CG12253_OG0011818	58
CG12256_OG0004947	1
CG12259_OG0005539	431
CG12268_OG0005336	721
CG1227_OG0004337	267
CG12278_OG0004413	1
CG12279_OG0004445	348
CG12288_OG0009457	56
CG12289_OG0010046	0
CG12290_OG0002618	1929
CG12299_OG0009634	138
CG12301_OG0001981	398
CG12307_OG0009694	0
CG1231_OG0011372	78
CG12316_OG0009955	665
CG12320_OG0005053	42
CG12321_OG0001064_OG0	354
CG12325_OG0002854	397
CG1233_OG0011370	1378
CG1234_OG0004335	413
CG12341_OG0002848	219
CG12343_OG0002853	386
CG12344_OG0002855	543
CG12355_OG0012373	37
CG1236_OG0002100	570
CG12362_OG0000821_OG0	0
CG12374_OG0007223	5
CG12375_OG0009777	779
CG12379_OG0008514	54
CG12384_OG0006229	2894
CG1239_OG0004237	91
CG12395_OG0001736	0
CG12398_OG0008359	2
CG12402_OG0002224_OG0	16
CG12420_OG0002594_OG0	1
CG12426_OG0005340	0
CG12438_OG0003802	0
CG12439_OG0009296	0
CG12446_OG0001786_OG0	0
CG12448_OG0009145	2
CG1246_OG0011105	15
CG12464_OG0011955	0
CG12470_OG0007846	0
CG12479_OG0008243	0
CG12480_OG0008242	2
CG12481_OG0008237	0
CG12490_OG0000233_OG1	1
CG12496_OG0007599	1
CG12498_OG0008105	0
CG12499_OG0002285_OG0	224
CG12502_OG0011339	60
CG12507_OG0008176	2
CG12511_OG0009568	0
CG12516_OG0005410	0
CG12517_OG0009649	0
CG12520_OG0010149	139
CG12521_OG0012944	0
CG12531_OG0008272	131
CG12535_OG0008128	20
CG12539_OG0008363	2
CG12540_OG0008220	0
CG12541_OG0007825	418
CG12560_OG0012234	492
CG12567_OG0012740	634
CG12576_OG0001784_OG0	3861
CG12581_OG0001679_OG0	290
CG12589_OG0011424	0
CG12590_OG0011977	0
CG12594_OG0005596	86
CG12607_OG0011139	17
CG12609_OG0008677	0
CG12617_OG0003653	0
CG12620_OG0009462	0
CG12637_OG0008050	0
CG12643_OG0007518	132
CG1265_OG0010531	1369
CG12655_OG0000445_OG2	940
CG12659_OG0007410	90
CG12661_OG0007749	0
CG12662_OG0007747	2
CG12672_OG0007868	8
CG12674_OG0003570	0
CG12679_OG0001731_OG0	0
CG12680_OG0001718	0
CG12682_OG0012323	0
CG12691_OG0007931	0
CG12692_OG0000634_OG0	0
CG12693_OG0012106	2
CG12698_OG0008169	5
CG12699_OG0000230_OG1	0
CG12702_OG0001192	53
CG12708_OG0000271_OG0	0
CG12708_OG0000271_OG0.2	0
CG1271_OG0010635	744
CG12713_OG0003881_OG0	25
CG12716_OG0008438	0
CG12723_OG0008557	4
CG12728_OG0000928_OG0	186
CG12729_OG0011725	16
CG1273_OG0010536	38
CG12730_OG0007375	614
CG12744_OG0000893	30
CG12746_OG0004208	1781
CG1275_OG0011072	2397
CG12768_OG0001283_OG0	35
CG12769_OG0007187	136
CG12773_OG0003140	1432
CG12782_OG0012281	0
CG12783_OG0000743_OG0	3
CG12784_OG0005236	0
CG12795_OG0008825	486
CG12811_OG0002240	1413
CG12817_OG0002595_OG0	9
CG12818_OG0004897	203
CG12822_OG0001599	999
CG12825_OG0001130_OG1	16
CG12826_OG0002951	12
CG12828_OG0011622	1
CG12831_OG0011623_OG0	0
CG12836_OG0002963_OG0	28
CG12848_OG0006045	401
CG12849_OG0011577	0
CG12851_OG0005862	246
CG12857_OG0006163	0
CG12860_OG0006154	0
CG12861_OG0006153	0
CG12862_OG0011585_OG0	0
CG12863_OG0011584	92
CG12866_OG0002772	0
CG12868_OG0001564	381
CG12869_OG0006145	336
CG12869_OG0006146	76
CG12877_OG0001472_OG0	679
CG1288_OG0001350	1
CG12880_OG0005345	18
CG12883_OG0001474	113
CG12885_OG0001477	501
CG12895_OG0006308	552
CG12909_OG0002821	133
CG12910_OG0006305	55
CG12911_OG0006304	2
CG12914_OG0002819	0
CG12917_OG0002815	0
CG12920_OG0006291	0
CG12926_OG0006349	194
CG12929_OG0006357	27
CG12934_OG0006315	6
CG12935_OG0002846	177
CG12942_OG0001596_OG0	159
CG12945_OG0004570	1004
CG12947_OG0004568	41
CG12948_OG0004558	163
CG12963_OG0001641_OG0	0
CG12964_OG0002996_OG0	21
CG12970_OG0006808	76
CG12971_OG0010294	2
CG12974_OG0010307	49
CG12983_OG0010332	0
CG12984_OG0003949	1
CG12985_OG0000915	3
CG12986_OG0011685	0
CG1299_OG0000523_OG0	8168
CG12990_OG0007696	1
CG12991_OG0007703	1828
CG12992_OG0011688	6
CG12994_OG0007707	12
CG12995_OG0008599	0
CG12998_OG0011739	3
CG13000_OG0011738	0
CG13001_OG0008580	189
CG13002_OG0008577	20
CG13003_OG0008572	417
CG13004_OG0008570	206
CG13005_OG0008567	57
CG13008_OG0008305	1
CG13010_OG0003260	12
CG13012_OG0008317	627
CG13014_OG0008547	525
CG13016_OG0006536	161
CG13018_OG0006537	91
CG13021_OG0003241	0
CG13022_OG0010698	1
CG13023_OG0010699	0
CG13024_OG0010708	399
CG13026_OG0010716	424
CG13028_OG0004010	2
CG13031_OG0012200	183
CG13032_OG0004014_OG0	0
CG13033_OG0010736	1
CG13038_OG0010761	1
CG13039_OG0010762	0
CG1304_OG0000265_OG0	0
CG1304_OG0000265_OG1	0
CG13040_OG0010763	0
CG13041_OG0000280_OG0	1
CG13041_OG0000280_OG0.2	2
CG13042_OG0010767	1
CG13043_OG0000281_OG0	0
CG13043_OG0000281_OG1	1
CG13044_OG0010768	1
CG13045_OG0000814	0
CG13046_OG0010771	0
CG13047_OG0010772	0
CG13048_OG0010773	0
CG13049_OG0010774	0
CG13051_OG0011898	7
CG13053_OG0010778	0
CG13054_OG0010779	6
CG13055_OG0010780	2
CG13056_OG0010757	0
CG13058_OG0004021	0
CG13059_OG0010764	0
CG13062_OG0010766	0
CG13064_OG0010775	0
CG13065_OG0010776	3
CG13066_OG0012201	0
CG13068_OG0002030_OG1	2
CG13069_OG0004022	1
CG1307_OG0004308	824
CG13070_OG0012202	0
CG13071_OG0011899	0
CG13073_OG0012731_OG0	23
CG13074_OG0010797	78
CG13075_OG0000216_OG0	0
CG13075_OG0000216_OG1	1
CG13077_OG0009097	709
CG13078_OG0003575_OG0	0
CG13081_OG0003574	0
CG13082_OG0009094	20
CG13083_OG0009084	1
CG13084_OG0009083	1
CG13085_OG0001922	39
CG13086_OG0003709	537
CG13088_OG0001266	187
CG1309_OG0010533	2723
CG13096_OG0003720	555
CG13097_OG0001923	379
CG13101_OG0009304	1070
CG13102_OG0009298	25
CG13108_OG0009295	54
CG13110_OG0011792	0
CG13113_OG0001247_OG0	0
CG13114_OG0009279	0
CG13116_OG0001878	1632
CG13123_OG0001877	54
CG13124_OG0003502	19994
CG13126_OG0003515	101
CG13127_OG0001844	0
CG13131_OG0000790_OG0	0
CG13133_OG0003525	326
CG1314_OG0011674	0
CG13144_OG0009363	103
CG13148_OG0007214	3
CG13151_OG0006215	444
CG13154_OG0006206	6
CG13155_OG0006196	99
CG13157_OG0002779	0
CG1316_OG0000430_OG0	0
CG13168_OG0006184	3
CG1317_OG0011084	5301
CG13170_OG0006182	0
CG13171_OG0006180	0
CG13177_OG0012831	18
CG13185_OG0002928	759
CG13186_OG0006594	0
CG13192_OG0006567	132
CG13193_OG0006565	1
CG13196_OG0006560	9
CG13197_OG0006563	733
CG13202_OG0001123_OG0	0
CG13203_OG0006235	17
CG13204_OG0006233	193
CG13215_OG0002793_OG0	31
CG13216_OG0001568_OG0	0
CG13218_OG0002791_OG0	4
CG13220_OG0001573_OG0	1733
CG13223_OG0001571_OG0	0
CG13226_OG0002794_OG0	85
CG13227_OG0006218_OG0	2
CG13228_OG0011587_OG0	0
CG13229_OG0002786_OG0	257
CG13229_OG0002787_OG0	1136
CG13231_OG0006217	1
CG13239_OG0009815	0
CG1324_OG0007509	0
CG13243_OG0009147	0
CG13247_OG0010378	3
CG13248_OG0010371	153
CG13250_OG0011870	4
CG13251_OG0010355	88
CG13252_OG0003952	543
CG13258_OG0009399	1
CG13272_OG0008882	0
CG13280_OG0008881	6
CG13282_OG0008887	243
CG13285_OG0010583	127
CG13287_OG0010216	0
CG13288_OG0010220	0
CG13293_OG0003937	101
CG13295_OG0010231	1055
CG13297_OG0010242	3
CG13299_OG0011864	1
CG13300_OG0003943	57
CG13305_OG0011196	16
CG13306_OG0011204	317
CG13308_OG0004102	0
CG13309_OG0011211	0
CG13310_OG0011207	50
CG13312_OG0011210	1
CG13313_OG0004105_OG0	2
CG13314_OG0011224	6
CG13315_OG0011237	2715
CG13318_OG0004834	2570
CG13319_OG0006667	144
CG13321_OG0006673	11
CG13326_OG0006545	2
CG13330_OG0007271	1
CG13331_OG0007273	29
CG13332_OG0007274	57
CG13334_OG0007281	0
CG13337_OG0011662	11
CG13339_OG0007296	138
CG13344_OG0007304	251
CG13358_OG0007351	1
CG13359_OG0012499	1
CG13360_OG0010145	949
CG13361_OG0003189	0
CG13362_OG0007862	0
CG13364_OG0001174_OG0	755
CG13365_OG0007831	546
CG13367_OG0003188_OG0	266
CG13369_OG0003181	1184
CG13375_OG0007847	34
CG13377_OG0007849	2173
CG13380_OG0010135	0
CG13384_OG0003473	985
CG13385_OG0012520	0
CG13386_OG0003471	84
CG1339_OG0006721	0
CG13390_OG0003479	217
CG13392_OG0003476	208
CG13397_OG0003469	68
CG13398_OG0003468	402
CG13403_OG0008236	1
CG13404_OG0008224	63
CG13405_OG0011376	1
CG13407_OG0004768	0
CG13408_OG0004770	46
CG13409_OG0004775	305
CG13423_OG0007099	5
CG13426_OG0011654	0
CG13427_OG0003049	0
CG13428_OG0007100	748
CG13430_OG0001658	258
CG13436_OG0006622	12
CG13437_OG0006285	77
CG13438_OG0006243	0
CG1344_OG0012226	179
CG13442_OG0006244	0
CG13443_OG0006248	0
CG13445_OG0003880	0
CG13449_OG0009980	12
CG13454_OG0003875_OG0	0
CG13455_OG0009966	0
CG13457_OG0001288	1
CG13458_OG0004037	63
CG13460_OG0010841	0
CG13465_OG0000343_OG0	0
CG13471_OG0004048	0
CG13473_OG0010860	0
CG13474_OG0004049	0
CG13476_OG0012898	0
CG13481_OG0000339_OG0	0
CG13481_OG0000339_OG1	0
CG13484_OG0010886	115
CG13488_OG0001544_OG1	0
CG13492_OG0005946	1
CG13501_OG0005936	0
CG13502_OG0005931	50
CG13502_OG0012991	1
CG13506_OG0007028	3522
CG13510_OG0006998	297
CG13511_OG0006997	0
CG13516_OG0006995	212
CG13526_OG0006986	1
CG13527_OG0006984	0
CG13531_OG0006978	2062
CG13532_OG0006975	78
CG13538_OG0005981	0
CG13539_OG0012044	0
CG1354_OG0007555	5215
CG13541_OG0012280	0
CG13544_OG0005976	0
CG13545_OG0012580	0
CG13551_OG0000540_OG1	1646
CG13551_OG0012048	1426
CG13557_OG0012477	0
CG13558_OG0001556	0
CG13559_OG0012047	37
CG13561_OG0011643	5
CG13562_OG0011631	29
CG13575_OG0006892	33
CG13577_OG0001150_OG0	0
CG13578_OG0006898	283
CG13579_OG0006013	9
CG1358_OG0006724	1429
CG13581_OG0002746	0
CG13585_OG0011574	1490
CG13587_OG0006025	187
CG13594_OG0006033	49
CG13599_OG0005537	14
CG1360_OG0006725	93
CG13601_OG0005534	358
CG13603_OG0005332	1391
CG13605_OG0005319	815
CG13606_OG0005306	183
CG13607_OG0005318	886
CG13609_OG0012982	60
CG13613_OG0005278	0
CG13614_OG0002525_OG0	0
CG13615_OG0002524	0
CG13616_OG0005272	0
CG13618_OG0005267	212
CG13622_OG0005268	9
CG13623_OG0005265	618
CG13625_OG0004618	416
CG13627_OG0004629	6
CG13630_OG0004630	873
CG13631_OG0004635	1400
CG13634_OG0004637	1
CG13641_OG0004650	227
CG13643_OG0002274	147
CG13653_OG0002504	0
CG13654_OG0005174	257
CG13663_OG0011496	204
CG13667_OG0004090_OG0	183
CG13670_OG0011168	0
CG13671_OG0004086_OG0	482
CG13675_OG0000560_OG2	0
CG13676_OG0003984	197
CG13678_OG0000129_OG3	12
CG1368_OG0008241	627
CG13685_OG0010463	97
CG13689_OG0008772	94
CG13690_OG0008752	25
CG13692_OG0008754	0
CG13698_OG0010125	838
CG13699_OG0003907_OG0	1
CG13705_OG0010610	98
CG13707_OG0010613	167
CG13708_OG0010614	7
CG1371_OG0006292	1799
CG13711_OG0010618	0
CG13712_OG0010619	0
CG13713_OG0010620	1
CG13716_OG0010627	8
CG13720_OG0004084	0
CG13721_OG0012208	1
CG13722_OG0011130	219
CG13723_OG0010915	0
CG13724_OG0010917	0
CG13725_OG0010918	0
CG13727_OG0004055	12
CG13728_OG0010923	0
CG13731_OG0011910	6
CG13733_OG0010089	0
CG13738_OG0011907	14
CG13739_OG0002891	34
CG13743_OG0006405	166
CG13744_OG0006409	0
CG13747_OG0006408	0
CG13748_OG0006626	17
CG13751_OG0001660_OG0	340
CG13760_OG0007606	488
CG13766_OG0009602	116
CG13771_OG0009612	0
CG13775_OG0003750_OG0	144
CG13784_OG0000956_OG0	752
CG13786_OG0003631	13
CG13796_OG0001883_OG0	965
CG13801_OG0000219_OG0	0
CG13801_OG0000219_OG1	0
CG13806_OG0011077	9
CG13807_OG0011075	157
CG13810_OG0011066	0
CG13813_OG0010189	976
CG13829_OG0011464	0
CG13833_OG0004687	355
CG13837_OG0002276	1
CG13838_OG0011993	0
CG13841_OG0004694	285
CG13842_OG0004706	18
CG13847_OG0004737	0
CG13850_OG0004743	773
CG13855_OG0004744	12
CG13856_OG0004745	535
CG13857_OG0004746	3
CG13862_OG0004760	0
CG13868_OG0007089	7949
CG13868_OG0013578	1535
CG13869_OG0007075	3
CG1387_OG0008528	0
CG13870_OG0007093	3
CG13871_OG0003047	8
CG13872_OG0007071	0
CG13875_OG0011381	160
CG13876_OG0001334_OG0	253
CG13877_OG0011937	735
CG13884_OG0000403_OG0	2
CG13887_OG0011343	4398
CG13891_OG0002060	0
CG13893_OG0011360	2252
CG13894_OG0004129	131
CG13895_OG0004128	395
CG13901_OG0011344	217
CG13907_OG0011337	5009
CG13912_OG0011325	283
CG13917_OG0011285	5701
CG13919_OG0011274	85
CG13920_OG0011271	2370
CG13921_OG0011032	40
CG13924_OG0011054	18
CG13926_OG0011282	234
CG13928_OG0011279	872
CG13930_OG0011024	17
CG13931_OG0004073	1
CG13933_OG0011036	1371
CG13937_OG0011056	968
CG13949_OG0003375	26
CG13950_OG0003376	157
CG13954_OG0006374	40
CG13955_OG0002890_OG0	10
CG13962_OG0012240	2
CG13970_OG0009133_OG0	0
CG13972_OG0005361	4
CG13983_OG0002696	23
CG13991_OG0000661_OG1	0
CG13992_OG0002070_OG0	0
CG13994_OG0011942	442
CG13995_OG0000538_OG0	1
CG13999_OG0000662_OG0	10
CG14005_OG0001926	219
CG14006_OG0001927	0
CG14007_OG0009567	12
CG14011_OG0003731	1
CG14013_OG0003734	5
CG14014_OG0009443	0
CG14015_OG0009446	49
CG14017_OG0003733	0
CG14020_OG0003686	37
CG14022_OG0008831	759
CG14024_OG0003410_OG0	69
CG14034_OG0008836	77
CG14036_OG0008842	0
CG14042_OG0001816	48
CG14043_OG0003425	425
CG14044_OG0008964	81
CG14050_OG0000684	4
CG14052_OG0007777	1
CG14053_OG0012099	1
[truncated: 9,910 more rows]
