# Supplementary material for: Evolution of chemosensory tissues and cells across ecologically diverse Drosophilids
Source: Nat Commun. 2024 Feb 5;15:1047. doi: 10.1038/s41467-023-44558-4 (PMC10844241; doi:10.1038/s41467-023-44558-4)
Supplement: Supplementary file 18 — Supplementary Data 15 [file 41467_2023_44558_MOESM18_ESM.zip › all_count_tables_renamed/SUZA10LEG_counts_trim_genes_FBids_1_1_sorted.txt]

128up_OG0006588	484
14-3-3epsilon_OG0002478	3535
14-3-3epsilon_OG0001126_OG1	12701
140up_OG0004534	274
18w_OG0003044	1083
26-29-p_OG0010897	3030
2mit_OG0000576_OG0	22
5-HT1A_OG0006644	34
5-HT1B_OG0006647	54
5-HT2A_OG0000287_OG0	1
5-HT2B_OG0011472	37
5-HT7_OG0005777	41
5PtaseI_OG0005188	621
7B2_OG0004187	460
a_OG0006460	330
a10_OG0010691	11
a5_OG0009037	3
a6_OG0007651	155
AANATL2_OG0003640	52
AANATL4_OG0000091_OG1	0
AANATL7_OG0007605	26
Aasdh_OG0001831	66
Aatf_OG0001947	136
aay_OG0011265	1905
ab_OG0009683	176
ab_OG0009684	35
ABCB7_OG0011281	1089
Pmp70_OG0003257	1823
Abd-B_OG0005000	0
Abi_OG0002227_OG0	381
Abl_OG0010722	1755
abo_OG0009656	228
Abp1_OG0010565	345
abs_OG0003097	409
ac_OG0007843	0
Ac13E_OG0008321	819
Ac3_OG0009573	130
Ac78C_OG0010320	13
Acam_OG0000252_OG0	0
Acam_OG0000252_OG1	0
Acam_OG0005131	0
CG9149_OG0011313	599
Acbp1_OG0009246	382
Acbp2_OG0010415	506
Acbp4_OG0000311_OG0	0
Acbp4_OG0000311_OG1	0
Acbp6_OG0010414	25
ACC_OG0007193	4899
AcCoAS_OG0000812	3315
Ace_OG0000652_OG0	23
Acer_OG0000953_OG0	836
Acer_OG0003808	2497
Acf_OG0002671	421
Achl_OG0002770	83
acj6_OG0008333	1
acj6_OG0008334	9
Ack_OG0010507	1862
Ack-like_OG0006546	345
Acn_OG0009540	1695
CG5009_OG0006075	3125
Acox57D-d_OG0006913	163
Acox57D-p_OG0001151	858
Acp1_OG0009317	39474
Acp32CD_OG0009664	1
Acp65Aa_OG0003939	26
Acph-1_OG0001513	112
CG12512_OG0008829	963
CG18155_OG0007972	18
Acsl_OG0007133	5885
Act42A_OG0000022_OG0	11710
Act42A_OG0000022_OG1	1491485
Act42A_OG0000022_OG3	50170
Act42A_OG0000022_OG4	68630
Act42A_OG0000022_OG5	105
Actn_OG0003148_OG0	164290
Actn3_OG0011403_OG0	0
ACXB_OG0000046_OG0	0
ACXB_OG0000046_OG1	0
ACXB_OG0000046_OG2	0
ACXB_OG0000046_OG2.2	0
ACXD_OG0004078_OG0	0
Acyp_OG0009408	0
Acyp2_OG0011498	731
Ada_OG0002342	61
Ada1-2_OG0003777_OG0	148
Ada2a_OG0005051	35
Ada2b_OG0004799	103
Ada3_OG0007872	287
AdamTS-A_OG0005247	3142
AdamTS-A_OG0012010	64
AdamTS-B_OG0008089	2983
Adar_OG0007649	975
Adat1_OG0003596	53
Adck1_OG0006032	425
Adck5_OG0010063	338
ADD1_OG0006579	454
Adf1_OG0001636_OG0	154
Adgf-A_OG0001991_OG0	2
Adgf-A_OG0003900	102
Adgf-A2_OG0010109	2
Adgf-B_OG0010108	0
Adgf-C_OG0001030_OG0	131
Adgf-D_OG0002208_OG0	116
Adgf-E_OG0006152	0
Adh_OG0003395_OG0	20
Adi1_OG0010940	436
AdipoR_OG0004727	3553
CG3809_OG0004951	0
AdenoK_OG0003918_OG0	1049
Ady43A_OG0002958	862
AdoR_OG0005733	133
adp_OG0006108	555
AdSS_OG0000854_OG0	8
Aduk_OG0004873	494
Ae2_OG0010984	837
CG6512_OG0010913	4884
aft_OG0006080	393
Afti_OG0005567	277
Ag5r_OG0008212	3
Ag5r2_OG0008213	2
AGBE_OG0007237	5257
AgmNAT_OG0001753	10
ago_OG0010530	1782
AGO1_OG0007307	1595
AGO2_OG0000119_OG0	77
Agpat1_OG0008448	338
Agpat2_OG0003465	207
Agpat3_OG0004018	3021
Agpat4_OG0004019_OG0	165
ADPS_OG0002932	87
agt_OG0001016_OG0	32
Spat_OG0007723	173
Ahcy_OG0001195_OG0	661
AhcyL1_OG0011110	846
AIF_OG0001225	408
AIMP1_OG0007108	519
AIMP2_OG0009977	702
AIMP3_OG0005998	247
Adk1_OG0010829	16327
Adk3_OG0005467	246
Ak6_OG0007201	202
Akap200_OG0000367_OG0	239
Akh_OG0010512	4
AkhR_OG0009627	44
akirin_OG0010441	1029
Akr1B_OG0001292	2566
Akt1_OG0005415	1726
al_OG0008749	90
Aladin_OG0007570	176
AlaRS_OG0003477	1219
AlaRS-m_OG0010596	905
Alas_OG0006853	7185
alc_OG0006389	3620
Ald1_OG0005647	132961
Ald2_OG0005645	3
Aldh_OG0003615	4337
Aldh-III_OG0006742	4493
Aldh7A1_OG0003841_OG0	110
Alg-2_OG0001588_OG0	691
Alg1_OG0002607_OG0	386
Alg10_OG0000709_OG0	122
Alg11_OG0012170	517
CG8412_OG0004562	1406
Alg14_OG0001194_OG0	166
Alg2_OG0010641	524
Alg3_OG0003012	40
Alg3_OG0006966	407
CG5287_OG0001281	218
CG5287_OG0003790	274
Alg9_OG0005173	238
Alh_OG0004317	420
Alh_OG0004319	1992
Alh_OG0011430	176
alien_OG0009301	690
ALiX_OG0005343	532
Alk_OG0006414	2716
CG12179_OG0001176_OG0	63
Alp1_OG0010289	1
Alp10_OG0010194	2
Alp11_OG0008522	0
Alp12_OG0003717	271
Alp13_OG0001034	1710
Alp2_OG0000261_OG0	1
Alp2_OG0000261_OG1	0
Alp4_OG0005779	1903
Alp6_OG0006360	5
Alp7_OG0003030	3
Alp9_OG0003931	1
alph_OG0000083_OG0	0
alph_OG0005113	1897
alpha-Catr_OG0006852	226
alpha-Est1_OG0004357	973
alpha-Est10_OG0004350	661
alpha-Est2_OG0000314	54
alpha-Est3_OG0004356	700
alpha-Est6_OG0004354	0
alpha-Est7_OG0001351	4705
alpha-Est8_OG0004352	3302
alpha-Est9_OG0004351	1780
alpha-Man-Ia_OG0003130	113
alpha-Man-Ia_OG0003131	806
alpha-Man-Ia_OG0001168	535
alpha-Man-Ib_OG0005087	772
alpha-Man-Ic_OG0011549	18
alpha-Man-IIa_OG0004878	1028
alpha-Man-IIb_OG0005229	927
alpha-PheRS_OG0008296	353
alpha-Spec_OG0011040	21054
alpha4GT1_OG0000948	184
alphaCOP_OG0011275	2165
alphaSnap_OG0010384	1870
alphaTub67C_OG0010998	1
Alr_OG0008278	422
alrm_OG0002498	163
Als2_OG0009863	1116
alt_OG0004894	2273
aly_OG0004083	0
Ama_OG0002112	3
Amacr_OG0009433	331
amd_OG0001918	125
Amnionless_OG0008741	97
amon_OG0011540	584
amos_OG0003702_OG0	0
AMPdeam_OG0008245	4227
Amph_OG0007204	7046
AMPKalpha_OG0001698	4482
Amt_OG0004607	23
Amun_OG0008385	1909
amx_OG0007575	128
Amy-p_OG0000157_OG0	635
Amy-p_OG0000157_OG0.2	2
Amyrel_OG0006416	0
ana_OG0006403	8
ana1_OG0002269	85
ana2_OG0007120	75
ana3_OG0006194	67
Ance-2_OG0003658	23
Ance-3_OG0001891_OG0	538
Ance-3_OG0009407	347
Ance-4_OG0006406	195
Ance-5_OG0005870	841
anchor_OG0010100	789
Andorra_OG0011741	0
Ank2_OG0010460	3844
Ankle2_OG0000780	2813
l(2)35Be_OG0003404_OG0	109
anox_OG0007490	1477
Ant2_OG0008041	14
antdh_OG0008007	2577
Antp_OG0002113	278
antr_OG0007227	11
AnxB10_OG0008082	5285
AnxB11_OG0008196	1002
AnxB9_OG0004410	10003
aop_OG0003458	764
aos_OG0010741	854
Aos1_OG0002145_OG0	122
AOX1_OG0005242	3207
AOX2_OG0000143_OG0	2166
AOX2_OG0000143_OG1	26
AOX4_OG0001465	2
ap_OG0005832	1745
AP-1-2beta_OG0008273	1897
AP-1gamma_OG0007680	1712
AP-1mu_OG0005553	1536
AP-1sigma_OG0005334	989
AP-2alpha_OG0008751	1319
AP-2mu_OG0004736	718
AP-2sigma_OG0004385	670
Apc_OG0005387	1382
APC10_OG0005888	97
Apc2_OG0005308	116
APC4_OG0003171_OG0	182
APC7_OG0001703	42
ApepP_OG0000963	318
aph-1_OG0003552_OG0	377
aPKC_OG0006607	189
aPKC_OG0006608	763
aPKC_OG0006609	34
Aplip1_OG0011323	342
apn_OG0002443_OG0	0
apolpp_OG0012638	11860
app_OG0010830	271
APP-BP1_OG0010070	252
Appl_OG0007834	2421
Aprt_OG0004075	90
Aps_OG0010085	1705
apt_OG0002733	434
CG18815_OG0010034	1277
AQP_OG0007242	6951
aqrs_OG0005393	0
aqz_OG0001049_OG1	6119
ara_OG0009939	309
aralar1_OG0001518	1243
Arc1_OG0002768_OG0	4940
Arc2_OG0006127	160
Arc42_OG0001370_OG0	506
Archease_OG0002289_OG0	57
Arf51F_OG0006831	1017
Arf79F_OG0012164	4002
ArfGAP1_OG0010836	511
ArfGAP3_OG0003816_OG0	631
Arfip_OG0005451	221
Arfrp1_OG0007681	122
arg_OG0003183	6
arg_OG0007835	1
Argk_OG0011233	485110
Argk_OG0011925	2235
Argl_OG0009800	446
CG31469_OG0002209_OG0	136
ArgRS_OG0008151	1011
ArgRS-m_OG0004367	246
ari-1_OG0007878	4659
ari-2_OG0003028	1159
Arl1_OG0010003	447
Arl2_OG0004816	276
Arl5_OG0011164	348
Arl6_OG0007042	59
Arl6IP1_OG0004993	388
Arl8_OG0004797	876
arm_OG0007636	4625
armi_OG0002027	72
Arp1_OG0004441	2697
Arp10_OG0007423	711
Arp2_OG0001770	460
Arp3_OG0010555	611
Arp5_OG0001448_OG0	74
Arp53D_OG0011600	1
Arp6_OG0008512	210
Arp8_OG0007614	114
Arpc1_OG0009187	1374
Arpc2_OG0009417	666
Arpc3A_OG0005226	215
Arpc3B_OG0008590	3
Arpc4_OG0008719	891
Arpc5_OG0008957	269
arr_OG0007264	587
Arr1_OG0009490	320
Arr2_OG0004099	1156
Ars2_OG0005840	1619
Art1_OG0004911	431
Art2_OG0008773	8
Art3_OG0004604	114
Art4_OG0004574	113
Art6_OG0004528_OG0	0
Art7_OG0001547_OG0	211
Art8_OG0009662	67
Art9_OG0002219_OG0	0
Arts_OG0000486_OG0	1348
aru_OG0003377	2372
Arv1_OG0013036	40
arx_OG0009914	95
Asap_OG0007180	1403
Asator_OG0002682_OG1	3089
Asciz_OG0010646	170
ase_OG0007840	0
asf1_OG0009889	510
ash1_OG0000982_OG0	83
ash2_OG0004623	618
Ask1_OG0004518	2572
asl_OG0004217	82
AsnRS_OG0003707	739
AsnRS-m_OG0006452	125
AsnS_OG0000992	743
asp_OG0004633	1
Asph_OG0006509	28283
ASPP_OG0006932	1035
CG9572_OG0008488	31629
AspRS_OG0006665	1252
AspRS-m_OG0008886	1141
asrij_OG0006972	530
asRNA:CR31429_OG0002339_OG0	88
asRNA:CR42743_OG0003772_OG0	0
asRNA:CR43299_OG0012338_OG0	0
asRNA:CR43426_OG0012535_OG0	0
asRNA:CR43454_OG0002277_OG0	113
asRNA:CR43463_OG0001607_OG0	88
asRNA:CR43809_OG0003675_OG0	383
asRNA:CR44106_OG0002406_OG0	0
asRNA:CR44169_OG0002969_OG0	6
asRNA:CR44179_OG0001455_OG0	443
asRNA:CR44372_OG0000331_OG0	34
asRNA:CR44372_OG0000331_OG1	4
asRNA:CR44894_OG0012090_OG0	3
asRNA:CR45044_OG0005605_OG0	64
asRNA:CR45195_OG0000203_OG0	1220
asRNA:CR45195_OG0000203_OG1	660
asRNA:CR45350_OG0001645_OG0	613
asRNA:CR45943_OG0010336	253
asRNA:CR46029_OG0000226_OG0	6
asRNA:CR46029_OG0000226_OG1	19
asRNA:CR46139_OG0003106_OG0	10
asRNA:CR46246_OG0011916	0
asRNA:CR46354_OG0002193_OG0	31
asRNA:CR46473_OG0000925_OG0	325
Ass_OG0001346	22
ast_OG0003560	84
AstA_OG0004634	8
AstA-R1_OG0000689	35
AstA-R2_OG0005396	5
AstC_OG0009668	0
AstC-R1_OG0010134	3
AstC-R2_OG0001295_OG0	14
AstCC_OG0009669	0
asun_OG0002419_OG0	48
Asx_OG0006138	1183
Atac1_OG0003748_OG0	22
Atac2_OG0009508	131
Atac3_OG0000828	257
Tat_OG0001330	1222
Ate1_OG0003045	923
Atet_OG0003384	1116
Atf-2_OG0006059	164
Atf3_OG0007763	1569
Atg1_OG0009929	71
Atg1_OG0009931	790
Atg10_OG0001598	23
Atg101_OG0008681	418
Atg12_OG0011904	157
Atg13_OG0004817	878
Atg14_OG0005089	852
Atg16_OG0005703	371
Atg17_OG0004232	3196
Atg18a_OG0011152	1200
Atg18b_OG0001271_OG0	2423
Atg2_OG0011112	2495
Atg3_OG0009922	806
Atg4a_OG0009014	882
Atg4b_OG0005256	449
Atg5_OG0007974	212
Atg6_OG0005323	609
Atg7_OG0006714	264
Atg8a_OG0008043	10695
Atg8b_OG0005571	0
Atg9_OG0006487	1696
atilla_OG0011822	5015
atk_OG0010362	8
atl_OG0001399	10641
atms_OG0004154	1272
ato_OG0004804	0
Atox1_OG0012695	622
ATP6AP2_OG0004869	5797
ATP7_OG0008369	1024
ATP8A_OG0007260	3461
ATP8A_OG0007261	21
Atpalpha_OG0002140	42804
ATPCL_OG0006680	4775
ATPsynB_OG0010987	24835
ATPsynbeta_OG0005823	131825
ATPsynbetaL_OG0001317	1
ATPsynC_OG0005792	62167
ATPsynCF6_OG0005500	11038
ATPsynCF6L_OG0010605	0
ATPsynD_OG0004477	19383
ATPsyndelta_OG0007526	14639
ATPsynE_OG0005568	9388
ATPsynG_OG0009657	10958
ATPsyngamma_OG0005690	24797
ATPsynGL_OG0009315	0
ATPsynO_OG0012619	25311
AttC_OG0000164_OG0	1515
AttC_OG0007258	1651
AttD_OG0004890	0
Atu_OG0002096	1010
Atx-1_OG0012102	53
Atx2_OG0011501	7704
Atxn7_OG0003444	473
aub_OG0000482_OG0	6
aurA_OG0004964	3
aurB_OG0009647	20
aust_OG0001881	0
aux_OG0003096_OG0	961
ave_OG0006159	119
Aven_OG0003291	177
awd_OG0002664	3037
Awh_OG0010478	19
axed_OG0010262	454
Axn_OG0005720	797
axo_OG0003993	388
axo_OG0010625	184
axo_OG0010626	443
axo_OG0010628	58
Axs_OG0008319	1688
Axud1_OG0003447	516
az2_OG0006736	86
azot_OG0000210_OG0	0
azot_OG0000210_OG1	0
b_OG0009189	9744
B-H1_OG0000267_OG0	112
B-H1_OG0000267_OG1	159
B4_OG0009202	2084
B52_OG0001376_OG0	983
b6_OG0007653	10
B9d1_OG0005246	200
B9d2_OG0005830	23
bab1_OG0011327	46
bab1_OG0011328	35
bab2_OG0011326	817
babo_OG0006628	624
babos_OG0007027	849
Bacc_OG0008947	7146
Bace_OG0000801_OG0	0
baf_OG0003792	403
bai_OG0005189	1323
Balat_OG0007229	0
Baldspot_OG0010721	755
ball_OG0001092_OG1	102
bam_OG0005170	3
bap_OG0001358_OG0	0
Bap111_OG0007677	1089
Bap170_OG0000903_OG0	546
Bap55_OG0005900	371
Bap60_OG0008560	623
IMPPP_OG0000305_OG1	3100
barc_OG0010291	662
bark_OG0008784	2016
barr_OG0000425_OG0	137
baz_OG0008596	6414
bb8_OG0005496	0
bbc_OG0007266	3411
CG18067_OG0007098	26205
bbg_OG0010871	640
bbg_OG0010872	1345
BBIP1_OG0004876	170
BBS1_OG0010413	36
BBS4_OG0002785_OG0	206
BBS5_OG0002086	141
BBS8_OG0008755	97
BBS9_OG0006919	489
bbx_OG0008688	4586
bc10_OG0010387_OG0	676
BCAS2_OG0005540	166
bcd_OG0002111_OG0	0
bchs_OG0003722	375
BCL7-like_OG0007566	129
bcn92_OG0007793	146
Bdbt_OG0004400	119
bdg_OG0006805	1764
bdl_OG0003385	2190
Bdp1_OG0009215	196
be_OG0000785	1976
BEAF-32_OG0006164	484
beag_OG0004860	345
beat-Ia_OG0011784	31
beat-Ib_OG0009146	14
beat-Ic_OG0001866_OG0	0
beat-IIa_OG0005482	17
beat-IIb_OG0005481	58
beat-IIIa_OG0009463	15
beat-IIIb_OG0009460	42
beat-IIIc_OG0003687	47
beat-IV_OG0005508	76
beat-Va_OG0005024	4
beat-Vb_OG0005021	11
beat-Vc_OG0001062_OG0	3
beat-VII_OG0011542	10
beat-VII_OG0011544	5
beg_OG0004008	284
bel_OG0001048	4418
Bem46_OG0008920	195
ben_OG0000514_OG0	1136
Best1_OG0002590_OG0	1054
Best2_OG0010251	1317
Best3_OG0009963	0
Best4_OG0000558_OG0	0
Bet1_OG0003845_OG0	165
Bet3_OG0004072	272
beta-PheRS_OG0005298	268
beta-Spec_OG0007697	27841
beta'COP_OG0009212	1568
beta3GalTII_OG0012738	106
beta4GalNAcTA_OG0006521	251
beta4GalNAcTB_OG0002610	206
beta4GalT7_OG0005195	189
betaCOP_OG0008653	2021
betaggt-I_OG0008962	389
betaGlu_OG0002667	453
CG32396_OG0011696	89
Bgb_OG0011276	309
bgcn_OG0001647	93
bgm_OG0009412	845
BHD_OG0010421	272
bi_OG0003201	229
bi_OG0012904	34
BI-1_OG0004087	2350
bib_OG0001843_OG0	16
BicC_OG0009143	83
BicD_OG0009474	2119
CG11873_OG0005086	950
bif_OG0003277	920
bif_OG0012761	272
BigH1_OG0001085_OG0	0
bigmax_OG0005365	269
Bili_OG0002506_OG0	52
bin_OG0010286	0
Bin1_OG0005423	127
bin3_OG0007310	1750
bip1_OG0010560	124
Bka_OG0009250	229
blanks_OG0011885_OG0	0
Blimp-1_OG0010196	2348
Blm_OG0002608	75
Blos1_OG0006148	167
Blos2_OG0010078	93
Blos3_OG0009918	246
Blos4_OG0010933	143
blot_OG0010924	29929
blow_OG0006726	227
blp_OG0005216	753
blw_OG0006982	109994
bma_OG0010967	32
Bmcp_OG0010022	189
bmm_OG0010858	2415
bnb_OG0001206_OG1	1468
CG5059_OG0012191	1259
bnk_OG0005787	2
bnl_OG0004512	17
boca_OG0006727	312
bocks_OG0002575_OG0	135
BOD1_OG0005544	727
boi_OG0007601	696
boi_OG0007603	307
boil_OG0012322	2
bol_OG0011238	6618
boly_OG0007153	0
BomBc1_OG0001623	754
BomBc2_OG0000769_OG0	4778
BomBc3_OG0004769	1260
BomT3_OG0011469	2528
bon_OG0004934	947
bond_OG0004726	78
bonsai_OG0007008	461
Boot_OG0006400	0
bor_OG0004967	335
bora_OG0003911	2
BORCS5_OG0008208	284
BORCS6_OG0011365	127
BORCS7_OG0007103	62
borr_OG0009292	23
boss_OG0005676	240
botv_OG0006642	363
bou_OG0007819	305
bowl_OG0008785	309
BoYb_OG0000400_OG0	5
br_OG0007659	35
br_OG0011928	0
Br140_OG0001629	494
brat_OG0001919	151
Brca2_OG0000883	190
Brd_OG0010852	0
CG7154_OG0009310	797
Brd8_OG0002488	348
Bre1_OG0010209	599
Brf_OG0005483	189
Brf_OG0005485	57
brk_OG0007975	1294
brm_OG0009999	2475
Brms1_OG0008442	530
Bro_OG0011272	0
brp_OG0000499_OG1	460
l(3)72Ab_OG0009997	1528
bru1_OG0009737	11
bru1_OG0009738	212
bru2_OG0009740	447
bru2_OG0011823	8
bru2_OG0012161	54
bru3_OG0010907	61
bru3_OG0011909	10
Bruce_OG0004896	5501
brun_OG0003663	963
brv1_OG0000706_OG0	0
brv2_OG0010919	0
brv3_OG0011666	0
BRWD3_OG0005288	2372
brwl_OG0009277	446
bs_OG0003002	742
bs_OG0006897	328
bsf_OG0001906_OG0	1459
Bsg_OG0009780	8005
Bsg25D_OG0003412_OG0	1639
bsh_OG0009110	1
bsk_OG0012344	846
bt_OG0000537_OG1	1159
BTBD9_OG0000546_OG0	931
BtbVII_OG0011887	2473
btd_OG0007557	186
Btk29A_OG0001838	392
Btk29A_OG0011763	11
btl_OG0002041	114
btn_OG0004719	1
Btnd_OG0008611	4
btsz_OG0001035_OG1	234
btsz_OG0004581	4
btv_OG0003692	156
btv_OG0009487	411
btz_OG0005342	1475
Bub1_OG0001806_OG0	763
Bub3_OG0005120	340
BubR1_OG0000657_OG0	0
Buffy_OG0006561	131
bug_OG0006803	447
Bug22_OG0009372	204
BuGZ_OG0008876	1006
CG8270_OG0010257	437
bun_OG0000556	1884
bun_OG0009749	1646
bur_OG0003683_OG0	1231
Burs_OG0001045_OG0	0
bves_OG0007497	130
bves_OG0007499	95
bw_OG0006000	1
bwa_OG0009122	98
bwa_OG0012525	88
Bx_OG0008666	5
Bx_OG0008667	344
Bx42_OG0007682	1074
by_OG0005550	8039
byn_OG0010803	0
bys_OG0007950	417
c-cup_OG0012143	0
c(3)G_OG0001464_OG0	124
c11.1_OG0007569	2190
c12.1_OG0007568	501
c12.2_OG0007567	1883
C15_OG0002126_OG0	3
C1GalTA_OG0009799	466
C3G_OG0007801	2485
C901_OG0008027	5
ca_OG0005700	3185
Ca-alpha1D_OG0009140	15059
Ca-alpha1T_OG0003323	290
Ca-beta_OG0009681	1531
Ca-Ma2d_OG0009139	3565
CaBP1_OG0008860	1290
cac_OG0000605_OG0	146
cact_OG0009392	10776
cactin_OG0003129	649
cad_OG0009437	0
Cad74A_OG0010922	34
Cad86C_OG0002368	1166
Cad87A_OG0001088_OG0	470
Cad89D_OG0001058_OG0	1
Cad96Ca_OG0011497	515
Cad96Cb_OG0005172	0
Cad99C_OG0005704	700
CadN_OG0000277_OG1	30
Caf1-105_OG0002830	51
Caf1-180_OG0007408	301
Caf1-55_OG0001036	516
cag_OG0001595_OG0	117
CAH1_OG0009192	730
CAH13_OG0002843	0
CAH14_OG0002807	0
CAH15_OG0006256	0
CAH16_OG0000498_OG1	31
CAH2_OG0001000_OG0	1165
CAH3_OG0003177	430
CAH5_OG0005796	6
CAH7_OG0000840	5096
CAH8_OG0004748	1
CAH9_OG0005622	109
CAHbeta_OG0002334	47
cal1_OG0002556_OG0	328
CalpA_OG0003035	2632
CalpB_OG0010971	1864
CalpC_OG0008186	94
Calr_OG0005564	8386
Cals_OG0013279_OG0	965
Calx_OG0002139_OG0	3
Calx_OG0004417	5639
Calx_OG0004418	4941
calypso_OG0006121	256
Cam_OG0012053	12309
CaMKI_OG0012767	1471
CaMKII_OG0013280	10621
Camp_OG0005907	179
Camta_OG0006364	743
Camta_OG0006365	124
can_OG0004061_OG0	0
CanA1_OG0005778	1946
CanB_OG0000231_OG0	111
CanB_OG0000231_OG1	3898
Cand1_OG0009382	1206
CAP_OG0000587_OG0	26924
CAP_OG0012405	2
Cap-D2_OG0005121	126
Cap-D3_OG0009448	35
Cap-G_OG0002924	485
Cap-H2_OG0004906	343
Capa_OG0005712	18
Caper_OG0009347	3762
Capr_OG0010138	1502
caps_OG0010156	1068
caps_OG0010157	806
capt_OG0009025	8220
capu_OG0000612_OG0	172
car_OG0007437	295
CARPA_OG0007960	22
CARPB_OG0007554	23
CarT_OG0009432	3
cas_OG0004236	0
casp_OG0006502	803
cass_OG0009476	2051
Cat_OG0003869	5501
cathD_OG0002862	8613
cato_OG0006491	0
Catsup_OG0009538	906
caup_OG0009938	77
cav_OG0000654	22
caz_OG0003243_OG0	857
cbc_OG0007265	248
Cbl_OG0002051_OG0	3246
CBP_OG0001721	1
CBP_OG0007971	1
Cbp20_OG0005066	228
Cbp53E_OG0006447	1255
Cbp80_OG0007913	343
Cbp80_OG0007915	387
Cbs_OG0003124	298
cbs_OG0007263	201
cbt_OG0008760	2061
Cby_OG0004789	33
Cc2d2a_OG0002702	55
CCAP_OG0011467	1
CCAP-R_OG0000870	4
ccb_OG0012089	1
CCDC151_OG0011900	40
CCDC53_OG0009785	301
Ccdc58_OG0010399	28
Ccdc85_OG0008917	107
CCHa1_OG0004530	44
CCHa1-R_OG0006065	22
CCHa2_OG0002186_OG0	64
CCHa2-R_OG0005836	24
Cchl_OG0004776	4981
CCKLR-17D1_OG0003334	6
CCKLR-17D1_OG0008675	3
CCKLR-17D1_OG0011744	3
CCKLR-17D3_OG0008678	68
Ccm3_OG0005250	789
Ccn_OG0010106	130
Ccn_OG0010107	122
Ccn_OG0012179	64
Ccp84Ab_OG0000178_OG0	27
Ccp84Ac_OG0001349_OG0	1
Ccp84Ae_OG0002110_OG0	0
Ccp84Af_OG0000109_OG0	0
Ccp84Af_OG0000109_OG1	0
Ccp84Af_OG0000109_OG2	1
Ccp84Ag_OG0001348_OG0	0
Ccs_OG0006299	324
CCT1_OG0002281_OG0	614
CCT2_OG0003145	1349
CCT3_OG0004995	2036
CCT4_OG0000979	1824
CCT5_OG0006600	2269
CCT6_OG0008508	1609
CCT7_OG0004839	600
CCT7_OG0004841	244
CCT8_OG0007117	1669
Ccz1_OG0010481	281
cd_OG0004708	1
CD98hc_OG0001357_OG0	1342
Cda4_OG0008701	947
Cda5_OG0008721	2902
Cda9_OG0002707	4
CDase_OG0005749	1717
cdc14_OG0009306	2086
Cdc16_OG0005493	124
Cdc23_OG0009421	116
Cdc27_OG0010426	1115
Cdc2rk_OG0006290	66
Cdc37_OG0011041	1160
Cdc42_OG0008268	885
Cdc45_OG0007388	170
Cdc5_OG0011371	553
CDC50_OG0008483	1584
Cdc6_OG0002054	24
Cdc7_OG0007729	1017
Cdep_OG0002087	1423
Cdep_OG0004159	1342
CdGAPr_OG0009111	3423
cdi_OG0000729	4813
cDIP_OG0004394	496
Cdk1_OG0000555_OG0	3
Cdk12_OG0009875	408
Cdk2_OG0002391	72
CDK2AP1_OG0008015	255
Cdk4_OG0006632	259
Cdk5_OG0002993	456
Cdk5alpha_OG0009389	419
Cdk7_OG0001724	69
Cdk8_OG0010977	47
Cdk9_OG0007009	218
Cdlc2_OG0000234_OG1	0
cdm_OG0002482	1577
Cds_OG0010549	612
Ced-12_OG0009727	603
ced-6_OG0006366	3502
CenB1A_OG0004675	907
CenG1A_OG0003595_OG0	4418
CenG1A_OG0009182	51
Cenp-C_OG0002322	110
Cep135_OG0009952	186
Cep135_OG0009954	188
cep290_OG0004127	75
Cep89_OG0006812	2
Cep97_OG0008778	173
cer_OG0012078	414
Cerk_OG0004182	2194
cert_OG0011161	1150
Cf2_OG0008971	2266
Cfp1_OG0007571	86
CG5789_OG0004615	251
cg_OG0006533	2194
CG10000_OG0005395	0
CG10005_OG0004963	21
CG10011_OG0005399	678
CG10013_OG0002410_OG0	0
CG10019_OG0008786	137
CG10026_OG0009081	258
CG10029_OG0004344	0
CG10031_OG0008792	429
CG10035_OG0004420	553
CG10038_OG0001436_OG0	93
CG10041_OG0012259_OG0	0
CG10051_OG0007036	6
CG10053_OG0004336	104
CG10055_OG0004329	579
CG10062_OG0007038	153
CG10063_OG0010284	7
CG10064_OG0010282	1
CG10068_OG0004321	509
CG10073_OG0000065_OG2	1
CG10075_OG0010279	1196
CG10077_OG0010277	11960
CG10082_OG0005964	3392
CG10086_OG0001355	29
CG10089_OG0010567	305
CG10098_OG0004320	471
CG10104_OG0006132	0
CG10116_OG0010569	0
CG10126_OG0005023	1127
CG10132_OG0009091	4971
CG10137_OG0009093	358
CG10139_OG0006151	266
CG10140_OG0010573	13
CG10147_OG0010256	477
CG10151_OG0006160	70
CG10154_OG0010575	3
CG10163_OG0010252	0
CG10164_OG0001489	0
CG10165_OG0011781	107
CG10171_OG0010163	208
CG10175_OG0005507	1095
CG10177_OG0001079_OG0	0
CG10184_OG0005509	618
CG10185_OG0005203	379
CG10189_OG0009087	64
CG10194_OG0009085	132
CG10195_OG0003572	122
CG10205_OG0006168	2451
CG10208_OG0005527	345
CG10209_OG0006169	176
CG10211_OG0009505	1328
CG10222_OG0010165	265
CG10226_OG0010249	2127
CG10237_OG0003462	16526
CG1024_OG0004294	265
CG10252_OG0011517	0
CG10254_OG0002565	2645
CG10257_OG0006606	115
CG10264_OG0005208	0
CG10265_OG0006935	46
CG10274_OG0003940	413
CG10280_OG0004257	8
CG10283_OG0001907_OG0	316
CG10286_OG0004292	469
CG10298_OG0004288	1
CG10300_OG0005516	0
CG10301_OG0005515	0
CG10307_OG0005957	2931
CG10311_OG0004972	1557
CG10317_OG0004974	0
CG10321_OG0005965	1391
CG10324_OG0004994	208
CG10332_OG0005992	0
CG10333_OG0009507	758
CG10336_OG0009516	43
CG10337_OG0009096	110
CG10338_OG0009517	191
CG10339_OG0006873	732
CG10340_OG0001059_OG0	2115
CG10341_OG0009518	100
CG10343_OG0009520	175
CG10344_OG0007020	36
CG10345_OG0002430_OG0	2233
CG10347_OG0000607_OG0	43
CG10348_OG0003704	313
CG10352_OG0008207	12
CG10353_OG0008206	1482
CG10357_OG0010470	3
CG10359_OG0010469	672
CG10361_OG0010014	118
CG10362_OG0008202	229
CG10365_OG0005518	2288
CG10366_OG0009102	649
CG10375_OG0005526	275
CG10376_OG0009519	270
CG10383_OG0001909	672
CG10384_OG0007018	18
CG10405_OG0004983	3
CG10407_OG0005207	3
CG10413_OG0003703_OG0	710
CG10417_OG0013094	1722
CG10418_OG0010832	86
CG10425_OG0002500	289
CG10428_OG0001263_OG0	434
CG10431_OG0001914	118
CG10433_OG0006904	1247
CG10435_OG0002296_OG0	113
CG10444_OG0007082	267
CG10445_OG0001356	58
CG10459_OG0001605_OG0	0
CG10462_OG0009105	492
CG10463_OG0009108	117
CG10466_OG0012145	77
CG10467_OG0010233	241
CG10469_OG0010232	101
CG10470_OG0009541	290
CG10472_OG0000811_OG0	213
CG10479_OG0010225	207
CG10481_OG0009114	30
CG10483_OG0010221	562
CG10486_OG0010219	0
CG10492_OG0009544	433
CG10494_OG0006908	210
CG10495_OG0009546	100
CG10505_OG0006927	29
CG10508_OG0010314	555
CG10510_OG0003948	0
CG10513_OG0005163	301
CG10514_OG0005162	206
CG10516_OG0009998	123
CG10527_OG0002810_OG0	8974
CG10543_OG0006262	3308
CG10550_OG0000747	2580
CG10555_OG0008527	365
CG10561_OG0009552	1327
CG10565_OG0010321	2760
CG10576_OG0010200	1101
CG10581_OG0010326	3
CG10584_OG0010328	276
CG10587_OG0000094_OG0	0
CG10587_OG0000094_OG1	0
CG10587_OG0000094_OG2	0
CG10589_OG0003950	0
CG10591_OG0010195	0
CG10597_OG0003317	0
CG10598_OG0011740	0
CG10600_OG0009530	1440
CG10602_OG0009532	1633
CG10616_OG0010838	536
CG10621_OG0001911	278
CG10623_OG0001912	341
CG10628_OG0009107	191
CG10631_OG0001241	1377
CG10646_OG0009949	111
CG10654_OG0009947	39
CG10657_OG0009951	296
CG10660_OG0010840	269
CG10663_OG0010839	743
CG10669_OG0005156	176
CG10674_OG0010603	418
CG10680_OG0003577	4464
CG10681_OG0009950	140
CG10700_OG0011812	0
CG10702_OG0009548	448
CG10710_OG0010908	1041
CG10713_OG0010576	153
CG10725_OG0010574	6
CG10730_OG0000951	0
CG10731_OG0006517	522
CG10737_OG0006638	44808
CG10738_OG0010568	38
CG1074_OG0007339	122
CG10747_OG0009127	329
CG10748_OG0011855_OG0	0
CG10749_OG0003913_OG0	0
CG10750_OG0009561	3
CG10752_OG0010150_OG0	0
CG10761_OG0008304	0
CG1077_OG0004263	1
CG10793_OG0003237	0
CG10795_OG0006915	220
CG10799_OG0003081	405
CG10801_OG0012112	0
CG10802_OG0008133	535
CG10803_OG0008134	604
CG10804_OG0008132	143
CG10809_OG0010976	189
CG10814_OG0007257	1
CG10822_OG0007072	0
CG10839_OG0009144	0
CG10841_OG0002198_OG0	1
CG10853_OG0003980_OG0	0
CG10859_OG0009209	3
CG10862_OG0002017_OG1	4634
CG10863_OG0010486	4232
CG10863_OG0012194_OG0	3
CG10864_OG0005043	336
CG10866_OG0010485	207
CG10874_OG0003457	501
CG10877_OG0002385_OG0	2
CG10887_OG0002183_OG0	0
CG10898_OG0002547	270
CG1090_OG0003105_OG0	234
CG10903_OG0002293_OG0	126
CG10904_OG0011634	69
CG10907_OG0001984_OG0	229
CG10909_OG0005022	0
CG10910_OG0006092	1
CG10911_OG0006095	2
CG10912_OG0000471	3
CG10914_OG0006109	95
CG10919_OG0001352	0
CG1092_OG0001161_OG0	0
CG10920_OG0007959	0
CG10927_OG0006710	77
CG10931_OG0006071	0
CG10932_OG0007954	729
CG10934_OG0002756_OG0	6
CG10939_OG0005908	2340
CG10947_OG0009415	6399
CG10948_OG0009927	563
CG10949_OG0009416	88
CG10950_OG0012279	0
CG10958_OG0001743	83
CG10959_OG0008299	48
CG10962_OG0007748	22
CG10970_OG0003173	12
CG10973_OG0012539	394
CG10979_OG0004244	461
CG10984_OG0009934	205
CG10996_OG0008249	0
CG11000_OG0004245	7
CG11007_OG0003037	202
CG11018_OG0007064	0
CG11029_OG0001270	70
CG1103_OG0003103_OG0	111
CG11030_OG0003728	274
CG11034_OG0001268	128
CG11035_OG0002292_OG0	236
CG11041_OG0001654	129
CG11044_OG0007073	4133
CG1105_OG0004314	1550
CG11050_OG0009604	6750
CG11060_OG0006765	0
CG11068_OG0011716	21
CG11069_OG0004655	301
CG11076_OG0001759	85
CG11077_OG0000549_OG0	141
CG11085_OG0008456	4
CG11089_OG0004653	589
CG11095_OG0003249	118
CG11099_OG0007074	1042
CG11103_OG0003250	136
CG11106_OG0012330	0
CG11109_OG0001964	55
CG11110_OG0006619	336
CG11123_OG0006752	264
CG11125_OG0006747	70
CG11127_OG0006744	260
CG1113_OG0004171	10
CG11131_OG0001957_OG0	0
CG11134_OG0003251	145
CG11141_OG0006745	322
CG11145_OG0006754	0
CG11147_OG0003729	8310
CG11149_OG0003730	0
CG11151_OG0008256	1752
CG11159_OG0006283	0
CG1116_OG0004164	225
CG11162_OG0008263	8
CG11168_OG0004657	1506
CG11170_OG0006462	51
CG11178_OG0003327	657
CG11180_OG0006625	221
CG11191_OG0007189	519
CG11192_OG0007095	0
CG11200_OG0007088	1018
CG11211_OG0012938	10
CG11226_OG0012166_OG0	0
CG11227_OG0007505	0
CG1124_OG0002090	1816
CG11241_OG0003815_OG0	70
CG11247_OG0009861	132
CG11248_OG0003830_OG0	207
CG11249_OG0009864	15
CG11251_OG0001998	0
CG11257_OG0007039	151
CG11263_OG0001789	67
CG11267_OG0011856	519
CG11269_OG0006458	0
CG11275_OG0002906	901
CG11279_OG0003924_OG0	175
CG11286_OG0004361	1
CG1129_OG0002085	85
CG11291_OG0003029	8
CG11294_OG0007761	0
CG11298_OG0007031	0
CG11309_OG0010303	863
CG11317_OG0012026	199
CG11318_OG0000756	15
CG11319_OG0009603	190
CG11327_OG0009628	3
CG11333_OG0002657_OG0	0
CG11334_OG0005804	864
CG11342_OG0011920	13
CG11345_OG0011138	2
CG11349_OG0011131	0
CG11353_OG0011127	13
CG11356_OG0008477	5
CG11357_OG0011126	208
CG1136_OG0010499	2228
CG11367_OG0000806_OG0	77
CG11369_OG0011699	0
CG1137_OG0004303	0
CG11370_OG0003817_OG0	7
CG11377_OG0008723	276
CG11378_OG0007395	429
CG11379_OG0007397	0
CG11380_OG0007400	60
CG11381_OG0007402	1
CG11382_OG0007404	1
CG11384_OG0007396	0
CG1139_OG0004077	10
CG11391_OG0001026_OG0	5
CG11396_OG0010345	325
CG11398_OG0007405	72
CG11403_OG0007406	71
CG11404_OG0012169	0
CG11406_OG0006889	20
CG11409_OG0007766	71
CG11413_OG0011575	277
CG11414_OG0006019	2125
CG11417_OG0007590	260
CG1142_OG0012974	150
CG11425_OG0009823	43
CG11426_OG0009824	1585
CG1143_OG0011104	2626
CG11436_OG0003200	74
CG11437_OG0009825	109
CG11438_OG0009826	607
CG11447_OG0004515	68
CG11449_OG0000981_OG1	0
CG11453_OG0001027_OG0	17
CG11454_OG0001792	145
CG11456_OG0003951	75
CG11459_OG0000135_OG1	23
CG1146_OG0011093	17446
CG11470_OG0000857	0
CG11474_OG0005934	891
CG11475_OG0005935	3
CG11498_OG0001515	40
CG11504_OG0002630	327
CG11523_OG0009832	199
CG11529_OG0010828	375
CG11537_OG0010640	1426
CG11550_OG0002660	10
CG11560_OG0010817	165
CG11562_OG0008742	65
CG11563_OG0002662	327
CG11566_OG0007496	2
CG11570_OG0004027	0
CG11581_OG0008240	0
CG11583_OG0010538	302
CG11584_OG0008239	0
CG11585_OG0012335	0
CG11586_OG0010534	280
CG11590_OG0001741	189
CG11593_OG0010497	339
CG11594_OG0010492	843
CG11596_OG0007629	283
CG11601_OG0008739	147
CG11608_OG0000142_OG0	37
CG1161_OG0004180	1459
CG11617_OG0008731	430
CG11619_OG0003864_OG0	0
CG11626_OG0011450	1
CG11629_OG0003739	0
CG11630_OG0009580	0
CG11634_OG0009583	0
CG11635_OG0007156	4
CG11638_OG0007387	65
CG11655_OG0001745_OG0	335
CG11656_OG0005013	1
CG11658_OG0010025	720
CG11663_OG0012087	1
CG11664_OG0011395	0
CG11666_OG0012316	0
CG11668_OG0002452	18
CG11670_OG0005008	0
CG11672_OG0004805	0
CG11674_OG0008231	128
CG11679_OG0008511	149
CG11686_OG0002448_OG0	81
CG11693_OG0004810	0
CG11694_OG0000225_OG0	0
CG11694_OG0000225_OG1	0
CG11695_OG0007879	288
CG11696_OG0007880	285
CG11698_OG0002319_OG0	0
CG11699_OG0007882	1171
CG11703_OG0002165_OG0	0
CG11710_OG0001691_OG0	246
CG1172_OG0004189	434
CG11722_OG0001391	337
CG11723_OG0003571	237
CG11726_OG0010048	1
CG11737_OG0001419_OG0	331
CG11741_OG0001420_OG0	0
CG11752_OG0007995	2585
CG11755_OG0000851	94
CG11756_OG0007997	0
CG11760_OG0004826	807
CG11768_OG0004832	210
CG11771_OG0005200	1443
CG11777_OG0006309	79
CG11779_OG0004481	891
CG11786_OG0012799	0
CG11788_OG0007083	43
CG11790_OG0005187	800
CG11791_OG0012008	6385
CG11807_OG0003009_OG0	720
CG11808_OG0006841	51
CG11811_OG0004058	194
CG11816_OG0008636	0
CG11835_OG0000264_OG0	3850
CG11835_OG0000264_OG1	12529
CG11837_OG0005082	129
CG11841_OG0005083	1557
CG11842_OG0000856_OG1	543
CG11843_OG0011490	260
CG11852_OG0002502_OG0	12
CG11854_OG0005171	13
CG11857_OG0005167	793
CG11858_OG0005166	115
CG11878_OG0000055_OG0	0
CG11878_OG0000055_OG1	87
CG11878_OG0000055_OG2	1
CG11882_OG0005094	113
CG11883_OG0006313	2047
CG11885_OG0003355	75
CG11892_OG0005161	225
CG11893_OG0000039_OG2	277
CG11899_OG0005100	557
CG11902_OG0005155	122
CG11906_OG0001618	255
CG11911_OG0008747	0
CG11912_OG0008746	0
CG11920_OG0005183	143
CG11927_OG0003556	808
CG11929_OG0011773	0
CG11961_OG0001155_OG0	24
CG11964_OG0004848	210
CG11970_OG0004849	803
CG11975_OG0004850	629
CG11977_OG0012457_OG0	1
CG11980_OG0002337	163
CG11983_OG0004852	32
CG11986_OG0004855	17
CG11997_OG0004862	1
CG11999_OG0004179	462
CG12003_OG0004112	2
CG12004_OG0011286	1474
CG12009_OG0010662	2
CG12010_OG0010671	95
CG12011_OG0011025	0
CG12012_OG0010672	318
CG12016_OG0010666	496
CG12017_OG0010661	0
CG12020_OG0011042	0
CG12024_OG0011050	633
CG12025_OG0011053	764
CG12035_OG0011029	0
CG12038_OG0011331	71
CG12054_OG0000497	1727
CG12056_OG0003138	278
CG12057_OG0003139	0
CG12061_OG0000938_OG0	0
CG12065_OG0007412	3996
CG12069_OG0001519	0
CG12071_OG0011553	48
CG12071_OG0013484	72
CG12075_OG0007754	1261
CG1208_OG0004248	656
CG12081_OG0007411	480
CG12084_OG0011296	1333
CG12091_OG0011293	5269
CG12093_OG0011111	508
CG12096_OG0008559	256
CG12099_OG0011289	7361
CG12104_OG0011284	145
CG12105_OG0004111	1730
CG12106_OG0007586	78
CG12107_OG0006719	142
CG12111_OG0007413	5
CG12112_OG0012598_OG0	154
CG12115_OG0007587	0
CG12116_OG0008625	226
CG12118_OG0007585	1398
CG12121_OG0007579	1762
CG12123_OG0003325	129
CG12128_OG0002879	164
CG12129_OG0002878	300
CG1213_OG0002105	223
CG12134_OG0006319	137
CG12147_OG0004192	0
CG12155_OG0003210	449
CG12159_OG0002860	225
CG12164_OG0006760	0
CG12170_OG0002098	592
CG12171_OG0004222	152
CG12173_OG0004172	62
CG12177_OG0008262	1889
CG1218_OG0002103	165
CG12182_OG0011099	138
CG12194_OG0008975	367
CG12204_OG0001687	62
CG12206_OG0008131	4
CG12209_OG0002818	0
CG12213_OG0002418	709
CG12219_OG0007713	301
CG12224_OG0000651_OG1	990
CG12231_OG0003119	0
CG12236_OG0008414	216
CG12237_OG0007424	739
CG12239_OG0001754	201
CG12241_OG0001396	229
CG12253_OG0011818	43
CG12256_OG0004947	0
CG12259_OG0005539	340
CG12268_OG0005336	992
CG1227_OG0004337	133
CG12278_OG0004413	0
CG12279_OG0004445	197
CG12288_OG0009457	33
CG12289_OG0010046	0
CG12290_OG0002618	933
CG12299_OG0009634	104
CG12301_OG0001981	222
CG12307_OG0009694	0
CG1231_OG0011372	48
CG12316_OG0009955	700
CG12320_OG0005053	30
CG12321_OG0001064_OG0	261
CG12325_OG0002854	253
CG1233_OG0011370	741
CG1234_OG0004335	224
CG12341_OG0002848	176
CG12343_OG0002853	349
CG12344_OG0002855	893
CG12355_OG0012373	84
CG1236_OG0002100	297
CG12362_OG0000821_OG0	0
CG12374_OG0007223	4
CG12375_OG0009777	441
CG12379_OG0008514	91
CG12384_OG0006229	914
CG1239_OG0004237	65
CG12395_OG0001736	0
CG12398_OG0008359	0
CG12402_OG0002224_OG0	6
CG12420_OG0002594_OG0	2
CG12426_OG0005340	1
CG12438_OG0003802	0
CG12439_OG0009296	0
CG12446_OG0001786_OG0	0
CG12448_OG0009145	2
CG1246_OG0011105	25
CG12464_OG0011955	0
CG12470_OG0007846	0
CG12479_OG0008243	0
CG12480_OG0008242	0
CG12481_OG0008237	0
CG12490_OG0000233_OG1	0
CG12496_OG0007599	0
CG12498_OG0008105	0
CG12499_OG0002285_OG0	115
CG12502_OG0011339	3
CG12507_OG0008176	1
CG12511_OG0009568	0
CG12516_OG0005410	0
CG12517_OG0009649	0
CG12520_OG0010149	28
CG12521_OG0012944	0
CG12531_OG0008272	103
CG12535_OG0008128	10
CG12539_OG0008363	0
CG12540_OG0008220	0
CG12541_OG0007825	290
CG12560_OG0012234	356
CG12567_OG0012740	628
CG12576_OG0001784_OG0	2275
CG12581_OG0001679_OG0	103
CG12589_OG0011424	0
CG12590_OG0011977	0
CG12594_OG0005596	79
CG12607_OG0011139	30
CG12609_OG0008677	0
CG12617_OG0003653	0
CG12620_OG0009462	0
CG12637_OG0008050	0
CG12643_OG0007518	18
CG1265_OG0010531	3989
CG12655_OG0000445_OG2	136
CG12659_OG0007410	52
CG12661_OG0007749	0
CG12662_OG0007747	1
CG12672_OG0007868	63
CG12674_OG0003570	2
CG12679_OG0001731_OG0	0
CG12680_OG0001718	1
CG12682_OG0012323	0
CG12691_OG0007931	0
CG12692_OG0000634_OG0	0
CG12693_OG0012106	1
CG12698_OG0008169	0
CG12699_OG0000230_OG1	4
CG12702_OG0001192	99
CG12708_OG0000271_OG0	7
CG12708_OG0000271_OG0.2	1
CG1271_OG0010635	388
CG12713_OG0003881_OG0	23
CG12716_OG0008438	0
CG12723_OG0008557	1
CG12728_OG0000928_OG0	185
CG12729_OG0011725	5
CG1273_OG0010536	14
CG12730_OG0007375	279
CG12744_OG0000893	45
CG12746_OG0004208	1210
CG1275_OG0011072	1495
CG12768_OG0001283_OG0	64
CG12769_OG0007187	189
CG12773_OG0003140	698
CG12782_OG0012281	0
CG12783_OG0000743_OG0	1
CG12784_OG0005236	0
CG12795_OG0008825	219
CG12811_OG0002240	633
CG12817_OG0002595_OG0	13
CG12818_OG0004897	177
CG12822_OG0001599	953
CG12825_OG0001130_OG1	1
CG12826_OG0002951	2
CG12828_OG0011622	0
CG12831_OG0011623_OG0	0
CG12836_OG0002963_OG0	73
CG12848_OG0006045	263
CG12849_OG0011577	0
CG12851_OG0005862	191
CG12857_OG0006163	0
CG12860_OG0006154	0
CG12861_OG0006153	0
CG12862_OG0011585_OG0	0
CG12863_OG0011584	108
CG12866_OG0002772	0
CG12868_OG0001564	280
CG12869_OG0006145	81
CG12869_OG0006146	26
CG12877_OG0001472_OG0	385
CG1288_OG0001350	0
CG12880_OG0005345	7
CG12883_OG0001474	88
CG12885_OG0001477	377
CG12895_OG0006308	589
CG12909_OG0002821	77
CG12910_OG0006305	22
CG12911_OG0006304	3
CG12914_OG0002819	0
CG12917_OG0002815	0
CG12920_OG0006291	1
CG12926_OG0006349	213
CG12929_OG0006357	10
CG12934_OG0006315	3
CG12935_OG0002846	156
CG12942_OG0001596_OG0	106
CG12945_OG0004570	728
CG12947_OG0004568	98
CG12948_OG0004558	75
CG12963_OG0001641_OG0	0
CG12964_OG0002996_OG0	10
CG12970_OG0006808	16
CG12971_OG0010294	25
CG12974_OG0010307	44
CG12983_OG0010332	0
CG12984_OG0003949	0
CG12985_OG0000915	0
CG12986_OG0011685	0
CG1299_OG0000523_OG0	1803
CG12990_OG0007696	2
CG12991_OG0007703	1548
CG12992_OG0011688	14
CG12994_OG0007707	1
CG12995_OG0008599	1
CG12998_OG0011739	0
CG13000_OG0011738	0
CG13001_OG0008580	162
CG13002_OG0008577	394
CG13003_OG0008572	2200
CG13004_OG0008570	159
CG13005_OG0008567	49
CG13008_OG0008305	0
CG13010_OG0003260	5
CG13012_OG0008317	287
CG13014_OG0008547	374
CG13016_OG0006536	101
CG13018_OG0006537	75
CG13021_OG0003241	0
CG13022_OG0010698	7
CG13023_OG0010699	0
CG13024_OG0010708	390
CG13026_OG0010716	659
CG13028_OG0004010	1
CG13031_OG0012200	116
CG13032_OG0004014_OG0	0
CG13033_OG0010736	0
CG13038_OG0010761	0
CG13039_OG0010762	0
CG1304_OG0000265_OG0	1
CG1304_OG0000265_OG1	0
CG13040_OG0010763	0
CG13041_OG0000280_OG0	5
CG13041_OG0000280_OG0.2	9
CG13042_OG0010767	6
CG13043_OG0000281_OG0	0
CG13043_OG0000281_OG1	1
CG13044_OG0010768	8
CG13045_OG0000814	0
CG13046_OG0010771	0
CG13047_OG0010772	0
CG13048_OG0010773	0
CG13049_OG0010774	0
CG13051_OG0011898	0
CG13053_OG0010778	0
CG13054_OG0010779	2
CG13055_OG0010780	6
CG13056_OG0010757	0
CG13058_OG0004021	0
CG13059_OG0010764	0
CG13062_OG0010766	19
CG13064_OG0010775	0
CG13065_OG0010776	494
CG13066_OG0012201	0
CG13068_OG0002030_OG1	0
CG13069_OG0004022	2
CG1307_OG0004308	444
CG13070_OG0012202	6
CG13071_OG0011899	0
CG13073_OG0012731_OG0	6
CG13074_OG0010797	59
CG13075_OG0000216_OG0	4
CG13075_OG0000216_OG1	0
CG13077_OG0009097	119
CG13078_OG0003575_OG0	0
CG13081_OG0003574	0
CG13082_OG0009094	8
CG13083_OG0009084	0
CG13084_OG0009083	0
CG13085_OG0001922	24
CG13086_OG0003709	199
CG13088_OG0001266	120
CG1309_OG0010533	1295
CG13096_OG0003720	324
CG13097_OG0001923	256
CG13101_OG0009304	325
CG13102_OG0009298	1
CG13108_OG0009295	52
CG13110_OG0011792	0
CG13113_OG0001247_OG0	0
CG13114_OG0009279	0
CG13116_OG0001878	878
CG13123_OG0001877	47
CG13124_OG0003502	41001
CG13126_OG0003515	54
CG13127_OG0001844	0
CG13131_OG0000790_OG0	0
CG13133_OG0003525	1992
CG1314_OG0011674	0
CG13144_OG0009363	30
CG13148_OG0007214	2
CG13151_OG0006215	255
CG13154_OG0006206	2
CG13155_OG0006196	5
CG13157_OG0002779	0
CG1316_OG0000430_OG0	0
CG13168_OG0006184	4
CG1317_OG0011084	4251
CG13170_OG0006182	0
CG13171_OG0006180	0
CG13177_OG0012831	1937
CG13185_OG0002928	458
CG13186_OG0006594	0
CG13192_OG0006567	126
CG13193_OG0006565	0
CG13196_OG0006560	3
CG13197_OG0006563	851
CG13202_OG0001123_OG0	0
CG13203_OG0006235	131
CG13204_OG0006233	144
CG13215_OG0002793_OG0	0
CG13216_OG0001568_OG0	2
CG13218_OG0002791_OG0	0
CG13220_OG0001573_OG0	1629
CG13223_OG0001571_OG0	0
CG13226_OG0002794_OG0	14
CG13227_OG0006218_OG0	0
CG13228_OG0011587_OG0	0
CG13229_OG0002786_OG0	77
CG13229_OG0002787_OG0	887
CG13231_OG0006217	2
CG13239_OG0009815	0
CG1324_OG0007509	0
CG13243_OG0009147	0
CG13247_OG0010378	18
CG13248_OG0010371	74
CG13250_OG0011870	73
CG13251_OG0010355	66
CG13252_OG0003952	393
CG13258_OG0009399	0
CG13272_OG0008882	0
CG13280_OG0008881	2
CG13282_OG0008887	195
CG13285_OG0010583	121
CG13287_OG0010216	1
CG13288_OG0010220	2
CG13293_OG0003937	71
CG13295_OG0010231	737
CG13297_OG0010242	3
CG13299_OG0011864	0
CG13300_OG0003943	16
CG13305_OG0011196	0
CG13306_OG0011204	945
CG13308_OG0004102	0
CG13309_OG0011211	0
CG13310_OG0011207	1
CG13312_OG0011210	1
CG13313_OG0004105_OG0	0
CG13314_OG0011224	6
CG13315_OG0011237	715
CG13318_OG0004834	58
CG13319_OG0006667	136
CG13321_OG0006673	11
CG13326_OG0006545	0
CG13330_OG0007271	0
CG13331_OG0007273	74
CG13332_OG0007274	56
CG13334_OG0007281	0
CG13337_OG0011662	10
CG13339_OG0007296	78
CG13344_OG0007304	193
CG13358_OG0007351	6
CG13359_OG0012499	2
CG13360_OG0010145	280
CG13361_OG0003189	0
CG13362_OG0007862	0
CG13364_OG0001174_OG0	541
CG13365_OG0007831	475
CG13367_OG0003188_OG0	251
CG13369_OG0003181	971
CG13375_OG0007847	7
CG13377_OG0007849	670
CG13380_OG0010135	0
CG13384_OG0003473	654
CG13385_OG0012520	0
CG13386_OG0003471	0
CG1339_OG0006721	0
CG13390_OG0003479	185
CG13392_OG0003476	208
CG13397_OG0003469	46
CG13398_OG0003468	325
CG13403_OG0008236	1
CG13404_OG0008224	56
CG13405_OG0011376	1
CG13407_OG0004768	0
CG13408_OG0004770	66
CG13409_OG0004775	120
CG13423_OG0007099	0
CG13426_OG0011654	0
CG13427_OG0003049	124
CG13428_OG0007100	52109
CG13430_OG0001658	247
CG13436_OG0006622	18
CG13437_OG0006285	49
CG13438_OG0006243	0
CG1344_OG0012226	97
CG13442_OG0006244	0
CG13443_OG0006248	0
CG13445_OG0003880	0
CG13449_OG0009980	9
CG13454_OG0003875_OG0	1
CG13455_OG0009966	1
CG13457_OG0001288	1
CG13458_OG0004037	1644
CG13460_OG0010841	1
CG13465_OG0000343_OG0	0
CG13471_OG0004048	0
CG13473_OG0010860	0
CG13474_OG0004049	0
CG13476_OG0012898	0
CG13481_OG0000339_OG0	0
CG13481_OG0000339_OG1	0
CG13484_OG0010886	109
CG13488_OG0001544_OG1	0
CG13492_OG0005946	1
CG13501_OG0005936	3
CG13502_OG0005931	112
CG13502_OG0012991	23
CG13506_OG0007028	6740
CG13510_OG0006998	122
CG13511_OG0006997	0
CG13516_OG0006995	88
CG13526_OG0006986	0
CG13527_OG0006984	2
CG13531_OG0006978	1215
CG13532_OG0006975	78
CG13538_OG0005981	0
CG13539_OG0012044	0
CG1354_OG0007555	2862
CG13541_OG0012280	0
CG13544_OG0005976	0
CG13545_OG0012580	0
CG13551_OG0000540_OG1	215
CG13551_OG0012048	497
CG13557_OG0012477	0
CG13558_OG0001556	0
CG13559_OG0012047	11
CG13561_OG0011643	2
CG13562_OG0011631	25
CG13575_OG0006892	2
CG13577_OG0001150_OG0	0
CG13578_OG0006898	188
CG13579_OG0006013	10
CG1358_OG0006724	594
CG13581_OG0002746	0
CG13585_OG0011574	919
CG13587_OG0006025	1
CG13594_OG0006033	13
CG13599_OG0005537	3
CG1360_OG0006725	59
CG13601_OG0005534	223
CG13603_OG0005332	957
CG13605_OG0005319	474
CG13606_OG0005306	70
CG13607_OG0005318	176
CG13609_OG0012982	39
CG13613_OG0005278	0
CG13614_OG0002525_OG0	0
CG13615_OG0002524	0
CG13616_OG0005272	0
CG13618_OG0005267	7
CG13622_OG0005268	7
CG13623_OG0005265	845
CG13625_OG0004618	450
CG13627_OG0004629	20
CG13630_OG0004630	1360
CG13631_OG0004635	675
CG13634_OG0004637	2
CG13641_OG0004650	66
CG13643_OG0002274	52
CG13653_OG0002504	0
CG13654_OG0005174	86
CG13663_OG0011496	145
CG13667_OG0004090_OG0	93
CG13670_OG0011168	0
CG13671_OG0004086_OG0	180
CG13675_OG0000560_OG2	3
CG13676_OG0003984	357
CG13678_OG0000129_OG3	3
CG1368_OG0008241	5
CG13685_OG0010463	49
CG13689_OG0008772	94
CG13690_OG0008752	34
CG13692_OG0008754	6
CG13698_OG0010125	634
CG13699_OG0003907_OG0	2
CG13705_OG0010610	23
CG13707_OG0010613	174
CG13708_OG0010614	23
CG1371_OG0006292	669
CG13711_OG0010618	0
CG13712_OG0010619	0
CG13713_OG0010620	1
CG13716_OG0010627	9
CG13720_OG0004084	0
CG13721_OG0012208	1
CG13722_OG0011130	1061
CG13723_OG0010915	0
CG13724_OG0010917	0
CG13725_OG0010918	0
CG13727_OG0004055	3
CG13728_OG0010923	1
CG13731_OG0011910	4
CG13733_OG0010089	0
CG13738_OG0011907	184
CG13739_OG0002891	18
CG13743_OG0006405	111
CG13744_OG0006409	1
CG13747_OG0006408	0
CG13748_OG0006626	7
CG13751_OG0001660_OG0	253
CG13760_OG0007606	264
CG13766_OG0009602	134
CG13771_OG0009612	0
CG13775_OG0003750_OG0	124
CG13784_OG0000956_OG0	341
CG13786_OG0003631	0
CG13796_OG0001883_OG0	598
CG13801_OG0000219_OG0	0
CG13801_OG0000219_OG1	0
CG13806_OG0011077	4
CG13807_OG0011075	116
CG13810_OG0011066	3
CG13813_OG0010189	485
CG13829_OG0011464	2
CG13833_OG0004687	1495
CG13837_OG0002276	0
CG13838_OG0011993	3
CG13841_OG0004694	319
CG13842_OG0004706	25
CG13847_OG0004737	3
CG13850_OG0004743	461
CG13855_OG0004744	36
CG13856_OG0004745	92
CG13857_OG0004746	3
CG13862_OG0004760	0
CG13868_OG0007089	23416
CG13868_OG0013578	4173
CG13869_OG0007075	1
CG1387_OG0008528	0
CG13870_OG0007093	5
CG13871_OG0003047	10
CG13872_OG0007071	0
CG13875_OG0011381	33
CG13876_OG0001334_OG0	198
CG13877_OG0011937	155
CG13884_OG0000403_OG0	0
CG13887_OG0011343	3003
CG13891_OG0002060	0
CG13893_OG0011360	1767
CG13894_OG0004129	75
CG13895_OG0004128	448
CG13901_OG0011344	170
CG13907_OG0011337	4684
CG13912_OG0011325	67
CG13917_OG0011285	6177
CG13919_OG0011274	70
CG13920_OG0011271	16105
CG13921_OG0011032	31
CG13924_OG0011054	80
CG13926_OG0011282	132
CG13928_OG0011279	484
CG13930_OG0011024	14
CG13931_OG0004073	0
CG13933_OG0011036	1265
CG13937_OG0011056	3594
CG13949_OG0003375	19
CG13950_OG0003376	46
CG13954_OG0006374	46
CG13955_OG0002890_OG0	5
CG13962_OG0012240	0
CG13970_OG0009133_OG0	0
CG13972_OG0005361	0
CG13983_OG0002696	51
CG13991_OG0000661_OG1	0
CG13992_OG0002070_OG0	0
CG13994_OG0011942	371
CG13995_OG0000538_OG0	3
CG13999_OG0000662_OG0	11
CG14005_OG0001926	183
CG14006_OG0001927	1
CG14007_OG0009567	44
CG14011_OG0003731	1
CG14013_OG0003734	14
CG14014_OG0009443	0
CG14015_OG0009446	128
CG14017_OG0003733	0
CG14020_OG0003686	68
CG14022_OG0008831	4563
CG14024_OG0003410_OG0	18
CG14034_OG0008836	61
CG14036_OG0008842	0
CG14042_OG0001816	22
CG14043_OG0003425	224
CG14044_OG0008964	17
CG14050_OG0000684	0
CG14052_OG0007777	0
CG14053_OG0012099	0
[truncated: 9,910 more rows]
