# Supplementary material for: Evolution of chemosensory tissues and cells across ecologically diverse Drosophilids
Source: Nat Commun. 2024 Feb 5;15:1047. doi: 10.1038/s41467-023-44558-4 (PMC10844241; doi:10.1038/s41467-023-44558-4)
Supplement: Supplementary file 18 — Supplementary Data 15 [file 41467_2023_44558_MOESM18_ESM.zip › all_count_tables_renamed/SUZA9PRO_counts_trim_genes_FBids_1_1_sorted.txt]

128up_OG0006588	1821
14-3-3epsilon_OG0002478	12733
14-3-3epsilon_OG0001126_OG1	34009
140up_OG0004534	795
18w_OG0003044	2812
26-29-p_OG0010897	18855
2mit_OG0000576_OG0	368
5-HT1A_OG0006644	157
5-HT1B_OG0006647	315
5-HT2A_OG0000287_OG0	12
5-HT2B_OG0011472	133
5-HT7_OG0005777	143
5PtaseI_OG0005188	1231
7B2_OG0004187	2960
a_OG0006460	1767
a10_OG0010691	447
a5_OG0009037	145
a6_OG0007651	664
AANATL2_OG0003640	250
AANATL4_OG0000091_OG1	1
AANATL7_OG0007605	27
Aasdh_OG0001831	210
Aatf_OG0001947	560
aay_OG0011265	7300
ab_OG0009683	395
ab_OG0009684	71
ABCB7_OG0011281	3309
Pmp70_OG0003257	9023
Abd-B_OG0005000	0
Abi_OG0002227_OG0	1288
Abl_OG0010722	6622
abo_OG0009656	755
Abp1_OG0010565	939
abs_OG0003097	1208
ac_OG0007843	0
Ac13E_OG0008321	3333
Ac3_OG0009573	661
Ac78C_OG0010320	124
Acam_OG0000252_OG0	0
Acam_OG0000252_OG1	0
Acam_OG0005131	0
CG9149_OG0011313	1562
Acbp1_OG0009246	1316
Acbp2_OG0010415	7340
Acbp4_OG0000311_OG0	0
Acbp4_OG0000311_OG1	5
Acbp6_OG0010414	77
ACC_OG0007193	42983
AcCoAS_OG0000812	27162
Ace_OG0000652_OG0	136
Acer_OG0000953_OG0	4841
Acer_OG0003808	15052
Acf_OG0002671	1664
Achl_OG0002770	1211
acj6_OG0008333	42
acj6_OG0008334	136
Ack_OG0010507	5265
Ack-like_OG0006546	1326
Acn_OG0009540	5394
CG5009_OG0006075	15969
Acox57D-d_OG0006913	809
Acox57D-p_OG0001151	4153
Acp1_OG0009317	1752
Acp32CD_OG0009664	0
Acp65Aa_OG0003939	135
Acph-1_OG0001513	576
CG12512_OG0008829	4519
CG18155_OG0007972	67
Acsl_OG0007133	25759
Act42A_OG0000022_OG0	2243
Act42A_OG0000022_OG1	6956
Act42A_OG0000022_OG3	390561
Act42A_OG0000022_OG4	15561
Act42A_OG0000022_OG5	512
Actn_OG0003148_OG0	60102
Actn3_OG0011403_OG0	0
ACXB_OG0000046_OG0	0
ACXB_OG0000046_OG1	1
ACXB_OG0000046_OG2	9
ACXB_OG0000046_OG2.2	0
ACXD_OG0004078_OG0	2471
Acyp_OG0009408	0
Acyp2_OG0011498	898
Ada_OG0002342	186
Ada1-2_OG0003777_OG0	424
Ada2a_OG0005051	179
Ada2b_OG0004799	413
Ada3_OG0007872	766
AdamTS-A_OG0005247	3209
AdamTS-A_OG0012010	107
AdamTS-B_OG0008089	804
Adar_OG0007649	1553
Adat1_OG0003596	177
Adck1_OG0006032	1527
Adck5_OG0010063	1328
ADD1_OG0006579	1587
Adf1_OG0001636_OG0	496
Adgf-A_OG0001991_OG0	3
Adgf-A_OG0003900	11896
Adgf-A2_OG0010109	284
Adgf-B_OG0010108	6
Adgf-C_OG0001030_OG0	721
Adgf-D_OG0002208_OG0	1011
Adgf-E_OG0006152	0
Adh_OG0003395_OG0	30
Adi1_OG0010940	1753
AdipoR_OG0004727	15817
CG3809_OG0004951	2
AdenoK_OG0003918_OG0	4496
Ady43A_OG0002958	2576
AdoR_OG0005733	617
adp_OG0006108	1338
AdSS_OG0000854_OG0	34
Aduk_OG0004873	1684
Ae2_OG0010984	9037
CG6512_OG0010913	10992
aft_OG0006080	1026
Afti_OG0005567	1090
Ag5r_OG0008212	4873
Ag5r2_OG0008213	0
AGBE_OG0007237	21155
AgmNAT_OG0001753	60
ago_OG0010530	3726
AGO1_OG0007307	4393
AGO2_OG0000119_OG0	275
Agpat1_OG0008448	835
Agpat2_OG0003465	644
Agpat3_OG0004018	12552
Agpat4_OG0004019_OG0	465
ADPS_OG0002932	3053
agt_OG0001016_OG0	48
Spat_OG0007723	1835
Ahcy_OG0001195_OG0	3744
AhcyL1_OG0011110	4538
AIF_OG0001225	1534
AIMP1_OG0007108	1548
AIMP2_OG0009977	1687
AIMP3_OG0005998	983
Adk1_OG0010829	15554
Adk3_OG0005467	836
Ak6_OG0007201	432
Akap200_OG0000367_OG0	1661
Akh_OG0010512	20
AkhR_OG0009627	710
akirin_OG0010441	2644
Akr1B_OG0001292	10828
Akt1_OG0005415	4677
al_OG0008749	70
Aladin_OG0007570	517
AlaRS_OG0003477	5213
AlaRS-m_OG0010596	2465
Alas_OG0006853	21272
alc_OG0006389	8128
Ald1_OG0005647	220293
Ald2_OG0005645	15
Aldh_OG0003615	36002
Aldh-III_OG0006742	19621
Aldh7A1_OG0003841_OG0	956
Alg-2_OG0001588_OG0	2186
Alg1_OG0002607_OG0	1529
Alg10_OG0000709_OG0	587
Alg11_OG0012170	3007
CG8412_OG0004562	7491
Alg14_OG0001194_OG0	635
Alg2_OG0010641	2456
Alg3_OG0003012	149
Alg3_OG0006966	1040
CG5287_OG0001281	995
CG5287_OG0003790	1158
Alg9_OG0005173	923
Alh_OG0004317	939
Alh_OG0004319	1291
Alh_OG0011430	466
alien_OG0009301	1878
ALiX_OG0005343	1841
Alk_OG0006414	5171
CG12179_OG0001176_OG0	300
Alp1_OG0010289	1
Alp10_OG0010194	37
Alp11_OG0008522	1
Alp12_OG0003717	893
Alp13_OG0001034	496
Alp2_OG0000261_OG0	0
Alp2_OG0000261_OG1	0
Alp4_OG0005779	2929
Alp6_OG0006360	38
Alp7_OG0003030	2
Alp9_OG0003931	10
alph_OG0000083_OG0	6
alph_OG0005113	4485
alpha-Catr_OG0006852	1006
alpha-Est1_OG0004357	4522
alpha-Est10_OG0004350	7310
alpha-Est2_OG0000314	671
alpha-Est3_OG0004356	1765
alpha-Est6_OG0004354	2
alpha-Est7_OG0001351	23534
alpha-Est8_OG0004352	13179
alpha-Est9_OG0004351	1167
alpha-Man-Ia_OG0003130	432
alpha-Man-Ia_OG0003131	2140
alpha-Man-Ia_OG0001168	1244
alpha-Man-Ib_OG0005087	1190
alpha-Man-Ic_OG0011549	298
alpha-Man-IIa_OG0004878	2930
alpha-Man-IIb_OG0005229	3151
alpha-PheRS_OG0008296	1807
alpha-Spec_OG0011040	55451
alpha4GT1_OG0000948	766
alphaCOP_OG0011275	11065
alphaSnap_OG0010384	5568
alphaTub67C_OG0010998	2
Alr_OG0008278	1390
alrm_OG0002498	2994
Als2_OG0009863	4267
alt_OG0004894	7583
aly_OG0004083	0
Ama_OG0002112	0
Amacr_OG0009433	1461
amd_OG0001918	469
Amnionless_OG0008741	285
amon_OG0011540	2744
amos_OG0003702_OG0	1
AMPdeam_OG0008245	12568
Amph_OG0007204	16467
AMPKalpha_OG0001698	10927
Amt_OG0004607	426
Amun_OG0008385	6074
amx_OG0007575	509
Amy-p_OG0000157_OG0	6640
Amy-p_OG0000157_OG0.2	34
Amyrel_OG0006416	0
ana_OG0006403	225
ana1_OG0002269	475
ana2_OG0007120	183
ana3_OG0006194	173
Ance-2_OG0003658	107
Ance-3_OG0001891_OG0	1750
Ance-3_OG0009407	1150
Ance-4_OG0006406	2753
Ance-5_OG0005870	8342
anchor_OG0010100	2532
Andorra_OG0011741	0
Ank2_OG0010460	13649
Ankle2_OG0000780	5388
l(2)35Be_OG0003404_OG0	349
anox_OG0007490	4129
Ant2_OG0008041	40
antdh_OG0008007	61739
Antp_OG0002113	198
antr_OG0007227	87
AnxB10_OG0008082	11970
AnxB11_OG0008196	3297
AnxB9_OG0004410	29936
aop_OG0003458	2179
aos_OG0010741	1471
Aos1_OG0002145_OG0	482
AOX1_OG0005242	13822
AOX2_OG0000143_OG0	25179
AOX2_OG0000143_OG1	159
AOX4_OG0001465	94
ap_OG0005832	2182
AP-1-2beta_OG0008273	6623
AP-1gamma_OG0007680	6802
AP-1mu_OG0005553	4747
AP-1sigma_OG0005334	3508
AP-2alpha_OG0008751	4441
AP-2mu_OG0004736	2803
AP-2sigma_OG0004385	1746
Apc_OG0005387	4073
APC10_OG0005888	311
Apc2_OG0005308	411
APC4_OG0003171_OG0	515
APC7_OG0001703	48
ApepP_OG0000963	1372
aph-1_OG0003552_OG0	1037
aPKC_OG0006607	413
aPKC_OG0006608	1697
aPKC_OG0006609	107
Aplip1_OG0011323	1608
apn_OG0002443_OG0	0
apolpp_OG0012638	138634
app_OG0010830	1132
APP-BP1_OG0010070	856
Appl_OG0007834	10256
Aprt_OG0004075	440
Aps_OG0010085	3405
apt_OG0002733	944
CG18815_OG0010034	4869
AQP_OG0007242	3310
aqrs_OG0005393	0
aqz_OG0001049_OG1	20109
ara_OG0009939	43
aralar1_OG0001518	7520
Arc1_OG0002768_OG0	9063
Arc2_OG0006127	509
Arc42_OG0001370_OG0	2449
Archease_OG0002289_OG0	132
Arf51F_OG0006831	2809
Arf79F_OG0012164	12955
ArfGAP1_OG0010836	2674
ArfGAP3_OG0003816_OG0	3095
Arfip_OG0005451	797
Arfrp1_OG0007681	455
arg_OG0003183	6
arg_OG0007835	2
Argk_OG0011233	269288
Argk_OG0011925	5314
Argl_OG0009800	5702
CG31469_OG0002209_OG0	389
ArgRS_OG0008151	2238
ArgRS-m_OG0004367	639
ari-1_OG0007878	6553
ari-2_OG0003028	1674
Arl1_OG0010003	1894
Arl2_OG0004816	721
Arl5_OG0011164	1206
Arl6_OG0007042	153
Arl6IP1_OG0004993	1226
Arl8_OG0004797	2389
arm_OG0007636	13766
armi_OG0002027	224
Arp1_OG0004441	6425
Arp10_OG0007423	2495
Arp2_OG0001770	1742
Arp3_OG0010555	2150
Arp5_OG0001448_OG0	211
Arp53D_OG0011600	3
Arp6_OG0008512	909
Arp8_OG0007614	471
Arpc1_OG0009187	4954
Arpc2_OG0009417	2085
Arpc3A_OG0005226	638
Arpc3B_OG0008590	27
Arpc4_OG0008719	2971
Arpc5_OG0008957	853
arr_OG0007264	1781
Arr1_OG0009490	29975
Arr2_OG0004099	106356
Ars2_OG0005840	5749
Art1_OG0004911	1381
Art2_OG0008773	23
Art3_OG0004604	469
Art4_OG0004574	370
Art6_OG0004528_OG0	0
Art7_OG0001547_OG0	696
Art8_OG0009662	246
Art9_OG0002219_OG0	0
Arts_OG0000486_OG0	3915
aru_OG0003377	8364
Arv1_OG0013036	113
arx_OG0009914	148
Asap_OG0007180	3471
Asator_OG0002682_OG1	2689
Asciz_OG0010646	181
ase_OG0007840	5
asf1_OG0009889	1073
ash1_OG0000982_OG0	227
ash2_OG0004623	2317
Ask1_OG0004518	5141
asl_OG0004217	271
AsnRS_OG0003707	3619
AsnRS-m_OG0006452	456
AsnS_OG0000992	3908
asp_OG0004633	4
Asph_OG0006509	32060
ASPP_OG0006932	4337
CG9572_OG0008488	26014
AspRS_OG0006665	5884
AspRS-m_OG0008886	4132
asrij_OG0006972	1718
asRNA:CR31429_OG0002339_OG0	272
asRNA:CR42743_OG0003772_OG0	0
asRNA:CR43299_OG0012338_OG0	0
asRNA:CR43426_OG0012535_OG0	0
asRNA:CR43454_OG0002277_OG0	266
asRNA:CR43463_OG0001607_OG0	332
asRNA:CR43809_OG0003675_OG0	1029
asRNA:CR44106_OG0002406_OG0	9
asRNA:CR44169_OG0002969_OG0	98
asRNA:CR44179_OG0001455_OG0	2396
asRNA:CR44372_OG0000331_OG0	128
asRNA:CR44372_OG0000331_OG1	38
asRNA:CR44894_OG0012090_OG0	3
asRNA:CR45044_OG0005605_OG0	260
asRNA:CR45195_OG0000203_OG0	14091
asRNA:CR45195_OG0000203_OG1	9218
asRNA:CR45350_OG0001645_OG0	2692
asRNA:CR45943_OG0010336	596
asRNA:CR46029_OG0000226_OG0	16
asRNA:CR46029_OG0000226_OG1	51
asRNA:CR46139_OG0003106_OG0	57
asRNA:CR46246_OG0011916	1
asRNA:CR46354_OG0002193_OG0	230
asRNA:CR46473_OG0000925_OG0	920
Ass_OG0001346	395
ast_OG0003560	281
AstA_OG0004634	830
AstA-R1_OG0000689	75
AstA-R2_OG0005396	3
AstC_OG0009668	3
AstC-R1_OG0010134	62
AstC-R2_OG0001295_OG0	47
AstCC_OG0009669	1
asun_OG0002419_OG0	173
Asx_OG0006138	2979
Atac1_OG0003748_OG0	62
Atac2_OG0009508	428
Atac3_OG0000828	945
Tat_OG0001330	2778
Ate1_OG0003045	2313
Atet_OG0003384	3158
Atf-2_OG0006059	401
Atf3_OG0007763	5678
Atg1_OG0009929	235
Atg1_OG0009931	3021
Atg10_OG0001598	110
Atg101_OG0008681	1362
Atg12_OG0011904	398
Atg13_OG0004817	2231
Atg14_OG0005089	2154
Atg16_OG0005703	1252
Atg17_OG0004232	6922
Atg18a_OG0011152	3365
Atg18b_OG0001271_OG0	5279
Atg2_OG0011112	7880
Atg3_OG0009922	2862
Atg4a_OG0009014	2978
Atg4b_OG0005256	1105
Atg5_OG0007974	707
Atg6_OG0005323	1374
Atg7_OG0006714	1024
Atg8a_OG0008043	21746
Atg8b_OG0005571	8
Atg9_OG0006487	4393
atilla_OG0011822	28714
atk_OG0010362	215
atl_OG0001399	16077
atms_OG0004154	1913
ato_OG0004804	5
Atox1_OG0012695	2199
ATP6AP2_OG0004869	19187
ATP7_OG0008369	3515
ATP8A_OG0007260	8624
ATP8A_OG0007261	150
Atpalpha_OG0002140	81643
ATPCL_OG0006680	35195
ATPsynB_OG0010987	58667
ATPsynbeta_OG0005823	270317
ATPsynbetaL_OG0001317	5
ATPsynC_OG0005792	131828
ATPsynCF6_OG0005500	28976
ATPsynCF6L_OG0010605	1
ATPsynD_OG0004477	41770
ATPsyndelta_OG0007526	29415
ATPsynE_OG0005568	22475
ATPsynG_OG0009657	21539
ATPsyngamma_OG0005690	59731
ATPsynGL_OG0009315	0
ATPsynO_OG0012619	57128
AttC_OG0000164_OG0	12160
AttC_OG0007258	12846
AttD_OG0004890	23
Atu_OG0002096	2455
Atx-1_OG0012102	149
Atx2_OG0011501	17756
Atxn7_OG0003444	1295
aub_OG0000482_OG0	46
aurA_OG0004964	19
aurB_OG0009647	51
aust_OG0001881	0
aux_OG0003096_OG0	3371
ave_OG0006159	313
Aven_OG0003291	351
awd_OG0002664	15488
Awh_OG0010478	238
axed_OG0010262	668
Axn_OG0005720	2082
axo_OG0003993	2376
axo_OG0010625	1065
axo_OG0010626	3444
axo_OG0010628	291
Axs_OG0008319	6892
Axud1_OG0003447	1873
az2_OG0006736	356
azot_OG0000210_OG0	2
azot_OG0000210_OG1	0
b_OG0009189	4973
B-H1_OG0000267_OG0	320
B-H1_OG0000267_OG1	432
B4_OG0009202	7754
B52_OG0001376_OG0	4616
b6_OG0007653	31
B9d1_OG0005246	154
B9d2_OG0005830	64
bab1_OG0011327	119
bab1_OG0011328	125
bab2_OG0011326	3106
babo_OG0006628	1930
babos_OG0007027	3076
Bacc_OG0008947	25712
Bace_OG0000801_OG0	0
baf_OG0003792	1776
bai_OG0005189	5173
Balat_OG0007229	615
Baldspot_OG0010721	4199
ball_OG0001092_OG1	413
bam_OG0005170	13
bap_OG0001358_OG0	10
Bap111_OG0007677	4155
Bap170_OG0000903_OG0	1893
Bap55_OG0005900	1622
Bap60_OG0008560	2199
IMPPP_OG0000305_OG1	17708
barc_OG0010291	1835
bark_OG0008784	4070
barr_OG0000425_OG0	403
baz_OG0008596	10254
bb8_OG0005496	1
bbc_OG0007266	5864
CG18067_OG0007098	85039
bbg_OG0010871	3719
bbg_OG0010872	5208
BBIP1_OG0004876	491
BBS1_OG0010413	190
BBS4_OG0002785_OG0	531
BBS5_OG0002086	268
BBS8_OG0008755	274
BBS9_OG0006919	2012
bbx_OG0008688	9833
bc10_OG0010387_OG0	823
BCAS2_OG0005540	491
bcd_OG0002111_OG0	0
bchs_OG0003722	728
BCL7-like_OG0007566	383
bcn92_OG0007793	419
Bdbt_OG0004400	450
bdg_OG0006805	4151
bdl_OG0003385	5478
Bdp1_OG0009215	829
be_OG0000785	2878
BEAF-32_OG0006164	1285
beag_OG0004860	833
beat-Ia_OG0011784	113
beat-Ib_OG0009146	177
beat-Ic_OG0001866_OG0	0
beat-IIa_OG0005482	270
beat-IIb_OG0005481	313
beat-IIIa_OG0009463	48
beat-IIIb_OG0009460	206
beat-IIIc_OG0003687	317
beat-IV_OG0005508	394
beat-Va_OG0005024	41
beat-Vb_OG0005021	141
beat-Vc_OG0001062_OG0	24
beat-VII_OG0011542	82
beat-VII_OG0011544	78
beg_OG0004008	1015
bel_OG0001048	14888
Bem46_OG0008920	564
ben_OG0000514_OG0	3502
Best1_OG0002590_OG0	1652
Best2_OG0010251	9364
Best3_OG0009963	0
Best4_OG0000558_OG0	0
Bet1_OG0003845_OG0	741
Bet3_OG0004072	1004
beta-PheRS_OG0005298	1139
beta-Spec_OG0007697	65714
beta'COP_OG0009212	8458
beta3GalTII_OG0012738	368
beta4GalNAcTA_OG0006521	716
beta4GalNAcTB_OG0002610	744
beta4GalT7_OG0005195	639
betaCOP_OG0008653	10165
betaggt-I_OG0008962	1432
betaGlu_OG0002667	3368
CG32396_OG0011696	340
Bgb_OG0011276	842
bgcn_OG0001647	436
bgm_OG0009412	8844
BHD_OG0010421	690
bi_OG0003201	686
bi_OG0012904	85
BI-1_OG0004087	7954
bib_OG0001843_OG0	43
BicC_OG0009143	77
BicD_OG0009474	3724
CG11873_OG0005086	2531
bif_OG0003277	5330
bif_OG0012761	1284
BigH1_OG0001085_OG0	0
bigmax_OG0005365	671
Bili_OG0002506_OG0	195
bin_OG0010286	0
Bin1_OG0005423	518
bin3_OG0007310	4841
bip1_OG0010560	655
Bka_OG0009250	672
blanks_OG0011885_OG0	0
Blimp-1_OG0010196	5456
Blm_OG0002608	207
Blos1_OG0006148	436
Blos2_OG0010078	374
Blos3_OG0009918	604
Blos4_OG0010933	393
blot_OG0010924	214445
blow_OG0006726	862
blp_OG0005216	1589
blw_OG0006982	223670
bma_OG0010967	141
Bmcp_OG0010022	882
bmm_OG0010858	3348
bnb_OG0001206_OG1	27589
CG5059_OG0012191	7164
bnk_OG0005787	1
bnl_OG0004512	120
boca_OG0006727	1266
bocks_OG0002575_OG0	446
BOD1_OG0005544	2650
boi_OG0007601	460
boi_OG0007603	213
boil_OG0012322	9
bol_OG0011238	7067
boly_OG0007153	0
BomBc1_OG0001623	3912
BomBc2_OG0000769_OG0	36795
BomBc3_OG0004769	3581
BomT3_OG0011469	17078
bon_OG0004934	3274
bond_OG0004726	593
bonsai_OG0007008	1445
Boot_OG0006400	1
bor_OG0004967	1569
bora_OG0003911	5
BORCS5_OG0008208	1013
BORCS6_OG0011365	475
BORCS7_OG0007103	187
borr_OG0009292	82
boss_OG0005676	4685
botv_OG0006642	1071
bou_OG0007819	1533
bowl_OG0008785	1185
BoYb_OG0000400_OG0	22
br_OG0007659	55
br_OG0011928	3
Br140_OG0001629	1488
brat_OG0001919	460
Brca2_OG0000883	331
Brd_OG0010852	0
CG7154_OG0009310	2264
Brd8_OG0002488	1129
Bre1_OG0010209	2048
Brf_OG0005483	1556
Brf_OG0005485	158
brk_OG0007975	1092
brm_OG0009999	11407
Brms1_OG0008442	1361
Bro_OG0011272	0
brp_OG0000499_OG1	1836
l(3)72Ab_OG0009997	4893
bru1_OG0009737	95
bru1_OG0009738	1404
bru2_OG0009740	3930
bru2_OG0011823	85
bru2_OG0012161	587
bru3_OG0010907	850
bru3_OG0011909	94
Bruce_OG0004896	16885
brun_OG0003663	2806
brv1_OG0000706_OG0	0
brv2_OG0010919	3
brv3_OG0011666	5
BRWD3_OG0005288	6768
brwl_OG0009277	1174
bs_OG0003002	741
bs_OG0006897	300
bsf_OG0001906_OG0	5171
Bsg_OG0009780	11487
Bsg25D_OG0003412_OG0	3786
bsh_OG0009110	44
bsk_OG0012344	2837
bt_OG0000537_OG1	371
BTBD9_OG0000546_OG0	2164
BtbVII_OG0011887	4597
btd_OG0007557	297
Btk29A_OG0001838	1801
Btk29A_OG0011763	30
btl_OG0002041	3295
btn_OG0004719	0
Btnd_OG0008611	4
btsz_OG0001035_OG1	443
btsz_OG0004581	23
btv_OG0003692	383
btv_OG0009487	1109
btz_OG0005342	4498
Bub1_OG0001806_OG0	2038
Bub3_OG0005120	1129
BubR1_OG0000657_OG0	0
Buffy_OG0006561	1711
bug_OG0006803	1035
Bug22_OG0009372	433
BuGZ_OG0008876	2996
CG8270_OG0010257	1067
bun_OG0000556	5294
bun_OG0009749	4038
bur_OG0003683_OG0	3228
Burs_OG0001045_OG0	0
bves_OG0007497	519
bves_OG0007499	463
bw_OG0006000	84
bwa_OG0009122	208
bwa_OG0012525	218
Bx_OG0008666	23
Bx_OG0008667	818
Bx42_OG0007682	3334
by_OG0005550	15718
byn_OG0010803	1
bys_OG0007950	1243
c-cup_OG0012143	0
c(3)G_OG0001464_OG0	307
c11.1_OG0007569	5942
c12.1_OG0007568	1748
c12.2_OG0007567	6060
C15_OG0002126_OG0	22
C1GalTA_OG0009799	1362
C3G_OG0007801	6330
C901_OG0008027	5
ca_OG0005700	5593
Ca-alpha1D_OG0009140	9732
Ca-alpha1T_OG0003323	2724
Ca-beta_OG0009681	1162
Ca-Ma2d_OG0009139	2407
CaBP1_OG0008860	6202
cac_OG0000605_OG0	455
cact_OG0009392	25886
cactin_OG0003129	2154
cad_OG0009437	1
Cad74A_OG0010922	133
Cad86C_OG0002368	2355
Cad87A_OG0001088_OG0	1366
Cad89D_OG0001058_OG0	1
Cad96Ca_OG0011497	2168
Cad96Cb_OG0005172	1
Cad99C_OG0005704	3198
CadN_OG0000277_OG1	478
Caf1-105_OG0002830	241
Caf1-180_OG0007408	842
Caf1-55_OG0001036	1704
cag_OG0001595_OG0	253
CAH1_OG0009192	21229
CAH13_OG0002843	0
CAH14_OG0002807	1
CAH15_OG0006256	0
CAH16_OG0000498_OG1	102
CAH2_OG0001000_OG0	3315
CAH3_OG0003177	2125
CAH5_OG0005796	48145
CAH7_OG0000840	4485
CAH8_OG0004748	3
CAH9_OG0005622	1105
CAHbeta_OG0002334	541
cal1_OG0002556_OG0	1286
CalpA_OG0003035	7747
CalpB_OG0010971	5625
CalpC_OG0008186	295
Calr_OG0005564	43544
Cals_OG0013279_OG0	2498
Calx_OG0002139_OG0	2
Calx_OG0004417	6205
Calx_OG0004418	4119
calypso_OG0006121	752
Cam_OG0012053	27597
CaMKI_OG0012767	10104
CaMKII_OG0013280	7183
Camp_OG0005907	562
Camta_OG0006364	1729
Camta_OG0006365	355
can_OG0004061_OG0	1
CanA1_OG0005778	3951
CanB_OG0000231_OG0	697
CanB_OG0000231_OG1	2764
Cand1_OG0009382	4159
CAP_OG0000587_OG0	19975
CAP_OG0012405	5
Cap-D2_OG0005121	330
Cap-D3_OG0009448	145
Cap-G_OG0002924	1210
Cap-H2_OG0004906	1096
Capa_OG0005712	980
Caper_OG0009347	11873
Capr_OG0010138	4097
caps_OG0010156	4289
caps_OG0010157	3291
capt_OG0009025	12283
capu_OG0000612_OG0	844
car_OG0007437	1052
CARPA_OG0007960	36
CARPB_OG0007554	92
CarT_OG0009432	396
cas_OG0004236	0
casp_OG0006502	3318
cass_OG0009476	4939
Cat_OG0003869	25211
cathD_OG0002862	47569
cato_OG0006491	0
Catsup_OG0009538	4203
caup_OG0009938	12
cav_OG0000654	51
caz_OG0003243_OG0	2634
cbc_OG0007265	605
Cbl_OG0002051_OG0	4898
CBP_OG0001721	26
CBP_OG0007971	8
Cbp20_OG0005066	619
Cbp53E_OG0006447	1330
Cbp80_OG0007913	1056
Cbp80_OG0007915	1222
Cbs_OG0003124	4025
cbs_OG0007263	807
cbt_OG0008760	7622
Cby_OG0004789	72
Cc2d2a_OG0002702	124
CCAP_OG0011467	1
CCAP-R_OG0000870	36
ccb_OG0012089	4
CCDC151_OG0011900	3
CCDC53_OG0009785	716
Ccdc58_OG0010399	164
Ccdc85_OG0008917	230
CCHa1_OG0004530	33
CCHa1-R_OG0006065	121
CCHa2_OG0002186_OG0	632
CCHa2-R_OG0005836	15
Cchl_OG0004776	12125
CCKLR-17D1_OG0003334	20
CCKLR-17D1_OG0008675	49
CCKLR-17D1_OG0011744	31
CCKLR-17D3_OG0008678	118
Ccm3_OG0005250	1723
Ccn_OG0010106	422
Ccn_OG0010107	451
Ccn_OG0012179	195
Ccp84Ab_OG0000178_OG0	0
Ccp84Ac_OG0001349_OG0	0
Ccp84Ae_OG0002110_OG0	17
Ccp84Af_OG0000109_OG0	0
Ccp84Af_OG0000109_OG1	0
Ccp84Af_OG0000109_OG2	0
Ccp84Ag_OG0001348_OG0	41
Ccs_OG0006299	1425
CCT1_OG0002281_OG0	2234
CCT2_OG0003145	4146
CCT3_OG0004995	5955
CCT4_OG0000979	5588
CCT5_OG0006600	7165
CCT6_OG0008508	4588
CCT7_OG0004839	1740
CCT7_OG0004841	839
CCT8_OG0007117	5305
Ccz1_OG0010481	823
cd_OG0004708	68
CD98hc_OG0001357_OG0	4444
Cda4_OG0008701	1240
Cda5_OG0008721	6888
Cda9_OG0002707	1
CDase_OG0005749	4290
cdc14_OG0009306	5431
Cdc16_OG0005493	412
Cdc23_OG0009421	457
Cdc27_OG0010426	2749
Cdc2rk_OG0006290	341
Cdc37_OG0011041	3583
Cdc42_OG0008268	3560
Cdc45_OG0007388	495
Cdc5_OG0011371	1851
CDC50_OG0008483	5710
Cdc6_OG0002054	133
Cdc7_OG0007729	5529
Cdep_OG0002087	4904
Cdep_OG0004159	4164
CdGAPr_OG0009111	5770
cdi_OG0000729	3772
cDIP_OG0004394	4424
Cdk1_OG0000555_OG0	15
Cdk12_OG0009875	1433
Cdk2_OG0002391	239
CDK2AP1_OG0008015	846
Cdk4_OG0006632	723
Cdk5_OG0002993	1002
Cdk5alpha_OG0009389	1915
Cdk7_OG0001724	257
Cdk8_OG0010977	196
Cdk9_OG0007009	686
Cdlc2_OG0000234_OG1	0
cdm_OG0002482	2868
Cds_OG0010549	5267
Ced-12_OG0009727	1815
ced-6_OG0006366	15113
CenB1A_OG0004675	3628
CenG1A_OG0003595_OG0	7828
CenG1A_OG0009182	117
Cenp-C_OG0002322	332
Cep135_OG0009952	779
Cep135_OG0009954	702
cep290_OG0004127	158
Cep89_OG0006812	7
Cep97_OG0008778	617
cer_OG0012078	2664
Cerk_OG0004182	7831
cert_OG0011161	2531
Cf2_OG0008971	3150
Cfp1_OG0007571	423
CG5789_OG0004615	1370
cg_OG0006533	5625
CG10000_OG0005395	15
CG10005_OG0004963	72
CG10011_OG0005399	1789
CG10013_OG0002410_OG0	0
CG10019_OG0008786	415
CG10026_OG0009081	949
CG10029_OG0004344	0
CG10031_OG0008792	1693
CG10035_OG0004420	884
CG10038_OG0001436_OG0	490
CG10041_OG0012259_OG0	0
CG10051_OG0007036	1
CG10053_OG0004336	334
CG10055_OG0004329	1659
CG10062_OG0007038	316
CG10063_OG0010284	46
CG10064_OG0010282	3
CG10068_OG0004321	1026
CG10073_OG0000065_OG2	6
CG10075_OG0010279	2487
CG10077_OG0010277	31964
CG10082_OG0005964	9487
CG10086_OG0001355	83
CG10089_OG0010567	827
CG10098_OG0004320	1301
CG10104_OG0006132	0
CG10116_OG0010569	1
CG10126_OG0005023	3473
CG10132_OG0009091	4780
CG10137_OG0009093	1918
CG10139_OG0006151	1045
CG10140_OG0010573	2
CG10147_OG0010256	545
CG10151_OG0006160	251
CG10154_OG0010575	2
CG10163_OG0010252	1
CG10164_OG0001489	0
CG10165_OG0011781	615
CG10171_OG0010163	749
CG10175_OG0005507	7562
CG10177_OG0001079_OG0	0
CG10184_OG0005509	1001
CG10185_OG0005203	25
CG10189_OG0009087	332
CG10194_OG0009085	411
CG10195_OG0003572	451
CG10205_OG0006168	13883
CG10208_OG0005527	1711
CG10209_OG0006169	654
CG10211_OG0009505	4699
CG10222_OG0010165	810
CG10226_OG0010249	4693
CG10237_OG0003462	55748
CG1024_OG0004294	775
CG10252_OG0011517	0
CG10254_OG0002565	4916
CG10257_OG0006606	706
CG10264_OG0005208	1
CG10265_OG0006935	139
CG10274_OG0003940	1308
CG10280_OG0004257	8
CG10283_OG0001907_OG0	1284
CG10286_OG0004292	1431
CG10298_OG0004288	0
CG10300_OG0005516	0
CG10301_OG0005515	0
CG10307_OG0005957	2732
CG10311_OG0004972	1870
CG10317_OG0004974	0
CG10321_OG0005965	4398
CG10324_OG0004994	564
CG10332_OG0005992	0
CG10333_OG0009507	2136
CG10336_OG0009516	144
CG10337_OG0009096	486
CG10338_OG0009517	778
CG10339_OG0006873	969
CG10340_OG0001059_OG0	3496
CG10341_OG0009518	532
CG10343_OG0009520	467
CG10344_OG0007020	162
CG10345_OG0002430_OG0	1663
CG10347_OG0000607_OG0	145
CG10348_OG0003704	195
CG10352_OG0008207	61
CG10353_OG0008206	5574
CG10357_OG0010470	102
CG10359_OG0010469	1815
CG10361_OG0010014	477
CG10362_OG0008202	1621
CG10365_OG0005518	3997
CG10366_OG0009102	1557
CG10375_OG0005526	821
CG10376_OG0009519	910
CG10383_OG0001909	1483
CG10384_OG0007018	449
CG10405_OG0004983	16
CG10407_OG0005207	5
CG10413_OG0003703_OG0	2766
CG10417_OG0013094	3606
CG10418_OG0010832	374
CG10425_OG0002500	1465
CG10428_OG0001263_OG0	498
CG10431_OG0001914	297
CG10433_OG0006904	5752
CG10435_OG0002296_OG0	427
CG10444_OG0007082	1538
CG10445_OG0001356	227
CG10459_OG0001605_OG0	0
CG10462_OG0009105	1709
CG10463_OG0009108	384
CG10466_OG0012145	200
CG10467_OG0010233	1166
CG10469_OG0010232	491
CG10470_OG0009541	1071
CG10472_OG0000811_OG0	523
CG10479_OG0010225	563
CG10481_OG0009114	3
CG10483_OG0010221	1382
CG10486_OG0010219	0
CG10492_OG0009544	1485
CG10494_OG0006908	608
CG10495_OG0009546	332
CG10505_OG0006927	95
CG10508_OG0010314	1661
CG10510_OG0003948	1
CG10513_OG0005163	408
CG10514_OG0005162	189
CG10516_OG0009998	1039
CG10527_OG0002810_OG0	27428
CG10543_OG0006262	8038
CG10550_OG0000747	31415
CG10555_OG0008527	1669
CG10561_OG0009552	2393
CG10565_OG0010321	5434
CG10576_OG0010200	4970
CG10581_OG0010326	13
CG10584_OG0010328	514
CG10587_OG0000094_OG0	0
CG10587_OG0000094_OG1	0
CG10587_OG0000094_OG2	0
CG10589_OG0003950	0
CG10591_OG0010195	0
CG10597_OG0003317	0
CG10598_OG0011740	0
CG10600_OG0009530	4695
CG10602_OG0009532	4314
CG10616_OG0010838	2043
CG10621_OG0001911	2844
CG10623_OG0001912	768
CG10628_OG0009107	622
CG10631_OG0001241	4618
CG10646_OG0009949	402
CG10654_OG0009947	186
CG10657_OG0009951	22250
CG10660_OG0010840	1035
CG10663_OG0010839	514
CG10669_OG0005156	579
CG10674_OG0010603	1578
CG10680_OG0003577	22934
CG10681_OG0009950	343
CG10700_OG0011812	0
CG10702_OG0009548	1230
CG10710_OG0010908	666
CG10713_OG0010576	209
CG10725_OG0010574	2
CG10730_OG0000951	0
CG10731_OG0006517	567
CG10737_OG0006638	45607
CG10738_OG0010568	98
CG1074_OG0007339	396
CG10747_OG0009127	1129
CG10748_OG0011855_OG0	0
CG10749_OG0003913_OG0	1
CG10750_OG0009561	0
CG10752_OG0010150_OG0	0
CG10761_OG0008304	0
CG1077_OG0004263	4
CG10793_OG0003237	0
CG10795_OG0006915	617
CG10799_OG0003081	4547
CG10801_OG0012112	4
CG10802_OG0008133	1574
CG10803_OG0008134	1958
CG10804_OG0008132	571
CG10809_OG0010976	522
CG10814_OG0007257	8
CG10822_OG0007072	0
CG10839_OG0009144	0
CG10841_OG0002198_OG0	13
CG10853_OG0003980_OG0	8
CG10859_OG0009209	3
CG10862_OG0002017_OG1	9777
CG10863_OG0010486	11373
CG10863_OG0012194_OG0	117
CG10864_OG0005043	319
CG10866_OG0010485	603
CG10874_OG0003457	1514
CG10877_OG0002385_OG0	16
CG10887_OG0002183_OG0	0
CG10898_OG0002547	633
CG1090_OG0003105_OG0	680
CG10903_OG0002293_OG0	293
CG10904_OG0011634	245
CG10907_OG0001984_OG0	520
CG10909_OG0005022	0
CG10910_OG0006092	2
CG10911_OG0006095	6
CG10912_OG0000471	12
CG10914_OG0006109	387
CG10919_OG0001352	0
CG1092_OG0001161_OG0	0
CG10920_OG0007959	0
CG10927_OG0006710	199
CG10931_OG0006071	0
CG10932_OG0007954	3671
CG10934_OG0002756_OG0	7
CG10939_OG0005908	11466
CG10947_OG0009415	5697
CG10948_OG0009927	1769
CG10949_OG0009416	291
CG10950_OG0012279	0
CG10958_OG0001743	276
CG10959_OG0008299	166
CG10962_OG0007748	646
CG10970_OG0003173	31
CG10973_OG0012539	1052
CG10979_OG0004244	1441
CG10984_OG0009934	670
CG10996_OG0008249	0
CG11000_OG0004245	258
CG11007_OG0003037	723
CG11018_OG0007064	0
CG11029_OG0001270	25
CG1103_OG0003103_OG0	300
CG11030_OG0003728	673
CG11034_OG0001268	459
CG11035_OG0002292_OG0	468
CG11041_OG0001654	29
CG11044_OG0007073	2994
CG1105_OG0004314	4813
CG11050_OG0009604	7572
CG11060_OG0006765	1
CG11068_OG0011716	25
CG11069_OG0004655	1808
CG11076_OG0001759	291
CG11077_OG0000549_OG0	316
CG11085_OG0008456	60
CG11089_OG0004653	4759
CG11095_OG0003249	364
CG11099_OG0007074	1661
CG11103_OG0003250	646
CG11106_OG0012330	0
CG11109_OG0001964	227
CG11110_OG0006619	779
CG11123_OG0006752	753
CG11125_OG0006747	298
CG11127_OG0006744	522
CG1113_OG0004171	10
CG11131_OG0001957_OG0	0
CG11134_OG0003251	741
CG11141_OG0006745	1176
CG11145_OG0006754	1
CG11147_OG0003729	28995
CG11149_OG0003730	1
CG11151_OG0008256	7374
CG11159_OG0006283	1
CG1116_OG0004164	881
CG11162_OG0008263	82
CG11168_OG0004657	2566
CG11170_OG0006462	188
CG11178_OG0003327	1101
CG11180_OG0006625	990
CG11191_OG0007189	1069
CG11192_OG0007095	0
CG11200_OG0007088	3231
CG11211_OG0012938	83306
CG11226_OG0012166_OG0	0
CG11227_OG0007505	1
CG1124_OG0002090	11983
CG11241_OG0003815_OG0	689
CG11247_OG0009861	408
CG11248_OG0003830_OG0	407
CG11249_OG0009864	37
CG11251_OG0001998	1
CG11257_OG0007039	420
CG11263_OG0001789	85
CG11267_OG0011856	2558
CG11269_OG0006458	0
CG11275_OG0002906	7513
CG11279_OG0003924_OG0	409
CG11286_OG0004361	0
CG1129_OG0002085	569
CG11291_OG0003029	1
CG11294_OG0007761	107
CG11298_OG0007031	0
CG11309_OG0010303	3236
CG11317_OG0012026	281
CG11318_OG0000756	95
CG11319_OG0009603	936
CG11327_OG0009628	4
CG11333_OG0002657_OG0	0
CG11334_OG0005804	2816
CG11342_OG0011920	45
CG11345_OG0011138	2
CG11349_OG0011131	0
CG11353_OG0011127	49
CG11356_OG0008477	21
CG11357_OG0011126	742
CG1136_OG0010499	3172
CG11367_OG0000806_OG0	336
CG11369_OG0011699	0
CG1137_OG0004303	4
CG11370_OG0003817_OG0	54
CG11377_OG0008723	1117
CG11378_OG0007395	2696
CG11379_OG0007397	0
CG11380_OG0007400	16
CG11381_OG0007402	2
CG11382_OG0007404	5
CG11384_OG0007396	2
CG1139_OG0004077	602
CG11391_OG0001026_OG0	1545
CG11396_OG0010345	1238
CG11398_OG0007405	318
CG11403_OG0007406	193
CG11404_OG0012169	29
CG11406_OG0006889	16
CG11409_OG0007766	29
CG11413_OG0011575	225
CG11414_OG0006019	4582
CG11417_OG0007590	727
CG1142_OG0012974	451
CG11425_OG0009823	1207
CG11426_OG0009824	12413
CG1143_OG0011104	2926
CG11436_OG0003200	359
CG11437_OG0009825	231
CG11438_OG0009826	1448
CG11447_OG0004515	271
CG11449_OG0000981_OG1	41
CG11453_OG0001027_OG0	60
CG11454_OG0001792	530
CG11456_OG0003951	289
CG11459_OG0000135_OG1	344
CG1146_OG0011093	10035
CG11470_OG0000857	0
CG11474_OG0005934	2207
CG11475_OG0005935	9
CG11498_OG0001515	164
CG11504_OG0002630	902
CG11523_OG0009832	398
CG11529_OG0010828	941
CG11537_OG0010640	3954
CG11550_OG0002660	5929
CG11560_OG0010817	395
CG11562_OG0008742	214
CG11563_OG0002662	1026
CG11566_OG0007496	15
CG11570_OG0004027	0
CG11581_OG0008240	1
CG11583_OG0010538	887
CG11584_OG0008239	0
CG11585_OG0012335	0
CG11586_OG0010534	752
CG11590_OG0001741	651
CG11593_OG0010497	995
CG11594_OG0010492	5678
CG11596_OG0007629	722
CG11601_OG0008739	856
CG11608_OG0000142_OG0	127
CG1161_OG0004180	5768
CG11617_OG0008731	696
CG11619_OG0003864_OG0	0
CG11626_OG0011450	3
CG11629_OG0003739	0
CG11630_OG0009580	0
CG11634_OG0009583	0
CG11635_OG0007156	6
CG11638_OG0007387	345
CG11655_OG0001745_OG0	1889
CG11656_OG0005013	0
CG11658_OG0010025	1976
CG11663_OG0012087	0
CG11664_OG0011395	0
CG11666_OG0012316	0
CG11668_OG0002452	825
CG11670_OG0005008	49
CG11672_OG0004805	0
CG11674_OG0008231	1262
CG11679_OG0008511	585
CG11686_OG0002448_OG0	188
CG11693_OG0004810	2
CG11694_OG0000225_OG0	1
CG11694_OG0000225_OG1	0
CG11695_OG0007879	810
CG11696_OG0007880	969
CG11698_OG0002319_OG0	0
CG11699_OG0007882	2698
CG11703_OG0002165_OG0	0
CG11710_OG0001691_OG0	1002
CG1172_OG0004189	1008
CG11722_OG0001391	839
CG11723_OG0003571	522
CG11726_OG0010048	0
CG11737_OG0001419_OG0	1053
CG11741_OG0001420_OG0	3
CG11752_OG0007995	6563
CG11755_OG0000851	216
CG11756_OG0007997	0
CG11760_OG0004826	426
CG11768_OG0004832	443
CG11771_OG0005200	4644
CG11777_OG0006309	234
CG11779_OG0004481	2632
CG11786_OG0012799	0
CG11788_OG0007083	100
CG11790_OG0005187	3691
CG11791_OG0012008	4190
CG11807_OG0003009_OG0	1855
CG11808_OG0006841	183
CG11811_OG0004058	789
CG11816_OG0008636	0
CG11835_OG0000264_OG0	18505
CG11835_OG0000264_OG1	4505
CG11837_OG0005082	461
CG11841_OG0005083	6884
CG11842_OG0000856_OG1	2757
CG11843_OG0011490	369
CG11852_OG0002502_OG0	278
CG11854_OG0005171	678
CG11857_OG0005167	3163
CG11858_OG0005166	455
CG11878_OG0000055_OG0	0
CG11878_OG0000055_OG1	172
CG11878_OG0000055_OG2	113
CG11882_OG0005094	254
CG11883_OG0006313	2527
CG11885_OG0003355	236
CG11892_OG0005161	159
CG11893_OG0000039_OG2	1559
CG11899_OG0005100	5133
CG11902_OG0005155	287
CG11906_OG0001618	637
CG11911_OG0008747	2
CG11912_OG0008746	0
CG11920_OG0005183	475
CG11927_OG0003556	2335
CG11929_OG0011773	0
CG11961_OG0001155_OG0	62
CG11964_OG0004848	625
CG11970_OG0004849	2723
CG11975_OG0004850	1957
CG11977_OG0012457_OG0	2
CG11980_OG0002337	600
CG11983_OG0004852	85
CG11986_OG0004855	94
CG11997_OG0004862	18
CG11999_OG0004179	2290
CG12003_OG0004112	0
CG12004_OG0011286	4623
CG12009_OG0010662	1
CG12010_OG0010671	306
CG12011_OG0011025	0
CG12012_OG0010672	1293
CG12016_OG0010666	2239
CG12017_OG0010661	0
CG12020_OG0011042	0
CG12024_OG0011050	1560
CG12025_OG0011053	1978
CG12035_OG0011029	0
CG12038_OG0011331	273
CG12054_OG0000497	4703
CG12056_OG0003138	1337
CG12057_OG0003139	0
CG12061_OG0000938_OG0	0
CG12065_OG0007412	10112
CG12069_OG0001519	2
CG12071_OG0011553	500
CG12071_OG0013484	647
CG12075_OG0007754	11180
CG1208_OG0004248	1753
CG12081_OG0007411	1165
CG12084_OG0011296	2487
CG12091_OG0011293	9644
CG12093_OG0011111	2297
CG12096_OG0008559	1014
CG12099_OG0011289	14170
CG12104_OG0011284	725
CG12105_OG0004111	1362
CG12106_OG0007586	326
CG12107_OG0006719	667
CG12111_OG0007413	36
CG12112_OG0012598_OG0	399
CG12115_OG0007587	1
CG12116_OG0008625	3019
CG12118_OG0007585	5144
CG12121_OG0007579	5935
CG12123_OG0003325	353
CG12128_OG0002879	630
CG12129_OG0002878	1308
CG1213_OG0002105	3171
CG12134_OG0006319	412
CG12147_OG0004192	0
CG12155_OG0003210	1275
CG12159_OG0002860	934
CG12164_OG0006760	9
CG12170_OG0002098	1912
CG12171_OG0004222	1019
CG12173_OG0004172	400
CG12177_OG0008262	2528
CG1218_OG0002103	588
CG12182_OG0011099	391
CG12194_OG0008975	1105
CG12204_OG0001687	202
CG12206_OG0008131	46
CG12209_OG0002818	1
CG12213_OG0002418	2195
CG12219_OG0007713	955
CG12224_OG0000651_OG1	7550
CG12231_OG0003119	0
CG12236_OG0008414	796
CG12237_OG0007424	2600
CG12239_OG0001754	309
CG12241_OG0001396	907
CG12253_OG0011818	137
CG12256_OG0004947	0
CG12259_OG0005539	925
CG12268_OG0005336	1627
CG1227_OG0004337	735
CG12278_OG0004413	3
CG12279_OG0004445	952
CG12288_OG0009457	136
CG12289_OG0010046	0
CG12290_OG0002618	1946
CG12299_OG0009634	450
CG12301_OG0001981	768
CG12307_OG0009694	0
CG1231_OG0011372	224
CG12316_OG0009955	1282
CG12320_OG0005053	92
CG12321_OG0001064_OG0	926
CG12325_OG0002854	815
CG1233_OG0011370	2782
CG1234_OG0004335	996
CG12341_OG0002848	568
CG12343_OG0002853	880
CG12344_OG0002855	978
CG12355_OG0012373	196
CG1236_OG0002100	1337
CG12362_OG0000821_OG0	0
CG12374_OG0007223	3
CG12375_OG0009777	1754
CG12379_OG0008514	180
CG12384_OG0006229	5827
CG1239_OG0004237	192
CG12395_OG0001736	0
CG12398_OG0008359	0
CG12402_OG0002224_OG0	65
CG12420_OG0002594_OG0	0
CG12426_OG0005340	0
CG12438_OG0003802	0
CG12439_OG0009296	0
CG12446_OG0001786_OG0	0
CG12448_OG0009145	7
CG1246_OG0011105	24
CG12464_OG0011955	0
CG12470_OG0007846	0
CG12479_OG0008243	0
CG12480_OG0008242	0
CG12481_OG0008237	0
CG12490_OG0000233_OG1	0
CG12496_OG0007599	6
CG12498_OG0008105	0
CG12499_OG0002285_OG0	369
CG12502_OG0011339	375
CG12507_OG0008176	2
CG12511_OG0009568	0
CG12516_OG0005410	0
CG12517_OG0009649	0
CG12520_OG0010149	144
CG12521_OG0012944	0
CG12531_OG0008272	342
CG12535_OG0008128	19
CG12539_OG0008363	0
CG12540_OG0008220	0
CG12541_OG0007825	462
CG12560_OG0012234	1042
CG12567_OG0012740	1404
CG12576_OG0001784_OG0	5360
CG12581_OG0001679_OG0	401
CG12589_OG0011424	0
CG12590_OG0011977	0
CG12594_OG0005596	287
CG12607_OG0011139	17
CG12609_OG0008677	0
CG12617_OG0003653	2
CG12620_OG0009462	0
CG12637_OG0008050	0
CG12643_OG0007518	197
CG1265_OG0010531	2665
CG12655_OG0000445_OG2	1474
CG12659_OG0007410	166
CG12661_OG0007749	3
CG12662_OG0007747	8
CG12672_OG0007868	107
CG12674_OG0003570	0
CG12679_OG0001731_OG0	0
CG12680_OG0001718	0
CG12682_OG0012323	0
CG12691_OG0007931	3
CG12692_OG0000634_OG0	0
CG12693_OG0012106	4
CG12698_OG0008169	5
CG12699_OG0000230_OG1	0
CG12702_OG0001192	336
CG12708_OG0000271_OG0	12
CG12708_OG0000271_OG0.2	5
CG1271_OG0010635	2191
CG12713_OG0003881_OG0	81
CG12716_OG0008438	0
CG12723_OG0008557	17
CG12728_OG0000928_OG0	546
CG12729_OG0011725	19
CG1273_OG0010536	54
CG12730_OG0007375	1273
CG12744_OG0000893	114
CG12746_OG0004208	3644
CG1275_OG0011072	5016
CG12768_OG0001283_OG0	145
CG12769_OG0007187	327
CG12773_OG0003140	2483
CG12782_OG0012281	0
CG12783_OG0000743_OG0	8
CG12784_OG0005236	0
CG12795_OG0008825	906
CG12811_OG0002240	3432
CG12817_OG0002595_OG0	41
CG12818_OG0004897	466
CG12822_OG0001599	2552
CG12825_OG0001130_OG1	28
CG12826_OG0002951	37
CG12828_OG0011622	0
CG12831_OG0011623_OG0	1
CG12836_OG0002963_OG0	8
CG12848_OG0006045	731
CG12849_OG0011577	1
CG12851_OG0005862	615
CG12857_OG0006163	3
CG12860_OG0006154	0
CG12861_OG0006153	0
CG12862_OG0011585_OG0	0
CG12863_OG0011584	230
CG12866_OG0002772	0
CG12868_OG0001564	923
CG12869_OG0006145	520
CG12869_OG0006146	199
CG12877_OG0001472_OG0	1448
CG1288_OG0001350	0
CG12880_OG0005345	24
CG12883_OG0001474	229
CG12885_OG0001477	895
CG12895_OG0006308	1336
CG12909_OG0002821	302
CG12910_OG0006305	119
CG12911_OG0006304	4
CG12914_OG0002819	0
CG12917_OG0002815	0
CG12920_OG0006291	1
CG12926_OG0006349	546
CG12929_OG0006357	55
CG12934_OG0006315	25
CG12935_OG0002846	365
CG12942_OG0001596_OG0	394
CG12945_OG0004570	2003
CG12947_OG0004568	61
CG12948_OG0004558	422
CG12963_OG0001641_OG0	0
CG12964_OG0002996_OG0	38
CG12970_OG0006808	72
CG12971_OG0010294	1
CG12974_OG0010307	124
CG12983_OG0010332	0
CG12984_OG0003949	2
CG12985_OG0000915	4
CG12986_OG0011685	3
CG1299_OG0000523_OG0	9742
CG12990_OG0007696	2
CG12991_OG0007703	3450
CG12992_OG0011688	18
CG12994_OG0007707	47
CG12995_OG0008599	0
CG12998_OG0011739	29
CG13000_OG0011738	0
CG13001_OG0008580	618
CG13002_OG0008577	7
CG13003_OG0008572	1132
CG13004_OG0008570	433
CG13005_OG0008567	127
CG13008_OG0008305	4
CG13010_OG0003260	21
CG13012_OG0008317	1571
CG13014_OG0008547	1113
CG13016_OG0006536	332
CG13018_OG0006537	220
CG13021_OG0003241	0
CG13022_OG0010698	7
CG13023_OG0010699	1
CG13024_OG0010708	1516
CG13026_OG0010716	1467
CG13028_OG0004010	2
CG13031_OG0012200	398
CG13032_OG0004014_OG0	0
CG13033_OG0010736	0
CG13038_OG0010761	0
CG13039_OG0010762	0
CG1304_OG0000265_OG0	0
CG1304_OG0000265_OG1	0
CG13040_OG0010763	0
CG13041_OG0000280_OG0	15
CG13041_OG0000280_OG0.2	6
CG13042_OG0010767	5
CG13043_OG0000281_OG0	0
CG13043_OG0000281_OG1	1
CG13044_OG0010768	3
CG13045_OG0000814	0
CG13046_OG0010771	3
CG13047_OG0010772	1
CG13048_OG0010773	0
CG13049_OG0010774	0
CG13051_OG0011898	8
CG13053_OG0010778	0
CG13054_OG0010779	6
CG13055_OG0010780	15
CG13056_OG0010757	6
CG13058_OG0004021	0
CG13059_OG0010764	1
CG13062_OG0010766	7
CG13064_OG0010775	0
CG13065_OG0010776	5
CG13066_OG0012201	0
CG13068_OG0002030_OG1	8
CG13069_OG0004022	0
CG1307_OG0004308	1723
CG13070_OG0012202	2
CG13071_OG0011899	8
CG13073_OG0012731_OG0	30
CG13074_OG0010797	166
CG13075_OG0000216_OG0	5
CG13075_OG0000216_OG1	1
CG13077_OG0009097	1268
CG13078_OG0003575_OG0	0
CG13081_OG0003574	0
CG13082_OG0009094	51
CG13083_OG0009084	1
CG13084_OG0009083	8
CG13085_OG0001922	97
CG13086_OG0003709	1959
CG13088_OG0001266	309
CG1309_OG0010533	5734
CG13096_OG0003720	1648
CG13097_OG0001923	865
CG13101_OG0009304	1787
CG13102_OG0009298	31
CG13108_OG0009295	209
CG13110_OG0011792	0
CG13113_OG0001247_OG0	0
CG13114_OG0009279	1
CG13116_OG0001878	1940
CG13123_OG0001877	148
CG13124_OG0003502	34778
CG13126_OG0003515	197
CG13127_OG0001844	0
CG13131_OG0000790_OG0	0
CG13133_OG0003525	51
CG1314_OG0011674	0
CG13144_OG0009363	101
CG13148_OG0007214	47
CG13151_OG0006215	951
CG13154_OG0006206	2
CG13155_OG0006196	20
CG13157_OG0002779	0
CG1316_OG0000430_OG0	0
CG13168_OG0006184	5
CG1317_OG0011084	10684
CG13170_OG0006182	0
CG13171_OG0006180	0
CG13177_OG0012831	26
CG13185_OG0002928	1774
CG13186_OG0006594	0
CG13192_OG0006567	338
CG13193_OG0006565	2
CG13196_OG0006560	22
CG13197_OG0006563	1625
CG13202_OG0001123_OG0	0
CG13203_OG0006235	9
CG13204_OG0006233	599
CG13215_OG0002793_OG0	56
CG13216_OG0001568_OG0	0
CG13218_OG0002791_OG0	2
CG13220_OG0001573_OG0	3536
CG13223_OG0001571_OG0	0
CG13226_OG0002794_OG0	179
CG13227_OG0006218_OG0	2
CG13228_OG0011587_OG0	0
CG13229_OG0002786_OG0	450
CG13229_OG0002787_OG0	2862
CG13231_OG0006217	10
CG13239_OG0009815	1
CG1324_OG0007509	0
CG13243_OG0009147	0
CG13247_OG0010378	17
CG13248_OG0010371	457
CG13250_OG0011870	26
CG13251_OG0010355	215
CG13252_OG0003952	985
CG13258_OG0009399	22
CG13272_OG0008882	2
CG13280_OG0008881	12
CG13282_OG0008887	381
CG13285_OG0010583	489
CG13287_OG0010216	4
CG13288_OG0010220	8
CG13293_OG0003937	300
CG13295_OG0010231	1905
CG13297_OG0010242	23
CG13299_OG0011864	3
CG13300_OG0003943	95
CG13305_OG0011196	4
CG13306_OG0011204	538
CG13308_OG0004102	0
CG13309_OG0011211	0
CG13310_OG0011207	114
CG13312_OG0011210	2
CG13313_OG0004105_OG0	2
CG13314_OG0011224	17
CG13315_OG0011237	11739
CG13318_OG0004834	7315
CG13319_OG0006667	368
CG13321_OG0006673	19
CG13326_OG0006545	0
CG13330_OG0007271	0
CG13331_OG0007273	62
CG13332_OG0007274	56
CG13334_OG0007281	0
CG13337_OG0011662	120
CG13339_OG0007296	381
CG13344_OG0007304	678
CG13358_OG0007351	36
CG13359_OG0012499	7
CG13360_OG0010145	965
CG13361_OG0003189	0
CG13362_OG0007862	0
CG13364_OG0001174_OG0	1669
CG13365_OG0007831	1233
CG13367_OG0003188_OG0	606
CG13369_OG0003181	2297
CG13375_OG0007847	155
CG13377_OG0007849	4801
CG13380_OG0010135	1
CG13384_OG0003473	2253
CG13385_OG0012520	0
CG13386_OG0003471	296
CG1339_OG0006721	2
CG13390_OG0003479	431
CG13392_OG0003476	479
CG13397_OG0003469	492
CG13398_OG0003468	808
CG13403_OG0008236	4
CG13404_OG0008224	205
CG13405_OG0011376	4
CG13407_OG0004768	0
CG13408_OG0004770	179
CG13409_OG0004775	771
CG13423_OG0007099	0
CG13426_OG0011654	0
CG13427_OG0003049	0
CG13428_OG0007100	1219
CG13430_OG0001658	587
CG13436_OG0006622	5
CG13437_OG0006285	210
CG13438_OG0006243	0
CG1344_OG0012226	348
CG13442_OG0006244	0
CG13443_OG0006248	0
CG13445_OG0003880	1
CG13449_OG0009980	3
CG13454_OG0003875_OG0	1
CG13455_OG0009966	2
CG13457_OG0001288	1
CG13458_OG0004037	100
CG13460_OG0010841	0
CG13465_OG0000343_OG0	0
CG13471_OG0004048	0
CG13473_OG0010860	1
CG13474_OG0004049	0
CG13476_OG0012898	0
CG13481_OG0000339_OG0	0
CG13481_OG0000339_OG1	0
CG13484_OG0010886	290
CG13488_OG0001544_OG1	6
CG13492_OG0005946	11
CG13501_OG0005936	2
CG13502_OG0005931	66
CG13502_OG0012991	6
CG13506_OG0007028	5033
CG13510_OG0006998	311
CG13511_OG0006997	0
CG13516_OG0006995	464
CG13526_OG0006986	1
CG13527_OG0006984	3
CG13531_OG0006978	4071
CG13532_OG0006975	276
CG13538_OG0005981	0
CG13539_OG0012044	0
CG1354_OG0007555	8438
CG13541_OG0012280	0
CG13544_OG0005976	0
CG13545_OG0012580	2
CG13551_OG0000540_OG1	3862
CG13551_OG0012048	2904
CG13557_OG0012477	1
CG13558_OG0001556	0
CG13559_OG0012047	57
CG13561_OG0011643	4
CG13562_OG0011631	81
CG13575_OG0006892	41
CG13577_OG0001150_OG0	0
CG13578_OG0006898	885
CG13579_OG0006013	167
CG1358_OG0006724	4707
CG13581_OG0002746	0
CG13585_OG0011574	3068
CG13587_OG0006025	485
CG13594_OG0006033	274
CG13599_OG0005537	9
CG1360_OG0006725	231
CG13601_OG0005534	884
CG13603_OG0005332	2781
CG13605_OG0005319	1719
CG13606_OG0005306	838
CG13607_OG0005318	2308
CG13609_OG0012982	122
CG13613_OG0005278	0
CG13614_OG0002525_OG0	0
CG13615_OG0002524	0
CG13616_OG0005272	3
CG13618_OG0005267	165
CG13622_OG0005268	32
CG13623_OG0005265	1342
CG13625_OG0004618	1045
CG13627_OG0004629	10
CG13630_OG0004630	1999
CG13631_OG0004635	2435
CG13634_OG0004637	26
CG13641_OG0004650	521
CG13643_OG0002274	378
CG13653_OG0002504	0
CG13654_OG0005174	468
CG13663_OG0011496	509
CG13667_OG0004090_OG0	396
CG13670_OG0011168	4
CG13671_OG0004086_OG0	852
CG13675_OG0000560_OG2	18
CG13676_OG0003984	316
CG13678_OG0000129_OG3	62
CG1368_OG0008241	222
CG13685_OG0010463	241
CG13689_OG0008772	225
CG13690_OG0008752	97
CG13692_OG0008754	0
CG13698_OG0010125	1984
CG13699_OG0003907_OG0	2
CG13705_OG0010610	226
CG13707_OG0010613	261
CG13708_OG0010614	7
CG1371_OG0006292	3415
CG13711_OG0010618	0
CG13712_OG0010619	0
CG13713_OG0010620	0
CG13716_OG0010627	10
CG13720_OG0004084	0
CG13721_OG0012208	0
CG13722_OG0011130	711
CG13723_OG0010915	0
CG13724_OG0010917	0
CG13725_OG0010918	0
CG13727_OG0004055	22
CG13728_OG0010923	0
CG13731_OG0011910	15
CG13733_OG0010089	0
CG13738_OG0011907	16
CG13739_OG0002891	219
CG13743_OG0006405	418
CG13744_OG0006409	0
CG13747_OG0006408	0
CG13748_OG0006626	10
CG13751_OG0001660_OG0	844
CG13760_OG0007606	1044
CG13766_OG0009602	296
CG13771_OG0009612	0
CG13775_OG0003750_OG0	414
CG13784_OG0000956_OG0	1101
CG13786_OG0003631	13
CG13796_OG0001883_OG0	1204
CG13801_OG0000219_OG0	1
CG13801_OG0000219_OG1	0
CG13806_OG0011077	10
CG13807_OG0011075	338
CG13810_OG0011066	1
CG13813_OG0010189	2980
CG13829_OG0011464	1
CG13833_OG0004687	284
CG13837_OG0002276	1
CG13838_OG0011993	0
CG13841_OG0004694	669
CG13842_OG0004706	5
CG13847_OG0004737	2
CG13850_OG0004743	1401
CG13855_OG0004744	14
CG13856_OG0004745	2256
CG13857_OG0004746	8
CG13862_OG0004760	0
CG13868_OG0007089	15294
CG13868_OG0013578	2637
CG13869_OG0007075	2
CG1387_OG0008528	0
CG13870_OG0007093	22
CG13871_OG0003047	34
CG13872_OG0007071	0
CG13875_OG0011381	286
CG13876_OG0001334_OG0	504
CG13877_OG0011937	1574
CG13884_OG0000403_OG0	0
CG13887_OG0011343	8080
CG13891_OG0002060	0
CG13893_OG0011360	6550
CG13894_OG0004129	210
CG13895_OG0004128	944
CG13901_OG0011344	495
CG13907_OG0011337	8922
CG13912_OG0011325	783
CG13917_OG0011285	10715
CG13919_OG0011274	294
CG13920_OG0011271	3735
CG13921_OG0011032	393
CG13924_OG0011054	24
CG13926_OG0011282	469
CG13928_OG0011279	1753
CG13930_OG0011024	39
CG13931_OG0004073	0
CG13933_OG0011036	2608
CG13937_OG0011056	2370
CG13949_OG0003375	54
CG13950_OG0003376	65
CG13954_OG0006374	139
CG13955_OG0002890_OG0	28
CG13962_OG0012240	8
CG13970_OG0009133_OG0	0
CG13972_OG0005361	11
CG13983_OG0002696	54
CG13991_OG0000661_OG1	0
CG13992_OG0002070_OG0	0
CG13994_OG0011942	1237
CG13995_OG0000538_OG0	0
CG13999_OG0000662_OG0	35
CG14005_OG0001926	577
CG14006_OG0001927	0
CG14007_OG0009567	32
CG14011_OG0003731	0
CG14013_OG0003734	11
CG14014_OG0009443	4
CG14015_OG0009446	317
CG14017_OG0003733	1
CG14020_OG0003686	127
CG14022_OG0008831	1727
CG14024_OG0003410_OG0	279
CG14034_OG0008836	201
CG14036_OG0008842	0
CG14042_OG0001816	84
CG14043_OG0003425	1062
CG14044_OG0008964	122
CG14050_OG0000684	5
CG14052_OG0007777	2
CG14053_OG0012099	2
[truncated: 9,910 more rows]
