# Supplementary material for: Evolution of chemosensory tissues and cells across ecologically diverse Drosophilids
Source: Nat Commun. 2024 Feb 5;15:1047. doi: 10.1038/s41467-023-44558-4 (PMC10844241; doi:10.1038/s41467-023-44558-4)
Supplement: Supplementary file 18 — Supplementary Data 15 [file 41467_2023_44558_MOESM18_ESM.zip › all_count_tables_renamed/SANA12LEG_counts_trim_genes_FBids_1_1_sorted.txt]

128up_OG0006588	341
14-3-3epsilon_OG0002478	2476
14-3-3epsilon_OG0001126_OG1	13166
140up_OG0004534	604
18w_OG0003044	682
26-29-p_OG0010897	1680
2mit_OG0000576_OG0	36
5-HT1A_OG0006644	46
5-HT1B_OG0006647	70
5-HT2A_OG0000287_OG0	9
5-HT2B_OG0011472	53
5-HT7_OG0005777	66
5PtaseI_OG0005188	949
7B2_OG0004187	835
a_OG0006460	748
a10_OG0010691	11
a5_OG0009037	7
a6_OG0007651	387
AANATL2_OG0003640	89
AANATL4_OG0000091_OG1	1
AANATL7_OG0007605	21
Aasdh_OG0001831	661
Aatf_OG0001947	118
aay_OG0011265	1908
ab_OG0009683	483
ab_OG0009684	52
ABCB7_OG0011281	1631
Pmp70_OG0003257	2754
Abd-B_OG0005000	0
Abi_OG0002227_OG0	411
Abl_OG0010722	1793
abo_OG0009656	232
Abp1_OG0010565	506
abs_OG0003097	578
ac_OG0007843	0
Ac13E_OG0008321	1002
Ac3_OG0009573	412
Ac78C_OG0010320	335
Acam_OG0000252_OG0	0
Acam_OG0000252_OG1	0
Acam_OG0005131	0
CG9149_OG0011313	2149
Acbp1_OG0009246	308
Acbp2_OG0010415	498
Acbp4_OG0000311_OG0	0
Acbp4_OG0000311_OG1	0
Acbp6_OG0010414	37
ACC_OG0007193	5844
AcCoAS_OG0000812	2222
Ace_OG0000652_OG0	143
Acer_OG0000953_OG0	2679
Acer_OG0003808	262
Acf_OG0002671	508
Achl_OG0002770	91
acj6_OG0008333	8
acj6_OG0008334	20
Ack_OG0010507	2621
Ack-like_OG0006546	365
Acn_OG0009540	2688
CG5009_OG0006075	1414
Acox57D-d_OG0006913	31
Acox57D-p_OG0001151	266
Acp1_OG0009317	10788
Acp32CD_OG0009664	0
Acp65Aa_OG0003939	0
Acph-1_OG0001513	145
CG12512_OG0008829	378
CG18155_OG0007972	24
Acsl_OG0007133	4224
Act42A_OG0000022_OG0	98335
Act42A_OG0000022_OG1	627205
Act42A_OG0000022_OG3	23209
Act42A_OG0000022_OG4	139623
Act42A_OG0000022_OG5	787
Actn_OG0003148_OG0	100070
Actn3_OG0011403_OG0	0
ACXB_OG0000046_OG0	0
ACXB_OG0000046_OG1	0
ACXB_OG0000046_OG2	0
ACXB_OG0000046_OG2.2	0
ACXD_OG0004078_OG0	39
Acyp_OG0009408	0
Acyp2_OG0011498	507
Ada_OG0002342	23
Ada1-2_OG0003777_OG0	164
Ada2a_OG0005051	109
Ada2b_OG0004799	139
Ada3_OG0007872	636
AdamTS-A_OG0005247	1638
AdamTS-A_OG0012010	17
AdamTS-B_OG0008089	3088
Adar_OG0007649	974
Adat1_OG0003596	19
Adck1_OG0006032	669
Adck5_OG0010063	403
ADD1_OG0006579	267
Adf1_OG0001636_OG0	113
Adgf-A_OG0001991_OG0	0
Adgf-A_OG0003900	154
Adgf-A2_OG0010109	2
Adgf-B_OG0010108	0
Adgf-C_OG0001030_OG0	33
Adgf-D_OG0002208_OG0	178
Adgf-E_OG0006152	1
Adh_OG0003395_OG0	0
Adi1_OG0010940	514
AdipoR_OG0004727	4262
CG3809_OG0004951	0
AdenoK_OG0003918_OG0	696
Ady43A_OG0002958	1062
AdoR_OG0005733	256
adp_OG0006108	787
AdSS_OG0000854_OG0	5876
Aduk_OG0004873	620
Ae2_OG0010984	1730
CG6512_OG0010913	5589
aft_OG0006080	155
Afti_OG0005567	317
Ag5r_OG0008212	8
Ag5r2_OG0008213	0
AGBE_OG0007237	6161
AgmNAT_OG0001753	37
ago_OG0010530	1193
AGO1_OG0007307	2998
AGO2_OG0000119_OG0	6333
Agpat1_OG0008448	439
Agpat2_OG0003465	591
Agpat3_OG0004018	1596
Agpat4_OG0004019_OG0	130
ADPS_OG0002932	371
agt_OG0001016_OG0	5
Spat_OG0007723	116
Ahcy_OG0001195_OG0	583
AhcyL1_OG0011110	1203
AIF_OG0001225	560
AIMP1_OG0007108	632
AIMP2_OG0009977	786
AIMP3_OG0005998	364
Adk1_OG0010829	14155
Adk3_OG0005467	341
Ak6_OG0007201	80
Akap200_OG0000367_OG0	150
Akh_OG0010512	14
AkhR_OG0009627	39
akirin_OG0010441	1549
Akr1B_OG0001292	4148
Akt1_OG0005415	1398
al_OG0008749	344
Aladin_OG0007570	245
AlaRS_OG0003477	833
AlaRS-m_OG0010596	1068
Alas_OG0006853	13036
alc_OG0006389	3541
Ald1_OG0005647	129984
Ald2_OG0005645	0
Aldh_OG0003615	5769
Aldh-III_OG0006742	9856
Aldh7A1_OG0003841_OG0	123
Alg-2_OG0001588_OG0	524
Alg1_OG0002607_OG0	633
Alg10_OG0000709_OG0	92
Alg11_OG0012170	648
CG8412_OG0004562	1419
Alg14_OG0001194_OG0	30
Alg2_OG0010641	363
Alg3_OG0003012	17
Alg3_OG0006966	218
CG5287_OG0001281	290
CG5287_OG0003790	249
Alg9_OG0005173	276
Alh_OG0004317	1024
Alh_OG0004319	271
Alh_OG0011430	334
alien_OG0009301	1489
ALiX_OG0005343	1981
Alk_OG0006414	3289
CG12179_OG0001176_OG0	43
Alp1_OG0010289	1
Alp10_OG0010194	2
Alp11_OG0008522	93
Alp12_OG0003717	723
Alp13_OG0001034	81
Alp2_OG0000261_OG0	3
Alp2_OG0000261_OG1	13
Alp4_OG0005779	736
Alp6_OG0006360	10
Alp7_OG0003030	0
Alp9_OG0003931	0
alph_OG0000083_OG0	7
alph_OG0005113	2314
alpha-Catr_OG0006852	539
alpha-Est1_OG0004357	3242
alpha-Est10_OG0004350	694
alpha-Est2_OG0000314	55
alpha-Est3_OG0004356	1193
alpha-Est6_OG0004354	1
alpha-Est7_OG0001351	1612
alpha-Est8_OG0004352	685
alpha-Est9_OG0004351	919
alpha-Man-Ia_OG0003130	120
alpha-Man-Ia_OG0003131	555
alpha-Man-Ia_OG0001168	1047
alpha-Man-Ib_OG0005087	537
alpha-Man-Ic_OG0011549	2
alpha-Man-IIa_OG0004878	666
alpha-Man-IIb_OG0005229	565
alpha-PheRS_OG0008296	705
alpha-Spec_OG0011040	20176
alpha4GT1_OG0000948	336
alphaCOP_OG0011275	1736
alphaSnap_OG0010384	2459
alphaTub67C_OG0010998	43
Alr_OG0008278	611
alrm_OG0002498	443
Als2_OG0009863	1163
alt_OG0004894	2062
aly_OG0004083	1
Ama_OG0002112	3
Amacr_OG0009433	388
amd_OG0001918	97
Amnionless_OG0008741	46
amon_OG0011540	962
amos_OG0003702_OG0	0
AMPdeam_OG0008245	6537
Amph_OG0007204	6007
AMPKalpha_OG0001698	6271
Amt_OG0004607	21
Amun_OG0008385	2011
amx_OG0007575	166
Amy-p_OG0000157_OG0	105
Amy-p_OG0000157_OG0.2	0
Amyrel_OG0006416	14
ana_OG0006403	32
ana1_OG0002269	126
ana2_OG0007120	100
ana3_OG0006194	73
Ance-2_OG0003658	9
Ance-3_OG0001891_OG0	575
Ance-3_OG0009407	600
Ance-4_OG0006406	110
Ance-5_OG0005870	383
anchor_OG0010100	632
Andorra_OG0011741	0
Ank2_OG0010460	4612
Ankle2_OG0000780	1345
l(2)35Be_OG0003404_OG0	0
anox_OG0007490	1192
Ant2_OG0008041	40
antdh_OG0008007	1135
Antp_OG0002113	464
antr_OG0007227	6
AnxB10_OG0008082	6918
AnxB11_OG0008196	919
AnxB9_OG0004410	13114
aop_OG0003458	921
aos_OG0010741	1127
Aos1_OG0002145_OG0	274
AOX1_OG0005242	813
AOX2_OG0000143_OG0	877
AOX2_OG0000143_OG1	21
AOX4_OG0001465	10
ap_OG0005832	1084
AP-1-2beta_OG0008273	2169
AP-1gamma_OG0007680	2706
AP-1mu_OG0005553	1135
AP-1sigma_OG0005334	1456
AP-2alpha_OG0008751	1127
AP-2mu_OG0004736	1139
AP-2sigma_OG0004385	667
Apc_OG0005387	2133
APC10_OG0005888	149
Apc2_OG0005308	108
APC4_OG0003171_OG0	173
APC7_OG0001703	0
ApepP_OG0000963	476
aph-1_OG0003552_OG0	256
aPKC_OG0006607	521
aPKC_OG0006608	68
aPKC_OG0006609	170
Aplip1_OG0011323	501
apn_OG0002443_OG0	0
apolpp_OG0012638	2351
app_OG0010830	464
APP-BP1_OG0010070	192
Appl_OG0007834	3077
Aprt_OG0004075	104
Aps_OG0010085	1613
apt_OG0002733	937
CG18815_OG0010034	1973
AQP_OG0007242	14419
aqrs_OG0005393	0
aqz_OG0001049_OG1	12805
ara_OG0009939	538
aralar1_OG0001518	1336
Arc1_OG0002768_OG0	2869
Arc2_OG0006127	719
Arc42_OG0001370_OG0	568
Archease_OG0002289_OG0	175
Arf51F_OG0006831	1975
Arf79F_OG0012164	3087
ArfGAP1_OG0010836	578
ArfGAP3_OG0003816_OG0	0
Arfip_OG0005451	279
Arfrp1_OG0007681	129
arg_OG0003183	51
arg_OG0007835	2
Argk_OG0011233	320269
Argk_OG0011925	2201
Argl_OG0009800	65
CG31469_OG0002209_OG0	216
ArgRS_OG0008151	675
ArgRS-m_OG0004367	478
ari-1_OG0007878	3064
ari-2_OG0003028	1906
Arl1_OG0010003	451
Arl2_OG0004816	81
Arl5_OG0011164	230
Arl6_OG0007042	108
Arl6IP1_OG0004993	503
Arl8_OG0004797	647
arm_OG0007636	4854
armi_OG0002027	147
Arp1_OG0004441	2261
Arp10_OG0007423	759
Arp2_OG0001770	761
Arp3_OG0010555	766
Arp5_OG0001448_OG0	58
Arp53D_OG0011600	0
Arp6_OG0008512	249
Arp8_OG0007614	202
Arpc1_OG0009187	1852
Arpc2_OG0009417	811
Arpc3A_OG0005226	412
Arpc3B_OG0008590	17
Arpc4_OG0008719	876
Arpc5_OG0008957	261
arr_OG0007264	821
Arr1_OG0009490	2036
Arr2_OG0004099	2437
Ars2_OG0005840	2352
Art1_OG0004911	543
Art2_OG0008773	12
Art3_OG0004604	206
Art4_OG0004574	77
Art6_OG0004528_OG0	0
Art7_OG0001547_OG0	265
Art8_OG0009662	22
Art9_OG0002219_OG0	3
Arts_OG0000486_OG0	685
aru_OG0003377	2242
Arv1_OG0013036	108
arx_OG0009914	29
Asap_OG0007180	2485
Asator_OG0002682_OG1	2306
Asciz_OG0010646	38
ase_OG0007840	10
asf1_OG0009889	422
ash1_OG0000982_OG0	83
ash2_OG0004623	517
Ask1_OG0004518	4454
asl_OG0004217	63
AsnRS_OG0003707	627
AsnRS-m_OG0006452	142
AsnS_OG0000992	475
asp_OG0004633	1
Asph_OG0006509	32127
ASPP_OG0006932	2431
CG9572_OG0008488	38518
AspRS_OG0006665	1650
AspRS-m_OG0008886	952
asrij_OG0006972	795
asRNA:CR31429_OG0002339_OG0	176
asRNA:CR42743_OG0003772_OG0	0
asRNA:CR43299_OG0012338_OG0	0
asRNA:CR43426_OG0012535_OG0	0
asRNA:CR43454_OG0002277_OG0	9
asRNA:CR43463_OG0001607_OG0	99
asRNA:CR43809_OG0003675_OG0	0
asRNA:CR44106_OG0002406_OG0	18
asRNA:CR44169_OG0002969_OG0	28
asRNA:CR44179_OG0001455_OG0	776
asRNA:CR44372_OG0000331_OG0	9
asRNA:CR44372_OG0000331_OG1	11
asRNA:CR44894_OG0012090_OG0	0
asRNA:CR45044_OG0005605_OG0	71
asRNA:CR45195_OG0000203_OG0	794
asRNA:CR45195_OG0000203_OG1	131
asRNA:CR45350_OG0001645_OG0	1177
asRNA:CR45943_OG0010336	341
asRNA:CR46029_OG0000226_OG0	6
asRNA:CR46029_OG0000226_OG1	12
asRNA:CR46139_OG0003106_OG0	5
asRNA:CR46246_OG0011916	1
asRNA:CR46354_OG0002193_OG0	276
asRNA:CR46473_OG0000925_OG0	96
Ass_OG0001346	13
ast_OG0003560	284
AstA_OG0004634	18
AstA-R1_OG0000689	36
AstA-R2_OG0005396	9
AstC_OG0009668	29
AstC-R1_OG0010134	12
AstC-R2_OG0001295_OG0	4
AstCC_OG0009669	0
asun_OG0002419_OG0	112
Asx_OG0006138	1134
Atac1_OG0003748_OG0	41
Atac2_OG0009508	182
Atac3_OG0000828	264
Tat_OG0001330	1725
Ate1_OG0003045	1536
Atet_OG0003384	989
Atf-2_OG0006059	348
Atf3_OG0007763	1147
Atg1_OG0009929	103
Atg1_OG0009931	974
Atg10_OG0001598	49
Atg101_OG0008681	745
Atg12_OG0011904	156
Atg13_OG0004817	761
Atg14_OG0005089	858
Atg16_OG0005703	496
Atg17_OG0004232	1826
Atg18a_OG0011152	1635
Atg18b_OG0001271_OG0	110
Atg2_OG0011112	2355
Atg3_OG0009922	640
Atg4a_OG0009014	1031
Atg4b_OG0005256	448
Atg5_OG0007974	212
Atg6_OG0005323	860
Atg7_OG0006714	339
Atg8a_OG0008043	11845
Atg8b_OG0005571	0
Atg9_OG0006487	1414
atilla_OG0011822	2874
atk_OG0010362	0
atl_OG0001399	6919
atms_OG0004154	445
ato_OG0004804	0
Atox1_OG0012695	523
ATP6AP2_OG0004869	10192
ATP7_OG0008369	680
ATP8A_OG0007260	3075
ATP8A_OG0007261	64
Atpalpha_OG0002140	32242
ATPCL_OG0006680	2257
ATPsynB_OG0010987	54981
ATPsynbeta_OG0005823	214587
ATPsynbetaL_OG0001317	2
ATPsynC_OG0005792	133281
ATPsynCF6_OG0005500	21702
ATPsynCF6L_OG0010605	1
ATPsynD_OG0004477	47688
ATPsyndelta_OG0007526	32057
ATPsynE_OG0005568	24217
ATPsynG_OG0009657	22992
ATPsyngamma_OG0005690	59406
ATPsynGL_OG0009315	0
ATPsynO_OG0012619	37953
AttC_OG0000164_OG0	326
AttC_OG0007258	22
AttD_OG0004890	0
Atu_OG0002096	422
Atx-1_OG0012102	41
Atx2_OG0011501	8371
Atxn7_OG0003444	355
aub_OG0000482_OG0	4
aurA_OG0004964	6
aurB_OG0009647	2
aust_OG0001881	0
aux_OG0003096_OG0	779
ave_OG0006159	156
Aven_OG0003291	253
awd_OG0002664	4527
Awh_OG0010478	9
axed_OG0010262	228
Axn_OG0005720	884
axo_OG0003993	336
axo_OG0010625	118
axo_OG0010626	577
axo_OG0010628	61
Axs_OG0008319	2428
Axud1_OG0003447	798
az2_OG0006736	58
azot_OG0000210_OG0	0
azot_OG0000210_OG1	0
b_OG0009189	8345
B-H1_OG0000267_OG0	242
B-H1_OG0000267_OG1	181
B4_OG0009202	1375
B52_OG0001376_OG0	3379
b6_OG0007653	106
B9d1_OG0005246	51
B9d2_OG0005830	24
bab1_OG0011327	60
bab1_OG0011328	37
bab2_OG0011326	899
babo_OG0006628	434
babos_OG0007027	1811
Bacc_OG0008947	11980
Bace_OG0000801_OG0	0
baf_OG0003792	357
bai_OG0005189	1352
Balat_OG0007229	14
Baldspot_OG0010721	504
ball_OG0001092_OG1	52
bam_OG0005170	0
bap_OG0001358_OG0	1
Bap111_OG0007677	1067
Bap170_OG0000903_OG0	684
Bap55_OG0005900	299
Bap60_OG0008560	786
IMPPP_OG0000305_OG1	3145
barc_OG0010291	406
bark_OG0008784	950
barr_OG0000425_OG0	262
baz_OG0008596	2945
bb8_OG0005496	1
bbc_OG0007266	5191
CG18067_OG0007098	14203
bbg_OG0010871	412
bbg_OG0010872	773
BBIP1_OG0004876	150
BBS1_OG0010413	49
BBS4_OG0002785_OG0	60
BBS5_OG0002086	260
BBS8_OG0008755	197
BBS9_OG0006919	758
bbx_OG0008688	3730
bc10_OG0010387_OG0	540
BCAS2_OG0005540	220
bcd_OG0002111_OG0	0
bchs_OG0003722	146
BCL7-like_OG0007566	97
bcn92_OG0007793	287
Bdbt_OG0004400	210
bdg_OG0006805	1742
bdl_OG0003385	3796
Bdp1_OG0009215	231
be_OG0000785	1728
BEAF-32_OG0006164	651
beag_OG0004860	680
beat-Ia_OG0011784	92
beat-Ib_OG0009146	30
beat-Ic_OG0001866_OG0	7
beat-IIa_OG0005482	58
beat-IIb_OG0005481	128
beat-IIIa_OG0009463	69
beat-IIIb_OG0009460	45
beat-IIIc_OG0003687	92
beat-IV_OG0005508	815
beat-Va_OG0005024	23
beat-Vb_OG0005021	58
beat-Vc_OG0001062_OG0	19
beat-VII_OG0011542	57
beat-VII_OG0011544	27
beg_OG0004008	320
bel_OG0001048	4503
Bem46_OG0008920	168
ben_OG0000514_OG0	1048
Best1_OG0002590_OG0	2873
Best2_OG0010251	1859
Best3_OG0009963	0
Best4_OG0000558_OG0	0
Bet1_OG0003845_OG0	435
Bet3_OG0004072	184
beta-PheRS_OG0005298	445
beta-Spec_OG0007697	21458
beta'COP_OG0009212	1331
beta3GalTII_OG0012738	90
beta4GalNAcTA_OG0006521	212
beta4GalNAcTB_OG0002610	211
beta4GalT7_OG0005195	151
betaCOP_OG0008653	2560
betaggt-I_OG0008962	635
betaGlu_OG0002667	100
CG32396_OG0011696	0
Bgb_OG0011276	272
bgcn_OG0001647	126
bgm_OG0009412	480
BHD_OG0010421	196
bi_OG0003201	441
bi_OG0012904	48
BI-1_OG0004087	2892
bib_OG0001843_OG0	6
BicC_OG0009143	20
BicD_OG0009474	1607
CG11873_OG0005086	813
bif_OG0003277	821
bif_OG0012761	219
BigH1_OG0001085_OG0	1
bigmax_OG0005365	325
Bili_OG0002506_OG0	102
bin_OG0010286	2
Bin1_OG0005423	126
bin3_OG0007310	2099
bip1_OG0010560	120
Bka_OG0009250	158
blanks_OG0011885_OG0	1
Blimp-1_OG0010196	2398
Blm_OG0002608	68
Blos1_OG0006148	233
Blos2_OG0010078	93
Blos3_OG0009918	248
Blos4_OG0010933	125
blot_OG0010924	9213
blow_OG0006726	484
blp_OG0005216	1052
blw_OG0006982	252158
bma_OG0010967	20
Bmcp_OG0010022	297
bmm_OG0010858	3456
bnb_OG0001206_OG1	818
CG5059_OG0012191	1204
bnk_OG0005787	0
bnl_OG0004512	511
boca_OG0006727	443
bocks_OG0002575_OG0	613
BOD1_OG0005544	1236
boi_OG0007601	458
boi_OG0007603	225
boil_OG0012322	12
bol_OG0011238	5650
boly_OG0007153	0
BomBc1_OG0001623	1
BomBc2_OG0000769_OG0	1293
BomBc3_OG0004769	1198
BomT3_OG0011469	1505
bon_OG0004934	785
bond_OG0004726	141
bonsai_OG0007008	912
Boot_OG0006400	0
bor_OG0004967	618
bora_OG0003911	5
BORCS5_OG0008208	665
BORCS6_OG0011365	164
BORCS7_OG0007103	91
borr_OG0009292	13
boss_OG0005676	380
botv_OG0006642	284
bou_OG0007819	190
bowl_OG0008785	183
BoYb_OG0000400_OG0	1
br_OG0007659	122
br_OG0011928	4
Br140_OG0001629	500
brat_OG0001919	336
Brca2_OG0000883	155
Brd_OG0010852	0
CG7154_OG0009310	911
Brd8_OG0002488	202
Bre1_OG0010209	563
Brf_OG0005483	158
Brf_OG0005485	43
brk_OG0007975	1095
brm_OG0009999	1255
Brms1_OG0008442	972
Bro_OG0011272	0
brp_OG0000499_OG1	411
l(3)72Ab_OG0009997	1057
bru1_OG0009737	28
bru1_OG0009738	227
bru2_OG0009740	942
bru2_OG0011823	27
bru2_OG0012161	133
bru3_OG0010907	200
bru3_OG0011909	7
Bruce_OG0004896	3960
brun_OG0003663	1552
brv1_OG0000706_OG0	0
brv2_OG0010919	0
brv3_OG0011666	19
BRWD3_OG0005288	2117
brwl_OG0009277	813
bs_OG0003002	546
bs_OG0006897	315
bsf_OG0001906_OG0	1794
Bsg_OG0009780	14390
Bsg25D_OG0003412_OG0	1541
bsh_OG0009110	0
bsk_OG0012344	1227
bt_OG0000537_OG1	735
BTBD9_OG0000546_OG0	851
BtbVII_OG0011887	2505
btd_OG0007557	95
Btk29A_OG0001838	623
Btk29A_OG0011763	32
btl_OG0002041	118
btn_OG0004719	24
Btnd_OG0008611	6
btsz_OG0001035_OG1	995
btsz_OG0004581	1
btv_OG0003692	32
btv_OG0009487	237
btz_OG0005342	1483
Bub1_OG0001806_OG0	512
Bub3_OG0005120	228
BubR1_OG0000657_OG0	108
Buffy_OG0006561	527
bug_OG0006803	547
Bug22_OG0009372	353
BuGZ_OG0008876	787
CG8270_OG0010257	189
bun_OG0000556	2488
bun_OG0009749	4023
bur_OG0003683_OG0	1361
Burs_OG0001045_OG0	0
bves_OG0007497	182
bves_OG0007499	155
bw_OG0006000	10
bwa_OG0009122	237
bwa_OG0012525	250
Bx_OG0008666	4
Bx_OG0008667	321
Bx42_OG0007682	1559
by_OG0005550	7460
byn_OG0010803	0
bys_OG0007950	342
c-cup_OG0012143	0
c(3)G_OG0001464_OG0	233
c11.1_OG0007569	1851
c12.1_OG0007568	563
c12.2_OG0007567	1774
C15_OG0002126_OG0	4
C1GalTA_OG0009799	438
C3G_OG0007801	4943
C901_OG0008027	27
ca_OG0005700	3524
Ca-alpha1D_OG0009140	14047
Ca-alpha1T_OG0003323	711
Ca-beta_OG0009681	1153
Ca-Ma2d_OG0009139	3347
CaBP1_OG0008860	1261
cac_OG0000605_OG0	154
cact_OG0009392	8696
cactin_OG0003129	611
cad_OG0009437	1
Cad74A_OG0010922	40
Cad86C_OG0002368	1373
Cad87A_OG0001088_OG0	260
Cad89D_OG0001058_OG0	1
Cad96Ca_OG0011497	1098
Cad96Cb_OG0005172	0
Cad99C_OG0005704	681
CadN_OG0000277_OG1	68
Caf1-105_OG0002830	91
Caf1-180_OG0007408	190
Caf1-55_OG0001036	609
cag_OG0001595_OG0	0
CAH1_OG0009192	1591
CAH13_OG0002843	0
CAH14_OG0002807	0
CAH15_OG0006256	0
CAH16_OG0000498_OG1	16
CAH2_OG0001000_OG0	1570
CAH3_OG0003177	666
CAH5_OG0005796	10
CAH7_OG0000840	7342
CAH8_OG0004748	4
CAH9_OG0005622	200
CAHbeta_OG0002334	82
cal1_OG0002556_OG0	364
CalpA_OG0003035	2610
CalpB_OG0010971	1801
CalpC_OG0008186	362
Calr_OG0005564	7408
Cals_OG0013279_OG0	1281
Calx_OG0002139_OG0	2
Calx_OG0004417	6770
Calx_OG0004418	3699
calypso_OG0006121	231
Cam_OG0012053	7938
CaMKI_OG0012767	2626
CaMKII_OG0013280	7694
Camp_OG0005907	305
Camta_OG0006364	572
Camta_OG0006365	60
can_OG0004061_OG0	0
CanA1_OG0005778	3591
CanB_OG0000231_OG0	265
CanB_OG0000231_OG1	3276
Cand1_OG0009382	969
CAP_OG0000587_OG0	20682
CAP_OG0012405	2
Cap-D2_OG0005121	224
Cap-D3_OG0009448	177
Cap-G_OG0002924	314
Cap-H2_OG0004906	577
Capa_OG0005712	1
Caper_OG0009347	5262
Capr_OG0010138	1180
caps_OG0010156	1257
caps_OG0010157	1114
capt_OG0009025	9100
capu_OG0000612_OG0	154
car_OG0007437	176
CARPA_OG0007960	75
CARPB_OG0007554	9
CarT_OG0009432	14
cas_OG0004236	4
casp_OG0006502	670
cass_OG0009476	2312
Cat_OG0003869	4115
cathD_OG0002862	8751
cato_OG0006491	5
Catsup_OG0009538	621
caup_OG0009938	285
cav_OG0000654	99
caz_OG0003243_OG0	1095
cbc_OG0007265	202
Cbl_OG0002051_OG0	2204
CBP_OG0001721	7
CBP_OG0007971	11
Cbp20_OG0005066	227
Cbp53E_OG0006447	821
Cbp80_OG0007913	361
Cbp80_OG0007915	349
Cbs_OG0003124	345
cbs_OG0007263	340
cbt_OG0008760	3817
Cby_OG0004789	67
Cc2d2a_OG0002702	91
CCAP_OG0011467	3
CCAP-R_OG0000870	13
ccb_OG0012089	0
CCDC151_OG0011900	90
CCDC53_OG0009785	171
Ccdc58_OG0010399	203
Ccdc85_OG0008917	96
CCHa1_OG0004530	95
CCHa1-R_OG0006065	91
CCHa2_OG0002186_OG0	122
CCHa2-R_OG0005836	50
Cchl_OG0004776	7891
CCKLR-17D1_OG0003334	5
CCKLR-17D1_OG0008675	19
CCKLR-17D1_OG0011744	6
CCKLR-17D3_OG0008678	94
Ccm3_OG0005250	1198
Ccn_OG0010106	228
Ccn_OG0010107	297
Ccn_OG0012179	146
Ccp84Ab_OG0000178_OG0	3
Ccp84Ac_OG0001349_OG0	4
Ccp84Ae_OG0002110_OG0	0
Ccp84Af_OG0000109_OG0	0
Ccp84Af_OG0000109_OG1	0
Ccp84Af_OG0000109_OG2	3
Ccp84Ag_OG0001348_OG0	0
Ccs_OG0006299	576
CCT1_OG0002281_OG0	1601
CCT2_OG0003145	1897
CCT3_OG0004995	2019
CCT4_OG0000979	1513
CCT5_OG0006600	1362
CCT6_OG0008508	1829
CCT7_OG0004839	648
CCT7_OG0004841	324
CCT8_OG0007117	2653
Ccz1_OG0010481	244
cd_OG0004708	6
CD98hc_OG0001357_OG0	6180
Cda4_OG0008701	78
Cda5_OG0008721	1607
Cda9_OG0002707	5
CDase_OG0005749	1971
cdc14_OG0009306	2703
Cdc16_OG0005493	237
Cdc23_OG0009421	143
Cdc27_OG0010426	977
Cdc2rk_OG0006290	206
Cdc37_OG0011041	1047
Cdc42_OG0008268	647
Cdc45_OG0007388	200
Cdc5_OG0011371	584
CDC50_OG0008483	1941
Cdc6_OG0002054	35
Cdc7_OG0007729	2406
Cdep_OG0002087	874
Cdep_OG0004159	1014
CdGAPr_OG0009111	1789
cdi_OG0000729	2802
cDIP_OG0004394	966
Cdk1_OG0000555_OG0	8
Cdk12_OG0009875	545
Cdk2_OG0002391	49
CDK2AP1_OG0008015	275
Cdk4_OG0006632	254
Cdk5_OG0002993	414
Cdk5alpha_OG0009389	668
Cdk7_OG0001724	219
Cdk8_OG0010977	74
Cdk9_OG0007009	288
Cdlc2_OG0000234_OG1	1535
cdm_OG0002482	892
Cds_OG0010549	662
Ced-12_OG0009727	359
ced-6_OG0006366	5091
CenB1A_OG0004675	957
CenG1A_OG0003595_OG0	3428
CenG1A_OG0009182	75
Cenp-C_OG0002322	323
Cep135_OG0009952	225
Cep135_OG0009954	178
cep290_OG0004127	469
Cep89_OG0006812	5
Cep97_OG0008778	354
cer_OG0012078	487
Cerk_OG0004182	1447
cert_OG0011161	1663
Cf2_OG0008971	2293
Cfp1_OG0007571	286
CG5789_OG0004615	377
cg_OG0006533	2893
CG10000_OG0005395	0
CG10005_OG0004963	68
CG10011_OG0005399	724
CG10013_OG0002410_OG0	0
CG10019_OG0008786	49
CG10026_OG0009081	163
CG10029_OG0004344	1
CG10031_OG0008792	106
CG10035_OG0004420	287
CG10038_OG0001436_OG0	316
CG10041_OG0012259_OG0	0
CG10051_OG0007036	0
CG10053_OG0004336	151
CG10055_OG0004329	538
CG10062_OG0007038	225
CG10063_OG0010284	11
CG10064_OG0010282	7
CG10068_OG0004321	466
CG10073_OG0000065_OG2	86
CG10075_OG0010279	1730
CG10077_OG0010277	13113
CG10082_OG0005964	6494
CG10086_OG0001355	1
CG10089_OG0010567	296
CG10098_OG0004320	693
CG10104_OG0006132	1
CG10116_OG0010569	23
CG10126_OG0005023	1897
CG10132_OG0009091	3470
CG10137_OG0009093	629
CG10139_OG0006151	315
CG10140_OG0010573	59
CG10147_OG0010256	67
CG10151_OG0006160	87
CG10154_OG0010575	20
CG10163_OG0010252	0
CG10164_OG0001489	0
CG10165_OG0011781	102
CG10171_OG0010163	229
CG10175_OG0005507	3079
CG10177_OG0001079_OG0	0
CG10184_OG0005509	308
CG10185_OG0005203	1095
CG10189_OG0009087	157
CG10194_OG0009085	187
CG10195_OG0003572	151
CG10205_OG0006168	2355
CG10208_OG0005527	121
CG10209_OG0006169	365
CG10211_OG0009505	1357
CG10222_OG0010165	79
CG10226_OG0010249	509
CG10237_OG0003462	21150
CG1024_OG0004294	183
CG10252_OG0011517	0
CG10254_OG0002565	1916
CG10257_OG0006606	310
CG10264_OG0005208	0
CG10265_OG0006935	51
CG10274_OG0003940	586
CG10280_OG0004257	0
CG10283_OG0001907_OG0	431
CG10286_OG0004292	180
CG10298_OG0004288	0
CG10300_OG0005516	2
CG10301_OG0005515	12
CG10307_OG0005957	3732
CG10311_OG0004972	2663
CG10317_OG0004974	0
CG10321_OG0005965	1575
CG10324_OG0004994	151
CG10332_OG0005992	1
CG10333_OG0009507	926
CG10336_OG0009516	55
CG10337_OG0009096	252
CG10338_OG0009517	259
CG10339_OG0006873	2318
CG10340_OG0001059_OG0	3152
CG10341_OG0009518	56
CG10343_OG0009520	232
CG10344_OG0007020	21
CG10345_OG0002430_OG0	17139
CG10347_OG0000607_OG0	90
CG10348_OG0003704	463
CG10352_OG0008207	21
CG10353_OG0008206	1120
CG10357_OG0010470	4
CG10359_OG0010469	863
CG10361_OG0010014	33
CG10362_OG0008202	311
CG10365_OG0005518	2650
CG10366_OG0009102	500
CG10375_OG0005526	427
CG10376_OG0009519	525
CG10383_OG0001909	2144
CG10384_OG0007018	30
CG10405_OG0004983	14
CG10407_OG0005207	132
CG10413_OG0003703_OG0	739
CG10417_OG0013094	1221
CG10418_OG0010832	140
CG10425_OG0002500	137
CG10428_OG0001263_OG0	247
CG10431_OG0001914	102
CG10433_OG0006904	979
CG10435_OG0002296_OG0	594
CG10444_OG0007082	144
CG10445_OG0001356	53
CG10459_OG0001605_OG0	0
CG10462_OG0009105	543
CG10463_OG0009108	193
CG10466_OG0012145	114
CG10467_OG0010233	127
CG10469_OG0010232	36
CG10470_OG0009541	342
CG10472_OG0000811_OG0	138
CG10479_OG0010225	1256
CG10481_OG0009114	29
CG10483_OG0010221	812
CG10486_OG0010219	0
CG10492_OG0009544	653
CG10494_OG0006908	148
CG10495_OG0009546	53
CG10505_OG0006927	5
CG10508_OG0010314	820
CG10510_OG0003948	4
CG10513_OG0005163	343
CG10514_OG0005162	113
CG10516_OG0009998	121
CG10527_OG0002810_OG0	11183
CG10543_OG0006262	4077
CG10550_OG0000747	1786
CG10555_OG0008527	525
CG10561_OG0009552	2929
CG10565_OG0010321	1951
CG10576_OG0010200	1275
CG10581_OG0010326	15
CG10584_OG0010328	519
CG10587_OG0000094_OG0	0
CG10587_OG0000094_OG1	0
CG10587_OG0000094_OG2	0
CG10589_OG0003950	0
CG10591_OG0010195	2
CG10597_OG0003317	0
CG10598_OG0011740	3
CG10600_OG0009530	2772
CG10602_OG0009532	3254
CG10616_OG0010838	562
CG10621_OG0001911	58
CG10623_OG0001912	549
CG10628_OG0009107	455
CG10631_OG0001241	1771
CG10646_OG0009949	120
CG10654_OG0009947	116
CG10657_OG0009951	170
CG10660_OG0010840	188
CG10663_OG0010839	611
CG10669_OG0005156	104
CG10674_OG0010603	588
CG10680_OG0003577	1424
CG10681_OG0009950	201
CG10700_OG0011812	0
CG10702_OG0009548	478
CG10710_OG0010908	455
CG10713_OG0010576	90
CG10725_OG0010574	15
CG10730_OG0000951	55
CG10731_OG0006517	178
CG10737_OG0006638	63055
CG10738_OG0010568	96
CG1074_OG0007339	284
CG10747_OG0009127	488
CG10748_OG0011855_OG0	0
CG10749_OG0003913_OG0	0
CG10750_OG0009561	0
CG10752_OG0010150_OG0	0
CG10761_OG0008304	2
CG1077_OG0004263	0
CG10793_OG0003237	0
CG10795_OG0006915	223
CG10799_OG0003081	24
CG10801_OG0012112	2
CG10802_OG0008133	1370
CG10803_OG0008134	287
CG10804_OG0008132	327
CG10809_OG0010976	216
CG10814_OG0007257	0
CG10822_OG0007072	0
CG10839_OG0009144	0
CG10841_OG0002198_OG0	4
CG10853_OG0003980_OG0	0
CG10859_OG0009209	0
CG10862_OG0002017_OG1	4580
CG10863_OG0010486	1745
CG10863_OG0012194_OG0	2
CG10864_OG0005043	645
CG10866_OG0010485	320
CG10874_OG0003457	642
CG10877_OG0002385_OG0	8
CG10887_OG0002183_OG0	0
CG10898_OG0002547	203
CG1090_OG0003105_OG0	455
CG10903_OG0002293_OG0	113
CG10904_OG0011634	147
CG10907_OG0001984_OG0	154
CG10909_OG0005022	0
CG10910_OG0006092	2
CG10911_OG0006095	8
CG10912_OG0000471	1
CG10914_OG0006109	98
CG10919_OG0001352	6
CG1092_OG0001161_OG0	59
CG10920_OG0007959	0
CG10927_OG0006710	32
CG10931_OG0006071	0
CG10932_OG0007954	917
CG10934_OG0002756_OG0	0
CG10939_OG0005908	1054
CG10947_OG0009415	6991
CG10948_OG0009927	1226
CG10949_OG0009416	111
CG10950_OG0012279	0
CG10958_OG0001743	131
CG10959_OG0008299	94
CG10962_OG0007748	18
CG10970_OG0003173	25
CG10973_OG0012539	256
CG10979_OG0004244	405
CG10984_OG0009934	397
CG10996_OG0008249	2
CG11000_OG0004245	6
CG11007_OG0003037	172
CG11018_OG0007064	0
CG11029_OG0001270	8
CG1103_OG0003103_OG0	165
CG11030_OG0003728	706
CG11034_OG0001268	49
CG11035_OG0002292_OG0	991
CG11041_OG0001654	51
CG11044_OG0007073	3948
CG1105_OG0004314	1313
CG11050_OG0009604	7395
CG11060_OG0006765	3
CG11068_OG0011716	13
CG11069_OG0004655	385
CG11076_OG0001759	631
CG11077_OG0000549_OG0	0
CG11085_OG0008456	0
CG11089_OG0004653	117
CG11095_OG0003249	478
CG11099_OG0007074	1347
CG11103_OG0003250	195
CG11106_OG0012330	0
CG11109_OG0001964	166
CG11110_OG0006619	343
CG11123_OG0006752	201
CG11125_OG0006747	340
CG11127_OG0006744	317
CG1113_OG0004171	47
CG11131_OG0001957_OG0	10
CG11134_OG0003251	89
CG11141_OG0006745	378
CG11145_OG0006754	0
CG11147_OG0003729	6871
CG11149_OG0003730	0
CG11151_OG0008256	1277
CG11159_OG0006283	0
CG1116_OG0004164	691
CG11162_OG0008263	2
CG11168_OG0004657	913
CG11170_OG0006462	67
CG11178_OG0003327	332
CG11180_OG0006625	462
CG11191_OG0007189	1365
CG11192_OG0007095	3
CG11200_OG0007088	7461
CG11211_OG0012938	31
CG11226_OG0012166_OG0	0
CG11227_OG0007505	0
CG1124_OG0002090	1290
CG11241_OG0003815_OG0	0
CG11247_OG0009861	410
CG11248_OG0003830_OG0	116
CG11249_OG0009864	3
CG11251_OG0001998	0
CG11257_OG0007039	131
CG11263_OG0001789	7
CG11267_OG0011856	804
CG11269_OG0006458	0
CG11275_OG0002906	1321
CG11279_OG0003924_OG0	227
CG11286_OG0004361	0
CG1129_OG0002085	262
CG11291_OG0003029	3
CG11294_OG0007761	0
CG11298_OG0007031	0
CG11309_OG0010303	644
CG11317_OG0012026	493
CG11318_OG0000756	13
CG11319_OG0009603	284
CG11327_OG0009628	30
CG11333_OG0002657_OG0	0
CG11334_OG0005804	3638
CG11342_OG0011920	20
CG11345_OG0011138	1
CG11349_OG0011131	0
CG11353_OG0011127	42
CG11356_OG0008477	18
CG11357_OG0011126	286
CG1136_OG0010499	1178
CG11367_OG0000806_OG0	3
CG11369_OG0011699	0
CG1137_OG0004303	2
CG11370_OG0003817_OG0	0
CG11377_OG0008723	284
CG11378_OG0007395	124
CG11379_OG0007397	1
CG11380_OG0007400	68
CG11381_OG0007402	0
CG11382_OG0007404	9
CG11384_OG0007396	1
CG1139_OG0004077	2
CG11391_OG0001026_OG0	109
CG11396_OG0010345	329
CG11398_OG0007405	93
CG11403_OG0007406	205
CG11404_OG0012169	0
CG11406_OG0006889	5
CG11409_OG0007766	71
CG11413_OG0011575	217
CG11414_OG0006019	2324
CG11417_OG0007590	468
CG1142_OG0012974	274
CG11425_OG0009823	126
CG11426_OG0009824	1757
CG1143_OG0011104	3299
CG11436_OG0003200	48
CG11437_OG0009825	0
CG11438_OG0009826	37
CG11447_OG0004515	405
CG11449_OG0000981_OG1	1
CG11453_OG0001027_OG0	235
CG11454_OG0001792	113
CG11456_OG0003951	159
CG11459_OG0000135_OG1	43
CG1146_OG0011093	16169
CG11470_OG0000857	0
CG11474_OG0005934	1046
CG11475_OG0005935	62
CG11498_OG0001515	1
CG11504_OG0002630	310
CG11523_OG0009832	116
CG11529_OG0010828	935
CG11537_OG0010640	1575
CG11550_OG0002660	176
CG11560_OG0010817	237
CG11562_OG0008742	207
CG11563_OG0002662	170
CG11566_OG0007496	12
CG11570_OG0004027	1
CG11581_OG0008240	0
CG11583_OG0010538	151
CG11584_OG0008239	0
CG11585_OG0012335	0
CG11586_OG0010534	539
CG11590_OG0001741	431
CG11593_OG0010497	372
CG11594_OG0010492	166
CG11596_OG0007629	417
CG11601_OG0008739	190
CG11608_OG0000142_OG0	0
CG1161_OG0004180	2106
CG11617_OG0008731	881
CG11619_OG0003864_OG0	27
CG11626_OG0011450	3
CG11629_OG0003739	0
CG11630_OG0009580	1
CG11634_OG0009583	0
CG11635_OG0007156	6
CG11638_OG0007387	357
CG11655_OG0001745_OG0	522
CG11656_OG0005013	4
CG11658_OG0010025	466
CG11663_OG0012087	0
CG11664_OG0011395	0
CG11666_OG0012316	0
CG11668_OG0002452	19
CG11670_OG0005008	8
CG11672_OG0004805	0
CG11674_OG0008231	12
CG11679_OG0008511	106
CG11686_OG0002448_OG0	1294
CG11693_OG0004810	3
CG11694_OG0000225_OG0	0
CG11694_OG0000225_OG1	2
CG11695_OG0007879	342
CG11696_OG0007880	385
CG11698_OG0002319_OG0	0
CG11699_OG0007882	1285
CG11703_OG0002165_OG0	0
CG11710_OG0001691_OG0	301
CG1172_OG0004189	384
CG11722_OG0001391	544
CG11723_OG0003571	254
CG11726_OG0010048	0
CG11737_OG0001419_OG0	1122
CG11741_OG0001420_OG0	0
CG11752_OG0007995	4044
CG11755_OG0000851	210
CG11756_OG0007997	4
CG11760_OG0004826	655
CG11768_OG0004832	378
CG11771_OG0005200	1533
CG11777_OG0006309	224
CG11779_OG0004481	1079
CG11786_OG0012799	7
CG11788_OG0007083	74
CG11790_OG0005187	1143
CG11791_OG0012008	4024
CG11807_OG0003009_OG0	328
CG11808_OG0006841	109
CG11811_OG0004058	211
CG11816_OG0008636	0
CG11835_OG0000264_OG0	4329
CG11835_OG0000264_OG1	13270
CG11837_OG0005082	100
CG11841_OG0005083	1267
CG11842_OG0000856_OG1	349
CG11843_OG0011490	59
CG11852_OG0002502_OG0	80
CG11854_OG0005171	29
CG11857_OG0005167	567
CG11858_OG0005166	191
CG11878_OG0000055_OG0	2
CG11878_OG0000055_OG1	16
CG11878_OG0000055_OG2	244
CG11882_OG0005094	97
CG11883_OG0006313	1459
CG11885_OG0003355	131
CG11892_OG0005161	159
CG11893_OG0000039_OG2	58
CG11899_OG0005100	1026
CG11902_OG0005155	199
CG11906_OG0001618	280
CG11911_OG0008747	0
CG11912_OG0008746	0
CG11920_OG0005183	91
CG11927_OG0003556	479
CG11929_OG0011773	0
CG11961_OG0001155_OG0	269
CG11964_OG0004848	149
CG11970_OG0004849	766
CG11975_OG0004850	697
CG11977_OG0012457_OG0	0
CG11980_OG0002337	87
CG11983_OG0004852	139
CG11986_OG0004855	37
CG11997_OG0004862	2
CG11999_OG0004179	425
CG12003_OG0004112	1
CG12004_OG0011286	2202
CG12009_OG0010662	1
CG12010_OG0010671	53
CG12011_OG0011025	4
CG12012_OG0010672	315
CG12016_OG0010666	578
CG12017_OG0010661	95
CG12020_OG0011042	0
CG12024_OG0011050	825
CG12025_OG0011053	726
CG12035_OG0011029	0
CG12038_OG0011331	175
CG12054_OG0000497	1734
CG12056_OG0003138	263
CG12057_OG0003139	0
CG12061_OG0000938_OG0	0
CG12065_OG0007412	3020
CG12069_OG0001519	0
CG12071_OG0011553	134
CG12071_OG0013484	137
CG12075_OG0007754	1073
CG1208_OG0004248	1395
CG12081_OG0007411	669
CG12084_OG0011296	2331
CG12091_OG0011293	6724
CG12093_OG0011111	967
CG12096_OG0008559	195
CG12099_OG0011289	9031
CG12104_OG0011284	121
CG12105_OG0004111	1997
CG12106_OG0007586	70
CG12107_OG0006719	111
CG12111_OG0007413	6
CG12112_OG0012598_OG0	28
CG12115_OG0007587	1
CG12116_OG0008625	174
CG12118_OG0007585	3073
CG12121_OG0007579	1506
CG12123_OG0003325	187
CG12128_OG0002879	293
CG12129_OG0002878	354
CG1213_OG0002105	195
CG12134_OG0006319	50
CG12147_OG0004192	0
CG12155_OG0003210	722
CG12159_OG0002860	199
CG12164_OG0006760	0
CG12170_OG0002098	971
CG12171_OG0004222	287
CG12173_OG0004172	447
CG12177_OG0008262	2889
CG1218_OG0002103	120
CG12182_OG0011099	109
CG12194_OG0008975	525
CG12204_OG0001687	81
CG12206_OG0008131	5
CG12209_OG0002818	16
CG12213_OG0002418	865
CG12219_OG0007713	480
CG12224_OG0000651_OG1	577
CG12231_OG0003119	0
CG12236_OG0008414	334
CG12237_OG0007424	658
CG12239_OG0001754	1190
CG12241_OG0001396	317
CG12253_OG0011818	93
CG12256_OG0004947	28
CG12259_OG0005539	381
CG12268_OG0005336	212
CG1227_OG0004337	120
CG12278_OG0004413	4
CG12279_OG0004445	66
CG12288_OG0009457	5
CG12289_OG0010046	0
CG12290_OG0002618	2687
CG12299_OG0009634	451
CG12301_OG0001981	123
CG12307_OG0009694	0
CG1231_OG0011372	36
CG12316_OG0009955	659
CG12320_OG0005053	67
CG12321_OG0001064_OG0	331
CG12325_OG0002854	125
CG1233_OG0011370	765
CG1234_OG0004335	227
CG12341_OG0002848	239
CG12343_OG0002853	489
CG12344_OG0002855	1353
CG12355_OG0012373	138
CG1236_OG0002100	325
CG12362_OG0000821_OG0	1
CG12374_OG0007223	1
CG12375_OG0009777	744
CG12379_OG0008514	50
CG12384_OG0006229	1025
CG1239_OG0004237	87
CG12395_OG0001736	0
CG12398_OG0008359	2
CG12402_OG0002224_OG0	12
CG12420_OG0002594_OG0	21
CG12426_OG0005340	0
CG12438_OG0003802	0
CG12439_OG0009296	0
CG12446_OG0001786_OG0	0
CG12448_OG0009145	0
CG1246_OG0011105	10
CG12464_OG0011955	0
CG12470_OG0007846	1
CG12479_OG0008243	0
CG12480_OG0008242	0
CG12481_OG0008237	0
CG12490_OG0000233_OG1	0
CG12496_OG0007599	1
CG12498_OG0008105	0
CG12499_OG0002285_OG0	150
CG12502_OG0011339	17
CG12507_OG0008176	1
CG12511_OG0009568	0
CG12516_OG0005410	0
CG12517_OG0009649	2
CG12520_OG0010149	3
CG12521_OG0012944	24
CG12531_OG0008272	84
CG12535_OG0008128	0
CG12539_OG0008363	0
CG12540_OG0008220	3
CG12541_OG0007825	183
CG12560_OG0012234	240
CG12567_OG0012740	1481
CG12576_OG0001784_OG0	2875
CG12581_OG0001679_OG0	2111
CG12589_OG0011424	0
CG12590_OG0011977	1
CG12594_OG0005596	107
CG12607_OG0011139	0
CG12609_OG0008677	0
CG12617_OG0003653	0
CG12620_OG0009462	0
CG12637_OG0008050	0
CG12643_OG0007518	39
CG1265_OG0010531	7761
CG12655_OG0000445_OG2	1235
CG12659_OG0007410	63
CG12661_OG0007749	1
CG12662_OG0007747	0
CG12672_OG0007868	85
CG12674_OG0003570	0
CG12679_OG0001731_OG0	0
CG12680_OG0001718	0
CG12682_OG0012323	0
CG12691_OG0007931	0
CG12692_OG0000634_OG0	12
CG12693_OG0012106	0
CG12698_OG0008169	3
CG12699_OG0000230_OG1	1
CG12702_OG0001192	8
CG12708_OG0000271_OG0	8
CG12708_OG0000271_OG0.2	11
CG1271_OG0010635	495
CG12713_OG0003881_OG0	27
CG12716_OG0008438	0
CG12723_OG0008557	142
CG12728_OG0000928_OG0	101
CG12729_OG0011725	1
CG1273_OG0010536	145
CG12730_OG0007375	392
CG12744_OG0000893	751
CG12746_OG0004208	2785
CG1275_OG0011072	948
CG12768_OG0001283_OG0	311
CG12769_OG0007187	145
CG12773_OG0003140	352
CG12782_OG0012281	2
CG12783_OG0000743_OG0	11
CG12784_OG0005236	0
CG12795_OG0008825	420
CG12811_OG0002240	344
CG12817_OG0002595_OG0	37
CG12818_OG0004897	137
CG12822_OG0001599	1431
CG12825_OG0001130_OG1	59
CG12826_OG0002951	67
CG12828_OG0011622	0
CG12831_OG0011623_OG0	0
CG12836_OG0002963_OG0	59
CG12848_OG0006045	332
CG12849_OG0011577	1
CG12851_OG0005862	150
CG12857_OG0006163	1
CG12860_OG0006154	11
CG12861_OG0006153	0
CG12862_OG0011585_OG0	0
CG12863_OG0011584	223
CG12866_OG0002772	2
CG12868_OG0001564	356
CG12869_OG0006145	75
CG12869_OG0006146	22
CG12877_OG0001472_OG0	20
CG1288_OG0001350	0
CG12880_OG0005345	16
CG12883_OG0001474	125
CG12885_OG0001477	470
CG12895_OG0006308	1856
CG12909_OG0002821	42
CG12910_OG0006305	123
CG12911_OG0006304	4
CG12914_OG0002819	0
CG12917_OG0002815	0
CG12920_OG0006291	1
CG12926_OG0006349	230
CG12929_OG0006357	55
CG12934_OG0006315	8
CG12935_OG0002846	120
CG12942_OG0001596_OG0	24
CG12945_OG0004570	474
CG12947_OG0004568	21
CG12948_OG0004558	96
CG12963_OG0001641_OG0	0
CG12964_OG0002996_OG0	3
CG12970_OG0006808	16
CG12971_OG0010294	0
CG12974_OG0010307	78
CG12983_OG0010332	0
CG12984_OG0003949	0
CG12985_OG0000915	3
CG12986_OG0011685	0
CG1299_OG0000523_OG0	3038
CG12990_OG0007696	1
CG12991_OG0007703	1328
CG12992_OG0011688	45
CG12994_OG0007707	2
CG12995_OG0008599	1
CG12998_OG0011739	0
CG13000_OG0011738	1
CG13001_OG0008580	115
CG13002_OG0008577	397
CG13003_OG0008572	1726
CG13004_OG0008570	211
CG13005_OG0008567	59
CG13008_OG0008305	0
CG13010_OG0003260	0
CG13012_OG0008317	384
CG13014_OG0008547	133
CG13016_OG0006536	140
CG13018_OG0006537	235
CG13021_OG0003241	1
CG13022_OG0010698	66
CG13023_OG0010699	0
CG13024_OG0010708	145
CG13026_OG0010716	693
CG13028_OG0004010	1
CG13031_OG0012200	260
CG13032_OG0004014_OG0	1
CG13033_OG0010736	0
CG13038_OG0010761	0
CG13039_OG0010762	0
CG1304_OG0000265_OG0	0
CG1304_OG0000265_OG1	0
CG13040_OG0010763	0
CG13041_OG0000280_OG0	1
CG13041_OG0000280_OG0.2	0
CG13042_OG0010767	7
CG13043_OG0000281_OG0	0
CG13043_OG0000281_OG1	1
CG13044_OG0010768	0
CG13045_OG0000814	0
CG13046_OG0010771	0
CG13047_OG0010772	0
CG13048_OG0010773	1
CG13049_OG0010774	0
CG13051_OG0011898	0
CG13053_OG0010778	0
CG13054_OG0010779	2
CG13055_OG0010780	17
CG13056_OG0010757	10
CG13058_OG0004021	0
CG13059_OG0010764	0
CG13062_OG0010766	10
CG13064_OG0010775	7
CG13065_OG0010776	13
CG13066_OG0012201	0
CG13068_OG0002030_OG1	0
CG13069_OG0004022	1
CG1307_OG0004308	426
CG13070_OG0012202	5
CG13071_OG0011899	0
CG13073_OG0012731_OG0	7
CG13074_OG0010797	23
CG13075_OG0000216_OG0	4
CG13075_OG0000216_OG1	16
CG13077_OG0009097	60
CG13078_OG0003575_OG0	0
CG13081_OG0003574	0
CG13082_OG0009094	8
CG13083_OG0009084	0
CG13084_OG0009083	1
CG13085_OG0001922	37
CG13086_OG0003709	32
CG13088_OG0001266	27
CG1309_OG0010533	1069
CG13096_OG0003720	156
CG13097_OG0001923	186
CG13101_OG0009304	375
CG13102_OG0009298	0
CG13108_OG0009295	47
CG13110_OG0011792	0
CG13113_OG0001247_OG0	0
CG13114_OG0009279	0
CG13116_OG0001878	1533
CG13123_OG0001877	50
CG13124_OG0003502	43383
CG13126_OG0003515	226
CG13127_OG0001844	0
CG13131_OG0000790_OG0	0
CG13133_OG0003525	2064
CG1314_OG0011674	0
CG13144_OG0009363	88
CG13148_OG0007214	5
CG13151_OG0006215	56
CG13154_OG0006206	0
CG13155_OG0006196	2
CG13157_OG0002779	0
CG1316_OG0000430_OG0	1255
CG13168_OG0006184	2
CG1317_OG0011084	5848
CG13170_OG0006182	0
CG13171_OG0006180	0
CG13177_OG0012831	800
CG13185_OG0002928	274
CG13186_OG0006594	0
CG13192_OG0006567	220
CG13193_OG0006565	0
CG13196_OG0006560	8
CG13197_OG0006563	332
CG13202_OG0001123_OG0	19
CG13203_OG0006235	296
CG13204_OG0006233	488
CG13215_OG0002793_OG0	0
CG13216_OG0001568_OG0	0
CG13218_OG0002791_OG0	0
CG13220_OG0001573_OG0	1
CG13223_OG0001571_OG0	0
CG13226_OG0002794_OG0	1
CG13227_OG0006218_OG0	0
CG13228_OG0011587_OG0	0
CG13229_OG0002786_OG0	0
CG13229_OG0002787_OG0	269
CG13231_OG0006217	0
CG13239_OG0009815	1
CG1324_OG0007509	2
CG13243_OG0009147	0
CG13247_OG0010378	121
CG13248_OG0010371	201
CG13250_OG0011870	13
CG13251_OG0010355	204
CG13252_OG0003952	1161
CG13258_OG0009399	5
CG13272_OG0008882	2
CG13280_OG0008881	0
CG13282_OG0008887	20
CG13285_OG0010583	69
CG13287_OG0010216	15
CG13288_OG0010220	3
CG13293_OG0003937	117
CG13295_OG0010231	1038
CG13297_OG0010242	0
CG13299_OG0011864	0
CG13300_OG0003943	61
CG13305_OG0011196	18
CG13306_OG0011204	285
CG13308_OG0004102	0
CG13309_OG0011211	5
CG13310_OG0011207	0
CG13312_OG0011210	2
CG13313_OG0004105_OG0	0
CG13314_OG0011224	12
CG13315_OG0011237	88
CG13318_OG0004834	92
CG13319_OG0006667	109
CG13321_OG0006673	1
CG13326_OG0006545	2
CG13330_OG0007271	0
CG13331_OG0007273	108
CG13332_OG0007274	126
CG13334_OG0007281	1
CG13337_OG0011662	52
CG13339_OG0007296	292
CG13344_OG0007304	194
CG13358_OG0007351	681
CG13359_OG0012499	24
CG13360_OG0010145	250
CG13361_OG0003189	0
CG13362_OG0007862	0
CG13364_OG0001174_OG0	1
CG13365_OG0007831	1191
CG13367_OG0003188_OG0	405
CG13369_OG0003181	937
CG13375_OG0007847	10
CG13377_OG0007849	127
CG13380_OG0010135	0
CG13384_OG0003473	795
CG13385_OG0012520	0
CG13386_OG0003471	1
CG1339_OG0006721	4
CG13390_OG0003479	369
CG13392_OG0003476	119
CG13397_OG0003469	30
CG13398_OG0003468	222
CG13403_OG0008236	3
CG13404_OG0008224	121
CG13405_OG0011376	9
CG13407_OG0004768	1
CG13408_OG0004770	41
CG13409_OG0004775	270
CG13423_OG0007099	741
CG13426_OG0011654	0
CG13427_OG0003049	84
CG13428_OG0007100	151117
CG13430_OG0001658	307
CG13436_OG0006622	17
CG13437_OG0006285	206
CG13438_OG0006243	0
CG1344_OG0012226	232
CG13442_OG0006244	0
CG13443_OG0006248	0
CG13445_OG0003880	0
CG13449_OG0009980	54
CG13454_OG0003875_OG0	0
CG13455_OG0009966	1
CG13457_OG0001288	3
CG13458_OG0004037	922
CG13460_OG0010841	0
CG13465_OG0000343_OG0	0
CG13471_OG0004048	0
CG13473_OG0010860	0
CG13474_OG0004049	0
CG13476_OG0012898	0
CG13481_OG0000339_OG0	31
CG13481_OG0000339_OG1	0
CG13484_OG0010886	67
CG13488_OG0001544_OG1	1
CG13492_OG0005946	12
CG13501_OG0005936	5
CG13502_OG0005931	193
CG13502_OG0012991	32
CG13506_OG0007028	6609
CG13510_OG0006998	489
CG13511_OG0006997	24
CG13516_OG0006995	171
CG13526_OG0006986	0
CG13527_OG0006984	1
CG13531_OG0006978	447
CG13532_OG0006975	125
CG13538_OG0005981	0
CG13539_OG0012044	0
CG1354_OG0007555	1021
CG13541_OG0012280	0
CG13544_OG0005976	0
CG13545_OG0012580	0
CG13551_OG0000540_OG1	1394
CG13551_OG0012048	421
CG13557_OG0012477	0
CG13558_OG0001556	0
CG13559_OG0012047	1
CG13561_OG0011643	1
CG13562_OG0011631	20
CG13575_OG0006892	4
CG13577_OG0001150_OG0	0
CG13578_OG0006898	251
CG13579_OG0006013	55
CG1358_OG0006724	219
CG13581_OG0002746	1
CG13585_OG0011574	1649
CG13587_OG0006025	14
CG13594_OG0006033	53
CG13599_OG0005537	10
CG1360_OG0006725	41
CG13601_OG0005534	420
CG13603_OG0005332	880
CG13605_OG0005319	422
CG13606_OG0005306	67
CG13607_OG0005318	72
CG13609_OG0012982	3
CG13613_OG0005278	0
CG13614_OG0002525_OG0	0
CG13615_OG0002524	0
CG13616_OG0005272	17
CG13618_OG0005267	14
CG13622_OG0005268	7
CG13623_OG0005265	670
CG13625_OG0004618	445
CG13627_OG0004629	103
CG13630_OG0004630	928
CG13631_OG0004635	699
CG13634_OG0004637	0
CG13641_OG0004650	6
CG13643_OG0002274	0
CG13653_OG0002504	0
CG13654_OG0005174	82
CG13663_OG0011496	193
CG13667_OG0004090_OG0	105
CG13670_OG0011168	3
CG13671_OG0004086_OG0	124
CG13675_OG0000560_OG2	2
CG13676_OG0003984	121
CG13678_OG0000129_OG3	0
CG1368_OG0008241	9
CG13685_OG0010463	216
CG13689_OG0008772	38
CG13690_OG0008752	21
CG13692_OG0008754	22
CG13698_OG0010125	641
CG13699_OG0003907_OG0	1
CG13705_OG0010610	52
CG13707_OG0010613	45
CG13708_OG0010614	99
CG1371_OG0006292	703
CG13711_OG0010618	1
CG13712_OG0010619	0
CG13713_OG0010620	0
CG13716_OG0010627	3
CG13720_OG0004084	0
CG13721_OG0012208	0
CG13722_OG0011130	673
CG13723_OG0010915	0
CG13724_OG0010917	0
CG13725_OG0010918	0
CG13727_OG0004055	0
CG13728_OG0010923	0
CG13731_OG0011910	5
CG13733_OG0010089	0
CG13738_OG0011907	24
CG13739_OG0002891	25
CG13743_OG0006405	136
CG13744_OG0006409	0
CG13747_OG0006408	0
CG13748_OG0006626	3
CG13751_OG0001660_OG0	194
CG13760_OG0007606	357
CG13766_OG0009602	146
CG13771_OG0009612	0
CG13775_OG0003750_OG0	44
CG13784_OG0000956_OG0	428
CG13786_OG0003631	0
CG13796_OG0001883_OG0	2046
CG13801_OG0000219_OG0	0
CG13801_OG0000219_OG1	1
CG13806_OG0011077	0
CG13807_OG0011075	116
CG13810_OG0011066	0
CG13813_OG0010189	1251
CG13829_OG0011464	0
CG13833_OG0004687	1334
CG13837_OG0002276	0
CG13838_OG0011993	1
CG13841_OG0004694	450
CG13842_OG0004706	53
CG13847_OG0004737	13
CG13850_OG0004743	531
CG13855_OG0004744	90
CG13856_OG0004745	178
CG13857_OG0004746	6
CG13862_OG0004760	1
CG13868_OG0007089	61041
CG13868_OG0013578	10390
CG13869_OG0007075	18
CG1387_OG0008528	1
CG13870_OG0007093	18
CG13871_OG0003047	33
CG13872_OG0007071	1
CG13875_OG0011381	182
CG13876_OG0001334_OG0	34
CG13877_OG0011937	31
CG13884_OG0000403_OG0	0
CG13887_OG0011343	2973
CG13891_OG0002060	1
CG13893_OG0011360	778
CG13894_OG0004129	188
CG13895_OG0004128	425
CG13901_OG0011344	114
CG13907_OG0011337	5381
CG13912_OG0011325	20
CG13917_OG0011285	7623
CG13919_OG0011274	54
CG13920_OG0011271	7768
CG13921_OG0011032	84
CG13924_OG0011054	137
CG13926_OG0011282	211
CG13928_OG0011279	927
CG13930_OG0011024	20
CG13931_OG0004073	3
CG13933_OG0011036	1083
CG13937_OG0011056	1850
CG13949_OG0003375	44
CG13950_OG0003376	30
CG13954_OG0006374	321
CG13955_OG0002890_OG0	14
CG13962_OG0012240	1
CG13970_OG0009133_OG0	0
CG13972_OG0005361	1
CG13983_OG0002696	0
CG13991_OG0000661_OG1	3
CG13992_OG0002070_OG0	8
CG13994_OG0011942	289
CG13995_OG0000538_OG0	180
CG13999_OG0000662_OG0	86
CG14005_OG0001926	142
CG14006_OG0001927	0
CG14007_OG0009567	110
CG14011_OG0003731	10
CG14013_OG0003734	0
CG14014_OG0009443	1
CG14015_OG0009446	190
CG14017_OG0003733	0
CG14020_OG0003686	86
CG14022_OG0008831	3669
CG14024_OG0003410_OG0	19
CG14034_OG0008836	17
CG14036_OG0008842	0
CG14042_OG0001816	51
CG14043_OG0003425	395
CG14044_OG0008964	52
CG14050_OG0000684	16
CG14052_OG0007777	2
CG14053_OG0012099	0
[truncated: 9,910 more rows]
