# Supplementary material for: Evolution of chemosensory tissues and cells across ecologically diverse Drosophilids
Source: Nat Commun. 2024 Feb 5;15:1047. doi: 10.1038/s41467-023-44558-4 (PMC10844241; doi:10.1038/s41467-023-44558-4)
Supplement: Supplementary file 18 — Supplementary Data 15 [file 41467_2023_44558_MOESM18_ESM.zip › all_count_tables_renamed/SUZF3OV_counts_trim_genes_FBids_1_1_sorted.txt]

128up_OG0006588	1684
14-3-3epsilon_OG0002478	8760
14-3-3epsilon_OG0001126_OG1	21794
140up_OG0004534	337
18w_OG0003044	762
26-29-p_OG0010897	15848
2mit_OG0000576_OG0	1
5-HT1A_OG0006644	48
5-HT1B_OG0006647	34
5-HT2A_OG0000287_OG0	2
5-HT2B_OG0011472	0
5-HT7_OG0005777	17
5PtaseI_OG0005188	519
7B2_OG0004187	31
a_OG0006460	820
a10_OG0010691	3
a5_OG0009037	1
a6_OG0007651	206
AANATL2_OG0003640	64
AANATL4_OG0000091_OG1	3
AANATL7_OG0007605	0
Aasdh_OG0001831	168
Aatf_OG0001947	620
aay_OG0011265	2786
ab_OG0009683	44
ab_OG0009684	57
ABCB7_OG0011281	2149
Pmp70_OG0003257	4212
Abd-B_OG0005000	2148
Abi_OG0002227_OG0	639
Abl_OG0010722	2814
abo_OG0009656	564
Abp1_OG0010565	967
abs_OG0003097	1083
ac_OG0007843	0
Ac13E_OG0008321	714
Ac3_OG0009573	112
Ac78C_OG0010320	139
Acam_OG0000252_OG0	0
Acam_OG0000252_OG1	0
Acam_OG0005131	0
CG9149_OG0011313	1477
Acbp1_OG0009246	835
Acbp2_OG0010415	4330
Acbp4_OG0000311_OG0	0
Acbp4_OG0000311_OG1	0
Acbp6_OG0010414	0
ACC_OG0007193	34809
AcCoAS_OG0000812	13069
Ace_OG0000652_OG0	31
Acer_OG0000953_OG0	1011
Acer_OG0003808	7384
Acf_OG0002671	1961
Achl_OG0002770	62
acj6_OG0008333	0
acj6_OG0008334	0
Ack_OG0010507	2093
Ack-like_OG0006546	821
Acn_OG0009540	2540
CG5009_OG0006075	3383
Acox57D-d_OG0006913	429
Acox57D-p_OG0001151	1942
Acp1_OG0009317	12378
Acp32CD_OG0009664	0
Acp65Aa_OG0003939	7062
Acph-1_OG0001513	557
CG12512_OG0008829	861
CG18155_OG0007972	32
Acsl_OG0007133	13506
Act42A_OG0000022_OG0	134
Act42A_OG0000022_OG1	108
Act42A_OG0000022_OG3	831363
Act42A_OG0000022_OG4	128130
Act42A_OG0000022_OG5	359
Actn_OG0003148_OG0	89215
Actn3_OG0011403_OG0	0
ACXB_OG0000046_OG0	0
ACXB_OG0000046_OG1	0
ACXB_OG0000046_OG2	3
ACXB_OG0000046_OG2.2	0
ACXD_OG0004078_OG0	533
Acyp_OG0009408	0
Acyp2_OG0011498	294
Ada_OG0002342	164
Ada1-2_OG0003777_OG0	181
Ada2a_OG0005051	89
Ada2b_OG0004799	505
Ada3_OG0007872	615
AdamTS-A_OG0005247	989
AdamTS-A_OG0012010	9
AdamTS-B_OG0008089	163
Adar_OG0007649	897
Adat1_OG0003596	62
Adck1_OG0006032	755
Adck5_OG0010063	1062
ADD1_OG0006579	799
Adf1_OG0001636_OG0	290
Adgf-A_OG0001991_OG0	0
Adgf-A_OG0003900	2409
Adgf-A2_OG0010109	15
Adgf-B_OG0010108	2
Adgf-C_OG0001030_OG0	12
Adgf-D_OG0002208_OG0	509
Adgf-E_OG0006152	0
Adh_OG0003395_OG0	7
Adi1_OG0010940	990
AdipoR_OG0004727	7642
CG3809_OG0004951	0
AdenoK_OG0003918_OG0	2080
Ady43A_OG0002958	866
AdoR_OG0005733	161
adp_OG0006108	759
AdSS_OG0000854_OG0	17
Aduk_OG0004873	608
Ae2_OG0010984	1312
CG6512_OG0010913	3895
aft_OG0006080	533
Afti_OG0005567	521
Ag5r_OG0008212	35
Ag5r2_OG0008213	0
AGBE_OG0007237	13688
AgmNAT_OG0001753	55
ago_OG0010530	4406
AGO1_OG0007307	1579
AGO2_OG0000119_OG0	97
Agpat1_OG0008448	1203
Agpat2_OG0003465	835
Agpat3_OG0004018	5652
Agpat4_OG0004019_OG0	917
ADPS_OG0002932	2513
agt_OG0001016_OG0	123
Spat_OG0007723	4881
Ahcy_OG0001195_OG0	6622
AhcyL1_OG0011110	3788
AIF_OG0001225	1554
AIMP1_OG0007108	1398
AIMP2_OG0009977	1272
AIMP3_OG0005998	633
Adk1_OG0010829	8667
Adk3_OG0005467	291
Ak6_OG0007201	282
Akap200_OG0000367_OG0	4477
Akh_OG0010512	12
AkhR_OG0009627	541
akirin_OG0010441	2017
Akr1B_OG0001292	11174
Akt1_OG0005415	2652
al_OG0008749	187
Aladin_OG0007570	798
AlaRS_OG0003477	4799
AlaRS-m_OG0010596	1637
Alas_OG0006853	14740
alc_OG0006389	4636
Ald1_OG0005647	58237
Ald2_OG0005645	1
Aldh_OG0003615	12616
Aldh-III_OG0006742	7841
Aldh7A1_OG0003841_OG0	370
Alg-2_OG0001588_OG0	886
Alg1_OG0002607_OG0	932
Alg10_OG0000709_OG0	337
Alg11_OG0012170	976
CG8412_OG0004562	1310
Alg14_OG0001194_OG0	255
Alg2_OG0010641	865
Alg3_OG0003012	125
Alg3_OG0006966	686
CG5287_OG0001281	370
CG5287_OG0003790	512
Alg9_OG0005173	758
Alh_OG0004317	676
Alh_OG0004319	1387
Alh_OG0011430	141
alien_OG0009301	1030
ALiX_OG0005343	1119
Alk_OG0006414	564
CG12179_OG0001176_OG0	377
Alp1_OG0010289	3884
Alp10_OG0010194	2
Alp11_OG0008522	1
Alp12_OG0003717	554
Alp13_OG0001034	90
Alp2_OG0000261_OG0	30
Alp2_OG0000261_OG1	3009
Alp4_OG0005779	3832
Alp6_OG0006360	0
Alp7_OG0003030	3
Alp9_OG0003931	0
alph_OG0000083_OG0	8
alph_OG0005113	2030
alpha-Catr_OG0006852	22
alpha-Est1_OG0004357	762
alpha-Est10_OG0004350	1385
alpha-Est2_OG0000314	508
alpha-Est3_OG0004356	903
alpha-Est6_OG0004354	0
alpha-Est7_OG0001351	2074
alpha-Est8_OG0004352	1647
alpha-Est9_OG0004351	1104
alpha-Man-Ia_OG0003130	296
alpha-Man-Ia_OG0003131	810
alpha-Man-Ia_OG0001168	567
alpha-Man-Ib_OG0005087	857
alpha-Man-Ic_OG0011549	21
alpha-Man-IIa_OG0004878	1390
alpha-Man-IIb_OG0005229	435
alpha-PheRS_OG0008296	1781
alpha-Spec_OG0011040	27288
alpha4GT1_OG0000948	454
alphaCOP_OG0011275	4192
alphaSnap_OG0010384	2161
alphaTub67C_OG0010998	3740
Alr_OG0008278	764
alrm_OG0002498	2
Als2_OG0009863	1546
alt_OG0004894	4903
aly_OG0004083	0
Ama_OG0002112	0
Amacr_OG0009433	486
amd_OG0001918	9
Amnionless_OG0008741	61
amon_OG0011540	20
amos_OG0003702_OG0	0
AMPdeam_OG0008245	5063
Amph_OG0007204	8028
AMPKalpha_OG0001698	4083
Amt_OG0004607	1
Amun_OG0008385	3249
amx_OG0007575	203
Amy-p_OG0000157_OG0	202
Amy-p_OG0000157_OG0.2	4
Amyrel_OG0006416	0
ana_OG0006403	683
ana1_OG0002269	485
ana2_OG0007120	397
ana3_OG0006194	781
Ance-2_OG0003658	215
Ance-3_OG0001891_OG0	233
Ance-3_OG0009407	155
Ance-4_OG0006406	1548
Ance-5_OG0005870	593
anchor_OG0010100	583
Andorra_OG0011741	0
Ank2_OG0010460	150
Ankle2_OG0000780	4858
l(2)35Be_OG0003404_OG0	196
anox_OG0007490	1346
Ant2_OG0008041	69
antdh_OG0008007	5683
Antp_OG0002113	123
antr_OG0007227	22
AnxB10_OG0008082	2873
AnxB11_OG0008196	925
AnxB9_OG0004410	14398
aop_OG0003458	1332
aos_OG0010741	422
Aos1_OG0002145_OG0	560
AOX1_OG0005242	4446
AOX2_OG0000143_OG0	4325
AOX2_OG0000143_OG1	11
AOX4_OG0001465	5
ap_OG0005832	530
AP-1-2beta_OG0008273	3736
AP-1gamma_OG0007680	3238
AP-1mu_OG0005553	1838
AP-1sigma_OG0005334	1352
AP-2alpha_OG0008751	2255
AP-2mu_OG0004736	1439
AP-2sigma_OG0004385	731
Apc_OG0005387	1375
APC10_OG0005888	276
Apc2_OG0005308	902
APC4_OG0003171_OG0	481
APC7_OG0001703	312
ApepP_OG0000963	1459
aph-1_OG0003552_OG0	431
aPKC_OG0006607	212
aPKC_OG0006608	711
aPKC_OG0006609	97
Aplip1_OG0011323	24
apn_OG0002443_OG0	0
apolpp_OG0012638	50637
app_OG0010830	286
APP-BP1_OG0010070	652
Appl_OG0007834	76
Aprt_OG0004075	333
Aps_OG0010085	1946
apt_OG0002733	1113
CG18815_OG0010034	2670
AQP_OG0007242	955
aqrs_OG0005393	0
aqz_OG0001049_OG1	5372
ara_OG0009939	15
aralar1_OG0001518	4889
Arc1_OG0002768_OG0	2080
Arc2_OG0006127	118
Arc42_OG0001370_OG0	1396
Archease_OG0002289_OG0	64
Arf51F_OG0006831	1158
Arf79F_OG0012164	6039
ArfGAP1_OG0010836	1340
ArfGAP3_OG0003816_OG0	1774
Arfip_OG0005451	453
Arfrp1_OG0007681	260
arg_OG0003183	473
arg_OG0007835	428
Argk_OG0011233	144504
Argk_OG0011925	2518
Argl_OG0009800	3211
CG31469_OG0002209_OG0	106
ArgRS_OG0008151	1736
ArgRS-m_OG0004367	382
ari-1_OG0007878	2158
ari-2_OG0003028	793
Arl1_OG0010003	974
Arl2_OG0004816	375
Arl5_OG0011164	652
Arl6_OG0007042	26
Arl6IP1_OG0004993	571
Arl8_OG0004797	1008
arm_OG0007636	8424
armi_OG0002027	1113
Arp1_OG0004441	3292
Arp10_OG0007423	1224
Arp2_OG0001770	1036
Arp3_OG0010555	1535
Arp5_OG0001448_OG0	184
Arp53D_OG0011600	4
Arp6_OG0008512	400
Arp8_OG0007614	485
Arpc1_OG0009187	2408
Arpc2_OG0009417	2693
Arpc3A_OG0005226	357
Arpc3B_OG0008590	26
Arpc4_OG0008719	1362
Arpc5_OG0008957	494
arr_OG0007264	982
Arr1_OG0009490	3
Arr2_OG0004099	21
Ars2_OG0005840	2640
Art1_OG0004911	1897
Art2_OG0008773	0
Art3_OG0004604	587
Art4_OG0004574	952
Art6_OG0004528_OG0	0
Art7_OG0001547_OG0	687
Art8_OG0009662	381
Art9_OG0002219_OG0	0
Arts_OG0000486_OG0	5056
aru_OG0003377	2618
Arv1_OG0013036	50
arx_OG0009914	177
Asap_OG0007180	2297
Asator_OG0002682_OG1	391
Asciz_OG0010646	157
ase_OG0007840	0
asf1_OG0009889	1306
ash1_OG0000982_OG0	88
ash2_OG0004623	1247
Ask1_OG0004518	2619
asl_OG0004217	577
AsnRS_OG0003707	3163
AsnRS-m_OG0006452	269
AsnS_OG0000992	189
asp_OG0004633	923
Asph_OG0006509	11475
ASPP_OG0006932	873
CG9572_OG0008488	6877
AspRS_OG0006665	3887
AspRS-m_OG0008886	2526
asrij_OG0006972	898
asRNA:CR31429_OG0002339_OG0	299
asRNA:CR42743_OG0003772_OG0	0
asRNA:CR43299_OG0012338_OG0	0
asRNA:CR43426_OG0012535_OG0	0
asRNA:CR43454_OG0002277_OG0	697
asRNA:CR43463_OG0001607_OG0	171
asRNA:CR43809_OG0003675_OG0	702
asRNA:CR44106_OG0002406_OG0	0
asRNA:CR44169_OG0002969_OG0	2
asRNA:CR44179_OG0001455_OG0	1970
asRNA:CR44372_OG0000331_OG0	28
asRNA:CR44372_OG0000331_OG1	5
asRNA:CR44894_OG0012090_OG0	4
asRNA:CR45044_OG0005605_OG0	80
asRNA:CR45195_OG0000203_OG0	1448
asRNA:CR45195_OG0000203_OG1	5203
asRNA:CR45350_OG0001645_OG0	1744
asRNA:CR45943_OG0010336	492
asRNA:CR46029_OG0000226_OG0	6
asRNA:CR46029_OG0000226_OG1	6
asRNA:CR46139_OG0003106_OG0	21
asRNA:CR46246_OG0011916	0
asRNA:CR46354_OG0002193_OG0	28
asRNA:CR46473_OG0000925_OG0	949
Ass_OG0001346	605
ast_OG0003560	413
AstA_OG0004634	2
AstA-R1_OG0000689	1
AstA-R2_OG0005396	617
AstC_OG0009668	0
AstC-R1_OG0010134	28
AstC-R2_OG0001295_OG0	6
AstCC_OG0009669	0
asun_OG0002419_OG0	222
Asx_OG0006138	927
Atac1_OG0003748_OG0	106
Atac2_OG0009508	324
Atac3_OG0000828	590
Tat_OG0001330	1207
Ate1_OG0003045	1220
Atet_OG0003384	947
Atf-2_OG0006059	288
Atf3_OG0007763	1563
Atg1_OG0009929	112
Atg1_OG0009931	1501
Atg10_OG0001598	51
Atg101_OG0008681	293
Atg12_OG0011904	177
Atg13_OG0004817	1215
Atg14_OG0005089	1062
Atg16_OG0005703	904
Atg17_OG0004232	2178
Atg18a_OG0011152	1645
Atg18b_OG0001271_OG0	1371
Atg2_OG0011112	3898
Atg3_OG0009922	1324
Atg4a_OG0009014	1295
Atg4b_OG0005256	614
Atg5_OG0007974	551
Atg6_OG0005323	739
Atg7_OG0006714	583
Atg8a_OG0008043	9454
Atg8b_OG0005571	0
Atg9_OG0006487	1970
atilla_OG0011822	15971
atk_OG0010362	3
atl_OG0001399	5753
atms_OG0004154	1019
ato_OG0004804	0
Atox1_OG0012695	593
ATP6AP2_OG0004869	7397
ATP7_OG0008369	1754
ATP8A_OG0007260	4629
ATP8A_OG0007261	9
Atpalpha_OG0002140	19845
ATPCL_OG0006680	24875
ATPsynB_OG0010987	21103
ATPsynbeta_OG0005823	127010
ATPsynbetaL_OG0001317	5
ATPsynC_OG0005792	65289
ATPsynCF6_OG0005500	10303
ATPsynCF6L_OG0010605	0
ATPsynD_OG0004477	15016
ATPsyndelta_OG0007526	11240
ATPsynE_OG0005568	8021
ATPsynG_OG0009657	9096
ATPsyngamma_OG0005690	27459
ATPsynGL_OG0009315	0
ATPsynO_OG0012619	17446
AttC_OG0000164_OG0	212
AttC_OG0007258	59
AttD_OG0004890	8
Atu_OG0002096	1728
Atx-1_OG0012102	29
Atx2_OG0011501	5402
Atxn7_OG0003444	1019
aub_OG0000482_OG0	1787
aurA_OG0004964	559
aurB_OG0009647	506
aust_OG0001881	0
aux_OG0003096_OG0	1590
ave_OG0006159	174
Aven_OG0003291	214
awd_OG0002664	13634
Awh_OG0010478	265
axed_OG0010262	563
Axn_OG0005720	1228
axo_OG0003993	1598
axo_OG0010625	582
axo_OG0010626	2580
axo_OG0010628	732
Axs_OG0008319	2774
Axud1_OG0003447	1193
az2_OG0006736	289
azot_OG0000210_OG0	0
azot_OG0000210_OG1	0
b_OG0009189	104
B-H1_OG0000267_OG0	42
B-H1_OG0000267_OG1	39
B4_OG0009202	1822
B52_OG0001376_OG0	1354
b6_OG0007653	112
B9d1_OG0005246	20
B9d2_OG0005830	5
bab1_OG0011327	112
bab1_OG0011328	115
bab2_OG0011326	2544
babo_OG0006628	1061
babos_OG0007027	2891
Bacc_OG0008947	11593
Bace_OG0000801_OG0	2
baf_OG0003792	1064
bai_OG0005189	2479
Balat_OG0007229	4
Baldspot_OG0010721	2200
ball_OG0001092_OG1	1069
bam_OG0005170	130
bap_OG0001358_OG0	13
Bap111_OG0007677	3392
Bap170_OG0000903_OG0	2558
Bap55_OG0005900	932
Bap60_OG0008560	1951
IMPPP_OG0000305_OG1	3351
barc_OG0010291	795
bark_OG0008784	732
barr_OG0000425_OG0	996
baz_OG0008596	3027
bb8_OG0005496	3
bbc_OG0007266	4048
CG18067_OG0007098	30847
bbg_OG0010871	734
bbg_OG0010872	2790
BBIP1_OG0004876	164
BBS1_OG0010413	0
BBS4_OG0002785_OG0	18
BBS5_OG0002086	6
BBS8_OG0008755	0
BBS9_OG0006919	23
bbx_OG0008688	2778
bc10_OG0010387_OG0	282
BCAS2_OG0005540	346
bcd_OG0002111_OG0	844
bchs_OG0003722	20
BCL7-like_OG0007566	359
bcn92_OG0007793	204
Bdbt_OG0004400	273
bdg_OG0006805	2008
bdl_OG0003385	295
Bdp1_OG0009215	574
be_OG0000785	2449
BEAF-32_OG0006164	1054
beag_OG0004860	547
beat-Ia_OG0011784	1
beat-Ib_OG0009146	6
beat-Ic_OG0001866_OG0	0
beat-IIa_OG0005482	3
beat-IIb_OG0005481	8
beat-IIIa_OG0009463	11
beat-IIIb_OG0009460	1
beat-IIIc_OG0003687	30
beat-IV_OG0005508	16
beat-Va_OG0005024	0
beat-Vb_OG0005021	2
beat-Vc_OG0001062_OG0	0
beat-VII_OG0011542	0
beat-VII_OG0011544	0
beg_OG0004008	646
bel_OG0001048	9025
Bem46_OG0008920	502
ben_OG0000514_OG0	1865
Best1_OG0002590_OG0	677
Best2_OG0010251	2331
Best3_OG0009963	0
Best4_OG0000558_OG0	0
Bet1_OG0003845_OG0	371
Bet3_OG0004072	575
beta-PheRS_OG0005298	1148
beta-Spec_OG0007697	36380
beta'COP_OG0009212	3842
beta3GalTII_OG0012738	209
beta4GalNAcTA_OG0006521	412
beta4GalNAcTB_OG0002610	441
beta4GalT7_OG0005195	444
betaCOP_OG0008653	4493
betaggt-I_OG0008962	725
betaGlu_OG0002667	996
CG32396_OG0011696	76
Bgb_OG0011276	391
bgcn_OG0001647	482
bgm_OG0009412	8135
BHD_OG0010421	284
bi_OG0003201	102
bi_OG0012904	8
BI-1_OG0004087	3475
bib_OG0001843_OG0	2
BicC_OG0009143	11448
BicD_OG0009474	2260
CG11873_OG0005086	763
bif_OG0003277	4224
bif_OG0012761	749
BigH1_OG0001085_OG0	604
bigmax_OG0005365	474
Bili_OG0002506_OG0	1
bin_OG0010286	39
Bin1_OG0005423	354
bin3_OG0007310	2953
bip1_OG0010560	323
Bka_OG0009250	509
blanks_OG0011885_OG0	0
Blimp-1_OG0010196	2677
Blm_OG0002608	377
Blos1_OG0006148	247
Blos2_OG0010078	179
Blos3_OG0009918	316
Blos4_OG0010933	293
blot_OG0010924	3765
blow_OG0006726	429
blp_OG0005216	615
blw_OG0006982	100519
bma_OG0010967	1
Bmcp_OG0010022	735
bmm_OG0010858	2491
bnb_OG0001206_OG1	1318
CG5059_OG0012191	2357
bnk_OG0005787	0
bnl_OG0004512	24
boca_OG0006727	588
bocks_OG0002575_OG0	286
BOD1_OG0005544	1530
boi_OG0007601	249
boi_OG0007603	119
boil_OG0012322	0
bol_OG0011238	1462
boly_OG0007153	0
BomBc1_OG0001623	550
BomBc2_OG0000769_OG0	11417
BomBc3_OG0004769	494
BomT3_OG0011469	4536
bon_OG0004934	1717
bond_OG0004726	306
bonsai_OG0007008	911
Boot_OG0006400	657
bor_OG0004967	1399
bora_OG0003911	643
BORCS5_OG0008208	620
BORCS6_OG0011365	137
BORCS7_OG0007103	101
borr_OG0009292	1338
boss_OG0005676	12
botv_OG0006642	699
bou_OG0007819	565
bowl_OG0008785	438
BoYb_OG0000400_OG0	1224
br_OG0007659	13
br_OG0011928	6
Br140_OG0001629	1756
brat_OG0001919	1977
Brca2_OG0000883	363
Brd_OG0010852	0
CG7154_OG0009310	1519
Brd8_OG0002488	721
Bre1_OG0010209	1651
Brf_OG0005483	448
Brf_OG0005485	119
brk_OG0007975	453
brm_OG0009999	4775
Brms1_OG0008442	783
Bro_OG0011272	0
brp_OG0000499_OG1	19
l(3)72Ab_OG0009997	1978
bru1_OG0009737	21
bru1_OG0009738	5018
bru2_OG0009740	1510
bru2_OG0011823	31
bru2_OG0012161	241
bru3_OG0010907	339
bru3_OG0011909	0
Bruce_OG0004896	4736
brun_OG0003663	1435
brv1_OG0000706_OG0	0
brv2_OG0010919	0
brv3_OG0011666	0
BRWD3_OG0005288	4333
brwl_OG0009277	580
bs_OG0003002	480
bs_OG0006897	275
bsf_OG0001906_OG0	3569
Bsg_OG0009780	5648
Bsg25D_OG0003412_OG0	1695
bsh_OG0009110	0
bsk_OG0012344	897
bt_OG0000537_OG1	134
BTBD9_OG0000546_OG0	1230
BtbVII_OG0011887	1676
btd_OG0007557	279
Btk29A_OG0001838	1593
Btk29A_OG0011763	60
btl_OG0002041	241
btn_OG0004719	0
Btnd_OG0008611	4
btsz_OG0001035_OG1	164
btsz_OG0004581	0
btv_OG0003692	0
btv_OG0009487	10
btz_OG0005342	2487
Bub1_OG0001806_OG0	1252
Bub3_OG0005120	996
BubR1_OG0000657_OG0	0
Buffy_OG0006561	515
bug_OG0006803	421
Bug22_OG0009372	293
BuGZ_OG0008876	944
CG8270_OG0010257	510
bun_OG0000556	1031
bun_OG0009749	1614
bur_OG0003683_OG0	2424
Burs_OG0001045_OG0	0
bves_OG0007497	229
bves_OG0007499	178
bw_OG0006000	47
bwa_OG0009122	55
bwa_OG0012525	45
Bx_OG0008666	0
Bx_OG0008667	491
Bx42_OG0007682	2347
by_OG0005550	6133
byn_OG0010803	949
bys_OG0007950	1081
c-cup_OG0012143	0
c(3)G_OG0001464_OG0	130
c11.1_OG0007569	2627
c12.1_OG0007568	1003
c12.2_OG0007567	2927
C15_OG0002126_OG0	2
C1GalTA_OG0009799	512
C3G_OG0007801	1763
C901_OG0008027	9
ca_OG0005700	3006
Ca-alpha1D_OG0009140	3141
Ca-alpha1T_OG0003323	133
Ca-beta_OG0009681	277
Ca-Ma2d_OG0009139	1275
CaBP1_OG0008860	2809
cac_OG0000605_OG0	9
cact_OG0009392	9470
cactin_OG0003129	1367
cad_OG0009437	1103
Cad74A_OG0010922	11
Cad86C_OG0002368	405
Cad87A_OG0001088_OG0	136
Cad89D_OG0001058_OG0	0
Cad96Ca_OG0011497	696
Cad96Cb_OG0005172	9
Cad99C_OG0005704	743
CadN_OG0000277_OG1	4
Caf1-105_OG0002830	1127
Caf1-180_OG0007408	2503
Caf1-55_OG0001036	1894
cag_OG0001595_OG0	175
CAH1_OG0009192	2710
CAH13_OG0002843	0
CAH14_OG0002807	0
CAH15_OG0006256	0
CAH16_OG0000498_OG1	0
CAH2_OG0001000_OG0	643
CAH3_OG0003177	1121
CAH5_OG0005796	0
CAH7_OG0000840	791
CAH8_OG0004748	410
CAH9_OG0005622	1086
CAHbeta_OG0002334	372
cal1_OG0002556_OG0	1621
CalpA_OG0003035	2708
CalpB_OG0010971	2571
CalpC_OG0008186	185
Calr_OG0005564	18851
Cals_OG0013279_OG0	770
Calx_OG0002139_OG0	0
Calx_OG0004417	2324
Calx_OG0004418	1701
calypso_OG0006121	375
Cam_OG0012053	9219
CaMKI_OG0012767	6332
CaMKII_OG0013280	5840
Camp_OG0005907	485
Camta_OG0006364	479
Camta_OG0006365	64
can_OG0004061_OG0	0
CanA1_OG0005778	1840
CanB_OG0000231_OG0	9
CanB_OG0000231_OG1	2160
Cand1_OG0009382	2323
CAP_OG0000587_OG0	11557
CAP_OG0012405	3
Cap-D2_OG0005121	786
Cap-D3_OG0009448	106
Cap-G_OG0002924	1532
Cap-H2_OG0004906	534
Capa_OG0005712	0
Caper_OG0009347	4275
Capr_OG0010138	3526
caps_OG0010156	2365
caps_OG0010157	1858
capt_OG0009025	10822
capu_OG0000612_OG0	294
car_OG0007437	675
CARPA_OG0007960	50
CARPB_OG0007554	33
CarT_OG0009432	2
cas_OG0004236	2
casp_OG0006502	2225
cass_OG0009476	1910
Cat_OG0003869	35430
cathD_OG0002862	22544
cato_OG0006491	0
Catsup_OG0009538	2051
caup_OG0009938	9
cav_OG0000654	222
caz_OG0003243_OG0	1394
cbc_OG0007265	395
Cbl_OG0002051_OG0	2589
CBP_OG0001721	806
CBP_OG0007971	823
Cbp20_OG0005066	414
Cbp53E_OG0006447	65
Cbp80_OG0007913	759
Cbp80_OG0007915	896
Cbs_OG0003124	1343
cbs_OG0007263	617
cbt_OG0008760	4083
Cby_OG0004789	4
Cc2d2a_OG0002702	53
CCAP_OG0011467	2
CCAP-R_OG0000870	7
ccb_OG0012089	2
CCDC151_OG0011900	0
CCDC53_OG0009785	309
Ccdc58_OG0010399	260
Ccdc85_OG0008917	79
CCHa1_OG0004530	1
CCHa1-R_OG0006065	60
CCHa2_OG0002186_OG0	87
CCHa2-R_OG0005836	0
Cchl_OG0004776	5917
CCKLR-17D1_OG0003334	0
CCKLR-17D1_OG0008675	0
CCKLR-17D1_OG0011744	0
CCKLR-17D3_OG0008678	16
Ccm3_OG0005250	820
Ccn_OG0010106	9
Ccn_OG0010107	5
Ccn_OG0012179	3
Ccp84Ab_OG0000178_OG0	1
Ccp84Ac_OG0001349_OG0	0
Ccp84Ae_OG0002110_OG0	1
Ccp84Af_OG0000109_OG0	0
Ccp84Af_OG0000109_OG1	0
Ccp84Af_OG0000109_OG2	0
Ccp84Ag_OG0001348_OG0	8
Ccs_OG0006299	636
CCT1_OG0002281_OG0	3643
CCT2_OG0003145	7259
CCT3_OG0004995	7262
CCT4_OG0000979	7257
CCT5_OG0006600	11567
CCT6_OG0008508	5899
CCT7_OG0004839	2331
CCT7_OG0004841	900
CCT8_OG0007117	6725
Ccz1_OG0010481	370
cd_OG0004708	2
CD98hc_OG0001357_OG0	1743
Cda4_OG0008701	1372
Cda5_OG0008721	1063
Cda9_OG0002707	1
CDase_OG0005749	149
cdc14_OG0009306	1643
Cdc16_OG0005493	434
Cdc23_OG0009421	460
Cdc27_OG0010426	1754
Cdc2rk_OG0006290	161
Cdc37_OG0011041	2192
Cdc42_OG0008268	2522
Cdc45_OG0007388	1175
Cdc5_OG0011371	1366
CDC50_OG0008483	2573
Cdc6_OG0002054	851
Cdc7_OG0007729	2210
Cdep_OG0002087	1285
Cdep_OG0004159	1591
CdGAPr_OG0009111	2758
cdi_OG0000729	2894
cDIP_OG0004394	1654
Cdk1_OG0000555_OG0	836
Cdk12_OG0009875	985
Cdk2_OG0002391	663
CDK2AP1_OG0008015	488
Cdk4_OG0006632	685
Cdk5_OG0002993	641
Cdk5alpha_OG0009389	36
Cdk7_OG0001724	351
Cdk8_OG0010977	222
Cdk9_OG0007009	429
Cdlc2_OG0000234_OG1	0
cdm_OG0002482	1310
Cds_OG0010549	1282
Ced-12_OG0009727	915
ced-6_OG0006366	6564
CenB1A_OG0004675	1771
CenG1A_OG0003595_OG0	2439
CenG1A_OG0009182	55
Cenp-C_OG0002322	1335
Cep135_OG0009952	398
Cep135_OG0009954	302
cep290_OG0004127	2
Cep89_OG0006812	0
Cep97_OG0008778	168
cer_OG0012078	1153
Cerk_OG0004182	3720
cert_OG0011161	1164
Cf2_OG0008971	1897
Cfp1_OG0007571	388
CG5789_OG0004615	1566
cg_OG0006533	2871
CG10000_OG0005395	0
CG10005_OG0004963	71
CG10011_OG0005399	728
CG10013_OG0002410_OG0	0
CG10019_OG0008786	518
CG10026_OG0009081	663
CG10029_OG0004344	0
CG10031_OG0008792	850
CG10035_OG0004420	36
CG10038_OG0001436_OG0	309
CG10041_OG0012259_OG0	0
CG10051_OG0007036	1
CG10053_OG0004336	167
CG10055_OG0004329	1126
CG10062_OG0007038	32
CG10063_OG0010284	28
CG10064_OG0010282	2
CG10068_OG0004321	846
CG10073_OG0000065_OG2	3
CG10075_OG0010279	1076
CG10077_OG0010277	9032
CG10082_OG0005964	2247
CG10086_OG0001355	183
CG10089_OG0010567	105
CG10098_OG0004320	571
CG10104_OG0006132	0
CG10116_OG0010569	2
CG10126_OG0005023	426
CG10132_OG0009091	2011
CG10137_OG0009093	233
CG10139_OG0006151	552
CG10140_OG0010573	0
CG10147_OG0010256	279
CG10151_OG0006160	85
CG10154_OG0010575	0
CG10163_OG0010252	1
CG10164_OG0001489	0
CG10165_OG0011781	272
CG10171_OG0010163	513
CG10175_OG0005507	194
CG10177_OG0001079_OG0	0
CG10184_OG0005509	439
CG10185_OG0005203	0
CG10189_OG0009087	140
CG10194_OG0009085	247
CG10195_OG0003572	223
CG10205_OG0006168	428
CG10208_OG0005527	625
CG10209_OG0006169	269
CG10211_OG0009505	1364
CG10222_OG0010165	277
CG10226_OG0010249	786
CG10237_OG0003462	11167
CG1024_OG0004294	624
CG10252_OG0011517	0
CG10254_OG0002565	4502
CG10257_OG0006606	14
CG10264_OG0005208	1
CG10265_OG0006935	49
CG10274_OG0003940	813
CG10280_OG0004257	5
CG10283_OG0001907_OG0	288
CG10286_OG0004292	1283
CG10298_OG0004288	0
CG10300_OG0005516	0
CG10301_OG0005515	0
CG10307_OG0005957	724
CG10311_OG0004972	1093
CG10317_OG0004974	0
CG10321_OG0005965	2327
CG10324_OG0004994	401
CG10332_OG0005992	1
CG10333_OG0009507	1005
CG10336_OG0009516	524
CG10337_OG0009096	117
CG10338_OG0009517	387
CG10339_OG0006873	201
CG10340_OG0001059_OG0	1861
CG10341_OG0009518	604
CG10343_OG0009520	436
CG10344_OG0007020	150
CG10345_OG0002430_OG0	646
CG10347_OG0000607_OG0	72
CG10348_OG0003704	87
CG10352_OG0008207	24
CG10353_OG0008206	4327
CG10357_OG0010470	2
CG10359_OG0010469	575
CG10361_OG0010014	169
CG10362_OG0008202	16
CG10365_OG0005518	2378
CG10366_OG0009102	1105
CG10375_OG0005526	401
CG10376_OG0009519	399
CG10383_OG0001909	1839
CG10384_OG0007018	0
CG10405_OG0004983	7
CG10407_OG0005207	37
CG10413_OG0003703_OG0	1559
CG10417_OG0013094	2108
CG10418_OG0010832	233
CG10425_OG0002500	1081
CG10428_OG0001263_OG0	512
CG10431_OG0001914	180
CG10433_OG0006904	7642
CG10435_OG0002296_OG0	234
CG10444_OG0007082	1107
CG10445_OG0001356	619
CG10459_OG0001605_OG0	0
CG10462_OG0009105	1143
CG10463_OG0009108	427
CG10466_OG0012145	104
CG10467_OG0010233	2879
CG10469_OG0010232	3958
CG10470_OG0009541	813
CG10472_OG0000811_OG0	73
CG10479_OG0010225	757
CG10481_OG0009114	4
CG10483_OG0010221	1216
CG10486_OG0010219	0
CG10492_OG0009544	1407
CG10494_OG0006908	467
CG10495_OG0009546	193
CG10505_OG0006927	138
CG10508_OG0010314	198
CG10510_OG0003948	0
CG10513_OG0005163	2815
CG10514_OG0005162	3204
CG10516_OG0009998	892
CG10527_OG0002810_OG0	12863
CG10543_OG0006262	2526
CG10550_OG0000747	953
CG10555_OG0008527	1204
CG10561_OG0009552	564
CG10565_OG0010321	4608
CG10576_OG0010200	6722
CG10581_OG0010326	10
CG10584_OG0010328	315
CG10587_OG0000094_OG0	0
CG10587_OG0000094_OG1	0
CG10587_OG0000094_OG2	0
CG10589_OG0003950	0
CG10591_OG0010195	0
CG10597_OG0003317	0
CG10598_OG0011740	3
CG10600_OG0009530	1928
CG10602_OG0009532	2517
CG10616_OG0010838	1023
CG10621_OG0001911	1281
CG10623_OG0001912	413
CG10628_OG0009107	459
CG10631_OG0001241	1480
CG10646_OG0009949	214
CG10654_OG0009947	25
CG10657_OG0009951	921
CG10660_OG0010840	535
CG10663_OG0010839	123
CG10669_OG0005156	401
CG10674_OG0010603	803
CG10680_OG0003577	8283
CG10681_OG0009950	159
CG10700_OG0011812	0
CG10702_OG0009548	2140
CG10710_OG0010908	1382
CG10713_OG0010576	13
CG10725_OG0010574	0
CG10730_OG0000951	0
CG10731_OG0006517	312
CG10737_OG0006638	23944
CG10738_OG0010568	65
CG1074_OG0007339	346
CG10747_OG0009127	400
CG10748_OG0011855_OG0	0
CG10749_OG0003913_OG0	0
CG10750_OG0009561	0
CG10752_OG0010150_OG0	0
CG10761_OG0008304	0
CG1077_OG0004263	1
CG10793_OG0003237	0
CG10795_OG0006915	407
CG10799_OG0003081	4283
CG10801_OG0012112	3
CG10802_OG0008133	789
CG10803_OG0008134	1162
CG10804_OG0008132	1
CG10809_OG0010976	400
CG10814_OG0007257	7
CG10822_OG0007072	0
CG10839_OG0009144	0
CG10841_OG0002198_OG0	1
CG10853_OG0003980_OG0	1
CG10859_OG0009209	0
CG10862_OG0002017_OG1	5868
CG10863_OG0010486	4744
CG10863_OG0012194_OG0	26
CG10864_OG0005043	131
CG10866_OG0010485	340
CG10874_OG0003457	687
CG10877_OG0002385_OG0	11
CG10887_OG0002183_OG0	0
CG10898_OG0002547	399
CG1090_OG0003105_OG0	70
CG10903_OG0002293_OG0	175
CG10904_OG0011634	219
CG10907_OG0001984_OG0	401
CG10909_OG0005022	0
CG10910_OG0006092	1
CG10911_OG0006095	0
CG10912_OG0000471	0
CG10914_OG0006109	238
CG10919_OG0001352	0
CG1092_OG0001161_OG0	0
CG10920_OG0007959	0
CG10927_OG0006710	154
CG10931_OG0006071	0
CG10932_OG0007954	2267
CG10934_OG0002756_OG0	0
CG10939_OG0005908	4291
CG10947_OG0009415	83
CG10948_OG0009927	511
CG10949_OG0009416	277
CG10950_OG0012279	0
CG10958_OG0001743	67
CG10959_OG0008299	256
CG10962_OG0007748	121
CG10970_OG0003173	78
CG10973_OG0012539	697
CG10979_OG0004244	1339
CG10984_OG0009934	439
CG10996_OG0008249	0
CG11000_OG0004245	0
CG11007_OG0003037	711
CG11018_OG0007064	0
CG11029_OG0001270	98
CG1103_OG0003103_OG0	379
CG11030_OG0003728	643
CG11034_OG0001268	239
CG11035_OG0002292_OG0	134
CG11041_OG0001654	1
CG11044_OG0007073	862
CG1105_OG0004314	2429
CG11050_OG0009604	3024
CG11060_OG0006765	0
CG11068_OG0011716	6
CG11069_OG0004655	629
CG11076_OG0001759	334
CG11077_OG0000549_OG0	191
CG11085_OG0008456	5
CG11089_OG0004653	2628
CG11095_OG0003249	211
CG11099_OG0007074	517
CG11103_OG0003250	277
CG11106_OG0012330	0
CG11109_OG0001964	97
CG11110_OG0006619	395
CG11123_OG0006752	633
CG11125_OG0006747	56
CG11127_OG0006744	470
CG1113_OG0004171	6
CG11131_OG0001957_OG0	0
CG11134_OG0003251	626
CG11141_OG0006745	572
CG11145_OG0006754	1
CG11147_OG0003729	4695
CG11149_OG0003730	1
CG11151_OG0008256	2916
CG11159_OG0006283	0
CG1116_OG0004164	467
CG11162_OG0008263	1
CG11168_OG0004657	2026
CG11170_OG0006462	130
CG11178_OG0003327	1030
CG11180_OG0006625	1217
CG11191_OG0007189	23
CG11192_OG0007095	0
CG11200_OG0007088	818
CG11211_OG0012938	19
CG11226_OG0012166_OG0	0
CG11227_OG0007505	0
CG1124_OG0002090	5405
CG11241_OG0003815_OG0	1988
CG11247_OG0009861	212
CG11248_OG0003830_OG0	159
CG11249_OG0009864	22
CG11251_OG0001998	0
CG11257_OG0007039	368
CG11263_OG0001789	316
CG11267_OG0011856	2301
CG11269_OG0006458	1
CG11275_OG0002906	2430
CG11279_OG0003924_OG0	288
CG11286_OG0004361	0
CG1129_OG0002085	262
CG11291_OG0003029	1
CG11294_OG0007761	0
CG11298_OG0007031	0
CG11309_OG0010303	1532
CG11317_OG0012026	9
CG11318_OG0000756	10
CG11319_OG0009603	59
CG11327_OG0009628	0
CG11333_OG0002657_OG0	0
CG11334_OG0005804	1444
CG11342_OG0011920	57
CG11345_OG0011138	63
CG11349_OG0011131	1
CG11353_OG0011127	10
CG11356_OG0008477	2
CG11357_OG0011126	636
CG1136_OG0010499	2180
CG11367_OG0000806_OG0	163
CG11369_OG0011699	0
CG1137_OG0004303	0
CG11370_OG0003817_OG0	2
CG11377_OG0008723	678
CG11378_OG0007395	873
CG11379_OG0007397	0
CG11380_OG0007400	358
CG11381_OG0007402	9
CG11382_OG0007404	2
CG11384_OG0007396	0
CG1139_OG0004077	101
CG11391_OG0001026_OG0	0
CG11396_OG0010345	552
CG11398_OG0007405	216
CG11403_OG0007406	676
CG11404_OG0012169	0
CG11406_OG0006889	540
CG11409_OG0007766	1578
CG11413_OG0011575	0
CG11414_OG0006019	2468
CG11417_OG0007590	769
CG1142_OG0012974	407
CG11425_OG0009823	338
CG11426_OG0009824	3899
CG1143_OG0011104	3131
CG11436_OG0003200	240
CG11437_OG0009825	114
CG11438_OG0009826	845
CG11447_OG0004515	197
CG11449_OG0000981_OG1	0
CG11453_OG0001027_OG0	16
CG11454_OG0001792	351
CG11456_OG0003951	325
CG11459_OG0000135_OG1	65
CG1146_OG0011093	2358
CG11470_OG0000857	0
CG11474_OG0005934	1704
CG11475_OG0005935	18
CG11498_OG0001515	45
CG11504_OG0002630	738
CG11523_OG0009832	343
CG11529_OG0010828	230
CG11537_OG0010640	1782
CG11550_OG0002660	23
CG11560_OG0010817	291
CG11562_OG0008742	327
CG11563_OG0002662	860
CG11566_OG0007496	1
CG11570_OG0004027	7
CG11581_OG0008240	0
CG11583_OG0010538	1030
CG11584_OG0008239	0
CG11585_OG0012335	70
CG11586_OG0010534	299
CG11590_OG0001741	529
CG11593_OG0010497	663
CG11594_OG0010492	2774
CG11596_OG0007629	926
CG11601_OG0008739	383
CG11608_OG0000142_OG0	41
CG1161_OG0004180	2000
CG11617_OG0008731	259
CG11619_OG0003864_OG0	1
CG11626_OG0011450	0
CG11629_OG0003739	0
CG11630_OG0009580	0
CG11634_OG0009583	0
CG11635_OG0007156	1
CG11638_OG0007387	5
CG11655_OG0001745_OG0	913
CG11656_OG0005013	1
CG11658_OG0010025	399
CG11663_OG0012087	0
CG11664_OG0011395	0
CG11666_OG0012316	0
CG11668_OG0002452	23
CG11670_OG0005008	17
CG11672_OG0004805	1
CG11674_OG0008231	4338
CG11679_OG0008511	480
CG11686_OG0002448_OG0	83
CG11693_OG0004810	3
CG11694_OG0000225_OG0	0
CG11694_OG0000225_OG1	2
CG11695_OG0007879	549
CG11696_OG0007880	804
CG11698_OG0002319_OG0	0
CG11699_OG0007882	1379
CG11703_OG0002165_OG0	0
CG11710_OG0001691_OG0	589
CG1172_OG0004189	695
CG11722_OG0001391	388
CG11723_OG0003571	597
CG11726_OG0010048	0
CG11737_OG0001419_OG0	372
CG11741_OG0001420_OG0	1
CG11752_OG0007995	2131
CG11755_OG0000851	62
CG11756_OG0007997	0
CG11760_OG0004826	357
CG11768_OG0004832	12
CG11771_OG0005200	2914
CG11777_OG0006309	164
CG11779_OG0004481	1696
CG11786_OG0012799	0
CG11788_OG0007083	215
CG11790_OG0005187	1915
CG11791_OG0012008	1451
CG11807_OG0003009_OG0	809
CG11808_OG0006841	260
CG11811_OG0004058	819
CG11816_OG0008636	0
CG11835_OG0000264_OG0	21346
CG11835_OG0000264_OG1	5564
CG11837_OG0005082	495
CG11841_OG0005083	2055
CG11842_OG0000856_OG1	1456
CG11843_OG0011490	64
CG11852_OG0002502_OG0	264
CG11854_OG0005171	8111
CG11857_OG0005167	1337
CG11858_OG0005166	280
CG11878_OG0000055_OG0	134
CG11878_OG0000055_OG1	282
CG11878_OG0000055_OG2	3142
CG11882_OG0005094	214
CG11883_OG0006313	716
CG11885_OG0003355	200
CG11892_OG0005161	4842
CG11893_OG0000039_OG2	245
CG11899_OG0005100	1164
CG11902_OG0005155	260
CG11906_OG0001618	549
CG11911_OG0008747	1
CG11912_OG0008746	0
CG11920_OG0005183	485
CG11927_OG0003556	1304
CG11929_OG0011773	0
CG11961_OG0001155_OG0	83
CG11964_OG0004848	387
CG11970_OG0004849	1537
CG11975_OG0004850	1074
CG11977_OG0012457_OG0	0
CG11980_OG0002337	522
CG11983_OG0004852	25
CG11986_OG0004855	104
CG11997_OG0004862	0
CG11999_OG0004179	1028
CG12003_OG0004112	0
CG12004_OG0011286	2466
CG12009_OG0010662	11
CG12010_OG0010671	310
CG12011_OG0011025	0
CG12012_OG0010672	506
CG12016_OG0010666	1405
CG12017_OG0010661	1
CG12020_OG0011042	0
CG12024_OG0011050	1050
CG12025_OG0011053	782
CG12035_OG0011029	3
CG12038_OG0011331	5
CG12054_OG0000497	3295
CG12056_OG0003138	650
CG12057_OG0003139	146
CG12061_OG0000938_OG0	0
CG12065_OG0007412	3768
CG12069_OG0001519	0
CG12071_OG0011553	11
CG12071_OG0013484	15
CG12075_OG0007754	3864
CG1208_OG0004248	321
CG12081_OG0007411	942
CG12084_OG0011296	1131
CG12091_OG0011293	4012
CG12093_OG0011111	1125
CG12096_OG0008559	904
CG12099_OG0011289	5487
CG12104_OG0011284	470
CG12105_OG0004111	625
CG12106_OG0007586	137
CG12107_OG0006719	641
CG12111_OG0007413	10
CG12112_OG0012598_OG0	167
CG12115_OG0007587	0
CG12116_OG0008625	1475
CG12118_OG0007585	1641
CG12121_OG0007579	2679
CG12123_OG0003325	235
CG12128_OG0002879	655
CG12129_OG0002878	454
CG1213_OG0002105	2620
CG12134_OG0006319	340
CG12147_OG0004192	0
CG12155_OG0003210	863
CG12159_OG0002860	702
CG12164_OG0006760	20
CG12170_OG0002098	1000
CG12171_OG0004222	510
CG12173_OG0004172	244
CG12177_OG0008262	1207
CG1218_OG0002103	621
CG12182_OG0011099	168
CG12194_OG0008975	294
CG12204_OG0001687	100
CG12206_OG0008131	80
CG12209_OG0002818	0
CG12213_OG0002418	1333
CG12219_OG0007713	846
CG12224_OG0000651_OG1	1748
CG12231_OG0003119	0
CG12236_OG0008414	626
CG12237_OG0007424	1056
CG12239_OG0001754	4
CG12241_OG0001396	448
CG12253_OG0011818	105
CG12256_OG0004947	0
CG12259_OG0005539	506
CG12268_OG0005336	1118
CG1227_OG0004337	335
CG12278_OG0004413	0
CG12279_OG0004445	545
CG12288_OG0009457	641
CG12289_OG0010046	0
CG12290_OG0002618	878
CG12299_OG0009634	494
CG12301_OG0001981	949
CG12307_OG0009694	0
CG1231_OG0011372	155
CG12316_OG0009955	1154
CG12320_OG0005053	53
CG12321_OG0001064_OG0	1280
CG12325_OG0002854	738
CG1233_OG0011370	1320
CG1234_OG0004335	1026
CG12341_OG0002848	218
CG12343_OG0002853	466
CG12344_OG0002855	41
CG12355_OG0012373	22
CG1236_OG0002100	677
CG12362_OG0000821_OG0	1
CG12374_OG0007223	0
CG12375_OG0009777	710
CG12379_OG0008514	88
CG12384_OG0006229	2543
CG1239_OG0004237	351
CG12395_OG0001736	0
CG12398_OG0008359	1
CG12402_OG0002224_OG0	1
CG12420_OG0002594_OG0	0
CG12426_OG0005340	0
CG12438_OG0003802	0
CG12439_OG0009296	0
CG12446_OG0001786_OG0	0
CG12448_OG0009145	0
CG1246_OG0011105	43
CG12464_OG0011955	0
CG12470_OG0007846	0
CG12479_OG0008243	0
CG12480_OG0008242	0
CG12481_OG0008237	0
CG12490_OG0000233_OG1	0
CG12496_OG0007599	0
CG12498_OG0008105	0
CG12499_OG0002285_OG0	415
CG12502_OG0011339	0
CG12507_OG0008176	12
CG12511_OG0009568	0
CG12516_OG0005410	0
CG12517_OG0009649	14
CG12520_OG0010149	43
CG12521_OG0012944	0
CG12531_OG0008272	105
CG12535_OG0008128	15
CG12539_OG0008363	0
CG12540_OG0008220	0
CG12541_OG0007825	52
CG12560_OG0012234	444
CG12567_OG0012740	913
CG12576_OG0001784_OG0	3216
CG12581_OG0001679_OG0	298
CG12589_OG0011424	0
CG12590_OG0011977	0
CG12594_OG0005596	3
CG12607_OG0011139	7
CG12609_OG0008677	0
CG12617_OG0003653	0
CG12620_OG0009462	0
CG12637_OG0008050	0
CG12643_OG0007518	33
CG1265_OG0010531	929
CG12655_OG0000445_OG2	672
CG12659_OG0007410	104
CG12661_OG0007749	1
CG12662_OG0007747	13
CG12672_OG0007868	2
CG12674_OG0003570	0
CG12679_OG0001731_OG0	0
CG12680_OG0001718	0
CG12682_OG0012323	0
CG12691_OG0007931	0
CG12692_OG0000634_OG0	0
CG12693_OG0012106	0
CG12698_OG0008169	1
CG12699_OG0000230_OG1	0
CG12702_OG0001192	458
CG12708_OG0000271_OG0	1
CG12708_OG0000271_OG0.2	0
CG1271_OG0010635	756
CG12713_OG0003881_OG0	127
CG12716_OG0008438	0
CG12723_OG0008557	2
CG12728_OG0000928_OG0	834
CG12729_OG0011725	10
CG1273_OG0010536	25
CG12730_OG0007375	565
CG12744_OG0000893	112
CG12746_OG0004208	1756
CG1275_OG0011072	1809
CG12768_OG0001283_OG0	11
CG12769_OG0007187	87
CG12773_OG0003140	1687
CG12782_OG0012281	0
CG12783_OG0000743_OG0	0
CG12784_OG0005236	0
CG12795_OG0008825	997
CG12811_OG0002240	1269
CG12817_OG0002595_OG0	0
CG12818_OG0004897	328
CG12822_OG0001599	873
CG12825_OG0001130_OG1	99
CG12826_OG0002951	151
CG12828_OG0011622	0
CG12831_OG0011623_OG0	0
CG12836_OG0002963_OG0	1
CG12848_OG0006045	384
CG12849_OG0011577	0
CG12851_OG0005862	13
CG12857_OG0006163	0
CG12860_OG0006154	1
CG12861_OG0006153	0
CG12862_OG0011585_OG0	0
CG12863_OG0011584	232
CG12866_OG0002772	0
CG12868_OG0001564	232
CG12869_OG0006145	92
CG12869_OG0006146	44
CG12877_OG0001472_OG0	1079
CG1288_OG0001350	0
CG12880_OG0005345	136
CG12883_OG0001474	234
CG12885_OG0001477	10
CG12895_OG0006308	620
CG12909_OG0002821	377
CG12910_OG0006305	29
CG12911_OG0006304	1
CG12914_OG0002819	0
CG12917_OG0002815	1
CG12920_OG0006291	0
CG12926_OG0006349	184
CG12929_OG0006357	52
CG12934_OG0006315	4
CG12935_OG0002846	264
CG12942_OG0001596_OG0	627
CG12945_OG0004570	1142
CG12947_OG0004568	206
CG12948_OG0004558	324
CG12963_OG0001641_OG0	6
CG12964_OG0002996_OG0	741
CG12970_OG0006808	32
CG12971_OG0010294	2
CG12974_OG0010307	67
CG12983_OG0010332	0
CG12984_OG0003949	0
CG12985_OG0000915	2
CG12986_OG0011685	0
CG1299_OG0000523_OG0	4550
CG12990_OG0007696	1021
CG12991_OG0007703	973
CG12992_OG0011688	2
CG12994_OG0007707	0
CG12995_OG0008599	1
CG12998_OG0011739	1531
CG13000_OG0011738	0
CG13001_OG0008580	403
CG13002_OG0008577	1
CG13003_OG0008572	294
CG13004_OG0008570	414
CG13005_OG0008567	298
CG13008_OG0008305	0
CG13010_OG0003260	7
CG13012_OG0008317	189
CG13014_OG0008547	581
CG13016_OG0006536	444
CG13018_OG0006537	80
CG13021_OG0003241	0
CG13022_OG0010698	1
CG13023_OG0010699	0
CG13024_OG0010708	352
CG13026_OG0010716	0
CG13028_OG0004010	42
CG13031_OG0012200	178
CG13032_OG0004014_OG0	1
CG13033_OG0010736	1
CG13038_OG0010761	5
CG13039_OG0010762	0
CG1304_OG0000265_OG0	0
CG1304_OG0000265_OG1	0
CG13040_OG0010763	0
CG13041_OG0000280_OG0	2
CG13041_OG0000280_OG0.2	2
CG13042_OG0010767	3
CG13043_OG0000281_OG0	0
CG13043_OG0000281_OG1	0
CG13044_OG0010768	2
CG13045_OG0000814	0
CG13046_OG0010771	2
CG13047_OG0010772	0
CG13048_OG0010773	0
CG13049_OG0010774	0
CG13051_OG0011898	3
CG13053_OG0010778	0
CG13054_OG0010779	0
CG13055_OG0010780	0
CG13056_OG0010757	0
CG13058_OG0004021	0
CG13059_OG0010764	22
CG13062_OG0010766	9
CG13064_OG0010775	2
CG13065_OG0010776	0
CG13066_OG0012201	0
CG13068_OG0002030_OG1	12
CG13069_OG0004022	0
CG1307_OG0004308	1389
CG13070_OG0012202	0
CG13071_OG0011899	0
CG13073_OG0012731_OG0	13
CG13074_OG0010797	3
CG13075_OG0000216_OG0	3
CG13075_OG0000216_OG1	0
CG13077_OG0009097	306
CG13078_OG0003575_OG0	0
CG13081_OG0003574	0
CG13082_OG0009094	79
CG13083_OG0009084	0
CG13084_OG0009083	1
CG13085_OG0001922	59
CG13086_OG0003709	814
CG13088_OG0001266	255
CG1309_OG0010533	3099
CG13096_OG0003720	2437
CG13097_OG0001923	971
CG13101_OG0009304	297
CG13102_OG0009298	8
CG13108_OG0009295	3
CG13110_OG0011792	0
CG13113_OG0001247_OG0	10
CG13114_OG0009279	0
CG13116_OG0001878	787
CG13123_OG0001877	78
CG13124_OG0003502	13605
CG13126_OG0003515	221
CG13127_OG0001844	0
CG13131_OG0000790_OG0	0
CG13133_OG0003525	3
CG1314_OG0011674	0
CG13144_OG0009363	15
CG13148_OG0007214	167
CG13151_OG0006215	310
CG13154_OG0006206	2
CG13155_OG0006196	2920
CG13157_OG0002779	4
CG1316_OG0000430_OG0	0
CG13168_OG0006184	0
CG1317_OG0011084	3903
CG13170_OG0006182	0
CG13171_OG0006180	0
CG13177_OG0012831	175
CG13185_OG0002928	1984
CG13186_OG0006594	0
CG13192_OG0006567	390
CG13193_OG0006565	0
CG13196_OG0006560	13
CG13197_OG0006563	747
CG13202_OG0001123_OG0	0
CG13203_OG0006235	0
CG13204_OG0006233	182
CG13215_OG0002793_OG0	178
CG13216_OG0001568_OG0	5
CG13218_OG0002791_OG0	102
CG13220_OG0001573_OG0	1894
CG13223_OG0001571_OG0	1
CG13226_OG0002794_OG0	15
CG13227_OG0006218_OG0	0
CG13228_OG0011587_OG0	91
CG13229_OG0002786_OG0	82
CG13229_OG0002787_OG0	2065
CG13231_OG0006217	0
CG13239_OG0009815	0
CG1324_OG0007509	0
CG13243_OG0009147	0
CG13247_OG0010378	3
CG13248_OG0010371	20
CG13250_OG0011870	2
CG13251_OG0010355	8
CG13252_OG0003952	726
CG13258_OG0009399	9
CG13272_OG0008882	0
CG13280_OG0008881	1
CG13282_OG0008887	1201
CG13285_OG0010583	312
CG13287_OG0010216	0
CG13288_OG0010220	370
CG13293_OG0003937	6
CG13295_OG0010231	904
CG13297_OG0010242	4
CG13299_OG0011864	57
CG13300_OG0003943	10
CG13305_OG0011196	0
CG13306_OG0011204	190
CG13308_OG0004102	1
CG13309_OG0011211	1237
CG13310_OG0011207	2
CG13312_OG0011210	12
CG13313_OG0004105_OG0	79
CG13314_OG0011224	9
CG13315_OG0011237	4884
CG13318_OG0004834	3567
CG13319_OG0006667	290
CG13321_OG0006673	198
CG13326_OG0006545	0
CG13330_OG0007271	0
CG13331_OG0007273	1
CG13332_OG0007274	5
CG13334_OG0007281	0
CG13337_OG0011662	3
CG13339_OG0007296	223
CG13344_OG0007304	463
CG13358_OG0007351	1
CG13359_OG0012499	3
CG13360_OG0010145	4690
CG13361_OG0003189	0
CG13362_OG0007862	0
CG13364_OG0001174_OG0	1627
CG13365_OG0007831	388
CG13367_OG0003188_OG0	502
CG13369_OG0003181	1608
CG13375_OG0007847	40
CG13377_OG0007849	1997
CG13380_OG0010135	367
CG13384_OG0003473	1000
CG13385_OG0012520	0
CG13386_OG0003471	2
CG1339_OG0006721	0
CG13390_OG0003479	186
CG13392_OG0003476	359
CG13397_OG0003469	598
CG13398_OG0003468	435
CG13403_OG0008236	135
CG13404_OG0008224	0
CG13405_OG0011376	0
CG13407_OG0004768	0
CG13408_OG0004770	11
CG13409_OG0004775	61
CG13423_OG0007099	0
CG13426_OG0011654	0
CG13427_OG0003049	4
CG13428_OG0007100	136
CG13430_OG0001658	232
CG13436_OG0006622	7
CG13437_OG0006285	3
CG13438_OG0006243	0
CG1344_OG0012226	192
CG13442_OG0006244	0
CG13443_OG0006248	0
CG13445_OG0003880	0
CG13449_OG0009980	0
CG13454_OG0003875_OG0	0
CG13455_OG0009966	0
CG13457_OG0001288	0
CG13458_OG0004037	0
CG13460_OG0010841	0
CG13465_OG0000343_OG0	0
CG13471_OG0004048	0
CG13473_OG0010860	0
CG13474_OG0004049	0
CG13476_OG0012898	0
CG13481_OG0000339_OG0	0
CG13481_OG0000339_OG1	0
CG13484_OG0010886	153
CG13488_OG0001544_OG1	11
CG13492_OG0005946	0
CG13501_OG0005936	2
CG13502_OG0005931	7
CG13502_OG0012991	2
CG13506_OG0007028	2170
CG13510_OG0006998	290
CG13511_OG0006997	8
CG13516_OG0006995	199
CG13526_OG0006986	0
CG13527_OG0006984	0
CG13531_OG0006978	1642
CG13532_OG0006975	6
CG13538_OG0005981	0
CG13539_OG0012044	0
CG1354_OG0007555	10328
CG13541_OG0012280	0
CG13544_OG0005976	0
CG13545_OG0012580	1
CG13551_OG0000540_OG1	3925
CG13551_OG0012048	1604
CG13557_OG0012477	0
CG13558_OG0001556	0
CG13559_OG0012047	13
CG13561_OG0011643	1
CG13562_OG0011631	47
CG13575_OG0006892	7
CG13577_OG0001150_OG0	0
CG13578_OG0006898	8
CG13579_OG0006013	0
CG1358_OG0006724	537
CG13581_OG0002746	0
CG13585_OG0011574	816
CG13587_OG0006025	0
CG13594_OG0006033	28
CG13599_OG0005537	95
CG1360_OG0006725	111
CG13601_OG0005534	618
CG13603_OG0005332	1177
CG13605_OG0005319	1094
CG13606_OG0005306	44
CG13607_OG0005318	1646
CG13609_OG0012982	64
CG13613_OG0005278	0
CG13614_OG0002525_OG0	0
CG13615_OG0002524	0
CG13616_OG0005272	1
CG13618_OG0005267	366
CG13622_OG0005268	6
CG13623_OG0005265	429
CG13625_OG0004618	610
CG13627_OG0004629	1
CG13630_OG0004630	1128
CG13631_OG0004635	1165
CG13634_OG0004637	1
CG13641_OG0004650	267
CG13643_OG0002274	427
CG13653_OG0002504	0
CG13654_OG0005174	62
CG13663_OG0011496	269
CG13667_OG0004090_OG0	326
CG13670_OG0011168	0
CG13671_OG0004086_OG0	567
CG13675_OG0000560_OG2	34
CG13676_OG0003984	581
CG13678_OG0000129_OG3	15
CG1368_OG0008241	356
CG13685_OG0010463	18
CG13689_OG0008772	101
CG13690_OG0008752	468
CG13692_OG0008754	0
CG13698_OG0010125	463
CG13699_OG0003907_OG0	0
CG13705_OG0010610	5
CG13707_OG0010613	95
CG13708_OG0010614	1
CG1371_OG0006292	2715
CG13711_OG0010618	0
CG13712_OG0010619	0
CG13713_OG0010620	0
CG13716_OG0010627	2
CG13720_OG0004084	0
CG13721_OG0012208	5
CG13722_OG0011130	1237
CG13723_OG0010915	0
CG13724_OG0010917	0
CG13725_OG0010918	0
CG13727_OG0004055	0
CG13728_OG0010923	0
CG13731_OG0011910	436
CG13733_OG0010089	3
CG13738_OG0011907	5
CG13739_OG0002891	1
CG13743_OG0006405	7
CG13744_OG0006409	4
CG13747_OG0006408	0
CG13748_OG0006626	53
CG13751_OG0001660_OG0	383
CG13760_OG0007606	464
CG13766_OG0009602	208
CG13771_OG0009612	0
CG13775_OG0003750_OG0	281
CG13784_OG0000956_OG0	454
CG13786_OG0003631	1
CG13796_OG0001883_OG0	517
CG13801_OG0000219_OG0	0
CG13801_OG0000219_OG1	0
CG13806_OG0011077	48
CG13807_OG0011075	191
CG13810_OG0011066	0
CG13813_OG0010189	169
CG13829_OG0011464	1
CG13833_OG0004687	724
CG13837_OG0002276	4
CG13838_OG0011993	1
CG13841_OG0004694	171
CG13842_OG0004706	0
CG13847_OG0004737	40
CG13850_OG0004743	1370
CG13855_OG0004744	0
CG13856_OG0004745	49
CG13857_OG0004746	0
CG13862_OG0004760	0
CG13868_OG0007089	9939
CG13868_OG0013578	1607
CG13869_OG0007075	1
CG1387_OG0008528	0
CG13870_OG0007093	0
CG13871_OG0003047	0
CG13872_OG0007071	0
CG13875_OG0011381	120
CG13876_OG0001334_OG0	331
CG13877_OG0011937	763
CG13884_OG0000403_OG0	0
CG13887_OG0011343	5700
CG13891_OG0002060	0
CG13893_OG0011360	969
CG13894_OG0004129	196
CG13895_OG0004128	404
CG13901_OG0011344	319
CG13907_OG0011337	2598
CG13912_OG0011325	1072
CG13917_OG0011285	5771
CG13919_OG0011274	100
CG13920_OG0011271	903
CG13921_OG0011032	17
CG13924_OG0011054	7
CG13926_OG0011282	370
CG13928_OG0011279	18
CG13930_OG0011024	21
CG13931_OG0004073	0
CG13933_OG0011036	1263
CG13937_OG0011056	948
CG13949_OG0003375	0
CG13950_OG0003376	11
CG13954_OG0006374	5
CG13955_OG0002890_OG0	3
CG13962_OG0012240	0
CG13970_OG0009133_OG0	0
CG13972_OG0005361	0
CG13983_OG0002696	6
CG13991_OG0000661_OG1	0
CG13992_OG0002070_OG0	0
CG13994_OG0011942	651
CG13995_OG0000538_OG0	0
CG13999_OG0000662_OG0	1
CG14005_OG0001926	438
CG14006_OG0001927	0
CG14007_OG0009567	0
CG14011_OG0003731	0
CG14013_OG0003734	6
CG14014_OG0009443	0
CG14015_OG0009446	4
CG14017_OG0003733	0
CG14020_OG0003686	4
CG14022_OG0008831	249
CG14024_OG0003410_OG0	3
CG14034_OG0008836	31
CG14036_OG0008842	278
CG14042_OG0001816	0
CG14043_OG0003425	778
CG14044_OG0008964	0
CG14050_OG0000684	1
CG14052_OG0007777	0
CG14053_OG0012099	1
[truncated: 9,910 more rows]
