# Supplementary material for: Evolution of chemosensory tissues and cells across ecologically diverse Drosophilids
Source: Nat Commun. 2024 Feb 5;15:1047. doi: 10.1038/s41467-023-44558-4 (PMC10844241; doi:10.1038/s41467-023-44558-4)
Supplement: Supplementary file 18 — Supplementary Data 15 [file 41467_2023_44558_MOESM18_ESM.zip › all_count_tables_renamed/ERED8LE_counts_trim_genes_FBids_1_1_sorted.txt]

128up_OG0006588	374
14-3-3epsilon_OG0002478	4256
14-3-3epsilon_OG0001126_OG1	15669
140up_OG0004534	462
18w_OG0003044	2300
26-29-p_OG0010897	3907
2mit_OG0000576_OG0	34
5-HT1A_OG0006644	57
5-HT1B_OG0006647	121
5-HT2A_OG0000287_OG0	17
5-HT2B_OG0011472	65
5-HT7_OG0005777	65
5PtaseI_OG0005188	894
7B2_OG0004187	865
a_OG0006460	1621
a10_OG0010691	29
a5_OG0009037	7
a6_OG0007651	353
AANATL2_OG0003640	61
AANATL4_OG0000091_OG1	0
AANATL7_OG0007605	4
Aasdh_OG0001831	278
Aatf_OG0001947	334
aay_OG0011265	2925
ab_OG0009683	469
ab_OG0009684	29
ABCB7_OG0011281	2481
Pmp70_OG0003257	5871
Abd-B_OG0005000	0
Abi_OG0002227_OG0	673
Abl_OG0010722	2128
abo_OG0009656	404
Abp1_OG0010565	435
abs_OG0003097	323
ac_OG0007843	0
Ac13E_OG0008321	1840
Ac3_OG0009573	457
Ac78C_OG0010320	194
Acam_OG0000252_OG0	1
Acam_OG0000252_OG1	0
Acam_OG0005131	2
CG9149_OG0011313	923
Acbp1_OG0009246	393
Acbp2_OG0010415	780
Acbp4_OG0000311_OG0	0
Acbp4_OG0000311_OG1	3
Acbp6_OG0010414	27
ACC_OG0007193	5974
AcCoAS_OG0000812	2973
Ace_OG0000652_OG0	333
Acer_OG0000953_OG0	5815
Acer_OG0003808	626
Acf_OG0002671	1149
Achl_OG0002770	203
acj6_OG0008333	6
acj6_OG0008334	23
Ack_OG0010507	3682
Ack-like_OG0006546	686
Acn_OG0009540	2827
CG5009_OG0006075	3508
Acox57D-d_OG0006913	122
Acox57D-p_OG0001151	1047
Acp1_OG0009317	555
Acp32CD_OG0009664	1
Acp65Aa_OG0003939	3
Acph-1_OG0001513	148
CG12512_OG0008829	1269
CG18155_OG0007972	14
Acsl_OG0007133	7403
Act42A_OG0000022_OG0	8884
Act42A_OG0000022_OG1	394163
Act42A_OG0000022_OG3	37879
Act42A_OG0000022_OG4	77969
Act42A_OG0000022_OG5	1220
Actn_OG0003148_OG0	82201
Actn3_OG0011403_OG0	0
ACXB_OG0000046_OG0	1
ACXB_OG0000046_OG1	2
ACXB_OG0000046_OG2	0
ACXB_OG0000046_OG2.2	0
ACXD_OG0004078_OG0	14
Acyp_OG0009408	0
Acyp2_OG0011498	672
Ada_OG0002342	58
Ada1-2_OG0003777_OG0	165
Ada2a_OG0005051	89
Ada2b_OG0004799	269
Ada3_OG0007872	848
AdamTS-A_OG0005247	5134
AdamTS-A_OG0012010	27
AdamTS-B_OG0008089	3617
Adar_OG0007649	4629
Adat1_OG0003596	47
Adck1_OG0006032	388
Adck5_OG0010063	1049
ADD1_OG0006579	393
Adf1_OG0001636_OG0	245
Adgf-A_OG0001991_OG0	0
Adgf-A_OG0003900	28
Adgf-A2_OG0010109	4
Adgf-B_OG0010108	4
Adgf-C_OG0001030_OG0	15
Adgf-D_OG0002208_OG0	146
Adgf-E_OG0006152	0
Adh_OG0003395_OG0	50
Adi1_OG0010940	1281
AdipoR_OG0004727	6528
CG3809_OG0004951	0
AdenoK_OG0003918_OG0	1409
Ady43A_OG0002958	2070
AdoR_OG0005733	164
adp_OG0006108	1070
AdSS_OG0000854_OG0	15205
Aduk_OG0004873	624
Ae2_OG0010984	2487
CG6512_OG0010913	6593
aft_OG0006080	185
Afti_OG0005567	442
Ag5r_OG0008212	0
Ag5r2_OG0008213	0
AGBE_OG0007237	5260
AgmNAT_OG0001753	121
ago_OG0010530	2322
AGO1_OG0007307	3378
AGO2_OG0000119_OG0	5588
Agpat1_OG0008448	489
Agpat2_OG0003465	959
Agpat3_OG0004018	1583
Agpat4_OG0004019_OG0	939
ADPS_OG0002932	292
agt_OG0001016_OG0	16
Spat_OG0007723	95
Ahcy_OG0001195_OG0	1057
AhcyL1_OG0011110	1293
AIF_OG0001225	620
AIMP1_OG0007108	681
AIMP2_OG0009977	1141
AIMP3_OG0005998	335
Adk1_OG0010829	6550
Adk3_OG0005467	695
Ak6_OG0007201	166
Akap200_OG0000367_OG0	251
Akh_OG0010512	10
AkhR_OG0009627	87
akirin_OG0010441	1086
Akr1B_OG0001292	2144
Akt1_OG0005415	2425
al_OG0008749	274
Aladin_OG0007570	215
AlaRS_OG0003477	1114
AlaRS-m_OG0010596	1226
Alas_OG0006853	4065
alc_OG0006389	3751
Ald1_OG0005647	148812
Ald2_OG0005645	9
Aldh_OG0003615	9526
Aldh-III_OG0006742	10337
Aldh7A1_OG0003841_OG0	39
Alg-2_OG0001588_OG0	917
Alg1_OG0002607_OG0	792
Alg10_OG0000709_OG0	101
Alg11_OG0012170	701
CG8412_OG0004562	1296
Alg14_OG0001194_OG0	101
Alg2_OG0010641	452
Alg3_OG0003012	29
Alg3_OG0006966	269
CG5287_OG0001281	288
CG5287_OG0003790	386
Alg9_OG0005173	177
Alh_OG0004317	1579
Alh_OG0004319	2604
Alh_OG0011430	306
alien_OG0009301	2145
ALiX_OG0005343	5040
Alk_OG0006414	4912
CG12179_OG0001176_OG0	31
Alp1_OG0010289	0
Alp10_OG0010194	6
Alp11_OG0008522	24
Alp12_OG0003717	956
Alp13_OG0001034	577
Alp2_OG0000261_OG0	0
Alp2_OG0000261_OG1	0
Alp4_OG0005779	738
Alp6_OG0006360	25
Alp7_OG0003030	0
Alp9_OG0003931	1
alph_OG0000083_OG0	13
alph_OG0005113	2644
alpha-Catr_OG0006852	657
alpha-Est1_OG0004357	2383
alpha-Est10_OG0004350	4246
alpha-Est2_OG0000314	353
alpha-Est3_OG0004356	1750
alpha-Est6_OG0004354	1
alpha-Est7_OG0001351	1353
alpha-Est8_OG0004352	1179
alpha-Est9_OG0004351	1635
alpha-Man-Ia_OG0003130	191
alpha-Man-Ia_OG0003131	1591
alpha-Man-Ia_OG0001168	1190
alpha-Man-Ib_OG0005087	545
alpha-Man-Ic_OG0011549	3
alpha-Man-IIa_OG0004878	719
alpha-Man-IIb_OG0005229	907
alpha-PheRS_OG0008296	469
alpha-Spec_OG0011040	40979
alpha4GT1_OG0000948	434
alphaCOP_OG0011275	3344
alphaSnap_OG0010384	2480
alphaTub67C_OG0010998	2
Alr_OG0008278	462
alrm_OG0002498	222
Als2_OG0009863	2021
alt_OG0004894	1978
aly_OG0004083	7
Ama_OG0002112	2
Amacr_OG0009433	780
amd_OG0001918	507
Amnionless_OG0008741	24
amon_OG0011540	1003
amos_OG0003702_OG0	0
AMPdeam_OG0008245	7826
Amph_OG0007204	9158
AMPKalpha_OG0001698	13525
Amt_OG0004607	240
Amun_OG0008385	2498
amx_OG0007575	295
Amy-p_OG0000157_OG0	0
Amy-p_OG0000157_OG0.2	1
Amyrel_OG0006416	0
ana_OG0006403	40
ana1_OG0002269	443
ana2_OG0007120	181
ana3_OG0006194	55
Ance-2_OG0003658	5
Ance-3_OG0001891_OG0	1077
Ance-3_OG0009407	1095
Ance-4_OG0006406	89
Ance-5_OG0005870	1154
anchor_OG0010100	1170
Andorra_OG0011741	0
Ank2_OG0010460	6972
Ankle2_OG0000780	2014
l(2)35Be_OG0003404_OG0	101
anox_OG0007490	1093
Ant2_OG0008041	25
antdh_OG0008007	10
Antp_OG0002113	459
antr_OG0007227	11
AnxB10_OG0008082	7615
AnxB11_OG0008196	1631
AnxB9_OG0004410	14813
aop_OG0003458	1491
aos_OG0010741	2125
Aos1_OG0002145_OG0	197
AOX1_OG0005242	2395
AOX2_OG0000143_OG0	2426
AOX2_OG0000143_OG1	2
AOX4_OG0001465	5
ap_OG0005832	899
AP-1-2beta_OG0008273	3311
AP-1gamma_OG0007680	3264
AP-1mu_OG0005553	1395
AP-1sigma_OG0005334	1628
AP-2alpha_OG0008751	1919
AP-2mu_OG0004736	1540
AP-2sigma_OG0004385	720
Apc_OG0005387	2346
APC10_OG0005888	142
Apc2_OG0005308	144
APC4_OG0003171_OG0	199
APC7_OG0001703	73
ApepP_OG0000963	603
aph-1_OG0003552_OG0	343
aPKC_OG0006607	371
aPKC_OG0006608	1572
aPKC_OG0006609	126
Aplip1_OG0011323	564
apn_OG0002443_OG0	0
apolpp_OG0012638	5006
app_OG0010830	936
APP-BP1_OG0010070	181
Appl_OG0007834	2835
Aprt_OG0004075	179
Aps_OG0010085	1929
apt_OG0002733	898
CG18815_OG0010034	2041
AQP_OG0007242	8549
aqrs_OG0005393	0
aqz_OG0001049_OG1	7655
ara_OG0009939	624
aralar1_OG0001518	1871
Arc1_OG0002768_OG0	3603
Arc2_OG0006127	830
Arc42_OG0001370_OG0	684
Archease_OG0002289_OG0	281
Arf51F_OG0006831	1620
Arf79F_OG0012164	3635
ArfGAP1_OG0010836	731
ArfGAP3_OG0003816_OG0	1033
Arfip_OG0005451	432
Arfrp1_OG0007681	225
arg_OG0003183	56
arg_OG0007835	48
Argk_OG0011233	218766
Argk_OG0011925	6583
Argl_OG0009800	233
CG31469_OG0002209_OG0	194
ArgRS_OG0008151	750
ArgRS-m_OG0004367	301
ari-1_OG0007878	5416
ari-2_OG0003028	1640
Arl1_OG0010003	452
Arl2_OG0004816	137
Arl5_OG0011164	247
Arl6_OG0007042	126
Arl6IP1_OG0004993	629
Arl8_OG0004797	1140
arm_OG0007636	7662
armi_OG0002027	114
Arp1_OG0004441	2311
Arp10_OG0007423	881
Arp2_OG0001770	1054
Arp3_OG0010555	673
Arp5_OG0001448_OG0	175
Arp53D_OG0011600	1
Arp6_OG0008512	196
Arp8_OG0007614	537
Arpc1_OG0009187	2225
Arpc2_OG0009417	988
Arpc3A_OG0005226	640
Arpc3B_OG0008590	39
Arpc4_OG0008719	847
Arpc5_OG0008957	363
arr_OG0007264	1085
Arr1_OG0009490	7
Arr2_OG0004099	13
Ars2_OG0005840	4209
Art1_OG0004911	406
Art2_OG0008773	2
Art3_OG0004604	205
Art4_OG0004574	135
Art6_OG0004528_OG0	0
Art7_OG0001547_OG0	315
Art8_OG0009662	52
Art9_OG0002219_OG0	0
Arts_OG0000486_OG0	1407
aru_OG0003377	3559
Arv1_OG0013036	67
arx_OG0009914	33
Asap_OG0007180	2870
Asator_OG0002682_OG1	3113
Asciz_OG0010646	76
ase_OG0007840	4
asf1_OG0009889	278
ash1_OG0000982_OG0	214
ash2_OG0004623	677
Ask1_OG0004518	3803
asl_OG0004217	51
AsnRS_OG0003707	1584
AsnRS-m_OG0006452	206
AsnS_OG0000992	85
asp_OG0004633	2
Asph_OG0006509	30100
ASPP_OG0006932	5087
CG9572_OG0008488	41920
AspRS_OG0006665	1986
AspRS-m_OG0008886	1594
asrij_OG0006972	1067
asRNA:CR31429_OG0002339_OG0	176
asRNA:CR42743_OG0003772_OG0	1
asRNA:CR43299_OG0012338_OG0	0
asRNA:CR43426_OG0012535_OG0	0
asRNA:CR43454_OG0002277_OG0	174
asRNA:CR43463_OG0001607_OG0	198
asRNA:CR43809_OG0003675_OG0	399
asRNA:CR44106_OG0002406_OG0	6
asRNA:CR44169_OG0002969_OG0	11
asRNA:CR44179_OG0001455_OG0	1617
asRNA:CR44372_OG0000331_OG0	1
asRNA:CR44372_OG0000331_OG1	0
asRNA:CR44894_OG0012090_OG0	0
asRNA:CR45044_OG0005605_OG0	16
asRNA:CR45195_OG0000203_OG0	441
asRNA:CR45195_OG0000203_OG1	87
asRNA:CR45350_OG0001645_OG0	1003
asRNA:CR45943_OG0010336	329
asRNA:CR46029_OG0000226_OG0	0
asRNA:CR46029_OG0000226_OG1	6
asRNA:CR46139_OG0003106_OG0	21
asRNA:CR46246_OG0011916	9
asRNA:CR46354_OG0002193_OG0	213
asRNA:CR46473_OG0000925_OG0	13
Ass_OG0001346	27
ast_OG0003560	371
AstA_OG0004634	3
AstA-R1_OG0000689	68
AstA-R2_OG0005396	8
AstC_OG0009668	0
AstC-R1_OG0010134	13
AstC-R2_OG0001295_OG0	10
AstCC_OG0009669	1
asun_OG0002419_OG0	170
Asx_OG0006138	1815
Atac1_OG0003748_OG0	233
Atac2_OG0009508	318
Atac3_OG0000828	308
Tat_OG0001330	1606
Ate1_OG0003045	1467
Atet_OG0003384	2669
Atf-2_OG0006059	394
Atf3_OG0007763	2376
Atg1_OG0009929	144
Atg1_OG0009931	1764
Atg10_OG0001598	108
Atg101_OG0008681	1370
Atg12_OG0011904	410
Atg13_OG0004817	954
Atg14_OG0005089	965
Atg16_OG0005703	618
Atg17_OG0004232	3750
Atg18a_OG0011152	2381
Atg18b_OG0001271_OG0	1288
Atg2_OG0011112	4629
Atg3_OG0009922	676
Atg4a_OG0009014	989
Atg4b_OG0005256	926
Atg5_OG0007974	631
Atg6_OG0005323	1298
Atg7_OG0006714	549
Atg8a_OG0008043	15701
Atg8b_OG0005571	0
Atg9_OG0006487	2502
atilla_OG0011822	8792
atk_OG0010362	2
atl_OG0001399	10760
atms_OG0004154	685
ato_OG0004804	0
Atox1_OG0012695	769
ATP6AP2_OG0004869	11756
ATP7_OG0008369	1900
ATP8A_OG0007260	6976
ATP8A_OG0007261	46
Atpalpha_OG0002140	37533
ATPCL_OG0006680	4391
ATPsynB_OG0010987	21142
ATPsynbeta_OG0005823	96756
ATPsynbetaL_OG0001317	12
ATPsynC_OG0005792	47669
ATPsynCF6_OG0005500	13526
ATPsynCF6L_OG0010605	0
ATPsynD_OG0004477	18760
ATPsyndelta_OG0007526	14726
ATPsynE_OG0005568	11869
ATPsynG_OG0009657	11710
ATPsyngamma_OG0005690	24809
ATPsynGL_OG0009315	0
ATPsynO_OG0012619	19821
AttC_OG0000164_OG0	121
AttC_OG0007258	256
AttD_OG0004890	0
Atu_OG0002096	719
Atx-1_OG0012102	14
Atx2_OG0011501	7095
Atxn7_OG0003444	639
aub_OG0000482_OG0	14
aurA_OG0004964	10
aurB_OG0009647	10
aust_OG0001881	0
aux_OG0003096_OG0	1373
ave_OG0006159	130
Aven_OG0003291	460
awd_OG0002664	5055
Awh_OG0010478	17
axed_OG0010262	656
Axn_OG0005720	1184
axo_OG0003993	493
axo_OG0010625	207
axo_OG0010626	585
axo_OG0010628	60
Axs_OG0008319	960
Axud1_OG0003447	868
az2_OG0006736	132
azot_OG0000210_OG0	0
azot_OG0000210_OG1	1
b_OG0009189	8392
B-H1_OG0000267_OG0	672
B-H1_OG0000267_OG1	348
B4_OG0009202	3229
B52_OG0001376_OG0	3281
b6_OG0007653	511
B9d1_OG0005246	278
B9d2_OG0005830	31
bab1_OG0011327	55
bab1_OG0011328	39
bab2_OG0011326	1764
babo_OG0006628	1009
babos_OG0007027	1500
Bacc_OG0008947	11009
Bace_OG0000801_OG0	4
baf_OG0003792	956
bai_OG0005189	1394
Balat_OG0007229	3
Baldspot_OG0010721	1348
ball_OG0001092_OG1	116
bam_OG0005170	1
bap_OG0001358_OG0	1
Bap111_OG0007677	1200
Bap170_OG0000903_OG0	1016
Bap55_OG0005900	393
Bap60_OG0008560	1040
IMPPP_OG0000305_OG1	5958
barc_OG0010291	531
bark_OG0008784	2276
barr_OG0000425_OG0	309
baz_OG0008596	4187
bb8_OG0005496	4
bbc_OG0007266	2569
CG18067_OG0007098	31260
bbg_OG0010871	550
bbg_OG0010872	1149
BBIP1_OG0004876	267
BBS1_OG0010413	76
BBS4_OG0002785_OG0	300
BBS5_OG0002086	183
BBS8_OG0008755	199
BBS9_OG0006919	677
bbx_OG0008688	8937
bc10_OG0010387_OG0	1571
BCAS2_OG0005540	291
bcd_OG0002111_OG0	0
bchs_OG0003722	495
BCL7-like_OG0007566	178
bcn92_OG0007793	287
Bdbt_OG0004400	196
bdg_OG0006805	2236
bdl_OG0003385	2717
Bdp1_OG0009215	459
be_OG0000785	1508
BEAF-32_OG0006164	937
beag_OG0004860	541
beat-Ia_OG0011784	13
beat-Ib_OG0009146	2
beat-Ic_OG0001866_OG0	4
beat-IIa_OG0005482	34
beat-IIb_OG0005481	90
beat-IIIa_OG0009463	65
beat-IIIb_OG0009460	60
beat-IIIc_OG0003687	127
beat-IV_OG0005508	151
beat-Va_OG0005024	0
beat-Vb_OG0005021	1
beat-Vc_OG0001062_OG0	0
beat-VII_OG0011542	35
beat-VII_OG0011544	27
beg_OG0004008	238
bel_OG0001048	5165
Bem46_OG0008920	239
ben_OG0000514_OG0	1819
Best1_OG0002590_OG0	3792
Best2_OG0010251	3211
Best3_OG0009963	0
Best4_OG0000558_OG0	1
Bet1_OG0003845_OG0	391
Bet3_OG0004072	302
beta-PheRS_OG0005298	512
beta-Spec_OG0007697	53529
beta'COP_OG0009212	1802
beta3GalTII_OG0012738	305
beta4GalNAcTA_OG0006521	433
beta4GalNAcTB_OG0002610	288
beta4GalT7_OG0005195	189
betaCOP_OG0008653	2901
betaggt-I_OG0008962	549
betaGlu_OG0002667	153
CG32396_OG0011696	4
Bgb_OG0011276	314
bgcn_OG0001647	125
bgm_OG0009412	1073
BHD_OG0010421	308
bi_OG0003201	600
bi_OG0012904	40
BI-1_OG0004087	2989
bib_OG0001843_OG0	2
BicC_OG0009143	51
BicD_OG0009474	2460
CG11873_OG0005086	1373
bif_OG0003277	890
bif_OG0012761	252
BigH1_OG0001085_OG0	0
bigmax_OG0005365	614
Bili_OG0002506_OG0	115
bin_OG0010286	3
Bin1_OG0005423	103
bin3_OG0007310	3058
bip1_OG0010560	105
Bka_OG0009250	187
blanks_OG0011885_OG0	8
Blimp-1_OG0010196	3253
Blm_OG0002608	107
Blos1_OG0006148	273
Blos2_OG0010078	156
Blos3_OG0009918	133
Blos4_OG0010933	114
blot_OG0010924	10238
blow_OG0006726	377
blp_OG0005216	734
blw_OG0006982	89093
bma_OG0010967	9
Bmcp_OG0010022	251
bmm_OG0010858	4553
bnb_OG0001206_OG1	3279
CG5059_OG0012191	2523
bnk_OG0005787	0
bnl_OG0004512	96
boca_OG0006727	481
bocks_OG0002575_OG0	1362
BOD1_OG0005544	1720
boi_OG0007601	391
boi_OG0007603	197
boil_OG0012322	2
bol_OG0011238	6079
boly_OG0007153	0
BomBc1_OG0001623	1147
BomBc2_OG0000769_OG0	5173
BomBc3_OG0004769	993
BomT3_OG0011469	5768
bon_OG0004934	1498
bond_OG0004726	713
bonsai_OG0007008	688
Boot_OG0006400	2
bor_OG0004967	462
bora_OG0003911	0
BORCS5_OG0008208	659
BORCS6_OG0011365	125
BORCS7_OG0007103	87
borr_OG0009292	4
boss_OG0005676	354
botv_OG0006642	792
bou_OG0007819	370
bowl_OG0008785	346
BoYb_OG0000400_OG0	1
br_OG0007659	28
br_OG0011928	3
Br140_OG0001629	1311
brat_OG0001919	276
Brca2_OG0000883	151
Brd_OG0010852	0
CG7154_OG0009310	842
Brd8_OG0002488	258
Bre1_OG0010209	944
Brf_OG0005483	315
Brf_OG0005485	99
brk_OG0007975	519
brm_OG0009999	2962
Brms1_OG0008442	1011
Bro_OG0011272	0
brp_OG0000499_OG1	683
l(3)72Ab_OG0009997	1802
bru1_OG0009737	22
bru1_OG0009738	196
bru2_OG0009740	802
bru2_OG0011823	30
bru2_OG0012161	126
bru3_OG0010907	120
bru3_OG0011909	7
Bruce_OG0004896	8734
brun_OG0003663	1669
brv1_OG0000706_OG0	0
brv2_OG0010919	0
brv3_OG0011666	5
BRWD3_OG0005288	3304
brwl_OG0009277	1326
bs_OG0003002	607
bs_OG0006897	242
bsf_OG0001906_OG0	3098
Bsg_OG0009780	5566
Bsg25D_OG0003412_OG0	2563
bsh_OG0009110	3
bsk_OG0012344	1473
bt_OG0000537_OG1	1465
BTBD9_OG0000546_OG0	2778
BtbVII_OG0011887	3693
btd_OG0007557	95
Btk29A_OG0001838	833
Btk29A_OG0011763	31
btl_OG0002041	366
btn_OG0004719	12
Btnd_OG0008611	12
btsz_OG0001035_OG1	1794
btsz_OG0004581	4
btv_OG0003692	301
btv_OG0009487	916
btz_OG0005342	2216
Bub1_OG0001806_OG0	752
Bub3_OG0005120	293
BubR1_OG0000657_OG0	51
Buffy_OG0006561	152
bug_OG0006803	521
Bug22_OG0009372	598
BuGZ_OG0008876	1765
CG8270_OG0010257	394
bun_OG0000556	4149
bun_OG0009749	2799
bur_OG0003683_OG0	1808
Burs_OG0001045_OG0	0
bves_OG0007497	328
bves_OG0007499	257
bw_OG0006000	2
bwa_OG0009122	518
bwa_OG0012525	444
Bx_OG0008666	7
Bx_OG0008667	545
Bx42_OG0007682	1490
by_OG0005550	10192
byn_OG0010803	1
bys_OG0007950	588
c-cup_OG0012143	0
c(3)G_OG0001464_OG0	0
c11.1_OG0007569	5747
c12.1_OG0007568	559
c12.2_OG0007567	4379
C15_OG0002126_OG0	9
C1GalTA_OG0009799	595
C3G_OG0007801	10308
C901_OG0008027	10
ca_OG0005700	6546
Ca-alpha1D_OG0009140	14602
Ca-alpha1T_OG0003323	744
Ca-beta_OG0009681	3145
Ca-Ma2d_OG0009139	4515
CaBP1_OG0008860	1153
cac_OG0000605_OG0	118
cact_OG0009392	11580
cactin_OG0003129	588
cad_OG0009437	2
Cad74A_OG0010922	64
Cad86C_OG0002368	1756
Cad87A_OG0001088_OG0	553
Cad89D_OG0001058_OG0	7
Cad96Ca_OG0011497	1237
Cad96Cb_OG0005172	7
Cad99C_OG0005704	1771
CadN_OG0000277_OG1	23
Caf1-105_OG0002830	62
Caf1-180_OG0007408	87
Caf1-55_OG0001036	676
cag_OG0001595_OG0	286
CAH1_OG0009192	1127
CAH13_OG0002843	0
CAH14_OG0002807	0
CAH15_OG0006256	0
CAH16_OG0000498_OG1	5
CAH2_OG0001000_OG0	1327
CAH3_OG0003177	827
CAH5_OG0005796	1
CAH7_OG0000840	2257
CAH8_OG0004748	0
CAH9_OG0005622	154
CAHbeta_OG0002334	77
cal1_OG0002556_OG0	332
CalpA_OG0003035	4528
CalpB_OG0010971	2829
CalpC_OG0008186	283
Calr_OG0005564	9390
Cals_OG0013279_OG0	2233
Calx_OG0002139_OG0	1
Calx_OG0004417	4576
Calx_OG0004418	3668
calypso_OG0006121	340
Cam_OG0012053	10402
CaMKI_OG0012767	1864
CaMKII_OG0013280	7219
Camp_OG0005907	530
Camta_OG0006364	1553
Camta_OG0006365	308
can_OG0004061_OG0	5
CanA1_OG0005778	2003
CanB_OG0000231_OG0	261
CanB_OG0000231_OG1	2464
Cand1_OG0009382	1660
CAP_OG0000587_OG0	21362
CAP_OG0012405	9
Cap-D2_OG0005121	272
Cap-D3_OG0009448	354
Cap-G_OG0002924	822
Cap-H2_OG0004906	638
Capa_OG0005712	0
Caper_OG0009347	6142
Capr_OG0010138	2165
caps_OG0010156	2337
caps_OG0010157	1842
capt_OG0009025	7635
capu_OG0000612_OG0	473
car_OG0007437	347
CARPA_OG0007960	20
CARPB_OG0007554	46
CarT_OG0009432	113
cas_OG0004236	0
casp_OG0006502	1098
cass_OG0009476	3178
Cat_OG0003869	5194
cathD_OG0002862	8055
cato_OG0006491	0
Catsup_OG0009538	933
caup_OG0009938	212
cav_OG0000654	128
caz_OG0003243_OG0	1689
cbc_OG0007265	366
Cbl_OG0002051_OG0	6559
CBP_OG0001721	36
CBP_OG0007971	34
Cbp20_OG0005066	276
Cbp53E_OG0006447	1342
Cbp80_OG0007913	662
Cbp80_OG0007915	751
Cbs_OG0003124	243
cbs_OG0007263	394
cbt_OG0008760	2582
Cby_OG0004789	49
Cc2d2a_OG0002702	159
CCAP_OG0011467	9
CCAP-R_OG0000870	5
ccb_OG0012089	0
CCDC151_OG0011900	55
CCDC53_OG0009785	108
Ccdc58_OG0010399	140
Ccdc85_OG0008917	448
CCHa1_OG0004530	187
CCHa1-R_OG0006065	77
CCHa2_OG0002186_OG0	449
CCHa2-R_OG0005836	23
Cchl_OG0004776	6360
CCKLR-17D1_OG0003334	27
CCKLR-17D1_OG0008675	148
CCKLR-17D1_OG0011744	22
CCKLR-17D3_OG0008678	236
Ccm3_OG0005250	1848
Ccn_OG0010106	279
Ccn_OG0010107	276
Ccn_OG0012179	132
Ccp84Ab_OG0000178_OG0	1
Ccp84Ac_OG0001349_OG0	4
Ccp84Ae_OG0002110_OG0	1
Ccp84Af_OG0000109_OG0	0
Ccp84Af_OG0000109_OG1	0
Ccp84Af_OG0000109_OG2	0
Ccp84Ag_OG0001348_OG0	2
Ccs_OG0006299	458
CCT1_OG0002281_OG0	1138
CCT2_OG0003145	1212
CCT3_OG0004995	1739
CCT4_OG0000979	1232
CCT5_OG0006600	1184
CCT6_OG0008508	1472
CCT7_OG0004839	564
CCT7_OG0004841	211
CCT8_OG0007117	2152
Ccz1_OG0010481	436
cd_OG0004708	6
CD98hc_OG0001357_OG0	4365
Cda4_OG0008701	44
Cda5_OG0008721	1483
Cda9_OG0002707	1
CDase_OG0005749	4869
cdc14_OG0009306	3252
Cdc16_OG0005493	253
Cdc23_OG0009421	360
Cdc27_OG0010426	1230
Cdc2rk_OG0006290	56
Cdc37_OG0011041	1336
Cdc42_OG0008268	909
Cdc45_OG0007388	380
Cdc5_OG0011371	1073
CDC50_OG0008483	1894
Cdc6_OG0002054	32
Cdc7_OG0007729	1567
Cdep_OG0002087	1423
Cdep_OG0004159	1530
CdGAPr_OG0009111	2466
cdi_OG0000729	5237
cDIP_OG0004394	535
Cdk1_OG0000555_OG0	6
Cdk12_OG0009875	687
Cdk2_OG0002391	90
CDK2AP1_OG0008015	740
Cdk4_OG0006632	383
Cdk5_OG0002993	748
Cdk5alpha_OG0009389	670
Cdk7_OG0001724	281
Cdk8_OG0010977	88
Cdk9_OG0007009	281
Cdlc2_OG0000234_OG1	1524
cdm_OG0002482	1543
Cds_OG0010549	1237
Ced-12_OG0009727	590
ced-6_OG0006366	6556
CenB1A_OG0004675	1384
CenG1A_OG0003595_OG0	7090
CenG1A_OG0009182	70
Cenp-C_OG0002322	928
Cep135_OG0009952	439
Cep135_OG0009954	268
cep290_OG0004127	274
Cep89_OG0006812	7
Cep97_OG0008778	483
cer_OG0012078	485
Cerk_OG0004182	2348
cert_OG0011161	1453
Cf2_OG0008971	3794
Cfp1_OG0007571	459
CG5789_OG0004615	718
cg_OG0006533	3751
CG10000_OG0005395	2
CG10005_OG0004963	3
CG10011_OG0005399	1030
CG10013_OG0002410_OG0	0
CG10019_OG0008786	77
CG10026_OG0009081	443
CG10029_OG0004344	0
CG10031_OG0008792	2676
CG10035_OG0004420	31
CG10038_OG0001436_OG0	314
CG10041_OG0012259_OG0	1
CG10051_OG0007036	0
CG10053_OG0004336	339
CG10055_OG0004329	844
CG10062_OG0007038	551
CG10063_OG0010284	0
CG10064_OG0010282	102
CG10068_OG0004321	672
CG10073_OG0000065_OG2	7
CG10075_OG0010279	2163
CG10077_OG0010277	21686
CG10082_OG0005964	4123
CG10086_OG0001355	1
CG10089_OG0010567	545
CG10098_OG0004320	775
CG10104_OG0006132	0
CG10116_OG0010569	24
CG10126_OG0005023	1454
CG10132_OG0009091	3559
CG10137_OG0009093	953
CG10139_OG0006151	381
CG10140_OG0010573	35
CG10147_OG0010256	171
CG10151_OG0006160	111
CG10154_OG0010575	6
CG10163_OG0010252	0
CG10164_OG0001489	0
CG10165_OG0011781	104
CG10171_OG0010163	716
CG10175_OG0005507	4998
CG10177_OG0001079_OG0	0
CG10184_OG0005509	866
CG10185_OG0005203	749
CG10189_OG0009087	216
CG10194_OG0009085	110
CG10195_OG0003572	336
CG10205_OG0006168	2793
CG10208_OG0005527	91
CG10209_OG0006169	415
CG10211_OG0009505	2273
CG10222_OG0010165	56
CG10226_OG0010249	3316
CG10237_OG0003462	48362
CG1024_OG0004294	217
CG10252_OG0011517	0
CG10254_OG0002565	2086
CG10257_OG0006606	221
CG10264_OG0005208	27
CG10265_OG0006935	20
CG10274_OG0003940	999
CG10280_OG0004257	2
CG10283_OG0001907_OG0	841
CG10286_OG0004292	815
CG10298_OG0004288	0
CG10300_OG0005516	0
CG10301_OG0005515	0
CG10307_OG0005957	3910
CG10311_OG0004972	2687
CG10317_OG0004974	0
CG10321_OG0005965	1833
CG10324_OG0004994	239
CG10332_OG0005992	0
CG10333_OG0009507	1962
CG10336_OG0009516	120
CG10337_OG0009096	60
CG10338_OG0009517	351
CG10339_OG0006873	2089
CG10340_OG0001059_OG0	1629
CG10341_OG0009518	142
CG10343_OG0009520	188
CG10344_OG0007020	15
CG10345_OG0002430_OG0	19847
CG10347_OG0000607_OG0	118
CG10348_OG0003704	776
CG10352_OG0008207	3
CG10353_OG0008206	1831
CG10357_OG0010470	10
CG10359_OG0010469	1845
CG10361_OG0010014	126
CG10362_OG0008202	382
CG10365_OG0005518	2810
CG10366_OG0009102	1326
CG10375_OG0005526	696
CG10376_OG0009519	725
CG10383_OG0001909	6023
CG10384_OG0007018	4
CG10405_OG0004983	42
CG10407_OG0005207	35
CG10413_OG0003703_OG0	387
CG10417_OG0013094	1007
CG10418_OG0010832	109
CG10425_OG0002500	401
CG10428_OG0001263_OG0	180
CG10431_OG0001914	117
CG10433_OG0006904	3008
CG10435_OG0002296_OG0	525
CG10444_OG0007082	455
CG10445_OG0001356	153
CG10459_OG0001605_OG0	0
CG10462_OG0009105	915
CG10463_OG0009108	324
CG10466_OG0012145	133
CG10467_OG0010233	224
CG10469_OG0010232	46
CG10470_OG0009541	372
CG10472_OG0000811_OG0	201
CG10479_OG0010225	1048
CG10481_OG0009114	0
CG10483_OG0010221	896
CG10486_OG0010219	1
CG10492_OG0009544	1098
CG10494_OG0006908	203
CG10495_OG0009546	59
CG10505_OG0006927	315
CG10508_OG0010314	460
CG10510_OG0003948	0
CG10513_OG0005163	626
CG10514_OG0005162	137
CG10516_OG0009998	182
CG10527_OG0002810_OG0	11229
CG10543_OG0006262	4606
CG10550_OG0000747	8946
CG10555_OG0008527	476
CG10561_OG0009552	2340
CG10565_OG0010321	4300
CG10576_OG0010200	2729
CG10581_OG0010326	31
CG10584_OG0010328	689
CG10587_OG0000094_OG0	0
CG10587_OG0000094_OG1	0
CG10587_OG0000094_OG2	1
CG10589_OG0003950	0
CG10591_OG0010195	0
CG10597_OG0003317	0
CG10598_OG0011740	0
CG10600_OG0009530	3368
CG10602_OG0009532	2507
CG10616_OG0010838	671
CG10621_OG0001911	51
CG10623_OG0001912	1215
CG10628_OG0009107	354
CG10631_OG0001241	1958
CG10646_OG0009949	195
CG10654_OG0009947	107
CG10657_OG0009951	267
CG10660_OG0010840	236
CG10663_OG0010839	1147
CG10669_OG0005156	174
CG10674_OG0010603	807
CG10680_OG0003577	6467
CG10681_OG0009950	388
CG10700_OG0011812	0
CG10702_OG0009548	954
CG10710_OG0010908	548
CG10713_OG0010576	116
CG10725_OG0010574	0
CG10730_OG0000951	93
CG10731_OG0006517	153
CG10737_OG0006638	54271
CG10738_OG0010568	62
CG1074_OG0007339	296
CG10747_OG0009127	605
CG10748_OG0011855_OG0	0
CG10749_OG0003913_OG0	0
CG10750_OG0009561	0
CG10752_OG0010150_OG0	0
CG10761_OG0008304	0
CG1077_OG0004263	2
CG10793_OG0003237	3
CG10795_OG0006915	273
CG10799_OG0003081	90
CG10801_OG0012112	1
CG10802_OG0008133	660
CG10803_OG0008134	394
CG10804_OG0008132	249
CG10809_OG0010976	305
CG10814_OG0007257	0
CG10822_OG0007072	0
CG10839_OG0009144	0
CG10841_OG0002198_OG0	1
CG10853_OG0003980_OG0	0
CG10859_OG0009209	0
CG10862_OG0002017_OG1	4872
CG10863_OG0010486	3755
CG10863_OG0012194_OG0	2
CG10864_OG0005043	328
CG10866_OG0010485	290
CG10874_OG0003457	737
CG10877_OG0002385_OG0	26
CG10887_OG0002183_OG0	0
CG10898_OG0002547	220
CG1090_OG0003105_OG0	457
CG10903_OG0002293_OG0	400
CG10904_OG0011634	521
CG10907_OG0001984_OG0	242
CG10909_OG0005022	0
CG10910_OG0006092	1
CG10911_OG0006095	2
CG10912_OG0000471	1
CG10914_OG0006109	295
CG10919_OG0001352	6
CG1092_OG0001161_OG0	260
CG10920_OG0007959	5
CG10927_OG0006710	56
CG10931_OG0006071	1
CG10932_OG0007954	2717
CG10934_OG0002756_OG0	7
CG10939_OG0005908	2655
CG10947_OG0009415	4379
CG10948_OG0009927	845
CG10949_OG0009416	144
CG10950_OG0012279	6
CG10958_OG0001743	154
CG10959_OG0008299	122
CG10962_OG0007748	11
CG10970_OG0003173	3
CG10973_OG0012539	344
CG10979_OG0004244	813
CG10984_OG0009934	340
CG10996_OG0008249	0
CG11000_OG0004245	5
CG11007_OG0003037	301
CG11018_OG0007064	0
CG11029_OG0001270	925
CG1103_OG0003103_OG0	152
CG11030_OG0003728	300
CG11034_OG0001268	516
CG11035_OG0002292_OG0	793
CG11041_OG0001654	112
CG11044_OG0007073	3230
CG1105_OG0004314	3003
CG11050_OG0009604	4357
CG11060_OG0006765	2
CG11068_OG0011716	10
CG11069_OG0004655	197
CG11076_OG0001759	498
CG11077_OG0000549_OG0	120
CG11085_OG0008456	1
CG11089_OG0004653	162
CG11095_OG0003249	602
CG11099_OG0007074	1098
CG11103_OG0003250	114
CG11106_OG0012330	0
CG11109_OG0001964	156
CG11110_OG0006619	399
CG11123_OG0006752	336
CG11125_OG0006747	533
CG11127_OG0006744	454
CG1113_OG0004171	51
CG11131_OG0001957_OG0	1
CG11134_OG0003251	107
CG11141_OG0006745	518
CG11145_OG0006754	0
CG11147_OG0003729	18096
CG11149_OG0003730	0
CG11151_OG0008256	3793
CG11159_OG0006283	1
CG1116_OG0004164	838
CG11162_OG0008263	0
CG11168_OG0004657	1888
CG11170_OG0006462	103
CG11178_OG0003327	391
CG11180_OG0006625	507
CG11191_OG0007189	1436
CG11192_OG0007095	0
CG11200_OG0007088	9000
CG11211_OG0012938	3
CG11226_OG0012166_OG0	1
CG11227_OG0007505	0
CG1124_OG0002090	148
CG11241_OG0003815_OG0	160
CG11247_OG0009861	241
CG11248_OG0003830_OG0	185
CG11249_OG0009864	2
CG11251_OG0001998	0
CG11257_OG0007039	399
CG11263_OG0001789	33
CG11267_OG0011856	554
CG11269_OG0006458	2
CG11275_OG0002906	891
CG11279_OG0003924_OG0	263
CG11286_OG0004361	0
CG1129_OG0002085	411
CG11291_OG0003029	5
CG11294_OG0007761	3
CG11298_OG0007031	0
CG11309_OG0010303	1180
CG11317_OG0012026	219
CG11318_OG0000756	1
CG11319_OG0009603	785
CG11327_OG0009628	13
CG11333_OG0002657_OG0	2
CG11334_OG0005804	2497
CG11342_OG0011920	37
CG11345_OG0011138	0
CG11349_OG0011131	1
CG11353_OG0011127	19
CG11356_OG0008477	13
CG11357_OG0011126	339
CG1136_OG0010499	2285
CG11367_OG0000806_OG0	121
CG11369_OG0011699	1
CG1137_OG0004303	2
CG11370_OG0003817_OG0	42
CG11377_OG0008723	471
CG11378_OG0007395	1350
CG11379_OG0007397	0
CG11380_OG0007400	7
CG11381_OG0007402	5
CG11382_OG0007404	221
CG11384_OG0007396	4
CG1139_OG0004077	5
CG11391_OG0001026_OG0	105
CG11396_OG0010345	301
CG11398_OG0007405	120
CG11403_OG0007406	135
CG11404_OG0012169	0
CG11406_OG0006889	1
CG11409_OG0007766	187
CG11413_OG0011575	37
CG11414_OG0006019	3496
CG11417_OG0007590	326
CG1142_OG0012974	367
CG11425_OG0009823	666
CG11426_OG0009824	475
CG1143_OG0011104	3814
CG11436_OG0003200	114
CG11437_OG0009825	41
CG11438_OG0009826	251
CG11447_OG0004515	279
CG11449_OG0000981_OG1	0
CG11453_OG0001027_OG0	172
CG11454_OG0001792	158
CG11456_OG0003951	397
CG11459_OG0000135_OG1	33
CG1146_OG0011093	23574
CG11470_OG0000857	1
CG11474_OG0005934	875
CG11475_OG0005935	38
CG11498_OG0001515	10
CG11504_OG0002630	434
CG11523_OG0009832	267
CG11529_OG0010828	241
CG11537_OG0010640	1405
CG11550_OG0002660	241
CG11560_OG0010817	346
CG11562_OG0008742	201
CG11563_OG0002662	139
CG11566_OG0007496	0
CG11570_OG0004027	1
CG11581_OG0008240	0
CG11583_OG0010538	449
CG11584_OG0008239	0
CG11585_OG0012335	0
CG11586_OG0010534	241
CG11590_OG0001741	265
CG11593_OG0010497	466
CG11594_OG0010492	344
CG11596_OG0007629	458
CG11601_OG0008739	473
CG11608_OG0000142_OG0	6
CG1161_OG0004180	2055
CG11617_OG0008731	1155
CG11619_OG0003864_OG0	14
CG11626_OG0011450	3
CG11629_OG0003739	0
CG11630_OG0009580	1
CG11634_OG0009583	0
CG11635_OG0007156	9
CG11638_OG0007387	200
CG11655_OG0001745_OG0	577
CG11656_OG0005013	3
CG11658_OG0010025	2889
CG11663_OG0012087	0
CG11664_OG0011395	0
CG11666_OG0012316	0
CG11668_OG0002452	244
CG11670_OG0005008	22
CG11672_OG0004805	1
CG11674_OG0008231	0
CG11679_OG0008511	205
CG11686_OG0002448_OG0	1443
CG11693_OG0004810	0
CG11694_OG0000225_OG0	0
CG11694_OG0000225_OG1	0
CG11695_OG0007879	475
CG11696_OG0007880	387
CG11698_OG0002319_OG0	0
CG11699_OG0007882	1155
CG11703_OG0002165_OG0	0
CG11710_OG0001691_OG0	381
CG1172_OG0004189	473
CG11722_OG0001391	424
CG11723_OG0003571	295
CG11726_OG0010048	0
CG11737_OG0001419_OG0	2420
CG11741_OG0001420_OG0	2
CG11752_OG0007995	2602
CG11755_OG0000851	147
CG11756_OG0007997	2
CG11760_OG0004826	443
CG11768_OG0004832	331
CG11771_OG0005200	1600
CG11777_OG0006309	70
CG11779_OG0004481	1727
CG11786_OG0012799	1
CG11788_OG0007083	49
CG11790_OG0005187	1008
CG11791_OG0012008	2952
CG11807_OG0003009_OG0	766
CG11808_OG0006841	135
CG11811_OG0004058	187
CG11816_OG0008636	4
CG11835_OG0000264_OG0	4766
CG11835_OG0000264_OG1	4870
CG11837_OG0005082	137
CG11841_OG0005083	3621
CG11842_OG0000856_OG1	299
CG11843_OG0011490	941
CG11852_OG0002502_OG0	35
CG11854_OG0005171	168
CG11857_OG0005167	897
CG11858_OG0005166	237
CG11878_OG0000055_OG0	0
CG11878_OG0000055_OG1	43
CG11878_OG0000055_OG2	3
CG11882_OG0005094	264
CG11883_OG0006313	4015
CG11885_OG0003355	197
CG11892_OG0005161	285
CG11893_OG0000039_OG2	335
CG11899_OG0005100	322
CG11902_OG0005155	168
CG11906_OG0001618	439
CG11911_OG0008747	1
CG11912_OG0008746	0
CG11920_OG0005183	248
CG11927_OG0003556	479
CG11929_OG0011773	0
CG11961_OG0001155_OG0	1058
CG11964_OG0004848	270
CG11970_OG0004849	1251
CG11975_OG0004850	1012
CG11977_OG0012457_OG0	3
CG11980_OG0002337	249
CG11983_OG0004852	50
CG11986_OG0004855	107
CG11997_OG0004862	0
CG11999_OG0004179	475
CG12003_OG0004112	0
CG12004_OG0011286	2500
CG12009_OG0010662	0
CG12010_OG0010671	55
CG12011_OG0011025	1
CG12012_OG0010672	628
CG12016_OG0010666	713
CG12017_OG0010661	25
CG12020_OG0011042	0
CG12024_OG0011050	1170
CG12025_OG0011053	1048
CG12035_OG0011029	0
CG12038_OG0011331	135
CG12054_OG0000497	2266
CG12056_OG0003138	558
CG12057_OG0003139	0
CG12061_OG0000938_OG0	0
CG12065_OG0007412	2966
CG12069_OG0001519	0
CG12071_OG0011553	104
CG12071_OG0013484	118
CG12075_OG0007754	2478
CG1208_OG0004248	1633
CG12081_OG0007411	883
CG12084_OG0011296	2662
CG12091_OG0011293	11851
CG12093_OG0011111	1703
CG12096_OG0008559	370
CG12099_OG0011289	8865
CG12104_OG0011284	117
CG12105_OG0004111	2210
CG12106_OG0007586	81
CG12107_OG0006719	185
CG12111_OG0007413	0
CG12112_OG0012598_OG0	93
CG12115_OG0007587	10
CG12116_OG0008625	298
CG12118_OG0007585	4144
CG12121_OG0007579	2329
CG12123_OG0003325	104
CG12128_OG0002879	444
CG12129_OG0002878	365
CG1213_OG0002105	150
CG12134_OG0006319	137
CG12147_OG0004192	0
CG12155_OG0003210	996
CG12159_OG0002860	252
CG12164_OG0006760	2
CG12170_OG0002098	1412
CG12171_OG0004222	173
CG12173_OG0004172	87
CG12177_OG0008262	1137
CG1218_OG0002103	264
CG12182_OG0011099	213
CG12194_OG0008975	463
CG12204_OG0001687	171
CG12206_OG0008131	23
CG12209_OG0002818	13
CG12213_OG0002418	776
CG12219_OG0007713	665
CG12224_OG0000651_OG1	26
CG12231_OG0003119	0
CG12236_OG0008414	516
CG12237_OG0007424	548
CG12239_OG0001754	7
CG12241_OG0001396	455
CG12253_OG0011818	49
CG12256_OG0004947	307
CG12259_OG0005539	488
CG12268_OG0005336	253
CG1227_OG0004337	140
CG12278_OG0004413	0
CG12279_OG0004445	165
CG12288_OG0009457	18
CG12289_OG0010046	0
CG12290_OG0002618	1546
CG12299_OG0009634	194
CG12301_OG0001981	273
CG12307_OG0009694	0
CG1231_OG0011372	2
CG12316_OG0009955	707
CG12320_OG0005053	94
CG12321_OG0001064_OG0	376
CG12325_OG0002854	388
CG1233_OG0011370	1623
CG1234_OG0004335	686
CG12341_OG0002848	254
CG12343_OG0002853	423
CG12344_OG0002855	2012
CG12355_OG0012373	144
CG1236_OG0002100	254
CG12362_OG0000821_OG0	0
CG12374_OG0007223	11
CG12375_OG0009777	835
CG12379_OG0008514	41
CG12384_OG0006229	1160
CG1239_OG0004237	88
CG12395_OG0001736	0
CG12398_OG0008359	9
CG12402_OG0002224_OG0	28
CG12420_OG0002594_OG0	1
CG12426_OG0005340	0
CG12438_OG0003802	0
CG12439_OG0009296	0
CG12446_OG0001786_OG0	0
CG12448_OG0009145	0
CG1246_OG0011105	9
CG12464_OG0011955	0
CG12470_OG0007846	0
CG12479_OG0008243	0
CG12480_OG0008242	0
CG12481_OG0008237	0
CG12490_OG0000233_OG1	0
CG12496_OG0007599	2
CG12498_OG0008105	0
CG12499_OG0002285_OG0	514
CG12502_OG0011339	167
CG12507_OG0008176	8
CG12511_OG0009568	0
CG12516_OG0005410	0
CG12517_OG0009649	5
CG12520_OG0010149	25
CG12521_OG0012944	0
CG12531_OG0008272	123
CG12535_OG0008128	1
CG12539_OG0008363	0
CG12540_OG0008220	28
CG12541_OG0007825	298
CG12560_OG0012234	53
CG12567_OG0012740	1478
CG12576_OG0001784_OG0	8598
CG12581_OG0001679_OG0	3949
CG12589_OG0011424	0
CG12590_OG0011977	0
CG12594_OG0005596	78
CG12607_OG0011139	0
CG12609_OG0008677	119
CG12617_OG0003653	6
CG12620_OG0009462	1
CG12637_OG0008050	0
CG12643_OG0007518	49
CG1265_OG0010531	2003
CG12655_OG0000445_OG2	873
CG12659_OG0007410	132
CG12661_OG0007749	0
CG12662_OG0007747	0
CG12672_OG0007868	34
CG12674_OG0003570	0
CG12679_OG0001731_OG0	7
CG12680_OG0001718	0
CG12682_OG0012323	0
CG12691_OG0007931	0
CG12692_OG0000634_OG0	4
CG12693_OG0012106	0
CG12698_OG0008169	162
CG12699_OG0000230_OG1	0
CG12702_OG0001192	229
CG12708_OG0000271_OG0	59
CG12708_OG0000271_OG0.2	1
CG1271_OG0010635	635
CG12713_OG0003881_OG0	38
CG12716_OG0008438	0
CG12723_OG0008557	75
CG12728_OG0000928_OG0	285
CG12729_OG0011725	2
CG1273_OG0010536	2
CG12730_OG0007375	427
CG12744_OG0000893	2
CG12746_OG0004208	2549
CG1275_OG0011072	960
CG12768_OG0001283_OG0	269
CG12769_OG0007187	178
CG12773_OG0003140	647
CG12782_OG0012281	0
CG12783_OG0000743_OG0	14
CG12784_OG0005236	0
CG12795_OG0008825	313
CG12811_OG0002240	472
CG12817_OG0002595_OG0	9
CG12818_OG0004897	172
CG12822_OG0001599	1443
CG12825_OG0001130_OG1	35
CG12826_OG0002951	4
CG12828_OG0011622	1
CG12831_OG0011623_OG0	0
CG12836_OG0002963_OG0	109
CG12848_OG0006045	355
CG12849_OG0011577	1
CG12851_OG0005862	244
CG12857_OG0006163	1
CG12860_OG0006154	2
CG12861_OG0006153	0
CG12862_OG0011585_OG0	0
CG12863_OG0011584	161
CG12866_OG0002772	1
CG12868_OG0001564	617
CG12869_OG0006145	35
CG12869_OG0006146	11
CG12877_OG0001472_OG0	686
CG1288_OG0001350	0
CG12880_OG0005345	12
CG12883_OG0001474	123
CG12885_OG0001477	756
CG12895_OG0006308	1062
CG12909_OG0002821	78
CG12910_OG0006305	107
CG12911_OG0006304	0
CG12914_OG0002819	0
CG12917_OG0002815	0
CG12920_OG0006291	0
CG12926_OG0006349	182
CG12929_OG0006357	72
CG12934_OG0006315	11
CG12935_OG0002846	135
CG12942_OG0001596_OG0	150
CG12945_OG0004570	881
CG12947_OG0004568	62
CG12948_OG0004558	281
CG12963_OG0001641_OG0	0
CG12964_OG0002996_OG0	8
CG12970_OG0006808	6
CG12971_OG0010294	0
CG12974_OG0010307	35
CG12983_OG0010332	0
CG12984_OG0003949	2
CG12985_OG0000915	3
CG12986_OG0011685	0
CG1299_OG0000523_OG0	6711
CG12990_OG0007696	68
CG12991_OG0007703	2275
CG12992_OG0011688	8
CG12994_OG0007707	0
CG12995_OG0008599	0
CG12998_OG0011739	12
CG13000_OG0011738	0
CG13001_OG0008580	133
CG13002_OG0008577	2082
CG13003_OG0008572	5448
CG13004_OG0008570	188
CG13005_OG0008567	104
CG13008_OG0008305	10
CG13010_OG0003260	6
CG13012_OG0008317	402
CG13014_OG0008547	186
CG13016_OG0006536	211
CG13018_OG0006537	216
CG13021_OG0003241	2
CG13022_OG0010698	72
CG13023_OG0010699	0
CG13024_OG0010708	455
CG13026_OG0010716	805
CG13028_OG0004010	0
CG13031_OG0012200	228
CG13032_OG0004014_OG0	11
CG13033_OG0010736	0
CG13038_OG0010761	0
CG13039_OG0010762	0
CG1304_OG0000265_OG0	0
CG1304_OG0000265_OG1	0
CG13040_OG0010763	0
CG13041_OG0000280_OG0	0
CG13041_OG0000280_OG0.2	0
CG13042_OG0010767	2
CG13043_OG0000281_OG0	0
CG13043_OG0000281_OG1	0
CG13044_OG0010768	0
CG13045_OG0000814	0
CG13046_OG0010771	0
CG13047_OG0010772	0
CG13048_OG0010773	0
CG13049_OG0010774	0
CG13051_OG0011898	0
CG13053_OG0010778	0
CG13054_OG0010779	0
CG13055_OG0010780	11
CG13056_OG0010757	0
CG13058_OG0004021	0
CG13059_OG0010764	0
CG13062_OG0010766	7
CG13064_OG0010775	0
CG13065_OG0010776	0
CG13066_OG0012201	0
CG13068_OG0002030_OG1	0
CG13069_OG0004022	0
CG1307_OG0004308	610
CG13070_OG0012202	0
CG13071_OG0011899	0
CG13073_OG0012731_OG0	0
CG13074_OG0010797	79
CG13075_OG0000216_OG0	5
CG13075_OG0000216_OG1	4
CG13077_OG0009097	24
CG13078_OG0003575_OG0	1
CG13081_OG0003574	0
CG13082_OG0009094	2
CG13083_OG0009084	0
CG13084_OG0009083	5
CG13085_OG0001922	52
CG13086_OG0003709	18
CG13088_OG0001266	83
CG1309_OG0010533	1587
CG13096_OG0003720	268
CG13097_OG0001923	376
CG13101_OG0009304	859
CG13102_OG0009298	0
CG13108_OG0009295	23
CG13110_OG0011792	0
CG13113_OG0001247_OG0	0
CG13114_OG0009279	0
CG13116_OG0001878	1092
CG13123_OG0001877	58
CG13124_OG0003502	37088
CG13126_OG0003515	171
CG13127_OG0001844	0
CG13131_OG0000790_OG0	0
CG13133_OG0003525	1840
CG1314_OG0011674	0
CG13144_OG0009363	2
CG13148_OG0007214	126
CG13151_OG0006215	143
CG13154_OG0006206	0
CG13155_OG0006196	1
CG13157_OG0002779	1
CG1316_OG0000430_OG0	1945
CG13168_OG0006184	3
CG1317_OG0011084	7518
CG13170_OG0006182	0
CG13171_OG0006180	0
CG13177_OG0012831	3767
CG13185_OG0002928	721
CG13186_OG0006594	0
CG13192_OG0006567	246
CG13193_OG0006565	1
CG13196_OG0006560	5
CG13197_OG0006563	626
CG13202_OG0001123_OG0	64
CG13203_OG0006235	337
CG13204_OG0006233	641
CG13215_OG0002793_OG0	16
CG13216_OG0001568_OG0	0
CG13218_OG0002791_OG0	0
CG13220_OG0001573_OG0	1657
CG13223_OG0001571_OG0	1
CG13226_OG0002794_OG0	3
CG13227_OG0006218_OG0	0
CG13228_OG0011587_OG0	0
CG13229_OG0002786_OG0	8
CG13229_OG0002787_OG0	1359
CG13231_OG0006217	0
CG13239_OG0009815	0
CG1324_OG0007509	0
CG13243_OG0009147	0
CG13247_OG0010378	4
CG13248_OG0010371	292
CG13250_OG0011870	14
CG13251_OG0010355	167
CG13252_OG0003952	816
CG13258_OG0009399	0
CG13272_OG0008882	5
CG13280_OG0008881	0
CG13282_OG0008887	49
CG13285_OG0010583	21
CG13287_OG0010216	0
CG13288_OG0010220	4
CG13293_OG0003937	87
CG13295_OG0010231	671
CG13297_OG0010242	0
CG13299_OG0011864	0
CG13300_OG0003943	41
CG13305_OG0011196	2
CG13306_OG0011204	1192
CG13308_OG0004102	0
CG13309_OG0011211	0
CG13310_OG0011207	16
CG13312_OG0011210	0
CG13313_OG0004105_OG0	34
CG13314_OG0011224	26
CG13315_OG0011237	73
CG13318_OG0004834	174
CG13319_OG0006667	167
CG13321_OG0006673	1
CG13326_OG0006545	0
CG13330_OG0007271	0
CG13331_OG0007273	383
CG13332_OG0007274	230
CG13334_OG0007281	14
CG13337_OG0011662	2
CG13339_OG0007296	184
CG13344_OG0007304	250
CG13358_OG0007351	5
CG13359_OG0012499	50
CG13360_OG0010145	539
CG13361_OG0003189	4
CG13362_OG0007862	2
CG13364_OG0001174_OG0	2
CG13365_OG0007831	1090
CG13367_OG0003188_OG0	295
CG13369_OG0003181	619
CG13375_OG0007847	9
CG13377_OG0007849	617
CG13380_OG0010135	1
CG13384_OG0003473	1191
CG13385_OG0012520	0
CG13386_OG0003471	1
CG1339_OG0006721	3
CG13390_OG0003479	296
CG13392_OG0003476	99
CG13397_OG0003469	27
CG13398_OG0003468	229
CG13403_OG0008236	1
CG13404_OG0008224	113
CG13405_OG0011376	0
CG13407_OG0004768	5
CG13408_OG0004770	193
CG13409_OG0004775	156
CG13423_OG0007099	70
CG13426_OG0011654	7
CG13427_OG0003049	65
CG13428_OG0007100	76645
CG13430_OG0001658	224
CG13436_OG0006622	60
CG13437_OG0006285	177
CG13438_OG0006243	0
CG1344_OG0012226	188
CG13442_OG0006244	9
CG13443_OG0006248	0
CG13445_OG0003880	2
CG13449_OG0009980	35
CG13454_OG0003875_OG0	1
CG13455_OG0009966	0
CG13457_OG0001288	3
CG13458_OG0004037	1508
CG13460_OG0010841	2
CG13465_OG0000343_OG0	0
CG13471_OG0004048	0
CG13473_OG0010860	0
CG13474_OG0004049	0
CG13476_OG0012898	3
CG13481_OG0000339_OG0	3
CG13481_OG0000339_OG1	0
CG13484_OG0010886	197
CG13488_OG0001544_OG1	0
CG13492_OG0005946	7
CG13501_OG0005936	1
CG13502_OG0005931	277
CG13502_OG0012991	47
CG13506_OG0007028	10055
CG13510_OG0006998	70
CG13511_OG0006997	424
CG13516_OG0006995	221
CG13526_OG0006986	0
CG13527_OG0006984	0
CG13531_OG0006978	791
CG13532_OG0006975	97
CG13538_OG0005981	0
CG13539_OG0012044	0
CG1354_OG0007555	1454
CG13541_OG0012280	0
CG13544_OG0005976	0
CG13545_OG0012580	2
CG13551_OG0000540_OG1	88
CG13551_OG0012048	391
CG13557_OG0012477	6
CG13558_OG0001556	0
CG13559_OG0012047	3
CG13561_OG0011643	0
CG13562_OG0011631	1
CG13575_OG0006892	3
CG13577_OG0001150_OG0	0
CG13578_OG0006898	211
CG13579_OG0006013	1
CG1358_OG0006724	139
CG13581_OG0002746	3
CG13585_OG0011574	2050
CG13587_OG0006025	0
CG13594_OG0006033	2
CG13599_OG0005537	14
CG1360_OG0006725	75
CG13601_OG0005534	355
CG13603_OG0005332	1539
CG13605_OG0005319	595
CG13606_OG0005306	43
CG13607_OG0005318	290
CG13609_OG0012982	7
CG13613_OG0005278	0
CG13614_OG0002525_OG0	0
CG13615_OG0002524	0
CG13616_OG0005272	11
CG13618_OG0005267	32
CG13622_OG0005268	15
CG13623_OG0005265	667
CG13625_OG0004618	329
CG13627_OG0004629	12
CG13630_OG0004630	742
CG13631_OG0004635	1517
CG13634_OG0004637	0
CG13641_OG0004650	12
CG13643_OG0002274	69
CG13653_OG0002504	0
CG13654_OG0005174	183
CG13663_OG0011496	192
CG13667_OG0004090_OG0	304
CG13670_OG0011168	10
CG13671_OG0004086_OG0	0
CG13675_OG0000560_OG2	0
CG13676_OG0003984	50
CG13678_OG0000129_OG3	1
CG1368_OG0008241	1
CG13685_OG0010463	113
CG13689_OG0008772	49
CG13690_OG0008752	64
CG13692_OG0008754	17
CG13698_OG0010125	1083
CG13699_OG0003907_OG0	0
CG13705_OG0010610	30
CG13707_OG0010613	220
CG13708_OG0010614	92
CG1371_OG0006292	1209
CG13711_OG0010618	1
CG13712_OG0010619	0
CG13713_OG0010620	0
CG13716_OG0010627	2
CG13720_OG0004084	0
CG13721_OG0012208	0
CG13722_OG0011130	310
CG13723_OG0010915	0
CG13724_OG0010917	0
CG13725_OG0010918	0
CG13727_OG0004055	0
CG13728_OG0010923	0
CG13731_OG0011910	6
CG13733_OG0010089	7
CG13738_OG0011907	12
CG13739_OG0002891	28
CG13743_OG0006405	117
CG13744_OG0006409	0
CG13747_OG0006408	0
CG13748_OG0006626	128
CG13751_OG0001660_OG0	324
CG13760_OG0007606	625
CG13766_OG0009602	169
CG13771_OG0009612	18
CG13775_OG0003750_OG0	71
CG13784_OG0000956_OG0	176
CG13786_OG0003631	0
CG13796_OG0001883_OG0	2171
CG13801_OG0000219_OG0	0
CG13801_OG0000219_OG1	3
CG13806_OG0011077	0
CG13807_OG0011075	195
CG13810_OG0011066	0
CG13813_OG0010189	6
CG13829_OG0011464	1
CG13833_OG0004687	5054
CG13837_OG0002276	0
CG13838_OG0011993	0
CG13841_OG0004694	628
CG13842_OG0004706	80
CG13847_OG0004737	2
CG13850_OG0004743	837
CG13855_OG0004744	47
CG13856_OG0004745	263
CG13857_OG0004746	0
CG13862_OG0004760	0
CG13868_OG0007089	51637
CG13868_OG0013578	10885
CG13869_OG0007075	4
CG1387_OG0008528	2
CG13870_OG0007093	340
CG13871_OG0003047	16
CG13872_OG0007071	0
CG13875_OG0011381	265
CG13876_OG0001334_OG0	165
CG13877_OG0011937	138
CG13884_OG0000403_OG0	0
CG13887_OG0011343	2878
CG13891_OG0002060	0
CG13893_OG0011360	1128
CG13894_OG0004129	99
CG13895_OG0004128	696
CG13901_OG0011344	142
CG13907_OG0011337	6171
CG13912_OG0011325	29
CG13917_OG0011285	5930
CG13919_OG0011274	84
CG13920_OG0011271	5929
CG13921_OG0011032	15
CG13924_OG0011054	92
CG13926_OG0011282	195
CG13928_OG0011279	1031
CG13930_OG0011024	15
CG13931_OG0004073	0
CG13933_OG0011036	1775
CG13937_OG0011056	3523
CG13949_OG0003375	63
CG13950_OG0003376	41
CG13954_OG0006374	205
CG13955_OG0002890_OG0	47
CG13962_OG0012240	1
CG13970_OG0009133_OG0	0
CG13972_OG0005361	4
CG13983_OG0002696	2
CG13991_OG0000661_OG1	0
CG13992_OG0002070_OG0	6
CG13994_OG0011942	423
CG13995_OG0000538_OG0	158
CG13999_OG0000662_OG0	115
CG14005_OG0001926	185
CG14006_OG0001927	0
CG14007_OG0009567	89
CG14011_OG0003731	1
CG14013_OG0003734	1
CG14014_OG0009443	0
CG14015_OG0009446	144
CG14017_OG0003733	0
CG14020_OG0003686	121
CG14022_OG0008831	3475
CG14024_OG0003410_OG0	50
CG14034_OG0008836	10
CG14036_OG0008842	0
CG14042_OG0001816	80
CG14043_OG0003425	429
CG14044_OG0008964	67
CG14050_OG0000684	3
CG14052_OG0007777	2
CG14053_OG0012099	0
[truncated: 9,910 more rows]
