# Supplementary material for: Evolution of chemosensory tissues and cells across ecologically diverse Drosophilids
Source: Nat Commun. 2024 Feb 5;15:1047. doi: 10.1038/s41467-023-44558-4 (PMC10844241; doi:10.1038/s41467-023-44558-4)
Supplement: Supplementary file 18 — Supplementary Data 15 [file 41467_2023_44558_MOESM18_ESM.zip › all_count_tables_renamed/EREE9ANT_counts_trim_genes_FBids_1_1_sorted.txt]

128up_OG0006588	1535
14-3-3epsilon_OG0002478	19624
14-3-3epsilon_OG0001126_OG1	35461
140up_OG0004534	966
18w_OG0003044	1947
26-29-p_OG0010897	8597
2mit_OG0000576_OG0	214
5-HT1A_OG0006644	357
5-HT1B_OG0006647	400
5-HT2A_OG0000287_OG0	79
5-HT2B_OG0011472	2472
5-HT7_OG0005777	108
5PtaseI_OG0005188	3087
7B2_OG0004187	14933
a_OG0006460	2221
a10_OG0010691	747350
a5_OG0009037	354967
a6_OG0007651	1253
AANATL2_OG0003640	4605
AANATL4_OG0000091_OG1	0
AANATL7_OG0007605	1
Aasdh_OG0001831	1154
Aatf_OG0001947	883
aay_OG0011265	43209
ab_OG0009683	1937
ab_OG0009684	349
ABCB7_OG0011281	6261
Pmp70_OG0003257	9258
Abd-B_OG0005000	2
Abi_OG0002227_OG0	1508
Abl_OG0010722	11942
abo_OG0009656	680
Abp1_OG0010565	2877
abs_OG0003097	1582
ac_OG0007843	0
Ac13E_OG0008321	3336
Ac3_OG0009573	4364
Ac78C_OG0010320	387
Acam_OG0000252_OG0	0
Acam_OG0000252_OG1	0
Acam_OG0005131	0
CG9149_OG0011313	1438
Acbp1_OG0009246	1213
Acbp2_OG0010415	570
Acbp4_OG0000311_OG0	0
Acbp4_OG0000311_OG1	1
Acbp6_OG0010414	887
ACC_OG0007193	23103
AcCoAS_OG0000812	47466
Ace_OG0000652_OG0	3640
Acer_OG0000953_OG0	11517
Acer_OG0003808	189
Acf_OG0002671	3530
Achl_OG0002770	2906
acj6_OG0008333	795
acj6_OG0008334	3495
Ack_OG0010507	5859
Ack-like_OG0006546	4110
Acn_OG0009540	13130
CG5009_OG0006075	14503
Acox57D-d_OG0006913	167
Acox57D-p_OG0001151	4179
Acp1_OG0009317	64
Acp32CD_OG0009664	0
Acp65Aa_OG0003939	1
Acph-1_OG0001513	612
CG12512_OG0008829	2971
CG18155_OG0007972	40
Acsl_OG0007133	27171
Act42A_OG0000022_OG0	12
Act42A_OG0000022_OG1	554
Act42A_OG0000022_OG3	940
Act42A_OG0000022_OG4	585
Act42A_OG0000022_OG5	2636
Actn_OG0003148_OG0	8533
Actn3_OG0011403_OG0	0
ACXB_OG0000046_OG0	0
ACXB_OG0000046_OG1	0
ACXB_OG0000046_OG2	0
ACXB_OG0000046_OG2.2	1
ACXD_OG0004078_OG0	223
Acyp_OG0009408	0
Acyp2_OG0011498	1056
Ada_OG0002342	152
Ada1-2_OG0003777_OG0	479
Ada2a_OG0005051	371
Ada2b_OG0004799	851
Ada3_OG0007872	1892
AdamTS-A_OG0005247	396
AdamTS-A_OG0012010	15
AdamTS-B_OG0008089	2911
Adar_OG0007649	2444
Adat1_OG0003596	189
Adck1_OG0006032	1243
Adck5_OG0010063	2368
ADD1_OG0006579	2124
Adf1_OG0001636_OG0	838
Adgf-A_OG0001991_OG0	10
Adgf-A_OG0003900	45
Adgf-A2_OG0010109	6
Adgf-B_OG0010108	7
Adgf-C_OG0001030_OG0	36
Adgf-D_OG0002208_OG0	29
Adgf-E_OG0006152	0
Adh_OG0003395_OG0	14
Adi1_OG0010940	2154
AdipoR_OG0004727	12434
CG3809_OG0004951	2
AdenoK_OG0003918_OG0	2718
Ady43A_OG0002958	5932
AdoR_OG0005733	93
adp_OG0006108	2017
AdSS_OG0000854_OG0	17295
Aduk_OG0004873	4605
Ae2_OG0010984	14896
CG6512_OG0010913	9659
aft_OG0006080	1234
Afti_OG0005567	2375
Ag5r_OG0008212	4
Ag5r2_OG0008213	0
AGBE_OG0007237	4783
AgmNAT_OG0001753	176
ago_OG0010530	4404
AGO1_OG0007307	7478
AGO2_OG0000119_OG0	12968
Agpat1_OG0008448	6570
Agpat2_OG0003465	15658
Agpat3_OG0004018	3612
Agpat4_OG0004019_OG0	2255
ADPS_OG0002932	5783
agt_OG0001016_OG0	24
Spat_OG0007723	26
Ahcy_OG0001195_OG0	1892
AhcyL1_OG0011110	11091
AIF_OG0001225	2316
AIMP1_OG0007108	1595
AIMP2_OG0009977	1742
AIMP3_OG0005998	1374
Adk1_OG0010829	35659
Adk3_OG0005467	1042
Ak6_OG0007201	360
Akap200_OG0000367_OG0	586
Akh_OG0010512	4
AkhR_OG0009627	6
akirin_OG0010441	3488
Akr1B_OG0001292	7187
Akt1_OG0005415	5457
al_OG0008749	214
Aladin_OG0007570	614
AlaRS_OG0003477	4636
AlaRS-m_OG0010596	2706
Alas_OG0006853	8859
alc_OG0006389	15801
Ald1_OG0005647	48040
Ald2_OG0005645	1
Aldh_OG0003615	43625
Aldh-III_OG0006742	38497
Aldh7A1_OG0003841_OG0	2
Alg-2_OG0001588_OG0	4615
Alg1_OG0002607_OG0	1821
Alg10_OG0000709_OG0	520
Alg11_OG0012170	3052
CG8412_OG0004562	2029
Alg14_OG0001194_OG0	418
Alg2_OG0010641	1715
Alg3_OG0003012	68
Alg3_OG0006966	748
CG5287_OG0001281	963
CG5287_OG0003790	1014
Alg9_OG0005173	1325
Alh_OG0004317	8391
Alh_OG0004319	2015
Alh_OG0011430	1635
alien_OG0009301	4627
ALiX_OG0005343	10435
Alk_OG0006414	87
CG12179_OG0001176_OG0	296
Alp1_OG0010289	1
Alp10_OG0010194	1
Alp11_OG0008522	49
Alp12_OG0003717	1462
Alp13_OG0001034	118
Alp2_OG0000261_OG0	7
Alp2_OG0000261_OG1	0
Alp4_OG0005779	11543
Alp6_OG0006360	1479
Alp7_OG0003030	0
Alp9_OG0003931	0
alph_OG0000083_OG0	0
alph_OG0005113	10746
alpha-Catr_OG0006852	14355
alpha-Est1_OG0004357	15720
alpha-Est10_OG0004350	37171
alpha-Est2_OG0000314	3275
alpha-Est3_OG0004356	1819
alpha-Est6_OG0004354	0
alpha-Est7_OG0001351	2583
alpha-Est8_OG0004352	4992
alpha-Est9_OG0004351	982
alpha-Man-Ia_OG0003130	631
alpha-Man-Ia_OG0003131	1731
alpha-Man-Ia_OG0001168	3000
alpha-Man-Ib_OG0005087	2561
alpha-Man-Ic_OG0011549	7
alpha-Man-IIa_OG0004878	5128
alpha-Man-IIb_OG0005229	15814
alpha-PheRS_OG0008296	2038
alpha-Spec_OG0011040	53912
alpha4GT1_OG0000948	2356
alphaCOP_OG0011275	16661
alphaSnap_OG0010384	9399
alphaTub67C_OG0010998	18
Alr_OG0008278	1041
alrm_OG0002498	66
Als2_OG0009863	5753
alt_OG0004894	8718
aly_OG0004083	12
Ama_OG0002112	0
Amacr_OG0009433	1837
amd_OG0001918	16601
Amnionless_OG0008741	545
amon_OG0011540	10823
amos_OG0003702_OG0	0
AMPdeam_OG0008245	12560
Amph_OG0007204	17416
AMPKalpha_OG0001698	14642
Amt_OG0004607	35373
Amun_OG0008385	13847
amx_OG0007575	1079
Amy-p_OG0000157_OG0	0
Amy-p_OG0000157_OG0.2	0
Amyrel_OG0006416	1
ana_OG0006403	27
ana1_OG0002269	2092
ana2_OG0007120	557
ana3_OG0006194	140
Ance-2_OG0003658	3
Ance-3_OG0001891_OG0	11677
Ance-3_OG0009407	6879
Ance-4_OG0006406	15
Ance-5_OG0005870	154
anchor_OG0010100	10295
Andorra_OG0011741	0
Ank2_OG0010460	40951
Ankle2_OG0000780	4398
l(2)35Be_OG0003404_OG0	498
anox_OG0007490	3361
Ant2_OG0008041	149
antdh_OG0008007	247480
Antp_OG0002113	35
antr_OG0007227	54
AnxB10_OG0008082	33063
AnxB11_OG0008196	8098
AnxB9_OG0004410	39989
aop_OG0003458	2137
aos_OG0010741	2451
Aos1_OG0002145_OG0	925
AOX1_OG0005242	93615
AOX2_OG0000143_OG0	28074
AOX2_OG0000143_OG1	19
AOX4_OG0001465	33988
ap_OG0005832	66
AP-1-2beta_OG0008273	15252
AP-1gamma_OG0007680	14389
AP-1mu_OG0005553	5445
AP-1sigma_OG0005334	8916
AP-2alpha_OG0008751	9419
AP-2mu_OG0004736	6937
AP-2sigma_OG0004385	1536
Apc_OG0005387	6142
APC10_OG0005888	557
Apc2_OG0005308	191
APC4_OG0003171_OG0	969
APC7_OG0001703	77
ApepP_OG0000963	1532
aph-1_OG0003552_OG0	924
aPKC_OG0006607	775
aPKC_OG0006608	4105
aPKC_OG0006609	165
Aplip1_OG0011323	5287
apn_OG0002443_OG0	0
apolpp_OG0012638	699
app_OG0010830	2404
APP-BP1_OG0010070	756
Appl_OG0007834	48751
Aprt_OG0004075	565
Aps_OG0010085	4837
apt_OG0002733	876
CG18815_OG0010034	9501
AQP_OG0007242	28
aqrs_OG0005393	0
aqz_OG0001049_OG1	27859
ara_OG0009939	46
aralar1_OG0001518	12848
Arc1_OG0002768_OG0	3105
Arc2_OG0006127	726
Arc42_OG0001370_OG0	3276
Archease_OG0002289_OG0	419
Arf51F_OG0006831	2893
Arf79F_OG0012164	12375
ArfGAP1_OG0010836	3680
ArfGAP3_OG0003816_OG0	4483
Arfip_OG0005451	1663
Arfrp1_OG0007681	830
arg_OG0003183	165
arg_OG0007835	84
Argk_OG0011233	84118
Argk_OG0011925	930
Argl_OG0009800	285
CG31469_OG0002209_OG0	491
ArgRS_OG0008151	1391
ArgRS-m_OG0004367	650
ari-1_OG0007878	5498
ari-2_OG0003028	4382
Arl1_OG0010003	1986
Arl2_OG0004816	442
Arl5_OG0011164	796
Arl6_OG0007042	3102
Arl6IP1_OG0004993	3440
Arl8_OG0004797	3902
arm_OG0007636	24858
armi_OG0002027	372
Arp1_OG0004441	5793
Arp10_OG0007423	2468
Arp2_OG0001770	3690
Arp3_OG0010555	2014
Arp5_OG0001448_OG0	701
Arp53D_OG0011600	5
Arp6_OG0008512	687
Arp8_OG0007614	1401
Arpc1_OG0009187	5001
Arpc2_OG0009417	2247
Arpc3A_OG0005226	1995
Arpc3B_OG0008590	65
Arpc4_OG0008719	2209
Arpc5_OG0008957	962
arr_OG0007264	1796
Arr1_OG0009490	248
Arr2_OG0004099	14
Ars2_OG0005840	13925
Art1_OG0004911	979
Art2_OG0008773	97
Art3_OG0004604	727
Art4_OG0004574	1084
Art6_OG0004528_OG0	0
Art7_OG0001547_OG0	1035
Art8_OG0009662	123
Art9_OG0002219_OG0	0
Arts_OG0000486_OG0	3019
aru_OG0003377	12467
Arv1_OG0013036	282
arx_OG0009914	35
Asap_OG0007180	8593
Asator_OG0002682_OG1	4036
Asciz_OG0010646	269
ase_OG0007840	11
asf1_OG0009889	1053
ash1_OG0000982_OG0	430
ash2_OG0004623	1791
Ask1_OG0004518	4741
asl_OG0004217	65
AsnRS_OG0003707	6090
AsnRS-m_OG0006452	687
AsnS_OG0000992	85
asp_OG0004633	4
Asph_OG0006509	3210
ASPP_OG0006932	22429
CG9572_OG0008488	1302
AspRS_OG0006665	3267
AspRS-m_OG0008886	5444
asrij_OG0006972	2132
asRNA:CR31429_OG0002339_OG0	764
asRNA:CR42743_OG0003772_OG0	0
asRNA:CR43299_OG0012338_OG0	0
asRNA:CR43426_OG0012535_OG0	1
asRNA:CR43454_OG0002277_OG0	191
asRNA:CR43463_OG0001607_OG0	883
asRNA:CR43809_OG0003675_OG0	1133
asRNA:CR44106_OG0002406_OG0	56
asRNA:CR44169_OG0002969_OG0	4266
asRNA:CR44179_OG0001455_OG0	3699
asRNA:CR44372_OG0000331_OG0	13
asRNA:CR44372_OG0000331_OG1	0
asRNA:CR44894_OG0012090_OG0	0
asRNA:CR45044_OG0005605_OG0	128
asRNA:CR45195_OG0000203_OG0	62
asRNA:CR45195_OG0000203_OG1	1
asRNA:CR45350_OG0001645_OG0	4081
asRNA:CR45943_OG0010336	586
asRNA:CR46029_OG0000226_OG0	26
asRNA:CR46029_OG0000226_OG1	2
asRNA:CR46139_OG0003106_OG0	127
asRNA:CR46246_OG0011916	29
asRNA:CR46354_OG0002193_OG0	876
asRNA:CR46473_OG0000925_OG0	14
Ass_OG0001346	0
ast_OG0003560	1204
AstA_OG0004634	1
AstA-R1_OG0000689	160
AstA-R2_OG0005396	31
AstC_OG0009668	0
AstC-R1_OG0010134	32
AstC-R2_OG0001295_OG0	145
AstCC_OG0009669	1
asun_OG0002419_OG0	992
Asx_OG0006138	5127
Atac1_OG0003748_OG0	699
Atac2_OG0009508	665
Atac3_OG0000828	1582
Tat_OG0001330	8899
Ate1_OG0003045	4207
Atet_OG0003384	16543
Atf-2_OG0006059	1186
Atf3_OG0007763	2595
Atg1_OG0009929	667
Atg1_OG0009931	8519
Atg10_OG0001598	395
Atg101_OG0008681	2361
Atg12_OG0011904	696
Atg13_OG0004817	1875
Atg14_OG0005089	1954
Atg16_OG0005703	1714
Atg17_OG0004232	8798
Atg18a_OG0011152	4299
Atg18b_OG0001271_OG0	4190
Atg2_OG0011112	7848
Atg3_OG0009922	3086
Atg4a_OG0009014	3779
Atg4b_OG0005256	2096
Atg5_OG0007974	2107
Atg6_OG0005323	3346
Atg7_OG0006714	1890
Atg8a_OG0008043	21228
Atg8b_OG0005571	1
Atg9_OG0006487	2743
atilla_OG0011822	15654
atk_OG0010362	2
atl_OG0001399	10755
atms_OG0004154	1802
ato_OG0004804	0
Atox1_OG0012695	1659
ATP6AP2_OG0004869	37336
ATP7_OG0008369	6656
ATP8A_OG0007260	32328
ATP8A_OG0007261	1473
Atpalpha_OG0002140	98477
ATPCL_OG0006680	28358
ATPsynB_OG0010987	21363
ATPsynbeta_OG0005823	101063
ATPsynbetaL_OG0001317	17
ATPsynC_OG0005792	40373
ATPsynCF6_OG0005500	13847
ATPsynCF6L_OG0010605	0
ATPsynD_OG0004477	17471
ATPsyndelta_OG0007526	13340
ATPsynE_OG0005568	10238
ATPsynG_OG0009657	13188
ATPsyngamma_OG0005690	24361
ATPsynGL_OG0009315	0
ATPsynO_OG0012619	14923
AttC_OG0000164_OG0	149
AttC_OG0007258	366
AttD_OG0004890	205
Atu_OG0002096	2148
Atx-1_OG0012102	85
Atx2_OG0011501	21680
Atxn7_OG0003444	1940
aub_OG0000482_OG0	10
aurA_OG0004964	56
aurB_OG0009647	6
aust_OG0001881	4
aux_OG0003096_OG0	6714
ave_OG0006159	680
Aven_OG0003291	1001
awd_OG0002664	12652
Awh_OG0010478	3
axed_OG0010262	902
Axn_OG0005720	3647
axo_OG0003993	4694
axo_OG0010625	2106
axo_OG0010626	6644
axo_OG0010628	1228
Axs_OG0008319	628
Axud1_OG0003447	2506
az2_OG0006736	660
azot_OG0000210_OG0	0
azot_OG0000210_OG1	21
b_OG0009189	88
B-H1_OG0000267_OG0	3381
B-H1_OG0000267_OG1	1622
B4_OG0009202	17569
B52_OG0001376_OG0	18007
b6_OG0007653	23
B9d1_OG0005246	462
B9d2_OG0005830	670
bab1_OG0011327	406
bab1_OG0011328	436
bab2_OG0011326	14560
babo_OG0006628	3021
babos_OG0007027	431
Bacc_OG0008947	40986
Bace_OG0000801_OG0	0
baf_OG0003792	1944
bai_OG0005189	3576
Balat_OG0007229	11
Baldspot_OG0010721	18309
ball_OG0001092_OG1	279
bam_OG0005170	1
bap_OG0001358_OG0	0
Bap111_OG0007677	4659
Bap170_OG0000903_OG0	2385
Bap55_OG0005900	1435
Bap60_OG0008560	3687
IMPPP_OG0000305_OG1	2206
barc_OG0010291	1665
bark_OG0008784	4114
barr_OG0000425_OG0	1402
baz_OG0008596	10440
bb8_OG0005496	18
bbc_OG0007266	8619
CG18067_OG0007098	14432
bbg_OG0010871	142
bbg_OG0010872	1283
BBIP1_OG0004876	1776
BBS1_OG0010413	2853
BBS4_OG0002785_OG0	13458
BBS5_OG0002086	3383
BBS8_OG0008755	4458
BBS9_OG0006919	21309
bbx_OG0008688	15252
bc10_OG0010387_OG0	1635
BCAS2_OG0005540	1164
bcd_OG0002111_OG0	3
bchs_OG0003722	1106
BCL7-like_OG0007566	706
bcn92_OG0007793	1243
Bdbt_OG0004400	874
bdg_OG0006805	6123
bdl_OG0003385	4588
Bdp1_OG0009215	1336
be_OG0000785	1674
BEAF-32_OG0006164	2331
beag_OG0004860	1534
beat-Ia_OG0011784	1019
beat-Ib_OG0009146	24
beat-Ic_OG0001866_OG0	16
beat-IIa_OG0005482	26
beat-IIb_OG0005481	200
beat-IIIa_OG0009463	560
beat-IIIb_OG0009460	377
beat-IIIc_OG0003687	689
beat-IV_OG0005508	2224
beat-Va_OG0005024	0
beat-Vb_OG0005021	19
beat-Vc_OG0001062_OG0	57
beat-VII_OG0011542	324
beat-VII_OG0011544	304
beg_OG0004008	647
bel_OG0001048	22331
Bem46_OG0008920	817
ben_OG0000514_OG0	9875
Best1_OG0002590_OG0	19393
Best2_OG0010251	4915
Best3_OG0009963	1
Best4_OG0000558_OG0	0
Bet1_OG0003845_OG0	2027
Bet3_OG0004072	2653
beta-PheRS_OG0005298	1887
beta-Spec_OG0007697	64523
beta'COP_OG0009212	9495
beta3GalTII_OG0012738	877
beta4GalNAcTA_OG0006521	1628
beta4GalNAcTB_OG0002610	955
beta4GalT7_OG0005195	492
betaCOP_OG0008653	12317
betaggt-I_OG0008962	1492
betaGlu_OG0002667	461
CG32396_OG0011696	0
Bgb_OG0011276	1196
bgcn_OG0001647	550
bgm_OG0009412	31049
BHD_OG0010421	1019
bi_OG0003201	6253
bi_OG0012904	442
BI-1_OG0004087	16309
bib_OG0001843_OG0	77
BicC_OG0009143	107
BicD_OG0009474	5118
CG11873_OG0005086	3604
bif_OG0003277	2053
bif_OG0012761	699
BigH1_OG0001085_OG0	25
bigmax_OG0005365	812
Bili_OG0002506_OG0	1664
bin_OG0010286	1
Bin1_OG0005423	698
bin3_OG0007310	6646
bip1_OG0010560	615
Bka_OG0009250	408
blanks_OG0011885_OG0	605
Blimp-1_OG0010196	12526
Blm_OG0002608	314
Blos1_OG0006148	557
Blos2_OG0010078	610
Blos3_OG0009918	280
Blos4_OG0010933	382
blot_OG0010924	260072
blow_OG0006726	1539
blp_OG0005216	914
blw_OG0006982	79741
bma_OG0010967	26
Bmcp_OG0010022	1249
bmm_OG0010858	13616
bnb_OG0001206_OG1	2220
CG5059_OG0012191	3820
bnk_OG0005787	2
bnl_OG0004512	52
boca_OG0006727	3359
bocks_OG0002575_OG0	1424
BOD1_OG0005544	5443
boi_OG0007601	183
boi_OG0007603	28
boil_OG0012322	26
bol_OG0011238	1402
boly_OG0007153	5
BomBc1_OG0001623	225
BomBc2_OG0000769_OG0	187
BomBc3_OG0004769	131
BomT3_OG0011469	2017
bon_OG0004934	4590
bond_OG0004726	7880
bonsai_OG0007008	1545
Boot_OG0006400	42
bor_OG0004967	1885
bora_OG0003911	6
BORCS5_OG0008208	1922
BORCS6_OG0011365	777
BORCS7_OG0007103	498
borr_OG0009292	40
boss_OG0005676	13890
botv_OG0006642	1967
bou_OG0007819	1922
bowl_OG0008785	918
BoYb_OG0000400_OG0	2
br_OG0007659	46
br_OG0011928	2
Br140_OG0001629	2897
brat_OG0001919	959
Brca2_OG0000883	514
Brd_OG0010852	1
CG7154_OG0009310	2396
Brd8_OG0002488	1425
Bre1_OG0010209	4651
Brf_OG0005483	1247
Brf_OG0005485	375
brk_OG0007975	1218
brm_OG0009999	9309
Brms1_OG0008442	2878
Bro_OG0011272	2
brp_OG0000499_OG1	7278
l(3)72Ab_OG0009997	5153
bru1_OG0009737	294
bru1_OG0009738	1356
bru2_OG0009740	14920
bru2_OG0011823	1912
bru2_OG0012161	876
bru3_OG0010907	1607
bru3_OG0011909	152
Bruce_OG0004896	18629
brun_OG0003663	3737
brv1_OG0000706_OG0	2
brv2_OG0010919	0
brv3_OG0011666	19
BRWD3_OG0005288	9384
brwl_OG0009277	2588
bs_OG0003002	513
bs_OG0006897	445
bsf_OG0001906_OG0	7774
Bsg_OG0009780	6870
Bsg25D_OG0003412_OG0	6165
bsh_OG0009110	0
bsk_OG0012344	8266
bt_OG0000537_OG1	1
BTBD9_OG0000546_OG0	1936
BtbVII_OG0011887	7006
btd_OG0007557	865
Btk29A_OG0001838	1719
Btk29A_OG0011763	9
btl_OG0002041	393
btn_OG0004719	0
Btnd_OG0008611	40
btsz_OG0001035_OG1	1543
btsz_OG0004581	115
btv_OG0003692	1698
btv_OG0009487	14288
btz_OG0005342	5221
Bub1_OG0001806_OG0	2153
Bub3_OG0005120	1614
BubR1_OG0000657_OG0	313
Buffy_OG0006561	669
bug_OG0006803	1598
Bug22_OG0009372	1975
BuGZ_OG0008876	7072
CG8270_OG0010257	1519
bun_OG0000556	6970
bun_OG0009749	10808
bur_OG0003683_OG0	3366
Burs_OG0001045_OG0	0
bves_OG0007497	1720
bves_OG0007499	1338
bw_OG0006000	14
bwa_OG0009122	601
bwa_OG0012525	523
Bx_OG0008666	17
Bx_OG0008667	1235
Bx42_OG0007682	4279
by_OG0005550	11083
byn_OG0010803	0
bys_OG0007950	1108
c-cup_OG0012143	0
c(3)G_OG0001464_OG0	5
c11.1_OG0007569	9854
c12.1_OG0007568	1742
c12.2_OG0007567	8176
C15_OG0002126_OG0	56
C1GalTA_OG0009799	2672
C3G_OG0007801	8629
C901_OG0008027	23
ca_OG0005700	9657
Ca-alpha1D_OG0009140	12424
Ca-alpha1T_OG0003323	5531
Ca-beta_OG0009681	3016
Ca-Ma2d_OG0009139	2589
CaBP1_OG0008860	4241
cac_OG0000605_OG0	747
cact_OG0009392	12528
cactin_OG0003129	1748
cad_OG0009437	2
Cad74A_OG0010922	218
Cad86C_OG0002368	8532
Cad87A_OG0001088_OG0	1988
Cad89D_OG0001058_OG0	65
Cad96Ca_OG0011497	4596
Cad96Cb_OG0005172	0
Cad99C_OG0005704	1137
CadN_OG0000277_OG1	759
Caf1-105_OG0002830	522
Caf1-180_OG0007408	168
Caf1-55_OG0001036	2143
cag_OG0001595_OG0	959
CAH1_OG0009192	39905
CAH13_OG0002843	1
CAH14_OG0002807	3
CAH15_OG0006256	0
CAH16_OG0000498_OG1	0
CAH2_OG0001000_OG0	6976
CAH3_OG0003177	6092
CAH5_OG0005796	1
CAH7_OG0000840	10082
CAH8_OG0004748	7
CAH9_OG0005622	11
CAHbeta_OG0002334	691
cal1_OG0002556_OG0	1381
CalpA_OG0003035	11027
CalpB_OG0010971	4152
CalpC_OG0008186	627
Calr_OG0005564	57556
Cals_OG0013279_OG0	5811
Calx_OG0002139_OG0	31
Calx_OG0004417	5928
Calx_OG0004418	2501
calypso_OG0006121	1462
Cam_OG0012053	32578
CaMKI_OG0012767	12709
CaMKII_OG0013280	12309
Camp_OG0005907	1844
Camta_OG0006364	3114
Camta_OG0006365	672
can_OG0004061_OG0	1
CanA1_OG0005778	12
CanB_OG0000231_OG0	3171
CanB_OG0000231_OG1	1661
Cand1_OG0009382	5908
CAP_OG0000587_OG0	29206
CAP_OG0012405	20
Cap-D2_OG0005121	873
Cap-D3_OG0009448	1092
Cap-G_OG0002924	2067
Cap-H2_OG0004906	2216
Capa_OG0005712	2
Caper_OG0009347	19101
Capr_OG0010138	6538
caps_OG0010156	4208
caps_OG0010157	3165
capt_OG0009025	8841
capu_OG0000612_OG0	4452
car_OG0007437	1090
CARPA_OG0007960	112
CARPB_OG0007554	94
CarT_OG0009432	1777
cas_OG0004236	1
casp_OG0006502	4405
cass_OG0009476	11330
Cat_OG0003869	26075
cathD_OG0002862	24173
cato_OG0006491	0
Catsup_OG0009538	2504
caup_OG0009938	17
cav_OG0000654	563
caz_OG0003243_OG0	5015
cbc_OG0007265	1102
Cbl_OG0002051_OG0	4621
CBP_OG0001721	294
CBP_OG0007971	289
Cbp20_OG0005066	942
Cbp53E_OG0006447	5505
Cbp80_OG0007913	1979
Cbp80_OG0007915	1845
Cbs_OG0003124	1560
cbs_OG0007263	1925
cbt_OG0008760	7136
Cby_OG0004789	1034
Cc2d2a_OG0002702	1668
CCAP_OG0011467	62
CCAP-R_OG0000870	12
ccb_OG0012089	0
CCDC151_OG0011900	101
CCDC53_OG0009785	433
Ccdc58_OG0010399	387
Ccdc85_OG0008917	709
CCHa1_OG0004530	37
CCHa1-R_OG0006065	105
CCHa2_OG0002186_OG0	4181
CCHa2-R_OG0005836	46
Cchl_OG0004776	6890
CCKLR-17D1_OG0003334	33
CCKLR-17D1_OG0008675	3125
CCKLR-17D1_OG0011744	25
CCKLR-17D3_OG0008678	1092
Ccm3_OG0005250	3899
Ccn_OG0010106	3540
Ccn_OG0010107	3641
Ccn_OG0012179	1418
Ccp84Ab_OG0000178_OG0	0
Ccp84Ac_OG0001349_OG0	12
Ccp84Ae_OG0002110_OG0	0
Ccp84Af_OG0000109_OG0	0
Ccp84Af_OG0000109_OG1	16
Ccp84Af_OG0000109_OG2	0
Ccp84Ag_OG0001348_OG0	0
Ccs_OG0006299	1393
CCT1_OG0002281_OG0	5577
CCT2_OG0003145	5694
CCT3_OG0004995	7629
CCT4_OG0000979	4828
CCT5_OG0006600	5482
CCT6_OG0008508	5574
CCT7_OG0004839	1840
CCT7_OG0004841	701
CCT8_OG0007117	9685
Ccz1_OG0010481	1738
cd_OG0004708	24
CD98hc_OG0001357_OG0	14254
Cda4_OG0008701	59
Cda5_OG0008721	1670
Cda9_OG0002707	1
CDase_OG0005749	1652
cdc14_OG0009306	3928
Cdc16_OG0005493	763
Cdc23_OG0009421	1463
Cdc27_OG0010426	3926
Cdc2rk_OG0006290	332
Cdc37_OG0011041	4666
Cdc42_OG0008268	3202
Cdc45_OG0007388	659
Cdc5_OG0011371	3423
CDC50_OG0008483	11369
Cdc6_OG0002054	76
Cdc7_OG0007729	5756
Cdep_OG0002087	5544
Cdep_OG0004159	5177
CdGAPr_OG0009111	3191
cdi_OG0000729	5288
cDIP_OG0004394	27104
Cdk1_OG0000555_OG0	61
Cdk12_OG0009875	2656
Cdk2_OG0002391	386
CDK2AP1_OG0008015	2024
Cdk4_OG0006632	1580
Cdk5_OG0002993	1300
Cdk5alpha_OG0009389	8846
Cdk7_OG0001724	996
Cdk8_OG0010977	415
Cdk9_OG0007009	983
Cdlc2_OG0000234_OG1	6483
cdm_OG0002482	3928
Cds_OG0010549	7187
Ced-12_OG0009727	1463
ced-6_OG0006366	14820
CenB1A_OG0004675	4102
CenG1A_OG0003595_OG0	4968
CenG1A_OG0009182	276
Cenp-C_OG0002322	836
Cep135_OG0009952	3294
Cep135_OG0009954	2346
cep290_OG0004127	2207
Cep89_OG0006812	19
Cep97_OG0008778	4733
cer_OG0012078	871
Cerk_OG0004182	12435
cert_OG0011161	4555
Cf2_OG0008971	3472
Cfp1_OG0007571	1339
CG5789_OG0004615	1833
cg_OG0006533	11403
CG10000_OG0005395	2
CG10005_OG0004963	1
CG10011_OG0005399	2710
CG10013_OG0002410_OG0	0
CG10019_OG0008786	484
CG10026_OG0009081	1362
CG10029_OG0004344	0
CG10031_OG0008792	499
CG10035_OG0004420	18070
CG10038_OG0001436_OG0	1091
CG10041_OG0012259_OG0	0
CG10051_OG0007036	0
CG10053_OG0004336	1066
CG10055_OG0004329	2414
CG10062_OG0007038	1421
CG10063_OG0010284	1
CG10064_OG0010282	165
CG10068_OG0004321	2090
CG10073_OG0000065_OG2	1
CG10075_OG0010279	1559
CG10077_OG0010277	98739
CG10082_OG0005964	19955
CG10086_OG0001355	0
CG10089_OG0010567	4263
CG10098_OG0004320	2943
CG10104_OG0006132	0
CG10116_OG0010569	817
CG10126_OG0005023	24933
CG10132_OG0009091	5605
CG10137_OG0009093	7143
CG10139_OG0006151	1149
CG10140_OG0010573	3
CG10147_OG0010256	341
CG10151_OG0006160	906
CG10154_OG0010575	0
CG10163_OG0010252	0
CG10164_OG0001489	0
CG10165_OG0011781	181
CG10171_OG0010163	1505
CG10175_OG0005507	547
CG10177_OG0001079_OG0	0
CG10184_OG0005509	185
CG10185_OG0005203	3945
CG10189_OG0009087	410
CG10194_OG0009085	331
CG10195_OG0003572	1030
CG10205_OG0006168	83
CG10208_OG0005527	300
CG10209_OG0006169	1830
CG10211_OG0009505	499
CG10222_OG0010165	199
CG10226_OG0010249	1912
CG10237_OG0003462	57417
CG1024_OG0004294	761
CG10252_OG0011517	0
CG10254_OG0002565	6979
CG10257_OG0006606	6701
CG10264_OG0005208	131
CG10265_OG0006935	111
CG10274_OG0003940	2474
CG10280_OG0004257	0
CG10283_OG0001907_OG0	1888
CG10286_OG0004292	1496
CG10298_OG0004288	8
CG10300_OG0005516	0
CG10301_OG0005515	3
CG10307_OG0005957	191
CG10311_OG0004972	1193
CG10317_OG0004974	0
CG10321_OG0005965	5703
CG10324_OG0004994	900
CG10332_OG0005992	7
CG10333_OG0009507	3350
CG10336_OG0009516	143
CG10337_OG0009096	211
CG10338_OG0009517	1336
CG10339_OG0006873	1995
CG10340_OG0001059_OG0	2699
CG10341_OG0009518	456
CG10343_OG0009520	500
CG10344_OG0007020	160
CG10345_OG0002430_OG0	69530
CG10347_OG0000607_OG0	498
CG10348_OG0003704	105
CG10352_OG0008207	54
CG10353_OG0008206	3049
CG10357_OG0010470	107261
CG10359_OG0010469	3934
CG10361_OG0010014	152
CG10362_OG0008202	5903
CG10365_OG0005518	933
CG10366_OG0009102	2349
CG10375_OG0005526	1711
CG10376_OG0009519	1967
CG10383_OG0001909	4678
CG10384_OG0007018	3
CG10405_OG0004983	145
CG10407_OG0005207	21
CG10413_OG0003703_OG0	939
CG10417_OG0013094	3481
CG10418_OG0010832	364
CG10425_OG0002500	1916
CG10428_OG0001263_OG0	439
CG10431_OG0001914	468
CG10433_OG0006904	1364
CG10435_OG0002296_OG0	1798
CG10444_OG0007082	2116
CG10445_OG0001356	2184
CG10459_OG0001605_OG0	0
CG10462_OG0009105	1068
CG10463_OG0009108	605
CG10466_OG0012145	437
CG10467_OG0010233	864
CG10469_OG0010232	181
CG10470_OG0009541	1634
CG10472_OG0000811_OG0	351
CG10479_OG0010225	3514
CG10481_OG0009114	43
CG10483_OG0010221	1426
CG10486_OG0010219	0
CG10492_OG0009544	2723
CG10494_OG0006908	671
CG10495_OG0009546	321
CG10505_OG0006927	1605
CG10508_OG0010314	8273
CG10510_OG0003948	8
CG10513_OG0005163	208
CG10514_OG0005162	21
CG10516_OG0009998	479
CG10527_OG0002810_OG0	22174
CG10543_OG0006262	12334
CG10550_OG0000747	31614
CG10555_OG0008527	2238
CG10561_OG0009552	1555
CG10565_OG0010321	3795
CG10576_OG0010200	4792
CG10581_OG0010326	10
CG10584_OG0010328	827
CG10587_OG0000094_OG0	0
CG10587_OG0000094_OG1	0
CG10587_OG0000094_OG2	0
CG10589_OG0003950	0
CG10591_OG0010195	2
CG10597_OG0003317	3
CG10598_OG0011740	0
CG10600_OG0009530	10492
CG10602_OG0009532	6262
CG10616_OG0010838	2801
CG10621_OG0001911	9
CG10623_OG0001912	902
CG10628_OG0009107	938
CG10631_OG0001241	6622
CG10646_OG0009949	1076
CG10654_OG0009947	189
CG10657_OG0009951	2384
CG10660_OG0010840	739
CG10663_OG0010839	515
CG10669_OG0005156	601
CG10674_OG0010603	1968
CG10680_OG0003577	3731
CG10681_OG0009950	1135
CG10700_OG0011812	0
CG10702_OG0009548	1335
CG10710_OG0010908	20
CG10713_OG0010576	639
CG10725_OG0010574	1
CG10730_OG0000951	26
CG10731_OG0006517	278
CG10737_OG0006638	59924
CG10738_OG0010568	1735
CG1074_OG0007339	1206
CG10747_OG0009127	1044
CG10748_OG0011855_OG0	0
CG10749_OG0003913_OG0	1
CG10750_OG0009561	183
CG10752_OG0010150_OG0	4
CG10761_OG0008304	2
CG1077_OG0004263	0
CG10793_OG0003237	2
CG10795_OG0006915	838
CG10799_OG0003081	0
CG10801_OG0012112	0
CG10802_OG0008133	2934
CG10803_OG0008134	799
CG10804_OG0008132	2072
CG10809_OG0010976	1269
CG10814_OG0007257	0
CG10822_OG0007072	0
CG10839_OG0009144	0
CG10841_OG0002198_OG0	60
CG10853_OG0003980_OG0	1
CG10859_OG0009209	2
CG10862_OG0002017_OG1	10674
CG10863_OG0010486	6651
CG10863_OG0012194_OG0	2
CG10864_OG0005043	410
CG10866_OG0010485	1251
CG10874_OG0003457	9991
CG10877_OG0002385_OG0	65
CG10887_OG0002183_OG0	0
CG10898_OG0002547	1213
CG1090_OG0003105_OG0	1188
CG10903_OG0002293_OG0	661
CG10904_OG0011634	1221
CG10907_OG0001984_OG0	1134
CG10909_OG0005022	0
CG10910_OG0006092	1
CG10911_OG0006095	0
CG10912_OG0000471	0
CG10914_OG0006109	1225
CG10919_OG0001352	25
CG1092_OG0001161_OG0	13
CG10920_OG0007959	43
CG10927_OG0006710	147
CG10931_OG0006071	1
CG10932_OG0007954	3205
CG10934_OG0002756_OG0	1
CG10939_OG0005908	23909
CG10947_OG0009415	383
CG10948_OG0009927	3886
CG10949_OG0009416	806
CG10950_OG0012279	13
CG10958_OG0001743	910
CG10959_OG0008299	338
CG10962_OG0007748	6
CG10970_OG0003173	47
CG10973_OG0012539	1022
CG10979_OG0004244	2874
CG10984_OG0009934	954
CG10996_OG0008249	33
CG11000_OG0004245	174
CG11007_OG0003037	881
CG11018_OG0007064	8
CG11029_OG0001270	645
CG1103_OG0003103_OG0	522
CG11030_OG0003728	694
CG11034_OG0001268	1024
CG11035_OG0002292_OG0	928
CG11041_OG0001654	263
CG11044_OG0007073	19
CG1105_OG0004314	2548
CG11050_OG0009604	9378
CG11060_OG0006765	16
CG11068_OG0011716	0
CG11069_OG0004655	539
CG11076_OG0001759	1610
CG11077_OG0000549_OG0	696
CG11085_OG0008456	6
CG11089_OG0004653	307
CG11095_OG0003249	1107
CG11099_OG0007074	2658
CG11103_OG0003250	577
CG11106_OG0012330	3
CG11109_OG0001964	615
CG11110_OG0006619	687
CG11123_OG0006752	931
CG11125_OG0006747	1619
CG11127_OG0006744	1476
CG1113_OG0004171	353
CG11131_OG0001957_OG0	0
CG11134_OG0003251	538
CG11141_OG0006745	2719
CG11145_OG0006754	1
CG11147_OG0003729	28481
CG11149_OG0003730	2
CG11151_OG0008256	13386
CG11159_OG0006283	247
CG1116_OG0004164	1920
CG11162_OG0008263	0
CG11168_OG0004657	2159
CG11170_OG0006462	889
CG11178_OG0003327	1301
CG11180_OG0006625	1443
CG11191_OG0007189	22048
CG11192_OG0007095	0
CG11200_OG0007088	9159
CG11211_OG0012938	0
CG11226_OG0012166_OG0	0
CG11227_OG0007505	0
CG1124_OG0002090	913
CG11241_OG0003815_OG0	627
CG11247_OG0009861	678
CG11248_OG0003830_OG0	343
CG11249_OG0009864	0
CG11251_OG0001998	0
CG11257_OG0007039	656
CG11263_OG0001789	71
CG11267_OG0011856	1843
CG11269_OG0006458	1
CG11275_OG0002906	3845
CG11279_OG0003924_OG0	444
CG11286_OG0004361	0
CG1129_OG0002085	2829
CG11291_OG0003029	0
CG11294_OG0007761	3
CG11298_OG0007031	1
CG11309_OG0010303	3017
CG11317_OG0012026	319
CG11318_OG0000756	3
CG11319_OG0009603	780
CG11327_OG0009628	0
CG11333_OG0002657_OG0	0
CG11334_OG0005804	1284
CG11342_OG0011920	89
CG11345_OG0011138	0
CG11349_OG0011131	0
CG11353_OG0011127	21
CG11356_OG0008477	451
CG11357_OG0011126	2723
CG1136_OG0010499	1205
CG11367_OG0000806_OG0	243
CG11369_OG0011699	0
CG1137_OG0004303	5
CG11370_OG0003817_OG0	1
CG11377_OG0008723	2508
CG11378_OG0007395	505
CG11379_OG0007397	0
CG11380_OG0007400	9
CG11381_OG0007402	3
CG11382_OG0007404	1484
CG11384_OG0007396	0
CG1139_OG0004077	8
CG11391_OG0001026_OG0	264175
CG11396_OG0010345	1339
CG11398_OG0007405	563
CG11403_OG0007406	227
CG11404_OG0012169	0
CG11406_OG0006889	4
CG11409_OG0007766	888
CG11413_OG0011575	4
CG11414_OG0006019	4703
CG11417_OG0007590	784
CG1142_OG0012974	563
CG11425_OG0009823	2171
CG11426_OG0009824	1179
CG1143_OG0011104	2070
CG11436_OG0003200	646
CG11437_OG0009825	0
CG11438_OG0009826	91
CG11447_OG0004515	746
CG11449_OG0000981_OG1	4
CG11453_OG0001027_OG0	861
CG11454_OG0001792	672
CG11456_OG0003951	1047
CG11459_OG0000135_OG1	0
CG1146_OG0011093	357
CG11470_OG0000857	6
CG11474_OG0005934	2014
CG11475_OG0005935	167
CG11498_OG0001515	20
CG11504_OG0002630	1515
CG11523_OG0009832	710
CG11529_OG0010828	87
CG11537_OG0010640	4487
CG11550_OG0002660	54795
CG11560_OG0010817	798
CG11562_OG0008742	598
CG11563_OG0002662	422
CG11566_OG0007496	2
CG11570_OG0004027	0
CG11581_OG0008240	0
CG11583_OG0010538	1517
CG11584_OG0008239	0
CG11585_OG0012335	0
CG11586_OG0010534	625
CG11590_OG0001741	678
CG11593_OG0010497	3386
CG11594_OG0010492	182
CG11596_OG0007629	1020
CG11601_OG0008739	997
CG11608_OG0000142_OG0	23
CG1161_OG0004180	4893
CG11617_OG0008731	5
CG11619_OG0003864_OG0	17
CG11626_OG0011450	32
CG11629_OG0003739	0
CG11630_OG0009580	2
CG11634_OG0009583	0
CG11635_OG0007156	66
CG11638_OG0007387	775
CG11655_OG0001745_OG0	3283
CG11656_OG0005013	14
CG11658_OG0010025	5149
CG11663_OG0012087	0
CG11664_OG0011395	0
CG11666_OG0012316	0
CG11668_OG0002452	213
CG11670_OG0005008	18
CG11672_OG0004805	0
CG11674_OG0008231	2
CG11679_OG0008511	456
CG11686_OG0002448_OG0	132
CG11693_OG0004810	11
CG11694_OG0000225_OG0	0
CG11694_OG0000225_OG1	0
CG11695_OG0007879	1556
CG11696_OG0007880	1458
CG11698_OG0002319_OG0	0
CG11699_OG0007882	1611
CG11703_OG0002165_OG0	0
CG11710_OG0001691_OG0	1675
CG1172_OG0004189	2202
CG11722_OG0001391	1039
CG11723_OG0003571	807
CG11726_OG0010048	2
CG11737_OG0001419_OG0	2092
CG11741_OG0001420_OG0	0
CG11752_OG0007995	2724
CG11755_OG0000851	360
CG11756_OG0007997	0
CG11760_OG0004826	693
CG11768_OG0004832	4764
CG11771_OG0005200	2922
CG11777_OG0006309	214
CG11779_OG0004481	2488
CG11786_OG0012799	4
CG11788_OG0007083	133
CG11790_OG0005187	2644
CG11791_OG0012008	3632
CG11807_OG0003009_OG0	2415
CG11808_OG0006841	870
CG11811_OG0004058	637
CG11816_OG0008636	5
CG11835_OG0000264_OG0	14520
CG11835_OG0000264_OG1	20
CG11837_OG0005082	246
CG11841_OG0005083	1135
CG11842_OG0000856_OG1	43
CG11843_OG0011490	269
CG11852_OG0002502_OG0	167
CG11854_OG0005171	9450
CG11857_OG0005167	3802
CG11858_OG0005166	913
CG11878_OG0000055_OG0	0
CG11878_OG0000055_OG1	0
CG11878_OG0000055_OG2	1
CG11882_OG0005094	335
CG11883_OG0006313	4406
CG11885_OG0003355	615
CG11892_OG0005161	7
CG11893_OG0000039_OG2	1997
CG11899_OG0005100	3361
CG11902_OG0005155	712
CG11906_OG0001618	1148
CG11911_OG0008747	0
CG11912_OG0008746	0
CG11920_OG0005183	595
CG11927_OG0003556	1580
CG11929_OG0011773	0
CG11961_OG0001155_OG0	3652
CG11964_OG0004848	625
CG11970_OG0004849	3711
CG11975_OG0004850	2753
CG11977_OG0012457_OG0	11
CG11980_OG0002337	582
CG11983_OG0004852	272
CG11986_OG0004855	300
CG11997_OG0004862	2
CG11999_OG0004179	3621
CG12003_OG0004112	3
CG12004_OG0011286	8436
CG12009_OG0010662	0
CG12010_OG0010671	110
CG12011_OG0011025	17
CG12012_OG0010672	1753
CG12016_OG0010666	3684
CG12017_OG0010661	11
CG12020_OG0011042	0
CG12024_OG0011050	1509
CG12025_OG0011053	2230
CG12035_OG0011029	0
CG12038_OG0011331	2050
CG12054_OG0000497	5459
CG12056_OG0003138	1952
CG12057_OG0003139	6
CG12061_OG0000938_OG0	0
CG12065_OG0007412	7910
CG12069_OG0001519	0
CG12071_OG0011553	1612
CG12071_OG0013484	2009
CG12075_OG0007754	16395
CG1208_OG0004248	21
CG12081_OG0007411	2436
CG12084_OG0011296	5052
CG12091_OG0011293	6208
CG12093_OG0011111	3225
CG12096_OG0008559	1810
CG12099_OG0011289	13026
CG12104_OG0011284	629
CG12105_OG0004111	86
CG12106_OG0007586	337
CG12107_OG0006719	1063
CG12111_OG0007413	0
CG12112_OG0012598_OG0	234
CG12115_OG0007587	166
CG12116_OG0008625	9
CG12118_OG0007585	1910
CG12121_OG0007579	9009
CG12123_OG0003325	332
CG12128_OG0002879	1035
CG12129_OG0002878	1600
CG1213_OG0002105	30
CG12134_OG0006319	473
CG12147_OG0004192	0
CG12155_OG0003210	2574
CG12159_OG0002860	829
CG12164_OG0006760	21
CG12170_OG0002098	2046
CG12171_OG0004222	979
CG12173_OG0004172	260
CG12177_OG0008262	1977
CG1218_OG0002103	1600
CG12182_OG0011099	441
CG12194_OG0008975	3186
CG12204_OG0001687	450
CG12206_OG0008131	15
CG12209_OG0002818	60
CG12213_OG0002418	3744
CG12219_OG0007713	1570
CG12224_OG0000651_OG1	13
CG12231_OG0003119	0
CG12236_OG0008414	1874
CG12237_OG0007424	1596
CG12239_OG0001754	7
CG12241_OG0001396	1888
CG12253_OG0011818	246
CG12256_OG0004947	297
CG12259_OG0005539	1355
CG12268_OG0005336	7278
CG1227_OG0004337	578
CG12278_OG0004413	6
CG12279_OG0004445	751
CG12288_OG0009457	37
CG12289_OG0010046	0
CG12290_OG0002618	15212
CG12299_OG0009634	1058
CG12301_OG0001981	847
CG12307_OG0009694	0
CG1231_OG0011372	49
CG12316_OG0009955	1905
CG12320_OG0005053	374
CG12321_OG0001064_OG0	1650
CG12325_OG0002854	861
CG1233_OG0011370	4146
CG1234_OG0004335	1512
CG12341_OG0002848	775
CG12343_OG0002853	964
CG12344_OG0002855	13632
CG12355_OG0012373	326
CG1236_OG0002100	920
CG12362_OG0000821_OG0	0
CG12374_OG0007223	0
CG12375_OG0009777	1601
CG12379_OG0008514	71
CG12384_OG0006229	4268
CG1239_OG0004237	406
CG12395_OG0001736	0
CG12398_OG0008359	1
CG12402_OG0002224_OG0	330
CG12420_OG0002594_OG0	19
CG12426_OG0005340	0
CG12438_OG0003802	0
CG12439_OG0009296	0
CG12446_OG0001786_OG0	0
CG12448_OG0009145	0
CG1246_OG0011105	5
CG12464_OG0011955	0
CG12470_OG0007846	0
CG12479_OG0008243	0
CG12480_OG0008242	0
CG12481_OG0008237	0
CG12490_OG0000233_OG1	2
CG12496_OG0007599	8
CG12498_OG0008105	4
CG12499_OG0002285_OG0	1110
CG12502_OG0011339	341
CG12507_OG0008176	36
CG12511_OG0009568	0
CG12516_OG0005410	0
CG12517_OG0009649	26
CG12520_OG0010149	85
CG12521_OG0012944	0
CG12531_OG0008272	437
CG12535_OG0008128	0
CG12539_OG0008363	0
CG12540_OG0008220	56
CG12541_OG0007825	2109
CG12560_OG0012234	198
CG12567_OG0012740	3969
CG12576_OG0001784_OG0	4663
CG12581_OG0001679_OG0	7447
CG12589_OG0011424	2
CG12590_OG0011977	0
CG12594_OG0005596	295
CG12607_OG0011139	1
CG12609_OG0008677	397
CG12617_OG0003653	1
CG12620_OG0009462	3
CG12637_OG0008050	0
CG12643_OG0007518	3761
CG1265_OG0010531	713
CG12655_OG0000445_OG2	5840
CG12659_OG0007410	589
CG12661_OG0007749	0
CG12662_OG0007747	5
CG12672_OG0007868	141
CG12674_OG0003570	3
CG12679_OG0001731_OG0	11
CG12680_OG0001718	0
CG12682_OG0012323	0
CG12691_OG0007931	0
CG12692_OG0000634_OG0	3
CG12693_OG0012106	13
CG12698_OG0008169	306
CG12699_OG0000230_OG1	0
CG12702_OG0001192	287
CG12708_OG0000271_OG0	249
CG12708_OG0000271_OG0.2	357
CG1271_OG0010635	1489
CG12713_OG0003881_OG0	166
CG12716_OG0008438	2
CG12723_OG0008557	894
CG12728_OG0000928_OG0	995
CG12729_OG0011725	13
CG1273_OG0010536	7
CG12730_OG0007375	1831
CG12744_OG0000893	1
CG12746_OG0004208	4275
CG1275_OG0011072	1461
CG12768_OG0001283_OG0	196
CG12769_OG0007187	566
CG12773_OG0003140	2364
CG12782_OG0012281	0
CG12783_OG0000743_OG0	287
CG12784_OG0005236	0
CG12795_OG0008825	1293
CG12811_OG0002240	625
CG12817_OG0002595_OG0	303
CG12818_OG0004897	496
CG12822_OG0001599	5388
CG12825_OG0001130_OG1	15
CG12826_OG0002951	4
CG12828_OG0011622	1
CG12831_OG0011623_OG0	0
CG12836_OG0002963_OG0	397
CG12848_OG0006045	702
CG12849_OG0011577	43
CG12851_OG0005862	2289
CG12857_OG0006163	2
CG12860_OG0006154	1
CG12861_OG0006153	0
CG12862_OG0011585_OG0	3
CG12863_OG0011584	508
CG12866_OG0002772	2
CG12868_OG0001564	841
CG12869_OG0006145	169
CG12869_OG0006146	48
CG12877_OG0001472_OG0	2681
CG1288_OG0001350	4
CG12880_OG0005345	28
CG12883_OG0001474	379
CG12885_OG0001477	18621
CG12895_OG0006308	1572
CG12909_OG0002821	266
CG12910_OG0006305	386
CG12911_OG0006304	7
CG12914_OG0002819	0
CG12917_OG0002815	1
CG12920_OG0006291	0
CG12926_OG0006349	229
CG12929_OG0006357	260
CG12934_OG0006315	103
CG12935_OG0002846	388
CG12942_OG0001596_OG0	766
CG12945_OG0004570	1639
CG12947_OG0004568	159
CG12948_OG0004558	679
CG12963_OG0001641_OG0	1
CG12964_OG0002996_OG0	1
CG12970_OG0006808	33
CG12971_OG0010294	0
CG12974_OG0010307	86
CG12983_OG0010332	0
CG12984_OG0003949	3
CG12985_OG0000915	17
CG12986_OG0011685	14
CG1299_OG0000523_OG0	19270
CG12990_OG0007696	47
CG12991_OG0007703	6151
CG12992_OG0011688	31
CG12994_OG0007707	2
CG12995_OG0008599	0
CG12998_OG0011739	0
CG13000_OG0011738	1
CG13001_OG0008580	796
CG13002_OG0008577	71
CG13003_OG0008572	153
CG13004_OG0008570	171
CG13005_OG0008567	379
CG13008_OG0008305	193
CG13010_OG0003260	1
CG13012_OG0008317	7516
CG13014_OG0008547	847
CG13016_OG0006536	558
CG13018_OG0006537	265
CG13021_OG0003241	12
CG13022_OG0010698	147
CG13023_OG0010699	0
CG13024_OG0010708	679
CG13026_OG0010716	42
CG13028_OG0004010	0
CG13031_OG0012200	1002
CG13032_OG0004014_OG0	11
CG13033_OG0010736	27
CG13038_OG0010761	0
CG13039_OG0010762	0
CG1304_OG0000265_OG0	0
CG1304_OG0000265_OG1	0
CG13040_OG0010763	0
CG13041_OG0000280_OG0	1
CG13041_OG0000280_OG0.2	0
CG13042_OG0010767	25
CG13043_OG0000281_OG0	0
CG13043_OG0000281_OG1	2
CG13044_OG0010768	0
CG13045_OG0000814	0
CG13046_OG0010771	1
CG13047_OG0010772	0
CG13048_OG0010773	0
CG13049_OG0010774	0
CG13051_OG0011898	0
CG13053_OG0010778	0
CG13054_OG0010779	3
CG13055_OG0010780	41
CG13056_OG0010757	0
CG13058_OG0004021	0
CG13059_OG0010764	0
CG13062_OG0010766	1
CG13064_OG0010775	0
CG13065_OG0010776	0
CG13066_OG0012201	0
CG13068_OG0002030_OG1	0
CG13069_OG0004022	1
CG1307_OG0004308	1207
CG13070_OG0012202	0
CG13071_OG0011899	0
CG13073_OG0012731_OG0	1
CG13074_OG0010797	1069
CG13075_OG0000216_OG0	10
CG13075_OG0000216_OG1	3
CG13077_OG0009097	83
CG13078_OG0003575_OG0	2
CG13081_OG0003574	2
CG13082_OG0009094	4
CG13083_OG0009084	0
CG13084_OG0009083	4
CG13085_OG0001922	50
CG13086_OG0003709	26
CG13088_OG0001266	193
CG1309_OG0010533	8642
CG13096_OG0003720	1046
CG13097_OG0001923	1105
CG13101_OG0009304	7048
CG13102_OG0009298	0
CG13108_OG0009295	542
CG13110_OG0011792	0
CG13113_OG0001247_OG0	0
CG13114_OG0009279	27
CG13116_OG0001878	1455
CG13123_OG0001877	245
CG13124_OG0003502	7062
CG13126_OG0003515	609
CG13127_OG0001844	0
CG13131_OG0000790_OG0	0
CG13133_OG0003525	3003
CG1314_OG0011674	9
CG13144_OG0009363	21
CG13148_OG0007214	22
CG13151_OG0006215	856
CG13154_OG0006206	1
CG13155_OG0006196	1
CG13157_OG0002779	0
CG1316_OG0000430_OG0	7123
CG13168_OG0006184	51
CG1317_OG0011084	17403
CG13170_OG0006182	1
CG13171_OG0006180	0
CG13177_OG0012831	120
CG13185_OG0002928	1211
CG13186_OG0006594	0
CG13192_OG0006567	703
CG13193_OG0006565	12
CG13196_OG0006560	1
CG13197_OG0006563	2012
CG13202_OG0001123_OG0	402
CG13203_OG0006235	1486
CG13204_OG0006233	2718
CG13215_OG0002793_OG0	94
CG13216_OG0001568_OG0	23
CG13218_OG0002791_OG0	0
CG13220_OG0001573_OG0	2072
CG13223_OG0001571_OG0	2
CG13226_OG0002794_OG0	4
CG13227_OG0006218_OG0	0
CG13228_OG0011587_OG0	0
CG13229_OG0002786_OG0	31
CG13229_OG0002787_OG0	4545
CG13231_OG0006217	41
CG13239_OG0009815	1
CG1324_OG0007509	0
CG13243_OG0009147	1
CG13247_OG0010378	8
CG13248_OG0010371	2249
CG13250_OG0011870	50
CG13251_OG0010355	4677
CG13252_OG0003952	1658
CG13258_OG0009399	2
CG13272_OG0008882	1054
CG13280_OG0008881	9
CG13282_OG0008887	1
CG13285_OG0010583	2675
CG13287_OG0010216	4
CG13288_OG0010220	94
CG13293_OG0003937	1395
CG13295_OG0010231	1506
CG13297_OG0010242	0
CG13299_OG0011864	0
CG13300_OG0003943	1131
CG13305_OG0011196	0
CG13306_OG0011204	1
CG13308_OG0004102	0
CG13309_OG0011211	0
CG13310_OG0011207	3
CG13312_OG0011210	0
CG13313_OG0004105_OG0	64
CG13314_OG0011224	22
CG13315_OG0011237	20
CG13318_OG0004834	22792
CG13319_OG0006667	871
CG13321_OG0006673	0
CG13326_OG0006545	0
CG13330_OG0007271	6
CG13331_OG0007273	777
CG13332_OG0007274	1970
CG13334_OG0007281	192
CG13337_OG0011662	209
CG13339_OG0007296	578
CG13344_OG0007304	1978
CG13358_OG0007351	35
CG13359_OG0012499	236
CG13360_OG0010145	17
CG13361_OG0003189	27
CG13362_OG0007862	25
CG13364_OG0001174_OG0	2
CG13365_OG0007831	1250
CG13367_OG0003188_OG0	977
CG13369_OG0003181	1928
CG13375_OG0007847	26
CG13377_OG0007849	126
CG13380_OG0010135	0
CG13384_OG0003473	3309
CG13385_OG0012520	0
CG13386_OG0003471	0
CG1339_OG0006721	2
CG13390_OG0003479	623
CG13392_OG0003476	486
CG13397_OG0003469	46
CG13398_OG0003468	677
CG13403_OG0008236	0
CG13404_OG0008224	324
CG13405_OG0011376	0
CG13407_OG0004768	15
CG13408_OG0004770	795
CG13409_OG0004775	1927
CG13423_OG0007099	48
CG13426_OG0011654	0
CG13427_OG0003049	14
CG13428_OG0007100	5919
CG13430_OG0001658	1400
CG13436_OG0006622	606
CG13437_OG0006285	4229
CG13438_OG0006243	0
CG1344_OG0012226	844
CG13442_OG0006244	4
CG13443_OG0006248	0
CG13445_OG0003880	1
CG13449_OG0009980	624
CG13454_OG0003875_OG0	7
CG13455_OG0009966	9
CG13457_OG0001288	15
CG13458_OG0004037	1
CG13460_OG0010841	12
CG13465_OG0000343_OG0	0
CG13471_OG0004048	0
CG13473_OG0010860	0
CG13474_OG0004049	0
CG13476_OG0012898	0
CG13481_OG0000339_OG0	3
CG13481_OG0000339_OG1	0
CG13484_OG0010886	636
CG13488_OG0001544_OG1	0
CG13492_OG0005946	1
CG13501_OG0005936	3
CG13502_OG0005931	1046
CG13502_OG0012991	18
CG13506_OG0007028	3657
CG13510_OG0006998	302
CG13511_OG0006997	7
CG13516_OG0006995	650
CG13526_OG0006986	0
CG13527_OG0006984	2
CG13531_OG0006978	1740
CG13532_OG0006975	1429
CG13538_OG0005981	0
CG13539_OG0012044	0
CG1354_OG0007555	7944
CG13541_OG0012280	0
CG13544_OG0005976	1
CG13545_OG0012580	47
CG13551_OG0000540_OG1	1068
CG13551_OG0012048	2932
CG13557_OG0012477	0
CG13558_OG0001556	0
CG13559_OG0012047	0
CG13561_OG0011643	11
CG13562_OG0011631	1
CG13575_OG0006892	6
CG13577_OG0001150_OG0	0
CG13578_OG0006898	12689
CG13579_OG0006013	0
CG1358_OG0006724	19007
CG13581_OG0002746	7
CG13585_OG0011574	8638
CG13587_OG0006025	108
CG13594_OG0006033	2
CG13599_OG0005537	32
CG1360_OG0006725	343
CG13601_OG0005534	1272
CG13603_OG0005332	5131
CG13605_OG0005319	2192
CG13606_OG0005306	3057
CG13607_OG0005318	1
CG13609_OG0012982	61
CG13613_OG0005278	0
CG13614_OG0002525_OG0	0
CG13615_OG0002524	0
CG13616_OG0005272	0
CG13618_OG0005267	41
CG13622_OG0005268	221
CG13623_OG0005265	730
CG13625_OG0004618	1123
CG13627_OG0004629	328
CG13630_OG0004630	1541
CG13631_OG0004635	1610
CG13634_OG0004637	191
CG13641_OG0004650	0
CG13643_OG0002274	28
CG13653_OG0002504	0
CG13654_OG0005174	4534
CG13663_OG0011496	574
CG13667_OG0004090_OG0	830
CG13670_OG0011168	7
CG13671_OG0004086_OG0	0
CG13675_OG0000560_OG2	0
CG13676_OG0003984	66
CG13678_OG0000129_OG3	0
CG1368_OG0008241	49
CG13685_OG0010463	1624
CG13689_OG0008772	137
CG13690_OG0008752	144
CG13692_OG0008754	43
CG13698_OG0010125	8748
CG13699_OG0003907_OG0	0
CG13705_OG0010610	135
CG13707_OG0010613	319
CG13708_OG0010614	261
CG1371_OG0006292	4987
CG13711_OG0010618	0
CG13712_OG0010619	0
CG13713_OG0010620	1
CG13716_OG0010627	25
CG13720_OG0004084	0
CG13721_OG0012208	2
CG13722_OG0011130	9
CG13723_OG0010915	0
CG13724_OG0010917	5
CG13725_OG0010918	0
CG13727_OG0004055	0
CG13728_OG0010923	0
CG13731_OG0011910	11
CG13733_OG0010089	0
CG13738_OG0011907	0
CG13739_OG0002891	427
CG13743_OG0006405	312
CG13744_OG0006409	0
CG13747_OG0006408	0
CG13748_OG0006626	1
CG13751_OG0001660_OG0	840
CG13760_OG0007606	2255
CG13766_OG0009602	498
CG13771_OG0009612	14
CG13775_OG0003750_OG0	161
CG13784_OG0000956_OG0	297
CG13786_OG0003631	4
CG13796_OG0001883_OG0	3391
CG13801_OG0000219_OG0	1
CG13801_OG0000219_OG1	0
CG13806_OG0011077	0
CG13807_OG0011075	432
CG13810_OG0011066	0
CG13813_OG0010189	31
CG13829_OG0011464	4
CG13833_OG0004687	23704
CG13837_OG0002276	5
CG13838_OG0011993	5
CG13841_OG0004694	732
CG13842_OG0004706	187
CG13847_OG0004737	6
CG13850_OG0004743	1516
CG13855_OG0004744	91
CG13856_OG0004745	346
CG13857_OG0004746	2
CG13862_OG0004760	0
CG13868_OG0007089	21394
CG13868_OG0013578	4193
CG13869_OG0007075	17
CG1387_OG0008528	7
CG13870_OG0007093	650
CG13871_OG0003047	91
CG13872_OG0007071	20
CG13875_OG0011381	1417
CG13876_OG0001334_OG0	532
CG13877_OG0011937	80
CG13884_OG0000403_OG0	0
CG13887_OG0011343	7930
CG13891_OG0002060	2
CG13893_OG0011360	14141
CG13894_OG0004129	95
CG13895_OG0004128	1533
CG13901_OG0011344	519
CG13907_OG0011337	16530
CG13912_OG0011325	14
CG13917_OG0011285	13693
CG13919_OG0011274	275
CG13920_OG0011271	618
CG13921_OG0011032	22
CG13924_OG0011054	382
CG13926_OG0011282	1013
CG13928_OG0011279	17544
CG13930_OG0011024	71
CG13931_OG0004073	39
CG13933_OG0011036	4933
CG13937_OG0011056	15248
CG13949_OG0003375	668
CG13950_OG0003376	1299
CG13954_OG0006374	2359
CG13955_OG0002890_OG0	338
CG13962_OG0012240	0
CG13970_OG0009133_OG0	0
CG13972_OG0005361	146
CG13983_OG0002696	4
CG13991_OG0000661_OG1	4
CG13992_OG0002070_OG0	10
CG13994_OG0011942	1301
CG13995_OG0000538_OG0	1303
CG13999_OG0000662_OG0	664
CG14005_OG0001926	601
CG14006_OG0001927	0
CG14007_OG0009567	37
CG14011_OG0003731	33
CG14013_OG0003734	0
CG14014_OG0009443	2
CG14015_OG0009446	912
CG14017_OG0003733	0
CG14020_OG0003686	1673
CG14022_OG0008831	5
CG14024_OG0003410_OG0	792
CG14034_OG0008836	0
CG14036_OG0008842	0
CG14042_OG0001816	980
CG14043_OG0003425	1695
CG14044_OG0008964	1745
CG14050_OG0000684	24
CG14052_OG0007777	8
CG14053_OG0012099	2
[truncated: 9,910 more rows]
