# Supplementary material for: Evolution of chemosensory tissues and cells across ecologically diverse Drosophilids
Source: Nat Commun. 2024 Feb 5;15:1047. doi: 10.1038/s41467-023-44558-4 (PMC10844241; doi:10.1038/s41467-023-44558-4)
Supplement: Supplementary file 18 — Supplementary Data 15 [file 41467_2023_44558_MOESM18_ESM.zip › all_count_tables_renamed/SUZE3MPRO_counts_trim_genes_FBids_1_1_sorted.txt]

128up_OG0006588	1323
14-3-3epsilon_OG0002478	8019
14-3-3epsilon_OG0001126_OG1	20933
140up_OG0004534	401
18w_OG0003044	1277
26-29-p_OG0010897	11228
2mit_OG0000576_OG0	266
5-HT1A_OG0006644	134
5-HT1B_OG0006647	258
5-HT2A_OG0000287_OG0	2
5-HT2B_OG0011472	81
5-HT7_OG0005777	77
5PtaseI_OG0005188	923
7B2_OG0004187	2094
a_OG0006460	708
a10_OG0010691	1599
a5_OG0009037	273
a6_OG0007651	509
AANATL2_OG0003640	95
AANATL4_OG0000091_OG1	0
AANATL7_OG0007605	26
Aasdh_OG0001831	144
Aatf_OG0001947	417
aay_OG0011265	4647
ab_OG0009683	300
ab_OG0009684	50
ABCB7_OG0011281	2338
Pmp70_OG0003257	7127
Abd-B_OG0005000	2
Abi_OG0002227_OG0	915
Abl_OG0010722	5077
abo_OG0009656	589
Abp1_OG0010565	918
abs_OG0003097	820
ac_OG0007843	1
Ac13E_OG0008321	1566
Ac3_OG0009573	570
Ac78C_OG0010320	99
Acam_OG0000252_OG0	2
Acam_OG0000252_OG1	0
Acam_OG0005131	0
CG9149_OG0011313	2320
Acbp1_OG0009246	961
Acbp2_OG0010415	3455
Acbp4_OG0000311_OG0	0
Acbp4_OG0000311_OG1	0
Acbp6_OG0010414	52
ACC_OG0007193	19381
AcCoAS_OG0000812	13159
Ace_OG0000652_OG0	70
Acer_OG0000953_OG0	4322
Acer_OG0003808	7904
Acf_OG0002671	1203
Achl_OG0002770	726
acj6_OG0008333	34
acj6_OG0008334	134
Ack_OG0010507	2948
Ack-like_OG0006546	983
Acn_OG0009540	4118
CG5009_OG0006075	8145
Acox57D-d_OG0006913	287
Acox57D-p_OG0001151	2501
Acp1_OG0009317	61
Acp32CD_OG0009664	5
Acp65Aa_OG0003939	132
Acph-1_OG0001513	473
CG12512_OG0008829	3052
CG18155_OG0007972	53
Acsl_OG0007133	14109
Act42A_OG0000022_OG0	249
Act42A_OG0000022_OG1	3035
Act42A_OG0000022_OG3	178403
Act42A_OG0000022_OG4	8769
Act42A_OG0000022_OG5	383
Actn_OG0003148_OG0	30667
Actn3_OG0011403_OG0	2
ACXB_OG0000046_OG0	3
ACXB_OG0000046_OG1	0
ACXB_OG0000046_OG2	14
ACXB_OG0000046_OG2.2	0
ACXD_OG0004078_OG0	2059
Acyp_OG0009408	0
Acyp2_OG0011498	564
Ada_OG0002342	56
Ada1-2_OG0003777_OG0	307
Ada2a_OG0005051	119
Ada2b_OG0004799	243
Ada3_OG0007872	426
AdamTS-A_OG0005247	1045
AdamTS-A_OG0012010	42
AdamTS-B_OG0008089	500
Adar_OG0007649	1382
Adat1_OG0003596	126
Adck1_OG0006032	989
Adck5_OG0010063	927
ADD1_OG0006579	996
Adf1_OG0001636_OG0	380
Adgf-A_OG0001991_OG0	9
Adgf-A_OG0003900	8028
Adgf-A2_OG0010109	274
Adgf-B_OG0010108	0
Adgf-C_OG0001030_OG0	481
Adgf-D_OG0002208_OG0	610
Adgf-E_OG0006152	3
Adh_OG0003395_OG0	28
Adi1_OG0010940	807
AdipoR_OG0004727	8060
CG3809_OG0004951	2
AdenoK_OG0003918_OG0	2607
Ady43A_OG0002958	2397
AdoR_OG0005733	365
adp_OG0006108	909
AdSS_OG0000854_OG0	11
Aduk_OG0004873	1362
Ae2_OG0010984	5792
CG6512_OG0010913	6493
aft_OG0006080	831
Afti_OG0005567	659
Ag5r_OG0008212	5589
Ag5r2_OG0008213	0
AGBE_OG0007237	9078
AgmNAT_OG0001753	29
ago_OG0010530	2045
AGO1_OG0007307	2520
AGO2_OG0000119_OG0	260
Agpat1_OG0008448	536
Agpat2_OG0003465	548
Agpat3_OG0004018	7121
Agpat4_OG0004019_OG0	168
ADPS_OG0002932	2873
agt_OG0001016_OG0	54
Spat_OG0007723	510
Ahcy_OG0001195_OG0	2227
AhcyL1_OG0011110	3515
AIF_OG0001225	1052
AIMP1_OG0007108	1553
AIMP2_OG0009977	1166
AIMP3_OG0005998	622
Adk1_OG0010829	7612
Adk3_OG0005467	411
Ak6_OG0007201	299
Akap200_OG0000367_OG0	1094
Akh_OG0010512	8
AkhR_OG0009627	275
akirin_OG0010441	1528
Akr1B_OG0001292	4432
Akt1_OG0005415	3285
al_OG0008749	62
Aladin_OG0007570	424
AlaRS_OG0003477	3987
AlaRS-m_OG0010596	1663
Alas_OG0006853	17324
alc_OG0006389	5331
Ald1_OG0005647	112173
Ald2_OG0005645	9
Aldh_OG0003615	17514
Aldh-III_OG0006742	11760
Aldh7A1_OG0003841_OG0	281
Alg-2_OG0001588_OG0	1507
Alg1_OG0002607_OG0	1049
Alg10_OG0000709_OG0	391
Alg11_OG0012170	1869
CG8412_OG0004562	6457
Alg14_OG0001194_OG0	363
Alg2_OG0010641	2124
Alg3_OG0003012	86
Alg3_OG0006966	578
CG5287_OG0001281	683
CG5287_OG0003790	863
Alg9_OG0005173	531
Alh_OG0004317	657
Alh_OG0004319	640
Alh_OG0011430	352
alien_OG0009301	1087
ALiX_OG0005343	1207
Alk_OG0006414	2546
CG12179_OG0001176_OG0	214
Alp1_OG0010289	0
Alp10_OG0010194	5
Alp11_OG0008522	1
Alp12_OG0003717	525
Alp13_OG0001034	290
Alp2_OG0000261_OG0	0
Alp2_OG0000261_OG1	7
Alp4_OG0005779	1526
Alp6_OG0006360	94
Alp7_OG0003030	0
Alp9_OG0003931	2
alph_OG0000083_OG0	0
alph_OG0005113	3011
alpha-Catr_OG0006852	721
alpha-Est1_OG0004357	1823
alpha-Est10_OG0004350	3174
alpha-Est2_OG0000314	294
alpha-Est3_OG0004356	1113
alpha-Est6_OG0004354	1
alpha-Est7_OG0001351	12648
alpha-Est8_OG0004352	6496
alpha-Est9_OG0004351	906
alpha-Man-Ia_OG0003130	231
alpha-Man-Ia_OG0003131	806
alpha-Man-Ia_OG0001168	852
alpha-Man-Ib_OG0005087	890
alpha-Man-Ic_OG0011549	261
alpha-Man-IIa_OG0004878	1758
alpha-Man-IIb_OG0005229	2422
alpha-PheRS_OG0008296	1266
alpha-Spec_OG0011040	35740
alpha4GT1_OG0000948	551
alphaCOP_OG0011275	6887
alphaSnap_OG0010384	3896
alphaTub67C_OG0010998	3
Alr_OG0008278	1192
alrm_OG0002498	3232
Als2_OG0009863	2269
alt_OG0004894	5727
aly_OG0004083	1
Ama_OG0002112	0
Amacr_OG0009433	626
amd_OG0001918	123
Amnionless_OG0008741	202
amon_OG0011540	1985
amos_OG0003702_OG0	0
AMPdeam_OG0008245	9657
Amph_OG0007204	12147
AMPKalpha_OG0001698	7284
Amt_OG0004607	408
Amun_OG0008385	3479
amx_OG0007575	297
Amy-p_OG0000157_OG0	1837
Amy-p_OG0000157_OG0.2	7
Amyrel_OG0006416	0
ana_OG0006403	149
ana1_OG0002269	390
ana2_OG0007120	156
ana3_OG0006194	69
Ance-2_OG0003658	47
Ance-3_OG0001891_OG0	971
Ance-3_OG0009407	730
Ance-4_OG0006406	746
Ance-5_OG0005870	3216
anchor_OG0010100	1123
Andorra_OG0011741	0
Ank2_OG0010460	10480
Ankle2_OG0000780	3744
l(2)35Be_OG0003404_OG0	221
anox_OG0007490	2307
Ant2_OG0008041	44
antdh_OG0008007	35311
Antp_OG0002113	181
antr_OG0007227	82
AnxB10_OG0008082	7366
AnxB11_OG0008196	2466
AnxB9_OG0004410	20208
aop_OG0003458	1370
aos_OG0010741	848
Aos1_OG0002145_OG0	349
AOX1_OG0005242	8389
AOX2_OG0000143_OG0	9592
AOX2_OG0000143_OG1	39
AOX4_OG0001465	92
ap_OG0005832	1511
AP-1-2beta_OG0008273	4102
AP-1gamma_OG0007680	4628
AP-1mu_OG0005553	3337
AP-1sigma_OG0005334	2382
AP-2alpha_OG0008751	2927
AP-2mu_OG0004736	1922
AP-2sigma_OG0004385	1414
Apc_OG0005387	2353
APC10_OG0005888	174
Apc2_OG0005308	261
APC4_OG0003171_OG0	432
APC7_OG0001703	47
ApepP_OG0000963	1127
aph-1_OG0003552_OG0	819
aPKC_OG0006607	361
aPKC_OG0006608	1542
aPKC_OG0006609	64
Aplip1_OG0011323	1176
apn_OG0002443_OG0	0
apolpp_OG0012638	54748
app_OG0010830	575
APP-BP1_OG0010070	763
Appl_OG0007834	7417
Aprt_OG0004075	285
Aps_OG0010085	2052
apt_OG0002733	556
CG18815_OG0010034	3041
AQP_OG0007242	1329
aqrs_OG0005393	4
aqz_OG0001049_OG1	13688
ara_OG0009939	55
aralar1_OG0001518	3839
Arc1_OG0002768_OG0	12554
Arc2_OG0006127	673
Arc42_OG0001370_OG0	1479
Archease_OG0002289_OG0	58
Arf51F_OG0006831	1813
Arf79F_OG0012164	9928
ArfGAP1_OG0010836	1704
ArfGAP3_OG0003816_OG0	1987
Arfip_OG0005451	834
Arfrp1_OG0007681	333
arg_OG0003183	14
arg_OG0007835	9
Argk_OG0011233	147553
Argk_OG0011925	3816
Argl_OG0009800	1571
CG31469_OG0002209_OG0	115
ArgRS_OG0008151	1892
ArgRS-m_OG0004367	311
ari-1_OG0007878	4253
ari-2_OG0003028	987
Arl1_OG0010003	1219
Arl2_OG0004816	561
Arl5_OG0011164	856
Arl6_OG0007042	106
Arl6IP1_OG0004993	775
Arl8_OG0004797	1612
arm_OG0007636	9341
armi_OG0002027	158
Arp1_OG0004441	4391
Arp10_OG0007423	1707
Arp2_OG0001770	1320
Arp3_OG0010555	1466
Arp5_OG0001448_OG0	103
Arp53D_OG0011600	1
Arp6_OG0008512	509
Arp8_OG0007614	334
Arpc1_OG0009187	3642
Arpc2_OG0009417	1434
Arpc3A_OG0005226	657
Arpc3B_OG0008590	8
Arpc4_OG0008719	1756
Arpc5_OG0008957	646
arr_OG0007264	984
Arr1_OG0009490	24556
Arr2_OG0004099	87072
Ars2_OG0005840	3623
Art1_OG0004911	981
Art2_OG0008773	29
Art3_OG0004604	343
Art4_OG0004574	193
Art6_OG0004528_OG0	0
Art7_OG0001547_OG0	464
Art8_OG0009662	231
Art9_OG0002219_OG0	0
Arts_OG0000486_OG0	2643
aru_OG0003377	5196
Arv1_OG0013036	115
arx_OG0009914	109
Asap_OG0007180	2569
Asator_OG0002682_OG1	1377
Asciz_OG0010646	191
ase_OG0007840	3
asf1_OG0009889	769
ash1_OG0000982_OG0	115
ash2_OG0004623	1886
Ask1_OG0004518	3192
asl_OG0004217	244
AsnRS_OG0003707	2711
AsnRS-m_OG0006452	319
AsnS_OG0000992	963
asp_OG0004633	6
Asph_OG0006509	16039
ASPP_OG0006932	2668
CG9572_OG0008488	14230
AspRS_OG0006665	4840
AspRS-m_OG0008886	3019
asrij_OG0006972	1372
asRNA:CR31429_OG0002339_OG0	185
asRNA:CR42743_OG0003772_OG0	0
asRNA:CR43299_OG0012338_OG0	0
asRNA:CR43426_OG0012535_OG0	0
asRNA:CR43454_OG0002277_OG0	136
asRNA:CR43463_OG0001607_OG0	222
asRNA:CR43809_OG0003675_OG0	739
asRNA:CR44106_OG0002406_OG0	10
asRNA:CR44169_OG0002969_OG0	28
asRNA:CR44179_OG0001455_OG0	1719
asRNA:CR44372_OG0000331_OG0	53
asRNA:CR44372_OG0000331_OG1	19
asRNA:CR44894_OG0012090_OG0	0
asRNA:CR45044_OG0005605_OG0	349
asRNA:CR45195_OG0000203_OG0	7894
asRNA:CR45195_OG0000203_OG1	1605
asRNA:CR45350_OG0001645_OG0	1788
asRNA:CR45943_OG0010336	476
asRNA:CR46029_OG0000226_OG0	10
asRNA:CR46029_OG0000226_OG1	43
asRNA:CR46139_OG0003106_OG0	9
asRNA:CR46246_OG0011916	0
asRNA:CR46354_OG0002193_OG0	162
asRNA:CR46473_OG0000925_OG0	477
Ass_OG0001346	23
ast_OG0003560	161
AstA_OG0004634	604
AstA-R1_OG0000689	44
AstA-R2_OG0005396	4
AstC_OG0009668	22
AstC-R1_OG0010134	54
AstC-R2_OG0001295_OG0	46
AstCC_OG0009669	2
asun_OG0002419_OG0	101
Asx_OG0006138	1742
Atac1_OG0003748_OG0	56
Atac2_OG0009508	352
Atac3_OG0000828	675
Tat_OG0001330	2345
Ate1_OG0003045	1393
Atet_OG0003384	1659
Atf-2_OG0006059	294
Atf3_OG0007763	4119
Atg1_OG0009929	184
Atg1_OG0009931	2201
Atg10_OG0001598	57
Atg101_OG0008681	974
Atg12_OG0011904	318
Atg13_OG0004817	1259
Atg14_OG0005089	1632
Atg16_OG0005703	751
Atg17_OG0004232	4101
Atg18a_OG0011152	2027
Atg18b_OG0001271_OG0	3800
Atg2_OG0011112	4366
Atg3_OG0009922	1755
Atg4a_OG0009014	1755
Atg4b_OG0005256	749
Atg5_OG0007974	490
Atg6_OG0005323	1009
Atg7_OG0006714	727
Atg8a_OG0008043	13995
Atg8b_OG0005571	2
Atg9_OG0006487	2471
atilla_OG0011822	17757
atk_OG0010362	82
atl_OG0001399	10342
atms_OG0004154	1205
ato_OG0004804	1
Atox1_OG0012695	1267
ATP6AP2_OG0004869	12145
ATP7_OG0008369	2018
ATP8A_OG0007260	5382
ATP8A_OG0007261	124
Atpalpha_OG0002140	50754
ATPCL_OG0006680	18072
ATPsynB_OG0010987	29401
ATPsynbeta_OG0005823	124245
ATPsynbetaL_OG0001317	18
ATPsynC_OG0005792	63620
ATPsynCF6_OG0005500	14643
ATPsynCF6L_OG0010605	0
ATPsynD_OG0004477	23781
ATPsyndelta_OG0007526	15454
ATPsynE_OG0005568	13414
ATPsynG_OG0009657	11683
ATPsyngamma_OG0005690	31576
ATPsynGL_OG0009315	1
ATPsynO_OG0012619	29078
AttC_OG0000164_OG0	6022
AttC_OG0007258	4518
AttD_OG0004890	0
Atu_OG0002096	1570
Atx-1_OG0012102	119
Atx2_OG0011501	11197
Atxn7_OG0003444	861
aub_OG0000482_OG0	14
aurA_OG0004964	23
aurB_OG0009647	29
aust_OG0001881	0
aux_OG0003096_OG0	3019
ave_OG0006159	257
Aven_OG0003291	197
awd_OG0002664	9003
Awh_OG0010478	177
axed_OG0010262	544
Axn_OG0005720	1319
axo_OG0003993	1137
axo_OG0010625	481
axo_OG0010626	2179
axo_OG0010628	210
Axs_OG0008319	4424
Axud1_OG0003447	1171
az2_OG0006736	257
azot_OG0000210_OG0	2
azot_OG0000210_OG1	0
b_OG0009189	2506
B-H1_OG0000267_OG0	188
B-H1_OG0000267_OG1	314
B4_OG0009202	5610
B52_OG0001376_OG0	2317
b6_OG0007653	11
B9d1_OG0005246	57
B9d2_OG0005830	36
bab1_OG0011327	75
bab1_OG0011328	71
bab2_OG0011326	1789
babo_OG0006628	1215
babos_OG0007027	1866
Bacc_OG0008947	14192
Bace_OG0000801_OG0	0
baf_OG0003792	1244
bai_OG0005189	3528
Balat_OG0007229	379
Baldspot_OG0010721	2974
ball_OG0001092_OG1	287
bam_OG0005170	7
bap_OG0001358_OG0	6
Bap111_OG0007677	2846
Bap170_OG0000903_OG0	1111
Bap55_OG0005900	1083
Bap60_OG0008560	1346
IMPPP_OG0000305_OG1	16257
barc_OG0010291	1082
bark_OG0008784	2595
barr_OG0000425_OG0	235
baz_OG0008596	6453
bb8_OG0005496	4
bbc_OG0007266	4414
CG18067_OG0007098	55883
bbg_OG0010871	2250
bbg_OG0010872	3987
BBIP1_OG0004876	248
BBS1_OG0010413	71
BBS4_OG0002785_OG0	303
BBS5_OG0002086	120
BBS8_OG0008755	131
BBS9_OG0006919	1623
bbx_OG0008688	5208
bc10_OG0010387_OG0	673
BCAS2_OG0005540	378
bcd_OG0002111_OG0	0
bchs_OG0003722	234
BCL7-like_OG0007566	303
bcn92_OG0007793	282
Bdbt_OG0004400	370
bdg_OG0006805	2515
bdl_OG0003385	4405
Bdp1_OG0009215	691
be_OG0000785	2340
BEAF-32_OG0006164	744
beag_OG0004860	500
beat-Ia_OG0011784	96
beat-Ib_OG0009146	145
beat-Ic_OG0001866_OG0	0
beat-IIa_OG0005482	224
beat-IIb_OG0005481	236
beat-IIIa_OG0009463	37
beat-IIIb_OG0009460	127
beat-IIIc_OG0003687	188
beat-IV_OG0005508	267
beat-Va_OG0005024	36
beat-Vb_OG0005021	117
beat-Vc_OG0001062_OG0	21
beat-VII_OG0011542	91
beat-VII_OG0011544	54
beg_OG0004008	623
bel_OG0001048	7996
Bem46_OG0008920	413
ben_OG0000514_OG0	1892
Best1_OG0002590_OG0	1037
Best2_OG0010251	4019
Best3_OG0009963	0
Best4_OG0000558_OG0	0
Bet1_OG0003845_OG0	929
Bet3_OG0004072	747
beta-PheRS_OG0005298	764
beta-Spec_OG0007697	43252
beta'COP_OG0009212	5824
beta3GalTII_OG0012738	252
beta4GalNAcTA_OG0006521	547
beta4GalNAcTB_OG0002610	614
beta4GalT7_OG0005195	399
betaCOP_OG0008653	7405
betaggt-I_OG0008962	1272
betaGlu_OG0002667	2176
CG32396_OG0011696	377
Bgb_OG0011276	578
bgcn_OG0001647	376
bgm_OG0009412	3157
BHD_OG0010421	440
bi_OG0003201	432
bi_OG0012904	65
BI-1_OG0004087	5564
bib_OG0001843_OG0	34
BicC_OG0009143	30
BicD_OG0009474	2555
CG11873_OG0005086	1204
bif_OG0003277	4190
bif_OG0012761	1029
BigH1_OG0001085_OG0	0
bigmax_OG0005365	422
Bili_OG0002506_OG0	163
bin_OG0010286	0
Bin1_OG0005423	324
bin3_OG0007310	2604
bip1_OG0010560	536
Bka_OG0009250	482
blanks_OG0011885_OG0	0
Blimp-1_OG0010196	3564
Blm_OG0002608	174
Blos1_OG0006148	261
Blos2_OG0010078	309
Blos3_OG0009918	393
Blos4_OG0010933	300
blot_OG0010924	164932
blow_OG0006726	537
blp_OG0005216	1128
blw_OG0006982	109038
bma_OG0010967	104
Bmcp_OG0010022	655
bmm_OG0010858	2131
bnb_OG0001206_OG1	14346
CG5059_OG0012191	4284
bnk_OG0005787	0
bnl_OG0004512	61
boca_OG0006727	980
bocks_OG0002575_OG0	433
BOD1_OG0005544	1759
boi_OG0007601	275
boi_OG0007603	115
boil_OG0012322	22
bol_OG0011238	5081
boly_OG0007153	1
BomBc1_OG0001623	2777
BomBc2_OG0000769_OG0	22956
BomBc3_OG0004769	2025
BomT3_OG0011469	6682
bon_OG0004934	1714
bond_OG0004726	361
bonsai_OG0007008	1066
Boot_OG0006400	0
bor_OG0004967	1090
bora_OG0003911	5
BORCS5_OG0008208	665
BORCS6_OG0011365	302
BORCS7_OG0007103	114
borr_OG0009292	35
boss_OG0005676	4106
botv_OG0006642	687
bou_OG0007819	1129
bowl_OG0008785	695
BoYb_OG0000400_OG0	22
br_OG0007659	68
br_OG0011928	8
Br140_OG0001629	972
brat_OG0001919	339
Brca2_OG0000883	223
Brd_OG0010852	0
CG7154_OG0009310	1150
Brd8_OG0002488	706
Bre1_OG0010209	1391
Brf_OG0005483	1136
Brf_OG0005485	114
brk_OG0007975	891
brm_OG0009999	5655
Brms1_OG0008442	873
Bro_OG0011272	0
brp_OG0000499_OG1	1337
l(3)72Ab_OG0009997	2673
bru1_OG0009737	63
bru1_OG0009738	683
bru2_OG0009740	2632
bru2_OG0011823	41
bru2_OG0012161	329
bru3_OG0010907	673
bru3_OG0011909	61
Bruce_OG0004896	9832
brun_OG0003663	1510
brv1_OG0000706_OG0	0
brv2_OG0010919	0
brv3_OG0011666	1
BRWD3_OG0005288	3073
brwl_OG0009277	784
bs_OG0003002	538
bs_OG0006897	215
bsf_OG0001906_OG0	3361
Bsg_OG0009780	8086
Bsg25D_OG0003412_OG0	2879
bsh_OG0009110	10
bsk_OG0012344	1942
bt_OG0000537_OG1	248
BTBD9_OG0000546_OG0	1404
BtbVII_OG0011887	2766
btd_OG0007557	181
Btk29A_OG0001838	1186
Btk29A_OG0011763	17
btl_OG0002041	1475
btn_OG0004719	1
Btnd_OG0008611	0
btsz_OG0001035_OG1	188
btsz_OG0004581	21
btv_OG0003692	37
btv_OG0009487	455
btz_OG0005342	2737
Bub1_OG0001806_OG0	1401
Bub3_OG0005120	688
BubR1_OG0000657_OG0	0
Buffy_OG0006561	797
bug_OG0006803	542
Bug22_OG0009372	328
BuGZ_OG0008876	1801
CG8270_OG0010257	717
bun_OG0000556	2917
bun_OG0009749	2382
bur_OG0003683_OG0	2200
Burs_OG0001045_OG0	0
bves_OG0007497	367
bves_OG0007499	303
bw_OG0006000	40
bwa_OG0009122	127
bwa_OG0012525	148
Bx_OG0008666	30
Bx_OG0008667	418
Bx42_OG0007682	2311
by_OG0005550	9592
byn_OG0010803	0
bys_OG0007950	826
c-cup_OG0012143	1
c(3)G_OG0001464_OG0	194
c11.1_OG0007569	5015
c12.1_OG0007568	1016
c12.2_OG0007567	3809
C15_OG0002126_OG0	11
C1GalTA_OG0009799	821
C3G_OG0007801	4976
C901_OG0008027	5
ca_OG0005700	2821
Ca-alpha1D_OG0009140	7108
Ca-alpha1T_OG0003323	4249
Ca-beta_OG0009681	727
Ca-Ma2d_OG0009139	1117
CaBP1_OG0008860	4423
cac_OG0000605_OG0	420
cact_OG0009392	16735
cactin_OG0003129	1531
cad_OG0009437	4
Cad74A_OG0010922	22
Cad86C_OG0002368	1225
Cad87A_OG0001088_OG0	648
Cad89D_OG0001058_OG0	0
Cad96Ca_OG0011497	1472
Cad96Cb_OG0005172	4
Cad99C_OG0005704	2278
CadN_OG0000277_OG1	371
Caf1-105_OG0002830	199
Caf1-180_OG0007408	534
Caf1-55_OG0001036	891
cag_OG0001595_OG0	140
CAH1_OG0009192	9094
CAH13_OG0002843	2
CAH14_OG0002807	0
CAH15_OG0006256	0
CAH16_OG0000498_OG1	43
CAH2_OG0001000_OG0	1671
CAH3_OG0003177	1531
CAH5_OG0005796	42245
CAH7_OG0000840	3135
CAH8_OG0004748	3
CAH9_OG0005622	756
CAHbeta_OG0002334	351
cal1_OG0002556_OG0	1048
CalpA_OG0003035	5410
CalpB_OG0010971	3760
CalpC_OG0008186	147
Calr_OG0005564	30176
Cals_OG0013279_OG0	1288
Calx_OG0002139_OG0	0
Calx_OG0004417	3811
Calx_OG0004418	2273
calypso_OG0006121	434
Cam_OG0012053	18479
CaMKI_OG0012767	5487
CaMKII_OG0013280	4606
Camp_OG0005907	352
Camta_OG0006364	921
Camta_OG0006365	128
can_OG0004061_OG0	1
CanA1_OG0005778	2465
CanB_OG0000231_OG0	445
CanB_OG0000231_OG1	1796
Cand1_OG0009382	2777
CAP_OG0000587_OG0	13431
CAP_OG0012405	19
Cap-D2_OG0005121	206
Cap-D3_OG0009448	117
Cap-G_OG0002924	860
Cap-H2_OG0004906	952
Capa_OG0005712	898
Caper_OG0009347	9670
Capr_OG0010138	2708
caps_OG0010156	3376
caps_OG0010157	2997
capt_OG0009025	7857
capu_OG0000612_OG0	586
car_OG0007437	649
CARPA_OG0007960	41
CARPB_OG0007554	106
CarT_OG0009432	274
cas_OG0004236	2
casp_OG0006502	2340
cass_OG0009476	4496
Cat_OG0003869	19112
cathD_OG0002862	36417
cato_OG0006491	0
Catsup_OG0009538	2595
caup_OG0009938	17
cav_OG0000654	64
caz_OG0003243_OG0	1732
cbc_OG0007265	313
Cbl_OG0002051_OG0	2659
CBP_OG0001721	13
CBP_OG0007971	12
Cbp20_OG0005066	526
Cbp53E_OG0006447	1013
Cbp80_OG0007913	690
Cbp80_OG0007915	665
Cbs_OG0003124	2941
cbs_OG0007263	612
cbt_OG0008760	4374
Cby_OG0004789	37
Cc2d2a_OG0002702	83
CCAP_OG0011467	0
CCAP-R_OG0000870	22
ccb_OG0012089	11
CCDC151_OG0011900	0
CCDC53_OG0009785	436
Ccdc58_OG0010399	154
Ccdc85_OG0008917	136
CCHa1_OG0004530	33
CCHa1-R_OG0006065	86
CCHa2_OG0002186_OG0	436
CCHa2-R_OG0005836	7
Cchl_OG0004776	7579
CCKLR-17D1_OG0003334	19
CCKLR-17D1_OG0008675	73
CCKLR-17D1_OG0011744	10
CCKLR-17D3_OG0008678	147
Ccm3_OG0005250	1218
Ccn_OG0010106	373
Ccn_OG0010107	464
Ccn_OG0012179	172
Ccp84Ab_OG0000178_OG0	1
Ccp84Ac_OG0001349_OG0	0
Ccp84Ae_OG0002110_OG0	2
Ccp84Af_OG0000109_OG0	0
Ccp84Af_OG0000109_OG1	0
Ccp84Af_OG0000109_OG2	0
Ccp84Ag_OG0001348_OG0	21
Ccs_OG0006299	778
CCT1_OG0002281_OG0	1458
CCT2_OG0003145	2895
CCT3_OG0004995	4300
CCT4_OG0000979	3749
CCT5_OG0006600	5048
CCT6_OG0008508	3601
CCT7_OG0004839	1326
CCT7_OG0004841	778
CCT8_OG0007117	3984
Ccz1_OG0010481	617
cd_OG0004708	6
CD98hc_OG0001357_OG0	2366
Cda4_OG0008701	477
Cda5_OG0008721	3618
Cda9_OG0002707	8
CDase_OG0005749	2706
cdc14_OG0009306	3415
Cdc16_OG0005493	219
Cdc23_OG0009421	345
Cdc27_OG0010426	1637
Cdc2rk_OG0006290	183
Cdc37_OG0011041	2369
Cdc42_OG0008268	2375
Cdc45_OG0007388	356
Cdc5_OG0011371	1098
CDC50_OG0008483	4211
Cdc6_OG0002054	76
Cdc7_OG0007729	3177
Cdep_OG0002087	2946
Cdep_OG0004159	2547
CdGAPr_OG0009111	3621
cdi_OG0000729	2407
cDIP_OG0004394	2102
Cdk1_OG0000555_OG0	12
Cdk12_OG0009875	914
Cdk2_OG0002391	169
CDK2AP1_OG0008015	580
Cdk4_OG0006632	382
Cdk5_OG0002993	829
Cdk5alpha_OG0009389	1186
Cdk7_OG0001724	159
Cdk8_OG0010977	140
Cdk9_OG0007009	563
Cdlc2_OG0000234_OG1	0
cdm_OG0002482	2038
Cds_OG0010549	4195
Ced-12_OG0009727	1375
ced-6_OG0006366	10219
CenB1A_OG0004675	3024
CenG1A_OG0003595_OG0	5003
CenG1A_OG0009182	52
Cenp-C_OG0002322	301
Cep135_OG0009952	545
Cep135_OG0009954	488
cep290_OG0004127	170
Cep89_OG0006812	1
Cep97_OG0008778	360
cer_OG0012078	1510
Cerk_OG0004182	4598
cert_OG0011161	1951
Cf2_OG0008971	2045
Cfp1_OG0007571	276
CG5789_OG0004615	937
cg_OG0006533	3598
CG10000_OG0005395	4
CG10005_OG0004963	36
CG10011_OG0005399	1305
CG10013_OG0002410_OG0	1
CG10019_OG0008786	306
CG10026_OG0009081	429
CG10029_OG0004344	1
CG10031_OG0008792	891
CG10035_OG0004420	638
CG10038_OG0001436_OG0	238
CG10041_OG0012259_OG0	3
CG10051_OG0007036	3
CG10053_OG0004336	269
CG10055_OG0004329	1386
CG10062_OG0007038	155
CG10063_OG0010284	54
CG10064_OG0010282	4
CG10068_OG0004321	746
CG10073_OG0000065_OG2	7
CG10075_OG0010279	1587
CG10077_OG0010277	23321
CG10082_OG0005964	6159
CG10086_OG0001355	32
CG10089_OG0010567	653
CG10098_OG0004320	943
CG10104_OG0006132	0
CG10116_OG0010569	0
CG10126_OG0005023	2154
CG10132_OG0009091	2594
CG10137_OG0009093	1381
CG10139_OG0006151	604
CG10140_OG0010573	1
CG10147_OG0010256	378
CG10151_OG0006160	197
CG10154_OG0010575	0
CG10163_OG0010252	3
CG10164_OG0001489	0
CG10165_OG0011781	410
CG10171_OG0010163	396
CG10175_OG0005507	3654
CG10177_OG0001079_OG0	0
CG10184_OG0005509	439
CG10185_OG0005203	15
CG10189_OG0009087	275
CG10194_OG0009085	308
CG10195_OG0003572	361
CG10205_OG0006168	6687
CG10208_OG0005527	1033
CG10209_OG0006169	445
CG10211_OG0009505	2724
CG10222_OG0010165	462
CG10226_OG0010249	2925
CG10237_OG0003462	27904
CG1024_OG0004294	479
CG10252_OG0011517	5
CG10254_OG0002565	3102
CG10257_OG0006606	300
CG10264_OG0005208	1
CG10265_OG0006935	91
CG10274_OG0003940	1064
CG10280_OG0004257	4
CG10283_OG0001907_OG0	1070
CG10286_OG0004292	1016
CG10298_OG0004288	0
CG10300_OG0005516	0
CG10301_OG0005515	0
CG10307_OG0005957	1392
CG10311_OG0004972	1134
CG10317_OG0004974	1
CG10321_OG0005965	2450
CG10324_OG0004994	349
CG10332_OG0005992	1
CG10333_OG0009507	1242
CG10336_OG0009516	108
CG10337_OG0009096	367
CG10338_OG0009517	687
CG10339_OG0006873	663
CG10340_OG0001059_OG0	1981
CG10341_OG0009518	377
CG10343_OG0009520	383
CG10344_OG0007020	109
CG10345_OG0002430_OG0	1122
CG10347_OG0000607_OG0	120
CG10348_OG0003704	93
CG10352_OG0008207	48
CG10353_OG0008206	4296
CG10357_OG0010470	464
CG10359_OG0010469	1136
CG10361_OG0010014	179
CG10362_OG0008202	1450
CG10365_OG0005518	2033
CG10366_OG0009102	1101
CG10375_OG0005526	531
CG10376_OG0009519	460
CG10383_OG0001909	1187
CG10384_OG0007018	388
CG10405_OG0004983	12
CG10407_OG0005207	42
CG10413_OG0003703_OG0	2120
CG10417_OG0013094	2030
CG10418_OG0010832	203
CG10425_OG0002500	963
CG10428_OG0001263_OG0	284
CG10431_OG0001914	195
CG10433_OG0006904	4287
CG10435_OG0002296_OG0	511
CG10444_OG0007082	1063
CG10445_OG0001356	163
CG10459_OG0001605_OG0	1
CG10462_OG0009105	1165
CG10463_OG0009108	220
CG10466_OG0012145	144
CG10467_OG0010233	644
CG10469_OG0010232	335
CG10470_OG0009541	879
CG10472_OG0000811_OG0	373
CG10479_OG0010225	358
CG10481_OG0009114	1
CG10483_OG0010221	783
CG10486_OG0010219	0
CG10492_OG0009544	894
CG10494_OG0006908	574
CG10495_OG0009546	227
CG10505_OG0006927	108
CG10508_OG0010314	1197
CG10510_OG0003948	2
CG10513_OG0005163	582
CG10514_OG0005162	248
CG10516_OG0009998	451
CG10527_OG0002810_OG0	21024
CG10543_OG0006262	4665
CG10550_OG0000747	14774
CG10555_OG0008527	1229
CG10561_OG0009552	1307
CG10565_OG0010321	3419
CG10576_OG0010200	3358
CG10581_OG0010326	8
CG10584_OG0010328	333
CG10587_OG0000094_OG0	0
CG10587_OG0000094_OG1	0
CG10587_OG0000094_OG2	0
CG10589_OG0003950	2
CG10591_OG0010195	0
CG10597_OG0003317	0
CG10598_OG0011740	0
CG10600_OG0009530	3584
CG10602_OG0009532	3043
CG10616_OG0010838	1470
CG10621_OG0001911	403
CG10623_OG0001912	362
CG10628_OG0009107	498
CG10631_OG0001241	2156
CG10646_OG0009949	316
CG10654_OG0009947	135
CG10657_OG0009951	10976
CG10660_OG0010840	573
CG10663_OG0010839	280
CG10669_OG0005156	443
CG10674_OG0010603	915
CG10680_OG0003577	11802
CG10681_OG0009950	229
CG10700_OG0011812	0
CG10702_OG0009548	790
CG10710_OG0010908	315
CG10713_OG0010576	170
CG10725_OG0010574	0
CG10730_OG0000951	0
CG10731_OG0006517	498
CG10737_OG0006638	28146
CG10738_OG0010568	75
CG1074_OG0007339	261
CG10747_OG0009127	891
CG10748_OG0011855_OG0	2
CG10749_OG0003913_OG0	0
CG10750_OG0009561	5
CG10752_OG0010150_OG0	3
CG10761_OG0008304	1
CG1077_OG0004263	16
CG10793_OG0003237	3
CG10795_OG0006915	435
CG10799_OG0003081	1367
CG10801_OG0012112	2
CG10802_OG0008133	1180
CG10803_OG0008134	1269
CG10804_OG0008132	485
CG10809_OG0010976	300
CG10814_OG0007257	28
CG10822_OG0007072	1
CG10839_OG0009144	0
CG10841_OG0002198_OG0	2
CG10853_OG0003980_OG0	11
CG10859_OG0009209	13
CG10862_OG0002017_OG1	7145
CG10863_OG0010486	5579
CG10863_OG0012194_OG0	41
CG10864_OG0005043	182
CG10866_OG0010485	506
CG10874_OG0003457	938
CG10877_OG0002385_OG0	18
CG10887_OG0002183_OG0	6
CG10898_OG0002547	389
CG1090_OG0003105_OG0	642
CG10903_OG0002293_OG0	202
CG10904_OG0011634	232
CG10907_OG0001984_OG0	389
CG10909_OG0005022	0
CG10910_OG0006092	0
CG10911_OG0006095	2
CG10912_OG0000471	11
CG10914_OG0006109	272
CG10919_OG0001352	2
CG1092_OG0001161_OG0	0
CG10920_OG0007959	0
CG10927_OG0006710	192
CG10931_OG0006071	0
CG10932_OG0007954	1705
CG10934_OG0002756_OG0	5
CG10939_OG0005908	6617
CG10947_OG0009415	3371
CG10948_OG0009927	1352
CG10949_OG0009416	197
CG10950_OG0012279	0
CG10958_OG0001743	158
CG10959_OG0008299	130
CG10962_OG0007748	357
CG10970_OG0003173	35
CG10973_OG0012539	794
CG10979_OG0004244	1285
CG10984_OG0009934	491
CG10996_OG0008249	2
CG11000_OG0004245	231
CG11007_OG0003037	392
CG11018_OG0007064	2
CG11029_OG0001270	8
CG1103_OG0003103_OG0	162
CG11030_OG0003728	331
CG11034_OG0001268	237
CG11035_OG0002292_OG0	384
CG11041_OG0001654	8
CG11044_OG0007073	1351
CG1105_OG0004314	2963
CG11050_OG0009604	5496
CG11060_OG0006765	0
CG11068_OG0011716	14
CG11069_OG0004655	1283
CG11076_OG0001759	202
CG11077_OG0000549_OG0	234
CG11085_OG0008456	39
CG11089_OG0004653	1491
CG11095_OG0003249	230
CG11099_OG0007074	969
CG11103_OG0003250	419
CG11106_OG0012330	1
CG11109_OG0001964	150
CG11110_OG0006619	531
CG11123_OG0006752	569
CG11125_OG0006747	186
CG11127_OG0006744	378
CG1113_OG0004171	9
CG11131_OG0001957_OG0	0
CG11134_OG0003251	483
CG11141_OG0006745	882
CG11145_OG0006754	1
CG11147_OG0003729	12389
CG11149_OG0003730	1
CG11151_OG0008256	4653
CG11159_OG0006283	0
CG1116_OG0004164	545
CG11162_OG0008263	27
CG11168_OG0004657	2028
CG11170_OG0006462	126
CG11178_OG0003327	835
CG11180_OG0006625	695
CG11191_OG0007189	865
CG11192_OG0007095	0
CG11200_OG0007088	1616
CG11211_OG0012938	52510
CG11226_OG0012166_OG0	0
CG11227_OG0007505	4
CG1124_OG0002090	9026
CG11241_OG0003815_OG0	624
CG11247_OG0009861	289
CG11248_OG0003830_OG0	260
CG11249_OG0009864	32
CG11251_OG0001998	3
CG11257_OG0007039	318
CG11263_OG0001789	111
CG11267_OG0011856	2587
CG11269_OG0006458	1
CG11275_OG0002906	4832
CG11279_OG0003924_OG0	199
CG11286_OG0004361	0
CG1129_OG0002085	411
CG11291_OG0003029	4
CG11294_OG0007761	55
CG11298_OG0007031	1
CG11309_OG0010303	2121
CG11317_OG0012026	219
CG11318_OG0000756	19
CG11319_OG0009603	643
CG11327_OG0009628	0
CG11333_OG0002657_OG0	0
CG11334_OG0005804	1096
CG11342_OG0011920	24
CG11345_OG0011138	0
CG11349_OG0011131	0
CG11353_OG0011127	72
CG11356_OG0008477	11
CG11357_OG0011126	547
CG1136_OG0010499	2050
CG11367_OG0000806_OG0	254
CG11369_OG0011699	3
CG1137_OG0004303	6
CG11370_OG0003817_OG0	63
CG11377_OG0008723	806
CG11378_OG0007395	2932
CG11379_OG0007397	0
CG11380_OG0007400	7
CG11381_OG0007402	0
CG11382_OG0007404	2
CG11384_OG0007396	0
CG1139_OG0004077	160
CG11391_OG0001026_OG0	2712
CG11396_OG0010345	936
CG11398_OG0007405	199
CG11403_OG0007406	212
CG11404_OG0012169	20
CG11406_OG0006889	14
CG11409_OG0007766	6
CG11413_OG0011575	164
CG11414_OG0006019	2782
CG11417_OG0007590	478
CG1142_OG0012974	274
CG11425_OG0009823	836
CG11426_OG0009824	10381
CG1143_OG0011104	1465
CG11436_OG0003200	262
CG11437_OG0009825	158
CG11438_OG0009826	965
CG11447_OG0004515	129
CG11449_OG0000981_OG1	36
CG11453_OG0001027_OG0	55
CG11454_OG0001792	415
CG11456_OG0003951	223
CG11459_OG0000135_OG1	58
CG1146_OG0011093	6500
CG11470_OG0000857	0
CG11474_OG0005934	1571
CG11475_OG0005935	28
CG11498_OG0001515	99
CG11504_OG0002630	635
CG11523_OG0009832	334
CG11529_OG0010828	601
CG11537_OG0010640	2412
CG11550_OG0002660	3260
CG11560_OG0010817	289
CG11562_OG0008742	192
CG11563_OG0002662	759
CG11566_OG0007496	33
CG11570_OG0004027	0
CG11581_OG0008240	1
CG11583_OG0010538	538
CG11584_OG0008239	0
CG11585_OG0012335	0
CG11586_OG0010534	578
CG11590_OG0001741	372
CG11593_OG0010497	729
CG11594_OG0010492	1653
CG11596_OG0007629	523
CG11601_OG0008739	598
CG11608_OG0000142_OG0	116
CG1161_OG0004180	3550
CG11617_OG0008731	330
CG11619_OG0003864_OG0	0
CG11626_OG0011450	12
CG11629_OG0003739	2
CG11630_OG0009580	0
CG11634_OG0009583	0
CG11635_OG0007156	7
CG11638_OG0007387	276
CG11655_OG0001745_OG0	1295
CG11656_OG0005013	1
CG11658_OG0010025	1133
CG11663_OG0012087	0
CG11664_OG0011395	0
CG11666_OG0012316	0
CG11668_OG0002452	348
CG11670_OG0005008	36
CG11672_OG0004805	1
CG11674_OG0008231	858
CG11679_OG0008511	471
CG11686_OG0002448_OG0	161
CG11693_OG0004810	0
CG11694_OG0000225_OG0	0
CG11694_OG0000225_OG1	2
CG11695_OG0007879	531
CG11696_OG0007880	643
CG11698_OG0002319_OG0	2
CG11699_OG0007882	1648
CG11703_OG0002165_OG0	0
CG11710_OG0001691_OG0	773
CG1172_OG0004189	648
CG11722_OG0001391	561
CG11723_OG0003571	342
CG11726_OG0010048	1
CG11737_OG0001419_OG0	639
CG11741_OG0001420_OG0	0
CG11752_OG0007995	3064
CG11755_OG0000851	146
CG11756_OG0007997	0
CG11760_OG0004826	305
CG11768_OG0004832	327
CG11771_OG0005200	2303
CG11777_OG0006309	144
CG11779_OG0004481	1652
CG11786_OG0012799	0
CG11788_OG0007083	58
CG11790_OG0005187	3181
CG11791_OG0012008	2709
CG11807_OG0003009_OG0	1176
CG11808_OG0006841	158
CG11811_OG0004058	542
CG11816_OG0008636	0
CG11835_OG0000264_OG0	11776
CG11835_OG0000264_OG1	2655
CG11837_OG0005082	297
CG11841_OG0005083	3485
CG11842_OG0000856_OG1	1411
CG11843_OG0011490	119
CG11852_OG0002502_OG0	236
CG11854_OG0005171	191
CG11857_OG0005167	2034
CG11858_OG0005166	291
CG11878_OG0000055_OG0	0
CG11878_OG0000055_OG1	181
CG11878_OG0000055_OG2	24
CG11882_OG0005094	169
CG11883_OG0006313	1649
CG11885_OG0003355	88
CG11892_OG0005161	222
CG11893_OG0000039_OG2	2044
CG11899_OG0005100	2003
CG11902_OG0005155	209
CG11906_OG0001618	441
CG11911_OG0008747	0
CG11912_OG0008746	0
CG11920_OG0005183	266
CG11927_OG0003556	1436
CG11929_OG0011773	0
CG11961_OG0001155_OG0	34
CG11964_OG0004848	315
CG11970_OG0004849	1589
CG11975_OG0004850	1285
CG11977_OG0012457_OG0	5
CG11980_OG0002337	403
CG11983_OG0004852	39
CG11986_OG0004855	119
CG11997_OG0004862	4
CG11999_OG0004179	1369
CG12003_OG0004112	0
CG12004_OG0011286	3444
CG12009_OG0010662	0
CG12010_OG0010671	210
CG12011_OG0011025	0
CG12012_OG0010672	770
CG12016_OG0010666	1341
CG12017_OG0010661	2
CG12020_OG0011042	14
CG12024_OG0011050	1067
CG12025_OG0011053	1214
CG12035_OG0011029	1
CG12038_OG0011331	200
CG12054_OG0000497	2678
CG12056_OG0003138	729
CG12057_OG0003139	0
CG12061_OG0000938_OG0	0
CG12065_OG0007412	7742
CG12069_OG0001519	4
CG12071_OG0011553	400
CG12071_OG0013484	556
CG12075_OG0007754	8480
CG1208_OG0004248	564
CG12081_OG0007411	855
CG12084_OG0011296	1656
CG12091_OG0011293	5702
CG12093_OG0011111	1698
CG12096_OG0008559	651
CG12099_OG0011289	7378
CG12104_OG0011284	584
CG12105_OG0004111	999
CG12106_OG0007586	204
CG12107_OG0006719	436
CG12111_OG0007413	32
CG12112_OG0012598_OG0	242
CG12115_OG0007587	0
CG12116_OG0008625	754
CG12118_OG0007585	3009
CG12121_OG0007579	3664
CG12123_OG0003325	176
CG12128_OG0002879	405
CG12129_OG0002878	800
CG1213_OG0002105	2333
CG12134_OG0006319	310
CG12147_OG0004192	1
CG12155_OG0003210	840
CG12159_OG0002860	683
CG12164_OG0006760	3
CG12170_OG0002098	1313
CG12171_OG0004222	699
CG12173_OG0004172	234
CG12177_OG0008262	2241
CG1218_OG0002103	501
CG12182_OG0011099	278
CG12194_OG0008975	708
CG12204_OG0001687	155
CG12206_OG0008131	10
CG12209_OG0002818	6
CG12213_OG0002418	1298
CG12219_OG0007713	675
CG12224_OG0000651_OG1	3749
CG12231_OG0003119	0
CG12236_OG0008414	499
CG12237_OG0007424	1609
CG12239_OG0001754	448
CG12241_OG0001396	678
CG12253_OG0011818	67
CG12256_OG0004947	0
CG12259_OG0005539	623
CG12268_OG0005336	719
CG1227_OG0004337	472
CG12278_OG0004413	0
CG12279_OG0004445	474
CG12288_OG0009457	75
CG12289_OG0010046	0
CG12290_OG0002618	1856
CG12299_OG0009634	265
CG12301_OG0001981	495
CG12307_OG0009694	1
CG1231_OG0011372	154
CG12316_OG0009955	955
CG12320_OG0005053	82
CG12321_OG0001064_OG0	547
CG12325_OG0002854	551
CG1233_OG0011370	1609
CG1234_OG0004335	608
CG12341_OG0002848	436
CG12343_OG0002853	741
CG12344_OG0002855	968
CG12355_OG0012373	176
CG1236_OG0002100	1008
CG12362_OG0000821_OG0	1
CG12374_OG0007223	11
CG12375_OG0009777	1233
CG12379_OG0008514	100
CG12384_OG0006229	3439
CG1239_OG0004237	203
CG12395_OG0001736	0
CG12398_OG0008359	0
CG12402_OG0002224_OG0	56
CG12420_OG0002594_OG0	0
CG12426_OG0005340	1
CG12438_OG0003802	0
CG12439_OG0009296	1
CG12446_OG0001786_OG0	0
CG12448_OG0009145	1
CG1246_OG0011105	22
CG12464_OG0011955	0
CG12470_OG0007846	7
CG12479_OG0008243	0
CG12480_OG0008242	0
CG12481_OG0008237	0
CG12490_OG0000233_OG1	0
CG12496_OG0007599	2
CG12498_OG0008105	0
CG12499_OG0002285_OG0	215
CG12502_OG0011339	260
CG12507_OG0008176	0
CG12511_OG0009568	0
CG12516_OG0005410	0
CG12517_OG0009649	0
CG12520_OG0010149	94
CG12521_OG0012944	0
CG12531_OG0008272	402
CG12535_OG0008128	14
CG12539_OG0008363	3
CG12540_OG0008220	0
CG12541_OG0007825	257
CG12560_OG0012234	585
CG12567_OG0012740	1102
CG12576_OG0001784_OG0	3358
CG12581_OG0001679_OG0	288
CG12589_OG0011424	0
CG12590_OG0011977	0
CG12594_OG0005596	228
CG12607_OG0011139	5
CG12609_OG0008677	0
CG12617_OG0003653	2
CG12620_OG0009462	0
CG12637_OG0008050	1
CG12643_OG0007518	164
CG1265_OG0010531	2274
CG12655_OG0000445_OG2	865
CG12659_OG0007410	111
CG12661_OG0007749	1
CG12662_OG0007747	1
CG12672_OG0007868	66
CG12674_OG0003570	0
CG12679_OG0001731_OG0	2
CG12680_OG0001718	0
CG12682_OG0012323	2
CG12691_OG0007931	0
CG12692_OG0000634_OG0	0
CG12693_OG0012106	4
CG12698_OG0008169	0
CG12699_OG0000230_OG1	2
CG12702_OG0001192	339
CG12708_OG0000271_OG0	6
CG12708_OG0000271_OG0.2	1
CG1271_OG0010635	1444
CG12713_OG0003881_OG0	48
CG12716_OG0008438	0
CG12723_OG0008557	38
CG12728_OG0000928_OG0	463
CG12729_OG0011725	15
CG1273_OG0010536	67
CG12730_OG0007375	1014
CG12744_OG0000893	56
CG12746_OG0004208	2559
CG1275_OG0011072	3557
CG12768_OG0001283_OG0	75
CG12769_OG0007187	201
CG12773_OG0003140	1540
CG12782_OG0012281	0
CG12783_OG0000743_OG0	8
CG12784_OG0005236	0
CG12795_OG0008825	718
CG12811_OG0002240	1616
CG12817_OG0002595_OG0	22
CG12818_OG0004897	307
CG12822_OG0001599	1619
CG12825_OG0001130_OG1	24
CG12826_OG0002951	46
CG12828_OG0011622	2
CG12831_OG0011623_OG0	4
CG12836_OG0002963_OG0	11
CG12848_OG0006045	420
CG12849_OG0011577	0
CG12851_OG0005862	592
CG12857_OG0006163	0
CG12860_OG0006154	16
CG12861_OG0006153	5
CG12862_OG0011585_OG0	1
CG12863_OG0011584	202
CG12866_OG0002772	4
CG12868_OG0001564	677
CG12869_OG0006145	267
CG12869_OG0006146	96
CG12877_OG0001472_OG0	986
CG1288_OG0001350	4
CG12880_OG0005345	11
CG12883_OG0001474	156
CG12885_OG0001477	688
CG12895_OG0006308	893
CG12909_OG0002821	159
CG12910_OG0006305	75
CG12911_OG0006304	4
CG12914_OG0002819	0
CG12917_OG0002815	5
CG12920_OG0006291	4
CG12926_OG0006349	548
CG12929_OG0006357	37
CG12934_OG0006315	27
CG12935_OG0002846	287
CG12942_OG0001596_OG0	294
CG12945_OG0004570	1946
CG12947_OG0004568	136
CG12948_OG0004558	373
CG12963_OG0001641_OG0	0
CG12964_OG0002996_OG0	17
CG12970_OG0006808	32
CG12971_OG0010294	0
CG12974_OG0010307	73
CG12983_OG0010332	6
CG12984_OG0003949	0
CG12985_OG0000915	3
CG12986_OG0011685	3
CG1299_OG0000523_OG0	5057
CG12990_OG0007696	0
CG12991_OG0007703	3052
CG12992_OG0011688	39
CG12994_OG0007707	27
CG12995_OG0008599	0
CG12998_OG0011739	5
CG13000_OG0011738	0
CG13001_OG0008580	430
CG13002_OG0008577	13
CG13003_OG0008572	441
CG13004_OG0008570	264
CG13005_OG0008567	73
CG13008_OG0008305	2
CG13010_OG0003260	38
CG13012_OG0008317	1060
CG13014_OG0008547	756
CG13016_OG0006536	239
CG13018_OG0006537	99
CG13021_OG0003241	0
CG13022_OG0010698	4
CG13023_OG0010699	0
CG13024_OG0010708	1128
CG13026_OG0010716	548
CG13028_OG0004010	10
CG13031_OG0012200	316
CG13032_OG0004014_OG0	0
CG13033_OG0010736	0
CG13038_OG0010761	0
CG13039_OG0010762	0
CG1304_OG0000265_OG0	3
CG1304_OG0000265_OG1	0
CG13040_OG0010763	0
CG13041_OG0000280_OG0	1
CG13041_OG0000280_OG0.2	0
CG13042_OG0010767	2
CG13043_OG0000281_OG0	0
CG13043_OG0000281_OG1	0
CG13044_OG0010768	0
CG13045_OG0000814	0
CG13046_OG0010771	0
CG13047_OG0010772	0
CG13048_OG0010773	0
CG13049_OG0010774	0
CG13051_OG0011898	10
CG13053_OG0010778	2
CG13054_OG0010779	8
CG13055_OG0010780	11
CG13056_OG0010757	1
CG13058_OG0004021	0
CG13059_OG0010764	0
CG13062_OG0010766	0
CG13064_OG0010775	0
CG13065_OG0010776	0
CG13066_OG0012201	0
CG13068_OG0002030_OG1	15
CG13069_OG0004022	0
CG1307_OG0004308	1796
CG13070_OG0012202	4
CG13071_OG0011899	4
CG13073_OG0012731_OG0	22
CG13074_OG0010797	96
CG13075_OG0000216_OG0	8
CG13075_OG0000216_OG1	0
CG13077_OG0009097	838
CG13078_OG0003575_OG0	2
CG13081_OG0003574	0
CG13082_OG0009094	23
CG13083_OG0009084	1
CG13084_OG0009083	4
CG13085_OG0001922	48
CG13086_OG0003709	603
CG13088_OG0001266	305
CG1309_OG0010533	4959
CG13096_OG0003720	841
CG13097_OG0001923	505
CG13101_OG0009304	929
CG13102_OG0009298	4
CG13108_OG0009295	233
CG13110_OG0011792	3
CG13113_OG0001247_OG0	0
CG13114_OG0009279	1
CG13116_OG0001878	2981
CG13123_OG0001877	124
CG13124_OG0003502	23027
CG13126_OG0003515	160
CG13127_OG0001844	0
CG13131_OG0000790_OG0	0
CG13133_OG0003525	24
CG1314_OG0011674	0
CG13144_OG0009363	37
CG13148_OG0007214	47
CG13151_OG0006215	609
CG13154_OG0006206	0
CG13155_OG0006196	21
CG13157_OG0002779	0
CG1316_OG0000430_OG0	0
CG13168_OG0006184	7
CG1317_OG0011084	5195
CG13170_OG0006182	0
CG13171_OG0006180	0
CG13177_OG0012831	7
CG13185_OG0002928	1051
CG13186_OG0006594	1
CG13192_OG0006567	187
CG13193_OG0006565	0
CG13196_OG0006560	27
CG13197_OG0006563	1186
CG13202_OG0001123_OG0	0
CG13203_OG0006235	3
CG13204_OG0006233	581
CG13215_OG0002793_OG0	38
CG13216_OG0001568_OG0	0
CG13218_OG0002791_OG0	0
CG13220_OG0001573_OG0	2371
CG13223_OG0001571_OG0	0
CG13226_OG0002794_OG0	175
CG13227_OG0006218_OG0	1
CG13228_OG0011587_OG0	0
CG13229_OG0002786_OG0	356
CG13229_OG0002787_OG0	1857
CG13231_OG0006217	0
CG13239_OG0009815	0
CG1324_OG0007509	10
CG13243_OG0009147	2
CG13247_OG0010378	11
CG13248_OG0010371	367
CG13250_OG0011870	13
CG13251_OG0010355	198
CG13252_OG0003952	671
CG13258_OG0009399	25
CG13272_OG0008882	2
CG13280_OG0008881	9
CG13282_OG0008887	286
CG13285_OG0010583	481
CG13287_OG0010216	5
CG13288_OG0010220	5
CG13293_OG0003937	198
CG13295_OG0010231	1294
CG13297_OG0010242	6
CG13299_OG0011864	0
CG13300_OG0003943	54
CG13305_OG0011196	13
CG13306_OG0011204	306
CG13308_OG0004102	0
CG13309_OG0011211	1
CG13310_OG0011207	99
CG13312_OG0011210	1
CG13313_OG0004105_OG0	3
CG13314_OG0011224	19
CG13315_OG0011237	3135
CG13318_OG0004834	4608
CG13319_OG0006667	267
CG13321_OG0006673	8
CG13326_OG0006545	2
CG13330_OG0007271	0
CG13331_OG0007273	48
CG13332_OG0007274	38
CG13334_OG0007281	1
CG13337_OG0011662	212
CG13339_OG0007296	246
CG13344_OG0007304	429
CG13358_OG0007351	54
CG13359_OG0012499	16
CG13360_OG0010145	1427
CG13361_OG0003189	0
CG13362_OG0007862	1
CG13364_OG0001174_OG0	1336
CG13365_OG0007831	642
CG13367_OG0003188_OG0	374
CG13369_OG0003181	1814
CG13375_OG0007847	111
CG13377_OG0007849	3762
CG13380_OG0010135	0
CG13384_OG0003473	1557
CG13385_OG0012520	1
CG13386_OG0003471	198
CG1339_OG0006721	0
CG13390_OG0003479	289
CG13392_OG0003476	269
CG13397_OG0003469	236
CG13398_OG0003468	593
CG13403_OG0008236	4
CG13404_OG0008224	171
CG13405_OG0011376	0
CG13407_OG0004768	0
CG13408_OG0004770	82
CG13409_OG0004775	600
CG13423_OG0007099	0
CG13426_OG0011654	0
CG13427_OG0003049	1
CG13428_OG0007100	982
CG13430_OG0001658	408
CG13436_OG0006622	16
CG13437_OG0006285	103
CG13438_OG0006243	0
CG1344_OG0012226	304
CG13442_OG0006244	4
CG13443_OG0006248	0
CG13445_OG0003880	2
CG13449_OG0009980	1
CG13454_OG0003875_OG0	1
CG13455_OG0009966	2
CG13457_OG0001288	6
CG13458_OG0004037	70
CG13460_OG0010841	1
CG13465_OG0000343_OG0	0
CG13471_OG0004048	0
CG13473_OG0010860	0
CG13474_OG0004049	0
CG13476_OG0012898	1
CG13481_OG0000339_OG0	1
CG13481_OG0000339_OG1	0
CG13484_OG0010886	176
CG13488_OG0001544_OG1	3
CG13492_OG0005946	3
CG13501_OG0005936	3
CG13502_OG0005931	49
CG13502_OG0012991	0
CG13506_OG0007028	2888
CG13510_OG0006998	248
CG13511_OG0006997	6
CG13516_OG0006995	332
CG13526_OG0006986	1
CG13527_OG0006984	0
CG13531_OG0006978	2323
CG13532_OG0006975	227
CG13538_OG0005981	0
CG13539_OG0012044	0
CG1354_OG0007555	6335
CG13541_OG0012280	0
CG13544_OG0005976	0
CG13545_OG0012580	0
CG13551_OG0000540_OG1	2810
CG13551_OG0012048	2347
CG13557_OG0012477	0
CG13558_OG0001556	0
CG13559_OG0012047	31
CG13561_OG0011643	8
CG13562_OG0011631	47
CG13575_OG0006892	40
CG13577_OG0001150_OG0	0
CG13578_OG0006898	502
CG13579_OG0006013	118
CG1358_OG0006724	3398
CG13581_OG0002746	0
CG13585_OG0011574	1842
CG13587_OG0006025	462
CG13594_OG0006033	250
CG13599_OG0005537	3
CG1360_OG0006725	149
CG13601_OG0005534	515
CG13603_OG0005332	1935
CG13605_OG0005319	1476
CG13606_OG0005306	309
CG13607_OG0005318	1142
CG13609_OG0012982	122
CG13613_OG0005278	0
CG13614_OG0002525_OG0	0
CG13615_OG0002524	0
CG13616_OG0005272	14
CG13618_OG0005267	56
CG13622_OG0005268	20
CG13623_OG0005265	757
CG13625_OG0004618	670
CG13627_OG0004629	28
CG13630_OG0004630	1268
CG13631_OG0004635	2111
CG13634_OG0004637	15
CG13641_OG0004650	338
CG13643_OG0002274	154
CG13653_OG0002504	0
CG13654_OG0005174	214
CG13663_OG0011496	255
CG13667_OG0004090_OG0	298
CG13670_OG0011168	1
CG13671_OG0004086_OG0	567
CG13675_OG0000560_OG2	8
CG13676_OG0003984	109
CG13678_OG0000129_OG3	12
CG1368_OG0008241	91
CG13685_OG0010463	224
CG13689_OG0008772	119
CG13690_OG0008752	48
CG13692_OG0008754	0
CG13698_OG0010125	1199
CG13699_OG0003907_OG0	4
CG13705_OG0010610	178
CG13707_OG0010613	105
CG13708_OG0010614	4
CG1371_OG0006292	2101
CG13711_OG0010618	0
CG13712_OG0010619	0
CG13713_OG0010620	0
CG13716_OG0010627	6
CG13720_OG0004084	0
CG13721_OG0012208	1
CG13722_OG0011130	270
CG13723_OG0010915	1
CG13724_OG0010917	0
CG13725_OG0010918	1
CG13727_OG0004055	13
CG13728_OG0010923	1
CG13731_OG0011910	7
CG13733_OG0010089	2
CG13738_OG0011907	10
CG13739_OG0002891	179
CG13743_OG0006405	359
CG13744_OG0006409	3
CG13747_OG0006408	3
CG13748_OG0006626	13
CG13751_OG0001660_OG0	605
CG13760_OG0007606	785
CG13766_OG0009602	205
CG13771_OG0009612	0
CG13775_OG0003750_OG0	234
CG13784_OG0000956_OG0	595
CG13786_OG0003631	14
CG13796_OG0001883_OG0	501
CG13801_OG0000219_OG0	0
CG13801_OG0000219_OG1	3
CG13806_OG0011077	11
CG13807_OG0011075	212
CG13810_OG0011066	0
CG13813_OG0010189	1138
CG13829_OG0011464	1
CG13833_OG0004687	50
CG13837_OG0002276	0
CG13838_OG0011993	0
CG13841_OG0004694	486
CG13842_OG0004706	1
CG13847_OG0004737	7
CG13850_OG0004743	833
CG13855_OG0004744	4
CG13856_OG0004745	754
CG13857_OG0004746	7
CG13862_OG0004760	4
CG13868_OG0007089	7806
CG13868_OG0013578	1415
CG13869_OG0007075	1
CG1387_OG0008528	1
CG13870_OG0007093	37
CG13871_OG0003047	42
CG13872_OG0007071	2
CG13875_OG0011381	274
CG13876_OG0001334_OG0	408
CG13877_OG0011937	906
CG13884_OG0000403_OG0	0
CG13887_OG0011343	6571
CG13891_OG0002060	3
CG13893_OG0011360	2957
CG13894_OG0004129	144
CG13895_OG0004128	660
CG13901_OG0011344	384
CG13907_OG0011337	4450
CG13912_OG0011325	317
CG13917_OG0011285	6691
CG13919_OG0011274	225
CG13920_OG0011271	1976
CG13921_OG0011032	272
CG13924_OG0011054	25
CG13926_OG0011282	377
CG13928_OG0011279	1267
CG13930_OG0011024	64
CG13931_OG0004073	1
CG13933_OG0011036	1603
CG13937_OG0011056	1689
CG13949_OG0003375	30
CG13950_OG0003376	49
CG13954_OG0006374	140
CG13955_OG0002890_OG0	28
CG13962_OG0012240	2
CG13970_OG0009133_OG0	0
CG13972_OG0005361	9
CG13983_OG0002696	39
CG13991_OG0000661_OG1	0
CG13992_OG0002070_OG0	0
CG13994_OG0011942	707
CG13995_OG0000538_OG0	0
CG13999_OG0000662_OG0	26
CG14005_OG0001926	404
CG14006_OG0001927	0
CG14007_OG0009567	40
CG14011_OG0003731	1
CG14013_OG0003734	17
CG14014_OG0009443	5
CG14015_OG0009446	249
CG14017_OG0003733	0
CG14020_OG0003686	76
CG14022_OG0008831	1165
CG14024_OG0003410_OG0	241
CG14034_OG0008836	230
CG14036_OG0008842	0
CG14042_OG0001816	90
CG14043_OG0003425	751
CG14044_OG0008964	143
CG14050_OG0000684	7
CG14052_OG0007777	1
CG14053_OG0012099	2
[truncated: 9,910 more rows]
