# Supplementary material for: Evolution of chemosensory tissues and cells across ecologically diverse Drosophilids
Source: Nat Commun. 2024 Feb 5;15:1047. doi: 10.1038/s41467-023-44558-4 (PMC10844241; doi:10.1038/s41467-023-44558-4)
Supplement: Supplementary file 18 — Supplementary Data 15 [file 41467_2023_44558_MOESM18_ESM.zip › all_count_tables_renamed/SUZB8LE_counts_trim_genes_FBids_1_1_sorted.txt]

128up_OG0006588	611
14-3-3epsilon_OG0002478	4194
14-3-3epsilon_OG0001126_OG1	16153
140up_OG0004534	387
18w_OG0003044	760
26-29-p_OG0010897	3610
2mit_OG0000576_OG0	11
5-HT1A_OG0006644	18
5-HT1B_OG0006647	42
5-HT2A_OG0000287_OG0	4
5-HT2B_OG0011472	31
5-HT7_OG0005777	65
5PtaseI_OG0005188	647
7B2_OG0004187	356
a_OG0006460	233
a10_OG0010691	7
a5_OG0009037	0
a6_OG0007651	144
AANATL2_OG0003640	49
AANATL4_OG0000091_OG1	0
AANATL7_OG0007605	4
Aasdh_OG0001831	82
Aatf_OG0001947	159
aay_OG0011265	1752
ab_OG0009683	184
ab_OG0009684	36
ABCB7_OG0011281	1208
Pmp70_OG0003257	2639
Abd-B_OG0005000	0
Abi_OG0002227_OG0	418
Abl_OG0010722	2071
abo_OG0009656	256
Abp1_OG0010565	331
abs_OG0003097	506
ac_OG0007843	0
Ac13E_OG0008321	1074
Ac3_OG0009573	115
Ac78C_OG0010320	30
Acam_OG0000252_OG0	0
Acam_OG0000252_OG1	0
Acam_OG0005131	0
CG9149_OG0011313	940
Acbp1_OG0009246	408
Acbp2_OG0010415	411
Acbp4_OG0000311_OG0	0
Acbp4_OG0000311_OG1	0
Acbp6_OG0010414	18
ACC_OG0007193	6444
AcCoAS_OG0000812	3527
Ace_OG0000652_OG0	17
Acer_OG0000953_OG0	1115
Acer_OG0003808	2075
Acf_OG0002671	627
Achl_OG0002770	65
acj6_OG0008333	3
acj6_OG0008334	3
Ack_OG0010507	2680
Ack-like_OG0006546	445
Acn_OG0009540	1860
CG5009_OG0006075	4284
Acox57D-d_OG0006913	166
Acox57D-p_OG0001151	1071
Acp1_OG0009317	1630
Acp32CD_OG0009664	1
Acp65Aa_OG0003939	0
Acph-1_OG0001513	165
CG12512_OG0008829	1268
CG18155_OG0007972	15
Acsl_OG0007133	7120
Act42A_OG0000022_OG0	14768
Act42A_OG0000022_OG1	708092
Act42A_OG0000022_OG3	92981
Act42A_OG0000022_OG4	76343
Act42A_OG0000022_OG5	113
Actn_OG0003148_OG0	137154
Actn3_OG0011403_OG0	0
ACXB_OG0000046_OG0	1
ACXB_OG0000046_OG1	0
ACXB_OG0000046_OG2	1
ACXB_OG0000046_OG2.2	0
ACXD_OG0004078_OG0	2
Acyp_OG0009408	0
Acyp2_OG0011498	634
Ada_OG0002342	55
Ada1-2_OG0003777_OG0	143
Ada2a_OG0005051	47
Ada2b_OG0004799	124
Ada3_OG0007872	322
AdamTS-A_OG0005247	3340
AdamTS-A_OG0012010	34
AdamTS-B_OG0008089	3939
Adar_OG0007649	1011
Adat1_OG0003596	50
Adck1_OG0006032	707
Adck5_OG0010063	391
ADD1_OG0006579	446
Adf1_OG0001636_OG0	169
Adgf-A_OG0001991_OG0	0
Adgf-A_OG0003900	100
Adgf-A2_OG0010109	0
Adgf-B_OG0010108	2
Adgf-C_OG0001030_OG0	148
Adgf-D_OG0002208_OG0	119
Adgf-E_OG0006152	0
Adh_OG0003395_OG0	18
Adi1_OG0010940	322
AdipoR_OG0004727	4064
CG3809_OG0004951	0
AdenoK_OG0003918_OG0	1138
Ady43A_OG0002958	1033
AdoR_OG0005733	119
adp_OG0006108	590
AdSS_OG0000854_OG0	40
Aduk_OG0004873	538
Ae2_OG0010984	1080
CG6512_OG0010913	7107
aft_OG0006080	380
Afti_OG0005567	306
Ag5r_OG0008212	1
Ag5r2_OG0008213	0
AGBE_OG0007237	6460
AgmNAT_OG0001753	16
ago_OG0010530	2230
AGO1_OG0007307	1879
AGO2_OG0000119_OG0	98
Agpat1_OG0008448	188
Agpat2_OG0003465	374
Agpat3_OG0004018	3156
Agpat4_OG0004019_OG0	194
ADPS_OG0002932	79
agt_OG0001016_OG0	24
Spat_OG0007723	520
Ahcy_OG0001195_OG0	894
AhcyL1_OG0011110	1098
AIF_OG0001225	560
AIMP1_OG0007108	653
AIMP2_OG0009977	943
AIMP3_OG0005998	360
Adk1_OG0010829	11546
Adk3_OG0005467	243
Ak6_OG0007201	172
Akap200_OG0000367_OG0	423
Akh_OG0010512	21
AkhR_OG0009627	57
akirin_OG0010441	919
Akr1B_OG0001292	2555
Akt1_OG0005415	2458
al_OG0008749	71
Aladin_OG0007570	197
AlaRS_OG0003477	1404
AlaRS-m_OG0010596	1479
Alas_OG0006853	10632
alc_OG0006389	4116
Ald1_OG0005647	205350
Ald2_OG0005645	7
Aldh_OG0003615	4253
Aldh-III_OG0006742	4605
Aldh7A1_OG0003841_OG0	74
Alg-2_OG0001588_OG0	687
Alg1_OG0002607_OG0	428
Alg10_OG0000709_OG0	137
Alg11_OG0012170	525
CG8412_OG0004562	2132
Alg14_OG0001194_OG0	204
Alg2_OG0010641	602
Alg3_OG0003012	67
Alg3_OG0006966	488
CG5287_OG0001281	276
CG5287_OG0003790	336
Alg9_OG0005173	244
Alh_OG0004317	483
Alh_OG0004319	2181
Alh_OG0011430	170
alien_OG0009301	703
ALiX_OG0005343	863
Alk_OG0006414	6298
CG12179_OG0001176_OG0	66
Alp1_OG0010289	0
Alp10_OG0010194	1
Alp11_OG0008522	0
Alp12_OG0003717	323
Alp13_OG0001034	627
Alp2_OG0000261_OG0	0
Alp2_OG0000261_OG1	0
Alp4_OG0005779	2644
Alp6_OG0006360	5
Alp7_OG0003030	1
Alp9_OG0003931	0
alph_OG0000083_OG0	0
alph_OG0005113	2098
alpha-Catr_OG0006852	196
alpha-Est1_OG0004357	921
alpha-Est10_OG0004350	1688
alpha-Est2_OG0000314	78
alpha-Est3_OG0004356	672
alpha-Est6_OG0004354	0
alpha-Est7_OG0001351	4430
alpha-Est8_OG0004352	3463
alpha-Est9_OG0004351	2247
alpha-Man-Ia_OG0003130	139
alpha-Man-Ia_OG0003131	428
alpha-Man-Ia_OG0001168	571
alpha-Man-Ib_OG0005087	786
alpha-Man-Ic_OG0011549	27
alpha-Man-IIa_OG0004878	1246
alpha-Man-IIb_OG0005229	701
alpha-PheRS_OG0008296	402
alpha-Spec_OG0011040	31487
alpha4GT1_OG0000948	217
alphaCOP_OG0011275	2428
alphaSnap_OG0010384	1824
alphaTub67C_OG0010998	0
Alr_OG0008278	505
alrm_OG0002498	96
Als2_OG0009863	1364
alt_OG0004894	2980
aly_OG0004083	0
Ama_OG0002112	0
Amacr_OG0009433	335
amd_OG0001918	78
Amnionless_OG0008741	78
amon_OG0011540	602
amos_OG0003702_OG0	0
AMPdeam_OG0008245	6055
Amph_OG0007204	7763
AMPKalpha_OG0001698	6472
Amt_OG0004607	33
Amun_OG0008385	1914
amx_OG0007575	108
Amy-p_OG0000157_OG0	933
Amy-p_OG0000157_OG0.2	3
Amyrel_OG0006416	0
ana_OG0006403	4
ana1_OG0002269	76
ana2_OG0007120	91
ana3_OG0006194	38
Ance-2_OG0003658	9
Ance-3_OG0001891_OG0	727
Ance-3_OG0009407	456
Ance-4_OG0006406	226
Ance-5_OG0005870	986
anchor_OG0010100	1281
Andorra_OG0011741	0
Ank2_OG0010460	3587
Ankle2_OG0000780	3926
l(2)35Be_OG0003404_OG0	111
anox_OG0007490	1950
Ant2_OG0008041	24
antdh_OG0008007	1167
Antp_OG0002113	253
antr_OG0007227	29
AnxB10_OG0008082	5572
AnxB11_OG0008196	1486
AnxB9_OG0004410	12860
aop_OG0003458	1165
aos_OG0010741	827
Aos1_OG0002145_OG0	133
AOX1_OG0005242	2714
AOX2_OG0000143_OG0	2448
AOX2_OG0000143_OG1	28
AOX4_OG0001465	1
ap_OG0005832	1677
AP-1-2beta_OG0008273	2170
AP-1gamma_OG0007680	2132
AP-1mu_OG0005553	1639
AP-1sigma_OG0005334	927
AP-2alpha_OG0008751	1687
AP-2mu_OG0004736	847
AP-2sigma_OG0004385	685
Apc_OG0005387	1471
APC10_OG0005888	67
Apc2_OG0005308	102
APC4_OG0003171_OG0	180
APC7_OG0001703	21
ApepP_OG0000963	322
aph-1_OG0003552_OG0	347
aPKC_OG0006607	194
aPKC_OG0006608	821
aPKC_OG0006609	66
Aplip1_OG0011323	310
apn_OG0002443_OG0	0
apolpp_OG0012638	11771
app_OG0010830	336
APP-BP1_OG0010070	259
Appl_OG0007834	1807
Aprt_OG0004075	104
Aps_OG0010085	2353
apt_OG0002733	561
CG18815_OG0010034	1351
AQP_OG0007242	6744
aqrs_OG0005393	0
aqz_OG0001049_OG1	7088
ara_OG0009939	194
aralar1_OG0001518	1686
Arc1_OG0002768_OG0	6069
Arc2_OG0006127	226
Arc42_OG0001370_OG0	632
Archease_OG0002289_OG0	63
Arf51F_OG0006831	1274
Arf79F_OG0012164	4248
ArfGAP1_OG0010836	511
ArfGAP3_OG0003816_OG0	724
Arfip_OG0005451	256
Arfrp1_OG0007681	141
arg_OG0003183	4
arg_OG0007835	3
Argk_OG0011233	310383
Argk_OG0011925	3477
Argl_OG0009800	339
CG31469_OG0002209_OG0	89
ArgRS_OG0008151	998
ArgRS-m_OG0004367	248
ari-1_OG0007878	4625
ari-2_OG0003028	1209
Arl1_OG0010003	478
Arl2_OG0004816	239
Arl5_OG0011164	365
Arl6_OG0007042	59
Arl6IP1_OG0004993	366
Arl8_OG0004797	890
arm_OG0007636	4880
armi_OG0002027	73
Arp1_OG0004441	2590
Arp10_OG0007423	745
Arp2_OG0001770	507
Arp3_OG0010555	773
Arp5_OG0001448_OG0	71
Arp53D_OG0011600	0
Arp6_OG0008512	166
Arp8_OG0007614	117
Arpc1_OG0009187	1591
Arpc2_OG0009417	855
Arpc3A_OG0005226	223
Arpc3B_OG0008590	10
Arpc4_OG0008719	991
Arpc5_OG0008957	301
arr_OG0007264	605
Arr1_OG0009490	6
Arr2_OG0004099	55
Ars2_OG0005840	2027
Art1_OG0004911	539
Art2_OG0008773	1
Art3_OG0004604	142
Art4_OG0004574	122
Art6_OG0004528_OG0	0
Art7_OG0001547_OG0	263
Art8_OG0009662	106
Art9_OG0002219_OG0	0
Arts_OG0000486_OG0	1757
aru_OG0003377	2104
Arv1_OG0013036	58
arx_OG0009914	77
Asap_OG0007180	2072
Asator_OG0002682_OG1	3045
Asciz_OG0010646	170
ase_OG0007840	9
asf1_OG0009889	479
ash1_OG0000982_OG0	123
ash2_OG0004623	713
Ask1_OG0004518	3708
asl_OG0004217	99
AsnRS_OG0003707	988
AsnRS-m_OG0006452	123
AsnS_OG0000992	190
asp_OG0004633	0
Asph_OG0006509	33442
ASPP_OG0006932	1168
CG9572_OG0008488	24730
AspRS_OG0006665	1880
AspRS-m_OG0008886	1466
asrij_OG0006972	868
asRNA:CR31429_OG0002339_OG0	109
asRNA:CR42743_OG0003772_OG0	0
asRNA:CR43299_OG0012338_OG0	0
asRNA:CR43426_OG0012535_OG0	0
asRNA:CR43454_OG0002277_OG0	117
asRNA:CR43463_OG0001607_OG0	77
asRNA:CR43809_OG0003675_OG0	425
asRNA:CR44106_OG0002406_OG0	1
asRNA:CR44169_OG0002969_OG0	2
asRNA:CR44179_OG0001455_OG0	566
asRNA:CR44372_OG0000331_OG0	18
asRNA:CR44372_OG0000331_OG1	12
asRNA:CR44894_OG0012090_OG0	1
asRNA:CR45044_OG0005605_OG0	62
asRNA:CR45195_OG0000203_OG0	1062
asRNA:CR45195_OG0000203_OG1	411
asRNA:CR45350_OG0001645_OG0	724
asRNA:CR45943_OG0010336	213
asRNA:CR46029_OG0000226_OG0	9
asRNA:CR46029_OG0000226_OG1	17
asRNA:CR46139_OG0003106_OG0	11
asRNA:CR46246_OG0011916	0
asRNA:CR46354_OG0002193_OG0	28
asRNA:CR46473_OG0000925_OG0	47
Ass_OG0001346	39
ast_OG0003560	92
AstA_OG0004634	8
AstA-R1_OG0000689	26
AstA-R2_OG0005396	2
AstC_OG0009668	2
AstC-R1_OG0010134	1
AstC-R2_OG0001295_OG0	9
AstCC_OG0009669	0
asun_OG0002419_OG0	44
Asx_OG0006138	1432
Atac1_OG0003748_OG0	28
Atac2_OG0009508	213
Atac3_OG0000828	266
Tat_OG0001330	1086
Ate1_OG0003045	978
Atet_OG0003384	1275
Atf-2_OG0006059	190
Atf3_OG0007763	2757
Atg1_OG0009929	79
Atg1_OG0009931	956
Atg10_OG0001598	32
Atg101_OG0008681	488
Atg12_OG0011904	172
Atg13_OG0004817	981
Atg14_OG0005089	968
Atg16_OG0005703	427
Atg17_OG0004232	3807
Atg18a_OG0011152	1286
Atg18b_OG0001271_OG0	2071
Atg2_OG0011112	3034
Atg3_OG0009922	810
Atg4a_OG0009014	1120
Atg4b_OG0005256	487
Atg5_OG0007974	208
Atg6_OG0005323	586
Atg7_OG0006714	289
Atg8a_OG0008043	11378
Atg8b_OG0005571	0
Atg9_OG0006487	1960
atilla_OG0011822	5741
atk_OG0010362	10
atl_OG0001399	10909
atms_OG0004154	1117
ato_OG0004804	0
Atox1_OG0012695	534
ATP6AP2_OG0004869	6969
ATP7_OG0008369	1168
ATP8A_OG0007260	4524
ATP8A_OG0007261	34
Atpalpha_OG0002140	43491
ATPCL_OG0006680	5340
ATPsynB_OG0010987	38133
ATPsynbeta_OG0005823	204543
ATPsynbetaL_OG0001317	2
ATPsynC_OG0005792	120073
ATPsynCF6_OG0005500	17508
ATPsynCF6L_OG0010605	0
ATPsynD_OG0004477	26825
ATPsyndelta_OG0007526	17279
ATPsynE_OG0005568	14514
ATPsynG_OG0009657	15352
ATPsyngamma_OG0005690	36203
ATPsynGL_OG0009315	2
ATPsynO_OG0012619	39465
AttC_OG0000164_OG0	7373
AttC_OG0007258	5922
AttD_OG0004890	41
Atu_OG0002096	1186
Atx-1_OG0012102	32
Atx2_OG0011501	10066
Atxn7_OG0003444	484
aub_OG0000482_OG0	17
aurA_OG0004964	9
aurB_OG0009647	13
aust_OG0001881	0
aux_OG0003096_OG0	1143
ave_OG0006159	103
Aven_OG0003291	178
awd_OG0002664	4264
Awh_OG0010478	20
axed_OG0010262	884
Axn_OG0005720	881
axo_OG0003993	347
axo_OG0010625	163
axo_OG0010626	493
axo_OG0010628	70
Axs_OG0008319	2600
Axud1_OG0003447	737
az2_OG0006736	114
azot_OG0000210_OG0	2
azot_OG0000210_OG1	1
b_OG0009189	10124
B-H1_OG0000267_OG0	119
B-H1_OG0000267_OG1	171
B4_OG0009202	4199
B52_OG0001376_OG0	1059
b6_OG0007653	5
B9d1_OG0005246	123
B9d2_OG0005830	27
bab1_OG0011327	65
bab1_OG0011328	61
bab2_OG0011326	1117
babo_OG0006628	776
babos_OG0007027	1016
Bacc_OG0008947	8297
Bace_OG0000801_OG0	0
baf_OG0003792	550
bai_OG0005189	1543
Balat_OG0007229	2
Baldspot_OG0010721	784
ball_OG0001092_OG1	120
bam_OG0005170	12
bap_OG0001358_OG0	0
Bap111_OG0007677	1316
Bap170_OG0000903_OG0	707
Bap55_OG0005900	361
Bap60_OG0008560	832
IMPPP_OG0000305_OG1	8630
barc_OG0010291	853
bark_OG0008784	1929
barr_OG0000425_OG0	162
baz_OG0008596	7044
bb8_OG0005496	0
bbc_OG0007266	2702
CG18067_OG0007098	50606
bbg_OG0010871	1082
bbg_OG0010872	1474
BBIP1_OG0004876	207
BBS1_OG0010413	64
BBS4_OG0002785_OG0	169
BBS5_OG0002086	134
BBS8_OG0008755	147
BBS9_OG0006919	434
bbx_OG0008688	6025
bc10_OG0010387_OG0	700
BCAS2_OG0005540	159
bcd_OG0002111_OG0	0
bchs_OG0003722	398
BCL7-like_OG0007566	124
bcn92_OG0007793	166
Bdbt_OG0004400	87
bdg_OG0006805	2072
bdl_OG0003385	2338
Bdp1_OG0009215	192
be_OG0000785	2136
BEAF-32_OG0006164	490
beag_OG0004860	294
beat-Ia_OG0011784	16
beat-Ib_OG0009146	6
beat-Ic_OG0001866_OG0	0
beat-IIa_OG0005482	10
beat-IIb_OG0005481	56
beat-IIIa_OG0009463	23
beat-IIIb_OG0009460	29
beat-IIIc_OG0003687	68
beat-IV_OG0005508	80
beat-Va_OG0005024	2
beat-Vb_OG0005021	2
beat-Vc_OG0001062_OG0	1
beat-VII_OG0011542	20
beat-VII_OG0011544	11
beg_OG0004008	387
bel_OG0001048	5423
Bem46_OG0008920	200
ben_OG0000514_OG0	1542
Best1_OG0002590_OG0	922
Best2_OG0010251	1265
Best3_OG0009963	0
Best4_OG0000558_OG0	0
Bet1_OG0003845_OG0	272
Bet3_OG0004072	258
beta-PheRS_OG0005298	419
beta-Spec_OG0007697	43038
beta'COP_OG0009212	1948
beta3GalTII_OG0012738	123
beta4GalNAcTA_OG0006521	257
beta4GalNAcTB_OG0002610	216
beta4GalT7_OG0005195	222
betaCOP_OG0008653	2528
betaggt-I_OG0008962	596
betaGlu_OG0002667	481
CG32396_OG0011696	76
Bgb_OG0011276	297
bgcn_OG0001647	100
bgm_OG0009412	671
BHD_OG0010421	219
bi_OG0003201	255
bi_OG0012904	38
BI-1_OG0004087	2728
bib_OG0001843_OG0	11
BicC_OG0009143	56
BicD_OG0009474	2059
CG11873_OG0005086	1211
bif_OG0003277	1077
bif_OG0012761	280
BigH1_OG0001085_OG0	0
bigmax_OG0005365	299
Bili_OG0002506_OG0	69
bin_OG0010286	0
Bin1_OG0005423	112
bin3_OG0007310	1911
bip1_OG0010560	143
Bka_OG0009250	297
blanks_OG0011885_OG0	0
Blimp-1_OG0010196	4369
Blm_OG0002608	84
Blos1_OG0006148	153
Blos2_OG0010078	88
Blos3_OG0009918	223
Blos4_OG0010933	132
blot_OG0010924	21776
blow_OG0006726	267
blp_OG0005216	1002
blw_OG0006982	174604
bma_OG0010967	12
Bmcp_OG0010022	239
bmm_OG0010858	2304
bnb_OG0001206_OG1	1320
CG5059_OG0012191	2091
bnk_OG0005787	0
bnl_OG0004512	8
boca_OG0006727	329
bocks_OG0002575_OG0	190
BOD1_OG0005544	889
boi_OG0007601	377
boi_OG0007603	185
boil_OG0012322	2
bol_OG0011238	5808
boly_OG0007153	0
BomBc1_OG0001623	1927
BomBc2_OG0000769_OG0	6343
BomBc3_OG0004769	2151
BomT3_OG0011469	4209
bon_OG0004934	992
bond_OG0004726	106
bonsai_OG0007008	700
Boot_OG0006400	0
bor_OG0004967	426
bora_OG0003911	2
BORCS5_OG0008208	289
BORCS6_OG0011365	109
BORCS7_OG0007103	75
borr_OG0009292	18
boss_OG0005676	236
botv_OG0006642	409
bou_OG0007819	305
bowl_OG0008785	198
BoYb_OG0000400_OG0	23
br_OG0007659	12
br_OG0011928	2
Br140_OG0001629	659
brat_OG0001919	163
Brca2_OG0000883	102
Brd_OG0010852	0
CG7154_OG0009310	960
Brd8_OG0002488	365
Bre1_OG0010209	635
Brf_OG0005483	200
Brf_OG0005485	68
brk_OG0007975	965
brm_OG0009999	2857
Brms1_OG0008442	753
Bro_OG0011272	0
brp_OG0000499_OG1	349
l(3)72Ab_OG0009997	1751
bru1_OG0009737	20
bru1_OG0009738	222
bru2_OG0009740	506
bru2_OG0011823	25
bru2_OG0012161	66
bru3_OG0010907	84
bru3_OG0011909	11
Bruce_OG0004896	7083
brun_OG0003663	1133
brv1_OG0000706_OG0	0
brv2_OG0010919	0
brv3_OG0011666	0
BRWD3_OG0005288	3269
brwl_OG0009277	524
bs_OG0003002	584
bs_OG0006897	273
bsf_OG0001906_OG0	2525
Bsg_OG0009780	7388
Bsg25D_OG0003412_OG0	2423
bsh_OG0009110	0
bsk_OG0012344	862
bt_OG0000537_OG1	524
BTBD9_OG0000546_OG0	1086
BtbVII_OG0011887	2530
btd_OG0007557	223
Btk29A_OG0001838	494
Btk29A_OG0011763	7
btl_OG0002041	106
btn_OG0004719	1
Btnd_OG0008611	10
btsz_OG0001035_OG1	128
btsz_OG0004581	3
btv_OG0003692	76
btv_OG0009487	357
btz_OG0005342	1877
Bub1_OG0001806_OG0	800
Bub3_OG0005120	358
BubR1_OG0000657_OG0	0
Buffy_OG0006561	212
bug_OG0006803	460
Bug22_OG0009372	176
BuGZ_OG0008876	1003
CG8270_OG0010257	391
bun_OG0000556	2653
bun_OG0009749	1992
bur_OG0003683_OG0	1330
Burs_OG0001045_OG0	0
bves_OG0007497	149
bves_OG0007499	125
bw_OG0006000	0
bwa_OG0009122	110
bwa_OG0012525	114
Bx_OG0008666	0
Bx_OG0008667	406
Bx42_OG0007682	1362
by_OG0005550	9954
byn_OG0010803	1
bys_OG0007950	467
c-cup_OG0012143	0
c(3)G_OG0001464_OG0	126
c11.1_OG0007569	2790
c12.1_OG0007568	689
c12.2_OG0007567	2422
C15_OG0002126_OG0	2
C1GalTA_OG0009799	482
C3G_OG0007801	4199
C901_OG0008027	8
ca_OG0005700	3465
Ca-alpha1D_OG0009140	15044
Ca-alpha1T_OG0003323	452
Ca-beta_OG0009681	1507
Ca-Ma2d_OG0009139	4466
CaBP1_OG0008860	1590
cac_OG0000605_OG0	70
cact_OG0009392	12981
cactin_OG0003129	879
cad_OG0009437	0
Cad74A_OG0010922	15
Cad86C_OG0002368	1449
Cad87A_OG0001088_OG0	577
Cad89D_OG0001058_OG0	0
Cad96Ca_OG0011497	661
Cad96Cb_OG0005172	1
Cad99C_OG0005704	488
CadN_OG0000277_OG1	16
Caf1-105_OG0002830	95
Caf1-180_OG0007408	291
Caf1-55_OG0001036	559
cag_OG0001595_OG0	125
CAH1_OG0009192	852
CAH13_OG0002843	0
CAH14_OG0002807	1
CAH15_OG0006256	0
CAH16_OG0000498_OG1	7
CAH2_OG0001000_OG0	1328
CAH3_OG0003177	488
CAH5_OG0005796	1
CAH7_OG0000840	4501
CAH8_OG0004748	4
CAH9_OG0005622	112
CAHbeta_OG0002334	49
cal1_OG0002556_OG0	314
CalpA_OG0003035	3369
CalpB_OG0010971	2789
CalpC_OG0008186	34
Calr_OG0005564	10032
Cals_OG0013279_OG0	730
Calx_OG0002139_OG0	2
Calx_OG0004417	6481
Calx_OG0004418	6041
calypso_OG0006121	242
Cam_OG0012053	11541
CaMKI_OG0012767	1643
CaMKII_OG0013280	6926
Camp_OG0005907	178
Camta_OG0006364	804
Camta_OG0006365	168
can_OG0004061_OG0	0
CanA1_OG0005778	2034
CanB_OG0000231_OG0	117
CanB_OG0000231_OG1	2674
Cand1_OG0009382	1355
CAP_OG0000587_OG0	23396
CAP_OG0012405	4
Cap-D2_OG0005121	125
Cap-D3_OG0009448	54
Cap-G_OG0002924	527
Cap-H2_OG0004906	355
Capa_OG0005712	1
Caper_OG0009347	4242
Capr_OG0010138	1566
caps_OG0010156	1019
caps_OG0010157	742
capt_OG0009025	9645
capu_OG0000612_OG0	287
car_OG0007437	313
CARPA_OG0007960	13
CARPB_OG0007554	28
CarT_OG0009432	7
cas_OG0004236	1
casp_OG0006502	1006
cass_OG0009476	2384
Cat_OG0003869	5780
cathD_OG0002862	11663
cato_OG0006491	0
Catsup_OG0009538	1142
caup_OG0009938	47
cav_OG0000654	24
caz_OG0003243_OG0	1057
cbc_OG0007265	273
Cbl_OG0002051_OG0	4186
CBP_OG0001721	4
CBP_OG0007971	4
Cbp20_OG0005066	212
Cbp53E_OG0006447	749
Cbp80_OG0007913	434
Cbp80_OG0007915	515
Cbs_OG0003124	203
cbs_OG0007263	185
cbt_OG0008760	3556
Cby_OG0004789	18
Cc2d2a_OG0002702	60
CCAP_OG0011467	1
CCAP-R_OG0000870	5
ccb_OG0012089	0
CCDC151_OG0011900	61
CCDC53_OG0009785	295
Ccdc58_OG0010399	39
Ccdc85_OG0008917	73
CCHa1_OG0004530	64
CCHa1-R_OG0006065	36
CCHa2_OG0002186_OG0	31
CCHa2-R_OG0005836	21
Cchl_OG0004776	8528
CCKLR-17D1_OG0003334	2
CCKLR-17D1_OG0008675	2
CCKLR-17D1_OG0011744	1
CCKLR-17D3_OG0008678	62
Ccm3_OG0005250	828
Ccn_OG0010106	133
Ccn_OG0010107	153
Ccn_OG0012179	46
Ccp84Ab_OG0000178_OG0	3
Ccp84Ac_OG0001349_OG0	0
Ccp84Ae_OG0002110_OG0	0
Ccp84Af_OG0000109_OG0	0
Ccp84Af_OG0000109_OG1	0
Ccp84Af_OG0000109_OG2	0
Ccp84Ag_OG0001348_OG0	0
Ccs_OG0006299	365
CCT1_OG0002281_OG0	823
CCT2_OG0003145	2067
CCT3_OG0004995	2352
CCT4_OG0000979	2219
CCT5_OG0006600	3048
CCT6_OG0008508	1777
CCT7_OG0004839	774
CCT7_OG0004841	301
CCT8_OG0007117	2513
Ccz1_OG0010481	257
cd_OG0004708	5
CD98hc_OG0001357_OG0	1615
Cda4_OG0008701	755
Cda5_OG0008721	1480
Cda9_OG0002707	0
CDase_OG0005749	1933
cdc14_OG0009306	2483
Cdc16_OG0005493	143
Cdc23_OG0009421	135
Cdc27_OG0010426	1084
Cdc2rk_OG0006290	72
Cdc37_OG0011041	1086
Cdc42_OG0008268	1243
Cdc45_OG0007388	161
Cdc5_OG0011371	684
CDC50_OG0008483	2086
Cdc6_OG0002054	33
Cdc7_OG0007729	7007
Cdep_OG0002087	1473
Cdep_OG0004159	1465
CdGAPr_OG0009111	4316
cdi_OG0000729	4847
cDIP_OG0004394	461
Cdk1_OG0000555_OG0	5
Cdk12_OG0009875	429
Cdk2_OG0002391	73
CDK2AP1_OG0008015	343
Cdk4_OG0006632	217
Cdk5_OG0002993	578
Cdk5alpha_OG0009389	340
Cdk7_OG0001724	82
Cdk8_OG0010977	59
Cdk9_OG0007009	242
Cdlc2_OG0000234_OG1	0
cdm_OG0002482	1666
Cds_OG0010549	799
Ced-12_OG0009727	616
ced-6_OG0006366	4320
CenB1A_OG0004675	1319
CenG1A_OG0003595_OG0	7915
CenG1A_OG0009182	42
Cenp-C_OG0002322	110
Cep135_OG0009952	307
Cep135_OG0009954	250
cep290_OG0004127	100
Cep89_OG0006812	4
Cep97_OG0008778	182
cer_OG0012078	470
Cerk_OG0004182	1521
cert_OG0011161	1138
Cf2_OG0008971	2764
Cfp1_OG0007571	177
CG5789_OG0004615	378
cg_OG0006533	2643
CG10000_OG0005395	1
CG10005_OG0004963	12
CG10011_OG0005399	875
CG10013_OG0002410_OG0	0
CG10019_OG0008786	219
CG10026_OG0009081	232
CG10029_OG0004344	0
CG10031_OG0008792	407
CG10035_OG0004420	186
CG10038_OG0001436_OG0	134
CG10041_OG0012259_OG0	1
CG10051_OG0007036	1
CG10053_OG0004336	114
CG10055_OG0004329	742
CG10062_OG0007038	176
CG10063_OG0010284	26
CG10064_OG0010282	1
CG10068_OG0004321	695
CG10073_OG0000065_OG2	1
CG10075_OG0010279	2116
CG10077_OG0010277	14553
CG10082_OG0005964	3994
CG10086_OG0001355	34
CG10089_OG0010567	335
CG10098_OG0004320	457
CG10104_OG0006132	0
CG10116_OG0010569	1
CG10126_OG0005023	1103
CG10132_OG0009091	6122
CG10137_OG0009093	463
CG10139_OG0006151	256
CG10140_OG0010573	3
CG10147_OG0010256	558
CG10151_OG0006160	44
CG10154_OG0010575	0
CG10163_OG0010252	0
CG10164_OG0001489	0
CG10165_OG0011781	147
CG10171_OG0010163	199
CG10175_OG0005507	1116
CG10177_OG0001079_OG0	0
CG10184_OG0005509	444
CG10185_OG0005203	493
CG10189_OG0009087	112
CG10194_OG0009085	148
CG10195_OG0003572	169
CG10205_OG0006168	3503
CG10208_OG0005527	307
CG10209_OG0006169	228
CG10211_OG0009505	4569
CG10222_OG0010165	295
CG10226_OG0010249	2627
CG10237_OG0003462	18183
CG1024_OG0004294	255
CG10252_OG0011517	0
CG10254_OG0002565	3156
CG10257_OG0006606	140
CG10264_OG0005208	0
CG10265_OG0006935	26
CG10274_OG0003940	426
CG10280_OG0004257	8
CG10283_OG0001907_OG0	276
CG10286_OG0004292	577
CG10298_OG0004288	0
CG10300_OG0005516	0
CG10301_OG0005515	2
CG10307_OG0005957	3111
CG10311_OG0004972	1337
CG10317_OG0004974	0
CG10321_OG0005965	1592
CG10324_OG0004994	208
CG10332_OG0005992	0
CG10333_OG0009507	948
CG10336_OG0009516	63
CG10337_OG0009096	212
CG10338_OG0009517	226
CG10339_OG0006873	824
CG10340_OG0001059_OG0	2562
CG10341_OG0009518	172
CG10343_OG0009520	168
CG10344_OG0007020	41
CG10345_OG0002430_OG0	4343
CG10347_OG0000607_OG0	36
CG10348_OG0003704	178
CG10352_OG0008207	9
CG10353_OG0008206	2041
CG10357_OG0010470	10
CG10359_OG0010469	1267
CG10361_OG0010014	67
CG10362_OG0008202	249
CG10365_OG0005518	2233
CG10366_OG0009102	715
CG10375_OG0005526	253
CG10376_OG0009519	339
CG10383_OG0001909	1877
CG10384_OG0007018	5
CG10405_OG0004983	2
CG10407_OG0005207	10
CG10413_OG0003703_OG0	963
CG10417_OG0013094	1507
CG10418_OG0010832	106
CG10425_OG0002500	284
CG10428_OG0001263_OG0	402
CG10431_OG0001914	127
CG10433_OG0006904	2874
CG10435_OG0002296_OG0	173
CG10444_OG0007082	359
CG10445_OG0001356	53
CG10459_OG0001605_OG0	0
CG10462_OG0009105	598
CG10463_OG0009108	177
CG10466_OG0012145	59
CG10467_OG0010233	231
CG10469_OG0010232	132
CG10470_OG0009541	286
CG10472_OG0000811_OG0	191
CG10479_OG0010225	134
CG10481_OG0009114	22
CG10483_OG0010221	796
CG10486_OG0010219	0
CG10492_OG0009544	611
CG10494_OG0006908	241
CG10495_OG0009546	89
CG10505_OG0006927	34
CG10508_OG0010314	596
CG10510_OG0003948	0
CG10513_OG0005163	284
CG10514_OG0005162	230
CG10516_OG0009998	154
CG10527_OG0002810_OG0	10322
CG10543_OG0006262	3942
CG10550_OG0000747	3627
CG10555_OG0008527	365
CG10561_OG0009552	1335
CG10565_OG0010321	3522
CG10576_OG0010200	1675
CG10581_OG0010326	8
CG10584_OG0010328	236
CG10587_OG0000094_OG0	0
CG10587_OG0000094_OG1	0
CG10587_OG0000094_OG2	0
CG10589_OG0003950	0
CG10591_OG0010195	0
CG10597_OG0003317	0
CG10598_OG0011740	0
CG10600_OG0009530	1827
CG10602_OG0009532	1776
CG10616_OG0010838	580
CG10621_OG0001911	458
CG10623_OG0001912	274
CG10628_OG0009107	206
CG10631_OG0001241	1709
CG10646_OG0009949	107
CG10654_OG0009947	39
CG10657_OG0009951	269
CG10660_OG0010840	341
CG10663_OG0010839	757
CG10669_OG0005156	206
CG10674_OG0010603	570
CG10680_OG0003577	6895
CG10681_OG0009950	112
CG10700_OG0011812	0
CG10702_OG0009548	503
CG10710_OG0010908	600
CG10713_OG0010576	155
CG10725_OG0010574	2
CG10730_OG0000951	0
CG10731_OG0006517	569
CG10737_OG0006638	53848
CG10738_OG0010568	41
CG1074_OG0007339	170
CG10747_OG0009127	335
CG10748_OG0011855_OG0	0
CG10749_OG0003913_OG0	0
CG10750_OG0009561	2
CG10752_OG0010150_OG0	0
CG10761_OG0008304	0
CG1077_OG0004263	3
CG10793_OG0003237	2
CG10795_OG0006915	236
CG10799_OG0003081	456
CG10801_OG0012112	1
CG10802_OG0008133	430
CG10803_OG0008134	857
CG10804_OG0008132	169
CG10809_OG0010976	216
CG10814_OG0007257	84
CG10822_OG0007072	0
CG10839_OG0009144	0
CG10841_OG0002198_OG0	2
CG10853_OG0003980_OG0	0
CG10859_OG0009209	2
CG10862_OG0002017_OG1	5973
CG10863_OG0010486	3175
CG10863_OG0012194_OG0	6
CG10864_OG0005043	801
CG10866_OG0010485	240
CG10874_OG0003457	483
CG10877_OG0002385_OG0	7
CG10887_OG0002183_OG0	1
CG10898_OG0002547	204
CG1090_OG0003105_OG0	260
CG10903_OG0002293_OG0	129
CG10904_OG0011634	54
CG10907_OG0001984_OG0	152
CG10909_OG0005022	0
CG10910_OG0006092	0
CG10911_OG0006095	5
CG10912_OG0000471	7
CG10914_OG0006109	128
CG10919_OG0001352	0
CG1092_OG0001161_OG0	0
CG10920_OG0007959	0
CG10927_OG0006710	56
CG10931_OG0006071	0
CG10932_OG0007954	841
CG10934_OG0002756_OG0	1
CG10939_OG0005908	2651
CG10947_OG0009415	6047
CG10948_OG0009927	625
CG10949_OG0009416	78
CG10950_OG0012279	0
CG10958_OG0001743	120
CG10959_OG0008299	29
CG10962_OG0007748	30
CG10970_OG0003173	33
CG10973_OG0012539	402
CG10979_OG0004244	557
CG10984_OG0009934	225
CG10996_OG0008249	1
CG11000_OG0004245	3
CG11007_OG0003037	222
CG11018_OG0007064	0
CG11029_OG0001270	66
CG1103_OG0003103_OG0	106
CG11030_OG0003728	320
CG11034_OG0001268	220
CG11035_OG0002292_OG0	388
CG11041_OG0001654	111
CG11044_OG0007073	3914
CG1105_OG0004314	1824
CG11050_OG0009604	7418
CG11060_OG0006765	0
CG11068_OG0011716	37
CG11069_OG0004655	391
CG11076_OG0001759	109
CG11077_OG0000549_OG0	219
CG11085_OG0008456	6
CG11089_OG0004653	324
CG11095_OG0003249	187
CG11099_OG0007074	1284
CG11103_OG0003250	203
CG11106_OG0012330	0
CG11109_OG0001964	102
CG11110_OG0006619	435
CG11123_OG0006752	290
CG11125_OG0006747	92
CG11127_OG0006744	296
CG1113_OG0004171	5
CG11131_OG0001957_OG0	0
CG11134_OG0003251	167
CG11141_OG0006745	465
CG11145_OG0006754	1
CG11147_OG0003729	6112
CG11149_OG0003730	0
CG11151_OG0008256	2271
CG11159_OG0006283	1
CG1116_OG0004164	207
CG11162_OG0008263	1
CG11168_OG0004657	1880
CG11170_OG0006462	34
CG11178_OG0003327	405
CG11180_OG0006625	264
CG11191_OG0007189	346
CG11192_OG0007095	0
CG11200_OG0007088	1054
CG11211_OG0012938	1
CG11226_OG0012166_OG0	0
CG11227_OG0007505	0
CG1124_OG0002090	1356
CG11241_OG0003815_OG0	118
CG11247_OG0009861	152
CG11248_OG0003830_OG0	189
CG11249_OG0009864	7
CG11251_OG0001998	0
CG11257_OG0007039	184
CG11263_OG0001789	48
CG11267_OG0011856	584
CG11269_OG0006458	0
CG11275_OG0002906	1245
CG11279_OG0003924_OG0	164
CG11286_OG0004361	0
CG1129_OG0002085	108
CG11291_OG0003029	3
CG11294_OG0007761	0
CG11298_OG0007031	0
CG11309_OG0010303	993
CG11317_OG0012026	254
CG11318_OG0000756	6
CG11319_OG0009603	159
CG11327_OG0009628	1
CG11333_OG0002657_OG0	0
CG11334_OG0005804	1051
CG11342_OG0011920	8
CG11345_OG0011138	0
CG11349_OG0011131	0
CG11353_OG0011127	16
CG11356_OG0008477	7
CG11357_OG0011126	248
CG1136_OG0010499	1793
CG11367_OG0000806_OG0	87
CG11369_OG0011699	0
CG1137_OG0004303	1
CG11370_OG0003817_OG0	8
CG11377_OG0008723	270
CG11378_OG0007395	474
CG11379_OG0007397	0
CG11380_OG0007400	32
CG11381_OG0007402	2
CG11382_OG0007404	0
CG11384_OG0007396	0
CG1139_OG0004077	8
CG11391_OG0001026_OG0	1
CG11396_OG0010345	310
CG11398_OG0007405	85
CG11403_OG0007406	40
CG11404_OG0012169	0
CG11406_OG0006889	5
CG11409_OG0007766	7
CG11413_OG0011575	175
CG11414_OG0006019	2537
CG11417_OG0007590	215
CG1142_OG0012974	154
CG11425_OG0009823	83
CG11426_OG0009824	1942
CG1143_OG0011104	2601
CG11436_OG0003200	62
CG11437_OG0009825	52
CG11438_OG0009826	593
CG11447_OG0004515	59
CG11449_OG0000981_OG1	1
CG11453_OG0001027_OG0	13
CG11454_OG0001792	148
CG11456_OG0003951	82
CG11459_OG0000135_OG1	32
CG1146_OG0011093	15111
CG11470_OG0000857	0
CG11474_OG0005934	875
CG11475_OG0005935	9
CG11498_OG0001515	19
CG11504_OG0002630	312
CG11523_OG0009832	230
CG11529_OG0010828	338
CG11537_OG0010640	1372
CG11550_OG0002660	17
CG11560_OG0010817	157
CG11562_OG0008742	90
CG11563_OG0002662	340
CG11566_OG0007496	6
CG11570_OG0004027	0
CG11581_OG0008240	0
CG11583_OG0010538	311
CG11584_OG0008239	0
CG11585_OG0012335	0
CG11586_OG0010534	235
CG11590_OG0001741	212
CG11593_OG0010497	363
CG11594_OG0010492	469
CG11596_OG0007629	355
CG11601_OG0008739	191
CG11608_OG0000142_OG0	51
CG1161_OG0004180	1541
CG11617_OG0008731	529
CG11619_OG0003864_OG0	0
CG11626_OG0011450	1
CG11629_OG0003739	0
CG11630_OG0009580	0
CG11634_OG0009583	0
CG11635_OG0007156	4
CG11638_OG0007387	74
CG11655_OG0001745_OG0	505
CG11656_OG0005013	0
CG11658_OG0010025	1093
CG11663_OG0012087	0
CG11664_OG0011395	0
CG11666_OG0012316	0
CG11668_OG0002452	14
CG11670_OG0005008	1
CG11672_OG0004805	0
CG11674_OG0008231	464
CG11679_OG0008511	156
CG11686_OG0002448_OG0	78
CG11693_OG0004810	1
CG11694_OG0000225_OG0	0
CG11694_OG0000225_OG1	0
CG11695_OG0007879	330
CG11696_OG0007880	348
CG11698_OG0002319_OG0	0
CG11699_OG0007882	1693
CG11703_OG0002165_OG0	0
CG11710_OG0001691_OG0	308
CG1172_OG0004189	508
CG11722_OG0001391	425
CG11723_OG0003571	235
CG11726_OG0010048	0
CG11737_OG0001419_OG0	319
CG11741_OG0001420_OG0	1
CG11752_OG0007995	3325
CG11755_OG0000851	95
CG11756_OG0007997	0
CG11760_OG0004826	684
CG11768_OG0004832	258
CG11771_OG0005200	2552
CG11777_OG0006309	82
CG11779_OG0004481	1343
CG11786_OG0012799	0
CG11788_OG0007083	44
CG11790_OG0005187	872
CG11791_OG0012008	4551
CG11807_OG0003009_OG0	682
CG11808_OG0006841	43
CG11811_OG0004058	195
CG11816_OG0008636	0
CG11835_OG0000264_OG0	4896
CG11835_OG0000264_OG1	8583
CG11837_OG0005082	146
CG11841_OG0005083	1971
CG11842_OG0000856_OG1	641
CG11843_OG0011490	383
CG11852_OG0002502_OG0	17
CG11854_OG0005171	19
CG11857_OG0005167	840
CG11858_OG0005166	126
CG11878_OG0000055_OG0	0
CG11878_OG0000055_OG1	102
CG11878_OG0000055_OG2	2
CG11882_OG0005094	76
CG11883_OG0006313	2226
CG11885_OG0003355	76
CG11892_OG0005161	296
CG11893_OG0000039_OG2	275
CG11899_OG0005100	462
CG11902_OG0005155	95
CG11906_OG0001618	253
CG11911_OG0008747	1
CG11912_OG0008746	0
CG11920_OG0005183	159
CG11927_OG0003556	865
CG11929_OG0011773	0
CG11961_OG0001155_OG0	35
CG11964_OG0004848	241
CG11970_OG0004849	958
CG11975_OG0004850	747
CG11977_OG0012457_OG0	0
CG11980_OG0002337	188
CG11983_OG0004852	36
CG11986_OG0004855	22
CG11997_OG0004862	0
CG11999_OG0004179	563
CG12003_OG0004112	2
CG12004_OG0011286	1826
CG12009_OG0010662	0
CG12010_OG0010671	75
CG12011_OG0011025	0
CG12012_OG0010672	328
CG12016_OG0010666	591
CG12017_OG0010661	0
CG12020_OG0011042	0
CG12024_OG0011050	741
CG12025_OG0011053	738
CG12035_OG0011029	0
CG12038_OG0011331	88
CG12054_OG0000497	1751
CG12056_OG0003138	367
CG12057_OG0003139	0
CG12061_OG0000938_OG0	0
CG12065_OG0007412	4451
CG12069_OG0001519	0
CG12071_OG0011553	62
CG12071_OG0013484	58
CG12075_OG0007754	1616
CG1208_OG0004248	1992
CG12081_OG0007411	468
CG12084_OG0011296	1379
CG12091_OG0011293	6788
CG12093_OG0011111	502
CG12096_OG0008559	334
CG12099_OG0011289	8301
CG12104_OG0011284	154
CG12105_OG0004111	2340
CG12106_OG0007586	87
CG12107_OG0006719	138
CG12111_OG0007413	24
CG12112_OG0012598_OG0	129
CG12115_OG0007587	0
CG12116_OG0008625	127
CG12118_OG0007585	3312
CG12121_OG0007579	2094
CG12123_OG0003325	141
CG12128_OG0002879	224
CG12129_OG0002878	282
CG1213_OG0002105	228
CG12134_OG0006319	131
CG12147_OG0004192	0
CG12155_OG0003210	540
CG12159_OG0002860	269
CG12164_OG0006760	0
CG12170_OG0002098	781
CG12171_OG0004222	143
CG12173_OG0004172	100
CG12177_OG0008262	1804
CG1218_OG0002103	177
CG12182_OG0011099	172
CG12194_OG0008975	324
CG12204_OG0001687	66
CG12206_OG0008131	1
CG12209_OG0002818	0
CG12213_OG0002418	716
CG12219_OG0007713	347
CG12224_OG0000651_OG1	1011
CG12231_OG0003119	0
CG12236_OG0008414	302
CG12237_OG0007424	876
CG12239_OG0001754	4
CG12241_OG0001396	211
CG12253_OG0011818	32
CG12256_OG0004947	0
CG12259_OG0005539	322
CG12268_OG0005336	1005
CG1227_OG0004337	144
CG12278_OG0004413	0
CG12279_OG0004445	172
CG12288_OG0009457	49
CG12289_OG0010046	0
CG12290_OG0002618	1496
CG12299_OG0009634	127
CG12301_OG0001981	277
CG12307_OG0009694	0
CG1231_OG0011372	42
CG12316_OG0009955	647
CG12320_OG0005053	41
CG12321_OG0001064_OG0	234
CG12325_OG0002854	343
CG1233_OG0011370	1013
CG1234_OG0004335	338
CG12341_OG0002848	182
CG12343_OG0002853	366
CG12344_OG0002855	923
CG12355_OG0012373	78
CG1236_OG0002100	420
CG12362_OG0000821_OG0	0
CG12374_OG0007223	3
CG12375_OG0009777	470
CG12379_OG0008514	67
CG12384_OG0006229	1130
CG1239_OG0004237	86
CG12395_OG0001736	0
CG12398_OG0008359	0
CG12402_OG0002224_OG0	2
CG12420_OG0002594_OG0	0
CG12426_OG0005340	0
CG12438_OG0003802	0
CG12439_OG0009296	0
CG12446_OG0001786_OG0	0
CG12448_OG0009145	4
CG1246_OG0011105	22
CG12464_OG0011955	0
CG12470_OG0007846	0
CG12479_OG0008243	0
CG12480_OG0008242	0
CG12481_OG0008237	0
CG12490_OG0000233_OG1	1
CG12496_OG0007599	1
CG12498_OG0008105	0
CG12499_OG0002285_OG0	142
CG12502_OG0011339	1
CG12507_OG0008176	2
CG12511_OG0009568	0
CG12516_OG0005410	0
CG12517_OG0009649	0
CG12520_OG0010149	109
CG12521_OG0012944	0
CG12531_OG0008272	103
CG12535_OG0008128	13
CG12539_OG0008363	0
CG12540_OG0008220	0
CG12541_OG0007825	533
CG12560_OG0012234	353
CG12567_OG0012740	688
CG12576_OG0001784_OG0	4376
CG12581_OG0001679_OG0	153
CG12589_OG0011424	0
CG12590_OG0011977	0
CG12594_OG0005596	57
CG12607_OG0011139	11
CG12609_OG0008677	0
CG12617_OG0003653	0
CG12620_OG0009462	0
CG12637_OG0008050	0
CG12643_OG0007518	17
CG1265_OG0010531	3576
CG12655_OG0000445_OG2	141
CG12659_OG0007410	52
CG12661_OG0007749	0
CG12662_OG0007747	1
CG12672_OG0007868	39
CG12674_OG0003570	0
CG12679_OG0001731_OG0	0
CG12680_OG0001718	2
CG12682_OG0012323	0
CG12691_OG0007931	0
CG12692_OG0000634_OG0	1
CG12693_OG0012106	1
CG12698_OG0008169	5
CG12699_OG0000230_OG1	0
CG12702_OG0001192	25
CG12708_OG0000271_OG0	4
CG12708_OG0000271_OG0.2	3
CG1271_OG0010635	385
CG12713_OG0003881_OG0	23
CG12716_OG0008438	0
CG12723_OG0008557	1
CG12728_OG0000928_OG0	164
CG12729_OG0011725	8
CG1273_OG0010536	19
CG12730_OG0007375	452
CG12744_OG0000893	27
CG12746_OG0004208	1469
CG1275_OG0011072	1368
CG12768_OG0001283_OG0	37
CG12769_OG0007187	176
CG12773_OG0003140	867
CG12782_OG0012281	0
CG12783_OG0000743_OG0	2
CG12784_OG0005236	0
CG12795_OG0008825	251
CG12811_OG0002240	748
CG12817_OG0002595_OG0	6
CG12818_OG0004897	164
CG12822_OG0001599	943
CG12825_OG0001130_OG1	8
CG12826_OG0002951	23
CG12828_OG0011622	0
CG12831_OG0011623_OG0	0
CG12836_OG0002963_OG0	77
CG12848_OG0006045	425
CG12849_OG0011577	0
CG12851_OG0005862	210
CG12857_OG0006163	1
CG12860_OG0006154	0
CG12861_OG0006153	0
CG12862_OG0011585_OG0	0
CG12863_OG0011584	117
CG12866_OG0002772	0
CG12868_OG0001564	279
CG12869_OG0006145	129
CG12869_OG0006146	41
CG12877_OG0001472_OG0	504
CG1288_OG0001350	0
CG12880_OG0005345	19
CG12883_OG0001474	98
CG12885_OG0001477	395
CG12895_OG0006308	679
CG12909_OG0002821	88
CG12910_OG0006305	42
CG12911_OG0006304	3
CG12914_OG0002819	0
CG12917_OG0002815	0
CG12920_OG0006291	1
CG12926_OG0006349	224
CG12929_OG0006357	13
CG12934_OG0006315	6
CG12935_OG0002846	230
CG12942_OG0001596_OG0	92
CG12945_OG0004570	774
CG12947_OG0004568	50
CG12948_OG0004558	109
CG12963_OG0001641_OG0	0
CG12964_OG0002996_OG0	2
CG12970_OG0006808	51
CG12971_OG0010294	1
CG12974_OG0010307	31
CG12983_OG0010332	0
CG12984_OG0003949	2
CG12985_OG0000915	1
CG12986_OG0011685	1
CG1299_OG0000523_OG0	2570
CG12990_OG0007696	1
CG12991_OG0007703	1915
CG12992_OG0011688	8
CG12994_OG0007707	1
CG12995_OG0008599	0
CG12998_OG0011739	0
CG13000_OG0011738	0
CG13001_OG0008580	142
CG13002_OG0008577	921
CG13003_OG0008572	2892
CG13004_OG0008570	165
CG13005_OG0008567	45
CG13008_OG0008305	0
CG13010_OG0003260	5
CG13012_OG0008317	474
CG13014_OG0008547	499
CG13016_OG0006536	90
CG13018_OG0006537	96
CG13021_OG0003241	0
CG13022_OG0010698	9
CG13023_OG0010699	1
CG13024_OG0010708	149
CG13026_OG0010716	423
CG13028_OG0004010	0
CG13031_OG0012200	180
CG13032_OG0004014_OG0	0
CG13033_OG0010736	1
CG13038_OG0010761	0
CG13039_OG0010762	0
CG1304_OG0000265_OG0	0
CG1304_OG0000265_OG1	0
CG13040_OG0010763	0
CG13041_OG0000280_OG0	3
CG13041_OG0000280_OG0.2	0
CG13042_OG0010767	6
CG13043_OG0000281_OG0	0
CG13043_OG0000281_OG1	0
CG13044_OG0010768	1
CG13045_OG0000814	0
CG13046_OG0010771	0
CG13047_OG0010772	0
CG13048_OG0010773	0
CG13049_OG0010774	0
CG13051_OG0011898	0
CG13053_OG0010778	0
CG13054_OG0010779	4
CG13055_OG0010780	11
CG13056_OG0010757	0
CG13058_OG0004021	0
CG13059_OG0010764	0
CG13062_OG0010766	7
CG13064_OG0010775	1
CG13065_OG0010776	53
CG13066_OG0012201	0
CG13068_OG0002030_OG1	0
CG13069_OG0004022	0
CG1307_OG0004308	540
CG13070_OG0012202	4
CG13071_OG0011899	0
CG13073_OG0012731_OG0	30
CG13074_OG0010797	53
CG13075_OG0000216_OG0	0
CG13075_OG0000216_OG1	1
CG13077_OG0009097	186
CG13078_OG0003575_OG0	0
CG13081_OG0003574	0
CG13082_OG0009094	5
CG13083_OG0009084	0
CG13084_OG0009083	1
CG13085_OG0001922	35
CG13086_OG0003709	173
CG13088_OG0001266	149
CG1309_OG0010533	1430
CG13096_OG0003720	433
CG13097_OG0001923	336
CG13101_OG0009304	300
CG13102_OG0009298	0
CG13108_OG0009295	40
CG13110_OG0011792	0
CG13113_OG0001247_OG0	0
CG13114_OG0009279	0
CG13116_OG0001878	1291
CG13123_OG0001877	45
CG13124_OG0003502	45075
CG13126_OG0003515	87
CG13127_OG0001844	0
CG13131_OG0000790_OG0	0
CG13133_OG0003525	2116
CG1314_OG0011674	0
CG13144_OG0009363	114
CG13148_OG0007214	0
CG13151_OG0006215	334
CG13154_OG0006206	2
CG13155_OG0006196	30
CG13157_OG0002779	0
CG1316_OG0000430_OG0	0
CG13168_OG0006184	4
CG1317_OG0011084	4832
CG13170_OG0006182	0
CG13171_OG0006180	0
CG13177_OG0012831	1204
CG13185_OG0002928	622
CG13186_OG0006594	0
CG13192_OG0006567	87
CG13193_OG0006565	0
CG13196_OG0006560	7
CG13197_OG0006563	884
CG13202_OG0001123_OG0	0
CG13203_OG0006235	179
CG13204_OG0006233	213
CG13215_OG0002793_OG0	10
CG13216_OG0001568_OG0	0
CG13218_OG0002791_OG0	0
CG13220_OG0001573_OG0	2171
CG13223_OG0001571_OG0	0
CG13226_OG0002794_OG0	21
CG13227_OG0006218_OG0	0
CG13228_OG0011587_OG0	0
CG13229_OG0002786_OG0	157
CG13229_OG0002787_OG0	896
CG13231_OG0006217	0
CG13239_OG0009815	0
CG1324_OG0007509	0
CG13243_OG0009147	0
CG13247_OG0010378	24
CG13248_OG0010371	96
CG13250_OG0011870	11
CG13251_OG0010355	58
CG13252_OG0003952	545
CG13258_OG0009399	5
CG13272_OG0008882	0
CG13280_OG0008881	0
CG13282_OG0008887	345
CG13285_OG0010583	107
CG13287_OG0010216	0
CG13288_OG0010220	1
CG13293_OG0003937	49
CG13295_OG0010231	972
CG13297_OG0010242	1
CG13299_OG0011864	1
CG13300_OG0003943	16
CG13305_OG0011196	1
CG13306_OG0011204	841
CG13308_OG0004102	0
CG13309_OG0011211	0
CG13310_OG0011207	0
CG13312_OG0011210	2
CG13313_OG0004105_OG0	1
CG13314_OG0011224	7
CG13315_OG0011237	861
CG13318_OG0004834	68
CG13319_OG0006667	142
CG13321_OG0006673	8
CG13326_OG0006545	0
CG13330_OG0007271	2
CG13331_OG0007273	58
CG13332_OG0007274	90
CG13334_OG0007281	0
CG13337_OG0011662	9
CG13339_OG0007296	111
CG13344_OG0007304	221
CG13358_OG0007351	0
CG13359_OG0012499	5
CG13360_OG0010145	178
CG13361_OG0003189	1
CG13362_OG0007862	0
CG13364_OG0001174_OG0	620
CG13365_OG0007831	644
CG13367_OG0003188_OG0	259
CG13369_OG0003181	969
CG13375_OG0007847	10
CG13377_OG0007849	738
CG13380_OG0010135	0
CG13384_OG0003473	872
CG13385_OG0012520	0
CG13386_OG0003471	0
CG1339_OG0006721	1
CG13390_OG0003479	210
CG13392_OG0003476	260
CG13397_OG0003469	16
CG13398_OG0003468	379
CG13403_OG0008236	1
CG13404_OG0008224	63
CG13405_OG0011376	0
CG13407_OG0004768	0
CG13408_OG0004770	36
CG13409_OG0004775	141
CG13423_OG0007099	2
CG13426_OG0011654	0
CG13427_OG0003049	107
CG13428_OG0007100	43091
CG13430_OG0001658	203
CG13436_OG0006622	27
CG13437_OG0006285	62
CG13438_OG0006243	0
CG1344_OG0012226	131
CG13442_OG0006244	0
CG13443_OG0006248	0
CG13445_OG0003880	0
CG13449_OG0009980	11
CG13454_OG0003875_OG0	0
CG13455_OG0009966	0
CG13457_OG0001288	0
CG13458_OG0004037	1620
CG13460_OG0010841	1
CG13465_OG0000343_OG0	0
CG13471_OG0004048	0
CG13473_OG0010860	0
CG13474_OG0004049	0
CG13476_OG0012898	0
CG13481_OG0000339_OG0	0
CG13481_OG0000339_OG1	0
CG13484_OG0010886	94
CG13488_OG0001544_OG1	2
CG13492_OG0005946	0
CG13501_OG0005936	6
CG13502_OG0005931	161
CG13502_OG0012991	14
CG13506_OG0007028	6807
CG13510_OG0006998	155
CG13511_OG0006997	1
CG13516_OG0006995	89
CG13526_OG0006986	0
CG13527_OG0006984	0
CG13531_OG0006978	1349
CG13532_OG0006975	62
CG13538_OG0005981	0
CG13539_OG0012044	0
CG1354_OG0007555	3687
CG13541_OG0012280	0
CG13544_OG0005976	0
CG13545_OG0012580	0
CG13551_OG0000540_OG1	169
CG13551_OG0012048	484
CG13557_OG0012477	0
CG13558_OG0001556	0
CG13559_OG0012047	16
CG13561_OG0011643	2
CG13562_OG0011631	22
CG13575_OG0006892	13
CG13577_OG0001150_OG0	0
CG13578_OG0006898	140
CG13579_OG0006013	2
CG1358_OG0006724	1153
CG13581_OG0002746	0
CG13585_OG0011574	1013
CG13587_OG0006025	0
CG13594_OG0006033	1
CG13599_OG0005537	3
CG1360_OG0006725	61
CG13601_OG0005534	291
CG13603_OG0005332	1163
CG13605_OG0005319	538
CG13606_OG0005306	28
CG13607_OG0005318	266
CG13609_OG0012982	48
CG13613_OG0005278	0
CG13614_OG0002525_OG0	0
CG13615_OG0002524	0
CG13616_OG0005272	0
CG13618_OG0005267	5
CG13622_OG0005268	7
CG13623_OG0005265	945
CG13625_OG0004618	507
CG13627_OG0004629	10
CG13630_OG0004630	1224
CG13631_OG0004635	1105
CG13634_OG0004637	2
CG13641_OG0004650	74
CG13643_OG0002274	16
CG13653_OG0002504	0
CG13654_OG0005174	105
CG13663_OG0011496	142
CG13667_OG0004090_OG0	115
CG13670_OG0011168	0
CG13671_OG0004086_OG0	210
CG13675_OG0000560_OG2	6
CG13676_OG0003984	98
CG13678_OG0000129_OG3	1
CG1368_OG0008241	2
CG13685_OG0010463	56
CG13689_OG0008772	74
CG13690_OG0008752	24
CG13692_OG0008754	5
CG13698_OG0010125	541
CG13699_OG0003907_OG0	0
CG13705_OG0010610	43
CG13707_OG0010613	250
CG13708_OG0010614	29
CG1371_OG0006292	797
CG13711_OG0010618	0
CG13712_OG0010619	0
CG13713_OG0010620	0
CG13716_OG0010627	6
CG13720_OG0004084	0
CG13721_OG0012208	3
CG13722_OG0011130	264
CG13723_OG0010915	0
CG13724_OG0010917	0
CG13725_OG0010918	0
CG13727_OG0004055	2
CG13728_OG0010923	0
CG13731_OG0011910	2
CG13733_OG0010089	0
CG13738_OG0011907	87
CG13739_OG0002891	12
CG13743_OG0006405	98
CG13744_OG0006409	0
CG13747_OG0006408	0
CG13748_OG0006626	114
CG13751_OG0001660_OG0	256
CG13760_OG0007606	325
CG13766_OG0009602	162
CG13771_OG0009612	0
CG13775_OG0003750_OG0	154
CG13784_OG0000956_OG0	526
CG13786_OG0003631	0
CG13796_OG0001883_OG0	667
CG13801_OG0000219_OG0	0
CG13801_OG0000219_OG1	0
CG13806_OG0011077	1
CG13807_OG0011075	135
CG13810_OG0011066	3
CG13813_OG0010189	1107
CG13829_OG0011464	1
CG13833_OG0004687	3185
CG13837_OG0002276	1
CG13838_OG0011993	0
CG13841_OG0004694	399
CG13842_OG0004706	23
CG13847_OG0004737	0
CG13850_OG0004743	624
CG13855_OG0004744	52
CG13856_OG0004745	38
CG13857_OG0004746	1
CG13862_OG0004760	0
CG13868_OG0007089	30053
CG13868_OG0013578	5920
CG13869_OG0007075	1
CG1387_OG0008528	0
CG13870_OG0007093	1
CG13871_OG0003047	5
CG13872_OG0007071	1
CG13875_OG0011381	46
CG13876_OG0001334_OG0	200
CG13877_OG0011937	231
CG13884_OG0000403_OG0	1
CG13887_OG0011343	3251
CG13891_OG0002060	0
CG13893_OG0011360	1737
CG13894_OG0004129	239
CG13895_OG0004128	430
CG13901_OG0011344	252
CG13907_OG0011337	5443
CG13912_OG0011325	95
CG13917_OG0011285	6915
CG13919_OG0011274	77
CG13920_OG0011271	8837
CG13921_OG0011032	22
CG13924_OG0011054	78
CG13926_OG0011282	130
CG13928_OG0011279	403
CG13930_OG0011024	19
CG13931_OG0004073	1
CG13933_OG0011036	1594
CG13937_OG0011056	1724
CG13949_OG0003375	19
CG13950_OG0003376	46
CG13954_OG0006374	56
CG13955_OG0002890_OG0	2
CG13962_OG0012240	1
CG13970_OG0009133_OG0	0
CG13972_OG0005361	1
CG13983_OG0002696	21
CG13991_OG0000661_OG1	0
CG13992_OG0002070_OG0	0
CG13994_OG0011942	405
CG13995_OG0000538_OG0	1
CG13999_OG0000662_OG0	6
CG14005_OG0001926	218
CG14006_OG0001927	0
CG14007_OG0009567	33
CG14011_OG0003731	0
CG14013_OG0003734	2
CG14014_OG0009443	0
CG14015_OG0009446	94
CG14017_OG0003733	0
CG14020_OG0003686	47
CG14022_OG0008831	2926
CG14024_OG0003410_OG0	19
CG14034_OG0008836	112
CG14036_OG0008842	0
CG14042_OG0001816	19
CG14043_OG0003425	241
CG14044_OG0008964	23
CG14050_OG0000684	4
CG14052_OG0007777	0
CG14053_OG0012099	0
[truncated: 9,910 more rows]
