# Supplementary material for: Evolution of chemosensory tissues and cells across ecologically diverse Drosophilids
Source: Nat Commun. 2024 Feb 5;15:1047. doi: 10.1038/s41467-023-44558-4 (PMC10844241; doi:10.1038/s41467-023-44558-4)
Supplement: Supplementary file 18 — Supplementary Data 15 [file 41467_2023_44558_MOESM18_ESM.zip › all_count_tables_renamed/SECH3FP_counts_trim_genes_FBids_1_1_sorted.txt]

128up_OG0006588	1759
14-3-3epsilon_OG0002478	9057
14-3-3epsilon_OG0001126_OG1	21803
140up_OG0004534	568
18w_OG0003044	2151
26-29-p_OG0010897	9988
2mit_OG0000576_OG0	124
5-HT1A_OG0006644	154
5-HT1B_OG0006647	142
5-HT2A_OG0000287_OG0	131
5-HT2B_OG0011472	78
5-HT7_OG0005777	59
5PtaseI_OG0005188	1164
7B2_OG0004187	1153
a_OG0006460	1402
a10_OG0010691	2030
a5_OG0009037	389
a6_OG0007651	508
AANATL2_OG0003640	233
AANATL4_OG0000091_OG1	17
AANATL7_OG0007605	39
Aasdh_OG0001831	245
Aatf_OG0001947	831
aay_OG0011265	8238
ab_OG0009683	390
ab_OG0009684	80
ABCB7_OG0011281	3489
Pmp70_OG0003257	5859
Abd-B_OG0005000	111
Abi_OG0002227_OG0	822
Abl_OG0010722	3889
abo_OG0009656	350
Abp1_OG0010565	1124
abs_OG0003097	520
ac_OG0007843	0
Ac13E_OG0008321	4869
Ac3_OG0009573	719
Ac78C_OG0010320	153
Acam_OG0000252_OG0	2
Acam_OG0000252_OG1	0
Acam_OG0005131	0
CG9149_OG0011313	1052
Acbp1_OG0009246	768
Acbp2_OG0010415	1884
Acbp4_OG0000311_OG0	349
Acbp4_OG0000311_OG1	10
Acbp6_OG0010414	47
ACC_OG0007193	41598
AcCoAS_OG0000812	20701
Ace_OG0000652_OG0	723
Acer_OG0000953_OG0	5983
Acer_OG0003808	5433
Acf_OG0002671	1265
Achl_OG0002770	1135
acj6_OG0008333	9
acj6_OG0008334	35
Ack_OG0010507	3238
Ack-like_OG0006546	790
Acn_OG0009540	4726
CG5009_OG0006075	6113
Acox57D-d_OG0006913	1761
Acox57D-p_OG0001151	2034
Acp1_OG0009317	789
Acp32CD_OG0009664	1
Acp65Aa_OG0003939	1005
Acph-1_OG0001513	362
CG12512_OG0008829	3678
CG18155_OG0007972	34
Acsl_OG0007133	18109
Act42A_OG0000022_OG0	1432
Act42A_OG0000022_OG1	5263
Act42A_OG0000022_OG3	179883
Act42A_OG0000022_OG4	23840
Act42A_OG0000022_OG5	1685
Actn_OG0003148_OG0	35472
Actn3_OG0011403_OG0	0
ACXB_OG0000046_OG0	0
ACXB_OG0000046_OG1	3
ACXB_OG0000046_OG2	0
ACXB_OG0000046_OG2.2	1
ACXD_OG0004078_OG0	237
Acyp_OG0009408	0
Acyp2_OG0011498	313
Ada_OG0002342	183
Ada1-2_OG0003777_OG0	216
Ada2a_OG0005051	118
Ada2b_OG0004799	379
Ada3_OG0007872	898
AdamTS-A_OG0005247	2715
AdamTS-A_OG0012010	90
AdamTS-B_OG0008089	1199
Adar_OG0007649	1234
Adat1_OG0003596	25
Adck1_OG0006032	1705
Adck5_OG0010063	1071
ADD1_OG0006579	528
Adf1_OG0001636_OG0	353
Adgf-A_OG0001991_OG0	2
Adgf-A_OG0003900	14943
Adgf-A2_OG0010109	287
Adgf-B_OG0010108	6
Adgf-C_OG0001030_OG0	2731
Adgf-D_OG0002208_OG0	2867
Adgf-E_OG0006152	0
Adh_OG0003395_OG0	485
Adi1_OG0010940	1625
AdipoR_OG0004727	11908
CG3809_OG0004951	4
AdenoK_OG0003918_OG0	4361
Ady43A_OG0002958	1151
AdoR_OG0005733	767
adp_OG0006108	1005
AdSS_OG0000854_OG0	12483
Aduk_OG0004873	610
Ae2_OG0010984	11566
CG6512_OG0010913	6397
aft_OG0006080	352
Afti_OG0005567	762
Ag5r_OG0008212	52
Ag5r2_OG0008213	2
AGBE_OG0007237	10722
AgmNAT_OG0001753	62
ago_OG0010530	2388
AGO1_OG0007307	3782
AGO2_OG0000119_OG0	10514
Agpat1_OG0008448	350
Agpat2_OG0003465	584
Agpat3_OG0004018	4590
Agpat4_OG0004019_OG0	2279
ADPS_OG0002932	1533
agt_OG0001016_OG0	230
Spat_OG0007723	3427
Ahcy_OG0001195_OG0	2588
AhcyL1_OG0011110	5535
AIF_OG0001225	1739
AIMP1_OG0007108	864
AIMP2_OG0009977	1233
AIMP3_OG0005998	877
Adk1_OG0010829	5566
Adk3_OG0005467	2313
Ak6_OG0007201	213
Akap200_OG0000367_OG0	0
Akh_OG0010512	54
AkhR_OG0009627	2057
akirin_OG0010441	2070
Akr1B_OG0001292	24386
Akt1_OG0005415	2392
al_OG0008749	262
Aladin_OG0007570	289
AlaRS_OG0003477	4223
AlaRS-m_OG0010596	1229
Alas_OG0006853	7101
alc_OG0006389	4232
Ald1_OG0005647	137893
Ald2_OG0005645	3
Aldh_OG0003615	15801
Aldh-III_OG0006742	15659
Aldh7A1_OG0003841_OG0	1723
Alg-2_OG0001588_OG0	1578
Alg1_OG0002607_OG0	1397
Alg10_OG0000709_OG0	353
Alg11_OG0012170	1291
CG8412_OG0004562	3682
Alg14_OG0001194_OG0	166
Alg2_OG0010641	906
Alg3_OG0003012	86
Alg3_OG0006966	737
CG5287_OG0001281	451
CG5287_OG0003790	425
Alg9_OG0005173	616
Alh_OG0004317	1658
Alh_OG0004319	638
Alh_OG0011430	349
alien_OG0009301	1581
ALiX_OG0005343	5418
Alk_OG0006414	2330
CG12179_OG0001176_OG0	7
Alp1_OG0010289	24
Alp10_OG0010194	7952
Alp11_OG0008522	8
Alp12_OG0003717	655
Alp13_OG0001034	38
Alp2_OG0000261_OG0	39
Alp2_OG0000261_OG1	81
Alp4_OG0005779	632
Alp6_OG0006360	79
Alp7_OG0003030	1
Alp9_OG0003931	13826
alph_OG0000083_OG0	5
alph_OG0005113	3541
alpha-Catr_OG0006852	851
alpha-Est1_OG0004357	6225
alpha-Est10_OG0004350	2595
alpha-Est2_OG0000314	768
alpha-Est3_OG0004356	3423
alpha-Est6_OG0004354	1
alpha-Est7_OG0001351	14851
alpha-Est8_OG0004352	2943
alpha-Est9_OG0004351	2132
alpha-Man-Ia_OG0003130	199
alpha-Man-Ia_OG0003131	857
alpha-Man-Ia_OG0001168	1134
alpha-Man-Ib_OG0005087	1075
alpha-Man-Ic_OG0011549	17
alpha-Man-IIa_OG0004878	1046
alpha-Man-IIb_OG0005229	1424
alpha-PheRS_OG0008296	1581
alpha-Spec_OG0011040	31075
alpha4GT1_OG0000948	988
alphaCOP_OG0011275	5884
alphaSnap_OG0010384	3899
alphaTub67C_OG0010998	61
Alr_OG0008278	807
alrm_OG0002498	501
Als2_OG0009863	2518
alt_OG0004894	4625
aly_OG0004083	0
Ama_OG0002112	44
Amacr_OG0009433	1592
amd_OG0001918	2517
Amnionless_OG0008741	108
amon_OG0011540	791
amos_OG0003702_OG0	0
AMPdeam_OG0008245	8866
Amph_OG0007204	12202
AMPKalpha_OG0001698	7566
Amt_OG0004607	277
Amun_OG0008385	3937
amx_OG0007575	554
Amy-p_OG0000157_OG0	73
Amy-p_OG0000157_OG0.2	3
Amyrel_OG0006416	0
ana_OG0006403	235
ana1_OG0002269	878
ana2_OG0007120	19
ana3_OG0006194	191
Ance-2_OG0003658	2
Ance-3_OG0001891_OG0	2288
Ance-3_OG0009407	1671
Ance-4_OG0006406	2411
Ance-5_OG0005870	3628
anchor_OG0010100	2885
Andorra_OG0011741	0
Ank2_OG0010460	9405
Ankle2_OG0000780	1963
l(2)35Be_OG0003404_OG0	144
anox_OG0007490	2297
Ant2_OG0008041	149
antdh_OG0008007	7049
Antp_OG0002113	361
antr_OG0007227	32
AnxB10_OG0008082	11667
AnxB11_OG0008196	3876
AnxB9_OG0004410	25050
aop_OG0003458	1696
aos_OG0010741	1536
Aos1_OG0002145_OG0	521
AOX1_OG0005242	12695
AOX2_OG0000143_OG0	14323
AOX2_OG0000143_OG1	56
AOX4_OG0001465	60
ap_OG0005832	1102
AP-1-2beta_OG0008273	4159
AP-1gamma_OG0007680	4430
AP-1mu_OG0005553	2220
AP-1sigma_OG0005334	3322
AP-2alpha_OG0008751	2926
AP-2mu_OG0004736	2235
AP-2sigma_OG0004385	871
Apc_OG0005387	2844
APC10_OG0005888	203
Apc2_OG0005308	315
APC4_OG0003171_OG0	402
APC7_OG0001703	88
ApepP_OG0000963	1131
aph-1_OG0003552_OG0	510
aPKC_OG0006607	424
aPKC_OG0006608	1243
aPKC_OG0006609	121
Aplip1_OG0011323	688
apn_OG0002443_OG0	9
apolpp_OG0012638	55464
app_OG0010830	1133
APP-BP1_OG0010070	495
Appl_OG0007834	2206
Aprt_OG0004075	575
Aps_OG0010085	2669
apt_OG0002733	959
CG18815_OG0010034	3734
AQP_OG0007242	2825
aqrs_OG0005393	0
aqz_OG0001049_OG1	11255
ara_OG0009939	245
aralar1_OG0001518	8177
Arc1_OG0002768_OG0	11772
Arc2_OG0006127	639
Arc42_OG0001370_OG0	6
Archease_OG0002289_OG0	571
Arf51F_OG0006831	1802
Arf79F_OG0012164	8702
ArfGAP1_OG0010836	2277
ArfGAP3_OG0003816_OG0	2948
Arfip_OG0005451	533
Arfrp1_OG0007681	296
arg_OG0003183	636
arg_OG0007835	451
Argk_OG0011233	194144
Argk_OG0011925	4413
Argl_OG0009800	526
CG31469_OG0002209_OG0	324
ArgRS_OG0008151	966
ArgRS-m_OG0004367	185
ari-1_OG0007878	2918
ari-2_OG0003028	1804
Arl1_OG0010003	1051
Arl2_OG0004816	202
Arl5_OG0011164	537
Arl6_OG0007042	59
Arl6IP1_OG0004993	794
Arl8_OG0004797	1858
arm_OG0007636	15315
armi_OG0002027	523
Arp1_OG0004441	3083
Arp10_OG0007423	2569
Arp2_OG0001770	1680
Arp3_OG0010555	1591
Arp5_OG0001448_OG0	458
Arp53D_OG0011600	1
Arp6_OG0008512	984
Arp8_OG0007614	802
Arpc1_OG0009187	2828
Arpc2_OG0009417	1918
Arpc3A_OG0005226	405
Arpc3B_OG0008590	115
Arpc4_OG0008719	1238
Arpc5_OG0008957	937
arr_OG0007264	1445
Arr1_OG0009490	25752
Arr2_OG0004099	38152
Ars2_OG0005840	4060
Art1_OG0004911	834
Art2_OG0008773	4
Art3_OG0004604	425
Art4_OG0004574	322
Art6_OG0004528_OG0	1
Art7_OG0001547_OG0	1454
Art8_OG0009662	232
Art9_OG0002219_OG0	0
Arts_OG0000486_OG0	1781
aru_OG0003377	4597
Arv1_OG0013036	159
arx_OG0009914	187
Asap_OG0007180	2942
Asator_OG0002682_OG1	2366
Asciz_OG0010646	178
ase_OG0007840	14
asf1_OG0009889	506
ash1_OG0000982_OG0	176
ash2_OG0004623	1401
Ask1_OG0004518	3568
asl_OG0004217	322
AsnRS_OG0003707	3811
AsnRS-m_OG0006452	224
AsnS_OG0000992	2189
asp_OG0004633	20
Asph_OG0006509	13390
ASPP_OG0006932	2550
CG9572_OG0008488	13652
AspRS_OG0006665	4029
AspRS-m_OG0008886	2185
asrij_OG0006972	1872
asRNA:CR31429_OG0002339_OG0	290
asRNA:CR42743_OG0003772_OG0	0
asRNA:CR43299_OG0012338_OG0	0
asRNA:CR43426_OG0012535_OG0	0
asRNA:CR43454_OG0002277_OG0	467
asRNA:CR43463_OG0001607_OG0	385
asRNA:CR43809_OG0003675_OG0	682
asRNA:CR44106_OG0002406_OG0	27
asRNA:CR44169_OG0002969_OG0	103
asRNA:CR44179_OG0001455_OG0	2115
asRNA:CR44372_OG0000331_OG0	5
asRNA:CR44372_OG0000331_OG1	3
asRNA:CR44894_OG0012090_OG0	0
asRNA:CR45044_OG0005605_OG0	102
asRNA:CR45195_OG0000203_OG0	564
asRNA:CR45195_OG0000203_OG1	2265
asRNA:CR45350_OG0001645_OG0	5
asRNA:CR45943_OG0010336	236
asRNA:CR46029_OG0000226_OG0	42
asRNA:CR46029_OG0000226_OG1	15
asRNA:CR46139_OG0003106_OG0	57
asRNA:CR46246_OG0011916	0
asRNA:CR46354_OG0002193_OG0	935
asRNA:CR46473_OG0000925_OG0	140
Ass_OG0001346	758
ast_OG0003560	812
AstA_OG0004634	232
AstA-R1_OG0000689	46
AstA-R2_OG0005396	110
AstC_OG0009668	25
AstC-R1_OG0010134	38
AstC-R2_OG0001295_OG0	83
AstCC_OG0009669	2
asun_OG0002419_OG0	230
Asx_OG0006138	2249
Atac1_OG0003748_OG0	153
Atac2_OG0009508	385
Atac3_OG0000828	576
Tat_OG0001330	2670
Ate1_OG0003045	1628
Atet_OG0003384	1953
Atf-2_OG0006059	526
Atf3_OG0007763	6100
Atg1_OG0009929	176
Atg1_OG0009931	2321
Atg10_OG0001598	82
Atg101_OG0008681	1308
Atg12_OG0011904	171
Atg13_OG0004817	1742
Atg14_OG0005089	1500
Atg16_OG0005703	1129
Atg17_OG0004232	5050
Atg18a_OG0011152	2565
Atg18b_OG0001271_OG0	1271
Atg2_OG0011112	6122
Atg3_OG0009922	1709
Atg4a_OG0009014	3033
Atg4b_OG0005256	977
Atg5_OG0007974	511
Atg6_OG0005323	889
Atg7_OG0006714	648
Atg8a_OG0008043	12933
Atg8b_OG0005571	0
Atg9_OG0006487	2755
atilla_OG0011822	18551
atk_OG0010362	75
atl_OG0001399	9955
atms_OG0004154	1027
ato_OG0004804	4
Atox1_OG0012695	1805
ATP6AP2_OG0004869	15484
ATP7_OG0008369	2313
ATP8A_OG0007260	6781
ATP8A_OG0007261	40
Atpalpha_OG0002140	34894
ATPCL_OG0006680	16915
ATPsynB_OG0010987	20862
ATPsynbeta_OG0005823	107220
ATPsynbetaL_OG0001317	0
ATPsynC_OG0005792	72792
ATPsynCF6_OG0005500	14123
ATPsynCF6L_OG0010605	1
ATPsynD_OG0004477	20171
ATPsyndelta_OG0007526	14093
ATPsynE_OG0005568	15024
ATPsynG_OG0009657	11539
ATPsyngamma_OG0005690	28831
ATPsynGL_OG0009315	0
ATPsynO_OG0012619	15802
AttC_OG0000164_OG0	3674
AttC_OG0007258	4470
AttD_OG0004890	90
Atu_OG0002096	1151
Atx-1_OG0012102	28
Atx2_OG0011501	6110
Atxn7_OG0003444	1158
aub_OG0000482_OG0	136
aurA_OG0004964	37
aurB_OG0009647	37
aust_OG0001881	0
aux_OG0003096_OG0	2934
ave_OG0006159	216
Aven_OG0003291	226
awd_OG0002664	9851
Awh_OG0010478	104
axed_OG0010262	444
Axn_OG0005720	1447
axo_OG0003993	743
axo_OG0010625	379
axo_OG0010626	1251
axo_OG0010628	279
Axs_OG0008319	2544
Axud1_OG0003447	1440
az2_OG0006736	174
azot_OG0000210_OG0	0
azot_OG0000210_OG1	0
b_OG0009189	5441
B-H1_OG0000267_OG0	266
B-H1_OG0000267_OG1	177
B4_OG0009202	4504
B52_OG0001376_OG0	8041
b6_OG0007653	167
B9d1_OG0005246	85
B9d2_OG0005830	24
bab1_OG0011327	54
bab1_OG0011328	55
bab2_OG0011326	2533
babo_OG0006628	1810
babos_OG0007027	3581
Bacc_OG0008947	20139
Bace_OG0000801_OG0	290
baf_OG0003792	913
bai_OG0005189	2621
Balat_OG0007229	8
Baldspot_OG0010721	8039
ball_OG0001092_OG1	267
bam_OG0005170	20
bap_OG0001358_OG0	45
Bap111_OG0007677	2058
Bap170_OG0000903_OG0	1348
Bap55_OG0005900	624
Bap60_OG0008560	2825
IMPPP_OG0000305_OG1	8627
barc_OG0010291	938
bark_OG0008784	2928
barr_OG0000425_OG0	330
baz_OG0008596	4729
bb8_OG0005496	2
bbc_OG0007266	4540
CG18067_OG0007098	44321
bbg_OG0010871	2523
bbg_OG0010872	5042
BBIP1_OG0004876	332
BBS1_OG0010413	61
BBS4_OG0002785_OG0	233
BBS5_OG0002086	153
BBS8_OG0008755	97
BBS9_OG0006919	534
bbx_OG0008688	8473
bc10_OG0010387_OG0	526
BCAS2_OG0005540	379
bcd_OG0002111_OG0	8
bchs_OG0003722	229
BCL7-like_OG0007566	202
bcn92_OG0007793	729
Bdbt_OG0004400	286
bdg_OG0006805	2307
bdl_OG0003385	2508
Bdp1_OG0009215	1085
be_OG0000785	1795
BEAF-32_OG0006164	957
beag_OG0004860	588
beat-Ia_OG0011784	73
beat-Ib_OG0009146	75
beat-Ic_OG0001866_OG0	47
beat-IIa_OG0005482	256
beat-IIb_OG0005481	244
beat-IIIa_OG0009463	64
beat-IIIb_OG0009460	47
beat-IIIc_OG0003687	163
beat-IV_OG0005508	196
beat-Va_OG0005024	53
beat-Vb_OG0005021	62
beat-Vc_OG0001062_OG0	70
beat-VII_OG0011542	33
beat-VII_OG0011544	27
beg_OG0004008	537
bel_OG0001048	9818
Bem46_OG0008920	474
ben_OG0000514_OG0	3720
Best1_OG0002590_OG0	6713
Best2_OG0010251	6333
Best3_OG0009963	7
Best4_OG0000558_OG0	0
Bet1_OG0003845_OG0	724
Bet3_OG0004072	552
beta-PheRS_OG0005298	995
beta-Spec_OG0007697	37101
beta'COP_OG0009212	4391
beta3GalTII_OG0012738	279
beta4GalNAcTA_OG0006521	759
beta4GalNAcTB_OG0002610	427
beta4GalT7_OG0005195	311
betaCOP_OG0008653	7639
betaggt-I_OG0008962	1403
betaGlu_OG0002667	1468
CG32396_OG0011696	2
Bgb_OG0011276	548
bgcn_OG0001647	371
bgm_OG0009412	7530
BHD_OG0010421	330
bi_OG0003201	252
bi_OG0012904	18
BI-1_OG0004087	4317
bib_OG0001843_OG0	28
BicC_OG0009143	111
BicD_OG0009474	2460
CG11873_OG0005086	1359
bif_OG0003277	2824
bif_OG0012761	746
BigH1_OG0001085_OG0	85
bigmax_OG0005365	752
Bili_OG0002506_OG0	197
bin_OG0010286	121
Bin1_OG0005423	361
bin3_OG0007310	2915
bip1_OG0010560	226
Bka_OG0009250	308
blanks_OG0011885_OG0	2
Blimp-1_OG0010196	3648
Blm_OG0002608	195
Blos1_OG0006148	363
Blos2_OG0010078	230
Blos3_OG0009918	225
Blos4_OG0010933	79
blot_OG0010924	27278
blow_OG0006726	1039
blp_OG0005216	1307
blw_OG0006982	106392
bma_OG0010967	121
Bmcp_OG0010022	797
bmm_OG0010858	4049
bnb_OG0001206_OG1	6062
CG5059_OG0012191	5175
bnk_OG0005787	0
bnl_OG0004512	1753
boca_OG0006727	630
bocks_OG0002575_OG0	1386
BOD1_OG0005544	3797
boi_OG0007601	339
boi_OG0007603	134
boil_OG0012322	11
bol_OG0011238	4740
boly_OG0007153	0
BomBc1_OG0001623	3017
BomBc2_OG0000769_OG0	12387
BomBc3_OG0004769	1376
BomT3_OG0011469	3779
bon_OG0004934	2079
bond_OG0004726	910
bonsai_OG0007008	1065
Boot_OG0006400	34
bor_OG0004967	1603
bora_OG0003911	6
BORCS5_OG0008208	1294
BORCS6_OG0011365	375
BORCS7_OG0007103	124
borr_OG0009292	23
boss_OG0005676	1751
botv_OG0006642	971
bou_OG0007819	823
bowl_OG0008785	1072
BoYb_OG0000400_OG0	13
br_OG0007659	184
br_OG0011928	30
Br140_OG0001629	1354
brat_OG0001919	191
Brca2_OG0000883	493
Brd_OG0010852	1
CG7154_OG0009310	1139
Brd8_OG0002488	710
Bre1_OG0010209	1613
Brf_OG0005483	553
Brf_OG0005485	130
brk_OG0007975	1118
brm_OG0009999	3261
Brms1_OG0008442	1158
Bro_OG0011272	2
brp_OG0000499_OG1	818
l(3)72Ab_OG0009997	3549
bru1_OG0009737	81
bru1_OG0009738	1161
bru2_OG0009740	3171
bru2_OG0011823	65
bru2_OG0012161	524
bru3_OG0010907	490
bru3_OG0011909	13
Bruce_OG0004896	8755
brun_OG0003663	1676
brv1_OG0000706_OG0	0
brv2_OG0010919	0
brv3_OG0011666	24
BRWD3_OG0005288	3936
brwl_OG0009277	1216
bs_OG0003002	607
bs_OG0006897	303
bsf_OG0001906_OG0	5324
Bsg_OG0009780	8334
Bsg25D_OG0003412_OG0	2074
bsh_OG0009110	13
bsk_OG0012344	1978
bt_OG0000537_OG1	686
BTBD9_OG0000546_OG0	4
BtbVII_OG0011887	3330
btd_OG0007557	253
Btk29A_OG0001838	1827
Btk29A_OG0011763	125
btl_OG0002041	3023
btn_OG0004719	2
Btnd_OG0008611	9
btsz_OG0001035_OG1	1467
btsz_OG0004581	4
btv_OG0003692	138
btv_OG0009487	346
btz_OG0005342	3381
Bub1_OG0001806_OG0	532
Bub3_OG0005120	774
BubR1_OG0000657_OG0	316
Buffy_OG0006561	662
bug_OG0006803	655
Bug22_OG0009372	666
BuGZ_OG0008876	2411
CG8270_OG0010257	581
bun_OG0000556	2577
bun_OG0009749	4381
bur_OG0003683_OG0	3355
Burs_OG0001045_OG0	8
bves_OG0007497	381
bves_OG0007499	314
bw_OG0006000	325
bwa_OG0009122	531
bwa_OG0012525	476
Bx_OG0008666	5
Bx_OG0008667	552
Bx42_OG0007682	2442
by_OG0005550	10218
byn_OG0010803	136
bys_OG0007950	716
c-cup_OG0012143	0
c(3)G_OG0001464_OG0	268
c11.1_OG0007569	3635
c12.1_OG0007568	1441
c12.2_OG0007567	4501
C15_OG0002126_OG0	41
C1GalTA_OG0009799	726
C3G_OG0007801	4799
C901_OG0008027	9
ca_OG0005700	3689
Ca-alpha1D_OG0009140	5285
Ca-alpha1T_OG0003323	1750
Ca-beta_OG0009681	1036
Ca-Ma2d_OG0009139	1878
CaBP1_OG0008860	4386
cac_OG0000605_OG0	219
cact_OG0009392	12771
cactin_OG0003129	1113
cad_OG0009437	201
Cad74A_OG0010922	136
Cad86C_OG0002368	688
Cad87A_OG0001088_OG0	537
Cad89D_OG0001058_OG0	51
Cad96Ca_OG0011497	2412
Cad96Cb_OG0005172	0
Cad99C_OG0005704	2281
CadN_OG0000277_OG1	156
Caf1-105_OG0002830	240
Caf1-180_OG0007408	686
Caf1-55_OG0001036	1069
cag_OG0001595_OG0	722
CAH1_OG0009192	14688
CAH13_OG0002843	0
CAH14_OG0002807	4
CAH15_OG0006256	1
CAH16_OG0000498_OG1	34
CAH2_OG0001000_OG0	9108
CAH3_OG0003177	1247
CAH5_OG0005796	9949
CAH7_OG0000840	1926
CAH8_OG0004748	11
CAH9_OG0005622	343
CAHbeta_OG0002334	551
cal1_OG0002556_OG0	526
CalpA_OG0003035	5280
CalpB_OG0010971	3734
CalpC_OG0008186	896
Calr_OG0005564	27714
Cals_OG0013279_OG0	2341
Calx_OG0002139_OG0	235
Calx_OG0004417	3715
Calx_OG0004418	2653
calypso_OG0006121	457
Cam_OG0012053	13711
CaMKI_OG0012767	13434
CaMKII_OG0013280	5818
Camp_OG0005907	916
Camta_OG0006364	1145
Camta_OG0006365	140
can_OG0004061_OG0	0
CanA1_OG0005778	1230
CanB_OG0000231_OG0	340
CanB_OG0000231_OG1	1919
Cand1_OG0009382	2811
CAP_OG0000587_OG0	13534
CAP_OG0012405	21
Cap-D2_OG0005121	260
Cap-D3_OG0009448	466
Cap-G_OG0002924	1057
Cap-H2_OG0004906	1287
Capa_OG0005712	187
Caper_OG0009347	7853
Capr_OG0010138	2852
caps_OG0010156	3761
caps_OG0010157	3380
capt_OG0009025	11737
capu_OG0000612_OG0	582
car_OG0007437	744
CARPA_OG0007960	33
CARPB_OG0007554	38
CarT_OG0009432	126
cas_OG0004236	207
casp_OG0006502	1975
cass_OG0009476	4301
Cat_OG0003869	11364
cathD_OG0002862	30722
cato_OG0006491	0
Catsup_OG0009538	2043
caup_OG0009938	74
cav_OG0000654	317
caz_OG0003243_OG0	2858
cbc_OG0007265	722
Cbl_OG0002051_OG0	2380
CBP_OG0001721	2077
CBP_OG0007971	1518
Cbp20_OG0005066	298
Cbp53E_OG0006447	846
Cbp80_OG0007913	739
Cbp80_OG0007915	851
Cbs_OG0003124	1994
cbs_OG0007263	812
cbt_OG0008760	5155
Cby_OG0004789	43
Cc2d2a_OG0002702	69
CCAP_OG0011467	2
CCAP-R_OG0000870	73
ccb_OG0012089	0
CCDC151_OG0011900	15
CCDC53_OG0009785	366
Ccdc58_OG0010399	232
Ccdc85_OG0008917	433
CCHa1_OG0004530	18
CCHa1-R_OG0006065	90
CCHa2_OG0002186_OG0	1445
CCHa2-R_OG0005836	70
Cchl_OG0004776	8270
CCKLR-17D1_OG0003334	12
CCKLR-17D1_OG0008675	30
CCKLR-17D1_OG0011744	17
CCKLR-17D3_OG0008678	155
Ccm3_OG0005250	1560
Ccn_OG0010106	158
Ccn_OG0010107	170
Ccn_OG0012179	81
Ccp84Ab_OG0000178_OG0	0
Ccp84Ac_OG0001349_OG0	581
Ccp84Ae_OG0002110_OG0	0
Ccp84Af_OG0000109_OG0	0
Ccp84Af_OG0000109_OG1	3
Ccp84Af_OG0000109_OG2	5
Ccp84Ag_OG0001348_OG0	6
Ccs_OG0006299	603
CCT1_OG0002281_OG0	3311
CCT2_OG0003145	3890
CCT3_OG0004995	4544
CCT4_OG0000979	3066
CCT5_OG0006600	4207
CCT6_OG0008508	4521
CCT7_OG0004839	1459
CCT7_OG0004841	750
CCT8_OG0007117	4112
Ccz1_OG0010481	788
cd_OG0004708	98
CD98hc_OG0001357_OG0	10387
Cda4_OG0008701	2151
Cda5_OG0008721	5058
Cda9_OG0002707	25
CDase_OG0005749	1262
cdc14_OG0009306	4069
Cdc16_OG0005493	282
Cdc23_OG0009421	555
Cdc27_OG0010426	1722
Cdc2rk_OG0006290	528
Cdc37_OG0011041	2130
Cdc42_OG0008268	2253
Cdc45_OG0007388	759
Cdc5_OG0011371	1348
CDC50_OG0008483	2542
Cdc6_OG0002054	133
Cdc7_OG0007729	7269
Cdep_OG0002087	2311
Cdep_OG0004159	2467
CdGAPr_OG0009111	2401
cdi_OG0000729	2965
cDIP_OG0004394	1562
Cdk1_OG0000555_OG0	42
Cdk12_OG0009875	1046
Cdk2_OG0002391	119
CDK2AP1_OG0008015	1139
Cdk4_OG0006632	841
Cdk5_OG0002993	575
Cdk5alpha_OG0009389	1047
Cdk7_OG0001724	348
Cdk8_OG0010977	178
Cdk9_OG0007009	516
Cdlc2_OG0000234_OG1	2148
cdm_OG0002482	2054
Cds_OG0010549	3662
Ced-12_OG0009727	761
ced-6_OG0006366	13312
CenB1A_OG0004675	1832
CenG1A_OG0003595_OG0	4709
CenG1A_OG0009182	86
Cenp-C_OG0002322	466
Cep135_OG0009952	347
Cep135_OG0009954	293
cep290_OG0004127	164
Cep89_OG0006812	5
Cep97_OG0008778	492
cer_OG0012078	2134
Cerk_OG0004182	2003
cert_OG0011161	2291
Cf2_OG0008971	3018
Cfp1_OG0007571	932
CG5789_OG0004615	1417
cg_OG0006533	4234
CG10000_OG0005395	44
CG10005_OG0004963	123
CG10011_OG0005399	784
CG10013_OG0002410_OG0	4
CG10019_OG0008786	102
CG10026_OG0009081	3693
CG10029_OG0004344	4
CG10031_OG0008792	1953
CG10035_OG0004420	171
CG10038_OG0001436_OG0	493
CG10041_OG0012259_OG0	0
CG10051_OG0007036	243
CG10053_OG0004336	169
CG10055_OG0004329	1359
CG10062_OG0007038	143
CG10063_OG0010284	5
CG10064_OG0010282	7
CG10068_OG0004321	583
CG10073_OG0000065_OG2	17
CG10075_OG0010279	1215
CG10077_OG0010277	22600
CG10082_OG0005964	8308
CG10086_OG0001355	237
CG10089_OG0010567	586
CG10098_OG0004320	755
CG10104_OG0006132	0
CG10116_OG0010569	83
CG10126_OG0005023	2353
CG10132_OG0009091	2194
CG10137_OG0009093	649
CG10139_OG0006151	548
CG10140_OG0010573	10
CG10147_OG0010256	263
CG10151_OG0006160	106
CG10154_OG0010575	0
CG10163_OG0010252	0
CG10164_OG0001489	0
CG10165_OG0011781	336
CG10171_OG0010163	412
CG10175_OG0005507	17710
CG10177_OG0001079_OG0	1
CG10184_OG0005509	623
CG10185_OG0005203	152
CG10189_OG0009087	359
CG10194_OG0009085	454
CG10195_OG0003572	350
CG10205_OG0006168	19158
CG10208_OG0005527	281
CG10209_OG0006169	741
CG10211_OG0009505	10608
CG10222_OG0010165	332
CG10226_OG0010249	2713
CG10237_OG0003462	28639
CG1024_OG0004294	318
CG10252_OG0011517	2
CG10254_OG0002565	1825
CG10257_OG0006606	125
CG10264_OG0005208	70
CG10265_OG0006935	187
CG10274_OG0003940	1183
CG10280_OG0004257	93
CG10283_OG0001907_OG0	588
CG10286_OG0004292	1111
CG10298_OG0004288	1
CG10300_OG0005516	36
CG10301_OG0005515	58
CG10307_OG0005957	1942
CG10311_OG0004972	1565
CG10317_OG0004974	2
CG10321_OG0005965	2683
CG10324_OG0004994	381
CG10332_OG0005992	0
CG10333_OG0009507	1457
CG10336_OG0009516	125
CG10337_OG0009096	529
CG10338_OG0009517	737
CG10339_OG0006873	812
CG10340_OG0001059_OG0	2231
CG10341_OG0009518	544
CG10343_OG0009520	373
CG10344_OG0007020	96
CG10345_OG0002430_OG0	3844
CG10347_OG0000607_OG0	327
CG10348_OG0003704	365
CG10352_OG0008207	128
CG10353_OG0008206	3003
CG10357_OG0010470	111
CG10359_OG0010469	513
CG10361_OG0010014	398
CG10362_OG0008202	361
CG10365_OG0005518	2308
CG10366_OG0009102	1229
CG10375_OG0005526	601
CG10376_OG0009519	927
CG10383_OG0001909	3359
CG10384_OG0007018	226
CG10405_OG0004983	52
CG10407_OG0005207	28
CG10413_OG0003703_OG0	2053
CG10417_OG0013094	1840
CG10418_OG0010832	184
CG10425_OG0002500	589
CG10428_OG0001263_OG0	540
CG10431_OG0001914	174
CG10433_OG0006904	6206
CG10435_OG0002296_OG0	1339
CG10444_OG0007082	1060
CG10445_OG0001356	142
CG10459_OG0001605_OG0	0
CG10462_OG0009105	1194
CG10463_OG0009108	425
CG10466_OG0012145	134
CG10467_OG0010233	927
CG10469_OG0010232	331
CG10470_OG0009541	1102
CG10472_OG0000811_OG0	287
CG10479_OG0010225	572
CG10481_OG0009114	0
CG10483_OG0010221	925
CG10486_OG0010219	0
CG10492_OG0009544	1637
CG10494_OG0006908	195
CG10495_OG0009546	158
CG10505_OG0006927	26
CG10508_OG0010314	1342
CG10510_OG0003948	0
CG10513_OG0005163	2512
CG10514_OG0005162	497
CG10516_OG0009998	1074
CG10527_OG0002810_OG0	21109
CG10543_OG0006262	5186
CG10550_OG0000747	11924
CG10555_OG0008527	1326
CG10561_OG0009552	1218
CG10565_OG0010321	3972
CG10576_OG0010200	4381
CG10581_OG0010326	6
CG10584_OG0010328	342
CG10587_OG0000094_OG0	0
CG10587_OG0000094_OG1	0
CG10587_OG0000094_OG2	1
CG10589_OG0003950	0
CG10591_OG0010195	41
CG10597_OG0003317	7
CG10598_OG0011740	691
CG10600_OG0009530	3684
CG10602_OG0009532	4683
CG10616_OG0010838	1294
CG10621_OG0001911	2247
CG10623_OG0001912	1305
CG10628_OG0009107	247
CG10631_OG0001241	3007
CG10646_OG0009949	360
CG10654_OG0009947	234
CG10657_OG0009951	14215
CG10660_OG0010840	1255
CG10663_OG0010839	186
CG10669_OG0005156	662
CG10674_OG0010603	981
CG10680_OG0003577	6870
CG10681_OG0009950	164
CG10700_OG0011812	1
CG10702_OG0009548	1086
CG10710_OG0010908	665
CG10713_OG0010576	109
CG10725_OG0010574	1
CG10730_OG0000951	27
CG10731_OG0006517	208
CG10737_OG0006638	23880
CG10738_OG0010568	197
CG1074_OG0007339	692
CG10747_OG0009127	1287
CG10748_OG0011855_OG0	0
CG10749_OG0003913_OG0	0
CG10750_OG0009561	3
CG10752_OG0010150_OG0	0
CG10761_OG0008304	8
CG1077_OG0004263	3
CG10793_OG0003237	9
CG10795_OG0006915	329
CG10799_OG0003081	871
CG10801_OG0012112	2
CG10802_OG0008133	804
CG10803_OG0008134	342
CG10804_OG0008132	338
CG10809_OG0010976	353
CG10814_OG0007257	61
CG10822_OG0007072	0
CG10839_OG0009144	0
CG10841_OG0002198_OG0	15
CG10853_OG0003980_OG0	0
CG10859_OG0009209	550
CG10862_OG0002017_OG1	5223
CG10863_OG0010486	4704
CG10863_OG0012194_OG0	273
CG10864_OG0005043	96
CG10866_OG0010485	406
CG10874_OG0003457	1276
CG10877_OG0002385_OG0	94
CG10887_OG0002183_OG0	6
CG10898_OG0002547	410
CG1090_OG0003105_OG0	404
CG10903_OG0002293_OG0	522
CG10904_OG0011634	199
CG10907_OG0001984_OG0	278
CG10909_OG0005022	0
CG10910_OG0006092	6
CG10911_OG0006095	34
CG10912_OG0000471	23
CG10914_OG0006109	409
CG10919_OG0001352	9
CG1092_OG0001161_OG0	335
CG10920_OG0007959	0
CG10927_OG0006710	101
CG10931_OG0006071	13
CG10932_OG0007954	6519
CG10934_OG0002756_OG0	2
CG10939_OG0005908	10208
CG10947_OG0009415	3975
CG10948_OG0009927	1840
CG10949_OG0009416	207
CG10950_OG0012279	1
CG10958_OG0001743	572
CG10959_OG0008299	99
CG10962_OG0007748	125
CG10970_OG0003173	46
CG10973_OG0012539	520
CG10979_OG0004244	1252
CG10984_OG0009934	600
CG10996_OG0008249	3
CG11000_OG0004245	102
CG11007_OG0003037	591
CG11018_OG0007064	1
CG11029_OG0001270	68
CG1103_OG0003103_OG0	321
CG11030_OG0003728	1652
CG11034_OG0001268	272
CG11035_OG0002292_OG0	556
CG11041_OG0001654	21
CG11044_OG0007073	1937
CG1105_OG0004314	2285
CG11050_OG0009604	4110
CG11060_OG0006765	11
CG11068_OG0011716	1
CG11069_OG0004655	1090
CG11076_OG0001759	1180
CG11077_OG0000549_OG0	139
CG11085_OG0008456	40
CG11089_OG0004653	2332
CG11095_OG0003249	475
CG11099_OG0007074	669
CG11103_OG0003250	449
CG11106_OG0012330	0
CG11109_OG0001964	242
CG11110_OG0006619	311
CG11123_OG0006752	506
CG11125_OG0006747	465
CG11127_OG0006744	452
CG1113_OG0004171	34
CG11131_OG0001957_OG0	3
CG11134_OG0003251	680
CG11141_OG0006745	972
CG11145_OG0006754	0
CG11147_OG0003729	15658
CG11149_OG0003730	133
CG11151_OG0008256	8727
CG11159_OG0006283	18
CG1116_OG0004164	1369
CG11162_OG0008263	1
CG11168_OG0004657	2682
CG11170_OG0006462	97
CG11178_OG0003327	866
CG11180_OG0006625	1270
CG11191_OG0007189	752
CG11192_OG0007095	0
CG11200_OG0007088	3902
CG11211_OG0012938	9950
CG11226_OG0012166_OG0	6
CG11227_OG0007505	0
CG1124_OG0002090	21537
CG11241_OG0003815_OG0	543
CG11247_OG0009861	351
CG11248_OG0003830_OG0	262
CG11249_OG0009864	6
CG11251_OG0001998	0
CG11257_OG0007039	394
CG11263_OG0001789	332
CG11267_OG0011856	2152
CG11269_OG0006458	0
CG11275_OG0002906	3019
CG11279_OG0003924_OG0	300
CG11286_OG0004361	0
CG1129_OG0002085	1553
CG11291_OG0003029	3
CG11294_OG0007761	38
CG11298_OG0007031	0
CG11309_OG0010303	1731
CG11317_OG0012026	257
CG11318_OG0000756	51
CG11319_OG0009603	541
CG11327_OG0009628	35
CG11333_OG0002657_OG0	0
CG11334_OG0005804	1915
CG11342_OG0011920	62
CG11345_OG0011138	275
CG11349_OG0011131	9
CG11353_OG0011127	437
CG11356_OG0008477	8
CG11357_OG0011126	754
CG1136_OG0010499	2215
CG11367_OG0000806_OG0	577
CG11369_OG0011699	0
CG1137_OG0004303	1
CG11370_OG0003817_OG0	332
CG11377_OG0008723	795
CG11378_OG0007395	3468
CG11379_OG0007397	0
CG11380_OG0007400	456
CG11381_OG0007402	12
CG11382_OG0007404	66
CG11384_OG0007396	122
CG1139_OG0004077	43
CG11391_OG0001026_OG0	0
CG11396_OG0010345	583
CG11398_OG0007405	161
CG11403_OG0007406	344
CG11404_OG0012169	94
CG11406_OG0006889	8
CG11409_OG0007766	1148
CG11413_OG0011575	167
CG11414_OG0006019	2996
CG11417_OG0007590	914
CG1142_OG0012974	562
CG11425_OG0009823	1457
CG11426_OG0009824	729
CG1143_OG0011104	2439
CG11436_OG0003200	249
CG11437_OG0009825	13
CG11438_OG0009826	179
CG11447_OG0004515	382
CG11449_OG0000981_OG1	0
CG11453_OG0001027_OG0	1
CG11454_OG0001792	398
CG11456_OG0003951	207
CG11459_OG0000135_OG1	165
CG1146_OG0011093	3336
CG11470_OG0000857	9
CG11474_OG0005934	1683
CG11475_OG0005935	17
CG11498_OG0001515	185
CG11504_OG0002630	967
CG11523_OG0009832	448
CG11529_OG0010828	87
CG11537_OG0010640	1811
CG11550_OG0002660	12820
CG11560_OG0010817	279
CG11562_OG0008742	372
CG11563_OG0002662	378
CG11566_OG0007496	18
CG11570_OG0004027	18
CG11581_OG0008240	0
CG11583_OG0010538	616
CG11584_OG0008239	6108
CG11585_OG0012335	3
CG11586_OG0010534	411
CG11590_OG0001741	827
CG11593_OG0010497	999
CG11594_OG0010492	3941
CG11596_OG0007629	1008
CG11601_OG0008739	543
CG11608_OG0000142_OG0	0
CG1161_OG0004180	2757
CG11617_OG0008731	983
CG11619_OG0003864_OG0	226
CG11626_OG0011450	5
CG11629_OG0003739	0
CG11630_OG0009580	10
CG11634_OG0009583	0
CG11635_OG0007156	4
CG11638_OG0007387	256
CG11655_OG0001745_OG0	2069
CG11656_OG0005013	2
CG11658_OG0010025	1973
CG11663_OG0012087	1
CG11664_OG0011395	1
CG11666_OG0012316	0
CG11668_OG0002452	3002
CG11670_OG0005008	33
CG11672_OG0004805	104
CG11674_OG0008231	13
CG11679_OG0008511	664
CG11686_OG0002448_OG0	1270
CG11693_OG0004810	0
CG11694_OG0000225_OG0	0
CG11694_OG0000225_OG1	0
CG11695_OG0007879	631
CG11696_OG0007880	670
CG11698_OG0002319_OG0	2
CG11699_OG0007882	815
CG11703_OG0002165_OG0	0
CG11710_OG0001691_OG0	1212
CG1172_OG0004189	787
CG11722_OG0001391	521
CG11723_OG0003571	482
CG11726_OG0010048	0
CG11737_OG0001419_OG0	1916
CG11741_OG0001420_OG0	24
CG11752_OG0007995	2369
CG11755_OG0000851	59
CG11756_OG0007997	37
CG11760_OG0004826	215
CG11768_OG0004832	142
CG11771_OG0005200	3127
CG11777_OG0006309	118
CG11779_OG0004481	1667
CG11786_OG0012799	25
CG11788_OG0007083	271
CG11790_OG0005187	2488
CG11791_OG0012008	2573
CG11807_OG0003009_OG0	1148
CG11808_OG0006841	164
CG11811_OG0004058	811
CG11816_OG0008636	1
CG11835_OG0000264_OG0	14009
CG11835_OG0000264_OG1	3723
CG11837_OG0005082	441
CG11841_OG0005083	4352
CG11842_OG0000856_OG1	1910
CG11843_OG0011490	560
CG11852_OG0002502_OG0	461
CG11854_OG0005171	485
CG11857_OG0005167	2194
CG11858_OG0005166	480
CG11878_OG0000055_OG0	11
CG11878_OG0000055_OG1	5
CG11878_OG0000055_OG2	178
CG11882_OG0005094	392
CG11883_OG0006313	1814
CG11885_OG0003355	117
CG11892_OG0005161	295
CG11893_OG0000039_OG2	754
CG11899_OG0005100	2497
CG11902_OG0005155	419
CG11906_OG0001618	515
CG11911_OG0008747	327
CG11912_OG0008746	1
CG11920_OG0005183	368
CG11927_OG0003556	1039
CG11929_OG0011773	5
CG11961_OG0001155_OG0	3791
CG11964_OG0004848	319
CG11970_OG0004849	1797
CG11975_OG0004850	1136
CG11977_OG0012457_OG0	0
CG11980_OG0002337	386
CG11983_OG0004852	48
CG11986_OG0004855	251
CG11997_OG0004862	0
CG11999_OG0004179	1017
CG12003_OG0004112	1
CG12004_OG0011286	4266
CG12009_OG0010662	118
CG12010_OG0010671	217
CG12011_OG0011025	249
CG12012_OG0010672	590
CG12016_OG0010666	1603
CG12017_OG0010661	14
CG12020_OG0011042	1
CG12024_OG0011050	1069
CG12025_OG0011053	1467
CG12035_OG0011029	0
CG12038_OG0011331	197
CG12054_OG0000497	2487
CG12056_OG0003138	723
CG12057_OG0003139	16
CG12061_OG0000938_OG0	0
CG12065_OG0007412	6095
CG12069_OG0001519	0
CG12071_OG0011553	191
CG12071_OG0013484	275
CG12075_OG0007754	10729
CG1208_OG0004248	585
CG12081_OG0007411	906
CG12084_OG0011296	3637
CG12091_OG0011293	5460
CG12093_OG0011111	1653
CG12096_OG0008559	906
CG12099_OG0011289	9254
CG12104_OG0011284	879
CG12105_OG0004111	888
CG12106_OG0007586	201
CG12107_OG0006719	571
CG12111_OG0007413	5
CG12112_OG0012598_OG0	305
CG12115_OG0007587	1
CG12116_OG0008625	6195
CG12118_OG0007585	1226
CG12121_OG0007579	2570
CG12123_OG0003325	199
CG12128_OG0002879	514
CG12129_OG0002878	452
CG1213_OG0002105	38416
CG12134_OG0006319	300
CG12147_OG0004192	1
CG12155_OG0003210	875
CG12159_OG0002860	477
CG12164_OG0006760	2327
CG12170_OG0002098	1606
CG12171_OG0004222	1101
CG12173_OG0004172	389
CG12177_OG0008262	2621
CG1218_OG0002103	343
CG12182_OG0011099	173
CG12194_OG0008975	582
CG12204_OG0001687	441
CG12206_OG0008131	128
CG12209_OG0002818	18
CG12213_OG0002418	1692
CG12219_OG0007713	749
CG12224_OG0000651_OG1	70
CG12231_OG0003119	0
CG12236_OG0008414	620
CG12237_OG0007424	1318
CG12239_OG0001754	119
CG12241_OG0001396	972
CG12253_OG0011818	199
CG12256_OG0004947	33
CG12259_OG0005539	670
CG12268_OG0005336	1455
CG1227_OG0004337	425
CG12278_OG0004413	0
CG12279_OG0004445	303
CG12288_OG0009457	161
CG12289_OG0010046	0
CG12290_OG0002618	3185
CG12299_OG0009634	572
CG12301_OG0001981	646
CG12307_OG0009694	2
CG1231_OG0011372	32
CG12316_OG0009955	1198
CG12320_OG0005053	84
CG12321_OG0001064_OG0	769
CG12325_OG0002854	677
CG1233_OG0011370	1926
CG1234_OG0004335	774
CG12341_OG0002848	311
CG12343_OG0002853	749
CG12344_OG0002855	340
CG12355_OG0012373	262
CG1236_OG0002100	514
CG12362_OG0000821_OG0	0
CG12374_OG0007223	8
CG12375_OG0009777	2241
CG12379_OG0008514	98
CG12384_OG0006229	3192
CG1239_OG0004237	105
CG12395_OG0001736	38
CG12398_OG0008359	3
CG12402_OG0002224_OG0	153
CG12420_OG0002594_OG0	12
CG12426_OG0005340	1
CG12438_OG0003802	0
CG12439_OG0009296	0
CG12446_OG0001786_OG0	0
CG12448_OG0009145	3
CG1246_OG0011105	975
CG12464_OG0011955	0
CG12470_OG0007846	32
CG12479_OG0008243	0
CG12480_OG0008242	19
CG12481_OG0008237	0
CG12490_OG0000233_OG1	0
CG12496_OG0007599	2
CG12498_OG0008105	1
CG12499_OG0002285_OG0	1148
CG12502_OG0011339	277
CG12507_OG0008176	79
CG12511_OG0009568	0
CG12516_OG0005410	0
CG12517_OG0009649	3
CG12520_OG0010149	175
CG12521_OG0012944	0
CG12531_OG0008272	192
CG12535_OG0008128	3
CG12539_OG0008363	5
CG12540_OG0008220	3
CG12541_OG0007825	168
CG12560_OG0012234	742
CG12567_OG0012740	881
CG12576_OG0001784_OG0	5599
CG12581_OG0001679_OG0	7020
CG12589_OG0011424	3
CG12590_OG0011977	6
CG12594_OG0005596	119
CG12607_OG0011139	1137
CG12609_OG0008677	0
CG12617_OG0003653	0
CG12620_OG0009462	0
CG12637_OG0008050	0
CG12643_OG0007518	354
CG1265_OG0010531	1334
CG12655_OG0000445_OG2	1615
CG12659_OG0007410	66
CG12661_OG0007749	0
CG12662_OG0007747	16
CG12672_OG0007868	56
CG12674_OG0003570	4
CG12679_OG0001731_OG0	0
CG12680_OG0001718	1
CG12682_OG0012323	1
CG12691_OG0007931	0
CG12692_OG0000634_OG0	3
CG12693_OG0012106	1
CG12698_OG0008169	2
CG12699_OG0000230_OG1	7
CG12702_OG0001192	69
CG12708_OG0000271_OG0	3
CG12708_OG0000271_OG0.2	1
CG1271_OG0010635	1214
CG12713_OG0003881_OG0	59
CG12716_OG0008438	2
CG12723_OG0008557	312
CG12728_OG0000928_OG0	145
CG12729_OG0011725	6
CG1273_OG0010536	11
CG12730_OG0007375	820
CG12744_OG0000893	156
CG12746_OG0004208	3723
CG1275_OG0011072	2539
CG12768_OG0001283_OG0	370
CG12769_OG0007187	623
CG12773_OG0003140	1800
CG12782_OG0012281	0
CG12783_OG0000743_OG0	0
CG12784_OG0005236	0
CG12795_OG0008825	455
CG12811_OG0002240	1070
CG12817_OG0002595_OG0	65
CG12818_OG0004897	218
CG12822_OG0001599	1709
CG12825_OG0001130_OG1	146
CG12826_OG0002951	7
CG12828_OG0011622	4
CG12831_OG0011623_OG0	0
CG12836_OG0002963_OG0	12
CG12848_OG0006045	623
CG12849_OG0011577	0
CG12851_OG0005862	168
CG12857_OG0006163	0
CG12860_OG0006154	3
CG12861_OG0006153	1
CG12862_OG0011585_OG0	16
CG12863_OG0011584	106
CG12866_OG0002772	2
CG12868_OG0001564	264
CG12869_OG0006145	231
CG12869_OG0006146	88
CG12877_OG0001472_OG0	1337
CG1288_OG0001350	0
CG12880_OG0005345	14
CG12883_OG0001474	93
CG12885_OG0001477	298
CG12895_OG0006308	790
CG12909_OG0002821	238
CG12910_OG0006305	206
CG12911_OG0006304	197
CG12914_OG0002819	0
CG12917_OG0002815	3
CG12920_OG0006291	6
CG12926_OG0006349	458
CG12929_OG0006357	117
CG12934_OG0006315	47
CG12935_OG0002846	284
CG12942_OG0001596_OG0	365
CG12945_OG0004570	1083
CG12947_OG0004568	156
CG12948_OG0004558	324
CG12963_OG0001641_OG0	4
CG12964_OG0002996_OG0	1737
CG12970_OG0006808	30
CG12971_OG0010294	22
CG12974_OG0010307	274
CG12983_OG0010332	1
CG12984_OG0003949	2
CG12985_OG0000915	18
CG12986_OG0011685	0
CG1299_OG0000523_OG0	10190
CG12990_OG0007696	7
CG12991_OG0007703	6911
CG12992_OG0011688	32
CG12994_OG0007707	16
CG12995_OG0008599	2
CG12998_OG0011739	14
CG13000_OG0011738	1
CG13001_OG0008580	272
CG13002_OG0008577	2
CG13003_OG0008572	2083
CG13004_OG0008570	349
CG13005_OG0008567	124
CG13008_OG0008305	9
CG13010_OG0003260	25
CG13012_OG0008317	474
CG13014_OG0008547	566
CG13016_OG0006536	257
CG13018_OG0006537	121
CG13021_OG0003241	0
CG13022_OG0010698	17
CG13023_OG0010699	6
CG13024_OG0010708	1033
CG13026_OG0010716	206
CG13028_OG0004010	21
CG13031_OG0012200	351
CG13032_OG0004014_OG0	1
CG13033_OG0010736	650
CG13038_OG0010761	102
CG13039_OG0010762	3
CG1304_OG0000265_OG0	11
CG1304_OG0000265_OG1	1
CG13040_OG0010763	67
CG13041_OG0000280_OG0	3825
CG13041_OG0000280_OG0.2	4643
CG13042_OG0010767	45
CG13043_OG0000281_OG0	1503
CG13043_OG0000281_OG1	2201
CG13044_OG0010768	1589
CG13045_OG0000814	100
CG13046_OG0010771	403
CG13047_OG0010772	2785
CG13048_OG0010773	882
CG13049_OG0010774	4951
CG13051_OG0011898	1317
CG13053_OG0010778	0
CG13054_OG0010779	7
CG13055_OG0010780	27
CG13056_OG0010757	2
CG13058_OG0004021	105
CG13059_OG0010764	5431
CG13062_OG0010766	1
CG13064_OG0010775	0
CG13065_OG0010776	0
CG13066_OG0012201	193
CG13068_OG0002030_OG1	618
CG13069_OG0004022	620
CG1307_OG0004308	1223
CG13070_OG0012202	0
CG13071_OG0011899	6
CG13073_OG0012731_OG0	15
CG13074_OG0010797	20
CG13075_OG0000216_OG0	22
CG13075_OG0000216_OG1	4
CG13077_OG0009097	458
CG13078_OG0003575_OG0	3
CG13081_OG0003574	0
CG13082_OG0009094	46
CG13083_OG0009084	2
CG13084_OG0009083	0
CG13085_OG0001922	28
CG13086_OG0003709	172
CG13088_OG0001266	318
CG1309_OG0010533	2376
CG13096_OG0003720	895
CG13097_OG0001923	1090
CG13101_OG0009304	1138
CG13102_OG0009298	59
CG13108_OG0009295	99
CG13110_OG0011792	0
CG13113_OG0001247_OG0	0
CG13114_OG0009279	2
CG13116_OG0001878	1374
CG13123_OG0001877	80
CG13124_OG0003502	17642
CG13126_OG0003515	314
CG13127_OG0001844	0
CG13131_OG0000790_OG0	0
CG13133_OG0003525	252
CG1314_OG0011674	0
CG13144_OG0009363	164
CG13148_OG0007214	35
CG13151_OG0006215	177
CG13154_OG0006206	4
CG13155_OG0006196	3
CG13157_OG0002779	0
CG1316_OG0000430_OG0	2263
CG13168_OG0006184	11
CG1317_OG0011084	4777
CG13170_OG0006182	0
CG13171_OG0006180	0
CG13177_OG0012831	273
CG13185_OG0002928	1855
CG13186_OG0006594	7
CG13192_OG0006567	427
CG13193_OG0006565	0
CG13196_OG0006560	285
CG13197_OG0006563	788
CG13202_OG0001123_OG0	15
CG13203_OG0006235	29
CG13204_OG0006233	685
CG13215_OG0002793_OG0	329
CG13216_OG0001568_OG0	14
CG13218_OG0002791_OG0	180
CG13220_OG0001573_OG0	1562
CG13223_OG0001571_OG0	0
CG13226_OG0002794_OG0	525
CG13227_OG0006218_OG0	3
CG13228_OG0011587_OG0	35
CG13229_OG0002786_OG0	177
CG13229_OG0002787_OG0	1505
CG13231_OG0006217	0
CG13239_OG0009815	667
CG1324_OG0007509	0
CG13243_OG0009147	5
CG13247_OG0010378	36
CG13248_OG0010371	206
CG13250_OG0011870	21
CG13251_OG0010355	131
CG13252_OG0003952	1166
CG13258_OG0009399	61
CG13272_OG0008882	240
CG13280_OG0008881	14
CG13282_OG0008887	14
CG13285_OG0010583	647
CG13287_OG0010216	20
CG13288_OG0010220	17
CG13293_OG0003937	151
CG13295_OG0010231	1213
CG13297_OG0010242	805
CG13299_OG0011864	0
CG13300_OG0003943	129
CG13305_OG0011196	30
CG13306_OG0011204	108
CG13308_OG0004102	0
CG13309_OG0011211	86
CG13310_OG0011207	30
CG13312_OG0011210	3
CG13313_OG0004105_OG0	43
CG13314_OG0011224	118
CG13315_OG0011237	6595
CG13318_OG0004834	1692
CG13319_OG0006667	400
CG13321_OG0006673	1956
CG13326_OG0006545	1
CG13330_OG0007271	1
CG13331_OG0007273	29
CG13332_OG0007274	90
CG13334_OG0007281	8
CG13337_OG0011662	42
CG13339_OG0007296	211
CG13344_OG0007304	371
CG13358_OG0007351	98
CG13359_OG0012499	5
CG13360_OG0010145	2581
CG13361_OG0003189	3
CG13362_OG0007862	17
CG13364_OG0001174_OG0	3
CG13365_OG0007831	616
CG13367_OG0003188_OG0	1000
CG13369_OG0003181	2544
CG13375_OG0007847	68
CG13377_OG0007849	1725
CG13380_OG0010135	4
CG13384_OG0003473	1114
CG13385_OG0012520	0
CG13386_OG0003471	150
CG1339_OG0006721	2
CG13390_OG0003479	381
CG13392_OG0003476	298
CG13397_OG0003469	334
CG13398_OG0003468	466
CG13403_OG0008236	27
CG13404_OG0008224	119
CG13405_OG0011376	0
CG13407_OG0004768	3
CG13408_OG0004770	49
CG13409_OG0004775	230
CG13423_OG0007099	29
CG13426_OG0011654	1
CG13427_OG0003049	12
CG13428_OG0007100	1572
CG13430_OG0001658	355
CG13436_OG0006622	58
CG13437_OG0006285	56
CG13438_OG0006243	0
CG1344_OG0012226	424
CG13442_OG0006244	0
CG13443_OG0006248	1
CG13445_OG0003880	53
CG13449_OG0009980	19
CG13454_OG0003875_OG0	0
CG13455_OG0009966	4
CG13457_OG0001288	3
CG13458_OG0004037	591
CG13460_OG0010841	0
CG13465_OG0000343_OG0	3
CG13471_OG0004048	0
CG13473_OG0010860	1
CG13474_OG0004049	0
CG13476_OG0012898	1
CG13481_OG0000339_OG0	32
CG13481_OG0000339_OG1	0
CG13484_OG0010886	241
CG13488_OG0001544_OG1	4
CG13492_OG0005946	1522
CG13501_OG0005936	15
CG13502_OG0005931	47
CG13502_OG0012991	6
CG13506_OG0007028	4433
CG13510_OG0006998	720
CG13511_OG0006997	54
CG13516_OG0006995	560
CG13526_OG0006986	0
CG13527_OG0006984	0
CG13531_OG0006978	1782
CG13532_OG0006975	116
CG13538_OG0005981	1
CG13539_OG0012044	0
CG1354_OG0007555	5022
CG13541_OG0012280	0
CG13544_OG0005976	0
CG13545_OG0012580	118
CG13551_OG0000540_OG1	6379
CG13551_OG0012048	2175
CG13557_OG0012477	0
CG13558_OG0001556	3
CG13559_OG0012047	48
CG13561_OG0011643	7
CG13562_OG0011631	15
CG13575_OG0006892	74
CG13577_OG0001150_OG0	0
CG13578_OG0006898	348
CG13579_OG0006013	163
CG1358_OG0006724	1190
CG13581_OG0002746	0
CG13585_OG0011574	2109
CG13587_OG0006025	3
CG13594_OG0006033	374
CG13599_OG0005537	23
CG1360_OG0006725	66
CG13601_OG0005534	663
CG13603_OG0005332	1424
CG13605_OG0005319	1289
CG13606_OG0005306	585
CG13607_OG0005318	2312
CG13609_OG0012982	14
CG13613_OG0005278	0
CG13614_OG0002525_OG0	1
CG13615_OG0002524	0
CG13616_OG0005272	15
CG13618_OG0005267	2668
CG13622_OG0005268	66
CG13623_OG0005265	341
CG13625_OG0004618	775
CG13627_OG0004629	158
CG13630_OG0004630	1341
CG13631_OG0004635	980
CG13634_OG0004637	12
CG13641_OG0004650	109
CG13643_OG0002274	1498
CG13653_OG0002504	0
CG13654_OG0005174	254
CG13663_OG0011496	425
CG13667_OG0004090_OG0	300
CG13670_OG0011168	0
CG13671_OG0004086_OG0	390
CG13675_OG0000560_OG2	190
CG13676_OG0003984	1342
CG13678_OG0000129_OG3	2559
CG1368_OG0008241	2297
CG13685_OG0010463	90
CG13689_OG0008772	40
CG13690_OG0008752	25
CG13692_OG0008754	13
CG13698_OG0010125	905
CG13699_OG0003907_OG0	37
CG13705_OG0010610	48
CG13707_OG0010613	158
CG13708_OG0010614	89
CG1371_OG0006292	2983
CG13711_OG0010618	0
CG13712_OG0010619	0
CG13713_OG0010620	0
CG13716_OG0010627	25
CG13720_OG0004084	9
CG13721_OG0012208	6
CG13722_OG0011130	1266
CG13723_OG0010915	0
CG13724_OG0010917	0
CG13725_OG0010918	0
CG13727_OG0004055	51
CG13728_OG0010923	15
CG13731_OG0011910	15547
CG13733_OG0010089	2
CG13738_OG0011907	235
CG13739_OG0002891	89
CG13743_OG0006405	155
CG13744_OG0006409	8
CG13747_OG0006408	0
CG13748_OG0006626	3
CG13751_OG0001660_OG0	503
CG13760_OG0007606	628
CG13766_OG0009602	285
CG13771_OG0009612	17
CG13775_OG0003750_OG0	198
CG13784_OG0000956_OG0	976
CG13786_OG0003631	93
CG13796_OG0001883_OG0	728
CG13801_OG0000219_OG0	0
CG13801_OG0000219_OG1	0
CG13806_OG0011077	223
CG13807_OG0011075	279
CG13810_OG0011066	153
CG13813_OG0010189	57
CG13829_OG0011464	0
CG13833_OG0004687	4263
CG13837_OG0002276	0
CG13838_OG0011993	0
CG13841_OG0004694	433
CG13842_OG0004706	17
CG13847_OG0004737	349
CG13850_OG0004743	1484
CG13855_OG0004744	31
CG13856_OG0004745	542
CG13857_OG0004746	4
CG13862_OG0004760	4
CG13868_OG0007089	16909
CG13868_OG0013578	3003
CG13869_OG0007075	1
CG1387_OG0008528	1
CG13870_OG0007093	98
CG13871_OG0003047	4
CG13872_OG0007071	0
CG13875_OG0011381	337
CG13876_OG0001334_OG0	265
CG13877_OG0011937	1197
CG13884_OG0000403_OG0	0
CG13887_OG0011343	5530
CG13891_OG0002060	0
CG13893_OG0011360	1947
CG13894_OG0004129	258
CG13895_OG0004128	847
CG13901_OG0011344	388
CG13907_OG0011337	6104
CG13912_OG0011325	604
CG13917_OG0011285	7496
CG13919_OG0011274	146
CG13920_OG0011271	1159
CG13921_OG0011032	310
CG13924_OG0011054	33
CG13926_OG0011282	429
CG13928_OG0011279	1425
CG13930_OG0011024	13
CG13931_OG0004073	8
CG13933_OG0011036	1692
CG13937_OG0011056	1786
CG13949_OG0003375	15
CG13950_OG0003376	127
CG13954_OG0006374	195
CG13955_OG0002890_OG0	14
CG13962_OG0012240	3
CG13970_OG0009133_OG0	0
CG13972_OG0005361	2
CG13983_OG0002696	0
CG13991_OG0000661_OG1	0
CG13992_OG0002070_OG0	4
CG13994_OG0011942	407
CG13995_OG0000538_OG0	147
CG13999_OG0000662_OG0	71
CG14005_OG0001926	360
CG14006_OG0001927	0
CG14007_OG0009567	18
CG14011_OG0003731	0
CG14013_OG0003734	1
CG14014_OG0009443	1
CG14015_OG0009446	214
CG14017_OG0003733	0
CG14020_OG0003686	55
CG14022_OG0008831	1030
CG14024_OG0003410_OG0	121
CG14034_OG0008836	8
CG14036_OG0008842	13
CG14042_OG0001816	149
CG14043_OG0003425	918
CG14044_OG0008964	239
CG14050_OG0000684	50
CG14052_OG0007777	10
CG14053_OG0012099	14
[truncated: 9,910 more rows]
