# Supplementary material for: Evolution of chemosensory tissues and cells across ecologically diverse Drosophilids
Source: Nat Commun. 2024 Feb 5;15:1047. doi: 10.1038/s41467-023-44558-4 (PMC10844241; doi:10.1038/s41467-023-44558-4)
Supplement: Supplementary file 18 — Supplementary Data 15 [file 41467_2023_44558_MOESM18_ESM.zip › all_count_tables_renamed/SUZE11FL_counts_trim_genes_FBids_1_1_sorted.txt]

128up_OG0006588	676
14-3-3epsilon_OG0002478	3198
14-3-3epsilon_OG0001126_OG1	12899
140up_OG0004534	434
18w_OG0003044	1189
26-29-p_OG0010897	3320
2mit_OG0000576_OG0	4
5-HT1A_OG0006644	12
5-HT1B_OG0006647	40
5-HT2A_OG0000287_OG0	0
5-HT2B_OG0011472	12
5-HT7_OG0005777	30
5PtaseI_OG0005188	484
7B2_OG0004187	450
a_OG0006460	308
a10_OG0010691	0
a5_OG0009037	0
a6_OG0007651	164
AANATL2_OG0003640	37
AANATL4_OG0000091_OG1	0
AANATL7_OG0007605	1
Aasdh_OG0001831	54
Aatf_OG0001947	162
aay_OG0011265	2515
ab_OG0009683	79
ab_OG0009684	23
ABCB7_OG0011281	1307
Pmp70_OG0003257	1987
Abd-B_OG0005000	16
Abi_OG0002227_OG0	409
Abl_OG0010722	1326
abo_OG0009656	261
Abp1_OG0010565	383
abs_OG0003097	496
ac_OG0007843	0
Ac13E_OG0008321	421
Ac3_OG0009573	72
Ac78C_OG0010320	11
Acam_OG0000252_OG0	0
Acam_OG0000252_OG1	0
Acam_OG0005131	1
CG9149_OG0011313	740
Acbp1_OG0009246	529
Acbp2_OG0010415	563
Acbp4_OG0000311_OG0	1
Acbp4_OG0000311_OG1	0
Acbp6_OG0010414	17
ACC_OG0007193	3428
AcCoAS_OG0000812	2623
Ace_OG0000652_OG0	18
Acer_OG0000953_OG0	885
Acer_OG0003808	2664
Acf_OG0002671	475
Achl_OG0002770	56
acj6_OG0008333	3
acj6_OG0008334	1
Ack_OG0010507	1641
Ack-like_OG0006546	200
Acn_OG0009540	1680
CG5009_OG0006075	3779
Acox57D-d_OG0006913	212
Acox57D-p_OG0001151	942
Acp1_OG0009317	41166
Acp32CD_OG0009664	0
Acp65Aa_OG0003939	108
Acph-1_OG0001513	146
CG12512_OG0008829	1213
CG18155_OG0007972	18
Acsl_OG0007133	6024
Act42A_OG0000022_OG0	15655
Act42A_OG0000022_OG1	812148
Act42A_OG0000022_OG3	77515
Act42A_OG0000022_OG4	84813
Act42A_OG0000022_OG5	114
Actn_OG0003148_OG0	110938
Actn3_OG0011403_OG0	0
ACXB_OG0000046_OG0	2
ACXB_OG0000046_OG1	0
ACXB_OG0000046_OG2	1
ACXB_OG0000046_OG2.2	0
ACXD_OG0004078_OG0	3
Acyp_OG0009408	0
Acyp2_OG0011498	727
Ada_OG0002342	77
Ada1-2_OG0003777_OG0	150
Ada2a_OG0005051	54
Ada2b_OG0004799	120
Ada3_OG0007872	314
AdamTS-A_OG0005247	2037
AdamTS-A_OG0012010	8
AdamTS-B_OG0008089	4325
Adar_OG0007649	737
Adat1_OG0003596	61
Adck1_OG0006032	678
Adck5_OG0010063	425
ADD1_OG0006579	312
Adf1_OG0001636_OG0	174
Adgf-A_OG0001991_OG0	0
Adgf-A_OG0003900	78
Adgf-A2_OG0010109	0
Adgf-B_OG0010108	0
Adgf-C_OG0001030_OG0	146
Adgf-D_OG0002208_OG0	103
Adgf-E_OG0006152	0
Adh_OG0003395_OG0	18
Adi1_OG0010940	491
AdipoR_OG0004727	3801
CG3809_OG0004951	0
AdenoK_OG0003918_OG0	1118
Ady43A_OG0002958	969
AdoR_OG0005733	129
adp_OG0006108	517
AdSS_OG0000854_OG0	8
Aduk_OG0004873	605
Ae2_OG0010984	495
CG6512_OG0010913	5773
aft_OG0006080	437
Afti_OG0005567	195
Ag5r_OG0008212	0
Ag5r2_OG0008213	1
AGBE_OG0007237	6251
AgmNAT_OG0001753	10
ago_OG0010530	1243
AGO1_OG0007307	482
AGO2_OG0000119_OG0	71
Agpat1_OG0008448	253
Agpat2_OG0003465	316
Agpat3_OG0004018	4206
Agpat4_OG0004019_OG0	199
ADPS_OG0002932	135
agt_OG0001016_OG0	25
Spat_OG0007723	472
Ahcy_OG0001195_OG0	736
AhcyL1_OG0011110	721
AIF_OG0001225	511
AIMP1_OG0007108	719
AIMP2_OG0009977	944
AIMP3_OG0005998	358
Adk1_OG0010829	14115
Adk3_OG0005467	312
Ak6_OG0007201	245
Akap200_OG0000367_OG0	266
Akh_OG0010512	22
AkhR_OG0009627	71
akirin_OG0010441	863
Akr1B_OG0001292	2873
Akt1_OG0005415	1350
al_OG0008749	162
Aladin_OG0007570	176
AlaRS_OG0003477	1296
AlaRS-m_OG0010596	1267
Alas_OG0006853	11239
alc_OG0006389	4666
Ald1_OG0005647	131224
Ald2_OG0005645	7
Aldh_OG0003615	4919
Aldh-III_OG0006742	5628
Aldh7A1_OG0003841_OG0	75
Alg-2_OG0001588_OG0	775
Alg1_OG0002607_OG0	486
Alg10_OG0000709_OG0	122
Alg11_OG0012170	617
CG8412_OG0004562	1808
Alg14_OG0001194_OG0	205
Alg2_OG0010641	615
Alg3_OG0003012	55
Alg3_OG0006966	517
CG5287_OG0001281	297
CG5287_OG0003790	304
Alg9_OG0005173	284
Alh_OG0004317	327
Alh_OG0004319	1300
Alh_OG0011430	173
alien_OG0009301	721
ALiX_OG0005343	556
Alk_OG0006414	927
CG12179_OG0001176_OG0	56
Alp1_OG0010289	45
Alp10_OG0010194	3
Alp11_OG0008522	0
Alp12_OG0003717	299
Alp13_OG0001034	642
Alp2_OG0000261_OG0	1
Alp2_OG0000261_OG1	22
Alp4_OG0005779	1202
Alp6_OG0006360	2
Alp7_OG0003030	2
Alp9_OG0003931	0
alph_OG0000083_OG0	0
alph_OG0005113	1504
alpha-Catr_OG0006852	222
alpha-Est1_OG0004357	1265
alpha-Est10_OG0004350	610
alpha-Est2_OG0000314	50
alpha-Est3_OG0004356	621
alpha-Est6_OG0004354	0
alpha-Est7_OG0001351	4954
alpha-Est8_OG0004352	5274
alpha-Est9_OG0004351	862
alpha-Man-Ia_OG0003130	108
alpha-Man-Ia_OG0003131	749
alpha-Man-Ia_OG0001168	424
alpha-Man-Ib_OG0005087	614
alpha-Man-Ic_OG0011549	15
alpha-Man-IIa_OG0004878	872
alpha-Man-IIb_OG0005229	486
alpha-PheRS_OG0008296	416
alpha-Spec_OG0011040	16611
alpha4GT1_OG0000948	234
alphaCOP_OG0011275	2229
alphaSnap_OG0010384	1693
alphaTub67C_OG0010998	40
Alr_OG0008278	541
alrm_OG0002498	18
Als2_OG0009863	1082
alt_OG0004894	1748
aly_OG0004083	0
Ama_OG0002112	0
Amacr_OG0009433	419
amd_OG0001918	57
Amnionless_OG0008741	36
amon_OG0011540	478
amos_OG0003702_OG0	0
AMPdeam_OG0008245	4855
Amph_OG0007204	7265
AMPKalpha_OG0001698	4868
Amt_OG0004607	18
Amun_OG0008385	1791
amx_OG0007575	105
Amy-p_OG0000157_OG0	190
Amy-p_OG0000157_OG0.2	3
Amyrel_OG0006416	0
ana_OG0006403	10
ana1_OG0002269	95
ana2_OG0007120	99
ana3_OG0006194	34
Ance-2_OG0003658	46
Ance-3_OG0001891_OG0	539
Ance-3_OG0009407	411
Ance-4_OG0006406	254
Ance-5_OG0005870	921
anchor_OG0010100	594
Andorra_OG0011741	0
Ank2_OG0010460	1985
Ankle2_OG0000780	3487
l(2)35Be_OG0003404_OG0	132
anox_OG0007490	1826
Ant2_OG0008041	11
antdh_OG0008007	1225
Antp_OG0002113	154
antr_OG0007227	30
AnxB10_OG0008082	5193
AnxB11_OG0008196	894
AnxB9_OG0004410	9090
aop_OG0003458	522
aos_OG0010741	1355
Aos1_OG0002145_OG0	156
AOX1_OG0005242	3489
AOX2_OG0000143_OG0	1581
AOX2_OG0000143_OG1	21
AOX4_OG0001465	0
ap_OG0005832	1311
AP-1-2beta_OG0008273	1892
AP-1gamma_OG0007680	1426
AP-1mu_OG0005553	1565
AP-1sigma_OG0005334	1014
AP-2alpha_OG0008751	1139
AP-2mu_OG0004736	742
AP-2sigma_OG0004385	833
Apc_OG0005387	627
APC10_OG0005888	121
Apc2_OG0005308	131
APC4_OG0003171_OG0	172
APC7_OG0001703	14
ApepP_OG0000963	313
aph-1_OG0003552_OG0	400
aPKC_OG0006607	143
aPKC_OG0006608	359
aPKC_OG0006609	16
Aplip1_OG0011323	307
apn_OG0002443_OG0	1
apolpp_OG0012638	11149
app_OG0010830	211
APP-BP1_OG0010070	289
Appl_OG0007834	1026
Aprt_OG0004075	130
Aps_OG0010085	1658
apt_OG0002733	425
CG18815_OG0010034	1415
AQP_OG0007242	6670
aqrs_OG0005393	0
aqz_OG0001049_OG1	5834
ara_OG0009939	275
aralar1_OG0001518	1388
Arc1_OG0002768_OG0	3245
Arc2_OG0006127	175
Arc42_OG0001370_OG0	722
Archease_OG0002289_OG0	46
Arf51F_OG0006831	1173
Arf79F_OG0012164	4368
ArfGAP1_OG0010836	602
ArfGAP3_OG0003816_OG0	663
Arfip_OG0005451	185
Arfrp1_OG0007681	191
arg_OG0003183	11
arg_OG0007835	3
Argk_OG0011233	273131
Argk_OG0011925	2274
Argl_OG0009800	346
CG31469_OG0002209_OG0	159
ArgRS_OG0008151	1068
ArgRS-m_OG0004367	244
ari-1_OG0007878	2757
ari-2_OG0003028	1005
Arl1_OG0010003	552
Arl2_OG0004816	292
Arl5_OG0011164	355
Arl6_OG0007042	79
Arl6IP1_OG0004993	357
Arl8_OG0004797	894
arm_OG0007636	4751
armi_OG0002027	80
Arp1_OG0004441	2390
Arp10_OG0007423	801
Arp2_OG0001770	418
Arp3_OG0010555	530
Arp5_OG0001448_OG0	68
Arp53D_OG0011600	1
Arp6_OG0008512	217
Arp8_OG0007614	112
Arpc1_OG0009187	1546
Arpc2_OG0009417	800
Arpc3A_OG0005226	202
Arpc3B_OG0008590	8
Arpc4_OG0008719	1209
Arpc5_OG0008957	321
arr_OG0007264	519
Arr1_OG0009490	62
Arr2_OG0004099	271
Ars2_OG0005840	1772
Art1_OG0004911	540
Art2_OG0008773	8
Art3_OG0004604	139
Art4_OG0004574	96
Art6_OG0004528_OG0	0
Art7_OG0001547_OG0	298
Art8_OG0009662	98
Art9_OG0002219_OG0	0
Arts_OG0000486_OG0	1311
aru_OG0003377	2887
Arv1_OG0013036	58
arx_OG0009914	102
Asap_OG0007180	1202
Asator_OG0002682_OG1	577
Asciz_OG0010646	142
ase_OG0007840	1
asf1_OG0009889	498
ash1_OG0000982_OG0	18
ash2_OG0004623	841
Ask1_OG0004518	2372
asl_OG0004217	117
AsnRS_OG0003707	963
AsnRS-m_OG0006452	161
AsnS_OG0000992	538
asp_OG0004633	2
Asph_OG0006509	28840
ASPP_OG0006932	1081
CG9572_OG0008488	41814
AspRS_OG0006665	1593
AspRS-m_OG0008886	1024
asrij_OG0006972	838
asRNA:CR31429_OG0002339_OG0	69
asRNA:CR42743_OG0003772_OG0	0
asRNA:CR43299_OG0012338_OG0	0
asRNA:CR43426_OG0012535_OG0	0
asRNA:CR43454_OG0002277_OG0	104
asRNA:CR43463_OG0001607_OG0	81
asRNA:CR43809_OG0003675_OG0	460
asRNA:CR44106_OG0002406_OG0	2
asRNA:CR44169_OG0002969_OG0	2
asRNA:CR44179_OG0001455_OG0	652
asRNA:CR44372_OG0000331_OG0	22
asRNA:CR44372_OG0000331_OG1	7
asRNA:CR44894_OG0012090_OG0	1
asRNA:CR45044_OG0005605_OG0	64
asRNA:CR45195_OG0000203_OG0	1776
asRNA:CR45195_OG0000203_OG1	372
asRNA:CR45350_OG0001645_OG0	919
asRNA:CR45943_OG0010336	315
asRNA:CR46029_OG0000226_OG0	4
asRNA:CR46029_OG0000226_OG1	18
asRNA:CR46139_OG0003106_OG0	10
asRNA:CR46246_OG0011916	0
asRNA:CR46354_OG0002193_OG0	25
asRNA:CR46473_OG0000925_OG0	45
Ass_OG0001346	21
ast_OG0003560	74
AstA_OG0004634	4
AstA-R1_OG0000689	26
AstA-R2_OG0005396	5
AstC_OG0009668	0
AstC-R1_OG0010134	3
AstC-R2_OG0001295_OG0	13
AstCC_OG0009669	0
asun_OG0002419_OG0	61
Asx_OG0006138	666
Atac1_OG0003748_OG0	33
Atac2_OG0009508	186
Atac3_OG0000828	258
Tat_OG0001330	1187
Ate1_OG0003045	776
Atet_OG0003384	883
Atf-2_OG0006059	197
Atf3_OG0007763	450
Atg1_OG0009929	44
Atg1_OG0009931	687
Atg10_OG0001598	31
Atg101_OG0008681	374
Atg12_OG0011904	184
Atg13_OG0004817	717
Atg14_OG0005089	821
Atg16_OG0005703	405
Atg17_OG0004232	2054
Atg18a_OG0011152	1136
Atg18b_OG0001271_OG0	1516
Atg2_OG0011112	2191
Atg3_OG0009922	797
Atg4a_OG0009014	767
Atg4b_OG0005256	336
Atg5_OG0007974	202
Atg6_OG0005323	619
Atg7_OG0006714	228
Atg8a_OG0008043	11286
Atg8b_OG0005571	0
Atg9_OG0006487	1682
atilla_OG0011822	7852
atk_OG0010362	4
atl_OG0001399	8351
atms_OG0004154	947
ato_OG0004804	0
Atox1_OG0012695	671
ATP6AP2_OG0004869	6615
ATP7_OG0008369	761
ATP8A_OG0007260	2167
ATP8A_OG0007261	19
Atpalpha_OG0002140	19658
ATPCL_OG0006680	4284
ATPsynB_OG0010987	39029
ATPsynbeta_OG0005823	214396
ATPsynbetaL_OG0001317	0
ATPsynC_OG0005792	121876
ATPsynCF6_OG0005500	19175
ATPsynCF6L_OG0010605	0
ATPsynD_OG0004477	34180
ATPsyndelta_OG0007526	20135
ATPsynE_OG0005568	15915
ATPsynG_OG0009657	18246
ATPsyngamma_OG0005690	38961
ATPsynGL_OG0009315	0
ATPsynO_OG0012619	38768
AttC_OG0000164_OG0	650
AttC_OG0007258	485
AttD_OG0004890	2
Atu_OG0002096	1196
Atx-1_OG0012102	31
Atx2_OG0011501	6432
Atxn7_OG0003444	439
aub_OG0000482_OG0	44
aurA_OG0004964	8
aurB_OG0009647	19
aust_OG0001881	0
aux_OG0003096_OG0	876
ave_OG0006159	147
Aven_OG0003291	199
awd_OG0002664	4333
Awh_OG0010478	30
axed_OG0010262	373
Axn_OG0005720	627
axo_OG0003993	129
axo_OG0010625	45
axo_OG0010626	326
axo_OG0010628	44
Axs_OG0008319	2107
Axud1_OG0003447	527
az2_OG0006736	110
azot_OG0000210_OG0	1
azot_OG0000210_OG1	0
b_OG0009189	6846
B-H1_OG0000267_OG0	152
B-H1_OG0000267_OG1	190
B4_OG0009202	1605
B52_OG0001376_OG0	1101
b6_OG0007653	13
B9d1_OG0005246	169
B9d2_OG0005830	28
bab1_OG0011327	30
bab1_OG0011328	28
bab2_OG0011326	853
babo_OG0006628	385
babos_OG0007027	1040
Bacc_OG0008947	8259
Bace_OG0000801_OG0	1
baf_OG0003792	501
bai_OG0005189	1758
Balat_OG0007229	1
Baldspot_OG0010721	477
ball_OG0001092_OG1	105
bam_OG0005170	5
bap_OG0001358_OG0	1
Bap111_OG0007677	1330
Bap170_OG0000903_OG0	563
Bap55_OG0005900	415
Bap60_OG0008560	693
IMPPP_OG0000305_OG1	4563
barc_OG0010291	767
bark_OG0008784	1125
barr_OG0000425_OG0	139
baz_OG0008596	4779
bb8_OG0005496	2
bbc_OG0007266	1704
CG18067_OG0007098	25732
bbg_OG0010871	280
bbg_OG0010872	1188
BBIP1_OG0004876	169
BBS1_OG0010413	40
BBS4_OG0002785_OG0	204
BBS5_OG0002086	168
BBS8_OG0008755	124
BBS9_OG0006919	391
bbx_OG0008688	4312
bc10_OG0010387_OG0	549
BCAS2_OG0005540	223
bcd_OG0002111_OG0	3
bchs_OG0003722	18
BCL7-like_OG0007566	121
bcn92_OG0007793	186
Bdbt_OG0004400	170
bdg_OG0006805	1613
bdl_OG0003385	2133
Bdp1_OG0009215	216
be_OG0000785	1902
BEAF-32_OG0006164	565
beag_OG0004860	368
beat-Ia_OG0011784	17
beat-Ib_OG0009146	3
beat-Ic_OG0001866_OG0	0
beat-IIa_OG0005482	1
beat-IIb_OG0005481	60
beat-IIIa_OG0009463	8
beat-IIIb_OG0009460	25
beat-IIIc_OG0003687	45
beat-IV_OG0005508	68
beat-Va_OG0005024	0
beat-Vb_OG0005021	2
beat-Vc_OG0001062_OG0	5
beat-VII_OG0011542	3
beat-VII_OG0011544	4
beg_OG0004008	446
bel_OG0001048	3995
Bem46_OG0008920	204
ben_OG0000514_OG0	1232
Best1_OG0002590_OG0	605
Best2_OG0010251	1164
Best3_OG0009963	0
Best4_OG0000558_OG0	0
Bet1_OG0003845_OG0	269
Bet3_OG0004072	327
beta-PheRS_OG0005298	407
beta-Spec_OG0007697	23911
beta'COP_OG0009212	1676
beta3GalTII_OG0012738	95
beta4GalNAcTA_OG0006521	249
beta4GalNAcTB_OG0002610	243
beta4GalT7_OG0005195	273
betaCOP_OG0008653	2391
betaggt-I_OG0008962	623
betaGlu_OG0002667	457
CG32396_OG0011696	84
Bgb_OG0011276	307
bgcn_OG0001647	151
bgm_OG0009412	771
BHD_OG0010421	280
bi_OG0003201	201
bi_OG0012904	42
BI-1_OG0004087	2889
bib_OG0001843_OG0	10
BicC_OG0009143	150
BicD_OG0009474	1242
CG11873_OG0005086	194
bif_OG0003277	759
bif_OG0012761	295
BigH1_OG0001085_OG0	6
bigmax_OG0005365	337
Bili_OG0002506_OG0	20
bin_OG0010286	0
Bin1_OG0005423	170
bin3_OG0007310	1258
bip1_OG0010560	159
Bka_OG0009250	268
blanks_OG0011885_OG0	0
Blimp-1_OG0010196	2737
Blm_OG0002608	105
Blos1_OG0006148	217
Blos2_OG0010078	110
Blos3_OG0009918	338
Blos4_OG0010933	130
blot_OG0010924	21021
blow_OG0006726	279
blp_OG0005216	1006
blw_OG0006982	161084
bma_OG0010967	11
Bmcp_OG0010022	270
bmm_OG0010858	1988
bnb_OG0001206_OG1	1995
CG5059_OG0012191	1587
bnk_OG0005787	0
bnl_OG0004512	21
boca_OG0006727	436
bocks_OG0002575_OG0	148
BOD1_OG0005544	791
boi_OG0007601	301
boi_OG0007603	118
boil_OG0012322	3
bol_OG0011238	3669
boly_OG0007153	0
BomBc1_OG0001623	1777
BomBc2_OG0000769_OG0	6034
BomBc3_OG0004769	1341
BomT3_OG0011469	4093
bon_OG0004934	657
bond_OG0004726	84
bonsai_OG0007008	740
Boot_OG0006400	3
bor_OG0004967	416
bora_OG0003911	8
BORCS5_OG0008208	306
BORCS6_OG0011365	159
BORCS7_OG0007103	79
borr_OG0009292	31
boss_OG0005676	271
botv_OG0006642	283
bou_OG0007819	396
bowl_OG0008785	227
BoYb_OG0000400_OG0	12
br_OG0007659	7
br_OG0011928	0
Br140_OG0001629	430
brat_OG0001919	84
Brca2_OG0000883	103
Brd_OG0010852	0
CG7154_OG0009310	825
Brd8_OG0002488	307
Bre1_OG0010209	511
Brf_OG0005483	213
Brf_OG0005485	47
brk_OG0007975	615
brm_OG0009999	2448
Brms1_OG0008442	624
Bro_OG0011272	2
brp_OG0000499_OG1	88
l(3)72Ab_OG0009997	991
bru1_OG0009737	8
bru1_OG0009738	267
bru2_OG0009740	465
bru2_OG0011823	9
bru2_OG0012161	45
bru3_OG0010907	71
bru3_OG0011909	2
Bruce_OG0004896	2883
brun_OG0003663	858
brv1_OG0000706_OG0	0
brv2_OG0010919	0
brv3_OG0011666	0
BRWD3_OG0005288	2051
brwl_OG0009277	485
bs_OG0003002	503
bs_OG0006897	301
bsf_OG0001906_OG0	1759
Bsg_OG0009780	5427
Bsg25D_OG0003412_OG0	1386
bsh_OG0009110	0
bsk_OG0012344	976
bt_OG0000537_OG1	879
BTBD9_OG0000546_OG0	794
BtbVII_OG0011887	2173
btd_OG0007557	236
Btk29A_OG0001838	483
Btk29A_OG0011763	6
btl_OG0002041	76
btn_OG0004719	6
Btnd_OG0008611	4
btsz_OG0001035_OG1	129
btsz_OG0004581	1
btv_OG0003692	13
btv_OG0009487	169
btz_OG0005342	1619
Bub1_OG0001806_OG0	584
Bub3_OG0005120	420
BubR1_OG0000657_OG0	0
Buffy_OG0006561	271
bug_OG0006803	497
Bug22_OG0009372	284
BuGZ_OG0008876	572
CG8270_OG0010257	346
bun_OG0000556	753
bun_OG0009749	895
bur_OG0003683_OG0	1051
Burs_OG0001045_OG0	0
bves_OG0007497	84
bves_OG0007499	54
bw_OG0006000	0
bwa_OG0009122	80
bwa_OG0012525	128
Bx_OG0008666	1
Bx_OG0008667	269
Bx42_OG0007682	1351
by_OG0005550	6474
byn_OG0010803	5
bys_OG0007950	401
c-cup_OG0012143	0
c(3)G_OG0001464_OG0	112
c11.1_OG0007569	1606
c12.1_OG0007568	733
c12.2_OG0007567	1959
C15_OG0002126_OG0	0
C1GalTA_OG0009799	454
C3G_OG0007801	1633
C901_OG0008027	5
ca_OG0005700	2043
Ca-alpha1D_OG0009140	5748
Ca-alpha1T_OG0003323	141
Ca-beta_OG0009681	240
Ca-Ma2d_OG0009139	1561
CaBP1_OG0008860	1668
cac_OG0000605_OG0	16
cact_OG0009392	11581
cactin_OG0003129	887
cad_OG0009437	16
Cad74A_OG0010922	12
Cad86C_OG0002368	1228
Cad87A_OG0001088_OG0	89
Cad89D_OG0001058_OG0	0
Cad96Ca_OG0011497	717
Cad96Cb_OG0005172	1
Cad99C_OG0005704	640
CadN_OG0000277_OG1	7
Caf1-105_OG0002830	73
Caf1-180_OG0007408	284
Caf1-55_OG0001036	564
cag_OG0001595_OG0	126
CAH1_OG0009192	882
CAH13_OG0002843	0
CAH14_OG0002807	0
CAH15_OG0006256	0
CAH16_OG0000498_OG1	3
CAH2_OG0001000_OG0	1022
CAH3_OG0003177	495
CAH5_OG0005796	1
CAH7_OG0000840	3982
CAH8_OG0004748	5
CAH9_OG0005622	91
CAHbeta_OG0002334	80
cal1_OG0002556_OG0	330
CalpA_OG0003035	2833
CalpB_OG0010971	1460
CalpC_OG0008186	77
Calr_OG0005564	11883
Cals_OG0013279_OG0	694
Calx_OG0002139_OG0	0
Calx_OG0004417	3230
Calx_OG0004418	2265
calypso_OG0006121	256
Cam_OG0012053	11525
CaMKI_OG0012767	1658
CaMKII_OG0013280	5142
Camp_OG0005907	174
Camta_OG0006364	169
Camta_OG0006365	23
can_OG0004061_OG0	0
CanA1_OG0005778	1538
CanB_OG0000231_OG0	135
CanB_OG0000231_OG1	2922
Cand1_OG0009382	1080
CAP_OG0000587_OG0	14337
CAP_OG0012405	5
Cap-D2_OG0005121	109
Cap-D3_OG0009448	34
Cap-G_OG0002924	491
Cap-H2_OG0004906	253
Capa_OG0005712	5
Caper_OG0009347	3606
Capr_OG0010138	1352
caps_OG0010156	655
caps_OG0010157	745
capt_OG0009025	6929
capu_OG0000612_OG0	142
car_OG0007437	267
CARPA_OG0007960	26
CARPB_OG0007554	14
CarT_OG0009432	3
cas_OG0004236	0
casp_OG0006502	886
cass_OG0009476	2090
Cat_OG0003869	6138
cathD_OG0002862	10819
cato_OG0006491	0
Catsup_OG0009538	1268
caup_OG0009938	48
cav_OG0000654	33
caz_OG0003243_OG0	927
cbc_OG0007265	260
Cbl_OG0002051_OG0	1876
CBP_OG0001721	19
CBP_OG0007971	18
Cbp20_OG0005066	234
Cbp53E_OG0006447	630
Cbp80_OG0007913	419
Cbp80_OG0007915	392
Cbs_OG0003124	297
cbs_OG0007263	227
cbt_OG0008760	2888
Cby_OG0004789	31
Cc2d2a_OG0002702	67
CCAP_OG0011467	0
CCAP-R_OG0000870	7
ccb_OG0012089	1
CCDC151_OG0011900	42
CCDC53_OG0009785	356
Ccdc58_OG0010399	46
Ccdc85_OG0008917	105
CCHa1_OG0004530	49
CCHa1-R_OG0006065	25
CCHa2_OG0002186_OG0	32
CCHa2-R_OG0005836	8
Cchl_OG0004776	8009
CCKLR-17D1_OG0003334	0
CCKLR-17D1_OG0008675	2
CCKLR-17D1_OG0011744	0
CCKLR-17D3_OG0008678	57
Ccm3_OG0005250	818
Ccn_OG0010106	129
Ccn_OG0010107	174
Ccn_OG0012179	49
Ccp84Ab_OG0000178_OG0	8
Ccp84Ac_OG0001349_OG0	2
Ccp84Ae_OG0002110_OG0	0
Ccp84Af_OG0000109_OG0	0
Ccp84Af_OG0000109_OG1	0
Ccp84Af_OG0000109_OG2	0
Ccp84Ag_OG0001348_OG0	1
Ccs_OG0006299	405
CCT1_OG0002281_OG0	677
CCT2_OG0003145	1251
CCT3_OG0004995	2102
CCT4_OG0000979	1912
CCT5_OG0006600	2332
CCT6_OG0008508	1349
CCT7_OG0004839	597
CCT7_OG0004841	327
CCT8_OG0007117	2114
Ccz1_OG0010481	300
cd_OG0004708	6
CD98hc_OG0001357_OG0	1318
Cda4_OG0008701	1526
Cda5_OG0008721	2358
Cda9_OG0002707	0
CDase_OG0005749	2008
cdc14_OG0009306	1849
Cdc16_OG0005493	136
Cdc23_OG0009421	161
Cdc27_OG0010426	925
Cdc2rk_OG0006290	88
Cdc37_OG0011041	1244
Cdc42_OG0008268	1009
Cdc45_OG0007388	192
Cdc5_OG0011371	572
CDC50_OG0008483	1860
Cdc6_OG0002054	33
Cdc7_OG0007729	1783
Cdep_OG0002087	988
Cdep_OG0004159	1386
CdGAPr_OG0009111	2684
cdi_OG0000729	2466
cDIP_OG0004394	544
Cdk1_OG0000555_OG0	13
Cdk12_OG0009875	413
Cdk2_OG0002391	102
CDK2AP1_OG0008015	227
Cdk4_OG0006632	253
Cdk5_OG0002993	450
Cdk5alpha_OG0009389	404
Cdk7_OG0001724	62
Cdk8_OG0010977	61
Cdk9_OG0007009	232
Cdlc2_OG0000234_OG1	0
cdm_OG0002482	1339
Cds_OG0010549	648
Ced-12_OG0009727	533
ced-6_OG0006366	3996
CenB1A_OG0004675	973
CenG1A_OG0003595_OG0	3145
CenG1A_OG0009182	31
Cenp-C_OG0002322	117
Cep135_OG0009952	241
Cep135_OG0009954	302
cep290_OG0004127	82
Cep89_OG0006812	3
Cep97_OG0008778	220
cer_OG0012078	719
Cerk_OG0004182	2189
cert_OG0011161	1032
Cf2_OG0008971	1392
Cfp1_OG0007571	143
CG5789_OG0004615	383
cg_OG0006533	1957
CG10000_OG0005395	0
CG10005_OG0004963	34
CG10011_OG0005399	309
CG10013_OG0002410_OG0	0
CG10019_OG0008786	67
CG10026_OG0009081	510
CG10029_OG0004344	0
CG10031_OG0008792	446
CG10035_OG0004420	413
CG10038_OG0001436_OG0	155
CG10041_OG0012259_OG0	0
CG10051_OG0007036	0
CG10053_OG0004336	166
CG10055_OG0004329	602
CG10062_OG0007038	99
CG10063_OG0010284	21
CG10064_OG0010282	1
CG10068_OG0004321	606
CG10073_OG0000065_OG2	0
CG10075_OG0010279	2184
CG10077_OG0010277	8725
CG10082_OG0005964	3372
CG10086_OG0001355	24
CG10089_OG0010567	267
CG10098_OG0004320	444
CG10104_OG0006132	0
CG10116_OG0010569	1
CG10126_OG0005023	1188
CG10132_OG0009091	4565
CG10137_OG0009093	325
CG10139_OG0006151	309
CG10140_OG0010573	5
CG10147_OG0010256	439
CG10151_OG0006160	46
CG10154_OG0010575	0
CG10163_OG0010252	1
CG10164_OG0001489	0
CG10165_OG0011781	119
CG10171_OG0010163	169
CG10175_OG0005507	1283
CG10177_OG0001079_OG0	1
CG10184_OG0005509	985
CG10185_OG0005203	393
CG10189_OG0009087	99
CG10194_OG0009085	173
CG10195_OG0003572	149
CG10205_OG0006168	2231
CG10208_OG0005527	474
CG10209_OG0006169	207
CG10211_OG0009505	797
CG10222_OG0010165	400
CG10226_OG0010249	1774
CG10237_OG0003462	23463
CG1024_OG0004294	280
CG10252_OG0011517	0
CG10254_OG0002565	1935
CG10257_OG0006606	128
CG10264_OG0005208	0
CG10265_OG0006935	37
CG10274_OG0003940	400
CG10280_OG0004257	1
CG10283_OG0001907_OG0	343
CG10286_OG0004292	631
CG10298_OG0004288	0
CG10300_OG0005516	0
CG10301_OG0005515	2
CG10307_OG0005957	3361
CG10311_OG0004972	1324
CG10317_OG0004974	0
CG10321_OG0005965	1415
CG10324_OG0004994	189
CG10332_OG0005992	0
CG10333_OG0009507	982
CG10336_OG0009516	90
CG10337_OG0009096	83
CG10338_OG0009517	247
CG10339_OG0006873	1014
CG10340_OG0001059_OG0	2938
CG10341_OG0009518	169
CG10343_OG0009520	189
CG10344_OG0007020	58
CG10345_OG0002430_OG0	3130
CG10347_OG0000607_OG0	48
CG10348_OG0003704	443
CG10352_OG0008207	8
CG10353_OG0008206	1204
CG10357_OG0010470	1
CG10359_OG0010469	759
CG10361_OG0010014	67
CG10362_OG0008202	201
CG10365_OG0005518	1853
CG10366_OG0009102	778
CG10375_OG0005526	349
CG10376_OG0009519	222
CG10383_OG0001909	706
CG10384_OG0007018	1
CG10405_OG0004983	5
CG10407_OG0005207	4
CG10413_OG0003703_OG0	592
CG10417_OG0013094	1283
CG10418_OG0010832	142
CG10425_OG0002500	378
CG10428_OG0001263_OG0	408
CG10431_OG0001914	108
CG10433_OG0006904	2551
CG10435_OG0002296_OG0	202
CG10444_OG0007082	295
CG10445_OG0001356	51
CG10459_OG0001605_OG0	0
CG10462_OG0009105	573
CG10463_OG0009108	138
CG10466_OG0012145	72
CG10467_OG0010233	273
CG10469_OG0010232	142
CG10470_OG0009541	408
CG10472_OG0000811_OG0	210
CG10479_OG0010225	142
CG10481_OG0009114	20
CG10483_OG0010221	662
CG10486_OG0010219	0
CG10492_OG0009544	436
CG10494_OG0006908	239
CG10495_OG0009546	119
CG10505_OG0006927	12
CG10508_OG0010314	759
CG10510_OG0003948	1
CG10513_OG0005163	314
CG10514_OG0005162	221
CG10516_OG0009998	153
CG10527_OG0002810_OG0	8269
CG10543_OG0006262	2177
CG10550_OG0000747	3399
CG10555_OG0008527	208
CG10561_OG0009552	1327
CG10565_OG0010321	3448
CG10576_OG0010200	1579
CG10581_OG0010326	6
CG10584_OG0010328	266
CG10587_OG0000094_OG0	0
CG10587_OG0000094_OG1	0
CG10587_OG0000094_OG2	0
CG10589_OG0003950	0
CG10591_OG0010195	0
CG10597_OG0003317	0
CG10598_OG0011740	1
CG10600_OG0009530	1180
CG10602_OG0009532	1545
CG10616_OG0010838	515
CG10621_OG0001911	925
CG10623_OG0001912	313
CG10628_OG0009107	244
CG10631_OG0001241	775
CG10646_OG0009949	106
CG10654_OG0009947	37
CG10657_OG0009951	409
CG10660_OG0010840	335
CG10663_OG0010839	761
CG10669_OG0005156	188
CG10674_OG0010603	715
CG10680_OG0003577	6046
CG10681_OG0009950	151
CG10700_OG0011812	0
CG10702_OG0009548	418
CG10710_OG0010908	755
CG10713_OG0010576	110
CG10725_OG0010574	4
CG10730_OG0000951	0
CG10731_OG0006517	645
CG10737_OG0006638	40469
CG10738_OG0010568	44
CG1074_OG0007339	158
CG10747_OG0009127	323
CG10748_OG0011855_OG0	0
CG10749_OG0003913_OG0	0
CG10750_OG0009561	1
CG10752_OG0010150_OG0	1
CG10761_OG0008304	0
CG1077_OG0004263	0
CG10793_OG0003237	0
CG10795_OG0006915	206
CG10799_OG0003081	558
CG10801_OG0012112	0
CG10802_OG0008133	427
CG10803_OG0008134	630
CG10804_OG0008132	80
CG10809_OG0010976	188
CG10814_OG0007257	1
CG10822_OG0007072	0
CG10839_OG0009144	0
CG10841_OG0002198_OG0	1
CG10853_OG0003980_OG0	0
CG10859_OG0009209	1
CG10862_OG0002017_OG1	5322
CG10863_OG0010486	5099
CG10863_OG0012194_OG0	6
CG10864_OG0005043	240
CG10866_OG0010485	253
CG10874_OG0003457	488
CG10877_OG0002385_OG0	4
CG10887_OG0002183_OG0	3
CG10898_OG0002547	310
CG1090_OG0003105_OG0	60
CG10903_OG0002293_OG0	145
CG10904_OG0011634	82
CG10907_OG0001984_OG0	217
CG10909_OG0005022	0
CG10910_OG0006092	1
CG10911_OG0006095	0
CG10912_OG0000471	8
CG10914_OG0006109	130
CG10919_OG0001352	0
CG1092_OG0001161_OG0	0
CG10920_OG0007959	0
CG10927_OG0006710	85
CG10931_OG0006071	0
CG10932_OG0007954	983
CG10934_OG0002756_OG0	2
CG10939_OG0005908	2765
CG10947_OG0009415	3327
CG10948_OG0009927	421
CG10949_OG0009416	101
CG10950_OG0012279	0
CG10958_OG0001743	153
CG10959_OG0008299	53
CG10962_OG0007748	21
CG10970_OG0003173	45
CG10973_OG0012539	477
CG10979_OG0004244	406
CG10984_OG0009934	236
CG10996_OG0008249	0
CG11000_OG0004245	0
CG11007_OG0003037	240
CG11018_OG0007064	0
CG11029_OG0001270	116
CG1103_OG0003103_OG0	108
CG11030_OG0003728	308
CG11034_OG0001268	116
CG11035_OG0002292_OG0	375
CG11041_OG0001654	100
CG11044_OG0007073	3728
CG1105_OG0004314	1152
CG11050_OG0009604	5642
CG11060_OG0006765	0
CG11068_OG0011716	32
CG11069_OG0004655	336
CG11076_OG0001759	97
CG11077_OG0000549_OG0	243
CG11085_OG0008456	5
CG11089_OG0004653	465
CG11095_OG0003249	236
CG11099_OG0007074	1263
CG11103_OG0003250	235
CG11106_OG0012330	1
CG11109_OG0001964	67
CG11110_OG0006619	522
CG11123_OG0006752	351
CG11125_OG0006747	122
CG11127_OG0006744	288
CG1113_OG0004171	8
CG11131_OG0001957_OG0	0
CG11134_OG0003251	136
CG11141_OG0006745	321
CG11145_OG0006754	0
CG11147_OG0003729	9327
CG11149_OG0003730	0
CG11151_OG0008256	2996
CG11159_OG0006283	0
CG1116_OG0004164	236
CG11162_OG0008263	5
CG11168_OG0004657	1505
CG11170_OG0006462	39
CG11178_OG0003327	272
CG11180_OG0006625	284
CG11191_OG0007189	548
CG11192_OG0007095	0
CG11200_OG0007088	1096
CG11211_OG0012938	0
CG11226_OG0012166_OG0	0
CG11227_OG0007505	0
CG1124_OG0002090	881
CG11241_OG0003815_OG0	108
CG11247_OG0009861	151
CG11248_OG0003830_OG0	175
CG11249_OG0009864	11
CG11251_OG0001998	0
CG11257_OG0007039	185
CG11263_OG0001789	57
CG11267_OG0011856	797
CG11269_OG0006458	0
CG11275_OG0002906	1057
CG11279_OG0003924_OG0	218
CG11286_OG0004361	0
CG1129_OG0002085	93
CG11291_OG0003029	5
CG11294_OG0007761	0
CG11298_OG0007031	0
CG11309_OG0010303	1057
CG11317_OG0012026	205
CG11318_OG0000756	8
CG11319_OG0009603	34
CG11327_OG0009628	1
CG11333_OG0002657_OG0	0
CG11334_OG0005804	978
CG11342_OG0011920	21
CG11345_OG0011138	0
CG11349_OG0011131	0
CG11353_OG0011127	19
CG11356_OG0008477	5
CG11357_OG0011126	176
CG1136_OG0010499	1585
CG11367_OG0000806_OG0	90
CG11369_OG0011699	0
CG1137_OG0004303	2
CG11370_OG0003817_OG0	38
CG11377_OG0008723	271
CG11378_OG0007395	307
CG11379_OG0007397	0
CG11380_OG0007400	356
CG11381_OG0007402	1
CG11382_OG0007404	5
CG11384_OG0007396	0
CG1139_OG0004077	8
CG11391_OG0001026_OG0	0
CG11396_OG0010345	342
CG11398_OG0007405	92
CG11403_OG0007406	37
CG11404_OG0012169	1
CG11406_OG0006889	15
CG11409_OG0007766	91
CG11413_OG0011575	409
CG11414_OG0006019	2327
CG11417_OG0007590	211
CG1142_OG0012974	216
CG11425_OG0009823	37
CG11426_OG0009824	1533
CG1143_OG0011104	3586
CG11436_OG0003200	91
CG11437_OG0009825	159
CG11438_OG0009826	746
CG11447_OG0004515	88
CG11449_OG0000981_OG1	3
CG11453_OG0001027_OG0	23
CG11454_OG0001792	170
CG11456_OG0003951	91
CG11459_OG0000135_OG1	24
CG1146_OG0011093	10075
CG11470_OG0000857	0
CG11474_OG0005934	768
CG11475_OG0005935	14
CG11498_OG0001515	35
CG11504_OG0002630	337
CG11523_OG0009832	244
CG11529_OG0010828	239
CG11537_OG0010640	824
CG11550_OG0002660	29
CG11560_OG0010817	134
CG11562_OG0008742	99
CG11563_OG0002662	379
CG11566_OG0007496	0
CG11570_OG0004027	0
CG11581_OG0008240	0
CG11583_OG0010538	346
CG11584_OG0008239	1
CG11585_OG0012335	0
CG11586_OG0010534	343
CG11590_OG0001741	272
CG11593_OG0010497	291
CG11594_OG0010492	598
CG11596_OG0007629	283
CG11601_OG0008739	215
CG11608_OG0000142_OG0	27
CG1161_OG0004180	1712
CG11617_OG0008731	474
CG11619_OG0003864_OG0	0
CG11626_OG0011450	0
CG11629_OG0003739	0
CG11630_OG0009580	0
CG11634_OG0009583	0
CG11635_OG0007156	7
CG11638_OG0007387	51
CG11655_OG0001745_OG0	559
CG11656_OG0005013	1
CG11658_OG0010025	752
CG11663_OG0012087	1
CG11664_OG0011395	0
CG11666_OG0012316	1
CG11668_OG0002452	7
CG11670_OG0005008	3
CG11672_OG0004805	0
CG11674_OG0008231	312
CG11679_OG0008511	149
CG11686_OG0002448_OG0	110
CG11693_OG0004810	1
CG11694_OG0000225_OG0	1
CG11694_OG0000225_OG1	0
CG11695_OG0007879	335
CG11696_OG0007880	365
CG11698_OG0002319_OG0	0
CG11699_OG0007882	2115
CG11703_OG0002165_OG0	0
CG11710_OG0001691_OG0	280
CG1172_OG0004189	314
CG11722_OG0001391	420
CG11723_OG0003571	276
CG11726_OG0010048	0
CG11737_OG0001419_OG0	350
CG11741_OG0001420_OG0	0
CG11752_OG0007995	3784
CG11755_OG0000851	107
CG11756_OG0007997	0
CG11760_OG0004826	579
CG11768_OG0004832	147
CG11771_OG0005200	2159
CG11777_OG0006309	80
CG11779_OG0004481	1051
CG11786_OG0012799	1
CG11788_OG0007083	36
CG11790_OG0005187	927
CG11791_OG0012008	3566
CG11807_OG0003009_OG0	737
CG11808_OG0006841	69
CG11811_OG0004058	216
CG11816_OG0008636	0
CG11835_OG0000264_OG0	5246
CG11835_OG0000264_OG1	9074
CG11837_OG0005082	180
CG11841_OG0005083	1880
CG11842_OG0000856_OG1	626
CG11843_OG0011490	308
CG11852_OG0002502_OG0	20
CG11854_OG0005171	117
CG11857_OG0005167	824
CG11858_OG0005166	164
CG11878_OG0000055_OG0	1
CG11878_OG0000055_OG1	89
CG11878_OG0000055_OG2	30
CG11882_OG0005094	97
CG11883_OG0006313	1334
CG11885_OG0003355	102
CG11892_OG0005161	183
CG11893_OG0000039_OG2	285
CG11899_OG0005100	364
CG11902_OG0005155	114
CG11906_OG0001618	232
CG11911_OG0008747	1
CG11912_OG0008746	0
CG11920_OG0005183	190
CG11927_OG0003556	967
CG11929_OG0011773	0
CG11961_OG0001155_OG0	38
CG11964_OG0004848	205
CG11970_OG0004849	883
CG11975_OG0004850	699
CG11977_OG0012457_OG0	0
CG11980_OG0002337	255
CG11983_OG0004852	34
CG11986_OG0004855	18
CG11997_OG0004862	0
CG11999_OG0004179	667
CG12003_OG0004112	0
CG12004_OG0011286	1449
CG12009_OG0010662	1
CG12010_OG0010671	87
CG12011_OG0011025	1
CG12012_OG0010672	287
CG12016_OG0010666	502
CG12017_OG0010661	6
CG12020_OG0011042	1
CG12024_OG0011050	616
CG12025_OG0011053	614
CG12035_OG0011029	0
CG12038_OG0011331	86
CG12054_OG0000497	1094
CG12056_OG0003138	361
CG12057_OG0003139	1
CG12061_OG0000938_OG0	0
CG12065_OG0007412	3503
CG12069_OG0001519	0
CG12071_OG0011553	37
CG12071_OG0013484	66
CG12075_OG0007754	1302
CG1208_OG0004248	1308
CG12081_OG0007411	587
CG12084_OG0011296	953
CG12091_OG0011293	5447
CG12093_OG0011111	520
CG12096_OG0008559	344
CG12099_OG0011289	6888
CG12104_OG0011284	161
CG12105_OG0004111	1357
CG12106_OG0007586	91
CG12107_OG0006719	212
CG12111_OG0007413	6
CG12112_OG0012598_OG0	196
CG12115_OG0007587	0
CG12116_OG0008625	219
CG12118_OG0007585	2500
CG12121_OG0007579	1761
CG12123_OG0003325	123
CG12128_OG0002879	204
CG12129_OG0002878	303
CG1213_OG0002105	243
CG12134_OG0006319	158
CG12147_OG0004192	0
CG12155_OG0003210	521
CG12159_OG0002860	326
CG12164_OG0006760	5
CG12170_OG0002098	747
CG12171_OG0004222	152
CG12173_OG0004172	110
CG12177_OG0008262	2538
CG1218_OG0002103	157
CG12182_OG0011099	134
CG12194_OG0008975	324
CG12204_OG0001687	82
CG12206_OG0008131	21
CG12209_OG0002818	0
CG12213_OG0002418	787
CG12219_OG0007713	339
CG12224_OG0000651_OG1	817
CG12231_OG0003119	0
CG12236_OG0008414	239
CG12237_OG0007424	868
CG12239_OG0001754	0
CG12241_OG0001396	221
CG12253_OG0011818	47
CG12256_OG0004947	0
CG12259_OG0005539	380
CG12268_OG0005336	1155
CG1227_OG0004337	179
CG12278_OG0004413	1
CG12279_OG0004445	224
CG12288_OG0009457	39
CG12289_OG0010046	0
CG12290_OG0002618	1001
CG12299_OG0009634	108
CG12301_OG0001981	267
CG12307_OG0009694	0
CG1231_OG0011372	39
CG12316_OG0009955	511
CG12320_OG0005053	33
CG12321_OG0001064_OG0	317
CG12325_OG0002854	262
CG1233_OG0011370	740
CG1234_OG0004335	302
CG12341_OG0002848	167
CG12343_OG0002853	383
CG12344_OG0002855	628
CG12355_OG0012373	70
CG1236_OG0002100	366
CG12362_OG0000821_OG0	0
CG12374_OG0007223	7
CG12375_OG0009777	507
CG12379_OG0008514	76
CG12384_OG0006229	1371
CG1239_OG0004237	82
CG12395_OG0001736	0
CG12398_OG0008359	4
CG12402_OG0002224_OG0	7
CG12420_OG0002594_OG0	0
CG12426_OG0005340	0
CG12438_OG0003802	0
CG12439_OG0009296	0
CG12446_OG0001786_OG0	0
CG12448_OG0009145	0
CG1246_OG0011105	21
CG12464_OG0011955	1
CG12470_OG0007846	0
CG12479_OG0008243	0
CG12480_OG0008242	0
CG12481_OG0008237	0
CG12490_OG0000233_OG1	0
CG12496_OG0007599	1
CG12498_OG0008105	0
CG12499_OG0002285_OG0	68
CG12502_OG0011339	0
CG12507_OG0008176	2
CG12511_OG0009568	0
CG12516_OG0005410	0
CG12517_OG0009649	0
CG12520_OG0010149	63
CG12521_OG0012944	0
CG12531_OG0008272	98
CG12535_OG0008128	9
CG12539_OG0008363	1
CG12540_OG0008220	0
CG12541_OG0007825	335
CG12560_OG0012234	474
CG12567_OG0012740	625
CG12576_OG0001784_OG0	2977
CG12581_OG0001679_OG0	178
CG12589_OG0011424	0
CG12590_OG0011977	0
CG12594_OG0005596	63
CG12607_OG0011139	7
CG12609_OG0008677	0
CG12617_OG0003653	0
CG12620_OG0009462	0
CG12637_OG0008050	0
CG12643_OG0007518	15
CG1265_OG0010531	4152
CG12655_OG0000445_OG2	120
CG12659_OG0007410	52
CG12661_OG0007749	0
CG12662_OG0007747	1
CG12672_OG0007868	36
CG12674_OG0003570	0
CG12679_OG0001731_OG0	0
CG12680_OG0001718	2
CG12682_OG0012323	0
CG12691_OG0007931	0
CG12692_OG0000634_OG0	0
CG12693_OG0012106	0
CG12698_OG0008169	4
CG12699_OG0000230_OG1	0
CG12702_OG0001192	23
CG12708_OG0000271_OG0	4
CG12708_OG0000271_OG0.2	3
CG1271_OG0010635	513
CG12713_OG0003881_OG0	24
CG12716_OG0008438	0
CG12723_OG0008557	6
CG12728_OG0000928_OG0	124
CG12729_OG0011725	6
CG1273_OG0010536	34
CG12730_OG0007375	245
CG12744_OG0000893	36
CG12746_OG0004208	1309
CG1275_OG0011072	1940
CG12768_OG0001283_OG0	46
CG12769_OG0007187	139
CG12773_OG0003140	561
CG12782_OG0012281	0
CG12783_OG0000743_OG0	2
CG12784_OG0005236	0
CG12795_OG0008825	292
CG12811_OG0002240	867
CG12817_OG0002595_OG0	8
CG12818_OG0004897	197
CG12822_OG0001599	1022
CG12825_OG0001130_OG1	12
CG12826_OG0002951	16
CG12828_OG0011622	0
CG12831_OG0011623_OG0	0
CG12836_OG0002963_OG0	79
CG12848_OG0006045	471
CG12849_OG0011577	1
CG12851_OG0005862	137
CG12857_OG0006163	1
CG12860_OG0006154	1
CG12861_OG0006153	1
CG12862_OG0011585_OG0	0
CG12863_OG0011584	122
CG12866_OG0002772	0
CG12868_OG0001564	267
CG12869_OG0006145	106
CG12869_OG0006146	47
CG12877_OG0001472_OG0	443
CG1288_OG0001350	0
CG12880_OG0005345	9
CG12883_OG0001474	104
CG12885_OG0001477	376
CG12895_OG0006308	938
CG12909_OG0002821	95
CG12910_OG0006305	23
CG12911_OG0006304	2
CG12914_OG0002819	0
CG12917_OG0002815	2
CG12920_OG0006291	1
CG12926_OG0006349	265
CG12929_OG0006357	14
CG12934_OG0006315	1
CG12935_OG0002846	212
CG12942_OG0001596_OG0	136
CG12945_OG0004570	678
CG12947_OG0004568	189
CG12948_OG0004558	99
CG12963_OG0001641_OG0	0
CG12964_OG0002996_OG0	13
CG12970_OG0006808	34
CG12971_OG0010294	0
CG12974_OG0010307	23
CG12983_OG0010332	1
CG12984_OG0003949	2
CG12985_OG0000915	3
CG12986_OG0011685	0
CG1299_OG0000523_OG0	2705
CG12990_OG0007696	4
CG12991_OG0007703	1748
CG12992_OG0011688	12
CG12994_OG0007707	0
CG12995_OG0008599	0
CG12998_OG0011739	12
CG13000_OG0011738	0
CG13001_OG0008580	180
CG13002_OG0008577	1061
CG13003_OG0008572	2610
CG13004_OG0008570	178
CG13005_OG0008567	61
CG13008_OG0008305	3
CG13010_OG0003260	2
CG13012_OG0008317	525
CG13014_OG0008547	532
CG13016_OG0006536	136
CG13018_OG0006537	121
CG13021_OG0003241	0
CG13022_OG0010698	13
CG13023_OG0010699	0
CG13024_OG0010708	255
CG13026_OG0010716	912
CG13028_OG0004010	1
CG13031_OG0012200	152
CG13032_OG0004014_OG0	0
CG13033_OG0010736	0
CG13038_OG0010761	8
CG13039_OG0010762	0
CG1304_OG0000265_OG0	0
CG1304_OG0000265_OG1	0
CG13040_OG0010763	0
CG13041_OG0000280_OG0	13
CG13041_OG0000280_OG0.2	1
CG13042_OG0010767	10
CG13043_OG0000281_OG0	0
CG13043_OG0000281_OG1	0
CG13044_OG0010768	0
CG13045_OG0000814	0
CG13046_OG0010771	0
CG13047_OG0010772	0
CG13048_OG0010773	0
CG13049_OG0010774	0
CG13051_OG0011898	4
CG13053_OG0010778	0
CG13054_OG0010779	3
CG13055_OG0010780	7
CG13056_OG0010757	0
CG13058_OG0004021	0
CG13059_OG0010764	0
CG13062_OG0010766	46
CG13064_OG0010775	0
CG13065_OG0010776	378
CG13066_OG0012201	0
CG13068_OG0002030_OG1	0
CG13069_OG0004022	2
CG1307_OG0004308	506
CG13070_OG0012202	3
CG13071_OG0011899	0
CG13073_OG0012731_OG0	23
CG13074_OG0010797	61
CG13075_OG0000216_OG0	2
CG13075_OG0000216_OG1	2
CG13077_OG0009097	211
CG13078_OG0003575_OG0	0
CG13081_OG0003574	0
CG13082_OG0009094	12
CG13083_OG0009084	0
CG13084_OG0009083	1
CG13085_OG0001922	27
CG13086_OG0003709	180
CG13088_OG0001266	108
CG1309_OG0010533	1373
CG13096_OG0003720	413
CG13097_OG0001923	283
CG13101_OG0009304	497
CG13102_OG0009298	0
CG13108_OG0009295	39
CG13110_OG0011792	0
CG13113_OG0001247_OG0	0
CG13114_OG0009279	0
CG13116_OG0001878	812
CG13123_OG0001877	73
CG13124_OG0003502	28834
CG13126_OG0003515	75
CG13127_OG0001844	0
CG13131_OG0000790_OG0	0
CG13133_OG0003525	2289
CG1314_OG0011674	0
CG13144_OG0009363	118
CG13148_OG0007214	2
CG13151_OG0006215	328
CG13154_OG0006206	1
CG13155_OG0006196	61
CG13157_OG0002779	0
CG1316_OG0000430_OG0	0
CG13168_OG0006184	4
CG1317_OG0011084	3644
CG13170_OG0006182	0
CG13171_OG0006180	0
CG13177_OG0012831	1877
CG13185_OG0002928	283
CG13186_OG0006594	0
CG13192_OG0006567	111
CG13193_OG0006565	0
CG13196_OG0006560	11
CG13197_OG0006563	846
CG13202_OG0001123_OG0	0
CG13203_OG0006235	174
CG13204_OG0006233	249
CG13215_OG0002793_OG0	7
CG13216_OG0001568_OG0	0
CG13218_OG0002791_OG0	1
CG13220_OG0001573_OG0	2501
CG13223_OG0001571_OG0	0
CG13226_OG0002794_OG0	13
CG13227_OG0006218_OG0	0
CG13228_OG0011587_OG0	2
CG13229_OG0002786_OG0	110
CG13229_OG0002787_OG0	1055
CG13231_OG0006217	0
CG13239_OG0009815	0
CG1324_OG0007509	0
CG13243_OG0009147	0
CG13247_OG0010378	31
CG13248_OG0010371	64
CG13250_OG0011870	17
CG13251_OG0010355	115
CG13252_OG0003952	361
CG13258_OG0009399	7
CG13272_OG0008882	3
CG13280_OG0008881	0
CG13282_OG0008887	259
CG13285_OG0010583	162
CG13287_OG0010216	0
CG13288_OG0010220	1
CG13293_OG0003937	35
CG13295_OG0010231	985
CG13297_OG0010242	6
CG13299_OG0011864	1
CG13300_OG0003943	13
CG13305_OG0011196	0
CG13306_OG0011204	899
CG13308_OG0004102	0
CG13309_OG0011211	12
CG13310_OG0011207	3
CG13312_OG0011210	1
CG13313_OG0004105_OG0	3
CG13314_OG0011224	2
CG13315_OG0011237	632
CG13318_OG0004834	97
CG13319_OG0006667	186
CG13321_OG0006673	13
CG13326_OG0006545	0
CG13330_OG0007271	0
CG13331_OG0007273	60
CG13332_OG0007274	67
CG13334_OG0007281	0
CG13337_OG0011662	23
CG13339_OG0007296	123
CG13344_OG0007304	194
CG13358_OG0007351	1
CG13359_OG0012499	5
CG13360_OG0010145	310
CG13361_OG0003189	1
CG13362_OG0007862	0
CG13364_OG0001174_OG0	766
CG13365_OG0007831	726
CG13367_OG0003188_OG0	280
CG13369_OG0003181	1034
CG13375_OG0007847	9
CG13377_OG0007849	707
CG13380_OG0010135	2
CG13384_OG0003473	661
CG13385_OG0012520	0
CG13386_OG0003471	0
CG1339_OG0006721	1
CG13390_OG0003479	219
CG13392_OG0003476	289
CG13397_OG0003469	18
CG13398_OG0003468	266
CG13403_OG0008236	0
CG13404_OG0008224	53
CG13405_OG0011376	1
CG13407_OG0004768	0
CG13408_OG0004770	25
CG13409_OG0004775	159
CG13423_OG0007099	0
CG13426_OG0011654	0
CG13427_OG0003049	243
CG13428_OG0007100	51258
CG13430_OG0001658	225
CG13436_OG0006622	17
CG13437_OG0006285	65
CG13438_OG0006243	0
CG1344_OG0012226	90
CG13442_OG0006244	0
CG13443_OG0006248	0
CG13445_OG0003880	0
CG13449_OG0009980	8
CG13454_OG0003875_OG0	0
CG13455_OG0009966	0
CG13457_OG0001288	1
CG13458_OG0004037	1132
CG13460_OG0010841	0
CG13465_OG0000343_OG0	0
CG13471_OG0004048	0
CG13473_OG0010860	0
CG13474_OG0004049	0
CG13476_OG0012898	0
CG13481_OG0000339_OG0	0
CG13481_OG0000339_OG1	0
CG13484_OG0010886	146
CG13488_OG0001544_OG1	0
CG13492_OG0005946	1
CG13501_OG0005936	6
CG13502_OG0005931	193
CG13502_OG0012991	32
CG13506_OG0007028	4216
CG13510_OG0006998	147
CG13511_OG0006997	3
CG13516_OG0006995	145
CG13526_OG0006986	0
CG13527_OG0006984	0
CG13531_OG0006978	881
CG13532_OG0006975	52
CG13538_OG0005981	0
CG13539_OG0012044	0
CG1354_OG0007555	3263
CG13541_OG0012280	0
CG13544_OG0005976	0
CG13545_OG0012580	0
CG13551_OG0000540_OG1	157
CG13551_OG0012048	725
CG13557_OG0012477	0
CG13558_OG0001556	0
CG13559_OG0012047	13
CG13561_OG0011643	3
CG13562_OG0011631	52
CG13575_OG0006892	6
CG13577_OG0001150_OG0	0
CG13578_OG0006898	147
CG13579_OG0006013	0
CG1358_OG0006724	250
CG13581_OG0002746	0
CG13585_OG0011574	1482
CG13587_OG0006025	0
CG13594_OG0006033	1
CG13599_OG0005537	4
CG1360_OG0006725	63
CG13601_OG0005534	356
CG13603_OG0005332	1073
CG13605_OG0005319	498
CG13606_OG0005306	55
CG13607_OG0005318	220
CG13609_OG0012982	52
CG13613_OG0005278	0
CG13614_OG0002525_OG0	0
CG13615_OG0002524	0
CG13616_OG0005272	0
CG13618_OG0005267	27
CG13622_OG0005268	10
CG13623_OG0005265	928
CG13625_OG0004618	519
CG13627_OG0004629	10
CG13630_OG0004630	1218
CG13631_OG0004635	704
CG13634_OG0004637	1
CG13641_OG0004650	82
CG13643_OG0002274	88
CG13653_OG0002504	0
CG13654_OG0005174	78
CG13663_OG0011496	166
CG13667_OG0004090_OG0	139
CG13670_OG0011168	0
CG13671_OG0004086_OG0	218
CG13675_OG0000560_OG2	2
CG13676_OG0003984	513
CG13678_OG0000129_OG3	2
CG1368_OG0008241	4
CG13685_OG0010463	37
CG13689_OG0008772	92
CG13690_OG0008752	39
CG13692_OG0008754	7
CG13698_OG0010125	609
CG13699_OG0003907_OG0	1
CG13705_OG0010610	31
CG13707_OG0010613	186
CG13708_OG0010614	45
CG1371_OG0006292	684
CG13711_OG0010618	0
CG13712_OG0010619	0
CG13713_OG0010620	0
CG13716_OG0010627	1
CG13720_OG0004084	0
CG13721_OG0012208	5
CG13722_OG0011130	562
CG13723_OG0010915	0
CG13724_OG0010917	0
CG13725_OG0010918	0
CG13727_OG0004055	3
CG13728_OG0010923	0
CG13731_OG0011910	2
CG13733_OG0010089	1
CG13738_OG0011907	78
CG13739_OG0002891	2
CG13743_OG0006405	74
CG13744_OG0006409	0
CG13747_OG0006408	0
CG13748_OG0006626	106
CG13751_OG0001660_OG0	380
CG13760_OG0007606	348
CG13766_OG0009602	124
CG13771_OG0009612	0
CG13775_OG0003750_OG0	155
CG13784_OG0000956_OG0	193
CG13786_OG0003631	0
CG13796_OG0001883_OG0	624
CG13801_OG0000219_OG0	0
CG13801_OG0000219_OG1	0
CG13806_OG0011077	0
CG13807_OG0011075	189
CG13810_OG0011066	3
CG13813_OG0010189	838
CG13829_OG0011464	0
CG13833_OG0004687	5227
CG13837_OG0002276	2
CG13838_OG0011993	2
CG13841_OG0004694	669
CG13842_OG0004706	28
CG13847_OG0004737	1
CG13850_OG0004743	574
CG13855_OG0004744	36
CG13856_OG0004745	71
CG13857_OG0004746	10
CG13862_OG0004760	3
CG13868_OG0007089	19903
CG13868_OG0013578	3469
CG13869_OG0007075	1
CG1387_OG0008528	0
CG13870_OG0007093	3
CG13871_OG0003047	1
CG13872_OG0007071	0
CG13875_OG0011381	84
CG13876_OG0001334_OG0	219
CG13877_OG0011937	224
CG13884_OG0000403_OG0	1
CG13887_OG0011343	3271
CG13891_OG0002060	0
CG13893_OG0011360	1450
CG13894_OG0004129	72
CG13895_OG0004128	431
CG13901_OG0011344	297
CG13907_OG0011337	3405
CG13912_OG0011325	84
CG13917_OG0011285	4426
CG13919_OG0011274	102
CG13920_OG0011271	8078
CG13921_OG0011032	11
CG13924_OG0011054	81
CG13926_OG0011282	145
CG13928_OG0011279	310
CG13930_OG0011024	15
CG13931_OG0004073	0
CG13933_OG0011036	1202
CG13937_OG0011056	1729
CG13949_OG0003375	15
CG13950_OG0003376	67
CG13954_OG0006374	25
CG13955_OG0002890_OG0	5
CG13962_OG0012240	1
CG13970_OG0009133_OG0	0
CG13972_OG0005361	1
CG13983_OG0002696	17
CG13991_OG0000661_OG1	0
CG13992_OG0002070_OG0	0
CG13994_OG0011942	585
CG13995_OG0000538_OG0	3
CG13999_OG0000662_OG0	4
CG14005_OG0001926	197
CG14006_OG0001927	0
CG14007_OG0009567	22
CG14011_OG0003731	2
CG14013_OG0003734	7
CG14014_OG0009443	0
CG14015_OG0009446	98
CG14017_OG0003733	0
CG14020_OG0003686	52
CG14022_OG0008831	2444
CG14024_OG0003410_OG0	14
CG14034_OG0008836	68
CG14036_OG0008842	5
CG14042_OG0001816	17
CG14043_OG0003425	251
CG14044_OG0008964	35
CG14050_OG0000684	2
CG14052_OG0007777	0
CG14053_OG0012099	0
[truncated: 9,910 more rows]
