# Supplementary material for: Evolution of chemosensory tissues and cells across ecologically diverse Drosophilids
Source: Nat Commun. 2024 Feb 5;15:1047. doi: 10.1038/s41467-023-44558-4 (PMC10844241; doi:10.1038/s41467-023-44558-4)
Supplement: Supplementary file 18 — Supplementary Data 15 [file 41467_2023_44558_MOESM18_ESM.zip › all_count_tables_renamed/SAND6PRO_counts_trim_genes_FBids_1_1_sorted.txt]

128up_OG0006588	850
14-3-3epsilon_OG0002478	7120
14-3-3epsilon_OG0001126_OG1	19698
140up_OG0004534	569
18w_OG0003044	3176
26-29-p_OG0010897	8566
2mit_OG0000576_OG0	50
5-HT1A_OG0006644	65
5-HT1B_OG0006647	63
5-HT2A_OG0000287_OG0	76
5-HT2B_OG0011472	152
5-HT7_OG0005777	155
5PtaseI_OG0005188	804
7B2_OG0004187	1012
a_OG0006460	1013
a10_OG0010691	31
a5_OG0009037	38
a6_OG0007651	562
AANATL2_OG0003640	201
AANATL4_OG0000091_OG1	2
AANATL7_OG0007605	10
Aasdh_OG0001831	683
Aatf_OG0001947	420
aay_OG0011265	2896
ab_OG0009683	439
ab_OG0009684	121
ABCB7_OG0011281	2268
Pmp70_OG0003257	4869
Abd-B_OG0005000	2
Abi_OG0002227_OG0	745
Abl_OG0010722	3385
abo_OG0009656	605
Abp1_OG0010565	865
abs_OG0003097	1054
ac_OG0007843	0
Ac13E_OG0008321	2810
Ac3_OG0009573	590
Ac78C_OG0010320	318
Acam_OG0000252_OG0	21
Acam_OG0000252_OG1	14
Acam_OG0005131	26
CG9149_OG0011313	1096
Acbp1_OG0009246	600
Acbp2_OG0010415	1804
Acbp4_OG0000311_OG0	0
Acbp4_OG0000311_OG1	0
Acbp6_OG0010414	42
ACC_OG0007193	23017
AcCoAS_OG0000812	9467
Ace_OG0000652_OG0	707
Acer_OG0000953_OG0	31007
Acer_OG0003808	4909
Acf_OG0002671	899
Achl_OG0002770	210
acj6_OG0008333	25
acj6_OG0008334	113
Ack_OG0010507	3911
Ack-like_OG0006546	801
Acn_OG0009540	3286
CG5009_OG0006075	4091
Acox57D-d_OG0006913	223
Acox57D-p_OG0001151	1286
Acp1_OG0009317	2507
Acp32CD_OG0009664	0
Acp65Aa_OG0003939	37
Acph-1_OG0001513	312
CG12512_OG0008829	1770
CG18155_OG0007972	80
Acsl_OG0007133	12009
Act42A_OG0000022_OG0	12453
Act42A_OG0000022_OG1	21290
Act42A_OG0000022_OG3	109711
Act42A_OG0000022_OG4	20088
Act42A_OG0000022_OG5	1640
Actn_OG0003148_OG0	29313
Actn3_OG0011403_OG0	8
ACXB_OG0000046_OG0	6
ACXB_OG0000046_OG1	54
ACXB_OG0000046_OG2	4
ACXB_OG0000046_OG2.2	29
ACXD_OG0004078_OG0	373
Acyp_OG0009408	11
Acyp2_OG0011498	336
Ada_OG0002342	23
Ada1-2_OG0003777_OG0	259
Ada2a_OG0005051	175
Ada2b_OG0004799	275
Ada3_OG0007872	973
AdamTS-A_OG0005247	3441
AdamTS-A_OG0012010	157
AdamTS-B_OG0008089	1814
Adar_OG0007649	1103
Adat1_OG0003596	41
Adck1_OG0006032	640
Adck5_OG0010063	763
ADD1_OG0006579	609
Adf1_OG0001636_OG0	252
Adgf-A_OG0001991_OG0	16
Adgf-A_OG0003900	15189
Adgf-A2_OG0010109	494
Adgf-B_OG0010108	26
Adgf-C_OG0001030_OG0	836
Adgf-D_OG0002208_OG0	806
Adgf-E_OG0006152	9
Adh_OG0003395_OG0	0
Adi1_OG0010940	1067
AdipoR_OG0004727	8792
CG3809_OG0004951	34
AdenoK_OG0003918_OG0	1562
Ady43A_OG0002958	1455
AdoR_OG0005733	707
adp_OG0006108	889
AdSS_OG0000854_OG0	9101
Aduk_OG0004873	977
Ae2_OG0010984	5051
CG6512_OG0010913	4848
aft_OG0006080	247
Afti_OG0005567	609
Ag5r_OG0008212	10559
Ag5r2_OG0008213	1
AGBE_OG0007237	12049
AgmNAT_OG0001753	87
ago_OG0010530	2219
AGO1_OG0007307	6211
AGO2_OG0000119_OG0	13176
Agpat1_OG0008448	431
Agpat2_OG0003465	1136
Agpat3_OG0004018	3071
Agpat4_OG0004019_OG0	1159
ADPS_OG0002932	2011
agt_OG0001016_OG0	2
Spat_OG0007723	1541
Ahcy_OG0001195_OG0	1547
AhcyL1_OG0011110	2601
AIF_OG0001225	983
AIMP1_OG0007108	1091
AIMP2_OG0009977	1155
AIMP3_OG0005998	543
Adk1_OG0010829	5048
Adk3_OG0005467	661
Ak6_OG0007201	165
Akap200_OG0000367_OG0	651
Akh_OG0010512	14
AkhR_OG0009627	855
akirin_OG0010441	2262
Akr1B_OG0001292	11001
Akt1_OG0005415	2483
al_OG0008749	242
Aladin_OG0007570	311
AlaRS_OG0003477	3161
AlaRS-m_OG0010596	1319
Alas_OG0006853	10089
alc_OG0006389	5362
Ald1_OG0005647	116385
Ald2_OG0005645	37
Aldh_OG0003615	18991
Aldh-III_OG0006742	19891
Aldh7A1_OG0003841_OG0	1074
Alg-2_OG0001588_OG0	1308
Alg1_OG0002607_OG0	1708
Alg10_OG0000709_OG0	270
Alg11_OG0012170	1664
CG8412_OG0004562	1796
Alg14_OG0001194_OG0	100
Alg2_OG0010641	1046
Alg3_OG0003012	82
Alg3_OG0006966	636
CG5287_OG0001281	416
CG5287_OG0003790	464
Alg9_OG0005173	697
Alh_OG0004317	1540
Alh_OG0004319	468
Alh_OG0011430	320
alien_OG0009301	2219
ALiX_OG0005343	4591
Alk_OG0006414	3542
CG12179_OG0001176_OG0	64
Alp1_OG0010289	2
Alp10_OG0010194	660
Alp11_OG0008522	65
Alp12_OG0003717	650
Alp13_OG0001034	65
Alp2_OG0000261_OG0	6
Alp2_OG0000261_OG1	1659
Alp4_OG0005779	4926
Alp6_OG0006360	30
Alp7_OG0003030	43
Alp9_OG0003931	686
alph_OG0000083_OG0	1
alph_OG0005113	3193
alpha-Catr_OG0006852	729
alpha-Est1_OG0004357	6488
alpha-Est10_OG0004350	2717
alpha-Est2_OG0000314	442
alpha-Est3_OG0004356	1419
alpha-Est6_OG0004354	17
alpha-Est7_OG0001351	5185
alpha-Est8_OG0004352	2834
alpha-Est9_OG0004351	1140
alpha-Man-Ia_OG0003130	239
alpha-Man-Ia_OG0003131	1074
alpha-Man-Ia_OG0001168	1378
alpha-Man-Ib_OG0005087	881
alpha-Man-Ic_OG0011549	356
alpha-Man-IIa_OG0004878	1508
alpha-Man-IIb_OG0005229	2049
alpha-PheRS_OG0008296	1728
alpha-Spec_OG0011040	39064
alpha4GT1_OG0000948	659
alphaCOP_OG0011275	6265
alphaSnap_OG0010384	4163
alphaTub67C_OG0010998	54
Alr_OG0008278	744
alrm_OG0002498	510
Als2_OG0009863	2735
alt_OG0004894	3835
aly_OG0004083	0
Ama_OG0002112	2
Amacr_OG0009433	962
amd_OG0001918	1005
Amnionless_OG0008741	109
amon_OG0011540	1231
amos_OG0003702_OG0	1
AMPdeam_OG0008245	6637
Amph_OG0007204	11002
AMPKalpha_OG0001698	7904
Amt_OG0004607	253
Amun_OG0008385	3273
amx_OG0007575	270
Amy-p_OG0000157_OG0	381
Amy-p_OG0000157_OG0.2	8
Amyrel_OG0006416	40
ana_OG0006403	120
ana1_OG0002269	431
ana2_OG0007120	127
ana3_OG0006194	174
Ance-2_OG0003658	71
Ance-3_OG0001891_OG0	2933
Ance-3_OG0009407	2285
Ance-4_OG0006406	2090
Ance-5_OG0005870	800
anchor_OG0010100	1437
Andorra_OG0011741	3
Ank2_OG0010460	6402
Ankle2_OG0000780	1582
l(2)35Be_OG0003404_OG0	0
anox_OG0007490	1429
Ant2_OG0008041	63
antdh_OG0008007	11599
Antp_OG0002113	363
antr_OG0007227	5
AnxB10_OG0008082	8628
AnxB11_OG0008196	2567
AnxB9_OG0004410	24801
aop_OG0003458	1719
aos_OG0010741	1326
Aos1_OG0002145_OG0	560
AOX1_OG0005242	6339
AOX2_OG0000143_OG0	8147
AOX2_OG0000143_OG1	14
AOX4_OG0001465	92
ap_OG0005832	591
AP-1-2beta_OG0008273	4853
AP-1gamma_OG0007680	4937
AP-1mu_OG0005553	2440
AP-1sigma_OG0005334	2896
AP-2alpha_OG0008751	2658
AP-2mu_OG0004736	1833
AP-2sigma_OG0004385	809
Apc_OG0005387	2963
APC10_OG0005888	327
Apc2_OG0005308	331
APC4_OG0003171_OG0	257
APC7_OG0001703	4
ApepP_OG0000963	1020
aph-1_OG0003552_OG0	489
aPKC_OG0006607	428
aPKC_OG0006608	65
aPKC_OG0006609	177
Aplip1_OG0011323	581
apn_OG0002443_OG0	1
apolpp_OG0012638	42363
app_OG0010830	1107
APP-BP1_OG0010070	430
Appl_OG0007834	5953
Aprt_OG0004075	464
Aps_OG0010085	2509
apt_OG0002733	977
CG18815_OG0010034	3128
AQP_OG0007242	7474
aqrs_OG0005393	1
aqz_OG0001049_OG1	10777
ara_OG0009939	58
aralar1_OG0001518	4696
Arc1_OG0002768_OG0	6661
Arc2_OG0006127	917
Arc42_OG0001370_OG0	1833
Archease_OG0002289_OG0	278
Arf51F_OG0006831	1945
Arf79F_OG0012164	6876
ArfGAP1_OG0010836	1807
ArfGAP3_OG0003816_OG0	0
Arfip_OG0005451	410
Arfrp1_OG0007681	216
arg_OG0003183	34
arg_OG0007835	12
Argk_OG0011233	239305
Argk_OG0011925	3212
Argl_OG0009800	938
CG31469_OG0002209_OG0	706
ArgRS_OG0008151	1125
ArgRS-m_OG0004367	536
ari-1_OG0007878	2986
ari-2_OG0003028	1826
Arl1_OG0010003	1030
Arl2_OG0004816	157
Arl5_OG0011164	372
Arl6_OG0007042	108
Arl6IP1_OG0004993	840
Arl8_OG0004797	1187
arm_OG0007636	10524
armi_OG0002027	360
Arp1_OG0004441	3489
Arp10_OG0007423	1453
Arp2_OG0001770	1941
Arp3_OG0010555	1633
Arp5_OG0001448_OG0	176
Arp53D_OG0011600	11
Arp6_OG0008512	486
Arp8_OG0007614	539
Arpc1_OG0009187	3518
Arpc2_OG0009417	1483
Arpc3A_OG0005226	513
Arpc3B_OG0008590	21
Arpc4_OG0008719	1253
Arpc5_OG0008957	514
arr_OG0007264	1713
Arr1_OG0009490	8130
Arr2_OG0004099	11909
Ars2_OG0005840	3648
Art1_OG0004911	1101
Art2_OG0008773	5
Art3_OG0004604	448
Art4_OG0004574	224
Art6_OG0004528_OG0	0
Art7_OG0001547_OG0	685
Art8_OG0009662	131
Art9_OG0002219_OG0	2
Arts_OG0000486_OG0	2389
aru_OG0003377	5515
Arv1_OG0013036	206
arx_OG0009914	54
Asap_OG0007180	2969
Asator_OG0002682_OG1	1797
Asciz_OG0010646	73
ase_OG0007840	7
asf1_OG0009889	470
ash1_OG0000982_OG0	171
ash2_OG0004623	1184
Ask1_OG0004518	4394
asl_OG0004217	167
AsnRS_OG0003707	2291
AsnRS-m_OG0006452	227
AsnS_OG0000992	754
asp_OG0004633	10
Asph_OG0006509	15386
ASPP_OG0006932	3942
CG9572_OG0008488	26064
AspRS_OG0006665	3089
AspRS-m_OG0008886	2137
asrij_OG0006972	1025
asRNA:CR31429_OG0002339_OG0	246
asRNA:CR42743_OG0003772_OG0	0
asRNA:CR43299_OG0012338_OG0	0
asRNA:CR43426_OG0012535_OG0	0
asRNA:CR43454_OG0002277_OG0	51
asRNA:CR43463_OG0001607_OG0	391
asRNA:CR43809_OG0003675_OG0	0
asRNA:CR44106_OG0002406_OG0	28
asRNA:CR44169_OG0002969_OG0	269
asRNA:CR44179_OG0001455_OG0	1801
asRNA:CR44372_OG0000331_OG0	21
asRNA:CR44372_OG0000331_OG1	10
asRNA:CR44894_OG0012090_OG0	2
asRNA:CR45044_OG0005605_OG0	234
asRNA:CR45195_OG0000203_OG0	5341
asRNA:CR45195_OG0000203_OG1	3225
asRNA:CR45350_OG0001645_OG0	2473
asRNA:CR45943_OG0010336	575
asRNA:CR46029_OG0000226_OG0	4
asRNA:CR46029_OG0000226_OG1	17
asRNA:CR46139_OG0003106_OG0	33
asRNA:CR46246_OG0011916	2
asRNA:CR46354_OG0002193_OG0	503
asRNA:CR46473_OG0000925_OG0	48
Ass_OG0001346	197
ast_OG0003560	551
AstA_OG0004634	119
AstA-R1_OG0000689	54
AstA-R2_OG0005396	21
AstC_OG0009668	15
AstC-R1_OG0010134	65
AstC-R2_OG0001295_OG0	5
AstCC_OG0009669	0
asun_OG0002419_OG0	182
Asx_OG0006138	1806
Atac1_OG0003748_OG0	81
Atac2_OG0009508	314
Atac3_OG0000828	498
Tat_OG0001330	2204
Ate1_OG0003045	2098
Atet_OG0003384	1488
Atf-2_OG0006059	342
Atf3_OG0007763	3131
Atg1_OG0009929	164
Atg1_OG0009931	2035
Atg10_OG0001598	89
Atg101_OG0008681	1368
Atg12_OG0011904	174
Atg13_OG0004817	1104
Atg14_OG0005089	1050
Atg16_OG0005703	886
Atg17_OG0004232	3146
Atg18a_OG0011152	2535
Atg18b_OG0001271_OG0	140
Atg2_OG0011112	4492
Atg3_OG0009922	1704
Atg4a_OG0009014	2049
Atg4b_OG0005256	843
Atg5_OG0007974	412
Atg6_OG0005323	1040
Atg7_OG0006714	514
Atg8a_OG0008043	12799
Atg8b_OG0005571	8
Atg9_OG0006487	2051
atilla_OG0011822	11497
atk_OG0010362	52
atl_OG0001399	10364
atms_OG0004154	775
ato_OG0004804	0
Atox1_OG0012695	903
ATP6AP2_OG0004869	13644
ATP7_OG0008369	1660
ATP8A_OG0007260	7250
ATP8A_OG0007261	95
Atpalpha_OG0002140	46021
ATPCL_OG0006680	10909
ATPsynB_OG0010987	26154
ATPsynbeta_OG0005823	108122
ATPsynbetaL_OG0001317	13
ATPsynC_OG0005792	60570
ATPsynCF6_OG0005500	10408
ATPsynCF6L_OG0010605	2
ATPsynD_OG0004477	22804
ATPsyndelta_OG0007526	17517
ATPsynE_OG0005568	11660
ATPsynG_OG0009657	12269
ATPsyngamma_OG0005690	30867
ATPsynGL_OG0009315	9
ATPsynO_OG0012619	20460
AttC_OG0000164_OG0	1909
AttC_OG0007258	1098
AttD_OG0004890	10
Atu_OG0002096	897
Atx-1_OG0012102	45
Atx2_OG0011501	10509
Atxn7_OG0003444	698
aub_OG0000482_OG0	6
aurA_OG0004964	17
aurB_OG0009647	9
aust_OG0001881	2
aux_OG0003096_OG0	2135
ave_OG0006159	196
Aven_OG0003291	298
awd_OG0002664	9892
Awh_OG0010478	117
axed_OG0010262	344
Axn_OG0005720	1186
axo_OG0003993	1172
axo_OG0010625	552
axo_OG0010626	1496
axo_OG0010628	140
Axs_OG0008319	2970
Axud1_OG0003447	1238
az2_OG0006736	126
azot_OG0000210_OG0	2
azot_OG0000210_OG1	0
b_OG0009189	3252
B-H1_OG0000267_OG0	544
B-H1_OG0000267_OG1	316
B4_OG0009202	3352
B52_OG0001376_OG0	5490
b6_OG0007653	104
B9d1_OG0005246	91
B9d2_OG0005830	85
bab1_OG0011327	57
bab1_OG0011328	34
bab2_OG0011326	2251
babo_OG0006628	1064
babos_OG0007027	2530
Bacc_OG0008947	18747
Bace_OG0000801_OG0	10
baf_OG0003792	703
bai_OG0005189	2968
Balat_OG0007229	32
Baldspot_OG0010721	3599
ball_OG0001092_OG1	176
bam_OG0005170	1
bap_OG0001358_OG0	38
Bap111_OG0007677	1993
Bap170_OG0000903_OG0	1465
Bap55_OG0005900	749
Bap60_OG0008560	1669
IMPPP_OG0000305_OG1	16516
barc_OG0010291	696
bark_OG0008784	2710
barr_OG0000425_OG0	524
baz_OG0008596	4923
bb8_OG0005496	102
bbc_OG0007266	4724
CG18067_OG0007098	22081
bbg_OG0010871	1557
bbg_OG0010872	2587
BBIP1_OG0004876	330
BBS1_OG0010413	144
BBS4_OG0002785_OG0	64
BBS5_OG0002086	327
BBS8_OG0008755	272
BBS9_OG0006919	1370
bbx_OG0008688	4381
bc10_OG0010387_OG0	441
BCAS2_OG0005540	346
bcd_OG0002111_OG0	3
bchs_OG0003722	506
BCL7-like_OG0007566	162
bcn92_OG0007793	354
Bdbt_OG0004400	293
bdg_OG0006805	2722
bdl_OG0003385	2868
Bdp1_OG0009215	500
be_OG0000785	2161
BEAF-32_OG0006164	974
beag_OG0004860	1023
beat-Ia_OG0011784	48
beat-Ib_OG0009146	51
beat-Ic_OG0001866_OG0	24
beat-IIa_OG0005482	106
beat-IIb_OG0005481	165
beat-IIIa_OG0009463	74
beat-IIIb_OG0009460	71
beat-IIIc_OG0003687	185
beat-IV_OG0005508	264
beat-Va_OG0005024	26
beat-Vb_OG0005021	65
beat-Vc_OG0001062_OG0	21
beat-VII_OG0011542	46
beat-VII_OG0011544	42
beg_OG0004008	304
bel_OG0001048	9464
Bem46_OG0008920	414
ben_OG0000514_OG0	1807
Best1_OG0002590_OG0	4683
Best2_OG0010251	9376
Best3_OG0009963	2
Best4_OG0000558_OG0	1
Bet1_OG0003845_OG0	795
Bet3_OG0004072	514
beta-PheRS_OG0005298	989
beta-Spec_OG0007697	40190
beta'COP_OG0009212	4586
beta3GalTII_OG0012738	166
beta4GalNAcTA_OG0006521	566
beta4GalNAcTB_OG0002610	317
beta4GalT7_OG0005195	317
betaCOP_OG0008653	7668
betaggt-I_OG0008962	1335
betaGlu_OG0002667	413
CG32396_OG0011696	41
Bgb_OG0011276	349
bgcn_OG0001647	259
bgm_OG0009412	10351
BHD_OG0010421	321
bi_OG0003201	369
bi_OG0012904	49
BI-1_OG0004087	4935
bib_OG0001843_OG0	9
BicC_OG0009143	76
BicD_OG0009474	3007
CG11873_OG0005086	1812
bif_OG0003277	1408
bif_OG0012761	330
BigH1_OG0001085_OG0	0
bigmax_OG0005365	485
Bili_OG0002506_OG0	135
bin_OG0010286	9
Bin1_OG0005423	320
bin3_OG0007310	3144
bip1_OG0010560	259
Bka_OG0009250	323
blanks_OG0011885_OG0	6
Blimp-1_OG0010196	4479
Blm_OG0002608	96
Blos1_OG0006148	281
Blos2_OG0010078	168
Blos3_OG0009918	249
Blos4_OG0010933	230
blot_OG0010924	23845
blow_OG0006726	933
blp_OG0005216	756
blw_OG0006982	119667
bma_OG0010967	79
Bmcp_OG0010022	576
bmm_OG0010858	2842
bnb_OG0001206_OG1	2096
CG5059_OG0012191	4405
bnk_OG0005787	0
bnl_OG0004512	2436
boca_OG0006727	984
bocks_OG0002575_OG0	1090
BOD1_OG0005544	2274
boi_OG0007601	419
boi_OG0007603	237
boil_OG0012322	14
bol_OG0011238	3858
boly_OG0007153	77
BomBc1_OG0001623	46
BomBc2_OG0000769_OG0	5047
BomBc3_OG0004769	1869
BomT3_OG0011469	4745
bon_OG0004934	1651
bond_OG0004726	1743
bonsai_OG0007008	779
Boot_OG0006400	7
bor_OG0004967	848
bora_OG0003911	8
BORCS5_OG0008208	908
BORCS6_OG0011365	270
BORCS7_OG0007103	105
borr_OG0009292	53
boss_OG0005676	1015
botv_OG0006642	701
bou_OG0007819	660
bowl_OG0008785	620
BoYb_OG0000400_OG0	3
br_OG0007659	69
br_OG0011928	9
Br140_OG0001629	1000
brat_OG0001919	514
Brca2_OG0000883	306
Brd_OG0010852	0
CG7154_OG0009310	1455
Brd8_OG0002488	515
Bre1_OG0010209	1319
Brf_OG0005483	277
Brf_OG0005485	43
brk_OG0007975	693
brm_OG0009999	3328
Brms1_OG0008442	886
Bro_OG0011272	0
brp_OG0000499_OG1	918
l(3)72Ab_OG0009997	3349
bru1_OG0009737	86
bru1_OG0009738	689
bru2_OG0009740	4533
bru2_OG0011823	94
bru2_OG0012161	595
bru3_OG0010907	350
bru3_OG0011909	28
Bruce_OG0004896	9575
brun_OG0003663	2176
brv1_OG0000706_OG0	0
brv2_OG0010919	0
brv3_OG0011666	17
BRWD3_OG0005288	4083
brwl_OG0009277	1213
bs_OG0003002	570
bs_OG0006897	266
bsf_OG0001906_OG0	2559
Bsg_OG0009780	10639
Bsg25D_OG0003412_OG0	2470
bsh_OG0009110	11
bsk_OG0012344	1760
bt_OG0000537_OG1	281
BTBD9_OG0000546_OG0	1249
BtbVII_OG0011887	3064
btd_OG0007557	100
Btk29A_OG0001838	1078
Btk29A_OG0011763	44
btl_OG0002041	1708
btn_OG0004719	39
Btnd_OG0008611	28
btsz_OG0001035_OG1	1654
btsz_OG0004581	8
btv_OG0003692	285
btv_OG0009487	524
btz_OG0005342	2477
Bub1_OG0001806_OG0	819
Bub3_OG0005120	479
BubR1_OG0000657_OG0	185
Buffy_OG0006561	1552
bug_OG0006803	880
Bug22_OG0009372	387
BuGZ_OG0008876	1788
CG8270_OG0010257	552
bun_OG0000556	3083
bun_OG0009749	6073
bur_OG0003683_OG0	2325
Burs_OG0001045_OG0	0
bves_OG0007497	468
bves_OG0007499	359
bw_OG0006000	62
bwa_OG0009122	288
bwa_OG0012525	276
Bx_OG0008666	6
Bx_OG0008667	463
Bx42_OG0007682	2668
by_OG0005550	11837
byn_OG0010803	1
bys_OG0007950	696
c-cup_OG0012143	7
c(3)G_OG0001464_OG0	315
c11.1_OG0007569	4458
c12.1_OG0007568	1148
c12.2_OG0007567	2796
C15_OG0002126_OG0	32
C1GalTA_OG0009799	899
C3G_OG0007801	5890
C901_OG0008027	7
ca_OG0005700	4390
Ca-alpha1D_OG0009140	8208
Ca-alpha1T_OG0003323	1024
Ca-beta_OG0009681	1121
Ca-Ma2d_OG0009139	1725
CaBP1_OG0008860	4925
cac_OG0000605_OG0	262
cact_OG0009392	14571
cactin_OG0003129	793
cad_OG0009437	111
Cad74A_OG0010922	273
Cad86C_OG0002368	1297
Cad87A_OG0001088_OG0	756
Cad89D_OG0001058_OG0	3
Cad96Ca_OG0011497	2979
Cad96Cb_OG0005172	0
Cad99C_OG0005704	1590
CadN_OG0000277_OG1	107
Caf1-105_OG0002830	153
Caf1-180_OG0007408	355
Caf1-55_OG0001036	1009
cag_OG0001595_OG0	0
CAH1_OG0009192	13037
CAH13_OG0002843	41
CAH14_OG0002807	2
CAH15_OG0006256	27
CAH16_OG0000498_OG1	3
CAH2_OG0001000_OG0	3836
CAH3_OG0003177	1446
CAH5_OG0005796	124
CAH7_OG0000840	1836
CAH8_OG0004748	9
CAH9_OG0005622	2060
CAHbeta_OG0002334	330
cal1_OG0002556_OG0	539
CalpA_OG0003035	4495
CalpB_OG0010971	3314
CalpC_OG0008186	821
Calr_OG0005564	24201
Cals_OG0013279_OG0	2561
Calx_OG0002139_OG0	1
Calx_OG0004417	4991
Calx_OG0004418	3069
calypso_OG0006121	372
Cam_OG0012053	11748
CaMKI_OG0012767	6632
CaMKII_OG0013280	5923
Camp_OG0005907	485
Camta_OG0006364	1176
Camta_OG0006365	193
can_OG0004061_OG0	4
CanA1_OG0005778	2821
CanB_OG0000231_OG0	290
CanB_OG0000231_OG1	2636
Cand1_OG0009382	2240
CAP_OG0000587_OG0	16552
CAP_OG0012405	9
Cap-D2_OG0005121	380
Cap-D3_OG0009448	315
Cap-G_OG0002924	567
Cap-H2_OG0004906	986
Capa_OG0005712	20
Caper_OG0009347	7583
Capr_OG0010138	2587
caps_OG0010156	4287
caps_OG0010157	3083
capt_OG0009025	10554
capu_OG0000612_OG0	197
car_OG0007437	516
CARPA_OG0007960	36
CARPB_OG0007554	44
CarT_OG0009432	81
cas_OG0004236	3
casp_OG0006502	1527
cass_OG0009476	3285
Cat_OG0003869	16978
cathD_OG0002862	24878
cato_OG0006491	0
Catsup_OG0009538	1776
caup_OG0009938	30
cav_OG0000654	149
caz_OG0003243_OG0	2025
cbc_OG0007265	396
Cbl_OG0002051_OG0	2624
CBP_OG0001721	39
CBP_OG0007971	75
Cbp20_OG0005066	300
Cbp53E_OG0006447	1066
Cbp80_OG0007913	671
Cbp80_OG0007915	709
Cbs_OG0003124	1539
cbs_OG0007263	649
cbt_OG0008760	5456
Cby_OG0004789	89
Cc2d2a_OG0002702	108
CCAP_OG0011467	0
CCAP-R_OG0000870	84
ccb_OG0012089	16
CCDC151_OG0011900	11
CCDC53_OG0009785	339
Ccdc58_OG0010399	234
Ccdc85_OG0008917	381
CCHa1_OG0004530	28
CCHa1-R_OG0006065	168
CCHa2_OG0002186_OG0	939
CCHa2-R_OG0005836	32
Cchl_OG0004776	3825
CCKLR-17D1_OG0003334	20
CCKLR-17D1_OG0008675	53
CCKLR-17D1_OG0011744	14
CCKLR-17D3_OG0008678	89
Ccm3_OG0005250	1707
Ccn_OG0010106	236
Ccn_OG0010107	284
Ccn_OG0012179	134
Ccp84Ab_OG0000178_OG0	5
Ccp84Ac_OG0001349_OG0	1
Ccp84Ae_OG0002110_OG0	1
Ccp84Af_OG0000109_OG0	0
Ccp84Af_OG0000109_OG1	0
Ccp84Af_OG0000109_OG2	2
Ccp84Ag_OG0001348_OG0	0
Ccs_OG0006299	892
CCT1_OG0002281_OG0	3017
CCT2_OG0003145	3557
CCT3_OG0004995	3290
CCT4_OG0000979	3038
CCT5_OG0006600	2721
CCT6_OG0008508	3715
CCT7_OG0004839	1303
CCT7_OG0004841	524
CCT8_OG0007117	4497
Ccz1_OG0010481	405
cd_OG0004708	20
CD98hc_OG0001357_OG0	8328
Cda4_OG0008701	47
Cda5_OG0008721	1869
Cda9_OG0002707	4
CDase_OG0005749	1476
cdc14_OG0009306	4160
Cdc16_OG0005493	400
Cdc23_OG0009421	318
Cdc27_OG0010426	1438
Cdc2rk_OG0006290	286
Cdc37_OG0011041	1890
Cdc42_OG0008268	2019
Cdc45_OG0007388	365
Cdc5_OG0011371	1489
CDC50_OG0008483	2992
Cdc6_OG0002054	70
Cdc7_OG0007729	3702
Cdep_OG0002087	2214
Cdep_OG0004159	2568
CdGAPr_OG0009111	3170
cdi_OG0000729	2460
cDIP_OG0004394	3605
Cdk1_OG0000555_OG0	50
Cdk12_OG0009875	933
Cdk2_OG0002391	98
CDK2AP1_OG0008015	663
Cdk4_OG0006632	459
Cdk5_OG0002993	506
Cdk5alpha_OG0009389	843
Cdk7_OG0001724	384
Cdk8_OG0010977	186
Cdk9_OG0007009	371
Cdlc2_OG0000234_OG1	2720
cdm_OG0002482	1562
Cds_OG0010549	1615
Ced-12_OG0009727	700
ced-6_OG0006366	10339
CenB1A_OG0004675	2054
CenG1A_OG0003595_OG0	4212
CenG1A_OG0009182	115
Cenp-C_OG0002322	518
Cep135_OG0009952	356
Cep135_OG0009954	307
cep290_OG0004127	429
Cep89_OG0006812	2
Cep97_OG0008778	416
cer_OG0012078	1001
Cerk_OG0004182	4821
cert_OG0011161	1600
Cf2_OG0008971	2515
Cfp1_OG0007571	513
CG5789_OG0004615	1015
cg_OG0006533	4466
CG10000_OG0005395	1
CG10005_OG0004963	89
CG10011_OG0005399	1143
CG10013_OG0002410_OG0	2
CG10019_OG0008786	173
CG10026_OG0009081	753
CG10029_OG0004344	1
CG10031_OG0008792	1648
CG10035_OG0004420	424
CG10038_OG0001436_OG0	696
CG10041_OG0012259_OG0	2
CG10051_OG0007036	0
CG10053_OG0004336	195
CG10055_OG0004329	1004
CG10062_OG0007038	321
CG10063_OG0010284	24
CG10064_OG0010282	42
CG10068_OG0004321	671
CG10073_OG0000065_OG2	3
CG10075_OG0010279	1063
CG10077_OG0010277	15977
CG10082_OG0005964	6788
CG10086_OG0001355	173
CG10089_OG0010567	414
CG10098_OG0004320	894
CG10104_OG0006132	6
CG10116_OG0010569	15
CG10126_OG0005023	3015
CG10132_OG0009091	1919
CG10137_OG0009093	708
CG10139_OG0006151	486
CG10140_OG0010573	18
CG10147_OG0010256	181
CG10151_OG0006160	65
CG10154_OG0010575	1
CG10163_OG0010252	2
CG10164_OG0001489	37
CG10165_OG0011781	349
CG10171_OG0010163	609
CG10175_OG0005507	4690
CG10177_OG0001079_OG0	5
CG10184_OG0005509	751
CG10185_OG0005203	353
CG10189_OG0009087	262
CG10194_OG0009085	220
CG10195_OG0003572	422
CG10205_OG0006168	4734
CG10208_OG0005527	414
CG10209_OG0006169	599
CG10211_OG0009505	25809
CG10222_OG0010165	123
CG10226_OG0010249	1945
CG10237_OG0003462	32304
CG1024_OG0004294	337
CG10252_OG0011517	231
CG10254_OG0002565	2551
CG10257_OG0006606	369
CG10264_OG0005208	4
CG10265_OG0006935	58
CG10274_OG0003940	1164
CG10280_OG0004257	0
CG10283_OG0001907_OG0	537
CG10286_OG0004292	571
CG10298_OG0004288	6
CG10300_OG0005516	3
CG10301_OG0005515	3
CG10307_OG0005957	1190
CG10311_OG0004972	2613
CG10317_OG0004974	29
CG10321_OG0005965	2715
CG10324_OG0004994	293
CG10332_OG0005992	2
CG10333_OG0009507	1233
CG10336_OG0009516	59
CG10337_OG0009096	859
CG10338_OG0009517	465
CG10339_OG0006873	1511
CG10340_OG0001059_OG0	1901
CG10341_OG0009518	306
CG10343_OG0009520	275
CG10344_OG0007020	112
CG10345_OG0002430_OG0	10144
CG10347_OG0000607_OG0	234
CG10348_OG0003704	294
CG10352_OG0008207	23
CG10353_OG0008206	2354
CG10357_OG0010470	27
CG10359_OG0010469	2048
CG10361_OG0010014	376
CG10362_OG0008202	385
CG10365_OG0005518	2123
CG10366_OG0009102	774
CG10375_OG0005526	710
CG10376_OG0009519	1062
CG10383_OG0001909	4263
CG10384_OG0007018	120
CG10405_OG0004983	29
CG10407_OG0005207	156
CG10413_OG0003703_OG0	1872
CG10417_OG0013094	1851
CG10418_OG0010832	199
CG10425_OG0002500	636
CG10428_OG0001263_OG0	228
CG10431_OG0001914	139
CG10433_OG0006904	3517
CG10435_OG0002296_OG0	1098
CG10444_OG0007082	367
CG10445_OG0001356	140
CG10459_OG0001605_OG0	5
CG10462_OG0009105	946
CG10463_OG0009108	414
CG10466_OG0012145	185
CG10467_OG0010233	1320
CG10469_OG0010232	243
CG10470_OG0009541	647
CG10472_OG0000811_OG0	110
CG10479_OG0010225	668
CG10481_OG0009114	24
CG10483_OG0010221	639
CG10486_OG0010219	5
CG10492_OG0009544	1164
CG10494_OG0006908	217
CG10495_OG0009546	180
CG10505_OG0006927	12
CG10508_OG0010314	867
CG10510_OG0003948	37
CG10513_OG0005163	3430
CG10514_OG0005162	3461
CG10516_OG0009998	479
CG10527_OG0002810_OG0	25254
CG10543_OG0006262	4685
CG10550_OG0000747	6552
CG10555_OG0008527	1365
CG10561_OG0009552	2064
CG10565_OG0010321	2616
CG10576_OG0010200	3648
CG10581_OG0010326	7
CG10584_OG0010328	270
CG10587_OG0000094_OG0	3
CG10587_OG0000094_OG1	4
CG10587_OG0000094_OG2	2
CG10589_OG0003950	27
CG10591_OG0010195	2
CG10597_OG0003317	0
CG10598_OG0011740	9
CG10600_OG0009530	4535
CG10602_OG0009532	5838
CG10616_OG0010838	1301
CG10621_OG0001911	678
CG10623_OG0001912	1008
CG10628_OG0009107	474
CG10631_OG0001241	3379
CG10646_OG0009949	258
CG10654_OG0009947	102
CG10657_OG0009951	7441
CG10660_OG0010840	465
CG10663_OG0010839	276
CG10669_OG0005156	180
CG10674_OG0010603	620
CG10680_OG0003577	6525
CG10681_OG0009950	177
CG10700_OG0011812	2
CG10702_OG0009548	852
CG10710_OG0010908	519
CG10713_OG0010576	75
CG10725_OG0010574	1
CG10730_OG0000951	83
CG10731_OG0006517	209
CG10737_OG0006638	35339
CG10738_OG0010568	178
CG1074_OG0007339	533
CG10747_OG0009127	997
CG10748_OG0011855_OG0	5
CG10749_OG0003913_OG0	18
CG10750_OG0009561	14
CG10752_OG0010150_OG0	0
CG10761_OG0008304	10
CG1077_OG0004263	0
CG10793_OG0003237	5
CG10795_OG0006915	265
CG10799_OG0003081	488
CG10801_OG0012112	3
CG10802_OG0008133	1217
CG10803_OG0008134	610
CG10804_OG0008132	333
CG10809_OG0010976	384
CG10814_OG0007257	1
CG10822_OG0007072	1
CG10839_OG0009144	2
CG10841_OG0002198_OG0	112
CG10853_OG0003980_OG0	0
CG10859_OG0009209	25
CG10862_OG0002017_OG1	5518
CG10863_OG0010486	3153
CG10863_OG0012194_OG0	13
CG10864_OG0005043	504
CG10866_OG0010485	493
CG10874_OG0003457	1456
CG10877_OG0002385_OG0	66
CG10887_OG0002183_OG0	5
CG10898_OG0002547	298
CG1090_OG0003105_OG0	708
CG10903_OG0002293_OG0	243
CG10904_OG0011634	199
CG10907_OG0001984_OG0	272
CG10909_OG0005022	2
CG10910_OG0006092	72
CG10911_OG0006095	361
CG10912_OG0000471	97
CG10914_OG0006109	195
CG10919_OG0001352	11
CG1092_OG0001161_OG0	55
CG10920_OG0007959	26
CG10927_OG0006710	66
CG10931_OG0006071	9
CG10932_OG0007954	2081
CG10934_OG0002756_OG0	21
CG10939_OG0005908	6661
CG10947_OG0009415	2789
CG10948_OG0009927	1320
CG10949_OG0009416	222
CG10950_OG0012279	17
CG10958_OG0001743	237
CG10959_OG0008299	136
CG10962_OG0007748	71
CG10970_OG0003173	74
CG10973_OG0012539	306
CG10979_OG0004244	819
CG10984_OG0009934	427
CG10996_OG0008249	30
CG11000_OG0004245	63
CG11007_OG0003037	348
CG11018_OG0007064	22
CG11029_OG0001270	40
CG1103_OG0003103_OG0	253
CG11030_OG0003728	1231
CG11034_OG0001268	232
CG11035_OG0002292_OG0	588
CG11041_OG0001654	12
CG11044_OG0007073	1902
CG1105_OG0004314	2984
CG11050_OG0009604	4183
CG11060_OG0006765	9
CG11068_OG0011716	27
CG11069_OG0004655	1319
CG11076_OG0001759	1018
CG11077_OG0000549_OG0	0
CG11085_OG0008456	6
CG11089_OG0004653	1460
CG11095_OG0003249	326
CG11099_OG0007074	850
CG11103_OG0003250	390
CG11106_OG0012330	6
CG11109_OG0001964	361
CG11110_OG0006619	228
CG11123_OG0006752	451
CG11125_OG0006747	579
CG11127_OG0006744	391
CG1113_OG0004171	94
CG11131_OG0001957_OG0	6
CG11134_OG0003251	597
CG11141_OG0006745	945
CG11145_OG0006754	3
CG11147_OG0003729	23162
CG11149_OG0003730	7
CG11151_OG0008256	4324
CG11159_OG0006283	2
CG1116_OG0004164	1259
CG11162_OG0008263	5
CG11168_OG0004657	1201
CG11170_OG0006462	295
CG11178_OG0003327	619
CG11180_OG0006625	755
CG11191_OG0007189	1303
CG11192_OG0007095	0
CG11200_OG0007088	12880
CG11211_OG0012938	57590
CG11226_OG0012166_OG0	7
CG11227_OG0007505	15
CG1124_OG0002090	10106
CG11241_OG0003815_OG0	16
CG11247_OG0009861	412
CG11248_OG0003830_OG0	170
CG11249_OG0009864	62
CG11251_OG0001998	24
CG11257_OG0007039	316
CG11263_OG0001789	16
CG11267_OG0011856	1037
CG11269_OG0006458	2
CG11275_OG0002906	4603
CG11279_OG0003924_OG0	348
CG11286_OG0004361	13
CG1129_OG0002085	817
CG11291_OG0003029	22
CG11294_OG0007761	18
CG11298_OG0007031	11
CG11309_OG0010303	1899
CG11317_OG0012026	289
CG11318_OG0000756	108
CG11319_OG0009603	664
CG11327_OG0009628	110
CG11333_OG0002657_OG0	0
CG11334_OG0005804	2496
CG11342_OG0011920	46
CG11345_OG0011138	29
CG11349_OG0011131	0
CG11353_OG0011127	238
CG11356_OG0008477	9
CG11357_OG0011126	424
CG1136_OG0010499	1661
CG11367_OG0000806_OG0	13
CG11369_OG0011699	32
CG1137_OG0004303	28
CG11370_OG0003817_OG0	0
CG11377_OG0008723	1116
CG11378_OG0007395	1093
CG11379_OG0007397	3
CG11380_OG0007400	26
CG11381_OG0007402	0
CG11382_OG0007404	22
CG11384_OG0007396	1
CG1139_OG0004077	77
CG11391_OG0001026_OG0	165
CG11396_OG0010345	647
CG11398_OG0007405	178
CG11403_OG0007406	505
CG11404_OG0012169	9
CG11406_OG0006889	2
CG11409_OG0007766	94
CG11413_OG0011575	80
CG11414_OG0006019	2834
CG11417_OG0007590	880
CG1142_OG0012974	435
CG11425_OG0009823	151
CG11426_OG0009824	3987
CG1143_OG0011104	3155
CG11436_OG0003200	141
CG11437_OG0009825	3
CG11438_OG0009826	139
CG11447_OG0004515	515
CG11449_OG0000981_OG1	8
CG11453_OG0001027_OG0	607
CG11454_OG0001792	283
CG11456_OG0003951	252
CG11459_OG0000135_OG1	859
CG1146_OG0011093	6008
CG11470_OG0000857	1
CG11474_OG0005934	1193
CG11475_OG0005935	63
CG11498_OG0001515	311
CG11504_OG0002630	493
CG11523_OG0009832	209
CG11529_OG0010828	589
CG11537_OG0010640	2267
CG11550_OG0002660	2797
CG11560_OG0010817	421
CG11562_OG0008742	265
CG11563_OG0002662	328
CG11566_OG0007496	43
CG11570_OG0004027	7
CG11581_OG0008240	0
CG11583_OG0010538	467
CG11584_OG0008239	0
CG11585_OG0012335	1
CG11586_OG0010534	391
CG11590_OG0001741	601
CG11593_OG0010497	570
CG11594_OG0010492	2689
CG11596_OG0007629	617
CG11601_OG0008739	451
CG11608_OG0000142_OG0	2
CG1161_OG0004180	3100
CG11617_OG0008731	498
CG11619_OG0003864_OG0	0
CG11626_OG0011450	1
CG11629_OG0003739	3
CG11630_OG0009580	1
CG11634_OG0009583	13
CG11635_OG0007156	42
CG11638_OG0007387	315
CG11655_OG0001745_OG0	1913
CG11656_OG0005013	28
CG11658_OG0010025	959
CG11663_OG0012087	22
CG11664_OG0011395	0
CG11666_OG0012316	3
CG11668_OG0002452	103
CG11670_OG0005008	10
CG11672_OG0004805	4
CG11674_OG0008231	32
CG11679_OG0008511	311
CG11686_OG0002448_OG0	2531
CG11693_OG0004810	157
CG11694_OG0000225_OG0	2
CG11694_OG0000225_OG1	56
CG11695_OG0007879	493
CG11696_OG0007880	552
CG11698_OG0002319_OG0	6
CG11699_OG0007882	949
CG11703_OG0002165_OG0	8
CG11710_OG0001691_OG0	517
CG1172_OG0004189	581
CG11722_OG0001391	350
CG11723_OG0003571	353
CG11726_OG0010048	7
CG11737_OG0001419_OG0	2149
CG11741_OG0001420_OG0	2
CG11752_OG0007995	1988
CG11755_OG0000851	191
CG11756_OG0007997	19
CG11760_OG0004826	301
CG11768_OG0004832	365
CG11771_OG0005200	2198
CG11777_OG0006309	311
CG11779_OG0004481	1160
CG11786_OG0012799	27
CG11788_OG0007083	91
CG11790_OG0005187	2567
CG11791_OG0012008	3240
CG11807_OG0003009_OG0	637
CG11808_OG0006841	219
CG11811_OG0004058	508
CG11816_OG0008636	0
CG11835_OG0000264_OG0	11005
CG11835_OG0000264_OG1	5787
CG11837_OG0005082	242
CG11841_OG0005083	5636
CG11842_OG0000856_OG1	1161
CG11843_OG0011490	340
CG11852_OG0002502_OG0	465
CG11854_OG0005171	61
CG11857_OG0005167	1528
CG11858_OG0005166	257
CG11878_OG0000055_OG0	523
CG11878_OG0000055_OG1	678
CG11878_OG0000055_OG2	3103
CG11882_OG0005094	142
CG11883_OG0006313	1155
CG11885_OG0003355	280
CG11892_OG0005161	2926
CG11893_OG0000039_OG2	77
CG11899_OG0005100	3982
CG11902_OG0005155	309
CG11906_OG0001618	468
CG11911_OG0008747	14
CG11912_OG0008746	1
CG11920_OG0005183	245
CG11927_OG0003556	815
CG11929_OG0011773	4
CG11961_OG0001155_OG0	1542
CG11964_OG0004848	277
CG11970_OG0004849	1483
CG11975_OG0004850	1287
CG11977_OG0012457_OG0	2
CG11980_OG0002337	179
CG11983_OG0004852	58
CG11986_OG0004855	77
CG11997_OG0004862	3
CG11999_OG0004179	1138
CG12003_OG0004112	0
CG12004_OG0011286	3870
CG12009_OG0010662	0
CG12010_OG0010671	136
CG12011_OG0011025	1
CG12012_OG0010672	712
CG12016_OG0010666	1652
CG12017_OG0010661	7
CG12020_OG0011042	11
CG12024_OG0011050	943
CG12025_OG0011053	1217
CG12035_OG0011029	27
CG12038_OG0011331	146
CG12054_OG0000497	2442
CG12056_OG0003138	688
CG12057_OG0003139	1
CG12061_OG0000938_OG0	2
CG12065_OG0007412	5509
CG12069_OG0001519	32
CG12071_OG0011553	170
CG12071_OG0013484	133
CG12075_OG0007754	6915
CG1208_OG0004248	655
CG12081_OG0007411	960
CG12084_OG0011296	2682
CG12091_OG0011293	6431
CG12093_OG0011111	1673
CG12096_OG0008559	664
CG12099_OG0011289	10156
CG12104_OG0011284	269
CG12105_OG0004111	966
CG12106_OG0007586	148
CG12107_OG0006719	413
CG12111_OG0007413	5
CG12112_OG0012598_OG0	62
CG12115_OG0007587	0
CG12116_OG0008625	1753
CG12118_OG0007585	2001
CG12121_OG0007579	3070
CG12123_OG0003325	257
CG12128_OG0002879	642
CG12129_OG0002878	764
CG1213_OG0002105	2394
CG12134_OG0006319	184
CG12147_OG0004192	12
CG12155_OG0003210	1118
CG12159_OG0002860	479
CG12164_OG0006760	1
CG12170_OG0002098	1140
CG12171_OG0004222	1732
CG12173_OG0004172	731
CG12177_OG0008262	1309
CG1218_OG0002103	353
CG12182_OG0011099	156
CG12194_OG0008975	817
CG12204_OG0001687	92
CG12206_OG0008131	12
CG12209_OG0002818	37
CG12213_OG0002418	1758
CG12219_OG0007713	654
CG12224_OG0000651_OG1	2054
CG12231_OG0003119	0
CG12236_OG0008414	658
CG12237_OG0007424	1326
CG12239_OG0001754	664
CG12241_OG0001396	513
CG12253_OG0011818	136
CG12256_OG0004947	74
CG12259_OG0005539	556
CG12268_OG0005336	1211
CG1227_OG0004337	330
CG12278_OG0004413	0
CG12279_OG0004445	268
CG12288_OG0009457	52
CG12289_OG0010046	15
CG12290_OG0002618	6688
CG12299_OG0009634	420
CG12301_OG0001981	326
CG12307_OG0009694	30
CG1231_OG0011372	39
CG12316_OG0009955	795
CG12320_OG0005053	137
CG12321_OG0001064_OG0	1121
CG12325_OG0002854	391
CG1233_OG0011370	1644
CG1234_OG0004335	626
CG12341_OG0002848	388
CG12343_OG0002853	592
CG12344_OG0002855	915
CG12355_OG0012373	176
CG1236_OG0002100	774
CG12362_OG0000821_OG0	42
CG12374_OG0007223	731
CG12375_OG0009777	1123
CG12379_OG0008514	60
CG12384_OG0006229	3598
CG1239_OG0004237	126
CG12395_OG0001736	7
CG12398_OG0008359	8
CG12402_OG0002224_OG0	38
CG12420_OG0002594_OG0	3
CG12426_OG0005340	5
CG12438_OG0003802	2
CG12439_OG0009296	0
CG12446_OG0001786_OG0	8
CG12448_OG0009145	12
CG1246_OG0011105	36
CG12464_OG0011955	6
CG12470_OG0007846	41
CG12479_OG0008243	0
CG12480_OG0008242	0
CG12481_OG0008237	0
CG12490_OG0000233_OG1	0
CG12496_OG0007599	0
CG12498_OG0008105	10
CG12499_OG0002285_OG0	639
CG12502_OG0011339	73
CG12507_OG0008176	4
CG12511_OG0009568	2
CG12516_OG0005410	11
CG12517_OG0009649	3
CG12520_OG0010149	12
CG12521_OG0012944	12
CG12531_OG0008272	177
CG12535_OG0008128	3
CG12539_OG0008363	3
CG12540_OG0008220	7
CG12541_OG0007825	176
CG12560_OG0012234	514
CG12567_OG0012740	1991
CG12576_OG0001784_OG0	4873
CG12581_OG0001679_OG0	6028
CG12589_OG0011424	7
CG12590_OG0011977	1
CG12594_OG0005596	206
CG12607_OG0011139	1
CG12609_OG0008677	7
CG12617_OG0003653	9
CG12620_OG0009462	12
CG12637_OG0008050	16
CG12643_OG0007518	200
CG1265_OG0010531	4515
CG12655_OG0000445_OG2	2358
CG12659_OG0007410	107
CG12661_OG0007749	2
CG12662_OG0007747	5
CG12672_OG0007868	83
CG12674_OG0003570	4
CG12679_OG0001731_OG0	35
CG12680_OG0001718	4
CG12682_OG0012323	4
CG12691_OG0007931	1
CG12692_OG0000634_OG0	45
CG12693_OG0012106	19
CG12698_OG0008169	6
CG12699_OG0000230_OG1	354
CG12702_OG0001192	40
CG12708_OG0000271_OG0	10
CG12708_OG0000271_OG0.2	42
CG1271_OG0010635	1000
CG12713_OG0003881_OG0	43
CG12716_OG0008438	0
CG12723_OG0008557	216
CG12728_OG0000928_OG0	202
CG12729_OG0011725	16
CG1273_OG0010536	142
CG12730_OG0007375	1012
CG12744_OG0000893	239
CG12746_OG0004208	2326
CG1275_OG0011072	3297
CG12768_OG0001283_OG0	345
CG12769_OG0007187	152
CG12773_OG0003140	1230
CG12782_OG0012281	3
CG12783_OG0000743_OG0	11
CG12784_OG0005236	5
CG12795_OG0008825	361
CG12811_OG0002240	1262
CG12817_OG0002595_OG0	25
CG12818_OG0004897	217
CG12822_OG0001599	1804
CG12825_OG0001130_OG1	113
CG12826_OG0002951	54
CG12828_OG0011622	3
CG12831_OG0011623_OG0	0
CG12836_OG0002963_OG0	17
CG12848_OG0006045	458
CG12849_OG0011577	9
CG12851_OG0005862	136
CG12857_OG0006163	8
CG12860_OG0006154	256
CG12861_OG0006153	163
CG12862_OG0011585_OG0	3
CG12863_OG0011584	269
CG12866_OG0002772	12
CG12868_OG0001564	360
CG12869_OG0006145	301
CG12869_OG0006146	115
CG12877_OG0001472_OG0	45
CG1288_OG0001350	51
CG12880_OG0005345	10
CG12883_OG0001474	166
CG12885_OG0001477	314
CG12895_OG0006308	1073
CG12909_OG0002821	105
CG12910_OG0006305	212
CG12911_OG0006304	4
CG12914_OG0002819	4
CG12917_OG0002815	1
CG12920_OG0006291	1
CG12926_OG0006349	634
CG12929_OG0006357	103
CG12934_OG0006315	4
CG12935_OG0002846	297
CG12942_OG0001596_OG0	12
CG12945_OG0004570	717
CG12947_OG0004568	16
CG12948_OG0004558	220
CG12963_OG0001641_OG0	11
CG12964_OG0002996_OG0	4
CG12970_OG0006808	68
CG12971_OG0010294	1
CG12974_OG0010307	102
CG12983_OG0010332	68
CG12984_OG0003949	3
CG12985_OG0000915	54
CG12986_OG0011685	1
CG1299_OG0000523_OG0	9145
CG12990_OG0007696	2
CG12991_OG0007703	3026
CG12992_OG0011688	66
CG12994_OG0007707	8
CG12995_OG0008599	0
CG12998_OG0011739	5
CG13000_OG0011738	0
CG13001_OG0008580	188
CG13002_OG0008577	24
CG13003_OG0008572	813
CG13004_OG0008570	481
CG13005_OG0008567	97
CG13008_OG0008305	77
CG13010_OG0003260	8
CG13012_OG0008317	638
CG13014_OG0008547	293
CG13016_OG0006536	255
CG13018_OG0006537	153
CG13021_OG0003241	6
CG13022_OG0010698	42
CG13023_OG0010699	0
CG13024_OG0010708	431
CG13026_OG0010716	634
CG13028_OG0004010	0
CG13031_OG0012200	332
CG13032_OG0004014_OG0	24
CG13033_OG0010736	1
CG13038_OG0010761	0
CG13039_OG0010762	5
CG1304_OG0000265_OG0	4
CG1304_OG0000265_OG1	3
CG13040_OG0010763	0
CG13041_OG0000280_OG0	0
CG13041_OG0000280_OG0.2	1
CG13042_OG0010767	1
CG13043_OG0000281_OG0	0
CG13043_OG0000281_OG1	0
CG13044_OG0010768	1
CG13045_OG0000814	1
CG13046_OG0010771	0
CG13047_OG0010772	0
CG13048_OG0010773	1
CG13049_OG0010774	0
CG13051_OG0011898	0
CG13053_OG0010778	1
CG13054_OG0010779	3
CG13055_OG0010780	14
CG13056_OG0010757	0
CG13058_OG0004021	0
CG13059_OG0010764	0
CG13062_OG0010766	0
CG13064_OG0010775	1
CG13065_OG0010776	0
CG13066_OG0012201	1
CG13068_OG0002030_OG1	10
CG13069_OG0004022	0
CG1307_OG0004308	791
CG13070_OG0012202	1
CG13071_OG0011899	0
CG13073_OG0012731_OG0	10
CG13074_OG0010797	88
CG13075_OG0000216_OG0	5
CG13075_OG0000216_OG1	187
CG13077_OG0009097	1221
CG13078_OG0003575_OG0	3
CG13081_OG0003574	0
CG13082_OG0009094	25
CG13083_OG0009084	0
CG13084_OG0009083	9
CG13085_OG0001922	54
CG13086_OG0003709	283
CG13088_OG0001266	94
CG1309_OG0010533	2445
CG13096_OG0003720	629
CG13097_OG0001923	419
CG13101_OG0009304	1210
CG13102_OG0009298	2
CG13108_OG0009295	46
CG13110_OG0011792	7
CG13113_OG0001247_OG0	1
CG13114_OG0009279	0
CG13116_OG0001878	1694
CG13123_OG0001877	49
CG13124_OG0003502	25552
CG13126_OG0003515	267
CG13127_OG0001844	9
CG13131_OG0000790_OG0	2
CG13133_OG0003525	260
CG1314_OG0011674	41
CG13144_OG0009363	64
CG13148_OG0007214	12
CG13151_OG0006215	156
CG13154_OG0006206	6
CG13155_OG0006196	23
CG13157_OG0002779	0
CG1316_OG0000430_OG0	1801
CG13168_OG0006184	31
CG1317_OG0011084	8036
CG13170_OG0006182	0
CG13171_OG0006180	0
CG13177_OG0012831	93
CG13185_OG0002928	886
CG13186_OG0006594	6
CG13192_OG0006567	322
CG13193_OG0006565	45
CG13196_OG0006560	1
CG13197_OG0006563	429
CG13202_OG0001123_OG0	6
CG13203_OG0006235	33
CG13204_OG0006233	558
CG13215_OG0002793_OG0	0
CG13216_OG0001568_OG0	1
CG13218_OG0002791_OG0	0
CG13220_OG0001573_OG0	0
CG13223_OG0001571_OG0	0
CG13226_OG0002794_OG0	8
CG13227_OG0006218_OG0	0
CG13228_OG0011587_OG0	0
CG13229_OG0002786_OG0	11
CG13229_OG0002787_OG0	499
CG13231_OG0006217	0
CG13239_OG0009815	8
CG1324_OG0007509	99
CG13243_OG0009147	44
CG13247_OG0010378	40
CG13248_OG0010371	282
CG13250_OG0011870	14
CG13251_OG0010355	257
CG13252_OG0003952	1176
CG13258_OG0009399	19
CG13272_OG0008882	0
CG13280_OG0008881	17
CG13282_OG0008887	28
CG13285_OG0010583	287
CG13287_OG0010216	2
CG13288_OG0010220	8
CG13293_OG0003937	158
CG13295_OG0010231	1039
CG13297_OG0010242	0
CG13299_OG0011864	0
CG13300_OG0003943	198
CG13305_OG0011196	6
CG13306_OG0011204	119
CG13308_OG0004102	5
CG13309_OG0011211	1190
CG13310_OG0011207	30
CG13312_OG0011210	2
CG13313_OG0004105_OG0	27
CG13314_OG0011224	11
CG13315_OG0011237	2411
CG13318_OG0004834	2141
CG13319_OG0006667	262
CG13321_OG0006673	108
CG13326_OG0006545	33
CG13330_OG0007271	52
CG13331_OG0007273	38
CG13332_OG0007274	41
CG13334_OG0007281	6
CG13337_OG0011662	117
CG13339_OG0007296	361
CG13344_OG0007304	303
CG13358_OG0007351	548
CG13359_OG0012499	28
CG13360_OG0010145	2039
CG13361_OG0003189	3
CG13362_OG0007862	1
CG13364_OG0001174_OG0	4
CG13365_OG0007831	945
CG13367_OG0003188_OG0	584
CG13369_OG0003181	1763
CG13375_OG0007847	31
CG13377_OG0007849	675
CG13380_OG0010135	0
CG13384_OG0003473	1221
CG13385_OG0012520	15
CG13386_OG0003471	133
CG1339_OG0006721	3
CG13390_OG0003479	277
CG13392_OG0003476	157
CG13397_OG0003469	280
CG13398_OG0003468	381
CG13403_OG0008236	2
CG13404_OG0008224	69
CG13405_OG0011376	3
CG13407_OG0004768	2
CG13408_OG0004770	52
CG13409_OG0004775	318
CG13423_OG0007099	1389
CG13426_OG0011654	0
CG13427_OG0003049	11
CG13428_OG0007100	6543
CG13430_OG0001658	357
CG13436_OG0006622	30
CG13437_OG0006285	287
CG13438_OG0006243	1
CG1344_OG0012226	384
CG13442_OG0006244	56
CG13443_OG0006248	0
CG13445_OG0003880	2
CG13449_OG0009980	34
CG13454_OG0003875_OG0	0
CG13455_OG0009966	29
CG13457_OG0001288	40
CG13458_OG0004037	337
CG13460_OG0010841	0
CG13465_OG0000343_OG0	0
CG13471_OG0004048	10
CG13473_OG0010860	6
CG13474_OG0004049	0
CG13476_OG0012898	9
CG13481_OG0000339_OG0	50
CG13481_OG0000339_OG1	6
CG13484_OG0010886	122
CG13488_OG0001544_OG1	3
CG13492_OG0005946	11
CG13501_OG0005936	18
CG13502_OG0005931	73
CG13502_OG0012991	10
CG13506_OG0007028	4618
CG13510_OG0006998	459
CG13511_OG0006997	11
CG13516_OG0006995	544
CG13526_OG0006986	1
CG13527_OG0006984	12
CG13531_OG0006978	1145
CG13532_OG0006975	103
CG13538_OG0005981	1
CG13539_OG0012044	4
CG1354_OG0007555	3340
CG13541_OG0012280	0
CG13544_OG0005976	18
CG13545_OG0012580	1
CG13551_OG0000540_OG1	107757
CG13551_OG0012048	1606
CG13557_OG0012477	0
CG13558_OG0001556	1
CG13559_OG0012047	32
CG13561_OG0011643	10
CG13562_OG0011631	33
CG13575_OG0006892	18
CG13577_OG0001150_OG0	7
CG13578_OG0006898	607
CG13579_OG0006013	40
CG1358_OG0006724	908
CG13581_OG0002746	21
CG13585_OG0011574	4830
CG13587_OG0006025	43
CG13594_OG0006033	157
CG13599_OG0005537	32
CG1360_OG0006725	55
CG13601_OG0005534	476
CG13603_OG0005332	1773
CG13605_OG0005319	1134
CG13606_OG0005306	112
CG13607_OG0005318	1633
CG13609_OG0012982	10
CG13613_OG0005278	0
CG13614_OG0002525_OG0	0
CG13615_OG0002524	0
CG13616_OG0005272	39
CG13618_OG0005267	101
CG13622_OG0005268	19
CG13623_OG0005265	490
CG13625_OG0004618	517
CG13627_OG0004629	61
CG13630_OG0004630	994
CG13631_OG0004635	1222
CG13634_OG0004637	10
CG13641_OG0004650	107
CG13643_OG0002274	47
CG13653_OG0002504	0
CG13654_OG0005174	307
CG13663_OG0011496	402
CG13667_OG0004090_OG0	276
CG13670_OG0011168	3
CG13671_OG0004086_OG0	372
CG13675_OG0000560_OG2	7
CG13676_OG0003984	256
CG13678_OG0000129_OG3	4
CG1368_OG0008241	0
CG13685_OG0010463	158
CG13689_OG0008772	77
CG13690_OG0008752	23
CG13692_OG0008754	3
CG13698_OG0010125	1287
CG13699_OG0003907_OG0	4
CG13705_OG0010610	22
CG13707_OG0010613	89
CG13708_OG0010614	16
CG1371_OG0006292	2013
CG13711_OG0010618	0
CG13712_OG0010619	0
CG13713_OG0010620	1
CG13716_OG0010627	4
CG13720_OG0004084	0
CG13721_OG0012208	1
CG13722_OG0011130	739
CG13723_OG0010915	2
CG13724_OG0010917	0
CG13725_OG0010918	10
CG13727_OG0004055	9
CG13728_OG0010923	1
CG13731_OG0011910	7
CG13733_OG0010089	32
CG13738_OG0011907	8
CG13739_OG0002891	83
CG13743_OG0006405	236
CG13744_OG0006409	2
CG13747_OG0006408	21
CG13748_OG0006626	7
CG13751_OG0001660_OG0	353
CG13760_OG0007606	542
CG13766_OG0009602	171
CG13771_OG0009612	25
CG13775_OG0003750_OG0	51
CG13784_OG0000956_OG0	1227
CG13786_OG0003631	0
CG13796_OG0001883_OG0	834
CG13801_OG0000219_OG0	24
CG13801_OG0000219_OG1	1
CG13806_OG0011077	3
CG13807_OG0011075	166
CG13810_OG0011066	8
CG13813_OG0010189	193
CG13829_OG0011464	1
CG13833_OG0004687	6067
CG13837_OG0002276	0
CG13838_OG0011993	2
CG13841_OG0004694	938
CG13842_OG0004706	17
CG13847_OG0004737	24
CG13850_OG0004743	732
CG13855_OG0004744	43
CG13856_OG0004745	993
CG13857_OG0004746	9
CG13862_OG0004760	3
CG13868_OG0007089	25854
CG13868_OG0013578	4475
CG13869_OG0007075	12
CG1387_OG0008528	92
CG13870_OG0007093	46
CG13871_OG0003047	30
CG13872_OG0007071	31
CG13875_OG0011381	328
CG13876_OG0001334_OG0	80
CG13877_OG0011937	196
CG13884_OG0000403_OG0	3
CG13887_OG0011343	4669
CG13891_OG0002060	16
CG13893_OG0011360	1629
CG13894_OG0004129	172
CG13895_OG0004128	535
CG13901_OG0011344	204
CG13907_OG0011337	4946
CG13912_OG0011325	338
CG13917_OG0011285	9417
CG13919_OG0011274	103
CG13920_OG0011271	2115
CG13921_OG0011032	160
CG13924_OG0011054	57
CG13926_OG0011282	337
CG13928_OG0011279	1396
CG13930_OG0011024	9
CG13931_OG0004073	2
CG13933_OG0011036	1570
CG13937_OG0011056	2328
CG13949_OG0003375	51
CG13950_OG0003376	167
CG13954_OG0006374	128
CG13955_OG0002890_OG0	8
CG13962_OG0012240	3
CG13970_OG0009133_OG0	0
CG13972_OG0005361	0
CG13983_OG0002696	1
CG13991_OG0000661_OG1	39
CG13992_OG0002070_OG0	4
CG13994_OG0011942	370
CG13995_OG0000538_OG0	146
CG13999_OG0000662_OG0	69
CG14005_OG0001926	270
CG14006_OG0001927	2
CG14007_OG0009567	10
CG14011_OG0003731	289
CG14013_OG0003734	13
CG14014_OG0009443	2
CG14015_OG0009446	158
CG14017_OG0003733	4
CG14020_OG0003686	105
CG14022_OG0008831	2388
CG14024_OG0003410_OG0	31
CG14034_OG0008836	12
CG14036_OG0008842	0
CG14042_OG0001816	61
CG14043_OG0003425	828
CG14044_OG0008964	97
CG14050_OG0000684	47
CG14052_OG0007777	1
CG14053_OG0012099	2
[truncated: 9,910 more rows]
