# Supplementary material for: Evolution of chemosensory tissues and cells across ecologically diverse Drosophilids
Source: Nat Commun. 2024 Feb 5;15:1047. doi: 10.1038/s41467-023-44558-4 (PMC10844241; doi:10.1038/s41467-023-44558-4)
Supplement: Supplementary file 18 — Supplementary Data 15 [file 41467_2023_44558_MOESM18_ESM.zip › all_count_tables_renamed/SECE4FL_counts_trim_genes_FBids_1_1_sorted.txt]

128up_OG0006588	941
14-3-3epsilon_OG0002478	3964
14-3-3epsilon_OG0001126_OG1	14507
140up_OG0004534	411
18w_OG0003044	1710
26-29-p_OG0010897	2485
2mit_OG0000576_OG0	37
5-HT1A_OG0006644	39
5-HT1B_OG0006647	69
5-HT2A_OG0000287_OG0	35
5-HT2B_OG0011472	45
5-HT7_OG0005777	54
5PtaseI_OG0005188	1028
7B2_OG0004187	838
a_OG0006460	1450
a10_OG0010691	55
a5_OG0009037	27
a6_OG0007651	343
AANATL2_OG0003640	556
AANATL4_OG0000091_OG1	0
AANATL7_OG0007605	12
Aasdh_OG0001831	136
Aatf_OG0001947	411
aay_OG0011265	3563
ab_OG0009683	610
ab_OG0009684	49
ABCB7_OG0011281	2906
Pmp70_OG0003257	2531
Abd-B_OG0005000	0
Abi_OG0002227_OG0	695
Abl_OG0010722	1901
abo_OG0009656	231
Abp1_OG0010565	440
abs_OG0003097	416
ac_OG0007843	0
Ac13E_OG0008321	1605
Ac3_OG0009573	310
Ac78C_OG0010320	44
Acam_OG0000252_OG0	0
Acam_OG0000252_OG1	0
Acam_OG0005131	0
CG9149_OG0011313	788
Acbp1_OG0009246	483
Acbp2_OG0010415	329
Acbp4_OG0000311_OG0	0
Acbp4_OG0000311_OG1	0
Acbp6_OG0010414	28
ACC_OG0007193	10270
AcCoAS_OG0000812	5388
Ace_OG0000652_OG0	174
Acer_OG0000953_OG0	3174
Acer_OG0003808	1091
Acf_OG0002671	1065
Achl_OG0002770	238
acj6_OG0008333	0
acj6_OG0008334	16
Ack_OG0010507	2683
Ack-like_OG0006546	395
Acn_OG0009540	3938
CG5009_OG0006075	2564
Acox57D-d_OG0006913	468
Acox57D-p_OG0001151	1080
Acp1_OG0009317	9231
Acp32CD_OG0009664	0
Acp65Aa_OG0003939	13
Acph-1_OG0001513	173
CG12512_OG0008829	587
CG18155_OG0007972	22
Acsl_OG0007133	5331
Act42A_OG0000022_OG0	28186
Act42A_OG0000022_OG1	868006
Act42A_OG0000022_OG3	125207
Act42A_OG0000022_OG4	140453
Act42A_OG0000022_OG5	509
Actn_OG0003148_OG0	129870
Actn3_OG0011403_OG0	0
ACXB_OG0000046_OG0	0
ACXB_OG0000046_OG1	8
ACXB_OG0000046_OG2	0
ACXB_OG0000046_OG2.2	5
ACXD_OG0004078_OG0	9
Acyp_OG0009408	0
Acyp2_OG0011498	339
Ada_OG0002342	179
Ada1-2_OG0003777_OG0	218
Ada2a_OG0005051	108
Ada2b_OG0004799	214
Ada3_OG0007872	807
AdamTS-A_OG0005247	3572
AdamTS-A_OG0012010	34
AdamTS-B_OG0008089	2430
Adar_OG0007649	1557
Adat1_OG0003596	32
Adck1_OG0006032	682
Adck5_OG0010063	538
ADD1_OG0006579	354
Adf1_OG0001636_OG0	261
Adgf-A_OG0001991_OG0	0
Adgf-A_OG0003900	119
Adgf-A2_OG0010109	1
Adgf-B_OG0010108	0
Adgf-C_OG0001030_OG0	1925
Adgf-D_OG0002208_OG0	597
Adgf-E_OG0006152	3
Adh_OG0003395_OG0	832
Adi1_OG0010940	1042
AdipoR_OG0004727	5094
CG3809_OG0004951	2
AdenoK_OG0003918_OG0	2058
Ady43A_OG0002958	1679
AdoR_OG0005733	418
adp_OG0006108	1025
AdSS_OG0000854_OG0	12354
Aduk_OG0004873	421
Ae2_OG0010984	2090
CG6512_OG0010913	8053
aft_OG0006080	244
Afti_OG0005567	381
Ag5r_OG0008212	12
Ag5r2_OG0008213	0
AGBE_OG0007237	13001
AgmNAT_OG0001753	12
ago_OG0010530	1757
AGO1_OG0007307	2216
AGO2_OG0000119_OG0	7256
Agpat1_OG0008448	165
Agpat2_OG0003465	307
Agpat3_OG0004018	2594
Agpat4_OG0004019_OG0	625
ADPS_OG0002932	263
agt_OG0001016_OG0	173
Spat_OG0007723	843
Ahcy_OG0001195_OG0	1358
AhcyL1_OG0011110	1644
AIF_OG0001225	1322
AIMP1_OG0007108	1077
AIMP2_OG0009977	1042
AIMP3_OG0005998	938
Adk1_OG0010829	11913
Adk3_OG0005467	1227
Ak6_OG0007201	155
Akap200_OG0000367_OG0	0
Akh_OG0010512	32
AkhR_OG0009627	362
akirin_OG0010441	1994
Akr1B_OG0001292	7441
Akt1_OG0005415	1674
al_OG0008749	219
Aladin_OG0007570	161
AlaRS_OG0003477	1595
AlaRS-m_OG0010596	1001
Alas_OG0006853	9581
alc_OG0006389	4275
Ald1_OG0005647	151939
Ald2_OG0005645	1
Aldh_OG0003615	5407
Aldh-III_OG0006742	10766
Aldh7A1_OG0003841_OG0	294
Alg-2_OG0001588_OG0	942
Alg1_OG0002607_OG0	892
Alg10_OG0000709_OG0	187
Alg11_OG0012170	870
CG8412_OG0004562	2912
Alg14_OG0001194_OG0	252
Alg2_OG0010641	475
Alg3_OG0003012	29
Alg3_OG0006966	354
CG5287_OG0001281	396
CG5287_OG0003790	268
Alg9_OG0005173	213
Alh_OG0004317	1146
Alh_OG0004319	461
Alh_OG0011430	280
alien_OG0009301	1369
ALiX_OG0005343	3644
Alk_OG0006414	3017
CG12179_OG0001176_OG0	2
Alp1_OG0010289	2
Alp10_OG0010194	9
Alp11_OG0008522	5
Alp12_OG0003717	1059
Alp13_OG0001034	203
Alp2_OG0000261_OG0	27
Alp2_OG0000261_OG1	0
Alp4_OG0005779	674
Alp6_OG0006360	71
Alp7_OG0003030	0
Alp9_OG0003931	6
alph_OG0000083_OG0	4
alph_OG0005113	2352
alpha-Catr_OG0006852	725
alpha-Est1_OG0004357	3260
alpha-Est10_OG0004350	875
alpha-Est2_OG0000314	440
alpha-Est3_OG0004356	2495
alpha-Est6_OG0004354	1
alpha-Est7_OG0001351	4789
alpha-Est8_OG0004352	1234
alpha-Est9_OG0004351	2932
alpha-Man-Ia_OG0003130	106
alpha-Man-Ia_OG0003131	1541
alpha-Man-Ia_OG0001168	975
alpha-Man-Ib_OG0005087	786
alpha-Man-Ic_OG0011549	1
alpha-Man-IIa_OG0004878	701
alpha-Man-IIb_OG0005229	928
alpha-PheRS_OG0008296	692
alpha-Spec_OG0011040	22551
alpha4GT1_OG0000948	806
alphaCOP_OG0011275	2676
alphaSnap_OG0010384	2585
alphaTub67C_OG0010998	27
Alr_OG0008278	648
alrm_OG0002498	46
Als2_OG0009863	1723
alt_OG0004894	2629
aly_OG0004083	0
Ama_OG0002112	3
Amacr_OG0009433	964
amd_OG0001918	188
Amnionless_OG0008741	5
amon_OG0011540	914
amos_OG0003702_OG0	1
AMPdeam_OG0008245	9911
Amph_OG0007204	7533
AMPKalpha_OG0001698	8028
Amt_OG0004607	24
Amun_OG0008385	3046
amx_OG0007575	402
Amy-p_OG0000157_OG0	13
Amy-p_OG0000157_OG0.2	0
Amyrel_OG0006416	0
ana_OG0006403	43
ana1_OG0002269	529
ana2_OG0007120	12
ana3_OG0006194	98
Ance-2_OG0003658	3
Ance-3_OG0001891_OG0	987
Ance-3_OG0009407	905
Ance-4_OG0006406	435
Ance-5_OG0005870	878
anchor_OG0010100	1200
Andorra_OG0011741	0
Ank2_OG0010460	4423
Ankle2_OG0000780	2272
l(2)35Be_OG0003404_OG0	151
anox_OG0007490	2016
Ant2_OG0008041	75
antdh_OG0008007	255
Antp_OG0002113	518
antr_OG0007227	25
AnxB10_OG0008082	11564
AnxB11_OG0008196	2101
AnxB9_OG0004410	17670
aop_OG0003458	1049
aos_OG0010741	1724
Aos1_OG0002145_OG0	397
AOX1_OG0005242	6536
AOX2_OG0000143_OG0	4337
AOX2_OG0000143_OG1	36
AOX4_OG0001465	2
ap_OG0005832	646
AP-1-2beta_OG0008273	2179
AP-1gamma_OG0007680	2496
AP-1mu_OG0005553	1454
AP-1sigma_OG0005334	1562
AP-2alpha_OG0008751	1547
AP-2mu_OG0004736	1415
AP-2sigma_OG0004385	677
Apc_OG0005387	1802
APC10_OG0005888	136
Apc2_OG0005308	167
APC4_OG0003171_OG0	426
APC7_OG0001703	1
ApepP_OG0000963	550
aph-1_OG0003552_OG0	413
aPKC_OG0006607	312
aPKC_OG0006608	1164
aPKC_OG0006609	54
Aplip1_OG0011323	602
apn_OG0002443_OG0	1
apolpp_OG0012638	10868
app_OG0010830	566
APP-BP1_OG0010070	299
Appl_OG0007834	1523
Aprt_OG0004075	152
Aps_OG0010085	2589
apt_OG0002733	1152
CG18815_OG0010034	2298
AQP_OG0007242	17133
aqrs_OG0005393	0
aqz_OG0001049_OG1	14087
ara_OG0009939	634
aralar1_OG0001518	2989
Arc1_OG0002768_OG0	4321
Arc2_OG0006127	296
Arc42_OG0001370_OG0	2
Archease_OG0002289_OG0	547
Arf51F_OG0006831	1319
Arf79F_OG0012164	3942
ArfGAP1_OG0010836	1086
ArfGAP3_OG0003816_OG0	1174
Arfip_OG0005451	458
Arfrp1_OG0007681	224
arg_OG0003183	173
arg_OG0007835	120
Argk_OG0011233	436311
Argk_OG0011925	3622
Argl_OG0009800	109
CG31469_OG0002209_OG0	299
ArgRS_OG0008151	592
ArgRS-m_OG0004367	114
ari-1_OG0007878	3382
ari-2_OG0003028	1706
Arl1_OG0010003	673
Arl2_OG0004816	177
Arl5_OG0011164	326
Arl6_OG0007042	152
Arl6IP1_OG0004993	698
Arl8_OG0004797	984
arm_OG0007636	9833
armi_OG0002027	161
Arp1_OG0004441	2742
Arp10_OG0007423	2263
Arp2_OG0001770	762
Arp3_OG0010555	722
Arp5_OG0001448_OG0	387
Arp53D_OG0011600	0
Arp6_OG0008512	749
Arp8_OG0007614	558
Arpc1_OG0009187	1846
Arpc2_OG0009417	756
Arpc3A_OG0005226	307
Arpc3B_OG0008590	9
Arpc4_OG0008719	1132
Arpc5_OG0008957	677
arr_OG0007264	924
Arr1_OG0009490	2535
Arr2_OG0004099	3185
Ars2_OG0005840	3094
Art1_OG0004911	878
Art2_OG0008773	1
Art3_OG0004604	304
Art4_OG0004574	146
Art6_OG0004528_OG0	0
Art7_OG0001547_OG0	1316
Art8_OG0009662	70
Art9_OG0002219_OG0	0
Arts_OG0000486_OG0	1180
aru_OG0003377	3351
Arv1_OG0013036	202
arx_OG0009914	243
Asap_OG0007180	3174
Asator_OG0002682_OG1	3754
Asciz_OG0010646	191
ase_OG0007840	3
asf1_OG0009889	524
ash1_OG0000982_OG0	100
ash2_OG0004623	967
Ask1_OG0004518	4417
asl_OG0004217	195
AsnRS_OG0003707	1569
AsnRS-m_OG0006452	160
AsnS_OG0000992	845
asp_OG0004633	1
Asph_OG0006509	41215
ASPP_OG0006932	2382
CG9572_OG0008488	42013
AspRS_OG0006665	2724
AspRS-m_OG0008886	1165
asrij_OG0006972	1967
asRNA:CR31429_OG0002339_OG0	192
asRNA:CR42743_OG0003772_OG0	0
asRNA:CR43299_OG0012338_OG0	0
asRNA:CR43426_OG0012535_OG0	0
asRNA:CR43454_OG0002277_OG0	154
asRNA:CR43463_OG0001607_OG0	90
asRNA:CR43809_OG0003675_OG0	674
asRNA:CR44106_OG0002406_OG0	15
asRNA:CR44169_OG0002969_OG0	19
asRNA:CR44179_OG0001455_OG0	1061
asRNA:CR44372_OG0000331_OG0	5
asRNA:CR44372_OG0000331_OG1	1
asRNA:CR44894_OG0012090_OG0	2
asRNA:CR45044_OG0005605_OG0	10
asRNA:CR45195_OG0000203_OG0	549
asRNA:CR45195_OG0000203_OG1	432
asRNA:CR45350_OG0001645_OG0	2
asRNA:CR45943_OG0010336	171
asRNA:CR46029_OG0000226_OG0	7
asRNA:CR46029_OG0000226_OG1	4
asRNA:CR46139_OG0003106_OG0	16
asRNA:CR46246_OG0011916	3
asRNA:CR46354_OG0002193_OG0	203
asRNA:CR46473_OG0000925_OG0	15
Ass_OG0001346	173
ast_OG0003560	514
AstA_OG0004634	51
AstA-R1_OG0000689	110
AstA-R2_OG0005396	48
AstC_OG0009668	1
AstC-R1_OG0010134	6
AstC-R2_OG0001295_OG0	11
AstCC_OG0009669	0
asun_OG0002419_OG0	157
Asx_OG0006138	1788
Atac1_OG0003748_OG0	129
Atac2_OG0009508	336
Atac3_OG0000828	333
Tat_OG0001330	1728
Ate1_OG0003045	1353
Atet_OG0003384	1714
Atf-2_OG0006059	623
Atf3_OG0007763	3333
Atg1_OG0009929	114
Atg1_OG0009931	1407
Atg10_OG0001598	72
Atg101_OG0008681	970
Atg12_OG0011904	284
Atg13_OG0004817	1660
Atg14_OG0005089	1478
Atg16_OG0005703	702
Atg17_OG0004232	3777
Atg18a_OG0011152	1858
Atg18b_OG0001271_OG0	841
Atg2_OG0011112	4261
Atg3_OG0009922	1030
Atg4a_OG0009014	1670
Atg4b_OG0005256	1224
Atg5_OG0007974	301
Atg6_OG0005323	688
Atg7_OG0006714	393
Atg8a_OG0008043	13933
Atg8b_OG0005571	0
Atg9_OG0006487	3132
atilla_OG0011822	8293
atk_OG0010362	12
atl_OG0001399	9449
atms_OG0004154	957
ato_OG0004804	0
Atox1_OG0012695	1020
ATP6AP2_OG0004869	11439
ATP7_OG0008369	1634
ATP8A_OG0007260	5121
ATP8A_OG0007261	41
Atpalpha_OG0002140	34238
ATPCL_OG0006680	5767
ATPsynB_OG0010987	43090
ATPsynbeta_OG0005823	181229
ATPsynbetaL_OG0001317	0
ATPsynC_OG0005792	134109
ATPsynCF6_OG0005500	27155
ATPsynCF6L_OG0010605	0
ATPsynD_OG0004477	32108
ATPsyndelta_OG0007526	22811
ATPsynE_OG0005568	30555
ATPsynG_OG0009657	23388
ATPsyngamma_OG0005690	52535
ATPsynGL_OG0009315	0
ATPsynO_OG0012619	34540
AttC_OG0000164_OG0	859
AttC_OG0007258	588
AttD_OG0004890	20
Atu_OG0002096	845
Atx-1_OG0012102	20
Atx2_OG0011501	5658
Atxn7_OG0003444	748
aub_OG0000482_OG0	232
aurA_OG0004964	45
aurB_OG0009647	17
aust_OG0001881	0
aux_OG0003096_OG0	1482
ave_OG0006159	226
Aven_OG0003291	251
awd_OG0002664	5863
Awh_OG0010478	20
axed_OG0010262	529
Axn_OG0005720	1403
axo_OG0003993	265
axo_OG0010625	117
axo_OG0010626	471
axo_OG0010628	86
Axs_OG0008319	3393
Axud1_OG0003447	925
az2_OG0006736	141
azot_OG0000210_OG0	0
azot_OG0000210_OG1	7
b_OG0009189	14511
B-H1_OG0000267_OG0	464
B-H1_OG0000267_OG1	245
B4_OG0009202	2032
B52_OG0001376_OG0	8338
b6_OG0007653	39
B9d1_OG0005246	84
B9d2_OG0005830	21
bab1_OG0011327	47
bab1_OG0011328	73
bab2_OG0011326	1286
babo_OG0006628	948
babos_OG0007027	2243
Bacc_OG0008947	16537
Bace_OG0000801_OG0	1
baf_OG0003792	615
bai_OG0005189	2122
Balat_OG0007229	2
Baldspot_OG0010721	1390
ball_OG0001092_OG1	151
bam_OG0005170	7
bap_OG0001358_OG0	1
Bap111_OG0007677	1664
Bap170_OG0000903_OG0	1019
Bap55_OG0005900	400
Bap60_OG0008560	1966
IMPPP_OG0000305_OG1	5196
barc_OG0010291	804
bark_OG0008784	1688
barr_OG0000425_OG0	233
baz_OG0008596	4023
bb8_OG0005496	1
bbc_OG0007266	4154
CG18067_OG0007098	30446
bbg_OG0010871	629
bbg_OG0010872	1513
BBIP1_OG0004876	248
BBS1_OG0010413	71
BBS4_OG0002785_OG0	330
BBS5_OG0002086	346
BBS8_OG0008755	278
BBS9_OG0006919	596
bbx_OG0008688	7667
bc10_OG0010387_OG0	1049
BCAS2_OG0005540	338
bcd_OG0002111_OG0	0
bchs_OG0003722	179
BCL7-like_OG0007566	163
bcn92_OG0007793	515
Bdbt_OG0004400	245
bdg_OG0006805	2003
bdl_OG0003385	3832
Bdp1_OG0009215	606
be_OG0000785	2281
BEAF-32_OG0006164	684
beag_OG0004860	543
beat-Ia_OG0011784	14
beat-Ib_OG0009146	14
beat-Ic_OG0001866_OG0	2
beat-IIa_OG0005482	42
beat-IIb_OG0005481	270
beat-IIIa_OG0009463	78
beat-IIIb_OG0009460	38
beat-IIIc_OG0003687	107
beat-IV_OG0005508	178
beat-Va_OG0005024	3
beat-Vb_OG0005021	8
beat-Vc_OG0001062_OG0	43
beat-VII_OG0011542	30
beat-VII_OG0011544	19
beg_OG0004008	549
bel_OG0001048	5112
Bem46_OG0008920	274
ben_OG0000514_OG0	3194
Best1_OG0002590_OG0	3537
Best2_OG0010251	2124
Best3_OG0009963	0
Best4_OG0000558_OG0	0
Bet1_OG0003845_OG0	496
Bet3_OG0004072	302
beta-PheRS_OG0005298	749
beta-Spec_OG0007697	28448
beta'COP_OG0009212	1930
beta3GalTII_OG0012738	222
beta4GalNAcTA_OG0006521	443
beta4GalNAcTB_OG0002610	399
beta4GalT7_OG0005195	323
betaCOP_OG0008653	4173
betaggt-I_OG0008962	1005
betaGlu_OG0002667	340
CG32396_OG0011696	4
Bgb_OG0011276	599
bgcn_OG0001647	205
bgm_OG0009412	1801
BHD_OG0010421	297
bi_OG0003201	467
bi_OG0012904	20
BI-1_OG0004087	2894
bib_OG0001843_OG0	5
BicC_OG0009143	3
BicD_OG0009474	2025
CG11873_OG0005086	983
bif_OG0003277	1286
bif_OG0012761	335
BigH1_OG0001085_OG0	12
bigmax_OG0005365	709
Bili_OG0002506_OG0	146
bin_OG0010286	0
Bin1_OG0005423	235
bin3_OG0007310	2831
bip1_OG0010560	117
Bka_OG0009250	141
blanks_OG0011885_OG0	0
Blimp-1_OG0010196	3313
Blm_OG0002608	203
Blos1_OG0006148	385
Blos2_OG0010078	157
Blos3_OG0009918	201
Blos4_OG0010933	85
blot_OG0010924	17120
blow_OG0006726	898
blp_OG0005216	2182
blw_OG0006982	175086
bma_OG0010967	15
Bmcp_OG0010022	530
bmm_OG0010858	4692
bnb_OG0001206_OG1	487
CG5059_OG0012191	1970
bnk_OG0005787	0
bnl_OG0004512	426
boca_OG0006727	408
bocks_OG0002575_OG0	617
BOD1_OG0005544	3729
boi_OG0007601	700
boi_OG0007603	204
boil_OG0012322	3
bol_OG0011238	8648
boly_OG0007153	0
BomBc1_OG0001623	1434
BomBc2_OG0000769_OG0	3901
BomBc3_OG0004769	987
BomT3_OG0011469	1904
bon_OG0004934	1284
bond_OG0004726	225
bonsai_OG0007008	768
Boot_OG0006400	0
bor_OG0004967	997
bora_OG0003911	2
BORCS5_OG0008208	1403
BORCS6_OG0011365	271
BORCS7_OG0007103	102
borr_OG0009292	2
boss_OG0005676	463
botv_OG0006642	575
bou_OG0007819	338
bowl_OG0008785	422
BoYb_OG0000400_OG0	26
br_OG0007659	43
br_OG0011928	3
Br140_OG0001629	1039
brat_OG0001919	160
Brca2_OG0000883	411
Brd_OG0010852	0
CG7154_OG0009310	1066
Brd8_OG0002488	506
Bre1_OG0010209	965
Brf_OG0005483	316
Brf_OG0005485	76
brk_OG0007975	859
brm_OG0009999	2362
Brms1_OG0008442	1422
Bro_OG0011272	1
brp_OG0000499_OG1	496
l(3)72Ab_OG0009997	2684
bru1_OG0009737	28
bru1_OG0009738	362
bru2_OG0009740	1066
bru2_OG0011823	33
bru2_OG0012161	102
bru3_OG0010907	126
bru3_OG0011909	11
Bruce_OG0004896	6145
brun_OG0003663	1288
brv1_OG0000706_OG0	0
brv2_OG0010919	0
brv3_OG0011666	14
BRWD3_OG0005288	3144
brwl_OG0009277	1433
bs_OG0003002	625
bs_OG0006897	407
bsf_OG0001906_OG0	4081
Bsg_OG0009780	10085
Bsg25D_OG0003412_OG0	2123
bsh_OG0009110	3
bsk_OG0012344	1488
bt_OG0000537_OG1	2236
BTBD9_OG0000546_OG0	8
BtbVII_OG0011887	4345
btd_OG0007557	467
Btk29A_OG0001838	657
Btk29A_OG0011763	47
btl_OG0002041	237
btn_OG0004719	7
Btnd_OG0008611	4
btsz_OG0001035_OG1	733
btsz_OG0004581	14
btv_OG0003692	146
btv_OG0009487	501
btz_OG0005342	2980
Bub1_OG0001806_OG0	350
Bub3_OG0005120	512
BubR1_OG0000657_OG0	53
Buffy_OG0006561	330
bug_OG0006803	661
Bug22_OG0009372	887
BuGZ_OG0008876	2424
CG8270_OG0010257	310
bun_OG0000556	2822
bun_OG0009749	2656
bur_OG0003683_OG0	1883
Burs_OG0001045_OG0	4
bves_OG0007497	235
bves_OG0007499	245
bw_OG0006000	12
bwa_OG0009122	532
bwa_OG0012525	622
Bx_OG0008666	6
Bx_OG0008667	374
Bx42_OG0007682	1902
by_OG0005550	9823
byn_OG0010803	0
bys_OG0007950	366
c-cup_OG0012143	0
c(3)G_OG0001464_OG0	224
c11.1_OG0007569	2215
c12.1_OG0007568	1272
c12.2_OG0007567	3078
C15_OG0002126_OG0	19
C1GalTA_OG0009799	554
C3G_OG0007801	4886
C901_OG0008027	79
ca_OG0005700	4180
Ca-alpha1D_OG0009140	15183
Ca-alpha1T_OG0003323	1214
Ca-beta_OG0009681	1739
Ca-Ma2d_OG0009139	4991
CaBP1_OG0008860	1815
cac_OG0000605_OG0	186
cact_OG0009392	11553
cactin_OG0003129	907
cad_OG0009437	2
Cad74A_OG0010922	20
Cad86C_OG0002368	1054
Cad87A_OG0001088_OG0	325
Cad89D_OG0001058_OG0	5
Cad96Ca_OG0011497	1361
Cad96Cb_OG0005172	1
Cad99C_OG0005704	1496
CadN_OG0000277_OG1	24
Caf1-105_OG0002830	105
Caf1-180_OG0007408	350
Caf1-55_OG0001036	774
cag_OG0001595_OG0	608
CAH1_OG0009192	1846
CAH13_OG0002843	0
CAH14_OG0002807	1
CAH15_OG0006256	0
CAH16_OG0000498_OG1	5
CAH2_OG0001000_OG0	4321
CAH3_OG0003177	659
CAH5_OG0005796	69
CAH7_OG0000840	6944
CAH8_OG0004748	6
CAH9_OG0005622	281
CAHbeta_OG0002334	153
cal1_OG0002556_OG0	362
CalpA_OG0003035	3434
CalpB_OG0010971	2914
CalpC_OG0008186	595
Calr_OG0005564	11024
Cals_OG0013279_OG0	1109
Calx_OG0002139_OG0	2
Calx_OG0004417	6099
Calx_OG0004418	4686
calypso_OG0006121	425
Cam_OG0012053	10160
CaMKI_OG0012767	3432
CaMKII_OG0013280	8540
Camp_OG0005907	499
Camta_OG0006364	948
Camta_OG0006365	144
can_OG0004061_OG0	7
CanA1_OG0005778	2064
CanB_OG0000231_OG0	401
CanB_OG0000231_OG1	3942
Cand1_OG0009382	1838
CAP_OG0000587_OG0	27721
CAP_OG0012405	14
Cap-D2_OG0005121	198
Cap-D3_OG0009448	424
Cap-G_OG0002924	766
Cap-H2_OG0004906	845
Capa_OG0005712	11
Caper_OG0009347	6530
Capr_OG0010138	2081
caps_OG0010156	1477
caps_OG0010157	1422
capt_OG0009025	10971
capu_OG0000612_OG0	325
car_OG0007437	607
CARPA_OG0007960	13
CARPB_OG0007554	29
CarT_OG0009432	22
cas_OG0004236	1
casp_OG0006502	1204
cass_OG0009476	3769
Cat_OG0003869	4590
cathD_OG0002862	17835
cato_OG0006491	0
Catsup_OG0009538	874
caup_OG0009938	111
cav_OG0000654	156
caz_OG0003243_OG0	2018
cbc_OG0007265	481
Cbl_OG0002051_OG0	3111
CBP_OG0001721	67
CBP_OG0007971	58
Cbp20_OG0005066	310
Cbp53E_OG0006447	668
Cbp80_OG0007913	522
Cbp80_OG0007915	572
Cbs_OG0003124	583
cbs_OG0007263	398
cbt_OG0008760	3665
Cby_OG0004789	33
Cc2d2a_OG0002702	156
CCAP_OG0011467	1
CCAP-R_OG0000870	13
ccb_OG0012089	0
CCDC151_OG0011900	89
CCDC53_OG0009785	266
Ccdc58_OG0010399	194
Ccdc85_OG0008917	478
CCHa1_OG0004530	70
CCHa1-R_OG0006065	77
CCHa2_OG0002186_OG0	382
CCHa2-R_OG0005836	25
Cchl_OG0004776	15869
CCKLR-17D1_OG0003334	19
CCKLR-17D1_OG0008675	54
CCKLR-17D1_OG0011744	16
CCKLR-17D3_OG0008678	103
Ccm3_OG0005250	1180
Ccn_OG0010106	299
Ccn_OG0010107	320
Ccn_OG0012179	95
Ccp84Ab_OG0000178_OG0	0
Ccp84Ac_OG0001349_OG0	2
Ccp84Ae_OG0002110_OG0	0
Ccp84Af_OG0000109_OG0	0
Ccp84Af_OG0000109_OG1	4
Ccp84Af_OG0000109_OG2	0
Ccp84Ag_OG0001348_OG0	0
Ccs_OG0006299	428
CCT1_OG0002281_OG0	1349
CCT2_OG0003145	2501
CCT3_OG0004995	2445
CCT4_OG0000979	1543
CCT5_OG0006600	2131
CCT6_OG0008508	2917
CCT7_OG0004839	797
CCT7_OG0004841	420
CCT8_OG0007117	2250
Ccz1_OG0010481	764
cd_OG0004708	2
CD98hc_OG0001357_OG0	6161
Cda4_OG0008701	61
Cda5_OG0008721	3462
Cda9_OG0002707	47
CDase_OG0005749	2632
cdc14_OG0009306	3898
Cdc16_OG0005493	272
Cdc23_OG0009421	513
Cdc27_OG0010426	1496
Cdc2rk_OG0006290	525
Cdc37_OG0011041	1385
Cdc42_OG0008268	970
Cdc45_OG0007388	678
Cdc5_OG0011371	913
CDC50_OG0008483	2039
Cdc6_OG0002054	22
Cdc7_OG0007729	4023
Cdep_OG0002087	1249
Cdep_OG0004159	1594
CdGAPr_OG0009111	2358
cdi_OG0000729	3104
cDIP_OG0004394	774
Cdk1_OG0000555_OG0	6
Cdk12_OG0009875	553
Cdk2_OG0002391	121
CDK2AP1_OG0008015	933
Cdk4_OG0006632	483
Cdk5_OG0002993	511
Cdk5alpha_OG0009389	660
Cdk7_OG0001724	263
Cdk8_OG0010977	111
Cdk9_OG0007009	474
Cdlc2_OG0000234_OG1	1247
cdm_OG0002482	2011
Cds_OG0010549	1228
Ced-12_OG0009727	579
ced-6_OG0006366	6190
CenB1A_OG0004675	1346
CenG1A_OG0003595_OG0	7669
CenG1A_OG0009182	72
Cenp-C_OG0002322	251
Cep135_OG0009952	233
Cep135_OG0009954	228
cep290_OG0004127	328
Cep89_OG0006812	15
Cep97_OG0008778	496
cer_OG0012078	986
Cerk_OG0004182	1446
cert_OG0011161	1939
Cf2_OG0008971	3288
Cfp1_OG0007571	932
CG5789_OG0004615	762
cg_OG0006533	3723
CG10000_OG0005395	0
CG10005_OG0004963	52
CG10011_OG0005399	696
CG10013_OG0002410_OG0	4
CG10019_OG0008786	77
CG10026_OG0009081	1076
CG10029_OG0004344	0
CG10031_OG0008792	586
CG10035_OG0004420	122
CG10038_OG0001436_OG0	378
CG10041_OG0012259_OG0	0
CG10051_OG0007036	0
CG10053_OG0004336	162
CG10055_OG0004329	1038
CG10062_OG0007038	559
CG10063_OG0010284	6
CG10064_OG0010282	24
CG10068_OG0004321	604
CG10073_OG0000065_OG2	4
CG10075_OG0010279	2000
CG10077_OG0010277	17421
CG10082_OG0005964	7732
CG10086_OG0001355	1
CG10089_OG0010567	441
CG10098_OG0004320	618
CG10104_OG0006132	1
CG10116_OG0010569	0
CG10126_OG0005023	1691
CG10132_OG0009091	4432
CG10137_OG0009093	557
CG10139_OG0006151	446
CG10140_OG0010573	2
CG10147_OG0010256	138
CG10151_OG0006160	63
CG10154_OG0010575	1
CG10163_OG0010252	0
CG10164_OG0001489	0
CG10165_OG0011781	118
CG10171_OG0010163	371
CG10175_OG0005507	2175
CG10177_OG0001079_OG0	0
CG10184_OG0005509	392
CG10185_OG0005203	643
CG10189_OG0009087	328
CG10194_OG0009085	269
CG10195_OG0003572	286
CG10205_OG0006168	3787
CG10208_OG0005527	308
CG10209_OG0006169	643
CG10211_OG0009505	2050
CG10222_OG0010165	260
CG10226_OG0010249	1785
CG10237_OG0003462	21385
CG1024_OG0004294	217
CG10252_OG0011517	0
CG10254_OG0002565	1241
CG10257_OG0006606	183
CG10264_OG0005208	1
CG10265_OG0006935	151
CG10274_OG0003940	774
CG10280_OG0004257	1
CG10283_OG0001907_OG0	398
CG10286_OG0004292	616
CG10298_OG0004288	2
CG10300_OG0005516	22
CG10301_OG0005515	237
CG10307_OG0005957	6489
CG10311_OG0004972	2217
CG10317_OG0004974	3
CG10321_OG0005965	2025
CG10324_OG0004994	234
CG10332_OG0005992	0
CG10333_OG0009507	1183
CG10336_OG0009516	243
CG10337_OG0009096	388
CG10338_OG0009517	463
CG10339_OG0006873	1971
CG10340_OG0001059_OG0	3099
CG10341_OG0009518	234
CG10343_OG0009520	386
CG10344_OG0007020	64
CG10345_OG0002430_OG0	13816
CG10347_OG0000607_OG0	181
CG10348_OG0003704	744
CG10352_OG0008207	7
CG10353_OG0008206	1737
CG10357_OG0010470	0
CG10359_OG0010469	567
CG10361_OG0010014	91
CG10362_OG0008202	317
CG10365_OG0005518	2063
CG10366_OG0009102	1596
CG10375_OG0005526	706
CG10376_OG0009519	574
CG10383_OG0001909	6816
CG10384_OG0007018	3
CG10405_OG0004983	2
CG10407_OG0005207	20
CG10413_OG0003703_OG0	1149
CG10417_OG0013094	1114
CG10418_OG0010832	162
CG10425_OG0002500	317
CG10428_OG0001263_OG0	1128
CG10431_OG0001914	164
CG10433_OG0006904	3729
CG10435_OG0002296_OG0	858
CG10444_OG0007082	357
CG10445_OG0001356	82
CG10459_OG0001605_OG0	3
CG10462_OG0009105	1047
CG10463_OG0009108	387
CG10466_OG0012145	142
CG10467_OG0010233	311
CG10469_OG0010232	217
CG10470_OG0009541	749
CG10472_OG0000811_OG0	266
CG10479_OG0010225	238
CG10481_OG0009114	10
CG10483_OG0010221	1588
CG10486_OG0010219	0
CG10492_OG0009544	1134
CG10494_OG0006908	190
CG10495_OG0009546	139
CG10505_OG0006927	2
CG10508_OG0010314	1182
CG10510_OG0003948	0
CG10513_OG0005163	1600
CG10514_OG0005162	297
CG10516_OG0009998	276
CG10527_OG0002810_OG0	13754
CG10543_OG0006262	4946
CG10550_OG0000747	6825
CG10555_OG0008527	605
CG10561_OG0009552	2392
CG10565_OG0010321	3694
CG10576_OG0010200	2443
CG10581_OG0010326	8
CG10584_OG0010328	423
CG10587_OG0000094_OG0	0
CG10587_OG0000094_OG1	0
CG10587_OG0000094_OG2	0
CG10589_OG0003950	0
CG10591_OG0010195	1
CG10597_OG0003317	5
CG10598_OG0011740	5
CG10600_OG0009530	3754
CG10602_OG0009532	3843
CG10616_OG0010838	902
CG10621_OG0001911	662
CG10623_OG0001912	2297
CG10628_OG0009107	203
CG10631_OG0001241	3101
CG10646_OG0009949	252
CG10654_OG0009947	291
CG10657_OG0009951	120
CG10660_OG0010840	486
CG10663_OG0010839	368
CG10669_OG0005156	578
CG10674_OG0010603	853
CG10680_OG0003577	3719
CG10681_OG0009950	209
CG10700_OG0011812	1
CG10702_OG0009548	665
CG10710_OG0010908	1536
CG10713_OG0010576	115
CG10725_OG0010574	3
CG10730_OG0000951	33
CG10731_OG0006517	255
CG10737_OG0006638	56988
CG10738_OG0010568	57
CG1074_OG0007339	414
CG10747_OG0009127	1024
CG10748_OG0011855_OG0	0
CG10749_OG0003913_OG0	0
CG10750_OG0009561	0
CG10752_OG0010150_OG0	0
CG10761_OG0008304	2
CG1077_OG0004263	0
CG10793_OG0003237	10
CG10795_OG0006915	427
CG10799_OG0003081	155
CG10801_OG0012112	8
CG10802_OG0008133	776
CG10803_OG0008134	308
CG10804_OG0008132	355
CG10809_OG0010976	316
CG10814_OG0007257	20
CG10822_OG0007072	0
CG10839_OG0009144	0
CG10841_OG0002198_OG0	14
CG10853_OG0003980_OG0	0
CG10859_OG0009209	760
CG10862_OG0002017_OG1	3227
CG10863_OG0010486	3165
CG10863_OG0012194_OG0	47
CG10864_OG0005043	247
CG10866_OG0010485	465
CG10874_OG0003457	1163
CG10877_OG0002385_OG0	8
CG10887_OG0002183_OG0	9
CG10898_OG0002547	399
CG1090_OG0003105_OG0	291
CG10903_OG0002293_OG0	321
CG10904_OG0011634	137
CG10907_OG0001984_OG0	289
CG10909_OG0005022	0
CG10910_OG0006092	1
CG10911_OG0006095	2
CG10912_OG0000471	2
CG10914_OG0006109	230
CG10919_OG0001352	6
CG1092_OG0001161_OG0	65
CG10920_OG0007959	0
CG10927_OG0006710	75
CG10931_OG0006071	2
CG10932_OG0007954	4039
CG10934_OG0002756_OG0	0
CG10939_OG0005908	1896
CG10947_OG0009415	8762
CG10948_OG0009927	1370
CG10949_OG0009416	218
CG10950_OG0012279	8
CG10958_OG0001743	393
CG10959_OG0008299	110
CG10962_OG0007748	30
CG10970_OG0003173	22
CG10973_OG0012539	391
CG10979_OG0004244	733
CG10984_OG0009934	504
CG10996_OG0008249	1
CG11000_OG0004245	24
CG11007_OG0003037	456
CG11018_OG0007064	0
CG11029_OG0001270	112
CG1103_OG0003103_OG0	189
CG11030_OG0003728	1097
CG11034_OG0001268	230
CG11035_OG0002292_OG0	1060
CG11041_OG0001654	82
CG11044_OG0007073	6020
CG1105_OG0004314	1356
CG11050_OG0009604	5545
CG11060_OG0006765	16
CG11068_OG0011716	0
CG11069_OG0004655	378
CG11076_OG0001759	817
CG11077_OG0000549_OG0	45
CG11085_OG0008456	1
CG11089_OG0004653	541
CG11095_OG0003249	624
CG11099_OG0007074	1463
CG11103_OG0003250	336
CG11106_OG0012330	0
CG11109_OG0001964	168
CG11110_OG0006619	497
CG11123_OG0006752	268
CG11125_OG0006747	372
CG11127_OG0006744	536
CG1113_OG0004171	55
CG11131_OG0001957_OG0	1
CG11134_OG0003251	270
CG11141_OG0006745	814
CG11145_OG0006754	0
CG11147_OG0003729	13362
CG11149_OG0003730	0
CG11151_OG0008256	4167
CG11159_OG0006283	1
CG1116_OG0004164	1026
CG11162_OG0008263	0
CG11168_OG0004657	2174
CG11170_OG0006462	73
CG11178_OG0003327	777
CG11180_OG0006625	783
CG11191_OG0007189	1490
CG11192_OG0007095	0
CG11200_OG0007088	1088
CG11211_OG0012938	9
CG11226_OG0012166_OG0	0
CG11227_OG0007505	0
CG1124_OG0002090	1440
CG11241_OG0003815_OG0	134
CG11247_OG0009861	379
CG11248_OG0003830_OG0	334
CG11249_OG0009864	1
CG11251_OG0001998	0
CG11257_OG0007039	485
CG11263_OG0001789	137
CG11267_OG0011856	967
CG11269_OG0006458	2
CG11275_OG0002906	1692
CG11279_OG0003924_OG0	234
CG11286_OG0004361	0
CG1129_OG0002085	532
CG11291_OG0003029	5
CG11294_OG0007761	0
CG11298_OG0007031	0
CG11309_OG0010303	839
CG11317_OG0012026	413
CG11318_OG0000756	9
CG11319_OG0009603	345
CG11327_OG0009628	25
CG11333_OG0002657_OG0	1
CG11334_OG0005804	2182
CG11342_OG0011920	63
CG11345_OG0011138	2
CG11349_OG0011131	0
CG11353_OG0011127	42
CG11356_OG0008477	6
CG11357_OG0011126	638
CG1136_OG0010499	2638
CG11367_OG0000806_OG0	366
CG11369_OG0011699	2
CG1137_OG0004303	3
CG11370_OG0003817_OG0	30
CG11377_OG0008723	480
CG11378_OG0007395	460
CG11379_OG0007397	0
CG11380_OG0007400	144
CG11381_OG0007402	1
CG11382_OG0007404	3
CG11384_OG0007396	5
CG1139_OG0004077	0
CG11391_OG0001026_OG0	0
CG11396_OG0010345	343
CG11398_OG0007405	222
CG11403_OG0007406	184
CG11404_OG0012169	6
CG11406_OG0006889	13
CG11409_OG0007766	55
CG11413_OG0011575	314
CG11414_OG0006019	2622
CG11417_OG0007590	486
CG1142_OG0012974	434
CG11425_OG0009823	841
CG11426_OG0009824	505
CG1143_OG0011104	4278
CG11436_OG0003200	142
CG11437_OG0009825	8
CG11438_OG0009826	59
CG11447_OG0004515	391
CG11449_OG0000981_OG1	0
CG11453_OG0001027_OG0	0
CG11454_OG0001792	308
CG11456_OG0003951	152
CG11459_OG0000135_OG1	33
CG1146_OG0011093	21697
CG11470_OG0000857	6
CG11474_OG0005934	1514
CG11475_OG0005935	5
CG11498_OG0001515	32
CG11504_OG0002630	990
CG11523_OG0009832	400
CG11529_OG0010828	48
CG11537_OG0010640	1692
CG11550_OG0002660	298
CG11560_OG0010817	290
CG11562_OG0008742	245
CG11563_OG0002662	200
CG11566_OG0007496	8
CG11570_OG0004027	0
CG11581_OG0008240	0
CG11583_OG0010538	300
CG11584_OG0008239	0
CG11585_OG0012335	0
CG11586_OG0010534	535
CG11590_OG0001741	663
CG11593_OG0010497	716
CG11594_OG0010492	1080
CG11596_OG0007629	1190
CG11601_OG0008739	287
CG11608_OG0000142_OG0	0
CG1161_OG0004180	2086
CG11617_OG0008731	1200
CG11619_OG0003864_OG0	176
CG11626_OG0011450	4
CG11629_OG0003739	0
CG11630_OG0009580	13
CG11634_OG0009583	0
CG11635_OG0007156	27
CG11638_OG0007387	398
CG11655_OG0001745_OG0	1284
CG11656_OG0005013	2
CG11658_OG0010025	1615
CG11663_OG0012087	0
CG11664_OG0011395	0
CG11666_OG0012316	0
CG11668_OG0002452	278
CG11670_OG0005008	6
CG11672_OG0004805	21
CG11674_OG0008231	0
CG11679_OG0008511	407
CG11686_OG0002448_OG0	1245
CG11693_OG0004810	0
CG11694_OG0000225_OG0	0
CG11694_OG0000225_OG1	0
CG11695_OG0007879	706
CG11696_OG0007880	463
CG11698_OG0002319_OG0	0
CG11699_OG0007882	942
CG11703_OG0002165_OG0	0
CG11710_OG0001691_OG0	769
CG1172_OG0004189	439
CG11722_OG0001391	698
CG11723_OG0003571	490
CG11726_OG0010048	0
CG11737_OG0001419_OG0	1361
CG11741_OG0001420_OG0	4
CG11752_OG0007995	4089
CG11755_OG0000851	40
CG11756_OG0007997	46
CG11760_OG0004826	693
CG11768_OG0004832	263
CG11771_OG0005200	3426
CG11777_OG0006309	81
CG11779_OG0004481	1325
CG11786_OG0012799	10
CG11788_OG0007083	449
CG11790_OG0005187	956
CG11791_OG0012008	4484
CG11807_OG0003009_OG0	799
CG11808_OG0006841	149
CG11811_OG0004058	447
CG11816_OG0008636	0
CG11835_OG0000264_OG0	4345
CG11835_OG0000264_OG1	14794
CG11837_OG0005082	269
CG11841_OG0005083	2238
CG11842_OG0000856_OG1	646
CG11843_OG0011490	360
CG11852_OG0002502_OG0	105
CG11854_OG0005171	434
CG11857_OG0005167	1097
CG11858_OG0005166	245
CG11878_OG0000055_OG0	2
CG11878_OG0000055_OG1	1
CG11878_OG0000055_OG2	8
CG11882_OG0005094	385
CG11883_OG0006313	2512
CG11885_OG0003355	108
CG11892_OG0005161	201
CG11893_OG0000039_OG2	532
CG11899_OG0005100	1571
CG11902_OG0005155	505
CG11906_OG0001618	435
CG11911_OG0008747	1
CG11912_OG0008746	0
CG11920_OG0005183	228
CG11927_OG0003556	1112
CG11929_OG0011773	0
CG11961_OG0001155_OG0	630
CG11964_OG0004848	257
CG11970_OG0004849	1502
CG11975_OG0004850	1087
CG11977_OG0012457_OG0	0
CG11980_OG0002337	237
CG11983_OG0004852	41
CG11986_OG0004855	294
CG11997_OG0004862	0
CG11999_OG0004179	491
CG12003_OG0004112	0
CG12004_OG0011286	3514
CG12009_OG0010662	0
CG12010_OG0010671	208
CG12011_OG0011025	2
CG12012_OG0010672	339
CG12016_OG0010666	742
CG12017_OG0010661	1
CG12020_OG0011042	1
CG12024_OG0011050	800
CG12025_OG0011053	909
CG12035_OG0011029	0
CG12038_OG0011331	114
CG12054_OG0000497	1547
CG12056_OG0003138	355
CG12057_OG0003139	2
CG12061_OG0000938_OG0	3
CG12065_OG0007412	3991
CG12069_OG0001519	0
CG12071_OG0011553	117
CG12071_OG0013484	155
CG12075_OG0007754	2510
CG1208_OG0004248	928
CG12081_OG0007411	1202
CG12084_OG0011296	4246
CG12091_OG0011293	10212
CG12093_OG0011111	1654
CG12096_OG0008559	531
CG12099_OG0011289	10857
CG12104_OG0011284	333
CG12105_OG0004111	2293
CG12106_OG0007586	176
CG12107_OG0006719	177
CG12111_OG0007413	2
CG12112_OG0012598_OG0	164
CG12115_OG0007587	0
CG12116_OG0008625	2106
CG12118_OG0007585	3045
CG12121_OG0007579	1483
CG12123_OG0003325	197
CG12128_OG0002879	454
CG12129_OG0002878	276
CG1213_OG0002105	741
CG12134_OG0006319	153
CG12147_OG0004192	0
CG12155_OG0003210	825
CG12159_OG0002860	313
CG12164_OG0006760	21
CG12170_OG0002098	1663
CG12171_OG0004222	425
CG12173_OG0004172	126
CG12177_OG0008262	4056
CG1218_OG0002103	220
CG12182_OG0011099	189
CG12194_OG0008975	350
CG12204_OG0001687	471
CG12206_OG0008131	31
CG12209_OG0002818	8
CG12213_OG0002418	1000
CG12219_OG0007713	724
CG12224_OG0000651_OG1	40
CG12231_OG0003119	0
CG12236_OG0008414	547
CG12237_OG0007424	1095
CG12239_OG0001754	38
CG12241_OG0001396	647
CG12253_OG0011818	82
CG12256_OG0004947	7
CG12259_OG0005539	495
CG12268_OG0005336	1624
CG1227_OG0004337	248
CG12278_OG0004413	0
CG12279_OG0004445	172
CG12288_OG0009457	28
CG12289_OG0010046	0
CG12290_OG0002618	2219
CG12299_OG0009634	527
CG12301_OG0001981	368
CG12307_OG0009694	7
CG1231_OG0011372	21
CG12316_OG0009955	1063
CG12320_OG0005053	75
CG12321_OG0001064_OG0	495
CG12325_OG0002854	356
CG1233_OG0011370	1215
CG1234_OG0004335	437
CG12341_OG0002848	317
CG12343_OG0002853	622
CG12344_OG0002855	1107
CG12355_OG0012373	150
CG1236_OG0002100	426
CG12362_OG0000821_OG0	0
CG12374_OG0007223	1
CG12375_OG0009777	1405
CG12379_OG0008514	68
CG12384_OG0006229	1421
CG1239_OG0004237	64
CG12395_OG0001736	29
CG12398_OG0008359	0
CG12402_OG0002224_OG0	21
CG12420_OG0002594_OG0	13
CG12426_OG0005340	0
CG12438_OG0003802	0
CG12439_OG0009296	0
CG12446_OG0001786_OG0	0
CG12448_OG0009145	0
CG1246_OG0011105	102
CG12464_OG0011955	0
CG12470_OG0007846	26
CG12479_OG0008243	0
CG12480_OG0008242	0
CG12481_OG0008237	0
CG12490_OG0000233_OG1	0
CG12496_OG0007599	0
CG12498_OG0008105	1
CG12499_OG0002285_OG0	457
CG12502_OG0011339	11
CG12507_OG0008176	10
CG12511_OG0009568	0
CG12516_OG0005410	0
CG12517_OG0009649	1
CG12520_OG0010149	97
CG12521_OG0012944	0
CG12531_OG0008272	86
CG12535_OG0008128	4
CG12539_OG0008363	4
CG12540_OG0008220	0
CG12541_OG0007825	1060
CG12560_OG0012234	577
CG12567_OG0012740	424
CG12576_OG0001784_OG0	5733
CG12581_OG0001679_OG0	4288
CG12589_OG0011424	2
CG12590_OG0011977	0
CG12594_OG0005596	38
CG12607_OG0011139	5
CG12609_OG0008677	0
CG12617_OG0003653	0
CG12620_OG0009462	0
CG12637_OG0008050	0
CG12643_OG0007518	61
CG1265_OG0010531	6820
CG12655_OG0000445_OG2	1680
CG12659_OG0007410	44
CG12661_OG0007749	0
CG12662_OG0007747	0
CG12672_OG0007868	50
CG12674_OG0003570	3
CG12679_OG0001731_OG0	0
CG12680_OG0001718	3
CG12682_OG0012323	1
CG12691_OG0007931	0
CG12692_OG0000634_OG0	0
CG12693_OG0012106	0
CG12698_OG0008169	0
CG12699_OG0000230_OG1	1
CG12702_OG0001192	27
CG12708_OG0000271_OG0	29
CG12708_OG0000271_OG0.2	1
CG1271_OG0010635	797
CG12713_OG0003881_OG0	35
CG12716_OG0008438	1
CG12723_OG0008557	6
CG12728_OG0000928_OG0	77
CG12729_OG0011725	2
CG1273_OG0010536	8
CG12730_OG0007375	516
CG12744_OG0000893	113
CG12746_OG0004208	2157
CG1275_OG0011072	1167
CG12768_OG0001283_OG0	455
CG12769_OG0007187	199
CG12773_OG0003140	794
CG12782_OG0012281	0
CG12783_OG0000743_OG0	2
CG12784_OG0005236	0
CG12795_OG0008825	287
CG12811_OG0002240	380
CG12817_OG0002595_OG0	32
CG12818_OG0004897	166
CG12822_OG0001599	1636
CG12825_OG0001130_OG1	204
CG12826_OG0002951	14
CG12828_OG0011622	6
CG12831_OG0011623_OG0	0
CG12836_OG0002963_OG0	76
CG12848_OG0006045	718
CG12849_OG0011577	0
CG12851_OG0005862	135
CG12857_OG0006163	1
CG12860_OG0006154	2
CG12861_OG0006153	0
CG12862_OG0011585_OG0	1
CG12863_OG0011584	150
CG12866_OG0002772	0
CG12868_OG0001564	315
CG12869_OG0006145	205
CG12869_OG0006146	83
CG12877_OG0001472_OG0	1791
CG1288_OG0001350	0
CG12880_OG0005345	8
CG12883_OG0001474	101
CG12885_OG0001477	546
CG12895_OG0006308	886
CG12909_OG0002821	166
CG12910_OG0006305	124
CG12911_OG0006304	7
CG12914_OG0002819	1
CG12917_OG0002815	16
CG12920_OG0006291	4
CG12926_OG0006349	462
CG12929_OG0006357	96
CG12934_OG0006315	2
CG12935_OG0002846	164
CG12942_OG0001596_OG0	218
CG12945_OG0004570	514
CG12947_OG0004568	92
CG12948_OG0004558	179
CG12963_OG0001641_OG0	0
CG12964_OG0002996_OG0	5
CG12970_OG0006808	5
CG12971_OG0010294	53
CG12974_OG0010307	45
CG12983_OG0010332	3
CG12984_OG0003949	0
CG12985_OG0000915	11
CG12986_OG0011685	0
CG1299_OG0000523_OG0	4729
CG12990_OG0007696	6
CG12991_OG0007703	2075
CG12992_OG0011688	26
CG12994_OG0007707	2
CG12995_OG0008599	3
CG12998_OG0011739	3
CG13000_OG0011738	0
CG13001_OG0008580	175
CG13002_OG0008577	1097
CG13003_OG0008572	5780
CG13004_OG0008570	311
CG13005_OG0008567	65
CG13008_OG0008305	13
CG13010_OG0003260	18
CG13012_OG0008317	1012
CG13014_OG0008547	390
CG13016_OG0006536	225
CG13018_OG0006537	256
CG13021_OG0003241	0
CG13022_OG0010698	40
CG13023_OG0010699	1
CG13024_OG0010708	283
CG13026_OG0010716	246
CG13028_OG0004010	0
CG13031_OG0012200	311
CG13032_OG0004014_OG0	0
CG13033_OG0010736	0
CG13038_OG0010761	6
CG13039_OG0010762	0
CG1304_OG0000265_OG0	0
CG1304_OG0000265_OG1	0
CG13040_OG0010763	0
CG13041_OG0000280_OG0	7
CG13041_OG0000280_OG0.2	11
CG13042_OG0010767	7
CG13043_OG0000281_OG0	5
CG13043_OG0000281_OG1	0
CG13044_OG0010768	0
CG13045_OG0000814	0
CG13046_OG0010771	0
CG13047_OG0010772	0
CG13048_OG0010773	1
CG13049_OG0010774	1
CG13051_OG0011898	6
CG13053_OG0010778	0
CG13054_OG0010779	2
CG13055_OG0010780	25
CG13056_OG0010757	2
CG13058_OG0004021	0
CG13059_OG0010764	2
CG13062_OG0010766	13
CG13064_OG0010775	0
CG13065_OG0010776	6
CG13066_OG0012201	0
CG13068_OG0002030_OG1	5
CG13069_OG0004022	1
CG1307_OG0004308	898
CG13070_OG0012202	0
CG13071_OG0011899	0
CG13073_OG0012731_OG0	64
CG13074_OG0010797	45
CG13075_OG0000216_OG0	4
CG13075_OG0000216_OG1	5
CG13077_OG0009097	34
CG13078_OG0003575_OG0	5
CG13081_OG0003574	0
CG13082_OG0009094	5
CG13083_OG0009084	0
CG13084_OG0009083	0
CG13085_OG0001922	30
CG13086_OG0003709	40
CG13088_OG0001266	264
CG1309_OG0010533	1758
CG13096_OG0003720	299
CG13097_OG0001923	536
CG13101_OG0009304	479
CG13102_OG0009298	0
CG13108_OG0009295	25
CG13110_OG0011792	0
CG13113_OG0001247_OG0	1
CG13114_OG0009279	1
CG13116_OG0001878	1017
CG13123_OG0001877	54
CG13124_OG0003502	38076
CG13126_OG0003515	237
CG13127_OG0001844	0
CG13131_OG0000790_OG0	0
CG13133_OG0003525	2980
CG1314_OG0011674	3
CG13144_OG0009363	246
CG13148_OG0007214	10
CG13151_OG0006215	159
CG13154_OG0006206	1
CG13155_OG0006196	0
CG13157_OG0002779	0
CG1316_OG0000430_OG0	1690
CG13168_OG0006184	1
CG1317_OG0011084	4711
CG13170_OG0006182	3
CG13171_OG0006180	0
CG13177_OG0012831	539
CG13185_OG0002928	602
CG13186_OG0006594	0
CG13192_OG0006567	345
CG13193_OG0006565	0
CG13196_OG0006560	146
CG13197_OG0006563	1055
CG13202_OG0001123_OG0	8
CG13203_OG0006235	285
CG13204_OG0006233	752
CG13215_OG0002793_OG0	110
CG13216_OG0001568_OG0	1
CG13218_OG0002791_OG0	0
CG13220_OG0001573_OG0	2608
CG13223_OG0001571_OG0	0
CG13226_OG0002794_OG0	425
CG13227_OG0006218_OG0	0
CG13228_OG0011587_OG0	0
CG13229_OG0002786_OG0	38
CG13229_OG0002787_OG0	1213
CG13231_OG0006217	0
CG13239_OG0009815	4
CG1324_OG0007509	0
CG13243_OG0009147	0
CG13247_OG0010378	42
CG13248_OG0010371	114
CG13250_OG0011870	13
CG13251_OG0010355	157
CG13252_OG0003952	1229
CG13258_OG0009399	26
CG13272_OG0008882	5
CG13280_OG0008881	3
CG13282_OG0008887	6
CG13285_OG0010583	106
CG13287_OG0010216	3
CG13288_OG0010220	4
CG13293_OG0003937	134
CG13295_OG0010231	1337
CG13297_OG0010242	6
CG13299_OG0011864	0
CG13300_OG0003943	20
CG13305_OG0011196	28
CG13306_OG0011204	590
CG13308_OG0004102	0
CG13309_OG0011211	0
CG13310_OG0011207	4
CG13312_OG0011210	0
CG13313_OG0004105_OG0	0
CG13314_OG0011224	98
CG13315_OG0011237	2022
CG13318_OG0004834	54
CG13319_OG0006667	382
CG13321_OG0006673	1
CG13326_OG0006545	0
CG13330_OG0007271	1
CG13331_OG0007273	188
CG13332_OG0007274	54
CG13334_OG0007281	10
CG13337_OG0011662	12
CG13339_OG0007296	237
CG13344_OG0007304	327
CG13358_OG0007351	82
CG13359_OG0012499	13
CG13360_OG0010145	708
CG13361_OG0003189	0
CG13362_OG0007862	3
CG13364_OG0001174_OG0	3
CG13365_OG0007831	829
CG13367_OG0003188_OG0	581
CG13369_OG0003181	1973
CG13375_OG0007847	6
CG13377_OG0007849	540
CG13380_OG0010135	0
CG13384_OG0003473	876
CG13385_OG0012520	0
CG13386_OG0003471	0
CG1339_OG0006721	2
CG13390_OG0003479	425
CG13392_OG0003476	232
CG13397_OG0003469	52
CG13398_OG0003468	338
CG13403_OG0008236	0
CG13404_OG0008224	213
CG13405_OG0011376	1
CG13407_OG0004768	2
CG13408_OG0004770	27
CG13409_OG0004775	151
CG13423_OG0007099	15
CG13426_OG0011654	0
CG13427_OG0003049	278
CG13428_OG0007100	103088
CG13430_OG0001658	320
CG13436_OG0006622	70
CG13437_OG0006285	114
CG13438_OG0006243	0
CG1344_OG0012226	198
CG13442_OG0006244	1
CG13443_OG0006248	0
CG13445_OG0003880	5
CG13449_OG0009980	14
CG13454_OG0003875_OG0	0
CG13455_OG0009966	0
CG13457_OG0001288	3
CG13458_OG0004037	2965
CG13460_OG0010841	3
CG13465_OG0000343_OG0	0
CG13471_OG0004048	0
CG13473_OG0010860	0
CG13474_OG0004049	0
CG13476_OG0012898	0
CG13481_OG0000339_OG0	12
CG13481_OG0000339_OG1	0
CG13484_OG0010886	258
CG13488_OG0001544_OG1	0
CG13492_OG0005946	19
CG13501_OG0005936	8
CG13502_OG0005931	260
CG13502_OG0012991	26
CG13506_OG0007028	11374
CG13510_OG0006998	97
CG13511_OG0006997	9
CG13516_OG0006995	270
CG13526_OG0006986	0
CG13527_OG0006984	1
CG13531_OG0006978	838
CG13532_OG0006975	91
CG13538_OG0005981	0
CG13539_OG0012044	0
CG1354_OG0007555	1983
CG13541_OG0012280	0
CG13544_OG0005976	0
CG13545_OG0012580	0
CG13551_OG0000540_OG1	143
CG13551_OG0012048	885
CG13557_OG0012477	0
CG13558_OG0001556	0
CG13559_OG0012047	10
CG13561_OG0011643	5
CG13562_OG0011631	3
CG13575_OG0006892	19
CG13577_OG0001150_OG0	0
CG13578_OG0006898	307
CG13579_OG0006013	59
CG1358_OG0006724	732
CG13581_OG0002746	1
CG13585_OG0011574	1679
CG13587_OG0006025	2
CG13594_OG0006033	103
CG13599_OG0005537	17
CG1360_OG0006725	41
CG13601_OG0005534	602
CG13603_OG0005332	1088
CG13605_OG0005319	784
CG13606_OG0005306	255
CG13607_OG0005318	636
CG13609_OG0012982	10
CG13613_OG0005278	0
CG13614_OG0002525_OG0	0
CG13615_OG0002524	0
CG13616_OG0005272	20
CG13618_OG0005267	89
CG13622_OG0005268	25
CG13623_OG0005265	771
CG13625_OG0004618	614
CG13627_OG0004629	76
CG13630_OG0004630	1542
CG13631_OG0004635	943
CG13634_OG0004637	2
CG13641_OG0004650	32
CG13643_OG0002274	49
CG13653_OG0002504	1
CG13654_OG0005174	89
CG13663_OG0011496	291
CG13667_OG0004090_OG0	192
CG13670_OG0011168	17
CG13671_OG0004086_OG0	221
CG13675_OG0000560_OG2	1
CG13676_OG0003984	191
CG13678_OG0000129_OG3	5
CG1368_OG0008241	1
CG13685_OG0010463	43
CG13689_OG0008772	27
CG13690_OG0008752	1
CG13692_OG0008754	40
CG13698_OG0010125	677
CG13699_OG0003907_OG0	0
CG13705_OG0010610	12
CG13707_OG0010613	146
CG13708_OG0010614	121
CG1371_OG0006292	982
CG13711_OG0010618	0
CG13712_OG0010619	0
CG13713_OG0010620	0
CG13716_OG0010627	6
CG13720_OG0004084	0
CG13721_OG0012208	0
CG13722_OG0011130	260
CG13723_OG0010915	0
CG13724_OG0010917	0
CG13725_OG0010918	0
CG13727_OG0004055	0
CG13728_OG0010923	0
CG13731_OG0011910	14
CG13733_OG0010089	0
CG13738_OG0011907	64
CG13739_OG0002891	11
CG13743_OG0006405	168
CG13744_OG0006409	0
CG13747_OG0006408	0
CG13748_OG0006626	3
CG13751_OG0001660_OG0	644
CG13760_OG0007606	514
CG13766_OG0009602	278
CG13771_OG0009612	1
CG13775_OG0003750_OG0	174
CG13784_OG0000956_OG0	318
CG13786_OG0003631	1
CG13796_OG0001883_OG0	1009
CG13801_OG0000219_OG0	1
CG13801_OG0000219_OG1	0
CG13806_OG0011077	1
CG13807_OG0011075	282
CG13810_OG0011066	6
CG13813_OG0010189	5
CG13829_OG0011464	5
CG13833_OG0004687	4981
CG13837_OG0002276	0
CG13838_OG0011993	0
CG13841_OG0004694	455
CG13842_OG0004706	77
CG13847_OG0004737	26
CG13850_OG0004743	1460
CG13855_OG0004744	188
CG13856_OG0004745	72
CG13857_OG0004746	7
CG13862_OG0004760	0
CG13868_OG0007089	32239
CG13868_OG0013578	4963
CG13869_OG0007075	5
CG1387_OG0008528	2
CG13870_OG0007093	227
CG13871_OG0003047	1
CG13872_OG0007071	0
CG13875_OG0011381	177
CG13876_OG0001334_OG0	201
CG13877_OG0011937	433
CG13884_OG0000403_OG0	2
CG13887_OG0011343	3721
CG13891_OG0002060	4
CG13893_OG0011360	1554
CG13894_OG0004129	109
CG13895_OG0004128	646
CG13901_OG0011344	394
CG13907_OG0011337	7250
CG13912_OG0011325	123
CG13917_OG0011285	7975
CG13919_OG0011274	88
CG13920_OG0011271	4901
CG13921_OG0011032	95
CG13924_OG0011054	98
CG13926_OG0011282	261
CG13928_OG0011279	1078
CG13930_OG0011024	17
CG13931_OG0004073	47
CG13933_OG0011036	1658
CG13937_OG0011056	2634
CG13949_OG0003375	34
CG13950_OG0003376	73
CG13954_OG0006374	99
CG13955_OG0002890_OG0	22
CG13962_OG0012240	0
CG13970_OG0009133_OG0	0
CG13972_OG0005361	12
CG13983_OG0002696	0
CG13991_OG0000661_OG1	0
CG13992_OG0002070_OG0	8
CG13994_OG0011942	342
CG13995_OG0000538_OG0	100
CG13999_OG0000662_OG0	95
CG14005_OG0001926	275
CG14006_OG0001927	0
CG14007_OG0009567	157
CG14011_OG0003731	5
CG14013_OG0003734	0
CG14014_OG0009443	0
CG14015_OG0009446	191
CG14017_OG0003733	0
CG14020_OG0003686	85
CG14022_OG0008831	3406
CG14024_OG0003410_OG0	35
CG14034_OG0008836	5
CG14036_OG0008842	0
CG14042_OG0001816	68
CG14043_OG0003425	538
CG14044_OG0008964	137
CG14050_OG0000684	10
CG14052_OG0007777	18
CG14053_OG0012099	3
[truncated: 9,910 more rows]
