# Supplementary material for: Evolution of chemosensory tissues and cells across ecologically diverse Drosophilids
Source: Nat Commun. 2024 Feb 5;15:1047. doi: 10.1038/s41467-023-44558-4 (PMC10844241; doi:10.1038/s41467-023-44558-4)
Supplement: Supplementary file 18 — Supplementary Data 15 [file 41467_2023_44558_MOESM18_ESM.zip › all_count_tables_renamed/EREA4FP_counts_trim_genes_FBids_1_1_sorted.txt]

128up_OG0006588	1185
14-3-3epsilon_OG0002478	6846
14-3-3epsilon_OG0001126_OG1	22828
140up_OG0004534	708
18w_OG0003044	1349
26-29-p_OG0010897	11494
2mit_OG0000576_OG0	12
5-HT1A_OG0006644	69
5-HT1B_OG0006647	91
5-HT2A_OG0000287_OG0	44
5-HT2B_OG0011472	52
5-HT7_OG0005777	71
5PtaseI_OG0005188	683
7B2_OG0004187	775
a_OG0006460	1503
a10_OG0010691	36
a5_OG0009037	73
a6_OG0007651	398
AANATL2_OG0003640	379
AANATL4_OG0000091_OG1	0
AANATL7_OG0007605	0
Aasdh_OG0001831	280
Aatf_OG0001947	745
aay_OG0011265	8272
ab_OG0009683	120
ab_OG0009684	29
ABCB7_OG0011281	2699
Pmp70_OG0003257	6905
Abd-B_OG0005000	0
Abi_OG0002227_OG0	572
Abl_OG0010722	1582
abo_OG0009656	632
Abp1_OG0010565	577
abs_OG0003097	466
ac_OG0007843	0
Ac13E_OG0008321	1635
Ac3_OG0009573	186
Ac78C_OG0010320	222
Acam_OG0000252_OG0	0
Acam_OG0000252_OG1	0
Acam_OG0005131	0
CG9149_OG0011313	777
Acbp1_OG0009246	889
Acbp2_OG0010415	2892
Acbp4_OG0000311_OG0	1
Acbp4_OG0000311_OG1	1
Acbp6_OG0010414	22
ACC_OG0007193	11582
AcCoAS_OG0000812	13379
Ace_OG0000652_OG0	717
Acer_OG0000953_OG0	21927
Acer_OG0003808	4460
Acf_OG0002671	947
Achl_OG0002770	161
acj6_OG0008333	11
acj6_OG0008334	20
Ack_OG0010507	3540
Ack-like_OG0006546	569
Acn_OG0009540	2649
CG5009_OG0006075	4662
Acox57D-d_OG0006913	111
Acox57D-p_OG0001151	1330
Acp1_OG0009317	915
Acp32CD_OG0009664	3
Acp65Aa_OG0003939	14
Acph-1_OG0001513	343
CG12512_OG0008829	3621
CG18155_OG0007972	12
Acsl_OG0007133	9994
Act42A_OG0000022_OG0	2059
Act42A_OG0000022_OG1	4620
Act42A_OG0000022_OG3	242226
Act42A_OG0000022_OG4	12009
Act42A_OG0000022_OG5	2372
Actn_OG0003148_OG0	44120
Actn3_OG0011403_OG0	0
ACXB_OG0000046_OG0	0
ACXB_OG0000046_OG1	0
ACXB_OG0000046_OG2	1
ACXB_OG0000046_OG2.2	0
ACXD_OG0004078_OG0	36
Acyp_OG0009408	0
Acyp2_OG0011498	693
Ada_OG0002342	103
Ada1-2_OG0003777_OG0	229
Ada2a_OG0005051	102
Ada2b_OG0004799	259
Ada3_OG0007872	780
AdamTS-A_OG0005247	4741
AdamTS-A_OG0012010	103
AdamTS-B_OG0008089	796
Adar_OG0007649	1148
Adat1_OG0003596	51
Adck1_OG0006032	636
Adck5_OG0010063	1440
ADD1_OG0006579	476
Adf1_OG0001636_OG0	280
Adgf-A_OG0001991_OG0	0
Adgf-A_OG0003900	2960
Adgf-A2_OG0010109	62
Adgf-B_OG0010108	245
Adgf-C_OG0001030_OG0	569
Adgf-D_OG0002208_OG0	1949
Adgf-E_OG0006152	4
Adh_OG0003395_OG0	34
Adi1_OG0010940	3096
AdipoR_OG0004727	10476
CG3809_OG0004951	7
AdenoK_OG0003918_OG0	3390
Ady43A_OG0002958	3998
AdoR_OG0005733	556
adp_OG0006108	975
AdSS_OG0000854_OG0	15209
Aduk_OG0004873	609
Ae2_OG0010984	2736
CG6512_OG0010913	6705
aft_OG0006080	280
Afti_OG0005567	479
Ag5r_OG0008212	40
Ag5r2_OG0008213	3
AGBE_OG0007237	9382
AgmNAT_OG0001753	249
ago_OG0010530	2107
AGO1_OG0007307	2541
AGO2_OG0000119_OG0	6018
Agpat1_OG0008448	263
Agpat2_OG0003465	918
Agpat3_OG0004018	2323
Agpat4_OG0004019_OG0	2120
ADPS_OG0002932	1671
agt_OG0001016_OG0	19
Spat_OG0007723	2650
Ahcy_OG0001195_OG0	3397
AhcyL1_OG0011110	2453
AIF_OG0001225	993
AIMP1_OG0007108	1497
AIMP2_OG0009977	1874
AIMP3_OG0005998	469
Adk1_OG0010829	8296
Adk3_OG0005467	715
Ak6_OG0007201	292
Akap200_OG0000367_OG0	972
Akh_OG0010512	228
AkhR_OG0009627	743
akirin_OG0010441	1977
Akr1B_OG0001292	7574
Akt1_OG0005415	2890
al_OG0008749	101
Aladin_OG0007570	315
AlaRS_OG0003477	3648
AlaRS-m_OG0010596	1695
Alas_OG0006853	8568
alc_OG0006389	4960
Ald1_OG0005647	178936
Ald2_OG0005645	0
Aldh_OG0003615	23307
Aldh-III_OG0006742	9127
Aldh7A1_OG0003841_OG0	168
Alg-2_OG0001588_OG0	1331
Alg1_OG0002607_OG0	1961
Alg10_OG0000709_OG0	217
Alg11_OG0012170	1367
CG8412_OG0004562	2855
Alg14_OG0001194_OG0	198
Alg2_OG0010641	1165
Alg3_OG0003012	53
Alg3_OG0006966	558
CG5287_OG0001281	630
CG5287_OG0003790	536
Alg9_OG0005173	385
Alh_OG0004317	870
Alh_OG0004319	558
Alh_OG0011430	308
alien_OG0009301	2047
ALiX_OG0005343	7363
Alk_OG0006414	3082
CG12179_OG0001176_OG0	63
Alp1_OG0010289	6
Alp10_OG0010194	1264
Alp11_OG0008522	69
Alp12_OG0003717	1335
Alp13_OG0001034	83
Alp2_OG0000261_OG0	25
Alp2_OG0000261_OG1	8
Alp4_OG0005779	11689
Alp6_OG0006360	74
Alp7_OG0003030	161
Alp9_OG0003931	773
alph_OG0000083_OG0	422
alph_OG0005113	2796
alpha-Catr_OG0006852	388
alpha-Est1_OG0004357	2120
alpha-Est10_OG0004350	3670
alpha-Est2_OG0000314	1968
alpha-Est3_OG0004356	1629
alpha-Est6_OG0004354	5
alpha-Est7_OG0001351	8558
alpha-Est8_OG0004352	1315
alpha-Est9_OG0004351	1582
alpha-Man-Ia_OG0003130	143
alpha-Man-Ia_OG0003131	1057
alpha-Man-Ia_OG0001168	785
alpha-Man-Ib_OG0005087	548
alpha-Man-Ic_OG0011549	6
alpha-Man-IIa_OG0004878	882
alpha-Man-IIb_OG0005229	568
alpha-PheRS_OG0008296	1494
alpha-Spec_OG0011040	31439
alpha4GT1_OG0000948	520
alphaCOP_OG0011275	6629
alphaSnap_OG0010384	2904
alphaTub67C_OG0010998	25
Alr_OG0008278	536
alrm_OG0002498	52
Als2_OG0009863	2099
alt_OG0004894	3148
aly_OG0004083	0
Ama_OG0002112	2
Amacr_OG0009433	1156
amd_OG0001918	4870
Amnionless_OG0008741	74
amon_OG0011540	365
amos_OG0003702_OG0	0
AMPdeam_OG0008245	7367
Amph_OG0007204	10190
AMPKalpha_OG0001698	9693
Amt_OG0004607	170
Amun_OG0008385	2573
amx_OG0007575	420
Amy-p_OG0000157_OG0	5
Amy-p_OG0000157_OG0.2	28
Amyrel_OG0006416	9
ana_OG0006403	48
ana1_OG0002269	505
ana2_OG0007120	186
ana3_OG0006194	37
Ance-2_OG0003658	166
Ance-3_OG0001891_OG0	1105
Ance-3_OG0009407	881
Ance-4_OG0006406	1738
Ance-5_OG0005870	1043
anchor_OG0010100	1355
Andorra_OG0011741	0
Ank2_OG0010460	5264
Ankle2_OG0000780	1836
l(2)35Be_OG0003404_OG0	233
anox_OG0007490	1941
Ant2_OG0008041	72
antdh_OG0008007	3104
Antp_OG0002113	208
antr_OG0007227	30
AnxB10_OG0008082	10236
AnxB11_OG0008196	3065
AnxB9_OG0004410	31775
aop_OG0003458	1499
aos_OG0010741	1321
Aos1_OG0002145_OG0	479
AOX1_OG0005242	9950
AOX2_OG0000143_OG0	4781
AOX2_OG0000143_OG1	9
AOX4_OG0001465	13
ap_OG0005832	843
AP-1-2beta_OG0008273	4254
AP-1gamma_OG0007680	4012
AP-1mu_OG0005553	1948
AP-1sigma_OG0005334	2517
AP-2alpha_OG0008751	1710
AP-2mu_OG0004736	1977
AP-2sigma_OG0004385	987
Apc_OG0005387	1557
APC10_OG0005888	319
Apc2_OG0005308	289
APC4_OG0003171_OG0	290
APC7_OG0001703	32
ApepP_OG0000963	1416
aph-1_OG0003552_OG0	579
aPKC_OG0006607	261
aPKC_OG0006608	679
aPKC_OG0006609	75
Aplip1_OG0011323	222
apn_OG0002443_OG0	0
apolpp_OG0012638	100728
app_OG0010830	657
APP-BP1_OG0010070	322
Appl_OG0007834	955
Aprt_OG0004075	612
Aps_OG0010085	2305
apt_OG0002733	649
CG18815_OG0010034	3710
AQP_OG0007242	3724
aqrs_OG0005393	0
aqz_OG0001049_OG1	13905
ara_OG0009939	17
aralar1_OG0001518	6617
Arc1_OG0002768_OG0	8283
Arc2_OG0006127	1047
Arc42_OG0001370_OG0	1824
Archease_OG0002289_OG0	489
Arf51F_OG0006831	2083
Arf79F_OG0012164	7442
ArfGAP1_OG0010836	1756
ArfGAP3_OG0003816_OG0	2116
Arfip_OG0005451	480
Arfrp1_OG0007681	341
arg_OG0003183	235
arg_OG0007835	170
Argk_OG0011233	199310
Argk_OG0011925	6158
Argl_OG0009800	1120
CG31469_OG0002209_OG0	541
ArgRS_OG0008151	1633
ArgRS-m_OG0004367	398
ari-1_OG0007878	2458
ari-2_OG0003028	1595
Arl1_OG0010003	1174
Arl2_OG0004816	180
Arl5_OG0011164	522
Arl6_OG0007042	83
Arl6IP1_OG0004993	682
Arl8_OG0004797	1244
arm_OG0007636	8085
armi_OG0002027	164
Arp1_OG0004441	4118
Arp10_OG0007423	1719
Arp2_OG0001770	1489
Arp3_OG0010555	1463
Arp5_OG0001448_OG0	261
Arp53D_OG0011600	0
Arp6_OG0008512	243
Arp8_OG0007614	651
Arpc1_OG0009187	3088
Arpc2_OG0009417	1710
Arpc3A_OG0005226	1181
Arpc3B_OG0008590	118
Arpc4_OG0008719	1565
Arpc5_OG0008957	664
arr_OG0007264	902
Arr1_OG0009490	10411
Arr2_OG0004099	24986
Ars2_OG0005840	4519
Art1_OG0004911	942
Art2_OG0008773	1
Art3_OG0004604	442
Art4_OG0004574	156
Art6_OG0004528_OG0	0
Art7_OG0001547_OG0	605
Art8_OG0009662	276
Art9_OG0002219_OG0	1
Arts_OG0000486_OG0	2184
aru_OG0003377	5348
Arv1_OG0013036	101
arx_OG0009914	44
Asap_OG0007180	1785
Asator_OG0002682_OG1	1160
Asciz_OG0010646	110
ase_OG0007840	4
asf1_OG0009889	541
ash1_OG0000982_OG0	101
ash2_OG0004623	1089
Ask1_OG0004518	3761
asl_OG0004217	105
AsnRS_OG0003707	4137
AsnRS-m_OG0006452	304
AsnS_OG0000992	116
asp_OG0004633	3
Asph_OG0006509	21602
ASPP_OG0006932	3078
CG9572_OG0008488	21800
AspRS_OG0006665	4255
AspRS-m_OG0008886	1655
asrij_OG0006972	1487
asRNA:CR31429_OG0002339_OG0	204
asRNA:CR42743_OG0003772_OG0	0
asRNA:CR43299_OG0012338_OG0	0
asRNA:CR43426_OG0012535_OG0	0
asRNA:CR43454_OG0002277_OG0	161
asRNA:CR43463_OG0001607_OG0	187
asRNA:CR43809_OG0003675_OG0	577
asRNA:CR44106_OG0002406_OG0	7
asRNA:CR44169_OG0002969_OG0	84
asRNA:CR44179_OG0001455_OG0	2716
asRNA:CR44372_OG0000331_OG0	5
asRNA:CR44372_OG0000331_OG1	0
asRNA:CR44894_OG0012090_OG0	0
asRNA:CR45044_OG0005605_OG0	21
asRNA:CR45195_OG0000203_OG0	580
asRNA:CR45195_OG0000203_OG1	1777
asRNA:CR45350_OG0001645_OG0	2110
asRNA:CR45943_OG0010336	299
asRNA:CR46029_OG0000226_OG0	0
asRNA:CR46029_OG0000226_OG1	2
asRNA:CR46139_OG0003106_OG0	54
asRNA:CR46246_OG0011916	3
asRNA:CR46354_OG0002193_OG0	165
asRNA:CR46473_OG0000925_OG0	17
Ass_OG0001346	481
ast_OG0003560	623
AstA_OG0004634	40
AstA-R1_OG0000689	28
AstA-R2_OG0005396	45
AstC_OG0009668	0
AstC-R1_OG0010134	31
AstC-R2_OG0001295_OG0	14
AstCC_OG0009669	0
asun_OG0002419_OG0	209
Asx_OG0006138	1119
Atac1_OG0003748_OG0	523
Atac2_OG0009508	365
Atac3_OG0000828	420
Tat_OG0001330	1666
Ate1_OG0003045	2191
Atet_OG0003384	2127
Atf-2_OG0006059	499
Atf3_OG0007763	2472
Atg1_OG0009929	145
Atg1_OG0009931	1875
Atg10_OG0001598	154
Atg101_OG0008681	1221
Atg12_OG0011904	356
Atg13_OG0004817	949
Atg14_OG0005089	1266
Atg16_OG0005703	809
Atg17_OG0004232	3436
Atg18a_OG0011152	2741
Atg18b_OG0001271_OG0	1765
Atg2_OG0011112	5519
Atg3_OG0009922	2071
Atg4a_OG0009014	1835
Atg4b_OG0005256	787
Atg5_OG0007974	698
Atg6_OG0005323	803
Atg7_OG0006714	821
Atg8a_OG0008043	20032
Atg8b_OG0005571	15
Atg9_OG0006487	3126
atilla_OG0011822	21949
atk_OG0010362	13
atl_OG0001399	9676
atms_OG0004154	998
ato_OG0004804	0
Atox1_OG0012695	1430
ATP6AP2_OG0004869	16428
ATP7_OG0008369	3202
ATP8A_OG0007260	7326
ATP8A_OG0007261	22
Atpalpha_OG0002140	24065
ATPCL_OG0006680	10109
ATPsynB_OG0010987	30069
ATPsynbeta_OG0005823	141177
ATPsynbetaL_OG0001317	14
ATPsynC_OG0005792	66518
ATPsynCF6_OG0005500	15768
ATPsynCF6L_OG0010605	1
ATPsynD_OG0004477	24695
ATPsyndelta_OG0007526	19836
ATPsynE_OG0005568	16562
ATPsynG_OG0009657	14673
ATPsyngamma_OG0005690	41371
ATPsynGL_OG0009315	3
ATPsynO_OG0012619	21240
AttC_OG0000164_OG0	638
AttC_OG0007258	1751
AttD_OG0004890	16
Atu_OG0002096	1057
Atx-1_OG0012102	14
Atx2_OG0011501	5655
Atxn7_OG0003444	729
aub_OG0000482_OG0	12
aurA_OG0004964	8
aurB_OG0009647	11
aust_OG0001881	2
aux_OG0003096_OG0	1476
ave_OG0006159	190
Aven_OG0003291	492
awd_OG0002664	15951
Awh_OG0010478	127
axed_OG0010262	441
Axn_OG0005720	981
axo_OG0003993	360
axo_OG0010625	145
axo_OG0010626	697
axo_OG0010628	105
Axs_OG0008319	1705
Axud1_OG0003447	815
az2_OG0006736	168
azot_OG0000210_OG0	0
azot_OG0000210_OG1	2
b_OG0009189	1937
B-H1_OG0000267_OG0	387
B-H1_OG0000267_OG1	160
B4_OG0009202	3013
B52_OG0001376_OG0	4206
b6_OG0007653	858
B9d1_OG0005246	453
B9d2_OG0005830	11
bab1_OG0011327	39
bab1_OG0011328	25
bab2_OG0011326	2270
babo_OG0006628	837
babos_OG0007027	4022
Bacc_OG0008947	19512
Bace_OG0000801_OG0	9
baf_OG0003792	1885
bai_OG0005189	3652
Balat_OG0007229	5
Baldspot_OG0010721	7109
ball_OG0001092_OG1	161
bam_OG0005170	2
bap_OG0001358_OG0	29
Bap111_OG0007677	1592
Bap170_OG0000903_OG0	1040
Bap55_OG0005900	748
Bap60_OG0008560	1620
IMPPP_OG0000305_OG1	12999
barc_OG0010291	646
bark_OG0008784	2512
barr_OG0000425_OG0	415
baz_OG0008596	1954
bb8_OG0005496	4
bbc_OG0007266	3004
CG18067_OG0007098	51541
bbg_OG0010871	986
bbg_OG0010872	2753
BBIP1_OG0004876	190
BBS1_OG0010413	55
BBS4_OG0002785_OG0	184
BBS5_OG0002086	133
BBS8_OG0008755	125
BBS9_OG0006919	598
bbx_OG0008688	6004
bc10_OG0010387_OG0	593
BCAS2_OG0005540	583
bcd_OG0002111_OG0	3
bchs_OG0003722	200
BCL7-like_OG0007566	236
bcn92_OG0007793	428
Bdbt_OG0004400	323
bdg_OG0006805	2170
bdl_OG0003385	1692
Bdp1_OG0009215	935
be_OG0000785	1580
BEAF-32_OG0006164	1070
beag_OG0004860	669
beat-Ia_OG0011784	19
beat-Ib_OG0009146	9
beat-Ic_OG0001866_OG0	6
beat-IIa_OG0005482	37
beat-IIb_OG0005481	53
beat-IIIa_OG0009463	24
beat-IIIb_OG0009460	19
beat-IIIc_OG0003687	359
beat-IV_OG0005508	60
beat-Va_OG0005024	2
beat-Vb_OG0005021	2
beat-Vc_OG0001062_OG0	1
beat-VII_OG0011542	14
beat-VII_OG0011544	6
beg_OG0004008	419
bel_OG0001048	6827
Bem46_OG0008920	438
ben_OG0000514_OG0	3620
Best1_OG0002590_OG0	4802
Best2_OG0010251	4733
Best3_OG0009963	0
Best4_OG0000558_OG0	0
Bet1_OG0003845_OG0	860
Bet3_OG0004072	602
beta-PheRS_OG0005298	1148
beta-Spec_OG0007697	36607
beta'COP_OG0009212	5133
beta3GalTII_OG0012738	437
beta4GalNAcTA_OG0006521	574
beta4GalNAcTB_OG0002610	392
beta4GalT7_OG0005195	360
betaCOP_OG0008653	6009
betaggt-I_OG0008962	875
betaGlu_OG0002667	536
CG32396_OG0011696	2
Bgb_OG0011276	360
bgcn_OG0001647	282
bgm_OG0009412	16549
BHD_OG0010421	447
bi_OG0003201	240
bi_OG0012904	15
BI-1_OG0004087	5432
bib_OG0001843_OG0	8
BicC_OG0009143	68
BicD_OG0009474	2828
CG11873_OG0005086	849
bif_OG0003277	1177
bif_OG0012761	440
BigH1_OG0001085_OG0	86
bigmax_OG0005365	612
Bili_OG0002506_OG0	29
bin_OG0010286	5
Bin1_OG0005423	310
bin3_OG0007310	2845
bip1_OG0010560	306
Bka_OG0009250	358
blanks_OG0011885_OG0	5
Blimp-1_OG0010196	3495
Blm_OG0002608	108
Blos1_OG0006148	443
Blos2_OG0010078	368
Blos3_OG0009918	246
Blos4_OG0010933	199
blot_OG0010924	12403
blow_OG0006726	475
blp_OG0005216	924
blw_OG0006982	117820
bma_OG0010967	15
Bmcp_OG0010022	427
bmm_OG0010858	5139
bnb_OG0001206_OG1	7022
CG5059_OG0012191	5169
bnk_OG0005787	1
bnl_OG0004512	116
boca_OG0006727	1334
bocks_OG0002575_OG0	1477
BOD1_OG0005544	1895
boi_OG0007601	219
boi_OG0007603	82
boil_OG0012322	1
bol_OG0011238	2254
boly_OG0007153	2
BomBc1_OG0001623	3550
BomBc2_OG0000769_OG0	15360
BomBc3_OG0004769	1762
BomT3_OG0011469	12675
bon_OG0004934	1288
bond_OG0004726	2039
bonsai_OG0007008	1256
Boot_OG0006400	14
bor_OG0004967	849
bora_OG0003911	1
BORCS5_OG0008208	704
BORCS6_OG0011365	211
BORCS7_OG0007103	63
borr_OG0009292	36
boss_OG0005676	919
botv_OG0006642	749
bou_OG0007819	1249
bowl_OG0008785	543
BoYb_OG0000400_OG0	6
br_OG0007659	13
br_OG0011928	3
Br140_OG0001629	1103
brat_OG0001919	195
Brca2_OG0000883	179
Brd_OG0010852	0
CG7154_OG0009310	1010
Brd8_OG0002488	468
Bre1_OG0010209	1219
Brf_OG0005483	531
Brf_OG0005485	123
brk_OG0007975	570
brm_OG0009999	2603
Brms1_OG0008442	1119
Bro_OG0011272	0
brp_OG0000499_OG1	213
l(3)72Ab_OG0009997	1978
bru1_OG0009737	68
bru1_OG0009738	860
bru2_OG0009740	1497
bru2_OG0011823	25
bru2_OG0012161	320
bru3_OG0010907	196
bru3_OG0011909	11
Bruce_OG0004896	7630
brun_OG0003663	1641
brv1_OG0000706_OG0	1
brv2_OG0010919	0
brv3_OG0011666	0
BRWD3_OG0005288	2692
brwl_OG0009277	1275
bs_OG0003002	388
bs_OG0006897	223
bsf_OG0001906_OG0	3779
Bsg_OG0009780	5224
Bsg25D_OG0003412_OG0	2118
bsh_OG0009110	4
bsk_OG0012344	1822
bt_OG0000537_OG1	1051
BTBD9_OG0000546_OG0	1329
BtbVII_OG0011887	2992
btd_OG0007557	36
Btk29A_OG0001838	1580
Btk29A_OG0011763	65
btl_OG0002041	1418
btn_OG0004719	2
Btnd_OG0008611	3
btsz_OG0001035_OG1	1045
btsz_OG0004581	1
btv_OG0003692	105
btv_OG0009487	333
btz_OG0005342	2325
Bub1_OG0001806_OG0	765
Bub3_OG0005120	579
BubR1_OG0000657_OG0	53
Buffy_OG0006561	720
bug_OG0006803	716
Bug22_OG0009372	514
BuGZ_OG0008876	2791
CG8270_OG0010257	651
bun_OG0000556	2139
bun_OG0009749	3127
bur_OG0003683_OG0	2317
Burs_OG0001045_OG0	0
bves_OG0007497	215
bves_OG0007499	155
bw_OG0006000	62
bwa_OG0009122	273
bwa_OG0012525	344
Bx_OG0008666	2
Bx_OG0008667	434
Bx42_OG0007682	2625
by_OG0005550	11314
byn_OG0010803	0
bys_OG0007950	1097
c-cup_OG0012143	0
c(3)G_OG0001464_OG0	2
c11.1_OG0007569	4123
c12.1_OG0007568	773
c12.2_OG0007567	4981
C15_OG0002126_OG0	9
C1GalTA_OG0009799	855
C3G_OG0007801	4751
C901_OG0008027	2
ca_OG0005700	2837
Ca-alpha1D_OG0009140	5133
Ca-alpha1T_OG0003323	585
Ca-beta_OG0009681	875
Ca-Ma2d_OG0009139	2308
CaBP1_OG0008860	4094
cac_OG0000605_OG0	54
cact_OG0009392	20248
cactin_OG0003129	831
cad_OG0009437	6
Cad74A_OG0010922	193
Cad86C_OG0002368	593
Cad87A_OG0001088_OG0	303
Cad89D_OG0001058_OG0	15
Cad96Ca_OG0011497	2440
Cad96Cb_OG0005172	2
Cad99C_OG0005704	1981
CadN_OG0000277_OG1	26
Caf1-105_OG0002830	92
Caf1-180_OG0007408	101
Caf1-55_OG0001036	1231
cag_OG0001595_OG0	443
CAH1_OG0009192	14705
CAH13_OG0002843	0
CAH14_OG0002807	1
CAH15_OG0006256	0
CAH16_OG0000498_OG1	11
CAH2_OG0001000_OG0	7708
CAH3_OG0003177	1504
CAH5_OG0005796	64504
CAH7_OG0000840	901
CAH8_OG0004748	0
CAH9_OG0005622	450
CAHbeta_OG0002334	316
cal1_OG0002556_OG0	335
CalpA_OG0003035	5028
CalpB_OG0010971	3232
CalpC_OG0008186	364
Calr_OG0005564	31325
Cals_OG0013279_OG0	2762
Calx_OG0002139_OG0	16
Calx_OG0004417	4214
Calx_OG0004418	1689
calypso_OG0006121	444
Cam_OG0012053	9172
CaMKI_OG0012767	4082
CaMKII_OG0013280	6107
Camp_OG0005907	573
Camta_OG0006364	500
Camta_OG0006365	77
can_OG0004061_OG0	2
CanA1_OG0005778	1464
CanB_OG0000231_OG0	171
CanB_OG0000231_OG1	2573
Cand1_OG0009382	2508
CAP_OG0000587_OG0	11471
CAP_OG0012405	5
Cap-D2_OG0005121	327
Cap-D3_OG0009448	347
Cap-G_OG0002924	729
Cap-H2_OG0004906	785
Capa_OG0005712	16
Caper_OG0009347	5692
Capr_OG0010138	2030
caps_OG0010156	3262
caps_OG0010157	3499
capt_OG0009025	9828
capu_OG0000612_OG0	283
car_OG0007437	542
CARPA_OG0007960	8
CARPB_OG0007554	99
CarT_OG0009432	195
cas_OG0004236	0
casp_OG0006502	1666
cass_OG0009476	2211
Cat_OG0003869	9668
cathD_OG0002862	15388
cato_OG0006491	0
Catsup_OG0009538	2108
caup_OG0009938	6
cav_OG0000654	92
caz_OG0003243_OG0	1704
cbc_OG0007265	500
Cbl_OG0002051_OG0	3826
CBP_OG0001721	129
CBP_OG0007971	82
Cbp20_OG0005066	450
Cbp53E_OG0006447	238
Cbp80_OG0007913	911
Cbp80_OG0007915	854
Cbs_OG0003124	946
cbs_OG0007263	600
cbt_OG0008760	3748
Cby_OG0004789	27
Cc2d2a_OG0002702	50
CCAP_OG0011467	0
CCAP-R_OG0000870	15
ccb_OG0012089	0
CCDC151_OG0011900	0
CCDC53_OG0009785	279
Ccdc58_OG0010399	216
Ccdc85_OG0008917	233
CCHa1_OG0004530	6
CCHa1-R_OG0006065	83
CCHa2_OG0002186_OG0	1999
CCHa2-R_OG0005836	6
Cchl_OG0004776	6468
CCKLR-17D1_OG0003334	7
CCKLR-17D1_OG0008675	62
CCKLR-17D1_OG0011744	5
CCKLR-17D3_OG0008678	157
Ccm3_OG0005250	2365
Ccn_OG0010106	93
Ccn_OG0010107	122
Ccn_OG0012179	42
Ccp84Ab_OG0000178_OG0	11
Ccp84Ac_OG0001349_OG0	4
Ccp84Ae_OG0002110_OG0	2
Ccp84Af_OG0000109_OG0	2
Ccp84Af_OG0000109_OG1	5
Ccp84Af_OG0000109_OG2	0
Ccp84Ag_OG0001348_OG0	6
Ccs_OG0006299	739
CCT1_OG0002281_OG0	2488
CCT2_OG0003145	2630
CCT3_OG0004995	3438
CCT4_OG0000979	2655
CCT5_OG0006600	3135
CCT6_OG0008508	2835
CCT7_OG0004839	1042
CCT7_OG0004841	657
CCT8_OG0007117	4207
Ccz1_OG0010481	679
cd_OG0004708	8
CD98hc_OG0001357_OG0	9785
Cda4_OG0008701	153
Cda5_OG0008721	791
Cda9_OG0002707	3
CDase_OG0005749	1247
cdc14_OG0009306	2248
Cdc16_OG0005493	333
Cdc23_OG0009421	438
Cdc27_OG0010426	1277
Cdc2rk_OG0006290	119
Cdc37_OG0011041	2584
Cdc42_OG0008268	1453
Cdc45_OG0007388	362
Cdc5_OG0011371	1197
CDC50_OG0008483	2753
Cdc6_OG0002054	70
Cdc7_OG0007729	4718
Cdep_OG0002087	1379
Cdep_OG0004159	2010
CdGAPr_OG0009111	1596
cdi_OG0000729	2051
cDIP_OG0004394	3175
Cdk1_OG0000555_OG0	28
Cdk12_OG0009875	1275
Cdk2_OG0002391	126
CDK2AP1_OG0008015	780
Cdk4_OG0006632	753
Cdk5_OG0002993	805
Cdk5alpha_OG0009389	352
Cdk7_OG0001724	393
Cdk8_OG0010977	153
Cdk9_OG0007009	478
Cdlc2_OG0000234_OG1	1934
cdm_OG0002482	1312
Cds_OG0010549	2081
Ced-12_OG0009727	804
ced-6_OG0006366	8388
CenB1A_OG0004675	1724
CenG1A_OG0003595_OG0	5137
CenG1A_OG0009182	95
Cenp-C_OG0002322	540
Cep135_OG0009952	259
Cep135_OG0009954	266
cep290_OG0004127	72
Cep89_OG0006812	2
Cep97_OG0008778	259
cer_OG0012078	1050
Cerk_OG0004182	3466
cert_OG0011161	1311
Cf2_OG0008971	1900
Cfp1_OG0007571	566
CG5789_OG0004615	1507
cg_OG0006533	2943
CG10000_OG0005395	0
CG10005_OG0004963	3
CG10011_OG0005399	363
CG10013_OG0002410_OG0	0
CG10019_OG0008786	34
CG10026_OG0009081	2474
CG10029_OG0004344	0
CG10031_OG0008792	3923
CG10035_OG0004420	239
CG10038_OG0001436_OG0	549
CG10041_OG0012259_OG0	1
CG10051_OG0007036	3
CG10053_OG0004336	567
CG10055_OG0004329	979
CG10062_OG0007038	110
CG10063_OG0010284	5
CG10064_OG0010282	33
CG10068_OG0004321	752
CG10073_OG0000065_OG2	0
CG10075_OG0010279	2046
CG10077_OG0010277	11706
CG10082_OG0005964	5179
CG10086_OG0001355	5
CG10089_OG0010567	393
CG10098_OG0004320	566
CG10104_OG0006132	0
CG10116_OG0010569	55
CG10126_OG0005023	2660
CG10132_OG0009091	2029
CG10137_OG0009093	584
CG10139_OG0006151	493
CG10140_OG0010573	157
CG10147_OG0010256	178
CG10151_OG0006160	63
CG10154_OG0010575	3
CG10163_OG0010252	1
CG10164_OG0001489	0
CG10165_OG0011781	298
CG10171_OG0010163	734
CG10175_OG0005507	6336
CG10177_OG0001079_OG0	0
CG10184_OG0005509	1309
CG10185_OG0005203	5
CG10189_OG0009087	237
CG10194_OG0009085	186
CG10195_OG0003572	332
CG10205_OG0006168	10192
CG10208_OG0005527	378
CG10209_OG0006169	591
CG10211_OG0009505	2507
CG10222_OG0010165	80
CG10226_OG0010249	1368
CG10237_OG0003462	31737
CG1024_OG0004294	283
CG10252_OG0011517	0
CG10254_OG0002565	1892
CG10257_OG0006606	181
CG10264_OG0005208	16
CG10265_OG0006935	47
CG10274_OG0003940	1050
CG10280_OG0004257	2
CG10283_OG0001907_OG0	939
CG10286_OG0004292	1984
CG10298_OG0004288	0
CG10300_OG0005516	0
CG10301_OG0005515	1
CG10307_OG0005957	1801
CG10311_OG0004972	2136
CG10317_OG0004974	0
CG10321_OG0005965	2083
CG10324_OG0004994	378
CG10332_OG0005992	0
CG10333_OG0009507	1576
CG10336_OG0009516	97
CG10337_OG0009096	186
CG10338_OG0009517	514
CG10339_OG0006873	725
CG10340_OG0001059_OG0	2748
CG10341_OG0009518	535
CG10343_OG0009520	396
CG10344_OG0007020	74
CG10345_OG0002430_OG0	8435
CG10347_OG0000607_OG0	178
CG10348_OG0003704	262
CG10352_OG0008207	34
CG10353_OG0008206	2456
CG10357_OG0010470	33
CG10359_OG0010469	3999
CG10361_OG0010014	658
CG10362_OG0008202	235
CG10365_OG0005518	2826
CG10366_OG0009102	1336
CG10375_OG0005526	1104
CG10376_OG0009519	816
CG10383_OG0001909	4989
CG10384_OG0007018	26
CG10405_OG0004983	129
CG10407_OG0005207	106
CG10413_OG0003703_OG0	413
CG10417_OG0013094	1366
CG10418_OG0010832	239
CG10425_OG0002500	579
CG10428_OG0001263_OG0	359
CG10431_OG0001914	95
CG10433_OG0006904	5717
CG10435_OG0002296_OG0	814
CG10444_OG0007082	822
CG10445_OG0001356	149
CG10459_OG0001605_OG0	3
CG10462_OG0009105	822
CG10463_OG0009108	513
CG10466_OG0012145	178
CG10467_OG0010233	553
CG10469_OG0010232	71
CG10470_OG0009541	876
CG10472_OG0000811_OG0	327
CG10479_OG0010225	801
CG10481_OG0009114	1
CG10483_OG0010221	813
CG10486_OG0010219	0
CG10492_OG0009544	886
CG10494_OG0006908	216
CG10495_OG0009546	174
CG10505_OG0006927	264
CG10508_OG0010314	473
CG10510_OG0003948	0
CG10513_OG0005163	137
CG10514_OG0005162	149
CG10516_OG0009998	581
CG10527_OG0002810_OG0	25145
CG10543_OG0006262	3321
CG10550_OG0000747	26602
CG10555_OG0008527	483
CG10561_OG0009552	1241
CG10565_OG0010321	4456
CG10576_OG0010200	6128
CG10581_OG0010326	18
CG10584_OG0010328	362
CG10587_OG0000094_OG0	0
CG10587_OG0000094_OG1	1
CG10587_OG0000094_OG2	0
CG10589_OG0003950	1
CG10591_OG0010195	5
CG10597_OG0003317	34
CG10598_OG0011740	0
CG10600_OG0009530	3510
CG10602_OG0009532	4680
CG10616_OG0010838	1451
CG10621_OG0001911	907
CG10623_OG0001912	2230
CG10628_OG0009107	529
CG10631_OG0001241	1489
CG10646_OG0009949	330
CG10654_OG0009947	81
CG10657_OG0009951	9772
CG10660_OG0010840	423
CG10663_OG0010839	601
CG10669_OG0005156	229
CG10674_OG0010603	1263
CG10680_OG0003577	8606
CG10681_OG0009950	376
CG10700_OG0011812	0
CG10702_OG0009548	778
CG10710_OG0010908	820
CG10713_OG0010576	90
CG10725_OG0010574	0
CG10730_OG0000951	96
CG10731_OG0006517	183
CG10737_OG0006638	35760
CG10738_OG0010568	50
CG1074_OG0007339	543
CG10747_OG0009127	929
CG10748_OG0011855_OG0	0
CG10749_OG0003913_OG0	0
CG10750_OG0009561	0
CG10752_OG0010150_OG0	0
CG10761_OG0008304	2
CG1077_OG0004263	0
CG10793_OG0003237	0
CG10795_OG0006915	317
CG10799_OG0003081	1586
CG10801_OG0012112	13
CG10802_OG0008133	878
CG10803_OG0008134	391
CG10804_OG0008132	77
CG10809_OG0010976	334
CG10814_OG0007257	0
CG10822_OG0007072	0
CG10839_OG0009144	0
CG10841_OG0002198_OG0	5
CG10853_OG0003980_OG0	0
CG10859_OG0009209	0
CG10862_OG0002017_OG1	4871
CG10863_OG0010486	7565
CG10863_OG0012194_OG0	2
CG10864_OG0005043	106
CG10866_OG0010485	299
CG10874_OG0003457	1071
CG10877_OG0002385_OG0	101
CG10887_OG0002183_OG0	0
CG10898_OG0002547	312
CG1090_OG0003105_OG0	143
CG10903_OG0002293_OG0	640
CG10904_OG0011634	602
CG10907_OG0001984_OG0	281
CG10909_OG0005022	2
CG10910_OG0006092	3
CG10911_OG0006095	90
CG10912_OG0000471	57
CG10914_OG0006109	370
CG10919_OG0001352	11
CG1092_OG0001161_OG0	236
CG10920_OG0007959	1
CG10927_OG0006710	140
CG10931_OG0006071	2
CG10932_OG0007954	4336
CG10934_OG0002756_OG0	3
CG10939_OG0005908	9126
CG10947_OG0009415	2095
CG10948_OG0009927	783
CG10949_OG0009416	239
CG10950_OG0012279	0
CG10958_OG0001743	120
CG10959_OG0008299	135
CG10962_OG0007748	296
CG10970_OG0003173	31
CG10973_OG0012539	623
CG10979_OG0004244	794
CG10984_OG0009934	446
CG10996_OG0008249	0
CG11000_OG0004245	8
CG11007_OG0003037	398
CG11018_OG0007064	0
CG11029_OG0001270	444
CG1103_OG0003103_OG0	299
CG11030_OG0003728	445
CG11034_OG0001268	1862
CG11035_OG0002292_OG0	872
CG11041_OG0001654	4
CG11044_OG0007073	2196
CG1105_OG0004314	5380
CG11050_OG0009604	4264
CG11060_OG0006765	0
CG11068_OG0011716	8
CG11069_OG0004655	578
CG11076_OG0001759	1124
CG11077_OG0000549_OG0	406
CG11085_OG0008456	3
CG11089_OG0004653	971
CG11095_OG0003249	843
CG11099_OG0007074	872
CG11103_OG0003250	243
CG11106_OG0012330	0
CG11109_OG0001964	319
CG11110_OG0006619	484
CG11123_OG0006752	553
CG11125_OG0006747	312
CG11127_OG0006744	600
CG1113_OG0004171	19
CG11131_OG0001957_OG0	3
CG11134_OG0003251	453
CG11141_OG0006745	632
CG11145_OG0006754	0
CG11147_OG0003729	7323
CG11149_OG0003730	0
CG11151_OG0008256	6846
CG11159_OG0006283	3
CG1116_OG0004164	956
CG11162_OG0008263	2
CG11168_OG0004657	1812
CG11170_OG0006462	166
CG11178_OG0003327	447
CG11180_OG0006625	1741
CG11191_OG0007189	667
CG11192_OG0007095	0
CG11200_OG0007088	6599
CG11211_OG0012938	45528
CG11226_OG0012166_OG0	0
CG11227_OG0007505	0
CG1124_OG0002090	44692
CG11241_OG0003815_OG0	941
CG11247_OG0009861	271
CG11248_OG0003830_OG0	222
CG11249_OG0009864	4
CG11251_OG0001998	0
CG11257_OG0007039	405
CG11263_OG0001789	54
CG11267_OG0011856	1242
CG11269_OG0006458	2
CG11275_OG0002906	2588
CG11279_OG0003924_OG0	392
CG11286_OG0004361	0
CG1129_OG0002085	1004
CG11291_OG0003029	6
CG11294_OG0007761	4
CG11298_OG0007031	0
CG11309_OG0010303	1824
CG11317_OG0012026	48
CG11318_OG0000756	3
CG11319_OG0009603	236
CG11327_OG0009628	6
CG11333_OG0002657_OG0	1
CG11334_OG0005804	3092
CG11342_OG0011920	65
CG11345_OG0011138	0
CG11349_OG0011131	0
CG11353_OG0011127	30
CG11356_OG0008477	6
CG11357_OG0011126	392
CG1136_OG0010499	1983
CG11367_OG0000806_OG0	118
CG11369_OG0011699	0
CG1137_OG0004303	1
CG11370_OG0003817_OG0	35
CG11377_OG0008723	778
CG11378_OG0007395	4205
CG11379_OG0007397	1
CG11380_OG0007400	3
CG11381_OG0007402	7
CG11382_OG0007404	45
CG11384_OG0007396	1
CG1139_OG0004077	79
CG11391_OG0001026_OG0	436
CG11396_OG0010345	669
CG11398_OG0007405	130
CG11403_OG0007406	139
CG11404_OG0012169	0
CG11406_OG0006889	43
CG11409_OG0007766	184
CG11413_OG0011575	204
CG11414_OG0006019	2615
CG11417_OG0007590	826
CG1142_OG0012974	563
CG11425_OG0009823	3258
CG11426_OG0009824	511
CG1143_OG0011104	1693
CG11436_OG0003200	179
CG11437_OG0009825	8
CG11438_OG0009826	1083
CG11447_OG0004515	457
CG11449_OG0000981_OG1	0
CG11453_OG0001027_OG0	88
CG11454_OG0001792	300
CG11456_OG0003951	350
CG11459_OG0000135_OG1	768
CG1146_OG0011093	7346
CG11470_OG0000857	0
CG11474_OG0005934	1314
CG11475_OG0005935	25
CG11498_OG0001515	366
CG11504_OG0002630	553
CG11523_OG0009832	357
CG11529_OG0010828	85
CG11537_OG0010640	1241
CG11550_OG0002660	7057
CG11560_OG0010817	459
CG11562_OG0008742	360
CG11563_OG0002662	450
CG11566_OG0007496	1
CG11570_OG0004027	0
CG11581_OG0008240	1
CG11583_OG0010538	1096
CG11584_OG0008239	0
CG11585_OG0012335	76
CG11586_OG0010534	354
CG11590_OG0001741	624
CG11593_OG0010497	434
CG11594_OG0010492	3467
CG11596_OG0007629	431
CG11601_OG0008739	627
CG11608_OG0000142_OG0	11
CG1161_OG0004180	3109
CG11617_OG0008731	1075
CG11619_OG0003864_OG0	12
CG11626_OG0011450	8
CG11629_OG0003739	0
CG11630_OG0009580	1
CG11634_OG0009583	0
CG11635_OG0007156	16
CG11638_OG0007387	136
CG11655_OG0001745_OG0	1568
CG11656_OG0005013	0
CG11658_OG0010025	1863
CG11663_OG0012087	0
CG11664_OG0011395	0
CG11666_OG0012316	0
CG11668_OG0002452	1178
CG11670_OG0005008	86
CG11672_OG0004805	0
CG11674_OG0008231	3
CG11679_OG0008511	235
CG11686_OG0002448_OG0	2173
CG11693_OG0004810	3
CG11694_OG0000225_OG0	1
CG11694_OG0000225_OG1	0
CG11695_OG0007879	470
CG11696_OG0007880	608
CG11698_OG0002319_OG0	0
CG11699_OG0007882	1529
CG11703_OG0002165_OG0	0
CG11710_OG0001691_OG0	466
CG1172_OG0004189	529
CG11722_OG0001391	541
CG11723_OG0003571	371
CG11726_OG0010048	0
CG11737_OG0001419_OG0	1888
CG11741_OG0001420_OG0	31
CG11752_OG0007995	3693
CG11755_OG0000851	229
CG11756_OG0007997	10
CG11760_OG0004826	184
CG11768_OG0004832	92
CG11771_OG0005200	2054
CG11777_OG0006309	157
CG11779_OG0004481	2057
CG11786_OG0012799	1
CG11788_OG0007083	42
CG11790_OG0005187	2528
CG11791_OG0012008	2375
CG11807_OG0003009_OG0	915
CG11808_OG0006841	269
CG11811_OG0004058	253
CG11816_OG0008636	0
CG11835_OG0000264_OG0	13224
CG11835_OG0000264_OG1	3826
CG11837_OG0005082	431
CG11841_OG0005083	8694
CG11842_OG0000856_OG1	1405
CG11843_OG0011490	2940
CG11852_OG0002502_OG0	324
CG11854_OG0005171	1386
CG11857_OG0005167	1557
CG11858_OG0005166	500
CG11878_OG0000055_OG0	0
CG11878_OG0000055_OG1	9
CG11878_OG0000055_OG2	2457
CG11882_OG0005094	231
CG11883_OG0006313	1282
CG11885_OG0003355	333
CG11892_OG0005161	328
CG11893_OG0000039_OG2	1105
CG11899_OG0005100	1488
CG11902_OG0005155	275
CG11906_OG0001618	540
CG11911_OG0008747	115
CG11912_OG0008746	10
CG11920_OG0005183	452
CG11927_OG0003556	700
CG11929_OG0011773	0
CG11961_OG0001155_OG0	2398
CG11964_OG0004848	297
CG11970_OG0004849	1206
CG11975_OG0004850	1270
CG11977_OG0012457_OG0	3
CG11980_OG0002337	399
CG11983_OG0004852	38
CG11986_OG0004855	111
CG11997_OG0004862	0
CG11999_OG0004179	1654
CG12003_OG0004112	1
CG12004_OG0011286	2934
CG12009_OG0010662	0
CG12010_OG0010671	97
CG12011_OG0011025	3
CG12012_OG0010672	1546
CG12016_OG0010666	842
CG12017_OG0010661	0
CG12020_OG0011042	2
CG12024_OG0011050	1129
CG12025_OG0011053	1114
CG12035_OG0011029	4
CG12038_OG0011331	82
CG12054_OG0000497	1638
CG12056_OG0003138	1090
CG12057_OG0003139	271
CG12061_OG0000938_OG0	0
CG12065_OG0007412	4063
CG12069_OG0001519	0
CG12071_OG0011553	53
CG12071_OG0013484	80
CG12075_OG0007754	8175
CG1208_OG0004248	1183
CG12081_OG0007411	1110
CG12084_OG0011296	1917
CG12091_OG0011293	8197
CG12093_OG0011111	3252
CG12096_OG0008559	651
CG12099_OG0011289	8515
CG12104_OG0011284	352
CG12105_OG0004111	841
CG12106_OG0007586	102
CG12107_OG0006719	480
CG12111_OG0007413	3
CG12112_OG0012598_OG0	226
CG12115_OG0007587	7
CG12116_OG0008625	2913
CG12118_OG0007585	5043
CG12121_OG0007579	3448
CG12123_OG0003325	211
CG12128_OG0002879	807
CG12129_OG0002878	720
CG1213_OG0002105	6705
CG12134_OG0006319	388
CG12147_OG0004192	0
CG12155_OG0003210	999
CG12159_OG0002860	495
CG12164_OG0006760	71
CG12170_OG0002098	1813
CG12171_OG0004222	1000
CG12173_OG0004172	283
CG12177_OG0008262	813
CG1218_OG0002103	504
CG12182_OG0011099	165
CG12194_OG0008975	385
CG12204_OG0001687	289
CG12206_OG0008131	25
CG12209_OG0002818	28
CG12213_OG0002418	1125
CG12219_OG0007713	753
CG12224_OG0000651_OG1	191
CG12231_OG0003119	0
CG12236_OG0008414	392
CG12237_OG0007424	861
CG12239_OG0001754	6
CG12241_OG0001396	677
CG12253_OG0011818	92
CG12256_OG0004947	46
CG12259_OG0005539	994
CG12268_OG0005336	648
CG1227_OG0004337	419
CG12278_OG0004413	0
CG12279_OG0004445	281
CG12288_OG0009457	168
CG12289_OG0010046	0
CG12290_OG0002618	1399
CG12299_OG0009634	132
CG12301_OG0001981	582
CG12307_OG0009694	0
CG1231_OG0011372	7
CG12316_OG0009955	683
CG12320_OG0005053	118
CG12321_OG0001064_OG0	793
CG12325_OG0002854	684
CG1233_OG0011370	1665
CG1234_OG0004335	1182
CG12341_OG0002848	338
CG12343_OG0002853	640
CG12344_OG0002855	391
CG12355_OG0012373	109
CG1236_OG0002100	490
CG12362_OG0000821_OG0	1
CG12374_OG0007223	98
CG12375_OG0009777	1591
CG12379_OG0008514	101
CG12384_OG0006229	4322
CG1239_OG0004237	111
CG12395_OG0001736	0
CG12398_OG0008359	5
CG12402_OG0002224_OG0	37
CG12420_OG0002594_OG0	2
CG12426_OG0005340	0
CG12438_OG0003802	0
CG12439_OG0009296	0
CG12446_OG0001786_OG0	0
CG12448_OG0009145	0
CG1246_OG0011105	9
CG12464_OG0011955	0
CG12470_OG0007846	3
CG12479_OG0008243	0
CG12480_OG0008242	1
CG12481_OG0008237	0
CG12490_OG0000233_OG1	0
CG12496_OG0007599	2
CG12498_OG0008105	3
CG12499_OG0002285_OG0	1162
CG12502_OG0011339	192
CG12507_OG0008176	6
CG12511_OG0009568	0
CG12516_OG0005410	0
CG12517_OG0009649	5
CG12520_OG0010149	44
CG12521_OG0012944	0
CG12531_OG0008272	31
CG12535_OG0008128	1
CG12539_OG0008363	0
CG12540_OG0008220	83
CG12541_OG0007825	120
CG12560_OG0012234	98
CG12567_OG0012740	1843
CG12576_OG0001784_OG0	8034
CG12581_OG0001679_OG0	5201
CG12589_OG0011424	0
CG12590_OG0011977	0
CG12594_OG0005596	88
CG12607_OG0011139	18
CG12609_OG0008677	132
CG12617_OG0003653	2
CG12620_OG0009462	2
CG12637_OG0008050	0
CG12643_OG0007518	200
CG1265_OG0010531	2054
CG12655_OG0000445_OG2	1415
CG12659_OG0007410	219
CG12661_OG0007749	0
CG12662_OG0007747	9
CG12672_OG0007868	54
CG12674_OG0003570	0
CG12679_OG0001731_OG0	1
CG12680_OG0001718	0
CG12682_OG0012323	0
CG12691_OG0007931	0
CG12692_OG0000634_OG0	25
CG12693_OG0012106	2
CG12698_OG0008169	186
CG12699_OG0000230_OG1	3
CG12702_OG0001192	170
CG12708_OG0000271_OG0	19
CG12708_OG0000271_OG0.2	8
CG1271_OG0010635	751
CG12713_OG0003881_OG0	51
CG12716_OG0008438	5
CG12723_OG0008557	71
CG12728_OG0000928_OG0	217
CG12729_OG0011725	10
CG1273_OG0010536	13
CG12730_OG0007375	596
CG12744_OG0000893	21
CG12746_OG0004208	3735
CG1275_OG0011072	2584
CG12768_OG0001283_OG0	232
CG12769_OG0007187	71
CG12773_OG0003140	1012
CG12782_OG0012281	0
CG12783_OG0000743_OG0	11
CG12784_OG0005236	0
CG12795_OG0008825	461
CG12811_OG0002240	2965
CG12817_OG0002595_OG0	20
CG12818_OG0004897	319
CG12822_OG0001599	1507
CG12825_OG0001130_OG1	29
CG12826_OG0002951	9
CG12828_OG0011622	12
CG12831_OG0011623_OG0	0
CG12836_OG0002963_OG0	8
CG12848_OG0006045	670
CG12849_OG0011577	0
CG12851_OG0005862	58
CG12857_OG0006163	2
CG12860_OG0006154	0
CG12861_OG0006153	0
CG12862_OG0011585_OG0	0
CG12863_OG0011584	224
CG12866_OG0002772	2
CG12868_OG0001564	597
CG12869_OG0006145	62
CG12869_OG0006146	8
CG12877_OG0001472_OG0	741
CG1288_OG0001350	0
CG12880_OG0005345	13
CG12883_OG0001474	183
CG12885_OG0001477	227
CG12895_OG0006308	1169
CG12909_OG0002821	239
CG12910_OG0006305	64
CG12911_OG0006304	1
CG12914_OG0002819	0
CG12917_OG0002815	0
CG12920_OG0006291	0
CG12926_OG0006349	206
CG12929_OG0006357	86
CG12934_OG0006315	18
CG12935_OG0002846	245
CG12942_OG0001596_OG0	218
CG12945_OG0004570	1023
CG12947_OG0004568	116
CG12948_OG0004558	659
CG12963_OG0001641_OG0	0
CG12964_OG0002996_OG0	537
CG12970_OG0006808	12
CG12971_OG0010294	1
CG12974_OG0010307	18
CG12983_OG0010332	3
CG12984_OG0003949	0
CG12985_OG0000915	5
CG12986_OG0011685	0
CG1299_OG0000523_OG0	10908
CG12990_OG0007696	50
CG12991_OG0007703	2594
CG12992_OG0011688	19
CG12994_OG0007707	2
CG12995_OG0008599	0
CG12998_OG0011739	30
CG13000_OG0011738	0
CG13001_OG0008580	208
CG13002_OG0008577	0
CG13003_OG0008572	2745
CG13004_OG0008570	182
CG13005_OG0008567	106
CG13008_OG0008305	4
CG13010_OG0003260	2
CG13012_OG0008317	446
CG13014_OG0008547	356
CG13016_OG0006536	282
CG13018_OG0006537	169
CG13021_OG0003241	26
CG13022_OG0010698	25
CG13023_OG0010699	0
CG13024_OG0010708	1123
CG13026_OG0010716	2595
CG13028_OG0004010	0
CG13031_OG0012200	307
CG13032_OG0004014_OG0	7
CG13033_OG0010736	1
CG13038_OG0010761	2
CG13039_OG0010762	0
CG1304_OG0000265_OG0	8
CG1304_OG0000265_OG1	7
CG13040_OG0010763	0
CG13041_OG0000280_OG0	0
CG13041_OG0000280_OG0.2	0
CG13042_OG0010767	1
CG13043_OG0000281_OG0	0
CG13043_OG0000281_OG1	2
CG13044_OG0010768	3
CG13045_OG0000814	0
CG13046_OG0010771	18
CG13047_OG0010772	0
CG13048_OG0010773	0
CG13049_OG0010774	0
CG13051_OG0011898	0
CG13053_OG0010778	0
CG13054_OG0010779	2
CG13055_OG0010780	0
CG13056_OG0010757	0
CG13058_OG0004021	0
CG13059_OG0010764	0
CG13062_OG0010766	3
CG13064_OG0010775	0
CG13065_OG0010776	1
CG13066_OG0012201	0
CG13068_OG0002030_OG1	20
CG13069_OG0004022	0
CG1307_OG0004308	952
CG13070_OG0012202	0
CG13071_OG0011899	16
CG13073_OG0012731_OG0	1
CG13074_OG0010797	31
CG13075_OG0000216_OG0	7
CG13075_OG0000216_OG1	3
CG13077_OG0009097	271
CG13078_OG0003575_OG0	0
CG13081_OG0003574	0
CG13082_OG0009094	1
CG13083_OG0009084	5
CG13084_OG0009083	5
CG13085_OG0001922	100
CG13086_OG0003709	379
CG13088_OG0001266	156
CG1309_OG0010533	2287
CG13096_OG0003720	1083
CG13097_OG0001923	643
CG13101_OG0009304	1417
CG13102_OG0009298	3
CG13108_OG0009295	23
CG13110_OG0011792	0
CG13113_OG0001247_OG0	0
CG13114_OG0009279	1
CG13116_OG0001878	2798
CG13123_OG0001877	73
CG13124_OG0003502	23138
CG13126_OG0003515	220
CG13127_OG0001844	0
CG13131_OG0000790_OG0	0
CG13133_OG0003525	9
CG1314_OG0011674	2
CG13144_OG0009363	91
CG13148_OG0007214	145
CG13151_OG0006215	255
CG13154_OG0006206	0
CG13155_OG0006196	5
CG13157_OG0002779	0
CG1316_OG0000430_OG0	1681
CG13168_OG0006184	1
CG1317_OG0011084	7218
CG13170_OG0006182	1
CG13171_OG0006180	0
CG13177_OG0012831	85
CG13185_OG0002928	1491
CG13186_OG0006594	2
CG13192_OG0006567	306
CG13193_OG0006565	3
CG13196_OG0006560	5
CG13197_OG0006563	947
CG13202_OG0001123_OG0	45
CG13203_OG0006235	3
CG13204_OG0006233	806
CG13215_OG0002793_OG0	49
CG13216_OG0001568_OG0	0
CG13218_OG0002791_OG0	1
CG13220_OG0001573_OG0	2024
CG13223_OG0001571_OG0	0
CG13226_OG0002794_OG0	19
CG13227_OG0006218_OG0	3193
CG13228_OG0011587_OG0	0
CG13229_OG0002786_OG0	24
CG13229_OG0002787_OG0	1721
CG13231_OG0006217	1
CG13239_OG0009815	1
CG1324_OG0007509	0
CG13243_OG0009147	2
CG13247_OG0010378	27
CG13248_OG0010371	162
CG13250_OG0011870	34
CG13251_OG0010355	125
CG13252_OG0003952	863
CG13258_OG0009399	2
CG13272_OG0008882	29
CG13280_OG0008881	0
CG13282_OG0008887	19
CG13285_OG0010583	43
CG13287_OG0010216	0
CG13288_OG0010220	7
CG13293_OG0003937	36
CG13295_OG0010231	799
CG13297_OG0010242	120
CG13299_OG0011864	1
CG13300_OG0003943	92
CG13305_OG0011196	0
CG13306_OG0011204	327
CG13308_OG0004102	0
CG13309_OG0011211	3
CG13310_OG0011207	121
CG13312_OG0011210	2
CG13313_OG0004105_OG0	34
CG13314_OG0011224	6
CG13315_OG0011237	2341
CG13318_OG0004834	5552
CG13319_OG0006667	410
CG13321_OG0006673	12
CG13326_OG0006545	0
CG13330_OG0007271	1
CG13331_OG0007273	64
CG13332_OG0007274	50
CG13334_OG0007281	21
CG13337_OG0011662	2
CG13339_OG0007296	257
CG13344_OG0007304	228
CG13358_OG0007351	3
CG13359_OG0012499	8
CG13360_OG0010145	5325
CG13361_OG0003189	6
CG13362_OG0007862	6
CG13364_OG0001174_OG0	1
CG13365_OG0007831	1043
CG13367_OG0003188_OG0	370
CG13369_OG0003181	1178
CG13375_OG0007847	14
CG13377_OG0007849	3060
CG13380_OG0010135	0
CG13384_OG0003473	1182
CG13385_OG0012520	0
CG13386_OG0003471	105
CG1339_OG0006721	2
CG13390_OG0003479	483
CG13392_OG0003476	215
CG13397_OG0003469	209
CG13398_OG0003468	227
CG13403_OG0008236	1
CG13404_OG0008224	32
CG13405_OG0011376	0
CG13407_OG0004768	4
CG13408_OG0004770	114
CG13409_OG0004775	91
CG13423_OG0007099	72
CG13426_OG0011654	1
CG13427_OG0003049	3
CG13428_OG0007100	945
CG13430_OG0001658	221
CG13436_OG0006622	21
CG13437_OG0006285	150
CG13438_OG0006243	0
CG1344_OG0012226	240
CG13442_OG0006244	2
CG13443_OG0006248	0
CG13445_OG0003880	0
CG13449_OG0009980	21
CG13454_OG0003875_OG0	0
CG13455_OG0009966	0
CG13457_OG0001288	7
CG13458_OG0004037	300
CG13460_OG0010841	5
CG13465_OG0000343_OG0	0
CG13471_OG0004048	1
CG13473_OG0010860	0
CG13474_OG0004049	0
CG13476_OG0012898	0
CG13481_OG0000339_OG0	6
CG13481_OG0000339_OG1	0
CG13484_OG0010886	376
CG13488_OG0001544_OG1	2
CG13492_OG0005946	117
CG13501_OG0005936	3
CG13502_OG0005931	43
CG13502_OG0012991	1
CG13506_OG0007028	3814
CG13510_OG0006998	436
CG13511_OG0006997	42
CG13516_OG0006995	413
CG13526_OG0006986	0
CG13527_OG0006984	0
CG13531_OG0006978	1059
CG13532_OG0006975	47
CG13538_OG0005981	0
CG13539_OG0012044	0
CG1354_OG0007555	3980
CG13541_OG0012280	0
CG13544_OG0005976	0
CG13545_OG0012580	122
CG13551_OG0000540_OG1	3531
CG13551_OG0012048	1649
CG13557_OG0012477	2
CG13558_OG0001556	0
CG13559_OG0012047	37
CG13561_OG0011643	5
CG13562_OG0011631	2
CG13575_OG0006892	16
CG13577_OG0001150_OG0	4
CG13578_OG0006898	375
CG13579_OG0006013	4
CG1358_OG0006724	441
CG13581_OG0002746	1
CG13585_OG0011574	3943
CG13587_OG0006025	4
CG13594_OG0006033	33
CG13599_OG0005537	27
CG1360_OG0006725	109
CG13601_OG0005534	815
CG13603_OG0005332	2121
CG13605_OG0005319	1287
CG13606_OG0005306	336
CG13607_OG0005318	3346
CG13609_OG0012982	12
CG13613_OG0005278	0
CG13614_OG0002525_OG0	0
CG13615_OG0002524	0
CG13616_OG0005272	1
CG13618_OG0005267	396
CG13622_OG0005268	19
CG13623_OG0005265	625
CG13625_OG0004618	450
CG13627_OG0004629	17
CG13630_OG0004630	1596
CG13631_OG0004635	2114
CG13634_OG0004637	30
CG13641_OG0004650	687
CG13643_OG0002274	1
CG13653_OG0002504	11
CG13654_OG0005174	721
CG13663_OG0011496	373
CG13667_OG0004090_OG0	281
CG13670_OG0011168	0
CG13671_OG0004086_OG0	0
CG13675_OG0000560_OG2	16
CG13676_OG0003984	337
CG13678_OG0000129_OG3	1
CG1368_OG0008241	113
CG13685_OG0010463	67
CG13689_OG0008772	81
CG13690_OG0008752	53
CG13692_OG0008754	0
CG13698_OG0010125	794
CG13699_OG0003907_OG0	1
CG13705_OG0010610	27
CG13707_OG0010613	245
CG13708_OG0010614	4
CG1371_OG0006292	2413
CG13711_OG0010618	0
CG13712_OG0010619	0
CG13713_OG0010620	2
CG13716_OG0010627	2
CG13720_OG0004084	0
CG13721_OG0012208	0
CG13722_OG0011130	1598
CG13723_OG0010915	1
CG13724_OG0010917	0
CG13725_OG0010918	1
CG13727_OG0004055	5
CG13728_OG0010923	0
CG13731_OG0011910	6
CG13733_OG0010089	74
CG13738_OG0011907	7
CG13739_OG0002891	32
CG13743_OG0006405	43
CG13744_OG0006409	0
CG13747_OG0006408	0
CG13748_OG0006626	8
CG13751_OG0001660_OG0	538
CG13760_OG0007606	668
CG13766_OG0009602	163
CG13771_OG0009612	6
CG13775_OG0003750_OG0	78
CG13784_OG0000956_OG0	297
CG13786_OG0003631	1
CG13796_OG0001883_OG0	1288
CG13801_OG0000219_OG0	0
CG13801_OG0000219_OG1	0
CG13806_OG0011077	0
CG13807_OG0011075	252
CG13810_OG0011066	0
CG13813_OG0010189	6
CG13829_OG0011464	3
CG13833_OG0004687	3801
CG13837_OG0002276	0
CG13838_OG0011993	0
CG13841_OG0004694	1146
CG13842_OG0004706	25
CG13847_OG0004737	45
CG13850_OG0004743	1117
CG13855_OG0004744	7
CG13856_OG0004745	790
CG13857_OG0004746	0
CG13862_OG0004760	0
CG13868_OG0007089	13622
CG13868_OG0013578	2255
CG13869_OG0007075	2
CG1387_OG0008528	3
CG13870_OG0007093	96
CG13871_OG0003047	4
CG13872_OG0007071	1
CG13875_OG0011381	239
CG13876_OG0001334_OG0	163
CG13877_OG0011937	817
CG13884_OG0000403_OG0	0
CG13887_OG0011343	5228
CG13891_OG0002060	0
CG13893_OG0011360	1418
CG13894_OG0004129	61
CG13895_OG0004128	1041
CG13901_OG0011344	279
CG13907_OG0011337	3166
CG13912_OG0011325	729
CG13917_OG0011285	3034
CG13919_OG0011274	206
CG13920_OG0011271	1167
CG13921_OG0011032	24
CG13924_OG0011054	15
CG13926_OG0011282	467
CG13928_OG0011279	633
CG13930_OG0011024	1
CG13931_OG0004073	0
CG13933_OG0011036	1301
CG13937_OG0011056	4209
CG13949_OG0003375	25
CG13950_OG0003376	35
CG13954_OG0006374	168
CG13955_OG0002890_OG0	46
CG13962_OG0012240	2
CG13970_OG0009133_OG0	0
CG13972_OG0005361	0
CG13983_OG0002696	0
CG13991_OG0000661_OG1	0
CG13992_OG0002070_OG0	16
CG13994_OG0011942	655
CG13995_OG0000538_OG0	89
CG13999_OG0000662_OG0	26
CG14005_OG0001926	210
CG14006_OG0001927	0
CG14007_OG0009567	20
CG14011_OG0003731	0
CG14013_OG0003734	0
CG14014_OG0009443	0
CG14015_OG0009446	48
CG14017_OG0003733	0
CG14020_OG0003686	57
CG14022_OG0008831	4228
CG14024_OG0003410_OG0	31
CG14034_OG0008836	18
CG14036_OG0008842	2
CG14042_OG0001816	32
CG14043_OG0003425	985
CG14044_OG0008964	107
CG14050_OG0000684	15
CG14052_OG0007777	1
CG14053_OG0012099	2
[truncated: 9,910 more rows]
