# Supplementary material for: Evolution of chemosensory tissues and cells across ecologically diverse Drosophilids
Source: Nat Commun. 2024 Feb 5;15:1047. doi: 10.1038/s41467-023-44558-4 (PMC10844241; doi:10.1038/s41467-023-44558-4)
Supplement: Supplementary file 18 — Supplementary Data 15 [file 41467_2023_44558_MOESM18_ESM.zip › all_count_tables_renamed/SUZB6ANT_counts_trim_genes_FBids_1_1_sorted.txt]

128up_OG0006588	1273
14-3-3epsilon_OG0002478	15380
14-3-3epsilon_OG0001126_OG1	23511
140up_OG0004534	535
18w_OG0003044	3508
26-29-p_OG0010897	12908
2mit_OG0000576_OG0	57
5-HT1A_OG0006644	203
5-HT1B_OG0006647	115
5-HT2A_OG0000287_OG0	1
5-HT2B_OG0011472	892
5-HT7_OG0005777	77
5PtaseI_OG0005188	1205
7B2_OG0004187	3905
a_OG0006460	838
a10_OG0010691	339308
a5_OG0009037	73917
a6_OG0007651	770
AANATL2_OG0003640	107
AANATL4_OG0000091_OG1	0
AANATL7_OG0007605	9
Aasdh_OG0001831	357
Aatf_OG0001947	512
aay_OG0011265	18113
ab_OG0009683	833
ab_OG0009684	219
ABCB7_OG0011281	3165
Pmp70_OG0003257	7937
Abd-B_OG0005000	0
Abi_OG0002227_OG0	1075
Abl_OG0010722	6097
abo_OG0009656	443
Abp1_OG0010565	1521
abs_OG0003097	1105
ac_OG0007843	0
Ac13E_OG0008321	1707
Ac3_OG0009573	1042
Ac78C_OG0010320	356
Acam_OG0000252_OG0	0
Acam_OG0000252_OG1	0
Acam_OG0005131	0
CG9149_OG0011313	1879
Acbp1_OG0009246	1057
Acbp2_OG0010415	1527
Acbp4_OG0000311_OG0	0
Acbp4_OG0000311_OG1	0
Acbp6_OG0010414	552
ACC_OG0007193	10373
AcCoAS_OG0000812	25951
Ace_OG0000652_OG0	287
Acer_OG0000953_OG0	5171
Acer_OG0003808	4940
Acf_OG0002671	1665
Achl_OG0002770	1763
acj6_OG0008333	375
acj6_OG0008334	1375
Ack_OG0010507	3190
Ack-like_OG0006546	1628
Acn_OG0009540	7898
CG5009_OG0006075	10159
Acox57D-d_OG0006913	163
Acox57D-p_OG0001151	2180
Acp1_OG0009317	12014
Acp32CD_OG0009664	0
Acp65Aa_OG0003939	166
Acph-1_OG0001513	358
CG12512_OG0008829	810
CG18155_OG0007972	54
Acsl_OG0007133	24330
Act42A_OG0000022_OG0	1001
Act42A_OG0000022_OG1	49534
Act42A_OG0000022_OG3	8558
Act42A_OG0000022_OG4	6633
Act42A_OG0000022_OG5	303
Actn_OG0003148_OG0	13360
Actn3_OG0011403_OG0	0
ACXB_OG0000046_OG0	1
ACXB_OG0000046_OG1	0
ACXB_OG0000046_OG2	3
ACXB_OG0000046_OG2.2	0
ACXD_OG0004078_OG0	110
Acyp_OG0009408	0
Acyp2_OG0011498	655
Ada_OG0002342	75
Ada1-2_OG0003777_OG0	392
Ada2a_OG0005051	180
Ada2b_OG0004799	432
Ada3_OG0007872	672
AdamTS-A_OG0005247	410
AdamTS-A_OG0012010	9
AdamTS-B_OG0008089	1042
Adar_OG0007649	1538
Adat1_OG0003596	151
Adck1_OG0006032	847
Adck5_OG0010063	1447
ADD1_OG0006579	1464
Adf1_OG0001636_OG0	391
Adgf-A_OG0001991_OG0	1
Adgf-A_OG0003900	99
Adgf-A2_OG0010109	4
Adgf-B_OG0010108	1
Adgf-C_OG0001030_OG0	45
Adgf-D_OG0002208_OG0	39
Adgf-E_OG0006152	1
Adh_OG0003395_OG0	2
Adi1_OG0010940	600
AdipoR_OG0004727	8522
CG3809_OG0004951	0
AdenoK_OG0003918_OG0	1610
Ady43A_OG0002958	3171
AdoR_OG0005733	209
adp_OG0006108	1176
AdSS_OG0000854_OG0	21
Aduk_OG0004873	2751
Ae2_OG0010984	9877
CG6512_OG0010913	8755
aft_OG0006080	673
Afti_OG0005567	1080
Ag5r_OG0008212	171
Ag5r2_OG0008213	0
AGBE_OG0007237	4270
AgmNAT_OG0001753	22
ago_OG0010530	3107
AGO1_OG0007307	4864
AGO2_OG0000119_OG0	200
Agpat1_OG0008448	3113
Agpat2_OG0003465	3811
Agpat3_OG0004018	6255
Agpat4_OG0004019_OG0	263
ADPS_OG0002932	3431
agt_OG0001016_OG0	56
Spat_OG0007723	518
Ahcy_OG0001195_OG0	1484
AhcyL1_OG0011110	5042
AIF_OG0001225	1651
AIMP1_OG0007108	897
AIMP2_OG0009977	1214
AIMP3_OG0005998	1371
Adk1_OG0010829	9862
Adk3_OG0005467	672
Ak6_OG0007201	323
Akap200_OG0000367_OG0	900
Akh_OG0010512	3
AkhR_OG0009627	69
akirin_OG0010441	2428
Akr1B_OG0001292	5428
Akt1_OG0005415	3340
al_OG0008749	69
Aladin_OG0007570	424
AlaRS_OG0003477	3863
AlaRS-m_OG0010596	1170
Alas_OG0006853	7895
alc_OG0006389	6706
Ald1_OG0005647	49343
Ald2_OG0005645	13
Aldh_OG0003615	17874
Aldh-III_OG0006742	29646
Aldh7A1_OG0003841_OG0	57
Alg-2_OG0001588_OG0	2910
Alg1_OG0002607_OG0	923
Alg10_OG0000709_OG0	446
Alg11_OG0012170	2200
CG8412_OG0004562	1161
Alg14_OG0001194_OG0	795
Alg2_OG0010641	1949
Alg3_OG0003012	58
Alg3_OG0006966	535
CG5287_OG0001281	570
CG5287_OG0003790	806
Alg9_OG0005173	1286
Alh_OG0004317	1191
Alh_OG0004319	1079
Alh_OG0011430	493
alien_OG0009301	1824
ALiX_OG0005343	1333
Alk_OG0006414	572
CG12179_OG0001176_OG0	252
Alp1_OG0010289	0
Alp10_OG0010194	11
Alp11_OG0008522	0
Alp12_OG0003717	484
Alp13_OG0001034	249
Alp2_OG0000261_OG0	0
Alp2_OG0000261_OG1	3
Alp4_OG0005779	3450
Alp6_OG0006360	14
Alp7_OG0003030	0
Alp9_OG0003931	3
alph_OG0000083_OG0	7
alph_OG0005113	6284
alpha-Catr_OG0006852	4119
alpha-Est1_OG0004357	11904
alpha-Est10_OG0004350	5794
alpha-Est2_OG0000314	127
alpha-Est3_OG0004356	1633
alpha-Est6_OG0004354	12
alpha-Est7_OG0001351	19782
alpha-Est8_OG0004352	22541
alpha-Est9_OG0004351	425
alpha-Man-Ia_OG0003130	533
alpha-Man-Ia_OG0003131	2922
alpha-Man-Ia_OG0001168	1156
alpha-Man-Ib_OG0005087	1717
alpha-Man-Ic_OG0011549	84
alpha-Man-IIa_OG0004878	3478
alpha-Man-IIb_OG0005229	8535
alpha-PheRS_OG0008296	1502
alpha-Spec_OG0011040	36510
alpha4GT1_OG0000948	1378
alphaCOP_OG0011275	9049
alphaSnap_OG0010384	7083
alphaTub67C_OG0010998	50
Alr_OG0008278	1143
alrm_OG0002498	1306
Als2_OG0009863	3524
alt_OG0004894	7091
aly_OG0004083	0
Ama_OG0002112	15
Amacr_OG0009433	994
amd_OG0001918	154
Amnionless_OG0008741	272
amon_OG0011540	6844
amos_OG0003702_OG0	0
AMPdeam_OG0008245	13631
Amph_OG0007204	10610
AMPKalpha_OG0001698	7795
Amt_OG0004607	13329
Amun_OG0008385	7101
amx_OG0007575	397
Amy-p_OG0000157_OG0	46
Amy-p_OG0000157_OG0.2	0
Amyrel_OG0006416	0
ana_OG0006403	141
ana1_OG0002269	1237
ana2_OG0007120	93
ana3_OG0006194	276
Ance-2_OG0003658	21
Ance-3_OG0001891_OG0	2680
Ance-3_OG0009407	1774
Ance-4_OG0006406	20
Ance-5_OG0005870	154
anchor_OG0010100	6584
Andorra_OG0011741	0
Ank2_OG0010460	26644
Ankle2_OG0000780	3629
l(2)35Be_OG0003404_OG0	239
anox_OG0007490	2603
Ant2_OG0008041	38
antdh_OG0008007	136303
Antp_OG0002113	103
antr_OG0007227	54
AnxB10_OG0008082	13219
AnxB11_OG0008196	2566
AnxB9_OG0004410	19845
aop_OG0003458	1386
aos_OG0010741	1853
Aos1_OG0002145_OG0	514
AOX1_OG0005242	7881
AOX2_OG0000143_OG0	23467
AOX2_OG0000143_OG1	319
AOX4_OG0001465	29440
ap_OG0005832	775
AP-1-2beta_OG0008273	7914
AP-1gamma_OG0007680	7015
AP-1mu_OG0005553	4012
AP-1sigma_OG0005334	5544
AP-2alpha_OG0008751	6065
AP-2mu_OG0004736	3669
AP-2sigma_OG0004385	1344
Apc_OG0005387	3149
APC10_OG0005888	269
Apc2_OG0005308	253
APC4_OG0003171_OG0	573
APC7_OG0001703	65
ApepP_OG0000963	1016
aph-1_OG0003552_OG0	781
aPKC_OG0006607	403
aPKC_OG0006608	2118
aPKC_OG0006609	77
Aplip1_OG0011323	3037
apn_OG0002443_OG0	0
apolpp_OG0012638	1984
app_OG0010830	832
APP-BP1_OG0010070	742
Appl_OG0007834	30924
Aprt_OG0004075	278
Aps_OG0010085	3840
apt_OG0002733	424
CG18815_OG0010034	4139
AQP_OG0007242	433
aqrs_OG0005393	0
aqz_OG0001049_OG1	11366
ara_OG0009939	125
aralar1_OG0001518	4264
Arc1_OG0002768_OG0	9172
Arc2_OG0006127	580
Arc42_OG0001370_OG0	1843
Archease_OG0002289_OG0	66
Arf51F_OG0006831	1447
Arf79F_OG0012164	10403
ArfGAP1_OG0010836	1757
ArfGAP3_OG0003816_OG0	2252
Arfip_OG0005451	930
Arfrp1_OG0007681	536
arg_OG0003183	16
arg_OG0007835	3
Argk_OG0011233	101040
Argk_OG0011925	782
Argl_OG0009800	249
CG31469_OG0002209_OG0	198
ArgRS_OG0008151	1499
ArgRS-m_OG0004367	561
ari-1_OG0007878	3659
ari-2_OG0003028	1664
Arl1_OG0010003	1475
Arl2_OG0004816	562
Arl5_OG0011164	675
Arl6_OG0007042	1050
Arl6IP1_OG0004993	2325
Arl8_OG0004797	3335
arm_OG0007636	17626
armi_OG0002027	447
Arp1_OG0004441	5591
Arp10_OG0007423	1557
Arp2_OG0001770	1638
Arp3_OG0010555	1531
Arp5_OG0001448_OG0	208
Arp53D_OG0011600	7
Arp6_OG0008512	419
Arp8_OG0007614	400
Arpc1_OG0009187	3449
Arpc2_OG0009417	1397
Arpc3A_OG0005226	589
Arpc3B_OG0008590	4
Arpc4_OG0008719	2544
Arpc5_OG0008957	712
arr_OG0007264	1646
Arr1_OG0009490	824
Arr2_OG0004099	2629
Ars2_OG0005840	5406
Art1_OG0004911	1237
Art2_OG0008773	26
Art3_OG0004604	308
Art4_OG0004574	666
Art6_OG0004528_OG0	0
Art7_OG0001547_OG0	826
Art8_OG0009662	140
Art9_OG0002219_OG0	0
Arts_OG0000486_OG0	3975
aru_OG0003377	5976
Arv1_OG0013036	126
arx_OG0009914	159
Asap_OG0007180	3952
Asator_OG0002682_OG1	2063
Asciz_OG0010646	209
ase_OG0007840	3
asf1_OG0009889	1095
ash1_OG0000982_OG0	218
ash2_OG0004623	1729
Ask1_OG0004518	3395
asl_OG0004217	346
AsnRS_OG0003707	3057
AsnRS-m_OG0006452	309
AsnS_OG0000992	204
asp_OG0004633	20
Asph_OG0006509	5129
ASPP_OG0006932	6188
CG9572_OG0008488	3230
AspRS_OG0006665	2095
AspRS-m_OG0008886	5242
asrij_OG0006972	997
asRNA:CR31429_OG0002339_OG0	399
asRNA:CR42743_OG0003772_OG0	0
asRNA:CR43299_OG0012338_OG0	0
asRNA:CR43426_OG0012535_OG0	0
asRNA:CR43454_OG0002277_OG0	47
asRNA:CR43463_OG0001607_OG0	310
asRNA:CR43809_OG0003675_OG0	1057
asRNA:CR44106_OG0002406_OG0	2
asRNA:CR44169_OG0002969_OG0	1529
asRNA:CR44179_OG0001455_OG0	1731
asRNA:CR44372_OG0000331_OG0	1
asRNA:CR44372_OG0000331_OG1	1
asRNA:CR44894_OG0012090_OG0	2
asRNA:CR45044_OG0005605_OG0	159
asRNA:CR45195_OG0000203_OG0	696
asRNA:CR45195_OG0000203_OG1	279
asRNA:CR45350_OG0001645_OG0	2519
asRNA:CR45943_OG0010336	607
asRNA:CR46029_OG0000226_OG0	13
asRNA:CR46029_OG0000226_OG1	63
asRNA:CR46139_OG0003106_OG0	45
asRNA:CR46246_OG0011916	0
asRNA:CR46354_OG0002193_OG0	101
asRNA:CR46473_OG0000925_OG0	206
Ass_OG0001346	8
ast_OG0003560	215
AstA_OG0004634	12
AstA-R1_OG0000689	129
AstA-R2_OG0005396	1
AstC_OG0009668	7
AstC-R1_OG0010134	11
AstC-R2_OG0001295_OG0	38
AstCC_OG0009669	0
asun_OG0002419_OG0	214
Asx_OG0006138	3216
Atac1_OG0003748_OG0	55
Atac2_OG0009508	384
Atac3_OG0000828	818
Tat_OG0001330	5084
Ate1_OG0003045	2481
Atet_OG0003384	11238
Atf-2_OG0006059	345
Atf3_OG0007763	1028
Atg1_OG0009929	208
Atg1_OG0009931	3076
Atg10_OG0001598	90
Atg101_OG0008681	1127
Atg12_OG0011904	330
Atg13_OG0004817	1486
Atg14_OG0005089	1245
Atg16_OG0005703	840
Atg17_OG0004232	5662
Atg18a_OG0011152	2640
Atg18b_OG0001271_OG0	3505
Atg2_OG0011112	3846
Atg3_OG0009922	2118
Atg4a_OG0009014	1999
Atg4b_OG0005256	1006
Atg5_OG0007974	650
Atg6_OG0005323	1075
Atg7_OG0006714	1029
Atg8a_OG0008043	16079
Atg8b_OG0005571	0
Atg9_OG0006487	1832
atilla_OG0011822	8940
atk_OG0010362	221
atl_OG0001399	8600
atms_OG0004154	1311
ato_OG0004804	0
Atox1_OG0012695	1315
ATP6AP2_OG0004869	17289
ATP7_OG0008369	2191
ATP8A_OG0007260	14782
ATP8A_OG0007261	938
Atpalpha_OG0002140	97988
ATPCL_OG0006680	21066
ATPsynB_OG0010987	18285
ATPsynbeta_OG0005823	86195
ATPsynbetaL_OG0001317	13
ATPsynC_OG0005792	41305
ATPsynCF6_OG0005500	10931
ATPsynCF6L_OG0010605	0
ATPsynD_OG0004477	15392
ATPsyndelta_OG0007526	10795
ATPsynE_OG0005568	7861
ATPsynG_OG0009657	10321
ATPsyngamma_OG0005690	22802
ATPsynGL_OG0009315	0
ATPsynO_OG0012619	18882
AttC_OG0000164_OG0	561
AttC_OG0007258	1255
AttD_OG0004890	0
Atu_OG0002096	1858
Atx-1_OG0012102	49
Atx2_OG0011501	15934
Atxn7_OG0003444	1149
aub_OG0000482_OG0	48
aurA_OG0004964	39
aurB_OG0009647	49
aust_OG0001881	1
aux_OG0003096_OG0	3067
ave_OG0006159	238
Aven_OG0003291	397
awd_OG0002664	8861
Awh_OG0010478	4
axed_OG0010262	284
Axn_OG0005720	2058
axo_OG0003993	2587
axo_OG0010625	1345
axo_OG0010626	3866
axo_OG0010628	474
Axs_OG0008319	980
Axud1_OG0003447	1749
az2_OG0006736	342
azot_OG0000210_OG0	0
azot_OG0000210_OG1	3
b_OG0009189	926
B-H1_OG0000267_OG0	775
B-H1_OG0000267_OG1	923
B4_OG0009202	16966
B52_OG0001376_OG0	5481
b6_OG0007653	276
B9d1_OG0005246	672
B9d2_OG0005830	446
bab1_OG0011327	246
bab1_OG0011328	224
bab2_OG0011326	6214
babo_OG0006628	2210
babos_OG0007027	584
Bacc_OG0008947	21918
Bace_OG0000801_OG0	4
baf_OG0003792	835
bai_OG0005189	3135
Balat_OG0007229	8
Baldspot_OG0010721	9309
ball_OG0001092_OG1	402
bam_OG0005170	4
bap_OG0001358_OG0	1
Bap111_OG0007677	3290
Bap170_OG0000903_OG0	1557
Bap55_OG0005900	1239
Bap60_OG0008560	2305
IMPPP_OG0000305_OG1	8521
barc_OG0010291	1222
bark_OG0008784	3166
barr_OG0000425_OG0	328
baz_OG0008596	7497
bb8_OG0005496	1
bbc_OG0007266	6382
CG18067_OG0007098	10912
bbg_OG0010871	237
bbg_OG0010872	720
BBIP1_OG0004876	919
BBS1_OG0010413	1529
BBS4_OG0002785_OG0	4145
BBS5_OG0002086	2206
BBS8_OG0008755	2240
BBS9_OG0006919	12604
bbx_OG0008688	9156
bc10_OG0010387_OG0	749
BCAS2_OG0005540	426
bcd_OG0002111_OG0	25
bchs_OG0003722	1124
BCL7-like_OG0007566	612
bcn92_OG0007793	455
Bdbt_OG0004400	419
bdg_OG0006805	3575
bdl_OG0003385	6139
Bdp1_OG0009215	535
be_OG0000785	1405
BEAF-32_OG0006164	1234
beag_OG0004860	677
beat-Ia_OG0011784	165
beat-Ib_OG0009146	26
beat-Ic_OG0001866_OG0	0
beat-IIa_OG0005482	3
beat-IIb_OG0005481	48
beat-IIIa_OG0009463	183
beat-IIIb_OG0009460	201
beat-IIIc_OG0003687	440
beat-IV_OG0005508	581
beat-Va_OG0005024	1
beat-Vb_OG0005021	11
beat-Vc_OG0001062_OG0	5
beat-VII_OG0011542	206
beat-VII_OG0011544	196
beg_OG0004008	730
bel_OG0001048	14642
Bem46_OG0008920	571
ben_OG0000514_OG0	4791
Best1_OG0002590_OG0	4320
Best2_OG0010251	3791
Best3_OG0009963	0
Best4_OG0000558_OG0	0
Bet1_OG0003845_OG0	841
Bet3_OG0004072	1040
beta-PheRS_OG0005298	993
beta-Spec_OG0007697	51001
beta'COP_OG0009212	7080
beta3GalTII_OG0012738	401
beta4GalNAcTA_OG0006521	724
beta4GalNAcTB_OG0002610	801
beta4GalT7_OG0005195	312
betaCOP_OG0008653	7985
betaggt-I_OG0008962	1094
betaGlu_OG0002667	1197
CG32396_OG0011696	514
Bgb_OG0011276	616
bgcn_OG0001647	466
bgm_OG0009412	11001
BHD_OG0010421	500
bi_OG0003201	3110
bi_OG0012904	422
BI-1_OG0004087	8348
bib_OG0001843_OG0	74
BicC_OG0009143	208
BicD_OG0009474	3221
CG11873_OG0005086	2986
bif_OG0003277	3046
bif_OG0012761	612
BigH1_OG0001085_OG0	10
bigmax_OG0005365	374
Bili_OG0002506_OG0	622
bin_OG0010286	2
Bin1_OG0005423	495
bin3_OG0007310	4437
bip1_OG0010560	530
Bka_OG0009250	413
blanks_OG0011885_OG0	0
Blimp-1_OG0010196	4904
Blm_OG0002608	293
Blos1_OG0006148	491
Blos2_OG0010078	303
Blos3_OG0009918	333
Blos4_OG0010933	295
blot_OG0010924	219492
blow_OG0006726	2178
blp_OG0005216	682
blw_OG0006982	78374
bma_OG0010967	115
Bmcp_OG0010022	855
bmm_OG0010858	1685
bnb_OG0001206_OG1	2436
CG5059_OG0012191	3145
bnk_OG0005787	2
bnl_OG0004512	61
boca_OG0006727	1511
bocks_OG0002575_OG0	203
BOD1_OG0005544	2268
boi_OG0007601	84
boi_OG0007603	45
boil_OG0012322	15
bol_OG0011238	2471
boly_OG0007153	0
BomBc1_OG0001623	2498
BomBc2_OG0000769_OG0	2512
BomBc3_OG0004769	555
BomT3_OG0011469	720
bon_OG0004934	4614
bond_OG0004726	540
bonsai_OG0007008	1169
Boot_OG0006400	14
bor_OG0004967	1415
bora_OG0003911	24
BORCS5_OG0008208	954
BORCS6_OG0011365	436
BORCS7_OG0007103	210
borr_OG0009292	228
boss_OG0005676	12060
botv_OG0006642	790
bou_OG0007819	1365
bowl_OG0008785	957
BoYb_OG0000400_OG0	18
br_OG0007659	2
br_OG0011928	2
Br140_OG0001629	1397
brat_OG0001919	593
Brca2_OG0000883	358
Brd_OG0010852	1
CG7154_OG0009310	1595
Brd8_OG0002488	1004
Bre1_OG0010209	2147
Brf_OG0005483	518
Brf_OG0005485	141
brk_OG0007975	786
brm_OG0009999	9754
Brms1_OG0008442	1013
Bro_OG0011272	0
brp_OG0000499_OG1	4667
l(3)72Ab_OG0009997	4771
bru1_OG0009737	102
bru1_OG0009738	800
bru2_OG0009740	10757
bru2_OG0011823	928
bru2_OG0012161	331
bru3_OG0010907	794
bru3_OG0011909	149
Bruce_OG0004896	15074
brun_OG0003663	2054
brv1_OG0000706_OG0	0
brv2_OG0010919	1
brv3_OG0011666	0
BRWD3_OG0005288	5697
brwl_OG0009277	966
bs_OG0003002	278
bs_OG0006897	211
bsf_OG0001906_OG0	4948
Bsg_OG0009780	5720
Bsg25D_OG0003412_OG0	3833
bsh_OG0009110	3
bsk_OG0012344	4133
bt_OG0000537_OG1	97
BTBD9_OG0000546_OG0	1325
BtbVII_OG0011887	3036
btd_OG0007557	1434
Btk29A_OG0001838	1265
Btk29A_OG0011763	28
btl_OG0002041	56
btn_OG0004719	5
Btnd_OG0008611	17
btsz_OG0001035_OG1	101
btsz_OG0004581	67
btv_OG0003692	5719
btv_OG0009487	9909
btz_OG0005342	2804
Bub1_OG0001806_OG0	2084
Bub3_OG0005120	1009
BubR1_OG0000657_OG0	0
Buffy_OG0006561	122
bug_OG0006803	1142
Bug22_OG0009372	1059
BuGZ_OG0008876	2860
CG8270_OG0010257	804
bun_OG0000556	4023
bun_OG0009749	2583
bur_OG0003683_OG0	2506
Burs_OG0001045_OG0	0
bves_OG0007497	854
bves_OG0007499	827
bw_OG0006000	4
bwa_OG0009122	220
bwa_OG0012525	240
Bx_OG0008666	23
Bx_OG0008667	868
Bx42_OG0007682	2447
by_OG0005550	7010
byn_OG0010803	3
bys_OG0007950	699
c-cup_OG0012143	0
c(3)G_OG0001464_OG0	333
c11.1_OG0007569	3844
c12.1_OG0007568	1351
c12.2_OG0007567	3705
C15_OG0002126_OG0	68
C1GalTA_OG0009799	2299
C3G_OG0007801	4299
C901_OG0008027	27
ca_OG0005700	6400
Ca-alpha1D_OG0009140	7602
Ca-alpha1T_OG0003323	1561
Ca-beta_OG0009681	1601
Ca-Ma2d_OG0009139	1475
CaBP1_OG0008860	3171
cac_OG0000605_OG0	656
cact_OG0009392	10614
cactin_OG0003129	1315
cad_OG0009437	23
Cad74A_OG0010922	35
Cad86C_OG0002368	5078
Cad87A_OG0001088_OG0	1365
Cad89D_OG0001058_OG0	0
Cad96Ca_OG0011497	1129
Cad96Cb_OG0005172	12
Cad99C_OG0005704	511
CadN_OG0000277_OG1	60
Caf1-105_OG0002830	340
Caf1-180_OG0007408	373
Caf1-55_OG0001036	1543
cag_OG0001595_OG0	274
CAH1_OG0009192	15192
CAH13_OG0002843	1
CAH14_OG0002807	0
CAH15_OG0006256	0
CAH16_OG0000498_OG1	6
CAH2_OG0001000_OG0	7933
CAH3_OG0003177	2563
CAH5_OG0005796	29
CAH7_OG0000840	2142
CAH8_OG0004748	8
CAH9_OG0005622	17
CAHbeta_OG0002334	703
cal1_OG0002556_OG0	1715
CalpA_OG0003035	6924
CalpB_OG0010971	3170
CalpC_OG0008186	61
Calr_OG0005564	40849
Cals_OG0013279_OG0	2837
Calx_OG0002139_OG0	57
Calx_OG0004417	2758
Calx_OG0004418	1910
calypso_OG0006121	676
Cam_OG0012053	23146
CaMKI_OG0012767	8839
CaMKII_OG0013280	6078
Camp_OG0005907	571
Camta_OG0006364	2000
Camta_OG0006365	353
can_OG0004061_OG0	0
CanA1_OG0005778	214
CanB_OG0000231_OG0	1305
CanB_OG0000231_OG1	1174
Cand1_OG0009382	4045
CAP_OG0000587_OG0	17444
CAP_OG0012405	13
Cap-D2_OG0005121	360
Cap-D3_OG0009448	186
Cap-G_OG0002924	1049
Cap-H2_OG0004906	894
Capa_OG0005712	40
Caper_OG0009347	13292
Capr_OG0010138	3941
caps_OG0010156	2113
caps_OG0010157	1512
capt_OG0009025	5150
capu_OG0000612_OG0	1495
car_OG0007437	807
CARPA_OG0007960	42
CARPB_OG0007554	105
CarT_OG0009432	1553
cas_OG0004236	0
casp_OG0006502	3764
cass_OG0009476	6262
Cat_OG0003869	26116
cathD_OG0002862	29155
cato_OG0006491	0
Catsup_OG0009538	2975
caup_OG0009938	23
cav_OG0000654	90
caz_OG0003243_OG0	2826
cbc_OG0007265	622
Cbl_OG0002051_OG0	3327
CBP_OG0001721	30
CBP_OG0007971	34
Cbp20_OG0005066	496
Cbp53E_OG0006447	2484
Cbp80_OG0007913	821
Cbp80_OG0007915	1053
Cbs_OG0003124	1384
cbs_OG0007263	944
cbt_OG0008760	3894
Cby_OG0004789	315
Cc2d2a_OG0002702	671
CCAP_OG0011467	0
CCAP-R_OG0000870	7
ccb_OG0012089	44
CCDC151_OG0011900	70
CCDC53_OG0009785	626
Ccdc58_OG0010399	128
Ccdc85_OG0008917	695
CCHa1_OG0004530	48
CCHa1-R_OG0006065	35
CCHa2_OG0002186_OG0	3
CCHa2-R_OG0005836	50
Cchl_OG0004776	5319
CCKLR-17D1_OG0003334	28
CCKLR-17D1_OG0008675	1443
CCKLR-17D1_OG0011744	22
CCKLR-17D3_OG0008678	118
Ccm3_OG0005250	2120
Ccn_OG0010106	2190
Ccn_OG0010107	2105
Ccn_OG0012179	987
Ccp84Ab_OG0000178_OG0	46
Ccp84Ac_OG0001349_OG0	4
Ccp84Ae_OG0002110_OG0	0
Ccp84Af_OG0000109_OG0	0
Ccp84Af_OG0000109_OG1	0
Ccp84Af_OG0000109_OG2	1
Ccp84Ag_OG0001348_OG0	0
Ccs_OG0006299	1148
CCT1_OG0002281_OG0	2113
CCT2_OG0003145	4070
CCT3_OG0004995	6656
CCT4_OG0000979	4632
CCT5_OG0006600	5339
CCT6_OG0008508	3878
CCT7_OG0004839	1335
CCT7_OG0004841	543
CCT8_OG0007117	4822
Ccz1_OG0010481	774
cd_OG0004708	20
CD98hc_OG0001357_OG0	3210
Cda4_OG0008701	622
Cda5_OG0008721	1490
Cda9_OG0002707	2
CDase_OG0005749	1234
cdc14_OG0009306	3219
Cdc16_OG0005493	364
Cdc23_OG0009421	460
Cdc27_OG0010426	2491
Cdc2rk_OG0006290	313
Cdc37_OG0011041	2144
Cdc42_OG0008268	5057
Cdc45_OG0007388	469
Cdc5_OG0011371	1579
CDC50_OG0008483	9757
Cdc6_OG0002054	123
Cdc7_OG0007729	2774
Cdep_OG0002087	4870
Cdep_OG0004159	3850
CdGAPr_OG0009111	3055
cdi_OG0000729	2285
cDIP_OG0004394	9386
Cdk1_OG0000555_OG0	40
Cdk12_OG0009875	1302
Cdk2_OG0002391	250
CDK2AP1_OG0008015	954
Cdk4_OG0006632	874
Cdk5_OG0002993	723
Cdk5alpha_OG0009389	4696
Cdk7_OG0001724	405
Cdk8_OG0010977	281
Cdk9_OG0007009	701
Cdlc2_OG0000234_OG1	2
cdm_OG0002482	3371
Cds_OG0010549	5388
Ced-12_OG0009727	1483
ced-6_OG0006366	9606
CenB1A_OG0004675	2632
CenG1A_OG0003595_OG0	4776
CenG1A_OG0009182	172
Cenp-C_OG0002322	269
Cep135_OG0009952	1801
Cep135_OG0009954	1417
cep290_OG0004127	865
Cep89_OG0006812	13
Cep97_OG0008778	2145
cer_OG0012078	861
Cerk_OG0004182	11904
cert_OG0011161	3735
Cf2_OG0008971	1828
Cfp1_OG0007571	464
CG5789_OG0004615	633
cg_OG0006533	7052
CG10000_OG0005395	0
CG10005_OG0004963	8
CG10011_OG0005399	1846
CG10013_OG0002410_OG0	1
CG10019_OG0008786	189
CG10026_OG0009081	200
CG10029_OG0004344	0
CG10031_OG0008792	328
CG10035_OG0004420	7615
CG10038_OG0001436_OG0	355
CG10041_OG0012259_OG0	0
CG10051_OG0007036	3
CG10053_OG0004336	242
CG10055_OG0004329	1214
CG10062_OG0007038	642
CG10063_OG0010284	7
CG10064_OG0010282	6
CG10068_OG0004321	997
CG10073_OG0000065_OG2	0
CG10075_OG0010279	1083
CG10077_OG0010277	54421
CG10082_OG0005964	12394
CG10086_OG0001355	116
CG10089_OG0010567	1513
CG10098_OG0004320	2376
CG10104_OG0006132	0
CG10116_OG0010569	7
CG10126_OG0005023	12339
CG10132_OG0009091	5572
CG10137_OG0009093	3891
CG10139_OG0006151	856
CG10140_OG0010573	0
CG10147_OG0010256	309
CG10151_OG0006160	662
CG10154_OG0010575	0
CG10163_OG0010252	2
CG10164_OG0001489	1
CG10165_OG0011781	279
CG10171_OG0010163	532
CG10175_OG0005507	569
CG10177_OG0001079_OG0	0
CG10184_OG0005509	109
CG10185_OG0005203	992
CG10189_OG0009087	210
CG10194_OG0009085	252
CG10195_OG0003572	530
CG10205_OG0006168	440
CG10208_OG0005527	304
CG10209_OG0006169	695
CG10211_OG0009505	1001
CG10222_OG0010165	549
CG10226_OG0010249	6354
CG10237_OG0003462	42645
CG1024_OG0004294	671
CG10252_OG0011517	0
CG10254_OG0002565	3434
CG10257_OG0006606	2343
CG10264_OG0005208	0
CG10265_OG0006935	218
CG10274_OG0003940	1108
CG10280_OG0004257	6
CG10283_OG0001907_OG0	1036
CG10286_OG0004292	1730
CG10298_OG0004288	35
CG10300_OG0005516	0
CG10301_OG0005515	0
CG10307_OG0005957	308
CG10311_OG0004972	1040
CG10317_OG0004974	4
CG10321_OG0005965	3368
CG10324_OG0004994	420
CG10332_OG0005992	1
CG10333_OG0009507	2166
CG10336_OG0009516	90
CG10337_OG0009096	296
CG10338_OG0009517	752
CG10339_OG0006873	974
CG10340_OG0001059_OG0	1790
CG10341_OG0009518	390
CG10343_OG0009520	409
CG10344_OG0007020	149
CG10345_OG0002430_OG0	7888
CG10347_OG0000607_OG0	196
CG10348_OG0003704	136
CG10352_OG0008207	22
CG10353_OG0008206	2279
CG10357_OG0010470	25069
CG10359_OG0010469	324
CG10361_OG0010014	35
CG10362_OG0008202	3921
CG10365_OG0005518	2158
CG10366_OG0009102	888
CG10375_OG0005526	613
CG10376_OG0009519	585
CG10383_OG0001909	2262
CG10384_OG0007018	12
CG10405_OG0004983	14
CG10407_OG0005207	2
CG10413_OG0003703_OG0	1818
CG10417_OG0013094	2675
CG10418_OG0010832	297
CG10425_OG0002500	1178
CG10428_OG0001263_OG0	336
CG10431_OG0001914	319
CG10433_OG0006904	4202
CG10435_OG0002296_OG0	346
CG10444_OG0007082	1396
CG10445_OG0001356	159
CG10459_OG0001605_OG0	0
CG10462_OG0009105	1069
CG10463_OG0009108	341
CG10466_OG0012145	160
CG10467_OG0010233	664
CG10469_OG0010232	366
CG10470_OG0009541	924
CG10472_OG0000811_OG0	204
CG10479_OG0010225	1511
CG10481_OG0009114	26
CG10483_OG0010221	1502
CG10486_OG0010219	5
CG10492_OG0009544	1401
CG10494_OG0006908	1500
CG10495_OG0009546	409
CG10505_OG0006927	61
CG10508_OG0010314	4046
CG10510_OG0003948	42
CG10513_OG0005163	26
CG10514_OG0005162	18
CG10516_OG0009998	396
CG10527_OG0002810_OG0	15023
CG10543_OG0006262	6662
CG10550_OG0000747	10480
CG10555_OG0008527	1328
CG10561_OG0009552	2109
CG10565_OG0010321	2905
CG10576_OG0010200	3111
CG10581_OG0010326	39
CG10584_OG0010328	369
CG10587_OG0000094_OG0	0
CG10587_OG0000094_OG1	0
CG10587_OG0000094_OG2	0
CG10589_OG0003950	0
CG10591_OG0010195	0
CG10597_OG0003317	1
CG10598_OG0011740	0
CG10600_OG0009530	4150
CG10602_OG0009532	2396
CG10616_OG0010838	1752
CG10621_OG0001911	256
CG10623_OG0001912	473
CG10628_OG0009107	607
CG10631_OG0001241	8787
CG10646_OG0009949	441
CG10654_OG0009947	75
CG10657_OG0009951	632
CG10660_OG0010840	650
CG10663_OG0010839	276
CG10669_OG0005156	585
CG10674_OG0010603	1127
CG10680_OG0003577	4446
CG10681_OG0009950	385
CG10700_OG0011812	0
CG10702_OG0009548	1344
CG10710_OG0010908	91
CG10713_OG0010576	319
CG10725_OG0010574	1
CG10730_OG0000951	0
CG10731_OG0006517	290
CG10737_OG0006638	31242
CG10738_OG0010568	309
CG1074_OG0007339	217
CG10747_OG0009127	606
CG10748_OG0011855_OG0	0
CG10749_OG0003913_OG0	0
CG10750_OG0009561	5
CG10752_OG0010150_OG0	26
CG10761_OG0008304	0
CG1077_OG0004263	5
CG10793_OG0003237	2
CG10795_OG0006915	521
CG10799_OG0003081	596
CG10801_OG0012112	2
CG10802_OG0008133	1104
CG10803_OG0008134	1162
CG10804_OG0008132	2451
CG10809_OG0010976	559
CG10814_OG0007257	1
CG10822_OG0007072	0
CG10839_OG0009144	0
CG10841_OG0002198_OG0	6
CG10853_OG0003980_OG0	0
CG10859_OG0009209	52
CG10862_OG0002017_OG1	7910
CG10863_OG0010486	5139
CG10863_OG0012194_OG0	10
CG10864_OG0005043	62
CG10866_OG0010485	762
CG10874_OG0003457	2716
CG10877_OG0002385_OG0	5
CG10887_OG0002183_OG0	4
CG10898_OG0002547	480
CG1090_OG0003105_OG0	983
CG10903_OG0002293_OG0	206
CG10904_OG0011634	214
CG10907_OG0001984_OG0	578
CG10909_OG0005022	0
CG10910_OG0006092	1
CG10911_OG0006095	3
CG10912_OG0000471	6
CG10914_OG0006109	623
CG10919_OG0001352	0
CG1092_OG0001161_OG0	0
CG10920_OG0007959	0
CG10927_OG0006710	168
CG10931_OG0006071	0
CG10932_OG0007954	1776
CG10934_OG0002756_OG0	3
CG10939_OG0005908	12319
CG10947_OG0009415	1686
CG10948_OG0009927	1518
CG10949_OG0009416	355
CG10950_OG0012279	1
CG10958_OG0001743	386
CG10959_OG0008299	169
CG10962_OG0007748	18
CG10970_OG0003173	341
CG10973_OG0012539	625
CG10979_OG0004244	1391
CG10984_OG0009934	589
CG10996_OG0008249	2
CG11000_OG0004245	132
CG11007_OG0003037	1086
CG11018_OG0007064	0
CG11029_OG0001270	115
CG1103_OG0003103_OG0	164
CG11030_OG0003728	511
CG11034_OG0001268	250
CG11035_OG0002292_OG0	299
CG11041_OG0001654	124
CG11044_OG0007073	254
CG1105_OG0004314	1313
CG11050_OG0009604	4250
CG11060_OG0006765	1
CG11068_OG0011716	19
CG11069_OG0004655	588
CG11076_OG0001759	259
CG11077_OG0000549_OG0	298
CG11085_OG0008456	7
CG11089_OG0004653	511
CG11095_OG0003249	262
CG11099_OG0007074	1222
CG11103_OG0003250	763
CG11106_OG0012330	0
CG11109_OG0001964	162
CG11110_OG0006619	515
CG11123_OG0006752	584
CG11125_OG0006747	430
CG11127_OG0006744	333
CG1113_OG0004171	31
CG11131_OG0001957_OG0	0
CG11134_OG0003251	385
CG11141_OG0006745	1796
CG11145_OG0006754	0
CG11147_OG0003729	22226
CG11149_OG0003730	0
CG11151_OG0008256	8682
CG11159_OG0006283	0
CG1116_OG0004164	687
CG11162_OG0008263	2
CG11168_OG0004657	932
CG11170_OG0006462	253
CG11178_OG0003327	1046
CG11180_OG0006625	578
CG11191_OG0007189	4582
CG11192_OG0007095	0
CG11200_OG0007088	574
CG11211_OG0012938	36
CG11226_OG0012166_OG0	0
CG11227_OG0007505	0
CG1124_OG0002090	3538
CG11241_OG0003815_OG0	206
CG11247_OG0009861	328
CG11248_OG0003830_OG0	345
CG11249_OG0009864	2
CG11251_OG0001998	0
CG11257_OG0007039	347
CG11263_OG0001789	58
CG11267_OG0011856	2165
CG11269_OG0006458	0
CG11275_OG0002906	3411
CG11279_OG0003924_OG0	252
CG11286_OG0004361	0
CG1129_OG0002085	593
CG11291_OG0003029	0
CG11294_OG0007761	0
CG11298_OG0007031	0
CG11309_OG0010303	2780
CG11317_OG0012026	227
CG11318_OG0000756	2
CG11319_OG0009603	651
CG11327_OG0009628	0
CG11333_OG0002657_OG0	0
CG11334_OG0005804	571
CG11342_OG0011920	34
CG11345_OG0011138	4
CG11349_OG0011131	0
CG11353_OG0011127	37
CG11356_OG0008477	147
CG11357_OG0011126	2167
CG1136_OG0010499	538
CG11367_OG0000806_OG0	246
CG11369_OG0011699	1
CG1137_OG0004303	15
CG11370_OG0003817_OG0	2
CG11377_OG0008723	1613
CG11378_OG0007395	550
CG11379_OG0007397	2
CG11380_OG0007400	130
CG11381_OG0007402	3
CG11382_OG0007404	1
CG11384_OG0007396	0
CG1139_OG0004077	49
CG11391_OG0001026_OG0	125319
CG11396_OG0010345	1290
CG11398_OG0007405	306
CG11403_OG0007406	241
CG11404_OG0012169	1
CG11406_OG0006889	12
CG11409_OG0007766	40
CG11413_OG0011575	20
CG11414_OG0006019	2784
CG11417_OG0007590	591
CG1142_OG0012974	349
CG11425_OG0009823	2778
CG11426_OG0009824	4311
CG1143_OG0011104	2752
CG11436_OG0003200	336
CG11437_OG0009825	48
CG11438_OG0009826	362
CG11447_OG0004515	241
CG11449_OG0000981_OG1	4
CG11453_OG0001027_OG0	414
CG11454_OG0001792	571
CG11456_OG0003951	283
CG11459_OG0000135_OG1	24
CG1146_OG0011093	1474
CG11470_OG0000857	1
CG11474_OG0005934	1630
CG11475_OG0005935	17
CG11498_OG0001515	23
CG11504_OG0002630	951
CG11523_OG0009832	397
CG11529_OG0010828	235
CG11537_OG0010640	4043
CG11550_OG0002660	11126
CG11560_OG0010817	366
CG11562_OG0008742	209
CG11563_OG0002662	733
CG11566_OG0007496	47
CG11570_OG0004027	0
CG11581_OG0008240	0
CG11583_OG0010538	859
CG11584_OG0008239	0
CG11585_OG0012335	9
CG11586_OG0010534	490
CG11590_OG0001741	741
CG11593_OG0010497	1403
CG11594_OG0010492	1831
CG11596_OG0007629	617
CG11601_OG0008739	552
CG11608_OG0000142_OG0	137
CG1161_OG0004180	4206
CG11617_OG0008731	162
CG11619_OG0003864_OG0	0
CG11626_OG0011450	1
CG11629_OG0003739	0
CG11630_OG0009580	0
CG11634_OG0009583	0
CG11635_OG0007156	26
CG11638_OG0007387	139
CG11655_OG0001745_OG0	1900
CG11656_OG0005013	0
CG11658_OG0010025	2126
CG11663_OG0012087	1
CG11664_OG0011395	0
CG11666_OG0012316	0
CG11668_OG0002452	10
CG11670_OG0005008	0
CG11672_OG0004805	0
CG11674_OG0008231	340
CG11679_OG0008511	377
CG11686_OG0002448_OG0	28
CG11693_OG0004810	3
CG11694_OG0000225_OG0	0
CG11694_OG0000225_OG1	0
CG11695_OG0007879	627
CG11696_OG0007880	697
CG11698_OG0002319_OG0	0
CG11699_OG0007882	1041
CG11703_OG0002165_OG0	0
CG11710_OG0001691_OG0	1120
CG1172_OG0004189	1105
CG11722_OG0001391	766
CG11723_OG0003571	364
CG11726_OG0010048	0
CG11737_OG0001419_OG0	524
CG11741_OG0001420_OG0	0
CG11752_OG0007995	2822
CG11755_OG0000851	134
CG11756_OG0007997	0
CG11760_OG0004826	570
CG11768_OG0004832	2754
CG11771_OG0005200	2750
CG11777_OG0006309	215
CG11779_OG0004481	1623
CG11786_OG0012799	0
CG11788_OG0007083	172
CG11790_OG0005187	2625
CG11791_OG0012008	2307
CG11807_OG0003009_OG0	1398
CG11808_OG0006841	152
CG11811_OG0004058	822
CG11816_OG0008636	0
CG11835_OG0000264_OG0	11881
CG11835_OG0000264_OG1	674
CG11837_OG0005082	358
CG11841_OG0005083	1012
CG11842_OG0000856_OG1	262
CG11843_OG0011490	174
CG11852_OG0002502_OG0	38
CG11854_OG0005171	139
CG11857_OG0005167	2809
CG11858_OG0005166	436
CG11878_OG0000055_OG0	0
CG11878_OG0000055_OG1	79
CG11878_OG0000055_OG2	4
CG11882_OG0005094	100
CG11883_OG0006313	2372
CG11885_OG0003355	288
CG11892_OG0005161	141
CG11893_OG0000039_OG2	1535
CG11899_OG0005100	3984
CG11902_OG0005155	272
CG11906_OG0001618	585
CG11911_OG0008747	28
CG11912_OG0008746	0
CG11920_OG0005183	1244
CG11927_OG0003556	1985
CG11929_OG0011773	1
CG11961_OG0001155_OG0	103
CG11964_OG0004848	511
CG11970_OG0004849	2648
CG11975_OG0004850	1625
CG11977_OG0012457_OG0	2
CG11980_OG0002337	430
CG11983_OG0004852	88
CG11986_OG0004855	110
CG11997_OG0004862	0
CG11999_OG0004179	2183
CG12003_OG0004112	2
CG12004_OG0011286	4347
CG12009_OG0010662	0
CG12010_OG0010671	161
CG12011_OG0011025	8
CG12012_OG0010672	970
CG12016_OG0010666	2544
CG12017_OG0010661	2
CG12020_OG0011042	3
CG12024_OG0011050	912
CG12025_OG0011053	1274
CG12035_OG0011029	0
CG12038_OG0011331	462
CG12054_OG0000497	4649
CG12056_OG0003138	1512
CG12057_OG0003139	7
CG12061_OG0000938_OG0	0
CG12065_OG0007412	8189
CG12069_OG0001519	0
CG12071_OG0011553	834
CG12071_OG0013484	1039
CG12075_OG0007754	4550
CG1208_OG0004248	100
CG12081_OG0007411	1144
CG12084_OG0011296	2296
CG12091_OG0011293	2684
CG12093_OG0011111	2242
CG12096_OG0008559	1449
CG12099_OG0011289	9676
CG12104_OG0011284	686
CG12105_OG0004111	155
CG12106_OG0007586	312
CG12107_OG0006719	508
CG12111_OG0007413	8
CG12112_OG0012598_OG0	190
CG12115_OG0007587	1
CG12116_OG0008625	171
CG12118_OG0007585	1850
CG12121_OG0007579	5972
CG12123_OG0003325	363
CG12128_OG0002879	473
CG12129_OG0002878	1166
CG1213_OG0002105	119
CG12134_OG0006319	365
CG12147_OG0004192	1
CG12155_OG0003210	1540
CG12159_OG0002860	690
CG12164_OG0006760	293
CG12170_OG0002098	1460
CG12171_OG0004222	530
CG12173_OG0004172	296
CG12177_OG0008262	1321
CG1218_OG0002103	717
CG12182_OG0011099	493
CG12194_OG0008975	1918
CG12204_OG0001687	264
CG12206_OG0008131	183
CG12209_OG0002818	1
CG12213_OG0002418	2020
CG12219_OG0007713	890
CG12224_OG0000651_OG1	1155
CG12231_OG0003119	2
CG12236_OG0008414	979
CG12237_OG0007424	2677
CG12239_OG0001754	46
CG12241_OG0001396	749
CG12253_OG0011818	171
CG12256_OG0004947	0
CG12259_OG0005539	740
CG12268_OG0005336	3417
CG1227_OG0004337	524
CG12278_OG0004413	2
CG12279_OG0004445	923
CG12288_OG0009457	109
CG12289_OG0010046	0
CG12290_OG0002618	8858
CG12299_OG0009634	727
CG12301_OG0001981	550
CG12307_OG0009694	0
CG1231_OG0011372	249
CG12316_OG0009955	1257
CG12320_OG0005053	123
CG12321_OG0001064_OG0	1213
CG12325_OG0002854	526
CG1233_OG0011370	2419
CG1234_OG0004335	688
CG12341_OG0002848	496
CG12343_OG0002853	510
CG12344_OG0002855	6197
CG12355_OG0012373	87
CG1236_OG0002100	760
CG12362_OG0000821_OG0	0
CG12374_OG0007223	34
CG12375_OG0009777	1071
CG12379_OG0008514	106
CG12384_OG0006229	4051
CG1239_OG0004237	254
CG12395_OG0001736	0
CG12398_OG0008359	9
CG12402_OG0002224_OG0	106
CG12420_OG0002594_OG0	6
CG12426_OG0005340	1
CG12438_OG0003802	0
CG12439_OG0009296	0
CG12446_OG0001786_OG0	0
CG12448_OG0009145	1
CG1246_OG0011105	50
CG12464_OG0011955	0
CG12470_OG0007846	0
CG12479_OG0008243	0
CG12480_OG0008242	0
CG12481_OG0008237	0
CG12490_OG0000233_OG1	0
CG12496_OG0007599	71
CG12498_OG0008105	0
CG12499_OG0002285_OG0	208
CG12502_OG0011339	8
CG12507_OG0008176	12
CG12511_OG0009568	0
CG12516_OG0005410	1
CG12517_OG0009649	2
CG12520_OG0010149	108
CG12521_OG0012944	0
CG12531_OG0008272	368
CG12535_OG0008128	32
CG12539_OG0008363	1
CG12540_OG0008220	0
CG12541_OG0007825	440
CG12560_OG0012234	1085
CG12567_OG0012740	1386
CG12576_OG0001784_OG0	2865
CG12581_OG0001679_OG0	344
CG12589_OG0011424	1
CG12590_OG0011977	0
CG12594_OG0005596	234
CG12607_OG0011139	12
CG12609_OG0008677	0
CG12617_OG0003653	2
CG12620_OG0009462	0
CG12637_OG0008050	0
CG12643_OG0007518	1645
CG1265_OG0010531	751
CG12655_OG0000445_OG2	3234
CG12659_OG0007410	245
CG12661_OG0007749	1
CG12662_OG0007747	4
CG12672_OG0007868	104
CG12674_OG0003570	2
CG12679_OG0001731_OG0	0
CG12680_OG0001718	3
CG12682_OG0012323	0
CG12691_OG0007931	1
CG12692_OG0000634_OG0	1
CG12693_OG0012106	19
CG12698_OG0008169	1
CG12699_OG0000230_OG1	0
CG12702_OG0001192	123
CG12708_OG0000271_OG0	6
CG12708_OG0000271_OG0.2	3
CG1271_OG0010635	1177
CG12713_OG0003881_OG0	82
CG12716_OG0008438	0
CG12723_OG0008557	28
CG12728_OG0000928_OG0	329
CG12729_OG0011725	7
CG1273_OG0010536	16
CG12730_OG0007375	1184
CG12744_OG0000893	47
CG12746_OG0004208	2557
CG1275_OG0011072	2074
CG12768_OG0001283_OG0	61
CG12769_OG0007187	350
CG12773_OG0003140	1790
CG12782_OG0012281	0
CG12783_OG0000743_OG0	20
CG12784_OG0005236	0
CG12795_OG0008825	857
CG12811_OG0002240	1402
CG12817_OG0002595_OG0	74
CG12818_OG0004897	381
CG12822_OG0001599	2655
CG12825_OG0001130_OG1	4
CG12826_OG0002951	13
CG12828_OG0011622	0
CG12831_OG0011623_OG0	1
CG12836_OG0002963_OG0	144
CG12848_OG0006045	535
CG12849_OG0011577	10
CG12851_OG0005862	1339
CG12857_OG0006163	6
CG12860_OG0006154	0
CG12861_OG0006153	0
CG12862_OG0011585_OG0	0
CG12863_OG0011584	201
CG12866_OG0002772	0
CG12868_OG0001564	738
CG12869_OG0006145	656
CG12869_OG0006146	223
CG12877_OG0001472_OG0	1131
CG1288_OG0001350	1
CG12880_OG0005345	13
CG12883_OG0001474	241
CG12885_OG0001477	9456
CG12895_OG0006308	1574
CG12909_OG0002821	233
CG12910_OG0006305	145
CG12911_OG0006304	1
CG12914_OG0002819	0
CG12917_OG0002815	1
CG12920_OG0006291	0
CG12926_OG0006349	418
CG12929_OG0006357	60
CG12934_OG0006315	18
CG12935_OG0002846	279
CG12942_OG0001596_OG0	395
CG12945_OG0004570	976
CG12947_OG0004568	110
CG12948_OG0004558	373
CG12963_OG0001641_OG0	0
CG12964_OG0002996_OG0	27
CG12970_OG0006808	69
CG12971_OG0010294	0
CG12974_OG0010307	185
CG12983_OG0010332	0
CG12984_OG0003949	0
CG12985_OG0000915	11
CG12986_OG0011685	5
CG1299_OG0000523_OG0	5200
CG12990_OG0007696	1
CG12991_OG0007703	3304
CG12992_OG0011688	27
CG12994_OG0007707	13
CG12995_OG0008599	2
CG12998_OG0011739	3
CG13000_OG0011738	0
CG13001_OG0008580	547
CG13002_OG0008577	187
CG13003_OG0008572	2166
CG13004_OG0008570	752
CG13005_OG0008567	184
CG13008_OG0008305	35
CG13010_OG0003260	9
CG13012_OG0008317	2917
CG13014_OG0008547	1192
CG13016_OG0006536	338
CG13018_OG0006537	127
CG13021_OG0003241	0
CG13022_OG0010698	9
CG13023_OG0010699	0
CG13024_OG0010708	310
CG13026_OG0010716	33
CG13028_OG0004010	0
CG13031_OG0012200	462
CG13032_OG0004014_OG0	0
CG13033_OG0010736	1
CG13038_OG0010761	1
CG13039_OG0010762	0
CG1304_OG0000265_OG0	3
CG1304_OG0000265_OG1	1
CG13040_OG0010763	0
CG13041_OG0000280_OG0	1
CG13041_OG0000280_OG0.2	5
CG13042_OG0010767	4
CG13043_OG0000281_OG0	0
CG13043_OG0000281_OG1	0
CG13044_OG0010768	1
CG13045_OG0000814	1
CG13046_OG0010771	0
CG13047_OG0010772	0
CG13048_OG0010773	0
CG13049_OG0010774	0
CG13051_OG0011898	5
CG13053_OG0010778	0
CG13054_OG0010779	1
CG13055_OG0010780	16
CG13056_OG0010757	0
CG13058_OG0004021	0
CG13059_OG0010764	0
CG13062_OG0010766	13
CG13064_OG0010775	0
CG13065_OG0010776	138
CG13066_OG0012201	0
CG13068_OG0002030_OG1	0
CG13069_OG0004022	0
CG1307_OG0004308	1097
CG13070_OG0012202	0
CG13071_OG0011899	0
CG13073_OG0012731_OG0	6
CG13074_OG0010797	940
CG13075_OG0000216_OG0	11
CG13075_OG0000216_OG1	0
CG13077_OG0009097	952
CG13078_OG0003575_OG0	0
CG13081_OG0003574	0
CG13082_OG0009094	8
CG13083_OG0009084	0
CG13084_OG0009083	1
CG13085_OG0001922	29
CG13086_OG0003709	104
CG13088_OG0001266	458
CG1309_OG0010533	5298
CG13096_OG0003720	1243
CG13097_OG0001923	631
CG13101_OG0009304	11057
CG13102_OG0009298	0
CG13108_OG0009295	572
CG13110_OG0011792	0
CG13113_OG0001247_OG0	0
CG13114_OG0009279	16
CG13116_OG0001878	374
CG13123_OG0001877	150
CG13124_OG0003502	6541
CG13126_OG0003515	272
CG13127_OG0001844	0
CG13131_OG0000790_OG0	0
CG13133_OG0003525	1811
CG1314_OG0011674	1
CG13144_OG0009363	11
CG13148_OG0007214	1
CG13151_OG0006215	602
CG13154_OG0006206	2
CG13155_OG0006196	13
CG13157_OG0002779	0
CG1316_OG0000430_OG0	0
CG13168_OG0006184	15
CG1317_OG0011084	9142
CG13170_OG0006182	0
CG13171_OG0006180	0
CG13177_OG0012831	466
CG13185_OG0002928	1127
CG13186_OG0006594	0
CG13192_OG0006567	302
CG13193_OG0006565	0
CG13196_OG0006560	31
CG13197_OG0006563	1366
CG13202_OG0001123_OG0	0
CG13203_OG0006235	214
CG13204_OG0006233	1118
CG13215_OG0002793_OG0	0
CG13216_OG0001568_OG0	0
CG13218_OG0002791_OG0	0
CG13220_OG0001573_OG0	2016
CG13223_OG0001571_OG0	0
CG13226_OG0002794_OG0	2
CG13227_OG0006218_OG0	1
CG13228_OG0011587_OG0	0
CG13229_OG0002786_OG0	7
CG13229_OG0002787_OG0	2671
CG13231_OG0006217	0
CG13239_OG0009815	0
CG1324_OG0007509	0
CG13243_OG0009147	0
CG13247_OG0010378	21
CG13248_OG0010371	1078
CG13250_OG0011870	12
CG13251_OG0010355	1478
CG13252_OG0003952	696
CG13258_OG0009399	13
CG13272_OG0008882	0
CG13280_OG0008881	3
CG13282_OG0008887	74
CG13285_OG0010583	3584
CG13287_OG0010216	0
CG13288_OG0010220	19
CG13293_OG0003937	878
CG13295_OG0010231	1318
CG13297_OG0010242	3
CG13299_OG0011864	1
CG13300_OG0003943	47
CG13305_OG0011196	0
CG13306_OG0011204	56
CG13308_OG0004102	0
CG13309_OG0011211	1
CG13310_OG0011207	8
CG13312_OG0011210	9
CG13313_OG0004105_OG0	1
CG13314_OG0011224	14
CG13315_OG0011237	789
CG13318_OG0004834	5098
CG13319_OG0006667	454
CG13321_OG0006673	4
CG13326_OG0006545	4
CG13330_OG0007271	0
CG13331_OG0007273	548
CG13332_OG0007274	374
CG13334_OG0007281	0
CG13337_OG0011662	39
CG13339_OG0007296	315
CG13344_OG0007304	826
CG13358_OG0007351	20
CG13359_OG0012499	8
CG13360_OG0010145	381
CG13361_OG0003189	1
CG13362_OG0007862	0
CG13364_OG0001174_OG0	1161
CG13365_OG0007831	874
CG13367_OG0003188_OG0	453
CG13369_OG0003181	1109
CG13375_OG0007847	20
CG13377_OG0007849	596
CG13380_OG0010135	14
CG13384_OG0003473	1916
CG13385_OG0012520	0
CG13386_OG0003471	3
CG1339_OG0006721	0
CG13390_OG0003479	337
CG13392_OG0003476	375
CG13397_OG0003469	34
CG13398_OG0003468	779
CG13403_OG0008236	0
CG13404_OG0008224	372
CG13405_OG0011376	2
CG13407_OG0004768	0
CG13408_OG0004770	504
CG13409_OG0004775	1519
CG13423_OG0007099	0
CG13426_OG0011654	0
CG13427_OG0003049	76
CG13428_OG0007100	24435
CG13430_OG0001658	706
CG13436_OG0006622	37
CG13437_OG0006285	1615
CG13438_OG0006243	0
CG1344_OG0012226	376
CG13442_OG0006244	1
CG13443_OG0006248	0
CG13445_OG0003880	0
CG13449_OG0009980	24
CG13454_OG0003875_OG0	0
CG13455_OG0009966	0
CG13457_OG0001288	1
CG13458_OG0004037	106
CG13460_OG0010841	0
CG13465_OG0000343_OG0	4
CG13471_OG0004048	0
CG13473_OG0010860	0
CG13474_OG0004049	0
CG13476_OG0012898	0
CG13481_OG0000339_OG0	1
CG13481_OG0000339_OG1	0
CG13484_OG0010886	237
CG13488_OG0001544_OG1	0
CG13492_OG0005946	1
CG13501_OG0005936	12
CG13502_OG0005931	607
CG13502_OG0012991	15
CG13506_OG0007028	1252
CG13510_OG0006998	679
CG13511_OG0006997	2
CG13516_OG0006995	220
CG13526_OG0006986	6
CG13527_OG0006984	3
CG13531_OG0006978	2309
CG13532_OG0006975	421
CG13538_OG0005981	0
CG13539_OG0012044	2
CG1354_OG0007555	6468
CG13541_OG0012280	0
CG13544_OG0005976	4
CG13545_OG0012580	0
CG13551_OG0000540_OG1	1202
CG13551_OG0012048	2379
CG13557_OG0012477	0
CG13558_OG0001556	0
CG13559_OG0012047	13
CG13561_OG0011643	9
CG13562_OG0011631	127
CG13575_OG0006892	4
CG13577_OG0001150_OG0	0
CG13578_OG0006898	4889
CG13579_OG0006013	6
CG1358_OG0006724	18115
CG13581_OG0002746	0
CG13585_OG0011574	4757
CG13587_OG0006025	96
CG13594_OG0006033	7
CG13599_OG0005537	6
CG1360_OG0006725	200
CG13601_OG0005534	686
CG13603_OG0005332	2225
CG13605_OG0005319	1352
CG13606_OG0005306	386
CG13607_OG0005318	158
CG13609_OG0012982	59
CG13613_OG0005278	0
CG13614_OG0002525_OG0	0
CG13615_OG0002524	0
CG13616_OG0005272	0
CG13618_OG0005267	100
CG13622_OG0005268	66
CG13623_OG0005265	962
CG13625_OG0004618	699
CG13627_OG0004629	138
CG13630_OG0004630	1572
CG13631_OG0004635	737
CG13634_OG0004637	4
CG13641_OG0004650	31
CG13643_OG0002274	234
CG13653_OG0002504	0
CG13654_OG0005174	788
CG13663_OG0011496	304
CG13667_OG0004090_OG0	466
CG13670_OG0011168	1
CG13671_OG0004086_OG0	843
CG13675_OG0000560_OG2	29
CG13676_OG0003984	241
CG13678_OG0000129_OG3	26
CG1368_OG0008241	302
CG13685_OG0010463	716
CG13689_OG0008772	171
CG13690_OG0008752	141
CG13692_OG0008754	14
CG13698_OG0010125	4560
CG13699_OG0003907_OG0	0
CG13705_OG0010610	116
CG13707_OG0010613	205
CG13708_OG0010614	72
CG1371_OG0006292	2855
CG13711_OG0010618	0
CG13712_OG0010619	0
CG13713_OG0010620	0
CG13716_OG0010627	25
CG13720_OG0004084	2
CG13721_OG0012208	12
CG13722_OG0011130	290
CG13723_OG0010915	0
CG13724_OG0010917	1
CG13725_OG0010918	1
CG13727_OG0004055	1
CG13728_OG0010923	0
CG13731_OG0011910	7
CG13733_OG0010089	0
CG13738_OG0011907	3
CG13739_OG0002891	59
CG13743_OG0006405	822
CG13744_OG0006409	1
CG13747_OG0006408	0
CG13748_OG0006626	11
CG13751_OG0001660_OG0	581
CG13760_OG0007606	1064
CG13766_OG0009602	304
CG13771_OG0009612	3
CG13775_OG0003750_OG0	243
CG13784_OG0000956_OG0	1329
CG13786_OG0003631	1
CG13796_OG0001883_OG0	684
CG13801_OG0000219_OG0	3
CG13801_OG0000219_OG1	0
CG13806_OG0011077	1
CG13807_OG0011075	186
CG13810_OG0011066	5
CG13813_OG0010189	2330
CG13829_OG0011464	2
CG13833_OG0004687	2715
CG13837_OG0002276	0
CG13838_OG0011993	3
CG13841_OG0004694	773
CG13842_OG0004706	35
CG13847_OG0004737	0
CG13850_OG0004743	1263
CG13855_OG0004744	59
CG13856_OG0004745	56
CG13857_OG0004746	5
CG13862_OG0004760	0
CG13868_OG0007089	13703
CG13868_OG0013578	2233
CG13869_OG0007075	4
CG1387_OG0008528	1
CG13870_OG0007093	61
CG13871_OG0003047	74
CG13872_OG0007071	0
CG13875_OG0011381	181
CG13876_OG0001334_OG0	525
CG13877_OG0011937	185
CG13884_OG0000403_OG0	0
CG13887_OG0011343	7109
CG13891_OG0002060	0
CG13893_OG0011360	8026
CG13894_OG0004129	144
CG13895_OG0004128	443
CG13901_OG0011344	381
CG13907_OG0011337	11135
CG13912_OG0011325	112
CG13917_OG0011285	7295
CG13919_OG0011274	228
CG13920_OG0011271	1128
CG13921_OG0011032	40
CG13924_OG0011054	82
CG13926_OG0011282	338
CG13928_OG0011279	6213
CG13930_OG0011024	58
CG13931_OG0004073	1
CG13933_OG0011036	2173
CG13937_OG0011056	3735
CG13949_OG0003375	207
CG13950_OG0003376	537
CG13954_OG0006374	275
CG13955_OG0002890_OG0	5
CG13962_OG0012240	9
CG13970_OG0009133_OG0	0
CG13972_OG0005361	136
CG13983_OG0002696	6
CG13991_OG0000661_OG1	0
CG13992_OG0002070_OG0	0
CG13994_OG0011942	875
CG13995_OG0000538_OG0	0
CG13999_OG0000662_OG0	49
CG14005_OG0001926	409
CG14006_OG0001927	1
CG14007_OG0009567	13
CG14011_OG0003731	5
CG14013_OG0003734	5
CG14014_OG0009443	8
CG14015_OG0009446	249
CG14017_OG0003733	0
CG14020_OG0003686	621
CG14022_OG0008831	171
CG14024_OG0003410_OG0	153
CG14034_OG0008836	9
CG14036_OG0008842	5
CG14042_OG0001816	216
CG14043_OG0003425	1256
CG14044_OG0008964	622
CG14050_OG0000684	5
CG14052_OG0007777	4
CG14053_OG0012099	2
[truncated: 9,910 more rows]
