# Supplementary material for: Evolution of chemosensory tissues and cells across ecologically diverse Drosophilids
Source: Nat Commun. 2024 Feb 5;15:1047. doi: 10.1038/s41467-023-44558-4 (PMC10844241; doi:10.1038/s41467-023-44558-4)
Supplement: Supplementary file 18 — Supplementary Data 15 [file 41467_2023_44558_MOESM18_ESM.zip › all_count_tables_renamed/SECE1AN_counts_trim_genes_FBids_1_1_sorted.txt]

128up_OG0006588	1739
14-3-3epsilon_OG0002478	7126
14-3-3epsilon_OG0001126_OG1	12021
140up_OG0004534	718
18w_OG0003044	1363
26-29-p_OG0010897	6309
2mit_OG0000576_OG0	40
5-HT1A_OG0006644	119
5-HT1B_OG0006647	57
5-HT2A_OG0000287_OG0	42
5-HT2B_OG0011472	1164
5-HT7_OG0005777	47
5PtaseI_OG0005188	2009
7B2_OG0004187	13221
a_OG0006460	1048
a10_OG0010691	442961
a5_OG0009037	136601
a6_OG0007651	488
AANATL2_OG0003640	681
AANATL4_OG0000091_OG1	0
AANATL7_OG0007605	5
Aasdh_OG0001831	469
Aatf_OG0001947	643
aay_OG0011265	25677
ab_OG0009683	1220
ab_OG0009684	136
ABCB7_OG0011281	5418
Pmp70_OG0003257	4990
Abd-B_OG0005000	2
Abi_OG0002227_OG0	1178
Abl_OG0010722	4677
abo_OG0009656	427
Abp1_OG0010565	992
abs_OG0003097	717
ac_OG0007843	0
Ac13E_OG0008321	1195
Ac3_OG0009573	1863
Ac78C_OG0010320	207
Acam_OG0000252_OG0	3
Acam_OG0000252_OG1	0
Acam_OG0005131	0
CG9149_OG0011313	1620
Acbp1_OG0009246	1153
Acbp2_OG0010415	692
Acbp4_OG0000311_OG0	0
Acbp4_OG0000311_OG1	8
Acbp6_OG0010414	681
ACC_OG0007193	11480
AcCoAS_OG0000812	20890
Ace_OG0000652_OG0	1029
Acer_OG0000953_OG0	6465
Acer_OG0003808	379
Acf_OG0002671	1411
Achl_OG0002770	2036
acj6_OG0008333	261
acj6_OG0008334	1248
Ack_OG0010507	2178
Ack-like_OG0006546	708
Acn_OG0009540	7263
CG5009_OG0006075	6989
Acox57D-d_OG0006913	268
Acox57D-p_OG0001151	1915
Acp1_OG0009317	266
Acp32CD_OG0009664	0
Acp65Aa_OG0003939	18
Acph-1_OG0001513	228
CG12512_OG0008829	3821
CG18155_OG0007972	51
Acsl_OG0007133	12723
Act42A_OG0000022_OG0	299
Act42A_OG0000022_OG1	34077
Act42A_OG0000022_OG3	7282
Act42A_OG0000022_OG4	8991
Act42A_OG0000022_OG5	797
Actn_OG0003148_OG0	9464
Actn3_OG0011403_OG0	0
ACXB_OG0000046_OG0	0
ACXB_OG0000046_OG1	0
ACXB_OG0000046_OG2	1
ACXB_OG0000046_OG2.2	6
ACXD_OG0004078_OG0	951
Acyp_OG0009408	1
Acyp2_OG0011498	498
Ada_OG0002342	224
Ada1-2_OG0003777_OG0	359
Ada2a_OG0005051	215
Ada2b_OG0004799	260
Ada3_OG0007872	869
AdamTS-A_OG0005247	378
AdamTS-A_OG0012010	12
AdamTS-B_OG0008089	3311
Adar_OG0007649	827
Adat1_OG0003596	56
Adck1_OG0006032	2018
Adck5_OG0010063	1059
ADD1_OG0006579	816
Adf1_OG0001636_OG0	190
Adgf-A_OG0001991_OG0	3
Adgf-A_OG0003900	15
Adgf-A2_OG0010109	2
Adgf-B_OG0010108	0
Adgf-C_OG0001030_OG0	142
Adgf-D_OG0002208_OG0	252
Adgf-E_OG0006152	0
Adh_OG0003395_OG0	141
Adi1_OG0010940	1300
AdipoR_OG0004727	6887
CG3809_OG0004951	0
AdenoK_OG0003918_OG0	1559
Ady43A_OG0002958	2944
AdoR_OG0005733	141
adp_OG0006108	1181
AdSS_OG0000854_OG0	10335
Aduk_OG0004873	1141
Ae2_OG0010984	7178
CG6512_OG0010913	7331
aft_OG0006080	351
Afti_OG0005567	565
Ag5r_OG0008212	30
Ag5r2_OG0008213	0
AGBE_OG0007237	5195
AgmNAT_OG0001753	13
ago_OG0010530	1408
AGO1_OG0007307	2937
AGO2_OG0000119_OG0	7427
Agpat1_OG0008448	1289
Agpat2_OG0003465	2555
Agpat3_OG0004018	3148
Agpat4_OG0004019_OG0	1555
ADPS_OG0002932	4164
agt_OG0001016_OG0	179
Spat_OG0007723	382
Ahcy_OG0001195_OG0	961
AhcyL1_OG0011110	2639
AIF_OG0001225	1943
AIMP1_OG0007108	1217
AIMP2_OG0009977	1210
AIMP3_OG0005998	1156
Adk1_OG0010829	28514
Adk3_OG0005467	1622
Ak6_OG0007201	283
Akap200_OG0000367_OG0	0
Akh_OG0010512	14
AkhR_OG0009627	36
akirin_OG0010441	3462
Akr1B_OG0001292	5827
Akt1_OG0005415	1342
al_OG0008749	82
Aladin_OG0007570	189
AlaRS_OG0003477	3379
AlaRS-m_OG0010596	1223
Alas_OG0006853	12670
alc_OG0006389	9710
Ald1_OG0005647	36021
Ald2_OG0005645	1
Aldh_OG0003615	21813
Aldh-III_OG0006742	35065
Aldh7A1_OG0003841_OG0	132
Alg-2_OG0001588_OG0	2000
Alg1_OG0002607_OG0	1308
Alg10_OG0000709_OG0	409
Alg11_OG0012170	1212
CG8412_OG0004562	1803
Alg14_OG0001194_OG0	374
Alg2_OG0010641	1049
Alg3_OG0003012	39
Alg3_OG0006966	580
CG5287_OG0001281	476
CG5287_OG0003790	232
Alg9_OG0005173	846
Alh_OG0004317	2001
Alh_OG0004319	514
Alh_OG0011430	666
alien_OG0009301	2055
ALiX_OG0005343	3401
Alk_OG0006414	138
CG12179_OG0001176_OG0	12
Alp1_OG0010289	2
Alp10_OG0010194	0
Alp11_OG0008522	8
Alp12_OG0003717	367
Alp13_OG0001034	79
Alp2_OG0000261_OG0	48
Alp2_OG0000261_OG1	0
Alp4_OG0005779	4348
Alp6_OG0006360	110
Alp7_OG0003030	0
Alp9_OG0003931	5
alph_OG0000083_OG0	1
alph_OG0005113	3878
alpha-Catr_OG0006852	6421
alpha-Est1_OG0004357	19378
alpha-Est10_OG0004350	5329
alpha-Est2_OG0000314	140
alpha-Est3_OG0004356	2270
alpha-Est6_OG0004354	0
alpha-Est7_OG0001351	11286
alpha-Est8_OG0004352	14446
alpha-Est9_OG0004351	352
alpha-Man-Ia_OG0003130	114
alpha-Man-Ia_OG0003131	844
alpha-Man-Ia_OG0001168	776
alpha-Man-Ib_OG0005087	1168
alpha-Man-Ic_OG0011549	0
alpha-Man-IIa_OG0004878	1616
alpha-Man-IIb_OG0005229	7065
alpha-PheRS_OG0008296	1538
alpha-Spec_OG0011040	16772
alpha4GT1_OG0000948	1112
alphaCOP_OG0011275	6171
alphaSnap_OG0010384	4006
alphaTub67C_OG0010998	73
Alr_OG0008278	659
alrm_OG0002498	2
Als2_OG0009863	3011
alt_OG0004894	3073
aly_OG0004083	2
Ama_OG0002112	0
Amacr_OG0009433	3266
amd_OG0001918	3241
Amnionless_OG0008741	76
amon_OG0011540	2692
amos_OG0003702_OG0	0
AMPdeam_OG0008245	10225
Amph_OG0007204	6433
AMPKalpha_OG0001698	5321
Amt_OG0004607	20624
Amun_OG0008385	5666
amx_OG0007575	952
Amy-p_OG0000157_OG0	0
Amy-p_OG0000157_OG0.2	0
Amyrel_OG0006416	2
ana_OG0006403	143
ana1_OG0002269	1412
ana2_OG0007120	23
ana3_OG0006194	290
Ance-2_OG0003658	4
Ance-3_OG0001891_OG0	3233
Ance-3_OG0009407	3107
Ance-4_OG0006406	87
Ance-5_OG0005870	256
anchor_OG0010100	2927
Andorra_OG0011741	0
Ank2_OG0010460	13663
Ankle2_OG0000780	2778
l(2)35Be_OG0003404_OG0	448
anox_OG0007490	4704
Ant2_OG0008041	98
antdh_OG0008007	163603
Antp_OG0002113	60
antr_OG0007227	58
AnxB10_OG0008082	24910
AnxB11_OG0008196	3255
AnxB9_OG0004410	27421
aop_OG0003458	670
aos_OG0010741	1379
Aos1_OG0002145_OG0	1302
AOX1_OG0005242	13690
AOX2_OG0000143_OG0	25888
AOX2_OG0000143_OG1	109
AOX4_OG0001465	16773
ap_OG0005832	111
AP-1-2beta_OG0008273	6372
AP-1gamma_OG0007680	5309
AP-1mu_OG0005553	3058
AP-1sigma_OG0005334	4031
AP-2alpha_OG0008751	2775
AP-2mu_OG0004736	2837
AP-2sigma_OG0004385	1085
Apc_OG0005387	1733
APC10_OG0005888	320
Apc2_OG0005308	164
APC4_OG0003171_OG0	913
APC7_OG0001703	95
ApepP_OG0000963	708
aph-1_OG0003552_OG0	597
aPKC_OG0006607	211
aPKC_OG0006608	1164
aPKC_OG0006609	48
Aplip1_OG0011323	2865
apn_OG0002443_OG0	1
apolpp_OG0012638	1702
app_OG0010830	966
APP-BP1_OG0010070	586
Appl_OG0007834	9811
Aprt_OG0004075	223
Aps_OG0010085	2408
apt_OG0002733	302
CG18815_OG0010034	5376
AQP_OG0007242	1149
aqrs_OG0005393	3
aqz_OG0001049_OG1	17463
ara_OG0009939	89
aralar1_OG0001518	4893
Arc1_OG0002768_OG0	1672
Arc2_OG0006127	312
Arc42_OG0001370_OG0	9
Archease_OG0002289_OG0	598
Arf51F_OG0006831	2057
Arf79F_OG0012164	7501
ArfGAP1_OG0010836	2105
ArfGAP3_OG0003816_OG0	1960
Arfip_OG0005451	774
Arfrp1_OG0007681	431
arg_OG0003183	61
arg_OG0007835	19
Argk_OG0011233	69547
Argk_OG0011925	439
Argl_OG0009800	191
CG31469_OG0002209_OG0	418
ArgRS_OG0008151	622
ArgRS-m_OG0004367	213
ari-1_OG0007878	2388
ari-2_OG0003028	1980
Arl1_OG0010003	1585
Arl2_OG0004816	430
Arl5_OG0011164	612
Arl6_OG0007042	1554
Arl6IP1_OG0004993	1978
Arl8_OG0004797	1238
arm_OG0007636	14072
armi_OG0002027	494
Arp1_OG0004441	4628
Arp10_OG0007423	2652
Arp2_OG0001770	1333
Arp3_OG0010555	758
Arp5_OG0001448_OG0	1127
Arp53D_OG0011600	0
Arp6_OG0008512	1436
Arp8_OG0007614	722
Arpc1_OG0009187	2168
Arpc2_OG0009417	1034
Arpc3A_OG0005226	491
Arpc3B_OG0008590	11
Arpc4_OG0008719	2191
Arpc5_OG0008957	1259
arr_OG0007264	645
Arr1_OG0009490	27
Arr2_OG0004099	7
Ars2_OG0005840	5492
Art1_OG0004911	644
Art2_OG0008773	14
Art3_OG0004604	444
Art4_OG0004574	282
Art6_OG0004528_OG0	0
Art7_OG0001547_OG0	1433
Art8_OG0009662	122
Art9_OG0002219_OG0	0
Arts_OG0000486_OG0	1668
aru_OG0003377	8211
Arv1_OG0013036	339
arx_OG0009914	179
Asap_OG0007180	3556
Asator_OG0002682_OG1	2568
Asciz_OG0010646	309
ase_OG0007840	19
asf1_OG0009889	1470
ash1_OG0000982_OG0	142
ash2_OG0004623	1896
Ask1_OG0004518	2147
asl_OG0004217	188
AsnRS_OG0003707	3202
AsnRS-m_OG0006452	290
AsnS_OG0000992	502
asp_OG0004633	76
Asph_OG0006509	5493
ASPP_OG0006932	7527
CG9572_OG0008488	2947
AspRS_OG0006665	1480
AspRS-m_OG0008886	2460
asrij_OG0006972	3017
asRNA:CR31429_OG0002339_OG0	259
asRNA:CR42743_OG0003772_OG0	0
asRNA:CR43299_OG0012338_OG0	0
asRNA:CR43426_OG0012535_OG0	0
asRNA:CR43454_OG0002277_OG0	29
asRNA:CR43463_OG0001607_OG0	211
asRNA:CR43809_OG0003675_OG0	1260
asRNA:CR44106_OG0002406_OG0	7
asRNA:CR44169_OG0002969_OG0	6506
asRNA:CR44179_OG0001455_OG0	5038
asRNA:CR44372_OG0000331_OG0	3
asRNA:CR44372_OG0000331_OG1	0
asRNA:CR44894_OG0012090_OG0	0
asRNA:CR45044_OG0005605_OG0	43
asRNA:CR45195_OG0000203_OG0	242
asRNA:CR45195_OG0000203_OG1	126
asRNA:CR45350_OG0001645_OG0	87
asRNA:CR45943_OG0010336	854
asRNA:CR46029_OG0000226_OG0	1
asRNA:CR46029_OG0000226_OG1	32
asRNA:CR46139_OG0003106_OG0	41
asRNA:CR46246_OG0011916	1
asRNA:CR46354_OG0002193_OG0	258
asRNA:CR46473_OG0000925_OG0	14
Ass_OG0001346	52
ast_OG0003560	631
AstA_OG0004634	10
AstA-R1_OG0000689	40
AstA-R2_OG0005396	8
AstC_OG0009668	0
AstC-R1_OG0010134	7
AstC-R2_OG0001295_OG0	17
AstCC_OG0009669	1
asun_OG0002419_OG0	340
Asx_OG0006138	1802
Atac1_OG0003748_OG0	209
Atac2_OG0009508	351
Atac3_OG0000828	837
Tat_OG0001330	3612
Ate1_OG0003045	2378
Atet_OG0003384	7762
Atf-2_OG0006059	863
Atf3_OG0007763	2139
Atg1_OG0009929	190
Atg1_OG0009931	2182
Atg10_OG0001598	119
Atg101_OG0008681	1265
Atg12_OG0011904	286
Atg13_OG0004817	900
Atg14_OG0005089	1202
Atg16_OG0005703	907
Atg17_OG0004232	3589
Atg18a_OG0011152	1688
Atg18b_OG0001271_OG0	1526
Atg2_OG0011112	4405
Atg3_OG0009922	2316
Atg4a_OG0009014	2457
Atg4b_OG0005256	1375
Atg5_OG0007974	535
Atg6_OG0005323	1017
Atg7_OG0006714	941
Atg8a_OG0008043	9207
Atg8b_OG0005571	0
Atg9_OG0006487	2143
atilla_OG0011822	12934
atk_OG0010362	8
atl_OG0001399	7006
atms_OG0004154	1279
ato_OG0004804	0
Atox1_OG0012695	1439
ATP6AP2_OG0004869	14696
ATP7_OG0008369	1391
ATP8A_OG0007260	12445
ATP8A_OG0007261	340
Atpalpha_OG0002140	30857
ATPCL_OG0006680	13313
ATPsynB_OG0010987	23447
ATPsynbeta_OG0005823	81625
ATPsynbetaL_OG0001317	3
ATPsynC_OG0005792	40898
ATPsynCF6_OG0005500	19351
ATPsynCF6L_OG0010605	5
ATPsynD_OG0004477	18734
ATPsyndelta_OG0007526	13080
ATPsynE_OG0005568	13631
ATPsynG_OG0009657	17785
ATPsyngamma_OG0005690	27148
ATPsynGL_OG0009315	0
ATPsynO_OG0012619	12678
AttC_OG0000164_OG0	256
AttC_OG0007258	890
AttD_OG0004890	0
Atu_OG0002096	1402
Atx-1_OG0012102	34
Atx2_OG0011501	5407
Atxn7_OG0003444	809
aub_OG0000482_OG0	79
aurA_OG0004964	135
aurB_OG0009647	18
aust_OG0001881	0
aux_OG0003096_OG0	1936
ave_OG0006159	451
Aven_OG0003291	690
awd_OG0002664	8829
Awh_OG0010478	1
axed_OG0010262	84
Axn_OG0005720	1537
axo_OG0003993	1484
axo_OG0010625	517
axo_OG0010626	3115
axo_OG0010628	1528
Axs_OG0008319	1444
Axud1_OG0003447	860
az2_OG0006736	277
azot_OG0000210_OG0	0
azot_OG0000210_OG1	11
b_OG0009189	1537
B-H1_OG0000267_OG0	1078
B-H1_OG0000267_OG1	824
B4_OG0009202	3758
B52_OG0001376_OG0	17226
b6_OG0007653	9
B9d1_OG0005246	569
B9d2_OG0005830	217
bab1_OG0011327	112
bab1_OG0011328	156
bab2_OG0011326	4217
babo_OG0006628	1663
babos_OG0007027	438
Bacc_OG0008947	31550
Bace_OG0000801_OG0	0
baf_OG0003792	1088
bai_OG0005189	3332
Balat_OG0007229	3
Baldspot_OG0010721	7330
ball_OG0001092_OG1	272
bam_OG0005170	3
bap_OG0001358_OG0	1
Bap111_OG0007677	2769
Bap170_OG0000903_OG0	1560
Bap55_OG0005900	1240
Bap60_OG0008560	3143
IMPPP_OG0000305_OG1	1250
barc_OG0010291	971
bark_OG0008784	1376
barr_OG0000425_OG0	628
baz_OG0008596	4827
bb8_OG0005496	13
bbc_OG0007266	10547
CG18067_OG0007098	6702
bbg_OG0010871	139
bbg_OG0010872	415
BBIP1_OG0004876	552
BBS1_OG0010413	794
BBS4_OG0002785_OG0	5067
BBS5_OG0002086	3097
BBS8_OG0008755	2439
BBS9_OG0006919	14231
bbx_OG0008688	4443
bc10_OG0010387_OG0	769
BCAS2_OG0005540	1010
bcd_OG0002111_OG0	0
bchs_OG0003722	253
BCL7-like_OG0007566	290
bcn92_OG0007793	765
Bdbt_OG0004400	587
bdg_OG0006805	3715
bdl_OG0003385	2933
Bdp1_OG0009215	910
be_OG0000785	856
BEAF-32_OG0006164	1285
beag_OG0004860	885
beat-Ia_OG0011784	432
beat-Ib_OG0009146	30
beat-Ic_OG0001866_OG0	0
beat-IIa_OG0005482	41
beat-IIb_OG0005481	213
beat-IIIa_OG0009463	229
beat-IIIb_OG0009460	142
beat-IIIc_OG0003687	401
beat-IV_OG0005508	963
beat-Va_OG0005024	0
beat-Vb_OG0005021	1
beat-Vc_OG0001062_OG0	93
beat-VII_OG0011542	64
beat-VII_OG0011544	48
beg_OG0004008	638
bel_OG0001048	8528
Bem46_OG0008920	445
ben_OG0000514_OG0	10155
Best1_OG0002590_OG0	21717
Best2_OG0010251	2370
Best3_OG0009963	0
Best4_OG0000558_OG0	0
Bet1_OG0003845_OG0	1645
Bet3_OG0004072	1067
beta-PheRS_OG0005298	1254
beta-Spec_OG0007697	25973
beta'COP_OG0009212	4383
beta3GalTII_OG0012738	360
beta4GalNAcTA_OG0006521	495
beta4GalNAcTB_OG0002610	555
beta4GalT7_OG0005195	464
betaCOP_OG0008653	7588
betaggt-I_OG0008962	986
betaGlu_OG0002667	1000
CG32396_OG0011696	3
Bgb_OG0011276	1238
bgcn_OG0001647	667
bgm_OG0009412	23812
BHD_OG0010421	495
bi_OG0003201	2083
bi_OG0012904	108
BI-1_OG0004087	7368
bib_OG0001843_OG0	14
BicC_OG0009143	2
BicD_OG0009474	1114
CG11873_OG0005086	1250
bif_OG0003277	1591
bif_OG0012761	561
BigH1_OG0001085_OG0	67
bigmax_OG0005365	588
Bili_OG0002506_OG0	451
bin_OG0010286	0
Bin1_OG0005423	534
bin3_OG0007310	3229
bip1_OG0010560	181
Bka_OG0009250	263
blanks_OG0011885_OG0	0
Blimp-1_OG0010196	3500
Blm_OG0002608	286
Blos1_OG0006148	589
Blos2_OG0010078	497
Blos3_OG0009918	237
Blos4_OG0010933	255
blot_OG0010924	417396
blow_OG0006726	1435
blp_OG0005216	1312
blw_OG0006982	60249
bma_OG0010967	33
Bmcp_OG0010022	1200
bmm_OG0010858	2941
bnb_OG0001206_OG1	1000
CG5059_OG0012191	1574
bnk_OG0005787	0
bnl_OG0004512	148
boca_OG0006727	1671
bocks_OG0002575_OG0	427
BOD1_OG0005544	6543
boi_OG0007601	132
boi_OG0007603	23
boil_OG0012322	37
bol_OG0011238	2840
boly_OG0007153	0
BomBc1_OG0001623	679
BomBc2_OG0000769_OG0	1152
BomBc3_OG0004769	120
BomT3_OG0011469	1089
bon_OG0004934	1542
bond_OG0004726	1728
bonsai_OG0007008	1369
Boot_OG0006400	0
bor_OG0004967	1389
bora_OG0003911	13
BORCS5_OG0008208	1439
BORCS6_OG0011365	578
BORCS7_OG0007103	240
borr_OG0009292	8
boss_OG0005676	6786
botv_OG0006642	507
bou_OG0007819	1677
bowl_OG0008785	736
BoYb_OG0000400_OG0	2
br_OG0007659	10
br_OG0011928	2
Br140_OG0001629	1276
brat_OG0001919	308
Brca2_OG0000883	590
Brd_OG0010852	0
CG7154_OG0009310	1738
Brd8_OG0002488	1147
Bre1_OG0010209	1775
Brf_OG0005483	570
Brf_OG0005485	128
brk_OG0007975	417
brm_OG0009999	3331
Brms1_OG0008442	1989
Bro_OG0011272	3
brp_OG0000499_OG1	4180
l(3)72Ab_OG0009997	3158
bru1_OG0009737	127
bru1_OG0009738	1017
bru2_OG0009740	6724
bru2_OG0011823	396
bru2_OG0012161	172
bru3_OG0010907	575
bru3_OG0011909	78
Bruce_OG0004896	8804
brun_OG0003663	1557
brv1_OG0000706_OG0	0
brv2_OG0010919	0
brv3_OG0011666	103
BRWD3_OG0005288	4362
brwl_OG0009277	745
bs_OG0003002	240
bs_OG0006897	214
bsf_OG0001906_OG0	6405
Bsg_OG0009780	7111
Bsg25D_OG0003412_OG0	2208
bsh_OG0009110	0
bsk_OG0012344	4130
bt_OG0000537_OG1	65
BTBD9_OG0000546_OG0	27
BtbVII_OG0011887	3757
btd_OG0007557	854
Btk29A_OG0001838	890
Btk29A_OG0011763	23
btl_OG0002041	19
btn_OG0004719	1
Btnd_OG0008611	4
btsz_OG0001035_OG1	506
btsz_OG0004581	71
btv_OG0003692	1147
btv_OG0009487	5639
btz_OG0005342	3010
Bub1_OG0001806_OG0	494
Bub3_OG0005120	1275
BubR1_OG0000657_OG0	157
Buffy_OG0006561	1939
bug_OG0006803	1469
Bug22_OG0009372	1227
BuGZ_OG0008876	3513
CG8270_OG0010257	684
bun_OG0000556	1845
bun_OG0009749	3350
bur_OG0003683_OG0	1483
Burs_OG0001045_OG0	0
bves_OG0007497	568
bves_OG0007499	469
bw_OG0006000	1
bwa_OG0009122	1164
bwa_OG0012525	2274
Bx_OG0008666	9
Bx_OG0008667	531
Bx42_OG0007682	2733
by_OG0005550	3886
byn_OG0010803	0
bys_OG0007950	654
c-cup_OG0012143	4
c(3)G_OG0001464_OG0	278
c11.1_OG0007569	2752
c12.1_OG0007568	1443
c12.2_OG0007567	4097
C15_OG0002126_OG0	160
C1GalTA_OG0009799	1958
C3G_OG0007801	2402
C901_OG0008027	24
ca_OG0005700	5295
Ca-alpha1D_OG0009140	6303
Ca-alpha1T_OG0003323	3807
Ca-beta_OG0009681	905
Ca-Ma2d_OG0009139	928
CaBP1_OG0008860	2771
cac_OG0000605_OG0	909
cact_OG0009392	7061
cactin_OG0003129	1247
cad_OG0009437	1
Cad74A_OG0010922	43
Cad86C_OG0002368	3386
Cad87A_OG0001088_OG0	806
Cad89D_OG0001058_OG0	0
Cad96Ca_OG0011497	1003
Cad96Cb_OG0005172	0
Cad99C_OG0005704	1332
CadN_OG0000277_OG1	125
Caf1-105_OG0002830	240
Caf1-180_OG0007408	429
Caf1-55_OG0001036	1075
cag_OG0001595_OG0	778
CAH1_OG0009192	29354
CAH13_OG0002843	2
CAH14_OG0002807	7
CAH15_OG0006256	0
CAH16_OG0000498_OG1	42
CAH2_OG0001000_OG0	10412
CAH3_OG0003177	1270
CAH5_OG0005796	29
CAH7_OG0000840	7128
CAH8_OG0004748	18
CAH9_OG0005622	270
CAHbeta_OG0002334	1294
cal1_OG0002556_OG0	501
CalpA_OG0003035	5048
CalpB_OG0010971	1673
CalpC_OG0008186	385
Calr_OG0005564	36273
Cals_OG0013279_OG0	1509
Calx_OG0002139_OG0	3
Calx_OG0004417	1583
Calx_OG0004418	987
calypso_OG0006121	792
Cam_OG0012053	17652
CaMKI_OG0012767	6543
CaMKII_OG0013280	3926
Camp_OG0005907	1033
Camta_OG0006364	919
Camta_OG0006365	153
can_OG0004061_OG0	3
CanA1_OG0005778	205
CanB_OG0000231_OG0	1338
CanB_OG0000231_OG1	989
Cand1_OG0009382	2824
CAP_OG0000587_OG0	9896
CAP_OG0012405	34
Cap-D2_OG0005121	288
Cap-D3_OG0009448	728
Cap-G_OG0002924	1215
Cap-H2_OG0004906	869
Capa_OG0005712	0
Caper_OG0009347	12636
Capr_OG0010138	1918
caps_OG0010156	927
caps_OG0010157	914
capt_OG0009025	5130
capu_OG0000612_OG0	1401
car_OG0007437	577
CARPA_OG0007960	8
CARPB_OG0007554	15
CarT_OG0009432	60
cas_OG0004236	1
casp_OG0006502	2454
cass_OG0009476	6342
Cat_OG0003869	13616
cathD_OG0002862	22948
cato_OG0006491	0
Catsup_OG0009538	1956
caup_OG0009938	17
cav_OG0000654	291
caz_OG0003243_OG0	3928
cbc_OG0007265	1098
Cbl_OG0002051_OG0	1282
CBP_OG0001721	607
CBP_OG0007971	374
Cbp20_OG0005066	827
Cbp53E_OG0006447	2430
Cbp80_OG0007913	1152
Cbp80_OG0007915	815
Cbs_OG0003124	1714
cbs_OG0007263	1177
cbt_OG0008760	1758
Cby_OG0004789	469
Cc2d2a_OG0002702	769
CCAP_OG0011467	13
CCAP-R_OG0000870	6
ccb_OG0012089	0
CCDC151_OG0011900	38
CCDC53_OG0009785	514
Ccdc58_OG0010399	461
Ccdc85_OG0008917	353
CCHa1_OG0004530	27
CCHa1-R_OG0006065	37
CCHa2_OG0002186_OG0	1067
CCHa2-R_OG0005836	17
Cchl_OG0004776	8104
CCKLR-17D1_OG0003334	21
CCKLR-17D1_OG0008675	1536
CCKLR-17D1_OG0011744	32
CCKLR-17D3_OG0008678	200
Ccm3_OG0005250	1079
Ccn_OG0010106	1022
Ccn_OG0010107	1179
Ccn_OG0012179	383
Ccp84Ab_OG0000178_OG0	0
Ccp84Ac_OG0001349_OG0	0
Ccp84Ae_OG0002110_OG0	0
Ccp84Af_OG0000109_OG0	0
Ccp84Af_OG0000109_OG1	13
Ccp84Af_OG0000109_OG2	0
Ccp84Ag_OG0001348_OG0	0
Ccs_OG0006299	1650
CCT1_OG0002281_OG0	4148
CCT2_OG0003145	2322
CCT3_OG0004995	3368
CCT4_OG0000979	2736
CCT5_OG0006600	2279
CCT6_OG0008508	3827
CCT7_OG0004839	995
CCT7_OG0004841	609
CCT8_OG0007117	4186
Ccz1_OG0010481	1243
cd_OG0004708	10
CD98hc_OG0001357_OG0	6946
Cda4_OG0008701	23
Cda5_OG0008721	1668
Cda9_OG0002707	26
CDase_OG0005749	691
cdc14_OG0009306	2366
Cdc16_OG0005493	411
Cdc23_OG0009421	695
Cdc27_OG0010426	2261
Cdc2rk_OG0006290	689
Cdc37_OG0011041	3509
Cdc42_OG0008268	1580
Cdc45_OG0007388	822
Cdc5_OG0011371	1140
CDC50_OG0008483	5011
Cdc6_OG0002054	29
Cdc7_OG0007729	1729
Cdep_OG0002087	1589
Cdep_OG0004159	2212
CdGAPr_OG0009111	1524
cdi_OG0000729	3220
cDIP_OG0004394	5740
Cdk1_OG0000555_OG0	49
Cdk12_OG0009875	1028
Cdk2_OG0002391	211
CDK2AP1_OG0008015	807
Cdk4_OG0006632	709
Cdk5_OG0002993	484
Cdk5alpha_OG0009389	3749
Cdk7_OG0001724	363
Cdk8_OG0010977	268
Cdk9_OG0007009	1119
Cdlc2_OG0000234_OG1	1273
cdm_OG0002482	1474
Cds_OG0010549	2751
Ced-12_OG0009727	607
ced-6_OG0006366	5446
CenB1A_OG0004675	1694
CenG1A_OG0003595_OG0	2158
CenG1A_OG0009182	107
Cenp-C_OG0002322	648
Cep135_OG0009952	1077
Cep135_OG0009954	1481
cep290_OG0004127	2002
Cep89_OG0006812	6
Cep97_OG0008778	2298
cer_OG0012078	1084
Cerk_OG0004182	4154
cert_OG0011161	4034
Cf2_OG0008971	1049
Cfp1_OG0007571	840
CG5789_OG0004615	546
cg_OG0006533	3666
CG10000_OG0005395	0
CG10005_OG0004963	8
CG10011_OG0005399	754
CG10013_OG0002410_OG0	2
CG10019_OG0008786	140
CG10026_OG0009081	1372
CG10029_OG0004344	0
CG10031_OG0008792	1578
CG10035_OG0004420	11124
CG10038_OG0001436_OG0	707
CG10041_OG0012259_OG0	2
CG10051_OG0007036	0
CG10053_OG0004336	376
CG10055_OG0004329	2111
CG10062_OG0007038	327
CG10063_OG0010284	3
CG10064_OG0010282	36
CG10068_OG0004321	632
CG10073_OG0000065_OG2	3
CG10075_OG0010279	1475
CG10077_OG0010277	45150
CG10082_OG0005964	11730
CG10086_OG0001355	0
CG10089_OG0010567	1761
CG10098_OG0004320	1494
CG10104_OG0006132	1
CG10116_OG0010569	1
CG10126_OG0005023	16254
CG10132_OG0009091	3996
CG10137_OG0009093	2960
CG10139_OG0006151	534
CG10140_OG0010573	0
CG10147_OG0010256	145
CG10151_OG0006160	524
CG10154_OG0010575	0
CG10163_OG0010252	5
CG10164_OG0001489	1
CG10165_OG0011781	227
CG10171_OG0010163	333
CG10175_OG0005507	348
CG10177_OG0001079_OG0	0
CG10184_OG0005509	82
CG10185_OG0005203	1125
CG10189_OG0009087	260
CG10194_OG0009085	572
CG10195_OG0003572	724
CG10205_OG0006168	450
CG10208_OG0005527	263
CG10209_OG0006169	672
CG10211_OG0009505	368
CG10222_OG0010165	321
CG10226_OG0010249	1950
CG10237_OG0003462	60157
CG1024_OG0004294	348
CG10252_OG0011517	1
CG10254_OG0002565	1657
CG10257_OG0006606	3504
CG10264_OG0005208	4
CG10265_OG0006935	326
CG10274_OG0003940	775
CG10280_OG0004257	5
CG10283_OG0001907_OG0	615
CG10286_OG0004292	683
CG10298_OG0004288	17
CG10300_OG0005516	4
CG10301_OG0005515	39
CG10307_OG0005957	1279
CG10311_OG0004972	945
CG10317_OG0004974	0
CG10321_OG0005965	2433
CG10324_OG0004994	548
CG10332_OG0005992	0
CG10333_OG0009507	2081
CG10336_OG0009516	176
CG10337_OG0009096	1280
CG10338_OG0009517	627
CG10339_OG0006873	1051
CG10340_OG0001059_OG0	2955
CG10341_OG0009518	407
CG10343_OG0009520	538
CG10344_OG0007020	220
CG10345_OG0002430_OG0	19390
CG10347_OG0000607_OG0	322
CG10348_OG0003704	284
CG10352_OG0008207	341
CG10353_OG0008206	1669
CG10357_OG0010470	17136
CG10359_OG0010469	155
CG10361_OG0010014	56
CG10362_OG0008202	1811
CG10365_OG0005518	1997
CG10366_OG0009102	1103
CG10375_OG0005526	1276
CG10376_OG0009519	670
CG10383_OG0001909	2251
CG10384_OG0007018	7
CG10405_OG0004983	38
CG10407_OG0005207	52
CG10413_OG0003703_OG0	1118
CG10417_OG0013094	2518
CG10418_OG0010832	459
CG10425_OG0002500	893
CG10428_OG0001263_OG0	562
CG10431_OG0001914	220
CG10433_OG0006904	888
CG10435_OG0002296_OG0	1861
CG10444_OG0007082	860
CG10445_OG0001356	99
CG10459_OG0001605_OG0	0
CG10462_OG0009105	886
CG10463_OG0009108	595
CG10466_OG0012145	298
CG10467_OG0010233	769
CG10469_OG0010232	381
CG10470_OG0009541	1730
CG10472_OG0000811_OG0	388
CG10479_OG0010225	324
CG10481_OG0009114	109
CG10483_OG0010221	1126
CG10486_OG0010219	1
CG10492_OG0009544	1238
CG10494_OG0006908	338
CG10495_OG0009546	322
CG10505_OG0006927	76
CG10508_OG0010314	3653
CG10510_OG0003948	0
CG10513_OG0005163	577
CG10514_OG0005162	246
CG10516_OG0009998	235
CG10527_OG0002810_OG0	20836
CG10543_OG0006262	4833
CG10550_OG0000747	23278
CG10555_OG0008527	1211
CG10561_OG0009552	1364
CG10565_OG0010321	2898
CG10576_OG0010200	2250
CG10581_OG0010326	28
CG10584_OG0010328	676
CG10587_OG0000094_OG0	0
CG10587_OG0000094_OG1	0
CG10587_OG0000094_OG2	1
CG10589_OG0003950	0
CG10591_OG0010195	4
CG10597_OG0003317	0
CG10598_OG0011740	0
CG10600_OG0009530	5729
CG10602_OG0009532	6440
CG10616_OG0010838	1956
CG10621_OG0001911	552
CG10623_OG0001912	880
CG10628_OG0009107	542
CG10631_OG0001241	3648
CG10646_OG0009949	603
CG10654_OG0009947	244
CG10657_OG0009951	1352
CG10660_OG0010840	762
CG10663_OG0010839	93
CG10669_OG0005156	808
CG10674_OG0010603	1308
CG10680_OG0003577	1133
CG10681_OG0009950	305
CG10700_OG0011812	0
CG10702_OG0009548	609
CG10710_OG0010908	173
CG10713_OG0010576	238
CG10725_OG0010574	0
CG10730_OG0000951	13
CG10731_OG0006517	293
CG10737_OG0006638	14712
CG10738_OG0010568	1934
CG1074_OG0007339	951
CG10747_OG0009127	1134
CG10748_OG0011855_OG0	0
CG10749_OG0003913_OG0	0
CG10750_OG0009561	0
CG10752_OG0010150_OG0	0
CG10761_OG0008304	30
CG1077_OG0004263	0
CG10793_OG0003237	82
CG10795_OG0006915	683
CG10799_OG0003081	102
CG10801_OG0012112	4
CG10802_OG0008133	2494
CG10803_OG0008134	258
CG10804_OG0008132	2250
CG10809_OG0010976	413
CG10814_OG0007257	1
CG10822_OG0007072	1
CG10839_OG0009144	0
CG10841_OG0002198_OG0	19
CG10853_OG0003980_OG0	0
CG10859_OG0009209	904
CG10862_OG0002017_OG1	2783
CG10863_OG0010486	2387
CG10863_OG0012194_OG0	70
CG10864_OG0005043	230
CG10866_OG0010485	698
CG10874_OG0003457	4927
CG10877_OG0002385_OG0	11
CG10887_OG0002183_OG0	42
CG10898_OG0002547	630
CG1090_OG0003105_OG0	368
CG10903_OG0002293_OG0	421
CG10904_OG0011634	161
CG10907_OG0001984_OG0	716
CG10909_OG0005022	0
CG10910_OG0006092	0
CG10911_OG0006095	0
CG10912_OG0000471	0
CG10914_OG0006109	839
CG10919_OG0001352	2
CG1092_OG0001161_OG0	23
CG10920_OG0007959	0
CG10927_OG0006710	131
CG10931_OG0006071	0
CG10932_OG0007954	6074
CG10934_OG0002756_OG0	0
CG10939_OG0005908	11459
CG10947_OG0009415	840
CG10948_OG0009927	2941
CG10949_OG0009416	536
CG10950_OG0012279	36
CG10958_OG0001743	838
CG10959_OG0008299	153
CG10962_OG0007748	23
CG10970_OG0003173	15
CG10973_OG0012539	652
CG10979_OG0004244	870
CG10984_OG0009934	732
CG10996_OG0008249	12
CG11000_OG0004245	61
CG11007_OG0003037	679
CG11018_OG0007064	0
CG11029_OG0001270	3488
CG1103_OG0003103_OG0	318
CG11030_OG0003728	877
CG11034_OG0001268	216
CG11035_OG0002292_OG0	777
CG11041_OG0001654	63
CG11044_OG0007073	556
CG1105_OG0004314	586
CG11050_OG0009604	3335
CG11060_OG0006765	6
CG11068_OG0011716	8
CG11069_OG0004655	261
CG11076_OG0001759	1937
CG11077_OG0000549_OG0	308
CG11085_OG0008456	5
CG11089_OG0004653	751
CG11095_OG0003249	593
CG11099_OG0007074	901
CG11103_OG0003250	670
CG11106_OG0012330	0
CG11109_OG0001964	440
CG11110_OG0006619	437
CG11123_OG0006752	376
CG11125_OG0006747	683
CG11127_OG0006744	433
CG1113_OG0004171	175
CG11131_OG0001957_OG0	2
CG11134_OG0003251	465
CG11141_OG0006745	1596
CG11145_OG0006754	0
CG11147_OG0003729	27929
CG11149_OG0003730	0
CG11151_OG0008256	7172
CG11159_OG0006283	107
CG1116_OG0004164	1274
CG11162_OG0008263	1
CG11168_OG0004657	1481
CG11170_OG0006462	446
CG11178_OG0003327	922
CG11180_OG0006625	1499
CG11191_OG0007189	15320
CG11192_OG0007095	0
CG11200_OG0007088	1242
CG11211_OG0012938	2
CG11226_OG0012166_OG0	7
CG11227_OG0007505	0
CG1124_OG0002090	1884
CG11241_OG0003815_OG0	160
CG11247_OG0009861	518
CG11248_OG0003830_OG0	296
CG11249_OG0009864	0
CG11251_OG0001998	0
CG11257_OG0007039	315
CG11263_OG0001789	167
CG11267_OG0011856	2067
CG11269_OG0006458	0
CG11275_OG0002906	3182
CG11279_OG0003924_OG0	357
CG11286_OG0004361	0
CG1129_OG0002085	1730
CG11291_OG0003029	5
CG11294_OG0007761	0
CG11298_OG0007031	3
CG11309_OG0010303	1689
CG11317_OG0012026	387
CG11318_OG0000756	0
CG11319_OG0009603	547
CG11327_OG0009628	7
CG11333_OG0002657_OG0	0
CG11334_OG0005804	884
CG11342_OG0011920	76
CG11345_OG0011138	0
CG11349_OG0011131	3
CG11353_OG0011127	260
CG11356_OG0008477	215
CG11357_OG0011126	657
CG1136_OG0010499	1350
CG11367_OG0000806_OG0	674
CG11369_OG0011699	1
CG1137_OG0004303	192
CG11370_OG0003817_OG0	4
CG11377_OG0008723	1408
CG11378_OG0007395	186
CG11379_OG0007397	0
CG11380_OG0007400	39
CG11381_OG0007402	1
CG11382_OG0007404	37
CG11384_OG0007396	2
CG1139_OG0004077	3
CG11391_OG0001026_OG0	0
CG11396_OG0010345	1255
CG11398_OG0007405	308
CG11403_OG0007406	131
CG11404_OG0012169	0
CG11406_OG0006889	11
CG11409_OG0007766	427
CG11413_OG0011575	35
CG11414_OG0006019	1963
CG11417_OG0007590	793
CG1142_OG0012974	557
CG11425_OG0009823	5579
CG11426_OG0009824	1092
CG1143_OG0011104	1287
CG11436_OG0003200	326
CG11437_OG0009825	0
CG11438_OG0009826	414
CG11447_OG0004515	788
CG11449_OG0000981_OG1	3
CG11453_OG0001027_OG0	2
CG11454_OG0001792	750
CG11456_OG0003951	205
CG11459_OG0000135_OG1	3
CG1146_OG0011093	1893
CG11470_OG0000857	13
CG11474_OG0005934	2473
CG11475_OG0005935	31
CG11498_OG0001515	6
CG11504_OG0002630	1267
CG11523_OG0009832	654
CG11529_OG0010828	98
CG11537_OG0010640	2822
CG11550_OG0002660	51352
CG11560_OG0010817	547
CG11562_OG0008742	417
CG11563_OG0002662	462
CG11566_OG0007496	276
CG11570_OG0004027	0
CG11581_OG0008240	0
CG11583_OG0010538	685
CG11584_OG0008239	0
CG11585_OG0012335	0
CG11586_OG0010534	570
CG11590_OG0001741	739
CG11593_OG0010497	1671
CG11594_OG0010492	587
CG11596_OG0007629	668
CG11601_OG0008739	429
CG11608_OG0000142_OG0	2
CG1161_OG0004180	4035
CG11617_OG0008731	276
CG11619_OG0003864_OG0	129
CG11626_OG0011450	4
CG11629_OG0003739	0
CG11630_OG0009580	28
CG11634_OG0009583	0
CG11635_OG0007156	143
CG11638_OG0007387	201
CG11655_OG0001745_OG0	3468
CG11656_OG0005013	0
CG11658_OG0010025	1313
CG11663_OG0012087	0
CG11664_OG0011395	0
CG11666_OG0012316	0
CG11668_OG0002452	38
CG11670_OG0005008	0
CG11672_OG0004805	0
CG11674_OG0008231	4
CG11679_OG0008511	892
CG11686_OG0002448_OG0	227
CG11693_OG0004810	0
CG11694_OG0000225_OG0	8
CG11694_OG0000225_OG1	0
CG11695_OG0007879	974
CG11696_OG0007880	737
CG11698_OG0002319_OG0	1
CG11699_OG0007882	1453
CG11703_OG0002165_OG0	0
CG11710_OG0001691_OG0	1181
CG1172_OG0004189	967
CG11722_OG0001391	662
CG11723_OG0003571	332
CG11726_OG0010048	0
CG11737_OG0001419_OG0	2296
CG11741_OG0001420_OG0	3
CG11752_OG0007995	3504
CG11755_OG0000851	221
CG11756_OG0007997	3
CG11760_OG0004826	307
CG11768_OG0004832	1533
CG11771_OG0005200	2393
CG11777_OG0006309	270
CG11779_OG0004481	1023
CG11786_OG0012799	3
CG11788_OG0007083	435
CG11790_OG0005187	1674
CG11791_OG0012008	2778
CG11807_OG0003009_OG0	1092
CG11808_OG0006841	608
CG11811_OG0004058	609
CG11816_OG0008636	2
CG11835_OG0000264_OG0	5610
CG11835_OG0000264_OG1	825
CG11837_OG0005082	482
CG11841_OG0005083	722
CG11842_OG0000856_OG1	71
CG11843_OG0011490	121
CG11852_OG0002502_OG0	559
CG11854_OG0005171	861
CG11857_OG0005167	1905
CG11858_OG0005166	729
CG11878_OG0000055_OG0	1
CG11878_OG0000055_OG1	1
CG11878_OG0000055_OG2	1
CG11882_OG0005094	499
CG11883_OG0006313	1790
CG11885_OG0003355	376
CG11892_OG0005161	15
CG11893_OG0000039_OG2	1060
CG11899_OG0005100	4647
CG11902_OG0005155	970
CG11906_OG0001618	493
CG11911_OG0008747	3
CG11912_OG0008746	0
CG11920_OG0005183	430
CG11927_OG0003556	1262
CG11929_OG0011773	0
CG11961_OG0001155_OG0	1553
CG11964_OG0004848	353
CG11970_OG0004849	2227
CG11975_OG0004850	1619
CG11977_OG0012457_OG0	0
CG11980_OG0002337	476
CG11983_OG0004852	94
CG11986_OG0004855	1136
CG11997_OG0004862	2
CG11999_OG0004179	2173
CG12003_OG0004112	0
CG12004_OG0011286	5121
CG12009_OG0010662	39
CG12010_OG0010671	256
CG12011_OG0011025	0
CG12012_OG0010672	578
CG12016_OG0010666	1979
CG12017_OG0010661	15
CG12020_OG0011042	5
CG12024_OG0011050	685
CG12025_OG0011053	526
CG12035_OG0011029	0
CG12038_OG0011331	795
CG12054_OG0000497	1684
CG12056_OG0003138	1641
CG12057_OG0003139	7
CG12061_OG0000938_OG0	0
CG12065_OG0007412	5107
CG12069_OG0001519	0
CG12071_OG0011553	599
CG12071_OG0013484	977
CG12075_OG0007754	3658
CG1208_OG0004248	46
CG12081_OG0007411	665
CG12084_OG0011296	4077
CG12091_OG0011293	3304
CG12093_OG0011111	2242
CG12096_OG0008559	1849
CG12099_OG0011289	9106
CG12104_OG0011284	1017
CG12105_OG0004111	146
CG12106_OG0007586	266
CG12107_OG0006719	709
CG12111_OG0007413	5
CG12112_OG0012598_OG0	281
CG12115_OG0007587	0
CG12116_OG0008625	409
CG12118_OG0007585	1013
CG12121_OG0007579	2894
CG12123_OG0003325	376
CG12128_OG0002879	464
CG12129_OG0002878	637
CG1213_OG0002105	335
CG12134_OG0006319	316
CG12147_OG0004192	0
CG12155_OG0003210	885
CG12159_OG0002860	993
CG12164_OG0006760	3
CG12170_OG0002098	2443
CG12171_OG0004222	1099
CG12173_OG0004172	290
CG12177_OG0008262	1005
CG1218_OG0002103	1245
CG12182_OG0011099	183
CG12194_OG0008975	1692
CG12204_OG0001687	566
CG12206_OG0008131	7
CG12209_OG0002818	4
CG12213_OG0002418	1520
CG12219_OG0007713	974
CG12224_OG0000651_OG1	40
CG12231_OG0003119	0
CG12236_OG0008414	723
CG12237_OG0007424	1501
CG12239_OG0001754	23
CG12241_OG0001396	1027
CG12253_OG0011818	361
CG12256_OG0004947	10
CG12259_OG0005539	782
CG12268_OG0005336	5504
CG1227_OG0004337	677
CG12278_OG0004413	0
CG12279_OG0004445	715
CG12288_OG0009457	15
CG12289_OG0010046	1
CG12290_OG0002618	8874
CG12299_OG0009634	898
CG12301_OG0001981	566
CG12307_OG0009694	2
CG1231_OG0011372	87
CG12316_OG0009955	1251
CG12320_OG0005053	153
CG12321_OG0001064_OG0	2225
CG12325_OG0002854	387
CG1233_OG0011370	1506
CG1234_OG0004335	696
CG12341_OG0002848	467
CG12343_OG0002853	945
CG12344_OG0002855	4629
CG12355_OG0012373	254
CG1236_OG0002100	788
CG12362_OG0000821_OG0	0
CG12374_OG0007223	5
CG12375_OG0009777	2661
CG12379_OG0008514	118
CG12384_OG0006229	3134
CG1239_OG0004237	273
CG12395_OG0001736	0
CG12398_OG0008359	2
CG12402_OG0002224_OG0	105
CG12420_OG0002594_OG0	100
CG12426_OG0005340	3
CG12438_OG0003802	0
CG12439_OG0009296	0
CG12446_OG0001786_OG0	0
CG12448_OG0009145	0
CG1246_OG0011105	100
CG12464_OG0011955	1
CG12470_OG0007846	95
CG12479_OG0008243	2
CG12480_OG0008242	0
CG12481_OG0008237	0
CG12490_OG0000233_OG1	4
CG12496_OG0007599	20
CG12498_OG0008105	5
CG12499_OG0002285_OG0	606
CG12502_OG0011339	1
CG12507_OG0008176	35
CG12511_OG0009568	0
CG12516_OG0005410	0
CG12517_OG0009649	54
CG12520_OG0010149	74
CG12521_OG0012944	0
CG12531_OG0008272	135
CG12535_OG0008128	1
CG12539_OG0008363	26
CG12540_OG0008220	0
CG12541_OG0007825	493
CG12560_OG0012234	932
CG12567_OG0012740	401
CG12576_OG0001784_OG0	1635
CG12581_OG0001679_OG0	5318
CG12589_OG0011424	15
CG12590_OG0011977	0
CG12594_OG0005596	112
CG12607_OG0011139	0
CG12609_OG0008677	0
CG12617_OG0003653	0
CG12620_OG0009462	0
CG12637_OG0008050	0
CG12643_OG0007518	2180
CG1265_OG0010531	961
CG12655_OG0000445_OG2	12081
CG12659_OG0007410	31
CG12661_OG0007749	0
CG12662_OG0007747	0
CG12672_OG0007868	273
CG12674_OG0003570	4
CG12679_OG0001731_OG0	0
CG12680_OG0001718	4
CG12682_OG0012323	3
CG12691_OG0007931	0
CG12692_OG0000634_OG0	3
CG12693_OG0012106	16
CG12698_OG0008169	2
CG12699_OG0000230_OG1	9
CG12702_OG0001192	46
CG12708_OG0000271_OG0	7
CG12708_OG0000271_OG0.2	39
CG1271_OG0010635	1784
CG12713_OG0003881_OG0	32
CG12716_OG0008438	0
CG12723_OG0008557	12
CG12728_OG0000928_OG0	174
CG12729_OG0011725	3
CG1273_OG0010536	2
CG12730_OG0007375	1006
CG12744_OG0000893	96
CG12746_OG0004208	4281
CG1275_OG0011072	2641
CG12768_OG0001283_OG0	106
CG12769_OG0007187	111
CG12773_OG0003140	1084
CG12782_OG0012281	0
CG12783_OG0000743_OG0	8
CG12784_OG0005236	0
CG12795_OG0008825	693
CG12811_OG0002240	983
CG12817_OG0002595_OG0	226
CG12818_OG0004897	306
CG12822_OG0001599	3656
CG12825_OG0001130_OG1	140
CG12826_OG0002951	2
CG12828_OG0011622	2
CG12831_OG0011623_OG0	0
CG12836_OG0002963_OG0	68
CG12848_OG0006045	803
CG12849_OG0011577	0
CG12851_OG0005862	477
CG12857_OG0006163	2
CG12860_OG0006154	1
CG12861_OG0006153	0
CG12862_OG0011585_OG0	2
CG12863_OG0011584	218
CG12866_OG0002772	0
CG12868_OG0001564	840
CG12869_OG0006145	138
CG12869_OG0006146	112
CG12877_OG0001472_OG0	1332
CG1288_OG0001350	0
CG12880_OG0005345	14
CG12883_OG0001474	273
CG12885_OG0001477	7196
CG12895_OG0006308	1528
CG12909_OG0002821	260
CG12910_OG0006305	218
CG12911_OG0006304	9
CG12914_OG0002819	1
CG12917_OG0002815	6
CG12920_OG0006291	2
CG12926_OG0006349	161
CG12929_OG0006357	172
CG12934_OG0006315	5
CG12935_OG0002846	380
CG12942_OG0001596_OG0	409
CG12945_OG0004570	501
CG12947_OG0004568	30
CG12948_OG0004558	397
CG12963_OG0001641_OG0	0
CG12964_OG0002996_OG0	2
CG12970_OG0006808	12
CG12971_OG0010294	4
CG12974_OG0010307	19
CG12983_OG0010332	0
CG12984_OG0003949	3
CG12985_OG0000915	29
CG12986_OG0011685	15
CG1299_OG0000523_OG0	8941
CG12990_OG0007696	10
CG12991_OG0007703	2560
CG12992_OG0011688	18
CG12994_OG0007707	1
CG12995_OG0008599	0
CG12998_OG0011739	0
CG13000_OG0011738	0
CG13001_OG0008580	327
CG13002_OG0008577	526
CG13003_OG0008572	320
CG13004_OG0008570	514
CG13005_OG0008567	132
CG13008_OG0008305	40
CG13010_OG0003260	8
CG13012_OG0008317	2386
CG13014_OG0008547	756
CG13016_OG0006536	262
CG13018_OG0006537	298
CG13021_OG0003241	0
CG13022_OG0010698	46
CG13023_OG0010699	1
CG13024_OG0010708	234
CG13026_OG0010716	5
CG13028_OG0004010	0
CG13031_OG0012200	517
CG13032_OG0004014_OG0	4
CG13033_OG0010736	1
CG13038_OG0010761	0
CG13039_OG0010762	0
CG1304_OG0000265_OG0	0
CG1304_OG0000265_OG1	2
CG13040_OG0010763	0
CG13041_OG0000280_OG0	0
CG13041_OG0000280_OG0.2	5
CG13042_OG0010767	23
CG13043_OG0000281_OG0	0
CG13043_OG0000281_OG1	4
CG13044_OG0010768	0
CG13045_OG0000814	0
CG13046_OG0010771	0
CG13047_OG0010772	0
CG13048_OG0010773	0
CG13049_OG0010774	0
CG13051_OG0011898	0
CG13053_OG0010778	0
CG13054_OG0010779	2
CG13055_OG0010780	2
CG13056_OG0010757	1
CG13058_OG0004021	0
CG13059_OG0010764	0
CG13062_OG0010766	0
CG13064_OG0010775	0
CG13065_OG0010776	0
CG13066_OG0012201	0
CG13068_OG0002030_OG1	0
CG13069_OG0004022	0
CG1307_OG0004308	1062
CG13070_OG0012202	0
CG13071_OG0011899	0
CG13073_OG0012731_OG0	7
CG13074_OG0010797	423
CG13075_OG0000216_OG0	3
CG13075_OG0000216_OG1	15
CG13077_OG0009097	340
CG13078_OG0003575_OG0	1
CG13081_OG0003574	0
CG13082_OG0009094	7
CG13083_OG0009084	0
CG13084_OG0009083	0
CG13085_OG0001922	29
CG13086_OG0003709	16
CG13088_OG0001266	412
CG1309_OG0010533	5618
CG13096_OG0003720	704
CG13097_OG0001923	554
CG13101_OG0009304	2427
CG13102_OG0009298	0
CG13108_OG0009295	206
CG13110_OG0011792	0
CG13113_OG0001247_OG0	3
CG13114_OG0009279	81
CG13116_OG0001878	987
CG13123_OG0001877	181
CG13124_OG0003502	5433
CG13126_OG0003515	357
CG13127_OG0001844	0
CG13131_OG0000790_OG0	0
CG13133_OG0003525	1366
CG1314_OG0011674	26
CG13144_OG0009363	10
CG13148_OG0007214	9
CG13151_OG0006215	331
CG13154_OG0006206	4
CG13155_OG0006196	0
CG13157_OG0002779	0
CG1316_OG0000430_OG0	2868
CG13168_OG0006184	19
CG1317_OG0011084	6318
CG13170_OG0006182	2
CG13171_OG0006180	0
CG13177_OG0012831	52
CG13185_OG0002928	700
CG13186_OG0006594	0
CG13192_OG0006567	508
CG13193_OG0006565	0
CG13196_OG0006560	270
CG13197_OG0006563	1335
CG13202_OG0001123_OG0	14
CG13203_OG0006235	725
CG13204_OG0006233	1949
CG13215_OG0002793_OG0	16
CG13216_OG0001568_OG0	0
CG13218_OG0002791_OG0	0
CG13220_OG0001573_OG0	2435
CG13223_OG0001571_OG0	0
CG13226_OG0002794_OG0	351
CG13227_OG0006218_OG0	0
CG13228_OG0011587_OG0	0
CG13229_OG0002786_OG0	19
CG13229_OG0002787_OG0	2434
CG13231_OG0006217	5
CG13239_OG0009815	6
CG1324_OG0007509	0
CG13243_OG0009147	0
CG13247_OG0010378	4
CG13248_OG0010371	749
CG13250_OG0011870	70
CG13251_OG0010355	2263
CG13252_OG0003952	848
CG13258_OG0009399	74
CG13272_OG0008882	0
CG13280_OG0008881	0
CG13282_OG0008887	4
CG13285_OG0010583	996
CG13287_OG0010216	0
CG13288_OG0010220	21
CG13293_OG0003937	514
CG13295_OG0010231	1089
CG13297_OG0010242	2
CG13299_OG0011864	0
CG13300_OG0003943	44
CG13305_OG0011196	3
CG13306_OG0011204	65
CG13308_OG0004102	0
CG13309_OG0011211	0
CG13310_OG0011207	1
CG13312_OG0011210	2
CG13313_OG0004105_OG0	4
CG13314_OG0011224	76
CG13315_OG0011237	825
CG13318_OG0004834	9522
CG13319_OG0006667	650
CG13321_OG0006673	0
CG13326_OG0006545	0
CG13330_OG0007271	0
CG13331_OG0007273	186
CG13332_OG0007274	265
CG13334_OG0007281	43
CG13337_OG0011662	255
CG13339_OG0007296	546
CG13344_OG0007304	770
CG13358_OG0007351	217
CG13359_OG0012499	11
CG13360_OG0010145	119
CG13361_OG0003189	3
CG13362_OG0007862	17
CG13364_OG0001174_OG0	10
CG13365_OG0007831	1304
CG13367_OG0003188_OG0	747
CG13369_OG0003181	2085
CG13375_OG0007847	4
CG13377_OG0007849	30
CG13380_OG0010135	0
CG13384_OG0003473	1380
CG13385_OG0012520	0
CG13386_OG0003471	2
CG1339_OG0006721	2
CG13390_OG0003479	547
CG13392_OG0003476	477
CG13397_OG0003469	99
CG13398_OG0003468	286
CG13403_OG0008236	0
CG13404_OG0008224	223
CG13405_OG0011376	0
CG13407_OG0004768	0
CG13408_OG0004770	154
CG13409_OG0004775	1049
CG13423_OG0007099	1
CG13426_OG0011654	0
CG13427_OG0003049	21
CG13428_OG0007100	15211
CG13430_OG0001658	836
CG13436_OG0006622	218
CG13437_OG0006285	1121
CG13438_OG0006243	0
CG1344_OG0012226	290
CG13442_OG0006244	0
CG13443_OG0006248	0
CG13445_OG0003880	0
CG13449_OG0009980	128
CG13454_OG0003875_OG0	0
CG13455_OG0009966	0
CG13457_OG0001288	0
CG13458_OG0004037	217
CG13460_OG0010841	2
CG13465_OG0000343_OG0	0
CG13471_OG0004048	2
CG13473_OG0010860	1
CG13474_OG0004049	0
CG13476_OG0012898	0
CG13481_OG0000339_OG0	16
CG13481_OG0000339_OG1	1
CG13484_OG0010886	524
CG13488_OG0001544_OG1	2
CG13492_OG0005946	0
CG13501_OG0005936	29
CG13502_OG0005931	348
CG13502_OG0012991	10
CG13506_OG0007028	1206
CG13510_OG0006998	144
CG13511_OG0006997	30
CG13516_OG0006995	313
CG13526_OG0006986	0
CG13527_OG0006984	0
CG13531_OG0006978	1217
CG13532_OG0006975	632
CG13538_OG0005981	0
CG13539_OG0012044	0
CG1354_OG0007555	2917
CG13541_OG0012280	0
CG13544_OG0005976	0
CG13545_OG0012580	60
CG13551_OG0000540_OG1	626
CG13551_OG0012048	3291
CG13557_OG0012477	0
CG13558_OG0001556	0
CG13559_OG0012047	0
CG13561_OG0011643	5
CG13562_OG0011631	15
CG13575_OG0006892	5
CG13577_OG0001150_OG0	0
CG13578_OG0006898	6928
CG13579_OG0006013	24
CG1358_OG0006724	6034
CG13581_OG0002746	0
CG13585_OG0011574	4360
CG13587_OG0006025	64
CG13594_OG0006033	723
CG13599_OG0005537	39
CG1360_OG0006725	58
CG13601_OG0005534	1043
CG13603_OG0005332	2210
CG13605_OG0005319	1195
CG13606_OG0005306	355
CG13607_OG0005318	62
CG13609_OG0012982	18
CG13613_OG0005278	0
CG13614_OG0002525_OG0	0
CG13615_OG0002524	0
CG13616_OG0005272	149
CG13618_OG0005267	78
CG13622_OG0005268	147
CG13623_OG0005265	875
CG13625_OG0004618	1239
CG13627_OG0004629	67
CG13630_OG0004630	1304
CG13631_OG0004635	409
CG13634_OG0004637	10
CG13641_OG0004650	9
CG13643_OG0002274	0
CG13653_OG0002504	0
CG13654_OG0005174	285
CG13663_OG0011496	306
CG13667_OG0004090_OG0	385
CG13670_OG0011168	9
CG13671_OG0004086_OG0	663
CG13675_OG0000560_OG2	1
CG13676_OG0003984	34
CG13678_OG0000129_OG3	1
CG1368_OG0008241	2
CG13685_OG0010463	254
CG13689_OG0008772	118
CG13690_OG0008752	0
CG13692_OG0008754	89
CG13698_OG0010125	5241
CG13699_OG0003907_OG0	0
CG13705_OG0010610	52
CG13707_OG0010613	113
CG13708_OG0010614	96
CG1371_OG0006292	1844
CG13711_OG0010618	0
CG13712_OG0010619	0
CG13713_OG0010620	1
CG13716_OG0010627	52
CG13720_OG0004084	0
CG13721_OG0012208	9
CG13722_OG0011130	12
CG13723_OG0010915	0
CG13724_OG0010917	7
CG13725_OG0010918	1
CG13727_OG0004055	0
CG13728_OG0010923	0
CG13731_OG0011910	18
CG13733_OG0010089	1
CG13738_OG0011907	14
CG13739_OG0002891	29
CG13743_OG0006405	207
CG13744_OG0006409	0
CG13747_OG0006408	0
CG13748_OG0006626	4
CG13751_OG0001660_OG0	784
CG13760_OG0007606	784
CG13766_OG0009602	280
CG13771_OG0009612	73
CG13775_OG0003750_OG0	187
CG13784_OG0000956_OG0	659
CG13786_OG0003631	25
CG13796_OG0001883_OG0	565
CG13801_OG0000219_OG0	2
CG13801_OG0000219_OG1	0
CG13806_OG0011077	1
CG13807_OG0011075	391
CG13810_OG0011066	8
CG13813_OG0010189	48
CG13829_OG0011464	0
CG13833_OG0004687	5395
CG13837_OG0002276	2
CG13838_OG0011993	1
CG13841_OG0004694	596
CG13842_OG0004706	45
CG13847_OG0004737	8
CG13850_OG0004743	1246
CG13855_OG0004744	135
CG13856_OG0004745	5588
CG13857_OG0004746	17
CG13862_OG0004760	0
CG13868_OG0007089	13455
CG13868_OG0013578	1768
CG13869_OG0007075	10
CG1387_OG0008528	2
CG13870_OG0007093	262
CG13871_OG0003047	10
CG13872_OG0007071	4
CG13875_OG0011381	825
CG13876_OG0001334_OG0	302
CG13877_OG0011937	194
CG13884_OG0000403_OG0	1
CG13887_OG0011343	6793
CG13891_OG0002060	6
CG13893_OG0011360	6331
CG13894_OG0004129	71
CG13895_OG0004128	750
CG13901_OG0011344	751
CG13907_OG0011337	6038
CG13912_OG0011325	47
CG13917_OG0011285	7010
CG13919_OG0011274	287
CG13920_OG0011271	703
CG13921_OG0011032	68
CG13924_OG0011054	43
CG13926_OG0011282	688
CG13928_OG0011279	5026
CG13930_OG0011024	28
CG13931_OG0004073	2
CG13933_OG0011036	1599
CG13937_OG0011056	9531
CG13949_OG0003375	394
CG13950_OG0003376	608
CG13954_OG0006374	648
CG13955_OG0002890_OG0	27
CG13962_OG0012240	0
CG13970_OG0009133_OG0	0
CG13972_OG0005361	42
CG13983_OG0002696	0
CG13991_OG0000661_OG1	0
CG13992_OG0002070_OG0	1
CG13994_OG0011942	565
CG13995_OG0000538_OG0	586
CG13999_OG0000662_OG0	358
CG14005_OG0001926	447
CG14006_OG0001927	0
CG14007_OG0009567	29
CG14011_OG0003731	2
CG14013_OG0003734	2
CG14014_OG0009443	1
CG14015_OG0009446	465
CG14017_OG0003733	0
CG14020_OG0003686	859
CG14022_OG0008831	340
CG14024_OG0003410_OG0	252
CG14034_OG0008836	0
CG14036_OG0008842	23
CG14042_OG0001816	394
CG14043_OG0003425	1484
CG14044_OG0008964	1372
CG14050_OG0000684	169
CG14052_OG0007777	78
CG14053_OG0012099	4
[truncated: 9,910 more rows]
