# Supplementary material for: Evolution of chemosensory tissues and cells across ecologically diverse Drosophilids
Source: Nat Commun. 2024 Feb 5;15:1047. doi: 10.1038/s41467-023-44558-4 (PMC10844241; doi:10.1038/s41467-023-44558-4)
Supplement: Supplementary file 18 — Supplementary Data 15 [file 41467_2023_44558_MOESM18_ESM.zip › all_count_tables_renamed/MELE10ANT_counts_trim_genes_FBids_1_1_sorted.txt]

128up_OG0006588	1710
14-3-3epsilon_OG0002478	14612
14-3-3epsilon_OG0001126_OG1	27705
140up_OG0004534	604
18w_OG0003044	2495
26-29-p_OG0010897	8096
2mit_OG0000576_OG0	100
5-HT1A_OG0006644	177
5-HT1B_OG0006647	72
5-HT2A_OG0000287_OG0	14
5-HT2B_OG0011472	2500
5-HT7_OG0005777	77
5PtaseI_OG0005188	2046
7B2_OG0004187	11616
a_OG0006460	1340
a10_OG0010691	531471
a5_OG0009037	144259
a6_OG0007651	1122
AANATL2_OG0003640	173
AANATL4_OG0000091_OG1	1
AANATL7_OG0007605	3
Aasdh_OG0001831	978
Aatf_OG0001947	653
aay_OG0011265	21950
ab_OG0009683	1409
ab_OG0009684	252
ABCB7_OG0011281	6721
Pmp70_OG0003257	7998
Abd-B_OG0005000	2
Abi_OG0002227_OG0	1477
Abl_OG0010722	8580
abo_OG0009656	583
Abp1_OG0010565	2005
abs_OG0003097	1019
ac_OG0007843	0
Ac13E_OG0008321	6901
Ac3_OG0009573	2236
Ac78C_OG0010320	647
Acam_OG0000252_OG0	2
Acam_OG0000252_OG1	2
Acam_OG0005131	5
CG9149_OG0011313	1200
Acbp1_OG0009246	1398
Acbp2_OG0010415	2856
Acbp4_OG0000311_OG0	0
Acbp4_OG0000311_OG1	42
Acbp6_OG0010414	637
ACC_OG0007193	20095
AcCoAS_OG0000812	32707
Ace_OG0000652_OG0	1950
Acer_OG0000953_OG0	2786
Acer_OG0003808	258
Acf_OG0002671	2840
Achl_OG0002770	2681
acj6_OG0008333	669
acj6_OG0008334	2047
Ack_OG0010507	4173
Ack-like_OG0006546	2017
Acn_OG0009540	9153
CG5009_OG0006075	22783
Acox57D-d_OG0006913	642
Acox57D-p_OG0001151	6314
Acp1_OG0009317	221
Acp32CD_OG0009664	0
Acp65Aa_OG0003939	7
Acph-1_OG0001513	574
CG12512_OG0008829	1911
CG18155_OG0007972	64
Acsl_OG0007133	32047
Act42A_OG0000022_OG0	106
Act42A_OG0000022_OG1	42212
Act42A_OG0000022_OG3	11094
Act42A_OG0000022_OG4	12949
Act42A_OG0000022_OG5	1030
Actn_OG0003148_OG0	14945
Actn3_OG0011403_OG0	2
ACXB_OG0000046_OG0	2
ACXB_OG0000046_OG1	5
ACXB_OG0000046_OG2	25
ACXB_OG0000046_OG2.2	1
ACXD_OG0004078_OG0	1996
Acyp_OG0009408	1
Acyp2_OG0011498	634
Ada_OG0002342	156
Ada1-2_OG0003777_OG0	2
Ada2a_OG0005051	528
Ada2b_OG0004799	629
Ada3_OG0007872	1463
AdamTS-A_OG0005247	442
AdamTS-A_OG0012010	13
AdamTS-B_OG0008089	6861
Adar_OG0007649	2678
Adat1_OG0003596	131
Adck1_OG0006032	1254
Adck5_OG0010063	721
ADD1_OG0006579	1433
Adf1_OG0001636_OG0	440
Adgf-A_OG0001991_OG0	18
Adgf-A_OG0003900	152
Adgf-A2_OG0010109	23
Adgf-B_OG0010108	3
Adgf-C_OG0001030_OG0	240
Adgf-D_OG0002208_OG0	105
Adgf-E_OG0006152	1
Adh_OG0003395_OG0	68
Adi1_OG0010940	2079
AdipoR_OG0004727	9221
CG3809_OG0004951	14
AdenoK_OG0003918_OG0	2145
Ady43A_OG0002958	2319
AdoR_OG0005733	64
adp_OG0006108	1747
AdSS_OG0000854_OG0	12968
Aduk_OG0004873	2150
Ae2_OG0010984	13481
CG6512_OG0010913	8874
aft_OG0006080	578
Afti_OG0005567	1357
Ag5r_OG0008212	61
Ag5r2_OG0008213	3
AGBE_OG0007237	4882
AgmNAT_OG0001753	1
ago_OG0010530	3529
AGO1_OG0007307	11679
AGO2_OG0000119_OG0	14536
Agpat1_OG0008448	2132
Agpat2_OG0003465	9107
Agpat3_OG0004018	6096
Agpat4_OG0004019_OG0	2253
ADPS_OG0002932	6068
agt_OG0001016_OG0	328
Spat_OG0007723	149
Ahcy_OG0001195_OG0	1548
AhcyL1_OG0011110	6444
AIF_OG0001225	2170
AIMP1_OG0007108	891
AIMP2_OG0009977	1389
AIMP3_OG0005998	1334
Adk1_OG0010829	26313
Adk3_OG0005467	749
Ak6_OG0007201	302
Akap200_OG0000367_OG0	326
Akh_OG0010512	6
AkhR_OG0009627	8
akirin_OG0010441	3900
Akr1B_OG0001292	3686
Akt1_OG0005415	3059
al_OG0008749	61
Aladin_OG0007570	398
AlaRS_OG0003477	3786
AlaRS-m_OG0010596	1642
Alas_OG0006853	11091
alc_OG0006389	11338
Ald1_OG0005647	57350
Ald2_OG0005645	29
Aldh_OG0003615	65932
Aldh-III_OG0006742	61014
Aldh7A1_OG0003841_OG0	32
Alg-2_OG0001588_OG0	4332
Alg1_OG0002607_OG0	2142
Alg10_OG0000709_OG0	716
Alg11_OG0012170	2982
CG8412_OG0004562	2091
Alg14_OG0001194_OG0	442
Alg2_OG0010641	1113
Alg3_OG0003012	105
Alg3_OG0006966	814
CG5287_OG0001281	610
CG5287_OG0003790	565
Alg9_OG0005173	837
Alh_OG0004317	6777
Alh_OG0004319	1164
Alh_OG0011430	1197
alien_OG0009301	3169
ALiX_OG0005343	6727
Alk_OG0006414	954
CG12179_OG0001176_OG0	359
Alp1_OG0010289	7
Alp10_OG0010194	7
Alp11_OG0008522	4
Alp12_OG0003717	295
Alp13_OG0001034	14
Alp2_OG0000261_OG0	7
Alp2_OG0000261_OG1	15
Alp4_OG0005779	4485
Alp6_OG0006360	60
Alp7_OG0003030	0
Alp9_OG0003931	3
alph_OG0000083_OG0	1
alph_OG0005113	7513
alpha-Catr_OG0006852	7264
alpha-Est1_OG0004357	31645
alpha-Est10_OG0004350	16399
alpha-Est2_OG0000314	437
alpha-Est3_OG0004356	1820
alpha-Est6_OG0004354	3
alpha-Est7_OG0001351	2499
alpha-Est8_OG0004352	9023
alpha-Est9_OG0004351	787
alpha-Man-Ia_OG0003130	477
alpha-Man-Ia_OG0003131	1682
alpha-Man-Ia_OG0001168	2553
alpha-Man-Ib_OG0005087	2714
alpha-Man-Ic_OG0011549	2
alpha-Man-IIa_OG0004878	3911
alpha-Man-IIb_OG0005229	11571
alpha-PheRS_OG0008296	1970
alpha-Spec_OG0011040	34335
alpha4GT1_OG0000948	1292
alphaCOP_OG0011275	9863
alphaSnap_OG0010384	7394
alphaTub67C_OG0010998	13
Alr_OG0008278	1009
alrm_OG0002498	5
Als2_OG0009863	5584
alt_OG0004894	5797
aly_OG0004083	0
Ama_OG0002112	2
Amacr_OG0009433	2948
amd_OG0001918	18527
Amnionless_OG0008741	218
amon_OG0011540	5612
amos_OG0003702_OG0	1
AMPdeam_OG0008245	14574
Amph_OG0007204	19650
AMPKalpha_OG0001698	8438
Amt_OG0004607	31073
Amun_OG0008385	9463
amx_OG0007575	817
Amy-p_OG0000157_OG0	32
Amy-p_OG0000157_OG0.2	2
Amyrel_OG0006416	8
ana_OG0006403	96
ana1_OG0002269	2367
ana2_OG0007120	105
ana3_OG0006194	405
Ance-2_OG0003658	12
Ance-3_OG0001891_OG0	5483
Ance-3_OG0009407	3637
Ance-4_OG0006406	15
Ance-5_OG0005870	83
anchor_OG0010100	8910
Andorra_OG0011741	0
Ank2_OG0010460	27048
Ankle2_OG0000780	4693
l(2)35Be_OG0003404_OG0	492
anox_OG0007490	4499
Ant2_OG0008041	103
antdh_OG0008007	231039
Antp_OG0002113	120
antr_OG0007227	0
AnxB10_OG0008082	10102
AnxB11_OG0008196	8571
AnxB9_OG0004410	38973
aop_OG0003458	1594
aos_OG0010741	1419
Aos1_OG0002145_OG0	1387
AOX1_OG0005242	27217
AOX2_OG0000143_OG0	107111
AOX2_OG0000143_OG1	149
AOX4_OG0001465	54067
ap_OG0005832	147
AP-1-2beta_OG0008273	10135
AP-1gamma_OG0007680	7988
AP-1mu_OG0005553	4462
AP-1sigma_OG0005334	7695
AP-2alpha_OG0008751	6771
AP-2mu_OG0004736	5028
AP-2sigma_OG0004385	1260
Apc_OG0005387	4587
APC10_OG0005888	551
Apc2_OG0005308	162
APC4_OG0003171_OG0	800
APC7_OG0001703	7
ApepP_OG0000963	1428
aph-1_OG0003552_OG0	622
aPKC_OG0006607	781
aPKC_OG0006608	248
aPKC_OG0006609	265
Aplip1_OG0011323	2826
apn_OG0002443_OG0	2
apolpp_OG0012638	905
app_OG0010830	2828
APP-BP1_OG0010070	700
Appl_OG0007834	34730
Aprt_OG0004075	473
Aps_OG0010085	4280
apt_OG0002733	530
CG18815_OG0010034	7572
AQP_OG0007242	986
aqrs_OG0005393	0
aqz_OG0001049_OG1	18449
ara_OG0009939	98
aralar1_OG0001518	11536
Arc1_OG0002768_OG0	1
Arc2_OG0006127	294
Arc42_OG0001370_OG0	2618
Archease_OG0002289_OG0	474
Arf51F_OG0006831	2538
Arf79F_OG0012164	11655
ArfGAP1_OG0010836	3194
ArfGAP3_OG0003816_OG0	3521
Arfip_OG0005451	1078
Arfrp1_OG0007681	713
arg_OG0003183	43
arg_OG0007835	5
Argk_OG0011233	106336
Argk_OG0011925	2273
Argl_OG0009800	148
CG31469_OG0002209_OG0	689
ArgRS_OG0008151	1161
ArgRS-m_OG0004367	601
ari-1_OG0007878	2982
ari-2_OG0003028	1722
Arl1_OG0010003	1721
Arl2_OG0004816	360
Arl5_OG0011164	798
Arl6_OG0007042	2434
Arl6IP1_OG0004993	2650
Arl8_OG0004797	3206
arm_OG0007636	18664
armi_OG0002027	909
Arp1_OG0004441	5767
Arp10_OG0007423	1539
Arp2_OG0001770	2354
Arp3_OG0010555	1740
Arp5_OG0001448_OG0	1345
Arp53D_OG0011600	1
Arp6_OG0008512	1819
Arp8_OG0007614	664
Arpc1_OG0009187	4255
Arpc2_OG0009417	1556
Arpc3A_OG0005226	994
Arpc3B_OG0008590	81
Arpc4_OG0008719	1867
Arpc5_OG0008957	1022
arr_OG0007264	1657
Arr1_OG0009490	46
Arr2_OG0004099	8
Ars2_OG0005840	8224
Art1_OG0004911	992
Art2_OG0008773	11
Art3_OG0004604	467
Art4_OG0004574	594
Art6_OG0004528_OG0	0
Art7_OG0001547_OG0	856
Art8_OG0009662	177
Art9_OG0002219_OG0	0
Arts_OG0000486_OG0	1616
aru_OG0003377	7377
Arv1_OG0013036	667
arx_OG0009914	135
Asap_OG0007180	7025
Asator_OG0002682_OG1	7820
Asciz_OG0010646	302
ase_OG0007840	12
asf1_OG0009889	1484
ash1_OG0000982_OG0	319
ash2_OG0004623	2511
Ask1_OG0004518	4598
asl_OG0004217	206
AsnRS_OG0003707	3330
AsnRS-m_OG0006452	386
AsnS_OG0000992	568
asp_OG0004633	101
Asph_OG0006509	5495
ASPP_OG0006932	16275
CG9572_OG0008488	4664
AspRS_OG0006665	2509
AspRS-m_OG0008886	3028
asrij_OG0006972	1284
asRNA:CR31429_OG0002339_OG0	455
asRNA:CR42743_OG0003772_OG0	0
asRNA:CR43299_OG0012338_OG0	0
asRNA:CR43426_OG0012535_OG0	3
asRNA:CR43454_OG0002277_OG0	45
asRNA:CR43463_OG0001607_OG0	433
asRNA:CR43809_OG0003675_OG0	1313
asRNA:CR44106_OG0002406_OG0	25
asRNA:CR44169_OG0002969_OG0	7276
asRNA:CR44179_OG0001455_OG0	2872
asRNA:CR44372_OG0000331_OG0	1
asRNA:CR44372_OG0000331_OG1	0
asRNA:CR44894_OG0012090_OG0	1
asRNA:CR45044_OG0005605_OG0	79
asRNA:CR45195_OG0000203_OG0	530
asRNA:CR45195_OG0000203_OG1	34
asRNA:CR45350_OG0001645_OG0	3190
asRNA:CR45943_OG0010336	793
asRNA:CR46029_OG0000226_OG0	1
asRNA:CR46029_OG0000226_OG1	1
asRNA:CR46139_OG0003106_OG0	97
asRNA:CR46246_OG0011916	1
asRNA:CR46354_OG0002193_OG0	454
asRNA:CR46473_OG0000925_OG0	36
Ass_OG0001346	4
ast_OG0003560	638
AstA_OG0004634	3
AstA-R1_OG0000689	126
AstA-R2_OG0005396	53
AstC_OG0009668	6
AstC-R1_OG0010134	9
AstC-R2_OG0001295_OG0	67
AstCC_OG0009669	1
asun_OG0002419_OG0	607
Asx_OG0006138	4696
Atac1_OG0003748_OG0	306
Atac2_OG0009508	488
Atac3_OG0000828	986
Tat_OG0001330	4746
Ate1_OG0003045	3091
Atet_OG0003384	13155
Atf-2_OG0006059	888
Atf3_OG0007763	1959
Atg1_OG0009929	416
Atg1_OG0009931	5878
Atg10_OG0001598	136
Atg101_OG0008681	1513
Atg12_OG0011904	496
Atg13_OG0004817	1874
Atg14_OG0005089	1877
Atg16_OG0005703	1312
Atg17_OG0004232	7162
Atg18a_OG0011152	3027
Atg18b_OG0001271_OG0	3082
Atg2_OG0011112	6852
Atg3_OG0009922	2463
Atg4a_OG0009014	2956
Atg4b_OG0005256	2101
Atg5_OG0007974	1379
Atg6_OG0005323	1743
Atg7_OG0006714	929
Atg8a_OG0008043	16989
Atg8b_OG0005571	6
Atg9_OG0006487	2388
atilla_OG0011822	13253
atk_OG0010362	6
atl_OG0001399	14020
atms_OG0004154	1951
ato_OG0004804	0
Atox1_OG0012695	1969
ATP6AP2_OG0004869	24119
ATP7_OG0008369	4252
ATP8A_OG0007260	27019
ATP8A_OG0007261	765
Atpalpha_OG0002140	71717
ATPCL_OG0006680	22743
ATPsynB_OG0010987	24111
ATPsynbeta_OG0005823	93740
ATPsynbetaL_OG0001317	2
ATPsynC_OG0005792	56070
ATPsynCF6_OG0005500	12573
ATPsynCF6L_OG0010605	0
ATPsynD_OG0004477	17509
ATPsyndelta_OG0007526	11665
ATPsynE_OG0005568	11216
ATPsynG_OG0009657	13503
ATPsyngamma_OG0005690	24931
ATPsynGL_OG0009315	0
ATPsynO_OG0012619	16777
AttC_OG0000164_OG0	2182
AttC_OG0007258	244
AttD_OG0004890	40
Atu_OG0002096	1728
Atx-1_OG0012102	14
Atx2_OG0011501	15317
Atxn7_OG0003444	1803
aub_OG0000482_OG0	4
aurA_OG0004964	125
aurB_OG0009647	13
aust_OG0001881	0
aux_OG0003096_OG0	4342
ave_OG0006159	442
Aven_OG0003291	475
awd_OG0002664	8381
Awh_OG0010478	4
axed_OG0010262	226
Axn_OG0005720	3031
axo_OG0003993	1958
axo_OG0010625	803
axo_OG0010626	3311
axo_OG0010628	729
Axs_OG0008319	1004
Axud1_OG0003447	1904
az2_OG0006736	507
azot_OG0000210_OG0	0
azot_OG0000210_OG1	6
b_OG0009189	1043
B-H1_OG0000267_OG0	2836
B-H1_OG0000267_OG1	1709
B4_OG0009202	17863
B52_OG0001376_OG0	17764
b6_OG0007653	64
B9d1_OG0005246	507
B9d2_OG0005830	477
bab1_OG0011327	326
bab1_OG0011328	383
bab2_OG0011326	9042
babo_OG0006628	4112
babos_OG0007027	263
Bacc_OG0008947	29632
Bace_OG0000801_OG0	0
baf_OG0003792	1554
bai_OG0005189	3511
Balat_OG0007229	2
Baldspot_OG0010721	17938
ball_OG0001092_OG1	453
bam_OG0005170	3
bap_OG0001358_OG0	1
Bap111_OG0007677	3674
Bap170_OG0000903_OG0	2714
Bap55_OG0005900	1143
Bap60_OG0008560	2415
IMPPP_OG0000305_OG1	0
barc_OG0010291	1276
bark_OG0008784	3768
barr_OG0000425_OG0	860
baz_OG0008596	8821
bb8_OG0005496	13
bbc_OG0007266	12026
CG18067_OG0007098	4892
bbg_OG0010871	90
bbg_OG0010872	422
BBIP1_OG0004876	1060
BBS1_OG0010413	1937
BBS4_OG0002785_OG0	6036
BBS5_OG0002086	3086
BBS8_OG0008755	3704
BBS9_OG0006919	13991
bbx_OG0008688	8831
bc10_OG0010387_OG0	1311
BCAS2_OG0005540	644
bcd_OG0002111_OG0	0
bchs_OG0003722	881
BCL7-like_OG0007566	448
bcn92_OG0007793	1149
Bdbt_OG0004400	834
bdg_OG0006805	3735
bdl_OG0003385	2530
Bdp1_OG0009215	1215
be_OG0000785	3140
BEAF-32_OG0006164	1717
beag_OG0004860	1018
beat-Ia_OG0011784	433
beat-Ib_OG0009146	26
beat-Ic_OG0001866_OG0	5
beat-IIa_OG0005482	94
beat-IIb_OG0005481	132
beat-IIIa_OG0009463	297
beat-IIIb_OG0009460	176
beat-IIIc_OG0003687	472
beat-IV_OG0005508	1149
beat-Va_OG0005024	0
beat-Vb_OG0005021	0
beat-Vc_OG0001062_OG0	42
beat-VII_OG0011542	364
beat-VII_OG0011544	346
beg_OG0004008	745
bel_OG0001048	18076
Bem46_OG0008920	701
ben_OG0000514_OG0	6605
Best1_OG0002590_OG0	20360
Best2_OG0010251	4576
Best3_OG0009963	3
Best4_OG0000558_OG0	1
Bet1_OG0003845_OG0	1893
Bet3_OG0004072	1882
beta-PheRS_OG0005298	1811
beta-Spec_OG0007697	50574
beta'COP_OG0009212	6466
beta3GalTII_OG0012738	334
beta4GalNAcTA_OG0006521	1497
beta4GalNAcTB_OG0002610	746
beta4GalT7_OG0005195	384
betaCOP_OG0008653	8281
betaggt-I_OG0008962	1414
betaGlu_OG0002667	1929
CG32396_OG0011696	8
Bgb_OG0011276	926
bgcn_OG0001647	627
bgm_OG0009412	54436
BHD_OG0010421	660
bi_OG0003201	3764
bi_OG0012904	293
BI-1_OG0004087	10940
bib_OG0001843_OG0	72
BicC_OG0009143	26
BicD_OG0009474	2943
CG11873_OG0005086	3248
bif_OG0003277	2668
bif_OG0012761	546
BigH1_OG0001085_OG0	5
bigmax_OG0005365	616
Bili_OG0002506_OG0	0
bin_OG0010286	15
Bin1_OG0005423	573
bin3_OG0007310	5658
bip1_OG0010560	181
Bka_OG0009250	337
blanks_OG0011885_OG0	1
Blimp-1_OG0010196	8648
Blm_OG0002608	259
Blos1_OG0006148	580
Blos2_OG0010078	652
Blos3_OG0009918	262
Blos4_OG0010933	577
blot_OG0010924	240536
blow_OG0006726	1691
blp_OG0005216	1350
blw_OG0006982	92610
bma_OG0010967	127
Bmcp_OG0010022	2087
bmm_OG0010858	4043
bnb_OG0001206_OG1	3400
CG5059_OG0012191	3065
bnk_OG0005787	0
bnl_OG0004512	978
boca_OG0006727	2016
bocks_OG0002575_OG0	1029
BOD1_OG0005544	8821
boi_OG0007601	204
boi_OG0007603	35
boil_OG0012322	33
bol_OG0011238	5347
boly_OG0007153	14
BomBc1_OG0001623	1598
BomBc2_OG0000769_OG0	263
BomBc3_OG0004769	423
BomT3_OG0011469	1215
bon_OG0004934	3174
bond_OG0004726	5138
bonsai_OG0007008	1240
Boot_OG0006400	1
bor_OG0004967	1896
bora_OG0003911	1
BORCS5_OG0008208	1007
BORCS6_OG0011365	605
BORCS7_OG0007103	283
borr_OG0009292	7
boss_OG0005676	8522
botv_OG0006642	1316
bou_OG0007819	1472
bowl_OG0008785	1777
BoYb_OG0000400_OG0	0
br_OG0007659	25
br_OG0011928	4
Br140_OG0001629	2062
brat_OG0001919	505
Brca2_OG0000883	825
Brd_OG0010852	0
CG7154_OG0009310	1880
Brd8_OG0002488	1225
Bre1_OG0010209	3101
Brf_OG0005483	852
Brf_OG0005485	256
brk_OG0007975	1555
brm_OG0009999	6383
Brms1_OG0008442	1625
Bro_OG0011272	1
brp_OG0000499_OG1	5120
l(3)72Ab_OG0009997	5370
bru1_OG0009737	451
bru1_OG0009738	1804
bru2_OG0009740	9291
bru2_OG0011823	895
bru2_OG0012161	723
bru3_OG0010907	1341
bru3_OG0011909	336
Bruce_OG0004896	19397
brun_OG0003663	2917
brv1_OG0000706_OG0	0
brv2_OG0010919	0
brv3_OG0011666	161
BRWD3_OG0005288	7354
brwl_OG0009277	1307
bs_OG0003002	365
bs_OG0006897	293
bsf_OG0001906_OG0	6691
Bsg_OG0009780	17327
Bsg25D_OG0003412_OG0	5398
bsh_OG0009110	8
bsk_OG0012344	5168
bt_OG0000537_OG1	52
BTBD9_OG0000546_OG0	1183
BtbVII_OG0011887	4953
btd_OG0007557	1927
Btk29A_OG0001838	993
Btk29A_OG0011763	17
btl_OG0002041	46
btn_OG0004719	0
Btnd_OG0008611	65
btsz_OG0001035_OG1	766
btsz_OG0004581	38
btv_OG0003692	2638
btv_OG0009487	9652
btz_OG0005342	3803
Bub1_OG0001806_OG0	1798
Bub3_OG0005120	1295
BubR1_OG0000657_OG0	115
Buffy_OG0006561	528
bug_OG0006803	1559
Bug22_OG0009372	1526
BuGZ_OG0008876	4102
CG8270_OG0010257	989
bun_OG0000556	5251
bun_OG0009749	11979
bur_OG0003683_OG0	3263
Burs_OG0001045_OG0	4
bves_OG0007497	2423
bves_OG0007499	1586
bw_OG0006000	0
bwa_OG0009122	634
bwa_OG0012525	571
Bx_OG0008666	27
Bx_OG0008667	867
Bx42_OG0007682	2861
by_OG0005550	6088
byn_OG0010803	0
bys_OG0007950	819
c-cup_OG0012143	17
c(3)G_OG0001464_OG0	502
c11.1_OG0007569	4449
c12.1_OG0007568	1134
c12.2_OG0007567	5652
C15_OG0002126_OG0	110
C1GalTA_OG0009799	3255
C3G_OG0007801	5477
C901_OG0008027	8
ca_OG0005700	9236
Ca-alpha1D_OG0009140	8530
Ca-alpha1T_OG0003323	2012
Ca-beta_OG0009681	2273
Ca-Ma2d_OG0009139	5391
CaBP1_OG0008860	3013
cac_OG0000605_OG0	1763
cact_OG0009392	11933
cactin_OG0003129	1320
cad_OG0009437	5
Cad74A_OG0010922	10
Cad86C_OG0002368	7973
Cad87A_OG0001088_OG0	1865
Cad89D_OG0001058_OG0	1
Cad96Ca_OG0011497	1448
Cad96Cb_OG0005172	4
Cad99C_OG0005704	951
CadN_OG0000277_OG1	133
Caf1-105_OG0002830	350
Caf1-180_OG0007408	654
Caf1-55_OG0001036	1601
cag_OG0001595_OG0	392
CAH1_OG0009192	47396
CAH13_OG0002843	5
CAH14_OG0002807	0
CAH15_OG0006256	2
CAH16_OG0000498_OG1	10
CAH2_OG0001000_OG0	14353
CAH3_OG0003177	2254
CAH5_OG0005796	0
CAH7_OG0000840	2734
CAH8_OG0004748	7
CAH9_OG0005622	437
CAHbeta_OG0002334	1243
cal1_OG0002556_OG0	1035
CalpA_OG0003035	6987
CalpB_OG0010971	3895
CalpC_OG0008186	1405
Calr_OG0005564	38343
Cals_OG0013279_OG0	4309
Calx_OG0002139_OG0	30
Calx_OG0004417	3897
Calx_OG0004418	2244
calypso_OG0006121	1068
Cam_OG0012053	26213
CaMKI_OG0012767	15371
CaMKII_OG0013280	13308
Camp_OG0005907	1154
Camta_OG0006364	2572
Camta_OG0006365	412
can_OG0004061_OG0	0
CanA1_OG0005778	132
CanB_OG0000231_OG0	1174
CanB_OG0000231_OG1	1899
Cand1_OG0009382	5284
CAP_OG0000587_OG0	10628
CAP_OG0012405	29
Cap-D2_OG0005121	421
Cap-D3_OG0009448	874
Cap-G_OG0002924	1353
Cap-H2_OG0004906	1631
Capa_OG0005712	1
Caper_OG0009347	16742
Capr_OG0010138	4144
caps_OG0010156	2254
caps_OG0010157	1648
capt_OG0009025	8360
capu_OG0000612_OG0	2088
car_OG0007437	953
CARPA_OG0007960	45
CARPB_OG0007554	128
CarT_OG0009432	221
cas_OG0004236	0
casp_OG0006502	3971
cass_OG0009476	8072
Cat_OG0003869	46280
cathD_OG0002862	22764
cato_OG0006491	0
Catsup_OG0009538	3264
caup_OG0009938	23
cav_OG0000654	218
caz_OG0003243_OG0	3861
cbc_OG0007265	1197
Cbl_OG0002051_OG0	3333
CBP_OG0001721	16
CBP_OG0007971	23
Cbp20_OG0005066	824
Cbp53E_OG0006447	3254
Cbp80_OG0007913	1124
Cbp80_OG0007915	1210
Cbs_OG0003124	2464
cbs_OG0007263	2024
cbt_OG0008760	6194
Cby_OG0004789	1095
Cc2d2a_OG0002702	1128
CCAP_OG0011467	122
CCAP-R_OG0000870	96
ccb_OG0012089	3
CCDC151_OG0011900	30
CCDC53_OG0009785	482
Ccdc58_OG0010399	520
Ccdc85_OG0008917	651
CCHa1_OG0004530	78
CCHa1-R_OG0006065	243
CCHa2_OG0002186_OG0	390
CCHa2-R_OG0005836	16
Cchl_OG0004776	5946
CCKLR-17D1_OG0003334	11
CCKLR-17D1_OG0008675	1559
CCKLR-17D1_OG0011744	11
CCKLR-17D3_OG0008678	420
Ccm3_OG0005250	2383
Ccn_OG0010106	1458
Ccn_OG0010107	1558
Ccn_OG0012179	564
Ccp84Ab_OG0000178_OG0	101
Ccp84Ac_OG0001349_OG0	0
Ccp84Ae_OG0002110_OG0	0
Ccp84Af_OG0000109_OG0	0
Ccp84Af_OG0000109_OG1	1
Ccp84Af_OG0000109_OG2	0
Ccp84Ag_OG0001348_OG0	4
Ccs_OG0006299	1552
CCT1_OG0002281_OG0	4076
CCT2_OG0003145	4268
CCT3_OG0004995	4140
CCT4_OG0000979	3215
CCT5_OG0006600	4338
CCT6_OG0008508	6005
CCT7_OG0004839	1414
CCT7_OG0004841	723
CCT8_OG0007117	5132
Ccz1_OG0010481	1269
cd_OG0004708	3
CD98hc_OG0001357_OG0	11896
Cda4_OG0008701	58
Cda5_OG0008721	3680
Cda9_OG0002707	9
CDase_OG0005749	721
cdc14_OG0009306	4221
Cdc16_OG0005493	896
Cdc23_OG0009421	509
Cdc27_OG0010426	3659
Cdc2rk_OG0006290	505
Cdc37_OG0011041	3053
Cdc42_OG0008268	3414
Cdc45_OG0007388	597
Cdc5_OG0011371	2284
CDC50_OG0008483	8296
Cdc6_OG0002054	14
Cdc7_OG0007729	4379
Cdep_OG0002087	3630
Cdep_OG0004159	3647
CdGAPr_OG0009111	3141
cdi_OG0000729	4484
cDIP_OG0004394	11927
Cdk1_OG0000555_OG0	74
Cdk12_OG0009875	2039
Cdk2_OG0002391	217
CDK2AP1_OG0008015	1292
Cdk4_OG0006632	1190
Cdk5_OG0002993	899
Cdk5alpha_OG0009389	6868
Cdk7_OG0001724	588
Cdk8_OG0010977	268
Cdk9_OG0007009	1113
Cdlc2_OG0000234_OG1	5316
cdm_OG0002482	4180
Cds_OG0010549	6545
Ced-12_OG0009727	1387
ced-6_OG0006366	12140
CenB1A_OG0004675	2796
CenG1A_OG0003595_OG0	3651
CenG1A_OG0009182	218
Cenp-C_OG0002322	503
Cep135_OG0009952	1512
Cep135_OG0009954	1355
cep290_OG0004127	2658
Cep89_OG0006812	12
Cep97_OG0008778	2632
cer_OG0012078	761
Cerk_OG0004182	10897
cert_OG0011161	4990
Cf2_OG0008971	3964
Cfp1_OG0007571	1161
CG5789_OG0004615	1262
cg_OG0006533	8158
CG10000_OG0005395	2
CG10005_OG0004963	7
CG10011_OG0005399	2234
CG10013_OG0002410_OG0	0
CG10019_OG0008786	305
CG10026_OG0009081	573
CG10029_OG0004344	2
CG10031_OG0008792	79
CG10035_OG0004420	2558
CG10038_OG0001436_OG0	850
CG10041_OG0012259_OG0	16
CG10051_OG0007036	4
CG10053_OG0004336	321
CG10055_OG0004329	1718
CG10062_OG0007038	165
CG10063_OG0010284	3
CG10064_OG0010282	13
CG10068_OG0004321	1572
CG10073_OG0000065_OG2	15
CG10075_OG0010279	1263
CG10077_OG0010277	71862
CG10082_OG0005964	10839
CG10086_OG0001355	15
CG10089_OG0010567	1162
CG10098_OG0004320	2313
CG10104_OG0006132	1
CG10116_OG0010569	28
CG10126_OG0005023	15600
CG10132_OG0009091	3735
CG10137_OG0009093	3835
CG10139_OG0006151	768
CG10140_OG0010573	0
CG10147_OG0010256	400
CG10151_OG0006160	790
CG10154_OG0010575	0
CG10163_OG0010252	0
CG10164_OG0001489	6
CG10165_OG0011781	648
CG10171_OG0010163	441
CG10175_OG0005507	682
CG10177_OG0001079_OG0	3
CG10184_OG0005509	188
CG10185_OG0005203	569
CG10189_OG0009087	446
CG10194_OG0009085	571
CG10195_OG0003572	1283
CG10205_OG0006168	519
CG10208_OG0005527	255
CG10209_OG0006169	1018
CG10211_OG0009505	1240
CG10222_OG0010165	342
CG10226_OG0010249	1252
CG10237_OG0003462	67125
CG1024_OG0004294	711
CG10252_OG0011517	29
CG10254_OG0002565	4044
CG10257_OG0006606	2778
CG10264_OG0005208	2
CG10265_OG0006935	419
CG10274_OG0003940	1439
CG10280_OG0004257	17
CG10283_OG0001907_OG0	982
CG10286_OG0004292	825
CG10298_OG0004288	48
CG10300_OG0005516	9
CG10301_OG0005515	0
CG10307_OG0005957	674
CG10311_OG0004972	1481
CG10317_OG0004974	18
CG10321_OG0005965	4641
CG10324_OG0004994	686
CG10332_OG0005992	1
CG10333_OG0009507	2423
CG10336_OG0009516	67
CG10337_OG0009096	474
CG10338_OG0009517	868
CG10339_OG0006873	1303
CG10340_OG0001059_OG0	2663
CG10341_OG0009518	852
CG10343_OG0009520	622
CG10344_OG0007020	362
CG10345_OG0002430_OG0	30402
CG10347_OG0000607_OG0	419
CG10348_OG0003704	288
CG10352_OG0008207	9
CG10353_OG0008206	3197
CG10357_OG0010470	41468
CG10359_OG0010469	732
CG10361_OG0010014	238
CG10362_OG0008202	2718
CG10365_OG0005518	1524
CG10366_OG0009102	1038
CG10375_OG0005526	1296
CG10376_OG0009519	1657
CG10383_OG0001909	3731
CG10384_OG0007018	1
CG10405_OG0004983	25
CG10407_OG0005207	234
CG10413_OG0003703_OG0	451
CG10417_OG0013094	3379
CG10418_OG0010832	301
CG10425_OG0002500	1579
CG10428_OG0001263_OG0	808
CG10431_OG0001914	194
CG10433_OG0006904	825
CG10435_OG0002296_OG0	1697
CG10444_OG0007082	2123
CG10445_OG0001356	160
CG10459_OG0001605_OG0	0
CG10462_OG0009105	1736
CG10463_OG0009108	432
CG10466_OG0012145	254
CG10467_OG0010233	1465
CG10469_OG0010232	245
CG10470_OG0009541	1555
CG10472_OG0000811_OG0	610
CG10479_OG0010225	621
CG10481_OG0009114	10
CG10483_OG0010221	1454
CG10486_OG0010219	5
CG10492_OG0009544	2650
CG10494_OG0006908	410
CG10495_OG0009546	404
CG10505_OG0006927	19
CG10508_OG0010314	10383
CG10510_OG0003948	12
CG10513_OG0005163	744
CG10514_OG0005162	105
CG10516_OG0009998	322
CG10527_OG0002810_OG0	21398
CG10543_OG0006262	9026
CG10550_OG0000747	57116
CG10555_OG0008527	3143
CG10561_OG0009552	2203
CG10565_OG0010321	3727
CG10576_OG0010200	3800
CG10581_OG0010326	272
CG10584_OG0010328	567
CG10587_OG0000094_OG0	0
CG10587_OG0000094_OG1	0
CG10587_OG0000094_OG2	0
CG10589_OG0003950	0
CG10591_OG0010195	1
CG10597_OG0003317	0
CG10598_OG0011740	0
CG10600_OG0009530	7358
CG10602_OG0009532	4682
CG10616_OG0010838	2534
CG10621_OG0001911	5
CG10623_OG0001912	1019
CG10628_OG0009107	846
CG10631_OG0001241	5556
CG10646_OG0009949	732
CG10654_OG0009947	91
CG10657_OG0009951	1374
CG10660_OG0010840	833
CG10663_OG0010839	297
CG10669_OG0005156	775
CG10674_OG0010603	884
CG10680_OG0003577	1970
CG10681_OG0009950	465
CG10700_OG0011812	0
CG10702_OG0009548	957
CG10710_OG0010908	302
CG10713_OG0010576	371
CG10725_OG0010574	0
CG10730_OG0000951	27
CG10731_OG0006517	403
CG10737_OG0006638	56554
CG10738_OG0010568	646
CG1074_OG0007339	899
CG10747_OG0009127	1841
CG10748_OG0011855_OG0	0
CG10749_OG0003913_OG0	8
CG10750_OG0009561	2
CG10752_OG0010150_OG0	0
CG10761_OG0008304	1
CG1077_OG0004263	2
CG10793_OG0003237	2
CG10795_OG0006915	809
CG10799_OG0003081	16
CG10801_OG0012112	5
CG10802_OG0008133	2241
CG10803_OG0008134	1349
CG10804_OG0008132	2301
CG10809_OG0010976	704
CG10814_OG0007257	1
CG10822_OG0007072	0
CG10839_OG0009144	0
CG10841_OG0002198_OG0	22
CG10853_OG0003980_OG0	0
CG10859_OG0009209	19
CG10862_OG0002017_OG1	11008
CG10863_OG0010486	3971
CG10863_OG0012194_OG0	35
CG10864_OG0005043	516
CG10866_OG0010485	1094
CG10874_OG0003457	8503
CG10877_OG0002385_OG0	13
CG10887_OG0002183_OG0	1
CG10898_OG0002547	757
CG1090_OG0003105_OG0	2305
CG10903_OG0002293_OG0	473
CG10904_OG0011634	442
CG10907_OG0001984_OG0	885
CG10909_OG0005022	1
CG10910_OG0006092	4
CG10911_OG0006095	326
CG10912_OG0000471	41
CG10914_OG0006109	673
CG10919_OG0001352	4
CG1092_OG0001161_OG0	42
CG10920_OG0007959	2
CG10927_OG0006710	113
CG10931_OG0006071	1
CG10932_OG0007954	1596
CG10934_OG0002756_OG0	2
CG10939_OG0005908	18349
CG10947_OG0009415	1963
CG10948_OG0009927	2498
CG10949_OG0009416	923
CG10950_OG0012279	17
CG10958_OG0001743	515
CG10959_OG0008299	216
CG10962_OG0007748	150
CG10970_OG0003173	5
CG10973_OG0012539	799
CG10979_OG0004244	1704
CG10984_OG0009934	1053
CG10996_OG0008249	72
CG11000_OG0004245	459
CG11007_OG0003037	716
CG11018_OG0007064	1
CG11029_OG0001270	31
CG1103_OG0003103_OG0	426
CG11030_OG0003728	869
CG11034_OG0001268	286
CG11035_OG0002292_OG0	653
CG11041_OG0001654	63
CG11044_OG0007073	383
CG1105_OG0004314	2556
CG11050_OG0009604	6060
CG11060_OG0006765	15
CG11068_OG0011716	11
CG11069_OG0004655	442
CG11076_OG0001759	3272
CG11077_OG0000549_OG0	1386
CG11085_OG0008456	0
CG11089_OG0004653	873
CG11095_OG0003249	549
CG11099_OG0007074	1754
CG11103_OG0003250	704
CG11106_OG0012330	4
CG11109_OG0001964	756
CG11110_OG0006619	414
CG11123_OG0006752	667
CG11125_OG0006747	781
CG11127_OG0006744	942
CG1113_OG0004171	226
CG11131_OG0001957_OG0	0
CG11134_OG0003251	459
CG11141_OG0006745	2756
CG11145_OG0006754	1
CG11147_OG0003729	36965
CG11149_OG0003730	6
CG11151_OG0008256	10555
CG11159_OG0006283	5
CG1116_OG0004164	1782
CG11162_OG0008263	1
CG11168_OG0004657	1474
CG11170_OG0006462	390
CG11178_OG0003327	1420
CG11180_OG0006625	1347
CG11191_OG0007189	12607
CG11192_OG0007095	0
CG11200_OG0007088	2780
CG11211_OG0012938	1
CG11226_OG0012166_OG0	18
CG11227_OG0007505	0
CG1124_OG0002090	1310
CG11241_OG0003815_OG0	409
CG11247_OG0009861	744
CG11248_OG0003830_OG0	497
CG11249_OG0009864	8
CG11251_OG0001998	7
CG11257_OG0007039	413
CG11263_OG0001789	4
CG11267_OG0011856	2089
CG11269_OG0006458	0
CG11275_OG0002906	2796
CG11279_OG0003924_OG0	450
CG11286_OG0004361	0
CG1129_OG0002085	1530
CG11291_OG0003029	7
CG11294_OG0007761	0
CG11298_OG0007031	2
CG11309_OG0010303	2958
CG11317_OG0012026	690
CG11318_OG0000756	13
CG11319_OG0009603	1110
CG11327_OG0009628	9
CG11333_OG0002657_OG0	0
CG11334_OG0005804	1315
CG11342_OG0011920	109
CG11345_OG0011138	0
CG11349_OG0011131	0
CG11353_OG0011127	9
CG11356_OG0008477	408
CG11357_OG0011126	1334
CG1136_OG0010499	1591
CG11367_OG0000806_OG0	191
CG11369_OG0011699	2
CG1137_OG0004303	64
CG11370_OG0003817_OG0	2
CG11377_OG0008723	2327
CG11378_OG0007395	101
CG11379_OG0007397	1
CG11380_OG0007400	71
CG11381_OG0007402	6
CG11382_OG0007404	0
CG11384_OG0007396	1
CG1139_OG0004077	28
CG11391_OG0001026_OG0	78680
CG11396_OG0010345	1788
CG11398_OG0007405	266
CG11403_OG0007406	285
CG11404_OG0012169	7
CG11406_OG0006889	1
CG11409_OG0007766	664
CG11413_OG0011575	36
CG11414_OG0006019	3975
CG11417_OG0007590	1103
CG1142_OG0012974	541
CG11425_OG0009823	1281
CG11426_OG0009824	908
CG1143_OG0011104	1763
CG11436_OG0003200	598
CG11437_OG0009825	2
CG11438_OG0009826	934
CG11447_OG0004515	927
CG11449_OG0000981_OG1	0
CG11453_OG0001027_OG0	627
CG11454_OG0001792	1023
CG11456_OG0003951	842
CG11459_OG0000135_OG1	3
CG1146_OG0011093	4354
CG11470_OG0000857	3
CG11474_OG0005934	2872
CG11475_OG0005935	111
CG11498_OG0001515	15
CG11504_OG0002630	959
CG11523_OG0009832	513
CG11529_OG0010828	884
CG11537_OG0010640	4544
CG11550_OG0002660	81041
CG11560_OG0010817	637
CG11562_OG0008742	489
CG11563_OG0002662	531
CG11566_OG0007496	32
CG11570_OG0004027	0
CG11581_OG0008240	0
CG11583_OG0010538	750
CG11584_OG0008239	0
CG11585_OG0012335	0
CG11586_OG0010534	606
CG11590_OG0001741	445
CG11593_OG0010497	2489
CG11594_OG0010492	1818
CG11596_OG0007629	1045
CG11601_OG0008739	1422
CG11608_OG0000142_OG0	3
CG1161_OG0004180	4225
CG11617_OG0008731	227
CG11619_OG0003864_OG0	61
CG11626_OG0011450	6
CG11629_OG0003739	0
CG11630_OG0009580	1
CG11634_OG0009583	0
CG11635_OG0007156	77
CG11638_OG0007387	643
CG11655_OG0001745_OG0	1838
CG11656_OG0005013	8
CG11658_OG0010025	2846
CG11663_OG0012087	0
CG11664_OG0011395	0
CG11666_OG0012316	0
CG11668_OG0002452	13
CG11670_OG0005008	6
CG11672_OG0004805	1
CG11674_OG0008231	8
CG11679_OG0008511	973
CG11686_OG0002448_OG0	830
CG11693_OG0004810	15
CG11694_OG0000225_OG0	0
CG11694_OG0000225_OG1	1
CG11695_OG0007879	880
CG11696_OG0007880	1005
CG11698_OG0002319_OG0	2
CG11699_OG0007882	2578
CG11703_OG0002165_OG0	1
CG11710_OG0001691_OG0	1610
CG1172_OG0004189	1954
CG11722_OG0001391	618
CG11723_OG0003571	829
CG11726_OG0010048	0
CG11737_OG0001419_OG0	3584
CG11741_OG0001420_OG0	1
CG11752_OG0007995	2825
CG11755_OG0000851	195
CG11756_OG0007997	3
CG11760_OG0004826	751
CG11768_OG0004832	8720
CG11771_OG0005200	4196
CG11777_OG0006309	404
CG11779_OG0004481	2684
CG11786_OG0012799	5
CG11788_OG0007083	220
CG11790_OG0005187	2373
CG11791_OG0012008	5531
CG11807_OG0003009_OG0	2703
CG11808_OG0006841	449
CG11811_OG0004058	3068
CG11816_OG0008636	0
CG11835_OG0000264_OG0	10313
CG11835_OG0000264_OG1	1081
CG11837_OG0005082	319
CG11841_OG0005083	899
CG11842_OG0000856_OG1	39
CG11843_OG0011490	64
CG11852_OG0002502_OG0	151
CG11854_OG0005171	612
CG11857_OG0005167	3955
CG11858_OG0005166	499
CG11878_OG0000055_OG0	0
CG11878_OG0000055_OG1	7
CG11878_OG0000055_OG2	4
CG11882_OG0005094	214
CG11883_OG0006313	3027
CG11885_OG0003355	472
CG11892_OG0005161	3
CG11893_OG0000039_OG2	4048
CG11899_OG0005100	4577
CG11902_OG0005155	3546
CG11906_OG0001618	732
CG11911_OG0008747	26
CG11912_OG0008746	0
CG11920_OG0005183	668
CG11927_OG0003556	1468
CG11929_OG0011773	0
CG11961_OG0001155_OG0	2577
CG11964_OG0004848	350
CG11970_OG0004849	2235
CG11975_OG0004850	1567
CG11977_OG0012457_OG0	0
CG11980_OG0002337	1660
CG11983_OG0004852	80
CG11986_OG0004855	463
CG11997_OG0004862	1
CG11999_OG0004179	1921
CG12003_OG0004112	0
CG12004_OG0011286	9530
CG12009_OG0010662	0
CG12010_OG0010671	314
CG12011_OG0011025	1
CG12012_OG0010672	1337
CG12016_OG0010666	2680
CG12017_OG0010661	1
CG12020_OG0011042	1
CG12024_OG0011050	1067
CG12025_OG0011053	2448
CG12035_OG0011029	5
CG12038_OG0011331	794
CG12054_OG0000497	5926
CG12056_OG0003138	1940
CG12057_OG0003139	22
CG12061_OG0000938_OG0	1
CG12065_OG0007412	6275
CG12069_OG0001519	5
CG12071_OG0011553	926
CG12071_OG0013484	1130
CG12075_OG0007754	3187
CG1208_OG0004248	344
CG12081_OG0007411	1113
CG12084_OG0011296	3081
CG12091_OG0011293	4835
CG12093_OG0011111	2969
CG12096_OG0008559	1695
CG12099_OG0011289	12201
CG12104_OG0011284	1210
CG12105_OG0004111	310
CG12106_OG0007586	296
CG12107_OG0006719	1254
CG12111_OG0007413	32
CG12112_OG0012598_OG0	187
CG12115_OG0007587	0
CG12116_OG0008625	111
CG12118_OG0007585	1521
CG12121_OG0007579	4052
CG12123_OG0003325	420
CG12128_OG0002879	610
CG12129_OG0002878	842
CG1213_OG0002105	109
CG12134_OG0006319	504
CG12147_OG0004192	1
CG12155_OG0003210	1627
CG12159_OG0002860	1031
CG12164_OG0006760	45
CG12170_OG0002098	2382
CG12171_OG0004222	823
CG12173_OG0004172	570
CG12177_OG0008262	637
CG1218_OG0002103	1401
CG12182_OG0011099	385
CG12194_OG0008975	2328
CG12204_OG0001687	160
CG12206_OG0008131	13
CG12209_OG0002818	14
CG12213_OG0002418	2754
CG12219_OG0007713	1075
CG12224_OG0000651_OG1	92
CG12231_OG0003119	0
CG12236_OG0008414	999
CG12237_OG0007424	2338
CG12239_OG0001754	2
CG12241_OG0001396	1191
CG12253_OG0011818	201
CG12256_OG0004947	9
CG12259_OG0005539	806
CG12268_OG0005336	5042
CG1227_OG0004337	2188
CG12278_OG0004413	1
CG12279_OG0004445	938
CG12288_OG0009457	68
CG12289_OG0010046	1
CG12290_OG0002618	17985
CG12299_OG0009634	2228
CG12301_OG0001981	450
CG12307_OG0009694	11
CG1231_OG0011372	28
CG12316_OG0009955	1456
CG12320_OG0005053	210
CG12321_OG0001064_OG0	3681
CG12325_OG0002854	548
CG1233_OG0011370	3137
CG1234_OG0004335	789
CG12341_OG0002848	597
CG12343_OG0002853	1751
CG12344_OG0002855	8807
CG12355_OG0012373	240
CG1236_OG0002100	1213
CG12362_OG0000821_OG0	6
CG12374_OG0007223	9
CG12375_OG0009777	3163
CG12379_OG0008514	203
CG12384_OG0006229	4003
CG1239_OG0004237	285
CG12395_OG0001736	1
CG12398_OG0008359	3
CG12402_OG0002224_OG0	149
CG12420_OG0002594_OG0	46
CG12426_OG0005340	4
CG12438_OG0003802	1
CG12439_OG0009296	0
CG12446_OG0001786_OG0	0
CG12448_OG0009145	25
CG1246_OG0011105	82
CG12464_OG0011955	0
CG12470_OG0007846	60
CG12479_OG0008243	1
CG12480_OG0008242	0
CG12481_OG0008237	0
CG12490_OG0000233_OG1	8
CG12496_OG0007599	2
CG12498_OG0008105	1
CG12499_OG0002285_OG0	1117
CG12502_OG0011339	3
CG12507_OG0008176	277
CG12511_OG0009568	1
CG12516_OG0005410	1
CG12517_OG0009649	2
CG12520_OG0010149	100
CG12521_OG0012944	1
CG12531_OG0008272	504
CG12535_OG0008128	1
CG12539_OG0008363	18
CG12540_OG0008220	0
CG12541_OG0007825	624
CG12560_OG0012234	792
CG12567_OG0012740	3533
CG12576_OG0001784_OG0	2989
CG12581_OG0001679_OG0	8698
CG12589_OG0011424	55
CG12590_OG0011977	0
CG12594_OG0005596	242
CG12607_OG0011139	0
CG12609_OG0008677	7
CG12617_OG0003653	3
CG12620_OG0009462	0
CG12637_OG0008050	0
CG12643_OG0007518	1703
CG1265_OG0010531	842
CG12655_OG0000445_OG2	9
CG12659_OG0007410	146
CG12661_OG0007749	3
CG12662_OG0007747	1
CG12672_OG0007868	296
CG12674_OG0003570	1
CG12679_OG0001731_OG0	2
CG12680_OG0001718	1
CG12682_OG0012323	0
CG12691_OG0007931	0
CG12692_OG0000634_OG0	4
CG12693_OG0012106	27
CG12698_OG0008169	29
CG12699_OG0000230_OG1	43
CG12702_OG0001192	203
CG12708_OG0000271_OG0	29
CG12708_OG0000271_OG0.2	705
CG1271_OG0010635	1525
CG12713_OG0003881_OG0	80
CG12716_OG0008438	6
CG12723_OG0008557	13
CG12728_OG0000928_OG0	595
CG12729_OG0011725	22
CG1273_OG0010536	9
CG12730_OG0007375	1025
CG12744_OG0000893	18
CG12746_OG0004208	6704
CG1275_OG0011072	1411
CG12768_OG0001283_OG0	68
CG12769_OG0007187	360
CG12773_OG0003140	2248
CG12782_OG0012281	1
CG12783_OG0000743_OG0	9
CG12784_OG0005236	0
CG12795_OG0008825	1002
CG12811_OG0002240	1344
CG12817_OG0002595_OG0	219
CG12818_OG0004897	372
CG12822_OG0001599	3042
CG12825_OG0001130_OG1	105
CG12826_OG0002951	5
CG12828_OG0011622	0
CG12831_OG0011623_OG0	0
CG12836_OG0002963_OG0	34
CG12848_OG0006045	838
CG12849_OG0011577	4
CG12851_OG0005862	1172
CG12857_OG0006163	4
CG12860_OG0006154	34
CG12861_OG0006153	43
CG12862_OG0011585_OG0	0
CG12863_OG0011584	364
CG12866_OG0002772	3
CG12868_OG0001564	1327
CG12869_OG0006145	53
CG12869_OG0006146	18
CG12877_OG0001472_OG0	1569
CG1288_OG0001350	12
CG12880_OG0005345	297
CG12883_OG0001474	283
CG12885_OG0001477	8900
CG12895_OG0006308	1507
CG12909_OG0002821	250
CG12910_OG0006305	247
CG12911_OG0006304	65
CG12914_OG0002819	0
CG12917_OG0002815	15
CG12920_OG0006291	3
CG12926_OG0006349	212
CG12929_OG0006357	241
CG12934_OG0006315	0
CG12935_OG0002846	295
CG12942_OG0001596_OG0	630
CG12945_OG0004570	1729
CG12947_OG0004568	64
CG12948_OG0004558	452
CG12963_OG0001641_OG0	0
CG12964_OG0002996_OG0	5
CG12970_OG0006808	69
CG12971_OG0010294	1
CG12974_OG0010307	37
CG12983_OG0010332	38
CG12984_OG0003949	0
CG12985_OG0000915	28
CG12986_OG0011685	22
CG1299_OG0000523_OG0	12117
CG12990_OG0007696	1
CG12991_OG0007703	4399
CG12992_OG0011688	104
CG12994_OG0007707	0
CG12995_OG0008599	1
CG12998_OG0011739	0
CG13000_OG0011738	0
CG13001_OG0008580	468
CG13002_OG0008577	44
CG13003_OG0008572	583
CG13004_OG0008570	537
CG13005_OG0008567	311
CG13008_OG0008305	15
CG13010_OG0003260	8
CG13012_OG0008317	1923
CG13014_OG0008547	698
CG13016_OG0006536	439
CG13018_OG0006537	254
CG13021_OG0003241	3
CG13022_OG0010698	69
CG13023_OG0010699	8
CG13024_OG0010708	85
CG13026_OG0010716	167
CG13028_OG0004010	0
CG13031_OG0012200	662
CG13032_OG0004014_OG0	7
CG13033_OG0010736	33
CG13038_OG0010761	0
CG13039_OG0010762	3
CG1304_OG0000265_OG0	1
CG1304_OG0000265_OG1	8
CG13040_OG0010763	0
CG13041_OG0000280_OG0	0
CG13041_OG0000280_OG0.2	0
CG13042_OG0010767	103
CG13043_OG0000281_OG0	0
CG13043_OG0000281_OG1	13
CG13044_OG0010768	1
CG13045_OG0000814	0
CG13046_OG0010771	0
CG13047_OG0010772	0
CG13048_OG0010773	1
CG13049_OG0010774	4
CG13051_OG0011898	1
CG13053_OG0010778	0
CG13054_OG0010779	0
CG13055_OG0010780	11
CG13056_OG0010757	0
CG13058_OG0004021	0
CG13059_OG0010764	0
CG13062_OG0010766	15
CG13064_OG0010775	0
CG13065_OG0010776	9
CG13066_OG0012201	0
CG13068_OG0002030_OG1	0
CG13069_OG0004022	6
CG1307_OG0004308	1798
CG13070_OG0012202	0
CG13071_OG0011899	0
CG13073_OG0012731_OG0	6
CG13074_OG0010797	579
CG13075_OG0000216_OG0	9
CG13075_OG0000216_OG1	18
CG13077_OG0009097	3510
CG13078_OG0003575_OG0	0
CG13081_OG0003574	0
CG13082_OG0009094	5
CG13083_OG0009084	0
CG13084_OG0009083	0
CG13085_OG0001922	41
CG13086_OG0003709	9
CG13088_OG0001266	174
CG1309_OG0010533	7295
CG13096_OG0003720	820
CG13097_OG0001923	688
CG13101_OG0009304	4098
CG13102_OG0009298	3
CG13108_OG0009295	136
CG13110_OG0011792	5
CG13113_OG0001247_OG0	8
CG13114_OG0009279	68
CG13116_OG0001878	870
CG13123_OG0001877	235
CG13124_OG0003502	11394
CG13126_OG0003515	850
CG13127_OG0001844	6
CG13131_OG0000790_OG0	0
CG13133_OG0003525	771
CG1314_OG0011674	16
CG13144_OG0009363	18
CG13148_OG0007214	2
CG13151_OG0006215	451
CG13154_OG0006206	10
CG13155_OG0006196	0
CG13157_OG0002779	3
CG1316_OG0000430_OG0	3557
CG13168_OG0006184	23
CG1317_OG0011084	13015
CG13170_OG0006182	1
CG13171_OG0006180	0
CG13177_OG0012831	288
CG13185_OG0002928	1302
CG13186_OG0006594	4
CG13192_OG0006567	727
CG13193_OG0006565	0
CG13196_OG0006560	2
CG13197_OG0006563	1374
CG13202_OG0001123_OG0	11
CG13203_OG0006235	469
CG13204_OG0006233	10340
CG13215_OG0002793_OG0	6
CG13216_OG0001568_OG0	0
CG13218_OG0002791_OG0	0
CG13220_OG0001573_OG0	2114
CG13223_OG0001571_OG0	2
CG13226_OG0002794_OG0	31
CG13227_OG0006218_OG0	0
CG13228_OG0011587_OG0	0
CG13229_OG0002786_OG0	82
CG13229_OG0002787_OG0	2745
CG13231_OG0006217	22
CG13239_OG0009815	21
CG1324_OG0007509	21
CG13243_OG0009147	3
CG13247_OG0010378	20
CG13248_OG0010371	1884
CG13250_OG0011870	137
CG13251_OG0010355	2451
CG13252_OG0003952	1114
CG13258_OG0009399	19
CG13272_OG0008882	7
CG13280_OG0008881	5
CG13282_OG0008887	22
CG13285_OG0010583	3331
CG13287_OG0010216	0
CG13288_OG0010220	112
CG13293_OG0003937	1002
CG13295_OG0010231	1166
CG13297_OG0010242	10
CG13299_OG0011864	0
CG13300_OG0003943	23
CG13305_OG0011196	5
CG13306_OG0011204	36
CG13308_OG0004102	0
CG13309_OG0011211	3
CG13310_OG0011207	0
CG13312_OG0011210	0
CG13313_OG0004105_OG0	3
CG13314_OG0011224	16
CG13315_OG0011237	166
CG13318_OG0004834	4077
CG13319_OG0006667	781
CG13321_OG0006673	54
CG13326_OG0006545	9
CG13330_OG0007271	49
CG13331_OG0007273	641
CG13332_OG0007274	1536
CG13334_OG0007281	2
CG13337_OG0011662	124
CG13339_OG0007296	992
CG13344_OG0007304	876
CG13358_OG0007351	12
CG13359_OG0012499	0
CG13360_OG0010145	53
CG13361_OG0003189	3
CG13362_OG0007862	9
CG13364_OG0001174_OG0	4
CG13365_OG0007831	1119
CG13367_OG0003188_OG0	1373
CG13369_OG0003181	1591
CG13375_OG0007847	47
CG13377_OG0007849	154
CG13380_OG0010135	1
CG13384_OG0003473	3631
CG13385_OG0012520	2
CG13386_OG0003471	0
CG1339_OG0006721	30
CG13390_OG0003479	574
CG13392_OG0003476	578
CG13397_OG0003469	565
CG13398_OG0003468	699
CG13403_OG0008236	0
CG13404_OG0008224	186
CG13405_OG0011376	3
CG13407_OG0004768	6
CG13408_OG0004770	423
CG13409_OG0004775	1242
CG13423_OG0007099	7
CG13426_OG0011654	1
CG13427_OG0003049	11
CG13428_OG0007100	29458
CG13430_OG0001658	955
CG13436_OG0006622	185
CG13437_OG0006285	1758
CG13438_OG0006243	0
CG1344_OG0012226	430
CG13442_OG0006244	6
CG13443_OG0006248	1
CG13445_OG0003880	2
CG13449_OG0009980	90
CG13454_OG0003875_OG0	1
CG13455_OG0009966	12
CG13457_OG0001288	6
CG13458_OG0004037	391
CG13460_OG0010841	0
CG13465_OG0000343_OG0	0
CG13471_OG0004048	0
CG13473_OG0010860	1
CG13474_OG0004049	0
CG13476_OG0012898	4
CG13481_OG0000339_OG0	14
CG13481_OG0000339_OG1	0
CG13484_OG0010886	508
CG13488_OG0001544_OG1	3
CG13492_OG0005946	197
CG13501_OG0005936	17
CG13502_OG0005931	438
CG13502_OG0012991	9
CG13506_OG0007028	2983
CG13510_OG0006998	74
CG13511_OG0006997	5
CG13516_OG0006995	654
CG13526_OG0006986	10
CG13527_OG0006984	9
CG13531_OG0006978	2255
CG13532_OG0006975	696
CG13538_OG0005981	3
CG13539_OG0012044	0
CG1354_OG0007555	3309
CG13541_OG0012280	0
CG13544_OG0005976	1
CG13545_OG0012580	3
CG13551_OG0000540_OG1	63
CG13551_OG0012048	4084
CG13557_OG0012477	0
CG13558_OG0001556	0
CG13559_OG0012047	3
CG13561_OG0011643	13
CG13562_OG0011631	38
CG13575_OG0006892	1
CG13577_OG0001150_OG0	3
CG13578_OG0006898	5673
CG13579_OG0006013	1
CG1358_OG0006724	8357
CG13581_OG0002746	2
CG13585_OG0011574	7482
CG13587_OG0006025	65
CG13594_OG0006033	696
CG13599_OG0005537	26
CG1360_OG0006725	155
CG13601_OG0005534	1026
CG13603_OG0005332	2711
CG13605_OG0005319	1561
CG13606_OG0005306	165
CG13607_OG0005318	11
CG13609_OG0012982	43
CG13613_OG0005278	0
CG13614_OG0002525_OG0	0
CG13615_OG0002524	0
CG13616_OG0005272	25
CG13618_OG0005267	125
CG13622_OG0005268	140
CG13623_OG0005265	703
CG13625_OG0004618	1372
CG13627_OG0004629	32
CG13630_OG0004630	1305
CG13631_OG0004635	817
CG13634_OG0004637	97
CG13641_OG0004650	1
CG13643_OG0002274	20
CG13653_OG0002504	2
CG13654_OG0005174	893
CG13663_OG0011496	705
CG13667_OG0004090_OG0	553
CG13670_OG0011168	6
CG13671_OG0004086_OG0	1403
CG13675_OG0000560_OG2	2
CG13676_OG0003984	30
CG13678_OG0000129_OG3	5
CG1368_OG0008241	2
CG13685_OG0010463	1319
CG13689_OG0008772	165
CG13690_OG0008752	14
CG13692_OG0008754	210
CG13698_OG0010125	4441
CG13699_OG0003907_OG0	6
CG13705_OG0010610	8
CG13707_OG0010613	385
CG13708_OG0010614	341
CG1371_OG0006292	4142
CG13711_OG0010618	0
CG13712_OG0010619	0
CG13713_OG0010620	0
CG13716_OG0010627	96
CG13720_OG0004084	2
CG13721_OG0012208	67
CG13722_OG0011130	53
CG13723_OG0010915	0
CG13724_OG0010917	2
CG13725_OG0010918	2
CG13727_OG0004055	0
CG13728_OG0010923	0
CG13731_OG0011910	15
CG13733_OG0010089	7
CG13738_OG0011907	3
CG13739_OG0002891	37
CG13743_OG0006405	688
CG13744_OG0006409	0
CG13747_OG0006408	8
CG13748_OG0006626	1
CG13751_OG0001660_OG0	732
CG13760_OG0007606	1038
CG13766_OG0009602	470
CG13771_OG0009612	3
CG13775_OG0003750_OG0	217
CG13784_OG0000956_OG0	2288
CG13786_OG0003631	0
CG13796_OG0001883_OG0	1099
CG13801_OG0000219_OG0	3
CG13801_OG0000219_OG1	0
CG13806_OG0011077	4
CG13807_OG0011075	515
CG13810_OG0011066	3
CG13813_OG0010189	16
CG13829_OG0011464	7
CG13833_OG0004687	32909
CG13837_OG0002276	0
CG13838_OG0011993	2
CG13841_OG0004694	666
CG13842_OG0004706	48
CG13847_OG0004737	15
CG13850_OG0004743	1604
CG13855_OG0004744	85
CG13856_OG0004745	2291
CG13857_OG0004746	198
CG13862_OG0004760	0
CG13868_OG0007089	16993
CG13868_OG0013578	3294
CG13869_OG0007075	14
CG1387_OG0008528	15
CG13870_OG0007093	46
CG13871_OG0003047	21
CG13872_OG0007071	8
CG13875_OG0011381	98
CG13876_OG0001334_OG0	445
CG13877_OG0011937	30
CG13884_OG0000403_OG0	0
CG13887_OG0011343	11014
CG13891_OG0002060	36
CG13893_OG0011360	6832
CG13894_OG0004129	248
CG13895_OG0004128	1169
CG13901_OG0011344	499
CG13907_OG0011337	14062
CG13912_OG0011325	5
CG13917_OG0011285	12479
CG13919_OG0011274	474
CG13920_OG0011271	806
CG13921_OG0011032	243
CG13924_OG0011054	95
CG13926_OG0011282	478
CG13928_OG0011279	8442
CG13930_OG0011024	15
CG13931_OG0004073	4
CG13933_OG0011036	3218
CG13937_OG0011056	9852
CG13949_OG0003375	429
CG13950_OG0003376	204
CG13954_OG0006374	1063
CG13955_OG0002890_OG0	35
CG13962_OG0012240	2
CG13970_OG0009133_OG0	1
CG13972_OG0005361	56
CG13983_OG0002696	0
CG13991_OG0000661_OG1	8
CG13992_OG0002070_OG0	8
CG13994_OG0011942	608
CG13995_OG0000538_OG0	1333
CG13999_OG0000662_OG0	439
CG14005_OG0001926	648
CG14006_OG0001927	0
CG14007_OG0009567	46
CG14011_OG0003731	9
CG14013_OG0003734	5
CG14014_OG0009443	1
CG14015_OG0009446	462
CG14017_OG0003733	1
CG14020_OG0003686	1024
CG14022_OG0008831	262
CG14024_OG0003410_OG0	381
CG14034_OG0008836	3
CG14036_OG0008842	1
CG14042_OG0001816	1228
CG14043_OG0003425	1502
CG14044_OG0008964	558
CG14050_OG0000684	939
CG14052_OG0007777	86
CG14053_OG0012099	2
[truncated: 9,910 more rows]
