# Supplementary material for: Evolution of chemosensory tissues and cells across ecologically diverse Drosophilids
Source: Nat Commun. 2024 Feb 5;15:1047. doi: 10.1038/s41467-023-44558-4 (PMC10844241; doi:10.1038/s41467-023-44558-4)
Supplement: Supplementary file 18 — Supplementary Data 15 [file 41467_2023_44558_MOESM18_ESM.zip › all_count_tables_renamed/MELG6Lar_counts_trim_genes_FBids_1_1_sorted.txt]

128up_OG0006588	2625
14-3-3epsilon_OG0002478	31897
14-3-3epsilon_OG0001126_OG1	27095
140up_OG0004534	389
18w_OG0003044	5878
26-29-p_OG0010897	10463
2mit_OG0000576_OG0	150
5-HT1A_OG0006644	111
5-HT1B_OG0006647	61
5-HT2A_OG0000287_OG0	18
5-HT2B_OG0011472	31
5-HT7_OG0005777	45
5PtaseI_OG0005188	786
7B2_OG0004187	717
a_OG0006460	1517
a10_OG0010691	12
a5_OG0009037	0
a6_OG0007651	700
AANATL2_OG0003640	953
AANATL4_OG0000091_OG1	0
AANATL7_OG0007605	35
Aasdh_OG0001831	642
Aatf_OG0001947	849
aay_OG0011265	1294
ab_OG0009683	2898
ab_OG0009684	1975
ABCB7_OG0011281	2787
Pmp70_OG0003257	3091
Abd-B_OG0005000	4
Abi_OG0002227_OG0	869
Abl_OG0010722	4411
abo_OG0009656	495
Abp1_OG0010565	2013
abs_OG0003097	1178
ac_OG0007843	159
Ac13E_OG0008321	856
Ac3_OG0009573	446
Ac78C_OG0010320	441
Acam_OG0000252_OG0	0
Acam_OG0000252_OG1	0
Acam_OG0005131	0
CG9149_OG0011313	1486
Acbp1_OG0009246	1250
Acbp2_OG0010415	1191
Acbp4_OG0000311_OG0	2373
Acbp4_OG0000311_OG1	1
Acbp6_OG0010414	183
ACC_OG0007193	8754
AcCoAS_OG0000812	4273
Ace_OG0000652_OG0	259
Acer_OG0000953_OG0	33728
Acer_OG0003808	2814
Acf_OG0002671	3901
Achl_OG0002770	1801
acj6_OG0008333	10
acj6_OG0008334	42
Ack_OG0010507	2063
Ack-like_OG0006546	3609
Acn_OG0009540	7267
CG5009_OG0006075	2087
Acox57D-d_OG0006913	396
Acox57D-p_OG0001151	663
Acp1_OG0009317	43
Acp32CD_OG0009664	28
Acp65Aa_OG0003939	21
Acph-1_OG0001513	1245
CG12512_OG0008829	1013
CG18155_OG0007972	77
Acsl_OG0007133	5012
Act42A_OG0000022_OG0	5
Act42A_OG0000022_OG1	22
Act42A_OG0000022_OG3	629750
Act42A_OG0000022_OG4	26741
Act42A_OG0000022_OG5	26079
Actn_OG0003148_OG0	54074
Actn3_OG0011403_OG0	0
ACXB_OG0000046_OG0	0
ACXB_OG0000046_OG1	0
ACXB_OG0000046_OG2	0
ACXB_OG0000046_OG2.2	1
ACXD_OG0004078_OG0	26
Acyp_OG0009408	0
Acyp2_OG0011498	409
Ada_OG0002342	162
Ada1-2_OG0003777_OG0	0
Ada2a_OG0005051	569
Ada2b_OG0004799	571
Ada3_OG0007872	1018
AdamTS-A_OG0005247	2921
AdamTS-A_OG0012010	157
AdamTS-B_OG0008089	4780
Adar_OG0007649	1265
Adat1_OG0003596	156
Adck1_OG0006032	711
Adck5_OG0010063	200
ADD1_OG0006579	1696
Adf1_OG0001636_OG0	539
Adgf-A_OG0001991_OG0	7
Adgf-A_OG0003900	230
Adgf-A2_OG0010109	9
Adgf-B_OG0010108	0
Adgf-C_OG0001030_OG0	307
Adgf-D_OG0002208_OG0	390
Adgf-E_OG0006152	0
Adh_OG0003395_OG0	31
Adi1_OG0010940	1220
AdipoR_OG0004727	3758
CG3809_OG0004951	0
AdenoK_OG0003918_OG0	1902
Ady43A_OG0002958	865
AdoR_OG0005733	87
adp_OG0006108	884
AdSS_OG0000854_OG0	4951
Aduk_OG0004873	556
Ae2_OG0010984	2594
CG6512_OG0010913	5094
aft_OG0006080	924
Afti_OG0005567	729
Ag5r_OG0008212	2851
Ag5r2_OG0008213	165
AGBE_OG0007237	6352
AgmNAT_OG0001753	70
ago_OG0010530	4493
AGO1_OG0007307	7728
AGO2_OG0000119_OG0	9605
Agpat1_OG0008448	523
Agpat2_OG0003465	283
Agpat3_OG0004018	3862
Agpat4_OG0004019_OG0	150
ADPS_OG0002932	261
agt_OG0001016_OG0	123
Spat_OG0007723	931
Ahcy_OG0001195_OG0	5889
AhcyL1_OG0011110	3081
AIF_OG0001225	2032
AIMP1_OG0007108	1681
AIMP2_OG0009977	2240
AIMP3_OG0005998	1154
Adk1_OG0010829	1570
Adk3_OG0005467	921
Ak6_OG0007201	368
Akap200_OG0000367_OG0	7490
Akh_OG0010512	86
AkhR_OG0009627	432
akirin_OG0010441	5553
Akr1B_OG0001292	9337
Akt1_OG0005415	3472
al_OG0008749	1264
Aladin_OG0007570	1182
AlaRS_OG0003477	9721
AlaRS-m_OG0010596	1410
Alas_OG0006853	3462
alc_OG0006389	1717
Ald1_OG0005647	109952
Ald2_OG0005645	1
Aldh_OG0003615	18160
Aldh-III_OG0006742	5659
Aldh7A1_OG0003841_OG0	900
Alg-2_OG0001588_OG0	2525
Alg1_OG0002607_OG0	1947
Alg10_OG0000709_OG0	1058
Alg11_OG0012170	2188
CG8412_OG0004562	1936
Alg14_OG0001194_OG0	198
Alg2_OG0010641	997
Alg3_OG0003012	122
Alg3_OG0006966	781
CG5287_OG0001281	249
CG5287_OG0003790	347
Alg9_OG0005173	1416
Alh_OG0004317	2881
Alh_OG0004319	1023
Alh_OG0011430	249
alien_OG0009301	2643
ALiX_OG0005343	4325
Alk_OG0006414	1882
CG12179_OG0001176_OG0	952
Alp1_OG0010289	1055
Alp10_OG0010194	15
Alp11_OG0008522	5
Alp12_OG0003717	262
Alp13_OG0001034	0
Alp2_OG0000261_OG0	0
Alp2_OG0000261_OG1	0
Alp4_OG0005779	44
Alp6_OG0006360	8
Alp7_OG0003030	0
Alp9_OG0003931	6
alph_OG0000083_OG0	0
alph_OG0005113	3751
alpha-Catr_OG0006852	349
alpha-Est1_OG0004357	837
alpha-Est10_OG0004350	1053
alpha-Est2_OG0000314	2964
alpha-Est3_OG0004356	1100
alpha-Est6_OG0004354	1
alpha-Est7_OG0001351	3775
alpha-Est8_OG0004352	237
alpha-Est9_OG0004351	1106
alpha-Man-Ia_OG0003130	317
alpha-Man-Ia_OG0003131	145
alpha-Man-Ia_OG0001168	1298
alpha-Man-Ib_OG0005087	1789
alpha-Man-Ic_OG0011549	9
alpha-Man-IIa_OG0004878	2755
alpha-Man-IIb_OG0005229	853
alpha-PheRS_OG0008296	3245
alpha-Spec_OG0011040	33399
alpha4GT1_OG0000948	615
alphaCOP_OG0011275	12368
alphaSnap_OG0010384	2577
alphaTub67C_OG0010998	4
Alr_OG0008278	526
alrm_OG0002498	533
Als2_OG0009863	2153
alt_OG0004894	10763
aly_OG0004083	0
Ama_OG0002112	2418
Amacr_OG0009433	679
amd_OG0001918	352
Amnionless_OG0008741	64
amon_OG0011540	475
amos_OG0003702_OG0	0
AMPdeam_OG0008245	6142
Amph_OG0007204	4099
AMPKalpha_OG0001698	4639
Amt_OG0004607	3
Amun_OG0008385	9786
amx_OG0007575	198
Amy-p_OG0000157_OG0	16
Amy-p_OG0000157_OG0.2	0
Amyrel_OG0006416	1
ana_OG0006403	1426
ana1_OG0002269	1298
ana2_OG0007120	325
ana3_OG0006194	1245
Ance-2_OG0003658	100
Ance-3_OG0001891_OG0	717
Ance-3_OG0009407	451
Ance-4_OG0006406	1408
Ance-5_OG0005870	205
anchor_OG0010100	533
Andorra_OG0011741	0
Ank2_OG0010460	4643
Ankle2_OG0000780	5124
l(2)35Be_OG0003404_OG0	387
anox_OG0007490	3050
Ant2_OG0008041	130
antdh_OG0008007	1144
Antp_OG0002113	1871
antr_OG0007227	1
AnxB10_OG0008082	1192
AnxB11_OG0008196	3894
AnxB9_OG0004410	19814
aop_OG0003458	2921
aos_OG0010741	527
Aos1_OG0002145_OG0	3565
AOX1_OG0005242	2012
AOX2_OG0000143_OG0	5801
AOX2_OG0000143_OG1	5455
AOX4_OG0001465	45
ap_OG0005832	904
AP-1-2beta_OG0008273	5809
AP-1gamma_OG0007680	4771
AP-1mu_OG0005553	2414
AP-1sigma_OG0005334	2176
AP-2alpha_OG0008751	5469
AP-2mu_OG0004736	2739
AP-2sigma_OG0004385	1364
Apc_OG0005387	3962
APC10_OG0005888	447
Apc2_OG0005308	1858
APC4_OG0003171_OG0	882
APC7_OG0001703	27
ApepP_OG0000963	3934
aph-1_OG0003552_OG0	982
aPKC_OG0006607	641
aPKC_OG0006608	47
aPKC_OG0006609	436
Aplip1_OG0011323	560
apn_OG0002443_OG0	29
apolpp_OG0012638	51631
app_OG0010830	1021
APP-BP1_OG0010070	1026
Appl_OG0007834	3630
Aprt_OG0004075	461
Aps_OG0010085	3232
apt_OG0002733	1611
CG18815_OG0010034	3023
AQP_OG0007242	881
aqrs_OG0005393	0
aqz_OG0001049_OG1	7846
ara_OG0009939	2015
aralar1_OG0001518	5574
Arc1_OG0002768_OG0	3
Arc2_OG0006127	329
Arc42_OG0001370_OG0	2557
Archease_OG0002289_OG0	386
Arf51F_OG0006831	1857
Arf79F_OG0012164	14456
ArfGAP1_OG0010836	2750
ArfGAP3_OG0003816_OG0	5183
Arfip_OG0005451	640
Arfrp1_OG0007681	318
arg_OG0003183	179
arg_OG0007835	126
Argk_OG0011233	226696
Argk_OG0011925	1819
Argl_OG0009800	1518
CG31469_OG0002209_OG0	103
ArgRS_OG0008151	3293
ArgRS-m_OG0004367	460
ari-1_OG0007878	1435
ari-2_OG0003028	1169
Arl1_OG0010003	1855
Arl2_OG0004816	444
Arl5_OG0011164	524
Arl6_OG0007042	7
Arl6IP1_OG0004993	1565
Arl8_OG0004797	1121
arm_OG0007636	22492
armi_OG0002027	2248
Arp1_OG0004441	5073
Arp10_OG0007423	1288
Arp2_OG0001770	3114
Arp3_OG0010555	3438
Arp5_OG0001448_OG0	912
Arp53D_OG0011600	0
Arp6_OG0008512	1496
Arp8_OG0007614	823
Arpc1_OG0009187	5213
Arpc2_OG0009417	2915
Arpc3A_OG0005226	1327
Arpc3B_OG0008590	73
Arpc4_OG0008719	1887
Arpc5_OG0008957	1277
arr_OG0007264	5636
Arr1_OG0009490	1006
Arr2_OG0004099	86
Ars2_OG0005840	8021
Art1_OG0004911	4533
Art2_OG0008773	3
Art3_OG0004604	1434
Art4_OG0004574	2816
Art6_OG0004528_OG0	0
Art7_OG0001547_OG0	935
Art8_OG0009662	521
Art9_OG0002219_OG0	0
Arts_OG0000486_OG0	3467
aru_OG0003377	3913
Arv1_OG0013036	290
arx_OG0009914	143
Asap_OG0007180	2498
Asator_OG0002682_OG1	1588
Asciz_OG0010646	225
ase_OG0007840	216
asf1_OG0009889	1692
ash1_OG0000982_OG0	271
ash2_OG0004623	1707
Ask1_OG0004518	3773
asl_OG0004217	1634
AsnRS_OG0003707	6547
AsnRS-m_OG0006452	326
AsnS_OG0000992	3610
asp_OG0004633	2054
Asph_OG0006509	9501
ASPP_OG0006932	2878
CG9572_OG0008488	7555
AspRS_OG0006665	7980
AspRS-m_OG0008886	4254
asrij_OG0006972	1074
asRNA:CR31429_OG0002339_OG0	510
asRNA:CR42743_OG0003772_OG0	0
asRNA:CR43299_OG0012338_OG0	0
asRNA:CR43426_OG0012535_OG0	1
asRNA:CR43454_OG0002277_OG0	94
asRNA:CR43463_OG0001607_OG0	525
asRNA:CR43809_OG0003675_OG0	1072
asRNA:CR44106_OG0002406_OG0	49
asRNA:CR44169_OG0002969_OG0	4
asRNA:CR44179_OG0001455_OG0	1871
asRNA:CR44372_OG0000331_OG0	5
asRNA:CR44372_OG0000331_OG1	0
asRNA:CR44894_OG0012090_OG0	1
asRNA:CR45044_OG0005605_OG0	18
asRNA:CR45195_OG0000203_OG0	2659
asRNA:CR45195_OG0000203_OG1	228
asRNA:CR45350_OG0001645_OG0	4917
asRNA:CR45943_OG0010336	178
asRNA:CR46029_OG0000226_OG0	31
asRNA:CR46029_OG0000226_OG1	19
asRNA:CR46139_OG0003106_OG0	90
asRNA:CR46246_OG0011916	7
asRNA:CR46354_OG0002193_OG0	796
asRNA:CR46473_OG0000925_OG0	4367
Ass_OG0001346	6
ast_OG0003560	864
AstA_OG0004634	117
AstA-R1_OG0000689	28
AstA-R2_OG0005396	310
AstC_OG0009668	43
AstC-R1_OG0010134	13
AstC-R2_OG0001295_OG0	93
AstCC_OG0009669	19
asun_OG0002419_OG0	662
Asx_OG0006138	2816
Atac1_OG0003748_OG0	218
Atac2_OG0009508	868
Atac3_OG0000828	777
Tat_OG0001330	1349
Ate1_OG0003045	1497
Atet_OG0003384	589
Atf-2_OG0006059	591
Atf3_OG0007763	1550
Atg1_OG0009929	145
Atg1_OG0009931	1394
Atg10_OG0001598	125
Atg101_OG0008681	376
Atg12_OG0011904	243
Atg13_OG0004817	1192
Atg14_OG0005089	1165
Atg16_OG0005703	1116
Atg17_OG0004232	2218
Atg18a_OG0011152	2147
Atg18b_OG0001271_OG0	686
Atg2_OG0011112	4183
Atg3_OG0009922	1574
Atg4a_OG0009014	2009
Atg4b_OG0005256	1323
Atg5_OG0007974	984
Atg6_OG0005323	812
Atg7_OG0006714	989
Atg8a_OG0008043	6845
Atg8b_OG0005571	0
Atg9_OG0006487	3314
atilla_OG0011822	1428
atk_OG0010362	60
atl_OG0001399	5810
atms_OG0004154	2114
ato_OG0004804	546
Atox1_OG0012695	1268
ATP6AP2_OG0004869	6702
ATP7_OG0008369	1447
ATP8A_OG0007260	2635
ATP8A_OG0007261	8
Atpalpha_OG0002140	20556
ATPCL_OG0006680	13704
ATPsynB_OG0010987	17131
ATPsynbeta_OG0005823	98147
ATPsynbetaL_OG0001317	1
ATPsynC_OG0005792	58228
ATPsynCF6_OG0005500	9590
ATPsynCF6L_OG0010605	0
ATPsynD_OG0004477	17134
ATPsyndelta_OG0007526	10004
ATPsynE_OG0005568	9127
ATPsynG_OG0009657	10483
ATPsyngamma_OG0005690	24445
ATPsynGL_OG0009315	0
ATPsynO_OG0012619	13966
AttC_OG0000164_OG0	816
AttC_OG0007258	1423
AttD_OG0004890	15
Atu_OG0002096	2978
Atx-1_OG0012102	17
Atx2_OG0011501	6656
Atxn7_OG0003444	1993
aub_OG0000482_OG0	23
aurA_OG0004964	727
aurB_OG0009647	1495
aust_OG0001881	2
aux_OG0003096_OG0	3284
ave_OG0006159	200
Aven_OG0003291	283
awd_OG0002664	30261
Awh_OG0010478	213
axed_OG0010262	315
Axn_OG0005720	2848
axo_OG0003993	506
axo_OG0010625	231
axo_OG0010626	714
axo_OG0010628	12
Axs_OG0008319	2058
Axud1_OG0003447	1672
az2_OG0006736	564
azot_OG0000210_OG0	2
azot_OG0000210_OG1	0
b_OG0009189	3262
B-H1_OG0000267_OG0	384
B-H1_OG0000267_OG1	342
B4_OG0009202	2866
B52_OG0001376_OG0	17631
b6_OG0007653	286
B9d1_OG0005246	2
B9d2_OG0005830	1
bab1_OG0011327	88
bab1_OG0011328	130
bab2_OG0011326	2686
babo_OG0006628	3021
babos_OG0007027	1660
Bacc_OG0008947	21116
Bace_OG0000801_OG0	2
baf_OG0003792	2160
bai_OG0005189	4516
Balat_OG0007229	2
Baldspot_OG0010721	1913
ball_OG0001092_OG1	2782
bam_OG0005170	16
bap_OG0001358_OG0	18
Bap111_OG0007677	6410
Bap170_OG0000903_OG0	4883
Bap55_OG0005900	2633
Bap60_OG0008560	4985
IMPPP_OG0000305_OG1	0
barc_OG0010291	1030
bark_OG0008784	7399
barr_OG0000425_OG0	2359
baz_OG0008596	2610
bb8_OG0005496	2
bbc_OG0007266	3287
CG18067_OG0007098	698
bbg_OG0010871	1267
bbg_OG0010872	5824
BBIP1_OG0004876	207
BBS1_OG0010413	13
BBS4_OG0002785_OG0	84
BBS5_OG0002086	18
BBS8_OG0008755	105
BBS9_OG0006919	58
bbx_OG0008688	2867
bc10_OG0010387_OG0	413
BCAS2_OG0005540	971
bcd_OG0002111_OG0	0
bchs_OG0003722	361
BCL7-like_OG0007566	819
bcn92_OG0007793	508
Bdbt_OG0004400	572
bdg_OG0006805	2358
bdl_OG0003385	807
Bdp1_OG0009215	1374
be_OG0000785	2110
BEAF-32_OG0006164	2108
beag_OG0004860	679
beat-Ia_OG0011784	109
beat-Ib_OG0009146	38
beat-Ic_OG0001866_OG0	42
beat-IIa_OG0005482	208
beat-IIb_OG0005481	137
beat-IIIa_OG0009463	42
beat-IIIb_OG0009460	36
beat-IIIc_OG0003687	314
beat-IV_OG0005508	117
beat-Va_OG0005024	26
beat-Vb_OG0005021	62
beat-Vc_OG0001062_OG0	43
beat-VII_OG0011542	33
beat-VII_OG0011544	27
beg_OG0004008	565
bel_OG0001048	15158
Bem46_OG0008920	607
ben_OG0000514_OG0	5584
Best1_OG0002590_OG0	1384
Best2_OG0010251	2236
Best3_OG0009963	2
Best4_OG0000558_OG0	0
Bet1_OG0003845_OG0	758
Bet3_OG0004072	687
beta-PheRS_OG0005298	2966
beta-Spec_OG0007697	39556
beta'COP_OG0009212	9923
beta3GalTII_OG0012738	244
beta4GalNAcTA_OG0006521	570
beta4GalNAcTB_OG0002610	1072
beta4GalT7_OG0005195	559
betaCOP_OG0008653	11116
betaggt-I_OG0008962	1635
betaGlu_OG0002667	1284
CG32396_OG0011696	0
Bgb_OG0011276	1197
bgcn_OG0001647	803
bgm_OG0009412	1538
BHD_OG0010421	453
bi_OG0003201	1920
bi_OG0012904	163
BI-1_OG0004087	2818
bib_OG0001843_OG0	1910
BicC_OG0009143	5
BicD_OG0009474	2502
CG11873_OG0005086	2844
bif_OG0003277	5869
bif_OG0012761	1033
BigH1_OG0001085_OG0	0
bigmax_OG0005365	270
Bili_OG0002506_OG0	2
bin_OG0010286	8
Bin1_OG0005423	1170
bin3_OG0007310	4191
bip1_OG0010560	1078
Bka_OG0009250	387
blanks_OG0011885_OG0	3
Blimp-1_OG0010196	1194
Blm_OG0002608	333
Blos1_OG0006148	361
Blos2_OG0010078	198
Blos3_OG0009918	278
Blos4_OG0010933	143
blot_OG0010924	7946
blow_OG0006726	3763
blp_OG0005216	585
blw_OG0006982	96700
bma_OG0010967	125
Bmcp_OG0010022	679
bmm_OG0010858	775
bnb_OG0001206_OG1	15103
CG5059_OG0012191	3430
bnk_OG0005787	0
bnl_OG0004512	813
boca_OG0006727	1316
bocks_OG0002575_OG0	994
BOD1_OG0005544	3786
boi_OG0007601	1908
boi_OG0007603	865
boil_OG0012322	5
bol_OG0011238	1531
boly_OG0007153	0
BomBc1_OG0001623	2
BomBc2_OG0000769_OG0	2
BomBc3_OG0004769	77
BomT3_OG0011469	176
bon_OG0004934	3240
bond_OG0004726	1262
bonsai_OG0007008	1227
Boot_OG0006400	7
bor_OG0004967	2255
bora_OG0003911	355
BORCS5_OG0008208	451
BORCS6_OG0011365	235
BORCS7_OG0007103	84
borr_OG0009292	1757
boss_OG0005676	129
botv_OG0006642	1291
bou_OG0007819	1153
bowl_OG0008785	4371
BoYb_OG0000400_OG0	11
br_OG0007659	16456
br_OG0011928	5326
Br140_OG0001629	1921
brat_OG0001919	6778
Brca2_OG0000883	715
Brd_OG0010852	634
CG7154_OG0009310	2954
Brd8_OG0002488	1332
Bre1_OG0010209	3706
Brf_OG0005483	1135
Brf_OG0005485	301
brk_OG0007975	2092
brm_OG0009999	8475
Brms1_OG0008442	1041
Bro_OG0011272	1
brp_OG0000499_OG1	911
l(3)72Ab_OG0009997	9344
bru1_OG0009737	69
bru1_OG0009738	299
bru2_OG0009740	709
bru2_OG0011823	37
bru2_OG0012161	125
bru3_OG0010907	588
bru3_OG0011909	29
Bruce_OG0004896	11747
brun_OG0003663	1985
brv1_OG0000706_OG0	0
brv2_OG0010919	0
brv3_OG0011666	6
BRWD3_OG0005288	7057
brwl_OG0009277	654
bs_OG0003002	540
bs_OG0006897	299
bsf_OG0001906_OG0	4671
Bsg_OG0009780	5264
Bsg25D_OG0003412_OG0	1791
bsh_OG0009110	63
bsk_OG0012344	2200
bt_OG0000537_OG1	1765
BTBD9_OG0000546_OG0	646
BtbVII_OG0011887	1994
btd_OG0007557	797
Btk29A_OG0001838	2906
Btk29A_OG0011763	322
btl_OG0002041	773
btn_OG0004719	2
Btnd_OG0008611	163
btsz_OG0001035_OG1	1588
btsz_OG0004581	7
btv_OG0003692	11
btv_OG0009487	31
btz_OG0005342	3145
Bub1_OG0001806_OG0	1319
Bub3_OG0005120	3654
BubR1_OG0000657_OG0	2754
Buffy_OG0006561	122
bug_OG0006803	459
Bug22_OG0009372	656
BuGZ_OG0008876	3245
CG8270_OG0010257	546
bun_OG0000556	2794
bun_OG0009749	4575
bur_OG0003683_OG0	3805
Burs_OG0001045_OG0	22
bves_OG0007497	340
bves_OG0007499	197
bw_OG0006000	6
bwa_OG0009122	158
bwa_OG0012525	115
Bx_OG0008666	7
Bx_OG0008667	346
Bx42_OG0007682	2702
by_OG0005550	4099
byn_OG0010803	0
bys_OG0007950	1347
c-cup_OG0012143	0
c(3)G_OG0001464_OG0	270
c11.1_OG0007569	2153
c12.1_OG0007568	1103
c12.2_OG0007567	1854
C15_OG0002126_OG0	401
C1GalTA_OG0009799	752
C3G_OG0007801	3063
C901_OG0008027	8
ca_OG0005700	2925
Ca-alpha1D_OG0009140	1712
Ca-alpha1T_OG0003323	557
Ca-beta_OG0009681	571
Ca-Ma2d_OG0009139	1780
CaBP1_OG0008860	13160
cac_OG0000605_OG0	112
cact_OG0009392	7931
cactin_OG0003129	1063
cad_OG0009437	4
Cad74A_OG0010922	2974
Cad86C_OG0002368	2858
Cad87A_OG0001088_OG0	1933
Cad89D_OG0001058_OG0	7
Cad96Ca_OG0011497	1761
Cad96Cb_OG0005172	15
Cad99C_OG0005704	6872
CadN_OG0000277_OG1	178
Caf1-105_OG0002830	1036
Caf1-180_OG0007408	3553
Caf1-55_OG0001036	6061
cag_OG0001595_OG0	206
CAH1_OG0009192	5503
CAH13_OG0002843	7
CAH14_OG0002807	2
CAH15_OG0006256	0
CAH16_OG0000498_OG1	2
CAH2_OG0001000_OG0	5827
CAH3_OG0003177	1417
CAH5_OG0005796	5
CAH7_OG0000840	4020
CAH8_OG0004748	18
CAH9_OG0005622	350
CAHbeta_OG0002334	180
cal1_OG0002556_OG0	1573
CalpA_OG0003035	3404
CalpB_OG0010971	2522
CalpC_OG0008186	2184
Calr_OG0005564	43538
Cals_OG0013279_OG0	2015
Calx_OG0002139_OG0	1
Calx_OG0004417	362
Calx_OG0004418	428
calypso_OG0006121	732
Cam_OG0012053	18793
CaMKI_OG0012767	5838
CaMKII_OG0013280	6964
Camp_OG0005907	685
Camta_OG0006364	1003
Camta_OG0006365	177
can_OG0004061_OG0	3
CanA1_OG0005778	633
CanB_OG0000231_OG0	246
CanB_OG0000231_OG1	1791
Cand1_OG0009382	5224
CAP_OG0000587_OG0	3598
CAP_OG0012405	26
Cap-D2_OG0005121	3405
Cap-D3_OG0009448	568
Cap-G_OG0002924	4038
Cap-H2_OG0004906	1087
Capa_OG0005712	119
Caper_OG0009347	7956
Capr_OG0010138	10381
caps_OG0010156	2606
caps_OG0010157	1681
capt_OG0009025	14899
capu_OG0000612_OG0	891
car_OG0007437	726
CARPA_OG0007960	82
CARPB_OG0007554	512
CarT_OG0009432	34
cas_OG0004236	860
casp_OG0006502	3340
cass_OG0009476	6861
Cat_OG0003869	15293
cathD_OG0002862	11715
cato_OG0006491	8
Catsup_OG0009538	5000
caup_OG0009938	511
cav_OG0000654	419
caz_OG0003243_OG0	5864
cbc_OG0007265	634
Cbl_OG0002051_OG0	2634
CBP_OG0001721	2043
CBP_OG0007971	2571
Cbp20_OG0005066	768
Cbp53E_OG0006447	378
Cbp80_OG0007913	1740
Cbp80_OG0007915	2521
Cbs_OG0003124	3272
cbs_OG0007263	1189
cbt_OG0008760	2770
Cby_OG0004789	11
Cc2d2a_OG0002702	21
CCAP_OG0011467	41
CCAP-R_OG0000870	143
ccb_OG0012089	1
CCDC151_OG0011900	5
CCDC53_OG0009785	191
Ccdc58_OG0010399	899
Ccdc85_OG0008917	1036
CCHa1_OG0004530	14
CCHa1-R_OG0006065	35
CCHa2_OG0002186_OG0	162
CCHa2-R_OG0005836	64
Cchl_OG0004776	2489
CCKLR-17D1_OG0003334	6
CCKLR-17D1_OG0008675	3
CCKLR-17D1_OG0011744	2
CCKLR-17D3_OG0008678	148
Ccm3_OG0005250	1096
Ccn_OG0010106	59
Ccn_OG0010107	47
Ccn_OG0012179	22
Ccp84Ab_OG0000178_OG0	1478
Ccp84Ac_OG0001349_OG0	29
Ccp84Ae_OG0002110_OG0	0
Ccp84Af_OG0000109_OG0	22
Ccp84Af_OG0000109_OG1	22
Ccp84Af_OG0000109_OG2	874
Ccp84Ag_OG0001348_OG0	452
Ccs_OG0006299	456
CCT1_OG0002281_OG0	9715
CCT2_OG0003145	11154
CCT3_OG0004995	11101
CCT4_OG0000979	9898
CCT5_OG0006600	13973
CCT6_OG0008508	10580
CCT7_OG0004839	4124
CCT7_OG0004841	1748
CCT8_OG0007117	10165
Ccz1_OG0010481	550
cd_OG0004708	11
CD98hc_OG0001357_OG0	11376
Cda4_OG0008701	7480
Cda5_OG0008721	1639
Cda9_OG0002707	3464
CDase_OG0005749	695
cdc14_OG0009306	1750
Cdc16_OG0005493	1276
Cdc23_OG0009421	664
Cdc27_OG0010426	2645
Cdc2rk_OG0006290	512
Cdc37_OG0011041	3429
Cdc42_OG0008268	5160
Cdc45_OG0007388	1371
Cdc5_OG0011371	2444
CDC50_OG0008483	1482
Cdc6_OG0002054	790
Cdc7_OG0007729	2145
Cdep_OG0002087	2409
Cdep_OG0004159	2292
CdGAPr_OG0009111	4695
cdi_OG0000729	2389
cDIP_OG0004394	168
Cdk1_OG0000555_OG0	2169
Cdk12_OG0009875	1687
Cdk2_OG0002391	1198
CDK2AP1_OG0008015	1019
Cdk4_OG0006632	1826
Cdk5_OG0002993	726
Cdk5alpha_OG0009389	543
Cdk7_OG0001724	856
Cdk8_OG0010977	482
Cdk9_OG0007009	783
Cdlc2_OG0000234_OG1	4618
cdm_OG0002482	3642
Cds_OG0010549	1582
Ced-12_OG0009727	1143
ced-6_OG0006366	3755
CenB1A_OG0004675	2028
CenG1A_OG0003595_OG0	2152
CenG1A_OG0009182	59
Cenp-C_OG0002322	2302
Cep135_OG0009952	905
Cep135_OG0009954	585
cep290_OG0004127	59
Cep89_OG0006812	3
Cep97_OG0008778	707
cer_OG0012078	2560
Cerk_OG0004182	1563
cert_OG0011161	1678
Cf2_OG0008971	1988
Cfp1_OG0007571	767
CG5789_OG0004615	1151
cg_OG0006533	6629
CG10000_OG0005395	0
CG10005_OG0004963	528
CG10011_OG0005399	1737
CG10013_OG0002410_OG0	0
CG10019_OG0008786	304
CG10026_OG0009081	550
CG10029_OG0004344	6
CG10031_OG0008792	165
CG10035_OG0004420	1
CG10038_OG0001436_OG0	943
CG10041_OG0012259_OG0	12
CG10051_OG0007036	4
CG10053_OG0004336	291
CG10055_OG0004329	894
CG10062_OG0007038	249
CG10063_OG0010284	1
CG10064_OG0010282	12
CG10068_OG0004321	717
CG10073_OG0000065_OG2	22
CG10075_OG0010279	551
CG10077_OG0010277	20293
CG10082_OG0005964	4468
CG10086_OG0001355	1
CG10089_OG0010567	238
CG10098_OG0004320	1735
CG10104_OG0006132	0
CG10116_OG0010569	0
CG10126_OG0005023	1680
CG10132_OG0009091	1607
CG10137_OG0009093	299
CG10139_OG0006151	775
CG10140_OG0010573	368
CG10147_OG0010256	185
CG10151_OG0006160	405
CG10154_OG0010575	2561
CG10163_OG0010252	2
CG10164_OG0001489	0
CG10165_OG0011781	146
CG10171_OG0010163	578
CG10175_OG0005507	163
CG10177_OG0001079_OG0	1
CG10184_OG0005509	1906
CG10185_OG0005203	3
CG10189_OG0009087	403
CG10194_OG0009085	573
CG10195_OG0003572	448
CG10205_OG0006168	2464
CG10208_OG0005527	224
CG10209_OG0006169	558
CG10211_OG0009505	9023
CG10222_OG0010165	254
CG10226_OG0010249	541
CG10237_OG0003462	1235
CG1024_OG0004294	678
CG10252_OG0011517	1
CG10254_OG0002565	2922
CG10257_OG0006606	16
CG10264_OG0005208	1
CG10265_OG0006935	295
CG10274_OG0003940	1228
CG10280_OG0004257	43
CG10283_OG0001907_OG0	1038
CG10286_OG0004292	2258
CG10298_OG0004288	0
CG10300_OG0005516	5
CG10301_OG0005515	0
CG10307_OG0005957	56
CG10311_OG0004972	774
CG10317_OG0004974	2
CG10321_OG0005965	2469
CG10324_OG0004994	414
CG10332_OG0005992	0
CG10333_OG0009507	1973
CG10336_OG0009516	535
CG10337_OG0009096	340
CG10338_OG0009517	654
CG10339_OG0006873	99
CG10340_OG0001059_OG0	1354
CG10341_OG0009518	1356
CG10343_OG0009520	788
CG10344_OG0007020	107
CG10345_OG0002430_OG0	272
CG10347_OG0000607_OG0	521
CG10348_OG0003704	84
CG10352_OG0008207	5
CG10353_OG0008206	3921
CG10357_OG0010470	1
CG10359_OG0010469	4158
CG10361_OG0010014	587
CG10362_OG0008202	224
CG10365_OG0005518	587
CG10366_OG0009102	810
CG10375_OG0005526	1047
CG10376_OG0009519	798
CG10383_OG0001909	670
CG10384_OG0007018	94
CG10405_OG0004983	416
CG10407_OG0005207	347
CG10413_OG0003703_OG0	701
CG10417_OG0013094	3948
CG10418_OG0010832	479
CG10425_OG0002500	532
CG10428_OG0001263_OG0	874
CG10431_OG0001914	84
CG10433_OG0006904	1104
CG10435_OG0002296_OG0	1022
CG10444_OG0007082	1070
CG10445_OG0001356	300
CG10459_OG0001605_OG0	3
CG10462_OG0009105	1500
CG10463_OG0009108	521
CG10466_OG0012145	185
CG10467_OG0010233	1087
CG10469_OG0010232	113
CG10470_OG0009541	974
CG10472_OG0000811_OG0	41
CG10479_OG0010225	118
CG10481_OG0009114	5
CG10483_OG0010221	697
CG10486_OG0010219	7
CG10492_OG0009544	2020
CG10494_OG0006908	219
CG10495_OG0009546	290
CG10505_OG0006927	17
CG10508_OG0010314	529
CG10510_OG0003948	4
CG10513_OG0005163	4
CG10514_OG0005162	14
CG10516_OG0009998	449
CG10527_OG0002810_OG0	19877
CG10543_OG0006262	3076
CG10550_OG0000747	1233
CG10555_OG0008527	4699
CG10561_OG0009552	387
CG10565_OG0010321	4783
CG10576_OG0010200	14142
CG10581_OG0010326	86
CG10584_OG0010328	317
CG10587_OG0000094_OG0	0
CG10587_OG0000094_OG1	0
CG10587_OG0000094_OG2	0
CG10589_OG0003950	2
CG10591_OG0010195	5
CG10597_OG0003317	6360
CG10598_OG0011740	26
CG10600_OG0009530	4107
CG10602_OG0009532	7321
CG10616_OG0010838	1917
CG10621_OG0001911	1348
CG10623_OG0001912	2080
CG10628_OG0009107	585
CG10631_OG0001241	4975
CG10646_OG0009949	377
CG10654_OG0009947	172
CG10657_OG0009951	506
CG10660_OG0010840	232
CG10663_OG0010839	87
CG10669_OG0005156	430
CG10674_OG0010603	589
CG10680_OG0003577	13
CG10681_OG0009950	251
CG10700_OG0011812	0
CG10702_OG0009548	290
CG10710_OG0010908	502
CG10713_OG0010576	168
CG10725_OG0010574	8702
CG10730_OG0000951	111
CG10731_OG0006517	374
CG10737_OG0006638	8580
CG10738_OG0010568	98
CG1074_OG0007339	742
CG10747_OG0009127	568
CG10748_OG0011855_OG0	0
CG10749_OG0003913_OG0	0
CG10750_OG0009561	0
CG10752_OG0010150_OG0	2
CG10761_OG0008304	0
CG1077_OG0004263	13
CG10793_OG0003237	3
CG10795_OG0006915	371
CG10799_OG0003081	101
CG10801_OG0012112	0
CG10802_OG0008133	935
CG10803_OG0008134	1560
CG10804_OG0008132	110
CG10809_OG0010976	770
CG10814_OG0007257	67
CG10822_OG0007072	0
CG10839_OG0009144	0
CG10841_OG0002198_OG0	2
CG10853_OG0003980_OG0	0
CG10859_OG0009209	13
CG10862_OG0002017_OG1	11910
CG10863_OG0010486	2853
CG10863_OG0012194_OG0	15
CG10864_OG0005043	61
CG10866_OG0010485	198
CG10874_OG0003457	1005
CG10877_OG0002385_OG0	186
CG10887_OG0002183_OG0	0
CG10898_OG0002547	586
CG1090_OG0003105_OG0	164
CG10903_OG0002293_OG0	708
CG10904_OG0011634	425
CG10907_OG0001984_OG0	619
CG10909_OG0005022	0
CG10910_OG0006092	1045
CG10911_OG0006095	0
CG10912_OG0000471	30
CG10914_OG0006109	484
CG10919_OG0001352	0
CG1092_OG0001161_OG0	177
CG10920_OG0007959	0
CG10927_OG0006710	151
CG10931_OG0006071	0
CG10932_OG0007954	5113
CG10934_OG0002756_OG0	0
CG10939_OG0005908	6035
CG10947_OG0009415	253
CG10948_OG0009927	1398
CG10949_OG0009416	469
CG10950_OG0012279	0
CG10958_OG0001743	280
CG10959_OG0008299	164
CG10962_OG0007748	323
CG10970_OG0003173	9
CG10973_OG0012539	569
CG10979_OG0004244	1279
CG10984_OG0009934	871
CG10996_OG0008249	0
CG11000_OG0004245	100
CG11007_OG0003037	522
CG11018_OG0007064	0
CG11029_OG0001270	4388
CG1103_OG0003103_OG0	1715
CG11030_OG0003728	1338
CG11034_OG0001268	103
CG11035_OG0002292_OG0	207
CG11041_OG0001654	11
CG11044_OG0007073	210
CG1105_OG0004314	3055
CG11050_OG0009604	2590
CG11060_OG0006765	12
CG11068_OG0011716	0
CG11069_OG0004655	1293
CG11076_OG0001759	2577
CG11077_OG0000549_OG0	500
CG11085_OG0008456	17
CG11089_OG0004653	2986
CG11095_OG0003249	289
CG11099_OG0007074	24
CG11103_OG0003250	530
CG11106_OG0012330	0
CG11109_OG0001964	642
CG11110_OG0006619	231
CG11123_OG0006752	1082
CG11125_OG0006747	193
CG11127_OG0006744	1044
CG1113_OG0004171	148
CG11131_OG0001957_OG0	24252
CG11134_OG0003251	856
CG11141_OG0006745	821
CG11145_OG0006754	0
CG11147_OG0003729	801
CG11149_OG0003730	0
CG11151_OG0008256	3516
CG11159_OG0006283	3
CG1116_OG0004164	836
CG11162_OG0008263	1
CG11168_OG0004657	1819
CG11170_OG0006462	287
CG11178_OG0003327	972
CG11180_OG0006625	1850
CG11191_OG0007189	146
CG11192_OG0007095	31
CG11200_OG0007088	835
CG11211_OG0012938	3
CG11226_OG0012166_OG0	1
CG11227_OG0007505	0
CG1124_OG0002090	1477
CG11241_OG0003815_OG0	565
CG11247_OG0009861	401
CG11248_OG0003830_OG0	203
CG11249_OG0009864	25
CG11251_OG0001998	0
CG11257_OG0007039	270
CG11263_OG0001789	43
CG11267_OG0011856	2964
CG11269_OG0006458	0
CG11275_OG0002906	2540
CG11279_OG0003924_OG0	261
CG11286_OG0004361	0
CG1129_OG0002085	1490
CG11291_OG0003029	1
CG11294_OG0007761	120
CG11298_OG0007031	0
CG11309_OG0010303	1181
CG11317_OG0012026	175
CG11318_OG0000756	59
CG11319_OG0009603	506
CG11327_OG0009628	3
CG11333_OG0002657_OG0	3
CG11334_OG0005804	2643
CG11342_OG0011920	143
CG11345_OG0011138	2659
CG11349_OG0011131	13155
CG11353_OG0011127	127
CG11356_OG0008477	1
CG11357_OG0011126	1288
CG1136_OG0010499	1186
CG11367_OG0000806_OG0	173
CG11369_OG0011699	2
CG1137_OG0004303	3
CG11370_OG0003817_OG0	25332
CG11377_OG0008723	1057
CG11378_OG0007395	76
CG11379_OG0007397	0
CG11380_OG0007400	99
CG11381_OG0007402	9
CG11382_OG0007404	254
CG11384_OG0007396	4
CG1139_OG0004077	972
CG11391_OG0001026_OG0	1
CG11396_OG0010345	836
CG11398_OG0007405	206
CG11403_OG0007406	1041
CG11404_OG0012169	0
CG11406_OG0006889	8
CG11409_OG0007766	325
CG11413_OG0011575	120
CG11414_OG0006019	2950
CG11417_OG0007590	1820
CG1142_OG0012974	1254
CG11425_OG0009823	156
CG11426_OG0009824	274
CG1143_OG0011104	24
CG11436_OG0003200	725
CG11437_OG0009825	39
CG11438_OG0009826	839
CG11447_OG0004515	312
CG11449_OG0000981_OG1	0
CG11453_OG0001027_OG0	25
CG11454_OG0001792	758
CG11456_OG0003951	488
CG11459_OG0000135_OG1	109
CG1146_OG0011093	1079
CG11470_OG0000857	1453
CG11474_OG0005934	1150
CG11475_OG0005935	10
CG11498_OG0001515	100
CG11504_OG0002630	1022
CG11523_OG0009832	463
CG11529_OG0010828	1567
CG11537_OG0010640	2182
CG11550_OG0002660	2391
CG11560_OG0010817	371
CG11562_OG0008742	448
CG11563_OG0002662	783
CG11566_OG0007496	30
CG11570_OG0004027	0
CG11581_OG0008240	0
CG11583_OG0010538	1206
CG11584_OG0008239	15
CG11585_OG0012335	2364
CG11586_OG0010534	510
CG11590_OG0001741	940
CG11593_OG0010497	1089
CG11594_OG0010492	1420
CG11596_OG0007629	1131
CG11601_OG0008739	377
CG11608_OG0000142_OG0	0
CG1161_OG0004180	2023
CG11617_OG0008731	105
CG11619_OG0003864_OG0	39
CG11626_OG0011450	11
CG11629_OG0003739	0
CG11630_OG0009580	0
CG11634_OG0009583	0
CG11635_OG0007156	19
CG11638_OG0007387	158
CG11655_OG0001745_OG0	261
CG11656_OG0005013	0
CG11658_OG0010025	468
CG11663_OG0012087	0
CG11664_OG0011395	0
CG11666_OG0012316	0
CG11668_OG0002452	543
CG11670_OG0005008	509
CG11672_OG0004805	1042
CG11674_OG0008231	2
CG11679_OG0008511	811
CG11686_OG0002448_OG0	481
CG11693_OG0004810	0
CG11694_OG0000225_OG0	0
CG11694_OG0000225_OG1	0
CG11695_OG0007879	503
CG11696_OG0007880	913
CG11698_OG0002319_OG0	0
CG11699_OG0007882	1702
CG11703_OG0002165_OG0	0
CG11710_OG0001691_OG0	905
CG1172_OG0004189	1173
CG11722_OG0001391	268
CG11723_OG0003571	576
CG11726_OG0010048	1
CG11737_OG0001419_OG0	914
CG11741_OG0001420_OG0	1
CG11752_OG0007995	1723
CG11755_OG0000851	115
CG11756_OG0007997	4
CG11760_OG0004826	383
CG11768_OG0004832	96
CG11771_OG0005200	2890
CG11777_OG0006309	430
CG11779_OG0004481	1248
CG11786_OG0012799	11
CG11788_OG0007083	371
CG11790_OG0005187	3120
CG11791_OG0012008	1379
CG11807_OG0003009_OG0	1225
CG11808_OG0006841	355
CG11811_OG0004058	1757
CG11816_OG0008636	2
CG11835_OG0000264_OG0	26268
CG11835_OG0000264_OG1	2723
CG11837_OG0005082	497
CG11841_OG0005083	29
CG11842_OG0000856_OG1	20
CG11843_OG0011490	36
CG11852_OG0002502_OG0	372
CG11854_OG0005171	3443
CG11857_OG0005167	3265
CG11858_OG0005166	786
CG11878_OG0000055_OG0	0
CG11878_OG0000055_OG1	1
CG11878_OG0000055_OG2	1
CG11882_OG0005094	1021
CG11883_OG0006313	1069
CG11885_OG0003355	514
CG11892_OG0005161	2
CG11893_OG0000039_OG2	571
CG11899_OG0005100	1097
CG11902_OG0005155	342
CG11906_OG0001618	527
CG11911_OG0008747	0
CG11912_OG0008746	0
CG11920_OG0005183	673
CG11927_OG0003556	842
CG11929_OG0011773	0
CG11961_OG0001155_OG0	3006
CG11964_OG0004848	531
CG11970_OG0004849	2201
CG11975_OG0004850	974
CG11977_OG0012457_OG0	0
CG11980_OG0002337	1833
CG11983_OG0004852	36
CG11986_OG0004855	341
CG11997_OG0004862	0
CG11999_OG0004179	1398
CG12003_OG0004112	36
CG12004_OG0011286	3545
CG12009_OG0010662	430
CG12010_OG0010671	376
CG12011_OG0011025	5
CG12012_OG0010672	439
CG12016_OG0010666	678
CG12017_OG0010661	149
CG12020_OG0011042	0
CG12024_OG0011050	762
CG12025_OG0011053	1559
CG12035_OG0011029	2
CG12038_OG0011331	166
CG12054_OG0000497	2781
CG12056_OG0003138	522
CG12057_OG0003139	0
CG12061_OG0000938_OG0	1
CG12065_OG0007412	2185
CG12069_OG0001519	2
CG12071_OG0011553	294
CG12071_OG0013484	223
CG12075_OG0007754	3062
CG1208_OG0004248	197
CG12081_OG0007411	1437
CG12084_OG0011296	1878
CG12091_OG0011293	2795
CG12093_OG0011111	1121
CG12096_OG0008559	1282
CG12099_OG0011289	6467
CG12104_OG0011284	511
CG12105_OG0004111	646
CG12106_OG0007586	168
CG12107_OG0006719	946
CG12111_OG0007413	34
CG12112_OG0012598_OG0	149
CG12115_OG0007587	680
CG12116_OG0008625	1711
CG12118_OG0007585	582
CG12121_OG0007579	3374
CG12123_OG0003325	320
CG12128_OG0002879	835
CG12129_OG0002878	918
CG1213_OG0002105	439
CG12134_OG0006319	872
CG12147_OG0004192	0
CG12155_OG0003210	1338
CG12159_OG0002860	788
CG12164_OG0006760	226
CG12170_OG0002098	703
CG12171_OG0004222	1317
CG12173_OG0004172	818
CG12177_OG0008262	400
CG1218_OG0002103	965
CG12182_OG0011099	475
CG12194_OG0008975	119
CG12204_OG0001687	339
CG12206_OG0008131	2256
CG12209_OG0002818	3
CG12213_OG0002418	1818
CG12219_OG0007713	709
CG12224_OG0000651_OG1	268
CG12231_OG0003119	1
CG12236_OG0008414	786
CG12237_OG0007424	1350
CG12239_OG0001754	836
CG12241_OG0001396	758
CG12253_OG0011818	253
CG12256_OG0004947	7
CG12259_OG0005539	629
CG12268_OG0005336	363
CG1227_OG0004337	431
CG12278_OG0004413	2
CG12279_OG0004445	849
CG12288_OG0009457	845
CG12289_OG0010046	0
CG12290_OG0002618	439
CG12299_OG0009634	2419
CG12301_OG0001981	1173
CG12307_OG0009694	0
CG1231_OG0011372	13
CG12316_OG0009955	1342
CG12320_OG0005053	259
CG12321_OG0001064_OG0	1510
CG12325_OG0002854	1212
CG1233_OG0011370	1360
CG1234_OG0004335	1776
CG12341_OG0002848	266
CG12343_OG0002853	844
CG12344_OG0002855	62
CG12355_OG0012373	55
CG1236_OG0002100	2174
CG12362_OG0000821_OG0	1
CG12374_OG0007223	2
CG12375_OG0009777	1163
CG12379_OG0008514	105
CG12384_OG0006229	4250
CG1239_OG0004237	269
CG12395_OG0001736	0
CG12398_OG0008359	4
CG12402_OG0002224_OG0	77
CG12420_OG0002594_OG0	1
CG12426_OG0005340	0
CG12438_OG0003802	0
CG12439_OG0009296	0
CG12446_OG0001786_OG0	0
CG12448_OG0009145	0
CG1246_OG0011105	44
CG12464_OG0011955	0
CG12470_OG0007846	0
CG12479_OG0008243	0
CG12480_OG0008242	2
CG12481_OG0008237	120
CG12490_OG0000233_OG1	0
CG12496_OG0007599	32
CG12498_OG0008105	0
CG12499_OG0002285_OG0	2889
CG12502_OG0011339	122
CG12507_OG0008176	24
CG12511_OG0009568	0
CG12516_OG0005410	0
CG12517_OG0009649	8
CG12520_OG0010149	1
CG12521_OG0012944	1
CG12531_OG0008272	279
CG12535_OG0008128	7
CG12539_OG0008363	45
CG12540_OG0008220	15
CG12541_OG0007825	54
CG12560_OG0012234	224
CG12567_OG0012740	1781
CG12576_OG0001784_OG0	2169
CG12581_OG0001679_OG0	7864
CG12589_OG0011424	0
CG12590_OG0011977	10
CG12594_OG0005596	202
CG12607_OG0011139	3851
CG12609_OG0008677	0
CG12617_OG0003653	0
CG12620_OG0009462	0
CG12637_OG0008050	0
CG12643_OG0007518	865
CG1265_OG0010531	1595
CG12655_OG0000445_OG2	1
CG12659_OG0007410	140
CG12661_OG0007749	0
CG12662_OG0007747	0
CG12672_OG0007868	18
CG12674_OG0003570	0
CG12679_OG0001731_OG0	0
CG12680_OG0001718	0
CG12682_OG0012323	0
CG12691_OG0007931	0
CG12692_OG0000634_OG0	1
CG12693_OG0012106	1
CG12698_OG0008169	1
CG12699_OG0000230_OG1	0
CG12702_OG0001192	1425
CG12708_OG0000271_OG0	87
CG12708_OG0000271_OG0.2	738
CG1271_OG0010635	400
CG12713_OG0003881_OG0	109
CG12716_OG0008438	1
CG12723_OG0008557	4
CG12728_OG0000928_OG0	392
CG12729_OG0011725	53
CG1273_OG0010536	933
CG12730_OG0007375	428
CG12744_OG0000893	112
CG12746_OG0004208	1209
CG1275_OG0011072	2542
CG12768_OG0001283_OG0	304
CG12769_OG0007187	22
CG12773_OG0003140	3046
CG12782_OG0012281	0
CG12783_OG0000743_OG0	0
CG12784_OG0005236	0
CG12795_OG0008825	657
CG12811_OG0002240	1176
CG12817_OG0002595_OG0	27
CG12818_OG0004897	279
CG12822_OG0001599	930
CG12825_OG0001130_OG1	279
CG12826_OG0002951	2
CG12828_OG0011622	0
CG12831_OG0011623_OG0	1
CG12836_OG0002963_OG0	3
CG12848_OG0006045	492
CG12849_OG0011577	1
CG12851_OG0005862	187
CG12857_OG0006163	1
CG12860_OG0006154	0
CG12861_OG0006153	0
CG12862_OG0011585_OG0	0
CG12863_OG0011584	289
CG12866_OG0002772	0
CG12868_OG0001564	231
CG12869_OG0006145	103
CG12869_OG0006146	43
CG12877_OG0001472_OG0	1045
CG1288_OG0001350	0
CG12880_OG0005345	1772
CG12883_OG0001474	173
CG12885_OG0001477	42
CG12895_OG0006308	713
CG12909_OG0002821	676
CG12910_OG0006305	316
CG12911_OG0006304	993
CG12914_OG0002819	0
CG12917_OG0002815	1
CG12920_OG0006291	2
CG12926_OG0006349	219
CG12929_OG0006357	175
CG12934_OG0006315	13056
CG12935_OG0002846	296
CG12942_OG0001596_OG0	880
CG12945_OG0004570	1300
CG12947_OG0004568	278
CG12948_OG0004558	1077
CG12963_OG0001641_OG0	0
CG12964_OG0002996_OG0	688
CG12970_OG0006808	2
CG12971_OG0010294	19
CG12974_OG0010307	44
CG12983_OG0010332	1
CG12984_OG0003949	4
CG12985_OG0000915	0
CG12986_OG0011685	1
CG1299_OG0000523_OG0	3737
CG12990_OG0007696	3
CG12991_OG0007703	1485
CG12992_OG0011688	22
CG12994_OG0007707	4
CG12995_OG0008599	0
CG12998_OG0011739	0
CG13000_OG0011738	0
CG13001_OG0008580	916
CG13002_OG0008577	0
CG13003_OG0008572	942
CG13004_OG0008570	160
CG13005_OG0008567	246
CG13008_OG0008305	6
CG13010_OG0003260	2
CG13012_OG0008317	254
CG13014_OG0008547	408
CG13016_OG0006536	721
CG13018_OG0006537	106
CG13021_OG0003241	2
CG13022_OG0010698	0
CG13023_OG0010699	476
CG13024_OG0010708	505
CG13026_OG0010716	0
CG13028_OG0004010	7
CG13031_OG0012200	310
CG13032_OG0004014_OG0	0
CG13033_OG0010736	131
CG13038_OG0010761	46
CG13039_OG0010762	0
CG1304_OG0000265_OG0	0
CG1304_OG0000265_OG1	0
CG13040_OG0010763	7
CG13041_OG0000280_OG0	575
CG13041_OG0000280_OG0.2	690
CG13042_OG0010767	19
CG13043_OG0000281_OG0	131
CG13043_OG0000281_OG1	1927
CG13044_OG0010768	6782
CG13045_OG0000814	56
CG13046_OG0010771	386
CG13047_OG0010772	47
CG13048_OG0010773	0
CG13049_OG0010774	11
CG13051_OG0011898	69
CG13053_OG0010778	10
CG13054_OG0010779	6
CG13055_OG0010780	24
CG13056_OG0010757	5
CG13058_OG0004021	14
CG13059_OG0010764	889
CG13062_OG0010766	0
CG13064_OG0010775	11
CG13065_OG0010776	3
CG13066_OG0012201	0
CG13068_OG0002030_OG1	9
CG13069_OG0004022	13
CG1307_OG0004308	1562
CG13070_OG0012202	0
CG13071_OG0011899	14
CG13073_OG0012731_OG0	29
CG13074_OG0010797	2
CG13075_OG0000216_OG0	5
CG13075_OG0000216_OG1	7
CG13077_OG0009097	16
CG13078_OG0003575_OG0	0
CG13081_OG0003574	5
CG13082_OG0009094	883
CG13083_OG0009084	0
CG13084_OG0009083	0
CG13085_OG0001922	50
CG13086_OG0003709	65
CG13088_OG0001266	272
CG1309_OG0010533	1883
CG13096_OG0003720	4885
CG13097_OG0001923	1396
CG13101_OG0009304	89
CG13102_OG0009298	26
CG13108_OG0009295	99
CG13110_OG0011792	1
CG13113_OG0001247_OG0	0
CG13114_OG0009279	0
CG13116_OG0001878	222
CG13123_OG0001877	228
CG13124_OG0003502	5992
CG13126_OG0003515	436
CG13127_OG0001844	0
CG13131_OG0000790_OG0	0
CG13133_OG0003525	16
CG1314_OG0011674	0
CG13144_OG0009363	1
CG13148_OG0007214	69
CG13151_OG0006215	442
CG13154_OG0006206	7
CG13155_OG0006196	19
CG13157_OG0002779	40
CG1316_OG0000430_OG0	3061
CG13168_OG0006184	2
CG1317_OG0011084	2963
CG13170_OG0006182	65
CG13171_OG0006180	0
CG13177_OG0012831	8
CG13185_OG0002928	4806
CG13186_OG0006594	10
CG13192_OG0006567	780
CG13193_OG0006565	3
CG13196_OG0006560	4
CG13197_OG0006563	629
CG13202_OG0001123_OG0	2
CG13203_OG0006235	73
CG13204_OG0006233	2958
CG13215_OG0002793_OG0	37
CG13216_OG0001568_OG0	0
CG13218_OG0002791_OG0	5
CG13220_OG0001573_OG0	1881
CG13223_OG0001571_OG0	1
CG13226_OG0002794_OG0	1
CG13227_OG0006218_OG0	390
CG13228_OG0011587_OG0	0
CG13229_OG0002786_OG0	148
CG13229_OG0002787_OG0	2826
CG13231_OG0006217	33
CG13239_OG0009815	10
CG1324_OG0007509	1
CG13243_OG0009147	0
CG13247_OG0010378	25
CG13248_OG0010371	274
CG13250_OG0011870	19
CG13251_OG0010355	8
CG13252_OG0003952	1115
CG13258_OG0009399	11
CG13272_OG0008882	398
CG13280_OG0008881	3
CG13282_OG0008887	42
CG13285_OG0010583	936
CG13287_OG0010216	69
CG13288_OG0010220	16
CG13293_OG0003937	252
CG13295_OG0010231	540
CG13297_OG0010242	5
CG13299_OG0011864	1
CG13300_OG0003943	845
CG13305_OG0011196	41
CG13306_OG0011204	16
CG13308_OG0004102	0
CG13309_OG0011211	0
CG13310_OG0011207	9
CG13312_OG0011210	1
CG13313_OG0004105_OG0	0
CG13314_OG0011224	439
CG13315_OG0011237	576
CG13318_OG0004834	651
CG13319_OG0006667	671
CG13321_OG0006673	326
CG13326_OG0006545	1
CG13330_OG0007271	2
CG13331_OG0007273	4
CG13332_OG0007274	16
CG13334_OG0007281	0
CG13337_OG0011662	34
CG13339_OG0007296	194
CG13344_OG0007304	412
CG13358_OG0007351	9
CG13359_OG0012499	0
CG13360_OG0010145	4954
CG13361_OG0003189	7
CG13362_OG0007862	13
CG13364_OG0001174_OG0	5
CG13365_OG0007831	499
CG13367_OG0003188_OG0	1262
CG13369_OG0003181	931
CG13375_OG0007847	48
CG13377_OG0007849	2853
CG13380_OG0010135	2
CG13384_OG0003473	1237
CG13385_OG0012520	1
CG13386_OG0003471	22
CG1339_OG0006721	8
CG13390_OG0003479	406
CG13392_OG0003476	246
CG13397_OG0003469	512
CG13398_OG0003468	348
CG13403_OG0008236	26809
CG13404_OG0008224	44
CG13405_OG0011376	1
CG13407_OG0004768	1
CG13408_OG0004770	47
CG13409_OG0004775	158
CG13423_OG0007099	1
CG13426_OG0011654	0
CG13427_OG0003049	0
CG13428_OG0007100	15
CG13430_OG0001658	200
CG13436_OG0006622	63
CG13437_OG0006285	13
CG13438_OG0006243	5
CG1344_OG0012226	470
CG13442_OG0006244	1
CG13443_OG0006248	7
CG13445_OG0003880	65
CG13449_OG0009980	5
CG13454_OG0003875_OG0	0
CG13455_OG0009966	1
CG13457_OG0001288	5
CG13458_OG0004037	421
CG13460_OG0010841	28649
CG13465_OG0000343_OG0	0
CG13471_OG0004048	0
CG13473_OG0010860	0
CG13474_OG0004049	0
CG13476_OG0012898	1
CG13481_OG0000339_OG0	23
CG13481_OG0000339_OG1	0
CG13484_OG0010886	292
CG13488_OG0001544_OG1	8
CG13492_OG0005946	5
CG13501_OG0005936	0
CG13502_OG0005931	14
CG13502_OG0012991	0
CG13506_OG0007028	1992
CG13510_OG0006998	133
CG13511_OG0006997	1
CG13516_OG0006995	231
CG13526_OG0006986	0
CG13527_OG0006984	2
CG13531_OG0006978	1419
CG13532_OG0006975	193
CG13538_OG0005981	0
CG13539_OG0012044	0
CG1354_OG0007555	9126
CG13541_OG0012280	0
CG13544_OG0005976	1
CG13545_OG0012580	12811
CG13551_OG0000540_OG1	419
CG13551_OG0012048	6006
CG13557_OG0012477	0
CG13558_OG0001556	0
CG13559_OG0012047	8
CG13561_OG0011643	9
CG13562_OG0011631	117
CG13575_OG0006892	6
CG13577_OG0001150_OG0	8
CG13578_OG0006898	10
CG13579_OG0006013	62
CG1358_OG0006724	207
CG13581_OG0002746	0
CG13585_OG0011574	1112
CG13587_OG0006025	1
CG13594_OG0006033	93
CG13599_OG0005537	260
CG1360_OG0006725	138
CG13601_OG0005534	615
CG13603_OG0005332	1036
CG13605_OG0005319	1305
CG13606_OG0005306	2479
CG13607_OG0005318	1508
CG13609_OG0012982	43
CG13613_OG0005278	0
CG13614_OG0002525_OG0	0
CG13615_OG0002524	0
CG13616_OG0005272	1
CG13618_OG0005267	157
CG13622_OG0005268	1
CG13623_OG0005265	187
CG13625_OG0004618	860
CG13627_OG0004629	26
CG13630_OG0004630	1761
CG13631_OG0004635	319
CG13634_OG0004637	94
CG13641_OG0004650	359
CG13643_OG0002274	322
CG13653_OG0002504	10
CG13654_OG0005174	122
CG13663_OG0011496	407
CG13667_OG0004090_OG0	396
CG13670_OG0011168	2
CG13671_OG0004086_OG0	608
CG13675_OG0000560_OG2	36
CG13676_OG0003984	9198
CG13678_OG0000129_OG3	504
CG1368_OG0008241	6372
CG13685_OG0010463	33
CG13689_OG0008772	136
CG13690_OG0008752	628
CG13692_OG0008754	89
CG13698_OG0010125	1085
CG13699_OG0003907_OG0	17
CG13705_OG0010610	15599
CG13707_OG0010613	58
CG13708_OG0010614	3
CG1371_OG0006292	5844
CG13711_OG0010618	0
CG13712_OG0010619	0
CG13713_OG0010620	3
CG13716_OG0010627	6
CG13720_OG0004084	2
CG13721_OG0012208	53
CG13722_OG0011130	17019
CG13723_OG0010915	0
CG13724_OG0010917	0
CG13725_OG0010918	0
CG13727_OG0004055	38
CG13728_OG0010923	2
CG13731_OG0011910	139919
CG13733_OG0010089	6
CG13738_OG0011907	0
CG13739_OG0002891	60
CG13743_OG0006405	659
CG13744_OG0006409	13
CG13747_OG0006408	1
CG13748_OG0006626	17
CG13751_OG0001660_OG0	773
CG13760_OG0007606	233
CG13766_OG0009602	166
CG13771_OG0009612	0
CG13775_OG0003750_OG0	159
CG13784_OG0000956_OG0	657
CG13786_OG0003631	5
CG13796_OG0001883_OG0	494
CG13801_OG0000219_OG0	0
CG13801_OG0000219_OG1	0
CG13806_OG0011077	654
CG13807_OG0011075	375
CG13810_OG0011066	120
CG13813_OG0010189	9
CG13829_OG0011464	1
CG13833_OG0004687	1095
CG13837_OG0002276	19
CG13838_OG0011993	0
CG13841_OG0004694	0
CG13842_OG0004706	1
CG13847_OG0004737	71
CG13850_OG0004743	1169
CG13855_OG0004744	5
CG13856_OG0004745	148
CG13857_OG0004746	55
CG13862_OG0004760	31
CG13868_OG0007089	1196
CG13868_OG0013578	248
CG13869_OG0007075	1
CG1387_OG0008528	0
CG13870_OG0007093	21
CG13871_OG0003047	1
CG13872_OG0007071	2
CG13875_OG0011381	128
CG13876_OG0001334_OG0	265
CG13877_OG0011937	74
CG13884_OG0000403_OG0	0
CG13887_OG0011343	6891
CG13891_OG0002060	17
CG13893_OG0011360	1309
CG13894_OG0004129	462
CG13895_OG0004128	1056
CG13901_OG0011344	457
CG13907_OG0011337	2489
CG13912_OG0011325	200
CG13917_OG0011285	6603
CG13919_OG0011274	295
CG13920_OG0011271	754
CG13921_OG0011032	1676
CG13924_OG0011054	24
CG13926_OG0011282	560
CG13928_OG0011279	1676
CG13930_OG0011024	5
CG13931_OG0004073	0
CG13933_OG0011036	1155
CG13937_OG0011056	532
CG13949_OG0003375	13
CG13950_OG0003376	201
CG13954_OG0006374	48
CG13955_OG0002890_OG0	4
CG13962_OG0012240	1557
CG13970_OG0009133_OG0	0
CG13972_OG0005361	6
CG13983_OG0002696	0
CG13991_OG0000661_OG1	0
CG13992_OG0002070_OG0	16
CG13994_OG0011942	555
CG13995_OG0000538_OG0	82
CG13999_OG0000662_OG0	28
CG14005_OG0001926	401
CG14006_OG0001927	0
CG14007_OG0009567	4
CG14011_OG0003731	0
CG14013_OG0003734	0
CG14014_OG0009443	1
CG14015_OG0009446	129
CG14017_OG0003733	0
CG14020_OG0003686	10
CG14022_OG0008831	170
CG14024_OG0003410_OG0	138
CG14034_OG0008836	3
CG14036_OG0008842	10
CG14042_OG0001816	206
CG14043_OG0003425	1222
CG14044_OG0008964	11
CG14050_OG0000684	78
CG14052_OG0007777	32
CG14053_OG0012099	0
[truncated: 9,910 more rows]
