# Supplementary material for: Evolution of chemosensory tissues and cells across ecologically diverse Drosophilids
Source: Nat Commun. 2024 Feb 5;15:1047. doi: 10.1038/s41467-023-44558-4 (PMC10844241; doi:10.1038/s41467-023-44558-4)
Supplement: Supplementary file 18 — Supplementary Data 15 [file 41467_2023_44558_MOESM18_ESM.zip › all_count_tables_renamed/SECB4LE_counts_trim_genes_FBids_1_1_sorted.txt]

128up_OG0006588	1272
14-3-3epsilon_OG0002478	7113
14-3-3epsilon_OG0001126_OG1	19397
140up_OG0004534	498
18w_OG0003044	1513
26-29-p_OG0010897	8017
2mit_OG0000576_OG0	7
5-HT1A_OG0006644	18
5-HT1B_OG0006647	60
5-HT2A_OG0000287_OG0	26
5-HT2B_OG0011472	49
5-HT7_OG0005777	41
5PtaseI_OG0005188	819
7B2_OG0004187	602
a_OG0006460	1012
a10_OG0010691	599
a5_OG0009037	133
a6_OG0007651	300
AANATL2_OG0003640	265
AANATL4_OG0000091_OG1	0
AANATL7_OG0007605	1
Aasdh_OG0001831	223
Aatf_OG0001947	447
aay_OG0011265	7271
ab_OG0009683	156
ab_OG0009684	22
ABCB7_OG0011281	2697
Pmp70_OG0003257	4749
Abd-B_OG0005000	0
Abi_OG0002227_OG0	623
Abl_OG0010722	4113
abo_OG0009656	268
Abp1_OG0010565	695
abs_OG0003097	384
ac_OG0007843	0
Ac13E_OG0008321	6162
Ac3_OG0009573	175
Ac78C_OG0010320	42
Acam_OG0000252_OG0	0
Acam_OG0000252_OG1	0
Acam_OG0005131	0
CG9149_OG0011313	800
Acbp1_OG0009246	780
Acbp2_OG0010415	1762
Acbp4_OG0000311_OG0	0
Acbp4_OG0000311_OG1	2
Acbp6_OG0010414	16
ACC_OG0007193	42210
AcCoAS_OG0000812	14622
Ace_OG0000652_OG0	904
Acer_OG0000953_OG0	6217
Acer_OG0003808	2941
Acf_OG0002671	1069
Achl_OG0002770	995
acj6_OG0008333	10
acj6_OG0008334	29
Ack_OG0010507	3101
Ack-like_OG0006546	521
Acn_OG0009540	3322
CG5009_OG0006075	5041
Acox57D-d_OG0006913	434
Acox57D-p_OG0001151	1552
Acp1_OG0009317	420
Acp32CD_OG0009664	0
Acp65Aa_OG0003939	738
Acph-1_OG0001513	234
CG12512_OG0008829	2064
CG18155_OG0007972	22
Acsl_OG0007133	12755
Act42A_OG0000022_OG0	2182
Act42A_OG0000022_OG1	3542
Act42A_OG0000022_OG3	123457
Act42A_OG0000022_OG4	20733
Act42A_OG0000022_OG5	753
Actn_OG0003148_OG0	33362
Actn3_OG0011403_OG0	1
ACXB_OG0000046_OG0	0
ACXB_OG0000046_OG1	3
ACXB_OG0000046_OG2	0
ACXB_OG0000046_OG2.2	3
ACXD_OG0004078_OG0	97
Acyp_OG0009408	0
Acyp2_OG0011498	358
Ada_OG0002342	161
Ada1-2_OG0003777_OG0	191
Ada2a_OG0005051	112
Ada2b_OG0004799	335
Ada3_OG0007872	714
AdamTS-A_OG0005247	2317
AdamTS-A_OG0012010	96
AdamTS-B_OG0008089	1017
Adar_OG0007649	1118
Adat1_OG0003596	19
Adck1_OG0006032	1144
Adck5_OG0010063	944
ADD1_OG0006579	498
Adf1_OG0001636_OG0	268
Adgf-A_OG0001991_OG0	0
Adgf-A_OG0003900	16143
Adgf-A2_OG0010109	262
Adgf-B_OG0010108	4
Adgf-C_OG0001030_OG0	4913
Adgf-D_OG0002208_OG0	2585
Adgf-E_OG0006152	0
Adh_OG0003395_OG0	544
Adi1_OG0010940	1445
AdipoR_OG0004727	9611
CG3809_OG0004951	1
AdenoK_OG0003918_OG0	2431
Ady43A_OG0002958	921
AdoR_OG0005733	673
adp_OG0006108	864
AdSS_OG0000854_OG0	12707
Aduk_OG0004873	438
Ae2_OG0010984	13381
CG6512_OG0010913	5861
aft_OG0006080	261
Afti_OG0005567	563
Ag5r_OG0008212	1
Ag5r2_OG0008213	0
AGBE_OG0007237	10758
AgmNAT_OG0001753	15
ago_OG0010530	2245
AGO1_OG0007307	2309
AGO2_OG0000119_OG0	9525
Agpat1_OG0008448	231
Agpat2_OG0003465	231
Agpat3_OG0004018	3359
Agpat4_OG0004019_OG0	591
ADPS_OG0002932	1062
agt_OG0001016_OG0	258
Spat_OG0007723	1780
Ahcy_OG0001195_OG0	1415
AhcyL1_OG0011110	3961
AIF_OG0001225	1221
AIMP1_OG0007108	626
AIMP2_OG0009977	979
AIMP3_OG0005998	675
Adk1_OG0010829	5515
Adk3_OG0005467	1850
Ak6_OG0007201	163
Akap200_OG0000367_OG0	0
Akh_OG0010512	26
AkhR_OG0009627	993
akirin_OG0010441	1796
Akr1B_OG0001292	18306
Akt1_OG0005415	2241
al_OG0008749	55
Aladin_OG0007570	188
AlaRS_OG0003477	3040
AlaRS-m_OG0010596	1111
Alas_OG0006853	6024
alc_OG0006389	3424
Ald1_OG0005647	148911
Ald2_OG0005645	1
Aldh_OG0003615	11479
Aldh-III_OG0006742	14231
Aldh7A1_OG0003841_OG0	916
Alg-2_OG0001588_OG0	1286
Alg1_OG0002607_OG0	924
Alg10_OG0000709_OG0	268
Alg11_OG0012170	1003
CG8412_OG0004562	3511
Alg14_OG0001194_OG0	142
Alg2_OG0010641	807
Alg3_OG0003012	51
Alg3_OG0006966	435
CG5287_OG0001281	366
CG5287_OG0003790	348
Alg9_OG0005173	427
Alh_OG0004317	1020
Alh_OG0004319	729
Alh_OG0011430	221
alien_OG0009301	1433
ALiX_OG0005343	5236
Alk_OG0006414	2927
CG12179_OG0001176_OG0	50
Alp1_OG0010289	4
Alp10_OG0010194	761
Alp11_OG0008522	9
Alp12_OG0003717	656
Alp13_OG0001034	30
Alp2_OG0000261_OG0	36
Alp2_OG0000261_OG1	0
Alp4_OG0005779	391
Alp6_OG0006360	24
Alp7_OG0003030	0
Alp9_OG0003931	1688
alph_OG0000083_OG0	3
alph_OG0005113	3040
alpha-Catr_OG0006852	532
alpha-Est1_OG0004357	4788
alpha-Est10_OG0004350	2320
alpha-Est2_OG0000314	380
alpha-Est3_OG0004356	3023
alpha-Est6_OG0004354	0
alpha-Est7_OG0001351	14476
alpha-Est8_OG0004352	2540
alpha-Est9_OG0004351	1981
alpha-Man-Ia_OG0003130	124
alpha-Man-Ia_OG0003131	975
alpha-Man-Ia_OG0001168	681
alpha-Man-Ib_OG0005087	879
alpha-Man-Ic_OG0011549	0
alpha-Man-IIa_OG0004878	803
alpha-Man-IIb_OG0005229	995
alpha-PheRS_OG0008296	1102
alpha-Spec_OG0011040	32188
alpha4GT1_OG0000948	819
alphaCOP_OG0011275	5332
alphaSnap_OG0010384	3109
alphaTub67C_OG0010998	18
Alr_OG0008278	531
alrm_OG0002498	7
Als2_OG0009863	2465
alt_OG0004894	3654
aly_OG0004083	0
Ama_OG0002112	4
Amacr_OG0009433	1626
amd_OG0001918	2552
Amnionless_OG0008741	4
amon_OG0011540	473
amos_OG0003702_OG0	0
AMPdeam_OG0008245	6951
Amph_OG0007204	11859
AMPKalpha_OG0001698	5558
Amt_OG0004607	195
Amun_OG0008385	3061
amx_OG0007575	517
Amy-p_OG0000157_OG0	38
Amy-p_OG0000157_OG0.2	4
Amyrel_OG0006416	0
ana_OG0006403	79
ana1_OG0002269	645
ana2_OG0007120	10
ana3_OG0006194	160
Ance-2_OG0003658	1
Ance-3_OG0001891_OG0	3622
Ance-3_OG0009407	2509
Ance-4_OG0006406	1945
Ance-5_OG0005870	2080
anchor_OG0010100	2579
Andorra_OG0011741	0
Ank2_OG0010460	4301
Ankle2_OG0000780	1499
l(2)35Be_OG0003404_OG0	128
anox_OG0007490	1945
Ant2_OG0008041	76
antdh_OG0008007	4128
Antp_OG0002113	126
antr_OG0007227	31
AnxB10_OG0008082	11175
AnxB11_OG0008196	3089
AnxB9_OG0004410	27133
aop_OG0003458	1285
aos_OG0010741	1275
Aos1_OG0002145_OG0	417
AOX1_OG0005242	13815
AOX2_OG0000143_OG0	14817
AOX2_OG0000143_OG1	47
AOX4_OG0001465	34
ap_OG0005832	488
AP-1-2beta_OG0008273	3399
AP-1gamma_OG0007680	3678
AP-1mu_OG0005553	2105
AP-1sigma_OG0005334	2873
AP-2alpha_OG0008751	2488
AP-2mu_OG0004736	1806
AP-2sigma_OG0004385	765
Apc_OG0005387	2038
APC10_OG0005888	200
Apc2_OG0005308	241
APC4_OG0003171_OG0	347
APC7_OG0001703	33
ApepP_OG0000963	841
aph-1_OG0003552_OG0	456
aPKC_OG0006607	302
aPKC_OG0006608	1077
aPKC_OG0006609	112
Aplip1_OG0011323	303
apn_OG0002443_OG0	0
apolpp_OG0012638	43869
app_OG0010830	866
APP-BP1_OG0010070	463
Appl_OG0007834	1400
Aprt_OG0004075	367
Aps_OG0010085	2237
apt_OG0002733	645
CG18815_OG0010034	2998
AQP_OG0007242	3071
aqrs_OG0005393	0
aqz_OG0001049_OG1	9375
ara_OG0009939	18
aralar1_OG0001518	6472
Arc1_OG0002768_OG0	8284
Arc2_OG0006127	589
Arc42_OG0001370_OG0	1
Archease_OG0002289_OG0	560
Arf51F_OG0006831	1553
Arf79F_OG0012164	7109
ArfGAP1_OG0010836	1577
ArfGAP3_OG0003816_OG0	2122
Arfip_OG0005451	467
Arfrp1_OG0007681	268
arg_OG0003183	29
arg_OG0007835	17
Argk_OG0011233	217054
Argk_OG0011925	5048
Argl_OG0009800	252
CG31469_OG0002209_OG0	560
ArgRS_OG0008151	782
ArgRS-m_OG0004367	138
ari-1_OG0007878	2560
ari-2_OG0003028	1617
Arl1_OG0010003	837
Arl2_OG0004816	233
Arl5_OG0011164	363
Arl6_OG0007042	51
Arl6IP1_OG0004993	667
Arl8_OG0004797	1431
arm_OG0007636	11104
armi_OG0002027	254
Arp1_OG0004441	3461
Arp10_OG0007423	2310
Arp2_OG0001770	1210
Arp3_OG0010555	1085
Arp5_OG0001448_OG0	394
Arp53D_OG0011600	0
Arp6_OG0008512	778
Arp8_OG0007614	549
Arpc1_OG0009187	2118
Arpc2_OG0009417	1401
Arpc3A_OG0005226	327
Arpc3B_OG0008590	3
Arpc4_OG0008719	1242
Arpc5_OG0008957	862
arr_OG0007264	1354
Arr1_OG0009490	16935
Arr2_OG0004099	26487
Ars2_OG0005840	3163
Art1_OG0004911	782
Art2_OG0008773	1
Art3_OG0004604	340
Art4_OG0004574	271
Art6_OG0004528_OG0	0
Art7_OG0001547_OG0	1034
Art8_OG0009662	104
Art9_OG0002219_OG0	0
Arts_OG0000486_OG0	1215
aru_OG0003377	4435
Arv1_OG0013036	141
arx_OG0009914	168
Asap_OG0007180	2470
Asator_OG0002682_OG1	1712
Asciz_OG0010646	158
ase_OG0007840	8
asf1_OG0009889	416
ash1_OG0000982_OG0	166
ash2_OG0004623	1254
Ask1_OG0004518	3390
asl_OG0004217	281
AsnRS_OG0003707	2346
AsnRS-m_OG0006452	163
AsnS_OG0000992	393
asp_OG0004633	6
Asph_OG0006509	12980
ASPP_OG0006932	2107
CG9572_OG0008488	10892
AspRS_OG0006665	2729
AspRS-m_OG0008886	1619
asrij_OG0006972	1463
asRNA:CR31429_OG0002339_OG0	185
asRNA:CR42743_OG0003772_OG0	0
asRNA:CR43299_OG0012338_OG0	0
asRNA:CR43426_OG0012535_OG0	0
asRNA:CR43454_OG0002277_OG0	295
asRNA:CR43463_OG0001607_OG0	143
asRNA:CR43809_OG0003675_OG0	484
asRNA:CR44106_OG0002406_OG0	11
asRNA:CR44169_OG0002969_OG0	101
asRNA:CR44179_OG0001455_OG0	1786
asRNA:CR44372_OG0000331_OG0	2
asRNA:CR44372_OG0000331_OG1	0
asRNA:CR44894_OG0012090_OG0	0
asRNA:CR45044_OG0005605_OG0	82
asRNA:CR45195_OG0000203_OG0	395
asRNA:CR45195_OG0000203_OG1	1656
asRNA:CR45350_OG0001645_OG0	6
asRNA:CR45943_OG0010336	178
asRNA:CR46029_OG0000226_OG0	2
asRNA:CR46029_OG0000226_OG1	7
asRNA:CR46139_OG0003106_OG0	48
asRNA:CR46246_OG0011916	1
asRNA:CR46354_OG0002193_OG0	529
asRNA:CR46473_OG0000925_OG0	29
Ass_OG0001346	500
ast_OG0003560	520
AstA_OG0004634	183
AstA-R1_OG0000689	31
AstA-R2_OG0005396	57
AstC_OG0009668	2
AstC-R1_OG0010134	14
AstC-R2_OG0001295_OG0	20
AstCC_OG0009669	0
asun_OG0002419_OG0	152
Asx_OG0006138	1739
Atac1_OG0003748_OG0	86
Atac2_OG0009508	309
Atac3_OG0000828	446
Tat_OG0001330	2308
Ate1_OG0003045	1329
Atet_OG0003384	1142
Atf-2_OG0006059	374
Atf3_OG0007763	5785
Atg1_OG0009929	125
Atg1_OG0009931	1531
Atg10_OG0001598	71
Atg101_OG0008681	1013
Atg12_OG0011904	214
Atg13_OG0004817	1262
Atg14_OG0005089	1177
Atg16_OG0005703	807
Atg17_OG0004232	4928
Atg18a_OG0011152	1953
Atg18b_OG0001271_OG0	1012
Atg2_OG0011112	5742
Atg3_OG0009922	1377
Atg4a_OG0009014	2191
Atg4b_OG0005256	988
Atg5_OG0007974	444
Atg6_OG0005323	720
Atg7_OG0006714	618
Atg8a_OG0008043	11138
Atg8b_OG0005571	0
Atg9_OG0006487	2680
atilla_OG0011822	18073
atk_OG0010362	39
atl_OG0001399	9642
atms_OG0004154	845
ato_OG0004804	0
Atox1_OG0012695	1537
ATP6AP2_OG0004869	13273
ATP7_OG0008369	2213
ATP8A_OG0007260	7198
ATP8A_OG0007261	30
Atpalpha_OG0002140	36193
ATPCL_OG0006680	15265
ATPsynB_OG0010987	21950
ATPsynbeta_OG0005823	120137
ATPsynbetaL_OG0001317	0
ATPsynC_OG0005792	64589
ATPsynCF6_OG0005500	13940
ATPsynCF6L_OG0010605	0
ATPsynD_OG0004477	15431
ATPsyndelta_OG0007526	11816
ATPsynE_OG0005568	13841
ATPsynG_OG0009657	15149
ATPsyngamma_OG0005690	25973
ATPsynGL_OG0009315	0
ATPsynO_OG0012619	18053
AttC_OG0000164_OG0	1246
AttC_OG0007258	1399
AttD_OG0004890	8
Atu_OG0002096	858
Atx-1_OG0012102	27
Atx2_OG0011501	6425
Atxn7_OG0003444	808
aub_OG0000482_OG0	32
aurA_OG0004964	25
aurB_OG0009647	5
aust_OG0001881	0
aux_OG0003096_OG0	2202
ave_OG0006159	206
Aven_OG0003291	182
awd_OG0002664	7261
Awh_OG0010478	38
axed_OG0010262	254
Axn_OG0005720	1131
axo_OG0003993	1151
axo_OG0010625	527
axo_OG0010626	1325
axo_OG0010628	305
Axs_OG0008319	2259
Axud1_OG0003447	1169
az2_OG0006736	150
azot_OG0000210_OG0	1
azot_OG0000210_OG1	0
b_OG0009189	5118
B-H1_OG0000267_OG0	259
B-H1_OG0000267_OG1	167
B4_OG0009202	4684
B52_OG0001376_OG0	5513
b6_OG0007653	39
B9d1_OG0005246	47
B9d2_OG0005830	13
bab1_OG0011327	29
bab1_OG0011328	28
bab2_OG0011326	1619
babo_OG0006628	1284
babos_OG0007027	2843
Bacc_OG0008947	13797
Bace_OG0000801_OG0	0
baf_OG0003792	1228
bai_OG0005189	2408
Balat_OG0007229	3
Baldspot_OG0010721	6228
ball_OG0001092_OG1	168
bam_OG0005170	4
bap_OG0001358_OG0	37
Bap111_OG0007677	1364
Bap170_OG0000903_OG0	1296
Bap55_OG0005900	464
Bap60_OG0008560	1767
IMPPP_OG0000305_OG1	2530
barc_OG0010291	850
bark_OG0008784	1579
barr_OG0000425_OG0	293
baz_OG0008596	4728
bb8_OG0005496	6
bbc_OG0007266	3849
CG18067_OG0007098	41505
bbg_OG0010871	2832
bbg_OG0010872	4691
BBIP1_OG0004876	245
BBS1_OG0010413	48
BBS4_OG0002785_OG0	188
BBS5_OG0002086	150
BBS8_OG0008755	102
BBS9_OG0006919	508
bbx_OG0008688	6454
bc10_OG0010387_OG0	457
BCAS2_OG0005540	376
bcd_OG0002111_OG0	4
bchs_OG0003722	75
BCL7-like_OG0007566	165
bcn92_OG0007793	442
Bdbt_OG0004400	228
bdg_OG0006805	1964
bdl_OG0003385	2225
Bdp1_OG0009215	677
be_OG0000785	1450
BEAF-32_OG0006164	774
beag_OG0004860	423
beat-Ia_OG0011784	28
beat-Ib_OG0009146	10
beat-Ic_OG0001866_OG0	0
beat-IIa_OG0005482	34
beat-IIb_OG0005481	41
beat-IIIa_OG0009463	16
beat-IIIb_OG0009460	22
beat-IIIc_OG0003687	155
beat-IV_OG0005508	72
beat-Va_OG0005024	2
beat-Vb_OG0005021	0
beat-Vc_OG0001062_OG0	9
beat-VII_OG0011542	11
beat-VII_OG0011544	11
beg_OG0004008	448
bel_OG0001048	8425
Bem46_OG0008920	395
ben_OG0000514_OG0	2786
Best1_OG0002590_OG0	6150
Best2_OG0010251	5506
Best3_OG0009963	1
Best4_OG0000558_OG0	0
Bet1_OG0003845_OG0	621
Bet3_OG0004072	518
beta-PheRS_OG0005298	815
beta-Spec_OG0007697	43541
beta'COP_OG0009212	3698
beta3GalTII_OG0012738	228
beta4GalNAcTA_OG0006521	617
beta4GalNAcTB_OG0002610	410
beta4GalT7_OG0005195	293
betaCOP_OG0008653	6182
betaggt-I_OG0008962	1057
betaGlu_OG0002667	1400
CG32396_OG0011696	1
Bgb_OG0011276	380
bgcn_OG0001647	209
bgm_OG0009412	4674
BHD_OG0010421	226
bi_OG0003201	151
bi_OG0012904	22
BI-1_OG0004087	4128
bib_OG0001843_OG0	4
BicC_OG0009143	1
BicD_OG0009474	2379
CG11873_OG0005086	904
bif_OG0003277	1750
bif_OG0012761	400
BigH1_OG0001085_OG0	16
bigmax_OG0005365	423
Bili_OG0002506_OG0	61
bin_OG0010286	8
Bin1_OG0005423	250
bin3_OG0007310	2485
bip1_OG0010560	191
Bka_OG0009250	131
blanks_OG0011885_OG0	0
Blimp-1_OG0010196	4083
Blm_OG0002608	114
Blos1_OG0006148	299
Blos2_OG0010078	171
Blos3_OG0009918	150
Blos4_OG0010933	102
blot_OG0010924	13993
blow_OG0006726	656
blp_OG0005216	1199
blw_OG0006982	102572
bma_OG0010967	20
Bmcp_OG0010022	582
bmm_OG0010858	2438
bnb_OG0001206_OG1	6543
CG5059_OG0012191	4244
bnk_OG0005787	0
bnl_OG0004512	1425
boca_OG0006727	464
bocks_OG0002575_OG0	1209
BOD1_OG0005544	2975
boi_OG0007601	215
boi_OG0007603	124
boil_OG0012322	4
bol_OG0011238	3932
boly_OG0007153	0
BomBc1_OG0001623	1948
BomBc2_OG0000769_OG0	8693
BomBc3_OG0004769	2146
BomT3_OG0011469	6441
bon_OG0004934	1690
bond_OG0004726	740
bonsai_OG0007008	745
Boot_OG0006400	20
bor_OG0004967	890
bora_OG0003911	1
BORCS5_OG0008208	857
BORCS6_OG0011365	262
BORCS7_OG0007103	108
borr_OG0009292	3
boss_OG0005676	1174
botv_OG0006642	708
bou_OG0007819	571
bowl_OG0008785	792
BoYb_OG0000400_OG0	6
br_OG0007659	13
br_OG0011928	2
Br140_OG0001629	1207
brat_OG0001919	170
Brca2_OG0000883	339
Brd_OG0010852	0
CG7154_OG0009310	1014
Brd8_OG0002488	597
Bre1_OG0010209	1209
Brf_OG0005483	381
Brf_OG0005485	95
brk_OG0007975	959
brm_OG0009999	3585
Brms1_OG0008442	991
Bro_OG0011272	0
brp_OG0000499_OG1	189
l(3)72Ab_OG0009997	3023
bru1_OG0009737	74
bru1_OG0009738	479
bru2_OG0009740	2776
bru2_OG0011823	42
bru2_OG0012161	509
bru3_OG0010907	156
bru3_OG0011909	7
Bruce_OG0004896	5597
brun_OG0003663	1541
brv1_OG0000706_OG0	0
brv2_OG0010919	0
brv3_OG0011666	15
BRWD3_OG0005288	3578
brwl_OG0009277	912
bs_OG0003002	407
bs_OG0006897	230
bsf_OG0001906_OG0	3905
Bsg_OG0009780	7695
Bsg25D_OG0003412_OG0	2111
bsh_OG0009110	0
bsk_OG0012344	1529
bt_OG0000537_OG1	154
BTBD9_OG0000546_OG0	2
BtbVII_OG0011887	3249
btd_OG0007557	172
Btk29A_OG0001838	1414
Btk29A_OG0011763	84
btl_OG0002041	2449
btn_OG0004719	0
Btnd_OG0008611	4
btsz_OG0001035_OG1	1543
btsz_OG0004581	2
btv_OG0003692	10
btv_OG0009487	257
btz_OG0005342	2879
Bub1_OG0001806_OG0	444
Bub3_OG0005120	571
BubR1_OG0000657_OG0	153
Buffy_OG0006561	630
bug_OG0006803	651
Bug22_OG0009372	492
BuGZ_OG0008876	1843
CG8270_OG0010257	539
bun_OG0000556	2106
bun_OG0009749	3378
bur_OG0003683_OG0	2581
Burs_OG0001045_OG0	0
bves_OG0007497	357
bves_OG0007499	252
bw_OG0006000	117
bwa_OG0009122	342
bwa_OG0012525	285
Bx_OG0008666	3
Bx_OG0008667	421
Bx42_OG0007682	1627
by_OG0005550	10350
byn_OG0010803	0
bys_OG0007950	479
c-cup_OG0012143	0
c(3)G_OG0001464_OG0	230
c11.1_OG0007569	3614
c12.1_OG0007568	938
c12.2_OG0007567	4104
C15_OG0002126_OG0	5
C1GalTA_OG0009799	514
C3G_OG0007801	4333
C901_OG0008027	0
ca_OG0005700	3450
Ca-alpha1D_OG0009140	4188
Ca-alpha1T_OG0003323	917
Ca-beta_OG0009681	636
Ca-Ma2d_OG0009139	2005
CaBP1_OG0008860	2973
cac_OG0000605_OG0	65
cact_OG0009392	10973
cactin_OG0003129	814
cad_OG0009437	4
Cad74A_OG0010922	41
Cad86C_OG0002368	473
Cad87A_OG0001088_OG0	406
Cad89D_OG0001058_OG0	6
Cad96Ca_OG0011497	2279
Cad96Cb_OG0005172	1
Cad99C_OG0005704	1817
CadN_OG0000277_OG1	9
Caf1-105_OG0002830	159
Caf1-180_OG0007408	550
Caf1-55_OG0001036	741
cag_OG0001595_OG0	649
CAH1_OG0009192	16411
CAH13_OG0002843	0
CAH14_OG0002807	4
CAH15_OG0006256	0
CAH16_OG0000498_OG1	21
CAH2_OG0001000_OG0	4994
CAH3_OG0003177	1482
CAH5_OG0005796	17802
CAH7_OG0000840	1731
CAH8_OG0004748	4
CAH9_OG0005622	385
CAHbeta_OG0002334	313
cal1_OG0002556_OG0	338
CalpA_OG0003035	5673
CalpB_OG0010971	3514
CalpC_OG0008186	1133
Calr_OG0005564	21540
Cals_OG0013279_OG0	2175
Calx_OG0002139_OG0	2
Calx_OG0004417	4051
Calx_OG0004418	2804
calypso_OG0006121	452
Cam_OG0012053	10896
CaMKI_OG0012767	11227
CaMKII_OG0013280	5364
Camp_OG0005907	649
Camta_OG0006364	600
Camta_OG0006365	55
can_OG0004061_OG0	2
CanA1_OG0005778	1386
CanB_OG0000231_OG0	225
CanB_OG0000231_OG1	1832
Cand1_OG0009382	2562
CAP_OG0000587_OG0	14740
CAP_OG0012405	8
Cap-D2_OG0005121	237
Cap-D3_OG0009448	434
Cap-G_OG0002924	833
Cap-H2_OG0004906	1296
Capa_OG0005712	185
Caper_OG0009347	6238
Capr_OG0010138	2669
caps_OG0010156	3558
caps_OG0010157	2464
capt_OG0009025	11084
capu_OG0000612_OG0	412
car_OG0007437	613
CARPA_OG0007960	17
CARPB_OG0007554	21
CarT_OG0009432	79
cas_OG0004236	1
casp_OG0006502	1435
cass_OG0009476	3104
Cat_OG0003869	9303
cathD_OG0002862	31675
cato_OG0006491	0
Catsup_OG0009538	1510
caup_OG0009938	4
cav_OG0000654	240
caz_OG0003243_OG0	2470
cbc_OG0007265	647
Cbl_OG0002051_OG0	2306
CBP_OG0001721	160
CBP_OG0007971	151
Cbp20_OG0005066	276
Cbp53E_OG0006447	192
Cbp80_OG0007913	709
Cbp80_OG0007915	839
Cbs_OG0003124	2029
cbs_OG0007263	606
cbt_OG0008760	2940
Cby_OG0004789	38
Cc2d2a_OG0002702	57
CCAP_OG0011467	1
CCAP-R_OG0000870	21
ccb_OG0012089	0
CCDC151_OG0011900	5
CCDC53_OG0009785	304
Ccdc58_OG0010399	163
Ccdc85_OG0008917	305
CCHa1_OG0004530	2
CCHa1-R_OG0006065	125
CCHa2_OG0002186_OG0	943
CCHa2-R_OG0005836	18
Cchl_OG0004776	6695
CCKLR-17D1_OG0003334	6
CCKLR-17D1_OG0008675	18
CCKLR-17D1_OG0011744	5
CCKLR-17D3_OG0008678	50
Ccm3_OG0005250	1358
Ccn_OG0010106	112
Ccn_OG0010107	119
Ccn_OG0012179	37
Ccp84Ab_OG0000178_OG0	0
Ccp84Ac_OG0001349_OG0	3
Ccp84Ae_OG0002110_OG0	0
Ccp84Af_OG0000109_OG0	0
Ccp84Af_OG0000109_OG1	3
Ccp84Af_OG0000109_OG2	0
Ccp84Ag_OG0001348_OG0	0
Ccs_OG0006299	526
CCT1_OG0002281_OG0	2234
CCT2_OG0003145	3086
CCT3_OG0004995	2785
CCT4_OG0000979	2139
CCT5_OG0006600	2869
CCT6_OG0008508	3390
CCT7_OG0004839	1061
CCT7_OG0004841	508
CCT8_OG0007117	2955
Ccz1_OG0010481	716
cd_OG0004708	15
CD98hc_OG0001357_OG0	9000
Cda4_OG0008701	38
Cda5_OG0008721	2220
Cda9_OG0002707	7
CDase_OG0005749	1033
cdc14_OG0009306	3947
Cdc16_OG0005493	278
Cdc23_OG0009421	429
Cdc27_OG0010426	1622
Cdc2rk_OG0006290	490
Cdc37_OG0011041	1735
Cdc42_OG0008268	1933
Cdc45_OG0007388	533
Cdc5_OG0011371	883
CDC50_OG0008483	2117
Cdc6_OG0002054	59
Cdc7_OG0007729	4961
Cdep_OG0002087	1730
Cdep_OG0004159	2105
CdGAPr_OG0009111	2412
cdi_OG0000729	2274
cDIP_OG0004394	1687
Cdk1_OG0000555_OG0	11
Cdk12_OG0009875	757
Cdk2_OG0002391	67
CDK2AP1_OG0008015	672
Cdk4_OG0006632	554
Cdk5_OG0002993	452
Cdk5alpha_OG0009389	275
Cdk7_OG0001724	259
Cdk8_OG0010977	129
Cdk9_OG0007009	441
Cdlc2_OG0000234_OG1	1780
cdm_OG0002482	1673
Cds_OG0010549	2580
Ced-12_OG0009727	635
ced-6_OG0006366	11442
CenB1A_OG0004675	1535
CenG1A_OG0003595_OG0	5445
CenG1A_OG0009182	84
Cenp-C_OG0002322	317
Cep135_OG0009952	250
Cep135_OG0009954	199
cep290_OG0004127	144
Cep89_OG0006812	0
Cep97_OG0008778	343
cer_OG0012078	2310
Cerk_OG0004182	1887
cert_OG0011161	1487
Cf2_OG0008971	2550
Cfp1_OG0007571	658
CG5789_OG0004615	1016
cg_OG0006533	3355
CG10000_OG0005395	0
CG10005_OG0004963	99
CG10011_OG0005399	552
CG10013_OG0002410_OG0	0
CG10019_OG0008786	142
CG10026_OG0009081	2876
CG10029_OG0004344	4
CG10031_OG0008792	1565
CG10035_OG0004420	140
CG10038_OG0001436_OG0	385
CG10041_OG0012259_OG0	0
CG10051_OG0007036	4
CG10053_OG0004336	136
CG10055_OG0004329	1055
CG10062_OG0007038	45
CG10063_OG0010284	1
CG10064_OG0010282	1
CG10068_OG0004321	472
CG10073_OG0000065_OG2	18
CG10075_OG0010279	1174
CG10077_OG0010277	17390
CG10082_OG0005964	7291
CG10086_OG0001355	0
CG10089_OG0010567	357
CG10098_OG0004320	544
CG10104_OG0006132	0
CG10116_OG0010569	0
CG10126_OG0005023	2388
CG10132_OG0009091	1734
CG10137_OG0009093	452
CG10139_OG0006151	468
CG10140_OG0010573	1
CG10147_OG0010256	229
CG10151_OG0006160	42
CG10154_OG0010575	0
CG10163_OG0010252	0
CG10164_OG0001489	0
CG10165_OG0011781	197
CG10171_OG0010163	361
CG10175_OG0005507	16887
CG10177_OG0001079_OG0	0
CG10184_OG0005509	540
CG10185_OG0005203	3
CG10189_OG0009087	341
CG10194_OG0009085	382
CG10195_OG0003572	368
CG10205_OG0006168	16459
CG10208_OG0005527	285
CG10209_OG0006169	608
CG10211_OG0009505	12775
CG10222_OG0010165	285
CG10226_OG0010249	3633
CG10237_OG0003462	26071
CG1024_OG0004294	259
CG10252_OG0011517	1
CG10254_OG0002565	1317
CG10257_OG0006606	99
CG10264_OG0005208	22
CG10265_OG0006935	111
CG10274_OG0003940	894
CG10280_OG0004257	3
CG10283_OG0001907_OG0	358
CG10286_OG0004292	681
CG10298_OG0004288	1
CG10300_OG0005516	6
CG10301_OG0005515	43
CG10307_OG0005957	2446
CG10311_OG0004972	1683
CG10317_OG0004974	0
CG10321_OG0005965	2170
CG10324_OG0004994	224
CG10332_OG0005992	0
CG10333_OG0009507	1268
CG10336_OG0009516	76
CG10337_OG0009096	474
CG10338_OG0009517	599
CG10339_OG0006873	814
CG10340_OG0001059_OG0	2087
CG10341_OG0009518	252
CG10343_OG0009520	279
CG10344_OG0007020	123
CG10345_OG0002430_OG0	3018
CG10347_OG0000607_OG0	299
CG10348_OG0003704	227
CG10352_OG0008207	134
CG10353_OG0008206	2145
CG10357_OG0010470	30
CG10359_OG0010469	397
CG10361_OG0010014	246
CG10362_OG0008202	168
CG10365_OG0005518	1603
CG10366_OG0009102	996
CG10375_OG0005526	541
CG10376_OG0009519	707
CG10383_OG0001909	3283
CG10384_OG0007018	5
CG10405_OG0004983	2
CG10407_OG0005207	24
CG10413_OG0003703_OG0	1712
CG10417_OG0013094	1551
CG10418_OG0010832	153
CG10425_OG0002500	503
CG10428_OG0001263_OG0	537
CG10431_OG0001914	167
CG10433_OG0006904	5140
CG10435_OG0002296_OG0	1040
CG10444_OG0007082	976
CG10445_OG0001356	128
CG10459_OG0001605_OG0	4
CG10462_OG0009105	1136
CG10463_OG0009108	362
CG10466_OG0012145	147
CG10467_OG0010233	671
CG10469_OG0010232	280
CG10470_OG0009541	940
CG10472_OG0000811_OG0	192
CG10479_OG0010225	362
CG10481_OG0009114	5
CG10483_OG0010221	751
CG10486_OG0010219	1
CG10492_OG0009544	1174
CG10494_OG0006908	172
CG10495_OG0009546	138
CG10505_OG0006927	0
CG10508_OG0010314	1007
CG10510_OG0003948	0
CG10513_OG0005163	2120
CG10514_OG0005162	452
CG10516_OG0009998	625
CG10527_OG0002810_OG0	24254
CG10543_OG0006262	4325
CG10550_OG0000747	5402
CG10555_OG0008527	1250
CG10561_OG0009552	1412
CG10565_OG0010321	2684
CG10576_OG0010200	2564
CG10581_OG0010326	7
CG10584_OG0010328	270
CG10587_OG0000094_OG0	0
CG10587_OG0000094_OG1	0
CG10587_OG0000094_OG2	0
CG10589_OG0003950	0
CG10591_OG0010195	6
CG10597_OG0003317	39
CG10598_OG0011740	4
CG10600_OG0009530	3741
CG10602_OG0009532	4027
CG10616_OG0010838	1120
CG10621_OG0001911	1048
CG10623_OG0001912	1397
CG10628_OG0009107	210
CG10631_OG0001241	2370
CG10646_OG0009949	320
CG10654_OG0009947	125
CG10657_OG0009951	13708
CG10660_OG0010840	543
CG10663_OG0010839	175
CG10669_OG0005156	470
CG10674_OG0010603	839
CG10680_OG0003577	6007
CG10681_OG0009950	182
CG10700_OG0011812	0
CG10702_OG0009548	1619
CG10710_OG0010908	566
CG10713_OG0010576	57
CG10725_OG0010574	0
CG10730_OG0000951	19
CG10731_OG0006517	227
CG10737_OG0006638	23782
CG10738_OG0010568	75
CG1074_OG0007339	540
CG10747_OG0009127	1495
CG10748_OG0011855_OG0	0
CG10749_OG0003913_OG0	0
CG10750_OG0009561	0
CG10752_OG0010150_OG0	0
CG10761_OG0008304	3
CG1077_OG0004263	0
CG10793_OG0003237	16
CG10795_OG0006915	291
CG10799_OG0003081	913
CG10801_OG0012112	2
CG10802_OG0008133	774
CG10803_OG0008134	318
CG10804_OG0008132	188
CG10809_OG0010976	309
CG10814_OG0007257	1
CG10822_OG0007072	0
CG10839_OG0009144	0
CG10841_OG0002198_OG0	21
CG10853_OG0003980_OG0	0
CG10859_OG0009209	184
CG10862_OG0002017_OG1	4397
CG10863_OG0010486	3221
CG10863_OG0012194_OG0	45
CG10864_OG0005043	118
CG10866_OG0010485	377
CG10874_OG0003457	1079
CG10877_OG0002385_OG0	33
CG10887_OG0002183_OG0	3
CG10898_OG0002547	331
CG1090_OG0003105_OG0	202
CG10903_OG0002293_OG0	289
CG10904_OG0011634	163
CG10907_OG0001984_OG0	309
CG10909_OG0005022	0
CG10910_OG0006092	6
CG10911_OG0006095	0
CG10912_OG0000471	0
CG10914_OG0006109	220
CG10919_OG0001352	4
CG1092_OG0001161_OG0	128
CG10920_OG0007959	0
CG10927_OG0006710	63
CG10931_OG0006071	11
CG10932_OG0007954	5913
CG10934_OG0002756_OG0	1
CG10939_OG0005908	8650
CG10947_OG0009415	6234
CG10948_OG0009927	1362
CG10949_OG0009416	156
CG10950_OG0012279	5
CG10958_OG0001743	433
CG10959_OG0008299	108
CG10962_OG0007748	53
CG10970_OG0003173	15
CG10973_OG0012539	489
CG10979_OG0004244	1017
CG10984_OG0009934	524
CG10996_OG0008249	4
CG11000_OG0004245	9
CG11007_OG0003037	341
CG11018_OG0007064	1
CG11029_OG0001270	46
CG1103_OG0003103_OG0	238
CG11030_OG0003728	1497
CG11034_OG0001268	307
CG11035_OG0002292_OG0	521
CG11041_OG0001654	2
CG11044_OG0007073	2001
CG1105_OG0004314	2485
CG11050_OG0009604	3264
CG11060_OG0006765	12
CG11068_OG0011716	0
CG11069_OG0004655	1246
CG11076_OG0001759	931
CG11077_OG0000549_OG0	92
CG11085_OG0008456	1
CG11089_OG0004653	2572
CG11095_OG0003249	414
CG11099_OG0007074	402
CG11103_OG0003250	325
CG11106_OG0012330	0
CG11109_OG0001964	165
CG11110_OG0006619	289
CG11123_OG0006752	276
CG11125_OG0006747	311
CG11127_OG0006744	334
CG1113_OG0004171	18
CG11131_OG0001957_OG0	1
CG11134_OG0003251	500
CG11141_OG0006745	740
CG11145_OG0006754	0
CG11147_OG0003729	15287
CG11149_OG0003730	0
CG11151_OG0008256	6751
CG11159_OG0006283	1
CG1116_OG0004164	1074
CG11162_OG0008263	0
CG11168_OG0004657	1912
CG11170_OG0006462	99
CG11178_OG0003327	714
CG11180_OG0006625	689
CG11191_OG0007189	620
CG11192_OG0007095	0
CG11200_OG0007088	4508
CG11211_OG0012938	19334
CG11226_OG0012166_OG0	2
CG11227_OG0007505	0
CG1124_OG0002090	25311
CG11241_OG0003815_OG0	443
CG11247_OG0009861	229
CG11248_OG0003830_OG0	284
CG11249_OG0009864	4
CG11251_OG0001998	0
CG11257_OG0007039	377
CG11263_OG0001789	319
CG11267_OG0011856	1186
CG11269_OG0006458	0
CG11275_OG0002906	3918
CG11279_OG0003924_OG0	210
CG11286_OG0004361	0
CG1129_OG0002085	1310
CG11291_OG0003029	3
CG11294_OG0007761	0
CG11298_OG0007031	0
CG11309_OG0010303	1590
CG11317_OG0012026	109
CG11318_OG0000756	9
CG11319_OG0009603	609
CG11327_OG0009628	27
CG11333_OG0002657_OG0	0
CG11334_OG0005804	1817
CG11342_OG0011920	67
CG11345_OG0011138	6
CG11349_OG0011131	1
CG11353_OG0011127	29
CG11356_OG0008477	3
CG11357_OG0011126	496
CG1136_OG0010499	1890
CG11367_OG0000806_OG0	238
CG11369_OG0011699	1
CG1137_OG0004303	3
CG11370_OG0003817_OG0	17
CG11377_OG0008723	729
CG11378_OG0007395	2461
CG11379_OG0007397	0
CG11380_OG0007400	94
CG11381_OG0007402	0
CG11382_OG0007404	1
CG11384_OG0007396	27
CG1139_OG0004077	14
CG11391_OG0001026_OG0	0
CG11396_OG0010345	546
CG11398_OG0007405	131
CG11403_OG0007406	427
CG11404_OG0012169	19
CG11406_OG0006889	7
CG11409_OG0007766	245
CG11413_OG0011575	193
CG11414_OG0006019	2182
CG11417_OG0007590	584
CG1142_OG0012974	378
CG11425_OG0009823	1241
CG11426_OG0009824	557
CG1143_OG0011104	1685
CG11436_OG0003200	226
CG11437_OG0009825	5
CG11438_OG0009826	128
CG11447_OG0004515	325
CG11449_OG0000981_OG1	1
CG11453_OG0001027_OG0	2
CG11454_OG0001792	288
CG11456_OG0003951	209
CG11459_OG0000135_OG1	179
CG1146_OG0011093	3734
CG11470_OG0000857	5
CG11474_OG0005934	1450
CG11475_OG0005935	3
CG11498_OG0001515	97
CG11504_OG0002630	583
CG11523_OG0009832	328
CG11529_OG0010828	49
CG11537_OG0010640	1241
CG11550_OG0002660	16735
CG11560_OG0010817	254
CG11562_OG0008742	236
CG11563_OG0002662	220
CG11566_OG0007496	21
CG11570_OG0004027	0
CG11581_OG0008240	0
CG11583_OG0010538	341
CG11584_OG0008239	0
CG11585_OG0012335	0
CG11586_OG0010534	257
CG11590_OG0001741	602
CG11593_OG0010497	855
CG11594_OG0010492	3764
CG11596_OG0007629	835
CG11601_OG0008739	539
CG11608_OG0000142_OG0	0
CG1161_OG0004180	2329
CG11617_OG0008731	942
CG11619_OG0003864_OG0	160
CG11626_OG0011450	11
CG11629_OG0003739	0
CG11630_OG0009580	6
CG11634_OG0009583	0
CG11635_OG0007156	3
CG11638_OG0007387	102
CG11655_OG0001745_OG0	1793
CG11656_OG0005013	0
CG11658_OG0010025	1701
CG11663_OG0012087	0
CG11664_OG0011395	1
CG11666_OG0012316	0
CG11668_OG0002452	3672
CG11670_OG0005008	19
CG11672_OG0004805	3
CG11674_OG0008231	9
CG11679_OG0008511	552
CG11686_OG0002448_OG0	1462
CG11693_OG0004810	2
CG11694_OG0000225_OG0	0
CG11694_OG0000225_OG1	0
CG11695_OG0007879	532
CG11696_OG0007880	453
CG11698_OG0002319_OG0	1
CG11699_OG0007882	676
CG11703_OG0002165_OG0	0
CG11710_OG0001691_OG0	866
CG1172_OG0004189	618
CG11722_OG0001391	424
CG11723_OG0003571	385
CG11726_OG0010048	0
CG11737_OG0001419_OG0	1691
CG11741_OG0001420_OG0	10
CG11752_OG0007995	2022
CG11755_OG0000851	65
CG11756_OG0007997	16
CG11760_OG0004826	208
CG11768_OG0004832	97
CG11771_OG0005200	2778
CG11777_OG0006309	126
CG11779_OG0004481	1243
CG11786_OG0012799	7
CG11788_OG0007083	186
CG11790_OG0005187	2017
CG11791_OG0012008	2789
CG11807_OG0003009_OG0	927
CG11808_OG0006841	142
CG11811_OG0004058	539
CG11816_OG0008636	2
CG11835_OG0000264_OG0	7807
CG11835_OG0000264_OG1	3326
CG11837_OG0005082	298
CG11841_OG0005083	3289
CG11842_OG0000856_OG1	1449
CG11843_OG0011490	284
CG11852_OG0002502_OG0	77
CG11854_OG0005171	282
CG11857_OG0005167	1700
CG11858_OG0005166	232
CG11878_OG0000055_OG0	4
CG11878_OG0000055_OG1	3
CG11878_OG0000055_OG2	121
CG11882_OG0005094	414
CG11883_OG0006313	1386
CG11885_OG0003355	93
CG11892_OG0005161	222
CG11893_OG0000039_OG2	1013
CG11899_OG0005100	1994
CG11902_OG0005155	361
CG11906_OG0001618	443
CG11911_OG0008747	0
CG11912_OG0008746	0
CG11920_OG0005183	226
CG11927_OG0003556	826
CG11929_OG0011773	0
CG11961_OG0001155_OG0	1222
CG11964_OG0004848	255
CG11970_OG0004849	1719
CG11975_OG0004850	1021
CG11977_OG0012457_OG0	0
CG11980_OG0002337	255
CG11983_OG0004852	31
CG11986_OG0004855	263
CG11997_OG0004862	1
CG11999_OG0004179	885
CG12003_OG0004112	0
CG12004_OG0011286	3777
CG12009_OG0010662	1
CG12010_OG0010671	200
CG12011_OG0011025	1
CG12012_OG0010672	565
CG12016_OG0010666	1183
CG12017_OG0010661	0
CG12020_OG0011042	0
CG12024_OG0011050	739
CG12025_OG0011053	1272
CG12035_OG0011029	0
CG12038_OG0011331	71
CG12054_OG0000497	1937
CG12056_OG0003138	606
CG12057_OG0003139	1
CG12061_OG0000938_OG0	0
CG12065_OG0007412	5685
CG12069_OG0001519	0
CG12071_OG0011553	74
CG12071_OG0013484	79
CG12075_OG0007754	9794
CG1208_OG0004248	583
CG12081_OG0007411	661
CG12084_OG0011296	2951
CG12091_OG0011293	5260
CG12093_OG0011111	1483
CG12096_OG0008559	696
CG12099_OG0011289	9516
CG12104_OG0011284	586
CG12105_OG0004111	800
CG12106_OG0007586	166
CG12107_OG0006719	345
CG12111_OG0007413	4
CG12112_OG0012598_OG0	293
CG12115_OG0007587	0
CG12116_OG0008625	4302
CG12118_OG0007585	1337
CG12121_OG0007579	2054
CG12123_OG0003325	242
CG12128_OG0002879	386
CG12129_OG0002878	429
CG1213_OG0002105	47820
CG12134_OG0006319	195
CG12147_OG0004192	0
CG12155_OG0003210	695
CG12159_OG0002860	383
CG12164_OG0006760	6
CG12170_OG0002098	1406
CG12171_OG0004222	764
CG12173_OG0004172	213
CG12177_OG0008262	1234
CG1218_OG0002103	326
CG12182_OG0011099	190
CG12194_OG0008975	231
CG12204_OG0001687	229
CG12206_OG0008131	59
CG12209_OG0002818	9
CG12213_OG0002418	1259
CG12219_OG0007713	534
CG12224_OG0000651_OG1	106
CG12231_OG0003119	0
CG12236_OG0008414	483
CG12237_OG0007424	1136
CG12239_OG0001754	15
CG12241_OG0001396	709
CG12253_OG0011818	170
CG12256_OG0004947	15
CG12259_OG0005539	520
CG12268_OG0005336	998
CG1227_OG0004337	354
CG12278_OG0004413	0
CG12279_OG0004445	311
CG12288_OG0009457	20
CG12289_OG0010046	2
CG12290_OG0002618	2610
CG12299_OG0009634	313
CG12301_OG0001981	336
CG12307_OG0009694	4
CG1231_OG0011372	7
CG12316_OG0009955	951
CG12320_OG0005053	66
CG12321_OG0001064_OG0	735
CG12325_OG0002854	385
CG1233_OG0011370	1562
CG1234_OG0004335	460
CG12341_OG0002848	294
CG12343_OG0002853	681
CG12344_OG0002855	379
CG12355_OG0012373	96
CG1236_OG0002100	528
CG12362_OG0000821_OG0	0
CG12374_OG0007223	4
CG12375_OG0009777	1908
CG12379_OG0008514	101
CG12384_OG0006229	2402
CG1239_OG0004237	90
CG12395_OG0001736	1
CG12398_OG0008359	3
CG12402_OG0002224_OG0	18
CG12420_OG0002594_OG0	1
CG12426_OG0005340	0
CG12438_OG0003802	0
CG12439_OG0009296	0
CG12446_OG0001786_OG0	0
CG12448_OG0009145	0
CG1246_OG0011105	85
CG12464_OG0011955	0
CG12470_OG0007846	14
CG12479_OG0008243	0
CG12480_OG0008242	0
CG12481_OG0008237	0
CG12490_OG0000233_OG1	2
CG12496_OG0007599	0
CG12498_OG0008105	1
CG12499_OG0002285_OG0	601
CG12502_OG0011339	4
CG12507_OG0008176	7
CG12511_OG0009568	0
CG12516_OG0005410	0
CG12517_OG0009649	0
CG12520_OG0010149	189
CG12521_OG0012944	0
CG12531_OG0008272	44
CG12535_OG0008128	6
CG12539_OG0008363	1
CG12540_OG0008220	0
CG12541_OG0007825	92
CG12560_OG0012234	513
CG12567_OG0012740	804
CG12576_OG0001784_OG0	4257
CG12581_OG0001679_OG0	5958
CG12589_OG0011424	0
CG12590_OG0011977	0
CG12594_OG0005596	47
CG12607_OG0011139	4
CG12609_OG0008677	0
CG12617_OG0003653	0
CG12620_OG0009462	0
CG12637_OG0008050	0
CG12643_OG0007518	205
CG1265_OG0010531	1766
CG12655_OG0000445_OG2	2326
CG12659_OG0007410	30
CG12661_OG0007749	0
CG12662_OG0007747	17
CG12672_OG0007868	22
CG12674_OG0003570	2
CG12679_OG0001731_OG0	1
CG12680_OG0001718	0
CG12682_OG0012323	0
CG12691_OG0007931	0
CG12692_OG0000634_OG0	3
CG12693_OG0012106	4
CG12698_OG0008169	2
CG12699_OG0000230_OG1	1
CG12702_OG0001192	130
CG12708_OG0000271_OG0	4
CG12708_OG0000271_OG0.2	0
CG1271_OG0010635	947
CG12713_OG0003881_OG0	36
CG12716_OG0008438	3
CG12723_OG0008557	7
CG12728_OG0000928_OG0	177
CG12729_OG0011725	7
CG1273_OG0010536	8
CG12730_OG0007375	578
CG12744_OG0000893	103
CG12746_OG0004208	3361
CG1275_OG0011072	2176
CG12768_OG0001283_OG0	234
CG12769_OG0007187	59
CG12773_OG0003140	1497
CG12782_OG0012281	0
CG12783_OG0000743_OG0	1
CG12784_OG0005236	0
CG12795_OG0008825	327
CG12811_OG0002240	863
CG12817_OG0002595_OG0	13
CG12818_OG0004897	198
CG12822_OG0001599	1324
CG12825_OG0001130_OG1	108
CG12826_OG0002951	5
CG12828_OG0011622	2
CG12831_OG0011623_OG0	0
CG12836_OG0002963_OG0	6
CG12848_OG0006045	450
CG12849_OG0011577	0
CG12851_OG0005862	60
CG12857_OG0006163	1
CG12860_OG0006154	9
CG12861_OG0006153	0
CG12862_OG0011585_OG0	5
CG12863_OG0011584	97
CG12866_OG0002772	0
CG12868_OG0001564	440
CG12869_OG0006145	198
CG12869_OG0006146	48
CG12877_OG0001472_OG0	1162
CG1288_OG0001350	0
CG12880_OG0005345	6
CG12883_OG0001474	104
CG12885_OG0001477	244
CG12895_OG0006308	752
CG12909_OG0002821	125
CG12910_OG0006305	77
CG12911_OG0006304	3
CG12914_OG0002819	0
CG12917_OG0002815	3
CG12920_OG0006291	1
CG12926_OG0006349	276
CG12929_OG0006357	109
CG12934_OG0006315	0
CG12935_OG0002846	155
CG12942_OG0001596_OG0	267
CG12945_OG0004570	1020
CG12947_OG0004568	61
CG12948_OG0004558	240
CG12963_OG0001641_OG0	0
CG12964_OG0002996_OG0	9
CG12970_OG0006808	36
CG12971_OG0010294	0
CG12974_OG0010307	12
CG12983_OG0010332	4
CG12984_OG0003949	1
CG12985_OG0000915	6
CG12986_OG0011685	0
CG1299_OG0000523_OG0	9034
CG12990_OG0007696	14
CG12991_OG0007703	6404
CG12992_OG0011688	66
CG12994_OG0007707	0
CG12995_OG0008599	0
CG12998_OG0011739	58
CG13000_OG0011738	0
CG13001_OG0008580	173
CG13002_OG0008577	2
CG13003_OG0008572	1968
CG13004_OG0008570	224
CG13005_OG0008567	95
CG13008_OG0008305	0
CG13010_OG0003260	21
CG13012_OG0008317	571
CG13014_OG0008547	559
CG13016_OG0006536	214
CG13018_OG0006537	174
CG13021_OG0003241	0
CG13022_OG0010698	10
CG13023_OG0010699	1
CG13024_OG0010708	701
CG13026_OG0010716	208
CG13028_OG0004010	0
CG13031_OG0012200	204
CG13032_OG0004014_OG0	0
CG13033_OG0010736	3
CG13038_OG0010761	3
CG13039_OG0010762	0
CG1304_OG0000265_OG0	0
CG1304_OG0000265_OG1	0
CG13040_OG0010763	0
CG13041_OG0000280_OG0	1
CG13041_OG0000280_OG0.2	11
CG13042_OG0010767	4
CG13043_OG0000281_OG0	0
CG13043_OG0000281_OG1	2
CG13044_OG0010768	0
CG13045_OG0000814	0
CG13046_OG0010771	11
CG13047_OG0010772	0
CG13048_OG0010773	3
CG13049_OG0010774	1
CG13051_OG0011898	0
CG13053_OG0010778	0
CG13054_OG0010779	10
CG13055_OG0010780	22
CG13056_OG0010757	1
CG13058_OG0004021	0
CG13059_OG0010764	6
CG13062_OG0010766	3
CG13064_OG0010775	0
CG13065_OG0010776	0
CG13066_OG0012201	0
CG13068_OG0002030_OG1	10
CG13069_OG0004022	0
CG1307_OG0004308	940
CG13070_OG0012202	0
CG13071_OG0011899	4
CG13073_OG0012731_OG0	26
CG13074_OG0010797	28
CG13075_OG0000216_OG0	3
CG13075_OG0000216_OG1	2
CG13077_OG0009097	290
CG13078_OG0003575_OG0	0
CG13081_OG0003574	0
CG13082_OG0009094	20
CG13083_OG0009084	0
CG13084_OG0009083	0
CG13085_OG0001922	26
CG13086_OG0003709	145
CG13088_OG0001266	245
CG1309_OG0010533	2364
CG13096_OG0003720	416
CG13097_OG0001923	577
CG13101_OG0009304	1221
CG13102_OG0009298	0
CG13108_OG0009295	9
CG13110_OG0011792	0
CG13113_OG0001247_OG0	0
CG13114_OG0009279	1
CG13116_OG0001878	1566
CG13123_OG0001877	56
CG13124_OG0003502	20639
CG13126_OG0003515	218
CG13127_OG0001844	0
CG13131_OG0000790_OG0	0
CG13133_OG0003525	39
CG1314_OG0011674	3
CG13144_OG0009363	139
CG13148_OG0007214	9
CG13151_OG0006215	159
CG13154_OG0006206	1
CG13155_OG0006196	3
CG13157_OG0002779	0
CG1316_OG0000430_OG0	1854
CG13168_OG0006184	1
CG1317_OG0011084	4328
CG13170_OG0006182	5
CG13171_OG0006180	0
CG13177_OG0012831	288
CG13185_OG0002928	540
CG13186_OG0006594	0
CG13192_OG0006567	308
CG13193_OG0006565	0
CG13196_OG0006560	192
CG13197_OG0006563	791
CG13202_OG0001123_OG0	4
CG13203_OG0006235	4
CG13204_OG0006233	443
CG13215_OG0002793_OG0	383
CG13216_OG0001568_OG0	0
CG13218_OG0002791_OG0	8
CG13220_OG0001573_OG0	1630
CG13223_OG0001571_OG0	0
CG13226_OG0002794_OG0	597
CG13227_OG0006218_OG0	12
CG13228_OG0011587_OG0	0
CG13229_OG0002786_OG0	241
CG13229_OG0002787_OG0	1218
CG13231_OG0006217	7
CG13239_OG0009815	2
CG1324_OG0007509	1
CG13243_OG0009147	0
CG13247_OG0010378	11
CG13248_OG0010371	115
CG13250_OG0011870	31
CG13251_OG0010355	84
CG13252_OG0003952	1293
CG13258_OG0009399	47
CG13272_OG0008882	289
CG13280_OG0008881	18
CG13282_OG0008887	14
CG13285_OG0010583	92
CG13287_OG0010216	0
CG13288_OG0010220	13
CG13293_OG0003937	98
CG13295_OG0010231	1181
CG13297_OG0010242	71
CG13299_OG0011864	1
CG13300_OG0003943	71
CG13305_OG0011196	11
CG13306_OG0011204	165
CG13308_OG0004102	0
CG13309_OG0011211	0
CG13310_OG0011207	25
CG13312_OG0011210	0
CG13313_OG0004105_OG0	1
CG13314_OG0011224	64
CG13315_OG0011237	10014
CG13318_OG0004834	2437
CG13319_OG0006667	402
CG13321_OG0006673	0
CG13326_OG0006545	0
CG13330_OG0007271	4
CG13331_OG0007273	16
CG13332_OG0007274	89
CG13334_OG0007281	1
CG13337_OG0011662	17
CG13339_OG0007296	251
CG13344_OG0007304	239
CG13358_OG0007351	38
CG13359_OG0012499	9
CG13360_OG0010145	2093
CG13361_OG0003189	1
CG13362_OG0007862	2
CG13364_OG0001174_OG0	11
CG13365_OG0007831	471
CG13367_OG0003188_OG0	681
CG13369_OG0003181	1564
CG13375_OG0007847	17
CG13377_OG0007849	1383
CG13380_OG0010135	0
CG13384_OG0003473	919
CG13385_OG0012520	0
CG13386_OG0003471	224
CG1339_OG0006721	1
CG13390_OG0003479	313
CG13392_OG0003476	242
CG13397_OG0003469	126
CG13398_OG0003468	360
CG13403_OG0008236	16
CG13404_OG0008224	46
CG13405_OG0011376	0
CG13407_OG0004768	1
CG13408_OG0004770	25
CG13409_OG0004775	73
CG13423_OG0007099	18
CG13426_OG0011654	0
CG13427_OG0003049	0
CG13428_OG0007100	77
CG13430_OG0001658	298
CG13436_OG0006622	42
CG13437_OG0006285	71
CG13438_OG0006243	0
CG1344_OG0012226	284
CG13442_OG0006244	3
CG13443_OG0006248	0
CG13445_OG0003880	8
CG13449_OG0009980	17
CG13454_OG0003875_OG0	0
CG13455_OG0009966	0
CG13457_OG0001288	0
CG13458_OG0004037	430
CG13460_OG0010841	3
CG13465_OG0000343_OG0	0
CG13471_OG0004048	0
CG13473_OG0010860	0
CG13474_OG0004049	0
CG13476_OG0012898	0
CG13481_OG0000339_OG0	15
CG13481_OG0000339_OG1	0
CG13484_OG0010886	218
CG13488_OG0001544_OG1	0
CG13492_OG0005946	0
CG13501_OG0005936	11
CG13502_OG0005931	16
CG13502_OG0012991	4
CG13506_OG0007028	4087
CG13510_OG0006998	167
CG13511_OG0006997	15
CG13516_OG0006995	390
CG13526_OG0006986	1
CG13527_OG0006984	2
CG13531_OG0006978	1509
CG13532_OG0006975	59
CG13538_OG0005981	0
CG13539_OG0012044	0
CG1354_OG0007555	2736
CG13541_OG0012280	0
CG13544_OG0005976	0
CG13545_OG0012580	5
CG13551_OG0000540_OG1	7218
CG13551_OG0012048	1592
CG13557_OG0012477	1
CG13558_OG0001556	1
CG13559_OG0012047	51
CG13561_OG0011643	13
CG13562_OG0011631	1
CG13575_OG0006892	36
CG13577_OG0001150_OG0	0
CG13578_OG0006898	334
CG13579_OG0006013	68
CG1358_OG0006724	1206
CG13581_OG0002746	0
CG13585_OG0011574	1557
CG13587_OG0006025	0
CG13594_OG0006033	182
CG13599_OG0005537	25
CG1360_OG0006725	29
CG13601_OG0005534	583
CG13603_OG0005332	1552
CG13605_OG0005319	1066
CG13606_OG0005306	141
CG13607_OG0005318	891
CG13609_OG0012982	13
CG13613_OG0005278	0
CG13614_OG0002525_OG0	0
CG13615_OG0002524	0
CG13616_OG0005272	30
CG13618_OG0005267	3664
CG13622_OG0005268	47
CG13623_OG0005265	516
CG13625_OG0004618	564
CG13627_OG0004629	87
CG13630_OG0004630	1024
CG13631_OG0004635	859
CG13634_OG0004637	8
CG13641_OG0004650	105
CG13643_OG0002274	1149
CG13653_OG0002504	0
CG13654_OG0005174	152
CG13663_OG0011496	432
CG13667_OG0004090_OG0	239
CG13670_OG0011168	0
CG13671_OG0004086_OG0	337
CG13675_OG0000560_OG2	4
CG13676_OG0003984	59
CG13678_OG0000129_OG3	1
CG1368_OG0008241	4
CG13685_OG0010463	27
CG13689_OG0008772	47
CG13690_OG0008752	4
CG13692_OG0008754	3
CG13698_OG0010125	958
CG13699_OG0003907_OG0	3
CG13705_OG0010610	17
CG13707_OG0010613	119
CG13708_OG0010614	34
CG1371_OG0006292	1467
CG13711_OG0010618	0
CG13712_OG0010619	0
CG13713_OG0010620	0
CG13716_OG0010627	16
CG13720_OG0004084	0
CG13721_OG0012208	0
CG13722_OG0011130	568
CG13723_OG0010915	0
CG13724_OG0010917	1
CG13725_OG0010918	0
CG13727_OG0004055	2
CG13728_OG0010923	0
CG13731_OG0011910	29
CG13733_OG0010089	0
CG13738_OG0011907	11
CG13739_OG0002891	9
CG13743_OG0006405	52
CG13744_OG0006409	2
CG13747_OG0006408	0
CG13748_OG0006626	0
CG13751_OG0001660_OG0	559
CG13760_OG0007606	401
CG13766_OG0009602	224
CG13771_OG0009612	34
CG13775_OG0003750_OG0	237
CG13784_OG0000956_OG0	802
CG13786_OG0003631	3
CG13796_OG0001883_OG0	615
CG13801_OG0000219_OG0	2
CG13801_OG0000219_OG1	0
CG13806_OG0011077	1
CG13807_OG0011075	231
CG13810_OG0011066	2
CG13813_OG0010189	9
CG13829_OG0011464	0
CG13833_OG0004687	6125
CG13837_OG0002276	0
CG13838_OG0011993	0
CG13841_OG0004694	654
CG13842_OG0004706	7
CG13847_OG0004737	12
CG13850_OG0004743	1082
CG13855_OG0004744	6
CG13856_OG0004745	299
CG13857_OG0004746	2
CG13862_OG0004760	2
CG13868_OG0007089	11586
CG13868_OG0013578	2275
CG13869_OG0007075	1
CG1387_OG0008528	0
CG13870_OG0007093	107
CG13871_OG0003047	6
CG13872_OG0007071	0
CG13875_OG0011381	248
CG13876_OG0001334_OG0	207
CG13877_OG0011937	1126
CG13884_OG0000403_OG0	0
CG13887_OG0011343	4650
CG13891_OG0002060	2
CG13893_OG0011360	1443
CG13894_OG0004129	45
CG13895_OG0004128	934
CG13901_OG0011344	236
CG13907_OG0011337	5245
CG13912_OG0011325	311
CG13917_OG0011285	7721
CG13919_OG0011274	131
CG13920_OG0011271	1323
CG13921_OG0011032	52
CG13924_OG0011054	14
CG13926_OG0011282	359
CG13928_OG0011279	670
CG13930_OG0011024	3
CG13931_OG0004073	12
CG13933_OG0011036	1449
CG13937_OG0011056	1697
CG13949_OG0003375	10
CG13950_OG0003376	9
CG13954_OG0006374	30
CG13955_OG0002890_OG0	1
CG13962_OG0012240	6
CG13970_OG0009133_OG0	0
CG13972_OG0005361	1
CG13983_OG0002696	0
CG13991_OG0000661_OG1	1
CG13992_OG0002070_OG0	8
CG13994_OG0011942	299
CG13995_OG0000538_OG0	30
CG13999_OG0000662_OG0	22
CG14005_OG0001926	261
CG14006_OG0001927	0
CG14007_OG0009567	15
CG14011_OG0003731	0
CG14013_OG0003734	2
CG14014_OG0009443	0
CG14015_OG0009446	29
CG14017_OG0003733	0
CG14020_OG0003686	39
CG14022_OG0008831	1490
CG14024_OG0003410_OG0	27
CG14034_OG0008836	9
CG14036_OG0008842	1
CG14042_OG0001816	35
CG14043_OG0003425	672
CG14044_OG0008964	185
CG14050_OG0000684	42
CG14052_OG0007777	5
CG14053_OG0012099	0
[truncated: 9,910 more rows]
