# Supplementary material for: Evolution of chemosensory tissues and cells across ecologically diverse Drosophilids
Source: Nat Commun. 2024 Feb 5;15:1047. doi: 10.1038/s41467-023-44558-4 (PMC10844241; doi:10.1038/s41467-023-44558-4)
Supplement: Supplementary file 18 — Supplementary Data 15 [file 41467_2023_44558_MOESM18_ESM.zip › all_count_tables_renamed/SUZC8LE_counts_trim_genes_FBids_1_1_sorted.txt]

128up_OG0006588	536
14-3-3epsilon_OG0002478	3860
14-3-3epsilon_OG0001126_OG1	13603
140up_OG0004534	282
18w_OG0003044	530
26-29-p_OG0010897	2589
2mit_OG0000576_OG0	26
5-HT1A_OG0006644	37
5-HT1B_OG0006647	67
5-HT2A_OG0000287_OG0	2
5-HT2B_OG0011472	36
5-HT7_OG0005777	63
5PtaseI_OG0005188	716
7B2_OG0004187	396
a_OG0006460	301
a10_OG0010691	5
a5_OG0009037	1
a6_OG0007651	147
AANATL2_OG0003640	46
AANATL4_OG0000091_OG1	0
AANATL7_OG0007605	13
Aasdh_OG0001831	77
Aatf_OG0001947	163
aay_OG0011265	1200
ab_OG0009683	174
ab_OG0009684	40
ABCB7_OG0011281	1045
Pmp70_OG0003257	1860
Abd-B_OG0005000	0
Abi_OG0002227_OG0	409
Abl_OG0010722	1703
abo_OG0009656	262
Abp1_OG0010565	337
abs_OG0003097	418
ac_OG0007843	0
Ac13E_OG0008321	747
Ac3_OG0009573	155
Ac78C_OG0010320	21
Acam_OG0000252_OG0	0
Acam_OG0000252_OG1	0
Acam_OG0005131	0
CG9149_OG0011313	714
Acbp1_OG0009246	401
Acbp2_OG0010415	350
Acbp4_OG0000311_OG0	0
Acbp4_OG0000311_OG1	0
Acbp6_OG0010414	13
ACC_OG0007193	5447
AcCoAS_OG0000812	3516
Ace_OG0000652_OG0	25
Acer_OG0000953_OG0	770
Acer_OG0003808	1557
Acf_OG0002671	569
Achl_OG0002770	89
acj6_OG0008333	0
acj6_OG0008334	6
Ack_OG0010507	2302
Ack-like_OG0006546	410
Acn_OG0009540	1820
CG5009_OG0006075	2916
Acox57D-d_OG0006913	114
Acox57D-p_OG0001151	776
Acp1_OG0009317	7301
Acp32CD_OG0009664	0
Acp65Aa_OG0003939	4
Acph-1_OG0001513	141
CG12512_OG0008829	1158
CG18155_OG0007972	26
Acsl_OG0007133	5966
Act42A_OG0000022_OG0	5624
Act42A_OG0000022_OG1	1337753
Act42A_OG0000022_OG3	53673
Act42A_OG0000022_OG4	58201
Act42A_OG0000022_OG5	109
Actn_OG0003148_OG0	165180
Actn3_OG0011403_OG0	0
ACXB_OG0000046_OG0	0
ACXB_OG0000046_OG1	0
ACXB_OG0000046_OG2	1
ACXB_OG0000046_OG2.2	0
ACXD_OG0004078_OG0	1
Acyp_OG0009408	0
Acyp2_OG0011498	732
Ada_OG0002342	66
Ada1-2_OG0003777_OG0	164
Ada2a_OG0005051	52
Ada2b_OG0004799	134
Ada3_OG0007872	285
AdamTS-A_OG0005247	2684
AdamTS-A_OG0012010	38
AdamTS-B_OG0008089	3412
Adar_OG0007649	907
Adat1_OG0003596	52
Adck1_OG0006032	513
Adck5_OG0010063	289
ADD1_OG0006579	452
Adf1_OG0001636_OG0	188
Adgf-A_OG0001991_OG0	4
Adgf-A_OG0003900	84
Adgf-A2_OG0010109	1
Adgf-B_OG0010108	0
Adgf-C_OG0001030_OG0	112
Adgf-D_OG0002208_OG0	94
Adgf-E_OG0006152	0
Adh_OG0003395_OG0	11
Adi1_OG0010940	376
AdipoR_OG0004727	3323
CG3809_OG0004951	0
AdenoK_OG0003918_OG0	976
Ady43A_OG0002958	773
AdoR_OG0005733	104
adp_OG0006108	597
AdSS_OG0000854_OG0	12
Aduk_OG0004873	560
Ae2_OG0010984	1102
CG6512_OG0010913	5265
aft_OG0006080	379
Afti_OG0005567	330
Ag5r_OG0008212	0
Ag5r2_OG0008213	1
AGBE_OG0007237	5581
AgmNAT_OG0001753	21
ago_OG0010530	1665
AGO1_OG0007307	1687
AGO2_OG0000119_OG0	65
Agpat1_OG0008448	313
Agpat2_OG0003465	271
Agpat3_OG0004018	2929
Agpat4_OG0004019_OG0	101
ADPS_OG0002932	93
agt_OG0001016_OG0	22
Spat_OG0007723	98
Ahcy_OG0001195_OG0	819
AhcyL1_OG0011110	918
AIF_OG0001225	409
AIMP1_OG0007108	610
AIMP2_OG0009977	835
AIMP3_OG0005998	287
Adk1_OG0010829	17334
Adk3_OG0005467	162
Ak6_OG0007201	219
Akap200_OG0000367_OG0	252
Akh_OG0010512	16
AkhR_OG0009627	49
akirin_OG0010441	991
Akr1B_OG0001292	2663
Akt1_OG0005415	1961
al_OG0008749	67
Aladin_OG0007570	201
AlaRS_OG0003477	1261
AlaRS-m_OG0010596	928
Alas_OG0006853	6994
alc_OG0006389	4116
Ald1_OG0005647	150852
Ald2_OG0005645	3
Aldh_OG0003615	3028
Aldh-III_OG0006742	3672
Aldh7A1_OG0003841_OG0	50
Alg-2_OG0001588_OG0	682
Alg1_OG0002607_OG0	373
Alg10_OG0000709_OG0	104
Alg11_OG0012170	471
CG8412_OG0004562	1650
Alg14_OG0001194_OG0	179
Alg2_OG0010641	565
Alg3_OG0003012	54
Alg3_OG0006966	367
CG5287_OG0001281	210
CG5287_OG0003790	253
Alg9_OG0005173	234
Alh_OG0004317	368
Alh_OG0004319	2972
Alh_OG0011430	153
alien_OG0009301	730
ALiX_OG0005343	719
Alk_OG0006414	3514
CG12179_OG0001176_OG0	85
Alp1_OG0010289	0
Alp10_OG0010194	2
Alp11_OG0008522	0
Alp12_OG0003717	287
Alp13_OG0001034	1522
Alp2_OG0000261_OG0	0
Alp2_OG0000261_OG1	0
Alp4_OG0005779	1717
Alp6_OG0006360	11
Alp7_OG0003030	0
Alp9_OG0003931	0
alph_OG0000083_OG0	0
alph_OG0005113	2043
alpha-Catr_OG0006852	232
alpha-Est1_OG0004357	624
alpha-Est10_OG0004350	588
alpha-Est2_OG0000314	32
alpha-Est3_OG0004356	710
alpha-Est6_OG0004354	0
alpha-Est7_OG0001351	4279
alpha-Est8_OG0004352	2714
alpha-Est9_OG0004351	2235
alpha-Man-Ia_OG0003130	155
alpha-Man-Ia_OG0003131	484
alpha-Man-Ia_OG0001168	565
alpha-Man-Ib_OG0005087	742
alpha-Man-Ic_OG0011549	14
alpha-Man-IIa_OG0004878	1110
alpha-Man-IIb_OG0005229	635
alpha-PheRS_OG0008296	368
alpha-Spec_OG0011040	26529
alpha4GT1_OG0000948	204
alphaCOP_OG0011275	2244
alphaSnap_OG0010384	1730
alphaTub67C_OG0010998	1
Alr_OG0008278	502
alrm_OG0002498	94
Als2_OG0009863	1083
alt_OG0004894	2385
aly_OG0004083	0
Ama_OG0002112	0
Amacr_OG0009433	307
amd_OG0001918	78
Amnionless_OG0008741	93
amon_OG0011540	671
amos_OG0003702_OG0	0
AMPdeam_OG0008245	4817
Amph_OG0007204	7144
AMPKalpha_OG0001698	4866
Amt_OG0004607	31
Amun_OG0008385	1828
amx_OG0007575	111
Amy-p_OG0000157_OG0	473
Amy-p_OG0000157_OG0.2	1
Amyrel_OG0006416	0
ana_OG0006403	8
ana1_OG0002269	78
ana2_OG0007120	89
ana3_OG0006194	45
Ance-2_OG0003658	5
Ance-3_OG0001891_OG0	598
Ance-3_OG0009407	387
Ance-4_OG0006406	59
Ance-5_OG0005870	670
anchor_OG0010100	970
Andorra_OG0011741	0
Ank2_OG0010460	4070
Ankle2_OG0000780	3068
l(2)35Be_OG0003404_OG0	121
anox_OG0007490	1421
Ant2_OG0008041	14
antdh_OG0008007	2142
Antp_OG0002113	245
antr_OG0007227	11
AnxB10_OG0008082	5793
AnxB11_OG0008196	1086
AnxB9_OG0004410	11436
aop_OG0003458	733
aos_OG0010741	775
Aos1_OG0002145_OG0	120
AOX1_OG0005242	2689
AOX2_OG0000143_OG0	2519
AOX2_OG0000143_OG1	28
AOX4_OG0001465	0
ap_OG0005832	1604
AP-1-2beta_OG0008273	1941
AP-1gamma_OG0007680	1675
AP-1mu_OG0005553	1528
AP-1sigma_OG0005334	937
AP-2alpha_OG0008751	1435
AP-2mu_OG0004736	745
AP-2sigma_OG0004385	737
Apc_OG0005387	1231
APC10_OG0005888	128
Apc2_OG0005308	86
APC4_OG0003171_OG0	172
APC7_OG0001703	39
ApepP_OG0000963	284
aph-1_OG0003552_OG0	364
aPKC_OG0006607	207
aPKC_OG0006608	961
aPKC_OG0006609	51
Aplip1_OG0011323	350
apn_OG0002443_OG0	0
apolpp_OG0012638	5386
app_OG0010830	302
APP-BP1_OG0010070	275
Appl_OG0007834	2140
Aprt_OG0004075	90
Aps_OG0010085	1865
apt_OG0002733	533
CG18815_OG0010034	1128
AQP_OG0007242	6823
aqrs_OG0005393	0
aqz_OG0001049_OG1	6119
ara_OG0009939	257
aralar1_OG0001518	1400
Arc1_OG0002768_OG0	7683
Arc2_OG0006127	186
Arc42_OG0001370_OG0	490
Archease_OG0002289_OG0	54
Arf51F_OG0006831	1172
Arf79F_OG0012164	4413
ArfGAP1_OG0010836	442
ArfGAP3_OG0003816_OG0	601
Arfip_OG0005451	260
Arfrp1_OG0007681	183
arg_OG0003183	10
arg_OG0007835	0
Argk_OG0011233	489611
Argk_OG0011925	2659
Argl_OG0009800	171
CG31469_OG0002209_OG0	94
ArgRS_OG0008151	946
ArgRS-m_OG0004367	219
ari-1_OG0007878	5141
ari-2_OG0003028	1082
Arl1_OG0010003	478
Arl2_OG0004816	283
Arl5_OG0011164	406
Arl6_OG0007042	80
Arl6IP1_OG0004993	411
Arl8_OG0004797	938
arm_OG0007636	4675
armi_OG0002027	73
Arp1_OG0004441	2897
Arp10_OG0007423	830
Arp2_OG0001770	456
Arp3_OG0010555	663
Arp5_OG0001448_OG0	62
Arp53D_OG0011600	2
Arp6_OG0008512	220
Arp8_OG0007614	128
Arpc1_OG0009187	1466
Arpc2_OG0009417	731
Arpc3A_OG0005226	242
Arpc3B_OG0008590	1
Arpc4_OG0008719	1020
Arpc5_OG0008957	272
arr_OG0007264	550
Arr1_OG0009490	314
Arr2_OG0004099	915
Ars2_OG0005840	1886
Art1_OG0004911	533
Art2_OG0008773	2
Art3_OG0004604	165
Art4_OG0004574	115
Art6_OG0004528_OG0	0
Art7_OG0001547_OG0	229
Art8_OG0009662	87
Art9_OG0002219_OG0	0
Arts_OG0000486_OG0	1536
aru_OG0003377	1858
Arv1_OG0013036	58
arx_OG0009914	104
Asap_OG0007180	1567
Asator_OG0002682_OG1	4174
Asciz_OG0010646	179
ase_OG0007840	3
asf1_OG0009889	537
ash1_OG0000982_OG0	81
ash2_OG0004623	637
Ask1_OG0004518	3063
asl_OG0004217	106
AsnRS_OG0003707	849
AsnRS-m_OG0006452	106
AsnS_OG0000992	160
asp_OG0004633	2
Asph_OG0006509	30052
ASPP_OG0006932	1069
CG9572_OG0008488	24216
AspRS_OG0006665	1451
AspRS-m_OG0008886	1265
asrij_OG0006972	642
asRNA:CR31429_OG0002339_OG0	85
asRNA:CR42743_OG0003772_OG0	0
asRNA:CR43299_OG0012338_OG0	0
asRNA:CR43426_OG0012535_OG0	0
asRNA:CR43454_OG0002277_OG0	107
asRNA:CR43463_OG0001607_OG0	90
asRNA:CR43809_OG0003675_OG0	410
asRNA:CR44106_OG0002406_OG0	1
asRNA:CR44169_OG0002969_OG0	3
asRNA:CR44179_OG0001455_OG0	400
asRNA:CR44372_OG0000331_OG0	19
asRNA:CR44372_OG0000331_OG1	6
asRNA:CR44894_OG0012090_OG0	3
asRNA:CR45044_OG0005605_OG0	54
asRNA:CR45195_OG0000203_OG0	585
asRNA:CR45195_OG0000203_OG1	375
asRNA:CR45350_OG0001645_OG0	503
asRNA:CR45943_OG0010336	155
asRNA:CR46029_OG0000226_OG0	9
asRNA:CR46029_OG0000226_OG1	13
asRNA:CR46139_OG0003106_OG0	11
asRNA:CR46246_OG0011916	0
asRNA:CR46354_OG0002193_OG0	39
asRNA:CR46473_OG0000925_OG0	368
Ass_OG0001346	14
ast_OG0003560	87
AstA_OG0004634	14
AstA-R1_OG0000689	38
AstA-R2_OG0005396	0
AstC_OG0009668	0
AstC-R1_OG0010134	5
AstC-R2_OG0001295_OG0	10
AstCC_OG0009669	0
asun_OG0002419_OG0	44
Asx_OG0006138	1256
Atac1_OG0003748_OG0	21
Atac2_OG0009508	190
Atac3_OG0000828	257
Tat_OG0001330	1051
Ate1_OG0003045	1026
Atet_OG0003384	1053
Atf-2_OG0006059	188
Atf3_OG0007763	2041
Atg1_OG0009929	75
Atg1_OG0009931	856
Atg10_OG0001598	20
Atg101_OG0008681	415
Atg12_OG0011904	182
Atg13_OG0004817	1039
Atg14_OG0005089	949
Atg16_OG0005703	456
Atg17_OG0004232	3887
Atg18a_OG0011152	1208
Atg18b_OG0001271_OG0	2788
Atg2_OG0011112	2631
Atg3_OG0009922	883
Atg4a_OG0009014	909
Atg4b_OG0005256	502
Atg5_OG0007974	181
Atg6_OG0005323	664
Atg7_OG0006714	301
Atg8a_OG0008043	10696
Atg8b_OG0005571	0
Atg9_OG0006487	1822
atilla_OG0011822	4889
atk_OG0010362	11
atl_OG0001399	11576
atms_OG0004154	1492
ato_OG0004804	0
Atox1_OG0012695	606
ATP6AP2_OG0004869	6217
ATP7_OG0008369	879
ATP8A_OG0007260	3993
ATP8A_OG0007261	34
Atpalpha_OG0002140	43937
ATPCL_OG0006680	4758
ATPsynB_OG0010987	25861
ATPsynbeta_OG0005823	120088
ATPsynbetaL_OG0001317	3
ATPsynC_OG0005792	58678
ATPsynCF6_OG0005500	11778
ATPsynCF6L_OG0010605	0
ATPsynD_OG0004477	18040
ATPsyndelta_OG0007526	13449
ATPsynE_OG0005568	9584
ATPsynG_OG0009657	11373
ATPsyngamma_OG0005690	23037
ATPsynGL_OG0009315	0
ATPsynO_OG0012619	24915
AttC_OG0000164_OG0	3724
AttC_OG0007258	3452
AttD_OG0004890	10
Atu_OG0002096	1073
Atx-1_OG0012102	61
Atx2_OG0011501	6981
Atxn7_OG0003444	556
aub_OG0000482_OG0	11
aurA_OG0004964	14
aurB_OG0009647	20
aust_OG0001881	0
aux_OG0003096_OG0	1000
ave_OG0006159	160
Aven_OG0003291	178
awd_OG0002664	2960
Awh_OG0010478	6
axed_OG0010262	711
Axn_OG0005720	814
axo_OG0003993	412
axo_OG0010625	210
axo_OG0010626	526
axo_OG0010628	48
Axs_OG0008319	1844
Axud1_OG0003447	607
az2_OG0006736	100
azot_OG0000210_OG0	0
azot_OG0000210_OG1	0
b_OG0009189	12445
B-H1_OG0000267_OG0	84
B-H1_OG0000267_OG1	114
B4_OG0009202	2277
B52_OG0001376_OG0	1156
b6_OG0007653	10
B9d1_OG0005246	201
B9d2_OG0005830	30
bab1_OG0011327	50
bab1_OG0011328	72
bab2_OG0011326	800
babo_OG0006628	657
babos_OG0007027	891
Bacc_OG0008947	8416
Bace_OG0000801_OG0	0
baf_OG0003792	540
bai_OG0005189	1453
Balat_OG0007229	0
Baldspot_OG0010721	682
ball_OG0001092_OG1	110
bam_OG0005170	2
bap_OG0001358_OG0	0
Bap111_OG0007677	1139
Bap170_OG0000903_OG0	573
Bap55_OG0005900	399
Bap60_OG0008560	556
IMPPP_OG0000305_OG1	3293
barc_OG0010291	662
bark_OG0008784	2178
barr_OG0000425_OG0	177
baz_OG0008596	6532
bb8_OG0005496	1
bbc_OG0007266	3821
CG18067_OG0007098	35447
bbg_OG0010871	832
bbg_OG0010872	1503
BBIP1_OG0004876	167
BBS1_OG0010413	63
BBS4_OG0002785_OG0	234
BBS5_OG0002086	156
BBS8_OG0008755	127
BBS9_OG0006919	475
bbx_OG0008688	5424
bc10_OG0010387_OG0	753
BCAS2_OG0005540	211
bcd_OG0002111_OG0	0
bchs_OG0003722	325
BCL7-like_OG0007566	137
bcn92_OG0007793	164
Bdbt_OG0004400	116
bdg_OG0006805	1844
bdl_OG0003385	2421
Bdp1_OG0009215	225
be_OG0000785	2311
BEAF-32_OG0006164	489
beag_OG0004860	456
beat-Ia_OG0011784	16
beat-Ib_OG0009146	17
beat-Ic_OG0001866_OG0	0
beat-IIa_OG0005482	13
beat-IIb_OG0005481	68
beat-IIIa_OG0009463	23
beat-IIIb_OG0009460	28
beat-IIIc_OG0003687	64
beat-IV_OG0005508	102
beat-Va_OG0005024	2
beat-Vb_OG0005021	6
beat-Vc_OG0001062_OG0	1
beat-VII_OG0011542	31
beat-VII_OG0011544	23
beg_OG0004008	302
bel_OG0001048	4492
Bem46_OG0008920	217
ben_OG0000514_OG0	1310
Best1_OG0002590_OG0	1214
Best2_OG0010251	1376
Best3_OG0009963	0
Best4_OG0000558_OG0	0
Bet1_OG0003845_OG0	219
Bet3_OG0004072	281
beta-PheRS_OG0005298	317
beta-Spec_OG0007697	31738
beta'COP_OG0009212	1666
beta3GalTII_OG0012738	122
beta4GalNAcTA_OG0006521	248
beta4GalNAcTB_OG0002610	207
beta4GalT7_OG0005195	165
betaCOP_OG0008653	2084
betaggt-I_OG0008962	403
betaGlu_OG0002667	483
CG32396_OG0011696	97
Bgb_OG0011276	311
bgcn_OG0001647	126
bgm_OG0009412	527
BHD_OG0010421	208
bi_OG0003201	196
bi_OG0012904	21
BI-1_OG0004087	2636
bib_OG0001843_OG0	9
BicC_OG0009143	66
BicD_OG0009474	2352
CG11873_OG0005086	927
bif_OG0003277	972
bif_OG0012761	258
BigH1_OG0001085_OG0	0
bigmax_OG0005365	317
Bili_OG0002506_OG0	41
bin_OG0010286	0
Bin1_OG0005423	133
bin3_OG0007310	1680
bip1_OG0010560	118
Bka_OG0009250	252
blanks_OG0011885_OG0	0
Blimp-1_OG0010196	2501
Blm_OG0002608	80
Blos1_OG0006148	175
Blos2_OG0010078	106
Blos3_OG0009918	261
Blos4_OG0010933	141
blot_OG0010924	27537
blow_OG0006726	256
blp_OG0005216	845
blw_OG0006982	102325
bma_OG0010967	26
Bmcp_OG0010022	223
bmm_OG0010858	3030
bnb_OG0001206_OG1	1033
CG5059_OG0012191	1328
bnk_OG0005787	0
bnl_OG0004512	23
boca_OG0006727	321
bocks_OG0002575_OG0	161
BOD1_OG0005544	754
boi_OG0007601	608
boi_OG0007603	288
boil_OG0012322	3
bol_OG0011238	6483
boly_OG0007153	0
BomBc1_OG0001623	791
BomBc2_OG0000769_OG0	3613
BomBc3_OG0004769	1560
BomT3_OG0011469	4129
bon_OG0004934	974
bond_OG0004726	51
bonsai_OG0007008	468
Boot_OG0006400	0
bor_OG0004967	328
bora_OG0003911	1
BORCS5_OG0008208	259
BORCS6_OG0011365	124
BORCS7_OG0007103	86
borr_OG0009292	7
boss_OG0005676	273
botv_OG0006642	364
bou_OG0007819	258
bowl_OG0008785	165
BoYb_OG0000400_OG0	10
br_OG0007659	36
br_OG0011928	4
Br140_OG0001629	550
brat_OG0001919	132
Brca2_OG0000883	153
Brd_OG0010852	0
CG7154_OG0009310	843
Brd8_OG0002488	377
Bre1_OG0010209	563
Brf_OG0005483	187
Brf_OG0005485	49
brk_OG0007975	1327
brm_OG0009999	2165
Brms1_OG0008442	698
Bro_OG0011272	0
brp_OG0000499_OG1	499
l(3)72Ab_OG0009997	1471
bru1_OG0009737	17
bru1_OG0009738	190
bru2_OG0009740	414
bru2_OG0011823	2
bru2_OG0012161	55
bru3_OG0010907	65
bru3_OG0011909	2
Bruce_OG0004896	5577
brun_OG0003663	958
brv1_OG0000706_OG0	0
brv2_OG0010919	0
brv3_OG0011666	0
BRWD3_OG0005288	2458
brwl_OG0009277	409
bs_OG0003002	673
bs_OG0006897	318
bsf_OG0001906_OG0	1849
Bsg_OG0009780	7829
Bsg25D_OG0003412_OG0	1911
bsh_OG0009110	0
bsk_OG0012344	888
bt_OG0000537_OG1	483
BTBD9_OG0000546_OG0	1009
BtbVII_OG0011887	2617
btd_OG0007557	172
Btk29A_OG0001838	375
Btk29A_OG0011763	16
btl_OG0002041	80
btn_OG0004719	2
Btnd_OG0008611	1
btsz_OG0001035_OG1	180
btsz_OG0004581	2
btv_OG0003692	78
btv_OG0009487	354
btz_OG0005342	1496
Bub1_OG0001806_OG0	737
Bub3_OG0005120	335
BubR1_OG0000657_OG0	0
Buffy_OG0006561	156
bug_OG0006803	479
Bug22_OG0009372	159
BuGZ_OG0008876	1085
CG8270_OG0010257	435
bun_OG0000556	2005
bun_OG0009749	1936
bur_OG0003683_OG0	1465
Burs_OG0001045_OG0	0
bves_OG0007497	171
bves_OG0007499	127
bw_OG0006000	0
bwa_OG0009122	95
bwa_OG0012525	107
Bx_OG0008666	6
Bx_OG0008667	331
Bx42_OG0007682	1112
by_OG0005550	9720
byn_OG0010803	0
bys_OG0007950	499
c-cup_OG0012143	0
c(3)G_OG0001464_OG0	162
c11.1_OG0007569	2564
c12.1_OG0007568	506
c12.2_OG0007567	1862
C15_OG0002126_OG0	2
C1GalTA_OG0009799	392
C3G_OG0007801	3130
C901_OG0008027	6
ca_OG0005700	3219
Ca-alpha1D_OG0009140	15251
Ca-alpha1T_OG0003323	425
Ca-beta_OG0009681	1603
Ca-Ma2d_OG0009139	4114
CaBP1_OG0008860	1459
cac_OG0000605_OG0	161
cact_OG0009392	11688
cactin_OG0003129	708
cad_OG0009437	0
Cad74A_OG0010922	14
Cad86C_OG0002368	1188
Cad87A_OG0001088_OG0	474
Cad89D_OG0001058_OG0	0
Cad96Ca_OG0011497	475
Cad96Cb_OG0005172	1
Cad99C_OG0005704	581
CadN_OG0000277_OG1	37
Caf1-105_OG0002830	90
Caf1-180_OG0007408	365
Caf1-55_OG0001036	534
cag_OG0001595_OG0	103
CAH1_OG0009192	710
CAH13_OG0002843	0
CAH14_OG0002807	3
CAH15_OG0006256	0
CAH16_OG0000498_OG1	3
CAH2_OG0001000_OG0	843
CAH3_OG0003177	434
CAH5_OG0005796	12
CAH7_OG0000840	4389
CAH8_OG0004748	1
CAH9_OG0005622	118
CAHbeta_OG0002334	36
cal1_OG0002556_OG0	336
CalpA_OG0003035	2715
CalpB_OG0010971	2171
CalpC_OG0008186	55
Calr_OG0005564	8815
Cals_OG0013279_OG0	979
Calx_OG0002139_OG0	2
Calx_OG0004417	6919
Calx_OG0004418	5499
calypso_OG0006121	230
Cam_OG0012053	13382
CaMKI_OG0012767	1371
CaMKII_OG0013280	12054
Camp_OG0005907	223
Camta_OG0006364	784
Camta_OG0006365	166
can_OG0004061_OG0	0
CanA1_OG0005778	2750
CanB_OG0000231_OG0	125
CanB_OG0000231_OG1	4563
Cand1_OG0009382	1253
CAP_OG0000587_OG0	26782
CAP_OG0012405	0
Cap-D2_OG0005121	168
Cap-D3_OG0009448	45
Cap-G_OG0002924	547
Cap-H2_OG0004906	427
Capa_OG0005712	21
Caper_OG0009347	4227
Capr_OG0010138	1559
caps_OG0010156	1072
caps_OG0010157	751
capt_OG0009025	9661
capu_OG0000612_OG0	195
car_OG0007437	299
CARPA_OG0007960	26
CARPB_OG0007554	31
CarT_OG0009432	8
cas_OG0004236	0
casp_OG0006502	887
cass_OG0009476	2423
Cat_OG0003869	5364
cathD_OG0002862	9469
cato_OG0006491	0
Catsup_OG0009538	901
caup_OG0009938	54
cav_OG0000654	24
caz_OG0003243_OG0	1033
cbc_OG0007265	270
Cbl_OG0002051_OG0	4020
CBP_OG0001721	3
CBP_OG0007971	2
Cbp20_OG0005066	247
Cbp53E_OG0006447	867
Cbp80_OG0007913	379
Cbp80_OG0007915	432
Cbs_OG0003124	244
cbs_OG0007263	268
cbt_OG0008760	2614
Cby_OG0004789	21
Cc2d2a_OG0002702	76
CCAP_OG0011467	0
CCAP-R_OG0000870	5
ccb_OG0012089	1
CCDC151_OG0011900	34
CCDC53_OG0009785	337
Ccdc58_OG0010399	46
Ccdc85_OG0008917	72
CCHa1_OG0004530	52
CCHa1-R_OG0006065	31
CCHa2_OG0002186_OG0	40
CCHa2-R_OG0005836	25
Cchl_OG0004776	4864
CCKLR-17D1_OG0003334	1
CCKLR-17D1_OG0008675	2
CCKLR-17D1_OG0011744	4
CCKLR-17D3_OG0008678	49
Ccm3_OG0005250	783
Ccn_OG0010106	119
Ccn_OG0010107	137
Ccn_OG0012179	79
Ccp84Ab_OG0000178_OG0	4
Ccp84Ac_OG0001349_OG0	0
Ccp84Ae_OG0002110_OG0	0
Ccp84Af_OG0000109_OG0	0
Ccp84Af_OG0000109_OG1	0
Ccp84Af_OG0000109_OG2	0
Ccp84Ag_OG0001348_OG0	1
Ccs_OG0006299	374
CCT1_OG0002281_OG0	623
CCT2_OG0003145	1873
CCT3_OG0004995	2327
CCT4_OG0000979	2012
CCT5_OG0006600	2555
CCT6_OG0008508	1810
CCT7_OG0004839	675
CCT7_OG0004841	281
CCT8_OG0007117	1987
Ccz1_OG0010481	256
cd_OG0004708	2
CD98hc_OG0001357_OG0	1621
Cda4_OG0008701	457
Cda5_OG0008721	1712
Cda9_OG0002707	2
CDase_OG0005749	1369
cdc14_OG0009306	2327
Cdc16_OG0005493	135
Cdc23_OG0009421	132
Cdc27_OG0010426	1082
Cdc2rk_OG0006290	71
Cdc37_OG0011041	1222
Cdc42_OG0008268	956
Cdc45_OG0007388	186
Cdc5_OG0011371	552
CDC50_OG0008483	1741
Cdc6_OG0002054	14
Cdc7_OG0007729	2140
Cdep_OG0002087	1319
Cdep_OG0004159	1366
CdGAPr_OG0009111	3519
cdi_OG0000729	5052
cDIP_OG0004394	434
Cdk1_OG0000555_OG0	4
Cdk12_OG0009875	374
Cdk2_OG0002391	80
CDK2AP1_OG0008015	249
Cdk4_OG0006632	245
Cdk5_OG0002993	511
Cdk5alpha_OG0009389	417
Cdk7_OG0001724	77
Cdk8_OG0010977	43
Cdk9_OG0007009	280
Cdlc2_OG0000234_OG1	0
cdm_OG0002482	1733
Cds_OG0010549	730
Ced-12_OG0009727	571
ced-6_OG0006366	3373
CenB1A_OG0004675	969
CenG1A_OG0003595_OG0	5870
CenG1A_OG0009182	41
Cenp-C_OG0002322	121
Cep135_OG0009952	227
Cep135_OG0009954	168
cep290_OG0004127	95
Cep89_OG0006812	0
Cep97_OG0008778	193
cer_OG0012078	400
Cerk_OG0004182	1899
cert_OG0011161	1294
Cf2_OG0008971	2955
Cfp1_OG0007571	129
CG5789_OG0004615	259
cg_OG0006533	2326
CG10000_OG0005395	0
CG10005_OG0004963	14
CG10011_OG0005399	603
CG10013_OG0002410_OG0	0
CG10019_OG0008786	164
CG10026_OG0009081	170
CG10029_OG0004344	0
CG10031_OG0008792	317
CG10035_OG0004420	292
CG10038_OG0001436_OG0	140
CG10041_OG0012259_OG0	0
CG10051_OG0007036	2
CG10053_OG0004336	130
CG10055_OG0004329	699
CG10062_OG0007038	164
CG10063_OG0010284	22
CG10064_OG0010282	3
CG10068_OG0004321	548
CG10073_OG0000065_OG2	3
CG10075_OG0010279	1479
CG10077_OG0010277	13825
CG10082_OG0005964	2965
CG10086_OG0001355	26
CG10089_OG0010567	333
CG10098_OG0004320	469
CG10104_OG0006132	0
CG10116_OG0010569	0
CG10126_OG0005023	1198
CG10132_OG0009091	4874
CG10137_OG0009093	396
CG10139_OG0006151	313
CG10140_OG0010573	20
CG10147_OG0010256	590
CG10151_OG0006160	47
CG10154_OG0010575	0
CG10163_OG0010252	0
CG10164_OG0001489	0
CG10165_OG0011781	81
CG10171_OG0010163	195
CG10175_OG0005507	1159
CG10177_OG0001079_OG0	0
CG10184_OG0005509	338
CG10185_OG0005203	391
CG10189_OG0009087	81
CG10194_OG0009085	143
CG10195_OG0003572	127
CG10205_OG0006168	3079
CG10208_OG0005527	214
CG10209_OG0006169	220
CG10211_OG0009505	2551
CG10222_OG0010165	257
CG10226_OG0010249	2891
CG10237_OG0003462	12577
CG1024_OG0004294	240
CG10252_OG0011517	0
CG10254_OG0002565	2989
CG10257_OG0006606	153
CG10264_OG0005208	0
CG10265_OG0006935	55
CG10274_OG0003940	403
CG10280_OG0004257	9
CG10283_OG0001907_OG0	256
CG10286_OG0004292	541
CG10298_OG0004288	0
CG10300_OG0005516	0
CG10301_OG0005515	3
CG10307_OG0005957	3014
CG10311_OG0004972	1665
CG10317_OG0004974	1
CG10321_OG0005965	1299
CG10324_OG0004994	171
CG10332_OG0005992	2
CG10333_OG0009507	878
CG10336_OG0009516	42
CG10337_OG0009096	78
CG10338_OG0009517	201
CG10339_OG0006873	779
CG10340_OG0001059_OG0	2023
CG10341_OG0009518	146
CG10343_OG0009520	180
CG10344_OG0007020	35
CG10345_OG0002430_OG0	2434
CG10347_OG0000607_OG0	23
CG10348_OG0003704	142
CG10352_OG0008207	7
CG10353_OG0008206	1705
CG10357_OG0010470	5
CG10359_OG0010469	991
CG10361_OG0010014	102
CG10362_OG0008202	308
CG10365_OG0005518	2442
CG10366_OG0009102	707
CG10375_OG0005526	267
CG10376_OG0009519	241
CG10383_OG0001909	1190
CG10384_OG0007018	10
CG10405_OG0004983	4
CG10407_OG0005207	6
CG10413_OG0003703_OG0	761
CG10417_OG0013094	1904
CG10418_OG0010832	117
CG10425_OG0002500	240
CG10428_OG0001263_OG0	318
CG10431_OG0001914	123
CG10433_OG0006904	2040
CG10435_OG0002296_OG0	139
CG10444_OG0007082	274
CG10445_OG0001356	52
CG10459_OG0001605_OG0	0
CG10462_OG0009105	531
CG10463_OG0009108	196
CG10466_OG0012145	83
CG10467_OG0010233	179
CG10469_OG0010232	88
CG10470_OG0009541	252
CG10472_OG0000811_OG0	196
CG10479_OG0010225	212
CG10481_OG0009114	36
CG10483_OG0010221	741
CG10486_OG0010219	0
CG10492_OG0009544	476
CG10494_OG0006908	262
CG10495_OG0009546	93
CG10505_OG0006927	25
CG10508_OG0010314	512
CG10510_OG0003948	0
CG10513_OG0005163	303
CG10514_OG0005162	203
CG10516_OG0009998	163
CG10527_OG0002810_OG0	10220
CG10543_OG0006262	3174
CG10550_OG0000747	2157
CG10555_OG0008527	388
CG10561_OG0009552	1371
CG10565_OG0010321	3161
CG10576_OG0010200	1444
CG10581_OG0010326	5
CG10584_OG0010328	228
CG10587_OG0000094_OG0	0
CG10587_OG0000094_OG1	0
CG10587_OG0000094_OG2	0
CG10589_OG0003950	0
CG10591_OG0010195	0
CG10597_OG0003317	0
CG10598_OG0011740	0
CG10600_OG0009530	1610
CG10602_OG0009532	1820
CG10616_OG0010838	605
CG10621_OG0001911	117
CG10623_OG0001912	384
CG10628_OG0009107	248
CG10631_OG0001241	1252
CG10646_OG0009949	113
CG10654_OG0009947	50
CG10657_OG0009951	271
CG10660_OG0010840	328
CG10663_OG0010839	687
CG10669_OG0005156	179
CG10674_OG0010603	496
CG10680_OG0003577	5498
CG10681_OG0009950	137
CG10700_OG0011812	0
CG10702_OG0009548	475
CG10710_OG0010908	920
CG10713_OG0010576	204
CG10725_OG0010574	5
CG10730_OG0000951	0
CG10731_OG0006517	545
CG10737_OG0006638	49374
CG10738_OG0010568	29
CG1074_OG0007339	143
CG10747_OG0009127	300
CG10748_OG0011855_OG0	0
CG10749_OG0003913_OG0	0
CG10750_OG0009561	0
CG10752_OG0010150_OG0	0
CG10761_OG0008304	0
CG1077_OG0004263	7
CG10793_OG0003237	0
CG10795_OG0006915	217
CG10799_OG0003081	164
CG10801_OG0012112	0
CG10802_OG0008133	582
CG10803_OG0008134	638
CG10804_OG0008132	161
CG10809_OG0010976	191
CG10814_OG0007257	10
CG10822_OG0007072	0
CG10839_OG0009144	0
CG10841_OG0002198_OG0	1
CG10853_OG0003980_OG0	0
CG10859_OG0009209	0
CG10862_OG0002017_OG1	5256
CG10863_OG0010486	2616
CG10863_OG0012194_OG0	3
CG10864_OG0005043	734
CG10866_OG0010485	245
CG10874_OG0003457	443
CG10877_OG0002385_OG0	1
CG10887_OG0002183_OG0	1
CG10898_OG0002547	196
CG1090_OG0003105_OG0	274
CG10903_OG0002293_OG0	148
CG10904_OG0011634	69
CG10907_OG0001984_OG0	222
CG10909_OG0005022	0
CG10910_OG0006092	1
CG10911_OG0006095	0
CG10912_OG0000471	4
CG10914_OG0006109	119
CG10919_OG0001352	0
CG1092_OG0001161_OG0	0
CG10920_OG0007959	0
CG10927_OG0006710	79
CG10931_OG0006071	0
CG10932_OG0007954	515
CG10934_OG0002756_OG0	4
CG10939_OG0005908	2231
CG10947_OG0009415	6443
CG10948_OG0009927	617
CG10949_OG0009416	95
CG10950_OG0012279	1
CG10958_OG0001743	91
CG10959_OG0008299	63
CG10962_OG0007748	20
CG10970_OG0003173	41
CG10973_OG0012539	484
CG10979_OG0004244	474
CG10984_OG0009934	197
CG10996_OG0008249	0
CG11000_OG0004245	17
CG11007_OG0003037	210
CG11018_OG0007064	0
CG11029_OG0001270	30
CG1103_OG0003103_OG0	96
CG11030_OG0003728	285
CG11034_OG0001268	119
CG11035_OG0002292_OG0	278
CG11041_OG0001654	121
CG11044_OG0007073	5177
CG1105_OG0004314	1761
CG11050_OG0009604	8080
CG11060_OG0006765	1
CG11068_OG0011716	17
CG11069_OG0004655	336
CG11076_OG0001759	79
CG11077_OG0000549_OG0	128
CG11085_OG0008456	3
CG11089_OG0004653	278
CG11095_OG0003249	141
CG11099_OG0007074	916
CG11103_OG0003250	194
CG11106_OG0012330	0
CG11109_OG0001964	87
CG11110_OG0006619	328
CG11123_OG0006752	270
CG11125_OG0006747	69
CG11127_OG0006744	261
CG1113_OG0004171	4
CG11131_OG0001957_OG0	0
CG11134_OG0003251	160
CG11141_OG0006745	383
CG11145_OG0006754	0
CG11147_OG0003729	4613
CG11149_OG0003730	0
CG11151_OG0008256	1485
CG11159_OG0006283	0
CG1116_OG0004164	173
CG11162_OG0008263	11
CG11168_OG0004657	1812
CG11170_OG0006462	39
CG11178_OG0003327	698
CG11180_OG0006625	263
CG11191_OG0007189	437
CG11192_OG0007095	0
CG11200_OG0007088	971
CG11211_OG0012938	12
CG11226_OG0012166_OG0	0
CG11227_OG0007505	0
CG1124_OG0002090	1769
CG11241_OG0003815_OG0	39
CG11247_OG0009861	169
CG11248_OG0003830_OG0	183
CG11249_OG0009864	16
CG11251_OG0001998	0
CG11257_OG0007039	173
CG11263_OG0001789	78
CG11267_OG0011856	492
CG11269_OG0006458	0
CG11275_OG0002906	928
CG11279_OG0003924_OG0	193
CG11286_OG0004361	1
CG1129_OG0002085	145
CG11291_OG0003029	6
CG11294_OG0007761	1
CG11298_OG0007031	0
CG11309_OG0010303	849
CG11317_OG0012026	253
CG11318_OG0000756	7
CG11319_OG0009603	206
CG11327_OG0009628	4
CG11333_OG0002657_OG0	0
CG11334_OG0005804	930
CG11342_OG0011920	12
CG11345_OG0011138	0
CG11349_OG0011131	0
CG11353_OG0011127	16
CG11356_OG0008477	4
CG11357_OG0011126	195
CG1136_OG0010499	2317
CG11367_OG0000806_OG0	50
CG11369_OG0011699	0
CG1137_OG0004303	1
CG11370_OG0003817_OG0	6
CG11377_OG0008723	274
CG11378_OG0007395	552
CG11379_OG0007397	0
CG11380_OG0007400	20
CG11381_OG0007402	1
CG11382_OG0007404	0
CG11384_OG0007396	0
CG1139_OG0004077	8
CG11391_OG0001026_OG0	4
CG11396_OG0010345	319
CG11398_OG0007405	71
CG11403_OG0007406	60
CG11404_OG0012169	1
CG11406_OG0006889	13
CG11409_OG0007766	19
CG11413_OG0011575	150
CG11414_OG0006019	2100
CG11417_OG0007590	273
CG1142_OG0012974	166
CG11425_OG0009823	54
CG11426_OG0009824	1860
CG1143_OG0011104	1479
CG11436_OG0003200	57
CG11437_OG0009825	50
CG11438_OG0009826	466
CG11447_OG0004515	63
CG11449_OG0000981_OG1	0
CG11453_OG0001027_OG0	11
CG11454_OG0001792	115
CG11456_OG0003951	94
CG11459_OG0000135_OG1	10
CG1146_OG0011093	22396
CG11470_OG0000857	0
CG11474_OG0005934	896
CG11475_OG0005935	8
CG11498_OG0001515	22
CG11504_OG0002630	327
CG11523_OG0009832	225
CG11529_OG0010828	238
CG11537_OG0010640	1858
CG11550_OG0002660	15
CG11560_OG0010817	144
CG11562_OG0008742	63
CG11563_OG0002662	369
CG11566_OG0007496	2
CG11570_OG0004027	0
CG11581_OG0008240	0
CG11583_OG0010538	320
CG11584_OG0008239	0
CG11585_OG0012335	0
CG11586_OG0010534	251
CG11590_OG0001741	176
CG11593_OG0010497	339
CG11594_OG0010492	408
CG11596_OG0007629	391
CG11601_OG0008739	191
CG11608_OG0000142_OG0	36
CG1161_OG0004180	1382
CG11617_OG0008731	581
CG11619_OG0003864_OG0	0
CG11626_OG0011450	1
CG11629_OG0003739	0
CG11630_OG0009580	0
CG11634_OG0009583	0
CG11635_OG0007156	1
CG11638_OG0007387	78
CG11655_OG0001745_OG0	348
CG11656_OG0005013	0
CG11658_OG0010025	900
CG11663_OG0012087	3
CG11664_OG0011395	0
CG11666_OG0012316	0
CG11668_OG0002452	17
CG11670_OG0005008	5
CG11672_OG0004805	0
CG11674_OG0008231	132
CG11679_OG0008511	150
CG11686_OG0002448_OG0	92
CG11693_OG0004810	0
CG11694_OG0000225_OG0	0
CG11694_OG0000225_OG1	1
CG11695_OG0007879	312
CG11696_OG0007880	296
CG11698_OG0002319_OG0	0
CG11699_OG0007882	1153
CG11703_OG0002165_OG0	0
CG11710_OG0001691_OG0	251
CG1172_OG0004189	532
CG11722_OG0001391	441
CG11723_OG0003571	238
CG11726_OG0010048	0
CG11737_OG0001419_OG0	283
CG11741_OG0001420_OG0	0
CG11752_OG0007995	2518
CG11755_OG0000851	64
CG11756_OG0007997	0
CG11760_OG0004826	828
CG11768_OG0004832	238
CG11771_OG0005200	1564
CG11777_OG0006309	68
CG11779_OG0004481	967
CG11786_OG0012799	1
CG11788_OG0007083	43
CG11790_OG0005187	779
CG11791_OG0012008	7182
CG11807_OG0003009_OG0	590
CG11808_OG0006841	39
CG11811_OG0004058	168
CG11816_OG0008636	0
CG11835_OG0000264_OG0	3826
CG11835_OG0000264_OG1	11548
CG11837_OG0005082	168
CG11841_OG0005083	1665
CG11842_OG0000856_OG1	515
CG11843_OG0011490	347
CG11852_OG0002502_OG0	10
CG11854_OG0005171	11
CG11857_OG0005167	800
CG11858_OG0005166	126
CG11878_OG0000055_OG0	0
CG11878_OG0000055_OG1	109
CG11878_OG0000055_OG2	4
CG11882_OG0005094	91
CG11883_OG0006313	2248
CG11885_OG0003355	86
CG11892_OG0005161	297
CG11893_OG0000039_OG2	264
CG11899_OG0005100	392
CG11902_OG0005155	124
CG11906_OG0001618	249
CG11911_OG0008747	0
CG11912_OG0008746	0
CG11920_OG0005183	197
CG11927_OG0003556	801
CG11929_OG0011773	0
CG11961_OG0001155_OG0	35
CG11964_OG0004848	244
CG11970_OG0004849	794
CG11975_OG0004850	651
CG11977_OG0012457_OG0	1
CG11980_OG0002337	172
CG11983_OG0004852	45
CG11986_OG0004855	16
CG11997_OG0004862	1
CG11999_OG0004179	557
CG12003_OG0004112	0
CG12004_OG0011286	1428
CG12009_OG0010662	0
CG12010_OG0010671	91
CG12011_OG0011025	1
CG12012_OG0010672	299
CG12016_OG0010666	449
CG12017_OG0010661	0
CG12020_OG0011042	2
CG12024_OG0011050	730
CG12025_OG0011053	793
CG12035_OG0011029	0
CG12038_OG0011331	65
CG12054_OG0000497	1881
CG12056_OG0003138	278
CG12057_OG0003139	0
CG12061_OG0000938_OG0	0
CG12065_OG0007412	4472
CG12069_OG0001519	0
CG12071_OG0011553	55
CG12071_OG0013484	60
CG12075_OG0007754	1762
CG1208_OG0004248	576
CG12081_OG0007411	442
CG12084_OG0011296	1417
CG12091_OG0011293	6484
CG12093_OG0011111	462
CG12096_OG0008559	283
CG12099_OG0011289	7249
CG12104_OG0011284	113
CG12105_OG0004111	1844
CG12106_OG0007586	82
CG12107_OG0006719	140
CG12111_OG0007413	13
CG12112_OG0012598_OG0	133
CG12115_OG0007587	0
CG12116_OG0008625	168
CG12118_OG0007585	1900
CG12121_OG0007579	1684
CG12123_OG0003325	121
CG12128_OG0002879	205
CG12129_OG0002878	283
CG1213_OG0002105	135
CG12134_OG0006319	173
CG12147_OG0004192	0
CG12155_OG0003210	515
CG12159_OG0002860	299
CG12164_OG0006760	0
CG12170_OG0002098	639
CG12171_OG0004222	125
CG12173_OG0004172	79
CG12177_OG0008262	1619
CG1218_OG0002103	137
CG12182_OG0011099	149
CG12194_OG0008975	364
CG12204_OG0001687	70
CG12206_OG0008131	6
CG12209_OG0002818	0
CG12213_OG0002418	711
CG12219_OG0007713	299
CG12224_OG0000651_OG1	881
CG12231_OG0003119	0
CG12236_OG0008414	227
CG12237_OG0007424	726
CG12239_OG0001754	173
CG12241_OG0001396	220
CG12253_OG0011818	38
CG12256_OG0004947	0
CG12259_OG0005539	378
CG12268_OG0005336	584
CG1227_OG0004337	132
CG12278_OG0004413	0
CG12279_OG0004445	184
CG12288_OG0009457	37
CG12289_OG0010046	0
CG12290_OG0002618	892
CG12299_OG0009634	105
CG12301_OG0001981	287
CG12307_OG0009694	0
CG1231_OG0011372	39
CG12316_OG0009955	700
CG12320_OG0005053	33
CG12321_OG0001064_OG0	278
CG12325_OG0002854	349
CG1233_OG0011370	760
CG1234_OG0004335	336
CG12341_OG0002848	190
CG12343_OG0002853	393
CG12344_OG0002855	958
CG12355_OG0012373	77
CG1236_OG0002100	339
CG12362_OG0000821_OG0	0
CG12374_OG0007223	7
CG12375_OG0009777	390
CG12379_OG0008514	106
CG12384_OG0006229	883
CG1239_OG0004237	58
CG12395_OG0001736	1
CG12398_OG0008359	0
CG12402_OG0002224_OG0	8
CG12420_OG0002594_OG0	0
CG12426_OG0005340	0
CG12438_OG0003802	0
CG12439_OG0009296	0
CG12446_OG0001786_OG0	1
CG12448_OG0009145	1
CG1246_OG0011105	18
CG12464_OG0011955	0
CG12470_OG0007846	0
CG12479_OG0008243	0
CG12480_OG0008242	0
CG12481_OG0008237	0
CG12490_OG0000233_OG1	0
CG12496_OG0007599	0
CG12498_OG0008105	0
CG12499_OG0002285_OG0	139
CG12502_OG0011339	10
CG12507_OG0008176	0
CG12511_OG0009568	0
CG12516_OG0005410	1
CG12517_OG0009649	0
CG12520_OG0010149	44
CG12521_OG0012944	0
CG12531_OG0008272	107
CG12535_OG0008128	13
CG12539_OG0008363	0
CG12540_OG0008220	0
CG12541_OG0007825	282
CG12560_OG0012234	315
CG12567_OG0012740	652
CG12576_OG0001784_OG0	3048
CG12581_OG0001679_OG0	128
CG12589_OG0011424	0
CG12590_OG0011977	0
CG12594_OG0005596	58
CG12607_OG0011139	22
CG12609_OG0008677	0
CG12617_OG0003653	0
CG12620_OG0009462	0
CG12637_OG0008050	0
CG12643_OG0007518	20
CG1265_OG0010531	4246
CG12655_OG0000445_OG2	141
CG12659_OG0007410	56
CG12661_OG0007749	1
CG12662_OG0007747	0
CG12672_OG0007868	44
CG12674_OG0003570	0
CG12679_OG0001731_OG0	0
CG12680_OG0001718	2
CG12682_OG0012323	0
CG12691_OG0007931	0
CG12692_OG0000634_OG0	0
CG12693_OG0012106	0
CG12698_OG0008169	37
CG12699_OG0000230_OG1	0
CG12702_OG0001192	117
CG12708_OG0000271_OG0	3
CG12708_OG0000271_OG0.2	4
CG1271_OG0010635	330
CG12713_OG0003881_OG0	26
CG12716_OG0008438	0
CG12723_OG0008557	3
CG12728_OG0000928_OG0	285
CG12729_OG0011725	5
CG1273_OG0010536	9
CG12730_OG0007375	349
CG12744_OG0000893	58
CG12746_OG0004208	1315
CG1275_OG0011072	1276
CG12768_OG0001283_OG0	61
CG12769_OG0007187	159
CG12773_OG0003140	700
CG12782_OG0012281	0
CG12783_OG0000743_OG0	2
CG12784_OG0005236	0
CG12795_OG0008825	237
CG12811_OG0002240	519
CG12817_OG0002595_OG0	12
CG12818_OG0004897	176
CG12822_OG0001599	958
CG12825_OG0001130_OG1	10
CG12826_OG0002951	7
CG12828_OG0011622	0
CG12831_OG0011623_OG0	0
CG12836_OG0002963_OG0	57
CG12848_OG0006045	307
CG12849_OG0011577	0
CG12851_OG0005862	203
CG12857_OG0006163	3
CG12860_OG0006154	0
CG12861_OG0006153	0
CG12862_OG0011585_OG0	0
CG12863_OG0011584	117
CG12866_OG0002772	0
CG12868_OG0001564	306
CG12869_OG0006145	118
CG12869_OG0006146	25
CG12877_OG0001472_OG0	470
CG1288_OG0001350	0
CG12880_OG0005345	2
CG12883_OG0001474	105
CG12885_OG0001477	371
CG12895_OG0006308	534
CG12909_OG0002821	71
CG12910_OG0006305	28
CG12911_OG0006304	3
CG12914_OG0002819	0
CG12917_OG0002815	1
CG12920_OG0006291	1
CG12926_OG0006349	205
CG12929_OG0006357	10
CG12934_OG0006315	5
CG12935_OG0002846	157
CG12942_OG0001596_OG0	99
CG12945_OG0004570	835
CG12947_OG0004568	38
CG12948_OG0004558	74
CG12963_OG0001641_OG0	0
CG12964_OG0002996_OG0	7
CG12970_OG0006808	28
CG12971_OG0010294	23
CG12974_OG0010307	39
CG12983_OG0010332	1
CG12984_OG0003949	3
CG12985_OG0000915	1
CG12986_OG0011685	1
CG1299_OG0000523_OG0	1865
CG12990_OG0007696	2
CG12991_OG0007703	1797
CG12992_OG0011688	15
CG12994_OG0007707	2
CG12995_OG0008599	0
CG12998_OG0011739	0
CG13000_OG0011738	0
CG13001_OG0008580	183
CG13002_OG0008577	501
CG13003_OG0008572	2326
CG13004_OG0008570	159
CG13005_OG0008567	47
CG13008_OG0008305	0
CG13010_OG0003260	2
CG13012_OG0008317	352
CG13014_OG0008547	414
CG13016_OG0006536	96
CG13018_OG0006537	81
CG13021_OG0003241	0
CG13022_OG0010698	4
CG13023_OG0010699	0
CG13024_OG0010708	167
CG13026_OG0010716	268
CG13028_OG0004010	1
CG13031_OG0012200	140
CG13032_OG0004014_OG0	0
CG13033_OG0010736	0
CG13038_OG0010761	1
CG13039_OG0010762	0
CG1304_OG0000265_OG0	0
CG1304_OG0000265_OG1	0
CG13040_OG0010763	0
CG13041_OG0000280_OG0	1
CG13041_OG0000280_OG0.2	2
CG13042_OG0010767	3
CG13043_OG0000281_OG0	0
CG13043_OG0000281_OG1	0
CG13044_OG0010768	1
CG13045_OG0000814	0
CG13046_OG0010771	0
CG13047_OG0010772	0
CG13048_OG0010773	0
CG13049_OG0010774	0
CG13051_OG0011898	1
CG13053_OG0010778	1
CG13054_OG0010779	6
CG13055_OG0010780	8
CG13056_OG0010757	0
CG13058_OG0004021	0
CG13059_OG0010764	0
CG13062_OG0010766	8
CG13064_OG0010775	0
CG13065_OG0010776	100
CG13066_OG0012201	0
CG13068_OG0002030_OG1	1
CG13069_OG0004022	0
CG1307_OG0004308	581
CG13070_OG0012202	1
CG13071_OG0011899	0
CG13073_OG0012731_OG0	15
CG13074_OG0010797	78
CG13075_OG0000216_OG0	2
CG13075_OG0000216_OG1	0
CG13077_OG0009097	69
CG13078_OG0003575_OG0	0
CG13081_OG0003574	0
CG13082_OG0009094	4
CG13083_OG0009084	0
CG13084_OG0009083	0
CG13085_OG0001922	36
CG13086_OG0003709	86
CG13088_OG0001266	181
CG1309_OG0010533	1280
CG13096_OG0003720	388
CG13097_OG0001923	355
CG13101_OG0009304	314
CG13102_OG0009298	0
CG13108_OG0009295	44
CG13110_OG0011792	0
CG13113_OG0001247_OG0	0
CG13114_OG0009279	0
CG13116_OG0001878	1190
CG13123_OG0001877	59
CG13124_OG0003502	50867
CG13126_OG0003515	88
CG13127_OG0001844	0
CG13131_OG0000790_OG0	0
CG13133_OG0003525	2340
CG1314_OG0011674	0
CG13144_OG0009363	27
CG13148_OG0007214	2
CG13151_OG0006215	281
CG13154_OG0006206	0
CG13155_OG0006196	10
CG13157_OG0002779	0
CG1316_OG0000430_OG0	0
CG13168_OG0006184	1
CG1317_OG0011084	4205
CG13170_OG0006182	0
CG13171_OG0006180	0
CG13177_OG0012831	1225
CG13185_OG0002928	527
CG13186_OG0006594	0
CG13192_OG0006567	145
CG13193_OG0006565	0
CG13196_OG0006560	3
CG13197_OG0006563	934
CG13202_OG0001123_OG0	0
CG13203_OG0006235	191
CG13204_OG0006233	132
CG13215_OG0002793_OG0	7
CG13216_OG0001568_OG0	0
CG13218_OG0002791_OG0	0
CG13220_OG0001573_OG0	1696
CG13223_OG0001571_OG0	0
CG13226_OG0002794_OG0	12
CG13227_OG0006218_OG0	1
CG13228_OG0011587_OG0	0
CG13229_OG0002786_OG0	171
CG13229_OG0002787_OG0	889
CG13231_OG0006217	0
CG13239_OG0009815	0
CG1324_OG0007509	0
CG13243_OG0009147	0
CG13247_OG0010378	19
CG13248_OG0010371	100
CG13250_OG0011870	79
CG13251_OG0010355	67
CG13252_OG0003952	422
CG13258_OG0009399	4
CG13272_OG0008882	1
CG13280_OG0008881	1
CG13282_OG0008887	272
CG13285_OG0010583	79
CG13287_OG0010216	2
CG13288_OG0010220	3
CG13293_OG0003937	74
CG13295_OG0010231	823
CG13297_OG0010242	2
CG13299_OG0011864	1
CG13300_OG0003943	14
CG13305_OG0011196	0
CG13306_OG0011204	1277
CG13308_OG0004102	0
CG13309_OG0011211	0
CG13310_OG0011207	0
CG13312_OG0011210	0
CG13313_OG0004105_OG0	0
CG13314_OG0011224	5
CG13315_OG0011237	475
CG13318_OG0004834	50
CG13319_OG0006667	144
CG13321_OG0006673	8
CG13326_OG0006545	0
CG13330_OG0007271	0
CG13331_OG0007273	67
CG13332_OG0007274	108
CG13334_OG0007281	0
CG13337_OG0011662	7
CG13339_OG0007296	114
CG13344_OG0007304	199
CG13358_OG0007351	8
CG13359_OG0012499	7
CG13360_OG0010145	106
CG13361_OG0003189	0
CG13362_OG0007862	0
CG13364_OG0001174_OG0	516
CG13365_OG0007831	510
CG13367_OG0003188_OG0	259
CG13369_OG0003181	1005
CG13375_OG0007847	8
CG13377_OG0007849	793
CG13380_OG0010135	0
CG13384_OG0003473	686
CG13385_OG0012520	0
CG13386_OG0003471	0
CG1339_OG0006721	0
CG13390_OG0003479	200
CG13392_OG0003476	225
CG13397_OG0003469	15
CG13398_OG0003468	317
CG13403_OG0008236	0
CG13404_OG0008224	61
CG13405_OG0011376	0
CG13407_OG0004768	0
CG13408_OG0004770	66
CG13409_OG0004775	142
CG13423_OG0007099	0
CG13426_OG0011654	1
CG13427_OG0003049	89
CG13428_OG0007100	58715
CG13430_OG0001658	281
CG13436_OG0006622	14
CG13437_OG0006285	60
CG13438_OG0006243	0
CG1344_OG0012226	124
CG13442_OG0006244	0
CG13443_OG0006248	0
CG13445_OG0003880	0
CG13449_OG0009980	13
CG13454_OG0003875_OG0	0
CG13455_OG0009966	0
CG13457_OG0001288	0
CG13458_OG0004037	2057
CG13460_OG0010841	2
CG13465_OG0000343_OG0	0
CG13471_OG0004048	0
CG13473_OG0010860	1
CG13474_OG0004049	0
CG13476_OG0012898	0
CG13481_OG0000339_OG0	1
CG13481_OG0000339_OG1	0
CG13484_OG0010886	123
CG13488_OG0001544_OG1	0
CG13492_OG0005946	0
CG13501_OG0005936	0
CG13502_OG0005931	154
CG13502_OG0012991	17
CG13506_OG0007028	7644
CG13510_OG0006998	126
CG13511_OG0006997	0
CG13516_OG0006995	74
CG13526_OG0006986	1
CG13527_OG0006984	0
CG13531_OG0006978	1049
CG13532_OG0006975	61
CG13538_OG0005981	0
CG13539_OG0012044	0
CG1354_OG0007555	2933
CG13541_OG0012280	0
CG13544_OG0005976	0
CG13545_OG0012580	4
CG13551_OG0000540_OG1	199
CG13551_OG0012048	430
CG13557_OG0012477	0
CG13558_OG0001556	0
CG13559_OG0012047	10
CG13561_OG0011643	0
CG13562_OG0011631	20
CG13575_OG0006892	4
CG13577_OG0001150_OG0	0
CG13578_OG0006898	161
CG13579_OG0006013	7
CG1358_OG0006724	722
CG13581_OG0002746	0
CG13585_OG0011574	817
CG13587_OG0006025	0
CG13594_OG0006033	8
CG13599_OG0005537	2
CG1360_OG0006725	49
CG13601_OG0005534	254
CG13603_OG0005332	1132
CG13605_OG0005319	461
CG13606_OG0005306	49
CG13607_OG0005318	160
CG13609_OG0012982	60
CG13613_OG0005278	0
CG13614_OG0002525_OG0	0
CG13615_OG0002524	0
CG13616_OG0005272	0
CG13618_OG0005267	12
CG13622_OG0005268	10
CG13623_OG0005265	852
CG13625_OG0004618	498
CG13627_OG0004629	7
CG13630_OG0004630	1458
CG13631_OG0004635	845
CG13634_OG0004637	2
CG13641_OG0004650	38
CG13643_OG0002274	33
CG13653_OG0002504	0
CG13654_OG0005174	115
CG13663_OG0011496	149
CG13667_OG0004090_OG0	99
CG13670_OG0011168	0
CG13671_OG0004086_OG0	191
CG13675_OG0000560_OG2	1
CG13676_OG0003984	100
CG13678_OG0000129_OG3	2
CG1368_OG0008241	0
CG13685_OG0010463	66
CG13689_OG0008772	91
CG13690_OG0008752	46
CG13692_OG0008754	6
CG13698_OG0010125	557
CG13699_OG0003907_OG0	1
CG13705_OG0010610	36
CG13707_OG0010613	229
CG13708_OG0010614	46
CG1371_OG0006292	720
CG13711_OG0010618	0
CG13712_OG0010619	0
CG13713_OG0010620	0
CG13716_OG0010627	5
CG13720_OG0004084	0
CG13721_OG0012208	5
CG13722_OG0011130	520
CG13723_OG0010915	0
CG13724_OG0010917	0
CG13725_OG0010918	0
CG13727_OG0004055	0
CG13728_OG0010923	0
CG13731_OG0011910	2
CG13733_OG0010089	0
CG13738_OG0011907	265
CG13739_OG0002891	16
CG13743_OG0006405	128
CG13744_OG0006409	0
CG13747_OG0006408	0
CG13748_OG0006626	7
CG13751_OG0001660_OG0	294
CG13760_OG0007606	301
CG13766_OG0009602	128
CG13771_OG0009612	0
CG13775_OG0003750_OG0	140
CG13784_OG0000956_OG0	445
CG13786_OG0003631	0
CG13796_OG0001883_OG0	648
CG13801_OG0000219_OG0	0
CG13801_OG0000219_OG1	0
CG13806_OG0011077	9
CG13807_OG0011075	178
CG13810_OG0011066	2
CG13813_OG0010189	379
CG13829_OG0011464	2
CG13833_OG0004687	1018
CG13837_OG0002276	0
CG13838_OG0011993	0
CG13841_OG0004694	307
CG13842_OG0004706	36
CG13847_OG0004737	1
CG13850_OG0004743	534
CG13855_OG0004744	54
CG13856_OG0004745	98
CG13857_OG0004746	2
CG13862_OG0004760	1
CG13868_OG0007089	32294
CG13868_OG0013578	6021
CG13869_OG0007075	0
CG1387_OG0008528	0
CG13870_OG0007093	2
CG13871_OG0003047	10
CG13872_OG0007071	0
CG13875_OG0011381	39
CG13876_OG0001334_OG0	217
CG13877_OG0011937	211
CG13884_OG0000403_OG0	0
CG13887_OG0011343	3355
CG13891_OG0002060	0
CG13893_OG0011360	942
CG13894_OG0004129	161
CG13895_OG0004128	470
CG13901_OG0011344	200
CG13907_OG0011337	5215
CG13912_OG0011325	49
CG13917_OG0011285	6366
CG13919_OG0011274	87
CG13920_OG0011271	18859
CG13921_OG0011032	27
CG13924_OG0011054	85
CG13926_OG0011282	89
CG13928_OG0011279	456
CG13930_OG0011024	27
CG13931_OG0004073	0
CG13933_OG0011036	1437
CG13937_OG0011056	3008
CG13949_OG0003375	13
CG13950_OG0003376	57
CG13954_OG0006374	47
CG13955_OG0002890_OG0	8
CG13962_OG0012240	0
CG13970_OG0009133_OG0	0
CG13972_OG0005361	1
CG13983_OG0002696	24
CG13991_OG0000661_OG1	0
CG13992_OG0002070_OG0	0
CG13994_OG0011942	405
CG13995_OG0000538_OG0	0
CG13999_OG0000662_OG0	10
CG14005_OG0001926	197
CG14006_OG0001927	0
CG14007_OG0009567	34
CG14011_OG0003731	0
CG14013_OG0003734	25
CG14014_OG0009443	0
CG14015_OG0009446	90
CG14017_OG0003733	2
CG14020_OG0003686	43
CG14022_OG0008831	6479
CG14024_OG0003410_OG0	29
CG14034_OG0008836	77
CG14036_OG0008842	0
CG14042_OG0001816	17
CG14043_OG0003425	245
CG14044_OG0008964	33
CG14050_OG0000684	3
CG14052_OG0007777	0
CG14053_OG0012099	0
[truncated: 9,910 more rows]
