# Supplementary material for: Evolution of chemosensory tissues and cells across ecologically diverse Drosophilids
Source: Nat Commun. 2024 Feb 5;15:1047. doi: 10.1038/s41467-023-44558-4 (PMC10844241; doi:10.1038/s41467-023-44558-4)
Supplement: Supplementary file 18 — Supplementary Data 15 [file 41467_2023_44558_MOESM18_ESM.zip › all_count_tables_renamed/EREA3OV_counts_trim_genes_FBids_1_1_sorted.txt]

128up_OG0006588	1628
14-3-3epsilon_OG0002478	11069
14-3-3epsilon_OG0001126_OG1	27913
140up_OG0004534	515
18w_OG0003044	1937
26-29-p_OG0010897	8882
2mit_OG0000576_OG0	189
5-HT1A_OG0006644	140
5-HT1B_OG0006647	81
5-HT2A_OG0000287_OG0	19
5-HT2B_OG0011472	25
5-HT7_OG0005777	55
5PtaseI_OG0005188	781
7B2_OG0004187	495
a_OG0006460	923
a10_OG0010691	15
a5_OG0009037	2
a6_OG0007651	370
AANATL2_OG0003640	84
AANATL4_OG0000091_OG1	2
AANATL7_OG0007605	71
Aasdh_OG0001831	222
Aatf_OG0001947	727
aay_OG0011265	3574
ab_OG0009683	650
ab_OG0009684	650
ABCB7_OG0011281	1888
Pmp70_OG0003257	7019
Abd-B_OG0005000	3167
Abi_OG0002227_OG0	819
Abl_OG0010722	1724
abo_OG0009656	436
Abp1_OG0010565	829
abs_OG0003097	455
ac_OG0007843	0
Ac13E_OG0008321	617
Ac3_OG0009573	307
Ac78C_OG0010320	369
Acam_OG0000252_OG0	0
Acam_OG0000252_OG1	0
Acam_OG0005131	0
CG9149_OG0011313	1577
Acbp1_OG0009246	1241
Acbp2_OG0010415	6998
Acbp4_OG0000311_OG0	736
Acbp4_OG0000311_OG1	2
Acbp6_OG0010414	59
ACC_OG0007193	11521
AcCoAS_OG0000812	3553
Ace_OG0000652_OG0	175
Acer_OG0000953_OG0	8836
Acer_OG0003808	2391
Acf_OG0002671	881
Achl_OG0002770	368
acj6_OG0008333	0
acj6_OG0008334	22
Ack_OG0010507	2300
Ack-like_OG0006546	926
Acn_OG0009540	2471
CG5009_OG0006075	2757
Acox57D-d_OG0006913	201
Acox57D-p_OG0001151	840
Acp1_OG0009317	66
Acp32CD_OG0009664	3
Acp65Aa_OG0003939	155
Acph-1_OG0001513	492
CG12512_OG0008829	3819
CG18155_OG0007972	12
Acsl_OG0007133	6515
Act42A_OG0000022_OG0	154
Act42A_OG0000022_OG1	264
Act42A_OG0000022_OG3	538613
Act42A_OG0000022_OG4	150434
Act42A_OG0000022_OG5	6721
Actn_OG0003148_OG0	43173
Actn3_OG0011403_OG0	0
ACXB_OG0000046_OG0	0
ACXB_OG0000046_OG1	0
ACXB_OG0000046_OG2	0
ACXB_OG0000046_OG2.2	0
ACXD_OG0004078_OG0	62
Acyp_OG0009408	0
Acyp2_OG0011498	467
Ada_OG0002342	106
Ada1-2_OG0003777_OG0	215
Ada2a_OG0005051	102
Ada2b_OG0004799	370
Ada3_OG0007872	572
AdamTS-A_OG0005247	1729
AdamTS-A_OG0012010	54
AdamTS-B_OG0008089	1070
Adar_OG0007649	666
Adat1_OG0003596	54
Adck1_OG0006032	1726
Adck5_OG0010063	1186
ADD1_OG0006579	428
Adf1_OG0001636_OG0	444
Adgf-A_OG0001991_OG0	0
Adgf-A_OG0003900	830
Adgf-A2_OG0010109	8
Adgf-B_OG0010108	152
Adgf-C_OG0001030_OG0	115
Adgf-D_OG0002208_OG0	451
Adgf-E_OG0006152	0
Adh_OG0003395_OG0	154
Adi1_OG0010940	1988
AdipoR_OG0004727	5896
CG3809_OG0004951	0
AdenoK_OG0003918_OG0	2440
Ady43A_OG0002958	656
AdoR_OG0005733	467
adp_OG0006108	781
AdSS_OG0000854_OG0	18067
Aduk_OG0004873	503
Ae2_OG0010984	1603
CG6512_OG0010913	5008
aft_OG0006080	266
Afti_OG0005567	490
Ag5r_OG0008212	198
Ag5r2_OG0008213	0
AGBE_OG0007237	6067
AgmNAT_OG0001753	256
ago_OG0010530	2037
AGO1_OG0007307	2909
AGO2_OG0000119_OG0	5456
Agpat1_OG0008448	126
Agpat2_OG0003465	2533
Agpat3_OG0004018	4409
Agpat4_OG0004019_OG0	1640
ADPS_OG0002932	997
agt_OG0001016_OG0	17
Spat_OG0007723	800
Ahcy_OG0001195_OG0	3024
AhcyL1_OG0011110	2154
AIF_OG0001225	1117
AIMP1_OG0007108	1701
AIMP2_OG0009977	1637
AIMP3_OG0005998	483
Adk1_OG0010829	5073
Adk3_OG0005467	615
Ak6_OG0007201	314
Akap200_OG0000367_OG0	1281
Akh_OG0010512	51
AkhR_OG0009627	296
akirin_OG0010441	2177
Akr1B_OG0001292	5556
Akt1_OG0005415	2322
al_OG0008749	761
Aladin_OG0007570	307
AlaRS_OG0003477	3665
AlaRS-m_OG0010596	1128
Alas_OG0006853	4583
alc_OG0006389	5644
Ald1_OG0005647	62684
Ald2_OG0005645	0
Aldh_OG0003615	5714
Aldh-III_OG0006742	6086
Aldh7A1_OG0003841_OG0	851
Alg-2_OG0001588_OG0	2041
Alg1_OG0002607_OG0	1513
Alg10_OG0000709_OG0	214
Alg11_OG0012170	1532
CG8412_OG0004562	1473
Alg14_OG0001194_OG0	190
Alg2_OG0010641	891
Alg3_OG0003012	47
Alg3_OG0006966	526
CG5287_OG0001281	491
CG5287_OG0003790	409
Alg9_OG0005173	614
Alh_OG0004317	3035
Alh_OG0004319	550
Alh_OG0011430	676
alien_OG0009301	1545
ALiX_OG0005343	5474
Alk_OG0006414	1189
CG12179_OG0001176_OG0	50
Alp1_OG0010289	277
Alp10_OG0010194	135
Alp11_OG0008522	105
Alp12_OG0003717	733
Alp13_OG0001034	36
Alp2_OG0000261_OG0	0
Alp2_OG0000261_OG1	0
Alp4_OG0005779	72945
Alp6_OG0006360	250
Alp7_OG0003030	0
Alp9_OG0003931	25
alph_OG0000083_OG0	3192
alph_OG0005113	3266
alpha-Catr_OG0006852	709
alpha-Est1_OG0004357	646
alpha-Est10_OG0004350	952
alpha-Est2_OG0000314	548
alpha-Est3_OG0004356	1057
alpha-Est6_OG0004354	0
alpha-Est7_OG0001351	463
alpha-Est8_OG0004352	413
alpha-Est9_OG0004351	1515
alpha-Man-Ia_OG0003130	134
alpha-Man-Ia_OG0003131	454
alpha-Man-Ia_OG0001168	944
alpha-Man-Ib_OG0005087	587
alpha-Man-Ic_OG0011549	44
alpha-Man-IIa_OG0004878	893
alpha-Man-IIb_OG0005229	780
alpha-PheRS_OG0008296	1466
alpha-Spec_OG0011040	33059
alpha4GT1_OG0000948	481
alphaCOP_OG0011275	6446
alphaSnap_OG0010384	3781
alphaTub67C_OG0010998	5
Alr_OG0008278	478
alrm_OG0002498	1405
Als2_OG0009863	2036
alt_OG0004894	3419
aly_OG0004083	0
Ama_OG0002112	529
Amacr_OG0009433	644
amd_OG0001918	3212
Amnionless_OG0008741	170
amon_OG0011540	246
amos_OG0003702_OG0	0
AMPdeam_OG0008245	4848
Amph_OG0007204	9903
AMPKalpha_OG0001698	5453
Amt_OG0004607	94
Amun_OG0008385	2108
amx_OG0007575	371
Amy-p_OG0000157_OG0	27
Amy-p_OG0000157_OG0.2	4
Amyrel_OG0006416	0
ana_OG0006403	294
ana1_OG0002269	820
ana2_OG0007120	168
ana3_OG0006194	57
Ance-2_OG0003658	25
Ance-3_OG0001891_OG0	473
Ance-3_OG0009407	255
Ance-4_OG0006406	309
Ance-5_OG0005870	760
anchor_OG0010100	967
Andorra_OG0011741	0
Ank2_OG0010460	2108
Ankle2_OG0000780	1851
l(2)35Be_OG0003404_OG0	159
anox_OG0007490	1604
Ant2_OG0008041	114
antdh_OG0008007	12
Antp_OG0002113	545
antr_OG0007227	47
AnxB10_OG0008082	4829
AnxB11_OG0008196	3566
AnxB9_OG0004410	28039
aop_OG0003458	1533
aos_OG0010741	1253
Aos1_OG0002145_OG0	445
AOX1_OG0005242	4454
AOX2_OG0000143_OG0	1554
AOX2_OG0000143_OG1	4
AOX4_OG0001465	21
ap_OG0005832	382
AP-1-2beta_OG0008273	4047
AP-1gamma_OG0007680	4092
AP-1mu_OG0005553	2361
AP-1sigma_OG0005334	2866
AP-2alpha_OG0008751	1763
AP-2mu_OG0004736	2391
AP-2sigma_OG0004385	1496
Apc_OG0005387	2498
APC10_OG0005888	227
Apc2_OG0005308	228
APC4_OG0003171_OG0	228
APC7_OG0001703	59
ApepP_OG0000963	1305
aph-1_OG0003552_OG0	743
aPKC_OG0006607	166
aPKC_OG0006608	740
aPKC_OG0006609	83
Aplip1_OG0011323	368
apn_OG0002443_OG0	1219
apolpp_OG0012638	31353
app_OG0010830	622
APP-BP1_OG0010070	264
Appl_OG0007834	942
Aprt_OG0004075	739
Aps_OG0010085	1486
apt_OG0002733	856
CG18815_OG0010034	3535
AQP_OG0007242	1094
aqrs_OG0005393	0
aqz_OG0001049_OG1	9178
ara_OG0009939	577
aralar1_OG0001518	2694
Arc1_OG0002768_OG0	26933
Arc2_OG0006127	1861
Arc42_OG0001370_OG0	1107
Archease_OG0002289_OG0	484
Arf51F_OG0006831	2101
Arf79F_OG0012164	9581
ArfGAP1_OG0010836	1993
ArfGAP3_OG0003816_OG0	2468
Arfip_OG0005451	502
Arfrp1_OG0007681	282
arg_OG0003183	312
arg_OG0007835	261
Argk_OG0011233	100938
Argk_OG0011925	2408
Argl_OG0009800	517
CG31469_OG0002209_OG0	541
ArgRS_OG0008151	1595
ArgRS-m_OG0004367	256
ari-1_OG0007878	1458
ari-2_OG0003028	1037
Arl1_OG0010003	1617
Arl2_OG0004816	269
Arl5_OG0011164	655
Arl6_OG0007042	29
Arl6IP1_OG0004993	815
Arl8_OG0004797	1314
arm_OG0007636	10888
armi_OG0002027	133
Arp1_OG0004441	3783
Arp10_OG0007423	1378
Arp2_OG0001770	2121
Arp3_OG0010555	2313
Arp5_OG0001448_OG0	223
Arp53D_OG0011600	0
Arp6_OG0008512	317
Arp8_OG0007614	460
Arpc1_OG0009187	2746
Arpc2_OG0009417	2524
Arpc3A_OG0005226	1422
Arpc3B_OG0008590	370
Arpc4_OG0008719	1724
Arpc5_OG0008957	957
arr_OG0007264	1040
Arr1_OG0009490	133
Arr2_OG0004099	75
Ars2_OG0005840	3852
Art1_OG0004911	931
Art2_OG0008773	4
Art3_OG0004604	500
Art4_OG0004574	305
Art6_OG0004528_OG0	0
Art7_OG0001547_OG0	554
Art8_OG0009662	246
Art9_OG0002219_OG0	0
Arts_OG0000486_OG0	1586
aru_OG0003377	4507
Arv1_OG0013036	86
arx_OG0009914	32
Asap_OG0007180	2565
Asator_OG0002682_OG1	757
Asciz_OG0010646	65
ase_OG0007840	73
asf1_OG0009889	445
ash1_OG0000982_OG0	107
ash2_OG0004623	980
Ask1_OG0004518	3471
asl_OG0004217	76
AsnRS_OG0003707	3840
AsnRS-m_OG0006452	207
AsnS_OG0000992	122
asp_OG0004633	30
Asph_OG0006509	10344
ASPP_OG0006932	2225
CG9572_OG0008488	4559
AspRS_OG0006665	3908
AspRS-m_OG0008886	2334
asrij_OG0006972	1129
asRNA:CR31429_OG0002339_OG0	259
asRNA:CR42743_OG0003772_OG0	0
asRNA:CR43299_OG0012338_OG0	2
asRNA:CR43426_OG0012535_OG0	0
asRNA:CR43454_OG0002277_OG0	177
asRNA:CR43463_OG0001607_OG0	509
asRNA:CR43809_OG0003675_OG0	514
asRNA:CR44106_OG0002406_OG0	15
asRNA:CR44169_OG0002969_OG0	1
asRNA:CR44179_OG0001455_OG0	2829
asRNA:CR44372_OG0000331_OG0	2
asRNA:CR44372_OG0000331_OG1	0
asRNA:CR44894_OG0012090_OG0	0
asRNA:CR45044_OG0005605_OG0	38
asRNA:CR45195_OG0000203_OG0	972
asRNA:CR45195_OG0000203_OG1	649
asRNA:CR45350_OG0001645_OG0	3070
asRNA:CR45943_OG0010336	604
asRNA:CR46029_OG0000226_OG0	74
asRNA:CR46029_OG0000226_OG1	49
asRNA:CR46139_OG0003106_OG0	49
asRNA:CR46246_OG0011916	0
asRNA:CR46354_OG0002193_OG0	763
asRNA:CR46473_OG0000925_OG0	103
Ass_OG0001346	117
ast_OG0003560	633
AstA_OG0004634	37
AstA-R1_OG0000689	38
AstA-R2_OG0005396	313
AstC_OG0009668	10
AstC-R1_OG0010134	7
AstC-R2_OG0001295_OG0	46
AstCC_OG0009669	2
asun_OG0002419_OG0	273
Asx_OG0006138	1073
Atac1_OG0003748_OG0	456
Atac2_OG0009508	359
Atac3_OG0000828	461
Tat_OG0001330	1802
Ate1_OG0003045	1237
Atet_OG0003384	1022
Atf-2_OG0006059	358
Atf3_OG0007763	2942
Atg1_OG0009929	164
Atg1_OG0009931	2098
Atg10_OG0001598	105
Atg101_OG0008681	687
Atg12_OG0011904	346
Atg13_OG0004817	950
Atg14_OG0005089	786
Atg16_OG0005703	965
Atg17_OG0004232	2032
Atg18a_OG0011152	2156
Atg18b_OG0001271_OG0	1706
Atg2_OG0011112	3362
Atg3_OG0009922	1787
Atg4a_OG0009014	1308
Atg4b_OG0005256	513
Atg5_OG0007974	640
Atg6_OG0005323	834
Atg7_OG0006714	572
Atg8a_OG0008043	14759
Atg8b_OG0005571	0
Atg9_OG0006487	2018
atilla_OG0011822	31098
atk_OG0010362	158
atl_OG0001399	6661
atms_OG0004154	910
ato_OG0004804	0
Atox1_OG0012695	891
ATP6AP2_OG0004869	19640
ATP7_OG0008369	2720
ATP8A_OG0007260	6888
ATP8A_OG0007261	26
Atpalpha_OG0002140	16530
ATPCL_OG0006680	10482
ATPsynB_OG0010987	16078
ATPsynbeta_OG0005823	76324
ATPsynbetaL_OG0001317	4
ATPsynC_OG0005792	45574
ATPsynCF6_OG0005500	10771
ATPsynCF6L_OG0010605	0
ATPsynD_OG0004477	13017
ATPsyndelta_OG0007526	11917
ATPsynE_OG0005568	8713
ATPsynG_OG0009657	12160
ATPsyngamma_OG0005690	21535
ATPsynGL_OG0009315	0
ATPsynO_OG0012619	14465
AttC_OG0000164_OG0	1691
AttC_OG0007258	970
AttD_OG0004890	50
Atu_OG0002096	859
Atx-1_OG0012102	15
Atx2_OG0011501	3531
Atxn7_OG0003444	792
aub_OG0000482_OG0	25
aurA_OG0004964	26
aurB_OG0009647	85
aust_OG0001881	13
aux_OG0003096_OG0	1537
ave_OG0006159	203
Aven_OG0003291	370
awd_OG0002664	14030
Awh_OG0010478	893
axed_OG0010262	932
Axn_OG0005720	1152
axo_OG0003993	1073
axo_OG0010625	544
axo_OG0010626	1791
axo_OG0010628	326
Axs_OG0008319	1953
Axud1_OG0003447	917
az2_OG0006736	165
azot_OG0000210_OG0	0
azot_OG0000210_OG1	0
b_OG0009189	146
B-H1_OG0000267_OG0	328
B-H1_OG0000267_OG1	152
B4_OG0009202	1627
B52_OG0001376_OG0	5262
b6_OG0007653	2059
B9d1_OG0005246	200
B9d2_OG0005830	5
bab1_OG0011327	169
bab1_OG0011328	114
bab2_OG0011326	4408
babo_OG0006628	743
babos_OG0007027	3509
Bacc_OG0008947	19807
Bace_OG0000801_OG0	23
baf_OG0003792	2350
bai_OG0005189	4314
Balat_OG0007229	4
Baldspot_OG0010721	5701
ball_OG0001092_OG1	204
bam_OG0005170	1
bap_OG0001358_OG0	199
Bap111_OG0007677	1656
Bap170_OG0000903_OG0	936
Bap55_OG0005900	1022
Bap60_OG0008560	1781
IMPPP_OG0000305_OG1	37715
barc_OG0010291	547
bark_OG0008784	3468
barr_OG0000425_OG0	485
baz_OG0008596	2373
bb8_OG0005496	0
bbc_OG0007266	2375
CG18067_OG0007098	82503
bbg_OG0010871	1011
bbg_OG0010872	2892
BBIP1_OG0004876	92
BBS1_OG0010413	12
BBS4_OG0002785_OG0	62
BBS5_OG0002086	101
BBS8_OG0008755	66
BBS9_OG0006919	79
bbx_OG0008688	3062
bc10_OG0010387_OG0	401
BCAS2_OG0005540	602
bcd_OG0002111_OG0	0
bchs_OG0003722	287
BCL7-like_OG0007566	359
bcn92_OG0007793	630
Bdbt_OG0004400	280
bdg_OG0006805	2220
bdl_OG0003385	680
Bdp1_OG0009215	949
be_OG0000785	1810
BEAF-32_OG0006164	1119
beag_OG0004860	639
beat-Ia_OG0011784	207
beat-Ib_OG0009146	35
beat-Ic_OG0001866_OG0	51
beat-IIa_OG0005482	182
beat-IIb_OG0005481	195
beat-IIIa_OG0009463	34
beat-IIIb_OG0009460	21
beat-IIIc_OG0003687	330
beat-IV_OG0005508	94
beat-Va_OG0005024	40
beat-Vb_OG0005021	86
beat-Vc_OG0001062_OG0	106
beat-VII_OG0011542	535
beat-VII_OG0011544	27
beg_OG0004008	411
bel_OG0001048	6474
Bem46_OG0008920	456
ben_OG0000514_OG0	2619
Best1_OG0002590_OG0	4464
Best2_OG0010251	7110
Best3_OG0009963	1
Best4_OG0000558_OG0	1
Bet1_OG0003845_OG0	1004
Bet3_OG0004072	441
beta-PheRS_OG0005298	1405
beta-Spec_OG0007697	35135
beta'COP_OG0009212	4804
beta3GalTII_OG0012738	417
beta4GalNAcTA_OG0006521	529
beta4GalNAcTB_OG0002610	323
beta4GalT7_OG0005195	323
betaCOP_OG0008653	6463
betaggt-I_OG0008962	1108
betaGlu_OG0002667	702
CG32396_OG0011696	1
Bgb_OG0011276	817
bgcn_OG0001647	296
bgm_OG0009412	4600
BHD_OG0010421	426
bi_OG0003201	536
bi_OG0012904	49
BI-1_OG0004087	5714
bib_OG0001843_OG0	98
BicC_OG0009143	10
BicD_OG0009474	2416
CG11873_OG0005086	873
bif_OG0003277	1618
bif_OG0012761	632
BigH1_OG0001085_OG0	255
bigmax_OG0005365	449
Bili_OG0002506_OG0	105
bin_OG0010286	196
Bin1_OG0005423	657
bin3_OG0007310	1975
bip1_OG0010560	187
Bka_OG0009250	431
blanks_OG0011885_OG0	1
Blimp-1_OG0010196	1886
Blm_OG0002608	39
Blos1_OG0006148	417
Blos2_OG0010078	327
Blos3_OG0009918	234
Blos4_OG0010933	240
blot_OG0010924	1566
blow_OG0006726	584
blp_OG0005216	600
blw_OG0006982	54784
bma_OG0010967	60
Bmcp_OG0010022	275
bmm_OG0010858	2970
bnb_OG0001206_OG1	5669
CG5059_OG0012191	4239
bnk_OG0005787	0
bnl_OG0004512	69
boca_OG0006727	1224
bocks_OG0002575_OG0	1850
BOD1_OG0005544	1867
boi_OG0007601	359
boi_OG0007603	96
boil_OG0012322	0
bol_OG0011238	1193
boly_OG0007153	0
BomBc1_OG0001623	11457
BomBc2_OG0000769_OG0	15016
BomBc3_OG0004769	1545
BomT3_OG0011469	10407
bon_OG0004934	1208
bond_OG0004726	13683
bonsai_OG0007008	1242
Boot_OG0006400	3
bor_OG0004967	1485
bora_OG0003911	15
BORCS5_OG0008208	747
BORCS6_OG0011365	233
BORCS7_OG0007103	51
borr_OG0009292	182
boss_OG0005676	94
botv_OG0006642	759
bou_OG0007819	2655
bowl_OG0008785	982
BoYb_OG0000400_OG0	0
br_OG0007659	187
br_OG0011928	70
Br140_OG0001629	934
brat_OG0001919	732
Brca2_OG0000883	170
Brd_OG0010852	31
CG7154_OG0009310	1288
Brd8_OG0002488	405
Bre1_OG0010209	1079
Brf_OG0005483	494
Brf_OG0005485	107
brk_OG0007975	1041
brm_OG0009999	2181
Brms1_OG0008442	974
Bro_OG0011272	0
brp_OG0000499_OG1	519
l(3)72Ab_OG0009997	2253
bru1_OG0009737	81
bru1_OG0009738	429
bru2_OG0009740	1535
bru2_OG0011823	61
bru2_OG0012161	274
bru3_OG0010907	1016
bru3_OG0011909	4
Bruce_OG0004896	7191
brun_OG0003663	1640
brv1_OG0000706_OG0	0
brv2_OG0010919	6
brv3_OG0011666	0
BRWD3_OG0005288	2269
brwl_OG0009277	1028
bs_OG0003002	370
bs_OG0006897	280
bsf_OG0001906_OG0	3530
Bsg_OG0009780	3791
Bsg25D_OG0003412_OG0	1287
bsh_OG0009110	15
bsk_OG0012344	2376
bt_OG0000537_OG1	856
BTBD9_OG0000546_OG0	732
BtbVII_OG0011887	1982
btd_OG0007557	542
Btk29A_OG0001838	2106
Btk29A_OG0011763	74
btl_OG0002041	509
btn_OG0004719	47
Btnd_OG0008611	1
btsz_OG0001035_OG1	934
btsz_OG0004581	11
btv_OG0003692	33
btv_OG0009487	105
btz_OG0005342	2319
Bub1_OG0001806_OG0	683
Bub3_OG0005120	619
BubR1_OG0000657_OG0	142
Buffy_OG0006561	171
bug_OG0006803	631
Bug22_OG0009372	566
BuGZ_OG0008876	1864
CG8270_OG0010257	642
bun_OG0000556	1499
bun_OG0009749	1961
bur_OG0003683_OG0	1646
Burs_OG0001045_OG0	0
bves_OG0007497	460
bves_OG0007499	250
bw_OG0006000	215
bwa_OG0009122	274
bwa_OG0012525	291
Bx_OG0008666	0
Bx_OG0008667	259
Bx42_OG0007682	2189
by_OG0005550	8520
byn_OG0010803	333
bys_OG0007950	1112
c-cup_OG0012143	0
c(3)G_OG0001464_OG0	8
c11.1_OG0007569	3197
c12.1_OG0007568	999
c12.2_OG0007567	2758
C15_OG0002126_OG0	80
C1GalTA_OG0009799	484
C3G_OG0007801	2588
C901_OG0008027	385
ca_OG0005700	2090
Ca-alpha1D_OG0009140	3686
Ca-alpha1T_OG0003323	296
Ca-beta_OG0009681	1132
Ca-Ma2d_OG0009139	2748
CaBP1_OG0008860	4979
cac_OG0000605_OG0	87
cact_OG0009392	13202
cactin_OG0003129	862
cad_OG0009437	624
Cad74A_OG0010922	787
Cad86C_OG0002368	889
Cad87A_OG0001088_OG0	465
Cad89D_OG0001058_OG0	395
Cad96Ca_OG0011497	3514
Cad96Cb_OG0005172	115
Cad99C_OG0005704	3794
CadN_OG0000277_OG1	166
Caf1-105_OG0002830	89
Caf1-180_OG0007408	266
Caf1-55_OG0001036	968
cag_OG0001595_OG0	422
CAH1_OG0009192	7155
CAH13_OG0002843	0
CAH14_OG0002807	1
CAH15_OG0006256	1
CAH16_OG0000498_OG1	141
CAH2_OG0001000_OG0	4506
CAH3_OG0003177	1276
CAH5_OG0005796	11
CAH7_OG0000840	303
CAH8_OG0004748	7
CAH9_OG0005622	309
CAHbeta_OG0002334	298
cal1_OG0002556_OG0	390
CalpA_OG0003035	4681
CalpB_OG0010971	2328
CalpC_OG0008186	849
Calr_OG0005564	33129
Cals_OG0013279_OG0	1891
Calx_OG0002139_OG0	146
Calx_OG0004417	2145
Calx_OG0004418	1246
calypso_OG0006121	429
Cam_OG0012053	9669
CaMKI_OG0012767	2776
CaMKII_OG0013280	8609
Camp_OG0005907	553
Camta_OG0006364	538
Camta_OG0006365	116
can_OG0004061_OG0	20
CanA1_OG0005778	1539
CanB_OG0000231_OG0	443
CanB_OG0000231_OG1	3028
Cand1_OG0009382	1832
CAP_OG0000587_OG0	11316
CAP_OG0012405	50
Cap-D2_OG0005121	365
Cap-D3_OG0009448	269
Cap-G_OG0002924	758
Cap-H2_OG0004906	708
Capa_OG0005712	11
Caper_OG0009347	4880
Capr_OG0010138	2175
caps_OG0010156	4127
caps_OG0010157	3265
capt_OG0009025	10943
capu_OG0000612_OG0	318
car_OG0007437	480
CARPA_OG0007960	53
CARPB_OG0007554	27
CarT_OG0009432	37
cas_OG0004236	569
casp_OG0006502	1765
cass_OG0009476	2256
Cat_OG0003869	9424
cathD_OG0002862	11409
cato_OG0006491	0
Catsup_OG0009538	2198
caup_OG0009938	166
cav_OG0000654	95
caz_OG0003243_OG0	1719
cbc_OG0007265	461
Cbl_OG0002051_OG0	2285
CBP_OG0001721	3728
CBP_OG0007971	2734
Cbp20_OG0005066	514
Cbp53E_OG0006447	447
Cbp80_OG0007913	867
Cbp80_OG0007915	750
Cbs_OG0003124	1431
cbs_OG0007263	665
cbt_OG0008760	2153
Cby_OG0004789	47
Cc2d2a_OG0002702	33
CCAP_OG0011467	8
CCAP-R_OG0000870	57
ccb_OG0012089	0
CCDC151_OG0011900	17
CCDC53_OG0009785	185
Ccdc58_OG0010399	465
Ccdc85_OG0008917	764
CCHa1_OG0004530	21
CCHa1-R_OG0006065	74
CCHa2_OG0002186_OG0	1762
CCHa2-R_OG0005836	67
Cchl_OG0004776	4532
CCKLR-17D1_OG0003334	8
CCKLR-17D1_OG0008675	17
CCKLR-17D1_OG0011744	10
CCKLR-17D3_OG0008678	190
Ccm3_OG0005250	2013
Ccn_OG0010106	84
Ccn_OG0010107	76
Ccn_OG0012179	32
Ccp84Ab_OG0000178_OG0	81
Ccp84Ac_OG0001349_OG0	4450
Ccp84Ae_OG0002110_OG0	160
Ccp84Af_OG0000109_OG0	56
Ccp84Af_OG0000109_OG1	137
Ccp84Af_OG0000109_OG2	1568
Ccp84Ag_OG0001348_OG0	8149
Ccs_OG0006299	482
CCT1_OG0002281_OG0	3852
CCT2_OG0003145	3906
CCT3_OG0004995	4141
CCT4_OG0000979	3863
CCT5_OG0006600	4605
CCT6_OG0008508	3789
CCT7_OG0004839	1819
CCT7_OG0004841	807
CCT8_OG0007117	4940
Ccz1_OG0010481	716
cd_OG0004708	12
CD98hc_OG0001357_OG0	6617
Cda4_OG0008701	5254
Cda5_OG0008721	2209
Cda9_OG0002707	123
CDase_OG0005749	561
cdc14_OG0009306	2224
Cdc16_OG0005493	327
Cdc23_OG0009421	374
Cdc27_OG0010426	1213
Cdc2rk_OG0006290	151
Cdc37_OG0011041	2325
Cdc42_OG0008268	2290
Cdc45_OG0007388	196
Cdc5_OG0011371	993
CDC50_OG0008483	2779
Cdc6_OG0002054	236
Cdc7_OG0007729	654
Cdep_OG0002087	1952
Cdep_OG0004159	2142
CdGAPr_OG0009111	1966
cdi_OG0000729	2932
cDIP_OG0004394	385
Cdk1_OG0000555_OG0	189
Cdk12_OG0009875	1143
Cdk2_OG0002391	174
CDK2AP1_OG0008015	847
Cdk4_OG0006632	844
Cdk5_OG0002993	767
Cdk5alpha_OG0009389	1383
Cdk7_OG0001724	211
Cdk8_OG0010977	190
Cdk9_OG0007009	472
Cdlc2_OG0000234_OG1	2157
cdm_OG0002482	1425
Cds_OG0010549	2061
Ced-12_OG0009727	974
ced-6_OG0006366	7992
CenB1A_OG0004675	1696
CenG1A_OG0003595_OG0	2392
CenG1A_OG0009182	35
Cenp-C_OG0002322	541
Cep135_OG0009952	202
Cep135_OG0009954	197
cep290_OG0004127	53
Cep89_OG0006812	15
Cep97_OG0008778	377
cer_OG0012078	885
Cerk_OG0004182	3353
cert_OG0011161	1108
Cf2_OG0008971	1836
Cfp1_OG0007571	480
CG5789_OG0004615	1095
cg_OG0006533	3115
CG10000_OG0005395	28
CG10005_OG0004963	84
CG10011_OG0005399	533
CG10013_OG0002410_OG0	0
CG10019_OG0008786	192
CG10026_OG0009081	3409
CG10029_OG0004344	0
CG10031_OG0008792	1058
CG10035_OG0004420	38
CG10038_OG0001436_OG0	504
CG10041_OG0012259_OG0	0
CG10051_OG0007036	351
CG10053_OG0004336	635
CG10055_OG0004329	886
CG10062_OG0007038	383
CG10063_OG0010284	2
CG10064_OG0010282	29
CG10068_OG0004321	429
CG10073_OG0000065_OG2	60
CG10075_OG0010279	1333
CG10077_OG0010277	9686
CG10082_OG0005964	6164
CG10086_OG0001355	116
CG10089_OG0010567	256
CG10098_OG0004320	1060
CG10104_OG0006132	0
CG10116_OG0010569	26
CG10126_OG0005023	1603
CG10132_OG0009091	2771
CG10137_OG0009093	536
CG10139_OG0006151	593
CG10140_OG0010573	92
CG10147_OG0010256	140
CG10151_OG0006160	351
CG10154_OG0010575	0
CG10163_OG0010252	0
CG10164_OG0001489	0
CG10165_OG0011781	500
CG10171_OG0010163	851
CG10175_OG0005507	1153
CG10177_OG0001079_OG0	0
CG10184_OG0005509	554
CG10185_OG0005203	17
CG10189_OG0009087	459
CG10194_OG0009085	164
CG10195_OG0003572	309
CG10205_OG0006168	1588
CG10208_OG0005527	237
CG10209_OG0006169	475
CG10211_OG0009505	8500
CG10222_OG0010165	80
CG10226_OG0010249	650
CG10237_OG0003462	15274
CG1024_OG0004294	277
CG10252_OG0011517	0
CG10254_OG0002565	1577
CG10257_OG0006606	13
CG10264_OG0005208	374
CG10265_OG0006935	50
CG10274_OG0003940	711
CG10280_OG0004257	287
CG10283_OG0001907_OG0	990
CG10286_OG0004292	1717
CG10298_OG0004288	0
CG10300_OG0005516	48
CG10301_OG0005515	21
CG10307_OG0005957	660
CG10311_OG0004972	1894
CG10317_OG0004974	0
CG10321_OG0005965	1967
CG10324_OG0004994	386
CG10332_OG0005992	7
CG10333_OG0009507	1449
CG10336_OG0009516	76
CG10337_OG0009096	262
CG10338_OG0009517	661
CG10339_OG0006873	550
CG10340_OG0001059_OG0	1875
CG10341_OG0009518	546
CG10343_OG0009520	534
CG10344_OG0007020	127
CG10345_OG0002430_OG0	460
CG10347_OG0000607_OG0	192
CG10348_OG0003704	235
CG10352_OG0008207	50
CG10353_OG0008206	3541
CG10357_OG0010470	8
CG10359_OG0010469	4562
CG10361_OG0010014	480
CG10362_OG0008202	315
CG10365_OG0005518	1612
CG10366_OG0009102	1267
CG10375_OG0005526	1010
CG10376_OG0009519	788
CG10383_OG0001909	3207
CG10384_OG0007018	261
CG10405_OG0004983	98
CG10407_OG0005207	109
CG10413_OG0003703_OG0	249
CG10417_OG0013094	1632
CG10418_OG0010832	285
CG10425_OG0002500	890
CG10428_OG0001263_OG0	506
CG10431_OG0001914	46
CG10433_OG0006904	3531
CG10435_OG0002296_OG0	792
CG10444_OG0007082	617
CG10445_OG0001356	79
CG10459_OG0001605_OG0	0
CG10462_OG0009105	627
CG10463_OG0009108	463
CG10466_OG0012145	248
CG10467_OG0010233	493
CG10469_OG0010232	75
CG10470_OG0009541	1339
CG10472_OG0000811_OG0	392
CG10479_OG0010225	2239
CG10481_OG0009114	0
CG10483_OG0010221	948
CG10486_OG0010219	0
CG10492_OG0009544	757
CG10494_OG0006908	174
CG10495_OG0009546	158
CG10505_OG0006927	249
CG10508_OG0010314	789
CG10510_OG0003948	6
CG10513_OG0005163	45
CG10514_OG0005162	51
CG10516_OG0009998	741
CG10527_OG0002810_OG0	14668
CG10543_OG0006262	3041
CG10550_OG0000747	5533
CG10555_OG0008527	566
CG10561_OG0009552	478
CG10565_OG0010321	3595
CG10576_OG0010200	6559
CG10581_OG0010326	6
CG10584_OG0010328	284
CG10587_OG0000094_OG0	0
CG10587_OG0000094_OG1	0
CG10587_OG0000094_OG2	0
CG10589_OG0003950	1
CG10591_OG0010195	2385
CG10597_OG0003317	1
CG10598_OG0011740	91
CG10600_OG0009530	2387
CG10602_OG0009532	4924
CG10616_OG0010838	1472
CG10621_OG0001911	509
CG10623_OG0001912	669
CG10628_OG0009107	477
CG10631_OG0001241	1827
CG10646_OG0009949	304
CG10654_OG0009947	156
CG10657_OG0009951	7595
CG10660_OG0010840	1192
CG10663_OG0010839	693
CG10669_OG0005156	174
CG10674_OG0010603	1338
CG10680_OG0003577	5032
CG10681_OG0009950	303
CG10700_OG0011812	0
CG10702_OG0009548	584
CG10710_OG0010908	1256
CG10713_OG0010576	112
CG10725_OG0010574	40
CG10730_OG0000951	118
CG10731_OG0006517	138
CG10737_OG0006638	21855
CG10738_OG0010568	276
CG1074_OG0007339	367
CG10747_OG0009127	782
CG10748_OG0011855_OG0	0
CG10749_OG0003913_OG0	0
CG10750_OG0009561	12
CG10752_OG0010150_OG0	0
CG10761_OG0008304	0
CG1077_OG0004263	0
CG10793_OG0003237	10
CG10795_OG0006915	316
CG10799_OG0003081	427
CG10801_OG0012112	7
CG10802_OG0008133	697
CG10803_OG0008134	334
CG10804_OG0008132	72
CG10809_OG0010976	440
CG10814_OG0007257	1
CG10822_OG0007072	0
CG10839_OG0009144	0
CG10841_OG0002198_OG0	3
CG10853_OG0003980_OG0	0
CG10859_OG0009209	0
CG10862_OG0002017_OG1	5444
CG10863_OG0010486	3093
CG10863_OG0012194_OG0	0
CG10864_OG0005043	187
CG10866_OG0010485	236
CG10874_OG0003457	996
CG10877_OG0002385_OG0	96
CG10887_OG0002183_OG0	0
CG10898_OG0002547	472
CG1090_OG0003105_OG0	123
CG10903_OG0002293_OG0	729
CG10904_OG0011634	410
CG10907_OG0001984_OG0	242
CG10909_OG0005022	0
CG10910_OG0006092	23
CG10911_OG0006095	62
CG10912_OG0000471	37
CG10914_OG0006109	503
CG10919_OG0001352	3
CG1092_OG0001161_OG0	254
CG10920_OG0007959	2
CG10927_OG0006710	95
CG10931_OG0006071	9
CG10932_OG0007954	2126
CG10934_OG0002756_OG0	0
CG10939_OG0005908	6304
CG10947_OG0009415	138
CG10948_OG0009927	953
CG10949_OG0009416	133
CG10950_OG0012279	0
CG10958_OG0001743	144
CG10959_OG0008299	86
CG10962_OG0007748	227
CG10970_OG0003173	17
CG10973_OG0012539	630
CG10979_OG0004244	782
CG10984_OG0009934	479
CG10996_OG0008249	0
CG11000_OG0004245	6
CG11007_OG0003037	812
CG11018_OG0007064	2
CG11029_OG0001270	2604
CG1103_OG0003103_OG0	451
CG11030_OG0003728	463
CG11034_OG0001268	1941
CG11035_OG0002292_OG0	436
CG11041_OG0001654	37
CG11044_OG0007073	894
CG1105_OG0004314	5738
CG11050_OG0009604	3723
CG11060_OG0006765	23
CG11068_OG0011716	0
CG11069_OG0004655	910
CG11076_OG0001759	1378
CG11077_OG0000549_OG0	212
CG11085_OG0008456	4
CG11089_OG0004653	568
CG11095_OG0003249	416
CG11099_OG0007074	363
CG11103_OG0003250	229
CG11106_OG0012330	0
CG11109_OG0001964	419
CG11110_OG0006619	328
CG11123_OG0006752	566
CG11125_OG0006747	413
CG11127_OG0006744	448
CG1113_OG0004171	75
CG11131_OG0001957_OG0	51
CG11134_OG0003251	459
CG11141_OG0006745	396
CG11145_OG0006754	0
CG11147_OG0003729	28241
CG11149_OG0003730	37
CG11151_OG0008256	7778
CG11159_OG0006283	7
CG1116_OG0004164	674
CG11162_OG0008263	3
CG11168_OG0004657	2032
CG11170_OG0006462	143
CG11178_OG0003327	568
CG11180_OG0006625	1474
CG11191_OG0007189	197
CG11192_OG0007095	0
CG11200_OG0007088	4641
CG11211_OG0012938	15
CG11226_OG0012166_OG0	0
CG11227_OG0007505	0
CG1124_OG0002090	3868
CG11241_OG0003815_OG0	436
CG11247_OG0009861	240
CG11248_OG0003830_OG0	203
CG11249_OG0009864	20
CG11251_OG0001998	0
CG11257_OG0007039	278
CG11263_OG0001789	33
CG11267_OG0011856	3118
CG11269_OG0006458	0
CG11275_OG0002906	2361
CG11279_OG0003924_OG0	521
CG11286_OG0004361	0
CG1129_OG0002085	1097
CG11291_OG0003029	0
CG11294_OG0007761	5
CG11298_OG0007031	0
CG11309_OG0010303	1190
CG11317_OG0012026	66
CG11318_OG0000756	34
CG11319_OG0009603	180
CG11327_OG0009628	9
CG11333_OG0002657_OG0	0
CG11334_OG0005804	1711
CG11342_OG0011920	52
CG11345_OG0011138	24
CG11349_OG0011131	0
CG11353_OG0011127	1666
CG11356_OG0008477	7
CG11357_OG0011126	793
CG1136_OG0010499	4276
CG11367_OG0000806_OG0	193
CG11369_OG0011699	0
CG1137_OG0004303	0
CG11370_OG0003817_OG0	43
CG11377_OG0008723	683
CG11378_OG0007395	5138
CG11379_OG0007397	7
CG11380_OG0007400	2326
CG11381_OG0007402	0
CG11382_OG0007404	765
CG11384_OG0007396	32
CG1139_OG0004077	55
CG11391_OG0001026_OG0	6
CG11396_OG0010345	659
CG11398_OG0007405	114
CG11403_OG0007406	118
CG11404_OG0012169	0
CG11406_OG0006889	0
CG11409_OG0007766	1771
CG11413_OG0011575	9
CG11414_OG0006019	2179
CG11417_OG0007590	609
CG1142_OG0012974	597
CG11425_OG0009823	3330
CG11426_OG0009824	369
CG1143_OG0011104	1258
CG11436_OG0003200	165
CG11437_OG0009825	173
CG11438_OG0009826	2693
CG11447_OG0004515	348
CG11449_OG0000981_OG1	1
CG11453_OG0001027_OG0	476
CG11454_OG0001792	396
CG11456_OG0003951	298
CG11459_OG0000135_OG1	139
CG1146_OG0011093	1661
CG11470_OG0000857	10
CG11474_OG0005934	1470
CG11475_OG0005935	47
CG11498_OG0001515	481
CG11504_OG0002630	759
CG11523_OG0009832	385
CG11529_OG0010828	172
CG11537_OG0010640	1818
CG11550_OG0002660	82
CG11560_OG0010817	402
CG11562_OG0008742	371
CG11563_OG0002662	615
CG11566_OG0007496	18
CG11570_OG0004027	0
CG11581_OG0008240	3
CG11583_OG0010538	1138
CG11584_OG0008239	3605
CG11585_OG0012335	6
CG11586_OG0010534	380
CG11590_OG0001741	593
CG11593_OG0010497	485
CG11594_OG0010492	1193
CG11596_OG0007629	322
CG11601_OG0008739	514
CG11608_OG0000142_OG0	7
CG1161_OG0004180	2676
CG11617_OG0008731	417
CG11619_OG0003864_OG0	87
CG11626_OG0011450	14
CG11629_OG0003739	11
CG11630_OG0009580	4
CG11634_OG0009583	0
CG11635_OG0007156	12
CG11638_OG0007387	104
CG11655_OG0001745_OG0	1607
CG11656_OG0005013	10
CG11658_OG0010025	2671
CG11663_OG0012087	0
CG11664_OG0011395	0
CG11666_OG0012316	0
CG11668_OG0002452	579
CG11670_OG0005008	466
CG11672_OG0004805	165
CG11674_OG0008231	2
CG11679_OG0008511	317
CG11686_OG0002448_OG0	2547
CG11693_OG0004810	71
CG11694_OG0000225_OG0	5
CG11694_OG0000225_OG1	8
CG11695_OG0007879	397
CG11696_OG0007880	573
CG11698_OG0002319_OG0	0
CG11699_OG0007882	900
CG11703_OG0002165_OG0	0
CG11710_OG0001691_OG0	580
CG1172_OG0004189	574
CG11722_OG0001391	487
CG11723_OG0003571	228
CG11726_OG0010048	0
CG11737_OG0001419_OG0	1195
CG11741_OG0001420_OG0	14
CG11752_OG0007995	2253
CG11755_OG0000851	138
CG11756_OG0007997	2
CG11760_OG0004826	226
CG11768_OG0004832	32
CG11771_OG0005200	1824
CG11777_OG0006309	163
CG11779_OG0004481	1187
CG11786_OG0012799	909
CG11788_OG0007083	72
CG11790_OG0005187	3104
CG11791_OG0012008	1105
CG11807_OG0003009_OG0	1013
CG11808_OG0006841	366
CG11811_OG0004058	595
CG11816_OG0008636	0
CG11835_OG0000264_OG0	18571
CG11835_OG0000264_OG1	2015
CG11837_OG0005082	463
CG11841_OG0005083	6005
CG11842_OG0000856_OG1	1151
CG11843_OG0011490	1821
CG11852_OG0002502_OG0	1918
CG11854_OG0005171	86
CG11857_OG0005167	1732
CG11858_OG0005166	629
CG11878_OG0000055_OG0	0
CG11878_OG0000055_OG1	0
CG11878_OG0000055_OG2	1092
CG11882_OG0005094	239
CG11883_OG0006313	666
CG11885_OG0003355	383
CG11892_OG0005161	207
CG11893_OG0000039_OG2	1025
CG11899_OG0005100	1174
CG11902_OG0005155	214
CG11906_OG0001618	407
CG11911_OG0008747	110
CG11912_OG0008746	0
CG11920_OG0005183	410
CG11927_OG0003556	792
CG11929_OG0011773	0
CG11961_OG0001155_OG0	4190
CG11964_OG0004848	382
CG11970_OG0004849	1237
CG11975_OG0004850	1039
CG11977_OG0012457_OG0	0
CG11980_OG0002337	474
CG11983_OG0004852	62
CG11986_OG0004855	151
CG11997_OG0004862	0
CG11999_OG0004179	1408
CG12003_OG0004112	0
CG12004_OG0011286	3171
CG12009_OG0010662	2257
CG12010_OG0010671	83
CG12011_OG0011025	53
CG12012_OG0010672	1074
CG12016_OG0010666	900
CG12017_OG0010661	663
CG12020_OG0011042	1
CG12024_OG0011050	902
CG12025_OG0011053	801
CG12035_OG0011029	0
CG12038_OG0011331	351
CG12054_OG0000497	1740
CG12056_OG0003138	843
CG12057_OG0003139	3
CG12061_OG0000938_OG0	0
CG12065_OG0007412	4009
CG12069_OG0001519	0
CG12071_OG0011553	54
CG12071_OG0013484	107
CG12075_OG0007754	3755
CG1208_OG0004248	187
CG12081_OG0007411	925
CG12084_OG0011296	1644
CG12091_OG0011293	3762
CG12093_OG0011111	2315
CG12096_OG0008559	605
CG12099_OG0011289	5739
CG12104_OG0011284	265
CG12105_OG0004111	627
CG12106_OG0007586	113
CG12107_OG0006719	964
CG12111_OG0007413	6
CG12112_OG0012598_OG0	205
CG12115_OG0007587	16
CG12116_OG0008625	1548
CG12118_OG0007585	1266
CG12121_OG0007579	3259
CG12123_OG0003325	142
CG12128_OG0002879	815
CG12129_OG0002878	581
CG1213_OG0002105	1079
CG12134_OG0006319	436
CG12147_OG0004192	0
CG12155_OG0003210	562
CG12159_OG0002860	379
CG12164_OG0006760	5763
CG12170_OG0002098	1359
CG12171_OG0004222	1230
CG12173_OG0004172	285
CG12177_OG0008262	1309
CG1218_OG0002103	192
CG12182_OG0011099	148
CG12194_OG0008975	306
CG12204_OG0001687	252
CG12206_OG0008131	533
CG12209_OG0002818	12
CG12213_OG0002418	1199
CG12219_OG0007713	631
CG12224_OG0000651_OG1	74
CG12231_OG0003119	0
CG12236_OG0008414	273
CG12237_OG0007424	836
CG12239_OG0001754	184
CG12241_OG0001396	642
CG12253_OG0011818	142
CG12256_OG0004947	119
CG12259_OG0005539	952
CG12268_OG0005336	18719
CG1227_OG0004337	391
CG12278_OG0004413	0
CG12279_OG0004445	423
CG12288_OG0009457	449
CG12289_OG0010046	0
CG12290_OG0002618	717
CG12299_OG0009634	240
CG12301_OG0001981	623
CG12307_OG0009694	0
CG1231_OG0011372	4
CG12316_OG0009955	642
CG12320_OG0005053	97
CG12321_OG0001064_OG0	1116
CG12325_OG0002854	601
CG1233_OG0011370	1317
CG1234_OG0004335	1111
CG12341_OG0002848	432
CG12343_OG0002853	775
CG12344_OG0002855	33
CG12355_OG0012373	306
CG1236_OG0002100	507
CG12362_OG0000821_OG0	0
CG12374_OG0007223	10
CG12375_OG0009777	1050
CG12379_OG0008514	88
CG12384_OG0006229	4490
CG1239_OG0004237	140
CG12395_OG0001736	0
CG12398_OG0008359	21
CG12402_OG0002224_OG0	177
CG12420_OG0002594_OG0	12
CG12426_OG0005340	0
CG12438_OG0003802	0
CG12439_OG0009296	0
CG12446_OG0001786_OG0	0
CG12448_OG0009145	0
CG1246_OG0011105	710
CG12464_OG0011955	0
CG12470_OG0007846	0
CG12479_OG0008243	2
CG12480_OG0008242	9
CG12481_OG0008237	0
CG12490_OG0000233_OG1	1
CG12496_OG0007599	8
CG12498_OG0008105	0
CG12499_OG0002285_OG0	1364
CG12502_OG0011339	150
CG12507_OG0008176	648
CG12511_OG0009568	0
CG12516_OG0005410	0
CG12517_OG0009649	40
CG12520_OG0010149	35
CG12521_OG0012944	0
CG12531_OG0008272	110
CG12535_OG0008128	1
CG12539_OG0008363	2
CG12540_OG0008220	199
CG12541_OG0007825	151
CG12560_OG0012234	316
CG12567_OG0012740	1036
CG12576_OG0001784_OG0	3997
CG12581_OG0001679_OG0	5132
CG12589_OG0011424	0
CG12590_OG0011977	0
CG12594_OG0005596	355
CG12607_OG0011139	172
CG12609_OG0008677	94
CG12617_OG0003653	1
CG12620_OG0009462	0
CG12637_OG0008050	0
CG12643_OG0007518	90
CG1265_OG0010531	579
CG12655_OG0000445_OG2	961
CG12659_OG0007410	238
CG12661_OG0007749	0
CG12662_OG0007747	0
CG12672_OG0007868	21
CG12674_OG0003570	2
CG12679_OG0001731_OG0	0
CG12680_OG0001718	0
CG12682_OG0012323	0
CG12691_OG0007931	0
CG12692_OG0000634_OG0	26
CG12693_OG0012106	3
CG12698_OG0008169	209
CG12699_OG0000230_OG1	0
CG12702_OG0001192	226
CG12708_OG0000271_OG0	14
CG12708_OG0000271_OG0.2	14
CG1271_OG0010635	688
CG12713_OG0003881_OG0	71
CG12716_OG0008438	0
CG12723_OG0008557	1498
CG12728_OG0000928_OG0	164
CG12729_OG0011725	20
CG1273_OG0010536	1024
CG12730_OG0007375	675
CG12744_OG0000893	19
CG12746_OG0004208	2688
CG1275_OG0011072	1244
CG12768_OG0001283_OG0	317
CG12769_OG0007187	728
CG12773_OG0003140	1066
CG12782_OG0012281	0
CG12783_OG0000743_OG0	19
CG12784_OG0005236	0
CG12795_OG0008825	543
CG12811_OG0002240	1708
CG12817_OG0002595_OG0	118
CG12818_OG0004897	319
CG12822_OG0001599	1300
CG12825_OG0001130_OG1	87
CG12826_OG0002951	6
CG12828_OG0011622	7
CG12831_OG0011623_OG0	0
CG12836_OG0002963_OG0	3
CG12848_OG0006045	939
CG12849_OG0011577	0
CG12851_OG0005862	314
CG12857_OG0006163	1
CG12860_OG0006154	0
CG12861_OG0006153	0
CG12862_OG0011585_OG0	2
CG12863_OG0011584	177
CG12866_OG0002772	4
CG12868_OG0001564	1557
CG12869_OG0006145	174
CG12869_OG0006146	45
CG12877_OG0001472_OG0	772
CG1288_OG0001350	0
CG12880_OG0005345	103
CG12883_OG0001474	166
CG12885_OG0001477	82
CG12895_OG0006308	946
CG12909_OG0002821	398
CG12910_OG0006305	331
CG12911_OG0006304	686
CG12914_OG0002819	0
CG12917_OG0002815	0
CG12920_OG0006291	8
CG12926_OG0006349	211
CG12929_OG0006357	167
CG12934_OG0006315	7
CG12935_OG0002846	370
CG12942_OG0001596_OG0	260
CG12945_OG0004570	784
CG12947_OG0004568	215
CG12948_OG0004558	810
CG12963_OG0001641_OG0	0
CG12964_OG0002996_OG0	4650
CG12970_OG0006808	10
CG12971_OG0010294	25
CG12974_OG0010307	320
CG12983_OG0010332	0
CG12984_OG0003949	4
CG12985_OG0000915	16
CG12986_OG0011685	0
CG1299_OG0000523_OG0	9933
CG12990_OG0007696	9436
CG12991_OG0007703	2347
CG12992_OG0011688	18
CG12994_OG0007707	7
CG12995_OG0008599	0
CG12998_OG0011739	23
CG13000_OG0011738	0
CG13001_OG0008580	634
CG13002_OG0008577	0
CG13003_OG0008572	992
CG13004_OG0008570	224
CG13005_OG0008567	127
CG13008_OG0008305	3
CG13010_OG0003260	7
CG13012_OG0008317	277
CG13014_OG0008547	363
CG13016_OG0006536	397
CG13018_OG0006537	175
CG13021_OG0003241	6
CG13022_OG0010698	8
CG13023_OG0010699	0
CG13024_OG0010708	846
CG13026_OG0010716	47
CG13028_OG0004010	67
CG13031_OG0012200	317
CG13032_OG0004014_OG0	6
CG13033_OG0010736	267
CG13038_OG0010761	83
CG13039_OG0010762	0
CG1304_OG0000265_OG0	0
CG1304_OG0000265_OG1	234
CG13040_OG0010763	4
CG13041_OG0000280_OG0	2178
CG13041_OG0000280_OG0.2	652
CG13042_OG0010767	9
CG13043_OG0000281_OG0	1214
CG13043_OG0000281_OG1	1721
CG13044_OG0010768	667
CG13045_OG0000814	199
CG13046_OG0010771	641
CG13047_OG0010772	1764
CG13048_OG0010773	2311
CG13049_OG0010774	5997
CG13051_OG0011898	411
CG13053_OG0010778	0
CG13054_OG0010779	0
CG13055_OG0010780	3
CG13056_OG0010757	0
CG13058_OG0004021	125
CG13059_OG0010764	2486
CG13062_OG0010766	0
CG13064_OG0010775	23
CG13065_OG0010776	0
CG13066_OG0012201	1
CG13068_OG0002030_OG1	41
CG13069_OG0004022	285
CG1307_OG0004308	740
CG13070_OG0012202	0
CG13071_OG0011899	0
CG13073_OG0012731_OG0	9
CG13074_OG0010797	14
CG13075_OG0000216_OG0	13
CG13075_OG0000216_OG1	1
CG13077_OG0009097	361
CG13078_OG0003575_OG0	5
CG13081_OG0003574	18
CG13082_OG0009094	713
CG13083_OG0009084	2
CG13084_OG0009083	1
CG13085_OG0001922	55
CG13086_OG0003709	132
CG13088_OG0001266	138
CG1309_OG0010533	2629
CG13096_OG0003720	1046
CG13097_OG0001923	690
CG13101_OG0009304	577
CG13102_OG0009298	737
CG13108_OG0009295	164
CG13110_OG0011792	0
CG13113_OG0001247_OG0	0
CG13114_OG0009279	0
CG13116_OG0001878	1361
CG13123_OG0001877	136
CG13124_OG0003502	13243
CG13126_OG0003515	150
CG13127_OG0001844	0
CG13131_OG0000790_OG0	0
CG13133_OG0003525	64
CG1314_OG0011674	0
CG13144_OG0009363	29
CG13148_OG0007214	195
CG13151_OG0006215	217
CG13154_OG0006206	21
CG13155_OG0006196	3643
CG13157_OG0002779	35
CG1316_OG0000430_OG0	1842
CG13168_OG0006184	25
CG1317_OG0011084	4294
CG13170_OG0006182	0
CG13171_OG0006180	0
CG13177_OG0012831	489
CG13185_OG0002928	1339
CG13186_OG0006594	0
CG13192_OG0006567	310
CG13193_OG0006565	0
CG13196_OG0006560	211
CG13197_OG0006563	794
CG13202_OG0001123_OG0	25
CG13203_OG0006235	108
CG13204_OG0006233	813
CG13215_OG0002793_OG0	81
CG13216_OG0001568_OG0	0
CG13218_OG0002791_OG0	166
CG13220_OG0001573_OG0	1791
CG13223_OG0001571_OG0	0
CG13226_OG0002794_OG0	33
CG13227_OG0006218_OG0	20
CG13228_OG0011587_OG0	30
CG13229_OG0002786_OG0	94
CG13229_OG0002787_OG0	1480
CG13231_OG0006217	4
CG13239_OG0009815	44
CG1324_OG0007509	0
CG13243_OG0009147	0
CG13247_OG0010378	201
CG13248_OG0010371	299
CG13250_OG0011870	8
CG13251_OG0010355	89
CG13252_OG0003952	1130
CG13258_OG0009399	1
CG13272_OG0008882	503
CG13280_OG0008881	11
CG13282_OG0008887	383
CG13285_OG0010583	432
CG13287_OG0010216	174
CG13288_OG0010220	19
CG13293_OG0003937	142
CG13295_OG0010231	456
CG13297_OG0010242	3978
CG13299_OG0011864	0
CG13300_OG0003943	363
CG13305_OG0011196	158
CG13306_OG0011204	196
CG13308_OG0004102	0
CG13309_OG0011211	0
CG13310_OG0011207	76
CG13312_OG0011210	0
CG13313_OG0004105_OG0	57
CG13314_OG0011224	30
CG13315_OG0011237	1161
CG13318_OG0004834	384
CG13319_OG0006667	390
CG13321_OG0006673	2607
CG13326_OG0006545	2
CG13330_OG0007271	3
CG13331_OG0007273	58
CG13332_OG0007274	19
CG13334_OG0007281	69
CG13337_OG0011662	27
CG13339_OG0007296	229
CG13344_OG0007304	400
CG13358_OG0007351	5
CG13359_OG0012499	11
CG13360_OG0010145	570
CG13361_OG0003189	38
CG13362_OG0007862	1140
CG13364_OG0001174_OG0	3
CG13365_OG0007831	785
CG13367_OG0003188_OG0	409
CG13369_OG0003181	1162
CG13375_OG0007847	58
CG13377_OG0007849	3951
CG13380_OG0010135	0
CG13384_OG0003473	1168
CG13385_OG0012520	0
CG13386_OG0003471	11
CG1339_OG0006721	22
CG13390_OG0003479	326
CG13392_OG0003476	292
CG13397_OG0003469	149
CG13398_OG0003468	202
CG13403_OG0008236	205
CG13404_OG0008224	98
CG13405_OG0011376	0
CG13407_OG0004768	0
CG13408_OG0004770	147
CG13409_OG0004775	374
CG13423_OG0007099	77
CG13426_OG0011654	0
CG13427_OG0003049	318
CG13428_OG0007100	32657
CG13430_OG0001658	188
CG13436_OG0006622	22
CG13437_OG0006285	17
CG13438_OG0006243	1
CG1344_OG0012226	287
CG13442_OG0006244	1
CG13443_OG0006248	0
CG13445_OG0003880	8
CG13449_OG0009980	12
CG13454_OG0003875_OG0	35
CG13455_OG0009966	38
CG13457_OG0001288	0
CG13458_OG0004037	29
CG13460_OG0010841	0
CG13465_OG0000343_OG0	99
CG13471_OG0004048	0
CG13473_OG0010860	0
CG13474_OG0004049	0
CG13476_OG0012898	0
CG13481_OG0000339_OG0	6
CG13481_OG0000339_OG1	0
CG13484_OG0010886	484
CG13488_OG0001544_OG1	8
CG13492_OG0005946	1657
CG13501_OG0005936	0
CG13502_OG0005931	89
CG13502_OG0012991	12
CG13506_OG0007028	5708
CG13510_OG0006998	1277
CG13511_OG0006997	21
CG13516_OG0006995	669
CG13526_OG0006986	0
CG13527_OG0006984	0
CG13531_OG0006978	747
CG13532_OG0006975	164
CG13538_OG0005981	0
CG13539_OG0012044	2
CG1354_OG0007555	4602
CG13541_OG0012280	0
CG13544_OG0005976	0
CG13545_OG0012580	12
CG13551_OG0000540_OG1	13689
CG13551_OG0012048	2760
CG13557_OG0012477	3
CG13558_OG0001556	0
CG13559_OG0012047	44
CG13561_OG0011643	12
CG13562_OG0011631	17
CG13575_OG0006892	11
CG13577_OG0001150_OG0	0
CG13578_OG0006898	34
CG13579_OG0006013	58
CG1358_OG0006724	109
CG13581_OG0002746	7
CG13585_OG0011574	2952
CG13587_OG0006025	2
CG13594_OG0006033	230
CG13599_OG0005537	31
CG1360_OG0006725	100
CG13601_OG0005534	622
CG13603_OG0005332	1680
CG13605_OG0005319	1017
CG13606_OG0005306	244
CG13607_OG0005318	787
CG13609_OG0012982	18
CG13613_OG0005278	48
CG13614_OG0002525_OG0	21
CG13615_OG0002524	20
CG13616_OG0005272	24
CG13618_OG0005267	619
CG13622_OG0005268	19
CG13623_OG0005265	323
CG13625_OG0004618	371
CG13627_OG0004629	2515
CG13630_OG0004630	1460
CG13631_OG0004635	3630
CG13634_OG0004637	265
CG13641_OG0004650	58
CG13643_OG0002274	541
CG13653_OG0002504	0
CG13654_OG0005174	288
CG13663_OG0011496	449
CG13667_OG0004090_OG0	306
CG13670_OG0011168	3
CG13671_OG0004086_OG0	0
CG13675_OG0000560_OG2	75
CG13676_OG0003984	4167
CG13678_OG0000129_OG3	390
CG1368_OG0008241	5930
CG13685_OG0010463	46
CG13689_OG0008772	129
CG13690_OG0008752	56
CG13692_OG0008754	4
CG13698_OG0010125	935
CG13699_OG0003907_OG0	241
CG13705_OG0010610	149
CG13707_OG0010613	134
CG13708_OG0010614	51
CG1371_OG0006292	3542
CG13711_OG0010618	2
CG13712_OG0010619	0
CG13713_OG0010620	5
CG13716_OG0010627	5
CG13720_OG0004084	2
CG13721_OG0012208	0
CG13722_OG0011130	516
CG13723_OG0010915	0
CG13724_OG0010917	0
CG13725_OG0010918	0
CG13727_OG0004055	90
CG13728_OG0010923	32
CG13731_OG0011910	6995
CG13733_OG0010089	25
CG13738_OG0011907	254
CG13739_OG0002891	33
CG13743_OG0006405	64
CG13744_OG0006409	74
CG13747_OG0006408	5
CG13748_OG0006626	31
CG13751_OG0001660_OG0	668
CG13760_OG0007606	570
CG13766_OG0009602	125
CG13771_OG0009612	11
CG13775_OG0003750_OG0	102
CG13784_OG0000956_OG0	162
CG13786_OG0003631	0
CG13796_OG0001883_OG0	732
CG13801_OG0000219_OG0	0
CG13801_OG0000219_OG1	3
CG13806_OG0011077	762
CG13807_OG0011075	271
CG13810_OG0011066	173
CG13813_OG0010189	72
CG13829_OG0011464	0
CG13833_OG0004687	675
CG13837_OG0002276	1
CG13838_OG0011993	1
CG13841_OG0004694	851
CG13842_OG0004706	6
CG13847_OG0004737	1994
CG13850_OG0004743	1388
CG13855_OG0004744	60
CG13856_OG0004745	843
CG13857_OG0004746	113
CG13862_OG0004760	0
CG13868_OG0007089	9907
CG13868_OG0013578	1648
CG13869_OG0007075	15
CG1387_OG0008528	5
CG13870_OG0007093	21
CG13871_OG0003047	0
CG13872_OG0007071	7
CG13875_OG0011381	412
CG13876_OG0001334_OG0	187
CG13877_OG0011937	712
CG13884_OG0000403_OG0	1
CG13887_OG0011343	5877
CG13891_OG0002060	0
CG13893_OG0011360	1706
CG13894_OG0004129	664
CG13895_OG0004128	942
CG13901_OG0011344	233
CG13907_OG0011337	3349
CG13912_OG0011325	476
CG13917_OG0011285	2708
CG13919_OG0011274	187
CG13920_OG0011271	1140
CG13921_OG0011032	67
CG13924_OG0011054	27
CG13926_OG0011282	447
CG13928_OG0011279	915
CG13930_OG0011024	15
CG13931_OG0004073	0
CG13933_OG0011036	756
CG13937_OG0011056	1874
CG13949_OG0003375	65
CG13950_OG0003376	103
CG13954_OG0006374	112
CG13955_OG0002890_OG0	58
CG13962_OG0012240	18
CG13970_OG0009133_OG0	0
CG13972_OG0005361	11
CG13983_OG0002696	4
CG13991_OG0000661_OG1	106
CG13992_OG0002070_OG0	3
CG13994_OG0011942	738
CG13995_OG0000538_OG0	66
CG13999_OG0000662_OG0	58
CG14005_OG0001926	338
CG14006_OG0001927	0
CG14007_OG0009567	18
CG14011_OG0003731	0
CG14013_OG0003734	0
CG14014_OG0009443	0
CG14015_OG0009446	94
CG14017_OG0003733	0
CG14020_OG0003686	36
CG14022_OG0008831	728
CG14024_OG0003410_OG0	140
CG14034_OG0008836	8
CG14036_OG0008842	2
CG14042_OG0001816	150
CG14043_OG0003425	884
CG14044_OG0008964	52
CG14050_OG0000684	28
CG14052_OG0007777	5
CG14053_OG0012099	3
[truncated: 9,910 more rows]
