# Supplementary material for: Evolution of chemosensory tissues and cells across ecologically diverse Drosophilids
Source: Nat Commun. 2024 Feb 5;15:1047. doi: 10.1038/s41467-023-44558-4 (PMC10844241; doi:10.1038/s41467-023-44558-4)
Supplement: Supplementary file 18 — Supplementary Data 15 [file 41467_2023_44558_MOESM18_ESM.zip › all_count_tables_renamed/SECA3MP_counts_trim_genes_FBids_1_1_sorted.txt]

128up_OG0006588	1312
14-3-3epsilon_OG0002478	5202
14-3-3epsilon_OG0001126_OG1	13554
140up_OG0004534	526
18w_OG0003044	990
26-29-p_OG0010897	6467
2mit_OG0000576_OG0	32
5-HT1A_OG0006644	45
5-HT1B_OG0006647	75
5-HT2A_OG0000287_OG0	40
5-HT2B_OG0011472	29
5-HT7_OG0005777	32
5PtaseI_OG0005188	839
7B2_OG0004187	1134
a_OG0006460	710
a10_OG0010691	35
a5_OG0009037	9
a6_OG0007651	316
AANATL2_OG0003640	186
AANATL4_OG0000091_OG1	0
AANATL7_OG0007605	6
Aasdh_OG0001831	169
Aatf_OG0001947	492
aay_OG0011265	4623
ab_OG0009683	242
ab_OG0009684	23
ABCB7_OG0011281	2397
Pmp70_OG0003257	3664
Abd-B_OG0005000	0
Abi_OG0002227_OG0	522
Abl_OG0010722	2070
abo_OG0009656	219
Abp1_OG0010565	579
abs_OG0003097	342
ac_OG0007843	0
Ac13E_OG0008321	2060
Ac3_OG0009573	284
Ac78C_OG0010320	38
Acam_OG0000252_OG0	0
Acam_OG0000252_OG1	0
Acam_OG0005131	0
CG9149_OG0011313	764
Acbp1_OG0009246	772
Acbp2_OG0010415	2729
Acbp4_OG0000311_OG0	0
Acbp4_OG0000311_OG1	5
Acbp6_OG0010414	19
ACC_OG0007193	23376
AcCoAS_OG0000812	13257
Ace_OG0000652_OG0	508
Acer_OG0000953_OG0	4654
Acer_OG0003808	3235
Acf_OG0002671	689
Achl_OG0002770	719
acj6_OG0008333	5
acj6_OG0008334	12
Ack_OG0010507	2370
Ack-like_OG0006546	251
Acn_OG0009540	2925
CG5009_OG0006075	3649
Acox57D-d_OG0006913	401
Acox57D-p_OG0001151	1030
Acp1_OG0009317	218
Acp32CD_OG0009664	0
Acp65Aa_OG0003939	927
Acph-1_OG0001513	176
CG12512_OG0008829	2171
CG18155_OG0007972	29
Acsl_OG0007133	8558
Act42A_OG0000022_OG0	1130
Act42A_OG0000022_OG1	3576
Act42A_OG0000022_OG3	103961
Act42A_OG0000022_OG4	17327
Act42A_OG0000022_OG5	581
Actn_OG0003148_OG0	21289
Actn3_OG0011403_OG0	0
ACXB_OG0000046_OG0	0
ACXB_OG0000046_OG1	0
ACXB_OG0000046_OG2	0
ACXB_OG0000046_OG2.2	4
ACXD_OG0004078_OG0	116
Acyp_OG0009408	0
Acyp2_OG0011498	396
Ada_OG0002342	198
Ada1-2_OG0003777_OG0	203
Ada2a_OG0005051	72
Ada2b_OG0004799	268
Ada3_OG0007872	560
AdamTS-A_OG0005247	1220
AdamTS-A_OG0012010	21
AdamTS-B_OG0008089	716
Adar_OG0007649	821
Adat1_OG0003596	11
Adck1_OG0006032	1021
Adck5_OG0010063	766
ADD1_OG0006579	280
Adf1_OG0001636_OG0	175
Adgf-A_OG0001991_OG0	0
Adgf-A_OG0003900	10283
Adgf-A2_OG0010109	214
Adgf-B_OG0010108	4
Adgf-C_OG0001030_OG0	4146
Adgf-D_OG0002208_OG0	2653
Adgf-E_OG0006152	0
Adh_OG0003395_OG0	873
Adi1_OG0010940	1518
AdipoR_OG0004727	7210
CG3809_OG0004951	15
AdenoK_OG0003918_OG0	2323
Ady43A_OG0002958	998
AdoR_OG0005733	598
adp_OG0006108	752
AdSS_OG0000854_OG0	10107
Aduk_OG0004873	437
Ae2_OG0010984	5866
CG6512_OG0010913	4953
aft_OG0006080	230
Afti_OG0005567	363
Ag5r_OG0008212	5
Ag5r2_OG0008213	2
AGBE_OG0007237	8815
AgmNAT_OG0001753	8
ago_OG0010530	1101
AGO1_OG0007307	1032
AGO2_OG0000119_OG0	7112
Agpat1_OG0008448	123
Agpat2_OG0003465	216
Agpat3_OG0004018	3075
Agpat4_OG0004019_OG0	845
ADPS_OG0002932	1388
agt_OG0001016_OG0	183
Spat_OG0007723	1984
Ahcy_OG0001195_OG0	1469
AhcyL1_OG0011110	2547
AIF_OG0001225	1031
AIMP1_OG0007108	688
AIMP2_OG0009977	1159
AIMP3_OG0005998	700
Adk1_OG0010829	5696
Adk3_OG0005467	1534
Ak6_OG0007201	184
Akap200_OG0000367_OG0	0
Akh_OG0010512	49
AkhR_OG0009627	978
akirin_OG0010441	1632
Akr1B_OG0001292	16564
Akt1_OG0005415	1158
al_OG0008749	54
Aladin_OG0007570	142
AlaRS_OG0003477	2264
AlaRS-m_OG0010596	797
Alas_OG0006853	5749
alc_OG0006389	3707
Ald1_OG0005647	118067
Ald2_OG0005645	6
Aldh_OG0003615	11014
Aldh-III_OG0006742	11535
Aldh7A1_OG0003841_OG0	990
Alg-2_OG0001588_OG0	1314
Alg1_OG0002607_OG0	989
Alg10_OG0000709_OG0	275
Alg11_OG0012170	986
CG8412_OG0004562	3188
Alg14_OG0001194_OG0	124
Alg2_OG0010641	732
Alg3_OG0003012	48
Alg3_OG0006966	442
CG5287_OG0001281	407
CG5287_OG0003790	295
Alg9_OG0005173	296
Alh_OG0004317	804
Alh_OG0004319	253
Alh_OG0011430	252
alien_OG0009301	1249
ALiX_OG0005343	3271
Alk_OG0006414	1127
CG12179_OG0001176_OG0	36
Alp1_OG0010289	1
Alp10_OG0010194	3386
Alp11_OG0008522	7
Alp12_OG0003717	569
Alp13_OG0001034	22
Alp2_OG0000261_OG0	27
Alp2_OG0000261_OG1	0
Alp4_OG0005779	489
Alp6_OG0006360	15
Alp7_OG0003030	0
Alp9_OG0003931	4732
alph_OG0000083_OG0	3
alph_OG0005113	2151
alpha-Catr_OG0006852	515
alpha-Est1_OG0004357	3797
alpha-Est10_OG0004350	1719
alpha-Est2_OG0000314	281
alpha-Est3_OG0004356	2594
alpha-Est6_OG0004354	3
alpha-Est7_OG0001351	13967
alpha-Est8_OG0004352	2031
alpha-Est9_OG0004351	1290
alpha-Man-Ia_OG0003130	69
alpha-Man-Ia_OG0003131	965
alpha-Man-Ia_OG0001168	467
alpha-Man-Ib_OG0005087	583
alpha-Man-Ic_OG0011549	5
alpha-Man-IIa_OG0004878	594
alpha-Man-IIb_OG0005229	491
alpha-PheRS_OG0008296	1008
alpha-Spec_OG0011040	15367
alpha4GT1_OG0000948	701
alphaCOP_OG0011275	3419
alphaSnap_OG0010384	2644
alphaTub67C_OG0010998	17
Alr_OG0008278	519
alrm_OG0002498	464
Als2_OG0009863	1648
alt_OG0004894	2265
aly_OG0004083	0
Ama_OG0002112	1
Amacr_OG0009433	1665
amd_OG0001918	2265
Amnionless_OG0008741	8
amon_OG0011540	434
amos_OG0003702_OG0	0
AMPdeam_OG0008245	6070
Amph_OG0007204	7998
AMPKalpha_OG0001698	4268
Amt_OG0004607	90
Amun_OG0008385	2715
amx_OG0007575	495
Amy-p_OG0000157_OG0	64
Amy-p_OG0000157_OG0.2	11
Amyrel_OG0006416	1
ana_OG0006403	113
ana1_OG0002269	525
ana2_OG0007120	8
ana3_OG0006194	111
Ance-2_OG0003658	0
Ance-3_OG0001891_OG0	1669
Ance-3_OG0009407	1609
Ance-4_OG0006406	1662
Ance-5_OG0005870	2545
anchor_OG0010100	1122
Andorra_OG0011741	0
Ank2_OG0010460	3536
Ankle2_OG0000780	1423
l(2)35Be_OG0003404_OG0	160
anox_OG0007490	2075
Ant2_OG0008041	75
antdh_OG0008007	2297
Antp_OG0002113	148
antr_OG0007227	28
AnxB10_OG0008082	10796
AnxB11_OG0008196	2437
AnxB9_OG0004410	23836
aop_OG0003458	719
aos_OG0010741	1143
Aos1_OG0002145_OG0	430
AOX1_OG0005242	8278
AOX2_OG0000143_OG0	9663
AOX2_OG0000143_OG1	38
AOX4_OG0001465	2
ap_OG0005832	338
AP-1-2beta_OG0008273	2501
AP-1gamma_OG0007680	2027
AP-1mu_OG0005553	1837
AP-1sigma_OG0005334	2356
AP-2alpha_OG0008751	1487
AP-2mu_OG0004736	1403
AP-2sigma_OG0004385	826
Apc_OG0005387	1143
APC10_OG0005888	183
Apc2_OG0005308	188
APC4_OG0003171_OG0	320
APC7_OG0001703	14
ApepP_OG0000963	715
aph-1_OG0003552_OG0	456
aPKC_OG0006607	202
aPKC_OG0006608	524
aPKC_OG0006609	35
Aplip1_OG0011323	520
apn_OG0002443_OG0	0
apolpp_OG0012638	41889
app_OG0010830	567
APP-BP1_OG0010070	385
Appl_OG0007834	661
Aprt_OG0004075	354
Aps_OG0010085	1652
apt_OG0002733	534
CG18815_OG0010034	3240
AQP_OG0007242	3023
aqrs_OG0005393	0
aqz_OG0001049_OG1	12471
ara_OG0009939	20
aralar1_OG0001518	4673
Arc1_OG0002768_OG0	10080
Arc2_OG0006127	700
Arc42_OG0001370_OG0	0
Archease_OG0002289_OG0	646
Arf51F_OG0006831	1303
Arf79F_OG0012164	5766
ArfGAP1_OG0010836	1534
ArfGAP3_OG0003816_OG0	1494
Arfip_OG0005451	435
Arfrp1_OG0007681	240
arg_OG0003183	21
arg_OG0007835	13
Argk_OG0011233	196554
Argk_OG0011925	3216
Argl_OG0009800	152
CG31469_OG0002209_OG0	516
ArgRS_OG0008151	539
ArgRS-m_OG0004367	123
ari-1_OG0007878	1564
ari-2_OG0003028	1278
Arl1_OG0010003	867
Arl2_OG0004816	229
Arl5_OG0011164	386
Arl6_OG0007042	42
Arl6IP1_OG0004993	571
Arl8_OG0004797	1233
arm_OG0007636	8479
armi_OG0002027	216
Arp1_OG0004441	3173
Arp10_OG0007423	2483
Arp2_OG0001770	923
Arp3_OG0010555	853
Arp5_OG0001448_OG0	317
Arp53D_OG0011600	2
Arp6_OG0008512	851
Arp8_OG0007614	444
Arpc1_OG0009187	2124
Arpc2_OG0009417	1141
Arpc3A_OG0005226	317
Arpc3B_OG0008590	9
Arpc4_OG0008719	1474
Arpc5_OG0008957	888
arr_OG0007264	792
Arr1_OG0009490	28551
Arr2_OG0004099	37985
Ars2_OG0005840	2712
Art1_OG0004911	671
Art2_OG0008773	10
Art3_OG0004604	324
Art4_OG0004574	173
Art6_OG0004528_OG0	1
Art7_OG0001547_OG0	914
Art8_OG0009662	106
Art9_OG0002219_OG0	0
Arts_OG0000486_OG0	967
aru_OG0003377	3578
Arv1_OG0013036	163
arx_OG0009914	198
Asap_OG0007180	1542
Asator_OG0002682_OG1	841
Asciz_OG0010646	173
ase_OG0007840	0
asf1_OG0009889	474
ash1_OG0000982_OG0	34
ash2_OG0004623	1254
Ask1_OG0004518	2293
asl_OG0004217	240
AsnRS_OG0003707	2065
AsnRS-m_OG0006452	199
AsnS_OG0000992	198
asp_OG0004633	0
Asph_OG0006509	9508
ASPP_OG0006932	1310
CG9572_OG0008488	10395
AspRS_OG0006665	2273
AspRS-m_OG0008886	1091
asrij_OG0006972	1757
asRNA:CR31429_OG0002339_OG0	157
asRNA:CR42743_OG0003772_OG0	0
asRNA:CR43299_OG0012338_OG0	0
asRNA:CR43426_OG0012535_OG0	0
asRNA:CR43454_OG0002277_OG0	204
asRNA:CR43463_OG0001607_OG0	124
asRNA:CR43809_OG0003675_OG0	466
asRNA:CR44106_OG0002406_OG0	8
asRNA:CR44169_OG0002969_OG0	81
asRNA:CR44179_OG0001455_OG0	1816
asRNA:CR44372_OG0000331_OG0	4
asRNA:CR44372_OG0000331_OG1	1
asRNA:CR44894_OG0012090_OG0	0
asRNA:CR45044_OG0005605_OG0	77
asRNA:CR45195_OG0000203_OG0	483
asRNA:CR45195_OG0000203_OG1	2469
asRNA:CR45350_OG0001645_OG0	6
asRNA:CR45943_OG0010336	171
asRNA:CR46029_OG0000226_OG0	5
asRNA:CR46029_OG0000226_OG1	7
asRNA:CR46139_OG0003106_OG0	50
asRNA:CR46246_OG0011916	3
asRNA:CR46354_OG0002193_OG0	346
asRNA:CR46473_OG0000925_OG0	18
Ass_OG0001346	758
ast_OG0003560	517
AstA_OG0004634	305
AstA-R1_OG0000689	27
AstA-R2_OG0005396	53
AstC_OG0009668	4
AstC-R1_OG0010134	24
AstC-R2_OG0001295_OG0	23
AstCC_OG0009669	0
asun_OG0002419_OG0	145
Asx_OG0006138	869
Atac1_OG0003748_OG0	121
Atac2_OG0009508	269
Atac3_OG0000828	421
Tat_OG0001330	2022
Ate1_OG0003045	1524
Atet_OG0003384	903
Atf-2_OG0006059	516
Atf3_OG0007763	3739
Atg1_OG0009929	98
Atg1_OG0009931	1210
Atg10_OG0001598	77
Atg101_OG0008681	868
Atg12_OG0011904	217
Atg13_OG0004817	871
Atg14_OG0005089	1154
Atg16_OG0005703	837
Atg17_OG0004232	2563
Atg18a_OG0011152	1657
Atg18b_OG0001271_OG0	827
Atg2_OG0011112	3475
Atg3_OG0009922	1448
Atg4a_OG0009014	2077
Atg4b_OG0005256	747
Atg5_OG0007974	392
Atg6_OG0005323	700
Atg7_OG0006714	467
Atg8a_OG0008043	9496
Atg8b_OG0005571	0
Atg9_OG0006487	2215
atilla_OG0011822	19229
atk_OG0010362	93
atl_OG0001399	6277
atms_OG0004154	873
ato_OG0004804	0
Atox1_OG0012695	1491
ATP6AP2_OG0004869	11528
ATP7_OG0008369	1118
ATP8A_OG0007260	4077
ATP8A_OG0007261	7
Atpalpha_OG0002140	16375
ATPCL_OG0006680	10416
ATPsynB_OG0010987	21046
ATPsynbeta_OG0005823	82398
ATPsynbetaL_OG0001317	2
ATPsynC_OG0005792	57579
ATPsynCF6_OG0005500	16286
ATPsynCF6L_OG0010605	6
ATPsynD_OG0004477	17306
ATPsyndelta_OG0007526	11780
ATPsynE_OG0005568	15053
ATPsynG_OG0009657	15483
ATPsyngamma_OG0005690	23831
ATPsynGL_OG0009315	0
ATPsynO_OG0012619	17412
AttC_OG0000164_OG0	3266
AttC_OG0007258	2422
AttD_OG0004890	293
Atu_OG0002096	840
Atx-1_OG0012102	33
Atx2_OG0011501	2664
Atxn7_OG0003444	680
aub_OG0000482_OG0	30
aurA_OG0004964	31
aurB_OG0009647	9
aust_OG0001881	0
aux_OG0003096_OG0	1453
ave_OG0006159	207
Aven_OG0003291	208
awd_OG0002664	9857
Awh_OG0010478	40
axed_OG0010262	262
Axn_OG0005720	810
axo_OG0003993	386
axo_OG0010625	86
axo_OG0010626	1009
axo_OG0010628	293
Axs_OG0008319	1936
Axud1_OG0003447	687
az2_OG0006736	149
azot_OG0000210_OG0	0
azot_OG0000210_OG1	1
b_OG0009189	5490
B-H1_OG0000267_OG0	192
B-H1_OG0000267_OG1	111
B4_OG0009202	1864
B52_OG0001376_OG0	5948
b6_OG0007653	23
B9d1_OG0005246	42
B9d2_OG0005830	5
bab1_OG0011327	26
bab1_OG0011328	42
bab2_OG0011326	926
babo_OG0006628	616
babos_OG0007027	3103
Bacc_OG0008947	16681
Bace_OG0000801_OG0	0
baf_OG0003792	1230
bai_OG0005189	2441
Balat_OG0007229	92
Baldspot_OG0010721	5741
ball_OG0001092_OG1	190
bam_OG0005170	2
bap_OG0001358_OG0	115
Bap111_OG0007677	1312
Bap170_OG0000903_OG0	884
Bap55_OG0005900	494
Bap60_OG0008560	1697
IMPPP_OG0000305_OG1	11272
barc_OG0010291	706
bark_OG0008784	1149
barr_OG0000425_OG0	251
baz_OG0008596	2703
bb8_OG0005496	7
bbc_OG0007266	3083
CG18067_OG0007098	41269
bbg_OG0010871	876
bbg_OG0010872	3032
BBIP1_OG0004876	143
BBS1_OG0010413	20
BBS4_OG0002785_OG0	118
BBS5_OG0002086	85
BBS8_OG0008755	77
BBS9_OG0006919	362
bbx_OG0008688	3970
bc10_OG0010387_OG0	421
BCAS2_OG0005540	412
bcd_OG0002111_OG0	0
bchs_OG0003722	38
BCL7-like_OG0007566	133
bcn92_OG0007793	560
Bdbt_OG0004400	272
bdg_OG0006805	1477
bdl_OG0003385	2362
Bdp1_OG0009215	639
be_OG0000785	1355
BEAF-32_OG0006164	779
beag_OG0004860	433
beat-Ia_OG0011784	24
beat-Ib_OG0009146	67
beat-Ic_OG0001866_OG0	10
beat-IIa_OG0005482	135
beat-IIb_OG0005481	195
beat-IIIa_OG0009463	10
beat-IIIb_OG0009460	41
beat-IIIc_OG0003687	80
beat-IV_OG0005508	135
beat-Va_OG0005024	7
beat-Vb_OG0005021	41
beat-Vc_OG0001062_OG0	22
beat-VII_OG0011542	3
beat-VII_OG0011544	5
beg_OG0004008	362
bel_OG0001048	4701
Bem46_OG0008920	330
ben_OG0000514_OG0	2867
Best1_OG0002590_OG0	4446
Best2_OG0010251	3581
Best3_OG0009963	0
Best4_OG0000558_OG0	0
Bet1_OG0003845_OG0	670
Bet3_OG0004072	426
beta-PheRS_OG0005298	692
beta-Spec_OG0007697	19495
beta'COP_OG0009212	2733
beta3GalTII_OG0012738	218
beta4GalNAcTA_OG0006521	586
beta4GalNAcTB_OG0002610	391
beta4GalT7_OG0005195	304
betaCOP_OG0008653	4771
betaggt-I_OG0008962	944
betaGlu_OG0002667	987
CG32396_OG0011696	0
Bgb_OG0011276	541
bgcn_OG0001647	250
bgm_OG0009412	4456
BHD_OG0010421	274
bi_OG0003201	157
bi_OG0012904	4
BI-1_OG0004087	3594
bib_OG0001843_OG0	2
BicC_OG0009143	1
BicD_OG0009474	1374
CG11873_OG0005086	307
bif_OG0003277	1204
bif_OG0012761	481
BigH1_OG0001085_OG0	41
bigmax_OG0005365	512
Bili_OG0002506_OG0	48
bin_OG0010286	34
Bin1_OG0005423	280
bin3_OG0007310	1543
bip1_OG0010560	186
Bka_OG0009250	197
blanks_OG0011885_OG0	1
Blimp-1_OG0010196	1832
Blm_OG0002608	112
Blos1_OG0006148	369
Blos2_OG0010078	200
Blos3_OG0009918	208
Blos4_OG0010933	76
blot_OG0010924	49496
blow_OG0006726	598
blp_OG0005216	1197
blw_OG0006982	72258
bma_OG0010967	24
Bmcp_OG0010022	507
bmm_OG0010858	2480
bnb_OG0001206_OG1	3745
CG5059_OG0012191	3688
bnk_OG0005787	0
bnl_OG0004512	1406
boca_OG0006727	541
bocks_OG0002575_OG0	1044
BOD1_OG0005544	2559
boi_OG0007601	216
boi_OG0007603	32
boil_OG0012322	1
bol_OG0011238	2634
boly_OG0007153	1
BomBc1_OG0001623	3078
BomBc2_OG0000769_OG0	7866
BomBc3_OG0004769	2304
BomT3_OG0011469	5763
bon_OG0004934	828
bond_OG0004726	791
bonsai_OG0007008	748
Boot_OG0006400	49
bor_OG0004967	756
bora_OG0003911	2
BORCS5_OG0008208	928
BORCS6_OG0011365	334
BORCS7_OG0007103	112
borr_OG0009292	9
boss_OG0005676	1239
botv_OG0006642	511
bou_OG0007819	531
bowl_OG0008785	715
BoYb_OG0000400_OG0	2
br_OG0007659	24
br_OG0011928	0
Br140_OG0001629	709
brat_OG0001919	60
Brca2_OG0000883	287
Brd_OG0010852	0
CG7154_OG0009310	858
Brd8_OG0002488	483
Bre1_OG0010209	824
Brf_OG0005483	325
Brf_OG0005485	76
brk_OG0007975	633
brm_OG0009999	1712
Brms1_OG0008442	1031
Bro_OG0011272	0
brp_OG0000499_OG1	183
l(3)72Ab_OG0009997	1984
bru1_OG0009737	38
bru1_OG0009738	516
bru2_OG0009740	2053
bru2_OG0011823	25
bru2_OG0012161	220
bru3_OG0010907	241
bru3_OG0011909	5
Bruce_OG0004896	3931
brun_OG0003663	985
brv1_OG0000706_OG0	0
brv2_OG0010919	0
brv3_OG0011666	16
BRWD3_OG0005288	2045
brwl_OG0009277	913
bs_OG0003002	313
bs_OG0006897	238
bsf_OG0001906_OG0	3307
Bsg_OG0009780	6432
Bsg25D_OG0003412_OG0	1354
bsh_OG0009110	18
bsk_OG0012344	1453
bt_OG0000537_OG1	227
BTBD9_OG0000546_OG0	1
BtbVII_OG0011887	2880
btd_OG0007557	123
Btk29A_OG0001838	930
Btk29A_OG0011763	59
btl_OG0002041	1987
btn_OG0004719	0
Btnd_OG0008611	4
btsz_OG0001035_OG1	667
btsz_OG0004581	1
btv_OG0003692	8
btv_OG0009487	79
btz_OG0005342	2181
Bub1_OG0001806_OG0	341
Bub3_OG0005120	531
BubR1_OG0000657_OG0	108
Buffy_OG0006561	742
bug_OG0006803	633
Bug22_OG0009372	559
BuGZ_OG0008876	1646
CG8270_OG0010257	364
bun_OG0000556	843
bun_OG0009749	2389
bur_OG0003683_OG0	1746
Burs_OG0001045_OG0	1
bves_OG0007497	222
bves_OG0007499	135
bw_OG0006000	93
bwa_OG0009122	301
bwa_OG0012525	325
Bx_OG0008666	5
Bx_OG0008667	268
Bx42_OG0007682	1492
by_OG0005550	6958
byn_OG0010803	0
bys_OG0007950	494
c-cup_OG0012143	0
c(3)G_OG0001464_OG0	219
c11.1_OG0007569	1852
c12.1_OG0007568	934
c12.2_OG0007567	2812
C15_OG0002126_OG0	11
C1GalTA_OG0009799	448
C3G_OG0007801	1865
C901_OG0008027	0
ca_OG0005700	1970
Ca-alpha1D_OG0009140	2967
Ca-alpha1T_OG0003323	732
Ca-beta_OG0009681	258
Ca-Ma2d_OG0009139	845
CaBP1_OG0008860	2825
cac_OG0000605_OG0	92
cact_OG0009392	9353
cactin_OG0003129	795
cad_OG0009437	0
Cad74A_OG0010922	15
Cad86C_OG0002368	224
Cad87A_OG0001088_OG0	83
Cad89D_OG0001058_OG0	15
Cad96Ca_OG0011497	1579
Cad96Cb_OG0005172	1
Cad99C_OG0005704	1029
CadN_OG0000277_OG1	49
Caf1-105_OG0002830	156
Caf1-180_OG0007408	385
Caf1-55_OG0001036	672
cag_OG0001595_OG0	682
CAH1_OG0009192	13986
CAH13_OG0002843	0
CAH14_OG0002807	7
CAH15_OG0006256	0
CAH16_OG0000498_OG1	14
CAH2_OG0001000_OG0	5203
CAH3_OG0003177	1315
CAH5_OG0005796	12899
CAH7_OG0000840	1962
CAH8_OG0004748	6
CAH9_OG0005622	352
CAHbeta_OG0002334	359
cal1_OG0002556_OG0	266
CalpA_OG0003035	3601
CalpB_OG0010971	1811
CalpC_OG0008186	841
Calr_OG0005564	19327
Cals_OG0013279_OG0	1384
Calx_OG0002139_OG0	0
Calx_OG0004417	2186
Calx_OG0004418	1074
calypso_OG0006121	417
Cam_OG0012053	8808
CaMKI_OG0012767	8295
CaMKII_OG0013280	3891
Camp_OG0005907	602
Camta_OG0006364	257
Camta_OG0006365	20
can_OG0004061_OG0	0
CanA1_OG0005778	1168
CanB_OG0000231_OG0	255
CanB_OG0000231_OG1	1448
Cand1_OG0009382	1901
CAP_OG0000587_OG0	9904
CAP_OG0012405	11
Cap-D2_OG0005121	168
Cap-D3_OG0009448	342
Cap-G_OG0002924	602
Cap-H2_OG0004906	776
Capa_OG0005712	149
Caper_OG0009347	5833
Capr_OG0010138	1320
caps_OG0010156	1797
caps_OG0010157	1925
capt_OG0009025	9146
capu_OG0000612_OG0	229
car_OG0007437	505
CARPA_OG0007960	9
CARPB_OG0007554	7
CarT_OG0009432	128
cas_OG0004236	0
casp_OG0006502	1132
cass_OG0009476	2687
Cat_OG0003869	8350
cathD_OG0002862	32641
cato_OG0006491	0
Catsup_OG0009538	1245
caup_OG0009938	4
cav_OG0000654	208
caz_OG0003243_OG0	2276
cbc_OG0007265	551
Cbl_OG0002051_OG0	1422
CBP_OG0001721	154
CBP_OG0007971	113
Cbp20_OG0005066	333
Cbp53E_OG0006447	397
Cbp80_OG0007913	675
Cbp80_OG0007915	463
Cbs_OG0003124	2227
cbs_OG0007263	544
cbt_OG0008760	2789
Cby_OG0004789	43
Cc2d2a_OG0002702	19
CCAP_OG0011467	1
CCAP-R_OG0000870	30
ccb_OG0012089	0
CCDC151_OG0011900	1
CCDC53_OG0009785	304
Ccdc58_OG0010399	137
Ccdc85_OG0008917	247
CCHa1_OG0004530	12
CCHa1-R_OG0006065	82
CCHa2_OG0002186_OG0	1305
CCHa2-R_OG0005836	23
Cchl_OG0004776	6663
CCKLR-17D1_OG0003334	6
CCKLR-17D1_OG0008675	32
CCKLR-17D1_OG0011744	5
CCKLR-17D3_OG0008678	57
Ccm3_OG0005250	1115
Ccn_OG0010106	80
Ccn_OG0010107	98
Ccn_OG0012179	43
Ccp84Ab_OG0000178_OG0	0
Ccp84Ac_OG0001349_OG0	4
Ccp84Ae_OG0002110_OG0	0
Ccp84Af_OG0000109_OG0	0
Ccp84Af_OG0000109_OG1	4
Ccp84Af_OG0000109_OG2	0
Ccp84Ag_OG0001348_OG0	0
Ccs_OG0006299	521
CCT1_OG0002281_OG0	2036
CCT2_OG0003145	2530
CCT3_OG0004995	3033
CCT4_OG0000979	1953
CCT5_OG0006600	2729
CCT6_OG0008508	3280
CCT7_OG0004839	998
CCT7_OG0004841	516
CCT8_OG0007117	2884
Ccz1_OG0010481	726
cd_OG0004708	12
CD98hc_OG0001357_OG0	7083
Cda4_OG0008701	14
Cda5_OG0008721	1189
Cda9_OG0002707	18
CDase_OG0005749	1121
cdc14_OG0009306	2631
Cdc16_OG0005493	198
Cdc23_OG0009421	423
Cdc27_OG0010426	1087
Cdc2rk_OG0006290	450
Cdc37_OG0011041	1691
Cdc42_OG0008268	1399
Cdc45_OG0007388	475
Cdc5_OG0011371	698
CDC50_OG0008483	1811
Cdc6_OG0002054	33
Cdc7_OG0007729	2733
Cdep_OG0002087	923
Cdep_OG0004159	1699
CdGAPr_OG0009111	1187
cdi_OG0000729	1517
cDIP_OG0004394	1595
Cdk1_OG0000555_OG0	12
Cdk12_OG0009875	603
Cdk2_OG0002391	78
CDK2AP1_OG0008015	574
Cdk4_OG0006632	577
Cdk5_OG0002993	433
Cdk5alpha_OG0009389	528
Cdk7_OG0001724	223
Cdk8_OG0010977	122
Cdk9_OG0007009	471
Cdlc2_OG0000234_OG1	1201
cdm_OG0002482	1276
Cds_OG0010549	2251
Ced-12_OG0009727	496
ced-6_OG0006366	9489
CenB1A_OG0004675	1136
CenG1A_OG0003595_OG0	3188
CenG1A_OG0009182	44
Cenp-C_OG0002322	265
Cep135_OG0009952	198
Cep135_OG0009954	270
cep290_OG0004127	98
Cep89_OG0006812	0
Cep97_OG0008778	250
cer_OG0012078	2465
Cerk_OG0004182	1618
cert_OG0011161	1299
Cf2_OG0008971	1511
Cfp1_OG0007571	494
CG5789_OG0004615	716
cg_OG0006533	2420
CG10000_OG0005395	0
CG10005_OG0004963	100
CG10011_OG0005399	249
CG10013_OG0002410_OG0	9
CG10019_OG0008786	25
CG10026_OG0009081	3132
CG10029_OG0004344	0
CG10031_OG0008792	1758
CG10035_OG0004420	118
CG10038_OG0001436_OG0	460
CG10041_OG0012259_OG0	1
CG10051_OG0007036	1
CG10053_OG0004336	155
CG10055_OG0004329	942
CG10062_OG0007038	121
CG10063_OG0010284	6
CG10064_OG0010282	4
CG10068_OG0004321	420
CG10073_OG0000065_OG2	9
CG10075_OG0010279	1121
CG10077_OG0010277	12413
CG10082_OG0005964	6187
CG10086_OG0001355	0
CG10089_OG0010567	345
CG10098_OG0004320	448
CG10104_OG0006132	0
CG10116_OG0010569	0
CG10126_OG0005023	1982
CG10132_OG0009091	1356
CG10137_OG0009093	405
CG10139_OG0006151	516
CG10140_OG0010573	0
CG10147_OG0010256	162
CG10151_OG0006160	87
CG10154_OG0010575	0
CG10163_OG0010252	0
CG10164_OG0001489	1
CG10165_OG0011781	174
CG10171_OG0010163	298
CG10175_OG0005507	10311
CG10177_OG0001079_OG0	1
CG10184_OG0005509	552
CG10185_OG0005203	1
CG10189_OG0009087	277
CG10194_OG0009085	357
CG10195_OG0003572	328
CG10205_OG0006168	18227
CG10208_OG0005527	288
CG10209_OG0006169	543
CG10211_OG0009505	7354
CG10222_OG0010165	219
CG10226_OG0010249	2235
CG10237_OG0003462	19096
CG1024_OG0004294	216
CG10252_OG0011517	2
CG10254_OG0002565	769
CG10257_OG0006606	81
CG10264_OG0005208	16
CG10265_OG0006935	150
CG10274_OG0003940	660
CG10280_OG0004257	0
CG10283_OG0001907_OG0	347
CG10286_OG0004292	610
CG10298_OG0004288	0
CG10300_OG0005516	3
CG10301_OG0005515	53
CG10307_OG0005957	2317
CG10311_OG0004972	1513
CG10317_OG0004974	0
CG10321_OG0005965	1744
CG10324_OG0004994	269
CG10332_OG0005992	0
CG10333_OG0009507	1051
CG10336_OG0009516	95
CG10337_OG0009096	416
CG10338_OG0009517	423
CG10339_OG0006873	631
CG10340_OG0001059_OG0	1995
CG10341_OG0009518	258
CG10343_OG0009520	349
CG10344_OG0007020	136
CG10345_OG0002430_OG0	2178
CG10347_OG0000607_OG0	222
CG10348_OG0003704	226
CG10352_OG0008207	110
CG10353_OG0008206	1515
CG10357_OG0010470	0
CG10359_OG0010469	346
CG10361_OG0010014	267
CG10362_OG0008202	243
CG10365_OG0005518	1535
CG10366_OG0009102	1048
CG10375_OG0005526	602
CG10376_OG0009519	494
CG10383_OG0001909	1987
CG10384_OG0007018	133
CG10405_OG0004983	6
CG10407_OG0005207	19
CG10413_OG0003703_OG0	1020
CG10417_OG0013094	1277
CG10418_OG0010832	217
CG10425_OG0002500	465
CG10428_OG0001263_OG0	408
CG10431_OG0001914	140
CG10433_OG0006904	6165
CG10435_OG0002296_OG0	1075
CG10444_OG0007082	518
CG10445_OG0001356	89
CG10459_OG0001605_OG0	5
CG10462_OG0009105	836
CG10463_OG0009108	373
CG10466_OG0012145	166
CG10467_OG0010233	595
CG10469_OG0010232	370
CG10470_OG0009541	960
CG10472_OG0000811_OG0	290
CG10479_OG0010225	314
CG10481_OG0009114	3
CG10483_OG0010221	718
CG10486_OG0010219	0
CG10492_OG0009544	754
CG10494_OG0006908	170
CG10495_OG0009546	157
CG10505_OG0006927	6
CG10508_OG0010314	878
CG10510_OG0003948	0
CG10513_OG0005163	2806
CG10514_OG0005162	589
CG10516_OG0009998	688
CG10527_OG0002810_OG0	23117
CG10543_OG0006262	2868
CG10550_OG0000747	4995
CG10555_OG0008527	693
CG10561_OG0009552	1451
CG10565_OG0010321	2584
CG10576_OG0010200	2356
CG10581_OG0010326	5
CG10584_OG0010328	253
CG10587_OG0000094_OG0	6
CG10587_OG0000094_OG1	0
CG10587_OG0000094_OG2	0
CG10589_OG0003950	1
CG10591_OG0010195	16
CG10597_OG0003317	30
CG10598_OG0011740	5
CG10600_OG0009530	2417
CG10602_OG0009532	3527
CG10616_OG0010838	945
CG10621_OG0001911	1196
CG10623_OG0001912	1066
CG10628_OG0009107	180
CG10631_OG0001241	1447
CG10646_OG0009949	315
CG10654_OG0009947	254
CG10657_OG0009951	10998
CG10660_OG0010840	563
CG10663_OG0010839	125
CG10669_OG0005156	462
CG10674_OG0010603	1014
CG10680_OG0003577	5885
CG10681_OG0009950	179
CG10700_OG0011812	0
CG10702_OG0009548	1298
CG10710_OG0010908	483
CG10713_OG0010576	75
CG10725_OG0010574	1
CG10730_OG0000951	19
CG10731_OG0006517	220
CG10737_OG0006638	17475
CG10738_OG0010568	37
CG1074_OG0007339	566
CG10747_OG0009127	1275
CG10748_OG0011855_OG0	3
CG10749_OG0003913_OG0	0
CG10750_OG0009561	2
CG10752_OG0010150_OG0	0
CG10761_OG0008304	3
CG1077_OG0004263	0
CG10793_OG0003237	9
CG10795_OG0006915	331
CG10799_OG0003081	992
CG10801_OG0012112	6
CG10802_OG0008133	806
CG10803_OG0008134	125
CG10804_OG0008132	171
CG10809_OG0010976	246
CG10814_OG0007257	1
CG10822_OG0007072	2
CG10839_OG0009144	0
CG10841_OG0002198_OG0	13
CG10853_OG0003980_OG0	0
CG10859_OG0009209	202
CG10862_OG0002017_OG1	2997
CG10863_OG0010486	4055
CG10863_OG0012194_OG0	76
CG10864_OG0005043	55
CG10866_OG0010485	334
CG10874_OG0003457	1005
CG10877_OG0002385_OG0	26
CG10887_OG0002183_OG0	6
CG10898_OG0002547	342
CG1090_OG0003105_OG0	84
CG10903_OG0002293_OG0	398
CG10904_OG0011634	166
CG10907_OG0001984_OG0	254
CG10909_OG0005022	0
CG10910_OG0006092	4
CG10911_OG0006095	0
CG10912_OG0000471	0
CG10914_OG0006109	205
CG10919_OG0001352	2
CG1092_OG0001161_OG0	105
CG10920_OG0007959	1
CG10927_OG0006710	68
CG10931_OG0006071	4
CG10932_OG0007954	5724
CG10934_OG0002756_OG0	0
CG10939_OG0005908	7012
CG10947_OG0009415	3163
CG10948_OG0009927	1161
CG10949_OG0009416	184
CG10950_OG0012279	5
CG10958_OG0001743	329
CG10959_OG0008299	116
CG10962_OG0007748	90
CG10970_OG0003173	20
CG10973_OG0012539	510
CG10979_OG0004244	719
CG10984_OG0009934	477
CG10996_OG0008249	6
CG11000_OG0004245	33
CG11007_OG0003037	384
CG11018_OG0007064	2
CG11029_OG0001270	59
CG1103_OG0003103_OG0	210
CG11030_OG0003728	1456
CG11034_OG0001268	249
CG11035_OG0002292_OG0	583
CG11041_OG0001654	3
CG11044_OG0007073	2089
CG1105_OG0004314	1728
CG11050_OG0009604	2538
CG11060_OG0006765	7
CG11068_OG0011716	0
CG11069_OG0004655	943
CG11076_OG0001759	952
CG11077_OG0000549_OG0	123
CG11085_OG0008456	40
CG11089_OG0004653	2764
CG11095_OG0003249	439
CG11099_OG0007074	441
CG11103_OG0003250	312
CG11106_OG0012330	0
CG11109_OG0001964	184
CG11110_OG0006619	318
CG11123_OG0006752	254
CG11125_OG0006747	308
CG11127_OG0006744	301
CG1113_OG0004171	17
CG11131_OG0001957_OG0	0
CG11134_OG0003251	570
CG11141_OG0006745	614
CG11145_OG0006754	0
CG11147_OG0003729	8914
CG11149_OG0003730	0
CG11151_OG0008256	7685
CG11159_OG0006283	4
CG1116_OG0004164	1172
CG11162_OG0008263	1
CG11168_OG0004657	1682
CG11170_OG0006462	104
CG11178_OG0003327	617
CG11180_OG0006625	867
CG11191_OG0007189	633
CG11192_OG0007095	0
CG11200_OG0007088	3549
CG11211_OG0012938	17948
CG11226_OG0012166_OG0	2
CG11227_OG0007505	0
CG1124_OG0002090	21240
CG11241_OG0003815_OG0	323
CG11247_OG0009861	270
CG11248_OG0003830_OG0	214
CG11249_OG0009864	7
CG11251_OG0001998	0
CG11257_OG0007039	354
CG11263_OG0001789	241
CG11267_OG0011856	1519
CG11269_OG0006458	1
CG11275_OG0002906	3595
CG11279_OG0003924_OG0	289
CG11286_OG0004361	0
CG1129_OG0002085	1030
CG11291_OG0003029	1
CG11294_OG0007761	58
CG11298_OG0007031	0
CG11309_OG0010303	1539
CG11317_OG0012026	114
CG11318_OG0000756	5
CG11319_OG0009603	290
CG11327_OG0009628	31
CG11333_OG0002657_OG0	0
CG11334_OG0005804	1772
CG11342_OG0011920	89
CG11345_OG0011138	2
CG11349_OG0011131	6
CG11353_OG0011127	353
CG11356_OG0008477	8
CG11357_OG0011126	524
CG1136_OG0010499	1543
CG11367_OG0000806_OG0	277
CG11369_OG0011699	1
CG1137_OG0004303	5
CG11370_OG0003817_OG0	27
CG11377_OG0008723	609
CG11378_OG0007395	2598
CG11379_OG0007397	0
CG11380_OG0007400	79
CG11381_OG0007402	0
CG11382_OG0007404	0
CG11384_OG0007396	19
CG1139_OG0004077	22
CG11391_OG0001026_OG0	0
CG11396_OG0010345	496
CG11398_OG0007405	162
CG11403_OG0007406	371
CG11404_OG0012169	52
CG11406_OG0006889	1
CG11409_OG0007766	139
CG11413_OG0011575	93
CG11414_OG0006019	1654
CG11417_OG0007590	592
CG1142_OG0012974	448
CG11425_OG0009823	897
CG11426_OG0009824	682
CG1143_OG0011104	2094
CG11436_OG0003200	193
CG11437_OG0009825	4
CG11438_OG0009826	129
CG11447_OG0004515	360
CG11449_OG0000981_OG1	2
CG11453_OG0001027_OG0	4
CG11454_OG0001792	318
CG11456_OG0003951	130
CG11459_OG0000135_OG1	198
CG1146_OG0011093	3328
CG11470_OG0000857	9
CG11474_OG0005934	1245
CG11475_OG0005935	3
CG11498_OG0001515	62
CG11504_OG0002630	653
CG11523_OG0009832	379
CG11529_OG0010828	63
CG11537_OG0010640	886
CG11550_OG0002660	13689
CG11560_OG0010817	271
CG11562_OG0008742	268
CG11563_OG0002662	274
CG11566_OG0007496	22
CG11570_OG0004027	1
CG11581_OG0008240	0
CG11583_OG0010538	357
CG11584_OG0008239	0
CG11585_OG0012335	0
CG11586_OG0010534	294
CG11590_OG0001741	791
CG11593_OG0010497	636
CG11594_OG0010492	3846
CG11596_OG0007629	772
CG11601_OG0008739	471
CG11608_OG0000142_OG0	0
CG1161_OG0004180	2696
CG11617_OG0008731	975
CG11619_OG0003864_OG0	85
CG11626_OG0011450	3
CG11629_OG0003739	0
CG11630_OG0009580	5
CG11634_OG0009583	0
CG11635_OG0007156	14
CG11638_OG0007387	159
CG11655_OG0001745_OG0	1616
CG11656_OG0005013	0
CG11658_OG0010025	1038
CG11663_OG0012087	0
CG11664_OG0011395	0
CG11666_OG0012316	0
CG11668_OG0002452	3166
CG11670_OG0005008	19
CG11672_OG0004805	5
CG11674_OG0008231	2
CG11679_OG0008511	512
CG11686_OG0002448_OG0	1800
CG11693_OG0004810	2
CG11694_OG0000225_OG0	0
CG11694_OG0000225_OG1	0
CG11695_OG0007879	553
CG11696_OG0007880	431
CG11698_OG0002319_OG0	3
CG11699_OG0007882	804
CG11703_OG0002165_OG0	0
CG11710_OG0001691_OG0	814
CG1172_OG0004189	437
CG11722_OG0001391	475
CG11723_OG0003571	371
CG11726_OG0010048	0
CG11737_OG0001419_OG0	1470
CG11741_OG0001420_OG0	13
CG11752_OG0007995	2365
CG11755_OG0000851	59
CG11756_OG0007997	22
CG11760_OG0004826	150
CG11768_OG0004832	45
CG11771_OG0005200	2138
CG11777_OG0006309	122
CG11779_OG0004481	874
CG11786_OG0012799	14
CG11788_OG0007083	206
CG11790_OG0005187	2006
CG11791_OG0012008	2362
CG11807_OG0003009_OG0	790
CG11808_OG0006841	163
CG11811_OG0004058	442
CG11816_OG0008636	1
CG11835_OG0000264_OG0	7435
CG11835_OG0000264_OG1	3511
CG11837_OG0005082	329
CG11841_OG0005083	3749
CG11842_OG0000856_OG1	1885
CG11843_OG0011490	631
CG11852_OG0002502_OG0	68
CG11854_OG0005171	544
CG11857_OG0005167	1356
CG11858_OG0005166	351
CG11878_OG0000055_OG0	3
CG11878_OG0000055_OG1	5
CG11878_OG0000055_OG2	143
CG11882_OG0005094	408
CG11883_OG0006313	746
CG11885_OG0003355	117
CG11892_OG0005161	310
CG11893_OG0000039_OG2	863
CG11899_OG0005100	1900
CG11902_OG0005155	362
CG11906_OG0001618	444
CG11911_OG0008747	0
CG11912_OG0008746	0
CG11920_OG0005183	218
CG11927_OG0003556	828
CG11929_OG0011773	0
CG11961_OG0001155_OG0	867
CG11964_OG0004848	201
CG11970_OG0004849	971
CG11975_OG0004850	1045
CG11977_OG0012457_OG0	0
CG11980_OG0002337	220
CG11983_OG0004852	25
CG11986_OG0004855	218
CG11997_OG0004862	0
CG11999_OG0004179	951
CG12003_OG0004112	1
CG12004_OG0011286	2800
CG12009_OG0010662	0
CG12010_OG0010671	184
CG12011_OG0011025	0
CG12012_OG0010672	596
CG12016_OG0010666	1132
CG12017_OG0010661	0
CG12020_OG0011042	2
CG12024_OG0011050	680
CG12025_OG0011053	965
CG12035_OG0011029	0
CG12038_OG0011331	135
CG12054_OG0000497	966
CG12056_OG0003138	708
CG12057_OG0003139	0
CG12061_OG0000938_OG0	0
CG12065_OG0007412	4527
CG12069_OG0001519	0
CG12071_OG0011553	103
CG12071_OG0013484	178
CG12075_OG0007754	5721
CG1208_OG0004248	435
CG12081_OG0007411	561
CG12084_OG0011296	2564
CG12091_OG0011293	5194
CG12093_OG0011111	1619
CG12096_OG0008559	573
CG12099_OG0011289	8002
CG12104_OG0011284	648
CG12105_OG0004111	643
CG12106_OG0007586	126
CG12107_OG0006719	373
CG12111_OG0007413	10
CG12112_OG0012598_OG0	285
CG12115_OG0007587	0
CG12116_OG0008625	5057
CG12118_OG0007585	1151
CG12121_OG0007579	1431
CG12123_OG0003325	217
CG12128_OG0002879	377
CG12129_OG0002878	354
CG1213_OG0002105	36720
CG12134_OG0006319	197
CG12147_OG0004192	0
CG12155_OG0003210	603
CG12159_OG0002860	408
CG12164_OG0006760	6
CG12170_OG0002098	1377
CG12171_OG0004222	818
CG12173_OG0004172	227
CG12177_OG0008262	1271
CG1218_OG0002103	235
CG12182_OG0011099	100
CG12194_OG0008975	265
CG12204_OG0001687	210
CG12206_OG0008131	66
CG12209_OG0002818	11
CG12213_OG0002418	950
CG12219_OG0007713	572
CG12224_OG0000651_OG1	108
CG12231_OG0003119	0
CG12236_OG0008414	340
CG12237_OG0007424	1118
CG12239_OG0001754	31
CG12241_OG0001396	582
CG12253_OG0011818	170
CG12256_OG0004947	10
CG12259_OG0005539	521
CG12268_OG0005336	902
CG1227_OG0004337	349
CG12278_OG0004413	1
CG12279_OG0004445	334
CG12288_OG0009457	22
CG12289_OG0010046	0
CG12290_OG0002618	1350
CG12299_OG0009634	255
CG12301_OG0001981	336
CG12307_OG0009694	3
CG1231_OG0011372	18
CG12316_OG0009955	789
CG12320_OG0005053	70
CG12321_OG0001064_OG0	729
CG12325_OG0002854	304
CG1233_OG0011370	1141
CG1234_OG0004335	459
CG12341_OG0002848	288
CG12343_OG0002853	710
CG12344_OG0002855	229
CG12355_OG0012373	170
CG1236_OG0002100	423
CG12362_OG0000821_OG0	0
CG12374_OG0007223	1
CG12375_OG0009777	1945
CG12379_OG0008514	112
CG12384_OG0006229	2855
CG1239_OG0004237	91
CG12395_OG0001736	15
CG12398_OG0008359	7
CG12402_OG0002224_OG0	11
CG12420_OG0002594_OG0	5
CG12426_OG0005340	1
CG12438_OG0003802	0
CG12439_OG0009296	0
CG12446_OG0001786_OG0	0
CG12448_OG0009145	2
CG1246_OG0011105	151
CG12464_OG0011955	0
CG12470_OG0007846	13
CG12479_OG0008243	0
CG12480_OG0008242	0
CG12481_OG0008237	0
CG12490_OG0000233_OG1	1
CG12496_OG0007599	1
CG12498_OG0008105	0
CG12499_OG0002285_OG0	405
CG12502_OG0011339	170
CG12507_OG0008176	5
CG12511_OG0009568	0
CG12516_OG0005410	0
CG12517_OG0009649	0
CG12520_OG0010149	135
CG12521_OG0012944	0
CG12531_OG0008272	29
CG12535_OG0008128	4
CG12539_OG0008363	0
CG12540_OG0008220	0
CG12541_OG0007825	100
CG12560_OG0012234	510
CG12567_OG0012740	431
CG12576_OG0001784_OG0	3296
CG12581_OG0001679_OG0	5098
CG12589_OG0011424	0
CG12590_OG0011977	0
CG12594_OG0005596	72
CG12607_OG0011139	3
CG12609_OG0008677	0
CG12617_OG0003653	1
CG12620_OG0009462	0
CG12637_OG0008050	0
CG12643_OG0007518	174
CG1265_OG0010531	1772
CG12655_OG0000445_OG2	2836
CG12659_OG0007410	33
CG12661_OG0007749	0
CG12662_OG0007747	31
CG12672_OG0007868	51
CG12674_OG0003570	2
CG12679_OG0001731_OG0	0
CG12680_OG0001718	0
CG12682_OG0012323	0
CG12691_OG0007931	0
CG12692_OG0000634_OG0	3
CG12693_OG0012106	3
CG12698_OG0008169	0
CG12699_OG0000230_OG1	3
CG12702_OG0001192	156
CG12708_OG0000271_OG0	2
CG12708_OG0000271_OG0.2	0
CG1271_OG0010635	805
CG12713_OG0003881_OG0	29
CG12716_OG0008438	1
CG12723_OG0008557	4
CG12728_OG0000928_OG0	129
CG12729_OG0011725	7
CG1273_OG0010536	5
CG12730_OG0007375	596
CG12744_OG0000893	123
CG12746_OG0004208	3504
CG1275_OG0011072	1960
CG12768_OG0001283_OG0	227
CG12769_OG0007187	52
CG12773_OG0003140	1030
CG12782_OG0012281	0
CG12783_OG0000743_OG0	3
CG12784_OG0005236	0
CG12795_OG0008825	464
CG12811_OG0002240	886
CG12817_OG0002595_OG0	37
CG12818_OG0004897	164
CG12822_OG0001599	1504
CG12825_OG0001130_OG1	128
CG12826_OG0002951	8
CG12828_OG0011622	5
CG12831_OG0011623_OG0	0
CG12836_OG0002963_OG0	5
CG12848_OG0006045	650
CG12849_OG0011577	0
CG12851_OG0005862	55
CG12857_OG0006163	2
CG12860_OG0006154	5
CG12861_OG0006153	2
CG12862_OG0011585_OG0	8
CG12863_OG0011584	120
CG12866_OG0002772	0
CG12868_OG0001564	497
CG12869_OG0006145	108
CG12869_OG0006146	64
CG12877_OG0001472_OG0	1116
CG1288_OG0001350	0
CG12880_OG0005345	5
CG12883_OG0001474	82
CG12885_OG0001477	162
CG12895_OG0006308	808
CG12909_OG0002821	150
CG12910_OG0006305	86
CG12911_OG0006304	0
CG12914_OG0002819	1
CG12917_OG0002815	10
CG12920_OG0006291	1
CG12926_OG0006349	325
CG12929_OG0006357	158
CG12934_OG0006315	0
CG12935_OG0002846	178
CG12942_OG0001596_OG0	221
CG12945_OG0004570	676
CG12947_OG0004568	51
CG12948_OG0004558	258
CG12963_OG0001641_OG0	0
CG12964_OG0002996_OG0	10
CG12970_OG0006808	30
CG12971_OG0010294	4
CG12974_OG0010307	4
CG12983_OG0010332	0
CG12984_OG0003949	2
CG12985_OG0000915	13
CG12986_OG0011685	4
CG1299_OG0000523_OG0	7835
CG12990_OG0007696	20
CG12991_OG0007703	4803
CG12992_OG0011688	57
CG12994_OG0007707	9
CG12995_OG0008599	1
CG12998_OG0011739	16
CG13000_OG0011738	0
CG13001_OG0008580	186
CG13002_OG0008577	4
CG13003_OG0008572	949
CG13004_OG0008570	247
CG13005_OG0008567	78
CG13008_OG0008305	14
CG13010_OG0003260	14
CG13012_OG0008317	535
CG13014_OG0008547	562
CG13016_OG0006536	186
CG13018_OG0006537	254
CG13021_OG0003241	0
CG13022_OG0010698	21
CG13023_OG0010699	0
CG13024_OG0010708	803
CG13026_OG0010716	187
CG13028_OG0004010	1
CG13031_OG0012200	247
CG13032_OG0004014_OG0	3
CG13033_OG0010736	12
CG13038_OG0010761	2
CG13039_OG0010762	0
CG1304_OG0000265_OG0	0
CG1304_OG0000265_OG1	0
CG13040_OG0010763	0
CG13041_OG0000280_OG0	3
CG13041_OG0000280_OG0.2	2
CG13042_OG0010767	0
CG13043_OG0000281_OG0	2
CG13043_OG0000281_OG1	0
CG13044_OG0010768	0
CG13045_OG0000814	0
CG13046_OG0010771	10
CG13047_OG0010772	0
CG13048_OG0010773	0
CG13049_OG0010774	1
CG13051_OG0011898	0
CG13053_OG0010778	0
CG13054_OG0010779	12
CG13055_OG0010780	13
CG13056_OG0010757	7
CG13058_OG0004021	0
CG13059_OG0010764	19
CG13062_OG0010766	2
CG13064_OG0010775	0
CG13065_OG0010776	2
CG13066_OG0012201	0
CG13068_OG0002030_OG1	8
CG13069_OG0004022	0
CG1307_OG0004308	1143
CG13070_OG0012202	0
CG13071_OG0011899	4
CG13073_OG0012731_OG0	12
CG13074_OG0010797	15
CG13075_OG0000216_OG0	6
CG13075_OG0000216_OG1	5
CG13077_OG0009097	360
CG13078_OG0003575_OG0	1
CG13081_OG0003574	0
CG13082_OG0009094	18
CG13083_OG0009084	0
CG13084_OG0009083	1
CG13085_OG0001922	26
CG13086_OG0003709	202
CG13088_OG0001266	278
CG1309_OG0010533	1928
CG13096_OG0003720	412
CG13097_OG0001923	445
CG13101_OG0009304	1030
CG13102_OG0009298	0
CG13108_OG0009295	46
CG13110_OG0011792	0
CG13113_OG0001247_OG0	0
CG13114_OG0009279	0
CG13116_OG0001878	1473
CG13123_OG0001877	80
CG13124_OG0003502	18519
CG13126_OG0003515	175
CG13127_OG0001844	0
CG13131_OG0000790_OG0	0
CG13133_OG0003525	43
CG1314_OG0011674	4
CG13144_OG0009363	121
CG13148_OG0007214	26
CG13151_OG0006215	123
CG13154_OG0006206	1
CG13155_OG0006196	0
CG13157_OG0002779	0
CG1316_OG0000430_OG0	1471
CG13168_OG0006184	2
CG1317_OG0011084	3226
CG13170_OG0006182	0
CG13171_OG0006180	0
CG13177_OG0012831	342
CG13185_OG0002928	504
CG13186_OG0006594	2
CG13192_OG0006567	381
CG13193_OG0006565	1
CG13196_OG0006560	151
CG13197_OG0006563	792
CG13202_OG0001123_OG0	3
CG13203_OG0006235	9
CG13204_OG0006233	531
CG13215_OG0002793_OG0	448
CG13216_OG0001568_OG0	0
CG13218_OG0002791_OG0	8
CG13220_OG0001573_OG0	1637
CG13223_OG0001571_OG0	0
CG13226_OG0002794_OG0	691
CG13227_OG0006218_OG0	6
CG13228_OG0011587_OG0	1
CG13229_OG0002786_OG0	128
CG13229_OG0002787_OG0	1190
CG13231_OG0006217	3
CG13239_OG0009815	1
CG1324_OG0007509	2
CG13243_OG0009147	0
CG13247_OG0010378	6
CG13248_OG0010371	119
CG13250_OG0011870	34
CG13251_OG0010355	79
CG13252_OG0003952	1019
CG13258_OG0009399	53
CG13272_OG0008882	94
CG13280_OG0008881	12
CG13282_OG0008887	24
CG13285_OG0010583	174
CG13287_OG0010216	3
CG13288_OG0010220	10
CG13293_OG0003937	85
CG13295_OG0010231	929
CG13297_OG0010242	89
CG13299_OG0011864	4
CG13300_OG0003943	63
CG13305_OG0011196	20
CG13306_OG0011204	197
CG13308_OG0004102	0
CG13309_OG0011211	0
CG13310_OG0011207	24
CG13312_OG0011210	0
CG13313_OG0004105_OG0	8
CG13314_OG0011224	48
CG13315_OG0011237	13085
CG13318_OG0004834	2561
CG13319_OG0006667	410
CG13321_OG0006673	0
CG13326_OG0006545	0
CG13330_OG0007271	0
CG13331_OG0007273	18
CG13332_OG0007274	79
CG13334_OG0007281	3
CG13337_OG0011662	88
CG13339_OG0007296	283
CG13344_OG0007304	266
CG13358_OG0007351	64
CG13359_OG0012499	3
CG13360_OG0010145	2030
CG13361_OG0003189	6
CG13362_OG0007862	4
CG13364_OG0001174_OG0	2
CG13365_OG0007831	524
CG13367_OG0003188_OG0	746
CG13369_OG0003181	1544
CG13375_OG0007847	7
CG13377_OG0007849	1291
CG13380_OG0010135	0
CG13384_OG0003473	859
CG13385_OG0012520	0
CG13386_OG0003471	274
CG1339_OG0006721	2
CG13390_OG0003479	340
CG13392_OG0003476	234
CG13397_OG0003469	168
CG13398_OG0003468	248
CG13403_OG0008236	19
CG13404_OG0008224	88
CG13405_OG0011376	0
CG13407_OG0004768	0
CG13408_OG0004770	17
CG13409_OG0004775	123
CG13423_OG0007099	22
CG13426_OG0011654	1
CG13427_OG0003049	2
CG13428_OG0007100	47
CG13430_OG0001658	356
CG13436_OG0006622	48
CG13437_OG0006285	56
CG13438_OG0006243	0
CG1344_OG0012226	182
CG13442_OG0006244	1
CG13443_OG0006248	0
CG13445_OG0003880	9
CG13449_OG0009980	18
CG13454_OG0003875_OG0	0
CG13455_OG0009966	0
CG13457_OG0001288	2
CG13458_OG0004037	424
CG13460_OG0010841	0
CG13465_OG0000343_OG0	0
CG13471_OG0004048	1
CG13473_OG0010860	0
CG13474_OG0004049	0
CG13476_OG0012898	0
CG13481_OG0000339_OG0	25
CG13481_OG0000339_OG1	0
CG13484_OG0010886	262
CG13488_OG0001544_OG1	0
CG13492_OG0005946	1
CG13501_OG0005936	9
CG13502_OG0005931	21
CG13502_OG0012991	2
CG13506_OG0007028	2668
CG13510_OG0006998	239
CG13511_OG0006997	15
CG13516_OG0006995	402
CG13526_OG0006986	1
CG13527_OG0006984	0
CG13531_OG0006978	901
CG13532_OG0006975	86
CG13538_OG0005981	1
CG13539_OG0012044	0
CG1354_OG0007555	2865
CG13541_OG0012280	0
CG13544_OG0005976	1
CG13545_OG0012580	1
CG13551_OG0000540_OG1	6545
CG13551_OG0012048	1888
CG13557_OG0012477	0
CG13558_OG0001556	1
CG13559_OG0012047	58
CG13561_OG0011643	5
CG13562_OG0011631	4
CG13575_OG0006892	54
CG13577_OG0001150_OG0	0
CG13578_OG0006898	310
CG13579_OG0006013	65
CG1358_OG0006724	1268
CG13581_OG0002746	0
CG13585_OG0011574	1720
CG13587_OG0006025	9
CG13594_OG0006033	289
CG13599_OG0005537	11
CG1360_OG0006725	49
CG13601_OG0005534	633
CG13603_OG0005332	1451
CG13605_OG0005319	881
CG13606_OG0005306	156
CG13607_OG0005318	1469
CG13609_OG0012982	7
CG13613_OG0005278	0
CG13614_OG0002525_OG0	0
CG13615_OG0002524	0
CG13616_OG0005272	39
CG13618_OG0005267	3937
CG13622_OG0005268	84
CG13623_OG0005265	606
CG13625_OG0004618	595
CG13627_OG0004629	32
CG13630_OG0004630	1075
CG13631_OG0004635	740
CG13634_OG0004637	7
CG13641_OG0004650	152
CG13643_OG0002274	984
CG13653_OG0002504	1
CG13654_OG0005174	100
CG13663_OG0011496	392
CG13667_OG0004090_OG0	224
CG13670_OG0011168	2
CG13671_OG0004086_OG0	314
CG13675_OG0000560_OG2	3
CG13676_OG0003984	40
CG13678_OG0000129_OG3	1
CG1368_OG0008241	3
CG13685_OG0010463	35
CG13689_OG0008772	54
CG13690_OG0008752	2
CG13692_OG0008754	1
CG13698_OG0010125	701
CG13699_OG0003907_OG0	4
CG13705_OG0010610	13
CG13707_OG0010613	98
CG13708_OG0010614	31
CG1371_OG0006292	1098
CG13711_OG0010618	0
CG13712_OG0010619	0
CG13713_OG0010620	0
CG13716_OG0010627	15
CG13720_OG0004084	0
CG13721_OG0012208	0
CG13722_OG0011130	280
CG13723_OG0010915	0
CG13724_OG0010917	0
CG13725_OG0010918	0
CG13727_OG0004055	0
CG13728_OG0010923	4
CG13731_OG0011910	18
CG13733_OG0010089	2
CG13738_OG0011907	17
CG13739_OG0002891	25
CG13743_OG0006405	63
CG13744_OG0006409	1
CG13747_OG0006408	1
CG13748_OG0006626	1
CG13751_OG0001660_OG0	738
CG13760_OG0007606	404
CG13766_OG0009602	190
CG13771_OG0009612	4
CG13775_OG0003750_OG0	139
CG13784_OG0000956_OG0	322
CG13786_OG0003631	5
CG13796_OG0001883_OG0	407
CG13801_OG0000219_OG0	0
CG13801_OG0000219_OG1	0
CG13806_OG0011077	0
CG13807_OG0011075	299
CG13810_OG0011066	0
CG13813_OG0010189	2
CG13829_OG0011464	1
CG13833_OG0004687	3834
CG13837_OG0002276	0
CG13838_OG0011993	1
CG13841_OG0004694	653
CG13842_OG0004706	4
CG13847_OG0004737	3
CG13850_OG0004743	967
CG13855_OG0004744	0
CG13856_OG0004745	195
CG13857_OG0004746	0
CG13862_OG0004760	1
CG13868_OG0007089	8798
CG13868_OG0013578	1079
CG13869_OG0007075	2
CG1387_OG0008528	1
CG13870_OG0007093	124
CG13871_OG0003047	1
CG13872_OG0007071	0
CG13875_OG0011381	214
CG13876_OG0001334_OG0	181
CG13877_OG0011937	1320
CG13884_OG0000403_OG0	0
CG13887_OG0011343	4336
CG13891_OG0002060	0
CG13893_OG0011360	1464
CG13894_OG0004129	46
CG13895_OG0004128	731
CG13901_OG0011344	306
CG13907_OG0011337	2879
CG13912_OG0011325	415
CG13917_OG0011285	3981
CG13919_OG0011274	178
CG13920_OG0011271	1530
CG13921_OG0011032	135
CG13924_OG0011054	21
CG13926_OG0011282	366
CG13928_OG0011279	758
CG13930_OG0011024	2
CG13931_OG0004073	17
CG13933_OG0011036	1023
CG13937_OG0011056	1545
CG13949_OG0003375	15
CG13950_OG0003376	22
CG13954_OG0006374	33
CG13955_OG0002890_OG0	1
CG13962_OG0012240	4
CG13970_OG0009133_OG0	0
CG13972_OG0005361	2
CG13983_OG0002696	0
CG13991_OG0000661_OG1	1
CG13992_OG0002070_OG0	6
CG13994_OG0011942	364
CG13995_OG0000538_OG0	63
CG13999_OG0000662_OG0	46
CG14005_OG0001926	316
CG14006_OG0001927	0
CG14007_OG0009567	13
CG14011_OG0003731	0
CG14013_OG0003734	0
CG14014_OG0009443	0
CG14015_OG0009446	119
CG14017_OG0003733	0
CG14020_OG0003686	21
CG14022_OG0008831	1328
CG14024_OG0003410_OG0	58
CG14034_OG0008836	19
CG14036_OG0008842	0
CG14042_OG0001816	58
CG14043_OG0003425	648
CG14044_OG0008964	173
CG14050_OG0000684	47
CG14052_OG0007777	1
CG14053_OG0012099	6
[truncated: 9,910 more rows]
