# Supplementary material for: Evolution of chemosensory tissues and cells across ecologically diverse Drosophilids
Source: Nat Commun. 2024 Feb 5;15:1047. doi: 10.1038/s41467-023-44558-4 (PMC10844241; doi:10.1038/s41467-023-44558-4)
Supplement: Supplementary file 18 — Supplementary Data 15 [file 41467_2023_44558_MOESM18_ESM.zip › all_count_tables_renamed/SECH3MPRO_counts_trim_genes_FBids_1_1_sorted.txt]

128up_OG0006588	1294
14-3-3epsilon_OG0002478	4149
14-3-3epsilon_OG0001126_OG1	11421
140up_OG0004534	439
18w_OG0003044	931
26-29-p_OG0010897	5023
2mit_OG0000576_OG0	37
5-HT1A_OG0006644	28
5-HT1B_OG0006647	77
5-HT2A_OG0000287_OG0	68
5-HT2B_OG0011472	89
5-HT7_OG0005777	35
5PtaseI_OG0005188	1289
7B2_OG0004187	1558
a_OG0006460	955
a10_OG0010691	3643
a5_OG0009037	1198
a6_OG0007651	264
AANATL2_OG0003640	450
AANATL4_OG0000091_OG1	0
AANATL7_OG0007605	17
Aasdh_OG0001831	155
Aatf_OG0001947	441
aay_OG0011265	5897
ab_OG0009683	440
ab_OG0009684	39
ABCB7_OG0011281	2842
Pmp70_OG0003257	4256
Abd-B_OG0005000	0
Abi_OG0002227_OG0	464
Abl_OG0010722	3701
abo_OG0009656	206
Abp1_OG0010565	523
abs_OG0003097	385
ac_OG0007843	8
Ac13E_OG0008321	4413
Ac3_OG0009573	344
Ac78C_OG0010320	39
Acam_OG0000252_OG0	0
Acam_OG0000252_OG1	0
Acam_OG0005131	0
CG9149_OG0011313	742
Acbp1_OG0009246	625
Acbp2_OG0010415	717
Acbp4_OG0000311_OG0	0
Acbp4_OG0000311_OG1	1
Acbp6_OG0010414	27
ACC_OG0007193	12208
AcCoAS_OG0000812	5183
Ace_OG0000652_OG0	648
Acer_OG0000953_OG0	2295
Acer_OG0003808	1223
Acf_OG0002671	945
Achl_OG0002770	435
acj6_OG0008333	15
acj6_OG0008334	45
Ack_OG0010507	2923
Ack-like_OG0006546	390
Acn_OG0009540	3830
CG5009_OG0006075	3628
Acox57D-d_OG0006913	295
Acox57D-p_OG0001151	998
Acp1_OG0009317	5407
Acp32CD_OG0009664	0
Acp65Aa_OG0003939	625
Acph-1_OG0001513	181
CG12512_OG0008829	2889
CG18155_OG0007972	34
Acsl_OG0007133	5637
Act42A_OG0000022_OG0	1184
Act42A_OG0000022_OG1	1158
Act42A_OG0000022_OG3	131622
Act42A_OG0000022_OG4	18854
Act42A_OG0000022_OG5	419
Actn_OG0003148_OG0	26933
Actn3_OG0011403_OG0	0
ACXB_OG0000046_OG0	0
ACXB_OG0000046_OG1	4
ACXB_OG0000046_OG2	3
ACXB_OG0000046_OG2.2	3
ACXD_OG0004078_OG0	223
Acyp_OG0009408	0
Acyp2_OG0011498	396
Ada_OG0002342	153
Ada1-2_OG0003777_OG0	220
Ada2a_OG0005051	124
Ada2b_OG0004799	260
Ada3_OG0007872	427
AdamTS-A_OG0005247	1597
AdamTS-A_OG0012010	85
AdamTS-B_OG0008089	1468
Adar_OG0007649	1459
Adat1_OG0003596	31
Adck1_OG0006032	983
Adck5_OG0010063	569
ADD1_OG0006579	434
Adf1_OG0001636_OG0	216
Adgf-A_OG0001991_OG0	0
Adgf-A_OG0003900	12109
Adgf-A2_OG0010109	334
Adgf-B_OG0010108	12
Adgf-C_OG0001030_OG0	4395
Adgf-D_OG0002208_OG0	1558
Adgf-E_OG0006152	4
Adh_OG0003395_OG0	512
Adi1_OG0010940	1200
AdipoR_OG0004727	4678
CG3809_OG0004951	19
AdenoK_OG0003918_OG0	1376
Ady43A_OG0002958	986
AdoR_OG0005733	681
adp_OG0006108	777
AdSS_OG0000854_OG0	9582
Aduk_OG0004873	480
Ae2_OG0010984	10976
CG6512_OG0010913	3957
aft_OG0006080	236
Afti_OG0005567	329
Ag5r_OG0008212	9
Ag5r2_OG0008213	0
AGBE_OG0007237	7188
AgmNAT_OG0001753	8
ago_OG0010530	1207
AGO1_OG0007307	1877
AGO2_OG0000119_OG0	6747
Agpat1_OG0008448	210
Agpat2_OG0003465	127
Agpat3_OG0004018	2060
Agpat4_OG0004019_OG0	320
ADPS_OG0002932	631
agt_OG0001016_OG0	160
Spat_OG0007723	977
Ahcy_OG0001195_OG0	900
AhcyL1_OG0011110	1775
AIF_OG0001225	790
AIMP1_OG0007108	827
AIMP2_OG0009977	958
AIMP3_OG0005998	559
Adk1_OG0010829	6408
Adk3_OG0005467	1467
Ak6_OG0007201	148
Akap200_OG0000367_OG0	0
Akh_OG0010512	31
AkhR_OG0009627	364
akirin_OG0010441	2415
Akr1B_OG0001292	11367
Akt1_OG0005415	1616
al_OG0008749	69
Aladin_OG0007570	166
AlaRS_OG0003477	1969
AlaRS-m_OG0010596	1049
Alas_OG0006853	6747
alc_OG0006389	3159
Ald1_OG0005647	99305
Ald2_OG0005645	2
Aldh_OG0003615	6260
Aldh-III_OG0006742	12087
Aldh7A1_OG0003841_OG0	414
Alg-2_OG0001588_OG0	1020
Alg1_OG0002607_OG0	783
Alg10_OG0000709_OG0	230
Alg11_OG0012170	906
CG8412_OG0004562	2901
Alg14_OG0001194_OG0	173
Alg2_OG0010641	846
Alg3_OG0003012	37
Alg3_OG0006966	403
CG5287_OG0001281	460
CG5287_OG0003790	201
Alg9_OG0005173	306
Alh_OG0004317	1168
Alh_OG0004319	357
Alh_OG0011430	315
alien_OG0009301	1311
ALiX_OG0005343	3318
Alk_OG0006414	758
CG12179_OG0001176_OG0	29
Alp1_OG0010289	3
Alp10_OG0010194	232
Alp11_OG0008522	13
Alp12_OG0003717	570
Alp13_OG0001034	71
Alp2_OG0000261_OG0	22
Alp2_OG0000261_OG1	0
Alp4_OG0005779	291
Alp6_OG0006360	32
Alp7_OG0003030	0
Alp9_OG0003931	336
alph_OG0000083_OG0	0
alph_OG0005113	2375
alpha-Catr_OG0006852	857
alpha-Est1_OG0004357	3615
alpha-Est10_OG0004350	1341
alpha-Est2_OG0000314	344
alpha-Est3_OG0004356	2526
alpha-Est6_OG0004354	4
alpha-Est7_OG0001351	9622
alpha-Est8_OG0004352	1501
alpha-Est9_OG0004351	866
alpha-Man-Ia_OG0003130	106
alpha-Man-Ia_OG0003131	769
alpha-Man-Ia_OG0001168	629
alpha-Man-Ib_OG0005087	649
alpha-Man-Ic_OG0011549	1
alpha-Man-IIa_OG0004878	610
alpha-Man-IIb_OG0005229	753
alpha-PheRS_OG0008296	936
alpha-Spec_OG0011040	16143
alpha4GT1_OG0000948	578
alphaCOP_OG0011275	3662
alphaSnap_OG0010384	2056
alphaTub67C_OG0010998	490
Alr_OG0008278	507
alrm_OG0002498	56
Als2_OG0009863	1919
alt_OG0004894	2395
aly_OG0004083	1
Ama_OG0002112	0
Amacr_OG0009433	1512
amd_OG0001918	3102
Amnionless_OG0008741	16
amon_OG0011540	602
amos_OG0003702_OG0	0
AMPdeam_OG0008245	7191
Amph_OG0007204	8306
AMPKalpha_OG0001698	3695
Amt_OG0004607	537
Amun_OG0008385	3283
amx_OG0007575	469
Amy-p_OG0000157_OG0	10
Amy-p_OG0000157_OG0.2	2
Amyrel_OG0006416	5
ana_OG0006403	60
ana1_OG0002269	609
ana2_OG0007120	21
ana3_OG0006194	137
Ance-2_OG0003658	1
Ance-3_OG0001891_OG0	3093
Ance-3_OG0009407	2816
Ance-4_OG0006406	516
Ance-5_OG0005870	654
anchor_OG0010100	1171
Andorra_OG0011741	0
Ank2_OG0010460	6974
Ankle2_OG0000780	2196
l(2)35Be_OG0003404_OG0	157
anox_OG0007490	2274
Ant2_OG0008041	78
antdh_OG0008007	2870
Antp_OG0002113	110
antr_OG0007227	41
AnxB10_OG0008082	10440
AnxB11_OG0008196	2590
AnxB9_OG0004410	18714
aop_OG0003458	819
aos_OG0010741	1483
Aos1_OG0002145_OG0	447
AOX1_OG0005242	10310
AOX2_OG0000143_OG0	11062
AOX2_OG0000143_OG1	54
AOX4_OG0001465	78
ap_OG0005832	257
AP-1-2beta_OG0008273	2241
AP-1gamma_OG0007680	2861
AP-1mu_OG0005553	1676
AP-1sigma_OG0005334	2233
AP-2alpha_OG0008751	1632
AP-2mu_OG0004736	1321
AP-2sigma_OG0004385	793
Apc_OG0005387	1247
APC10_OG0005888	176
Apc2_OG0005308	208
APC4_OG0003171_OG0	404
APC7_OG0001703	14
ApepP_OG0000963	806
aph-1_OG0003552_OG0	342
aPKC_OG0006607	313
aPKC_OG0006608	944
aPKC_OG0006609	66
Aplip1_OG0011323	493
apn_OG0002443_OG0	0
apolpp_OG0012638	22934
app_OG0010830	568
APP-BP1_OG0010070	332
Appl_OG0007834	1162
Aprt_OG0004075	301
Aps_OG0010085	1956
apt_OG0002733	474
CG18815_OG0010034	2745
AQP_OG0007242	2924
aqrs_OG0005393	0
aqz_OG0001049_OG1	16307
ara_OG0009939	39
aralar1_OG0001518	3385
Arc1_OG0002768_OG0	12780
Arc2_OG0006127	512
Arc42_OG0001370_OG0	1
Archease_OG0002289_OG0	578
Arf51F_OG0006831	1205
Arf79F_OG0012164	5183
ArfGAP1_OG0010836	1499
ArfGAP3_OG0003816_OG0	1386
Arfip_OG0005451	386
Arfrp1_OG0007681	216
arg_OG0003183	35
arg_OG0007835	3
Argk_OG0011233	118826
Argk_OG0011925	2504
Argl_OG0009800	452
CG31469_OG0002209_OG0	363
ArgRS_OG0008151	467
ArgRS-m_OG0004367	97
ari-1_OG0007878	1919
ari-2_OG0003028	1429
Arl1_OG0010003	885
Arl2_OG0004816	280
Arl5_OG0011164	345
Arl6_OG0007042	73
Arl6IP1_OG0004993	539
Arl8_OG0004797	1009
arm_OG0007636	8816
armi_OG0002027	269
Arp1_OG0004441	3051
Arp10_OG0007423	2166
Arp2_OG0001770	933
Arp3_OG0010555	596
Arp5_OG0001448_OG0	407
Arp53D_OG0011600	0
Arp6_OG0008512	868
Arp8_OG0007614	449
Arpc1_OG0009187	2095
Arpc2_OG0009417	1222
Arpc3A_OG0005226	330
Arpc3B_OG0008590	16
Arpc4_OG0008719	1272
Arpc5_OG0008957	699
arr_OG0007264	1229
Arr1_OG0009490	60877
Arr2_OG0004099	72758
Ars2_OG0005840	3682
Art1_OG0004911	723
Art2_OG0008773	7
Art3_OG0004604	294
Art4_OG0004574	121
Art6_OG0004528_OG0	0
Art7_OG0001547_OG0	1134
Art8_OG0009662	79
Art9_OG0002219_OG0	0
Arts_OG0000486_OG0	1120
aru_OG0003377	4737
Arv1_OG0013036	139
arx_OG0009914	266
Asap_OG0007180	2065
Asator_OG0002682_OG1	1563
Asciz_OG0010646	199
ase_OG0007840	6
asf1_OG0009889	361
ash1_OG0000982_OG0	77
ash2_OG0004623	1413
Ask1_OG0004518	2566
asl_OG0004217	346
AsnRS_OG0003707	1594
AsnRS-m_OG0006452	148
AsnS_OG0000992	174
asp_OG0004633	2
Asph_OG0006509	12636
ASPP_OG0006932	1951
CG9572_OG0008488	11964
AspRS_OG0006665	2079
AspRS-m_OG0008886	1445
asrij_OG0006972	1628
asRNA:CR31429_OG0002339_OG0	153
asRNA:CR42743_OG0003772_OG0	0
asRNA:CR43299_OG0012338_OG0	0
asRNA:CR43426_OG0012535_OG0	0
asRNA:CR43454_OG0002277_OG0	128
asRNA:CR43463_OG0001607_OG0	106
asRNA:CR43809_OG0003675_OG0	465
asRNA:CR44106_OG0002406_OG0	26
asRNA:CR44169_OG0002969_OG0	202
asRNA:CR44179_OG0001455_OG0	2005
asRNA:CR44372_OG0000331_OG0	1
asRNA:CR44372_OG0000331_OG1	0
asRNA:CR44894_OG0012090_OG0	0
asRNA:CR45044_OG0005605_OG0	31
asRNA:CR45195_OG0000203_OG0	481
asRNA:CR45195_OG0000203_OG1	1262
asRNA:CR45350_OG0001645_OG0	2
asRNA:CR45943_OG0010336	150
asRNA:CR46029_OG0000226_OG0	4
asRNA:CR46029_OG0000226_OG1	11
asRNA:CR46139_OG0003106_OG0	94
asRNA:CR46246_OG0011916	1
asRNA:CR46354_OG0002193_OG0	675
asRNA:CR46473_OG0000925_OG0	28
Ass_OG0001346	228
ast_OG0003560	447
AstA_OG0004634	79
AstA-R1_OG0000689	23
AstA-R2_OG0005396	32
AstC_OG0009668	21
AstC-R1_OG0010134	19
AstC-R2_OG0001295_OG0	22
AstCC_OG0009669	0
asun_OG0002419_OG0	154
Asx_OG0006138	1385
Atac1_OG0003748_OG0	129
Atac2_OG0009508	315
Atac3_OG0000828	436
Tat_OG0001330	2706
Ate1_OG0003045	1803
Atet_OG0003384	850
Atf-2_OG0006059	384
Atf3_OG0007763	7245
Atg1_OG0009929	188
Atg1_OG0009931	1272
Atg10_OG0001598	85
Atg101_OG0008681	1118
Atg12_OG0011904	176
Atg13_OG0004817	1102
Atg14_OG0005089	1073
Atg16_OG0005703	696
Atg17_OG0004232	4123
Atg18a_OG0011152	1821
Atg18b_OG0001271_OG0	966
Atg2_OG0011112	4181
Atg3_OG0009922	1116
Atg4a_OG0009014	1849
Atg4b_OG0005256	895
Atg5_OG0007974	473
Atg6_OG0005323	742
Atg7_OG0006714	608
Atg8a_OG0008043	8428
Atg8b_OG0005571	0
Atg9_OG0006487	2365
atilla_OG0011822	13011
atk_OG0010362	34
atl_OG0001399	5389
atms_OG0004154	722
ato_OG0004804	0
Atox1_OG0012695	1118
ATP6AP2_OG0004869	9154
ATP7_OG0008369	1071
ATP8A_OG0007260	4608
ATP8A_OG0007261	17
Atpalpha_OG0002140	18080
ATPCL_OG0006680	6316
ATPsynB_OG0010987	24037
ATPsynbeta_OG0005823	93171
ATPsynbetaL_OG0001317	1
ATPsynC_OG0005792	49518
ATPsynCF6_OG0005500	13694
ATPsynCF6L_OG0010605	6
ATPsynD_OG0004477	17929
ATPsyndelta_OG0007526	11176
ATPsynE_OG0005568	15693
ATPsynG_OG0009657	14973
ATPsyngamma_OG0005690	27619
ATPsynGL_OG0009315	0
ATPsynO_OG0012619	16704
AttC_OG0000164_OG0	877
AttC_OG0007258	499
AttD_OG0004890	6
Atu_OG0002096	812
Atx-1_OG0012102	46
Atx2_OG0011501	3674
Atxn7_OG0003444	722
aub_OG0000482_OG0	18
aurA_OG0004964	43
aurB_OG0009647	20
aust_OG0001881	0
aux_OG0003096_OG0	1833
ave_OG0006159	233
Aven_OG0003291	242
awd_OG0002664	7643
Awh_OG0010478	34
axed_OG0010262	192
Axn_OG0005720	1004
axo_OG0003993	355
axo_OG0010625	127
axo_OG0010626	591
axo_OG0010628	311
Axs_OG0008319	2523
Axud1_OG0003447	756
az2_OG0006736	163
azot_OG0000210_OG0	0
azot_OG0000210_OG1	0
b_OG0009189	5780
B-H1_OG0000267_OG0	376
B-H1_OG0000267_OG1	191
B4_OG0009202	3292
B52_OG0001376_OG0	8111
b6_OG0007653	49
B9d1_OG0005246	102
B9d2_OG0005830	16
bab1_OG0011327	52
bab1_OG0011328	45
bab2_OG0011326	1347
babo_OG0006628	1000
babos_OG0007027	1431
Bacc_OG0008947	15739
Bace_OG0000801_OG0	1
baf_OG0003792	942
bai_OG0005189	2115
Balat_OG0007229	22
Baldspot_OG0010721	1971
ball_OG0001092_OG1	184
bam_OG0005170	1
bap_OG0001358_OG0	10
Bap111_OG0007677	1216
Bap170_OG0000903_OG0	1097
Bap55_OG0005900	506
Bap60_OG0008560	1443
IMPPP_OG0000305_OG1	171
barc_OG0010291	832
bark_OG0008784	1483
barr_OG0000425_OG0	231
baz_OG0008596	3688
bb8_OG0005496	1
bbc_OG0007266	4375
CG18067_OG0007098	18421
bbg_OG0010871	2595
bbg_OG0010872	2859
BBIP1_OG0004876	164
BBS1_OG0010413	51
BBS4_OG0002785_OG0	295
BBS5_OG0002086	239
BBS8_OG0008755	173
BBS9_OG0006919	1040
bbx_OG0008688	4185
bc10_OG0010387_OG0	391
BCAS2_OG0005540	490
bcd_OG0002111_OG0	4
bchs_OG0003722	44
BCL7-like_OG0007566	116
bcn92_OG0007793	456
Bdbt_OG0004400	250
bdg_OG0006805	1652
bdl_OG0003385	3400
Bdp1_OG0009215	635
be_OG0000785	1385
BEAF-32_OG0006164	769
beag_OG0004860	375
beat-Ia_OG0011784	47
beat-Ib_OG0009146	37
beat-Ic_OG0001866_OG0	3
beat-IIa_OG0005482	56
beat-IIb_OG0005481	198
beat-IIIa_OG0009463	25
beat-IIIb_OG0009460	30
beat-IIIc_OG0003687	177
beat-IV_OG0005508	152
beat-Va_OG0005024	14
beat-Vb_OG0005021	19
beat-Vc_OG0001062_OG0	42
beat-VII_OG0011542	19
beat-VII_OG0011544	9
beg_OG0004008	396
bel_OG0001048	4850
Bem46_OG0008920	298
ben_OG0000514_OG0	3581
Best1_OG0002590_OG0	5057
Best2_OG0010251	4469
Best3_OG0009963	4
Best4_OG0000558_OG0	0
Bet1_OG0003845_OG0	519
Bet3_OG0004072	379
beta-PheRS_OG0005298	696
beta-Spec_OG0007697	24829
beta'COP_OG0009212	2577
beta3GalTII_OG0012738	256
beta4GalNAcTA_OG0006521	402
beta4GalNAcTB_OG0002610	358
beta4GalT7_OG0005195	305
betaCOP_OG0008653	5031
betaggt-I_OG0008962	857
betaGlu_OG0002667	831
CG32396_OG0011696	8
Bgb_OG0011276	484
bgcn_OG0001647	326
bgm_OG0009412	1924
BHD_OG0010421	239
bi_OG0003201	192
bi_OG0012904	15
BI-1_OG0004087	3427
bib_OG0001843_OG0	7
BicC_OG0009143	1
BicD_OG0009474	1370
CG11873_OG0005086	730
bif_OG0003277	1531
bif_OG0012761	714
BigH1_OG0001085_OG0	39
bigmax_OG0005365	419
Bili_OG0002506_OG0	85
bin_OG0010286	7
Bin1_OG0005423	222
bin3_OG0007310	2610
bip1_OG0010560	226
Bka_OG0009250	168
blanks_OG0011885_OG0	5
Blimp-1_OG0010196	2764
Blm_OG0002608	169
Blos1_OG0006148	316
Blos2_OG0010078	192
Blos3_OG0009918	183
Blos4_OG0010933	93
blot_OG0010924	48907
blow_OG0006726	867
blp_OG0005216	1144
blw_OG0006982	77660
bma_OG0010967	27
Bmcp_OG0010022	499
bmm_OG0010858	1952
bnb_OG0001206_OG1	8117
CG5059_OG0012191	3965
bnk_OG0005787	0
bnl_OG0004512	1956
boca_OG0006727	428
bocks_OG0002575_OG0	752
BOD1_OG0005544	3286
boi_OG0007601	204
boi_OG0007603	64
boil_OG0012322	8
bol_OG0011238	6615
boly_OG0007153	0
BomBc1_OG0001623	1652
BomBc2_OG0000769_OG0	5037
BomBc3_OG0004769	1475
BomT3_OG0011469	2555
bon_OG0004934	992
bond_OG0004726	343
bonsai_OG0007008	739
Boot_OG0006400	14
bor_OG0004967	665
bora_OG0003911	1
BORCS5_OG0008208	864
BORCS6_OG0011365	359
BORCS7_OG0007103	49
borr_OG0009292	5
boss_OG0005676	2930
botv_OG0006642	401
bou_OG0007819	603
bowl_OG0008785	925
BoYb_OG0000400_OG0	0
br_OG0007659	70
br_OG0011928	10
Br140_OG0001629	883
brat_OG0001919	127
Brca2_OG0000883	354
Brd_OG0010852	0
CG7154_OG0009310	1071
Brd8_OG0002488	372
Bre1_OG0010209	913
Brf_OG0005483	333
Brf_OG0005485	85
brk_OG0007975	926
brm_OG0009999	2354
Brms1_OG0008442	1156
Bro_OG0011272	1
brp_OG0000499_OG1	341
l(3)72Ab_OG0009997	2218
bru1_OG0009737	25
bru1_OG0009738	706
bru2_OG0009740	2891
bru2_OG0011823	32
bru2_OG0012161	341
bru3_OG0010907	387
bru3_OG0011909	17
Bruce_OG0004896	5706
brun_OG0003663	1215
brv1_OG0000706_OG0	0
brv2_OG0010919	0
brv3_OG0011666	25
BRWD3_OG0005288	3184
brwl_OG0009277	890
bs_OG0003002	253
bs_OG0006897	243
bsf_OG0001906_OG0	3053
Bsg_OG0009780	7291
Bsg25D_OG0003412_OG0	1856
bsh_OG0009110	12
bsk_OG0012344	1764
bt_OG0000537_OG1	149
BTBD9_OG0000546_OG0	6
BtbVII_OG0011887	3064
btd_OG0007557	191
Btk29A_OG0001838	1485
Btk29A_OG0011763	65
btl_OG0002041	2901
btn_OG0004719	0
Btnd_OG0008611	2
btsz_OG0001035_OG1	1120
btsz_OG0004581	0
btv_OG0003692	15
btv_OG0009487	466
btz_OG0005342	2140
Bub1_OG0001806_OG0	344
Bub3_OG0005120	526
BubR1_OG0000657_OG0	242
Buffy_OG0006561	1028
bug_OG0006803	514
Bug22_OG0009372	478
BuGZ_OG0008876	2429
CG8270_OG0010257	350
bun_OG0000556	1729
bun_OG0009749	3681
bur_OG0003683_OG0	1575
Burs_OG0001045_OG0	0
bves_OG0007497	272
bves_OG0007499	206
bw_OG0006000	765
bwa_OG0009122	237
bwa_OG0012525	334
Bx_OG0008666	7
Bx_OG0008667	372
Bx42_OG0007682	1496
by_OG0005550	5954
byn_OG0010803	0
bys_OG0007950	435
c-cup_OG0012143	0
c(3)G_OG0001464_OG0	334
c11.1_OG0007569	2403
c12.1_OG0007568	815
c12.2_OG0007567	3258
C15_OG0002126_OG0	25
C1GalTA_OG0009799	644
C3G_OG0007801	3674
C901_OG0008027	0
ca_OG0005700	2673
Ca-alpha1D_OG0009140	4145
Ca-alpha1T_OG0003323	1636
Ca-beta_OG0009681	749
Ca-Ma2d_OG0009139	796
CaBP1_OG0008860	2311
cac_OG0000605_OG0	231
cact_OG0009392	9907
cactin_OG0003129	764
cad_OG0009437	4
Cad74A_OG0010922	19
Cad86C_OG0002368	545
Cad87A_OG0001088_OG0	219
Cad89D_OG0001058_OG0	71
Cad96Ca_OG0011497	1789
Cad96Cb_OG0005172	3
Cad99C_OG0005704	1998
CadN_OG0000277_OG1	39
Caf1-105_OG0002830	110
Caf1-180_OG0007408	550
Caf1-55_OG0001036	685
cag_OG0001595_OG0	658
CAH1_OG0009192	8706
CAH13_OG0002843	1
CAH14_OG0002807	11
CAH15_OG0006256	1
CAH16_OG0000498_OG1	42
CAH2_OG0001000_OG0	3086
CAH3_OG0003177	1046
CAH5_OG0005796	27977
CAH7_OG0000840	1887
CAH8_OG0004748	15
CAH9_OG0005622	118
CAHbeta_OG0002334	375
cal1_OG0002556_OG0	359
CalpA_OG0003035	3958
CalpB_OG0010971	2081
CalpC_OG0008186	722
Calr_OG0005564	20051
Cals_OG0013279_OG0	1249
Calx_OG0002139_OG0	3
Calx_OG0004417	5242
Calx_OG0004418	1522
calypso_OG0006121	439
Cam_OG0012053	15007
CaMKI_OG0012767	10092
CaMKII_OG0013280	6241
Camp_OG0005907	576
Camta_OG0006364	533
Camta_OG0006365	67
can_OG0004061_OG0	0
CanA1_OG0005778	1771
CanB_OG0000231_OG0	270
CanB_OG0000231_OG1	1319
Cand1_OG0009382	1831
CAP_OG0000587_OG0	13815
CAP_OG0012405	22
Cap-D2_OG0005121	161
Cap-D3_OG0009448	425
Cap-G_OG0002924	707
Cap-H2_OG0004906	1286
Capa_OG0005712	685
Caper_OG0009347	8049
Capr_OG0010138	1429
caps_OG0010156	1931
caps_OG0010157	1802
capt_OG0009025	7990
capu_OG0000612_OG0	554
car_OG0007437	426
CARPA_OG0007960	5
CARPB_OG0007554	15
CarT_OG0009432	199
cas_OG0004236	0
casp_OG0006502	1193
cass_OG0009476	4580
Cat_OG0003869	6100
cathD_OG0002862	26170
cato_OG0006491	0
Catsup_OG0009538	1205
caup_OG0009938	9
cav_OG0000654	234
caz_OG0003243_OG0	2508
cbc_OG0007265	508
Cbl_OG0002051_OG0	1237
CBP_OG0001721	162
CBP_OG0007971	81
Cbp20_OG0005066	373
Cbp53E_OG0006447	490
Cbp80_OG0007913	736
Cbp80_OG0007915	429
Cbs_OG0003124	1434
cbs_OG0007263	615
cbt_OG0008760	1917
Cby_OG0004789	61
Cc2d2a_OG0002702	91
CCAP_OG0011467	0
CCAP-R_OG0000870	29
ccb_OG0012089	0
CCDC151_OG0011900	4
CCDC53_OG0009785	319
Ccdc58_OG0010399	256
Ccdc85_OG0008917	293
CCHa1_OG0004530	8
CCHa1-R_OG0006065	18
CCHa2_OG0002186_OG0	596
CCHa2-R_OG0005836	9
Cchl_OG0004776	7722
CCKLR-17D1_OG0003334	8
CCKLR-17D1_OG0008675	21
CCKLR-17D1_OG0011744	6
CCKLR-17D3_OG0008678	98
Ccm3_OG0005250	964
Ccn_OG0010106	139
Ccn_OG0010107	240
Ccn_OG0012179	78
Ccp84Ab_OG0000178_OG0	0
Ccp84Ac_OG0001349_OG0	0
Ccp84Ae_OG0002110_OG0	0
Ccp84Af_OG0000109_OG0	0
Ccp84Af_OG0000109_OG1	9
Ccp84Af_OG0000109_OG2	0
Ccp84Ag_OG0001348_OG0	0
Ccs_OG0006299	575
CCT1_OG0002281_OG0	1614
CCT2_OG0003145	1739
CCT3_OG0004995	2001
CCT4_OG0000979	1350
CCT5_OG0006600	1931
CCT6_OG0008508	2183
CCT7_OG0004839	726
CCT7_OG0004841	470
CCT8_OG0007117	2190
Ccz1_OG0010481	865
cd_OG0004708	57
CD98hc_OG0001357_OG0	7098
Cda4_OG0008701	49
Cda5_OG0008721	1534
Cda9_OG0002707	26
CDase_OG0005749	1557
cdc14_OG0009306	3304
Cdc16_OG0005493	185
Cdc23_OG0009421	420
Cdc27_OG0010426	1185
Cdc2rk_OG0006290	429
Cdc37_OG0011041	1710
Cdc42_OG0008268	1313
Cdc45_OG0007388	511
Cdc5_OG0011371	642
CDC50_OG0008483	1559
Cdc6_OG0002054	39
Cdc7_OG0007729	1650
Cdep_OG0002087	1130
Cdep_OG0004159	1608
CdGAPr_OG0009111	1285
cdi_OG0000729	2234
cDIP_OG0004394	1640
Cdk1_OG0000555_OG0	21
Cdk12_OG0009875	715
Cdk2_OG0002391	93
CDK2AP1_OG0008015	484
Cdk4_OG0006632	588
Cdk5_OG0002993	350
Cdk5alpha_OG0009389	549
Cdk7_OG0001724	195
Cdk8_OG0010977	165
Cdk9_OG0007009	506
Cdlc2_OG0000234_OG1	1090
cdm_OG0002482	1211
Cds_OG0010549	2494
Ced-12_OG0009727	543
ced-6_OG0006366	8873
CenB1A_OG0004675	1299
CenG1A_OG0003595_OG0	2249
CenG1A_OG0009182	43
Cenp-C_OG0002322	382
Cep135_OG0009952	255
Cep135_OG0009954	333
cep290_OG0004127	217
Cep89_OG0006812	0
Cep97_OG0008778	415
cer_OG0012078	2079
Cerk_OG0004182	1763
cert_OG0011161	1316
Cf2_OG0008971	1907
Cfp1_OG0007571	523
CG5789_OG0004615	564
cg_OG0006533	2707
CG10000_OG0005395	0
CG10005_OG0004963	64
CG10011_OG0005399	374
CG10013_OG0002410_OG0	8
CG10019_OG0008786	34
CG10026_OG0009081	1834
CG10029_OG0004344	2
CG10031_OG0008792	1090
CG10035_OG0004420	384
CG10038_OG0001436_OG0	412
CG10041_OG0012259_OG0	0
CG10051_OG0007036	8
CG10053_OG0004336	163
CG10055_OG0004329	862
CG10062_OG0007038	61
CG10063_OG0010284	16
CG10064_OG0010282	12
CG10068_OG0004321	344
CG10073_OG0000065_OG2	27
CG10075_OG0010279	1368
CG10077_OG0010277	20844
CG10082_OG0005964	8486
CG10086_OG0001355	0
CG10089_OG0010567	517
CG10098_OG0004320	578
CG10104_OG0006132	0
CG10116_OG0010569	0
CG10126_OG0005023	2460
CG10132_OG0009091	1402
CG10137_OG0009093	481
CG10139_OG0006151	402
CG10140_OG0010573	2
CG10147_OG0010256	136
CG10151_OG0006160	81
CG10154_OG0010575	0
CG10163_OG0010252	0
CG10164_OG0001489	0
CG10165_OG0011781	183
CG10171_OG0010163	219
CG10175_OG0005507	6377
CG10177_OG0001079_OG0	0
CG10184_OG0005509	432
CG10185_OG0005203	19
CG10189_OG0009087	357
CG10194_OG0009085	292
CG10195_OG0003572	512
CG10205_OG0006168	18806
CG10208_OG0005527	307
CG10209_OG0006169	553
CG10211_OG0009505	9003
CG10222_OG0010165	257
CG10226_OG0010249	2133
CG10237_OG0003462	18193
CG1024_OG0004294	243
CG10252_OG0011517	0
CG10254_OG0002565	1169
CG10257_OG0006606	195
CG10264_OG0005208	16
CG10265_OG0006935	169
CG10274_OG0003940	733
CG10280_OG0004257	2
CG10283_OG0001907_OG0	401
CG10286_OG0004292	524
CG10298_OG0004288	2
CG10300_OG0005516	5
CG10301_OG0005515	93
CG10307_OG0005957	3340
CG10311_OG0004972	1405
CG10317_OG0004974	1
CG10321_OG0005965	1566
CG10324_OG0004994	295
CG10332_OG0005992	0
CG10333_OG0009507	1116
CG10336_OG0009516	77
CG10337_OG0009096	736
CG10338_OG0009517	630
CG10339_OG0006873	1371
CG10340_OG0001059_OG0	1761
CG10341_OG0009518	221
CG10343_OG0009520	374
CG10344_OG0007020	120
CG10345_OG0002430_OG0	2724
CG10347_OG0000607_OG0	235
CG10348_OG0003704	269
CG10352_OG0008207	114
CG10353_OG0008206	1907
CG10357_OG0010470	177
CG10359_OG0010469	472
CG10361_OG0010014	164
CG10362_OG0008202	342
CG10365_OG0005518	1244
CG10366_OG0009102	870
CG10375_OG0005526	629
CG10376_OG0009519	396
CG10383_OG0001909	1838
CG10384_OG0007018	26
CG10405_OG0004983	3
CG10407_OG0005207	51
CG10413_OG0003703_OG0	1023
CG10417_OG0013094	1402
CG10418_OG0010832	178
CG10425_OG0002500	481
CG10428_OG0001263_OG0	628
CG10431_OG0001914	146
CG10433_OG0006904	1952
CG10435_OG0002296_OG0	1594
CG10444_OG0007082	436
CG10445_OG0001356	143
CG10459_OG0001605_OG0	4
CG10462_OG0009105	1046
CG10463_OG0009108	339
CG10466_OG0012145	177
CG10467_OG0010233	443
CG10469_OG0010232	362
CG10470_OG0009541	927
CG10472_OG0000811_OG0	354
CG10479_OG0010225	155
CG10481_OG0009114	23
CG10483_OG0010221	650
CG10486_OG0010219	0
CG10492_OG0009544	871
CG10494_OG0006908	163
CG10495_OG0009546	170
CG10505_OG0006927	2
CG10508_OG0010314	1300
CG10510_OG0003948	0
CG10513_OG0005163	915
CG10514_OG0005162	321
CG10516_OG0009998	393
CG10527_OG0002810_OG0	17588
CG10543_OG0006262	4260
CG10550_OG0000747	4717
CG10555_OG0008527	962
CG10561_OG0009552	1410
CG10565_OG0010321	2141
CG10576_OG0010200	1799
CG10581_OG0010326	15
CG10584_OG0010328	385
CG10587_OG0000094_OG0	0
CG10587_OG0000094_OG1	0
CG10587_OG0000094_OG2	0
CG10589_OG0003950	0
CG10591_OG0010195	7
CG10597_OG0003317	82
CG10598_OG0011740	20
CG10600_OG0009530	5861
CG10602_OG0009532	3385
CG10616_OG0010838	988
CG10621_OG0001911	797
CG10623_OG0001912	1543
CG10628_OG0009107	210
CG10631_OG0001241	2148
CG10646_OG0009949	266
CG10654_OG0009947	74
CG10657_OG0009951	12338
CG10660_OG0010840	567
CG10663_OG0010839	252
CG10669_OG0005156	657
CG10674_OG0010603	768
CG10680_OG0003577	2970
CG10681_OG0009950	157
CG10700_OG0011812	0
CG10702_OG0009548	1398
CG10710_OG0010908	591
CG10713_OG0010576	90
CG10725_OG0010574	1
CG10730_OG0000951	37
CG10731_OG0006517	178
CG10737_OG0006638	13243
CG10738_OG0010568	111
CG1074_OG0007339	550
CG10747_OG0009127	1248
CG10748_OG0011855_OG0	0
CG10749_OG0003913_OG0	0
CG10750_OG0009561	0
CG10752_OG0010150_OG0	0
CG10761_OG0008304	13
CG1077_OG0004263	0
CG10793_OG0003237	30
CG10795_OG0006915	297
CG10799_OG0003081	475
CG10801_OG0012112	0
CG10802_OG0008133	912
CG10803_OG0008134	192
CG10804_OG0008132	410
CG10809_OG0010976	228
CG10814_OG0007257	5
CG10822_OG0007072	0
CG10839_OG0009144	0
CG10841_OG0002198_OG0	39
CG10853_OG0003980_OG0	2
CG10859_OG0009209	4
CG10862_OG0002017_OG1	2842
CG10863_OG0010486	3517
CG10863_OG0012194_OG0	67
CG10864_OG0005043	39
CG10866_OG0010485	408
CG10874_OG0003457	872
CG10877_OG0002385_OG0	36
CG10887_OG0002183_OG0	5
CG10898_OG0002547	376
CG1090_OG0003105_OG0	224
CG10903_OG0002293_OG0	255
CG10904_OG0011634	158
CG10907_OG0001984_OG0	333
CG10909_OG0005022	0
CG10910_OG0006092	2
CG10911_OG0006095	0
CG10912_OG0000471	1
CG10914_OG0006109	281
CG10919_OG0001352	2
CG1092_OG0001161_OG0	7
CG10920_OG0007959	0
CG10927_OG0006710	87
CG10931_OG0006071	14
CG10932_OG0007954	4728
CG10934_OG0002756_OG0	0
CG10939_OG0005908	7445
CG10947_OG0009415	3297
CG10948_OG0009927	1768
CG10949_OG0009416	255
CG10950_OG0012279	6
CG10958_OG0001743	461
CG10959_OG0008299	92
CG10962_OG0007748	61
CG10970_OG0003173	45
CG10973_OG0012539	441
CG10979_OG0004244	941
CG10984_OG0009934	458
CG10996_OG0008249	5
CG11000_OG0004245	12
CG11007_OG0003037	241
CG11018_OG0007064	0
CG11029_OG0001270	33
CG1103_OG0003103_OG0	221
CG11030_OG0003728	1255
CG11034_OG0001268	298
CG11035_OG0002292_OG0	509
CG11041_OG0001654	7
CG11044_OG0007073	2058
CG1105_OG0004314	1335
CG11050_OG0009604	2207
CG11060_OG0006765	12
CG11068_OG0011716	0
CG11069_OG0004655	973
CG11076_OG0001759	937
CG11077_OG0000549_OG0	110
CG11085_OG0008456	3
CG11089_OG0004653	1106
CG11095_OG0003249	458
CG11099_OG0007074	375
CG11103_OG0003250	241
CG11106_OG0012330	0
CG11109_OG0001964	225
CG11110_OG0006619	307
CG11123_OG0006752	252
CG11125_OG0006747	373
CG11127_OG0006744	369
CG1113_OG0004171	22
CG11131_OG0001957_OG0	0
CG11134_OG0003251	379
CG11141_OG0006745	728
CG11145_OG0006754	0
CG11147_OG0003729	7424
CG11149_OG0003730	1
CG11151_OG0008256	5014
CG11159_OG0006283	11
CG1116_OG0004164	1054
CG11162_OG0008263	0
CG11168_OG0004657	1735
CG11170_OG0006462	146
CG11178_OG0003327	596
CG11180_OG0006625	1437
CG11191_OG0007189	948
CG11192_OG0007095	0
CG11200_OG0007088	2662
CG11211_OG0012938	25395
CG11226_OG0012166_OG0	0
CG11227_OG0007505	0
CG1124_OG0002090	17037
CG11241_OG0003815_OG0	265
CG11247_OG0009861	378
CG11248_OG0003830_OG0	274
CG11249_OG0009864	2
CG11251_OG0001998	0
CG11257_OG0007039	354
CG11263_OG0001789	291
CG11267_OG0011856	1039
CG11269_OG0006458	1
CG11275_OG0002906	3304
CG11279_OG0003924_OG0	243
CG11286_OG0004361	0
CG1129_OG0002085	1156
CG11291_OG0003029	2
CG11294_OG0007761	6
CG11298_OG0007031	1
CG11309_OG0010303	1295
CG11317_OG0012026	179
CG11318_OG0000756	11
CG11319_OG0009603	120
CG11327_OG0009628	53
CG11333_OG0002657_OG0	0
CG11334_OG0005804	1590
CG11342_OG0011920	61
CG11345_OG0011138	39
CG11349_OG0011131	0
CG11353_OG0011127	8
CG11356_OG0008477	6
CG11357_OG0011126	471
CG1136_OG0010499	1454
CG11367_OG0000806_OG0	290
CG11369_OG0011699	0
CG1137_OG0004303	19
CG11370_OG0003817_OG0	81
CG11377_OG0008723	532
CG11378_OG0007395	1391
CG11379_OG0007397	1
CG11380_OG0007400	7
CG11381_OG0007402	0
CG11382_OG0007404	1
CG11384_OG0007396	14
CG1139_OG0004077	2
CG11391_OG0001026_OG0	0
CG11396_OG0010345	554
CG11398_OG0007405	119
CG11403_OG0007406	350
CG11404_OG0012169	174
CG11406_OG0006889	3
CG11409_OG0007766	165
CG11413_OG0011575	126
CG11414_OG0006019	1748
CG11417_OG0007590	808
CG1142_OG0012974	420
CG11425_OG0009823	1056
CG11426_OG0009824	1037
CG1143_OG0011104	1530
CG11436_OG0003200	159
CG11437_OG0009825	7
CG11438_OG0009826	234
CG11447_OG0004515	313
CG11449_OG0000981_OG1	2
CG11453_OG0001027_OG0	7
CG11454_OG0001792	321
CG11456_OG0003951	144
CG11459_OG0000135_OG1	53
CG1146_OG0011093	2133
CG11470_OG0000857	3
CG11474_OG0005934	1165
CG11475_OG0005935	3
CG11498_OG0001515	107
CG11504_OG0002630	685
CG11523_OG0009832	286
CG11529_OG0010828	51
CG11537_OG0010640	1060
CG11550_OG0002660	22189
CG11560_OG0010817	250
CG11562_OG0008742	191
CG11563_OG0002662	201
CG11566_OG0007496	28
CG11570_OG0004027	0
CG11581_OG0008240	0
CG11583_OG0010538	277
CG11584_OG0008239	0
CG11585_OG0012335	1
CG11586_OG0010534	416
CG11590_OG0001741	550
CG11593_OG0010497	706
CG11594_OG0010492	2424
CG11596_OG0007629	751
CG11601_OG0008739	336
CG11608_OG0000142_OG0	0
CG1161_OG0004180	2698
CG11617_OG0008731	825
CG11619_OG0003864_OG0	131
CG11626_OG0011450	18
CG11629_OG0003739	0
CG11630_OG0009580	16
CG11634_OG0009583	0
CG11635_OG0007156	52
CG11638_OG0007387	194
CG11655_OG0001745_OG0	1146
CG11656_OG0005013	1
CG11658_OG0010025	1293
CG11663_OG0012087	0
CG11664_OG0011395	0
CG11666_OG0012316	0
CG11668_OG0002452	2361
CG11670_OG0005008	10
CG11672_OG0004805	1
CG11674_OG0008231	5
CG11679_OG0008511	474
CG11686_OG0002448_OG0	969
CG11693_OG0004810	2
CG11694_OG0000225_OG0	0
CG11694_OG0000225_OG1	0
CG11695_OG0007879	625
CG11696_OG0007880	454
CG11698_OG0002319_OG0	1
CG11699_OG0007882	823
CG11703_OG0002165_OG0	0
CG11710_OG0001691_OG0	884
CG1172_OG0004189	480
CG11722_OG0001391	491
CG11723_OG0003571	302
CG11726_OG0010048	0
CG11737_OG0001419_OG0	1134
CG11741_OG0001420_OG0	7
CG11752_OG0007995	2575
CG11755_OG0000851	73
CG11756_OG0007997	14
CG11760_OG0004826	180
CG11768_OG0004832	90
CG11771_OG0005200	1794
CG11777_OG0006309	127
CG11779_OG0004481	694
CG11786_OG0012799	13
CG11788_OG0007083	284
CG11790_OG0005187	2281
CG11791_OG0012008	2111
CG11807_OG0003009_OG0	835
CG11808_OG0006841	141
CG11811_OG0004058	364
CG11816_OG0008636	0
CG11835_OG0000264_OG0	5081
CG11835_OG0000264_OG1	2669
CG11837_OG0005082	221
CG11841_OG0005083	1507
CG11842_OG0000856_OG1	782
CG11843_OG0011490	106
CG11852_OG0002502_OG0	32
CG11854_OG0005171	206
CG11857_OG0005167	1183
CG11858_OG0005166	537
CG11878_OG0000055_OG0	0
CG11878_OG0000055_OG1	3
CG11878_OG0000055_OG2	43
CG11882_OG0005094	364
CG11883_OG0006313	1048
CG11885_OG0003355	93
CG11892_OG0005161	129
CG11893_OG0000039_OG2	1388
CG11899_OG0005100	1742
CG11902_OG0005155	520
CG11906_OG0001618	421
CG11911_OG0008747	0
CG11912_OG0008746	0
CG11920_OG0005183	205
CG11927_OG0003556	774
CG11929_OG0011773	0
CG11961_OG0001155_OG0	836
CG11964_OG0004848	212
CG11970_OG0004849	1091
CG11975_OG0004850	915
CG11977_OG0012457_OG0	4
CG11980_OG0002337	266
CG11983_OG0004852	21
CG11986_OG0004855	243
CG11997_OG0004862	1
CG11999_OG0004179	746
CG12003_OG0004112	2
CG12004_OG0011286	3161
CG12009_OG0010662	3
CG12010_OG0010671	195
CG12011_OG0011025	0
CG12012_OG0010672	384
CG12016_OG0010666	694
CG12017_OG0010661	0
CG12020_OG0011042	1
CG12024_OG0011050	527
CG12025_OG0011053	925
CG12035_OG0011029	0
CG12038_OG0011331	103
CG12054_OG0000497	1202
CG12056_OG0003138	635
CG12057_OG0003139	0
CG12061_OG0000938_OG0	1
CG12065_OG0007412	4107
CG12069_OG0001519	0
CG12071_OG0011553	134
CG12071_OG0013484	279
CG12075_OG0007754	7610
CG1208_OG0004248	217
CG12081_OG0007411	500
CG12084_OG0011296	3301
CG12091_OG0011293	3564
CG12093_OG0011111	1588
CG12096_OG0008559	693
CG12099_OG0011289	7737
CG12104_OG0011284	451
CG12105_OG0004111	761
CG12106_OG0007586	169
CG12107_OG0006719	310
CG12111_OG0007413	3
CG12112_OG0012598_OG0	250
CG12115_OG0007587	0
CG12116_OG0008625	2772
CG12118_OG0007585	1512
CG12121_OG0007579	1331
CG12123_OG0003325	195
CG12128_OG0002879	348
CG12129_OG0002878	395
CG1213_OG0002105	39042
CG12134_OG0006319	159
CG12147_OG0004192	0
CG12155_OG0003210	482
CG12159_OG0002860	350
CG12164_OG0006760	6
CG12170_OG0002098	1247
CG12171_OG0004222	712
CG12173_OG0004172	193
CG12177_OG0008262	1176
CG1218_OG0002103	335
CG12182_OG0011099	99
CG12194_OG0008975	403
CG12204_OG0001687	241
CG12206_OG0008131	153
CG12209_OG0002818	16
CG12213_OG0002418	804
CG12219_OG0007713	632
CG12224_OG0000651_OG1	71
CG12231_OG0003119	0
CG12236_OG0008414	394
CG12237_OG0007424	1327
CG12239_OG0001754	1438
CG12241_OG0001396	635
CG12253_OG0011818	121
CG12256_OG0004947	3
CG12259_OG0005539	529
CG12268_OG0005336	726
CG1227_OG0004337	364
CG12278_OG0004413	0
CG12279_OG0004445	307
CG12288_OG0009457	15
CG12289_OG0010046	0
CG12290_OG0002618	2458
CG12299_OG0009634	290
CG12301_OG0001981	358
CG12307_OG0009694	0
CG1231_OG0011372	29
CG12316_OG0009955	923
CG12320_OG0005053	66
CG12321_OG0001064_OG0	656
CG12325_OG0002854	272
CG1233_OG0011370	1294
CG1234_OG0004335	476
CG12341_OG0002848	211
CG12343_OG0002853	581
CG12344_OG0002855	643
CG12355_OG0012373	120
CG1236_OG0002100	458
CG12362_OG0000821_OG0	0
CG12374_OG0007223	4
CG12375_OG0009777	1607
CG12379_OG0008514	93
CG12384_OG0006229	1948
CG1239_OG0004237	94
CG12395_OG0001736	27
CG12398_OG0008359	2
CG12402_OG0002224_OG0	25
CG12420_OG0002594_OG0	8
CG12426_OG0005340	1
CG12438_OG0003802	0
CG12439_OG0009296	0
CG12446_OG0001786_OG0	0
CG12448_OG0009145	6
CG1246_OG0011105	113
CG12464_OG0011955	0
CG12470_OG0007846	16
CG12479_OG0008243	0
CG12480_OG0008242	0
CG12481_OG0008237	0
CG12490_OG0000233_OG1	4
CG12496_OG0007599	2
CG12498_OG0008105	5
CG12499_OG0002285_OG0	490
CG12502_OG0011339	29
CG12507_OG0008176	8
CG12511_OG0009568	0
CG12516_OG0005410	0
CG12517_OG0009649	6
CG12520_OG0010149	158
CG12521_OG0012944	0
CG12531_OG0008272	81
CG12535_OG0008128	7
CG12539_OG0008363	0
CG12540_OG0008220	0
CG12541_OG0007825	70
CG12560_OG0012234	677
CG12567_OG0012740	587
CG12576_OG0001784_OG0	2554
CG12581_OG0001679_OG0	5790
CG12589_OG0011424	0
CG12590_OG0011977	0
CG12594_OG0005596	96
CG12607_OG0011139	4
CG12609_OG0008677	0
CG12617_OG0003653	0
CG12620_OG0009462	0
CG12637_OG0008050	0
CG12643_OG0007518	110
CG1265_OG0010531	1563
CG12655_OG0000445_OG2	2799
CG12659_OG0007410	15
CG12661_OG0007749	0
CG12662_OG0007747	49
CG12672_OG0007868	80
CG12674_OG0003570	1
CG12679_OG0001731_OG0	0
CG12680_OG0001718	0
CG12682_OG0012323	2
CG12691_OG0007931	1
CG12692_OG0000634_OG0	0
CG12693_OG0012106	2
CG12698_OG0008169	0
CG12699_OG0000230_OG1	0
CG12702_OG0001192	108
CG12708_OG0000271_OG0	7
CG12708_OG0000271_OG0.2	0
CG1271_OG0010635	546
CG12713_OG0003881_OG0	53
CG12716_OG0008438	1
CG12723_OG0008557	10
CG12728_OG0000928_OG0	143
CG12729_OG0011725	3
CG1273_OG0010536	3
CG12730_OG0007375	518
CG12744_OG0000893	112
CG12746_OG0004208	2508
CG1275_OG0011072	1751
CG12768_OG0001283_OG0	183
CG12769_OG0007187	73
CG12773_OG0003140	977
CG12782_OG0012281	0
CG12783_OG0000743_OG0	1
CG12784_OG0005236	0
CG12795_OG0008825	585
CG12811_OG0002240	938
CG12817_OG0002595_OG0	60
CG12818_OG0004897	177
CG12822_OG0001599	1547
CG12825_OG0001130_OG1	275
CG12826_OG0002951	11
CG12828_OG0011622	2
CG12831_OG0011623_OG0	0
CG12836_OG0002963_OG0	1
CG12848_OG0006045	544
CG12849_OG0011577	0
CG12851_OG0005862	95
CG12857_OG0006163	0
CG12860_OG0006154	9
CG12861_OG0006153	0
CG12862_OG0011585_OG0	10
CG12863_OG0011584	160
CG12866_OG0002772	0
CG12868_OG0001564	454
CG12869_OG0006145	126
CG12869_OG0006146	66
CG12877_OG0001472_OG0	1732
CG1288_OG0001350	0
CG12880_OG0005345	14
CG12883_OG0001474	94
CG12885_OG0001477	363
CG12895_OG0006308	625
CG12909_OG0002821	99
CG12910_OG0006305	133
CG12911_OG0006304	25
CG12914_OG0002819	0
CG12917_OG0002815	24
CG12920_OG0006291	2
CG12926_OG0006349	222
CG12929_OG0006357	117
CG12934_OG0006315	7
CG12935_OG0002846	128
CG12942_OG0001596_OG0	268
CG12945_OG0004570	612
CG12947_OG0004568	73
CG12948_OG0004558	307
CG12963_OG0001641_OG0	0
CG12964_OG0002996_OG0	11
CG12970_OG0006808	42
CG12971_OG0010294	1
CG12974_OG0010307	15
CG12983_OG0010332	1
CG12984_OG0003949	1
CG12985_OG0000915	28
CG12986_OG0011685	0
CG1299_OG0000523_OG0	5067
CG12990_OG0007696	7
CG12991_OG0007703	4164
CG12992_OG0011688	63
CG12994_OG0007707	10
CG12995_OG0008599	3
CG12998_OG0011739	187
CG13000_OG0011738	0
CG13001_OG0008580	199
CG13002_OG0008577	2
CG13003_OG0008572	1144
CG13004_OG0008570	316
CG13005_OG0008567	87
CG13008_OG0008305	5
CG13010_OG0003260	33
CG13012_OG0008317	592
CG13014_OG0008547	427
CG13016_OG0006536	172
CG13018_OG0006537	218
CG13021_OG0003241	1
CG13022_OG0010698	44
CG13023_OG0010699	23
CG13024_OG0010708	806
CG13026_OG0010716	124
CG13028_OG0004010	3
CG13031_OG0012200	238
CG13032_OG0004014_OG0	1
CG13033_OG0010736	4
CG13038_OG0010761	27
CG13039_OG0010762	0
CG1304_OG0000265_OG0	0
CG1304_OG0000265_OG1	0
CG13040_OG0010763	0
CG13041_OG0000280_OG0	7
CG13041_OG0000280_OG0.2	11
CG13042_OG0010767	16
CG13043_OG0000281_OG0	0
CG13043_OG0000281_OG1	14
CG13044_OG0010768	19
CG13045_OG0000814	0
CG13046_OG0010771	11
CG13047_OG0010772	0
CG13048_OG0010773	2
CG13049_OG0010774	11
CG13051_OG0011898	0
CG13053_OG0010778	0
CG13054_OG0010779	2
CG13055_OG0010780	6
CG13056_OG0010757	8
CG13058_OG0004021	0
CG13059_OG0010764	7
CG13062_OG0010766	8
CG13064_OG0010775	1
CG13065_OG0010776	6
CG13066_OG0012201	0
CG13068_OG0002030_OG1	3
CG13069_OG0004022	1
CG1307_OG0004308	899
CG13070_OG0012202	0
CG13071_OG0011899	136
CG13073_OG0012731_OG0	28
CG13074_OG0010797	28
CG13075_OG0000216_OG0	9
CG13075_OG0000216_OG1	7
CG13077_OG0009097	1154
CG13078_OG0003575_OG0	2
CG13081_OG0003574	0
CG13082_OG0009094	24
CG13083_OG0009084	0
CG13084_OG0009083	0
CG13085_OG0001922	51
CG13086_OG0003709	95
CG13088_OG0001266	290
CG1309_OG0010533	2649
CG13096_OG0003720	317
CG13097_OG0001923	460
CG13101_OG0009304	834
CG13102_OG0009298	0
CG13108_OG0009295	24
CG13110_OG0011792	0
CG13113_OG0001247_OG0	0
CG13114_OG0009279	0
CG13116_OG0001878	1221
CG13123_OG0001877	106
CG13124_OG0003502	17361
CG13126_OG0003515	147
CG13127_OG0001844	0
CG13131_OG0000790_OG0	0
CG13133_OG0003525	56
CG1314_OG0011674	4
CG13144_OG0009363	60
CG13148_OG0007214	27
CG13151_OG0006215	154
CG13154_OG0006206	0
CG13155_OG0006196	0
CG13157_OG0002779	0
CG1316_OG0000430_OG0	1432
CG13168_OG0006184	5
CG1317_OG0011084	2533
CG13170_OG0006182	2
CG13171_OG0006180	0
CG13177_OG0012831	42
CG13185_OG0002928	451
CG13186_OG0006594	0
CG13192_OG0006567	322
CG13193_OG0006565	0
CG13196_OG0006560	259
CG13197_OG0006563	961
CG13202_OG0001123_OG0	3
CG13203_OG0006235	31
CG13204_OG0006233	590
CG13215_OG0002793_OG0	371
CG13216_OG0001568_OG0	9
CG13218_OG0002791_OG0	6
CG13220_OG0001573_OG0	1425
CG13223_OG0001571_OG0	0
CG13226_OG0002794_OG0	832
CG13227_OG0006218_OG0	4
CG13228_OG0011587_OG0	2
CG13229_OG0002786_OG0	63
CG13229_OG0002787_OG0	935
CG13231_OG0006217	6
CG13239_OG0009815	7
CG1324_OG0007509	0
CG13243_OG0009147	0
CG13247_OG0010378	6
CG13248_OG0010371	102
CG13250_OG0011870	32
CG13251_OG0010355	196
CG13252_OG0003952	1120
CG13258_OG0009399	97
CG13272_OG0008882	14
CG13280_OG0008881	7
CG13282_OG0008887	6
CG13285_OG0010583	132
CG13287_OG0010216	0
CG13288_OG0010220	7
CG13293_OG0003937	99
CG13295_OG0010231	921
CG13297_OG0010242	15
CG13299_OG0011864	3
CG13300_OG0003943	69
CG13305_OG0011196	51
CG13306_OG0011204	137
CG13308_OG0004102	0
CG13309_OG0011211	0
CG13310_OG0011207	14
CG13312_OG0011210	1
CG13313_OG0004105_OG0	30
CG13314_OG0011224	67
CG13315_OG0011237	4218
CG13318_OG0004834	952
CG13319_OG0006667	346
CG13321_OG0006673	3
CG13326_OG0006545	4
CG13330_OG0007271	1
CG13331_OG0007273	25
CG13332_OG0007274	60
CG13334_OG0007281	6
CG13337_OG0011662	324
CG13339_OG0007296	271
CG13344_OG0007304	250
CG13358_OG0007351	59
CG13359_OG0012499	3
CG13360_OG0010145	690
CG13361_OG0003189	0
CG13362_OG0007862	9
CG13364_OG0001174_OG0	5
CG13365_OG0007831	514
CG13367_OG0003188_OG0	517
CG13369_OG0003181	1848
CG13375_OG0007847	14
CG13377_OG0007849	1097
CG13380_OG0010135	0
CG13384_OG0003473	841
CG13385_OG0012520	0
CG13386_OG0003471	157
CG1339_OG0006721	2
CG13390_OG0003479	338
CG13392_OG0003476	180
CG13397_OG0003469	88
CG13398_OG0003468	267
CG13403_OG0008236	14
CG13404_OG0008224	81
CG13405_OG0011376	0
CG13407_OG0004768	0
CG13408_OG0004770	23
CG13409_OG0004775	160
CG13423_OG0007099	6
CG13426_OG0011654	1
CG13427_OG0003049	0
CG13428_OG0007100	75
CG13430_OG0001658	360
CG13436_OG0006622	68
CG13437_OG0006285	112
CG13438_OG0006243	0
CG1344_OG0012226	233
CG13442_OG0006244	0
CG13443_OG0006248	0
CG13445_OG0003880	1
CG13449_OG0009980	24
CG13454_OG0003875_OG0	0
CG13455_OG0009966	0
CG13457_OG0001288	4
CG13458_OG0004037	467
CG13460_OG0010841	0
CG13465_OG0000343_OG0	0
CG13471_OG0004048	0
CG13473_OG0010860	0
CG13474_OG0004049	0
CG13476_OG0012898	0
CG13481_OG0000339_OG0	24
CG13481_OG0000339_OG1	0
CG13484_OG0010886	220
CG13488_OG0001544_OG1	0
CG13492_OG0005946	3
CG13501_OG0005936	7
CG13502_OG0005931	24
CG13502_OG0012991	4
CG13506_OG0007028	2262
CG13510_OG0006998	156
CG13511_OG0006997	23
CG13516_OG0006995	401
CG13526_OG0006986	0
CG13527_OG0006984	0
CG13531_OG0006978	1272
CG13532_OG0006975	98
CG13538_OG0005981	0
CG13539_OG0012044	0
CG1354_OG0007555	2187
CG13541_OG0012280	0
CG13544_OG0005976	0
CG13545_OG0012580	28
CG13551_OG0000540_OG1	10000
CG13551_OG0012048	1557
CG13557_OG0012477	0
CG13558_OG0001556	2
CG13559_OG0012047	53
CG13561_OG0011643	3
CG13562_OG0011631	11
CG13575_OG0006892	93
CG13577_OG0001150_OG0	1
CG13578_OG0006898	616
CG13579_OG0006013	115
CG1358_OG0006724	978
CG13581_OG0002746	1
CG13585_OG0011574	1516
CG13587_OG0006025	7
CG13594_OG0006033	134
CG13599_OG0005537	37
CG1360_OG0006725	22
CG13601_OG0005534	536
CG13603_OG0005332	1206
CG13605_OG0005319	901
CG13606_OG0005306	443
CG13607_OG0005318	554
CG13609_OG0012982	5
CG13613_OG0005278	0
CG13614_OG0002525_OG0	0
CG13615_OG0002524	0
CG13616_OG0005272	27
CG13618_OG0005267	1054
CG13622_OG0005268	68
CG13623_OG0005265	514
CG13625_OG0004618	738
CG13627_OG0004629	81
CG13630_OG0004630	1001
CG13631_OG0004635	520
CG13634_OG0004637	5
CG13641_OG0004650	54
CG13643_OG0002274	1332
CG13653_OG0002504	0
CG13654_OG0005174	146
CG13663_OG0011496	342
CG13667_OG0004090_OG0	254
CG13670_OG0011168	4
CG13671_OG0004086_OG0	256
CG13675_OG0000560_OG2	15
CG13676_OG0003984	119
CG13678_OG0000129_OG3	0
CG1368_OG0008241	33
CG13685_OG0010463	14
CG13689_OG0008772	52
CG13690_OG0008752	0
CG13692_OG0008754	15
CG13698_OG0010125	1112
CG13699_OG0003907_OG0	5
CG13705_OG0010610	22
CG13707_OG0010613	173
CG13708_OG0010614	110
CG1371_OG0006292	1135
CG13711_OG0010618	2
CG13712_OG0010619	0
CG13713_OG0010620	4
CG13716_OG0010627	8
CG13720_OG0004084	0
CG13721_OG0012208	0
CG13722_OG0011130	860
CG13723_OG0010915	0
CG13724_OG0010917	0
CG13725_OG0010918	0
CG13727_OG0004055	2
CG13728_OG0010923	0
CG13731_OG0011910	25
CG13733_OG0010089	3
CG13738_OG0011907	15
CG13739_OG0002891	24
CG13743_OG0006405	79
CG13744_OG0006409	4
CG13747_OG0006408	1
CG13748_OG0006626	5
CG13751_OG0001660_OG0	556
CG13760_OG0007606	344
CG13766_OG0009602	223
CG13771_OG0009612	29
CG13775_OG0003750_OG0	129
CG13784_OG0000956_OG0	385
CG13786_OG0003631	2
CG13796_OG0001883_OG0	807
CG13801_OG0000219_OG0	2
CG13801_OG0000219_OG1	0
CG13806_OG0011077	0
CG13807_OG0011075	234
CG13810_OG0011066	1
CG13813_OG0010189	4
CG13829_OG0011464	2
CG13833_OG0004687	3980
CG13837_OG0002276	0
CG13838_OG0011993	0
CG13841_OG0004694	522
CG13842_OG0004706	14
CG13847_OG0004737	21
CG13850_OG0004743	801
CG13855_OG0004744	3
CG13856_OG0004745	227
CG13857_OG0004746	13
CG13862_OG0004760	0
CG13868_OG0007089	5489
CG13868_OG0013578	979
CG13869_OG0007075	0
CG1387_OG0008528	2
CG13870_OG0007093	268
CG13871_OG0003047	1
CG13872_OG0007071	0
CG13875_OG0011381	347
CG13876_OG0001334_OG0	186
CG13877_OG0011937	841
CG13884_OG0000403_OG0	0
CG13887_OG0011343	3328
CG13891_OG0002060	1
CG13893_OG0011360	1389
CG13894_OG0004129	52
CG13895_OG0004128	973
CG13901_OG0011344	382
CG13907_OG0011337	2937
CG13912_OG0011325	207
CG13917_OG0011285	5607
CG13919_OG0011274	206
CG13920_OG0011271	1004
CG13921_OG0011032	99
CG13924_OG0011054	22
CG13926_OG0011282	379
CG13928_OG0011279	898
CG13930_OG0011024	2
CG13931_OG0004073	13
CG13933_OG0011036	1090
CG13937_OG0011056	2363
CG13949_OG0003375	37
CG13950_OG0003376	56
CG13954_OG0006374	59
CG13955_OG0002890_OG0	0
CG13962_OG0012240	0
CG13970_OG0009133_OG0	0
CG13972_OG0005361	1
CG13983_OG0002696	0
CG13991_OG0000661_OG1	0
CG13992_OG0002070_OG0	7
CG13994_OG0011942	352
CG13995_OG0000538_OG0	80
CG13999_OG0000662_OG0	59
CG14005_OG0001926	274
CG14006_OG0001927	0
CG14007_OG0009567	34
CG14011_OG0003731	0
CG14013_OG0003734	2
CG14014_OG0009443	2
CG14015_OG0009446	107
CG14017_OG0003733	0
CG14020_OG0003686	59
CG14022_OG0008831	1658
CG14024_OG0003410_OG0	40
CG14034_OG0008836	36
CG14036_OG0008842	0
CG14042_OG0001816	73
CG14043_OG0003425	668
CG14044_OG0008964	362
CG14050_OG0000684	33
CG14052_OG0007777	6
CG14053_OG0012099	6
[truncated: 9,910 more rows]
