# Supplementary material for: Evolution of chemosensory tissues and cells across ecologically diverse Drosophilids
Source: Nat Commun. 2024 Feb 5;15:1047. doi: 10.1038/s41467-023-44558-4 (PMC10844241; doi:10.1038/s41467-023-44558-4)
Supplement: Supplementary file 18 — Supplementary Data 15 [file 41467_2023_44558_MOESM18_ESM.zip › all_count_tables_renamed/SUZH8LE_counts_trim_genes_FBids_1_1_sorted.txt]

128up_OG0006588	623
14-3-3epsilon_OG0002478	3768
14-3-3epsilon_OG0001126_OG1	14776
140up_OG0004534	341
18w_OG0003044	676
26-29-p_OG0010897	3122
2mit_OG0000576_OG0	17
5-HT1A_OG0006644	28
5-HT1B_OG0006647	54
5-HT2A_OG0000287_OG0	2
5-HT2B_OG0011472	40
5-HT7_OG0005777	58
5PtaseI_OG0005188	517
7B2_OG0004187	359
a_OG0006460	274
a10_OG0010691	25
a5_OG0009037	10
a6_OG0007651	140
AANATL2_OG0003640	56
AANATL4_OG0000091_OG1	0
AANATL7_OG0007605	4
Aasdh_OG0001831	67
Aatf_OG0001947	173
aay_OG0011265	1523
ab_OG0009683	148
ab_OG0009684	32
ABCB7_OG0011281	1115
Pmp70_OG0003257	2410
Abd-B_OG0005000	1
Abi_OG0002227_OG0	364
Abl_OG0010722	1846
abo_OG0009656	222
Abp1_OG0010565	295
abs_OG0003097	427
ac_OG0007843	0
Ac13E_OG0008321	985
Ac3_OG0009573	110
Ac78C_OG0010320	32
Acam_OG0000252_OG0	0
Acam_OG0000252_OG1	0
Acam_OG0005131	0
CG9149_OG0011313	817
Acbp1_OG0009246	412
Acbp2_OG0010415	379
Acbp4_OG0000311_OG0	0
Acbp4_OG0000311_OG1	0
Acbp6_OG0010414	19
ACC_OG0007193	5351
AcCoAS_OG0000812	3020
Ace_OG0000652_OG0	23
Acer_OG0000953_OG0	882
Acer_OG0003808	1865
Acf_OG0002671	543
Achl_OG0002770	75
acj6_OG0008333	2
acj6_OG0008334	7
Ack_OG0010507	2467
Ack-like_OG0006546	421
Acn_OG0009540	1759
CG5009_OG0006075	3890
Acox57D-d_OG0006913	198
Acox57D-p_OG0001151	973
Acp1_OG0009317	3007
Acp32CD_OG0009664	0
Acp65Aa_OG0003939	1
Acph-1_OG0001513	131
CG12512_OG0008829	1173
CG18155_OG0007972	28
Acsl_OG0007133	6494
Act42A_OG0000022_OG0	11871
Act42A_OG0000022_OG1	724488
Act42A_OG0000022_OG3	83516
Act42A_OG0000022_OG4	72615
Act42A_OG0000022_OG5	97
Actn_OG0003148_OG0	133081
Actn3_OG0011403_OG0	0
ACXB_OG0000046_OG0	0
ACXB_OG0000046_OG1	0
ACXB_OG0000046_OG2	0
ACXB_OG0000046_OG2.2	1
ACXD_OG0004078_OG0	1
Acyp_OG0009408	0
Acyp2_OG0011498	621
Ada_OG0002342	34
Ada1-2_OG0003777_OG0	131
Ada2a_OG0005051	34
Ada2b_OG0004799	145
Ada3_OG0007872	312
AdamTS-A_OG0005247	2899
AdamTS-A_OG0012010	35
AdamTS-B_OG0008089	3223
Adar_OG0007649	978
Adat1_OG0003596	63
Adck1_OG0006032	610
Adck5_OG0010063	302
ADD1_OG0006579	489
Adf1_OG0001636_OG0	196
Adgf-A_OG0001991_OG0	0
Adgf-A_OG0003900	79
Adgf-A2_OG0010109	1
Adgf-B_OG0010108	1
Adgf-C_OG0001030_OG0	119
Adgf-D_OG0002208_OG0	89
Adgf-E_OG0006152	0
Adh_OG0003395_OG0	14
Adi1_OG0010940	356
AdipoR_OG0004727	3755
CG3809_OG0004951	0
AdenoK_OG0003918_OG0	1019
Ady43A_OG0002958	865
AdoR_OG0005733	121
adp_OG0006108	520
AdSS_OG0000854_OG0	10
Aduk_OG0004873	514
Ae2_OG0010984	967
CG6512_OG0010913	6360
aft_OG0006080	340
Afti_OG0005567	278
Ag5r_OG0008212	0
Ag5r2_OG0008213	0
AGBE_OG0007237	5938
AgmNAT_OG0001753	9
ago_OG0010530	2017
AGO1_OG0007307	1905
AGO2_OG0000119_OG0	82
Agpat1_OG0008448	194
Agpat2_OG0003465	330
Agpat3_OG0004018	3087
Agpat4_OG0004019_OG0	213
ADPS_OG0002932	75
agt_OG0001016_OG0	22
Spat_OG0007723	348
Ahcy_OG0001195_OG0	719
AhcyL1_OG0011110	986
AIF_OG0001225	479
AIMP1_OG0007108	575
AIMP2_OG0009977	864
AIMP3_OG0005998	319
Adk1_OG0010829	11141
Adk3_OG0005467	216
Ak6_OG0007201	170
Akap200_OG0000367_OG0	272
Akh_OG0010512	10
AkhR_OG0009627	47
akirin_OG0010441	810
Akr1B_OG0001292	2389
Akt1_OG0005415	2422
al_OG0008749	76
Aladin_OG0007570	157
AlaRS_OG0003477	1254
AlaRS-m_OG0010596	1270
Alas_OG0006853	9535
alc_OG0006389	3806
Ald1_OG0005647	183999
Ald2_OG0005645	6
Aldh_OG0003615	3726
Aldh-III_OG0006742	4322
Aldh7A1_OG0003841_OG0	79
Alg-2_OG0001588_OG0	654
Alg1_OG0002607_OG0	429
Alg10_OG0000709_OG0	104
Alg11_OG0012170	509
CG8412_OG0004562	1959
Alg14_OG0001194_OG0	155
Alg2_OG0010641	496
Alg3_OG0003012	70
Alg3_OG0006966	454
CG5287_OG0001281	253
CG5287_OG0003790	372
Alg9_OG0005173	204
Alh_OG0004317	485
Alh_OG0004319	2609
Alh_OG0011430	191
alien_OG0009301	685
ALiX_OG0005343	706
Alk_OG0006414	5924
CG12179_OG0001176_OG0	77
Alp1_OG0010289	0
Alp10_OG0010194	0
Alp11_OG0008522	0
Alp12_OG0003717	286
Alp13_OG0001034	633
Alp2_OG0000261_OG0	0
Alp2_OG0000261_OG1	0
Alp4_OG0005779	2848
Alp6_OG0006360	5
Alp7_OG0003030	2
Alp9_OG0003931	0
alph_OG0000083_OG0	0
alph_OG0005113	1905
alpha-Catr_OG0006852	197
alpha-Est1_OG0004357	854
alpha-Est10_OG0004350	1575
alpha-Est2_OG0000314	57
alpha-Est3_OG0004356	552
alpha-Est6_OG0004354	0
alpha-Est7_OG0001351	3948
alpha-Est8_OG0004352	3181
alpha-Est9_OG0004351	1954
alpha-Man-Ia_OG0003130	134
alpha-Man-Ia_OG0003131	435
alpha-Man-Ia_OG0001168	555
alpha-Man-Ib_OG0005087	764
alpha-Man-Ic_OG0011549	13
alpha-Man-IIa_OG0004878	1046
alpha-Man-IIb_OG0005229	658
alpha-PheRS_OG0008296	337
alpha-Spec_OG0011040	27593
alpha4GT1_OG0000948	195
alphaCOP_OG0011275	2169
alphaSnap_OG0010384	1699
alphaTub67C_OG0010998	2
Alr_OG0008278	414
alrm_OG0002498	81
Als2_OG0009863	1377
alt_OG0004894	2655
aly_OG0004083	0
Ama_OG0002112	0
Amacr_OG0009433	319
amd_OG0001918	62
Amnionless_OG0008741	76
amon_OG0011540	572
amos_OG0003702_OG0	0
AMPdeam_OG0008245	5661
Amph_OG0007204	7329
AMPKalpha_OG0001698	5524
Amt_OG0004607	29
Amun_OG0008385	1828
amx_OG0007575	106
Amy-p_OG0000157_OG0	441
Amy-p_OG0000157_OG0.2	2
Amyrel_OG0006416	1
ana_OG0006403	6
ana1_OG0002269	72
ana2_OG0007120	74
ana3_OG0006194	37
Ance-2_OG0003658	13
Ance-3_OG0001891_OG0	648
Ance-3_OG0009407	423
Ance-4_OG0006406	208
Ance-5_OG0005870	859
anchor_OG0010100	1112
Andorra_OG0011741	0
Ank2_OG0010460	3639
Ankle2_OG0000780	3687
l(2)35Be_OG0003404_OG0	110
anox_OG0007490	1612
Ant2_OG0008041	24
antdh_OG0008007	1014
Antp_OG0002113	240
antr_OG0007227	30
AnxB10_OG0008082	4930
AnxB11_OG0008196	1296
AnxB9_OG0004410	11206
aop_OG0003458	1013
aos_OG0010741	741
Aos1_OG0002145_OG0	121
AOX1_OG0005242	2238
AOX2_OG0000143_OG0	2212
AOX2_OG0000143_OG1	26
AOX4_OG0001465	1
ap_OG0005832	1472
AP-1-2beta_OG0008273	2032
AP-1gamma_OG0007680	1817
AP-1mu_OG0005553	1460
AP-1sigma_OG0005334	838
AP-2alpha_OG0008751	1529
AP-2mu_OG0004736	750
AP-2sigma_OG0004385	623
Apc_OG0005387	1415
APC10_OG0005888	87
Apc2_OG0005308	110
APC4_OG0003171_OG0	169
APC7_OG0001703	24
ApepP_OG0000963	311
aph-1_OG0003552_OG0	286
aPKC_OG0006607	173
aPKC_OG0006608	742
aPKC_OG0006609	43
Aplip1_OG0011323	317
apn_OG0002443_OG0	0
apolpp_OG0012638	8429
app_OG0010830	347
APP-BP1_OG0010070	234
Appl_OG0007834	1870
Aprt_OG0004075	76
Aps_OG0010085	2302
apt_OG0002733	537
CG18815_OG0010034	1219
AQP_OG0007242	6317
aqrs_OG0005393	0
aqz_OG0001049_OG1	6208
ara_OG0009939	208
aralar1_OG0001518	1357
Arc1_OG0002768_OG0	5570
Arc2_OG0006127	181
Arc42_OG0001370_OG0	537
Archease_OG0002289_OG0	53
Arf51F_OG0006831	1083
Arf79F_OG0012164	3982
ArfGAP1_OG0010836	414
ArfGAP3_OG0003816_OG0	676
Arfip_OG0005451	202
Arfrp1_OG0007681	194
arg_OG0003183	7
arg_OG0007835	3
Argk_OG0011233	274225
Argk_OG0011925	3242
Argl_OG0009800	289
CG31469_OG0002209_OG0	91
ArgRS_OG0008151	920
ArgRS-m_OG0004367	234
ari-1_OG0007878	4411
ari-2_OG0003028	1090
Arl1_OG0010003	417
Arl2_OG0004816	259
Arl5_OG0011164	313
Arl6_OG0007042	57
Arl6IP1_OG0004993	312
Arl8_OG0004797	889
arm_OG0007636	4474
armi_OG0002027	67
Arp1_OG0004441	2350
Arp10_OG0007423	752
Arp2_OG0001770	477
Arp3_OG0010555	671
Arp5_OG0001448_OG0	58
Arp53D_OG0011600	1
Arp6_OG0008512	146
Arp8_OG0007614	132
Arpc1_OG0009187	1354
Arpc2_OG0009417	755
Arpc3A_OG0005226	196
Arpc3B_OG0008590	6
Arpc4_OG0008719	857
Arpc5_OG0008957	291
arr_OG0007264	596
Arr1_OG0009490	100
Arr2_OG0004099	478
Ars2_OG0005840	1798
Art1_OG0004911	521
Art2_OG0008773	2
Art3_OG0004604	123
Art4_OG0004574	125
Art6_OG0004528_OG0	0
Art7_OG0001547_OG0	224
Art8_OG0009662	91
Art9_OG0002219_OG0	0
Arts_OG0000486_OG0	1575
aru_OG0003377	1990
Arv1_OG0013036	49
arx_OG0009914	71
Asap_OG0007180	1826
Asator_OG0002682_OG1	3161
Asciz_OG0010646	155
ase_OG0007840	1
asf1_OG0009889	461
ash1_OG0000982_OG0	116
ash2_OG0004623	653
Ask1_OG0004518	3426
asl_OG0004217	77
AsnRS_OG0003707	853
AsnRS-m_OG0006452	129
AsnS_OG0000992	165
asp_OG0004633	1
Asph_OG0006509	32709
ASPP_OG0006932	1096
CG9572_OG0008488	21936
AspRS_OG0006665	1705
AspRS-m_OG0008886	1298
asrij_OG0006972	807
asRNA:CR31429_OG0002339_OG0	99
asRNA:CR42743_OG0003772_OG0	0
asRNA:CR43299_OG0012338_OG0	0
asRNA:CR43426_OG0012535_OG0	0
asRNA:CR43454_OG0002277_OG0	101
asRNA:CR43463_OG0001607_OG0	67
asRNA:CR43809_OG0003675_OG0	363
asRNA:CR44106_OG0002406_OG0	1
asRNA:CR44169_OG0002969_OG0	3
asRNA:CR44179_OG0001455_OG0	433
asRNA:CR44372_OG0000331_OG0	9
asRNA:CR44372_OG0000331_OG1	6
asRNA:CR44894_OG0012090_OG0	0
asRNA:CR45044_OG0005605_OG0	81
asRNA:CR45195_OG0000203_OG0	1072
asRNA:CR45195_OG0000203_OG1	327
asRNA:CR45350_OG0001645_OG0	642
asRNA:CR45943_OG0010336	210
asRNA:CR46029_OG0000226_OG0	7
asRNA:CR46029_OG0000226_OG1	11
asRNA:CR46139_OG0003106_OG0	15
asRNA:CR46246_OG0011916	0
asRNA:CR46354_OG0002193_OG0	41
asRNA:CR46473_OG0000925_OG0	45
Ass_OG0001346	27
ast_OG0003560	91
AstA_OG0004634	8
AstA-R1_OG0000689	33
AstA-R2_OG0005396	2
AstC_OG0009668	0
AstC-R1_OG0010134	1
AstC-R2_OG0001295_OG0	12
AstCC_OG0009669	1
asun_OG0002419_OG0	36
Asx_OG0006138	1325
Atac1_OG0003748_OG0	25
Atac2_OG0009508	184
Atac3_OG0000828	249
Tat_OG0001330	1106
Ate1_OG0003045	978
Atet_OG0003384	1146
Atf-2_OG0006059	170
Atf3_OG0007763	2297
Atg1_OG0009929	72
Atg1_OG0009931	853
Atg10_OG0001598	36
Atg101_OG0008681	466
Atg12_OG0011904	135
Atg13_OG0004817	906
Atg14_OG0005089	831
Atg16_OG0005703	358
Atg17_OG0004232	3620
Atg18a_OG0011152	1259
Atg18b_OG0001271_OG0	1855
Atg2_OG0011112	2779
Atg3_OG0009922	789
Atg4a_OG0009014	858
Atg4b_OG0005256	442
Atg5_OG0007974	193
Atg6_OG0005323	601
Atg7_OG0006714	223
Atg8a_OG0008043	10822
Atg8b_OG0005571	1
Atg9_OG0006487	1871
atilla_OG0011822	4987
atk_OG0010362	10
atl_OG0001399	10064
atms_OG0004154	1000
ato_OG0004804	0
Atox1_OG0012695	485
ATP6AP2_OG0004869	6052
ATP7_OG0008369	1152
ATP8A_OG0007260	3720
ATP8A_OG0007261	28
Atpalpha_OG0002140	40068
ATPCL_OG0006680	4559
ATPsynB_OG0010987	33505
ATPsynbeta_OG0005823	188119
ATPsynbetaL_OG0001317	0
ATPsynC_OG0005792	107019
ATPsynCF6_OG0005500	16707
ATPsynCF6L_OG0010605	0
ATPsynD_OG0004477	26184
ATPsyndelta_OG0007526	15694
ATPsynE_OG0005568	13335
ATPsynG_OG0009657	14465
ATPsyngamma_OG0005690	32800
ATPsynGL_OG0009315	0
ATPsynO_OG0012619	35548
AttC_OG0000164_OG0	5604
AttC_OG0007258	3809
AttD_OG0004890	10
Atu_OG0002096	1165
Atx-1_OG0012102	26
Atx2_OG0011501	9035
Atxn7_OG0003444	426
aub_OG0000482_OG0	14
aurA_OG0004964	5
aurB_OG0009647	15
aust_OG0001881	0
aux_OG0003096_OG0	1012
ave_OG0006159	120
Aven_OG0003291	147
awd_OG0002664	3459
Awh_OG0010478	11
axed_OG0010262	810
Axn_OG0005720	796
axo_OG0003993	307
axo_OG0010625	159
axo_OG0010626	408
axo_OG0010628	62
Axs_OG0008319	2379
Axud1_OG0003447	716
az2_OG0006736	92
azot_OG0000210_OG0	0
azot_OG0000210_OG1	0
b_OG0009189	9310
B-H1_OG0000267_OG0	133
B-H1_OG0000267_OG1	163
B4_OG0009202	3951
B52_OG0001376_OG0	981
b6_OG0007653	3
B9d1_OG0005246	129
B9d2_OG0005830	36
bab1_OG0011327	61
bab1_OG0011328	60
bab2_OG0011326	981
babo_OG0006628	734
babos_OG0007027	972
Bacc_OG0008947	7213
Bace_OG0000801_OG0	0
baf_OG0003792	504
bai_OG0005189	1355
Balat_OG0007229	0
Baldspot_OG0010721	646
ball_OG0001092_OG1	108
bam_OG0005170	4
bap_OG0001358_OG0	0
Bap111_OG0007677	1189
Bap170_OG0000903_OG0	676
Bap55_OG0005900	384
Bap60_OG0008560	693
IMPPP_OG0000305_OG1	5199
barc_OG0010291	792
bark_OG0008784	1717
barr_OG0000425_OG0	130
baz_OG0008596	6333
bb8_OG0005496	1
bbc_OG0007266	2381
CG18067_OG0007098	37590
bbg_OG0010871	850
bbg_OG0010872	1268
BBIP1_OG0004876	171
BBS1_OG0010413	33
BBS4_OG0002785_OG0	141
BBS5_OG0002086	107
BBS8_OG0008755	116
BBS9_OG0006919	460
bbx_OG0008688	5482
bc10_OG0010387_OG0	635
BCAS2_OG0005540	153
bcd_OG0002111_OG0	0
bchs_OG0003722	363
BCL7-like_OG0007566	117
bcn92_OG0007793	172
Bdbt_OG0004400	104
bdg_OG0006805	1846
bdl_OG0003385	2288
Bdp1_OG0009215	213
be_OG0000785	1915
BEAF-32_OG0006164	436
beag_OG0004860	354
beat-Ia_OG0011784	17
beat-Ib_OG0009146	5
beat-Ic_OG0001866_OG0	0
beat-IIa_OG0005482	4
beat-IIb_OG0005481	43
beat-IIIa_OG0009463	15
beat-IIIb_OG0009460	38
beat-IIIc_OG0003687	63
beat-IV_OG0005508	95
beat-Va_OG0005024	0
beat-Vb_OG0005021	7
beat-Vc_OG0001062_OG0	0
beat-VII_OG0011542	15
beat-VII_OG0011544	5
beg_OG0004008	389
bel_OG0001048	4839
Bem46_OG0008920	162
ben_OG0000514_OG0	1415
Best1_OG0002590_OG0	762
Best2_OG0010251	1223
Best3_OG0009963	0
Best4_OG0000558_OG0	0
Bet1_OG0003845_OG0	249
Bet3_OG0004072	221
beta-PheRS_OG0005298	408
beta-Spec_OG0007697	38794
beta'COP_OG0009212	1619
beta3GalTII_OG0012738	94
beta4GalNAcTA_OG0006521	257
beta4GalNAcTB_OG0002610	226
beta4GalT7_OG0005195	179
betaCOP_OG0008653	2180
betaggt-I_OG0008962	522
betaGlu_OG0002667	466
CG32396_OG0011696	83
Bgb_OG0011276	255
bgcn_OG0001647	110
bgm_OG0009412	593
BHD_OG0010421	227
bi_OG0003201	245
bi_OG0012904	46
BI-1_OG0004087	2315
bib_OG0001843_OG0	19
BicC_OG0009143	52
BicD_OG0009474	1944
CG11873_OG0005086	1246
bif_OG0003277	978
bif_OG0012761	253
BigH1_OG0001085_OG0	0
bigmax_OG0005365	295
Bili_OG0002506_OG0	61
bin_OG0010286	0
Bin1_OG0005423	137
bin3_OG0007310	1757
bip1_OG0010560	109
Bka_OG0009250	271
blanks_OG0011885_OG0	0
Blimp-1_OG0010196	4069
Blm_OG0002608	104
Blos1_OG0006148	160
Blos2_OG0010078	95
Blos3_OG0009918	238
Blos4_OG0010933	122
blot_OG0010924	20978
blow_OG0006726	270
blp_OG0005216	903
blw_OG0006982	156910
bma_OG0010967	28
Bmcp_OG0010022	232
bmm_OG0010858	2119
bnb_OG0001206_OG1	1264
CG5059_OG0012191	1927
bnk_OG0005787	0
bnl_OG0004512	12
boca_OG0006727	363
bocks_OG0002575_OG0	162
BOD1_OG0005544	789
boi_OG0007601	320
boi_OG0007603	169
boil_OG0012322	4
bol_OG0011238	5389
boly_OG0007153	0
BomBc1_OG0001623	1226
BomBc2_OG0000769_OG0	4875
BomBc3_OG0004769	1688
BomT3_OG0011469	4065
bon_OG0004934	914
bond_OG0004726	96
bonsai_OG0007008	616
Boot_OG0006400	0
bor_OG0004967	393
bora_OG0003911	1
BORCS5_OG0008208	268
BORCS6_OG0011365	129
BORCS7_OG0007103	85
borr_OG0009292	19
boss_OG0005676	222
botv_OG0006642	348
bou_OG0007819	280
bowl_OG0008785	179
BoYb_OG0000400_OG0	16
br_OG0007659	11
br_OG0011928	1
Br140_OG0001629	601
brat_OG0001919	127
Brca2_OG0000883	107
Brd_OG0010852	0
CG7154_OG0009310	849
Brd8_OG0002488	292
Bre1_OG0010209	537
Brf_OG0005483	210
Brf_OG0005485	37
brk_OG0007975	820
brm_OG0009999	2725
Brms1_OG0008442	625
Bro_OG0011272	0
brp_OG0000499_OG1	391
l(3)72Ab_OG0009997	1570
bru1_OG0009737	13
bru1_OG0009738	187
bru2_OG0009740	456
bru2_OG0011823	15
bru2_OG0012161	70
bru3_OG0010907	61
bru3_OG0011909	11
Bruce_OG0004896	7181
brun_OG0003663	1108
brv1_OG0000706_OG0	0
brv2_OG0010919	0
brv3_OG0011666	0
BRWD3_OG0005288	2980
brwl_OG0009277	525
bs_OG0003002	574
bs_OG0006897	236
bsf_OG0001906_OG0	2202
Bsg_OG0009780	6656
Bsg25D_OG0003412_OG0	2296
bsh_OG0009110	0
bsk_OG0012344	801
bt_OG0000537_OG1	908
BTBD9_OG0000546_OG0	984
BtbVII_OG0011887	2379
btd_OG0007557	179
Btk29A_OG0001838	475
Btk29A_OG0011763	9
btl_OG0002041	106
btn_OG0004719	1
Btnd_OG0008611	7
btsz_OG0001035_OG1	126
btsz_OG0004581	7
btv_OG0003692	89
btv_OG0009487	384
btz_OG0005342	1634
Bub1_OG0001806_OG0	720
Bub3_OG0005120	356
BubR1_OG0000657_OG0	0
Buffy_OG0006561	177
bug_OG0006803	416
Bug22_OG0009372	145
BuGZ_OG0008876	912
CG8270_OG0010257	384
bun_OG0000556	2649
bun_OG0009749	1767
bur_OG0003683_OG0	1215
Burs_OG0001045_OG0	0
bves_OG0007497	124
bves_OG0007499	121
bw_OG0006000	1
bwa_OG0009122	114
bwa_OG0012525	126
Bx_OG0008666	1
Bx_OG0008667	332
Bx42_OG0007682	1265
by_OG0005550	8480
byn_OG0010803	1
bys_OG0007950	479
c-cup_OG0012143	0
c(3)G_OG0001464_OG0	98
c11.1_OG0007569	2626
c12.1_OG0007568	650
c12.2_OG0007567	2125
C15_OG0002126_OG0	2
C1GalTA_OG0009799	449
C3G_OG0007801	3705
C901_OG0008027	3
ca_OG0005700	3201
Ca-alpha1D_OG0009140	15127
Ca-alpha1T_OG0003323	525
Ca-beta_OG0009681	1523
Ca-Ma2d_OG0009139	4370
CaBP1_OG0008860	1266
cac_OG0000605_OG0	86
cact_OG0009392	12296
cactin_OG0003129	819
cad_OG0009437	1
Cad74A_OG0010922	29
Cad86C_OG0002368	1365
Cad87A_OG0001088_OG0	560
Cad89D_OG0001058_OG0	0
Cad96Ca_OG0011497	612
Cad96Cb_OG0005172	1
Cad99C_OG0005704	488
CadN_OG0000277_OG1	15
Caf1-105_OG0002830	67
Caf1-180_OG0007408	296
Caf1-55_OG0001036	530
cag_OG0001595_OG0	92
CAH1_OG0009192	796
CAH13_OG0002843	0
CAH14_OG0002807	0
CAH15_OG0006256	0
CAH16_OG0000498_OG1	3
CAH2_OG0001000_OG0	1172
CAH3_OG0003177	453
CAH5_OG0005796	2
CAH7_OG0000840	4131
CAH8_OG0004748	1
CAH9_OG0005622	115
CAHbeta_OG0002334	38
cal1_OG0002556_OG0	354
CalpA_OG0003035	2959
CalpB_OG0010971	2365
CalpC_OG0008186	32
Calr_OG0005564	9176
Cals_OG0013279_OG0	788
Calx_OG0002139_OG0	0
Calx_OG0004417	6242
Calx_OG0004418	5488
calypso_OG0006121	211
Cam_OG0012053	10646
CaMKI_OG0012767	1530
CaMKII_OG0013280	7101
Camp_OG0005907	167
Camta_OG0006364	821
Camta_OG0006365	167
can_OG0004061_OG0	0
CanA1_OG0005778	1767
CanB_OG0000231_OG0	100
CanB_OG0000231_OG1	2400
Cand1_OG0009382	1134
CAP_OG0000587_OG0	21963
CAP_OG0012405	6
Cap-D2_OG0005121	101
Cap-D3_OG0009448	40
Cap-G_OG0002924	488
Cap-H2_OG0004906	358
Capa_OG0005712	11
Caper_OG0009347	3870
Capr_OG0010138	1467
caps_OG0010156	902
caps_OG0010157	671
capt_OG0009025	8301
capu_OG0000612_OG0	234
car_OG0007437	270
CARPA_OG0007960	12
CARPB_OG0007554	34
CarT_OG0009432	12
cas_OG0004236	0
casp_OG0006502	942
cass_OG0009476	2161
Cat_OG0003869	5079
cathD_OG0002862	10559
cato_OG0006491	0
Catsup_OG0009538	1068
caup_OG0009938	52
cav_OG0000654	22
caz_OG0003243_OG0	1009
cbc_OG0007265	228
Cbl_OG0002051_OG0	3943
CBP_OG0001721	2
CBP_OG0007971	4
Cbp20_OG0005066	194
Cbp53E_OG0006447	772
Cbp80_OG0007913	361
Cbp80_OG0007915	409
Cbs_OG0003124	185
cbs_OG0007263	193
cbt_OG0008760	3418
Cby_OG0004789	23
Cc2d2a_OG0002702	86
CCAP_OG0011467	0
CCAP-R_OG0000870	5
ccb_OG0012089	0
CCDC151_OG0011900	39
CCDC53_OG0009785	299
Ccdc58_OG0010399	39
Ccdc85_OG0008917	75
CCHa1_OG0004530	46
CCHa1-R_OG0006065	23
CCHa2_OG0002186_OG0	46
CCHa2-R_OG0005836	18
Cchl_OG0004776	7762
CCKLR-17D1_OG0003334	0
CCKLR-17D1_OG0008675	5
CCKLR-17D1_OG0011744	3
CCKLR-17D3_OG0008678	44
Ccm3_OG0005250	764
Ccn_OG0010106	128
Ccn_OG0010107	131
Ccn_OG0012179	44
Ccp84Ab_OG0000178_OG0	1
Ccp84Ac_OG0001349_OG0	0
Ccp84Ae_OG0002110_OG0	0
Ccp84Af_OG0000109_OG0	0
Ccp84Af_OG0000109_OG1	0
Ccp84Af_OG0000109_OG2	0
Ccp84Ag_OG0001348_OG0	2
Ccs_OG0006299	393
CCT1_OG0002281_OG0	692
CCT2_OG0003145	1838
CCT3_OG0004995	2190
CCT4_OG0000979	1850
CCT5_OG0006600	2614
CCT6_OG0008508	1553
CCT7_OG0004839	641
CCT7_OG0004841	266
CCT8_OG0007117	2092
Ccz1_OG0010481	227
cd_OG0004708	9
CD98hc_OG0001357_OG0	1499
Cda4_OG0008701	656
Cda5_OG0008721	1447
Cda9_OG0002707	0
CDase_OG0005749	1932
cdc14_OG0009306	2176
Cdc16_OG0005493	154
Cdc23_OG0009421	138
Cdc27_OG0010426	1027
Cdc2rk_OG0006290	73
Cdc37_OG0011041	1025
Cdc42_OG0008268	1161
Cdc45_OG0007388	163
Cdc5_OG0011371	635
CDC50_OG0008483	1873
Cdc6_OG0002054	14
Cdc7_OG0007729	6146
Cdep_OG0002087	1455
Cdep_OG0004159	1374
CdGAPr_OG0009111	3740
cdi_OG0000729	4616
cDIP_OG0004394	484
Cdk1_OG0000555_OG0	2
Cdk12_OG0009875	407
Cdk2_OG0002391	45
CDK2AP1_OG0008015	316
Cdk4_OG0006632	200
Cdk5_OG0002993	546
Cdk5alpha_OG0009389	304
Cdk7_OG0001724	80
Cdk8_OG0010977	33
Cdk9_OG0007009	227
Cdlc2_OG0000234_OG1	0
cdm_OG0002482	1687
Cds_OG0010549	671
Ced-12_OG0009727	572
ced-6_OG0006366	3968
CenB1A_OG0004675	1170
CenG1A_OG0003595_OG0	7409
CenG1A_OG0009182	44
Cenp-C_OG0002322	86
Cep135_OG0009952	297
Cep135_OG0009954	215
cep290_OG0004127	110
Cep89_OG0006812	5
Cep97_OG0008778	157
cer_OG0012078	482
Cerk_OG0004182	1402
cert_OG0011161	1094
Cf2_OG0008971	2436
Cfp1_OG0007571	168
CG5789_OG0004615	416
cg_OG0006533	2373
CG10000_OG0005395	1
CG10005_OG0004963	15
CG10011_OG0005399	863
CG10013_OG0002410_OG0	0
CG10019_OG0008786	175
CG10026_OG0009081	186
CG10029_OG0004344	0
CG10031_OG0008792	434
CG10035_OG0004420	187
CG10038_OG0001436_OG0	106
CG10041_OG0012259_OG0	0
CG10051_OG0007036	0
CG10053_OG0004336	111
CG10055_OG0004329	668
CG10062_OG0007038	130
CG10063_OG0010284	15
CG10064_OG0010282	1
CG10068_OG0004321	494
CG10073_OG0000065_OG2	1
CG10075_OG0010279	1949
CG10077_OG0010277	13256
CG10082_OG0005964	3820
CG10086_OG0001355	28
CG10089_OG0010567	295
CG10098_OG0004320	438
CG10104_OG0006132	0
CG10116_OG0010569	0
CG10126_OG0005023	1003
CG10132_OG0009091	5582
CG10137_OG0009093	425
CG10139_OG0006151	224
CG10140_OG0010573	6
CG10147_OG0010256	526
CG10151_OG0006160	45
CG10154_OG0010575	0
CG10163_OG0010252	0
CG10164_OG0001489	0
CG10165_OG0011781	112
CG10171_OG0010163	205
CG10175_OG0005507	1118
CG10177_OG0001079_OG0	0
CG10184_OG0005509	402
CG10185_OG0005203	398
CG10189_OG0009087	96
CG10194_OG0009085	145
CG10195_OG0003572	145
CG10205_OG0006168	2761
CG10208_OG0005527	302
CG10209_OG0006169	184
CG10211_OG0009505	3474
CG10222_OG0010165	310
CG10226_OG0010249	2521
CG10237_OG0003462	17231
CG1024_OG0004294	266
CG10252_OG0011517	0
CG10254_OG0002565	2976
CG10257_OG0006606	122
CG10264_OG0005208	0
CG10265_OG0006935	29
CG10274_OG0003940	415
CG10280_OG0004257	8
CG10283_OG0001907_OG0	268
CG10286_OG0004292	593
CG10298_OG0004288	0
CG10300_OG0005516	0
CG10301_OG0005515	1
CG10307_OG0005957	2769
CG10311_OG0004972	1123
CG10317_OG0004974	0
CG10321_OG0005965	1391
CG10324_OG0004994	179
CG10332_OG0005992	0
CG10333_OG0009507	932
CG10336_OG0009516	57
CG10337_OG0009096	203
CG10338_OG0009517	233
CG10339_OG0006873	768
CG10340_OG0001059_OG0	2275
CG10341_OG0009518	170
CG10343_OG0009520	179
CG10344_OG0007020	44
CG10345_OG0002430_OG0	4291
CG10347_OG0000607_OG0	41
CG10348_OG0003704	164
CG10352_OG0008207	8
CG10353_OG0008206	1841
CG10357_OG0010470	5
CG10359_OG0010469	1002
CG10361_OG0010014	67
CG10362_OG0008202	270
CG10365_OG0005518	2232
CG10366_OG0009102	681
CG10375_OG0005526	278
CG10376_OG0009519	314
CG10383_OG0001909	1747
CG10384_OG0007018	6
CG10405_OG0004983	10
CG10407_OG0005207	5
CG10413_OG0003703_OG0	786
CG10417_OG0013094	1344
CG10418_OG0010832	114
CG10425_OG0002500	258
CG10428_OG0001263_OG0	405
CG10431_OG0001914	107
CG10433_OG0006904	2317
CG10435_OG0002296_OG0	166
CG10444_OG0007082	297
CG10445_OG0001356	50
CG10459_OG0001605_OG0	0
CG10462_OG0009105	566
CG10463_OG0009108	186
CG10466_OG0012145	43
CG10467_OG0010233	225
CG10469_OG0010232	109
CG10470_OG0009541	275
CG10472_OG0000811_OG0	196
CG10479_OG0010225	133
CG10481_OG0009114	20
CG10483_OG0010221	741
CG10486_OG0010219	0
CG10492_OG0009544	524
CG10494_OG0006908	226
CG10495_OG0009546	72
CG10505_OG0006927	28
CG10508_OG0010314	513
CG10510_OG0003948	1
CG10513_OG0005163	303
CG10514_OG0005162	306
CG10516_OG0009998	122
CG10527_OG0002810_OG0	8570
CG10543_OG0006262	3602
CG10550_OG0000747	3159
CG10555_OG0008527	352
CG10561_OG0009552	1243
CG10565_OG0010321	3333
CG10576_OG0010200	1556
CG10581_OG0010326	4
CG10584_OG0010328	298
CG10587_OG0000094_OG0	0
CG10587_OG0000094_OG1	0
CG10587_OG0000094_OG2	0
CG10589_OG0003950	0
CG10591_OG0010195	0
CG10597_OG0003317	0
CG10598_OG0011740	0
CG10600_OG0009530	1717
CG10602_OG0009532	1494
CG10616_OG0010838	533
CG10621_OG0001911	379
CG10623_OG0001912	270
CG10628_OG0009107	186
CG10631_OG0001241	1696
CG10646_OG0009949	91
CG10654_OG0009947	33
CG10657_OG0009951	231
CG10660_OG0010840	327
CG10663_OG0010839	633
CG10669_OG0005156	195
CG10674_OG0010603	529
CG10680_OG0003577	6081
CG10681_OG0009950	96
CG10700_OG0011812	0
CG10702_OG0009548	458
CG10710_OG0010908	651
CG10713_OG0010576	130
CG10725_OG0010574	3
CG10730_OG0000951	0
CG10731_OG0006517	586
CG10737_OG0006638	48636
CG10738_OG0010568	41
CG1074_OG0007339	139
CG10747_OG0009127	325
CG10748_OG0011855_OG0	0
CG10749_OG0003913_OG0	0
CG10750_OG0009561	1
CG10752_OG0010150_OG0	0
CG10761_OG0008304	0
CG1077_OG0004263	1
CG10793_OG0003237	0
CG10795_OG0006915	193
CG10799_OG0003081	351
CG10801_OG0012112	0
CG10802_OG0008133	459
CG10803_OG0008134	760
CG10804_OG0008132	161
CG10809_OG0010976	174
CG10814_OG0007257	25
CG10822_OG0007072	0
CG10839_OG0009144	0
CG10841_OG0002198_OG0	3
CG10853_OG0003980_OG0	0
CG10859_OG0009209	1
CG10862_OG0002017_OG1	5428
CG10863_OG0010486	2723
CG10863_OG0012194_OG0	1
CG10864_OG0005043	808
CG10866_OG0010485	220
CG10874_OG0003457	398
CG10877_OG0002385_OG0	7
CG10887_OG0002183_OG0	1
CG10898_OG0002547	175
CG1090_OG0003105_OG0	228
CG10903_OG0002293_OG0	102
CG10904_OG0011634	71
CG10907_OG0001984_OG0	168
CG10909_OG0005022	0
CG10910_OG0006092	1
CG10911_OG0006095	1
CG10912_OG0000471	2
CG10914_OG0006109	133
CG10919_OG0001352	0
CG1092_OG0001161_OG0	0
CG10920_OG0007959	0
CG10927_OG0006710	77
CG10931_OG0006071	0
CG10932_OG0007954	741
CG10934_OG0002756_OG0	1
CG10939_OG0005908	2337
CG10947_OG0009415	5705
CG10948_OG0009927	562
CG10949_OG0009416	87
CG10950_OG0012279	0
CG10958_OG0001743	111
CG10959_OG0008299	53
CG10962_OG0007748	22
CG10970_OG0003173	44
CG10973_OG0012539	396
CG10979_OG0004244	528
CG10984_OG0009934	206
CG10996_OG0008249	0
CG11000_OG0004245	13
CG11007_OG0003037	209
CG11018_OG0007064	0
CG11029_OG0001270	80
CG1103_OG0003103_OG0	97
CG11030_OG0003728	304
CG11034_OG0001268	161
CG11035_OG0002292_OG0	329
CG11041_OG0001654	92
CG11044_OG0007073	3665
CG1105_OG0004314	1532
CG11050_OG0009604	7104
CG11060_OG0006765	1
CG11068_OG0011716	32
CG11069_OG0004655	293
CG11076_OG0001759	96
CG11077_OG0000549_OG0	198
CG11085_OG0008456	1
CG11089_OG0004653	303
CG11095_OG0003249	124
CG11099_OG0007074	1240
CG11103_OG0003250	223
CG11106_OG0012330	0
CG11109_OG0001964	79
CG11110_OG0006619	426
CG11123_OG0006752	241
CG11125_OG0006747	72
CG11127_OG0006744	235
CG1113_OG0004171	7
CG11131_OG0001957_OG0	0
CG11134_OG0003251	125
CG11141_OG0006745	424
CG11145_OG0006754	0
CG11147_OG0003729	5494
CG11149_OG0003730	0
CG11151_OG0008256	2116
CG11159_OG0006283	0
CG1116_OG0004164	201
CG11162_OG0008263	0
CG11168_OG0004657	1721
CG11170_OG0006462	31
CG11178_OG0003327	296
CG11180_OG0006625	274
CG11191_OG0007189	336
CG11192_OG0007095	0
CG11200_OG0007088	996
CG11211_OG0012938	2
CG11226_OG0012166_OG0	0
CG11227_OG0007505	0
CG1124_OG0002090	1244
CG11241_OG0003815_OG0	99
CG11247_OG0009861	173
CG11248_OG0003830_OG0	170
CG11249_OG0009864	7
CG11251_OG0001998	0
CG11257_OG0007039	174
CG11263_OG0001789	45
CG11267_OG0011856	543
CG11269_OG0006458	0
CG11275_OG0002906	1017
CG11279_OG0003924_OG0	155
CG11286_OG0004361	0
CG1129_OG0002085	103
CG11291_OG0003029	2
CG11294_OG0007761	1
CG11298_OG0007031	0
CG11309_OG0010303	897
CG11317_OG0012026	202
CG11318_OG0000756	10
CG11319_OG0009603	154
CG11327_OG0009628	1
CG11333_OG0002657_OG0	0
CG11334_OG0005804	1007
CG11342_OG0011920	11
CG11345_OG0011138	0
CG11349_OG0011131	0
CG11353_OG0011127	18
CG11356_OG0008477	1
CG11357_OG0011126	202
CG1136_OG0010499	1713
CG11367_OG0000806_OG0	84
CG11369_OG0011699	0
CG1137_OG0004303	3
CG11370_OG0003817_OG0	13
CG11377_OG0008723	243
CG11378_OG0007395	435
CG11379_OG0007397	0
CG11380_OG0007400	39
CG11381_OG0007402	3
CG11382_OG0007404	0
CG11384_OG0007396	0
CG1139_OG0004077	4
CG11391_OG0001026_OG0	7
CG11396_OG0010345	276
CG11398_OG0007405	59
CG11403_OG0007406	38
CG11404_OG0012169	0
CG11406_OG0006889	7
CG11409_OG0007766	19
CG11413_OG0011575	206
CG11414_OG0006019	2337
CG11417_OG0007590	231
CG1142_OG0012974	164
CG11425_OG0009823	41
CG11426_OG0009824	1580
CG1143_OG0011104	2350
CG11436_OG0003200	74
CG11437_OG0009825	38
CG11438_OG0009826	478
CG11447_OG0004515	81
CG11449_OG0000981_OG1	0
CG11453_OG0001027_OG0	12
CG11454_OG0001792	133
CG11456_OG0003951	76
CG11459_OG0000135_OG1	10
CG1146_OG0011093	13367
CG11470_OG0000857	1
CG11474_OG0005934	880
CG11475_OG0005935	11
CG11498_OG0001515	17
CG11504_OG0002630	320
CG11523_OG0009832	202
CG11529_OG0010828	285
CG11537_OG0010640	1373
CG11550_OG0002660	17
CG11560_OG0010817	133
CG11562_OG0008742	108
CG11563_OG0002662	361
CG11566_OG0007496	1
CG11570_OG0004027	0
CG11581_OG0008240	0
CG11583_OG0010538	274
CG11584_OG0008239	0
CG11585_OG0012335	0
CG11586_OG0010534	228
CG11590_OG0001741	195
CG11593_OG0010497	338
CG11594_OG0010492	447
CG11596_OG0007629	377
CG11601_OG0008739	128
CG11608_OG0000142_OG0	46
CG1161_OG0004180	1501
CG11617_OG0008731	479
CG11619_OG0003864_OG0	0
CG11626_OG0011450	0
CG11629_OG0003739	0
CG11630_OG0009580	0
CG11634_OG0009583	0
CG11635_OG0007156	5
CG11638_OG0007387	64
CG11655_OG0001745_OG0	409
CG11656_OG0005013	0
CG11658_OG0010025	1026
CG11663_OG0012087	1
CG11664_OG0011395	0
CG11666_OG0012316	0
CG11668_OG0002452	6
CG11670_OG0005008	1
CG11672_OG0004805	0
CG11674_OG0008231	320
CG11679_OG0008511	158
CG11686_OG0002448_OG0	77
CG11693_OG0004810	0
CG11694_OG0000225_OG0	0
CG11694_OG0000225_OG1	0
CG11695_OG0007879	341
CG11696_OG0007880	359
CG11698_OG0002319_OG0	0
CG11699_OG0007882	1738
CG11703_OG0002165_OG0	0
CG11710_OG0001691_OG0	256
CG1172_OG0004189	404
CG11722_OG0001391	377
CG11723_OG0003571	200
CG11726_OG0010048	0
CG11737_OG0001419_OG0	314
CG11741_OG0001420_OG0	0
CG11752_OG0007995	3097
CG11755_OG0000851	72
CG11756_OG0007997	0
CG11760_OG0004826	638
CG11768_OG0004832	214
CG11771_OG0005200	2363
CG11777_OG0006309	67
CG11779_OG0004481	1089
CG11786_OG0012799	0
CG11788_OG0007083	46
CG11790_OG0005187	838
CG11791_OG0012008	4297
CG11807_OG0003009_OG0	670
CG11808_OG0006841	44
CG11811_OG0004058	185
CG11816_OG0008636	0
CG11835_OG0000264_OG0	4446
CG11835_OG0000264_OG1	8066
CG11837_OG0005082	137
CG11841_OG0005083	1525
CG11842_OG0000856_OG1	557
CG11843_OG0011490	323
CG11852_OG0002502_OG0	13
CG11854_OG0005171	17
CG11857_OG0005167	816
CG11858_OG0005166	149
CG11878_OG0000055_OG0	0
CG11878_OG0000055_OG1	110
CG11878_OG0000055_OG2	1
CG11882_OG0005094	70
CG11883_OG0006313	2214
CG11885_OG0003355	82
CG11892_OG0005161	260
CG11893_OG0000039_OG2	238
CG11899_OG0005100	428
CG11902_OG0005155	103
CG11906_OG0001618	248
CG11911_OG0008747	0
CG11912_OG0008746	0
CG11920_OG0005183	150
CG11927_OG0003556	771
CG11929_OG0011773	0
CG11961_OG0001155_OG0	29
CG11964_OG0004848	257
CG11970_OG0004849	852
CG11975_OG0004850	643
CG11977_OG0012457_OG0	0
CG11980_OG0002337	156
CG11983_OG0004852	38
CG11986_OG0004855	17
CG11997_OG0004862	2
CG11999_OG0004179	586
CG12003_OG0004112	0
CG12004_OG0011286	1639
CG12009_OG0010662	0
CG12010_OG0010671	99
CG12011_OG0011025	0
CG12012_OG0010672	265
CG12016_OG0010666	516
CG12017_OG0010661	0
CG12020_OG0011042	3
CG12024_OG0011050	648
CG12025_OG0011053	720
CG12035_OG0011029	0
CG12038_OG0011331	85
CG12054_OG0000497	1681
CG12056_OG0003138	309
CG12057_OG0003139	0
CG12061_OG0000938_OG0	0
CG12065_OG0007412	4041
CG12069_OG0001519	0
CG12071_OG0011553	61
CG12071_OG0013484	46
CG12075_OG0007754	1470
CG1208_OG0004248	1896
CG12081_OG0007411	530
CG12084_OG0011296	1170
CG12091_OG0011293	6073
CG12093_OG0011111	493
CG12096_OG0008559	293
CG12099_OG0011289	7554
CG12104_OG0011284	127
CG12105_OG0004111	2127
CG12106_OG0007586	56
CG12107_OG0006719	137
CG12111_OG0007413	21
CG12112_OG0012598_OG0	118
CG12115_OG0007587	0
CG12116_OG0008625	98
CG12118_OG0007585	2996
CG12121_OG0007579	1966
CG12123_OG0003325	119
CG12128_OG0002879	205
CG12129_OG0002878	272
CG1213_OG0002105	201
CG12134_OG0006319	144
CG12147_OG0004192	0
CG12155_OG0003210	501
CG12159_OG0002860	291
CG12164_OG0006760	0
CG12170_OG0002098	689
CG12171_OG0004222	137
CG12173_OG0004172	78
CG12177_OG0008262	1637
CG1218_OG0002103	172
CG12182_OG0011099	148
CG12194_OG0008975	314
CG12204_OG0001687	69
CG12206_OG0008131	7
CG12209_OG0002818	0
CG12213_OG0002418	613
CG12219_OG0007713	334
CG12224_OG0000651_OG1	807
CG12231_OG0003119	0
CG12236_OG0008414	274
CG12237_OG0007424	769
CG12239_OG0001754	1
CG12241_OG0001396	199
CG12253_OG0011818	33
CG12256_OG0004947	0
CG12259_OG0005539	305
CG12268_OG0005336	826
CG1227_OG0004337	126
CG12278_OG0004413	0
CG12279_OG0004445	170
CG12288_OG0009457	64
CG12289_OG0010046	0
CG12290_OG0002618	1334
CG12299_OG0009634	130
CG12301_OG0001981	314
CG12307_OG0009694	0
CG1231_OG0011372	44
CG12316_OG0009955	551
CG12320_OG0005053	21
CG12321_OG0001064_OG0	188
CG12325_OG0002854	310
CG1233_OG0011370	856
CG1234_OG0004335	320
CG12341_OG0002848	168
CG12343_OG0002853	282
CG12344_OG0002855	841
CG12355_OG0012373	69
CG1236_OG0002100	290
CG12362_OG0000821_OG0	1
CG12374_OG0007223	3
CG12375_OG0009777	433
CG12379_OG0008514	78
CG12384_OG0006229	970
CG1239_OG0004237	55
CG12395_OG0001736	0
CG12398_OG0008359	0
CG12402_OG0002224_OG0	2
CG12420_OG0002594_OG0	0
CG12426_OG0005340	0
CG12438_OG0003802	0
CG12439_OG0009296	0
CG12446_OG0001786_OG0	0
CG12448_OG0009145	1
CG1246_OG0011105	23
CG12464_OG0011955	0
CG12470_OG0007846	0
CG12479_OG0008243	0
CG12480_OG0008242	0
CG12481_OG0008237	0
CG12490_OG0000233_OG1	0
CG12496_OG0007599	0
CG12498_OG0008105	0
CG12499_OG0002285_OG0	142
CG12502_OG0011339	1
CG12507_OG0008176	0
CG12511_OG0009568	0
CG12516_OG0005410	0
CG12517_OG0009649	0
CG12520_OG0010149	84
CG12521_OG0012944	0
CG12531_OG0008272	109
CG12535_OG0008128	15
CG12539_OG0008363	0
CG12540_OG0008220	0
CG12541_OG0007825	556
CG12560_OG0012234	389
CG12567_OG0012740	643
CG12576_OG0001784_OG0	4139
CG12581_OG0001679_OG0	121
CG12589_OG0011424	0
CG12590_OG0011977	0
CG12594_OG0005596	38
CG12607_OG0011139	7
CG12609_OG0008677	0
CG12617_OG0003653	0
CG12620_OG0009462	0
CG12637_OG0008050	0
CG12643_OG0007518	10
CG1265_OG0010531	3244
CG12655_OG0000445_OG2	125
CG12659_OG0007410	55
CG12661_OG0007749	0
CG12662_OG0007747	0
CG12672_OG0007868	45
CG12674_OG0003570	0
CG12679_OG0001731_OG0	0
CG12680_OG0001718	2
CG12682_OG0012323	0
CG12691_OG0007931	0
CG12692_OG0000634_OG0	0
CG12693_OG0012106	2
CG12698_OG0008169	3
CG12699_OG0000230_OG1	0
CG12702_OG0001192	27
CG12708_OG0000271_OG0	1
CG12708_OG0000271_OG0.2	0
CG1271_OG0010635	402
CG12713_OG0003881_OG0	33
CG12716_OG0008438	0
CG12723_OG0008557	2
CG12728_OG0000928_OG0	156
CG12729_OG0011725	5
CG1273_OG0010536	10
CG12730_OG0007375	360
CG12744_OG0000893	22
CG12746_OG0004208	1409
CG1275_OG0011072	1247
CG12768_OG0001283_OG0	42
CG12769_OG0007187	151
CG12773_OG0003140	768
CG12782_OG0012281	0
CG12783_OG0000743_OG0	4
CG12784_OG0005236	0
CG12795_OG0008825	245
CG12811_OG0002240	671
CG12817_OG0002595_OG0	3
CG12818_OG0004897	145
CG12822_OG0001599	867
CG12825_OG0001130_OG1	12
CG12826_OG0002951	22
CG12828_OG0011622	0
CG12831_OG0011623_OG0	0
CG12836_OG0002963_OG0	62
CG12848_OG0006045	393
CG12849_OG0011577	0
CG12851_OG0005862	202
CG12857_OG0006163	0
CG12860_OG0006154	1
CG12861_OG0006153	0
CG12862_OG0011585_OG0	0
CG12863_OG0011584	95
CG12866_OG0002772	0
CG12868_OG0001564	278
CG12869_OG0006145	92
CG12869_OG0006146	32
CG12877_OG0001472_OG0	501
CG1288_OG0001350	0
CG12880_OG0005345	15
CG12883_OG0001474	75
CG12885_OG0001477	356
CG12895_OG0006308	626
CG12909_OG0002821	85
CG12910_OG0006305	42
CG12911_OG0006304	4
CG12914_OG0002819	0
CG12917_OG0002815	1
CG12920_OG0006291	0
CG12926_OG0006349	171
CG12929_OG0006357	8
CG12934_OG0006315	2
CG12935_OG0002846	175
CG12942_OG0001596_OG0	94
CG12945_OG0004570	760
CG12947_OG0004568	70
CG12948_OG0004558	89
CG12963_OG0001641_OG0	0
CG12964_OG0002996_OG0	2
CG12970_OG0006808	54
CG12971_OG0010294	1
CG12974_OG0010307	30
CG12983_OG0010332	0
CG12984_OG0003949	1
CG12985_OG0000915	3
CG12986_OG0011685	0
CG1299_OG0000523_OG0	2493
CG12990_OG0007696	1
CG12991_OG0007703	1639
CG12992_OG0011688	9
CG12994_OG0007707	0
CG12995_OG0008599	3
CG12998_OG0011739	0
CG13000_OG0011738	0
CG13001_OG0008580	122
CG13002_OG0008577	987
CG13003_OG0008572	2740
CG13004_OG0008570	132
CG13005_OG0008567	39
CG13008_OG0008305	3
CG13010_OG0003260	4
CG13012_OG0008317	455
CG13014_OG0008547	460
CG13016_OG0006536	107
CG13018_OG0006537	85
CG13021_OG0003241	0
CG13022_OG0010698	9
CG13023_OG0010699	0
CG13024_OG0010708	147
CG13026_OG0010716	454
CG13028_OG0004010	0
CG13031_OG0012200	153
CG13032_OG0004014_OG0	0
CG13033_OG0010736	0
CG13038_OG0010761	1
CG13039_OG0010762	0
CG1304_OG0000265_OG0	0
CG1304_OG0000265_OG1	0
CG13040_OG0010763	0
CG13041_OG0000280_OG0	4
CG13041_OG0000280_OG0.2	0
CG13042_OG0010767	9
CG13043_OG0000281_OG0	0
CG13043_OG0000281_OG1	0
CG13044_OG0010768	2
CG13045_OG0000814	0
CG13046_OG0010771	0
CG13047_OG0010772	0
CG13048_OG0010773	0
CG13049_OG0010774	0
CG13051_OG0011898	0
CG13053_OG0010778	0
CG13054_OG0010779	5
CG13055_OG0010780	8
CG13056_OG0010757	0
CG13058_OG0004021	0
CG13059_OG0010764	1
CG13062_OG0010766	11
CG13064_OG0010775	1
CG13065_OG0010776	95
CG13066_OG0012201	0
CG13068_OG0002030_OG1	0
CG13069_OG0004022	0
CG1307_OG0004308	534
CG13070_OG0012202	1
CG13071_OG0011899	0
CG13073_OG0012731_OG0	28
CG13074_OG0010797	61
CG13075_OG0000216_OG0	0
CG13075_OG0000216_OG1	0
CG13077_OG0009097	207
CG13078_OG0003575_OG0	0
CG13081_OG0003574	0
CG13082_OG0009094	1
CG13083_OG0009084	0
CG13084_OG0009083	1
CG13085_OG0001922	31
CG13086_OG0003709	133
CG13088_OG0001266	138
CG1309_OG0010533	1225
CG13096_OG0003720	452
CG13097_OG0001923	308
CG13101_OG0009304	317
CG13102_OG0009298	0
CG13108_OG0009295	33
CG13110_OG0011792	0
CG13113_OG0001247_OG0	0
CG13114_OG0009279	0
CG13116_OG0001878	1097
CG13123_OG0001877	55
CG13124_OG0003502	40412
CG13126_OG0003515	91
CG13127_OG0001844	0
CG13131_OG0000790_OG0	1
CG13133_OG0003525	1870
CG1314_OG0011674	0
CG13144_OG0009363	104
CG13148_OG0007214	1
CG13151_OG0006215	324
CG13154_OG0006206	4
CG13155_OG0006196	21
CG13157_OG0002779	1
CG1316_OG0000430_OG0	0
CG13168_OG0006184	3
CG1317_OG0011084	4374
CG13170_OG0006182	0
CG13171_OG0006180	0
CG13177_OG0012831	1403
CG13185_OG0002928	597
CG13186_OG0006594	0
CG13192_OG0006567	96
CG13193_OG0006565	0
CG13196_OG0006560	14
CG13197_OG0006563	853
CG13202_OG0001123_OG0	0
CG13203_OG0006235	182
CG13204_OG0006233	195
CG13215_OG0002793_OG0	4
CG13216_OG0001568_OG0	1
CG13218_OG0002791_OG0	0
CG13220_OG0001573_OG0	2015
CG13223_OG0001571_OG0	0
CG13226_OG0002794_OG0	13
CG13227_OG0006218_OG0	0
CG13228_OG0011587_OG0	0
CG13229_OG0002786_OG0	149
CG13229_OG0002787_OG0	860
CG13231_OG0006217	0
CG13239_OG0009815	0
CG1324_OG0007509	0
CG13243_OG0009147	0
CG13247_OG0010378	16
CG13248_OG0010371	101
CG13250_OG0011870	8
CG13251_OG0010355	68
CG13252_OG0003952	504
CG13258_OG0009399	2
CG13272_OG0008882	0
CG13280_OG0008881	0
CG13282_OG0008887	320
CG13285_OG0010583	109
CG13287_OG0010216	0
CG13288_OG0010220	0
CG13293_OG0003937	61
CG13295_OG0010231	966
CG13297_OG0010242	0
CG13299_OG0011864	1
CG13300_OG0003943	13
CG13305_OG0011196	1
CG13306_OG0011204	731
CG13308_OG0004102	0
CG13309_OG0011211	0
CG13310_OG0011207	3
CG13312_OG0011210	1
CG13313_OG0004105_OG0	2
CG13314_OG0011224	7
CG13315_OG0011237	495
CG13318_OG0004834	57
CG13319_OG0006667	132
CG13321_OG0006673	2
CG13326_OG0006545	0
CG13330_OG0007271	2
CG13331_OG0007273	75
CG13332_OG0007274	115
CG13334_OG0007281	0
CG13337_OG0011662	10
CG13339_OG0007296	103
CG13344_OG0007304	187
CG13358_OG0007351	3
CG13359_OG0012499	2
CG13360_OG0010145	166
CG13361_OG0003189	0
CG13362_OG0007862	0
CG13364_OG0001174_OG0	621
CG13365_OG0007831	574
CG13367_OG0003188_OG0	237
CG13369_OG0003181	864
CG13375_OG0007847	20
CG13377_OG0007849	636
CG13380_OG0010135	0
CG13384_OG0003473	737
CG13385_OG0012520	0
CG13386_OG0003471	2
CG1339_OG0006721	0
CG13390_OG0003479	210
CG13392_OG0003476	243
CG13397_OG0003469	12
CG13398_OG0003468	372
CG13403_OG0008236	1
CG13404_OG0008224	56
CG13405_OG0011376	0
CG13407_OG0004768	0
CG13408_OG0004770	43
CG13409_OG0004775	112
CG13423_OG0007099	1
CG13426_OG0011654	0
CG13427_OG0003049	85
CG13428_OG0007100	47550
CG13430_OG0001658	178
CG13436_OG0006622	22
CG13437_OG0006285	56
CG13438_OG0006243	0
CG1344_OG0012226	104
CG13442_OG0006244	0
CG13443_OG0006248	0
CG13445_OG0003880	0
CG13449_OG0009980	11
CG13454_OG0003875_OG0	2
CG13455_OG0009966	0
CG13457_OG0001288	0
CG13458_OG0004037	1625
CG13460_OG0010841	1
CG13465_OG0000343_OG0	0
CG13471_OG0004048	0
CG13473_OG0010860	1
CG13474_OG0004049	0
CG13476_OG0012898	0
CG13481_OG0000339_OG0	2
CG13481_OG0000339_OG1	0
CG13484_OG0010886	82
CG13488_OG0001544_OG1	2
CG13492_OG0005946	1
CG13501_OG0005936	4
CG13502_OG0005931	146
CG13502_OG0012991	26
CG13506_OG0007028	6699
CG13510_OG0006998	115
CG13511_OG0006997	0
CG13516_OG0006995	96
CG13526_OG0006986	1
CG13527_OG0006984	0
CG13531_OG0006978	1238
CG13532_OG0006975	47
CG13538_OG0005981	0
CG13539_OG0012044	0
CG1354_OG0007555	3345
CG13541_OG0012280	0
CG13544_OG0005976	0
CG13545_OG0012580	1
CG13551_OG0000540_OG1	143
CG13551_OG0012048	479
CG13557_OG0012477	0
CG13558_OG0001556	0
CG13559_OG0012047	7
CG13561_OG0011643	0
CG13562_OG0011631	25
CG13575_OG0006892	8
CG13577_OG0001150_OG0	0
CG13578_OG0006898	161
CG13579_OG0006013	4
CG1358_OG0006724	936
CG13581_OG0002746	0
CG13585_OG0011574	968
CG13587_OG0006025	0
CG13594_OG0006033	11
CG13599_OG0005537	8
CG1360_OG0006725	94
CG13601_OG0005534	233
CG13603_OG0005332	1056
CG13605_OG0005319	494
CG13606_OG0005306	52
CG13607_OG0005318	196
CG13609_OG0012982	57
CG13613_OG0005278	0
CG13614_OG0002525_OG0	1
CG13615_OG0002524	0
CG13616_OG0005272	1
CG13618_OG0005267	5
CG13622_OG0005268	6
CG13623_OG0005265	851
CG13625_OG0004618	401
CG13627_OG0004629	17
CG13630_OG0004630	1103
CG13631_OG0004635	932
CG13634_OG0004637	0
CG13641_OG0004650	56
CG13643_OG0002274	12
CG13653_OG0002504	0
CG13654_OG0005174	94
CG13663_OG0011496	118
CG13667_OG0004090_OG0	114
CG13670_OG0011168	0
CG13671_OG0004086_OG0	163
CG13675_OG0000560_OG2	3
CG13676_OG0003984	106
CG13678_OG0000129_OG3	2
CG1368_OG0008241	0
CG13685_OG0010463	40
CG13689_OG0008772	62
CG13690_OG0008752	31
CG13692_OG0008754	5
CG13698_OG0010125	484
CG13699_OG0003907_OG0	1
CG13705_OG0010610	26
CG13707_OG0010613	220
CG13708_OG0010614	18
CG1371_OG0006292	760
CG13711_OG0010618	0
CG13712_OG0010619	0
CG13713_OG0010620	0
CG13716_OG0010627	1
CG13720_OG0004084	0
CG13721_OG0012208	4
CG13722_OG0011130	251
CG13723_OG0010915	0
CG13724_OG0010917	0
CG13725_OG0010918	0
CG13727_OG0004055	0
CG13728_OG0010923	0
CG13731_OG0011910	3
CG13733_OG0010089	0
CG13738_OG0011907	86
CG13739_OG0002891	16
CG13743_OG0006405	112
CG13744_OG0006409	0
CG13747_OG0006408	0
CG13748_OG0006626	79
CG13751_OG0001660_OG0	235
CG13760_OG0007606	310
CG13766_OG0009602	136
CG13771_OG0009612	0
CG13775_OG0003750_OG0	121
CG13784_OG0000956_OG0	457
CG13786_OG0003631	0
CG13796_OG0001883_OG0	705
CG13801_OG0000219_OG0	0
CG13801_OG0000219_OG1	0
CG13806_OG0011077	1
CG13807_OG0011075	127
CG13810_OG0011066	4
CG13813_OG0010189	1095
CG13829_OG0011464	4
CG13833_OG0004687	2917
CG13837_OG0002276	2
CG13838_OG0011993	1
CG13841_OG0004694	332
CG13842_OG0004706	32
CG13847_OG0004737	0
CG13850_OG0004743	576
CG13855_OG0004744	35
CG13856_OG0004745	42
CG13857_OG0004746	1
CG13862_OG0004760	0
CG13868_OG0007089	28051
CG13868_OG0013578	5282
CG13869_OG0007075	0
CG1387_OG0008528	0
CG13870_OG0007093	3
CG13871_OG0003047	8
CG13872_OG0007071	0
CG13875_OG0011381	39
CG13876_OG0001334_OG0	207
CG13877_OG0011937	221
CG13884_OG0000403_OG0	1
CG13887_OG0011343	2941
CG13891_OG0002060	1
CG13893_OG0011360	1610
CG13894_OG0004129	128
CG13895_OG0004128	372
CG13901_OG0011344	218
CG13907_OG0011337	5122
CG13912_OG0011325	79
CG13917_OG0011285	6182
CG13919_OG0011274	76
CG13920_OG0011271	7898
CG13921_OG0011032	20
CG13924_OG0011054	80
CG13926_OG0011282	121
CG13928_OG0011279	396
CG13930_OG0011024	17
CG13931_OG0004073	1
CG13933_OG0011036	1408
CG13937_OG0011056	1529
CG13949_OG0003375	21
CG13950_OG0003376	33
CG13954_OG0006374	63
CG13955_OG0002890_OG0	2
CG13962_OG0012240	1
CG13970_OG0009133_OG0	0
CG13972_OG0005361	3
CG13983_OG0002696	23
CG13991_OG0000661_OG1	0
CG13992_OG0002070_OG0	0
CG13994_OG0011942	394
CG13995_OG0000538_OG0	0
CG13999_OG0000662_OG0	14
CG14005_OG0001926	162
CG14006_OG0001927	0
CG14007_OG0009567	31
CG14011_OG0003731	0
CG14013_OG0003734	6
CG14014_OG0009443	0
CG14015_OG0009446	111
CG14017_OG0003733	0
CG14020_OG0003686	48
CG14022_OG0008831	2743
CG14024_OG0003410_OG0	21
CG14034_OG0008836	110
CG14036_OG0008842	0
CG14042_OG0001816	26
CG14043_OG0003425	200
CG14044_OG0008964	28
CG14050_OG0000684	2
CG14052_OG0007777	0
CG14053_OG0012099	0
[truncated: 9,910 more rows]
