# Supplementary material for: Evolution of chemosensory tissues and cells across ecologically diverse Drosophilids
Source: Nat Commun. 2024 Feb 5;15:1047. doi: 10.1038/s41467-023-44558-4 (PMC10844241; doi:10.1038/s41467-023-44558-4)
Supplement: Supplementary file 18 — Supplementary Data 15 [file 41467_2023_44558_MOESM18_ESM.zip › all_count_tables_renamed/SECE5ANT_counts_trim_genes_FBids_1_1_sorted.txt]

128up_OG0006588	2205
14-3-3epsilon_OG0002478	13364
14-3-3epsilon_OG0001126_OG1	27841
140up_OG0004534	1017
18w_OG0003044	2741
26-29-p_OG0010897	8352
2mit_OG0000576_OG0	79
5-HT1A_OG0006644	254
5-HT1B_OG0006647	178
5-HT2A_OG0000287_OG0	108
5-HT2B_OG0011472	1695
5-HT7_OG0005777	102
5PtaseI_OG0005188	2585
7B2_OG0004187	12520
a_OG0006460	1941
a10_OG0010691	394116
a5_OG0009037	117088
a6_OG0007651	837
AANATL2_OG0003640	1279
AANATL4_OG0000091_OG1	0
AANATL7_OG0007605	0
Aasdh_OG0001831	815
Aatf_OG0001947	795
aay_OG0011265	38731
ab_OG0009683	1671
ab_OG0009684	288
ABCB7_OG0011281	7227
Pmp70_OG0003257	7853
Abd-B_OG0005000	1
Abi_OG0002227_OG0	2693
Abl_OG0010722	6953
abo_OG0009656	542
Abp1_OG0010565	1752
abs_OG0003097	1105
ac_OG0007843	0
Ac13E_OG0008321	1720
Ac3_OG0009573	3219
Ac78C_OG0010320	140
Acam_OG0000252_OG0	5
Acam_OG0000252_OG1	0
Acam_OG0005131	1
CG9149_OG0011313	2039
Acbp1_OG0009246	1887
Acbp2_OG0010415	559
Acbp4_OG0000311_OG0	0
Acbp4_OG0000311_OG1	2
Acbp6_OG0010414	629
ACC_OG0007193	22222
AcCoAS_OG0000812	32058
Ace_OG0000652_OG0	2305
Acer_OG0000953_OG0	7213
Acer_OG0003808	565
Acf_OG0002671	2535
Achl_OG0002770	5768
acj6_OG0008333	633
acj6_OG0008334	2274
Ack_OG0010507	3303
Ack-like_OG0006546	1646
Acn_OG0009540	11266
CG5009_OG0006075	9425
Acox57D-d_OG0006913	267
Acox57D-p_OG0001151	2546
Acp1_OG0009317	587
Acp32CD_OG0009664	2
Acp65Aa_OG0003939	1
Acph-1_OG0001513	419
CG12512_OG0008829	6594
CG18155_OG0007972	55
Acsl_OG0007133	25513
Act42A_OG0000022_OG0	146
Act42A_OG0000022_OG1	28605
Act42A_OG0000022_OG3	6800
Act42A_OG0000022_OG4	7988
Act42A_OG0000022_OG5	1485
Actn_OG0003148_OG0	9724
Actn3_OG0011403_OG0	0
ACXB_OG0000046_OG0	0
ACXB_OG0000046_OG1	0
ACXB_OG0000046_OG2	2
ACXB_OG0000046_OG2.2	11
ACXD_OG0004078_OG0	957
Acyp_OG0009408	0
Acyp2_OG0011498	801
Ada_OG0002342	330
Ada1-2_OG0003777_OG0	415
Ada2a_OG0005051	244
Ada2b_OG0004799	561
Ada3_OG0007872	1645
AdamTS-A_OG0005247	485
AdamTS-A_OG0012010	19
AdamTS-B_OG0008089	3594
Adar_OG0007649	1616
Adat1_OG0003596	85
Adck1_OG0006032	2258
Adck5_OG0010063	2321
ADD1_OG0006579	1316
Adf1_OG0001636_OG0	516
Adgf-A_OG0001991_OG0	2
Adgf-A_OG0003900	6
Adgf-A2_OG0010109	3
Adgf-B_OG0010108	0
Adgf-C_OG0001030_OG0	55
Adgf-D_OG0002208_OG0	117
Adgf-E_OG0006152	0
Adh_OG0003395_OG0	51
Adi1_OG0010940	1561
AdipoR_OG0004727	12478
CG3809_OG0004951	2
AdenoK_OG0003918_OG0	2503
Ady43A_OG0002958	4323
AdoR_OG0005733	155
adp_OG0006108	1738
AdSS_OG0000854_OG0	15970
Aduk_OG0004873	2637
Ae2_OG0010984	12007
CG6512_OG0010913	10320
aft_OG0006080	637
Afti_OG0005567	1174
Ag5r_OG0008212	30
Ag5r2_OG0008213	0
AGBE_OG0007237	6800
AgmNAT_OG0001753	24
ago_OG0010530	3131
AGO1_OG0007307	4547
AGO2_OG0000119_OG0	18012
Agpat1_OG0008448	4530
Agpat2_OG0003465	2539
Agpat3_OG0004018	4281
Agpat4_OG0004019_OG0	1896
ADPS_OG0002932	4533
agt_OG0001016_OG0	312
Spat_OG0007723	149
Ahcy_OG0001195_OG0	995
AhcyL1_OG0011110	5982
AIF_OG0001225	3618
AIMP1_OG0007108	1096
AIMP2_OG0009977	1439
AIMP3_OG0005998	1721
Adk1_OG0010829	28024
Adk3_OG0005467	2130
Ak6_OG0007201	313
Akap200_OG0000367_OG0	0
Akh_OG0010512	25
AkhR_OG0009627	15
akirin_OG0010441	3346
Akr1B_OG0001292	8212
Akt1_OG0005415	2873
al_OG0008749	199
Aladin_OG0007570	316
AlaRS_OG0003477	4607
AlaRS-m_OG0010596	1751
Alas_OG0006853	15880
alc_OG0006389	11956
Ald1_OG0005647	46922
Ald2_OG0005645	8
Aldh_OG0003615	25023
Aldh-III_OG0006742	39476
Aldh7A1_OG0003841_OG0	84
Alg-2_OG0001588_OG0	3631
Alg1_OG0002607_OG0	1570
Alg10_OG0000709_OG0	757
Alg11_OG0012170	1795
CG8412_OG0004562	2247
Alg14_OG0001194_OG0	403
Alg2_OG0010641	1319
Alg3_OG0003012	58
Alg3_OG0006966	807
CG5287_OG0001281	605
CG5287_OG0003790	421
Alg9_OG0005173	1447
Alh_OG0004317	3440
Alh_OG0004319	1243
Alh_OG0011430	762
alien_OG0009301	2583
ALiX_OG0005343	6002
Alk_OG0006414	146
CG12179_OG0001176_OG0	24
Alp1_OG0010289	0
Alp10_OG0010194	0
Alp11_OG0008522	8
Alp12_OG0003717	442
Alp13_OG0001034	93
Alp2_OG0000261_OG0	54
Alp2_OG0000261_OG1	1
Alp4_OG0005779	3598
Alp6_OG0006360	95
Alp7_OG0003030	0
Alp9_OG0003931	25
alph_OG0000083_OG0	0
alph_OG0005113	7520
alpha-Catr_OG0006852	11293
alpha-Est1_OG0004357	26178
alpha-Est10_OG0004350	6695
alpha-Est2_OG0000314	74
alpha-Est3_OG0004356	3317
alpha-Est6_OG0004354	1
alpha-Est7_OG0001351	17626
alpha-Est8_OG0004352	29461
alpha-Est9_OG0004351	804
alpha-Man-Ia_OG0003130	335
alpha-Man-Ia_OG0003131	1297
alpha-Man-Ia_OG0001168	1493
alpha-Man-Ib_OG0005087	2505
alpha-Man-Ic_OG0011549	3
alpha-Man-IIa_OG0004878	2413
alpha-Man-IIb_OG0005229	14808
alpha-PheRS_OG0008296	2223
alpha-Spec_OG0011040	33454
alpha4GT1_OG0000948	2566
alphaCOP_OG0011275	10052
alphaSnap_OG0010384	7412
alphaTub67C_OG0010998	109
Alr_OG0008278	1045
alrm_OG0002498	3
Als2_OG0009863	4764
alt_OG0004894	5955
aly_OG0004083	10
Ama_OG0002112	0
Amacr_OG0009433	3621
amd_OG0001918	4686
Amnionless_OG0008741	126
amon_OG0011540	4624
amos_OG0003702_OG0	0
AMPdeam_OG0008245	13230
Amph_OG0007204	13520
AMPKalpha_OG0001698	8742
Amt_OG0004607	34289
Amun_OG0008385	10049
amx_OG0007575	1301
Amy-p_OG0000157_OG0	0
Amy-p_OG0000157_OG0.2	0
Amyrel_OG0006416	1
ana_OG0006403	340
ana1_OG0002269	2061
ana2_OG0007120	33
ana3_OG0006194	486
Ance-2_OG0003658	3
Ance-3_OG0001891_OG0	6005
Ance-3_OG0009407	4839
Ance-4_OG0006406	22
Ance-5_OG0005870	130
anchor_OG0010100	6201
Andorra_OG0011741	3
Ank2_OG0010460	20871
Ankle2_OG0000780	3529
l(2)35Be_OG0003404_OG0	474
anox_OG0007490	5671
Ant2_OG0008041	135
antdh_OG0008007	333150
Antp_OG0002113	57
antr_OG0007227	86
AnxB10_OG0008082	23284
AnxB11_OG0008196	4057
AnxB9_OG0004410	35434
aop_OG0003458	1318
aos_OG0010741	1682
Aos1_OG0002145_OG0	1442
AOX1_OG0005242	19388
AOX2_OG0000143_OG0	28177
AOX2_OG0000143_OG1	104
AOX4_OG0001465	22584
ap_OG0005832	34
AP-1-2beta_OG0008273	9213
AP-1gamma_OG0007680	9726
AP-1mu_OG0005553	4358
AP-1sigma_OG0005334	8826
AP-2alpha_OG0008751	6235
AP-2mu_OG0004736	4754
AP-2sigma_OG0004385	1536
Apc_OG0005387	3941
APC10_OG0005888	469
Apc2_OG0005308	260
APC4_OG0003171_OG0	1077
APC7_OG0001703	105
ApepP_OG0000963	1278
aph-1_OG0003552_OG0	844
aPKC_OG0006607	650
aPKC_OG0006608	2740
aPKC_OG0006609	111
Aplip1_OG0011323	4354
apn_OG0002443_OG0	1
apolpp_OG0012638	1672
app_OG0010830	1403
APP-BP1_OG0010070	856
Appl_OG0007834	19945
Aprt_OG0004075	326
Aps_OG0010085	4887
apt_OG0002733	615
CG18815_OG0010034	7178
AQP_OG0007242	751
aqrs_OG0005393	0
aqz_OG0001049_OG1	15144
ara_OG0009939	93
aralar1_OG0001518	7032
Arc1_OG0002768_OG0	2011
Arc2_OG0006127	228
Arc42_OG0001370_OG0	3
Archease_OG0002289_OG0	632
Arf51F_OG0006831	3089
Arf79F_OG0012164	12742
ArfGAP1_OG0010836	3020
ArfGAP3_OG0003816_OG0	3680
Arfip_OG0005451	1160
Arfrp1_OG0007681	546
arg_OG0003183	50
arg_OG0007835	11
Argk_OG0011233	107892
Argk_OG0011925	1076
Argl_OG0009800	263
CG31469_OG0002209_OG0	519
ArgRS_OG0008151	931
ArgRS-m_OG0004367	262
ari-1_OG0007878	4705
ari-2_OG0003028	3400
Arl1_OG0010003	1863
Arl2_OG0004816	406
Arl5_OG0011164	727
Arl6_OG0007042	1934
Arl6IP1_OG0004993	2754
Arl8_OG0004797	2839
arm_OG0007636	24310
armi_OG0002027	790
Arp1_OG0004441	5696
Arp10_OG0007423	3222
Arp2_OG0001770	2434
Arp3_OG0010555	1404
Arp5_OG0001448_OG0	1249
Arp53D_OG0011600	2
Arp6_OG0008512	1851
Arp8_OG0007614	1182
Arpc1_OG0009187	2602
Arpc2_OG0009417	1541
Arpc3A_OG0005226	634
Arpc3B_OG0008590	5
Arpc4_OG0008719	2450
Arpc5_OG0008957	1491
arr_OG0007264	1112
Arr1_OG0009490	19
Arr2_OG0004099	11
Ars2_OG0005840	8523
Art1_OG0004911	959
Art2_OG0008773	31
Art3_OG0004604	593
Art4_OG0004574	487
Art6_OG0004528_OG0	0
Art7_OG0001547_OG0	1528
Art8_OG0009662	214
Art9_OG0002219_OG0	0
Arts_OG0000486_OG0	2454
aru_OG0003377	10285
Arv1_OG0013036	446
arx_OG0009914	346
Asap_OG0007180	7888
Asator_OG0002682_OG1	6363
Asciz_OG0010646	413
ase_OG0007840	3
asf1_OG0009889	1708
ash1_OG0000982_OG0	205
ash2_OG0004623	2771
Ask1_OG0004518	3606
asl_OG0004217	266
AsnRS_OG0003707	3340
AsnRS-m_OG0006452	386
AsnS_OG0000992	990
asp_OG0004633	318
Asph_OG0006509	6992
ASPP_OG0006932	14768
CG9572_OG0008488	2627
AspRS_OG0006665	2168
AspRS-m_OG0008886	5476
asrij_OG0006972	3154
asRNA:CR31429_OG0002339_OG0	535
asRNA:CR42743_OG0003772_OG0	0
asRNA:CR43299_OG0012338_OG0	0
asRNA:CR43426_OG0012535_OG0	1
asRNA:CR43454_OG0002277_OG0	20
asRNA:CR43463_OG0001607_OG0	432
asRNA:CR43809_OG0003675_OG0	1739
asRNA:CR44106_OG0002406_OG0	18
asRNA:CR44169_OG0002969_OG0	8162
asRNA:CR44179_OG0001455_OG0	5763
asRNA:CR44372_OG0000331_OG0	4
asRNA:CR44372_OG0000331_OG1	0
asRNA:CR44894_OG0012090_OG0	3
asRNA:CR45044_OG0005605_OG0	77
asRNA:CR45195_OG0000203_OG0	182
asRNA:CR45195_OG0000203_OG1	107
asRNA:CR45350_OG0001645_OG0	19
asRNA:CR45943_OG0010336	1369
asRNA:CR46029_OG0000226_OG0	6
asRNA:CR46029_OG0000226_OG1	28
asRNA:CR46139_OG0003106_OG0	74
asRNA:CR46246_OG0011916	3
asRNA:CR46354_OG0002193_OG0	481
asRNA:CR46473_OG0000925_OG0	27
Ass_OG0001346	12
ast_OG0003560	869
AstA_OG0004634	4
AstA-R1_OG0000689	95
AstA-R2_OG0005396	2
AstC_OG0009668	0
AstC-R1_OG0010134	12
AstC-R2_OG0001295_OG0	35
AstCC_OG0009669	1
asun_OG0002419_OG0	568
Asx_OG0006138	4071
Atac1_OG0003748_OG0	281
Atac2_OG0009508	580
Atac3_OG0000828	1192
Tat_OG0001330	7774
Ate1_OG0003045	2661
Atet_OG0003384	12361
Atf-2_OG0006059	1127
Atf3_OG0007763	2179
Atg1_OG0009929	315
Atg1_OG0009931	4494
Atg10_OG0001598	295
Atg101_OG0008681	2124
Atg12_OG0011904	441
Atg13_OG0004817	1605
Atg14_OG0005089	1689
Atg16_OG0005703	1618
Atg17_OG0004232	6489
Atg18a_OG0011152	2626
Atg18b_OG0001271_OG0	2505
Atg2_OG0011112	6393
Atg3_OG0009922	2778
Atg4a_OG0009014	3076
Atg4b_OG0005256	2176
Atg5_OG0007974	886
Atg6_OG0005323	1440
Atg7_OG0006714	1520
Atg8a_OG0008043	16183
Atg8b_OG0005571	0
Atg9_OG0006487	2402
atilla_OG0011822	14311
atk_OG0010362	14
atl_OG0001399	10595
atms_OG0004154	1639
ato_OG0004804	0
Atox1_OG0012695	2129
ATP6AP2_OG0004869	23209
ATP7_OG0008369	2465
ATP8A_OG0007260	25073
ATP8A_OG0007261	992
Atpalpha_OG0002140	70490
ATPCL_OG0006680	29981
ATPsynB_OG0010987	27672
ATPsynbeta_OG0005823	127804
ATPsynbetaL_OG0001317	3
ATPsynC_OG0005792	70646
ATPsynCF6_OG0005500	20671
ATPsynCF6L_OG0010605	3
ATPsynD_OG0004477	24785
ATPsyndelta_OG0007526	18213
ATPsynE_OG0005568	14329
ATPsynG_OG0009657	21329
ATPsyngamma_OG0005690	33112
ATPsynGL_OG0009315	0
ATPsynO_OG0012619	18027
AttC_OG0000164_OG0	244
AttC_OG0007258	8
AttD_OG0004890	1
Atu_OG0002096	1676
Atx-1_OG0012102	36
Atx2_OG0011501	10346
Atxn7_OG0003444	1572
aub_OG0000482_OG0	101
aurA_OG0004964	202
aurB_OG0009647	17
aust_OG0001881	0
aux_OG0003096_OG0	4221
ave_OG0006159	522
Aven_OG0003291	1112
awd_OG0002664	7851
Awh_OG0010478	3
axed_OG0010262	154
Axn_OG0005720	3089
axo_OG0003993	2867
axo_OG0010625	1001
axo_OG0010626	4142
axo_OG0010628	1544
Axs_OG0008319	1913
Axud1_OG0003447	2241
az2_OG0006736	532
azot_OG0000210_OG0	0
azot_OG0000210_OG1	36
b_OG0009189	679
B-H1_OG0000267_OG0	1785
B-H1_OG0000267_OG1	1529
B4_OG0009202	7645
B52_OG0001376_OG0	24593
b6_OG0007653	7
B9d1_OG0005246	600
B9d2_OG0005830	417
bab1_OG0011327	190
bab1_OG0011328	238
bab2_OG0011326	6461
babo_OG0006628	3274
babos_OG0007027	360
Bacc_OG0008947	26338
Bace_OG0000801_OG0	2
baf_OG0003792	1376
bai_OG0005189	3703
Balat_OG0007229	9
Baldspot_OG0010721	11621
ball_OG0001092_OG1	360
bam_OG0005170	13
bap_OG0001358_OG0	0
Bap111_OG0007677	3773
Bap170_OG0000903_OG0	2259
Bap55_OG0005900	1408
Bap60_OG0008560	3975
IMPPP_OG0000305_OG1	695
barc_OG0010291	1664
bark_OG0008784	2323
barr_OG0000425_OG0	933
baz_OG0008596	10671
bb8_OG0005496	5
bbc_OG0007266	15014
CG18067_OG0007098	8693
bbg_OG0010871	86
bbg_OG0010872	651
BBIP1_OG0004876	1971
BBS1_OG0010413	1679
BBS4_OG0002785_OG0	6100
BBS5_OG0002086	3674
BBS8_OG0008755	2714
BBS9_OG0006919	14877
bbx_OG0008688	11531
bc10_OG0010387_OG0	1258
BCAS2_OG0005540	1011
bcd_OG0002111_OG0	7
bchs_OG0003722	78
BCL7-like_OG0007566	589
bcn92_OG0007793	1147
Bdbt_OG0004400	622
bdg_OG0006805	5053
bdl_OG0003385	4435
Bdp1_OG0009215	1170
be_OG0000785	1157
BEAF-32_OG0006164	1716
beag_OG0004860	1289
beat-Ia_OG0011784	874
beat-Ib_OG0009146	102
beat-Ic_OG0001866_OG0	2
beat-IIa_OG0005482	147
beat-IIb_OG0005481	370
beat-IIIa_OG0009463	530
beat-IIIb_OG0009460	234
beat-IIIc_OG0003687	340
beat-IV_OG0005508	1330
beat-Va_OG0005024	0
beat-Vb_OG0005021	4
beat-Vc_OG0001062_OG0	197
beat-VII_OG0011542	109
beat-VII_OG0011544	83
beg_OG0004008	773
bel_OG0001048	16590
Bem46_OG0008920	637
ben_OG0000514_OG0	9977
Best1_OG0002590_OG0	35842
Best2_OG0010251	5216
Best3_OG0009963	0
Best4_OG0000558_OG0	1
Bet1_OG0003845_OG0	1880
Bet3_OG0004072	1326
beta-PheRS_OG0005298	1641
beta-Spec_OG0007697	47016
beta'COP_OG0009212	6011
beta3GalTII_OG0012738	601
beta4GalNAcTA_OG0006521	1105
beta4GalNAcTB_OG0002610	804
beta4GalT7_OG0005195	468
betaCOP_OG0008653	10779
betaggt-I_OG0008962	1542
betaGlu_OG0002667	1476
CG32396_OG0011696	0
Bgb_OG0011276	1371
bgcn_OG0001647	812
bgm_OG0009412	24919
BHD_OG0010421	604
bi_OG0003201	3856
bi_OG0012904	236
BI-1_OG0004087	11633
bib_OG0001843_OG0	24
BicC_OG0009143	60
BicD_OG0009474	2697
CG11873_OG0005086	1581
bif_OG0003277	2723
bif_OG0012761	725
BigH1_OG0001085_OG0	96
bigmax_OG0005365	713
Bili_OG0002506_OG0	1046
bin_OG0010286	0
Bin1_OG0005423	715
bin3_OG0007310	4844
bip1_OG0010560	326
Bka_OG0009250	288
blanks_OG0011885_OG0	2
Blimp-1_OG0010196	7045
Blm_OG0002608	399
Blos1_OG0006148	995
Blos2_OG0010078	505
Blos3_OG0009918	318
Blos4_OG0010933	322
blot_OG0010924	418395
blow_OG0006726	2069
blp_OG0005216	1509
blw_OG0006982	110101
bma_OG0010967	50
Bmcp_OG0010022	2768
bmm_OG0010858	4085
bnb_OG0001206_OG1	1256
CG5059_OG0012191	3286
bnk_OG0005787	0
bnl_OG0004512	210
boca_OG0006727	1868
bocks_OG0002575_OG0	975
BOD1_OG0005544	9316
boi_OG0007601	288
boi_OG0007603	28
boil_OG0012322	45
bol_OG0011238	4242
boly_OG0007153	0
BomBc1_OG0001623	731
BomBc2_OG0000769_OG0	409
BomBc3_OG0004769	192
BomT3_OG0011469	595
bon_OG0004934	3114
bond_OG0004726	2232
bonsai_OG0007008	1793
Boot_OG0006400	9
bor_OG0004967	2849
bora_OG0003911	20
BORCS5_OG0008208	1724
BORCS6_OG0011365	824
BORCS7_OG0007103	406
borr_OG0009292	10
boss_OG0005676	9608
botv_OG0006642	1219
bou_OG0007819	2282
bowl_OG0008785	1439
BoYb_OG0000400_OG0	2
br_OG0007659	44
br_OG0011928	4
Br140_OG0001629	2077
brat_OG0001919	333
Brca2_OG0000883	947
Brd_OG0010852	0
CG7154_OG0009310	2107
Brd8_OG0002488	1665
Bre1_OG0010209	3173
Brf_OG0005483	860
Brf_OG0005485	263
brk_OG0007975	1111
brm_OG0009999	6353
Brms1_OG0008442	2009
Bro_OG0011272	2
brp_OG0000499_OG1	4380
l(3)72Ab_OG0009997	4694
bru1_OG0009737	185
bru1_OG0009738	1255
bru2_OG0009740	13904
bru2_OG0011823	1016
bru2_OG0012161	469
bru3_OG0010907	817
bru3_OG0011909	90
Bruce_OG0004896	12062
brun_OG0003663	2589
brv1_OG0000706_OG0	0
brv2_OG0010919	0
brv3_OG0011666	104
BRWD3_OG0005288	6813
brwl_OG0009277	1615
bs_OG0003002	337
bs_OG0006897	317
bsf_OG0001906_OG0	8865
Bsg_OG0009780	10012
Bsg25D_OG0003412_OG0	4690
bsh_OG0009110	0
bsk_OG0012344	6104
bt_OG0000537_OG1	14
BTBD9_OG0000546_OG0	26
BtbVII_OG0011887	5195
btd_OG0007557	1900
Btk29A_OG0001838	1445
Btk29A_OG0011763	42
btl_OG0002041	54
btn_OG0004719	0
Btnd_OG0008611	3
btsz_OG0001035_OG1	1187
btsz_OG0004581	111
btv_OG0003692	280
btv_OG0009487	9430
btz_OG0005342	4579
Bub1_OG0001806_OG0	849
Bub3_OG0005120	1598
BubR1_OG0000657_OG0	272
Buffy_OG0006561	2348
bug_OG0006803	1628
Bug22_OG0009372	1675
BuGZ_OG0008876	7634
CG8270_OG0010257	1148
bun_OG0000556	3782
bun_OG0009749	6428
bur_OG0003683_OG0	3019
Burs_OG0001045_OG0	0
bves_OG0007497	1271
bves_OG0007499	978
bw_OG0006000	2
bwa_OG0009122	1519
bwa_OG0012525	2161
Bx_OG0008666	15
Bx_OG0008667	1009
Bx42_OG0007682	3678
by_OG0005550	6988
byn_OG0010803	0
bys_OG0007950	642
c-cup_OG0012143	5
c(3)G_OG0001464_OG0	680
c11.1_OG0007569	5125
c12.1_OG0007568	1882
c12.2_OG0007567	6083
C15_OG0002126_OG0	130
C1GalTA_OG0009799	3158
C3G_OG0007801	4348
C901_OG0008027	4
ca_OG0005700	9813
Ca-alpha1D_OG0009140	7950
Ca-alpha1T_OG0003323	7211
Ca-beta_OG0009681	1408
Ca-Ma2d_OG0009139	1860
CaBP1_OG0008860	3538
cac_OG0000605_OG0	1183
cact_OG0009392	9289
cactin_OG0003129	1583
cad_OG0009437	8
Cad74A_OG0010922	114
Cad86C_OG0002368	4632
Cad87A_OG0001088_OG0	1223
Cad89D_OG0001058_OG0	1
Cad96Ca_OG0011497	1297
Cad96Cb_OG0005172	1
Cad99C_OG0005704	2167
CadN_OG0000277_OG1	104
Caf1-105_OG0002830	356
Caf1-180_OG0007408	502
Caf1-55_OG0001036	1494
cag_OG0001595_OG0	1213
CAH1_OG0009192	33280
CAH13_OG0002843	2
CAH14_OG0002807	16
CAH15_OG0006256	1
CAH16_OG0000498_OG1	28
CAH2_OG0001000_OG0	16310
CAH3_OG0003177	2095
CAH5_OG0005796	30
CAH7_OG0000840	9388
CAH8_OG0004748	38
CAH9_OG0005622	510
CAHbeta_OG0002334	1658
cal1_OG0002556_OG0	845
CalpA_OG0003035	8329
CalpB_OG0010971	3597
CalpC_OG0008186	734
Calr_OG0005564	38292
Cals_OG0013279_OG0	4453
Calx_OG0002139_OG0	5
Calx_OG0004417	2279
Calx_OG0004418	1302
calypso_OG0006121	1195
Cam_OG0012053	25496
CaMKI_OG0012767	13846
CaMKII_OG0013280	9004
Camp_OG0005907	1738
Camta_OG0006364	1398
Camta_OG0006365	120
can_OG0004061_OG0	1
CanA1_OG0005778	115
CanB_OG0000231_OG0	1918
CanB_OG0000231_OG1	1572
Cand1_OG0009382	4809
CAP_OG0000587_OG0	17658
CAP_OG0012405	25
Cap-D2_OG0005121	500
Cap-D3_OG0009448	1054
Cap-G_OG0002924	1983
Cap-H2_OG0004906	2190
Capa_OG0005712	0
Caper_OG0009347	14970
Capr_OG0010138	4138
caps_OG0010156	2060
caps_OG0010157	1901
capt_OG0009025	6282
capu_OG0000612_OG0	2102
car_OG0007437	1081
CARPA_OG0007960	18
CARPB_OG0007554	12
CarT_OG0009432	53
cas_OG0004236	1
casp_OG0006502	3660
cass_OG0009476	11906
Cat_OG0003869	15830
cathD_OG0002862	26228
cato_OG0006491	0
Catsup_OG0009538	3593
caup_OG0009938	11
cav_OG0000654	427
caz_OG0003243_OG0	5659
cbc_OG0007265	1326
Cbl_OG0002051_OG0	2384
CBP_OG0001721	1376
CBP_OG0007971	1048
Cbp20_OG0005066	899
Cbp53E_OG0006447	4307
Cbp80_OG0007913	1545
Cbp80_OG0007915	1476
Cbs_OG0003124	2492
cbs_OG0007263	1672
cbt_OG0008760	4409
Cby_OG0004789	500
Cc2d2a_OG0002702	1259
CCAP_OG0011467	11
CCAP-R_OG0000870	15
ccb_OG0012089	0
CCDC151_OG0011900	202
CCDC53_OG0009785	596
Ccdc58_OG0010399	611
Ccdc85_OG0008917	738
CCHa1_OG0004530	20
CCHa1-R_OG0006065	30
CCHa2_OG0002186_OG0	1238
CCHa2-R_OG0005836	27
Cchl_OG0004776	10826
CCKLR-17D1_OG0003334	40
CCKLR-17D1_OG0008675	1531
CCKLR-17D1_OG0011744	36
CCKLR-17D3_OG0008678	235
Ccm3_OG0005250	2675
Ccn_OG0010106	1793
Ccn_OG0010107	2070
Ccn_OG0012179	735
Ccp84Ab_OG0000178_OG0	0
Ccp84Ac_OG0001349_OG0	0
Ccp84Ae_OG0002110_OG0	0
Ccp84Af_OG0000109_OG0	0
Ccp84Af_OG0000109_OG1	6
Ccp84Af_OG0000109_OG2	0
Ccp84Ag_OG0001348_OG0	0
Ccs_OG0006299	2380
CCT1_OG0002281_OG0	5853
CCT2_OG0003145	4082
CCT3_OG0004995	5661
CCT4_OG0000979	3748
CCT5_OG0006600	3932
CCT6_OG0008508	5683
CCT7_OG0004839	1874
CCT7_OG0004841	825
CCT8_OG0007117	6051
Ccz1_OG0010481	1544
cd_OG0004708	19
CD98hc_OG0001357_OG0	9313
Cda4_OG0008701	18
Cda5_OG0008721	3296
Cda9_OG0002707	11
CDase_OG0005749	885
cdc14_OG0009306	4352
Cdc16_OG0005493	712
Cdc23_OG0009421	883
Cdc27_OG0010426	3629
Cdc2rk_OG0006290	876
Cdc37_OG0011041	3796
Cdc42_OG0008268	2821
Cdc45_OG0007388	1157
Cdc5_OG0011371	2002
CDC50_OG0008483	8259
Cdc6_OG0002054	59
Cdc7_OG0007729	2196
Cdep_OG0002087	2884
Cdep_OG0004159	4384
CdGAPr_OG0009111	2852
cdi_OG0000729	4379
cDIP_OG0004394	8513
Cdk1_OG0000555_OG0	57
Cdk12_OG0009875	1709
Cdk2_OG0002391	412
CDK2AP1_OG0008015	1392
Cdk4_OG0006632	1160
Cdk5_OG0002993	869
Cdk5alpha_OG0009389	6139
Cdk7_OG0001724	632
Cdk8_OG0010977	295
Cdk9_OG0007009	1170
Cdlc2_OG0000234_OG1	3434
cdm_OG0002482	3065
Cds_OG0010549	5241
Ced-12_OG0009727	1176
ced-6_OG0006366	9280
CenB1A_OG0004675	2972
CenG1A_OG0003595_OG0	4445
CenG1A_OG0009182	197
Cenp-C_OG0002322	1085
Cep135_OG0009952	2086
Cep135_OG0009954	1771
cep290_OG0004127	3104
Cep89_OG0006812	4
Cep97_OG0008778	4308
cer_OG0012078	1481
Cerk_OG0004182	6459
cert_OG0011161	6932
Cf2_OG0008971	2286
Cfp1_OG0007571	1384
CG5789_OG0004615	736
cg_OG0006533	8135
CG10000_OG0005395	0
CG10005_OG0004963	16
CG10011_OG0005399	1465
CG10013_OG0002410_OG0	4
CG10019_OG0008786	283
CG10026_OG0009081	1381
CG10029_OG0004344	0
CG10031_OG0008792	2698
CG10035_OG0004420	11622
CG10038_OG0001436_OG0	882
CG10041_OG0012259_OG0	0
CG10051_OG0007036	0
CG10053_OG0004336	406
CG10055_OG0004329	3889
CG10062_OG0007038	1056
CG10063_OG0010284	5
CG10064_OG0010282	65
CG10068_OG0004321	1097
CG10073_OG0000065_OG2	8
CG10075_OG0010279	1802
CG10077_OG0010277	94455
CG10082_OG0005964	18330
CG10086_OG0001355	0
CG10089_OG0010567	3185
CG10098_OG0004320	2086
CG10104_OG0006132	0
CG10116_OG0010569	5
CG10126_OG0005023	13435
CG10132_OG0009091	6206
CG10137_OG0009093	4699
CG10139_OG0006151	973
CG10140_OG0010573	0
CG10147_OG0010256	332
CG10151_OG0006160	620
CG10154_OG0010575	0
CG10163_OG0010252	0
CG10164_OG0001489	0
CG10165_OG0011781	283
CG10171_OG0010163	579
CG10175_OG0005507	633
CG10177_OG0001079_OG0	0
CG10184_OG0005509	89
CG10185_OG0005203	4479
CG10189_OG0009087	432
CG10194_OG0009085	943
CG10195_OG0003572	814
CG10205_OG0006168	387
CG10208_OG0005527	331
CG10209_OG0006169	1090
CG10211_OG0009505	404
CG10222_OG0010165	500
CG10226_OG0010249	3219
CG10237_OG0003462	66992
CG1024_OG0004294	516
CG10252_OG0011517	0
CG10254_OG0002565	3254
CG10257_OG0006606	4191
CG10264_OG0005208	0
CG10265_OG0006935	434
CG10274_OG0003940	1346
CG10280_OG0004257	2
CG10283_OG0001907_OG0	804
CG10286_OG0004292	739
CG10298_OG0004288	7
CG10300_OG0005516	6
CG10301_OG0005515	34
CG10307_OG0005957	1243
CG10311_OG0004972	1098
CG10317_OG0004974	0
CG10321_OG0005965	3811
CG10324_OG0004994	736
CG10332_OG0005992	1
CG10333_OG0009507	2579
CG10336_OG0009516	162
CG10337_OG0009096	1769
CG10338_OG0009517	1363
CG10339_OG0006873	1595
CG10340_OG0001059_OG0	3484
CG10341_OG0009518	505
CG10343_OG0009520	609
CG10344_OG0007020	288
CG10345_OG0002430_OG0	22818
CG10347_OG0000607_OG0	664
CG10348_OG0003704	283
CG10352_OG0008207	550
CG10353_OG0008206	2740
CG10357_OG0010470	28904
CG10359_OG0010469	155
CG10361_OG0010014	30
CG10362_OG0008202	3138
CG10365_OG0005518	2689
CG10366_OG0009102	1628
CG10375_OG0005526	1375
CG10376_OG0009519	1640
CG10383_OG0001909	3296
CG10384_OG0007018	15
CG10405_OG0004983	33
CG10407_OG0005207	46
CG10413_OG0003703_OG0	2322
CG10417_OG0013094	4024
CG10418_OG0010832	575
CG10425_OG0002500	1147
CG10428_OG0001263_OG0	841
CG10431_OG0001914	470
CG10433_OG0006904	1604
CG10435_OG0002296_OG0	2448
CG10444_OG0007082	1874
CG10445_OG0001356	217
CG10459_OG0001605_OG0	0
CG10462_OG0009105	1391
CG10463_OG0009108	601
CG10466_OG0012145	342
CG10467_OG0010233	907
CG10469_OG0010232	444
CG10470_OG0009541	2202
CG10472_OG0000811_OG0	408
CG10479_OG0010225	444
CG10481_OG0009114	211
CG10483_OG0010221	1402
CG10486_OG0010219	0
CG10492_OG0009544	2375
CG10494_OG0006908	498
CG10495_OG0009546	434
CG10505_OG0006927	90
CG10508_OG0010314	4579
CG10510_OG0003948	4
CG10513_OG0005163	676
CG10514_OG0005162	380
CG10516_OG0009998	406
CG10527_OG0002810_OG0	23459
CG10543_OG0006262	8882
CG10550_OG0000747	33418
CG10555_OG0008527	2358
CG10561_OG0009552	1726
CG10565_OG0010321	3254
CG10576_OG0010200	3336
CG10581_OG0010326	4
CG10584_OG0010328	975
CG10587_OG0000094_OG0	0
CG10587_OG0000094_OG1	0
CG10587_OG0000094_OG2	0
CG10589_OG0003950	0
CG10591_OG0010195	0
CG10597_OG0003317	2
CG10598_OG0011740	0
CG10600_OG0009530	7658
CG10602_OG0009532	10335
CG10616_OG0010838	2601
CG10621_OG0001911	128
CG10623_OG0001912	1064
CG10628_OG0009107	489
CG10631_OG0001241	5594
CG10646_OG0009949	833
CG10654_OG0009947	462
CG10657_OG0009951	1567
CG10660_OG0010840	886
CG10663_OG0010839	193
CG10669_OG0005156	1202
CG10674_OG0010603	1778
CG10680_OG0003577	1078
CG10681_OG0009950	446
CG10700_OG0011812	0
CG10702_OG0009548	1154
CG10710_OG0010908	404
CG10713_OG0010576	339
CG10725_OG0010574	0
CG10730_OG0000951	16
CG10731_OG0006517	468
CG10737_OG0006638	23631
CG10738_OG0010568	2952
CG1074_OG0007339	1232
CG10747_OG0009127	1421
CG10748_OG0011855_OG0	0
CG10749_OG0003913_OG0	0
CG10750_OG0009561	1
CG10752_OG0010150_OG0	0
CG10761_OG0008304	28
CG1077_OG0004263	3
CG10793_OG0003237	169
CG10795_OG0006915	799
CG10799_OG0003081	14
CG10801_OG0012112	11
CG10802_OG0008133	3669
CG10803_OG0008134	572
CG10804_OG0008132	3621
CG10809_OG0010976	768
CG10814_OG0007257	1
CG10822_OG0007072	0
CG10839_OG0009144	0
CG10841_OG0002198_OG0	22
CG10853_OG0003980_OG0	0
CG10859_OG0009209	789
CG10862_OG0002017_OG1	7737
CG10863_OG0010486	2807
CG10863_OG0012194_OG0	56
CG10864_OG0005043	553
CG10866_OG0010485	1374
CG10874_OG0003457	7712
CG10877_OG0002385_OG0	8
CG10887_OG0002183_OG0	71
CG10898_OG0002547	753
CG1090_OG0003105_OG0	883
CG10903_OG0002293_OG0	455
CG10904_OG0011634	365
CG10907_OG0001984_OG0	889
CG10909_OG0005022	0
CG10910_OG0006092	0
CG10911_OG0006095	2
CG10912_OG0000471	2
CG10914_OG0006109	1156
CG10919_OG0001352	1
CG1092_OG0001161_OG0	57
CG10920_OG0007959	0
CG10927_OG0006710	192
CG10931_OG0006071	3
CG10932_OG0007954	8285
CG10934_OG0002756_OG0	3
CG10939_OG0005908	19506
CG10947_OG0009415	1243
CG10948_OG0009927	5019
CG10949_OG0009416	599
CG10950_OG0012279	42
CG10958_OG0001743	1584
CG10959_OG0008299	246
CG10962_OG0007748	57
CG10970_OG0003173	15
CG10973_OG0012539	1128
CG10979_OG0004244	2080
CG10984_OG0009934	992
CG10996_OG0008249	5
CG11000_OG0004245	77
CG11007_OG0003037	885
CG11018_OG0007064	0
CG11029_OG0001270	5979
CG1103_OG0003103_OG0	373
CG11030_OG0003728	1227
CG11034_OG0001268	235
CG11035_OG0002292_OG0	851
CG11041_OG0001654	175
CG11044_OG0007073	238
CG1105_OG0004314	1159
CG11050_OG0009604	5674
CG11060_OG0006765	8
CG11068_OG0011716	4
CG11069_OG0004655	370
CG11076_OG0001759	2307
CG11077_OG0000549_OG0	309
CG11085_OG0008456	2
CG11089_OG0004653	791
CG11095_OG0003249	751
CG11099_OG0007074	1765
CG11103_OG0003250	921
CG11106_OG0012330	0
CG11109_OG0001964	694
CG11110_OG0006619	495
CG11123_OG0006752	639
CG11125_OG0006747	884
CG11127_OG0006744	484
CG1113_OG0004171	211
CG11131_OG0001957_OG0	0
CG11134_OG0003251	557
CG11141_OG0006745	2744
CG11145_OG0006754	0
CG11147_OG0003729	49163
CG11149_OG0003730	0
CG11151_OG0008256	9985
CG11159_OG0006283	141
CG1116_OG0004164	1772
CG11162_OG0008263	10
CG11168_OG0004657	2340
CG11170_OG0006462	519
CG11178_OG0003327	1699
CG11180_OG0006625	1305
CG11191_OG0007189	17909
CG11192_OG0007095	2
CG11200_OG0007088	1458
CG11211_OG0012938	1
CG11226_OG0012166_OG0	5
CG11227_OG0007505	0
CG1124_OG0002090	1714
CG11241_OG0003815_OG0	235
CG11247_OG0009861	731
CG11248_OG0003830_OG0	419
CG11249_OG0009864	0
CG11251_OG0001998	0
CG11257_OG0007039	563
CG11263_OG0001789	592
CG11267_OG0011856	3597
CG11269_OG0006458	1
CG11275_OG0002906	3118
CG11279_OG0003924_OG0	511
CG11286_OG0004361	0
CG1129_OG0002085	2837
CG11291_OG0003029	1
CG11294_OG0007761	0
CG11298_OG0007031	8
CG11309_OG0010303	1892
CG11317_OG0012026	745
CG11318_OG0000756	2
CG11319_OG0009603	552
CG11327_OG0009628	1
CG11333_OG0002657_OG0	0
CG11334_OG0005804	1064
CG11342_OG0011920	114
CG11345_OG0011138	0
CG11349_OG0011131	0
CG11353_OG0011127	415
CG11356_OG0008477	247
CG11357_OG0011126	1502
CG1136_OG0010499	2524
CG11367_OG0000806_OG0	1088
CG11369_OG0011699	2
CG1137_OG0004303	110
CG11370_OG0003817_OG0	2
CG11377_OG0008723	2146
CG11378_OG0007395	122
CG11379_OG0007397	0
CG11380_OG0007400	126
CG11381_OG0007402	0
CG11382_OG0007404	43
CG11384_OG0007396	23
CG1139_OG0004077	1
CG11391_OG0001026_OG0	4
CG11396_OG0010345	1508
CG11398_OG0007405	444
CG11403_OG0007406	177
CG11404_OG0012169	0
CG11406_OG0006889	38
CG11409_OG0007766	508
CG11413_OG0011575	51
CG11414_OG0006019	3553
CG11417_OG0007590	826
CG1142_OG0012974	556
CG11425_OG0009823	5688
CG11426_OG0009824	1443
CG1143_OG0011104	1631
CG11436_OG0003200	702
CG11437_OG0009825	2
CG11438_OG0009826	529
CG11447_OG0004515	948
CG11449_OG0000981_OG1	0
CG11453_OG0001027_OG0	7
CG11454_OG0001792	888
CG11456_OG0003951	436
CG11459_OG0000135_OG1	4
CG1146_OG0011093	1228
CG11470_OG0000857	19
CG11474_OG0005934	3464
CG11475_OG0005935	29
CG11498_OG0001515	6
CG11504_OG0002630	1566
CG11523_OG0009832	831
CG11529_OG0010828	31
CG11537_OG0010640	5269
CG11550_OG0002660	57502
CG11560_OG0010817	715
CG11562_OG0008742	699
CG11563_OG0002662	470
CG11566_OG0007496	981
CG11570_OG0004027	0
CG11581_OG0008240	0
CG11583_OG0010538	943
CG11584_OG0008239	0
CG11585_OG0012335	0
CG11586_OG0010534	739
CG11590_OG0001741	1006
CG11593_OG0010497	2856
CG11594_OG0010492	467
CG11596_OG0007629	1315
CG11601_OG0008739	655
CG11608_OG0000142_OG0	4
CG1161_OG0004180	4480
CG11617_OG0008731	393
CG11619_OG0003864_OG0	222
CG11626_OG0011450	12
CG11629_OG0003739	0
CG11630_OG0009580	26
CG11634_OG0009583	0
CG11635_OG0007156	27
CG11638_OG0007387	774
CG11655_OG0001745_OG0	4886
CG11656_OG0005013	8
CG11658_OG0010025	2550
CG11663_OG0012087	0
CG11664_OG0011395	1
CG11666_OG0012316	0
CG11668_OG0002452	38
CG11670_OG0005008	2
CG11672_OG0004805	1
CG11674_OG0008231	10
CG11679_OG0008511	1270
CG11686_OG0002448_OG0	186
CG11693_OG0004810	0
CG11694_OG0000225_OG0	13
CG11694_OG0000225_OG1	0
CG11695_OG0007879	1096
CG11696_OG0007880	1099
CG11698_OG0002319_OG0	0
CG11699_OG0007882	1809
CG11703_OG0002165_OG0	0
CG11710_OG0001691_OG0	1876
CG1172_OG0004189	1899
CG11722_OG0001391	881
CG11723_OG0003571	695
CG11726_OG0010048	1
CG11737_OG0001419_OG0	2627
CG11741_OG0001420_OG0	0
CG11752_OG0007995	3645
CG11755_OG0000851	354
CG11756_OG0007997	2
CG11760_OG0004826	567
CG11768_OG0004832	2089
CG11771_OG0005200	3815
CG11777_OG0006309	305
CG11779_OG0004481	2110
CG11786_OG0012799	5
CG11788_OG0007083	501
CG11790_OG0005187	1775
CG11791_OG0012008	4445
CG11807_OG0003009_OG0	2001
CG11808_OG0006841	604
CG11811_OG0004058	1109
CG11816_OG0008636	1
CG11835_OG0000264_OG0	10871
CG11835_OG0000264_OG1	532
CG11837_OG0005082	554
CG11841_OG0005083	510
CG11842_OG0000856_OG1	77
CG11843_OG0011490	115
CG11852_OG0002502_OG0	177
CG11854_OG0005171	623
CG11857_OG0005167	3038
CG11858_OG0005166	812
CG11878_OG0000055_OG0	4
CG11878_OG0000055_OG1	3
CG11878_OG0000055_OG2	7
CG11882_OG0005094	705
CG11883_OG0006313	3263
CG11885_OG0003355	432
CG11892_OG0005161	56
CG11893_OG0000039_OG2	1516
CG11899_OG0005100	5220
CG11902_OG0005155	929
CG11906_OG0001618	802
CG11911_OG0008747	0
CG11912_OG0008746	0
CG11920_OG0005183	833
CG11927_OG0003556	1771
CG11929_OG0011773	0
CG11961_OG0001155_OG0	2216
CG11964_OG0004848	429
CG11970_OG0004849	2977
CG11975_OG0004850	2196
CG11977_OG0012457_OG0	17
CG11980_OG0002337	441
CG11983_OG0004852	150
CG11986_OG0004855	589
CG11997_OG0004862	0
CG11999_OG0004179	2112
CG12003_OG0004112	0
CG12004_OG0011286	8946
CG12009_OG0010662	22
CG12010_OG0010671	395
CG12011_OG0011025	1
CG12012_OG0010672	845
CG12016_OG0010666	5987
CG12017_OG0010661	10
CG12020_OG0011042	2
CG12024_OG0011050	1230
CG12025_OG0011053	1293
CG12035_OG0011029	0
CG12038_OG0011331	894
CG12054_OG0000497	3685
CG12056_OG0003138	1533
CG12057_OG0003139	3
CG12061_OG0000938_OG0	4
CG12065_OG0007412	6508
CG12069_OG0001519	0
CG12071_OG0011553	987
CG12071_OG0013484	1383
CG12075_OG0007754	5736
CG1208_OG0004248	33
CG12081_OG0007411	1068
CG12084_OG0011296	6502
CG12091_OG0011293	4208
CG12093_OG0011111	2715
CG12096_OG0008559	2418
CG12099_OG0011289	13614
CG12104_OG0011284	1983
CG12105_OG0004111	156
CG12106_OG0007586	407
CG12107_OG0006719	733
CG12111_OG0007413	0
CG12112_OG0012598_OG0	559
CG12115_OG0007587	0
CG12116_OG0008625	110
CG12118_OG0007585	1118
CG12121_OG0007579	4235
CG12123_OG0003325	527
CG12128_OG0002879	640
CG12129_OG0002878	1050
CG1213_OG0002105	53
CG12134_OG0006319	383
CG12147_OG0004192	0
CG12155_OG0003210	1590
CG12159_OG0002860	1408
CG12164_OG0006760	29
CG12170_OG0002098	2970
CG12171_OG0004222	1442
CG12173_OG0004172	418
CG12177_OG0008262	1250
CG1218_OG0002103	1294
CG12182_OG0011099	396
CG12194_OG0008975	2506
CG12204_OG0001687	727
CG12206_OG0008131	1
CG12209_OG0002818	15
CG12213_OG0002418	3427
CG12219_OG0007713	1223
CG12224_OG0000651_OG1	32
CG12231_OG0003119	0
CG12236_OG0008414	1465
CG12237_OG0007424	2105
CG12239_OG0001754	74
CG12241_OG0001396	1664
CG12253_OG0011818	568
CG12256_OG0004947	45
CG12259_OG0005539	996
CG12268_OG0005336	5996
CG1227_OG0004337	791
CG12278_OG0004413	1
CG12279_OG0004445	1044
CG12288_OG0009457	17
CG12289_OG0010046	0
CG12290_OG0002618	16042
CG12299_OG0009634	2070
CG12301_OG0001981	649
CG12307_OG0009694	0
CG1231_OG0011372	78
CG12316_OG0009955	1902
CG12320_OG0005053	206
CG12321_OG0001064_OG0	2405
CG12325_OG0002854	650
CG1233_OG0011370	2841
CG1234_OG0004335	890
CG12341_OG0002848	583
CG12343_OG0002853	1392
CG12344_OG0002855	8325
CG12355_OG0012373	428
CG1236_OG0002100	906
CG12362_OG0000821_OG0	0
CG12374_OG0007223	5
CG12375_OG0009777	3629
CG12379_OG0008514	121
CG12384_OG0006229	3427
CG1239_OG0004237	299
CG12395_OG0001736	3
CG12398_OG0008359	0
CG12402_OG0002224_OG0	231
CG12420_OG0002594_OG0	126
CG12426_OG0005340	0
CG12438_OG0003802	0
CG12439_OG0009296	0
CG12446_OG0001786_OG0	0
CG12448_OG0009145	0
CG1246_OG0011105	88
CG12464_OG0011955	0
CG12470_OG0007846	169
CG12479_OG0008243	0
CG12480_OG0008242	0
CG12481_OG0008237	0
CG12490_OG0000233_OG1	9
CG12496_OG0007599	41
CG12498_OG0008105	4
CG12499_OG0002285_OG0	864
CG12502_OG0011339	2
CG12507_OG0008176	8
CG12511_OG0009568	0
CG12516_OG0005410	0
CG12517_OG0009649	123
CG12520_OG0010149	98
CG12521_OG0012944	0
CG12531_OG0008272	318
CG12535_OG0008128	3
CG12539_OG0008363	9
CG12540_OG0008220	1
CG12541_OG0007825	991
CG12560_OG0012234	1547
CG12567_OG0012740	1369
CG12576_OG0001784_OG0	3672
CG12581_OG0001679_OG0	7953
CG12589_OG0011424	20
CG12590_OG0011977	0
CG12594_OG0005596	161
CG12607_OG0011139	1
CG12609_OG0008677	0
CG12617_OG0003653	1
CG12620_OG0009462	0
CG12637_OG0008050	0
CG12643_OG0007518	6850
CG1265_OG0010531	837
CG12655_OG0000445_OG2	10580
CG12659_OG0007410	94
CG12661_OG0007749	0
CG12662_OG0007747	0
CG12672_OG0007868	647
CG12674_OG0003570	10
CG12679_OG0001731_OG0	4
CG12680_OG0001718	0
CG12682_OG0012323	3
CG12691_OG0007931	0
CG12692_OG0000634_OG0	10
CG12693_OG0012106	33
CG12698_OG0008169	1
CG12699_OG0000230_OG1	11
CG12702_OG0001192	75
CG12708_OG0000271_OG0	5
CG12708_OG0000271_OG0.2	0
CG1271_OG0010635	2384
CG12713_OG0003881_OG0	56
CG12716_OG0008438	1
CG12723_OG0008557	16
CG12728_OG0000928_OG0	426
CG12729_OG0011725	9
CG1273_OG0010536	4
CG12730_OG0007375	1381
CG12744_OG0000893	142
CG12746_OG0004208	4817
CG1275_OG0011072	3332
CG12768_OG0001283_OG0	133
CG12769_OG0007187	318
CG12773_OG0003140	1784
CG12782_OG0012281	0
CG12783_OG0000743_OG0	5
CG12784_OG0005236	0
CG12795_OG0008825	1062
CG12811_OG0002240	1218
CG12817_OG0002595_OG0	253
CG12818_OG0004897	330
CG12822_OG0001599	4157
CG12825_OG0001130_OG1	178
CG12826_OG0002951	7
CG12828_OG0011622	0
CG12831_OG0011623_OG0	0
CG12836_OG0002963_OG0	148
CG12848_OG0006045	897
CG12849_OG0011577	0
CG12851_OG0005862	1249
CG12857_OG0006163	5
CG12860_OG0006154	1
CG12861_OG0006153	0
CG12862_OG0011585_OG0	10
CG12863_OG0011584	346
CG12866_OG0002772	0
CG12868_OG0001564	927
CG12869_OG0006145	374
CG12869_OG0006146	153
CG12877_OG0001472_OG0	1736
CG1288_OG0001350	0
CG12880_OG0005345	5
CG12883_OG0001474	454
CG12885_OG0001477	11106
CG12895_OG0006308	2343
CG12909_OG0002821	223
CG12910_OG0006305	229
CG12911_OG0006304	15
CG12914_OG0002819	0
CG12917_OG0002815	8
CG12920_OG0006291	0
CG12926_OG0006349	177
CG12929_OG0006357	237
CG12934_OG0006315	1
CG12935_OG0002846	530
CG12942_OG0001596_OG0	774
CG12945_OG0004570	1240
CG12947_OG0004568	34
CG12948_OG0004558	468
CG12963_OG0001641_OG0	0
CG12964_OG0002996_OG0	4
CG12970_OG0006808	1
CG12971_OG0010294	3
CG12974_OG0010307	48
CG12983_OG0010332	3
CG12984_OG0003949	1
CG12985_OG0000915	43
CG12986_OG0011685	11
CG1299_OG0000523_OG0	12203
CG12990_OG0007696	9
CG12991_OG0007703	4875
CG12992_OG0011688	47
CG12994_OG0007707	0
CG12995_OG0008599	0
CG12998_OG0011739	2
CG13000_OG0011738	0
CG13001_OG0008580	386
CG13002_OG0008577	879
CG13003_OG0008572	554
CG13004_OG0008570	1039
CG13005_OG0008567	251
CG13008_OG0008305	86
CG13010_OG0003260	17
CG13012_OG0008317	3825
CG13014_OG0008547	1111
CG13016_OG0006536	305
CG13018_OG0006537	328
CG13021_OG0003241	0
CG13022_OG0010698	29
CG13023_OG0010699	0
CG13024_OG0010708	337
CG13026_OG0010716	14
CG13028_OG0004010	0
CG13031_OG0012200	753
CG13032_OG0004014_OG0	13
CG13033_OG0010736	0
CG13038_OG0010761	0
CG13039_OG0010762	0
CG1304_OG0000265_OG0	0
CG1304_OG0000265_OG1	0
CG13040_OG0010763	0
CG13041_OG0000280_OG0	0
CG13041_OG0000280_OG0.2	2
CG13042_OG0010767	2
CG13043_OG0000281_OG0	0
CG13043_OG0000281_OG1	2
CG13044_OG0010768	0
CG13045_OG0000814	0
CG13046_OG0010771	1
CG13047_OG0010772	0
CG13048_OG0010773	4
CG13049_OG0010774	0
CG13051_OG0011898	0
CG13053_OG0010778	0
CG13054_OG0010779	4
CG13055_OG0010780	31
CG13056_OG0010757	0
CG13058_OG0004021	0
CG13059_OG0010764	0
CG13062_OG0010766	0
CG13064_OG0010775	0
CG13065_OG0010776	0
CG13066_OG0012201	0
CG13068_OG0002030_OG1	0
CG13069_OG0004022	0
CG1307_OG0004308	1457
CG13070_OG0012202	0
CG13071_OG0011899	0
CG13073_OG0012731_OG0	3
CG13074_OG0010797	757
CG13075_OG0000216_OG0	8
CG13075_OG0000216_OG1	6
CG13077_OG0009097	227
CG13078_OG0003575_OG0	5
CG13081_OG0003574	0
CG13082_OG0009094	24
CG13083_OG0009084	0
CG13084_OG0009083	0
CG13085_OG0001922	34
CG13086_OG0003709	10
CG13088_OG0001266	676
CG1309_OG0010533	7254
CG13096_OG0003720	973
CG13097_OG0001923	838
CG13101_OG0009304	3482
CG13102_OG0009298	0
CG13108_OG0009295	201
CG13110_OG0011792	0
CG13113_OG0001247_OG0	4
CG13114_OG0009279	135
CG13116_OG0001878	1350
CG13123_OG0001877	177
CG13124_OG0003502	5366
CG13126_OG0003515	693
CG13127_OG0001844	0
CG13131_OG0000790_OG0	0
CG13133_OG0003525	4531
CG1314_OG0011674	21
CG13144_OG0009363	4
CG13148_OG0007214	9
CG13151_OG0006215	483
CG13154_OG0006206	3
CG13155_OG0006196	0
CG13157_OG0002779	0
CG1316_OG0000430_OG0	4920
CG13168_OG0006184	33
CG1317_OG0011084	9171
CG13170_OG0006182	1
CG13171_OG0006180	0
CG13177_OG0012831	91
CG13185_OG0002928	916
CG13186_OG0006594	0
CG13192_OG0006567	692
CG13193_OG0006565	0
CG13196_OG0006560	603
CG13197_OG0006563	1636
CG13202_OG0001123_OG0	36
CG13203_OG0006235	917
CG13204_OG0006233	1771
CG13215_OG0002793_OG0	24
CG13216_OG0001568_OG0	0
CG13218_OG0002791_OG0	0
CG13220_OG0001573_OG0	2934
CG13223_OG0001571_OG0	0
CG13226_OG0002794_OG0	532
CG13227_OG0006218_OG0	0
CG13228_OG0011587_OG0	0
CG13229_OG0002786_OG0	38
CG13229_OG0002787_OG0	3127
CG13231_OG0006217	0
CG13239_OG0009815	7
CG1324_OG0007509	0
CG13243_OG0009147	0
CG13247_OG0010378	0
CG13248_OG0010371	1297
CG13250_OG0011870	78
CG13251_OG0010355	3045
CG13252_OG0003952	1480
CG13258_OG0009399	87
CG13272_OG0008882	2
CG13280_OG0008881	3
CG13282_OG0008887	0
CG13285_OG0010583	1029
CG13287_OG0010216	0
CG13288_OG0010220	15
CG13293_OG0003937	935
CG13295_OG0010231	1822
CG13297_OG0010242	5
CG13299_OG0011864	2
CG13300_OG0003943	45
CG13305_OG0011196	2
CG13306_OG0011204	13
CG13308_OG0004102	0
CG13309_OG0011211	0
CG13310_OG0011207	1
CG13312_OG0011210	1
CG13313_OG0004105_OG0	10
CG13314_OG0011224	34
CG13315_OG0011237	94
CG13318_OG0004834	10786
CG13319_OG0006667	799
CG13321_OG0006673	0
CG13326_OG0006545	0
CG13330_OG0007271	2
CG13331_OG0007273	324
CG13332_OG0007274	401
CG13334_OG0007281	28
CG13337_OG0011662	216
CG13339_OG0007296	656
CG13344_OG0007304	1294
CG13358_OG0007351	267
CG13359_OG0012499	45
CG13360_OG0010145	23
CG13361_OG0003189	1
CG13362_OG0007862	20
CG13364_OG0001174_OG0	10
CG13365_OG0007831	1414
CG13367_OG0003188_OG0	1066
CG13369_OG0003181	2676
CG13375_OG0007847	8
CG13377_OG0007849	74
CG13380_OG0010135	0
CG13384_OG0003473	2323
CG13385_OG0012520	0
CG13386_OG0003471	1
CG1339_OG0006721	12
CG13390_OG0003479	714
CG13392_OG0003476	504
CG13397_OG0003469	93
CG13398_OG0003468	713
CG13403_OG0008236	0
CG13404_OG0008224	522
CG13405_OG0011376	0
CG13407_OG0004768	3
CG13408_OG0004770	132
CG13409_OG0004775	1427
CG13423_OG0007099	2
CG13426_OG0011654	0
CG13427_OG0003049	9
CG13428_OG0007100	16002
CG13430_OG0001658	1186
CG13436_OG0006622	303
CG13437_OG0006285	1643
CG13438_OG0006243	0
CG1344_OG0012226	674
CG13442_OG0006244	1
CG13443_OG0006248	0
CG13445_OG0003880	0
CG13449_OG0009980	178
CG13454_OG0003875_OG0	0
CG13455_OG0009966	2
CG13457_OG0001288	2
CG13458_OG0004037	163
CG13460_OG0010841	0
CG13465_OG0000343_OG0	0
CG13471_OG0004048	0
CG13473_OG0010860	0
CG13474_OG0004049	0
CG13476_OG0012898	0
CG13481_OG0000339_OG0	27
CG13481_OG0000339_OG1	0
CG13484_OG0010886	595
CG13488_OG0001544_OG1	0
CG13492_OG0005946	0
CG13501_OG0005936	83
CG13502_OG0005931	510
CG13502_OG0012991	12
CG13506_OG0007028	1446
CG13510_OG0006998	145
CG13511_OG0006997	26
CG13516_OG0006995	483
CG13526_OG0006986	1
CG13527_OG0006984	1
CG13531_OG0006978	2114
CG13532_OG0006975	940
CG13538_OG0005981	0
CG13539_OG0012044	0
CG1354_OG0007555	4310
CG13541_OG0012280	0
CG13544_OG0005976	0
CG13545_OG0012580	73
CG13551_OG0000540_OG1	655
CG13551_OG0012048	4678
CG13557_OG0012477	0
CG13558_OG0001556	0
CG13559_OG0012047	2
CG13561_OG0011643	23
CG13562_OG0011631	4
CG13575_OG0006892	4
CG13577_OG0001150_OG0	1
CG13578_OG0006898	7355
CG13579_OG0006013	151
CG1358_OG0006724	10164
CG13581_OG0002746	1
CG13585_OG0011574	6747
CG13587_OG0006025	70
CG13594_OG0006033	1105
CG13599_OG0005537	59
CG1360_OG0006725	126
CG13601_OG0005534	1333
CG13603_OG0005332	2834
CG13605_OG0005319	1751
CG13606_OG0005306	526
CG13607_OG0005318	53
CG13609_OG0012982	42
CG13613_OG0005278	0
CG13614_OG0002525_OG0	0
CG13615_OG0002524	0
CG13616_OG0005272	142
CG13618_OG0005267	91
CG13622_OG0005268	228
CG13623_OG0005265	1036
CG13625_OG0004618	1316
CG13627_OG0004629	86
CG13630_OG0004630	1626
CG13631_OG0004635	634
CG13634_OG0004637	15
CG13641_OG0004650	5
CG13643_OG0002274	13
CG13653_OG0002504	0
CG13654_OG0005174	660
CG13663_OG0011496	654
CG13667_OG0004090_OG0	644
CG13670_OG0011168	9
CG13671_OG0004086_OG0	812
CG13675_OG0000560_OG2	0
CG13676_OG0003984	62
CG13678_OG0000129_OG3	0
CG1368_OG0008241	0
CG13685_OG0010463	349
CG13689_OG0008772	148
CG13690_OG0008752	4
CG13692_OG0008754	215
CG13698_OG0010125	6819
CG13699_OG0003907_OG0	0
CG13705_OG0010610	43
CG13707_OG0010613	164
CG13708_OG0010614	174
CG1371_OG0006292	3057
CG13711_OG0010618	0
CG13712_OG0010619	0
CG13713_OG0010620	2
CG13716_OG0010627	66
CG13720_OG0004084	0
CG13721_OG0012208	4
CG13722_OG0011130	44
CG13723_OG0010915	0
CG13724_OG0010917	0
CG13725_OG0010918	0
CG13727_OG0004055	0
CG13728_OG0010923	1
CG13731_OG0011910	22
CG13733_OG0010089	1
CG13738_OG0011907	2
CG13739_OG0002891	20
CG13743_OG0006405	354
CG13744_OG0006409	0
CG13747_OG0006408	0
CG13748_OG0006626	2
CG13751_OG0001660_OG0	917
CG13760_OG0007606	1216
CG13766_OG0009602	614
CG13771_OG0009612	36
CG13775_OG0003750_OG0	306
CG13784_OG0000956_OG0	1766
CG13786_OG0003631	13
CG13796_OG0001883_OG0	552
CG13801_OG0000219_OG0	0
CG13801_OG0000219_OG1	0
CG13806_OG0011077	1
CG13807_OG0011075	445
CG13810_OG0011066	8
CG13813_OG0010189	106
CG13829_OG0011464	0
CG13833_OG0004687	1599
CG13837_OG0002276	1
CG13838_OG0011993	1
CG13841_OG0004694	681
CG13842_OG0004706	214
CG13847_OG0004737	21
CG13850_OG0004743	1926
CG13855_OG0004744	532
CG13856_OG0004745	6974
CG13857_OG0004746	4
CG13862_OG0004760	1
CG13868_OG0007089	22470
CG13868_OG0013578	3740
CG13869_OG0007075	3
CG1387_OG0008528	9
CG13870_OG0007093	362
CG13871_OG0003047	10
CG13872_OG0007071	3
CG13875_OG0011381	1165
CG13876_OG0001334_OG0	538
CG13877_OG0011937	288
CG13884_OG0000403_OG0	0
CG13887_OG0011343	8069
CG13891_OG0002060	2
CG13893_OG0011360	11470
CG13894_OG0004129	79
CG13895_OG0004128	1274
CG13901_OG0011344	812
CG13907_OG0011337	11824
CG13912_OG0011325	36
CG13917_OG0011285	11554
CG13919_OG0011274	345
CG13920_OG0011271	638
CG13921_OG0011032	136
CG13924_OG0011054	112
CG13926_OG0011282	1115
CG13928_OG0011279	9647
CG13930_OG0011024	68
CG13931_OG0004073	8
CG13933_OG0011036	3085
CG13937_OG0011056	11683
CG13949_OG0003375	420
CG13950_OG0003376	2241
CG13954_OG0006374	761
CG13955_OG0002890_OG0	97
CG13962_OG0012240	0
CG13970_OG0009133_OG0	0
CG13972_OG0005361	68
CG13983_OG0002696	0
CG13991_OG0000661_OG1	0
CG13992_OG0002070_OG0	9
CG13994_OG0011942	624
CG13995_OG0000538_OG0	914
CG13999_OG0000662_OG0	552
CG14005_OG0001926	739
CG14006_OG0001927	0
CG14007_OG0009567	23
CG14011_OG0003731	5
CG14013_OG0003734	10
CG14014_OG0009443	5
CG14015_OG0009446	861
CG14017_OG0003733	0
CG14020_OG0003686	1130
CG14022_OG0008831	218
CG14024_OG0003410_OG0	356
CG14034_OG0008836	1
CG14036_OG0008842	23
CG14042_OG0001816	505
CG14043_OG0003425	1868
CG14044_OG0008964	1746
CG14050_OG0000684	141
CG14052_OG0007777	127
CG14053_OG0012099	9
[truncated: 9,910 more rows]
