# Supplementary material for: Evolution of chemosensory tissues and cells across ecologically diverse Drosophilids
Source: Nat Commun. 2024 Feb 5;15:1047. doi: 10.1038/s41467-023-44558-4 (PMC10844241; doi:10.1038/s41467-023-44558-4)
Supplement: Supplementary file 18 — Supplementary Data 15 [file 41467_2023_44558_MOESM18_ESM.zip › all_count_tables_renamed/EREB2FL_counts_trim_genes_FBids_1_1_sorted.txt]

128up_OG0006588	563
14-3-3epsilon_OG0002478	4177
14-3-3epsilon_OG0001126_OG1	14958
140up_OG0004534	533
18w_OG0003044	2276
26-29-p_OG0010897	4634
2mit_OG0000576_OG0	49
5-HT1A_OG0006644	68
5-HT1B_OG0006647	183
5-HT2A_OG0000287_OG0	10
5-HT2B_OG0011472	65
5-HT7_OG0005777	64
5PtaseI_OG0005188	997
7B2_OG0004187	1171
a_OG0006460	1982
a10_OG0010691	38
a5_OG0009037	15
a6_OG0007651	422
AANATL2_OG0003640	103
AANATL4_OG0000091_OG1	0
AANATL7_OG0007605	3
Aasdh_OG0001831	296
Aatf_OG0001947	416
aay_OG0011265	5838
ab_OG0009683	476
ab_OG0009684	67
ABCB7_OG0011281	2774
Pmp70_OG0003257	5758
Abd-B_OG0005000	3
Abi_OG0002227_OG0	814
Abl_OG0010722	2156
abo_OG0009656	464
Abp1_OG0010565	528
abs_OG0003097	397
ac_OG0007843	0
Ac13E_OG0008321	1215
Ac3_OG0009573	523
Ac78C_OG0010320	192
Acam_OG0000252_OG0	0
Acam_OG0000252_OG1	0
Acam_OG0005131	0
CG9149_OG0011313	1111
Acbp1_OG0009246	456
Acbp2_OG0010415	1213
Acbp4_OG0000311_OG0	29
Acbp4_OG0000311_OG1	0
Acbp6_OG0010414	73
ACC_OG0007193	5670
AcCoAS_OG0000812	3626
Ace_OG0000652_OG0	285
Acer_OG0000953_OG0	7198
Acer_OG0003808	1312
Acf_OG0002671	1067
Achl_OG0002770	208
acj6_OG0008333	6
acj6_OG0008334	24
Ack_OG0010507	3543
Ack-like_OG0006546	623
Acn_OG0009540	3620
CG5009_OG0006075	3610
Acox57D-d_OG0006913	120
Acox57D-p_OG0001151	1191
Acp1_OG0009317	705
Acp32CD_OG0009664	0
Acp65Aa_OG0003939	9
Acph-1_OG0001513	170
CG12512_OG0008829	1235
CG18155_OG0007972	11
Acsl_OG0007133	7354
Act42A_OG0000022_OG0	12524
Act42A_OG0000022_OG1	392172
Act42A_OG0000022_OG3	49676
Act42A_OG0000022_OG4	84576
Act42A_OG0000022_OG5	1342
Actn_OG0003148_OG0	69048
Actn3_OG0011403_OG0	0
ACXB_OG0000046_OG0	0
ACXB_OG0000046_OG1	5
ACXB_OG0000046_OG2	0
ACXB_OG0000046_OG2.2	0
ACXD_OG0004078_OG0	14
Acyp_OG0009408	0
Acyp2_OG0011498	793
Ada_OG0002342	66
Ada1-2_OG0003777_OG0	249
Ada2a_OG0005051	88
Ada2b_OG0004799	249
Ada3_OG0007872	872
AdamTS-A_OG0005247	3647
AdamTS-A_OG0012010	32
AdamTS-B_OG0008089	3537
Adar_OG0007649	2979
Adat1_OG0003596	54
Adck1_OG0006032	502
Adck5_OG0010063	1111
ADD1_OG0006579	356
Adf1_OG0001636_OG0	309
Adgf-A_OG0001991_OG0	0
Adgf-A_OG0003900	52
Adgf-A2_OG0010109	2
Adgf-B_OG0010108	4
Adgf-C_OG0001030_OG0	20
Adgf-D_OG0002208_OG0	529
Adgf-E_OG0006152	0
Adh_OG0003395_OG0	99
Adi1_OG0010940	1438
AdipoR_OG0004727	5779
CG3809_OG0004951	1
AdenoK_OG0003918_OG0	1764
Ady43A_OG0002958	2511
AdoR_OG0005733	156
adp_OG0006108	1162
AdSS_OG0000854_OG0	14400
Aduk_OG0004873	664
Ae2_OG0010984	2310
CG6512_OG0010913	6656
aft_OG0006080	247
Afti_OG0005567	476
Ag5r_OG0008212	16
Ag5r2_OG0008213	48
AGBE_OG0007237	6718
AgmNAT_OG0001753	131
ago_OG0010530	1905
AGO1_OG0007307	1727
AGO2_OG0000119_OG0	5244
Agpat1_OG0008448	427
Agpat2_OG0003465	997
Agpat3_OG0004018	1883
Agpat4_OG0004019_OG0	1037
ADPS_OG0002932	394
agt_OG0001016_OG0	14
Spat_OG0007723	444
Ahcy_OG0001195_OG0	1482
AhcyL1_OG0011110	1421
AIF_OG0001225	699
AIMP1_OG0007108	853
AIMP2_OG0009977	1248
AIMP3_OG0005998	439
Adk1_OG0010829	6166
Adk3_OG0005467	885
Ak6_OG0007201	243
Akap200_OG0000367_OG0	297
Akh_OG0010512	16
AkhR_OG0009627	139
akirin_OG0010441	1118
Akr1B_OG0001292	2628
Akt1_OG0005415	2203
al_OG0008749	399
Aladin_OG0007570	292
AlaRS_OG0003477	1599
AlaRS-m_OG0010596	1341
Alas_OG0006853	4956
alc_OG0006389	4688
Ald1_OG0005647	130179
Ald2_OG0005645	5
Aldh_OG0003615	13848
Aldh-III_OG0006742	10474
Aldh7A1_OG0003841_OG0	77
Alg-2_OG0001588_OG0	992
Alg1_OG0002607_OG0	1125
Alg10_OG0000709_OG0	153
Alg11_OG0012170	819
CG8412_OG0004562	1280
Alg14_OG0001194_OG0	145
Alg2_OG0010641	611
Alg3_OG0003012	24
Alg3_OG0006966	381
CG5287_OG0001281	364
CG5287_OG0003790	302
Alg9_OG0005173	210
Alh_OG0004317	1573
Alh_OG0004319	1042
Alh_OG0011430	445
alien_OG0009301	2295
ALiX_OG0005343	4776
Alk_OG0006414	2559
CG12179_OG0001176_OG0	49
Alp1_OG0010289	0
Alp10_OG0010194	28
Alp11_OG0008522	36
Alp12_OG0003717	1101
Alp13_OG0001034	446
Alp2_OG0000261_OG0	2
Alp2_OG0000261_OG1	0
Alp4_OG0005779	1967
Alp6_OG0006360	26
Alp7_OG0003030	0
Alp9_OG0003931	5
alph_OG0000083_OG0	20
alph_OG0005113	2527
alpha-Catr_OG0006852	839
alpha-Est1_OG0004357	3223
alpha-Est10_OG0004350	4490
alpha-Est2_OG0000314	676
alpha-Est3_OG0004356	1731
alpha-Est6_OG0004354	1
alpha-Est7_OG0001351	1851
alpha-Est8_OG0004352	1749
alpha-Est9_OG0004351	1434
alpha-Man-Ia_OG0003130	182
alpha-Man-Ia_OG0003131	1759
alpha-Man-Ia_OG0001168	1068
alpha-Man-Ib_OG0005087	477
alpha-Man-Ic_OG0011549	6
alpha-Man-IIa_OG0004878	679
alpha-Man-IIb_OG0005229	672
alpha-PheRS_OG0008296	674
alpha-Spec_OG0011040	34274
alpha4GT1_OG0000948	468
alphaCOP_OG0011275	3668
alphaSnap_OG0010384	2700
alphaTub67C_OG0010998	0
Alr_OG0008278	582
alrm_OG0002498	353
Als2_OG0009863	1819
alt_OG0004894	2053
aly_OG0004083	2
Ama_OG0002112	1
Amacr_OG0009433	900
amd_OG0001918	551
Amnionless_OG0008741	30
amon_OG0011540	1410
amos_OG0003702_OG0	0
AMPdeam_OG0008245	8490
Amph_OG0007204	9543
AMPKalpha_OG0001698	11882
Amt_OG0004607	280
Amun_OG0008385	2987
amx_OG0007575	328
Amy-p_OG0000157_OG0	1
Amy-p_OG0000157_OG0.2	1
Amyrel_OG0006416	1
ana_OG0006403	15
ana1_OG0002269	539
ana2_OG0007120	196
ana3_OG0006194	31
Ance-2_OG0003658	5
Ance-3_OG0001891_OG0	1067
Ance-3_OG0009407	1362
Ance-4_OG0006406	294
Ance-5_OG0005870	1026
anchor_OG0010100	798
Andorra_OG0011741	0
Ank2_OG0010460	7622
Ankle2_OG0000780	2194
l(2)35Be_OG0003404_OG0	158
anox_OG0007490	1597
Ant2_OG0008041	75
antdh_OG0008007	35
Antp_OG0002113	539
antr_OG0007227	20
AnxB10_OG0008082	10589
AnxB11_OG0008196	1816
AnxB9_OG0004410	20112
aop_OG0003458	1435
aos_OG0010741	2271
Aos1_OG0002145_OG0	256
AOX1_OG0005242	2566
AOX2_OG0000143_OG0	2410
AOX2_OG0000143_OG1	1
AOX4_OG0001465	4
ap_OG0005832	774
AP-1-2beta_OG0008273	3711
AP-1gamma_OG0007680	3882
AP-1mu_OG0005553	1528
AP-1sigma_OG0005334	1820
AP-2alpha_OG0008751	1708
AP-2mu_OG0004736	1715
AP-2sigma_OG0004385	903
Apc_OG0005387	1987
APC10_OG0005888	182
Apc2_OG0005308	155
APC4_OG0003171_OG0	271
APC7_OG0001703	79
ApepP_OG0000963	814
aph-1_OG0003552_OG0	356
aPKC_OG0006607	347
aPKC_OG0006608	1510
aPKC_OG0006609	109
Aplip1_OG0011323	796
apn_OG0002443_OG0	0
apolpp_OG0012638	19577
app_OG0010830	795
APP-BP1_OG0010070	228
Appl_OG0007834	2929
Aprt_OG0004075	327
Aps_OG0010085	1825
apt_OG0002733	1038
CG18815_OG0010034	2708
AQP_OG0007242	9769
aqrs_OG0005393	0
aqz_OG0001049_OG1	10845
ara_OG0009939	738
aralar1_OG0001518	2476
Arc1_OG0002768_OG0	4831
Arc2_OG0006127	813
Arc42_OG0001370_OG0	922
Archease_OG0002289_OG0	291
Arf51F_OG0006831	1817
Arf79F_OG0012164	4202
ArfGAP1_OG0010836	957
ArfGAP3_OG0003816_OG0	1149
Arfip_OG0005451	479
Arfrp1_OG0007681	278
arg_OG0003183	109
arg_OG0007835	68
Argk_OG0011233	188429
Argk_OG0011925	4327
Argl_OG0009800	374
CG31469_OG0002209_OG0	228
ArgRS_OG0008151	845
ArgRS-m_OG0004367	300
ari-1_OG0007878	3445
ari-2_OG0003028	1673
Arl1_OG0010003	609
Arl2_OG0004816	163
Arl5_OG0011164	325
Arl6_OG0007042	155
Arl6IP1_OG0004993	658
Arl8_OG0004797	1057
arm_OG0007636	7616
armi_OG0002027	89
Arp1_OG0004441	2870
Arp10_OG0007423	1340
Arp2_OG0001770	1190
Arp3_OG0010555	818
Arp5_OG0001448_OG0	220
Arp53D_OG0011600	3
Arp6_OG0008512	208
Arp8_OG0007614	643
Arpc1_OG0009187	2634
Arpc2_OG0009417	1239
Arpc3A_OG0005226	770
Arpc3B_OG0008590	49
Arpc4_OG0008719	1092
Arpc5_OG0008957	379
arr_OG0007264	1037
Arr1_OG0009490	436
Arr2_OG0004099	1164
Ars2_OG0005840	4530
Art1_OG0004911	504
Art2_OG0008773	6
Art3_OG0004604	283
Art4_OG0004574	129
Art6_OG0004528_OG0	0
Art7_OG0001547_OG0	407
Art8_OG0009662	72
Art9_OG0002219_OG0	0
Arts_OG0000486_OG0	1408
aru_OG0003377	4702
Arv1_OG0013036	90
arx_OG0009914	49
Asap_OG0007180	2531
Asator_OG0002682_OG1	1937
Asciz_OG0010646	69
ase_OG0007840	5
asf1_OG0009889	424
ash1_OG0000982_OG0	98
ash2_OG0004623	849
Ask1_OG0004518	3539
asl_OG0004217	82
AsnRS_OG0003707	1999
AsnRS-m_OG0006452	277
AsnS_OG0000992	141
asp_OG0004633	0
Asph_OG0006509	29789
ASPP_OG0006932	5362
CG9572_OG0008488	64327
AspRS_OG0006665	2495
AspRS-m_OG0008886	1477
asrij_OG0006972	1338
asRNA:CR31429_OG0002339_OG0	210
asRNA:CR42743_OG0003772_OG0	0
asRNA:CR43299_OG0012338_OG0	1
asRNA:CR43426_OG0012535_OG0	0
asRNA:CR43454_OG0002277_OG0	178
asRNA:CR43463_OG0001607_OG0	196
asRNA:CR43809_OG0003675_OG0	466
asRNA:CR44106_OG0002406_OG0	4
asRNA:CR44169_OG0002969_OG0	12
asRNA:CR44179_OG0001455_OG0	1903
asRNA:CR44372_OG0000331_OG0	5
asRNA:CR44372_OG0000331_OG1	2
asRNA:CR44894_OG0012090_OG0	0
asRNA:CR45044_OG0005605_OG0	26
asRNA:CR45195_OG0000203_OG0	738
asRNA:CR45195_OG0000203_OG1	395
asRNA:CR45350_OG0001645_OG0	1177
asRNA:CR45943_OG0010336	476
asRNA:CR46029_OG0000226_OG0	0
asRNA:CR46029_OG0000226_OG1	4
asRNA:CR46139_OG0003106_OG0	38
asRNA:CR46246_OG0011916	4
asRNA:CR46354_OG0002193_OG0	267
asRNA:CR46473_OG0000925_OG0	9
Ass_OG0001346	90
ast_OG0003560	436
AstA_OG0004634	11
AstA-R1_OG0000689	95
AstA-R2_OG0005396	8
AstC_OG0009668	1
AstC-R1_OG0010134	3
AstC-R2_OG0001295_OG0	8
AstCC_OG0009669	0
asun_OG0002419_OG0	142
Asx_OG0006138	1604
Atac1_OG0003748_OG0	301
Atac2_OG0009508	326
Atac3_OG0000828	387
Tat_OG0001330	1917
Ate1_OG0003045	1673
Atet_OG0003384	2353
Atf-2_OG0006059	533
Atf3_OG0007763	5520
Atg1_OG0009929	138
Atg1_OG0009931	1864
Atg10_OG0001598	96
Atg101_OG0008681	1189
Atg12_OG0011904	465
Atg13_OG0004817	775
Atg14_OG0005089	1196
Atg16_OG0005703	692
Atg17_OG0004232	3114
Atg18a_OG0011152	2325
Atg18b_OG0001271_OG0	1372
Atg2_OG0011112	3967
Atg3_OG0009922	957
Atg4a_OG0009014	1312
Atg4b_OG0005256	1104
Atg5_OG0007974	573
Atg6_OG0005323	752
Atg7_OG0006714	565
Atg8a_OG0008043	14957
Atg8b_OG0005571	1
Atg9_OG0006487	2303
atilla_OG0011822	11556
atk_OG0010362	1
atl_OG0001399	9201
atms_OG0004154	780
ato_OG0004804	0
Atox1_OG0012695	882
ATP6AP2_OG0004869	13575
ATP7_OG0008369	1606
ATP8A_OG0007260	6554
ATP8A_OG0007261	41
Atpalpha_OG0002140	24021
ATPCL_OG0006680	4546
ATPsynB_OG0010987	25483
ATPsynbeta_OG0005823	96197
ATPsynbetaL_OG0001317	21
ATPsynC_OG0005792	46133
ATPsynCF6_OG0005500	15751
ATPsynCF6L_OG0010605	0
ATPsynD_OG0004477	19822
ATPsyndelta_OG0007526	16000
ATPsynE_OG0005568	16006
ATPsynG_OG0009657	13750
ATPsyngamma_OG0005690	28856
ATPsynGL_OG0009315	0
ATPsynO_OG0012619	21218
AttC_OG0000164_OG0	316
AttC_OG0007258	264
AttD_OG0004890	8
Atu_OG0002096	1088
Atx-1_OG0012102	13
Atx2_OG0011501	4590
Atxn7_OG0003444	718
aub_OG0000482_OG0	21
aurA_OG0004964	11
aurB_OG0009647	16
aust_OG0001881	0
aux_OG0003096_OG0	1472
ave_OG0006159	156
Aven_OG0003291	574
awd_OG0002664	7959
Awh_OG0010478	38
axed_OG0010262	500
Axn_OG0005720	1297
axo_OG0003993	375
axo_OG0010625	158
axo_OG0010626	740
axo_OG0010628	112
Axs_OG0008319	1054
Axud1_OG0003447	686
az2_OG0006736	137
azot_OG0000210_OG0	0
azot_OG0000210_OG1	0
b_OG0009189	6782
B-H1_OG0000267_OG0	745
B-H1_OG0000267_OG1	309
B4_OG0009202	2697
B52_OG0001376_OG0	4323
b6_OG0007653	452
B9d1_OG0005246	293
B9d2_OG0005830	31
bab1_OG0011327	45
bab1_OG0011328	44
bab2_OG0011326	1681
babo_OG0006628	896
babos_OG0007027	2911
Bacc_OG0008947	16606
Bace_OG0000801_OG0	41
baf_OG0003792	1169
bai_OG0005189	1991
Balat_OG0007229	4
Baldspot_OG0010721	1351
ball_OG0001092_OG1	132
bam_OG0005170	1
bap_OG0001358_OG0	4
Bap111_OG0007677	1304
Bap170_OG0000903_OG0	1049
Bap55_OG0005900	548
Bap60_OG0008560	1242
IMPPP_OG0000305_OG1	22237
barc_OG0010291	560
bark_OG0008784	1982
barr_OG0000425_OG0	286
baz_OG0008596	3592
bb8_OG0005496	10
bbc_OG0007266	2590
CG18067_OG0007098	63002
bbg_OG0010871	422
bbg_OG0010872	1442
BBIP1_OG0004876	252
BBS1_OG0010413	115
BBS4_OG0002785_OG0	399
BBS5_OG0002086	243
BBS8_OG0008755	245
BBS9_OG0006919	801
bbx_OG0008688	7400
bc10_OG0010387_OG0	1132
BCAS2_OG0005540	388
bcd_OG0002111_OG0	0
bchs_OG0003722	265
BCL7-like_OG0007566	216
bcn92_OG0007793	371
Bdbt_OG0004400	262
bdg_OG0006805	2415
bdl_OG0003385	3634
Bdp1_OG0009215	616
be_OG0000785	1583
BEAF-32_OG0006164	1018
beag_OG0004860	710
beat-Ia_OG0011784	22
beat-Ib_OG0009146	13
beat-Ic_OG0001866_OG0	4
beat-IIa_OG0005482	37
beat-IIb_OG0005481	94
beat-IIIa_OG0009463	80
beat-IIIb_OG0009460	55
beat-IIIc_OG0003687	269
beat-IV_OG0005508	221
beat-Va_OG0005024	2
beat-Vb_OG0005021	8
beat-Vc_OG0001062_OG0	9
beat-VII_OG0011542	35
beat-VII_OG0011544	30
beg_OG0004008	303
bel_OG0001048	4973
Bem46_OG0008920	314
ben_OG0000514_OG0	2376
Best1_OG0002590_OG0	4342
Best2_OG0010251	2750
Best3_OG0009963	1
Best4_OG0000558_OG0	0
Bet1_OG0003845_OG0	621
Bet3_OG0004072	415
beta-PheRS_OG0005298	748
beta-Spec_OG0007697	43247
beta'COP_OG0009212	2234
beta3GalTII_OG0012738	294
beta4GalNAcTA_OG0006521	346
beta4GalNAcTB_OG0002610	361
beta4GalT7_OG0005195	274
betaCOP_OG0008653	3555
betaggt-I_OG0008962	640
betaGlu_OG0002667	186
CG32396_OG0011696	1
Bgb_OG0011276	425
bgcn_OG0001647	153
bgm_OG0009412	3228
BHD_OG0010421	425
bi_OG0003201	780
bi_OG0012904	46
BI-1_OG0004087	3235
bib_OG0001843_OG0	1
BicC_OG0009143	32
BicD_OG0009474	2207
CG11873_OG0005086	889
bif_OG0003277	1004
bif_OG0012761	327
BigH1_OG0001085_OG0	11
bigmax_OG0005365	554
Bili_OG0002506_OG0	130
bin_OG0010286	1
Bin1_OG0005423	159
bin3_OG0007310	2870
bip1_OG0010560	175
Bka_OG0009250	219
blanks_OG0011885_OG0	3
Blimp-1_OG0010196	3044
Blm_OG0002608	123
Blos1_OG0006148	341
Blos2_OG0010078	182
Blos3_OG0009918	164
Blos4_OG0010933	132
blot_OG0010924	14016
blow_OG0006726	505
blp_OG0005216	1174
blw_OG0006982	99733
bma_OG0010967	21
Bmcp_OG0010022	333
bmm_OG0010858	5161
bnb_OG0001206_OG1	3428
CG5059_OG0012191	2702
bnk_OG0005787	0
bnl_OG0004512	53
boca_OG0006727	669
bocks_OG0002575_OG0	1527
BOD1_OG0005544	1971
boi_OG0007601	358
boi_OG0007603	77
boil_OG0012322	2
bol_OG0011238	2974
boly_OG0007153	0
BomBc1_OG0001623	5389
BomBc2_OG0000769_OG0	10750
BomBc3_OG0004769	3681
BomT3_OG0011469	7888
bon_OG0004934	1497
bond_OG0004726	754
bonsai_OG0007008	936
Boot_OG0006400	3
bor_OG0004967	531
bora_OG0003911	0
BORCS5_OG0008208	810
BORCS6_OG0011365	216
BORCS7_OG0007103	89
borr_OG0009292	9
boss_OG0005676	384
botv_OG0006642	771
bou_OG0007819	430
bowl_OG0008785	301
BoYb_OG0000400_OG0	0
br_OG0007659	40
br_OG0011928	4
Br140_OG0001629	1350
brat_OG0001919	202
Brca2_OG0000883	157
Brd_OG0010852	0
CG7154_OG0009310	1061
Brd8_OG0002488	372
Bre1_OG0010209	1020
Brf_OG0005483	414
Brf_OG0005485	97
brk_OG0007975	712
brm_OG0009999	2474
Brms1_OG0008442	1282
Bro_OG0011272	0
brp_OG0000499_OG1	600
l(3)72Ab_OG0009997	1520
bru1_OG0009737	56
bru1_OG0009738	280
bru2_OG0009740	743
bru2_OG0011823	35
bru2_OG0012161	87
bru3_OG0010907	254
bru3_OG0011909	7
Bruce_OG0004896	6649
brun_OG0003663	1697
brv1_OG0000706_OG0	0
brv2_OG0010919	0
brv3_OG0011666	4
BRWD3_OG0005288	2747
brwl_OG0009277	1331
bs_OG0003002	721
bs_OG0006897	353
bsf_OG0001906_OG0	3688
Bsg_OG0009780	4336
Bsg25D_OG0003412_OG0	2059
bsh_OG0009110	0
bsk_OG0012344	1848
bt_OG0000537_OG1	167
BTBD9_OG0000546_OG0	2377
BtbVII_OG0011887	4208
btd_OG0007557	112
Btk29A_OG0001838	696
Btk29A_OG0011763	35
btl_OG0002041	406
btn_OG0004719	9
Btnd_OG0008611	18
btsz_OG0001035_OG1	1571
btsz_OG0004581	3
btv_OG0003692	143
btv_OG0009487	917
btz_OG0005342	2219
Bub1_OG0001806_OG0	677
Bub3_OG0005120	353
BubR1_OG0000657_OG0	45
Buffy_OG0006561	200
bug_OG0006803	610
Bug22_OG0009372	754
BuGZ_OG0008876	2260
CG8270_OG0010257	461
bun_OG0000556	2480
bun_OG0009749	2688
bur_OG0003683_OG0	1830
Burs_OG0001045_OG0	0
bves_OG0007497	306
bves_OG0007499	248
bw_OG0006000	2
bwa_OG0009122	433
bwa_OG0012525	464
Bx_OG0008666	4
Bx_OG0008667	556
Bx42_OG0007682	2053
by_OG0005550	9285
byn_OG0010803	3
bys_OG0007950	821
c-cup_OG0012143	0
c(3)G_OG0001464_OG0	3
c11.1_OG0007569	4401
c12.1_OG0007568	720
c12.2_OG0007567	4732
C15_OG0002126_OG0	5
C1GalTA_OG0009799	674
C3G_OG0007801	8316
C901_OG0008027	22
ca_OG0005700	4917
Ca-alpha1D_OG0009140	9385
Ca-alpha1T_OG0003323	687
Ca-beta_OG0009681	2210
Ca-Ma2d_OG0009139	1881
CaBP1_OG0008860	1572
cac_OG0000605_OG0	107
cact_OG0009392	17075
cactin_OG0003129	864
cad_OG0009437	1
Cad74A_OG0010922	49
Cad86C_OG0002368	1555
Cad87A_OG0001088_OG0	325
Cad89D_OG0001058_OG0	16
Cad96Ca_OG0011497	1528
Cad96Cb_OG0005172	5
Cad99C_OG0005704	1605
CadN_OG0000277_OG1	33
Caf1-105_OG0002830	89
Caf1-180_OG0007408	103
Caf1-55_OG0001036	860
cag_OG0001595_OG0	379
CAH1_OG0009192	1498
CAH13_OG0002843	0
CAH14_OG0002807	0
CAH15_OG0006256	0
CAH16_OG0000498_OG1	2
CAH2_OG0001000_OG0	1376
CAH3_OG0003177	863
CAH5_OG0005796	6
CAH7_OG0000840	3048
CAH8_OG0004748	0
CAH9_OG0005622	266
CAHbeta_OG0002334	119
cal1_OG0002556_OG0	359
CalpA_OG0003035	4607
CalpB_OG0010971	1940
CalpC_OG0008186	317
Calr_OG0005564	13889
Cals_OG0013279_OG0	1663
Calx_OG0002139_OG0	1
Calx_OG0004417	4078
Calx_OG0004418	2075
calypso_OG0006121	422
Cam_OG0012053	9682
CaMKI_OG0012767	2158
CaMKII_OG0013280	6993
Camp_OG0005907	415
Camta_OG0006364	854
Camta_OG0006365	135
can_OG0004061_OG0	5
CanA1_OG0005778	1885
CanB_OG0000231_OG0	332
CanB_OG0000231_OG1	2268
Cand1_OG0009382	1760
CAP_OG0000587_OG0	18893
CAP_OG0012405	9
Cap-D2_OG0005121	301
Cap-D3_OG0009448	361
Cap-G_OG0002924	793
Cap-H2_OG0004906	647
Capa_OG0005712	0
Caper_OG0009347	8081
Capr_OG0010138	1744
caps_OG0010156	1851
caps_OG0010157	1925
capt_OG0009025	9467
capu_OG0000612_OG0	479
car_OG0007437	428
CARPA_OG0007960	25
CARPB_OG0007554	29
CarT_OG0009432	105
cas_OG0004236	0
casp_OG0006502	1198
cass_OG0009476	3480
Cat_OG0003869	5794
cathD_OG0002862	10990
cato_OG0006491	0
Catsup_OG0009538	939
caup_OG0009938	225
cav_OG0000654	125
caz_OG0003243_OG0	1646
cbc_OG0007265	409
Cbl_OG0002051_OG0	4344
CBP_OG0001721	33
CBP_OG0007971	20
Cbp20_OG0005066	382
Cbp53E_OG0006447	1315
Cbp80_OG0007913	871
Cbp80_OG0007915	701
Cbs_OG0003124	287
cbs_OG0007263	531
cbt_OG0008760	2557
Cby_OG0004789	84
Cc2d2a_OG0002702	219
CCAP_OG0011467	15
CCAP-R_OG0000870	12
ccb_OG0012089	0
CCDC151_OG0011900	109
CCDC53_OG0009785	143
Ccdc58_OG0010399	157
Ccdc85_OG0008917	458
CCHa1_OG0004530	179
CCHa1-R_OG0006065	95
CCHa2_OG0002186_OG0	554
CCHa2-R_OG0005836	56
Cchl_OG0004776	7505
CCKLR-17D1_OG0003334	32
CCKLR-17D1_OG0008675	196
CCKLR-17D1_OG0011744	32
CCKLR-17D3_OG0008678	302
Ccm3_OG0005250	1928
Ccn_OG0010106	380
Ccn_OG0010107	405
Ccn_OG0012179	148
Ccp84Ab_OG0000178_OG0	4
Ccp84Ac_OG0001349_OG0	4
Ccp84Ae_OG0002110_OG0	4
Ccp84Af_OG0000109_OG0	0
Ccp84Af_OG0000109_OG1	1
Ccp84Af_OG0000109_OG2	0
Ccp84Ag_OG0001348_OG0	1
Ccs_OG0006299	611
CCT1_OG0002281_OG0	1349
CCT2_OG0003145	1372
CCT3_OG0004995	2453
CCT4_OG0000979	1518
CCT5_OG0006600	1543
CCT6_OG0008508	1684
CCT7_OG0004839	677
CCT7_OG0004841	341
CCT8_OG0007117	2652
Ccz1_OG0010481	483
cd_OG0004708	4
CD98hc_OG0001357_OG0	4960
Cda4_OG0008701	52
Cda5_OG0008721	1297
Cda9_OG0002707	5
CDase_OG0005749	5932
cdc14_OG0009306	3727
Cdc16_OG0005493	293
Cdc23_OG0009421	419
Cdc27_OG0010426	1242
Cdc2rk_OG0006290	103
Cdc37_OG0011041	1782
Cdc42_OG0008268	903
Cdc45_OG0007388	349
Cdc5_OG0011371	1408
CDC50_OG0008483	2068
Cdc6_OG0002054	39
Cdc7_OG0007729	2011
Cdep_OG0002087	1413
Cdep_OG0004159	1736
CdGAPr_OG0009111	2218
cdi_OG0000729	3041
cDIP_OG0004394	814
Cdk1_OG0000555_OG0	21
Cdk12_OG0009875	902
Cdk2_OG0002391	120
CDK2AP1_OG0008015	708
Cdk4_OG0006632	494
Cdk5_OG0002993	738
Cdk5alpha_OG0009389	844
Cdk7_OG0001724	374
Cdk8_OG0010977	98
Cdk9_OG0007009	347
Cdlc2_OG0000234_OG1	1318
cdm_OG0002482	1530
Cds_OG0010549	1193
Ced-12_OG0009727	623
ced-6_OG0006366	8200
CenB1A_OG0004675	1628
CenG1A_OG0003595_OG0	4848
CenG1A_OG0009182	69
Cenp-C_OG0002322	780
Cep135_OG0009952	429
Cep135_OG0009954	322
cep290_OG0004127	336
Cep89_OG0006812	7
Cep97_OG0008778	670
cer_OG0012078	644
Cerk_OG0004182	2685
cert_OG0011161	1729
Cf2_OG0008971	2752
Cfp1_OG0007571	430
CG5789_OG0004615	773
cg_OG0006533	3720
CG10000_OG0005395	0
CG10005_OG0004963	6
CG10011_OG0005399	762
CG10013_OG0002410_OG0	0
CG10019_OG0008786	44
CG10026_OG0009081	688
CG10029_OG0004344	0
CG10031_OG0008792	2759
CG10035_OG0004420	47
CG10038_OG0001436_OG0	417
CG10041_OG0012259_OG0	1
CG10051_OG0007036	0
CG10053_OG0004336	395
CG10055_OG0004329	865
CG10062_OG0007038	569
CG10063_OG0010284	5
CG10064_OG0010282	143
CG10068_OG0004321	630
CG10073_OG0000065_OG2	0
CG10075_OG0010279	2438
CG10077_OG0010277	20036
CG10082_OG0005964	5495
CG10086_OG0001355	0
CG10089_OG0010567	639
CG10098_OG0004320	805
CG10104_OG0006132	0
CG10116_OG0010569	14
CG10126_OG0005023	1707
CG10132_OG0009091	3240
CG10137_OG0009093	1252
CG10139_OG0006151	419
CG10140_OG0010573	45
CG10147_OG0010256	141
CG10151_OG0006160	124
CG10154_OG0010575	7
CG10163_OG0010252	0
CG10164_OG0001489	0
CG10165_OG0011781	121
CG10171_OG0010163	709
CG10175_OG0005507	5432
CG10177_OG0001079_OG0	0
CG10184_OG0005509	1244
CG10185_OG0005203	1203
CG10189_OG0009087	182
CG10194_OG0009085	118
CG10195_OG0003572	380
CG10205_OG0006168	3913
CG10208_OG0005527	176
CG10209_OG0006169	457
CG10211_OG0009505	2774
CG10222_OG0010165	78
CG10226_OG0010249	2751
CG10237_OG0003462	49855
CG1024_OG0004294	239
CG10252_OG0011517	2
CG10254_OG0002565	2063
CG10257_OG0006606	294
CG10264_OG0005208	30
CG10265_OG0006935	29
CG10274_OG0003940	1059
CG10280_OG0004257	0
CG10283_OG0001907_OG0	893
CG10286_OG0004292	1098
CG10298_OG0004288	0
CG10300_OG0005516	0
CG10301_OG0005515	0
CG10307_OG0005957	4379
CG10311_OG0004972	2783
CG10317_OG0004974	0
CG10321_OG0005965	2028
CG10324_OG0004994	299
CG10332_OG0005992	0
CG10333_OG0009507	1852
CG10336_OG0009516	152
CG10337_OG0009096	114
CG10338_OG0009517	418
CG10339_OG0006873	2838
CG10340_OG0001059_OG0	2083
CG10341_OG0009518	210
CG10343_OG0009520	263
CG10344_OG0007020	15
CG10345_OG0002430_OG0	15238
CG10347_OG0000607_OG0	120
CG10348_OG0003704	756
CG10352_OG0008207	10
CG10353_OG0008206	1830
CG10357_OG0010470	17
CG10359_OG0010469	2602
CG10361_OG0010014	217
CG10362_OG0008202	486
CG10365_OG0005518	3711
CG10366_OG0009102	1409
CG10375_OG0005526	916
CG10376_OG0009519	814
CG10383_OG0001909	6801
CG10384_OG0007018	6
CG10405_OG0004983	39
CG10407_OG0005207	51
CG10413_OG0003703_OG0	221
CG10417_OG0013094	1231
CG10418_OG0010832	174
CG10425_OG0002500	369
CG10428_OG0001263_OG0	216
CG10431_OG0001914	128
CG10433_OG0006904	3608
CG10435_OG0002296_OG0	610
CG10444_OG0007082	349
CG10445_OG0001356	164
CG10459_OG0001605_OG0	3
CG10462_OG0009105	708
CG10463_OG0009108	448
CG10466_OG0012145	160
CG10467_OG0010233	300
CG10469_OG0010232	64
CG10470_OG0009541	458
CG10472_OG0000811_OG0	260
CG10479_OG0010225	1342
CG10481_OG0009114	0
CG10483_OG0010221	869
CG10486_OG0010219	0
CG10492_OG0009544	998
CG10494_OG0006908	240
CG10495_OG0009546	60
CG10505_OG0006927	262
CG10508_OG0010314	606
CG10510_OG0003948	1
CG10513_OG0005163	635
CG10514_OG0005162	209
CG10516_OG0009998	217
CG10527_OG0002810_OG0	17100
CG10543_OG0006262	4688
CG10550_OG0000747	11868
CG10555_OG0008527	451
CG10561_OG0009552	2338
CG10565_OG0010321	4943
CG10576_OG0010200	3110
CG10581_OG0010326	21
CG10584_OG0010328	832
CG10587_OG0000094_OG0	0
CG10587_OG0000094_OG1	0
CG10587_OG0000094_OG2	1
CG10589_OG0003950	0
CG10591_OG0010195	1
CG10597_OG0003317	0
CG10598_OG0011740	0
CG10600_OG0009530	3108
CG10602_OG0009532	3471
CG10616_OG0010838	837
CG10621_OG0001911	162
CG10623_OG0001912	1024
CG10628_OG0009107	469
CG10631_OG0001241	1646
CG10646_OG0009949	223
CG10654_OG0009947	121
CG10657_OG0009951	353
CG10660_OG0010840	338
CG10663_OG0010839	1349
CG10669_OG0005156	185
CG10674_OG0010603	1007
CG10680_OG0003577	9157
CG10681_OG0009950	464
CG10700_OG0011812	0
CG10702_OG0009548	1211
CG10710_OG0010908	599
CG10713_OG0010576	126
CG10725_OG0010574	2
CG10730_OG0000951	104
CG10731_OG0006517	145
CG10737_OG0006638	47177
CG10738_OG0010568	63
CG1074_OG0007339	288
CG10747_OG0009127	781
CG10748_OG0011855_OG0	0
CG10749_OG0003913_OG0	0
CG10750_OG0009561	0
CG10752_OG0010150_OG0	0
CG10761_OG0008304	0
CG1077_OG0004263	0
CG10793_OG0003237	6
CG10795_OG0006915	331
CG10799_OG0003081	417
CG10801_OG0012112	4
CG10802_OG0008133	875
CG10803_OG0008134	301
CG10804_OG0008132	345
CG10809_OG0010976	305
CG10814_OG0007257	0
CG10822_OG0007072	0
CG10839_OG0009144	0
CG10841_OG0002198_OG0	3
CG10853_OG0003980_OG0	2
CG10859_OG0009209	0
CG10862_OG0002017_OG1	4308
CG10863_OG0010486	5536
CG10863_OG0012194_OG0	6
CG10864_OG0005043	173
CG10866_OG0010485	358
CG10874_OG0003457	900
CG10877_OG0002385_OG0	59
CG10887_OG0002183_OG0	0
CG10898_OG0002547	296
CG1090_OG0003105_OG0	420
CG10903_OG0002293_OG0	492
CG10904_OG0011634	554
CG10907_OG0001984_OG0	307
CG10909_OG0005022	0
CG10910_OG0006092	16
CG10911_OG0006095	0
CG10912_OG0000471	0
CG10914_OG0006109	383
CG10919_OG0001352	7
CG1092_OG0001161_OG0	185
CG10920_OG0007959	6
CG10927_OG0006710	71
CG10931_OG0006071	0
CG10932_OG0007954	3877
CG10934_OG0002756_OG0	4
CG10939_OG0005908	3117
CG10947_OG0009415	3863
CG10948_OG0009927	1017
CG10949_OG0009416	166
CG10950_OG0012279	1
CG10958_OG0001743	191
CG10959_OG0008299	124
CG10962_OG0007748	41
CG10970_OG0003173	8
CG10973_OG0012539	396
CG10979_OG0004244	711
CG10984_OG0009934	428
CG10996_OG0008249	0
CG11000_OG0004245	2
CG11007_OG0003037	281
CG11018_OG0007064	0
CG11029_OG0001270	889
CG1103_OG0003103_OG0	162
CG11030_OG0003728	345
CG11034_OG0001268	788
CG11035_OG0002292_OG0	1027
CG11041_OG0001654	198
CG11044_OG0007073	3382
CG1105_OG0004314	3579
CG11050_OG0009604	4772
CG11060_OG0006765	0
CG11068_OG0011716	7
CG11069_OG0004655	238
CG11076_OG0001759	542
CG11077_OG0000549_OG0	128
CG11085_OG0008456	1
CG11089_OG0004653	322
CG11095_OG0003249	716
CG11099_OG0007074	1227
CG11103_OG0003250	165
CG11106_OG0012330	0
CG11109_OG0001964	190
CG11110_OG0006619	595
CG11123_OG0006752	388
CG11125_OG0006747	628
CG11127_OG0006744	522
CG1113_OG0004171	74
CG11131_OG0001957_OG0	1
CG11134_OG0003251	184
CG11141_OG0006745	515
CG11145_OG0006754	0
CG11147_OG0003729	12884
CG11149_OG0003730	0
CG11151_OG0008256	4529
CG11159_OG0006283	0
CG1116_OG0004164	1062
CG11162_OG0008263	0
CG11168_OG0004657	2093
CG11170_OG0006462	133
CG11178_OG0003327	373
CG11180_OG0006625	1012
CG11191_OG0007189	2067
CG11192_OG0007095	0
CG11200_OG0007088	9033
CG11211_OG0012938	6
CG11226_OG0012166_OG0	0
CG11227_OG0007505	0
CG1124_OG0002090	568
CG11241_OG0003815_OG0	281
CG11247_OG0009861	327
CG11248_OG0003830_OG0	223
CG11249_OG0009864	0
CG11251_OG0001998	0
CG11257_OG0007039	434
CG11263_OG0001789	48
CG11267_OG0011856	723
CG11269_OG0006458	1
CG11275_OG0002906	1186
CG11279_OG0003924_OG0	274
CG11286_OG0004361	0
CG1129_OG0002085	436
CG11291_OG0003029	10
CG11294_OG0007761	1
CG11298_OG0007031	0
CG11309_OG0010303	1376
CG11317_OG0012026	344
CG11318_OG0000756	6
CG11319_OG0009603	574
CG11327_OG0009628	22
CG11333_OG0002657_OG0	3
CG11334_OG0005804	2955
CG11342_OG0011920	35
CG11345_OG0011138	0
CG11349_OG0011131	0
CG11353_OG0011127	28
CG11356_OG0008477	14
CG11357_OG0011126	367
CG1136_OG0010499	2561
CG11367_OG0000806_OG0	123
CG11369_OG0011699	0
CG1137_OG0004303	0
CG11370_OG0003817_OG0	73
CG11377_OG0008723	605
CG11378_OG0007395	1519
CG11379_OG0007397	0
CG11380_OG0007400	8
CG11381_OG0007402	13
CG11382_OG0007404	135
CG11384_OG0007396	1
CG1139_OG0004077	7
CG11391_OG0001026_OG0	129
CG11396_OG0010345	383
CG11398_OG0007405	165
CG11403_OG0007406	163
CG11404_OG0012169	0
CG11406_OG0006889	2
CG11409_OG0007766	137
CG11413_OG0011575	55
CG11414_OG0006019	3211
CG11417_OG0007590	576
CG1142_OG0012974	424
CG11425_OG0009823	1144
CG11426_OG0009824	669
CG1143_OG0011104	4039
CG11436_OG0003200	119
CG11437_OG0009825	73
CG11438_OG0009826	467
CG11447_OG0004515	353
CG11449_OG0000981_OG1	0
CG11453_OG0001027_OG0	231
CG11454_OG0001792	160
CG11456_OG0003951	494
CG11459_OG0000135_OG1	147
CG1146_OG0011093	21946
CG11470_OG0000857	1
CG11474_OG0005934	1073
CG11475_OG0005935	21
CG11498_OG0001515	14
CG11504_OG0002630	603
CG11523_OG0009832	374
CG11529_OG0010828	225
CG11537_OG0010640	1377
CG11550_OG0002660	261
CG11560_OG0010817	334
CG11562_OG0008742	291
CG11563_OG0002662	222
CG11566_OG0007496	5
CG11570_OG0004027	0
CG11581_OG0008240	0
CG11583_OG0010538	631
CG11584_OG0008239	0
CG11585_OG0012335	0
CG11586_OG0010534	332
CG11590_OG0001741	383
CG11593_OG0010497	518
CG11594_OG0010492	889
CG11596_OG0007629	392
CG11601_OG0008739	485
CG11608_OG0000142_OG0	2
CG1161_OG0004180	2461
CG11617_OG0008731	1217
CG11619_OG0003864_OG0	4
CG11626_OG0011450	2
CG11629_OG0003739	0
CG11630_OG0009580	1
CG11634_OG0009583	0
CG11635_OG0007156	3
CG11638_OG0007387	258
CG11655_OG0001745_OG0	670
CG11656_OG0005013	6
CG11658_OG0010025	2008
CG11663_OG0012087	2
CG11664_OG0011395	0
CG11666_OG0012316	0
CG11668_OG0002452	504
CG11670_OG0005008	48
CG11672_OG0004805	0
CG11674_OG0008231	0
CG11679_OG0008511	225
CG11686_OG0002448_OG0	1752
CG11693_OG0004810	0
CG11694_OG0000225_OG0	0
CG11694_OG0000225_OG1	0
CG11695_OG0007879	607
CG11696_OG0007880	489
CG11698_OG0002319_OG0	0
CG11699_OG0007882	1352
CG11703_OG0002165_OG0	0
CG11710_OG0001691_OG0	335
CG1172_OG0004189	449
CG11722_OG0001391	583
CG11723_OG0003571	311
CG11726_OG0010048	0
CG11737_OG0001419_OG0	2145
CG11741_OG0001420_OG0	9
CG11752_OG0007995	2961
CG11755_OG0000851	145
CG11756_OG0007997	2
CG11760_OG0004826	326
CG11768_OG0004832	307
CG11771_OG0005200	1550
CG11777_OG0006309	67
CG11779_OG0004481	1605
CG11786_OG0012799	4
CG11788_OG0007083	70
CG11790_OG0005187	1416
CG11791_OG0012008	2718
CG11807_OG0003009_OG0	729
CG11808_OG0006841	220
CG11811_OG0004058	212
CG11816_OG0008636	0
CG11835_OG0000264_OG0	5322
CG11835_OG0000264_OG1	5132
CG11837_OG0005082	198
CG11841_OG0005083	5711
CG11842_OG0000856_OG1	694
CG11843_OG0011490	1465
CG11852_OG0002502_OG0	86
CG11854_OG0005171	281
CG11857_OG0005167	1014
CG11858_OG0005166	358
CG11878_OG0000055_OG0	0
CG11878_OG0000055_OG1	45
CG11878_OG0000055_OG2	0
CG11882_OG0005094	348
CG11883_OG0006313	2757
CG11885_OG0003355	189
CG11892_OG0005161	748
CG11893_OG0000039_OG2	382
CG11899_OG0005100	532
CG11902_OG0005155	253
CG11906_OG0001618	515
CG11911_OG0008747	0
CG11912_OG0008746	0
CG11920_OG0005183	358
CG11927_OG0003556	653
CG11929_OG0011773	0
CG11961_OG0001155_OG0	1005
CG11964_OG0004848	306
CG11970_OG0004849	1270
CG11975_OG0004850	1121
CG11977_OG0012457_OG0	7
CG11980_OG0002337	256
CG11983_OG0004852	57
CG11986_OG0004855	142
CG11997_OG0004862	0
CG11999_OG0004179	716
CG12003_OG0004112	1
CG12004_OG0011286	2449
CG12009_OG0010662	0
CG12010_OG0010671	67
CG12011_OG0011025	1
CG12012_OG0010672	721
CG12016_OG0010666	701
CG12017_OG0010661	12
CG12020_OG0011042	0
CG12024_OG0011050	1330
CG12025_OG0011053	1049
CG12035_OG0011029	0
CG12038_OG0011331	209
CG12054_OG0000497	1936
CG12056_OG0003138	733
CG12057_OG0003139	1
CG12061_OG0000938_OG0	0
CG12065_OG0007412	3566
CG12069_OG0001519	0
CG12071_OG0011553	170
CG12071_OG0013484	175
CG12075_OG0007754	3366
CG1208_OG0004248	1144
CG12081_OG0007411	967
CG12084_OG0011296	2700
CG12091_OG0011293	12030
CG12093_OG0011111	2257
CG12096_OG0008559	441
CG12099_OG0011289	9416
CG12104_OG0011284	126
CG12105_OG0004111	2103
CG12106_OG0007586	93
CG12107_OG0006719	251
CG12111_OG0007413	0
CG12112_OG0012598_OG0	130
CG12115_OG0007587	79
CG12116_OG0008625	862
CG12118_OG0007585	4551
CG12121_OG0007579	2585
CG12123_OG0003325	155
CG12128_OG0002879	590
CG12129_OG0002878	410
CG1213_OG0002105	194
CG12134_OG0006319	179
CG12147_OG0004192	0
CG12155_OG0003210	1095
CG12159_OG0002860	301
CG12164_OG0006760	1
CG12170_OG0002098	1675
CG12171_OG0004222	325
CG12173_OG0004172	98
CG12177_OG0008262	1472
CG1218_OG0002103	313
CG12182_OG0011099	230
CG12194_OG0008975	553
CG12204_OG0001687	222
CG12206_OG0008131	42
CG12209_OG0002818	26
CG12213_OG0002418	736
CG12219_OG0007713	843
CG12224_OG0000651_OG1	77
CG12231_OG0003119	0
CG12236_OG0008414	491
CG12237_OG0007424	622
CG12239_OG0001754	74
CG12241_OG0001396	530
CG12253_OG0011818	50
CG12256_OG0004947	59
CG12259_OG0005539	649
CG12268_OG0005336	603
CG1227_OG0004337	202
CG12278_OG0004413	0
CG12279_OG0004445	208
CG12288_OG0009457	57
CG12289_OG0010046	0
CG12290_OG0002618	1329
CG12299_OG0009634	225
CG12301_OG0001981	333
CG12307_OG0009694	0
CG1231_OG0011372	14
CG12316_OG0009955	634
CG12320_OG0005053	105
CG12321_OG0001064_OG0	436
CG12325_OG0002854	491
CG1233_OG0011370	1673
CG1234_OG0004335	795
CG12341_OG0002848	334
CG12343_OG0002853	507
CG12344_OG0002855	2288
CG12355_OG0012373	235
CG1236_OG0002100	332
CG12362_OG0000821_OG0	0
CG12374_OG0007223	2
CG12375_OG0009777	952
CG12379_OG0008514	62
CG12384_OG0006229	1755
CG1239_OG0004237	121
CG12395_OG0001736	0
CG12398_OG0008359	6
CG12402_OG0002224_OG0	18
CG12420_OG0002594_OG0	1
CG12426_OG0005340	0
CG12438_OG0003802	0
CG12439_OG0009296	0
CG12446_OG0001786_OG0	0
CG12448_OG0009145	0
CG1246_OG0011105	17
CG12464_OG0011955	0
CG12470_OG0007846	0
CG12479_OG0008243	0
CG12480_OG0008242	0
CG12481_OG0008237	0
CG12490_OG0000233_OG1	0
CG12496_OG0007599	0
CG12498_OG0008105	0
CG12499_OG0002285_OG0	515
CG12502_OG0011339	164
CG12507_OG0008176	9
CG12511_OG0009568	0
CG12516_OG0005410	0
CG12517_OG0009649	6
CG12520_OG0010149	41
CG12521_OG0012944	0
CG12531_OG0008272	114
CG12535_OG0008128	1
CG12539_OG0008363	0
CG12540_OG0008220	16
CG12541_OG0007825	294
CG12560_OG0012234	58
CG12567_OG0012740	1561
CG12576_OG0001784_OG0	5204
CG12581_OG0001679_OG0	4697
CG12589_OG0011424	0
CG12590_OG0011977	0
CG12594_OG0005596	123
CG12607_OG0011139	3
CG12609_OG0008677	118
CG12617_OG0003653	17
CG12620_OG0009462	3
CG12637_OG0008050	0
CG12643_OG0007518	59
CG1265_OG0010531	2146
CG12655_OG0000445_OG2	1033
CG12659_OG0007410	146
CG12661_OG0007749	0
CG12662_OG0007747	0
CG12672_OG0007868	32
CG12674_OG0003570	0
CG12679_OG0001731_OG0	4
CG12680_OG0001718	1
CG12682_OG0012323	0
CG12691_OG0007931	1
CG12692_OG0000634_OG0	3
CG12693_OG0012106	1
CG12698_OG0008169	143
CG12699_OG0000230_OG1	1
CG12702_OG0001192	237
CG12708_OG0000271_OG0	81
CG12708_OG0000271_OG0.2	8
CG1271_OG0010635	640
CG12713_OG0003881_OG0	58
CG12716_OG0008438	0
CG12723_OG0008557	108
CG12728_OG0000928_OG0	258
CG12729_OG0011725	5
CG1273_OG0010536	9
CG12730_OG0007375	475
CG12744_OG0000893	5
CG12746_OG0004208	2829
CG1275_OG0011072	1204
CG12768_OG0001283_OG0	354
CG12769_OG0007187	200
CG12773_OG0003140	585
CG12782_OG0012281	0
CG12783_OG0000743_OG0	20
CG12784_OG0005236	0
CG12795_OG0008825	342
CG12811_OG0002240	833
CG12817_OG0002595_OG0	25
CG12818_OG0004897	203
CG12822_OG0001599	1822
CG12825_OG0001130_OG1	42
CG12826_OG0002951	5
CG12828_OG0011622	5
CG12831_OG0011623_OG0	0
CG12836_OG0002963_OG0	190
CG12848_OG0006045	485
CG12849_OG0011577	6
CG12851_OG0005862	317
CG12857_OG0006163	0
CG12860_OG0006154	4
CG12861_OG0006153	0
CG12862_OG0011585_OG0	0
CG12863_OG0011584	167
CG12866_OG0002772	0
CG12868_OG0001564	627
CG12869_OG0006145	58
CG12869_OG0006146	9
CG12877_OG0001472_OG0	861
CG1288_OG0001350	0
CG12880_OG0005345	25
CG12883_OG0001474	162
CG12885_OG0001477	1210
CG12895_OG0006308	1201
CG12909_OG0002821	124
CG12910_OG0006305	146
CG12911_OG0006304	5
CG12914_OG0002819	0
CG12917_OG0002815	0
CG12920_OG0006291	0
CG12926_OG0006349	273
CG12929_OG0006357	113
CG12934_OG0006315	30
CG12935_OG0002846	165
CG12942_OG0001596_OG0	211
CG12945_OG0004570	771
CG12947_OG0004568	112
CG12948_OG0004558	307
CG12963_OG0001641_OG0	0
CG12964_OG0002996_OG0	14
CG12970_OG0006808	5
CG12971_OG0010294	0
CG12974_OG0010307	68
CG12983_OG0010332	3
CG12984_OG0003949	3
CG12985_OG0000915	5
CG12986_OG0011685	0
CG1299_OG0000523_OG0	9671
CG12990_OG0007696	61
CG12991_OG0007703	2428
CG12992_OG0011688	5
CG12994_OG0007707	4
CG12995_OG0008599	0
CG12998_OG0011739	24
CG13000_OG0011738	0
CG13001_OG0008580	110
CG13002_OG0008577	2124
CG13003_OG0008572	6103
CG13004_OG0008570	188
CG13005_OG0008567	95
CG13008_OG0008305	12
CG13010_OG0003260	2
CG13012_OG0008317	597
CG13014_OG0008547	198
CG13016_OG0006536	292
CG13018_OG0006537	246
CG13021_OG0003241	13
CG13022_OG0010698	122
CG13023_OG0010699	0
CG13024_OG0010708	436
CG13026_OG0010716	1144
CG13028_OG0004010	0
CG13031_OG0012200	328
CG13032_OG0004014_OG0	9
CG13033_OG0010736	0
CG13038_OG0010761	3
CG13039_OG0010762	0
CG1304_OG0000265_OG0	0
CG1304_OG0000265_OG1	0
CG13040_OG0010763	0
CG13041_OG0000280_OG0	0
CG13041_OG0000280_OG0.2	0
CG13042_OG0010767	0
CG13043_OG0000281_OG0	0
CG13043_OG0000281_OG1	0
CG13044_OG0010768	2
CG13045_OG0000814	0
CG13046_OG0010771	0
CG13047_OG0010772	0
CG13048_OG0010773	0
CG13049_OG0010774	0
CG13051_OG0011898	0
CG13053_OG0010778	0
CG13054_OG0010779	3
CG13055_OG0010780	16
CG13056_OG0010757	5
CG13058_OG0004021	0
CG13059_OG0010764	0
CG13062_OG0010766	7
CG13064_OG0010775	0
CG13065_OG0010776	0
CG13066_OG0012201	0
CG13068_OG0002030_OG1	2
CG13069_OG0004022	0
CG1307_OG0004308	779
CG13070_OG0012202	0
CG13071_OG0011899	2
CG13073_OG0012731_OG0	0
CG13074_OG0010797	75
CG13075_OG0000216_OG0	12
CG13075_OG0000216_OG1	3
CG13077_OG0009097	48
CG13078_OG0003575_OG0	1
CG13081_OG0003574	2
CG13082_OG0009094	3
CG13083_OG0009084	0
CG13084_OG0009083	3
CG13085_OG0001922	67
CG13086_OG0003709	83
CG13088_OG0001266	87
CG1309_OG0010533	1754
CG13096_OG0003720	425
CG13097_OG0001923	459
CG13101_OG0009304	699
CG13102_OG0009298	0
CG13108_OG0009295	34
CG13110_OG0011792	0
CG13113_OG0001247_OG0	0
CG13114_OG0009279	0
CG13116_OG0001878	1644
CG13123_OG0001877	81
CG13124_OG0003502	37254
CG13126_OG0003515	205
CG13127_OG0001844	0
CG13131_OG0000790_OG0	0
CG13133_OG0003525	3140
CG1314_OG0011674	0
CG13144_OG0009363	13
CG13148_OG0007214	111
CG13151_OG0006215	162
CG13154_OG0006206	0
CG13155_OG0006196	1
CG13157_OG0002779	0
CG1316_OG0000430_OG0	2120
CG13168_OG0006184	0
CG1317_OG0011084	6154
CG13170_OG0006182	2
CG13171_OG0006180	0
CG13177_OG0012831	2457
CG13185_OG0002928	774
CG13186_OG0006594	0
CG13192_OG0006567	281
CG13193_OG0006565	0
CG13196_OG0006560	1
CG13197_OG0006563	903
CG13202_OG0001123_OG0	88
CG13203_OG0006235	662
CG13204_OG0006233	891
CG13215_OG0002793_OG0	50
CG13216_OG0001568_OG0	0
CG13218_OG0002791_OG0	1
CG13220_OG0001573_OG0	2245
CG13223_OG0001571_OG0	0
CG13226_OG0002794_OG0	6
CG13227_OG0006218_OG0	3
CG13228_OG0011587_OG0	0
CG13229_OG0002786_OG0	23
CG13229_OG0002787_OG0	1734
CG13231_OG0006217	0
CG13239_OG0009815	0
CG1324_OG0007509	0
CG13243_OG0009147	0
CG13247_OG0010378	7
CG13248_OG0010371	309
CG13250_OG0011870	18
CG13251_OG0010355	245
CG13252_OG0003952	677
CG13258_OG0009399	1
CG13272_OG0008882	6
CG13280_OG0008881	0
CG13282_OG0008887	59
CG13285_OG0010583	18
CG13287_OG0010216	0
CG13288_OG0010220	4
CG13293_OG0003937	81
CG13295_OG0010231	693
CG13297_OG0010242	0
CG13299_OG0011864	0
CG13300_OG0003943	45
CG13305_OG0011196	0
CG13306_OG0011204	1407
CG13308_OG0004102	0
CG13309_OG0011211	0
CG13310_OG0011207	11
CG13312_OG0011210	0
CG13313_OG0004105_OG0	42
CG13314_OG0011224	14
CG13315_OG0011237	454
CG13318_OG0004834	205
CG13319_OG0006667	246
CG13321_OG0006673	10
CG13326_OG0006545	0
CG13330_OG0007271	0
CG13331_OG0007273	487
CG13332_OG0007274	292
CG13334_OG0007281	20
CG13337_OG0011662	7
CG13339_OG0007296	226
CG13344_OG0007304	305
CG13358_OG0007351	8
CG13359_OG0012499	17
CG13360_OG0010145	1198
CG13361_OG0003189	13
CG13362_OG0007862	4
CG13364_OG0001174_OG0	3
CG13365_OG0007831	1453
CG13367_OG0003188_OG0	372
CG13369_OG0003181	810
CG13375_OG0007847	13
CG13377_OG0007849	696
CG13380_OG0010135	0
CG13384_OG0003473	1161
CG13385_OG0012520	0
CG13386_OG0003471	0
CG1339_OG0006721	2
CG13390_OG0003479	323
CG13392_OG0003476	129
CG13397_OG0003469	41
CG13398_OG0003468	194
CG13403_OG0008236	0
CG13404_OG0008224	138
CG13405_OG0011376	0
CG13407_OG0004768	6
CG13408_OG0004770	223
CG13409_OG0004775	238
CG13423_OG0007099	145
CG13426_OG0011654	5
CG13427_OG0003049	327
CG13428_OG0007100	73202
CG13430_OG0001658	302
CG13436_OG0006622	104
CG13437_OG0006285	226
CG13438_OG0006243	0
CG1344_OG0012226	149
CG13442_OG0006244	10
CG13443_OG0006248	0
CG13445_OG0003880	1
CG13449_OG0009980	67
CG13454_OG0003875_OG0	0
CG13455_OG0009966	0
CG13457_OG0001288	2
CG13458_OG0004037	1682
CG13460_OG0010841	61
CG13465_OG0000343_OG0	0
CG13471_OG0004048	0
CG13473_OG0010860	0
CG13474_OG0004049	0
CG13476_OG0012898	6
CG13481_OG0000339_OG0	0
CG13481_OG0000339_OG1	0
CG13484_OG0010886	300
CG13488_OG0001544_OG1	1
CG13492_OG0005946	2
CG13501_OG0005936	7
CG13502_OG0005931	414
CG13502_OG0012991	56
CG13506_OG0007028	6431
CG13510_OG0006998	123
CG13511_OG0006997	123
CG13516_OG0006995	208
CG13526_OG0006986	0
CG13527_OG0006984	0
CG13531_OG0006978	723
CG13532_OG0006975	129
CG13538_OG0005981	0
CG13539_OG0012044	0
CG1354_OG0007555	2231
CG13541_OG0012280	0
CG13544_OG0005976	0
CG13545_OG0012580	1
CG13551_OG0000540_OG1	146
CG13551_OG0012048	555
CG13557_OG0012477	7
CG13558_OG0001556	0
CG13559_OG0012047	10
CG13561_OG0011643	6
CG13562_OG0011631	1
CG13575_OG0006892	20
CG13577_OG0001150_OG0	1
CG13578_OG0006898	284
CG13579_OG0006013	4
CG1358_OG0006724	260
CG13581_OG0002746	2
CG13585_OG0011574	2539
CG13587_OG0006025	3
CG13594_OG0006033	21
CG13599_OG0005537	24
CG1360_OG0006725	96
CG13601_OG0005534	500
CG13603_OG0005332	1639
CG13605_OG0005319	778
CG13606_OG0005306	57
CG13607_OG0005318	732
CG13609_OG0012982	3
CG13613_OG0005278	0
CG13614_OG0002525_OG0	0
CG13615_OG0002524	2
CG13616_OG0005272	17
CG13618_OG0005267	40
CG13622_OG0005268	17
CG13623_OG0005265	865
CG13625_OG0004618	519
CG13627_OG0004629	23
CG13630_OG0004630	1050
CG13631_OG0004635	2084
CG13634_OG0004637	2
CG13641_OG0004650	103
CG13643_OG0002274	49
CG13653_OG0002504	0
CG13654_OG0005174	240
CG13663_OG0011496	188
CG13667_OG0004090_OG0	279
CG13670_OG0011168	15
CG13671_OG0004086_OG0	0
CG13675_OG0000560_OG2	0
CG13676_OG0003984	67
CG13678_OG0000129_OG3	1
CG1368_OG0008241	1
CG13685_OG0010463	73
CG13689_OG0008772	78
CG13690_OG0008752	74
CG13692_OG0008754	35
CG13698_OG0010125	1172
CG13699_OG0003907_OG0	1
CG13705_OG0010610	34
CG13707_OG0010613	340
CG13708_OG0010614	193
CG1371_OG0006292	1305
CG13711_OG0010618	0
CG13712_OG0010619	0
CG13713_OG0010620	0
CG13716_OG0010627	4
CG13720_OG0004084	0
CG13721_OG0012208	2
CG13722_OG0011130	352
CG13723_OG0010915	0
CG13724_OG0010917	0
CG13725_OG0010918	3
CG13727_OG0004055	1
CG13728_OG0010923	0
CG13731_OG0011910	3
CG13733_OG0010089	13
CG13738_OG0011907	16
CG13739_OG0002891	20
CG13743_OG0006405	177
CG13744_OG0006409	0
CG13747_OG0006408	0
CG13748_OG0006626	71
CG13751_OG0001660_OG0	386
CG13760_OG0007606	791
CG13766_OG0009602	183
CG13771_OG0009612	8
CG13775_OG0003750_OG0	92
CG13784_OG0000956_OG0	170
CG13786_OG0003631	0
CG13796_OG0001883_OG0	2125
CG13801_OG0000219_OG0	0
CG13801_OG0000219_OG1	4
CG13806_OG0011077	2
CG13807_OG0011075	215
CG13810_OG0011066	0
CG13813_OG0010189	11
CG13829_OG0011464	1
CG13833_OG0004687	5604
CG13837_OG0002276	1
CG13838_OG0011993	1
CG13841_OG0004694	925
CG13842_OG0004706	107
CG13847_OG0004737	1
CG13850_OG0004743	950
CG13855_OG0004744	55
CG13856_OG0004745	359
CG13857_OG0004746	1
CG13862_OG0004760	0
CG13868_OG0007089	35457
CG13868_OG0013578	5968
CG13869_OG0007075	3
CG1387_OG0008528	5
CG13870_OG0007093	548
CG13871_OG0003047	11
CG13872_OG0007071	0
CG13875_OG0011381	318
CG13876_OG0001334_OG0	160
CG13877_OG0011937	267
CG13884_OG0000403_OG0	0
CG13887_OG0011343	3429
CG13891_OG0002060	0
CG13893_OG0011360	1569
CG13894_OG0004129	116
CG13895_OG0004128	823
CG13901_OG0011344	197
CG13907_OG0011337	5075
CG13912_OG0011325	120
CG13917_OG0011285	5483
CG13919_OG0011274	87
CG13920_OG0011271	4123
CG13921_OG0011032	11
CG13924_OG0011054	129
CG13926_OG0011282	220
CG13928_OG0011279	1459
CG13930_OG0011024	26
CG13931_OG0004073	0
CG13933_OG0011036	1496
CG13937_OG0011056	4642
CG13949_OG0003375	97
CG13950_OG0003376	59
CG13954_OG0006374	310
CG13955_OG0002890_OG0	53
CG13962_OG0012240	1
CG13970_OG0009133_OG0	0
CG13972_OG0005361	12
CG13983_OG0002696	0
CG13991_OG0000661_OG1	0
CG13992_OG0002070_OG0	8
CG13994_OG0011942	503
CG13995_OG0000538_OG0	155
CG13999_OG0000662_OG0	152
CG14005_OG0001926	271
CG14006_OG0001927	0
CG14007_OG0009567	92
CG14011_OG0003731	0
CG14013_OG0003734	1
CG14014_OG0009443	0
CG14015_OG0009446	215
CG14017_OG0003733	0
CG14020_OG0003686	132
CG14022_OG0008831	3871
CG14024_OG0003410_OG0	55
CG14034_OG0008836	7
CG14036_OG0008842	1
CG14042_OG0001816	99
CG14043_OG0003425	554
CG14044_OG0008964	86
CG14050_OG0000684	13
CG14052_OG0007777	0
CG14053_OG0012099	4
[truncated: 9,910 more rows]
