# Supplementary material for: Evolution of chemosensory tissues and cells across ecologically diverse Drosophilids
Source: Nat Commun. 2024 Feb 5;15:1047. doi: 10.1038/s41467-023-44558-4 (PMC10844241; doi:10.1038/s41467-023-44558-4)
Supplement: Supplementary file 18 — Supplementary Data 15 [file 41467_2023_44558_MOESM18_ESM.zip › all_count_tables_renamed/MELG1AN_counts_trim_genes_FBids_1_1_sorted.txt]

128up_OG0006588	1257
14-3-3epsilon_OG0002478	8382
14-3-3epsilon_OG0001126_OG1	14421
140up_OG0004534	406
18w_OG0003044	1405
26-29-p_OG0010897	5494
2mit_OG0000576_OG0	33
5-HT1A_OG0006644	78
5-HT1B_OG0006647	29
5-HT2A_OG0000287_OG0	6
5-HT2B_OG0011472	1052
5-HT7_OG0005777	31
5PtaseI_OG0005188	1331
7B2_OG0004187	9454
a_OG0006460	676
a10_OG0010691	405819
a5_OG0009037	97045
a6_OG0007651	608
AANATL2_OG0003640	198
AANATL4_OG0000091_OG1	0
AANATL7_OG0007605	5
Aasdh_OG0001831	536
Aatf_OG0001947	438
aay_OG0011265	15608
ab_OG0009683	668
ab_OG0009684	117
ABCB7_OG0011281	4334
Pmp70_OG0003257	4488
Abd-B_OG0005000	0
Abi_OG0002227_OG0	922
Abl_OG0010722	4211
abo_OG0009656	301
Abp1_OG0010565	1178
abs_OG0003097	616
ac_OG0007843	0
Ac13E_OG0008321	2655
Ac3_OG0009573	1041
Ac78C_OG0010320	352
Acam_OG0000252_OG0	0
Acam_OG0000252_OG1	0
Acam_OG0005131	0
CG9149_OG0011313	688
Acbp1_OG0009246	1088
Acbp2_OG0010415	1914
Acbp4_OG0000311_OG0	0
Acbp4_OG0000311_OG1	17
Acbp6_OG0010414	511
ACC_OG0007193	10488
AcCoAS_OG0000812	19802
Ace_OG0000652_OG0	673
Acer_OG0000953_OG0	2217
Acer_OG0003808	123
Acf_OG0002671	1495
Achl_OG0002770	1367
acj6_OG0008333	283
acj6_OG0008334	1103
Ack_OG0010507	2314
Ack-like_OG0006546	861
Acn_OG0009540	5454
CG5009_OG0006075	13390
Acox57D-d_OG0006913	410
Acox57D-p_OG0001151	3678
Acp1_OG0009317	45
Acp32CD_OG0009664	0
Acp65Aa_OG0003939	0
Acph-1_OG0001513	340
CG12512_OG0008829	1052
CG18155_OG0007972	41
Acsl_OG0007133	16249
Act42A_OG0000022_OG0	5
Act42A_OG0000022_OG1	73
Act42A_OG0000022_OG3	50
Act42A_OG0000022_OG4	17
Act42A_OG0000022_OG5	566
Actn_OG0003148_OG0	2366
Actn3_OG0011403_OG0	0
ACXB_OG0000046_OG0	0
ACXB_OG0000046_OG1	0
ACXB_OG0000046_OG2	0
ACXB_OG0000046_OG2.2	0
ACXD_OG0004078_OG0	1225
Acyp_OG0009408	0
Acyp2_OG0011498	434
Ada_OG0002342	144
Ada1-2_OG0003777_OG0	0
Ada2a_OG0005051	315
Ada2b_OG0004799	363
Ada3_OG0007872	805
AdamTS-A_OG0005247	24
AdamTS-A_OG0012010	0
AdamTS-B_OG0008089	4693
Adar_OG0007649	712
Adat1_OG0003596	86
Adck1_OG0006032	834
Adck5_OG0010063	453
ADD1_OG0006579	605
Adf1_OG0001636_OG0	214
Adgf-A_OG0001991_OG0	6
Adgf-A_OG0003900	7
Adgf-A2_OG0010109	0
Adgf-B_OG0010108	0
Adgf-C_OG0001030_OG0	31
Adgf-D_OG0002208_OG0	11
Adgf-E_OG0006152	0
Adh_OG0003395_OG0	1
Adi1_OG0010940	1382
AdipoR_OG0004727	5716
CG3809_OG0004951	2
AdenoK_OG0003918_OG0	1420
Ady43A_OG0002958	1531
AdoR_OG0005733	26
adp_OG0006108	1138
AdSS_OG0000854_OG0	8971
Aduk_OG0004873	1290
Ae2_OG0010984	6783
CG6512_OG0010913	5584
aft_OG0006080	320
Afti_OG0005567	587
Ag5r_OG0008212	43
Ag5r2_OG0008213	0
AGBE_OG0007237	3135
AgmNAT_OG0001753	2
ago_OG0010530	1645
AGO1_OG0007307	3283
AGO2_OG0000119_OG0	8028
Agpat1_OG0008448	964
Agpat2_OG0003465	6052
Agpat3_OG0004018	4252
Agpat4_OG0004019_OG0	1488
ADPS_OG0002932	4277
agt_OG0001016_OG0	215
Spat_OG0007723	74
Ahcy_OG0001195_OG0	1140
AhcyL1_OG0011110	3851
AIF_OG0001225	1319
AIMP1_OG0007108	723
AIMP2_OG0009977	928
AIMP3_OG0005998	934
Adk1_OG0010829	20036
Adk3_OG0005467	483
Ak6_OG0007201	178
Akap200_OG0000367_OG0	159
Akh_OG0010512	2
AkhR_OG0009627	4
akirin_OG0010441	2774
Akr1B_OG0001292	2237
Akt1_OG0005415	1222
al_OG0008749	26
Aladin_OG0007570	252
AlaRS_OG0003477	2417
AlaRS-m_OG0010596	982
Alas_OG0006853	6058
alc_OG0006389	8235
Ald1_OG0005647	28109
Ald2_OG0005645	5
Aldh_OG0003615	50659
Aldh-III_OG0006742	40007
Aldh7A1_OG0003841_OG0	2
Alg-2_OG0001588_OG0	2965
Alg1_OG0002607_OG0	1458
Alg10_OG0000709_OG0	492
Alg11_OG0012170	1895
CG8412_OG0004562	1232
Alg14_OG0001194_OG0	338
Alg2_OG0010641	824
Alg3_OG0003012	64
Alg3_OG0006966	584
CG5287_OG0001281	470
CG5287_OG0003790	376
Alg9_OG0005173	552
Alh_OG0004317	3186
Alh_OG0004319	374
Alh_OG0011430	782
alien_OG0009301	2040
ALiX_OG0005343	3652
Alk_OG0006414	2
CG12179_OG0001176_OG0	189
Alp1_OG0010289	3
Alp10_OG0010194	0
Alp11_OG0008522	0
Alp12_OG0003717	143
Alp13_OG0001034	9
Alp2_OG0000261_OG0	6
Alp2_OG0000261_OG1	3
Alp4_OG0005779	3511
Alp6_OG0006360	21
Alp7_OG0003030	0
Alp9_OG0003931	0
alph_OG0000083_OG0	0
alph_OG0005113	4117
alpha-Catr_OG0006852	4393
alpha-Est1_OG0004357	22851
alpha-Est10_OG0004350	10211
alpha-Est2_OG0000314	283
alpha-Est3_OG0004356	1106
alpha-Est6_OG0004354	2
alpha-Est7_OG0001351	2003
alpha-Est8_OG0004352	6272
alpha-Est9_OG0004351	234
alpha-Man-Ia_OG0003130	200
alpha-Man-Ia_OG0003131	1369
alpha-Man-Ia_OG0001168	1182
alpha-Man-Ib_OG0005087	1611
alpha-Man-Ic_OG0011549	3
alpha-Man-IIa_OG0004878	2498
alpha-Man-IIb_OG0005229	6096
alpha-PheRS_OG0008296	1411
alpha-Spec_OG0011040	15934
alpha4GT1_OG0000948	792
alphaCOP_OG0011275	6286
alphaSnap_OG0010384	4308
alphaTub67C_OG0010998	11
Alr_OG0008278	784
alrm_OG0002498	1
Als2_OG0009863	3218
alt_OG0004894	3083
aly_OG0004083	0
Ama_OG0002112	0
Amacr_OG0009433	2253
amd_OG0001918	12234
Amnionless_OG0008741	126
amon_OG0011540	2889
amos_OG0003702_OG0	0
AMPdeam_OG0008245	8661
Amph_OG0007204	11007
AMPKalpha_OG0001698	4895
Amt_OG0004607	21050
Amun_OG0008385	5037
amx_OG0007575	540
Amy-p_OG0000157_OG0	0
Amy-p_OG0000157_OG0.2	0
Amyrel_OG0006416	1
ana_OG0006403	61
ana1_OG0002269	1304
ana2_OG0007120	49
ana3_OG0006194	210
Ance-2_OG0003658	7
Ance-3_OG0001891_OG0	3218
Ance-3_OG0009407	2403
Ance-4_OG0006406	1
Ance-5_OG0005870	28
anchor_OG0010100	4880
Andorra_OG0011741	0
Ank2_OG0010460	10643
Ankle2_OG0000780	2838
l(2)35Be_OG0003404_OG0	463
anox_OG0007490	3308
Ant2_OG0008041	60
antdh_OG0008007	172369
Antp_OG0002113	2
antr_OG0007227	0
AnxB10_OG0008082	7006
AnxB11_OG0008196	5680
AnxB9_OG0004410	24767
aop_OG0003458	638
aos_OG0010741	855
Aos1_OG0002145_OG0	1113
AOX1_OG0005242	17759
AOX2_OG0000143_OG0	60974
AOX2_OG0000143_OG1	64
AOX4_OG0001465	32296
ap_OG0005832	22
AP-1-2beta_OG0008273	6643
AP-1gamma_OG0007680	4007
AP-1mu_OG0005553	3109
AP-1sigma_OG0005334	4489
AP-2alpha_OG0008751	3124
AP-2mu_OG0004736	3442
AP-2sigma_OG0004385	920
Apc_OG0005387	2043
APC10_OG0005888	411
Apc2_OG0005308	96
APC4_OG0003171_OG0	506
APC7_OG0001703	6
ApepP_OG0000963	915
aph-1_OG0003552_OG0	450
aPKC_OG0006607	355
aPKC_OG0006608	100
aPKC_OG0006609	67
Aplip1_OG0011323	1923
apn_OG0002443_OG0	0
apolpp_OG0012638	296
app_OG0010830	1132
APP-BP1_OG0010070	492
Appl_OG0007834	12734
Aprt_OG0004075	315
Aps_OG0010085	2560
apt_OG0002733	215
CG18815_OG0010034	5287
AQP_OG0007242	5
aqrs_OG0005393	0
aqz_OG0001049_OG1	9612
ara_OG0009939	6
aralar1_OG0001518	6589
Arc1_OG0002768_OG0	0
Arc2_OG0006127	153
Arc42_OG0001370_OG0	1898
Archease_OG0002289_OG0	295
Arf51F_OG0006831	1338
Arf79F_OG0012164	7824
ArfGAP1_OG0010836	2125
ArfGAP3_OG0003816_OG0	2204
Arfip_OG0005451	755
Arfrp1_OG0007681	498
arg_OG0003183	29
arg_OG0007835	2
Argk_OG0011233	54485
Argk_OG0011925	545
Argl_OG0009800	110
CG31469_OG0002209_OG0	440
ArgRS_OG0008151	734
ArgRS-m_OG0004367	321
ari-1_OG0007878	1093
ari-2_OG0003028	1086
Arl1_OG0010003	1290
Arl2_OG0004816	269
Arl5_OG0011164	556
Arl6_OG0007042	1812
Arl6IP1_OG0004993	1905
Arl8_OG0004797	1845
arm_OG0007636	10409
armi_OG0002027	592
Arp1_OG0004441	3875
Arp10_OG0007423	1108
Arp2_OG0001770	1318
Arp3_OG0010555	1024
Arp5_OG0001448_OG0	921
Arp53D_OG0011600	2
Arp6_OG0008512	1319
Arp8_OG0007614	437
Arpc1_OG0009187	2811
Arpc2_OG0009417	847
Arpc3A_OG0005226	647
Arpc3B_OG0008590	31
Arpc4_OG0008719	1488
Arpc5_OG0008957	828
arr_OG0007264	760
Arr1_OG0009490	18
Arr2_OG0004099	4
Ars2_OG0005840	4886
Art1_OG0004911	612
Art2_OG0008773	12
Art3_OG0004604	318
Art4_OG0004574	397
Art6_OG0004528_OG0	0
Art7_OG0001547_OG0	527
Art8_OG0009662	111
Art9_OG0002219_OG0	0
Arts_OG0000486_OG0	803
aru_OG0003377	4694
Arv1_OG0013036	474
arx_OG0009914	91
Asap_OG0007180	3687
Asator_OG0002682_OG1	2579
Asciz_OG0010646	235
ase_OG0007840	28
asf1_OG0009889	1173
ash1_OG0000982_OG0	128
ash2_OG0004623	1584
Ask1_OG0004518	2159
asl_OG0004217	96
AsnRS_OG0003707	2338
AsnRS-m_OG0006452	251
AsnS_OG0000992	384
asp_OG0004633	34
Asph_OG0006509	1422
ASPP_OG0006932	8527
CG9572_OG0008488	222
AspRS_OG0006665	1412
AspRS-m_OG0008886	1594
asrij_OG0006972	1035
asRNA:CR31429_OG0002339_OG0	268
asRNA:CR42743_OG0003772_OG0	0
asRNA:CR43299_OG0012338_OG0	0
asRNA:CR43426_OG0012535_OG0	1
asRNA:CR43454_OG0002277_OG0	12
asRNA:CR43463_OG0001607_OG0	190
asRNA:CR43809_OG0003675_OG0	982
asRNA:CR44106_OG0002406_OG0	8
asRNA:CR44169_OG0002969_OG0	5641
asRNA:CR44179_OG0001455_OG0	2098
asRNA:CR44372_OG0000331_OG0	0
asRNA:CR44372_OG0000331_OG1	0
asRNA:CR44894_OG0012090_OG0	0
asRNA:CR45044_OG0005605_OG0	55
asRNA:CR45195_OG0000203_OG0	378
asRNA:CR45195_OG0000203_OG1	0
asRNA:CR45350_OG0001645_OG0	2341
asRNA:CR45943_OG0010336	585
asRNA:CR46029_OG0000226_OG0	0
asRNA:CR46029_OG0000226_OG1	0
asRNA:CR46139_OG0003106_OG0	56
asRNA:CR46246_OG0011916	0
asRNA:CR46354_OG0002193_OG0	221
asRNA:CR46473_OG0000925_OG0	21
Ass_OG0001346	0
ast_OG0003560	357
AstA_OG0004634	2
AstA-R1_OG0000689	51
AstA-R2_OG0005396	0
AstC_OG0009668	0
AstC-R1_OG0010134	6
AstC-R2_OG0001295_OG0	64
AstCC_OG0009669	0
asun_OG0002419_OG0	340
Asx_OG0006138	1820
Atac1_OG0003748_OG0	265
Atac2_OG0009508	310
Atac3_OG0000828	664
Tat_OG0001330	3294
Ate1_OG0003045	2117
Atet_OG0003384	7432
Atf-2_OG0006059	571
Atf3_OG0007763	862
Atg1_OG0009929	199
Atg1_OG0009931	3208
Atg10_OG0001598	81
Atg101_OG0008681	899
Atg12_OG0011904	337
Atg13_OG0004817	1016
Atg14_OG0005089	1160
Atg16_OG0005703	759
Atg17_OG0004232	3309
Atg18a_OG0011152	1629
Atg18b_OG0001271_OG0	1762
Atg2_OG0011112	3574
Atg3_OG0009922	1763
Atg4a_OG0009014	2040
Atg4b_OG0005256	1367
Atg5_OG0007974	602
Atg6_OG0005323	1223
Atg7_OG0006714	538
Atg8a_OG0008043	9596
Atg8b_OG0005571	0
Atg9_OG0006487	1505
atilla_OG0011822	10956
atk_OG0010362	2
atl_OG0001399	7382
atms_OG0004154	1355
ato_OG0004804	0
Atox1_OG0012695	1406
ATP6AP2_OG0004869	16824
ATP7_OG0008369	2188
ATP8A_OG0007260	13933
ATP8A_OG0007261	385
Atpalpha_OG0002140	30663
ATPCL_OG0006680	11910
ATPsynB_OG0010987	15048
ATPsynbeta_OG0005823	53774
ATPsynbetaL_OG0001317	2
ATPsynC_OG0005792	31889
ATPsynCF6_OG0005500	9171
ATPsynCF6L_OG0010605	0
ATPsynD_OG0004477	12828
ATPsyndelta_OG0007526	7651
ATPsynE_OG0005568	7734
ATPsynG_OG0009657	8834
ATPsyngamma_OG0005690	15779
ATPsynGL_OG0009315	0
ATPsynO_OG0012619	10123
AttC_OG0000164_OG0	146
AttC_OG0007258	4
AttD_OG0004890	0
Atu_OG0002096	1284
Atx-1_OG0012102	9
Atx2_OG0011501	6449
Atxn7_OG0003444	1056
aub_OG0000482_OG0	0
aurA_OG0004964	91
aurB_OG0009647	0
aust_OG0001881	1
aux_OG0003096_OG0	2359
ave_OG0006159	313
Aven_OG0003291	383
awd_OG0002664	6587
Awh_OG0010478	3
axed_OG0010262	128
Axn_OG0005720	1697
axo_OG0003993	981
axo_OG0010625	417
axo_OG0010626	1943
axo_OG0010628	578
Axs_OG0008319	453
Axud1_OG0003447	883
az2_OG0006736	306
azot_OG0000210_OG0	0
azot_OG0000210_OG1	3
b_OG0009189	139
B-H1_OG0000267_OG0	1503
B-H1_OG0000267_OG1	887
B4_OG0009202	7014
B52_OG0001376_OG0	11177
b6_OG0007653	30
B9d1_OG0005246	406
B9d2_OG0005830	248
bab1_OG0011327	123
bab1_OG0011328	143
bab2_OG0011326	4310
babo_OG0006628	1321
babos_OG0007027	88
Bacc_OG0008947	19963
Bace_OG0000801_OG0	0
baf_OG0003792	1101
bai_OG0005189	2525
Balat_OG0007229	1
Baldspot_OG0010721	10242
ball_OG0001092_OG1	342
bam_OG0005170	1
bap_OG0001358_OG0	0
Bap111_OG0007677	2491
Bap170_OG0000903_OG0	1623
Bap55_OG0005900	852
Bap60_OG0008560	1725
IMPPP_OG0000305_OG1	0
barc_OG0010291	759
bark_OG0008784	1622
barr_OG0000425_OG0	535
baz_OG0008596	3777
bb8_OG0005496	3
bbc_OG0007266	6210
CG18067_OG0007098	1845
bbg_OG0010871	9
bbg_OG0010872	157
BBIP1_OG0004876	594
BBS1_OG0010413	1059
BBS4_OG0002785_OG0	4181
BBS5_OG0002086	2407
BBS8_OG0008755	2892
BBS9_OG0006919	9975
bbx_OG0008688	4340
bc10_OG0010387_OG0	777
BCAS2_OG0005540	516
bcd_OG0002111_OG0	0
bchs_OG0003722	204
BCL7-like_OG0007566	279
bcn92_OG0007793	848
Bdbt_OG0004400	621
bdg_OG0006805	2343
bdl_OG0003385	1917
Bdp1_OG0009215	672
be_OG0000785	1240
BEAF-32_OG0006164	1149
beag_OG0004860	683
beat-Ia_OG0011784	268
beat-Ib_OG0009146	9
beat-Ic_OG0001866_OG0	0
beat-IIa_OG0005482	49
beat-IIb_OG0005481	57
beat-IIIa_OG0009463	133
beat-IIIb_OG0009460	98
beat-IIIc_OG0003687	241
beat-IV_OG0005508	573
beat-Va_OG0005024	0
beat-Vb_OG0005021	1
beat-Vc_OG0001062_OG0	35
beat-VII_OG0011542	104
beat-VII_OG0011544	97
beg_OG0004008	547
bel_OG0001048	10893
Bem46_OG0008920	457
ben_OG0000514_OG0	4913
Best1_OG0002590_OG0	12266
Best2_OG0010251	2375
Best3_OG0009963	2
Best4_OG0000558_OG0	0
Bet1_OG0003845_OG0	1470
Bet3_OG0004072	1296
beta-PheRS_OG0005298	1356
beta-Spec_OG0007697	25628
beta'COP_OG0009212	4208
beta3GalTII_OG0012738	219
beta4GalNAcTA_OG0006521	961
beta4GalNAcTB_OG0002610	508
beta4GalT7_OG0005195	288
betaCOP_OG0008653	5540
betaggt-I_OG0008962	812
betaGlu_OG0002667	1387
CG32396_OG0011696	3
Bgb_OG0011276	718
bgcn_OG0001647	423
bgm_OG0009412	40446
BHD_OG0010421	484
bi_OG0003201	1896
bi_OG0012904	117
BI-1_OG0004087	8186
bib_OG0001843_OG0	30
BicC_OG0009143	3
BicD_OG0009474	1420
CG11873_OG0005086	1121
bif_OG0003277	1508
bif_OG0012761	361
BigH1_OG0001085_OG0	4
bigmax_OG0005365	395
Bili_OG0002506_OG0	0
bin_OG0010286	0
Bin1_OG0005423	439
bin3_OG0007310	2589
bip1_OG0010560	106
Bka_OG0009250	211
blanks_OG0011885_OG0	0
Blimp-1_OG0010196	3223
Blm_OG0002608	179
Blos1_OG0006148	438
Blos2_OG0010078	511
Blos3_OG0009918	182
Blos4_OG0010933	334
blot_OG0010924	128861
blow_OG0006726	1161
blp_OG0005216	894
blw_OG0006982	52657
bma_OG0010967	41
Bmcp_OG0010022	1274
bmm_OG0010858	2086
bnb_OG0001206_OG1	2274
CG5059_OG0012191	1505
bnk_OG0005787	0
bnl_OG0004512	322
boca_OG0006727	1709
bocks_OG0002575_OG0	665
BOD1_OG0005544	4932
boi_OG0007601	89
boi_OG0007603	15
boil_OG0012322	21
bol_OG0011238	1640
boly_OG0007153	0
BomBc1_OG0001623	448
BomBc2_OG0000769_OG0	30
BomBc3_OG0004769	6
BomT3_OG0011469	289
bon_OG0004934	1380
bond_OG0004726	3376
bonsai_OG0007008	910
Boot_OG0006400	1
bor_OG0004967	1133
bora_OG0003911	2
BORCS5_OG0008208	643
BORCS6_OG0011365	468
BORCS7_OG0007103	186
borr_OG0009292	7
boss_OG0005676	5857
botv_OG0006642	699
bou_OG0007819	1078
bowl_OG0008785	846
BoYb_OG0000400_OG0	0
br_OG0007659	14
br_OG0011928	2
Br140_OG0001629	1051
brat_OG0001919	149
Brca2_OG0000883	442
Brd_OG0010852	0
CG7154_OG0009310	1151
Brd8_OG0002488	841
Bre1_OG0010209	1916
Brf_OG0005483	537
Brf_OG0005485	127
brk_OG0007975	713
brm_OG0009999	3461
Brms1_OG0008442	1243
Bro_OG0011272	0
brp_OG0000499_OG1	1869
l(3)72Ab_OG0009997	2652
bru1_OG0009737	270
bru1_OG0009738	933
bru2_OG0009740	4164
bru2_OG0011823	413
bru2_OG0012161	287
bru3_OG0010907	597
bru3_OG0011909	175
Bruce_OG0004896	8551
brun_OG0003663	1424
brv1_OG0000706_OG0	0
brv2_OG0010919	0
brv3_OG0011666	78
BRWD3_OG0005288	3936
brwl_OG0009277	776
bs_OG0003002	220
bs_OG0006897	172
bsf_OG0001906_OG0	4054
Bsg_OG0009780	7739
Bsg25D_OG0003412_OG0	2768
bsh_OG0009110	3
bsk_OG0012344	3432
bt_OG0000537_OG1	0
BTBD9_OG0000546_OG0	688
BtbVII_OG0011887	2839
btd_OG0007557	1103
Btk29A_OG0001838	419
Btk29A_OG0011763	6
btl_OG0002041	10
btn_OG0004719	0
Btnd_OG0008611	40
btsz_OG0001035_OG1	335
btsz_OG0004581	17
btv_OG0003692	815
btv_OG0009487	4489
btz_OG0005342	2438
Bub1_OG0001806_OG0	945
Bub3_OG0005120	942
BubR1_OG0000657_OG0	61
Buffy_OG0006561	396
bug_OG0006803	1119
Bug22_OG0009372	1142
BuGZ_OG0008876	1776
CG8270_OG0010257	620
bun_OG0000556	1772
bun_OG0009749	4951
bur_OG0003683_OG0	1798
Burs_OG0001045_OG0	0
bves_OG0007497	1150
bves_OG0007499	834
bw_OG0006000	0
bwa_OG0009122	336
bwa_OG0012525	363
Bx_OG0008666	10
Bx_OG0008667	481
Bx42_OG0007682	1886
by_OG0005550	3190
byn_OG0010803	1
bys_OG0007950	473
c-cup_OG0012143	1
c(3)G_OG0001464_OG0	265
c11.1_OG0007569	2027
c12.1_OG0007568	786
c12.2_OG0007567	3234
C15_OG0002126_OG0	93
C1GalTA_OG0009799	2162
C3G_OG0007801	2297
C901_OG0008027	6
ca_OG0005700	4454
Ca-alpha1D_OG0009140	2934
Ca-alpha1T_OG0003323	619
Ca-beta_OG0009681	611
Ca-Ma2d_OG0009139	1542
CaBP1_OG0008860	2313
cac_OG0000605_OG0	412
cact_OG0009392	5928
cactin_OG0003129	858
cad_OG0009437	0
Cad74A_OG0010922	5
Cad86C_OG0002368	4497
Cad87A_OG0001088_OG0	796
Cad89D_OG0001058_OG0	4
Cad96Ca_OG0011497	789
Cad96Cb_OG0005172	4
Cad99C_OG0005704	503
CadN_OG0000277_OG1	40
Caf1-105_OG0002830	198
Caf1-180_OG0007408	333
Caf1-55_OG0001036	1011
cag_OG0001595_OG0	271
CAH1_OG0009192	35917
CAH13_OG0002843	0
CAH14_OG0002807	0
CAH15_OG0006256	0
CAH16_OG0000498_OG1	1
CAH2_OG0001000_OG0	8181
CAH3_OG0003177	1413
CAH5_OG0005796	2
CAH7_OG0000840	1783
CAH8_OG0004748	13
CAH9_OG0005622	172
CAHbeta_OG0002334	812
cal1_OG0002556_OG0	480
CalpA_OG0003035	4070
CalpB_OG0010971	1771
CalpC_OG0008186	841
Calr_OG0005564	31891
Cals_OG0013279_OG0	2002
Calx_OG0002139_OG0	2
Calx_OG0004417	1303
Calx_OG0004418	714
calypso_OG0006121	703
Cam_OG0012053	15630
CaMKI_OG0012767	7696
CaMKII_OG0013280	4459
Camp_OG0005907	642
Camta_OG0006364	791
Camta_OG0006365	106
can_OG0004061_OG0	0
CanA1_OG0005778	2
CanB_OG0000231_OG0	807
CanB_OG0000231_OG1	903
Cand1_OG0009382	3031
CAP_OG0000587_OG0	4642
CAP_OG0012405	19
Cap-D2_OG0005121	271
Cap-D3_OG0009448	558
Cap-G_OG0002924	727
Cap-H2_OG0004906	749
Capa_OG0005712	4
Caper_OG0009347	9839
Capr_OG0010138	2294
caps_OG0010156	984
caps_OG0010157	870
capt_OG0009025	4504
capu_OG0000612_OG0	937
car_OG0007437	546
CARPA_OG0007960	17
CARPB_OG0007554	37
CarT_OG0009432	95
cas_OG0004236	1
casp_OG0006502	2493
cass_OG0009476	4651
Cat_OG0003869	30046
cathD_OG0002862	15866
cato_OG0006491	1
Catsup_OG0009538	2232
caup_OG0009938	0
cav_OG0000654	133
caz_OG0003243_OG0	2341
cbc_OG0007265	843
Cbl_OG0002051_OG0	1406
CBP_OG0001721	12
CBP_OG0007971	11
Cbp20_OG0005066	636
Cbp53E_OG0006447	1428
Cbp80_OG0007913	739
Cbp80_OG0007915	697
Cbs_OG0003124	1802
cbs_OG0007263	1293
cbt_OG0008760	3453
Cby_OG0004789	917
Cc2d2a_OG0002702	566
CCAP_OG0011467	87
CCAP-R_OG0000870	34
ccb_OG0012089	0
CCDC151_OG0011900	0
CCDC53_OG0009785	381
Ccdc58_OG0010399	321
Ccdc85_OG0008917	384
CCHa1_OG0004530	20
CCHa1-R_OG0006065	116
CCHa2_OG0002186_OG0	377
CCHa2-R_OG0005836	8
Cchl_OG0004776	3748
CCKLR-17D1_OG0003334	9
CCKLR-17D1_OG0008675	1234
CCKLR-17D1_OG0011744	6
CCKLR-17D3_OG0008678	217
Ccm3_OG0005250	1364
Ccn_OG0010106	960
Ccn_OG0010107	1125
Ccn_OG0012179	345
Ccp84Ab_OG0000178_OG0	0
Ccp84Ac_OG0001349_OG0	1
Ccp84Ae_OG0002110_OG0	0
Ccp84Af_OG0000109_OG0	0
Ccp84Af_OG0000109_OG1	0
Ccp84Af_OG0000109_OG2	0
Ccp84Ag_OG0001348_OG0	1
Ccs_OG0006299	1094
CCT1_OG0002281_OG0	2798
CCT2_OG0003145	2825
CCT3_OG0004995	2678
CCT4_OG0000979	2252
CCT5_OG0006600	2606
CCT6_OG0008508	3885
CCT7_OG0004839	889
CCT7_OG0004841	476
CCT8_OG0007117	3541
Ccz1_OG0010481	814
cd_OG0004708	0
CD98hc_OG0001357_OG0	7416
Cda4_OG0008701	21
Cda5_OG0008721	1335
Cda9_OG0002707	3
CDase_OG0005749	161
cdc14_OG0009306	1991
Cdc16_OG0005493	489
Cdc23_OG0009421	368
Cdc27_OG0010426	2168
Cdc2rk_OG0006290	377
Cdc37_OG0011041	2204
Cdc42_OG0008268	2108
Cdc45_OG0007388	419
Cdc5_OG0011371	1292
CDC50_OG0008483	5478
Cdc6_OG0002054	8
Cdc7_OG0007729	1933
Cdep_OG0002087	1502
Cdep_OG0004159	2031
CdGAPr_OG0009111	1141
cdi_OG0000729	2195
cDIP_OG0004394	8708
Cdk1_OG0000555_OG0	25
Cdk12_OG0009875	1245
Cdk2_OG0002391	248
CDK2AP1_OG0008015	875
Cdk4_OG0006632	749
Cdk5_OG0002993	606
Cdk5alpha_OG0009389	4619
Cdk7_OG0001724	387
Cdk8_OG0010977	157
Cdk9_OG0007009	816
Cdlc2_OG0000234_OG1	2464
cdm_OG0002482	2278
Cds_OG0010549	3750
Ced-12_OG0009727	821
ced-6_OG0006366	7136
CenB1A_OG0004675	1673
CenG1A_OG0003595_OG0	1438
CenG1A_OG0009182	57
Cenp-C_OG0002322	279
Cep135_OG0009952	870
Cep135_OG0009954	957
cep290_OG0004127	1321
Cep89_OG0006812	9
Cep97_OG0008778	1590
cer_OG0012078	532
Cerk_OG0004182	6881
cert_OG0011161	3232
Cf2_OG0008971	1500
Cfp1_OG0007571	634
CG5789_OG0004615	825
cg_OG0006533	3733
CG10000_OG0005395	1
CG10005_OG0004963	6
CG10011_OG0005399	795
CG10013_OG0002410_OG0	0
CG10019_OG0008786	102
CG10026_OG0009081	545
CG10029_OG0004344	1
CG10031_OG0008792	33
CG10035_OG0004420	2044
CG10038_OG0001436_OG0	536
CG10041_OG0012259_OG0	7
CG10051_OG0007036	0
CG10053_OG0004336	233
CG10055_OG0004329	1077
CG10062_OG0007038	41
CG10063_OG0010284	2
CG10064_OG0010282	0
CG10068_OG0004321	955
CG10073_OG0000065_OG2	0
CG10075_OG0010279	728
CG10077_OG0010277	32160
CG10082_OG0005964	4934
CG10086_OG0001355	0
CG10089_OG0010567	710
CG10098_OG0004320	1603
CG10104_OG0006132	0
CG10116_OG0010569	7
CG10126_OG0005023	11293
CG10132_OG0009091	2246
CG10137_OG0009093	2337
CG10139_OG0006151	480
CG10140_OG0010573	0
CG10147_OG0010256	217
CG10151_OG0006160	546
CG10154_OG0010575	0
CG10163_OG0010252	0
CG10164_OG0001489	0
CG10165_OG0011781	383
CG10171_OG0010163	292
CG10175_OG0005507	45
CG10177_OG0001079_OG0	0
CG10184_OG0005509	122
CG10185_OG0005203	13
CG10189_OG0009087	284
CG10194_OG0009085	437
CG10195_OG0003572	820
CG10205_OG0006168	6
CG10208_OG0005527	223
CG10209_OG0006169	610
CG10211_OG0009505	45
CG10222_OG0010165	209
CG10226_OG0010249	817
CG10237_OG0003462	51161
CG1024_OG0004294	353
CG10252_OG0011517	0
CG10254_OG0002565	2180
CG10257_OG0006606	1744
CG10264_OG0005208	2
CG10265_OG0006935	332
CG10274_OG0003940	887
CG10280_OG0004257	15
CG10283_OG0001907_OG0	679
CG10286_OG0004292	515
CG10298_OG0004288	38
CG10300_OG0005516	0
CG10301_OG0005515	0
CG10307_OG0005957	171
CG10311_OG0004972	733
CG10317_OG0004974	6
CG10321_OG0005965	2886
CG10324_OG0004994	431
CG10332_OG0005992	0
CG10333_OG0009507	1472
CG10336_OG0009516	37
CG10337_OG0009096	133
CG10338_OG0009517	533
CG10339_OG0006873	390
CG10340_OG0001059_OG0	1996
CG10341_OG0009518	621
CG10343_OG0009520	457
CG10344_OG0007020	313
CG10345_OG0002430_OG0	17611
CG10347_OG0000607_OG0	293
CG10348_OG0003704	103
CG10352_OG0008207	0
CG10353_OG0008206	1365
CG10357_OG0010470	24270
CG10359_OG0010469	234
CG10361_OG0010014	212
CG10362_OG0008202	1677
CG10365_OG0005518	613
CG10366_OG0009102	728
CG10375_OG0005526	979
CG10376_OG0009519	971
CG10383_OG0001909	1959
CG10384_OG0007018	1
CG10405_OG0004983	9
CG10407_OG0005207	137
CG10413_OG0003703_OG0	193
CG10417_OG0013094	2073
CG10418_OG0010832	237
CG10425_OG0002500	972
CG10428_OG0001263_OG0	490
CG10431_OG0001914	118
CG10433_OG0006904	330
CG10435_OG0002296_OG0	1110
CG10444_OG0007082	1244
CG10445_OG0001356	85
CG10459_OG0001605_OG0	0
CG10462_OG0009105	981
CG10463_OG0009108	258
CG10466_OG0012145	163
CG10467_OG0010233	988
CG10469_OG0010232	155
CG10470_OG0009541	1075
CG10472_OG0000811_OG0	157
CG10479_OG0010225	373
CG10481_OG0009114	5
CG10483_OG0010221	855
CG10486_OG0010219	1
CG10492_OG0009544	1353
CG10494_OG0006908	285
CG10495_OG0009546	253
CG10505_OG0006927	11
CG10508_OG0010314	6241
CG10510_OG0003948	18
CG10513_OG0005163	404
CG10514_OG0005162	35
CG10516_OG0009998	203
CG10527_OG0002810_OG0	15386
CG10543_OG0006262	3865
CG10550_OG0000747	35205
CG10555_OG0008527	1439
CG10561_OG0009552	1292
CG10565_OG0010321	2324
CG10576_OG0010200	2423
CG10581_OG0010326	191
CG10584_OG0010328	287
CG10587_OG0000094_OG0	0
CG10587_OG0000094_OG1	0
CG10587_OG0000094_OG2	0
CG10589_OG0003950	0
CG10591_OG0010195	0
CG10597_OG0003317	0
CG10598_OG0011740	0
CG10600_OG0009530	3501
CG10602_OG0009532	3084
CG10616_OG0010838	1635
CG10621_OG0001911	1
CG10623_OG0001912	579
CG10628_OG0009107	587
CG10631_OG0001241	2541
CG10646_OG0009949	427
CG10654_OG0009947	56
CG10657_OG0009951	1010
CG10660_OG0010840	528
CG10663_OG0010839	66
CG10669_OG0005156	462
CG10674_OG0010603	724
CG10680_OG0003577	893
CG10681_OG0009950	290
CG10700_OG0011812	0
CG10702_OG0009548	506
CG10710_OG0010908	145
CG10713_OG0010576	279
CG10725_OG0010574	0
CG10730_OG0000951	20
CG10731_OG0006517	280
CG10737_OG0006638	30166
CG10738_OG0010568	434
CG1074_OG0007339	631
CG10747_OG0009127	1266
CG10748_OG0011855_OG0	0
CG10749_OG0003913_OG0	0
CG10750_OG0009561	0
CG10752_OG0010150_OG0	0
CG10761_OG0008304	0
CG1077_OG0004263	1
CG10793_OG0003237	1
CG10795_OG0006915	561
CG10799_OG0003081	0
CG10801_OG0012112	0
CG10802_OG0008133	1586
CG10803_OG0008134	543
CG10804_OG0008132	1177
CG10809_OG0010976	528
CG10814_OG0007257	0
CG10822_OG0007072	0
CG10839_OG0009144	0
CG10841_OG0002198_OG0	1
CG10853_OG0003980_OG0	0
CG10859_OG0009209	5
CG10862_OG0002017_OG1	5279
CG10863_OG0010486	2854
CG10863_OG0012194_OG0	23
CG10864_OG0005043	244
CG10866_OG0010485	694
CG10874_OG0003457	5785
CG10877_OG0002385_OG0	2
CG10887_OG0002183_OG0	2
CG10898_OG0002547	514
CG1090_OG0003105_OG0	531
CG10903_OG0002293_OG0	352
CG10904_OG0011634	304
CG10907_OG0001984_OG0	575
CG10909_OG0005022	0
CG10910_OG0006092	0
CG10911_OG0006095	0
CG10912_OG0000471	0
CG10914_OG0006109	480
CG10919_OG0001352	1
CG1092_OG0001161_OG0	17
CG10920_OG0007959	0
CG10927_OG0006710	84
CG10931_OG0006071	1
CG10932_OG0007954	975
CG10934_OG0002756_OG0	0
CG10939_OG0005908	12692
CG10947_OG0009415	492
CG10948_OG0009927	1187
CG10949_OG0009416	668
CG10950_OG0012279	10
CG10958_OG0001743	293
CG10959_OG0008299	129
CG10962_OG0007748	75
CG10970_OG0003173	0
CG10973_OG0012539	542
CG10979_OG0004244	930
CG10984_OG0009934	767
CG10996_OG0008249	38
CG11000_OG0004245	209
CG11007_OG0003037	418
CG11018_OG0007064	0
CG11029_OG0001270	26
CG1103_OG0003103_OG0	231
CG11030_OG0003728	568
CG11034_OG0001268	192
CG11035_OG0002292_OG0	432
CG11041_OG0001654	21
CG11044_OG0007073	2
CG1105_OG0004314	1392
CG11050_OG0009604	3311
CG11060_OG0006765	1
CG11068_OG0011716	4
CG11069_OG0004655	222
CG11076_OG0001759	2369
CG11077_OG0000549_OG0	1054
CG11085_OG0008456	0
CG11089_OG0004653	497
CG11095_OG0003249	368
CG11099_OG0007074	1148
CG11103_OG0003250	609
CG11106_OG0012330	0
CG11109_OG0001964	510
CG11110_OG0006619	250
CG11123_OG0006752	417
CG11125_OG0006747	470
CG11127_OG0006744	580
CG1113_OG0004171	125
CG11131_OG0001957_OG0	0
CG11134_OG0003251	340
CG11141_OG0006745	1585
CG11145_OG0006754	0
CG11147_OG0003729	23734
CG11149_OG0003730	0
CG11151_OG0008256	7865
CG11159_OG0006283	1
CG1116_OG0004164	1195
CG11162_OG0008263	0
CG11168_OG0004657	763
CG11170_OG0006462	258
CG11178_OG0003327	807
CG11180_OG0006625	832
CG11191_OG0007189	9632
CG11192_OG0007095	0
CG11200_OG0007088	2022
CG11211_OG0012938	2
CG11226_OG0012166_OG0	6
CG11227_OG0007505	0
CG1124_OG0002090	993
CG11241_OG0003815_OG0	169
CG11247_OG0009861	495
CG11248_OG0003830_OG0	326
CG11249_OG0009864	0
CG11251_OG0001998	0
CG11257_OG0007039	249
CG11263_OG0001789	0
CG11267_OG0011856	1678
CG11269_OG0006458	0
CG11275_OG0002906	2037
CG11279_OG0003924_OG0	303
CG11286_OG0004361	0
CG1129_OG0002085	1053
CG11291_OG0003029	1
CG11294_OG0007761	0
CG11298_OG0007031	0
CG11309_OG0010303	1885
CG11317_OG0012026	390
CG11318_OG0000756	0
CG11319_OG0009603	388
CG11327_OG0009628	0
CG11333_OG0002657_OG0	0
CG11334_OG0005804	814
CG11342_OG0011920	64
CG11345_OG0011138	1
CG11349_OG0011131	0
CG11353_OG0011127	2
CG11356_OG0008477	342
CG11357_OG0011126	837
CG1136_OG0010499	1107
CG11367_OG0000806_OG0	111
CG11369_OG0011699	1
CG1137_OG0004303	57
CG11370_OG0003817_OG0	0
CG11377_OG0008723	1697
CG11378_OG0007395	46
CG11379_OG0007397	0
CG11380_OG0007400	48
CG11381_OG0007402	1
CG11382_OG0007404	0
CG11384_OG0007396	0
CG1139_OG0004077	19
CG11391_OG0001026_OG0	67265
CG11396_OG0010345	1304
CG11398_OG0007405	181
CG11403_OG0007406	145
CG11404_OG0012169	5
CG11406_OG0006889	0
CG11409_OG0007766	406
CG11413_OG0011575	20
CG11414_OG0006019	2419
CG11417_OG0007590	652
CG1142_OG0012974	390
CG11425_OG0009823	919
CG11426_OG0009824	537
CG1143_OG0011104	527
CG11436_OG0003200	377
CG11437_OG0009825	1
CG11438_OG0009826	620
CG11447_OG0004515	742
CG11449_OG0000981_OG1	0
CG11453_OG0001027_OG0	436
CG11454_OG0001792	667
CG11456_OG0003951	549
CG11459_OG0000135_OG1	0
CG1146_OG0011093	80
CG11470_OG0000857	2
CG11474_OG0005934	2024
CG11475_OG0005935	64
CG11498_OG0001515	6
CG11504_OG0002630	696
CG11523_OG0009832	425
CG11529_OG0010828	386
CG11537_OG0010640	2395
CG11550_OG0002660	59311
CG11560_OG0010817	451
CG11562_OG0008742	341
CG11563_OG0002662	361
CG11566_OG0007496	18
CG11570_OG0004027	0
CG11581_OG0008240	0
CG11583_OG0010538	626
CG11584_OG0008239	0
CG11585_OG0012335	0
CG11586_OG0010534	498
CG11590_OG0001741	276
CG11593_OG0010497	1463
CG11594_OG0010492	1573
CG11596_OG0007629	667
CG11601_OG0008739	881
CG11608_OG0000142_OG0	0
CG1161_OG0004180	3176
CG11617_OG0008731	22
CG11619_OG0003864_OG0	16
CG11626_OG0011450	3
CG11629_OG0003739	0
CG11630_OG0009580	1
CG11634_OG0009583	0
CG11635_OG0007156	29
CG11638_OG0007387	410
CG11655_OG0001745_OG0	1387
CG11656_OG0005013	1
CG11658_OG0010025	1580
CG11663_OG0012087	0
CG11664_OG0011395	0
CG11666_OG0012316	0
CG11668_OG0002452	3
CG11670_OG0005008	4
CG11672_OG0004805	0
CG11674_OG0008231	7
CG11679_OG0008511	750
CG11686_OG0002448_OG0	626
CG11693_OG0004810	0
CG11694_OG0000225_OG0	0
CG11694_OG0000225_OG1	0
CG11695_OG0007879	630
CG11696_OG0007880	609
CG11698_OG0002319_OG0	0
CG11699_OG0007882	1915
CG11703_OG0002165_OG0	0
CG11710_OG0001691_OG0	1074
CG1172_OG0004189	1131
CG11722_OG0001391	374
CG11723_OG0003571	545
CG11726_OG0010048	0
CG11737_OG0001419_OG0	2247
CG11741_OG0001420_OG0	0
CG11752_OG0007995	2115
CG11755_OG0000851	120
CG11756_OG0007997	1
CG11760_OG0004826	456
CG11768_OG0004832	4872
CG11771_OG0005200	2478
CG11777_OG0006309	286
CG11779_OG0004481	1555
CG11786_OG0012799	3
CG11788_OG0007083	174
CG11790_OG0005187	1659
CG11791_OG0012008	3230
CG11807_OG0003009_OG0	1607
CG11808_OG0006841	327
CG11811_OG0004058	1799
CG11816_OG0008636	0
CG11835_OG0000264_OG0	6357
CG11835_OG0000264_OG1	0
CG11837_OG0005082	206
CG11841_OG0005083	396
CG11842_OG0000856_OG1	4
CG11843_OG0011490	10
CG11852_OG0002502_OG0	101
CG11854_OG0005171	378
CG11857_OG0005167	2669
CG11858_OG0005166	435
CG11878_OG0000055_OG0	0
CG11878_OG0000055_OG1	1
CG11878_OG0000055_OG2	1
CG11882_OG0005094	145
CG11883_OG0006313	1486
CG11885_OG0003355	373
CG11892_OG0005161	3
CG11893_OG0000039_OG2	2252
CG11899_OG0005100	3161
CG11902_OG0005155	1644
CG11906_OG0001618	484
CG11911_OG0008747	0
CG11912_OG0008746	0
CG11920_OG0005183	434
CG11927_OG0003556	1059
CG11929_OG0011773	0
CG11961_OG0001155_OG0	1625
CG11964_OG0004848	253
CG11970_OG0004849	1206
CG11975_OG0004850	898
CG11977_OG0012457_OG0	0
CG11980_OG0002337	1227
CG11983_OG0004852	45
CG11986_OG0004855	332
CG11997_OG0004862	0
CG11999_OG0004179	1711
CG12003_OG0004112	0
CG12004_OG0011286	5635
CG12009_OG0010662	1
CG12010_OG0010671	190
CG12011_OG0011025	0
CG12012_OG0010672	870
CG12016_OG0010666	1546
CG12017_OG0010661	0
CG12020_OG0011042	0
CG12024_OG0011050	716
CG12025_OG0011053	1425
CG12035_OG0011029	3
CG12038_OG0011331	617
CG12054_OG0000497	2197
CG12056_OG0003138	1479
CG12057_OG0003139	0
CG12061_OG0000938_OG0	3
CG12065_OG0007412	4040
CG12069_OG0001519	0
CG12071_OG0011553	546
CG12071_OG0013484	692
CG12075_OG0007754	2347
CG1208_OG0004248	7
CG12081_OG0007411	783
CG12084_OG0011296	1497
CG12091_OG0011293	2527
CG12093_OG0011111	2047
CG12096_OG0008559	1176
CG12099_OG0011289	7658
CG12104_OG0011284	900
CG12105_OG0004111	8
CG12106_OG0007586	185
CG12107_OG0006719	934
CG12111_OG0007413	8
CG12112_OG0012598_OG0	125
CG12115_OG0007587	0
CG12116_OG0008625	14
CG12118_OG0007585	855
CG12121_OG0007579	2563
CG12123_OG0003325	326
CG12128_OG0002879	354
CG12129_OG0002878	535
CG1213_OG0002105	38
CG12134_OG0006319	305
CG12147_OG0004192	0
CG12155_OG0003210	919
CG12159_OG0002860	756
CG12164_OG0006760	3
CG12170_OG0002098	1734
CG12171_OG0004222	527
CG12173_OG0004172	452
CG12177_OG0008262	303
CG1218_OG0002103	1103
CG12182_OG0011099	184
CG12194_OG0008975	1533
CG12204_OG0001687	105
CG12206_OG0008131	5
CG12209_OG0002818	1
CG12213_OG0002418	1731
CG12219_OG0007713	658
CG12224_OG0000651_OG1	40
CG12231_OG0003119	0
CG12236_OG0008414	477
CG12237_OG0007424	1745
CG12239_OG0001754	0
CG12241_OG0001396	746
CG12253_OG0011818	194
CG12256_OG0004947	2
CG12259_OG0005539	621
CG12268_OG0005336	3679
CG1227_OG0004337	1646
CG12278_OG0004413	0
CG12279_OG0004445	729
CG12288_OG0009457	55
CG12289_OG0010046	0
CG12290_OG0002618	8481
CG12299_OG0009634	1317
CG12301_OG0001981	253
CG12307_OG0009694	0
CG1231_OG0011372	23
CG12316_OG0009955	883
CG12320_OG0005053	147
CG12321_OG0001064_OG0	2827
CG12325_OG0002854	283
CG1233_OG0011370	1699
CG1234_OG0004335	430
CG12341_OG0002848	423
CG12343_OG0002853	1056
CG12344_OG0002855	4174
CG12355_OG0012373	137
CG1236_OG0002100	838
CG12362_OG0000821_OG0	0
CG12374_OG0007223	2
CG12375_OG0009777	2171
CG12379_OG0008514	141
CG12384_OG0006229	3030
CG1239_OG0004237	194
CG12395_OG0001736	0
CG12398_OG0008359	1
CG12402_OG0002224_OG0	59
CG12420_OG0002594_OG0	31
CG12426_OG0005340	0
CG12438_OG0003802	0
CG12439_OG0009296	0
CG12446_OG0001786_OG0	2
CG12448_OG0009145	13
CG1246_OG0011105	29
CG12464_OG0011955	0
CG12470_OG0007846	46
CG12479_OG0008243	0
CG12480_OG0008242	0
CG12481_OG0008237	0
CG12490_OG0000233_OG1	1
CG12496_OG0007599	1
CG12498_OG0008105	0
CG12499_OG0002285_OG0	514
CG12502_OG0011339	0
CG12507_OG0008176	231
CG12511_OG0009568	0
CG12516_OG0005410	0
CG12517_OG0009649	6
CG12520_OG0010149	46
CG12521_OG0012944	0
CG12531_OG0008272	199
CG12535_OG0008128	0
CG12539_OG0008363	10
CG12540_OG0008220	0
CG12541_OG0007825	391
CG12560_OG0012234	545
CG12567_OG0012740	1564
CG12576_OG0001784_OG0	1689
CG12581_OG0001679_OG0	4551
CG12589_OG0011424	31
CG12590_OG0011977	0
CG12594_OG0005596	101
CG12607_OG0011139	1
CG12609_OG0008677	0
CG12617_OG0003653	0
CG12620_OG0009462	0
CG12637_OG0008050	1
CG12643_OG0007518	1475
CG1265_OG0010531	348
CG12655_OG0000445_OG2	6
CG12659_OG0007410	80
CG12661_OG0007749	0
CG12662_OG0007747	0
CG12672_OG0007868	179
CG12674_OG0003570	0
CG12679_OG0001731_OG0	0
CG12680_OG0001718	0
CG12682_OG0012323	0
CG12691_OG0007931	0
CG12692_OG0000634_OG0	0
CG12693_OG0012106	12
CG12698_OG0008169	13
CG12699_OG0000230_OG1	1
CG12702_OG0001192	117
CG12708_OG0000271_OG0	15
CG12708_OG0000271_OG0.2	471
CG1271_OG0010635	977
CG12713_OG0003881_OG0	45
CG12716_OG0008438	2
CG12723_OG0008557	2
CG12728_OG0000928_OG0	273
CG12729_OG0011725	12
CG1273_OG0010536	2
CG12730_OG0007375	740
CG12744_OG0000893	15
CG12746_OG0004208	5154
CG1275_OG0011072	921
CG12768_OG0001283_OG0	30
CG12769_OG0007187	137
CG12773_OG0003140	1264
CG12782_OG0012281	0
CG12783_OG0000743_OG0	7
CG12784_OG0005236	1
CG12795_OG0008825	653
CG12811_OG0002240	873
CG12817_OG0002595_OG0	161
CG12818_OG0004897	273
CG12822_OG0001599	2081
CG12825_OG0001130_OG1	69
CG12826_OG0002951	5
CG12828_OG0011622	0
CG12831_OG0011623_OG0	2
CG12836_OG0002963_OG0	0
CG12848_OG0006045	760
CG12849_OG0011577	0
CG12851_OG0005862	515
CG12857_OG0006163	0
CG12860_OG0006154	0
CG12861_OG0006153	2
CG12862_OG0011585_OG0	0
CG12863_OG0011584	272
CG12866_OG0002772	0
CG12868_OG0001564	747
CG12869_OG0006145	35
CG12869_OG0006146	15
CG12877_OG0001472_OG0	843
CG1288_OG0001350	0
CG12880_OG0005345	211
CG12883_OG0001474	250
CG12885_OG0001477	5950
CG12895_OG0006308	1093
CG12909_OG0002821	164
CG12910_OG0006305	163
CG12911_OG0006304	34
CG12914_OG0002819	0
CG12917_OG0002815	5
CG12920_OG0006291	1
CG12926_OG0006349	72
CG12929_OG0006357	132
CG12934_OG0006315	2
CG12935_OG0002846	218
CG12942_OG0001596_OG0	430
CG12945_OG0004570	909
CG12947_OG0004568	45
CG12948_OG0004558	272
CG12963_OG0001641_OG0	0
CG12964_OG0002996_OG0	1
CG12970_OG0006808	43
CG12971_OG0010294	0
CG12974_OG0010307	1
CG12983_OG0010332	0
CG12984_OG0003949	0
CG12985_OG0000915	24
CG12986_OG0011685	28
CG1299_OG0000523_OG0	8024
CG12990_OG0007696	2
CG12991_OG0007703	2742
CG12992_OG0011688	41
CG12994_OG0007707	0
CG12995_OG0008599	0
CG12998_OG0011739	0
CG13000_OG0011738	0
CG13001_OG0008580	342
CG13002_OG0008577	7
CG13003_OG0008572	34
CG13004_OG0008570	398
CG13005_OG0008567	187
CG13008_OG0008305	6
CG13010_OG0003260	0
CG13012_OG0008317	1606
CG13014_OG0008547	562
CG13016_OG0006536	290
CG13018_OG0006537	166
CG13021_OG0003241	2
CG13022_OG0010698	53
CG13023_OG0010699	6
CG13024_OG0010708	29
CG13026_OG0010716	0
CG13028_OG0004010	1
CG13031_OG0012200	415
CG13032_OG0004014_OG0	0
CG13033_OG0010736	19
CG13038_OG0010761	0
CG13039_OG0010762	0
CG1304_OG0000265_OG0	0
CG1304_OG0000265_OG1	0
CG13040_OG0010763	0
CG13041_OG0000280_OG0	0
CG13041_OG0000280_OG0.2	0
CG13042_OG0010767	105
CG13043_OG0000281_OG0	0
CG13043_OG0000281_OG1	5
CG13044_OG0010768	1
CG13045_OG0000814	0
CG13046_OG0010771	0
CG13047_OG0010772	0
CG13048_OG0010773	0
CG13049_OG0010774	2
CG13051_OG0011898	0
CG13053_OG0010778	0
CG13054_OG0010779	3
CG13055_OG0010780	3
CG13056_OG0010757	0
CG13058_OG0004021	0
CG13059_OG0010764	1
CG13062_OG0010766	6
CG13064_OG0010775	0
CG13065_OG0010776	0
CG13066_OG0012201	0
CG13068_OG0002030_OG1	0
CG13069_OG0004022	0
CG1307_OG0004308	1260
CG13070_OG0012202	0
CG13071_OG0011899	0
CG13073_OG0012731_OG0	0
CG13074_OG0010797	338
CG13075_OG0000216_OG0	6
CG13075_OG0000216_OG1	6
CG13077_OG0009097	2000
CG13078_OG0003575_OG0	0
CG13081_OG0003574	0
CG13082_OG0009094	1
CG13083_OG0009084	0
CG13084_OG0009083	1
CG13085_OG0001922	20
CG13086_OG0003709	10
CG13088_OG0001266	105
CG1309_OG0010533	4812
CG13096_OG0003720	454
CG13097_OG0001923	375
CG13101_OG0009304	3027
CG13102_OG0009298	0
CG13108_OG0009295	98
CG13110_OG0011792	0
CG13113_OG0001247_OG0	5
CG13114_OG0009279	54
CG13116_OG0001878	422
CG13123_OG0001877	163
CG13124_OG0003502	3170
CG13126_OG0003515	516
CG13127_OG0001844	0
CG13131_OG0000790_OG0	0
CG13133_OG0003525	0
CG1314_OG0011674	5
CG13144_OG0009363	1
CG13148_OG0007214	4
CG13151_OG0006215	274
CG13154_OG0006206	5
CG13155_OG0006196	0
CG13157_OG0002779	3
CG1316_OG0000430_OG0	2271
CG13168_OG0006184	12
CG1317_OG0011084	8039
CG13170_OG0006182	0
CG13171_OG0006180	0
CG13177_OG0012831	4
CG13185_OG0002928	600
CG13186_OG0006594	0
CG13192_OG0006567	530
CG13193_OG0006565	0
CG13196_OG0006560	2
CG13197_OG0006563	819
CG13202_OG0001123_OG0	15
CG13203_OG0006235	277
CG13204_OG0006233	5382
CG13215_OG0002793_OG0	2
CG13216_OG0001568_OG0	0
CG13218_OG0002791_OG0	0
CG13220_OG0001573_OG0	1474
CG13223_OG0001571_OG0	0
CG13226_OG0002794_OG0	22
CG13227_OG0006218_OG0	0
CG13228_OG0011587_OG0	0
CG13229_OG0002786_OG0	47
CG13229_OG0002787_OG0	2069
CG13231_OG0006217	26
CG13239_OG0009815	11
CG1324_OG0007509	0
CG13243_OG0009147	0
CG13247_OG0010378	18
CG13248_OG0010371	1083
CG13250_OG0011870	95
CG13251_OG0010355	1775
CG13252_OG0003952	719
CG13258_OG0009399	9
CG13272_OG0008882	0
CG13280_OG0008881	1
CG13282_OG0008887	2
CG13285_OG0010583	2595
CG13287_OG0010216	0
CG13288_OG0010220	41
CG13293_OG0003937	441
CG13295_OG0010231	633
CG13297_OG0010242	6
CG13299_OG0011864	0
CG13300_OG0003943	11
CG13305_OG0011196	2
CG13306_OG0011204	0
CG13308_OG0004102	0
CG13309_OG0011211	0
CG13310_OG0011207	0
CG13312_OG0011210	0
CG13313_OG0004105_OG0	0
CG13314_OG0011224	14
CG13315_OG0011237	2
CG13318_OG0004834	2858
CG13319_OG0006667	592
CG13321_OG0006673	0
CG13326_OG0006545	0
CG13330_OG0007271	3
CG13331_OG0007273	433
CG13332_OG0007274	888
CG13334_OG0007281	0
CG13337_OG0011662	81
CG13339_OG0007296	737
CG13344_OG0007304	563
CG13358_OG0007351	6
CG13359_OG0012499	0
CG13360_OG0010145	34
CG13361_OG0003189	0
CG13362_OG0007862	2
CG13364_OG0001174_OG0	3
CG13365_OG0007831	819
CG13367_OG0003188_OG0	988
CG13369_OG0003181	918
CG13375_OG0007847	12
CG13377_OG0007849	31
CG13380_OG0010135	0
CG13384_OG0003473	2162
CG13385_OG0012520	0
CG13386_OG0003471	3
CG1339_OG0006721	11
CG13390_OG0003479	392
CG13392_OG0003476	416
CG13397_OG0003469	332
CG13398_OG0003468	404
CG13403_OG0008236	1
CG13404_OG0008224	114
CG13405_OG0011376	4
CG13407_OG0004768	5
CG13408_OG0004770	250
CG13409_OG0004775	842
CG13423_OG0007099	1
CG13426_OG0011654	1
CG13427_OG0003049	0
CG13428_OG0007100	1785
CG13430_OG0001658	668
CG13436_OG0006622	72
CG13437_OG0006285	1253
CG13438_OG0006243	0
CG1344_OG0012226	189
CG13442_OG0006244	0
CG13443_OG0006248	1
CG13445_OG0003880	0
CG13449_OG0009980	56
CG13454_OG0003875_OG0	0
CG13455_OG0009966	0
CG13457_OG0001288	0
CG13458_OG0004037	7
CG13460_OG0010841	0
CG13465_OG0000343_OG0	0
CG13471_OG0004048	0
CG13473_OG0010860	0
CG13474_OG0004049	0
CG13476_OG0012898	0
CG13481_OG0000339_OG0	0
CG13481_OG0000339_OG1	0
CG13484_OG0010886	427
CG13488_OG0001544_OG1	0
CG13492_OG0005946	4
CG13501_OG0005936	1
CG13502_OG0005931	340
CG13502_OG0012991	2
CG13506_OG0007028	1135
CG13510_OG0006998	0
CG13511_OG0006997	0
CG13516_OG0006995	425
CG13526_OG0006986	5
CG13527_OG0006984	4
CG13531_OG0006978	1102
CG13532_OG0006975	429
CG13538_OG0005981	0
CG13539_OG0012044	0
CG1354_OG0007555	2216
CG13541_OG0012280	0
CG13544_OG0005976	0
CG13545_OG0012580	5
CG13551_OG0000540_OG1	20
CG13551_OG0012048	3454
CG13557_OG0012477	0
CG13558_OG0001556	0
CG13559_OG0012047	0
CG13561_OG0011643	7
CG13562_OG0011631	21
CG13575_OG0006892	1
CG13577_OG0001150_OG0	2
CG13578_OG0006898	4519
CG13579_OG0006013	0
CG1358_OG0006724	4703
CG13581_OG0002746	0
CG13585_OG0011574	5968
CG13587_OG0006025	66
CG13594_OG0006033	358
CG13599_OG0005537	11
CG1360_OG0006725	126
CG13601_OG0005534	743
CG13603_OG0005332	1577
CG13605_OG0005319	1072
CG13606_OG0005306	96
CG13607_OG0005318	0
CG13609_OG0012982	15
CG13613_OG0005278	0
CG13614_OG0002525_OG0	0
CG13615_OG0002524	0
CG13616_OG0005272	23
CG13618_OG0005267	45
CG13622_OG0005268	159
CG13623_OG0005265	488
CG13625_OG0004618	944
CG13627_OG0004629	15
CG13630_OG0004630	959
CG13631_OG0004635	494
CG13634_OG0004637	66
CG13641_OG0004650	0
CG13643_OG0002274	10
CG13653_OG0002504	0
CG13654_OG0005174	493
CG13663_OG0011496	430
CG13667_OG0004090_OG0	280
CG13670_OG0011168	0
CG13671_OG0004086_OG0	839
CG13675_OG0000560_OG2	0
CG13676_OG0003984	18
CG13678_OG0000129_OG3	1
CG1368_OG0008241	0
CG13685_OG0010463	768
CG13689_OG0008772	143
CG13690_OG0008752	5
CG13692_OG0008754	109
CG13698_OG0010125	2714
CG13699_OG0003907_OG0	6
CG13705_OG0010610	3
CG13707_OG0010613	224
CG13708_OG0010614	202
CG1371_OG0006292	2477
CG13711_OG0010618	0
CG13712_OG0010619	0
CG13713_OG0010620	0
CG13716_OG0010627	50
CG13720_OG0004084	0
CG13721_OG0012208	60
CG13722_OG0011130	10
CG13723_OG0010915	0
CG13724_OG0010917	0
CG13725_OG0010918	0
CG13727_OG0004055	1
CG13728_OG0010923	0
CG13731_OG0011910	5
CG13733_OG0010089	5
CG13738_OG0011907	1
CG13739_OG0002891	8
CG13743_OG0006405	307
CG13744_OG0006409	0
CG13747_OG0006408	1
CG13748_OG0006626	4
CG13751_OG0001660_OG0	600
CG13760_OG0007606	707
CG13766_OG0009602	275
CG13771_OG0009612	1
CG13775_OG0003750_OG0	116
CG13784_OG0000956_OG0	928
CG13786_OG0003631	0
CG13796_OG0001883_OG0	597
CG13801_OG0000219_OG0	0
CG13801_OG0000219_OG1	0
CG13806_OG0011077	0
CG13807_OG0011075	383
CG13810_OG0011066	1
CG13813_OG0010189	4
CG13829_OG0011464	2
CG13833_OG0004687	22986
CG13837_OG0002276	1
CG13838_OG0011993	1
CG13841_OG0004694	283
CG13842_OG0004706	1
CG13847_OG0004737	7
CG13850_OG0004743	965
CG13855_OG0004744	5
CG13856_OG0004745	2254
CG13857_OG0004746	150
CG13862_OG0004760	0
CG13868_OG0007089	7292
CG13868_OG0013578	1077
CG13869_OG0007075	12
CG1387_OG0008528	4
CG13870_OG0007093	16
CG13871_OG0003047	12
CG13872_OG0007071	3
CG13875_OG0011381	56
CG13876_OG0001334_OG0	337
CG13877_OG0011937	14
CG13884_OG0000403_OG0	0
CG13887_OG0011343	7968
CG13891_OG0002060	15
CG13893_OG0011360	5180
CG13894_OG0004129	199
CG13895_OG0004128	700
CG13901_OG0011344	394
CG13907_OG0011337	8121
CG13912_OG0011325	3
CG13917_OG0011285	6205
CG13919_OG0011274	348
CG13920_OG0011271	286
CG13921_OG0011032	158
CG13924_OG0011054	57
CG13926_OG0011282	317
CG13928_OG0011279	5153
CG13930_OG0011024	6
CG13931_OG0004073	0
CG13933_OG0011036	1985
CG13937_OG0011056	7200
CG13949_OG0003375	329
CG13950_OG0003376	13
CG13954_OG0006374	492
CG13955_OG0002890_OG0	2
CG13962_OG0012240	1
CG13970_OG0009133_OG0	1
CG13972_OG0005361	17
CG13983_OG0002696	0
CG13991_OG0000661_OG1	0
CG13992_OG0002070_OG0	1
CG13994_OG0011942	511
CG13995_OG0000538_OG0	836
CG13999_OG0000662_OG0	296
CG14005_OG0001926	406
CG14006_OG0001927	0
CG14007_OG0009567	28
CG14011_OG0003731	0
CG14013_OG0003734	0
CG14014_OG0009443	0
CG14015_OG0009446	266
CG14017_OG0003733	0
CG14020_OG0003686	750
CG14022_OG0008831	3
CG14024_OG0003410_OG0	216
CG14034_OG0008836	0
CG14036_OG0008842	2
CG14042_OG0001816	800
CG14043_OG0003425	997
CG14044_OG0008964	421
CG14050_OG0000684	724
CG14052_OG0007777	52
CG14053_OG0012099	1
[truncated: 9,910 more rows]
