# Supplementary material for: Evolution of chemosensory tissues and cells across ecologically diverse Drosophilids
Source: Nat Commun. 2024 Feb 5;15:1047. doi: 10.1038/s41467-023-44558-4 (PMC10844241; doi:10.1038/s41467-023-44558-4)
Supplement: Supplementary file 18 — Supplementary Data 15 [file 41467_2023_44558_MOESM18_ESM.zip › all_count_tables_renamed/SIMF5ANT_counts_trim_genes_FBids_1_1_sorted.txt]

128up_OG0006588	1752
14-3-3epsilon_OG0002478	13408
14-3-3epsilon_OG0001126_OG1	18286
140up_OG0004534	837
18w_OG0003044	2173
26-29-p_OG0010897	10382
2mit_OG0000576_OG0	53
5-HT1A_OG0006644	180
5-HT1B_OG0006647	77
5-HT2A_OG0000287_OG0	16
5-HT2B_OG0011472	2803
5-HT7_OG0005777	78
5PtaseI_OG0005188	2912
7B2_OG0004187	16004
a_OG0006460	1343
a10_OG0010691	398873
a5_OG0009037	194970
a6_OG0007651	867
AANATL2_OG0003640	336
AANATL4_OG0000091_OG1	59
AANATL7_OG0007605	33
Aasdh_OG0001831	811
Aatf_OG0001947	707
aay_OG0011265	19427
ab_OG0009683	1370
ab_OG0009684	275
ABCB7_OG0011281	6038
Pmp70_OG0003257	11443
Abd-B_OG0005000	10
Abi_OG0002227_OG0	1746
Abl_OG0010722	7626
abo_OG0009656	592
Abp1_OG0010565	1948
abs_OG0003097	1180
ac_OG0007843	1
Ac13E_OG0008321	1980
Ac3_OG0009573	997
Ac78C_OG0010320	306
Acam_OG0000252_OG0	131
Acam_OG0000252_OG1	29
Acam_OG0005131	122
CG9149_OG0011313	2499
Acbp1_OG0009246	1184
Acbp2_OG0010415	1998
Acbp4_OG0000311_OG0	2
Acbp4_OG0000311_OG1	10
Acbp6_OG0010414	963
ACC_OG0007193	17511
AcCoAS_OG0000812	41308
Ace_OG0000652_OG0	1171
Acer_OG0000953_OG0	4098
Acer_OG0003808	699
Acf_OG0002671	2454
Achl_OG0002770	10843
acj6_OG0008333	477
acj6_OG0008334	1969
Ack_OG0010507	3575
Ack-like_OG0006546	1709
Acn_OG0009540	12424
CG5009_OG0006075	7779
Acox57D-d_OG0006913	379
Acox57D-p_OG0001151	4126
Acp1_OG0009317	1629
Acp32CD_OG0009664	33
Acp65Aa_OG0003939	58
Acph-1_OG0001513	383
CG12512_OG0008829	1774
CG18155_OG0007972	228
Acsl_OG0007133	44948
Act42A_OG0000022_OG0	356
Act42A_OG0000022_OG1	30967
Act42A_OG0000022_OG3	7884
Act42A_OG0000022_OG4	10186
Act42A_OG0000022_OG5	1702
Actn_OG0003148_OG0	10435
Actn3_OG0011403_OG0	41
ACXB_OG0000046_OG0	1
ACXB_OG0000046_OG1	84
ACXB_OG0000046_OG2	14
ACXB_OG0000046_OG2.2	420
ACXD_OG0004078_OG0	441
Acyp_OG0009408	23
Acyp2_OG0011498	643
Ada_OG0002342	50
Ada1-2_OG0003777_OG0	335
Ada2a_OG0005051	273
Ada2b_OG0004799	713
Ada3_OG0007872	1604
AdamTS-A_OG0005247	592
AdamTS-A_OG0012010	21
AdamTS-B_OG0008089	5748
Adar_OG0007649	2429
Adat1_OG0003596	85
Adck1_OG0006032	1049
Adck5_OG0010063	2333
ADD1_OG0006579	1351
Adf1_OG0001636_OG0	0
Adgf-A_OG0001991_OG0	43
Adgf-A_OG0003900	765
Adgf-A2_OG0010109	188
Adgf-B_OG0010108	183
Adgf-C_OG0001030_OG0	307
Adgf-D_OG0002208_OG0	90
Adgf-E_OG0006152	89
Adh_OG0003395_OG0	2
Adi1_OG0010940	1327
AdipoR_OG0004727	9402
CG3809_OG0004951	143
AdenoK_OG0003918_OG0	1477
Ady43A_OG0002958	2201
AdoR_OG0005733	137
adp_OG0006108	1877
AdSS_OG0000854_OG0	14107
Aduk_OG0004873	2831
Ae2_OG0010984	14265
CG6512_OG0010913	9639
aft_OG0006080	660
Afti_OG0005567	1244
Ag5r_OG0008212	60
Ag5r2_OG0008213	0
AGBE_OG0007237	4202
AgmNAT_OG0001753	14
ago_OG0010530	2864
AGO1_OG0007307	5299
AGO2_OG0000119_OG0	9
Agpat1_OG0008448	4000
Agpat2_OG0003465	8937
Agpat3_OG0004018	3513
Agpat4_OG0004019_OG0	642
ADPS_OG0002932	6729
agt_OG0001016_OG0	385
Spat_OG0007723	331
Ahcy_OG0001195_OG0	1845
AhcyL1_OG0011110	7765
AIF_OG0001225	3039
AIMP1_OG0007108	1243
AIMP2_OG0009977	1670
AIMP3_OG0005998	1715
Adk1_OG0010829	24144
Adk3_OG0005467	1017
Ak6_OG0007201	298
Akap200_OG0000367_OG0	430
Akh_OG0010512	14
AkhR_OG0009627	35
akirin_OG0010441	4477
Akr1B_OG0001292	9845
Akt1_OG0005415	2456
al_OG0008749	154
Aladin_OG0007570	514
AlaRS_OG0003477	4525
AlaRS-m_OG0010596	1451
Alas_OG0006853	11990
alc_OG0006389	16561
Ald1_OG0005647	47915
Ald2_OG0005645	157
Aldh_OG0003615	39357
Aldh-III_OG0006742	54801
Aldh7A1_OG0003841_OG0	77
Alg-2_OG0001588_OG0	3724
Alg1_OG0002607_OG0	0
Alg10_OG0000709_OG0	697
Alg11_OG0012170	2335
CG8412_OG0004562	1729
Alg14_OG0001194_OG0	69
Alg2_OG0010641	1111
Alg3_OG0003012	74
Alg3_OG0006966	2315
CG5287_OG0001281	943
CG5287_OG0003790	618
Alg9_OG0005173	1243
Alh_OG0004317	3408
Alh_OG0004319	1152
Alh_OG0011430	1095
alien_OG0009301	2562
ALiX_OG0005343	5861
Alk_OG0006414	183
CG12179_OG0001176_OG0	313
Alp1_OG0010289	0
Alp10_OG0010194	31
Alp11_OG0008522	47
Alp12_OG0003717	411
Alp13_OG0001034	59
Alp2_OG0000261_OG0	107
Alp2_OG0000261_OG1	86
Alp4_OG0005779	10633
Alp6_OG0006360	30
Alp7_OG0003030	0
Alp9_OG0003931	29
alph_OG0000083_OG0	2
alph_OG0005113	8271
alpha-Catr_OG0006852	9228
alpha-Est1_OG0004357	35536
alpha-Est10_OG0004350	27620
alpha-Est2_OG0000314	157
alpha-Est3_OG0004356	3658
alpha-Est6_OG0004354	6
alpha-Est7_OG0001351	26221
alpha-Est8_OG0004352	19060
alpha-Est9_OG0004351	711
alpha-Man-Ia_OG0003130	347
alpha-Man-Ia_OG0003131	1099
alpha-Man-Ia_OG0001168	1512
alpha-Man-Ib_OG0005087	2443
alpha-Man-Ic_OG0011549	5
alpha-Man-IIa_OG0004878	3523
alpha-Man-IIb_OG0005229	8543
alpha-PheRS_OG0008296	2029
alpha-Spec_OG0011040	29963
alpha4GT1_OG0000948	1581
alphaCOP_OG0011275	9785
alphaSnap_OG0010384	8756
alphaTub67C_OG0010998	124
Alr_OG0008278	1190
alrm_OG0002498	62
Als2_OG0009863	5244
alt_OG0004894	5993
aly_OG0004083	1
Ama_OG0002112	0
Amacr_OG0009433	2153
amd_OG0001918	3807
Amnionless_OG0008741	55
amon_OG0011540	5169
amos_OG0003702_OG0	0
AMPdeam_OG0008245	12233
Amph_OG0007204	16087
AMPKalpha_OG0001698	7609
Amt_OG0004607	37741
Amun_OG0008385	9890
amx_OG0007575	1383
Amy-p_OG0000157_OG0	52
Amy-p_OG0000157_OG0.2	20
Amyrel_OG0006416	0
ana_OG0006403	26
ana1_OG0002269	1260
ana2_OG0007120	139
ana3_OG0006194	353
Ance-2_OG0003658	10
Ance-3_OG0001891_OG0	4077
Ance-3_OG0009407	3160
Ance-4_OG0006406	32
Ance-5_OG0005870	124
anchor_OG0010100	5163
Andorra_OG0011741	24
Ank2_OG0010460	25283
Ankle2_OG0000780	4184
l(2)35Be_OG0003404_OG0	487
anox_OG0007490	5889
Ant2_OG0008041	285
antdh_OG0008007	241027
Antp_OG0002113	125
antr_OG0007227	68
AnxB10_OG0008082	21353
AnxB11_OG0008196	5281
AnxB9_OG0004410	46870
aop_OG0003458	1266
aos_OG0010741	1582
Aos1_OG0002145_OG0	1316
AOX1_OG0005242	15431
AOX2_OG0000143_OG0	26109
AOX2_OG0000143_OG1	112
AOX4_OG0001465	44351
ap_OG0005832	59
AP-1-2beta_OG0008273	11126
AP-1gamma_OG0007680	8468
AP-1mu_OG0005553	4517
AP-1sigma_OG0005334	8151
AP-2alpha_OG0008751	5925
AP-2mu_OG0004736	4553
AP-2sigma_OG0004385	1446
Apc_OG0005387	3513
APC10_OG0005888	492
Apc2_OG0005308	256
APC4_OG0003171_OG0	944
APC7_OG0001703	21
ApepP_OG0000963	1079
aph-1_OG0003552_OG0	785
aPKC_OG0006607	895
aPKC_OG0006608	235
aPKC_OG0006609	190
Aplip1_OG0011323	4324
apn_OG0002443_OG0	3
apolpp_OG0012638	2513
app_OG0010830	1755
APP-BP1_OG0010070	699
Appl_OG0007834	21978
Aprt_OG0004075	386
Aps_OG0010085	4082
apt_OG0002733	523
CG18815_OG0010034	8045
AQP_OG0007242	540
aqrs_OG0005393	91
aqz_OG0001049_OG1	17176
ara_OG0009939	61
aralar1_OG0001518	7139
Arc1_OG0002768_OG0	8522
Arc2_OG0006127	782
Arc42_OG0001370_OG0	3758
Archease_OG0002289_OG0	516
Arf51F_OG0006831	2792
Arf79F_OG0012164	13443
ArfGAP1_OG0010836	2660
ArfGAP3_OG0003816_OG0	4117
Arfip_OG0005451	1366
Arfrp1_OG0007681	585
arg_OG0003183	92
arg_OG0007835	14
Argk_OG0011233	99020
Argk_OG0011925	929
Argl_OG0009800	210
CG31469_OG0002209_OG0	702
ArgRS_OG0008151	1640
ArgRS-m_OG0004367	294
ari-1_OG0007878	3795
ari-2_OG0003028	3352
Arl1_OG0010003	2009
Arl2_OG0004816	429
Arl5_OG0011164	1086
Arl6_OG0007042	3754
Arl6IP1_OG0004993	2712
Arl8_OG0004797	2488
arm_OG0007636	21630
armi_OG0002027	1045
Arp1_OG0004441	5770
Arp10_OG0007423	4021
Arp2_OG0001770	2333
Arp3_OG0010555	1544
Arp5_OG0001448_OG0	1226
Arp53D_OG0011600	16
Arp6_OG0008512	1601
Arp8_OG0007614	1315
Arpc1_OG0009187	3047
Arpc2_OG0009417	1980
Arpc3A_OG0005226	714
Arpc3B_OG0008590	84
Arpc4_OG0008719	2155
Arpc5_OG0008957	1200
arr_OG0007264	1234
Arr1_OG0009490	276
Arr2_OG0004099	490
Ars2_OG0005840	8926
Art1_OG0004911	870
Art2_OG0008773	38
Art3_OG0004604	548
Art4_OG0004574	545
Art6_OG0004528_OG0	1
Art7_OG0001547_OG0	889
Art8_OG0009662	192
Art9_OG0002219_OG0	2
Arts_OG0000486_OG0	2913
aru_OG0003377	10256
Arv1_OG0013036	359
arx_OG0009914	34
Asap_OG0007180	5674
Asator_OG0002682_OG1	4650
Asciz_OG0010646	297
ase_OG0007840	1
asf1_OG0009889	1581
ash1_OG0000982_OG0	0
ash2_OG0004623	2909
Ask1_OG0004518	4902
asl_OG0004217	272
AsnRS_OG0003707	3451
AsnRS-m_OG0006452	398
AsnS_OG0000992	601
asp_OG0004633	45
Asph_OG0006509	6717
ASPP_OG0006932	14015
CG9572_OG0008488	2600
AspRS_OG0006665	2662
AspRS-m_OG0008886	3544
asrij_OG0006972	2477
asRNA:CR31429_OG0002339_OG0	555
asRNA:CR42743_OG0003772_OG0	0
asRNA:CR43299_OG0012338_OG0	0
asRNA:CR43426_OG0012535_OG0	47
asRNA:CR43454_OG0002277_OG0	32
asRNA:CR43463_OG0001607_OG0	452
asRNA:CR43809_OG0003675_OG0	1641
asRNA:CR44106_OG0002406_OG0	15
asRNA:CR44169_OG0002969_OG0	13475
asRNA:CR44179_OG0001455_OG0	4782
asRNA:CR44372_OG0000331_OG0	0
asRNA:CR44372_OG0000331_OG1	0
asRNA:CR44894_OG0012090_OG0	2
asRNA:CR45044_OG0005605_OG0	329
asRNA:CR45195_OG0000203_OG0	659
asRNA:CR45195_OG0000203_OG1	37
asRNA:CR45350_OG0001645_OG0	3847
asRNA:CR45943_OG0010336	1982
asRNA:CR46029_OG0000226_OG0	13
asRNA:CR46029_OG0000226_OG1	9
asRNA:CR46139_OG0003106_OG0	25
asRNA:CR46246_OG0011916	1
asRNA:CR46354_OG0002193_OG0	671
asRNA:CR46473_OG0000925_OG0	53
Ass_OG0001346	55
ast_OG0003560	692
AstA_OG0004634	16
AstA-R1_OG0000689	35
AstA-R2_OG0005396	17
AstC_OG0009668	10
AstC-R1_OG0010134	10
AstC-R2_OG0001295_OG0	13
AstCC_OG0009669	1
asun_OG0002419_OG0	516
Asx_OG0006138	5868
Atac1_OG0003748_OG0	0
Atac2_OG0009508	402
Atac3_OG0000828	1029
Tat_OG0001330	7038
Ate1_OG0003045	3107
Atet_OG0003384	12409
Atf-2_OG0006059	987
Atf3_OG0007763	1240
Atg1_OG0009929	297
Atg1_OG0009931	4085
Atg10_OG0001598	65
Atg101_OG0008681	1944
Atg12_OG0011904	503
Atg13_OG0004817	1758
Atg14_OG0005089	1922
Atg16_OG0005703	1575
Atg17_OG0004232	5812
Atg18a_OG0011152	2920
Atg18b_OG0001271_OG0	2096
Atg2_OG0011112	6229
Atg3_OG0009922	2623
Atg4a_OG0009014	3393
Atg4b_OG0005256	2295
Atg5_OG0007974	842
Atg6_OG0005323	1534
Atg7_OG0006714	1141
Atg8a_OG0008043	17969
Atg8b_OG0005571	46
Atg9_OG0006487	2495
atilla_OG0011822	11821
atk_OG0010362	3
atl_OG0001399	11645
atms_OG0004154	1477
ato_OG0004804	0
Atox1_OG0012695	2020
ATP6AP2_OG0004869	23234
ATP7_OG0008369	3546
ATP8A_OG0007260	20606
ATP8A_OG0007261	930
Atpalpha_OG0002140	59991
ATPCL_OG0006680	23924
ATPsynB_OG0010987	25269
ATPsynbeta_OG0005823	99882
ATPsynbetaL_OG0001317	6
ATPsynC_OG0005792	49276
ATPsynCF6_OG0005500	14813
ATPsynCF6L_OG0010605	16
ATPsynD_OG0004477	20777
ATPsyndelta_OG0007526	14052
ATPsynE_OG0005568	10301
ATPsynG_OG0009657	15427
ATPsyngamma_OG0005690	24294
ATPsynGL_OG0009315	20
ATPsynO_OG0012619	18074
AttC_OG0000164_OG0	17
AttC_OG0007258	2
AttD_OG0004890	0
Atu_OG0002096	1930
Atx-1_OG0012102	91
Atx2_OG0011501	9528
Atxn7_OG0003444	1441
aub_OG0000482_OG0	458
aurA_OG0004964	50
aurB_OG0009647	2
aust_OG0001881	3
aux_OG0003096_OG0	3836
ave_OG0006159	524
Aven_OG0003291	1922
awd_OG0002664	10375
Awh_OG0010478	5
axed_OG0010262	396
Axn_OG0005720	3352
axo_OG0003993	1681
axo_OG0010625	538
axo_OG0010626	3107
axo_OG0010628	678
Axs_OG0008319	1270
Axud1_OG0003447	2116
az2_OG0006736	614
azot_OG0000210_OG0	1
azot_OG0000210_OG1	0
b_OG0009189	801
B-H1_OG0000267_OG0	2136
B-H1_OG0000267_OG1	1178
B4_OG0009202	9601
B52_OG0001376_OG0	19229
b6_OG0007653	18
B9d1_OG0005246	620
B9d2_OG0005830	345
bab1_OG0011327	171
bab1_OG0011328	145
bab2_OG0011326	7998
babo_OG0006628	2759
babos_OG0007027	393
Bacc_OG0008947	32227
Bace_OG0000801_OG0	277
baf_OG0003792	1489
bai_OG0005189	3864
Balat_OG0007229	1
Baldspot_OG0010721	14091
ball_OG0001092_OG1	468
bam_OG0005170	7
bap_OG0001358_OG0	5
Bap111_OG0007677	3946
Bap170_OG0000903_OG0	400
Bap55_OG0005900	1552
Bap60_OG0008560	3030
IMPPP_OG0000305_OG1	6196
barc_OG0010291	1590
bark_OG0008784	2482
barr_OG0000425_OG0	1069
baz_OG0008596	6703
bb8_OG0005496	365
bbc_OG0007266	10909
CG18067_OG0007098	13747
bbg_OG0010871	343
bbg_OG0010872	865
BBIP1_OG0004876	1501
BBS1_OG0010413	2167
BBS4_OG0002785_OG0	7390
BBS5_OG0002086	5408
BBS8_OG0008755	3031
BBS9_OG0006919	15980
bbx_OG0008688	9012
bc10_OG0010387_OG0	162
BCAS2_OG0005540	832
bcd_OG0002111_OG0	0
bchs_OG0003722	98
BCL7-like_OG0007566	475
bcn92_OG0007793	1239
Bdbt_OG0004400	661
bdg_OG0006805	4566
bdl_OG0003385	4820
Bdp1_OG0009215	1138
be_OG0000785	1537
BEAF-32_OG0006164	1826
beag_OG0004860	1247
beat-Ia_OG0011784	627
beat-Ib_OG0009146	49
beat-Ic_OG0001866_OG0	1
beat-IIa_OG0005482	57
beat-IIb_OG0005481	147
beat-IIIa_OG0009463	256
beat-IIIb_OG0009460	312
beat-IIIc_OG0003687	398
beat-IV_OG0005508	1030
beat-Va_OG0005024	0
beat-Vb_OG0005021	0
beat-Vc_OG0001062_OG0	177
beat-VII_OG0011542	144
beat-VII_OG0011544	96
beg_OG0004008	679
bel_OG0001048	15834
Bem46_OG0008920	789
ben_OG0000514_OG0	8673
Best1_OG0002590_OG0	30668
Best2_OG0010251	4911
Best3_OG0009963	5
Best4_OG0000558_OG0	0
Bet1_OG0003845_OG0	1927
Bet3_OG0004072	1442
beta-PheRS_OG0005298	1638
beta-Spec_OG0007697	44735
beta'COP_OG0009212	6192
beta3GalTII_OG0012738	361
beta4GalNAcTA_OG0006521	1200
beta4GalNAcTB_OG0002610	752
beta4GalT7_OG0005195	558
betaCOP_OG0008653	9478
betaggt-I_OG0008962	1666
betaGlu_OG0002667	878
CG32396_OG0011696	89
Bgb_OG0011276	1273
bgcn_OG0001647	825
bgm_OG0009412	26749
BHD_OG0010421	667
bi_OG0003201	3023
bi_OG0012904	233
BI-1_OG0004087	12792
bib_OG0001843_OG0	7
BicC_OG0009143	318
BicD_OG0009474	3267
CG11873_OG0005086	1830
bif_OG0003277	2274
bif_OG0012761	613
BigH1_OG0001085_OG0	22
bigmax_OG0005365	694
Bili_OG0002506_OG0	888
bin_OG0010286	9
Bin1_OG0005423	654
bin3_OG0007310	4257
bip1_OG0010560	449
Bka_OG0009250	139
blanks_OG0011885_OG0	12
Blimp-1_OG0010196	5988
Blm_OG0002608	324
Blos1_OG0006148	946
Blos2_OG0010078	590
Blos3_OG0009918	290
Blos4_OG0010933	328
blot_OG0010924	256995
blow_OG0006726	922
blp_OG0005216	1212
blw_OG0006982	75169
bma_OG0010967	52
Bmcp_OG0010022	1648
bmm_OG0010858	3710
bnb_OG0001206_OG1	1757
CG5059_OG0012191	2981
bnk_OG0005787	1
bnl_OG0004512	519
boca_OG0006727	2086
bocks_OG0002575_OG0	1044
BOD1_OG0005544	8607
boi_OG0007601	381
boi_OG0007603	103
boil_OG0012322	69
bol_OG0011238	3017
boly_OG0007153	304
BomBc1_OG0001623	880
BomBc2_OG0000769_OG0	471
BomBc3_OG0004769	482
BomT3_OG0011469	2428
bon_OG0004934	3113
bond_OG0004726	3235
bonsai_OG0007008	1471
Boot_OG0006400	0
bor_OG0004967	2007
bora_OG0003911	7
BORCS5_OG0008208	1700
BORCS6_OG0011365	788
BORCS7_OG0007103	285
borr_OG0009292	26
boss_OG0005676	9124
botv_OG0006642	1116
bou_OG0007819	1956
bowl_OG0008785	1574
BoYb_OG0000400_OG0	2
br_OG0007659	17
br_OG0011928	2
Br140_OG0001629	2124
brat_OG0001919	267
Brca2_OG0000883	848
Brd_OG0010852	0
CG7154_OG0009310	1811
Brd8_OG0002488	1588
Bre1_OG0010209	3222
Brf_OG0005483	902
Brf_OG0005485	194
brk_OG0007975	1413
brm_OG0009999	6212
Brms1_OG0008442	2214
Bro_OG0011272	2
brp_OG0000499_OG1	2905
l(3)72Ab_OG0009997	4744
bru1_OG0009737	247
bru1_OG0009738	1419
bru2_OG0009740	11085
bru2_OG0011823	816
bru2_OG0012161	365
bru3_OG0010907	974
bru3_OG0011909	95
Bruce_OG0004896	11576
brun_OG0003663	2370
brv1_OG0000706_OG0	4
brv2_OG0010919	0
brv3_OG0011666	115
BRWD3_OG0005288	5686
brwl_OG0009277	1438
bs_OG0003002	379
bs_OG0006897	302
bsf_OG0001906_OG0	0
Bsg_OG0009780	10910
Bsg25D_OG0003412_OG0	7953
bsh_OG0009110	1
bsk_OG0012344	6836
bt_OG0000537_OG1	13
BTBD9_OG0000546_OG0	54
BtbVII_OG0011887	5527
btd_OG0007557	2271
Btk29A_OG0001838	1950
Btk29A_OG0011763	12
btl_OG0002041	235
btn_OG0004719	0
Btnd_OG0008611	9
btsz_OG0001035_OG1	1330
btsz_OG0004581	58
btv_OG0003692	292
btv_OG0009487	6297
btz_OG0005342	4421
Bub1_OG0001806_OG0	1828
Bub3_OG0005120	1622
BubR1_OG0000657_OG0	193
Buffy_OG0006561	429
bug_OG0006803	1688
Bug22_OG0009372	1592
BuGZ_OG0008876	6348
CG8270_OG0010257	1051
bun_OG0000556	3130
bun_OG0009749	6930
bur_OG0003683_OG0	3245
Burs_OG0001045_OG0	0
bves_OG0007497	1141
bves_OG0007499	998
bw_OG0006000	7
bwa_OG0009122	893
bwa_OG0012525	1283
Bx_OG0008666	21
Bx_OG0008667	746
Bx42_OG0007682	3447
by_OG0005550	6924
byn_OG0010803	0
bys_OG0007950	949
c-cup_OG0012143	164
c(3)G_OG0001464_OG0	466
c11.1_OG0007569	4883
c12.1_OG0007568	1155
c12.2_OG0007567	5257
C15_OG0002126_OG0	82
C1GalTA_OG0009799	3975
C3G_OG0007801	5173
C901_OG0008027	1
ca_OG0005700	7863
Ca-alpha1D_OG0009140	8354
Ca-alpha1T_OG0003323	1924
Ca-beta_OG0009681	1285
Ca-Ma2d_OG0009139	1396
CaBP1_OG0008860	3974
cac_OG0000605_OG0	1102
cact_OG0009392	14164
cactin_OG0003129	1544
cad_OG0009437	10
Cad74A_OG0010922	29
Cad86C_OG0002368	5858
Cad87A_OG0001088_OG0	1286
Cad89D_OG0001058_OG0	3
Cad96Ca_OG0011497	1854
Cad96Cb_OG0005172	1
Cad99C_OG0005704	4009
CadN_OG0000277_OG1	270
Caf1-105_OG0002830	198
Caf1-180_OG0007408	706
Caf1-55_OG0001036	1546
cag_OG0001595_OG0	722
CAH1_OG0009192	35734
CAH13_OG0002843	75
CAH14_OG0002807	8
CAH15_OG0006256	28
CAH16_OG0000498_OG1	11
CAH2_OG0001000_OG0	6881
CAH3_OG0003177	4099
CAH5_OG0005796	2165
CAH7_OG0000840	7177
CAH8_OG0004748	211
CAH9_OG0005622	117
CAHbeta_OG0002334	700
cal1_OG0002556_OG0	0
CalpA_OG0003035	6718
CalpB_OG0010971	2897
CalpC_OG0008186	1203
Calr_OG0005564	48809
Cals_OG0013279_OG0	4650
Calx_OG0002139_OG0	6
Calx_OG0004417	2862
Calx_OG0004418	1597
calypso_OG0006121	1454
Cam_OG0012053	20848
CaMKI_OG0012767	15084
CaMKII_OG0013280	10161
Camp_OG0005907	1489
Camta_OG0006364	1106
Camta_OG0006365	72
can_OG0004061_OG0	4
CanA1_OG0005778	185
CanB_OG0000231_OG0	1940
CanB_OG0000231_OG1	1750
Cand1_OG0009382	4943
CAP_OG0000587_OG0	17199
CAP_OG0012405	64
Cap-D2_OG0005121	448
Cap-D3_OG0009448	1745
Cap-G_OG0002924	1496
Cap-H2_OG0004906	2315
Capa_OG0005712	0
Caper_OG0009347	17197
Capr_OG0010138	3873
caps_OG0010156	1946
caps_OG0010157	1662
capt_OG0009025	6383
capu_OG0000612_OG0	3036
car_OG0007437	906
CARPA_OG0007960	63
CARPB_OG0007554	22
CarT_OG0009432	33
cas_OG0004236	1
casp_OG0006502	3700
cass_OG0009476	10678
Cat_OG0003869	22604
cathD_OG0002862	26384
cato_OG0006491	0
Catsup_OG0009538	2639
caup_OG0009938	10
cav_OG0000654	659
caz_OG0003243_OG0	4827
cbc_OG0007265	1642
Cbl_OG0002051_OG0	0
CBP_OG0001721	668
CBP_OG0007971	489
Cbp20_OG0005066	758
Cbp53E_OG0006447	4464
Cbp80_OG0007913	1025
Cbp80_OG0007915	1018
Cbs_OG0003124	7749
cbs_OG0007263	1763
cbt_OG0008760	5998
Cby_OG0004789	730
Cc2d2a_OG0002702	898
CCAP_OG0011467	24
CCAP-R_OG0000870	31
ccb_OG0012089	2
CCDC151_OG0011900	124
CCDC53_OG0009785	714
Ccdc58_OG0010399	404
Ccdc85_OG0008917	1225
CCHa1_OG0004530	23
CCHa1-R_OG0006065	65
CCHa2_OG0002186_OG0	902
CCHa2-R_OG0005836	36
Cchl_OG0004776	7185
CCKLR-17D1_OG0003334	27
CCKLR-17D1_OG0008675	431
CCKLR-17D1_OG0011744	15
CCKLR-17D3_OG0008678	265
Ccm3_OG0005250	2490
Ccn_OG0010106	1929
Ccn_OG0010107	2624
Ccn_OG0012179	721
Ccp84Ab_OG0000178_OG0	0
Ccp84Ac_OG0001349_OG0	0
Ccp84Ae_OG0002110_OG0	3
Ccp84Af_OG0000109_OG0	0
Ccp84Af_OG0000109_OG1	4
Ccp84Af_OG0000109_OG2	2
Ccp84Ag_OG0001348_OG0	1
Ccs_OG0006299	1240
CCT1_OG0002281_OG0	5116
CCT2_OG0003145	4612
CCT3_OG0004995	5619
CCT4_OG0000979	3070
CCT5_OG0006600	9188
CCT6_OG0008508	5911
CCT7_OG0004839	1573
CCT7_OG0004841	832
CCT8_OG0007117	7657
Ccz1_OG0010481	1416
cd_OG0004708	8
CD98hc_OG0001357_OG0	13017
Cda4_OG0008701	73
Cda5_OG0008721	1268
Cda9_OG0002707	27
CDase_OG0005749	423
cdc14_OG0009306	4227
Cdc16_OG0005493	643
Cdc23_OG0009421	779
Cdc27_OG0010426	3672
Cdc2rk_OG0006290	571
Cdc37_OG0011041	3678
Cdc42_OG0008268	2556
Cdc45_OG0007388	994
Cdc5_OG0011371	2213
CDC50_OG0008483	9868
Cdc6_OG0002054	14
Cdc7_OG0007729	3253
Cdep_OG0002087	3309
Cdep_OG0004159	4850
CdGAPr_OG0009111	2640
cdi_OG0000729	3943
cDIP_OG0004394	4417
Cdk1_OG0000555_OG0	0
Cdk12_OG0009875	2065
Cdk2_OG0002391	317
CDK2AP1_OG0008015	1327
Cdk4_OG0006632	1512
Cdk5_OG0002993	1159
Cdk5alpha_OG0009389	7270
Cdk7_OG0001724	533
Cdk8_OG0010977	314
Cdk9_OG0007009	1335
Cdlc2_OG0000234_OG1	3992
cdm_OG0002482	3366
Cds_OG0010549	4325
Ced-12_OG0009727	1881
ced-6_OG0006366	9503
CenB1A_OG0004675	2884
CenG1A_OG0003595_OG0	3854
CenG1A_OG0009182	200
Cenp-C_OG0002322	675
Cep135_OG0009952	1768
Cep135_OG0009954	1564
cep290_OG0004127	2040
Cep89_OG0006812	11
Cep97_OG0008778	3432
cer_OG0012078	840
Cerk_OG0004182	7113
cert_OG0011161	5222
Cf2_OG0008971	2389
Cfp1_OG0007571	1267
CG5789_OG0004615	585
cg_OG0006533	8357
CG10000_OG0005395	0
CG10005_OG0004963	12
CG10011_OG0005399	1485
CG10013_OG0002410_OG0	1
CG10019_OG0008786	279
CG10026_OG0009081	1002
CG10029_OG0004344	30
CG10031_OG0008792	525
CG10035_OG0004420	12474
CG10038_OG0001436_OG0	741
CG10041_OG0012259_OG0	5
CG10051_OG0007036	2
CG10053_OG0004336	530
CG10055_OG0004329	3484
CG10062_OG0007038	552
CG10063_OG0010284	62
CG10064_OG0010282	145
CG10068_OG0004321	1227
CG10073_OG0000065_OG2	9
CG10075_OG0010279	1536
CG10077_OG0010277	104746
CG10082_OG0005964	19558
CG10086_OG0001355	13
CG10089_OG0010567	3537
CG10098_OG0004320	2137
CG10104_OG0006132	3
CG10116_OG0010569	8
CG10126_OG0005023	19808
CG10132_OG0009091	3402
CG10137_OG0009093	5085
CG10139_OG0006151	1031
CG10140_OG0010573	1
CG10147_OG0010256	473
CG10151_OG0006160	730
CG10154_OG0010575	0
CG10163_OG0010252	0
CG10164_OG0001489	135
CG10165_OG0011781	455
CG10171_OG0010163	861
CG10175_OG0005507	704
CG10177_OG0001079_OG0	55
CG10184_OG0005509	240
CG10185_OG0005203	2482
CG10189_OG0009087	497
CG10194_OG0009085	767
CG10195_OG0003572	1800
CG10205_OG0006168	729
CG10208_OG0005527	628
CG10209_OG0006169	920
CG10211_OG0009505	2017
CG10222_OG0010165	940
CG10226_OG0010249	2476
CG10237_OG0003462	110302
CG1024_OG0004294	921
CG10252_OG0011517	841
CG10254_OG0002565	2993
CG10257_OG0006606	4355
CG10264_OG0005208	2
CG10265_OG0006935	424
CG10274_OG0003940	1398
CG10280_OG0004257	6
CG10283_OG0001907_OG0	109
CG10286_OG0004292	841
CG10298_OG0004288	53
CG10300_OG0005516	0
CG10301_OG0005515	3
CG10307_OG0005957	1851
CG10311_OG0004972	1218
CG10317_OG0004974	168
CG10321_OG0005965	4215
CG10324_OG0004994	672
CG10332_OG0005992	22
CG10333_OG0009507	2353
CG10336_OG0009516	113
CG10337_OG0009096	268
CG10338_OG0009517	891
CG10339_OG0006873	819
CG10340_OG0001059_OG0	2882
CG10341_OG0009518	398
CG10343_OG0009520	618
CG10344_OG0007020	212
CG10345_OG0002430_OG0	27212
CG10347_OG0000607_OG0	656
CG10348_OG0003704	253
CG10352_OG0008207	104
CG10353_OG0008206	833
CG10357_OG0010470	72303
CG10359_OG0010469	387
CG10361_OG0010014	91
CG10362_OG0008202	3039
CG10365_OG0005518	2863
CG10366_OG0009102	1504
CG10375_OG0005526	1614
CG10376_OG0009519	1540
CG10383_OG0001909	2560
CG10384_OG0007018	5
CG10405_OG0004983	24
CG10407_OG0005207	531
CG10413_OG0003703_OG0	284
CG10417_OG0013094	4064
CG10418_OG0010832	438
CG10425_OG0002500	1407
CG10428_OG0001263_OG0	556
CG10431_OG0001914	322
CG10433_OG0006904	2030
CG10435_OG0002296_OG0	2322
CG10444_OG0007082	2331
CG10445_OG0001356	44
CG10459_OG0001605_OG0	7
CG10462_OG0009105	1607
CG10463_OG0009108	640
CG10466_OG0012145	310
CG10467_OG0010233	1232
CG10469_OG0010232	509
CG10470_OG0009541	1681
CG10472_OG0000811_OG0	557
CG10479_OG0010225	34
CG10481_OG0009114	221
CG10483_OG0010221	788
CG10486_OG0010219	3
CG10492_OG0009544	2132
CG10494_OG0006908	593
CG10495_OG0009546	600
CG10505_OG0006927	11
CG10508_OG0010314	6570
CG10510_OG0003948	76
CG10513_OG0005163	218
CG10514_OG0005162	287
CG10516_OG0009998	471
CG10527_OG0002810_OG0	1674
CG10543_OG0006262	8048
CG10550_OG0000747	36934
CG10555_OG0008527	2468
CG10561_OG0009552	2137
CG10565_OG0010321	3837
CG10576_OG0010200	3971
CG10581_OG0010326	0
CG10584_OG0010328	676
CG10587_OG0000094_OG0	21
CG10587_OG0000094_OG1	89
CG10587_OG0000094_OG2	21
CG10589_OG0003950	79
CG10591_OG0010195	1
CG10597_OG0003317	0
CG10598_OG0011740	1
CG10600_OG0009530	7398
CG10602_OG0009532	6152
CG10616_OG0010838	2812
CG10621_OG0001911	34
CG10623_OG0001912	685
CG10628_OG0009107	473
CG10631_OG0001241	5657
CG10646_OG0009949	891
CG10654_OG0009947	210
CG10657_OG0009951	2666
CG10660_OG0010840	669
CG10663_OG0010839	468
CG10669_OG0005156	742
CG10674_OG0010603	1644
CG10680_OG0003577	2830
CG10681_OG0009950	525
CG10700_OG0011812	0
CG10702_OG0009548	1607
CG10710_OG0010908	190
CG10713_OG0010576	329
CG10725_OG0010574	0
CG10730_OG0000951	27
CG10731_OG0006517	349
CG10737_OG0006638	36607
CG10738_OG0010568	459
CG1074_OG0007339	1005
CG10747_OG0009127	1303
CG10748_OG0011855_OG0	9
CG10749_OG0003913_OG0	66
CG10750_OG0009561	48
CG10752_OG0010150_OG0	1
CG10761_OG0008304	42
CG1077_OG0004263	4
CG10793_OG0003237	18
CG10795_OG0006915	841
CG10799_OG0003081	47
CG10801_OG0012112	11
CG10802_OG0008133	3811
CG10803_OG0008134	704
CG10804_OG0008132	4733
CG10809_OG0010976	823
CG10814_OG0007257	1
CG10822_OG0007072	15
CG10839_OG0009144	37
CG10841_OG0002198_OG0	298
CG10853_OG0003980_OG0	0
CG10859_OG0009209	107
CG10862_OG0002017_OG1	9634
CG10863_OG0010486	4261
CG10863_OG0012194_OG0	39
CG10864_OG0005043	336
CG10866_OG0010485	1467
CG10874_OG0003457	9576
CG10877_OG0002385_OG0	12
CG10887_OG0002183_OG0	19
CG10898_OG0002547	900
CG1090_OG0003105_OG0	27
CG10903_OG0002293_OG0	496
CG10904_OG0011634	398
CG10907_OG0001984_OG0	1078
CG10909_OG0005022	1
CG10910_OG0006092	3
CG10911_OG0006095	115
CG10912_OG0000471	31
CG10914_OG0006109	1242
CG10919_OG0001352	36
CG1092_OG0001161_OG0	36
CG10920_OG0007959	70
CG10927_OG0006710	170
CG10931_OG0006071	8
CG10932_OG0007954	2073
CG10934_OG0002756_OG0	0
CG10939_OG0005908	21643
CG10947_OG0009415	1205
CG10948_OG0009927	4079
CG10949_OG0009416	605
CG10950_OG0012279	99
CG10958_OG0001743	923
CG10959_OG0008299	232
CG10962_OG0007748	49
CG10970_OG0003173	9
CG10973_OG0012539	1192
CG10979_OG0004244	1912
CG10984_OG0009934	1360
CG10996_OG0008249	29
CG11000_OG0004245	128
CG11007_OG0003037	884
CG11018_OG0007064	56
CG11029_OG0001270	26
CG1103_OG0003103_OG0	0
CG11030_OG0003728	1069
CG11034_OG0001268	1992
CG11035_OG0002292_OG0	834
CG11041_OG0001654	142
CG11044_OG0007073	184
CG1105_OG0004314	1474
CG11050_OG0009604	8657
CG11060_OG0006765	29
CG11068_OG0011716	112
CG11069_OG0004655	494
CG11076_OG0001759	2545
CG11077_OG0000549_OG0	565
CG11085_OG0008456	4
CG11089_OG0004653	478
CG11095_OG0003249	562
CG11099_OG0007074	1076
CG11103_OG0003250	752
CG11106_OG0012330	103
CG11109_OG0001964	774
CG11110_OG0006619	455
CG11123_OG0006752	759
CG11125_OG0006747	1364
CG11127_OG0006744	565
CG1113_OG0004171	245
CG11131_OG0001957_OG0	9
CG11134_OG0003251	481
CG11141_OG0006745	2841
CG11145_OG0006754	37
CG11147_OG0003729	35805
CG11149_OG0003730	7
CG11151_OG0008256	10379
CG11159_OG0006283	317
CG1116_OG0004164	1825
CG11162_OG0008263	14
CG11168_OG0004657	1439
CG11170_OG0006462	726
CG11178_OG0003327	1266
CG11180_OG0006625	1045
CG11191_OG0007189	19139
CG11192_OG0007095	0
CG11200_OG0007088	742
CG11211_OG0012938	4838
CG11226_OG0012166_OG0	94
CG11227_OG0007505	56
CG1124_OG0002090	2418
CG11241_OG0003815_OG0	704
CG11247_OG0009861	755
CG11248_OG0003830_OG0	467
CG11249_OG0009864	77
CG11251_OG0001998	67
CG11257_OG0007039	771
CG11263_OG0001789	205
CG11267_OG0011856	2239
CG11269_OG0006458	3
CG11275_OG0002906	2302
CG11279_OG0003924_OG0	40
CG11286_OG0004361	34
CG1129_OG0002085	2351
CG11291_OG0003029	63
CG11294_OG0007761	5
CG11298_OG0007031	1
CG11309_OG0010303	2261
CG11317_OG0012026	461
CG11318_OG0000756	1
CG11319_OG0009603	216
CG11327_OG0009628	174
CG11333_OG0002657_OG0	9
CG11334_OG0005804	1061
CG11342_OG0011920	123
CG11345_OG0011138	20
CG11349_OG0011131	0
CG11353_OG0011127	49
CG11356_OG0008477	369
CG11357_OG0011126	1168
CG1136_OG0010499	629
CG11367_OG0000806_OG0	332
CG11369_OG0011699	65
CG1137_OG0004303	325
CG11370_OG0003817_OG0	2
CG11377_OG0008723	2209
CG11378_OG0007395	406
CG11379_OG0007397	39
CG11380_OG0007400	20
CG11381_OG0007402	0
CG11382_OG0007404	119
CG11384_OG0007396	6
CG1139_OG0004077	23
CG11391_OG0001026_OG0	188938
CG11396_OG0010345	1910
CG11398_OG0007405	305
CG11403_OG0007406	134
CG11404_OG0012169	12
CG11406_OG0006889	3
CG11409_OG0007766	240
CG11413_OG0011575	99
CG11414_OG0006019	3974
CG11417_OG0007590	939
CG1142_OG0012974	554
CG11425_OG0009823	12635
CG11426_OG0009824	2213
CG1143_OG0011104	1320
CG11436_OG0003200	865
CG11437_OG0009825	10
CG11438_OG0009826	469
CG11447_OG0004515	815
CG11449_OG0000981_OG1	0
CG11453_OG0001027_OG0	4955
CG11454_OG0001792	945
CG11456_OG0003951	547
CG11459_OG0000135_OG1	1
CG1146_OG0011093	642
CG11470_OG0000857	43
CG11474_OG0005934	4822
CG11475_OG0005935	159
CG11498_OG0001515	27
CG11504_OG0002630	1738
CG11523_OG0009832	709
CG11529_OG0010828	57
CG11537_OG0010640	4324
CG11550_OG0002660	79264
CG11560_OG0010817	634
CG11562_OG0008742	632
CG11563_OG0002662	596
CG11566_OG0007496	1288
CG11570_OG0004027	0
CG11581_OG0008240	0
CG11583_OG0010538	992
CG11584_OG0008239	0
CG11585_OG0012335	4
CG11586_OG0010534	786
CG11590_OG0001741	597
CG11593_OG0010497	2655
CG11594_OG0010492	379
CG11596_OG0007629	1398
CG11601_OG0008739	718
CG11608_OG0000142_OG0	5
CG1161_OG0004180	5127
CG11617_OG0008731	355
CG11619_OG0003864_OG0	17
CG11626_OG0011450	19
CG11629_OG0003739	13
CG11630_OG0009580	74
CG11634_OG0009583	26
CG11635_OG0007156	157
CG11638_OG0007387	655
CG11655_OG0001745_OG0	3695
CG11656_OG0005013	63
CG11658_OG0010025	2487
CG11663_OG0012087	54
CG11664_OG0011395	9
CG11666_OG0012316	17
CG11668_OG0002452	46
CG11670_OG0005008	0
CG11672_OG0004805	0
CG11674_OG0008231	240
CG11679_OG0008511	885
CG11686_OG0002448_OG0	282
CG11693_OG0004810	6
CG11694_OG0000225_OG0	8
CG11694_OG0000225_OG1	8
CG11695_OG0007879	850
CG11696_OG0007880	991
CG11698_OG0002319_OG0	2
CG11699_OG0007882	1701
CG11703_OG0002165_OG0	29
CG11710_OG0001691_OG0	1688
CG1172_OG0004189	2019
CG11722_OG0001391	681
CG11723_OG0003571	761
CG11726_OG0010048	28
CG11737_OG0001419_OG0	2450
CG11741_OG0001420_OG0	4
CG11752_OG0007995	3551
CG11755_OG0000851	356
CG11756_OG0007997	81
CG11760_OG0004826	705
CG11768_OG0004832	2616
CG11771_OG0005200	3326
CG11777_OG0006309	389
CG11779_OG0004481	2184
CG11786_OG0012799	7
CG11788_OG0007083	326
CG11790_OG0005187	2393
CG11791_OG0012008	4569
CG11807_OG0003009_OG0	2337
CG11808_OG0006841	614
CG11811_OG0004058	1263
CG11816_OG0008636	2
CG11835_OG0000264_OG0	10718
CG11835_OG0000264_OG1	611
CG11837_OG0005082	463
CG11841_OG0005083	1118
CG11842_OG0000856_OG1	28
CG11843_OG0011490	12
CG11852_OG0002502_OG0	229
CG11854_OG0005171	190
CG11857_OG0005167	3301
CG11858_OG0005166	791
CG11878_OG0000055_OG0	4
CG11878_OG0000055_OG1	93
CG11878_OG0000055_OG2	62
CG11882_OG0005094	298
CG11883_OG0006313	3005
CG11885_OG0003355	497
CG11892_OG0005161	135
CG11893_OG0000039_OG2	1174
CG11899_OG0005100	4000
CG11902_OG0005155	873
CG11906_OG0001618	821
CG11911_OG0008747	23
CG11912_OG0008746	0
CG11920_OG0005183	1061
CG11927_OG0003556	1587
CG11929_OG0011773	23
CG11961_OG0001155_OG0	2252
CG11964_OG0004848	436
CG11970_OG0004849	2411
CG11975_OG0004850	2007
CG11977_OG0012457_OG0	7
CG11980_OG0002337	357
CG11983_OG0004852	129
CG11986_OG0004855	281
CG11997_OG0004862	0
CG11999_OG0004179	2191
CG12003_OG0004112	7
CG12004_OG0011286	7652
CG12009_OG0010662	134
CG12010_OG0010671	268
CG12011_OG0011025	3
CG12012_OG0010672	847
CG12016_OG0010666	4054
CG12017_OG0010661	17
CG12020_OG0011042	38
CG12024_OG0011050	1307
CG12025_OG0011053	1615
CG12035_OG0011029	158
CG12038_OG0011331	913
CG12054_OG0000497	2896
CG12056_OG0003138	1975
CG12057_OG0003139	15
CG12061_OG0000938_OG0	9
CG12065_OG0007412	9140
CG12069_OG0001519	77
CG12071_OG0011553	955
CG12071_OG0013484	1298
CG12075_OG0007754	2955
CG1208_OG0004248	99
CG12081_OG0007411	1337
CG12084_OG0011296	5287
CG12091_OG0011293	3915
CG12093_OG0011111	3011
CG12096_OG0008559	2841
CG12099_OG0011289	13584
CG12104_OG0011284	1133
CG12105_OG0004111	108
CG12106_OG0007586	365
CG12107_OG0006719	893
CG12111_OG0007413	41
CG12112_OG0012598_OG0	228
CG12115_OG0007587	3
CG12116_OG0008625	517
CG12118_OG0007585	1561
CG12121_OG0007579	3726
CG12123_OG0003325	488
CG12128_OG0002879	693
CG12129_OG0002878	1181
CG1213_OG0002105	1180
CG12134_OG0006319	434
CG12147_OG0004192	34
CG12155_OG0003210	1502
CG12159_OG0002860	1409
CG12164_OG0006760	248
CG12170_OG0002098	2019
CG12171_OG0004222	1442
CG12173_OG0004172	434
CG12177_OG0008262	455
CG1218_OG0002103	1034
CG12182_OG0011099	403
CG12194_OG0008975	3060
CG12204_OG0001687	335
CG12206_OG0008131	36
CG12209_OG0002818	145
CG12213_OG0002418	2789
CG12219_OG0007713	1121
CG12224_OG0000651_OG1	232
CG12231_OG0003119	12
CG12236_OG0008414	962
CG12237_OG0007424	2055
CG12239_OG0001754	23
CG12241_OG0001396	1453
CG12253_OG0011818	512
CG12256_OG0004947	203
CG12259_OG0005539	1083
CG12268_OG0005336	7170
CG1227_OG0004337	686
CG12278_OG0004413	0
CG12279_OG0004445	1095
CG12288_OG0009457	26
CG12289_OG0010046	65
CG12290_OG0002618	15206
CG12299_OG0009634	1584
CG12301_OG0001981	497
CG12307_OG0009694	143
CG1231_OG0011372	7
CG12316_OG0009955	1718
CG12320_OG0005053	191
CG12321_OG0001064_OG0	3960
CG12325_OG0002854	839
CG1233_OG0011370	2916
CG1234_OG0004335	843
CG12341_OG0002848	615
CG12343_OG0002853	1490
CG12344_OG0002855	10299
CG12355_OG0012373	393
CG1236_OG0002100	494
CG12362_OG0000821_OG0	150
CG12374_OG0007223	2392
CG12375_OG0009777	1910
CG12379_OG0008514	202
CG12384_OG0006229	3504
CG1239_OG0004237	277
CG12395_OG0001736	51
CG12398_OG0008359	14
CG12402_OG0002224_OG0	83
CG12420_OG0002594_OG0	24
CG12426_OG0005340	6
CG12438_OG0003802	18
CG12439_OG0009296	1
CG12446_OG0001786_OG0	4
CG12448_OG0009145	4
CG1246_OG0011105	43
CG12464_OG0011955	22
CG12470_OG0007846	490
CG12479_OG0008243	9
CG12480_OG0008242	0
CG12481_OG0008237	0
CG12490_OG0000233_OG1	1
CG12496_OG0007599	16
CG12498_OG0008105	19
CG12499_OG0002285_OG0	851
CG12502_OG0011339	11
CG12507_OG0008176	10
CG12511_OG0009568	23
CG12516_OG0005410	37
CG12517_OG0009649	6
CG12520_OG0010149	38
CG12521_OG0012944	27
CG12531_OG0008272	345
CG12535_OG0008128	23
CG12539_OG0008363	3
CG12540_OG0008220	3
CG12541_OG0007825	1173
CG12560_OG0012234	1796
CG12567_OG0012740	5888
CG12576_OG0001784_OG0	2873
CG12581_OG0001679_OG0	7732
CG12589_OG0011424	9
CG12590_OG0011977	0
CG12594_OG0005596	95
CG12607_OG0011139	0
CG12609_OG0008677	17
CG12617_OG0003653	55
CG12620_OG0009462	70
CG12637_OG0008050	16
CG12643_OG0007518	3025
CG1265_OG0010531	587
CG12655_OG0000445_OG2	4812
CG12659_OG0007410	201
CG12661_OG0007749	1
CG12662_OG0007747	36
CG12672_OG0007868	413
CG12674_OG0003570	1
CG12679_OG0001731_OG0	61
CG12680_OG0001718	10
CG12682_OG0012323	11
CG12691_OG0007931	11
CG12692_OG0000634_OG0	49
CG12693_OG0012106	78
CG12698_OG0008169	39
CG12699_OG0000230_OG1	1131
CG12702_OG0001192	203
CG12708_OG0000271_OG0	0
CG12708_OG0000271_OG0.2	4
CG1271_OG0010635	1830
CG12713_OG0003881_OG0	111
CG12716_OG0008438	0
CG12723_OG0008557	4
CG12728_OG0000928_OG0	266
CG12729_OG0011725	38
CG1273_OG0010536	17
CG12730_OG0007375	1148
CG12744_OG0000893	161
CG12746_OG0004208	5021
CG1275_OG0011072	2252
CG12768_OG0001283_OG0	105
CG12769_OG0007187	346
CG12773_OG0003140	1732
CG12782_OG0012281	33
CG12783_OG0000743_OG0	93
CG12784_OG0005236	14
CG12795_OG0008825	1242
CG12811_OG0002240	875
CG12817_OG0002595_OG0	193
CG12818_OG0004897	399
CG12822_OG0001599	4564
CG12825_OG0001130_OG1	153
CG12826_OG0002951	19
CG12828_OG0011622	18
CG12831_OG0011623_OG0	40
CG12836_OG0002963_OG0	248
CG12848_OG0006045	884
CG12849_OG0011577	5
CG12851_OG0005862	1316
CG12857_OG0006163	34
CG12860_OG0006154	1237
CG12861_OG0006153	1020
CG12862_OG0011585_OG0	9
CG12863_OG0011584	518
CG12866_OG0002772	29
CG12868_OG0001564	1487
CG12869_OG0006145	78
CG12869_OG0006146	51
CG12877_OG0001472_OG0	1458
CG1288_OG0001350	334
CG12880_OG0005345	7
CG12883_OG0001474	416
CG12885_OG0001477	11784
CG12895_OG0006308	2402
CG12909_OG0002821	222
CG12910_OG0006305	639
CG12911_OG0006304	17
CG12914_OG0002819	21
CG12917_OG0002815	2
CG12920_OG0006291	0
CG12926_OG0006349	85
CG12929_OG0006357	279
CG12934_OG0006315	14
CG12935_OG0002846	424
CG12942_OG0001596_OG0	670
CG12945_OG0004570	1489
CG12947_OG0004568	21
CG12948_OG0004558	547
CG12963_OG0001641_OG0	5
CG12964_OG0002996_OG0	5
CG12970_OG0006808	2
CG12971_OG0010294	2
CG12974_OG0010307	53
CG12983_OG0010332	950
CG12984_OG0003949	1
CG12985_OG0000915	26
CG12986_OG0011685	6
CG1299_OG0000523_OG0	9830
CG12990_OG0007696	25
CG12991_OG0007703	5631
CG12992_OG0011688	139
CG12994_OG0007707	0
CG12995_OG0008599	2
CG12998_OG0011739	27
CG13000_OG0011738	0
CG13001_OG0008580	870
CG13002_OG0008577	177
CG13003_OG0008572	632
CG13004_OG0008570	907
CG13005_OG0008567	233
CG13008_OG0008305	112
CG13010_OG0003260	37
CG13012_OG0008317	4978
CG13014_OG0008547	1538
CG13016_OG0006536	314
CG13018_OG0006537	363
CG13021_OG0003241	10
CG13022_OG0010698	193
CG13023_OG0010699	14
CG13024_OG0010708	468
CG13026_OG0010716	26
CG13028_OG0004010	1
CG13031_OG0012200	652
CG13032_OG0004014_OG0	177
CG13033_OG0010736	7
CG13038_OG0010761	0
CG13039_OG0010762	32
CG1304_OG0000265_OG0	0
CG1304_OG0000265_OG1	8
CG13040_OG0010763	1
CG13041_OG0000280_OG0	0
CG13041_OG0000280_OG0.2	0
CG13042_OG0010767	10
CG13043_OG0000281_OG0	0
CG13043_OG0000281_OG1	0
CG13044_OG0010768	9
CG13045_OG0000814	0
CG13046_OG0010771	0
CG13047_OG0010772	0
CG13048_OG0010773	1
CG13049_OG0010774	10
CG13051_OG0011898	3
CG13053_OG0010778	0
CG13054_OG0010779	1
CG13055_OG0010780	46
CG13056_OG0010757	0
CG13058_OG0004021	0
CG13059_OG0010764	0
CG13062_OG0010766	6
CG13064_OG0010775	0
CG13065_OG0010776	1
CG13066_OG0012201	0
CG13068_OG0002030_OG1	1
CG13069_OG0004022	2
CG1307_OG0004308	1631
CG13070_OG0012202	0
CG13071_OG0011899	0
CG13073_OG0012731_OG0	3
CG13074_OG0010797	740
CG13075_OG0000216_OG0	4
CG13075_OG0000216_OG1	7
CG13077_OG0009097	243
CG13078_OG0003575_OG0	0
CG13081_OG0003574	0
CG13082_OG0009094	18
CG13083_OG0009084	0
CG13084_OG0009083	1
CG13085_OG0001922	38
CG13086_OG0003709	30
CG13088_OG0001266	338
CG1309_OG0010533	5657
CG13096_OG0003720	965
CG13097_OG0001923	685
CG13101_OG0009304	4872
CG13102_OG0009298	2
CG13108_OG0009295	224
CG13110_OG0011792	12
CG13113_OG0001247_OG0	0
CG13114_OG0009279	150
CG13116_OG0001878	1623
CG13123_OG0001877	136
CG13124_OG0003502	7514
CG13126_OG0003515	973
CG13127_OG0001844	88
CG13131_OG0000790_OG0	49
CG13133_OG0003525	2197
CG1314_OG0011674	189
CG13144_OG0009363	5
CG13148_OG0007214	10
CG13151_OG0006215	542
CG13154_OG0006206	15
CG13155_OG0006196	37
CG13157_OG0002779	0
CG1316_OG0000430_OG0	4410
CG13168_OG0006184	140
CG1317_OG0011084	9213
CG13170_OG0006182	0
CG13171_OG0006180	3
CG13177_OG0012831	339
CG13185_OG0002928	668
CG13186_OG0006594	52
CG13192_OG0006567	654
CG13193_OG0006565	0
CG13196_OG0006560	5
CG13197_OG0006563	1445
CG13202_OG0001123_OG0	111
CG13203_OG0006235	563
CG13204_OG0006233	1805
CG13215_OG0002793_OG0	15
CG13216_OG0001568_OG0	4
CG13218_OG0002791_OG0	5
CG13220_OG0001573_OG0	2694
CG13223_OG0001571_OG0	0
CG13226_OG0002794_OG0	89
CG13227_OG0006218_OG0	0
CG13228_OG0011587_OG0	0
CG13229_OG0002786_OG0	49
CG13229_OG0002787_OG0	3332
CG13231_OG0006217	1
CG13239_OG0009815	3
CG1324_OG0007509	631
CG13243_OG0009147	123
CG13247_OG0010378	1
CG13248_OG0010371	1537
CG13250_OG0011870	146
CG13251_OG0010355	2934
CG13252_OG0003952	2693
CG13258_OG0009399	23
CG13272_OG0008882	3
CG13280_OG0008881	72
CG13282_OG0008887	7
CG13285_OG0010583	4086
CG13287_OG0010216	4
CG13288_OG0010220	3
CG13293_OG0003937	781
CG13295_OG0010231	1324
CG13297_OG0010242	1
CG13299_OG0011864	0
CG13300_OG0003943	87
CG13305_OG0011196	2
CG13306_OG0011204	25
CG13308_OG0004102	0
CG13309_OG0011211	42
CG13310_OG0011207	3
CG13312_OG0011210	0
CG13313_OG0004105_OG0	4
CG13314_OG0011224	47
CG13315_OG0011237	552
CG13318_OG0004834	2887
CG13319_OG0006667	905
CG13321_OG0006673	36
CG13326_OG0006545	74
CG13330_OG0007271	237
CG13331_OG0007273	39
CG13332_OG0007274	779
CG13334_OG0007281	49
CG13337_OG0011662	1241
CG13339_OG0007296	781
CG13344_OG0007304	1592
CG13358_OG0007351	131
CG13359_OG0012499	45
CG13360_OG0010145	180
CG13361_OG0003189	32
CG13362_OG0007862	92
CG13364_OG0001174_OG0	5
CG13365_OG0007831	1349
CG13367_OG0003188_OG0	982
CG13369_OG0003181	2446
CG13375_OG0007847	14
CG13377_OG0007849	76
CG13380_OG0010135	1
CG13384_OG0003473	2357
CG13385_OG0012520	67
CG13386_OG0003471	8
CG1339_OG0006721	3
CG13390_OG0003479	757
CG13392_OG0003476	337
CG13397_OG0003469	152
CG13398_OG0003468	732
CG13403_OG0008236	1
CG13404_OG0008224	235
CG13405_OG0011376	46
CG13407_OG0004768	1
CG13408_OG0004770	481
CG13409_OG0004775	1866
CG13423_OG0007099	15
CG13426_OG0011654	4
CG13427_OG0003049	10
CG13428_OG0007100	6298
CG13430_OG0001658	1011
CG13436_OG0006622	213
CG13437_OG0006285	2636
CG13438_OG0006243	3
CG1344_OG0012226	924
CG13442_OG0006244	174
CG13443_OG0006248	2
CG13445_OG0003880	0
CG13449_OG0009980	139
CG13454_OG0003875_OG0	0
CG13455_OG0009966	29
CG13457_OG0001288	33
CG13458_OG0004037	160
CG13460_OG0010841	9
CG13465_OG0000343_OG0	0
CG13471_OG0004048	83
CG13473_OG0010860	34
CG13474_OG0004049	0
CG13476_OG0012898	17
CG13481_OG0000339_OG0	13
CG13481_OG0000339_OG1	0
CG13484_OG0010886	672
CG13488_OG0001544_OG1	0
CG13492_OG0005946	15
CG13501_OG0005936	75
CG13502_OG0005931	763
CG13502_OG0012991	17
CG13506_OG0007028	2361
CG13510_OG0006998	564
CG13511_OG0006997	136
CG13516_OG0006995	496
CG13526_OG0006986	18
CG13527_OG0006984	41
CG13531_OG0006978	1690
CG13532_OG0006975	911
CG13538_OG0005981	1
CG13539_OG0012044	19
CG1354_OG0007555	4965
CG13541_OG0012280	48
CG13544_OG0005976	106
CG13545_OG0012580	650
CG13551_OG0000540_OG1	2030
CG13551_OG0012048	4816
CG13557_OG0012477	0
CG13558_OG0001556	3
CG13559_OG0012047	10
CG13561_OG0011643	9
CG13562_OG0011631	56
CG13575_OG0006892	56
CG13577_OG0001150_OG0	12
CG13578_OG0006898	10629
CG13579_OG0006013	84
CG1358_OG0006724	20040
CG13581_OG0002746	73
CG13585_OG0011574	8102
CG13587_OG0006025	30
CG13594_OG0006033	240
CG13599_OG0005537	29
CG1360_OG0006725	66
CG13601_OG0005534	1182
CG13603_OG0005332	3104
CG13605_OG0005319	1494
CG13606_OG0005306	485
CG13607_OG0005318	102
CG13609_OG0012982	32
CG13613_OG0005278	0
CG13614_OG0002525_OG0	0
CG13615_OG0002524	0
CG13616_OG0005272	7
CG13618_OG0005267	63
CG13622_OG0005268	193
CG13623_OG0005265	940
CG13625_OG0004618	1448
CG13627_OG0004629	69
CG13630_OG0004630	1429
CG13631_OG0004635	739
CG13634_OG0004637	117
CG13641_OG0004650	13
CG13643_OG0002274	40
CG13653_OG0002504	0
CG13654_OG0005174	710
CG13663_OG0011496	782
CG13667_OG0004090_OG0	643
CG13670_OG0011168	0
CG13671_OG0004086_OG0	851
CG13675_OG0000560_OG2	2
CG13676_OG0003984	114
CG13678_OG0000129_OG3	3
CG1368_OG0008241	83
CG13685_OG0010463	545
CG13689_OG0008772	154
CG13690_OG0008752	5
CG13692_OG0008754	203
CG13698_OG0010125	7969
CG13699_OG0003907_OG0	1
CG13705_OG0010610	63
CG13707_OG0010613	122
CG13708_OG0010614	174
CG1371_OG0006292	3362
CG13711_OG0010618	0
CG13712_OG0010619	0
CG13713_OG0010620	5
CG13716_OG0010627	33
CG13720_OG0004084	0
CG13721_OG0012208	651
CG13722_OG0011130	40
CG13723_OG0010915	2
CG13724_OG0010917	0
CG13725_OG0010918	114
CG13727_OG0004055	1
CG13728_OG0010923	1
CG13731_OG0011910	39
CG13733_OG0010089	93
CG13738_OG0011907	0
CG13739_OG0002891	32
CG13743_OG0006405	406
CG13744_OG0006409	0
CG13747_OG0006408	71
CG13748_OG0006626	10
CG13751_OG0001660_OG0	759
CG13760_OG0007606	1060
CG13766_OG0009602	486
CG13771_OG0009612	14
CG13775_OG0003750_OG0	0
CG13784_OG0000956_OG0	1036
CG13786_OG0003631	1
CG13796_OG0001883_OG0	938
CG13801_OG0000219_OG0	82
CG13801_OG0000219_OG1	3
CG13806_OG0011077	0
CG13807_OG0011075	410
CG13810_OG0011066	25
CG13813_OG0010189	46
CG13829_OG0011464	3
CG13833_OG0004687	15977
CG13837_OG0002276	3
CG13838_OG0011993	41
CG13841_OG0004694	1303
CG13842_OG0004706	114
CG13847_OG0004737	10
CG13850_OG0004743	2019
CG13855_OG0004744	264
CG13856_OG0004745	1231
CG13857_OG0004746	4
CG13862_OG0004760	0
CG13868_OG0007089	15236
CG13868_OG0013578	2485
CG13869_OG0007075	11
CG1387_OG0008528	184
CG13870_OG0007093	591
CG13871_OG0003047	10
CG13872_OG0007071	87
CG13875_OG0011381	262
CG13876_OG0001334_OG0	400
CG13877_OG0011937	205
CG13884_OG0000403_OG0	20
CG13887_OG0011343	10417
CG13891_OG0002060	37
CG13893_OG0011360	12197
CG13894_OG0004129	67
CG13895_OG0004128	979
CG13901_OG0011344	656
CG13907_OG0011337	9116
CG13912_OG0011325	108
CG13917_OG0011285	10110
CG13919_OG0011274	364
CG13920_OG0011271	865
CG13921_OG0011032	48
CG13924_OG0011054	245
CG13926_OG0011282	1206
CG13928_OG0011279	9599
CG13930_OG0011024	34
CG13931_OG0004073	6
CG13933_OG0011036	3148
CG13937_OG0011056	8737
CG13949_OG0003375	665
CG13950_OG0003376	919
CG13954_OG0006374	493
CG13955_OG0002890_OG0	44
CG13962_OG0012240	0
CG13970_OG0009133_OG0	0
CG13972_OG0005361	73
CG13983_OG0002696	0
CG13991_OG0000661_OG1	69
CG13992_OG0002070_OG0	1
CG13994_OG0011942	843
CG13995_OG0000538_OG0	1304
CG13999_OG0000662_OG0	390
CG14005_OG0001926	644
CG14006_OG0001927	11
CG14007_OG0009567	8
CG14011_OG0003731	74
CG14013_OG0003734	48
CG14014_OG0009443	1
CG14015_OG0009446	674
CG14017_OG0003733	18
CG14020_OG0003686	1672
CG14022_OG0008831	102
CG14024_OG0003410_OG0	463
CG14034_OG0008836	132
CG14036_OG0008842	48
CG14042_OG0001816	511
CG14043_OG0003425	2089
CG14044_OG0008964	1772
CG14050_OG0000684	115
CG14052_OG0007777	14
CG14053_OG0012099	4
[truncated: 9,910 more rows]
