# Supplementary material for: Evolution of chemosensory tissues and cells across ecologically diverse Drosophilids
Source: Nat Commun. 2024 Feb 5;15:1047. doi: 10.1038/s41467-023-44558-4 (PMC10844241; doi:10.1038/s41467-023-44558-4)
Supplement: Supplementary file 18 — Supplementary Data 15 [file 41467_2023_44558_MOESM18_ESM.zip › all_count_tables_renamed/SIMC11Lar_counts_trim_genes_FBids_1_1_sorted.txt]

128up_OG0006588	2092
14-3-3epsilon_OG0002478	27727
14-3-3epsilon_OG0001126_OG1	16780
140up_OG0004534	242
18w_OG0003044	5602
26-29-p_OG0010897	7717
2mit_OG0000576_OG0	95
5-HT1A_OG0006644	45
5-HT1B_OG0006647	35
5-HT2A_OG0000287_OG0	7
5-HT2B_OG0011472	18
5-HT7_OG0005777	38
5PtaseI_OG0005188	836
7B2_OG0004187	436
a_OG0006460	1625
a10_OG0010691	0
a5_OG0009037	0
a6_OG0007651	599
AANATL2_OG0003640	1260
AANATL4_OG0000091_OG1	0
AANATL7_OG0007605	21
Aasdh_OG0001831	406
Aatf_OG0001947	780
aay_OG0011265	879
ab_OG0009683	2606
ab_OG0009684	1685
ABCB7_OG0011281	1720
Pmp70_OG0003257	2451
Abd-B_OG0005000	17
Abi_OG0002227_OG0	745
Abl_OG0010722	4698
abo_OG0009656	398
Abp1_OG0010565	2539
abs_OG0003097	1329
ac_OG0007843	266
Ac13E_OG0008321	782
Ac3_OG0009573	198
Ac78C_OG0010320	165
Acam_OG0000252_OG0	0
Acam_OG0000252_OG1	0
Acam_OG0005131	2
CG9149_OG0011313	1445
Acbp1_OG0009246	1622
Acbp2_OG0010415	533
Acbp4_OG0000311_OG0	236
Acbp4_OG0000311_OG1	0
Acbp6_OG0010414	74
ACC_OG0007193	4523
AcCoAS_OG0000812	1197
Ace_OG0000652_OG0	320
Acer_OG0000953_OG0	34768
Acer_OG0003808	6673
Acf_OG0002671	3255
Achl_OG0002770	10975
acj6_OG0008333	1
acj6_OG0008334	23
Ack_OG0010507	2007
Ack-like_OG0006546	3375
Acn_OG0009540	7830
CG5009_OG0006075	1221
Acox57D-d_OG0006913	245
Acox57D-p_OG0001151	327
Acp1_OG0009317	37
Acp32CD_OG0009664	78
Acp65Aa_OG0003939	1
Acph-1_OG0001513	906
CG12512_OG0008829	488
CG18155_OG0007972	107
Acsl_OG0007133	3849
Act42A_OG0000022_OG0	3
Act42A_OG0000022_OG1	13
Act42A_OG0000022_OG3	412474
Act42A_OG0000022_OG4	68120
Act42A_OG0000022_OG5	23077
Actn_OG0003148_OG0	47852
Actn3_OG0011403_OG0	0
ACXB_OG0000046_OG0	0
ACXB_OG0000046_OG1	1
ACXB_OG0000046_OG2	0
ACXB_OG0000046_OG2.2	0
ACXD_OG0004078_OG0	8
Acyp_OG0009408	0
Acyp2_OG0011498	399
Ada_OG0002342	85
Ada1-2_OG0003777_OG0	266
Ada2a_OG0005051	274
Ada2b_OG0004799	565
Ada3_OG0007872	1133
AdamTS-A_OG0005247	5044
AdamTS-A_OG0012010	245
AdamTS-B_OG0008089	2852
Adar_OG0007649	890
Adat1_OG0003596	53
Adck1_OG0006032	484
Adck5_OG0010063	276
ADD1_OG0006579	1212
Adf1_OG0001636_OG0	9
Adgf-A_OG0001991_OG0	1
Adgf-A_OG0003900	295
Adgf-A2_OG0010109	13
Adgf-B_OG0010108	2
Adgf-C_OG0001030_OG0	120
Adgf-D_OG0002208_OG0	124
Adgf-E_OG0006152	2
Adh_OG0003395_OG0	5
Adi1_OG0010940	417
AdipoR_OG0004727	3119
CG3809_OG0004951	2
AdenoK_OG0003918_OG0	524
Ady43A_OG0002958	277
AdoR_OG0005733	55
adp_OG0006108	839
AdSS_OG0000854_OG0	4270
Aduk_OG0004873	617
Ae2_OG0010984	1747
CG6512_OG0010913	2692
aft_OG0006080	1160
Afti_OG0005567	696
Ag5r_OG0008212	2491
Ag5r2_OG0008213	335
AGBE_OG0007237	3725
AgmNAT_OG0001753	63
ago_OG0010530	5406
AGO1_OG0007307	3366
AGO2_OG0000119_OG0	5
Agpat1_OG0008448	273
Agpat2_OG0003465	236
Agpat3_OG0004018	2245
Agpat4_OG0004019_OG0	95
ADPS_OG0002932	161
agt_OG0001016_OG0	237
Spat_OG0007723	120
Ahcy_OG0001195_OG0	6643
AhcyL1_OG0011110	2942
AIF_OG0001225	1571
AIMP1_OG0007108	1382
AIMP2_OG0009977	1770
AIMP3_OG0005998	815
Adk1_OG0010829	1562
Adk3_OG0005467	667
Ak6_OG0007201	342
Akap200_OG0000367_OG0	12225
Akh_OG0010512	157
AkhR_OG0009627	59
akirin_OG0010441	5471
Akr1B_OG0001292	6088
Akt1_OG0005415	3313
al_OG0008749	1475
Aladin_OG0007570	939
AlaRS_OG0003477	8163
AlaRS-m_OG0010596	1047
Alas_OG0006853	2290
alc_OG0006389	1717
Ald1_OG0005647	73658
Ald2_OG0005645	0
Aldh_OG0003615	4507
Aldh-III_OG0006742	4985
Aldh7A1_OG0003841_OG0	335
Alg-2_OG0001588_OG0	1647
Alg1_OG0002607_OG0	0
Alg10_OG0000709_OG0	940
Alg11_OG0012170	1232
CG8412_OG0004562	1597
Alg14_OG0001194_OG0	27
Alg2_OG0010641	797
Alg3_OG0003012	71
Alg3_OG0006966	432
CG5287_OG0001281	268
CG5287_OG0003790	249
Alg9_OG0005173	1425
Alh_OG0004317	4099
Alh_OG0004319	1398
Alh_OG0011430	528
alien_OG0009301	1935
ALiX_OG0005343	3368
Alk_OG0006414	1524
CG12179_OG0001176_OG0	789
Alp1_OG0010289	4009
Alp10_OG0010194	40
Alp11_OG0008522	3
Alp12_OG0003717	271
Alp13_OG0001034	0
Alp2_OG0000261_OG0	6
Alp2_OG0000261_OG1	2
Alp4_OG0005779	150
Alp6_OG0006360	4
Alp7_OG0003030	2
Alp9_OG0003931	28
alph_OG0000083_OG0	0
alph_OG0005113	3523
alpha-Catr_OG0006852	297
alpha-Est1_OG0004357	124
alpha-Est10_OG0004350	209
alpha-Est2_OG0000314	231
alpha-Est3_OG0004356	519
alpha-Est6_OG0004354	2
alpha-Est7_OG0001351	1270
alpha-Est8_OG0004352	117
alpha-Est9_OG0004351	835
alpha-Man-Ia_OG0003130	333
alpha-Man-Ia_OG0003131	187
alpha-Man-Ia_OG0001168	1125
alpha-Man-Ib_OG0005087	1076
alpha-Man-Ic_OG0011549	4
alpha-Man-IIa_OG0004878	3366
alpha-Man-IIb_OG0005229	835
alpha-PheRS_OG0008296	2138
alpha-Spec_OG0011040	25623
alpha4GT1_OG0000948	779
alphaCOP_OG0011275	7572
alphaSnap_OG0010384	2119
alphaTub67C_OG0010998	19
Alr_OG0008278	326
alrm_OG0002498	181
Als2_OG0009863	1763
alt_OG0004894	15315
aly_OG0004083	0
Ama_OG0002112	3253
Amacr_OG0009433	343
amd_OG0001918	22
Amnionless_OG0008741	37
amon_OG0011540	333
amos_OG0003702_OG0	0
AMPdeam_OG0008245	7585
Amph_OG0007204	3212
AMPKalpha_OG0001698	3615
Amt_OG0004607	2
Amun_OG0008385	9340
amx_OG0007575	288
Amy-p_OG0000157_OG0	0
Amy-p_OG0000157_OG0.2	1
Amyrel_OG0006416	2
ana_OG0006403	774
ana1_OG0002269	1289
ana2_OG0007120	238
ana3_OG0006194	962
Ance-2_OG0003658	13
Ance-3_OG0001891_OG0	236
Ance-3_OG0009407	132
Ance-4_OG0006406	476
Ance-5_OG0005870	299
anchor_OG0010100	762
Andorra_OG0011741	0
Ank2_OG0010460	3656
Ankle2_OG0000780	3564
l(2)35Be_OG0003404_OG0	366
anox_OG0007490	1826
Ant2_OG0008041	72
antdh_OG0008007	91
Antp_OG0002113	1388
antr_OG0007227	23
AnxB10_OG0008082	2998
AnxB11_OG0008196	3446
AnxB9_OG0004410	14958
aop_OG0003458	3838
aos_OG0010741	463
Aos1_OG0002145_OG0	3010
AOX1_OG0005242	1857
AOX2_OG0000143_OG0	2477
AOX2_OG0000143_OG1	1285
AOX4_OG0001465	55
ap_OG0005832	1754
AP-1-2beta_OG0008273	4600
AP-1gamma_OG0007680	3776
AP-1mu_OG0005553	1833
AP-1sigma_OG0005334	2049
AP-2alpha_OG0008751	3991
AP-2mu_OG0004736	2406
AP-2sigma_OG0004385	943
Apc_OG0005387	2949
APC10_OG0005888	342
Apc2_OG0005308	1449
APC4_OG0003171_OG0	781
APC7_OG0001703	28
ApepP_OG0000963	2961
aph-1_OG0003552_OG0	690
aPKC_OG0006607	746
aPKC_OG0006608	24
aPKC_OG0006609	395
Aplip1_OG0011323	430
apn_OG0002443_OG0	4
apolpp_OG0012638	5917
app_OG0010830	850
APP-BP1_OG0010070	823
Appl_OG0007834	2098
Aprt_OG0004075	328
Aps_OG0010085	4043
apt_OG0002733	1180
CG18815_OG0010034	1739
AQP_OG0007242	264
aqrs_OG0005393	0
aqz_OG0001049_OG1	8086
ara_OG0009939	2430
aralar1_OG0001518	2154
Arc1_OG0002768_OG0	8447
Arc2_OG0006127	360
Arc42_OG0001370_OG0	1541
Archease_OG0002289_OG0	343
Arf51F_OG0006831	2013
Arf79F_OG0012164	15027
ArfGAP1_OG0010836	1716
ArfGAP3_OG0003816_OG0	3765
Arfip_OG0005451	481
Arfrp1_OG0007681	278
arg_OG0003183	100
arg_OG0007835	77
Argk_OG0011233	129146
Argk_OG0011925	621
Argl_OG0009800	88
CG31469_OG0002209_OG0	102
ArgRS_OG0008151	2507
ArgRS-m_OG0004367	183
ari-1_OG0007878	1732
ari-2_OG0003028	1771
Arl1_OG0010003	1425
Arl2_OG0004816	296
Arl5_OG0011164	441
Arl6_OG0007042	5
Arl6IP1_OG0004993	1370
Arl8_OG0004797	1336
arm_OG0007636	25356
armi_OG0002027	1594
Arp1_OG0004441	3366
Arp10_OG0007423	2005
Arp2_OG0001770	2352
Arp3_OG0010555	2593
Arp5_OG0001448_OG0	638
Arp53D_OG0011600	0
Arp6_OG0008512	1332
Arp8_OG0007614	1450
Arpc1_OG0009187	3954
Arpc2_OG0009417	2739
Arpc3A_OG0005226	1250
Arpc3B_OG0008590	57
Arpc4_OG0008719	1290
Arpc5_OG0008957	1312
arr_OG0007264	6907
Arr1_OG0009490	1265
Arr2_OG0004099	46
Ars2_OG0005840	7455
Art1_OG0004911	3206
Art2_OG0008773	2
Art3_OG0004604	845
Art4_OG0004574	1974
Art6_OG0004528_OG0	0
Art7_OG0001547_OG0	800
Art8_OG0009662	362
Art9_OG0002219_OG0	0
Arts_OG0000486_OG0	5282
aru_OG0003377	3723
Arv1_OG0013036	113
arx_OG0009914	135
Asap_OG0007180	2350
Asator_OG0002682_OG1	1528
Asciz_OG0010646	132
ase_OG0007840	218
asf1_OG0009889	1065
ash1_OG0000982_OG0	0
ash2_OG0004623	1190
Ask1_OG0004518	3380
asl_OG0004217	1252
AsnRS_OG0003707	3529
AsnRS-m_OG0006452	181
AsnS_OG0000992	185
asp_OG0004633	1314
Asph_OG0006509	12047
ASPP_OG0006932	3321
CG9572_OG0008488	3934
AspRS_OG0006665	7147
AspRS-m_OG0008886	3808
asrij_OG0006972	818
asRNA:CR31429_OG0002339_OG0	373
asRNA:CR42743_OG0003772_OG0	0
asRNA:CR43299_OG0012338_OG0	0
asRNA:CR43426_OG0012535_OG0	0
asRNA:CR43454_OG0002277_OG0	26
asRNA:CR43463_OG0001607_OG0	502
asRNA:CR43809_OG0003675_OG0	1043
asRNA:CR44106_OG0002406_OG0	16
asRNA:CR44169_OG0002969_OG0	5
asRNA:CR44179_OG0001455_OG0	1206
asRNA:CR44372_OG0000331_OG0	0
asRNA:CR44372_OG0000331_OG1	1
asRNA:CR44894_OG0012090_OG0	3
asRNA:CR45044_OG0005605_OG0	165
asRNA:CR45195_OG0000203_OG0	1523
asRNA:CR45195_OG0000203_OG1	91
asRNA:CR45350_OG0001645_OG0	3031
asRNA:CR45943_OG0010336	138
asRNA:CR46029_OG0000226_OG0	12
asRNA:CR46029_OG0000226_OG1	5
asRNA:CR46139_OG0003106_OG0	14
asRNA:CR46246_OG0011916	2
asRNA:CR46354_OG0002193_OG0	685
asRNA:CR46473_OG0000925_OG0	4760
Ass_OG0001346	0
ast_OG0003560	820
AstA_OG0004634	64
AstA-R1_OG0000689	26
AstA-R2_OG0005396	186
AstC_OG0009668	30
AstC-R1_OG0010134	84
AstC-R2_OG0001295_OG0	106
AstCC_OG0009669	22
asun_OG0002419_OG0	427
Asx_OG0006138	5399
Atac1_OG0003748_OG0	0
Atac2_OG0009508	618
Atac3_OG0000828	660
Tat_OG0001330	1437
Ate1_OG0003045	1571
Atet_OG0003384	768
Atf-2_OG0006059	423
Atf3_OG0007763	704
Atg1_OG0009929	153
Atg1_OG0009931	1313
Atg10_OG0001598	75
Atg101_OG0008681	476
Atg12_OG0011904	159
Atg13_OG0004817	1868
Atg14_OG0005089	1066
Atg16_OG0005703	1218
Atg17_OG0004232	2699
Atg18a_OG0011152	2552
Atg18b_OG0001271_OG0	853
Atg2_OG0011112	4103
Atg3_OG0009922	1472
Atg4a_OG0009014	2401
Atg4b_OG0005256	744
Atg5_OG0007974	633
Atg6_OG0005323	732
Atg7_OG0006714	1165
Atg8a_OG0008043	7479
Atg8b_OG0005571	0
Atg9_OG0006487	3099
atilla_OG0011822	1596
atk_OG0010362	46
atl_OG0001399	5144
atms_OG0004154	1649
ato_OG0004804	347
Atox1_OG0012695	1054
ATP6AP2_OG0004869	5417
ATP7_OG0008369	1301
ATP8A_OG0007260	2184
ATP8A_OG0007261	6
Atpalpha_OG0002140	15607
ATPCL_OG0006680	12411
ATPsynB_OG0010987	7419
ATPsynbeta_OG0005823	40100
ATPsynbetaL_OG0001317	1
ATPsynC_OG0005792	27280
ATPsynCF6_OG0005500	4620
ATPsynCF6L_OG0010605	0
ATPsynD_OG0004477	7879
ATPsyndelta_OG0007526	5220
ATPsynE_OG0005568	3633
ATPsynG_OG0009657	4278
ATPsyngamma_OG0005690	10381
ATPsynGL_OG0009315	1
ATPsynO_OG0012619	5454
AttC_OG0000164_OG0	842
AttC_OG0007258	64
AttD_OG0004890	5
Atu_OG0002096	2088
Atx-1_OG0012102	27
Atx2_OG0011501	9466
Atxn7_OG0003444	1751
aub_OG0000482_OG0	263
aurA_OG0004964	532
aurB_OG0009647	1091
aust_OG0001881	27
aux_OG0003096_OG0	3454
ave_OG0006159	225
Aven_OG0003291	319
awd_OG0002664	19016
Awh_OG0010478	251
axed_OG0010262	407
Axn_OG0005720	2737
axo_OG0003993	473
axo_OG0010625	178
axo_OG0010626	553
axo_OG0010628	15
Axs_OG0008319	1686
Axud1_OG0003447	2150
az2_OG0006736	506
azot_OG0000210_OG0	1
azot_OG0000210_OG1	0
b_OG0009189	13108
B-H1_OG0000267_OG0	401
B-H1_OG0000267_OG1	252
B4_OG0009202	2086
B52_OG0001376_OG0	12850
b6_OG0007653	151
B9d1_OG0005246	5
B9d2_OG0005830	4
bab1_OG0011327	100
bab1_OG0011328	108
bab2_OG0011326	4064
babo_OG0006628	1989
babos_OG0007027	1482
Bacc_OG0008947	21701
Bace_OG0000801_OG0	116
baf_OG0003792	1943
bai_OG0005189	3088
Balat_OG0007229	0
Baldspot_OG0010721	2267
ball_OG0001092_OG1	2582
bam_OG0005170	58
bap_OG0001358_OG0	10
Bap111_OG0007677	5410
Bap170_OG0000903_OG0	1022
Bap55_OG0005900	2287
Bap60_OG0008560	4920
IMPPP_OG0000305_OG1	183
barc_OG0010291	1115
bark_OG0008784	5422
barr_OG0000425_OG0	1823
baz_OG0008596	2761
bb8_OG0005496	9
bbc_OG0007266	1958
CG18067_OG0007098	1411
bbg_OG0010871	1271
bbg_OG0010872	6129
BBIP1_OG0004876	380
BBS1_OG0010413	6
BBS4_OG0002785_OG0	16
BBS5_OG0002086	20
BBS8_OG0008755	44
BBS9_OG0006919	96
bbx_OG0008688	4248
bc10_OG0010387_OG0	27
BCAS2_OG0005540	551
bcd_OG0002111_OG0	0
bchs_OG0003722	281
BCL7-like_OG0007566	955
bcn92_OG0007793	712
Bdbt_OG0004400	495
bdg_OG0006805	2400
bdl_OG0003385	207
Bdp1_OG0009215	996
be_OG0000785	1692
BEAF-32_OG0006164	2231
beag_OG0004860	663
beat-Ia_OG0011784	99
beat-Ib_OG0009146	25
beat-Ic_OG0001866_OG0	34
beat-IIa_OG0005482	146
beat-IIb_OG0005481	179
beat-IIIa_OG0009463	36
beat-IIIb_OG0009460	17
beat-IIIc_OG0003687	239
beat-IV_OG0005508	145
beat-Va_OG0005024	46
beat-Vb_OG0005021	45
beat-Vc_OG0001062_OG0	24
beat-VII_OG0011542	16
beat-VII_OG0011544	21
beg_OG0004008	255
bel_OG0001048	14147
Bem46_OG0008920	385
ben_OG0000514_OG0	3907
Best1_OG0002590_OG0	2193
Best2_OG0010251	2132
Best3_OG0009963	0
Best4_OG0000558_OG0	0
Bet1_OG0003845_OG0	758
Bet3_OG0004072	562
beta-PheRS_OG0005298	1892
beta-Spec_OG0007697	30925
beta'COP_OG0009212	7018
beta3GalTII_OG0012738	278
beta4GalNAcTA_OG0006521	335
beta4GalNAcTB_OG0002610	413
beta4GalT7_OG0005195	488
betaCOP_OG0008653	7375
betaggt-I_OG0008962	1159
betaGlu_OG0002667	1067
CG32396_OG0011696	3
Bgb_OG0011276	1176
bgcn_OG0001647	677
bgm_OG0009412	126
BHD_OG0010421	321
bi_OG0003201	1336
bi_OG0012904	119
BI-1_OG0004087	1771
bib_OG0001843_OG0	1994
BicC_OG0009143	4
BicD_OG0009474	2847
CG11873_OG0005086	1463
bif_OG0003277	5742
bif_OG0012761	969
BigH1_OG0001085_OG0	29
bigmax_OG0005365	272
Bili_OG0002506_OG0	132
bin_OG0010286	6
Bin1_OG0005423	1020
bin3_OG0007310	3025
bip1_OG0010560	2615
Bka_OG0009250	329
blanks_OG0011885_OG0	1
Blimp-1_OG0010196	2152
Blm_OG0002608	500
Blos1_OG0006148	245
Blos2_OG0010078	165
Blos3_OG0009918	325
Blos4_OG0010933	93
blot_OG0010924	10316
blow_OG0006726	3359
blp_OG0005216	293
blw_OG0006982	34414
bma_OG0010967	68
Bmcp_OG0010022	506
bmm_OG0010858	354
bnb_OG0001206_OG1	17466
CG5059_OG0012191	7413
bnk_OG0005787	0
bnl_OG0004512	394
boca_OG0006727	1476
bocks_OG0002575_OG0	1280
BOD1_OG0005544	3897
boi_OG0007601	2270
boi_OG0007603	1066
boil_OG0012322	1
bol_OG0011238	868
boly_OG0007153	2
BomBc1_OG0001623	151
BomBc2_OG0000769_OG0	6
BomBc3_OG0004769	59
BomT3_OG0011469	438
bon_OG0004934	2938
bond_OG0004726	680
bonsai_OG0007008	709
Boot_OG0006400	2
bor_OG0004967	1502
bora_OG0003911	243
BORCS5_OG0008208	579
BORCS6_OG0011365	261
BORCS7_OG0007103	59
borr_OG0009292	1315
boss_OG0005676	32
botv_OG0006642	947
bou_OG0007819	882
bowl_OG0008785	4963
BoYb_OG0000400_OG0	10
br_OG0007659	16266
br_OG0011928	7896
Br140_OG0001629	1965
brat_OG0001919	8122
Brca2_OG0000883	586
Brd_OG0010852	811
CG7154_OG0009310	2610
Brd8_OG0002488	1665
Bre1_OG0010209	3935
Brf_OG0005483	777
Brf_OG0005485	190
brk_OG0007975	2363
brm_OG0009999	7799
Brms1_OG0008442	996
Bro_OG0011272	2
brp_OG0000499_OG1	318
l(3)72Ab_OG0009997	7287
bru1_OG0009737	47
bru1_OG0009738	142
bru2_OG0009740	1255
bru2_OG0011823	101
bru2_OG0012161	143
bru3_OG0010907	211
bru3_OG0011909	8
Bruce_OG0004896	6280
brun_OG0003663	1722
brv1_OG0000706_OG0	0
brv2_OG0010919	0
brv3_OG0011666	6
BRWD3_OG0005288	6282
brwl_OG0009277	545
bs_OG0003002	645
bs_OG0006897	244
bsf_OG0001906_OG0	0
Bsg_OG0009780	3997
Bsg25D_OG0003412_OG0	1377
bsh_OG0009110	44
bsk_OG0012344	2100
bt_OG0000537_OG1	88
BTBD9_OG0000546_OG0	29
BtbVII_OG0011887	2154
btd_OG0007557	602
Btk29A_OG0001838	3328
Btk29A_OG0011763	271
btl_OG0002041	879
btn_OG0004719	0
Btnd_OG0008611	7
btsz_OG0001035_OG1	1731
btsz_OG0004581	0
btv_OG0003692	1
btv_OG0009487	23
btz_OG0005342	3255
Bub1_OG0001806_OG0	1056
Bub3_OG0005120	2699
BubR1_OG0000657_OG0	2177
Buffy_OG0006561	170
bug_OG0006803	313
Bug22_OG0009372	807
BuGZ_OG0008876	3410
CG8270_OG0010257	469
bun_OG0000556	2444
bun_OG0009749	3113
bur_OG0003683_OG0	3582
Burs_OG0001045_OG0	14
bves_OG0007497	241
bves_OG0007499	148
bw_OG0006000	5
bwa_OG0009122	209
bwa_OG0012525	223
Bx_OG0008666	7
Bx_OG0008667	305
Bx42_OG0007682	3040
by_OG0005550	3453
byn_OG0010803	1
bys_OG0007950	1185
c-cup_OG0012143	0
c(3)G_OG0001464_OG0	168
c11.1_OG0007569	2478
c12.1_OG0007568	1222
c12.2_OG0007567	1343
C15_OG0002126_OG0	422
C1GalTA_OG0009799	936
C3G_OG0007801	2795
C901_OG0008027	6
ca_OG0005700	2479
Ca-alpha1D_OG0009140	753
Ca-alpha1T_OG0003323	245
Ca-beta_OG0009681	284
Ca-Ma2d_OG0009139	1245
CaBP1_OG0008860	9284
cac_OG0000605_OG0	61
cact_OG0009392	9848
cactin_OG0003129	1269
cad_OG0009437	0
Cad74A_OG0010922	2622
Cad86C_OG0002368	3832
Cad87A_OG0001088_OG0	2374
Cad89D_OG0001058_OG0	1
Cad96Ca_OG0011497	1876
Cad96Cb_OG0005172	16
Cad99C_OG0005704	6749
CadN_OG0000277_OG1	75
Caf1-105_OG0002830	825
Caf1-180_OG0007408	2651
Caf1-55_OG0001036	5778
cag_OG0001595_OG0	238
CAH1_OG0009192	3407
CAH13_OG0002843	3
CAH14_OG0002807	6
CAH15_OG0006256	0
CAH16_OG0000498_OG1	4
CAH2_OG0001000_OG0	683
CAH3_OG0003177	913
CAH5_OG0005796	3
CAH7_OG0000840	908
CAH8_OG0004748	38
CAH9_OG0005622	125
CAHbeta_OG0002334	151
cal1_OG0002556_OG0	0
CalpA_OG0003035	2945
CalpB_OG0010971	2492
CalpC_OG0008186	1846
Calr_OG0005564	40400
Cals_OG0013279_OG0	2279
Calx_OG0002139_OG0	9
Calx_OG0004417	203
Calx_OG0004418	228
calypso_OG0006121	886
Cam_OG0012053	14973
CaMKI_OG0012767	4478
CaMKII_OG0013280	6683
Camp_OG0005907	858
Camta_OG0006364	559
Camta_OG0006365	56
can_OG0004061_OG0	1
CanA1_OG0005778	936
CanB_OG0000231_OG0	207
CanB_OG0000231_OG1	1321
Cand1_OG0009382	4553
CAP_OG0000587_OG0	4703
CAP_OG0012405	20
Cap-D2_OG0005121	2241
Cap-D3_OG0009448	1114
Cap-G_OG0002924	3778
Cap-H2_OG0004906	1233
Capa_OG0005712	71
Caper_OG0009347	8260
Capr_OG0010138	9328
caps_OG0010156	1862
caps_OG0010157	1579
capt_OG0009025	14214
capu_OG0000612_OG0	871
car_OG0007437	643
CARPA_OG0007960	63
CARPB_OG0007554	94
CarT_OG0009432	26
cas_OG0004236	495
casp_OG0006502	2954
cass_OG0009476	7118
Cat_OG0003869	18172
cathD_OG0002862	11758
cato_OG0006491	8
Catsup_OG0009538	3425
caup_OG0009938	956
cav_OG0000654	658
caz_OG0003243_OG0	7678
cbc_OG0007265	595
Cbl_OG0002051_OG0	0
CBP_OG0001721	3318
CBP_OG0007971	2830
Cbp20_OG0005066	564
Cbp53E_OG0006447	198
Cbp80_OG0007913	1307
Cbp80_OG0007915	2138
Cbs_OG0003124	2003
cbs_OG0007263	669
cbt_OG0008760	3693
Cby_OG0004789	38
Cc2d2a_OG0002702	11
CCAP_OG0011467	7
CCAP-R_OG0000870	53
ccb_OG0012089	0
CCDC151_OG0011900	1
CCDC53_OG0009785	179
Ccdc58_OG0010399	621
Ccdc85_OG0008917	1379
CCHa1_OG0004530	6
CCHa1-R_OG0006065	23
CCHa2_OG0002186_OG0	120
CCHa2-R_OG0005836	40
Cchl_OG0004776	1491
CCKLR-17D1_OG0003334	1
CCKLR-17D1_OG0008675	7
CCKLR-17D1_OG0011744	7
CCKLR-17D3_OG0008678	67
Ccm3_OG0005250	987
Ccn_OG0010106	50
Ccn_OG0010107	50
Ccn_OG0012179	17
Ccp84Ab_OG0000178_OG0	386
Ccp84Ac_OG0001349_OG0	33
Ccp84Ae_OG0002110_OG0	1
Ccp84Af_OG0000109_OG0	14
Ccp84Af_OG0000109_OG1	2
Ccp84Af_OG0000109_OG2	257
Ccp84Ag_OG0001348_OG0	109
Ccs_OG0006299	400
CCT1_OG0002281_OG0	7822
CCT2_OG0003145	9602
CCT3_OG0004995	9783
CCT4_OG0000979	6804
CCT5_OG0006600	23266
CCT6_OG0008508	8801
CCT7_OG0004839	3371
CCT7_OG0004841	2002
CCT8_OG0007117	9113
Ccz1_OG0010481	474
cd_OG0004708	9
CD98hc_OG0001357_OG0	10032
Cda4_OG0008701	12625
Cda5_OG0008721	804
Cda9_OG0002707	1
CDase_OG0005749	501
cdc14_OG0009306	1889
Cdc16_OG0005493	800
Cdc23_OG0009421	776
Cdc27_OG0010426	2246
Cdc2rk_OG0006290	447
Cdc37_OG0011041	2851
Cdc42_OG0008268	3977
Cdc45_OG0007388	949
Cdc5_OG0011371	2326
CDC50_OG0008483	1504
Cdc6_OG0002054	482
Cdc7_OG0007729	1486
Cdep_OG0002087	2179
Cdep_OG0004159	2570
CdGAPr_OG0009111	3834
cdi_OG0000729	2442
cDIP_OG0004394	25
Cdk1_OG0000555_OG0	5
Cdk12_OG0009875	1561
Cdk2_OG0002391	1156
CDK2AP1_OG0008015	995
Cdk4_OG0006632	1529
Cdk5_OG0002993	491
Cdk5alpha_OG0009389	502
Cdk7_OG0001724	697
Cdk8_OG0010977	529
Cdk9_OG0007009	741
Cdlc2_OG0000234_OG1	4026
cdm_OG0002482	1995
Cds_OG0010549	1194
Ced-12_OG0009727	1047
ced-6_OG0006366	4238
CenB1A_OG0004675	2059
CenG1A_OG0003595_OG0	2692
CenG1A_OG0009182	98
Cenp-C_OG0002322	2262
Cep135_OG0009952	779
Cep135_OG0009954	348
cep290_OG0004127	150
Cep89_OG0006812	0
Cep97_OG0008778	708
cer_OG0012078	7742
Cerk_OG0004182	1367
cert_OG0011161	1713
Cf2_OG0008971	1708
Cfp1_OG0007571	1069
CG5789_OG0004615	877
cg_OG0006533	5668
CG10000_OG0005395	0
CG10005_OG0004963	616
CG10011_OG0005399	1621
CG10013_OG0002410_OG0	1
CG10019_OG0008786	229
CG10026_OG0009081	343
CG10029_OG0004344	22
CG10031_OG0008792	197
CG10035_OG0004420	1
CG10038_OG0001436_OG0	709
CG10041_OG0012259_OG0	2
CG10051_OG0007036	13
CG10053_OG0004336	223
CG10055_OG0004329	867
CG10062_OG0007038	49
CG10063_OG0010284	8
CG10064_OG0010282	57
CG10068_OG0004321	479
CG10073_OG0000065_OG2	1
CG10075_OG0010279	412
CG10077_OG0010277	14630
CG10082_OG0005964	5136
CG10086_OG0001355	0
CG10089_OG0010567	379
CG10098_OG0004320	1598
CG10104_OG0006132	0
CG10116_OG0010569	1
CG10126_OG0005023	1967
CG10132_OG0009091	1371
CG10137_OG0009093	214
CG10139_OG0006151	1101
CG10140_OG0010573	0
CG10147_OG0010256	238
CG10151_OG0006160	257
CG10154_OG0010575	0
CG10163_OG0010252	0
CG10164_OG0001489	2
CG10165_OG0011781	201
CG10171_OG0010163	677
CG10175_OG0005507	208
CG10177_OG0001079_OG0	0
CG10184_OG0005509	346
CG10185_OG0005203	0
CG10189_OG0009087	411
CG10194_OG0009085	292
CG10195_OG0003572	475
CG10205_OG0006168	1154
CG10208_OG0005527	358
CG10209_OG0006169	648
CG10211_OG0009505	8272
CG10222_OG0010165	300
CG10226_OG0010249	234
CG10237_OG0003462	5303
CG1024_OG0004294	657
CG10252_OG0011517	7
CG10254_OG0002565	1580
CG10257_OG0006606	6
CG10264_OG0005208	2
CG10265_OG0006935	246
CG10274_OG0003940	1108
CG10280_OG0004257	11
CG10283_OG0001907_OG0	169
CG10286_OG0004292	2123
CG10298_OG0004288	4
CG10300_OG0005516	0
CG10301_OG0005515	1
CG10307_OG0005957	198
CG10311_OG0004972	502
CG10317_OG0004974	2
CG10321_OG0005965	2439
CG10324_OG0004994	396
CG10332_OG0005992	0
CG10333_OG0009507	2180
CG10336_OG0009516	304
CG10337_OG0009096	296
CG10338_OG0009517	436
CG10339_OG0006873	80
CG10340_OG0001059_OG0	962
CG10341_OG0009518	1089
CG10343_OG0009520	594
CG10344_OG0007020	156
CG10345_OG0002430_OG0	113
CG10347_OG0000607_OG0	445
CG10348_OG0003704	47
CG10352_OG0008207	3
CG10353_OG0008206	1082
CG10357_OG0010470	9
CG10359_OG0010469	3428
CG10361_OG0010014	774
CG10362_OG0008202	198
CG10365_OG0005518	619
CG10366_OG0009102	799
CG10375_OG0005526	1226
CG10376_OG0009519	740
CG10383_OG0001909	645
CG10384_OG0007018	35
CG10405_OG0004983	2
CG10407_OG0005207	96
CG10413_OG0003703_OG0	648
CG10417_OG0013094	4218
CG10418_OG0010832	416
CG10425_OG0002500	743
CG10428_OG0001263_OG0	712
CG10431_OG0001914	152
CG10433_OG0006904	754
CG10435_OG0002296_OG0	1347
CG10444_OG0007082	704
CG10445_OG0001356	92
CG10459_OG0001605_OG0	5
CG10462_OG0009105	1086
CG10463_OG0009108	587
CG10466_OG0012145	293
CG10467_OG0010233	752
CG10469_OG0010232	224
CG10470_OG0009541	756
CG10472_OG0000811_OG0	345
CG10479_OG0010225	25
CG10481_OG0009114	3
CG10483_OG0010221	561
CG10486_OG0010219	0
CG10492_OG0009544	1826
CG10494_OG0006908	291
CG10495_OG0009546	246
CG10505_OG0006927	4
CG10508_OG0010314	393
CG10510_OG0003948	4
CG10513_OG0005163	1
CG10514_OG0005162	33
CG10516_OG0009998	632
CG10527_OG0002810_OG0	1067
CG10543_OG0006262	3022
CG10550_OG0000747	247
CG10555_OG0008527	3487
CG10561_OG0009552	198
CG10565_OG0010321	4184
CG10576_OG0010200	10920
CG10581_OG0010326	0
CG10584_OG0010328	153
CG10587_OG0000094_OG0	0
CG10587_OG0000094_OG1	0
CG10587_OG0000094_OG2	0
CG10589_OG0003950	2
CG10591_OG0010195	2
CG10597_OG0003317	364
CG10598_OG0011740	0
CG10600_OG0009530	3433
CG10602_OG0009532	6370
CG10616_OG0010838	1764
CG10621_OG0001911	407
CG10623_OG0001912	3879
CG10628_OG0009107	205
CG10631_OG0001241	3494
CG10646_OG0009949	359
CG10654_OG0009947	80
CG10657_OG0009951	528
CG10660_OG0010840	192
CG10663_OG0010839	189
CG10669_OG0005156	323
CG10674_OG0010603	808
CG10680_OG0003577	1
CG10681_OG0009950	185
CG10700_OG0011812	1
CG10702_OG0009548	390
CG10710_OG0010908	439
CG10713_OG0010576	435
CG10725_OG0010574	0
CG10730_OG0000951	104
CG10731_OG0006517	121
CG10737_OG0006638	11001
CG10738_OG0010568	152
CG1074_OG0007339	529
CG10747_OG0009127	268
CG10748_OG0011855_OG0	0
CG10749_OG0003913_OG0	1
CG10750_OG0009561	0
CG10752_OG0010150_OG0	0
CG10761_OG0008304	0
CG1077_OG0004263	0
CG10793_OG0003237	0
CG10795_OG0006915	358
CG10799_OG0003081	48
CG10801_OG0012112	1
CG10802_OG0008133	890
CG10803_OG0008134	1049
CG10804_OG0008132	68
CG10809_OG0010976	767
CG10814_OG0007257	0
CG10822_OG0007072	0
CG10839_OG0009144	0
CG10841_OG0002198_OG0	1
CG10853_OG0003980_OG0	14
CG10859_OG0009209	3
CG10862_OG0002017_OG1	12080
CG10863_OG0010486	1172
CG10863_OG0012194_OG0	2
CG10864_OG0005043	37
CG10866_OG0010485	219
CG10874_OG0003457	1128
CG10877_OG0002385_OG0	137
CG10887_OG0002183_OG0	2
CG10898_OG0002547	411
CG1090_OG0003105_OG0	6
CG10903_OG0002293_OG0	485
CG10904_OG0011634	262
CG10907_OG0001984_OG0	723
CG10909_OG0005022	0
CG10910_OG0006092	244
CG10911_OG0006095	3
CG10912_OG0000471	4
CG10914_OG0006109	249
CG10919_OG0001352	1
CG1092_OG0001161_OG0	124
CG10920_OG0007959	0
CG10927_OG0006710	130
CG10931_OG0006071	1
CG10932_OG0007954	3164
CG10934_OG0002756_OG0	0
CG10939_OG0005908	4748
CG10947_OG0009415	217
CG10948_OG0009927	2208
CG10949_OG0009416	208
CG10950_OG0012279	0
CG10958_OG0001743	508
CG10959_OG0008299	128
CG10962_OG0007748	155
CG10970_OG0003173	15
CG10973_OG0012539	475
CG10979_OG0004244	1464
CG10984_OG0009934	803
CG10996_OG0008249	1
CG11000_OG0004245	18
CG11007_OG0003037	541
CG11018_OG0007064	1
CG11029_OG0001270	680
CG1103_OG0003103_OG0	0
CG11030_OG0003728	988
CG11034_OG0001268	1542
CG11035_OG0002292_OG0	179
CG11041_OG0001654	4
CG11044_OG0007073	133
CG1105_OG0004314	1785
CG11050_OG0009604	989
CG11060_OG0006765	16
CG11068_OG0011716	1
CG11069_OG0004655	1466
CG11076_OG0001759	2739
CG11077_OG0000549_OG0	199
CG11085_OG0008456	35
CG11089_OG0004653	1996
CG11095_OG0003249	156
CG11099_OG0007074	5
CG11103_OG0003250	300
CG11106_OG0012330	1
CG11109_OG0001964	415
CG11110_OG0006619	196
CG11123_OG0006752	786
CG11125_OG0006747	526
CG11127_OG0006744	740
CG1113_OG0004171	7
CG11131_OG0001957_OG0	16032
CG11134_OG0003251	417
CG11141_OG0006745	609
CG11145_OG0006754	0
CG11147_OG0003729	506
CG11149_OG0003730	0
CG11151_OG0008256	2133
CG11159_OG0006283	1
CG1116_OG0004164	750
CG11162_OG0008263	3
CG11168_OG0004657	1120
CG11170_OG0006462	521
CG11178_OG0003327	792
CG11180_OG0006625	1241
CG11191_OG0007189	147
CG11192_OG0007095	0
CG11200_OG0007088	1024
CG11211_OG0012938	1
CG11226_OG0012166_OG0	8
CG11227_OG0007505	0
CG1124_OG0002090	744
CG11241_OG0003815_OG0	1622
CG11247_OG0009861	322
CG11248_OG0003830_OG0	164
CG11249_OG0009864	6
CG11251_OG0001998	1
CG11257_OG0007039	275
CG11263_OG0001789	150
CG11267_OG0011856	1806
CG11269_OG0006458	1
CG11275_OG0002906	3393
CG11279_OG0003924_OG0	4
CG11286_OG0004361	0
CG1129_OG0002085	1203
CG11291_OG0003029	2
CG11294_OG0007761	107
CG11298_OG0007031	0
CG11309_OG0010303	467
CG11317_OG0012026	120
CG11318_OG0000756	5
CG11319_OG0009603	111
CG11327_OG0009628	9
CG11333_OG0002657_OG0	0
CG11334_OG0005804	1397
CG11342_OG0011920	79
CG11345_OG0011138	3484
CG11349_OG0011131	12107
CG11353_OG0011127	45
CG11356_OG0008477	0
CG11357_OG0011126	2023
CG1136_OG0010499	1113
CG11367_OG0000806_OG0	208
CG11369_OG0011699	1
CG1137_OG0004303	7
CG11370_OG0003817_OG0	14451
CG11377_OG0008723	725
CG11378_OG0007395	53
CG11379_OG0007397	0
CG11380_OG0007400	95
CG11381_OG0007402	0
CG11382_OG0007404	39
CG11384_OG0007396	3
CG1139_OG0004077	522
CG11391_OG0001026_OG0	0
CG11396_OG0010345	751
CG11398_OG0007405	220
CG11403_OG0007406	1029
CG11404_OG0012169	0
CG11406_OG0006889	1
CG11409_OG0007766	282
CG11413_OG0011575	26
CG11414_OG0006019	3046
CG11417_OG0007590	1673
CG1142_OG0012974	895
CG11425_OG0009823	123
CG11426_OG0009824	165
CG1143_OG0011104	39
CG11436_OG0003200	549
CG11437_OG0009825	5
CG11438_OG0009826	399
CG11447_OG0004515	200
CG11449_OG0000981_OG1	0
CG11453_OG0001027_OG0	15
CG11454_OG0001792	480
CG11456_OG0003951	366
CG11459_OG0000135_OG1	39
CG1146_OG0011093	964
CG11470_OG0000857	7
CG11474_OG0005934	933
CG11475_OG0005935	33
CG11498_OG0001515	99
CG11504_OG0002630	1071
CG11523_OG0009832	471
CG11529_OG0010828	8338
CG11537_OG0010640	1202
CG11550_OG0002660	340
CG11560_OG0010817	326
CG11562_OG0008742	341
CG11563_OG0002662	697
CG11566_OG0007496	23
CG11570_OG0004027	0
CG11581_OG0008240	1
CG11583_OG0010538	1330
CG11584_OG0008239	3
CG11585_OG0012335	1582
CG11586_OG0010534	549
CG11590_OG0001741	562
CG11593_OG0010497	1317
CG11594_OG0010492	511
CG11596_OG0007629	1150
CG11601_OG0008739	167
CG11608_OG0000142_OG0	0
CG1161_OG0004180	1844
CG11617_OG0008731	81
CG11619_OG0003864_OG0	78
CG11626_OG0011450	21
CG11629_OG0003739	1
CG11630_OG0009580	10
CG11634_OG0009583	0
CG11635_OG0007156	5
CG11638_OG0007387	121
CG11655_OG0001745_OG0	209
CG11656_OG0005013	2
CG11658_OG0010025	546
CG11663_OG0012087	0
CG11664_OG0011395	0
CG11666_OG0012316	0
CG11668_OG0002452	467
CG11670_OG0005008	216
CG11672_OG0004805	3
CG11674_OG0008231	13
CG11679_OG0008511	561
CG11686_OG0002448_OG0	696
CG11693_OG0004810	1
CG11694_OG0000225_OG0	0
CG11694_OG0000225_OG1	0
CG11695_OG0007879	256
CG11696_OG0007880	748
CG11698_OG0002319_OG0	0
CG11699_OG0007882	622
CG11703_OG0002165_OG0	0
CG11710_OG0001691_OG0	960
CG1172_OG0004189	1337
CG11722_OG0001391	175
CG11723_OG0003571	415
CG11726_OG0010048	3
CG11737_OG0001419_OG0	732
CG11741_OG0001420_OG0	1
CG11752_OG0007995	835
CG11755_OG0000851	170
CG11756_OG0007997	8
CG11760_OG0004826	295
CG11768_OG0004832	23
CG11771_OG0005200	1577
CG11777_OG0006309	364
CG11779_OG0004481	747
CG11786_OG0012799	7
CG11788_OG0007083	344
CG11790_OG0005187	3130
CG11791_OG0012008	1560
CG11807_OG0003009_OG0	920
CG11808_OG0006841	416
CG11811_OG0004058	1265
CG11816_OG0008636	1
CG11835_OG0000264_OG0	23948
CG11835_OG0000264_OG1	3775
CG11837_OG0005082	486
CG11841_OG0005083	49
CG11842_OG0000856_OG1	8
CG11843_OG0011490	45
CG11852_OG0002502_OG0	322
CG11854_OG0005171	23909
CG11857_OG0005167	1673
CG11858_OG0005166	606
CG11878_OG0000055_OG0	2
CG11878_OG0000055_OG1	0
CG11878_OG0000055_OG2	0
CG11882_OG0005094	800
CG11883_OG0006313	492
CG11885_OG0003355	491
CG11892_OG0005161	6
CG11893_OG0000039_OG2	31
CG11899_OG0005100	2727
CG11902_OG0005155	413
CG11906_OG0001618	587
CG11911_OG0008747	292
CG11912_OG0008746	12
CG11920_OG0005183	656
CG11927_OG0003556	1048
CG11929_OG0011773	0
CG11961_OG0001155_OG0	1849
CG11964_OG0004848	467
CG11970_OG0004849	2527
CG11975_OG0004850	1017
CG11977_OG0012457_OG0	0
CG11980_OG0002337	446
CG11983_OG0004852	38
CG11986_OG0004855	273
CG11997_OG0004862	1
CG11999_OG0004179	886
CG12003_OG0004112	5
CG12004_OG0011286	3605
CG12009_OG0010662	1028
CG12010_OG0010671	266
CG12011_OG0011025	11
CG12012_OG0010672	269
CG12016_OG0010666	669
CG12017_OG0010661	55
CG12020_OG0011042	1
CG12024_OG0011050	1536
CG12025_OG0011053	980
CG12035_OG0011029	1
CG12038_OG0011331	165
CG12054_OG0000497	2398
CG12056_OG0003138	321
CG12057_OG0003139	0
CG12061_OG0000938_OG0	2
CG12065_OG0007412	1586
CG12069_OG0001519	0
CG12071_OG0011553	255
CG12071_OG0013484	239
CG12075_OG0007754	3417
CG1208_OG0004248	62
CG12081_OG0007411	1454
CG12084_OG0011296	2138
CG12091_OG0011293	1859
CG12093_OG0011111	862
CG12096_OG0008559	1286
CG12099_OG0011289	5584
CG12104_OG0011284	371
CG12105_OG0004111	637
CG12106_OG0007586	173
CG12107_OG0006719	614
CG12111_OG0007413	32
CG12112_OG0012598_OG0	166
CG12115_OG0007587	473
CG12116_OG0008625	691
CG12118_OG0007585	442
CG12121_OG0007579	2459
CG12123_OG0003325	256
CG12128_OG0002879	705
CG12129_OG0002878	904
CG1213_OG0002105	1027
CG12134_OG0006319	534
CG12147_OG0004192	0
CG12155_OG0003210	1111
CG12159_OG0002860	735
CG12164_OG0006760	35
CG12170_OG0002098	362
CG12171_OG0004222	1581
CG12173_OG0004172	353
CG12177_OG0008262	255
CG1218_OG0002103	774
CG12182_OG0011099	427
CG12194_OG0008975	91
CG12204_OG0001687	326
CG12206_OG0008131	2557
CG12209_OG0002818	12
CG12213_OG0002418	2802
CG12219_OG0007713	643
CG12224_OG0000651_OG1	110
CG12231_OG0003119	0
CG12236_OG0008414	794
CG12237_OG0007424	1240
CG12239_OG0001754	704
CG12241_OG0001396	794
CG12253_OG0011818	440
CG12256_OG0004947	188
CG12259_OG0005539	1034
CG12268_OG0005336	407
CG1227_OG0004337	296
CG12278_OG0004413	0
CG12279_OG0004445	1107
CG12288_OG0009457	904
CG12289_OG0010046	0
CG12290_OG0002618	350
CG12299_OG0009634	2442
CG12301_OG0001981	985
CG12307_OG0009694	0
CG1231_OG0011372	5
CG12316_OG0009955	1518
CG12320_OG0005053	151
CG12321_OG0001064_OG0	1559
CG12325_OG0002854	1118
CG1233_OG0011370	1266
CG1234_OG0004335	1287
CG12341_OG0002848	223
CG12343_OG0002853	882
CG12344_OG0002855	285
CG12355_OG0012373	19
CG1236_OG0002100	753
CG12362_OG0000821_OG0	1
CG12374_OG0007223	3
CG12375_OG0009777	426
CG12379_OG0008514	73
CG12384_OG0006229	3960
CG1239_OG0004237	258
CG12395_OG0001736	1
CG12398_OG0008359	4
CG12402_OG0002224_OG0	38
CG12420_OG0002594_OG0	2
CG12426_OG0005340	0
CG12438_OG0003802	0
CG12439_OG0009296	0
CG12446_OG0001786_OG0	0
CG12448_OG0009145	0
CG1246_OG0011105	39
CG12464_OG0011955	1
CG12470_OG0007846	11
CG12479_OG0008243	0
CG12480_OG0008242	1
CG12481_OG0008237	145
CG12490_OG0000233_OG1	1
CG12496_OG0007599	14
CG12498_OG0008105	0
CG12499_OG0002285_OG0	2100
CG12502_OG0011339	63
CG12507_OG0008176	9
CG12511_OG0009568	0
CG12516_OG0005410	1
CG12517_OG0009649	0
CG12520_OG0010149	2
CG12521_OG0012944	0
CG12531_OG0008272	113
CG12535_OG0008128	3
CG12539_OG0008363	5499
CG12540_OG0008220	20
CG12541_OG0007825	91
CG12560_OG0012234	141
CG12567_OG0012740	2530
CG12576_OG0001784_OG0	3386
CG12581_OG0001679_OG0	6136
CG12589_OG0011424	0
CG12590_OG0011977	1
CG12594_OG0005596	121
CG12607_OG0011139	4167
CG12609_OG0008677	0
CG12617_OG0003653	2
CG12620_OG0009462	1
CG12637_OG0008050	2
CG12643_OG0007518	1383
CG1265_OG0010531	796
CG12655_OG0000445_OG2	926
CG12659_OG0007410	138
CG12661_OG0007749	0
CG12662_OG0007747	0
CG12672_OG0007868	31
CG12674_OG0003570	3
CG12679_OG0001731_OG0	1
CG12680_OG0001718	2
CG12682_OG0012323	0
CG12691_OG0007931	0
CG12692_OG0000634_OG0	1
CG12693_OG0012106	0
CG12698_OG0008169	2
CG12699_OG0000230_OG1	8
CG12702_OG0001192	887
CG12708_OG0000271_OG0	271
CG12708_OG0000271_OG0.2	263
CG1271_OG0010635	316
CG12713_OG0003881_OG0	72
CG12716_OG0008438	1
CG12723_OG0008557	1
CG12728_OG0000928_OG0	147
CG12729_OG0011725	15
CG1273_OG0010536	2158
CG12730_OG0007375	307
CG12744_OG0000893	145
CG12746_OG0004208	790
CG1275_OG0011072	1210
CG12768_OG0001283_OG0	426
CG12769_OG0007187	9
CG12773_OG0003140	2490
CG12782_OG0012281	1
CG12783_OG0000743_OG0	0
CG12784_OG0005236	0
CG12795_OG0008825	834
CG12811_OG0002240	431
CG12817_OG0002595_OG0	35
CG12818_OG0004897	226
CG12822_OG0001599	1118
CG12825_OG0001130_OG1	35
CG12826_OG0002951	7
CG12828_OG0011622	0
CG12831_OG0011623_OG0	0
CG12836_OG0002963_OG0	0
CG12848_OG0006045	314
CG12849_OG0011577	0
CG12851_OG0005862	257
CG12857_OG0006163	5
CG12860_OG0006154	4
CG12861_OG0006153	4
CG12862_OG0011585_OG0	4
CG12863_OG0011584	244
CG12866_OG0002772	5
CG12868_OG0001564	177
CG12869_OG0006145	42
CG12869_OG0006146	19
CG12877_OG0001472_OG0	1143
CG1288_OG0001350	1
CG12880_OG0005345	2245
CG12883_OG0001474	159
CG12885_OG0001477	91
CG12895_OG0006308	778
CG12909_OG0002821	396
CG12910_OG0006305	164
CG12911_OG0006304	208
CG12914_OG0002819	0
CG12917_OG0002815	0
CG12920_OG0006291	1
CG12926_OG0006349	158
CG12929_OG0006357	83
CG12934_OG0006315	5
CG12935_OG0002846	340
CG12942_OG0001596_OG0	918
CG12945_OG0004570	786
CG12947_OG0004568	160
CG12948_OG0004558	974
CG12963_OG0001641_OG0	0
CG12964_OG0002996_OG0	55
CG12970_OG0006808	2
CG12971_OG0010294	34
CG12974_OG0010307	16
CG12983_OG0010332	7
CG12984_OG0003949	0
CG12985_OG0000915	5
CG12986_OG0011685	3
CG1299_OG0000523_OG0	5468
CG12990_OG0007696	2
CG12991_OG0007703	1977
CG12992_OG0011688	5
CG12994_OG0007707	3
CG12995_OG0008599	0
CG12998_OG0011739	1
CG13000_OG0011738	0
CG13001_OG0008580	1234
CG13002_OG0008577	0
CG13003_OG0008572	1348
CG13004_OG0008570	270
CG13005_OG0008567	195
CG13008_OG0008305	5
CG13010_OG0003260	1
CG13012_OG0008317	229
CG13014_OG0008547	437
CG13016_OG0006536	379
CG13018_OG0006537	90
CG13021_OG0003241	0
CG13022_OG0010698	0
CG13023_OG0010699	804
CG13024_OG0010708	576
CG13026_OG0010716	4
CG13028_OG0004010	227
CG13031_OG0012200	329
CG13032_OG0004014_OG0	2
CG13033_OG0010736	2
CG13038_OG0010761	18
CG13039_OG0010762	3
CG1304_OG0000265_OG0	1
CG1304_OG0000265_OG1	8
CG13040_OG0010763	7
CG13041_OG0000280_OG0	203
CG13041_OG0000280_OG0.2	264
CG13042_OG0010767	33
CG13043_OG0000281_OG0	82
CG13043_OG0000281_OG1	759
CG13044_OG0010768	2684
CG13045_OG0000814	27
CG13046_OG0010771	307
CG13047_OG0010772	18
CG13048_OG0010773	1
CG13049_OG0010774	2
CG13051_OG0011898	17
CG13053_OG0010778	1
CG13054_OG0010779	1
CG13055_OG0010780	21
CG13056_OG0010757	1
CG13058_OG0004021	0
CG13059_OG0010764	702
CG13062_OG0010766	1
CG13064_OG0010775	198
CG13065_OG0010776	0
CG13066_OG0012201	0
CG13068_OG0002030_OG1	5
CG13069_OG0004022	0
CG1307_OG0004308	1368
CG13070_OG0012202	0
CG13071_OG0011899	1
CG13073_OG0012731_OG0	25
CG13074_OG0010797	0
CG13075_OG0000216_OG0	1
CG13075_OG0000216_OG1	1
CG13077_OG0009097	13
CG13078_OG0003575_OG0	0
CG13081_OG0003574	11
CG13082_OG0009094	837
CG13083_OG0009084	0
CG13084_OG0009083	0
CG13085_OG0001922	40
CG13086_OG0003709	9
CG13088_OG0001266	239
CG1309_OG0010533	1391
CG13096_OG0003720	4114
CG13097_OG0001923	1121
CG13101_OG0009304	147
CG13102_OG0009298	5
CG13108_OG0009295	97
CG13110_OG0011792	1
CG13113_OG0001247_OG0	2
CG13114_OG0009279	1
CG13116_OG0001878	299
CG13123_OG0001877	126
CG13124_OG0003502	4140
CG13126_OG0003515	341
CG13127_OG0001844	3
CG13131_OG0000790_OG0	17
CG13133_OG0003525	24
CG1314_OG0011674	3
CG13144_OG0009363	0
CG13148_OG0007214	85
CG13151_OG0006215	340
CG13154_OG0006206	5
CG13155_OG0006196	125
CG13157_OG0002779	7
CG1316_OG0000430_OG0	2898
CG13168_OG0006184	1
CG1317_OG0011084	1830
CG13170_OG0006182	45
CG13171_OG0006180	0
CG13177_OG0012831	48
CG13185_OG0002928	3123
CG13186_OG0006594	12
CG13192_OG0006567	353
CG13193_OG0006565	0
CG13196_OG0006560	1
CG13197_OG0006563	496
CG13202_OG0001123_OG0	0
CG13203_OG0006235	112
CG13204_OG0006233	1303
CG13215_OG0002793_OG0	55
CG13216_OG0001568_OG0	0
CG13218_OG0002791_OG0	1
CG13220_OG0001573_OG0	1133
CG13223_OG0001571_OG0	0
CG13226_OG0002794_OG0	21
CG13227_OG0006218_OG0	299
CG13228_OG0011587_OG0	0
CG13229_OG0002786_OG0	39
CG13229_OG0002787_OG0	2738
CG13231_OG0006217	3
CG13239_OG0009815	8
CG1324_OG0007509	1
CG13243_OG0009147	1
CG13247_OG0010378	3
CG13248_OG0010371	132
CG13250_OG0011870	34
CG13251_OG0010355	9
CG13252_OG0003952	1241
CG13258_OG0009399	20
CG13272_OG0008882	228
CG13280_OG0008881	0
CG13282_OG0008887	41
CG13285_OG0010583	92
CG13287_OG0010216	68
CG13288_OG0010220	58
CG13293_OG0003937	143
CG13295_OG0010231	375
CG13297_OG0010242	8
CG13299_OG0011864	0
CG13300_OG0003943	1116
CG13305_OG0011196	18
CG13306_OG0011204	22
CG13308_OG0004102	0
CG13309_OG0011211	0
CG13310_OG0011207	5
CG13312_OG0011210	1
CG13313_OG0004105_OG0	1
CG13314_OG0011224	522
CG13315_OG0011237	410
CG13318_OG0004834	218
CG13319_OG0006667	696
CG13321_OG0006673	53
CG13326_OG0006545	4
CG13330_OG0007271	2
CG13331_OG0007273	13
CG13332_OG0007274	11
CG13334_OG0007281	1
CG13337_OG0011662	45
CG13339_OG0007296	167
CG13344_OG0007304	564
CG13358_OG0007351	11
CG13359_OG0012499	4
CG13360_OG0010145	646
CG13361_OG0003189	10
CG13362_OG0007862	49
CG13364_OG0001174_OG0	3
CG13365_OG0007831	506
CG13367_OG0003188_OG0	1030
CG13369_OG0003181	748
CG13375_OG0007847	36
CG13377_OG0007849	1859
CG13380_OG0010135	0
CG13384_OG0003473	804
CG13385_OG0012520	0
CG13386_OG0003471	13
CG1339_OG0006721	1
CG13390_OG0003479	353
CG13392_OG0003476	127
CG13397_OG0003469	340
CG13398_OG0003468	265
CG13403_OG0008236	13963
CG13404_OG0008224	60
CG13405_OG0011376	0
CG13407_OG0004768	0
CG13408_OG0004770	245
CG13409_OG0004775	132
CG13423_OG0007099	2
CG13426_OG0011654	0
CG13427_OG0003049	0
CG13428_OG0007100	1
CG13430_OG0001658	158
CG13436_OG0006622	41
CG13437_OG0006285	9
CG13438_OG0006243	17
CG1344_OG0012226	693
CG13442_OG0006244	0
CG13443_OG0006248	2
CG13445_OG0003880	20
CG13449_OG0009980	13
CG13454_OG0003875_OG0	0
CG13455_OG0009966	0
CG13457_OG0001288	3
CG13458_OG0004037	204
CG13460_OG0010841	56795
CG13465_OG0000343_OG0	0
CG13471_OG0004048	0
CG13473_OG0010860	3
CG13474_OG0004049	0
CG13476_OG0012898	0
CG13481_OG0000339_OG0	1
CG13481_OG0000339_OG1	0
CG13484_OG0010886	258
CG13488_OG0001544_OG1	1
CG13492_OG0005946	21
CG13501_OG0005936	2
CG13502_OG0005931	19
CG13502_OG0012991	3
CG13506_OG0007028	1322
CG13510_OG0006998	550
CG13511_OG0006997	45
CG13516_OG0006995	164
CG13526_OG0006986	0
CG13527_OG0006984	0
CG13531_OG0006978	1508
CG13532_OG0006975	195
CG13538_OG0005981	1
CG13539_OG0012044	0
CG1354_OG0007555	9134
CG13541_OG0012280	0
CG13544_OG0005976	0
CG13545_OG0012580	7033
CG13551_OG0000540_OG1	203
CG13551_OG0012048	4856
CG13557_OG0012477	0
CG13558_OG0001556	0
CG13559_OG0012047	5
CG13561_OG0011643	9
CG13562_OG0011631	119
CG13575_OG0006892	5
CG13577_OG0001150_OG0	2
CG13578_OG0006898	20
CG13579_OG0006013	52
CG1358_OG0006724	291
CG13581_OG0002746	0
CG13585_OG0011574	1111
CG13587_OG0006025	1
CG13594_OG0006033	64
CG13599_OG0005537	137
CG1360_OG0006725	91
CG13601_OG0005534	492
CG13603_OG0005332	650
CG13605_OG0005319	937
CG13606_OG0005306	9291
CG13607_OG0005318	278
CG13609_OG0012982	43
CG13613_OG0005278	0
CG13614_OG0002525_OG0	0
CG13615_OG0002524	0
CG13616_OG0005272	0
CG13618_OG0005267	184
CG13622_OG0005268	9
CG13623_OG0005265	98
CG13625_OG0004618	974
CG13627_OG0004629	24
CG13630_OG0004630	1334
CG13631_OG0004635	109
CG13634_OG0004637	5
CG13641_OG0004650	193
CG13643_OG0002274	105
CG13653_OG0002504	3
CG13654_OG0005174	92
CG13663_OG0011496	469
CG13667_OG0004090_OG0	258
CG13670_OG0011168	0
CG13671_OG0004086_OG0	419
CG13675_OG0000560_OG2	5
CG13676_OG0003984	11039
CG13678_OG0000129_OG3	129
CG1368_OG0008241	3699
CG13685_OG0010463	13
CG13689_OG0008772	115
CG13690_OG0008752	335
CG13692_OG0008754	11
CG13698_OG0010125	1519
CG13699_OG0003907_OG0	8
CG13705_OG0010610	17938
CG13707_OG0010613	45
CG13708_OG0010614	11
CG1371_OG0006292	4698
CG13711_OG0010618	0
CG13712_OG0010619	0
CG13713_OG0010620	4
CG13716_OG0010627	3
CG13720_OG0004084	5
CG13721_OG0012208	66
CG13722_OG0011130	54401
CG13723_OG0010915	0
CG13724_OG0010917	0
CG13725_OG0010918	0
CG13727_OG0004055	12
CG13728_OG0010923	5
CG13731_OG0011910	230346
CG13733_OG0010089	1
CG13738_OG0011907	1
CG13739_OG0002891	18
CG13743_OG0006405	159
CG13744_OG0006409	58
CG13747_OG0006408	0
CG13748_OG0006626	20
CG13751_OG0001660_OG0	658
CG13760_OG0007606	271
CG13766_OG0009602	139
CG13771_OG0009612	26
CG13775_OG0003750_OG0	1
CG13784_OG0000956_OG0	622
CG13786_OG0003631	1
CG13796_OG0001883_OG0	1309
CG13801_OG0000219_OG0	1
CG13801_OG0000219_OG1	0
CG13806_OG0011077	0
CG13807_OG0011075	246
CG13810_OG0011066	0
CG13813_OG0010189	15
CG13829_OG0011464	0
CG13833_OG0004687	856
CG13837_OG0002276	0
CG13838_OG0011993	0
CG13841_OG0004694	1
CG13842_OG0004706	0
CG13847_OG0004737	54
CG13850_OG0004743	812
CG13855_OG0004744	3
CG13856_OG0004745	118
CG13857_OG0004746	59
CG13862_OG0004760	3
CG13868_OG0007089	796
CG13868_OG0013578	163
CG13869_OG0007075	0
CG1387_OG0008528	0
CG13870_OG0007093	8
CG13871_OG0003047	0
CG13872_OG0007071	2
CG13875_OG0011381	231
CG13876_OG0001334_OG0	188
CG13877_OG0011937	231
CG13884_OG0000403_OG0	4
CG13887_OG0011343	5531
CG13891_OG0002060	1
CG13893_OG0011360	947
CG13894_OG0004129	294
CG13895_OG0004128	832
CG13901_OG0011344	420
CG13907_OG0011337	11123
CG13912_OG0011325	45
CG13917_OG0011285	6138
CG13919_OG0011274	131
CG13920_OG0011271	467
CG13921_OG0011032	3210
CG13924_OG0011054	18
CG13926_OG0011282	649
CG13928_OG0011279	1653
CG13930_OG0011024	0
CG13931_OG0004073	0
CG13933_OG0011036	930
CG13937_OG0011056	399
CG13949_OG0003375	9
CG13950_OG0003376	56
CG13954_OG0006374	74
CG13955_OG0002890_OG0	2
CG13962_OG0012240	209
CG13970_OG0009133_OG0	0
CG13972_OG0005361	13
CG13983_OG0002696	0
CG13991_OG0000661_OG1	2
CG13992_OG0002070_OG0	10
CG13994_OG0011942	565
CG13995_OG0000538_OG0	45
CG13999_OG0000662_OG0	21
CG14005_OG0001926	325
CG14006_OG0001927	0
CG14007_OG0009567	1
CG14011_OG0003731	0
CG14013_OG0003734	0
CG14014_OG0009443	4
CG14015_OG0009446	82
CG14017_OG0003733	0
CG14020_OG0003686	7
CG14022_OG0008831	96
CG14024_OG0003410_OG0	112
CG14034_OG0008836	2
CG14036_OG0008842	16
CG14042_OG0001816	126
CG14043_OG0003425	867
CG14044_OG0008964	14
CG14050_OG0000684	113
CG14052_OG0007777	2
CG14053_OG0012099	1
[truncated: 9,910 more rows]
