# Supplementary material for: Evolution of chemosensory tissues and cells across ecologically diverse Drosophilids
Source: Nat Commun. 2024 Feb 5;15:1047. doi: 10.1038/s41467-023-44558-4 (PMC10844241; doi:10.1038/s41467-023-44558-4)
Supplement: Supplementary file 18 — Supplementary Data 15 [file 41467_2023_44558_MOESM18_ESM.zip › all_count_tables_renamed/EREC4OV_counts_trim_genes_FBids_1_1_sorted.txt]

128up_OG0006588	2061
14-3-3epsilon_OG0002478	13836
14-3-3epsilon_OG0001126_OG1	21386
140up_OG0004534	397
18w_OG0003044	1586
26-29-p_OG0010897	21339
2mit_OG0000576_OG0	58
5-HT1A_OG0006644	320
5-HT1B_OG0006647	117
5-HT2A_OG0000287_OG0	38
5-HT2B_OG0011472	8
5-HT7_OG0005777	20
5PtaseI_OG0005188	760
7B2_OG0004187	150
a_OG0006460	1803
a10_OG0010691	27
a5_OG0009037	2
a6_OG0007651	550
AANATL2_OG0003640	115
AANATL4_OG0000091_OG1	25
AANATL7_OG0007605	13
Aasdh_OG0001831	300
Aatf_OG0001947	1215
aay_OG0011265	2437
ab_OG0009683	121
ab_OG0009684	79
ABCB7_OG0011281	2263
Pmp70_OG0003257	9314
Abd-B_OG0005000	1658
Abi_OG0002227_OG0	733
Abl_OG0010722	3535
abo_OG0009656	498
Abp1_OG0010565	1403
abs_OG0003097	682
ac_OG0007843	16
Ac13E_OG0008321	3156
Ac3_OG0009573	108
Ac78C_OG0010320	472
Acam_OG0000252_OG0	0
Acam_OG0000252_OG1	0
Acam_OG0005131	0
CG9149_OG0011313	1500
Acbp1_OG0009246	900
Acbp2_OG0010415	7214
Acbp4_OG0000311_OG0	174
Acbp4_OG0000311_OG1	2027
Acbp6_OG0010414	46
ACC_OG0007193	33677
AcCoAS_OG0000812	8833
Ace_OG0000652_OG0	86
Acer_OG0000953_OG0	8641
Acer_OG0003808	9621
Acf_OG0002671	2547
Achl_OG0002770	1088
acj6_OG0008333	1
acj6_OG0008334	4
Ack_OG0010507	2729
Ack-like_OG0006546	2015
Acn_OG0009540	3377
CG5009_OG0006075	2193
Acox57D-d_OG0006913	471
Acox57D-p_OG0001151	947
Acp1_OG0009317	5
Acp32CD_OG0009664	0
Acp65Aa_OG0003939	47
Acph-1_OG0001513	1051
CG12512_OG0008829	2507
CG18155_OG0007972	21
Acsl_OG0007133	14993
Act42A_OG0000022_OG0	17
Act42A_OG0000022_OG1	97
Act42A_OG0000022_OG3	227442
Act42A_OG0000022_OG4	51929
Act42A_OG0000022_OG5	10032
Actn_OG0003148_OG0	24454
Actn3_OG0011403_OG0	0
ACXB_OG0000046_OG0	0
ACXB_OG0000046_OG1	0
ACXB_OG0000046_OG2	1
ACXB_OG0000046_OG2.2	0
ACXD_OG0004078_OG0	366
Acyp_OG0009408	0
Acyp2_OG0011498	418
Ada_OG0002342	318
Ada1-2_OG0003777_OG0	201
Ada2a_OG0005051	174
Ada2b_OG0004799	753
Ada3_OG0007872	890
AdamTS-A_OG0005247	3797
AdamTS-A_OG0012010	151
AdamTS-B_OG0008089	246
Adar_OG0007649	829
Adat1_OG0003596	58
Adck1_OG0006032	1069
Adck5_OG0010063	1280
ADD1_OG0006579	848
Adf1_OG0001636_OG0	410
Adgf-A_OG0001991_OG0	0
Adgf-A_OG0003900	1090
Adgf-A2_OG0010109	21
Adgf-B_OG0010108	55
Adgf-C_OG0001030_OG0	105
Adgf-D_OG0002208_OG0	2502
Adgf-E_OG0006152	0
Adh_OG0003395_OG0	35
Adi1_OG0010940	1849
AdipoR_OG0004727	9982
CG3809_OG0004951	0
AdenoK_OG0003918_OG0	3016
Ady43A_OG0002958	1277
AdoR_OG0005733	584
adp_OG0006108	1071
AdSS_OG0000854_OG0	14900
Aduk_OG0004873	692
Ae2_OG0010984	3752
CG6512_OG0010913	4962
aft_OG0006080	697
Afti_OG0005567	1098
Ag5r_OG0008212	265
Ag5r2_OG0008213	6
AGBE_OG0007237	13923
AgmNAT_OG0001753	332
ago_OG0010530	6912
AGO1_OG0007307	5125
AGO2_OG0000119_OG0	5700
Agpat1_OG0008448	584
Agpat2_OG0003465	2119
Agpat3_OG0004018	4088
Agpat4_OG0004019_OG0	4355
ADPS_OG0002932	268
agt_OG0001016_OG0	60
Spat_OG0007723	1832
Ahcy_OG0001195_OG0	9332
AhcyL1_OG0011110	2832
AIF_OG0001225	2451
AIMP1_OG0007108	2062
AIMP2_OG0009977	1719
AIMP3_OG0005998	742
Adk1_OG0010829	3008
Adk3_OG0005467	641
Ak6_OG0007201	402
Akap200_OG0000367_OG0	5699
Akh_OG0010512	13
AkhR_OG0009627	752
akirin_OG0010441	2805
Akr1B_OG0001292	8550
Akt1_OG0005415	3796
al_OG0008749	146
Aladin_OG0007570	875
AlaRS_OG0003477	6675
AlaRS-m_OG0010596	1746
Alas_OG0006853	4612
alc_OG0006389	3000
Ald1_OG0005647	46747
Ald2_OG0005645	0
Aldh_OG0003615	11167
Aldh-III_OG0006742	6430
Aldh7A1_OG0003841_OG0	369
Alg-2_OG0001588_OG0	1419
Alg1_OG0002607_OG0	2180
Alg10_OG0000709_OG0	609
Alg11_OG0012170	1112
CG8412_OG0004562	1190
Alg14_OG0001194_OG0	173
Alg2_OG0010641	1136
Alg3_OG0003012	105
Alg3_OG0006966	653
CG5287_OG0001281	443
CG5287_OG0003790	551
Alg9_OG0005173	1060
Alh_OG0004317	2470
Alh_OG0004319	862
Alh_OG0011430	133
alien_OG0009301	1765
ALiX_OG0005343	6544
Alk_OG0006414	1025
CG12179_OG0001176_OG0	695
Alp1_OG0010289	1
Alp10_OG0010194	9
Alp11_OG0008522	416
Alp12_OG0003717	873
Alp13_OG0001034	59
Alp2_OG0000261_OG0	3
Alp2_OG0000261_OG1	2250
Alp4_OG0005779	36821
Alp6_OG0006360	98
Alp7_OG0003030	4
Alp9_OG0003931	8
alph_OG0000083_OG0	905
alph_OG0005113	3891
alpha-Catr_OG0006852	282
alpha-Est1_OG0004357	1444
alpha-Est10_OG0004350	2204
alpha-Est2_OG0000314	3378
alpha-Est3_OG0004356	1386
alpha-Est6_OG0004354	1
alpha-Est7_OG0001351	591
alpha-Est8_OG0004352	662
alpha-Est9_OG0004351	1169
alpha-Man-Ia_OG0003130	281
alpha-Man-Ia_OG0003131	444
alpha-Man-Ia_OG0001168	1289
alpha-Man-Ib_OG0005087	1177
alpha-Man-Ic_OG0011549	15
alpha-Man-IIa_OG0004878	1578
alpha-Man-IIb_OG0005229	1617
alpha-PheRS_OG0008296	2948
alpha-Spec_OG0011040	34582
alpha4GT1_OG0000948	873
alphaCOP_OG0011275	7337
alphaSnap_OG0010384	2660
alphaTub67C_OG0010998	5073
Alr_OG0008278	575
alrm_OG0002498	264
Als2_OG0009863	3176
alt_OG0004894	6813
aly_OG0004083	0
Ama_OG0002112	212
Amacr_OG0009433	624
amd_OG0001918	123
Amnionless_OG0008741	109
amon_OG0011540	139
amos_OG0003702_OG0	0
AMPdeam_OG0008245	6026
Amph_OG0007204	8288
AMPKalpha_OG0001698	6574
Amt_OG0004607	16
Amun_OG0008385	4501
amx_OG0007575	379
Amy-p_OG0000157_OG0	0
Amy-p_OG0000157_OG0.2	3
Amyrel_OG0006416	5
ana_OG0006403	851
ana1_OG0002269	786
ana2_OG0007120	576
ana3_OG0006194	969
Ance-2_OG0003658	6
Ance-3_OG0001891_OG0	483
Ance-3_OG0009407	244
Ance-4_OG0006406	1549
Ance-5_OG0005870	867
anchor_OG0010100	931
Andorra_OG0011741	0
Ank2_OG0010460	679
Ankle2_OG0000780	5851
l(2)35Be_OG0003404_OG0	258
anox_OG0007490	1441
Ant2_OG0008041	107
antdh_OG0008007	15
Antp_OG0002113	234
antr_OG0007227	15
AnxB10_OG0008082	3193
AnxB11_OG0008196	2719
AnxB9_OG0004410	16931
aop_OG0003458	2447
aos_OG0010741	436
Aos1_OG0002145_OG0	969
AOX1_OG0005242	4591
AOX2_OG0000143_OG0	4629
AOX2_OG0000143_OG1	2
AOX4_OG0001465	11
ap_OG0005832	1005
AP-1-2beta_OG0008273	5415
AP-1gamma_OG0007680	5060
AP-1mu_OG0005553	2015
AP-1sigma_OG0005334	2209
AP-2alpha_OG0008751	4089
AP-2mu_OG0004736	2273
AP-2sigma_OG0004385	865
Apc_OG0005387	3571
APC10_OG0005888	322
Apc2_OG0005308	1075
APC4_OG0003171_OG0	608
APC7_OG0001703	1094
ApepP_OG0000963	2618
aph-1_OG0003552_OG0	521
aPKC_OG0006607	444
aPKC_OG0006608	1934
aPKC_OG0006609	311
Aplip1_OG0011323	59
apn_OG0002443_OG0	0
apolpp_OG0012638	33780
app_OG0010830	1274
APP-BP1_OG0010070	621
Appl_OG0007834	541
Aprt_OG0004075	736
Aps_OG0010085	3282
apt_OG0002733	2324
CG18815_OG0010034	4166
AQP_OG0007242	515
aqrs_OG0005393	0
aqz_OG0001049_OG1	10074
ara_OG0009939	64
aralar1_OG0001518	8246
Arc1_OG0002768_OG0	12115
Arc2_OG0006127	608
Arc42_OG0001370_OG0	1888
Archease_OG0002289_OG0	556
Arf51F_OG0006831	1951
Arf79F_OG0012164	6844
ArfGAP1_OG0010836	2255
ArfGAP3_OG0003816_OG0	3270
Arfip_OG0005451	459
Arfrp1_OG0007681	329
arg_OG0003183	703
arg_OG0007835	692
Argk_OG0011233	46868
Argk_OG0011925	2922
Argl_OG0009800	2333
CG31469_OG0002209_OG0	179
ArgRS_OG0008151	1945
ArgRS-m_OG0004367	347
ari-1_OG0007878	2709
ari-2_OG0003028	1300
Arl1_OG0010003	971
Arl2_OG0004816	161
Arl5_OG0011164	666
Arl6_OG0007042	6
Arl6IP1_OG0004993	970
Arl8_OG0004797	1298
arm_OG0007636	11776
armi_OG0002027	2975
Arp1_OG0004441	2903
Arp10_OG0007423	1081
Arp2_OG0001770	3284
Arp3_OG0010555	2872
Arp5_OG0001448_OG0	719
Arp53D_OG0011600	2
Arp6_OG0008512	524
Arp8_OG0007614	1507
Arpc1_OG0009187	3620
Arpc2_OG0009417	4435
Arpc3A_OG0005226	1143
Arpc3B_OG0008590	219
Arpc4_OG0008719	1164
Arpc5_OG0008957	712
arr_OG0007264	1396
Arr1_OG0009490	36
Arr2_OG0004099	29
Ars2_OG0005840	5649
Art1_OG0004911	2462
Art2_OG0008773	0
Art3_OG0004604	1996
Art4_OG0004574	2278
Art6_OG0004528_OG0	0
Art7_OG0001547_OG0	1290
Art8_OG0009662	645
Art9_OG0002219_OG0	0
Arts_OG0000486_OG0	8906
aru_OG0003377	3151
Arv1_OG0013036	160
arx_OG0009914	236
Asap_OG0007180	4030
Asator_OG0002682_OG1	1424
Asciz_OG0010646	182
ase_OG0007840	21
asf1_OG0009889	798
ash1_OG0000982_OG0	265
ash2_OG0004623	1088
Ask1_OG0004518	3491
asl_OG0004217	969
AsnRS_OG0003707	5233
AsnRS-m_OG0006452	303
AsnS_OG0000992	1789
asp_OG0004633	2108
Asph_OG0006509	5169
ASPP_OG0006932	2070
CG9572_OG0008488	1985
AspRS_OG0006665	6078
AspRS-m_OG0008886	3422
asrij_OG0006972	1592
asRNA:CR31429_OG0002339_OG0	340
asRNA:CR42743_OG0003772_OG0	0
asRNA:CR43299_OG0012338_OG0	2
asRNA:CR43426_OG0012535_OG0	0
asRNA:CR43454_OG0002277_OG0	2031
asRNA:CR43463_OG0001607_OG0	522
asRNA:CR43809_OG0003675_OG0	675
asRNA:CR44106_OG0002406_OG0	15
asRNA:CR44169_OG0002969_OG0	4
asRNA:CR44179_OG0001455_OG0	2741
asRNA:CR44372_OG0000331_OG0	8
asRNA:CR44372_OG0000331_OG1	0
asRNA:CR44894_OG0012090_OG0	0
asRNA:CR45044_OG0005605_OG0	12
asRNA:CR45195_OG0000203_OG0	380
asRNA:CR45195_OG0000203_OG1	2413
asRNA:CR45350_OG0001645_OG0	3966
asRNA:CR45943_OG0010336	549
asRNA:CR46029_OG0000226_OG0	15
asRNA:CR46029_OG0000226_OG1	2
asRNA:CR46139_OG0003106_OG0	140
asRNA:CR46246_OG0011916	0
asRNA:CR46354_OG0002193_OG0	184
asRNA:CR46473_OG0000925_OG0	4119
Ass_OG0001346	588
ast_OG0003560	1113
AstA_OG0004634	66
AstA-R1_OG0000689	10
AstA-R2_OG0005396	442
AstC_OG0009668	18
AstC-R1_OG0010134	107
AstC-R2_OG0001295_OG0	141
AstCC_OG0009669	0
asun_OG0002419_OG0	454
Asx_OG0006138	1607
Atac1_OG0003748_OG0	427
Atac2_OG0009508	612
Atac3_OG0000828	579
Tat_OG0001330	883
Ate1_OG0003045	1569
Atet_OG0003384	1726
Atf-2_OG0006059	524
Atf3_OG0007763	2890
Atg1_OG0009929	272
Atg1_OG0009931	3002
Atg10_OG0001598	88
Atg101_OG0008681	1010
Atg12_OG0011904	246
Atg13_OG0004817	1843
Atg14_OG0005089	762
Atg16_OG0005703	1443
Atg17_OG0004232	4768
Atg18a_OG0011152	2349
Atg18b_OG0001271_OG0	880
Atg2_OG0011112	6285
Atg3_OG0009922	1587
Atg4a_OG0009014	1575
Atg4b_OG0005256	1090
Atg5_OG0007974	902
Atg6_OG0005323	642
Atg7_OG0006714	878
Atg8a_OG0008043	9773
Atg8b_OG0005571	3
Atg9_OG0006487	2502
atilla_OG0011822	11374
atk_OG0010362	11
atl_OG0001399	6477
atms_OG0004154	1290
ato_OG0004804	10
Atox1_OG0012695	811
ATP6AP2_OG0004869	17621
ATP7_OG0008369	5568
ATP8A_OG0007260	6727
ATP8A_OG0007261	20
Atpalpha_OG0002140	35374
ATPCL_OG0006680	25513
ATPsynB_OG0010987	11089
ATPsynbeta_OG0005823	63391
ATPsynbetaL_OG0001317	10
ATPsynC_OG0005792	34557
ATPsynCF6_OG0005500	5946
ATPsynCF6L_OG0010605	0
ATPsynD_OG0004477	8630
ATPsyndelta_OG0007526	7956
ATPsynE_OG0005568	5399
ATPsynG_OG0009657	6224
ATPsyngamma_OG0005690	15199
ATPsynGL_OG0009315	0
ATPsynO_OG0012619	8855
AttC_OG0000164_OG0	1071
AttC_OG0007258	1054
AttD_OG0004890	1
Atu_OG0002096	2190
Atx-1_OG0012102	22
Atx2_OG0011501	7205
Atxn7_OG0003444	1013
aub_OG0000482_OG0	1808
aurA_OG0004964	513
aurB_OG0009647	324
aust_OG0001881	5
aux_OG0003096_OG0	3056
ave_OG0006159	230
Aven_OG0003291	399
awd_OG0002664	24835
Awh_OG0010478	238
axed_OG0010262	856
Axn_OG0005720	1691
axo_OG0003993	2503
axo_OG0010625	1275
axo_OG0010626	2208
axo_OG0010628	426
Axs_OG0008319	1142
Axud1_OG0003447	1369
az2_OG0006736	344
azot_OG0000210_OG0	0
azot_OG0000210_OG1	0
b_OG0009189	46
B-H1_OG0000267_OG0	73
B-H1_OG0000267_OG1	44
B4_OG0009202	2898
B52_OG0001376_OG0	6042
b6_OG0007653	1503
B9d1_OG0005246	94
B9d2_OG0005830	10
bab1_OG0011327	135
bab1_OG0011328	67
bab2_OG0011326	2804
babo_OG0006628	2585
babos_OG0007027	1896
Bacc_OG0008947	16562
Bace_OG0000801_OG0	483
baf_OG0003792	1666
bai_OG0005189	2593
Balat_OG0007229	1
Baldspot_OG0010721	12175
ball_OG0001092_OG1	1094
bam_OG0005170	189
bap_OG0001358_OG0	116
Bap111_OG0007677	3467
Bap170_OG0000903_OG0	4604
Bap55_OG0005900	1086
Bap60_OG0008560	2458
IMPPP_OG0000305_OG1	37767
barc_OG0010291	1237
bark_OG0008784	2442
barr_OG0000425_OG0	1194
baz_OG0008596	3564
bb8_OG0005496	2
bbc_OG0007266	4196
CG18067_OG0007098	60525
bbg_OG0010871	1102
bbg_OG0010872	3522
BBIP1_OG0004876	256
BBS1_OG0010413	216
BBS4_OG0002785_OG0	15
BBS5_OG0002086	85
BBS8_OG0008755	5
BBS9_OG0006919	51
bbx_OG0008688	4394
bc10_OG0010387_OG0	422
BCAS2_OG0005540	522
bcd_OG0002111_OG0	1181
bchs_OG0003722	570
BCL7-like_OG0007566	519
bcn92_OG0007793	576
Bdbt_OG0004400	361
bdg_OG0006805	3066
bdl_OG0003385	305
Bdp1_OG0009215	1505
be_OG0000785	1823
BEAF-32_OG0006164	1346
beag_OG0004860	651
beat-Ia_OG0011784	17
beat-Ib_OG0009146	18
beat-Ic_OG0001866_OG0	23
beat-IIa_OG0005482	49
beat-IIb_OG0005481	115
beat-IIIa_OG0009463	20
beat-IIIb_OG0009460	4
beat-IIIc_OG0003687	134
beat-IV_OG0005508	50
beat-Va_OG0005024	13
beat-Vb_OG0005021	13
beat-Vc_OG0001062_OG0	21
beat-VII_OG0011542	766
beat-VII_OG0011544	52
beg_OG0004008	489
bel_OG0001048	12090
Bem46_OG0008920	547
ben_OG0000514_OG0	2932
Best1_OG0002590_OG0	3982
Best2_OG0010251	6646
Best3_OG0009963	16
Best4_OG0000558_OG0	0
Bet1_OG0003845_OG0	652
Bet3_OG0004072	507
beta-PheRS_OG0005298	2044
beta-Spec_OG0007697	35125
beta'COP_OG0009212	5200
beta3GalTII_OG0012738	382
beta4GalNAcTA_OG0006521	669
beta4GalNAcTB_OG0002610	660
beta4GalT7_OG0005195	445
betaCOP_OG0008653	5617
betaggt-I_OG0008962	1578
betaGlu_OG0002667	844
CG32396_OG0011696	1
Bgb_OG0011276	325
bgcn_OG0001647	602
bgm_OG0009412	13208
BHD_OG0010421	367
bi_OG0003201	187
bi_OG0012904	18
BI-1_OG0004087	3815
bib_OG0001843_OG0	239
BicC_OG0009143	14192
BicD_OG0009474	3727
CG11873_OG0005086	1806
bif_OG0003277	2626
bif_OG0012761	421
BigH1_OG0001085_OG0	3385
bigmax_OG0005365	711
Bili_OG0002506_OG0	17
bin_OG0010286	101
Bin1_OG0005423	424
bin3_OG0007310	4849
bip1_OG0010560	797
Bka_OG0009250	638
blanks_OG0011885_OG0	1
Blimp-1_OG0010196	3018
Blm_OG0002608	496
Blos1_OG0006148	282
Blos2_OG0010078	193
Blos3_OG0009918	212
Blos4_OG0010933	203
blot_OG0010924	1880
blow_OG0006726	1652
blp_OG0005216	525
blw_OG0006982	58655
bma_OG0010967	57
Bmcp_OG0010022	821
bmm_OG0010858	2137
bnb_OG0001206_OG1	2638
CG5059_OG0012191	6090
bnk_OG0005787	0
bnl_OG0004512	99
boca_OG0006727	943
bocks_OG0002575_OG0	1163
BOD1_OG0005544	2544
boi_OG0007601	912
boi_OG0007603	431
boil_OG0012322	1
bol_OG0011238	1119
boly_OG0007153	1
BomBc1_OG0001623	4308
BomBc2_OG0000769_OG0	12937
BomBc3_OG0004769	1780
BomT3_OG0011469	5024
bon_OG0004934	2270
bond_OG0004726	23044
bonsai_OG0007008	1183
Boot_OG0006400	601
bor_OG0004967	2244
bora_OG0003911	593
BORCS5_OG0008208	630
BORCS6_OG0011365	209
BORCS7_OG0007103	56
borr_OG0009292	1125
boss_OG0005676	28
botv_OG0006642	1012
bou_OG0007819	836
bowl_OG0008785	657
BoYb_OG0000400_OG0	661
br_OG0007659	448
br_OG0011928	121
Br140_OG0001629	3454
brat_OG0001919	4294
Brca2_OG0000883	469
Brd_OG0010852	40
CG7154_OG0009310	2052
Brd8_OG0002488	1044
Bre1_OG0010209	2420
Brf_OG0005483	760
Brf_OG0005485	227
brk_OG0007975	561
brm_OG0009999	4593
Brms1_OG0008442	943
Bro_OG0011272	0
brp_OG0000499_OG1	231
l(3)72Ab_OG0009997	4269
bru1_OG0009737	79
bru1_OG0009738	15065
bru2_OG0009740	2045
bru2_OG0011823	68
bru2_OG0012161	571
bru3_OG0010907	273
bru3_OG0011909	9
Bruce_OG0004896	8644
brun_OG0003663	3105
brv1_OG0000706_OG0	0
brv2_OG0010919	0
brv3_OG0011666	31
BRWD3_OG0005288	5529
brwl_OG0009277	1505
bs_OG0003002	412
bs_OG0006897	208
bsf_OG0001906_OG0	6691
Bsg_OG0009780	7275
Bsg25D_OG0003412_OG0	3487
bsh_OG0009110	0
bsk_OG0012344	1161
bt_OG0000537_OG1	127
BTBD9_OG0000546_OG0	1284
BtbVII_OG0011887	1851
btd_OG0007557	260
Btk29A_OG0001838	2591
Btk29A_OG0011763	227
btl_OG0002041	339
btn_OG0004719	2
Btnd_OG0008611	189
btsz_OG0001035_OG1	1235
btsz_OG0004581	0
btv_OG0003692	80
btv_OG0009487	355
btz_OG0005342	3254
Bub1_OG0001806_OG0	1113
Bub3_OG0005120	1275
BubR1_OG0000657_OG0	1501
Buffy_OG0006561	297
bug_OG0006803	426
Bug22_OG0009372	488
BuGZ_OG0008876	2170
CG8270_OG0010257	1619
bun_OG0000556	3011
bun_OG0009749	3217
bur_OG0003683_OG0	4745
Burs_OG0001045_OG0	0
bves_OG0007497	526
bves_OG0007499	366
bw_OG0006000	65
bwa_OG0009122	326
bwa_OG0012525	221
Bx_OG0008666	2
Bx_OG0008667	830
Bx42_OG0007682	3163
by_OG0005550	7589
byn_OG0010803	3293
bys_OG0007950	1528
c-cup_OG0012143	0
c(3)G_OG0001464_OG0	96
c11.1_OG0007569	6201
c12.1_OG0007568	794
c12.2_OG0007567	3313
C15_OG0002126_OG0	19
C1GalTA_OG0009799	1107
C3G_OG0007801	3564
C901_OG0008027	0
ca_OG0005700	3832
Ca-alpha1D_OG0009140	2262
Ca-alpha1T_OG0003323	578
Ca-beta_OG0009681	915
Ca-Ma2d_OG0009139	2072
CaBP1_OG0008860	4637
cac_OG0000605_OG0	102
cact_OG0009392	9175
cactin_OG0003129	969
cad_OG0009437	2993
Cad74A_OG0010922	656
Cad86C_OG0002368	710
Cad87A_OG0001088_OG0	780
Cad89D_OG0001058_OG0	36
Cad96Ca_OG0011497	1265
Cad96Cb_OG0005172	11
Cad99C_OG0005704	2537
CadN_OG0000277_OG1	73
Caf1-105_OG0002830	993
Caf1-180_OG0007408	2318
Caf1-55_OG0001036	2279
cag_OG0001595_OG0	364
CAH1_OG0009192	9866
CAH13_OG0002843	0
CAH14_OG0002807	0
CAH15_OG0006256	1
CAH16_OG0000498_OG1	1
CAH2_OG0001000_OG0	2319
CAH3_OG0003177	2236
CAH5_OG0005796	43
CAH7_OG0000840	1404
CAH8_OG0004748	25
CAH9_OG0005622	2743
CAHbeta_OG0002334	579
cal1_OG0002556_OG0	2200
CalpA_OG0003035	2981
CalpB_OG0010971	3150
CalpC_OG0008186	334
Calr_OG0005564	22284
Cals_OG0013279_OG0	2160
Calx_OG0002139_OG0	625
Calx_OG0004417	2669
Calx_OG0004418	2342
calypso_OG0006121	557
Cam_OG0012053	11035
CaMKI_OG0012767	4494
CaMKII_OG0013280	5624
Camp_OG0005907	1633
Camta_OG0006364	1493
Camta_OG0006365	333
can_OG0004061_OG0	2
CanA1_OG0005778	931
CanB_OG0000231_OG0	144
CanB_OG0000231_OG1	2577
Cand1_OG0009382	3201
CAP_OG0000587_OG0	8565
CAP_OG0012405	34
Cap-D2_OG0005121	1232
Cap-D3_OG0009448	597
Cap-G_OG0002924	2102
Cap-H2_OG0004906	1176
Capa_OG0005712	7
Caper_OG0009347	5485
Capr_OG0010138	6757
caps_OG0010156	3819
caps_OG0010157	2192
capt_OG0009025	7558
capu_OG0000612_OG0	509
car_OG0007437	958
CARPA_OG0007960	29
CARPB_OG0007554	11
CarT_OG0009432	53
cas_OG0004236	99
casp_OG0006502	2666
cass_OG0009476	3074
Cat_OG0003869	19473
cathD_OG0002862	12934
cato_OG0006491	0
Catsup_OG0009538	2044
caup_OG0009938	51
cav_OG0000654	557
caz_OG0003243_OG0	2629
cbc_OG0007265	426
Cbl_OG0002051_OG0	3812
CBP_OG0001721	2203
CBP_OG0007971	2674
Cbp20_OG0005066	415
Cbp53E_OG0006447	372
Cbp80_OG0007913	1118
Cbp80_OG0007915	1463
Cbs_OG0003124	2126
cbs_OG0007263	986
cbt_OG0008760	4417
Cby_OG0004789	6
Cc2d2a_OG0002702	6
CCAP_OG0011467	5
CCAP-R_OG0000870	26
ccb_OG0012089	0
CCDC151_OG0011900	1
CCDC53_OG0009785	161
Ccdc58_OG0010399	446
Ccdc85_OG0008917	608
CCHa1_OG0004530	9
CCHa1-R_OG0006065	256
CCHa2_OG0002186_OG0	1595
CCHa2-R_OG0005836	16
Cchl_OG0004776	3648
CCKLR-17D1_OG0003334	3
CCKLR-17D1_OG0008675	5
CCKLR-17D1_OG0011744	1
CCKLR-17D3_OG0008678	46
Ccm3_OG0005250	1747
Ccn_OG0010106	22
Ccn_OG0010107	26
Ccn_OG0012179	20
Ccp84Ab_OG0000178_OG0	173
Ccp84Ac_OG0001349_OG0	28
Ccp84Ae_OG0002110_OG0	781
Ccp84Af_OG0000109_OG0	67
Ccp84Af_OG0000109_OG1	2
Ccp84Af_OG0000109_OG2	634
Ccp84Ag_OG0001348_OG0	1311
Ccs_OG0006299	718
CCT1_OG0002281_OG0	6851
CCT2_OG0003145	9465
CCT3_OG0004995	8611
CCT4_OG0000979	7724
CCT5_OG0006600	8660
CCT6_OG0008508	7651
CCT7_OG0004839	3357
CCT7_OG0004841	1207
CCT8_OG0007117	8973
Ccz1_OG0010481	660
cd_OG0004708	25
CD98hc_OG0001357_OG0	6394
Cda4_OG0008701	356
Cda5_OG0008721	856
Cda9_OG0002707	80
CDase_OG0005749	277
cdc14_OG0009306	2155
Cdc16_OG0005493	874
Cdc23_OG0009421	1215
Cdc27_OG0010426	2075
Cdc2rk_OG0006290	252
Cdc37_OG0011041	2620
Cdc42_OG0008268	2904
Cdc45_OG0007388	1098
Cdc5_OG0011371	2792
CDC50_OG0008483	2530
Cdc6_OG0002054	1080
Cdc7_OG0007729	2123
Cdep_OG0002087	2347
Cdep_OG0004159	1976
CdGAPr_OG0009111	2870
cdi_OG0000729	3560
cDIP_OG0004394	2118
Cdk1_OG0000555_OG0	905
Cdk12_OG0009875	1470
Cdk2_OG0002391	799
CDK2AP1_OG0008015	983
Cdk4_OG0006632	1361
Cdk5_OG0002993	809
Cdk5alpha_OG0009389	140
Cdk7_OG0001724	848
Cdk8_OG0010977	306
Cdk9_OG0007009	541
Cdlc2_OG0000234_OG1	2452
cdm_OG0002482	2214
Cds_OG0010549	2306
Ced-12_OG0009727	1089
ced-6_OG0006366	11448
CenB1A_OG0004675	2885
CenG1A_OG0003595_OG0	2723
CenG1A_OG0009182	120
Cenp-C_OG0002322	2191
Cep135_OG0009952	510
Cep135_OG0009954	271
cep290_OG0004127	177
Cep89_OG0006812	3
Cep97_OG0008778	545
cer_OG0012078	711
Cerk_OG0004182	3690
cert_OG0011161	1477
Cf2_OG0008971	2264
Cfp1_OG0007571	868
CG5789_OG0004615	3976
cg_OG0006533	5657
CG10000_OG0005395	186
CG10005_OG0004963	13
CG10011_OG0005399	824
CG10013_OG0002410_OG0	1
CG10019_OG0008786	117
CG10026_OG0009081	2688
CG10029_OG0004344	0
CG10031_OG0008792	1723
CG10035_OG0004420	196
CG10038_OG0001436_OG0	681
CG10041_OG0012259_OG0	3
CG10051_OG0007036	99
CG10053_OG0004336	473
CG10055_OG0004329	1515
CG10062_OG0007038	2676
CG10063_OG0010284	28
CG10064_OG0010282	13
CG10068_OG0004321	563
CG10073_OG0000065_OG2	31
CG10075_OG0010279	965
CG10077_OG0010277	13592
CG10082_OG0005964	4777
CG10086_OG0001355	302
CG10089_OG0010567	227
CG10098_OG0004320	626
CG10104_OG0006132	1
CG10116_OG0010569	1068
CG10126_OG0005023	929
CG10132_OG0009091	1231
CG10137_OG0009093	272
CG10139_OG0006151	495
CG10140_OG0010573	146
CG10147_OG0010256	187
CG10151_OG0006160	140
CG10154_OG0010575	1
CG10163_OG0010252	67
CG10164_OG0001489	0
CG10165_OG0011781	245
CG10171_OG0010163	908
CG10175_OG0005507	1387
CG10177_OG0001079_OG0	35
CG10184_OG0005509	671
CG10185_OG0005203	4
CG10189_OG0009087	373
CG10194_OG0009085	252
CG10195_OG0003572	356
CG10205_OG0006168	386
CG10208_OG0005527	303
CG10209_OG0006169	968
CG10211_OG0009505	1325
CG10222_OG0010165	99
CG10226_OG0010249	578
CG10237_OG0003462	7083
CG1024_OG0004294	611
CG10252_OG0011517	0
CG10254_OG0002565	11721
CG10257_OG0006606	5
CG10264_OG0005208	0
CG10265_OG0006935	124
CG10274_OG0003940	1406
CG10280_OG0004257	106
CG10283_OG0001907_OG0	758
CG10286_OG0004292	4059
CG10298_OG0004288	0
CG10300_OG0005516	145
CG10301_OG0005515	0
CG10307_OG0005957	342
CG10311_OG0004972	888
CG10317_OG0004974	0
CG10321_OG0005965	2466
CG10324_OG0004994	382
CG10332_OG0005992	3
CG10333_OG0009507	1523
CG10336_OG0009516	418
CG10337_OG0009096	198
CG10338_OG0009517	607
CG10339_OG0006873	281
CG10340_OG0001059_OG0	1436
CG10341_OG0009518	1376
CG10343_OG0009520	677
CG10344_OG0007020	295
CG10345_OG0002430_OG0	358
CG10347_OG0000607_OG0	304
CG10348_OG0003704	25
CG10352_OG0008207	10
CG10353_OG0008206	2684
CG10357_OG0010470	5
CG10359_OG0010469	1369
CG10361_OG0010014	182
CG10362_OG0008202	59
CG10365_OG0005518	1818
CG10366_OG0009102	1459
CG10375_OG0005526	791
CG10376_OG0009519	1182
CG10383_OG0001909	2789
CG10384_OG0007018	50
CG10405_OG0004983	196
CG10407_OG0005207	457
CG10413_OG0003703_OG0	733
CG10417_OG0013094	1747
CG10418_OG0010832	344
CG10425_OG0002500	1079
CG10428_OG0001263_OG0	885
CG10431_OG0001914	127
CG10433_OG0006904	5485
CG10435_OG0002296_OG0	1032
CG10444_OG0007082	1576
CG10445_OG0001356	118
CG10459_OG0001605_OG0	3
CG10462_OG0009105	1429
CG10463_OG0009108	891
CG10466_OG0012145	150
CG10467_OG0010233	1239
CG10469_OG0010232	4532
CG10470_OG0009541	1058
CG10472_OG0000811_OG0	411
CG10479_OG0010225	1906
CG10481_OG0009114	0
CG10483_OG0010221	380
CG10486_OG0010219	0
CG10492_OG0009544	2252
CG10494_OG0006908	299
CG10495_OG0009546	307
CG10505_OG0006927	264
CG10508_OG0010314	208
CG10510_OG0003948	1
CG10513_OG0005163	2379
CG10514_OG0005162	2866
CG10516_OG0009998	1165
CG10527_OG0002810_OG0	9893
CG10543_OG0006262	3971
CG10550_OG0000747	2559
CG10555_OG0008527	2071
CG10561_OG0009552	442
CG10565_OG0010321	5830
CG10576_OG0010200	12102
CG10581_OG0010326	18
CG10584_OG0010328	342
CG10587_OG0000094_OG0	0
CG10587_OG0000094_OG1	2
CG10587_OG0000094_OG2	3
CG10589_OG0003950	0
CG10591_OG0010195	4
CG10597_OG0003317	82
CG10598_OG0011740	886
CG10600_OG0009530	4023
CG10602_OG0009532	5515
CG10616_OG0010838	1395
CG10621_OG0001911	341
CG10623_OG0001912	1127
CG10628_OG0009107	569
CG10631_OG0001241	2768
CG10646_OG0009949	289
CG10654_OG0009947	308
CG10657_OG0009951	961
CG10660_OG0010840	577
CG10663_OG0010839	316
CG10669_OG0005156	288
CG10674_OG0010603	897
CG10680_OG0003577	6447
CG10681_OG0009950	280
CG10700_OG0011812	0
CG10702_OG0009548	2287
CG10710_OG0010908	368
CG10713_OG0010576	15
CG10725_OG0010574	0
CG10730_OG0000951	49
CG10731_OG0006517	102
CG10737_OG0006638	13972
CG10738_OG0010568	1427
CG1074_OG0007339	758
CG10747_OG0009127	395
CG10748_OG0011855_OG0	0
CG10749_OG0003913_OG0	0
CG10750_OG0009561	1
CG10752_OG0010150_OG0	0
CG10761_OG0008304	1
CG1077_OG0004263	0
CG10793_OG0003237	0
CG10795_OG0006915	391
CG10799_OG0003081	1597
CG10801_OG0012112	34
CG10802_OG0008133	979
CG10803_OG0008134	1236
CG10804_OG0008132	26
CG10809_OG0010976	638
CG10814_OG0007257	1
CG10822_OG0007072	0
CG10839_OG0009144	0
CG10841_OG0002198_OG0	0
CG10853_OG0003980_OG0	0
CG10859_OG0009209	0
CG10862_OG0002017_OG1	7242
CG10863_OG0010486	6607
CG10863_OG0012194_OG0	2
CG10864_OG0005043	125
CG10866_OG0010485	198
CG10874_OG0003457	1195
CG10877_OG0002385_OG0	192
CG10887_OG0002183_OG0	0
CG10898_OG0002547	252
CG1090_OG0003105_OG0	71
CG10903_OG0002293_OG0	908
CG10904_OG0011634	502
CG10907_OG0001984_OG0	356
CG10909_OG0005022	0
CG10910_OG0006092	19
CG10911_OG0006095	10920
CG10912_OG0000471	1663
CG10914_OG0006109	570
CG10919_OG0001352	17
CG1092_OG0001161_OG0	208
CG10920_OG0007959	1
CG10927_OG0006710	284
CG10931_OG0006071	30
CG10932_OG0007954	3235
CG10934_OG0002756_OG0	1
CG10939_OG0005908	3528
CG10947_OG0009415	98
CG10948_OG0009927	1067
CG10949_OG0009416	229
CG10950_OG0012279	0
CG10958_OG0001743	167
CG10959_OG0008299	310
CG10962_OG0007748	135
CG10970_OG0003173	25
CG10973_OG0012539	601
CG10979_OG0004244	2653
CG10984_OG0009934	440
CG10996_OG0008249	0
CG11000_OG0004245	25
CG11007_OG0003037	887
CG11018_OG0007064	1
CG11029_OG0001270	730
CG1103_OG0003103_OG0	638
CG11030_OG0003728	670
CG11034_OG0001268	2816
CG11035_OG0002292_OG0	286
CG11041_OG0001654	6
CG11044_OG0007073	350
CG1105_OG0004314	3608
CG11050_OG0009604	4099
CG11060_OG0006765	3
CG11068_OG0011716	0
CG11069_OG0004655	349
CG11076_OG0001759	1956
CG11077_OG0000549_OG0	317
CG11085_OG0008456	1
CG11089_OG0004653	2136
CG11095_OG0003249	472
CG11099_OG0007074	143
CG11103_OG0003250	199
CG11106_OG0012330	0
CG11109_OG0001964	589
CG11110_OG0006619	375
CG11123_OG0006752	1187
CG11125_OG0006747	619
CG11127_OG0006744	631
CG1113_OG0004171	51
CG11131_OG0001957_OG0	24
CG11134_OG0003251	896
CG11141_OG0006745	990
CG11145_OG0006754	0
CG11147_OG0003729	10595
CG11149_OG0003730	36
CG11151_OG0008256	5353
CG11159_OG0006283	1
CG1116_OG0004164	662
CG11162_OG0008263	2
CG11168_OG0004657	1609
CG11170_OG0006462	220
CG11178_OG0003327	975
CG11180_OG0006625	2335
CG11191_OG0007189	391
CG11192_OG0007095	33
CG11200_OG0007088	2666
CG11211_OG0012938	6
CG11226_OG0012166_OG0	1
CG11227_OG0007505	0
CG1124_OG0002090	2413
CG11241_OG0003815_OG0	1070
CG11247_OG0009861	291
CG11248_OG0003830_OG0	208
CG11249_OG0009864	11
CG11251_OG0001998	0
CG11257_OG0007039	421
CG11263_OG0001789	69
CG11267_OG0011856	3039
CG11269_OG0006458	3
CG11275_OG0002906	1763
CG11279_OG0003924_OG0	490
CG11286_OG0004361	0
CG1129_OG0002085	1109
CG11291_OG0003029	2
CG11294_OG0007761	5
CG11298_OG0007031	0
CG11309_OG0010303	1484
CG11317_OG0012026	22
CG11318_OG0000756	100
CG11319_OG0009603	382
CG11327_OG0009628	1
CG11333_OG0002657_OG0	0
CG11334_OG0005804	3343
CG11342_OG0011920	100
CG11345_OG0011138	346
CG11349_OG0011131	1
CG11353_OG0011127	441
CG11356_OG0008477	0
CG11357_OG0011126	979
CG1136_OG0010499	2182
CG11367_OG0000806_OG0	185
CG11369_OG0011699	0
CG1137_OG0004303	0
CG11370_OG0003817_OG0	58
CG11377_OG0008723	1142
CG11378_OG0007395	2548
CG11379_OG0007397	0
CG11380_OG0007400	20
CG11381_OG0007402	2
CG11382_OG0007404	584
CG11384_OG0007396	35
CG1139_OG0004077	154
CG11391_OG0001026_OG0	11
CG11396_OG0010345	739
CG11398_OG0007405	249
CG11403_OG0007406	742
CG11404_OG0012169	0
CG11406_OG0006889	42
CG11409_OG0007766	464
CG11413_OG0011575	6
CG11414_OG0006019	3404
CG11417_OG0007590	1940
CG1142_OG0012974	646
CG11425_OG0009823	769
CG11426_OG0009824	705
CG1143_OG0011104	8577
CG11436_OG0003200	467
CG11437_OG0009825	60
CG11438_OG0009826	642
CG11447_OG0004515	312
CG11449_OG0000981_OG1	0
CG11453_OG0001027_OG0	375
CG11454_OG0001792	428
CG11456_OG0003951	628
CG11459_OG0000135_OG1	331
CG1146_OG0011093	1689
CG11470_OG0000857	3
CG11474_OG0005934	1041
CG11475_OG0005935	25
CG11498_OG0001515	114
CG11504_OG0002630	721
CG11523_OG0009832	452
CG11529_OG0010828	143
CG11537_OG0010640	1860
CG11550_OG0002660	34
CG11560_OG0010817	577
CG11562_OG0008742	498
CG11563_OG0002662	1026
CG11566_OG0007496	3
CG11570_OG0004027	0
CG11581_OG0008240	0
CG11583_OG0010538	1991
CG11584_OG0008239	102
CG11585_OG0012335	42
CG11586_OG0010534	368
CG11590_OG0001741	864
CG11593_OG0010497	845
CG11594_OG0010492	5364
CG11596_OG0007629	1135
CG11601_OG0008739	594
CG11608_OG0000142_OG0	2
CG1161_OG0004180	1754
CG11617_OG0008731	115
CG11619_OG0003864_OG0	16
CG11626_OG0011450	4
CG11629_OG0003739	1
CG11630_OG0009580	0
CG11634_OG0009583	0
CG11635_OG0007156	1
CG11638_OG0007387	49
CG11655_OG0001745_OG0	1081
CG11656_OG0005013	2
CG11658_OG0010025	1389
CG11663_OG0012087	0
CG11664_OG0011395	0
CG11666_OG0012316	0
CG11668_OG0002452	305
CG11670_OG0005008	52
CG11672_OG0004805	83
CG11674_OG0008231	3074
CG11679_OG0008511	520
CG11686_OG0002448_OG0	733
CG11693_OG0004810	1
CG11694_OG0000225_OG0	4
CG11694_OG0000225_OG1	0
CG11695_OG0007879	583
CG11696_OG0007880	1071
CG11698_OG0002319_OG0	0
CG11699_OG0007882	745
CG11703_OG0002165_OG0	5
CG11710_OG0001691_OG0	677
CG1172_OG0004189	1066
CG11722_OG0001391	377
CG11723_OG0003571	400
CG11726_OG0010048	0
CG11737_OG0001419_OG0	1313
CG11741_OG0001420_OG0	29
CG11752_OG0007995	1305
CG11755_OG0000851	165
CG11756_OG0007997	12
CG11760_OG0004826	421
CG11768_OG0004832	11
CG11771_OG0005200	2378
CG11777_OG0006309	225
CG11779_OG0004481	2557
CG11786_OG0012799	0
CG11788_OG0007083	320
CG11790_OG0005187	1849
CG11791_OG0012008	847
CG11807_OG0003009_OG0	959
CG11808_OG0006841	326
CG11811_OG0004058	746
CG11816_OG0008636	0
CG11835_OG0000264_OG0	26885
CG11835_OG0000264_OG1	991
CG11837_OG0005082	937
CG11841_OG0005083	3090
CG11842_OG0000856_OG1	939
CG11843_OG0011490	671
CG11852_OG0002502_OG0	2589
CG11854_OG0005171	61
CG11857_OG0005167	1662
CG11858_OG0005166	512
CG11878_OG0000055_OG0	73
CG11878_OG0000055_OG1	250
CG11878_OG0000055_OG2	6192
CG11882_OG0005094	372
CG11883_OG0006313	1324
CG11885_OG0003355	356
CG11892_OG0005161	5654
CG11893_OG0000039_OG2	482
CG11899_OG0005100	3683
CG11902_OG0005155	348
CG11906_OG0001618	839
CG11911_OG0008747	660
CG11912_OG0008746	28
CG11920_OG0005183	878
CG11927_OG0003556	796
CG11929_OG0011773	4
CG11961_OG0001155_OG0	4337
CG11964_OG0004848	672
CG11970_OG0004849	2167
CG11975_OG0004850	1179
CG11977_OG0012457_OG0	0
CG11980_OG0002337	890
CG11983_OG0004852	8
CG11986_OG0004855	290
CG11997_OG0004862	0
CG11999_OG0004179	1204
CG12003_OG0004112	2
CG12004_OG0011286	2939
CG12009_OG0010662	0
CG12010_OG0010671	385
CG12011_OG0011025	22
CG12012_OG0010672	842
CG12016_OG0010666	1148
CG12017_OG0010661	2
CG12020_OG0011042	0
CG12024_OG0011050	1753
CG12025_OG0011053	993
CG12035_OG0011029	1
CG12038_OG0011331	71
CG12054_OG0000497	3870
CG12056_OG0003138	825
CG12057_OG0003139	151
CG12061_OG0000938_OG0	0
CG12065_OG0007412	3164
CG12069_OG0001519	1
CG12071_OG0011553	14
CG12071_OG0013484	36
CG12075_OG0007754	1577
CG1208_OG0004248	328
CG12081_OG0007411	1673
CG12084_OG0011296	2105
CG12091_OG0011293	3614
CG12093_OG0011111	1751
CG12096_OG0008559	891
CG12099_OG0011289	5234
CG12104_OG0011284	341
CG12105_OG0004111	681
CG12106_OG0007586	181
CG12107_OG0006719	958
CG12111_OG0007413	3
CG12112_OG0012598_OG0	229
CG12115_OG0007587	21
CG12116_OG0008625	1089
CG12118_OG0007585	1147
CG12121_OG0007579	3751
CG12123_OG0003325	234
CG12128_OG0002879	1711
CG12129_OG0002878	854
CG1213_OG0002105	4202
CG12134_OG0006319	757
CG12147_OG0004192	0
CG12155_OG0003210	902
CG12159_OG0002860	554
CG12164_OG0006760	129
CG12170_OG0002098	1149
CG12171_OG0004222	1868
CG12173_OG0004172	453
CG12177_OG0008262	894
CG1218_OG0002103	720
CG12182_OG0011099	317
CG12194_OG0008975	2028
CG12204_OG0001687	455
CG12206_OG0008131	127
CG12209_OG0002818	20
CG12213_OG0002418	1474
CG12219_OG0007713	874
CG12224_OG0000651_OG1	140
CG12231_OG0003119	0
CG12236_OG0008414	931
CG12237_OG0007424	1648
CG12239_OG0001754	65
CG12241_OG0001396	635
CG12253_OG0011818	128
CG12256_OG0004947	107
CG12259_OG0005539	790
CG12268_OG0005336	3649
CG1227_OG0004337	478
CG12278_OG0004413	0
CG12279_OG0004445	550
CG12288_OG0009457	1147
CG12289_OG0010046	0
CG12290_OG0002618	1349
CG12299_OG0009634	770
CG12301_OG0001981	1585
CG12307_OG0009694	0
CG1231_OG0011372	128
CG12316_OG0009955	1541
CG12320_OG0005053	188
CG12321_OG0001064_OG0	1833
CG12325_OG0002854	1614
CG1233_OG0011370	1979
CG1234_OG0004335	2486
CG12341_OG0002848	276
CG12343_OG0002853	526
CG12344_OG0002855	44
CG12355_OG0012373	147
CG1236_OG0002100	517
CG12362_OG0000821_OG0	0
CG12374_OG0007223	4
CG12375_OG0009777	1203
CG12379_OG0008514	91
CG12384_OG0006229	3296
CG1239_OG0004237	338
CG12395_OG0001736	0
CG12398_OG0008359	475
CG12402_OG0002224_OG0	71
CG12420_OG0002594_OG0	3
CG12426_OG0005340	0
CG12438_OG0003802	0
CG12439_OG0009296	0
CG12446_OG0001786_OG0	0
CG12448_OG0009145	0
CG1246_OG0011105	782
CG12464_OG0011955	0
CG12470_OG0007846	0
CG12479_OG0008243	0
CG12480_OG0008242	121
CG12481_OG0008237	0
CG12490_OG0000233_OG1	0
CG12496_OG0007599	5
CG12498_OG0008105	2
CG12499_OG0002285_OG0	4263
CG12502_OG0011339	241
CG12507_OG0008176	56
CG12511_OG0009568	0
CG12516_OG0005410	0
CG12517_OG0009649	40
CG12520_OG0010149	20
CG12521_OG0012944	0
CG12531_OG0008272	57
CG12535_OG0008128	0
CG12539_OG0008363	1
CG12540_OG0008220	163
CG12541_OG0007825	54
CG12560_OG0012234	216
CG12567_OG0012740	1514
CG12576_OG0001784_OG0	5558
CG12581_OG0001679_OG0	3164
CG12589_OG0011424	0
CG12590_OG0011977	0
CG12594_OG0005596	75
CG12607_OG0011139	426
CG12609_OG0008677	125
CG12617_OG0003653	0
CG12620_OG0009462	12
CG12637_OG0008050	0
CG12643_OG0007518	193
CG1265_OG0010531	482
CG12655_OG0000445_OG2	721
CG12659_OG0007410	288
CG12661_OG0007749	1
CG12662_OG0007747	32
CG12672_OG0007868	4
CG12674_OG0003570	0
CG12679_OG0001731_OG0	0
CG12680_OG0001718	0
CG12682_OG0012323	0
CG12691_OG0007931	0
CG12692_OG0000634_OG0	524
CG12693_OG0012106	0
CG12698_OG0008169	162
CG12699_OG0000230_OG1	0
CG12702_OG0001192	471
CG12708_OG0000271_OG0	18
CG12708_OG0000271_OG0.2	15
CG1271_OG0010635	414
CG12713_OG0003881_OG0	181
CG12716_OG0008438	0
CG12723_OG0008557	69
CG12728_OG0000928_OG0	322
CG12729_OG0011725	14
CG1273_OG0010536	18
CG12730_OG0007375	384
CG12744_OG0000893	306
CG12746_OG0004208	2281
CG1275_OG0011072	1725
CG12768_OG0001283_OG0	161
CG12769_OG0007187	140
CG12773_OG0003140	1992
CG12782_OG0012281	0
CG12783_OG0000743_OG0	5
CG12784_OG0005236	0
CG12795_OG0008825	1307
CG12811_OG0002240	1557
CG12817_OG0002595_OG0	4
CG12818_OG0004897	313
CG12822_OG0001599	1071
CG12825_OG0001130_OG1	105
CG12826_OG0002951	246
CG12828_OG0011622	11
CG12831_OG0011623_OG0	0
CG12836_OG0002963_OG0	1
CG12848_OG0006045	548
CG12849_OG0011577	0
CG12851_OG0005862	60
CG12857_OG0006163	1
CG12860_OG0006154	0
CG12861_OG0006153	0
CG12862_OG0011585_OG0	0
CG12863_OG0011584	272
CG12866_OG0002772	2
CG12868_OG0001564	290
CG12869_OG0006145	23
CG12869_OG0006146	6
CG12877_OG0001472_OG0	1486
CG1288_OG0001350	0
CG12880_OG0005345	172
CG12883_OG0001474	347
CG12885_OG0001477	23
CG12895_OG0006308	661
CG12909_OG0002821	865
CG12910_OG0006305	419
CG12911_OG0006304	100
CG12914_OG0002819	0
CG12917_OG0002815	0
CG12920_OG0006291	17
CG12926_OG0006349	360
CG12929_OG0006357	180
CG12934_OG0006315	64
CG12935_OG0002846	307
CG12942_OG0001596_OG0	830
CG12945_OG0004570	1072
CG12947_OG0004568	91
CG12948_OG0004558	648
CG12963_OG0001641_OG0	11
CG12964_OG0002996_OG0	111
CG12970_OG0006808	41
CG12971_OG0010294	137
CG12974_OG0010307	660
CG12983_OG0010332	5
CG12984_OG0003949	1
CG12985_OG0000915	10
CG12986_OG0011685	1
CG1299_OG0000523_OG0	3769
CG12990_OG0007696	4098
CG12991_OG0007703	1520
CG12992_OG0011688	14
CG12994_OG0007707	36
CG12995_OG0008599	0
CG12998_OG0011739	91
CG13000_OG0011738	0
CG13001_OG0008580	330
CG13002_OG0008577	1
CG13003_OG0008572	421
CG13004_OG0008570	629
CG13005_OG0008567	378
CG13008_OG0008305	0
CG13010_OG0003260	0
CG13012_OG0008317	222
CG13014_OG0008547	448
CG13016_OG0006536	664
CG13018_OG0006537	91
CG13021_OG0003241	19
CG13022_OG0010698	5
CG13023_OG0010699	0
CG13024_OG0010708	183
CG13026_OG0010716	6
CG13028_OG0004010	9
CG13031_OG0012200	301
CG13032_OG0004014_OG0	1
CG13033_OG0010736	1119
CG13038_OG0010761	4
CG13039_OG0010762	0
CG1304_OG0000265_OG0	401
CG1304_OG0000265_OG1	404
CG13040_OG0010763	21
CG13041_OG0000280_OG0	595
CG13041_OG0000280_OG0.2	853
CG13042_OG0010767	3
CG13043_OG0000281_OG0	327
CG13043_OG0000281_OG1	1238
CG13044_OG0010768	672
CG13045_OG0000814	1
CG13046_OG0010771	31
CG13047_OG0010772	236
CG13048_OG0010773	0
CG13049_OG0010774	1
CG13051_OG0011898	965
CG13053_OG0010778	0
CG13054_OG0010779	1
CG13055_OG0010780	5
CG13056_OG0010757	0
CG13058_OG0004021	12
CG13059_OG0010764	1585
CG13062_OG0010766	0
CG13064_OG0010775	0
CG13065_OG0010776	0
CG13066_OG0012201	666
CG13068_OG0002030_OG1	783
CG13069_OG0004022	654
CG1307_OG0004308	1319
CG13070_OG0012202	0
CG13071_OG0011899	1
CG13073_OG0012731_OG0	4
CG13074_OG0010797	2
CG13075_OG0000216_OG0	171
CG13075_OG0000216_OG1	886
CG13077_OG0009097	1065
CG13078_OG0003575_OG0	1
CG13081_OG0003574	0
CG13082_OG0009094	14
CG13083_OG0009084	2
CG13084_OG0009083	14
CG13085_OG0001922	46
CG13086_OG0003709	412
CG13088_OG0001266	316
CG1309_OG0010533	2888
CG13096_OG0003720	3100
CG13097_OG0001923	1617
CG13101_OG0009304	216
CG13102_OG0009298	316
CG13108_OG0009295	30
CG13110_OG0011792	0
CG13113_OG0001247_OG0	4
CG13114_OG0009279	33
CG13116_OG0001878	548
CG13123_OG0001877	79
CG13124_OG0003502	7468
CG13126_OG0003515	501
CG13127_OG0001844	0
CG13131_OG0000790_OG0	0
CG13133_OG0003525	14
CG1314_OG0011674	0
CG13144_OG0009363	13
CG13148_OG0007214	225
CG13151_OG0006215	257
CG13154_OG0006206	1
CG13155_OG0006196	1687
CG13157_OG0002779	0
CG1316_OG0000430_OG0	1666
CG13168_OG0006184	0
CG1317_OG0011084	5240
CG13170_OG0006182	0
CG13171_OG0006180	0
CG13177_OG0012831	1250
CG13185_OG0002928	3770
CG13186_OG0006594	1
CG13192_OG0006567	742
CG13193_OG0006565	0
CG13196_OG0006560	3
CG13197_OG0006563	839
CG13202_OG0001123_OG0	12
CG13203_OG0006235	4
CG13204_OG0006233	711
CG13215_OG0002793_OG0	1342
CG13216_OG0001568_OG0	2
CG13218_OG0002791_OG0	67
CG13220_OG0001573_OG0	1252
CG13223_OG0001571_OG0	0
CG13226_OG0002794_OG0	9
CG13227_OG0006218_OG0	36
CG13228_OG0011587_OG0	28
CG13229_OG0002786_OG0	53
CG13229_OG0002787_OG0	2437
CG13231_OG0006217	1
CG13239_OG0009815	47
CG1324_OG0007509	0
CG13243_OG0009147	0
CG13247_OG0010378	10
CG13248_OG0010371	105
CG13250_OG0011870	7
CG13251_OG0010355	12
CG13252_OG0003952	1287
CG13258_OG0009399	1
CG13272_OG0008882	1
CG13280_OG0008881	0
CG13282_OG0008887	149
CG13285_OG0010583	380
CG13287_OG0010216	11
CG13288_OG0010220	3
CG13293_OG0003937	17
CG13295_OG0010231	686
CG13297_OG0010242	5
CG13299_OG0011864	55
CG13300_OG0003943	94
CG13305_OG0011196	2
CG13306_OG0011204	85
CG13308_OG0004102	2
CG13309_OG0011211	742
CG13310_OG0011207	4
CG13312_OG0011210	128
CG13313_OG0004105_OG0	156
CG13314_OG0011224	34
CG13315_OG0011237	4493
CG13318_OG0004834	1713
CG13319_OG0006667	832
CG13321_OG0006673	1844
CG13326_OG0006545	0
CG13330_OG0007271	0
CG13331_OG0007273	4
CG13332_OG0007274	17
CG13334_OG0007281	74
CG13337_OG0011662	4
CG13339_OG0007296	289
CG13344_OG0007304	552
CG13358_OG0007351	1
CG13359_OG0012499	8
CG13360_OG0010145	1709
CG13361_OG0003189	3
CG13362_OG0007862	1
CG13364_OG0001174_OG0	3
CG13365_OG0007831	427
CG13367_OG0003188_OG0	558
CG13369_OG0003181	2083
CG13375_OG0007847	186
CG13377_OG0007849	1129
CG13380_OG0010135	79
CG13384_OG0003473	1416
CG13385_OG0012520	0
CG13386_OG0003471	1
CG1339_OG0006721	2
CG13390_OG0003479	302
CG13392_OG0003476	265
CG13397_OG0003469	1317
CG13398_OG0003468	433
CG13403_OG0008236	29
CG13404_OG0008224	151
CG13405_OG0011376	0
CG13407_OG0004768	0
CG13408_OG0004770	62
CG13409_OG0004775	50
CG13423_OG0007099	35
CG13426_OG0011654	0
CG13427_OG0003049	46
CG13428_OG0007100	5228
CG13430_OG0001658	278
CG13436_OG0006622	10
CG13437_OG0006285	15
CG13438_OG0006243	0
CG1344_OG0012226	398
CG13442_OG0006244	1
CG13443_OG0006248	0
CG13445_OG0003880	0
CG13449_OG0009980	50
CG13454_OG0003875_OG0	10
CG13455_OG0009966	4
CG13457_OG0001288	12
CG13458_OG0004037	8
CG13460_OG0010841	2
CG13465_OG0000343_OG0	48
CG13471_OG0004048	0
CG13473_OG0010860	0
CG13474_OG0004049	0
CG13476_OG0012898	1
CG13481_OG0000339_OG0	4
CG13481_OG0000339_OG1	0
CG13484_OG0010886	335
CG13488_OG0001544_OG1	15
CG13492_OG0005946	21100
CG13501_OG0005936	1
CG13502_OG0005931	16
CG13502_OG0012991	2
CG13506_OG0007028	6157
CG13510_OG0006998	938
CG13511_OG0006997	5
CG13516_OG0006995	371
CG13526_OG0006986	0
CG13527_OG0006984	0
CG13531_OG0006978	1656
CG13532_OG0006975	20
CG13538_OG0005981	0
CG13539_OG0012044	4
CG1354_OG0007555	6303
CG13541_OG0012280	0
CG13544_OG0005976	0
CG13545_OG0012580	251
CG13551_OG0000540_OG1	6916
CG13551_OG0012048	2652
CG13557_OG0012477	0
CG13558_OG0001556	0
CG13559_OG0012047	18
CG13561_OG0011643	7
CG13562_OG0011631	11
CG13575_OG0006892	13
CG13577_OG0001150_OG0	3
CG13578_OG0006898	9
CG13579_OG0006013	13
CG1358_OG0006724	1503
CG13581_OG0002746	0
CG13585_OG0011574	2260
CG13587_OG0006025	1
CG13594_OG0006033	61
CG13599_OG0005537	227
CG1360_OG0006725	273
CG13601_OG0005534	746
CG13603_OG0005332	1589
CG13605_OG0005319	1596
CG13606_OG0005306	186
CG13607_OG0005318	2899
CG13609_OG0012982	42
CG13613_OG0005278	0
CG13614_OG0002525_OG0	0
CG13615_OG0002524	0
CG13616_OG0005272	8
CG13618_OG0005267	997
CG13622_OG0005268	3
CG13623_OG0005265	256
CG13625_OG0004618	770
CG13627_OG0004629	9
CG13630_OG0004630	1768
CG13631_OG0004635	1426
CG13634_OG0004637	0
CG13641_OG0004650	209
CG13643_OG0002274	211
CG13653_OG0002504	0
CG13654_OG0005174	298
CG13663_OG0011496	281
CG13667_OG0004090_OG0	466
CG13670_OG0011168	1
CG13671_OG0004086_OG0	0
CG13675_OG0000560_OG2	47
CG13676_OG0003984	650
CG13678_OG0000129_OG3	268
CG1368_OG0008241	4868
CG13685_OG0010463	33
CG13689_OG0008772	86
CG13690_OG0008752	388
CG13692_OG0008754	0
CG13698_OG0010125	869
CG13699_OG0003907_OG0	5
CG13705_OG0010610	3339
CG13707_OG0010613	117
CG13708_OG0010614	5
CG1371_OG0006292	6290
CG13711_OG0010618	2
CG13712_OG0010619	0
CG13713_OG0010620	1
CG13716_OG0010627	12
CG13720_OG0004084	0
CG13721_OG0012208	28
CG13722_OG0011130	701
CG13723_OG0010915	0
CG13724_OG0010917	0
CG13725_OG0010918	0
CG13727_OG0004055	21
CG13728_OG0010923	57
CG13731_OG0011910	14696
CG13733_OG0010089	52
CG13738_OG0011907	179
CG13739_OG0002891	16
CG13743_OG0006405	28
CG13744_OG0006409	1
CG13747_OG0006408	0
CG13748_OG0006626	18
CG13751_OG0001660_OG0	428
CG13760_OG0007606	515
CG13766_OG0009602	198
CG13771_OG0009612	1
CG13775_OG0003750_OG0	86
CG13784_OG0000956_OG0	319
CG13786_OG0003631	4
CG13796_OG0001883_OG0	552
CG13801_OG0000219_OG0	1
CG13801_OG0000219_OG1	1
CG13806_OG0011077	56
CG13807_OG0011075	199
CG13810_OG0011066	37
CG13813_OG0010189	10
CG13829_OG0011464	5
CG13833_OG0004687	319
CG13837_OG0002276	2
CG13838_OG0011993	0
CG13841_OG0004694	191
CG13842_OG0004706	2
CG13847_OG0004737	57
CG13850_OG0004743	1418
CG13855_OG0004744	3
CG13856_OG0004745	143
CG13857_OG0004746	5
CG13862_OG0004760	0
CG13868_OG0007089	11199
CG13868_OG0013578	2478
CG13869_OG0007075	0
CG1387_OG0008528	217
CG13870_OG0007093	22
CG13871_OG0003047	2
CG13872_OG0007071	2
CG13875_OG0011381	299
CG13876_OG0001334_OG0	176
CG13877_OG0011937	592
CG13884_OG0000403_OG0	0
CG13887_OG0011343	4089
CG13891_OG0002060	0
CG13893_OG0011360	1431
CG13894_OG0004129	138
CG13895_OG0004128	704
CG13901_OG0011344	519
CG13907_OG0011337	5116
CG13912_OG0011325	1097
CG13917_OG0011285	4681
CG13919_OG0011274	165
CG13920_OG0011271	195
CG13921_OG0011032	67
CG13924_OG0011054	7
CG13926_OG0011282	464
CG13928_OG0011279	145
CG13930_OG0011024	1
CG13931_OG0004073	0
CG13933_OG0011036	1283
CG13937_OG0011056	894
CG13949_OG0003375	6
CG13950_OG0003376	25
CG13954_OG0006374	97
CG13955_OG0002890_OG0	203
CG13962_OG0012240	71
CG13970_OG0009133_OG0	0
CG13972_OG0005361	1
CG13983_OG0002696	0
CG13991_OG0000661_OG1	18
CG13992_OG0002070_OG0	559
CG13994_OG0011942	542
CG13995_OG0000538_OG0	22
CG13999_OG0000662_OG0	15
CG14005_OG0001926	674
CG14006_OG0001927	0
CG14007_OG0009567	7
CG14011_OG0003731	0
CG14013_OG0003734	0
CG14014_OG0009443	0
CG14015_OG0009446	21
CG14017_OG0003733	0
CG14020_OG0003686	2
CG14022_OG0008831	323
CG14024_OG0003410_OG0	18
CG14034_OG0008836	2
CG14036_OG0008842	470
CG14042_OG0001816	19
CG14043_OG0003425	1142
CG14044_OG0008964	19
CG14050_OG0000684	16
CG14052_OG0007777	0
CG14053_OG0012099	96
[truncated: 9,910 more rows]
