# Supplementary material for: Evolution of chemosensory tissues and cells across ecologically diverse Drosophilids
Source: Nat Commun. 2024 Feb 5;15:1047. doi: 10.1038/s41467-023-44558-4 (PMC10844241; doi:10.1038/s41467-023-44558-4)
Supplement: Supplementary file 18 — Supplementary Data 15 [file 41467_2023_44558_MOESM18_ESM.zip › all_count_tables_renamed/MELC5PRO_counts_trim_genes_FBids_1_1_sorted.txt]

128up_OG0006588	1349
14-3-3epsilon_OG0002478	9033
14-3-3epsilon_OG0001126_OG1	15513
140up_OG0004534	378
18w_OG0003044	2436
26-29-p_OG0010897	8333
2mit_OG0000576_OG0	7
5-HT1A_OG0006644	24
5-HT1B_OG0006647	125
5-HT2A_OG0000287_OG0	39
5-HT2B_OG0011472	51
5-HT7_OG0005777	44
5PtaseI_OG0005188	635
7B2_OG0004187	961
a_OG0006460	421
a10_OG0010691	3865
a5_OG0009037	1288
a6_OG0007651	283
AANATL2_OG0003640	91
AANATL4_OG0000091_OG1	1
AANATL7_OG0007605	3
Aasdh_OG0001831	450
Aatf_OG0001947	492
aay_OG0011265	7734
ab_OG0009683	185
ab_OG0009684	43
ABCB7_OG0011281	3505
Pmp70_OG0003257	9326
Abd-B_OG0005000	1
Abi_OG0002227_OG0	510
Abl_OG0010722	2693
abo_OG0009656	472
Abp1_OG0010565	602
abs_OG0003097	401
ac_OG0007843	0
Ac13E_OG0008321	3318
Ac3_OG0009573	139
Ac78C_OG0010320	573
Acam_OG0000252_OG0	0
Acam_OG0000252_OG1	0
Acam_OG0005131	0
CG9149_OG0011313	560
Acbp1_OG0009246	1005
Acbp2_OG0010415	4158
Acbp4_OG0000311_OG0	0
Acbp4_OG0000311_OG1	1
Acbp6_OG0010414	45
ACC_OG0007193	41442
AcCoAS_OG0000812	24240
Ace_OG0000652_OG0	173
Acer_OG0000953_OG0	4580
Acer_OG0003808	12516
Acf_OG0002671	833
Achl_OG0002770	390
acj6_OG0008333	23
acj6_OG0008334	76
Ack_OG0010507	2184
Ack-like_OG0006546	715
Acn_OG0009540	3213
CG5009_OG0006075	7241
Acox57D-d_OG0006913	1114
Acox57D-p_OG0001151	2891
Acp1_OG0009317	109
Acp32CD_OG0009664	1
Acp65Aa_OG0003939	69
Acph-1_OG0001513	403
CG12512_OG0008829	2664
CG18155_OG0007972	30
Acsl_OG0007133	24528
Act42A_OG0000022_OG0	2090
Act42A_OG0000022_OG1	4530
Act42A_OG0000022_OG3	103144
Act42A_OG0000022_OG4	14485
Act42A_OG0000022_OG5	1181
Actn_OG0003148_OG0	12163
Actn3_OG0011403_OG0	0
ACXB_OG0000046_OG0	0
ACXB_OG0000046_OG1	7
ACXB_OG0000046_OG2	1
ACXB_OG0000046_OG2.2	1
ACXD_OG0004078_OG0	148
Acyp_OG0009408	1
Acyp2_OG0011498	419
Ada_OG0002342	80
Ada1-2_OG0003777_OG0	0
Ada2a_OG0005051	398
Ada2b_OG0004799	278
Ada3_OG0007872	513
AdamTS-A_OG0005247	1411
AdamTS-A_OG0012010	52
AdamTS-B_OG0008089	838
Adar_OG0007649	841
Adat1_OG0003596	48
Adck1_OG0006032	548
Adck5_OG0010063	406
ADD1_OG0006579	541
Adf1_OG0001636_OG0	247
Adgf-A_OG0001991_OG0	0
Adgf-A_OG0003900	6330
Adgf-A2_OG0010109	768
Adgf-B_OG0010108	0
Adgf-C_OG0001030_OG0	2241
Adgf-D_OG0002208_OG0	4446
Adgf-E_OG0006152	1
Adh_OG0003395_OG0	331
Adi1_OG0010940	3558
AdipoR_OG0004727	17761
CG3809_OG0004951	1
AdenoK_OG0003918_OG0	4001
Ady43A_OG0002958	600
AdoR_OG0005733	507
adp_OG0006108	955
AdSS_OG0000854_OG0	6425
Aduk_OG0004873	476
Ae2_OG0010984	4663
CG6512_OG0010913	3761
aft_OG0006080	250
Afti_OG0005567	512
Ag5r_OG0008212	56
Ag5r2_OG0008213	1
AGBE_OG0007237	7390
AgmNAT_OG0001753	43
ago_OG0010530	1558
AGO1_OG0007307	2696
AGO2_OG0000119_OG0	8794
Agpat1_OG0008448	84
Agpat2_OG0003465	1291
Agpat3_OG0004018	6832
Agpat4_OG0004019_OG0	1254
ADPS_OG0002932	1584
agt_OG0001016_OG0	178
Spat_OG0007723	7537
Ahcy_OG0001195_OG0	3999
AhcyL1_OG0011110	1403
AIF_OG0001225	818
AIMP1_OG0007108	889
AIMP2_OG0009977	1389
AIMP3_OG0005998	526
Adk1_OG0010829	4215
Adk3_OG0005467	570
Ak6_OG0007201	192
Akap200_OG0000367_OG0	1357
Akh_OG0010512	18
AkhR_OG0009627	2576
akirin_OG0010441	2582
Akr1B_OG0001292	6230
Akt1_OG0005415	1939
al_OG0008749	142
Aladin_OG0007570	192
AlaRS_OG0003477	5242
AlaRS-m_OG0010596	1001
Alas_OG0006853	4656
alc_OG0006389	3833
Ald1_OG0005647	52791
Ald2_OG0005645	4
Aldh_OG0003615	45147
Aldh-III_OG0006742	13577
Aldh7A1_OG0003841_OG0	1182
Alg-2_OG0001588_OG0	1644
Alg1_OG0002607_OG0	2796
Alg10_OG0000709_OG0	322
Alg11_OG0012170	2067
CG8412_OG0004562	1707
Alg14_OG0001194_OG0	259
Alg2_OG0010641	696
Alg3_OG0003012	71
Alg3_OG0006966	603
CG5287_OG0001281	418
CG5287_OG0003790	396
Alg9_OG0005173	397
Alh_OG0004317	1811
Alh_OG0004319	360
Alh_OG0011430	352
alien_OG0009301	1564
ALiX_OG0005343	4406
Alk_OG0006414	1309
CG12179_OG0001176_OG0	114
Alp1_OG0010289	28
Alp10_OG0010194	22
Alp11_OG0008522	0
Alp12_OG0003717	536
Alp13_OG0001034	2
Alp2_OG0000261_OG0	3
Alp2_OG0000261_OG1	1
Alp4_OG0005779	3493
Alp6_OG0006360	65
Alp7_OG0003030	0
Alp9_OG0003931	13
alph_OG0000083_OG0	191
alph_OG0005113	2078
alpha-Catr_OG0006852	584
alpha-Est1_OG0004357	7018
alpha-Est10_OG0004350	3258
alpha-Est2_OG0000314	2635
alpha-Est3_OG0004356	1406
alpha-Est6_OG0004354	3
alpha-Est7_OG0001351	15187
alpha-Est8_OG0004352	2603
alpha-Est9_OG0004351	1053
alpha-Man-Ia_OG0003130	175
alpha-Man-Ia_OG0003131	1074
alpha-Man-Ia_OG0001168	859
alpha-Man-Ib_OG0005087	608
alpha-Man-Ic_OG0011549	3
alpha-Man-IIa_OG0004878	1149
alpha-Man-IIb_OG0005229	802
alpha-PheRS_OG0008296	1511
alpha-Spec_OG0011040	22265
alpha4GT1_OG0000948	624
alphaCOP_OG0011275	6025
alphaSnap_OG0010384	3132
alphaTub67C_OG0010998	5
Alr_OG0008278	592
alrm_OG0002498	28
Als2_OG0009863	2203
alt_OG0004894	3911
aly_OG0004083	0
Ama_OG0002112	5
Amacr_OG0009433	1481
amd_OG0001918	1486
Amnionless_OG0008741	16
amon_OG0011540	522
amos_OG0003702_OG0	0
AMPdeam_OG0008245	8149
Amph_OG0007204	8727
AMPKalpha_OG0001698	5015
Amt_OG0004607	277
Amun_OG0008385	3228
amx_OG0007575	401
Amy-p_OG0000157_OG0	165
Amy-p_OG0000157_OG0.2	0
Amyrel_OG0006416	8
ana_OG0006403	25
ana1_OG0002269	1113
ana2_OG0007120	38
ana3_OG0006194	72
Ance-2_OG0003658	8
Ance-3_OG0001891_OG0	1392
Ance-3_OG0009407	1228
Ance-4_OG0006406	5699
Ance-5_OG0005870	1592
anchor_OG0010100	1133
Andorra_OG0011741	0
Ank2_OG0010460	4821
Ankle2_OG0000780	2222
l(2)35Be_OG0003404_OG0	239
anox_OG0007490	2063
Ant2_OG0008041	148
antdh_OG0008007	13686
Antp_OG0002113	536
antr_OG0007227	4
AnxB10_OG0008082	6000
AnxB11_OG0008196	3308
AnxB9_OG0004410	32740
aop_OG0003458	1291
aos_OG0010741	823
Aos1_OG0002145_OG0	547
AOX1_OG0005242	12543
AOX2_OG0000143_OG0	21956
AOX2_OG0000143_OG1	67
AOX4_OG0001465	424
ap_OG0005832	1083
AP-1-2beta_OG0008273	3338
AP-1gamma_OG0007680	3069
AP-1mu_OG0005553	1893
AP-1sigma_OG0005334	2147
AP-2alpha_OG0008751	1974
AP-2mu_OG0004736	1389
AP-2sigma_OG0004385	816
Apc_OG0005387	1832
APC10_OG0005888	319
Apc2_OG0005308	207
APC4_OG0003171_OG0	291
APC7_OG0001703	56
ApepP_OG0000963	767
aph-1_OG0003552_OG0	492
aPKC_OG0006607	307
aPKC_OG0006608	24
aPKC_OG0006609	113
Aplip1_OG0011323	243
apn_OG0002443_OG0	4
apolpp_OG0012638	143952
app_OG0010830	1113
APP-BP1_OG0010070	376
Appl_OG0007834	1130
Aprt_OG0004075	593
Aps_OG0010085	1842
apt_OG0002733	505
CG18815_OG0010034	3682
AQP_OG0007242	1227
aqrs_OG0005393	0
aqz_OG0001049_OG1	8780
ara_OG0009939	39
aralar1_OG0001518	10956
Arc1_OG0002768_OG0	2
Arc2_OG0006127	326
Arc42_OG0001370_OG0	2201
Archease_OG0002289_OG0	420
Arf51F_OG0006831	1485
Arf79F_OG0012164	8074
ArfGAP1_OG0010836	2236
ArfGAP3_OG0003816_OG0	2543
Arfip_OG0005451	355
Arfrp1_OG0007681	339
arg_OG0003183	27
arg_OG0007835	3
Argk_OG0011233	85982
Argk_OG0011925	3759
Argl_OG0009800	1238
CG31469_OG0002209_OG0	898
ArgRS_OG0008151	1324
ArgRS-m_OG0004367	245
ari-1_OG0007878	1031
ari-2_OG0003028	678
Arl1_OG0010003	1150
Arl2_OG0004816	242
Arl5_OG0011164	615
Arl6_OG0007042	126
Arl6IP1_OG0004993	813
Arl8_OG0004797	1001
arm_OG0007636	9067
armi_OG0002027	209
Arp1_OG0004441	3532
Arp10_OG0007423	1285
Arp2_OG0001770	1476
Arp3_OG0010555	1360
Arp5_OG0001448_OG0	449
Arp53D_OG0011600	1
Arp6_OG0008512	655
Arp8_OG0007614	397
Arpc1_OG0009187	2692
Arpc2_OG0009417	1326
Arpc3A_OG0005226	589
Arpc3B_OG0008590	160
Arpc4_OG0008719	1339
Arpc5_OG0008957	708
arr_OG0007264	1389
Arr1_OG0009490	27697
Arr2_OG0004099	33994
Ars2_OG0005840	3857
Art1_OG0004911	928
Art2_OG0008773	1
Art3_OG0004604	502
Art4_OG0004574	229
Art6_OG0004528_OG0	0
Art7_OG0001547_OG0	626
Art8_OG0009662	183
Art9_OG0002219_OG0	0
Arts_OG0000486_OG0	1450
aru_OG0003377	4666
Arv1_OG0013036	347
arx_OG0009914	76
Asap_OG0007180	1897
Asator_OG0002682_OG1	1053
Asciz_OG0010646	163
ase_OG0007840	1
asf1_OG0009889	390
ash1_OG0000982_OG0	81
ash2_OG0004623	2239
Ask1_OG0004518	2655
asl_OG0004217	166
AsnRS_OG0003707	5959
AsnRS-m_OG0006452	185
AsnS_OG0000992	3634
asp_OG0004633	0
Asph_OG0006509	4634
ASPP_OG0006932	2348
CG9572_OG0008488	11309
AspRS_OG0006665	4250
AspRS-m_OG0008886	1552
asrij_OG0006972	879
asRNA:CR31429_OG0002339_OG0	145
asRNA:CR42743_OG0003772_OG0	0
asRNA:CR43299_OG0012338_OG0	0
asRNA:CR43426_OG0012535_OG0	5
asRNA:CR43454_OG0002277_OG0	217
asRNA:CR43463_OG0001607_OG0	199
asRNA:CR43809_OG0003675_OG0	509
asRNA:CR44106_OG0002406_OG0	12
asRNA:CR44169_OG0002969_OG0	160
asRNA:CR44179_OG0001455_OG0	2017
asRNA:CR44372_OG0000331_OG0	4
asRNA:CR44372_OG0000331_OG1	3
asRNA:CR44894_OG0012090_OG0	0
asRNA:CR45044_OG0005605_OG0	35
asRNA:CR45195_OG0000203_OG0	794
asRNA:CR45195_OG0000203_OG1	1950
asRNA:CR45350_OG0001645_OG0	2963
asRNA:CR45943_OG0010336	254
asRNA:CR46029_OG0000226_OG0	1
asRNA:CR46029_OG0000226_OG1	1
asRNA:CR46139_OG0003106_OG0	47
asRNA:CR46246_OG0011916	3
asRNA:CR46354_OG0002193_OG0	492
asRNA:CR46473_OG0000925_OG0	26
Ass_OG0001346	745
ast_OG0003560	447
AstA_OG0004634	41
AstA-R1_OG0000689	16
AstA-R2_OG0005396	6
AstC_OG0009668	4
AstC-R1_OG0010134	21
AstC-R2_OG0001295_OG0	2
AstCC_OG0009669	0
asun_OG0002419_OG0	204
Asx_OG0006138	1480
Atac1_OG0003748_OG0	162
Atac2_OG0009508	312
Atac3_OG0000828	322
Tat_OG0001330	1144
Ate1_OG0003045	2145
Atet_OG0003384	2595
Atf-2_OG0006059	344
Atf3_OG0007763	3586
Atg1_OG0009929	182
Atg1_OG0009931	2494
Atg10_OG0001598	73
Atg101_OG0008681	720
Atg12_OG0011904	297
Atg13_OG0004817	1058
Atg14_OG0005089	1372
Atg16_OG0005703	771
Atg17_OG0004232	3635
Atg18a_OG0011152	2396
Atg18b_OG0001271_OG0	1708
Atg2_OG0011112	5403
Atg3_OG0009922	1479
Atg4a_OG0009014	1718
Atg4b_OG0005256	736
Atg5_OG0007974	520
Atg6_OG0005323	790
Atg7_OG0006714	477
Atg8a_OG0008043	11543
Atg8b_OG0005571	1
Atg9_OG0006487	2573
atilla_OG0011822	19876
atk_OG0010362	7
atl_OG0001399	6968
atms_OG0004154	872
ato_OG0004804	0
Atox1_OG0012695	1098
ATP6AP2_OG0004869	11014
ATP7_OG0008369	1593
ATP8A_OG0007260	3592
ATP8A_OG0007261	24
Atpalpha_OG0002140	18437
ATPCL_OG0006680	11004
ATPsynB_OG0010987	16323
ATPsynbeta_OG0005823	55963
ATPsynbetaL_OG0001317	5
ATPsynC_OG0005792	39952
ATPsynCF6_OG0005500	8386
ATPsynCF6L_OG0010605	0
ATPsynD_OG0004477	12106
ATPsyndelta_OG0007526	8014
ATPsynE_OG0005568	8338
ATPsynG_OG0009657	9703
ATPsyngamma_OG0005690	16710
ATPsynGL_OG0009315	1
ATPsynO_OG0012619	12339
AttC_OG0000164_OG0	14845
AttC_OG0007258	16740
AttD_OG0004890	54
Atu_OG0002096	954
Atx-1_OG0012102	7
Atx2_OG0011501	4010
Atxn7_OG0003444	744
aub_OG0000482_OG0	14
aurA_OG0004964	28
aurB_OG0009647	6
aust_OG0001881	0
aux_OG0003096_OG0	1785
ave_OG0006159	173
Aven_OG0003291	186
awd_OG0002664	14205
Awh_OG0010478	127
axed_OG0010262	98
Axn_OG0005720	1093
axo_OG0003993	412
axo_OG0010625	153
axo_OG0010626	815
axo_OG0010628	146
Axs_OG0008319	1384
Axud1_OG0003447	852
az2_OG0006736	191
azot_OG0000210_OG0	0
azot_OG0000210_OG1	0
b_OG0009189	1566
B-H1_OG0000267_OG0	409
B-H1_OG0000267_OG1	216
B4_OG0009202	3010
B52_OG0001376_OG0	7819
b6_OG0007653	25
B9d1_OG0005246	28
B9d2_OG0005830	24
bab1_OG0011327	22
bab1_OG0011328	35
bab2_OG0011326	2580
babo_OG0006628	1400
babos_OG0007027	3844
Bacc_OG0008947	16789
Bace_OG0000801_OG0	0
baf_OG0003792	1275
bai_OG0005189	3096
Balat_OG0007229	9
Baldspot_OG0010721	4142
ball_OG0001092_OG1	219
bam_OG0005170	0
bap_OG0001358_OG0	28
Bap111_OG0007677	1721
Bap170_OG0000903_OG0	1228
Bap55_OG0005900	489
Bap60_OG0008560	1642
IMPPP_OG0000305_OG1	0
barc_OG0010291	554
bark_OG0008784	2100
barr_OG0000425_OG0	316
baz_OG0008596	2537
bb8_OG0005496	0
bbc_OG0007266	2867
CG18067_OG0007098	18511
bbg_OG0010871	1231
bbg_OG0010872	3585
BBIP1_OG0004876	109
BBS1_OG0010413	95
BBS4_OG0002785_OG0	296
BBS5_OG0002086	164
BBS8_OG0008755	218
BBS9_OG0006919	701
bbx_OG0008688	3320
bc10_OG0010387_OG0	627
BCAS2_OG0005540	319
bcd_OG0002111_OG0	0
bchs_OG0003722	145
BCL7-like_OG0007566	118
bcn92_OG0007793	511
Bdbt_OG0004400	384
bdg_OG0006805	1078
bdl_OG0003385	1161
Bdp1_OG0009215	1216
be_OG0000785	2043
BEAF-32_OG0006164	879
beag_OG0004860	434
beat-Ia_OG0011784	33
beat-Ib_OG0009146	23
beat-Ic_OG0001866_OG0	7
beat-IIa_OG0005482	35
beat-IIb_OG0005481	41
beat-IIIa_OG0009463	20
beat-IIIb_OG0009460	25
beat-IIIc_OG0003687	152
beat-IV_OG0005508	65
beat-Va_OG0005024	2
beat-Vb_OG0005021	23
beat-Vc_OG0001062_OG0	5
beat-VII_OG0011542	21
beat-VII_OG0011544	15
beg_OG0004008	477
bel_OG0001048	6440
Bem46_OG0008920	401
ben_OG0000514_OG0	3021
Best1_OG0002590_OG0	3884
Best2_OG0010251	3865
Best3_OG0009963	0
Best4_OG0000558_OG0	0
Bet1_OG0003845_OG0	757
Bet3_OG0004072	651
beta-PheRS_OG0005298	1059
beta-Spec_OG0007697	31644
beta'COP_OG0009212	4585
beta3GalTII_OG0012738	99
beta4GalNAcTA_OG0006521	651
beta4GalNAcTB_OG0002610	428
beta4GalT7_OG0005195	275
betaCOP_OG0008653	6333
betaggt-I_OG0008962	759
betaGlu_OG0002667	753
CG32396_OG0011696	0
Bgb_OG0011276	311
bgcn_OG0001647	319
bgm_OG0009412	14231
BHD_OG0010421	253
bi_OG0003201	344
bi_OG0012904	19
BI-1_OG0004087	4930
bib_OG0001843_OG0	9
BicC_OG0009143	1
BicD_OG0009474	1693
CG11873_OG0005086	1097
bif_OG0003277	1625
bif_OG0012761	387
BigH1_OG0001085_OG0	3
bigmax_OG0005365	784
Bili_OG0002506_OG0	0
bin_OG0010286	3
Bin1_OG0005423	312
bin3_OG0007310	1998
bip1_OG0010560	141
Bka_OG0009250	381
blanks_OG0011885_OG0	2
Blimp-1_OG0010196	3068
Blm_OG0002608	93
Blos1_OG0006148	345
Blos2_OG0010078	291
Blos3_OG0009918	235
Blos4_OG0010933	214
blot_OG0010924	10365
blow_OG0006726	520
blp_OG0005216	866
blw_OG0006982	62617
bma_OG0010967	18
Bmcp_OG0010022	680
bmm_OG0010858	4030
bnb_OG0001206_OG1	2976
CG5059_OG0012191	4931
bnk_OG0005787	0
bnl_OG0004512	760
boca_OG0006727	1030
bocks_OG0002575_OG0	891
BOD1_OG0005544	2785
boi_OG0007601	85
boi_OG0007603	26
boil_OG0012322	3
bol_OG0011238	2028
boly_OG0007153	0
BomBc1_OG0001623	4491
BomBc2_OG0000769_OG0	16796
BomBc3_OG0004769	6018
BomT3_OG0011469	17217
bon_OG0004934	1008
bond_OG0004726	2609
bonsai_OG0007008	712
Boot_OG0006400	11
bor_OG0004967	1498
bora_OG0003911	0
BORCS5_OG0008208	431
BORCS6_OG0011365	278
BORCS7_OG0007103	68
borr_OG0009292	7
boss_OG0005676	1039
botv_OG0006642	938
bou_OG0007819	1294
bowl_OG0008785	1041
BoYb_OG0000400_OG0	1
br_OG0007659	22
br_OG0011928	3
Br140_OG0001629	948
brat_OG0001919	240
Brca2_OG0000883	423
Brd_OG0010852	0
CG7154_OG0009310	963
Brd8_OG0002488	428
Bre1_OG0010209	1118
Brf_OG0005483	347
Brf_OG0005485	104
brk_OG0007975	530
brm_OG0009999	2265
Brms1_OG0008442	735
Bro_OG0011272	0
brp_OG0000499_OG1	213
l(3)72Ab_OG0009997	2573
bru1_OG0009737	106
bru1_OG0009738	1299
bru2_OG0009740	968
bru2_OG0011823	31
bru2_OG0012161	179
bru3_OG0010907	265
bru3_OG0011909	24
Bruce_OG0004896	7392
brun_OG0003663	1339
brv1_OG0000706_OG0	0
brv2_OG0010919	0
brv3_OG0011666	5
BRWD3_OG0005288	3016
brwl_OG0009277	933
bs_OG0003002	291
bs_OG0006897	145
bsf_OG0001906_OG0	2775
Bsg_OG0009780	6879
Bsg25D_OG0003412_OG0	2070
bsh_OG0009110	7
bsk_OG0012344	1382
bt_OG0000537_OG1	43
BTBD9_OG0000546_OG0	1004
BtbVII_OG0011887	2281
btd_OG0007557	178
Btk29A_OG0001838	994
Btk29A_OG0011763	87
btl_OG0002041	1185
btn_OG0004719	0
Btnd_OG0008611	15
btsz_OG0001035_OG1	830
btsz_OG0004581	1
btv_OG0003692	16
btv_OG0009487	229
btz_OG0005342	2096
Bub1_OG0001806_OG0	716
Bub3_OG0005120	494
BubR1_OG0000657_OG0	63
Buffy_OG0006561	840
bug_OG0006803	611
Bug22_OG0009372	390
BuGZ_OG0008876	1501
CG8270_OG0010257	423
bun_OG0000556	1952
bun_OG0009749	4250
bur_OG0003683_OG0	3546
Burs_OG0001045_OG0	0
bves_OG0007497	387
bves_OG0007499	221
bw_OG0006000	19
bwa_OG0009122	383
bwa_OG0012525	334
Bx_OG0008666	8
Bx_OG0008667	355
Bx42_OG0007682	1687
by_OG0005550	4997
byn_OG0010803	2
bys_OG0007950	942
c-cup_OG0012143	1
c(3)G_OG0001464_OG0	165
c11.1_OG0007569	2446
c12.1_OG0007568	738
c12.2_OG0007567	3096
C15_OG0002126_OG0	9
C1GalTA_OG0009799	910
C3G_OG0007801	3945
C901_OG0008027	1
ca_OG0005700	2312
Ca-alpha1D_OG0009140	2004
Ca-alpha1T_OG0003323	472
Ca-beta_OG0009681	637
Ca-Ma2d_OG0009139	552
CaBP1_OG0008860	2537
cac_OG0000605_OG0	103
cact_OG0009392	12949
cactin_OG0003129	715
cad_OG0009437	3
Cad74A_OG0010922	194
Cad86C_OG0002368	1355
Cad87A_OG0001088_OG0	304
Cad89D_OG0001058_OG0	0
Cad96Ca_OG0011497	1655
Cad96Cb_OG0005172	0
Cad99C_OG0005704	1892
CadN_OG0000277_OG1	20
Caf1-105_OG0002830	106
Caf1-180_OG0007408	373
Caf1-55_OG0001036	908
cag_OG0001595_OG0	178
CAH1_OG0009192	11956
CAH13_OG0002843	1
CAH14_OG0002807	0
CAH15_OG0006256	1
CAH16_OG0000498_OG1	1
CAH2_OG0001000_OG0	6074
CAH3_OG0003177	1314
CAH5_OG0005796	102
CAH7_OG0000840	842
CAH8_OG0004748	7
CAH9_OG0005622	1563
CAHbeta_OG0002334	893
cal1_OG0002556_OG0	350
CalpA_OG0003035	4410
CalpB_OG0010971	2610
CalpC_OG0008186	748
Calr_OG0005564	26101
Cals_OG0013279_OG0	1581
Calx_OG0002139_OG0	0
Calx_OG0004417	2815
Calx_OG0004418	1170
calypso_OG0006121	351
Cam_OG0012053	14808
CaMKI_OG0012767	9778
CaMKII_OG0013280	3919
Camp_OG0005907	485
Camta_OG0006364	452
Camta_OG0006365	58
can_OG0004061_OG0	2
CanA1_OG0005778	720
CanB_OG0000231_OG0	160
CanB_OG0000231_OG1	1709
Cand1_OG0009382	2096
CAP_OG0000587_OG0	5439
CAP_OG0012405	14
Cap-D2_OG0005121	143
Cap-D3_OG0009448	367
Cap-G_OG0002924	595
Cap-H2_OG0004906	724
Capa_OG0005712	42
Caper_OG0009347	9074
Capr_OG0010138	1980
caps_OG0010156	2408
caps_OG0010157	1714
capt_OG0009025	7804
capu_OG0000612_OG0	434
car_OG0007437	526
CARPA_OG0007960	17
CARPB_OG0007554	828
CarT_OG0009432	189
cas_OG0004236	3
casp_OG0006502	1957
cass_OG0009476	4066
Cat_OG0003869	19661
cathD_OG0002862	23659
cato_OG0006491	0
Catsup_OG0009538	2132
caup_OG0009938	10
cav_OG0000654	81
caz_OG0003243_OG0	2139
cbc_OG0007265	517
Cbl_OG0002051_OG0	1575
CBP_OG0001721	49
CBP_OG0007971	57
Cbp20_OG0005066	439
Cbp53E_OG0006447	258
Cbp80_OG0007913	775
Cbp80_OG0007915	641
Cbs_OG0003124	1926
cbs_OG0007263	714
cbt_OG0008760	4971
Cby_OG0004789	53
Cc2d2a_OG0002702	57
CCAP_OG0011467	4
CCAP-R_OG0000870	67
ccb_OG0012089	3
CCDC151_OG0011900	3
CCDC53_OG0009785	233
Ccdc58_OG0010399	251
Ccdc85_OG0008917	334
CCHa1_OG0004530	45
CCHa1-R_OG0006065	45
CCHa2_OG0002186_OG0	1061
CCHa2-R_OG0005836	9
Cchl_OG0004776	3312
CCKLR-17D1_OG0003334	4
CCKLR-17D1_OG0008675	74
CCKLR-17D1_OG0011744	4
CCKLR-17D3_OG0008678	53
Ccm3_OG0005250	1422
Ccn_OG0010106	96
Ccn_OG0010107	136
Ccn_OG0012179	44
Ccp84Ab_OG0000178_OG0	75
Ccp84Ac_OG0001349_OG0	1
Ccp84Ae_OG0002110_OG0	0
Ccp84Af_OG0000109_OG0	1
Ccp84Af_OG0000109_OG1	0
Ccp84Af_OG0000109_OG2	3
Ccp84Ag_OG0001348_OG0	12
Ccs_OG0006299	529
CCT1_OG0002281_OG0	2521
CCT2_OG0003145	2886
CCT3_OG0004995	3420
CCT4_OG0000979	3035
CCT5_OG0006600	3872
CCT6_OG0008508	3273
CCT7_OG0004839	1081
CCT7_OG0004841	535
CCT8_OG0007117	3418
Ccz1_OG0010481	573
cd_OG0004708	4
CD98hc_OG0001357_OG0	7976
Cda4_OG0008701	83
Cda5_OG0008721	1064
Cda9_OG0002707	4
CDase_OG0005749	740
cdc14_OG0009306	2916
Cdc16_OG0005493	293
Cdc23_OG0009421	251
Cdc27_OG0010426	1281
Cdc2rk_OG0006290	271
Cdc37_OG0011041	1752
Cdc42_OG0008268	1970
Cdc45_OG0007388	321
Cdc5_OG0011371	827
CDC50_OG0008483	1928
Cdc6_OG0002054	31
Cdc7_OG0007729	4366
Cdep_OG0002087	1337
Cdep_OG0004159	1997
CdGAPr_OG0009111	2652
cdi_OG0000729	1302
cDIP_OG0004394	2915
Cdk1_OG0000555_OG0	6
Cdk12_OG0009875	995
Cdk2_OG0002391	79
CDK2AP1_OG0008015	675
Cdk4_OG0006632	865
Cdk5_OG0002993	635
Cdk5alpha_OG0009389	436
Cdk7_OG0001724	303
Cdk8_OG0010977	118
Cdk9_OG0007009	484
Cdlc2_OG0000234_OG1	1394
cdm_OG0002482	2200
Cds_OG0010549	2212
Ced-12_OG0009727	709
ced-6_OG0006366	11660
CenB1A_OG0004675	1360
CenG1A_OG0003595_OG0	3869
CenG1A_OG0009182	35
Cenp-C_OG0002322	229
Cep135_OG0009952	301
Cep135_OG0009954	364
cep290_OG0004127	133
Cep89_OG0006812	0
Cep97_OG0008778	288
cer_OG0012078	1137
Cerk_OG0004182	2660
cert_OG0011161	1325
Cf2_OG0008971	2517
Cfp1_OG0007571	542
CG5789_OG0004615	1976
cg_OG0006533	3265
CG10000_OG0005395	0
CG10005_OG0004963	7
CG10011_OG0005399	552
CG10013_OG0002410_OG0	0
CG10019_OG0008786	86
CG10026_OG0009081	1405
CG10029_OG0004344	2
CG10031_OG0008792	2350
CG10035_OG0004420	77
CG10038_OG0001436_OG0	452
CG10041_OG0012259_OG0	9
CG10051_OG0007036	0
CG10053_OG0004336	128
CG10055_OG0004329	788
CG10062_OG0007038	100
CG10063_OG0010284	0
CG10064_OG0010282	2
CG10068_OG0004321	702
CG10073_OG0000065_OG2	18
CG10075_OG0010279	867
CG10077_OG0010277	21012
CG10082_OG0005964	5657
CG10086_OG0001355	0
CG10089_OG0010567	149
CG10098_OG0004320	638
CG10104_OG0006132	0
CG10116_OG0010569	3
CG10126_OG0005023	3344
CG10132_OG0009091	655
CG10137_OG0009093	656
CG10139_OG0006151	368
CG10140_OG0010573	5
CG10147_OG0010256	192
CG10151_OG0006160	93
CG10154_OG0010575	0
CG10163_OG0010252	0
CG10164_OG0001489	0
CG10165_OG0011781	514
CG10171_OG0010163	327
CG10175_OG0005507	5502
CG10177_OG0001079_OG0	0
CG10184_OG0005509	670
CG10185_OG0005203	81
CG10189_OG0009087	357
CG10194_OG0009085	497
CG10195_OG0003572	493
CG10205_OG0006168	13407
CG10208_OG0005527	598
CG10209_OG0006169	470
CG10211_OG0009505	11041
CG10222_OG0010165	146
CG10226_OG0010249	585
CG10237_OG0003462	17573
CG1024_OG0004294	235
CG10252_OG0011517	1
CG10254_OG0002565	1442
CG10257_OG0006606	160
CG10264_OG0005208	1
CG10265_OG0006935	118
CG10274_OG0003940	650
CG10280_OG0004257	0
CG10283_OG0001907_OG0	555
CG10286_OG0004292	1081
CG10298_OG0004288	2
CG10300_OG0005516	1
CG10301_OG0005515	10
CG10307_OG0005957	949
CG10311_OG0004972	1688
CG10317_OG0004974	5
CG10321_OG0005965	2231
CG10324_OG0004994	276
CG10332_OG0005992	0
CG10333_OG0009507	1021
CG10336_OG0009516	44
CG10337_OG0009096	202
CG10338_OG0009517	459
CG10339_OG0006873	679
CG10340_OG0001059_OG0	1418
CG10341_OG0009518	1055
CG10343_OG0009520	439
CG10344_OG0007020	117
CG10345_OG0002430_OG0	6770
CG10347_OG0000607_OG0	204
CG10348_OG0003704	420
CG10352_OG0008207	41
CG10353_OG0008206	3398
CG10357_OG0010470	495
CG10359_OG0010469	253
CG10361_OG0010014	759
CG10362_OG0008202	219
CG10365_OG0005518	2572
CG10366_OG0009102	550
CG10375_OG0005526	706
CG10376_OG0009519	808
CG10383_OG0001909	3532
CG10384_OG0007018	13
CG10405_OG0004983	2
CG10407_OG0005207	235
CG10413_OG0003703_OG0	330
CG10417_OG0013094	1294
CG10418_OG0010832	213
CG10425_OG0002500	669
CG10428_OG0001263_OG0	441
CG10431_OG0001914	62
CG10433_OG0006904	10435
CG10435_OG0002296_OG0	1033
CG10444_OG0007082	773
CG10445_OG0001356	53
CG10459_OG0001605_OG0	28
CG10462_OG0009105	1317
CG10463_OG0009108	312
CG10466_OG0012145	110
CG10467_OG0010233	792
CG10469_OG0010232	91
CG10470_OG0009541	869
CG10472_OG0000811_OG0	189
CG10479_OG0010225	97
CG10481_OG0009114	0
CG10483_OG0010221	328
CG10486_OG0010219	5
CG10492_OG0009544	1006
CG10494_OG0006908	119
CG10495_OG0009546	204
CG10505_OG0006927	15
CG10508_OG0010314	981
CG10510_OG0003948	2
CG10513_OG0005163	311
CG10514_OG0005162	71
CG10516_OG0009998	828
CG10527_OG0002810_OG0	28447
CG10543_OG0006262	3187
CG10550_OG0000747	19973
CG10555_OG0008527	936
CG10561_OG0009552	1061
CG10565_OG0010321	3714
CG10576_OG0010200	6176
CG10581_OG0010326	139
CG10584_OG0010328	338
CG10587_OG0000094_OG0	0
CG10587_OG0000094_OG1	0
CG10587_OG0000094_OG2	0
CG10589_OG0003950	0
CG10591_OG0010195	0
CG10597_OG0003317	0
CG10598_OG0011740	0
CG10600_OG0009530	3135
CG10602_OG0009532	4187
CG10616_OG0010838	1234
CG10621_OG0001911	1178
CG10623_OG0001912	880
CG10628_OG0009107	451
CG10631_OG0001241	2379
CG10646_OG0009949	252
CG10654_OG0009947	79
CG10657_OG0009951	6832
CG10660_OG0010840	590
CG10663_OG0010839	246
CG10669_OG0005156	316
CG10674_OG0010603	580
CG10680_OG0003577	12713
CG10681_OG0009950	130
CG10700_OG0011812	0
CG10702_OG0009548	289
CG10710_OG0010908	347
CG10713_OG0010576	41
CG10725_OG0010574	1
CG10730_OG0000951	20
CG10731_OG0006517	208
CG10737_OG0006638	17441
CG10738_OG0010568	61
CG1074_OG0007339	608
CG10747_OG0009127	1942
CG10748_OG0011855_OG0	0
CG10749_OG0003913_OG0	0
CG10750_OG0009561	0
CG10752_OG0010150_OG0	1
CG10761_OG0008304	1
CG1077_OG0004263	13
CG10793_OG0003237	4
CG10795_OG0006915	354
CG10799_OG0003081	2237
CG10801_OG0012112	12
CG10802_OG0008133	831
CG10803_OG0008134	410
CG10804_OG0008132	141
CG10809_OG0010976	294
CG10814_OG0007257	81
CG10822_OG0007072	0
CG10839_OG0009144	0
CG10841_OG0002198_OG0	2
CG10853_OG0003980_OG0	8
CG10859_OG0009209	8
CG10862_OG0002017_OG1	4856
CG10863_OG0010486	6701
CG10863_OG0012194_OG0	44
CG10864_OG0005043	40
CG10866_OG0010485	279
CG10874_OG0003457	1061
CG10877_OG0002385_OG0	40
CG10887_OG0002183_OG0	0
CG10898_OG0002547	365
CG1090_OG0003105_OG0	373
CG10903_OG0002293_OG0	500
CG10904_OG0011634	244
CG10907_OG0001984_OG0	273
CG10909_OG0005022	0
CG10910_OG0006092	0
CG10911_OG0006095	1
CG10912_OG0000471	0
CG10914_OG0006109	346
CG10919_OG0001352	0
CG1092_OG0001161_OG0	536
CG10920_OG0007959	0
CG10927_OG0006710	61
CG10931_OG0006071	3
CG10932_OG0007954	3385
CG10934_OG0002756_OG0	0
CG10939_OG0005908	6345
CG10947_OG0009415	1124
CG10948_OG0009927	834
CG10949_OG0009416	308
CG10950_OG0012279	5
CG10958_OG0001743	140
CG10959_OG0008299	78
CG10962_OG0007748	243
CG10970_OG0003173	20
CG10973_OG0012539	501
CG10979_OG0004244	775
CG10984_OG0009934	604
CG10996_OG0008249	1
CG11000_OG0004245	73
CG11007_OG0003037	459
CG11018_OG0007064	0
CG11029_OG0001270	7
CG1103_OG0003103_OG0	229
CG11030_OG0003728	699
CG11034_OG0001268	85
CG11035_OG0002292_OG0	381
CG11041_OG0001654	23
CG11044_OG0007073	938
CG1105_OG0004314	2508
CG11050_OG0009604	4546
CG11060_OG0006765	9
CG11068_OG0011716	4
CG11069_OG0004655	752
CG11076_OG0001759	2048
CG11077_OG0000549_OG0	626
CG11085_OG0008456	3
CG11089_OG0004653	3585
CG11095_OG0003249	379
CG11099_OG0007074	299
CG11103_OG0003250	379
CG11106_OG0012330	0
CG11109_OG0001964	416
CG11110_OG0006619	275
CG11123_OG0006752	536
CG11125_OG0006747	322
CG11127_OG0006744	829
CG1113_OG0004171	55
CG11131_OG0001957_OG0	11
CG11134_OG0003251	639
CG11141_OG0006745	818
CG11145_OG0006754	0
CG11147_OG0003729	12879
CG11149_OG0003730	0
CG11151_OG0008256	6758
CG11159_OG0006283	1
CG1116_OG0004164	872
CG11162_OG0008263	0
CG11168_OG0004657	1459
CG11170_OG0006462	125
CG11178_OG0003327	453
CG11180_OG0006625	1358
CG11191_OG0007189	657
CG11192_OG0007095	0
CG11200_OG0007088	3327
CG11211_OG0012938	31478
CG11226_OG0012166_OG0	6
CG11227_OG0007505	0
CG1124_OG0002090	18931
CG11241_OG0003815_OG0	646
CG11247_OG0009861	376
CG11248_OG0003830_OG0	183
CG11249_OG0009864	8
CG11251_OG0001998	0
CG11257_OG0007039	199
CG11263_OG0001789	0
CG11267_OG0011856	1893
CG11269_OG0006458	0
CG11275_OG0002906	4743
CG11279_OG0003924_OG0	350
CG11286_OG0004361	0
CG1129_OG0002085	731
CG11291_OG0003029	2
CG11294_OG0007761	3
CG11298_OG0007031	0
CG11309_OG0010303	4022
CG11317_OG0012026	193
CG11318_OG0000756	1
CG11319_OG0009603	292
CG11327_OG0009628	14
CG11333_OG0002657_OG0	0
CG11334_OG0005804	1764
CG11342_OG0011920	84
CG11345_OG0011138	2
CG11349_OG0011131	2
CG11353_OG0011127	85
CG11356_OG0008477	13
CG11357_OG0011126	916
CG1136_OG0010499	1449
CG11367_OG0000806_OG0	103
CG11369_OG0011699	0
CG1137_OG0004303	5
CG11370_OG0003817_OG0	3
CG11377_OG0008723	872
CG11378_OG0007395	1588
CG11379_OG0007397	1
CG11380_OG0007400	3
CG11381_OG0007402	3
CG11382_OG0007404	1
CG11384_OG0007396	5
CG1139_OG0004077	28
CG11391_OG0001026_OG0	434
CG11396_OG0010345	847
CG11398_OG0007405	115
CG11403_OG0007406	165
CG11404_OG0012169	1
CG11406_OG0006889	6
CG11409_OG0007766	210
CG11413_OG0011575	99
CG11414_OG0006019	2532
CG11417_OG0007590	914
CG1142_OG0012974	436
CG11425_OG0009823	904
CG11426_OG0009824	1185
CG1143_OG0011104	1928
CG11436_OG0003200	196
CG11437_OG0009825	13
CG11438_OG0009826	592
CG11447_OG0004515	497
CG11449_OG0000981_OG1	2
CG11453_OG0001027_OG0	137
CG11454_OG0001792	506
CG11456_OG0003951	284
CG11459_OG0000135_OG1	992
CG1146_OG0011093	4858
CG11470_OG0000857	4
CG11474_OG0005934	1070
CG11475_OG0005935	21
CG11498_OG0001515	138
CG11504_OG0002630	422
CG11523_OG0009832	212
CG11529_OG0010828	181
CG11537_OG0010640	1324
CG11550_OG0002660	7056
CG11560_OG0010817	242
CG11562_OG0008742	280
CG11563_OG0002662	431
CG11566_OG0007496	3
CG11570_OG0004027	0
CG11581_OG0008240	0
CG11583_OG0010538	581
CG11584_OG0008239	0
CG11585_OG0012335	3
CG11586_OG0010534	384
CG11590_OG0001741	386
CG11593_OG0010497	615
CG11594_OG0010492	5245
CG11596_OG0007629	747
CG11601_OG0008739	984
CG11608_OG0000142_OG0	0
CG1161_OG0004180	2485
CG11617_OG0008731	285
CG11619_OG0003864_OG0	99
CG11626_OG0011450	7
CG11629_OG0003739	0
CG11630_OG0009580	1
CG11634_OG0009583	0
CG11635_OG0007156	8
CG11638_OG0007387	84
CG11655_OG0001745_OG0	1312
CG11656_OG0005013	2
CG11658_OG0010025	1042
CG11663_OG0012087	0
CG11664_OG0011395	0
CG11666_OG0012316	0
CG11668_OG0002452	870
CG11670_OG0005008	0
CG11672_OG0004805	0
CG11674_OG0008231	2
CG11679_OG0008511	522
CG11686_OG0002448_OG0	2856
CG11693_OG0004810	21
CG11694_OG0000225_OG0	0
CG11694_OG0000225_OG1	1
CG11695_OG0007879	565
CG11696_OG0007880	494
CG11698_OG0002319_OG0	1
CG11699_OG0007882	1600
CG11703_OG0002165_OG0	0
CG11710_OG0001691_OG0	750
CG1172_OG0004189	526
CG11722_OG0001391	354
CG11723_OG0003571	392
CG11726_OG0010048	0
CG11737_OG0001419_OG0	2188
CG11741_OG0001420_OG0	302
CG11752_OG0007995	1998
CG11755_OG0000851	94
CG11756_OG0007997	0
CG11760_OG0004826	258
CG11768_OG0004832	296
CG11771_OG0005200	2076
CG11777_OG0006309	185
CG11779_OG0004481	1127
CG11786_OG0012799	6
CG11788_OG0007083	51
CG11790_OG0005187	1871
CG11791_OG0012008	2589
CG11807_OG0003009_OG0	1326
CG11808_OG0006841	146
CG11811_OG0004058	1167
CG11816_OG0008636	5
CG11835_OG0000264_OG0	13169
CG11835_OG0000264_OG1	1625
CG11837_OG0005082	369
CG11841_OG0005083	6397
CG11842_OG0000856_OG1	1557
CG11843_OG0011490	204
CG11852_OG0002502_OG0	1384
CG11854_OG0005171	287
CG11857_OG0005167	1808
CG11858_OG0005166	465
CG11878_OG0000055_OG0	0
CG11878_OG0000055_OG1	18
CG11878_OG0000055_OG2	11
CG11882_OG0005094	272
CG11883_OG0006313	963
CG11885_OG0003355	236
CG11892_OG0005161	31
CG11893_OG0000039_OG2	1797
CG11899_OG0005100	5635
CG11902_OG0005155	364
CG11906_OG0001618	344
CG11911_OG0008747	0
CG11912_OG0008746	0
CG11920_OG0005183	415
CG11927_OG0003556	448
CG11929_OG0011773	3
CG11961_OG0001155_OG0	2140
CG11964_OG0004848	242
CG11970_OG0004849	925
CG11975_OG0004850	869
CG11977_OG0012457_OG0	1
CG11980_OG0002337	1139
CG11983_OG0004852	25
CG11986_OG0004855	128
CG11997_OG0004862	1
CG11999_OG0004179	1204
CG12003_OG0004112	0
CG12004_OG0011286	3117
CG12009_OG0010662	5
CG12010_OG0010671	198
CG12011_OG0011025	0
CG12012_OG0010672	1173
CG12016_OG0010666	1286
CG12017_OG0010661	2
CG12020_OG0011042	1
CG12024_OG0011050	988
CG12025_OG0011053	2157
CG12035_OG0011029	2
CG12038_OG0011331	73
CG12054_OG0000497	1763
CG12056_OG0003138	727
CG12057_OG0003139	0
CG12061_OG0000938_OG0	0
CG12065_OG0007412	3131
CG12069_OG0001519	0
CG12071_OG0011553	101
CG12071_OG0013484	147
CG12075_OG0007754	5416
CG1208_OG0004248	422
CG12081_OG0007411	409
CG12084_OG0011296	1720
CG12091_OG0011293	4472
CG12093_OG0011111	1398
CG12096_OG0008559	801
CG12099_OG0011289	6585
CG12104_OG0011284	738
CG12105_OG0004111	419
CG12106_OG0007586	110
CG12107_OG0006719	765
CG12111_OG0007413	53
CG12112_OG0012598_OG0	77
CG12115_OG0007587	0
CG12116_OG0008625	20554
CG12118_OG0007585	1300
CG12121_OG0007579	2431
CG12123_OG0003325	242
CG12128_OG0002879	591
CG12129_OG0002878	380
CG1213_OG0002105	23483
CG12134_OG0006319	417
CG12147_OG0004192	1
CG12155_OG0003210	692
CG12159_OG0002860	520
CG12164_OG0006760	27
CG12170_OG0002098	1318
CG12171_OG0004222	1108
CG12173_OG0004172	567
CG12177_OG0008262	828
CG1218_OG0002103	285
CG12182_OG0011099	134
CG12194_OG0008975	259
CG12204_OG0001687	237
CG12206_OG0008131	18
CG12209_OG0002818	10
CG12213_OG0002418	1056
CG12219_OG0007713	557
CG12224_OG0000651_OG1	1604
CG12231_OG0003119	0
CG12236_OG0008414	446
CG12237_OG0007424	1051
CG12239_OG0001754	79
CG12241_OG0001396	519
CG12253_OG0011818	48
CG12256_OG0004947	5
CG12259_OG0005539	402
CG12268_OG0005336	1021
CG1227_OG0004337	321
CG12278_OG0004413	0
CG12279_OG0004445	491
CG12288_OG0009457	66
CG12289_OG0010046	0
CG12290_OG0002618	3030
CG12299_OG0009634	351
CG12301_OG0001981	498
CG12307_OG0009694	1
CG1231_OG0011372	11
CG12316_OG0009955	508
CG12320_OG0005053	100
CG12321_OG0001064_OG0	1264
CG12325_OG0002854	581
CG1233_OG0011370	1658
CG1234_OG0004335	755
CG12341_OG0002848	277
CG12343_OG0002853	1003
CG12344_OG0002855	440
CG12355_OG0012373	128
CG1236_OG0002100	850
CG12362_OG0000821_OG0	1
CG12374_OG0007223	3
CG12375_OG0009777	1697
CG12379_OG0008514	102
CG12384_OG0006229	4666
CG1239_OG0004237	130
CG12395_OG0001736	0
CG12398_OG0008359	4
CG12402_OG0002224_OG0	7
CG12420_OG0002594_OG0	3
CG12426_OG0005340	0
CG12438_OG0003802	0
CG12439_OG0009296	0
CG12446_OG0001786_OG0	1
CG12448_OG0009145	20
CG1246_OG0011105	16
CG12464_OG0011955	2
CG12470_OG0007846	14
CG12479_OG0008243	0
CG12480_OG0008242	1
CG12481_OG0008237	0
CG12490_OG0000233_OG1	1
CG12496_OG0007599	0
CG12498_OG0008105	1
CG12499_OG0002285_OG0	901
CG12502_OG0011339	23
CG12507_OG0008176	23
CG12511_OG0009568	0
CG12516_OG0005410	0
CG12517_OG0009649	0
CG12520_OG0010149	108
CG12521_OG0012944	0
CG12531_OG0008272	74
CG12535_OG0008128	6
CG12539_OG0008363	2
CG12540_OG0008220	0
CG12541_OG0007825	64
CG12560_OG0012234	572
CG12567_OG0012740	1192
CG12576_OG0001784_OG0	2378
CG12581_OG0001679_OG0	9905
CG12589_OG0011424	0
CG12590_OG0011977	1
CG12594_OG0005596	73
CG12607_OG0011139	2
CG12609_OG0008677	0
CG12617_OG0003653	1
CG12620_OG0009462	0
CG12637_OG0008050	1
CG12643_OG0007518	326
CG1265_OG0010531	778
CG12655_OG0000445_OG2	1
CG12659_OG0007410	42
CG12661_OG0007749	0
CG12662_OG0007747	1
CG12672_OG0007868	47
CG12674_OG0003570	0
CG12679_OG0001731_OG0	0
CG12680_OG0001718	1
CG12682_OG0012323	0
CG12691_OG0007931	0
CG12692_OG0000634_OG0	0
CG12693_OG0012106	0
CG12698_OG0008169	2
CG12699_OG0000230_OG1	0
CG12702_OG0001192	20
CG12708_OG0000271_OG0	1
CG12708_OG0000271_OG0.2	131
CG1271_OG0010635	1084
CG12713_OG0003881_OG0	33
CG12716_OG0008438	4
CG12723_OG0008557	2
CG12728_OG0000928_OG0	140
CG12729_OG0011725	7
CG1273_OG0010536	9
CG12730_OG0007375	649
CG12744_OG0000893	28
CG12746_OG0004208	2969
CG1275_OG0011072	2648
CG12768_OG0001283_OG0	101
CG12769_OG0007187	69
CG12773_OG0003140	1686
CG12782_OG0012281	3
CG12783_OG0000743_OG0	1
CG12784_OG0005236	0
CG12795_OG0008825	607
CG12811_OG0002240	1415
CG12817_OG0002595_OG0	27
CG12818_OG0004897	204
CG12822_OG0001599	1168
CG12825_OG0001130_OG1	90
CG12826_OG0002951	4
CG12828_OG0011622	1
CG12831_OG0011623_OG0	0
CG12836_OG0002963_OG0	18
CG12848_OG0006045	568
CG12849_OG0011577	0
CG12851_OG0005862	70
CG12857_OG0006163	3
CG12860_OG0006154	2
CG12861_OG0006153	3
CG12862_OG0011585_OG0	0
CG12863_OG0011584	165
CG12866_OG0002772	0
CG12868_OG0001564	633
CG12869_OG0006145	33
CG12869_OG0006146	6
CG12877_OG0001472_OG0	748
CG1288_OG0001350	1
CG12880_OG0005345	21
CG12883_OG0001474	83
CG12885_OG0001477	352
CG12895_OG0006308	787
CG12909_OG0002821	275
CG12910_OG0006305	70
CG12911_OG0006304	5
CG12914_OG0002819	2
CG12917_OG0002815	7
CG12920_OG0006291	1
CG12926_OG0006349	223
CG12929_OG0006357	138
CG12934_OG0006315	2
CG12935_OG0002846	141
CG12942_OG0001596_OG0	249
CG12945_OG0004570	1563
CG12947_OG0004568	197
CG12948_OG0004558	499
CG12963_OG0001641_OG0	0
CG12964_OG0002996_OG0	120
CG12970_OG0006808	12
CG12971_OG0010294	9
CG12974_OG0010307	11
CG12983_OG0010332	0
CG12984_OG0003949	0
CG12985_OG0000915	50
CG12986_OG0011685	3
CG1299_OG0000523_OG0	8594
CG12990_OG0007696	0
CG12991_OG0007703	1832
CG12992_OG0011688	26
CG12994_OG0007707	2
CG12995_OG0008599	0
CG12998_OG0011739	0
CG13000_OG0011738	0
CG13001_OG0008580	119
CG13002_OG0008577	2
CG13003_OG0008572	1470
CG13004_OG0008570	198
CG13005_OG0008567	160
CG13008_OG0008305	1
CG13010_OG0003260	10
CG13012_OG0008317	368
CG13014_OG0008547	460
CG13016_OG0006536	351
CG13018_OG0006537	164
CG13021_OG0003241	2
CG13022_OG0010698	27
CG13023_OG0010699	17
CG13024_OG0010708	823
CG13026_OG0010716	387
CG13028_OG0004010	0
CG13031_OG0012200	208
CG13032_OG0004014_OG0	0
CG13033_OG0010736	0
CG13038_OG0010761	0
CG13039_OG0010762	0
CG1304_OG0000265_OG0	0
CG1304_OG0000265_OG1	0
CG13040_OG0010763	1
CG13041_OG0000280_OG0	2
CG13041_OG0000280_OG0.2	9
CG13042_OG0010767	86
CG13043_OG0000281_OG0	0
CG13043_OG0000281_OG1	4
CG13044_OG0010768	6
CG13045_OG0000814	0
CG13046_OG0010771	0
CG13047_OG0010772	2
CG13048_OG0010773	0
CG13049_OG0010774	7
CG13051_OG0011898	8
CG13053_OG0010778	0
CG13054_OG0010779	1
CG13055_OG0010780	6
CG13056_OG0010757	2
CG13058_OG0004021	1
CG13059_OG0010764	5
CG13062_OG0010766	2
CG13064_OG0010775	0
CG13065_OG0010776	16
CG13066_OG0012201	0
CG13068_OG0002030_OG1	6
CG13069_OG0004022	13
CG1307_OG0004308	1105
CG13070_OG0012202	0
CG13071_OG0011899	0
CG13073_OG0012731_OG0	15
CG13074_OG0010797	25
CG13075_OG0000216_OG0	14
CG13075_OG0000216_OG1	9
CG13077_OG0009097	2139
CG13078_OG0003575_OG0	0
CG13081_OG0003574	1
CG13082_OG0009094	75
CG13083_OG0009084	0
CG13084_OG0009083	1
CG13085_OG0001922	81
CG13086_OG0003709	473
CG13088_OG0001266	81
CG1309_OG0010533	2686
CG13096_OG0003720	949
CG13097_OG0001923	596
CG13101_OG0009304	1009
CG13102_OG0009298	0
CG13108_OG0009295	14
CG13110_OG0011792	0
CG13113_OG0001247_OG0	1
CG13114_OG0009279	2
CG13116_OG0001878	1937
CG13123_OG0001877	88
CG13124_OG0003502	20697
CG13126_OG0003515	235
CG13127_OG0001844	0
CG13131_OG0000790_OG0	0
CG13133_OG0003525	124
CG1314_OG0011674	6
CG13144_OG0009363	20
CG13148_OG0007214	9
CG13151_OG0006215	162
CG13154_OG0006206	2
CG13155_OG0006196	32
CG13157_OG0002779	0
CG1316_OG0000430_OG0	1692
CG13168_OG0006184	1
CG1317_OG0011084	3292
CG13170_OG0006182	0
CG13171_OG0006180	0
CG13177_OG0012831	25
CG13185_OG0002928	1269
CG13186_OG0006594	1
CG13192_OG0006567	507
CG13193_OG0006565	1
CG13196_OG0006560	1
CG13197_OG0006563	669
CG13202_OG0001123_OG0	1
CG13203_OG0006235	18
CG13204_OG0006233	1484
CG13215_OG0002793_OG0	53
CG13216_OG0001568_OG0	0
CG13218_OG0002791_OG0	0
CG13220_OG0001573_OG0	1519
CG13223_OG0001571_OG0	0
CG13226_OG0002794_OG0	21
CG13227_OG0006218_OG0	0
CG13228_OG0011587_OG0	0
CG13229_OG0002786_OG0	230
CG13229_OG0002787_OG0	1145
CG13231_OG0006217	15
CG13239_OG0009815	28
CG1324_OG0007509	1
CG13243_OG0009147	1
CG13247_OG0010378	31
CG13248_OG0010371	183
CG13250_OG0011870	6
CG13251_OG0010355	128
CG13252_OG0003952	696
CG13258_OG0009399	31
CG13272_OG0008882	4
CG13280_OG0008881	14
CG13282_OG0008887	24
CG13285_OG0010583	102
CG13287_OG0010216	0
CG13288_OG0010220	8
CG13293_OG0003937	86
CG13295_OG0010231	639
CG13297_OG0010242	15
CG13299_OG0011864	0
CG13300_OG0003943	58
CG13305_OG0011196	38
CG13306_OG0011204	61
CG13308_OG0004102	0
CG13309_OG0011211	0
CG13310_OG0011207	45
CG13312_OG0011210	0
CG13313_OG0004105_OG0	0
CG13314_OG0011224	8
CG13315_OG0011237	16640
CG13318_OG0004834	3751
CG13319_OG0006667	463
CG13321_OG0006673	14
CG13326_OG0006545	0
CG13330_OG0007271	2
CG13331_OG0007273	81
CG13332_OG0007274	68
CG13334_OG0007281	0
CG13337_OG0011662	18
CG13339_OG0007296	452
CG13344_OG0007304	206
CG13358_OG0007351	8
CG13359_OG0012499	0
CG13360_OG0010145	2047
CG13361_OG0003189	3
CG13362_OG0007862	3
CG13364_OG0001174_OG0	9
CG13365_OG0007831	521
CG13367_OG0003188_OG0	1015
CG13369_OG0003181	1947
CG13375_OG0007847	14
CG13377_OG0007849	4053
CG13380_OG0010135	0
CG13384_OG0003473	1044
CG13385_OG0012520	0
CG13386_OG0003471	92
CG1339_OG0006721	4
CG13390_OG0003479	286
CG13392_OG0003476	264
CG13397_OG0003469	833
CG13398_OG0003468	283
CG13403_OG0008236	269
CG13404_OG0008224	28
CG13405_OG0011376	3
CG13407_OG0004768	1
CG13408_OG0004770	21
CG13409_OG0004775	154
CG13423_OG0007099	4
CG13426_OG0011654	14
CG13427_OG0003049	8
CG13428_OG0007100	2763
CG13430_OG0001658	206
CG13436_OG0006622	40
CG13437_OG0006285	90
CG13438_OG0006243	0
CG1344_OG0012226	194
CG13442_OG0006244	1
CG13443_OG0006248	0
CG13445_OG0003880	0
CG13449_OG0009980	71
CG13454_OG0003875_OG0	0
CG13455_OG0009966	1
CG13457_OG0001288	0
CG13458_OG0004037	257
CG13460_OG0010841	1
CG13465_OG0000343_OG0	0
CG13471_OG0004048	2
CG13473_OG0010860	0
CG13474_OG0004049	0
CG13476_OG0012898	2
CG13481_OG0000339_OG0	13
CG13481_OG0000339_OG1	1
CG13484_OG0010886	167
CG13488_OG0001544_OG1	8
CG13492_OG0005946	14
CG13501_OG0005936	1
CG13502_OG0005931	49
CG13502_OG0012991	3
CG13506_OG0007028	2465
CG13510_OG0006998	21
CG13511_OG0006997	4
CG13516_OG0006995	401
CG13526_OG0006986	1
CG13527_OG0006984	4
CG13531_OG0006978	1217
CG13532_OG0006975	59
CG13538_OG0005981	0
CG13539_OG0012044	0
CG1354_OG0007555	2448
CG13541_OG0012280	0
CG13544_OG0005976	0
CG13545_OG0012580	3
CG13551_OG0000540_OG1	5027
CG13551_OG0012048	2775
CG13557_OG0012477	0
CG13558_OG0001556	0
CG13559_OG0012047	68
CG13561_OG0011643	0
CG13562_OG0011631	96
CG13575_OG0006892	58
CG13577_OG0001150_OG0	1
CG13578_OG0006898	516
CG13579_OG0006013	15
CG1358_OG0006724	588
CG13581_OG0002746	0
CG13585_OG0011574	2666
CG13587_OG0006025	6
CG13594_OG0006033	63
CG13599_OG0005537	3
CG1360_OG0006725	103
CG13601_OG0005534	502
CG13603_OG0005332	1754
CG13605_OG0005319	1218
CG13606_OG0005306	206
CG13607_OG0005318	4879
CG13609_OG0012982	14
CG13613_OG0005278	0
CG13614_OG0002525_OG0	0
CG13615_OG0002524	0
CG13616_OG0005272	12
CG13618_OG0005267	885
CG13622_OG0005268	5
CG13623_OG0005265	378
CG13625_OG0004618	509
CG13627_OG0004629	6
CG13630_OG0004630	1139
CG13631_OG0004635	1524
CG13634_OG0004637	22
CG13641_OG0004650	279
CG13643_OG0002274	17
CG13653_OG0002504	0
CG13654_OG0005174	439
CG13663_OG0011496	560
CG13667_OG0004090_OG0	252
CG13670_OG0011168	4
CG13671_OG0004086_OG0	537
CG13675_OG0000560_OG2	5
CG13676_OG0003984	39
CG13678_OG0000129_OG3	8
CG1368_OG0008241	16
CG13685_OG0010463	129
CG13689_OG0008772	89
CG13690_OG0008752	10
CG13692_OG0008754	10
CG13698_OG0010125	1112
CG13699_OG0003907_OG0	1
CG13705_OG0010610	9
CG13707_OG0010613	98
CG13708_OG0010614	44
CG1371_OG0006292	2466
CG13711_OG0010618	0
CG13712_OG0010619	0
CG13713_OG0010620	1
CG13716_OG0010627	11
CG13720_OG0004084	3
CG13721_OG0012208	3
CG13722_OG0011130	41
CG13723_OG0010915	0
CG13724_OG0010917	1
CG13725_OG0010918	0
CG13727_OG0004055	2
CG13728_OG0010923	0
CG13731_OG0011910	32
CG13733_OG0010089	0
CG13738_OG0011907	3
CG13739_OG0002891	20
CG13743_OG0006405	72
CG13744_OG0006409	0
CG13747_OG0006408	0
CG13748_OG0006626	0
CG13751_OG0001660_OG0	739
CG13760_OG0007606	397
CG13766_OG0009602	179
CG13771_OG0009612	2
CG13775_OG0003750_OG0	92
CG13784_OG0000956_OG0	1093
CG13786_OG0003631	2
CG13796_OG0001883_OG0	537
CG13801_OG0000219_OG0	1
CG13801_OG0000219_OG1	0
CG13806_OG0011077	1
CG13807_OG0011075	511
CG13810_OG0011066	1
CG13813_OG0010189	3
CG13829_OG0011464	3
CG13833_OG0004687	9168
CG13837_OG0002276	12
CG13838_OG0011993	0
CG13841_OG0004694	1216
CG13842_OG0004706	23
CG13847_OG0004737	6
CG13850_OG0004743	795
CG13855_OG0004744	17
CG13856_OG0004745	1141
CG13857_OG0004746	7
CG13862_OG0004760	1
CG13868_OG0007089	11618
CG13868_OG0013578	2110
CG13869_OG0007075	1
CG1387_OG0008528	2
CG13870_OG0007093	14
CG13871_OG0003047	5
CG13872_OG0007071	0
CG13875_OG0011381	150
CG13876_OG0001334_OG0	213
CG13877_OG0011937	319
CG13884_OG0000403_OG0	0
CG13887_OG0011343	6985
CG13891_OG0002060	11
CG13893_OG0011360	1491
CG13894_OG0004129	53
CG13895_OG0004128	539
CG13901_OG0011344	205
CG13907_OG0011337	2558
CG13912_OG0011325	1097
CG13917_OG0011285	6523
CG13919_OG0011274	306
CG13920_OG0011271	619
CG13921_OG0011032	52
CG13924_OG0011054	12
CG13926_OG0011282	325
CG13928_OG0011279	585
CG13930_OG0011024	1
CG13931_OG0004073	3
CG13933_OG0011036	1144
CG13937_OG0011056	2010
CG13949_OG0003375	20
CG13950_OG0003376	103
CG13954_OG0006374	54
CG13955_OG0002890_OG0	40
CG13962_OG0012240	2
CG13970_OG0009133_OG0	0
CG13972_OG0005361	2
CG13983_OG0002696	0
CG13991_OG0000661_OG1	1
CG13992_OG0002070_OG0	8
CG13994_OG0011942	361
CG13995_OG0000538_OG0	86
CG13999_OG0000662_OG0	26
CG14005_OG0001926	257
CG14006_OG0001927	0
CG14007_OG0009567	34
CG14011_OG0003731	0
CG14013_OG0003734	0
CG14014_OG0009443	0
CG14015_OG0009446	55
CG14017_OG0003733	0
CG14020_OG0003686	62
CG14022_OG0008831	860
CG14024_OG0003410_OG0	32
CG14034_OG0008836	14
CG14036_OG0008842	0
CG14042_OG0001816	103
CG14043_OG0003425	695
CG14044_OG0008964	117
CG14050_OG0000684	97
CG14052_OG0007777	5
CG14053_OG0012099	7
[truncated: 9,910 more rows]
