# Supplementary material for: Evolution of chemosensory tissues and cells across ecologically diverse Drosophilids
Source: Nat Commun. 2024 Feb 5;15:1047. doi: 10.1038/s41467-023-44558-4 (PMC10844241; doi:10.1038/s41467-023-44558-4)
Supplement: Supplementary file 18 — Supplementary Data 15 [file 41467_2023_44558_MOESM18_ESM.zip › all_count_tables_renamed/SIMH10ML_counts_trim_genes_FBids_1_1_sorted.txt]

128up_OG0006588	445
14-3-3epsilon_OG0002478	4310
14-3-3epsilon_OG0001126_OG1	7529
140up_OG0004534	336
18w_OG0003044	2775
26-29-p_OG0010897	2284
2mit_OG0000576_OG0	24
5-HT1A_OG0006644	32
5-HT1B_OG0006647	67
5-HT2A_OG0000287_OG0	2
5-HT2B_OG0011472	83
5-HT7_OG0005777	30
5PtaseI_OG0005188	749
7B2_OG0004187	527
a_OG0006460	947
a10_OG0010691	0
a5_OG0009037	17
a6_OG0007651	264
AANATL2_OG0003640	54
AANATL4_OG0000091_OG1	0
AANATL7_OG0007605	11
Aasdh_OG0001831	94
Aatf_OG0001947	209
aay_OG0011265	3506
ab_OG0009683	417
ab_OG0009684	46
ABCB7_OG0011281	1908
Pmp70_OG0003257	3833
Abd-B_OG0005000	0
Abi_OG0002227_OG0	430
Abl_OG0010722	1805
abo_OG0009656	167
Abp1_OG0010565	401
abs_OG0003097	292
ac_OG0007843	0
Ac13E_OG0008321	2201
Ac3_OG0009573	141
Ac78C_OG0010320	35
Acam_OG0000252_OG0	0
Acam_OG0000252_OG1	0
Acam_OG0005131	0
CG9149_OG0011313	942
Acbp1_OG0009246	299
Acbp2_OG0010415	818
Acbp4_OG0000311_OG0	0
Acbp4_OG0000311_OG1	7
Acbp6_OG0010414	22
ACC_OG0007193	6629
AcCoAS_OG0000812	2945
Ace_OG0000652_OG0	238
Acer_OG0000953_OG0	2235
Acer_OG0003808	721
Acf_OG0002671	820
Achl_OG0002770	100
acj6_OG0008333	3
acj6_OG0008334	9
Ack_OG0010507	2548
Ack-like_OG0006546	445
Acn_OG0009540	3343
CG5009_OG0006075	1977
Acox57D-d_OG0006913	293
Acox57D-p_OG0001151	1032
Acp1_OG0009317	13039
Acp32CD_OG0009664	0
Acp65Aa_OG0003939	13
Acph-1_OG0001513	100
CG12512_OG0008829	369
CG18155_OG0007972	24
Acsl_OG0007133	7156
Act42A_OG0000022_OG0	20245
Act42A_OG0000022_OG1	806243
Act42A_OG0000022_OG3	53179
Act42A_OG0000022_OG4	161229
Act42A_OG0000022_OG5	1019
Actn_OG0003148_OG0	123923
Actn3_OG0011403_OG0	0
ACXB_OG0000046_OG0	2
ACXB_OG0000046_OG1	0
ACXB_OG0000046_OG2	1
ACXB_OG0000046_OG2.2	0
ACXD_OG0004078_OG0	5
Acyp_OG0009408	3
Acyp2_OG0011498	304
Ada_OG0002342	7
Ada1-2_OG0003777_OG0	107
Ada2a_OG0005051	41
Ada2b_OG0004799	221
Ada3_OG0007872	605
AdamTS-A_OG0005247	4118
AdamTS-A_OG0012010	26
AdamTS-B_OG0008089	1503
Adar_OG0007649	1683
Adat1_OG0003596	25
Adck1_OG0006032	354
Adck5_OG0010063	634
ADD1_OG0006579	282
Adf1_OG0001636_OG0	25
Adgf-A_OG0001991_OG0	1
Adgf-A_OG0003900	101
Adgf-A2_OG0010109	9
Adgf-B_OG0010108	0
Adgf-C_OG0001030_OG0	254
Adgf-D_OG0002208_OG0	171
Adgf-E_OG0006152	0
Adh_OG0003395_OG0	24
Adi1_OG0010940	462
AdipoR_OG0004727	4044
CG3809_OG0004951	0
AdenoK_OG0003918_OG0	766
Ady43A_OG0002958	654
AdoR_OG0005733	127
adp_OG0006108	953
AdSS_OG0000854_OG0	6046
Aduk_OG0004873	397
Ae2_OG0010984	1197
CG6512_OG0010913	4713
aft_OG0006080	138
Afti_OG0005567	375
Ag5r_OG0008212	14
Ag5r2_OG0008213	0
AGBE_OG0007237	3959
AgmNAT_OG0001753	9
ago_OG0010530	1638
AGO1_OG0007307	1622
AGO2_OG0000119_OG0	0
Agpat1_OG0008448	249
Agpat2_OG0003465	389
Agpat3_OG0004018	1407
Agpat4_OG0004019_OG0	125
ADPS_OG0002932	125
agt_OG0001016_OG0	117
Spat_OG0007723	256
Ahcy_OG0001195_OG0	868
AhcyL1_OG0011110	1087
AIF_OG0001225	559
AIMP1_OG0007108	761
AIMP2_OG0009977	1025
AIMP3_OG0005998	516
Adk1_OG0010829	16727
Adk3_OG0005467	443
Ak6_OG0007201	98
Akap200_OG0000367_OG0	204
Akh_OG0010512	25
AkhR_OG0009627	71
akirin_OG0010441	1439
Akr1B_OG0001292	3388
Akt1_OG0005415	1417
al_OG0008749	234
Aladin_OG0007570	126
AlaRS_OG0003477	1028
AlaRS-m_OG0010596	706
Alas_OG0006853	9137
alc_OG0006389	3749
Ald1_OG0005647	121560
Ald2_OG0005645	7
Aldh_OG0003615	3795
Aldh-III_OG0006742	14106
Aldh7A1_OG0003841_OG0	259
Alg-2_OG0001588_OG0	564
Alg1_OG0002607_OG0	0
Alg10_OG0000709_OG0	99
Alg11_OG0012170	741
CG8412_OG0004562	1683
Alg14_OG0001194_OG0	14
Alg2_OG0010641	272
Alg3_OG0003012	17
Alg3_OG0006966	469
CG5287_OG0001281	296
CG5287_OG0003790	158
Alg9_OG0005173	166
Alh_OG0004317	1079
Alh_OG0004319	1579
Alh_OG0011430	327
alien_OG0009301	823
ALiX_OG0005343	2466
Alk_OG0006414	4078
CG12179_OG0001176_OG0	64
Alp1_OG0010289	0
Alp10_OG0010194	0
Alp11_OG0008522	3
Alp12_OG0003717	354
Alp13_OG0001034	281
Alp2_OG0000261_OG0	21
Alp2_OG0000261_OG1	0
Alp4_OG0005779	594
Alp6_OG0006360	44
Alp7_OG0003030	0
Alp9_OG0003931	0
alph_OG0000083_OG0	0
alph_OG0005113	2206
alpha-Catr_OG0006852	514
alpha-Est1_OG0004357	6144
alpha-Est10_OG0004350	3405
alpha-Est2_OG0000314	90
alpha-Est3_OG0004356	1160
alpha-Est6_OG0004354	0
alpha-Est7_OG0001351	3219
alpha-Est8_OG0004352	3356
alpha-Est9_OG0004351	1262
alpha-Man-Ia_OG0003130	150
alpha-Man-Ia_OG0003131	890
alpha-Man-Ia_OG0001168	608
alpha-Man-Ib_OG0005087	542
alpha-Man-Ic_OG0011549	0
alpha-Man-IIa_OG0004878	704
alpha-Man-IIb_OG0005229	1092
alpha-PheRS_OG0008296	393
alpha-Spec_OG0011040	16575
alpha4GT1_OG0000948	444
alphaCOP_OG0011275	2091
alphaSnap_OG0010384	1817
alphaTub67C_OG0010998	16
Alr_OG0008278	429
alrm_OG0002498	24
Als2_OG0009863	1336
alt_OG0004894	2634
aly_OG0004083	0
Ama_OG0002112	3
Amacr_OG0009433	423
amd_OG0001918	30
Amnionless_OG0008741	3
amon_OG0011540	935
amos_OG0003702_OG0	0
AMPdeam_OG0008245	4525
Amph_OG0007204	10594
AMPKalpha_OG0001698	4155
Amt_OG0004607	15
Amun_OG0008385	2998
amx_OG0007575	284
Amy-p_OG0000157_OG0	194
Amy-p_OG0000157_OG0.2	79
Amyrel_OG0006416	2
ana_OG0006403	25
ana1_OG0002269	510
ana2_OG0007120	36
ana3_OG0006194	50
Ance-2_OG0003658	15
Ance-3_OG0001891_OG0	582
Ance-3_OG0009407	545
Ance-4_OG0006406	189
Ance-5_OG0005870	954
anchor_OG0010100	708
Andorra_OG0011741	0
Ank2_OG0010460	3763
Ankle2_OG0000780	1414
l(2)35Be_OG0003404_OG0	92
anox_OG0007490	780
Ant2_OG0008041	45
antdh_OG0008007	767
Antp_OG0002113	450
antr_OG0007227	25
AnxB10_OG0008082	6293
AnxB11_OG0008196	1556
AnxB9_OG0004410	12175
aop_OG0003458	1361
aos_OG0010741	1797
Aos1_OG0002145_OG0	202
AOX1_OG0005242	3319
AOX2_OG0000143_OG0	3084
AOX2_OG0000143_OG1	11
AOX4_OG0001465	0
ap_OG0005832	433
AP-1-2beta_OG0008273	2047
AP-1gamma_OG0007680	1883
AP-1mu_OG0005553	1012
AP-1sigma_OG0005334	2028
AP-2alpha_OG0008751	1413
AP-2mu_OG0004736	1152
AP-2sigma_OG0004385	570
Apc_OG0005387	1547
APC10_OG0005888	108
Apc2_OG0005308	142
APC4_OG0003171_OG0	162
APC7_OG0001703	6
ApepP_OG0000963	298
aph-1_OG0003552_OG0	254
aPKC_OG0006607	697
aPKC_OG0006608	91
aPKC_OG0006609	140
Aplip1_OG0011323	294
apn_OG0002443_OG0	1
apolpp_OG0012638	6119
app_OG0010830	666
APP-BP1_OG0010070	210
Appl_OG0007834	2087
Aprt_OG0004075	97
Aps_OG0010085	2366
apt_OG0002733	940
CG18815_OG0010034	2078
AQP_OG0007242	6965
aqrs_OG0005393	1
aqz_OG0001049_OG1	9470
ara_OG0009939	475
aralar1_OG0001518	1936
Arc1_OG0002768_OG0	10125
Arc2_OG0006127	374
Arc42_OG0001370_OG0	732
Archease_OG0002289_OG0	290
Arf51F_OG0006831	1487
Arf79F_OG0012164	4617
ArfGAP1_OG0010836	705
ArfGAP3_OG0003816_OG0	1069
Arfip_OG0005451	258
Arfrp1_OG0007681	158
arg_OG0003183	13
arg_OG0007835	5
Argk_OG0011233	209110
Argk_OG0011925	5173
Argl_OG0009800	85
CG31469_OG0002209_OG0	200
ArgRS_OG0008151	483
ArgRS-m_OG0004367	90
ari-1_OG0007878	2583
ari-2_OG0003028	1112
Arl1_OG0010003	675
Arl2_OG0004816	86
Arl5_OG0011164	331
Arl6_OG0007042	143
Arl6IP1_OG0004993	430
Arl8_OG0004797	1490
arm_OG0007636	7603
armi_OG0002027	89
Arp1_OG0004441	1594
Arp10_OG0007423	1115
Arp2_OG0001770	516
Arp3_OG0010555	490
Arp5_OG0001448_OG0	255
Arp53D_OG0011600	0
Arp6_OG0008512	359
Arp8_OG0007614	270
Arpc1_OG0009187	1063
Arpc2_OG0009417	829
Arpc3A_OG0005226	184
Arpc3B_OG0008590	19
Arpc4_OG0008719	601
Arpc5_OG0008957	343
arr_OG0007264	1148
Arr1_OG0009490	16
Arr2_OG0004099	31
Ars2_OG0005840	2218
Art1_OG0004911	313
Art2_OG0008773	3
Art3_OG0004604	162
Art4_OG0004574	120
Art6_OG0004528_OG0	0
Art7_OG0001547_OG0	285
Art8_OG0009662	24
Art9_OG0002219_OG0	0
Arts_OG0000486_OG0	970
aru_OG0003377	3909
Arv1_OG0013036	69
arx_OG0009914	15
Asap_OG0007180	1880
Asator_OG0002682_OG1	3812
Asciz_OG0010646	125
ase_OG0007840	0
asf1_OG0009889	300
ash1_OG0000982_OG0	0
ash2_OG0004623	446
Ask1_OG0004518	4286
asl_OG0004217	200
AsnRS_OG0003707	538
AsnRS-m_OG0006452	80
AsnS_OG0000992	1058
asp_OG0004633	2
Asph_OG0006509	30080
ASPP_OG0006932	2932
CG9572_OG0008488	44712
AspRS_OG0006665	1659
AspRS-m_OG0008886	593
asrij_OG0006972	638
asRNA:CR31429_OG0002339_OG0	262
asRNA:CR42743_OG0003772_OG0	0
asRNA:CR43299_OG0012338_OG0	0
asRNA:CR43426_OG0012535_OG0	0
asRNA:CR43454_OG0002277_OG0	97
asRNA:CR43463_OG0001607_OG0	107
asRNA:CR43809_OG0003675_OG0	611
asRNA:CR44106_OG0002406_OG0	30
asRNA:CR44169_OG0002969_OG0	2
asRNA:CR44179_OG0001455_OG0	750
asRNA:CR44372_OG0000331_OG0	1
asRNA:CR44372_OG0000331_OG1	0
asRNA:CR44894_OG0012090_OG0	1
asRNA:CR45044_OG0005605_OG0	173
asRNA:CR45195_OG0000203_OG0	753
asRNA:CR45195_OG0000203_OG1	185
asRNA:CR45350_OG0001645_OG0	1042
asRNA:CR45943_OG0010336	270
asRNA:CR46029_OG0000226_OG0	1
asRNA:CR46029_OG0000226_OG1	3
asRNA:CR46139_OG0003106_OG0	7
asRNA:CR46246_OG0011916	2
asRNA:CR46354_OG0002193_OG0	139
asRNA:CR46473_OG0000925_OG0	20
Ass_OG0001346	78
ast_OG0003560	216
AstA_OG0004634	0
AstA-R1_OG0000689	51
AstA-R2_OG0005396	40
AstC_OG0009668	0
AstC-R1_OG0010134	9
AstC-R2_OG0001295_OG0	10
AstCC_OG0009669	0
asun_OG0002419_OG0	88
Asx_OG0006138	2077
Atac1_OG0003748_OG0	0
Atac2_OG0009508	159
Atac3_OG0000828	163
Tat_OG0001330	1376
Ate1_OG0003045	774
Atet_OG0003384	670
Atf-2_OG0006059	400
Atf3_OG0007763	1770
Atg1_OG0009929	124
Atg1_OG0009931	1046
Atg10_OG0001598	13
Atg101_OG0008681	650
Atg12_OG0011904	162
Atg13_OG0004817	1300
Atg14_OG0005089	924
Atg16_OG0005703	502
Atg17_OG0004232	3040
Atg18a_OG0011152	1706
Atg18b_OG0001271_OG0	767
Atg2_OG0011112	2978
Atg3_OG0009922	854
Atg4a_OG0009014	1065
Atg4b_OG0005256	694
Atg5_OG0007974	249
Atg6_OG0005323	500
Atg7_OG0006714	197
Atg8a_OG0008043	13679
Atg8b_OG0005571	0
Atg9_OG0006487	2007
atilla_OG0011822	7394
atk_OG0010362	14
atl_OG0001399	8388
atms_OG0004154	539
ato_OG0004804	0
Atox1_OG0012695	680
ATP6AP2_OG0004869	8990
ATP7_OG0008369	2091
ATP8A_OG0007260	3921
ATP8A_OG0007261	25
Atpalpha_OG0002140	35371
ATPCL_OG0006680	3647
ATPsynB_OG0010987	31448
ATPsynbeta_OG0005823	121669
ATPsynbetaL_OG0001317	3
ATPsynC_OG0005792	104648
ATPsynCF6_OG0005500	18949
ATPsynCF6L_OG0010605	0
ATPsynD_OG0004477	29830
ATPsyndelta_OG0007526	22255
ATPsynE_OG0005568	20603
ATPsynG_OG0009657	14914
ATPsyngamma_OG0005690	33930
ATPsynGL_OG0009315	0
ATPsynO_OG0012619	24009
AttC_OG0000164_OG0	97
AttC_OG0007258	39
AttD_OG0004890	4
Atu_OG0002096	520
Atx-1_OG0012102	22
Atx2_OG0011501	6979
Atxn7_OG0003444	620
aub_OG0000482_OG0	19
aurA_OG0004964	27
aurB_OG0009647	5
aust_OG0001881	0
aux_OG0003096_OG0	1299
ave_OG0006159	139
Aven_OG0003291	328
awd_OG0002664	3667
Awh_OG0010478	23
axed_OG0010262	372
Axn_OG0005720	1208
axo_OG0003993	232
axo_OG0010625	106
axo_OG0010626	350
axo_OG0010628	45
Axs_OG0008319	1126
Axud1_OG0003447	876
az2_OG0006736	144
azot_OG0000210_OG0	0
azot_OG0000210_OG1	0
b_OG0009189	7360
B-H1_OG0000267_OG0	399
B-H1_OG0000267_OG1	194
B4_OG0009202	1915
B52_OG0001376_OG0	3416
b6_OG0007653	154
B9d1_OG0005246	18
B9d2_OG0005830	10
bab1_OG0011327	30
bab1_OG0011328	43
bab2_OG0011326	965
babo_OG0006628	949
babos_OG0007027	1625
Bacc_OG0008947	10592
Bace_OG0000801_OG0	5
baf_OG0003792	433
bai_OG0005189	1259
Balat_OG0007229	3
Baldspot_OG0010721	1415
ball_OG0001092_OG1	118
bam_OG0005170	7
bap_OG0001358_OG0	0
Bap111_OG0007677	1122
Bap170_OG0000903_OG0	156
Bap55_OG0005900	299
Bap60_OG0008560	752
IMPPP_OG0000305_OG1	3512
barc_OG0010291	716
bark_OG0008784	1555
barr_OG0000425_OG0	166
baz_OG0008596	4403
bb8_OG0005496	10
bbc_OG0007266	2288
CG18067_OG0007098	26171
bbg_OG0010871	1249
bbg_OG0010872	2058
BBIP1_OG0004876	265
BBS1_OG0010413	60
BBS4_OG0002785_OG0	250
BBS5_OG0002086	288
BBS8_OG0008755	72
BBS9_OG0006919	421
bbx_OG0008688	7516
bc10_OG0010387_OG0	25
BCAS2_OG0005540	178
bcd_OG0002111_OG0	2
bchs_OG0003722	202
BCL7-like_OG0007566	90
bcn92_OG0007793	663
Bdbt_OG0004400	185
bdg_OG0006805	1078
bdl_OG0003385	3390
Bdp1_OG0009215	421
be_OG0000785	2332
BEAF-32_OG0006164	747
beag_OG0004860	401
beat-Ia_OG0011784	25
beat-Ib_OG0009146	1
beat-Ic_OG0001866_OG0	3
beat-IIa_OG0005482	19
beat-IIb_OG0005481	67
beat-IIIa_OG0009463	47
beat-IIIb_OG0009460	26
beat-IIIc_OG0003687	84
beat-IV_OG0005508	123
beat-Va_OG0005024	3
beat-Vb_OG0005021	0
beat-Vc_OG0001062_OG0	0
beat-VII_OG0011542	45
beat-VII_OG0011544	17
beg_OG0004008	218
bel_OG0001048	4751
Bem46_OG0008920	210
ben_OG0000514_OG0	1919
Best1_OG0002590_OG0	2063
Best2_OG0010251	2720
Best3_OG0009963	0
Best4_OG0000558_OG0	0
Bet1_OG0003845_OG0	558
Bet3_OG0004072	329
beta-PheRS_OG0005298	366
beta-Spec_OG0007697	24638
beta'COP_OG0009212	1415
beta3GalTII_OG0012738	106
beta4GalNAcTA_OG0006521	374
beta4GalNAcTB_OG0002610	164
beta4GalT7_OG0005195	203
betaCOP_OG0008653	2621
betaggt-I_OG0008962	771
betaGlu_OG0002667	113
CG32396_OG0011696	2
Bgb_OG0011276	318
bgcn_OG0001647	220
bgm_OG0009412	900
BHD_OG0010421	180
bi_OG0003201	267
bi_OG0012904	23
BI-1_OG0004087	3127
bib_OG0001843_OG0	2
BicC_OG0009143	12
BicD_OG0009474	2204
CG11873_OG0005086	1383
bif_OG0003277	1002
bif_OG0012761	236
BigH1_OG0001085_OG0	14
bigmax_OG0005365	464
Bili_OG0002506_OG0	127
bin_OG0010286	7
Bin1_OG0005423	166
bin3_OG0007310	1884
bip1_OG0010560	165
Bka_OG0009250	55
blanks_OG0011885_OG0	1
Blimp-1_OG0010196	3094
Blm_OG0002608	97
Blos1_OG0006148	271
Blos2_OG0010078	138
Blos3_OG0009918	193
Blos4_OG0010933	63
blot_OG0010924	12592
blow_OG0006726	487
blp_OG0005216	1217
blw_OG0006982	116834
bma_OG0010967	8
Bmcp_OG0010022	512
bmm_OG0010858	3262
bnb_OG0001206_OG1	3022
CG5059_OG0012191	1407
bnk_OG0005787	3
bnl_OG0004512	416
boca_OG0006727	403
bocks_OG0002575_OG0	605
BOD1_OG0005544	3241
boi_OG0007601	312
boi_OG0007603	121
boil_OG0012322	4
bol_OG0011238	7735
boly_OG0007153	0
BomBc1_OG0001623	2097
BomBc2_OG0000769_OG0	1272
BomBc3_OG0004769	1580
BomT3_OG0011469	6367
bon_OG0004934	1211
bond_OG0004726	232
bonsai_OG0007008	481
Boot_OG0006400	1
bor_OG0004967	556
bora_OG0003911	0
BORCS5_OG0008208	583
BORCS6_OG0011365	143
BORCS7_OG0007103	47
borr_OG0009292	6
boss_OG0005676	191
botv_OG0006642	416
bou_OG0007819	183
bowl_OG0008785	695
BoYb_OG0000400_OG0	7
br_OG0007659	56
br_OG0011928	6
Br140_OG0001629	844
brat_OG0001919	168
Brca2_OG0000883	244
Brd_OG0010852	0
CG7154_OG0009310	883
Brd8_OG0002488	308
Bre1_OG0010209	887
Brf_OG0005483	268
Brf_OG0005485	57
brk_OG0007975	1078
brm_OG0009999	2350
Brms1_OG0008442	1009
Bro_OG0011272	0
brp_OG0000499_OG1	426
l(3)72Ab_OG0009997	1702
bru1_OG0009737	46
bru1_OG0009738	189
bru2_OG0009740	965
bru2_OG0011823	12
bru2_OG0012161	155
bru3_OG0010907	85
bru3_OG0011909	11
Bruce_OG0004896	5194
brun_OG0003663	1206
brv1_OG0000706_OG0	0
brv2_OG0010919	0
brv3_OG0011666	7
BRWD3_OG0005288	2683
brwl_OG0009277	732
bs_OG0003002	663
bs_OG0006897	329
bsf_OG0001906_OG0	0
Bsg_OG0009780	9125
Bsg25D_OG0003412_OG0	2119
bsh_OG0009110	1
bsk_OG0012344	1162
bt_OG0000537_OG1	685
BTBD9_OG0000546_OG0	9
BtbVII_OG0011887	2915
btd_OG0007557	382
Btk29A_OG0001838	888
Btk29A_OG0011763	12
btl_OG0002041	137
btn_OG0004719	10
Btnd_OG0008611	3
btsz_OG0001035_OG1	2893
btsz_OG0004581	7
btv_OG0003692	52
btv_OG0009487	300
btz_OG0005342	2051
Bub1_OG0001806_OG0	845
Bub3_OG0005120	289
BubR1_OG0000657_OG0	44
Buffy_OG0006561	116
bug_OG0006803	380
Bug22_OG0009372	404
BuGZ_OG0008876	1849
CG8270_OG0010257	182
bun_OG0000556	2832
bun_OG0009749	1587
bur_OG0003683_OG0	1480
Burs_OG0001045_OG0	1
bves_OG0007497	222
bves_OG0007499	147
bw_OG0006000	5
bwa_OG0009122	162
bwa_OG0012525	219
Bx_OG0008666	0
Bx_OG0008667	343
Bx42_OG0007682	1390
by_OG0005550	9966
byn_OG0010803	2
bys_OG0007950	308
c-cup_OG0012143	1
c(3)G_OG0001464_OG0	131
c11.1_OG0007569	2060
c12.1_OG0007568	434
c12.2_OG0007567	2483
C15_OG0002126_OG0	3
C1GalTA_OG0009799	433
C3G_OG0007801	4153
C901_OG0008027	1
ca_OG0005700	2838
Ca-alpha1D_OG0009140	11509
Ca-alpha1T_OG0003323	307
Ca-beta_OG0009681	1979
Ca-Ma2d_OG0009139	3921
CaBP1_OG0008860	1077
cac_OG0000605_OG0	128
cact_OG0009392	17918
cactin_OG0003129	775
cad_OG0009437	4
Cad74A_OG0010922	37
Cad86C_OG0002368	1730
Cad87A_OG0001088_OG0	465
Cad89D_OG0001058_OG0	1
Cad96Ca_OG0011497	1892
Cad96Cb_OG0005172	3
Cad99C_OG0005704	1888
CadN_OG0000277_OG1	11
Caf1-105_OG0002830	63
Caf1-180_OG0007408	392
Caf1-55_OG0001036	575
cag_OG0001595_OG0	136
CAH1_OG0009192	1513
CAH13_OG0002843	0
CAH14_OG0002807	3
CAH15_OG0006256	0
CAH16_OG0000498_OG1	0
CAH2_OG0001000_OG0	812
CAH3_OG0003177	596
CAH5_OG0005796	1
CAH7_OG0000840	6264
CAH8_OG0004748	18
CAH9_OG0005622	322
CAHbeta_OG0002334	51
cal1_OG0002556_OG0	0
CalpA_OG0003035	2900
CalpB_OG0010971	2209
CalpC_OG0008186	822
Calr_OG0005564	12919
Cals_OG0013279_OG0	1253
Calx_OG0002139_OG0	0
Calx_OG0004417	4531
Calx_OG0004418	4003
calypso_OG0006121	351
Cam_OG0012053	11866
CaMKI_OG0012767	3175
CaMKII_OG0013280	8658
Camp_OG0005907	511
Camta_OG0006364	872
Camta_OG0006365	113
can_OG0004061_OG0	0
CanA1_OG0005778	1081
CanB_OG0000231_OG0	136
CanB_OG0000231_OG1	2911
Cand1_OG0009382	1295
CAP_OG0000587_OG0	18684
CAP_OG0012405	2
Cap-D2_OG0005121	96
Cap-D3_OG0009448	283
Cap-G_OG0002924	530
Cap-H2_OG0004906	599
Capa_OG0005712	2
Caper_OG0009347	5183
Capr_OG0010138	1985
caps_OG0010156	1452
caps_OG0010157	2123
capt_OG0009025	6432
capu_OG0000612_OG0	473
car_OG0007437	261
CARPA_OG0007960	14
CARPB_OG0007554	49
CarT_OG0009432	13
cas_OG0004236	1
casp_OG0006502	934
cass_OG0009476	3287
Cat_OG0003869	6455
cathD_OG0002862	6331
cato_OG0006491	0
Catsup_OG0009538	689
caup_OG0009938	223
cav_OG0000654	195
caz_OG0003243_OG0	2021
cbc_OG0007265	343
Cbl_OG0002051_OG0	0
CBP_OG0001721	43
CBP_OG0007971	18
Cbp20_OG0005066	184
Cbp53E_OG0006447	1132
Cbp80_OG0007913	255
Cbp80_OG0007915	317
Cbs_OG0003124	1464
cbs_OG0007263	303
cbt_OG0008760	3186
Cby_OG0004789	55
Cc2d2a_OG0002702	70
CCAP_OG0011467	5
CCAP-R_OG0000870	62
ccb_OG0012089	0
CCDC151_OG0011900	82
CCDC53_OG0009785	227
Ccdc58_OG0010399	122
Ccdc85_OG0008917	399
CCHa1_OG0004530	92
CCHa1-R_OG0006065	42
CCHa2_OG0002186_OG0	261
CCHa2-R_OG0005836	21
Cchl_OG0004776	10420
CCKLR-17D1_OG0003334	8
CCKLR-17D1_OG0008675	41
CCKLR-17D1_OG0011744	5
CCKLR-17D3_OG0008678	42
Ccm3_OG0005250	1515
Ccn_OG0010106	379
Ccn_OG0010107	397
Ccn_OG0012179	70
Ccp84Ab_OG0000178_OG0	10
Ccp84Ac_OG0001349_OG0	2
Ccp84Ae_OG0002110_OG0	18
Ccp84Af_OG0000109_OG0	0
Ccp84Af_OG0000109_OG1	2
Ccp84Af_OG0000109_OG2	9
Ccp84Ag_OG0001348_OG0	2
Ccs_OG0006299	394
CCT1_OG0002281_OG0	971
CCT2_OG0003145	1517
CCT3_OG0004995	1515
CCT4_OG0000979	769
CCT5_OG0006600	2605
CCT6_OG0008508	1155
CCT7_OG0004839	397
CCT7_OG0004841	459
CCT8_OG0007117	1232
Ccz1_OG0010481	387
cd_OG0004708	0
CD98hc_OG0001357_OG0	4472
Cda4_OG0008701	400
Cda5_OG0008721	7960
Cda9_OG0002707	12
CDase_OG0005749	1467
cdc14_OG0009306	3902
Cdc16_OG0005493	154
Cdc23_OG0009421	182
Cdc27_OG0010426	1245
Cdc2rk_OG0006290	148
Cdc37_OG0011041	995
Cdc42_OG0008268	767
Cdc45_OG0007388	289
Cdc5_OG0011371	685
CDC50_OG0008483	1411
Cdc6_OG0002054	5
Cdc7_OG0007729	4194
Cdep_OG0002087	1024
Cdep_OG0004159	1305
CdGAPr_OG0009111	1882
cdi_OG0000729	2525
cDIP_OG0004394	237
Cdk1_OG0000555_OG0	0
Cdk12_OG0009875	599
Cdk2_OG0002391	52
CDK2AP1_OG0008015	478
Cdk4_OG0006632	450
Cdk5_OG0002993	384
Cdk5alpha_OG0009389	599
Cdk7_OG0001724	132
Cdk8_OG0010977	83
Cdk9_OG0007009	389
Cdlc2_OG0000234_OG1	1514
cdm_OG0002482	1619
Cds_OG0010549	779
Ced-12_OG0009727	570
ced-6_OG0006366	6989
CenB1A_OG0004675	948
CenG1A_OG0003595_OG0	5383
CenG1A_OG0009182	69
Cenp-C_OG0002322	249
Cep135_OG0009952	221
Cep135_OG0009954	131
cep290_OG0004127	198
Cep89_OG0006812	2
Cep97_OG0008778	360
cer_OG0012078	534
Cerk_OG0004182	2618
cert_OG0011161	1167
Cf2_OG0008971	3262
Cfp1_OG0007571	659
CG5789_OG0004615	382
cg_OG0006533	3077
CG10000_OG0005395	0
CG10005_OG0004963	67
CG10011_OG0005399	760
CG10013_OG0002410_OG0	0
CG10019_OG0008786	26
CG10026_OG0009081	611
CG10029_OG0004344	2
CG10031_OG0008792	750
CG10035_OG0004420	143
CG10038_OG0001436_OG0	197
CG10041_OG0012259_OG0	0
CG10051_OG0007036	1
CG10053_OG0004336	114
CG10055_OG0004329	1159
CG10062_OG0007038	269
CG10063_OG0010284	34
CG10064_OG0010282	17
CG10068_OG0004321	478
CG10073_OG0000065_OG2	0
CG10075_OG0010279	1309
CG10077_OG0010277	16532
CG10082_OG0005964	3483
CG10086_OG0001355	1
CG10089_OG0010567	377
CG10098_OG0004320	314
CG10104_OG0006132	0
CG10116_OG0010569	5
CG10126_OG0005023	1697
CG10132_OG0009091	1560
CG10137_OG0009093	254
CG10139_OG0006151	337
CG10140_OG0010573	67
CG10147_OG0010256	180
CG10151_OG0006160	51
CG10154_OG0010575	0
CG10163_OG0010252	0
CG10164_OG0001489	0
CG10165_OG0011781	89
CG10171_OG0010163	125
CG10175_OG0005507	3066
CG10177_OG0001079_OG0	0
CG10184_OG0005509	233
CG10185_OG0005203	413
CG10189_OG0009087	179
CG10194_OG0009085	199
CG10195_OG0003572	251
CG10205_OG0006168	1383
CG10208_OG0005527	560
CG10209_OG0006169	487
CG10211_OG0009505	1785
CG10222_OG0010165	297
CG10226_OG0010249	910
CG10237_OG0003462	26887
CG1024_OG0004294	197
CG10252_OG0011517	1
CG10254_OG0002565	749
CG10257_OG0006606	114
CG10264_OG0005208	4
CG10265_OG0006935	98
CG10274_OG0003940	601
CG10280_OG0004257	0
CG10283_OG0001907_OG0	93
CG10286_OG0004292	445
CG10298_OG0004288	1
CG10300_OG0005516	1
CG10301_OG0005515	25
CG10307_OG0005957	5918
CG10311_OG0004972	1444
CG10317_OG0004974	4
CG10321_OG0005965	1591
CG10324_OG0004994	246
CG10332_OG0005992	0
CG10333_OG0009507	895
CG10336_OG0009516	63
CG10337_OG0009096	56
CG10338_OG0009517	219
CG10339_OG0006873	1392
CG10340_OG0001059_OG0	1934
CG10341_OG0009518	195
CG10343_OG0009520	323
CG10344_OG0007020	22
CG10345_OG0002430_OG0	11825
CG10347_OG0000607_OG0	200
CG10348_OG0003704	802
CG10352_OG0008207	42
CG10353_OG0008206	596
CG10357_OG0010470	24
CG10359_OG0010469	413
CG10361_OG0010014	62
CG10362_OG0008202	157
CG10365_OG0005518	1348
CG10366_OG0009102	728
CG10375_OG0005526	783
CG10376_OG0009519	498
CG10383_OG0001909	2407
CG10384_OG0007018	0
CG10405_OG0004983	2
CG10407_OG0005207	21
CG10413_OG0003703_OG0	196
CG10417_OG0013094	1036
CG10418_OG0010832	64
CG10425_OG0002500	281
CG10428_OG0001263_OG0	372
CG10431_OG0001914	95
CG10433_OG0006904	3146
CG10435_OG0002296_OG0	670
CG10444_OG0007082	485
CG10445_OG0001356	52
CG10459_OG0001605_OG0	0
CG10462_OG0009105	665
CG10463_OG0009108	213
CG10466_OG0012145	127
CG10467_OG0010233	391
CG10469_OG0010232	139
CG10470_OG0009541	460
CG10472_OG0000811_OG0	142
CG10479_OG0010225	55
CG10481_OG0009114	47
CG10483_OG0010221	473
CG10486_OG0010219	0
CG10492_OG0009544	1112
CG10494_OG0006908	112
CG10495_OG0009546	91
CG10505_OG0006927	2
CG10508_OG0010314	1193
CG10510_OG0003948	1
CG10513_OG0005163	709
CG10514_OG0005162	362
CG10516_OG0009998	259
CG10527_OG0002810_OG0	417
CG10543_OG0006262	4441
CG10550_OG0000747	3326
CG10555_OG0008527	777
CG10561_OG0009552	2365
CG10565_OG0010321	2655
CG10576_OG0010200	1828
CG10581_OG0010326	0
CG10584_OG0010328	428
CG10587_OG0000094_OG0	0
CG10587_OG0000094_OG1	0
CG10587_OG0000094_OG2	0
CG10589_OG0003950	0
CG10591_OG0010195	1
CG10597_OG0003317	0
CG10598_OG0011740	0
CG10600_OG0009530	3474
CG10602_OG0009532	1928
CG10616_OG0010838	719
CG10621_OG0001911	44
CG10623_OG0001912	798
CG10628_OG0009107	67
CG10631_OG0001241	2413
CG10646_OG0009949	108
CG10654_OG0009947	113
CG10657_OG0009951	64
CG10660_OG0010840	309
CG10663_OG0010839	1496
CG10669_OG0005156	243
CG10674_OG0010603	653
CG10680_OG0003577	4019
CG10681_OG0009950	100
CG10700_OG0011812	0
CG10702_OG0009548	550
CG10710_OG0010908	612
CG10713_OG0010576	57
CG10725_OG0010574	3
CG10730_OG0000951	9
CG10731_OG0006517	259
CG10737_OG0006638	64504
CG10738_OG0010568	34
CG1074_OG0007339	154
CG10747_OG0009127	378
CG10748_OG0011855_OG0	0
CG10749_OG0003913_OG0	0
CG10750_OG0009561	0
CG10752_OG0010150_OG0	0
CG10761_OG0008304	6
CG1077_OG0004263	0
CG10793_OG0003237	27
CG10795_OG0006915	236
CG10799_OG0003081	78
CG10801_OG0012112	5
CG10802_OG0008133	860
CG10803_OG0008134	206
CG10804_OG0008132	203
CG10809_OG0010976	213
CG10814_OG0007257	2
CG10822_OG0007072	2
CG10839_OG0009144	0
CG10841_OG0002198_OG0	1
CG10853_OG0003980_OG0	1
CG10859_OG0009209	0
CG10862_OG0002017_OG1	5110
CG10863_OG0010486	3194
CG10863_OG0012194_OG0	3
CG10864_OG0005043	84
CG10866_OG0010485	282
CG10874_OG0003457	1071
CG10877_OG0002385_OG0	6
CG10887_OG0002183_OG0	0
CG10898_OG0002547	266
CG1090_OG0003105_OG0	7
CG10903_OG0002293_OG0	164
CG10904_OG0011634	132
CG10907_OG0001984_OG0	307
CG10909_OG0005022	0
CG10910_OG0006092	4
CG10911_OG0006095	9
CG10912_OG0000471	0
CG10914_OG0006109	149
CG10919_OG0001352	3
CG1092_OG0001161_OG0	277
CG10920_OG0007959	0
CG10927_OG0006710	33
CG10931_OG0006071	0
CG10932_OG0007954	682
CG10934_OG0002756_OG0	0
CG10939_OG0005908	1629
CG10947_OG0009415	5051
CG10948_OG0009927	1201
CG10949_OG0009416	148
CG10950_OG0012279	2
CG10958_OG0001743	230
CG10959_OG0008299	38
CG10962_OG0007748	52
CG10970_OG0003173	9
CG10973_OG0012539	278
CG10979_OG0004244	646
CG10984_OG0009934	437
CG10996_OG0008249	0
CG11000_OG0004245	15
CG11007_OG0003037	181
CG11018_OG0007064	0
CG11029_OG0001270	40
CG1103_OG0003103_OG0	0
CG11030_OG0003728	577
CG11034_OG0001268	182
CG11035_OG0002292_OG0	1014
CG11041_OG0001654	108
CG11044_OG0007073	2404
CG1105_OG0004314	955
CG11050_OG0009604	8670
CG11060_OG0006765	22
CG11068_OG0011716	0
CG11069_OG0004655	180
CG11076_OG0001759	604
CG11077_OG0000549_OG0	92
CG11085_OG0008456	1
CG11089_OG0004653	291
CG11095_OG0003249	356
CG11099_OG0007074	804
CG11103_OG0003250	137
CG11106_OG0012330	0
CG11109_OG0001964	105
CG11110_OG0006619	365
CG11123_OG0006752	183
CG11125_OG0006747	289
CG11127_OG0006744	292
CG1113_OG0004171	25
CG11131_OG0001957_OG0	0
CG11134_OG0003251	101
CG11141_OG0006745	495
CG11145_OG0006754	0
CG11147_OG0003729	25631
CG11149_OG0003730	0
CG11151_OG0008256	3144
CG11159_OG0006283	1
CG1116_OG0004164	635
CG11162_OG0008263	2
CG11168_OG0004657	1335
CG11170_OG0006462	37
CG11178_OG0003327	279
CG11180_OG0006625	351
CG11191_OG0007189	1022
CG11192_OG0007095	0
CG11200_OG0007088	584
CG11211_OG0012938	0
CG11226_OG0012166_OG0	0
CG11227_OG0007505	0
CG1124_OG0002090	319
CG11241_OG0003815_OG0	27
CG11247_OG0009861	390
CG11248_OG0003830_OG0	157
CG11249_OG0009864	1
CG11251_OG0001998	0
CG11257_OG0007039	250
CG11263_OG0001789	39
CG11267_OG0011856	632
CG11269_OG0006458	0
CG11275_OG0002906	682
CG11279_OG0003924_OG0	2
CG11286_OG0004361	0
CG1129_OG0002085	368
CG11291_OG0003029	4
CG11294_OG0007761	0
CG11298_OG0007031	0
CG11309_OG0010303	770
CG11317_OG0012026	325
CG11318_OG0000756	0
CG11319_OG0009603	261
CG11327_OG0009628	29
CG11333_OG0002657_OG0	8
CG11334_OG0005804	1318
CG11342_OG0011920	32
CG11345_OG0011138	3
CG11349_OG0011131	0
CG11353_OG0011127	19
CG11356_OG0008477	5
CG11357_OG0011126	420
CG1136_OG0010499	2886
CG11367_OG0000806_OG0	83
CG11369_OG0011699	2
CG1137_OG0004303	15
CG11370_OG0003817_OG0	16
CG11377_OG0008723	292
CG11378_OG0007395	411
CG11379_OG0007397	0
CG11380_OG0007400	30
CG11381_OG0007402	0
CG11382_OG0007404	89
CG11384_OG0007396	3
CG1139_OG0004077	0
CG11391_OG0001026_OG0	13
CG11396_OG0010345	320
CG11398_OG0007405	98
CG11403_OG0007406	60
CG11404_OG0012169	0
CG11406_OG0006889	0
CG11409_OG0007766	105
CG11413_OG0011575	1777
CG11414_OG0006019	2781
CG11417_OG0007590	376
CG1142_OG0012974	236
CG11425_OG0009823	555
CG11426_OG0009824	286
CG1143_OG0011104	4320
CG11436_OG0003200	104
CG11437_OG0009825	19
CG11438_OG0009826	73
CG11447_OG0004515	209
CG11449_OG0000981_OG1	0
CG11453_OG0001027_OG0	1017
CG11454_OG0001792	357
CG11456_OG0003951	117
CG11459_OG0000135_OG1	13
CG1146_OG0011093	7388
CG11470_OG0000857	7
CG11474_OG0005934	1333
CG11475_OG0005935	8
CG11498_OG0001515	83
CG11504_OG0002630	794
CG11523_OG0009832	330
CG11529_OG0010828	84
CG11537_OG0010640	918
CG11550_OG0002660	202
CG11560_OG0010817	146
CG11562_OG0008742	206
CG11563_OG0002662	142
CG11566_OG0007496	22
CG11570_OG0004027	0
CG11581_OG0008240	0
CG11583_OG0010538	337
CG11584_OG0008239	1
CG11585_OG0012335	1
CG11586_OG0010534	441
CG11590_OG0001741	238
CG11593_OG0010497	500
CG11594_OG0010492	508
CG11596_OG0007629	830
CG11601_OG0008739	145
CG11608_OG0000142_OG0	4
CG1161_OG0004180	2195
CG11617_OG0008731	940
CG11619_OG0003864_OG0	25
CG11626_OG0011450	1
CG11629_OG0003739	0
CG11630_OG0009580	5
CG11634_OG0009583	0
CG11635_OG0007156	6
CG11638_OG0007387	391
CG11655_OG0001745_OG0	599
CG11656_OG0005013	7
CG11658_OG0010025	720
CG11663_OG0012087	0
CG11664_OG0011395	0
CG11666_OG0012316	0
CG11668_OG0002452	112
CG11670_OG0005008	6
CG11672_OG0004805	2
CG11674_OG0008231	51
CG11679_OG0008511	131
CG11686_OG0002448_OG0	1116
CG11693_OG0004810	1
CG11694_OG0000225_OG0	0
CG11694_OG0000225_OG1	5
CG11695_OG0007879	276
CG11696_OG0007880	308
CG11698_OG0002319_OG0	0
CG11699_OG0007882	1150
CG11703_OG0002165_OG0	0
CG11710_OG0001691_OG0	514
CG1172_OG0004189	360
CG11722_OG0001391	460
CG11723_OG0003571	289
CG11726_OG0010048	2
CG11737_OG0001419_OG0	1744
CG11741_OG0001420_OG0	4
CG11752_OG0007995	4325
CG11755_OG0000851	97
CG11756_OG0007997	8
CG11760_OG0004826	413
CG11768_OG0004832	189
CG11771_OG0005200	1244
CG11777_OG0006309	102
CG11779_OG0004481	1011
CG11786_OG0012799	18
CG11788_OG0007083	91
CG11790_OG0005187	735
CG11791_OG0012008	5708
CG11807_OG0003009_OG0	710
CG11808_OG0006841	136
CG11811_OG0004058	319
CG11816_OG0008636	0
CG11835_OG0000264_OG0	4982
CG11835_OG0000264_OG1	13530
CG11837_OG0005082	129
CG11841_OG0005083	1819
CG11842_OG0000856_OG1	146
CG11843_OG0011490	102
CG11852_OG0002502_OG0	131
CG11854_OG0005171	43
CG11857_OG0005167	900
CG11858_OG0005166	276
CG11878_OG0000055_OG0	0
CG11878_OG0000055_OG1	61
CG11878_OG0000055_OG2	3
CG11882_OG0005094	101
CG11883_OG0006313	1817
CG11885_OG0003355	96
CG11892_OG0005161	105
CG11893_OG0000039_OG2	157
CG11899_OG0005100	435
CG11902_OG0005155	313
CG11906_OG0001618	316
CG11911_OG0008747	1
CG11912_OG0008746	0
CG11920_OG0005183	119
CG11927_OG0003556	688
CG11929_OG0011773	0
CG11961_OG0001155_OG0	624
CG11964_OG0004848	182
CG11970_OG0004849	892
CG11975_OG0004850	671
CG11977_OG0012457_OG0	0
CG11980_OG0002337	136
CG11983_OG0004852	13
CG11986_OG0004855	58
CG11997_OG0004862	2
CG11999_OG0004179	340
CG12003_OG0004112	1
CG12004_OG0011286	1809
CG12009_OG0010662	6
CG12010_OG0010671	55
CG12011_OG0011025	11
CG12012_OG0010672	154
CG12016_OG0010666	569
CG12017_OG0010661	3
CG12020_OG0011042	0
CG12024_OG0011050	876
CG12025_OG0011053	1138
CG12035_OG0011029	1
CG12038_OG0011331	50
CG12054_OG0000497	1392
CG12056_OG0003138	274
CG12057_OG0003139	2
CG12061_OG0000938_OG0	2
CG12065_OG0007412	3084
CG12069_OG0001519	0
CG12071_OG0011553	89
CG12071_OG0013484	138
CG12075_OG0007754	3794
CG1208_OG0004248	1312
CG12081_OG0007411	402
CG12084_OG0011296	2574
CG12091_OG0011293	4116
CG12093_OG0011111	756
CG12096_OG0008559	368
CG12099_OG0011289	6040
CG12104_OG0011284	172
CG12105_OG0004111	1517
CG12106_OG0007586	86
CG12107_OG0006719	240
CG12111_OG0007413	1
CG12112_OG0012598_OG0	58
CG12115_OG0007587	0
CG12116_OG0008625	806
CG12118_OG0007585	1992
CG12121_OG0007579	1162
CG12123_OG0003325	91
CG12128_OG0002879	315
CG12129_OG0002878	304
CG1213_OG0002105	206
CG12134_OG0006319	97
CG12147_OG0004192	0
CG12155_OG0003210	607
CG12159_OG0002860	323
CG12164_OG0006760	27
CG12170_OG0002098	592
CG12171_OG0004222	435
CG12173_OG0004172	76
CG12177_OG0008262	1085
CG1218_OG0002103	143
CG12182_OG0011099	95
CG12194_OG0008975	190
CG12204_OG0001687	146
CG12206_OG0008131	73
CG12209_OG0002818	10
CG12213_OG0002418	756
CG12219_OG0007713	416
CG12224_OG0000651_OG1	33
CG12231_OG0003119	3
CG12236_OG0008414	358
CG12237_OG0007424	492
CG12239_OG0001754	2
CG12241_OG0001396	320
CG12253_OG0011818	58
CG12256_OG0004947	187
CG12259_OG0005539	560
CG12268_OG0005336	890
CG1227_OG0004337	162
CG12278_OG0004413	0
CG12279_OG0004445	126
CG12288_OG0009457	40
CG12289_OG0010046	0
CG12290_OG0002618	1523
CG12299_OG0009634	343
CG12301_OG0001981	177
CG12307_OG0009694	1
CG1231_OG0011372	1
CG12316_OG0009955	799
CG12320_OG0005053	36
CG12321_OG0001064_OG0	546
CG12325_OG0002854	308
CG1233_OG0011370	1039
CG1234_OG0004335	271
CG12341_OG0002848	238
CG12343_OG0002853	632
CG12344_OG0002855	1569
CG12355_OG0012373	145
CG1236_OG0002100	171
CG12362_OG0000821_OG0	0
CG12374_OG0007223	2
CG12375_OG0009777	669
CG12379_OG0008514	65
CG12384_OG0006229	1045
CG1239_OG0004237	49
CG12395_OG0001736	0
CG12398_OG0008359	13
CG12402_OG0002224_OG0	11
CG12420_OG0002594_OG0	14
CG12426_OG0005340	0
CG12438_OG0003802	2
CG12439_OG0009296	0
CG12446_OG0001786_OG0	0
CG12448_OG0009145	0
CG1246_OG0011105	12
CG12464_OG0011955	0
CG12470_OG0007846	13
CG12479_OG0008243	0
CG12480_OG0008242	0
CG12481_OG0008237	0
CG12490_OG0000233_OG1	0
CG12496_OG0007599	0
CG12498_OG0008105	0
CG12499_OG0002285_OG0	291
CG12502_OG0011339	0
CG12507_OG0008176	2
CG12511_OG0009568	0
CG12516_OG0005410	0
CG12517_OG0009649	1
CG12520_OG0010149	21
CG12521_OG0012944	0
CG12531_OG0008272	63
CG12535_OG0008128	1
CG12539_OG0008363	1
CG12540_OG0008220	0
CG12541_OG0007825	265
CG12560_OG0012234	323
CG12567_OG0012740	1318
CG12576_OG0001784_OG0	1988
CG12581_OG0001679_OG0	4016
CG12589_OG0011424	1
CG12590_OG0011977	1
CG12594_OG0005596	27
CG12607_OG0011139	2
CG12609_OG0008677	0
CG12617_OG0003653	1
CG12620_OG0009462	0
CG12637_OG0008050	0
CG12643_OG0007518	84
CG1265_OG0010531	3996
CG12655_OG0000445_OG2	686
CG12659_OG0007410	49
CG12661_OG0007749	0
CG12662_OG0007747	0
CG12672_OG0007868	52
CG12674_OG0003570	2
CG12679_OG0001731_OG0	0
CG12680_OG0001718	1
CG12682_OG0012323	1
CG12691_OG0007931	0
CG12692_OG0000634_OG0	1
CG12693_OG0012106	1
CG12698_OG0008169	0
CG12699_OG0000230_OG1	2
CG12702_OG0001192	27
CG12708_OG0000271_OG0	0
CG12708_OG0000271_OG0.2	13
CG1271_OG0010635	398
CG12713_OG0003881_OG0	33
CG12716_OG0008438	0
CG12723_OG0008557	2
CG12728_OG0000928_OG0	35
CG12729_OG0011725	1
CG1273_OG0010536	35
CG12730_OG0007375	147
CG12744_OG0000893	75
CG12746_OG0004208	2839
CG1275_OG0011072	844
CG12768_OG0001283_OG0	258
CG12769_OG0007187	203
CG12773_OG0003140	461
CG12782_OG0012281	0
CG12783_OG0000743_OG0	0
CG12784_OG0005236	0
CG12795_OG0008825	342
CG12811_OG0002240	218
CG12817_OG0002595_OG0	34
CG12818_OG0004897	129
CG12822_OG0001599	1141
CG12825_OG0001130_OG1	143
CG12826_OG0002951	21
CG12828_OG0011622	0
CG12831_OG0011623_OG0	0
CG12836_OG0002963_OG0	68
CG12848_OG0006045	458
CG12849_OG0011577	1
CG12851_OG0005862	191
CG12857_OG0006163	6
CG12860_OG0006154	9
CG12861_OG0006153	3
CG12862_OG0011585_OG0	1
CG12863_OG0011584	120
CG12866_OG0002772	1
CG12868_OG0001564	401
CG12869_OG0006145	33
CG12869_OG0006146	17
CG12877_OG0001472_OG0	882
CG1288_OG0001350	3
CG12880_OG0005345	5
CG12883_OG0001474	54
CG12885_OG0001477	653
CG12895_OG0006308	1417
CG12909_OG0002821	92
CG12910_OG0006305	27
CG12911_OG0006304	0
CG12914_OG0002819	0
CG12917_OG0002815	6
CG12920_OG0006291	4
CG12926_OG0006349	174
CG12929_OG0006357	62
CG12934_OG0006315	1
CG12935_OG0002846	95
CG12942_OG0001596_OG0	156
CG12945_OG0004570	720
CG12947_OG0004568	41
CG12948_OG0004558	215
CG12963_OG0001641_OG0	0
CG12964_OG0002996_OG0	1
CG12970_OG0006808	1
CG12971_OG0010294	3
CG12974_OG0010307	43
CG12983_OG0010332	5
CG12984_OG0003949	0
CG12985_OG0000915	9
CG12986_OG0011685	0
CG1299_OG0000523_OG0	5185
CG12990_OG0007696	11
CG12991_OG0007703	1825
CG12992_OG0011688	35
CG12994_OG0007707	0
CG12995_OG0008599	1
CG12998_OG0011739	3
CG13000_OG0011738	0
CG13001_OG0008580	195
CG13002_OG0008577	293
CG13003_OG0008572	7838
CG13004_OG0008570	223
CG13005_OG0008567	56
CG13008_OG0008305	1
CG13010_OG0003260	4
CG13012_OG0008317	895
CG13014_OG0008547	323
CG13016_OG0006536	131
CG13018_OG0006537	226
CG13021_OG0003241	5
CG13022_OG0010698	35
CG13023_OG0010699	5
CG13024_OG0010708	425
CG13026_OG0010716	1258
CG13028_OG0004010	0
CG13031_OG0012200	270
CG13032_OG0004014_OG0	0
CG13033_OG0010736	0
CG13038_OG0010761	4
CG13039_OG0010762	0
CG1304_OG0000265_OG0	0
CG1304_OG0000265_OG1	0
CG13040_OG0010763	0
CG13041_OG0000280_OG0	39
CG13041_OG0000280_OG0.2	19
CG13042_OG0010767	16
CG13043_OG0000281_OG0	0
CG13043_OG0000281_OG1	0
CG13044_OG0010768	1
CG13045_OG0000814	0
CG13046_OG0010771	1
CG13047_OG0010772	1
CG13048_OG0010773	8
CG13049_OG0010774	77
CG13051_OG0011898	14
CG13053_OG0010778	0
CG13054_OG0010779	1
CG13055_OG0010780	22
CG13056_OG0010757	0
CG13058_OG0004021	0
CG13059_OG0010764	0
CG13062_OG0010766	47
CG13064_OG0010775	0
CG13065_OG0010776	10
CG13066_OG0012201	0
CG13068_OG0002030_OG1	2
CG13069_OG0004022	13
CG1307_OG0004308	458
CG13070_OG0012202	0
CG13071_OG0011899	0
CG13073_OG0012731_OG0	12
CG13074_OG0010797	21
CG13075_OG0000216_OG0	0
CG13075_OG0000216_OG1	3
CG13077_OG0009097	21
CG13078_OG0003575_OG0	1
CG13081_OG0003574	0
CG13082_OG0009094	34
CG13083_OG0009084	0
CG13084_OG0009083	0
CG13085_OG0001922	20
CG13086_OG0003709	47
CG13088_OG0001266	76
CG1309_OG0010533	932
CG13096_OG0003720	274
CG13097_OG0001923	310
CG13101_OG0009304	575
CG13102_OG0009298	0
CG13108_OG0009295	14
CG13110_OG0011792	1
CG13113_OG0001247_OG0	0
CG13114_OG0009279	1
CG13116_OG0001878	1150
CG13123_OG0001877	23
CG13124_OG0003502	24723
CG13126_OG0003515	122
CG13127_OG0001844	2
CG13131_OG0000790_OG0	60
CG13133_OG0003525	1872
CG1314_OG0011674	2
CG13144_OG0009363	234
CG13148_OG0007214	1
CG13151_OG0006215	114
CG13154_OG0006206	2
CG13155_OG0006196	3
CG13157_OG0002779	0
CG1316_OG0000430_OG0	1071
CG13168_OG0006184	1
CG1317_OG0011084	3060
CG13170_OG0006182	0
CG13171_OG0006180	0
CG13177_OG0012831	2962
CG13185_OG0002928	395
CG13186_OG0006594	0
CG13192_OG0006567	179
CG13193_OG0006565	0
CG13196_OG0006560	3
CG13197_OG0006563	666
CG13202_OG0001123_OG0	18
CG13203_OG0006235	185
CG13204_OG0006233	405
CG13215_OG0002793_OG0	16
CG13216_OG0001568_OG0	0
CG13218_OG0002791_OG0	0
CG13220_OG0001573_OG0	1902
CG13223_OG0001571_OG0	0
CG13226_OG0002794_OG0	84
CG13227_OG0006218_OG0	0
CG13228_OG0011587_OG0	0
CG13229_OG0002786_OG0	18
CG13229_OG0002787_OG0	820
CG13231_OG0006217	0
CG13239_OG0009815	1
CG1324_OG0007509	2
CG13243_OG0009147	0
CG13247_OG0010378	44
CG13248_OG0010371	105
CG13250_OG0011870	48
CG13251_OG0010355	99
CG13252_OG0003952	526
CG13258_OG0009399	51
CG13272_OG0008882	5
CG13280_OG0008881	0
CG13282_OG0008887	7
CG13285_OG0010583	208
CG13287_OG0010216	0
CG13288_OG0010220	0
CG13293_OG0003937	100
CG13295_OG0010231	905
CG13297_OG0010242	0
CG13299_OG0011864	0
CG13300_OG0003943	25
CG13305_OG0011196	16
CG13306_OG0011204	407
CG13308_OG0004102	0
CG13309_OG0011211	0
CG13310_OG0011207	0
CG13312_OG0011210	0
CG13313_OG0004105_OG0	0
CG13314_OG0011224	5
CG13315_OG0011237	832
CG13318_OG0004834	27
CG13319_OG0006667	259
CG13321_OG0006673	0
CG13326_OG0006545	0
CG13330_OG0007271	1
CG13331_OG0007273	15
CG13332_OG0007274	95
CG13334_OG0007281	1
CG13337_OG0011662	26
CG13339_OG0007296	335
CG13344_OG0007304	237
CG13358_OG0007351	22
CG13359_OG0012499	5
CG13360_OG0010145	540
CG13361_OG0003189	6
CG13362_OG0007862	23
CG13364_OG0001174_OG0	0
CG13365_OG0007831	703
CG13367_OG0003188_OG0	412
CG13369_OG0003181	959
CG13375_OG0007847	7
CG13377_OG0007849	158
CG13380_OG0010135	0
CG13384_OG0003473	674
CG13385_OG0012520	1
CG13386_OG0003471	0
CG1339_OG0006721	0
CG13390_OG0003479	240
CG13392_OG0003476	159
CG13397_OG0003469	58
CG13398_OG0003468	188
CG13403_OG0008236	0
CG13404_OG0008224	67
CG13405_OG0011376	0
CG13407_OG0004768	2
CG13408_OG0004770	19
CG13409_OG0004775	109
CG13423_OG0007099	9
CG13426_OG0011654	1
CG13427_OG0003049	208
CG13428_OG0007100	136107
CG13430_OG0001658	194
CG13436_OG0006622	28
CG13437_OG0006285	75
CG13438_OG0006243	0
CG1344_OG0012226	267
CG13442_OG0006244	0
CG13443_OG0006248	0
CG13445_OG0003880	0
CG13449_OG0009980	28
CG13454_OG0003875_OG0	0
CG13455_OG0009966	0
CG13457_OG0001288	2
CG13458_OG0004037	2478
CG13460_OG0010841	1
CG13465_OG0000343_OG0	0
CG13471_OG0004048	1
CG13473_OG0010860	0
CG13474_OG0004049	0
CG13476_OG0012898	0
CG13481_OG0000339_OG0	2
CG13481_OG0000339_OG1	0
CG13484_OG0010886	119
CG13488_OG0001544_OG1	0
CG13492_OG0005946	8
CG13501_OG0005936	14
CG13502_OG0005931	147
CG13502_OG0012991	25
CG13506_OG0007028	5665
CG13510_OG0006998	97
CG13511_OG0006997	14
CG13516_OG0006995	207
CG13526_OG0006986	0
CG13527_OG0006984	0
CG13531_OG0006978	567
CG13532_OG0006975	69
CG13538_OG0005981	0
CG13539_OG0012044	0
CG1354_OG0007555	1042
CG13541_OG0012280	0
CG13544_OG0005976	0
CG13545_OG0012580	2
CG13551_OG0000540_OG1	63
CG13551_OG0012048	810
CG13557_OG0012477	0
CG13558_OG0001556	2
CG13559_OG0012047	13
CG13561_OG0011643	14
CG13562_OG0011631	27
CG13575_OG0006892	6
CG13577_OG0001150_OG0	0
CG13578_OG0006898	265
CG13579_OG0006013	29
CG1358_OG0006724	195
CG13581_OG0002746	0
CG13585_OG0011574	1564
CG13587_OG0006025	3
CG13594_OG0006033	72
CG13599_OG0005537	4
CG1360_OG0006725	25
CG13601_OG0005534	347
CG13603_OG0005332	585
CG13605_OG0005319	392
CG13606_OG0005306	135
CG13607_OG0005318	257
CG13609_OG0012982	8
CG13613_OG0005278	0
CG13614_OG0002525_OG0	0
CG13615_OG0002524	1
CG13616_OG0005272	30
CG13618_OG0005267	17
CG13622_OG0005268	10
CG13623_OG0005265	408
CG13625_OG0004618	500
CG13627_OG0004629	109
CG13630_OG0004630	623
CG13631_OG0004635	706
CG13634_OG0004637	0
CG13641_OG0004650	33
CG13643_OG0002274	77
CG13653_OG0002504	1
CG13654_OG0005174	75
CG13663_OG0011496	211
CG13667_OG0004090_OG0	117
CG13670_OG0011168	0
CG13671_OG0004086_OG0	191
CG13675_OG0000560_OG2	2
CG13676_OG0003984	190
CG13678_OG0000129_OG3	19
CG1368_OG0008241	5
CG13685_OG0010463	33
CG13689_OG0008772	39
CG13690_OG0008752	2
CG13692_OG0008754	38
CG13698_OG0010125	684
CG13699_OG0003907_OG0	2
CG13705_OG0010610	9
CG13707_OG0010613	61
CG13708_OG0010614	101
CG1371_OG0006292	764
CG13711_OG0010618	0
CG13712_OG0010619	0
CG13713_OG0010620	0
CG13716_OG0010627	4
CG13720_OG0004084	3
CG13721_OG0012208	7
CG13722_OG0011130	912
CG13723_OG0010915	0
CG13724_OG0010917	0
CG13725_OG0010918	0
CG13727_OG0004055	0
CG13728_OG0010923	0
CG13731_OG0011910	39
CG13733_OG0010089	0
CG13738_OG0011907	19
CG13739_OG0002891	9
CG13743_OG0006405	110
CG13744_OG0006409	1
CG13747_OG0006408	0
CG13748_OG0006626	4
CG13751_OG0001660_OG0	458
CG13760_OG0007606	293
CG13766_OG0009602	131
CG13771_OG0009612	0
CG13775_OG0003750_OG0	0
CG13784_OG0000956_OG0	365
CG13786_OG0003631	3
CG13796_OG0001883_OG0	1190
CG13801_OG0000219_OG0	2
CG13801_OG0000219_OG1	0
CG13806_OG0011077	0
CG13807_OG0011075	185
CG13810_OG0011066	2
CG13813_OG0010189	64
CG13829_OG0011464	1
CG13833_OG0004687	13010
CG13837_OG0002276	2
CG13838_OG0011993	0
CG13841_OG0004694	517
CG13842_OG0004706	73
CG13847_OG0004737	3
CG13850_OG0004743	902
CG13855_OG0004744	86
CG13856_OG0004745	245
CG13857_OG0004746	3
CG13862_OG0004760	0
CG13868_OG0007089	16370
CG13868_OG0013578	3188
CG13869_OG0007075	2
CG1387_OG0008528	3
CG13870_OG0007093	202
CG13871_OG0003047	3
CG13872_OG0007071	1
CG13875_OG0011381	112
CG13876_OG0001334_OG0	134
CG13877_OG0011937	228
CG13884_OG0000403_OG0	1
CG13887_OG0011343	2892
CG13891_OG0002060	1
CG13893_OG0011360	1879
CG13894_OG0004129	100
CG13895_OG0004128	342
CG13901_OG0011344	181
CG13907_OG0011337	5083
CG13912_OG0011325	42
CG13917_OG0011285	7182
CG13919_OG0011274	68
CG13920_OG0011271	3607
CG13921_OG0011032	40
CG13924_OG0011054	81
CG13926_OG0011282	252
CG13928_OG0011279	649
CG13930_OG0011024	15
CG13931_OG0004073	166
CG13933_OG0011036	1034
CG13937_OG0011056	2635
CG13949_OG0003375	55
CG13950_OG0003376	57
CG13954_OG0006374	97
CG13955_OG0002890_OG0	1
CG13962_OG0012240	0
CG13970_OG0009133_OG0	0
CG13972_OG0005361	29
CG13983_OG0002696	0
CG13991_OG0000661_OG1	1
CG13992_OG0002070_OG0	25
CG13994_OG0011942	389
CG13995_OG0000538_OG0	85
CG13999_OG0000662_OG0	40
CG14005_OG0001926	175
CG14006_OG0001927	0
CG14007_OG0009567	48
CG14011_OG0003731	0
CG14013_OG0003734	0
CG14014_OG0009443	0
CG14015_OG0009446	126
CG14017_OG0003733	0
CG14020_OG0003686	55
CG14022_OG0008831	1032
CG14024_OG0003410_OG0	13
CG14034_OG0008836	3
CG14036_OG0008842	0
CG14042_OG0001816	59
CG14043_OG0003425	366
CG14044_OG0008964	96
CG14050_OG0000684	21
CG14052_OG0007777	3
CG14053_OG0012099	1
[truncated: 9,910 more rows]
