# Supplementary material for: Evolution of chemosensory tissues and cells across ecologically diverse Drosophilids
Source: Nat Commun. 2024 Feb 5;15:1047. doi: 10.1038/s41467-023-44558-4 (PMC10844241; doi:10.1038/s41467-023-44558-4)
Supplement: Supplementary file 18 — Supplementary Data 15 [file 41467_2023_44558_MOESM18_ESM.zip › all_count_tables_renamed/SANB10PRO_counts_trim_genes_FBids_1_1_sorted.txt]

128up_OG0006588	833
14-3-3epsilon_OG0002478	5472
14-3-3epsilon_OG0001126_OG1	13616
140up_OG0004534	376
18w_OG0003044	1315
26-29-p_OG0010897	6677
2mit_OG0000576_OG0	38
5-HT1A_OG0006644	23
5-HT1B_OG0006647	74
5-HT2A_OG0000287_OG0	90
5-HT2B_OG0011472	60
5-HT7_OG0005777	71
5PtaseI_OG0005188	805
7B2_OG0004187	1306
a_OG0006460	618
a10_OG0010691	858
a5_OG0009037	431
a6_OG0007651	462
AANATL2_OG0003640	146
AANATL4_OG0000091_OG1	0
AANATL7_OG0007605	3
Aasdh_OG0001831	399
Aatf_OG0001947	532
aay_OG0011265	2620
ab_OG0009683	305
ab_OG0009684	94
ABCB7_OG0011281	1749
Pmp70_OG0003257	2845
Abd-B_OG0005000	3
Abi_OG0002227_OG0	509
Abl_OG0010722	2206
abo_OG0009656	375
Abp1_OG0010565	593
abs_OG0003097	762
ac_OG0007843	0
Ac13E_OG0008321	1924
Ac3_OG0009573	318
Ac78C_OG0010320	214
Acam_OG0000252_OG0	0
Acam_OG0000252_OG1	0
Acam_OG0005131	0
CG9149_OG0011313	1267
Acbp1_OG0009246	440
Acbp2_OG0010415	3165
Acbp4_OG0000311_OG0	0
Acbp4_OG0000311_OG1	2
Acbp6_OG0010414	19
ACC_OG0007193	31224
AcCoAS_OG0000812	11764
Ace_OG0000652_OG0	267
Acer_OG0000953_OG0	15041
Acer_OG0003808	4016
Acf_OG0002671	546
Achl_OG0002770	894
acj6_OG0008333	18
acj6_OG0008334	47
Ack_OG0010507	2652
Ack-like_OG0006546	689
Acn_OG0009540	2832
CG5009_OG0006075	2077
Acox57D-d_OG0006913	803
Acox57D-p_OG0001151	833
Acp1_OG0009317	104
Acp32CD_OG0009664	0
Acp65Aa_OG0003939	13
Acph-1_OG0001513	258
CG12512_OG0008829	1396
CG18155_OG0007972	31
Acsl_OG0007133	8915
Act42A_OG0000022_OG0	876
Act42A_OG0000022_OG1	688
Act42A_OG0000022_OG3	82493
Act42A_OG0000022_OG4	11178
Act42A_OG0000022_OG5	1327
Actn_OG0003148_OG0	16090
Actn3_OG0011403_OG0	0
ACXB_OG0000046_OG0	0
ACXB_OG0000046_OG1	0
ACXB_OG0000046_OG2	0
ACXB_OG0000046_OG2.2	0
ACXD_OG0004078_OG0	223
Acyp_OG0009408	0
Acyp2_OG0011498	209
Ada_OG0002342	26
Ada1-2_OG0003777_OG0	214
Ada2a_OG0005051	156
Ada2b_OG0004799	160
Ada3_OG0007872	882
AdamTS-A_OG0005247	2398
AdamTS-A_OG0012010	117
AdamTS-B_OG0008089	1416
Adar_OG0007649	580
Adat1_OG0003596	47
Adck1_OG0006032	594
Adck5_OG0010063	552
ADD1_OG0006579	490
Adf1_OG0001636_OG0	168
Adgf-A_OG0001991_OG0	1
Adgf-A_OG0003900	10653
Adgf-A2_OG0010109	419
Adgf-B_OG0010108	0
Adgf-C_OG0001030_OG0	865
Adgf-D_OG0002208_OG0	1433
Adgf-E_OG0006152	2
Adh_OG0003395_OG0	0
Adi1_OG0010940	1315
AdipoR_OG0004727	8451
CG3809_OG0004951	0
AdenoK_OG0003918_OG0	2286
Ady43A_OG0002958	996
AdoR_OG0005733	525
adp_OG0006108	658
AdSS_OG0000854_OG0	7561
Aduk_OG0004873	591
Ae2_OG0010984	3418
CG6512_OG0010913	3663
aft_OG0006080	202
Afti_OG0005567	381
Ag5r_OG0008212	4624
Ag5r2_OG0008213	0
AGBE_OG0007237	9454
AgmNAT_OG0001753	193
ago_OG0010530	1595
AGO1_OG0007307	4260
AGO2_OG0000119_OG0	9899
Agpat1_OG0008448	639
Agpat2_OG0003465	558
Agpat3_OG0004018	2980
Agpat4_OG0004019_OG0	3730
ADPS_OG0002932	3097
agt_OG0001016_OG0	9
Spat_OG0007723	3706
Ahcy_OG0001195_OG0	3698
AhcyL1_OG0011110	1992
AIF_OG0001225	838
AIMP1_OG0007108	857
AIMP2_OG0009977	1027
AIMP3_OG0005998	413
Adk1_OG0010829	3301
Adk3_OG0005467	332
Ak6_OG0007201	226
Akap200_OG0000367_OG0	699
Akh_OG0010512	10
AkhR_OG0009627	968
akirin_OG0010441	1837
Akr1B_OG0001292	8397
Akt1_OG0005415	1963
al_OG0008749	94
Aladin_OG0007570	317
AlaRS_OG0003477	3344
AlaRS-m_OG0010596	1114
Alas_OG0006853	6965
alc_OG0006389	3196
Ald1_OG0005647	64524
Ald2_OG0005645	0
Aldh_OG0003615	15291
Aldh-III_OG0006742	7035
Aldh7A1_OG0003841_OG0	980
Alg-2_OG0001588_OG0	842
Alg1_OG0002607_OG0	1622
Alg10_OG0000709_OG0	221
Alg11_OG0012170	1277
CG8412_OG0004562	1363
Alg14_OG0001194_OG0	94
Alg2_OG0010641	779
Alg3_OG0003012	59
Alg3_OG0006966	574
CG5287_OG0001281	400
CG5287_OG0003790	411
Alg9_OG0005173	499
Alh_OG0004317	934
Alh_OG0004319	336
Alh_OG0011430	229
alien_OG0009301	1678
ALiX_OG0005343	3047
Alk_OG0006414	2455
CG12179_OG0001176_OG0	28
Alp1_OG0010289	0
Alp10_OG0010194	426
Alp11_OG0008522	57
Alp12_OG0003717	547
Alp13_OG0001034	6
Alp2_OG0000261_OG0	9
Alp2_OG0000261_OG1	63
Alp4_OG0005779	2969
Alp6_OG0006360	8
Alp7_OG0003030	0
Alp9_OG0003931	955
alph_OG0000083_OG0	719
alph_OG0005113	2139
alpha-Catr_OG0006852	607
alpha-Est1_OG0004357	2437
alpha-Est10_OG0004350	888
alpha-Est2_OG0000314	691
alpha-Est3_OG0004356	902
alpha-Est6_OG0004354	0
alpha-Est7_OG0001351	3563
alpha-Est8_OG0004352	1776
alpha-Est9_OG0004351	713
alpha-Man-Ia_OG0003130	176
alpha-Man-Ia_OG0003131	477
alpha-Man-Ia_OG0001168	978
alpha-Man-Ib_OG0005087	476
alpha-Man-Ic_OG0011549	141
alpha-Man-IIa_OG0004878	1078
alpha-Man-IIb_OG0005229	936
alpha-PheRS_OG0008296	1399
alpha-Spec_OG0011040	26498
alpha4GT1_OG0000948	760
alphaCOP_OG0011275	4627
alphaSnap_OG0010384	2778
alphaTub67C_OG0010998	53
Alr_OG0008278	541
alrm_OG0002498	283
Als2_OG0009863	1815
alt_OG0004894	3455
aly_OG0004083	0
Ama_OG0002112	8
Amacr_OG0009433	692
amd_OG0001918	582
Amnionless_OG0008741	51
amon_OG0011540	689
amos_OG0003702_OG0	0
AMPdeam_OG0008245	5320
Amph_OG0007204	6216
AMPKalpha_OG0001698	5083
Amt_OG0004607	152
Amun_OG0008385	2393
amx_OG0007575	222
Amy-p_OG0000157_OG0	188
Amy-p_OG0000157_OG0.2	6
Amyrel_OG0006416	18
ana_OG0006403	52
ana1_OG0002269	242
ana2_OG0007120	129
ana3_OG0006194	115
Ance-2_OG0003658	43
Ance-3_OG0001891_OG0	1164
Ance-3_OG0009407	1027
Ance-4_OG0006406	5186
Ance-5_OG0005870	1025
anchor_OG0010100	772
Andorra_OG0011741	2
Ank2_OG0010460	13424
Ankle2_OG0000780	1059
l(2)35Be_OG0003404_OG0	0
anox_OG0007490	1088
Ant2_OG0008041	11
antdh_OG0008007	4091
Antp_OG0002113	246
antr_OG0007227	10
AnxB10_OG0008082	5342
AnxB11_OG0008196	1952
AnxB9_OG0004410	16256
aop_OG0003458	943
aos_OG0010741	696
Aos1_OG0002145_OG0	397
AOX1_OG0005242	2674
AOX2_OG0000143_OG0	3441
AOX2_OG0000143_OG1	5
AOX4_OG0001465	125
ap_OG0005832	887
AP-1-2beta_OG0008273	3154
AP-1gamma_OG0007680	3475
AP-1mu_OG0005553	1636
AP-1sigma_OG0005334	1925
AP-2alpha_OG0008751	1621
AP-2mu_OG0004736	1213
AP-2sigma_OG0004385	572
Apc_OG0005387	1825
APC10_OG0005888	217
Apc2_OG0005308	207
APC4_OG0003171_OG0	210
APC7_OG0001703	3
ApepP_OG0000963	679
aph-1_OG0003552_OG0	310
aPKC_OG0006607	279
aPKC_OG0006608	41
aPKC_OG0006609	99
Aplip1_OG0011323	391
apn_OG0002443_OG0	0
apolpp_OG0012638	81197
app_OG0010830	713
APP-BP1_OG0010070	369
Appl_OG0007834	3330
Aprt_OG0004075	631
Aps_OG0010085	1678
apt_OG0002733	544
CG18815_OG0010034	2638
AQP_OG0007242	3695
aqrs_OG0005393	0
aqz_OG0001049_OG1	11845
ara_OG0009939	13
aralar1_OG0001518	4536
Arc1_OG0002768_OG0	9035
Arc2_OG0006127	856
Arc42_OG0001370_OG0	1641
Archease_OG0002289_OG0	242
Arf51F_OG0006831	1471
Arf79F_OG0012164	4943
ArfGAP1_OG0010836	1323
ArfGAP3_OG0003816_OG0	0
Arfip_OG0005451	307
Arfrp1_OG0007681	181
arg_OG0003183	180
arg_OG0007835	117
Argk_OG0011233	124579
Argk_OG0011925	1789
Argl_OG0009800	1393
CG31469_OG0002209_OG0	612
ArgRS_OG0008151	1037
ArgRS-m_OG0004367	288
ari-1_OG0007878	1843
ari-2_OG0003028	1194
Arl1_OG0010003	760
Arl2_OG0004816	95
Arl5_OG0011164	306
Arl6_OG0007042	76
Arl6IP1_OG0004993	477
Arl8_OG0004797	723
arm_OG0007636	6369
armi_OG0002027	221
Arp1_OG0004441	2518
Arp10_OG0007423	1111
Arp2_OG0001770	1526
Arp3_OG0010555	1130
Arp5_OG0001448_OG0	165
Arp53D_OG0011600	0
Arp6_OG0008512	288
Arp8_OG0007614	433
Arpc1_OG0009187	2962
Arpc2_OG0009417	1197
Arpc3A_OG0005226	379
Arpc3B_OG0008590	11
Arpc4_OG0008719	934
Arpc5_OG0008957	369
arr_OG0007264	1203
Arr1_OG0009490	52366
Arr2_OG0004099	86636
Ars2_OG0005840	2946
Art1_OG0004911	1218
Art2_OG0008773	1
Art3_OG0004604	490
Art4_OG0004574	123
Art6_OG0004528_OG0	0
Art7_OG0001547_OG0	552
Art8_OG0009662	191
Art9_OG0002219_OG0	0
Arts_OG0000486_OG0	2300
aru_OG0003377	3178
Arv1_OG0013036	148
arx_OG0009914	33
Asap_OG0007180	1900
Asator_OG0002682_OG1	1128
Asciz_OG0010646	79
ase_OG0007840	2
asf1_OG0009889	344
ash1_OG0000982_OG0	76
ash2_OG0004623	789
Ask1_OG0004518	3708
asl_OG0004217	88
AsnRS_OG0003707	2699
AsnRS-m_OG0006452	205
AsnS_OG0000992	1179
asp_OG0004633	3
Asph_OG0006509	10570
ASPP_OG0006932	2015
CG9572_OG0008488	12566
AspRS_OG0006665	2982
AspRS-m_OG0008886	1496
asrij_OG0006972	835
asRNA:CR31429_OG0002339_OG0	147
asRNA:CR42743_OG0003772_OG0	1
asRNA:CR43299_OG0012338_OG0	1
asRNA:CR43426_OG0012535_OG0	0
asRNA:CR43454_OG0002277_OG0	36
asRNA:CR43463_OG0001607_OG0	208
asRNA:CR43809_OG0003675_OG0	0
asRNA:CR44106_OG0002406_OG0	8
asRNA:CR44169_OG0002969_OG0	120
asRNA:CR44179_OG0001455_OG0	1011
asRNA:CR44372_OG0000331_OG0	63
asRNA:CR44372_OG0000331_OG1	8
asRNA:CR44894_OG0012090_OG0	0
asRNA:CR45044_OG0005605_OG0	266
asRNA:CR45195_OG0000203_OG0	1345
asRNA:CR45195_OG0000203_OG1	4086
asRNA:CR45350_OG0001645_OG0	2183
asRNA:CR45943_OG0010336	217
asRNA:CR46029_OG0000226_OG0	1
asRNA:CR46029_OG0000226_OG1	4
asRNA:CR46139_OG0003106_OG0	49
asRNA:CR46246_OG0011916	0
asRNA:CR46354_OG0002193_OG0	259
asRNA:CR46473_OG0000925_OG0	5
Ass_OG0001346	670
ast_OG0003560	464
AstA_OG0004634	62
AstA-R1_OG0000689	38
AstA-R2_OG0005396	17
AstC_OG0009668	11
AstC-R1_OG0010134	31
AstC-R2_OG0001295_OG0	3
AstCC_OG0009669	0
asun_OG0002419_OG0	146
Asx_OG0006138	1157
Atac1_OG0003748_OG0	89
Atac2_OG0009508	292
Atac3_OG0000828	406
Tat_OG0001330	1167
Ate1_OG0003045	1715
Atet_OG0003384	1016
Atf-2_OG0006059	246
Atf3_OG0007763	2156
Atg1_OG0009929	139
Atg1_OG0009931	1412
Atg10_OG0001598	69
Atg101_OG0008681	1169
Atg12_OG0011904	150
Atg13_OG0004817	713
Atg14_OG0005089	903
Atg16_OG0005703	813
Atg17_OG0004232	2311
Atg18a_OG0011152	1948
Atg18b_OG0001271_OG0	105
Atg2_OG0011112	3968
Atg3_OG0009922	1347
Atg4a_OG0009014	1801
Atg4b_OG0005256	516
Atg5_OG0007974	362
Atg6_OG0005323	690
Atg7_OG0006714	423
Atg8a_OG0008043	8191
Atg8b_OG0005571	1
Atg9_OG0006487	1539
atilla_OG0011822	6521
atk_OG0010362	34
atl_OG0001399	6258
atms_OG0004154	513
ato_OG0004804	0
Atox1_OG0012695	682
ATP6AP2_OG0004869	7984
ATP7_OG0008369	1079
ATP8A_OG0007260	4314
ATP8A_OG0007261	64
Atpalpha_OG0002140	19021
ATPCL_OG0006680	10769
ATPsynB_OG0010987	14060
ATPsynbeta_OG0005823	57407
ATPsynbetaL_OG0001317	0
ATPsynC_OG0005792	30590
ATPsynCF6_OG0005500	6367
ATPsynCF6L_OG0010605	3
ATPsynD_OG0004477	13498
ATPsyndelta_OG0007526	10079
ATPsynE_OG0005568	8083
ATPsynG_OG0009657	7250
ATPsyngamma_OG0005690	15971
ATPsynGL_OG0009315	0
ATPsynO_OG0012619	11013
AttC_OG0000164_OG0	3628
AttC_OG0007258	2794
AttD_OG0004890	47
Atu_OG0002096	707
Atx-1_OG0012102	20
Atx2_OG0011501	7749
Atxn7_OG0003444	401
aub_OG0000482_OG0	7
aurA_OG0004964	3
aurB_OG0009647	18
aust_OG0001881	0
aux_OG0003096_OG0	1770
ave_OG0006159	122
Aven_OG0003291	204
awd_OG0002664	14061
Awh_OG0010478	105
axed_OG0010262	219
Axn_OG0005720	758
axo_OG0003993	628
axo_OG0010625	315
axo_OG0010626	802
axo_OG0010628	105
Axs_OG0008319	2186
Axud1_OG0003447	812
az2_OG0006736	82
azot_OG0000210_OG0	0
azot_OG0000210_OG1	0
b_OG0009189	1458
B-H1_OG0000267_OG0	257
B-H1_OG0000267_OG1	99
B4_OG0009202	2043
B52_OG0001376_OG0	4845
b6_OG0007653	80
B9d1_OG0005246	91
B9d2_OG0005830	31
bab1_OG0011327	36
bab1_OG0011328	40
bab2_OG0011326	1583
babo_OG0006628	716
babos_OG0007027	2601
Bacc_OG0008947	15265
Bace_OG0000801_OG0	0
baf_OG0003792	546
bai_OG0005189	2399
Balat_OG0007229	10
Baldspot_OG0010721	6167
ball_OG0001092_OG1	119
bam_OG0005170	0
bap_OG0001358_OG0	52
Bap111_OG0007677	1313
Bap170_OG0000903_OG0	1034
Bap55_OG0005900	568
Bap60_OG0008560	1318
IMPPP_OG0000305_OG1	51610
barc_OG0010291	576
bark_OG0008784	1670
barr_OG0000425_OG0	331
baz_OG0008596	2960
bb8_OG0005496	2
bbc_OG0007266	3258
CG18067_OG0007098	23447
bbg_OG0010871	1065
bbg_OG0010872	1824
BBIP1_OG0004876	233
BBS1_OG0010413	74
BBS4_OG0002785_OG0	26
BBS5_OG0002086	121
BBS8_OG0008755	142
BBS9_OG0006919	799
bbx_OG0008688	2977
bc10_OG0010387_OG0	295
BCAS2_OG0005540	273
bcd_OG0002111_OG0	13
bchs_OG0003722	315
BCL7-like_OG0007566	116
bcn92_OG0007793	273
Bdbt_OG0004400	242
bdg_OG0006805	1743
bdl_OG0003385	2441
Bdp1_OG0009215	612
be_OG0000785	1217
BEAF-32_OG0006164	699
beag_OG0004860	743
beat-Ia_OG0011784	39
beat-Ib_OG0009146	35
beat-Ic_OG0001866_OG0	13
beat-IIa_OG0005482	51
beat-IIb_OG0005481	90
beat-IIIa_OG0009463	27
beat-IIIb_OG0009460	20
beat-IIIc_OG0003687	189
beat-IV_OG0005508	159
beat-Va_OG0005024	5
beat-Vb_OG0005021	33
beat-Vc_OG0001062_OG0	13
beat-VII_OG0011542	22
beat-VII_OG0011544	20
beg_OG0004008	254
bel_OG0001048	6017
Bem46_OG0008920	321
ben_OG0000514_OG0	1493
Best1_OG0002590_OG0	2920
Best2_OG0010251	5026
Best3_OG0009963	3
Best4_OG0000558_OG0	0
Bet1_OG0003845_OG0	646
Bet3_OG0004072	388
beta-PheRS_OG0005298	792
beta-Spec_OG0007697	27319
beta'COP_OG0009212	3280
beta3GalTII_OG0012738	109
beta4GalNAcTA_OG0006521	414
beta4GalNAcTB_OG0002610	197
beta4GalT7_OG0005195	236
betaCOP_OG0008653	6299
betaggt-I_OG0008962	865
betaGlu_OG0002667	359
CG32396_OG0011696	2
Bgb_OG0011276	220
bgcn_OG0001647	231
bgm_OG0009412	15204
BHD_OG0010421	203
bi_OG0003201	199
bi_OG0012904	20
BI-1_OG0004087	3339
bib_OG0001843_OG0	8
BicC_OG0009143	5
BicD_OG0009474	2128
CG11873_OG0005086	1140
bif_OG0003277	1944
bif_OG0012761	508
BigH1_OG0001085_OG0	0
bigmax_OG0005365	464
Bili_OG0002506_OG0	49
bin_OG0010286	12
Bin1_OG0005423	241
bin3_OG0007310	2223
bip1_OG0010560	156
Bka_OG0009250	364
blanks_OG0011885_OG0	2
Blimp-1_OG0010196	3405
Blm_OG0002608	84
Blos1_OG0006148	210
Blos2_OG0010078	150
Blos3_OG0009918	208
Blos4_OG0010933	140
blot_OG0010924	17526
blow_OG0006726	534
blp_OG0005216	572
blw_OG0006982	56378
bma_OG0010967	35
Bmcp_OG0010022	386
bmm_OG0010858	2804
bnb_OG0001206_OG1	825
CG5059_OG0012191	3926
bnk_OG0005787	0
bnl_OG0004512	2444
boca_OG0006727	700
bocks_OG0002575_OG0	901
BOD1_OG0005544	1796
boi_OG0007601	326
boi_OG0007603	187
boil_OG0012322	2
bol_OG0011238	2766
boly_OG0007153	0
BomBc1_OG0001623	51
BomBc2_OG0000769_OG0	7666
BomBc3_OG0004769	4825
BomT3_OG0011469	5685
bon_OG0004934	945
bond_OG0004726	3323
bonsai_OG0007008	647
Boot_OG0006400	0
bor_OG0004967	833
bora_OG0003911	6
BORCS5_OG0008208	657
BORCS6_OG0011365	268
BORCS7_OG0007103	58
borr_OG0009292	38
boss_OG0005676	2490
botv_OG0006642	590
bou_OG0007819	538
bowl_OG0008785	412
BoYb_OG0000400_OG0	5
br_OG0007659	47
br_OG0011928	1
Br140_OG0001629	730
brat_OG0001919	374
Brca2_OG0000883	266
Brd_OG0010852	0
CG7154_OG0009310	1069
Brd8_OG0002488	353
Bre1_OG0010209	924
Brf_OG0005483	220
Brf_OG0005485	41
brk_OG0007975	426
brm_OG0009999	2043
Brms1_OG0008442	678
Bro_OG0011272	1
brp_OG0000499_OG1	643
l(3)72Ab_OG0009997	2641
bru1_OG0009737	66
bru1_OG0009738	742
bru2_OG0009740	2980
bru2_OG0011823	73
bru2_OG0012161	374
bru3_OG0010907	267
bru3_OG0011909	4
Bruce_OG0004896	6608
brun_OG0003663	1613
brv1_OG0000706_OG0	0
brv2_OG0010919	0
brv3_OG0011666	2
BRWD3_OG0005288	2815
brwl_OG0009277	921
bs_OG0003002	404
bs_OG0006897	185
bsf_OG0001906_OG0	2432
Bsg_OG0009780	7520
Bsg25D_OG0003412_OG0	1687
bsh_OG0009110	3
bsk_OG0012344	1046
bt_OG0000537_OG1	134
BTBD9_OG0000546_OG0	868
BtbVII_OG0011887	2100
btd_OG0007557	40
Btk29A_OG0001838	690
Btk29A_OG0011763	17
btl_OG0002041	1208
btn_OG0004719	68
Btnd_OG0008611	4
btsz_OG0001035_OG1	1123
btsz_OG0004581	6
btv_OG0003692	100
btv_OG0009487	258
btz_OG0005342	1830
Bub1_OG0001806_OG0	534
Bub3_OG0005120	348
BubR1_OG0000657_OG0	143
Buffy_OG0006561	1026
bug_OG0006803	652
Bug22_OG0009372	217
BuGZ_OG0008876	1326
CG8270_OG0010257	351
bun_OG0000556	2191
bun_OG0009749	4794
bur_OG0003683_OG0	2308
Burs_OG0001045_OG0	0
bves_OG0007497	254
bves_OG0007499	193
bw_OG0006000	282
bwa_OG0009122	200
bwa_OG0012525	195
Bx_OG0008666	8
Bx_OG0008667	287
Bx42_OG0007682	2032
by_OG0005550	7878
byn_OG0010803	1
bys_OG0007950	914
c-cup_OG0012143	0
c(3)G_OG0001464_OG0	266
c11.1_OG0007569	3239
c12.1_OG0007568	932
c12.2_OG0007567	2135
C15_OG0002126_OG0	18
C1GalTA_OG0009799	520
C3G_OG0007801	3969
C901_OG0008027	2
ca_OG0005700	2825
Ca-alpha1D_OG0009140	5684
Ca-alpha1T_OG0003323	1158
Ca-beta_OG0009681	728
Ca-Ma2d_OG0009139	1801
CaBP1_OG0008860	3652
cac_OG0000605_OG0	198
cact_OG0009392	10505
cactin_OG0003129	668
cad_OG0009437	1
Cad74A_OG0010922	159
Cad86C_OG0002368	592
Cad87A_OG0001088_OG0	356
Cad89D_OG0001058_OG0	4
Cad96Ca_OG0011497	1469
Cad96Cb_OG0005172	0
Cad99C_OG0005704	1179
CadN_OG0000277_OG1	56
Caf1-105_OG0002830	122
Caf1-180_OG0007408	230
Caf1-55_OG0001036	755
cag_OG0001595_OG0	0
CAH1_OG0009192	8947
CAH13_OG0002843	0
CAH14_OG0002807	1
CAH15_OG0006256	10
CAH16_OG0000498_OG1	0
CAH2_OG0001000_OG0	2572
CAH3_OG0003177	894
CAH5_OG0005796	180
CAH7_OG0000840	682
CAH8_OG0004748	3
CAH9_OG0005622	1142
CAHbeta_OG0002334	349
cal1_OG0002556_OG0	407
CalpA_OG0003035	2560
CalpB_OG0010971	2171
CalpC_OG0008186	419
Calr_OG0005564	21265
Cals_OG0013279_OG0	1647
Calx_OG0002139_OG0	0
Calx_OG0004417	4027
Calx_OG0004418	1952
calypso_OG0006121	216
Cam_OG0012053	11605
CaMKI_OG0012767	7193
CaMKII_OG0013280	4531
Camp_OG0005907	366
Camta_OG0006364	622
Camta_OG0006365	132
can_OG0004061_OG0	6
CanA1_OG0005778	1767
CanB_OG0000231_OG0	166
CanB_OG0000231_OG1	1612
Cand1_OG0009382	1388
CAP_OG0000587_OG0	11475
CAP_OG0012405	14
Cap-D2_OG0005121	262
Cap-D3_OG0009448	173
Cap-G_OG0002924	420
Cap-H2_OG0004906	646
Capa_OG0005712	66
Caper_OG0009347	5607
Capr_OG0010138	1513
caps_OG0010156	2474
caps_OG0010157	1977
capt_OG0009025	7276
capu_OG0000612_OG0	151
car_OG0007437	348
CARPA_OG0007960	25
CARPB_OG0007554	11
CarT_OG0009432	439
cas_OG0004236	0
casp_OG0006502	1171
cass_OG0009476	2422
Cat_OG0003869	7710
cathD_OG0002862	16940
cato_OG0006491	1
Catsup_OG0009538	1400
caup_OG0009938	15
cav_OG0000654	120
caz_OG0003243_OG0	1723
cbc_OG0007265	304
Cbl_OG0002051_OG0	1966
CBP_OG0001721	44
CBP_OG0007971	59
Cbp20_OG0005066	260
Cbp53E_OG0006447	301
Cbp80_OG0007913	587
Cbp80_OG0007915	570
Cbs_OG0003124	1466
cbs_OG0007263	520
cbt_OG0008760	2293
Cby_OG0004789	36
Cc2d2a_OG0002702	54
CCAP_OG0011467	2
CCAP-R_OG0000870	57
ccb_OG0012089	0
CCDC151_OG0011900	0
CCDC53_OG0009785	222
Ccdc58_OG0010399	243
Ccdc85_OG0008917	315
CCHa1_OG0004530	6
CCHa1-R_OG0006065	125
CCHa2_OG0002186_OG0	612
CCHa2-R_OG0005836	8
Cchl_OG0004776	2341
CCKLR-17D1_OG0003334	9
CCKLR-17D1_OG0008675	42
CCKLR-17D1_OG0011744	9
CCKLR-17D3_OG0008678	50
Ccm3_OG0005250	1050
Ccn_OG0010106	115
Ccn_OG0010107	129
Ccn_OG0012179	69
Ccp84Ab_OG0000178_OG0	3
Ccp84Ac_OG0001349_OG0	1
Ccp84Ae_OG0002110_OG0	1
Ccp84Af_OG0000109_OG0	0
Ccp84Af_OG0000109_OG1	0
Ccp84Af_OG0000109_OG2	0
Ccp84Ag_OG0001348_OG0	0
Ccs_OG0006299	570
CCT1_OG0002281_OG0	2463
CCT2_OG0003145	2423
CCT3_OG0004995	2829
CCT4_OG0000979	2457
CCT5_OG0006600	2666
CCT6_OG0008508	2424
CCT7_OG0004839	943
CCT7_OG0004841	459
CCT8_OG0007117	3541
Ccz1_OG0010481	342
cd_OG0004708	11
CD98hc_OG0001357_OG0	6379
Cda4_OG0008701	23
Cda5_OG0008721	1060
Cda9_OG0002707	1
CDase_OG0005749	682
cdc14_OG0009306	2201
Cdc16_OG0005493	329
Cdc23_OG0009421	205
Cdc27_OG0010426	968
Cdc2rk_OG0006290	256
Cdc37_OG0011041	1515
Cdc42_OG0008268	1356
Cdc45_OG0007388	305
Cdc5_OG0011371	1010
CDC50_OG0008483	2089
Cdc6_OG0002054	79
Cdc7_OG0007729	4565
Cdep_OG0002087	1332
Cdep_OG0004159	1642
CdGAPr_OG0009111	2357
cdi_OG0000729	1814
cDIP_OG0004394	3102
Cdk1_OG0000555_OG0	20
Cdk12_OG0009875	781
Cdk2_OG0002391	68
CDK2AP1_OG0008015	475
Cdk4_OG0006632	359
Cdk5_OG0002993	395
Cdk5alpha_OG0009389	650
Cdk7_OG0001724	303
Cdk8_OG0010977	131
Cdk9_OG0007009	332
Cdlc2_OG0000234_OG1	1701
cdm_OG0002482	950
Cds_OG0010549	2074
Ced-12_OG0009727	418
ced-6_OG0006366	5854
CenB1A_OG0004675	1363
CenG1A_OG0003595_OG0	3456
CenG1A_OG0009182	98
Cenp-C_OG0002322	299
Cep135_OG0009952	162
Cep135_OG0009954	164
cep290_OG0004127	197
Cep89_OG0006812	0
Cep97_OG0008778	250
cer_OG0012078	768
Cerk_OG0004182	2257
cert_OG0011161	1245
Cf2_OG0008971	1692
Cfp1_OG0007571	446
CG5789_OG0004615	743
cg_OG0006533	2938
CG10000_OG0005395	0
CG10005_OG0004963	69
CG10011_OG0005399	672
CG10013_OG0002410_OG0	0
CG10019_OG0008786	111
CG10026_OG0009081	515
CG10029_OG0004344	0
CG10031_OG0008792	969
CG10035_OG0004420	241
CG10038_OG0001436_OG0	577
CG10041_OG0012259_OG0	0
CG10051_OG0007036	0
CG10053_OG0004336	149
CG10055_OG0004329	788
CG10062_OG0007038	145
CG10063_OG0010284	10
CG10064_OG0010282	4
CG10068_OG0004321	432
CG10073_OG0000065_OG2	0
CG10075_OG0010279	677
CG10077_OG0010277	10419
CG10082_OG0005964	4703
CG10086_OG0001355	0
CG10089_OG0010567	199
CG10098_OG0004320	407
CG10104_OG0006132	2
CG10116_OG0010569	3
CG10126_OG0005023	2060
CG10132_OG0009091	1274
CG10137_OG0009093	410
CG10139_OG0006151	354
CG10140_OG0010573	14
CG10147_OG0010256	121
CG10151_OG0006160	60
CG10154_OG0010575	3
CG10163_OG0010252	0
CG10164_OG0001489	0
CG10165_OG0011781	269
CG10171_OG0010163	477
CG10175_OG0005507	2094
CG10177_OG0001079_OG0	9
CG10184_OG0005509	1007
CG10185_OG0005203	179
CG10189_OG0009087	215
CG10194_OG0009085	178
CG10195_OG0003572	331
CG10205_OG0006168	3177
CG10208_OG0005527	389
CG10209_OG0006169	456
CG10211_OG0009505	15114
CG10222_OG0010165	101
CG10226_OG0010249	503
CG10237_OG0003462	8168
CG1024_OG0004294	237
CG10252_OG0011517	0
CG10254_OG0002565	1806
CG10257_OG0006606	317
CG10264_OG0005208	0
CG10265_OG0006935	61
CG10274_OG0003940	851
CG10280_OG0004257	0
CG10283_OG0001907_OG0	472
CG10286_OG0004292	725
CG10298_OG0004288	0
CG10300_OG0005516	8
CG10301_OG0005515	4
CG10307_OG0005957	586
CG10311_OG0004972	1476
CG10317_OG0004974	0
CG10321_OG0005965	1730
CG10324_OG0004994	202
CG10332_OG0005992	1
CG10333_OG0009507	878
CG10336_OG0009516	42
CG10337_OG0009096	676
CG10338_OG0009517	315
CG10339_OG0006873	540
CG10340_OG0001059_OG0	1458
CG10341_OG0009518	293
CG10343_OG0009520	247
CG10344_OG0007020	117
CG10345_OG0002430_OG0	2676
CG10347_OG0000607_OG0	144
CG10348_OG0003704	109
CG10352_OG0008207	38
CG10353_OG0008206	2061
CG10357_OG0010470	179
CG10359_OG0010469	1163
CG10361_OG0010014	357
CG10362_OG0008202	313
CG10365_OG0005518	2000
CG10366_OG0009102	557
CG10375_OG0005526	521
CG10376_OG0009519	632
CG10383_OG0001909	3385
CG10384_OG0007018	76
CG10405_OG0004983	30
CG10407_OG0005207	1151
CG10413_OG0003703_OG0	1168
CG10417_OG0013094	1188
CG10418_OG0010832	194
CG10425_OG0002500	413
CG10428_OG0001263_OG0	238
CG10431_OG0001914	99
CG10433_OG0006904	5968
CG10435_OG0002296_OG0	716
CG10444_OG0007082	207
CG10445_OG0001356	144
CG10459_OG0001605_OG0	6
CG10462_OG0009105	690
CG10463_OG0009108	501
CG10466_OG0012145	128
CG10467_OG0010233	628
CG10469_OG0010232	144
CG10470_OG0009541	606
CG10472_OG0000811_OG0	108
CG10479_OG0010225	357
CG10481_OG0009114	33
CG10483_OG0010221	519
CG10486_OG0010219	1
CG10492_OG0009544	733
CG10494_OG0006908	231
CG10495_OG0009546	138
CG10505_OG0006927	10
CG10508_OG0010314	488
CG10510_OG0003948	0
CG10513_OG0005163	437
CG10514_OG0005162	16
CG10516_OG0009998	389
CG10527_OG0002810_OG0	15743
CG10543_OG0006262	3472
CG10550_OG0000747	3936
CG10555_OG0008527	634
CG10561_OG0009552	1312
CG10565_OG0010321	2360
CG10576_OG0010200	4157
CG10581_OG0010326	13
CG10584_OG0010328	124
CG10587_OG0000094_OG0	0
CG10587_OG0000094_OG1	0
CG10587_OG0000094_OG2	1
CG10589_OG0003950	0
CG10591_OG0010195	6
CG10597_OG0003317	1
CG10598_OG0011740	2
CG10600_OG0009530	3111
CG10602_OG0009532	4151
CG10616_OG0010838	943
CG10621_OG0001911	732
CG10623_OG0001912	571
CG10628_OG0009107	432
CG10631_OG0001241	2248
CG10646_OG0009949	207
CG10654_OG0009947	39
CG10657_OG0009951	3938
CG10660_OG0010840	222
CG10663_OG0010839	164
CG10669_OG0005156	173
CG10674_OG0010603	524
CG10680_OG0003577	8128
CG10681_OG0009950	125
CG10700_OG0011812	0
CG10702_OG0009548	395
CG10710_OG0010908	425
CG10713_OG0010576	28
CG10725_OG0010574	0
CG10730_OG0000951	92
CG10731_OG0006517	163
CG10737_OG0006638	21934
CG10738_OG0010568	129
CG1074_OG0007339	493
CG10747_OG0009127	610
CG10748_OG0011855_OG0	0
CG10749_OG0003913_OG0	0
CG10750_OG0009561	0
CG10752_OG0010150_OG0	0
CG10761_OG0008304	0
CG1077_OG0004263	0
CG10793_OG0003237	3
CG10795_OG0006915	236
CG10799_OG0003081	1005
CG10801_OG0012112	23
CG10802_OG0008133	647
CG10803_OG0008134	450
CG10804_OG0008132	173
CG10809_OG0010976	259
CG10814_OG0007257	0
CG10822_OG0007072	0
CG10839_OG0009144	0
CG10841_OG0002198_OG0	14
CG10853_OG0003980_OG0	0
CG10859_OG0009209	0
CG10862_OG0002017_OG1	3755
CG10863_OG0010486	3246
CG10863_OG0012194_OG0	15
CG10864_OG0005043	285
CG10866_OG0010485	317
CG10874_OG0003457	1018
CG10877_OG0002385_OG0	29
CG10887_OG0002183_OG0	0
CG10898_OG0002547	225
CG1090_OG0003105_OG0	734
CG10903_OG0002293_OG0	318
CG10904_OG0011634	164
CG10907_OG0001984_OG0	225
CG10909_OG0005022	0
CG10910_OG0006092	1
CG10911_OG0006095	2
CG10912_OG0000471	0
CG10914_OG0006109	169
CG10919_OG0001352	1
CG1092_OG0001161_OG0	45
CG10920_OG0007959	1
CG10927_OG0006710	84
CG10931_OG0006071	4
CG10932_OG0007954	2172
CG10934_OG0002756_OG0	1
CG10939_OG0005908	3626
CG10947_OG0009415	1079
CG10948_OG0009927	1222
CG10949_OG0009416	185
CG10950_OG0012279	0
CG10958_OG0001743	154
CG10959_OG0008299	86
CG10962_OG0007748	661
CG10970_OG0003173	48
CG10973_OG0012539	255
CG10979_OG0004244	608
CG10984_OG0009934	306
CG10996_OG0008249	6
CG11000_OG0004245	40
CG11007_OG0003037	300
CG11018_OG0007064	0
CG11029_OG0001270	38
CG1103_OG0003103_OG0	182
CG11030_OG0003728	795
CG11034_OG0001268	266
CG11035_OG0002292_OG0	390
CG11041_OG0001654	8
CG11044_OG0007073	1402
CG1105_OG0004314	1838
CG11050_OG0009604	3329
CG11060_OG0006765	1
CG11068_OG0011716	3
CG11069_OG0004655	760
CG11076_OG0001759	997
CG11077_OG0000549_OG0	0
CG11085_OG0008456	4
CG11089_OG0004653	2235
CG11095_OG0003249	283
CG11099_OG0007074	510
CG11103_OG0003250	321
CG11106_OG0012330	0
CG11109_OG0001964	361
CG11110_OG0006619	192
CG11123_OG0006752	529
CG11125_OG0006747	442
CG11127_OG0006744	370
CG1113_OG0004171	71
CG11131_OG0001957_OG0	1
CG11134_OG0003251	528
CG11141_OG0006745	769
CG11145_OG0006754	1
CG11147_OG0003729	9583
CG11149_OG0003730	5
CG11151_OG0008256	2629
CG11159_OG0006283	5
CG1116_OG0004164	760
CG11162_OG0008263	1
CG11168_OG0004657	859
CG11170_OG0006462	145
CG11178_OG0003327	407
CG11180_OG0006625	1197
CG11191_OG0007189	649
CG11192_OG0007095	1
CG11200_OG0007088	5743
CG11211_OG0012938	22802
CG11226_OG0012166_OG0	2
CG11227_OG0007505	0
CG1124_OG0002090	8025
CG11241_OG0003815_OG0	18
CG11247_OG0009861	355
CG11248_OG0003830_OG0	136
CG11249_OG0009864	16
CG11251_OG0001998	0
CG11257_OG0007039	270
CG11263_OG0001789	4
CG11267_OG0011856	1316
CG11269_OG0006458	0
CG11275_OG0002906	2981
CG11279_OG0003924_OG0	357
CG11286_OG0004361	0
CG1129_OG0002085	613
CG11291_OG0003029	4
CG11294_OG0007761	14
CG11298_OG0007031	0
CG11309_OG0010303	1359
CG11317_OG0012026	154
CG11318_OG0000756	135
CG11319_OG0009603	590
CG11327_OG0009628	12
CG11333_OG0002657_OG0	0
CG11334_OG0005804	1659
CG11342_OG0011920	54
CG11345_OG0011138	5
CG11349_OG0011131	0
CG11353_OG0011127	51
CG11356_OG0008477	7
CG11357_OG0011126	191
CG1136_OG0010499	1066
CG11367_OG0000806_OG0	21
CG11369_OG0011699	2
CG1137_OG0004303	6
CG11370_OG0003817_OG0	0
CG11377_OG0008723	813
CG11378_OG0007395	620
CG11379_OG0007397	0
CG11380_OG0007400	2
CG11381_OG0007402	1
CG11382_OG0007404	14
CG11384_OG0007396	3
CG1139_OG0004077	1
CG11391_OG0001026_OG0	300
CG11396_OG0010345	504
CG11398_OG0007405	180
CG11403_OG0007406	363
CG11404_OG0012169	0
CG11406_OG0006889	3
CG11409_OG0007766	28
CG11413_OG0011575	83
CG11414_OG0006019	1920
CG11417_OG0007590	1094
CG1142_OG0012974	394
CG11425_OG0009823	1195
CG11426_OG0009824	13176
CG1143_OG0011104	805
CG11436_OG0003200	90
CG11437_OG0009825	13
CG11438_OG0009826	216
CG11447_OG0004515	291
CG11449_OG0000981_OG1	112
CG11453_OG0001027_OG0	258
CG11454_OG0001792	217
CG11456_OG0003951	189
CG11459_OG0000135_OG1	1221
CG1146_OG0011093	3455
CG11470_OG0000857	1
CG11474_OG0005934	766
CG11475_OG0005935	16
CG11498_OG0001515	212
CG11504_OG0002630	344
CG11523_OG0009832	183
CG11529_OG0010828	231
CG11537_OG0010640	1423
CG11550_OG0002660	1267
CG11560_OG0010817	325
CG11562_OG0008742	207
CG11563_OG0002662	424
CG11566_OG0007496	7
CG11570_OG0004027	1
CG11581_OG0008240	0
CG11583_OG0010538	486
CG11584_OG0008239	0
CG11585_OG0012335	1
CG11586_OG0010534	341
CG11590_OG0001741	466
CG11593_OG0010497	397
CG11594_OG0010492	3551
CG11596_OG0007629	491
CG11601_OG0008739	319
CG11608_OG0000142_OG0	0
CG1161_OG0004180	2047
CG11617_OG0008731	366
CG11619_OG0003864_OG0	2
CG11626_OG0011450	0
CG11629_OG0003739	0
CG11630_OG0009580	0
CG11634_OG0009583	0
CG11635_OG0007156	5
CG11638_OG0007387	140
CG11655_OG0001745_OG0	1268
CG11656_OG0005013	0
CG11658_OG0010025	596
CG11663_OG0012087	0
CG11664_OG0011395	0
CG11666_OG0012316	0
CG11668_OG0002452	225
CG11670_OG0005008	6
CG11672_OG0004805	41
CG11674_OG0008231	0
CG11679_OG0008511	295
CG11686_OG0002448_OG0	1561
CG11693_OG0004810	109
CG11694_OG0000225_OG0	0
CG11694_OG0000225_OG1	41
CG11695_OG0007879	565
CG11696_OG0007880	395
CG11698_OG0002319_OG0	1
CG11699_OG0007882	628
CG11703_OG0002165_OG0	0
CG11710_OG0001691_OG0	407
CG1172_OG0004189	360
CG11722_OG0001391	251
CG11723_OG0003571	281
CG11726_OG0010048	0
CG11737_OG0001419_OG0	1106
CG11741_OG0001420_OG0	6
CG11752_OG0007995	1284
CG11755_OG0000851	147
CG11756_OG0007997	4
CG11760_OG0004826	185
CG11768_OG0004832	154
CG11771_OG0005200	1699
CG11777_OG0006309	209
CG11779_OG0004481	1015
CG11786_OG0012799	16
CG11788_OG0007083	96
CG11790_OG0005187	1850
CG11791_OG0012008	2334
CG11807_OG0003009_OG0	398
CG11808_OG0006841	155
CG11811_OG0004058	356
CG11816_OG0008636	0
CG11835_OG0000264_OG0	11414
CG11835_OG0000264_OG1	4381
CG11837_OG0005082	287
CG11841_OG0005083	4792
CG11842_OG0000856_OG1	2501
CG11843_OG0011490	381
CG11852_OG0002502_OG0	324
CG11854_OG0005171	23
CG11857_OG0005167	1224
CG11858_OG0005166	260
CG11878_OG0000055_OG0	0
CG11878_OG0000055_OG1	7
CG11878_OG0000055_OG2	106
CG11882_OG0005094	94
CG11883_OG0006313	559
CG11885_OG0003355	153
CG11892_OG0005161	15
CG11893_OG0000039_OG2	50
CG11899_OG0005100	3289
CG11902_OG0005155	254
CG11906_OG0001618	329
CG11911_OG0008747	0
CG11912_OG0008746	0
CG11920_OG0005183	302
CG11927_OG0003556	550
CG11929_OG0011773	2
CG11961_OG0001155_OG0	881
CG11964_OG0004848	226
CG11970_OG0004849	1111
CG11975_OG0004850	881
CG11977_OG0012457_OG0	1
CG11980_OG0002337	166
CG11983_OG0004852	58
CG11986_OG0004855	61
CG11997_OG0004862	2
CG11999_OG0004179	969
CG12003_OG0004112	0
CG12004_OG0011286	2533
CG12009_OG0010662	0
CG12010_OG0010671	101
CG12011_OG0011025	0
CG12012_OG0010672	501
CG12016_OG0010666	1362
CG12017_OG0010661	6
CG12020_OG0011042	0
CG12024_OG0011050	770
CG12025_OG0011053	766
CG12035_OG0011029	1
CG12038_OG0011331	79
CG12054_OG0000497	2136
CG12056_OG0003138	463
CG12057_OG0003139	0
CG12061_OG0000938_OG0	0
CG12065_OG0007412	2868
CG12069_OG0001519	0
CG12071_OG0011553	147
CG12071_OG0013484	205
CG12075_OG0007754	3608
CG1208_OG0004248	796
CG12081_OG0007411	582
CG12084_OG0011296	1773
CG12091_OG0011293	4341
CG12093_OG0011111	1735
CG12096_OG0008559	474
CG12099_OG0011289	7010
CG12104_OG0011284	269
CG12105_OG0004111	408
CG12106_OG0007586	66
CG12107_OG0006719	360
CG12111_OG0007413	3
CG12112_OG0012598_OG0	30
CG12115_OG0007587	0
CG12116_OG0008625	10187
CG12118_OG0007585	1737
CG12121_OG0007579	2297
CG12123_OG0003325	199
CG12128_OG0002879	705
CG12129_OG0002878	759
CG1213_OG0002105	2699
CG12134_OG0006319	323
CG12147_OG0004192	0
CG12155_OG0003210	835
CG12159_OG0002860	321
CG12164_OG0006760	0
CG12170_OG0002098	832
CG12171_OG0004222	1393
CG12173_OG0004172	596
CG12177_OG0008262	838
CG1218_OG0002103	231
CG12182_OG0011099	155
CG12194_OG0008975	435
CG12204_OG0001687	96
CG12206_OG0008131	40
CG12209_OG0002818	11
CG12213_OG0002418	1128
CG12219_OG0007713	521
CG12224_OG0000651_OG1	1089
CG12231_OG0003119	0
CG12236_OG0008414	551
CG12237_OG0007424	1228
CG12239_OG0001754	159
CG12241_OG0001396	339
CG12253_OG0011818	127
CG12256_OG0004947	65
CG12259_OG0005539	433
CG12268_OG0005336	484
CG1227_OG0004337	244
CG12278_OG0004413	0
CG12279_OG0004445	157
CG12288_OG0009457	96
CG12289_OG0010046	0
CG12290_OG0002618	3458
CG12299_OG0009634	260
CG12301_OG0001981	530
CG12307_OG0009694	0
CG1231_OG0011372	46
CG12316_OG0009955	706
CG12320_OG0005053	92
CG12321_OG0001064_OG0	540
CG12325_OG0002854	642
CG1233_OG0011370	1136
CG1234_OG0004335	684
CG12341_OG0002848	245
CG12343_OG0002853	441
CG12344_OG0002855	277
CG12355_OG0012373	92
CG1236_OG0002100	636
CG12362_OG0000821_OG0	1
CG12374_OG0007223	1
CG12375_OG0009777	897
CG12379_OG0008514	57
CG12384_OG0006229	2540
CG1239_OG0004237	103
CG12395_OG0001736	0
CG12398_OG0008359	1
CG12402_OG0002224_OG0	31
CG12420_OG0002594_OG0	1
CG12426_OG0005340	0
CG12438_OG0003802	0
CG12439_OG0009296	0
CG12446_OG0001786_OG0	1
CG12448_OG0009145	0
CG1246_OG0011105	12
CG12464_OG0011955	0
CG12470_OG0007846	1
CG12479_OG0008243	0
CG12480_OG0008242	0
CG12481_OG0008237	0
CG12490_OG0000233_OG1	0
CG12496_OG0007599	3
CG12498_OG0008105	0
CG12499_OG0002285_OG0	789
CG12502_OG0011339	40
CG12507_OG0008176	1
CG12511_OG0009568	0
CG12516_OG0005410	0
CG12517_OG0009649	1
CG12520_OG0010149	38
CG12521_OG0012944	8
CG12531_OG0008272	100
CG12535_OG0008128	0
CG12539_OG0008363	3
CG12540_OG0008220	3
CG12541_OG0007825	103
CG12560_OG0012234	348
CG12567_OG0012740	1574
CG12576_OG0001784_OG0	4685
CG12581_OG0001679_OG0	3664
CG12589_OG0011424	1
CG12590_OG0011977	0
CG12594_OG0005596	115
CG12607_OG0011139	0
CG12609_OG0008677	0
CG12617_OG0003653	0
CG12620_OG0009462	0
CG12637_OG0008050	0
CG12643_OG0007518	78
CG1265_OG0010531	1807
CG12655_OG0000445_OG2	1088
CG12659_OG0007410	70
CG12661_OG0007749	0
CG12662_OG0007747	0
CG12672_OG0007868	41
CG12674_OG0003570	0
CG12679_OG0001731_OG0	0
CG12680_OG0001718	0
CG12682_OG0012323	0
CG12691_OG0007931	0
CG12692_OG0000634_OG0	16
CG12693_OG0012106	2
CG12698_OG0008169	1
CG12699_OG0000230_OG1	0
CG12702_OG0001192	25
CG12708_OG0000271_OG0	10
CG12708_OG0000271_OG0.2	17
CG1271_OG0010635	435
CG12713_OG0003881_OG0	30
CG12716_OG0008438	0
CG12723_OG0008557	101
CG12728_OG0000928_OG0	166
CG12729_OG0011725	1
CG1273_OG0010536	63
CG12730_OG0007375	717
CG12744_OG0000893	194
CG12746_OG0004208	1975
CG1275_OG0011072	1598
CG12768_OG0001283_OG0	213
CG12769_OG0007187	93
CG12773_OG0003140	934
CG12782_OG0012281	3
CG12783_OG0000743_OG0	8
CG12784_OG0005236	0
CG12795_OG0008825	383
CG12811_OG0002240	1427
CG12817_OG0002595_OG0	23
CG12818_OG0004897	191
CG12822_OG0001599	1188
CG12825_OG0001130_OG1	17
CG12826_OG0002951	19
CG12828_OG0011622	0
CG12831_OG0011623_OG0	0
CG12836_OG0002963_OG0	4
CG12848_OG0006045	344
CG12849_OG0011577	1
CG12851_OG0005862	96
CG12857_OG0006163	1
CG12860_OG0006154	2
CG12861_OG0006153	0
CG12862_OG0011585_OG0	0
CG12863_OG0011584	236
CG12866_OG0002772	0
CG12868_OG0001564	287
CG12869_OG0006145	158
CG12869_OG0006146	58
CG12877_OG0001472_OG0	22
CG1288_OG0001350	0
CG12880_OG0005345	0
CG12883_OG0001474	120
CG12885_OG0001477	209
CG12895_OG0006308	801
CG12909_OG0002821	145
CG12910_OG0006305	234
CG12911_OG0006304	19
CG12914_OG0002819	0
CG12917_OG0002815	2
CG12920_OG0006291	0
CG12926_OG0006349	345
CG12929_OG0006357	74
CG12934_OG0006315	3
CG12935_OG0002846	287
CG12942_OG0001596_OG0	19
CG12945_OG0004570	488
CG12947_OG0004568	16
CG12948_OG0004558	163
CG12963_OG0001641_OG0	0
CG12964_OG0002996_OG0	7
CG12970_OG0006808	71
CG12971_OG0010294	1
CG12974_OG0010307	36
CG12983_OG0010332	0
CG12984_OG0003949	1
CG12985_OG0000915	27
CG12986_OG0011685	0
CG1299_OG0000523_OG0	5138
CG12990_OG0007696	0
CG12991_OG0007703	1801
CG12992_OG0011688	16
CG12994_OG0007707	1
CG12995_OG0008599	0
CG12998_OG0011739	3
CG13000_OG0011738	0
CG13001_OG0008580	117
CG13002_OG0008577	2
CG13003_OG0008572	308
CG13004_OG0008570	253
CG13005_OG0008567	62
CG13008_OG0008305	2
CG13010_OG0003260	1
CG13012_OG0008317	434
CG13014_OG0008547	245
CG13016_OG0006536	175
CG13018_OG0006537	114
CG13021_OG0003241	3
CG13022_OG0010698	16
CG13023_OG0010699	4
CG13024_OG0010708	424
CG13026_OG0010716	108
CG13028_OG0004010	2
CG13031_OG0012200	315
CG13032_OG0004014_OG0	2
CG13033_OG0010736	0
CG13038_OG0010761	2
CG13039_OG0010762	0
CG1304_OG0000265_OG0	0
CG1304_OG0000265_OG1	0
CG13040_OG0010763	1
CG13041_OG0000280_OG0	0
CG13041_OG0000280_OG0.2	1
CG13042_OG0010767	1
CG13043_OG0000281_OG0	0
CG13043_OG0000281_OG1	0
CG13044_OG0010768	0
CG13045_OG0000814	0
CG13046_OG0010771	1
CG13047_OG0010772	0
CG13048_OG0010773	0
CG13049_OG0010774	0
CG13051_OG0011898	0
CG13053_OG0010778	0
CG13054_OG0010779	2
CG13055_OG0010780	7
CG13056_OG0010757	2
CG13058_OG0004021	0
CG13059_OG0010764	5
CG13062_OG0010766	1
CG13064_OG0010775	0
CG13065_OG0010776	3
CG13066_OG0012201	0
CG13068_OG0002030_OG1	5
CG13069_OG0004022	0
CG1307_OG0004308	747
CG13070_OG0012202	0
CG13071_OG0011899	42
CG13073_OG0012731_OG0	6
CG13074_OG0010797	31
CG13075_OG0000216_OG0	3
CG13075_OG0000216_OG1	2
CG13077_OG0009097	1492
CG13078_OG0003575_OG0	1
CG13081_OG0003574	0
CG13082_OG0009094	12
CG13083_OG0009084	0
CG13084_OG0009083	47
CG13085_OG0001922	59
CG13086_OG0003709	566
CG13088_OG0001266	114
CG1309_OG0010533	1489
CG13096_OG0003720	936
CG13097_OG0001923	545
CG13101_OG0009304	498
CG13102_OG0009298	0
CG13108_OG0009295	35
CG13110_OG0011792	0
CG13113_OG0001247_OG0	0
CG13114_OG0009279	0
CG13116_OG0001878	923
CG13123_OG0001877	49
CG13124_OG0003502	20935
CG13126_OG0003515	268
CG13127_OG0001844	0
CG13131_OG0000790_OG0	0
CG13133_OG0003525	90
CG1314_OG0011674	0
CG13144_OG0009363	25
CG13148_OG0007214	8
CG13151_OG0006215	85
CG13154_OG0006206	0
CG13155_OG0006196	2
CG13157_OG0002779	0
CG1316_OG0000430_OG0	1197
CG13168_OG0006184	3
CG1317_OG0011084	5276
CG13170_OG0006182	1
CG13171_OG0006180	0
CG13177_OG0012831	30
CG13185_OG0002928	1411
CG13186_OG0006594	0
CG13192_OG0006567	322
CG13193_OG0006565	17
CG13196_OG0006560	0
CG13197_OG0006563	333
CG13202_OG0001123_OG0	3
CG13203_OG0006235	12
CG13204_OG0006233	430
CG13215_OG0002793_OG0	0
CG13216_OG0001568_OG0	0
CG13218_OG0002791_OG0	0
CG13220_OG0001573_OG0	0
CG13223_OG0001571_OG0	0
CG13226_OG0002794_OG0	2
CG13227_OG0006218_OG0	0
CG13228_OG0011587_OG0	0
CG13229_OG0002786_OG0	6
CG13229_OG0002787_OG0	302
CG13231_OG0006217	0
CG13239_OG0009815	0
CG1324_OG0007509	0
CG13243_OG0009147	0
CG13247_OG0010378	34
CG13248_OG0010371	121
CG13250_OG0011870	12
CG13251_OG0010355	148
CG13252_OG0003952	809
CG13258_OG0009399	13
CG13272_OG0008882	0
CG13280_OG0008881	0
CG13282_OG0008887	36
CG13285_OG0010583	142
CG13287_OG0010216	0
CG13288_OG0010220	2
CG13293_OG0003937	114
CG13295_OG0010231	632
CG13297_OG0010242	0
CG13299_OG0011864	2
CG13300_OG0003943	84
CG13305_OG0011196	41
CG13306_OG0011204	97
CG13308_OG0004102	0
CG13309_OG0011211	0
CG13310_OG0011207	18
CG13312_OG0011210	0
CG13313_OG0004105_OG0	1
CG13314_OG0011224	10
CG13315_OG0011237	3166
CG13318_OG0004834	1162
CG13319_OG0006667	197
CG13321_OG0006673	13
CG13326_OG0006545	3
CG13330_OG0007271	0
CG13331_OG0007273	12
CG13332_OG0007274	14
CG13334_OG0007281	0
CG13337_OG0011662	38
CG13339_OG0007296	247
CG13344_OG0007304	215
CG13358_OG0007351	331
CG13359_OG0012499	25
CG13360_OG0010145	5438
CG13361_OG0003189	8
CG13362_OG0007862	1
CG13364_OG0001174_OG0	1
CG13365_OG0007831	536
CG13367_OG0003188_OG0	393
CG13369_OG0003181	1681
CG13375_OG0007847	10
CG13377_OG0007849	507
CG13380_OG0010135	1
CG13384_OG0003473	683
CG13385_OG0012520	0
CG13386_OG0003471	76
CG1339_OG0006721	5
CG13390_OG0003479	259
CG13392_OG0003476	138
CG13397_OG0003469	342
CG13398_OG0003468	364
CG13403_OG0008236	3
CG13404_OG0008224	36
CG13405_OG0011376	0
CG13407_OG0004768	2
CG13408_OG0004770	47
CG13409_OG0004775	222
CG13423_OG0007099	1328
CG13426_OG0011654	0
CG13427_OG0003049	0
CG13428_OG0007100	65
CG13430_OG0001658	229
CG13436_OG0006622	2
CG13437_OG0006285	119
CG13438_OG0006243	0
CG1344_OG0012226	276
CG13442_OG0006244	5
CG13443_OG0006248	0
CG13445_OG0003880	0
CG13449_OG0009980	10
CG13454_OG0003875_OG0	0
CG13455_OG0009966	8
CG13457_OG0001288	1
CG13458_OG0004037	175
CG13460_OG0010841	0
CG13465_OG0000343_OG0	0
CG13471_OG0004048	0
CG13473_OG0010860	0
CG13474_OG0004049	0
CG13476_OG0012898	0
CG13481_OG0000339_OG0	46
CG13481_OG0000339_OG1	0
CG13484_OG0010886	95
CG13488_OG0001544_OG1	0
CG13492_OG0005946	5
CG13501_OG0005936	1
CG13502_OG0005931	34
CG13502_OG0012991	4
CG13506_OG0007028	2967
CG13510_OG0006998	427
CG13511_OG0006997	9
CG13516_OG0006995	315
CG13526_OG0006986	0
CG13527_OG0006984	2
CG13531_OG0006978	819
CG13532_OG0006975	52
CG13538_OG0005981	0
CG13539_OG0012044	0
CG1354_OG0007555	3455
CG13541_OG0012280	0
CG13544_OG0005976	0
CG13545_OG0012580	0
CG13551_OG0000540_OG1	51406
CG13551_OG0012048	1164
CG13557_OG0012477	0
CG13558_OG0001556	0
CG13559_OG0012047	75
CG13561_OG0011643	1
CG13562_OG0011631	25
CG13575_OG0006892	18
CG13577_OG0001150_OG0	1
CG13578_OG0006898	293
CG13579_OG0006013	28
CG1358_OG0006724	447
CG13581_OG0002746	0
CG13585_OG0011574	2840
CG13587_OG0006025	16
CG13594_OG0006033	105
CG13599_OG0005537	22
CG1360_OG0006725	65
CG13601_OG0005534	434
CG13603_OG0005332	1168
CG13605_OG0005319	1034
CG13606_OG0005306	51
CG13607_OG0005318	2389
CG13609_OG0012982	10
CG13613_OG0005278	0
CG13614_OG0002525_OG0	0
CG13615_OG0002524	0
CG13616_OG0005272	10
CG13618_OG0005267	73
CG13622_OG0005268	10
CG13623_OG0005265	348
CG13625_OG0004618	464
CG13627_OG0004629	22
CG13630_OG0004630	890
CG13631_OG0004635	958
CG13634_OG0004637	3
CG13641_OG0004650	182
CG13643_OG0002274	37
CG13653_OG0002504	0
CG13654_OG0005174	343
CG13663_OG0011496	330
CG13667_OG0004090_OG0	242
CG13670_OG0011168	4
CG13671_OG0004086_OG0	288
CG13675_OG0000560_OG2	3
CG13676_OG0003984	185
CG13678_OG0000129_OG3	1
CG1368_OG0008241	77
CG13685_OG0010463	111
CG13689_OG0008772	48
CG13690_OG0008752	25
CG13692_OG0008754	1
CG13698_OG0010125	622
CG13699_OG0003907_OG0	1
CG13705_OG0010610	12
CG13707_OG0010613	65
CG13708_OG0010614	3
CG1371_OG0006292	1791
CG13711_OG0010618	0
CG13712_OG0010619	0
CG13713_OG0010620	0
CG13716_OG0010627	9
CG13720_OG0004084	0
CG13721_OG0012208	0
CG13722_OG0011130	437
CG13723_OG0010915	0
CG13724_OG0010917	0
CG13725_OG0010918	0
CG13727_OG0004055	7
CG13728_OG0010923	0
CG13731_OG0011910	7
CG13733_OG0010089	0
CG13738_OG0011907	1
CG13739_OG0002891	68
CG13743_OG0006405	115
CG13744_OG0006409	0
CG13747_OG0006408	1
CG13748_OG0006626	1
CG13751_OG0001660_OG0	281
CG13760_OG0007606	412
CG13766_OG0009602	128
CG13771_OG0009612	13
CG13775_OG0003750_OG0	45
CG13784_OG0000956_OG0	891
CG13786_OG0003631	1
CG13796_OG0001883_OG0	491
CG13801_OG0000219_OG0	0
CG13801_OG0000219_OG1	0
CG13806_OG0011077	4
CG13807_OG0011075	129
CG13810_OG0011066	16
CG13813_OG0010189	95
CG13829_OG0011464	0
CG13833_OG0004687	794
CG13837_OG0002276	0
CG13838_OG0011993	0
CG13841_OG0004694	465
CG13842_OG0004706	8
CG13847_OG0004737	26
CG13850_OG0004743	558
CG13855_OG0004744	24
CG13856_OG0004745	554
CG13857_OG0004746	2
CG13862_OG0004760	1
CG13868_OG0007089	13352
CG13868_OG0013578	2276
CG13869_OG0007075	5
CG1387_OG0008528	23
CG13870_OG0007093	4
CG13871_OG0003047	13
CG13872_OG0007071	1
CG13875_OG0011381	242
CG13876_OG0001334_OG0	55
CG13877_OG0011937	412
CG13884_OG0000403_OG0	1
CG13887_OG0011343	3582
CG13891_OG0002060	3
CG13893_OG0011360	697
CG13894_OG0004129	199
CG13895_OG0004128	374
CG13901_OG0011344	186
CG13907_OG0011337	2835
CG13912_OG0011325	529
CG13917_OG0011285	6090
CG13919_OG0011274	69
CG13920_OG0011271	762
CG13921_OG0011032	97
CG13924_OG0011054	43
CG13926_OG0011282	214
CG13928_OG0011279	1220
CG13930_OG0011024	8
CG13931_OG0004073	5
CG13933_OG0011036	1015
CG13937_OG0011056	1340
CG13949_OG0003375	38
CG13950_OG0003376	95
CG13954_OG0006374	72
CG13955_OG0002890_OG0	4
CG13962_OG0012240	0
CG13970_OG0009133_OG0	0
CG13972_OG0005361	0
CG13983_OG0002696	2
CG13991_OG0000661_OG1	1
CG13992_OG0002070_OG0	0
CG13994_OG0011942	311
CG13995_OG0000538_OG0	99
CG13999_OG0000662_OG0	54
CG14005_OG0001926	181
CG14006_OG0001927	0
CG14007_OG0009567	0
CG14011_OG0003731	90
CG14013_OG0003734	2
CG14014_OG0009443	1
CG14015_OG0009446	62
CG14017_OG0003733	0
CG14020_OG0003686	38
CG14022_OG0008831	1805
CG14024_OG0003410_OG0	23
CG14034_OG0008836	10
CG14036_OG0008842	0
CG14042_OG0001816	46
CG14043_OG0003425	687
CG14044_OG0008964	64
CG14050_OG0000684	16
CG14052_OG0007777	1
CG14053_OG0012099	3
[truncated: 9,910 more rows]
