# Supplementary material for: Evolution of chemosensory tissues and cells across ecologically diverse Drosophilids
Source: Nat Commun. 2024 Feb 5;15:1047. doi: 10.1038/s41467-023-44558-4 (PMC10844241; doi:10.1038/s41467-023-44558-4)
Supplement: Supplementary file 18 — Supplementary Data 15 [file 41467_2023_44558_MOESM18_ESM.zip › all_count_tables_renamed/MELE8AN_counts_trim_genes_FBids_1_1_sorted.txt]

128up_OG0006588	1149
14-3-3epsilon_OG0002478	10486
14-3-3epsilon_OG0001126_OG1	19628
140up_OG0004534	379
18w_OG0003044	1479
26-29-p_OG0010897	5615
2mit_OG0000576_OG0	45
5-HT1A_OG0006644	98
5-HT1B_OG0006647	33
5-HT2A_OG0000287_OG0	6
5-HT2B_OG0011472	1495
5-HT7_OG0005777	57
5PtaseI_OG0005188	1405
7B2_OG0004187	8444
a_OG0006460	673
a10_OG0010691	413305
a5_OG0009037	103812
a6_OG0007651	633
AANATL2_OG0003640	87
AANATL4_OG0000091_OG1	0
AANATL7_OG0007605	1
Aasdh_OG0001831	737
Aatf_OG0001947	423
aay_OG0011265	13722
ab_OG0009683	707
ab_OG0009684	151
ABCB7_OG0011281	4612
Pmp70_OG0003257	4530
Abd-B_OG0005000	0
Abi_OG0002227_OG0	906
Abl_OG0010722	5754
abo_OG0009656	416
Abp1_OG0010565	1360
abs_OG0003097	726
ac_OG0007843	0
Ac13E_OG0008321	3479
Ac3_OG0009573	1529
Ac78C_OG0010320	379
Acam_OG0000252_OG0	1
Acam_OG0000252_OG1	0
Acam_OG0005131	0
CG9149_OG0011313	659
Acbp1_OG0009246	1166
Acbp2_OG0010415	1553
Acbp4_OG0000311_OG0	0
Acbp4_OG0000311_OG1	20
Acbp6_OG0010414	442
ACC_OG0007193	12668
AcCoAS_OG0000812	23258
Ace_OG0000652_OG0	1083
Acer_OG0000953_OG0	1800
Acer_OG0003808	123
Acf_OG0002671	1905
Achl_OG0002770	1983
acj6_OG0008333	373
acj6_OG0008334	1365
Ack_OG0010507	2659
Ack-like_OG0006546	1432
Acn_OG0009540	6517
CG5009_OG0006075	14256
Acox57D-d_OG0006913	449
Acox57D-p_OG0001151	3803
Acp1_OG0009317	17
Acp32CD_OG0009664	0
Acp65Aa_OG0003939	1
Acph-1_OG0001513	369
CG12512_OG0008829	1246
CG18155_OG0007972	34
Acsl_OG0007133	20657
Act42A_OG0000022_OG0	4
Act42A_OG0000022_OG1	147
Act42A_OG0000022_OG3	70
Act42A_OG0000022_OG4	27
Act42A_OG0000022_OG5	553
Actn_OG0003148_OG0	2640
Actn3_OG0011403_OG0	0
ACXB_OG0000046_OG0	0
ACXB_OG0000046_OG1	0
ACXB_OG0000046_OG2	0
ACXB_OG0000046_OG2.2	0
ACXD_OG0004078_OG0	1504
Acyp_OG0009408	0
Acyp2_OG0011498	423
Ada_OG0002342	153
Ada1-2_OG0003777_OG0	0
Ada2a_OG0005051	437
Ada2b_OG0004799	443
Ada3_OG0007872	900
AdamTS-A_OG0005247	17
AdamTS-A_OG0012010	1
AdamTS-B_OG0008089	4602
Adar_OG0007649	1319
Adat1_OG0003596	68
Adck1_OG0006032	757
Adck5_OG0010063	519
ADD1_OG0006579	1033
Adf1_OG0001636_OG0	313
Adgf-A_OG0001991_OG0	4
Adgf-A_OG0003900	3
Adgf-A2_OG0010109	0
Adgf-B_OG0010108	0
Adgf-C_OG0001030_OG0	23
Adgf-D_OG0002208_OG0	28
Adgf-E_OG0006152	2
Adh_OG0003395_OG0	4
Adi1_OG0010940	1258
AdipoR_OG0004727	5794
CG3809_OG0004951	0
AdenoK_OG0003918_OG0	1352
Ady43A_OG0002958	1483
AdoR_OG0005733	29
adp_OG0006108	1165
AdSS_OG0000854_OG0	9657
Aduk_OG0004873	1439
Ae2_OG0010984	9102
CG6512_OG0010913	5959
aft_OG0006080	303
Afti_OG0005567	877
Ag5r_OG0008212	39
Ag5r2_OG0008213	1
AGBE_OG0007237	3627
AgmNAT_OG0001753	0
ago_OG0010530	2156
AGO1_OG0007307	4765
AGO2_OG0000119_OG0	9587
Agpat1_OG0008448	1270
Agpat2_OG0003465	6173
Agpat3_OG0004018	3971
Agpat4_OG0004019_OG0	1394
ADPS_OG0002932	4377
agt_OG0001016_OG0	281
Spat_OG0007723	93
Ahcy_OG0001195_OG0	1104
AhcyL1_OG0011110	4416
AIF_OG0001225	1542
AIMP1_OG0007108	633
AIMP2_OG0009977	962
AIMP3_OG0005998	871
Adk1_OG0010829	17994
Adk3_OG0005467	419
Ak6_OG0007201	228
Akap200_OG0000367_OG0	212
Akh_OG0010512	0
AkhR_OG0009627	4
akirin_OG0010441	2532
Akr1B_OG0001292	2638
Akt1_OG0005415	1924
al_OG0008749	35
Aladin_OG0007570	262
AlaRS_OG0003477	2910
AlaRS-m_OG0010596	1078
Alas_OG0006853	5890
alc_OG0006389	7587
Ald1_OG0005647	31057
Ald2_OG0005645	4
Aldh_OG0003615	46195
Aldh-III_OG0006742	33900
Aldh7A1_OG0003841_OG0	6
Alg-2_OG0001588_OG0	3070
Alg1_OG0002607_OG0	1403
Alg10_OG0000709_OG0	491
Alg11_OG0012170	1915
CG8412_OG0004562	1296
Alg14_OG0001194_OG0	335
Alg2_OG0010641	768
Alg3_OG0003012	83
Alg3_OG0006966	565
CG5287_OG0001281	326
CG5287_OG0003790	393
Alg9_OG0005173	664
Alh_OG0004317	4437
Alh_OG0004319	741
Alh_OG0011430	838
alien_OG0009301	2240
ALiX_OG0005343	4363
Alk_OG0006414	5
CG12179_OG0001176_OG0	272
Alp1_OG0010289	3
Alp10_OG0010194	4
Alp11_OG0008522	3
Alp12_OG0003717	97
Alp13_OG0001034	11
Alp2_OG0000261_OG0	11
Alp2_OG0000261_OG1	8
Alp4_OG0005779	3246
Alp6_OG0006360	18
Alp7_OG0003030	1
Alp9_OG0003931	0
alph_OG0000083_OG0	2
alph_OG0005113	5050
alpha-Catr_OG0006852	4901
alpha-Est1_OG0004357	22730
alpha-Est10_OG0004350	10376
alpha-Est2_OG0000314	373
alpha-Est3_OG0004356	1077
alpha-Est6_OG0004354	1
alpha-Est7_OG0001351	1337
alpha-Est8_OG0004352	6402
alpha-Est9_OG0004351	281
alpha-Man-Ia_OG0003130	314
alpha-Man-Ia_OG0003131	758
alpha-Man-Ia_OG0001168	1526
alpha-Man-Ib_OG0005087	1847
alpha-Man-Ic_OG0011549	0
alpha-Man-IIa_OG0004878	2725
alpha-Man-IIb_OG0005229	8064
alpha-PheRS_OG0008296	1436
alpha-Spec_OG0011040	21232
alpha4GT1_OG0000948	926
alphaCOP_OG0011275	6827
alphaSnap_OG0010384	5221
alphaTub67C_OG0010998	13
Alr_OG0008278	678
alrm_OG0002498	2
Als2_OG0009863	3920
alt_OG0004894	4117
aly_OG0004083	0
Ama_OG0002112	0
Amacr_OG0009433	2082
amd_OG0001918	13030
Amnionless_OG0008741	145
amon_OG0011540	3688
amos_OG0003702_OG0	1
AMPdeam_OG0008245	8949
Amph_OG0007204	13420
AMPKalpha_OG0001698	5548
Amt_OG0004607	23201
Amun_OG0008385	5907
amx_OG0007575	639
Amy-p_OG0000157_OG0	21
Amy-p_OG0000157_OG0.2	0
Amyrel_OG0006416	1
ana_OG0006403	45
ana1_OG0002269	1575
ana2_OG0007120	71
ana3_OG0006194	270
Ance-2_OG0003658	5
Ance-3_OG0001891_OG0	3780
Ance-3_OG0009407	2322
Ance-4_OG0006406	0
Ance-5_OG0005870	34
anchor_OG0010100	7003
Andorra_OG0011741	1
Ank2_OG0010460	16420
Ankle2_OG0000780	3213
l(2)35Be_OG0003404_OG0	412
anox_OG0007490	3246
Ant2_OG0008041	47
antdh_OG0008007	158254
Antp_OG0002113	1
antr_OG0007227	3
AnxB10_OG0008082	6983
AnxB11_OG0008196	6043
AnxB9_OG0004410	25020
aop_OG0003458	844
aos_OG0010741	754
Aos1_OG0002145_OG0	1093
AOX1_OG0005242	19907
AOX2_OG0000143_OG0	76599
AOX2_OG0000143_OG1	117
AOX4_OG0001465	44451
ap_OG0005832	33
AP-1-2beta_OG0008273	6987
AP-1gamma_OG0007680	5393
AP-1mu_OG0005553	3130
AP-1sigma_OG0005334	4982
AP-2alpha_OG0008751	4850
AP-2mu_OG0004736	3725
AP-2sigma_OG0004385	831
Apc_OG0005387	3023
APC10_OG0005888	400
Apc2_OG0005308	110
APC4_OG0003171_OG0	618
APC7_OG0001703	8
ApepP_OG0000963	1065
aph-1_OG0003552_OG0	462
aPKC_OG0006607	513
aPKC_OG0006608	146
aPKC_OG0006609	192
Aplip1_OG0011323	1923
apn_OG0002443_OG0	1
apolpp_OG0012638	335
app_OG0010830	1686
APP-BP1_OG0010070	513
Appl_OG0007834	20937
Aprt_OG0004075	295
Aps_OG0010085	2385
apt_OG0002733	202
CG18815_OG0010034	5051
AQP_OG0007242	3
aqrs_OG0005393	0
aqz_OG0001049_OG1	7463
ara_OG0009939	2
aralar1_OG0001518	7477
Arc1_OG0002768_OG0	3
Arc2_OG0006127	162
Arc42_OG0001370_OG0	1784
Archease_OG0002289_OG0	331
Arf51F_OG0006831	1757
Arf79F_OG0012164	8029
ArfGAP1_OG0010836	2094
ArfGAP3_OG0003816_OG0	2281
Arfip_OG0005451	741
Arfrp1_OG0007681	486
arg_OG0003183	43
arg_OG0007835	0
Argk_OG0011233	52507
Argk_OG0011925	920
Argl_OG0009800	100
CG31469_OG0002209_OG0	645
ArgRS_OG0008151	755
ArgRS-m_OG0004367	356
ari-1_OG0007878	1808
ari-2_OG0003028	1109
Arl1_OG0010003	1277
Arl2_OG0004816	287
Arl5_OG0011164	536
Arl6_OG0007042	1797
Arl6IP1_OG0004993	2006
Arl8_OG0004797	2170
arm_OG0007636	12786
armi_OG0002027	706
Arp1_OG0004441	3866
Arp10_OG0007423	1157
Arp2_OG0001770	1515
Arp3_OG0010555	1166
Arp5_OG0001448_OG0	938
Arp53D_OG0011600	0
Arp6_OG0008512	1220
Arp8_OG0007614	446
Arpc1_OG0009187	2747
Arpc2_OG0009417	998
Arpc3A_OG0005226	743
Arpc3B_OG0008590	60
Arpc4_OG0008719	1380
Arpc5_OG0008957	767
arr_OG0007264	1038
Arr1_OG0009490	32
Arr2_OG0004099	3
Ars2_OG0005840	5764
Art1_OG0004911	693
Art2_OG0008773	7
Art3_OG0004604	433
Art4_OG0004574	406
Art6_OG0004528_OG0	0
Art7_OG0001547_OG0	581
Art8_OG0009662	103
Art9_OG0002219_OG0	0
Arts_OG0000486_OG0	1120
aru_OG0003377	4836
Arv1_OG0013036	460
arx_OG0009914	108
Asap_OG0007180	4657
Asator_OG0002682_OG1	4557
Asciz_OG0010646	237
ase_OG0007840	32
asf1_OG0009889	1070
ash1_OG0000982_OG0	221
ash2_OG0004623	1693
Ask1_OG0004518	2718
asl_OG0004217	104
AsnRS_OG0003707	2315
AsnRS-m_OG0006452	274
AsnS_OG0000992	259
asp_OG0004633	50
Asph_OG0006509	1605
ASPP_OG0006932	10908
CG9572_OG0008488	221
AspRS_OG0006665	1561
AspRS-m_OG0008886	2203
asrij_OG0006972	968
asRNA:CR31429_OG0002339_OG0	315
asRNA:CR42743_OG0003772_OG0	0
asRNA:CR43299_OG0012338_OG0	0
asRNA:CR43426_OG0012535_OG0	3
asRNA:CR43454_OG0002277_OG0	20
asRNA:CR43463_OG0001607_OG0	260
asRNA:CR43809_OG0003675_OG0	812
asRNA:CR44106_OG0002406_OG0	8
asRNA:CR44169_OG0002969_OG0	5467
asRNA:CR44179_OG0001455_OG0	1749
asRNA:CR44372_OG0000331_OG0	3
asRNA:CR44372_OG0000331_OG1	0
asRNA:CR44894_OG0012090_OG0	0
asRNA:CR45044_OG0005605_OG0	61
asRNA:CR45195_OG0000203_OG0	394
asRNA:CR45195_OG0000203_OG1	4
asRNA:CR45350_OG0001645_OG0	2144
asRNA:CR45943_OG0010336	549
asRNA:CR46029_OG0000226_OG0	0
asRNA:CR46029_OG0000226_OG1	1
asRNA:CR46139_OG0003106_OG0	70
asRNA:CR46246_OG0011916	0
asRNA:CR46354_OG0002193_OG0	249
asRNA:CR46473_OG0000925_OG0	12
Ass_OG0001346	1
ast_OG0003560	417
AstA_OG0004634	5
AstA-R1_OG0000689	56
AstA-R2_OG0005396	3
AstC_OG0009668	0
AstC-R1_OG0010134	3
AstC-R2_OG0001295_OG0	53
AstCC_OG0009669	0
asun_OG0002419_OG0	373
Asx_OG0006138	3016
Atac1_OG0003748_OG0	226
Atac2_OG0009508	357
Atac3_OG0000828	794
Tat_OG0001330	3276
Ate1_OG0003045	2223
Atet_OG0003384	9132
Atf-2_OG0006059	468
Atf3_OG0007763	645
Atg1_OG0009929	290
Atg1_OG0009931	3545
Atg10_OG0001598	88
Atg101_OG0008681	1034
Atg12_OG0011904	390
Atg13_OG0004817	1182
Atg14_OG0005089	1193
Atg16_OG0005703	920
Atg17_OG0004232	4435
Atg18a_OG0011152	1843
Atg18b_OG0001271_OG0	1849
Atg2_OG0011112	4267
Atg3_OG0009922	1710
Atg4a_OG0009014	1916
Atg4b_OG0005256	1294
Atg5_OG0007974	617
Atg6_OG0005323	1190
Atg7_OG0006714	638
Atg8a_OG0008043	10834
Atg8b_OG0005571	0
Atg9_OG0006487	1535
atilla_OG0011822	9618
atk_OG0010362	4
atl_OG0001399	8433
atms_OG0004154	1409
ato_OG0004804	1
Atox1_OG0012695	1317
ATP6AP2_OG0004869	16143
ATP7_OG0008369	2995
ATP8A_OG0007260	17230
ATP8A_OG0007261	518
Atpalpha_OG0002140	41645
ATPCL_OG0006680	14672
ATPsynB_OG0010987	12899
ATPsynbeta_OG0005823	51871
ATPsynbetaL_OG0001317	1
ATPsynC_OG0005792	30598
ATPsynCF6_OG0005500	7834
ATPsynCF6L_OG0010605	0
ATPsynD_OG0004477	10117
ATPsyndelta_OG0007526	6362
ATPsynE_OG0005568	6874
ATPsynG_OG0009657	8396
ATPsyngamma_OG0005690	13081
ATPsynGL_OG0009315	3
ATPsynO_OG0012619	9080
AttC_OG0000164_OG0	691
AttC_OG0007258	20
AttD_OG0004890	6
Atu_OG0002096	1237
Atx-1_OG0012102	11
Atx2_OG0011501	7988
Atxn7_OG0003444	1093
aub_OG0000482_OG0	4
aurA_OG0004964	103
aurB_OG0009647	4
aust_OG0001881	0
aux_OG0003096_OG0	2760
ave_OG0006159	292
Aven_OG0003291	360
awd_OG0002664	5767
Awh_OG0010478	2
axed_OG0010262	163
Axn_OG0005720	1919
axo_OG0003993	1476
axo_OG0010625	597
axo_OG0010626	2252
axo_OG0010628	476
Axs_OG0008319	524
Axud1_OG0003447	1105
az2_OG0006736	363
azot_OG0000210_OG0	0
azot_OG0000210_OG1	1
b_OG0009189	175
B-H1_OG0000267_OG0	1829
B-H1_OG0000267_OG1	1087
B4_OG0009202	11839
B52_OG0001376_OG0	12289
b6_OG0007653	12
B9d1_OG0005246	358
B9d2_OG0005830	325
bab1_OG0011327	171
bab1_OG0011328	216
bab2_OG0011326	5723
babo_OG0006628	2488
babos_OG0007027	50
Bacc_OG0008947	17848
Bace_OG0000801_OG0	0
baf_OG0003792	1228
bai_OG0005189	2525
Balat_OG0007229	0
Baldspot_OG0010721	12663
ball_OG0001092_OG1	354
bam_OG0005170	0
bap_OG0001358_OG0	0
Bap111_OG0007677	2454
Bap170_OG0000903_OG0	1794
Bap55_OG0005900	864
Bap60_OG0008560	1786
IMPPP_OG0000305_OG1	0
barc_OG0010291	904
bark_OG0008784	1947
barr_OG0000425_OG0	615
baz_OG0008596	5378
bb8_OG0005496	4
bbc_OG0007266	7399
CG18067_OG0007098	2298
bbg_OG0010871	11
bbg_OG0010872	134
BBIP1_OG0004876	827
BBS1_OG0010413	1299
BBS4_OG0002785_OG0	4317
BBS5_OG0002086	2097
BBS8_OG0008755	2899
BBS9_OG0006919	10145
bbx_OG0008688	5374
bc10_OG0010387_OG0	819
BCAS2_OG0005540	431
bcd_OG0002111_OG0	0
bchs_OG0003722	430
BCL7-like_OG0007566	273
bcn92_OG0007793	737
Bdbt_OG0004400	567
bdg_OG0006805	2420
bdl_OG0003385	1118
Bdp1_OG0009215	829
be_OG0000785	1558
BEAF-32_OG0006164	1252
beag_OG0004860	659
beat-Ia_OG0011784	275
beat-Ib_OG0009146	18
beat-Ic_OG0001866_OG0	0
beat-IIa_OG0005482	58
beat-IIb_OG0005481	50
beat-IIIa_OG0009463	190
beat-IIIb_OG0009460	84
beat-IIIc_OG0003687	210
beat-IV_OG0005508	639
beat-Va_OG0005024	0
beat-Vb_OG0005021	1
beat-Vc_OG0001062_OG0	44
beat-VII_OG0011542	172
beat-VII_OG0011544	152
beg_OG0004008	535
bel_OG0001048	11856
Bem46_OG0008920	434
ben_OG0000514_OG0	4803
Best1_OG0002590_OG0	12879
Best2_OG0010251	3008
Best3_OG0009963	0
Best4_OG0000558_OG0	0
Bet1_OG0003845_OG0	1376
Bet3_OG0004072	1293
beta-PheRS_OG0005298	1335
beta-Spec_OG0007697	31772
beta'COP_OG0009212	4430
beta3GalTII_OG0012738	207
beta4GalNAcTA_OG0006521	1042
beta4GalNAcTB_OG0002610	504
beta4GalT7_OG0005195	247
betaCOP_OG0008653	5684
betaggt-I_OG0008962	933
betaGlu_OG0002667	1511
CG32396_OG0011696	0
Bgb_OG0011276	654
bgcn_OG0001647	374
bgm_OG0009412	39422
BHD_OG0010421	453
bi_OG0003201	2056
bi_OG0012904	170
BI-1_OG0004087	7403
bib_OG0001843_OG0	46
BicC_OG0009143	2
BicD_OG0009474	2075
CG11873_OG0005086	1851
bif_OG0003277	1849
bif_OG0012761	387
BigH1_OG0001085_OG0	9
bigmax_OG0005365	434
Bili_OG0002506_OG0	0
bin_OG0010286	0
Bin1_OG0005423	388
bin3_OG0007310	3358
bip1_OG0010560	132
Bka_OG0009250	225
blanks_OG0011885_OG0	1
Blimp-1_OG0010196	4423
Blm_OG0002608	181
Blos1_OG0006148	456
Blos2_OG0010078	455
Blos3_OG0009918	202
Blos4_OG0010933	389
blot_OG0010924	96533
blow_OG0006726	1284
blp_OG0005216	820
blw_OG0006982	47002
bma_OG0010967	37
Bmcp_OG0010022	1379
bmm_OG0010858	2014
bnb_OG0001206_OG1	2014
CG5059_OG0012191	2073
bnk_OG0005787	0
bnl_OG0004512	705
boca_OG0006727	1417
bocks_OG0002575_OG0	733
BOD1_OG0005544	5514
boi_OG0007601	109
boi_OG0007603	12
boil_OG0012322	15
bol_OG0011238	1856
boly_OG0007153	0
BomBc1_OG0001623	1258
BomBc2_OG0000769_OG0	306
BomBc3_OG0004769	72
BomT3_OG0011469	564
bon_OG0004934	2084
bond_OG0004726	3402
bonsai_OG0007008	866
Boot_OG0006400	0
bor_OG0004967	1371
bora_OG0003911	0
BORCS5_OG0008208	564
BORCS6_OG0011365	387
BORCS7_OG0007103	236
borr_OG0009292	5
boss_OG0005676	5884
botv_OG0006642	868
bou_OG0007819	1091
bowl_OG0008785	1072
BoYb_OG0000400_OG0	0
br_OG0007659	11
br_OG0011928	3
Br140_OG0001629	1302
brat_OG0001919	175
Brca2_OG0000883	569
Brd_OG0010852	0
CG7154_OG0009310	1292
Brd8_OG0002488	799
Bre1_OG0010209	2286
Brf_OG0005483	576
Brf_OG0005485	167
brk_OG0007975	913
brm_OG0009999	4676
Brms1_OG0008442	1106
Bro_OG0011272	0
brp_OG0000499_OG1	2232
l(3)72Ab_OG0009997	3831
bru1_OG0009737	231
bru1_OG0009738	945
bru2_OG0009740	4908
bru2_OG0011823	621
bru2_OG0012161	419
bru3_OG0010907	497
bru3_OG0011909	142
Bruce_OG0004896	11779
brun_OG0003663	1941
brv1_OG0000706_OG0	1
brv2_OG0010919	0
brv3_OG0011666	100
BRWD3_OG0005288	4956
brwl_OG0009277	865
bs_OG0003002	223
bs_OG0006897	169
bsf_OG0001906_OG0	4863
Bsg_OG0009780	8987
Bsg25D_OG0003412_OG0	3699
bsh_OG0009110	6
bsk_OG0012344	3452
bt_OG0000537_OG1	0
BTBD9_OG0000546_OG0	827
BtbVII_OG0011887	2947
btd_OG0007557	1219
Btk29A_OG0001838	579
Btk29A_OG0011763	7
btl_OG0002041	1
btn_OG0004719	0
Btnd_OG0008611	60
btsz_OG0001035_OG1	475
btsz_OG0004581	20
btv_OG0003692	789
btv_OG0009487	6222
btz_OG0005342	2579
Bub1_OG0001806_OG0	1067
Bub3_OG0005120	884
BubR1_OG0000657_OG0	62
Buffy_OG0006561	409
bug_OG0006803	1066
Bug22_OG0009372	1137
BuGZ_OG0008876	2026
CG8270_OG0010257	737
bun_OG0000556	2728
bun_OG0009749	5876
bur_OG0003683_OG0	2424
Burs_OG0001045_OG0	0
bves_OG0007497	1381
bves_OG0007499	1065
bw_OG0006000	0
bwa_OG0009122	387
bwa_OG0012525	342
Bx_OG0008666	16
Bx_OG0008667	524
Bx42_OG0007682	1890
by_OG0005550	3622
byn_OG0010803	0
bys_OG0007950	599
c-cup_OG0012143	3
c(3)G_OG0001464_OG0	379
c11.1_OG0007569	2856
c12.1_OG0007568	775
c12.2_OG0007567	3491
C15_OG0002126_OG0	65
C1GalTA_OG0009799	2260
C3G_OG0007801	3216
C901_OG0008027	4
ca_OG0005700	5766
Ca-alpha1D_OG0009140	3828
Ca-alpha1T_OG0003323	908
Ca-beta_OG0009681	1105
Ca-Ma2d_OG0009139	2734
CaBP1_OG0008860	1968
cac_OG0000605_OG0	561
cact_OG0009392	6531
cactin_OG0003129	812
cad_OG0009437	1
Cad74A_OG0010922	2
Cad86C_OG0002368	5637
Cad87A_OG0001088_OG0	1273
Cad89D_OG0001058_OG0	0
Cad96Ca_OG0011497	850
Cad96Cb_OG0005172	3
Cad99C_OG0005704	656
CadN_OG0000277_OG1	49
Caf1-105_OG0002830	206
Caf1-180_OG0007408	408
Caf1-55_OG0001036	1060
cag_OG0001595_OG0	255
CAH1_OG0009192	33918
CAH13_OG0002843	1
CAH14_OG0002807	1
CAH15_OG0006256	0
CAH16_OG0000498_OG1	11
CAH2_OG0001000_OG0	8862
CAH3_OG0003177	1559
CAH5_OG0005796	1
CAH7_OG0000840	1870
CAH8_OG0004748	9
CAH9_OG0005622	488
CAHbeta_OG0002334	809
cal1_OG0002556_OG0	594
CalpA_OG0003035	4936
CalpB_OG0010971	2669
CalpC_OG0008186	876
Calr_OG0005564	26611
Cals_OG0013279_OG0	2728
Calx_OG0002139_OG0	10
Calx_OG0004417	1941
Calx_OG0004418	1095
calypso_OG0006121	724
Cam_OG0012053	14321
CaMKI_OG0012767	10449
CaMKII_OG0013280	7137
Camp_OG0005907	779
Camta_OG0006364	1284
Camta_OG0006365	175
can_OG0004061_OG0	1
CanA1_OG0005778	1
CanB_OG0000231_OG0	757
CanB_OG0000231_OG1	907
Cand1_OG0009382	3683
CAP_OG0000587_OG0	5614
CAP_OG0012405	16
Cap-D2_OG0005121	255
Cap-D3_OG0009448	628
Cap-G_OG0002924	909
Cap-H2_OG0004906	1086
Capa_OG0005712	2
Caper_OG0009347	9918
Capr_OG0010138	2970
caps_OG0010156	1471
caps_OG0010157	1065
capt_OG0009025	4400
capu_OG0000612_OG0	1205
car_OG0007437	679
CARPA_OG0007960	22
CARPB_OG0007554	53
CarT_OG0009432	132
cas_OG0004236	1
casp_OG0006502	2878
cass_OG0009476	5688
Cat_OG0003869	30067
cathD_OG0002862	15453
cato_OG0006491	1
Catsup_OG0009538	2326
caup_OG0009938	0
cav_OG0000654	131
caz_OG0003243_OG0	2667
cbc_OG0007265	813
Cbl_OG0002051_OG0	1839
CBP_OG0001721	14
CBP_OG0007971	21
Cbp20_OG0005066	618
Cbp53E_OG0006447	2029
Cbp80_OG0007913	757
Cbp80_OG0007915	913
Cbs_OG0003124	1592
cbs_OG0007263	1345
cbt_OG0008760	4017
Cby_OG0004789	913
Cc2d2a_OG0002702	702
CCAP_OG0011467	106
CCAP-R_OG0000870	37
ccb_OG0012089	0
CCDC151_OG0011900	0
CCDC53_OG0009785	337
Ccdc58_OG0010399	313
Ccdc85_OG0008917	361
CCHa1_OG0004530	26
CCHa1-R_OG0006065	168
CCHa2_OG0002186_OG0	320
CCHa2-R_OG0005836	7
Cchl_OG0004776	3229
CCKLR-17D1_OG0003334	10
CCKLR-17D1_OG0008675	1253
CCKLR-17D1_OG0011744	5
CCKLR-17D3_OG0008678	253
Ccm3_OG0005250	1575
Ccn_OG0010106	931
Ccn_OG0010107	1024
Ccn_OG0012179	384
Ccp84Ab_OG0000178_OG0	3
Ccp84Ac_OG0001349_OG0	0
Ccp84Ae_OG0002110_OG0	0
Ccp84Af_OG0000109_OG0	0
Ccp84Af_OG0000109_OG1	0
Ccp84Af_OG0000109_OG2	0
Ccp84Ag_OG0001348_OG0	0
Ccs_OG0006299	897
CCT1_OG0002281_OG0	2936
CCT2_OG0003145	3071
CCT3_OG0004995	2746
CCT4_OG0000979	2309
CCT5_OG0006600	2887
CCT6_OG0008508	3921
CCT7_OG0004839	986
CCT7_OG0004841	484
CCT8_OG0007117	3614
Ccz1_OG0010481	943
cd_OG0004708	4
CD98hc_OG0001357_OG0	7934
Cda4_OG0008701	27
Cda5_OG0008721	1938
Cda9_OG0002707	0
CDase_OG0005749	144
cdc14_OG0009306	2468
Cdc16_OG0005493	629
Cdc23_OG0009421	353
Cdc27_OG0010426	2340
Cdc2rk_OG0006290	434
Cdc37_OG0011041	2106
Cdc42_OG0008268	2344
Cdc45_OG0007388	401
Cdc5_OG0011371	1539
CDC50_OG0008483	5586
Cdc6_OG0002054	12
Cdc7_OG0007729	2490
Cdep_OG0002087	2310
Cdep_OG0004159	2327
CdGAPr_OG0009111	1714
cdi_OG0000729	2990
cDIP_OG0004394	9011
Cdk1_OG0000555_OG0	44
Cdk12_OG0009875	1414
Cdk2_OG0002391	216
CDK2AP1_OG0008015	843
Cdk4_OG0006632	790
Cdk5_OG0002993	581
Cdk5alpha_OG0009389	4648
Cdk7_OG0001724	424
Cdk8_OG0010977	211
Cdk9_OG0007009	794
Cdlc2_OG0000234_OG1	3006
cdm_OG0002482	2735
Cds_OG0010549	4310
Ced-12_OG0009727	998
ced-6_OG0006366	8125
CenB1A_OG0004675	1893
CenG1A_OG0003595_OG0	1835
CenG1A_OG0009182	114
Cenp-C_OG0002322	396
Cep135_OG0009952	1162
Cep135_OG0009954	886
cep290_OG0004127	1748
Cep89_OG0006812	4
Cep97_OG0008778	1779
cer_OG0012078	586
Cerk_OG0004182	7444
cert_OG0011161	3643
Cf2_OG0008971	2148
Cfp1_OG0007571	725
CG5789_OG0004615	807
cg_OG0006533	5079
CG10000_OG0005395	0
CG10005_OG0004963	3
CG10011_OG0005399	1426
CG10013_OG0002410_OG0	0
CG10019_OG0008786	180
CG10026_OG0009081	355
CG10029_OG0004344	0
CG10031_OG0008792	43
CG10035_OG0004420	1881
CG10038_OG0001436_OG0	563
CG10041_OG0012259_OG0	6
CG10051_OG0007036	0
CG10053_OG0004336	192
CG10055_OG0004329	1294
CG10062_OG0007038	26
CG10063_OG0010284	0
CG10064_OG0010282	0
CG10068_OG0004321	1060
CG10073_OG0000065_OG2	0
CG10075_OG0010279	762
CG10077_OG0010277	45008
CG10082_OG0005964	6116
CG10086_OG0001355	0
CG10089_OG0010567	847
CG10098_OG0004320	1636
CG10104_OG0006132	0
CG10116_OG0010569	3
CG10126_OG0005023	11504
CG10132_OG0009091	2240
CG10137_OG0009093	2750
CG10139_OG0006151	530
CG10140_OG0010573	0
CG10147_OG0010256	331
CG10151_OG0006160	548
CG10154_OG0010575	0
CG10163_OG0010252	0
CG10164_OG0001489	0
CG10165_OG0011781	397
CG10171_OG0010163	284
CG10175_OG0005507	23
CG10177_OG0001079_OG0	0
CG10184_OG0005509	89
CG10185_OG0005203	19
CG10189_OG0009087	327
CG10194_OG0009085	382
CG10195_OG0003572	879
CG10205_OG0006168	3
CG10208_OG0005527	194
CG10209_OG0006169	640
CG10211_OG0009505	49
CG10222_OG0010165	228
CG10226_OG0010249	564
CG10237_OG0003462	45671
CG1024_OG0004294	462
CG10252_OG0011517	0
CG10254_OG0002565	2667
CG10257_OG0006606	1747
CG10264_OG0005208	0
CG10265_OG0006935	288
CG10274_OG0003940	902
CG10280_OG0004257	11
CG10283_OG0001907_OG0	630
CG10286_OG0004292	578
CG10298_OG0004288	44
CG10300_OG0005516	0
CG10301_OG0005515	0
CG10307_OG0005957	214
CG10311_OG0004972	868
CG10317_OG0004974	9
CG10321_OG0005965	2916
CG10324_OG0004994	434
CG10332_OG0005992	0
CG10333_OG0009507	1614
CG10336_OG0009516	41
CG10337_OG0009096	306
CG10338_OG0009517	535
CG10339_OG0006873	349
CG10340_OG0001059_OG0	1655
CG10341_OG0009518	578
CG10343_OG0009520	429
CG10344_OG0007020	291
CG10345_OG0002430_OG0	17974
CG10347_OG0000607_OG0	301
CG10348_OG0003704	99
CG10352_OG0008207	4
CG10353_OG0008206	1804
CG10357_OG0010470	35011
CG10359_OG0010469	467
CG10361_OG0010014	211
CG10362_OG0008202	1802
CG10365_OG0005518	670
CG10366_OG0009102	685
CG10375_OG0005526	852
CG10376_OG0009519	1267
CG10383_OG0001909	1980
CG10384_OG0007018	0
CG10405_OG0004983	16
CG10407_OG0005207	154
CG10413_OG0003703_OG0	344
CG10417_OG0013094	2393
CG10418_OG0010832	256
CG10425_OG0002500	1084
CG10428_OG0001263_OG0	497
CG10431_OG0001914	113
CG10433_OG0006904	315
CG10435_OG0002296_OG0	1177
CG10444_OG0007082	1473
CG10445_OG0001356	93
CG10459_OG0001605_OG0	0
CG10462_OG0009105	1125
CG10463_OG0009108	287
CG10466_OG0012145	174
CG10467_OG0010233	1113
CG10469_OG0010232	146
CG10470_OG0009541	936
CG10472_OG0000811_OG0	199
CG10479_OG0010225	364
CG10481_OG0009114	9
CG10483_OG0010221	918
CG10486_OG0010219	1
CG10492_OG0009544	1557
CG10494_OG0006908	248
CG10495_OG0009546	323
CG10505_OG0006927	10
CG10508_OG0010314	6976
CG10510_OG0003948	8
CG10513_OG0005163	383
CG10514_OG0005162	46
CG10516_OG0009998	234
CG10527_OG0002810_OG0	13756
CG10543_OG0006262	4668
CG10550_OG0000747	31762
CG10555_OG0008527	1944
CG10561_OG0009552	1143
CG10565_OG0010321	2529
CG10576_OG0010200	2674
CG10581_OG0010326	198
CG10584_OG0010328	351
CG10587_OG0000094_OG0	0
CG10587_OG0000094_OG1	0
CG10587_OG0000094_OG2	0
CG10589_OG0003950	0
CG10591_OG0010195	0
CG10597_OG0003317	0
CG10598_OG0011740	0
CG10600_OG0009530	4180
CG10602_OG0009532	3056
CG10616_OG0010838	1702
CG10621_OG0001911	2
CG10623_OG0001912	614
CG10628_OG0009107	608
CG10631_OG0001241	3410
CG10646_OG0009949	540
CG10654_OG0009947	35
CG10657_OG0009951	900
CG10660_OG0010840	455
CG10663_OG0010839	92
CG10669_OG0005156	565
CG10674_OG0010603	607
CG10680_OG0003577	1024
CG10681_OG0009950	308
CG10700_OG0011812	0
CG10702_OG0009548	488
CG10710_OG0010908	149
CG10713_OG0010576	278
CG10725_OG0010574	1
CG10730_OG0000951	22
CG10731_OG0006517	287
CG10737_OG0006638	33422
CG10738_OG0010568	425
CG1074_OG0007339	683
CG10747_OG0009127	1264
CG10748_OG0011855_OG0	0
CG10749_OG0003913_OG0	0
CG10750_OG0009561	0
CG10752_OG0010150_OG0	0
CG10761_OG0008304	0
CG1077_OG0004263	0
CG10793_OG0003237	2
CG10795_OG0006915	527
CG10799_OG0003081	7
CG10801_OG0012112	2
CG10802_OG0008133	1564
CG10803_OG0008134	780
CG10804_OG0008132	1563
CG10809_OG0010976	501
CG10814_OG0007257	0
CG10822_OG0007072	0
CG10839_OG0009144	0
CG10841_OG0002198_OG0	11
CG10853_OG0003980_OG0	1
CG10859_OG0009209	2
CG10862_OG0002017_OG1	6319
CG10863_OG0010486	2709
CG10863_OG0012194_OG0	14
CG10864_OG0005043	408
CG10866_OG0010485	649
CG10874_OG0003457	5290
CG10877_OG0002385_OG0	2
CG10887_OG0002183_OG0	1
CG10898_OG0002547	549
CG1090_OG0003105_OG0	1107
CG10903_OG0002293_OG0	344
CG10904_OG0011634	352
CG10907_OG0001984_OG0	594
CG10909_OG0005022	0
CG10910_OG0006092	4
CG10911_OG0006095	0
CG10912_OG0000471	0
CG10914_OG0006109	463
CG10919_OG0001352	2
CG1092_OG0001161_OG0	14
CG10920_OG0007959	0
CG10927_OG0006710	81
CG10931_OG0006071	0
CG10932_OG0007954	1009
CG10934_OG0002756_OG0	0
CG10939_OG0005908	12330
CG10947_OG0009415	461
CG10948_OG0009927	1678
CG10949_OG0009416	630
CG10950_OG0012279	11
CG10958_OG0001743	341
CG10959_OG0008299	153
CG10962_OG0007748	85
CG10970_OG0003173	0
CG10973_OG0012539	617
CG10979_OG0004244	1348
CG10984_OG0009934	716
CG10996_OG0008249	77
CG11000_OG0004245	293
CG11007_OG0003037	449
CG11018_OG0007064	0
CG11029_OG0001270	21
CG1103_OG0003103_OG0	244
CG11030_OG0003728	561
CG11034_OG0001268	190
CG11035_OG0002292_OG0	408
CG11041_OG0001654	28
CG11044_OG0007073	1
CG1105_OG0004314	1647
CG11050_OG0009604	3806
CG11060_OG0006765	3
CG11068_OG0011716	4
CG11069_OG0004655	281
CG11076_OG0001759	2306
CG11077_OG0000549_OG0	1039
CG11085_OG0008456	0
CG11089_OG0004653	643
CG11095_OG0003249	306
CG11099_OG0007074	1114
CG11103_OG0003250	504
CG11106_OG0012330	0
CG11109_OG0001964	522
CG11110_OG0006619	236
CG11123_OG0006752	470
CG11125_OG0006747	533
CG11127_OG0006744	540
CG1113_OG0004171	154
CG11131_OG0001957_OG0	1
CG11134_OG0003251	312
CG11141_OG0006745	1900
CG11145_OG0006754	0
CG11147_OG0003729	24167
CG11149_OG0003730	0
CG11151_OG0008256	6605
CG11159_OG0006283	5
CG1116_OG0004164	1173
CG11162_OG0008263	0
CG11168_OG0004657	955
CG11170_OG0006462	307
CG11178_OG0003327	861
CG11180_OG0006625	700
CG11191_OG0007189	9037
CG11192_OG0007095	0
CG11200_OG0007088	1553
CG11211_OG0012938	3
CG11226_OG0012166_OG0	12
CG11227_OG0007505	2
CG1124_OG0002090	905
CG11241_OG0003815_OG0	225
CG11247_OG0009861	519
CG11248_OG0003830_OG0	296
CG11249_OG0009864	1
CG11251_OG0001998	0
CG11257_OG0007039	281
CG11263_OG0001789	1
CG11267_OG0011856	1517
CG11269_OG0006458	0
CG11275_OG0002906	2067
CG11279_OG0003924_OG0	371
CG11286_OG0004361	0
CG1129_OG0002085	1104
CG11291_OG0003029	1
CG11294_OG0007761	0
CG11298_OG0007031	0
CG11309_OG0010303	1948
CG11317_OG0012026	437
CG11318_OG0000756	0
CG11319_OG0009603	658
CG11327_OG0009628	0
CG11333_OG0002657_OG0	0
CG11334_OG0005804	930
CG11342_OG0011920	55
CG11345_OG0011138	4
CG11349_OG0011131	0
CG11353_OG0011127	6
CG11356_OG0008477	330
CG11357_OG0011126	872
CG1136_OG0010499	1111
CG11367_OG0000806_OG0	113
CG11369_OG0011699	2
CG1137_OG0004303	33
CG11370_OG0003817_OG0	0
CG11377_OG0008723	1589
CG11378_OG0007395	29
CG11379_OG0007397	0
CG11380_OG0007400	36
CG11381_OG0007402	1
CG11382_OG0007404	0
CG11384_OG0007396	0
CG1139_OG0004077	17
CG11391_OG0001026_OG0	57457
CG11396_OG0010345	1186
CG11398_OG0007405	217
CG11403_OG0007406	185
CG11404_OG0012169	4
CG11406_OG0006889	1
CG11409_OG0007766	468
CG11413_OG0011575	11
CG11414_OG0006019	2617
CG11417_OG0007590	703
CG1142_OG0012974	365
CG11425_OG0009823	1002
CG11426_OG0009824	478
CG1143_OG0011104	455
CG11436_OG0003200	430
CG11437_OG0009825	1
CG11438_OG0009826	556
CG11447_OG0004515	623
CG11449_OG0000981_OG1	0
CG11453_OG0001027_OG0	493
CG11454_OG0001792	607
CG11456_OG0003951	609
CG11459_OG0000135_OG1	1
CG1146_OG0011093	62
CG11470_OG0000857	3
CG11474_OG0005934	1863
CG11475_OG0005935	76
CG11498_OG0001515	2
CG11504_OG0002630	674
CG11523_OG0009832	382
CG11529_OG0010828	369
CG11537_OG0010640	2872
CG11550_OG0002660	50613
CG11560_OG0010817	407
CG11562_OG0008742	346
CG11563_OG0002662	416
CG11566_OG0007496	17
CG11570_OG0004027	0
CG11581_OG0008240	0
CG11583_OG0010538	572
CG11584_OG0008239	0
CG11585_OG0012335	0
CG11586_OG0010534	442
CG11590_OG0001741	304
CG11593_OG0010497	1566
CG11594_OG0010492	1113
CG11596_OG0007629	719
CG11601_OG0008739	942
CG11608_OG0000142_OG0	0
CG1161_OG0004180	2945
CG11617_OG0008731	37
CG11619_OG0003864_OG0	18
CG11626_OG0011450	3
CG11629_OG0003739	0
CG11630_OG0009580	1
CG11634_OG0009583	0
CG11635_OG0007156	35
CG11638_OG0007387	434
CG11655_OG0001745_OG0	1182
CG11656_OG0005013	0
CG11658_OG0010025	1775
CG11663_OG0012087	0
CG11664_OG0011395	0
CG11666_OG0012316	0
CG11668_OG0002452	4
CG11670_OG0005008	3
CG11672_OG0004805	0
CG11674_OG0008231	15
CG11679_OG0008511	654
CG11686_OG0002448_OG0	491
CG11693_OG0004810	0
CG11694_OG0000225_OG0	0
CG11694_OG0000225_OG1	0
CG11695_OG0007879	615
CG11696_OG0007880	631
CG11698_OG0002319_OG0	0
CG11699_OG0007882	1534
CG11703_OG0002165_OG0	0
CG11710_OG0001691_OG0	1188
CG1172_OG0004189	1338
CG11722_OG0001391	354
CG11723_OG0003571	493
CG11726_OG0010048	0
CG11737_OG0001419_OG0	2124
CG11741_OG0001420_OG0	0
CG11752_OG0007995	1914
CG11755_OG0000851	138
CG11756_OG0007997	0
CG11760_OG0004826	370
CG11768_OG0004832	4598
CG11771_OG0005200	2914
CG11777_OG0006309	304
CG11779_OG0004481	1794
CG11786_OG0012799	1
CG11788_OG0007083	169
CG11790_OG0005187	1610
CG11791_OG0012008	3150
CG11807_OG0003009_OG0	1695
CG11808_OG0006841	318
CG11811_OG0004058	1935
CG11816_OG0008636	0
CG11835_OG0000264_OG0	6766
CG11835_OG0000264_OG1	4
CG11837_OG0005082	236
CG11841_OG0005083	424
CG11842_OG0000856_OG1	9
CG11843_OG0011490	30
CG11852_OG0002502_OG0	113
CG11854_OG0005171	361
CG11857_OG0005167	2780
CG11858_OG0005166	396
CG11878_OG0000055_OG0	0
CG11878_OG0000055_OG1	8
CG11878_OG0000055_OG2	1
CG11882_OG0005094	177
CG11883_OG0006313	1856
CG11885_OG0003355	324
CG11892_OG0005161	3
CG11893_OG0000039_OG2	2699
CG11899_OG0005100	3160
CG11902_OG0005155	1932
CG11906_OG0001618	498
CG11911_OG0008747	0
CG11912_OG0008746	0
CG11920_OG0005183	419
CG11927_OG0003556	985
CG11929_OG0011773	0
CG11961_OG0001155_OG0	1762
CG11964_OG0004848	242
CG11970_OG0004849	1605
CG11975_OG0004850	982
CG11977_OG0012457_OG0	0
CG11980_OG0002337	1163
CG11983_OG0004852	33
CG11986_OG0004855	316
CG11997_OG0004862	0
CG11999_OG0004179	1508
CG12003_OG0004112	0
CG12004_OG0011286	6053
CG12009_OG0010662	2
CG12010_OG0010671	202
CG12011_OG0011025	2
CG12012_OG0010672	1006
CG12016_OG0010666	1846
CG12017_OG0010661	2
CG12020_OG0011042	0
CG12024_OG0011050	706
CG12025_OG0011053	1504
CG12035_OG0011029	0
CG12038_OG0011331	670
CG12054_OG0000497	3034
CG12056_OG0003138	1366
CG12057_OG0003139	0
CG12061_OG0000938_OG0	3
CG12065_OG0007412	4110
CG12069_OG0001519	0
CG12071_OG0011553	676
CG12071_OG0013484	719
CG12075_OG0007754	2308
CG1208_OG0004248	1
CG12081_OG0007411	725
CG12084_OG0011296	1871
CG12091_OG0011293	2336
CG12093_OG0011111	1928
CG12096_OG0008559	1251
CG12099_OG0011289	8138
CG12104_OG0011284	876
CG12105_OG0004111	4
CG12106_OG0007586	208
CG12107_OG0006719	957
CG12111_OG0007413	30
CG12112_OG0012598_OG0	127
CG12115_OG0007587	0
CG12116_OG0008625	44
CG12118_OG0007585	781
CG12121_OG0007579	2793
CG12123_OG0003325	292
CG12128_OG0002879	450
CG12129_OG0002878	620
CG1213_OG0002105	40
CG12134_OG0006319	335
CG12147_OG0004192	0
CG12155_OG0003210	987
CG12159_OG0002860	639
CG12164_OG0006760	1
CG12170_OG0002098	1580
CG12171_OG0004222	520
CG12173_OG0004172	447
CG12177_OG0008262	286
CG1218_OG0002103	1054
CG12182_OG0011099	262
CG12194_OG0008975	1565
CG12204_OG0001687	133
CG12206_OG0008131	7
CG12209_OG0002818	3
CG12213_OG0002418	1894
CG12219_OG0007713	686
CG12224_OG0000651_OG1	43
CG12231_OG0003119	0
CG12236_OG0008414	642
CG12237_OG0007424	1657
CG12239_OG0001754	0
CG12241_OG0001396	779
CG12253_OG0011818	152
CG12256_OG0004947	7
CG12259_OG0005539	509
CG12268_OG0005336	3451
CG1227_OG0004337	1426
CG12278_OG0004413	1
CG12279_OG0004445	655
CG12288_OG0009457	52
CG12289_OG0010046	0
CG12290_OG0002618	10095
CG12299_OG0009634	1414
CG12301_OG0001981	296
CG12307_OG0009694	0
CG1231_OG0011372	11
CG12316_OG0009955	863
CG12320_OG0005053	151
CG12321_OG0001064_OG0	2581
CG12325_OG0002854	354
CG1233_OG0011370	2056
CG1234_OG0004335	528
CG12341_OG0002848	358
CG12343_OG0002853	1219
CG12344_OG0002855	6031
CG12355_OG0012373	169
CG1236_OG0002100	781
CG12362_OG0000821_OG0	0
CG12374_OG0007223	2
CG12375_OG0009777	2078
CG12379_OG0008514	134
CG12384_OG0006229	2934
CG1239_OG0004237	216
CG12395_OG0001736	0
CG12398_OG0008359	4
CG12402_OG0002224_OG0	83
CG12420_OG0002594_OG0	25
CG12426_OG0005340	0
CG12438_OG0003802	0
CG12439_OG0009296	0
CG12446_OG0001786_OG0	0
CG12448_OG0009145	8
CG1246_OG0011105	14
CG12464_OG0011955	0
CG12470_OG0007846	42
CG12479_OG0008243	0
CG12480_OG0008242	0
CG12481_OG0008237	0
CG12490_OG0000233_OG1	4
CG12496_OG0007599	3
CG12498_OG0008105	0
CG12499_OG0002285_OG0	738
CG12502_OG0011339	0
CG12507_OG0008176	214
CG12511_OG0009568	0
CG12516_OG0005410	0
CG12517_OG0009649	1
CG12520_OG0010149	53
CG12521_OG0012944	0
CG12531_OG0008272	279
CG12535_OG0008128	3
CG12539_OG0008363	4
CG12540_OG0008220	0
CG12541_OG0007825	359
CG12560_OG0012234	638
CG12567_OG0012740	2207
CG12576_OG0001784_OG0	1819
CG12581_OG0001679_OG0	5284
CG12589_OG0011424	23
CG12590_OG0011977	0
CG12594_OG0005596	142
CG12607_OG0011139	1
CG12609_OG0008677	0
CG12617_OG0003653	1
CG12620_OG0009462	0
CG12637_OG0008050	0
CG12643_OG0007518	1584
CG1265_OG0010531	296
CG12655_OG0000445_OG2	3
CG12659_OG0007410	94
CG12661_OG0007749	0
CG12662_OG0007747	1
CG12672_OG0007868	159
CG12674_OG0003570	0
CG12679_OG0001731_OG0	0
CG12680_OG0001718	0
CG12682_OG0012323	1
CG12691_OG0007931	0
CG12692_OG0000634_OG0	0
CG12693_OG0012106	10
CG12698_OG0008169	14
CG12699_OG0000230_OG1	2
CG12702_OG0001192	139
CG12708_OG0000271_OG0	23
CG12708_OG0000271_OG0.2	495
CG1271_OG0010635	899
CG12713_OG0003881_OG0	60
CG12716_OG0008438	5
CG12723_OG0008557	2
CG12728_OG0000928_OG0	361
CG12729_OG0011725	9
CG1273_OG0010536	1
CG12730_OG0007375	716
CG12744_OG0000893	11
CG12746_OG0004208	4545
CG1275_OG0011072	1016
CG12768_OG0001283_OG0	26
CG12769_OG0007187	185
CG12773_OG0003140	1408
CG12782_OG0012281	0
CG12783_OG0000743_OG0	4
CG12784_OG0005236	0
CG12795_OG0008825	709
CG12811_OG0002240	867
CG12817_OG0002595_OG0	197
CG12818_OG0004897	281
CG12822_OG0001599	1943
CG12825_OG0001130_OG1	48
CG12826_OG0002951	0
CG12828_OG0011622	0
CG12831_OG0011623_OG0	0
CG12836_OG0002963_OG0	1
CG12848_OG0006045	594
CG12849_OG0011577	7
CG12851_OG0005862	746
CG12857_OG0006163	0
CG12860_OG0006154	0
CG12861_OG0006153	0
CG12862_OG0011585_OG0	0
CG12863_OG0011584	232
CG12866_OG0002772	0
CG12868_OG0001564	866
CG12869_OG0006145	18
CG12869_OG0006146	10
CG12877_OG0001472_OG0	1010
CG1288_OG0001350	1
CG12880_OG0005345	176
CG12883_OG0001474	229
CG12885_OG0001477	6305
CG12895_OG0006308	1039
CG12909_OG0002821	188
CG12910_OG0006305	177
CG12911_OG0006304	31
CG12914_OG0002819	1
CG12917_OG0002815	11
CG12920_OG0006291	0
CG12926_OG0006349	90
CG12929_OG0006357	152
CG12934_OG0006315	4
CG12935_OG0002846	222
CG12942_OG0001596_OG0	504
CG12945_OG0004570	1064
CG12947_OG0004568	34
CG12948_OG0004558	251
CG12963_OG0001641_OG0	0
CG12964_OG0002996_OG0	3
CG12970_OG0006808	40
CG12971_OG0010294	2
CG12974_OG0010307	5
CG12983_OG0010332	0
CG12984_OG0003949	0
CG12985_OG0000915	19
CG12986_OG0011685	20
CG1299_OG0000523_OG0	7634
CG12990_OG0007696	1
CG12991_OG0007703	2978
CG12992_OG0011688	35
CG12994_OG0007707	0
CG12995_OG0008599	1
CG12998_OG0011739	0
CG13000_OG0011738	4
CG13001_OG0008580	293
CG13002_OG0008577	11
CG13003_OG0008572	38
CG13004_OG0008570	419
CG13005_OG0008567	219
CG13008_OG0008305	4
CG13010_OG0003260	2
CG13012_OG0008317	1518
CG13014_OG0008547	489
CG13016_OG0006536	272
CG13018_OG0006537	188
CG13021_OG0003241	0
CG13022_OG0010698	50
CG13023_OG0010699	6
CG13024_OG0010708	8
CG13026_OG0010716	0
CG13028_OG0004010	0
CG13031_OG0012200	399
CG13032_OG0004014_OG0	0
CG13033_OG0010736	21
CG13038_OG0010761	0
CG13039_OG0010762	0
CG1304_OG0000265_OG0	0
CG1304_OG0000265_OG1	0
CG13040_OG0010763	0
CG13041_OG0000280_OG0	0
CG13041_OG0000280_OG0.2	0
CG13042_OG0010767	81
CG13043_OG0000281_OG0	0
CG13043_OG0000281_OG1	3
CG13044_OG0010768	0
CG13045_OG0000814	0
CG13046_OG0010771	0
CG13047_OG0010772	0
CG13048_OG0010773	0
CG13049_OG0010774	0
CG13051_OG0011898	1
CG13053_OG0010778	0
CG13054_OG0010779	0
CG13055_OG0010780	3
CG13056_OG0010757	0
CG13058_OG0004021	0
CG13059_OG0010764	0
CG13062_OG0010766	5
CG13064_OG0010775	0
CG13065_OG0010776	0
CG13066_OG0012201	0
CG13068_OG0002030_OG1	0
CG13069_OG0004022	0
CG1307_OG0004308	1169
CG13070_OG0012202	0
CG13071_OG0011899	0
CG13073_OG0012731_OG0	3
CG13074_OG0010797	390
CG13075_OG0000216_OG0	9
CG13075_OG0000216_OG1	8
CG13077_OG0009097	2310
CG13078_OG0003575_OG0	0
CG13081_OG0003574	0
CG13082_OG0009094	0
CG13083_OG0009084	0
CG13084_OG0009083	0
CG13085_OG0001922	20
CG13086_OG0003709	1
CG13088_OG0001266	131
CG1309_OG0010533	5114
CG13096_OG0003720	517
CG13097_OG0001923	460
CG13101_OG0009304	2626
CG13102_OG0009298	0
CG13108_OG0009295	101
CG13110_OG0011792	1
CG13113_OG0001247_OG0	6
CG13114_OG0009279	33
CG13116_OG0001878	465
CG13123_OG0001877	168
CG13124_OG0003502	3521
CG13126_OG0003515	554
CG13127_OG0001844	1
CG13131_OG0000790_OG0	0
CG13133_OG0003525	0
CG1314_OG0011674	6
CG13144_OG0009363	1
CG13148_OG0007214	6
CG13151_OG0006215	311
CG13154_OG0006206	5
CG13155_OG0006196	0
CG13157_OG0002779	4
CG1316_OG0000430_OG0	2690
CG13168_OG0006184	20
CG1317_OG0011084	8835
CG13170_OG0006182	0
CG13171_OG0006180	0
CG13177_OG0012831	0
CG13185_OG0002928	786
CG13186_OG0006594	0
CG13192_OG0006567	464
CG13193_OG0006565	0
CG13196_OG0006560	0
CG13197_OG0006563	958
CG13202_OG0001123_OG0	3
CG13203_OG0006235	278
CG13204_OG0006233	5640
CG13215_OG0002793_OG0	7
CG13216_OG0001568_OG0	0
CG13218_OG0002791_OG0	0
CG13220_OG0001573_OG0	1504
CG13223_OG0001571_OG0	0
CG13226_OG0002794_OG0	20
CG13227_OG0006218_OG0	0
CG13228_OG0011587_OG0	0
CG13229_OG0002786_OG0	46
CG13229_OG0002787_OG0	2157
CG13231_OG0006217	16
CG13239_OG0009815	23
CG1324_OG0007509	0
CG13243_OG0009147	0
CG13247_OG0010378	12
CG13248_OG0010371	1328
CG13250_OG0011870	104
CG13251_OG0010355	1718
CG13252_OG0003952	667
CG13258_OG0009399	6
CG13272_OG0008882	1
CG13280_OG0008881	0
CG13282_OG0008887	1
CG13285_OG0010583	2032
CG13287_OG0010216	0
CG13288_OG0010220	86
CG13293_OG0003937	565
CG13295_OG0010231	700
CG13297_OG0010242	6
CG13299_OG0011864	0
CG13300_OG0003943	10
CG13305_OG0011196	0
CG13306_OG0011204	0
CG13308_OG0004102	0
CG13309_OG0011211	0
CG13310_OG0011207	0
CG13312_OG0011210	0
CG13313_OG0004105_OG0	0
CG13314_OG0011224	15
CG13315_OG0011237	56
CG13318_OG0004834	2591
CG13319_OG0006667	485
CG13321_OG0006673	0
CG13326_OG0006545	0
CG13330_OG0007271	2
CG13331_OG0007273	395
CG13332_OG0007274	853
CG13334_OG0007281	0
CG13337_OG0011662	60
CG13339_OG0007296	816
CG13344_OG0007304	592
CG13358_OG0007351	9
CG13359_OG0012499	0
CG13360_OG0010145	50
CG13361_OG0003189	1
CG13362_OG0007862	4
CG13364_OG0001174_OG0	5
CG13365_OG0007831	770
CG13367_OG0003188_OG0	947
CG13369_OG0003181	995
CG13375_OG0007847	27
CG13377_OG0007849	41
CG13380_OG0010135	0
CG13384_OG0003473	2291
CG13385_OG0012520	0
CG13386_OG0003471	3
CG1339_OG0006721	21
CG13390_OG0003479	386
CG13392_OG0003476	426
CG13397_OG0003469	375
CG13398_OG0003468	503
CG13403_OG0008236	1
CG13404_OG0008224	113
CG13405_OG0011376	0
CG13407_OG0004768	4
CG13408_OG0004770	245
CG13409_OG0004775	841
CG13423_OG0007099	2
CG13426_OG0011654	1
CG13427_OG0003049	0
CG13428_OG0007100	11
CG13430_OG0001658	646
CG13436_OG0006622	103
CG13437_OG0006285	1208
CG13438_OG0006243	0
CG1344_OG0012226	353
CG13442_OG0006244	0
CG13443_OG0006248	0
CG13445_OG0003880	0
CG13449_OG0009980	86
CG13454_OG0003875_OG0	0
CG13455_OG0009966	0
CG13457_OG0001288	1
CG13458_OG0004037	2
CG13460_OG0010841	0
CG13465_OG0000343_OG0	0
CG13471_OG0004048	0
CG13473_OG0010860	0
CG13474_OG0004049	0
CG13476_OG0012898	2
CG13481_OG0000339_OG0	6
CG13481_OG0000339_OG1	0
CG13484_OG0010886	335
CG13488_OG0001544_OG1	0
CG13492_OG0005946	3
CG13501_OG0005936	2
CG13502_OG0005931	280
CG13502_OG0012991	2
CG13506_OG0007028	1484
CG13510_OG0006998	1
CG13511_OG0006997	0
CG13516_OG0006995	379
CG13526_OG0006986	0
CG13527_OG0006984	2
CG13531_OG0006978	1579
CG13532_OG0006975	435
CG13538_OG0005981	0
CG13539_OG0012044	0
CG1354_OG0007555	2276
CG13541_OG0012280	0
CG13544_OG0005976	0
CG13545_OG0012580	3
CG13551_OG0000540_OG1	43
CG13551_OG0012048	2957
CG13557_OG0012477	0
CG13558_OG0001556	0
CG13559_OG0012047	0
CG13561_OG0011643	4
CG13562_OG0011631	23
CG13575_OG0006892	0
CG13577_OG0001150_OG0	1
CG13578_OG0006898	3839
CG13579_OG0006013	0
CG1358_OG0006724	5354
CG13581_OG0002746	0
CG13585_OG0011574	5258
CG13587_OG0006025	48
CG13594_OG0006033	467
CG13599_OG0005537	12
CG1360_OG0006725	152
CG13601_OG0005534	743
CG13603_OG0005332	1746
CG13605_OG0005319	1096
CG13606_OG0005306	74
CG13607_OG0005318	3
CG13609_OG0012982	33
CG13613_OG0005278	0
CG13614_OG0002525_OG0	0
CG13615_OG0002524	0
CG13616_OG0005272	13
CG13618_OG0005267	44
CG13622_OG0005268	106
CG13623_OG0005265	466
CG13625_OG0004618	838
CG13627_OG0004629	18
CG13630_OG0004630	947
CG13631_OG0004635	534
CG13634_OG0004637	72
CG13641_OG0004650	0
CG13643_OG0002274	6
CG13653_OG0002504	0
CG13654_OG0005174	663
CG13663_OG0011496	500
CG13667_OG0004090_OG0	333
CG13670_OG0011168	0
CG13671_OG0004086_OG0	944
CG13675_OG0000560_OG2	0
CG13676_OG0003984	11
CG13678_OG0000129_OG3	2
CG1368_OG0008241	1
CG13685_OG0010463	679
CG13689_OG0008772	127
CG13690_OG0008752	1
CG13692_OG0008754	161
CG13698_OG0010125	2850
CG13699_OG0003907_OG0	7
CG13705_OG0010610	0
CG13707_OG0010613	241
CG13708_OG0010614	216
CG1371_OG0006292	2721
CG13711_OG0010618	0
CG13712_OG0010619	0
CG13713_OG0010620	0
CG13716_OG0010627	40
CG13720_OG0004084	0
CG13721_OG0012208	51
CG13722_OG0011130	5
CG13723_OG0010915	0
CG13724_OG0010917	1
CG13725_OG0010918	0
CG13727_OG0004055	1
CG13728_OG0010923	0
CG13731_OG0011910	6
CG13733_OG0010089	0
CG13738_OG0011907	0
CG13739_OG0002891	8
CG13743_OG0006405	363
CG13744_OG0006409	0
CG13747_OG0006408	1
CG13748_OG0006626	1
CG13751_OG0001660_OG0	737
CG13760_OG0007606	686
CG13766_OG0009602	281
CG13771_OG0009612	0
CG13775_OG0003750_OG0	163
CG13784_OG0000956_OG0	1432
CG13786_OG0003631	1
CG13796_OG0001883_OG0	549
CG13801_OG0000219_OG0	0
CG13801_OG0000219_OG1	0
CG13806_OG0011077	0
CG13807_OG0011075	381
CG13810_OG0011066	1
CG13813_OG0010189	6
CG13829_OG0011464	7
CG13833_OG0004687	21099
CG13837_OG0002276	0
CG13838_OG0011993	0
CG13841_OG0004694	452
CG13842_OG0004706	1
CG13847_OG0004737	6
CG13850_OG0004743	953
CG13855_OG0004744	12
CG13856_OG0004745	1853
CG13857_OG0004746	134
CG13862_OG0004760	0
CG13868_OG0007089	8448
CG13868_OG0013578	1693
CG13869_OG0007075	18
CG1387_OG0008528	0
CG13870_OG0007093	10
CG13871_OG0003047	11
CG13872_OG0007071	2
CG13875_OG0011381	84
CG13876_OG0001334_OG0	317
CG13877_OG0011937	5
CG13884_OG0000403_OG0	0
CG13887_OG0011343	7804
CG13891_OG0002060	18
CG13893_OG0011360	4544
CG13894_OG0004129	177
CG13895_OG0004128	789
CG13901_OG0011344	343
CG13907_OG0011337	9318
CG13912_OG0011325	2
CG13917_OG0011285	7319
CG13919_OG0011274	323
CG13920_OG0011271	274
CG13921_OG0011032	201
CG13924_OG0011054	49
CG13926_OG0011282	402
CG13928_OG0011279	5671
CG13930_OG0011024	1
CG13931_OG0004073	0
CG13933_OG0011036	2280
CG13937_OG0011056	6296
CG13949_OG0003375	317
CG13950_OG0003376	6
CG13954_OG0006374	436
CG13955_OG0002890_OG0	2
CG13962_OG0012240	0
CG13970_OG0009133_OG0	0
CG13972_OG0005361	35
CG13983_OG0002696	0
CG13991_OG0000661_OG1	0
CG13992_OG0002070_OG0	1
CG13994_OG0011942	446
CG13995_OG0000538_OG0	645
CG13999_OG0000662_OG0	274
CG14005_OG0001926	395
CG14006_OG0001927	0
CG14007_OG0009567	23
CG14011_OG0003731	0
CG14013_OG0003734	1
CG14014_OG0009443	0
CG14015_OG0009446	278
CG14017_OG0003733	0
CG14020_OG0003686	754
CG14022_OG0008831	0
CG14024_OG0003410_OG0	253
CG14034_OG0008836	0
CG14036_OG0008842	0
CG14042_OG0001816	629
CG14043_OG0003425	1076
CG14044_OG0008964	411
CG14050_OG0000684	682
CG14052_OG0007777	27
CG14053_OG0012099	3
[truncated: 9,910 more rows]
