# Supplementary material for: Evolution of chemosensory tissues and cells across ecologically diverse Drosophilids
Source: Nat Commun. 2024 Feb 5;15:1047. doi: 10.1038/s41467-023-44558-4 (PMC10844241; doi:10.1038/s41467-023-44558-4)
Supplement: Supplementary file 18 — Supplementary Data 15 [file 41467_2023_44558_MOESM18_ESM.zip › all_count_tables_renamed/SUZH10LAR_counts_trim_genes_FBids_1_1_sorted.txt]

128up_OG0006588	1718
14-3-3epsilon_OG0002478	20601
14-3-3epsilon_OG0001126_OG1	21876
140up_OG0004534	204
18w_OG0003044	4380
26-29-p_OG0010897	10875
2mit_OG0000576_OG0	136
5-HT1A_OG0006644	39
5-HT1B_OG0006647	25
5-HT2A_OG0000287_OG0	0
5-HT2B_OG0011472	19
5-HT7_OG0005777	53
5PtaseI_OG0005188	586
7B2_OG0004187	309
a_OG0006460	855
a10_OG0010691	14
a5_OG0009037	3
a6_OG0007651	508
AANATL2_OG0003640	214
AANATL4_OG0000091_OG1	0
AANATL7_OG0007605	15
Aasdh_OG0001831	224
Aatf_OG0001947	592
aay_OG0011265	448
ab_OG0009683	1649
ab_OG0009684	1193
ABCB7_OG0011281	1529
Pmp70_OG0003257	1189
Abd-B_OG0005000	0
Abi_OG0002227_OG0	765
Abl_OG0010722	3835
abo_OG0009656	597
Abp1_OG0010565	1629
abs_OG0003097	1209
ac_OG0007843	43
Ac13E_OG0008321	762
Ac3_OG0009573	123
Ac78C_OG0010320	288
Acam_OG0000252_OG0	0
Acam_OG0000252_OG1	0
Acam_OG0005131	0
CG9149_OG0011313	1112
Acbp1_OG0009246	798
Acbp2_OG0010415	684
Acbp4_OG0000311_OG0	2
Acbp4_OG0000311_OG1	0
Acbp6_OG0010414	4
ACC_OG0007193	4870
AcCoAS_OG0000812	1308
Ace_OG0000652_OG0	11
Acer_OG0000953_OG0	3912
Acer_OG0003808	694
Acf_OG0002671	3610
Achl_OG0002770	219
acj6_OG0008333	10
acj6_OG0008334	33
Ack_OG0010507	1517
Ack-like_OG0006546	2930
Acn_OG0009540	6108
CG5009_OG0006075	1766
Acox57D-d_OG0006913	106
Acox57D-p_OG0001151	364
Acp1_OG0009317	78
Acp32CD_OG0009664	22
Acp65Aa_OG0003939	1
Acph-1_OG0001513	879
CG12512_OG0008829	655
CG18155_OG0007972	64
Acsl_OG0007133	3958
Act42A_OG0000022_OG0	4
Act42A_OG0000022_OG1	46
Act42A_OG0000022_OG3	525566
Act42A_OG0000022_OG4	38379
Act42A_OG0000022_OG5	2435
Actn_OG0003148_OG0	63150
Actn3_OG0011403_OG0	0
ACXB_OG0000046_OG0	1
ACXB_OG0000046_OG1	0
ACXB_OG0000046_OG2	3
ACXB_OG0000046_OG2.2	0
ACXD_OG0004078_OG0	1
Acyp_OG0009408	0
Acyp2_OG0011498	118
Ada_OG0002342	50
Ada1-2_OG0003777_OG0	208
Ada2a_OG0005051	156
Ada2b_OG0004799	472
Ada3_OG0007872	680
AdamTS-A_OG0005247	1325
AdamTS-A_OG0012010	53
AdamTS-B_OG0008089	1532
Adar_OG0007649	1323
Adat1_OG0003596	101
Adck1_OG0006032	427
Adck5_OG0010063	299
ADD1_OG0006579	2072
Adf1_OG0001636_OG0	468
Adgf-A_OG0001991_OG0	0
Adgf-A_OG0003900	348
Adgf-A2_OG0010109	4
Adgf-B_OG0010108	0
Adgf-C_OG0001030_OG0	7
Adgf-D_OG0002208_OG0	22
Adgf-E_OG0006152	0
Adh_OG0003395_OG0	1
Adi1_OG0010940	392
AdipoR_OG0004727	3130
CG3809_OG0004951	0
AdenoK_OG0003918_OG0	747
Ady43A_OG0002958	388
AdoR_OG0005733	30
adp_OG0006108	464
AdSS_OG0000854_OG0	8
Aduk_OG0004873	1024
Ae2_OG0010984	1322
CG6512_OG0010913	2955
aft_OG0006080	1324
Afti_OG0005567	481
Ag5r_OG0008212	9471
Ag5r2_OG0008213	1
AGBE_OG0007237	2189
AgmNAT_OG0001753	120
ago_OG0010530	3976
AGO1_OG0007307	3964
AGO2_OG0000119_OG0	105
Agpat1_OG0008448	403
Agpat2_OG0003465	35
Agpat3_OG0004018	2810
Agpat4_OG0004019_OG0	46
ADPS_OG0002932	187
agt_OG0001016_OG0	151
Spat_OG0007723	164
Ahcy_OG0001195_OG0	5224
AhcyL1_OG0011110	2370
AIF_OG0001225	1043
AIMP1_OG0007108	1310
AIMP2_OG0009977	1195
AIMP3_OG0005998	688
Adk1_OG0010829	751
Adk3_OG0005467	354
Ak6_OG0007201	243
Akap200_OG0000367_OG0	7956
Akh_OG0010512	113
AkhR_OG0009627	15
akirin_OG0010441	3220
Akr1B_OG0001292	3340
Akt1_OG0005415	3864
al_OG0008749	605
Aladin_OG0007570	1022
AlaRS_OG0003477	7146
AlaRS-m_OG0010596	943
Alas_OG0006853	2079
alc_OG0006389	1474
Ald1_OG0005647	92524
Ald2_OG0005645	0
Aldh_OG0003615	5167
Aldh-III_OG0006742	5573
Aldh7A1_OG0003841_OG0	254
Alg-2_OG0001588_OG0	1680
Alg1_OG0002607_OG0	715
Alg10_OG0000709_OG0	706
Alg11_OG0012170	1239
CG8412_OG0004562	1877
Alg14_OG0001194_OG0	277
Alg2_OG0010641	1192
Alg3_OG0003012	78
Alg3_OG0006966	542
CG5287_OG0001281	294
CG5287_OG0003790	384
Alg9_OG0005173	1147
Alh_OG0004317	1132
Alh_OG0004319	1213
Alh_OG0011430	268
alien_OG0009301	1609
ALiX_OG0005343	1044
Alk_OG0006414	1533
CG12179_OG0001176_OG0	484
Alp1_OG0010289	4733
Alp10_OG0010194	74
Alp11_OG0008522	1
Alp12_OG0003717	318
Alp13_OG0001034	20
Alp2_OG0000261_OG0	2
Alp2_OG0000261_OG1	0
Alp4_OG0005779	78
Alp6_OG0006360	0
Alp7_OG0003030	3
Alp9_OG0003931	86
alph_OG0000083_OG0	0
alph_OG0005113	2627
alpha-Catr_OG0006852	178
alpha-Est1_OG0004357	235
alpha-Est10_OG0004350	110
alpha-Est2_OG0000314	28
alpha-Est3_OG0004356	102
alpha-Est6_OG0004354	0
alpha-Est7_OG0001351	2593
alpha-Est8_OG0004352	229
alpha-Est9_OG0004351	716
alpha-Man-Ia_OG0003130	365
alpha-Man-Ia_OG0003131	21
alpha-Man-Ia_OG0001168	454
alpha-Man-Ib_OG0005087	1015
alpha-Man-Ic_OG0011549	47
alpha-Man-IIa_OG0004878	3209
alpha-Man-IIb_OG0005229	652
alpha-PheRS_OG0008296	1818
alpha-Spec_OG0011040	30792
alpha4GT1_OG0000948	388
alphaCOP_OG0011275	6779
alphaSnap_OG0010384	1665
alphaTub67C_OG0010998	3
Alr_OG0008278	418
alrm_OG0002498	316
Als2_OG0009863	1134
alt_OG0004894	7433
aly_OG0004083	0
Ama_OG0002112	1274
Amacr_OG0009433	236
amd_OG0001918	7
Amnionless_OG0008741	20
amon_OG0011540	276
amos_OG0003702_OG0	0
AMPdeam_OG0008245	4711
Amph_OG0007204	3517
AMPKalpha_OG0001698	3124
Amt_OG0004607	13
Amun_OG0008385	6975
amx_OG0007575	115
Amy-p_OG0000157_OG0	8
Amy-p_OG0000157_OG0.2	0
Amyrel_OG0006416	0
ana_OG0006403	595
ana1_OG0002269	921
ana2_OG0007120	238
ana3_OG0006194	949
Ance-2_OG0003658	18
Ance-3_OG0001891_OG0	129
Ance-3_OG0009407	80
Ance-4_OG0006406	285
Ance-5_OG0005870	330
anchor_OG0010100	523
Andorra_OG0011741	0
Ank2_OG0010460	4593
Ankle2_OG0000780	4472
l(2)35Be_OG0003404_OG0	298
anox_OG0007490	1140
Ant2_OG0008041	27
antdh_OG0008007	828
Antp_OG0002113	920
antr_OG0007227	21
AnxB10_OG0008082	1663
AnxB11_OG0008196	2063
AnxB9_OG0004410	15989
aop_OG0003458	1742
aos_OG0010741	345
Aos1_OG0002145_OG0	1275
AOX1_OG0005242	228
AOX2_OG0000143_OG0	4386
AOX2_OG0000143_OG1	677
AOX4_OG0001465	22
ap_OG0005832	1902
AP-1-2beta_OG0008273	4362
AP-1gamma_OG0007680	3979
AP-1mu_OG0005553	1963
AP-1sigma_OG0005334	1410
AP-2alpha_OG0008751	2930
AP-2mu_OG0004736	1996
AP-2sigma_OG0004385	950
Apc_OG0005387	2666
APC10_OG0005888	321
Apc2_OG0005308	1377
APC4_OG0003171_OG0	767
APC7_OG0001703	20
ApepP_OG0000963	2288
aph-1_OG0003552_OG0	611
aPKC_OG0006607	274
aPKC_OG0006608	998
aPKC_OG0006609	156
Aplip1_OG0011323	498
apn_OG0002443_OG0	0
apolpp_OG0012638	11745
app_OG0010830	379
APP-BP1_OG0010070	832
Appl_OG0007834	2972
Aprt_OG0004075	377
Aps_OG0010085	2229
apt_OG0002733	1133
CG18815_OG0010034	1545
AQP_OG0007242	310
aqrs_OG0005393	0
aqz_OG0001049_OG1	5810
ara_OG0009939	1625
aralar1_OG0001518	2374
Arc1_OG0002768_OG0	1972
Arc2_OG0006127	86
Arc42_OG0001370_OG0	1130
Archease_OG0002289_OG0	86
Arf51F_OG0006831	1269
Arf79F_OG0012164	8059
ArfGAP1_OG0010836	1138
ArfGAP3_OG0003816_OG0	1999
Arfip_OG0005451	379
Arfrp1_OG0007681	220
arg_OG0003183	18
arg_OG0007835	16
Argk_OG0011233	220923
Argk_OG0011925	1142
Argl_OG0009800	211
CG31469_OG0002209_OG0	14
ArgRS_OG0008151	2249
ArgRS-m_OG0004367	290
ari-1_OG0007878	1978
ari-2_OG0003028	749
Arl1_OG0010003	1080
Arl2_OG0004816	466
Arl5_OG0011164	506
Arl6_OG0007042	7
Arl6IP1_OG0004993	818
Arl8_OG0004797	968
arm_OG0007636	18907
armi_OG0002027	1088
Arp1_OG0004441	3600
Arp10_OG0007423	1184
Arp2_OG0001770	1381
Arp3_OG0010555	2123
Arp5_OG0001448_OG0	215
Arp53D_OG0011600	3
Arp6_OG0008512	856
Arp8_OG0007614	601
Arpc1_OG0009187	3410
Arpc2_OG0009417	2361
Arpc3A_OG0005226	746
Arpc3B_OG0008590	11
Arpc4_OG0008719	1423
Arpc5_OG0008957	691
arr_OG0007264	4617
Arr1_OG0009490	1040
Arr2_OG0004099	128
Ars2_OG0005840	4528
Art1_OG0004911	2773
Art2_OG0008773	3
Art3_OG0004604	669
Art4_OG0004574	1318
Art6_OG0004528_OG0	0
Art7_OG0001547_OG0	529
Art8_OG0009662	442
Art9_OG0002219_OG0	0
Arts_OG0000486_OG0	6727
aru_OG0003377	4072
Arv1_OG0013036	64
arx_OG0009914	42
Asap_OG0007180	2237
Asator_OG0002682_OG1	1875
Asciz_OG0010646	175
ase_OG0007840	148
asf1_OG0009889	1505
ash1_OG0000982_OG0	200
ash2_OG0004623	1234
Ask1_OG0004518	2422
asl_OG0004217	744
AsnRS_OG0003707	3672
AsnRS-m_OG0006452	212
AsnS_OG0000992	285
asp_OG0004633	1632
Asph_OG0006509	7375
ASPP_OG0006932	2073
CG9572_OG0008488	8714
AspRS_OG0006665	4155
AspRS-m_OG0008886	7759
asrij_OG0006972	595
asRNA:CR31429_OG0002339_OG0	358
asRNA:CR42743_OG0003772_OG0	0
asRNA:CR43299_OG0012338_OG0	0
asRNA:CR43426_OG0012535_OG0	0
asRNA:CR43454_OG0002277_OG0	44
asRNA:CR43463_OG0001607_OG0	398
asRNA:CR43809_OG0003675_OG0	1007
asRNA:CR44106_OG0002406_OG0	2
asRNA:CR44169_OG0002969_OG0	0
asRNA:CR44179_OG0001455_OG0	1149
asRNA:CR44372_OG0000331_OG0	7
asRNA:CR44372_OG0000331_OG1	5
asRNA:CR44894_OG0012090_OG0	8
asRNA:CR45044_OG0005605_OG0	40
asRNA:CR45195_OG0000203_OG0	3123
asRNA:CR45195_OG0000203_OG1	178
asRNA:CR45350_OG0001645_OG0	1881
asRNA:CR45943_OG0010336	163
asRNA:CR46029_OG0000226_OG0	9
asRNA:CR46029_OG0000226_OG1	25
asRNA:CR46139_OG0003106_OG0	12
asRNA:CR46246_OG0011916	3
asRNA:CR46354_OG0002193_OG0	154
asRNA:CR46473_OG0000925_OG0	6303
Ass_OG0001346	0
ast_OG0003560	328
AstA_OG0004634	49
AstA-R1_OG0000689	15
AstA-R2_OG0005396	26
AstC_OG0009668	39
AstC-R1_OG0010134	14
AstC-R2_OG0001295_OG0	43
AstCC_OG0009669	23
asun_OG0002419_OG0	310
Asx_OG0006138	2439
Atac1_OG0003748_OG0	112
Atac2_OG0009508	375
Atac3_OG0000828	762
Tat_OG0001330	973
Ate1_OG0003045	826
Atet_OG0003384	939
Atf-2_OG0006059	120
Atf3_OG0007763	1512
Atg1_OG0009929	80
Atg1_OG0009931	981
Atg10_OG0001598	59
Atg101_OG0008681	325
Atg12_OG0011904	110
Atg13_OG0004817	719
Atg14_OG0005089	724
Atg16_OG0005703	1268
Atg17_OG0004232	2388
Atg18a_OG0011152	2048
Atg18b_OG0001271_OG0	1137
Atg2_OG0011112	3598
Atg3_OG0009922	1820
Atg4a_OG0009014	1713
Atg4b_OG0005256	637
Atg5_OG0007974	502
Atg6_OG0005323	940
Atg7_OG0006714	809
Atg8a_OG0008043	8602
Atg8b_OG0005571	0
Atg9_OG0006487	2418
atilla_OG0011822	5186
atk_OG0010362	17
atl_OG0001399	3999
atms_OG0004154	1313
ato_OG0004804	337
Atox1_OG0012695	726
ATP6AP2_OG0004869	5173
ATP7_OG0008369	1473
ATP8A_OG0007260	3386
ATP8A_OG0007261	4
Atpalpha_OG0002140	13638
ATPCL_OG0006680	5950
ATPsynB_OG0010987	9241
ATPsynbeta_OG0005823	61902
ATPsynbetaL_OG0001317	1
ATPsynC_OG0005792	28733
ATPsynCF6_OG0005500	5024
ATPsynCF6L_OG0010605	0
ATPsynD_OG0004477	8291
ATPsyndelta_OG0007526	5892
ATPsynE_OG0005568	4726
ATPsynG_OG0009657	4422
ATPsyngamma_OG0005690	12540
ATPsynGL_OG0009315	1
ATPsynO_OG0012619	9570
AttC_OG0000164_OG0	177
AttC_OG0007258	44
AttD_OG0004890	6
Atu_OG0002096	2089
Atx-1_OG0012102	44
Atx2_OG0011501	7102
Atxn7_OG0003444	1300
aub_OG0000482_OG0	8
aurA_OG0004964	659
aurB_OG0009647	1305
aust_OG0001881	1
aux_OG0003096_OG0	2201
ave_OG0006159	205
Aven_OG0003291	201
awd_OG0002664	15805
Awh_OG0010478	158
axed_OG0010262	365
Axn_OG0005720	2001
axo_OG0003993	457
axo_OG0010625	168
axo_OG0010626	561
axo_OG0010628	2
Axs_OG0008319	1763
Axud1_OG0003447	1350
az2_OG0006736	410
azot_OG0000210_OG0	2
azot_OG0000210_OG1	0
b_OG0009189	1377
B-H1_OG0000267_OG0	162
B-H1_OG0000267_OG1	214
B4_OG0009202	2561
B52_OG0001376_OG0	3088
b6_OG0007653	8
B9d1_OG0005246	4
B9d2_OG0005830	9
bab1_OG0011327	37
bab1_OG0011328	32
bab2_OG0011326	2081
babo_OG0006628	1667
babos_OG0007027	746
Bacc_OG0008947	19935
Bace_OG0000801_OG0	3
baf_OG0003792	1378
bai_OG0005189	2334
Balat_OG0007229	0
Baldspot_OG0010721	941
ball_OG0001092_OG1	2142
bam_OG0005170	133
bap_OG0001358_OG0	5
Bap111_OG0007677	5402
Bap170_OG0000903_OG0	3621
Bap55_OG0005900	2432
Bap60_OG0008560	3806
IMPPP_OG0000305_OG1	3
barc_OG0010291	1092
bark_OG0008784	5144
barr_OG0000425_OG0	1611
baz_OG0008596	2252
bb8_OG0005496	0
bbc_OG0007266	1665
CG18067_OG0007098	3225
bbg_OG0010871	1883
bbg_OG0010872	4784
BBIP1_OG0004876	208
BBS1_OG0010413	8
BBS4_OG0002785_OG0	38
BBS5_OG0002086	5
BBS8_OG0008755	15
BBS9_OG0006919	51
bbx_OG0008688	2888
bc10_OG0010387_OG0	193
BCAS2_OG0005540	485
bcd_OG0002111_OG0	0
bchs_OG0003722	481
BCL7-like_OG0007566	870
bcn92_OG0007793	258
Bdbt_OG0004400	415
bdg_OG0006805	1909
bdl_OG0003385	101
Bdp1_OG0009215	763
be_OG0000785	1671
BEAF-32_OG0006164	1886
beag_OG0004860	450
beat-Ia_OG0011784	61
beat-Ib_OG0009146	17
beat-Ic_OG0001866_OG0	0
beat-IIa_OG0005482	85
beat-IIb_OG0005481	156
beat-IIIa_OG0009463	14
beat-IIIb_OG0009460	12
beat-IIIc_OG0003687	156
beat-IV_OG0005508	107
beat-Va_OG0005024	26
beat-Vb_OG0005021	36
beat-Vc_OG0001062_OG0	6
beat-VII_OG0011542	24
beat-VII_OG0011544	13
beg_OG0004008	397
bel_OG0001048	11375
Bem46_OG0008920	358
ben_OG0000514_OG0	2739
Best1_OG0002590_OG0	483
Best2_OG0010251	1157
Best3_OG0009963	0
Best4_OG0000558_OG0	0
Bet1_OG0003845_OG0	274
Bet3_OG0004072	454
beta-PheRS_OG0005298	1501
beta-Spec_OG0007697	40131
beta'COP_OG0009212	5753
beta3GalTII_OG0012738	232
beta4GalNAcTA_OG0006521	225
beta4GalNAcTB_OG0002610	359
beta4GalT7_OG0005195	432
betaCOP_OG0008653	6034
betaggt-I_OG0008962	852
betaGlu_OG0002667	4859
CG32396_OG0011696	193
Bgb_OG0011276	967
bgcn_OG0001647	498
bgm_OG0009412	221
BHD_OG0010421	371
bi_OG0003201	1211
bi_OG0012904	181
BI-1_OG0004087	1588
bib_OG0001843_OG0	887
BicC_OG0009143	1
BicD_OG0009474	1878
CG11873_OG0005086	3157
bif_OG0003277	5550
bif_OG0012761	965
BigH1_OG0001085_OG0	0
bigmax_OG0005365	174
Bili_OG0002506_OG0	94
bin_OG0010286	1
Bin1_OG0005423	832
bin3_OG0007310	3295
bip1_OG0010560	698
Bka_OG0009250	540
blanks_OG0011885_OG0	0
Blimp-1_OG0010196	391
Blm_OG0002608	353
Blos1_OG0006148	250
Blos2_OG0010078	139
Blos3_OG0009918	298
Blos4_OG0010933	177
blot_OG0010924	26659
blow_OG0006726	1846
blp_OG0005216	248
blw_OG0006982	47008
bma_OG0010967	116
Bmcp_OG0010022	550
bmm_OG0010858	251
bnb_OG0001206_OG1	10220
CG5059_OG0012191	3993
bnk_OG0005787	0
bnl_OG0004512	41
boca_OG0006727	894
bocks_OG0002575_OG0	169
BOD1_OG0005544	1667
boi_OG0007601	1440
boi_OG0007603	698
boil_OG0012322	2
bol_OG0011238	780
boly_OG0007153	0
BomBc1_OG0001623	2911
BomBc2_OG0000769_OG0	133
BomBc3_OG0004769	78
BomT3_OG0011469	860
bon_OG0004934	2487
bond_OG0004726	313
bonsai_OG0007008	598
Boot_OG0006400	0
bor_OG0004967	987
bora_OG0003911	204
BORCS5_OG0008208	391
BORCS6_OG0011365	191
BORCS7_OG0007103	60
borr_OG0009292	1405
boss_OG0005676	73
botv_OG0006642	724
bou_OG0007819	996
bowl_OG0008785	2293
BoYb_OG0000400_OG0	41
br_OG0007659	7204
br_OG0011928	3289
Br140_OG0001629	1437
brat_OG0001919	4072
Brca2_OG0000883	270
Brd_OG0010852	235
CG7154_OG0009310	2138
Brd8_OG0002488	1104
Bre1_OG0010209	2801
Brf_OG0005483	564
Brf_OG0005485	176
brk_OG0007975	1820
brm_OG0009999	8968
Brms1_OG0008442	676
Bro_OG0011272	0
brp_OG0000499_OG1	789
l(3)72Ab_OG0009997	6945
bru1_OG0009737	22
bru1_OG0009738	119
bru2_OG0009740	712
bru2_OG0011823	45
bru2_OG0012161	91
bru3_OG0010907	308
bru3_OG0011909	22
Bruce_OG0004896	11064
brun_OG0003663	1406
brv1_OG0000706_OG0	0
brv2_OG0010919	0
brv3_OG0011666	0
BRWD3_OG0005288	5776
brwl_OG0009277	515
bs_OG0003002	546
bs_OG0006897	240
bsf_OG0001906_OG0	2733
Bsg_OG0009780	3602
Bsg25D_OG0003412_OG0	1278
bsh_OG0009110	29
bsk_OG0012344	1405
bt_OG0000537_OG1	805
BTBD9_OG0000546_OG0	710
BtbVII_OG0011887	1411
btd_OG0007557	392
Btk29A_OG0001838	2477
Btk29A_OG0011763	171
btl_OG0002041	455
btn_OG0004719	0
Btnd_OG0008611	6
btsz_OG0001035_OG1	275
btsz_OG0004581	9
btv_OG0003692	6
btv_OG0009487	23
btz_OG0005342	2566
Bub1_OG0001806_OG0	1373
Bub3_OG0005120	2771
BubR1_OG0000657_OG0	0
Buffy_OG0006561	50
bug_OG0006803	309
Bug22_OG0009372	439
BuGZ_OG0008876	2405
CG8270_OG0010257	667
bun_OG0000556	1744
bun_OG0009749	3061
bur_OG0003683_OG0	2583
Burs_OG0001045_OG0	0
bves_OG0007497	200
bves_OG0007499	136
bw_OG0006000	6
bwa_OG0009122	23
bwa_OG0012525	21
Bx_OG0008666	9
Bx_OG0008667	326
Bx42_OG0007682	2266
by_OG0005550	3345
byn_OG0010803	0
bys_OG0007950	1030
c-cup_OG0012143	0
c(3)G_OG0001464_OG0	107
c11.1_OG0007569	2051
c12.1_OG0007568	849
c12.2_OG0007567	1064
C15_OG0002126_OG0	154
C1GalTA_OG0009799	645
C3G_OG0007801	2310
C901_OG0008027	16
ca_OG0005700	2617
Ca-alpha1D_OG0009140	1750
Ca-alpha1T_OG0003323	261
Ca-beta_OG0009681	320
Ca-Ma2d_OG0009139	937
CaBP1_OG0008860	5253
cac_OG0000605_OG0	210
cact_OG0009392	6795
cactin_OG0003129	1427
cad_OG0009437	12
Cad74A_OG0010922	1409
Cad86C_OG0002368	2798
Cad87A_OG0001088_OG0	1507
Cad89D_OG0001058_OG0	0
Cad96Ca_OG0011497	1578
Cad96Cb_OG0005172	70
Cad99C_OG0005704	3496
CadN_OG0000277_OG1	84
Caf1-105_OG0002830	936
Caf1-180_OG0007408	3956
Caf1-55_OG0001036	5479
cag_OG0001595_OG0	103
CAH1_OG0009192	2204
CAH13_OG0002843	2
CAH14_OG0002807	2
CAH15_OG0006256	0
CAH16_OG0000498_OG1	36
CAH2_OG0001000_OG0	182
CAH3_OG0003177	821
CAH5_OG0005796	1
CAH7_OG0000840	1765
CAH8_OG0004748	10
CAH9_OG0005622	22
CAHbeta_OG0002334	132
cal1_OG0002556_OG0	1304
CalpA_OG0003035	2882
CalpB_OG0010971	3458
CalpC_OG0008186	859
Calr_OG0005564	26393
Cals_OG0013279_OG0	1022
Calx_OG0002139_OG0	3
Calx_OG0004417	991
Calx_OG0004418	829
calypso_OG0006121	616
Cam_OG0012053	13249
CaMKI_OG0012767	2307
CaMKII_OG0013280	5678
Camp_OG0005907	341
Camta_OG0006364	964
Camta_OG0006365	231
can_OG0004061_OG0	1
CanA1_OG0005778	1562
CanB_OG0000231_OG0	112
CanB_OG0000231_OG1	1873
Cand1_OG0009382	4762
CAP_OG0000587_OG0	6131
CAP_OG0012405	45
Cap-D2_OG0005121	2454
Cap-D3_OG0009448	285
Cap-G_OG0002924	2810
Cap-H2_OG0004906	1095
Capa_OG0005712	40
Caper_OG0009347	6007
Capr_OG0010138	7926
caps_OG0010156	2279
caps_OG0010157	1697
capt_OG0009025	14113
capu_OG0000612_OG0	480
car_OG0007437	655
CARPA_OG0007960	33
CARPB_OG0007554	93
CarT_OG0009432	22
cas_OG0004236	354
casp_OG0006502	2236
cass_OG0009476	5279
Cat_OG0003869	22984
cathD_OG0002862	12417
cato_OG0006491	11
Catsup_OG0009538	3251
caup_OG0009938	391
cav_OG0000654	214
caz_OG0003243_OG0	3690
cbc_OG0007265	350
Cbl_OG0002051_OG0	2411
CBP_OG0001721	2151
CBP_OG0007971	2330
Cbp20_OG0005066	447
Cbp53E_OG0006447	221
Cbp80_OG0007913	1181
Cbp80_OG0007915	1519
Cbs_OG0003124	2865
cbs_OG0007263	625
cbt_OG0008760	2152
Cby_OG0004789	7
Cc2d2a_OG0002702	58
CCAP_OG0011467	16
CCAP-R_OG0000870	23
ccb_OG0012089	0
CCDC151_OG0011900	1
CCDC53_OG0009785	247
Ccdc58_OG0010399	430
Ccdc85_OG0008917	1159
CCHa1_OG0004530	6
CCHa1-R_OG0006065	24
CCHa2_OG0002186_OG0	7
CCHa2-R_OG0005836	24
Cchl_OG0004776	1488
CCKLR-17D1_OG0003334	4
CCKLR-17D1_OG0008675	4
CCKLR-17D1_OG0011744	3
CCKLR-17D3_OG0008678	47
Ccm3_OG0005250	749
Ccn_OG0010106	26
Ccn_OG0010107	37
Ccn_OG0012179	15
Ccp84Ab_OG0000178_OG0	1604
Ccp84Ac_OG0001349_OG0	160
Ccp84Ae_OG0002110_OG0	3
Ccp84Af_OG0000109_OG0	360
Ccp84Af_OG0000109_OG1	1
Ccp84Af_OG0000109_OG2	145
Ccp84Ag_OG0001348_OG0	202
Ccs_OG0006299	309
CCT1_OG0002281_OG0	4307
CCT2_OG0003145	8520
CCT3_OG0004995	9152
CCT4_OG0000979	8887
CCT5_OG0006600	13576
CCT6_OG0008508	8298
CCT7_OG0004839	3210
CCT7_OG0004841	1265
CCT8_OG0007117	8915
Ccz1_OG0010481	385
cd_OG0004708	19
CD98hc_OG0001357_OG0	2580
Cda4_OG0008701	4799
Cda5_OG0008721	1394
Cda9_OG0002707	0
CDase_OG0005749	369
cdc14_OG0009306	1132
Cdc16_OG0005493	592
Cdc23_OG0009421	587
Cdc27_OG0010426	1668
Cdc2rk_OG0006290	415
Cdc37_OG0011041	2728
Cdc42_OG0008268	3017
Cdc45_OG0007388	782
Cdc5_OG0011371	1771
CDC50_OG0008483	1994
Cdc6_OG0002054	406
Cdc7_OG0007729	1008
Cdep_OG0002087	1995
Cdep_OG0004159	1562
CdGAPr_OG0009111	3578
cdi_OG0000729	1565
cDIP_OG0004394	149
Cdk1_OG0000555_OG0	1517
Cdk12_OG0009875	1103
Cdk2_OG0002391	935
CDK2AP1_OG0008015	572
Cdk4_OG0006632	1090
Cdk5_OG0002993	537
Cdk5alpha_OG0009389	383
Cdk7_OG0001724	416
Cdk8_OG0010977	378
Cdk9_OG0007009	470
Cdlc2_OG0000234_OG1	0
cdm_OG0002482	1853
Cds_OG0010549	1354
Ced-12_OG0009727	863
ced-6_OG0006366	2635
CenB1A_OG0004675	1898
CenG1A_OG0003595_OG0	2126
CenG1A_OG0009182	45
Cenp-C_OG0002322	2504
Cep135_OG0009952	794
Cep135_OG0009954	448
cep290_OG0004127	53
Cep89_OG0006812	1
Cep97_OG0008778	445
cer_OG0012078	3699
Cerk_OG0004182	1375
cert_OG0011161	1667
Cf2_OG0008971	1459
Cfp1_OG0007571	389
CG5789_OG0004615	995
cg_OG0006533	4370
CG10000_OG0005395	1
CG10005_OG0004963	197
CG10011_OG0005399	1256
CG10013_OG0002410_OG0	0
CG10019_OG0008786	292
CG10026_OG0009081	1401
CG10029_OG0004344	1
CG10031_OG0008792	19
CG10035_OG0004420	1
CG10038_OG0001436_OG0	446
CG10041_OG0012259_OG0	0
CG10051_OG0007036	0
CG10053_OG0004336	188
CG10055_OG0004329	591
CG10062_OG0007038	22
CG10063_OG0010284	5
CG10064_OG0010282	61
CG10068_OG0004321	323
CG10073_OG0000065_OG2	2
CG10075_OG0010279	354
CG10077_OG0010277	12560
CG10082_OG0005964	2636
CG10086_OG0001355	2
CG10089_OG0010567	220
CG10098_OG0004320	1110
CG10104_OG0006132	0
CG10116_OG0010569	0
CG10126_OG0005023	1050
CG10132_OG0009091	1662
CG10137_OG0009093	320
CG10139_OG0006151	1057
CG10140_OG0010573	1
CG10147_OG0010256	296
CG10151_OG0006160	381
CG10154_OG0010575	1
CG10163_OG0010252	1
CG10164_OG0001489	2
CG10165_OG0011781	114
CG10171_OG0010163	477
CG10175_OG0005507	35
CG10177_OG0001079_OG0	0
CG10184_OG0005509	325
CG10185_OG0005203	4
CG10189_OG0009087	230
CG10194_OG0009085	174
CG10195_OG0003572	151
CG10205_OG0006168	3140
CG10208_OG0005527	69
CG10209_OG0006169	492
CG10211_OG0009505	12101
CG10222_OG0010165	274
CG10226_OG0010249	267
CG10237_OG0003462	7122
CG1024_OG0004294	620
CG10252_OG0011517	3
CG10254_OG0002565	1310
CG10257_OG0006606	8
CG10264_OG0005208	0
CG10265_OG0006935	107
CG10274_OG0003940	852
CG10280_OG0004257	18
CG10283_OG0001907_OG0	716
CG10286_OG0004292	1678
CG10298_OG0004288	0
CG10300_OG0005516	0
CG10301_OG0005515	0
CG10307_OG0005957	195
CG10311_OG0004972	622
CG10317_OG0004974	0
CG10321_OG0005965	2130
CG10324_OG0004994	421
CG10332_OG0005992	0
CG10333_OG0009507	1644
CG10336_OG0009516	401
CG10337_OG0009096	206
CG10338_OG0009517	402
CG10339_OG0006873	54
CG10340_OG0001059_OG0	906
CG10341_OG0009518	765
CG10343_OG0009520	316
CG10344_OG0007020	90
CG10345_OG0002430_OG0	30
CG10347_OG0000607_OG0	84
CG10348_OG0003704	31
CG10352_OG0008207	0
CG10353_OG0008206	2844
CG10357_OG0010470	1
CG10359_OG0010469	5125
CG10361_OG0010014	1581
CG10362_OG0008202	215
CG10365_OG0005518	193
CG10366_OG0009102	935
CG10375_OG0005526	643
CG10376_OG0009519	366
CG10383_OG0001909	600
CG10384_OG0007018	30
CG10405_OG0004983	0
CG10407_OG0005207	9
CG10413_OG0003703_OG0	1430
CG10417_OG0013094	2467
CG10418_OG0010832	332
CG10425_OG0002500	512
CG10428_OG0001263_OG0	586
CG10431_OG0001914	122
CG10433_OG0006904	674
CG10435_OG0002296_OG0	252
CG10444_OG0007082	869
CG10445_OG0001356	267
CG10459_OG0001605_OG0	0
CG10462_OG0009105	1357
CG10463_OG0009108	461
CG10466_OG0012145	165
CG10467_OG0010233	934
CG10469_OG0010232	238
CG10470_OG0009541	516
CG10472_OG0000811_OG0	101
CG10479_OG0010225	123
CG10481_OG0009114	0
CG10483_OG0010221	782
CG10486_OG0010219	0
CG10492_OG0009544	1161
CG10494_OG0006908	360
CG10495_OG0009546	225
CG10505_OG0006927	15
CG10508_OG0010314	375
CG10510_OG0003948	3
CG10513_OG0005163	0
CG10514_OG0005162	1
CG10516_OG0009998	345
CG10527_OG0002810_OG0	17688
CG10543_OG0006262	2715
CG10550_OG0000747	54
CG10555_OG0008527	2704
CG10561_OG0009552	277
CG10565_OG0010321	3295
CG10576_OG0010200	9652
CG10581_OG0010326	38
CG10584_OG0010328	168
CG10587_OG0000094_OG0	0
CG10587_OG0000094_OG1	0
CG10587_OG0000094_OG2	0
CG10589_OG0003950	0
CG10591_OG0010195	1
CG10597_OG0003317	83
CG10598_OG0011740	2
CG10600_OG0009530	2173
CG10602_OG0009532	5324
CG10616_OG0010838	1106
CG10621_OG0001911	816
CG10623_OG0001912	1097
CG10628_OG0009107	375
CG10631_OG0001241	3226
CG10646_OG0009949	250
CG10654_OG0009947	79
CG10657_OG0009951	763
CG10660_OG0010840	196
CG10663_OG0010839	56
CG10669_OG0005156	391
CG10674_OG0010603	484
CG10680_OG0003577	1
CG10681_OG0009950	162
CG10700_OG0011812	0
CG10702_OG0009548	426
CG10710_OG0010908	505
CG10713_OG0010576	86
CG10725_OG0010574	2
CG10730_OG0000951	0
CG10731_OG0006517	85
CG10737_OG0006638	12657
CG10738_OG0010568	59
CG1074_OG0007339	519
CG10747_OG0009127	141
CG10748_OG0011855_OG0	0
CG10749_OG0003913_OG0	0
CG10750_OG0009561	0
CG10752_OG0010150_OG0	0
CG10761_OG0008304	0
CG1077_OG0004263	0
CG10793_OG0003237	0
CG10795_OG0006915	275
CG10799_OG0003081	277
CG10801_OG0012112	0
CG10802_OG0008133	608
CG10803_OG0008134	1491
CG10804_OG0008132	62
CG10809_OG0010976	662
CG10814_OG0007257	156
CG10822_OG0007072	0
CG10839_OG0009144	0
CG10841_OG0002198_OG0	0
CG10853_OG0003980_OG0	0
CG10859_OG0009209	0
CG10862_OG0002017_OG1	8013
CG10863_OG0010486	1725
CG10863_OG0012194_OG0	23
CG10864_OG0005043	16
CG10866_OG0010485	86
CG10874_OG0003457	628
CG10877_OG0002385_OG0	49
CG10887_OG0002183_OG0	3
CG10898_OG0002547	525
CG1090_OG0003105_OG0	166
CG10903_OG0002293_OG0	141
CG10904_OG0011634	125
CG10907_OG0001984_OG0	446
CG10909_OG0005022	0
CG10910_OG0006092	24
CG10911_OG0006095	0
CG10912_OG0000471	0
CG10914_OG0006109	230
CG10919_OG0001352	0
CG1092_OG0001161_OG0	0
CG10920_OG0007959	2
CG10927_OG0006710	139
CG10931_OG0006071	0
CG10932_OG0007954	3837
CG10934_OG0002756_OG0	1
CG10939_OG0005908	5288
CG10947_OG0009415	92
CG10948_OG0009927	1215
CG10949_OG0009416	263
CG10950_OG0012279	0
CG10958_OG0001743	167
CG10959_OG0008299	183
CG10962_OG0007748	285
CG10970_OG0003173	11
CG10973_OG0012539	592
CG10979_OG0004244	864
CG10984_OG0009934	652
CG10996_OG0008249	0
CG11000_OG0004245	43
CG11007_OG0003037	331
CG11018_OG0007064	0
CG11029_OG0001270	1006
CG1103_OG0003103_OG0	663
CG11030_OG0003728	908
CG11034_OG0001268	174
CG11035_OG0002292_OG0	102
CG11041_OG0001654	6
CG11044_OG0007073	310
CG1105_OG0004314	2374
CG11050_OG0009604	1246
CG11060_OG0006765	5
CG11068_OG0011716	0
CG11069_OG0004655	1367
CG11076_OG0001759	324
CG11077_OG0000549_OG0	155
CG11085_OG0008456	31
CG11089_OG0004653	2349
CG11095_OG0003249	83
CG11099_OG0007074	40
CG11103_OG0003250	259
CG11106_OG0012330	0
CG11109_OG0001964	94
CG11110_OG0006619	278
CG11123_OG0006752	649
CG11125_OG0006747	244
CG11127_OG0006744	629
CG1113_OG0004171	3
CG11131_OG0001957_OG0	3421
CG11134_OG0003251	406
CG11141_OG0006745	611
CG11145_OG0006754	3
CG11147_OG0003729	967
CG11149_OG0003730	1
CG11151_OG0008256	1372
CG11159_OG0006283	4
CG1116_OG0004164	328
CG11162_OG0008263	0
CG11168_OG0004657	1238
CG11170_OG0006462	114
CG11178_OG0003327	832
CG11180_OG0006625	848
CG11191_OG0007189	51
CG11192_OG0007095	0
CG11200_OG0007088	784
CG11211_OG0012938	0
CG11226_OG0012166_OG0	0
CG11227_OG0007505	0
CG1124_OG0002090	80
CG11241_OG0003815_OG0	204
CG11247_OG0009861	199
CG11248_OG0003830_OG0	168
CG11249_OG0009864	7
CG11251_OG0001998	0
CG11257_OG0007039	187
CG11263_OG0001789	382
CG11267_OG0011856	1891
CG11269_OG0006458	0
CG11275_OG0002906	2204
CG11279_OG0003924_OG0	311
CG11286_OG0004361	0
CG1129_OG0002085	303
CG11291_OG0003029	1
CG11294_OG0007761	107
CG11298_OG0007031	0
CG11309_OG0010303	646
CG11317_OG0012026	52
CG11318_OG0000756	0
CG11319_OG0009603	72
CG11327_OG0009628	2
CG11333_OG0002657_OG0	0
CG11334_OG0005804	536
CG11342_OG0011920	45
CG11345_OG0011138	1280
CG11349_OG0011131	8474
CG11353_OG0011127	175
CG11356_OG0008477	0
CG11357_OG0011126	751
CG1136_OG0010499	803
CG11367_OG0000806_OG0	137
CG11369_OG0011699	0
CG1137_OG0004303	0
CG11370_OG0003817_OG0	11805
CG11377_OG0008723	590
CG11378_OG0007395	70
CG11379_OG0007397	0
CG11380_OG0007400	0
CG11381_OG0007402	4
CG11382_OG0007404	35
CG11384_OG0007396	0
CG1139_OG0004077	1944
CG11391_OG0001026_OG0	8
CG11396_OG0010345	647
CG11398_OG0007405	229
CG11403_OG0007406	1533
CG11404_OG0012169	0
CG11406_OG0006889	5
CG11409_OG0007766	426
CG11413_OG0011575	5
CG11414_OG0006019	1910
CG11417_OG0007590	818
CG1142_OG0012974	364
CG11425_OG0009823	172
CG11426_OG0009824	306
CG1143_OG0011104	4
CG11436_OG0003200	270
CG11437_OG0009825	3
CG11438_OG0009826	566
CG11447_OG0004515	160
CG11449_OG0000981_OG1	0
CG11453_OG0001027_OG0	0
CG11454_OG0001792	520
CG11456_OG0003951	355
CG11459_OG0000135_OG1	11
CG1146_OG0011093	788
CG11470_OG0000857	0
CG11474_OG0005934	437
CG11475_OG0005935	0
CG11498_OG0001515	134
CG11504_OG0002630	648
CG11523_OG0009832	224
CG11529_OG0010828	668
CG11537_OG0010640	1447
CG11550_OG0002660	717
CG11560_OG0010817	227
CG11562_OG0008742	178
CG11563_OG0002662	798
CG11566_OG0007496	8
CG11570_OG0004027	0
CG11581_OG0008240	1
CG11583_OG0010538	868
CG11584_OG0008239	2
CG11585_OG0012335	700
CG11586_OG0010534	349
CG11590_OG0001741	524
CG11593_OG0010497	666
CG11594_OG0010492	513
CG11596_OG0007629	738
CG11601_OG0008739	269
CG11608_OG0000142_OG0	74
CG1161_OG0004180	1621
CG11617_OG0008731	121
CG11619_OG0003864_OG0	3
CG11626_OG0011450	0
CG11629_OG0003739	0
CG11630_OG0009580	0
CG11634_OG0009583	0
CG11635_OG0007156	5
CG11638_OG0007387	56
CG11655_OG0001745_OG0	216
CG11656_OG0005013	2
CG11658_OG0010025	325
CG11663_OG0012087	0
CG11664_OG0011395	0
CG11666_OG0012316	0
CG11668_OG0002452	339
CG11670_OG0005008	1223
CG11672_OG0004805	0
CG11674_OG0008231	39
CG11679_OG0008511	493
CG11686_OG0002448_OG0	22
CG11693_OG0004810	28
CG11694_OG0000225_OG0	1
CG11694_OG0000225_OG1	38
CG11695_OG0007879	502
CG11696_OG0007880	856
CG11698_OG0002319_OG0	0
CG11699_OG0007882	938
CG11703_OG0002165_OG0	0
CG11710_OG0001691_OG0	586
CG1172_OG0004189	540
CG11722_OG0001391	213
CG11723_OG0003571	450
CG11726_OG0010048	0
CG11737_OG0001419_OG0	148
CG11741_OG0001420_OG0	0
CG11752_OG0007995	1432
CG11755_OG0000851	105
CG11756_OG0007997	0
CG11760_OG0004826	218
CG11768_OG0004832	25
CG11771_OG0005200	1590
CG11777_OG0006309	308
CG11779_OG0004481	739
CG11786_OG0012799	0
CG11788_OG0007083	321
CG11790_OG0005187	2120
CG11791_OG0012008	959
CG11807_OG0003009_OG0	868
CG11808_OG0006841	385
CG11811_OG0004058	871
CG11816_OG0008636	349
CG11835_OG0000264_OG0	21247
CG11835_OG0000264_OG1	1657
CG11837_OG0005082	530
CG11841_OG0005083	245
CG11842_OG0000856_OG1	125
CG11843_OG0011490	16
CG11852_OG0002502_OG0	111
CG11854_OG0005171	15437
CG11857_OG0005167	1140
CG11858_OG0005166	457
CG11878_OG0000055_OG0	0
CG11878_OG0000055_OG1	0
CG11878_OG0000055_OG2	0
CG11882_OG0005094	444
CG11883_OG0006313	366
CG11885_OG0003355	267
CG11892_OG0005161	0
CG11893_OG0000039_OG2	54
CG11899_OG0005100	1028
CG11902_OG0005155	239
CG11906_OG0001618	411
CG11911_OG0008747	2
CG11912_OG0008746	1
CG11920_OG0005183	455
CG11927_OG0003556	1589
CG11929_OG0011773	0
CG11961_OG0001155_OG0	52
CG11964_OG0004848	598
CG11970_OG0004849	2127
CG11975_OG0004850	1026
CG11977_OG0012457_OG0	2
CG11980_OG0002337	711
CG11983_OG0004852	86
CG11986_OG0004855	157
CG11997_OG0004862	0
CG11999_OG0004179	967
CG12003_OG0004112	1
CG12004_OG0011286	2561
CG12009_OG0010662	298
CG12010_OG0010671	329
CG12011_OG0011025	1
CG12012_OG0010672	324
CG12016_OG0010666	621
CG12017_OG0010661	71
CG12020_OG0011042	0
CG12024_OG0011050	579
CG12025_OG0011053	655
CG12035_OG0011029	0
CG12038_OG0011331	115
CG12054_OG0000497	2902
CG12056_OG0003138	847
CG12057_OG0003139	0
CG12061_OG0000938_OG0	0
CG12065_OG0007412	2960
CG12069_OG0001519	0
CG12071_OG0011553	185
CG12071_OG0013484	270
CG12075_OG0007754	4712
CG1208_OG0004248	200
CG12081_OG0007411	1414
CG12084_OG0011296	1080
CG12091_OG0011293	1491
CG12093_OG0011111	681
CG12096_OG0008559	1129
CG12099_OG0011289	5928
CG12104_OG0011284	310
CG12105_OG0004111	346
CG12106_OG0007586	221
CG12107_OG0006719	436
CG12111_OG0007413	38
CG12112_OG0012598_OG0	267
CG12115_OG0007587	0
CG12116_OG0008625	132
CG12118_OG0007585	807
CG12121_OG0007579	2481
CG12123_OG0003325	251
CG12128_OG0002879	475
CG12129_OG0002878	805
CG1213_OG0002105	153
CG12134_OG0006319	419
CG12147_OG0004192	0
CG12155_OG0003210	1014
CG12159_OG0002860	423
CG12164_OG0006760	48
CG12170_OG0002098	467
CG12171_OG0004222	483
CG12173_OG0004172	230
CG12177_OG0008262	437
CG1218_OG0002103	920
CG12182_OG0011099	402
CG12194_OG0008975	118
CG12204_OG0001687	116
CG12206_OG0008131	1838
CG12209_OG0002818	0
CG12213_OG0002418	1720
CG12219_OG0007713	516
CG12224_OG0000651_OG1	472
CG12231_OG0003119	0
CG12236_OG0008414	672
CG12237_OG0007424	1308
CG12239_OG0001754	494
CG12241_OG0001396	455
CG12253_OG0011818	240
CG12256_OG0004947	1
CG12259_OG0005539	635
CG12268_OG0005336	260
CG1227_OG0004337	298
CG12278_OG0004413	0
CG12279_OG0004445	698
CG12288_OG0009457	746
CG12289_OG0010046	0
CG12290_OG0002618	222
CG12299_OG0009634	757
CG12301_OG0001981	848
CG12307_OG0009694	0
CG1231_OG0011372	112
CG12316_OG0009955	1098
CG12320_OG0005053	82
CG12321_OG0001064_OG0	829
CG12325_OG0002854	904
CG1233_OG0011370	1075
CG1234_OG0004335	1238
CG12341_OG0002848	211
CG12343_OG0002853	493
CG12344_OG0002855	113
CG12355_OG0012373	13
CG1236_OG0002100	1025
CG12362_OG0000821_OG0	1
CG12374_OG0007223	2
CG12375_OG0009777	295
CG12379_OG0008514	59
CG12384_OG0006229	3638
CG1239_OG0004237	222
CG12395_OG0001736	0
CG12398_OG0008359	0
CG12402_OG0002224_OG0	46
CG12420_OG0002594_OG0	0
CG12426_OG0005340	0
CG12438_OG0003802	0
CG12439_OG0009296	0
CG12446_OG0001786_OG0	0
CG12448_OG0009145	0
CG1246_OG0011105	0
CG12464_OG0011955	0
CG12470_OG0007846	0
CG12479_OG0008243	0
CG12480_OG0008242	4
CG12481_OG0008237	86
CG12490_OG0000233_OG1	0
CG12496_OG0007599	17
CG12498_OG0008105	0
CG12499_OG0002285_OG0	693
CG12502_OG0011339	48
CG12507_OG0008176	1
CG12511_OG0009568	0
CG12516_OG0005410	0
CG12517_OG0009649	0
CG12520_OG0010149	8
CG12521_OG0012944	0
CG12531_OG0008272	202
CG12535_OG0008128	11
CG12539_OG0008363	2291
CG12540_OG0008220	7
CG12541_OG0007825	82
CG12560_OG0012234	355
CG12567_OG0012740	786
CG12576_OG0001784_OG0	1612
CG12581_OG0001679_OG0	361
CG12589_OG0011424	0
CG12590_OG0011977	0
CG12594_OG0005596	108
CG12607_OG0011139	1049
CG12609_OG0008677	0
CG12617_OG0003653	0
CG12620_OG0009462	0
CG12637_OG0008050	0
CG12643_OG0007518	379
CG1265_OG0010531	1255
CG12655_OG0000445_OG2	2038
CG12659_OG0007410	185
CG12661_OG0007749	0
CG12662_OG0007747	3
CG12672_OG0007868	10
CG12674_OG0003570	0
CG12679_OG0001731_OG0	0
CG12680_OG0001718	0
CG12682_OG0012323	0
CG12691_OG0007931	0
CG12692_OG0000634_OG0	0
CG12693_OG0012106	0
CG12698_OG0008169	1
CG12699_OG0000230_OG1	0
CG12702_OG0001192	990
CG12708_OG0000271_OG0	199
CG12708_OG0000271_OG0.2	254
CG1271_OG0010635	266
CG12713_OG0003881_OG0	145
CG12716_OG0008438	0
CG12723_OG0008557	5
CG12728_OG0000928_OG0	380
CG12729_OG0011725	37
CG1273_OG0010536	488
CG12730_OG0007375	438
CG12744_OG0000893	34
CG12746_OG0004208	604
CG1275_OG0011072	1024
CG12768_OG0001283_OG0	75
CG12769_OG0007187	19
CG12773_OG0003140	1648
CG12782_OG0012281	0
CG12783_OG0000743_OG0	2
CG12784_OG0005236	2
CG12795_OG0008825	505
CG12811_OG0002240	831
CG12817_OG0002595_OG0	11
CG12818_OG0004897	221
CG12822_OG0001599	1046
CG12825_OG0001130_OG1	1
CG12826_OG0002951	2
CG12828_OG0011622	0
CG12831_OG0011623_OG0	0
CG12836_OG0002963_OG0	2
CG12848_OG0006045	254
CG12849_OG0011577	4
CG12851_OG0005862	230
CG12857_OG0006163	1
CG12860_OG0006154	0
CG12861_OG0006153	0
CG12862_OG0011585_OG0	0
CG12863_OG0011584	183
CG12866_OG0002772	0
CG12868_OG0001564	142
CG12869_OG0006145	81
CG12869_OG0006146	19
CG12877_OG0001472_OG0	1259
CG1288_OG0001350	2
CG12880_OG0005345	758
CG12883_OG0001474	145
CG12885_OG0001477	30
CG12895_OG0006308	224
CG12909_OG0002821	429
CG12910_OG0006305	342
CG12911_OG0006304	255
CG12914_OG0002819	0
CG12917_OG0002815	0
CG12920_OG0006291	3
CG12926_OG0006349	91
CG12929_OG0006357	93
CG12934_OG0006315	4
CG12935_OG0002846	228
CG12942_OG0001596_OG0	627
CG12945_OG0004570	631
CG12947_OG0004568	85
CG12948_OG0004558	886
CG12963_OG0001641_OG0	0
CG12964_OG0002996_OG0	469
CG12970_OG0006808	5
CG12971_OG0010294	0
CG12974_OG0010307	1
CG12983_OG0010332	2
CG12984_OG0003949	0
CG12985_OG0000915	0
CG12986_OG0011685	1
CG1299_OG0000523_OG0	3986
CG12990_OG0007696	0
CG12991_OG0007703	1192
CG12992_OG0011688	12
CG12994_OG0007707	3
CG12995_OG0008599	2
CG12998_OG0011739	0
CG13000_OG0011738	0
CG13001_OG0008580	809
CG13002_OG0008577	2
CG13003_OG0008572	2474
CG13004_OG0008570	154
CG13005_OG0008567	178
CG13008_OG0008305	0
CG13010_OG0003260	1
CG13012_OG0008317	168
CG13014_OG0008547	392
CG13016_OG0006536	362
CG13018_OG0006537	83
CG13021_OG0003241	0
CG13022_OG0010698	18
CG13023_OG0010699	97
CG13024_OG0010708	390
CG13026_OG0010716	0
CG13028_OG0004010	5
CG13031_OG0012200	199
CG13032_OG0004014_OG0	3
CG13033_OG0010736	56
CG13038_OG0010761	33
CG13039_OG0010762	0
CG1304_OG0000265_OG0	0
CG1304_OG0000265_OG1	1
CG13040_OG0010763	7
CG13041_OG0000280_OG0	1981
CG13041_OG0000280_OG0.2	335
CG13042_OG0010767	8
CG13043_OG0000281_OG0	78
CG13043_OG0000281_OG1	2958
CG13044_OG0010768	3429
CG13045_OG0000814	21
CG13046_OG0010771	196
CG13047_OG0010772	13
CG13048_OG0010773	0
CG13049_OG0010774	0
CG13051_OG0011898	6
CG13053_OG0010778	7
CG13054_OG0010779	6
CG13055_OG0010780	10
CG13056_OG0010757	51
CG13058_OG0004021	12
CG13059_OG0010764	1491
CG13062_OG0010766	0
CG13064_OG0010775	12
CG13065_OG0010776	90
CG13066_OG0012201	0
CG13068_OG0002030_OG1	52
CG13069_OG0004022	2
CG1307_OG0004308	755
CG13070_OG0012202	1
CG13071_OG0011899	36
CG13073_OG0012731_OG0	21
CG13074_OG0010797	3
CG13075_OG0000216_OG0	1
CG13075_OG0000216_OG1	4
CG13077_OG0009097	18
CG13078_OG0003575_OG0	0
CG13081_OG0003574	6
CG13082_OG0009094	789
CG13083_OG0009084	0
CG13084_OG0009083	0
CG13085_OG0001922	73
CG13086_OG0003709	6
CG13088_OG0001266	255
CG1309_OG0010533	1919
CG13096_OG0003720	3974
CG13097_OG0001923	966
CG13101_OG0009304	141
CG13102_OG0009298	0
CG13108_OG0009295	83
CG13110_OG0011792	0
CG13113_OG0001247_OG0	0
CG13114_OG0009279	0
CG13116_OG0001878	262
CG13123_OG0001877	127
CG13124_OG0003502	4080
CG13126_OG0003515	172
CG13127_OG0001844	0
CG13131_OG0000790_OG0	0
CG13133_OG0003525	22
CG1314_OG0011674	0
CG13144_OG0009363	3
CG13148_OG0007214	127
CG13151_OG0006215	544
CG13154_OG0006206	0
CG13155_OG0006196	39
CG13157_OG0002779	16
CG1316_OG0000430_OG0	0
CG13168_OG0006184	0
CG1317_OG0011084	3121
CG13170_OG0006182	6
CG13171_OG0006180	0
CG13177_OG0012831	29
CG13185_OG0002928	5836
CG13186_OG0006594	3
CG13192_OG0006567	369
CG13193_OG0006565	2
CG13196_OG0006560	9
CG13197_OG0006563	621
CG13202_OG0001123_OG0	0
CG13203_OG0006235	149
CG13204_OG0006233	742
CG13215_OG0002793_OG0	49
CG13216_OG0001568_OG0	0
CG13218_OG0002791_OG0	3
CG13220_OG0001573_OG0	1193
CG13223_OG0001571_OG0	1
CG13226_OG0002794_OG0	5
CG13227_OG0006218_OG0	385
CG13228_OG0011587_OG0	0
CG13229_OG0002786_OG0	81
CG13229_OG0002787_OG0	2542
CG13231_OG0006217	0
CG13239_OG0009815	11
CG1324_OG0007509	0
CG13243_OG0009147	0
CG13247_OG0010378	44
CG13248_OG0010371	163
CG13250_OG0011870	18
CG13251_OG0010355	5
CG13252_OG0003952	638
CG13258_OG0009399	4
CG13272_OG0008882	181
CG13280_OG0008881	5
CG13282_OG0008887	34
CG13285_OG0010583	174
CG13287_OG0010216	74
CG13288_OG0010220	1
CG13293_OG0003937	175
CG13295_OG0010231	585
CG13297_OG0010242	8
CG13299_OG0011864	2
CG13300_OG0003943	554
CG13305_OG0011196	7
CG13306_OG0011204	20
CG13308_OG0004102	0
CG13309_OG0011211	0
CG13310_OG0011207	3
CG13312_OG0011210	0
CG13313_OG0004105_OG0	1
CG13314_OG0011224	63
CG13315_OG0011237	11
CG13318_OG0004834	422
CG13319_OG0006667	395
CG13321_OG0006673	0
CG13326_OG0006545	2
CG13330_OG0007271	0
CG13331_OG0007273	4
CG13332_OG0007274	9
CG13334_OG0007281	1
CG13337_OG0011662	49
CG13339_OG0007296	225
CG13344_OG0007304	403
CG13358_OG0007351	5
CG13359_OG0012499	3
CG13360_OG0010145	497
CG13361_OG0003189	1
CG13362_OG0007862	0
CG13364_OG0001174_OG0	1880
CG13365_OG0007831	252
CG13367_OG0003188_OG0	857
CG13369_OG0003181	598
CG13375_OG0007847	29
CG13377_OG0007849	2169
CG13380_OG0010135	0
CG13384_OG0003473	834
CG13385_OG0012520	0
CG13386_OG0003471	35
CG1339_OG0006721	0
CG13390_OG0003479	146
CG13392_OG0003476	183
CG13397_OG0003469	218
CG13398_OG0003468	325
CG13403_OG0008236	22305
CG13404_OG0008224	28
CG13405_OG0011376	0
CG13407_OG0004768	0
CG13408_OG0004770	56
CG13409_OG0004775	219
CG13423_OG0007099	0
CG13426_OG0011654	0
CG13427_OG0003049	0
CG13428_OG0007100	0
CG13430_OG0001658	189
CG13436_OG0006622	3
CG13437_OG0006285	2
CG13438_OG0006243	0
CG1344_OG0012226	283
CG13442_OG0006244	0
CG13443_OG0006248	1
CG13445_OG0003880	0
CG13449_OG0009980	0
CG13454_OG0003875_OG0	0
CG13455_OG0009966	0
CG13457_OG0001288	0
CG13458_OG0004037	70
CG13460_OG0010841	42930
CG13465_OG0000343_OG0	0
CG13471_OG0004048	0
CG13473_OG0010860	1
CG13474_OG0004049	0
CG13476_OG0012898	0
CG13481_OG0000339_OG0	2
CG13481_OG0000339_OG1	0
CG13484_OG0010886	157
CG13488_OG0001544_OG1	5
CG13492_OG0005946	52
CG13501_OG0005936	2
CG13502_OG0005931	14
CG13502_OG0012991	2
CG13506_OG0007028	1492
CG13510_OG0006998	350
CG13511_OG0006997	1
CG13516_OG0006995	255
CG13526_OG0006986	0
CG13527_OG0006984	0
CG13531_OG0006978	1774
CG13532_OG0006975	137
CG13538_OG0005981	0
CG13539_OG0012044	0
CG1354_OG0007555	10518
CG13541_OG0012280	0
CG13544_OG0005976	1
CG13545_OG0012580	14852
CG13551_OG0000540_OG1	165
CG13551_OG0012048	3403
CG13557_OG0012477	0
CG13558_OG0001556	0
CG13559_OG0012047	3
CG13561_OG0011643	4
CG13562_OG0011631	123
CG13575_OG0006892	6
CG13577_OG0001150_OG0	0
CG13578_OG0006898	15
CG13579_OG0006013	10
CG1358_OG0006724	284
CG13581_OG0002746	0
CG13585_OG0011574	778
CG13587_OG0006025	2
CG13594_OG0006033	52
CG13599_OG0005537	112
CG1360_OG0006725	175
CG13601_OG0005534	430
CG13603_OG0005332	701
CG13605_OG0005319	855
CG13606_OG0005306	36
CG13607_OG0005318	144
CG13609_OG0012982	79
CG13613_OG0005278	0
CG13614_OG0002525_OG0	0
CG13615_OG0002524	0
CG13616_OG0005272	0
CG13618_OG0005267	3
CG13622_OG0005268	0
CG13623_OG0005265	228
CG13625_OG0004618	698
CG13627_OG0004629	21
CG13630_OG0004630	958
CG13631_OG0004635	281
CG13634_OG0004637	2
CG13641_OG0004650	65
CG13643_OG0002274	724
CG13653_OG0002504	4
CG13654_OG0005174	72
CG13663_OG0011496	187
CG13667_OG0004090_OG0	236
CG13670_OG0011168	0
CG13671_OG0004086_OG0	427
CG13675_OG0000560_OG2	7
CG13676_OG0003984	6081
CG13678_OG0000129_OG3	282
CG1368_OG0008241	8571
CG13685_OG0010463	17
CG13689_OG0008772	183
CG13690_OG0008752	795
CG13692_OG0008754	3
CG13698_OG0010125	630
CG13699_OG0003907_OG0	44
CG13705_OG0010610	3239
CG13707_OG0010613	105
CG13708_OG0010614	3
CG1371_OG0006292	4192
CG13711_OG0010618	5
CG13712_OG0010619	0
CG13713_OG0010620	4
CG13716_OG0010627	0
CG13720_OG0004084	0
CG13721_OG0012208	3
CG13722_OG0011130	17462
CG13723_OG0010915	0
CG13724_OG0010917	0
CG13725_OG0010918	16
CG13727_OG0004055	8
CG13728_OG0010923	1
CG13731_OG0011910	73208
CG13733_OG0010089	1
CG13738_OG0011907	16
CG13739_OG0002891	32
CG13743_OG0006405	70
CG13744_OG0006409	7
CG13747_OG0006408	0
CG13748_OG0006626	9
CG13751_OG0001660_OG0	380
CG13760_OG0007606	278
CG13766_OG0009602	92
CG13771_OG0009612	0
CG13775_OG0003750_OG0	193
CG13784_OG0000956_OG0	355
CG13786_OG0003631	13
CG13796_OG0001883_OG0	799
CG13801_OG0000219_OG0	0
CG13801_OG0000219_OG1	0
CG13806_OG0011077	2
CG13807_OG0011075	161
CG13810_OG0011066	1
CG13813_OG0010189	12
CG13829_OG0011464	0
CG13833_OG0004687	1028
CG13837_OG0002276	10
CG13838_OG0011993	46
CG13841_OG0004694	0
CG13842_OG0004706	0
CG13847_OG0004737	99
CG13850_OG0004743	589
CG13855_OG0004744	1
CG13856_OG0004745	489
CG13857_OG0004746	57
CG13862_OG0004760	1
CG13868_OG0007089	538
CG13868_OG0013578	82
CG13869_OG0007075	1
CG1387_OG0008528	0
CG13870_OG0007093	0
CG13871_OG0003047	5
CG13872_OG0007071	1
CG13875_OG0011381	182
CG13876_OG0001334_OG0	290
CG13877_OG0011937	109
CG13884_OG0000403_OG0	0
CG13887_OG0011343	4693
CG13891_OG0002060	0
CG13893_OG0011360	1289
CG13894_OG0004129	494
CG13895_OG0004128	582
CG13901_OG0011344	453
CG13907_OG0011337	3153
CG13912_OG0011325	18
CG13917_OG0011285	4274
CG13919_OG0011274	109
CG13920_OG0011271	719
CG13921_OG0011032	1555
CG13924_OG0011054	8
CG13926_OG0011282	408
CG13928_OG0011279	1240
CG13930_OG0011024	15
CG13931_OG0004073	0
CG13933_OG0011036	1020
CG13937_OG0011056	317
CG13949_OG0003375	5
CG13950_OG0003376	49
CG13954_OG0006374	9
CG13955_OG0002890_OG0	2
CG13962_OG0012240	674
CG13970_OG0009133_OG0	0
CG13972_OG0005361	0
CG13983_OG0002696	21
CG13991_OG0000661_OG1	0
CG13992_OG0002070_OG0	0
CG13994_OG0011942	810
CG13995_OG0000538_OG0	0
CG13999_OG0000662_OG0	8
CG14005_OG0001926	428
CG14006_OG0001927	2
CG14007_OG0009567	1
CG14011_OG0003731	1
CG14013_OG0003734	0
CG14014_OG0009443	0
CG14015_OG0009446	49
CG14017_OG0003733	0
CG14020_OG0003686	8
CG14022_OG0008831	99
CG14024_OG0003410_OG0	62
CG14034_OG0008836	5
CG14036_OG0008842	0
CG14042_OG0001816	39
CG14043_OG0003425	974
CG14044_OG0008964	5
CG14050_OG0000684	60
CG14052_OG0007777	0
CG14053_OG0012099	0
[truncated: 9,910 more rows]
