# Supplementary material for: Evolution of chemosensory tissues and cells across ecologically diverse Drosophilids
Source: Nat Commun. 2024 Feb 5;15:1047. doi: 10.1038/s41467-023-44558-4 (PMC10844241; doi:10.1038/s41467-023-44558-4)
Supplement: Supplementary file 18 — Supplementary Data 15 [file 41467_2023_44558_MOESM18_ESM.zip › all_count_tables_renamed/SANH4Lar_counts_trim_genes_FBids_1_1_sorted.txt]

128up_OG0006588	1775
14-3-3epsilon_OG0002478	19299
14-3-3epsilon_OG0001126_OG1	26764
140up_OG0004534	357
18w_OG0003044	2757
26-29-p_OG0010897	9029
2mit_OG0000576_OG0	112
5-HT1A_OG0006644	101
5-HT1B_OG0006647	52
5-HT2A_OG0000287_OG0	31
5-HT2B_OG0011472	28
5-HT7_OG0005777	58
5PtaseI_OG0005188	496
7B2_OG0004187	897
a_OG0006460	738
a10_OG0010691	1
a5_OG0009037	2
a6_OG0007651	467
AANATL2_OG0003640	323
AANATL4_OG0000091_OG1	9
AANATL7_OG0007605	53
Aasdh_OG0001831	1116
Aatf_OG0001947	712
aay_OG0011265	861
ab_OG0009683	1681
ab_OG0009684	1205
ABCB7_OG0011281	1780
Pmp70_OG0003257	1466
Abd-B_OG0005000	25
Abi_OG0002227_OG0	636
Abl_OG0010722	2818
abo_OG0009656	473
Abp1_OG0010565	1336
abs_OG0003097	1074
ac_OG0007843	40
Ac13E_OG0008321	674
Ac3_OG0009573	401
Ac78C_OG0010320	482
Acam_OG0000252_OG0	0
Acam_OG0000252_OG1	0
Acam_OG0005131	0
CG9149_OG0011313	830
Acbp1_OG0009246	751
Acbp2_OG0010415	1273
Acbp4_OG0000311_OG0	2441
Acbp4_OG0000311_OG1	0
Acbp6_OG0010414	750
ACC_OG0007193	6521
AcCoAS_OG0000812	1923
Ace_OG0000652_OG0	205
Acer_OG0000953_OG0	4177
Acer_OG0003808	2397
Acf_OG0002671	2256
Achl_OG0002770	52
acj6_OG0008333	6
acj6_OG0008334	32
Ack_OG0010507	1342
Ack-like_OG0006546	1731
Acn_OG0009540	4808
CG5009_OG0006075	1016
Acox57D-d_OG0006913	596
Acox57D-p_OG0001151	136
Acp1_OG0009317	121
Acp32CD_OG0009664	0
Acp65Aa_OG0003939	3
Acph-1_OG0001513	824
CG12512_OG0008829	1566
CG18155_OG0007972	61
Acsl_OG0007133	4995
Act42A_OG0000022_OG0	216
Act42A_OG0000022_OG1	318
Act42A_OG0000022_OG3	838685
Act42A_OG0000022_OG4	55871
Act42A_OG0000022_OG5	11535
Actn_OG0003148_OG0	67616
Actn3_OG0011403_OG0	0
ACXB_OG0000046_OG0	0
ACXB_OG0000046_OG1	67
ACXB_OG0000046_OG2	2
ACXB_OG0000046_OG2.2	0
ACXD_OG0004078_OG0	43
Acyp_OG0009408	0
Acyp2_OG0011498	256
Ada_OG0002342	49
Ada1-2_OG0003777_OG0	208
Ada2a_OG0005051	258
Ada2b_OG0004799	341
Ada3_OG0007872	834
AdamTS-A_OG0005247	1661
AdamTS-A_OG0012010	85
AdamTS-B_OG0008089	2897
Adar_OG0007649	538
Adat1_OG0003596	71
Adck1_OG0006032	398
Adck5_OG0010063	340
ADD1_OG0006579	930
Adf1_OG0001636_OG0	306
Adgf-A_OG0001991_OG0	0
Adgf-A_OG0003900	289
Adgf-A2_OG0010109	10
Adgf-B_OG0010108	0
Adgf-C_OG0001030_OG0	104
Adgf-D_OG0002208_OG0	390
Adgf-E_OG0006152	0
Adh_OG0003395_OG0	0
Adi1_OG0010940	632
AdipoR_OG0004727	3038
CG3809_OG0004951	1
AdenoK_OG0003918_OG0	1197
Ady43A_OG0002958	547
AdoR_OG0005733	125
adp_OG0006108	438
AdSS_OG0000854_OG0	6945
Aduk_OG0004873	411
Ae2_OG0010984	1858
CG6512_OG0010913	3093
aft_OG0006080	614
Afti_OG0005567	448
Ag5r_OG0008212	21924
Ag5r2_OG0008213	9
AGBE_OG0007237	9721
AgmNAT_OG0001753	79
ago_OG0010530	2368
AGO1_OG0007307	3080
AGO2_OG0000119_OG0	5061
Agpat1_OG0008448	377
Agpat2_OG0003465	648
Agpat3_OG0004018	2300
Agpat4_OG0004019_OG0	153
ADPS_OG0002932	195
agt_OG0001016_OG0	57
Spat_OG0007723	494
Ahcy_OG0001195_OG0	4947
AhcyL1_OG0011110	2088
AIF_OG0001225	1108
AIMP1_OG0007108	1231
AIMP2_OG0009977	1863
AIMP3_OG0005998	1010
Adk1_OG0010829	2466
Adk3_OG0005467	491
Ak6_OG0007201	303
Akap200_OG0000367_OG0	4840
Akh_OG0010512	162
AkhR_OG0009627	290
akirin_OG0010441	2818
Akr1B_OG0001292	12451
Akt1_OG0005415	2119
al_OG0008749	455
Aladin_OG0007570	638
AlaRS_OG0003477	6374
AlaRS-m_OG0010596	1076
Alas_OG0006853	3455
alc_OG0006389	1574
Ald1_OG0005647	139620
Ald2_OG0005645	0
Aldh_OG0003615	13182
Aldh-III_OG0006742	3507
Aldh7A1_OG0003841_OG0	595
Alg-2_OG0001588_OG0	1627
Alg1_OG0002607_OG0	1301
Alg10_OG0000709_OG0	539
Alg11_OG0012170	1227
CG8412_OG0004562	2556
Alg14_OG0001194_OG0	135
Alg2_OG0010641	1082
Alg3_OG0003012	123
Alg3_OG0006966	781
CG5287_OG0001281	261
CG5287_OG0003790	405
Alg9_OG0005173	1219
Alh_OG0004317	1661
Alh_OG0004319	413
Alh_OG0011430	215
alien_OG0009301	1769
ALiX_OG0005343	2843
Alk_OG0006414	1391
CG12179_OG0001176_OG0	476
Alp1_OG0010289	1148
Alp10_OG0010194	689
Alp11_OG0008522	78
Alp12_OG0003717	266
Alp13_OG0001034	0
Alp2_OG0000261_OG0	3
Alp2_OG0000261_OG1	1
Alp4_OG0005779	229
Alp6_OG0006360	9
Alp7_OG0003030	0
Alp9_OG0003931	601
alph_OG0000083_OG0	1
alph_OG0005113	2301
alpha-Catr_OG0006852	278
alpha-Est1_OG0004357	476
alpha-Est10_OG0004350	758
alpha-Est2_OG0000314	366
alpha-Est3_OG0004356	781
alpha-Est6_OG0004354	0
alpha-Est7_OG0001351	2877
alpha-Est8_OG0004352	238
alpha-Est9_OG0004351	805
alpha-Man-Ia_OG0003130	258
alpha-Man-Ia_OG0003131	55
alpha-Man-Ia_OG0001168	864
alpha-Man-Ib_OG0005087	834
alpha-Man-Ic_OG0011549	3
alpha-Man-IIa_OG0004878	2007
alpha-Man-IIb_OG0005229	536
alpha-PheRS_OG0008296	2259
alpha-Spec_OG0011040	30067
alpha4GT1_OG0000948	457
alphaCOP_OG0011275	7462
alphaSnap_OG0010384	2293
alphaTub67C_OG0010998	17
Alr_OG0008278	555
alrm_OG0002498	556
Als2_OG0009863	1155
alt_OG0004894	6493
aly_OG0004083	0
Ama_OG0002112	1445
Amacr_OG0009433	314
amd_OG0001918	34
Amnionless_OG0008741	188
amon_OG0011540	630
amos_OG0003702_OG0	0
AMPdeam_OG0008245	3028
Amph_OG0007204	5937
AMPKalpha_OG0001698	3656
Amt_OG0004607	0
Amun_OG0008385	5305
amx_OG0007575	195
Amy-p_OG0000157_OG0	17
Amy-p_OG0000157_OG0.2	1
Amyrel_OG0006416	7
ana_OG0006403	1226
ana1_OG0002269	700
ana2_OG0007120	281
ana3_OG0006194	529
Ance-2_OG0003658	73
Ance-3_OG0001891_OG0	338
Ance-3_OG0009407	247
Ance-4_OG0006406	1320
Ance-5_OG0005870	240
anchor_OG0010100	480
Andorra_OG0011741	2
Ank2_OG0010460	3582
Ankle2_OG0000780	2073
l(2)35Be_OG0003404_OG0	0
anox_OG0007490	1576
Ant2_OG0008041	42
antdh_OG0008007	566
Antp_OG0002113	1094
antr_OG0007227	4
AnxB10_OG0008082	1378
AnxB11_OG0008196	4689
AnxB9_OG0004410	19285
aop_OG0003458	1416
aos_OG0010741	395
Aos1_OG0002145_OG0	1729
AOX1_OG0005242	1370
AOX2_OG0000143_OG0	1005
AOX2_OG0000143_OG1	3319
AOX4_OG0001465	3
ap_OG0005832	788
AP-1-2beta_OG0008273	3686
AP-1gamma_OG0007680	3089
AP-1mu_OG0005553	1595
AP-1sigma_OG0005334	1659
AP-2alpha_OG0008751	3050
AP-2mu_OG0004736	2001
AP-2sigma_OG0004385	853
Apc_OG0005387	2556
APC10_OG0005888	241
Apc2_OG0005308	963
APC4_OG0003171_OG0	449
APC7_OG0001703	1
ApepP_OG0000963	2234
aph-1_OG0003552_OG0	459
aPKC_OG0006607	396
aPKC_OG0006608	43
aPKC_OG0006609	180
Aplip1_OG0011323	434
apn_OG0002443_OG0	8
apolpp_OG0012638	17958
app_OG0010830	564
APP-BP1_OG0010070	735
Appl_OG0007834	3224
Aprt_OG0004075	389
Aps_OG0010085	1938
apt_OG0002733	1593
CG18815_OG0010034	2339
AQP_OG0007242	1227
aqrs_OG0005393	0
aqz_OG0001049_OG1	5028
ara_OG0009939	804
aralar1_OG0001518	5618
Arc1_OG0002768_OG0	5143
Arc2_OG0006127	472
Arc42_OG0001370_OG0	1408
Archease_OG0002289_OG0	269
Arf51F_OG0006831	1651
Arf79F_OG0012164	10728
ArfGAP1_OG0010836	1728
ArfGAP3_OG0003816_OG0	0
Arfip_OG0005451	288
Arfrp1_OG0007681	193
arg_OG0003183	248
arg_OG0007835	279
Argk_OG0011233	319658
Argk_OG0011925	1368
Argl_OG0009800	195
CG31469_OG0002209_OG0	10
ArgRS_OG0008151	2182
ArgRS-m_OG0004367	484
ari-1_OG0007878	1142
ari-2_OG0003028	544
Arl1_OG0010003	1155
Arl2_OG0004816	250
Arl5_OG0011164	323
Arl6_OG0007042	8
Arl6IP1_OG0004993	801
Arl8_OG0004797	929
arm_OG0007636	12525
armi_OG0002027	865
Arp1_OG0004441	3413
Arp10_OG0007423	947
Arp2_OG0001770	2194
Arp3_OG0010555	2663
Arp5_OG0001448_OG0	498
Arp53D_OG0011600	0
Arp6_OG0008512	600
Arp8_OG0007614	570
Arpc1_OG0009187	3547
Arpc2_OG0009417	2188
Arpc3A_OG0005226	804
Arpc3B_OG0008590	65
Arpc4_OG0008719	1212
Arpc5_OG0008957	959
arr_OG0007264	3539
Arr1_OG0009490	1726
Arr2_OG0004099	93
Ars2_OG0005840	5406
Art1_OG0004911	3215
Art2_OG0008773	6
Art3_OG0004604	902
Art4_OG0004574	1244
Art6_OG0004528_OG0	0
Art7_OG0001547_OG0	659
Art8_OG0009662	351
Art9_OG0002219_OG0	0
Arts_OG0000486_OG0	4967
aru_OG0003377	2668
Arv1_OG0013036	105
arx_OG0009914	83
Asap_OG0007180	2333
Asator_OG0002682_OG1	1303
Asciz_OG0010646	104
ase_OG0007840	210
asf1_OG0009889	867
ash1_OG0000982_OG0	169
ash2_OG0004623	607
Ask1_OG0004518	2555
asl_OG0004217	883
AsnRS_OG0003707	3455
AsnRS-m_OG0006452	204
AsnS_OG0000992	182
asp_OG0004633	1199
Asph_OG0006509	12933
ASPP_OG0006932	2039
CG9572_OG0008488	13942
AspRS_OG0006665	5164
AspRS-m_OG0008886	3363
asrij_OG0006972	780
asRNA:CR31429_OG0002339_OG0	265
asRNA:CR42743_OG0003772_OG0	0
asRNA:CR43299_OG0012338_OG0	0
asRNA:CR43426_OG0012535_OG0	0
asRNA:CR43454_OG0002277_OG0	22
asRNA:CR43463_OG0001607_OG0	295
asRNA:CR43809_OG0003675_OG0	0
asRNA:CR44106_OG0002406_OG0	44
asRNA:CR44169_OG0002969_OG0	5
asRNA:CR44179_OG0001455_OG0	934
asRNA:CR44372_OG0000331_OG0	32
asRNA:CR44372_OG0000331_OG1	9
asRNA:CR44894_OG0012090_OG0	0
asRNA:CR45044_OG0005605_OG0	31
asRNA:CR45195_OG0000203_OG0	6978
asRNA:CR45195_OG0000203_OG1	18
asRNA:CR45350_OG0001645_OG0	5248
asRNA:CR45943_OG0010336	163
asRNA:CR46029_OG0000226_OG0	52
asRNA:CR46029_OG0000226_OG1	4
asRNA:CR46139_OG0003106_OG0	51
asRNA:CR46246_OG0011916	0
asRNA:CR46354_OG0002193_OG0	651
asRNA:CR46473_OG0000925_OG0	2429
Ass_OG0001346	1
ast_OG0003560	611
AstA_OG0004634	101
AstA-R1_OG0000689	39
AstA-R2_OG0005396	144
AstC_OG0009668	91
AstC-R1_OG0010134	1
AstC-R2_OG0001295_OG0	19
AstCC_OG0009669	53
asun_OG0002419_OG0	334
Asx_OG0006138	1506
Atac1_OG0003748_OG0	91
Atac2_OG0009508	453
Atac3_OG0000828	681
Tat_OG0001330	1304
Ate1_OG0003045	907
Atet_OG0003384	548
Atf-2_OG0006059	319
Atf3_OG0007763	1399
Atg1_OG0009929	60
Atg1_OG0009931	650
Atg10_OG0001598	73
Atg101_OG0008681	328
Atg12_OG0011904	90
Atg13_OG0004817	694
Atg14_OG0005089	717
Atg16_OG0005703	1133
Atg17_OG0004232	1389
Atg18a_OG0011152	1736
Atg18b_OG0001271_OG0	73
Atg2_OG0011112	2074
Atg3_OG0009922	1344
Atg4a_OG0009014	1251
Atg4b_OG0005256	1048
Atg5_OG0007974	318
Atg6_OG0005323	672
Atg7_OG0006714	475
Atg8a_OG0008043	5093
Atg8b_OG0005571	0
Atg9_OG0006487	1818
atilla_OG0011822	2755
atk_OG0010362	34
atl_OG0001399	4361
atms_OG0004154	1043
ato_OG0004804	185
Atox1_OG0012695	651
ATP6AP2_OG0004869	5020
ATP7_OG0008369	1017
ATP8A_OG0007260	2513
ATP8A_OG0007261	17
Atpalpha_OG0002140	16348
ATPCL_OG0006680	8280
ATPsynB_OG0010987	18084
ATPsynbeta_OG0005823	99013
ATPsynbetaL_OG0001317	1
ATPsynC_OG0005792	66411
ATPsynCF6_OG0005500	8803
ATPsynCF6L_OG0010605	0
ATPsynD_OG0004477	20353
ATPsyndelta_OG0007526	13795
ATPsynE_OG0005568	10970
ATPsynG_OG0009657	10322
ATPsyngamma_OG0005690	26840
ATPsynGL_OG0009315	0
ATPsynO_OG0012619	16461
AttC_OG0000164_OG0	246
AttC_OG0007258	116
AttD_OG0004890	2
Atu_OG0002096	1225
Atx-1_OG0012102	18
Atx2_OG0011501	4220
Atxn7_OG0003444	797
aub_OG0000482_OG0	19
aurA_OG0004964	505
aurB_OG0009647	873
aust_OG0001881	6
aux_OG0003096_OG0	1856
ave_OG0006159	149
Aven_OG0003291	201
awd_OG0002664	20122
Awh_OG0010478	147
axed_OG0010262	687
Axn_OG0005720	1412
axo_OG0003993	490
axo_OG0010625	193
axo_OG0010626	509
axo_OG0010628	13
Axs_OG0008319	1544
Axud1_OG0003447	1269
az2_OG0006736	184
azot_OG0000210_OG0	0
azot_OG0000210_OG1	1
b_OG0009189	64
B-H1_OG0000267_OG0	194
B-H1_OG0000267_OG1	177
B4_OG0009202	1185
B52_OG0001376_OG0	8397
b6_OG0007653	129
B9d1_OG0005246	7
B9d2_OG0005830	5
bab1_OG0011327	15
bab1_OG0011328	19
bab2_OG0011326	775
babo_OG0006628	1252
babos_OG0007027	1934
Bacc_OG0008947	14449
Bace_OG0000801_OG0	9926
baf_OG0003792	1309
bai_OG0005189	3171
Balat_OG0007229	5
Baldspot_OG0010721	1253
ball_OG0001092_OG1	1455
bam_OG0005170	13
bap_OG0001358_OG0	22
Bap111_OG0007677	4131
Bap170_OG0000903_OG0	2770
Bap55_OG0005900	1783
Bap60_OG0008560	3406
IMPPP_OG0000305_OG1	94
barc_OG0010291	747
bark_OG0008784	2924
barr_OG0000425_OG0	1661
baz_OG0008596	1352
bb8_OG0005496	1
bbc_OG0007266	2004
CG18067_OG0007098	1666
bbg_OG0010871	1557
bbg_OG0010872	3882
BBIP1_OG0004876	244
BBS1_OG0010413	18
BBS4_OG0002785_OG0	1
BBS5_OG0002086	38
BBS8_OG0008755	27
BBS9_OG0006919	42
bbx_OG0008688	2556
bc10_OG0010387_OG0	189
BCAS2_OG0005540	554
bcd_OG0002111_OG0	2
bchs_OG0003722	193
BCL7-like_OG0007566	690
bcn92_OG0007793	339
Bdbt_OG0004400	293
bdg_OG0006805	1433
bdl_OG0003385	686
Bdp1_OG0009215	721
be_OG0000785	1178
BEAF-32_OG0006164	1294
beag_OG0004860	931
beat-Ia_OG0011784	118
beat-Ib_OG0009146	71
beat-Ic_OG0001866_OG0	56
beat-IIa_OG0005482	109
beat-IIb_OG0005481	133
beat-IIIa_OG0009463	34
beat-IIIb_OG0009460	29
beat-IIIc_OG0003687	126
beat-IV_OG0005508	96
beat-Va_OG0005024	44
beat-Vb_OG0005021	53
beat-Vc_OG0001062_OG0	54
beat-VII_OG0011542	32
beat-VII_OG0011544	29
beg_OG0004008	318
bel_OG0001048	10526
Bem46_OG0008920	345
ben_OG0000514_OG0	2617
Best1_OG0002590_OG0	1020
Best2_OG0010251	1456
Best3_OG0009963	2
Best4_OG0000558_OG0	0
Bet1_OG0003845_OG0	666
Bet3_OG0004072	406
beta-PheRS_OG0005298	1844
beta-Spec_OG0007697	34448
beta'COP_OG0009212	5951
beta3GalTII_OG0012738	152
beta4GalNAcTA_OG0006521	355
beta4GalNAcTB_OG0002610	227
beta4GalT7_OG0005195	354
betaCOP_OG0008653	7816
betaggt-I_OG0008962	1024
betaGlu_OG0002667	752
CG32396_OG0011696	0
Bgb_OG0011276	623
bgcn_OG0001647	578
bgm_OG0009412	746
BHD_OG0010421	222
bi_OG0003201	897
bi_OG0012904	93
BI-1_OG0004087	1975
bib_OG0001843_OG0	617
BicC_OG0009143	2
BicD_OG0009474	1974
CG11873_OG0005086	1510
bif_OG0003277	3289
bif_OG0012761	600
BigH1_OG0001085_OG0	0
bigmax_OG0005365	198
Bili_OG0002506_OG0	96
bin_OG0010286	6
Bin1_OG0005423	842
bin3_OG0007310	2587
bip1_OG0010560	416
Bka_OG0009250	410
blanks_OG0011885_OG0	8
Blimp-1_OG0010196	174
Blm_OG0002608	166
Blos1_OG0006148	198
Blos2_OG0010078	124
Blos3_OG0009918	300
Blos4_OG0010933	139
blot_OG0010924	980
blow_OG0006726	2302
blp_OG0005216	415
blw_OG0006982	99389
bma_OG0010967	121
Bmcp_OG0010022	465
bmm_OG0010858	430
bnb_OG0001206_OG1	7897
CG5059_OG0012191	1576
bnk_OG0005787	0
bnl_OG0004512	271
boca_OG0006727	1213
bocks_OG0002575_OG0	915
BOD1_OG0005544	1577
boi_OG0007601	1112
boi_OG0007603	433
boil_OG0012322	2
bol_OG0011238	1285
boly_OG0007153	0
BomBc1_OG0001623	37
BomBc2_OG0000769_OG0	11
BomBc3_OG0004769	0
BomT3_OG0011469	26
bon_OG0004934	1497
bond_OG0004726	1052
bonsai_OG0007008	925
Boot_OG0006400	2
bor_OG0004967	1592
bora_OG0003911	207
BORCS5_OG0008208	444
BORCS6_OG0011365	227
BORCS7_OG0007103	53
borr_OG0009292	969
boss_OG0005676	38
botv_OG0006642	765
bou_OG0007819	689
bowl_OG0008785	1388
BoYb_OG0000400_OG0	10
br_OG0007659	4024
br_OG0011928	1138
Br140_OG0001629	1114
brat_OG0001919	2560
Brca2_OG0000883	282
Brd_OG0010852	456
CG7154_OG0009310	2359
Brd8_OG0002488	836
Bre1_OG0010209	2385
Brf_OG0005483	506
Brf_OG0005485	157
brk_OG0007975	976
brm_OG0009999	5440
Brms1_OG0008442	737
Bro_OG0011272	1
brp_OG0000499_OG1	610
l(3)72Ab_OG0009997	4967
bru1_OG0009737	41
bru1_OG0009738	197
bru2_OG0009740	973
bru2_OG0011823	21
bru2_OG0012161	170
bru3_OG0010907	396
bru3_OG0011909	10
Bruce_OG0004896	5134
brun_OG0003663	1630
brv1_OG0000706_OG0	0
brv2_OG0010919	0
brv3_OG0011666	4
BRWD3_OG0005288	4250
brwl_OG0009277	865
bs_OG0003002	441
bs_OG0006897	281
bsf_OG0001906_OG0	3524
Bsg_OG0009780	4155
Bsg25D_OG0003412_OG0	1009
bsh_OG0009110	34
bsk_OG0012344	1410
bt_OG0000537_OG1	172
BTBD9_OG0000546_OG0	490
BtbVII_OG0011887	1503
btd_OG0007557	127
Btk29A_OG0001838	1909
Btk29A_OG0011763	182
btl_OG0002041	600
btn_OG0004719	4
Btnd_OG0008611	3
btsz_OG0001035_OG1	1089
btsz_OG0004581	7
btv_OG0003692	8
btv_OG0009487	16
btz_OG0005342	2355
Bub1_OG0001806_OG0	700
Bub3_OG0005120	1686
BubR1_OG0000657_OG0	2065
Buffy_OG0006561	110
bug_OG0006803	410
Bug22_OG0009372	513
BuGZ_OG0008876	1562
CG8270_OG0010257	380
bun_OG0000556	1936
bun_OG0009749	2155
bur_OG0003683_OG0	2916
Burs_OG0001045_OG0	14
bves_OG0007497	188
bves_OG0007499	113
bw_OG0006000	15
bwa_OG0009122	16
bwa_OG0012525	13
Bx_OG0008666	9
Bx_OG0008667	225
Bx42_OG0007682	2134
by_OG0005550	3737
byn_OG0010803	5
bys_OG0007950	914
c-cup_OG0012143	1
c(3)G_OG0001464_OG0	184
c11.1_OG0007569	1751
c12.1_OG0007568	803
c12.2_OG0007567	1211
C15_OG0002126_OG0	196
C1GalTA_OG0009799	473
C3G_OG0007801	2944
C901_OG0008027	95
ca_OG0005700	2541
Ca-alpha1D_OG0009140	2719
Ca-alpha1T_OG0003323	342
Ca-beta_OG0009681	489
Ca-Ma2d_OG0009139	1651
CaBP1_OG0008860	7404
cac_OG0000605_OG0	75
cact_OG0009392	8930
cactin_OG0003129	842
cad_OG0009437	1
Cad74A_OG0010922	1355
Cad86C_OG0002368	2296
Cad87A_OG0001088_OG0	1339
Cad89D_OG0001058_OG0	7
Cad96Ca_OG0011497	1458
Cad96Cb_OG0005172	0
Cad99C_OG0005704	5548
CadN_OG0000277_OG1	133
Caf1-105_OG0002830	704
Caf1-180_OG0007408	1876
Caf1-55_OG0001036	4247
cag_OG0001595_OG0	0
CAH1_OG0009192	1752
CAH13_OG0002843	1
CAH14_OG0002807	0
CAH15_OG0006256	1
CAH16_OG0000498_OG1	0
CAH2_OG0001000_OG0	1013
CAH3_OG0003177	1047
CAH5_OG0005796	2
CAH7_OG0000840	4241
CAH8_OG0004748	14
CAH9_OG0005622	781
CAHbeta_OG0002334	224
cal1_OG0002556_OG0	832
CalpA_OG0003035	3230
CalpB_OG0010971	2292
CalpC_OG0008186	1087
Calr_OG0005564	31794
Cals_OG0013279_OG0	1921
Calx_OG0002139_OG0	1
Calx_OG0004417	557
Calx_OG0004418	629
calypso_OG0006121	417
Cam_OG0012053	12395
CaMKI_OG0012767	3039
CaMKII_OG0013280	4561
Camp_OG0005907	331
Camta_OG0006364	389
Camta_OG0006365	99
can_OG0004061_OG0	23
CanA1_OG0005778	791
CanB_OG0000231_OG0	286
CanB_OG0000231_OG1	1485
Cand1_OG0009382	3276
CAP_OG0000587_OG0	7161
CAP_OG0012405	10
Cap-D2_OG0005121	2007
Cap-D3_OG0009448	387
Cap-G_OG0002924	2314
Cap-H2_OG0004906	806
Capa_OG0005712	127
Caper_OG0009347	4664
Capr_OG0010138	5957
caps_OG0010156	1990
caps_OG0010157	1627
capt_OG0009025	9764
capu_OG0000612_OG0	374
car_OG0007437	566
CARPA_OG0007960	82
CARPB_OG0007554	2
CarT_OG0009432	11
cas_OG0004236	949
casp_OG0006502	1572
cass_OG0009476	4577
Cat_OG0003869	8659
cathD_OG0002862	6350
cato_OG0006491	2
Catsup_OG0009538	3667
caup_OG0009938	587
cav_OG0000654	183
caz_OG0003243_OG0	3711
cbc_OG0007265	359
Cbl_OG0002051_OG0	1783
CBP_OG0001721	732
CBP_OG0007971	922
Cbp20_OG0005066	476
Cbp53E_OG0006447	518
Cbp80_OG0007913	1091
Cbp80_OG0007915	1351
Cbs_OG0003124	2949
cbs_OG0007263	605
cbt_OG0008760	3055
Cby_OG0004789	10
Cc2d2a_OG0002702	10
CCAP_OG0011467	41
CCAP-R_OG0000870	43
ccb_OG0012089	0
CCDC151_OG0011900	1
CCDC53_OG0009785	150
Ccdc58_OG0010399	600
Ccdc85_OG0008917	809
CCHa1_OG0004530	10
CCHa1-R_OG0006065	39
CCHa2_OG0002186_OG0	342
CCHa2-R_OG0005836	106
Cchl_OG0004776	1906
CCKLR-17D1_OG0003334	2
CCKLR-17D1_OG0008675	8
CCKLR-17D1_OG0011744	8
CCKLR-17D3_OG0008678	59
Ccm3_OG0005250	879
Ccn_OG0010106	34
Ccn_OG0010107	33
Ccn_OG0012179	35
Ccp84Ab_OG0000178_OG0	3141
Ccp84Ac_OG0001349_OG0	240
Ccp84Ae_OG0002110_OG0	0
Ccp84Af_OG0000109_OG0	59
Ccp84Af_OG0000109_OG1	3
Ccp84Af_OG0000109_OG2	621
Ccp84Ag_OG0001348_OG0	1145
Ccs_OG0006299	545
CCT1_OG0002281_OG0	6688
CCT2_OG0003145	7814
CCT3_OG0004995	7179
CCT4_OG0000979	7338
CCT5_OG0006600	8263
CCT6_OG0008508	7594
CCT7_OG0004839	2739
CCT7_OG0004841	1284
CCT8_OG0007117	8526
Ccz1_OG0010481	328
cd_OG0004708	37
CD98hc_OG0001357_OG0	8408
Cda4_OG0008701	9521
Cda5_OG0008721	1782
Cda9_OG0002707	2823
CDase_OG0005749	665
cdc14_OG0009306	1275
Cdc16_OG0005493	749
Cdc23_OG0009421	618
Cdc27_OG0010426	1325
Cdc2rk_OG0006290	342
Cdc37_OG0011041	2384
Cdc42_OG0008268	3270
Cdc45_OG0007388	598
Cdc5_OG0011371	1655
CDC50_OG0008483	1365
Cdc6_OG0002054	710
Cdc7_OG0007729	977
Cdep_OG0002087	1455
Cdep_OG0004159	1490
CdGAPr_OG0009111	3103
cdi_OG0000729	1286
cDIP_OG0004394	219
Cdk1_OG0000555_OG0	1102
Cdk12_OG0009875	1049
Cdk2_OG0002391	665
CDK2AP1_OG0008015	629
Cdk4_OG0006632	857
Cdk5_OG0002993	470
Cdk5alpha_OG0009389	484
Cdk7_OG0001724	559
Cdk8_OG0010977	293
Cdk9_OG0007009	489
Cdlc2_OG0000234_OG1	3646
cdm_OG0002482	1226
Cds_OG0010549	1419
Ced-12_OG0009727	595
ced-6_OG0006366	2847
CenB1A_OG0004675	1449
CenG1A_OG0003595_OG0	1500
CenG1A_OG0009182	34
Cenp-C_OG0002322	2009
Cep135_OG0009952	462
Cep135_OG0009954	281
cep290_OG0004127	28
Cep89_OG0006812	0
Cep97_OG0008778	356
cer_OG0012078	783
Cerk_OG0004182	671
cert_OG0011161	1488
Cf2_OG0008971	1345
Cfp1_OG0007571	412
CG5789_OG0004615	124
cg_OG0006533	4078
CG10000_OG0005395	2
CG10005_OG0004963	190
CG10011_OG0005399	693
CG10013_OG0002410_OG0	0
CG10019_OG0008786	101
CG10026_OG0009081	378
CG10029_OG0004344	1
CG10031_OG0008792	145
CG10035_OG0004420	2
CG10038_OG0001436_OG0	723
CG10041_OG0012259_OG0	0
CG10051_OG0007036	49
CG10053_OG0004336	201
CG10055_OG0004329	686
CG10062_OG0007038	118
CG10063_OG0010284	2
CG10064_OG0010282	1
CG10068_OG0004321	359
CG10073_OG0000065_OG2	191
CG10075_OG0010279	412
CG10077_OG0010277	8919
CG10082_OG0005964	3676
CG10086_OG0001355	57
CG10089_OG0010567	205
CG10098_OG0004320	852
CG10104_OG0006132	5
CG10116_OG0010569	0
CG10126_OG0005023	1218
CG10132_OG0009091	1785
CG10137_OG0009093	257
CG10139_OG0006151	715
CG10140_OG0010573	66
CG10147_OG0010256	78
CG10151_OG0006160	206
CG10154_OG0010575	1829
CG10163_OG0010252	3
CG10164_OG0001489	0
CG10165_OG0011781	190
CG10171_OG0010163	612
CG10175_OG0005507	243
CG10177_OG0001079_OG0	1
CG10184_OG0005509	1036
CG10185_OG0005203	7
CG10189_OG0009087	319
CG10194_OG0009085	278
CG10195_OG0003572	331
CG10205_OG0006168	2110
CG10208_OG0005527	89
CG10209_OG0006169	537
CG10211_OG0009505	6404
CG10222_OG0010165	158
CG10226_OG0010249	689
CG10237_OG0003462	1539
CG1024_OG0004294	407
CG10252_OG0011517	0
CG10254_OG0002565	1923
CG10257_OG0006606	21
CG10264_OG0005208	1
CG10265_OG0006935	71
CG10274_OG0003940	868
CG10280_OG0004257	48
CG10283_OG0001907_OG0	708
CG10286_OG0004292	1180
CG10298_OG0004288	0
CG10300_OG0005516	6
CG10301_OG0005515	0
CG10307_OG0005957	114
CG10311_OG0004972	996
CG10317_OG0004974	0
CG10321_OG0005965	1528
CG10324_OG0004994	351
CG10332_OG0005992	1
CG10333_OG0009507	1345
CG10336_OG0009516	391
CG10337_OG0009096	371
CG10338_OG0009517	290
CG10339_OG0006873	248
CG10340_OG0001059_OG0	1604
CG10341_OG0009518	718
CG10343_OG0009520	498
CG10344_OG0007020	123
CG10345_OG0002430_OG0	376
CG10347_OG0000607_OG0	418
CG10348_OG0003704	202
CG10352_OG0008207	0
CG10353_OG0008206	2576
CG10357_OG0010470	10
CG10359_OG0010469	3939
CG10361_OG0010014	3183
CG10362_OG0008202	206
CG10365_OG0005518	838
CG10366_OG0009102	566
CG10375_OG0005526	733
CG10376_OG0009519	746
CG10383_OG0001909	666
CG10384_OG0007018	117
CG10405_OG0004983	594
CG10407_OG0005207	48
CG10413_OG0003703_OG0	1434
CG10417_OG0013094	2193
CG10418_OG0010832	454
CG10425_OG0002500	500
CG10428_OG0001263_OG0	493
CG10431_OG0001914	93
CG10433_OG0006904	1712
CG10435_OG0002296_OG0	660
CG10444_OG0007082	367
CG10445_OG0001356	274
CG10459_OG0001605_OG0	0
CG10462_OG0009105	994
CG10463_OG0009108	484
CG10466_OG0012145	179
CG10467_OG0010233	579
CG10469_OG0010232	98
CG10470_OG0009541	679
CG10472_OG0000811_OG0	123
CG10479_OG0010225	109
CG10481_OG0009114	1
CG10483_OG0010221	644
CG10486_OG0010219	1
CG10492_OG0009544	1087
CG10494_OG0006908	210
CG10495_OG0009546	192
CG10505_OG0006927	18
CG10508_OG0010314	341
CG10510_OG0003948	2
CG10513_OG0005163	13
CG10514_OG0005162	0
CG10516_OG0009998	367
CG10527_OG0002810_OG0	26634
CG10543_OG0006262	2046
CG10550_OG0000747	410
CG10555_OG0008527	2436
CG10561_OG0009552	365
CG10565_OG0010321	3341
CG10576_OG0010200	10478
CG10581_OG0010326	5
CG10584_OG0010328	168
CG10587_OG0000094_OG0	0
CG10587_OG0000094_OG1	0
CG10587_OG0000094_OG2	0
CG10589_OG0003950	1
CG10591_OG0010195	5
CG10597_OG0003317	4164
CG10598_OG0011740	18
CG10600_OG0009530	2513
CG10602_OG0009532	5474
CG10616_OG0010838	1558
CG10621_OG0001911	2035
CG10623_OG0001912	352
CG10628_OG0009107	396
CG10631_OG0001241	3597
CG10646_OG0009949	213
CG10654_OG0009947	177
CG10657_OG0009951	624
CG10660_OG0010840	153
CG10663_OG0010839	154
CG10669_OG0005156	210
CG10674_OG0010603	414
CG10680_OG0003577	2
CG10681_OG0009950	97
CG10700_OG0011812	0
CG10702_OG0009548	663
CG10710_OG0010908	587
CG10713_OG0010576	82
CG10725_OG0010574	4300
CG10730_OG0000951	131
CG10731_OG0006517	96
CG10737_OG0006638	13646
CG10738_OG0010568	308
CG1074_OG0007339	477
CG10747_OG0009127	239
CG10748_OG0011855_OG0	0
CG10749_OG0003913_OG0	0
CG10750_OG0009561	0
CG10752_OG0010150_OG0	0
CG10761_OG0008304	0
CG1077_OG0004263	0
CG10793_OG0003237	0
CG10795_OG0006915	164
CG10799_OG0003081	1024
CG10801_OG0012112	0
CG10802_OG0008133	772
CG10803_OG0008134	731
CG10804_OG0008132	126
CG10809_OG0010976	642
CG10814_OG0007257	1
CG10822_OG0007072	0
CG10839_OG0009144	0
CG10841_OG0002198_OG0	1
CG10853_OG0003980_OG0	0
CG10859_OG0009209	1
CG10862_OG0002017_OG1	9368
CG10863_OG0010486	3194
CG10863_OG0012194_OG0	2
CG10864_OG0005043	110
CG10866_OG0010485	137
CG10874_OG0003457	742
CG10877_OG0002385_OG0	125
CG10887_OG0002183_OG0	0
CG10898_OG0002547	352
CG1090_OG0003105_OG0	254
CG10903_OG0002293_OG0	368
CG10904_OG0011634	199
CG10907_OG0001984_OG0	430
CG10909_OG0005022	0
CG10910_OG0006092	26465
CG10911_OG0006095	367
CG10912_OG0000471	4383
CG10914_OG0006109	212
CG10919_OG0001352	0
CG1092_OG0001161_OG0	63
CG10920_OG0007959	0
CG10927_OG0006710	120
CG10931_OG0006071	13
CG10932_OG0007954	5398
CG10934_OG0002756_OG0	1
CG10939_OG0005908	4001
CG10947_OG0009415	245
CG10948_OG0009927	1288
CG10949_OG0009416	256
CG10950_OG0012279	0
CG10958_OG0001743	240
CG10959_OG0008299	110
CG10962_OG0007748	144
CG10970_OG0003173	30
CG10973_OG0012539	390
CG10979_OG0004244	561
CG10984_OG0009934	353
CG10996_OG0008249	0
CG11000_OG0004245	68
CG11007_OG0003037	404
CG11018_OG0007064	0
CG11029_OG0001270	1347
CG1103_OG0003103_OG0	803
CG11030_OG0003728	1146
CG11034_OG0001268	143
CG11035_OG0002292_OG0	247
CG11041_OG0001654	4
CG11044_OG0007073	308
CG1105_OG0004314	2147
CG11050_OG0009604	2537
CG11060_OG0006765	14
CG11068_OG0011716	0
CG11069_OG0004655	934
CG11076_OG0001759	1246
CG11077_OG0000549_OG0	0
CG11085_OG0008456	6
CG11089_OG0004653	1945
CG11095_OG0003249	433
CG11099_OG0007074	119
CG11103_OG0003250	251
CG11106_OG0012330	0
CG11109_OG0001964	563
CG11110_OG0006619	221
CG11123_OG0006752	779
CG11125_OG0006747	338
CG11127_OG0006744	501
CG1113_OG0004171	95
CG11131_OG0001957_OG0	35853
CG11134_OG0003251	528
CG11141_OG0006745	470
CG11145_OG0006754	0
CG11147_OG0003729	1206
CG11149_OG0003730	12
CG11151_OG0008256	2130
CG11159_OG0006283	1
CG1116_OG0004164	721
CG11162_OG0008263	11
CG11168_OG0004657	1222
CG11170_OG0006462	100
CG11178_OG0003327	575
CG11180_OG0006625	1322
CG11191_OG0007189	132
CG11192_OG0007095	4
CG11200_OG0007088	1208
CG11211_OG0012938	7
CG11226_OG0012166_OG0	0
CG11227_OG0007505	0
CG1124_OG0002090	1989
CG11241_OG0003815_OG0	14
CG11247_OG0009861	204
CG11248_OG0003830_OG0	83
CG11249_OG0009864	7
CG11251_OG0001998	0
CG11257_OG0007039	203
CG11263_OG0001789	18
CG11267_OG0011856	2792
CG11269_OG0006458	0
CG11275_OG0002906	762
CG11279_OG0003924_OG0	246
CG11286_OG0004361	0
CG1129_OG0002085	681
CG11291_OG0003029	0
CG11294_OG0007761	47
CG11298_OG0007031	0
CG11309_OG0010303	728
CG11317_OG0012026	109
CG11318_OG0000756	29
CG11319_OG0009603	218
CG11327_OG0009628	9
CG11333_OG0002657_OG0	0
CG11334_OG0005804	919
CG11342_OG0011920	64
CG11345_OG0011138	5813
CG11349_OG0011131	17716
CG11353_OG0011127	26
CG11356_OG0008477	0
CG11357_OG0011126	496
CG1136_OG0010499	1285
CG11367_OG0000806_OG0	21
CG11369_OG0011699	0
CG1137_OG0004303	0
CG11370_OG0003817_OG0	3
CG11377_OG0008723	1007
CG11378_OG0007395	359
CG11379_OG0007397	0
CG11380_OG0007400	10
CG11381_OG0007402	21
CG11382_OG0007404	49
CG11384_OG0007396	32
CG1139_OG0004077	224
CG11391_OG0001026_OG0	20
CG11396_OG0010345	599
CG11398_OG0007405	239
CG11403_OG0007406	914
CG11404_OG0012169	0
CG11406_OG0006889	6
CG11409_OG0007766	183
CG11413_OG0011575	140
CG11414_OG0006019	1859
CG11417_OG0007590	1285
CG1142_OG0012974	662
CG11425_OG0009823	180
CG11426_OG0009824	300
CG1143_OG0011104	46
CG11436_OG0003200	364
CG11437_OG0009825	0
CG11438_OG0009826	718
CG11447_OG0004515	250
CG11449_OG0000981_OG1	0
CG11453_OG0001027_OG0	38
CG11454_OG0001792	306
CG11456_OG0003951	224
CG11459_OG0000135_OG1	508
CG1146_OG0011093	475
CG11470_OG0000857	2098
CG11474_OG0005934	801
CG11475_OG0005935	22
CG11498_OG0001515	71
CG11504_OG0002630	501
CG11523_OG0009832	263
CG11529_OG0010828	689
CG11537_OG0010640	1251
CG11550_OG0002660	558
CG11560_OG0010817	634
CG11562_OG0008742	275
CG11563_OG0002662	581
CG11566_OG0007496	37
CG11570_OG0004027	3
CG11581_OG0008240	36
CG11583_OG0010538	882
CG11584_OG0008239	24
CG11585_OG0012335	8104
CG11586_OG0010534	395
CG11590_OG0001741	630
CG11593_OG0010497	551
CG11594_OG0010492	1607
CG11596_OG0007629	658
CG11601_OG0008739	240
CG11608_OG0000142_OG0	3
CG1161_OG0004180	1607
CG11617_OG0008731	106
CG11619_OG0003864_OG0	21
CG11626_OG0011450	1
CG11629_OG0003739	0
CG11630_OG0009580	0
CG11634_OG0009583	1
CG11635_OG0007156	4
CG11638_OG0007387	125
CG11655_OG0001745_OG0	115
CG11656_OG0005013	0
CG11658_OG0010025	169
CG11663_OG0012087	0
CG11664_OG0011395	0
CG11666_OG0012316	0
CG11668_OG0002452	471
CG11670_OG0005008	2830
CG11672_OG0004805	510
CG11674_OG0008231	127
CG11679_OG0008511	409
CG11686_OG0002448_OG0	411
CG11693_OG0004810	0
CG11694_OG0000225_OG0	0
CG11694_OG0000225_OG1	0
CG11695_OG0007879	311
CG11696_OG0007880	747
CG11698_OG0002319_OG0	0
CG11699_OG0007882	820
CG11703_OG0002165_OG0	0
CG11710_OG0001691_OG0	514
CG1172_OG0004189	434
CG11722_OG0001391	333
CG11723_OG0003571	254
CG11726_OG0010048	0
CG11737_OG0001419_OG0	545
CG11741_OG0001420_OG0	2
CG11752_OG0007995	1841
CG11755_OG0000851	150
CG11756_OG0007997	4
CG11760_OG0004826	309
CG11768_OG0004832	34
CG11771_OG0005200	2060
CG11777_OG0006309	310
CG11779_OG0004481	1227
CG11786_OG0012799	3
CG11788_OG0007083	429
CG11790_OG0005187	2149
CG11791_OG0012008	1133
CG11807_OG0003009_OG0	464
CG11808_OG0006841	305
CG11811_OG0004058	908
CG11816_OG0008636	0
CG11835_OG0000264_OG0	27974
CG11835_OG0000264_OG1	4042
CG11837_OG0005082	362
CG11841_OG0005083	148
CG11842_OG0000856_OG1	75
CG11843_OG0011490	84
CG11852_OG0002502_OG0	2726
CG11854_OG0005171	987
CG11857_OG0005167	1584
CG11858_OG0005166	426
CG11878_OG0000055_OG0	0
CG11878_OG0000055_OG1	1
CG11878_OG0000055_OG2	1
CG11882_OG0005094	270
CG11883_OG0006313	646
CG11885_OG0003355	217
CG11892_OG0005161	1
CG11893_OG0000039_OG2	32
CG11899_OG0005100	591
CG11902_OG0005155	249
CG11906_OG0001618	408
CG11911_OG0008747	13
CG11912_OG0008746	0
CG11920_OG0005183	515
CG11927_OG0003556	648
CG11929_OG0011773	0
CG11961_OG0001155_OG0	1420
CG11964_OG0004848	382
CG11970_OG0004849	1550
CG11975_OG0004850	755
CG11977_OG0012457_OG0	1
CG11980_OG0002337	626
CG11983_OG0004852	40
CG11986_OG0004855	168
CG11997_OG0004862	0
CG11999_OG0004179	1403
CG12003_OG0004112	1
CG12004_OG0011286	2541
CG12009_OG0010662	162
CG12010_OG0010671	211
CG12011_OG0011025	4
CG12012_OG0010672	271
CG12016_OG0010666	657
CG12017_OG0010661	8
CG12020_OG0011042	0
CG12024_OG0011050	459
CG12025_OG0011053	592
CG12035_OG0011029	0
CG12038_OG0011331	139
CG12054_OG0000497	1908
CG12056_OG0003138	517
CG12057_OG0003139	2
CG12061_OG0000938_OG0	0
CG12065_OG0007412	2204
CG12069_OG0001519	0
CG12071_OG0011553	254
CG12071_OG0013484	230
CG12075_OG0007754	2853
CG1208_OG0004248	587
CG12081_OG0007411	1138
CG12084_OG0011296	1091
CG12091_OG0011293	1951
CG12093_OG0011111	970
CG12096_OG0008559	691
CG12099_OG0011289	4979
CG12104_OG0011284	280
CG12105_OG0004111	514
CG12106_OG0007586	191
CG12107_OG0006719	557
CG12111_OG0007413	1
CG12112_OG0012598_OG0	64
CG12115_OG0007587	1562
CG12116_OG0008625	1150
CG12118_OG0007585	557
CG12121_OG0007579	2472
CG12123_OG0003325	166
CG12128_OG0002879	573
CG12129_OG0002878	994
CG1213_OG0002105	489
CG12134_OG0006319	409
CG12147_OG0004192	0
CG12155_OG0003210	867
CG12159_OG0002860	351
CG12164_OG0006760	144
CG12170_OG0002098	626
CG12171_OG0004222	1550
CG12173_OG0004172	744
CG12177_OG0008262	331
CG1218_OG0002103	665
CG12182_OG0011099	591
CG12194_OG0008975	162
CG12204_OG0001687	117
CG12206_OG0008131	1927
CG12209_OG0002818	15
CG12213_OG0002418	1486
CG12219_OG0007713	476
CG12224_OG0000651_OG1	111
CG12231_OG0003119	0
CG12236_OG0008414	732
CG12237_OG0007424	1033
CG12239_OG0001754	1280
CG12241_OG0001396	411
CG12253_OG0011818	183
CG12256_OG0004947	36
CG12259_OG0005539	572
CG12268_OG0005336	131
CG1227_OG0004337	313
CG12278_OG0004413	3
CG12279_OG0004445	433
CG12288_OG0009457	432
CG12289_OG0010046	0
CG12290_OG0002618	510
CG12299_OG0009634	1013
CG12301_OG0001981	764
CG12307_OG0009694	0
CG1231_OG0011372	34
CG12316_OG0009955	864
CG12320_OG0005053	149
CG12321_OG0001064_OG0	812
CG12325_OG0002854	719
CG1233_OG0011370	800
CG1234_OG0004335	1074
CG12341_OG0002848	194
CG12343_OG0002853	485
CG12344_OG0002855	84
CG12355_OG0012373	61
CG1236_OG0002100	959
CG12362_OG0000821_OG0	0
CG12374_OG0007223	5
CG12375_OG0009777	636
CG12379_OG0008514	60
CG12384_OG0006229	2998
CG1239_OG0004237	208
CG12395_OG0001736	0
CG12398_OG0008359	0
CG12402_OG0002224_OG0	54
CG12420_OG0002594_OG0	1
CG12426_OG0005340	0
CG12438_OG0003802	0
CG12439_OG0009296	0
CG12446_OG0001786_OG0	3
CG12448_OG0009145	0
CG1246_OG0011105	173
CG12464_OG0011955	0
CG12470_OG0007846	0
CG12479_OG0008243	0
CG12480_OG0008242	69
CG12481_OG0008237	53
CG12490_OG0000233_OG1	0
CG12496_OG0007599	51
CG12498_OG0008105	1
CG12499_OG0002285_OG0	1277
CG12502_OG0011339	169
CG12507_OG0008176	17
CG12511_OG0009568	0
CG12516_OG0005410	0
CG12517_OG0009649	0
CG12520_OG0010149	0
CG12521_OG0012944	65
CG12531_OG0008272	153
CG12535_OG0008128	0
CG12539_OG0008363	3
CG12540_OG0008220	8
CG12541_OG0007825	20
CG12560_OG0012234	212
CG12567_OG0012740	1233
CG12576_OG0001784_OG0	1943
CG12581_OG0001679_OG0	3675
CG12589_OG0011424	0
CG12590_OG0011977	1
CG12594_OG0005596	254
CG12607_OG0011139	13146
CG12609_OG0008677	0
CG12617_OG0003653	0
CG12620_OG0009462	0
CG12637_OG0008050	0
CG12643_OG0007518	668
CG1265_OG0010531	2002
CG12655_OG0000445_OG2	563
CG12659_OG0007410	233
CG12661_OG0007749	0
CG12662_OG0007747	0
CG12672_OG0007868	10
CG12674_OG0003570	0
CG12679_OG0001731_OG0	0
CG12680_OG0001718	0
CG12682_OG0012323	0
CG12691_OG0007931	0
CG12692_OG0000634_OG0	10
CG12693_OG0012106	1
CG12698_OG0008169	8
CG12699_OG0000230_OG1	0
CG12702_OG0001192	651
CG12708_OG0000271_OG0	106
CG12708_OG0000271_OG0.2	193
CG1271_OG0010635	214
CG12713_OG0003881_OG0	74
CG12716_OG0008438	0
CG12723_OG0008557	124
CG12728_OG0000928_OG0	201
CG12729_OG0011725	4
CG1273_OG0010536	240
CG12730_OG0007375	251
CG12744_OG0000893	24
CG12746_OG0004208	788
CG1275_OG0011072	2081
CG12768_OG0001283_OG0	225
CG12769_OG0007187	25
CG12773_OG0003140	1537
CG12782_OG0012281	0
CG12783_OG0000743_OG0	18
CG12784_OG0005236	0
CG12795_OG0008825	428
CG12811_OG0002240	938
CG12817_OG0002595_OG0	25
CG12818_OG0004897	223
CG12822_OG0001599	983
CG12825_OG0001130_OG1	66
CG12826_OG0002951	13
CG12828_OG0011622	1
CG12831_OG0011623_OG0	0
CG12836_OG0002963_OG0	4
CG12848_OG0006045	473
CG12849_OG0011577	3
CG12851_OG0005862	147
CG12857_OG0006163	0
CG12860_OG0006154	0
CG12861_OG0006153	0
CG12862_OG0011585_OG0	0
CG12863_OG0011584	247
CG12866_OG0002772	0
CG12868_OG0001564	161
CG12869_OG0006145	113
CG12869_OG0006146	28
CG12877_OG0001472_OG0	28
CG1288_OG0001350	0
CG12880_OG0005345	390
CG12883_OG0001474	219
CG12885_OG0001477	27
CG12895_OG0006308	814
CG12909_OG0002821	350
CG12910_OG0006305	157
CG12911_OG0006304	1172
CG12914_OG0002819	0
CG12917_OG0002815	0
CG12920_OG0006291	0
CG12926_OG0006349	77
CG12929_OG0006357	52
CG12934_OG0006315	8609
CG12935_OG0002846	318
CG12942_OG0001596_OG0	58
CG12945_OG0004570	455
CG12947_OG0004568	64
CG12948_OG0004558	440
CG12963_OG0001641_OG0	2
CG12964_OG0002996_OG0	702
CG12970_OG0006808	172
CG12971_OG0010294	124
CG12974_OG0010307	184
CG12983_OG0010332	0
CG12984_OG0003949	0
CG12985_OG0000915	1
CG12986_OG0011685	0
CG1299_OG0000523_OG0	1750
CG12990_OG0007696	2
CG12991_OG0007703	937
CG12992_OG0011688	5
CG12994_OG0007707	8
CG12995_OG0008599	0
CG12998_OG0011739	4
CG13000_OG0011738	0
CG13001_OG0008580	588
CG13002_OG0008577	1
CG13003_OG0008572	603
CG13004_OG0008570	113
CG13005_OG0008567	95
CG13008_OG0008305	1
CG13010_OG0003260	0
CG13012_OG0008317	304
CG13014_OG0008547	197
CG13016_OG0006536	367
CG13018_OG0006537	110
CG13021_OG0003241	1
CG13022_OG0010698	0
CG13023_OG0010699	14
CG13024_OG0010708	510
CG13026_OG0010716	1
CG13028_OG0004010	2
CG13031_OG0012200	300
CG13032_OG0004014_OG0	0
CG13033_OG0010736	6
CG13038_OG0010761	56
CG13039_OG0010762	0
CG1304_OG0000265_OG0	0
CG1304_OG0000265_OG1	0
CG13040_OG0010763	7
CG13041_OG0000280_OG0	17
CG13041_OG0000280_OG0.2	43
CG13042_OG0010767	55
CG13043_OG0000281_OG0	61
CG13043_OG0000281_OG1	6235
CG13044_OG0010768	5844
CG13045_OG0000814	20
CG13046_OG0010771	297
CG13047_OG0010772	15
CG13048_OG0010773	0
CG13049_OG0010774	0
CG13051_OG0011898	181
CG13053_OG0010778	1
CG13054_OG0010779	7
CG13055_OG0010780	27
CG13056_OG0010757	9
CG13058_OG0004021	2
CG13059_OG0010764	631
CG13062_OG0010766	2
CG13064_OG0010775	1
CG13065_OG0010776	0
CG13066_OG0012201	0
CG13068_OG0002030_OG1	275
CG13069_OG0004022	12
CG1307_OG0004308	859
CG13070_OG0012202	3
CG13071_OG0011899	1
CG13073_OG0012731_OG0	8
CG13074_OG0010797	4
CG13075_OG0000216_OG0	7
CG13075_OG0000216_OG1	5
CG13077_OG0009097	27
CG13078_OG0003575_OG0	5
CG13081_OG0003574	1
CG13082_OG0009094	81
CG13083_OG0009084	0
CG13084_OG0009083	3
CG13085_OG0001922	87
CG13086_OG0003709	72
CG13088_OG0001266	280
CG1309_OG0010533	1119
CG13096_OG0003720	3336
CG13097_OG0001923	942
CG13101_OG0009304	110
CG13102_OG0009298	44
CG13108_OG0009295	72
CG13110_OG0011792	0
CG13113_OG0001247_OG0	0
CG13114_OG0009279	1
CG13116_OG0001878	131
CG13123_OG0001877	104
CG13124_OG0003502	5713
CG13126_OG0003515	267
CG13127_OG0001844	0
CG13131_OG0000790_OG0	0
CG13133_OG0003525	29
CG1314_OG0011674	0
CG13144_OG0009363	2
CG13148_OG0007214	76
CG13151_OG0006215	209
CG13154_OG0006206	0
CG13155_OG0006196	2
CG13157_OG0002779	166
CG1316_OG0000430_OG0	2201
CG13168_OG0006184	1
CG1317_OG0011084	2746
CG13170_OG0006182	919
CG13171_OG0006180	0
CG13177_OG0012831	30
CG13185_OG0002928	2563
CG13186_OG0006594	1
CG13192_OG0006567	332
CG13193_OG0006565	3
CG13196_OG0006560	0
CG13197_OG0006563	325
CG13202_OG0001123_OG0	0
CG13203_OG0006235	29
CG13204_OG0006233	802
CG13215_OG0002793_OG0	0
CG13216_OG0001568_OG0	0
CG13218_OG0002791_OG0	0
CG13220_OG0001573_OG0	0
CG13223_OG0001571_OG0	0
CG13226_OG0002794_OG0	1
CG13227_OG0006218_OG0	0
CG13228_OG0011587_OG0	0
CG13229_OG0002786_OG0	4
CG13229_OG0002787_OG0	550
CG13231_OG0006217	2
CG13239_OG0009815	16
CG1324_OG0007509	0
CG13243_OG0009147	0
CG13247_OG0010378	21
CG13248_OG0010371	318
CG13250_OG0011870	13
CG13251_OG0010355	11
CG13252_OG0003952	820
CG13258_OG0009399	37
CG13272_OG0008882	98
CG13280_OG0008881	1
CG13282_OG0008887	25
CG13285_OG0010583	269
CG13287_OG0010216	49
CG13288_OG0010220	17
CG13293_OG0003937	143
CG13295_OG0010231	683
CG13297_OG0010242	20
CG13299_OG0011864	0
CG13300_OG0003943	526
CG13305_OG0011196	95
CG13306_OG0011204	33
CG13308_OG0004102	0
CG13309_OG0011211	0
CG13310_OG0011207	8
CG13312_OG0011210	0
CG13313_OG0004105_OG0	0
CG13314_OG0011224	14
CG13315_OG0011237	754
CG13318_OG0004834	476
CG13319_OG0006667	321
CG13321_OG0006673	1145
CG13326_OG0006545	1
CG13330_OG0007271	0
CG13331_OG0007273	0
CG13332_OG0007274	9
CG13334_OG0007281	1
CG13337_OG0011662	29
CG13339_OG0007296	201
CG13344_OG0007304	379
CG13358_OG0007351	178
CG13359_OG0012499	50
CG13360_OG0010145	2646
CG13361_OG0003189	16
CG13362_OG0007862	4
CG13364_OG0001174_OG0	1
CG13365_OG0007831	560
CG13367_OG0003188_OG0	758
CG13369_OG0003181	853
CG13375_OG0007847	33
CG13377_OG0007849	2462
CG13380_OG0010135	2
CG13384_OG0003473	642
CG13385_OG0012520	5
CG13386_OG0003471	48
CG1339_OG0006721	5
CG13390_OG0003479	200
CG13392_OG0003476	255
CG13397_OG0003469	102
CG13398_OG0003468	240
CG13403_OG0008236	24572
CG13404_OG0008224	38
CG13405_OG0011376	0
CG13407_OG0004768	1
CG13408_OG0004770	45
CG13409_OG0004775	237
CG13423_OG0007099	626
CG13426_OG0011654	0
CG13427_OG0003049	2
CG13428_OG0007100	53
CG13430_OG0001658	140
CG13436_OG0006622	1
CG13437_OG0006285	14
CG13438_OG0006243	2
CG1344_OG0012226	429
CG13442_OG0006244	0
CG13443_OG0006248	0
CG13445_OG0003880	3
CG13449_OG0009980	6
CG13454_OG0003875_OG0	4
CG13455_OG0009966	3
CG13457_OG0001288	0
CG13458_OG0004037	239
CG13460_OG0010841	26643
CG13465_OG0000343_OG0	12
CG13471_OG0004048	0
CG13473_OG0010860	1
CG13474_OG0004049	0
CG13476_OG0012898	0
CG13481_OG0000339_OG0	19
CG13481_OG0000339_OG1	0
CG13484_OG0010886	136
CG13488_OG0001544_OG1	0
CG13492_OG0005946	140
CG13501_OG0005936	1
CG13502_OG0005931	22
CG13502_OG0012991	3
CG13506_OG0007028	1648
CG13510_OG0006998	420
CG13511_OG0006997	8
CG13516_OG0006995	199
CG13526_OG0006986	0
CG13527_OG0006984	0
CG13531_OG0006978	634
CG13532_OG0006975	166
CG13538_OG0005981	1
CG13539_OG0012044	0
CG1354_OG0007555	7535
CG13541_OG0012280	0
CG13544_OG0005976	0
CG13545_OG0012580	39219
CG13551_OG0000540_OG1	1065
CG13551_OG0012048	3102
CG13557_OG0012477	0
CG13558_OG0001556	0
CG13559_OG0012047	2
CG13561_OG0011643	18
CG13562_OG0011631	55
CG13575_OG0006892	7
CG13577_OG0001150_OG0	2
CG13578_OG0006898	6
CG13579_OG0006013	53
CG1358_OG0006724	392
CG13581_OG0002746	0
CG13585_OG0011574	1034
CG13587_OG0006025	2
CG13594_OG0006033	204
CG13599_OG0005537	206
CG1360_OG0006725	119
CG13601_OG0005534	519
CG13603_OG0005332	582
CG13605_OG0005319	722
CG13606_OG0005306	57
CG13607_OG0005318	559
CG13609_OG0012982	13
CG13613_OG0005278	0
CG13614_OG0002525_OG0	0
CG13615_OG0002524	1
CG13616_OG0005272	0
CG13618_OG0005267	132
CG13622_OG0005268	1
CG13623_OG0005265	168
CG13625_OG0004618	551
CG13627_OG0004629	51
CG13630_OG0004630	1260
CG13631_OG0004635	185
CG13634_OG0004637	0
CG13641_OG0004650	137
CG13643_OG0002274	159
CG13653_OG0002504	7
CG13654_OG0005174	126
CG13663_OG0011496	354
CG13667_OG0004090_OG0	221
CG13670_OG0011168	2
CG13671_OG0004086_OG0	381
CG13675_OG0000560_OG2	14
CG13676_OG0003984	8118
CG13678_OG0000129_OG3	704
CG1368_OG0008241	32868
CG13685_OG0010463	10
CG13689_OG0008772	112
CG13690_OG0008752	376
CG13692_OG0008754	0
CG13698_OG0010125	555
CG13699_OG0003907_OG0	38
CG13705_OG0010610	27623
CG13707_OG0010613	40
CG13708_OG0010614	9
CG1371_OG0006292	3923
CG13711_OG0010618	0
CG13712_OG0010619	0
CG13713_OG0010620	0
CG13716_OG0010627	0
CG13720_OG0004084	0
CG13721_OG0012208	56
CG13722_OG0011130	8533
CG13723_OG0010915	0
CG13724_OG0010917	1
CG13725_OG0010918	0
CG13727_OG0004055	66
CG13728_OG0010923	9
CG13731_OG0011910	165264
CG13733_OG0010089	1
CG13738_OG0011907	3
CG13739_OG0002891	55
CG13743_OG0006405	264
CG13744_OG0006409	2
CG13747_OG0006408	1
CG13748_OG0006626	49
CG13751_OG0001660_OG0	310
CG13760_OG0007606	247
CG13766_OG0009602	93
CG13771_OG0009612	19
CG13775_OG0003750_OG0	68
CG13784_OG0000956_OG0	386
CG13786_OG0003631	0
CG13796_OG0001883_OG0	393
CG13801_OG0000219_OG0	0
CG13801_OG0000219_OG1	0
CG13806_OG0011077	394
CG13807_OG0011075	127
CG13810_OG0011066	228
CG13813_OG0010189	4
CG13829_OG0011464	0
CG13833_OG0004687	904
CG13837_OG0002276	5
CG13838_OG0011993	0
CG13841_OG0004694	17
CG13842_OG0004706	0
CG13847_OG0004737	255
CG13850_OG0004743	882
CG13855_OG0004744	2
CG13856_OG0004745	152
CG13857_OG0004746	14
CG13862_OG0004760	48
CG13868_OG0007089	763
CG13868_OG0013578	156
CG13869_OG0007075	5
CG1387_OG0008528	0
CG13870_OG0007093	2
CG13871_OG0003047	7
CG13872_OG0007071	0
CG13875_OG0011381	126
CG13876_OG0001334_OG0	51
CG13877_OG0011937	121
CG13884_OG0000403_OG0	0
CG13887_OG0011343	4431
CG13891_OG0002060	3
CG13893_OG0011360	588
CG13894_OG0004129	340
CG13895_OG0004128	439
CG13901_OG0011344	344
CG13907_OG0011337	471
CG13912_OG0011325	154
CG13917_OG0011285	3724
CG13919_OG0011274	85
CG13920_OG0011271	556
CG13921_OG0011032	1137
CG13924_OG0011054	40
CG13926_OG0011282	459
CG13928_OG0011279	1184
CG13930_OG0011024	0
CG13931_OG0004073	0
CG13933_OG0011036	698
CG13937_OG0011056	437
CG13949_OG0003375	44
CG13950_OG0003376	136
CG13954_OG0006374	189
CG13955_OG0002890_OG0	20
CG13962_OG0012240	929
CG13970_OG0009133_OG0	0
CG13972_OG0005361	0
CG13983_OG0002696	3
CG13991_OG0000661_OG1	0
CG13992_OG0002070_OG0	1
CG13994_OG0011942	370
CG13995_OG0000538_OG0	100
CG13999_OG0000662_OG0	24
CG14005_OG0001926	237
CG14006_OG0001927	0
CG14007_OG0009567	2
CG14011_OG0003731	0
CG14013_OG0003734	3
CG14014_OG0009443	0
CG14015_OG0009446	114
CG14017_OG0003733	0
CG14020_OG0003686	3
CG14022_OG0008831	368
CG14024_OG0003410_OG0	34
CG14034_OG0008836	0
CG14036_OG0008842	2
CG14042_OG0001816	68
CG14043_OG0003425	891
CG14044_OG0008964	18
CG14050_OG0000684	40
CG14052_OG0007777	1
CG14053_OG0012099	0
[truncated: 9,910 more rows]
