# Supplementary material for: Evolution of chemosensory tissues and cells across ecologically diverse Drosophilids
Source: Nat Commun. 2024 Feb 5;15:1047. doi: 10.1038/s41467-023-44558-4 (PMC10844241; doi:10.1038/s41467-023-44558-4)
Supplement: Supplementary file 18 — Supplementary Data 15 [file 41467_2023_44558_MOESM18_ESM.zip › all_count_tables_renamed/SIMH10LEG_counts_trim_genes_FBids_1_1_sorted.txt]

128up_OG0006588	755
14-3-3epsilon_OG0002478	4357
14-3-3epsilon_OG0001126_OG1	8949
140up_OG0004534	450
18w_OG0003044	2201
26-29-p_OG0010897	3737
2mit_OG0000576_OG0	26
5-HT1A_OG0006644	65
5-HT1B_OG0006647	78
5-HT2A_OG0000287_OG0	1
5-HT2B_OG0011472	54
5-HT7_OG0005777	61
5PtaseI_OG0005188	1319
7B2_OG0004187	926
a_OG0006460	1294
a10_OG0010691	33
a5_OG0009037	66
a6_OG0007651	375
AANATL2_OG0003640	82
AANATL4_OG0000091_OG1	0
AANATL7_OG0007605	25
Aasdh_OG0001831	180
Aatf_OG0001947	322
aay_OG0011265	3188
ab_OG0009683	735
ab_OG0009684	71
ABCB7_OG0011281	3578
Pmp70_OG0003257	5477
Abd-B_OG0005000	3
Abi_OG0002227_OG0	581
Abl_OG0010722	2400
abo_OG0009656	217
Abp1_OG0010565	445
abs_OG0003097	427
ac_OG0007843	0
Ac13E_OG0008321	1725
Ac3_OG0009573	267
Ac78C_OG0010320	40
Acam_OG0000252_OG0	0
Acam_OG0000252_OG1	0
Acam_OG0005131	0
CG9149_OG0011313	1420
Acbp1_OG0009246	412
Acbp2_OG0010415	848
Acbp4_OG0000311_OG0	1
Acbp4_OG0000311_OG1	0
Acbp6_OG0010414	46
ACC_OG0007193	7601
AcCoAS_OG0000812	2950
Ace_OG0000652_OG0	169
Acer_OG0000953_OG0	3276
Acer_OG0003808	683
Acf_OG0002671	887
Achl_OG0002770	3158
acj6_OG0008333	2
acj6_OG0008334	9
Ack_OG0010507	3529
Ack-like_OG0006546	386
Acn_OG0009540	4000
CG5009_OG0006075	2465
Acox57D-d_OG0006913	488
Acox57D-p_OG0001151	1053
Acp1_OG0009317	15353
Acp32CD_OG0009664	0
Acp65Aa_OG0003939	14
Acph-1_OG0001513	155
CG12512_OG0008829	833
CG18155_OG0007972	74
Acsl_OG0007133	7651
Act42A_OG0000022_OG0	31897
Act42A_OG0000022_OG1	1257039
Act42A_OG0000022_OG3	113707
Act42A_OG0000022_OG4	184620
Act42A_OG0000022_OG5	1423
Actn_OG0003148_OG0	157853
Actn3_OG0011403_OG0	0
ACXB_OG0000046_OG0	1
ACXB_OG0000046_OG1	1
ACXB_OG0000046_OG2	0
ACXB_OG0000046_OG2.2	0
ACXD_OG0004078_OG0	24
Acyp_OG0009408	0
Acyp2_OG0011498	349
Ada_OG0002342	15
Ada1-2_OG0003777_OG0	183
Ada2a_OG0005051	102
Ada2b_OG0004799	330
Ada3_OG0007872	855
AdamTS-A_OG0005247	6304
AdamTS-A_OG0012010	36
AdamTS-B_OG0008089	5623
Adar_OG0007649	2060
Adat1_OG0003596	36
Adck1_OG0006032	473
Adck5_OG0010063	912
ADD1_OG0006579	463
Adf1_OG0001636_OG0	1
Adgf-A_OG0001991_OG0	0
Adgf-A_OG0003900	215
Adgf-A2_OG0010109	20
Adgf-B_OG0010108	0
Adgf-C_OG0001030_OG0	300
Adgf-D_OG0002208_OG0	191
Adgf-E_OG0006152	1
Adh_OG0003395_OG0	17
Adi1_OG0010940	596
AdipoR_OG0004727	4305
CG3809_OG0004951	0
AdenoK_OG0003918_OG0	976
Ady43A_OG0002958	1037
AdoR_OG0005733	229
adp_OG0006108	1213
AdSS_OG0000854_OG0	10527
Aduk_OG0004873	589
Ae2_OG0010984	1770
CG6512_OG0010913	8883
aft_OG0006080	292
Afti_OG0005567	417
Ag5r_OG0008212	7
Ag5r2_OG0008213	0
AGBE_OG0007237	7180
AgmNAT_OG0001753	12
ago_OG0010530	1762
AGO1_OG0007307	2516
AGO2_OG0000119_OG0	6
Agpat1_OG0008448	255
Agpat2_OG0003465	601
Agpat3_OG0004018	2047
Agpat4_OG0004019_OG0	221
ADPS_OG0002932	299
agt_OG0001016_OG0	204
Spat_OG0007723	289
Ahcy_OG0001195_OG0	1437
AhcyL1_OG0011110	1268
AIF_OG0001225	817
AIMP1_OG0007108	1528
AIMP2_OG0009977	1918
AIMP3_OG0005998	677
Adk1_OG0010829	21894
Adk3_OG0005467	687
Ak6_OG0007201	150
Akap200_OG0000367_OG0	223
Akh_OG0010512	59
AkhR_OG0009627	80
akirin_OG0010441	2649
Akr1B_OG0001292	4320
Akt1_OG0005415	1490
al_OG0008749	243
Aladin_OG0007570	283
AlaRS_OG0003477	1767
AlaRS-m_OG0010596	1210
Alas_OG0006853	16468
alc_OG0006389	5745
Ald1_OG0005647	178064
Ald2_OG0005645	16
Aldh_OG0003615	6384
Aldh-III_OG0006742	18724
Aldh7A1_OG0003841_OG0	215
Alg-2_OG0001588_OG0	1075
Alg1_OG0002607_OG0	0
Alg10_OG0000709_OG0	245
Alg11_OG0012170	963
CG8412_OG0004562	2968
Alg14_OG0001194_OG0	64
Alg2_OG0010641	549
Alg3_OG0003012	26
Alg3_OG0006966	1128
CG5287_OG0001281	414
CG5287_OG0003790	246
Alg9_OG0005173	266
Alh_OG0004317	1248
Alh_OG0004319	1054
Alh_OG0011430	372
alien_OG0009301	1409
ALiX_OG0005343	3668
Alk_OG0006414	2877
CG12179_OG0001176_OG0	78
Alp1_OG0010289	0
Alp10_OG0010194	0
Alp11_OG0008522	6
Alp12_OG0003717	443
Alp13_OG0001034	395
Alp2_OG0000261_OG0	52
Alp2_OG0000261_OG1	0
Alp4_OG0005779	963
Alp6_OG0006360	85
Alp7_OG0003030	0
Alp9_OG0003931	0
alph_OG0000083_OG0	0
alph_OG0005113	2308
alpha-Catr_OG0006852	741
alpha-Est1_OG0004357	8313
alpha-Est10_OG0004350	4651
alpha-Est2_OG0000314	139
alpha-Est3_OG0004356	1851
alpha-Est6_OG0004354	0
alpha-Est7_OG0001351	4429
alpha-Est8_OG0004352	3670
alpha-Est9_OG0004351	1551
alpha-Man-Ia_OG0003130	168
alpha-Man-Ia_OG0003131	1030
alpha-Man-Ia_OG0001168	877
alpha-Man-Ib_OG0005087	663
alpha-Man-Ic_OG0011549	0
alpha-Man-IIa_OG0004878	1076
alpha-Man-IIb_OG0005229	1268
alpha-PheRS_OG0008296	690
alpha-Spec_OG0011040	20228
alpha4GT1_OG0000948	689
alphaCOP_OG0011275	3322
alphaSnap_OG0010384	2622
alphaTub67C_OG0010998	24
Alr_OG0008278	556
alrm_OG0002498	230
Als2_OG0009863	2090
alt_OG0004894	2454
aly_OG0004083	0
Ama_OG0002112	5
Amacr_OG0009433	907
amd_OG0001918	33
Amnionless_OG0008741	5
amon_OG0011540	1192
amos_OG0003702_OG0	0
AMPdeam_OG0008245	8182
Amph_OG0007204	9298
AMPKalpha_OG0001698	4975
Amt_OG0004607	22
Amun_OG0008385	3362
amx_OG0007575	415
Amy-p_OG0000157_OG0	147
Amy-p_OG0000157_OG0.2	31
Amyrel_OG0006416	1
ana_OG0006403	36
ana1_OG0002269	573
ana2_OG0007120	82
ana3_OG0006194	143
Ance-2_OG0003658	14
Ance-3_OG0001891_OG0	1015
Ance-3_OG0009407	857
Ance-4_OG0006406	87
Ance-5_OG0005870	858
anchor_OG0010100	848
Andorra_OG0011741	0
Ank2_OG0010460	3712
Ankle2_OG0000780	2536
l(2)35Be_OG0003404_OG0	223
anox_OG0007490	1993
Ant2_OG0008041	71
antdh_OG0008007	955
Antp_OG0002113	675
antr_OG0007227	43
AnxB10_OG0008082	11695
AnxB11_OG0008196	1844
AnxB9_OG0004410	20133
aop_OG0003458	1203
aos_OG0010741	2761
Aos1_OG0002145_OG0	396
AOX1_OG0005242	7090
AOX2_OG0000143_OG0	6634
AOX2_OG0000143_OG1	23
AOX4_OG0001465	7
ap_OG0005832	585
AP-1-2beta_OG0008273	3123
AP-1gamma_OG0007680	2613
AP-1mu_OG0005553	1871
AP-1sigma_OG0005334	2161
AP-2alpha_OG0008751	1462
AP-2mu_OG0004736	1451
AP-2sigma_OG0004385	836
Apc_OG0005387	1446
APC10_OG0005888	174
Apc2_OG0005308	233
APC4_OG0003171_OG0	384
APC7_OG0001703	22
ApepP_OG0000963	473
aph-1_OG0003552_OG0	509
aPKC_OG0006607	629
aPKC_OG0006608	142
aPKC_OG0006609	178
Aplip1_OG0011323	686
apn_OG0002443_OG0	3
apolpp_OG0012638	4797
app_OG0010830	837
APP-BP1_OG0010070	312
Appl_OG0007834	1947
Aprt_OG0004075	168
Aps_OG0010085	2438
apt_OG0002733	1157
CG18815_OG0010034	2692
AQP_OG0007242	12767
aqrs_OG0005393	0
aqz_OG0001049_OG1	18321
ara_OG0009939	837
aralar1_OG0001518	2144
Arc1_OG0002768_OG0	20007
Arc2_OG0006127	540
Arc42_OG0001370_OG0	1217
Archease_OG0002289_OG0	474
Arf51F_OG0006831	1618
Arf79F_OG0012164	4545
ArfGAP1_OG0010836	1101
ArfGAP3_OG0003816_OG0	1331
Arfip_OG0005451	394
Arfrp1_OG0007681	207
arg_OG0003183	46
arg_OG0007835	2
Argk_OG0011233	328089
Argk_OG0011925	3355
Argl_OG0009800	135
CG31469_OG0002209_OG0	488
ArgRS_OG0008151	846
ArgRS-m_OG0004367	158
ari-1_OG0007878	3041
ari-2_OG0003028	1646
Arl1_OG0010003	809
Arl2_OG0004816	187
Arl5_OG0011164	413
Arl6_OG0007042	217
Arl6IP1_OG0004993	597
Arl8_OG0004797	1093
arm_OG0007636	10083
armi_OG0002027	200
Arp1_OG0004441	2726
Arp10_OG0007423	3076
Arp2_OG0001770	911
Arp3_OG0010555	851
Arp5_OG0001448_OG0	436
Arp53D_OG0011600	0
Arp6_OG0008512	598
Arp8_OG0007614	572
Arpc1_OG0009187	2019
Arpc2_OG0009417	964
Arpc3A_OG0005226	415
Arpc3B_OG0008590	32
Arpc4_OG0008719	1260
Arpc5_OG0008957	517
arr_OG0007264	1118
Arr1_OG0009490	242
Arr2_OG0004099	453
Ars2_OG0005840	3514
Art1_OG0004911	523
Art2_OG0008773	4
Art3_OG0004604	242
Art4_OG0004574	145
Art6_OG0004528_OG0	0
Art7_OG0001547_OG0	575
Art8_OG0009662	90
Art9_OG0002219_OG0	1
Arts_OG0000486_OG0	1389
aru_OG0003377	5117
Arv1_OG0013036	173
arx_OG0009914	27
Asap_OG0007180	2987
Asator_OG0002682_OG1	3391
Asciz_OG0010646	184
ase_OG0007840	4
asf1_OG0009889	503
ash1_OG0000982_OG0	0
ash2_OG0004623	685
Ask1_OG0004518	5924
asl_OG0004217	226
AsnRS_OG0003707	1355
AsnRS-m_OG0006452	149
AsnS_OG0000992	1196
asp_OG0004633	0
Asph_OG0006509	36106
ASPP_OG0006932	3054
CG9572_OG0008488	55051
AspRS_OG0006665	2004
AspRS-m_OG0008886	867
asrij_OG0006972	1264
asRNA:CR31429_OG0002339_OG0	333
asRNA:CR42743_OG0003772_OG0	0
asRNA:CR43299_OG0012338_OG0	0
asRNA:CR43426_OG0012535_OG0	0
asRNA:CR43454_OG0002277_OG0	78
asRNA:CR43463_OG0001607_OG0	152
asRNA:CR43809_OG0003675_OG0	689
asRNA:CR44106_OG0002406_OG0	28
asRNA:CR44169_OG0002969_OG0	3
asRNA:CR44179_OG0001455_OG0	1760
asRNA:CR44372_OG0000331_OG0	2
asRNA:CR44372_OG0000331_OG1	1
asRNA:CR44894_OG0012090_OG0	0
asRNA:CR45044_OG0005605_OG0	366
asRNA:CR45195_OG0000203_OG0	1486
asRNA:CR45195_OG0000203_OG1	122
asRNA:CR45350_OG0001645_OG0	1215
asRNA:CR45943_OG0010336	495
asRNA:CR46029_OG0000226_OG0	1
asRNA:CR46029_OG0000226_OG1	0
asRNA:CR46139_OG0003106_OG0	7
asRNA:CR46246_OG0011916	3
asRNA:CR46354_OG0002193_OG0	269
asRNA:CR46473_OG0000925_OG0	11
Ass_OG0001346	87
ast_OG0003560	315
AstA_OG0004634	13
AstA-R1_OG0000689	76
AstA-R2_OG0005396	96
AstC_OG0009668	7
AstC-R1_OG0010134	9
AstC-R2_OG0001295_OG0	23
AstCC_OG0009669	0
asun_OG0002419_OG0	139
Asx_OG0006138	2957
Atac1_OG0003748_OG0	1
Atac2_OG0009508	242
Atac3_OG0000828	337
Tat_OG0001330	1653
Ate1_OG0003045	1643
Atet_OG0003384	1090
Atf-2_OG0006059	535
Atf3_OG0007763	1807
Atg1_OG0009929	148
Atg1_OG0009931	1610
Atg10_OG0001598	25
Atg101_OG0008681	1045
Atg12_OG0011904	437
Atg13_OG0004817	1819
Atg14_OG0005089	1401
Atg16_OG0005703	772
Atg17_OG0004232	3444
Atg18a_OG0011152	2336
Atg18b_OG0001271_OG0	1269
Atg2_OG0011112	4249
Atg3_OG0009922	1221
Atg4a_OG0009014	1682
Atg4b_OG0005256	1222
Atg5_OG0007974	374
Atg6_OG0005323	922
Atg7_OG0006714	357
Atg8a_OG0008043	13208
Atg8b_OG0005571	1
Atg9_OG0006487	3534
atilla_OG0011822	10398
atk_OG0010362	14
atl_OG0001399	10322
atms_OG0004154	911
ato_OG0004804	0
Atox1_OG0012695	786
ATP6AP2_OG0004869	9142
ATP7_OG0008369	2201
ATP8A_OG0007260	5445
ATP8A_OG0007261	43
Atpalpha_OG0002140	32314
ATPCL_OG0006680	4139
ATPsynB_OG0010987	62664
ATPsynbeta_OG0005823	202967
ATPsynbetaL_OG0001317	8
ATPsynC_OG0005792	139812
ATPsynCF6_OG0005500	31236
ATPsynCF6L_OG0010605	0
ATPsynD_OG0004477	42480
ATPsyndelta_OG0007526	26319
ATPsynE_OG0005568	27154
ATPsynG_OG0009657	31585
ATPsyngamma_OG0005690	53717
ATPsynGL_OG0009315	0
ATPsynO_OG0012619	52810
AttC_OG0000164_OG0	523
AttC_OG0007258	188
AttD_OG0004890	291
Atu_OG0002096	995
Atx-1_OG0012102	59
Atx2_OG0011501	7477
Atxn7_OG0003444	752
aub_OG0000482_OG0	44
aurA_OG0004964	14
aurB_OG0009647	6
aust_OG0001881	0
aux_OG0003096_OG0	1418
ave_OG0006159	198
Aven_OG0003291	533
awd_OG0002664	7723
Awh_OG0010478	26
axed_OG0010262	424
Axn_OG0005720	1554
axo_OG0003993	274
axo_OG0010625	87
axo_OG0010626	497
axo_OG0010628	72
Axs_OG0008319	1849
Axud1_OG0003447	901
az2_OG0006736	176
azot_OG0000210_OG0	0
azot_OG0000210_OG1	0
b_OG0009189	20100
B-H1_OG0000267_OG0	458
B-H1_OG0000267_OG1	249
B4_OG0009202	1660
B52_OG0001376_OG0	5913
b6_OG0007653	124
B9d1_OG0005246	61
B9d2_OG0005830	15
bab1_OG0011327	41
bab1_OG0011328	56
bab2_OG0011326	1324
babo_OG0006628	1055
babos_OG0007027	2396
Bacc_OG0008947	20263
Bace_OG0000801_OG0	1
baf_OG0003792	827
bai_OG0005189	2478
Balat_OG0007229	0
Baldspot_OG0010721	2336
ball_OG0001092_OG1	219
bam_OG0005170	3
bap_OG0001358_OG0	0
Bap111_OG0007677	1697
Bap170_OG0000903_OG0	135
Bap55_OG0005900	427
Bap60_OG0008560	1359
IMPPP_OG0000305_OG1	7335
barc_OG0010291	796
bark_OG0008784	1848
barr_OG0000425_OG0	281
baz_OG0008596	4556
bb8_OG0005496	7
bbc_OG0007266	4112
CG18067_OG0007098	32279
bbg_OG0010871	857
bbg_OG0010872	2033
BBIP1_OG0004876	144
BBS1_OG0010413	89
BBS4_OG0002785_OG0	454
BBS5_OG0002086	483
BBS8_OG0008755	225
BBS9_OG0006919	707
bbx_OG0008688	6217
bc10_OG0010387_OG0	102
BCAS2_OG0005540	338
bcd_OG0002111_OG0	0
bchs_OG0003722	58
BCL7-like_OG0007566	113
bcn92_OG0007793	558
Bdbt_OG0004400	277
bdg_OG0006805	1916
bdl_OG0003385	4116
Bdp1_OG0009215	698
be_OG0000785	3339
BEAF-32_OG0006164	911
beag_OG0004860	595
beat-Ia_OG0011784	47
beat-Ib_OG0009146	15
beat-Ic_OG0001866_OG0	2
beat-IIa_OG0005482	50
beat-IIb_OG0005481	187
beat-IIIa_OG0009463	36
beat-IIIb_OG0009460	68
beat-IIIc_OG0003687	213
beat-IV_OG0005508	165
beat-Va_OG0005024	3
beat-Vb_OG0005021	5
beat-Vc_OG0001062_OG0	4
beat-VII_OG0011542	34
beat-VII_OG0011544	18
beg_OG0004008	594
bel_OG0001048	5795
Bem46_OG0008920	324
ben_OG0000514_OG0	3189
Best1_OG0002590_OG0	4565
Best2_OG0010251	3351
Best3_OG0009963	0
Best4_OG0000558_OG0	0
Bet1_OG0003845_OG0	660
Bet3_OG0004072	446
beta-PheRS_OG0005298	743
beta-Spec_OG0007697	30912
beta'COP_OG0009212	2273
beta3GalTII_OG0012738	228
beta4GalNAcTA_OG0006521	379
beta4GalNAcTB_OG0002610	315
beta4GalT7_OG0005195	340
betaCOP_OG0008653	4507
betaggt-I_OG0008962	1123
betaGlu_OG0002667	270
CG32396_OG0011696	5
Bgb_OG0011276	582
bgcn_OG0001647	290
bgm_OG0009412	964
BHD_OG0010421	326
bi_OG0003201	698
bi_OG0012904	54
BI-1_OG0004087	4212
bib_OG0001843_OG0	4
BicC_OG0009143	0
BicD_OG0009474	2143
CG11873_OG0005086	806
bif_OG0003277	1039
bif_OG0012761	331
BigH1_OG0001085_OG0	3
bigmax_OG0005365	607
Bili_OG0002506_OG0	111
bin_OG0010286	2
Bin1_OG0005423	206
bin3_OG0007310	2900
bip1_OG0010560	135
Bka_OG0009250	72
blanks_OG0011885_OG0	1
Blimp-1_OG0010196	3272
Blm_OG0002608	162
Blos1_OG0006148	319
Blos2_OG0010078	179
Blos3_OG0009918	252
Blos4_OG0010933	79
blot_OG0010924	38817
blow_OG0006726	781
blp_OG0005216	1756
blw_OG0006982	219128
bma_OG0010967	12
Bmcp_OG0010022	568
bmm_OG0010858	3671
bnb_OG0001206_OG1	1793
CG5059_OG0012191	1679
bnk_OG0005787	1
bnl_OG0004512	450
boca_OG0006727	539
bocks_OG0002575_OG0	699
BOD1_OG0005544	3631
boi_OG0007601	346
boi_OG0007603	128
boil_OG0012322	12
bol_OG0011238	7359
boly_OG0007153	0
BomBc1_OG0001623	4711
BomBc2_OG0000769_OG0	1259
BomBc3_OG0004769	3424
BomT3_OG0011469	7056
bon_OG0004934	1334
bond_OG0004726	205
bonsai_OG0007008	657
Boot_OG0006400	3
bor_OG0004967	704
bora_OG0003911	3
BORCS5_OG0008208	997
BORCS6_OG0011365	247
BORCS7_OG0007103	87
borr_OG0009292	13
boss_OG0005676	378
botv_OG0006642	436
bou_OG0007819	326
bowl_OG0008785	774
BoYb_OG0000400_OG0	4
br_OG0007659	58
br_OG0011928	6
Br140_OG0001629	1245
brat_OG0001919	228
Brca2_OG0000883	393
Brd_OG0010852	0
CG7154_OG0009310	1261
Brd8_OG0002488	419
Bre1_OG0010209	886
Brf_OG0005483	342
Brf_OG0005485	79
brk_OG0007975	567
brm_OG0009999	2392
Brms1_OG0008442	1712
Bro_OG0011272	0
brp_OG0000499_OG1	328
l(3)72Ab_OG0009997	2336
bru1_OG0009737	34
bru1_OG0009738	260
bru2_OG0009740	1119
bru2_OG0011823	9
bru2_OG0012161	114
bru3_OG0010907	239
bru3_OG0011909	17
Bruce_OG0004896	5680
brun_OG0003663	1508
brv1_OG0000706_OG0	0
brv2_OG0010919	2
brv3_OG0011666	24
BRWD3_OG0005288	3128
brwl_OG0009277	815
bs_OG0003002	746
bs_OG0006897	346
bsf_OG0001906_OG0	0
Bsg_OG0009780	14853
Bsg25D_OG0003412_OG0	2327
bsh_OG0009110	0
bsk_OG0012344	1569
bt_OG0000537_OG1	594
BTBD9_OG0000546_OG0	20
BtbVII_OG0011887	4474
btd_OG0007557	480
Btk29A_OG0001838	1031
Btk29A_OG0011763	22
btl_OG0002041	102
btn_OG0004719	7
Btnd_OG0008611	1
btsz_OG0001035_OG1	2619
btsz_OG0004581	7
btv_OG0003692	27
btv_OG0009487	433
btz_OG0005342	2279
Bub1_OG0001806_OG0	767
Bub3_OG0005120	426
BubR1_OG0000657_OG0	75
Buffy_OG0006561	222
bug_OG0006803	718
Bug22_OG0009372	710
BuGZ_OG0008876	2591
CG8270_OG0010257	447
bun_OG0000556	1817
bun_OG0009749	3314
bur_OG0003683_OG0	1692
Burs_OG0001045_OG0	8
bves_OG0007497	242
bves_OG0007499	207
bw_OG0006000	2
bwa_OG0009122	248
bwa_OG0012525	220
Bx_OG0008666	3
Bx_OG0008667	479
Bx42_OG0007682	1734
by_OG0005550	10732
byn_OG0010803	0
bys_OG0007950	509
c-cup_OG0012143	1
c(3)G_OG0001464_OG0	224
c11.1_OG0007569	2725
c12.1_OG0007568	587
c12.2_OG0007567	4375
C15_OG0002126_OG0	13
C1GalTA_OG0009799	661
C3G_OG0007801	5481
C901_OG0008027	0
ca_OG0005700	3574
Ca-alpha1D_OG0009140	14031
Ca-alpha1T_OG0003323	597
Ca-beta_OG0009681	1545
Ca-Ma2d_OG0009139	3104
CaBP1_OG0008860	2192
cac_OG0000605_OG0	246
cact_OG0009392	24364
cactin_OG0003129	1049
cad_OG0009437	3
Cad74A_OG0010922	45
Cad86C_OG0002368	1902
Cad87A_OG0001088_OG0	323
Cad89D_OG0001058_OG0	5
Cad96Ca_OG0011497	2265
Cad96Cb_OG0005172	3
Cad99C_OG0005704	2363
CadN_OG0000277_OG1	41
Caf1-105_OG0002830	116
Caf1-180_OG0007408	600
Caf1-55_OG0001036	832
cag_OG0001595_OG0	364
CAH1_OG0009192	2003
CAH13_OG0002843	0
CAH14_OG0002807	1
CAH15_OG0006256	0
CAH16_OG0000498_OG1	5
CAH2_OG0001000_OG0	1084
CAH3_OG0003177	728
CAH5_OG0005796	1
CAH7_OG0000840	4622
CAH8_OG0004748	55
CAH9_OG0005622	262
CAHbeta_OG0002334	97
cal1_OG0002556_OG0	0
CalpA_OG0003035	3721
CalpB_OG0010971	1936
CalpC_OG0008186	1347
Calr_OG0005564	17071
Cals_OG0013279_OG0	1621
Calx_OG0002139_OG0	3
Calx_OG0004417	6396
Calx_OG0004418	3895
calypso_OG0006121	543
Cam_OG0012053	15183
CaMKI_OG0012767	4757
CaMKII_OG0013280	13320
Camp_OG0005907	624
Camta_OG0006364	484
Camta_OG0006365	35
can_OG0004061_OG0	2
CanA1_OG0005778	2462
CanB_OG0000231_OG0	259
CanB_OG0000231_OG1	4372
Cand1_OG0009382	1738
CAP_OG0000587_OG0	30231
CAP_OG0012405	11
Cap-D2_OG0005121	191
Cap-D3_OG0009448	588
Cap-G_OG0002924	880
Cap-H2_OG0004906	901
Capa_OG0005712	3
Caper_OG0009347	9026
Capr_OG0010138	1792
caps_OG0010156	1649
caps_OG0010157	1745
capt_OG0009025	11745
capu_OG0000612_OG0	716
car_OG0007437	362
CARPA_OG0007960	20
CARPB_OG0007554	21
CarT_OG0009432	7
cas_OG0004236	0
casp_OG0006502	1215
cass_OG0009476	4605
Cat_OG0003869	8603
cathD_OG0002862	15798
cato_OG0006491	0
Catsup_OG0009538	941
caup_OG0009938	287
cav_OG0000654	394
caz_OG0003243_OG0	2623
cbc_OG0007265	971
Cbl_OG0002051_OG0	0
CBP_OG0001721	62
CBP_OG0007971	41
Cbp20_OG0005066	386
Cbp53E_OG0006447	2314
Cbp80_OG0007913	427
Cbp80_OG0007915	384
Cbs_OG0003124	1907
cbs_OG0007263	506
cbt_OG0008760	2595
Cby_OG0004789	83
Cc2d2a_OG0002702	119
CCAP_OG0011467	0
CCAP-R_OG0000870	99
ccb_OG0012089	0
CCDC151_OG0011900	76
CCDC53_OG0009785	333
Ccdc58_OG0010399	221
Ccdc85_OG0008917	378
CCHa1_OG0004530	119
CCHa1-R_OG0006065	76
CCHa2_OG0002186_OG0	200
CCHa2-R_OG0005836	36
Cchl_OG0004776	11539
CCKLR-17D1_OG0003334	11
CCKLR-17D1_OG0008675	91
CCKLR-17D1_OG0011744	8
CCKLR-17D3_OG0008678	84
Ccm3_OG0005250	1389
Ccn_OG0010106	333
Ccn_OG0010107	431
Ccn_OG0012179	149
Ccp84Ab_OG0000178_OG0	1
Ccp84Ac_OG0001349_OG0	3
Ccp84Ae_OG0002110_OG0	27
Ccp84Af_OG0000109_OG0	0
Ccp84Af_OG0000109_OG1	2
Ccp84Af_OG0000109_OG2	1
Ccp84Ag_OG0001348_OG0	3
Ccs_OG0006299	605
CCT1_OG0002281_OG0	1529
CCT2_OG0003145	2055
CCT3_OG0004995	2532
CCT4_OG0000979	1312
CCT5_OG0006600	4372
CCT6_OG0008508	1905
CCT7_OG0004839	761
CCT7_OG0004841	486
CCT8_OG0007117	2656
Ccz1_OG0010481	673
cd_OG0004708	0
CD98hc_OG0001357_OG0	5853
Cda4_OG0008701	283
Cda5_OG0008721	4677
Cda9_OG0002707	22
CDase_OG0005749	2947
cdc14_OG0009306	4614
Cdc16_OG0005493	237
Cdc23_OG0009421	408
Cdc27_OG0010426	1630
Cdc2rk_OG0006290	238
Cdc37_OG0011041	1302
Cdc42_OG0008268	957
Cdc45_OG0007388	547
Cdc5_OG0011371	975
CDC50_OG0008483	2174
Cdc6_OG0002054	15
Cdc7_OG0007729	2557
Cdep_OG0002087	939
Cdep_OG0004159	1555
CdGAPr_OG0009111	1824
cdi_OG0000729	4818
cDIP_OG0004394	416
Cdk1_OG0000555_OG0	0
Cdk12_OG0009875	746
Cdk2_OG0002391	88
CDK2AP1_OG0008015	677
Cdk4_OG0006632	636
Cdk5_OG0002993	650
Cdk5alpha_OG0009389	708
Cdk7_OG0001724	222
Cdk8_OG0010977	125
Cdk9_OG0007009	625
Cdlc2_OG0000234_OG1	1526
cdm_OG0002482	2600
Cds_OG0010549	963
Ced-12_OG0009727	843
ced-6_OG0006366	6488
CenB1A_OG0004675	1416
CenG1A_OG0003595_OG0	6016
CenG1A_OG0009182	51
Cenp-C_OG0002322	345
Cep135_OG0009952	326
Cep135_OG0009954	322
cep290_OG0004127	418
Cep89_OG0006812	2
Cep97_OG0008778	441
cer_OG0012078	677
Cerk_OG0004182	5171
cert_OG0011161	1783
Cf2_OG0008971	3517
Cfp1_OG0007571	841
CG5789_OG0004615	498
cg_OG0006533	3919
CG10000_OG0005395	0
CG10005_OG0004963	45
CG10011_OG0005399	768
CG10013_OG0002410_OG0	3
CG10019_OG0008786	51
CG10026_OG0009081	691
CG10029_OG0004344	60
CG10031_OG0008792	991
CG10035_OG0004420	358
CG10038_OG0001436_OG0	426
CG10041_OG0012259_OG0	1
CG10051_OG0007036	2
CG10053_OG0004336	194
CG10055_OG0004329	1072
CG10062_OG0007038	432
CG10063_OG0010284	67
CG10064_OG0010282	41
CG10068_OG0004321	701
CG10073_OG0000065_OG2	4
CG10075_OG0010279	3088
CG10077_OG0010277	22705
CG10082_OG0005964	7312
CG10086_OG0001355	0
CG10089_OG0010567	532
CG10098_OG0004320	588
CG10104_OG0006132	0
CG10116_OG0010569	4
CG10126_OG0005023	2839
CG10132_OG0009091	2244
CG10137_OG0009093	501
CG10139_OG0006151	378
CG10140_OG0010573	127
CG10147_OG0010256	219
CG10151_OG0006160	69
CG10154_OG0010575	0
CG10163_OG0010252	0
CG10164_OG0001489	0
CG10165_OG0011781	200
CG10171_OG0010163	351
CG10175_OG0005507	4763
CG10177_OG0001079_OG0	1
CG10184_OG0005509	294
CG10185_OG0005203	651
CG10189_OG0009087	357
CG10194_OG0009085	367
CG10195_OG0003572	774
CG10205_OG0006168	3050
CG10208_OG0005527	716
CG10209_OG0006169	631
CG10211_OG0009505	2342
CG10222_OG0010165	504
CG10226_OG0010249	1675
CG10237_OG0003462	38473
CG1024_OG0004294	352
CG10252_OG0011517	0
CG10254_OG0002565	1022
CG10257_OG0006606	226
CG10264_OG0005208	9
CG10265_OG0006935	152
CG10274_OG0003940	839
CG10280_OG0004257	1
CG10283_OG0001907_OG0	63
CG10286_OG0004292	714
CG10298_OG0004288	4
CG10300_OG0005516	6
CG10301_OG0005515	28
CG10307_OG0005957	15412
CG10311_OG0004972	2553
CG10317_OG0004974	3
CG10321_OG0005965	1882
CG10324_OG0004994	247
CG10332_OG0005992	0
CG10333_OG0009507	1315
CG10336_OG0009516	139
CG10337_OG0009096	204
CG10338_OG0009517	283
CG10339_OG0006873	2264
CG10340_OG0001059_OG0	2987
CG10341_OG0009518	198
CG10343_OG0009520	393
CG10344_OG0007020	67
CG10345_OG0002430_OG0	17922
CG10347_OG0000607_OG0	229
CG10348_OG0003704	742
CG10352_OG0008207	89
CG10353_OG0008206	823
CG10357_OG0010470	22
CG10359_OG0010469	952
CG10361_OG0010014	56
CG10362_OG0008202	319
CG10365_OG0005518	2862
CG10366_OG0009102	1107
CG10375_OG0005526	986
CG10376_OG0009519	589
CG10383_OG0001909	3051
CG10384_OG0007018	7
CG10405_OG0004983	4
CG10407_OG0005207	53
CG10413_OG0003703_OG0	185
CG10417_OG0013094	1269
CG10418_OG0010832	146
CG10425_OG0002500	465
CG10428_OG0001263_OG0	493
CG10431_OG0001914	160
CG10433_OG0006904	2839
CG10435_OG0002296_OG0	938
CG10444_OG0007082	707
CG10445_OG0001356	46
CG10459_OG0001605_OG0	3
CG10462_OG0009105	858
CG10463_OG0009108	397
CG10466_OG0012145	211
CG10467_OG0010233	361
CG10469_OG0010232	231
CG10470_OG0009541	616
CG10472_OG0000811_OG0	375
CG10479_OG0010225	69
CG10481_OG0009114	31
CG10483_OG0010221	666
CG10486_OG0010219	0
CG10492_OG0009544	975
CG10494_OG0006908	281
CG10495_OG0009546	201
CG10505_OG0006927	2
CG10508_OG0010314	1359
CG10510_OG0003948	0
CG10513_OG0005163	593
CG10514_OG0005162	369
CG10516_OG0009998	221
CG10527_OG0002810_OG0	1092
CG10543_OG0006262	5034
CG10550_OG0000747	4125
CG10555_OG0008527	1042
CG10561_OG0009552	5125
CG10565_OG0010321	3721
CG10576_OG0010200	2247
CG10581_OG0010326	0
CG10584_OG0010328	918
CG10587_OG0000094_OG0	0
CG10587_OG0000094_OG1	0
CG10587_OG0000094_OG2	0
CG10589_OG0003950	0
CG10591_OG0010195	0
CG10597_OG0003317	0
CG10598_OG0011740	5
CG10600_OG0009530	4067
CG10602_OG0009532	3514
CG10616_OG0010838	1138
CG10621_OG0001911	132
CG10623_OG0001912	1492
CG10628_OG0009107	192
CG10631_OG0001241	2621
CG10646_OG0009949	231
CG10654_OG0009947	227
CG10657_OG0009951	119
CG10660_OG0010840	493
CG10663_OG0010839	1209
CG10669_OG0005156	375
CG10674_OG0010603	1007
CG10680_OG0003577	5081
CG10681_OG0009950	207
CG10700_OG0011812	0
CG10702_OG0009548	835
CG10710_OG0010908	1129
CG10713_OG0010576	134
CG10725_OG0010574	17
CG10730_OG0000951	18
CG10731_OG0006517	420
CG10737_OG0006638	94325
CG10738_OG0010568	82
CG1074_OG0007339	322
CG10747_OG0009127	845
CG10748_OG0011855_OG0	0
CG10749_OG0003913_OG0	0
CG10750_OG0009561	0
CG10752_OG0010150_OG0	0
CG10761_OG0008304	6
CG1077_OG0004263	0
CG10793_OG0003237	14
CG10795_OG0006915	536
CG10799_OG0003081	42
CG10801_OG0012112	5
CG10802_OG0008133	1631
CG10803_OG0008134	217
CG10804_OG0008132	569
CG10809_OG0010976	300
CG10814_OG0007257	0
CG10822_OG0007072	0
CG10839_OG0009144	0
CG10841_OG0002198_OG0	7
CG10853_OG0003980_OG0	1
CG10859_OG0009209	0
CG10862_OG0002017_OG1	3843
CG10863_OG0010486	2951
CG10863_OG0012194_OG0	5
CG10864_OG0005043	87
CG10866_OG0010485	480
CG10874_OG0003457	1272
CG10877_OG0002385_OG0	2
CG10887_OG0002183_OG0	0
CG10898_OG0002547	462
CG1090_OG0003105_OG0	13
CG10903_OG0002293_OG0	310
CG10904_OG0011634	157
CG10907_OG0001984_OG0	446
CG10909_OG0005022	0
CG10910_OG0006092	1
CG10911_OG0006095	0
CG10912_OG0000471	1
CG10914_OG0006109	188
CG10919_OG0001352	6
CG1092_OG0001161_OG0	299
CG10920_OG0007959	0
CG10927_OG0006710	81
CG10931_OG0006071	0
CG10932_OG0007954	1708
CG10934_OG0002756_OG0	0
CG10939_OG0005908	1901
CG10947_OG0009415	5377
CG10948_OG0009927	1595
CG10949_OG0009416	209
CG10950_OG0012279	10
CG10958_OG0001743	299
CG10959_OG0008299	93
CG10962_OG0007748	34
CG10970_OG0003173	5
CG10973_OG0012539	505
CG10979_OG0004244	807
CG10984_OG0009934	661
CG10996_OG0008249	0
CG11000_OG0004245	21
CG11007_OG0003037	373
CG11018_OG0007064	0
CG11029_OG0001270	112
CG1103_OG0003103_OG0	0
CG11030_OG0003728	671
CG11034_OG0001268	280
CG11035_OG0002292_OG0	1503
CG11041_OG0001654	105
CG11044_OG0007073	4754
CG1105_OG0004314	1602
CG11050_OG0009604	6860
CG11060_OG0006765	29
CG11068_OG0011716	0
CG11069_OG0004655	405
CG11076_OG0001759	889
CG11077_OG0000549_OG0	141
CG11085_OG0008456	0
CG11089_OG0004653	304
CG11095_OG0003249	554
CG11099_OG0007074	1305
CG11103_OG0003250	301
CG11106_OG0012330	0
CG11109_OG0001964	291
CG11110_OG0006619	606
CG11123_OG0006752	359
CG11125_OG0006747	546
CG11127_OG0006744	574
CG1113_OG0004171	55
CG11131_OG0001957_OG0	2
CG11134_OG0003251	186
CG11141_OG0006745	924
CG11145_OG0006754	0
CG11147_OG0003729	25721
CG11149_OG0003730	1
CG11151_OG0008256	3866
CG11159_OG0006283	3
CG1116_OG0004164	1072
CG11162_OG0008263	0
CG11168_OG0004657	1833
CG11170_OG0006462	142
CG11178_OG0003327	475
CG11180_OG0006625	715
CG11191_OG0007189	1594
CG11192_OG0007095	0
CG11200_OG0007088	1153
CG11211_OG0012938	0
CG11226_OG0012166_OG0	1
CG11227_OG0007505	0
CG1124_OG0002090	1036
CG11241_OG0003815_OG0	56
CG11247_OG0009861	449
CG11248_OG0003830_OG0	331
CG11249_OG0009864	2
CG11251_OG0001998	0
CG11257_OG0007039	398
CG11263_OG0001789	77
CG11267_OG0011856	629
CG11269_OG0006458	0
CG11275_OG0002906	1699
CG11279_OG0003924_OG0	14
CG11286_OG0004361	0
CG1129_OG0002085	557
CG11291_OG0003029	3
CG11294_OG0007761	0
CG11298_OG0007031	0
CG11309_OG0010303	1298
CG11317_OG0012026	326
CG11318_OG0000756	12
CG11319_OG0009603	200
CG11327_OG0009628	8
CG11333_OG0002657_OG0	8
CG11334_OG0005804	2419
CG11342_OG0011920	69
CG11345_OG0011138	0
CG11349_OG0011131	0
CG11353_OG0011127	27
CG11356_OG0008477	21
CG11357_OG0011126	641
CG1136_OG0010499	2692
CG11367_OG0000806_OG0	166
CG11369_OG0011699	2
CG1137_OG0004303	21
CG11370_OG0003817_OG0	15
CG11377_OG0008723	458
CG11378_OG0007395	665
CG11379_OG0007397	0
CG11380_OG0007400	27
CG11381_OG0007402	2
CG11382_OG0007404	19
CG11384_OG0007396	2
CG1139_OG0004077	1
CG11391_OG0001026_OG0	35
CG11396_OG0010345	576
CG11398_OG0007405	133
CG11403_OG0007406	144
CG11404_OG0012169	0
CG11406_OG0006889	0
CG11409_OG0007766	67
CG11413_OG0011575	587
CG11414_OG0006019	3167
CG11417_OG0007590	574
CG1142_OG0012974	323
CG11425_OG0009823	1220
CG11426_OG0009824	675
CG1143_OG0011104	3884
CG11436_OG0003200	219
CG11437_OG0009825	22
CG11438_OG0009826	127
CG11447_OG0004515	433
CG11449_OG0000981_OG1	1
CG11453_OG0001027_OG0	1633
CG11454_OG0001792	477
CG11456_OG0003951	290
CG11459_OG0000135_OG1	14
CG1146_OG0011093	14324
CG11470_OG0000857	0
CG11474_OG0005934	1725
CG11475_OG0005935	6
CG11498_OG0001515	77
CG11504_OG0002630	1015
CG11523_OG0009832	337
CG11529_OG0010828	248
CG11537_OG0010640	1551
CG11550_OG0002660	320
CG11560_OG0010817	296
CG11562_OG0008742	222
CG11563_OG0002662	233
CG11566_OG0007496	47
CG11570_OG0004027	0
CG11581_OG0008240	0
CG11583_OG0010538	414
CG11584_OG0008239	0
CG11585_OG0012335	2
CG11586_OG0010534	582
CG11590_OG0001741	439
CG11593_OG0010497	649
CG11594_OG0010492	635
CG11596_OG0007629	978
CG11601_OG0008739	381
CG11608_OG0000142_OG0	0
CG1161_OG0004180	3329
CG11617_OG0008731	1122
CG11619_OG0003864_OG0	35
CG11626_OG0011450	14
CG11629_OG0003739	1
CG11630_OG0009580	23
CG11634_OG0009583	0
CG11635_OG0007156	9
CG11638_OG0007387	383
CG11655_OG0001745_OG0	1234
CG11656_OG0005013	13
CG11658_OG0010025	1007
CG11663_OG0012087	0
CG11664_OG0011395	0
CG11666_OG0012316	0
CG11668_OG0002452	197
CG11670_OG0005008	0
CG11672_OG0004805	8
CG11674_OG0008231	56
CG11679_OG0008511	294
CG11686_OG0002448_OG0	1568
CG11693_OG0004810	1
CG11694_OG0000225_OG0	0
CG11694_OG0000225_OG1	0
CG11695_OG0007879	560
CG11696_OG0007880	440
CG11698_OG0002319_OG0	0
CG11699_OG0007882	1296
CG11703_OG0002165_OG0	0
CG11710_OG0001691_OG0	709
CG1172_OG0004189	482
CG11722_OG0001391	614
CG11723_OG0003571	490
CG11726_OG0010048	2
CG11737_OG0001419_OG0	2434
CG11741_OG0001420_OG0	0
CG11752_OG0007995	8444
CG11755_OG0000851	141
CG11756_OG0007997	12
CG11760_OG0004826	574
CG11768_OG0004832	233
CG11771_OG0005200	2172
CG11777_OG0006309	167
CG11779_OG0004481	947
CG11786_OG0012799	26
CG11788_OG0007083	208
CG11790_OG0005187	1525
CG11791_OG0012008	5688
CG11807_OG0003009_OG0	884
CG11808_OG0006841	189
CG11811_OG0004058	313
CG11816_OG0008636	0
CG11835_OG0000264_OG0	3598
CG11835_OG0000264_OG1	14728
CG11837_OG0005082	228
CG11841_OG0005083	3413
CG11842_OG0000856_OG1	131
CG11843_OG0011490	143
CG11852_OG0002502_OG0	204
CG11854_OG0005171	39
CG11857_OG0005167	1035
CG11858_OG0005166	388
CG11878_OG0000055_OG0	0
CG11878_OG0000055_OG1	110
CG11878_OG0000055_OG2	7
CG11882_OG0005094	158
CG11883_OG0006313	2294
CG11885_OG0003355	163
CG11892_OG0005161	268
CG11893_OG0000039_OG2	272
CG11899_OG0005100	995
CG11902_OG0005155	449
CG11906_OG0001618	446
CG11911_OG0008747	0
CG11912_OG0008746	0
CG11920_OG0005183	243
CG11927_OG0003556	868
CG11929_OG0011773	0
CG11961_OG0001155_OG0	991
CG11964_OG0004848	278
CG11970_OG0004849	1161
CG11975_OG0004850	1299
CG11977_OG0012457_OG0	0
CG11980_OG0002337	249
CG11983_OG0004852	31
CG11986_OG0004855	95
CG11997_OG0004862	1
CG11999_OG0004179	617
CG12003_OG0004112	0
CG12004_OG0011286	2489
CG12009_OG0010662	5
CG12010_OG0010671	143
CG12011_OG0011025	2
CG12012_OG0010672	427
CG12016_OG0010666	699
CG12017_OG0010661	3
CG12020_OG0011042	0
CG12024_OG0011050	944
CG12025_OG0011053	1185
CG12035_OG0011029	0
CG12038_OG0011331	105
CG12054_OG0000497	1354
CG12056_OG0003138	589
CG12057_OG0003139	5
CG12061_OG0000938_OG0	0
CG12065_OG0007412	4296
CG12069_OG0001519	0
CG12071_OG0011553	120
CG12071_OG0013484	155
CG12075_OG0007754	3902
CG1208_OG0004248	1529
CG12081_OG0007411	743
CG12084_OG0011296	4708
CG12091_OG0011293	6814
CG12093_OG0011111	1155
CG12096_OG0008559	674
CG12099_OG0011289	9445
CG12104_OG0011284	190
CG12105_OG0004111	2654
CG12106_OG0007586	118
CG12107_OG0006719	301
CG12111_OG0007413	2
CG12112_OG0012598_OG0	46
CG12115_OG0007587	1
CG12116_OG0008625	840
CG12118_OG0007585	3426
CG12121_OG0007579	1519
CG12123_OG0003325	224
CG12128_OG0002879	472
CG12129_OG0002878	448
CG1213_OG0002105	345
CG12134_OG0006319	183
CG12147_OG0004192	0
CG12155_OG0003210	790
CG12159_OG0002860	421
CG12164_OG0006760	18
CG12170_OG0002098	1511
CG12171_OG0004222	563
CG12173_OG0004172	129
CG12177_OG0008262	2007
CG1218_OG0002103	234
CG12182_OG0011099	174
CG12194_OG0008975	380
CG12204_OG0001687	147
CG12206_OG0008131	46
CG12209_OG0002818	4
CG12213_OG0002418	716
CG12219_OG0007713	632
CG12224_OG0000651_OG1	86
CG12231_OG0003119	0
CG12236_OG0008414	400
CG12237_OG0007424	963
CG12239_OG0001754	14
CG12241_OG0001396	525
CG12253_OG0011818	116
CG12256_OG0004947	379
CG12259_OG0005539	700
CG12268_OG0005336	1281
CG1227_OG0004337	241
CG12278_OG0004413	0
CG12279_OG0004445	270
CG12288_OG0009457	65
CG12289_OG0010046	0
CG12290_OG0002618	2120
CG12299_OG0009634	470
CG12301_OG0001981	289
CG12307_OG0009694	1
CG1231_OG0011372	7
CG12316_OG0009955	930
CG12320_OG0005053	79
CG12321_OG0001064_OG0	729
CG12325_OG0002854	448
CG1233_OG0011370	1345
CG1234_OG0004335	420
CG12341_OG0002848	387
CG12343_OG0002853	924
CG12344_OG0002855	1948
CG12355_OG0012373	177
CG1236_OG0002100	289
CG12362_OG0000821_OG0	0
CG12374_OG0007223	3
CG12375_OG0009777	810
CG12379_OG0008514	95
CG12384_OG0006229	1543
CG1239_OG0004237	90
CG12395_OG0001736	0
CG12398_OG0008359	22
CG12402_OG0002224_OG0	23
CG12420_OG0002594_OG0	10
CG12426_OG0005340	3
CG12438_OG0003802	0
CG12439_OG0009296	0
CG12446_OG0001786_OG0	0
CG12448_OG0009145	0
CG1246_OG0011105	30
CG12464_OG0011955	0
CG12470_OG0007846	17
CG12479_OG0008243	0
CG12480_OG0008242	0
CG12481_OG0008237	0
CG12490_OG0000233_OG1	0
CG12496_OG0007599	0
CG12498_OG0008105	2
CG12499_OG0002285_OG0	461
CG12502_OG0011339	10
CG12507_OG0008176	2
CG12511_OG0009568	0
CG12516_OG0005410	0
CG12517_OG0009649	1
CG12520_OG0010149	30
CG12521_OG0012944	0
CG12531_OG0008272	123
CG12535_OG0008128	5
CG12539_OG0008363	1
CG12540_OG0008220	0
CG12541_OG0007825	653
CG12560_OG0012234	506
CG12567_OG0012740	1800
CG12576_OG0001784_OG0	2788
CG12581_OG0001679_OG0	4450
CG12589_OG0011424	1
CG12590_OG0011977	0
CG12594_OG0005596	53
CG12607_OG0011139	5
CG12609_OG0008677	0
CG12617_OG0003653	0
CG12620_OG0009462	0
CG12637_OG0008050	0
CG12643_OG0007518	48
CG1265_OG0010531	8972
CG12655_OG0000445_OG2	1293
CG12659_OG0007410	44
CG12661_OG0007749	0
CG12662_OG0007747	1
CG12672_OG0007868	99
CG12674_OG0003570	0
CG12679_OG0001731_OG0	0
CG12680_OG0001718	0
CG12682_OG0012323	3
CG12691_OG0007931	0
CG12692_OG0000634_OG0	0
CG12693_OG0012106	2
CG12698_OG0008169	2
CG12699_OG0000230_OG1	0
CG12702_OG0001192	69
CG12708_OG0000271_OG0	11
CG12708_OG0000271_OG0.2	29
CG1271_OG0010635	750
CG12713_OG0003881_OG0	59
CG12716_OG0008438	0
CG12723_OG0008557	3
CG12728_OG0000928_OG0	77
CG12729_OG0011725	6
CG1273_OG0010536	32
CG12730_OG0007375	404
CG12744_OG0000893	134
CG12746_OG0004208	4019
CG1275_OG0011072	1344
CG12768_OG0001283_OG0	371
CG12769_OG0007187	219
CG12773_OG0003140	852
CG12782_OG0012281	0
CG12783_OG0000743_OG0	1
CG12784_OG0005236	0
CG12795_OG0008825	394
CG12811_OG0002240	338
CG12817_OG0002595_OG0	39
CG12818_OG0004897	170
CG12822_OG0001599	2141
CG12825_OG0001130_OG1	216
CG12826_OG0002951	34
CG12828_OG0011622	0
CG12831_OG0011623_OG0	0
CG12836_OG0002963_OG0	86
CG12848_OG0006045	641
CG12849_OG0011577	2
CG12851_OG0005862	194
CG12857_OG0006163	0
CG12860_OG0006154	1
CG12861_OG0006153	1
CG12862_OG0011585_OG0	0
CG12863_OG0011584	118
CG12866_OG0002772	0
CG12868_OG0001564	744
CG12869_OG0006145	69
CG12869_OG0006146	25
CG12877_OG0001472_OG0	1325
CG1288_OG0001350	0
CG12880_OG0005345	11
CG12883_OG0001474	91
CG12885_OG0001477	635
CG12895_OG0006308	1549
CG12909_OG0002821	122
CG12910_OG0006305	80
CG12911_OG0006304	3
CG12914_OG0002819	0
CG12917_OG0002815	2
CG12920_OG0006291	7
CG12926_OG0006349	366
CG12929_OG0006357	136
CG12934_OG0006315	2
CG12935_OG0002846	173
CG12942_OG0001596_OG0	217
CG12945_OG0004570	868
CG12947_OG0004568	63
CG12948_OG0004558	308
CG12963_OG0001641_OG0	0
CG12964_OG0002996_OG0	0
CG12970_OG0006808	5
CG12971_OG0010294	4
CG12974_OG0010307	71
CG12983_OG0010332	0
CG12984_OG0003949	0
CG12985_OG0000915	14
CG12986_OG0011685	0
CG1299_OG0000523_OG0	7214
CG12990_OG0007696	33
CG12991_OG0007703	2330
CG12992_OG0011688	39
CG12994_OG0007707	1
CG12995_OG0008599	1
CG12998_OG0011739	3
CG13000_OG0011738	1
CG13001_OG0008580	465
CG13002_OG0008577	296
CG13003_OG0008572	7530
CG13004_OG0008570	465
CG13005_OG0008567	72
CG13008_OG0008305	1
CG13010_OG0003260	12
CG13012_OG0008317	1495
CG13014_OG0008547	603
CG13016_OG0006536	224
CG13018_OG0006537	358
CG13021_OG0003241	0
CG13022_OG0010698	76
CG13023_OG0010699	28
CG13024_OG0010708	485
CG13026_OG0010716	435
CG13028_OG0004010	1
CG13031_OG0012200	250
CG13032_OG0004014_OG0	3
CG13033_OG0010736	0
CG13038_OG0010761	2
CG13039_OG0010762	0
CG1304_OG0000265_OG0	0
CG1304_OG0000265_OG1	0
CG13040_OG0010763	0
CG13041_OG0000280_OG0	45
CG13041_OG0000280_OG0.2	11
CG13042_OG0010767	30
CG13043_OG0000281_OG0	0
CG13043_OG0000281_OG1	0
CG13044_OG0010768	6
CG13045_OG0000814	0
CG13046_OG0010771	0
CG13047_OG0010772	3
CG13048_OG0010773	4
CG13049_OG0010774	156
CG13051_OG0011898	29
CG13053_OG0010778	0
CG13054_OG0010779	1
CG13055_OG0010780	15
CG13056_OG0010757	3
CG13058_OG0004021	0
CG13059_OG0010764	1
CG13062_OG0010766	39
CG13064_OG0010775	0
CG13065_OG0010776	19
CG13066_OG0012201	0
CG13068_OG0002030_OG1	3
CG13069_OG0004022	51
CG1307_OG0004308	730
CG13070_OG0012202	0
CG13071_OG0011899	0
CG13073_OG0012731_OG0	14
CG13074_OG0010797	70
CG13075_OG0000216_OG0	2
CG13075_OG0000216_OG1	4
CG13077_OG0009097	25
CG13078_OG0003575_OG0	0
CG13081_OG0003574	0
CG13082_OG0009094	46
CG13083_OG0009084	0
CG13084_OG0009083	0
CG13085_OG0001922	30
CG13086_OG0003709	55
CG13088_OG0001266	137
CG1309_OG0010533	1912
CG13096_OG0003720	337
CG13097_OG0001923	399
CG13101_OG0009304	1076
CG13102_OG0009298	0
CG13108_OG0009295	30
CG13110_OG0011792	0
CG13113_OG0001247_OG0	0
CG13114_OG0009279	1
CG13116_OG0001878	1267
CG13123_OG0001877	44
CG13124_OG0003502	42550
CG13126_OG0003515	178
CG13127_OG0001844	1
CG13131_OG0000790_OG0	49
CG13133_OG0003525	2130
CG1314_OG0011674	2
CG13144_OG0009363	218
CG13148_OG0007214	11
CG13151_OG0006215	201
CG13154_OG0006206	2
CG13155_OG0006196	1
CG13157_OG0002779	0
CG1316_OG0000430_OG0	1558
CG13168_OG0006184	4
CG1317_OG0011084	5254
CG13170_OG0006182	2
CG13171_OG0006180	0
CG13177_OG0012831	3754
CG13185_OG0002928	371
CG13186_OG0006594	0
CG13192_OG0006567	313
CG13193_OG0006565	0
CG13196_OG0006560	2
CG13197_OG0006563	839
CG13202_OG0001123_OG0	14
CG13203_OG0006235	254
CG13204_OG0006233	699
CG13215_OG0002793_OG0	9
CG13216_OG0001568_OG0	0
CG13218_OG0002791_OG0	0
CG13220_OG0001573_OG0	2872
CG13223_OG0001571_OG0	0
CG13226_OG0002794_OG0	120
CG13227_OG0006218_OG0	0
CG13228_OG0011587_OG0	0
CG13229_OG0002786_OG0	24
CG13229_OG0002787_OG0	1252
CG13231_OG0006217	0
CG13239_OG0009815	2
CG1324_OG0007509	0
CG13243_OG0009147	0
CG13247_OG0010378	25
CG13248_OG0010371	178
CG13250_OG0011870	95
CG13251_OG0010355	172
CG13252_OG0003952	910
CG13258_OG0009399	90
CG13272_OG0008882	2
CG13280_OG0008881	1
CG13282_OG0008887	12
CG13285_OG0010583	216
CG13287_OG0010216	0
CG13288_OG0010220	1
CG13293_OG0003937	238
CG13295_OG0010231	1169
CG13297_OG0010242	1
CG13299_OG0011864	0
CG13300_OG0003943	45
CG13305_OG0011196	24
CG13306_OG0011204	846
CG13308_OG0004102	0
CG13309_OG0011211	0
CG13310_OG0011207	1
CG13312_OG0011210	0
CG13313_OG0004105_OG0	0
CG13314_OG0011224	9
CG13315_OG0011237	909
CG13318_OG0004834	33
CG13319_OG0006667	485
CG13321_OG0006673	1
CG13326_OG0006545	0
CG13330_OG0007271	0
CG13331_OG0007273	22
CG13332_OG0007274	102
CG13334_OG0007281	0
CG13337_OG0011662	72
CG13339_OG0007296	323
CG13344_OG0007304	372
CG13358_OG0007351	35
CG13359_OG0012499	12
CG13360_OG0010145	470
CG13361_OG0003189	6
CG13362_OG0007862	26
CG13364_OG0001174_OG0	3
CG13365_OG0007831	1451
CG13367_OG0003188_OG0	440
CG13369_OG0003181	1917
CG13375_OG0007847	12
CG13377_OG0007849	334
CG13380_OG0010135	0
CG13384_OG0003473	917
CG13385_OG0012520	0
CG13386_OG0003471	0
CG1339_OG0006721	0
CG13390_OG0003479	481
CG13392_OG0003476	188
CG13397_OG0003469	35
CG13398_OG0003468	270
CG13403_OG0008236	2
CG13404_OG0008224	96
CG13405_OG0011376	3
CG13407_OG0004768	1
CG13408_OG0004770	31
CG13409_OG0004775	171
CG13423_OG0007099	24
CG13426_OG0011654	1
CG13427_OG0003049	189
CG13428_OG0007100	211106
CG13430_OG0001658	287
CG13436_OG0006622	47
CG13437_OG0006285	154
CG13438_OG0006243	0
CG1344_OG0012226	260
CG13442_OG0006244	0
CG13443_OG0006248	0
CG13445_OG0003880	0
CG13449_OG0009980	72
CG13454_OG0003875_OG0	0
CG13455_OG0009966	0
CG13457_OG0001288	1
CG13458_OG0004037	4135
CG13460_OG0010841	0
CG13465_OG0000343_OG0	0
CG13471_OG0004048	0
CG13473_OG0010860	0
CG13474_OG0004049	0
CG13476_OG0012898	0
CG13481_OG0000339_OG0	4
CG13481_OG0000339_OG1	0
CG13484_OG0010886	166
CG13488_OG0001544_OG1	0
CG13492_OG0005946	0
CG13501_OG0005936	35
CG13502_OG0005931	231
CG13502_OG0012991	21
CG13506_OG0007028	6021
CG13510_OG0006998	92
CG13511_OG0006997	12
CG13516_OG0006995	314
CG13526_OG0006986	0
CG13527_OG0006984	3
CG13531_OG0006978	752
CG13532_OG0006975	96
CG13538_OG0005981	0
CG13539_OG0012044	0
CG1354_OG0007555	1940
CG13541_OG0012280	0
CG13544_OG0005976	2
CG13545_OG0012580	0
CG13551_OG0000540_OG1	285
CG13551_OG0012048	1056
CG13557_OG0012477	0
CG13558_OG0001556	1
CG13559_OG0012047	9
CG13561_OG0011643	15
CG13562_OG0011631	40
CG13575_OG0006892	12
CG13577_OG0001150_OG0	1
CG13578_OG0006898	334
CG13579_OG0006013	18
CG1358_OG0006724	437
CG13581_OG0002746	0
CG13585_OG0011574	1751
CG13587_OG0006025	6
CG13594_OG0006033	71
CG13599_OG0005537	8
CG1360_OG0006725	26
CG13601_OG0005534	622
CG13603_OG0005332	1209
CG13605_OG0005319	648
CG13606_OG0005306	130
CG13607_OG0005318	298
CG13609_OG0012982	20
CG13613_OG0005278	0
CG13614_OG0002525_OG0	0
CG13615_OG0002524	0
CG13616_OG0005272	58
CG13618_OG0005267	52
CG13622_OG0005268	20
CG13623_OG0005265	1217
CG13625_OG0004618	707
CG13627_OG0004629	112
CG13630_OG0004630	1332
CG13631_OG0004635	848
CG13634_OG0004637	1
CG13641_OG0004650	29
CG13643_OG0002274	54
CG13653_OG0002504	1
CG13654_OG0005174	101
CG13663_OG0011496	278
CG13667_OG0004090_OG0	234
CG13670_OG0011168	0
CG13671_OG0004086_OG0	320
CG13675_OG0000560_OG2	1
CG13676_OG0003984	180
CG13678_OG0000129_OG3	22
CG1368_OG0008241	1
CG13685_OG0010463	48
CG13689_OG0008772	77
CG13690_OG0008752	1
CG13692_OG0008754	27
CG13698_OG0010125	1063
CG13699_OG0003907_OG0	0
CG13705_OG0010610	26
CG13707_OG0010613	85
CG13708_OG0010614	148
CG1371_OG0006292	1134
CG13711_OG0010618	0
CG13712_OG0010619	0
CG13713_OG0010620	0
CG13716_OG0010627	2
CG13720_OG0004084	0
CG13721_OG0012208	13
CG13722_OG0011130	463
CG13723_OG0010915	0
CG13724_OG0010917	1
CG13725_OG0010918	0
CG13727_OG0004055	0
CG13728_OG0010923	3
CG13731_OG0011910	20
CG13733_OG0010089	0
CG13738_OG0011907	43
CG13739_OG0002891	19
CG13743_OG0006405	183
CG13744_OG0006409	0
CG13747_OG0006408	1
CG13748_OG0006626	6
CG13751_OG0001660_OG0	530
CG13760_OG0007606	424
CG13766_OG0009602	224
CG13771_OG0009612	1
CG13775_OG0003750_OG0	0
CG13784_OG0000956_OG0	406
CG13786_OG0003631	1
CG13796_OG0001883_OG0	1811
CG13801_OG0000219_OG0	0
CG13801_OG0000219_OG1	0
CG13806_OG0011077	0
CG13807_OG0011075	232
CG13810_OG0011066	4
CG13813_OG0010189	27
CG13829_OG0011464	3
CG13833_OG0004687	27981
CG13837_OG0002276	1
CG13838_OG0011993	0
CG13841_OG0004694	726
CG13842_OG0004706	119
CG13847_OG0004737	10
CG13850_OG0004743	1453
CG13855_OG0004744	101
CG13856_OG0004745	276
CG13857_OG0004746	11
CG13862_OG0004760	0
CG13868_OG0007089	35533
CG13868_OG0013578	5510
CG13869_OG0007075	0
CG1387_OG0008528	0
CG13870_OG0007093	530
CG13871_OG0003047	1
CG13872_OG0007071	0
CG13875_OG0011381	135
CG13876_OG0001334_OG0	152
CG13877_OG0011937	378
CG13884_OG0000403_OG0	0
CG13887_OG0011343	4573
CG13891_OG0002060	1
CG13893_OG0011360	1656
CG13894_OG0004129	66
CG13895_OG0004128	545
CG13901_OG0011344	320
CG13907_OG0011337	5731
CG13912_OG0011325	82
CG13917_OG0011285	8676
CG13919_OG0011274	150
CG13920_OG0011271	9595
CG13921_OG0011032	77
CG13924_OG0011054	76
CG13926_OG0011282	379
CG13928_OG0011279	948
CG13930_OG0011024	29
CG13931_OG0004073	183
CG13933_OG0011036	1408
CG13937_OG0011056	5809
CG13949_OG0003375	58
CG13950_OG0003376	52
CG13954_OG0006374	245
CG13955_OG0002890_OG0	7
CG13962_OG0012240	0
CG13970_OG0009133_OG0	0
CG13972_OG0005361	25
CG13983_OG0002696	0
CG13991_OG0000661_OG1	0
CG13992_OG0002070_OG0	14
CG13994_OG0011942	367
CG13995_OG0000538_OG0	96
CG13999_OG0000662_OG0	73
CG14005_OG0001926	280
CG14006_OG0001927	1
CG14007_OG0009567	126
CG14011_OG0003731	0
CG14013_OG0003734	7
CG14014_OG0009443	0
CG14015_OG0009446	190
CG14017_OG0003733	0
CG14020_OG0003686	134
CG14022_OG0008831	2895
CG14024_OG0003410_OG0	42
CG14034_OG0008836	20
CG14036_OG0008842	2
CG14042_OG0001816	80
CG14043_OG0003425	641
CG14044_OG0008964	238
CG14050_OG0000684	18
CG14052_OG0007777	2
CG14053_OG0012099	2
[truncated: 9,910 more rows]
