# Supplementary material for: Evolution of chemosensory tissues and cells across ecologically diverse Drosophilids
Source: Nat Commun. 2024 Feb 5;15:1047. doi: 10.1038/s41467-023-44558-4 (PMC10844241; doi:10.1038/s41467-023-44558-4)
Supplement: Supplementary file 18 — Supplementary Data 15 [file 41467_2023_44558_MOESM18_ESM.zip › all_count_tables_renamed/EREG1MP_counts_trim_genes_FBids_1_1_sorted.txt]

128up_OG0006588	730
14-3-3epsilon_OG0002478	10417
14-3-3epsilon_OG0001126_OG1	26466
140up_OG0004534	444
18w_OG0003044	2147
26-29-p_OG0010897	8544
2mit_OG0000576_OG0	980
5-HT1A_OG0006644	609
5-HT1B_OG0006647	630
5-HT2A_OG0000287_OG0	260
5-HT2B_OG0011472	256
5-HT7_OG0005777	302
5PtaseI_OG0005188	1295
7B2_OG0004187	5265
a_OG0006460	2328
a10_OG0010691	762
a5_OG0009037	357
a6_OG0007651	493
AANATL2_OG0003640	315
AANATL4_OG0000091_OG1	0
AANATL7_OG0007605	85
Aasdh_OG0001831	411
Aatf_OG0001947	528
aay_OG0011265	14361
ab_OG0009683	1025
ab_OG0009684	139
ABCB7_OG0011281	2642
Pmp70_OG0003257	7668
Abd-B_OG0005000	3
Abi_OG0002227_OG0	871
Abl_OG0010722	5294
abo_OG0009656	439
Abp1_OG0010565	972
abs_OG0003097	579
ac_OG0007843	0
Ac13E_OG0008321	2769
Ac3_OG0009573	3163
Ac78C_OG0010320	687
Acam_OG0000252_OG0	2
Acam_OG0000252_OG1	0
Acam_OG0005131	1
CG9149_OG0011313	870
Acbp1_OG0009246	700
Acbp2_OG0010415	1618
Acbp4_OG0000311_OG0	0
Acbp4_OG0000311_OG1	0
Acbp6_OG0010414	58
ACC_OG0007193	27562
AcCoAS_OG0000812	22354
Ace_OG0000652_OG0	1742
Acer_OG0000953_OG0	27705
Acer_OG0003808	3773
Acf_OG0002671	1661
Achl_OG0002770	240
acj6_OG0008333	60
acj6_OG0008334	206
Ack_OG0010507	4211
Ack-like_OG0006546	1984
Acn_OG0009540	7075
CG5009_OG0006075	5476
Acox57D-d_OG0006913	100
Acox57D-p_OG0001151	1299
Acp1_OG0009317	129
Acp32CD_OG0009664	27
Acp65Aa_OG0003939	10
Acph-1_OG0001513	357
CG12512_OG0008829	2482
CG18155_OG0007972	36
Acsl_OG0007133	15439
Act42A_OG0000022_OG0	5263
Act42A_OG0000022_OG1	2882
Act42A_OG0000022_OG3	170030
Act42A_OG0000022_OG4	10743
Act42A_OG0000022_OG5	2085
Actn_OG0003148_OG0	36254
Actn3_OG0011403_OG0	0
ACXB_OG0000046_OG0	0
ACXB_OG0000046_OG1	12
ACXB_OG0000046_OG2	0
ACXB_OG0000046_OG2.2	0
ACXD_OG0004078_OG0	67
Acyp_OG0009408	0
Acyp2_OG0011498	643
Ada_OG0002342	51
Ada1-2_OG0003777_OG0	271
Ada2a_OG0005051	137
Ada2b_OG0004799	333
Ada3_OG0007872	827
AdamTS-A_OG0005247	6105
AdamTS-A_OG0012010	129
AdamTS-B_OG0008089	1093
Adar_OG0007649	1425
Adat1_OG0003596	57
Adck1_OG0006032	543
Adck5_OG0010063	1278
ADD1_OG0006579	622
Adf1_OG0001636_OG0	493
Adgf-A_OG0001991_OG0	1
Adgf-A_OG0003900	2833
Adgf-A2_OG0010109	45
Adgf-B_OG0010108	210
Adgf-C_OG0001030_OG0	724
Adgf-D_OG0002208_OG0	5082
Adgf-E_OG0006152	0
Adh_OG0003395_OG0	57
Adi1_OG0010940	2848
AdipoR_OG0004727	10984
CG3809_OG0004951	17
AdenoK_OG0003918_OG0	3890
Ady43A_OG0002958	4300
AdoR_OG0005733	655
adp_OG0006108	1088
AdSS_OG0000854_OG0	11708
Aduk_OG0004873	927
Ae2_OG0010984	11135
CG6512_OG0010913	5662
aft_OG0006080	338
Afti_OG0005567	1117
Ag5r_OG0008212	335
Ag5r2_OG0008213	0
AGBE_OG0007237	9477
AgmNAT_OG0001753	61
ago_OG0010530	2579
AGO1_OG0007307	4560
AGO2_OG0000119_OG0	7655
Agpat1_OG0008448	843
Agpat2_OG0003465	848
Agpat3_OG0004018	2452
Agpat4_OG0004019_OG0	1408
ADPS_OG0002932	1824
agt_OG0001016_OG0	34
Spat_OG0007723	1266
Ahcy_OG0001195_OG0	2323
AhcyL1_OG0011110	2734
AIF_OG0001225	913
AIMP1_OG0007108	1112
AIMP2_OG0009977	1463
AIMP3_OG0005998	500
Adk1_OG0010829	7543
Adk3_OG0005467	804
Ak6_OG0007201	109
Akap200_OG0000367_OG0	718
Akh_OG0010512	27
AkhR_OG0009627	627
akirin_OG0010441	1400
Akr1B_OG0001292	7688
Akt1_OG0005415	3160
al_OG0008749	105
Aladin_OG0007570	320
AlaRS_OG0003477	2429
AlaRS-m_OG0010596	1295
Alas_OG0006853	6089
alc_OG0006389	6611
Ald1_OG0005647	152893
Ald2_OG0005645	1
Aldh_OG0003615	17361
Aldh-III_OG0006742	11876
Aldh7A1_OG0003841_OG0	1017
Alg-2_OG0001588_OG0	1576
Alg1_OG0002607_OG0	1399
Alg10_OG0000709_OG0	160
Alg11_OG0012170	1296
CG8412_OG0004562	1741
Alg14_OG0001194_OG0	156
Alg2_OG0010641	1139
Alg3_OG0003012	40
Alg3_OG0006966	469
CG5287_OG0001281	580
CG5287_OG0003790	637
Alg9_OG0005173	377
Alh_OG0004317	3335
Alh_OG0004319	1163
Alh_OG0011430	595
alien_OG0009301	2143
ALiX_OG0005343	9399
Alk_OG0006414	3089
CG12179_OG0001176_OG0	110
Alp1_OG0010289	4
Alp10_OG0010194	192
Alp11_OG0008522	42
Alp12_OG0003717	1266
Alp13_OG0001034	93
Alp2_OG0000261_OG0	1
Alp2_OG0000261_OG1	0
Alp4_OG0005779	8715
Alp6_OG0006360	73
Alp7_OG0003030	0
Alp9_OG0003931	13
alph_OG0000083_OG0	14
alph_OG0005113	4009
alpha-Catr_OG0006852	1698
alpha-Est1_OG0004357	1486
alpha-Est10_OG0004350	3981
alpha-Est2_OG0000314	1266
alpha-Est3_OG0004356	1512
alpha-Est6_OG0004354	3
alpha-Est7_OG0001351	12786
alpha-Est8_OG0004352	3372
alpha-Est9_OG0004351	1851
alpha-Man-Ia_OG0003130	334
alpha-Man-Ia_OG0003131	1155
alpha-Man-Ia_OG0001168	2249
alpha-Man-Ib_OG0005087	972
alpha-Man-Ic_OG0011549	20
alpha-Man-IIa_OG0004878	1344
alpha-Man-IIb_OG0005229	2364
alpha-PheRS_OG0008296	1202
alpha-Spec_OG0011040	53264
alpha4GT1_OG0000948	643
alphaCOP_OG0011275	6526
alphaSnap_OG0010384	5285
alphaTub67C_OG0010998	2
Alr_OG0008278	701
alrm_OG0002498	3376
Als2_OG0009863	3140
alt_OG0004894	4334
aly_OG0004083	1
Ama_OG0002112	3
Amacr_OG0009433	942
amd_OG0001918	2809
Amnionless_OG0008741	106
amon_OG0011540	4324
amos_OG0003702_OG0	0
AMPdeam_OG0008245	8405
Amph_OG0007204	17861
AMPKalpha_OG0001698	10748
Amt_OG0004607	489
Amun_OG0008385	4634
amx_OG0007575	367
Amy-p_OG0000157_OG0	13
Amy-p_OG0000157_OG0.2	47
Amyrel_OG0006416	23
ana_OG0006403	415
ana1_OG0002269	787
ana2_OG0007120	242
ana3_OG0006194	53
Ance-2_OG0003658	253
Ance-3_OG0001891_OG0	1231
Ance-3_OG0009407	818
Ance-4_OG0006406	1928
Ance-5_OG0005870	2073
anchor_OG0010100	2792
Andorra_OG0011741	0
Ank2_OG0010460	29729
Ankle2_OG0000780	2503
l(2)35Be_OG0003404_OG0	175
anox_OG0007490	1565
Ant2_OG0008041	62
antdh_OG0008007	4471
Antp_OG0002113	269
antr_OG0007227	33
AnxB10_OG0008082	9935
AnxB11_OG0008196	3700
AnxB9_OG0004410	30307
aop_OG0003458	2815
aos_OG0010741	1510
Aos1_OG0002145_OG0	343
AOX1_OG0005242	11042
AOX2_OG0000143_OG0	4688
AOX2_OG0000143_OG1	3
AOX4_OG0001465	54
ap_OG0005832	1440
AP-1-2beta_OG0008273	6322
AP-1gamma_OG0007680	5200
AP-1mu_OG0005553	2077
AP-1sigma_OG0005334	3163
AP-2alpha_OG0008751	4348
AP-2mu_OG0004736	3182
AP-2sigma_OG0004385	1141
Apc_OG0005387	5416
APC10_OG0005888	225
Apc2_OG0005308	166
APC4_OG0003171_OG0	382
APC7_OG0001703	28
ApepP_OG0000963	915
aph-1_OG0003552_OG0	500
aPKC_OG0006607	600
aPKC_OG0006608	3114
aPKC_OG0006609	178
Aplip1_OG0011323	3056
apn_OG0002443_OG0	1
apolpp_OG0012638	60701
app_OG0010830	1572
APP-BP1_OG0010070	227
Appl_OG0007834	9235
Aprt_OG0004075	493
Aps_OG0010085	2647
apt_OG0002733	1037
CG18815_OG0010034	4380
AQP_OG0007242	2977
aqrs_OG0005393	3
aqz_OG0001049_OG1	8861
ara_OG0009939	107
aralar1_OG0001518	6899
Arc1_OG0002768_OG0	6542
Arc2_OG0006127	791
Arc42_OG0001370_OG0	1517
Archease_OG0002289_OG0	262
Arf51F_OG0006831	2138
Arf79F_OG0012164	7922
ArfGAP1_OG0010836	1707
ArfGAP3_OG0003816_OG0	2250
Arfip_OG0005451	756
Arfrp1_OG0007681	321
arg_OG0003183	206
arg_OG0007835	198
Argk_OG0011233	117362
Argk_OG0011925	5902
Argl_OG0009800	2121
CG31469_OG0002209_OG0	315
ArgRS_OG0008151	987
ArgRS-m_OG0004367	369
ari-1_OG0007878	3636
ari-2_OG0003028	1929
Arl1_OG0010003	704
Arl2_OG0004816	147
Arl5_OG0011164	517
Arl6_OG0007042	110
Arl6IP1_OG0004993	1287
Arl8_OG0004797	1927
arm_OG0007636	14572
armi_OG0002027	172
Arp1_OG0004441	3423
Arp10_OG0007423	1201
Arp2_OG0001770	1944
Arp3_OG0010555	1488
Arp5_OG0001448_OG0	640
Arp53D_OG0011600	3
Arp6_OG0008512	390
Arp8_OG0007614	772
Arpc1_OG0009187	3702
Arpc2_OG0009417	1571
Arpc3A_OG0005226	1137
Arpc3B_OG0008590	78
Arpc4_OG0008719	1241
Arpc5_OG0008957	500
arr_OG0007264	1771
Arr1_OG0009490	45411
Arr2_OG0004099	109681
Ars2_OG0005840	6268
Art1_OG0004911	617
Art2_OG0008773	52
Art3_OG0004604	303
Art4_OG0004574	413
Art6_OG0004528_OG0	0
Art7_OG0001547_OG0	559
Art8_OG0009662	95
Art9_OG0002219_OG0	0
Arts_OG0000486_OG0	2367
aru_OG0003377	6352
Arv1_OG0013036	96
arx_OG0009914	24
Asap_OG0007180	3925
Asator_OG0002682_OG1	3317
Asciz_OG0010646	113
ase_OG0007840	5
asf1_OG0009889	411
ash1_OG0000982_OG0	174
ash2_OG0004623	1101
Ask1_OG0004518	3592
asl_OG0004217	83
AsnRS_OG0003707	2952
AsnRS-m_OG0006452	258
AsnS_OG0000992	92
asp_OG0004633	16
Asph_OG0006509	15729
ASPP_OG0006932	6732
CG9572_OG0008488	17015
AspRS_OG0006665	3083
AspRS-m_OG0008886	2274
asrij_OG0006972	1136
asRNA:CR31429_OG0002339_OG0	313
asRNA:CR42743_OG0003772_OG0	2
asRNA:CR43299_OG0012338_OG0	1
asRNA:CR43426_OG0012535_OG0	0
asRNA:CR43454_OG0002277_OG0	220
asRNA:CR43463_OG0001607_OG0	384
asRNA:CR43809_OG0003675_OG0	503
asRNA:CR44106_OG0002406_OG0	162
asRNA:CR44169_OG0002969_OG0	91
asRNA:CR44179_OG0001455_OG0	2321
asRNA:CR44372_OG0000331_OG0	3
asRNA:CR44372_OG0000331_OG1	1
asRNA:CR44894_OG0012090_OG0	0
asRNA:CR45044_OG0005605_OG0	30
asRNA:CR45195_OG0000203_OG0	719
asRNA:CR45195_OG0000203_OG1	6810
asRNA:CR45350_OG0001645_OG0	2024
asRNA:CR45943_OG0010336	391
asRNA:CR46029_OG0000226_OG0	30
asRNA:CR46029_OG0000226_OG1	6
asRNA:CR46139_OG0003106_OG0	36
asRNA:CR46246_OG0011916	2
asRNA:CR46354_OG0002193_OG0	1815
asRNA:CR46473_OG0000925_OG0	21
Ass_OG0001346	244
ast_OG0003560	534
AstA_OG0004634	699
AstA-R1_OG0000689	178
AstA-R2_OG0005396	86
AstC_OG0009668	732
AstC-R1_OG0010134	171
AstC-R2_OG0001295_OG0	205
AstCC_OG0009669	12
asun_OG0002419_OG0	353
Asx_OG0006138	2929
Atac1_OG0003748_OG0	293
Atac2_OG0009508	361
Atac3_OG0000828	563
Tat_OG0001330	3296
Ate1_OG0003045	2241
Atet_OG0003384	3122
Atf-2_OG0006059	488
Atf3_OG0007763	4898
Atg1_OG0009929	283
Atg1_OG0009931	3542
Atg10_OG0001598	143
Atg101_OG0008681	1491
Atg12_OG0011904	388
Atg13_OG0004817	1250
Atg14_OG0005089	1156
Atg16_OG0005703	910
Atg17_OG0004232	5104
Atg18a_OG0011152	3139
Atg18b_OG0001271_OG0	2334
Atg2_OG0011112	4757
Atg3_OG0009922	1937
Atg4a_OG0009014	1838
Atg4b_OG0005256	975
Atg5_OG0007974	976
Atg6_OG0005323	859
Atg7_OG0006714	859
Atg8a_OG0008043	15915
Atg8b_OG0005571	7
Atg9_OG0006487	2740
atilla_OG0011822	20870
atk_OG0010362	134
atl_OG0001399	11199
atms_OG0004154	956
ato_OG0004804	16
Atox1_OG0012695	1689
ATP6AP2_OG0004869	15635
ATP7_OG0008369	3153
ATP8A_OG0007260	10381
ATP8A_OG0007261	79
Atpalpha_OG0002140	57153
ATPCL_OG0006680	12204
ATPsynB_OG0010987	18643
ATPsynbeta_OG0005823	81123
ATPsynbetaL_OG0001317	15
ATPsynC_OG0005792	40899
ATPsynCF6_OG0005500	10119
ATPsynCF6L_OG0010605	0
ATPsynD_OG0004477	16392
ATPsyndelta_OG0007526	11683
ATPsynE_OG0005568	9151
ATPsynG_OG0009657	8526
ATPsyngamma_OG0005690	24082
ATPsynGL_OG0009315	0
ATPsynO_OG0012619	13999
AttC_OG0000164_OG0	424
AttC_OG0007258	590
AttD_OG0004890	3
Atu_OG0002096	1219
Atx-1_OG0012102	59
Atx2_OG0011501	7249
Atxn7_OG0003444	1097
aub_OG0000482_OG0	13
aurA_OG0004964	13
aurB_OG0009647	6
aust_OG0001881	5
aux_OG0003096_OG0	3069
ave_OG0006159	204
Aven_OG0003291	444
awd_OG0002664	11452
Awh_OG0010478	179
axed_OG0010262	1057
Axn_OG0005720	1654
axo_OG0003993	1204
axo_OG0010625	504
axo_OG0010626	2010
axo_OG0010628	96
Axs_OG0008319	1060
Axud1_OG0003447	1252
az2_OG0006736	235
azot_OG0000210_OG0	0
azot_OG0000210_OG1	2
b_OG0009189	3221
B-H1_OG0000267_OG0	708
B-H1_OG0000267_OG1	346
B4_OG0009202	5076
B52_OG0001376_OG0	7166
b6_OG0007653	466
B9d1_OG0005246	274
B9d2_OG0005830	23
bab1_OG0011327	137
bab1_OG0011328	140
bab2_OG0011326	2697
babo_OG0006628	1684
babos_OG0007027	4335
Bacc_OG0008947	22023
Bace_OG0000801_OG0	2
baf_OG0003792	1409
bai_OG0005189	2417
Balat_OG0007229	223
Baldspot_OG0010721	4950
ball_OG0001092_OG1	128
bam_OG0005170	4
bap_OG0001358_OG0	24
Bap111_OG0007677	1888
Bap170_OG0000903_OG0	1535
Bap55_OG0005900	674
Bap60_OG0008560	1607
IMPPP_OG0000305_OG1	22810
barc_OG0010291	885
bark_OG0008784	3530
barr_OG0000425_OG0	478
baz_OG0008596	3540
bb8_OG0005496	16
bbc_OG0007266	4479
CG18067_OG0007098	53130
bbg_OG0010871	1249
bbg_OG0010872	3718
BBIP1_OG0004876	366
BBS1_OG0010413	132
BBS4_OG0002785_OG0	403
BBS5_OG0002086	219
BBS8_OG0008755	200
BBS9_OG0006919	869
bbx_OG0008688	7686
bc10_OG0010387_OG0	751
BCAS2_OG0005540	508
bcd_OG0002111_OG0	0
bchs_OG0003722	640
BCL7-like_OG0007566	240
bcn92_OG0007793	545
Bdbt_OG0004400	281
bdg_OG0006805	2653
bdl_OG0003385	7301
Bdp1_OG0009215	777
be_OG0000785	2440
BEAF-32_OG0006164	1188
beag_OG0004860	841
beat-Ia_OG0011784	332
beat-Ib_OG0009146	283
beat-Ic_OG0001866_OG0	237
beat-IIa_OG0005482	817
beat-IIb_OG0005481	872
beat-IIIa_OG0009463	207
beat-IIIb_OG0009460	279
beat-IIIc_OG0003687	548
beat-IV_OG0005508	888
beat-Va_OG0005024	183
beat-Vb_OG0005021	396
beat-Vc_OG0001062_OG0	298
beat-VII_OG0011542	192
beat-VII_OG0011544	168
beg_OG0004008	221
bel_OG0001048	9876
Bem46_OG0008920	392
ben_OG0000514_OG0	3023
Best1_OG0002590_OG0	4551
Best2_OG0010251	6352
Best3_OG0009963	1
Best4_OG0000558_OG0	3
Bet1_OG0003845_OG0	728
Bet3_OG0004072	629
beta-PheRS_OG0005298	821
beta-Spec_OG0007697	51710
beta'COP_OG0009212	4454
beta3GalTII_OG0012738	390
beta4GalNAcTA_OG0006521	755
beta4GalNAcTB_OG0002610	395
beta4GalT7_OG0005195	291
betaCOP_OG0008653	6226
betaggt-I_OG0008962	804
betaGlu_OG0002667	468
CG32396_OG0011696	4
Bgb_OG0011276	682
bgcn_OG0001647	205
bgm_OG0009412	11457
BHD_OG0010421	382
bi_OG0003201	619
bi_OG0012904	30
BI-1_OG0004087	4362
bib_OG0001843_OG0	77
BicC_OG0009143	41
BicD_OG0009474	3567
CG11873_OG0005086	2072
bif_OG0003277	2771
bif_OG0012761	676
BigH1_OG0001085_OG0	84
bigmax_OG0005365	604
Bili_OG0002506_OG0	576
bin_OG0010286	10
Bin1_OG0005423	221
bin3_OG0007310	3617
bip1_OG0010560	342
Bka_OG0009250	208
blanks_OG0011885_OG0	7
Blimp-1_OG0010196	5087
Blm_OG0002608	93
Blos1_OG0006148	346
Blos2_OG0010078	241
Blos3_OG0009918	177
Blos4_OG0010933	150
blot_OG0010924	56797
blow_OG0006726	802
blp_OG0005216	657
blw_OG0006982	82020
bma_OG0010967	607
Bmcp_OG0010022	454
bmm_OG0010858	13507
bnb_OG0001206_OG1	13174
CG5059_OG0012191	5327
bnk_OG0005787	2
bnl_OG0004512	132
boca_OG0006727	1047
bocks_OG0002575_OG0	1558
BOD1_OG0005544	2582
boi_OG0007601	344
boi_OG0007603	154
boil_OG0012322	6
bol_OG0011238	2292
boly_OG0007153	5
BomBc1_OG0001623	2578
BomBc2_OG0000769_OG0	13483
BomBc3_OG0004769	1758
BomT3_OG0011469	8059
bon_OG0004934	2658
bond_OG0004726	1693
bonsai_OG0007008	850
Boot_OG0006400	11
bor_OG0004967	811
bora_OG0003911	0
BORCS5_OG0008208	1005
BORCS6_OG0011365	256
BORCS7_OG0007103	191
borr_OG0009292	26
boss_OG0005676	2468
botv_OG0006642	1024
bou_OG0007819	679
bowl_OG0008785	628
BoYb_OG0000400_OG0	0
br_OG0007659	203
br_OG0011928	29
Br140_OG0001629	1586
brat_OG0001919	433
Brca2_OG0000883	238
Brd_OG0010852	0
CG7154_OG0009310	1128
Brd8_OG0002488	457
Bre1_OG0010209	1763
Brf_OG0005483	635
Brf_OG0005485	166
brk_OG0007975	1073
brm_OG0009999	3334
Brms1_OG0008442	1366
Bro_OG0011272	0
brp_OG0000499_OG1	3664
l(3)72Ab_OG0009997	2664
bru1_OG0009737	206
bru1_OG0009738	1356
bru2_OG0009740	2220
bru2_OG0011823	87
bru2_OG0012161	518
bru3_OG0010907	1476
bru3_OG0011909	75
Bruce_OG0004896	12187
brun_OG0003663	2368
brv1_OG0000706_OG0	0
brv2_OG0010919	0
brv3_OG0011666	34
BRWD3_OG0005288	3962
brwl_OG0009277	1746
bs_OG0003002	560
bs_OG0006897	278
bsf_OG0001906_OG0	4187
Bsg_OG0009780	6023
Bsg25D_OG0003412_OG0	2861
bsh_OG0009110	120
bsk_OG0012344	2793
bt_OG0000537_OG1	582
BTBD9_OG0000546_OG0	1478
BtbVII_OG0011887	3950
btd_OG0007557	50
Btk29A_OG0001838	1601
Btk29A_OG0011763	79
btl_OG0002041	1139
btn_OG0004719	2
Btnd_OG0008611	12
btsz_OG0001035_OG1	1235
btsz_OG0004581	48
btv_OG0003692	327
btv_OG0009487	773
btz_OG0005342	2861
Bub1_OG0001806_OG0	1026
Bub3_OG0005120	527
BubR1_OG0000657_OG0	308
Buffy_OG0006561	748
bug_OG0006803	687
Bug22_OG0009372	569
BuGZ_OG0008876	3130
CG8270_OG0010257	792
bun_OG0000556	4782
bun_OG0009749	5470
bur_OG0003683_OG0	2946
Burs_OG0001045_OG0	0
bves_OG0007497	673
bves_OG0007499	428
bw_OG0006000	261
bwa_OG0009122	457
bwa_OG0012525	339
Bx_OG0008666	21
Bx_OG0008667	806
Bx42_OG0007682	2260
by_OG0005550	12569
byn_OG0010803	2
bys_OG0007950	752
c-cup_OG0012143	0
c(3)G_OG0001464_OG0	4
c11.1_OG0007569	6140
c12.1_OG0007568	734
c12.2_OG0007567	4589
C15_OG0002126_OG0	65
C1GalTA_OG0009799	1540
C3G_OG0007801	8122
C901_OG0008027	28
ca_OG0005700	4557
Ca-alpha1D_OG0009140	10390
Ca-alpha1T_OG0003323	7546
Ca-beta_OG0009681	2882
Ca-Ma2d_OG0009139	2700
CaBP1_OG0008860	2838
cac_OG0000605_OG0	851
cact_OG0009392	19272
cactin_OG0003129	767
cad_OG0009437	4
Cad74A_OG0010922	192
Cad86C_OG0002368	918
Cad87A_OG0001088_OG0	866
Cad89D_OG0001058_OG0	6
Cad96Ca_OG0011497	2742
Cad96Cb_OG0005172	2
Cad99C_OG0005704	2438
CadN_OG0000277_OG1	1313
Caf1-105_OG0002830	156
Caf1-180_OG0007408	193
Caf1-55_OG0001036	858
cag_OG0001595_OG0	397
CAH1_OG0009192	12887
CAH13_OG0002843	0
CAH14_OG0002807	0
CAH15_OG0006256	0
CAH16_OG0000498_OG1	17
CAH2_OG0001000_OG0	7981
CAH3_OG0003177	1716
CAH5_OG0005796	56000
CAH7_OG0000840	1973
CAH8_OG0004748	0
CAH9_OG0005622	272
CAHbeta_OG0002334	340
cal1_OG0002556_OG0	474
CalpA_OG0003035	6768
CalpB_OG0010971	4174
CalpC_OG0008186	564
Calr_OG0005564	22869
Cals_OG0013279_OG0	3651
Calx_OG0002139_OG0	2
Calx_OG0004417	5876
Calx_OG0004418	3389
calypso_OG0006121	509
Cam_OG0012053	19775
CaMKI_OG0012767	5774
CaMKII_OG0013280	7329
Camp_OG0005907	661
Camta_OG0006364	2090
Camta_OG0006365	264
can_OG0004061_OG0	8
CanA1_OG0005778	2714
CanB_OG0000231_OG0	988
CanB_OG0000231_OG1	2332
Cand1_OG0009382	2829
CAP_OG0000587_OG0	15863
CAP_OG0012405	7
Cap-D2_OG0005121	290
Cap-D3_OG0009448	505
Cap-G_OG0002924	884
Cap-H2_OG0004906	1117
Capa_OG0005712	543
Caper_OG0009347	12464
Capr_OG0010138	3271
caps_OG0010156	5210
caps_OG0010157	4372
capt_OG0009025	10110
capu_OG0000612_OG0	1511
car_OG0007437	844
CARPA_OG0007960	191
CARPB_OG0007554	143
CarT_OG0009432	568
cas_OG0004236	0
casp_OG0006502	1986
cass_OG0009476	4721
Cat_OG0003869	12139
cathD_OG0002862	18627
cato_OG0006491	0
Catsup_OG0009538	1600
caup_OG0009938	50
cav_OG0000654	145
caz_OG0003243_OG0	1910
cbc_OG0007265	388
Cbl_OG0002051_OG0	4951
CBP_OG0001721	49
CBP_OG0007971	54
Cbp20_OG0005066	319
Cbp53E_OG0006447	3697
Cbp80_OG0007913	987
Cbp80_OG0007915	975
Cbs_OG0003124	1419
cbs_OG0007263	987
cbt_OG0008760	5050
Cby_OG0004789	77
Cc2d2a_OG0002702	77
CCAP_OG0011467	28
CCAP-R_OG0000870	47
ccb_OG0012089	2
CCDC151_OG0011900	5
CCDC53_OG0009785	181
Ccdc58_OG0010399	170
Ccdc85_OG0008917	247
CCHa1_OG0004530	99
CCHa1-R_OG0006065	200
CCHa2_OG0002186_OG0	1649
CCHa2-R_OG0005836	117
Cchl_OG0004776	5275
CCKLR-17D1_OG0003334	48
CCKLR-17D1_OG0008675	162
CCKLR-17D1_OG0011744	60
CCKLR-17D3_OG0008678	571
Ccm3_OG0005250	2434
Ccn_OG0010106	561
Ccn_OG0010107	476
Ccn_OG0012179	249
Ccp84Ab_OG0000178_OG0	3
Ccp84Ac_OG0001349_OG0	4
Ccp84Ae_OG0002110_OG0	1
Ccp84Af_OG0000109_OG0	0
Ccp84Af_OG0000109_OG1	6
Ccp84Af_OG0000109_OG2	0
Ccp84Ag_OG0001348_OG0	4
Ccs_OG0006299	632
CCT1_OG0002281_OG0	1783
CCT2_OG0003145	2797
CCT3_OG0004995	2704
CCT4_OG0000979	1836
CCT5_OG0006600	2016
CCT6_OG0008508	2659
CCT7_OG0004839	837
CCT7_OG0004841	412
CCT8_OG0007117	3087
Ccz1_OG0010481	653
cd_OG0004708	27
CD98hc_OG0001357_OG0	9320
Cda4_OG0008701	104
Cda5_OG0008721	1305
Cda9_OG0002707	16
CDase_OG0005749	3321
cdc14_OG0009306	4010
Cdc16_OG0005493	245
Cdc23_OG0009421	650
Cdc27_OG0010426	1731
Cdc2rk_OG0006290	133
Cdc37_OG0011041	2156
Cdc42_OG0008268	1968
Cdc45_OG0007388	336
Cdc5_OG0011371	1778
CDC50_OG0008483	3423
Cdc6_OG0002054	44
Cdc7_OG0007729	1903
Cdep_OG0002087	3753
Cdep_OG0004159	2773
CdGAPr_OG0009111	3223
cdi_OG0000729	3636
cDIP_OG0004394	3854
Cdk1_OG0000555_OG0	56
Cdk12_OG0009875	1205
Cdk2_OG0002391	122
CDK2AP1_OG0008015	870
Cdk4_OG0006632	651
Cdk5_OG0002993	919
Cdk5alpha_OG0009389	2904
Cdk7_OG0001724	338
Cdk8_OG0010977	174
Cdk9_OG0007009	392
Cdlc2_OG0000234_OG1	2680
cdm_OG0002482	2668
Cds_OG0010549	6138
Ced-12_OG0009727	830
ced-6_OG0006366	15342
CenB1A_OG0004675	2437
CenG1A_OG0003595_OG0	6898
CenG1A_OG0009182	143
Cenp-C_OG0002322	695
Cep135_OG0009952	577
Cep135_OG0009954	373
cep290_OG0004127	188
Cep89_OG0006812	1
Cep97_OG0008778	1071
cer_OG0012078	891
Cerk_OG0004182	4995
cert_OG0011161	1603
Cf2_OG0008971	2847
Cfp1_OG0007571	585
CG5789_OG0004615	1408
cg_OG0006533	6066
CG10000_OG0005395	0
CG10005_OG0004963	0
CG10011_OG0005399	1973
CG10013_OG0002410_OG0	0
CG10019_OG0008786	230
CG10026_OG0009081	1885
CG10029_OG0004344	7
CG10031_OG0008792	2468
CG10035_OG0004420	485
CG10038_OG0001436_OG0	480
CG10041_OG0012259_OG0	1
CG10051_OG0007036	1
CG10053_OG0004336	488
CG10055_OG0004329	1016
CG10062_OG0007038	408
CG10063_OG0010284	1
CG10064_OG0010282	113
CG10068_OG0004321	535
CG10073_OG0000065_OG2	1
CG10075_OG0010279	1557
CG10077_OG0010277	32204
CG10082_OG0005964	13602
CG10086_OG0001355	0
CG10089_OG0010567	1489
CG10098_OG0004320	1278
CG10104_OG0006132	0
CG10116_OG0010569	74
CG10126_OG0005023	2487
CG10132_OG0009091	3699
CG10137_OG0009093	2372
CG10139_OG0006151	581
CG10140_OG0010573	15
CG10147_OG0010256	201
CG10151_OG0006160	342
CG10154_OG0010575	0
CG10163_OG0010252	2
CG10164_OG0001489	0
CG10165_OG0011781	288
CG10171_OG0010163	859
CG10175_OG0005507	3853
CG10177_OG0001079_OG0	57
CG10184_OG0005509	1322
CG10185_OG0005203	168
CG10189_OG0009087	219
CG10194_OG0009085	143
CG10195_OG0003572	243
CG10205_OG0006168	3874
CG10208_OG0005527	285
CG10209_OG0006169	780
CG10211_OG0009505	3235
CG10222_OG0010165	107
CG10226_OG0010249	2692
CG10237_OG0003462	26090
CG1024_OG0004294	294
CG10252_OG0011517	1
CG10254_OG0002565	3480
CG10257_OG0006606	435
CG10264_OG0005208	12
CG10265_OG0006935	55
CG10274_OG0003940	1151
CG10280_OG0004257	2
CG10283_OG0001907_OG0	1332
CG10286_OG0004292	1011
CG10298_OG0004288	0
CG10300_OG0005516	0
CG10301_OG0005515	1
CG10307_OG0005957	850
CG10311_OG0004972	1917
CG10317_OG0004974	0
CG10321_OG0005965	2844
CG10324_OG0004994	344
CG10332_OG0005992	1
CG10333_OG0009507	1732
CG10336_OG0009516	74
CG10337_OG0009096	132
CG10338_OG0009517	668
CG10339_OG0006873	1095
CG10340_OG0001059_OG0	1758
CG10341_OG0009518	208
CG10343_OG0009520	229
CG10344_OG0007020	38
CG10345_OG0002430_OG0	3809
CG10347_OG0000607_OG0	244
CG10348_OG0003704	271
CG10352_OG0008207	147
CG10353_OG0008206	3127
CG10357_OG0010470	181
CG10359_OG0010469	2779
CG10361_OG0010014	621
CG10362_OG0008202	1636
CG10365_OG0005518	1383
CG10366_OG0009102	1561
CG10375_OG0005526	1052
CG10376_OG0009519	1001
CG10383_OG0001909	8794
CG10384_OG0007018	1190
CG10405_OG0004983	101
CG10407_OG0005207	63
CG10413_OG0003703_OG0	719
CG10417_OG0013094	1680
CG10418_OG0010832	110
CG10425_OG0002500	470
CG10428_OG0001263_OG0	319
CG10431_OG0001914	127
CG10433_OG0006904	8199
CG10435_OG0002296_OG0	931
CG10444_OG0007082	797
CG10445_OG0001356	273
CG10459_OG0001605_OG0	20
CG10462_OG0009105	752
CG10463_OG0009108	282
CG10466_OG0012145	155
CG10467_OG0010233	579
CG10469_OG0010232	98
CG10470_OG0009541	594
CG10472_OG0000811_OG0	279
CG10479_OG0010225	1126
CG10481_OG0009114	0
CG10483_OG0010221	1177
CG10486_OG0010219	0
CG10492_OG0009544	1674
CG10494_OG0006908	274
CG10495_OG0009546	118
CG10505_OG0006927	420
CG10508_OG0010314	1732
CG10510_OG0003948	2
CG10513_OG0005163	562
CG10514_OG0005162	156
CG10516_OG0009998	384
CG10527_OG0002810_OG0	22229
CG10543_OG0006262	5991
CG10550_OG0000747	16906
CG10555_OG0008527	1217
CG10561_OG0009552	1367
CG10565_OG0010321	4077
CG10576_OG0010200	3917
CG10581_OG0010326	16
CG10584_OG0010328	309
CG10587_OG0000094_OG0	1
CG10587_OG0000094_OG1	4
CG10587_OG0000094_OG2	7
CG10589_OG0003950	1
CG10591_OG0010195	1
CG10597_OG0003317	36
CG10598_OG0011740	0
CG10600_OG0009530	4623
CG10602_OG0009532	3672
CG10616_OG0010838	1134
CG10621_OG0001911	698
CG10623_OG0001912	1743
CG10628_OG0009107	457
CG10631_OG0001241	3344
CG10646_OG0009949	353
CG10654_OG0009947	477
CG10657_OG0009951	7240
CG10660_OG0010840	548
CG10663_OG0010839	698
CG10669_OG0005156	265
CG10674_OG0010603	967
CG10680_OG0003577	10209
CG10681_OG0009950	418
CG10700_OG0011812	0
CG10702_OG0009548	1792
CG10710_OG0010908	702
CG10713_OG0010576	486
CG10725_OG0010574	1
CG10730_OG0000951	105
CG10731_OG0006517	120
CG10737_OG0006638	35702
CG10738_OG0010568	155
CG1074_OG0007339	424
CG10747_OG0009127	900
CG10748_OG0011855_OG0	0
CG10749_OG0003913_OG0	0
CG10750_OG0009561	3
CG10752_OG0010150_OG0	0
CG10761_OG0008304	3
CG1077_OG0004263	2
CG10793_OG0003237	0
CG10795_OG0006915	322
CG10799_OG0003081	1162
CG10801_OG0012112	2
CG10802_OG0008133	801
CG10803_OG0008134	417
CG10804_OG0008132	1387
CG10809_OG0010976	591
CG10814_OG0007257	2
CG10822_OG0007072	0
CG10839_OG0009144	0
CG10841_OG0002198_OG0	7
CG10853_OG0003980_OG0	0
CG10859_OG0009209	0
CG10862_OG0002017_OG1	5668
CG10863_OG0010486	11831
CG10863_OG0012194_OG0	7
CG10864_OG0005043	154
CG10866_OG0010485	381
CG10874_OG0003457	1157
CG10877_OG0002385_OG0	79
CG10887_OG0002183_OG0	0
CG10898_OG0002547	446
CG1090_OG0003105_OG0	1280
CG10903_OG0002293_OG0	347
CG10904_OG0011634	534
CG10907_OG0001984_OG0	203
CG10909_OG0005022	1
CG10910_OG0006092	5
CG10911_OG0006095	0
CG10912_OG0000471	0
CG10914_OG0006109	375
CG10919_OG0001352	15
CG1092_OG0001161_OG0	264
CG10920_OG0007959	5
CG10927_OG0006710	70
CG10931_OG0006071	2
CG10932_OG0007954	3210
CG10934_OG0002756_OG0	5
CG10939_OG0005908	8204
CG10947_OG0009415	1558
CG10948_OG0009927	1771
CG10949_OG0009416	227
CG10950_OG0012279	0
CG10958_OG0001743	331
CG10959_OG0008299	189
CG10962_OG0007748	130
CG10970_OG0003173	36
CG10973_OG0012539	419
CG10979_OG0004244	1267
CG10984_OG0009934	460
CG10996_OG0008249	1
CG11000_OG0004245	523
CG11007_OG0003037	439
CG11018_OG0007064	2
CG11029_OG0001270	22
CG1103_OG0003103_OG0	270
CG11030_OG0003728	455
CG11034_OG0001268	1988
CG11035_OG0002292_OG0	613
CG11041_OG0001654	33
CG11044_OG0007073	2103
CG1105_OG0004314	4334
CG11050_OG0009604	4190
CG11060_OG0006765	0
CG11068_OG0011716	4
CG11069_OG0004655	397
CG11076_OG0001759	649
CG11077_OG0000549_OG0	282
CG11085_OG0008456	88
CG11089_OG0004653	6679
CG11095_OG0003249	687
CG11099_OG0007074	1935
CG11103_OG0003250	276
CG11106_OG0012330	0
CG11109_OG0001964	259
CG11110_OG0006619	411
CG11123_OG0006752	431
CG11125_OG0006747	446
CG11127_OG0006744	594
CG1113_OG0004171	50
CG11131_OG0001957_OG0	1
CG11134_OG0003251	362
CG11141_OG0006745	765
CG11145_OG0006754	1
CG11147_OG0003729	8780
CG11149_OG0003730	0
CG11151_OG0008256	6236
CG11159_OG0006283	9
CG1116_OG0004164	1193
CG11162_OG0008263	2
CG11168_OG0004657	1964
CG11170_OG0006462	149
CG11178_OG0003327	625
CG11180_OG0006625	665
CG11191_OG0007189	2217
CG11192_OG0007095	1
CG11200_OG0007088	6399
CG11211_OG0012938	56802
CG11226_OG0012166_OG0	0
CG11227_OG0007505	0
CG1124_OG0002090	18895
CG11241_OG0003815_OG0	646
CG11247_OG0009861	408
CG11248_OG0003830_OG0	217
CG11249_OG0009864	0
CG11251_OG0001998	0
CG11257_OG0007039	358
CG11263_OG0001789	43
CG11267_OG0011856	929
CG11269_OG0006458	0
CG11275_OG0002906	2021
CG11279_OG0003924_OG0	281
CG11286_OG0004361	0
CG1129_OG0002085	904
CG11291_OG0003029	3
CG11294_OG0007761	205
CG11298_OG0007031	0
CG11309_OG0010303	1825
CG11317_OG0012026	518
CG11318_OG0000756	2
CG11319_OG0009603	1538
CG11327_OG0009628	12
CG11333_OG0002657_OG0	1
CG11334_OG0005804	2392
CG11342_OG0011920	65
CG11345_OG0011138	0
CG11349_OG0011131	0
CG11353_OG0011127	72
CG11356_OG0008477	50
CG11357_OG0011126	906
CG1136_OG0010499	1798
CG11367_OG0000806_OG0	176
CG11369_OG0011699	0
CG1137_OG0004303	1
CG11370_OG0003817_OG0	14
CG11377_OG0008723	907
CG11378_OG0007395	3058
CG11379_OG0007397	0
CG11380_OG0007400	4
CG11381_OG0007402	6
CG11382_OG0007404	5
CG11384_OG0007396	4
CG1139_OG0004077	104
CG11391_OG0001026_OG0	1892
CG11396_OG0010345	493
CG11398_OG0007405	153
CG11403_OG0007406	263
CG11404_OG0012169	0
CG11406_OG0006889	71
CG11409_OG0007766	175
CG11413_OG0011575	8
CG11414_OG0006019	2798
CG11417_OG0007590	517
CG1142_OG0012974	416
CG11425_OG0009823	1280
CG11426_OG0009824	875
CG1143_OG0011104	2945
CG11436_OG0003200	312
CG11437_OG0009825	1
CG11438_OG0009826	739
CG11447_OG0004515	332
CG11449_OG0000981_OG1	1
CG11453_OG0001027_OG0	160
CG11454_OG0001792	361
CG11456_OG0003951	412
CG11459_OG0000135_OG1	1200
CG1146_OG0011093	8487
CG11470_OG0000857	0
CG11474_OG0005934	1158
CG11475_OG0005935	65
CG11498_OG0001515	417
CG11504_OG0002630	760
CG11523_OG0009832	387
CG11529_OG0010828	137
CG11537_OG0010640	2959
CG11550_OG0002660	3930
CG11560_OG0010817	346
CG11562_OG0008742	274
CG11563_OG0002662	216
CG11566_OG0007496	107
CG11570_OG0004027	0
CG11581_OG0008240	0
CG11583_OG0010538	877
CG11584_OG0008239	0
CG11585_OG0012335	12
CG11586_OG0010534	296
CG11590_OG0001741	408
CG11593_OG0010497	968
CG11594_OG0010492	4533
CG11596_OG0007629	675
CG11601_OG0008739	586
CG11608_OG0000142_OG0	27
CG1161_OG0004180	2933
CG11617_OG0008731	755
CG11619_OG0003864_OG0	7
CG11626_OG0011450	12
CG11629_OG0003739	0
CG11630_OG0009580	3
CG11634_OG0009583	0
CG11635_OG0007156	4
CG11638_OG0007387	913
CG11655_OG0001745_OG0	1228
CG11656_OG0005013	6
CG11658_OG0010025	2936
CG11663_OG0012087	1
CG11664_OG0011395	1
CG11666_OG0012316	0
CG11668_OG0002452	869
CG11670_OG0005008	69
CG11672_OG0004805	0
CG11674_OG0008231	1
CG11679_OG0008511	234
CG11686_OG0002448_OG0	2098
CG11693_OG0004810	5
CG11694_OG0000225_OG0	3
CG11694_OG0000225_OG1	3
CG11695_OG0007879	591
CG11696_OG0007880	647
CG11698_OG0002319_OG0	0
CG11699_OG0007882	1069
CG11703_OG0002165_OG0	0
CG11710_OG0001691_OG0	537
CG1172_OG0004189	728
CG11722_OG0001391	507
CG11723_OG0003571	329
CG11726_OG0010048	0
CG11737_OG0001419_OG0	1473
CG11741_OG0001420_OG0	36
CG11752_OG0007995	1817
CG11755_OG0000851	231
CG11756_OG0007997	5
CG11760_OG0004826	344
CG11768_OG0004832	440
CG11771_OG0005200	1594
CG11777_OG0006309	106
CG11779_OG0004481	1577
CG11786_OG0012799	1
CG11788_OG0007083	84
CG11790_OG0005187	1897
CG11791_OG0012008	2229
CG11807_OG0003009_OG0	1286
CG11808_OG0006841	288
CG11811_OG0004058	384
CG11816_OG0008636	0
CG11835_OG0000264_OG0	13133
CG11835_OG0000264_OG1	4144
CG11837_OG0005082	209
CG11841_OG0005083	8239
CG11842_OG0000856_OG1	1454
CG11843_OG0011490	1825
CG11852_OG0002502_OG0	139
CG11854_OG0005171	1583
CG11857_OG0005167	1685
CG11858_OG0005166	377
CG11878_OG0000055_OG0	0
CG11878_OG0000055_OG1	51
CG11878_OG0000055_OG2	1247
CG11882_OG0005094	269
CG11883_OG0006313	2129
CG11885_OG0003355	230
CG11892_OG0005161	345
CG11893_OG0000039_OG2	602
CG11899_OG0005100	1170
CG11902_OG0005155	278
CG11906_OG0001618	587
CG11911_OG0008747	0
CG11912_OG0008746	0
CG11920_OG0005183	212
CG11927_OG0003556	697
CG11929_OG0011773	1
CG11961_OG0001155_OG0	2918
CG11964_OG0004848	339
CG11970_OG0004849	1672
CG11975_OG0004850	1494
CG11977_OG0012457_OG0	0
CG11980_OG0002337	238
CG11983_OG0004852	91
CG11986_OG0004855	137
CG11997_OG0004862	3
CG11999_OG0004179	1153
CG12003_OG0004112	0
CG12004_OG0011286	4044
CG12009_OG0010662	1
CG12010_OG0010671	61
CG12011_OG0011025	11
CG12012_OG0010672	1358
CG12016_OG0010666	1817
CG12017_OG0010661	1
CG12020_OG0011042	0
CG12024_OG0011050	1324
CG12025_OG0011053	1611
CG12035_OG0011029	6
CG12038_OG0011331	769
CG12054_OG0000497	3018
CG12056_OG0003138	926
CG12057_OG0003139	9
CG12061_OG0000938_OG0	0
CG12065_OG0007412	5646
CG12069_OG0001519	0
CG12071_OG0011553	874
CG12071_OG0013484	935
CG12075_OG0007754	10831
CG1208_OG0004248	626
CG12081_OG0007411	1164
CG12084_OG0011296	3480
CG12091_OG0011293	9277
CG12093_OG0011111	2400
CG12096_OG0008559	623
CG12099_OG0011289	9651
CG12104_OG0011284	337
CG12105_OG0004111	1137
CG12106_OG0007586	123
CG12107_OG0006719	353
CG12111_OG0007413	4
CG12112_OG0012598_OG0	158
CG12115_OG0007587	23
CG12116_OG0008625	3540
CG12118_OG0007585	2118
CG12121_OG0007579	3646
CG12123_OG0003325	172
CG12128_OG0002879	549
CG12129_OG0002878	509
CG1213_OG0002105	4768
CG12134_OG0006319	223
CG12147_OG0004192	1
CG12155_OG0003210	1166
CG12159_OG0002860	455
CG12164_OG0006760	30
CG12170_OG0002098	1479
CG12171_OG0004222	532
CG12173_OG0004172	179
CG12177_OG0008262	1002
CG1218_OG0002103	441
CG12182_OG0011099	203
CG12194_OG0008975	1527
CG12204_OG0001687	238
CG12206_OG0008131	8
CG12209_OG0002818	128
CG12213_OG0002418	1863
CG12219_OG0007713	811
CG12224_OG0000651_OG1	323
CG12231_OG0003119	0
CG12236_OG0008414	757
CG12237_OG0007424	1092
CG12239_OG0001754	5293
CG12241_OG0001396	683
CG12253_OG0011818	82
CG12256_OG0004947	36
CG12259_OG0005539	734
CG12268_OG0005336	1605
CG1227_OG0004337	262
CG12278_OG0004413	1
CG12279_OG0004445	239
CG12288_OG0009457	41
CG12289_OG0010046	0
CG12290_OG0002618	2695
CG12299_OG0009634	568
CG12301_OG0001981	358
CG12307_OG0009694	0
CG1231_OG0011372	26
CG12316_OG0009955	935
CG12320_OG0005053	146
CG12321_OG0001064_OG0	539
CG12325_OG0002854	427
CG1233_OG0011370	2020
CG1234_OG0004335	744
CG12341_OG0002848	273
CG12343_OG0002853	497
CG12344_OG0002855	1294
CG12355_OG0012373	605
CG1236_OG0002100	349
CG12362_OG0000821_OG0	4
CG12374_OG0007223	62
CG12375_OG0009777	1213
CG12379_OG0008514	76
CG12384_OG0006229	4011
CG1239_OG0004237	104
CG12395_OG0001736	0
CG12398_OG0008359	1
CG12402_OG0002224_OG0	159
CG12420_OG0002594_OG0	6
CG12426_OG0005340	0
CG12438_OG0003802	0
CG12439_OG0009296	0
CG12446_OG0001786_OG0	0
CG12448_OG0009145	0
CG1246_OG0011105	10
CG12464_OG0011955	0
CG12470_OG0007846	7
CG12479_OG0008243	0
CG12480_OG0008242	1
CG12481_OG0008237	0
CG12490_OG0000233_OG1	0
CG12496_OG0007599	5
CG12498_OG0008105	2
CG12499_OG0002285_OG0	542
CG12502_OG0011339	1613
CG12507_OG0008176	33
CG12511_OG0009568	0
CG12516_OG0005410	1
CG12517_OG0009649	2
CG12520_OG0010149	47
CG12521_OG0012944	0
CG12531_OG0008272	706
CG12535_OG0008128	0
CG12539_OG0008363	4
CG12540_OG0008220	25
CG12541_OG0007825	372
CG12560_OG0012234	85
CG12567_OG0012740	1728
CG12576_OG0001784_OG0	8423
CG12581_OG0001679_OG0	6585
CG12589_OG0011424	0
CG12590_OG0011977	1
CG12594_OG0005596	1144
CG12607_OG0011139	3
CG12609_OG0008677	111
CG12617_OG0003653	4
CG12620_OG0009462	0
CG12637_OG0008050	0
CG12643_OG0007518	238
CG1265_OG0010531	1519
CG12655_OG0000445_OG2	2484
CG12659_OG0007410	231
CG12661_OG0007749	0
CG12662_OG0007747	3
CG12672_OG0007868	63
CG12674_OG0003570	0
CG12679_OG0001731_OG0	7
CG12680_OG0001718	0
CG12682_OG0012323	0
CG12691_OG0007931	0
CG12692_OG0000634_OG0	104
CG12693_OG0012106	9
CG12698_OG0008169	154
CG12699_OG0000230_OG1	5
CG12702_OG0001192	222
CG12708_OG0000271_OG0	61
CG12708_OG0000271_OG0.2	5
CG1271_OG0010635	648
CG12713_OG0003881_OG0	78
CG12716_OG0008438	14
CG12723_OG0008557	420
CG12728_OG0000928_OG0	403
CG12729_OG0011725	11
CG1273_OG0010536	11
CG12730_OG0007375	689
CG12744_OG0000893	11
CG12746_OG0004208	3087
CG1275_OG0011072	3545
CG12768_OG0001283_OG0	488
CG12769_OG0007187	387
CG12773_OG0003140	1264
CG12782_OG0012281	0
CG12783_OG0000743_OG0	25
CG12784_OG0005236	0
CG12795_OG0008825	517
CG12811_OG0002240	1919
CG12817_OG0002595_OG0	119
CG12818_OG0004897	266
CG12822_OG0001599	2132
CG12825_OG0001130_OG1	31
CG12826_OG0002951	5
CG12828_OG0011622	5
CG12831_OG0011623_OG0	0
CG12836_OG0002963_OG0	28
CG12848_OG0006045	438
CG12849_OG0011577	4
CG12851_OG0005862	1010
CG12857_OG0006163	3
CG12860_OG0006154	5
CG12861_OG0006153	6
CG12862_OG0011585_OG0	1
CG12863_OG0011584	154
CG12866_OG0002772	0
CG12868_OG0001564	440
CG12869_OG0006145	65
CG12869_OG0006146	22
CG12877_OG0001472_OG0	851
CG1288_OG0001350	0
CG12880_OG0005345	22
CG12883_OG0001474	152
CG12885_OG0001477	467
CG12895_OG0006308	760
CG12909_OG0002821	137
CG12910_OG0006305	135
CG12911_OG0006304	6
CG12914_OG0002819	0
CG12917_OG0002815	0
CG12920_OG0006291	0
CG12926_OG0006349	445
CG12929_OG0006357	95
CG12934_OG0006315	35
CG12935_OG0002846	151
CG12942_OG0001596_OG0	235
CG12945_OG0004570	925
CG12947_OG0004568	222
CG12948_OG0004558	528
CG12963_OG0001641_OG0	0
CG12964_OG0002996_OG0	161
CG12970_OG0006808	9
CG12971_OG0010294	1
CG12974_OG0010307	47
CG12983_OG0010332	1
CG12984_OG0003949	0
CG12985_OG0000915	6
CG12986_OG0011685	0
CG1299_OG0000523_OG0	9446
CG12990_OG0007696	17
CG12991_OG0007703	4853
CG12992_OG0011688	26
CG12994_OG0007707	85
CG12995_OG0008599	1
CG12998_OG0011739	43
CG13000_OG0011738	0
CG13001_OG0008580	342
CG13002_OG0008577	60
CG13003_OG0008572	3217
CG13004_OG0008570	203
CG13005_OG0008567	157
CG13008_OG0008305	17
CG13010_OG0003260	3
CG13012_OG0008317	631
CG13014_OG0008547	284
CG13016_OG0006536	341
CG13018_OG0006537	95
CG13021_OG0003241	2
CG13022_OG0010698	74
CG13023_OG0010699	0
CG13024_OG0010708	699
CG13026_OG0010716	659
CG13028_OG0004010	1
CG13031_OG0012200	632
CG13032_OG0004014_OG0	29
CG13033_OG0010736	2
CG13038_OG0010761	3
CG13039_OG0010762	0
CG1304_OG0000265_OG0	0
CG1304_OG0000265_OG1	0
CG13040_OG0010763	0
CG13041_OG0000280_OG0	0
CG13041_OG0000280_OG0.2	0
CG13042_OG0010767	0
CG13043_OG0000281_OG0	1
CG13043_OG0000281_OG1	3
CG13044_OG0010768	0
CG13045_OG0000814	1
CG13046_OG0010771	5
CG13047_OG0010772	0
CG13048_OG0010773	0
CG13049_OG0010774	0
CG13051_OG0011898	0
CG13053_OG0010778	0
CG13054_OG0010779	22
CG13055_OG0010780	57
CG13056_OG0010757	0
CG13058_OG0004021	0
CG13059_OG0010764	0
CG13062_OG0010766	1
CG13064_OG0010775	0
CG13065_OG0010776	0
CG13066_OG0012201	0
CG13068_OG0002030_OG1	2
CG13069_OG0004022	1
CG1307_OG0004308	813
CG13070_OG0012202	0
CG13071_OG0011899	23
CG13073_OG0012731_OG0	3
CG13074_OG0010797	54
CG13075_OG0000216_OG0	10
CG13075_OG0000216_OG1	6
CG13077_OG0009097	265
CG13078_OG0003575_OG0	0
CG13081_OG0003574	0
CG13082_OG0009094	4
CG13083_OG0009084	0
CG13084_OG0009083	0
CG13085_OG0001922	69
CG13086_OG0003709	209
CG13088_OG0001266	80
CG1309_OG0010533	2364
CG13096_OG0003720	448
CG13097_OG0001923	533
CG13101_OG0009304	1307
CG13102_OG0009298	0
CG13108_OG0009295	417
CG13110_OG0011792	0
CG13113_OG0001247_OG0	0
CG13114_OG0009279	0
CG13116_OG0001878	4748
CG13123_OG0001877	102
CG13124_OG0003502	24455
CG13126_OG0003515	208
CG13127_OG0001844	0
CG13131_OG0000790_OG0	0
CG13133_OG0003525	172
CG1314_OG0011674	0
CG13144_OG0009363	85
CG13148_OG0007214	183
CG13151_OG0006215	214
CG13154_OG0006206	0
CG13155_OG0006196	0
CG13157_OG0002779	0
CG1316_OG0000430_OG0	3980
CG13168_OG0006184	14
CG1317_OG0011084	8062
CG13170_OG0006182	2
CG13171_OG0006180	0
CG13177_OG0012831	53
CG13185_OG0002928	955
CG13186_OG0006594	1
CG13192_OG0006567	351
CG13193_OG0006565	1
CG13196_OG0006560	6
CG13197_OG0006563	932
CG13202_OG0001123_OG0	81
CG13203_OG0006235	35
CG13204_OG0006233	1336
CG13215_OG0002793_OG0	79
CG13216_OG0001568_OG0	0
CG13218_OG0002791_OG0	1
CG13220_OG0001573_OG0	1434
CG13223_OG0001571_OG0	0
CG13226_OG0002794_OG0	17
CG13227_OG0006218_OG0	851
CG13228_OG0011587_OG0	3
CG13229_OG0002786_OG0	93
CG13229_OG0002787_OG0	1918
CG13231_OG0006217	5
CG13239_OG0009815	13
CG1324_OG0007509	6
CG13243_OG0009147	0
CG13247_OG0010378	4
CG13248_OG0010371	1189
CG13250_OG0011870	42
CG13251_OG0010355	194
CG13252_OG0003952	956
CG13258_OG0009399	3
CG13272_OG0008882	53
CG13280_OG0008881	4
CG13282_OG0008887	32
CG13285_OG0010583	69
CG13287_OG0010216	13
CG13288_OG0010220	22
CG13293_OG0003937	289
CG13295_OG0010231	692
CG13297_OG0010242	69
CG13299_OG0011864	0
CG13300_OG0003943	282
CG13305_OG0011196	0
CG13306_OG0011204	255
CG13308_OG0004102	0
CG13309_OG0011211	0
CG13310_OG0011207	235
CG13312_OG0011210	0
CG13313_OG0004105_OG0	40
CG13314_OG0011224	2
CG13315_OG0011237	2781
CG13318_OG0004834	5992
CG13319_OG0006667	292
CG13321_OG0006673	2
CG13326_OG0006545	0
CG13330_OG0007271	11
CG13331_OG0007273	168
CG13332_OG0007274	118
CG13334_OG0007281	48
CG13337_OG0011662	48
CG13339_OG0007296	252
CG13344_OG0007304	712
CG13358_OG0007351	19
CG13359_OG0012499	32
CG13360_OG0010145	3959
CG13361_OG0003189	4
CG13362_OG0007862	3
CG13364_OG0001174_OG0	2
CG13365_OG0007831	593
CG13367_OG0003188_OG0	576
CG13369_OG0003181	1113
CG13375_OG0007847	250
CG13377_OG0007849	1784
CG13380_OG0010135	1
CG13384_OG0003473	2146
CG13385_OG0012520	0
CG13386_OG0003471	110
CG1339_OG0006721	4
CG13390_OG0003479	306
CG13392_OG0003476	148
CG13397_OG0003469	733
CG13398_OG0003468	322
CG13403_OG0008236	7
CG13404_OG0008224	335
CG13405_OG0011376	0
CG13407_OG0004768	9
CG13408_OG0004770	347
CG13409_OG0004775	577
CG13423_OG0007099	403
CG13426_OG0011654	0
CG13427_OG0003049	3
CG13428_OG0007100	2803
CG13430_OG0001658	531
CG13436_OG0006622	34
CG13437_OG0006285	248
CG13438_OG0006243	0
CG1344_OG0012226	314
CG13442_OG0006244	5
CG13443_OG0006248	1
CG13445_OG0003880	2
CG13449_OG0009980	8
CG13454_OG0003875_OG0	1
CG13455_OG0009966	0
CG13457_OG0001288	10
CG13458_OG0004037	310
CG13460_OG0010841	1
CG13465_OG0000343_OG0	0
CG13471_OG0004048	2
CG13473_OG0010860	0
CG13474_OG0004049	0
CG13476_OG0012898	1
CG13481_OG0000339_OG0	9
CG13481_OG0000339_OG1	0
CG13484_OG0010886	271
CG13488_OG0001544_OG1	4
CG13492_OG0005946	8
CG13501_OG0005936	4
CG13502_OG0005931	89
CG13502_OG0012991	7
CG13506_OG0007028	6261
CG13510_OG0006998	458
CG13511_OG0006997	23
CG13516_OG0006995	340
CG13526_OG0006986	0
CG13527_OG0006984	0
CG13531_OG0006978	1100
CG13532_OG0006975	363
CG13538_OG0005981	0
CG13539_OG0012044	1
CG1354_OG0007555	3423
CG13541_OG0012280	1
CG13544_OG0005976	4
CG13545_OG0012580	35
CG13551_OG0000540_OG1	2536
CG13551_OG0012048	1486
CG13557_OG0012477	2
CG13558_OG0001556	0
CG13559_OG0012047	31
CG13561_OG0011643	4
CG13562_OG0011631	0
CG13575_OG0006892	28
CG13577_OG0001150_OG0	1
CG13578_OG0006898	522
CG13579_OG0006013	425
CG1358_OG0006724	4649
CG13581_OG0002746	1
CG13585_OG0011574	4091
CG13587_OG0006025	3
CG13594_OG0006033	1136
CG13599_OG0005537	18
CG1360_OG0006725	105
CG13601_OG0005534	544
CG13603_OG0005332	2308
CG13605_OG0005319	1305
CG13606_OG0005306	153
CG13607_OG0005318	1755
CG13609_OG0012982	22
CG13613_OG0005278	0
CG13614_OG0002525_OG0	0
CG13615_OG0002524	0
CG13616_OG0005272	1
CG13618_OG0005267	454
CG13622_OG0005268	21
CG13623_OG0005265	429
CG13625_OG0004618	479
CG13627_OG0004629	49
CG13630_OG0004630	1169
CG13631_OG0004635	2270
CG13634_OG0004637	27
CG13641_OG0004650	235
CG13643_OG0002274	75
CG13653_OG0002504	2
CG13654_OG0005174	875
CG13663_OG0011496	257
CG13667_OG0004090_OG0	302
CG13670_OG0011168	8
CG13671_OG0004086_OG0	0
CG13675_OG0000560_OG2	9
CG13676_OG0003984	216
CG13678_OG0000129_OG3	0
CG1368_OG0008241	16
CG13685_OG0010463	457
CG13689_OG0008772	35
CG13690_OG0008752	42
CG13692_OG0008754	3
CG13698_OG0010125	1092
CG13699_OG0003907_OG0	5
CG13705_OG0010610	50
CG13707_OG0010613	398
CG13708_OG0010614	10
CG1371_OG0006292	2933
CG13711_OG0010618	1
CG13712_OG0010619	0
CG13713_OG0010620	0
CG13716_OG0010627	6
CG13720_OG0004084	0
CG13721_OG0012208	1
CG13722_OG0011130	1118
CG13723_OG0010915	0
CG13724_OG0010917	0
CG13725_OG0010918	0
CG13727_OG0004055	5
CG13728_OG0010923	0
CG13731_OG0011910	8
CG13733_OG0010089	5
CG13738_OG0011907	2
CG13739_OG0002891	1102
CG13743_OG0006405	1148
CG13744_OG0006409	0
CG13747_OG0006408	2
CG13748_OG0006626	10
CG13751_OG0001660_OG0	456
CG13760_OG0007606	1135
CG13766_OG0009602	189
CG13771_OG0009612	11
CG13775_OG0003750_OG0	85
CG13784_OG0000956_OG0	607
CG13786_OG0003631	1
CG13796_OG0001883_OG0	1087
CG13801_OG0000219_OG0	0
CG13801_OG0000219_OG1	2
CG13806_OG0011077	1
CG13807_OG0011075	199
CG13810_OG0011066	0
CG13813_OG0010189	2
CG13829_OG0011464	2
CG13833_OG0004687	6204
CG13837_OG0002276	0
CG13838_OG0011993	1
CG13841_OG0004694	1127
CG13842_OG0004706	50
CG13847_OG0004737	51
CG13850_OG0004743	1017
CG13855_OG0004744	11
CG13856_OG0004745	357
CG13857_OG0004746	1
CG13862_OG0004760	0
CG13868_OG0007089	22621
CG13868_OG0013578	4517
CG13869_OG0007075	6
CG1387_OG0008528	8
CG13870_OG0007093	1076
CG13871_OG0003047	25
CG13872_OG0007071	2
CG13875_OG0011381	684
CG13876_OG0001334_OG0	193
CG13877_OG0011937	591
CG13884_OG0000403_OG0	4
CG13887_OG0011343	4663
CG13891_OG0002060	0
CG13893_OG0011360	2558
CG13894_OG0004129	123
CG13895_OG0004128	1010
CG13901_OG0011344	187
CG13907_OG0011337	4882
CG13912_OG0011325	364
CG13917_OG0011285	9750
CG13919_OG0011274	104
CG13920_OG0011271	1364
CG13921_OG0011032	44
CG13924_OG0011054	49
CG13926_OG0011282	320
CG13928_OG0011279	5099
CG13930_OG0011024	15
CG13931_OG0004073	2
CG13933_OG0011036	1967
CG13937_OG0011056	4689
CG13949_OG0003375	41
CG13950_OG0003376	133
CG13954_OG0006374	857
CG13955_OG0002890_OG0	43
CG13962_OG0012240	0
CG13970_OG0009133_OG0	0
CG13972_OG0005361	3
CG13983_OG0002696	1
CG13991_OG0000661_OG1	1
CG13992_OG0002070_OG0	12
CG13994_OG0011942	519
CG13995_OG0000538_OG0	482
CG13999_OG0000662_OG0	367
CG14005_OG0001926	322
CG14006_OG0001927	1
CG14007_OG0009567	31
CG14011_OG0003731	0
CG14013_OG0003734	2
CG14014_OG0009443	0
CG14015_OG0009446	744
CG14017_OG0003733	0
CG14020_OG0003686	81
CG14022_OG0008831	2437
CG14024_OG0003410_OG0	630
CG14034_OG0008836	19
CG14036_OG0008842	0
CG14042_OG0001816	419
CG14043_OG0003425	794
CG14044_OG0008964	236
CG14050_OG0000684	16
CG14052_OG0007777	1
CG14053_OG0012099	1
[truncated: 9,910 more rows]
