# Supplementary material for: Evolution of chemosensory tissues and cells across ecologically diverse Drosophilids
Source: Nat Commun. 2024 Feb 5;15:1047. doi: 10.1038/s41467-023-44558-4 (PMC10844241; doi:10.1038/s41467-023-44558-4)
Supplement: Supplementary file 18 — Supplementary Data 15 [file 41467_2023_44558_MOESM18_ESM.zip › all_count_tables_renamed/EREH1ANT_counts_trim_genes_FBids_1_1_sorted.txt]

128up_OG0006588	973
14-3-3epsilon_OG0002478	11788
14-3-3epsilon_OG0001126_OG1	22645
140up_OG0004534	635
18w_OG0003044	1693
26-29-p_OG0010897	5693
2mit_OG0000576_OG0	103
5-HT1A_OG0006644	145
5-HT1B_OG0006647	159
5-HT2A_OG0000287_OG0	56
5-HT2B_OG0011472	1220
5-HT7_OG0005777	83
5PtaseI_OG0005188	1844
7B2_OG0004187	9762
a_OG0006460	1700
a10_OG0010691	480382
a5_OG0009037	216416
a6_OG0007651	798
AANATL2_OG0003640	2952
AANATL4_OG0000091_OG1	0
AANATL7_OG0007605	2
Aasdh_OG0001831	546
Aatf_OG0001947	542
aay_OG0011265	27837
ab_OG0009683	862
ab_OG0009684	211
ABCB7_OG0011281	3801
Pmp70_OG0003257	5810
Abd-B_OG0005000	1
Abi_OG0002227_OG0	1053
Abl_OG0010722	5826
abo_OG0009656	442
Abp1_OG0010565	1981
abs_OG0003097	809
ac_OG0007843	1
Ac13E_OG0008321	1556
Ac3_OG0009573	2213
Ac78C_OG0010320	232
Acam_OG0000252_OG0	0
Acam_OG0000252_OG1	0
Acam_OG0005131	0
CG9149_OG0011313	1108
Acbp1_OG0009246	669
Acbp2_OG0010415	463
Acbp4_OG0000311_OG0	0
Acbp4_OG0000311_OG1	1
Acbp6_OG0010414	533
ACC_OG0007193	10676
AcCoAS_OG0000812	26392
Ace_OG0000652_OG0	1653
Acer_OG0000953_OG0	11576
Acer_OG0003808	235
Acf_OG0002671	1924
Achl_OG0002770	1675
acj6_OG0008333	344
acj6_OG0008334	1762
Ack_OG0010507	3668
Ack-like_OG0006546	1807
Acn_OG0009540	7692
CG5009_OG0006075	9067
Acox57D-d_OG0006913	158
Acox57D-p_OG0001151	2545
Acp1_OG0009317	6304
Acp32CD_OG0009664	0
Acp65Aa_OG0003939	0
Acph-1_OG0001513	309
CG12512_OG0008829	1908
CG18155_OG0007972	12
Acsl_OG0007133	15414
Act42A_OG0000022_OG0	1245
Act42A_OG0000022_OG1	159645
Act42A_OG0000022_OG3	9724
Act42A_OG0000022_OG4	20572
Act42A_OG0000022_OG5	1982
Actn_OG0003148_OG0	23189
Actn3_OG0011403_OG0	0
ACXB_OG0000046_OG0	0
ACXB_OG0000046_OG1	0
ACXB_OG0000046_OG2	0
ACXB_OG0000046_OG2.2	0
ACXD_OG0004078_OG0	123
Acyp_OG0009408	0
Acyp2_OG0011498	658
Ada_OG0002342	123
Ada1-2_OG0003777_OG0	375
Ada2a_OG0005051	160
Ada2b_OG0004799	483
Ada3_OG0007872	1096
AdamTS-A_OG0005247	713
AdamTS-A_OG0012010	8
AdamTS-B_OG0008089	2345
Adar_OG0007649	1983
Adat1_OG0003596	88
Adck1_OG0006032	827
Adck5_OG0010063	1612
ADD1_OG0006579	1017
Adf1_OG0001636_OG0	487
Adgf-A_OG0001991_OG0	1
Adgf-A_OG0003900	22
Adgf-A2_OG0010109	0
Adgf-B_OG0010108	3
Adgf-C_OG0001030_OG0	4
Adgf-D_OG0002208_OG0	64
Adgf-E_OG0006152	0
Adh_OG0003395_OG0	8
Adi1_OG0010940	1542
AdipoR_OG0004727	8520
CG3809_OG0004951	4
AdenoK_OG0003918_OG0	2093
Ady43A_OG0002958	3873
AdoR_OG0005733	102
adp_OG0006108	1280
AdSS_OG0000854_OG0	11671
Aduk_OG0004873	2570
Ae2_OG0010984	8274
CG6512_OG0010913	6282
aft_OG0006080	603
Afti_OG0005567	1243
Ag5r_OG0008212	1
Ag5r2_OG0008213	0
AGBE_OG0007237	4083
AgmNAT_OG0001753	136
ago_OG0010530	2282
AGO1_OG0007307	6966
AGO2_OG0000119_OG0	7261
Agpat1_OG0008448	3351
Agpat2_OG0003465	9133
Agpat3_OG0004018	2723
Agpat4_OG0004019_OG0	1433
ADPS_OG0002932	3390
agt_OG0001016_OG0	33
Spat_OG0007723	47
Ahcy_OG0001195_OG0	1178
AhcyL1_OG0011110	6602
AIF_OG0001225	1229
AIMP1_OG0007108	1033
AIMP2_OG0009977	1187
AIMP3_OG0005998	931
Adk1_OG0010829	25653
Adk3_OG0005467	907
Ak6_OG0007201	219
Akap200_OG0000367_OG0	361
Akh_OG0010512	7
AkhR_OG0009627	18
akirin_OG0010441	2441
Akr1B_OG0001292	4448
Akt1_OG0005415	2581
al_OG0008749	133
Aladin_OG0007570	365
AlaRS_OG0003477	2748
AlaRS-m_OG0010596	1673
Alas_OG0006853	6256
alc_OG0006389	10995
Ald1_OG0005647	54811
Ald2_OG0005645	1
Aldh_OG0003615	34906
Aldh-III_OG0006742	28139
Aldh7A1_OG0003841_OG0	15
Alg-2_OG0001588_OG0	3078
Alg1_OG0002607_OG0	1306
Alg10_OG0000709_OG0	387
Alg11_OG0012170	1837
CG8412_OG0004562	1340
Alg14_OG0001194_OG0	291
Alg2_OG0010641	1079
Alg3_OG0003012	53
Alg3_OG0006966	501
CG5287_OG0001281	711
CG5287_OG0003790	622
Alg9_OG0005173	700
Alh_OG0004317	4690
Alh_OG0004319	851
Alh_OG0011430	1048
alien_OG0009301	3177
ALiX_OG0005343	6473
Alk_OG0006414	491
CG12179_OG0001176_OG0	118
Alp1_OG0010289	1
Alp10_OG0010194	1
Alp11_OG0008522	17
Alp12_OG0003717	1040
Alp13_OG0001034	130
Alp2_OG0000261_OG0	7
Alp2_OG0000261_OG1	0
Alp4_OG0005779	6794
Alp6_OG0006360	737
Alp7_OG0003030	0
Alp9_OG0003931	0
alph_OG0000083_OG0	1
alph_OG0005113	6285
alpha-Catr_OG0006852	7535
alpha-Est1_OG0004357	10366
alpha-Est10_OG0004350	19824
alpha-Est2_OG0000314	1756
alpha-Est3_OG0004356	1333
alpha-Est6_OG0004354	1
alpha-Est7_OG0001351	1381
alpha-Est8_OG0004352	3287
alpha-Est9_OG0004351	780
alpha-Man-Ia_OG0003130	323
alpha-Man-Ia_OG0003131	1850
alpha-Man-Ia_OG0001168	1684
alpha-Man-Ib_OG0005087	1647
alpha-Man-Ic_OG0011549	0
alpha-Man-IIa_OG0004878	2904
alpha-Man-IIb_OG0005229	8348
alpha-PheRS_OG0008296	1257
alpha-Spec_OG0011040	30166
alpha4GT1_OG0000948	1200
alphaCOP_OG0011275	9472
alphaSnap_OG0010384	5526
alphaTub67C_OG0010998	24
Alr_OG0008278	686
alrm_OG0002498	87
Als2_OG0009863	3071
alt_OG0004894	5012
aly_OG0004083	2
Ama_OG0002112	0
Amacr_OG0009433	1323
amd_OG0001918	9918
Amnionless_OG0008741	224
amon_OG0011540	5841
amos_OG0003702_OG0	0
AMPdeam_OG0008245	9376
Amph_OG0007204	10506
AMPKalpha_OG0001698	10580
Amt_OG0004607	23920
Amun_OG0008385	7829
amx_OG0007575	698
Amy-p_OG0000157_OG0	0
Amy-p_OG0000157_OG0.2	0
Amyrel_OG0006416	0
ana_OG0006403	45
ana1_OG0002269	1133
ana2_OG0007120	290
ana3_OG0006194	69
Ance-2_OG0003658	8
Ance-3_OG0001891_OG0	7076
Ance-3_OG0009407	4740
Ance-4_OG0006406	36
Ance-5_OG0005870	167
anchor_OG0010100	5229
Andorra_OG0011741	0
Ank2_OG0010460	22116
Ankle2_OG0000780	2626
l(2)35Be_OG0003404_OG0	353
anox_OG0007490	2328
Ant2_OG0008041	90
antdh_OG0008007	179665
Antp_OG0002113	156
antr_OG0007227	41
AnxB10_OG0008082	24331
AnxB11_OG0008196	5296
AnxB9_OG0004410	27015
aop_OG0003458	1418
aos_OG0010741	1644
Aos1_OG0002145_OG0	643
AOX1_OG0005242	41927
AOX2_OG0000143_OG0	18547
AOX2_OG0000143_OG1	11
AOX4_OG0001465	22344
ap_OG0005832	220
AP-1-2beta_OG0008273	9354
AP-1gamma_OG0007680	7688
AP-1mu_OG0005553	3478
AP-1sigma_OG0005334	5245
AP-2alpha_OG0008751	5027
AP-2mu_OG0004736	4465
AP-2sigma_OG0004385	1058
Apc_OG0005387	2874
APC10_OG0005888	336
Apc2_OG0005308	146
APC4_OG0003171_OG0	560
APC7_OG0001703	57
ApepP_OG0000963	964
aph-1_OG0003552_OG0	570
aPKC_OG0006607	467
aPKC_OG0006608	2066
aPKC_OG0006609	85
Aplip1_OG0011323	3119
apn_OG0002443_OG0	0
apolpp_OG0012638	1755
app_OG0010830	1259
APP-BP1_OG0010070	488
Appl_OG0007834	15305
Aprt_OG0004075	403
Aps_OG0010085	3123
apt_OG0002733	768
CG18815_OG0010034	6324
AQP_OG0007242	2484
aqrs_OG0005393	0
aqz_OG0001049_OG1	15446
ara_OG0009939	166
aralar1_OG0001518	7917
Arc1_OG0002768_OG0	1690
Arc2_OG0006127	417
Arc42_OG0001370_OG0	2486
Archease_OG0002289_OG0	270
Arf51F_OG0006831	1828
Arf79F_OG0012164	8816
ArfGAP1_OG0010836	2388
ArfGAP3_OG0003816_OG0	2635
Arfip_OG0005451	1071
Arfrp1_OG0007681	519
arg_OG0003183	104
arg_OG0007835	50
Argk_OG0011233	133418
Argk_OG0011925	1624
Argl_OG0009800	204
CG31469_OG0002209_OG0	323
ArgRS_OG0008151	900
ArgRS-m_OG0004367	344
ari-1_OG0007878	3606
ari-2_OG0003028	2841
Arl1_OG0010003	1464
Arl2_OG0004816	300
Arl5_OG0011164	592
Arl6_OG0007042	2034
Arl6IP1_OG0004993	2099
Arl8_OG0004797	2469
arm_OG0007636	14423
armi_OG0002027	199
Arp1_OG0004441	4024
Arp10_OG0007423	1574
Arp2_OG0001770	2081
Arp3_OG0010555	1240
Arp5_OG0001448_OG0	497
Arp53D_OG0011600	2
Arp6_OG0008512	447
Arp8_OG0007614	705
Arpc1_OG0009187	3195
Arpc2_OG0009417	1357
Arpc3A_OG0005226	1300
Arpc3B_OG0008590	36
Arpc4_OG0008719	1633
Arpc5_OG0008957	629
arr_OG0007264	952
Arr1_OG0009490	100
Arr2_OG0004099	0
Ars2_OG0005840	7731
Art1_OG0004911	646
Art2_OG0008773	40
Art3_OG0004604	431
Art4_OG0004574	584
Art6_OG0004528_OG0	0
Art7_OG0001547_OG0	594
Art8_OG0009662	59
Art9_OG0002219_OG0	0
Arts_OG0000486_OG0	1602
aru_OG0003377	7339
Arv1_OG0013036	167
arx_OG0009914	24
Asap_OG0007180	4646
Asator_OG0002682_OG1	2363
Asciz_OG0010646	188
ase_OG0007840	5
asf1_OG0009889	821
ash1_OG0000982_OG0	157
ash2_OG0004623	1180
Ask1_OG0004518	2837
asl_OG0004217	46
AsnRS_OG0003707	3810
AsnRS-m_OG0006452	403
AsnS_OG0000992	180
asp_OG0004633	21
Asph_OG0006509	6139
ASPP_OG0006932	12745
CG9572_OG0008488	12258
AspRS_OG0006665	2160
AspRS-m_OG0008886	2893
asrij_OG0006972	1482
asRNA:CR31429_OG0002339_OG0	461
asRNA:CR42743_OG0003772_OG0	0
asRNA:CR43299_OG0012338_OG0	1
asRNA:CR43426_OG0012535_OG0	0
asRNA:CR43454_OG0002277_OG0	131
asRNA:CR43463_OG0001607_OG0	494
asRNA:CR43809_OG0003675_OG0	834
asRNA:CR44106_OG0002406_OG0	30
asRNA:CR44169_OG0002969_OG0	3189
asRNA:CR44179_OG0001455_OG0	2366
asRNA:CR44372_OG0000331_OG0	2
asRNA:CR44372_OG0000331_OG1	0
asRNA:CR44894_OG0012090_OG0	0
asRNA:CR45044_OG0005605_OG0	61
asRNA:CR45195_OG0000203_OG0	186
asRNA:CR45195_OG0000203_OG1	48
asRNA:CR45350_OG0001645_OG0	2746
asRNA:CR45943_OG0010336	326
asRNA:CR46029_OG0000226_OG0	9
asRNA:CR46029_OG0000226_OG1	4
asRNA:CR46139_OG0003106_OG0	86
asRNA:CR46246_OG0011916	6
asRNA:CR46354_OG0002193_OG0	419
asRNA:CR46473_OG0000925_OG0	14
Ass_OG0001346	16
ast_OG0003560	640
AstA_OG0004634	0
AstA-R1_OG0000689	58
AstA-R2_OG0005396	13
AstC_OG0009668	0
AstC-R1_OG0010134	28
AstC-R2_OG0001295_OG0	95
AstCC_OG0009669	0
asun_OG0002419_OG0	654
Asx_OG0006138	3046
Atac1_OG0003748_OG0	431
Atac2_OG0009508	424
Atac3_OG0000828	905
Tat_OG0001330	5814
Ate1_OG0003045	2655
Atet_OG0003384	8141
Atf-2_OG0006059	779
Atf3_OG0007763	976
Atg1_OG0009929	351
Atg1_OG0009931	5028
Atg10_OG0001598	194
Atg101_OG0008681	1471
Atg12_OG0011904	414
Atg13_OG0004817	1168
Atg14_OG0005089	1333
Atg16_OG0005703	1005
Atg17_OG0004232	5064
Atg18a_OG0011152	2805
Atg18b_OG0001271_OG0	2628
Atg2_OG0011112	4106
Atg3_OG0009922	1990
Atg4a_OG0009014	2547
Atg4b_OG0005256	1242
Atg5_OG0007974	1343
Atg6_OG0005323	1444
Atg7_OG0006714	999
Atg8a_OG0008043	15750
Atg8b_OG0005571	0
Atg9_OG0006487	2234
atilla_OG0011822	11900
atk_OG0010362	0
atl_OG0001399	8214
atms_OG0004154	1107
ato_OG0004804	2
Atox1_OG0012695	1223
ATP6AP2_OG0004869	28915
ATP7_OG0008369	3343
ATP8A_OG0007260	16962
ATP8A_OG0007261	594
Atpalpha_OG0002140	53510
ATPCL_OG0006680	14877
ATPsynB_OG0010987	20653
ATPsynbeta_OG0005823	91705
ATPsynbetaL_OG0001317	8
ATPsynC_OG0005792	42237
ATPsynCF6_OG0005500	12945
ATPsynCF6L_OG0010605	0
ATPsynD_OG0004477	17627
ATPsyndelta_OG0007526	13661
ATPsynE_OG0005568	10423
ATPsynG_OG0009657	11095
ATPsyngamma_OG0005690	26214
ATPsynGL_OG0009315	0
ATPsynO_OG0012619	16246
AttC_OG0000164_OG0	25
AttC_OG0007258	1
AttD_OG0004890	0
Atu_OG0002096	1297
Atx-1_OG0012102	32
Atx2_OG0011501	11555
Atxn7_OG0003444	1170
aub_OG0000482_OG0	12
aurA_OG0004964	30
aurB_OG0009647	9
aust_OG0001881	0
aux_OG0003096_OG0	3734
ave_OG0006159	440
Aven_OG0003291	613
awd_OG0002664	9418
Awh_OG0010478	3
axed_OG0010262	419
Axn_OG0005720	2292
axo_OG0003993	2073
axo_OG0010625	825
axo_OG0010626	4161
axo_OG0010628	933
Axs_OG0008319	551
Axud1_OG0003447	1215
az2_OG0006736	334
azot_OG0000210_OG0	0
azot_OG0000210_OG1	11
b_OG0009189	2103
B-H1_OG0000267_OG0	2116
B-H1_OG0000267_OG1	945
B4_OG0009202	8353
B52_OG0001376_OG0	11632
b6_OG0007653	112
B9d1_OG0005246	311
B9d2_OG0005830	325
bab1_OG0011327	201
bab1_OG0011328	216
bab2_OG0011326	8013
babo_OG0006628	1611
babos_OG0007027	712
Bacc_OG0008947	27981
Bace_OG0000801_OG0	0
baf_OG0003792	1117
bai_OG0005189	2483
Balat_OG0007229	1
Baldspot_OG0010721	10610
ball_OG0001092_OG1	171
bam_OG0005170	9
bap_OG0001358_OG0	0
Bap111_OG0007677	2895
Bap170_OG0000903_OG0	1310
Bap55_OG0005900	878
Bap60_OG0008560	2465
IMPPP_OG0000305_OG1	2103
barc_OG0010291	891
bark_OG0008784	2249
barr_OG0000425_OG0	779
baz_OG0008596	5194
bb8_OG0005496	10
bbc_OG0007266	5693
CG18067_OG0007098	11893
bbg_OG0010871	71
bbg_OG0010872	855
BBIP1_OG0004876	915
BBS1_OG0010413	1697
BBS4_OG0002785_OG0	7822
BBS5_OG0002086	2038
BBS8_OG0008755	2741
BBS9_OG0006919	11651
bbx_OG0008688	9119
bc10_OG0010387_OG0	1046
BCAS2_OG0005540	774
bcd_OG0002111_OG0	28
bchs_OG0003722	324
BCL7-like_OG0007566	513
bcn92_OG0007793	789
Bdbt_OG0004400	515
bdg_OG0006805	3679
bdl_OG0003385	4539
Bdp1_OG0009215	758
be_OG0000785	1260
BEAF-32_OG0006164	1553
beag_OG0004860	1001
beat-Ia_OG0011784	464
beat-Ib_OG0009146	2
beat-Ic_OG0001866_OG0	0
beat-IIa_OG0005482	17
beat-IIb_OG0005481	123
beat-IIIa_OG0009463	266
beat-IIIb_OG0009460	171
beat-IIIc_OG0003687	427
beat-IV_OG0005508	1225
beat-Va_OG0005024	2
beat-Vb_OG0005021	5
beat-Vc_OG0001062_OG0	54
beat-VII_OG0011542	158
beat-VII_OG0011544	137
beg_OG0004008	405
bel_OG0001048	12127
Bem46_OG0008920	523
ben_OG0000514_OG0	5846
Best1_OG0002590_OG0	11859
Best2_OG0010251	3096
Best3_OG0009963	0
Best4_OG0000558_OG0	0
Bet1_OG0003845_OG0	1303
Bet3_OG0004072	1721
beta-PheRS_OG0005298	1268
beta-Spec_OG0007697	33899
beta'COP_OG0009212	5569
beta3GalTII_OG0012738	497
beta4GalNAcTA_OG0006521	986
beta4GalNAcTB_OG0002610	634
beta4GalT7_OG0005195	346
betaCOP_OG0008653	7707
betaggt-I_OG0008962	901
betaGlu_OG0002667	347
CG32396_OG0011696	5
Bgb_OG0011276	795
bgcn_OG0001647	354
bgm_OG0009412	19498
BHD_OG0010421	632
bi_OG0003201	3428
bi_OG0012904	211
BI-1_OG0004087	10410
bib_OG0001843_OG0	36
BicC_OG0009143	187
BicD_OG0009474	2727
CG11873_OG0005086	1585
bif_OG0003277	1079
bif_OG0012761	406
BigH1_OG0001085_OG0	45
bigmax_OG0005365	605
Bili_OG0002506_OG0	836
bin_OG0010286	1
Bin1_OG0005423	366
bin3_OG0007310	3472
bip1_OG0010560	329
Bka_OG0009250	280
blanks_OG0011885_OG0	260
Blimp-1_OG0010196	5599
Blm_OG0002608	179
Blos1_OG0006148	405
Blos2_OG0010078	443
Blos3_OG0009918	179
Blos4_OG0010933	235
blot_OG0010924	202666
blow_OG0006726	1327
blp_OG0005216	788
blw_OG0006982	85986
bma_OG0010967	19
Bmcp_OG0010022	788
bmm_OG0010858	9285
bnb_OG0001206_OG1	2444
CG5059_OG0012191	2557
bnk_OG0005787	0
bnl_OG0004512	23
boca_OG0006727	2067
bocks_OG0002575_OG0	987
BOD1_OG0005544	3034
boi_OG0007601	151
boi_OG0007603	25
boil_OG0012322	4
bol_OG0011238	1769
boly_OG0007153	7
BomBc1_OG0001623	561
BomBc2_OG0000769_OG0	1660
BomBc3_OG0004769	241
BomT3_OG0011469	1709
bon_OG0004934	2184
bond_OG0004726	4756
bonsai_OG0007008	1084
Boot_OG0006400	26
bor_OG0004967	1246
bora_OG0003911	4
BORCS5_OG0008208	1386
BORCS6_OG0011365	546
BORCS7_OG0007103	245
borr_OG0009292	23
boss_OG0005676	8323
botv_OG0006642	1077
bou_OG0007819	1277
bowl_OG0008785	617
BoYb_OG0000400_OG0	5
br_OG0007659	12
br_OG0011928	1
Br140_OG0001629	1496
brat_OG0001919	442
Brca2_OG0000883	265
Brd_OG0010852	0
CG7154_OG0009310	1543
Brd8_OG0002488	810
Bre1_OG0010209	2533
Brf_OG0005483	813
Brf_OG0005485	204
brk_OG0007975	990
brm_OG0009999	4161
Brms1_OG0008442	1810
Bro_OG0011272	1
brp_OG0000499_OG1	3243
l(3)72Ab_OG0009997	2852
bru1_OG0009737	182
bru1_OG0009738	783
bru2_OG0009740	9135
bru2_OG0011823	966
bru2_OG0012161	445
bru3_OG0010907	871
bru3_OG0011909	69
Bruce_OG0004896	10607
brun_OG0003663	2139
brv1_OG0000706_OG0	2
brv2_OG0010919	0
brv3_OG0011666	17
BRWD3_OG0005288	4553
brwl_OG0009277	1674
bs_OG0003002	493
bs_OG0006897	348
bsf_OG0001906_OG0	4574
Bsg_OG0009780	5079
Bsg25D_OG0003412_OG0	3199
bsh_OG0009110	0
bsk_OG0012344	4882
bt_OG0000537_OG1	55
BTBD9_OG0000546_OG0	1388
BtbVII_OG0011887	4480
btd_OG0007557	481
Btk29A_OG0001838	1127
Btk29A_OG0011763	7
btl_OG0002041	248
btn_OG0004719	4
Btnd_OG0008611	14
btsz_OG0001035_OG1	851
btsz_OG0004581	31
btv_OG0003692	1418
btv_OG0009487	6728
btz_OG0005342	3416
Bub1_OG0001806_OG0	1223
Bub3_OG0005120	954
BubR1_OG0000657_OG0	113
Buffy_OG0006561	353
bug_OG0006803	995
Bug22_OG0009372	1248
BuGZ_OG0008876	3847
CG8270_OG0010257	940
bun_OG0000556	3210
bun_OG0009749	5674
bur_OG0003683_OG0	2044
Burs_OG0001045_OG0	0
bves_OG0007497	1043
bves_OG0007499	799
bw_OG0006000	6
bwa_OG0009122	397
bwa_OG0012525	364
Bx_OG0008666	15
Bx_OG0008667	702
Bx42_OG0007682	2844
by_OG0005550	7468
byn_OG0010803	0
bys_OG0007950	668
c-cup_OG0012143	1
c(3)G_OG0001464_OG0	1
c11.1_OG0007569	4632
c12.1_OG0007568	1189
c12.2_OG0007567	5198
C15_OG0002126_OG0	69
C1GalTA_OG0009799	1758
C3G_OG0007801	5052
C901_OG0008027	22
ca_OG0005700	5619
Ca-alpha1D_OG0009140	8487
Ca-alpha1T_OG0003323	2372
Ca-beta_OG0009681	1857
Ca-Ma2d_OG0009139	1876
CaBP1_OG0008860	2779
cac_OG0000605_OG0	321
cact_OG0009392	9279
cactin_OG0003129	1184
cad_OG0009437	13
Cad74A_OG0010922	79
Cad86C_OG0002368	4291
Cad87A_OG0001088_OG0	955
Cad89D_OG0001058_OG0	57
Cad96Ca_OG0011497	2370
Cad96Cb_OG0005172	10
Cad99C_OG0005704	921
CadN_OG0000277_OG1	271
Caf1-105_OG0002830	311
Caf1-180_OG0007408	128
Caf1-55_OG0001036	1332
cag_OG0001595_OG0	510
CAH1_OG0009192	28572
CAH13_OG0002843	0
CAH14_OG0002807	0
CAH15_OG0006256	0
CAH16_OG0000498_OG1	2
CAH2_OG0001000_OG0	4630
CAH3_OG0003177	3699
CAH5_OG0005796	0
CAH7_OG0000840	7403
CAH8_OG0004748	0
CAH9_OG0005622	56
CAHbeta_OG0002334	481
cal1_OG0002556_OG0	742
CalpA_OG0003035	6392
CalpB_OG0010971	2572
CalpC_OG0008186	466
Calr_OG0005564	37693
Cals_OG0013279_OG0	3195
Calx_OG0002139_OG0	16
Calx_OG0004417	3422
Calx_OG0004418	1506
calypso_OG0006121	850
Cam_OG0012053	22286
CaMKI_OG0012767	7334
CaMKII_OG0013280	7098
Camp_OG0005907	1066
Camta_OG0006364	1232
Camta_OG0006365	177
can_OG0004061_OG0	2
CanA1_OG0005778	325
CanB_OG0000231_OG0	1998
CanB_OG0000231_OG1	1510
Cand1_OG0009382	3628
CAP_OG0000587_OG0	18211
CAP_OG0012405	16
Cap-D2_OG0005121	487
Cap-D3_OG0009448	551
Cap-G_OG0002924	1207
Cap-H2_OG0004906	1049
Capa_OG0005712	0
Caper_OG0009347	14013
Capr_OG0010138	3270
caps_OG0010156	2590
caps_OG0010157	2402
capt_OG0009025	6060
capu_OG0000612_OG0	1761
car_OG0007437	667
CARPA_OG0007960	51
CARPB_OG0007554	43
CarT_OG0009432	837
cas_OG0004236	0
casp_OG0006502	2595
cass_OG0009476	6222
Cat_OG0003869	19124
cathD_OG0002862	16016
cato_OG0006491	0
Catsup_OG0009538	1772
caup_OG0009938	60
cav_OG0000654	329
caz_OG0003243_OG0	2627
cbc_OG0007265	644
Cbl_OG0002051_OG0	2950
CBP_OG0001721	149
CBP_OG0007971	119
Cbp20_OG0005066	612
Cbp53E_OG0006447	2944
Cbp80_OG0007913	1209
Cbp80_OG0007915	1013
Cbs_OG0003124	1044
cbs_OG0007263	1204
cbt_OG0008760	4617
Cby_OG0004789	588
Cc2d2a_OG0002702	816
CCAP_OG0011467	32
CCAP-R_OG0000870	0
ccb_OG0012089	0
CCDC151_OG0011900	55
CCDC53_OG0009785	269
Ccdc58_OG0010399	272
Ccdc85_OG0008917	539
CCHa1_OG0004530	40
CCHa1-R_OG0006065	58
CCHa2_OG0002186_OG0	2447
CCHa2-R_OG0005836	9
Cchl_OG0004776	6366
CCKLR-17D1_OG0003334	21
CCKLR-17D1_OG0008675	2282
CCKLR-17D1_OG0011744	25
CCKLR-17D3_OG0008678	605
Ccm3_OG0005250	2468
Ccn_OG0010106	2129
Ccn_OG0010107	2455
Ccn_OG0012179	777
Ccp84Ab_OG0000178_OG0	1
Ccp84Ac_OG0001349_OG0	6
Ccp84Ae_OG0002110_OG0	1
Ccp84Af_OG0000109_OG0	0
Ccp84Af_OG0000109_OG1	8
Ccp84Af_OG0000109_OG2	0
Ccp84Ag_OG0001348_OG0	2
Ccs_OG0006299	847
CCT1_OG0002281_OG0	3040
CCT2_OG0003145	3444
CCT3_OG0004995	4413
CCT4_OG0000979	2871
CCT5_OG0006600	2988
CCT6_OG0008508	3594
CCT7_OG0004839	985
CCT7_OG0004841	493
CCT8_OG0007117	5218
Ccz1_OG0010481	995
cd_OG0004708	10
CD98hc_OG0001357_OG0	9337
Cda4_OG0008701	74
Cda5_OG0008721	1455
Cda9_OG0002707	0
CDase_OG0005749	1917
cdc14_OG0009306	2624
Cdc16_OG0005493	467
Cdc23_OG0009421	799
Cdc27_OG0010426	2664
Cdc2rk_OG0006290	221
Cdc37_OG0011041	2718
Cdc42_OG0008268	2033
Cdc45_OG0007388	428
Cdc5_OG0011371	1912
CDC50_OG0008483	7986
Cdc6_OG0002054	48
Cdc7_OG0007729	3003
Cdep_OG0002087	2502
Cdep_OG0004159	3122
CdGAPr_OG0009111	1771
cdi_OG0000729	3053
cDIP_OG0004394	16451
Cdk1_OG0000555_OG0	57
Cdk12_OG0009875	1615
Cdk2_OG0002391	202
CDK2AP1_OG0008015	1415
Cdk4_OG0006632	1144
Cdk5_OG0002993	929
Cdk5alpha_OG0009389	5363
Cdk7_OG0001724	657
Cdk8_OG0010977	240
Cdk9_OG0007009	750
Cdlc2_OG0000234_OG1	3228
cdm_OG0002482	2293
Cds_OG0010549	4098
Ced-12_OG0009727	994
ced-6_OG0006366	8650
CenB1A_OG0004675	2322
CenG1A_OG0003595_OG0	3132
CenG1A_OG0009182	122
Cenp-C_OG0002322	474
Cep135_OG0009952	1394
Cep135_OG0009954	1320
cep290_OG0004127	905
Cep89_OG0006812	6
Cep97_OG0008778	2527
cer_OG0012078	543
Cerk_OG0004182	8276
cert_OG0011161	3098
Cf2_OG0008971	2030
Cfp1_OG0007571	910
CG5789_OG0004615	1070
cg_OG0006533	6515
CG10000_OG0005395	0
CG10005_OG0004963	0
CG10011_OG0005399	1162
CG10013_OG0002410_OG0	0
CG10019_OG0008786	206
CG10026_OG0009081	836
CG10029_OG0004344	0
CG10031_OG0008792	637
CG10035_OG0004420	10509
CG10038_OG0001436_OG0	655
CG10041_OG0012259_OG0	1
CG10051_OG0007036	0
CG10053_OG0004336	599
CG10055_OG0004329	1339
CG10062_OG0007038	657
CG10063_OG0010284	1
CG10064_OG0010282	63
CG10068_OG0004321	1309
CG10073_OG0000065_OG2	3
CG10075_OG0010279	1258
CG10077_OG0010277	47538
CG10082_OG0005964	9978
CG10086_OG0001355	0
CG10089_OG0010567	2343
CG10098_OG0004320	1860
CG10104_OG0006132	0
CG10116_OG0010569	709
CG10126_OG0005023	15388
CG10132_OG0009091	3099
CG10137_OG0009093	4121
CG10139_OG0006151	717
CG10140_OG0010573	3
CG10147_OG0010256	197
CG10151_OG0006160	541
CG10154_OG0010575	2
CG10163_OG0010252	0
CG10164_OG0001489	3
CG10165_OG0011781	144
CG10171_OG0010163	1051
CG10175_OG0005507	890
CG10177_OG0001079_OG0	0
CG10184_OG0005509	425
CG10185_OG0005203	708
CG10189_OG0009087	207
CG10194_OG0009085	212
CG10195_OG0003572	622
CG10205_OG0006168	780
CG10208_OG0005527	213
CG10209_OG0006169	986
CG10211_OG0009505	597
CG10222_OG0010165	123
CG10226_OG0010249	2399
CG10237_OG0003462	47659
CG1024_OG0004294	427
CG10252_OG0011517	1
CG10254_OG0002565	3446
CG10257_OG0006606	4098
CG10264_OG0005208	68
CG10265_OG0006935	79
CG10274_OG0003940	1406
CG10280_OG0004257	4
CG10283_OG0001907_OG0	1329
CG10286_OG0004292	870
CG10298_OG0004288	8
CG10300_OG0005516	1
CG10301_OG0005515	1
CG10307_OG0005957	963
CG10311_OG0004972	1426
CG10317_OG0004974	0
CG10321_OG0005965	3536
CG10324_OG0004994	505
CG10332_OG0005992	2
CG10333_OG0009507	1897
CG10336_OG0009516	144
CG10337_OG0009096	95
CG10338_OG0009517	767
CG10339_OG0006873	1102
CG10340_OG0001059_OG0	2215
CG10341_OG0009518	330
CG10343_OG0009520	339
CG10344_OG0007020	127
CG10345_OG0002430_OG0	41894
CG10347_OG0000607_OG0	262
CG10348_OG0003704	285
CG10352_OG0008207	22
CG10353_OG0008206	1846
CG10357_OG0010470	76494
CG10359_OG0010469	2595
CG10361_OG0010014	92
CG10362_OG0008202	3086
CG10365_OG0005518	923
CG10366_OG0009102	1635
CG10375_OG0005526	1161
CG10376_OG0009519	1076
CG10383_OG0001909	3115
CG10384_OG0007018	2
CG10405_OG0004983	86
CG10407_OG0005207	19
CG10413_OG0003703_OG0	425
CG10417_OG0013094	1835
CG10418_OG0010832	234
CG10425_OG0002500	1159
CG10428_OG0001263_OG0	294
CG10431_OG0001914	251
CG10433_OG0006904	1263
CG10435_OG0002296_OG0	1095
CG10444_OG0007082	1234
CG10445_OG0001356	999
CG10459_OG0001605_OG0	0
CG10462_OG0009105	645
CG10463_OG0009108	376
CG10466_OG0012145	240
CG10467_OG0010233	452
CG10469_OG0010232	100
CG10470_OG0009541	1032
CG10472_OG0000811_OG0	198
CG10479_OG0010225	2302
CG10481_OG0009114	22
CG10483_OG0010221	890
CG10486_OG0010219	0
CG10492_OG0009544	1635
CG10494_OG0006908	441
CG10495_OG0009546	215
CG10505_OG0006927	656
CG10508_OG0010314	5176
CG10510_OG0003948	4
CG10513_OG0005163	239
CG10514_OG0005162	34
CG10516_OG0009998	326
CG10527_OG0002810_OG0	18430
CG10543_OG0006262	6187
CG10550_OG0000747	18275
CG10555_OG0008527	1232
CG10561_OG0009552	1334
CG10565_OG0010321	2967
CG10576_OG0010200	3442
CG10581_OG0010326	9
CG10584_OG0010328	645
CG10587_OG0000094_OG0	0
CG10587_OG0000094_OG1	0
CG10587_OG0000094_OG2	0
CG10589_OG0003950	0
CG10591_OG0010195	2
CG10597_OG0003317	2
CG10598_OG0011740	0
CG10600_OG0009530	5070
CG10602_OG0009532	3930
CG10616_OG0010838	1599
CG10621_OG0001911	60
CG10623_OG0001912	547
CG10628_OG0009107	596
CG10631_OG0001241	3500
CG10646_OG0009949	574
CG10654_OG0009947	144
CG10657_OG0009951	1659
CG10660_OG0010840	572
CG10663_OG0010839	645
CG10669_OG0005156	353
CG10674_OG0010603	1262
CG10680_OG0003577	2915
CG10681_OG0009950	660
CG10700_OG0011812	0
CG10702_OG0009548	1178
CG10710_OG0010908	164
CG10713_OG0010576	398
CG10725_OG0010574	0
CG10730_OG0000951	22
CG10731_OG0006517	163
CG10737_OG0006638	42239
CG10738_OG0010568	843
CG1074_OG0007339	639
CG10747_OG0009127	624
CG10748_OG0011855_OG0	0
CG10749_OG0003913_OG0	0
CG10750_OG0009561	120
CG10752_OG0010150_OG0	0
CG10761_OG0008304	0
CG1077_OG0004263	1
CG10793_OG0003237	0
CG10795_OG0006915	593
CG10799_OG0003081	39
CG10801_OG0012112	0
CG10802_OG0008133	1601
CG10803_OG0008134	400
CG10804_OG0008132	1113
CG10809_OG0010976	850
CG10814_OG0007257	0
CG10822_OG0007072	0
CG10839_OG0009144	0
CG10841_OG0002198_OG0	28
CG10853_OG0003980_OG0	0
CG10859_OG0009209	4
CG10862_OG0002017_OG1	6783
CG10863_OG0010486	5211
CG10863_OG0012194_OG0	0
CG10864_OG0005043	251
CG10866_OG0010485	798
CG10874_OG0003457	6493
CG10877_OG0002385_OG0	32
CG10887_OG0002183_OG0	0
CG10898_OG0002547	677
CG1090_OG0003105_OG0	558
CG10903_OG0002293_OG0	371
CG10904_OG0011634	801
CG10907_OG0001984_OG0	646
CG10909_OG0005022	0
CG10910_OG0006092	0
CG10911_OG0006095	0
CG10912_OG0000471	0
CG10914_OG0006109	745
CG10919_OG0001352	20
CG1092_OG0001161_OG0	28
CG10920_OG0007959	22
CG10927_OG0006710	90
CG10931_OG0006071	0
CG10932_OG0007954	2221
CG10934_OG0002756_OG0	2
CG10939_OG0005908	15426
CG10947_OG0009415	808
CG10948_OG0009927	2031
CG10949_OG0009416	519
CG10950_OG0012279	5
CG10958_OG0001743	446
CG10959_OG0008299	240
CG10962_OG0007748	14
CG10970_OG0003173	40
CG10973_OG0012539	558
CG10979_OG0004244	1512
CG10984_OG0009934	568
CG10996_OG0008249	26
CG11000_OG0004245	83
CG11007_OG0003037	553
CG11018_OG0007064	2
CG11029_OG0001270	568
CG1103_OG0003103_OG0	365
CG11030_OG0003728	382
CG11034_OG0001268	614
CG11035_OG0002292_OG0	743
CG11041_OG0001654	64
CG11044_OG0007073	646
CG1105_OG0004314	1974
CG11050_OG0009604	5909
CG11060_OG0006765	5
CG11068_OG0011716	4
CG11069_OG0004655	360
CG11076_OG0001759	934
CG11077_OG0000549_OG0	418
CG11085_OG0008456	1
CG11089_OG0004653	278
CG11095_OG0003249	815
CG11099_OG0007074	1627
CG11103_OG0003250	369
CG11106_OG0012330	0
CG11109_OG0001964	345
CG11110_OG0006619	537
CG11123_OG0006752	517
CG11125_OG0006747	864
CG11127_OG0006744	945
CG1113_OG0004171	147
CG11131_OG0001957_OG0	0
CG11134_OG0003251	330
CG11141_OG0006745	1601
CG11145_OG0006754	0
CG11147_OG0003729	19985
CG11149_OG0003730	0
CG11151_OG0008256	10196
CG11159_OG0006283	134
CG1116_OG0004164	1237
CG11162_OG0008263	3
CG11168_OG0004657	1438
CG11170_OG0006462	481
CG11178_OG0003327	739
CG11180_OG0006625	723
CG11191_OG0007189	13741
CG11192_OG0007095	0
CG11200_OG0007088	7999
CG11211_OG0012938	3
CG11226_OG0012166_OG0	0
CG11227_OG0007505	0
CG1124_OG0002090	597
CG11241_OG0003815_OG0	202
CG11247_OG0009861	410
CG11248_OG0003830_OG0	250
CG11249_OG0009864	1
CG11251_OG0001998	0
CG11257_OG0007039	446
CG11263_OG0001789	64
CG11267_OG0011856	1140
CG11269_OG0006458	0
CG11275_OG0002906	2276
CG11279_OG0003924_OG0	272
CG11286_OG0004361	0
CG1129_OG0002085	1961
CG11291_OG0003029	1
CG11294_OG0007761	0
CG11298_OG0007031	2
CG11309_OG0010303	1830
CG11317_OG0012026	147
CG11318_OG0000756	1
CG11319_OG0009603	461
CG11327_OG0009628	0
CG11333_OG0002657_OG0	0
CG11334_OG0005804	1397
CG11342_OG0011920	54
CG11345_OG0011138	0
CG11349_OG0011131	0
CG11353_OG0011127	11
CG11356_OG0008477	245
CG11357_OG0011126	1552
CG1136_OG0010499	1123
CG11367_OG0000806_OG0	188
CG11369_OG0011699	0
CG1137_OG0004303	2
CG11370_OG0003817_OG0	24
CG11377_OG0008723	1540
CG11378_OG0007395	733
CG11379_OG0007397	0
CG11380_OG0007400	33
CG11381_OG0007402	15
CG11382_OG0007404	1170
CG11384_OG0007396	0
CG1139_OG0004077	8
CG11391_OG0001026_OG0	176168
CG11396_OG0010345	880
CG11398_OG0007405	311
CG11403_OG0007406	97
CG11404_OG0012169	0
CG11406_OG0006889	3
CG11409_OG0007766	523
CG11413_OG0011575	21
CG11414_OG0006019	2971
CG11417_OG0007590	432
CG1142_OG0012974	398
CG11425_OG0009823	1313
CG11426_OG0009824	1075
CG1143_OG0011104	2450
CG11436_OG0003200	394
CG11437_OG0009825	45
CG11438_OG0009826	215
CG11447_OG0004515	543
CG11449_OG0000981_OG1	0
CG11453_OG0001027_OG0	391
CG11454_OG0001792	410
CG11456_OG0003951	651
CG11459_OG0000135_OG1	26
CG1146_OG0011093	3228
CG11470_OG0000857	1
CG11474_OG0005934	1366
CG11475_OG0005935	85
CG11498_OG0001515	17
CG11504_OG0002630	1042
CG11523_OG0009832	505
CG11529_OG0010828	148
CG11537_OG0010640	2530
CG11550_OG0002660	37003
CG11560_OG0010817	554
CG11562_OG0008742	436
CG11563_OG0002662	228
CG11566_OG0007496	2
CG11570_OG0004027	0
CG11581_OG0008240	0
CG11583_OG0010538	915
CG11584_OG0008239	0
CG11585_OG0012335	0
CG11586_OG0010534	411
CG11590_OG0001741	458
CG11593_OG0010497	1809
CG11594_OG0010492	306
CG11596_OG0007629	553
CG11601_OG0008739	602
CG11608_OG0000142_OG0	13
CG1161_OG0004180	3255
CG11617_OG0008731	242
CG11619_OG0003864_OG0	20
CG11626_OG0011450	23
CG11629_OG0003739	2
CG11630_OG0009580	1
CG11634_OG0009583	0
CG11635_OG0007156	49
CG11638_OG0007387	414
CG11655_OG0001745_OG0	2335
CG11656_OG0005013	0
CG11658_OG0010025	3285
CG11663_OG0012087	0
CG11664_OG0011395	0
CG11666_OG0012316	0
CG11668_OG0002452	180
CG11670_OG0005008	17
CG11672_OG0004805	0
CG11674_OG0008231	13
CG11679_OG0008511	351
CG11686_OG0002448_OG0	270
CG11693_OG0004810	7
CG11694_OG0000225_OG0	2
CG11694_OG0000225_OG1	0
CG11695_OG0007879	922
CG11696_OG0007880	992
CG11698_OG0002319_OG0	0
CG11699_OG0007882	1401
CG11703_OG0002165_OG0	0
CG11710_OG0001691_OG0	931
CG1172_OG0004189	1174
CG11722_OG0001391	750
CG11723_OG0003571	524
CG11726_OG0010048	1
CG11737_OG0001419_OG0	1760
CG11741_OG0001420_OG0	0
CG11752_OG0007995	2541
CG11755_OG0000851	224
CG11756_OG0007997	0
CG11760_OG0004826	546
CG11768_OG0004832	2877
CG11771_OG0005200	1987
CG11777_OG0006309	138
CG11779_OG0004481	1640
CG11786_OG0012799	1
CG11788_OG0007083	69
CG11790_OG0005187	1519
CG11791_OG0012008	2779
CG11807_OG0003009_OG0	1548
CG11808_OG0006841	631
CG11811_OG0004058	524
CG11816_OG0008636	0
CG11835_OG0000264_OG0	11175
CG11835_OG0000264_OG1	1072
CG11837_OG0005082	127
CG11841_OG0005083	1339
CG11842_OG0000856_OG1	96
CG11843_OG0011490	159
CG11852_OG0002502_OG0	59
CG11854_OG0005171	4918
CG11857_OG0005167	2681
CG11858_OG0005166	597
CG11878_OG0000055_OG0	0
CG11878_OG0000055_OG1	3
CG11878_OG0000055_OG2	0
CG11882_OG0005094	265
CG11883_OG0006313	2982
CG11885_OG0003355	395
CG11892_OG0005161	23
CG11893_OG0000039_OG2	902
CG11899_OG0005100	2337
CG11902_OG0005155	517
CG11906_OG0001618	713
CG11911_OG0008747	0
CG11912_OG0008746	0
CG11920_OG0005183	354
CG11927_OG0003556	968
CG11929_OG0011773	0
CG11961_OG0001155_OG0	2256
CG11964_OG0004848	310
CG11970_OG0004849	1906
CG11975_OG0004850	1793
CG11977_OG0012457_OG0	7
CG11980_OG0002337	359
CG11983_OG0004852	148
CG11986_OG0004855	218
CG11997_OG0004862	2
CG11999_OG0004179	2340
CG12003_OG0004112	2
CG12004_OG0011286	5093
CG12009_OG0010662	0
CG12010_OG0010671	52
CG12011_OG0011025	6
CG12012_OG0010672	1264
CG12016_OG0010666	2242
CG12017_OG0010661	5
CG12020_OG0011042	0
CG12024_OG0011050	1166
CG12025_OG0011053	1430
CG12035_OG0011029	0
CG12038_OG0011331	1259
CG12054_OG0000497	3125
CG12056_OG0003138	1166
CG12057_OG0003139	2
CG12061_OG0000938_OG0	1
CG12065_OG0007412	5441
CG12069_OG0001519	0
CG12071_OG0011553	987
CG12071_OG0013484	1271
CG12075_OG0007754	8667
CG1208_OG0004248	167
CG12081_OG0007411	1597
CG12084_OG0011296	3197
CG12091_OG0011293	5532
CG12093_OG0011111	2088
CG12096_OG0008559	987
CG12099_OG0011289	8912
CG12104_OG0011284	407
CG12105_OG0004111	274
CG12106_OG0007586	252
CG12107_OG0006719	749
CG12111_OG0007413	0
CG12112_OG0012598_OG0	146
CG12115_OG0007587	97
CG12116_OG0008625	78
CG12118_OG0007585	1921
CG12121_OG0007579	5251
CG12123_OG0003325	196
CG12128_OG0002879	572
CG12129_OG0002878	912
CG1213_OG0002105	37
CG12134_OG0006319	301
CG12147_OG0004192	0
CG12155_OG0003210	1593
CG12159_OG0002860	530
CG12164_OG0006760	17
CG12170_OG0002098	1683
CG12171_OG0004222	574
CG12173_OG0004172	195
CG12177_OG0008262	1302
CG1218_OG0002103	912
CG12182_OG0011099	256
CG12194_OG0008975	1754
CG12204_OG0001687	306
CG12206_OG0008131	22
CG12209_OG0002818	35
CG12213_OG0002418	2030
CG12219_OG0007713	1108
CG12224_OG0000651_OG1	13
CG12231_OG0003119	0
CG12236_OG0008414	1030
CG12237_OG0007424	967
CG12239_OG0001754	13
CG12241_OG0001396	1239
CG12253_OG0011818	169
CG12256_OG0004947	37
CG12259_OG0005539	939
CG12268_OG0005336	4529
CG1227_OG0004337	460
CG12278_OG0004413	0
CG12279_OG0004445	478
CG12288_OG0009457	15
CG12289_OG0010046	0
CG12290_OG0002618	7344
CG12299_OG0009634	688
CG12301_OG0001981	429
CG12307_OG0009694	0
CG1231_OG0011372	35
CG12316_OG0009955	951
CG12320_OG0005053	203
CG12321_OG0001064_OG0	1027
CG12325_OG0002854	403
CG1233_OG0011370	2441
CG1234_OG0004335	867
CG12341_OG0002848	504
CG12343_OG0002853	712
CG12344_OG0002855	7502
CG12355_OG0012373	230
CG1236_OG0002100	652
CG12362_OG0000821_OG0	0
CG12374_OG0007223	0
CG12375_OG0009777	1212
CG12379_OG0008514	76
CG12384_OG0006229	2684
CG1239_OG0004237	233
CG12395_OG0001736	0
CG12398_OG0008359	12
CG12402_OG0002224_OG0	145
CG12420_OG0002594_OG0	7
CG12426_OG0005340	1
CG12438_OG0003802	0
CG12439_OG0009296	0
CG12446_OG0001786_OG0	0
CG12448_OG0009145	0
CG1246_OG0011105	5
CG12464_OG0011955	0
CG12470_OG0007846	3
CG12479_OG0008243	0
CG12480_OG0008242	0
CG12481_OG0008237	0
CG12490_OG0000233_OG1	0
CG12496_OG0007599	4
CG12498_OG0008105	3
CG12499_OG0002285_OG0	749
CG12502_OG0011339	225
CG12507_OG0008176	41
CG12511_OG0009568	0
CG12516_OG0005410	0
CG12517_OG0009649	21
CG12520_OG0010149	26
CG12521_OG0012944	0
CG12531_OG0008272	158
CG12535_OG0008128	0
CG12539_OG0008363	0
CG12540_OG0008220	38
CG12541_OG0007825	1257
CG12560_OG0012234	145
CG12567_OG0012740	2010
CG12576_OG0001784_OG0	3548
CG12581_OG0001679_OG0	5147
CG12589_OG0011424	1
CG12590_OG0011977	0
CG12594_OG0005596	111
CG12607_OG0011139	0
CG12609_OG0008677	228
CG12617_OG0003653	0
CG12620_OG0009462	3
CG12637_OG0008050	0
CG12643_OG0007518	2463
CG1265_OG0010531	949
CG12655_OG0000445_OG2	4493
CG12659_OG0007410	339
CG12661_OG0007749	0
CG12662_OG0007747	15
CG12672_OG0007868	106
CG12674_OG0003570	0
CG12679_OG0001731_OG0	2
CG12680_OG0001718	0
CG12682_OG0012323	0
CG12691_OG0007931	3
CG12692_OG0000634_OG0	0
CG12693_OG0012106	6
CG12698_OG0008169	138
CG12699_OG0000230_OG1	0
CG12702_OG0001192	189
CG12708_OG0000271_OG0	175
CG12708_OG0000271_OG0.2	285
CG1271_OG0010635	973
CG12713_OG0003881_OG0	117
CG12716_OG0008438	0
CG12723_OG0008557	519
CG12728_OG0000928_OG0	502
CG12729_OG0011725	5
CG1273_OG0010536	15
CG12730_OG0007375	1096
CG12744_OG0000893	1
CG12746_OG0004208	3095
CG1275_OG0011072	1130
CG12768_OG0001283_OG0	198
CG12769_OG0007187	294
CG12773_OG0003140	1325
CG12782_OG0012281	1
CG12783_OG0000743_OG0	121
CG12784_OG0005236	0
CG12795_OG0008825	842
CG12811_OG0002240	585
CG12817_OG0002595_OG0	196
CG12818_OG0004897	322
CG12822_OG0001599	3273
CG12825_OG0001130_OG1	14
CG12826_OG0002951	5
CG12828_OG0011622	0
CG12831_OG0011623_OG0	0
CG12836_OG0002963_OG0	70
CG12848_OG0006045	483
CG12849_OG0011577	31
CG12851_OG0005862	1121
CG12857_OG0006163	4
CG12860_OG0006154	3
CG12861_OG0006153	0
CG12862_OG0011585_OG0	1
CG12863_OG0011584	268
CG12866_OG0002772	2
CG12868_OG0001564	437
CG12869_OG0006145	71
CG12869_OG0006146	31
CG12877_OG0001472_OG0	1476
CG1288_OG0001350	0
CG12880_OG0005345	44
CG12883_OG0001474	235
CG12885_OG0001477	10346
CG12895_OG0006308	1106
CG12909_OG0002821	160
CG12910_OG0006305	232
CG12911_OG0006304	3
CG12914_OG0002819	0
CG12917_OG0002815	3
CG12920_OG0006291	0
CG12926_OG0006349	217
CG12929_OG0006357	179
CG12934_OG0006315	63
CG12935_OG0002846	241
CG12942_OG0001596_OG0	452
CG12945_OG0004570	998
CG12947_OG0004568	69
CG12948_OG0004558	419
CG12963_OG0001641_OG0	0
CG12964_OG0002996_OG0	9
CG12970_OG0006808	23
CG12971_OG0010294	0
CG12974_OG0010307	85
CG12983_OG0010332	0
CG12984_OG0003949	3
CG12985_OG0000915	12
CG12986_OG0011685	4
CG1299_OG0000523_OG0	12292
CG12990_OG0007696	29
CG12991_OG0007703	4168
CG12992_OG0011688	6
CG12994_OG0007707	1
CG12995_OG0008599	0
CG12998_OG0011739	2
CG13000_OG0011738	4
CG13001_OG0008580	578
CG13002_OG0008577	145
CG13003_OG0008572	730
CG13004_OG0008570	154
CG13005_OG0008567	199
CG13008_OG0008305	85
CG13010_OG0003260	0
CG13012_OG0008317	4481
CG13014_OG0008547	563
CG13016_OG0006536	361
CG13018_OG0006537	147
CG13021_OG0003241	4
CG13022_OG0010698	89
CG13023_OG0010699	0
CG13024_OG0010708	677
CG13026_OG0010716	226
CG13028_OG0004010	0
CG13031_OG0012200	698
CG13032_OG0004014_OG0	7
CG13033_OG0010736	23
CG13038_OG0010761	0
CG13039_OG0010762	0
CG1304_OG0000265_OG0	0
CG1304_OG0000265_OG1	0
CG13040_OG0010763	0
CG13041_OG0000280_OG0	0
CG13041_OG0000280_OG0.2	0
CG13042_OG0010767	23
CG13043_OG0000281_OG0	0
CG13043_OG0000281_OG1	1
CG13044_OG0010768	0
CG13045_OG0000814	0
CG13046_OG0010771	0
CG13047_OG0010772	0
CG13048_OG0010773	0
CG13049_OG0010774	1
CG13051_OG0011898	0
CG13053_OG0010778	0
CG13054_OG0010779	2
CG13055_OG0010780	19
CG13056_OG0010757	0
CG13058_OG0004021	0
CG13059_OG0010764	0
CG13062_OG0010766	8
CG13064_OG0010775	0
CG13065_OG0010776	1
CG13066_OG0012201	0
CG13068_OG0002030_OG1	0
CG13069_OG0004022	0
CG1307_OG0004308	894
CG13070_OG0012202	0
CG13071_OG0011899	0
CG13073_OG0012731_OG0	0
CG13074_OG0010797	581
CG13075_OG0000216_OG0	13
CG13075_OG0000216_OG1	3
CG13077_OG0009097	218
CG13078_OG0003575_OG0	0
CG13081_OG0003574	0
CG13082_OG0009094	7
CG13083_OG0009084	1
CG13084_OG0009083	4
CG13085_OG0001922	49
CG13086_OG0003709	25
CG13088_OG0001266	138
CG1309_OG0010533	5567
CG13096_OG0003720	563
CG13097_OG0001923	584
CG13101_OG0009304	4119
CG13102_OG0009298	0
CG13108_OG0009295	244
CG13110_OG0011792	0
CG13113_OG0001247_OG0	0
CG13114_OG0009279	25
CG13116_OG0001878	872
CG13123_OG0001877	164
CG13124_OG0003502	10615
CG13126_OG0003515	386
CG13127_OG0001844	0
CG13131_OG0000790_OG0	1
CG13133_OG0003525	1086
CG1314_OG0011674	7
CG13144_OG0009363	12
CG13148_OG0007214	21
CG13151_OG0006215	492
CG13154_OG0006206	1
CG13155_OG0006196	1
CG13157_OG0002779	1
CG1316_OG0000430_OG0	3978
CG13168_OG0006184	23
CG1317_OG0011084	10169
CG13170_OG0006182	3
CG13171_OG0006180	0
CG13177_OG0012831	731
CG13185_OG0002928	622
CG13186_OG0006594	0
CG13192_OG0006567	545
CG13193_OG0006565	9
CG13196_OG0006560	2
CG13197_OG0006563	1272
CG13202_OG0001123_OG0	179
CG13203_OG0006235	689
CG13204_OG0006233	1977
CG13215_OG0002793_OG0	17
CG13216_OG0001568_OG0	3
CG13218_OG0002791_OG0	1
CG13220_OG0001573_OG0	1746
CG13223_OG0001571_OG0	0
CG13226_OG0002794_OG0	7
CG13227_OG0006218_OG0	0
CG13228_OG0011587_OG0	0
CG13229_OG0002786_OG0	22
CG13229_OG0002787_OG0	2819
CG13231_OG0006217	17
CG13239_OG0009815	3
CG1324_OG0007509	0
CG13243_OG0009147	0
CG13247_OG0010378	10
CG13248_OG0010371	1307
CG13250_OG0011870	28
CG13251_OG0010355	2688
CG13252_OG0003952	1252
CG13258_OG0009399	0
CG13272_OG0008882	559
CG13280_OG0008881	7
CG13282_OG0008887	16
CG13285_OG0010583	1953
CG13287_OG0010216	0
CG13288_OG0010220	43
CG13293_OG0003937	727
CG13295_OG0010231	1012
CG13297_OG0010242	0
CG13299_OG0011864	0
CG13300_OG0003943	633
CG13305_OG0011196	0
CG13306_OG0011204	101
CG13308_OG0004102	0
CG13309_OG0011211	0
CG13310_OG0011207	1
CG13312_OG0011210	0
CG13313_OG0004105_OG0	51
CG13314_OG0011224	28
CG13315_OG0011237	205
CG13318_OG0004834	16651
CG13319_OG0006667	614
CG13321_OG0006673	1
CG13326_OG0006545	0
CG13330_OG0007271	3
CG13331_OG0007273	507
CG13332_OG0007274	1236
CG13334_OG0007281	96
CG13337_OG0011662	79
CG13339_OG0007296	347
CG13344_OG0007304	1141
CG13358_OG0007351	9
CG13359_OG0012499	11
CG13360_OG0010145	197
CG13361_OG0003189	18
CG13362_OG0007862	9
CG13364_OG0001174_OG0	0
CG13365_OG0007831	979
CG13367_OG0003188_OG0	548
CG13369_OG0003181	1121
CG13375_OG0007847	15
CG13377_OG0007849	212
CG13380_OG0010135	1
CG13384_OG0003473	1939
CG13385_OG0012520	0
CG13386_OG0003471	0
CG1339_OG0006721	6
CG13390_OG0003479	405
CG13392_OG0003476	328
CG13397_OG0003469	33
CG13398_OG0003468	340
CG13403_OG0008236	0
CG13404_OG0008224	184
CG13405_OG0011376	0
CG13407_OG0004768	10
CG13408_OG0004770	517
CG13409_OG0004775	991
CG13423_OG0007099	17
CG13426_OG0011654	0
CG13427_OG0003049	10
CG13428_OG0007100	11200
CG13430_OG0001658	736
CG13436_OG0006622	275
CG13437_OG0006285	2735
CG13438_OG0006243	0
CG1344_OG0012226	396
CG13442_OG0006244	5
CG13443_OG0006248	0
CG13445_OG0003880	1
CG13449_OG0009980	251
CG13454_OG0003875_OG0	11
CG13455_OG0009966	2
CG13457_OG0001288	2
CG13458_OG0004037	302
CG13460_OG0010841	7
CG13465_OG0000343_OG0	0
CG13471_OG0004048	0
CG13473_OG0010860	0
CG13474_OG0004049	1
CG13476_OG0012898	0
CG13481_OG0000339_OG0	3
CG13481_OG0000339_OG1	0
CG13484_OG0010886	492
CG13488_OG0001544_OG1	0
CG13492_OG0005946	1
CG13501_OG0005936	2
CG13502_OG0005931	632
CG13502_OG0012991	12
CG13506_OG0007028	3388
CG13510_OG0006998	199
CG13511_OG0006997	1
CG13516_OG0006995	488
CG13526_OG0006986	0
CG13527_OG0006984	1
CG13531_OG0006978	1124
CG13532_OG0006975	688
CG13538_OG0005981	0
CG13539_OG0012044	0
CG1354_OG0007555	4664
CG13541_OG0012280	0
CG13544_OG0005976	0
CG13545_OG0012580	45
CG13551_OG0000540_OG1	559
CG13551_OG0012048	2074
CG13557_OG0012477	3
CG13558_OG0001556	3
CG13559_OG0012047	3
CG13561_OG0011643	9
CG13562_OG0011631	3
CG13575_OG0006892	8
CG13577_OG0001150_OG0	1
CG13578_OG0006898	8397
CG13579_OG0006013	0
CG1358_OG0006724	11759
CG13581_OG0002746	5
CG13585_OG0011574	6003
CG13587_OG0006025	101
CG13594_OG0006033	11
CG13599_OG0005537	19
CG1360_OG0006725	161
CG13601_OG0005534	816
CG13603_OG0005332	3122
CG13605_OG0005319	1381
CG13606_OG0005306	1774
CG13607_OG0005318	99
CG13609_OG0012982	14
CG13613_OG0005278	0
CG13614_OG0002525_OG0	0
CG13615_OG0002524	0
CG13616_OG0005272	2
CG13618_OG0005267	21
CG13622_OG0005268	114
CG13623_OG0005265	550
CG13625_OG0004618	740
CG13627_OG0004629	137
CG13630_OG0004630	1238
CG13631_OG0004635	1193
CG13634_OG0004637	113
CG13641_OG0004650	13
CG13643_OG0002274	37
CG13653_OG0002504	0
CG13654_OG0005174	2264
CG13663_OG0011496	348
CG13667_OG0004090_OG0	439
CG13670_OG0011168	1
CG13671_OG0004086_OG0	0
CG13675_OG0000560_OG2	3
CG13676_OG0003984	80
CG13678_OG0000129_OG3	1
CG1368_OG0008241	54
CG13685_OG0010463	921
CG13689_OG0008772	97
CG13690_OG0008752	90
CG13692_OG0008754	24
CG13698_OG0010125	5176
CG13699_OG0003907_OG0	0
CG13705_OG0010610	59
CG13707_OG0010613	254
CG13708_OG0010614	95
CG1371_OG0006292	2922
CG13711_OG0010618	0
CG13712_OG0010619	0
CG13713_OG0010620	0
CG13716_OG0010627	26
CG13720_OG0004084	0
CG13721_OG0012208	9
CG13722_OG0011130	134
CG13723_OG0010915	0
CG13724_OG0010917	3
CG13725_OG0010918	0
CG13727_OG0004055	0
CG13728_OG0010923	2
CG13731_OG0011910	6
CG13733_OG0010089	3
CG13738_OG0011907	4
CG13739_OG0002891	165
CG13743_OG0006405	125
CG13744_OG0006409	0
CG13747_OG0006408	0
CG13748_OG0006626	36
CG13751_OG0001660_OG0	570
CG13760_OG0007606	1486
CG13766_OG0009602	312
CG13771_OG0009612	29
CG13775_OG0003750_OG0	108
CG13784_OG0000956_OG0	180
CG13786_OG0003631	2
CG13796_OG0001883_OG0	2374
CG13801_OG0000219_OG0	1
CG13801_OG0000219_OG1	0
CG13806_OG0011077	0
CG13807_OG0011075	294
CG13810_OG0011066	0
CG13813_OG0010189	6
CG13829_OG0011464	3
CG13833_OG0004687	17029
CG13837_OG0002276	1
CG13838_OG0011993	9
CG13841_OG0004694	506
CG13842_OG0004706	71
CG13847_OG0004737	4
CG13850_OG0004743	973
CG13855_OG0004744	25
CG13856_OG0004745	390
CG13857_OG0004746	11
CG13862_OG0004760	0
CG13868_OG0007089	17476
CG13868_OG0013578	2933
CG13869_OG0007075	9
CG1387_OG0008528	5
CG13870_OG0007093	284
CG13871_OG0003047	40
CG13872_OG0007071	8
CG13875_OG0011381	827
CG13876_OG0001334_OG0	312
CG13877_OG0011937	60
CG13884_OG0000403_OG0	0
CG13887_OG0011343	5678
CG13891_OG0002060	0
CG13893_OG0011360	8634
CG13894_OG0004129	101
CG13895_OG0004128	889
CG13901_OG0011344	335
CG13907_OG0011337	10258
CG13912_OG0011325	37
CG13917_OG0011285	6525
CG13919_OG0011274	179
CG13920_OG0011271	1441
CG13921_OG0011032	15
CG13924_OG0011054	193
CG13926_OG0011282	569
CG13928_OG0011279	8798
CG13930_OG0011024	51
CG13931_OG0004073	0
CG13933_OG0011036	2886
CG13937_OG0011056	10615
CG13949_OG0003375	254
CG13950_OG0003376	240
CG13954_OG0006374	1240
CG13955_OG0002890_OG0	107
CG13962_OG0012240	0
CG13970_OG0009133_OG0	0
CG13972_OG0005361	68
CG13983_OG0002696	1
CG13991_OG0000661_OG1	2
CG13992_OG0002070_OG0	13
CG13994_OG0011942	870
CG13995_OG0000538_OG0	733
CG13999_OG0000662_OG0	421
CG14005_OG0001926	393
CG14006_OG0001927	0
CG14007_OG0009567	40
CG14011_OG0003731	0
CG14013_OG0003734	0
CG14014_OG0009443	0
CG14015_OG0009446	450
CG14017_OG0003733	0
CG14020_OG0003686	915
CG14022_OG0008831	408
CG14024_OG0003410_OG0	442
CG14034_OG0008836	1
CG14036_OG0008842	3
CG14042_OG0001816	469
CG14043_OG0003425	1082
CG14044_OG0008964	1068
CG14050_OG0000684	45
CG14052_OG0007777	6
CG14053_OG0012099	0
[truncated: 9,910 more rows]
