# Supplementary material for: Evolution of chemosensory tissues and cells across ecologically diverse Drosophilids
Source: Nat Commun. 2024 Feb 5;15:1047. doi: 10.1038/s41467-023-44558-4 (PMC10844241; doi:10.1038/s41467-023-44558-4)
Supplement: Supplementary file 18 — Supplementary Data 15 [file 41467_2023_44558_MOESM18_ESM.zip › all_count_tables_renamed/SECC2FL_counts_trim_genes_FBids_1_1_sorted.txt]

128up_OG0006588	955
14-3-3epsilon_OG0002478	5532
14-3-3epsilon_OG0001126_OG1	15613
140up_OG0004534	436
18w_OG0003044	2311
26-29-p_OG0010897	3766
2mit_OG0000576_OG0	55
5-HT1A_OG0006644	53
5-HT1B_OG0006647	49
5-HT2A_OG0000287_OG0	48
5-HT2B_OG0011472	57
5-HT7_OG0005777	54
5PtaseI_OG0005188	892
7B2_OG0004187	833
a_OG0006460	1689
a10_OG0010691	173
a5_OG0009037	15
a6_OG0007651	372
AANATL2_OG0003640	243
AANATL4_OG0000091_OG1	0
AANATL7_OG0007605	12
Aasdh_OG0001831	120
Aatf_OG0001947	449
aay_OG0011265	3988
ab_OG0009683	619
ab_OG0009684	49
ABCB7_OG0011281	2849
Pmp70_OG0003257	3385
Abd-B_OG0005000	0
Abi_OG0002227_OG0	702
Abl_OG0010722	2335
abo_OG0009656	224
Abp1_OG0010565	602
abs_OG0003097	474
ac_OG0007843	0
Ac13E_OG0008321	2456
Ac3_OG0009573	290
Ac78C_OG0010320	30
Acam_OG0000252_OG0	0
Acam_OG0000252_OG1	0
Acam_OG0005131	0
CG9149_OG0011313	738
Acbp1_OG0009246	551
Acbp2_OG0010415	367
Acbp4_OG0000311_OG0	0
Acbp4_OG0000311_OG1	0
Acbp6_OG0010414	27
ACC_OG0007193	9292
AcCoAS_OG0000812	5404
Ace_OG0000652_OG0	185
Acer_OG0000953_OG0	5194
Acer_OG0003808	1351
Acf_OG0002671	1078
Achl_OG0002770	220
acj6_OG0008333	4
acj6_OG0008334	18
Ack_OG0010507	2918
Ack-like_OG0006546	425
Acn_OG0009540	4331
CG5009_OG0006075	3602
Acox57D-d_OG0006913	386
Acox57D-p_OG0001151	1668
Acp1_OG0009317	7045
Acp32CD_OG0009664	0
Acp65Aa_OG0003939	15
Acph-1_OG0001513	148
CG12512_OG0008829	801
CG18155_OG0007972	19
Acsl_OG0007133	6859
Act42A_OG0000022_OG0	9534
Act42A_OG0000022_OG1	367873
Act42A_OG0000022_OG3	86752
Act42A_OG0000022_OG4	88478
Act42A_OG0000022_OG5	486
Actn_OG0003148_OG0	88624
Actn3_OG0011403_OG0	0
ACXB_OG0000046_OG0	0
ACXB_OG0000046_OG1	0
ACXB_OG0000046_OG2	0
ACXB_OG0000046_OG2.2	0
ACXD_OG0004078_OG0	5
Acyp_OG0009408	0
Acyp2_OG0011498	332
Ada_OG0002342	180
Ada1-2_OG0003777_OG0	209
Ada2a_OG0005051	99
Ada2b_OG0004799	318
Ada3_OG0007872	794
AdamTS-A_OG0005247	2874
AdamTS-A_OG0012010	21
AdamTS-B_OG0008089	2117
Adar_OG0007649	1241
Adat1_OG0003596	21
Adck1_OG0006032	715
Adck5_OG0010063	714
ADD1_OG0006579	377
Adf1_OG0001636_OG0	317
Adgf-A_OG0001991_OG0	0
Adgf-A_OG0003900	159
Adgf-A2_OG0010109	0
Adgf-B_OG0010108	0
Adgf-C_OG0001030_OG0	1368
Adgf-D_OG0002208_OG0	579
Adgf-E_OG0006152	0
Adh_OG0003395_OG0	821
Adi1_OG0010940	1105
AdipoR_OG0004727	5364
CG3809_OG0004951	2
AdenoK_OG0003918_OG0	1784
Ady43A_OG0002958	1616
AdoR_OG0005733	327
adp_OG0006108	965
AdSS_OG0000854_OG0	10705
Aduk_OG0004873	434
Ae2_OG0010984	1929
CG6512_OG0010913	6633
aft_OG0006080	303
Afti_OG0005567	467
Ag5r_OG0008212	308
Ag5r2_OG0008213	2
AGBE_OG0007237	9944
AgmNAT_OG0001753	10
ago_OG0010530	1850
AGO1_OG0007307	1634
AGO2_OG0000119_OG0	8420
Agpat1_OG0008448	194
Agpat2_OG0003465	442
Agpat3_OG0004018	2929
Agpat4_OG0004019_OG0	1222
ADPS_OG0002932	187
agt_OG0001016_OG0	188
Spat_OG0007723	572
Ahcy_OG0001195_OG0	1274
AhcyL1_OG0011110	2129
AIF_OG0001225	1392
AIMP1_OG0007108	832
AIMP2_OG0009977	965
AIMP3_OG0005998	913
Adk1_OG0010829	9259
Adk3_OG0005467	1612
Ak6_OG0007201	194
Akap200_OG0000367_OG0	0
Akh_OG0010512	33
AkhR_OG0009627	313
akirin_OG0010441	1492
Akr1B_OG0001292	7614
Akt1_OG0005415	1838
al_OG0008749	344
Aladin_OG0007570	196
AlaRS_OG0003477	1877
AlaRS-m_OG0010596	928
Alas_OG0006853	6844
alc_OG0006389	4032
Ald1_OG0005647	126967
Ald2_OG0005645	2
Aldh_OG0003615	5919
Aldh-III_OG0006742	15290
Aldh7A1_OG0003841_OG0	335
Alg-2_OG0001588_OG0	1122
Alg1_OG0002607_OG0	931
Alg10_OG0000709_OG0	239
Alg11_OG0012170	901
CG8412_OG0004562	2853
Alg14_OG0001194_OG0	182
Alg2_OG0010641	591
Alg3_OG0003012	37
Alg3_OG0006966	390
CG5287_OG0001281	333
CG5287_OG0003790	309
Alg9_OG0005173	322
Alh_OG0004317	1335
Alh_OG0004319	666
Alh_OG0011430	300
alien_OG0009301	1428
ALiX_OG0005343	4127
Alk_OG0006414	2686
CG12179_OG0001176_OG0	4
Alp1_OG0010289	0
Alp10_OG0010194	0
Alp11_OG0008522	4
Alp12_OG0003717	847
Alp13_OG0001034	162
Alp2_OG0000261_OG0	18
Alp2_OG0000261_OG1	0
Alp4_OG0005779	1207
Alp6_OG0006360	56
Alp7_OG0003030	0
Alp9_OG0003931	4
alph_OG0000083_OG0	0
alph_OG0005113	2964
alpha-Catr_OG0006852	785
alpha-Est1_OG0004357	4527
alpha-Est10_OG0004350	1375
alpha-Est2_OG0000314	278
alpha-Est3_OG0004356	2349
alpha-Est6_OG0004354	1
alpha-Est7_OG0001351	5719
alpha-Est8_OG0004352	2239
alpha-Est9_OG0004351	2642
alpha-Man-Ia_OG0003130	193
alpha-Man-Ia_OG0003131	1492
alpha-Man-Ia_OG0001168	1049
alpha-Man-Ib_OG0005087	867
alpha-Man-Ic_OG0011549	453
alpha-Man-IIa_OG0004878	921
alpha-Man-IIb_OG0005229	1227
alpha-PheRS_OG0008296	699
alpha-Spec_OG0011040	23755
alpha4GT1_OG0000948	894
alphaCOP_OG0011275	3400
alphaSnap_OG0010384	2945
alphaTub67C_OG0010998	19
Alr_OG0008278	587
alrm_OG0002498	15
Als2_OG0009863	1830
alt_OG0004894	3572
aly_OG0004083	0
Ama_OG0002112	16
Amacr_OG0009433	1062
amd_OG0001918	199
Amnionless_OG0008741	4
amon_OG0011540	1088
amos_OG0003702_OG0	0
AMPdeam_OG0008245	8314
Amph_OG0007204	8698
AMPKalpha_OG0001698	7544
Amt_OG0004607	24
Amun_OG0008385	4051
amx_OG0007575	483
Amy-p_OG0000157_OG0	14
Amy-p_OG0000157_OG0.2	0
Amyrel_OG0006416	0
ana_OG0006403	71
ana1_OG0002269	669
ana2_OG0007120	11
ana3_OG0006194	127
Ance-2_OG0003658	4
Ance-3_OG0001891_OG0	1163
Ance-3_OG0009407	1037
Ance-4_OG0006406	474
Ance-5_OG0005870	1530
anchor_OG0010100	1786
Andorra_OG0011741	0
Ank2_OG0010460	4195
Ankle2_OG0000780	2118
l(2)35Be_OG0003404_OG0	178
anox_OG0007490	1329
Ant2_OG0008041	76
antdh_OG0008007	311
Antp_OG0002113	665
antr_OG0007227	26
AnxB10_OG0008082	12001
AnxB11_OG0008196	2323
AnxB9_OG0004410	17523
aop_OG0003458	1405
aos_OG0010741	2457
Aos1_OG0002145_OG0	429
AOX1_OG0005242	7858
AOX2_OG0000143_OG0	6711
AOX2_OG0000143_OG1	29
AOX4_OG0001465	0
ap_OG0005832	583
AP-1-2beta_OG0008273	2664
AP-1gamma_OG0007680	3230
AP-1mu_OG0005553	1578
AP-1sigma_OG0005334	2052
AP-2alpha_OG0008751	1967
AP-2mu_OG0004736	1430
AP-2sigma_OG0004385	688
Apc_OG0005387	2226
APC10_OG0005888	153
Apc2_OG0005308	189
APC4_OG0003171_OG0	377
APC7_OG0001703	2
ApepP_OG0000963	589
aph-1_OG0003552_OG0	361
aPKC_OG0006607	526
aPKC_OG0006608	1280
aPKC_OG0006609	130
Aplip1_OG0011323	593
apn_OG0002443_OG0	2
apolpp_OG0012638	8959
app_OG0010830	725
APP-BP1_OG0010070	374
Appl_OG0007834	2353
Aprt_OG0004075	122
Aps_OG0010085	3232
apt_OG0002733	1185
CG18815_OG0010034	2376
AQP_OG0007242	9107
aqrs_OG0005393	0
aqz_OG0001049_OG1	10001
ara_OG0009939	722
aralar1_OG0001518	3173
Arc1_OG0002768_OG0	6089
Arc2_OG0006127	348
Arc42_OG0001370_OG0	4
Archease_OG0002289_OG0	457
Arf51F_OG0006831	1580
Arf79F_OG0012164	5324
ArfGAP1_OG0010836	1269
ArfGAP3_OG0003816_OG0	1678
Arfip_OG0005451	493
Arfrp1_OG0007681	226
arg_OG0003183	115
arg_OG0007835	45
Argk_OG0011233	326380
Argk_OG0011925	3738
Argl_OG0009800	99
CG31469_OG0002209_OG0	216
ArgRS_OG0008151	543
ArgRS-m_OG0004367	132
ari-1_OG0007878	3013
ari-2_OG0003028	1698
Arl1_OG0010003	709
Arl2_OG0004816	134
Arl5_OG0011164	335
Arl6_OG0007042	116
Arl6IP1_OG0004993	707
Arl8_OG0004797	1466
arm_OG0007636	11616
armi_OG0002027	202
Arp1_OG0004441	2209
Arp10_OG0007423	1812
Arp2_OG0001770	833
Arp3_OG0010555	763
Arp5_OG0001448_OG0	391
Arp53D_OG0011600	0
Arp6_OG0008512	605
Arp8_OG0007614	496
Arpc1_OG0009187	1762
Arpc2_OG0009417	849
Arpc3A_OG0005226	277
Arpc3B_OG0008590	24
Arpc4_OG0008719	985
Arpc5_OG0008957	779
arr_OG0007264	1000
Arr1_OG0009490	255
Arr2_OG0004099	254
Ars2_OG0005840	3313
Art1_OG0004911	744
Art2_OG0008773	3
Art3_OG0004604	338
Art4_OG0004574	202
Art6_OG0004528_OG0	0
Art7_OG0001547_OG0	1169
Art8_OG0009662	75
Art9_OG0002219_OG0	0
Arts_OG0000486_OG0	1208
aru_OG0003377	3840
Arv1_OG0013036	157
arx_OG0009914	233
Asap_OG0007180	3130
Asator_OG0002682_OG1	3002
Asciz_OG0010646	188
ase_OG0007840	7
asf1_OG0009889	468
ash1_OG0000982_OG0	110
ash2_OG0004623	1070
Ask1_OG0004518	3768
asl_OG0004217	229
AsnRS_OG0003707	1480
AsnRS-m_OG0006452	140
AsnS_OG0000992	1027
asp_OG0004633	1
Asph_OG0006509	32498
ASPP_OG0006932	3503
CG9572_OG0008488	44017
AspRS_OG0006665	2379
AspRS-m_OG0008886	1390
asrij_OG0006972	1696
asRNA:CR31429_OG0002339_OG0	192
asRNA:CR42743_OG0003772_OG0	2
asRNA:CR43299_OG0012338_OG0	0
asRNA:CR43426_OG0012535_OG0	0
asRNA:CR43454_OG0002277_OG0	207
asRNA:CR43463_OG0001607_OG0	163
asRNA:CR43809_OG0003675_OG0	629
asRNA:CR44106_OG0002406_OG0	22
asRNA:CR44169_OG0002969_OG0	0
asRNA:CR44179_OG0001455_OG0	1158
asRNA:CR44372_OG0000331_OG0	9
asRNA:CR44372_OG0000331_OG1	0
asRNA:CR44894_OG0012090_OG0	0
asRNA:CR45044_OG0005605_OG0	14
asRNA:CR45195_OG0000203_OG0	426
asRNA:CR45195_OG0000203_OG1	335
asRNA:CR45350_OG0001645_OG0	6
asRNA:CR45943_OG0010336	199
asRNA:CR46029_OG0000226_OG0	6
asRNA:CR46029_OG0000226_OG1	9
asRNA:CR46139_OG0003106_OG0	14
asRNA:CR46246_OG0011916	1
asRNA:CR46354_OG0002193_OG0	219
asRNA:CR46473_OG0000925_OG0	20
Ass_OG0001346	137
ast_OG0003560	540
AstA_OG0004634	55
AstA-R1_OG0000689	99
AstA-R2_OG0005396	82
AstC_OG0009668	12
AstC-R1_OG0010134	6
AstC-R2_OG0001295_OG0	20
AstCC_OG0009669	0
asun_OG0002419_OG0	156
Asx_OG0006138	2067
Atac1_OG0003748_OG0	135
Atac2_OG0009508	328
Atac3_OG0000828	375
Tat_OG0001330	1839
Ate1_OG0003045	1354
Atet_OG0003384	1749
Atf-2_OG0006059	546
Atf3_OG0007763	2861
Atg1_OG0009929	123
Atg1_OG0009931	1457
Atg10_OG0001598	60
Atg101_OG0008681	1076
Atg12_OG0011904	255
Atg13_OG0004817	1932
Atg14_OG0005089	1513
Atg16_OG0005703	754
Atg17_OG0004232	3968
Atg18a_OG0011152	1777
Atg18b_OG0001271_OG0	995
Atg2_OG0011112	3913
Atg3_OG0009922	1222
Atg4a_OG0009014	1314
Atg4b_OG0005256	1045
Atg5_OG0007974	335
Atg6_OG0005323	668
Atg7_OG0006714	435
Atg8a_OG0008043	13742
Atg8b_OG0005571	0
Atg9_OG0006487	2568
atilla_OG0011822	12335
atk_OG0010362	13
atl_OG0001399	10787
atms_OG0004154	972
ato_OG0004804	0
Atox1_OG0012695	1251
ATP6AP2_OG0004869	13543
ATP7_OG0008369	2175
ATP8A_OG0007260	6210
ATP8A_OG0007261	26
Atpalpha_OG0002140	38830
ATPCL_OG0006680	6367
ATPsynB_OG0010987	26902
ATPsynbeta_OG0005823	119917
ATPsynbetaL_OG0001317	0
ATPsynC_OG0005792	95590
ATPsynCF6_OG0005500	18219
ATPsynCF6L_OG0010605	0
ATPsynD_OG0004477	24344
ATPsyndelta_OG0007526	17984
ATPsynE_OG0005568	24705
ATPsynG_OG0009657	13618
ATPsyngamma_OG0005690	30595
ATPsynGL_OG0009315	2
ATPsynO_OG0012619	23560
AttC_OG0000164_OG0	3110
AttC_OG0007258	1155
AttD_OG0004890	42
Atu_OG0002096	957
Atx-1_OG0012102	30
Atx2_OG0011501	6327
Atxn7_OG0003444	721
aub_OG0000482_OG0	167
aurA_OG0004964	48
aurB_OG0009647	4
aust_OG0001881	1
aux_OG0003096_OG0	1947
ave_OG0006159	208
Aven_OG0003291	221
awd_OG0002664	5419
Awh_OG0010478	31
axed_OG0010262	478
Axn_OG0005720	1477
axo_OG0003993	319
axo_OG0010625	135
axo_OG0010626	406
axo_OG0010628	112
Axs_OG0008319	2401
Axud1_OG0003447	1291
az2_OG0006736	176
azot_OG0000210_OG0	0
azot_OG0000210_OG1	0
b_OG0009189	9916
B-H1_OG0000267_OG0	587
B-H1_OG0000267_OG1	380
B4_OG0009202	2698
B52_OG0001376_OG0	7314
b6_OG0007653	13
B9d1_OG0005246	53
B9d2_OG0005830	14
bab1_OG0011327	65
bab1_OG0011328	90
bab2_OG0011326	1778
babo_OG0006628	1078
babos_OG0007027	1631
Bacc_OG0008947	17041
Bace_OG0000801_OG0	2
baf_OG0003792	589
bai_OG0005189	1994
Balat_OG0007229	2
Baldspot_OG0010721	2562
ball_OG0001092_OG1	186
bam_OG0005170	1
bap_OG0001358_OG0	0
Bap111_OG0007677	1858
Bap170_OG0000903_OG0	1269
Bap55_OG0005900	398
Bap60_OG0008560	2112
IMPPP_OG0000305_OG1	6539
barc_OG0010291	889
bark_OG0008784	1438
barr_OG0000425_OG0	275
baz_OG0008596	5029
bb8_OG0005496	6
bbc_OG0007266	4073
CG18067_OG0007098	50154
bbg_OG0010871	801
bbg_OG0010872	1736
BBIP1_OG0004876	426
BBS1_OG0010413	67
BBS4_OG0002785_OG0	292
BBS5_OG0002086	326
BBS8_OG0008755	204
BBS9_OG0006919	532
bbx_OG0008688	9162
bc10_OG0010387_OG0	1054
BCAS2_OG0005540	363
bcd_OG0002111_OG0	0
bchs_OG0003722	191
BCL7-like_OG0007566	190
bcn92_OG0007793	623
Bdbt_OG0004400	287
bdg_OG0006805	2072
bdl_OG0003385	3457
Bdp1_OG0009215	723
be_OG0000785	2279
BEAF-32_OG0006164	996
beag_OG0004860	533
beat-Ia_OG0011784	20
beat-Ib_OG0009146	9
beat-Ic_OG0001866_OG0	3
beat-IIa_OG0005482	29
beat-IIb_OG0005481	309
beat-IIIa_OG0009463	45
beat-IIIb_OG0009460	45
beat-IIIc_OG0003687	74
beat-IV_OG0005508	232
beat-Va_OG0005024	0
beat-Vb_OG0005021	3
beat-Vc_OG0001062_OG0	28
beat-VII_OG0011542	31
beat-VII_OG0011544	21
beg_OG0004008	400
bel_OG0001048	5704
Bem46_OG0008920	309
ben_OG0000514_OG0	2698
Best1_OG0002590_OG0	3824
Best2_OG0010251	3086
Best3_OG0009963	1
Best4_OG0000558_OG0	0
Bet1_OG0003845_OG0	529
Bet3_OG0004072	351
beta-PheRS_OG0005298	688
beta-Spec_OG0007697	32870
beta'COP_OG0009212	2371
beta3GalTII_OG0012738	207
beta4GalNAcTA_OG0006521	592
beta4GalNAcTB_OG0002610	363
beta4GalT7_OG0005195	311
betaCOP_OG0008653	4932
betaggt-I_OG0008962	1143
betaGlu_OG0002667	524
CG32396_OG0011696	0
Bgb_OG0011276	558
bgcn_OG0001647	262
bgm_OG0009412	1784
BHD_OG0010421	247
bi_OG0003201	566
bi_OG0012904	32
BI-1_OG0004087	3248
bib_OG0001843_OG0	7
BicC_OG0009143	0
BicD_OG0009474	2278
CG11873_OG0005086	1045
bif_OG0003277	1559
bif_OG0012761	405
BigH1_OG0001085_OG0	21
bigmax_OG0005365	677
Bili_OG0002506_OG0	172
bin_OG0010286	0
Bin1_OG0005423	272
bin3_OG0007310	2833
bip1_OG0010560	160
Bka_OG0009250	128
blanks_OG0011885_OG0	0
Blimp-1_OG0010196	3370
Blm_OG0002608	174
Blos1_OG0006148	343
Blos2_OG0010078	135
Blos3_OG0009918	256
Blos4_OG0010933	92
blot_OG0010924	11223
blow_OG0006726	815
blp_OG0005216	1943
blw_OG0006982	100376
bma_OG0010967	27
Bmcp_OG0010022	725
bmm_OG0010858	4692
bnb_OG0001206_OG1	726
CG5059_OG0012191	2431
bnk_OG0005787	0
bnl_OG0004512	386
boca_OG0006727	562
bocks_OG0002575_OG0	822
BOD1_OG0005544	4078
boi_OG0007601	569
boi_OG0007603	198
boil_OG0012322	2
bol_OG0011238	6953
boly_OG0007153	0
BomBc1_OG0001623	1836
BomBc2_OG0000769_OG0	7160
BomBc3_OG0004769	1231
BomT3_OG0011469	2096
bon_OG0004934	1659
bond_OG0004726	337
bonsai_OG0007008	782
Boot_OG0006400	0
bor_OG0004967	812
bora_OG0003911	2
BORCS5_OG0008208	1377
BORCS6_OG0011365	299
BORCS7_OG0007103	109
borr_OG0009292	1
boss_OG0005676	329
botv_OG0006642	615
bou_OG0007819	473
bowl_OG0008785	732
BoYb_OG0000400_OG0	14
br_OG0007659	36
br_OG0011928	2
Br140_OG0001629	1180
brat_OG0001919	159
Brca2_OG0000883	429
Brd_OG0010852	0
CG7154_OG0009310	1061
Brd8_OG0002488	566
Bre1_OG0010209	1203
Brf_OG0005483	364
Brf_OG0005485	114
brk_OG0007975	894
brm_OG0009999	2665
Brms1_OG0008442	1345
Bro_OG0011272	0
brp_OG0000499_OG1	338
l(3)72Ab_OG0009997	2720
bru1_OG0009737	55
bru1_OG0009738	318
bru2_OG0009740	1482
bru2_OG0011823	23
bru2_OG0012161	232
bru3_OG0010907	128
bru3_OG0011909	13
Bruce_OG0004896	5489
brun_OG0003663	1473
brv1_OG0000706_OG0	0
brv2_OG0010919	0
brv3_OG0011666	9
BRWD3_OG0005288	3330
brwl_OG0009277	1318
bs_OG0003002	666
bs_OG0006897	297
bsf_OG0001906_OG0	4259
Bsg_OG0009780	8576
Bsg25D_OG0003412_OG0	2332
bsh_OG0009110	4
bsk_OG0012344	1506
bt_OG0000537_OG1	897
BTBD9_OG0000546_OG0	2
BtbVII_OG0011887	4113
btd_OG0007557	594
Btk29A_OG0001838	936
Btk29A_OG0011763	51
btl_OG0002041	332
btn_OG0004719	5
Btnd_OG0008611	0
btsz_OG0001035_OG1	933
btsz_OG0004581	6
btv_OG0003692	39
btv_OG0009487	508
btz_OG0005342	3402
Bub1_OG0001806_OG0	394
Bub3_OG0005120	522
BubR1_OG0000657_OG0	100
Buffy_OG0006561	334
bug_OG0006803	709
Bug22_OG0009372	845
BuGZ_OG0008876	1762
CG8270_OG0010257	365
bun_OG0000556	3239
bun_OG0009749	2665
bur_OG0003683_OG0	1991
Burs_OG0001045_OG0	3
bves_OG0007497	329
bves_OG0007499	222
bw_OG0006000	10
bwa_OG0009122	507
bwa_OG0012525	553
Bx_OG0008666	6
Bx_OG0008667	471
Bx42_OG0007682	2087
by_OG0005550	11142
byn_OG0010803	0
bys_OG0007950	437
c-cup_OG0012143	0
c(3)G_OG0001464_OG0	269
c11.1_OG0007569	2598
c12.1_OG0007568	1348
c12.2_OG0007567	2843
C15_OG0002126_OG0	27
C1GalTA_OG0009799	587
C3G_OG0007801	4796
C901_OG0008027	97
ca_OG0005700	4069
Ca-alpha1D_OG0009140	9530
Ca-alpha1T_OG0003323	1193
Ca-beta_OG0009681	1215
Ca-Ma2d_OG0009139	3965
CaBP1_OG0008860	2495
cac_OG0000605_OG0	99
cact_OG0009392	13581
cactin_OG0003129	980
cad_OG0009437	3
Cad74A_OG0010922	30
Cad86C_OG0002368	1361
Cad87A_OG0001088_OG0	493
Cad89D_OG0001058_OG0	0
Cad96Ca_OG0011497	1689
Cad96Cb_OG0005172	0
Cad99C_OG0005704	1706
CadN_OG0000277_OG1	23
Caf1-105_OG0002830	211
Caf1-180_OG0007408	457
Caf1-55_OG0001036	831
cag_OG0001595_OG0	604
CAH1_OG0009192	2807
CAH13_OG0002843	0
CAH14_OG0002807	4
CAH15_OG0006256	0
CAH16_OG0000498_OG1	3
CAH2_OG0001000_OG0	11099
CAH3_OG0003177	793
CAH5_OG0005796	72
CAH7_OG0000840	4248
CAH8_OG0004748	2
CAH9_OG0005622	599
CAHbeta_OG0002334	142
cal1_OG0002556_OG0	420
CalpA_OG0003035	4045
CalpB_OG0010971	3492
CalpC_OG0008186	697
Calr_OG0005564	16210
Cals_OG0013279_OG0	1558
Calx_OG0002139_OG0	4
Calx_OG0004417	3814
Calx_OG0004418	3651
calypso_OG0006121	531
Cam_OG0012053	10487
CaMKI_OG0012767	3892
CaMKII_OG0013280	6948
Camp_OG0005907	634
Camta_OG0006364	814
Camta_OG0006365	107
can_OG0004061_OG0	0
CanA1_OG0005778	1491
CanB_OG0000231_OG0	327
CanB_OG0000231_OG1	3088
Cand1_OG0009382	2215
CAP_OG0000587_OG0	22313
CAP_OG0012405	8
Cap-D2_OG0005121	185
Cap-D3_OG0009448	453
Cap-G_OG0002924	948
Cap-H2_OG0004906	894
Capa_OG0005712	2
Caper_OG0009347	6268
Capr_OG0010138	2700
caps_OG0010156	2056
caps_OG0010157	2340
capt_OG0009025	9674
capu_OG0000612_OG0	398
car_OG0007437	543
CARPA_OG0007960	12
CARPB_OG0007554	31
CarT_OG0009432	9
cas_OG0004236	0
casp_OG0006502	1211
cass_OG0009476	4211
Cat_OG0003869	8203
cathD_OG0002862	19672
cato_OG0006491	0
Catsup_OG0009538	1260
caup_OG0009938	161
cav_OG0000654	245
caz_OG0003243_OG0	2162
cbc_OG0007265	542
Cbl_OG0002051_OG0	3896
CBP_OG0001721	87
CBP_OG0007971	59
Cbp20_OG0005066	338
Cbp53E_OG0006447	568
Cbp80_OG0007913	550
Cbp80_OG0007915	701
Cbs_OG0003124	659
cbs_OG0007263	539
cbt_OG0008760	4485
Cby_OG0004789	31
Cc2d2a_OG0002702	136
CCAP_OG0011467	5
CCAP-R_OG0000870	7
ccb_OG0012089	0
CCDC151_OG0011900	127
CCDC53_OG0009785	288
Ccdc58_OG0010399	165
Ccdc85_OG0008917	617
CCHa1_OG0004530	85
CCHa1-R_OG0006065	66
CCHa2_OG0002186_OG0	226
CCHa2-R_OG0005836	34
Cchl_OG0004776	12729
CCKLR-17D1_OG0003334	13
CCKLR-17D1_OG0008675	53
CCKLR-17D1_OG0011744	18
CCKLR-17D3_OG0008678	117
Ccm3_OG0005250	1408
Ccn_OG0010106	418
Ccn_OG0010107	385
Ccn_OG0012179	125
Ccp84Ab_OG0000178_OG0	0
Ccp84Ac_OG0001349_OG0	0
Ccp84Ae_OG0002110_OG0	0
Ccp84Af_OG0000109_OG0	0
Ccp84Af_OG0000109_OG1	3
Ccp84Af_OG0000109_OG2	0
Ccp84Ag_OG0001348_OG0	0
Ccs_OG0006299	427
CCT1_OG0002281_OG0	1526
CCT2_OG0003145	2721
CCT3_OG0004995	2847
CCT4_OG0000979	1632
CCT5_OG0006600	2264
CCT6_OG0008508	3037
CCT7_OG0004839	825
CCT7_OG0004841	512
CCT8_OG0007117	2366
Ccz1_OG0010481	597
cd_OG0004708	2
CD98hc_OG0001357_OG0	5593
Cda4_OG0008701	90
Cda5_OG0008721	4391
Cda9_OG0002707	34
CDase_OG0005749	4034
cdc14_OG0009306	4284
Cdc16_OG0005493	288
Cdc23_OG0009421	520
Cdc27_OG0010426	1555
Cdc2rk_OG0006290	458
Cdc37_OG0011041	1541
Cdc42_OG0008268	1150
Cdc45_OG0007388	604
Cdc5_OG0011371	1204
CDC50_OG0008483	2114
Cdc6_OG0002054	41
Cdc7_OG0007729	4614
Cdep_OG0002087	1482
Cdep_OG0004159	1800
CdGAPr_OG0009111	2792
cdi_OG0000729	2881
cDIP_OG0004394	1396
Cdk1_OG0000555_OG0	4
Cdk12_OG0009875	638
Cdk2_OG0002391	121
CDK2AP1_OG0008015	1151
Cdk4_OG0006632	411
Cdk5_OG0002993	519
Cdk5alpha_OG0009389	753
Cdk7_OG0001724	325
Cdk8_OG0010977	151
Cdk9_OG0007009	468
Cdlc2_OG0000234_OG1	1854
cdm_OG0002482	1979
Cds_OG0010549	1338
Ced-12_OG0009727	599
ced-6_OG0006366	9374
CenB1A_OG0004675	1673
CenG1A_OG0003595_OG0	7082
CenG1A_OG0009182	89
Cenp-C_OG0002322	354
Cep135_OG0009952	287
Cep135_OG0009954	220
cep290_OG0004127	373
Cep89_OG0006812	17
Cep97_OG0008778	688
cer_OG0012078	982
Cerk_OG0004182	1637
cert_OG0011161	1864
Cf2_OG0008971	3563
Cfp1_OG0007571	1087
CG5789_OG0004615	718
cg_OG0006533	4220
CG10000_OG0005395	0
CG10005_OG0004963	69
CG10011_OG0005399	813
CG10013_OG0002410_OG0	1
CG10019_OG0008786	95
CG10026_OG0009081	1343
CG10029_OG0004344	1
CG10031_OG0008792	905
CG10035_OG0004420	80
CG10038_OG0001436_OG0	472
CG10041_OG0012259_OG0	2
CG10051_OG0007036	0
CG10053_OG0004336	168
CG10055_OG0004329	1213
CG10062_OG0007038	635
CG10063_OG0010284	5
CG10064_OG0010282	13
CG10068_OG0004321	575
CG10073_OG0000065_OG2	2
CG10075_OG0010279	1715
CG10077_OG0010277	19303
CG10082_OG0005964	6579
CG10086_OG0001355	0
CG10089_OG0010567	571
CG10098_OG0004320	631
CG10104_OG0006132	0
CG10116_OG0010569	3
CG10126_OG0005023	1948
CG10132_OG0009091	3703
CG10137_OG0009093	643
CG10139_OG0006151	530
CG10140_OG0010573	3
CG10147_OG0010256	206
CG10151_OG0006160	61
CG10154_OG0010575	1
CG10163_OG0010252	0
CG10164_OG0001489	0
CG10165_OG0011781	108
CG10171_OG0010163	323
CG10175_OG0005507	3593
CG10177_OG0001079_OG0	0
CG10184_OG0005509	377
CG10185_OG0005203	691
CG10189_OG0009087	267
CG10194_OG0009085	278
CG10195_OG0003572	186
CG10205_OG0006168	3818
CG10208_OG0005527	308
CG10209_OG0006169	719
CG10211_OG0009505	2530
CG10222_OG0010165	246
CG10226_OG0010249	1583
CG10237_OG0003462	38196
CG1024_OG0004294	244
CG10252_OG0011517	0
CG10254_OG0002565	1128
CG10257_OG0006606	179
CG10264_OG0005208	1
CG10265_OG0006935	134
CG10274_OG0003940	905
CG10280_OG0004257	0
CG10283_OG0001907_OG0	522
CG10286_OG0004292	671
CG10298_OG0004288	5
CG10300_OG0005516	25
CG10301_OG0005515	208
CG10307_OG0005957	4328
CG10311_OG0004972	1787
CG10317_OG0004974	0
CG10321_OG0005965	2136
CG10324_OG0004994	250
CG10332_OG0005992	0
CG10333_OG0009507	1234
CG10336_OG0009516	249
CG10337_OG0009096	338
CG10338_OG0009517	469
CG10339_OG0006873	2081
CG10340_OG0001059_OG0	2562
CG10341_OG0009518	251
CG10343_OG0009520	323
CG10344_OG0007020	81
CG10345_OG0002430_OG0	24290
CG10347_OG0000607_OG0	233
CG10348_OG0003704	1069
CG10352_OG0008207	7
CG10353_OG0008206	1976
CG10357_OG0010470	0
CG10359_OG0010469	498
CG10361_OG0010014	85
CG10362_OG0008202	297
CG10365_OG0005518	1917
CG10366_OG0009102	1717
CG10375_OG0005526	676
CG10376_OG0009519	705
CG10383_OG0001909	3436
CG10384_OG0007018	8
CG10405_OG0004983	2
CG10407_OG0005207	22
CG10413_OG0003703_OG0	1334
CG10417_OG0013094	1315
CG10418_OG0010832	177
CG10425_OG0002500	358
CG10428_OG0001263_OG0	678
CG10431_OG0001914	159
CG10433_OG0006904	5823
CG10435_OG0002296_OG0	977
CG10444_OG0007082	567
CG10445_OG0001356	109
CG10459_OG0001605_OG0	1
CG10462_OG0009105	991
CG10463_OG0009108	382
CG10466_OG0012145	158
CG10467_OG0010233	522
CG10469_OG0010232	181
CG10470_OG0009541	862
CG10472_OG0000811_OG0	248
CG10479_OG0010225	215
CG10481_OG0009114	4
CG10483_OG0010221	1248
CG10486_OG0010219	0
CG10492_OG0009544	1352
CG10494_OG0006908	217
CG10495_OG0009546	127
CG10505_OG0006927	0
CG10508_OG0010314	1434
CG10510_OG0003948	1
CG10513_OG0005163	2425
CG10514_OG0005162	452
CG10516_OG0009998	252
CG10527_OG0002810_OG0	12709
CG10543_OG0006262	5444
CG10550_OG0000747	9393
CG10555_OG0008527	884
CG10561_OG0009552	1839
CG10565_OG0010321	3035
CG10576_OG0010200	2353
CG10581_OG0010326	6
CG10584_OG0010328	295
CG10587_OG0000094_OG0	0
CG10587_OG0000094_OG1	0
CG10587_OG0000094_OG2	0
CG10589_OG0003950	0
CG10591_OG0010195	1
CG10597_OG0003317	1
CG10598_OG0011740	1
CG10600_OG0009530	3794
CG10602_OG0009532	3776
CG10616_OG0010838	1026
CG10621_OG0001911	550
CG10623_OG0001912	1676
CG10628_OG0009107	196
CG10631_OG0001241	2996
CG10646_OG0009949	247
CG10654_OG0009947	283
CG10657_OG0009951	145
CG10660_OG0010840	474
CG10663_OG0010839	478
CG10669_OG0005156	565
CG10674_OG0010603	887
CG10680_OG0003577	5077
CG10681_OG0009950	155
CG10700_OG0011812	0
CG10702_OG0009548	599
CG10710_OG0010908	930
CG10713_OG0010576	101
CG10725_OG0010574	1
CG10730_OG0000951	19
CG10731_OG0006517	185
CG10737_OG0006638	52846
CG10738_OG0010568	44
CG1074_OG0007339	421
CG10747_OG0009127	1002
CG10748_OG0011855_OG0	1
CG10749_OG0003913_OG0	0
CG10750_OG0009561	2
CG10752_OG0010150_OG0	0
CG10761_OG0008304	1
CG1077_OG0004263	0
CG10793_OG0003237	6
CG10795_OG0006915	382
CG10799_OG0003081	182
CG10801_OG0012112	2
CG10802_OG0008133	599
CG10803_OG0008134	328
CG10804_OG0008132	313
CG10809_OG0010976	431
CG10814_OG0007257	63
CG10822_OG0007072	0
CG10839_OG0009144	0
CG10841_OG0002198_OG0	8
CG10853_OG0003980_OG0	0
CG10859_OG0009209	580
CG10862_OG0002017_OG1	4096
CG10863_OG0010486	3517
CG10863_OG0012194_OG0	47
CG10864_OG0005043	238
CG10866_OG0010485	489
CG10874_OG0003457	1346
CG10877_OG0002385_OG0	9
CG10887_OG0002183_OG0	4
CG10898_OG0002547	400
CG1090_OG0003105_OG0	431
CG10903_OG0002293_OG0	281
CG10904_OG0011634	162
CG10907_OG0001984_OG0	258
CG10909_OG0005022	0
CG10910_OG0006092	0
CG10911_OG0006095	1
CG10912_OG0000471	0
CG10914_OG0006109	177
CG10919_OG0001352	8
CG1092_OG0001161_OG0	236
CG10920_OG0007959	0
CG10927_OG0006710	57
CG10931_OG0006071	0
CG10932_OG0007954	4089
CG10934_OG0002756_OG0	1
CG10939_OG0005908	2927
CG10947_OG0009415	7167
CG10948_OG0009927	1445
CG10949_OG0009416	233
CG10950_OG0012279	5
CG10958_OG0001743	513
CG10959_OG0008299	104
CG10962_OG0007748	30
CG10970_OG0003173	14
CG10973_OG0012539	437
CG10979_OG0004244	909
CG10984_OG0009934	530
CG10996_OG0008249	5
CG11000_OG0004245	13
CG11007_OG0003037	440
CG11018_OG0007064	0
CG11029_OG0001270	259
CG1103_OG0003103_OG0	194
CG11030_OG0003728	1008
CG11034_OG0001268	174
CG11035_OG0002292_OG0	877
CG11041_OG0001654	89
CG11044_OG0007073	4370
CG1105_OG0004314	1482
CG11050_OG0009604	5072
CG11060_OG0006765	8
CG11068_OG0011716	0
CG11069_OG0004655	459
CG11076_OG0001759	834
CG11077_OG0000549_OG0	46
CG11085_OG0008456	0
CG11089_OG0004653	512
CG11095_OG0003249	540
CG11099_OG0007074	1126
CG11103_OG0003250	329
CG11106_OG0012330	0
CG11109_OG0001964	189
CG11110_OG0006619	380
CG11123_OG0006752	302
CG11125_OG0006747	489
CG11127_OG0006744	363
CG1113_OG0004171	33
CG11131_OG0001957_OG0	0
CG11134_OG0003251	196
CG11141_OG0006745	841
CG11145_OG0006754	1
CG11147_OG0003729	27746
CG11149_OG0003730	0
CG11151_OG0008256	5738
CG11159_OG0006283	2
CG1116_OG0004164	1302
CG11162_OG0008263	0
CG11168_OG0004657	2226
CG11170_OG0006462	60
CG11178_OG0003327	660
CG11180_OG0006625	709
CG11191_OG0007189	1463
CG11192_OG0007095	0
CG11200_OG0007088	1767
CG11211_OG0012938	1
CG11226_OG0012166_OG0	0
CG11227_OG0007505	0
CG1124_OG0002090	2293
CG11241_OG0003815_OG0	145
CG11247_OG0009861	396
CG11248_OG0003830_OG0	295
CG11249_OG0009864	3
CG11251_OG0001998	0
CG11257_OG0007039	466
CG11263_OG0001789	156
CG11267_OG0011856	1110
CG11269_OG0006458	2
CG11275_OG0002906	1586
CG11279_OG0003924_OG0	232
CG11286_OG0004361	0
CG1129_OG0002085	798
CG11291_OG0003029	0
CG11294_OG0007761	0
CG11298_OG0007031	0
CG11309_OG0010303	934
CG11317_OG0012026	568
CG11318_OG0000756	2
CG11319_OG0009603	255
CG11327_OG0009628	24
CG11333_OG0002657_OG0	1
CG11334_OG0005804	1874
CG11342_OG0011920	74
CG11345_OG0011138	0
CG11349_OG0011131	0
CG11353_OG0011127	45
CG11356_OG0008477	9
CG11357_OG0011126	633
CG1136_OG0010499	2438
CG11367_OG0000806_OG0	332
CG11369_OG0011699	2
CG1137_OG0004303	0
CG11370_OG0003817_OG0	15
CG11377_OG0008723	650
CG11378_OG0007395	621
CG11379_OG0007397	0
CG11380_OG0007400	349
CG11381_OG0007402	0
CG11382_OG0007404	9
CG11384_OG0007396	8
CG1139_OG0004077	0
CG11391_OG0001026_OG0	0
CG11396_OG0010345	350
CG11398_OG0007405	216
CG11403_OG0007406	203
CG11404_OG0012169	0
CG11406_OG0006889	14
CG11409_OG0007766	88
CG11413_OG0011575	357
CG11414_OG0006019	2531
CG11417_OG0007590	512
CG1142_OG0012974	407
CG11425_OG0009823	1094
CG11426_OG0009824	424
CG1143_OG0011104	6267
CG11436_OG0003200	207
CG11437_OG0009825	10
CG11438_OG0009826	89
CG11447_OG0004515	322
CG11449_OG0000981_OG1	0
CG11453_OG0001027_OG0	3
CG11454_OG0001792	268
CG11456_OG0003951	143
CG11459_OG0000135_OG1	26
CG1146_OG0011093	18786
CG11470_OG0000857	8
CG11474_OG0005934	1329
CG11475_OG0005935	6
CG11498_OG0001515	12
CG11504_OG0002630	1151
CG11523_OG0009832	357
CG11529_OG0010828	92
CG11537_OG0010640	1426
CG11550_OG0002660	392
CG11560_OG0010817	273
CG11562_OG0008742	330
CG11563_OG0002662	221
CG11566_OG0007496	9
CG11570_OG0004027	1
CG11581_OG0008240	0
CG11583_OG0010538	371
CG11584_OG0008239	0
CG11585_OG0012335	1
CG11586_OG0010534	546
CG11590_OG0001741	703
CG11593_OG0010497	811
CG11594_OG0010492	1041
CG11596_OG0007629	1211
CG11601_OG0008739	314
CG11608_OG0000142_OG0	0
CG1161_OG0004180	2264
CG11617_OG0008731	1142
CG11619_OG0003864_OG0	101
CG11626_OG0011450	2
CG11629_OG0003739	0
CG11630_OG0009580	7
CG11634_OG0009583	0
CG11635_OG0007156	6
CG11638_OG0007387	467
CG11655_OG0001745_OG0	1785
CG11656_OG0005013	2
CG11658_OG0010025	1471
CG11663_OG0012087	0
CG11664_OG0011395	0
CG11666_OG0012316	0
CG11668_OG0002452	261
CG11670_OG0005008	2
CG11672_OG0004805	2
CG11674_OG0008231	0
CG11679_OG0008511	444
CG11686_OG0002448_OG0	1242
CG11693_OG0004810	1
CG11694_OG0000225_OG0	1
CG11694_OG0000225_OG1	0
CG11695_OG0007879	687
CG11696_OG0007880	507
CG11698_OG0002319_OG0	1
CG11699_OG0007882	849
CG11703_OG0002165_OG0	0
CG11710_OG0001691_OG0	897
CG1172_OG0004189	555
CG11722_OG0001391	643
CG11723_OG0003571	470
CG11726_OG0010048	0
CG11737_OG0001419_OG0	2048
CG11741_OG0001420_OG0	5
CG11752_OG0007995	3126
CG11755_OG0000851	33
CG11756_OG0007997	49
CG11760_OG0004826	461
CG11768_OG0004832	266
CG11771_OG0005200	3154
CG11777_OG0006309	116
CG11779_OG0004481	1437
CG11786_OG0012799	12
CG11788_OG0007083	262
CG11790_OG0005187	1254
CG11791_OG0012008	4017
CG11807_OG0003009_OG0	948
CG11808_OG0006841	153
CG11811_OG0004058	542
CG11816_OG0008636	0
CG11835_OG0000264_OG0	6279
CG11835_OG0000264_OG1	10876
CG11837_OG0005082	298
CG11841_OG0005083	3656
CG11842_OG0000856_OG1	898
CG11843_OG0011490	831
CG11852_OG0002502_OG0	184
CG11854_OG0005171	864
CG11857_OG0005167	1642
CG11858_OG0005166	317
CG11878_OG0000055_OG0	4
CG11878_OG0000055_OG1	0
CG11878_OG0000055_OG2	8
CG11882_OG0005094	301
CG11883_OG0006313	2530
CG11885_OG0003355	90
CG11892_OG0005161	221
CG11893_OG0000039_OG2	497
CG11899_OG0005100	1984
CG11902_OG0005155	416
CG11906_OG0001618	527
CG11911_OG0008747	0
CG11912_OG0008746	0
CG11920_OG0005183	222
CG11927_OG0003556	1162
CG11929_OG0011773	0
CG11961_OG0001155_OG0	1195
CG11964_OG0004848	257
CG11970_OG0004849	1399
CG11975_OG0004850	1076
CG11977_OG0012457_OG0	0
CG11980_OG0002337	238
CG11983_OG0004852	36
CG11986_OG0004855	197
CG11997_OG0004862	0
CG11999_OG0004179	631
CG12003_OG0004112	0
CG12004_OG0011286	3671
CG12009_OG0010662	0
CG12010_OG0010671	169
CG12011_OG0011025	0
CG12012_OG0010672	385
CG12016_OG0010666	958
CG12017_OG0010661	1
CG12020_OG0011042	0
CG12024_OG0011050	905
CG12025_OG0011053	1089
CG12035_OG0011029	0
CG12038_OG0011331	109
CG12054_OG0000497	2045
CG12056_OG0003138	533
CG12057_OG0003139	1
CG12061_OG0000938_OG0	3
CG12065_OG0007412	4844
CG12069_OG0001519	1
CG12071_OG0011553	147
CG12071_OG0013484	219
CG12075_OG0007754	3253
CG1208_OG0004248	695
CG12081_OG0007411	997
CG12084_OG0011296	3857
CG12091_OG0011293	9418
CG12093_OG0011111	1820
CG12096_OG0008559	608
CG12099_OG0011289	9459
CG12104_OG0011284	385
CG12105_OG0004111	1790
CG12106_OG0007586	178
CG12107_OG0006719	235
CG12111_OG0007413	4
CG12112_OG0012598_OG0	202
CG12115_OG0007587	0
CG12116_OG0008625	1484
CG12118_OG0007585	1954
CG12121_OG0007579	1887
CG12123_OG0003325	185
CG12128_OG0002879	387
CG12129_OG0002878	382
CG1213_OG0002105	320
CG12134_OG0006319	160
CG12147_OG0004192	0
CG12155_OG0003210	925
CG12159_OG0002860	473
CG12164_OG0006760	44
CG12170_OG0002098	1397
CG12171_OG0004222	584
CG12173_OG0004172	121
CG12177_OG0008262	3079
CG1218_OG0002103	285
CG12182_OG0011099	130
CG12194_OG0008975	272
CG12204_OG0001687	470
CG12206_OG0008131	36
CG12209_OG0002818	0
CG12213_OG0002418	1490
CG12219_OG0007713	719
CG12224_OG0000651_OG1	34
CG12231_OG0003119	0
CG12236_OG0008414	728
CG12237_OG0007424	948
CG12239_OG0001754	30
CG12241_OG0001396	607
CG12253_OG0011818	94
CG12256_OG0004947	6
CG12259_OG0005539	590
CG12268_OG0005336	2993
CG1227_OG0004337	283
CG12278_OG0004413	0
CG12279_OG0004445	223
CG12288_OG0009457	22
CG12289_OG0010046	0
CG12290_OG0002618	3013
CG12299_OG0009634	547
CG12301_OG0001981	364
CG12307_OG0009694	0
CG1231_OG0011372	5
CG12316_OG0009955	981
CG12320_OG0005053	74
CG12321_OG0001064_OG0	605
CG12325_OG0002854	376
CG1233_OG0011370	1322
CG1234_OG0004335	549
CG12341_OG0002848	255
CG12343_OG0002853	625
CG12344_OG0002855	1229
CG12355_OG0012373	159
CG1236_OG0002100	460
CG12362_OG0000821_OG0	0
CG12374_OG0007223	3
CG12375_OG0009777	1667
CG12379_OG0008514	85
CG12384_OG0006229	1988
CG1239_OG0004237	100
CG12395_OG0001736	31
CG12398_OG0008359	1
CG12402_OG0002224_OG0	19
CG12420_OG0002594_OG0	9
CG12426_OG0005340	0
CG12438_OG0003802	0
CG12439_OG0009296	0
CG12446_OG0001786_OG0	0
CG12448_OG0009145	0
CG1246_OG0011105	182
CG12464_OG0011955	1
CG12470_OG0007846	27
CG12479_OG0008243	0
CG12480_OG0008242	0
CG12481_OG0008237	0
CG12490_OG0000233_OG1	0
CG12496_OG0007599	0
CG12498_OG0008105	0
CG12499_OG0002285_OG0	443
CG12502_OG0011339	8
CG12507_OG0008176	2
CG12511_OG0009568	0
CG12516_OG0005410	0
CG12517_OG0009649	3
CG12520_OG0010149	141
CG12521_OG0012944	0
CG12531_OG0008272	100
CG12535_OG0008128	1
CG12539_OG0008363	0
CG12540_OG0008220	0
CG12541_OG0007825	1295
CG12560_OG0012234	687
CG12567_OG0012740	484
CG12576_OG0001784_OG0	6160
CG12581_OG0001679_OG0	5929
CG12589_OG0011424	3
CG12590_OG0011977	0
CG12594_OG0005596	28
CG12607_OG0011139	1
CG12609_OG0008677	0
CG12617_OG0003653	0
CG12620_OG0009462	0
CG12637_OG0008050	0
CG12643_OG0007518	108
CG1265_OG0010531	3874
CG12655_OG0000445_OG2	1699
CG12659_OG0007410	47
CG12661_OG0007749	0
CG12662_OG0007747	0
CG12672_OG0007868	23
CG12674_OG0003570	7
CG12679_OG0001731_OG0	0
CG12680_OG0001718	1
CG12682_OG0012323	0
CG12691_OG0007931	0
CG12692_OG0000634_OG0	4
CG12693_OG0012106	1
CG12698_OG0008169	0
CG12699_OG0000230_OG1	0
CG12702_OG0001192	40
CG12708_OG0000271_OG0	22
CG12708_OG0000271_OG0.2	2
CG1271_OG0010635	1158
CG12713_OG0003881_OG0	38
CG12716_OG0008438	2
CG12723_OG0008557	9
CG12728_OG0000928_OG0	119
CG12729_OG0011725	3
CG1273_OG0010536	9
CG12730_OG0007375	443
CG12744_OG0000893	108
CG12746_OG0004208	2386
CG1275_OG0011072	1586
CG12768_OG0001283_OG0	456
CG12769_OG0007187	185
CG12773_OG0003140	883
CG12782_OG0012281	0
CG12783_OG0000743_OG0	3
CG12784_OG0005236	0
CG12795_OG0008825	306
CG12811_OG0002240	457
CG12817_OG0002595_OG0	55
CG12818_OG0004897	147
CG12822_OG0001599	1633
CG12825_OG0001130_OG1	144
CG12826_OG0002951	18
CG12828_OG0011622	3
CG12831_OG0011623_OG0	0
CG12836_OG0002963_OG0	66
CG12848_OG0006045	664
CG12849_OG0011577	0
CG12851_OG0005862	169
CG12857_OG0006163	2
CG12860_OG0006154	3
CG12861_OG0006153	0
CG12862_OG0011585_OG0	0
CG12863_OG0011584	148
CG12866_OG0002772	0
CG12868_OG0001564	290
CG12869_OG0006145	139
CG12869_OG0006146	71
CG12877_OG0001472_OG0	1831
CG1288_OG0001350	0
CG12880_OG0005345	10
CG12883_OG0001474	108
CG12885_OG0001477	799
CG12895_OG0006308	894
CG12909_OG0002821	140
CG12910_OG0006305	132
CG12911_OG0006304	2
CG12914_OG0002819	0
CG12917_OG0002815	5
CG12920_OG0006291	2
CG12926_OG0006349	446
CG12929_OG0006357	80
CG12934_OG0006315	0
CG12935_OG0002846	188
CG12942_OG0001596_OG0	255
CG12945_OG0004570	811
CG12947_OG0004568	110
CG12948_OG0004558	259
CG12963_OG0001641_OG0	0
CG12964_OG0002996_OG0	6
CG12970_OG0006808	2
CG12971_OG0010294	34
CG12974_OG0010307	54
CG12983_OG0010332	0
CG12984_OG0003949	0
CG12985_OG0000915	13
CG12986_OG0011685	0
CG1299_OG0000523_OG0	7646
CG12990_OG0007696	20
CG12991_OG0007703	2787
CG12992_OG0011688	11
CG12994_OG0007707	1
CG12995_OG0008599	0
CG12998_OG0011739	2
CG13000_OG0011738	0
CG13001_OG0008580	156
CG13002_OG0008577	1473
CG13003_OG0008572	7380
CG13004_OG0008570	320
CG13005_OG0008567	110
CG13008_OG0008305	9
CG13010_OG0003260	6
CG13012_OG0008317	886
CG13014_OG0008547	458
CG13016_OG0006536	236
CG13018_OG0006537	207
CG13021_OG0003241	0
CG13022_OG0010698	36
CG13023_OG0010699	2
CG13024_OG0010708	376
CG13026_OG0010716	607
CG13028_OG0004010	0
CG13031_OG0012200	310
CG13032_OG0004014_OG0	0
CG13033_OG0010736	0
CG13038_OG0010761	0
CG13039_OG0010762	0
CG1304_OG0000265_OG0	0
CG1304_OG0000265_OG1	0
CG13040_OG0010763	0
CG13041_OG0000280_OG0	5
CG13041_OG0000280_OG0.2	7
CG13042_OG0010767	3
CG13043_OG0000281_OG0	1
CG13043_OG0000281_OG1	0
CG13044_OG0010768	0
CG13045_OG0000814	0
CG13046_OG0010771	0
CG13047_OG0010772	0
CG13048_OG0010773	0
CG13049_OG0010774	3
CG13051_OG0011898	2
CG13053_OG0010778	0
CG13054_OG0010779	0
CG13055_OG0010780	36
CG13056_OG0010757	2
CG13058_OG0004021	0
CG13059_OG0010764	0
CG13062_OG0010766	8
CG13064_OG0010775	0
CG13065_OG0010776	2
CG13066_OG0012201	0
CG13068_OG0002030_OG1	4
CG13069_OG0004022	0
CG1307_OG0004308	926
CG13070_OG0012202	0
CG13071_OG0011899	0
CG13073_OG0012731_OG0	55
CG13074_OG0010797	53
CG13075_OG0000216_OG0	4
CG13075_OG0000216_OG1	7
CG13077_OG0009097	25
CG13078_OG0003575_OG0	0
CG13081_OG0003574	0
CG13082_OG0009094	15
CG13083_OG0009084	0
CG13084_OG0009083	0
CG13085_OG0001922	34
CG13086_OG0003709	42
CG13088_OG0001266	187
CG1309_OG0010533	1854
CG13096_OG0003720	433
CG13097_OG0001923	691
CG13101_OG0009304	440
CG13102_OG0009298	0
CG13108_OG0009295	21
CG13110_OG0011792	0
CG13113_OG0001247_OG0	0
CG13114_OG0009279	0
CG13116_OG0001878	1266
CG13123_OG0001877	51
CG13124_OG0003502	28862
CG13126_OG0003515	267
CG13127_OG0001844	0
CG13131_OG0000790_OG0	0
CG13133_OG0003525	3009
CG1314_OG0011674	0
CG13144_OG0009363	151
CG13148_OG0007214	7
CG13151_OG0006215	152
CG13154_OG0006206	0
CG13155_OG0006196	0
CG13157_OG0002779	0
CG1316_OG0000430_OG0	1675
CG13168_OG0006184	2
CG1317_OG0011084	5167
CG13170_OG0006182	7
CG13171_OG0006180	0
CG13177_OG0012831	769
CG13185_OG0002928	646
CG13186_OG0006594	2
CG13192_OG0006567	355
CG13193_OG0006565	0
CG13196_OG0006560	116
CG13197_OG0006563	956
CG13202_OG0001123_OG0	15
CG13203_OG0006235	331
CG13204_OG0006233	641
CG13215_OG0002793_OG0	135
CG13216_OG0001568_OG0	1
CG13218_OG0002791_OG0	0
CG13220_OG0001573_OG0	2236
CG13223_OG0001571_OG0	1
CG13226_OG0002794_OG0	333
CG13227_OG0006218_OG0	0
CG13228_OG0011587_OG0	0
CG13229_OG0002786_OG0	31
CG13229_OG0002787_OG0	1385
CG13231_OG0006217	0
CG13239_OG0009815	5
CG1324_OG0007509	0
CG13243_OG0009147	0
CG13247_OG0010378	26
CG13248_OG0010371	143
CG13250_OG0011870	17
CG13251_OG0010355	140
CG13252_OG0003952	1022
CG13258_OG0009399	38
CG13272_OG0008882	0
CG13280_OG0008881	1
CG13282_OG0008887	12
CG13285_OG0010583	127
CG13287_OG0010216	0
CG13288_OG0010220	0
CG13293_OG0003937	158
CG13295_OG0010231	1189
CG13297_OG0010242	6
CG13299_OG0011864	0
CG13300_OG0003943	19
CG13305_OG0011196	28
CG13306_OG0011204	497
CG13308_OG0004102	0
CG13309_OG0011211	0
CG13310_OG0011207	3
CG13312_OG0011210	0
CG13313_OG0004105_OG0	0
CG13314_OG0011224	73
CG13315_OG0011237	1338
CG13318_OG0004834	71
CG13319_OG0006667	359
CG13321_OG0006673	2
CG13326_OG0006545	0
CG13330_OG0007271	0
CG13331_OG0007273	140
CG13332_OG0007274	83
CG13334_OG0007281	2
CG13337_OG0011662	14
CG13339_OG0007296	295
CG13344_OG0007304	336
CG13358_OG0007351	94
CG13359_OG0012499	8
CG13360_OG0010145	892
CG13361_OG0003189	2
CG13362_OG0007862	1
CG13364_OG0001174_OG0	11
CG13365_OG0007831	542
CG13367_OG0003188_OG0	595
CG13369_OG0003181	1463
CG13375_OG0007847	10
CG13377_OG0007849	498
CG13380_OG0010135	1
CG13384_OG0003473	857
CG13385_OG0012520	0
CG13386_OG0003471	4
CG1339_OG0006721	1
CG13390_OG0003479	347
CG13392_OG0003476	247
CG13397_OG0003469	39
CG13398_OG0003468	369
CG13403_OG0008236	0
CG13404_OG0008224	228
CG13405_OG0011376	0
CG13407_OG0004768	0
CG13408_OG0004770	16
CG13409_OG0004775	147
CG13423_OG0007099	3
CG13426_OG0011654	1
CG13427_OG0003049	334
CG13428_OG0007100	115552
CG13430_OG0001658	283
CG13436_OG0006622	63
CG13437_OG0006285	124
CG13438_OG0006243	0
CG1344_OG0012226	236
CG13442_OG0006244	0
CG13443_OG0006248	0
CG13445_OG0003880	1
CG13449_OG0009980	13
CG13454_OG0003875_OG0	0
CG13455_OG0009966	274
CG13457_OG0001288	0
CG13458_OG0004037	2286
CG13460_OG0010841	1
CG13465_OG0000343_OG0	0
CG13471_OG0004048	0
CG13473_OG0010860	0
CG13474_OG0004049	0
CG13476_OG0012898	0
CG13481_OG0000339_OG0	21
CG13481_OG0000339_OG1	0
CG13484_OG0010886	222
CG13488_OG0001544_OG1	5
CG13492_OG0005946	13
CG13501_OG0005936	2
CG13502_OG0005931	196
CG13502_OG0012991	37
CG13506_OG0007028	12193
CG13510_OG0006998	191
CG13511_OG0006997	22
CG13516_OG0006995	392
CG13526_OG0006986	0
CG13527_OG0006984	0
CG13531_OG0006978	980
CG13532_OG0006975	94
CG13538_OG0005981	0
CG13539_OG0012044	0
CG1354_OG0007555	2150
CG13541_OG0012280	0
CG13544_OG0005976	0
CG13545_OG0012580	0
CG13551_OG0000540_OG1	1160
CG13551_OG0012048	1062
CG13557_OG0012477	0
CG13558_OG0001556	0
CG13559_OG0012047	14
CG13561_OG0011643	9
CG13562_OG0011631	3
CG13575_OG0006892	15
CG13577_OG0001150_OG0	0
CG13578_OG0006898	293
CG13579_OG0006013	66
CG1358_OG0006724	1125
CG13581_OG0002746	2
CG13585_OG0011574	2054
CG13587_OG0006025	3
CG13594_OG0006033	132
CG13599_OG0005537	26
CG1360_OG0006725	67
CG13601_OG0005534	530
CG13603_OG0005332	1168
CG13605_OG0005319	822
CG13606_OG0005306	287
CG13607_OG0005318	463
CG13609_OG0012982	11
CG13613_OG0005278	0
CG13614_OG0002525_OG0	0
CG13615_OG0002524	0
CG13616_OG0005272	21
CG13618_OG0005267	116
CG13622_OG0005268	27
CG13623_OG0005265	534
CG13625_OG0004618	618
CG13627_OG0004629	67
CG13630_OG0004630	1062
CG13631_OG0004635	1014
CG13634_OG0004637	0
CG13641_OG0004650	43
CG13643_OG0002274	67
CG13653_OG0002504	3
CG13654_OG0005174	104
CG13663_OG0011496	399
CG13667_OG0004090_OG0	204
CG13670_OG0011168	12
CG13671_OG0004086_OG0	308
CG13675_OG0000560_OG2	1
CG13676_OG0003984	299
CG13678_OG0000129_OG3	4
CG1368_OG0008241	1
CG13685_OG0010463	61
CG13689_OG0008772	53
CG13690_OG0008752	0
CG13692_OG0008754	41
CG13698_OG0010125	648
CG13699_OG0003907_OG0	0
CG13705_OG0010610	6
CG13707_OG0010613	140
CG13708_OG0010614	123
CG1371_OG0006292	1097
CG13711_OG0010618	0
CG13712_OG0010619	0
CG13713_OG0010620	2
CG13716_OG0010627	2
CG13720_OG0004084	0
CG13721_OG0012208	0
CG13722_OG0011130	166
CG13723_OG0010915	0
CG13724_OG0010917	0
CG13725_OG0010918	0
CG13727_OG0004055	0
CG13728_OG0010923	0
CG13731_OG0011910	8
CG13733_OG0010089	0
CG13738_OG0011907	46
CG13739_OG0002891	2
CG13743_OG0006405	152
CG13744_OG0006409	1
CG13747_OG0006408	0
CG13748_OG0006626	4
CG13751_OG0001660_OG0	518
CG13760_OG0007606	612
CG13766_OG0009602	317
CG13771_OG0009612	18
CG13775_OG0003750_OG0	189
CG13784_OG0000956_OG0	412
CG13786_OG0003631	1
CG13796_OG0001883_OG0	824
CG13801_OG0000219_OG0	0
CG13801_OG0000219_OG1	0
CG13806_OG0011077	1
CG13807_OG0011075	297
CG13810_OG0011066	10
CG13813_OG0010189	24
CG13829_OG0011464	0
CG13833_OG0004687	8349
CG13837_OG0002276	0
CG13838_OG0011993	1
CG13841_OG0004694	639
CG13842_OG0004706	61
CG13847_OG0004737	16
CG13850_OG0004743	1339
CG13855_OG0004744	223
CG13856_OG0004745	62
CG13857_OG0004746	6
CG13862_OG0004760	0
CG13868_OG0007089	26430
CG13868_OG0013578	4984
CG13869_OG0007075	3
CG1387_OG0008528	2
CG13870_OG0007093	161
CG13871_OG0003047	1
CG13872_OG0007071	0
CG13875_OG0011381	191
CG13876_OG0001334_OG0	190
CG13877_OG0011937	474
CG13884_OG0000403_OG0	0
CG13887_OG0011343	4728
CG13891_OG0002060	7
CG13893_OG0011360	2286
CG13894_OG0004129	120
CG13895_OG0004128	599
CG13901_OG0011344	363
CG13907_OG0011337	8536
CG13912_OG0011325	88
CG13917_OG0011285	9158
CG13919_OG0011274	106
CG13920_OG0011271	3088
CG13921_OG0011032	101
CG13924_OG0011054	131
CG13926_OG0011282	349
CG13928_OG0011279	1038
CG13930_OG0011024	22
CG13931_OG0004073	25
CG13933_OG0011036	1727
CG13937_OG0011056	2156
CG13949_OG0003375	48
CG13950_OG0003376	89
CG13954_OG0006374	96
CG13955_OG0002890_OG0	20
CG13962_OG0012240	0
CG13970_OG0009133_OG0	0
CG13972_OG0005361	15
CG13983_OG0002696	0
CG13991_OG0000661_OG1	1
CG13992_OG0002070_OG0	3
CG13994_OG0011942	308
CG13995_OG0000538_OG0	91
CG13999_OG0000662_OG0	102
CG14005_OG0001926	314
CG14006_OG0001927	0
CG14007_OG0009567	155
CG14011_OG0003731	5
CG14013_OG0003734	1
CG14014_OG0009443	0
CG14015_OG0009446	215
CG14017_OG0003733	0
CG14020_OG0003686	113
CG14022_OG0008831	2673
CG14024_OG0003410_OG0	22
CG14034_OG0008836	1
CG14036_OG0008842	3
CG14042_OG0001816	77
CG14043_OG0003425	575
CG14044_OG0008964	158
CG14050_OG0000684	12
CG14052_OG0007777	12
CG14053_OG0012099	1
[truncated: 9,910 more rows]
