# Supplementary material for: Evolution of chemosensory tissues and cells across ecologically diverse Drosophilids
Source: Nat Commun. 2024 Feb 5;15:1047. doi: 10.1038/s41467-023-44558-4 (PMC10844241; doi:10.1038/s41467-023-44558-4)
Supplement: Supplementary file 18 — Supplementary Data 15 [file 41467_2023_44558_MOESM18_ESM.zip › all_count_tables_renamed/MELE5LE_counts_trim_genes_FBids_1_1_sorted.txt]

128up_OG0006588	841
14-3-3epsilon_OG0002478	5693
14-3-3epsilon_OG0001126_OG1	13151
140up_OG0004534	377
18w_OG0003044	2276
26-29-p_OG0010897	4426
2mit_OG0000576_OG0	13
5-HT1A_OG0006644	92
5-HT1B_OG0006647	79
5-HT2A_OG0000287_OG0	9
5-HT2B_OG0011472	50
5-HT7_OG0005777	50
5PtaseI_OG0005188	1130
7B2_OG0004187	988
a_OG0006460	1367
a10_OG0010691	13
a5_OG0009037	5
a6_OG0007651	344
AANATL2_OG0003640	51
AANATL4_OG0000091_OG1	0
AANATL7_OG0007605	1
Aasdh_OG0001831	336
Aatf_OG0001947	350
aay_OG0011265	6765
ab_OG0009683	556
ab_OG0009684	83
ABCB7_OG0011281	3523
Pmp70_OG0003257	5052
Abd-B_OG0005000	0
Abi_OG0002227_OG0	511
Abl_OG0010722	2075
abo_OG0009656	299
Abp1_OG0010565	554
abs_OG0003097	475
ac_OG0007843	0
Ac13E_OG0008321	2096
Ac3_OG0009573	240
Ac78C_OG0010320	399
Acam_OG0000252_OG0	0
Acam_OG0000252_OG1	0
Acam_OG0005131	0
CG9149_OG0011313	1398
Acbp1_OG0009246	727
Acbp2_OG0010415	1296
Acbp4_OG0000311_OG0	0
Acbp4_OG0000311_OG1	0
Acbp6_OG0010414	45
ACC_OG0007193	6998
AcCoAS_OG0000812	4699
Ace_OG0000652_OG0	181
Acer_OG0000953_OG0	2519
Acer_OG0003808	786
Acf_OG0002671	1027
Achl_OG0002770	126
acj6_OG0008333	12
acj6_OG0008334	23
Ack_OG0010507	2889
Ack-like_OG0006546	519
Acn_OG0009540	3665
CG5009_OG0006075	5804
Acox57D-d_OG0006913	300
Acox57D-p_OG0001151	1431
Acp1_OG0009317	960
Acp32CD_OG0009664	0
Acp65Aa_OG0003939	19
Acph-1_OG0001513	224
CG12512_OG0008829	2384
CG18155_OG0007972	16
Acsl_OG0007133	6824
Act42A_OG0000022_OG0	1780
Act42A_OG0000022_OG1	242372
Act42A_OG0000022_OG3	142878
Act42A_OG0000022_OG4	150420
Act42A_OG0000022_OG5	788
Actn_OG0003148_OG0	74775
Actn3_OG0011403_OG0	0
ACXB_OG0000046_OG0	0
ACXB_OG0000046_OG1	22
ACXB_OG0000046_OG2	0
ACXB_OG0000046_OG2.2	0
ACXD_OG0004078_OG0	62
Acyp_OG0009408	0
Acyp2_OG0011498	514
Ada_OG0002342	50
Ada1-2_OG0003777_OG0	0
Ada2a_OG0005051	337
Ada2b_OG0004799	234
Ada3_OG0007872	1016
AdamTS-A_OG0005247	2051
AdamTS-A_OG0012010	15
AdamTS-B_OG0008089	3858
Adar_OG0007649	1630
Adat1_OG0003596	50
Adck1_OG0006032	396
Adck5_OG0010063	275
ADD1_OG0006579	493
Adf1_OG0001636_OG0	312
Adgf-A_OG0001991_OG0	6
Adgf-A_OG0003900	81
Adgf-A2_OG0010109	12
Adgf-B_OG0010108	0
Adgf-C_OG0001030_OG0	1229
Adgf-D_OG0002208_OG0	735
Adgf-E_OG0006152	3
Adh_OG0003395_OG0	508
Adi1_OG0010940	2064
AdipoR_OG0004727	4948
CG3809_OG0004951	0
AdenoK_OG0003918_OG0	1679
Ady43A_OG0002958	1445
AdoR_OG0005733	194
adp_OG0006108	1079
AdSS_OG0000854_OG0	8202
Aduk_OG0004873	440
Ae2_OG0010984	1757
CG6512_OG0010913	6484
aft_OG0006080	281
Afti_OG0005567	436
Ag5r_OG0008212	57
Ag5r2_OG0008213	1
AGBE_OG0007237	5628
AgmNAT_OG0001753	57
ago_OG0010530	1717
AGO1_OG0007307	2635
AGO2_OG0000119_OG0	7855
Agpat1_OG0008448	95
Agpat2_OG0003465	1285
Agpat3_OG0004018	2662
Agpat4_OG0004019_OG0	625
ADPS_OG0002932	307
agt_OG0001016_OG0	302
Spat_OG0007723	457
Ahcy_OG0001195_OG0	1754
AhcyL1_OG0011110	1250
AIF_OG0001225	687
AIMP1_OG0007108	658
AIMP2_OG0009977	1408
AIMP3_OG0005998	511
Adk1_OG0010829	10469
Adk3_OG0005467	695
Ak6_OG0007201	205
Akap200_OG0000367_OG0	341
Akh_OG0010512	11
AkhR_OG0009627	154
akirin_OG0010441	2286
Akr1B_OG0001292	3735
Akt1_OG0005415	2384
al_OG0008749	280
Aladin_OG0007570	164
AlaRS_OG0003477	1926
AlaRS-m_OG0010596	1083
Alas_OG0006853	7005
alc_OG0006389	4413
Ald1_OG0005647	86531
Ald2_OG0005645	14
Aldh_OG0003615	33038
Aldh-III_OG0006742	14829
Aldh7A1_OG0003841_OG0	173
Alg-2_OG0001588_OG0	1624
Alg1_OG0002607_OG0	1459
Alg10_OG0000709_OG0	254
Alg11_OG0012170	1491
CG8412_OG0004562	2048
Alg14_OG0001194_OG0	283
Alg2_OG0010641	374
Alg3_OG0003012	42
Alg3_OG0006966	471
CG5287_OG0001281	261
CG5287_OG0003790	198
Alg9_OG0005173	183
Alh_OG0004317	2061
Alh_OG0004319	978
Alh_OG0011430	467
alien_OG0009301	1621
ALiX_OG0005343	4064
Alk_OG0006414	3911
CG12179_OG0001176_OG0	142
Alp1_OG0010289	10
Alp10_OG0010194	3
Alp11_OG0008522	0
Alp12_OG0003717	599
Alp13_OG0001034	8
Alp2_OG0000261_OG0	8
Alp2_OG0000261_OG1	1
Alp4_OG0005779	577
Alp6_OG0006360	19
Alp7_OG0003030	0
Alp9_OG0003931	8
alph_OG0000083_OG0	17
alph_OG0005113	2105
alpha-Catr_OG0006852	644
alpha-Est1_OG0004357	7660
alpha-Est10_OG0004350	3365
alpha-Est2_OG0000314	249
alpha-Est3_OG0004356	1739
alpha-Est6_OG0004354	0
alpha-Est7_OG0001351	3949
alpha-Est8_OG0004352	3469
alpha-Est9_OG0004351	2150
alpha-Man-Ia_OG0003130	146
alpha-Man-Ia_OG0003131	2495
alpha-Man-Ia_OG0001168	1474
alpha-Man-Ib_OG0005087	709
alpha-Man-Ic_OG0011549	4
alpha-Man-IIa_OG0004878	1192
alpha-Man-IIb_OG0005229	1069
alpha-PheRS_OG0008296	781
alpha-Spec_OG0011040	21065
alpha4GT1_OG0000948	414
alphaCOP_OG0011275	3088
alphaSnap_OG0010384	3287
alphaTub67C_OG0010998	68
Alr_OG0008278	739
alrm_OG0002498	54
Als2_OG0009863	2140
alt_OG0004894	3208
aly_OG0004083	0
Ama_OG0002112	3
Amacr_OG0009433	995
amd_OG0001918	500
Amnionless_OG0008741	14
amon_OG0011540	1103
amos_OG0003702_OG0	0
AMPdeam_OG0008245	13262
Amph_OG0007204	7517
AMPKalpha_OG0001698	6001
Amt_OG0004607	97
Amun_OG0008385	3797
amx_OG0007575	347
Amy-p_OG0000157_OG0	29
Amy-p_OG0000157_OG0.2	0
Amyrel_OG0006416	4
ana_OG0006403	4
ana1_OG0002269	1161
ana2_OG0007120	74
ana3_OG0006194	82
Ance-2_OG0003658	8
Ance-3_OG0001891_OG0	1604
Ance-3_OG0009407	1617
Ance-4_OG0006406	271
Ance-5_OG0005870	649
anchor_OG0010100	842
Andorra_OG0011741	0
Ank2_OG0010460	4532
Ankle2_OG0000780	3505
l(2)35Be_OG0003404_OG0	201
anox_OG0007490	1814
Ant2_OG0008041	114
antdh_OG0008007	3216
Antp_OG0002113	582
antr_OG0007227	0
AnxB10_OG0008082	5235
AnxB11_OG0008196	3094
AnxB9_OG0004410	26001
aop_OG0003458	1253
aos_OG0010741	1645
Aos1_OG0002145_OG0	521
AOX1_OG0005242	10853
AOX2_OG0000143_OG0	12337
AOX2_OG0000143_OG1	40
AOX4_OG0001465	5
ap_OG0005832	704
AP-1-2beta_OG0008273	3152
AP-1gamma_OG0007680	2789
AP-1mu_OG0005553	1960
AP-1sigma_OG0005334	1998
AP-2alpha_OG0008751	1717
AP-2mu_OG0004736	1323
AP-2sigma_OG0004385	787
Apc_OG0005387	1942
APC10_OG0005888	245
Apc2_OG0005308	186
APC4_OG0003171_OG0	319
APC7_OG0001703	46
ApepP_OG0000963	476
aph-1_OG0003552_OG0	488
aPKC_OG0006607	481
aPKC_OG0006608	77
aPKC_OG0006609	151
Aplip1_OG0011323	492
apn_OG0002443_OG0	3
apolpp_OG0012638	9540
app_OG0010830	879
APP-BP1_OG0010070	410
Appl_OG0007834	1904
Aprt_OG0004075	199
Aps_OG0010085	3081
apt_OG0002733	1031
CG18815_OG0010034	2936
AQP_OG0007242	7388
aqrs_OG0005393	0
aqz_OG0001049_OG1	14648
ara_OG0009939	657
aralar1_OG0001518	3723
Arc1_OG0002768_OG0	2
Arc2_OG0006127	382
Arc42_OG0001370_OG0	1181
Archease_OG0002289_OG0	440
Arf51F_OG0006831	1821
Arf79F_OG0012164	5086
ArfGAP1_OG0010836	1291
ArfGAP3_OG0003816_OG0	1359
Arfip_OG0005451	369
Arfrp1_OG0007681	281
arg_OG0003183	19
arg_OG0007835	6
Argk_OG0011233	135132
Argk_OG0011925	6619
Argl_OG0009800	179
CG31469_OG0002209_OG0	566
ArgRS_OG0008151	735
ArgRS-m_OG0004367	199
ari-1_OG0007878	1484
ari-2_OG0003028	1030
Arl1_OG0010003	762
Arl2_OG0004816	205
Arl5_OG0011164	523
Arl6_OG0007042	157
Arl6IP1_OG0004993	887
Arl8_OG0004797	949
arm_OG0007636	8908
armi_OG0002027	180
Arp1_OG0004441	2965
Arp10_OG0007423	1065
Arp2_OG0001770	941
Arp3_OG0010555	1084
Arp5_OG0001448_OG0	447
Arp53D_OG0011600	0
Arp6_OG0008512	703
Arp8_OG0007614	369
Arpc1_OG0009187	2755
Arpc2_OG0009417	873
Arpc3A_OG0005226	481
Arpc3B_OG0008590	54
Arpc4_OG0008719	1405
Arpc5_OG0008957	610
arr_OG0007264	612
Arr1_OG0009490	755
Arr2_OG0004099	991
Ars2_OG0005840	3637
Art1_OG0004911	625
Art2_OG0008773	1
Art3_OG0004604	423
Art4_OG0004574	163
Art6_OG0004528_OG0	1
Art7_OG0001547_OG0	635
Art8_OG0009662	100
Art9_OG0002219_OG0	0
Arts_OG0000486_OG0	989
aru_OG0003377	3938
Arv1_OG0013036	426
arx_OG0009914	65
Asap_OG0007180	3338
Asator_OG0002682_OG1	2749
Asciz_OG0010646	253
ase_OG0007840	0
asf1_OG0009889	532
ash1_OG0000982_OG0	89
ash2_OG0004623	1412
Ask1_OG0004518	4420
asl_OG0004217	179
AsnRS_OG0003707	1972
AsnRS-m_OG0006452	227
AsnS_OG0000992	765
asp_OG0004633	27
Asph_OG0006509	23163
ASPP_OG0006932	2474
CG9572_OG0008488	42183
AspRS_OG0006665	2435
AspRS-m_OG0008886	1341
asrij_OG0006972	1089
asRNA:CR31429_OG0002339_OG0	127
asRNA:CR42743_OG0003772_OG0	0
asRNA:CR43299_OG0012338_OG0	0
asRNA:CR43426_OG0012535_OG0	0
asRNA:CR43454_OG0002277_OG0	60
asRNA:CR43463_OG0001607_OG0	118
asRNA:CR43809_OG0003675_OG0	476
asRNA:CR44106_OG0002406_OG0	9
asRNA:CR44169_OG0002969_OG0	3
asRNA:CR44179_OG0001455_OG0	1677
asRNA:CR44372_OG0000331_OG0	2
asRNA:CR44372_OG0000331_OG1	0
asRNA:CR44894_OG0012090_OG0	0
asRNA:CR45044_OG0005605_OG0	25
asRNA:CR45195_OG0000203_OG0	1297
asRNA:CR45195_OG0000203_OG1	258
asRNA:CR45350_OG0001645_OG0	1526
asRNA:CR45943_OG0010336	447
asRNA:CR46029_OG0000226_OG0	6
asRNA:CR46029_OG0000226_OG1	1
asRNA:CR46139_OG0003106_OG0	29
asRNA:CR46246_OG0011916	3
asRNA:CR46354_OG0002193_OG0	265
asRNA:CR46473_OG0000925_OG0	107
Ass_OG0001346	67
ast_OG0003560	383
AstA_OG0004634	21
AstA-R1_OG0000689	76
AstA-R2_OG0005396	123
AstC_OG0009668	3
AstC-R1_OG0010134	10
AstC-R2_OG0001295_OG0	17
AstCC_OG0009669	1
asun_OG0002419_OG0	211
Asx_OG0006138	1998
Atac1_OG0003748_OG0	144
Atac2_OG0009508	311
Atac3_OG0000828	299
Tat_OG0001330	1421
Ate1_OG0003045	1602
Atet_OG0003384	2743
Atf-2_OG0006059	469
Atf3_OG0007763	2713
Atg1_OG0009929	127
Atg1_OG0009931	1673
Atg10_OG0001598	49
Atg101_OG0008681	978
Atg12_OG0011904	466
Atg13_OG0004817	1116
Atg14_OG0005089	1630
Atg16_OG0005703	765
Atg17_OG0004232	3547
Atg18a_OG0011152	2521
Atg18b_OG0001271_OG0	1814
Atg2_OG0011112	4283
Atg3_OG0009922	1061
Atg4a_OG0009014	1589
Atg4b_OG0005256	1125
Atg5_OG0007974	363
Atg6_OG0005323	1034
Atg7_OG0006714	320
Atg8a_OG0008043	12019
Atg8b_OG0005571	0
Atg9_OG0006487	2483
atilla_OG0011822	11678
atk_OG0010362	3
atl_OG0001399	9276
atms_OG0004154	1264
ato_OG0004804	0
Atox1_OG0012695	858
ATP6AP2_OG0004869	12543
ATP7_OG0008369	1713
ATP8A_OG0007260	4665
ATP8A_OG0007261	17
Atpalpha_OG0002140	25211
ATPCL_OG0006680	5349
ATPsynB_OG0010987	31915
ATPsynbeta_OG0005823	110655
ATPsynbetaL_OG0001317	2
ATPsynC_OG0005792	64880
ATPsynCF6_OG0005500	14197
ATPsynCF6L_OG0010605	1
ATPsynD_OG0004477	21243
ATPsyndelta_OG0007526	13247
ATPsynE_OG0005568	15399
ATPsynG_OG0009657	16907
ATPsyngamma_OG0005690	29666
ATPsynGL_OG0009315	1
ATPsynO_OG0012619	24492
AttC_OG0000164_OG0	1547
AttC_OG0007258	546
AttD_OG0004890	103
Atu_OG0002096	1043
Atx-1_OG0012102	8
Atx2_OG0011501	5308
Atxn7_OG0003444	597
aub_OG0000482_OG0	30
aurA_OG0004964	67
aurB_OG0009647	11
aust_OG0001881	0
aux_OG0003096_OG0	1662
ave_OG0006159	244
Aven_OG0003291	182
awd_OG0002664	6022
Awh_OG0010478	8
axed_OG0010262	197
Axn_OG0005720	1236
axo_OG0003993	229
axo_OG0010625	80
axo_OG0010626	442
axo_OG0010628	61
Axs_OG0008319	1325
Axud1_OG0003447	691
az2_OG0006736	217
azot_OG0000210_OG0	0
azot_OG0000210_OG1	0
b_OG0009189	8720
B-H1_OG0000267_OG0	518
B-H1_OG0000267_OG1	344
B4_OG0009202	2450
B52_OG0001376_OG0	7666
b6_OG0007653	57
B9d1_OG0005246	39
B9d2_OG0005830	24
bab1_OG0011327	35
bab1_OG0011328	78
bab2_OG0011326	1853
babo_OG0006628	1387
babos_OG0007027	1502
Bacc_OG0008947	18952
Bace_OG0000801_OG0	11
baf_OG0003792	848
bai_OG0005189	2301
Balat_OG0007229	0
Baldspot_OG0010721	1016
ball_OG0001092_OG1	240
bam_OG0005170	5
bap_OG0001358_OG0	1
Bap111_OG0007677	1557
Bap170_OG0000903_OG0	1315
Bap55_OG0005900	375
Bap60_OG0008560	1507
IMPPP_OG0000305_OG1	0
barc_OG0010291	645
bark_OG0008784	2052
barr_OG0000425_OG0	316
baz_OG0008596	3596
bb8_OG0005496	2
bbc_OG0007266	3675
CG18067_OG0007098	12207
bbg_OG0010871	310
bbg_OG0010872	1223
BBIP1_OG0004876	163
BBS1_OG0010413	75
BBS4_OG0002785_OG0	544
BBS5_OG0002086	237
BBS8_OG0008755	295
BBS9_OG0006919	631
bbx_OG0008688	6604
bc10_OG0010387_OG0	1720
BCAS2_OG0005540	353
bcd_OG0002111_OG0	15
bchs_OG0003722	220
BCL7-like_OG0007566	109
bcn92_OG0007793	491
Bdbt_OG0004400	450
bdg_OG0006805	1616
bdl_OG0003385	2533
Bdp1_OG0009215	797
be_OG0000785	3132
BEAF-32_OG0006164	968
beag_OG0004860	581
beat-Ia_OG0011784	25
beat-Ib_OG0009146	9
beat-Ic_OG0001866_OG0	13
beat-IIa_OG0005482	25
beat-IIb_OG0005481	252
beat-IIIa_OG0009463	44
beat-IIIb_OG0009460	62
beat-IIIc_OG0003687	230
beat-IV_OG0005508	143
beat-Va_OG0005024	4
beat-Vb_OG0005021	9
beat-Vc_OG0001062_OG0	4
beat-VII_OG0011542	281
beat-VII_OG0011544	168
beg_OG0004008	601
bel_OG0001048	4903
Bem46_OG0008920	351
ben_OG0000514_OG0	3052
Best1_OG0002590_OG0	3097
Best2_OG0010251	2449
Best3_OG0009963	0
Best4_OG0000558_OG0	0
Bet1_OG0003845_OG0	697
Bet3_OG0004072	608
beta-PheRS_OG0005298	864
beta-Spec_OG0007697	31318
beta'COP_OG0009212	2116
beta3GalTII_OG0012738	121
beta4GalNAcTA_OG0006521	586
beta4GalNAcTB_OG0002610	499
beta4GalT7_OG0005195	215
betaCOP_OG0008653	3967
betaggt-I_OG0008962	657
betaGlu_OG0002667	330
CG32396_OG0011696	0
Bgb_OG0011276	482
bgcn_OG0001647	295
bgm_OG0009412	1000
BHD_OG0010421	301
bi_OG0003201	861
bi_OG0012904	59
BI-1_OG0004087	4154
bib_OG0001843_OG0	12
BicC_OG0009143	200
BicD_OG0009474	1703
CG11873_OG0005086	1149
bif_OG0003277	1335
bif_OG0012761	386
BigH1_OG0001085_OG0	49
bigmax_OG0005365	699
Bili_OG0002506_OG0	0
bin_OG0010286	0
Bin1_OG0005423	252
bin3_OG0007310	2682
bip1_OG0010560	85
Bka_OG0009250	225
blanks_OG0011885_OG0	1
Blimp-1_OG0010196	3331
Blm_OG0002608	125
Blos1_OG0006148	366
Blos2_OG0010078	273
Blos3_OG0009918	233
Blos4_OG0010933	252
blot_OG0010924	10496
blow_OG0006726	442
blp_OG0005216	1707
blw_OG0006982	99525
bma_OG0010967	25
Bmcp_OG0010022	606
bmm_OG0010858	5443
bnb_OG0001206_OG1	4477
CG5059_OG0012191	2053
bnk_OG0005787	0
bnl_OG0004512	466
boca_OG0006727	663
bocks_OG0002575_OG0	870
BOD1_OG0005544	3561
boi_OG0007601	307
boi_OG0007603	114
boil_OG0012322	10
bol_OG0011238	7785
boly_OG0007153	0
BomBc1_OG0001623	1033
BomBc2_OG0000769_OG0	3044
BomBc3_OG0004769	1685
BomT3_OG0011469	4640
bon_OG0004934	1109
bond_OG0004726	336
bonsai_OG0007008	652
Boot_OG0006400	23
bor_OG0004967	690
bora_OG0003911	14
BORCS5_OG0008208	605
BORCS6_OG0011365	285
BORCS7_OG0007103	104
borr_OG0009292	27
boss_OG0005676	499
botv_OG0006642	579
bou_OG0007819	769
bowl_OG0008785	673
BoYb_OG0000400_OG0	5
br_OG0007659	53
br_OG0011928	8
Br140_OG0001629	1104
brat_OG0001919	382
Brca2_OG0000883	516
Brd_OG0010852	0
CG7154_OG0009310	1220
Brd8_OG0002488	343
Bre1_OG0010209	1063
Brf_OG0005483	346
Brf_OG0005485	104
brk_OG0007975	396
brm_OG0009999	1955
Brms1_OG0008442	1294
Bro_OG0011272	0
brp_OG0000499_OG1	397
l(3)72Ab_OG0009997	2341
bru1_OG0009737	110
bru1_OG0009738	711
bru2_OG0009740	721
bru2_OG0011823	13
bru2_OG0012161	124
bru3_OG0010907	327
bru3_OG0011909	69
Bruce_OG0004896	7154
brun_OG0003663	1613
brv1_OG0000706_OG0	0
brv2_OG0010919	0
brv3_OG0011666	5
BRWD3_OG0005288	3101
brwl_OG0009277	1187
bs_OG0003002	444
bs_OG0006897	206
bsf_OG0001906_OG0	2507
Bsg_OG0009780	8163
Bsg25D_OG0003412_OG0	2102
bsh_OG0009110	13
bsk_OG0012344	1485
bt_OG0000537_OG1	257
BTBD9_OG0000546_OG0	2074
BtbVII_OG0011887	3108
btd_OG0007557	365
Btk29A_OG0001838	812
Btk29A_OG0011763	20
btl_OG0002041	189
btn_OG0004719	14
Btnd_OG0008611	20
btsz_OG0001035_OG1	1152
btsz_OG0004581	6
btv_OG0003692	47
btv_OG0009487	349
btz_OG0005342	2207
Bub1_OG0001806_OG0	799
Bub3_OG0005120	405
BubR1_OG0000657_OG0	95
Buffy_OG0006561	272
bug_OG0006803	644
Bug22_OG0009372	679
BuGZ_OG0008876	1365
CG8270_OG0010257	319
bun_OG0000556	2686
bun_OG0009749	4379
bur_OG0003683_OG0	2229
Burs_OG0001045_OG0	0
bves_OG0007497	351
bves_OG0007499	218
bw_OG0006000	3
bwa_OG0009122	270
bwa_OG0012525	244
Bx_OG0008666	3
Bx_OG0008667	379
Bx42_OG0007682	1721
by_OG0005550	7978
byn_OG0010803	0
bys_OG0007950	615
c-cup_OG0012143	1
c(3)G_OG0001464_OG0	209
c11.1_OG0007569	2638
c12.1_OG0007568	654
c12.2_OG0007567	2735
C15_OG0002126_OG0	15
C1GalTA_OG0009799	672
C3G_OG0007801	6170
C901_OG0008027	9
ca_OG0005700	3694
Ca-alpha1D_OG0009140	9018
Ca-alpha1T_OG0003323	640
Ca-beta_OG0009681	2530
Ca-Ma2d_OG0009139	2274
CaBP1_OG0008860	1311
cac_OG0000605_OG0	172
cact_OG0009392	18297
cactin_OG0003129	998
cad_OG0009437	26
Cad74A_OG0010922	55
Cad86C_OG0002368	2461
Cad87A_OG0001088_OG0	312
Cad89D_OG0001058_OG0	0
Cad96Ca_OG0011497	1585
Cad96Cb_OG0005172	1
Cad99C_OG0005704	2091
CadN_OG0000277_OG1	27
Caf1-105_OG0002830	143
Caf1-180_OG0007408	313
Caf1-55_OG0001036	1011
cag_OG0001595_OG0	205
CAH1_OG0009192	2619
CAH13_OG0002843	0
CAH14_OG0002807	2
CAH15_OG0006256	0
CAH16_OG0000498_OG1	0
CAH2_OG0001000_OG0	5353
CAH3_OG0003177	1167
CAH5_OG0005796	0
CAH7_OG0000840	1868
CAH8_OG0004748	18
CAH9_OG0005622	403
CAHbeta_OG0002334	229
cal1_OG0002556_OG0	521
CalpA_OG0003035	4596
CalpB_OG0010971	2340
CalpC_OG0008186	664
Calr_OG0005564	12467
Cals_OG0013279_OG0	1959
Calx_OG0002139_OG0	0
Calx_OG0004417	5108
Calx_OG0004418	2920
calypso_OG0006121	408
Cam_OG0012053	15985
CaMKI_OG0012767	3729
CaMKII_OG0013280	9667
Camp_OG0005907	517
Camta_OG0006364	657
Camta_OG0006365	81
can_OG0004061_OG0	2
CanA1_OG0005778	1864
CanB_OG0000231_OG0	281
CanB_OG0000231_OG1	4628
Cand1_OG0009382	1671
CAP_OG0000587_OG0	14875
CAP_OG0012405	6
Cap-D2_OG0005121	167
Cap-D3_OG0009448	428
Cap-G_OG0002924	570
Cap-H2_OG0004906	654
Capa_OG0005712	6
Caper_OG0009347	9250
Capr_OG0010138	2241
caps_OG0010156	1437
caps_OG0010157	1201
capt_OG0009025	13623
capu_OG0000612_OG0	561
car_OG0007437	425
CARPA_OG0007960	33
CARPB_OG0007554	102
CarT_OG0009432	36
cas_OG0004236	3
casp_OG0006502	1683
cass_OG0009476	3571
Cat_OG0003869	12282
cathD_OG0002862	15654
cato_OG0006491	1
Catsup_OG0009538	1469
caup_OG0009938	140
cav_OG0000654	73
caz_OG0003243_OG0	2184
cbc_OG0007265	664
Cbl_OG0002051_OG0	3866
CBP_OG0001721	23
CBP_OG0007971	17
Cbp20_OG0005066	445
Cbp53E_OG0006447	572
Cbp80_OG0007913	625
Cbp80_OG0007915	493
Cbs_OG0003124	361
cbs_OG0007263	634
cbt_OG0008760	4712
Cby_OG0004789	33
Cc2d2a_OG0002702	104
CCAP_OG0011467	3
CCAP-R_OG0000870	72
ccb_OG0012089	1
CCDC151_OG0011900	92
CCDC53_OG0009785	236
Ccdc58_OG0010399	194
Ccdc85_OG0008917	203
CCHa1_OG0004530	264
CCHa1-R_OG0006065	32
CCHa2_OG0002186_OG0	67
CCHa2-R_OG0005836	15
Cchl_OG0004776	7030
CCKLR-17D1_OG0003334	6
CCKLR-17D1_OG0008675	265
CCKLR-17D1_OG0011744	13
CCKLR-17D3_OG0008678	137
Ccm3_OG0005250	1458
Ccn_OG0010106	255
Ccn_OG0010107	349
Ccn_OG0012179	107
Ccp84Ab_OG0000178_OG0	30
Ccp84Ac_OG0001349_OG0	1
Ccp84Ae_OG0002110_OG0	2
Ccp84Af_OG0000109_OG0	0
Ccp84Af_OG0000109_OG1	1
Ccp84Af_OG0000109_OG2	2
Ccp84Ag_OG0001348_OG0	8
Ccs_OG0006299	651
CCT1_OG0002281_OG0	1665
CCT2_OG0003145	2190
CCT3_OG0004995	2723
CCT4_OG0000979	1790
CCT5_OG0006600	2273
CCT6_OG0008508	2656
CCT7_OG0004839	706
CCT7_OG0004841	400
CCT8_OG0007117	2643
Ccz1_OG0010481	501
cd_OG0004708	3
CD98hc_OG0001357_OG0	6202
Cda4_OG0008701	62
Cda5_OG0008721	4122
Cda9_OG0002707	19
CDase_OG0005749	3558
cdc14_OG0009306	3642
Cdc16_OG0005493	383
Cdc23_OG0009421	245
Cdc27_OG0010426	1465
Cdc2rk_OG0006290	299
Cdc37_OG0011041	1386
Cdc42_OG0008268	1209
Cdc45_OG0007388	334
Cdc5_OG0011371	891
CDC50_OG0008483	2045
Cdc6_OG0002054	39
Cdc7_OG0007729	5222
Cdep_OG0002087	1191
Cdep_OG0004159	1782
CdGAPr_OG0009111	3005
cdi_OG0000729	1955
cDIP_OG0004394	1207
Cdk1_OG0000555_OG0	22
Cdk12_OG0009875	806
Cdk2_OG0002391	113
CDK2AP1_OG0008015	569
Cdk4_OG0006632	462
Cdk5_OG0002993	704
Cdk5alpha_OG0009389	681
Cdk7_OG0001724	300
Cdk8_OG0010977	125
Cdk9_OG0007009	438
Cdlc2_OG0000234_OG1	1247
cdm_OG0002482	3734
Cds_OG0010549	1484
Ced-12_OG0009727	882
ced-6_OG0006366	7908
CenB1A_OG0004675	1413
CenG1A_OG0003595_OG0	9047
CenG1A_OG0009182	47
Cenp-C_OG0002322	264
Cep135_OG0009952	376
Cep135_OG0009954	425
cep290_OG0004127	362
Cep89_OG0006812	6
Cep97_OG0008778	522
cer_OG0012078	664
Cerk_OG0004182	3049
cert_OG0011161	1882
Cf2_OG0008971	4596
Cfp1_OG0007571	1222
CG5789_OG0004615	889
cg_OG0006533	3955
CG10000_OG0005395	0
CG10005_OG0004963	4
CG10011_OG0005399	735
CG10013_OG0002410_OG0	1
CG10019_OG0008786	123
CG10026_OG0009081	211
CG10029_OG0004344	1
CG10031_OG0008792	652
CG10035_OG0004420	10
CG10038_OG0001436_OG0	337
CG10041_OG0012259_OG0	14
CG10051_OG0007036	0
CG10053_OG0004336	129
CG10055_OG0004329	756
CG10062_OG0007038	363
CG10063_OG0010284	1
CG10064_OG0010282	6
CG10068_OG0004321	986
CG10073_OG0000065_OG2	40
CG10075_OG0010279	1679
CG10077_OG0010277	25695
CG10082_OG0005964	6751
CG10086_OG0001355	6
CG10089_OG0010567	297
CG10098_OG0004320	766
CG10104_OG0006132	0
CG10116_OG0010569	12
CG10126_OG0005023	2857
CG10132_OG0009091	2091
CG10137_OG0009093	736
CG10139_OG0006151	420
CG10140_OG0010573	30
CG10147_OG0010256	228
CG10151_OG0006160	109
CG10154_OG0010575	0
CG10163_OG0010252	16
CG10164_OG0001489	0
CG10165_OG0011781	403
CG10171_OG0010163	203
CG10175_OG0005507	4619
CG10177_OG0001079_OG0	0
CG10184_OG0005509	336
CG10185_OG0005203	650
CG10189_OG0009087	502
CG10194_OG0009085	390
CG10195_OG0003572	575
CG10205_OG0006168	5089
CG10208_OG0005527	387
CG10209_OG0006169	487
CG10211_OG0009505	3781
CG10222_OG0010165	149
CG10226_OG0010249	712
CG10237_OG0003462	22380
CG1024_OG0004294	249
CG10252_OG0011517	0
CG10254_OG0002565	1542
CG10257_OG0006606	166
CG10264_OG0005208	0
CG10265_OG0006935	165
CG10274_OG0003940	720
CG10280_OG0004257	1
CG10283_OG0001907_OG0	620
CG10286_OG0004292	612
CG10298_OG0004288	3
CG10300_OG0005516	1
CG10301_OG0005515	1
CG10307_OG0005957	4367
CG10311_OG0004972	2488
CG10317_OG0004974	21
CG10321_OG0005965	2394
CG10324_OG0004994	250
CG10332_OG0005992	1
CG10333_OG0009507	1125
CG10336_OG0009516	47
CG10337_OG0009096	147
CG10338_OG0009517	364
CG10339_OG0006873	3548
CG10340_OG0001059_OG0	1695
CG10341_OG0009518	608
CG10343_OG0009520	341
CG10344_OG0007020	41
CG10345_OG0002430_OG0	48528
CG10347_OG0000607_OG0	177
CG10348_OG0003704	1630
CG10352_OG0008207	27
CG10353_OG0008206	3380
CG10357_OG0010470	4
CG10359_OG0010469	145
CG10361_OG0010014	64
CG10362_OG0008202	366
CG10365_OG0005518	6495
CG10366_OG0009102	971
CG10375_OG0005526	836
CG10376_OG0009519	827
CG10383_OG0001909	8906
CG10384_OG0007018	8
CG10405_OG0004983	10
CG10407_OG0005207	246
CG10413_OG0003703_OG0	228
CG10417_OG0013094	1108
CG10418_OG0010832	201
CG10425_OG0002500	535
CG10428_OG0001263_OG0	811
CG10431_OG0001914	76
CG10433_OG0006904	3937
CG10435_OG0002296_OG0	897
CG10444_OG0007082	526
CG10445_OG0001356	27
CG10459_OG0001605_OG0	2
CG10462_OG0009105	1397
CG10463_OG0009108	306
CG10466_OG0012145	133
CG10467_OG0010233	403
CG10469_OG0010232	70
CG10470_OG0009541	605
CG10472_OG0000811_OG0	252
CG10479_OG0010225	205
CG10481_OG0009114	1
CG10483_OG0010221	941
CG10486_OG0010219	1
CG10492_OG0009544	1216
CG10494_OG0006908	128
CG10495_OG0009546	164
CG10505_OG0006927	12
CG10508_OG0010314	1508
CG10510_OG0003948	0
CG10513_OG0005163	425
CG10514_OG0005162	331
CG10516_OG0009998	205
CG10527_OG0002810_OG0	15114
CG10543_OG0006262	4030
CG10550_OG0000747	26940
CG10555_OG0008527	794
CG10561_OG0009552	2871
CG10565_OG0010321	4664
CG10576_OG0010200	3272
CG10581_OG0010326	194
CG10584_OG0010328	857
CG10587_OG0000094_OG0	0
CG10587_OG0000094_OG1	0
CG10587_OG0000094_OG2	0
CG10589_OG0003950	0
CG10591_OG0010195	3
CG10597_OG0003317	0
CG10598_OG0011740	0
CG10600_OG0009530	3983
CG10602_OG0009532	3942
CG10616_OG0010838	907
CG10621_OG0001911	132
CG10623_OG0001912	1441
CG10628_OG0009107	569
CG10631_OG0001241	3296
CG10646_OG0009949	217
CG10654_OG0009947	169
CG10657_OG0009951	68
CG10660_OG0010840	485
CG10663_OG0010839	1267
CG10669_OG0005156	333
CG10674_OG0010603	522
CG10680_OG0003577	4199
CG10681_OG0009950	175
CG10700_OG0011812	0
CG10702_OG0009548	412
CG10710_OG0010908	674
CG10713_OG0010576	110
CG10725_OG0010574	0
CG10730_OG0000951	30
CG10731_OG0006517	258
CG10737_OG0006638	40887
CG10738_OG0010568	44
CG1074_OG0007339	498
CG10747_OG0009127	1499
CG10748_OG0011855_OG0	0
CG10749_OG0003913_OG0	0
CG10750_OG0009561	0
CG10752_OG0010150_OG0	0
CG10761_OG0008304	0
CG1077_OG0004263	38
CG10793_OG0003237	1
CG10795_OG0006915	422
CG10799_OG0003081	197
CG10801_OG0012112	3
CG10802_OG0008133	1019
CG10803_OG0008134	450
CG10804_OG0008132	304
CG10809_OG0010976	276
CG10814_OG0007257	0
CG10822_OG0007072	0
CG10839_OG0009144	0
CG10841_OG0002198_OG0	4
CG10853_OG0003980_OG0	3
CG10859_OG0009209	9
CG10862_OG0002017_OG1	4908
CG10863_OG0010486	4602
CG10863_OG0012194_OG0	22
CG10864_OG0005043	128
CG10866_OG0010485	389
CG10874_OG0003457	893
CG10877_OG0002385_OG0	18
CG10887_OG0002183_OG0	0
CG10898_OG0002547	421
CG1090_OG0003105_OG0	495
CG10903_OG0002293_OG0	418
CG10904_OG0011634	290
CG10907_OG0001984_OG0	297
CG10909_OG0005022	0
CG10910_OG0006092	9
CG10911_OG0006095	15
CG10912_OG0000471	12
CG10914_OG0006109	255
CG10919_OG0001352	0
CG1092_OG0001161_OG0	308
CG10920_OG0007959	0
CG10927_OG0006710	56
CG10931_OG0006071	0
CG10932_OG0007954	1881
CG10934_OG0002756_OG0	1
CG10939_OG0005908	2891
CG10947_OG0009415	4532
CG10948_OG0009927	930
CG10949_OG0009416	332
CG10950_OG0012279	1
CG10958_OG0001743	206
CG10959_OG0008299	72
CG10962_OG0007748	122
CG10970_OG0003173	2
CG10973_OG0012539	343
CG10979_OG0004244	721
CG10984_OG0009934	658
CG10996_OG0008249	0
CG11000_OG0004245	36
CG11007_OG0003037	472
CG11018_OG0007064	0
CG11029_OG0001270	28
CG1103_OG0003103_OG0	233
CG11030_OG0003728	719
CG11034_OG0001268	104
CG11035_OG0002292_OG0	825
CG11041_OG0001654	145
CG11044_OG0007073	4236
CG1105_OG0004314	2255
CG11050_OG0009604	7602
CG11060_OG0006765	7
CG11068_OG0011716	5
CG11069_OG0004655	433
CG11076_OG0001759	1284
CG11077_OG0000549_OG0	399
CG11085_OG0008456	0
CG11089_OG0004653	582
CG11095_OG0003249	464
CG11099_OG0007074	1088
CG11103_OG0003250	378
CG11106_OG0012330	0
CG11109_OG0001964	217
CG11110_OG0006619	450
CG11123_OG0006752	333
CG11125_OG0006747	325
CG11127_OG0006744	790
CG1113_OG0004171	60
CG11131_OG0001957_OG0	4
CG11134_OG0003251	144
CG11141_OG0006745	777
CG11145_OG0006754	0
CG11147_OG0003729	20533
CG11149_OG0003730	1
CG11151_OG0008256	5772
CG11159_OG0006283	3
CG1116_OG0004164	1191
CG11162_OG0008263	1
CG11168_OG0004657	1733
CG11170_OG0006462	75
CG11178_OG0003327	444
CG11180_OG0006625	968
CG11191_OG0007189	1111
CG11192_OG0007095	0
CG11200_OG0007088	4568
CG11211_OG0012938	2
CG11226_OG0012166_OG0	0
CG11227_OG0007505	0
CG1124_OG0002090	254
CG11241_OG0003815_OG0	307
CG11247_OG0009861	664
CG11248_OG0003830_OG0	226
CG11249_OG0009864	8
CG11251_OG0001998	0
CG11257_OG0007039	280
CG11263_OG0001789	4
CG11267_OG0011856	833
CG11269_OG0006458	0
CG11275_OG0002906	2135
CG11279_OG0003924_OG0	255
CG11286_OG0004361	0
CG1129_OG0002085	436
CG11291_OG0003029	6
CG11294_OG0007761	1
CG11298_OG0007031	0
CG11309_OG0010303	1740
CG11317_OG0012026	371
CG11318_OG0000756	19
CG11319_OG0009603	273
CG11327_OG0009628	4
CG11333_OG0002657_OG0	1
CG11334_OG0005804	1376
CG11342_OG0011920	37
CG11345_OG0011138	1
CG11349_OG0011131	0
CG11353_OG0011127	39
CG11356_OG0008477	17
CG11357_OG0011126	437
CG1136_OG0010499	997
CG11367_OG0000806_OG0	60
CG11369_OG0011699	1
CG1137_OG0004303	10
CG11370_OG0003817_OG0	14
CG11377_OG0008723	449
CG11378_OG0007395	137
CG11379_OG0007397	0
CG11380_OG0007400	6
CG11381_OG0007402	69
CG11382_OG0007404	1
CG11384_OG0007396	0
CG1139_OG0004077	28
CG11391_OG0001026_OG0	40
CG11396_OG0010345	753
CG11398_OG0007405	156
CG11403_OG0007406	140
CG11404_OG0012169	0
CG11406_OG0006889	0
CG11409_OG0007766	55
CG11413_OG0011575	412
CG11414_OG0006019	2264
CG11417_OG0007590	757
CG1142_OG0012974	288
CG11425_OG0009823	887
CG11426_OG0009824	616
CG1143_OG0011104	6380
CG11436_OG0003200	195
CG11437_OG0009825	17
CG11438_OG0009826	315
CG11447_OG0004515	505
CG11449_OG0000981_OG1	1
CG11453_OG0001027_OG0	144
CG11454_OG0001792	395
CG11456_OG0003951	346
CG11459_OG0000135_OG1	54
CG1146_OG0011093	35386
CG11470_OG0000857	1
CG11474_OG0005934	1160
CG11475_OG0005935	17
CG11498_OG0001515	18
CG11504_OG0002630	478
CG11523_OG0009832	280
CG11529_OG0010828	463
CG11537_OG0010640	1869
CG11550_OG0002660	873
CG11560_OG0010817	251
CG11562_OG0008742	282
CG11563_OG0002662	309
CG11566_OG0007496	8
CG11570_OG0004027	0
CG11581_OG0008240	0
CG11583_OG0010538	400
CG11584_OG0008239	0
CG11585_OG0012335	1
CG11586_OG0010534	537
CG11590_OG0001741	359
CG11593_OG0010497	721
CG11594_OG0010492	1160
CG11596_OG0007629	1191
CG11601_OG0008739	611
CG11608_OG0000142_OG0	0
CG1161_OG0004180	2381
CG11617_OG0008731	989
CG11619_OG0003864_OG0	236
CG11626_OG0011450	1
CG11629_OG0003739	0
CG11630_OG0009580	0
CG11634_OG0009583	0
CG11635_OG0007156	22
CG11638_OG0007387	130
CG11655_OG0001745_OG0	831
CG11656_OG0005013	2
CG11658_OG0010025	1670
CG11663_OG0012087	0
CG11664_OG0011395	0
CG11666_OG0012316	0
CG11668_OG0002452	51
CG11670_OG0005008	1
CG11672_OG0004805	0
CG11674_OG0008231	27
CG11679_OG0008511	367
CG11686_OG0002448_OG0	1834
CG11693_OG0004810	25
CG11694_OG0000225_OG0	0
CG11694_OG0000225_OG1	2
CG11695_OG0007879	857
CG11696_OG0007880	543
CG11698_OG0002319_OG0	0
CG11699_OG0007882	2400
CG11703_OG0002165_OG0	0
CG11710_OG0001691_OG0	782
CG1172_OG0004189	466
CG11722_OG0001391	387
CG11723_OG0003571	530
CG11726_OG0010048	1
CG11737_OG0001419_OG0	1773
CG11741_OG0001420_OG0	22
CG11752_OG0007995	3331
CG11755_OG0000851	88
CG11756_OG0007997	1
CG11760_OG0004826	769
CG11768_OG0004832	391
CG11771_OG0005200	2914
CG11777_OG0006309	193
CG11779_OG0004481	1364
CG11786_OG0012799	4
CG11788_OG0007083	93
CG11790_OG0005187	1282
CG11791_OG0012008	6312
CG11807_OG0003009_OG0	1461
CG11808_OG0006841	173
CG11811_OG0004058	502
CG11816_OG0008636	0
CG11835_OG0000264_OG0	7098
CG11835_OG0000264_OG1	9266
CG11837_OG0005082	218
CG11841_OG0005083	2472
CG11842_OG0000856_OG1	186
CG11843_OG0011490	256
CG11852_OG0002502_OG0	38
CG11854_OG0005171	24
CG11857_OG0005167	1304
CG11858_OG0005166	299
CG11878_OG0000055_OG0	1
CG11878_OG0000055_OG1	51
CG11878_OG0000055_OG2	3
CG11882_OG0005094	274
CG11883_OG0006313	2369
CG11885_OG0003355	192
CG11892_OG0005161	60
CG11893_OG0000039_OG2	873
CG11899_OG0005100	2353
CG11902_OG0005155	444
CG11906_OG0001618	376
CG11911_OG0008747	1
CG11912_OG0008746	0
CG11920_OG0005183	317
CG11927_OG0003556	451
CG11929_OG0011773	1
CG11961_OG0001155_OG0	1344
CG11964_OG0004848	286
CG11970_OG0004849	996
CG11975_OG0004850	858
CG11977_OG0012457_OG0	1
CG11980_OG0002337	717
CG11983_OG0004852	52
CG11986_OG0004855	119
CG11997_OG0004862	3
CG11999_OG0004179	689
CG12003_OG0004112	1
CG12004_OG0011286	2961
CG12009_OG0010662	5
CG12010_OG0010671	241
CG12011_OG0011025	1
CG12012_OG0010672	675
CG12016_OG0010666	574
CG12017_OG0010661	13
CG12020_OG0011042	0
CG12024_OG0011050	1299
CG12025_OG0011053	1713
CG12035_OG0011029	0
CG12038_OG0011331	81
CG12054_OG0000497	1826
CG12056_OG0003138	628
CG12057_OG0003139	7
CG12061_OG0000938_OG0	0
CG12065_OG0007412	3050
CG12069_OG0001519	4
CG12071_OG0011553	161
CG12071_OG0013484	169
CG12075_OG0007754	1180
CG1208_OG0004248	1935
CG12081_OG0007411	410
CG12084_OG0011296	2775
CG12091_OG0011293	10679
CG12093_OG0011111	1102
CG12096_OG0008559	738
CG12099_OG0011289	8951
CG12104_OG0011284	305
CG12105_OG0004111	2136
CG12106_OG0007586	130
CG12107_OG0006719	550
CG12111_OG0007413	34
CG12112_OG0012598_OG0	52
CG12115_OG0007587	0
CG12116_OG0008625	1659
CG12118_OG0007585	3043
CG12121_OG0007579	1737
CG12123_OG0003325	221
CG12128_OG0002879	501
CG12129_OG0002878	321
CG1213_OG0002105	314
CG12134_OG0006319	262
CG12147_OG0004192	0
CG12155_OG0003210	1104
CG12159_OG0002860	352
CG12164_OG0006760	4
CG12170_OG0002098	1321
CG12171_OG0004222	477
CG12173_OG0004172	249
CG12177_OG0008262	2725
CG1218_OG0002103	312
CG12182_OG0011099	172
CG12194_OG0008975	357
CG12204_OG0001687	204
CG12206_OG0008131	26
CG12209_OG0002818	5
CG12213_OG0002418	846
CG12219_OG0007713	745
CG12224_OG0000651_OG1	165
CG12231_OG0003119	0
CG12236_OG0008414	528
CG12237_OG0007424	815
CG12239_OG0001754	191
CG12241_OG0001396	467
CG12253_OG0011818	70
CG12256_OG0004947	4
CG12259_OG0005539	402
CG12268_OG0005336	970
CG1227_OG0004337	234
CG12278_OG0004413	7
CG12279_OG0004445	426
CG12288_OG0009457	37
CG12289_OG0010046	0
CG12290_OG0002618	5991
CG12299_OG0009634	554
CG12301_OG0001981	277
CG12307_OG0009694	0
CG1231_OG0011372	12
CG12316_OG0009955	678
CG12320_OG0005053	99
CG12321_OG0001064_OG0	1176
CG12325_OG0002854	383
CG1233_OG0011370	1420
CG1234_OG0004335	570
CG12341_OG0002848	260
CG12343_OG0002853	1353
CG12344_OG0002855	1374
CG12355_OG0012373	228
CG1236_OG0002100	675
CG12362_OG0000821_OG0	0
CG12374_OG0007223	95
CG12375_OG0009777	1621
CG12379_OG0008514	82
CG12384_OG0006229	2595
CG1239_OG0004237	128
CG12395_OG0001736	0
CG12398_OG0008359	3
CG12402_OG0002224_OG0	10
CG12420_OG0002594_OG0	12
CG12426_OG0005340	1
CG12438_OG0003802	0
CG12439_OG0009296	0
CG12446_OG0001786_OG0	1
CG12448_OG0009145	5
CG1246_OG0011105	47
CG12464_OG0011955	0
CG12470_OG0007846	12
CG12479_OG0008243	0
CG12480_OG0008242	0
CG12481_OG0008237	0
CG12490_OG0000233_OG1	0
CG12496_OG0007599	1
CG12498_OG0008105	0
CG12499_OG0002285_OG0	561
CG12502_OG0011339	11
CG12507_OG0008176	1
CG12511_OG0009568	0
CG12516_OG0005410	0
CG12517_OG0009649	0
CG12520_OG0010149	115
CG12521_OG0012944	0
CG12531_OG0008272	180
CG12535_OG0008128	2
CG12539_OG0008363	0
CG12540_OG0008220	0
CG12541_OG0007825	254
CG12560_OG0012234	629
CG12567_OG0012740	1244
CG12576_OG0001784_OG0	3249
CG12581_OG0001679_OG0	8036
CG12589_OG0011424	0
CG12590_OG0011977	0
CG12594_OG0005596	64
CG12607_OG0011139	2
CG12609_OG0008677	0
CG12617_OG0003653	1
CG12620_OG0009462	0
CG12637_OG0008050	0
CG12643_OG0007518	102
CG1265_OG0010531	2518
CG12655_OG0000445_OG2	6
CG12659_OG0007410	36
CG12661_OG0007749	1
CG12662_OG0007747	2
CG12672_OG0007868	118
CG12674_OG0003570	0
CG12679_OG0001731_OG0	0
CG12680_OG0001718	4
CG12682_OG0012323	1
CG12691_OG0007931	0
CG12692_OG0000634_OG0	0
CG12693_OG0012106	1
CG12698_OG0008169	3
CG12699_OG0000230_OG1	2
CG12702_OG0001192	26
CG12708_OG0000271_OG0	17
CG12708_OG0000271_OG0.2	483
CG1271_OG0010635	809
CG12713_OG0003881_OG0	34
CG12716_OG0008438	5
CG12723_OG0008557	13
CG12728_OG0000928_OG0	165
CG12729_OG0011725	12
CG1273_OG0010536	14
CG12730_OG0007375	534
CG12744_OG0000893	32
CG12746_OG0004208	2539
CG1275_OG0011072	1724
CG12768_OG0001283_OG0	269
CG12769_OG0007187	188
CG12773_OG0003140	856
CG12782_OG0012281	0
CG12783_OG0000743_OG0	6
CG12784_OG0005236	0
CG12795_OG0008825	483
CG12811_OG0002240	734
CG12817_OG0002595_OG0	49
CG12818_OG0004897	172
CG12822_OG0001599	1518
CG12825_OG0001130_OG1	269
CG12826_OG0002951	5
CG12828_OG0011622	0
CG12831_OG0011623_OG0	1
CG12836_OG0002963_OG0	89
CG12848_OG0006045	420
CG12849_OG0011577	0
CG12851_OG0005862	104
CG12857_OG0006163	2
CG12860_OG0006154	2
CG12861_OG0006153	0
CG12862_OG0011585_OG0	1
CG12863_OG0011584	161
CG12866_OG0002772	0
CG12868_OG0001564	1448
CG12869_OG0006145	21
CG12869_OG0006146	13
CG12877_OG0001472_OG0	1204
CG1288_OG0001350	2
CG12880_OG0005345	11
CG12883_OG0001474	110
CG12885_OG0001477	601
CG12895_OG0006308	1347
CG12909_OG0002821	227
CG12910_OG0006305	59
CG12911_OG0006304	26
CG12914_OG0002819	1
CG12917_OG0002815	11
CG12920_OG0006291	2
CG12926_OG0006349	432
CG12929_OG0006357	117
CG12934_OG0006315	2
CG12935_OG0002846	108
CG12942_OG0001596_OG0	228
CG12945_OG0004570	1663
CG12947_OG0004568	69
CG12948_OG0004558	244
CG12963_OG0001641_OG0	0
CG12964_OG0002996_OG0	2
CG12970_OG0006808	16
CG12971_OG0010294	3
CG12974_OG0010307	59
CG12983_OG0010332	1
CG12984_OG0003949	0
CG12985_OG0000915	42
CG12986_OG0011685	3
CG1299_OG0000523_OG0	8741
CG12990_OG0007696	6
CG12991_OG0007703	1802
CG12992_OG0011688	34
CG12994_OG0007707	2
CG12995_OG0008599	0
CG12998_OG0011739	2
CG13000_OG0011738	1
CG13001_OG0008580	128
CG13002_OG0008577	1008
CG13003_OG0008572	5633
CG13004_OG0008570	265
CG13005_OG0008567	144
CG13008_OG0008305	5
CG13010_OG0003260	10
CG13012_OG0008317	901
CG13014_OG0008547	286
CG13016_OG0006536	387
CG13018_OG0006537	173
CG13021_OG0003241	2
CG13022_OG0010698	93
CG13023_OG0010699	13
CG13024_OG0010708	71
CG13026_OG0010716	1175
CG13028_OG0004010	1
CG13031_OG0012200	303
CG13032_OG0004014_OG0	0
CG13033_OG0010736	0
CG13038_OG0010761	0
CG13039_OG0010762	0
CG1304_OG0000265_OG0	0
CG1304_OG0000265_OG1	0
CG13040_OG0010763	0
CG13041_OG0000280_OG0	1
CG13041_OG0000280_OG0.2	0
CG13042_OG0010767	84
CG13043_OG0000281_OG0	1
CG13043_OG0000281_OG1	7
CG13044_OG0010768	2
CG13045_OG0000814	0
CG13046_OG0010771	0
CG13047_OG0010772	2
CG13048_OG0010773	1
CG13049_OG0010774	6
CG13051_OG0011898	15
CG13053_OG0010778	3
CG13054_OG0010779	1
CG13055_OG0010780	14
CG13056_OG0010757	4
CG13058_OG0004021	0
CG13059_OG0010764	1
CG13062_OG0010766	14
CG13064_OG0010775	0
CG13065_OG0010776	87
CG13066_OG0012201	1
CG13068_OG0002030_OG1	4
CG13069_OG0004022	20
CG1307_OG0004308	1227
CG13070_OG0012202	0
CG13071_OG0011899	0
CG13073_OG0012731_OG0	44
CG13074_OG0010797	38
CG13075_OG0000216_OG0	10
CG13075_OG0000216_OG1	16
CG13077_OG0009097	266
CG13078_OG0003575_OG0	0
CG13081_OG0003574	2
CG13082_OG0009094	30
CG13083_OG0009084	5
CG13084_OG0009083	4
CG13085_OG0001922	39
CG13086_OG0003709	42
CG13088_OG0001266	76
CG1309_OG0010533	2534
CG13096_OG0003720	423
CG13097_OG0001923	456
CG13101_OG0009304	829
CG13102_OG0009298	1
CG13108_OG0009295	11
CG13110_OG0011792	0
CG13113_OG0001247_OG0	0
CG13114_OG0009279	38
CG13116_OG0001878	1611
CG13123_OG0001877	89
CG13124_OG0003502	48206
CG13126_OG0003515	424
CG13127_OG0001844	0
CG13131_OG0000790_OG0	0
CG13133_OG0003525	2377
CG1314_OG0011674	15
CG13144_OG0009363	85
CG13148_OG0007214	9
CG13151_OG0006215	148
CG13154_OG0006206	6
CG13155_OG0006196	9
CG13157_OG0002779	0
CG1316_OG0000430_OG0	1741
CG13168_OG0006184	3
CG1317_OG0011084	4915
CG13170_OG0006182	0
CG13171_OG0006180	0
CG13177_OG0012831	1812
CG13185_OG0002928	683
CG13186_OG0006594	0
CG13192_OG0006567	521
CG13193_OG0006565	0
CG13196_OG0006560	1
CG13197_OG0006563	963
CG13202_OG0001123_OG0	17
CG13203_OG0006235	201
CG13204_OG0006233	2626
CG13215_OG0002793_OG0	18
CG13216_OG0001568_OG0	0
CG13218_OG0002791_OG0	0
CG13220_OG0001573_OG0	2124
CG13223_OG0001571_OG0	0
CG13226_OG0002794_OG0	12
CG13227_OG0006218_OG0	0
CG13228_OG0011587_OG0	0
CG13229_OG0002786_OG0	21
CG13229_OG0002787_OG0	1346
CG13231_OG0006217	1
CG13239_OG0009815	29
CG1324_OG0007509	0
CG13243_OG0009147	0
CG13247_OG0010378	102
CG13248_OG0010371	232
CG13250_OG0011870	11
CG13251_OG0010355	178
CG13252_OG0003952	1252
CG13258_OG0009399	26
CG13272_OG0008882	0
CG13280_OG0008881	0
CG13282_OG0008887	55
CG13285_OG0010583	101
CG13287_OG0010216	3
CG13288_OG0010220	5
CG13293_OG0003937	150
CG13295_OG0010231	923
CG13297_OG0010242	0
CG13299_OG0011864	11
CG13300_OG0003943	15
CG13305_OG0011196	8
CG13306_OG0011204	515
CG13308_OG0004102	0
CG13309_OG0011211	1
CG13310_OG0011207	0
CG13312_OG0011210	0
CG13313_OG0004105_OG0	0
CG13314_OG0011224	5
CG13315_OG0011237	750
CG13318_OG0004834	25
CG13319_OG0006667	333
CG13321_OG0006673	16
CG13326_OG0006545	2
CG13330_OG0007271	1
CG13331_OG0007273	200
CG13332_OG0007274	193
CG13334_OG0007281	0
CG13337_OG0011662	14
CG13339_OG0007296	643
CG13344_OG0007304	335
CG13358_OG0007351	7
CG13359_OG0012499	0
CG13360_OG0010145	206
CG13361_OG0003189	1
CG13362_OG0007862	1
CG13364_OG0001174_OG0	13
CG13365_OG0007831	848
CG13367_OG0003188_OG0	1276
CG13369_OG0003181	1624
CG13375_OG0007847	14
CG13377_OG0007849	1369
CG13380_OG0010135	4
CG13384_OG0003473	1077
CG13385_OG0012520	0
CG13386_OG0003471	2
CG1339_OG0006721	7
CG13390_OG0003479	363
CG13392_OG0003476	236
CG13397_OG0003469	157
CG13398_OG0003468	338
CG13403_OG0008236	6
CG13404_OG0008224	118
CG13405_OG0011376	5
CG13407_OG0004768	1
CG13408_OG0004770	50
CG13409_OG0004775	274
CG13423_OG0007099	6
CG13426_OG0011654	13
CG13427_OG0003049	344
CG13428_OG0007100	272881
CG13430_OG0001658	252
CG13436_OG0006622	78
CG13437_OG0006285	154
CG13438_OG0006243	0
CG1344_OG0012226	183
CG13442_OG0006244	0
CG13443_OG0006248	0
CG13445_OG0003880	1
CG13449_OG0009980	43
CG13454_OG0003875_OG0	0
CG13455_OG0009966	0
CG13457_OG0001288	1
CG13458_OG0004037	1948
CG13460_OG0010841	1
CG13465_OG0000343_OG0	0
CG13471_OG0004048	0
CG13473_OG0010860	2
CG13474_OG0004049	0
CG13476_OG0012898	0
CG13481_OG0000339_OG0	11
CG13481_OG0000339_OG1	0
CG13484_OG0010886	214
CG13488_OG0001544_OG1	12
CG13492_OG0005946	11
CG13501_OG0005936	0
CG13502_OG0005931	131
CG13502_OG0012991	8
CG13506_OG0007028	7039
CG13510_OG0006998	176
CG13511_OG0006997	11
CG13516_OG0006995	328
CG13526_OG0006986	0
CG13527_OG0006984	5
CG13531_OG0006978	754
CG13532_OG0006975	83
CG13538_OG0005981	0
CG13539_OG0012044	0
CG1354_OG0007555	1103
CG13541_OG0012280	0
CG13544_OG0005976	0
CG13545_OG0012580	0
CG13551_OG0000540_OG1	127
CG13551_OG0012048	1173
CG13557_OG0012477	0
CG13558_OG0001556	0
CG13559_OG0012047	7
CG13561_OG0011643	3
CG13562_OG0011631	60
CG13575_OG0006892	27
CG13577_OG0001150_OG0	0
CG13578_OG0006898	292
CG13579_OG0006013	11
CG1358_OG0006724	143
CG13581_OG0002746	1
CG13585_OG0011574	3160
CG13587_OG0006025	1
CG13594_OG0006033	46
CG13599_OG0005537	10
CG1360_OG0006725	73
CG13601_OG0005534	537
CG13603_OG0005332	1797
CG13605_OG0005319	762
CG13606_OG0005306	163
CG13607_OG0005318	281
CG13609_OG0012982	8
CG13613_OG0005278	0
CG13614_OG0002525_OG0	0
CG13615_OG0002524	0
CG13616_OG0005272	47
CG13618_OG0005267	63
CG13622_OG0005268	10
CG13623_OG0005265	642
CG13625_OG0004618	644
CG13627_OG0004629	40
CG13630_OG0004630	1127
CG13631_OG0004635	1580
CG13634_OG0004637	1
CG13641_OG0004650	18
CG13643_OG0002274	24
CG13653_OG0002504	1
CG13654_OG0005174	103
CG13663_OG0011496	435
CG13667_OG0004090_OG0	308
CG13670_OG0011168	15
CG13671_OG0004086_OG0	401
CG13675_OG0000560_OG2	3
CG13676_OG0003984	37
CG13678_OG0000129_OG3	16
CG1368_OG0008241	2
CG13685_OG0010463	208
CG13689_OG0008772	67
CG13690_OG0008752	11
CG13692_OG0008754	45
CG13698_OG0010125	1082
CG13699_OG0003907_OG0	2
CG13705_OG0010610	19
CG13707_OG0010613	221
CG13708_OG0010614	181
CG1371_OG0006292	1241
CG13711_OG0010618	0
CG13712_OG0010619	0
CG13713_OG0010620	0
CG13716_OG0010627	6
CG13720_OG0004084	0
CG13721_OG0012208	7
CG13722_OG0011130	71
CG13723_OG0010915	0
CG13724_OG0010917	0
CG13725_OG0010918	0
CG13727_OG0004055	0
CG13728_OG0010923	1
CG13731_OG0011910	10
CG13733_OG0010089	2
CG13738_OG0011907	22
CG13739_OG0002891	13
CG13743_OG0006405	143
CG13744_OG0006409	0
CG13747_OG0006408	0
CG13748_OG0006626	1
CG13751_OG0001660_OG0	795
CG13760_OG0007606	445
CG13766_OG0009602	247
CG13771_OG0009612	2
CG13775_OG0003750_OG0	97
CG13784_OG0000956_OG0	513
CG13786_OG0003631	1
CG13796_OG0001883_OG0	1140
CG13801_OG0000219_OG0	1
CG13801_OG0000219_OG1	0
CG13806_OG0011077	3
CG13807_OG0011075	554
CG13810_OG0011066	19
CG13813_OG0010189	2
CG13829_OG0011464	2
CG13833_OG0004687	23280
CG13837_OG0002276	0
CG13838_OG0011993	3
CG13841_OG0004694	1419
CG13842_OG0004706	91
CG13847_OG0004737	6
CG13850_OG0004743	1067
CG13855_OG0004744	200
CG13856_OG0004745	493
CG13857_OG0004746	16
CG13862_OG0004760	0
CG13868_OG0007089	25196
CG13868_OG0013578	4580
CG13869_OG0007075	3
CG1387_OG0008528	1
CG13870_OG0007093	43
CG13871_OG0003047	0
CG13872_OG0007071	2
CG13875_OG0011381	145
CG13876_OG0001334_OG0	162
CG13877_OG0011937	110
CG13884_OG0000403_OG0	0
CG13887_OG0011343	6086
CG13891_OG0002060	16
CG13893_OG0011360	1690
CG13894_OG0004129	99
CG13895_OG0004128	511
CG13901_OG0011344	278
CG13907_OG0011337	5368
CG13912_OG0011325	64
CG13917_OG0011285	9549
CG13919_OG0011274	229
CG13920_OG0011271	3241
CG13921_OG0011032	75
CG13924_OG0011054	80
CG13926_OG0011282	252
CG13928_OG0011279	732
CG13930_OG0011024	25
CG13931_OG0004073	36
CG13933_OG0011036	1389
CG13937_OG0011056	3334
CG13949_OG0003375	26
CG13950_OG0003376	115
CG13954_OG0006374	119
CG13955_OG0002890_OG0	127
CG13962_OG0012240	0
CG13970_OG0009133_OG0	0
CG13972_OG0005361	20
CG13983_OG0002696	0
CG13991_OG0000661_OG1	0
CG13992_OG0002070_OG0	4
CG13994_OG0011942	283
CG13995_OG0000538_OG0	146
CG13999_OG0000662_OG0	108
CG14005_OG0001926	387
CG14006_OG0001927	0
CG14007_OG0009567	101
CG14011_OG0003731	0
CG14013_OG0003734	1
CG14014_OG0009443	0
CG14015_OG0009446	154
CG14017_OG0003733	0
CG14020_OG0003686	85
CG14022_OG0008831	3252
CG14024_OG0003410_OG0	45
CG14034_OG0008836	13
CG14036_OG0008842	7
CG14042_OG0001816	170
CG14043_OG0003425	700
CG14044_OG0008964	55
CG14050_OG0000684	42
CG14052_OG0007777	62
CG14053_OG0012099	0
[truncated: 9,910 more rows]
