# Supplementary material for: Evolution of chemosensory tissues and cells across ecologically diverse Drosophilids
Source: Nat Commun. 2024 Feb 5;15:1047. doi: 10.1038/s41467-023-44558-4 (PMC10844241; doi:10.1038/s41467-023-44558-4)
Supplement: Supplementary file 18 — Supplementary Data 15 [file 41467_2023_44558_MOESM18_ESM.zip › all_count_tables_renamed/MELE7LA_counts_trim_genes_FBids_1_1_sorted.txt]

128up_OG0006588	1706
14-3-3epsilon_OG0002478	26781
14-3-3epsilon_OG0001126_OG1	22918
140up_OG0004534	236
18w_OG0003044	6068
26-29-p_OG0010897	9016
2mit_OG0000576_OG0	50
5-HT1A_OG0006644	46
5-HT1B_OG0006647	19
5-HT2A_OG0000287_OG0	5
5-HT2B_OG0011472	3
5-HT7_OG0005777	25
5PtaseI_OG0005188	823
7B2_OG0004187	170
a_OG0006460	1370
a10_OG0010691	21
a5_OG0009037	1
a6_OG0007651	547
AANATL2_OG0003640	2098
AANATL4_OG0000091_OG1	0
AANATL7_OG0007605	5
Aasdh_OG0001831	540
Aatf_OG0001947	737
aay_OG0011265	725
ab_OG0009683	2320
ab_OG0009684	1401
ABCB7_OG0011281	1791
Pmp70_OG0003257	2081
Abd-B_OG0005000	10
Abi_OG0002227_OG0	845
Abl_OG0010722	3876
abo_OG0009656	432
Abp1_OG0010565	2069
abs_OG0003097	952
ac_OG0007843	228
Ac13E_OG0008321	848
Ac3_OG0009573	163
Ac78C_OG0010320	236
Acam_OG0000252_OG0	0
Acam_OG0000252_OG1	0
Acam_OG0005131	0
CG9149_OG0011313	857
Acbp1_OG0009246	969
Acbp2_OG0010415	418
Acbp4_OG0000311_OG0	8
Acbp4_OG0000311_OG1	0
Acbp6_OG0010414	5
ACC_OG0007193	3997
AcCoAS_OG0000812	1568
Ace_OG0000652_OG0	108
Acer_OG0000953_OG0	37712
Acer_OG0003808	1606
Acf_OG0002671	3203
Achl_OG0002770	4271
acj6_OG0008333	2
acj6_OG0008334	16
Ack_OG0010507	1563
Ack-like_OG0006546	3279
Acn_OG0009540	6462
CG5009_OG0006075	1836
Acox57D-d_OG0006913	132
Acox57D-p_OG0001151	460
Acp1_OG0009317	8
Acp32CD_OG0009664	43
Acp65Aa_OG0003939	13
Acph-1_OG0001513	1067
CG12512_OG0008829	306
CG18155_OG0007972	65
Acsl_OG0007133	3799
Act42A_OG0000022_OG0	5
Act42A_OG0000022_OG1	42
Act42A_OG0000022_OG3	420952
Act42A_OG0000022_OG4	26710
Act42A_OG0000022_OG5	27428
Actn_OG0003148_OG0	35657
Actn3_OG0011403_OG0	0
ACXB_OG0000046_OG0	0
ACXB_OG0000046_OG1	4
ACXB_OG0000046_OG2	1
ACXB_OG0000046_OG2.2	0
ACXD_OG0004078_OG0	11
Acyp_OG0009408	2
Acyp2_OG0011498	352
Ada_OG0002342	115
Ada1-2_OG0003777_OG0	0
Ada2a_OG0005051	544
Ada2b_OG0004799	490
Ada3_OG0007872	942
AdamTS-A_OG0005247	3247
AdamTS-A_OG0012010	126
AdamTS-B_OG0008089	3138
Adar_OG0007649	1528
Adat1_OG0003596	119
Adck1_OG0006032	342
Adck5_OG0010063	158
ADD1_OG0006579	1427
Adf1_OG0001636_OG0	449
Adgf-A_OG0001991_OG0	1
Adgf-A_OG0003900	210
Adgf-A2_OG0010109	10
Adgf-B_OG0010108	0
Adgf-C_OG0001030_OG0	187
Adgf-D_OG0002208_OG0	117
Adgf-E_OG0006152	1
Adh_OG0003395_OG0	6
Adi1_OG0010940	853
AdipoR_OG0004727	2767
CG3809_OG0004951	0
AdenoK_OG0003918_OG0	955
Ady43A_OG0002958	575
AdoR_OG0005733	46
adp_OG0006108	785
AdSS_OG0000854_OG0	2476
Aduk_OG0004873	434
Ae2_OG0010984	1774
CG6512_OG0010913	3511
aft_OG0006080	1024
Afti_OG0005567	716
Ag5r_OG0008212	735
Ag5r2_OG0008213	1
AGBE_OG0007237	2533
AgmNAT_OG0001753	50
ago_OG0010530	4215
AGO1_OG0007307	8188
AGO2_OG0000119_OG0	9662
Agpat1_OG0008448	448
Agpat2_OG0003465	168
Agpat3_OG0004018	3271
Agpat4_OG0004019_OG0	38
ADPS_OG0002932	84
agt_OG0001016_OG0	82
Spat_OG0007723	309
Ahcy_OG0001195_OG0	3509
AhcyL1_OG0011110	2976
AIF_OG0001225	1673
AIMP1_OG0007108	1045
AIMP2_OG0009977	1524
AIMP3_OG0005998	690
Adk1_OG0010829	956
Adk3_OG0005467	542
Ak6_OG0007201	382
Akap200_OG0000367_OG0	7996
Akh_OG0010512	37
AkhR_OG0009627	110
akirin_OG0010441	6390
Akr1B_OG0001292	4538
Akt1_OG0005415	3646
al_OG0008749	1618
Aladin_OG0007570	882
AlaRS_OG0003477	7401
AlaRS-m_OG0010596	955
Alas_OG0006853	2473
alc_OG0006389	1545
Ald1_OG0005647	69964
Ald2_OG0005645	2
Aldh_OG0003615	5679
Aldh-III_OG0006742	4752
Aldh7A1_OG0003841_OG0	396
Alg-2_OG0001588_OG0	2286
Alg1_OG0002607_OG0	1020
Alg10_OG0000709_OG0	848
Alg11_OG0012170	1502
CG8412_OG0004562	1354
Alg14_OG0001194_OG0	128
Alg2_OG0010641	745
Alg3_OG0003012	79
Alg3_OG0006966	444
CG5287_OG0001281	227
CG5287_OG0003790	276
Alg9_OG0005173	1136
Alh_OG0004317	3145
Alh_OG0004319	839
Alh_OG0011430	326
alien_OG0009301	2202
ALiX_OG0005343	3318
Alk_OG0006414	1435
CG12179_OG0001176_OG0	842
Alp1_OG0010289	1195
Alp10_OG0010194	1
Alp11_OG0008522	5
Alp12_OG0003717	197
Alp13_OG0001034	1
Alp2_OG0000261_OG0	0
Alp2_OG0000261_OG1	0
Alp4_OG0005779	40
Alp6_OG0006360	7
Alp7_OG0003030	1
Alp9_OG0003931	5
alph_OG0000083_OG0	0
alph_OG0005113	3546
alpha-Catr_OG0006852	121
alpha-Est1_OG0004357	348
alpha-Est10_OG0004350	642
alpha-Est2_OG0000314	673
alpha-Est3_OG0004356	873
alpha-Est6_OG0004354	2
alpha-Est7_OG0001351	1058
alpha-Est8_OG0004352	166
alpha-Est9_OG0004351	1046
alpha-Man-Ia_OG0003130	272
alpha-Man-Ia_OG0003131	146
alpha-Man-Ia_OG0001168	944
alpha-Man-Ib_OG0005087	1390
alpha-Man-Ic_OG0011549	3
alpha-Man-IIa_OG0004878	2526
alpha-Man-IIb_OG0005229	661
alpha-PheRS_OG0008296	2064
alpha-Spec_OG0011040	25225
alpha4GT1_OG0000948	534
alphaCOP_OG0011275	8869
alphaSnap_OG0010384	2333
alphaTub67C_OG0010998	8
Alr_OG0008278	412
alrm_OG0002498	106
Als2_OG0009863	1949
alt_OG0004894	14410
aly_OG0004083	0
Ama_OG0002112	2395
Amacr_OG0009433	400
amd_OG0001918	235
Amnionless_OG0008741	4
amon_OG0011540	210
amos_OG0003702_OG0	0
AMPdeam_OG0008245	7744
Amph_OG0007204	2883
AMPKalpha_OG0001698	3428
Amt_OG0004607	4
Amun_OG0008385	8863
amx_OG0007575	180
Amy-p_OG0000157_OG0	4
Amy-p_OG0000157_OG0.2	0
Amyrel_OG0006416	0
ana_OG0006403	1830
ana1_OG0002269	1300
ana2_OG0007120	259
ana3_OG0006194	1047
Ance-2_OG0003658	72
Ance-3_OG0001891_OG0	604
Ance-3_OG0009407	329
Ance-4_OG0006406	236
Ance-5_OG0005870	237
anchor_OG0010100	377
Andorra_OG0011741	0
Ank2_OG0010460	1905
Ankle2_OG0000780	3781
l(2)35Be_OG0003404_OG0	240
anox_OG0007490	1985
Ant2_OG0008041	65
antdh_OG0008007	1721
Antp_OG0002113	1733
antr_OG0007227	1
AnxB10_OG0008082	1158
AnxB11_OG0008196	3585
AnxB9_OG0004410	17095
aop_OG0003458	2997
aos_OG0010741	468
Aos1_OG0002145_OG0	2499
AOX1_OG0005242	1157
AOX2_OG0000143_OG0	5135
AOX2_OG0000143_OG1	3906
AOX4_OG0001465	67
ap_OG0005832	1187
AP-1-2beta_OG0008273	4880
AP-1gamma_OG0007680	4070
AP-1mu_OG0005553	1903
AP-1sigma_OG0005334	1999
AP-2alpha_OG0008751	5297
AP-2mu_OG0004736	2338
AP-2sigma_OG0004385	948
Apc_OG0005387	2938
APC10_OG0005888	348
Apc2_OG0005308	1730
APC4_OG0003171_OG0	648
APC7_OG0001703	25
ApepP_OG0000963	4045
aph-1_OG0003552_OG0	959
aPKC_OG0006607	656
aPKC_OG0006608	19
aPKC_OG0006609	421
Aplip1_OG0011323	195
apn_OG0002443_OG0	14
apolpp_OG0012638	13898
app_OG0010830	882
APP-BP1_OG0010070	691
Appl_OG0007834	1736
Aprt_OG0004075	340
Aps_OG0010085	3622
apt_OG0002733	1525
CG18815_OG0010034	2477
AQP_OG0007242	421
aqrs_OG0005393	0
aqz_OG0001049_OG1	8894
ara_OG0009939	2458
aralar1_OG0001518	3158
Arc1_OG0002768_OG0	0
Arc2_OG0006127	268
Arc42_OG0001370_OG0	1873
Archease_OG0002289_OG0	321
Arf51F_OG0006831	1838
Arf79F_OG0012164	13654
ArfGAP1_OG0010836	1976
ArfGAP3_OG0003816_OG0	4084
Arfip_OG0005451	577
Arfrp1_OG0007681	248
arg_OG0003183	60
arg_OG0007835	27
Argk_OG0011233	131045
Argk_OG0011925	1060
Argl_OG0009800	450
CG31469_OG0002209_OG0	79
ArgRS_OG0008151	2725
ArgRS-m_OG0004367	325
ari-1_OG0007878	1474
ari-2_OG0003028	1283
Arl1_OG0010003	1218
Arl2_OG0004816	354
Arl5_OG0011164	413
Arl6_OG0007042	8
Arl6IP1_OG0004993	1320
Arl8_OG0004797	1062
arm_OG0007636	20067
armi_OG0002027	2292
Arp1_OG0004441	3964
Arp10_OG0007423	874
Arp2_OG0001770	3175
Arp3_OG0010555	3132
Arp5_OG0001448_OG0	715
Arp53D_OG0011600	2
Arp6_OG0008512	1220
Arp8_OG0007614	538
Arpc1_OG0009187	3847
Arpc2_OG0009417	2719
Arpc3A_OG0005226	1317
Arpc3B_OG0008590	75
Arpc4_OG0008719	1127
Arpc5_OG0008957	1150
arr_OG0007264	5215
Arr1_OG0009490	692
Arr2_OG0004099	54
Ars2_OG0005840	7218
Art1_OG0004911	3451
Art2_OG0008773	3
Art3_OG0004604	1168
Art4_OG0004574	2506
Art6_OG0004528_OG0	0
Art7_OG0001547_OG0	712
Art8_OG0009662	336
Art9_OG0002219_OG0	0
Arts_OG0000486_OG0	2865
aru_OG0003377	3162
Arv1_OG0013036	252
arx_OG0009914	114
Asap_OG0007180	1989
Asator_OG0002682_OG1	1289
Asciz_OG0010646	154
ase_OG0007840	111
asf1_OG0009889	1200
ash1_OG0000982_OG0	192
ash2_OG0004623	1413
Ask1_OG0004518	3068
asl_OG0004217	1516
AsnRS_OG0003707	4571
AsnRS-m_OG0006452	292
AsnS_OG0000992	1366
asp_OG0004633	1559
Asph_OG0006509	9923
ASPP_OG0006932	2869
CG9572_OG0008488	7353
AspRS_OG0006665	6060
AspRS-m_OG0008886	3298
asrij_OG0006972	600
asRNA:CR31429_OG0002339_OG0	335
asRNA:CR42743_OG0003772_OG0	1
asRNA:CR43299_OG0012338_OG0	0
asRNA:CR43426_OG0012535_OG0	0
asRNA:CR43454_OG0002277_OG0	18
asRNA:CR43463_OG0001607_OG0	493
asRNA:CR43809_OG0003675_OG0	969
asRNA:CR44106_OG0002406_OG0	5
asRNA:CR44169_OG0002969_OG0	3
asRNA:CR44179_OG0001455_OG0	1572
asRNA:CR44372_OG0000331_OG0	4
asRNA:CR44372_OG0000331_OG1	2
asRNA:CR44894_OG0012090_OG0	1
asRNA:CR45044_OG0005605_OG0	27
asRNA:CR45195_OG0000203_OG0	826
asRNA:CR45195_OG0000203_OG1	81
asRNA:CR45350_OG0001645_OG0	2934
asRNA:CR45943_OG0010336	115
asRNA:CR46029_OG0000226_OG0	9
asRNA:CR46029_OG0000226_OG1	24
asRNA:CR46139_OG0003106_OG0	77
asRNA:CR46246_OG0011916	0
asRNA:CR46354_OG0002193_OG0	634
asRNA:CR46473_OG0000925_OG0	4117
Ass_OG0001346	0
ast_OG0003560	742
AstA_OG0004634	82
AstA-R1_OG0000689	8
AstA-R2_OG0005396	512
AstC_OG0009668	21
AstC-R1_OG0010134	9
AstC-R2_OG0001295_OG0	89
AstCC_OG0009669	10
asun_OG0002419_OG0	495
Asx_OG0006138	2367
Atac1_OG0003748_OG0	186
Atac2_OG0009508	760
Atac3_OG0000828	733
Tat_OG0001330	1271
Ate1_OG0003045	1494
Atet_OG0003384	404
Atf-2_OG0006059	583
Atf3_OG0007763	1267
Atg1_OG0009929	143
Atg1_OG0009931	1347
Atg10_OG0001598	104
Atg101_OG0008681	379
Atg12_OG0011904	182
Atg13_OG0004817	1056
Atg14_OG0005089	1019
Atg16_OG0005703	946
Atg17_OG0004232	2279
Atg18a_OG0011152	2013
Atg18b_OG0001271_OG0	852
Atg2_OG0011112	4103
Atg3_OG0009922	1457
Atg4a_OG0009014	2065
Atg4b_OG0005256	807
Atg5_OG0007974	884
Atg6_OG0005323	639
Atg7_OG0006714	1170
Atg8a_OG0008043	7460
Atg8b_OG0005571	0
Atg9_OG0006487	3174
atilla_OG0011822	1358
atk_OG0010362	23
atl_OG0001399	5411
atms_OG0004154	1532
ato_OG0004804	486
Atox1_OG0012695	1051
ATP6AP2_OG0004869	5235
ATP7_OG0008369	962
ATP8A_OG0007260	2259
ATP8A_OG0007261	0
Atpalpha_OG0002140	20114
ATPCL_OG0006680	15107
ATPsynB_OG0010987	8820
ATPsynbeta_OG0005823	54016
ATPsynbetaL_OG0001317	0
ATPsynC_OG0005792	33951
ATPsynCF6_OG0005500	5655
ATPsynCF6L_OG0010605	1
ATPsynD_OG0004477	10062
ATPsyndelta_OG0007526	5770
ATPsynE_OG0005568	5490
ATPsynG_OG0009657	5119
ATPsyngamma_OG0005690	12548
ATPsynGL_OG0009315	1
ATPsynO_OG0012619	7082
AttC_OG0000164_OG0	644
AttC_OG0007258	183
AttD_OG0004890	43
Atu_OG0002096	2837
Atx-1_OG0012102	17
Atx2_OG0011501	7512
Atxn7_OG0003444	1762
aub_OG0000482_OG0	20
aurA_OG0004964	551
aurB_OG0009647	954
aust_OG0001881	3
aux_OG0003096_OG0	3250
ave_OG0006159	175
Aven_OG0003291	212
awd_OG0002664	18977
Awh_OG0010478	317
axed_OG0010262	311
Axn_OG0005720	2721
axo_OG0003993	434
axo_OG0010625	187
axo_OG0010626	782
axo_OG0010628	16
Axs_OG0008319	1803
Axud1_OG0003447	1592
az2_OG0006736	451
azot_OG0000210_OG0	2
azot_OG0000210_OG1	0
b_OG0009189	3531
B-H1_OG0000267_OG0	372
B-H1_OG0000267_OG1	292
B4_OG0009202	2628
B52_OG0001376_OG0	16886
b6_OG0007653	153
B9d1_OG0005246	1
B9d2_OG0005830	1
bab1_OG0011327	110
bab1_OG0011328	118
bab2_OG0011326	3521
babo_OG0006628	3106
babos_OG0007027	1439
Bacc_OG0008947	19175
Bace_OG0000801_OG0	1
baf_OG0003792	1611
bai_OG0005189	2887
Balat_OG0007229	0
Baldspot_OG0010721	2099
ball_OG0001092_OG1	2075
bam_OG0005170	4
bap_OG0001358_OG0	27
Bap111_OG0007677	5612
Bap170_OG0000903_OG0	3782
Bap55_OG0005900	1850
Bap60_OG0008560	3681
IMPPP_OG0000305_OG1	0
barc_OG0010291	985
bark_OG0008784	7822
barr_OG0000425_OG0	1990
baz_OG0008596	2222
bb8_OG0005496	5
bbc_OG0007266	2667
CG18067_OG0007098	350
bbg_OG0010871	826
bbg_OG0010872	5270
BBIP1_OG0004876	214
BBS1_OG0010413	7
BBS4_OG0002785_OG0	47
BBS5_OG0002086	20
BBS8_OG0008755	95
BBS9_OG0006919	36
bbx_OG0008688	2774
bc10_OG0010387_OG0	307
BCAS2_OG0005540	665
bcd_OG0002111_OG0	2
bchs_OG0003722	349
BCL7-like_OG0007566	754
bcn92_OG0007793	491
Bdbt_OG0004400	437
bdg_OG0006805	2233
bdl_OG0003385	440
Bdp1_OG0009215	1176
be_OG0000785	2378
BEAF-32_OG0006164	1815
beag_OG0004860	546
beat-Ia_OG0011784	41
beat-Ib_OG0009146	11
beat-Ic_OG0001866_OG0	3
beat-IIa_OG0005482	55
beat-IIb_OG0005481	88
beat-IIIa_OG0009463	23
beat-IIIb_OG0009460	15
beat-IIIc_OG0003687	374
beat-IV_OG0005508	45
beat-Va_OG0005024	12
beat-Vb_OG0005021	27
beat-Vc_OG0001062_OG0	6
beat-VII_OG0011542	21
beat-VII_OG0011544	9
beg_OG0004008	300
bel_OG0001048	12653
Bem46_OG0008920	484
ben_OG0000514_OG0	5848
Best1_OG0002590_OG0	1579
Best2_OG0010251	2265
Best3_OG0009963	2
Best4_OG0000558_OG0	0
Bet1_OG0003845_OG0	777
Bet3_OG0004072	664
beta-PheRS_OG0005298	2187
beta-Spec_OG0007697	28032
beta'COP_OG0009212	6881
beta3GalTII_OG0012738	145
beta4GalNAcTA_OG0006521	460
beta4GalNAcTB_OG0002610	777
beta4GalT7_OG0005195	332
betaCOP_OG0008653	8115
betaggt-I_OG0008962	973
betaGlu_OG0002667	1206
CG32396_OG0011696	0
Bgb_OG0011276	743
bgcn_OG0001647	567
bgm_OG0009412	304
BHD_OG0010421	328
bi_OG0003201	1705
bi_OG0012904	156
BI-1_OG0004087	2372
bib_OG0001843_OG0	2597
BicC_OG0009143	15
BicD_OG0009474	2530
CG11873_OG0005086	2107
bif_OG0003277	4847
bif_OG0012761	990
BigH1_OG0001085_OG0	1
bigmax_OG0005365	196
Bili_OG0002506_OG0	0
bin_OG0010286	0
Bin1_OG0005423	822
bin3_OG0007310	3049
bip1_OG0010560	1778
Bka_OG0009250	258
blanks_OG0011885_OG0	6
Blimp-1_OG0010196	2466
Blm_OG0002608	311
Blos1_OG0006148	297
Blos2_OG0010078	144
Blos3_OG0009918	271
Blos4_OG0010933	146
blot_OG0010924	3739
blow_OG0006726	3229
blp_OG0005216	384
blw_OG0006982	58019
bma_OG0010967	49
Bmcp_OG0010022	540
bmm_OG0010858	661
bnb_OG0001206_OG1	16060
CG5059_OG0012191	5624
bnk_OG0005787	0
bnl_OG0004512	822
boca_OG0006727	830
bocks_OG0002575_OG0	1027
BOD1_OG0005544	3453
boi_OG0007601	1936
boi_OG0007603	816
boil_OG0012322	5
bol_OG0011238	1274
boly_OG0007153	0
BomBc1_OG0001623	2
BomBc2_OG0000769_OG0	5
BomBc3_OG0004769	44
BomT3_OG0011469	114
bon_OG0004934	2971
bond_OG0004726	860
bonsai_OG0007008	665
Boot_OG0006400	6
bor_OG0004967	1375
bora_OG0003911	222
BORCS5_OG0008208	295
BORCS6_OG0011365	183
BORCS7_OG0007103	73
borr_OG0009292	1749
boss_OG0005676	95
botv_OG0006642	1151
bou_OG0007819	907
bowl_OG0008785	5567
BoYb_OG0000400_OG0	9
br_OG0007659	27027
br_OG0011928	9819
Br140_OG0001629	1635
brat_OG0001919	7076
Brca2_OG0000883	683
Brd_OG0010852	490
CG7154_OG0009310	2356
Brd8_OG0002488	1062
Bre1_OG0010209	3228
Brf_OG0005483	997
Brf_OG0005485	277
brk_OG0007975	2221
brm_OG0009999	7333
Brms1_OG0008442	778
Bro_OG0011272	2
brp_OG0000499_OG1	306
l(3)72Ab_OG0009997	7615
bru1_OG0009737	16
bru1_OG0009738	91
bru2_OG0009740	765
bru2_OG0011823	63
bru2_OG0012161	130
bru3_OG0010907	252
bru3_OG0011909	8
Bruce_OG0004896	10254
brun_OG0003663	1735
brv1_OG0000706_OG0	0
brv2_OG0010919	0
brv3_OG0011666	1
BRWD3_OG0005288	5806
brwl_OG0009277	390
bs_OG0003002	676
bs_OG0006897	261
bsf_OG0001906_OG0	3228
Bsg_OG0009780	5824
Bsg25D_OG0003412_OG0	1678
bsh_OG0009110	20
bsk_OG0012344	1730
bt_OG0000537_OG1	1689
BTBD9_OG0000546_OG0	434
BtbVII_OG0011887	1747
btd_OG0007557	649
Btk29A_OG0001838	2848
Btk29A_OG0011763	246
btl_OG0002041	878
btn_OG0004719	1
Btnd_OG0008611	129
btsz_OG0001035_OG1	1480
btsz_OG0004581	3
btv_OG0003692	15
btv_OG0009487	25
btz_OG0005342	2920
Bub1_OG0001806_OG0	1064
Bub3_OG0005120	2986
BubR1_OG0000657_OG0	2614
Buffy_OG0006561	98
bug_OG0006803	374
Bug22_OG0009372	537
BuGZ_OG0008876	3234
CG8270_OG0010257	533
bun_OG0000556	2548
bun_OG0009749	4697
bur_OG0003683_OG0	3523
Burs_OG0001045_OG0	3
bves_OG0007497	294
bves_OG0007499	163
bw_OG0006000	7
bwa_OG0009122	201
bwa_OG0012525	143
Bx_OG0008666	6
Bx_OG0008667	265
Bx42_OG0007682	1840
by_OG0005550	3623
byn_OG0010803	0
bys_OG0007950	954
c-cup_OG0012143	0
c(3)G_OG0001464_OG0	233
c11.1_OG0007569	1874
c12.1_OG0007568	731
c12.2_OG0007567	1138
C15_OG0002126_OG0	357
C1GalTA_OG0009799	609
C3G_OG0007801	2287
C901_OG0008027	4
ca_OG0005700	2323
Ca-alpha1D_OG0009140	1086
Ca-alpha1T_OG0003323	386
Ca-beta_OG0009681	349
Ca-Ma2d_OG0009139	1062
CaBP1_OG0008860	8801
cac_OG0000605_OG0	68
cact_OG0009392	7389
cactin_OG0003129	889
cad_OG0009437	1
Cad74A_OG0010922	2545
Cad86C_OG0002368	2750
Cad87A_OG0001088_OG0	1933
Cad89D_OG0001058_OG0	2
Cad96Ca_OG0011497	1990
Cad96Cb_OG0005172	21
Cad99C_OG0005704	6671
CadN_OG0000277_OG1	47
Caf1-105_OG0002830	848
Caf1-180_OG0007408	2926
Caf1-55_OG0001036	4902
cag_OG0001595_OG0	177
CAH1_OG0009192	4766
CAH13_OG0002843	2
CAH14_OG0002807	0
CAH15_OG0006256	0
CAH16_OG0000498_OG1	0
CAH2_OG0001000_OG0	5363
CAH3_OG0003177	1099
CAH5_OG0005796	0
CAH7_OG0000840	2582
CAH8_OG0004748	8
CAH9_OG0005622	62
CAHbeta_OG0002334	73
cal1_OG0002556_OG0	1420
CalpA_OG0003035	2534
CalpB_OG0010971	2301
CalpC_OG0008186	1850
Calr_OG0005564	37421
Cals_OG0013279_OG0	2075
Calx_OG0002139_OG0	0
Calx_OG0004417	182
Calx_OG0004418	227
calypso_OG0006121	626
Cam_OG0012053	18158
CaMKI_OG0012767	5101
CaMKII_OG0013280	6898
Camp_OG0005907	548
Camta_OG0006364	869
Camta_OG0006365	154
can_OG0004061_OG0	2
CanA1_OG0005778	715
CanB_OG0000231_OG0	76
CanB_OG0000231_OG1	1708
Cand1_OG0009382	4483
CAP_OG0000587_OG0	2608
CAP_OG0012405	30
Cap-D2_OG0005121	2554
Cap-D3_OG0009448	454
Cap-G_OG0002924	3530
Cap-H2_OG0004906	1085
Capa_OG0005712	28
Caper_OG0009347	7273
Capr_OG0010138	9171
caps_OG0010156	2029
caps_OG0010157	1412
capt_OG0009025	15183
capu_OG0000612_OG0	820
car_OG0007437	541
CARPA_OG0007960	24
CARPB_OG0007554	151
CarT_OG0009432	29
cas_OG0004236	198
casp_OG0006502	3332
cass_OG0009476	6376
Cat_OG0003869	15154
cathD_OG0002862	10727
cato_OG0006491	23
Catsup_OG0009538	4002
caup_OG0009938	561
cav_OG0000654	339
caz_OG0003243_OG0	5177
cbc_OG0007265	515
Cbl_OG0002051_OG0	2625
CBP_OG0001721	2935
CBP_OG0007971	3283
Cbp20_OG0005066	534
Cbp53E_OG0006447	169
Cbp80_OG0007913	1794
Cbp80_OG0007915	2268
Cbs_OG0003124	1840
cbs_OG0007263	744
cbt_OG0008760	4063
Cby_OG0004789	5
Cc2d2a_OG0002702	14
CCAP_OG0011467	13
CCAP-R_OG0000870	131
ccb_OG0012089	0
CCDC151_OG0011900	1
CCDC53_OG0009785	161
Ccdc58_OG0010399	652
Ccdc85_OG0008917	990
CCHa1_OG0004530	5
CCHa1-R_OG0006065	3
CCHa2_OG0002186_OG0	60
CCHa2-R_OG0005836	37
Cchl_OG0004776	1541
CCKLR-17D1_OG0003334	1
CCKLR-17D1_OG0008675	1
CCKLR-17D1_OG0011744	1
CCKLR-17D3_OG0008678	169
Ccm3_OG0005250	1014
Ccn_OG0010106	18
Ccn_OG0010107	19
Ccn_OG0012179	12
Ccp84Ab_OG0000178_OG0	439
Ccp84Ac_OG0001349_OG0	6
Ccp84Ae_OG0002110_OG0	1
Ccp84Af_OG0000109_OG0	17
Ccp84Af_OG0000109_OG1	4
Ccp84Af_OG0000109_OG2	336
Ccp84Ag_OG0001348_OG0	216
Ccs_OG0006299	372
CCT1_OG0002281_OG0	7298
CCT2_OG0003145	8901
CCT3_OG0004995	8157
CCT4_OG0000979	7905
CCT5_OG0006600	9701
CCT6_OG0008508	8692
CCT7_OG0004839	3517
CCT7_OG0004841	1563
CCT8_OG0007117	7928
Ccz1_OG0010481	438
cd_OG0004708	14
CD98hc_OG0001357_OG0	9717
Cda4_OG0008701	5941
Cda5_OG0008721	899
Cda9_OG0002707	3
CDase_OG0005749	594
cdc14_OG0009306	1390
Cdc16_OG0005493	1067
Cdc23_OG0009421	577
Cdc27_OG0010426	1962
Cdc2rk_OG0006290	401
Cdc37_OG0011041	3138
Cdc42_OG0008268	5026
Cdc45_OG0007388	1049
Cdc5_OG0011371	2208
CDC50_OG0008483	1330
Cdc6_OG0002054	428
Cdc7_OG0007729	2001
Cdep_OG0002087	2070
Cdep_OG0004159	2462
CdGAPr_OG0009111	3703
cdi_OG0000729	2084
cDIP_OG0004394	90
Cdk1_OG0000555_OG0	1910
Cdk12_OG0009875	1549
Cdk2_OG0002391	998
CDK2AP1_OG0008015	960
Cdk4_OG0006632	1610
Cdk5_OG0002993	603
Cdk5alpha_OG0009389	192
Cdk7_OG0001724	575
Cdk8_OG0010977	417
Cdk9_OG0007009	699
Cdlc2_OG0000234_OG1	4320
cdm_OG0002482	3011
Cds_OG0010549	1213
Ced-12_OG0009727	895
ced-6_OG0006366	4310
CenB1A_OG0004675	1628
CenG1A_OG0003595_OG0	1627
CenG1A_OG0009182	52
Cenp-C_OG0002322	1680
Cep135_OG0009952	880
Cep135_OG0009954	582
cep290_OG0004127	39
Cep89_OG0006812	5
Cep97_OG0008778	563
cer_OG0012078	3950
Cerk_OG0004182	1477
cert_OG0011161	1469
Cf2_OG0008971	2007
Cfp1_OG0007571	611
CG5789_OG0004615	1084
cg_OG0006533	5705
CG10000_OG0005395	0
CG10005_OG0004963	658
CG10011_OG0005399	1444
CG10013_OG0002410_OG0	0
CG10019_OG0008786	489
CG10026_OG0009081	875
CG10029_OG0004344	5
CG10031_OG0008792	42
CG10035_OG0004420	0
CG10038_OG0001436_OG0	786
CG10041_OG0012259_OG0	10
CG10051_OG0007036	3
CG10053_OG0004336	158
CG10055_OG0004329	724
CG10062_OG0007038	313
CG10063_OG0010284	1
CG10064_OG0010282	7
CG10068_OG0004321	600
CG10073_OG0000065_OG2	4
CG10075_OG0010279	326
CG10077_OG0010277	20121
CG10082_OG0005964	5740
CG10086_OG0001355	1
CG10089_OG0010567	227
CG10098_OG0004320	1538
CG10104_OG0006132	0
CG10116_OG0010569	0
CG10126_OG0005023	1841
CG10132_OG0009091	800
CG10137_OG0009093	124
CG10139_OG0006151	648
CG10140_OG0010573	0
CG10147_OG0010256	203
CG10151_OG0006160	172
CG10154_OG0010575	0
CG10163_OG0010252	0
CG10164_OG0001489	0
CG10165_OG0011781	118
CG10171_OG0010163	575
CG10175_OG0005507	187
CG10177_OG0001079_OG0	1
CG10184_OG0005509	653
CG10185_OG0005203	4
CG10189_OG0009087	257
CG10194_OG0009085	379
CG10195_OG0003572	374
CG10205_OG0006168	2535
CG10208_OG0005527	131
CG10209_OG0006169	450
CG10211_OG0009505	9230
CG10222_OG0010165	166
CG10226_OG0010249	207
CG10237_OG0003462	2367
CG1024_OG0004294	592
CG10252_OG0011517	2
CG10254_OG0002565	1969
CG10257_OG0006606	11
CG10264_OG0005208	3
CG10265_OG0006935	239
CG10274_OG0003940	961
CG10280_OG0004257	27
CG10283_OG0001907_OG0	1029
CG10286_OG0004292	1526
CG10298_OG0004288	0
CG10300_OG0005516	0
CG10301_OG0005515	2
CG10307_OG0005957	20
CG10311_OG0004972	518
CG10317_OG0004974	0
CG10321_OG0005965	1971
CG10324_OG0004994	390
CG10332_OG0005992	0
CG10333_OG0009507	1708
CG10336_OG0009516	336
CG10337_OG0009096	331
CG10338_OG0009517	525
CG10339_OG0006873	76
CG10340_OG0001059_OG0	873
CG10341_OG0009518	1225
CG10343_OG0009520	624
CG10344_OG0007020	105
CG10345_OG0002430_OG0	211
CG10347_OG0000607_OG0	382
CG10348_OG0003704	83
CG10352_OG0008207	2
CG10353_OG0008206	3257
CG10357_OG0010470	0
CG10359_OG0010469	5281
CG10361_OG0010014	230
CG10362_OG0008202	70
CG10365_OG0005518	471
CG10366_OG0009102	712
CG10375_OG0005526	869
CG10376_OG0009519	659
CG10383_OG0001909	606
CG10384_OG0007018	28
CG10405_OG0004983	1
CG10407_OG0005207	304
CG10413_OG0003703_OG0	686
CG10417_OG0013094	3800
CG10418_OG0010832	421
CG10425_OG0002500	394
CG10428_OG0001263_OG0	742
CG10431_OG0001914	92
CG10433_OG0006904	727
CG10435_OG0002296_OG0	956
CG10444_OG0007082	1517
CG10445_OG0001356	273
CG10459_OG0001605_OG0	1
CG10462_OG0009105	1359
CG10463_OG0009108	462
CG10466_OG0012145	175
CG10467_OG0010233	819
CG10469_OG0010232	93
CG10470_OG0009541	756
CG10472_OG0000811_OG0	32
CG10479_OG0010225	73
CG10481_OG0009114	1
CG10483_OG0010221	477
CG10486_OG0010219	9
CG10492_OG0009544	1658
CG10494_OG0006908	192
CG10495_OG0009546	151
CG10505_OG0006927	6
CG10508_OG0010314	222
CG10510_OG0003948	2
CG10513_OG0005163	0
CG10514_OG0005162	11
CG10516_OG0009998	669
CG10527_OG0002810_OG0	12577
CG10543_OG0006262	2637
CG10550_OG0000747	924
CG10555_OG0008527	4650
CG10561_OG0009552	226
CG10565_OG0010321	3648
CG10576_OG0010200	10491
CG10581_OG0010326	57
CG10584_OG0010328	161
CG10587_OG0000094_OG0	2
CG10587_OG0000094_OG1	0
CG10587_OG0000094_OG2	0
CG10589_OG0003950	0
CG10591_OG0010195	0
CG10597_OG0003317	2540
CG10598_OG0011740	1
CG10600_OG0009530	3365
CG10602_OG0009532	7236
CG10616_OG0010838	1670
CG10621_OG0001911	732
CG10623_OG0001912	2665
CG10628_OG0009107	375
CG10631_OG0001241	3678
CG10646_OG0009949	288
CG10654_OG0009947	55
CG10657_OG0009951	579
CG10660_OG0010840	190
CG10663_OG0010839	153
CG10669_OG0005156	373
CG10674_OG0010603	502
CG10680_OG0003577	14
CG10681_OG0009950	216
CG10700_OG0011812	0
CG10702_OG0009548	181
CG10710_OG0010908	394
CG10713_OG0010576	60
CG10725_OG0010574	0
CG10730_OG0000951	130
CG10731_OG0006517	224
CG10737_OG0006638	8581
CG10738_OG0010568	55
CG1074_OG0007339	561
CG10747_OG0009127	555
CG10748_OG0011855_OG0	0
CG10749_OG0003913_OG0	0
CG10750_OG0009561	0
CG10752_OG0010150_OG0	3
CG10761_OG0008304	0
CG1077_OG0004263	9
CG10793_OG0003237	2
CG10795_OG0006915	339
CG10799_OG0003081	7
CG10801_OG0012112	1
CG10802_OG0008133	586
CG10803_OG0008134	1615
CG10804_OG0008132	37
CG10809_OG0010976	694
CG10814_OG0007257	11
CG10822_OG0007072	0
CG10839_OG0009144	0
CG10841_OG0002198_OG0	0
CG10853_OG0003980_OG0	0
CG10859_OG0009209	9
CG10862_OG0002017_OG1	11119
CG10863_OG0010486	1133
CG10863_OG0012194_OG0	1
CG10864_OG0005043	29
CG10866_OG0010485	132
CG10874_OG0003457	949
CG10877_OG0002385_OG0	122
CG10887_OG0002183_OG0	0
CG10898_OG0002547	437
CG1090_OG0003105_OG0	78
CG10903_OG0002293_OG0	538
CG10904_OG0011634	337
CG10907_OG0001984_OG0	513
CG10909_OG0005022	0
CG10910_OG0006092	18
CG10911_OG0006095	0
CG10912_OG0000471	0
CG10914_OG0006109	354
CG10919_OG0001352	0
CG1092_OG0001161_OG0	267
CG10920_OG0007959	1
CG10927_OG0006710	103
CG10931_OG0006071	2
CG10932_OG0007954	2740
CG10934_OG0002756_OG0	0
CG10939_OG0005908	5572
CG10947_OG0009415	134
CG10948_OG0009927	1372
CG10949_OG0009416	376
CG10950_OG0012279	1
CG10958_OG0001743	291
CG10959_OG0008299	142
CG10962_OG0007748	200
CG10970_OG0003173	1
CG10973_OG0012539	521
CG10979_OG0004244	1060
CG10984_OG0009934	1015
CG10996_OG0008249	1
CG11000_OG0004245	47
CG11007_OG0003037	271
CG11018_OG0007064	0
CG11029_OG0001270	4062
CG1103_OG0003103_OG0	2068
CG11030_OG0003728	1105
CG11034_OG0001268	346
CG11035_OG0002292_OG0	154
CG11041_OG0001654	11
CG11044_OG0007073	66
CG1105_OG0004314	2180
CG11050_OG0009604	1342
CG11060_OG0006765	8
CG11068_OG0011716	1
CG11069_OG0004655	1783
CG11076_OG0001759	1958
CG11077_OG0000549_OG0	303
CG11085_OG0008456	3
CG11089_OG0004653	2393
CG11095_OG0003249	224
CG11099_OG0007074	9
CG11103_OG0003250	420
CG11106_OG0012330	0
CG11109_OG0001964	465
CG11110_OG0006619	101
CG11123_OG0006752	798
CG11125_OG0006747	157
CG11127_OG0006744	759
CG1113_OG0004171	354
CG11131_OG0001957_OG0	15000
CG11134_OG0003251	501
CG11141_OG0006745	847
CG11145_OG0006754	1
CG11147_OG0003729	585
CG11149_OG0003730	1
CG11151_OG0008256	2137
CG11159_OG0006283	0
CG1116_OG0004164	735
CG11162_OG0008263	1
CG11168_OG0004657	1420
CG11170_OG0006462	299
CG11178_OG0003327	766
CG11180_OG0006625	1703
CG11191_OG0007189	45
CG11192_OG0007095	2
CG11200_OG0007088	795
CG11211_OG0012938	1
CG11226_OG0012166_OG0	2
CG11227_OG0007505	0
CG1124_OG0002090	767
CG11241_OG0003815_OG0	461
CG11247_OG0009861	329
CG11248_OG0003830_OG0	177
CG11249_OG0009864	47
CG11251_OG0001998	0
CG11257_OG0007039	196
CG11263_OG0001789	45
CG11267_OG0011856	1994
CG11269_OG0006458	0
CG11275_OG0002906	2502
CG11279_OG0003924_OG0	234
CG11286_OG0004361	0
CG1129_OG0002085	1324
CG11291_OG0003029	1
CG11294_OG0007761	32
CG11298_OG0007031	0
CG11309_OG0010303	610
CG11317_OG0012026	63
CG11318_OG0000756	56
CG11319_OG0009603	425
CG11327_OG0009628	4
CG11333_OG0002657_OG0	1
CG11334_OG0005804	1860
CG11342_OG0011920	96
CG11345_OG0011138	5344
CG11349_OG0011131	11598
CG11353_OG0011127	111
CG11356_OG0008477	0
CG11357_OG0011126	1590
CG1136_OG0010499	1584
CG11367_OG0000806_OG0	173
CG11369_OG0011699	3
CG1137_OG0004303	3
CG11370_OG0003817_OG0	42882
CG11377_OG0008723	1000
CG11378_OG0007395	13
CG11379_OG0007397	0
CG11380_OG0007400	83
CG11381_OG0007402	17
CG11382_OG0007404	229
CG11384_OG0007396	2
CG1139_OG0004077	2146
CG11391_OG0001026_OG0	2
CG11396_OG0010345	699
CG11398_OG0007405	168
CG11403_OG0007406	708
CG11404_OG0012169	0
CG11406_OG0006889	1
CG11409_OG0007766	360
CG11413_OG0011575	27
CG11414_OG0006019	2396
CG11417_OG0007590	1337
CG1142_OG0012974	1041
CG11425_OG0009823	41
CG11426_OG0009824	223
CG1143_OG0011104	12
CG11436_OG0003200	509
CG11437_OG0009825	26
CG11438_OG0009826	675
CG11447_OG0004515	168
CG11449_OG0000981_OG1	0
CG11453_OG0001027_OG0	0
CG11454_OG0001792	497
CG11456_OG0003951	415
CG11459_OG0000135_OG1	42
CG1146_OG0011093	1246
CG11470_OG0000857	11
CG11474_OG0005934	738
CG11475_OG0005935	19
CG11498_OG0001515	75
CG11504_OG0002630	733
CG11523_OG0009832	395
CG11529_OG0010828	4304
CG11537_OG0010640	2041
CG11550_OG0002660	2024
CG11560_OG0010817	289
CG11562_OG0008742	229
CG11563_OG0002662	624
CG11566_OG0007496	5
CG11570_OG0004027	0
CG11581_OG0008240	0
CG11583_OG0010538	1042
CG11584_OG0008239	14
CG11585_OG0012335	781
CG11586_OG0010534	338
CG11590_OG0001741	807
CG11593_OG0010497	1175
CG11594_OG0010492	568
CG11596_OG0007629	876
CG11601_OG0008739	273
CG11608_OG0000142_OG0	0
CG1161_OG0004180	1804
CG11617_OG0008731	42
CG11619_OG0003864_OG0	42
CG11626_OG0011450	5
CG11629_OG0003739	0
CG11630_OG0009580	5
CG11634_OG0009583	0
CG11635_OG0007156	2
CG11638_OG0007387	63
CG11655_OG0001745_OG0	206
CG11656_OG0005013	1
CG11658_OG0010025	535
CG11663_OG0012087	1
CG11664_OG0011395	0
CG11666_OG0012316	0
CG11668_OG0002452	562
CG11670_OG0005008	355
CG11672_OG0004805	1
CG11674_OG0008231	3
CG11679_OG0008511	541
CG11686_OG0002448_OG0	667
CG11693_OG0004810	0
CG11694_OG0000225_OG0	0
CG11694_OG0000225_OG1	2
CG11695_OG0007879	344
CG11696_OG0007880	733
CG11698_OG0002319_OG0	0
CG11699_OG0007882	1152
CG11703_OG0002165_OG0	0
CG11710_OG0001691_OG0	799
CG1172_OG0004189	1639
CG11722_OG0001391	149
CG11723_OG0003571	457
CG11726_OG0010048	2
CG11737_OG0001419_OG0	930
CG11741_OG0001420_OG0	1
CG11752_OG0007995	996
CG11755_OG0000851	76
CG11756_OG0007997	3
CG11760_OG0004826	408
CG11768_OG0004832	71
CG11771_OG0005200	1838
CG11777_OG0006309	362
CG11779_OG0004481	780
CG11786_OG0012799	6
CG11788_OG0007083	296
CG11790_OG0005187	2542
CG11791_OG0012008	1309
CG11807_OG0003009_OG0	1218
CG11808_OG0006841	296
CG11811_OG0004058	1309
CG11816_OG0008636	0
CG11835_OG0000264_OG0	19243
CG11835_OG0000264_OG1	2774
CG11837_OG0005082	405
CG11841_OG0005083	45
CG11842_OG0000856_OG1	21
CG11843_OG0011490	30
CG11852_OG0002502_OG0	147
CG11854_OG0005171	12813
CG11857_OG0005167	2522
CG11858_OG0005166	544
CG11878_OG0000055_OG0	0
CG11878_OG0000055_OG1	1
CG11878_OG0000055_OG2	3
CG11882_OG0005094	1039
CG11883_OG0006313	650
CG11885_OG0003355	486
CG11892_OG0005161	2
CG11893_OG0000039_OG2	404
CG11899_OG0005100	1472
CG11902_OG0005155	328
CG11906_OG0001618	413
CG11911_OG0008747	0
CG11912_OG0008746	1
CG11920_OG0005183	535
CG11927_OG0003556	685
CG11929_OG0011773	0
CG11961_OG0001155_OG0	2811
CG11964_OG0004848	399
CG11970_OG0004849	1977
CG11975_OG0004850	895
CG11977_OG0012457_OG0	0
CG11980_OG0002337	1485
CG11983_OG0004852	24
CG11986_OG0004855	312
CG11997_OG0004862	0
CG11999_OG0004179	1003
CG12003_OG0004112	47
CG12004_OG0011286	3869
CG12009_OG0010662	943
CG12010_OG0010671	356
CG12011_OG0011025	7
CG12012_OG0010672	409
CG12016_OG0010666	517
CG12017_OG0010661	151
CG12020_OG0011042	1
CG12024_OG0011050	948
CG12025_OG0011053	1414
CG12035_OG0011029	0
CG12038_OG0011331	65
CG12054_OG0000497	2634
CG12056_OG0003138	278
CG12057_OG0003139	0
CG12061_OG0000938_OG0	0
CG12065_OG0007412	2092
CG12069_OG0001519	0
CG12071_OG0011553	68
CG12071_OG0013484	79
CG12075_OG0007754	2408
CG1208_OG0004248	111
CG12081_OG0007411	1200
CG12084_OG0011296	1705
CG12091_OG0011293	2292
CG12093_OG0011111	726
CG12096_OG0008559	874
CG12099_OG0011289	6169
CG12104_OG0011284	500
CG12105_OG0004111	814
CG12106_OG0007586	143
CG12107_OG0006719	698
CG12111_OG0007413	34
CG12112_OG0012598_OG0	158
CG12115_OG0007587	7
CG12116_OG0008625	360
CG12118_OG0007585	430
CG12121_OG0007579	2927
CG12123_OG0003325	256
CG12128_OG0002879	610
CG12129_OG0002878	666
CG1213_OG0002105	159
CG12134_OG0006319	496
CG12147_OG0004192	1
CG12155_OG0003210	1129
CG12159_OG0002860	727
CG12164_OG0006760	116
CG12170_OG0002098	383
CG12171_OG0004222	734
CG12173_OG0004172	534
CG12177_OG0008262	179
CG1218_OG0002103	776
CG12182_OG0011099	380
CG12194_OG0008975	49
CG12204_OG0001687	233
CG12206_OG0008131	1922
CG12209_OG0002818	0
CG12213_OG0002418	2019
CG12219_OG0007713	647
CG12224_OG0000651_OG1	143
CG12231_OG0003119	0
CG12236_OG0008414	679
CG12237_OG0007424	851
CG12239_OG0001754	179
CG12241_OG0001396	678
CG12253_OG0011818	228
CG12256_OG0004947	7
CG12259_OG0005539	619
CG12268_OG0005336	394
CG1227_OG0004337	316
CG12278_OG0004413	0
CG12279_OG0004445	461
CG12288_OG0009457	597
CG12289_OG0010046	0
CG12290_OG0002618	314
CG12299_OG0009634	1996
CG12301_OG0001981	984
CG12307_OG0009694	0
CG1231_OG0011372	0
CG12316_OG0009955	1227
CG12320_OG0005053	151
CG12321_OG0001064_OG0	1651
CG12325_OG0002854	1070
CG1233_OG0011370	1166
CG1234_OG0004335	1426
CG12341_OG0002848	254
CG12343_OG0002853	656
CG12344_OG0002855	81
CG12355_OG0012373	21
CG1236_OG0002100	1347
CG12362_OG0000821_OG0	1
CG12374_OG0007223	2
CG12375_OG0009777	783
CG12379_OG0008514	50
CG12384_OG0006229	3652
CG1239_OG0004237	170
CG12395_OG0001736	0
CG12398_OG0008359	2
CG12402_OG0002224_OG0	22
CG12420_OG0002594_OG0	3
CG12426_OG0005340	0
CG12438_OG0003802	0
CG12439_OG0009296	0
CG12446_OG0001786_OG0	0
CG12448_OG0009145	0
CG1246_OG0011105	2
CG12464_OG0011955	0
CG12470_OG0007846	1
CG12479_OG0008243	0
CG12480_OG0008242	6
CG12481_OG0008237	201
CG12490_OG0000233_OG1	0
CG12496_OG0007599	3
CG12498_OG0008105	0
CG12499_OG0002285_OG0	2393
CG12502_OG0011339	38
CG12507_OG0008176	34
CG12511_OG0009568	0
CG12516_OG0005410	0
CG12517_OG0009649	21
CG12520_OG0010149	1
CG12521_OG0012944	0
CG12531_OG0008272	75
CG12535_OG0008128	4
CG12539_OG0008363	73
CG12540_OG0008220	8
CG12541_OG0007825	73
CG12560_OG0012234	90
CG12567_OG0012740	1944
CG12576_OG0001784_OG0	2409
CG12581_OG0001679_OG0	6787
CG12589_OG0011424	0
CG12590_OG0011977	6
CG12594_OG0005596	53
CG12607_OG0011139	1526
CG12609_OG0008677	0
CG12617_OG0003653	0
CG12620_OG0009462	1
CG12637_OG0008050	0
CG12643_OG0007518	636
CG1265_OG0010531	811
CG12655_OG0000445_OG2	1
CG12659_OG0007410	113
CG12661_OG0007749	0
CG12662_OG0007747	2
CG12672_OG0007868	32
CG12674_OG0003570	1
CG12679_OG0001731_OG0	0
CG12680_OG0001718	2
CG12682_OG0012323	0
CG12691_OG0007931	0
CG12692_OG0000634_OG0	0
CG12693_OG0012106	1
CG12698_OG0008169	1
CG12699_OG0000230_OG1	3
CG12702_OG0001192	1033
CG12708_OG0000271_OG0	28
CG12708_OG0000271_OG0.2	526
CG1271_OG0010635	283
CG12713_OG0003881_OG0	81
CG12716_OG0008438	0
CG12723_OG0008557	1
CG12728_OG0000928_OG0	339
CG12729_OG0011725	71
CG1273_OG0010536	1755
CG12730_OG0007375	355
CG12744_OG0000893	129
CG12746_OG0004208	818
CG1275_OG0011072	1903
CG12768_OG0001283_OG0	165
CG12769_OG0007187	17
CG12773_OG0003140	2771
CG12782_OG0012281	0
CG12783_OG0000743_OG0	0
CG12784_OG0005236	1
CG12795_OG0008825	658
CG12811_OG0002240	746
CG12817_OG0002595_OG0	8
CG12818_OG0004897	208
CG12822_OG0001599	725
CG12825_OG0001130_OG1	78
CG12826_OG0002951	2
CG12828_OG0011622	0
CG12831_OG0011623_OG0	0
CG12836_OG0002963_OG0	3
CG12848_OG0006045	299
CG12849_OG0011577	0
CG12851_OG0005862	56
CG12857_OG0006163	6
CG12860_OG0006154	3
CG12861_OG0006153	0
CG12862_OG0011585_OG0	1
CG12863_OG0011584	249
CG12866_OG0002772	0
CG12868_OG0001564	194
CG12869_OG0006145	57
CG12869_OG0006146	14
CG12877_OG0001472_OG0	927
CG1288_OG0001350	1
CG12880_OG0005345	2333
CG12883_OG0001474	119
CG12885_OG0001477	39
CG12895_OG0006308	517
CG12909_OG0002821	534
CG12910_OG0006305	302
CG12911_OG0006304	437
CG12914_OG0002819	0
CG12917_OG0002815	6
CG12920_OG0006291	1
CG12926_OG0006349	101
CG12929_OG0006357	117
CG12934_OG0006315	1
CG12935_OG0002846	193
CG12942_OG0001596_OG0	842
CG12945_OG0004570	1238
CG12947_OG0004568	250
CG12948_OG0004558	866
CG12963_OG0001641_OG0	0
CG12964_OG0002996_OG0	829
CG12970_OG0006808	2
CG12971_OG0010294	23
CG12974_OG0010307	12
CG12983_OG0010332	1
CG12984_OG0003949	3
CG12985_OG0000915	2
CG12986_OG0011685	1
CG1299_OG0000523_OG0	7630
CG12990_OG0007696	1
CG12991_OG0007703	1589
CG12992_OG0011688	15
CG12994_OG0007707	2
CG12995_OG0008599	1
CG12998_OG0011739	0
CG13000_OG0011738	0
CG13001_OG0008580	835
CG13002_OG0008577	1
CG13003_OG0008572	1123
CG13004_OG0008570	212
CG13005_OG0008567	185
CG13008_OG0008305	2
CG13010_OG0003260	2
CG13012_OG0008317	176
CG13014_OG0008547	285
CG13016_OG0006536	587
CG13018_OG0006537	75
CG13021_OG0003241	2
CG13022_OG0010698	1
CG13023_OG0010699	827
CG13024_OG0010708	458
CG13026_OG0010716	0
CG13028_OG0004010	28
CG13031_OG0012200	281
CG13032_OG0004014_OG0	0
CG13033_OG0010736	187
CG13038_OG0010761	50
CG13039_OG0010762	0
CG1304_OG0000265_OG0	0
CG1304_OG0000265_OG1	0
CG13040_OG0010763	8
CG13041_OG0000280_OG0	1370
CG13041_OG0000280_OG0.2	1496
CG13042_OG0010767	4
CG13043_OG0000281_OG0	89
CG13043_OG0000281_OG1	1232
CG13044_OG0010768	5460
CG13045_OG0000814	132
CG13046_OG0010771	365
CG13047_OG0010772	13
CG13048_OG0010773	1
CG13049_OG0010774	9
CG13051_OG0011898	129
CG13053_OG0010778	15
CG13054_OG0010779	2
CG13055_OG0010780	3
CG13056_OG0010757	1
CG13058_OG0004021	9
CG13059_OG0010764	436
CG13062_OG0010766	0
CG13064_OG0010775	24
CG13065_OG0010776	1
CG13066_OG0012201	1
CG13068_OG0002030_OG1	2
CG13069_OG0004022	23
CG1307_OG0004308	1086
CG13070_OG0012202	0
CG13071_OG0011899	3
CG13073_OG0012731_OG0	43
CG13074_OG0010797	3
CG13075_OG0000216_OG0	2
CG13075_OG0000216_OG1	7
CG13077_OG0009097	1
CG13078_OG0003575_OG0	0
CG13081_OG0003574	5
CG13082_OG0009094	1202
CG13083_OG0009084	0
CG13084_OG0009083	0
CG13085_OG0001922	16
CG13086_OG0003709	27
CG13088_OG0001266	201
CG1309_OG0010533	1541
CG13096_OG0003720	4120
CG13097_OG0001923	1138
CG13101_OG0009304	38
CG13102_OG0009298	0
CG13108_OG0009295	24
CG13110_OG0011792	0
CG13113_OG0001247_OG0	0
CG13114_OG0009279	0
CG13116_OG0001878	236
CG13123_OG0001877	191
CG13124_OG0003502	4409
CG13126_OG0003515	328
CG13127_OG0001844	0
CG13131_OG0000790_OG0	0
CG13133_OG0003525	10
CG1314_OG0011674	0
CG13144_OG0009363	1
CG13148_OG0007214	23
CG13151_OG0006215	304
CG13154_OG0006206	1
CG13155_OG0006196	12
CG13157_OG0002779	14
CG1316_OG0000430_OG0	2813
CG13168_OG0006184	1
CG1317_OG0011084	2584
CG13170_OG0006182	2
CG13171_OG0006180	0
CG13177_OG0012831	37
CG13185_OG0002928	4223
CG13186_OG0006594	47
CG13192_OG0006567	627
CG13193_OG0006565	0
CG13196_OG0006560	1
CG13197_OG0006563	562
CG13202_OG0001123_OG0	1
CG13203_OG0006235	34
CG13204_OG0006233	2345
CG13215_OG0002793_OG0	29
CG13216_OG0001568_OG0	0
CG13218_OG0002791_OG0	0
CG13220_OG0001573_OG0	1147
CG13223_OG0001571_OG0	0
CG13226_OG0002794_OG0	3
CG13227_OG0006218_OG0	329
CG13228_OG0011587_OG0	0
CG13229_OG0002786_OG0	77
CG13229_OG0002787_OG0	2468
CG13231_OG0006217	20
CG13239_OG0009815	11
CG1324_OG0007509	1
CG13243_OG0009147	0
CG13247_OG0010378	27
CG13248_OG0010371	93
CG13250_OG0011870	9
CG13251_OG0010355	12
CG13252_OG0003952	1125
CG13258_OG0009399	7
CG13272_OG0008882	655
CG13280_OG0008881	3
CG13282_OG0008887	49
CG13285_OG0010583	331
CG13287_OG0010216	22
CG13288_OG0010220	21
CG13293_OG0003937	95
CG13295_OG0010231	321
CG13297_OG0010242	1
CG13299_OG0011864	0
CG13300_OG0003943	871
CG13305_OG0011196	8
CG13306_OG0011204	4
CG13308_OG0004102	0
CG13309_OG0011211	0
CG13310_OG0011207	1
CG13312_OG0011210	2
CG13313_OG0004105_OG0	0
CG13314_OG0011224	787
CG13315_OG0011237	242
CG13318_OG0004834	473
CG13319_OG0006667	562
CG13321_OG0006673	8
CG13326_OG0006545	4
CG13330_OG0007271	1
CG13331_OG0007273	1
CG13332_OG0007274	9
CG13334_OG0007281	0
CG13337_OG0011662	9
CG13339_OG0007296	150
CG13344_OG0007304	295
CG13358_OG0007351	9
CG13359_OG0012499	1
CG13360_OG0010145	893
CG13361_OG0003189	5
CG13362_OG0007862	10
CG13364_OG0001174_OG0	5
CG13365_OG0007831	206
CG13367_OG0003188_OG0	1101
CG13369_OG0003181	469
CG13375_OG0007847	13
CG13377_OG0007849	2507
CG13380_OG0010135	1
CG13384_OG0003473	1118
CG13385_OG0012520	0
CG13386_OG0003471	19
CG1339_OG0006721	6
CG13390_OG0003479	230
CG13392_OG0003476	146
CG13397_OG0003469	357
CG13398_OG0003468	272
CG13403_OG0008236	33437
CG13404_OG0008224	17
CG13405_OG0011376	0
CG13407_OG0004768	1
CG13408_OG0004770	31
CG13409_OG0004775	48
CG13423_OG0007099	1
CG13426_OG0011654	0
CG13427_OG0003049	0
CG13428_OG0007100	19
CG13430_OG0001658	169
CG13436_OG0006622	85
CG13437_OG0006285	27
CG13438_OG0006243	4
CG1344_OG0012226	452
CG13442_OG0006244	2
CG13443_OG0006248	0
CG13445_OG0003880	2
CG13449_OG0009980	3
CG13454_OG0003875_OG0	0
CG13455_OG0009966	0
CG13457_OG0001288	2
CG13458_OG0004037	206
CG13460_OG0010841	22301
CG13465_OG0000343_OG0	0
CG13471_OG0004048	0
CG13473_OG0010860	0
CG13474_OG0004049	0
CG13476_OG0012898	1
CG13481_OG0000339_OG0	11
CG13481_OG0000339_OG1	0
CG13484_OG0010886	214
CG13488_OG0001544_OG1	2
CG13492_OG0005946	3
CG13501_OG0005936	1
CG13502_OG0005931	13
CG13502_OG0012991	3
CG13506_OG0007028	1549
CG13510_OG0006998	127
CG13511_OG0006997	1
CG13516_OG0006995	166
CG13526_OG0006986	0
CG13527_OG0006984	3
CG13531_OG0006978	1424
CG13532_OG0006975	114
CG13538_OG0005981	1
CG13539_OG0012044	0
CG1354_OG0007555	6390
CG13541_OG0012280	0
CG13544_OG0005976	0
CG13545_OG0012580	5499
CG13551_OG0000540_OG1	255
CG13551_OG0012048	5002
CG13557_OG0012477	0
CG13558_OG0001556	2
CG13559_OG0012047	6
CG13561_OG0011643	6
CG13562_OG0011631	110
CG13575_OG0006892	2
CG13577_OG0001150_OG0	7
CG13578_OG0006898	17
CG13579_OG0006013	17
CG1358_OG0006724	107
CG13581_OG0002746	1
CG13585_OG0011574	1132
CG13587_OG0006025	3
CG13594_OG0006033	20
CG13599_OG0005537	206
CG1360_OG0006725	151
CG13601_OG0005534	415
CG13603_OG0005332	950
CG13605_OG0005319	1100
CG13606_OG0005306	1838
CG13607_OG0005318	272
CG13609_OG0012982	44
CG13613_OG0005278	0
CG13614_OG0002525_OG0	0
CG13615_OG0002524	0
CG13616_OG0005272	1
CG13618_OG0005267	97
CG13622_OG0005268	6
CG13623_OG0005265	102
CG13625_OG0004618	790
CG13627_OG0004629	54
CG13630_OG0004630	994
CG13631_OG0004635	246
CG13634_OG0004637	36
CG13641_OG0004650	147
CG13643_OG0002274	212
CG13653_OG0002504	9
CG13654_OG0005174	81
CG13663_OG0011496	355
CG13667_OG0004090_OG0	255
CG13670_OG0011168	2
CG13671_OG0004086_OG0	486
CG13675_OG0000560_OG2	25
CG13676_OG0003984	11660
CG13678_OG0000129_OG3	381
CG1368_OG0008241	5982
CG13685_OG0010463	10
CG13689_OG0008772	116
CG13690_OG0008752	423
CG13692_OG0008754	47
CG13698_OG0010125	1111
CG13699_OG0003907_OG0	15
CG13705_OG0010610	7556
CG13707_OG0010613	39
CG13708_OG0010614	1
CG1371_OG0006292	4812
CG13711_OG0010618	0
CG13712_OG0010619	0
CG13713_OG0010620	1
CG13716_OG0010627	10
CG13720_OG0004084	8
CG13721_OG0012208	61
CG13722_OG0011130	50440
CG13723_OG0010915	0
CG13724_OG0010917	1
CG13725_OG0010918	0
CG13727_OG0004055	18
CG13728_OG0010923	9
CG13731_OG0011910	173054
CG13733_OG0010089	2
CG13738_OG0011907	0
CG13739_OG0002891	11
CG13743_OG0006405	593
CG13744_OG0006409	8
CG13747_OG0006408	0
CG13748_OG0006626	8
CG13751_OG0001660_OG0	530
CG13760_OG0007606	189
CG13766_OG0009602	152
CG13771_OG0009612	0
CG13775_OG0003750_OG0	134
CG13784_OG0000956_OG0	568
CG13786_OG0003631	3
CG13796_OG0001883_OG0	713
CG13801_OG0000219_OG0	0
CG13801_OG0000219_OG1	0
CG13806_OG0011077	1
CG13807_OG0011075	287
CG13810_OG0011066	0
CG13813_OG0010189	16
CG13829_OG0011464	1
CG13833_OG0004687	713
CG13837_OG0002276	4
CG13838_OG0011993	0
CG13841_OG0004694	0
CG13842_OG0004706	0
CG13847_OG0004737	41
CG13850_OG0004743	775
CG13855_OG0004744	2
CG13856_OG0004745	160
CG13857_OG0004746	141
CG13862_OG0004760	9
CG13868_OG0007089	892
CG13868_OG0013578	165
CG13869_OG0007075	0
CG1387_OG0008528	4
CG13870_OG0007093	24
CG13871_OG0003047	1
CG13872_OG0007071	3
CG13875_OG0011381	91
CG13876_OG0001334_OG0	194
CG13877_OG0011937	49
CG13884_OG0000403_OG0	1
CG13887_OG0011343	7736
CG13891_OG0002060	12
CG13893_OG0011360	1290
CG13894_OG0004129	272
CG13895_OG0004128	932
CG13901_OG0011344	293
CG13907_OG0011337	4539
CG13912_OG0011325	23
CG13917_OG0011285	5619
CG13919_OG0011274	250
CG13920_OG0011271	381
CG13921_OG0011032	1692
CG13924_OG0011054	17
CG13926_OG0011282	443
CG13928_OG0011279	618
CG13930_OG0011024	3
CG13931_OG0004073	3
CG13933_OG0011036	1063
CG13937_OG0011056	263
CG13949_OG0003375	7
CG13950_OG0003376	112
CG13954_OG0006374	23
CG13955_OG0002890_OG0	2
CG13962_OG0012240	349
CG13970_OG0009133_OG0	0
CG13972_OG0005361	10
CG13983_OG0002696	0
CG13991_OG0000661_OG1	0
CG13992_OG0002070_OG0	19
CG13994_OG0011942	406
CG13995_OG0000538_OG0	33
CG13999_OG0000662_OG0	4
CG14005_OG0001926	285
CG14006_OG0001927	0
CG14007_OG0009567	5
CG14011_OG0003731	0
CG14013_OG0003734	0
CG14014_OG0009443	0
CG14015_OG0009446	32
CG14017_OG0003733	0
CG14020_OG0003686	9
CG14022_OG0008831	50
CG14024_OG0003410_OG0	40
CG14034_OG0008836	3
CG14036_OG0008842	7
CG14042_OG0001816	59
CG14043_OG0003425	803
CG14044_OG0008964	10
CG14050_OG0000684	50
CG14052_OG0007777	41
CG14053_OG0012099	2
[truncated: 9,910 more rows]
