# Supplementary material for: Evolution of chemosensory tissues and cells across ecologically diverse Drosophilids
Source: Nat Commun. 2024 Feb 5;15:1047. doi: 10.1038/s41467-023-44558-4 (PMC10844241; doi:10.1038/s41467-023-44558-4)
Supplement: Supplementary file 18 — Supplementary Data 15 [file 41467_2023_44558_MOESM18_ESM.zip › all_count_tables_renamed/SECC3FP_counts_trim_genes_FBids_1_1_sorted.txt]

128up_OG0006588	1072
14-3-3epsilon_OG0002478	5257
14-3-3epsilon_OG0001126_OG1	14764
140up_OG0004534	438
18w_OG0003044	1078
26-29-p_OG0010897	5900
2mit_OG0000576_OG0	37
5-HT1A_OG0006644	54
5-HT1B_OG0006647	75
5-HT2A_OG0000287_OG0	71
5-HT2B_OG0011472	38
5-HT7_OG0005777	48
5PtaseI_OG0005188	797
7B2_OG0004187	744
a_OG0006460	772
a10_OG0010691	53
a5_OG0009037	17
a6_OG0007651	330
AANATL2_OG0003640	266
AANATL4_OG0000091_OG1	0
AANATL7_OG0007605	6
Aasdh_OG0001831	214
Aatf_OG0001947	402
aay_OG0011265	5116
ab_OG0009683	216
ab_OG0009684	15
ABCB7_OG0011281	2547
Pmp70_OG0003257	3050
Abd-B_OG0005000	0
Abi_OG0002227_OG0	469
Abl_OG0010722	2477
abo_OG0009656	225
Abp1_OG0010565	526
abs_OG0003097	354
ac_OG0007843	1
Ac13E_OG0008321	3617
Ac3_OG0009573	383
Ac78C_OG0010320	54
Acam_OG0000252_OG0	0
Acam_OG0000252_OG1	0
Acam_OG0005131	0
CG9149_OG0011313	616
Acbp1_OG0009246	558
Acbp2_OG0010415	1240
Acbp4_OG0000311_OG0	0
Acbp4_OG0000311_OG1	2
Acbp6_OG0010414	8
ACC_OG0007193	24466
AcCoAS_OG0000812	10805
Ace_OG0000652_OG0	594
Acer_OG0000953_OG0	3839
Acer_OG0003808	2401
Acf_OG0002671	761
Achl_OG0002770	549
acj6_OG0008333	12
acj6_OG0008334	35
Ack_OG0010507	2154
Ack-like_OG0006546	469
Acn_OG0009540	3104
CG5009_OG0006075	3911
Acox57D-d_OG0006913	966
Acox57D-p_OG0001151	1138
Acp1_OG0009317	2094
Acp32CD_OG0009664	0
Acp65Aa_OG0003939	631
Acph-1_OG0001513	178
CG12512_OG0008829	1899
CG18155_OG0007972	11
Acsl_OG0007133	9747
Act42A_OG0000022_OG0	1764
Act42A_OG0000022_OG1	6354
Act42A_OG0000022_OG3	145157
Act42A_OG0000022_OG4	21020
Act42A_OG0000022_OG5	765
Actn_OG0003148_OG0	33790
Actn3_OG0011403_OG0	0
ACXB_OG0000046_OG0	2
ACXB_OG0000046_OG1	2
ACXB_OG0000046_OG2	0
ACXB_OG0000046_OG2.2	6
ACXD_OG0004078_OG0	98
Acyp_OG0009408	0
Acyp2_OG0011498	298
Ada_OG0002342	128
Ada1-2_OG0003777_OG0	166
Ada2a_OG0005051	104
Ada2b_OG0004799	282
Ada3_OG0007872	602
AdamTS-A_OG0005247	1795
AdamTS-A_OG0012010	56
AdamTS-B_OG0008089	688
Adar_OG0007649	1057
Adat1_OG0003596	31
Adck1_OG0006032	950
Adck5_OG0010063	668
ADD1_OG0006579	365
Adf1_OG0001636_OG0	227
Adgf-A_OG0001991_OG0	2
Adgf-A_OG0003900	11599
Adgf-A2_OG0010109	254
Adgf-B_OG0010108	4
Adgf-C_OG0001030_OG0	2427
Adgf-D_OG0002208_OG0	1660
Adgf-E_OG0006152	1
Adh_OG0003395_OG0	333
Adi1_OG0010940	1140
AdipoR_OG0004727	6903
CG3809_OG0004951	4
AdenoK_OG0003918_OG0	2353
Ady43A_OG0002958	926
AdoR_OG0005733	657
adp_OG0006108	723
AdSS_OG0000854_OG0	10912
Aduk_OG0004873	311
Ae2_OG0010984	9591
CG6512_OG0010913	4984
aft_OG0006080	280
Afti_OG0005567	370
Ag5r_OG0008212	3
Ag5r2_OG0008213	1
AGBE_OG0007237	8232
AgmNAT_OG0001753	17
ago_OG0010530	1660
AGO1_OG0007307	2916
AGO2_OG0000119_OG0	6974
Agpat1_OG0008448	164
Agpat2_OG0003465	191
Agpat3_OG0004018	2952
Agpat4_OG0004019_OG0	495
ADPS_OG0002932	1059
agt_OG0001016_OG0	134
Spat_OG0007723	1910
Ahcy_OG0001195_OG0	1485
AhcyL1_OG0011110	3165
AIF_OG0001225	1192
AIMP1_OG0007108	640
AIMP2_OG0009977	964
AIMP3_OG0005998	609
Adk1_OG0010829	4860
Adk3_OG0005467	1269
Ak6_OG0007201	130
Akap200_OG0000367_OG0	0
Akh_OG0010512	23
AkhR_OG0009627	1020
akirin_OG0010441	1128
Akr1B_OG0001292	12855
Akt1_OG0005415	1436
al_OG0008749	57
Aladin_OG0007570	149
AlaRS_OG0003477	2503
AlaRS-m_OG0010596	964
Alas_OG0006853	5684
alc_OG0006389	2913
Ald1_OG0005647	125856
Ald2_OG0005645	0
Aldh_OG0003615	9040
Aldh-III_OG0006742	8873
Aldh7A1_OG0003841_OG0	651
Alg-2_OG0001588_OG0	1017
Alg1_OG0002607_OG0	829
Alg10_OG0000709_OG0	185
Alg11_OG0012170	860
CG8412_OG0004562	3322
Alg14_OG0001194_OG0	131
Alg2_OG0010641	689
Alg3_OG0003012	40
Alg3_OG0006966	341
CG5287_OG0001281	319
CG5287_OG0003790	257
Alg9_OG0005173	352
Alh_OG0004317	921
Alh_OG0004319	579
Alh_OG0011430	188
alien_OG0009301	1081
ALiX_OG0005343	3970
Alk_OG0006414	2494
CG12179_OG0001176_OG0	4
Alp1_OG0010289	1
Alp10_OG0010194	2519
Alp11_OG0008522	8
Alp12_OG0003717	509
Alp13_OG0001034	27
Alp2_OG0000261_OG0	37
Alp2_OG0000261_OG1	2
Alp4_OG0005779	286
Alp6_OG0006360	22
Alp7_OG0003030	0
Alp9_OG0003931	4247
alph_OG0000083_OG0	8
alph_OG0005113	2359
alpha-Catr_OG0006852	463
alpha-Est1_OG0004357	3860
alpha-Est10_OG0004350	1460
alpha-Est2_OG0000314	497
alpha-Est3_OG0004356	2857
alpha-Est6_OG0004354	0
alpha-Est7_OG0001351	10150
alpha-Est8_OG0004352	1607
alpha-Est9_OG0004351	1967
alpha-Man-Ia_OG0003130	94
alpha-Man-Ia_OG0003131	750
alpha-Man-Ia_OG0001168	830
alpha-Man-Ib_OG0005087	689
alpha-Man-Ic_OG0011549	1
alpha-Man-IIa_OG0004878	670
alpha-Man-IIb_OG0005229	818
alpha-PheRS_OG0008296	901
alpha-Spec_OG0011040	22209
alpha4GT1_OG0000948	625
alphaCOP_OG0011275	3858
alphaSnap_OG0010384	2550
alphaTub67C_OG0010998	30
Alr_OG0008278	529
alrm_OG0002498	94
Als2_OG0009863	1820
alt_OG0004894	2907
aly_OG0004083	0
Ama_OG0002112	1
Amacr_OG0009433	1352
amd_OG0001918	2117
Amnionless_OG0008741	13
amon_OG0011540	558
amos_OG0003702_OG0	0
AMPdeam_OG0008245	6103
Amph_OG0007204	8395
AMPKalpha_OG0001698	5142
Amt_OG0004607	150
Amun_OG0008385	2370
amx_OG0007575	346
Amy-p_OG0000157_OG0	46
Amy-p_OG0000157_OG0.2	3
Amyrel_OG0006416	2
ana_OG0006403	98
ana1_OG0002269	477
ana2_OG0007120	7
ana3_OG0006194	133
Ance-2_OG0003658	2
Ance-3_OG0001891_OG0	1996
Ance-3_OG0009407	1531
Ance-4_OG0006406	1039
Ance-5_OG0005870	1480
anchor_OG0010100	2024
Andorra_OG0011741	0
Ank2_OG0010460	5685
Ankle2_OG0000780	1346
l(2)35Be_OG0003404_OG0	116
anox_OG0007490	1709
Ant2_OG0008041	56
antdh_OG0008007	4794
Antp_OG0002113	162
antr_OG0007227	18
AnxB10_OG0008082	9110
AnxB11_OG0008196	2559
AnxB9_OG0004410	19579
aop_OG0003458	952
aos_OG0010741	920
Aos1_OG0002145_OG0	351
AOX1_OG0005242	8568
AOX2_OG0000143_OG0	9475
AOX2_OG0000143_OG1	29
AOX4_OG0001465	3
ap_OG0005832	724
AP-1-2beta_OG0008273	2649
AP-1gamma_OG0007680	2929
AP-1mu_OG0005553	1539
AP-1sigma_OG0005334	2071
AP-2alpha_OG0008751	1924
AP-2mu_OG0004736	1494
AP-2sigma_OG0004385	710
Apc_OG0005387	1725
APC10_OG0005888	145
Apc2_OG0005308	189
APC4_OG0003171_OG0	277
APC7_OG0001703	54
ApepP_OG0000963	709
aph-1_OG0003552_OG0	343
aPKC_OG0006607	242
aPKC_OG0006608	845
aPKC_OG0006609	78
Aplip1_OG0011323	376
apn_OG0002443_OG0	0
apolpp_OG0012638	32172
app_OG0010830	759
APP-BP1_OG0010070	353
Appl_OG0007834	1343
Aprt_OG0004075	277
Aps_OG0010085	1910
apt_OG0002733	618
CG18815_OG0010034	2445
AQP_OG0007242	3108
aqrs_OG0005393	0
aqz_OG0001049_OG1	7854
ara_OG0009939	27
aralar1_OG0001518	4682
Arc1_OG0002768_OG0	7315
Arc2_OG0006127	422
Arc42_OG0001370_OG0	2
Archease_OG0002289_OG0	502
Arf51F_OG0006831	1195
Arf79F_OG0012164	4902
ArfGAP1_OG0010836	1256
ArfGAP3_OG0003816_OG0	1643
Arfip_OG0005451	376
Arfrp1_OG0007681	209
arg_OG0003183	401
arg_OG0007835	227
Argk_OG0011233	201143
Argk_OG0011925	3875
Argl_OG0009800	214
CG31469_OG0002209_OG0	334
ArgRS_OG0008151	620
ArgRS-m_OG0004367	121
ari-1_OG0007878	2318
ari-2_OG0003028	1258
Arl1_OG0010003	682
Arl2_OG0004816	169
Arl5_OG0011164	333
Arl6_OG0007042	28
Arl6IP1_OG0004993	559
Arl8_OG0004797	1181
arm_OG0007636	8817
armi_OG0002027	235
Arp1_OG0004441	2690
Arp10_OG0007423	2067
Arp2_OG0001770	1016
Arp3_OG0010555	848
Arp5_OG0001448_OG0	315
Arp53D_OG0011600	0
Arp6_OG0008512	732
Arp8_OG0007614	549
Arpc1_OG0009187	1822
Arpc2_OG0009417	1016
Arpc3A_OG0005226	292
Arpc3B_OG0008590	7
Arpc4_OG0008719	1051
Arpc5_OG0008957	675
arr_OG0007264	973
Arr1_OG0009490	12696
Arr2_OG0004099	17525
Ars2_OG0005840	2841
Art1_OG0004911	625
Art2_OG0008773	2
Art3_OG0004604	275
Art4_OG0004574	167
Art6_OG0004528_OG0	0
Art7_OG0001547_OG0	1002
Art8_OG0009662	90
Art9_OG0002219_OG0	0
Arts_OG0000486_OG0	1078
aru_OG0003377	3031
Arv1_OG0013036	129
arx_OG0009914	114
Asap_OG0007180	1932
Asator_OG0002682_OG1	1837
Asciz_OG0010646	121
ase_OG0007840	7
asf1_OG0009889	343
ash1_OG0000982_OG0	106
ash2_OG0004623	1153
Ask1_OG0004518	2815
asl_OG0004217	208
AsnRS_OG0003707	2165
AsnRS-m_OG0006452	165
AsnS_OG0000992	1203
asp_OG0004633	3
Asph_OG0006509	12471
ASPP_OG0006932	1472
CG9572_OG0008488	10071
AspRS_OG0006665	2855
AspRS-m_OG0008886	1366
asrij_OG0006972	1427
asRNA:CR31429_OG0002339_OG0	183
asRNA:CR42743_OG0003772_OG0	1
asRNA:CR43299_OG0012338_OG0	0
asRNA:CR43426_OG0012535_OG0	0
asRNA:CR43454_OG0002277_OG0	264
asRNA:CR43463_OG0001607_OG0	140
asRNA:CR43809_OG0003675_OG0	467
asRNA:CR44106_OG0002406_OG0	14
asRNA:CR44169_OG0002969_OG0	88
asRNA:CR44179_OG0001455_OG0	1491
asRNA:CR44372_OG0000331_OG0	7
asRNA:CR44372_OG0000331_OG1	0
asRNA:CR44894_OG0012090_OG0	0
asRNA:CR45044_OG0005605_OG0	63
asRNA:CR45195_OG0000203_OG0	413
asRNA:CR45195_OG0000203_OG1	1058
asRNA:CR45350_OG0001645_OG0	3
asRNA:CR45943_OG0010336	138
asRNA:CR46029_OG0000226_OG0	3
asRNA:CR46029_OG0000226_OG1	6
asRNA:CR46139_OG0003106_OG0	47
asRNA:CR46246_OG0011916	1
asRNA:CR46354_OG0002193_OG0	393
asRNA:CR46473_OG0000925_OG0	11
Ass_OG0001346	448
ast_OG0003560	542
AstA_OG0004634	158
AstA-R1_OG0000689	24
AstA-R2_OG0005396	33
AstC_OG0009668	4
AstC-R1_OG0010134	25
AstC-R2_OG0001295_OG0	17
AstCC_OG0009669	0
asun_OG0002419_OG0	119
Asx_OG0006138	1516
Atac1_OG0003748_OG0	93
Atac2_OG0009508	224
Atac3_OG0000828	358
Tat_OG0001330	1740
Ate1_OG0003045	1175
Atet_OG0003384	1057
Atf-2_OG0006059	354
Atf3_OG0007763	4062
Atg1_OG0009929	113
Atg1_OG0009931	1387
Atg10_OG0001598	68
Atg101_OG0008681	864
Atg12_OG0011904	156
Atg13_OG0004817	1037
Atg14_OG0005089	1137
Atg16_OG0005703	732
Atg17_OG0004232	3404
Atg18a_OG0011152	1656
Atg18b_OG0001271_OG0	803
Atg2_OG0011112	4452
Atg3_OG0009922	1121
Atg4a_OG0009014	2150
Atg4b_OG0005256	786
Atg5_OG0007974	380
Atg6_OG0005323	608
Atg7_OG0006714	444
Atg8a_OG0008043	10129
Atg8b_OG0005571	0
Atg9_OG0006487	2365
atilla_OG0011822	13149
atk_OG0010362	57
atl_OG0001399	7105
atms_OG0004154	739
ato_OG0004804	1
Atox1_OG0012695	1262
ATP6AP2_OG0004869	10441
ATP7_OG0008369	1539
ATP8A_OG0007260	5128
ATP8A_OG0007261	35
Atpalpha_OG0002140	24283
ATPCL_OG0006680	10125
ATPsynB_OG0010987	23018
ATPsynbeta_OG0005823	114196
ATPsynbetaL_OG0001317	2
ATPsynC_OG0005792	74833
ATPsynCF6_OG0005500	15983
ATPsynCF6L_OG0010605	0
ATPsynD_OG0004477	19132
ATPsyndelta_OG0007526	13750
ATPsynE_OG0005568	15295
ATPsynG_OG0009657	14620
ATPsyngamma_OG0005690	28252
ATPsynGL_OG0009315	0
ATPsynO_OG0012619	18061
AttC_OG0000164_OG0	1688
AttC_OG0007258	1441
AttD_OG0004890	33
Atu_OG0002096	769
Atx-1_OG0012102	11
Atx2_OG0011501	3492
Atxn7_OG0003444	645
aub_OG0000482_OG0	16
aurA_OG0004964	30
aurB_OG0009647	12
aust_OG0001881	0
aux_OG0003096_OG0	1685
ave_OG0006159	160
Aven_OG0003291	200
awd_OG0002664	7630
Awh_OG0010478	27
axed_OG0010262	265
Axn_OG0005720	918
axo_OG0003993	554
axo_OG0010625	213
axo_OG0010626	744
axo_OG0010628	171
Axs_OG0008319	2659
Axud1_OG0003447	894
az2_OG0006736	140
azot_OG0000210_OG0	0
azot_OG0000210_OG1	0
b_OG0009189	4477
B-H1_OG0000267_OG0	187
B-H1_OG0000267_OG1	125
B4_OG0009202	3738
B52_OG0001376_OG0	5575
b6_OG0007653	37
B9d1_OG0005246	55
B9d2_OG0005830	6
bab1_OG0011327	33
bab1_OG0011328	32
bab2_OG0011326	1463
babo_OG0006628	1328
babos_OG0007027	2186
Bacc_OG0008947	10804
Bace_OG0000801_OG0	0
baf_OG0003792	890
bai_OG0005189	1890
Balat_OG0007229	5
Baldspot_OG0010721	4808
ball_OG0001092_OG1	199
bam_OG0005170	6
bap_OG0001358_OG0	13
Bap111_OG0007677	1196
Bap170_OG0000903_OG0	812
Bap55_OG0005900	418
Bap60_OG0008560	1836
IMPPP_OG0000305_OG1	6338
barc_OG0010291	682
bark_OG0008784	1799
barr_OG0000425_OG0	194
baz_OG0008596	2793
bb8_OG0005496	4
bbc_OG0007266	3247
CG18067_OG0007098	28201
bbg_OG0010871	2014
bbg_OG0010872	3533
BBIP1_OG0004876	202
BBS1_OG0010413	37
BBS4_OG0002785_OG0	149
BBS5_OG0002086	114
BBS8_OG0008755	73
BBS9_OG0006919	368
bbx_OG0008688	6024
bc10_OG0010387_OG0	350
BCAS2_OG0005540	309
bcd_OG0002111_OG0	0
bchs_OG0003722	184
BCL7-like_OG0007566	136
bcn92_OG0007793	397
Bdbt_OG0004400	227
bdg_OG0006805	1395
bdl_OG0003385	1816
Bdp1_OG0009215	654
be_OG0000785	1056
BEAF-32_OG0006164	653
beag_OG0004860	403
beat-Ia_OG0011784	44
beat-Ib_OG0009146	36
beat-Ic_OG0001866_OG0	15
beat-IIa_OG0005482	74
beat-IIb_OG0005481	107
beat-IIIa_OG0009463	46
beat-IIIb_OG0009460	39
beat-IIIc_OG0003687	108
beat-IV_OG0005508	108
beat-Va_OG0005024	16
beat-Vb_OG0005021	13
beat-Vc_OG0001062_OG0	21
beat-VII_OG0011542	31
beat-VII_OG0011544	17
beg_OG0004008	418
bel_OG0001048	5204
Bem46_OG0008920	292
ben_OG0000514_OG0	2695
Best1_OG0002590_OG0	4509
Best2_OG0010251	4438
Best3_OG0009963	0
Best4_OG0000558_OG0	0
Bet1_OG0003845_OG0	452
Bet3_OG0004072	404
beta-PheRS_OG0005298	710
beta-Spec_OG0007697	27287
beta'COP_OG0009212	2668
beta3GalTII_OG0012738	192
beta4GalNAcTA_OG0006521	535
beta4GalNAcTB_OG0002610	372
beta4GalT7_OG0005195	256
betaCOP_OG0008653	4625
betaggt-I_OG0008962	839
betaGlu_OG0002667	975
CG32396_OG0011696	2
Bgb_OG0011276	312
bgcn_OG0001647	242
bgm_OG0009412	4266
BHD_OG0010421	236
bi_OG0003201	150
bi_OG0012904	8
BI-1_OG0004087	3072
bib_OG0001843_OG0	3
BicC_OG0009143	1
BicD_OG0009474	1783
CG11873_OG0005086	857
bif_OG0003277	1463
bif_OG0012761	328
BigH1_OG0001085_OG0	33
bigmax_OG0005365	465
Bili_OG0002506_OG0	88
bin_OG0010286	6
Bin1_OG0005423	177
bin3_OG0007310	1908
bip1_OG0010560	181
Bka_OG0009250	162
blanks_OG0011885_OG0	0
Blimp-1_OG0010196	2579
Blm_OG0002608	128
Blos1_OG0006148	344
Blos2_OG0010078	144
Blos3_OG0009918	156
Blos4_OG0010933	72
blot_OG0010924	10148
blow_OG0006726	636
blp_OG0005216	1180
blw_OG0006982	111800
bma_OG0010967	51
Bmcp_OG0010022	516
bmm_OG0010858	2063
bnb_OG0001206_OG1	3502
CG5059_OG0012191	3274
bnk_OG0005787	0
bnl_OG0004512	1456
boca_OG0006727	412
bocks_OG0002575_OG0	840
BOD1_OG0005544	2600
boi_OG0007601	171
boi_OG0007603	72
boil_OG0012322	2
bol_OG0011238	3283
boly_OG0007153	0
BomBc1_OG0001623	1487
BomBc2_OG0000769_OG0	6504
BomBc3_OG0004769	1149
BomT3_OG0011469	4328
bon_OG0004934	1325
bond_OG0004726	548
bonsai_OG0007008	721
Boot_OG0006400	2
bor_OG0004967	989
bora_OG0003911	5
BORCS5_OG0008208	909
BORCS6_OG0011365	244
BORCS7_OG0007103	73
borr_OG0009292	2
boss_OG0005676	867
botv_OG0006642	575
bou_OG0007819	499
bowl_OG0008785	549
BoYb_OG0000400_OG0	8
br_OG0007659	15
br_OG0011928	6
Br140_OG0001629	922
brat_OG0001919	122
Brca2_OG0000883	331
Brd_OG0010852	0
CG7154_OG0009310	810
Brd8_OG0002488	474
Bre1_OG0010209	944
Brf_OG0005483	318
Brf_OG0005485	82
brk_OG0007975	672
brm_OG0009999	2258
Brms1_OG0008442	772
Bro_OG0011272	0
brp_OG0000499_OG1	518
l(3)72Ab_OG0009997	2505
bru1_OG0009737	49
bru1_OG0009738	393
bru2_OG0009740	2168
bru2_OG0011823	23
bru2_OG0012161	361
bru3_OG0010907	184
bru3_OG0011909	19
Bruce_OG0004896	6895
brun_OG0003663	1232
brv1_OG0000706_OG0	0
brv2_OG0010919	0
brv3_OG0011666	5
BRWD3_OG0005288	2799
brwl_OG0009277	760
bs_OG0003002	333
bs_OG0006897	197
bsf_OG0001906_OG0	3547
Bsg_OG0009780	5235
Bsg25D_OG0003412_OG0	1510
bsh_OG0009110	1
bsk_OG0012344	1178
bt_OG0000537_OG1	1365
BTBD9_OG0000546_OG0	3
BtbVII_OG0011887	2453
btd_OG0007557	141
Btk29A_OG0001838	1221
Btk29A_OG0011763	66
btl_OG0002041	2424
btn_OG0004719	1
Btnd_OG0008611	5
btsz_OG0001035_OG1	1001
btsz_OG0004581	7
btv_OG0003692	106
btv_OG0009487	231
btz_OG0005342	2178
Bub1_OG0001806_OG0	324
Bub3_OG0005120	478
BubR1_OG0000657_OG0	119
Buffy_OG0006561	535
bug_OG0006803	560
Bug22_OG0009372	470
BuGZ_OG0008876	1580
CG8270_OG0010257	392
bun_OG0000556	1813
bun_OG0009749	2316
bur_OG0003683_OG0	2088
Burs_OG0001045_OG0	0
bves_OG0007497	239
bves_OG0007499	194
bw_OG0006000	107
bwa_OG0009122	368
bwa_OG0012525	341
Bx_OG0008666	2
Bx_OG0008667	397
Bx42_OG0007682	1532
by_OG0005550	7478
byn_OG0010803	1
bys_OG0007950	399
c-cup_OG0012143	0
c(3)G_OG0001464_OG0	191
c11.1_OG0007569	2487
c12.1_OG0007568	1009
c12.2_OG0007567	3386
C15_OG0002126_OG0	16
C1GalTA_OG0009799	511
C3G_OG0007801	3913
C901_OG0008027	8
ca_OG0005700	2701
Ca-alpha1D_OG0009140	4396
Ca-alpha1T_OG0003323	1353
Ca-beta_OG0009681	928
Ca-Ma2d_OG0009139	1543
CaBP1_OG0008860	2505
cac_OG0000605_OG0	164
cact_OG0009392	8969
cactin_OG0003129	730
cad_OG0009437	6
Cad74A_OG0010922	36
Cad86C_OG0002368	319
Cad87A_OG0001088_OG0	367
Cad89D_OG0001058_OG0	4
Cad96Ca_OG0011497	1489
Cad96Cb_OG0005172	1
Cad99C_OG0005704	1211
CadN_OG0000277_OG1	85
Caf1-105_OG0002830	159
Caf1-180_OG0007408	341
Caf1-55_OG0001036	579
cag_OG0001595_OG0	574
CAH1_OG0009192	10418
CAH13_OG0002843	0
CAH14_OG0002807	8
CAH15_OG0006256	0
CAH16_OG0000498_OG1	15
CAH2_OG0001000_OG0	4839
CAH3_OG0003177	899
CAH5_OG0005796	8511
CAH7_OG0000840	1806
CAH8_OG0004748	4
CAH9_OG0005622	164
CAHbeta_OG0002334	271
cal1_OG0002556_OG0	335
CalpA_OG0003035	3756
CalpB_OG0010971	2822
CalpC_OG0008186	574
Calr_OG0005564	17286
Cals_OG0013279_OG0	1675
Calx_OG0002139_OG0	2
Calx_OG0004417	3855
Calx_OG0004418	2610
calypso_OG0006121	288
Cam_OG0012053	6359
CaMKI_OG0012767	10377
CaMKII_OG0013280	4507
Camp_OG0005907	485
Camta_OG0006364	825
Camta_OG0006365	123
can_OG0004061_OG0	0
CanA1_OG0005778	1157
CanB_OG0000231_OG0	157
CanB_OG0000231_OG1	1547
Cand1_OG0009382	1912
CAP_OG0000587_OG0	10563
CAP_OG0012405	6
Cap-D2_OG0005121	171
Cap-D3_OG0009448	287
Cap-G_OG0002924	635
Cap-H2_OG0004906	979
Capa_OG0005712	73
Caper_OG0009347	5280
Capr_OG0010138	1841
caps_OG0010156	2424
caps_OG0010157	1893
capt_OG0009025	9520
capu_OG0000612_OG0	310
car_OG0007437	618
CARPA_OG0007960	14
CARPB_OG0007554	29
CarT_OG0009432	79
cas_OG0004236	0
casp_OG0006502	1124
cass_OG0009476	2656
Cat_OG0003869	6422
cathD_OG0002862	23709
cato_OG0006491	0
Catsup_OG0009538	1259
caup_OG0009938	5
cav_OG0000654	162
caz_OG0003243_OG0	1896
cbc_OG0007265	439
Cbl_OG0002051_OG0	1719
CBP_OG0001721	131
CBP_OG0007971	115
Cbp20_OG0005066	214
Cbp53E_OG0006447	399
Cbp80_OG0007913	473
Cbp80_OG0007915	570
Cbs_OG0003124	1175
cbs_OG0007263	535
cbt_OG0008760	2729
Cby_OG0004789	28
Cc2d2a_OG0002702	35
CCAP_OG0011467	1
CCAP-R_OG0000870	18
ccb_OG0012089	1
CCDC151_OG0011900	2
CCDC53_OG0009785	198
Ccdc58_OG0010399	172
Ccdc85_OG0008917	234
CCHa1_OG0004530	12
CCHa1-R_OG0006065	65
CCHa2_OG0002186_OG0	1031
CCHa2-R_OG0005836	24
Cchl_OG0004776	7198
CCKLR-17D1_OG0003334	3
CCKLR-17D1_OG0008675	29
CCKLR-17D1_OG0011744	13
CCKLR-17D3_OG0008678	60
Ccm3_OG0005250	1161
Ccn_OG0010106	109
Ccn_OG0010107	88
Ccn_OG0012179	53
Ccp84Ab_OG0000178_OG0	0
Ccp84Ac_OG0001349_OG0	2
Ccp84Ae_OG0002110_OG0	0
Ccp84Af_OG0000109_OG0	0
Ccp84Af_OG0000109_OG1	0
Ccp84Af_OG0000109_OG2	1
Ccp84Ag_OG0001348_OG0	0
Ccs_OG0006299	429
CCT1_OG0002281_OG0	1801
CCT2_OG0003145	2386
CCT3_OG0004995	2588
CCT4_OG0000979	1801
CCT5_OG0006600	2406
CCT6_OG0008508	2552
CCT7_OG0004839	911
CCT7_OG0004841	393
CCT8_OG0007117	2533
Ccz1_OG0010481	575
cd_OG0004708	7
CD98hc_OG0001357_OG0	7486
Cda4_OG0008701	38
Cda5_OG0008721	2612
Cda9_OG0002707	14
CDase_OG0005749	781
cdc14_OG0009306	2872
Cdc16_OG0005493	233
Cdc23_OG0009421	361
Cdc27_OG0010426	1167
Cdc2rk_OG0006290	415
Cdc37_OG0011041	1480
Cdc42_OG0008268	1351
Cdc45_OG0007388	537
Cdc5_OG0011371	723
CDC50_OG0008483	1675
Cdc6_OG0002054	43
Cdc7_OG0007729	6630
Cdep_OG0002087	1475
Cdep_OG0004159	1614
CdGAPr_OG0009111	1727
cdi_OG0000729	1816
cDIP_OG0004394	1052
Cdk1_OG0000555_OG0	8
Cdk12_OG0009875	592
Cdk2_OG0002391	76
CDK2AP1_OG0008015	803
Cdk4_OG0006632	491
Cdk5_OG0002993	418
Cdk5alpha_OG0009389	395
Cdk7_OG0001724	220
Cdk8_OG0010977	112
Cdk9_OG0007009	402
Cdlc2_OG0000234_OG1	1446
cdm_OG0002482	1463
Cds_OG0010549	1908
Ced-12_OG0009727	497
ced-6_OG0006366	8052
CenB1A_OG0004675	1209
CenG1A_OG0003595_OG0	4185
CenG1A_OG0009182	63
Cenp-C_OG0002322	262
Cep135_OG0009952	217
Cep135_OG0009954	220
cep290_OG0004127	88
Cep89_OG0006812	1
Cep97_OG0008778	313
cer_OG0012078	1795
Cerk_OG0004182	1235
cert_OG0011161	1278
Cf2_OG0008971	2104
Cfp1_OG0007571	685
CG5789_OG0004615	646
cg_OG0006533	2820
CG10000_OG0005395	0
CG10005_OG0004963	81
CG10011_OG0005399	501
CG10013_OG0002410_OG0	1
CG10019_OG0008786	56
CG10026_OG0009081	2222
CG10029_OG0004344	9
CG10031_OG0008792	1134
CG10035_OG0004420	94
CG10038_OG0001436_OG0	374
CG10041_OG0012259_OG0	0
CG10051_OG0007036	3
CG10053_OG0004336	111
CG10055_OG0004329	886
CG10062_OG0007038	53
CG10063_OG0010284	5
CG10064_OG0010282	6
CG10068_OG0004321	385
CG10073_OG0000065_OG2	13
CG10075_OG0010279	1110
CG10077_OG0010277	16470
CG10082_OG0005964	5386
CG10086_OG0001355	2
CG10089_OG0010567	360
CG10098_OG0004320	445
CG10104_OG0006132	0
CG10116_OG0010569	1
CG10126_OG0005023	1593
CG10132_OG0009091	1633
CG10137_OG0009093	426
CG10139_OG0006151	452
CG10140_OG0010573	0
CG10147_OG0010256	135
CG10151_OG0006160	42
CG10154_OG0010575	0
CG10163_OG0010252	1
CG10164_OG0001489	0
CG10165_OG0011781	139
CG10171_OG0010163	292
CG10175_OG0005507	12897
CG10177_OG0001079_OG0	0
CG10184_OG0005509	404
CG10185_OG0005203	19
CG10189_OG0009087	246
CG10194_OG0009085	299
CG10195_OG0003572	292
CG10205_OG0006168	17547
CG10208_OG0005527	256
CG10209_OG0006169	491
CG10211_OG0009505	7572
CG10222_OG0010165	210
CG10226_OG0010249	2895
CG10237_OG0003462	15952
CG1024_OG0004294	196
CG10252_OG0011517	0
CG10254_OG0002565	1180
CG10257_OG0006606	78
CG10264_OG0005208	22
CG10265_OG0006935	114
CG10274_OG0003940	736
CG10280_OG0004257	3
CG10283_OG0001907_OG0	329
CG10286_OG0004292	693
CG10298_OG0004288	2
CG10300_OG0005516	7
CG10301_OG0005515	34
CG10307_OG0005957	2177
CG10311_OG0004972	1289
CG10317_OG0004974	0
CG10321_OG0005965	1776
CG10324_OG0004994	191
CG10332_OG0005992	0
CG10333_OG0009507	920
CG10336_OG0009516	83
CG10337_OG0009096	362
CG10338_OG0009517	543
CG10339_OG0006873	638
CG10340_OG0001059_OG0	2103
CG10341_OG0009518	224
CG10343_OG0009520	294
CG10344_OG0007020	69
CG10345_OG0002430_OG0	2164
CG10347_OG0000607_OG0	269
CG10348_OG0003704	210
CG10352_OG0008207	72
CG10353_OG0008206	2132
CG10357_OG0010470	4
CG10359_OG0010469	423
CG10361_OG0010014	165
CG10362_OG0008202	204
CG10365_OG0005518	1502
CG10366_OG0009102	979
CG10375_OG0005526	544
CG10376_OG0009519	574
CG10383_OG0001909	3361
CG10384_OG0007018	79
CG10405_OG0004983	3
CG10407_OG0005207	15
CG10413_OG0003703_OG0	1294
CG10417_OG0013094	1064
CG10418_OG0010832	165
CG10425_OG0002500	382
CG10428_OG0001263_OG0	511
CG10431_OG0001914	133
CG10433_OG0006904	3611
CG10435_OG0002296_OG0	932
CG10444_OG0007082	591
CG10445_OG0001356	114
CG10459_OG0001605_OG0	3
CG10462_OG0009105	785
CG10463_OG0009108	291
CG10466_OG0012145	121
CG10467_OG0010233	477
CG10469_OG0010232	240
CG10470_OG0009541	728
CG10472_OG0000811_OG0	197
CG10479_OG0010225	221
CG10481_OG0009114	2
CG10483_OG0010221	870
CG10486_OG0010219	0
CG10492_OG0009544	824
CG10494_OG0006908	110
CG10495_OG0009546	108
CG10505_OG0006927	2
CG10508_OG0010314	785
CG10510_OG0003948	1
CG10513_OG0005163	808
CG10514_OG0005162	322
CG10516_OG0009998	515
CG10527_OG0002810_OG0	18150
CG10543_OG0006262	3116
CG10550_OG0000747	8766
CG10555_OG0008527	776
CG10561_OG0009552	1205
CG10565_OG0010321	2694
CG10576_OG0010200	2559
CG10581_OG0010326	3
CG10584_OG0010328	268
CG10587_OG0000094_OG0	0
CG10587_OG0000094_OG1	0
CG10587_OG0000094_OG2	0
CG10589_OG0003950	0
CG10591_OG0010195	12
CG10597_OG0003317	12
CG10598_OG0011740	2
CG10600_OG0009530	2424
CG10602_OG0009532	3314
CG10616_OG0010838	968
CG10621_OG0001911	1503
CG10623_OG0001912	1201
CG10628_OG0009107	186
CG10631_OG0001241	2342
CG10646_OG0009949	241
CG10654_OG0009947	151
CG10657_OG0009951	9623
CG10660_OG0010840	430
CG10663_OG0010839	97
CG10669_OG0005156	446
CG10674_OG0010603	682
CG10680_OG0003577	3578
CG10681_OG0009950	151
CG10700_OG0011812	0
CG10702_OG0009548	734
CG10710_OG0010908	489
CG10713_OG0010576	54
CG10725_OG0010574	1
CG10730_OG0000951	32
CG10731_OG0006517	174
CG10737_OG0006638	18092
CG10738_OG0010568	89
CG1074_OG0007339	497
CG10747_OG0009127	1057
CG10748_OG0011855_OG0	0
CG10749_OG0003913_OG0	0
CG10750_OG0009561	0
CG10752_OG0010150_OG0	0
CG10761_OG0008304	0
CG1077_OG0004263	0
CG10793_OG0003237	7
CG10795_OG0006915	310
CG10799_OG0003081	532
CG10801_OG0012112	6
CG10802_OG0008133	673
CG10803_OG0008134	307
CG10804_OG0008132	189
CG10809_OG0010976	238
CG10814_OG0007257	64
CG10822_OG0007072	0
CG10839_OG0009144	0
CG10841_OG0002198_OG0	11
CG10853_OG0003980_OG0	1
CG10859_OG0009209	799
CG10862_OG0002017_OG1	3146
CG10863_OG0010486	2628
CG10863_OG0012194_OG0	72
CG10864_OG0005043	82
CG10866_OG0010485	333
CG10874_OG0003457	860
CG10877_OG0002385_OG0	54
CG10887_OG0002183_OG0	4
CG10898_OG0002547	259
CG1090_OG0003105_OG0	230
CG10903_OG0002293_OG0	260
CG10904_OG0011634	140
CG10907_OG0001984_OG0	223
CG10909_OG0005022	0
CG10910_OG0006092	6
CG10911_OG0006095	0
CG10912_OG0000471	0
CG10914_OG0006109	203
CG10919_OG0001352	6
CG1092_OG0001161_OG0	43
CG10920_OG0007959	0
CG10927_OG0006710	60
CG10931_OG0006071	6
CG10932_OG0007954	5167
CG10934_OG0002756_OG0	0
CG10939_OG0005908	7299
CG10947_OG0009415	4649
CG10948_OG0009927	1281
CG10949_OG0009416	123
CG10950_OG0012279	5
CG10958_OG0001743	364
CG10959_OG0008299	67
CG10962_OG0007748	70
CG10970_OG0003173	24
CG10973_OG0012539	398
CG10979_OG0004244	769
CG10984_OG0009934	346
CG10996_OG0008249	3
CG11000_OG0004245	39
CG11007_OG0003037	313
CG11018_OG0007064	0
CG11029_OG0001270	46
CG1103_OG0003103_OG0	168
CG11030_OG0003728	1383
CG11034_OG0001268	178
CG11035_OG0002292_OG0	551
CG11041_OG0001654	3
CG11044_OG0007073	1812
CG1105_OG0004314	1809
CG11050_OG0009604	3290
CG11060_OG0006765	14
CG11068_OG0011716	1
CG11069_OG0004655	831
CG11076_OG0001759	716
CG11077_OG0000549_OG0	74
CG11085_OG0008456	11
CG11089_OG0004653	1411
CG11095_OG0003249	351
CG11099_OG0007074	392
CG11103_OG0003250	372
CG11106_OG0012330	0
CG11109_OG0001964	180
CG11110_OG0006619	277
CG11123_OG0006752	310
CG11125_OG0006747	238
CG11127_OG0006744	289
CG1113_OG0004171	16
CG11131_OG0001957_OG0	0
CG11134_OG0003251	532
CG11141_OG0006745	598
CG11145_OG0006754	0
CG11147_OG0003729	8850
CG11149_OG0003730	3
CG11151_OG0008256	5719
CG11159_OG0006283	4
CG1116_OG0004164	920
CG11162_OG0008263	1
CG11168_OG0004657	1667
CG11170_OG0006462	68
CG11178_OG0003327	562
CG11180_OG0006625	661
CG11191_OG0007189	421
CG11192_OG0007095	0
CG11200_OG0007088	3065
CG11211_OG0012938	11872
CG11226_OG0012166_OG0	2
CG11227_OG0007505	0
CG1124_OG0002090	17497
CG11241_OG0003815_OG0	330
CG11247_OG0009861	228
CG11248_OG0003830_OG0	208
CG11249_OG0009864	3
CG11251_OG0001998	0
CG11257_OG0007039	329
CG11263_OG0001789	275
CG11267_OG0011856	1338
CG11269_OG0006458	0
CG11275_OG0002906	2533
CG11279_OG0003924_OG0	221
CG11286_OG0004361	0
CG1129_OG0002085	945
CG11291_OG0003029	0
CG11294_OG0007761	23
CG11298_OG0007031	2
CG11309_OG0010303	1118
CG11317_OG0012026	121
CG11318_OG0000756	18
CG11319_OG0009603	408
CG11327_OG0009628	14
CG11333_OG0002657_OG0	0
CG11334_OG0005804	1540
CG11342_OG0011920	55
CG11345_OG0011138	49
CG11349_OG0011131	3
CG11353_OG0011127	50
CG11356_OG0008477	6
CG11357_OG0011126	421
CG1136_OG0010499	1603
CG11367_OG0000806_OG0	294
CG11369_OG0011699	1
CG1137_OG0004303	0
CG11370_OG0003817_OG0	17
CG11377_OG0008723	548
CG11378_OG0007395	2262
CG11379_OG0007397	0
CG11380_OG0007400	61
CG11381_OG0007402	0
CG11382_OG0007404	1
CG11384_OG0007396	72
CG1139_OG0004077	24
CG11391_OG0001026_OG0	0
CG11396_OG0010345	403
CG11398_OG0007405	144
CG11403_OG0007406	224
CG11404_OG0012169	35
CG11406_OG0006889	4
CG11409_OG0007766	184
CG11413_OG0011575	146
CG11414_OG0006019	1944
CG11417_OG0007590	553
CG1142_OG0012974	331
CG11425_OG0009823	1363
CG11426_OG0009824	426
CG1143_OG0011104	1198
CG11436_OG0003200	172
CG11437_OG0009825	5
CG11438_OG0009826	103
CG11447_OG0004515	336
CG11449_OG0000981_OG1	0
CG11453_OG0001027_OG0	1
CG11454_OG0001792	251
CG11456_OG0003951	150
CG11459_OG0000135_OG1	41
CG1146_OG0011093	2853
CG11470_OG0000857	3
CG11474_OG0005934	1191
CG11475_OG0005935	6
CG11498_OG0001515	86
CG11504_OG0002630	620
CG11523_OG0009832	303
CG11529_OG0010828	33
CG11537_OG0010640	1146
CG11550_OG0002660	11392
CG11560_OG0010817	240
CG11562_OG0008742	243
CG11563_OG0002662	218
CG11566_OG0007496	11
CG11570_OG0004027	1
CG11581_OG0008240	1
CG11583_OG0010538	295
CG11584_OG0008239	0
CG11585_OG0012335	0
CG11586_OG0010534	330
CG11590_OG0001741	702
CG11593_OG0010497	702
CG11594_OG0010492	2397
CG11596_OG0007629	764
CG11601_OG0008739	413
CG11608_OG0000142_OG0	0
CG1161_OG0004180	2029
CG11617_OG0008731	975
CG11619_OG0003864_OG0	153
CG11626_OG0011450	6
CG11629_OG0003739	0
CG11630_OG0009580	9
CG11634_OG0009583	0
CG11635_OG0007156	1
CG11638_OG0007387	128
CG11655_OG0001745_OG0	1336
CG11656_OG0005013	1
CG11658_OG0010025	1345
CG11663_OG0012087	0
CG11664_OG0011395	0
CG11666_OG0012316	0
CG11668_OG0002452	2316
CG11670_OG0005008	13
CG11672_OG0004805	16
CG11674_OG0008231	3
CG11679_OG0008511	470
CG11686_OG0002448_OG0	1186
CG11693_OG0004810	3
CG11694_OG0000225_OG0	0
CG11694_OG0000225_OG1	0
CG11695_OG0007879	446
CG11696_OG0007880	363
CG11698_OG0002319_OG0	2
CG11699_OG0007882	708
CG11703_OG0002165_OG0	0
CG11710_OG0001691_OG0	820
CG1172_OG0004189	480
CG11722_OG0001391	427
CG11723_OG0003571	322
CG11726_OG0010048	0
CG11737_OG0001419_OG0	1108
CG11741_OG0001420_OG0	13
CG11752_OG0007995	2592
CG11755_OG0000851	54
CG11756_OG0007997	21
CG11760_OG0004826	201
CG11768_OG0004832	109
CG11771_OG0005200	2540
CG11777_OG0006309	92
CG11779_OG0004481	1226
CG11786_OG0012799	12
CG11788_OG0007083	230
CG11790_OG0005187	1631
CG11791_OG0012008	2327
CG11807_OG0003009_OG0	766
CG11808_OG0006841	110
CG11811_OG0004058	456
CG11816_OG0008636	0
CG11835_OG0000264_OG0	7432
CG11835_OG0000264_OG1	3679
CG11837_OG0005082	253
CG11841_OG0005083	2275
CG11842_OG0000856_OG1	1114
CG11843_OG0011490	332
CG11852_OG0002502_OG0	233
CG11854_OG0005171	173
CG11857_OG0005167	1207
CG11858_OG0005166	270
CG11878_OG0000055_OG0	0
CG11878_OG0000055_OG1	2
CG11878_OG0000055_OG2	51
CG11882_OG0005094	332
CG11883_OG0006313	1170
CG11885_OG0003355	75
CG11892_OG0005161	146
CG11893_OG0000039_OG2	543
CG11899_OG0005100	1581
CG11902_OG0005155	327
CG11906_OG0001618	354
CG11911_OG0008747	0
CG11912_OG0008746	0
CG11920_OG0005183	180
CG11927_OG0003556	735
CG11929_OG0011773	0
CG11961_OG0001155_OG0	953
CG11964_OG0004848	192
CG11970_OG0004849	1288
CG11975_OG0004850	849
CG11977_OG0012457_OG0	1
CG11980_OG0002337	211
CG11983_OG0004852	20
CG11986_OG0004855	238
CG11997_OG0004862	1
CG11999_OG0004179	621
CG12003_OG0004112	1
CG12004_OG0011286	2624
CG12009_OG0010662	0
CG12010_OG0010671	155
CG12011_OG0011025	0
CG12012_OG0010672	445
CG12016_OG0010666	918
CG12017_OG0010661	0
CG12020_OG0011042	0
CG12024_OG0011050	667
CG12025_OG0011053	977
CG12035_OG0011029	0
CG12038_OG0011331	104
CG12054_OG0000497	1612
CG12056_OG0003138	457
CG12057_OG0003139	0
CG12061_OG0000938_OG0	2
CG12065_OG0007412	3965
CG12069_OG0001519	2
CG12071_OG0011553	82
CG12071_OG0013484	95
CG12075_OG0007754	7730
CG1208_OG0004248	454
CG12081_OG0007411	582
CG12084_OG0011296	2707
CG12091_OG0011293	3977
CG12093_OG0011111	1204
CG12096_OG0008559	558
CG12099_OG0011289	6780
CG12104_OG0011284	585
CG12105_OG0004111	718
CG12106_OG0007586	160
CG12107_OG0006719	335
CG12111_OG0007413	5
CG12112_OG0012598_OG0	175
CG12115_OG0007587	0
CG12116_OG0008625	4421
CG12118_OG0007585	1326
CG12121_OG0007579	1484
CG12123_OG0003325	187
CG12128_OG0002879	365
CG12129_OG0002878	337
CG1213_OG0002105	33877
CG12134_OG0006319	164
CG12147_OG0004192	0
CG12155_OG0003210	556
CG12159_OG0002860	306
CG12164_OG0006760	17
CG12170_OG0002098	1433
CG12171_OG0004222	690
CG12173_OG0004172	207
CG12177_OG0008262	1521
CG1218_OG0002103	275
CG12182_OG0011099	107
CG12194_OG0008975	240
CG12204_OG0001687	369
CG12206_OG0008131	66
CG12209_OG0002818	6
CG12213_OG0002418	989
CG12219_OG0007713	526
CG12224_OG0000651_OG1	63
CG12231_OG0003119	0
CG12236_OG0008414	439
CG12237_OG0007424	939
CG12239_OG0001754	81
CG12241_OG0001396	570
CG12253_OG0011818	110
CG12256_OG0004947	10
CG12259_OG0005539	440
CG12268_OG0005336	727
CG1227_OG0004337	255
CG12278_OG0004413	0
CG12279_OG0004445	220
CG12288_OG0009457	31
CG12289_OG0010046	0
CG12290_OG0002618	1529
CG12299_OG0009634	298
CG12301_OG0001981	332
CG12307_OG0009694	8
CG1231_OG0011372	17
CG12316_OG0009955	842
CG12320_OG0005053	68
CG12321_OG0001064_OG0	594
CG12325_OG0002854	340
CG1233_OG0011370	1276
CG1234_OG0004335	445
CG12341_OG0002848	248
CG12343_OG0002853	540
CG12344_OG0002855	273
CG12355_OG0012373	98
CG1236_OG0002100	366
CG12362_OG0000821_OG0	0
CG12374_OG0007223	2
CG12375_OG0009777	1582
CG12379_OG0008514	58
CG12384_OG0006229	2028
CG1239_OG0004237	56
CG12395_OG0001736	25
CG12398_OG0008359	1
CG12402_OG0002224_OG0	15
CG12420_OG0002594_OG0	0
CG12426_OG0005340	1
CG12438_OG0003802	0
CG12439_OG0009296	0
CG12446_OG0001786_OG0	0
CG12448_OG0009145	0
CG1246_OG0011105	86
CG12464_OG0011955	1
CG12470_OG0007846	19
CG12479_OG0008243	0
CG12480_OG0008242	0
CG12481_OG0008237	0
CG12490_OG0000233_OG1	3
CG12496_OG0007599	0
CG12498_OG0008105	0
CG12499_OG0002285_OG0	636
CG12502_OG0011339	132
CG12507_OG0008176	4
CG12511_OG0009568	0
CG12516_OG0005410	0
CG12517_OG0009649	5
CG12520_OG0010149	117
CG12521_OG0012944	0
CG12531_OG0008272	103
CG12535_OG0008128	5
CG12539_OG0008363	5
CG12540_OG0008220	0
CG12541_OG0007825	99
CG12560_OG0012234	478
CG12567_OG0012740	712
CG12576_OG0001784_OG0	4557
CG12581_OG0001679_OG0	4273
CG12589_OG0011424	0
CG12590_OG0011977	1
CG12594_OG0005596	78
CG12607_OG0011139	8
CG12609_OG0008677	0
CG12617_OG0003653	0
CG12620_OG0009462	0
CG12637_OG0008050	0
CG12643_OG0007518	196
CG1265_OG0010531	1503
CG12655_OG0000445_OG2	1340
CG12659_OG0007410	30
CG12661_OG0007749	0
CG12662_OG0007747	7
CG12672_OG0007868	29
CG12674_OG0003570	0
CG12679_OG0001731_OG0	0
CG12680_OG0001718	0
CG12682_OG0012323	0
CG12691_OG0007931	0
CG12692_OG0000634_OG0	1
CG12693_OG0012106	5
CG12698_OG0008169	2
CG12699_OG0000230_OG1	2
CG12702_OG0001192	27
CG12708_OG0000271_OG0	5
CG12708_OG0000271_OG0.2	1
CG1271_OG0010635	787
CG12713_OG0003881_OG0	30
CG12716_OG0008438	3
CG12723_OG0008557	3
CG12728_OG0000928_OG0	123
CG12729_OG0011725	1
CG1273_OG0010536	8
CG12730_OG0007375	563
CG12744_OG0000893	84
CG12746_OG0004208	2736
CG1275_OG0011072	1671
CG12768_OG0001283_OG0	218
CG12769_OG0007187	88
CG12773_OG0003140	1107
CG12782_OG0012281	0
CG12783_OG0000743_OG0	1
CG12784_OG0005236	0
CG12795_OG0008825	308
CG12811_OG0002240	715
CG12817_OG0002595_OG0	26
CG12818_OG0004897	119
CG12822_OG0001599	1311
CG12825_OG0001130_OG1	109
CG12826_OG0002951	2
CG12828_OG0011622	6
CG12831_OG0011623_OG0	0
CG12836_OG0002963_OG0	2
CG12848_OG0006045	522
CG12849_OG0011577	0
CG12851_OG0005862	63
CG12857_OG0006163	0
CG12860_OG0006154	1
CG12861_OG0006153	0
CG12862_OG0011585_OG0	8
CG12863_OG0011584	111
CG12866_OG0002772	1
CG12868_OG0001564	261
CG12869_OG0006145	212
CG12869_OG0006146	70
CG12877_OG0001472_OG0	909
CG1288_OG0001350	0
CG12880_OG0005345	3
CG12883_OG0001474	65
CG12885_OG0001477	172
CG12895_OG0006308	675
CG12909_OG0002821	137
CG12910_OG0006305	77
CG12911_OG0006304	3
CG12914_OG0002819	1
CG12917_OG0002815	15
CG12920_OG0006291	1
CG12926_OG0006349	207
CG12929_OG0006357	95
CG12934_OG0006315	0
CG12935_OG0002846	179
CG12942_OG0001596_OG0	198
CG12945_OG0004570	768
CG12947_OG0004568	38
CG12948_OG0004558	216
CG12963_OG0001641_OG0	0
CG12964_OG0002996_OG0	4
CG12970_OG0006808	16
CG12971_OG0010294	1
CG12974_OG0010307	3
CG12983_OG0010332	1
CG12984_OG0003949	0
CG12985_OG0000915	15
CG12986_OG0011685	0
CG1299_OG0000523_OG0	5931
CG12990_OG0007696	12
CG12991_OG0007703	4636
CG12992_OG0011688	48
CG12994_OG0007707	11
CG12995_OG0008599	0
CG12998_OG0011739	8
CG13000_OG0011738	0
CG13001_OG0008580	119
CG13002_OG0008577	3
CG13003_OG0008572	1204
CG13004_OG0008570	177
CG13005_OG0008567	82
CG13008_OG0008305	9
CG13010_OG0003260	20
CG13012_OG0008317	384
CG13014_OG0008547	475
CG13016_OG0006536	168
CG13018_OG0006537	166
CG13021_OG0003241	0
CG13022_OG0010698	6
CG13023_OG0010699	5
CG13024_OG0010708	717
CG13026_OG0010716	134
CG13028_OG0004010	0
CG13031_OG0012200	180
CG13032_OG0004014_OG0	0
CG13033_OG0010736	4
CG13038_OG0010761	12
CG13039_OG0010762	0
CG1304_OG0000265_OG0	0
CG1304_OG0000265_OG1	1
CG13040_OG0010763	0
CG13041_OG0000280_OG0	2
CG13041_OG0000280_OG0.2	34
CG13042_OG0010767	1
CG13043_OG0000281_OG0	3
CG13043_OG0000281_OG1	1
CG13044_OG0010768	21
CG13045_OG0000814	0
CG13046_OG0010771	15
CG13047_OG0010772	0
CG13048_OG0010773	0
CG13049_OG0010774	0
CG13051_OG0011898	0
CG13053_OG0010778	0
CG13054_OG0010779	10
CG13055_OG0010780	17
CG13056_OG0010757	2
CG13058_OG0004021	3
CG13059_OG0010764	13
CG13062_OG0010766	4
CG13064_OG0010775	0
CG13065_OG0010776	0
CG13066_OG0012201	0
CG13068_OG0002030_OG1	26
CG13069_OG0004022	0
CG1307_OG0004308	909
CG13070_OG0012202	0
CG13071_OG0011899	2
CG13073_OG0012731_OG0	14
CG13074_OG0010797	17
CG13075_OG0000216_OG0	4
CG13075_OG0000216_OG1	3
CG13077_OG0009097	258
CG13078_OG0003575_OG0	2
CG13081_OG0003574	0
CG13082_OG0009094	6
CG13083_OG0009084	0
CG13084_OG0009083	0
CG13085_OG0001922	30
CG13086_OG0003709	95
CG13088_OG0001266	233
CG1309_OG0010533	1745
CG13096_OG0003720	509
CG13097_OG0001923	562
CG13101_OG0009304	708
CG13102_OG0009298	0
CG13108_OG0009295	33
CG13110_OG0011792	0
CG13113_OG0001247_OG0	0
CG13114_OG0009279	1
CG13116_OG0001878	944
CG13123_OG0001877	59
CG13124_OG0003502	16022
CG13126_OG0003515	198
CG13127_OG0001844	0
CG13131_OG0000790_OG0	0
CG13133_OG0003525	61
CG1314_OG0011674	0
CG13144_OG0009363	195
CG13148_OG0007214	12
CG13151_OG0006215	173
CG13154_OG0006206	0
CG13155_OG0006196	0
CG13157_OG0002779	0
CG1316_OG0000430_OG0	1400
CG13168_OG0006184	5
CG1317_OG0011084	3342
CG13170_OG0006182	0
CG13171_OG0006180	0
CG13177_OG0012831	182
CG13185_OG0002928	939
CG13186_OG0006594	3
CG13192_OG0006567	306
CG13193_OG0006565	1
CG13196_OG0006560	163
CG13197_OG0006563	619
CG13202_OG0001123_OG0	1
CG13203_OG0006235	6
CG13204_OG0006233	392
CG13215_OG0002793_OG0	204
CG13216_OG0001568_OG0	0
CG13218_OG0002791_OG0	5
CG13220_OG0001573_OG0	1440
CG13223_OG0001571_OG0	0
CG13226_OG0002794_OG0	418
CG13227_OG0006218_OG0	8
CG13228_OG0011587_OG0	0
CG13229_OG0002786_OG0	159
CG13229_OG0002787_OG0	978
CG13231_OG0006217	2
CG13239_OG0009815	3
CG1324_OG0007509	0
CG13243_OG0009147	0
CG13247_OG0010378	14
CG13248_OG0010371	101
CG13250_OG0011870	16
CG13251_OG0010355	90
CG13252_OG0003952	827
CG13258_OG0009399	47
CG13272_OG0008882	127
CG13280_OG0008881	7
CG13282_OG0008887	6
CG13285_OG0010583	74
CG13287_OG0010216	5
CG13288_OG0010220	1
CG13293_OG0003937	88
CG13295_OG0010231	1125
CG13297_OG0010242	46
CG13299_OG0011864	4
CG13300_OG0003943	30
CG13305_OG0011196	6
CG13306_OG0011204	122
CG13308_OG0004102	0
CG13309_OG0011211	0
CG13310_OG0011207	16
CG13312_OG0011210	0
CG13313_OG0004105_OG0	5
CG13314_OG0011224	39
CG13315_OG0011237	6433
CG13318_OG0004834	1638
CG13319_OG0006667	324
CG13321_OG0006673	1
CG13326_OG0006545	2
CG13330_OG0007271	7
CG13331_OG0007273	20
CG13332_OG0007274	51
CG13334_OG0007281	5
CG13337_OG0011662	9
CG13339_OG0007296	215
CG13344_OG0007304	242
CG13358_OG0007351	54
CG13359_OG0012499	5
CG13360_OG0010145	1147
CG13361_OG0003189	2
CG13362_OG0007862	3
CG13364_OG0001174_OG0	0
CG13365_OG0007831	495
CG13367_OG0003188_OG0	572
CG13369_OG0003181	1820
CG13375_OG0007847	49
CG13377_OG0007849	1480
CG13380_OG0010135	0
CG13384_OG0003473	788
CG13385_OG0012520	0
CG13386_OG0003471	170
CG1339_OG0006721	5
CG13390_OG0003479	332
CG13392_OG0003476	184
CG13397_OG0003469	182
CG13398_OG0003468	294
CG13403_OG0008236	25
CG13404_OG0008224	100
CG13405_OG0011376	0
CG13407_OG0004768	0
CG13408_OG0004770	20
CG13409_OG0004775	114
CG13423_OG0007099	10
CG13426_OG0011654	0
CG13427_OG0003049	3
CG13428_OG0007100	443
CG13430_OG0001658	237
CG13436_OG0006622	43
CG13437_OG0006285	60
CG13438_OG0006243	0
CG1344_OG0012226	235
CG13442_OG0006244	1
CG13443_OG0006248	0
CG13445_OG0003880	2
CG13449_OG0009980	10
CG13454_OG0003875_OG0	0
CG13455_OG0009966	1
CG13457_OG0001288	2
CG13458_OG0004037	554
CG13460_OG0010841	0
CG13465_OG0000343_OG0	0
CG13471_OG0004048	0
CG13473_OG0010860	0
CG13474_OG0004049	0
CG13476_OG0012898	2
CG13481_OG0000339_OG0	17
CG13481_OG0000339_OG1	0
CG13484_OG0010886	194
CG13488_OG0001544_OG1	1
CG13492_OG0005946	0
CG13501_OG0005936	5
CG13502_OG0005931	20
CG13502_OG0012991	4
CG13506_OG0007028	3331
CG13510_OG0006998	152
CG13511_OG0006997	13
CG13516_OG0006995	299
CG13526_OG0006986	0
CG13527_OG0006984	0
CG13531_OG0006978	1326
CG13532_OG0006975	65
CG13538_OG0005981	0
CG13539_OG0012044	0
CG1354_OG0007555	3095
CG13541_OG0012280	0
CG13544_OG0005976	1
CG13545_OG0012580	12
CG13551_OG0000540_OG1	4717
CG13551_OG0012048	1630
CG13557_OG0012477	2
CG13558_OG0001556	1
CG13559_OG0012047	28
CG13561_OG0011643	6
CG13562_OG0011631	5
CG13575_OG0006892	61
CG13577_OG0001150_OG0	0
CG13578_OG0006898	234
CG13579_OG0006013	81
CG1358_OG0006724	622
CG13581_OG0002746	0
CG13585_OG0011574	1200
CG13587_OG0006025	7
CG13594_OG0006033	248
CG13599_OG0005537	15
CG1360_OG0006725	65
CG13601_OG0005534	533
CG13603_OG0005332	1141
CG13605_OG0005319	827
CG13606_OG0005306	163
CG13607_OG0005318	1390
CG13609_OG0012982	4
CG13613_OG0005278	0
CG13614_OG0002525_OG0	0
CG13615_OG0002524	0
CG13616_OG0005272	11
CG13618_OG0005267	2125
CG13622_OG0005268	41
CG13623_OG0005265	483
CG13625_OG0004618	443
CG13627_OG0004629	37
CG13630_OG0004630	966
CG13631_OG0004635	629
CG13634_OG0004637	7
CG13641_OG0004650	76
CG13643_OG0002274	617
CG13653_OG0002504	0
CG13654_OG0005174	149
CG13663_OG0011496	310
CG13667_OG0004090_OG0	241
CG13670_OG0011168	2
CG13671_OG0004086_OG0	259
CG13675_OG0000560_OG2	5
CG13676_OG0003984	96
CG13678_OG0000129_OG3	4
CG1368_OG0008241	80
CG13685_OG0010463	42
CG13689_OG0008772	42
CG13690_OG0008752	3
CG13692_OG0008754	3
CG13698_OG0010125	599
CG13699_OG0003907_OG0	2
CG13705_OG0010610	10
CG13707_OG0010613	109
CG13708_OG0010614	27
CG1371_OG0006292	1399
CG13711_OG0010618	0
CG13712_OG0010619	0
CG13713_OG0010620	0
CG13716_OG0010627	21
CG13720_OG0004084	0
CG13721_OG0012208	0
CG13722_OG0011130	307
CG13723_OG0010915	0
CG13724_OG0010917	0
CG13725_OG0010918	0
CG13727_OG0004055	0
CG13728_OG0010923	0
CG13731_OG0011910	21
CG13733_OG0010089	1
CG13738_OG0011907	11
CG13739_OG0002891	67
CG13743_OG0006405	124
CG13744_OG0006409	6
CG13747_OG0006408	0
CG13748_OG0006626	2
CG13751_OG0001660_OG0	546
CG13760_OG0007606	368
CG13766_OG0009602	225
CG13771_OG0009612	34
CG13775_OG0003750_OG0	136
CG13784_OG0000956_OG0	630
CG13786_OG0003631	1
CG13796_OG0001883_OG0	579
CG13801_OG0000219_OG0	0
CG13801_OG0000219_OG1	0
CG13806_OG0011077	1
CG13807_OG0011075	251
CG13810_OG0011066	3
CG13813_OG0010189	14
CG13829_OG0011464	1
CG13833_OG0004687	2680
CG13837_OG0002276	0
CG13838_OG0011993	0
CG13841_OG0004694	378
CG13842_OG0004706	7
CG13847_OG0004737	12
CG13850_OG0004743	1025
CG13855_OG0004744	8
CG13856_OG0004745	292
CG13857_OG0004746	2
CG13862_OG0004760	0
CG13868_OG0007089	9321
CG13868_OG0013578	1677
CG13869_OG0007075	1
CG1387_OG0008528	1
CG13870_OG0007093	87
CG13871_OG0003047	3
CG13872_OG0007071	0
CG13875_OG0011381	173
CG13876_OG0001334_OG0	176
CG13877_OG0011937	817
CG13884_OG0000403_OG0	1
CG13887_OG0011343	3572
CG13891_OG0002060	0
CG13893_OG0011360	1049
CG13894_OG0004129	53
CG13895_OG0004128	587
CG13901_OG0011344	231
CG13907_OG0011337	3707
CG13912_OG0011325	297
CG13917_OG0011285	5219
CG13919_OG0011274	144
CG13920_OG0011271	1199
CG13921_OG0011032	146
CG13924_OG0011054	12
CG13926_OG0011282	287
CG13928_OG0011279	686
CG13930_OG0011024	6
CG13931_OG0004073	5
CG13933_OG0011036	1301
CG13937_OG0011056	1205
CG13949_OG0003375	16
CG13950_OG0003376	15
CG13954_OG0006374	53
CG13955_OG0002890_OG0	1
CG13962_OG0012240	1
CG13970_OG0009133_OG0	0
CG13972_OG0005361	0
CG13983_OG0002696	0
CG13991_OG0000661_OG1	0
CG13992_OG0002070_OG0	1
CG13994_OG0011942	263
CG13995_OG0000538_OG0	50
CG13999_OG0000662_OG0	37
CG14005_OG0001926	267
CG14006_OG0001927	0
CG14007_OG0009567	20
CG14011_OG0003731	3
CG14013_OG0003734	0
CG14014_OG0009443	0
CG14015_OG0009446	100
CG14017_OG0003733	0
CG14020_OG0003686	31
CG14022_OG0008831	1361
CG14024_OG0003410_OG0	43
CG14034_OG0008836	10
CG14036_OG0008842	2
CG14042_OG0001816	56
CG14043_OG0003425	612
CG14044_OG0008964	178
CG14050_OG0000684	17
CG14052_OG0007777	2
CG14053_OG0012099	7
[truncated: 9,910 more rows]
