# Supplementary material for: Evolution of chemosensory tissues and cells across ecologically diverse Drosophilids
Source: Nat Commun. 2024 Feb 5;15:1047. doi: 10.1038/s41467-023-44558-4 (PMC10844241; doi:10.1038/s41467-023-44558-4)
Supplement: Supplementary file 18 — Supplementary Data 15 [file 41467_2023_44558_MOESM18_ESM.zip › all_count_tables_renamed/SIMB7FO_counts_trim_genes_FBids_1_1_sorted.txt]

128up_OG0006588	2456
14-3-3epsilon_OG0002478	16593
14-3-3epsilon_OG0001126_OG1	11593
140up_OG0004534	516
18w_OG0003044	874
26-29-p_OG0010897	27455
2mit_OG0000576_OG0	2
5-HT1A_OG0006644	3
5-HT1B_OG0006647	17
5-HT2A_OG0000287_OG0	7
5-HT2B_OG0011472	4
5-HT7_OG0005777	6
5PtaseI_OG0005188	913
7B2_OG0004187	47
a_OG0006460	1473
a10_OG0010691	3
a5_OG0009037	0
a6_OG0007651	1194
AANATL2_OG0003640	240
AANATL4_OG0000091_OG1	0
AANATL7_OG0007605	1
Aasdh_OG0001831	601
Aatf_OG0001947	1317
aay_OG0011265	5571
ab_OG0009683	57
ab_OG0009684	10
ABCB7_OG0011281	3239
Pmp70_OG0003257	9153
Abd-B_OG0005000	1806
Abi_OG0002227_OG0	1062
Abl_OG0010722	5279
abo_OG0009656	644
Abp1_OG0010565	2749
abs_OG0003097	963
ac_OG0007843	0
Ac13E_OG0008321	1403
Ac3_OG0009573	24
Ac78C_OG0010320	222
Acam_OG0000252_OG0	0
Acam_OG0000252_OG1	0
Acam_OG0005131	0
CG9149_OG0011313	2071
Acbp1_OG0009246	1108
Acbp2_OG0010415	19399
Acbp4_OG0000311_OG0	3
Acbp4_OG0000311_OG1	5
Acbp6_OG0010414	2
ACC_OG0007193	62913
AcCoAS_OG0000812	25785
Ace_OG0000652_OG0	26
Acer_OG0000953_OG0	1538
Acer_OG0003808	6971
Acf_OG0002671	6589
Achl_OG0002770	239
acj6_OG0008333	0
acj6_OG0008334	0
Ack_OG0010507	3316
Ack-like_OG0006546	1491
Acn_OG0009540	4804
CG5009_OG0006075	2411
Acox57D-d_OG0006913	5254
Acox57D-p_OG0001151	5296
Acp1_OG0009317	7
Acp32CD_OG0009664	0
Acp65Aa_OG0003939	189
Acph-1_OG0001513	1437
CG12512_OG0008829	1069
CG18155_OG0007972	18
Acsl_OG0007133	26196
Act42A_OG0000022_OG0	6
Act42A_OG0000022_OG1	69
Act42A_OG0000022_OG3	116648
Act42A_OG0000022_OG4	18517
Act42A_OG0000022_OG5	3854
Actn_OG0003148_OG0	17296
Actn3_OG0011403_OG0	0
ACXB_OG0000046_OG0	0
ACXB_OG0000046_OG1	0
ACXB_OG0000046_OG2	0
ACXB_OG0000046_OG2.2	0
ACXD_OG0004078_OG0	326
Acyp_OG0009408	0
Acyp2_OG0011498	263
Ada_OG0002342	58
Ada1-2_OG0003777_OG0	345
Ada2a_OG0005051	137
Ada2b_OG0004799	1330
Ada3_OG0007872	1679
AdamTS-A_OG0005247	1228
AdamTS-A_OG0012010	36
AdamTS-B_OG0008089	170
Adar_OG0007649	1341
Adat1_OG0003596	17
Adck1_OG0006032	1168
Adck5_OG0010063	1576
ADD1_OG0006579	1504
Adf1_OG0001636_OG0	15
Adgf-A_OG0001991_OG0	0
Adgf-A_OG0003900	233
Adgf-A2_OG0010109	1
Adgf-B_OG0010108	0
Adgf-C_OG0001030_OG0	122
Adgf-D_OG0002208_OG0	2105
Adgf-E_OG0006152	3
Adh_OG0003395_OG0	37
Adi1_OG0010940	2063
AdipoR_OG0004727	17097
CG3809_OG0004951	0
AdenoK_OG0003918_OG0	3028
Ady43A_OG0002958	333
AdoR_OG0005733	172
adp_OG0006108	1570
AdSS_OG0000854_OG0	12671
Aduk_OG0004873	1114
Ae2_OG0010984	2906
CG6512_OG0010913	4699
aft_OG0006080	1032
Afti_OG0005567	1290
Ag5r_OG0008212	37
Ag5r2_OG0008213	0
AGBE_OG0007237	10862
AgmNAT_OG0001753	276
ago_OG0010530	11307
AGO1_OG0007307	3720
AGO2_OG0000119_OG0	2
Agpat1_OG0008448	1147
Agpat2_OG0003465	2789
Agpat3_OG0004018	7228
Agpat4_OG0004019_OG0	2507
ADPS_OG0002932	847
agt_OG0001016_OG0	209
Spat_OG0007723	7555
Ahcy_OG0001195_OG0	10300
AhcyL1_OG0011110	3215
AIF_OG0001225	4462
AIMP1_OG0007108	2252
AIMP2_OG0009977	1684
AIMP3_OG0005998	879
Adk1_OG0010829	2805
Adk3_OG0005467	771
Ak6_OG0007201	232
Akap200_OG0000367_OG0	4847
Akh_OG0010512	26
AkhR_OG0009627	1767
akirin_OG0010441	5799
Akr1B_OG0001292	14111
Akt1_OG0005415	4095
al_OG0008749	163
Aladin_OG0007570	1478
AlaRS_OG0003477	6251
AlaRS-m_OG0010596	1626
Alas_OG0006853	11389
alc_OG0006389	5392
Ald1_OG0005647	59562
Ald2_OG0005645	0
Aldh_OG0003615	16552
Aldh-III_OG0006742	12100
Aldh7A1_OG0003841_OG0	1334
Alg-2_OG0001588_OG0	1957
Alg1_OG0002607_OG0	0
Alg10_OG0000709_OG0	1062
Alg11_OG0012170	1550
CG8412_OG0004562	1471
Alg14_OG0001194_OG0	84
Alg2_OG0010641	784
Alg3_OG0003012	113
Alg3_OG0006966	839
CG5287_OG0001281	564
CG5287_OG0003790	504
Alg9_OG0005173	1430
Alh_OG0004317	4482
Alh_OG0004319	1265
Alh_OG0011430	120
alien_OG0009301	1800
ALiX_OG0005343	3773
Alk_OG0006414	687
CG12179_OG0001176_OG0	2198
Alp1_OG0010289	0
Alp10_OG0010194	1
Alp11_OG0008522	10
Alp12_OG0003717	601
Alp13_OG0001034	1
Alp2_OG0000261_OG0	16
Alp2_OG0000261_OG1	1598
Alp4_OG0005779	27073
Alp6_OG0006360	1
Alp7_OG0003030	7
Alp9_OG0003931	2
alph_OG0000083_OG0	2
alph_OG0005113	3849
alpha-Catr_OG0006852	106
alpha-Est1_OG0004357	335
alpha-Est10_OG0004350	1986
alpha-Est2_OG0000314	2538
alpha-Est3_OG0004356	2089
alpha-Est6_OG0004354	10
alpha-Est7_OG0001351	4229
alpha-Est8_OG0004352	3190
alpha-Est9_OG0004351	968
alpha-Man-Ia_OG0003130	519
alpha-Man-Ia_OG0003131	645
alpha-Man-Ia_OG0001168	1687
alpha-Man-Ib_OG0005087	2083
alpha-Man-Ic_OG0011549	2
alpha-Man-IIa_OG0004878	2347
alpha-Man-IIb_OG0005229	1520
alpha-PheRS_OG0008296	2622
alpha-Spec_OG0011040	19626
alpha4GT1_OG0000948	1394
alphaCOP_OG0011275	5143
alphaSnap_OG0010384	3687
alphaTub67C_OG0010998	13237
Alr_OG0008278	961
alrm_OG0002498	1
Als2_OG0009863	3339
alt_OG0004894	9450
aly_OG0004083	0
Ama_OG0002112	7
Amacr_OG0009433	737
amd_OG0001918	115
Amnionless_OG0008741	46
amon_OG0011540	18
amos_OG0003702_OG0	0
AMPdeam_OG0008245	6339
Amph_OG0007204	6307
AMPKalpha_OG0001698	5018
Amt_OG0004607	1
Amun_OG0008385	8200
amx_OG0007575	902
Amy-p_OG0000157_OG0	475
Amy-p_OG0000157_OG0.2	238
Amyrel_OG0006416	2
ana_OG0006403	315
ana1_OG0002269	2072
ana2_OG0007120	1254
ana3_OG0006194	2149
Ance-2_OG0003658	1
Ance-3_OG0001891_OG0	265
Ance-3_OG0009407	165
Ance-4_OG0006406	2371
Ance-5_OG0005870	669
anchor_OG0010100	1263
Andorra_OG0011741	0
Ank2_OG0010460	96
Ankle2_OG0000780	7226
l(2)35Be_OG0003404_OG0	418
anox_OG0007490	2077
Ant2_OG0008041	144
antdh_OG0008007	1444
Antp_OG0002113	138
antr_OG0007227	12
AnxB10_OG0008082	4640
AnxB11_OG0008196	2514
AnxB9_OG0004410	14215
aop_OG0003458	2425
aos_OG0010741	416
Aos1_OG0002145_OG0	3031
AOX1_OG0005242	12214
AOX2_OG0000143_OG0	7294
AOX2_OG0000143_OG1	33
AOX4_OG0001465	0
ap_OG0005832	568
AP-1-2beta_OG0008273	5988
AP-1gamma_OG0007680	6590
AP-1mu_OG0005553	2764
AP-1sigma_OG0005334	2719
AP-2alpha_OG0008751	4368
AP-2mu_OG0004736	2993
AP-2sigma_OG0004385	970
Apc_OG0005387	2789
APC10_OG0005888	366
Apc2_OG0005308	3263
APC4_OG0003171_OG0	1303
APC7_OG0001703	1456
ApepP_OG0000963	2232
aph-1_OG0003552_OG0	752
aPKC_OG0006607	812
aPKC_OG0006608	1
aPKC_OG0006609	454
Aplip1_OG0011323	30
apn_OG0002443_OG0	0
apolpp_OG0012638	72264
app_OG0010830	1262
APP-BP1_OG0010070	1129
Appl_OG0007834	59
Aprt_OG0004075	790
Aps_OG0010085	4254
apt_OG0002733	2789
CG18815_OG0010034	6536
AQP_OG0007242	403
aqrs_OG0005393	0
aqz_OG0001049_OG1	12399
ara_OG0009939	15
aralar1_OG0001518	7940
Arc1_OG0002768_OG0	5206
Arc2_OG0006127	326
Arc42_OG0001370_OG0	3431
Archease_OG0002289_OG0	458
Arf51F_OG0006831	2289
Arf79F_OG0012164	9849
ArfGAP1_OG0010836	3022
ArfGAP3_OG0003816_OG0	4322
Arfip_OG0005451	984
Arfrp1_OG0007681	696
arg_OG0003183	2534
arg_OG0007835	1782
Argk_OG0011233	53028
Argk_OG0011925	2528
Argl_OG0009800	1771
CG31469_OG0002209_OG0	319
ArgRS_OG0008151	2422
ArgRS-m_OG0004367	292
ari-1_OG0007878	2456
ari-2_OG0003028	2425
Arl1_OG0010003	1639
Arl2_OG0004816	253
Arl5_OG0011164	1377
Arl6_OG0007042	6
Arl6IP1_OG0004993	1673
Arl8_OG0004797	1550
arm_OG0007636	14567
armi_OG0002027	3002
Arp1_OG0004441	3214
Arp10_OG0007423	2721
Arp2_OG0001770	3781
Arp3_OG0010555	2884
Arp5_OG0001448_OG0	769
Arp53D_OG0011600	1
Arp6_OG0008512	1292
Arp8_OG0007614	2222
Arpc1_OG0009187	3208
Arpc2_OG0009417	5996
Arpc3A_OG0005226	800
Arpc3B_OG0008590	70
Arpc4_OG0008719	1174
Arpc5_OG0008957	982
arr_OG0007264	1132
Arr1_OG0009490	70
Arr2_OG0004099	94
Ars2_OG0005840	5768
Art1_OG0004911	4590
Art2_OG0008773	0
Art3_OG0004604	1715
Art4_OG0004574	2842
Art6_OG0004528_OG0	0
Art7_OG0001547_OG0	1039
Art8_OG0009662	290
Art9_OG0002219_OG0	0
Arts_OG0000486_OG0	7621
aru_OG0003377	4021
Arv1_OG0013036	314
arx_OG0009914	490
Asap_OG0007180	3555
Asator_OG0002682_OG1	417
Asciz_OG0010646	478
ase_OG0007840	3
asf1_OG0009889	2365
ash1_OG0000982_OG0	0
ash2_OG0004623	1585
Ask1_OG0004518	4754
asl_OG0004217	2066
AsnRS_OG0003707	4721
AsnRS-m_OG0006452	268
AsnS_OG0000992	951
asp_OG0004633	3272
Asph_OG0006509	3989
ASPP_OG0006932	1004
CG9572_OG0008488	2289
AspRS_OG0006665	6105
AspRS-m_OG0008886	3283
asrij_OG0006972	1787
asRNA:CR31429_OG0002339_OG0	621
asRNA:CR42743_OG0003772_OG0	0
asRNA:CR43299_OG0012338_OG0	1
asRNA:CR43426_OG0012535_OG0	0
asRNA:CR43454_OG0002277_OG0	262
asRNA:CR43463_OG0001607_OG0	485
asRNA:CR43809_OG0003675_OG0	1232
asRNA:CR44106_OG0002406_OG0	3
asRNA:CR44169_OG0002969_OG0	15
asRNA:CR44179_OG0001455_OG0	2749
asRNA:CR44372_OG0000331_OG0	0
asRNA:CR44372_OG0000331_OG1	0
asRNA:CR44894_OG0012090_OG0	0
asRNA:CR45044_OG0005605_OG0	1241
asRNA:CR45195_OG0000203_OG0	773
asRNA:CR45195_OG0000203_OG1	3469
asRNA:CR45350_OG0001645_OG0	4350
asRNA:CR45943_OG0010336	476
asRNA:CR46029_OG0000226_OG0	0
asRNA:CR46029_OG0000226_OG1	0
asRNA:CR46139_OG0003106_OG0	58
asRNA:CR46246_OG0011916	0
asRNA:CR46354_OG0002193_OG0	87
asRNA:CR46473_OG0000925_OG0	4541
Ass_OG0001346	1738
ast_OG0003560	1723
AstA_OG0004634	1
AstA-R1_OG0000689	7
AstA-R2_OG0005396	140
AstC_OG0009668	1
AstC-R1_OG0010134	1
AstC-R2_OG0001295_OG0	0
AstCC_OG0009669	0
asun_OG0002419_OG0	845
Asx_OG0006138	4391
Atac1_OG0003748_OG0	0
Atac2_OG0009508	559
Atac3_OG0000828	937
Tat_OG0001330	1255
Ate1_OG0003045	1869
Atet_OG0003384	644
Atf-2_OG0006059	685
Atf3_OG0007763	1262
Atg1_OG0009929	259
Atg1_OG0009931	3238
Atg10_OG0001598	63
Atg101_OG0008681	752
Atg12_OG0011904	265
Atg13_OG0004817	2667
Atg14_OG0005089	1437
Atg16_OG0005703	1616
Atg17_OG0004232	4150
Atg18a_OG0011152	3300
Atg18b_OG0001271_OG0	830
Atg2_OG0011112	6793
Atg3_OG0009922	2445
Atg4a_OG0009014	3242
Atg4b_OG0005256	1665
Atg5_OG0007974	755
Atg6_OG0005323	911
Atg7_OG0006714	816
Atg8a_OG0008043	9151
Atg8b_OG0005571	0
Atg9_OG0006487	3018
atilla_OG0011822	10067
atk_OG0010362	7
atl_OG0001399	7526
atms_OG0004154	1533
ato_OG0004804	0
Atox1_OG0012695	1163
ATP6AP2_OG0004869	11051
ATP7_OG0008369	3665
ATP8A_OG0007260	4236
ATP8A_OG0007261	491
Atpalpha_OG0002140	24623
ATPCL_OG0006680	30735
ATPsynB_OG0010987	12187
ATPsynbeta_OG0005823	50032
ATPsynbetaL_OG0001317	105
ATPsynC_OG0005792	33533
ATPsynCF6_OG0005500	7112
ATPsynCF6L_OG0010605	0
ATPsynD_OG0004477	10125
ATPsyndelta_OG0007526	7827
ATPsynE_OG0005568	5236
ATPsynG_OG0009657	7306
ATPsyngamma_OG0005690	14601
ATPsynGL_OG0009315	0
ATPsynO_OG0012619	10028
AttC_OG0000164_OG0	2128
AttC_OG0007258	3158
AttD_OG0004890	39
Atu_OG0002096	3137
Atx-1_OG0012102	13
Atx2_OG0011501	7010
Atxn7_OG0003444	1832
aub_OG0000482_OG0	507
aurA_OG0004964	2061
aurB_OG0009647	1245
aust_OG0001881	1
aux_OG0003096_OG0	4035
ave_OG0006159	433
Aven_OG0003291	622
awd_OG0002664	27433
Awh_OG0010478	644
axed_OG0010262	199
Axn_OG0005720	3211
axo_OG0003993	2954
axo_OG0010625	1207
axo_OG0010626	4017
axo_OG0010628	1173
Axs_OG0008319	1164
Axud1_OG0003447	2976
az2_OG0006736	771
azot_OG0000210_OG0	0
azot_OG0000210_OG1	0
b_OG0009189	381
B-H1_OG0000267_OG0	107
B-H1_OG0000267_OG1	127
B4_OG0009202	3243
B52_OG0001376_OG0	8055
b6_OG0007653	0
B9d1_OG0005246	3
B9d2_OG0005830	1
bab1_OG0011327	91
bab1_OG0011328	96
bab2_OG0011326	2177
babo_OG0006628	2123
babos_OG0007027	1467
Bacc_OG0008947	16709
Bace_OG0000801_OG0	32
baf_OG0003792	1762
bai_OG0005189	2960
Balat_OG0007229	0
Baldspot_OG0010721	6367
ball_OG0001092_OG1	2677
bam_OG0005170	1251
bap_OG0001358_OG0	52
Bap111_OG0007677	9020
Bap170_OG0000903_OG0	1118
Bap55_OG0005900	1857
Bap60_OG0008560	5714
IMPPP_OG0000305_OG1	11288
barc_OG0010291	1780
bark_OG0008784	564
barr_OG0000425_OG0	2651
baz_OG0008596	3078
bb8_OG0005496	0
bbc_OG0007266	8436
CG18067_OG0007098	43335
bbg_OG0010871	480
bbg_OG0010872	2245
BBIP1_OG0004876	263
BBS1_OG0010413	0
BBS4_OG0002785_OG0	7
BBS5_OG0002086	16
BBS8_OG0008755	5
BBS9_OG0006919	38
bbx_OG0008688	5031
bc10_OG0010387_OG0	74
BCAS2_OG0005540	632
bcd_OG0002111_OG0	2822
bchs_OG0003722	25
BCL7-like_OG0007566	1015
bcn92_OG0007793	713
Bdbt_OG0004400	677
bdg_OG0006805	3613
bdl_OG0003385	213
Bdp1_OG0009215	1495
be_OG0000785	1574
BEAF-32_OG0006164	3284
beag_OG0004860	1155
beat-Ia_OG0011784	2
beat-Ib_OG0009146	3
beat-Ic_OG0001866_OG0	0
beat-IIa_OG0005482	5
beat-IIb_OG0005481	16
beat-IIIa_OG0009463	6
beat-IIIb_OG0009460	2
beat-IIIc_OG0003687	63
beat-IV_OG0005508	5
beat-Va_OG0005024	0
beat-Vb_OG0005021	0
beat-Vc_OG0001062_OG0	0
beat-VII_OG0011542	6
beat-VII_OG0011544	2
beg_OG0004008	661
bel_OG0001048	15752
Bem46_OG0008920	775
ben_OG0000514_OG0	3965
Best1_OG0002590_OG0	4567
Best2_OG0010251	7084
Best3_OG0009963	3
Best4_OG0000558_OG0	0
Bet1_OG0003845_OG0	941
Bet3_OG0004072	873
beta-PheRS_OG0005298	2034
beta-Spec_OG0007697	25483
beta'COP_OG0009212	5006
beta3GalTII_OG0012738	390
beta4GalNAcTA_OG0006521	745
beta4GalNAcTB_OG0002610	667
beta4GalT7_OG0005195	947
betaCOP_OG0008653	7593
betaggt-I_OG0008962	1874
betaGlu_OG0002667	852
CG32396_OG0011696	3
Bgb_OG0011276	1172
bgcn_OG0001647	1738
bgm_OG0009412	12028
BHD_OG0010421	223
bi_OG0003201	106
bi_OG0012904	5
BI-1_OG0004087	3915
bib_OG0001843_OG0	4
BicC_OG0009143	37825
BicD_OG0009474	4176
CG11873_OG0005086	1738
bif_OG0003277	13329
bif_OG0012761	2595
BigH1_OG0001085_OG0	6682
bigmax_OG0005365	672
Bili_OG0002506_OG0	4
bin_OG0010286	41
Bin1_OG0005423	754
bin3_OG0007310	6910
bip1_OG0010560	1514
Bka_OG0009250	449
blanks_OG0011885_OG0	0
Blimp-1_OG0010196	1618
Blm_OG0002608	1419
Blos1_OG0006148	261
Blos2_OG0010078	230
Blos3_OG0009918	217
Blos4_OG0010933	416
blot_OG0010924	1900
blow_OG0006726	604
blp_OG0005216	864
blw_OG0006982	50586
bma_OG0010967	3
Bmcp_OG0010022	1367
bmm_OG0010858	3978
bnb_OG0001206_OG1	840
CG5059_OG0012191	2784
bnk_OG0005787	0
bnl_OG0004512	302
boca_OG0006727	1154
bocks_OG0002575_OG0	1775
BOD1_OG0005544	4375
boi_OG0007601	1111
boi_OG0007603	595
boil_OG0012322	0
bol_OG0011238	762
boly_OG0007153	0
BomBc1_OG0001623	1327
BomBc2_OG0000769_OG0	9265
BomBc3_OG0004769	691
BomT3_OG0011469	4744
bon_OG0004934	3547
bond_OG0004726	521
bonsai_OG0007008	1127
Boot_OG0006400	2221
bor_OG0004967	2061
bora_OG0003911	2436
BORCS5_OG0008208	1757
BORCS6_OG0011365	224
BORCS7_OG0007103	102
borr_OG0009292	3767
boss_OG0005676	7
botv_OG0006642	1290
bou_OG0007819	486
bowl_OG0008785	465
BoYb_OG0000400_OG0	859
br_OG0007659	26
br_OG0011928	6
Br140_OG0001629	6296
brat_OG0001919	9616
Brca2_OG0000883	1662
Brd_OG0010852	0
CG7154_OG0009310	4544
Brd8_OG0002488	1839
Bre1_OG0010209	5148
Brf_OG0005483	754
Brf_OG0005485	185
brk_OG0007975	415
brm_OG0009999	6840
Brms1_OG0008442	1933
Bro_OG0011272	0
brp_OG0000499_OG1	8
l(3)72Ab_OG0009997	3726
bru1_OG0009737	147
bru1_OG0009738	18400
bru2_OG0009740	2129
bru2_OG0011823	24
bru2_OG0012161	369
bru3_OG0010907	96
bru3_OG0011909	0
Bruce_OG0004896	5452
brun_OG0003663	3535
brv1_OG0000706_OG0	0
brv2_OG0010919	0
brv3_OG0011666	10
BRWD3_OG0005288	7990
brwl_OG0009277	2334
bs_OG0003002	731
bs_OG0006897	496
bsf_OG0001906_OG0	0
Bsg_OG0009780	7655
Bsg25D_OG0003412_OG0	3870
bsh_OG0009110	0
bsk_OG0012344	1050
bt_OG0000537_OG1	52
BTBD9_OG0000546_OG0	2
BtbVII_OG0011887	3360
btd_OG0007557	788
Btk29A_OG0001838	4324
Btk29A_OG0011763	401
btl_OG0002041	406
btn_OG0004719	2
Btnd_OG0008611	1
btsz_OG0001035_OG1	897
btsz_OG0004581	0
btv_OG0003692	0
btv_OG0009487	3
btz_OG0005342	5407
Bub1_OG0001806_OG0	2570
Bub3_OG0005120	2481
BubR1_OG0000657_OG0	2568
Buffy_OG0006561	361
bug_OG0006803	457
Bug22_OG0009372	870
BuGZ_OG0008876	2522
CG8270_OG0010257	719
bun_OG0000556	1973
bun_OG0009749	5445
bur_OG0003683_OG0	6678
Burs_OG0001045_OG0	3
bves_OG0007497	469
bves_OG0007499	453
bw_OG0006000	11
bwa_OG0009122	135
bwa_OG0012525	115
Bx_OG0008666	0
Bx_OG0008667	1222
Bx42_OG0007682	4197
by_OG0005550	5233
byn_OG0010803	1402
bys_OG0007950	1583
c-cup_OG0012143	1
c(3)G_OG0001464_OG0	65
c11.1_OG0007569	4874
c12.1_OG0007568	1669
c12.2_OG0007567	3137
C15_OG0002126_OG0	6
C1GalTA_OG0009799	914
C3G_OG0007801	2673
C901_OG0008027	0
ca_OG0005700	3854
Ca-alpha1D_OG0009140	1080
Ca-alpha1T_OG0003323	143
Ca-beta_OG0009681	233
Ca-Ma2d_OG0009139	790
CaBP1_OG0008860	4820
cac_OG0000605_OG0	16
cact_OG0009392	16611
cactin_OG0003129	1633
cad_OG0009437	5311
Cad74A_OG0010922	76
Cad86C_OG0002368	471
Cad87A_OG0001088_OG0	301
Cad89D_OG0001058_OG0	0
Cad96Ca_OG0011497	978
Cad96Cb_OG0005172	0
Cad99C_OG0005704	941
CadN_OG0000277_OG1	0
Caf1-105_OG0002830	4342
Caf1-180_OG0007408	8838
Caf1-55_OG0001036	5637
cag_OG0001595_OG0	435
CAH1_OG0009192	5575
CAH13_OG0002843	0
CAH14_OG0002807	0
CAH15_OG0006256	0
CAH16_OG0000498_OG1	3
CAH2_OG0001000_OG0	1196
CAH3_OG0003177	2177
CAH5_OG0005796	44
CAH7_OG0000840	1250
CAH8_OG0004748	1198
CAH9_OG0005622	575
CAHbeta_OG0002334	542
cal1_OG0002556_OG0	1
CalpA_OG0003035	1965
CalpB_OG0010971	2950
CalpC_OG0008186	1439
Calr_OG0005564	24794
Cals_OG0013279_OG0	1233
Calx_OG0002139_OG0	1
Calx_OG0004417	2453
Calx_OG0004418	2689
calypso_OG0006121	1390
Cam_OG0012053	13272
CaMKI_OG0012767	8371
CaMKII_OG0013280	5302
Camp_OG0005907	2004
Camta_OG0006364	1190
Camta_OG0006365	151
can_OG0004061_OG0	1
CanA1_OG0005778	789
CanB_OG0000231_OG0	23
CanB_OG0000231_OG1	4346
Cand1_OG0009382	3437
CAP_OG0000587_OG0	6821
CAP_OG0012405	21
Cap-D2_OG0005121	1736
Cap-D3_OG0009448	1144
Cap-G_OG0002924	5444
Cap-H2_OG0004906	1010
Capa_OG0005712	1
Caper_OG0009347	5877
Capr_OG0010138	10438
caps_OG0010156	2895
caps_OG0010157	2242
capt_OG0009025	7967
capu_OG0000612_OG0	792
car_OG0007437	1437
CARPA_OG0007960	0
CARPB_OG0007554	191
CarT_OG0009432	8
cas_OG0004236	2
casp_OG0006502	3158
cass_OG0009476	2813
Cat_OG0003869	38287
cathD_OG0002862	24823
cato_OG0006491	0
Catsup_OG0009538	2497
caup_OG0009938	17
cav_OG0000654	1500
caz_OG0003243_OG0	3052
cbc_OG0007265	951
Cbl_OG0002051_OG0	0
CBP_OG0001721	2555
CBP_OG0007971	2675
Cbp20_OG0005066	747
Cbp53E_OG0006447	78
Cbp80_OG0007913	1629
Cbp80_OG0007915	1986
Cbs_OG0003124	2699
cbs_OG0007263	1923
cbt_OG0008760	3367
Cby_OG0004789	29
Cc2d2a_OG0002702	5
CCAP_OG0011467	3
CCAP-R_OG0000870	20
ccb_OG0012089	0
CCDC151_OG0011900	0
CCDC53_OG0009785	381
Ccdc58_OG0010399	714
Ccdc85_OG0008917	334
CCHa1_OG0004530	1
CCHa1-R_OG0006065	111
CCHa2_OG0002186_OG0	3432
CCHa2-R_OG0005836	3
Cchl_OG0004776	4142
CCKLR-17D1_OG0003334	0
CCKLR-17D1_OG0008675	1
CCKLR-17D1_OG0011744	1
CCKLR-17D3_OG0008678	4
Ccm3_OG0005250	1869
Ccn_OG0010106	10
Ccn_OG0010107	11
Ccn_OG0012179	3
Ccp84Ab_OG0000178_OG0	0
Ccp84Ac_OG0001349_OG0	0
Ccp84Ae_OG0002110_OG0	2
Ccp84Af_OG0000109_OG0	6
Ccp84Af_OG0000109_OG1	0
Ccp84Af_OG0000109_OG2	0
Ccp84Ag_OG0001348_OG0	3
Ccs_OG0006299	829
CCT1_OG0002281_OG0	8512
CCT2_OG0003145	13878
CCT3_OG0004995	9128
CCT4_OG0000979	7668
CCT5_OG0006600	13337
CCT6_OG0008508	9942
CCT7_OG0004839	3983
CCT7_OG0004841	1605
CCT8_OG0007117	9808
Ccz1_OG0010481	422
cd_OG0004708	4
CD98hc_OG0001357_OG0	10443
Cda4_OG0008701	196
Cda5_OG0008721	115
Cda9_OG0002707	4
CDase_OG0005749	33
cdc14_OG0009306	2333
Cdc16_OG0005493	1343
Cdc23_OG0009421	1442
Cdc27_OG0010426	3603
Cdc2rk_OG0006290	388
Cdc37_OG0011041	2982
Cdc42_OG0008268	3601
Cdc45_OG0007388	4556
Cdc5_OG0011371	2454
CDC50_OG0008483	2120
Cdc6_OG0002054	2553
Cdc7_OG0007729	5116
Cdep_OG0002087	1029
Cdep_OG0004159	1596
CdGAPr_OG0009111	4541
cdi_OG0000729	4494
cDIP_OG0004394	766
Cdk1_OG0000555_OG0	6
Cdk12_OG0009875	2270
Cdk2_OG0002391	2851
CDK2AP1_OG0008015	1128
Cdk4_OG0006632	1764
Cdk5_OG0002993	1154
Cdk5alpha_OG0009389	34
Cdk7_OG0001724	1369
Cdk8_OG0010977	558
Cdk9_OG0007009	920
Cdlc2_OG0000234_OG1	3146
cdm_OG0002482	3646
Cds_OG0010549	2976
Ced-12_OG0009727	1224
ced-6_OG0006366	15814
CenB1A_OG0004675	3200
CenG1A_OG0003595_OG0	2480
CenG1A_OG0009182	156
Cenp-C_OG0002322	3528
Cep135_OG0009952	437
Cep135_OG0009954	288
cep290_OG0004127	41
Cep89_OG0006812	0
Cep97_OG0008778	997
cer_OG0012078	1292
Cerk_OG0004182	4325
cert_OG0011161	1913
Cf2_OG0008971	3556
Cfp1_OG0007571	1838
CG5789_OG0004615	1757
cg_OG0006533	6951
CG10000_OG0005395	8
CG10005_OG0004963	54
CG10011_OG0005399	325
CG10013_OG0002410_OG0	5
CG10019_OG0008786	161
CG10026_OG0009081	1419
CG10029_OG0004344	1
CG10031_OG0008792	2235
CG10035_OG0004420	1
CG10038_OG0001436_OG0	711
CG10041_OG0012259_OG0	2
CG10051_OG0007036	0
CG10053_OG0004336	222
CG10055_OG0004329	2729
CG10062_OG0007038	51
CG10063_OG0010284	121
CG10064_OG0010282	15
CG10068_OG0004321	948
CG10073_OG0000065_OG2	2
CG10075_OG0010279	943
CG10077_OG0010277	14633
CG10082_OG0005964	5839
CG10086_OG0001355	80
CG10089_OG0010567	600
CG10098_OG0004320	1276
CG10104_OG0006132	0
CG10116_OG0010569	1
CG10126_OG0005023	1397
CG10132_OG0009091	811
CG10137_OG0009093	148
CG10139_OG0006151	861
CG10140_OG0010573	0
CG10147_OG0010256	284
CG10151_OG0006160	10
CG10154_OG0010575	4
CG10163_OG0010252	18
CG10164_OG0001489	0
CG10165_OG0011781	337
CG10171_OG0010163	954
CG10175_OG0005507	158
CG10177_OG0001079_OG0	1
CG10184_OG0005509	426
CG10185_OG0005203	0
CG10189_OG0009087	336
CG10194_OG0009085	556
CG10195_OG0003572	588
CG10205_OG0006168	12
CG10208_OG0005527	1073
CG10209_OG0006169	449
CG10211_OG0009505	1251
CG10222_OG0010165	543
CG10226_OG0010249	302
CG10237_OG0003462	13677
CG1024_OG0004294	1298
CG10252_OG0011517	1
CG10254_OG0002565	9747
CG10257_OG0006606	6
CG10264_OG0005208	0
CG10265_OG0006935	758
CG10274_OG0003940	1579
CG10280_OG0004257	0
CG10283_OG0001907_OG0	52
CG10286_OG0004292	1979
CG10298_OG0004288	0
CG10300_OG0005516	0
CG10301_OG0005515	6
CG10307_OG0005957	1101
CG10311_OG0004972	871
CG10317_OG0004974	1
CG10321_OG0005965	4902
CG10324_OG0004994	570
CG10332_OG0005992	0
CG10333_OG0009507	1708
CG10336_OG0009516	1671
CG10337_OG0009096	214
CG10338_OG0009517	674
CG10339_OG0006873	58
CG10340_OG0001059_OG0	1288
CG10341_OG0009518	706
CG10343_OG0009520	835
CG10344_OG0007020	375
CG10345_OG0002430_OG0	250
CG10347_OG0000607_OG0	579
CG10348_OG0003704	45
CG10352_OG0008207	81
CG10353_OG0008206	626
CG10357_OG0010470	8
CG10359_OG0010469	674
CG10361_OG0010014	203
CG10362_OG0008202	11
CG10365_OG0005518	2085
CG10366_OG0009102	1468
CG10375_OG0005526	956
CG10376_OG0009519	1196
CG10383_OG0001909	2145
CG10384_OG0007018	5
CG10405_OG0004983	1
CG10407_OG0005207	143
CG10413_OG0003703_OG0	787
CG10417_OG0013094	4039
CG10418_OG0010832	335
CG10425_OG0002500	1669
CG10428_OG0001263_OG0	804
CG10431_OG0001914	240
CG10433_OG0006904	10652
CG10435_OG0002296_OG0	1837
CG10444_OG0007082	2334
CG10445_OG0001356	127
CG10459_OG0001605_OG0	35
CG10462_OG0009105	1445
CG10463_OG0009108	840
CG10466_OG0012145	325
CG10467_OG0010233	1489
CG10469_OG0010232	7841
CG10470_OG0009541	1270
CG10472_OG0000811_OG0	138
CG10479_OG0010225	429
CG10481_OG0009114	0
CG10483_OG0010221	220
CG10486_OG0010219	0
CG10492_OG0009544	5526
CG10494_OG0006908	368
CG10495_OG0009546	598
CG10505_OG0006927	2
CG10508_OG0010314	293
CG10510_OG0003948	1
CG10513_OG0005163	825
CG10514_OG0005162	3521
CG10516_OG0009998	1848
CG10527_OG0002810_OG0	988
CG10543_OG0006262	4434
CG10550_OG0000747	2490
CG10555_OG0008527	3866
CG10561_OG0009552	870
CG10565_OG0010321	6805
CG10576_OG0010200	10964
CG10581_OG0010326	0
CG10584_OG0010328	444
CG10587_OG0000094_OG0	0
CG10587_OG0000094_OG1	0
CG10587_OG0000094_OG2	0
CG10589_OG0003950	0
CG10591_OG0010195	0
CG10597_OG0003317	0
CG10598_OG0011740	1
CG10600_OG0009530	5600
CG10602_OG0009532	6812
CG10616_OG0010838	1988
CG10621_OG0001911	4058
CG10623_OG0001912	1325
CG10628_OG0009107	471
CG10631_OG0001241	2541
CG10646_OG0009949	456
CG10654_OG0009947	116
CG10657_OG0009951	1047
CG10660_OG0010840	513
CG10663_OG0010839	272
CG10669_OG0005156	702
CG10674_OG0010603	1149
CG10680_OG0003577	15290
CG10681_OG0009950	238
CG10700_OG0011812	0
CG10702_OG0009548	1854
CG10710_OG0010908	225
CG10713_OG0010576	5
CG10725_OG0010574	0
CG10730_OG0000951	28
CG10731_OG0006517	268
CG10737_OG0006638	13742
CG10738_OG0010568	972
CG1074_OG0007339	1499
CG10747_OG0009127	598
CG10748_OG0011855_OG0	0
CG10749_OG0003913_OG0	0
CG10750_OG0009561	0
CG10752_OG0010150_OG0	0
CG10761_OG0008304	5
CG1077_OG0004263	146
CG10793_OG0003237	17
CG10795_OG0006915	876
CG10799_OG0003081	1025
CG10801_OG0012112	1
CG10802_OG0008133	1246
CG10803_OG0008134	1199
CG10804_OG0008132	8
CG10809_OG0010976	682
CG10814_OG0007257	0
CG10822_OG0007072	0
CG10839_OG0009144	0
CG10841_OG0002198_OG0	1
CG10853_OG0003980_OG0	3
CG10859_OG0009209	1
CG10862_OG0002017_OG1	9235
CG10863_OG0010486	5988
CG10863_OG0012194_OG0	71
CG10864_OG0005043	47
CG10866_OG0010485	766
CG10874_OG0003457	2125
CG10877_OG0002385_OG0	73
CG10887_OG0002183_OG0	2
CG10898_OG0002547	585
CG1090_OG0003105_OG0	3
CG10903_OG0002293_OG0	801
CG10904_OG0011634	440
CG10907_OG0001984_OG0	687
CG10909_OG0005022	0
CG10910_OG0006092	0
CG10911_OG0006095	16
CG10912_OG0000471	5
CG10914_OG0006109	441
CG10919_OG0001352	0
CG1092_OG0001161_OG0	237
CG10920_OG0007959	0
CG10927_OG0006710	286
CG10931_OG0006071	0
CG10932_OG0007954	3950
CG10934_OG0002756_OG0	0
CG10939_OG0005908	4026
CG10947_OG0009415	68
CG10948_OG0009927	1097
CG10949_OG0009416	847
CG10950_OG0012279	0
CG10958_OG0001743	247
CG10959_OG0008299	609
CG10962_OG0007748	311
CG10970_OG0003173	8
CG10973_OG0012539	869
CG10979_OG0004244	3834
CG10984_OG0009934	1053
CG10996_OG0008249	9
CG11000_OG0004245	1
CG11007_OG0003037	1258
CG11018_OG0007064	0
CG11029_OG0001270	1328
CG1103_OG0003103_OG0	0
CG11030_OG0003728	906
CG11034_OG0001268	1584
CG11035_OG0002292_OG0	354
CG11041_OG0001654	0
CG11044_OG0007073	254
CG1105_OG0004314	2127
CG11050_OG0009604	3946
CG11060_OG0006765	7
CG11068_OG0011716	0
CG11069_OG0004655	256
CG11076_OG0001759	3247
CG11077_OG0000549_OG0	633
CG11085_OG0008456	0
CG11089_OG0004653	2349
CG11095_OG0003249	494
CG11099_OG0007074	145
CG11103_OG0003250	712
CG11106_OG0012330	0
CG11109_OG0001964	440
CG11110_OG0006619	531
CG11123_OG0006752	1675
CG11125_OG0006747	1066
CG11127_OG0006744	589
CG1113_OG0004171	7
CG11131_OG0001957_OG0	4
CG11134_OG0003251	1813
CG11141_OG0006745	1924
CG11145_OG0006754	0
CG11147_OG0003729	9756
CG11149_OG0003730	1
CG11151_OG0008256	6693
CG11159_OG0006283	1
CG1116_OG0004164	1119
CG11162_OG0008263	1
CG11168_OG0004657	1380
CG11170_OG0006462	596
CG11178_OG0003327	1801
CG11180_OG0006625	2312
CG11191_OG0007189	69
CG11192_OG0007095	1
CG11200_OG0007088	2179
CG11211_OG0012938	0
CG11226_OG0012166_OG0	20
CG11227_OG0007505	2
CG1124_OG0002090	5624
CG11241_OG0003815_OG0	1148
CG11247_OG0009861	395
CG11248_OG0003830_OG0	368
CG11249_OG0009864	4
CG11251_OG0001998	0
CG11257_OG0007039	580
CG11263_OG0001789	378
CG11267_OG0011856	3098
CG11269_OG0006458	0
CG11275_OG0002906	1635
CG11279_OG0003924_OG0	12
CG11286_OG0004361	0
CG1129_OG0002085	1543
CG11291_OG0003029	0
CG11294_OG0007761	0
CG11298_OG0007031	0
CG11309_OG0010303	1841
CG11317_OG0012026	185
CG11318_OG0000756	0
CG11319_OG0009603	208
CG11327_OG0009628	2
CG11333_OG0002657_OG0	1
CG11334_OG0005804	2416
CG11342_OG0011920	196
CG11345_OG0011138	0
CG11349_OG0011131	0
CG11353_OG0011127	885
CG11356_OG0008477	1
CG11357_OG0011126	2148
CG1136_OG0010499	2251
CG11367_OG0000806_OG0	482
CG11369_OG0011699	1
CG1137_OG0004303	0
CG11370_OG0003817_OG0	9
CG11377_OG0008723	1494
CG11378_OG0007395	375
CG11379_OG0007397	0
CG11380_OG0007400	1
CG11381_OG0007402	168
CG11382_OG0007404	112
CG11384_OG0007396	0
CG1139_OG0004077	78
CG11391_OG0001026_OG0	0
CG11396_OG0010345	1321
CG11398_OG0007405	624
CG11403_OG0007406	2373
CG11404_OG0012169	0
CG11406_OG0006889	3
CG11409_OG0007766	397
CG11413_OG0011575	0
CG11414_OG0006019	5059
CG11417_OG0007590	2163
CG1142_OG0012974	699
CG11425_OG0009823	291
CG11426_OG0009824	570
CG1143_OG0011104	1939
CG11436_OG0003200	753
CG11437_OG0009825	10
CG11438_OG0009826	138
CG11447_OG0004515	618
CG11449_OG0000981_OG1	0
CG11453_OG0001027_OG0	124
CG11454_OG0001792	686
CG11456_OG0003951	998
CG11459_OG0000135_OG1	78
CG1146_OG0011093	2250
CG11470_OG0000857	1
CG11474_OG0005934	1870
CG11475_OG0005935	39
CG11498_OG0001515	346
CG11504_OG0002630	2652
CG11523_OG0009832	726
CG11529_OG0010828	106
CG11537_OG0010640	2252
CG11550_OG0002660	4
CG11560_OG0010817	824
CG11562_OG0008742	681
CG11563_OG0002662	1117
CG11566_OG0007496	886
CG11570_OG0004027	0
CG11581_OG0008240	0
CG11583_OG0010538	1926
CG11584_OG0008239	1
CG11585_OG0012335	2
CG11586_OG0010534	625
CG11590_OG0001741	689
CG11593_OG0010497	1957
CG11594_OG0010492	4643
CG11596_OG0007629	2216
CG11601_OG0008739	678
CG11608_OG0000142_OG0	0
CG1161_OG0004180	2441
CG11617_OG0008731	78
CG11619_OG0003864_OG0	14
CG11626_OG0011450	10
CG11629_OG0003739	0
CG11630_OG0009580	7
CG11634_OG0009583	0
CG11635_OG0007156	0
CG11638_OG0007387	17
CG11655_OG0001745_OG0	1694
CG11656_OG0005013	0
CG11658_OG0010025	376
CG11663_OG0012087	0
CG11664_OG0011395	0
CG11666_OG0012316	0
CG11668_OG0002452	25
CG11670_OG0005008	137
CG11672_OG0004805	5
CG11674_OG0008231	3394
CG11679_OG0008511	969
CG11686_OG0002448_OG0	962
CG11693_OG0004810	0
CG11694_OG0000225_OG0	0
CG11694_OG0000225_OG1	0
CG11695_OG0007879	490
CG11696_OG0007880	1703
CG11698_OG0002319_OG0	0
CG11699_OG0007882	816
CG11703_OG0002165_OG0	0
CG11710_OG0001691_OG0	1477
CG1172_OG0004189	1849
CG11722_OG0001391	310
CG11723_OG0003571	895
CG11726_OG0010048	0
CG11737_OG0001419_OG0	2835
CG11741_OG0001420_OG0	82
CG11752_OG0007995	1344
CG11755_OG0000851	160
CG11756_OG0007997	22
CG11760_OG0004826	1367
CG11768_OG0004832	9
CG11771_OG0005200	3106
CG11777_OG0006309	369
CG11779_OG0004481	1840
CG11786_OG0012799	1
CG11788_OG0007083	533
CG11790_OG0005187	2391
CG11791_OG0012008	1146
CG11807_OG0003009_OG0	2057
CG11808_OG0006841	526
CG11811_OG0004058	1913
CG11816_OG0008636	0
CG11835_OG0000264_OG0	24334
CG11835_OG0000264_OG1	804
CG11837_OG0005082	884
CG11841_OG0005083	2902
CG11842_OG0000856_OG1	385
CG11843_OG0011490	43
CG11852_OG0002502_OG0	429
CG11854_OG0005171	66
CG11857_OG0005167	2545
CG11858_OG0005166	575
CG11878_OG0000055_OG0	221
CG11878_OG0000055_OG1	882
CG11878_OG0000055_OG2	6094
CG11882_OG0005094	519
CG11883_OG0006313	1201
CG11885_OG0003355	405
CG11892_OG0005161	4505
CG11893_OG0000039_OG2	205
CG11899_OG0005100	4610
CG11902_OG0005155	897
CG11906_OG0001618	1353
CG11911_OG0008747	7
CG11912_OG0008746	0
CG11920_OG0005183	842
CG11927_OG0003556	1157
CG11929_OG0011773	0
CG11961_OG0001155_OG0	1336
CG11964_OG0004848	575
CG11970_OG0004849	3185
CG11975_OG0004850	1571
CG11977_OG0012457_OG0	0
CG11980_OG0002337	1478
CG11983_OG0004852	4
CG11986_OG0004855	391
CG11997_OG0004862	0
CG11999_OG0004179	1492
CG12003_OG0004112	0
CG12004_OG0011286	3726
CG12009_OG0010662	0
CG12010_OG0010671	702
CG12011_OG0011025	2
CG12012_OG0010672	921
CG12016_OG0010666	2186
CG12017_OG0010661	1
CG12020_OG0011042	0
CG12024_OG0011050	1754
CG12025_OG0011053	1903
CG12035_OG0011029	0
CG12038_OG0011331	7
CG12054_OG0000497	5031
CG12056_OG0003138	531
CG12057_OG0003139	5
CG12061_OG0000938_OG0	0
CG12065_OG0007412	2279
CG12069_OG0001519	0
CG12071_OG0011553	3
CG12071_OG0013484	7
CG12075_OG0007754	2145
CG1208_OG0004248	187
CG12081_OG0007411	1769
CG12084_OG0011296	3334
CG12091_OG0011293	5178
CG12093_OG0011111	1747
CG12096_OG0008559	2181
CG12099_OG0011289	6434
CG12104_OG0011284	1174
CG12105_OG0004111	246
CG12106_OG0007586	248
CG12107_OG0006719	1278
CG12111_OG0007413	0
CG12112_OG0012598_OG0	120
CG12115_OG0007587	0
CG12116_OG0008625	11441
CG12118_OG0007585	988
CG12121_OG0007579	3614
CG12123_OG0003325	507
CG12128_OG0002879	2135
CG12129_OG0002878	1047
CG1213_OG0002105	4546
CG12134_OG0006319	518
CG12147_OG0004192	0
CG12155_OG0003210	1653
CG12159_OG0002860	1315
CG12164_OG0006760	4
CG12170_OG0002098	729
CG12171_OG0004222	2357
CG12173_OG0004172	558
CG12177_OG0008262	1120
CG1218_OG0002103	1642
CG12182_OG0011099	398
CG12194_OG0008975	4034
CG12204_OG0001687	591
CG12206_OG0008131	24
CG12209_OG0002818	2
CG12213_OG0002418	1807
CG12219_OG0007713	1392
CG12224_OG0000651_OG1	399
CG12231_OG0003119	0
CG12236_OG0008414	2082
CG12237_OG0007424	2100
CG12239_OG0001754	1
CG12241_OG0001396	1050
CG12253_OG0011818	445
CG12256_OG0004947	195
CG12259_OG0005539	1001
CG12268_OG0005336	6761
CG1227_OG0004337	565
CG12278_OG0004413	0
CG12279_OG0004445	688
CG12288_OG0009457	2294
CG12289_OG0010046	0
CG12290_OG0002618	1287
CG12299_OG0009634	2783
CG12301_OG0001981	1042
CG12307_OG0009694	0
CG1231_OG0011372	4
CG12316_OG0009955	2860
CG12320_OG0005053	123
CG12321_OG0001064_OG0	3766
CG12325_OG0002854	1253
CG1233_OG0011370	2128
CG1234_OG0004335	1840
CG12341_OG0002848	451
CG12343_OG0002853	929
CG12344_OG0002855	25
CG12355_OG0012373	62
CG1236_OG0002100	638
CG12362_OG0000821_OG0	0
CG12374_OG0007223	29
CG12375_OG0009777	1611
CG12379_OG0008514	107
CG12384_OG0006229	2823
CG1239_OG0004237	870
CG12395_OG0001736	1
CG12398_OG0008359	9
CG12402_OG0002224_OG0	3
CG12420_OG0002594_OG0	0
CG12426_OG0005340	0
CG12438_OG0003802	0
CG12439_OG0009296	0
CG12446_OG0001786_OG0	0
CG12448_OG0009145	0
CG1246_OG0011105	30
CG12464_OG0011955	0
CG12470_OG0007846	50
CG12479_OG0008243	0
CG12480_OG0008242	0
CG12481_OG0008237	0
CG12490_OG0000233_OG1	0
CG12496_OG0007599	0
CG12498_OG0008105	0
CG12499_OG0002285_OG0	3053
CG12502_OG0011339	2
CG12507_OG0008176	0
CG12511_OG0009568	0
CG12516_OG0005410	0
CG12517_OG0009649	87
CG12520_OG0010149	39
CG12521_OG0012944	0
CG12531_OG0008272	5
CG12535_OG0008128	0
CG12539_OG0008363	11
CG12540_OG0008220	0
CG12541_OG0007825	55
CG12560_OG0012234	361
CG12567_OG0012740	3364
CG12576_OG0001784_OG0	3579
CG12581_OG0001679_OG0	3536
CG12589_OG0011424	0
CG12590_OG0011977	0
CG12594_OG0005596	3
CG12607_OG0011139	6
CG12609_OG0008677	0
CG12617_OG0003653	0
CG12620_OG0009462	0
CG12637_OG0008050	0
CG12643_OG0007518	109
CG1265_OG0010531	417
CG12655_OG0000445_OG2	3382
CG12659_OG0007410	190
CG12661_OG0007749	8
CG12662_OG0007747	0
CG12672_OG0007868	8
CG12674_OG0003570	0
CG12679_OG0001731_OG0	0
CG12680_OG0001718	0
CG12682_OG0012323	0
CG12691_OG0007931	0
CG12692_OG0000634_OG0	1
CG12693_OG0012106	0
CG12698_OG0008169	0
CG12699_OG0000230_OG1	0
CG12702_OG0001192	1468
CG12708_OG0000271_OG0	308
CG12708_OG0000271_OG0.2	236
CG1271_OG0010635	532
CG12713_OG0003881_OG0	280
CG12716_OG0008438	2
CG12723_OG0008557	3
CG12728_OG0000928_OG0	666
CG12729_OG0011725	5
CG1273_OG0010536	3
CG12730_OG0007375	341
CG12744_OG0000893	203
CG12746_OG0004208	2804
CG1275_OG0011072	2188
CG12768_OG0001283_OG0	146
CG12769_OG0007187	68
CG12773_OG0003140	3311
CG12782_OG0012281	6
CG12783_OG0000743_OG0	0
CG12784_OG0005236	0
CG12795_OG0008825	2742
CG12811_OG0002240	620
CG12817_OG0002595_OG0	0
CG12818_OG0004897	542
CG12822_OG0001599	1739
CG12825_OG0001130_OG1	127
CG12826_OG0002951	123
CG12828_OG0011622	0
CG12831_OG0011623_OG0	0
CG12836_OG0002963_OG0	1
CG12848_OG0006045	656
CG12849_OG0011577	0
CG12851_OG0005862	8
CG12857_OG0006163	3
CG12860_OG0006154	1
CG12861_OG0006153	0
CG12862_OG0011585_OG0	3
CG12863_OG0011584	354
CG12866_OG0002772	2
CG12868_OG0001564	271
CG12869_OG0006145	18
CG12869_OG0006146	5
CG12877_OG0001472_OG0	2468
CG1288_OG0001350	0
CG12880_OG0005345	173
CG12883_OG0001474	579
CG12885_OG0001477	3
CG12895_OG0006308	780
CG12909_OG0002821	680
CG12910_OG0006305	181
CG12911_OG0006304	0
CG12914_OG0002819	0
CG12917_OG0002815	1
CG12920_OG0006291	1
CG12926_OG0006349	156
CG12929_OG0006357	123
CG12934_OG0006315	1
CG12935_OG0002846	626
CG12942_OG0001596_OG0	1831
CG12945_OG0004570	2512
CG12947_OG0004568	32
CG12948_OG0004558	807
CG12963_OG0001641_OG0	10
CG12964_OG0002996_OG0	0
CG12970_OG0006808	0
CG12971_OG0010294	1
CG12974_OG0010307	29
CG12983_OG0010332	0
CG12984_OG0003949	1
CG12985_OG0000915	11
CG12986_OG0011685	0
CG1299_OG0000523_OG0	3044
CG12990_OG0007696	538
CG12991_OG0007703	734
CG12992_OG0011688	7
CG12994_OG0007707	0
CG12995_OG0008599	15
CG12998_OG0011739	671
CG13000_OG0011738	0
CG13001_OG0008580	907
CG13002_OG0008577	10
CG13003_OG0008572	918
CG13004_OG0008570	474
CG13005_OG0008567	596
CG13008_OG0008305	0
CG13010_OG0003260	1
CG13012_OG0008317	202
CG13014_OG0008547	669
CG13016_OG0006536	980
CG13018_OG0006537	183
CG13021_OG0003241	5
CG13022_OG0010698	9
CG13023_OG0010699	0
CG13024_OG0010708	324
CG13026_OG0010716	38
CG13028_OG0004010	5
CG13031_OG0012200	485
CG13032_OG0004014_OG0	1
CG13033_OG0010736	0
CG13038_OG0010761	0
CG13039_OG0010762	0
CG1304_OG0000265_OG0	0
CG1304_OG0000265_OG1	4
CG13040_OG0010763	0
CG13041_OG0000280_OG0	0
CG13041_OG0000280_OG0.2	0
CG13042_OG0010767	0
CG13043_OG0000281_OG0	0
CG13043_OG0000281_OG1	0
CG13044_OG0010768	0
CG13045_OG0000814	0
CG13046_OG0010771	12
CG13047_OG0010772	0
CG13048_OG0010773	0
CG13049_OG0010774	8
CG13051_OG0011898	0
CG13053_OG0010778	0
CG13054_OG0010779	2
CG13055_OG0010780	2
CG13056_OG0010757	0
CG13058_OG0004021	0
CG13059_OG0010764	2
CG13062_OG0010766	0
CG13064_OG0010775	0
CG13065_OG0010776	0
CG13066_OG0012201	0
CG13068_OG0002030_OG1	6
CG13069_OG0004022	0
CG1307_OG0004308	2666
CG13070_OG0012202	0
CG13071_OG0011899	0
CG13073_OG0012731_OG0	6
CG13074_OG0010797	0
CG13075_OG0000216_OG0	3
CG13075_OG0000216_OG1	35
CG13077_OG0009097	963
CG13078_OG0003575_OG0	0
CG13081_OG0003574	0
CG13082_OG0009094	8
CG13083_OG0009084	37
CG13084_OG0009083	20
CG13085_OG0001922	34
CG13086_OG0003709	580
CG13088_OG0001266	456
CG1309_OG0010533	3238
CG13096_OG0003720	3798
CG13097_OG0001923	2172
CG13101_OG0009304	544
CG13102_OG0009298	5
CG13108_OG0009295	0
CG13110_OG0011792	0
CG13113_OG0001247_OG0	7
CG13114_OG0009279	634
CG13116_OG0001878	803
CG13123_OG0001877	47
CG13124_OG0003502	8047
CG13126_OG0003515	681
CG13127_OG0001844	6
CG13131_OG0000790_OG0	5
CG13133_OG0003525	1
CG1314_OG0011674	0
CG13144_OG0009363	4
CG13148_OG0007214	2
CG13151_OG0006215	323
CG13154_OG0006206	0
CG13155_OG0006196	1182
CG13157_OG0002779	0
CG1316_OG0000430_OG0	1578
CG13168_OG0006184	0
CG1317_OG0011084	3301
CG13170_OG0006182	0
CG13171_OG0006180	0
CG13177_OG0012831	294
CG13185_OG0002928	2129
CG13186_OG0006594	1
CG13192_OG0006567	826
CG13193_OG0006565	0
CG13196_OG0006560	1
CG13197_OG0006563	955
CG13202_OG0001123_OG0	0
CG13203_OG0006235	0
CG13204_OG0006233	247
CG13215_OG0002793_OG0	319
CG13216_OG0001568_OG0	5
CG13218_OG0002791_OG0	35
CG13220_OG0001573_OG0	1446
CG13223_OG0001571_OG0	0
CG13226_OG0002794_OG0	97
CG13227_OG0006218_OG0	0
CG13228_OG0011587_OG0	2
CG13229_OG0002786_OG0	46
CG13229_OG0002787_OG0	5096
CG13231_OG0006217	0
CG13239_OG0009815	0
CG1324_OG0007509	0
CG13243_OG0009147	0
CG13247_OG0010378	2
CG13248_OG0010371	34
CG13250_OG0011870	20
CG13251_OG0010355	5
CG13252_OG0003952	695
CG13258_OG0009399	17
CG13272_OG0008882	0
CG13280_OG0008881	0
CG13282_OG0008887	261
CG13285_OG0010583	438
CG13287_OG0010216	0
CG13288_OG0010220	0
CG13293_OG0003937	9
CG13295_OG0010231	1272
CG13297_OG0010242	0
CG13299_OG0011864	366
CG13300_OG0003943	49
CG13305_OG0011196	2
CG13306_OG0011204	37
CG13308_OG0004102	0
CG13309_OG0011211	998
CG13310_OG0011207	320
CG13312_OG0011210	1
CG13313_OG0004105_OG0	238
CG13314_OG0011224	9
CG13315_OG0011237	12942
CG13318_OG0004834	2207
CG13319_OG0006667	980
CG13321_OG0006673	73
CG13326_OG0006545	0
CG13330_OG0007271	3
CG13331_OG0007273	3
CG13332_OG0007274	4
CG13334_OG0007281	0
CG13337_OG0011662	31
CG13339_OG0007296	673
CG13344_OG0007304	1588
CG13358_OG0007351	0
CG13359_OG0012499	1
CG13360_OG0010145	3467
CG13361_OG0003189	8
CG13362_OG0007862	46
CG13364_OG0001174_OG0	0
CG13365_OG0007831	508
CG13367_OG0003188_OG0	1219
CG13369_OG0003181	2610
CG13375_OG0007847	114
CG13377_OG0007849	990
CG13380_OG0010135	1012
CG13384_OG0003473	1039
CG13385_OG0012520	0
CG13386_OG0003471	1
CG1339_OG0006721	6
CG13390_OG0003479	357
CG13392_OG0003476	443
CG13397_OG0003469	2359
CG13398_OG0003468	841
CG13403_OG0008236	124
CG13404_OG0008224	1
CG13405_OG0011376	12
CG13407_OG0004768	0
CG13408_OG0004770	1
CG13409_OG0004775	15
CG13423_OG0007099	6
CG13426_OG0011654	0
CG13427_OG0003049	3
CG13428_OG0007100	878
CG13430_OG0001658	218
CG13436_OG0006622	10
CG13437_OG0006285	2
CG13438_OG0006243	0
CG1344_OG0012226	655
CG13442_OG0006244	0
CG13443_OG0006248	0
CG13445_OG0003880	0
CG13449_OG0009980	40
CG13454_OG0003875_OG0	0
CG13455_OG0009966	1
CG13457_OG0001288	0
CG13458_OG0004037	38
CG13460_OG0010841	1
CG13465_OG0000343_OG0	0
CG13471_OG0004048	0
CG13473_OG0010860	1
CG13474_OG0004049	0
CG13476_OG0012898	0
CG13481_OG0000339_OG0	2
CG13481_OG0000339_OG1	0
CG13484_OG0010886	484
CG13488_OG0001544_OG1	0
CG13492_OG0005946	7
CG13501_OG0005936	45
CG13502_OG0005931	3
CG13502_OG0012991	0
CG13506_OG0007028	2600
CG13510_OG0006998	275
CG13511_OG0006997	28
CG13516_OG0006995	332
CG13526_OG0006986	0
CG13527_OG0006984	0
CG13531_OG0006978	1747
CG13532_OG0006975	2
CG13538_OG0005981	0
CG13539_OG0012044	0
CG1354_OG0007555	7631
CG13541_OG0012280	0
CG13544_OG0005976	0
CG13545_OG0012580	7
CG13551_OG0000540_OG1	9250
CG13551_OG0012048	3688
CG13557_OG0012477	0
CG13558_OG0001556	0
CG13559_OG0012047	59
CG13561_OG0011643	10
CG13562_OG0011631	72
CG13575_OG0006892	112
CG13577_OG0001150_OG0	0
CG13578_OG0006898	3
CG13579_OG0006013	1
CG1358_OG0006724	1889
CG13581_OG0002746	0
CG13585_OG0011574	2112
CG13587_OG0006025	1
CG13594_OG0006033	26
CG13599_OG0005537	162
CG1360_OG0006725	41
CG13601_OG0005534	1349
CG13603_OG0005332	1481
CG13605_OG0005319	2214
CG13606_OG0005306	147
CG13607_OG0005318	4248
CG13609_OG0012982	168
CG13613_OG0005278	0
CG13614_OG0002525_OG0	0
CG13615_OG0002524	0
CG13616_OG0005272	75
CG13618_OG0005267	2507
CG13622_OG0005268	19
CG13623_OG0005265	229
CG13625_OG0004618	2040
CG13627_OG0004629	0
CG13630_OG0004630	1436
CG13631_OG0004635	1151
CG13634_OG0004637	0
CG13641_OG0004650	196
CG13643_OG0002274	53
CG13653_OG0002504	0
CG13654_OG0005174	185
CG13663_OG0011496	569
CG13667_OG0004090_OG0	419
CG13670_OG0011168	0
CG13671_OG0004086_OG0	1113
CG13675_OG0000560_OG2	0
CG13676_OG0003984	10
CG13678_OG0000129_OG3	7
CG1368_OG0008241	863
CG13685_OG0010463	20
CG13689_OG0008772	89
CG13690_OG0008752	1289
CG13692_OG0008754	0
CG13698_OG0010125	1095
CG13699_OG0003907_OG0	0
CG13705_OG0010610	2
CG13707_OG0010613	55
CG13708_OG0010614	8
CG1371_OG0006292	5753
CG13711_OG0010618	0
CG13712_OG0010619	1
CG13713_OG0010620	0
CG13716_OG0010627	8
CG13720_OG0004084	1
CG13721_OG0012208	0
CG13722_OG0011130	124
CG13723_OG0010915	0
CG13724_OG0010917	0
CG13725_OG0010918	0
CG13727_OG0004055	0
CG13728_OG0010923	0
CG13731_OG0011910	38
CG13733_OG0010089	1
CG13738_OG0011907	3
CG13739_OG0002891	7
CG13743_OG0006405	10
CG13744_OG0006409	0
CG13747_OG0006408	1
CG13748_OG0006626	3
CG13751_OG0001660_OG0	411
CG13760_OG0007606	1042
CG13766_OG0009602	474
CG13771_OG0009612	113
CG13775_OG0003750_OG0	0
CG13784_OG0000956_OG0	819
CG13786_OG0003631	0
CG13796_OG0001883_OG0	582
CG13801_OG0000219_OG0	0
CG13801_OG0000219_OG1	0
CG13806_OG0011077	1
CG13807_OG0011075	254
CG13810_OG0011066	0
CG13813_OG0010189	75
CG13829_OG0011464	0
CG13833_OG0004687	520
CG13837_OG0002276	5
CG13838_OG0011993	0
CG13841_OG0004694	211
CG13842_OG0004706	0
CG13847_OG0004737	3
CG13850_OG0004743	1955
CG13855_OG0004744	3
CG13856_OG0004745	865
CG13857_OG0004746	0
CG13862_OG0004760	0
CG13868_OG0007089	11934
CG13868_OG0013578	1938
CG13869_OG0007075	4
CG1387_OG0008528	1
CG13870_OG0007093	18
CG13871_OG0003047	1
CG13872_OG0007071	1
CG13875_OG0011381	78
CG13876_OG0001334_OG0	416
CG13877_OG0011937	839
CG13884_OG0000403_OG0	1
CG13887_OG0011343	5535
CG13891_OG0002060	0
CG13893_OG0011360	637
CG13894_OG0004129	9
CG13895_OG0004128	669
CG13901_OG0011344	433
CG13907_OG0011337	4918
CG13912_OG0011325	1607
CG13917_OG0011285	7654
CG13919_OG0011274	182
CG13920_OG0011271	228
CG13921_OG0011032	771
CG13924_OG0011054	5
CG13926_OG0011282	827
CG13928_OG0011279	26
CG13930_OG0011024	18
CG13931_OG0004073	0
CG13933_OG0011036	1898
CG13937_OG0011056	342
CG13949_OG0003375	0
CG13950_OG0003376	48
CG13954_OG0006374	3
CG13955_OG0002890_OG0	0
CG13962_OG0012240	0
CG13970_OG0009133_OG0	0
CG13972_OG0005361	1
CG13983_OG0002696	0
CG13991_OG0000661_OG1	0
CG13992_OG0002070_OG0	5
CG13994_OG0011942	600
CG13995_OG0000538_OG0	7
CG13999_OG0000662_OG0	3
CG14005_OG0001926	1142
CG14006_OG0001927	0
CG14007_OG0009567	0
CG14011_OG0003731	0
CG14013_OG0003734	2
CG14014_OG0009443	0
CG14015_OG0009446	3
CG14017_OG0003733	0
CG14020_OG0003686	2
CG14022_OG0008831	167
CG14024_OG0003410_OG0	4
CG14034_OG0008836	3
CG14036_OG0008842	646
CG14042_OG0001816	6
CG14043_OG0003425	1866
CG14044_OG0008964	26
CG14050_OG0000684	12
CG14052_OG0007777	0
CG14053_OG0012099	34
[truncated: 9,910 more rows]
