# Supplementary material for: Evolution of chemosensory tissues and cells across ecologically diverse Drosophilids
Source: Nat Commun. 2024 Feb 5;15:1047. doi: 10.1038/s41467-023-44558-4 (PMC10844241; doi:10.1038/s41467-023-44558-4)
Supplement: Supplementary file 18 — Supplementary Data 15 [file 41467_2023_44558_MOESM18_ESM.zip › all_count_tables_renamed/SECG2ANT_counts_trim_genes_FBids_1_1_sorted.txt]

128up_OG0006588	1224
14-3-3epsilon_OG0002478	4319
14-3-3epsilon_OG0001126_OG1	7909
140up_OG0004534	532
18w_OG0003044	976
26-29-p_OG0010897	3610
2mit_OG0000576_OG0	24
5-HT1A_OG0006644	100
5-HT1B_OG0006647	51
5-HT2A_OG0000287_OG0	18
5-HT2B_OG0011472	576
5-HT7_OG0005777	22
5PtaseI_OG0005188	1563
7B2_OG0004187	7757
a_OG0006460	882
a10_OG0010691	281883
a5_OG0009037	86403
a6_OG0007651	332
AANATL2_OG0003640	1511
AANATL4_OG0000091_OG1	1
AANATL7_OG0007605	6
Aasdh_OG0001831	241
Aatf_OG0001947	419
aay_OG0011265	15996
ab_OG0009683	954
ab_OG0009684	77
ABCB7_OG0011281	3938
Pmp70_OG0003257	3811
Abd-B_OG0005000	0
Abi_OG0002227_OG0	847
Abl_OG0010722	2816
abo_OG0009656	219
Abp1_OG0010565	605
abs_OG0003097	484
ac_OG0007843	0
Ac13E_OG0008321	764
Ac3_OG0009573	1051
Ac78C_OG0010320	206
Acam_OG0000252_OG0	5
Acam_OG0000252_OG1	0
Acam_OG0005131	1
CG9149_OG0011313	991
Acbp1_OG0009246	903
Acbp2_OG0010415	726
Acbp4_OG0000311_OG0	0
Acbp4_OG0000311_OG1	5
Acbp6_OG0010414	535
ACC_OG0007193	6768
AcCoAS_OG0000812	11411
Ace_OG0000652_OG0	528
Acer_OG0000953_OG0	4245
Acer_OG0003808	254
Acf_OG0002671	1033
Achl_OG0002770	1019
acj6_OG0008333	114
acj6_OG0008334	385
Ack_OG0010507	1746
Ack-like_OG0006546	283
Acn_OG0009540	4666
CG5009_OG0006075	5317
Acox57D-d_OG0006913	177
Acox57D-p_OG0001151	1459
Acp1_OG0009317	2864
Acp32CD_OG0009664	0
Acp65Aa_OG0003939	11
Acph-1_OG0001513	188
CG12512_OG0008829	2161
CG18155_OG0007972	59
Acsl_OG0007133	7579
Act42A_OG0000022_OG0	7784
Act42A_OG0000022_OG1	269352
Act42A_OG0000022_OG3	13557
Act42A_OG0000022_OG4	22680
Act42A_OG0000022_OG5	711
Actn_OG0003148_OG0	32778
Actn3_OG0011403_OG0	1
ACXB_OG0000046_OG0	0
ACXB_OG0000046_OG1	1
ACXB_OG0000046_OG2	0
ACXB_OG0000046_OG2.2	1
ACXD_OG0004078_OG0	753
Acyp_OG0009408	0
Acyp2_OG0011498	418
Ada_OG0002342	155
Ada1-2_OG0003777_OG0	320
Ada2a_OG0005051	179
Ada2b_OG0004799	197
Ada3_OG0007872	580
AdamTS-A_OG0005247	678
AdamTS-A_OG0012010	6
AdamTS-B_OG0008089	2895
Adar_OG0007649	970
Adat1_OG0003596	45
Adck1_OG0006032	1503
Adck5_OG0010063	773
ADD1_OG0006579	469
Adf1_OG0001636_OG0	139
Adgf-A_OG0001991_OG0	0
Adgf-A_OG0003900	15
Adgf-A2_OG0010109	0
Adgf-B_OG0010108	0
Adgf-C_OG0001030_OG0	249
Adgf-D_OG0002208_OG0	790
Adgf-E_OG0006152	0
Adh_OG0003395_OG0	223
Adi1_OG0010940	944
AdipoR_OG0004727	4432
CG3809_OG0004951	0
AdenoK_OG0003918_OG0	1311
Ady43A_OG0002958	2519
AdoR_OG0005733	127
adp_OG0006108	876
AdSS_OG0000854_OG0	8772
Aduk_OG0004873	807
Ae2_OG0010984	3509
CG6512_OG0010913	5455
aft_OG0006080	269
Afti_OG0005567	308
Ag5r_OG0008212	25
Ag5r2_OG0008213	0
AGBE_OG0007237	7828
AgmNAT_OG0001753	4
ago_OG0010530	813
AGO1_OG0007307	1375
AGO2_OG0000119_OG0	5353
Agpat1_OG0008448	365
Agpat2_OG0003465	1791
Agpat3_OG0004018	2782
Agpat4_OG0004019_OG0	958
ADPS_OG0002932	2579
agt_OG0001016_OG0	119
Spat_OG0007723	1048
Ahcy_OG0001195_OG0	752
AhcyL1_OG0011110	1413
AIF_OG0001225	1293
AIMP1_OG0007108	948
AIMP2_OG0009977	932
AIMP3_OG0005998	861
Adk1_OG0010829	23470
Adk3_OG0005467	1284
Ak6_OG0007201	197
Akap200_OG0000367_OG0	0
Akh_OG0010512	22
AkhR_OG0009627	52
akirin_OG0010441	2943
Akr1B_OG0001292	4827
Akt1_OG0005415	902
al_OG0008749	137
Aladin_OG0007570	145
AlaRS_OG0003477	1876
AlaRS-m_OG0010596	994
Alas_OG0006853	10421
alc_OG0006389	8035
Ald1_OG0005647	54108
Ald2_OG0005645	5
Aldh_OG0003615	15655
Aldh-III_OG0006742	26288
Aldh7A1_OG0003841_OG0	437
Alg-2_OG0001588_OG0	1305
Alg1_OG0002607_OG0	924
Alg10_OG0000709_OG0	351
Alg11_OG0012170	1087
CG8412_OG0004562	1680
Alg14_OG0001194_OG0	241
Alg2_OG0010641	839
Alg3_OG0003012	11
Alg3_OG0006966	388
CG5287_OG0001281	414
CG5287_OG0003790	201
Alg9_OG0005173	482
Alh_OG0004317	1185
Alh_OG0004319	213
Alh_OG0011430	618
alien_OG0009301	1484
ALiX_OG0005343	2144
Alk_OG0006414	486
CG12179_OG0001176_OG0	64
Alp1_OG0010289	0
Alp10_OG0010194	3
Alp11_OG0008522	7
Alp12_OG0003717	360
Alp13_OG0001034	131
Alp2_OG0000261_OG0	27
Alp2_OG0000261_OG1	16
Alp4_OG0005779	3545
Alp6_OG0006360	98
Alp7_OG0003030	0
Alp9_OG0003931	1
alph_OG0000083_OG0	3
alph_OG0005113	2345
alpha-Catr_OG0006852	3525
alpha-Est1_OG0004357	13891
alpha-Est10_OG0004350	3982
alpha-Est2_OG0000314	200
alpha-Est3_OG0004356	1918
alpha-Est6_OG0004354	2
alpha-Est7_OG0001351	9280
alpha-Est8_OG0004352	9662
alpha-Est9_OG0004351	353
alpha-Man-Ia_OG0003130	49
alpha-Man-Ia_OG0003131	912
alpha-Man-Ia_OG0001168	468
alpha-Man-Ib_OG0005087	711
alpha-Man-Ic_OG0011549	0
alpha-Man-IIa_OG0004878	947
alpha-Man-IIb_OG0005229	2858
alpha-PheRS_OG0008296	1173
alpha-Spec_OG0011040	10003
alpha4GT1_OG0000948	812
alphaCOP_OG0011275	3919
alphaSnap_OG0010384	2603
alphaTub67C_OG0010998	65
Alr_OG0008278	487
alrm_OG0002498	2
Als2_OG0009863	1808
alt_OG0004894	1686
aly_OG0004083	1
Ama_OG0002112	0
Amacr_OG0009433	2355
amd_OG0001918	2673
Amnionless_OG0008741	49
amon_OG0011540	1481
amos_OG0003702_OG0	0
AMPdeam_OG0008245	8317
Amph_OG0007204	4966
AMPKalpha_OG0001698	3559
Amt_OG0004607	10292
Amun_OG0008385	3426
amx_OG0007575	672
Amy-p_OG0000157_OG0	0
Amy-p_OG0000157_OG0.2	0
Amyrel_OG0006416	3
ana_OG0006403	53
ana1_OG0002269	762
ana2_OG0007120	35
ana3_OG0006194	105
Ance-2_OG0003658	0
Ance-3_OG0001891_OG0	1976
Ance-3_OG0009407	2347
Ance-4_OG0006406	235
Ance-5_OG0005870	258
anchor_OG0010100	1361
Andorra_OG0011741	0
Ank2_OG0010460	6983
Ankle2_OG0000780	2167
l(2)35Be_OG0003404_OG0	302
anox_OG0007490	4152
Ant2_OG0008041	75
antdh_OG0008007	74869
Antp_OG0002113	232
antr_OG0007227	52
AnxB10_OG0008082	16655
AnxB11_OG0008196	2007
AnxB9_OG0004410	19449
aop_OG0003458	362
aos_OG0010741	1388
Aos1_OG0002145_OG0	790
AOX1_OG0005242	10644
AOX2_OG0000143_OG0	18095
AOX2_OG0000143_OG1	64
AOX4_OG0001465	8206
ap_OG0005832	166
AP-1-2beta_OG0008273	3837
AP-1gamma_OG0007680	2650
AP-1mu_OG0005553	2154
AP-1sigma_OG0005334	2676
AP-2alpha_OG0008751	1331
AP-2mu_OG0004736	1964
AP-2sigma_OG0004385	994
Apc_OG0005387	932
APC10_OG0005888	240
Apc2_OG0005308	100
APC4_OG0003171_OG0	540
APC7_OG0001703	20
ApepP_OG0000963	522
aph-1_OG0003552_OG0	420
aPKC_OG0006607	170
aPKC_OG0006608	628
aPKC_OG0006609	9
Aplip1_OG0011323	1540
apn_OG0002443_OG0	0
apolpp_OG0012638	3801
app_OG0010830	454
APP-BP1_OG0010070	434
Appl_OG0007834	3025
Aprt_OG0004075	229
Aps_OG0010085	1419
apt_OG0002733	248
CG18815_OG0010034	4035
AQP_OG0007242	4919
aqrs_OG0005393	0
aqz_OG0001049_OG1	16846
ara_OG0009939	141
aralar1_OG0001518	3755
Arc1_OG0002768_OG0	1456
Arc2_OG0006127	236
Arc42_OG0001370_OG0	10
Archease_OG0002289_OG0	511
Arf51F_OG0006831	1433
Arf79F_OG0012164	5249
ArfGAP1_OG0010836	1498
ArfGAP3_OG0003816_OG0	1150
Arfip_OG0005451	504
Arfrp1_OG0007681	369
arg_OG0003183	204
arg_OG0007835	117
Argk_OG0011233	152100
Argk_OG0011925	639
Argl_OG0009800	177
CG31469_OG0002209_OG0	366
ArgRS_OG0008151	425
ArgRS-m_OG0004367	139
ari-1_OG0007878	1615
ari-2_OG0003028	1261
Arl1_OG0010003	1267
Arl2_OG0004816	336
Arl5_OG0011164	435
Arl6_OG0007042	1315
Arl6IP1_OG0004993	1345
Arl8_OG0004797	918
arm_OG0007636	8611
armi_OG0002027	279
Arp1_OG0004441	3878
Arp10_OG0007423	2009
Arp2_OG0001770	790
Arp3_OG0010555	535
Arp5_OG0001448_OG0	690
Arp53D_OG0011600	0
Arp6_OG0008512	1076
Arp8_OG0007614	358
Arpc1_OG0009187	1697
Arpc2_OG0009417	873
Arpc3A_OG0005226	426
Arpc3B_OG0008590	19
Arpc4_OG0008719	1608
Arpc5_OG0008957	908
arr_OG0007264	420
Arr1_OG0009490	44
Arr2_OG0004099	17
Ars2_OG0005840	3793
Art1_OG0004911	605
Art2_OG0008773	16
Art3_OG0004604	315
Art4_OG0004574	169
Art6_OG0004528_OG0	0
Art7_OG0001547_OG0	918
Art8_OG0009662	107
Art9_OG0002219_OG0	0
Arts_OG0000486_OG0	1154
aru_OG0003377	5274
Arv1_OG0013036	249
arx_OG0009914	161
Asap_OG0007180	2036
Asator_OG0002682_OG1	1705
Asciz_OG0010646	209
ase_OG0007840	12
asf1_OG0009889	1119
ash1_OG0000982_OG0	27
ash2_OG0004623	1251
Ask1_OG0004518	2276
asl_OG0004217	178
AsnRS_OG0003707	2214
AsnRS-m_OG0006452	232
AsnS_OG0000992	679
asp_OG0004633	12
Asph_OG0006509	8422
ASPP_OG0006932	3787
CG9572_OG0008488	8148
AspRS_OG0006665	1341
AspRS-m_OG0008886	1263
asrij_OG0006972	2319
asRNA:CR31429_OG0002339_OG0	168
asRNA:CR42743_OG0003772_OG0	0
asRNA:CR43299_OG0012338_OG0	0
asRNA:CR43426_OG0012535_OG0	0
asRNA:CR43454_OG0002277_OG0	41
asRNA:CR43463_OG0001607_OG0	108
asRNA:CR43809_OG0003675_OG0	957
asRNA:CR44106_OG0002406_OG0	8
asRNA:CR44169_OG0002969_OG0	4816
asRNA:CR44179_OG0001455_OG0	3638
asRNA:CR44372_OG0000331_OG0	1
asRNA:CR44372_OG0000331_OG1	0
asRNA:CR44894_OG0012090_OG0	0
asRNA:CR45044_OG0005605_OG0	14
asRNA:CR45195_OG0000203_OG0	348
asRNA:CR45195_OG0000203_OG1	2584
asRNA:CR45350_OG0001645_OG0	117
asRNA:CR45943_OG0010336	774
asRNA:CR46029_OG0000226_OG0	3
asRNA:CR46029_OG0000226_OG1	23
asRNA:CR46139_OG0003106_OG0	24
asRNA:CR46246_OG0011916	2
asRNA:CR46354_OG0002193_OG0	180
asRNA:CR46473_OG0000925_OG0	18
Ass_OG0001346	126
ast_OG0003560	421
AstA_OG0004634	7
AstA-R1_OG0000689	41
AstA-R2_OG0005396	15
AstC_OG0009668	0
AstC-R1_OG0010134	13
AstC-R2_OG0001295_OG0	3
AstCC_OG0009669	0
asun_OG0002419_OG0	228
Asx_OG0006138	955
Atac1_OG0003748_OG0	204
Atac2_OG0009508	293
Atac3_OG0000828	621
Tat_OG0001330	2120
Ate1_OG0003045	1857
Atet_OG0003384	4269
Atf-2_OG0006059	668
Atf3_OG0007763	2165
Atg1_OG0009929	145
Atg1_OG0009931	1493
Atg10_OG0001598	87
Atg101_OG0008681	875
Atg12_OG0011904	252
Atg13_OG0004817	766
Atg14_OG0005089	1008
Atg16_OG0005703	704
Atg17_OG0004232	2371
Atg18a_OG0011152	1334
Atg18b_OG0001271_OG0	1192
Atg2_OG0011112	3153
Atg3_OG0009922	1678
Atg4a_OG0009014	1902
Atg4b_OG0005256	1018
Atg5_OG0007974	410
Atg6_OG0005323	833
Atg7_OG0006714	562
Atg8a_OG0008043	8256
Atg8b_OG0005571	0
Atg9_OG0006487	1906
atilla_OG0011822	11152
atk_OG0010362	18
atl_OG0001399	4675
atms_OG0004154	903
ato_OG0004804	0
Atox1_OG0012695	1346
ATP6AP2_OG0004869	11148
ATP7_OG0008369	881
ATP8A_OG0007260	6936
ATP8A_OG0007261	93
Atpalpha_OG0002140	16237
ATPCL_OG0006680	7097
ATPsynB_OG0010987	32809
ATPsynbeta_OG0005823	116537
ATPsynbetaL_OG0001317	2
ATPsynC_OG0005792	68758
ATPsynCF6_OG0005500	23664
ATPsynCF6L_OG0010605	9
ATPsynD_OG0004477	21588
ATPsyndelta_OG0007526	16168
ATPsynE_OG0005568	19203
ATPsynG_OG0009657	22837
ATPsyngamma_OG0005690	35110
ATPsynGL_OG0009315	0
ATPsynO_OG0012619	21047
AttC_OG0000164_OG0	288
AttC_OG0007258	2278
AttD_OG0004890	6
Atu_OG0002096	937
Atx-1_OG0012102	61
Atx2_OG0011501	2817
Atxn7_OG0003444	594
aub_OG0000482_OG0	46
aurA_OG0004964	69
aurB_OG0009647	5
aust_OG0001881	0
aux_OG0003096_OG0	1270
ave_OG0006159	343
Aven_OG0003291	598
awd_OG0002664	7124
Awh_OG0010478	5
axed_OG0010262	119
Axn_OG0005720	973
axo_OG0003993	605
axo_OG0010625	135
axo_OG0010626	2120
axo_OG0010628	1184
Axs_OG0008319	1597
Axud1_OG0003447	471
az2_OG0006736	216
azot_OG0000210_OG0	0
azot_OG0000210_OG1	15
b_OG0009189	3936
B-H1_OG0000267_OG0	647
B-H1_OG0000267_OG1	422
B4_OG0009202	1600
B52_OG0001376_OG0	12205
b6_OG0007653	34
B9d1_OG0005246	486
B9d2_OG0005830	70
bab1_OG0011327	40
bab1_OG0011328	53
bab2_OG0011326	2272
babo_OG0006628	776
babos_OG0007027	706
Bacc_OG0008947	26390
Bace_OG0000801_OG0	9
baf_OG0003792	885
bai_OG0005189	2623
Balat_OG0007229	2
Baldspot_OG0010721	4123
ball_OG0001092_OG1	203
bam_OG0005170	0
bap_OG0001358_OG0	0
Bap111_OG0007677	1619
Bap170_OG0000903_OG0	1014
Bap55_OG0005900	814
Bap60_OG0008560	1651
IMPPP_OG0000305_OG1	2720
barc_OG0010291	638
bark_OG0008784	1005
barr_OG0000425_OG0	425
baz_OG0008596	3085
bb8_OG0005496	4
bbc_OG0007266	7955
CG18067_OG0007098	9598
bbg_OG0010871	225
bbg_OG0010872	596
BBIP1_OG0004876	251
BBS1_OG0010413	361
BBS4_OG0002785_OG0	3503
BBS5_OG0002086	2269
BBS8_OG0008755	1670
BBS9_OG0006919	10025
bbx_OG0008688	3429
bc10_OG0010387_OG0	592
BCAS2_OG0005540	774
bcd_OG0002111_OG0	0
bchs_OG0003722	50
BCL7-like_OG0007566	108
bcn92_OG0007793	675
Bdbt_OG0004400	452
bdg_OG0006805	2426
bdl_OG0003385	2512
Bdp1_OG0009215	658
be_OG0000785	1005
BEAF-32_OG0006164	945
beag_OG0004860	622
beat-Ia_OG0011784	204
beat-Ib_OG0009146	57
beat-Ic_OG0001866_OG0	1
beat-IIa_OG0005482	27
beat-IIb_OG0005481	169
beat-IIIa_OG0009463	118
beat-IIIb_OG0009460	81
beat-IIIc_OG0003687	280
beat-IV_OG0005508	518
beat-Va_OG0005024	0
beat-Vb_OG0005021	1
beat-Vc_OG0001062_OG0	58
beat-VII_OG0011542	11
beat-VII_OG0011544	9
beg_OG0004008	547
bel_OG0001048	4872
Bem46_OG0008920	355
ben_OG0000514_OG0	6069
Best1_OG0002590_OG0	15172
Best2_OG0010251	1716
Best3_OG0009963	1
Best4_OG0000558_OG0	0
Bet1_OG0003845_OG0	1276
Bet3_OG0004072	791
beta-PheRS_OG0005298	963
beta-Spec_OG0007697	17482
beta'COP_OG0009212	2856
beta3GalTII_OG0012738	234
beta4GalNAcTA_OG0006521	322
beta4GalNAcTB_OG0002610	487
beta4GalT7_OG0005195	340
betaCOP_OG0008653	4712
betaggt-I_OG0008962	779
betaGlu_OG0002667	589
CG32396_OG0011696	2
Bgb_OG0011276	872
bgcn_OG0001647	464
bgm_OG0009412	16372
BHD_OG0010421	425
bi_OG0003201	1085
bi_OG0012904	46
BI-1_OG0004087	5259
bib_OG0001843_OG0	6
BicC_OG0009143	0
BicD_OG0009474	843
CG11873_OG0005086	389
bif_OG0003277	766
bif_OG0012761	395
BigH1_OG0001085_OG0	44
bigmax_OG0005365	376
Bili_OG0002506_OG0	240
bin_OG0010286	0
Bin1_OG0005423	414
bin3_OG0007310	2389
bip1_OG0010560	127
Bka_OG0009250	152
blanks_OG0011885_OG0	2
Blimp-1_OG0010196	1806
Blm_OG0002608	240
Blos1_OG0006148	498
Blos2_OG0010078	361
Blos3_OG0009918	209
Blos4_OG0010933	192
blot_OG0010924	294352
blow_OG0006726	978
blp_OG0005216	1372
blw_OG0006982	92202
bma_OG0010967	32
Bmcp_OG0010022	776
bmm_OG0010858	2528
bnb_OG0001206_OG1	1296
CG5059_OG0012191	997
bnk_OG0005787	0
bnl_OG0004512	216
boca_OG0006727	1047
bocks_OG0002575_OG0	348
BOD1_OG0005544	4329
boi_OG0007601	105
boi_OG0007603	31
boil_OG0012322	17
bol_OG0011238	3493
boly_OG0007153	0
BomBc1_OG0001623	1751
BomBc2_OG0000769_OG0	4017
BomBc3_OG0004769	231
BomT3_OG0011469	1396
bon_OG0004934	814
bond_OG0004726	1468
bonsai_OG0007008	1254
Boot_OG0006400	3
bor_OG0004967	1049
bora_OG0003911	1
BORCS5_OG0008208	948
BORCS6_OG0011365	455
BORCS7_OG0007103	108
borr_OG0009292	3
boss_OG0005676	4107
botv_OG0006642	358
bou_OG0007819	1130
bowl_OG0008785	577
BoYb_OG0000400_OG0	1
br_OG0007659	25
br_OG0011928	0
Br140_OG0001629	727
brat_OG0001919	71
Brca2_OG0000883	394
Brd_OG0010852	0
CG7154_OG0009310	1248
Brd8_OG0002488	656
Bre1_OG0010209	1131
Brf_OG0005483	368
Brf_OG0005485	81
brk_OG0007975	407
brm_OG0009999	1723
Brms1_OG0008442	1455
Bro_OG0011272	6
brp_OG0000499_OG1	1377
l(3)72Ab_OG0009997	1962
bru1_OG0009737	65
bru1_OG0009738	847
bru2_OG0009740	4409
bru2_OG0011823	159
bru2_OG0012161	59
bru3_OG0010907	438
bru3_OG0011909	67
Bruce_OG0004896	5286
brun_OG0003663	1009
brv1_OG0000706_OG0	1
brv2_OG0010919	0
brv3_OG0011666	42
BRWD3_OG0005288	2578
brwl_OG0009277	697
bs_OG0003002	214
bs_OG0006897	199
bsf_OG0001906_OG0	3703
Bsg_OG0009780	7929
Bsg25D_OG0003412_OG0	1487
bsh_OG0009110	0
bsk_OG0012344	3380
bt_OG0000537_OG1	112
BTBD9_OG0000546_OG0	26
BtbVII_OG0011887	3084
btd_OG0007557	587
Btk29A_OG0001838	725
Btk29A_OG0011763	30
btl_OG0002041	20
btn_OG0004719	2
Btnd_OG0008611	3
btsz_OG0001035_OG1	353
btsz_OG0004581	16
btv_OG0003692	281
btv_OG0009487	2271
btz_OG0005342	1971
Bub1_OG0001806_OG0	289
Bub3_OG0005120	762
BubR1_OG0000657_OG0	69
Buffy_OG0006561	1605
bug_OG0006803	1016
Bug22_OG0009372	949
BuGZ_OG0008876	2866
CG8270_OG0010257	483
bun_OG0000556	1001
bun_OG0009749	3515
bur_OG0003683_OG0	1102
Burs_OG0001045_OG0	1
bves_OG0007497	368
bves_OG0007499	225
bw_OG0006000	3
bwa_OG0009122	805
bwa_OG0012525	1629
Bx_OG0008666	0
Bx_OG0008667	247
Bx42_OG0007682	1895
by_OG0005550	3635
byn_OG0010803	0
bys_OG0007950	555
c-cup_OG0012143	6
c(3)G_OG0001464_OG0	260
c11.1_OG0007569	1416
c12.1_OG0007568	831
c12.2_OG0007567	3324
C15_OG0002126_OG0	92
C1GalTA_OG0009799	1652
C3G_OG0007801	1479
C901_OG0008027	0
ca_OG0005700	3082
Ca-alpha1D_OG0009140	5705
Ca-alpha1T_OG0003323	2154
Ca-beta_OG0009681	504
Ca-Ma2d_OG0009139	833
CaBP1_OG0008860	1896
cac_OG0000605_OG0	624
cact_OG0009392	7079
cactin_OG0003129	848
cad_OG0009437	1
Cad74A_OG0010922	25
Cad86C_OG0002368	1871
Cad87A_OG0001088_OG0	226
Cad89D_OG0001058_OG0	0
Cad96Ca_OG0011497	962
Cad96Cb_OG0005172	2
Cad99C_OG0005704	1032
CadN_OG0000277_OG1	73
Caf1-105_OG0002830	165
Caf1-180_OG0007408	422
Caf1-55_OG0001036	632
cag_OG0001595_OG0	688
CAH1_OG0009192	18242
CAH13_OG0002843	0
CAH14_OG0002807	2
CAH15_OG0006256	0
CAH16_OG0000498_OG1	30
CAH2_OG0001000_OG0	6084
CAH3_OG0003177	1120
CAH5_OG0005796	5
CAH7_OG0000840	8421
CAH8_OG0004748	5
CAH9_OG0005622	158
CAHbeta_OG0002334	1032
cal1_OG0002556_OG0	315
CalpA_OG0003035	3372
CalpB_OG0010971	869
CalpC_OG0008186	460
Calr_OG0005564	23411
Cals_OG0013279_OG0	1039
Calx_OG0002139_OG0	10
Calx_OG0004417	1784
Calx_OG0004418	940
calypso_OG0006121	560
Cam_OG0012053	16869
CaMKI_OG0012767	5433
CaMKII_OG0013280	4784
Camp_OG0005907	735
Camta_OG0006364	363
Camta_OG0006365	45
can_OG0004061_OG0	0
CanA1_OG0005778	534
CanB_OG0000231_OG0	986
CanB_OG0000231_OG1	1630
Cand1_OG0009382	1855
CAP_OG0000587_OG0	10183
CAP_OG0012405	27
Cap-D2_OG0005121	160
Cap-D3_OG0009448	456
Cap-G_OG0002924	764
Cap-H2_OG0004906	529
Capa_OG0005712	1
Caper_OG0009347	10410
Capr_OG0010138	890
caps_OG0010156	514
caps_OG0010157	746
capt_OG0009025	4598
capu_OG0000612_OG0	772
car_OG0007437	365
CARPA_OG0007960	12
CARPB_OG0007554	24
CarT_OG0009432	74
cas_OG0004236	2
casp_OG0006502	1587
cass_OG0009476	4174
Cat_OG0003869	9395
cathD_OG0002862	15632
cato_OG0006491	0
Catsup_OG0009538	1377
caup_OG0009938	24
cav_OG0000654	185
caz_OG0003243_OG0	3100
cbc_OG0007265	722
Cbl_OG0002051_OG0	938
CBP_OG0001721	505
CBP_OG0007971	191
Cbp20_OG0005066	689
Cbp53E_OG0006447	1446
Cbp80_OG0007913	909
Cbp80_OG0007915	380
Cbs_OG0003124	2183
cbs_OG0007263	817
cbt_OG0008760	1542
Cby_OG0004789	418
Cc2d2a_OG0002702	467
CCAP_OG0011467	15
CCAP-R_OG0000870	9
ccb_OG0012089	0
CCDC151_OG0011900	69
CCDC53_OG0009785	388
Ccdc58_OG0010399	430
Ccdc85_OG0008917	322
CCHa1_OG0004530	26
CCHa1-R_OG0006065	56
CCHa2_OG0002186_OG0	970
CCHa2-R_OG0005836	13
Cchl_OG0004776	10088
CCKLR-17D1_OG0003334	14
CCKLR-17D1_OG0008675	609
CCKLR-17D1_OG0011744	7
CCKLR-17D3_OG0008678	161
Ccm3_OG0005250	1059
Ccn_OG0010106	589
Ccn_OG0010107	977
Ccn_OG0012179	228
Ccp84Ab_OG0000178_OG0	0
Ccp84Ac_OG0001349_OG0	0
Ccp84Ae_OG0002110_OG0	0
Ccp84Af_OG0000109_OG0	0
Ccp84Af_OG0000109_OG1	10
Ccp84Af_OG0000109_OG2	0
Ccp84Ag_OG0001348_OG0	0
Ccs_OG0006299	1358
CCT1_OG0002281_OG0	2509
CCT2_OG0003145	1501
CCT3_OG0004995	2193
CCT4_OG0000979	1619
CCT5_OG0006600	1631
CCT6_OG0008508	2619
CCT7_OG0004839	646
CCT7_OG0004841	453
CCT8_OG0007117	2494
Ccz1_OG0010481	1059
cd_OG0004708	13
CD98hc_OG0001357_OG0	5103
Cda4_OG0008701	36
Cda5_OG0008721	1160
Cda9_OG0002707	37
CDase_OG0005749	796
cdc14_OG0009306	1976
Cdc16_OG0005493	257
Cdc23_OG0009421	497
Cdc27_OG0010426	1586
Cdc2rk_OG0006290	528
Cdc37_OG0011041	2450
Cdc42_OG0008268	1028
Cdc45_OG0007388	515
Cdc5_OG0011371	620
CDC50_OG0008483	2798
Cdc6_OG0002054	24
Cdc7_OG0007729	1650
Cdep_OG0002087	756
Cdep_OG0004159	1509
CdGAPr_OG0009111	785
cdi_OG0000729	2392
cDIP_OG0004394	3839
Cdk1_OG0000555_OG0	18
Cdk12_OG0009875	876
Cdk2_OG0002391	180
CDK2AP1_OG0008015	413
Cdk4_OG0006632	557
Cdk5_OG0002993	415
Cdk5alpha_OG0009389	2426
Cdk7_OG0001724	222
Cdk8_OG0010977	190
Cdk9_OG0007009	841
Cdlc2_OG0000234_OG1	990
cdm_OG0002482	986
Cds_OG0010549	1687
Ced-12_OG0009727	400
ced-6_OG0006366	4096
CenB1A_OG0004675	1130
CenG1A_OG0003595_OG0	1968
CenG1A_OG0009182	37
Cenp-C_OG0002322	370
Cep135_OG0009952	572
Cep135_OG0009954	969
cep290_OG0004127	1261
Cep89_OG0006812	5
Cep97_OG0008778	1291
cer_OG0012078	964
Cerk_OG0004182	3217
cert_OG0011161	2406
Cf2_OG0008971	725
Cfp1_OG0007571	500
CG5789_OG0004615	497
cg_OG0006533	2464
CG10000_OG0005395	0
CG10005_OG0004963	19
CG10011_OG0005399	246
CG10013_OG0002410_OG0	0
CG10019_OG0008786	66
CG10026_OG0009081	1052
CG10029_OG0004344	6
CG10031_OG0008792	1071
CG10035_OG0004420	8196
CG10038_OG0001436_OG0	546
CG10041_OG0012259_OG0	5
CG10051_OG0007036	0
CG10053_OG0004336	244
CG10055_OG0004329	1203
CG10062_OG0007038	349
CG10063_OG0010284	4
CG10064_OG0010282	37
CG10068_OG0004321	539
CG10073_OG0000065_OG2	3
CG10075_OG0010279	1565
CG10077_OG0010277	27360
CG10082_OG0005964	9714
CG10086_OG0001355	0
CG10089_OG0010567	857
CG10098_OG0004320	1199
CG10104_OG0006132	0
CG10116_OG0010569	5
CG10126_OG0005023	10653
CG10132_OG0009091	2903
CG10137_OG0009093	1809
CG10139_OG0006151	429
CG10140_OG0010573	0
CG10147_OG0010256	89
CG10151_OG0006160	302
CG10154_OG0010575	0
CG10163_OG0010252	0
CG10164_OG0001489	2
CG10165_OG0011781	156
CG10171_OG0010163	240
CG10175_OG0005507	523
CG10177_OG0001079_OG0	0
CG10184_OG0005509	211
CG10185_OG0005203	2311
CG10189_OG0009087	235
CG10194_OG0009085	511
CG10195_OG0003572	550
CG10205_OG0006168	1047
CG10208_OG0005527	188
CG10209_OG0006169	544
CG10211_OG0009505	616
CG10222_OG0010165	275
CG10226_OG0010249	1010
CG10237_OG0003462	46016
CG1024_OG0004294	236
CG10252_OG0011517	1
CG10254_OG0002565	1105
CG10257_OG0006606	2443
CG10264_OG0005208	4
CG10265_OG0006935	207
CG10274_OG0003940	605
CG10280_OG0004257	3
CG10283_OG0001907_OG0	482
CG10286_OG0004292	449
CG10298_OG0004288	8
CG10300_OG0005516	9
CG10301_OG0005515	63
CG10307_OG0005957	2558
CG10311_OG0004972	1106
CG10317_OG0004974	0
CG10321_OG0005965	1708
CG10324_OG0004994	385
CG10332_OG0005992	0
CG10333_OG0009507	1427
CG10336_OG0009516	105
CG10337_OG0009096	717
CG10338_OG0009517	437
CG10339_OG0006873	1251
CG10340_OG0001059_OG0	2790
CG10341_OG0009518	281
CG10343_OG0009520	493
CG10344_OG0007020	201
CG10345_OG0002430_OG0	15401
CG10347_OG0000607_OG0	179
CG10348_OG0003704	247
CG10352_OG0008207	130
CG10353_OG0008206	888
CG10357_OG0010470	11466
CG10359_OG0010469	287
CG10361_OG0010014	157
CG10362_OG0008202	1022
CG10365_OG0005518	1380
CG10366_OG0009102	953
CG10375_OG0005526	1102
CG10376_OG0009519	394
CG10383_OG0001909	1932
CG10384_OG0007018	3
CG10405_OG0004983	23
CG10407_OG0005207	48
CG10413_OG0003703_OG0	631
CG10417_OG0013094	1839
CG10418_OG0010832	297
CG10425_OG0002500	547
CG10428_OG0001263_OG0	686
CG10431_OG0001914	180
CG10433_OG0006904	1054
CG10435_OG0002296_OG0	1378
CG10444_OG0007082	574
CG10445_OG0001356	42
CG10459_OG0001605_OG0	0
CG10462_OG0009105	610
CG10463_OG0009108	368
CG10466_OG0012145	233
CG10467_OG0010233	599
CG10469_OG0010232	274
CG10470_OG0009541	1282
CG10472_OG0000811_OG0	345
CG10479_OG0010225	299
CG10481_OG0009114	126
CG10483_OG0010221	908
CG10486_OG0010219	0
CG10492_OG0009544	617
CG10494_OG0006908	280
CG10495_OG0009546	257
CG10505_OG0006927	24
CG10508_OG0010314	2887
CG10510_OG0003948	3
CG10513_OG0005163	601
CG10514_OG0005162	210
CG10516_OG0009998	294
CG10527_OG0002810_OG0	15777
CG10543_OG0006262	3416
CG10550_OG0000747	14986
CG10555_OG0008527	613
CG10561_OG0009552	1821
CG10565_OG0010321	2265
CG10576_OG0010200	1768
CG10581_OG0010326	26
CG10584_OG0010328	666
CG10587_OG0000094_OG0	0
CG10587_OG0000094_OG1	0
CG10587_OG0000094_OG2	0
CG10589_OG0003950	0
CG10591_OG0010195	2
CG10597_OG0003317	0
CG10598_OG0011740	0
CG10600_OG0009530	4318
CG10602_OG0009532	4748
CG10616_OG0010838	1265
CG10621_OG0001911	1265
CG10623_OG0001912	1111
CG10628_OG0009107	395
CG10631_OG0001241	1991
CG10646_OG0009949	427
CG10654_OG0009947	150
CG10657_OG0009951	952
CG10660_OG0010840	591
CG10663_OG0010839	140
CG10669_OG0005156	553
CG10674_OG0010603	1047
CG10680_OG0003577	1624
CG10681_OG0009950	356
CG10700_OG0011812	0
CG10702_OG0009548	781
CG10710_OG0010908	332
CG10713_OG0010576	140
CG10725_OG0010574	0
CG10730_OG0000951	17
CG10731_OG0006517	279
CG10737_OG0006638	18487
CG10738_OG0010568	733
CG1074_OG0007339	671
CG10747_OG0009127	751
CG10748_OG0011855_OG0	0
CG10749_OG0003913_OG0	0
CG10750_OG0009561	11
CG10752_OG0010150_OG0	0
CG10761_OG0008304	27
CG1077_OG0004263	1
CG10793_OG0003237	76
CG10795_OG0006915	524
CG10799_OG0003081	178
CG10801_OG0012112	4
CG10802_OG0008133	1672
CG10803_OG0008134	119
CG10804_OG0008132	1416
CG10809_OG0010976	296
CG10814_OG0007257	26
CG10822_OG0007072	0
CG10839_OG0009144	0
CG10841_OG0002198_OG0	23
CG10853_OG0003980_OG0	1
CG10859_OG0009209	1202
CG10862_OG0002017_OG1	2429
CG10863_OG0010486	2137
CG10863_OG0012194_OG0	116
CG10864_OG0005043	112
CG10866_OG0010485	553
CG10874_OG0003457	3719
CG10877_OG0002385_OG0	6
CG10887_OG0002183_OG0	50
CG10898_OG0002547	485
CG1090_OG0003105_OG0	168
CG10903_OG0002293_OG0	337
CG10904_OG0011634	217
CG10907_OG0001984_OG0	524
CG10909_OG0005022	0
CG10910_OG0006092	0
CG10911_OG0006095	4
CG10912_OG0000471	8
CG10914_OG0006109	623
CG10919_OG0001352	3
CG1092_OG0001161_OG0	42
CG10920_OG0007959	0
CG10927_OG0006710	95
CG10931_OG0006071	0
CG10932_OG0007954	4173
CG10934_OG0002756_OG0	1
CG10939_OG0005908	6923
CG10947_OG0009415	2175
CG10948_OG0009927	1967
CG10949_OG0009416	480
CG10950_OG0012279	25
CG10958_OG0001743	571
CG10959_OG0008299	163
CG10962_OG0007748	73
CG10970_OG0003173	17
CG10973_OG0012539	464
CG10979_OG0004244	473
CG10984_OG0009934	618
CG10996_OG0008249	4
CG11000_OG0004245	51
CG11007_OG0003037	488
CG11018_OG0007064	0
CG11029_OG0001270	2071
CG1103_OG0003103_OG0	210
CG11030_OG0003728	697
CG11034_OG0001268	178
CG11035_OG0002292_OG0	871
CG11041_OG0001654	91
CG11044_OG0007073	1462
CG1105_OG0004314	705
CG11050_OG0009604	3416
CG11060_OG0006765	4
CG11068_OG0011716	0
CG11069_OG0004655	256
CG11076_OG0001759	1439
CG11077_OG0000549_OG0	312
CG11085_OG0008456	3
CG11089_OG0004653	2059
CG11095_OG0003249	560
CG11099_OG0007074	756
CG11103_OG0003250	461
CG11106_OG0012330	3
CG11109_OG0001964	263
CG11110_OG0006619	443
CG11123_OG0006752	242
CG11125_OG0006747	365
CG11127_OG0006744	425
CG1113_OG0004171	126
CG11131_OG0001957_OG0	0
CG11134_OG0003251	416
CG11141_OG0006745	923
CG11145_OG0006754	0
CG11147_OG0003729	17329
CG11149_OG0003730	1
CG11151_OG0008256	5259
CG11159_OG0006283	82
CG1116_OG0004164	956
CG11162_OG0008263	1
CG11168_OG0004657	1274
CG11170_OG0006462	278
CG11178_OG0003327	492
CG11180_OG0006625	1202
CG11191_OG0007189	10876
CG11192_OG0007095	2
CG11200_OG0007088	1096
CG11211_OG0012938	0
CG11226_OG0012166_OG0	1
CG11227_OG0007505	0
CG1124_OG0002090	1309
CG11241_OG0003815_OG0	187
CG11247_OG0009861	431
CG11248_OG0003830_OG0	327
CG11249_OG0009864	4
CG11251_OG0001998	1
CG11257_OG0007039	243
CG11263_OG0001789	166
CG11267_OG0011856	1642
CG11269_OG0006458	0
CG11275_OG0002906	2818
CG11279_OG0003924_OG0	275
CG11286_OG0004361	0
CG1129_OG0002085	1280
CG11291_OG0003029	3
CG11294_OG0007761	0
CG11298_OG0007031	2
CG11309_OG0010303	1426
CG11317_OG0012026	586
CG11318_OG0000756	1
CG11319_OG0009603	184
CG11327_OG0009628	3
CG11333_OG0002657_OG0	0
CG11334_OG0005804	1063
CG11342_OG0011920	79
CG11345_OG0011138	76
CG11349_OG0011131	0
CG11353_OG0011127	145
CG11356_OG0008477	200
CG11357_OG0011126	547
CG1136_OG0010499	1073
CG11367_OG0000806_OG0	419
CG11369_OG0011699	0
CG1137_OG0004303	201
CG11370_OG0003817_OG0	10
CG11377_OG0008723	895
CG11378_OG0007395	134
CG11379_OG0007397	0
CG11380_OG0007400	33
CG11381_OG0007402	2
CG11382_OG0007404	60
CG11384_OG0007396	6
CG1139_OG0004077	3
CG11391_OG0001026_OG0	0
CG11396_OG0010345	852
CG11398_OG0007405	179
CG11403_OG0007406	155
CG11404_OG0012169	0
CG11406_OG0006889	17
CG11409_OG0007766	343
CG11413_OG0011575	281
CG11414_OG0006019	1546
CG11417_OG0007590	635
CG1142_OG0012974	433
CG11425_OG0009823	4659
CG11426_OG0009824	736
CG1143_OG0011104	1734
CG11436_OG0003200	284
CG11437_OG0009825	2
CG11438_OG0009826	370
CG11447_OG0004515	631
CG11449_OG0000981_OG1	1
CG11453_OG0001027_OG0	3
CG11454_OG0001792	497
CG11456_OG0003951	172
CG11459_OG0000135_OG1	4
CG1146_OG0011093	4380
CG11470_OG0000857	13
CG11474_OG0005934	1765
CG11475_OG0005935	20
CG11498_OG0001515	12
CG11504_OG0002630	909
CG11523_OG0009832	491
CG11529_OG0010828	80
CG11537_OG0010640	1558
CG11550_OG0002660	43248
CG11560_OG0010817	405
CG11562_OG0008742	314
CG11563_OG0002662	263
CG11566_OG0007496	299
CG11570_OG0004027	0
CG11581_OG0008240	0
CG11583_OG0010538	521
CG11584_OG0008239	0
CG11585_OG0012335	0
CG11586_OG0010534	517
CG11590_OG0001741	580
CG11593_OG0010497	997
CG11594_OG0010492	1211
CG11596_OG0007629	660
CG11601_OG0008739	344
CG11608_OG0000142_OG0	0
CG1161_OG0004180	3243
CG11617_OG0008731	465
CG11619_OG0003864_OG0	77
CG11626_OG0011450	8
CG11629_OG0003739	0
CG11630_OG0009580	17
CG11634_OG0009583	0
CG11635_OG0007156	115
CG11638_OG0007387	205
CG11655_OG0001745_OG0	2111
CG11656_OG0005013	3
CG11658_OG0010025	1085
CG11663_OG0012087	0
CG11664_OG0011395	0
CG11666_OG0012316	0
CG11668_OG0002452	55
CG11670_OG0005008	2
CG11672_OG0004805	0
CG11674_OG0008231	46
CG11679_OG0008511	656
CG11686_OG0002448_OG0	376
CG11693_OG0004810	0
CG11694_OG0000225_OG0	7
CG11694_OG0000225_OG1	0
CG11695_OG0007879	696
CG11696_OG0007880	499
CG11698_OG0002319_OG0	0
CG11699_OG0007882	1342
CG11703_OG0002165_OG0	0
CG11710_OG0001691_OG0	711
CG1172_OG0004189	633
CG11722_OG0001391	683
CG11723_OG0003571	354
CG11726_OG0010048	0
CG11737_OG0001419_OG0	1815
CG11741_OG0001420_OG0	2
CG11752_OG0007995	3960
CG11755_OG0000851	153
CG11756_OG0007997	6
CG11760_OG0004826	300
CG11768_OG0004832	1092
CG11771_OG0005200	1617
CG11777_OG0006309	182
CG11779_OG0004481	688
CG11786_OG0012799	6
CG11788_OG0007083	317
CG11790_OG0005187	1224
CG11791_OG0012008	2900
CG11807_OG0003009_OG0	774
CG11808_OG0006841	396
CG11811_OG0004058	462
CG11816_OG0008636	5
CG11835_OG0000264_OG0	3294
CG11835_OG0000264_OG1	2388
CG11837_OG0005082	315
CG11841_OG0005083	889
CG11842_OG0000856_OG1	267
CG11843_OG0011490	93
CG11852_OG0002502_OG0	391
CG11854_OG0005171	1170
CG11857_OG0005167	1145
CG11858_OG0005166	638
CG11878_OG0000055_OG0	1
CG11878_OG0000055_OG1	3
CG11878_OG0000055_OG2	15
CG11882_OG0005094	370
CG11883_OG0006313	1342
CG11885_OG0003355	270
CG11892_OG0005161	16
CG11893_OG0000039_OG2	838
CG11899_OG0005100	3073
CG11902_OG0005155	788
CG11906_OG0001618	398
CG11911_OG0008747	18
CG11912_OG0008746	0
CG11920_OG0005183	315
CG11927_OG0003556	856
CG11929_OG0011773	0
CG11961_OG0001155_OG0	858
CG11964_OG0004848	233
CG11970_OG0004849	1350
CG11975_OG0004850	1228
CG11977_OG0012457_OG0	1
CG11980_OG0002337	392
CG11983_OG0004852	50
CG11986_OG0004855	897
CG11997_OG0004862	0
CG11999_OG0004179	1421
CG12003_OG0004112	0
CG12004_OG0011286	3852
CG12009_OG0010662	15
CG12010_OG0010671	213
CG12011_OG0011025	2
CG12012_OG0010672	493
CG12016_OG0010666	1335
CG12017_OG0010661	5
CG12020_OG0011042	1
CG12024_OG0011050	371
CG12025_OG0011053	409
CG12035_OG0011029	0
CG12038_OG0011331	653
CG12054_OG0000497	1070
CG12056_OG0003138	1219
CG12057_OG0003139	5
CG12061_OG0000938_OG0	6
CG12065_OG0007412	4043
CG12069_OG0001519	0
CG12071_OG0011553	348
CG12071_OG0013484	693
CG12075_OG0007754	1898
CG1208_OG0004248	228
CG12081_OG0007411	615
CG12084_OG0011296	3254
CG12091_OG0011293	3703
CG12093_OG0011111	1740
CG12096_OG0008559	1009
CG12099_OG0011289	8051
CG12104_OG0011284	845
CG12105_OG0004111	531
CG12106_OG0007586	167
CG12107_OG0006719	500
CG12111_OG0007413	0
CG12112_OG0012598_OG0	221
CG12115_OG0007587	1
CG12116_OG0008625	469
CG12118_OG0007585	1264
CG12121_OG0007579	1867
CG12123_OG0003325	280
CG12128_OG0002879	317
CG12129_OG0002878	410
CG1213_OG0002105	1624
CG12134_OG0006319	185
CG12147_OG0004192	0
CG12155_OG0003210	552
CG12159_OG0002860	626
CG12164_OG0006760	171
CG12170_OG0002098	1991
CG12171_OG0004222	711
CG12173_OG0004172	194
CG12177_OG0008262	1093
CG1218_OG0002103	742
CG12182_OG0011099	114
CG12194_OG0008975	1074
CG12204_OG0001687	259
CG12206_OG0008131	12
CG12209_OG0002818	13
CG12213_OG0002418	1060
CG12219_OG0007713	700
CG12224_OG0000651_OG1	26
CG12231_OG0003119	0
CG12236_OG0008414	307
CG12237_OG0007424	1283
CG12239_OG0001754	23
CG12241_OG0001396	656
CG12253_OG0011818	223
CG12256_OG0004947	12
CG12259_OG0005539	636
CG12268_OG0005336	4727
CG1227_OG0004337	563
CG12278_OG0004413	0
CG12279_OG0004445	509
CG12288_OG0009457	24
CG12289_OG0010046	0
CG12290_OG0002618	5517
CG12299_OG0009634	526
CG12301_OG0001981	381
CG12307_OG0009694	0
CG1231_OG0011372	40
CG12316_OG0009955	746
CG12320_OG0005053	97
CG12321_OG0001064_OG0	1729
CG12325_OG0002854	319
CG1233_OG0011370	894
CG1234_OG0004335	550
CG12341_OG0002848	388
CG12343_OG0002853	740
CG12344_OG0002855	3097
CG12355_OG0012373	202
CG1236_OG0002100	545
CG12362_OG0000821_OG0	0
CG12374_OG0007223	2
CG12375_OG0009777	1968
CG12379_OG0008514	132
CG12384_OG0006229	2193
CG1239_OG0004237	164
CG12395_OG0001736	1
CG12398_OG0008359	2
CG12402_OG0002224_OG0	36
CG12420_OG0002594_OG0	77
CG12426_OG0005340	1
CG12438_OG0003802	1
CG12439_OG0009296	0
CG12446_OG0001786_OG0	0
CG12448_OG0009145	0
CG1246_OG0011105	71
CG12464_OG0011955	0
CG12470_OG0007846	56
CG12479_OG0008243	0
CG12480_OG0008242	0
CG12481_OG0008237	0
CG12490_OG0000233_OG1	2
CG12496_OG0007599	13
CG12498_OG0008105	6
CG12499_OG0002285_OG0	401
CG12502_OG0011339	5
CG12507_OG0008176	46
CG12511_OG0009568	0
CG12516_OG0005410	0
CG12517_OG0009649	21
CG12520_OG0010149	98
CG12521_OG0012944	0
CG12531_OG0008272	84
CG12535_OG0008128	0
CG12539_OG0008363	8
CG12540_OG0008220	1
CG12541_OG0007825	313
CG12560_OG0012234	706
CG12567_OG0012740	317
CG12576_OG0001784_OG0	1225
CG12581_OG0001679_OG0	3648
CG12589_OG0011424	11
CG12590_OG0011977	0
CG12594_OG0005596	106
CG12607_OG0011139	0
CG12609_OG0008677	1
CG12617_OG0003653	0
CG12620_OG0009462	0
CG12637_OG0008050	0
CG12643_OG0007518	821
CG1265_OG0010531	3801
CG12655_OG0000445_OG2	8299
CG12659_OG0007410	27
CG12661_OG0007749	0
CG12662_OG0007747	0
CG12672_OG0007868	266
CG12674_OG0003570	7
CG12679_OG0001731_OG0	0
CG12680_OG0001718	1
CG12682_OG0012323	0
CG12691_OG0007931	1
CG12692_OG0000634_OG0	5
CG12693_OG0012106	15
CG12698_OG0008169	3
CG12699_OG0000230_OG1	9
CG12702_OG0001192	81
CG12708_OG0000271_OG0	6
CG12708_OG0000271_OG0.2	28
CG1271_OG0010635	1337
CG12713_OG0003881_OG0	44
CG12716_OG0008438	0
CG12723_OG0008557	18
CG12728_OG0000928_OG0	97
CG12729_OG0011725	2
CG1273_OG0010536	0
CG12730_OG0007375	582
CG12744_OG0000893	97
CG12746_OG0004208	3150
CG1275_OG0011072	1602
CG12768_OG0001283_OG0	96
CG12769_OG0007187	46
CG12773_OG0003140	576
CG12782_OG0012281	0
CG12783_OG0000743_OG0	1
CG12784_OG0005236	1
CG12795_OG0008825	549
CG12811_OG0002240	711
CG12817_OG0002595_OG0	167
CG12818_OG0004897	224
CG12822_OG0001599	2637
CG12825_OG0001130_OG1	133
CG12826_OG0002951	7
CG12828_OG0011622	2
CG12831_OG0011623_OG0	1
CG12836_OG0002963_OG0	153
CG12848_OG0006045	769
CG12849_OG0011577	0
CG12851_OG0005862	279
CG12857_OG0006163	0
CG12860_OG0006154	1
CG12861_OG0006153	2
CG12862_OG0011585_OG0	18
CG12863_OG0011584	213
CG12866_OG0002772	2
CG12868_OG0001564	568
CG12869_OG0006145	91
CG12869_OG0006146	121
CG12877_OG0001472_OG0	1083
CG1288_OG0001350	0
CG12880_OG0005345	35
CG12883_OG0001474	203
CG12885_OG0001477	4227
CG12895_OG0006308	1170
CG12909_OG0002821	161
CG12910_OG0006305	113
CG12911_OG0006304	5
CG12914_OG0002819	0
CG12917_OG0002815	9
CG12920_OG0006291	4
CG12926_OG0006349	173
CG12929_OG0006357	141
CG12934_OG0006315	1
CG12935_OG0002846	296
CG12942_OG0001596_OG0	266
CG12945_OG0004570	323
CG12947_OG0004568	38
CG12948_OG0004558	345
CG12963_OG0001641_OG0	0
CG12964_OG0002996_OG0	6
CG12970_OG0006808	14
CG12971_OG0010294	11
CG12974_OG0010307	15
CG12983_OG0010332	0
CG12984_OG0003949	1
CG12985_OG0000915	9
CG12986_OG0011685	8
CG1299_OG0000523_OG0	6681
CG12990_OG0007696	11
CG12991_OG0007703	1683
CG12992_OG0011688	13
CG12994_OG0007707	0
CG12995_OG0008599	0
CG12998_OG0011739	1
CG13000_OG0011738	0
CG13001_OG0008580	292
CG13002_OG0008577	275
CG13003_OG0008572	354
CG13004_OG0008570	338
CG13005_OG0008567	76
CG13008_OG0008305	20
CG13010_OG0003260	15
CG13012_OG0008317	1875
CG13014_OG0008547	550
CG13016_OG0006536	213
CG13018_OG0006537	279
CG13021_OG0003241	1
CG13022_OG0010698	74
CG13023_OG0010699	0
CG13024_OG0010708	353
CG13026_OG0010716	100
CG13028_OG0004010	1
CG13031_OG0012200	348
CG13032_OG0004014_OG0	2
CG13033_OG0010736	4
CG13038_OG0010761	4
CG13039_OG0010762	1
CG1304_OG0000265_OG0	0
CG1304_OG0000265_OG1	0
CG13040_OG0010763	1
CG13041_OG0000280_OG0	9
CG13041_OG0000280_OG0.2	12
CG13042_OG0010767	20
CG13043_OG0000281_OG0	2
CG13043_OG0000281_OG1	0
CG13044_OG0010768	0
CG13045_OG0000814	0
CG13046_OG0010771	0
CG13047_OG0010772	0
CG13048_OG0010773	0
CG13049_OG0010774	0
CG13051_OG0011898	1
CG13053_OG0010778	1
CG13054_OG0010779	3
CG13055_OG0010780	5
CG13056_OG0010757	1
CG13058_OG0004021	0
CG13059_OG0010764	0
CG13062_OG0010766	9
CG13064_OG0010775	0
CG13065_OG0010776	2
CG13066_OG0012201	0
CG13068_OG0002030_OG1	2
CG13069_OG0004022	0
CG1307_OG0004308	909
CG13070_OG0012202	0
CG13071_OG0011899	0
CG13073_OG0012731_OG0	6
CG13074_OG0010797	281
CG13075_OG0000216_OG0	5
CG13075_OG0000216_OG1	16
CG13077_OG0009097	295
CG13078_OG0003575_OG0	1
CG13081_OG0003574	0
CG13082_OG0009094	11
CG13083_OG0009084	1
CG13084_OG0009083	1
CG13085_OG0001922	17
CG13086_OG0003709	56
CG13088_OG0001266	245
CG1309_OG0010533	3585
CG13096_OG0003720	402
CG13097_OG0001923	380
CG13101_OG0009304	2005
CG13102_OG0009298	0
CG13108_OG0009295	121
CG13110_OG0011792	0
CG13113_OG0001247_OG0	3
CG13114_OG0009279	32
CG13116_OG0001878	985
CG13123_OG0001877	159
CG13124_OG0003502	9813
CG13126_OG0003515	243
CG13127_OG0001844	0
CG13131_OG0000790_OG0	0
CG13133_OG0003525	2749
CG1314_OG0011674	33
CG13144_OG0009363	39
CG13148_OG0007214	5
CG13151_OG0006215	255
CG13154_OG0006206	1
CG13155_OG0006196	0
CG13157_OG0002779	1
CG1316_OG0000430_OG0	1883
CG13168_OG0006184	14
CG1317_OG0011084	3958
CG13170_OG0006182	5
CG13171_OG0006180	0
CG13177_OG0012831	68
CG13185_OG0002928	427
CG13186_OG0006594	1
CG13192_OG0006567	417
CG13193_OG0006565	0
CG13196_OG0006560	156
CG13197_OG0006563	986
CG13202_OG0001123_OG0	22
CG13203_OG0006235	484
CG13204_OG0006233	1953
CG13215_OG0002793_OG0	51
CG13216_OG0001568_OG0	0
CG13218_OG0002791_OG0	0
CG13220_OG0001573_OG0	2275
CG13223_OG0001571_OG0	0
CG13226_OG0002794_OG0	370
CG13227_OG0006218_OG0	0
CG13228_OG0011587_OG0	0
CG13229_OG0002786_OG0	34
CG13229_OG0002787_OG0	1560
CG13231_OG0006217	3
CG13239_OG0009815	3
CG1324_OG0007509	4
CG13243_OG0009147	0
CG13247_OG0010378	6
CG13248_OG0010371	347
CG13250_OG0011870	82
CG13251_OG0010355	1524
CG13252_OG0003952	690
CG13258_OG0009399	51
CG13272_OG0008882	13
CG13280_OG0008881	1
CG13282_OG0008887	2
CG13285_OG0010583	613
CG13287_OG0010216	1
CG13288_OG0010220	33
CG13293_OG0003937	236
CG13295_OG0010231	994
CG13297_OG0010242	4
CG13299_OG0011864	1
CG13300_OG0003943	28
CG13305_OG0011196	2
CG13306_OG0011204	119
CG13308_OG0004102	0
CG13309_OG0011211	3
CG13310_OG0011207	5
CG13312_OG0011210	0
CG13313_OG0004105_OG0	10
CG13314_OG0011224	43
CG13315_OG0011237	2272
CG13318_OG0004834	4169
CG13319_OG0006667	475
CG13321_OG0006673	6
CG13326_OG0006545	0
CG13330_OG0007271	0
CG13331_OG0007273	153
CG13332_OG0007274	184
CG13334_OG0007281	19
CG13337_OG0011662	261
CG13339_OG0007296	417
CG13344_OG0007304	488
CG13358_OG0007351	112
CG13359_OG0012499	12
CG13360_OG0010145	112
CG13361_OG0003189	5
CG13362_OG0007862	9
CG13364_OG0001174_OG0	4
CG13365_OG0007831	964
CG13367_OG0003188_OG0	555
CG13369_OG0003181	2028
CG13375_OG0007847	2
CG13377_OG0007849	62
CG13380_OG0010135	1
CG13384_OG0003473	1004
CG13385_OG0012520	0
CG13386_OG0003471	3
CG1339_OG0006721	7
CG13390_OG0003479	479
CG13392_OG0003476	404
CG13397_OG0003469	77
CG13398_OG0003468	191
CG13403_OG0008236	0
CG13404_OG0008224	140
CG13405_OG0011376	0
CG13407_OG0004768	2
CG13408_OG0004770	129
CG13409_OG0004775	677
CG13423_OG0007099	1
CG13426_OG0011654	2
CG13427_OG0003049	29
CG13428_OG0007100	28924
CG13430_OG0001658	640
CG13436_OG0006622	158
CG13437_OG0006285	1055
CG13438_OG0006243	0
CG1344_OG0012226	120
CG13442_OG0006244	4
CG13443_OG0006248	0
CG13445_OG0003880	2
CG13449_OG0009980	93
CG13454_OG0003875_OG0	0
CG13455_OG0009966	0
CG13457_OG0001288	0
CG13458_OG0004037	1029
CG13460_OG0010841	0
CG13465_OG0000343_OG0	0
CG13471_OG0004048	0
CG13473_OG0010860	0
CG13474_OG0004049	0
CG13476_OG0012898	0
CG13481_OG0000339_OG0	12
CG13481_OG0000339_OG1	0
CG13484_OG0010886	397
CG13488_OG0001544_OG1	1
CG13492_OG0005946	1
CG13501_OG0005936	42
CG13502_OG0005931	367
CG13502_OG0012991	11
CG13506_OG0007028	2293
CG13510_OG0006998	87
CG13511_OG0006997	18
CG13516_OG0006995	300
CG13526_OG0006986	2
CG13527_OG0006984	1
CG13531_OG0006978	771
CG13532_OG0006975	453
CG13538_OG0005981	0
CG13539_OG0012044	0
CG1354_OG0007555	2160
CG13541_OG0012280	0
CG13544_OG0005976	2
CG13545_OG0012580	54
CG13551_OG0000540_OG1	552
CG13551_OG0012048	2171
CG13557_OG0012477	1
CG13558_OG0001556	0
CG13559_OG0012047	0
CG13561_OG0011643	4
CG13562_OG0011631	2
CG13575_OG0006892	1
CG13577_OG0001150_OG0	0
CG13578_OG0006898	5230
CG13579_OG0006013	62
CG1358_OG0006724	3533
CG13581_OG0002746	0
CG13585_OG0011574	3100
CG13587_OG0006025	48
CG13594_OG0006033	430
CG13599_OG0005537	12
CG1360_OG0006725	34
CG13601_OG0005534	828
CG13603_OG0005332	1608
CG13605_OG0005319	986
CG13606_OG0005306	321
CG13607_OG0005318	112
CG13609_OG0012982	18
CG13613_OG0005278	0
CG13614_OG0002525_OG0	0
CG13615_OG0002524	0
CG13616_OG0005272	65
CG13618_OG0005267	107
CG13622_OG0005268	158
CG13623_OG0005265	1013
CG13625_OG0004618	949
CG13627_OG0004629	87
CG13630_OG0004630	1268
CG13631_OG0004635	403
CG13634_OG0004637	21
CG13641_OG0004650	17
CG13643_OG0002274	8
CG13653_OG0002504	1
CG13654_OG0005174	186
CG13663_OG0011496	280
CG13667_OG0004090_OG0	258
CG13670_OG0011168	8
CG13671_OG0004086_OG0	427
CG13675_OG0000560_OG2	2
CG13676_OG0003984	48
CG13678_OG0000129_OG3	1
CG1368_OG0008241	16
CG13685_OG0010463	177
CG13689_OG0008772	117
CG13690_OG0008752	4
CG13692_OG0008754	111
CG13698_OG0010125	4314
CG13699_OG0003907_OG0	0
CG13705_OG0010610	90
CG13707_OG0010613	107
CG13708_OG0010614	142
CG1371_OG0006292	1283
CG13711_OG0010618	0
CG13712_OG0010619	0
CG13713_OG0010620	0
CG13716_OG0010627	18
CG13720_OG0004084	0
CG13721_OG0012208	10
CG13722_OG0011130	46
CG13723_OG0010915	0
CG13724_OG0010917	1
CG13725_OG0010918	0
CG13727_OG0004055	0
CG13728_OG0010923	0
CG13731_OG0011910	16
CG13733_OG0010089	0
CG13738_OG0011907	21
CG13739_OG0002891	2
CG13743_OG0006405	152
CG13744_OG0006409	0
CG13747_OG0006408	0
CG13748_OG0006626	0
CG13751_OG0001660_OG0	673
CG13760_OG0007606	614
CG13766_OG0009602	208
CG13771_OG0009612	47
CG13775_OG0003750_OG0	140
CG13784_OG0000956_OG0	252
CG13786_OG0003631	19
CG13796_OG0001883_OG0	657
CG13801_OG0000219_OG0	0
CG13801_OG0000219_OG1	3
CG13806_OG0011077	0
CG13807_OG0011075	310
CG13810_OG0011066	4
CG13813_OG0010189	64
CG13829_OG0011464	0
CG13833_OG0004687	5808
CG13837_OG0002276	10
CG13838_OG0011993	0
CG13841_OG0004694	510
CG13842_OG0004706	77
CG13847_OG0004737	7
CG13850_OG0004743	1134
CG13855_OG0004744	195
CG13856_OG0004745	2696
CG13857_OG0004746	16
CG13862_OG0004760	0
CG13868_OG0007089	17707
CG13868_OG0013578	2024
CG13869_OG0007075	7
CG1387_OG0008528	6
CG13870_OG0007093	238
CG13871_OG0003047	7
CG13872_OG0007071	3
CG13875_OG0011381	585
CG13876_OG0001334_OG0	178
CG13877_OG0011937	321
CG13884_OG0000403_OG0	0
CG13887_OG0011343	4916
CG13891_OG0002060	4
CG13893_OG0011360	4020
CG13894_OG0004129	132
CG13895_OG0004128	837
CG13901_OG0011344	458
CG13907_OG0011337	4292
CG13912_OG0011325	70
CG13917_OG0011285	4101
CG13919_OG0011274	242
CG13920_OG0011271	2213
CG13921_OG0011032	43
CG13924_OG0011054	64
CG13926_OG0011282	406
CG13928_OG0011279	2362
CG13930_OG0011024	31
CG13931_OG0004073	13
CG13933_OG0011036	912
CG13937_OG0011056	8616
CG13949_OG0003375	392
CG13950_OG0003376	1035
CG13954_OG0006374	514
CG13955_OG0002890_OG0	51
CG13962_OG0012240	6
CG13970_OG0009133_OG0	0
CG13972_OG0005361	38
CG13983_OG0002696	0
CG13991_OG0000661_OG1	0
CG13992_OG0002070_OG0	1
CG13994_OG0011942	484
CG13995_OG0000538_OG0	343
CG13999_OG0000662_OG0	283
CG14005_OG0001926	309
CG14006_OG0001927	0
CG14007_OG0009567	34
CG14011_OG0003731	2
CG14013_OG0003734	4
CG14014_OG0009443	0
CG14015_OG0009446	350
CG14017_OG0003733	0
CG14020_OG0003686	617
CG14022_OG0008831	1167
CG14024_OG0003410_OG0	192
CG14034_OG0008836	3
CG14036_OG0008842	12
CG14042_OG0001816	206
CG14043_OG0003425	914
CG14044_OG0008964	844
CG14050_OG0000684	155
CG14052_OG0007777	91
CG14053_OG0012099	1
[truncated: 9,910 more rows]
