# Supplementary material for: Evolution of chemosensory tissues and cells across ecologically diverse Drosophilids
Source: Nat Commun. 2024 Feb 5;15:1047. doi: 10.1038/s41467-023-44558-4 (PMC10844241; doi:10.1038/s41467-023-44558-4)
Supplement: Supplementary file 18 — Supplementary Data 15 [file 41467_2023_44558_MOESM18_ESM.zip › all_count_tables_renamed/EREE2ANT_counts_trim_genes_FBids_1_1_sorted.txt]

128up_OG0006588	719
14-3-3epsilon_OG0002478	9222
14-3-3epsilon_OG0001126_OG1	23719
140up_OG0004534	427
18w_OG0003044	2271
26-29-p_OG0010897	3439
2mit_OG0000576_OG0	87
5-HT1A_OG0006644	91
5-HT1B_OG0006647	72
5-HT2A_OG0000287_OG0	34
5-HT2B_OG0011472	365
5-HT7_OG0005777	42
5PtaseI_OG0005188	1606
7B2_OG0004187	5602
a_OG0006460	1247
a10_OG0010691	305966
a5_OG0009037	72765
a6_OG0007651	522
AANATL2_OG0003640	2036
AANATL4_OG0000091_OG1	0
AANATL7_OG0007605	0
Aasdh_OG0001831	316
Aatf_OG0001947	529
aay_OG0011265	12690
ab_OG0009683	864
ab_OG0009684	93
ABCB7_OG0011281	2752
Pmp70_OG0003257	4479
Abd-B_OG0005000	0
Abi_OG0002227_OG0	896
Abl_OG0010722	3745
abo_OG0009656	365
Abp1_OG0010565	1459
abs_OG0003097	724
ac_OG0007843	9
Ac13E_OG0008321	1969
Ac3_OG0009573	823
Ac78C_OG0010320	94
Acam_OG0000252_OG0	12
Acam_OG0000252_OG1	1
Acam_OG0005131	0
CG9149_OG0011313	1112
Acbp1_OG0009246	884
Acbp2_OG0010415	805
Acbp4_OG0000311_OG0	0
Acbp4_OG0000311_OG1	0
Acbp6_OG0010414	661
ACC_OG0007193	8538
AcCoAS_OG0000812	11223
Ace_OG0000652_OG0	1593
Acer_OG0000953_OG0	3879
Acer_OG0003808	572
Acf_OG0002671	1590
Achl_OG0002770	463
acj6_OG0008333	152
acj6_OG0008334	630
Ack_OG0010507	3389
Ack-like_OG0006546	968
Acn_OG0009540	7247
CG5009_OG0006075	4130
Acox57D-d_OG0006913	364
Acox57D-p_OG0001151	1957
Acp1_OG0009317	6319
Acp32CD_OG0009664	15
Acp65Aa_OG0003939	0
Acph-1_OG0001513	83
CG12512_OG0008829	941
CG18155_OG0007972	5
Acsl_OG0007133	13334
Act42A_OG0000022_OG0	16555
Act42A_OG0000022_OG1	674365
Act42A_OG0000022_OG3	52018
Act42A_OG0000022_OG4	151364
Act42A_OG0000022_OG5	1496
Actn_OG0003148_OG0	111856
Actn3_OG0011403_OG0	0
ACXB_OG0000046_OG0	8
ACXB_OG0000046_OG1	0
ACXB_OG0000046_OG2	0
ACXB_OG0000046_OG2.2	9
ACXD_OG0004078_OG0	31
Acyp_OG0009408	0
Acyp2_OG0011498	594
Ada_OG0002342	53
Ada1-2_OG0003777_OG0	383
Ada2a_OG0005051	123
Ada2b_OG0004799	476
Ada3_OG0007872	839
AdamTS-A_OG0005247	2892
AdamTS-A_OG0012010	10
AdamTS-B_OG0008089	1661
Adar_OG0007649	2378
Adat1_OG0003596	15
Adck1_OG0006032	840
Adck5_OG0010063	1134
ADD1_OG0006579	529
Adf1_OG0001636_OG0	441
Adgf-A_OG0001991_OG0	0
Adgf-A_OG0003900	66
Adgf-A2_OG0010109	10
Adgf-B_OG0010108	1
Adgf-C_OG0001030_OG0	78
Adgf-D_OG0002208_OG0	186
Adgf-E_OG0006152	1
Adh_OG0003395_OG0	17
Adi1_OG0010940	1351
AdipoR_OG0004727	4881
CG3809_OG0004951	0
AdenoK_OG0003918_OG0	1648
Ady43A_OG0002958	2163
AdoR_OG0005733	139
adp_OG0006108	1381
AdSS_OG0000854_OG0	6854
Aduk_OG0004873	1651
Ae2_OG0010984	4024
CG6512_OG0010913	5369
aft_OG0006080	423
Afti_OG0005567	1008
Ag5r_OG0008212	10
Ag5r2_OG0008213	0
AGBE_OG0007237	3675
AgmNAT_OG0001753	48
ago_OG0010530	1596
AGO1_OG0007307	3614
AGO2_OG0000119_OG0	4845
Agpat1_OG0008448	2007
Agpat2_OG0003465	4354
Agpat3_OG0004018	1887
Agpat4_OG0004019_OG0	648
ADPS_OG0002932	1898
agt_OG0001016_OG0	43
Spat_OG0007723	107
Ahcy_OG0001195_OG0	1044
AhcyL1_OG0011110	3035
AIF_OG0001225	1053
AIMP1_OG0007108	1083
AIMP2_OG0009977	1342
AIMP3_OG0005998	713
Adk1_OG0010829	28259
Adk3_OG0005467	507
Ak6_OG0007201	249
Akap200_OG0000367_OG0	470
Akh_OG0010512	58
AkhR_OG0009627	52
akirin_OG0010441	3007
Akr1B_OG0001292	3900
Akt1_OG0005415	1999
al_OG0008749	174
Aladin_OG0007570	216
AlaRS_OG0003477	1719
AlaRS-m_OG0010596	1165
Alas_OG0006853	9139
alc_OG0006389	8429
Ald1_OG0005647	121561
Ald2_OG0005645	3
Aldh_OG0003615	14453
Aldh-III_OG0006742	20159
Aldh7A1_OG0003841_OG0	117
Alg-2_OG0001588_OG0	1785
Alg1_OG0002607_OG0	908
Alg10_OG0000709_OG0	361
Alg11_OG0012170	1605
CG8412_OG0004562	1828
Alg14_OG0001194_OG0	100
Alg2_OG0010641	810
Alg3_OG0003012	48
Alg3_OG0006966	542
CG5287_OG0001281	583
CG5287_OG0003790	340
Alg9_OG0005173	409
Alh_OG0004317	4315
Alh_OG0004319	1011
Alh_OG0011430	1797
alien_OG0009301	2120
ALiX_OG0005343	3872
Alk_OG0006414	3029
CG12179_OG0001176_OG0	89
Alp1_OG0010289	10
Alp10_OG0010194	0
Alp11_OG0008522	16
Alp12_OG0003717	626
Alp13_OG0001034	94
Alp2_OG0000261_OG0	26
Alp2_OG0000261_OG1	11
Alp4_OG0005779	2462
Alp6_OG0006360	341
Alp7_OG0003030	0
Alp9_OG0003931	0
alph_OG0000083_OG0	0
alph_OG0005113	4893
alpha-Catr_OG0006852	3899
alpha-Est1_OG0004357	5729
alpha-Est10_OG0004350	10655
alpha-Est2_OG0000314	738
alpha-Est3_OG0004356	985
alpha-Est6_OG0004354	0
alpha-Est7_OG0001351	2136
alpha-Est8_OG0004352	3648
alpha-Est9_OG0004351	973
alpha-Man-Ia_OG0003130	113
alpha-Man-Ia_OG0003131	1696
alpha-Man-Ia_OG0001168	1024
alpha-Man-Ib_OG0005087	794
alpha-Man-Ic_OG0011549	10
alpha-Man-IIa_OG0004878	1626
alpha-Man-IIb_OG0005229	2563
alpha-PheRS_OG0008296	988
alpha-Spec_OG0011040	23594
alpha4GT1_OG0000948	798
alphaCOP_OG0011275	4875
alphaSnap_OG0010384	3092
alphaTub67C_OG0010998	110
Alr_OG0008278	594
alrm_OG0002498	353
Als2_OG0009863	1997
alt_OG0004894	5306
aly_OG0004083	0
Ama_OG0002112	97
Amacr_OG0009433	615
amd_OG0001918	3304
Amnionless_OG0008741	71
amon_OG0011540	2074
amos_OG0003702_OG0	0
AMPdeam_OG0008245	6736
Amph_OG0007204	14318
AMPKalpha_OG0001698	6202
Amt_OG0004607	7705
Amun_OG0008385	6729
amx_OG0007575	551
Amy-p_OG0000157_OG0	61
Amy-p_OG0000157_OG0.2	0
Amyrel_OG0006416	0
ana_OG0006403	69
ana1_OG0002269	915
ana2_OG0007120	343
ana3_OG0006194	67
Ance-2_OG0003658	5
Ance-3_OG0001891_OG0	2561
Ance-3_OG0009407	3195
Ance-4_OG0006406	108
Ance-5_OG0005870	688
anchor_OG0010100	1534
Andorra_OG0011741	1
Ank2_OG0010460	14196
Ankle2_OG0000780	1665
l(2)35Be_OG0003404_OG0	327
anox_OG0007490	1389
Ant2_OG0008041	60
antdh_OG0008007	64797
Antp_OG0002113	607
antr_OG0007227	17
AnxB10_OG0008082	11997
AnxB11_OG0008196	4441
AnxB9_OG0004410	19910
aop_OG0003458	1620
aos_OG0010741	2052
Aos1_OG0002145_OG0	447
AOX1_OG0005242	18188
AOX2_OG0000143_OG0	6380
AOX2_OG0000143_OG1	22
AOX4_OG0001465	5660
ap_OG0005832	365
AP-1-2beta_OG0008273	5103
AP-1gamma_OG0007680	4793
AP-1mu_OG0005553	2243
AP-1sigma_OG0005334	5639
AP-2alpha_OG0008751	2976
AP-2mu_OG0004736	2677
AP-2sigma_OG0004385	976
Apc_OG0005387	3032
APC10_OG0005888	307
Apc2_OG0005308	162
APC4_OG0003171_OG0	499
APC7_OG0001703	24
ApepP_OG0000963	665
aph-1_OG0003552_OG0	312
aPKC_OG0006607	1140
aPKC_OG0006608	1669
aPKC_OG0006609	102
Aplip1_OG0011323	1499
apn_OG0002443_OG0	0
apolpp_OG0012638	3610
app_OG0010830	667
APP-BP1_OG0010070	589
Appl_OG0007834	4892
Aprt_OG0004075	296
Aps_OG0010085	4694
apt_OG0002733	1190
CG18815_OG0010034	4718
AQP_OG0007242	3488
aqrs_OG0005393	0
aqz_OG0001049_OG1	25902
ara_OG0009939	373
aralar1_OG0001518	3354
Arc1_OG0002768_OG0	11735
Arc2_OG0006127	254
Arc42_OG0001370_OG0	1657
Archease_OG0002289_OG0	264
Arf51F_OG0006831	2273
Arf79F_OG0012164	9248
ArfGAP1_OG0010836	1447
ArfGAP3_OG0003816_OG0	1987
Arfip_OG0005451	587
Arfrp1_OG0007681	248
arg_OG0003183	53
arg_OG0007835	0
Argk_OG0011233	213708
Argk_OG0011925	5030
Argl_OG0009800	133
CG31469_OG0002209_OG0	291
ArgRS_OG0008151	873
ArgRS-m_OG0004367	253
ari-1_OG0007878	3473
ari-2_OG0003028	2452
Arl1_OG0010003	1255
Arl2_OG0004816	176
Arl5_OG0011164	415
Arl6_OG0007042	729
Arl6IP1_OG0004993	1902
Arl8_OG0004797	2671
arm_OG0007636	10212
armi_OG0002027	129
Arp1_OG0004441	2112
Arp10_OG0007423	1033
Arp2_OG0001770	1298
Arp3_OG0010555	820
Arp5_OG0001448_OG0	448
Arp53D_OG0011600	0
Arp6_OG0008512	374
Arp8_OG0007614	329
Arpc1_OG0009187	2034
Arpc2_OG0009417	1273
Arpc3A_OG0005226	669
Arpc3B_OG0008590	15
Arpc4_OG0008719	1196
Arpc5_OG0008957	578
arr_OG0007264	1312
Arr1_OG0009490	211
Arr2_OG0004099	623
Ars2_OG0005840	5138
Art1_OG0004911	567
Art2_OG0008773	12
Art3_OG0004604	244
Art4_OG0004574	301
Art6_OG0004528_OG0	0
Art7_OG0001547_OG0	506
Art8_OG0009662	96
Art9_OG0002219_OG0	0
Arts_OG0000486_OG0	1240
aru_OG0003377	4952
Arv1_OG0013036	103
arx_OG0009914	45
Asap_OG0007180	2540
Asator_OG0002682_OG1	2931
Asciz_OG0010646	226
ase_OG0007840	21
asf1_OG0009889	816
ash1_OG0000982_OG0	183
ash2_OG0004623	750
Ask1_OG0004518	4455
asl_OG0004217	256
AsnRS_OG0003707	1967
AsnRS-m_OG0006452	283
AsnS_OG0000992	481
asp_OG0004633	51
Asph_OG0006509	20720
ASPP_OG0006932	8239
CG9572_OG0008488	32946
AspRS_OG0006665	2404
AspRS-m_OG0008886	1905
asrij_OG0006972	1076
asRNA:CR31429_OG0002339_OG0	453
asRNA:CR42743_OG0003772_OG0	0
asRNA:CR43299_OG0012338_OG0	0
asRNA:CR43426_OG0012535_OG0	0
asRNA:CR43454_OG0002277_OG0	37
asRNA:CR43463_OG0001607_OG0	296
asRNA:CR43809_OG0003675_OG0	913
asRNA:CR44106_OG0002406_OG0	57
asRNA:CR44169_OG0002969_OG0	1314
asRNA:CR44179_OG0001455_OG0	1887
asRNA:CR44372_OG0000331_OG0	5
asRNA:CR44372_OG0000331_OG1	0
asRNA:CR44894_OG0012090_OG0	0
asRNA:CR45044_OG0005605_OG0	15
asRNA:CR45195_OG0000203_OG0	682
asRNA:CR45195_OG0000203_OG1	82
asRNA:CR45350_OG0001645_OG0	2649
asRNA:CR45943_OG0010336	339
asRNA:CR46029_OG0000226_OG0	23
asRNA:CR46029_OG0000226_OG1	2
asRNA:CR46139_OG0003106_OG0	63
asRNA:CR46246_OG0011916	0
asRNA:CR46354_OG0002193_OG0	242
asRNA:CR46473_OG0000925_OG0	170
Ass_OG0001346	44
ast_OG0003560	416
AstA_OG0004634	51
AstA-R1_OG0000689	49
AstA-R2_OG0005396	54
AstC_OG0009668	43
AstC-R1_OG0010134	5
AstC-R2_OG0001295_OG0	76
AstCC_OG0009669	0
asun_OG0002419_OG0	349
Asx_OG0006138	3960
Atac1_OG0003748_OG0	484
Atac2_OG0009508	267
Atac3_OG0000828	624
Tat_OG0001330	3096
Ate1_OG0003045	1520
Atet_OG0003384	2365
Atf-2_OG0006059	1062
Atf3_OG0007763	2210
Atg1_OG0009929	183
Atg1_OG0009931	2645
Atg10_OG0001598	96
Atg101_OG0008681	661
Atg12_OG0011904	442
Atg13_OG0004817	1528
Atg14_OG0005089	1554
Atg16_OG0005703	809
Atg17_OG0004232	4468
Atg18a_OG0011152	2218
Atg18b_OG0001271_OG0	1529
Atg2_OG0011112	3525
Atg3_OG0009922	2277
Atg4a_OG0009014	1592
Atg4b_OG0005256	990
Atg5_OG0007974	1021
Atg6_OG0005323	1140
Atg7_OG0006714	542
Atg8a_OG0008043	19926
Atg8b_OG0005571	17
Atg9_OG0006487	1501
atilla_OG0011822	11999
atk_OG0010362	43
atl_OG0001399	9114
atms_OG0004154	753
ato_OG0004804	7
Atox1_OG0012695	1119
ATP6AP2_OG0004869	17960
ATP7_OG0008369	2083
ATP8A_OG0007260	7406
ATP8A_OG0007261	43
Atpalpha_OG0002140	40315
ATPCL_OG0006680	6771
ATPsynB_OG0010987	32056
ATPsynbeta_OG0005823	114517
ATPsynbetaL_OG0001317	11
ATPsynC_OG0005792	117297
ATPsynCF6_OG0005500	22544
ATPsynCF6L_OG0010605	0
ATPsynD_OG0004477	42318
ATPsyndelta_OG0007526	34548
ATPsynE_OG0005568	9880
ATPsynG_OG0009657	12920
ATPsyngamma_OG0005690	42301
ATPsynGL_OG0009315	0
ATPsynO_OG0012619	22433
AttC_OG0000164_OG0	27
AttC_OG0007258	47
AttD_OG0004890	13
Atu_OG0002096	899
Atx-1_OG0012102	31
Atx2_OG0011501	12655
Atxn7_OG0003444	982
aub_OG0000482_OG0	0
aurA_OG0004964	61
aurB_OG0009647	20
aust_OG0001881	0
aux_OG0003096_OG0	2997
ave_OG0006159	441
Aven_OG0003291	247
awd_OG0002664	6000
Awh_OG0010478	11
axed_OG0010262	465
Axn_OG0005720	1931
axo_OG0003993	617
axo_OG0010625	242
axo_OG0010626	2217
axo_OG0010628	653
Axs_OG0008319	970
Axud1_OG0003447	1286
az2_OG0006736	363
azot_OG0000210_OG0	0
azot_OG0000210_OG1	0
b_OG0009189	4780
B-H1_OG0000267_OG0	983
B-H1_OG0000267_OG1	497
B4_OG0009202	4298
B52_OG0001376_OG0	19304
b6_OG0007653	129
B9d1_OG0005246	183
B9d2_OG0005830	63
bab1_OG0011327	121
bab1_OG0011328	61
bab2_OG0011326	2569
babo_OG0006628	1407
babos_OG0007027	1229
Bacc_OG0008947	27566
Bace_OG0000801_OG0	6
baf_OG0003792	846
bai_OG0005189	2795
Balat_OG0007229	3
Baldspot_OG0010721	4260
ball_OG0001092_OG1	200
bam_OG0005170	16
bap_OG0001358_OG0	23
Bap111_OG0007677	2309
Bap170_OG0000903_OG0	1459
Bap55_OG0005900	518
Bap60_OG0008560	1977
IMPPP_OG0000305_OG1	1679
barc_OG0010291	713
bark_OG0008784	2198
barr_OG0000425_OG0	520
baz_OG0008596	3892
bb8_OG0005496	0
bbc_OG0007266	3684
CG18067_OG0007098	8664
bbg_OG0010871	967
bbg_OG0010872	1487
BBIP1_OG0004876	810
BBS1_OG0010413	384
BBS4_OG0002785_OG0	3336
BBS5_OG0002086	964
BBS8_OG0008755	1221
BBS9_OG0006919	8914
bbx_OG0008688	11355
bc10_OG0010387_OG0	757
BCAS2_OG0005540	503
bcd_OG0002111_OG0	35
bchs_OG0003722	253
BCL7-like_OG0007566	367
bcn92_OG0007793	1466
Bdbt_OG0004400	440
bdg_OG0006805	2295
bdl_OG0003385	3167
Bdp1_OG0009215	528
be_OG0000785	1047
BEAF-32_OG0006164	1686
beag_OG0004860	779
beat-Ia_OG0011784	281
beat-Ib_OG0009146	36
beat-Ic_OG0001866_OG0	52
beat-IIa_OG0005482	84
beat-IIb_OG0005481	240
beat-IIIa_OG0009463	151
beat-IIIb_OG0009460	69
beat-IIIc_OG0003687	217
beat-IV_OG0005508	426
beat-Va_OG0005024	1
beat-Vb_OG0005021	43
beat-Vc_OG0001062_OG0	31
beat-VII_OG0011542	52
beat-VII_OG0011544	86
beg_OG0004008	292
bel_OG0001048	5940
Bem46_OG0008920	394
ben_OG0000514_OG0	4481
Best1_OG0002590_OG0	4829
Best2_OG0010251	2523
Best3_OG0009963	0
Best4_OG0000558_OG0	0
Bet1_OG0003845_OG0	996
Bet3_OG0004072	1464
beta-PheRS_OG0005298	744
beta-Spec_OG0007697	29287
beta'COP_OG0009212	2459
beta3GalTII_OG0012738	464
beta4GalNAcTA_OG0006521	975
beta4GalNAcTB_OG0002610	378
beta4GalT7_OG0005195	424
betaCOP_OG0008653	4906
betaggt-I_OG0008962	780
betaGlu_OG0002667	148
CG32396_OG0011696	1
Bgb_OG0011276	620
bgcn_OG0001647	489
bgm_OG0009412	8471
BHD_OG0010421	612
bi_OG0003201	1532
bi_OG0012904	58
BI-1_OG0004087	7971
bib_OG0001843_OG0	79
BicC_OG0009143	427
BicD_OG0009474	2815
CG11873_OG0005086	2126
bif_OG0003277	1323
bif_OG0012761	589
BigH1_OG0001085_OG0	124
bigmax_OG0005365	662
Bili_OG0002506_OG0	599
bin_OG0010286	18
Bin1_OG0005423	613
bin3_OG0007310	2679
bip1_OG0010560	495
Bka_OG0009250	259
blanks_OG0011885_OG0	233
Blimp-1_OG0010196	4439
Blm_OG0002608	172
Blos1_OG0006148	435
Blos2_OG0010078	394
Blos3_OG0009918	322
Blos4_OG0010933	256
blot_OG0010924	212144
blow_OG0006726	989
blp_OG0005216	883
blw_OG0006982	130055
bma_OG0010967	74
Bmcp_OG0010022	732
bmm_OG0010858	12177
bnb_OG0001206_OG1	2537
CG5059_OG0012191	2419
bnk_OG0005787	0
bnl_OG0004512	4
boca_OG0006727	1582
bocks_OG0002575_OG0	1471
BOD1_OG0005544	3047
boi_OG0007601	216
boi_OG0007603	80
boil_OG0012322	5
bol_OG0011238	9069
boly_OG0007153	9
BomBc1_OG0001623	1192
BomBc2_OG0000769_OG0	244
BomBc3_OG0004769	960
BomT3_OG0011469	2626
bon_OG0004934	1654
bond_OG0004726	2079
bonsai_OG0007008	924
Boot_OG0006400	35
bor_OG0004967	711
bora_OG0003911	55
BORCS5_OG0008208	1121
BORCS6_OG0011365	489
BORCS7_OG0007103	252
borr_OG0009292	39
boss_OG0005676	4214
botv_OG0006642	728
bou_OG0007819	961
bowl_OG0008785	961
BoYb_OG0000400_OG0	18
br_OG0007659	185
br_OG0011928	14
Br140_OG0001629	1040
brat_OG0001919	571
Brca2_OG0000883	120
Brd_OG0010852	20
CG7154_OG0009310	1622
Brd8_OG0002488	627
Bre1_OG0010209	2435
Brf_OG0005483	443
Brf_OG0005485	108
brk_OG0007975	1198
brm_OG0009999	3590
Brms1_OG0008442	1283
Bro_OG0011272	0
brp_OG0000499_OG1	1702
l(3)72Ab_OG0009997	2611
bru1_OG0009737	100
bru1_OG0009738	648
bru2_OG0009740	5909
bru2_OG0011823	223
bru2_OG0012161	501
bru3_OG0010907	914
bru3_OG0011909	75
Bruce_OG0004896	9271
brun_OG0003663	1661
brv1_OG0000706_OG0	4
brv2_OG0010919	0
brv3_OG0011666	24
BRWD3_OG0005288	3942
brwl_OG0009277	1501
bs_OG0003002	563
bs_OG0006897	707
bsf_OG0001906_OG0	3530
Bsg_OG0009780	10677
Bsg25D_OG0003412_OG0	3094
bsh_OG0009110	0
bsk_OG0012344	3228
bt_OG0000537_OG1	6111
BTBD9_OG0000546_OG0	643
BtbVII_OG0011887	4426
btd_OG0007557	524
Btk29A_OG0001838	1152
Btk29A_OG0011763	0
btl_OG0002041	239
btn_OG0004719	0
Btnd_OG0008611	0
btsz_OG0001035_OG1	2237
btsz_OG0004581	13
btv_OG0003692	275
btv_OG0009487	2045
btz_OG0005342	3276
Bub1_OG0001806_OG0	1098
Bub3_OG0005120	762
BubR1_OG0000657_OG0	123
Buffy_OG0006561	117
bug_OG0006803	598
Bug22_OG0009372	1032
BuGZ_OG0008876	5872
CG8270_OG0010257	471
bun_OG0000556	3595
bun_OG0009749	2801
bur_OG0003683_OG0	2164
Burs_OG0001045_OG0	0
bves_OG0007497	646
bves_OG0007499	202
bw_OG0006000	1
bwa_OG0009122	82
bwa_OG0012525	333
Bx_OG0008666	23
Bx_OG0008667	520
Bx42_OG0007682	2815
by_OG0005550	10440
byn_OG0010803	0
bys_OG0007950	573
c-cup_OG0012143	0
c(3)G_OG0001464_OG0	0
c11.1_OG0007569	2443
c12.1_OG0007568	873
c12.2_OG0007567	3255
C15_OG0002126_OG0	53
C1GalTA_OG0009799	1317
C3G_OG0007801	5126
C901_OG0008027	2
ca_OG0005700	3748
Ca-alpha1D_OG0009140	13417
Ca-alpha1T_OG0003323	1206
Ca-beta_OG0009681	2684
Ca-Ma2d_OG0009139	3591
CaBP1_OG0008860	1922
cac_OG0000605_OG0	636
cact_OG0009392	20209
cactin_OG0003129	1223
cad_OG0009437	54
Cad74A_OG0010922	47
Cad86C_OG0002368	3537
Cad87A_OG0001088_OG0	689
Cad89D_OG0001058_OG0	35
Cad96Ca_OG0011497	2210
Cad96Cb_OG0005172	2
Cad99C_OG0005704	1920
CadN_OG0000277_OG1	228
Caf1-105_OG0002830	276
Caf1-180_OG0007408	377
Caf1-55_OG0001036	1554
cag_OG0001595_OG0	396
CAH1_OG0009192	14564
CAH13_OG0002843	0
CAH14_OG0002807	0
CAH15_OG0006256	0
CAH16_OG0000498_OG1	0
CAH2_OG0001000_OG0	2357
CAH3_OG0003177	3165
CAH5_OG0005796	6
CAH7_OG0000840	10805
CAH8_OG0004748	7
CAH9_OG0005622	236
CAHbeta_OG0002334	249
cal1_OG0002556_OG0	495
CalpA_OG0003035	4179
CalpB_OG0010971	1930
CalpC_OG0008186	711
Calr_OG0005564	32469
Cals_OG0013279_OG0	1839
Calx_OG0002139_OG0	4
Calx_OG0004417	5519
Calx_OG0004418	3755
calypso_OG0006121	685
Cam_OG0012053	21443
CaMKI_OG0012767	5264
CaMKII_OG0013280	8393
Camp_OG0005907	681
Camta_OG0006364	1794
Camta_OG0006365	246
can_OG0004061_OG0	0
CanA1_OG0005778	1044
CanB_OG0000231_OG0	1164
CanB_OG0000231_OG1	2315
Cand1_OG0009382	2557
CAP_OG0000587_OG0	18486
CAP_OG0012405	109
Cap-D2_OG0005121	240
Cap-D3_OG0009448	338
Cap-G_OG0002924	1001
Cap-H2_OG0004906	756
Capa_OG0005712	4
Caper_OG0009347	11308
Capr_OG0010138	2721
caps_OG0010156	1165
caps_OG0010157	3025
capt_OG0009025	6390
capu_OG0000612_OG0	842
car_OG0007437	337
CARPA_OG0007960	45
CARPB_OG0007554	26
CarT_OG0009432	303
cas_OG0004236	24
casp_OG0006502	2368
cass_OG0009476	5123
Cat_OG0003869	13638
cathD_OG0002862	8858
cato_OG0006491	0
Catsup_OG0009538	1262
caup_OG0009938	210
cav_OG0000654	350
caz_OG0003243_OG0	2190
cbc_OG0007265	435
Cbl_OG0002051_OG0	3436
CBP_OG0001721	291
CBP_OG0007971	108
Cbp20_OG0005066	569
Cbp53E_OG0006447	2635
Cbp80_OG0007913	637
Cbp80_OG0007915	442
Cbs_OG0003124	2180
cbs_OG0007263	897
cbt_OG0008760	4981
Cby_OG0004789	503
Cc2d2a_OG0002702	392
CCAP_OG0011467	36
CCAP-R_OG0000870	87
ccb_OG0012089	6
CCDC151_OG0011900	37
CCDC53_OG0009785	329
Ccdc58_OG0010399	299
Ccdc85_OG0008917	714
CCHa1_OG0004530	105
CCHa1-R_OG0006065	25
CCHa2_OG0002186_OG0	2318
CCHa2-R_OG0005836	0
Cchl_OG0004776	9719
CCKLR-17D1_OG0003334	12
CCKLR-17D1_OG0008675	647
CCKLR-17D1_OG0011744	10
CCKLR-17D3_OG0008678	305
Ccm3_OG0005250	3320
Ccn_OG0010106	1484
Ccn_OG0010107	2405
Ccn_OG0012179	177
Ccp84Ab_OG0000178_OG0	0
Ccp84Ac_OG0001349_OG0	0
Ccp84Ae_OG0002110_OG0	12
Ccp84Af_OG0000109_OG0	0
Ccp84Af_OG0000109_OG1	0
Ccp84Af_OG0000109_OG2	5
Ccp84Ag_OG0001348_OG0	0
Ccs_OG0006299	526
CCT1_OG0002281_OG0	1971
CCT2_OG0003145	2765
CCT3_OG0004995	3391
CCT4_OG0000979	1717
CCT5_OG0006600	3322
CCT6_OG0008508	2729
CCT7_OG0004839	881
CCT7_OG0004841	1252
CCT8_OG0007117	3943
Ccz1_OG0010481	893
cd_OG0004708	0
CD98hc_OG0001357_OG0	6898
Cda4_OG0008701	307
Cda5_OG0008721	6133
Cda9_OG0002707	18
CDase_OG0005749	1712
cdc14_OG0009306	3474
Cdc16_OG0005493	327
Cdc23_OG0009421	642
Cdc27_OG0010426	2362
Cdc2rk_OG0006290	154
Cdc37_OG0011041	2569
Cdc42_OG0008268	1291
Cdc45_OG0007388	440
Cdc5_OG0011371	1605
CDC50_OG0008483	4544
Cdc6_OG0002054	76
Cdc7_OG0007729	3891
Cdep_OG0002087	1945
Cdep_OG0004159	2827
CdGAPr_OG0009111	2100
cdi_OG0000729	3789
cDIP_OG0004394	7179
Cdk1_OG0000555_OG0	57
Cdk12_OG0009875	1088
Cdk2_OG0002391	174
CDK2AP1_OG0008015	1137
Cdk4_OG0006632	820
Cdk5_OG0002993	614
Cdk5alpha_OG0009389	4076
Cdk7_OG0001724	453
Cdk8_OG0010977	387
Cdk9_OG0007009	698
Cdlc2_OG0000234_OG1	2557
cdm_OG0002482	2716
Cds_OG0010549	2526
Ced-12_OG0009727	1011
ced-6_OG0006366	8876
CenB1A_OG0004675	1892
CenG1A_OG0003595_OG0	5190
CenG1A_OG0009182	45
Cenp-C_OG0002322	279
Cep135_OG0009952	611
Cep135_OG0009954	799
cep290_OG0004127	564
Cep89_OG0006812	7
Cep97_OG0008778	1569
cer_OG0012078	570
Cerk_OG0004182	4360
cert_OG0011161	2318
Cf2_OG0008971	3706
Cfp1_OG0007571	980
CG5789_OG0004615	601
cg_OG0006533	5441
CG10000_OG0005395	0
CG10005_OG0004963	20
CG10011_OG0005399	1152
CG10013_OG0002410_OG0	0
CG10019_OG0008786	82
CG10026_OG0009081	871
CG10029_OG0004344	0
CG10031_OG0008792	509
CG10035_OG0004420	5184
CG10038_OG0001436_OG0	481
CG10041_OG0012259_OG0	0
CG10051_OG0007036	0
CG10053_OG0004336	414
CG10055_OG0004329	1712
CG10062_OG0007038	374
CG10063_OG0010284	70
CG10064_OG0010282	39
CG10068_OG0004321	676
CG10073_OG0000065_OG2	0
CG10075_OG0010279	1406
CG10077_OG0010277	39347
CG10082_OG0005964	8312
CG10086_OG0001355	0
CG10089_OG0010567	1104
CG10098_OG0004320	1228
CG10104_OG0006132	0
CG10116_OG0010569	474
CG10126_OG0005023	10193
CG10132_OG0009091	2302
CG10137_OG0009093	1851
CG10139_OG0006151	714
CG10140_OG0010573	33
CG10147_OG0010256	241
CG10151_OG0006160	394
CG10154_OG0010575	0
CG10163_OG0010252	0
CG10164_OG0001489	0
CG10165_OG0011781	96
CG10171_OG0010163	450
CG10175_OG0005507	2871
CG10177_OG0001079_OG0	0
CG10184_OG0005509	184
CG10185_OG0005203	424
CG10189_OG0009087	148
CG10194_OG0009085	171
CG10195_OG0003572	368
CG10205_OG0006168	1319
CG10208_OG0005527	351
CG10209_OG0006169	1056
CG10211_OG0009505	1255
CG10222_OG0010165	242
CG10226_OG0010249	1122
CG10237_OG0003462	31596
CG1024_OG0004294	467
CG10252_OG0011517	27
CG10254_OG0002565	1693
CG10257_OG0006606	2699
CG10264_OG0005208	59
CG10265_OG0006935	78
CG10274_OG0003940	851
CG10280_OG0004257	0
CG10283_OG0001907_OG0	1028
CG10286_OG0004292	733
CG10298_OG0004288	0
CG10300_OG0005516	0
CG10301_OG0005515	21
CG10307_OG0005957	4754
CG10311_OG0004972	1213
CG10317_OG0004974	0
CG10321_OG0005965	2605
CG10324_OG0004994	512
CG10332_OG0005992	0
CG10333_OG0009507	1575
CG10336_OG0009516	63
CG10337_OG0009096	70
CG10338_OG0009517	408
CG10339_OG0006873	1706
CG10340_OG0001059_OG0	3421
CG10341_OG0009518	434
CG10343_OG0009520	228
CG10344_OG0007020	41
CG10345_OG0002430_OG0	29153
CG10347_OG0000607_OG0	174
CG10348_OG0003704	825
CG10352_OG0008207	3
CG10353_OG0008206	1492
CG10357_OG0010470	28541
CG10359_OG0010469	1080
CG10361_OG0010014	39
CG10362_OG0008202	1305
CG10365_OG0005518	1548
CG10366_OG0009102	1493
CG10375_OG0005526	1555
CG10376_OG0009519	816
CG10383_OG0001909	2897
CG10384_OG0007018	77
CG10405_OG0004983	55
CG10407_OG0005207	18
CG10413_OG0003703_OG0	237
CG10417_OG0013094	1659
CG10418_OG0010832	113
CG10425_OG0002500	572
CG10428_OG0001263_OG0	463
CG10431_OG0001914	222
CG10433_OG0006904	4039
CG10435_OG0002296_OG0	1269
CG10444_OG0007082	493
CG10445_OG0001356	562
CG10459_OG0001605_OG0	3
CG10462_OG0009105	336
CG10463_OG0009108	388
CG10466_OG0012145	300
CG10467_OG0010233	558
CG10469_OG0010232	95
CG10470_OG0009541	710
CG10472_OG0000811_OG0	188
CG10479_OG0010225	1485
CG10481_OG0009114	14
CG10483_OG0010221	690
CG10486_OG0010219	16
CG10492_OG0009544	1659
CG10494_OG0006908	318
CG10495_OG0009546	154
CG10505_OG0006927	272
CG10508_OG0010314	4648
CG10510_OG0003948	16
CG10513_OG0005163	359
CG10514_OG0005162	236
CG10516_OG0009998	291
CG10527_OG0002810_OG0	7879
CG10543_OG0006262	7370
CG10550_OG0000747	12575
CG10555_OG0008527	735
CG10561_OG0009552	1918
CG10565_OG0010321	3194
CG10576_OG0010200	3223
CG10581_OG0010326	1
CG10584_OG0010328	530
CG10587_OG0000094_OG0	0
CG10587_OG0000094_OG1	0
CG10587_OG0000094_OG2	0
CG10589_OG0003950	0
CG10591_OG0010195	0
CG10597_OG0003317	0
CG10598_OG0011740	0
CG10600_OG0009530	6490
CG10602_OG0009532	2966
CG10616_OG0010838	1094
CG10621_OG0001911	115
CG10623_OG0001912	866
CG10628_OG0009107	362
CG10631_OG0001241	3487
CG10646_OG0009949	419
CG10654_OG0009947	86
CG10657_OG0009951	1012
CG10660_OG0010840	450
CG10663_OG0010839	989
CG10669_OG0005156	468
CG10674_OG0010603	1016
CG10680_OG0003577	2342
CG10681_OG0009950	552
CG10700_OG0011812	0
CG10702_OG0009548	1158
CG10710_OG0010908	560
CG10713_OG0010576	379
CG10725_OG0010574	0
CG10730_OG0000951	0
CG10731_OG0006517	309
CG10737_OG0006638	75126
CG10738_OG0010568	315
CG1074_OG0007339	374
CG10747_OG0009127	434
CG10748_OG0011855_OG0	0
CG10749_OG0003913_OG0	0
CG10750_OG0009561	88
CG10752_OG0010150_OG0	0
CG10761_OG0008304	0
CG1077_OG0004263	16
CG10793_OG0003237	0
CG10795_OG0006915	425
CG10799_OG0003081	0
CG10801_OG0012112	15
CG10802_OG0008133	1208
CG10803_OG0008134	175
CG10804_OG0008132	493
CG10809_OG0010976	593
CG10814_OG0007257	0
CG10822_OG0007072	0
CG10839_OG0009144	0
CG10841_OG0002198_OG0	23
CG10853_OG0003980_OG0	0
CG10859_OG0009209	2
CG10862_OG0002017_OG1	9495
CG10863_OG0010486	4321
CG10863_OG0012194_OG0	9
CG10864_OG0005043	110
CG10866_OG0010485	613
CG10874_OG0003457	4798
CG10877_OG0002385_OG0	10
CG10887_OG0002183_OG0	0
CG10898_OG0002547	549
CG1090_OG0003105_OG0	436
CG10903_OG0002293_OG0	396
CG10904_OG0011634	525
CG10907_OG0001984_OG0	701
CG10909_OG0005022	0
CG10910_OG0006092	0
CG10911_OG0006095	0
CG10912_OG0000471	0
CG10914_OG0006109	415
CG10919_OG0001352	3
CG1092_OG0001161_OG0	76
CG10920_OG0007959	0
CG10927_OG0006710	59
CG10931_OG0006071	10
CG10932_OG0007954	857
CG10934_OG0002756_OG0	0
CG10939_OG0005908	9891
CG10947_OG0009415	3991
CG10948_OG0009927	2153
CG10949_OG0009416	287
CG10950_OG0012279	5
CG10958_OG0001743	390
CG10959_OG0008299	181
CG10962_OG0007748	20
CG10970_OG0003173	11
CG10973_OG0012539	461
CG10979_OG0004244	983
CG10984_OG0009934	769
CG10996_OG0008249	6
CG11000_OG0004245	41
CG11007_OG0003037	323
CG11018_OG0007064	0
CG11029_OG0001270	63
CG1103_OG0003103_OG0	179
CG11030_OG0003728	735
CG11034_OG0001268	318
CG11035_OG0002292_OG0	1142
CG11041_OG0001654	169
CG11044_OG0007073	2266
CG1105_OG0004314	1204
CG11050_OG0009604	10430
CG11060_OG0006765	30
CG11068_OG0011716	0
CG11069_OG0004655	263
CG11076_OG0001759	818
CG11077_OG0000549_OG0	275
CG11085_OG0008456	0
CG11089_OG0004653	290
CG11095_OG0003249	566
CG11099_OG0007074	1465
CG11103_OG0003250	241
CG11106_OG0012330	0
CG11109_OG0001964	244
CG11110_OG0006619	474
CG11123_OG0006752	397
CG11125_OG0006747	732
CG11127_OG0006744	568
CG1113_OG0004171	82
CG11131_OG0001957_OG0	0
CG11134_OG0003251	225
CG11141_OG0006745	892
CG11145_OG0006754	0
CG11147_OG0003729	20223
CG11149_OG0003730	0
CG11151_OG0008256	5087
CG11159_OG0006283	52
CG1116_OG0004164	1153
CG11162_OG0008263	0
CG11168_OG0004657	1101
CG11170_OG0006462	200
CG11178_OG0003327	425
CG11180_OG0006625	800
CG11191_OG0007189	8943
CG11192_OG0007095	0
CG11200_OG0007088	3681
CG11211_OG0012938	10
CG11226_OG0012166_OG0	0
CG11227_OG0007505	0
CG1124_OG0002090	347
CG11241_OG0003815_OG0	62
CG11247_OG0009861	645
CG11248_OG0003830_OG0	172
CG11249_OG0009864	0
CG11251_OG0001998	0
CG11257_OG0007039	354
CG11263_OG0001789	19
CG11267_OG0011856	1978
CG11269_OG0006458	2
CG11275_OG0002906	1605
CG11279_OG0003924_OG0	170
CG11286_OG0004361	0
CG1129_OG0002085	1055
CG11291_OG0003029	0
CG11294_OG0007761	5
CG11298_OG0007031	0
CG11309_OG0010303	1072
CG11317_OG0012026	378
CG11318_OG0000756	0
CG11319_OG0009603	528
CG11327_OG0009628	0
CG11333_OG0002657_OG0	0
CG11334_OG0005804	1832
CG11342_OG0011920	48
CG11345_OG0011138	0
CG11349_OG0011131	0
CG11353_OG0011127	0
CG11356_OG0008477	102
CG11357_OG0011126	999
CG1136_OG0010499	1859
CG11367_OG0000806_OG0	114
CG11369_OG0011699	11
CG1137_OG0004303	10
CG11370_OG0003817_OG0	8
CG11377_OG0008723	985
CG11378_OG0007395	303
CG11379_OG0007397	0
CG11380_OG0007400	15
CG11381_OG0007402	1
CG11382_OG0007404	1266
CG11384_OG0007396	0
CG1139_OG0004077	0
CG11391_OG0001026_OG0	73852
CG11396_OG0010345	715
CG11398_OG0007405	137
CG11403_OG0007406	103
CG11404_OG0012169	0
CG11406_OG0006889	0
CG11409_OG0007766	345
CG11413_OG0011575	175
CG11414_OG0006019	3176
CG11417_OG0007590	557
CG1142_OG0012974	463
CG11425_OG0009823	565
CG11426_OG0009824	349
CG1143_OG0011104	4423
CG11436_OG0003200	253
CG11437_OG0009825	15
CG11438_OG0009826	89
CG11447_OG0004515	520
CG11449_OG0000981_OG1	0
CG11453_OG0001027_OG0	956
CG11454_OG0001792	563
CG11456_OG0003951	417
CG11459_OG0000135_OG1	1
CG1146_OG0011093	5909
CG11470_OG0000857	16
CG11474_OG0005934	1020
CG11475_OG0005935	37
CG11498_OG0001515	101
CG11504_OG0002630	1442
CG11523_OG0009832	475
CG11529_OG0010828	62
CG11537_OG0010640	1049
CG11550_OG0002660	13875
CG11560_OG0010817	330
CG11562_OG0008742	551
CG11563_OG0002662	174
CG11566_OG0007496	24
CG11570_OG0004027	0
CG11581_OG0008240	0
CG11583_OG0010538	1012
CG11584_OG0008239	0
CG11585_OG0012335	0
CG11586_OG0010534	724
CG11590_OG0001741	279
CG11593_OG0010497	988
CG11594_OG0010492	470
CG11596_OG0007629	684
CG11601_OG0008739	222
CG11608_OG0000142_OG0	34
CG1161_OG0004180	3457
CG11617_OG0008731	659
CG11619_OG0003864_OG0	12
CG11626_OG0011450	6
CG11629_OG0003739	0
CG11630_OG0009580	0
CG11634_OG0009583	0
CG11635_OG0007156	23
CG11638_OG0007387	503
CG11655_OG0001745_OG0	1342
CG11656_OG0005013	0
CG11658_OG0010025	1526
CG11663_OG0012087	0
CG11664_OG0011395	0
CG11666_OG0012316	0
CG11668_OG0002452	72
CG11670_OG0005008	0
CG11672_OG0004805	2
CG11674_OG0008231	92
CG11679_OG0008511	175
CG11686_OG0002448_OG0	685
CG11693_OG0004810	0
CG11694_OG0000225_OG0	0
CG11694_OG0000225_OG1	0
CG11695_OG0007879	687
CG11696_OG0007880	556
CG11698_OG0002319_OG0	0
CG11699_OG0007882	1964
CG11703_OG0002165_OG0	0
CG11710_OG0001691_OG0	652
CG1172_OG0004189	789
CG11722_OG0001391	930
CG11723_OG0003571	366
CG11726_OG0010048	0
CG11737_OG0001419_OG0	1619
CG11741_OG0001420_OG0	0
CG11752_OG0007995	2899
CG11755_OG0000851	217
CG11756_OG0007997	0
CG11760_OG0004826	641
CG11768_OG0004832	1000
CG11771_OG0005200	1397
CG11777_OG0006309	139
CG11779_OG0004481	1532
CG11786_OG0012799	10
CG11788_OG0007083	120
CG11790_OG0005187	1344
CG11791_OG0012008	6209
CG11807_OG0003009_OG0	1497
CG11808_OG0006841	868
CG11811_OG0004058	255
CG11816_OG0008636	0
CG11835_OG0000264_OG0	11633
CG11835_OG0000264_OG1	6098
CG11837_OG0005082	189
CG11841_OG0005083	1458
CG11842_OG0000856_OG1	60
CG11843_OG0011490	101
CG11852_OG0002502_OG0	136
CG11854_OG0005171	4355
CG11857_OG0005167	1371
CG11858_OG0005166	609
CG11878_OG0000055_OG0	0
CG11878_OG0000055_OG1	64
CG11878_OG0000055_OG2	6
CG11882_OG0005094	136
CG11883_OG0006313	2034
CG11885_OG0003355	260
CG11892_OG0005161	76
CG11893_OG0000039_OG2	682
CG11899_OG0005100	775
CG11902_OG0005155	527
CG11906_OG0001618	512
CG11911_OG0008747	1
CG11912_OG0008746	0
CG11920_OG0005183	273
CG11927_OG0003556	954
CG11929_OG0011773	0
CG11961_OG0001155_OG0	1104
CG11964_OG0004848	328
CG11970_OG0004849	1461
CG11975_OG0004850	1302
CG11977_OG0012457_OG0	10
CG11980_OG0002337	222
CG11983_OG0004852	75
CG11986_OG0004855	116
CG11997_OG0004862	0
CG11999_OG0004179	1695
CG12003_OG0004112	0
CG12004_OG0011286	4397
CG12009_OG0010662	0
CG12010_OG0010671	43
CG12011_OG0011025	3
CG12012_OG0010672	699
CG12016_OG0010666	1737
CG12017_OG0010661	18
CG12020_OG0011042	0
CG12024_OG0011050	1293
CG12025_OG0011053	1031
CG12035_OG0011029	0
CG12038_OG0011331	553
CG12054_OG0000497	2844
CG12056_OG0003138	600
CG12057_OG0003139	2
CG12061_OG0000938_OG0	0
CG12065_OG0007412	4048
CG12069_OG0001519	0
CG12071_OG0011553	656
CG12071_OG0013484	1667
CG12075_OG0007754	5122
CG1208_OG0004248	430
CG12081_OG0007411	1067
CG12084_OG0011296	3684
CG12091_OG0011293	5147
CG12093_OG0011111	1272
CG12096_OG0008559	520
CG12099_OG0011289	7167
CG12104_OG0011284	278
CG12105_OG0004111	1033
CG12106_OG0007586	166
CG12107_OG0006719	507
CG12111_OG0007413	9
CG12112_OG0012598_OG0	96
CG12115_OG0007587	35
CG12116_OG0008625	474
CG12118_OG0007585	484
CG12121_OG0007579	2931
CG12123_OG0003325	116
CG12128_OG0002879	492
CG12129_OG0002878	565
CG1213_OG0002105	68
CG12134_OG0006319	240
CG12147_OG0004192	2
CG12155_OG0003210	1197
CG12159_OG0002860	501
CG12164_OG0006760	41
CG12170_OG0002098	1006
CG12171_OG0004222	402
CG12173_OG0004172	164
CG12177_OG0008262	1147
CG1218_OG0002103	752
CG12182_OG0011099	102
CG12194_OG0008975	851
CG12204_OG0001687	296
CG12206_OG0008131	50
CG12209_OG0002818	8
CG12213_OG0002418	1228
CG12219_OG0007713	901
CG12224_OG0000651_OG1	44
CG12231_OG0003119	0
CG12236_OG0008414	723
CG12237_OG0007424	487
CG12239_OG0001754	788
CG12241_OG0001396	645
CG12253_OG0011818	150
CG12256_OG0004947	45
CG12259_OG0005539	1350
CG12268_OG0005336	3089
CG1227_OG0004337	387
CG12278_OG0004413	7
CG12279_OG0004445	316
CG12288_OG0009457	29
CG12289_OG0010046	0
CG12290_OG0002618	3710
CG12299_OG0009634	604
CG12301_OG0001981	354
CG12307_OG0009694	0
CG1231_OG0011372	2
CG12316_OG0009955	1025
CG12320_OG0005053	66
CG12321_OG0001064_OG0	826
CG12325_OG0002854	353
CG1233_OG0011370	1756
CG1234_OG0004335	730
CG12341_OG0002848	428
CG12343_OG0002853	857
CG12344_OG0002855	2971
CG12355_OG0012373	231
CG1236_OG0002100	373
CG12362_OG0000821_OG0	15
CG12374_OG0007223	66
CG12375_OG0009777	845
CG12379_OG0008514	89
CG12384_OG0006229	2161
CG1239_OG0004237	180
CG12395_OG0001736	0
CG12398_OG0008359	16
CG12402_OG0002224_OG0	41
CG12420_OG0002594_OG0	12
CG12426_OG0005340	0
CG12438_OG0003802	0
CG12439_OG0009296	0
CG12446_OG0001786_OG0	0
CG12448_OG0009145	0
CG1246_OG0011105	65
CG12464_OG0011955	0
CG12470_OG0007846	28
CG12479_OG0008243	0
CG12480_OG0008242	0
CG12481_OG0008237	0
CG12490_OG0000233_OG1	0
CG12496_OG0007599	12
CG12498_OG0008105	0
CG12499_OG0002285_OG0	475
CG12502_OG0011339	118
CG12507_OG0008176	30
CG12511_OG0009568	0
CG12516_OG0005410	3
CG12517_OG0009649	15
CG12520_OG0010149	22
CG12521_OG0012944	0
CG12531_OG0008272	106
CG12535_OG0008128	12
CG12539_OG0008363	0
CG12540_OG0008220	33
CG12541_OG0007825	575
CG12560_OG0012234	45
CG12567_OG0012740	1758
CG12576_OG0001784_OG0	2006
CG12581_OG0001679_OG0	4126
CG12589_OG0011424	0
CG12590_OG0011977	0
CG12594_OG0005596	53
CG12607_OG0011139	0
CG12609_OG0008677	116
CG12617_OG0003653	7
CG12620_OG0009462	0
CG12637_OG0008050	0
CG12643_OG0007518	2033
CG1265_OG0010531	3131
CG12655_OG0000445_OG2	1650
CG12659_OG0007410	159
CG12661_OG0007749	0
CG12662_OG0007747	5
CG12672_OG0007868	205
CG12674_OG0003570	0
CG12679_OG0001731_OG0	8
CG12680_OG0001718	0
CG12682_OG0012323	0
CG12691_OG0007931	0
CG12692_OG0000634_OG0	5
CG12693_OG0012106	0
CG12698_OG0008169	76
CG12699_OG0000230_OG1	0
CG12702_OG0001192	192
CG12708_OG0000271_OG0	36
CG12708_OG0000271_OG0.2	98
CG1271_OG0010635	582
CG12713_OG0003881_OG0	62
CG12716_OG0008438	0
CG12723_OG0008557	511
CG12728_OG0000928_OG0	192
CG12729_OG0011725	9
CG1273_OG0010536	21
CG12730_OG0007375	260
CG12744_OG0000893	43
CG12746_OG0004208	2775
CG1275_OG0011072	1120
CG12768_OG0001283_OG0	172
CG12769_OG0007187	325
CG12773_OG0003140	479
CG12782_OG0012281	0
CG12783_OG0000743_OG0	12
CG12784_OG0005236	0
CG12795_OG0008825	827
CG12811_OG0002240	305
CG12817_OG0002595_OG0	247
CG12818_OG0004897	217
CG12822_OG0001599	2300
CG12825_OG0001130_OG1	20
CG12826_OG0002951	0
CG12828_OG0011622	0
CG12831_OG0011623_OG0	0
CG12836_OG0002963_OG0	77
CG12848_OG0006045	794
CG12849_OG0011577	13
CG12851_OG0005862	661
CG12857_OG0006163	0
CG12860_OG0006154	0
CG12861_OG0006153	28
CG12862_OG0011585_OG0	0
CG12863_OG0011584	198
CG12866_OG0002772	0
CG12868_OG0001564	436
CG12869_OG0006145	52
CG12869_OG0006146	42
CG12877_OG0001472_OG0	1436
CG1288_OG0001350	12
CG12880_OG0005345	43
CG12883_OG0001474	297
CG12885_OG0001477	6492
CG12895_OG0006308	1369
CG12909_OG0002821	171
CG12910_OG0006305	135
CG12911_OG0006304	1
CG12914_OG0002819	5
CG12917_OG0002815	0
CG12920_OG0006291	2
CG12926_OG0006349	198
CG12929_OG0006357	62
CG12934_OG0006315	109
CG12935_OG0002846	170
CG12942_OG0001596_OG0	322
CG12945_OG0004570	456
CG12947_OG0004568	207
CG12948_OG0004558	366
CG12963_OG0001641_OG0	0
CG12964_OG0002996_OG0	34
CG12970_OG0006808	0
CG12971_OG0010294	2
CG12974_OG0010307	1
CG12983_OG0010332	0
CG12984_OG0003949	0
CG12985_OG0000915	5
CG12986_OG0011685	5
CG1299_OG0000523_OG0	10044
CG12990_OG0007696	0
CG12991_OG0007703	3646
CG12992_OG0011688	4
CG12994_OG0007707	4
CG12995_OG0008599	0
CG12998_OG0011739	0
CG13000_OG0011738	0
CG13001_OG0008580	570
CG13002_OG0008577	51
CG13003_OG0008572	5398
CG13004_OG0008570	134
CG13005_OG0008567	80
CG13008_OG0008305	76
CG13010_OG0003260	0
CG13012_OG0008317	3629
CG13014_OG0008547	295
CG13016_OG0006536	355
CG13018_OG0006537	405
CG13021_OG0003241	0
CG13022_OG0010698	77
CG13023_OG0010699	0
CG13024_OG0010708	707
CG13026_OG0010716	110
CG13028_OG0004010	0
CG13031_OG0012200	840
CG13032_OG0004014_OG0	14
CG13033_OG0010736	4
CG13038_OG0010761	0
CG13039_OG0010762	0
CG1304_OG0000265_OG0	0
CG1304_OG0000265_OG1	0
CG13040_OG0010763	0
CG13041_OG0000280_OG0	13
CG13041_OG0000280_OG0.2	28
CG13042_OG0010767	3
CG13043_OG0000281_OG0	0
CG13043_OG0000281_OG1	0
CG13044_OG0010768	0
CG13045_OG0000814	0
CG13046_OG0010771	0
CG13047_OG0010772	0
CG13048_OG0010773	10
CG13049_OG0010774	68
CG13051_OG0011898	0
CG13053_OG0010778	0
CG13054_OG0010779	0
CG13055_OG0010780	29
CG13056_OG0010757	17
CG13058_OG0004021	0
CG13059_OG0010764	0
CG13062_OG0010766	38
CG13064_OG0010775	0
CG13065_OG0010776	4
CG13066_OG0012201	0
CG13068_OG0002030_OG1	0
CG13069_OG0004022	4
CG1307_OG0004308	1015
CG13070_OG0012202	0
CG13071_OG0011899	0
CG13073_OG0012731_OG0	12
CG13074_OG0010797	197
CG13075_OG0000216_OG0	1
CG13075_OG0000216_OG1	0
CG13077_OG0009097	0
CG13078_OG0003575_OG0	0
CG13081_OG0003574	0
CG13082_OG0009094	50
CG13083_OG0009084	0
CG13084_OG0009083	0
CG13085_OG0001922	13
CG13086_OG0003709	23
CG13088_OG0001266	105
CG1309_OG0010533	2736
CG13096_OG0003720	474
CG13097_OG0001923	701
CG13101_OG0009304	2682
CG13102_OG0009298	0
CG13108_OG0009295	250
CG13110_OG0011792	0
CG13113_OG0001247_OG0	0
CG13114_OG0009279	28
CG13116_OG0001878	1430
CG13123_OG0001877	140
CG13124_OG0003502	17184
CG13126_OG0003515	290
CG13127_OG0001844	0
CG13131_OG0000790_OG0	1
CG13133_OG0003525	1363
CG1314_OG0011674	20
CG13144_OG0009363	250
CG13148_OG0007214	23
CG13151_OG0006215	280
CG13154_OG0006206	0
CG13155_OG0006196	0
CG13157_OG0002779	0
CG1316_OG0000430_OG0	2952
CG13168_OG0006184	7
CG1317_OG0011084	4739
CG13170_OG0006182	0
CG13171_OG0006180	0
CG13177_OG0012831	678
CG13185_OG0002928	852
CG13186_OG0006594	0
CG13192_OG0006567	303
CG13193_OG0006565	0
CG13196_OG0006560	0
CG13197_OG0006563	1170
CG13202_OG0001123_OG0	150
CG13203_OG0006235	625
CG13204_OG0006233	972
CG13215_OG0002793_OG0	7
CG13216_OG0001568_OG0	3
CG13218_OG0002791_OG0	0
CG13220_OG0001573_OG0	2059
CG13223_OG0001571_OG0	0
CG13226_OG0002794_OG0	0
CG13227_OG0006218_OG0	0
CG13228_OG0011587_OG0	0
CG13229_OG0002786_OG0	4
CG13229_OG0002787_OG0	2250
CG13231_OG0006217	24
CG13239_OG0009815	2
CG1324_OG0007509	22
CG13243_OG0009147	0
CG13247_OG0010378	3
CG13248_OG0010371	469
CG13250_OG0011870	64
CG13251_OG0010355	2482
CG13252_OG0003952	935
CG13258_OG0009399	25
CG13272_OG0008882	410
CG13280_OG0008881	38
CG13282_OG0008887	0
CG13285_OG0010583	1180
CG13287_OG0010216	10
CG13288_OG0010220	24
CG13293_OG0003937	103
CG13295_OG0010231	1104
CG13297_OG0010242	0
CG13299_OG0011864	0
CG13300_OG0003943	292
CG13305_OG0011196	0
CG13306_OG0011204	182
CG13308_OG0004102	0
CG13309_OG0011211	0
CG13310_OG0011207	0
CG13312_OG0011210	0
CG13313_OG0004105_OG0	36
CG13314_OG0011224	12
CG13315_OG0011237	284
CG13318_OG0004834	4954
CG13319_OG0006667	451
CG13321_OG0006673	0
CG13326_OG0006545	0
CG13330_OG0007271	0
CG13331_OG0007273	184
CG13332_OG0007274	188
CG13334_OG0007281	16
CG13337_OG0011662	238
CG13339_OG0007296	376
CG13344_OG0007304	725
CG13358_OG0007351	36
CG13359_OG0012499	2
CG13360_OG0010145	423
CG13361_OG0003189	16
CG13362_OG0007862	29
CG13364_OG0001174_OG0	9
CG13365_OG0007831	608
CG13367_OG0003188_OG0	321
CG13369_OG0003181	1024
CG13375_OG0007847	9
CG13377_OG0007849	84
CG13380_OG0010135	2
CG13384_OG0003473	984
CG13385_OG0012520	0
CG13386_OG0003471	0
CG1339_OG0006721	0
CG13390_OG0003479	239
CG13392_OG0003476	247
CG13397_OG0003469	43
CG13398_OG0003468	236
CG13403_OG0008236	0
CG13404_OG0008224	249
CG13405_OG0011376	5
CG13407_OG0004768	0
CG13408_OG0004770	240
CG13409_OG0004775	555
CG13423_OG0007099	26
CG13426_OG0011654	1
CG13427_OG0003049	72
CG13428_OG0007100	27556
CG13430_OG0001658	560
CG13436_OG0006622	155
CG13437_OG0006285	1764
CG13438_OG0006243	0
CG1344_OG0012226	204
CG13442_OG0006244	3
CG13443_OG0006248	0
CG13445_OG0003880	7
CG13449_OG0009980	196
CG13454_OG0003875_OG0	0
CG13455_OG0009966	0
CG13457_OG0001288	0
CG13458_OG0004037	986
CG13460_OG0010841	22
CG13465_OG0000343_OG0	22
CG13471_OG0004048	0
CG13473_OG0010860	4
CG13474_OG0004049	0
CG13476_OG0012898	0
CG13481_OG0000339_OG0	0
CG13481_OG0000339_OG1	0
CG13484_OG0010886	438
CG13488_OG0001544_OG1	0
CG13492_OG0005946	1
CG13501_OG0005936	5
CG13502_OG0005931	393
CG13502_OG0012991	13
CG13506_OG0007028	4044
CG13510_OG0006998	192
CG13511_OG0006997	12
CG13516_OG0006995	506
CG13526_OG0006986	0
CG13527_OG0006984	0
CG13531_OG0006978	894
CG13532_OG0006975	483
CG13538_OG0005981	0
CG13539_OG0012044	0
CG1354_OG0007555	3723
CG13541_OG0012280	0
CG13544_OG0005976	0
CG13545_OG0012580	5
CG13551_OG0000540_OG1	264
CG13551_OG0012048	2295
CG13557_OG0012477	0
CG13558_OG0001556	0
CG13559_OG0012047	0
CG13561_OG0011643	6
CG13562_OG0011631	0
CG13575_OG0006892	3
CG13577_OG0001150_OG0	1
CG13578_OG0006898	4410
CG13579_OG0006013	35
CG1358_OG0006724	3187
CG13581_OG0002746	1
CG13585_OG0011574	4869
CG13587_OG0006025	23
CG13594_OG0006033	111
CG13599_OG0005537	30
CG1360_OG0006725	156
CG13601_OG0005534	616
CG13603_OG0005332	2157
CG13605_OG0005319	775
CG13606_OG0005306	1213
CG13607_OG0005318	208
CG13609_OG0012982	11
CG13613_OG0005278	0
CG13614_OG0002525_OG0	0
CG13615_OG0002524	0
CG13616_OG0005272	28
CG13618_OG0005267	14
CG13622_OG0005268	81
CG13623_OG0005265	453
CG13625_OG0004618	795
CG13627_OG0004629	216
CG13630_OG0004630	807
CG13631_OG0004635	1212
CG13634_OG0004637	82
CG13641_OG0004650	15
CG13643_OG0002274	95
CG13653_OG0002504	0
CG13654_OG0005174	1001
CG13663_OG0011496	268
CG13667_OG0004090_OG0	304
CG13670_OG0011168	0
CG13671_OG0004086_OG0	0
CG13675_OG0000560_OG2	5
CG13676_OG0003984	174
CG13678_OG0000129_OG3	0
CG1368_OG0008241	12
CG13685_OG0010463	230
CG13689_OG0008772	15
CG13690_OG0008752	78
CG13692_OG0008754	30
CG13698_OG0010125	2743
CG13699_OG0003907_OG0	0
CG13705_OG0010610	89
CG13707_OG0010613	133
CG13708_OG0010614	70
CG1371_OG0006292	1399
CG13711_OG0010618	0
CG13712_OG0010619	0
CG13713_OG0010620	0
CG13716_OG0010627	18
CG13720_OG0004084	0
CG13721_OG0012208	7
CG13722_OG0011130	545
CG13723_OG0010915	0
CG13724_OG0010917	0
CG13725_OG0010918	0
CG13727_OG0004055	13
CG13728_OG0010923	0
CG13731_OG0011910	21
CG13733_OG0010089	1
CG13738_OG0011907	12
CG13739_OG0002891	90
CG13743_OG0006405	226
CG13744_OG0006409	0
CG13747_OG0006408	0
CG13748_OG0006626	0
CG13751_OG0001660_OG0	794
CG13760_OG0007606	943
CG13766_OG0009602	201
CG13771_OG0009612	20
CG13775_OG0003750_OG0	81
CG13784_OG0000956_OG0	91
CG13786_OG0003631	15
CG13796_OG0001883_OG0	2029
CG13801_OG0000219_OG0	0
CG13801_OG0000219_OG1	0
CG13806_OG0011077	0
CG13807_OG0011075	299
CG13810_OG0011066	12
CG13813_OG0010189	20
CG13829_OG0011464	0
CG13833_OG0004687	8045
CG13837_OG0002276	0
CG13838_OG0011993	0
CG13841_OG0004694	425
CG13842_OG0004706	76
CG13847_OG0004737	0
CG13850_OG0004743	886
CG13855_OG0004744	129
CG13856_OG0004745	349
CG13857_OG0004746	0
CG13862_OG0004760	0
CG13868_OG0007089	18384
CG13868_OG0013578	2532
CG13869_OG0007075	3
CG1387_OG0008528	0
CG13870_OG0007093	425
CG13871_OG0003047	31
CG13872_OG0007071	8
CG13875_OG0011381	535
CG13876_OG0001334_OG0	193
CG13877_OG0011937	77
CG13884_OG0000403_OG0	0
CG13887_OG0011343	6500
CG13891_OG0002060	0
CG13893_OG0011360	7474
CG13894_OG0004129	103
CG13895_OG0004128	645
CG13901_OG0011344	314
CG13907_OG0011337	7517
CG13912_OG0011325	56
CG13917_OG0011285	7811
CG13919_OG0011274	213
CG13920_OG0011271	2888
CG13921_OG0011032	5
CG13924_OG0011054	130
CG13926_OG0011282	690
CG13928_OG0011279	3497
CG13930_OG0011024	18
CG13931_OG0004073	68
CG13933_OG0011036	2234
CG13937_OG0011056	6365
CG13949_OG0003375	212
CG13950_OG0003376	32
CG13954_OG0006374	785
CG13955_OG0002890_OG0	131
CG13962_OG0012240	0
CG13970_OG0009133_OG0	0
CG13972_OG0005361	19
CG13983_OG0002696	0
CG13991_OG0000661_OG1	3
CG13992_OG0002070_OG0	0
CG13994_OG0011942	835
CG13995_OG0000538_OG0	514
CG13999_OG0000662_OG0	289
CG14005_OG0001926	260
CG14006_OG0001927	0
CG14007_OG0009567	12
CG14011_OG0003731	0
CG14013_OG0003734	5
CG14014_OG0009443	0
CG14015_OG0009446	240
CG14017_OG0003733	0
CG14020_OG0003686	557
CG14022_OG0008831	648
CG14024_OG0003410_OG0	195
CG14034_OG0008836	0
CG14036_OG0008842	3
CG14042_OG0001816	238
CG14043_OG0003425	599
CG14044_OG0008964	920
CG14050_OG0000684	39
CG14052_OG0007777	15
CG14053_OG0012099	0
[truncated: 9,910 more rows]
