# Supplementary material for: Evolution of chemosensory tissues and cells across ecologically diverse Drosophilids
Source: Nat Commun. 2024 Feb 5;15:1047. doi: 10.1038/s41467-023-44558-4 (PMC10844241; doi:10.1038/s41467-023-44558-4)
Supplement: Supplementary file 18 — Supplementary Data 15 [file 41467_2023_44558_MOESM18_ESM.zip › all_count_tables_renamed/MELG4LE_counts_trim_genes_FBids_1_1_sorted.txt]

128up_OG0006588	714
14-3-3epsilon_OG0002478	5168
14-3-3epsilon_OG0001126_OG1	11666
140up_OG0004534	361
18w_OG0003044	1801
26-29-p_OG0010897	4283
2mit_OG0000576_OG0	32
5-HT1A_OG0006644	127
5-HT1B_OG0006647	108
5-HT2A_OG0000287_OG0	15
5-HT2B_OG0011472	40
5-HT7_OG0005777	48
5PtaseI_OG0005188	861
7B2_OG0004187	1208
a_OG0006460	1173
a10_OG0010691	34
a5_OG0009037	14
a6_OG0007651	323
AANATL2_OG0003640	78
AANATL4_OG0000091_OG1	4
AANATL7_OG0007605	3
Aasdh_OG0001831	330
Aatf_OG0001947	271
aay_OG0011265	5814
ab_OG0009683	418
ab_OG0009684	60
ABCB7_OG0011281	3251
Pmp70_OG0003257	6023
Abd-B_OG0005000	1
Abi_OG0002227_OG0	453
Abl_OG0010722	1894
abo_OG0009656	268
Abp1_OG0010565	487
abs_OG0003097	387
ac_OG0007843	0
Ac13E_OG0008321	2150
Ac3_OG0009573	336
Ac78C_OG0010320	249
Acam_OG0000252_OG0	3
Acam_OG0000252_OG1	3
Acam_OG0005131	2
CG9149_OG0011313	1017
Acbp1_OG0009246	677
Acbp2_OG0010415	1374
Acbp4_OG0000311_OG0	0
Acbp4_OG0000311_OG1	3
Acbp6_OG0010414	44
ACC_OG0007193	9230
AcCoAS_OG0000812	7157
Ace_OG0000652_OG0	332
Acer_OG0000953_OG0	3631
Acer_OG0003808	1161
Acf_OG0002671	934
Achl_OG0002770	198
acj6_OG0008333	3
acj6_OG0008334	21
Ack_OG0010507	2101
Ack-like_OG0006546	438
Acn_OG0009540	3119
CG5009_OG0006075	6774
Acox57D-d_OG0006913	281
Acox57D-p_OG0001151	1890
Acp1_OG0009317	613
Acp32CD_OG0009664	4
Acp65Aa_OG0003939	12
Acph-1_OG0001513	192
CG12512_OG0008829	2447
CG18155_OG0007972	50
Acsl_OG0007133	8537
Act42A_OG0000022_OG0	2690
Act42A_OG0000022_OG1	188195
Act42A_OG0000022_OG3	44329
Act42A_OG0000022_OG4	72929
Act42A_OG0000022_OG5	645
Actn_OG0003148_OG0	54320
Actn3_OG0011403_OG0	0
ACXB_OG0000046_OG0	0
ACXB_OG0000046_OG1	16
ACXB_OG0000046_OG2	6
ACXB_OG0000046_OG2.2	0
ACXD_OG0004078_OG0	28
Acyp_OG0009408	1
Acyp2_OG0011498	502
Ada_OG0002342	49
Ada1-2_OG0003777_OG0	0
Ada2a_OG0005051	260
Ada2b_OG0004799	195
Ada3_OG0007872	549
AdamTS-A_OG0005247	1459
AdamTS-A_OG0012010	13
AdamTS-B_OG0008089	2877
Adar_OG0007649	1386
Adat1_OG0003596	46
Adck1_OG0006032	410
Adck5_OG0010063	298
ADD1_OG0006579	485
Adf1_OG0001636_OG0	225
Adgf-A_OG0001991_OG0	11
Adgf-A_OG0003900	114
Adgf-A2_OG0010109	20
Adgf-B_OG0010108	1
Adgf-C_OG0001030_OG0	1287
Adgf-D_OG0002208_OG0	975
Adgf-E_OG0006152	6
Adh_OG0003395_OG0	513
Adi1_OG0010940	1841
AdipoR_OG0004727	4972
CG3809_OG0004951	2
AdenoK_OG0003918_OG0	1695
Ady43A_OG0002958	1235
AdoR_OG0005733	195
adp_OG0006108	888
AdSS_OG0000854_OG0	4405
Aduk_OG0004873	436
Ae2_OG0010984	2155
CG6512_OG0010913	5863
aft_OG0006080	221
Afti_OG0005567	427
Ag5r_OG0008212	76
Ag5r2_OG0008213	1
AGBE_OG0007237	5327
AgmNAT_OG0001753	0
ago_OG0010530	1275
AGO1_OG0007307	2520
AGO2_OG0000119_OG0	6508
Agpat1_OG0008448	172
Agpat2_OG0003465	1183
Agpat3_OG0004018	2781
Agpat4_OG0004019_OG0	763
ADPS_OG0002932	368
agt_OG0001016_OG0	210
Spat_OG0007723	676
Ahcy_OG0001195_OG0	1314
AhcyL1_OG0011110	1077
AIF_OG0001225	564
AIMP1_OG0007108	538
AIMP2_OG0009977	1187
AIMP3_OG0005998	451
Adk1_OG0010829	8229
Adk3_OG0005467	624
Ak6_OG0007201	149
Akap200_OG0000367_OG0	216
Akh_OG0010512	14
AkhR_OG0009627	165
akirin_OG0010441	2108
Akr1B_OG0001292	4708
Akt1_OG0005415	1804
al_OG0008749	222
Aladin_OG0007570	200
AlaRS_OG0003477	1755
AlaRS-m_OG0010596	957
Alas_OG0006853	6648
alc_OG0006389	4006
Ald1_OG0005647	78083
Ald2_OG0005645	12
Aldh_OG0003615	44128
Aldh-III_OG0006742	18926
Aldh7A1_OG0003841_OG0	373
Alg-2_OG0001588_OG0	1445
Alg1_OG0002607_OG0	1225
Alg10_OG0000709_OG0	249
Alg11_OG0012170	1382
CG8412_OG0004562	1604
Alg14_OG0001194_OG0	236
Alg2_OG0010641	378
Alg3_OG0003012	44
Alg3_OG0006966	376
CG5287_OG0001281	256
CG5287_OG0003790	208
Alg9_OG0005173	238
Alh_OG0004317	1739
Alh_OG0004319	701
Alh_OG0011430	422
alien_OG0009301	1484
ALiX_OG0005343	2973
Alk_OG0006414	2187
CG12179_OG0001176_OG0	153
Alp1_OG0010289	8
Alp10_OG0010194	0
Alp11_OG0008522	4
Alp12_OG0003717	543
Alp13_OG0001034	2
Alp2_OG0000261_OG0	9
Alp2_OG0000261_OG1	7
Alp4_OG0005779	709
Alp6_OG0006360	22
Alp7_OG0003030	0
Alp9_OG0003931	2
alph_OG0000083_OG0	8
alph_OG0005113	2008
alpha-Catr_OG0006852	645
alpha-Est1_OG0004357	11367
alpha-Est10_OG0004350	4886
alpha-Est2_OG0000314	192
alpha-Est3_OG0004356	1621
alpha-Est6_OG0004354	3
alpha-Est7_OG0001351	4722
alpha-Est8_OG0004352	7589
alpha-Est9_OG0004351	1241
alpha-Man-Ia_OG0003130	97
alpha-Man-Ia_OG0003131	1954
alpha-Man-Ia_OG0001168	1154
alpha-Man-Ib_OG0005087	643
alpha-Man-Ic_OG0011549	3
alpha-Man-IIa_OG0004878	952
alpha-Man-IIb_OG0005229	1300
alpha-PheRS_OG0008296	780
alpha-Spec_OG0011040	15021
alpha4GT1_OG0000948	373
alphaCOP_OG0011275	2977
alphaSnap_OG0010384	3009
alphaTub67C_OG0010998	8
Alr_OG0008278	535
alrm_OG0002498	118
Als2_OG0009863	1717
alt_OG0004894	2639
aly_OG0004083	1
Ama_OG0002112	1
Amacr_OG0009433	1175
amd_OG0001918	406
Amnionless_OG0008741	11
amon_OG0011540	1072
amos_OG0003702_OG0	0
AMPdeam_OG0008245	8351
Amph_OG0007204	6795
AMPKalpha_OG0001698	4240
Amt_OG0004607	79
Amun_OG0008385	3047
amx_OG0007575	329
Amy-p_OG0000157_OG0	210
Amy-p_OG0000157_OG0.2	3
Amyrel_OG0006416	2
ana_OG0006403	19
ana1_OG0002269	776
ana2_OG0007120	63
ana3_OG0006194	72
Ance-2_OG0003658	7
Ance-3_OG0001891_OG0	1511
Ance-3_OG0009407	1641
Ance-4_OG0006406	599
Ance-5_OG0005870	886
anchor_OG0010100	556
Andorra_OG0011741	3
Ank2_OG0010460	5950
Ankle2_OG0000780	2460
l(2)35Be_OG0003404_OG0	212
anox_OG0007490	1745
Ant2_OG0008041	93
antdh_OG0008007	4633
Antp_OG0002113	721
antr_OG0007227	0
AnxB10_OG0008082	4537
AnxB11_OG0008196	2416
AnxB9_OG0004410	23969
aop_OG0003458	1105
aos_OG0010741	1482
Aos1_OG0002145_OG0	529
AOX1_OG0005242	11305
AOX2_OG0000143_OG0	9938
AOX2_OG0000143_OG1	52
AOX4_OG0001465	1
ap_OG0005832	597
AP-1-2beta_OG0008273	2638
AP-1gamma_OG0007680	2388
AP-1mu_OG0005553	1655
AP-1sigma_OG0005334	1941
AP-2alpha_OG0008751	1796
AP-2mu_OG0004736	1426
AP-2sigma_OG0004385	809
Apc_OG0005387	1676
APC10_OG0005888	224
Apc2_OG0005308	163
APC4_OG0003171_OG0	265
APC7_OG0001703	11
ApepP_OG0000963	404
aph-1_OG0003552_OG0	427
aPKC_OG0006607	499
aPKC_OG0006608	63
aPKC_OG0006609	157
Aplip1_OG0011323	592
apn_OG0002443_OG0	5
apolpp_OG0012638	16353
app_OG0010830	888
APP-BP1_OG0010070	383
Appl_OG0007834	2030
Aprt_OG0004075	260
Aps_OG0010085	2300
apt_OG0002733	827
CG18815_OG0010034	3267
AQP_OG0007242	5581
aqrs_OG0005393	0
aqz_OG0001049_OG1	9802
ara_OG0009939	1128
aralar1_OG0001518	3874
Arc1_OG0002768_OG0	0
Arc2_OG0006127	291
Arc42_OG0001370_OG0	1290
Archease_OG0002289_OG0	323
Arf51F_OG0006831	1628
Arf79F_OG0012164	5123
ArfGAP1_OG0010836	1137
ArfGAP3_OG0003816_OG0	1235
Arfip_OG0005451	308
Arfrp1_OG0007681	286
arg_OG0003183	32
arg_OG0007835	5
Argk_OG0011233	150324
Argk_OG0011925	6347
Argl_OG0009800	568
CG31469_OG0002209_OG0	617
ArgRS_OG0008151	765
ArgRS-m_OG0004367	190
ari-1_OG0007878	1366
ari-2_OG0003028	859
Arl1_OG0010003	778
Arl2_OG0004816	191
Arl5_OG0011164	489
Arl6_OG0007042	198
Arl6IP1_OG0004993	698
Arl8_OG0004797	861
arm_OG0007636	7108
armi_OG0002027	182
Arp1_OG0004441	2738
Arp10_OG0007423	899
Arp2_OG0001770	836
Arp3_OG0010555	930
Arp5_OG0001448_OG0	375
Arp53D_OG0011600	4
Arp6_OG0008512	702
Arp8_OG0007614	306
Arpc1_OG0009187	2191
Arpc2_OG0009417	789
Arpc3A_OG0005226	515
Arpc3B_OG0008590	52
Arpc4_OG0008719	1171
Arpc5_OG0008957	560
arr_OG0007264	530
Arr1_OG0009490	9818
Arr2_OG0004099	13691
Ars2_OG0005840	3305
Art1_OG0004911	577
Art2_OG0008773	8
Art3_OG0004604	289
Art4_OG0004574	125
Art6_OG0004528_OG0	0
Art7_OG0001547_OG0	491
Art8_OG0009662	59
Art9_OG0002219_OG0	0
Arts_OG0000486_OG0	872
aru_OG0003377	3291
Arv1_OG0013036	329
arx_OG0009914	74
Asap_OG0007180	2301
Asator_OG0002682_OG1	2522
Asciz_OG0010646	191
ase_OG0007840	16
asf1_OG0009889	429
ash1_OG0000982_OG0	60
ash2_OG0004623	1156
Ask1_OG0004518	3347
asl_OG0004217	154
AsnRS_OG0003707	1668
AsnRS-m_OG0006452	224
AsnS_OG0000992	633
asp_OG0004633	4
Asph_OG0006509	17256
ASPP_OG0006932	2439
CG9572_OG0008488	34890
AspRS_OG0006665	1919
AspRS-m_OG0008886	1181
asrij_OG0006972	1004
asRNA:CR31429_OG0002339_OG0	116
asRNA:CR42743_OG0003772_OG0	0
asRNA:CR43299_OG0012338_OG0	0
asRNA:CR43426_OG0012535_OG0	4
asRNA:CR43454_OG0002277_OG0	42
asRNA:CR43463_OG0001607_OG0	108
asRNA:CR43809_OG0003675_OG0	452
asRNA:CR44106_OG0002406_OG0	7
asRNA:CR44169_OG0002969_OG0	5
asRNA:CR44179_OG0001455_OG0	1686
asRNA:CR44372_OG0000331_OG0	2
asRNA:CR44372_OG0000331_OG1	0
asRNA:CR44894_OG0012090_OG0	0
asRNA:CR45044_OG0005605_OG0	22
asRNA:CR45195_OG0000203_OG0	1000
asRNA:CR45195_OG0000203_OG1	1432
asRNA:CR45350_OG0001645_OG0	1546
asRNA:CR45943_OG0010336	416
asRNA:CR46029_OG0000226_OG0	1
asRNA:CR46029_OG0000226_OG1	0
asRNA:CR46139_OG0003106_OG0	20
asRNA:CR46246_OG0011916	1
asRNA:CR46354_OG0002193_OG0	260
asRNA:CR46473_OG0000925_OG0	38
Ass_OG0001346	67
ast_OG0003560	292
AstA_OG0004634	27
AstA-R1_OG0000689	75
AstA-R2_OG0005396	136
AstC_OG0009668	7
AstC-R1_OG0010134	31
AstC-R2_OG0001295_OG0	18
AstCC_OG0009669	0
asun_OG0002419_OG0	168
Asx_OG0006138	1517
Atac1_OG0003748_OG0	103
Atac2_OG0009508	232
Atac3_OG0000828	317
Tat_OG0001330	1401
Ate1_OG0003045	1540
Atet_OG0003384	1482
Atf-2_OG0006059	378
Atf3_OG0007763	1801
Atg1_OG0009929	108
Atg1_OG0009931	1451
Atg10_OG0001598	51
Atg101_OG0008681	563
Atg12_OG0011904	378
Atg13_OG0004817	1025
Atg14_OG0005089	1330
Atg16_OG0005703	627
Atg17_OG0004232	2438
Atg18a_OG0011152	1802
Atg18b_OG0001271_OG0	1352
Atg2_OG0011112	3177
Atg3_OG0009922	1056
Atg4a_OG0009014	1320
Atg4b_OG0005256	859
Atg5_OG0007974	360
Atg6_OG0005323	748
Atg7_OG0006714	352
Atg8a_OG0008043	9388
Atg8b_OG0005571	4
Atg9_OG0006487	1728
atilla_OG0011822	10664
atk_OG0010362	11
atl_OG0001399	8250
atms_OG0004154	1029
ato_OG0004804	0
Atox1_OG0012695	776
ATP6AP2_OG0004869	9904
ATP7_OG0008369	1425
ATP8A_OG0007260	3701
ATP8A_OG0007261	26
Atpalpha_OG0002140	25421
ATPCL_OG0006680	6345
ATPsynB_OG0010987	31068
ATPsynbeta_OG0005823	115568
ATPsynbetaL_OG0001317	3
ATPsynC_OG0005792	64654
ATPsynCF6_OG0005500	14000
ATPsynCF6L_OG0010605	3
ATPsynD_OG0004477	19585
ATPsyndelta_OG0007526	12481
ATPsynE_OG0005568	16010
ATPsynG_OG0009657	17349
ATPsyngamma_OG0005690	31181
ATPsynGL_OG0009315	5
ATPsynO_OG0012619	24509
AttC_OG0000164_OG0	511
AttC_OG0007258	168
AttD_OG0004890	15
Atu_OG0002096	867
Atx-1_OG0012102	15
Atx2_OG0011501	3868
Atxn7_OG0003444	687
aub_OG0000482_OG0	4
aurA_OG0004964	32
aurB_OG0009647	9
aust_OG0001881	0
aux_OG0003096_OG0	1582
ave_OG0006159	233
Aven_OG0003291	183
awd_OG0002664	5445
Awh_OG0010478	4
axed_OG0010262	195
Axn_OG0005720	1007
axo_OG0003993	214
axo_OG0010625	89
axo_OG0010626	429
axo_OG0010628	63
Axs_OG0008319	1196
Axud1_OG0003447	622
az2_OG0006736	203
azot_OG0000210_OG0	0
azot_OG0000210_OG1	1
b_OG0009189	6889
B-H1_OG0000267_OG0	464
B-H1_OG0000267_OG1	290
B4_OG0009202	2322
B52_OG0001376_OG0	6394
b6_OG0007653	62
B9d1_OG0005246	39
B9d2_OG0005830	23
bab1_OG0011327	38
bab1_OG0011328	54
bab2_OG0011326	1118
babo_OG0006628	1161
babos_OG0007027	1329
Bacc_OG0008947	13762
Bace_OG0000801_OG0	3
baf_OG0003792	722
bai_OG0005189	2097
Balat_OG0007229	11
Baldspot_OG0010721	1114
ball_OG0001092_OG1	189
bam_OG0005170	0
bap_OG0001358_OG0	0
Bap111_OG0007677	1267
Bap170_OG0000903_OG0	1026
Bap55_OG0005900	389
Bap60_OG0008560	1034
IMPPP_OG0000305_OG1	0
barc_OG0010291	540
bark_OG0008784	1660
barr_OG0000425_OG0	310
baz_OG0008596	3042
bb8_OG0005496	13
bbc_OG0007266	3581
CG18067_OG0007098	11802
bbg_OG0010871	219
bbg_OG0010872	1078
BBIP1_OG0004876	121
BBS1_OG0010413	86
BBS4_OG0002785_OG0	582
BBS5_OG0002086	255
BBS8_OG0008755	267
BBS9_OG0006919	695
bbx_OG0008688	3991
bc10_OG0010387_OG0	1345
BCAS2_OG0005540	301
bcd_OG0002111_OG0	0
bchs_OG0003722	145
BCL7-like_OG0007566	98
bcn92_OG0007793	496
Bdbt_OG0004400	374
bdg_OG0006805	1294
bdl_OG0003385	2724
Bdp1_OG0009215	640
be_OG0000785	2925
BEAF-32_OG0006164	850
beag_OG0004860	455
beat-Ia_OG0011784	45
beat-Ib_OG0009146	33
beat-Ic_OG0001866_OG0	19
beat-IIa_OG0005482	55
beat-IIb_OG0005481	206
beat-IIIa_OG0009463	40
beat-IIIb_OG0009460	90
beat-IIIc_OG0003687	296
beat-IV_OG0005508	143
beat-Va_OG0005024	8
beat-Vb_OG0005021	22
beat-Vc_OG0001062_OG0	15
beat-VII_OG0011542	568
beat-VII_OG0011544	333
beg_OG0004008	515
bel_OG0001048	4719
Bem46_OG0008920	313
ben_OG0000514_OG0	2265
Best1_OG0002590_OG0	2732
Best2_OG0010251	2229
Best3_OG0009963	1
Best4_OG0000558_OG0	0
Bet1_OG0003845_OG0	734
Bet3_OG0004072	578
beta-PheRS_OG0005298	703
beta-Spec_OG0007697	22995
beta'COP_OG0009212	2217
beta3GalTII_OG0012738	102
beta4GalNAcTA_OG0006521	542
beta4GalNAcTB_OG0002610	397
beta4GalT7_OG0005195	182
betaCOP_OG0008653	3340
betaggt-I_OG0008962	544
betaGlu_OG0002667	468
CG32396_OG0011696	3
Bgb_OG0011276	414
bgcn_OG0001647	275
bgm_OG0009412	1569
BHD_OG0010421	255
bi_OG0003201	552
bi_OG0012904	40
BI-1_OG0004087	4336
bib_OG0001843_OG0	18
BicC_OG0009143	12
BicD_OG0009474	1551
CG11873_OG0005086	857
bif_OG0003277	1108
bif_OG0012761	335
BigH1_OG0001085_OG0	1
bigmax_OG0005365	459
Bili_OG0002506_OG0	0
bin_OG0010286	0
Bin1_OG0005423	232
bin3_OG0007310	2184
bip1_OG0010560	62
Bka_OG0009250	205
blanks_OG0011885_OG0	4
Blimp-1_OG0010196	2473
Blm_OG0002608	96
Blos1_OG0006148	305
Blos2_OG0010078	338
Blos3_OG0009918	215
Blos4_OG0010933	248
blot_OG0010924	13739
blow_OG0006726	379
blp_OG0005216	1620
blw_OG0006982	104543
bma_OG0010967	37
Bmcp_OG0010022	594
bmm_OG0010858	4154
bnb_OG0001206_OG1	1806
CG5059_OG0012191	1424
bnk_OG0005787	0
bnl_OG0004512	512
boca_OG0006727	710
bocks_OG0002575_OG0	602
BOD1_OG0005544	2599
boi_OG0007601	252
boi_OG0007603	56
boil_OG0012322	9
bol_OG0011238	5651
boly_OG0007153	17
BomBc1_OG0001623	1283
BomBc2_OG0000769_OG0	1551
BomBc3_OG0004769	1585
BomT3_OG0011469	4542
bon_OG0004934	984
bond_OG0004726	317
bonsai_OG0007008	611
Boot_OG0006400	4
bor_OG0004967	583
bora_OG0003911	0
BORCS5_OG0008208	386
BORCS6_OG0011365	287
BORCS7_OG0007103	79
borr_OG0009292	19
boss_OG0005676	741
botv_OG0006642	526
bou_OG0007819	605
bowl_OG0008785	1031
BoYb_OG0000400_OG0	1
br_OG0007659	57
br_OG0011928	9
Br140_OG0001629	782
brat_OG0001919	241
Brca2_OG0000883	463
Brd_OG0010852	0
CG7154_OG0009310	994
Brd8_OG0002488	354
Bre1_OG0010209	838
Brf_OG0005483	375
Brf_OG0005485	72
brk_OG0007975	392
brm_OG0009999	1749
Brms1_OG0008442	929
Bro_OG0011272	0
brp_OG0000499_OG1	446
l(3)72Ab_OG0009997	1962
bru1_OG0009737	111
bru1_OG0009738	746
bru2_OG0009740	717
bru2_OG0011823	16
bru2_OG0012161	137
bru3_OG0010907	337
bru3_OG0011909	66
Bruce_OG0004896	5593
brun_OG0003663	1212
brv1_OG0000706_OG0	0
brv2_OG0010919	1
brv3_OG0011666	18
BRWD3_OG0005288	2471
brwl_OG0009277	777
bs_OG0003002	414
bs_OG0006897	133
bsf_OG0001906_OG0	2425
Bsg_OG0009780	6627
Bsg25D_OG0003412_OG0	1758
bsh_OG0009110	17
bsk_OG0012344	1518
bt_OG0000537_OG1	219
BTBD9_OG0000546_OG0	841
BtbVII_OG0011887	2525
btd_OG0007557	321
Btk29A_OG0001838	551
Btk29A_OG0011763	10
btl_OG0002041	170
btn_OG0004719	22
Btnd_OG0008611	42
btsz_OG0001035_OG1	485
btsz_OG0004581	3
btv_OG0003692	39
btv_OG0009487	363
btz_OG0005342	1821
Bub1_OG0001806_OG0	661
Bub3_OG0005120	362
BubR1_OG0000657_OG0	84
Buffy_OG0006561	223
bug_OG0006803	578
Bug22_OG0009372	574
BuGZ_OG0008876	1447
CG8270_OG0010257	333
bun_OG0000556	1840
bun_OG0009749	3541
bur_OG0003683_OG0	1924
Burs_OG0001045_OG0	63
bves_OG0007497	342
bves_OG0007499	253
bw_OG0006000	8
bwa_OG0009122	242
bwa_OG0012525	187
Bx_OG0008666	3
Bx_OG0008667	302
Bx42_OG0007682	1301
by_OG0005550	5873
byn_OG0010803	0
bys_OG0007950	558
c-cup_OG0012143	6
c(3)G_OG0001464_OG0	155
c11.1_OG0007569	1894
c12.1_OG0007568	455
c12.2_OG0007567	2977
C15_OG0002126_OG0	23
C1GalTA_OG0009799	575
C3G_OG0007801	4453
C901_OG0008027	2
ca_OG0005700	3119
Ca-alpha1D_OG0009140	6839
Ca-alpha1T_OG0003323	749
Ca-beta_OG0009681	1579
Ca-Ma2d_OG0009139	1215
CaBP1_OG0008860	1520
cac_OG0000605_OG0	188
cact_OG0009392	13488
cactin_OG0003129	693
cad_OG0009437	2
Cad74A_OG0010922	40
Cad86C_OG0002368	2270
Cad87A_OG0001088_OG0	305
Cad89D_OG0001058_OG0	1
Cad96Ca_OG0011497	1321
Cad96Cb_OG0005172	0
Cad99C_OG0005704	1540
CadN_OG0000277_OG1	68
Caf1-105_OG0002830	145
Caf1-180_OG0007408	385
Caf1-55_OG0001036	799
cag_OG0001595_OG0	182
CAH1_OG0009192	2827
CAH13_OG0002843	8
CAH14_OG0002807	1
CAH15_OG0006256	3
CAH16_OG0000498_OG1	2
CAH2_OG0001000_OG0	9328
CAH3_OG0003177	999
CAH5_OG0005796	3
CAH7_OG0000840	1780
CAH8_OG0004748	22
CAH9_OG0005622	271
CAHbeta_OG0002334	215
cal1_OG0002556_OG0	452
CalpA_OG0003035	4054
CalpB_OG0010971	1698
CalpC_OG0008186	550
Calr_OG0005564	14441
Cals_OG0013279_OG0	1789
Calx_OG0002139_OG0	1
Calx_OG0004417	4449
Calx_OG0004418	2279
calypso_OG0006121	310
Cam_OG0012053	14869
CaMKI_OG0012767	4412
CaMKII_OG0013280	8395
Camp_OG0005907	494
Camta_OG0006364	683
Camta_OG0006365	66
can_OG0004061_OG0	6
CanA1_OG0005778	1193
CanB_OG0000231_OG0	273
CanB_OG0000231_OG1	3552
Cand1_OG0009382	1549
CAP_OG0000587_OG0	13291
CAP_OG0012405	4
Cap-D2_OG0005121	168
Cap-D3_OG0009448	396
Cap-G_OG0002924	559
Cap-H2_OG0004906	659
Capa_OG0005712	14
Caper_OG0009347	7569
Capr_OG0010138	1613
caps_OG0010156	1343
caps_OG0010157	1124
capt_OG0009025	9999
capu_OG0000612_OG0	451
car_OG0007437	351
CARPA_OG0007960	41
CARPB_OG0007554	89
CarT_OG0009432	84
cas_OG0004236	1
casp_OG0006502	1405
cass_OG0009476	3212
Cat_OG0003869	13398
cathD_OG0002862	14595
cato_OG0006491	0
Catsup_OG0009538	1358
caup_OG0009938	237
cav_OG0000654	76
caz_OG0003243_OG0	1787
cbc_OG0007265	560
Cbl_OG0002051_OG0	2620
CBP_OG0001721	15
CBP_OG0007971	7
Cbp20_OG0005066	416
Cbp53E_OG0006447	1120
Cbp80_OG0007913	519
Cbp80_OG0007915	426
Cbs_OG0003124	951
cbs_OG0007263	630
cbt_OG0008760	3458
Cby_OG0004789	53
Cc2d2a_OG0002702	109
CCAP_OG0011467	5
CCAP-R_OG0000870	71
ccb_OG0012089	2
CCDC151_OG0011900	70
CCDC53_OG0009785	244
Ccdc58_OG0010399	196
Ccdc85_OG0008917	236
CCHa1_OG0004530	177
CCHa1-R_OG0006065	37
CCHa2_OG0002186_OG0	205
CCHa2-R_OG0005836	10
Cchl_OG0004776	6401
CCKLR-17D1_OG0003334	13
CCKLR-17D1_OG0008675	317
CCKLR-17D1_OG0011744	13
CCKLR-17D3_OG0008678	157
Ccm3_OG0005250	1509
Ccn_OG0010106	283
Ccn_OG0010107	293
Ccn_OG0012179	130
Ccp84Ab_OG0000178_OG0	10
Ccp84Ac_OG0001349_OG0	4
Ccp84Ae_OG0002110_OG0	2
Ccp84Af_OG0000109_OG0	0
Ccp84Af_OG0000109_OG1	0
Ccp84Af_OG0000109_OG2	2
Ccp84Ag_OG0001348_OG0	5
Ccs_OG0006299	839
CCT1_OG0002281_OG0	1365
CCT2_OG0003145	1615
CCT3_OG0004995	2115
CCT4_OG0000979	1428
CCT5_OG0006600	1719
CCT6_OG0008508	2435
CCT7_OG0004839	522
CCT7_OG0004841	310
CCT8_OG0007117	2028
Ccz1_OG0010481	505
cd_OG0004708	4
CD98hc_OG0001357_OG0	5645
Cda4_OG0008701	76
Cda5_OG0008721	4419
Cda9_OG0002707	20
CDase_OG0005749	4992
cdc14_OG0009306	2957
Cdc16_OG0005493	280
Cdc23_OG0009421	224
Cdc27_OG0010426	1282
Cdc2rk_OG0006290	261
Cdc37_OG0011041	1216
Cdc42_OG0008268	1223
Cdc45_OG0007388	284
Cdc5_OG0011371	708
CDC50_OG0008483	1669
Cdc6_OG0002054	20
Cdc7_OG0007729	2266
Cdep_OG0002087	1136
Cdep_OG0004159	1585
CdGAPr_OG0009111	2266
cdi_OG0000729	1829
cDIP_OG0004394	1369
Cdk1_OG0000555_OG0	7
Cdk12_OG0009875	778
Cdk2_OG0002391	162
CDK2AP1_OG0008015	448
Cdk4_OG0006632	381
Cdk5_OG0002993	602
Cdk5alpha_OG0009389	754
Cdk7_OG0001724	249
Cdk8_OG0010977	128
Cdk9_OG0007009	403
Cdlc2_OG0000234_OG1	1266
cdm_OG0002482	2509
Cds_OG0010549	1863
Ced-12_OG0009727	658
ced-6_OG0006366	7011
CenB1A_OG0004675	1190
CenG1A_OG0003595_OG0	5137
CenG1A_OG0009182	36
Cenp-C_OG0002322	272
Cep135_OG0009952	276
Cep135_OG0009954	313
cep290_OG0004127	302
Cep89_OG0006812	5
Cep97_OG0008778	453
cer_OG0012078	655
Cerk_OG0004182	3211
cert_OG0011161	2001
Cf2_OG0008971	3217
Cfp1_OG0007571	778
CG5789_OG0004615	974
cg_OG0006533	3344
CG10000_OG0005395	0
CG10005_OG0004963	5
CG10011_OG0005399	744
CG10013_OG0002410_OG0	1
CG10019_OG0008786	70
CG10026_OG0009081	353
CG10029_OG0004344	30
CG10031_OG0008792	533
CG10035_OG0004420	29
CG10038_OG0001436_OG0	328
CG10041_OG0012259_OG0	7
CG10051_OG0007036	0
CG10053_OG0004336	132
CG10055_OG0004329	661
CG10062_OG0007038	246
CG10063_OG0010284	4
CG10064_OG0010282	6
CG10068_OG0004321	814
CG10073_OG0000065_OG2	63
CG10075_OG0010279	1499
CG10077_OG0010277	21996
CG10082_OG0005964	6004
CG10086_OG0001355	0
CG10089_OG0010567	387
CG10098_OG0004320	830
CG10104_OG0006132	1
CG10116_OG0010569	6
CG10126_OG0005023	2811
CG10132_OG0009091	1413
CG10137_OG0009093	749
CG10139_OG0006151	332
CG10140_OG0010573	16
CG10147_OG0010256	232
CG10151_OG0006160	132
CG10154_OG0010575	0
CG10163_OG0010252	1
CG10164_OG0001489	7
CG10165_OG0011781	405
CG10171_OG0010163	200
CG10175_OG0005507	5355
CG10177_OG0001079_OG0	1
CG10184_OG0005509	1105
CG10185_OG0005203	502
CG10189_OG0009087	351
CG10194_OG0009085	423
CG10195_OG0003572	530
CG10205_OG0006168	4042
CG10208_OG0005527	362
CG10209_OG0006169	449
CG10211_OG0009505	2407
CG10222_OG0010165	151
CG10226_OG0010249	661
CG10237_OG0003462	27692
CG1024_OG0004294	235
CG10252_OG0011517	30
CG10254_OG0002565	1378
CG10257_OG0006606	237
CG10264_OG0005208	0
CG10265_OG0006935	122
CG10274_OG0003940	634
CG10280_OG0004257	2
CG10283_OG0001907_OG0	530
CG10286_OG0004292	475
CG10298_OG0004288	8
CG10300_OG0005516	1
CG10301_OG0005515	4
CG10307_OG0005957	2309
CG10311_OG0004972	2173
CG10317_OG0004974	29
CG10321_OG0005965	1739
CG10324_OG0004994	248
CG10332_OG0005992	1
CG10333_OG0009507	1138
CG10336_OG0009516	36
CG10337_OG0009096	152
CG10338_OG0009517	319
CG10339_OG0006873	3312
CG10340_OG0001059_OG0	1657
CG10341_OG0009518	525
CG10343_OG0009520	351
CG10344_OG0007020	40
CG10345_OG0002430_OG0	39928
CG10347_OG0000607_OG0	167
CG10348_OG0003704	1600
CG10352_OG0008207	18
CG10353_OG0008206	2151
CG10357_OG0010470	2
CG10359_OG0010469	160
CG10361_OG0010014	225
CG10362_OG0008202	335
CG10365_OG0005518	2478
CG10366_OG0009102	616
CG10375_OG0005526	661
CG10376_OG0009519	621
CG10383_OG0001909	5212
CG10384_OG0007018	64
CG10405_OG0004983	9
CG10407_OG0005207	205
CG10413_OG0003703_OG0	191
CG10417_OG0013094	1096
CG10418_OG0010832	148
CG10425_OG0002500	498
CG10428_OG0001263_OG0	758
CG10431_OG0001914	49
CG10433_OG0006904	3391
CG10435_OG0002296_OG0	764
CG10444_OG0007082	571
CG10445_OG0001356	95
CG10459_OG0001605_OG0	3
CG10462_OG0009105	965
CG10463_OG0009108	258
CG10466_OG0012145	124
CG10467_OG0010233	485
CG10469_OG0010232	81
CG10470_OG0009541	566
CG10472_OG0000811_OG0	247
CG10479_OG0010225	331
CG10481_OG0009114	2
CG10483_OG0010221	631
CG10486_OG0010219	0
CG10492_OG0009544	1009
CG10494_OG0006908	116
CG10495_OG0009546	137
CG10505_OG0006927	11
CG10508_OG0010314	1369
CG10510_OG0003948	3
CG10513_OG0005163	461
CG10514_OG0005162	408
CG10516_OG0009998	163
CG10527_OG0002810_OG0	12567
CG10543_OG0006262	2892
CG10550_OG0000747	18622
CG10555_OG0008527	875
CG10561_OG0009552	2475
CG10565_OG0010321	3221
CG10576_OG0010200	2192
CG10581_OG0010326	152
CG10584_OG0010328	705
CG10587_OG0000094_OG0	0
CG10587_OG0000094_OG1	0
CG10587_OG0000094_OG2	1
CG10589_OG0003950	3
CG10591_OG0010195	1
CG10597_OG0003317	0
CG10598_OG0011740	0
CG10600_OG0009530	2649
CG10602_OG0009532	3884
CG10616_OG0010838	867
CG10621_OG0001911	151
CG10623_OG0001912	878
CG10628_OG0009107	516
CG10631_OG0001241	2606
CG10646_OG0009949	279
CG10654_OG0009947	143
CG10657_OG0009951	93
CG10660_OG0010840	466
CG10663_OG0010839	1107
CG10669_OG0005156	322
CG10674_OG0010603	467
CG10680_OG0003577	4323
CG10681_OG0009950	155
CG10700_OG0011812	0
CG10702_OG0009548	357
CG10710_OG0010908	437
CG10713_OG0010576	90
CG10725_OG0010574	0
CG10730_OG0000951	26
CG10731_OG0006517	228
CG10737_OG0006638	30929
CG10738_OG0010568	45
CG1074_OG0007339	388
CG10747_OG0009127	1355
CG10748_OG0011855_OG0	1
CG10749_OG0003913_OG0	2
CG10750_OG0009561	5
CG10752_OG0010150_OG0	0
CG10761_OG0008304	0
CG1077_OG0004263	0
CG10793_OG0003237	2
CG10795_OG0006915	359
CG10799_OG0003081	287
CG10801_OG0012112	4
CG10802_OG0008133	847
CG10803_OG0008134	370
CG10804_OG0008132	314
CG10809_OG0010976	284
CG10814_OG0007257	1
CG10822_OG0007072	1
CG10839_OG0009144	1
CG10841_OG0002198_OG0	23
CG10853_OG0003980_OG0	5
CG10859_OG0009209	27
CG10862_OG0002017_OG1	4010
CG10863_OG0010486	5001
CG10863_OG0012194_OG0	26
CG10864_OG0005043	88
CG10866_OG0010485	372
CG10874_OG0003457	806
CG10877_OG0002385_OG0	11
CG10887_OG0002183_OG0	0
CG10898_OG0002547	420
CG1090_OG0003105_OG0	569
CG10903_OG0002293_OG0	395
CG10904_OG0011634	208
CG10907_OG0001984_OG0	268
CG10909_OG0005022	0
CG10910_OG0006092	43
CG10911_OG0006095	46
CG10912_OG0000471	16
CG10914_OG0006109	255
CG10919_OG0001352	1
CG1092_OG0001161_OG0	299
CG10920_OG0007959	5
CG10927_OG0006710	53
CG10931_OG0006071	1
CG10932_OG0007954	1999
CG10934_OG0002756_OG0	4
CG10939_OG0005908	2378
CG10947_OG0009415	3962
CG10948_OG0009927	860
CG10949_OG0009416	364
CG10950_OG0012279	1
CG10958_OG0001743	147
CG10959_OG0008299	63
CG10962_OG0007748	90
CG10970_OG0003173	5
CG10973_OG0012539	357
CG10979_OG0004244	620
CG10984_OG0009934	579
CG10996_OG0008249	4
CG11000_OG0004245	73
CG11007_OG0003037	329
CG11018_OG0007064	3
CG11029_OG0001270	154
CG1103_OG0003103_OG0	225
CG11030_OG0003728	575
CG11034_OG0001268	122
CG11035_OG0002292_OG0	736
CG11041_OG0001654	113
CG11044_OG0007073	2606
CG1105_OG0004314	1868
CG11050_OG0009604	4034
CG11060_OG0006765	10
CG11068_OG0011716	5
CG11069_OG0004655	336
CG11076_OG0001759	1207
CG11077_OG0000549_OG0	372
CG11085_OG0008456	7
CG11089_OG0004653	1537
CG11095_OG0003249	342
CG11099_OG0007074	938
CG11103_OG0003250	255
CG11106_OG0012330	2
CG11109_OG0001964	222
CG11110_OG0006619	380
CG11123_OG0006752	286
CG11125_OG0006747	253
CG11127_OG0006744	674
CG1113_OG0004171	56
CG11131_OG0001957_OG0	2
CG11134_OG0003251	260
CG11141_OG0006745	680
CG11145_OG0006754	4
CG11147_OG0003729	39331
CG11149_OG0003730	1
CG11151_OG0008256	4852
CG11159_OG0006283	2
CG1116_OG0004164	1087
CG11162_OG0008263	0
CG11168_OG0004657	1400
CG11170_OG0006462	74
CG11178_OG0003327	396
CG11180_OG0006625	682
CG11191_OG0007189	1132
CG11192_OG0007095	0
CG11200_OG0007088	5073
CG11211_OG0012938	6
CG11226_OG0012166_OG0	1
CG11227_OG0007505	3
CG1124_OG0002090	343
CG11241_OG0003815_OG0	313
CG11247_OG0009861	510
CG11248_OG0003830_OG0	193
CG11249_OG0009864	7
CG11251_OG0001998	3
CG11257_OG0007039	257
CG11263_OG0001789	1
CG11267_OG0011856	943
CG11269_OG0006458	2
CG11275_OG0002906	1912
CG11279_OG0003924_OG0	210
CG11286_OG0004361	1
CG1129_OG0002085	457
CG11291_OG0003029	6
CG11294_OG0007761	4
CG11298_OG0007031	2
CG11309_OG0010303	2159
CG11317_OG0012026	500
CG11318_OG0000756	14
CG11319_OG0009603	353
CG11327_OG0009628	5
CG11333_OG0002657_OG0	0
CG11334_OG0005804	1490
CG11342_OG0011920	57
CG11345_OG0011138	2
CG11349_OG0011131	1
CG11353_OG0011127	31
CG11356_OG0008477	27
CG11357_OG0011126	444
CG1136_OG0010499	914
CG11367_OG0000806_OG0	75
CG11369_OG0011699	2
CG1137_OG0004303	13
CG11370_OG0003817_OG0	6
CG11377_OG0008723	557
CG11378_OG0007395	258
CG11379_OG0007397	2
CG11380_OG0007400	27
CG11381_OG0007402	1
CG11382_OG0007404	1
CG11384_OG0007396	0
CG1139_OG0004077	16
CG11391_OG0001026_OG0	73
CG11396_OG0010345	738
CG11398_OG0007405	102
CG11403_OG0007406	109
CG11404_OG0012169	1
CG11406_OG0006889	3
CG11409_OG0007766	74
CG11413_OG0011575	154
CG11414_OG0006019	1891
CG11417_OG0007590	543
CG1142_OG0012974	241
CG11425_OG0009823	462
CG11426_OG0009824	645
CG1143_OG0011104	6641
CG11436_OG0003200	154
CG11437_OG0009825	15
CG11438_OG0009826	425
CG11447_OG0004515	477
CG11449_OG0000981_OG1	9
CG11453_OG0001027_OG0	123
CG11454_OG0001792	405
CG11456_OG0003951	315
CG11459_OG0000135_OG1	131
CG1146_OG0011093	27243
CG11470_OG0000857	1
CG11474_OG0005934	1197
CG11475_OG0005935	18
CG11498_OG0001515	11
CG11504_OG0002630	364
CG11523_OG0009832	231
CG11529_OG0010828	609
CG11537_OG0010640	1549
CG11550_OG0002660	1097
CG11560_OG0010817	198
CG11562_OG0008742	282
CG11563_OG0002662	241
CG11566_OG0007496	9
CG11570_OG0004027	0
CG11581_OG0008240	0
CG11583_OG0010538	301
CG11584_OG0008239	0
CG11585_OG0012335	1
CG11586_OG0010534	393
CG11590_OG0001741	268
CG11593_OG0010497	549
CG11594_OG0010492	1774
CG11596_OG0007629	661
CG11601_OG0008739	643
CG11608_OG0000142_OG0	2
CG1161_OG0004180	2251
CG11617_OG0008731	827
CG11619_OG0003864_OG0	141
CG11626_OG0011450	9
CG11629_OG0003739	0
CG11630_OG0009580	1
CG11634_OG0009583	1
CG11635_OG0007156	17
CG11638_OG0007387	245
CG11655_OG0001745_OG0	732
CG11656_OG0005013	8
CG11658_OG0010025	1087
CG11663_OG0012087	4
CG11664_OG0011395	0
CG11666_OG0012316	0
CG11668_OG0002452	63
CG11670_OG0005008	2
CG11672_OG0004805	5
CG11674_OG0008231	0
CG11679_OG0008511	376
CG11686_OG0002448_OG0	1630
CG11693_OG0004810	16
CG11694_OG0000225_OG0	0
CG11694_OG0000225_OG1	3
CG11695_OG0007879	651
CG11696_OG0007880	439
CG11698_OG0002319_OG0	5
CG11699_OG0007882	1835
CG11703_OG0002165_OG0	1
CG11710_OG0001691_OG0	787
CG1172_OG0004189	454
CG11722_OG0001391	380
CG11723_OG0003571	443
CG11726_OG0010048	6
CG11737_OG0001419_OG0	2073
CG11741_OG0001420_OG0	35
CG11752_OG0007995	2835
CG11755_OG0000851	78
CG11756_OG0007997	4
CG11760_OG0004826	818
CG11768_OG0004832	406
CG11771_OG0005200	2382
CG11777_OG0006309	188
CG11779_OG0004481	1096
CG11786_OG0012799	4
CG11788_OG0007083	90
CG11790_OG0005187	1218
CG11791_OG0012008	4029
CG11807_OG0003009_OG0	1333
CG11808_OG0006841	171
CG11811_OG0004058	452
CG11816_OG0008636	1
CG11835_OG0000264_OG0	5275
CG11835_OG0000264_OG1	6334
CG11837_OG0005082	168
CG11841_OG0005083	2120
CG11842_OG0000856_OG1	216
CG11843_OG0011490	222
CG11852_OG0002502_OG0	27
CG11854_OG0005171	81
CG11857_OG0005167	1265
CG11858_OG0005166	218
CG11878_OG0000055_OG0	0
CG11878_OG0000055_OG1	76
CG11878_OG0000055_OG2	11
CG11882_OG0005094	277
CG11883_OG0006313	1396
CG11885_OG0003355	340
CG11892_OG0005161	83
CG11893_OG0000039_OG2	935
CG11899_OG0005100	2049
CG11902_OG0005155	382
CG11906_OG0001618	311
CG11911_OG0008747	12
CG11912_OG0008746	0
CG11920_OG0005183	282
CG11927_OG0003556	437
CG11929_OG0011773	2
CG11961_OG0001155_OG0	1058
CG11964_OG0004848	183
CG11970_OG0004849	848
CG11975_OG0004850	765
CG11977_OG0012457_OG0	0
CG11980_OG0002337	603
CG11983_OG0004852	47
CG11986_OG0004855	113
CG11997_OG0004862	5
CG11999_OG0004179	712
CG12003_OG0004112	0
CG12004_OG0011286	2510
CG12009_OG0010662	3
CG12010_OG0010671	184
CG12011_OG0011025	3
CG12012_OG0010672	565
CG12016_OG0010666	624
CG12017_OG0010661	15
CG12020_OG0011042	2
CG12024_OG0011050	891
CG12025_OG0011053	1343
CG12035_OG0011029	0
CG12038_OG0011331	114
CG12054_OG0000497	1571
CG12056_OG0003138	658
CG12057_OG0003139	3
CG12061_OG0000938_OG0	0
CG12065_OG0007412	2717
CG12069_OG0001519	4
CG12071_OG0011553	163
CG12071_OG0013484	165
CG12075_OG0007754	1459
CG1208_OG0004248	1116
CG12081_OG0007411	324
CG12084_OG0011296	2108
CG12091_OG0011293	7502
CG12093_OG0011111	1038
CG12096_OG0008559	618
CG12099_OG0011289	7052
CG12104_OG0011284	229
CG12105_OG0004111	1360
CG12106_OG0007586	97
CG12107_OG0006719	536
CG12111_OG0007413	13
CG12112_OG0012598_OG0	59
CG12115_OG0007587	0
CG12116_OG0008625	1332
CG12118_OG0007585	1964
CG12121_OG0007579	1513
CG12123_OG0003325	203
CG12128_OG0002879	349
CG12129_OG0002878	281
CG1213_OG0002105	525
CG12134_OG0006319	156
CG12147_OG0004192	3
CG12155_OG0003210	745
CG12159_OG0002860	375
CG12164_OG0006760	11
CG12170_OG0002098	1238
CG12171_OG0004222	550
CG12173_OG0004172	244
CG12177_OG0008262	1677
CG1218_OG0002103	414
CG12182_OG0011099	124
CG12194_OG0008975	371
CG12204_OG0001687	98
CG12206_OG0008131	27
CG12209_OG0002818	6
CG12213_OG0002418	805
CG12219_OG0007713	575
CG12224_OG0000651_OG1	311
CG12231_OG0003119	0
CG12236_OG0008414	326
CG12237_OG0007424	674
CG12239_OG0001754	454
CG12241_OG0001396	410
CG12253_OG0011818	79
CG12256_OG0004947	9
CG12259_OG0005539	370
CG12268_OG0005336	1004
CG1227_OG0004337	229
CG12278_OG0004413	3
CG12279_OG0004445	443
CG12288_OG0009457	39
CG12289_OG0010046	2
CG12290_OG0002618	3647
CG12299_OG0009634	411
CG12301_OG0001981	231
CG12307_OG0009694	3
CG1231_OG0011372	22
CG12316_OG0009955	528
CG12320_OG0005053	94
CG12321_OG0001064_OG0	1746
CG12325_OG0002854	297
CG1233_OG0011370	1024
CG1234_OG0004335	413
CG12341_OG0002848	232
CG12343_OG0002853	1041
CG12344_OG0002855	1350
CG12355_OG0012373	212
CG1236_OG0002100	654
CG12362_OG0000821_OG0	6
CG12374_OG0007223	85
CG12375_OG0009777	1723
CG12379_OG0008514	113
CG12384_OG0006229	2051
CG1239_OG0004237	109
CG12395_OG0001736	0
CG12398_OG0008359	1
CG12402_OG0002224_OG0	14
CG12420_OG0002594_OG0	12
CG12426_OG0005340	2
CG12438_OG0003802	0
CG12439_OG0009296	0
CG12446_OG0001786_OG0	1
CG12448_OG0009145	16
CG1246_OG0011105	31
CG12464_OG0011955	2
CG12470_OG0007846	12
CG12479_OG0008243	1
CG12480_OG0008242	2
CG12481_OG0008237	0
CG12490_OG0000233_OG1	2
CG12496_OG0007599	0
CG12498_OG0008105	1
CG12499_OG0002285_OG0	422
CG12502_OG0011339	52
CG12507_OG0008176	2
CG12511_OG0009568	1
CG12516_OG0005410	2
CG12517_OG0009649	0
CG12520_OG0010149	91
CG12521_OG0012944	0
CG12531_OG0008272	173
CG12535_OG0008128	1
CG12539_OG0008363	0
CG12540_OG0008220	0
CG12541_OG0007825	83
CG12560_OG0012234	312
CG12567_OG0012740	1312
CG12576_OG0001784_OG0	1928
CG12581_OG0001679_OG0	7355
CG12589_OG0011424	3
CG12590_OG0011977	0
CG12594_OG0005596	129
CG12607_OG0011139	0
CG12609_OG0008677	2
CG12617_OG0003653	8
CG12620_OG0009462	1
CG12637_OG0008050	4
CG12643_OG0007518	113
CG1265_OG0010531	2469
CG12655_OG0000445_OG2	2
CG12659_OG0007410	29
CG12661_OG0007749	0
CG12662_OG0007747	3
CG12672_OG0007868	132
CG12674_OG0003570	1
CG12679_OG0001731_OG0	2
CG12680_OG0001718	2
CG12682_OG0012323	1
CG12691_OG0007931	0
CG12692_OG0000634_OG0	7
CG12693_OG0012106	3
CG12698_OG0008169	14
CG12699_OG0000230_OG1	52
CG12702_OG0001192	64
CG12708_OG0000271_OG0	19
CG12708_OG0000271_OG0.2	267
CG1271_OG0010635	1055
CG12713_OG0003881_OG0	32
CG12716_OG0008438	3
CG12723_OG0008557	5
CG12728_OG0000928_OG0	204
CG12729_OG0011725	14
CG1273_OG0010536	13
CG12730_OG0007375	455
CG12744_OG0000893	25
CG12746_OG0004208	2343
CG1275_OG0011072	1520
CG12768_OG0001283_OG0	218
CG12769_OG0007187	149
CG12773_OG0003140	758
CG12782_OG0012281	0
CG12783_OG0000743_OG0	3
CG12784_OG0005236	2
CG12795_OG0008825	517
CG12811_OG0002240	779
CG12817_OG0002595_OG0	69
CG12818_OG0004897	132
CG12822_OG0001599	1336
CG12825_OG0001130_OG1	222
CG12826_OG0002951	3
CG12828_OG0011622	0
CG12831_OG0011623_OG0	2
CG12836_OG0002963_OG0	63
CG12848_OG0006045	383
CG12849_OG0011577	0
CG12851_OG0005862	135
CG12857_OG0006163	5
CG12860_OG0006154	27
CG12861_OG0006153	26
CG12862_OG0011585_OG0	0
CG12863_OG0011584	147
CG12866_OG0002772	4
CG12868_OG0001564	1154
CG12869_OG0006145	24
CG12869_OG0006146	16
CG12877_OG0001472_OG0	995
CG1288_OG0001350	14
CG12880_OG0005345	13
CG12883_OG0001474	95
CG12885_OG0001477	531
CG12895_OG0006308	1082
CG12909_OG0002821	138
CG12910_OG0006305	38
CG12911_OG0006304	36
CG12914_OG0002819	2
CG12917_OG0002815	18
CG12920_OG0006291	0
CG12926_OG0006349	352
CG12929_OG0006357	115
CG12934_OG0006315	0
CG12935_OG0002846	118
CG12942_OG0001596_OG0	235
CG12945_OG0004570	1423
CG12947_OG0004568	63
CG12948_OG0004558	278
CG12963_OG0001641_OG0	1
CG12964_OG0002996_OG0	1
CG12970_OG0006808	2
CG12971_OG0010294	0
CG12974_OG0010307	34
CG12983_OG0010332	11
CG12984_OG0003949	0
CG12985_OG0000915	14
CG12986_OG0011685	1
CG1299_OG0000523_OG0	7640
CG12990_OG0007696	7
CG12991_OG0007703	1941
CG12992_OG0011688	42
CG12994_OG0007707	5
CG12995_OG0008599	4
CG12998_OG0011739	0
CG13000_OG0011738	0
CG13001_OG0008580	113
CG13002_OG0008577	332
CG13003_OG0008572	3706
CG13004_OG0008570	216
CG13005_OG0008567	97
CG13008_OG0008305	5
CG13010_OG0003260	9
CG13012_OG0008317	594
CG13014_OG0008547	272
CG13016_OG0006536	276
CG13018_OG0006537	202
CG13021_OG0003241	0
CG13022_OG0010698	82
CG13023_OG0010699	12
CG13024_OG0010708	103
CG13026_OG0010716	994
CG13028_OG0004010	2
CG13031_OG0012200	256
CG13032_OG0004014_OG0	5
CG13033_OG0010736	0
CG13038_OG0010761	0
CG13039_OG0010762	0
CG1304_OG0000265_OG0	0
CG1304_OG0000265_OG1	0
CG13040_OG0010763	0
CG13041_OG0000280_OG0	1
CG13041_OG0000280_OG0.2	0
CG13042_OG0010767	58
CG13043_OG0000281_OG0	0
CG13043_OG0000281_OG1	56
CG13044_OG0010768	3
CG13045_OG0000814	0
CG13046_OG0010771	0
CG13047_OG0010772	2
CG13048_OG0010773	0
CG13049_OG0010774	6
CG13051_OG0011898	17
CG13053_OG0010778	0
CG13054_OG0010779	4
CG13055_OG0010780	33
CG13056_OG0010757	5
CG13058_OG0004021	0
CG13059_OG0010764	0
CG13062_OG0010766	18
CG13064_OG0010775	0
CG13065_OG0010776	78
CG13066_OG0012201	0
CG13068_OG0002030_OG1	5
CG13069_OG0004022	12
CG1307_OG0004308	971
CG13070_OG0012202	0
CG13071_OG0011899	1
CG13073_OG0012731_OG0	10
CG13074_OG0010797	48
CG13075_OG0000216_OG0	5
CG13075_OG0000216_OG1	10
CG13077_OG0009097	307
CG13078_OG0003575_OG0	0
CG13081_OG0003574	0
CG13082_OG0009094	40
CG13083_OG0009084	0
CG13084_OG0009083	0
CG13085_OG0001922	34
CG13086_OG0003709	64
CG13088_OG0001266	74
CG1309_OG0010533	2635
CG13096_OG0003720	324
CG13097_OG0001923	332
CG13101_OG0009304	1340
CG13102_OG0009298	0
CG13108_OG0009295	34
CG13110_OG0011792	5
CG13113_OG0001247_OG0	0
CG13114_OG0009279	0
CG13116_OG0001878	1533
CG13123_OG0001877	67
CG13124_OG0003502	33477
CG13126_OG0003515	296
CG13127_OG0001844	0
CG13131_OG0000790_OG0	2
CG13133_OG0003525	1700
CG1314_OG0011674	5
CG13144_OG0009363	56
CG13148_OG0007214	5
CG13151_OG0006215	135
CG13154_OG0006206	4
CG13155_OG0006196	5
CG13157_OG0002779	0
CG1316_OG0000430_OG0	1483
CG13168_OG0006184	13
CG1317_OG0011084	3978
CG13170_OG0006182	0
CG13171_OG0006180	0
CG13177_OG0012831	2867
CG13185_OG0002928	491
CG13186_OG0006594	2
CG13192_OG0006567	560
CG13193_OG0006565	0
CG13196_OG0006560	0
CG13197_OG0006563	907
CG13202_OG0001123_OG0	19
CG13203_OG0006235	167
CG13204_OG0006233	2428
CG13215_OG0002793_OG0	37
CG13216_OG0001568_OG0	0
CG13218_OG0002791_OG0	0
CG13220_OG0001573_OG0	2183
CG13223_OG0001571_OG0	0
CG13226_OG0002794_OG0	17
CG13227_OG0006218_OG0	0
CG13228_OG0011587_OG0	0
CG13229_OG0002786_OG0	33
CG13229_OG0002787_OG0	1143
CG13231_OG0006217	1
CG13239_OG0009815	20
CG1324_OG0007509	12
CG13243_OG0009147	3
CG13247_OG0010378	34
CG13248_OG0010371	290
CG13250_OG0011870	20
CG13251_OG0010355	167
CG13252_OG0003952	806
CG13258_OG0009399	36
CG13272_OG0008882	6
CG13280_OG0008881	9
CG13282_OG0008887	42
CG13285_OG0010583	111
CG13287_OG0010216	1
CG13288_OG0010220	2
CG13293_OG0003937	155
CG13295_OG0010231	670
CG13297_OG0010242	0
CG13299_OG0011864	0
CG13300_OG0003943	34
CG13305_OG0011196	22
CG13306_OG0011204	261
CG13308_OG0004102	0
CG13309_OG0011211	1
CG13310_OG0011207	0
CG13312_OG0011210	0
CG13313_OG0004105_OG0	0
CG13314_OG0011224	7
CG13315_OG0011237	1901
CG13318_OG0004834	25
CG13319_OG0006667	347
CG13321_OG0006673	8
CG13326_OG0006545	5
CG13330_OG0007271	7
CG13331_OG0007273	143
CG13332_OG0007274	127
CG13334_OG0007281	3
CG13337_OG0011662	25
CG13339_OG0007296	445
CG13344_OG0007304	232
CG13358_OG0007351	3
CG13359_OG0012499	4
CG13360_OG0010145	193
CG13361_OG0003189	1
CG13362_OG0007862	2
CG13364_OG0001174_OG0	8
CG13365_OG0007831	700
CG13367_OG0003188_OG0	800
CG13369_OG0003181	1275
CG13375_OG0007847	15
CG13377_OG0007849	715
CG13380_OG0010135	3
CG13384_OG0003473	1024
CG13385_OG0012520	1
CG13386_OG0003471	0
CG1339_OG0006721	1
CG13390_OG0003479	349
CG13392_OG0003476	250
CG13397_OG0003469	242
CG13398_OG0003468	211
CG13403_OG0008236	1
CG13404_OG0008224	74
CG13405_OG0011376	7
CG13407_OG0004768	0
CG13408_OG0004770	72
CG13409_OG0004775	297
CG13423_OG0007099	18
CG13426_OG0011654	7
CG13427_OG0003049	706
CG13428_OG0007100	333204
CG13430_OG0001658	230
CG13436_OG0006622	66
CG13437_OG0006285	172
CG13438_OG0006243	0
CG1344_OG0012226	147
CG13442_OG0006244	8
CG13443_OG0006248	0
CG13445_OG0003880	0
CG13449_OG0009980	32
CG13454_OG0003875_OG0	0
CG13455_OG0009966	3
CG13457_OG0001288	10
CG13458_OG0004037	1703
CG13460_OG0010841	4
CG13465_OG0000343_OG0	0
CG13471_OG0004048	0
CG13473_OG0010860	2
CG13474_OG0004049	0
CG13476_OG0012898	9
CG13481_OG0000339_OG0	24
CG13481_OG0000339_OG1	1
CG13484_OG0010886	187
CG13488_OG0001544_OG1	2
CG13492_OG0005946	13
CG13501_OG0005936	3
CG13502_OG0005931	153
CG13502_OG0012991	12
CG13506_OG0007028	5830
CG13510_OG0006998	253
CG13511_OG0006997	9
CG13516_OG0006995	376
CG13526_OG0006986	0
CG13527_OG0006984	2
CG13531_OG0006978	791
CG13532_OG0006975	124
CG13538_OG0005981	0
CG13539_OG0012044	0
CG1354_OG0007555	1211
CG13541_OG0012280	3
CG13544_OG0005976	2
CG13545_OG0012580	2
CG13551_OG0000540_OG1	173
CG13551_OG0012048	1427
CG13557_OG0012477	0
CG13558_OG0001556	0
CG13559_OG0012047	14
CG13561_OG0011643	1
CG13562_OG0011631	53
CG13575_OG0006892	36
CG13577_OG0001150_OG0	1
CG13578_OG0006898	368
CG13579_OG0006013	31
CG1358_OG0006724	181
CG13581_OG0002746	1
CG13585_OG0011574	3149
CG13587_OG0006025	1
CG13594_OG0006033	72
CG13599_OG0005537	10
CG1360_OG0006725	55
CG13601_OG0005534	507
CG13603_OG0005332	1310
CG13605_OG0005319	664
CG13606_OG0005306	153
CG13607_OG0005318	459
CG13609_OG0012982	8
CG13613_OG0005278	0
CG13614_OG0002525_OG0	0
CG13615_OG0002524	0
CG13616_OG0005272	70
CG13618_OG0005267	41
CG13622_OG0005268	10
CG13623_OG0005265	650
CG13625_OG0004618	506
CG13627_OG0004629	30
CG13630_OG0004630	952
CG13631_OG0004635	1183
CG13634_OG0004637	11
CG13641_OG0004650	19
CG13643_OG0002274	16
CG13653_OG0002504	0
CG13654_OG0005174	138
CG13663_OG0011496	417
CG13667_OG0004090_OG0	224
CG13670_OG0011168	40
CG13671_OG0004086_OG0	357
CG13675_OG0000560_OG2	1
CG13676_OG0003984	41
CG13678_OG0000129_OG3	13
CG1368_OG0008241	0
CG13685_OG0010463	208
CG13689_OG0008772	69
CG13690_OG0008752	7
CG13692_OG0008754	33
CG13698_OG0010125	985
CG13699_OG0003907_OG0	0
CG13705_OG0010610	12
CG13707_OG0010613	237
CG13708_OG0010614	125
CG1371_OG0006292	1471
CG13711_OG0010618	0
CG13712_OG0010619	0
CG13713_OG0010620	0
CG13716_OG0010627	7
CG13720_OG0004084	0
CG13721_OG0012208	14
CG13722_OG0011130	66
CG13723_OG0010915	0
CG13724_OG0010917	0
CG13725_OG0010918	1
CG13727_OG0004055	0
CG13728_OG0010923	0
CG13731_OG0011910	8
CG13733_OG0010089	2
CG13738_OG0011907	31
CG13739_OG0002891	21
CG13743_OG0006405	164
CG13744_OG0006409	0
CG13747_OG0006408	2
CG13748_OG0006626	3
CG13751_OG0001660_OG0	675
CG13760_OG0007606	353
CG13766_OG0009602	228
CG13771_OG0009612	11
CG13775_OG0003750_OG0	83
CG13784_OG0000956_OG0	498
CG13786_OG0003631	0
CG13796_OG0001883_OG0	1015
CG13801_OG0000219_OG0	4
CG13801_OG0000219_OG1	0
CG13806_OG0011077	5
CG13807_OG0011075	460
CG13810_OG0011066	10
CG13813_OG0010189	1
CG13829_OG0011464	1
CG13833_OG0004687	41692
CG13837_OG0002276	0
CG13838_OG0011993	4
CG13841_OG0004694	912
CG13842_OG0004706	80
CG13847_OG0004737	1
CG13850_OG0004743	1023
CG13855_OG0004744	204
CG13856_OG0004745	404
CG13857_OG0004746	74
CG13862_OG0004760	0
CG13868_OG0007089	19618
CG13868_OG0013578	3278
CG13869_OG0007075	6
CG1387_OG0008528	7
CG13870_OG0007093	60
CG13871_OG0003047	4
CG13872_OG0007071	2
CG13875_OG0011381	113
CG13876_OG0001334_OG0	164
CG13877_OG0011937	97
CG13884_OG0000403_OG0	0
CG13887_OG0011343	5815
CG13891_OG0002060	3
CG13893_OG0011360	1253
CG13894_OG0004129	79
CG13895_OG0004128	545
CG13901_OG0011344	242
CG13907_OG0011337	3938
CG13912_OG0011325	54
CG13917_OG0011285	6886
CG13919_OG0011274	258
CG13920_OG0011271	2610
CG13921_OG0011032	93
CG13924_OG0011054	97
CG13926_OG0011282	203
CG13928_OG0011279	878
CG13930_OG0011024	10
CG13931_OG0004073	71
CG13933_OG0011036	1002
CG13937_OG0011056	3155
CG13949_OG0003375	35
CG13950_OG0003376	78
CG13954_OG0006374	102
CG13955_OG0002890_OG0	125
CG13962_OG0012240	3
CG13970_OG0009133_OG0	2
CG13972_OG0005361	20
CG13983_OG0002696	0
CG13991_OG0000661_OG1	2
CG13992_OG0002070_OG0	2
CG13994_OG0011942	316
CG13995_OG0000538_OG0	144
CG13999_OG0000662_OG0	140
CG14005_OG0001926	289
CG14006_OG0001927	1
CG14007_OG0009567	207
CG14011_OG0003731	3
CG14013_OG0003734	0
CG14014_OG0009443	0
CG14015_OG0009446	178
CG14017_OG0003733	0
CG14020_OG0003686	114
CG14022_OG0008831	2050
CG14024_OG0003410_OG0	63
CG14034_OG0008836	6
CG14036_OG0008842	0
CG14042_OG0001816	157
CG14043_OG0003425	599
CG14044_OG0008964	54
CG14050_OG0000684	51
CG14052_OG0007777	36
CG14053_OG0012099	3
[truncated: 9,910 more rows]
