# Supplementary material for: Evolution of chemosensory tissues and cells across ecologically diverse Drosophilids
Source: Nat Commun. 2024 Feb 5;15:1047. doi: 10.1038/s41467-023-44558-4 (PMC10844241; doi:10.1038/s41467-023-44558-4)
Supplement: Supplementary file 18 — Supplementary Data 15 [file 41467_2023_44558_MOESM18_ESM.zip › all_count_tables_renamed/SECE6FO_counts_trim_genes_FBids_1_1_sorted.txt]

128up_OG0006588	2685
14-3-3epsilon_OG0002478	15819
14-3-3epsilon_OG0001126_OG1	19053
140up_OG0004534	565
18w_OG0003044	721
26-29-p_OG0010897	16145
2mit_OG0000576_OG0	2
5-HT1A_OG0006644	15
5-HT1B_OG0006647	24
5-HT2A_OG0000287_OG0	22
5-HT2B_OG0011472	1
5-HT7_OG0005777	6
5PtaseI_OG0005188	1119
7B2_OG0004187	78
a_OG0006460	1716
a10_OG0010691	2
a5_OG0009037	1
a6_OG0007651	1273
AANATL2_OG0003640	51
AANATL4_OG0000091_OG1	3
AANATL7_OG0007605	1
Aasdh_OG0001831	862
Aatf_OG0001947	1683
aay_OG0011265	5266
ab_OG0009683	52
ab_OG0009684	12
ABCB7_OG0011281	3387
Pmp70_OG0003257	7165
Abd-B_OG0005000	1920
Abi_OG0002227_OG0	1058
Abl_OG0010722	6152
abo_OG0009656	794
Abp1_OG0010565	3005
abs_OG0003097	1346
ac_OG0007843	0
Ac13E_OG0008321	1866
Ac3_OG0009573	34
Ac78C_OG0010320	413
Acam_OG0000252_OG0	0
Acam_OG0000252_OG1	0
Acam_OG0005131	0
CG9149_OG0011313	2307
Acbp1_OG0009246	1246
Acbp2_OG0010415	12171
Acbp4_OG0000311_OG0	0
Acbp4_OG0000311_OG1	21
Acbp6_OG0010414	0
ACC_OG0007193	41276
AcCoAS_OG0000812	12438
Ace_OG0000652_OG0	19
Acer_OG0000953_OG0	4273
Acer_OG0003808	3812
Acf_OG0002671	7238
Achl_OG0002770	438
acj6_OG0008333	3
acj6_OG0008334	0
Ack_OG0010507	3038
Ack-like_OG0006546	1373
Acn_OG0009540	5412
CG5009_OG0006075	2802
Acox57D-d_OG0006913	1367
Acox57D-p_OG0001151	4682
Acp1_OG0009317	11
Acp32CD_OG0009664	0
Acp65Aa_OG0003939	295
Acph-1_OG0001513	1962
CG12512_OG0008829	2138
CG18155_OG0007972	37
Acsl_OG0007133	15495
Act42A_OG0000022_OG0	20
Act42A_OG0000022_OG1	170
Act42A_OG0000022_OG3	151960
Act42A_OG0000022_OG4	30793
Act42A_OG0000022_OG5	4365
Actn_OG0003148_OG0	17701
Actn3_OG0011403_OG0	0
ACXB_OG0000046_OG0	0
ACXB_OG0000046_OG1	0
ACXB_OG0000046_OG2	0
ACXB_OG0000046_OG2.2	1
ACXD_OG0004078_OG0	165
Acyp_OG0009408	0
Acyp2_OG0011498	381
Ada_OG0002342	215
Ada1-2_OG0003777_OG0	467
Ada2a_OG0005051	134
Ada2b_OG0004799	1542
Ada3_OG0007872	1648
AdamTS-A_OG0005247	1040
AdamTS-A_OG0012010	22
AdamTS-B_OG0008089	276
Adar_OG0007649	1806
Adat1_OG0003596	38
Adck1_OG0006032	2186
Adck5_OG0010063	1200
ADD1_OG0006579	2217
Adf1_OG0001636_OG0	582
Adgf-A_OG0001991_OG0	1
Adgf-A_OG0003900	394
Adgf-A2_OG0010109	3
Adgf-B_OG0010108	1
Adgf-C_OG0001030_OG0	100
Adgf-D_OG0002208_OG0	1188
Adgf-E_OG0006152	0
Adh_OG0003395_OG0	254
Adi1_OG0010940	1493
AdipoR_OG0004727	9121
CG3809_OG0004951	0
AdenoK_OG0003918_OG0	3422
Ady43A_OG0002958	1021
AdoR_OG0005733	193
adp_OG0006108	1681
AdSS_OG0000854_OG0	12313
Aduk_OG0004873	1210
Ae2_OG0010984	3460
CG6512_OG0010913	4694
aft_OG0006080	766
Afti_OG0005567	1663
Ag5r_OG0008212	36
Ag5r2_OG0008213	0
AGBE_OG0007237	12923
AgmNAT_OG0001753	252
ago_OG0010530	11358
AGO1_OG0007307	3080
AGO2_OG0000119_OG0	7787
Agpat1_OG0008448	1135
Agpat2_OG0003465	1428
Agpat3_OG0004018	5863
Agpat4_OG0004019_OG0	1681
ADPS_OG0002932	1360
agt_OG0001016_OG0	229
Spat_OG0007723	1618
Ahcy_OG0001195_OG0	7712
AhcyL1_OG0011110	3679
AIF_OG0001225	5032
AIMP1_OG0007108	2023
AIMP2_OG0009977	2115
AIMP3_OG0005998	943
Adk1_OG0010829	2633
Adk3_OG0005467	1294
Ak6_OG0007201	635
Akap200_OG0000367_OG0	2
Akh_OG0010512	21
AkhR_OG0009627	892
akirin_OG0010441	5420
Akr1B_OG0001292	29556
Akt1_OG0005415	4337
al_OG0008749	180
Aladin_OG0007570	1575
AlaRS_OG0003477	7885
AlaRS-m_OG0010596	1713
Alas_OG0006853	12429
alc_OG0006389	5556
Ald1_OG0005647	53191
Ald2_OG0005645	1
Aldh_OG0003615	15200
Aldh-III_OG0006742	9523
Aldh7A1_OG0003841_OG0	584
Alg-2_OG0001588_OG0	1885
Alg1_OG0002607_OG0	1836
Alg10_OG0000709_OG0	924
Alg11_OG0012170	1426
CG8412_OG0004562	1437
Alg14_OG0001194_OG0	98
Alg2_OG0010641	885
Alg3_OG0003012	73
Alg3_OG0006966	775
CG5287_OG0001281	382
CG5287_OG0003790	346
Alg9_OG0005173	1409
Alh_OG0004317	5084
Alh_OG0004319	1399
Alh_OG0011430	81
alien_OG0009301	2106
ALiX_OG0005343	4235
Alk_OG0006414	384
CG12179_OG0001176_OG0	5
Alp1_OG0010289	1
Alp10_OG0010194	4
Alp11_OG0008522	2
Alp12_OG0003717	514
Alp13_OG0001034	2
Alp2_OG0000261_OG0	19
Alp2_OG0000261_OG1	1780
Alp4_OG0005779	33735
Alp6_OG0006360	11
Alp7_OG0003030	10
Alp9_OG0003931	14
alph_OG0000083_OG0	1667
alph_OG0005113	4173
alpha-Catr_OG0006852	286
alpha-Est1_OG0004357	809
alpha-Est10_OG0004350	1392
alpha-Est2_OG0000314	383
alpha-Est3_OG0004356	2588
alpha-Est6_OG0004354	2
alpha-Est7_OG0001351	6525
alpha-Est8_OG0004352	4261
alpha-Est9_OG0004351	1047
alpha-Man-Ia_OG0003130	526
alpha-Man-Ia_OG0003131	428
alpha-Man-Ia_OG0001168	1850
alpha-Man-Ib_OG0005087	2002
alpha-Man-Ic_OG0011549	0
alpha-Man-IIa_OG0004878	2127
alpha-Man-IIb_OG0005229	1249
alpha-PheRS_OG0008296	2869
alpha-Spec_OG0011040	21348
alpha4GT1_OG0000948	1554
alphaCOP_OG0011275	7134
alphaSnap_OG0010384	3013
alphaTub67C_OG0010998	12447
Alr_OG0008278	961
alrm_OG0002498	2
Als2_OG0009863	3396
alt_OG0004894	9220
aly_OG0004083	1
Ama_OG0002112	3
Amacr_OG0009433	1233
amd_OG0001918	157
Amnionless_OG0008741	5
amon_OG0011540	31
amos_OG0003702_OG0	0
AMPdeam_OG0008245	7618
Amph_OG0007204	8589
AMPKalpha_OG0001698	5309
Amt_OG0004607	3
Amun_OG0008385	9028
amx_OG0007575	807
Amy-p_OG0000157_OG0	0
Amy-p_OG0000157_OG0.2	0
Amyrel_OG0006416	0
ana_OG0006403	715
ana1_OG0002269	2577
ana2_OG0007120	1100
ana3_OG0006194	2404
Ance-2_OG0003658	0
Ance-3_OG0001891_OG0	284
Ance-3_OG0009407	192
Ance-4_OG0006406	939
Ance-5_OG0005870	838
anchor_OG0010100	1635
Andorra_OG0011741	0
Ank2_OG0010460	138
Ankle2_OG0000780	8540
l(2)35Be_OG0003404_OG0	422
anox_OG0007490	2340
Ant2_OG0008041	126
antdh_OG0008007	449
Antp_OG0002113	131
antr_OG0007227	16
AnxB10_OG0008082	6614
AnxB11_OG0008196	2573
AnxB9_OG0004410	18774
aop_OG0003458	2531
aos_OG0010741	410
Aos1_OG0002145_OG0	2784
AOX1_OG0005242	7085
AOX2_OG0000143_OG0	9307
AOX2_OG0000143_OG1	40
AOX4_OG0001465	0
ap_OG0005832	266
AP-1-2beta_OG0008273	5661
AP-1gamma_OG0007680	6686
AP-1mu_OG0005553	2715
AP-1sigma_OG0005334	2960
AP-2alpha_OG0008751	5571
AP-2mu_OG0004736	3171
AP-2sigma_OG0004385	934
Apc_OG0005387	2870
APC10_OG0005888	477
Apc2_OG0005308	3238
APC4_OG0003171_OG0	1434
APC7_OG0001703	1728
ApepP_OG0000963	2398
aph-1_OG0003552_OG0	743
aPKC_OG0006607	590
aPKC_OG0006608	1993
aPKC_OG0006609	329
Aplip1_OG0011323	32
apn_OG0002443_OG0	35
apolpp_OG0012638	34828
app_OG0010830	1186
APP-BP1_OG0010070	1439
Appl_OG0007834	59
Aprt_OG0004075	543
Aps_OG0010085	4708
apt_OG0002733	3034
CG18815_OG0010034	5019
AQP_OG0007242	657
aqrs_OG0005393	0
aqz_OG0001049_OG1	11735
ara_OG0009939	11
aralar1_OG0001518	8091
Arc1_OG0002768_OG0	2306
Arc2_OG0006127	331
Arc42_OG0001370_OG0	5
Archease_OG0002289_OG0	561
Arf51F_OG0006831	2406
Arf79F_OG0012164	9808
ArfGAP1_OG0010836	3462
ArfGAP3_OG0003816_OG0	3694
Arfip_OG0005451	1138
Arfrp1_OG0007681	681
arg_OG0003183	1165
arg_OG0007835	666
Argk_OG0011233	60624
Argk_OG0011925	2924
Argl_OG0009800	70
CG31469_OG0002209_OG0	249
ArgRS_OG0008151	2176
ArgRS-m_OG0004367	376
ari-1_OG0007878	2784
ari-2_OG0003028	3025
Arl1_OG0010003	1517
Arl2_OG0004816	288
Arl5_OG0011164	1038
Arl6_OG0007042	4
Arl6IP1_OG0004993	1743
Arl8_OG0004797	1892
arm_OG0007636	17330
armi_OG0002027	3488
Arp1_OG0004441	3234
Arp10_OG0007423	2805
Arp2_OG0001770	4010
Arp3_OG0010555	2855
Arp5_OG0001448_OG0	850
Arp53D_OG0011600	0
Arp6_OG0008512	1403
Arp8_OG0007614	1515
Arpc1_OG0009187	2906
Arpc2_OG0009417	6797
Arpc3A_OG0005226	736
Arpc3B_OG0008590	36
Arpc4_OG0008719	1250
Arpc5_OG0008957	1167
arr_OG0007264	1653
Arr1_OG0009490	250
Arr2_OG0004099	294
Ars2_OG0005840	7358
Art1_OG0004911	4017
Art2_OG0008773	1
Art3_OG0004604	1996
Art4_OG0004574	2843
Art6_OG0004528_OG0	0
Art7_OG0001547_OG0	1536
Art8_OG0009662	324
Art9_OG0002219_OG0	0
Arts_OG0000486_OG0	7818
aru_OG0003377	4448
Arv1_OG0013036	256
arx_OG0009914	645
Asap_OG0007180	4725
Asator_OG0002682_OG1	725
Asciz_OG0010646	460
ase_OG0007840	12
asf1_OG0009889	2605
ash1_OG0000982_OG0	100
ash2_OG0004623	1565
Ask1_OG0004518	4150
asl_OG0004217	2032
AsnRS_OG0003707	6667
AsnRS-m_OG0006452	262
AsnS_OG0000992	3149
asp_OG0004633	2904
Asph_OG0006509	4653
ASPP_OG0006932	924
CG9572_OG0008488	1151
AspRS_OG0006665	6544
AspRS-m_OG0008886	4611
asrij_OG0006972	2530
asRNA:CR31429_OG0002339_OG0	818
asRNA:CR42743_OG0003772_OG0	0
asRNA:CR43299_OG0012338_OG0	0
asRNA:CR43426_OG0012535_OG0	0
asRNA:CR43454_OG0002277_OG0	410
asRNA:CR43463_OG0001607_OG0	591
asRNA:CR43809_OG0003675_OG0	1817
asRNA:CR44106_OG0002406_OG0	2
asRNA:CR44169_OG0002969_OG0	13
asRNA:CR44179_OG0001455_OG0	2417
asRNA:CR44372_OG0000331_OG0	11
asRNA:CR44372_OG0000331_OG1	4
asRNA:CR44894_OG0012090_OG0	0
asRNA:CR45044_OG0005605_OG0	315
asRNA:CR45195_OG0000203_OG0	856
asRNA:CR45195_OG0000203_OG1	1851
asRNA:CR45350_OG0001645_OG0	10
asRNA:CR45943_OG0010336	266
asRNA:CR46029_OG0000226_OG0	1
asRNA:CR46029_OG0000226_OG1	3
asRNA:CR46139_OG0003106_OG0	52
asRNA:CR46246_OG0011916	1
asRNA:CR46354_OG0002193_OG0	217
asRNA:CR46473_OG0000925_OG0	4608
Ass_OG0001346	340
ast_OG0003560	2092
AstA_OG0004634	13
AstA-R1_OG0000689	11
AstA-R2_OG0005396	255
AstC_OG0009668	1
AstC-R1_OG0010134	35
AstC-R2_OG0001295_OG0	9
AstCC_OG0009669	0
asun_OG0002419_OG0	901
Asx_OG0006138	1714
Atac1_OG0003748_OG0	228
Atac2_OG0009508	801
Atac3_OG0000828	1134
Tat_OG0001330	1681
Ate1_OG0003045	1854
Atet_OG0003384	331
Atf-2_OG0006059	656
Atf3_OG0007763	3397
Atg1_OG0009929	253
Atg1_OG0009931	3681
Atg10_OG0001598	123
Atg101_OG0008681	965
Atg12_OG0011904	133
Atg13_OG0004817	2514
Atg14_OG0005089	1119
Atg16_OG0005703	2241
Atg17_OG0004232	4619
Atg18a_OG0011152	2439
Atg18b_OG0001271_OG0	672
Atg2_OG0011112	5648
Atg3_OG0009922	2015
Atg4a_OG0009014	2220
Atg4b_OG0005256	1796
Atg5_OG0007974	903
Atg6_OG0005323	927
Atg7_OG0006714	840
Atg8a_OG0008043	6759
Atg8b_OG0005571	1
Atg9_OG0006487	2204
atilla_OG0011822	13592
atk_OG0010362	24
atl_OG0001399	7093
atms_OG0004154	1886
ato_OG0004804	0
Atox1_OG0012695	1347
ATP6AP2_OG0004869	12313
ATP7_OG0008369	3097
ATP8A_OG0007260	4657
ATP8A_OG0007261	741
Atpalpha_OG0002140	29508
ATPCL_OG0006680	25570
ATPsynB_OG0010987	11181
ATPsynbeta_OG0005823	53291
ATPsynbetaL_OG0001317	1
ATPsynC_OG0005792	37410
ATPsynCF6_OG0005500	7637
ATPsynCF6L_OG0010605	0
ATPsynD_OG0004477	10544
ATPsyndelta_OG0007526	7411
ATPsynE_OG0005568	6466
ATPsynG_OG0009657	7478
ATPsyngamma_OG0005690	14574
ATPsynGL_OG0009315	0
ATPsynO_OG0012619	8660
AttC_OG0000164_OG0	1070
AttC_OG0007258	9022
AttD_OG0004890	5
Atu_OG0002096	2356
Atx-1_OG0012102	6
Atx2_OG0011501	7567
Atxn7_OG0003444	1995
aub_OG0000482_OG0	2055
aurA_OG0004964	1858
aurB_OG0009647	1423
aust_OG0001881	0
aux_OG0003096_OG0	3797
ave_OG0006159	506
Aven_OG0003291	637
awd_OG0002664	21303
Awh_OG0010478	426
axed_OG0010262	265
Axn_OG0005720	3220
axo_OG0003993	5695
axo_OG0010625	2537
axo_OG0010626	6925
axo_OG0010628	2444
Axs_OG0008319	1767
Axud1_OG0003447	2703
az2_OG0006736	828
azot_OG0000210_OG0	0
azot_OG0000210_OG1	0
b_OG0009189	573
B-H1_OG0000267_OG0	34
B-H1_OG0000267_OG1	69
B4_OG0009202	3571
B52_OG0001376_OG0	9229
b6_OG0007653	29
B9d1_OG0005246	63
B9d2_OG0005830	0
bab1_OG0011327	132
bab1_OG0011328	137
bab2_OG0011326	1953
babo_OG0006628	2126
babos_OG0007027	1594
Bacc_OG0008947	12326
Bace_OG0000801_OG0	27
baf_OG0003792	1770
bai_OG0005189	3082
Balat_OG0007229	1
Baldspot_OG0010721	4819
ball_OG0001092_OG1	3235
bam_OG0005170	771
bap_OG0001358_OG0	90
Bap111_OG0007677	8173
Bap170_OG0000903_OG0	6073
Bap55_OG0005900	1805
Bap60_OG0008560	5908
IMPPP_OG0000305_OG1	14810
barc_OG0010291	1638
bark_OG0008784	447
barr_OG0000425_OG0	2647
baz_OG0008596	3658
bb8_OG0005496	1
bbc_OG0007266	7911
CG18067_OG0007098	52966
bbg_OG0010871	271
bbg_OG0010872	1963
BBIP1_OG0004876	321
BBS1_OG0010413	0
BBS4_OG0002785_OG0	20
BBS5_OG0002086	20
BBS8_OG0008755	4
BBS9_OG0006919	15
bbx_OG0008688	6290
bc10_OG0010387_OG0	670
BCAS2_OG0005540	700
bcd_OG0002111_OG0	3151
bchs_OG0003722	12
BCL7-like_OG0007566	954
bcn92_OG0007793	644
Bdbt_OG0004400	655
bdg_OG0006805	4689
bdl_OG0003385	235
Bdp1_OG0009215	1730
be_OG0000785	2165
BEAF-32_OG0006164	2787
beag_OG0004860	998
beat-Ia_OG0011784	1
beat-Ib_OG0009146	3
beat-Ic_OG0001866_OG0	0
beat-IIa_OG0005482	12
beat-IIb_OG0005481	37
beat-IIIa_OG0009463	13
beat-IIIb_OG0009460	1
beat-IIIc_OG0003687	70
beat-IV_OG0005508	8
beat-Va_OG0005024	1
beat-Vb_OG0005021	1
beat-Vc_OG0001062_OG0	4
beat-VII_OG0011542	1
beat-VII_OG0011544	0
beg_OG0004008	690
bel_OG0001048	14683
Bem46_OG0008920	786
ben_OG0000514_OG0	4464
Best1_OG0002590_OG0	4864
Best2_OG0010251	8104
Best3_OG0009963	3
Best4_OG0000558_OG0	0
Bet1_OG0003845_OG0	981
Bet3_OG0004072	894
beta-PheRS_OG0005298	2196
beta-Spec_OG0007697	27297
beta'COP_OG0009212	4858
beta3GalTII_OG0012738	456
beta4GalNAcTA_OG0006521	898
beta4GalNAcTB_OG0002610	844
beta4GalT7_OG0005195	758
betaCOP_OG0008653	8085
betaggt-I_OG0008962	2033
betaGlu_OG0002667	1194
CG32396_OG0011696	0
Bgb_OG0011276	1017
bgcn_OG0001647	1316
bgm_OG0009412	8491
BHD_OG0010421	227
bi_OG0003201	97
bi_OG0012904	11
BI-1_OG0004087	3798
bib_OG0001843_OG0	1
BicC_OG0009143	31365
BicD_OG0009474	4135
CG11873_OG0005086	1297
bif_OG0003277	14728
bif_OG0012761	2983
BigH1_OG0001085_OG0	5784
bigmax_OG0005365	476
Bili_OG0002506_OG0	8
bin_OG0010286	62
Bin1_OG0005423	914
bin3_OG0007310	7518
bip1_OG0010560	2036
Bka_OG0009250	973
blanks_OG0011885_OG0	0
Blimp-1_OG0010196	1873
Blm_OG0002608	1526
Blos1_OG0006148	307
Blos2_OG0010078	235
Blos3_OG0009918	240
Blos4_OG0010933	380
blot_OG0010924	2969
blow_OG0006726	693
blp_OG0005216	1105
blw_OG0006982	56621
bma_OG0010967	3
Bmcp_OG0010022	1246
bmm_OG0010858	2632
bnb_OG0001206_OG1	338
CG5059_OG0012191	2474
bnk_OG0005787	1
bnl_OG0004512	564
boca_OG0006727	975
bocks_OG0002575_OG0	1741
BOD1_OG0005544	4552
boi_OG0007601	1232
boi_OG0007603	568
boil_OG0012322	0
bol_OG0011238	958
boly_OG0007153	0
BomBc1_OG0001623	2806
BomBc2_OG0000769_OG0	11686
BomBc3_OG0004769	1729
BomT3_OG0011469	3904
bon_OG0004934	4016
bond_OG0004726	158
bonsai_OG0007008	1341
Boot_OG0006400	4262
bor_OG0004967	2829
bora_OG0003911	2717
BORCS5_OG0008208	1935
BORCS6_OG0011365	301
BORCS7_OG0007103	86
borr_OG0009292	3272
boss_OG0005676	17
botv_OG0006642	1180
bou_OG0007819	648
bowl_OG0008785	572
BoYb_OG0000400_OG0	1045
br_OG0007659	102
br_OG0011928	12
Br140_OG0001629	5406
brat_OG0001919	8246
Brca2_OG0000883	1432
Brd_OG0010852	0
CG7154_OG0009310	4948
Brd8_OG0002488	2026
Bre1_OG0010209	5428
Brf_OG0005483	679
Brf_OG0005485	210
brk_OG0007975	718
brm_OG0009999	8000
Brms1_OG0008442	1973
Bro_OG0011272	0
brp_OG0000499_OG1	20
l(3)72Ab_OG0009997	4085
bru1_OG0009737	28
bru1_OG0009738	19932
bru2_OG0009740	2587
bru2_OG0011823	13
bru2_OG0012161	381
bru3_OG0010907	165
bru3_OG0011909	2
Bruce_OG0004896	5108
brun_OG0003663	3255
brv1_OG0000706_OG0	0
brv2_OG0010919	0
brv3_OG0011666	32
BRWD3_OG0005288	9248
brwl_OG0009277	2418
bs_OG0003002	735
bs_OG0006897	611
bsf_OG0001906_OG0	6497
Bsg_OG0009780	6761
Bsg25D_OG0003412_OG0	2953
bsh_OG0009110	1
bsk_OG0012344	1229
bt_OG0000537_OG1	76
BTBD9_OG0000546_OG0	5
BtbVII_OG0011887	3959
btd_OG0007557	1172
Btk29A_OG0001838	4543
Btk29A_OG0011763	420
btl_OG0002041	683
btn_OG0004719	1
Btnd_OG0008611	8
btsz_OG0001035_OG1	753
btsz_OG0004581	0
btv_OG0003692	0
btv_OG0009487	7
btz_OG0005342	5917
Bub1_OG0001806_OG0	1273
Bub3_OG0005120	2934
BubR1_OG0000657_OG0	2863
Buffy_OG0006561	616
bug_OG0006803	502
Bug22_OG0009372	966
BuGZ_OG0008876	2999
CG8270_OG0010257	819
bun_OG0000556	2348
bun_OG0009749	3275
bur_OG0003683_OG0	7173
Burs_OG0001045_OG0	6
bves_OG0007497	575
bves_OG0007499	447
bw_OG0006000	23
bwa_OG0009122	301
bwa_OG0012525	251
Bx_OG0008666	5
Bx_OG0008667	1046
Bx42_OG0007682	3900
by_OG0005550	5331
byn_OG0010803	3325
bys_OG0007950	1487
c-cup_OG0012143	0
c(3)G_OG0001464_OG0	220
c11.1_OG0007569	4208
c12.1_OG0007568	1812
c12.2_OG0007567	3558
C15_OG0002126_OG0	5
C1GalTA_OG0009799	1242
C3G_OG0007801	3268
C901_OG0008027	0
ca_OG0005700	3926
Ca-alpha1D_OG0009140	1212
Ca-alpha1T_OG0003323	584
Ca-beta_OG0009681	248
Ca-Ma2d_OG0009139	1151
CaBP1_OG0008860	5732
cac_OG0000605_OG0	16
cact_OG0009392	15015
cactin_OG0003129	1583
cad_OG0009437	4860
Cad74A_OG0010922	36
Cad86C_OG0002368	492
Cad87A_OG0001088_OG0	202
Cad89D_OG0001058_OG0	0
Cad96Ca_OG0011497	658
Cad96Cb_OG0005172	6
Cad99C_OG0005704	934
CadN_OG0000277_OG1	0
Caf1-105_OG0002830	4516
Caf1-180_OG0007408	8245
Caf1-55_OG0001036	4435
cag_OG0001595_OG0	1342
CAH1_OG0009192	10509
CAH13_OG0002843	0
CAH14_OG0002807	5
CAH15_OG0006256	4
CAH16_OG0000498_OG1	4
CAH2_OG0001000_OG0	2663
CAH3_OG0003177	2566
CAH5_OG0005796	13
CAH7_OG0000840	2198
CAH8_OG0004748	1519
CAH9_OG0005622	1315
CAHbeta_OG0002334	699
cal1_OG0002556_OG0	5608
CalpA_OG0003035	2511
CalpB_OG0010971	4518
CalpC_OG0008186	1393
Calr_OG0005564	31407
Cals_OG0013279_OG0	1818
Calx_OG0002139_OG0	13
Calx_OG0004417	2551
Calx_OG0004418	2844
calypso_OG0006121	1321
Cam_OG0012053	14180
CaMKI_OG0012767	6905
CaMKII_OG0013280	5796
Camp_OG0005907	2017
Camta_OG0006364	1284
Camta_OG0006365	132
can_OG0004061_OG0	0
CanA1_OG0005778	1055
CanB_OG0000231_OG0	75
CanB_OG0000231_OG1	3337
Cand1_OG0009382	3752
CAP_OG0000587_OG0	6944
CAP_OG0012405	16
Cap-D2_OG0005121	2361
Cap-D3_OG0009448	807
Cap-G_OG0002924	4812
Cap-H2_OG0004906	1103
Capa_OG0005712	3
Caper_OG0009347	5887
Capr_OG0010138	10010
caps_OG0010156	2819
caps_OG0010157	2009
capt_OG0009025	8405
capu_OG0000612_OG0	734
car_OG0007437	1779
CARPA_OG0007960	14
CARPB_OG0007554	12
CarT_OG0009432	18
cas_OG0004236	21
casp_OG0006502	3118
cass_OG0009476	3521
Cat_OG0003869	26790
cathD_OG0002862	28026
cato_OG0006491	0
Catsup_OG0009538	2635
caup_OG0009938	4
cav_OG0000654	1166
caz_OG0003243_OG0	5124
cbc_OG0007265	950
Cbl_OG0002051_OG0	5593
CBP_OG0001721	2293
CBP_OG0007971	2304
Cbp20_OG0005066	706
Cbp53E_OG0006447	117
Cbp80_OG0007913	1735
Cbp80_OG0007915	2113
Cbs_OG0003124	4182
cbs_OG0007263	1722
cbt_OG0008760	2492
Cby_OG0004789	16
Cc2d2a_OG0002702	8
CCAP_OG0011467	4
CCAP-R_OG0000870	18
ccb_OG0012089	0
CCDC151_OG0011900	0
CCDC53_OG0009785	417
Ccdc58_OG0010399	837
Ccdc85_OG0008917	267
CCHa1_OG0004530	0
CCHa1-R_OG0006065	250
CCHa2_OG0002186_OG0	489
CCHa2-R_OG0005836	9
Cchl_OG0004776	5370
CCKLR-17D1_OG0003334	0
CCKLR-17D1_OG0008675	0
CCKLR-17D1_OG0011744	1
CCKLR-17D3_OG0008678	14
Ccm3_OG0005250	1938
Ccn_OG0010106	9
Ccn_OG0010107	6
Ccn_OG0012179	6
Ccp84Ab_OG0000178_OG0	0
Ccp84Ac_OG0001349_OG0	0
Ccp84Ae_OG0002110_OG0	0
Ccp84Af_OG0000109_OG0	0
Ccp84Af_OG0000109_OG1	1
Ccp84Af_OG0000109_OG2	0
Ccp84Ag_OG0001348_OG0	0
Ccs_OG0006299	598
CCT1_OG0002281_OG0	9363
CCT2_OG0003145	13214
CCT3_OG0004995	9965
CCT4_OG0000979	8804
CCT5_OG0006600	9812
CCT6_OG0008508	10886
CCT7_OG0004839	4121
CCT7_OG0004841	1540
CCT8_OG0007117	10057
Ccz1_OG0010481	594
cd_OG0004708	11
CD98hc_OG0001357_OG0	10216
Cda4_OG0008701	25
Cda5_OG0008721	431
Cda9_OG0002707	3
CDase_OG0005749	114
cdc14_OG0009306	2339
Cdc16_OG0005493	1382
Cdc23_OG0009421	1422
Cdc27_OG0010426	3705
Cdc2rk_OG0006290	785
Cdc37_OG0011041	3097
Cdc42_OG0008268	3482
Cdc45_OG0007388	4450
Cdc5_OG0011371	2774
CDC50_OG0008483	1945
Cdc6_OG0002054	2673
Cdc7_OG0007729	4740
Cdep_OG0002087	1111
Cdep_OG0004159	1573
CdGAPr_OG0009111	5405
cdi_OG0000729	4188
cDIP_OG0004394	384
Cdk1_OG0000555_OG0	2484
Cdk12_OG0009875	2470
Cdk2_OG0002391	2676
CDK2AP1_OG0008015	1489
Cdk4_OG0006632	1773
Cdk5_OG0002993	977
Cdk5alpha_OG0009389	24
Cdk7_OG0001724	1199
Cdk8_OG0010977	550
Cdk9_OG0007009	796
Cdlc2_OG0000234_OG1	3214
cdm_OG0002482	3498
Cds_OG0010549	3071
Ced-12_OG0009727	1361
ced-6_OG0006366	10744
CenB1A_OG0004675	3416
CenG1A_OG0003595_OG0	2542
CenG1A_OG0009182	181
Cenp-C_OG0002322	4274
Cep135_OG0009952	504
Cep135_OG0009954	258
cep290_OG0004127	11
Cep89_OG0006812	0
Cep97_OG0008778	831
cer_OG0012078	2068
Cerk_OG0004182	2850
cert_OG0011161	2141
Cf2_OG0008971	3428
Cfp1_OG0007571	1331
CG5789_OG0004615	2816
cg_OG0006533	7220
CG10000_OG0005395	28
CG10005_OG0004963	64
CG10011_OG0005399	559
CG10013_OG0002410_OG0	84
CG10019_OG0008786	190
CG10026_OG0009081	3616
CG10029_OG0004344	5
CG10031_OG0008792	1766
CG10035_OG0004420	1
CG10038_OG0001436_OG0	763
CG10041_OG0012259_OG0	0
CG10051_OG0007036	14
CG10053_OG0004336	309
CG10055_OG0004329	2856
CG10062_OG0007038	152
CG10063_OG0010284	12
CG10064_OG0010282	16
CG10068_OG0004321	806
CG10073_OG0000065_OG2	1
CG10075_OG0010279	1032
CG10077_OG0010277	15218
CG10082_OG0005964	4337
CG10086_OG0001355	95
CG10089_OG0010567	331
CG10098_OG0004320	1318
CG10104_OG0006132	0
CG10116_OG0010569	3
CG10126_OG0005023	1059
CG10132_OG0009091	1516
CG10137_OG0009093	272
CG10139_OG0006151	896
CG10140_OG0010573	0
CG10147_OG0010256	292
CG10151_OG0006160	12
CG10154_OG0010575	0
CG10163_OG0010252	0
CG10164_OG0001489	1
CG10165_OG0011781	258
CG10171_OG0010163	774
CG10175_OG0005507	336
CG10177_OG0001079_OG0	0
CG10184_OG0005509	472
CG10185_OG0005203	1
CG10189_OG0009087	369
CG10194_OG0009085	554
CG10195_OG0003572	309
CG10205_OG0006168	79
CG10208_OG0005527	207
CG10209_OG0006169	907
CG10211_OG0009505	1471
CG10222_OG0010165	444
CG10226_OG0010249	315
CG10237_OG0003462	10133
CG1024_OG0004294	1321
CG10252_OG0011517	0
CG10254_OG0002565	9575
CG10257_OG0006606	2
CG10264_OG0005208	6
CG10265_OG0006935	716
CG10274_OG0003940	1804
CG10280_OG0004257	1
CG10283_OG0001907_OG0	375
CG10286_OG0004292	2429
CG10298_OG0004288	5
CG10300_OG0005516	2
CG10301_OG0005515	3
CG10307_OG0005957	886
CG10311_OG0004972	960
CG10317_OG0004974	0
CG10321_OG0005965	4355
CG10324_OG0004994	710
CG10332_OG0005992	0
CG10333_OG0009507	1662
CG10336_OG0009516	1667
CG10337_OG0009096	329
CG10338_OG0009517	781
CG10339_OG0006873	89
CG10340_OG0001059_OG0	1428
CG10341_OG0009518	827
CG10343_OG0009520	788
CG10344_OG0007020	344
CG10345_OG0002430_OG0	314
CG10347_OG0000607_OG0	769
CG10348_OG0003704	46
CG10352_OG0008207	8
CG10353_OG0008206	2247
CG10357_OG0010470	2
CG10359_OG0010469	667
CG10361_OG0010014	52
CG10362_OG0008202	18
CG10365_OG0005518	1272
CG10366_OG0009102	1549
CG10375_OG0005526	748
CG10376_OG0009519	1214
CG10383_OG0001909	2005
CG10384_OG0007018	1
CG10405_OG0004983	7
CG10407_OG0005207	5
CG10413_OG0003703_OG0	3569
CG10417_OG0013094	4088
CG10418_OG0010832	325
CG10425_OG0002500	1271
CG10428_OG0001263_OG0	919
CG10431_OG0001914	252
CG10433_OG0006904	5782
CG10435_OG0002296_OG0	2091
CG10444_OG0007082	1601
CG10445_OG0001356	171
CG10459_OG0001605_OG0	2
CG10462_OG0009105	2035
CG10463_OG0009108	1034
CG10466_OG0012145	283
CG10467_OG0010233	5529
CG10469_OG0010232	8297
CG10470_OG0009541	1330
CG10472_OG0000811_OG0	214
CG10479_OG0010225	1161
CG10481_OG0009114	0
CG10483_OG0010221	649
CG10486_OG0010219	0
CG10492_OG0009544	5364
CG10494_OG0006908	460
CG10495_OG0009546	606
CG10505_OG0006927	1
CG10508_OG0010314	550
CG10510_OG0003948	0
CG10513_OG0005163	8983
CG10514_OG0005162	3960
CG10516_OG0009998	1156
CG10527_OG0002810_OG0	20931
CG10543_OG0006262	4908
CG10550_OG0000747	3990
CG10555_OG0008527	4666
CG10561_OG0009552	760
CG10565_OG0010321	7557
CG10576_OG0010200	10554
CG10581_OG0010326	5
CG10584_OG0010328	354
CG10587_OG0000094_OG0	0
CG10587_OG0000094_OG1	0
CG10587_OG0000094_OG2	0
CG10589_OG0003950	0
CG10591_OG0010195	5
CG10597_OG0003317	0
CG10598_OG0011740	1
CG10600_OG0009530	5887
CG10602_OG0009532	7293
CG10616_OG0010838	2085
CG10621_OG0001911	2599
CG10623_OG0001912	1230
CG10628_OG0009107	484
CG10631_OG0001241	2896
CG10646_OG0009949	490
CG10654_OG0009947	169
CG10657_OG0009951	1651
CG10660_OG0010840	551
CG10663_OG0010839	113
CG10669_OG0005156	832
CG10674_OG0010603	1075
CG10680_OG0003577	3962
CG10681_OG0009950	185
CG10700_OG0011812	1
CG10702_OG0009548	2328
CG10710_OG0010908	375
CG10713_OG0010576	7
CG10725_OG0010574	3
CG10730_OG0000951	22
CG10731_OG0006517	275
CG10737_OG0006638	12218
CG10738_OG0010568	486
CG1074_OG0007339	2087
CG10747_OG0009127	861
CG10748_OG0011855_OG0	0
CG10749_OG0003913_OG0	0
CG10750_OG0009561	0
CG10752_OG0010150_OG0	0
CG10761_OG0008304	0
CG1077_OG0004263	139
CG10793_OG0003237	10
CG10795_OG0006915	894
CG10799_OG0003081	920
CG10801_OG0012112	5
CG10802_OG0008133	1290
CG10803_OG0008134	1102
CG10804_OG0008132	10
CG10809_OG0010976	883
CG10814_OG0007257	110
CG10822_OG0007072	0
CG10839_OG0009144	0
CG10841_OG0002198_OG0	0
CG10853_OG0003980_OG0	0
CG10859_OG0009209	709
CG10862_OG0002017_OG1	8115
CG10863_OG0010486	3302
CG10863_OG0012194_OG0	87
CG10864_OG0005043	88
CG10866_OG0010485	774
CG10874_OG0003457	1771
CG10877_OG0002385_OG0	16
CG10887_OG0002183_OG0	10
CG10898_OG0002547	554
CG1090_OG0003105_OG0	13
CG10903_OG0002293_OG0	851
CG10904_OG0011634	406
CG10907_OG0001984_OG0	537
CG10909_OG0005022	0
CG10910_OG0006092	14
CG10911_OG0006095	66
CG10912_OG0000471	46
CG10914_OG0006109	584
CG10919_OG0001352	3
CG1092_OG0001161_OG0	65
CG10920_OG0007959	0
CG10927_OG0006710	321
CG10931_OG0006071	5
CG10932_OG0007954	8696
CG10934_OG0002756_OG0	0
CG10939_OG0005908	4392
CG10947_OG0009415	176
CG10948_OG0009927	1812
CG10949_OG0009416	605
CG10950_OG0012279	0
CG10958_OG0001743	542
CG10959_OG0008299	701
CG10962_OG0007748	943
CG10970_OG0003173	18
CG10973_OG0012539	752
CG10979_OG0004244	3819
CG10984_OG0009934	968
CG10996_OG0008249	5
CG11000_OG0004245	2
CG11007_OG0003037	1532
CG11018_OG0007064	0
CG11029_OG0001270	997
CG1103_OG0003103_OG0	909
CG11030_OG0003728	1773
CG11034_OG0001268	149
CG11035_OG0002292_OG0	377
CG11041_OG0001654	0
CG11044_OG0007073	402
CG1105_OG0004314	2098
CG11050_OG0009604	3472
CG11060_OG0006765	5
CG11068_OG0011716	0
CG11069_OG0004655	344
CG11076_OG0001759	2228
CG11077_OG0000549_OG0	387
CG11085_OG0008456	1
CG11089_OG0004653	3088
CG11095_OG0003249	437
CG11099_OG0007074	307
CG11103_OG0003250	586
CG11106_OG0012330	0
CG11109_OG0001964	264
CG11110_OG0006619	588
CG11123_OG0006752	1206
CG11125_OG0006747	483
CG11127_OG0006744	597
CG1113_OG0004171	13
CG11131_OG0001957_OG0	2
CG11134_OG0003251	1034
CG11141_OG0006745	1879
CG11145_OG0006754	0
CG11147_OG0003729	8226
CG11149_OG0003730	4
CG11151_OG0008256	7566
CG11159_OG0006283	2
CG1116_OG0004164	1191
CG11162_OG0008263	1
CG11168_OG0004657	1780
CG11170_OG0006462	407
CG11178_OG0003327	1819
CG11180_OG0006625	3079
CG11191_OG0007189	49
CG11192_OG0007095	2
CG11200_OG0007088	3238
CG11211_OG0012938	1
CG11226_OG0012166_OG0	4
CG11227_OG0007505	1
CG1124_OG0002090	8715
CG11241_OG0003815_OG0	1131
CG11247_OG0009861	477
CG11248_OG0003830_OG0	355
CG11249_OG0009864	9
CG11251_OG0001998	0
CG11257_OG0007039	783
CG11263_OG0001789	858
CG11267_OG0011856	4193
CG11269_OG0006458	0
CG11275_OG0002906	3015
CG11279_OG0003924_OG0	573
CG11286_OG0004361	0
CG1129_OG0002085	1859
CG11291_OG0003029	0
CG11294_OG0007761	0
CG11298_OG0007031	0
CG11309_OG0010303	1295
CG11317_OG0012026	8
CG11318_OG0000756	5
CG11319_OG0009603	614
CG11327_OG0009628	12
CG11333_OG0002657_OG0	0
CG11334_OG0005804	1684
CG11342_OG0011920	157
CG11345_OG0011138	0
CG11349_OG0011131	0
CG11353_OG0011127	1321
CG11356_OG0008477	0
CG11357_OG0011126	1468
CG1136_OG0010499	3804
CG11367_OG0000806_OG0	430
CG11369_OG0011699	3
CG1137_OG0004303	1
CG11370_OG0003817_OG0	0
CG11377_OG0008723	1518
CG11378_OG0007395	130
CG11379_OG0007397	0
CG11380_OG0007400	5
CG11381_OG0007402	0
CG11382_OG0007404	53
CG11384_OG0007396	0
CG1139_OG0004077	20
CG11391_OG0001026_OG0	0
CG11396_OG0010345	1070
CG11398_OG0007405	919
CG11403_OG0007406	2155
CG11404_OG0012169	0
CG11406_OG0006889	12
CG11409_OG0007766	392
CG11413_OG0011575	6
CG11414_OG0006019	4863
CG11417_OG0007590	3056
CG1142_OG0012974	798
CG11425_OG0009823	689
CG11426_OG0009824	298
CG1143_OG0011104	7492
CG11436_OG0003200	742
CG11437_OG0009825	20
CG11438_OG0009826	383
CG11447_OG0004515	683
CG11449_OG0000981_OG1	1
CG11453_OG0001027_OG0	0
CG11454_OG0001792	601
CG11456_OG0003951	881
CG11459_OG0000135_OG1	865
CG1146_OG0011093	1963
CG11470_OG0000857	11
CG11474_OG0005934	1997
CG11475_OG0005935	32
CG11498_OG0001515	9
CG11504_OG0002630	2335
CG11523_OG0009832	869
CG11529_OG0010828	37
CG11537_OG0010640	2723
CG11550_OG0002660	63
CG11560_OG0010817	1130
CG11562_OG0008742	775
CG11563_OG0002662	886
CG11566_OG0007496	3
CG11570_OG0004027	0
CG11581_OG0008240	0
CG11583_OG0010538	2192
CG11584_OG0008239	4
CG11585_OG0012335	4
CG11586_OG0010534	663
CG11590_OG0001741	1441
CG11593_OG0010497	1930
CG11594_OG0010492	2060
CG11596_OG0007629	2020
CG11601_OG0008739	569
CG11608_OG0000142_OG0	0
CG1161_OG0004180	2225
CG11617_OG0008731	111
CG11619_OG0003864_OG0	64
CG11626_OG0011450	4
CG11629_OG0003739	0
CG11630_OG0009580	0
CG11634_OG0009583	0
CG11635_OG0007156	0
CG11638_OG0007387	15
CG11655_OG0001745_OG0	1805
CG11656_OG0005013	0
CG11658_OG0010025	473
CG11663_OG0012087	0
CG11664_OG0011395	0
CG11666_OG0012316	0
CG11668_OG0002452	121
CG11670_OG0005008	145
CG11672_OG0004805	15
CG11674_OG0008231	3073
CG11679_OG0008511	937
CG11686_OG0002448_OG0	715
CG11693_OG0004810	2
CG11694_OG0000225_OG0	2
CG11694_OG0000225_OG1	0
CG11695_OG0007879	689
CG11696_OG0007880	1877
CG11698_OG0002319_OG0	0
CG11699_OG0007882	870
CG11703_OG0002165_OG0	1
CG11710_OG0001691_OG0	2360
CG1172_OG0004189	1602
CG11722_OG0001391	442
CG11723_OG0003571	1039
CG11726_OG0010048	0
CG11737_OG0001419_OG0	2391
CG11741_OG0001420_OG0	13
CG11752_OG0007995	1294
CG11755_OG0000851	151
CG11756_OG0007997	13
CG11760_OG0004826	1496
CG11768_OG0004832	4
CG11771_OG0005200	3347
CG11777_OG0006309	334
CG11779_OG0004481	2461
CG11786_OG0012799	0
CG11788_OG0007083	379
CG11790_OG0005187	2072
CG11791_OG0012008	1317
CG11807_OG0003009_OG0	1968
CG11808_OG0006841	525
CG11811_OG0004058	2019
CG11816_OG0008636	0
CG11835_OG0000264_OG0	20947
CG11835_OG0000264_OG1	719
CG11837_OG0005082	1126
CG11841_OG0005083	2557
CG11842_OG0000856_OG1	757
CG11843_OG0011490	189
CG11852_OG0002502_OG0	107
CG11854_OG0005171	2567
CG11857_OG0005167	2699
CG11858_OG0005166	527
CG11878_OG0000055_OG0	154
CG11878_OG0000055_OG1	24
CG11878_OG0000055_OG2	4649
CG11882_OG0005094	762
CG11883_OG0006313	1609
CG11885_OG0003355	380
CG11892_OG0005161	8253
CG11893_OG0000039_OG2	119
CG11899_OG0005100	3001
CG11902_OG0005155	934
CG11906_OG0001618	1216
CG11911_OG0008747	179
CG11912_OG0008746	0
CG11920_OG0005183	954
CG11927_OG0003556	1183
CG11929_OG0011773	0
CG11961_OG0001155_OG0	2607
CG11964_OG0004848	586
CG11970_OG0004849	3066
CG11975_OG0004850	1477
CG11977_OG0012457_OG0	0
CG11980_OG0002337	1898
CG11983_OG0004852	10
CG11986_OG0004855	296
CG11997_OG0004862	1
CG11999_OG0004179	1683
CG12003_OG0004112	0
CG12004_OG0011286	3822
CG12009_OG0010662	7
CG12010_OG0010671	639
CG12011_OG0011025	2
CG12012_OG0010672	663
CG12016_OG0010666	1543
CG12017_OG0010661	0
CG12020_OG0011042	0
CG12024_OG0011050	1579
CG12025_OG0011053	1365
CG12035_OG0011029	0
CG12038_OG0011331	6
CG12054_OG0000497	5857
CG12056_OG0003138	535
CG12057_OG0003139	63
CG12061_OG0000938_OG0	0
CG12065_OG0007412	3089
CG12069_OG0001519	0
CG12071_OG0011553	8
CG12071_OG0013484	7
CG12075_OG0007754	2129
CG1208_OG0004248	109
CG12081_OG0007411	1799
CG12084_OG0011296	3241
CG12091_OG0011293	4953
CG12093_OG0011111	1577
CG12096_OG0008559	1666
CG12099_OG0011289	6178
CG12104_OG0011284	1223
CG12105_OG0004111	392
CG12106_OG0007586	264
CG12107_OG0006719	1265
CG12111_OG0007413	0
CG12112_OG0012598_OG0	461
CG12115_OG0007587	0
CG12116_OG0008625	5159
CG12118_OG0007585	822
CG12121_OG0007579	3300
CG12123_OG0003325	535
CG12128_OG0002879	1912
CG12129_OG0002878	1191
CG1213_OG0002105	3314
CG12134_OG0006319	691
CG12147_OG0004192	1
CG12155_OG0003210	1719
CG12159_OG0002860	863
CG12164_OG0006760	4
CG12170_OG0002098	882
CG12171_OG0004222	2568
CG12173_OG0004172	479
CG12177_OG0008262	1466
CG1218_OG0002103	1588
CG12182_OG0011099	187
CG12194_OG0008975	269
CG12204_OG0001687	593
CG12206_OG0008131	100
CG12209_OG0002818	4
CG12213_OG0002418	1935
CG12219_OG0007713	1672
CG12224_OG0000651_OG1	42
CG12231_OG0003119	0
CG12236_OG0008414	2040
CG12237_OG0007424	2899
CG12239_OG0001754	7
CG12241_OG0001396	1168
CG12253_OG0011818	459
CG12256_OG0004947	34
CG12259_OG0005539	950
CG12268_OG0005336	3604
CG1227_OG0004337	660
CG12278_OG0004413	1
CG12279_OG0004445	613
CG12288_OG0009457	1814
CG12289_OG0010046	1
CG12290_OG0002618	1049
CG12299_OG0009634	3453
CG12301_OG0001981	1796
CG12307_OG0009694	0
CG1231_OG0011372	256
CG12316_OG0009955	3300
CG12320_OG0005053	194
CG12321_OG0001064_OG0	2448
CG12325_OG0002854	1208
CG1233_OG0011370	1553
CG1234_OG0004335	1725
CG12341_OG0002848	385
CG12343_OG0002853	863
CG12344_OG0002855	15
CG12355_OG0012373	131
CG1236_OG0002100	1009
CG12362_OG0000821_OG0	0
CG12374_OG0007223	22
CG12375_OG0009777	2036
CG12379_OG0008514	94
CG12384_OG0006229	2553
CG1239_OG0004237	1035
CG12395_OG0001736	2
CG12398_OG0008359	0
CG12402_OG0002224_OG0	3
CG12420_OG0002594_OG0	0
CG12426_OG0005340	0
CG12438_OG0003802	0
CG12439_OG0009296	0
CG12446_OG0001786_OG0	0
CG12448_OG0009145	0
CG1246_OG0011105	68
CG12464_OG0011955	1
CG12470_OG0007846	8
CG12479_OG0008243	0
CG12480_OG0008242	0
CG12481_OG0008237	0
CG12490_OG0000233_OG1	0
CG12496_OG0007599	0
CG12498_OG0008105	3
CG12499_OG0002285_OG0	2869
CG12502_OG0011339	1
CG12507_OG0008176	1
CG12511_OG0009568	0
CG12516_OG0005410	0
CG12517_OG0009649	123
CG12520_OG0010149	68
CG12521_OG0012944	0
CG12531_OG0008272	9
CG12535_OG0008128	2
CG12539_OG0008363	1
CG12540_OG0008220	1
CG12541_OG0007825	43
CG12560_OG0012234	421
CG12567_OG0012740	836
CG12576_OG0001784_OG0	4210
CG12581_OG0001679_OG0	4235
CG12589_OG0011424	0
CG12590_OG0011977	0
CG12594_OG0005596	5
CG12607_OG0011139	23
CG12609_OG0008677	0
CG12617_OG0003653	0
CG12620_OG0009462	0
CG12637_OG0008050	0
CG12643_OG0007518	97
CG1265_OG0010531	942
CG12655_OG0000445_OG2	10508
CG12659_OG0007410	141
CG12661_OG0007749	8
CG12662_OG0007747	3
CG12672_OG0007868	1
CG12674_OG0003570	0
CG12679_OG0001731_OG0	0
CG12680_OG0001718	0
CG12682_OG0012323	0
CG12691_OG0007931	0
CG12692_OG0000634_OG0	0
CG12693_OG0012106	2
CG12698_OG0008169	0
CG12699_OG0000230_OG1	0
CG12702_OG0001192	1398
CG12708_OG0000271_OG0	79
CG12708_OG0000271_OG0.2	1
CG1271_OG0010635	536
CG12713_OG0003881_OG0	304
CG12716_OG0008438	1
CG12723_OG0008557	2
CG12728_OG0000928_OG0	1270
CG12729_OG0011725	9
CG1273_OG0010536	6
CG12730_OG0007375	390
CG12744_OG0000893	309
CG12746_OG0004208	2657
CG1275_OG0011072	2273
CG12768_OG0001283_OG0	98
CG12769_OG0007187	123
CG12773_OG0003140	3050
CG12782_OG0012281	0
CG12783_OG0000743_OG0	2
CG12784_OG0005236	0
CG12795_OG0008825	2870
CG12811_OG0002240	808
CG12817_OG0002595_OG0	0
CG12818_OG0004897	458
CG12822_OG0001599	1731
CG12825_OG0001130_OG1	128
CG12826_OG0002951	139
CG12828_OG0011622	1
CG12831_OG0011623_OG0	0
CG12836_OG0002963_OG0	0
CG12848_OG0006045	672
CG12849_OG0011577	0
CG12851_OG0005862	9
CG12857_OG0006163	0
CG12860_OG0006154	0
CG12861_OG0006153	0
CG12862_OG0011585_OG0	0
CG12863_OG0011584	613
CG12866_OG0002772	0
CG12868_OG0001564	131
CG12869_OG0006145	44
CG12869_OG0006146	17
CG12877_OG0001472_OG0	3194
CG1288_OG0001350	0
CG12880_OG0005345	488
CG12883_OG0001474	539
CG12885_OG0001477	6
CG12895_OG0006308	474
CG12909_OG0002821	1099
CG12910_OG0006305	212
CG12911_OG0006304	0
CG12914_OG0002819	0
CG12917_OG0002815	5
CG12920_OG0006291	26
CG12926_OG0006349	239
CG12929_OG0006357	112
CG12934_OG0006315	1
CG12935_OG0002846	553
CG12942_OG0001596_OG0	1858
CG12945_OG0004570	2364
CG12947_OG0004568	43
CG12948_OG0004558	1078
CG12963_OG0001641_OG0	8
CG12964_OG0002996_OG0	4
CG12970_OG0006808	9
CG12971_OG0010294	2
CG12974_OG0010307	25
CG12983_OG0010332	3
CG12984_OG0003949	2
CG12985_OG0000915	18
CG12986_OG0011685	0
CG1299_OG0000523_OG0	4089
CG12990_OG0007696	679
CG12991_OG0007703	1428
CG12992_OG0011688	7
CG12994_OG0007707	0
CG12995_OG0008599	1
CG12998_OG0011739	22
CG13000_OG0011738	0
CG13001_OG0008580	751
CG13002_OG0008577	0
CG13003_OG0008572	1524
CG13004_OG0008570	800
CG13005_OG0008567	549
CG13008_OG0008305	0
CG13010_OG0003260	8
CG13012_OG0008317	332
CG13014_OG0008547	587
CG13016_OG0006536	923
CG13018_OG0006537	196
CG13021_OG0003241	0
CG13022_OG0010698	3
CG13023_OG0010699	1
CG13024_OG0010708	416
CG13026_OG0010716	4
CG13028_OG0004010	7
CG13031_OG0012200	478
CG13032_OG0004014_OG0	0
CG13033_OG0010736	1
CG13038_OG0010761	0
CG13039_OG0010762	0
CG1304_OG0000265_OG0	13
CG1304_OG0000265_OG1	15
CG13040_OG0010763	0
CG13041_OG0000280_OG0	0
CG13041_OG0000280_OG0.2	2
CG13042_OG0010767	1
CG13043_OG0000281_OG0	3
CG13043_OG0000281_OG1	0
CG13044_OG0010768	1
CG13045_OG0000814	0
CG13046_OG0010771	12
CG13047_OG0010772	0
CG13048_OG0010773	0
CG13049_OG0010774	1
CG13051_OG0011898	0
CG13053_OG0010778	0
CG13054_OG0010779	0
CG13055_OG0010780	0
CG13056_OG0010757	0
CG13058_OG0004021	0
CG13059_OG0010764	27
CG13062_OG0010766	0
CG13064_OG0010775	0
CG13065_OG0010776	0
CG13066_OG0012201	0
CG13068_OG0002030_OG1	25
CG13069_OG0004022	0
CG1307_OG0004308	2239
CG13070_OG0012202	0
CG13071_OG0011899	0
CG13073_OG0012731_OG0	6
CG13074_OG0010797	2
CG13075_OG0000216_OG0	3
CG13075_OG0000216_OG1	2
CG13077_OG0009097	394
CG13078_OG0003575_OG0	8
CG13081_OG0003574	1
CG13082_OG0009094	8
CG13083_OG0009084	1
CG13084_OG0009083	10
CG13085_OG0001922	31
CG13086_OG0003709	111
CG13088_OG0001266	862
CG1309_OG0010533	3331
CG13096_OG0003720	3626
CG13097_OG0001923	3192
CG13101_OG0009304	229
CG13102_OG0009298	1
CG13108_OG0009295	0
CG13110_OG0011792	0
CG13113_OG0001247_OG0	7
CG13114_OG0009279	2
CG13116_OG0001878	281
CG13123_OG0001877	151
CG13124_OG0003502	8136
CG13126_OG0003515	733
CG13127_OG0001844	0
CG13131_OG0000790_OG0	0
CG13133_OG0003525	1
CG1314_OG0011674	0
CG13144_OG0009363	5
CG13148_OG0007214	3
CG13151_OG0006215	222
CG13154_OG0006206	0
CG13155_OG0006196	612
CG13157_OG0002779	0
CG1316_OG0000430_OG0	1679
CG13168_OG0006184	1
CG1317_OG0011084	3611
CG13170_OG0006182	5
CG13171_OG0006180	0
CG13177_OG0012831	1908
CG13185_OG0002928	3201
CG13186_OG0006594	4
CG13192_OG0006567	891
CG13193_OG0006565	4
CG13196_OG0006560	106
CG13197_OG0006563	1245
CG13202_OG0001123_OG0	0
CG13203_OG0006235	3
CG13204_OG0006233	378
CG13215_OG0002793_OG0	791
CG13216_OG0001568_OG0	11
CG13218_OG0002791_OG0	27
CG13220_OG0001573_OG0	1541
CG13223_OG0001571_OG0	1
CG13226_OG0002794_OG0	214
CG13227_OG0006218_OG0	3
CG13228_OG0011587_OG0	7
CG13229_OG0002786_OG0	71
CG13229_OG0002787_OG0	4711
CG13231_OG0006217	0
CG13239_OG0009815	3
CG1324_OG0007509	0
CG13243_OG0009147	0
CG13247_OG0010378	6
CG13248_OG0010371	31
CG13250_OG0011870	17
CG13251_OG0010355	4
CG13252_OG0003952	992
CG13258_OG0009399	37
CG13272_OG0008882	1
CG13280_OG0008881	0
CG13282_OG0008887	119
CG13285_OG0010583	376
CG13287_OG0010216	4
CG13288_OG0010220	0
CG13293_OG0003937	13
CG13295_OG0010231	1596
CG13297_OG0010242	1
CG13299_OG0011864	666
CG13300_OG0003943	50
CG13305_OG0011196	0
CG13306_OG0011204	60
CG13308_OG0004102	0
CG13309_OG0011211	1230
CG13310_OG0011207	144
CG13312_OG0011210	1
CG13313_OG0004105_OG0	94
CG13314_OG0011224	47
CG13315_OG0011237	4978
CG13318_OG0004834	1051
CG13319_OG0006667	842
CG13321_OG0006673	156
CG13326_OG0006545	0
CG13330_OG0007271	2
CG13331_OG0007273	5
CG13332_OG0007274	9
CG13334_OG0007281	4
CG13337_OG0011662	7
CG13339_OG0007296	465
CG13344_OG0007304	1528
CG13358_OG0007351	44
CG13359_OG0012499	3
CG13360_OG0010145	550
CG13361_OG0003189	3
CG13362_OG0007862	12
CG13364_OG0001174_OG0	3
CG13365_OG0007831	412
CG13367_OG0003188_OG0	1796
CG13369_OG0003181	2191
CG13375_OG0007847	11
CG13377_OG0007849	1449
CG13380_OG0010135	693
CG13384_OG0003473	1096
CG13385_OG0012520	0
CG13386_OG0003471	2
CG1339_OG0006721	0
CG13390_OG0003479	349
CG13392_OG0003476	552
CG13397_OG0003469	1322
CG13398_OG0003468	838
CG13403_OG0008236	1008
CG13404_OG0008224	4
CG13405_OG0011376	1
CG13407_OG0004768	0
CG13408_OG0004770	10
CG13409_OG0004775	23
CG13423_OG0007099	2
CG13426_OG0011654	1
CG13427_OG0003049	0
CG13428_OG0007100	76
CG13430_OG0001658	251
CG13436_OG0006622	18
CG13437_OG0006285	4
CG13438_OG0006243	0
CG1344_OG0012226	629
CG13442_OG0006244	0
CG13443_OG0006248	0
CG13445_OG0003880	2
CG13449_OG0009980	21
CG13454_OG0003875_OG0	0
CG13455_OG0009966	0
CG13457_OG0001288	1
CG13458_OG0004037	34
CG13460_OG0010841	1
CG13465_OG0000343_OG0	0
CG13471_OG0004048	0
CG13473_OG0010860	0
CG13474_OG0004049	0
CG13476_OG0012898	1
CG13481_OG0000339_OG0	18
CG13481_OG0000339_OG1	0
CG13484_OG0010886	471
CG13488_OG0001544_OG1	2
CG13492_OG0005946	28
CG13501_OG0005936	4
CG13502_OG0005931	7
CG13502_OG0012991	1
CG13506_OG0007028	3966
CG13510_OG0006998	351
CG13511_OG0006997	19
CG13516_OG0006995	527
CG13526_OG0006986	0
CG13527_OG0006984	0
CG13531_OG0006978	1534
CG13532_OG0006975	6
CG13538_OG0005981	0
CG13539_OG0012044	0
CG1354_OG0007555	6234
CG13541_OG0012280	0
CG13544_OG0005976	0
CG13545_OG0012580	5
CG13551_OG0000540_OG1	6821
CG13551_OG0012048	3393
CG13557_OG0012477	0
CG13558_OG0001556	0
CG13559_OG0012047	6
CG13561_OG0011643	3
CG13562_OG0011631	51
CG13575_OG0006892	9
CG13577_OG0001150_OG0	0
CG13578_OG0006898	4
CG13579_OG0006013	2
CG1358_OG0006724	2043
CG13581_OG0002746	1
CG13585_OG0011574	1842
CG13587_OG0006025	0
CG13594_OG0006033	25
CG13599_OG0005537	359
CG1360_OG0006725	88
CG13601_OG0005534	1145
CG13603_OG0005332	1540
CG13605_OG0005319	2450
CG13606_OG0005306	193
CG13607_OG0005318	1745
CG13609_OG0012982	184
CG13613_OG0005278	0
CG13614_OG0002525_OG0	0
CG13615_OG0002524	0
CG13616_OG0005272	49
CG13618_OG0005267	8510
CG13622_OG0005268	15
CG13623_OG0005265	224
CG13625_OG0004618	2075
CG13627_OG0004629	2
CG13630_OG0004630	1978
CG13631_OG0004635	1436
CG13634_OG0004637	0
CG13641_OG0004650	44
CG13643_OG0002274	1062
CG13653_OG0002504	0
CG13654_OG0005174	26
CG13663_OG0011496	575
CG13667_OG0004090_OG0	423
CG13670_OG0011168	1
CG13671_OG0004086_OG0	1216
CG13675_OG0000560_OG2	1
CG13676_OG0003984	34
CG13678_OG0000129_OG3	0
CG1368_OG0008241	24
CG13685_OG0010463	19
CG13689_OG0008772	135
CG13690_OG0008752	1196
CG13692_OG0008754	0
CG13698_OG0010125	625
CG13699_OG0003907_OG0	0
CG13705_OG0010610	3
CG13707_OG0010613	106
CG13708_OG0010614	40
CG1371_OG0006292	4394
CG13711_OG0010618	0
CG13712_OG0010619	0
CG13713_OG0010620	1
CG13716_OG0010627	32
CG13720_OG0004084	0
CG13721_OG0012208	0
CG13722_OG0011130	136
CG13723_OG0010915	0
CG13724_OG0010917	0
CG13725_OG0010918	0
CG13727_OG0004055	0
CG13728_OG0010923	0
CG13731_OG0011910	23
CG13733_OG0010089	1
CG13738_OG0011907	2
CG13739_OG0002891	3
CG13743_OG0006405	2
CG13744_OG0006409	1
CG13747_OG0006408	0
CG13748_OG0006626	5
CG13751_OG0001660_OG0	543
CG13760_OG0007606	861
CG13766_OG0009602	536
CG13771_OG0009612	64
CG13775_OG0003750_OG0	445
CG13784_OG0000956_OG0	807
CG13786_OG0003631	0
CG13796_OG0001883_OG0	531
CG13801_OG0000219_OG0	0
CG13801_OG0000219_OG1	0
CG13806_OG0011077	0
CG13807_OG0011075	328
CG13810_OG0011066	2
CG13813_OG0010189	15
CG13829_OG0011464	0
CG13833_OG0004687	164
CG13837_OG0002276	0
CG13838_OG0011993	0
CG13841_OG0004694	257
CG13842_OG0004706	0
CG13847_OG0004737	7
CG13850_OG0004743	1986
CG13855_OG0004744	1
CG13856_OG0004745	703
CG13857_OG0004746	0
CG13862_OG0004760	0
CG13868_OG0007089	6601
CG13868_OG0013578	1175
CG13869_OG0007075	178
CG1387_OG0008528	2
CG13870_OG0007093	37
CG13871_OG0003047	0
CG13872_OG0007071	0
CG13875_OG0011381	111
CG13876_OG0001334_OG0	381
CG13877_OG0011937	1168
CG13884_OG0000403_OG0	0
CG13887_OG0011343	5419
CG13891_OG0002060	2
CG13893_OG0011360	980
CG13894_OG0004129	26
CG13895_OG0004128	571
CG13901_OG0011344	532
CG13907_OG0011337	5161
CG13912_OG0011325	555
CG13917_OG0011285	8306
CG13919_OG0011274	223
CG13920_OG0011271	212
CG13921_OG0011032	1541
CG13924_OG0011054	6
CG13926_OG0011282	662
CG13928_OG0011279	32
CG13930_OG0011024	0
CG13931_OG0004073	1
CG13933_OG0011036	1857
CG13937_OG0011056	663
CG13949_OG0003375	0
CG13950_OG0003376	26
CG13954_OG0006374	9
CG13955_OG0002890_OG0	0
CG13962_OG0012240	0
CG13970_OG0009133_OG0	0
CG13972_OG0005361	1
CG13983_OG0002696	0
CG13991_OG0000661_OG1	1
CG13992_OG0002070_OG0	4
CG13994_OG0011942	545
CG13995_OG0000538_OG0	6
CG13999_OG0000662_OG0	4
CG14005_OG0001926	1067
CG14006_OG0001927	0
CG14007_OG0009567	0
CG14011_OG0003731	0
CG14013_OG0003734	0
CG14014_OG0009443	0
CG14015_OG0009446	2
CG14017_OG0003733	0
CG14020_OG0003686	0
CG14022_OG0008831	144
CG14024_OG0003410_OG0	5
CG14034_OG0008836	1
CG14036_OG0008842	622
CG14042_OG0001816	4
CG14043_OG0003425	1675
CG14044_OG0008964	19
CG14050_OG0000684	28
CG14052_OG0007777	0
CG14053_OG0012099	88
[truncated: 9,910 more rows]
