# Supplementary material for: Evolution of chemosensory tissues and cells across ecologically diverse Drosophilids
Source: Nat Commun. 2024 Feb 5;15:1047. doi: 10.1038/s41467-023-44558-4 (PMC10844241; doi:10.1038/s41467-023-44558-4)
Supplement: Supplementary file 18 — Supplementary Data 15 [file 41467_2023_44558_MOESM18_ESM.zip › all_count_tables_renamed/SIMF2ANT_counts_trim_genes_FBids_1_1_sorted.txt]

128up_OG0006588	923
14-3-3epsilon_OG0002478	3488
14-3-3epsilon_OG0001126_OG1	4030
140up_OG0004534	334
18w_OG0003044	495
26-29-p_OG0010897	3910
2mit_OG0000576_OG0	21
5-HT1A_OG0006644	21
5-HT1B_OG0006647	8
5-HT2A_OG0000287_OG0	4
5-HT2B_OG0011472	612
5-HT7_OG0005777	18
5PtaseI_OG0005188	1707
7B2_OG0004187	10919
a_OG0006460	442
a10_OG0010691	299045
a5_OG0009037	126388
a6_OG0007651	307
AANATL2_OG0003640	50
AANATL4_OG0000091_OG1	1
AANATL7_OG0007605	4
Aasdh_OG0001831	214
Aatf_OG0001947	444
aay_OG0011265	8818
ab_OG0009683	1488
ab_OG0009684	90
ABCB7_OG0011281	3060
Pmp70_OG0003257	2738
Abd-B_OG0005000	0
Abi_OG0002227_OG0	375
Abl_OG0010722	2803
abo_OG0009656	170
Abp1_OG0010565	549
abs_OG0003097	477
ac_OG0007843	2
Ac13E_OG0008321	359
Ac3_OG0009573	252
Ac78C_OG0010320	88
Acam_OG0000252_OG0	1
Acam_OG0000252_OG1	0
Acam_OG0005131	0
CG9149_OG0011313	904
Acbp1_OG0009246	561
Acbp2_OG0010415	1518
Acbp4_OG0000311_OG0	0
Acbp4_OG0000311_OG1	10
Acbp6_OG0010414	865
ACC_OG0007193	3706
AcCoAS_OG0000812	8415
Ace_OG0000652_OG0	318
Acer_OG0000953_OG0	1311
Acer_OG0003808	274
Acf_OG0002671	770
Achl_OG0002770	395
acj6_OG0008333	148
acj6_OG0008334	340
Ack_OG0010507	1632
Ack-like_OG0006546	208
Acn_OG0009540	3964
CG5009_OG0006075	1817
Acox57D-d_OG0006913	164
Acox57D-p_OG0001151	830
Acp1_OG0009317	383
Acp32CD_OG0009664	0
Acp65Aa_OG0003939	3
Acph-1_OG0001513	80
CG12512_OG0008829	1541
CG18155_OG0007972	116
Acsl_OG0007133	7596
Act42A_OG0000022_OG0	1216
Act42A_OG0000022_OG1	100566
Act42A_OG0000022_OG3	59367
Act42A_OG0000022_OG4	25318
Act42A_OG0000022_OG5	544
Actn_OG0003148_OG0	20595
Actn3_OG0011403_OG0	0
ACXB_OG0000046_OG0	1
ACXB_OG0000046_OG1	0
ACXB_OG0000046_OG2	0
ACXB_OG0000046_OG2.2	0
ACXD_OG0004078_OG0	172
Acyp_OG0009408	0
Acyp2_OG0011498	424
Ada_OG0002342	18
Ada1-2_OG0003777_OG0	189
Ada2a_OG0005051	80
Ada2b_OG0004799	132
Ada3_OG0007872	424
AdamTS-A_OG0005247	657
AdamTS-A_OG0012010	3
AdamTS-B_OG0008089	3975
Adar_OG0007649	787
Adat1_OG0003596	38
Adck1_OG0006032	601
Adck5_OG0010063	487
ADD1_OG0006579	442
Adf1_OG0001636_OG0	0
Adgf-A_OG0001991_OG0	0
Adgf-A_OG0003900	43
Adgf-A2_OG0010109	11
Adgf-B_OG0010108	0
Adgf-C_OG0001030_OG0	94
Adgf-D_OG0002208_OG0	57
Adgf-E_OG0006152	4
Adh_OG0003395_OG0	7
Adi1_OG0010940	446
AdipoR_OG0004727	2100
CG3809_OG0004951	2
AdenoK_OG0003918_OG0	555
Ady43A_OG0002958	996
AdoR_OG0005733	55
adp_OG0006108	950
AdSS_OG0000854_OG0	4829
Aduk_OG0004873	733
Ae2_OG0010984	3397
CG6512_OG0010913	5131
aft_OG0006080	349
Afti_OG0005567	196
Ag5r_OG0008212	16
Ag5r2_OG0008213	0
AGBE_OG0007237	2975
AgmNAT_OG0001753	55
ago_OG0010530	469
AGO1_OG0007307	2419
AGO2_OG0000119_OG0	2
Agpat1_OG0008448	417
Agpat2_OG0003465	2743
Agpat3_OG0004018	1444
Agpat4_OG0004019_OG0	322
ADPS_OG0002932	3674
agt_OG0001016_OG0	181
Spat_OG0007723	131
Ahcy_OG0001195_OG0	927
AhcyL1_OG0011110	796
AIF_OG0001225	1132
AIMP1_OG0007108	1229
AIMP2_OG0009977	1258
AIMP3_OG0005998	690
Adk1_OG0010829	13541
Adk3_OG0005467	693
Ak6_OG0007201	171
Akap200_OG0000367_OG0	136
Akh_OG0010512	27
AkhR_OG0009627	4
akirin_OG0010441	4991
Akr1B_OG0001292	2958
Akt1_OG0005415	603
al_OG0008749	111
Aladin_OG0007570	191
AlaRS_OG0003477	1994
AlaRS-m_OG0010596	1020
Alas_OG0006853	8548
alc_OG0006389	7813
Ald1_OG0005647	41199
Ald2_OG0005645	3
Aldh_OG0003615	12368
Aldh-III_OG0006742	17748
Aldh7A1_OG0003841_OG0	43
Alg-2_OG0001588_OG0	978
Alg1_OG0002607_OG0	0
Alg10_OG0000709_OG0	286
Alg11_OG0012170	899
CG8412_OG0004562	1110
Alg14_OG0001194_OG0	89
Alg2_OG0010641	528
Alg3_OG0003012	16
Alg3_OG0006966	1332
CG5287_OG0001281	545
CG5287_OG0003790	112
Alg9_OG0005173	336
Alh_OG0004317	823
Alh_OG0004319	238
Alh_OG0011430	831
alien_OG0009301	1219
ALiX_OG0005343	1186
Alk_OG0006414	388
CG12179_OG0001176_OG0	102
Alp1_OG0010289	0
Alp10_OG0010194	0
Alp11_OG0008522	15
Alp12_OG0003717	153
Alp13_OG0001034	95
Alp2_OG0000261_OG0	70
Alp2_OG0000261_OG1	0
Alp4_OG0005779	5602
Alp6_OG0006360	32
Alp7_OG0003030	3
Alp9_OG0003931	0
alph_OG0000083_OG0	10
alph_OG0005113	1738
alpha-Catr_OG0006852	3273
alpha-Est1_OG0004357	10055
alpha-Est10_OG0004350	6147
alpha-Est2_OG0000314	116
alpha-Est3_OG0004356	1573
alpha-Est6_OG0004354	0
alpha-Est7_OG0001351	9905
alpha-Est8_OG0004352	3364
alpha-Est9_OG0004351	243
alpha-Man-Ia_OG0003130	31
alpha-Man-Ia_OG0003131	316
alpha-Man-Ia_OG0001168	492
alpha-Man-Ib_OG0005087	394
alpha-Man-Ic_OG0011549	1
alpha-Man-IIa_OG0004878	815
alpha-Man-IIb_OG0005229	931
alpha-PheRS_OG0008296	781
alpha-Spec_OG0011040	5357
alpha4GT1_OG0000948	321
alphaCOP_OG0011275	3700
alphaSnap_OG0010384	2181
alphaTub67C_OG0010998	207
Alr_OG0008278	563
alrm_OG0002498	21
Als2_OG0009863	1559
alt_OG0004894	1393
aly_OG0004083	0
Ama_OG0002112	3
Amacr_OG0009433	1264
amd_OG0001918	1141
Amnionless_OG0008741	20
amon_OG0011540	910
amos_OG0003702_OG0	0
AMPdeam_OG0008245	6799
Amph_OG0007204	5965
AMPKalpha_OG0001698	1676
Amt_OG0004607	5384
Amun_OG0008385	2746
amx_OG0007575	577
Amy-p_OG0000157_OG0	9
Amy-p_OG0000157_OG0.2	4
Amyrel_OG0006416	4
ana_OG0006403	4
ana1_OG0002269	580
ana2_OG0007120	105
ana3_OG0006194	118
Ance-2_OG0003658	3
Ance-3_OG0001891_OG0	819
Ance-3_OG0009407	1545
Ance-4_OG0006406	10
Ance-5_OG0005870	177
anchor_OG0010100	351
Andorra_OG0011741	0
Ank2_OG0010460	6396
Ankle2_OG0000780	2330
l(2)35Be_OG0003404_OG0	492
anox_OG0007490	4547
Ant2_OG0008041	92
antdh_OG0008007	27372
Antp_OG0002113	169
antr_OG0007227	27
AnxB10_OG0008082	13773
AnxB11_OG0008196	2045
AnxB9_OG0004410	20011
aop_OG0003458	299
aos_OG0010741	1357
Aos1_OG0002145_OG0	669
AOX1_OG0005242	9988
AOX2_OG0000143_OG0	11304
AOX2_OG0000143_OG1	31
AOX4_OG0001465	15119
ap_OG0005832	95
AP-1-2beta_OG0008273	3349
AP-1gamma_OG0007680	2278
AP-1mu_OG0005553	1784
AP-1sigma_OG0005334	2184
AP-2alpha_OG0008751	592
AP-2mu_OG0004736	964
AP-2sigma_OG0004385	586
Apc_OG0005387	594
APC10_OG0005888	262
Apc2_OG0005308	156
APC4_OG0003171_OG0	653
APC7_OG0001703	63
ApepP_OG0000963	290
aph-1_OG0003552_OG0	532
aPKC_OG0006607	156
aPKC_OG0006608	39
aPKC_OG0006609	15
Aplip1_OG0011323	1473
apn_OG0002443_OG0	1
apolpp_OG0012638	491
app_OG0010830	308
APP-BP1_OG0010070	460
Appl_OG0007834	2420
Aprt_OG0004075	192
Aps_OG0010085	1377
apt_OG0002733	205
CG18815_OG0010034	3011
AQP_OG0007242	1262
aqrs_OG0005393	0
aqz_OG0001049_OG1	31153
ara_OG0009939	190
aralar1_OG0001518	2336
Arc1_OG0002768_OG0	2598
Arc2_OG0006127	825
Arc42_OG0001370_OG0	1683
Archease_OG0002289_OG0	295
Arf51F_OG0006831	1246
Arf79F_OG0012164	3997
ArfGAP1_OG0010836	1318
ArfGAP3_OG0003816_OG0	1012
Arfip_OG0005451	442
Arfrp1_OG0007681	213
arg_OG0003183	30
arg_OG0007835	5
Argk_OG0011233	38961
Argk_OG0011925	239
Argl_OG0009800	124
CG31469_OG0002209_OG0	290
ArgRS_OG0008151	652
ArgRS-m_OG0004367	122
ari-1_OG0007878	845
ari-2_OG0003028	1154
Arl1_OG0010003	1339
Arl2_OG0004816	273
Arl5_OG0011164	593
Arl6_OG0007042	2061
Arl6IP1_OG0004993	1474
Arl8_OG0004797	566
arm_OG0007636	5812
armi_OG0002027	376
Arp1_OG0004441	2603
Arp10_OG0007423	2773
Arp2_OG0001770	821
Arp3_OG0010555	372
Arp5_OG0001448_OG0	992
Arp53D_OG0011600	1
Arp6_OG0008512	855
Arp8_OG0007614	481
Arpc1_OG0009187	1659
Arpc2_OG0009417	906
Arpc3A_OG0005226	255
Arpc3B_OG0008590	59
Arpc4_OG0008719	1594
Arpc5_OG0008957	678
arr_OG0007264	294
Arr1_OG0009490	24
Arr2_OG0004099	5
Ars2_OG0005840	4529
Art1_OG0004911	499
Art2_OG0008773	21
Art3_OG0004604	208
Art4_OG0004574	59
Art6_OG0004528_OG0	0
Art7_OG0001547_OG0	582
Art8_OG0009662	88
Art9_OG0002219_OG0	0
Arts_OG0000486_OG0	1349
aru_OG0003377	6021
Arv1_OG0013036	129
arx_OG0009914	9
Asap_OG0007180	1495
Asator_OG0002682_OG1	745
Asciz_OG0010646	202
ase_OG0007840	27
asf1_OG0009889	896
ash1_OG0000982_OG0	0
ash2_OG0004623	1372
Ask1_OG0004518	2525
asl_OG0004217	227
AsnRS_OG0003707	2124
AsnRS-m_OG0006452	141
AsnS_OG0000992	511
asp_OG0004633	8
Asph_OG0006509	7423
ASPP_OG0006932	3094
CG9572_OG0008488	6333
AspRS_OG0006665	1444
AspRS-m_OG0008886	730
asrij_OG0006972	2628
asRNA:CR31429_OG0002339_OG0	112
asRNA:CR42743_OG0003772_OG0	0
asRNA:CR43299_OG0012338_OG0	0
asRNA:CR43426_OG0012535_OG0	0
asRNA:CR43454_OG0002277_OG0	5
asRNA:CR43463_OG0001607_OG0	43
asRNA:CR43809_OG0003675_OG0	731
asRNA:CR44106_OG0002406_OG0	3
asRNA:CR44169_OG0002969_OG0	7091
asRNA:CR44179_OG0001455_OG0	2493
asRNA:CR44372_OG0000331_OG0	0
asRNA:CR44372_OG0000331_OG1	0
asRNA:CR44894_OG0012090_OG0	0
asRNA:CR45044_OG0005605_OG0	123
asRNA:CR45195_OG0000203_OG0	356
asRNA:CR45195_OG0000203_OG1	0
asRNA:CR45350_OG0001645_OG0	1111
asRNA:CR45943_OG0010336	717
asRNA:CR46029_OG0000226_OG0	6
asRNA:CR46029_OG0000226_OG1	1
asRNA:CR46139_OG0003106_OG0	15
asRNA:CR46246_OG0011916	2
asRNA:CR46354_OG0002193_OG0	116
asRNA:CR46473_OG0000925_OG0	27
Ass_OG0001346	12
ast_OG0003560	372
AstA_OG0004634	0
AstA-R1_OG0000689	25
AstA-R2_OG0005396	18
AstC_OG0009668	0
AstC-R1_OG0010134	3
AstC-R2_OG0001295_OG0	0
AstCC_OG0009669	0
asun_OG0002419_OG0	108
Asx_OG0006138	3756
Atac1_OG0003748_OG0	0
Atac2_OG0009508	243
Atac3_OG0000828	551
Tat_OG0001330	1523
Ate1_OG0003045	2511
Atet_OG0003384	2181
Atf-2_OG0006059	712
Atf3_OG0007763	287
Atg1_OG0009929	260
Atg1_OG0009931	1006
Atg10_OG0001598	20
Atg101_OG0008681	650
Atg12_OG0011904	342
Atg13_OG0004817	1750
Atg14_OG0005089	974
Atg16_OG0005703	455
Atg17_OG0004232	1326
Atg18a_OG0011152	1081
Atg18b_OG0001271_OG0	747
Atg2_OG0011112	2601
Atg3_OG0009922	1507
Atg4a_OG0009014	1449
Atg4b_OG0005256	834
Atg5_OG0007974	466
Atg6_OG0005323	693
Atg7_OG0006714	311
Atg8a_OG0008043	6713
Atg8b_OG0005571	2
Atg9_OG0006487	1333
atilla_OG0011822	7062
atk_OG0010362	9
atl_OG0001399	3662
atms_OG0004154	1131
ato_OG0004804	0
Atox1_OG0012695	808
ATP6AP2_OG0004869	6213
ATP7_OG0008369	827
ATP8A_OG0007260	3344
ATP8A_OG0007261	72
Atpalpha_OG0002140	13934
ATPCL_OG0006680	3666
ATPsynB_OG0010987	16069
ATPsynbeta_OG0005823	34853
ATPsynbetaL_OG0001317	9
ATPsynC_OG0005792	18339
ATPsynCF6_OG0005500	13856
ATPsynCF6L_OG0010605	3
ATPsynD_OG0004477	14656
ATPsyndelta_OG0007526	8688
ATPsynE_OG0005568	8173
ATPsynG_OG0009657	8729
ATPsyngamma_OG0005690	16089
ATPsynGL_OG0009315	0
ATPsynO_OG0012619	13415
AttC_OG0000164_OG0	79
AttC_OG0007258	22
AttD_OG0004890	5
Atu_OG0002096	1064
Atx-1_OG0012102	21
Atx2_OG0011501	2541
Atxn7_OG0003444	357
aub_OG0000482_OG0	228
aurA_OG0004964	46
aurB_OG0009647	32
aust_OG0001881	0
aux_OG0003096_OG0	909
ave_OG0006159	294
Aven_OG0003291	886
awd_OG0002664	5588
Awh_OG0010478	1
axed_OG0010262	90
Axn_OG0005720	854
axo_OG0003993	261
axo_OG0010625	92
axo_OG0010626	963
axo_OG0010628	603
Axs_OG0008319	790
Axud1_OG0003447	529
az2_OG0006736	184
azot_OG0000210_OG0	0
azot_OG0000210_OG1	0
b_OG0009189	8094
B-H1_OG0000267_OG0	434
B-H1_OG0000267_OG1	382
B4_OG0009202	1323
B52_OG0001376_OG0	8505
b6_OG0007653	11
B9d1_OG0005246	584
B9d2_OG0005830	31
bab1_OG0011327	23
bab1_OG0011328	18
bab2_OG0011326	3639
babo_OG0006628	495
babos_OG0007027	550
Bacc_OG0008947	47355
Bace_OG0000801_OG0	0
baf_OG0003792	1087
bai_OG0005189	2636
Balat_OG0007229	0
Baldspot_OG0010721	2991
ball_OG0001092_OG1	313
bam_OG0005170	19
bap_OG0001358_OG0	0
Bap111_OG0007677	2010
Bap170_OG0000903_OG0	41
Bap55_OG0005900	695
Bap60_OG0008560	1829
IMPPP_OG0000305_OG1	6863
barc_OG0010291	525
bark_OG0008784	516
barr_OG0000425_OG0	310
baz_OG0008596	1417
bb8_OG0005496	10
bbc_OG0007266	6376
CG18067_OG0007098	7364
bbg_OG0010871	448
bbg_OG0010872	268
BBIP1_OG0004876	95
BBS1_OG0010413	155
BBS4_OG0002785_OG0	4766
BBS5_OG0002086	3318
BBS8_OG0008755	1669
BBS9_OG0006919	12609
bbx_OG0008688	1714
bc10_OG0010387_OG0	34
BCAS2_OG0005540	677
bcd_OG0002111_OG0	35
bchs_OG0003722	91
BCL7-like_OG0007566	81
bcn92_OG0007793	637
Bdbt_OG0004400	470
bdg_OG0006805	1637
bdl_OG0003385	927
Bdp1_OG0009215	876
be_OG0000785	1032
BEAF-32_OG0006164	888
beag_OG0004860	575
beat-Ia_OG0011784	136
beat-Ib_OG0009146	11
beat-Ic_OG0001866_OG0	0
beat-IIa_OG0005482	27
beat-IIb_OG0005481	76
beat-IIIa_OG0009463	47
beat-IIIb_OG0009460	91
beat-IIIc_OG0003687	306
beat-IV_OG0005508	266
beat-Va_OG0005024	0
beat-Vb_OG0005021	3
beat-Vc_OG0001062_OG0	63
beat-VII_OG0011542	57
beat-VII_OG0011544	37
beg_OG0004008	520
bel_OG0001048	2452
Bem46_OG0008920	184
ben_OG0000514_OG0	11257
Best1_OG0002590_OG0	8990
Best2_OG0010251	909
Best3_OG0009963	1
Best4_OG0000558_OG0	0
Bet1_OG0003845_OG0	1246
Bet3_OG0004072	713
beta-PheRS_OG0005298	713
beta-Spec_OG0007697	12052
beta'COP_OG0009212	2506
beta3GalTII_OG0012738	128
beta4GalNAcTA_OG0006521	225
beta4GalNAcTB_OG0002610	369
beta4GalT7_OG0005195	456
betaCOP_OG0008653	4164
betaggt-I_OG0008962	579
betaGlu_OG0002667	291
CG32396_OG0011696	3
Bgb_OG0011276	921
bgcn_OG0001647	604
bgm_OG0009412	6290
BHD_OG0010421	403
bi_OG0003201	1559
bi_OG0012904	149
BI-1_OG0004087	3666
bib_OG0001843_OG0	1
BicC_OG0009143	152
BicD_OG0009474	512
CG11873_OG0005086	459
bif_OG0003277	618
bif_OG0012761	312
BigH1_OG0001085_OG0	92
bigmax_OG0005365	401
Bili_OG0002506_OG0	62
bin_OG0010286	0
Bin1_OG0005423	356
bin3_OG0007310	3019
bip1_OG0010560	210
Bka_OG0009250	130
blanks_OG0011885_OG0	2
Blimp-1_OG0010196	1307
Blm_OG0002608	216
Blos1_OG0006148	346
Blos2_OG0010078	366
Blos3_OG0009918	245
Blos4_OG0010933	159
blot_OG0010924	432140
blow_OG0006726	306
blp_OG0005216	987
blw_OG0006982	22715
bma_OG0010967	9
Bmcp_OG0010022	363
bmm_OG0010858	1650
bnb_OG0001206_OG1	1081
CG5059_OG0012191	633
bnk_OG0005787	0
bnl_OG0004512	172
boca_OG0006727	1319
bocks_OG0002575_OG0	324
BOD1_OG0005544	5445
boi_OG0007601	90
boi_OG0007603	29
boil_OG0012322	40
bol_OG0011238	2180
boly_OG0007153	0
BomBc1_OG0001623	1947
BomBc2_OG0000769_OG0	521
BomBc3_OG0004769	147
BomT3_OG0011469	1455
bon_OG0004934	449
bond_OG0004726	805
bonsai_OG0007008	943
Boot_OG0006400	24
bor_OG0004967	563
bora_OG0003911	20
BORCS5_OG0008208	1181
BORCS6_OG0011365	285
BORCS7_OG0007103	36
borr_OG0009292	25
boss_OG0005676	3850
botv_OG0006642	177
bou_OG0007819	1018
bowl_OG0008785	320
BoYb_OG0000400_OG0	8
br_OG0007659	22
br_OG0011928	1
Br140_OG0001629	770
brat_OG0001919	95
Brca2_OG0000883	455
Brd_OG0010852	0
CG7154_OG0009310	1606
Brd8_OG0002488	572
Bre1_OG0010209	1028
Brf_OG0005483	266
Brf_OG0005485	62
brk_OG0007975	207
brm_OG0009999	1157
Brms1_OG0008442	1674
Bro_OG0011272	5
brp_OG0000499_OG1	1425
l(3)72Ab_OG0009997	1941
bru1_OG0009737	53
bru1_OG0009738	824
bru2_OG0009740	3826
bru2_OG0011823	132
bru2_OG0012161	33
bru3_OG0010907	726
bru3_OG0011909	28
Bruce_OG0004896	5179
brun_OG0003663	716
brv1_OG0000706_OG0	1
brv2_OG0010919	1
brv3_OG0011666	28
BRWD3_OG0005288	2247
brwl_OG0009277	460
bs_OG0003002	119
bs_OG0006897	171
bsf_OG0001906_OG0	0
Bsg_OG0009780	8804
Bsg25D_OG0003412_OG0	1265
bsh_OG0009110	0
bsk_OG0012344	2621
bt_OG0000537_OG1	389
BTBD9_OG0000546_OG0	99
BtbVII_OG0011887	3260
btd_OG0007557	660
Btk29A_OG0001838	922
Btk29A_OG0011763	6
btl_OG0002041	88
btn_OG0004719	1
Btnd_OG0008611	0
btsz_OG0001035_OG1	281
btsz_OG0004581	12
btv_OG0003692	359
btv_OG0009487	1414
btz_OG0005342	1609
Bub1_OG0001806_OG0	455
Bub3_OG0005120	762
BubR1_OG0000657_OG0	79
Buffy_OG0006561	129
bug_OG0006803	766
Bug22_OG0009372	715
BuGZ_OG0008876	4064
CG8270_OG0010257	346
bun_OG0000556	879
bun_OG0009749	5871
bur_OG0003683_OG0	715
Burs_OG0001045_OG0	0
bves_OG0007497	152
bves_OG0007499	138
bw_OG0006000	1
bwa_OG0009122	236
bwa_OG0012525	493
Bx_OG0008666	0
Bx_OG0008667	140
Bx42_OG0007682	2535
by_OG0005550	2438
byn_OG0010803	0
bys_OG0007950	603
c-cup_OG0012143	2
c(3)G_OG0001464_OG0	98
c11.1_OG0007569	1291
c12.1_OG0007568	727
c12.2_OG0007567	2056
C15_OG0002126_OG0	58
C1GalTA_OG0009799	1339
C3G_OG0007801	1616
C901_OG0008027	1
ca_OG0005700	1806
Ca-alpha1D_OG0009140	6332
Ca-alpha1T_OG0003323	1254
Ca-beta_OG0009681	637
Ca-Ma2d_OG0009139	426
CaBP1_OG0008860	2582
cac_OG0000605_OG0	1003
cact_OG0009392	12394
cactin_OG0003129	1230
cad_OG0009437	17
Cad74A_OG0010922	8
Cad86C_OG0002368	2489
Cad87A_OG0001088_OG0	139
Cad89D_OG0001058_OG0	3
Cad96Ca_OG0011497	917
Cad96Cb_OG0005172	0
Cad99C_OG0005704	1532
CadN_OG0000277_OG1	46
Caf1-105_OG0002830	193
Caf1-180_OG0007408	461
Caf1-55_OG0001036	684
cag_OG0001595_OG0	435
CAH1_OG0009192	16168
CAH13_OG0002843	2
CAH14_OG0002807	3
CAH15_OG0006256	0
CAH16_OG0000498_OG1	8
CAH2_OG0001000_OG0	1571
CAH3_OG0003177	1268
CAH5_OG0005796	6
CAH7_OG0000840	2358
CAH8_OG0004748	124
CAH9_OG0005622	13
CAHbeta_OG0002334	250
cal1_OG0002556_OG0	0
CalpA_OG0003035	2080
CalpB_OG0010971	519
CalpC_OG0008186	319
Calr_OG0005564	31313
Cals_OG0013279_OG0	707
Calx_OG0002139_OG0	7
Calx_OG0004417	1122
Calx_OG0004418	462
calypso_OG0006121	608
Cam_OG0012053	11093
CaMKI_OG0012767	3786
CaMKII_OG0013280	4106
Camp_OG0005907	543
Camta_OG0006364	215
Camta_OG0006365	68
can_OG0004061_OG0	16
CanA1_OG0005778	740
CanB_OG0000231_OG0	765
CanB_OG0000231_OG1	796
Cand1_OG0009382	1114
CAP_OG0000587_OG0	8734
CAP_OG0012405	105
Cap-D2_OG0005121	187
Cap-D3_OG0009448	879
Cap-G_OG0002924	906
Cap-H2_OG0004906	118
Capa_OG0005712	0
Caper_OG0009347	9702
Capr_OG0010138	534
caps_OG0010156	235
caps_OG0010157	387
capt_OG0009025	4096
capu_OG0000612_OG0	1268
car_OG0007437	192
CARPA_OG0007960	25
CARPB_OG0007554	7
CarT_OG0009432	24
cas_OG0004236	3
casp_OG0006502	1554
cass_OG0009476	5804
Cat_OG0003869	6638
cathD_OG0002862	13181
cato_OG0006491	0
Catsup_OG0009538	428
caup_OG0009938	37
cav_OG0000654	247
caz_OG0003243_OG0	2710
cbc_OG0007265	905
Cbl_OG0002051_OG0	0
CBP_OG0001721	247
CBP_OG0007971	79
Cbp20_OG0005066	578
Cbp53E_OG0006447	4144
Cbp80_OG0007913	545
Cbp80_OG0007915	181
Cbs_OG0003124	5910
cbs_OG0007263	690
cbt_OG0008760	1701
Cby_OG0004789	377
Cc2d2a_OG0002702	341
CCAP_OG0011467	4
CCAP-R_OG0000870	22
ccb_OG0012089	0
CCDC151_OG0011900	62
CCDC53_OG0009785	523
Ccdc58_OG0010399	241
Ccdc85_OG0008917	355
CCHa1_OG0004530	20
CCHa1-R_OG0006065	14
CCHa2_OG0002186_OG0	329
CCHa2-R_OG0005836	13
Cchl_OG0004776	4994
CCKLR-17D1_OG0003334	7
CCKLR-17D1_OG0008675	567
CCKLR-17D1_OG0011744	1
CCKLR-17D3_OG0008678	127
Ccm3_OG0005250	677
Ccn_OG0010106	470
Ccn_OG0010107	1075
Ccn_OG0012179	228
Ccp84Ab_OG0000178_OG0	3
Ccp84Ac_OG0001349_OG0	11
Ccp84Ae_OG0002110_OG0	0
Ccp84Af_OG0000109_OG0	0
Ccp84Af_OG0000109_OG1	0
Ccp84Af_OG0000109_OG2	0
Ccp84Ag_OG0001348_OG0	8
Ccs_OG0006299	838
CCT1_OG0002281_OG0	2645
CCT2_OG0003145	1439
CCT3_OG0004995	3518
CCT4_OG0000979	1377
CCT5_OG0006600	3537
CCT6_OG0008508	2356
CCT7_OG0004839	615
CCT7_OG0004841	614
CCT8_OG0007117	4784
Ccz1_OG0010481	1055
cd_OG0004708	5
CD98hc_OG0001357_OG0	5250
Cda4_OG0008701	78
Cda5_OG0008721	591
Cda9_OG0002707	3
CDase_OG0005749	393
cdc14_OG0009306	1135
Cdc16_OG0005493	177
Cdc23_OG0009421	517
Cdc27_OG0010426	1665
Cdc2rk_OG0006290	269
Cdc37_OG0011041	2765
Cdc42_OG0008268	468
Cdc45_OG0007388	470
Cdc5_OG0011371	831
CDC50_OG0008483	2754
Cdc6_OG0002054	31
Cdc7_OG0007729	1302
Cdep_OG0002087	508
Cdep_OG0004159	1001
CdGAPr_OG0009111	497
cdi_OG0000729	2978
cDIP_OG0004394	941
Cdk1_OG0000555_OG0	0
Cdk12_OG0009875	937
Cdk2_OG0002391	150
CDK2AP1_OG0008015	1760
Cdk4_OG0006632	461
Cdk5_OG0002993	347
Cdk5alpha_OG0009389	1861
Cdk7_OG0001724	204
Cdk8_OG0010977	279
Cdk9_OG0007009	782
Cdlc2_OG0000234_OG1	1457
cdm_OG0002482	677
Cds_OG0010549	628
Ced-12_OG0009727	785
ced-6_OG0006366	2365
CenB1A_OG0004675	723
CenG1A_OG0003595_OG0	1091
CenG1A_OG0009182	52
Cenp-C_OG0002322	318
Cep135_OG0009952	389
Cep135_OG0009954	1063
cep290_OG0004127	1461
Cep89_OG0006812	0
Cep97_OG0008778	899
cer_OG0012078	486
Cerk_OG0004182	2283
cert_OG0011161	1690
Cf2_OG0008971	742
Cfp1_OG0007571	778
CG5789_OG0004615	171
cg_OG0006533	1722
CG10000_OG0005395	0
CG10005_OG0004963	1
CG10011_OG0005399	219
CG10013_OG0002410_OG0	0
CG10019_OG0008786	21
CG10026_OG0009081	340
CG10029_OG0004344	11
CG10031_OG0008792	443
CG10035_OG0004420	10686
CG10038_OG0001436_OG0	554
CG10041_OG0012259_OG0	1
CG10051_OG0007036	4
CG10053_OG0004336	390
CG10055_OG0004329	917
CG10062_OG0007038	130
CG10063_OG0010284	18
CG10064_OG0010282	43
CG10068_OG0004321	354
CG10073_OG0000065_OG2	0
CG10075_OG0010279	1318
CG10077_OG0010277	32055
CG10082_OG0005964	9508
CG10086_OG0001355	0
CG10089_OG0010567	881
CG10098_OG0004320	497
CG10104_OG0006132	0
CG10116_OG0010569	1
CG10126_OG0005023	15466
CG10132_OG0009091	1387
CG10137_OG0009093	1423
CG10139_OG0006151	244
CG10140_OG0010573	278
CG10147_OG0010256	64
CG10151_OG0006160	299
CG10154_OG0010575	0
CG10163_OG0010252	0
CG10164_OG0001489	0
CG10165_OG0011781	152
CG10171_OG0010163	132
CG10175_OG0005507	428
CG10177_OG0001079_OG0	0
CG10184_OG0005509	286
CG10185_OG0005203	585
CG10189_OG0009087	327
CG10194_OG0009085	416
CG10195_OG0003572	1232
CG10205_OG0006168	255
CG10208_OG0005527	353
CG10209_OG0006169	489
CG10211_OG0009505	374
CG10222_OG0010165	533
CG10226_OG0010249	368
CG10237_OG0003462	52232
CG1024_OG0004294	290
CG10252_OG0011517	0
CG10254_OG0002565	780
CG10257_OG0006606	2572
CG10264_OG0005208	7
CG10265_OG0006935	332
CG10274_OG0003940	474
CG10280_OG0004257	6
CG10283_OG0001907_OG0	22
CG10286_OG0004292	633
CG10298_OG0004288	4
CG10300_OG0005516	0
CG10301_OG0005515	3
CG10307_OG0005957	3379
CG10311_OG0004972	816
CG10317_OG0004974	2
CG10321_OG0005965	1287
CG10324_OG0004994	448
CG10332_OG0005992	1
CG10333_OG0009507	1385
CG10336_OG0009516	139
CG10337_OG0009096	119
CG10338_OG0009517	190
CG10339_OG0006873	708
CG10340_OG0001059_OG0	1856
CG10341_OG0009518	272
CG10343_OG0009520	607
CG10344_OG0007020	57
CG10345_OG0002430_OG0	12681
CG10347_OG0000607_OG0	124
CG10348_OG0003704	243
CG10352_OG0008207	33
CG10353_OG0008206	220
CG10357_OG0010470	9683
CG10359_OG0010469	259
CG10361_OG0010014	33
CG10362_OG0008202	918
CG10365_OG0005518	1975
CG10366_OG0009102	769
CG10375_OG0005526	1367
CG10376_OG0009519	216
CG10383_OG0001909	1532
CG10384_OG0007018	0
CG10405_OG0004983	20
CG10407_OG0005207	21
CG10413_OG0003703_OG0	21
CG10417_OG0013094	1311
CG10418_OG0010832	281
CG10425_OG0002500	437
CG10428_OG0001263_OG0	263
CG10431_OG0001914	135
CG10433_OG0006904	544
CG10435_OG0002296_OG0	1352
CG10444_OG0007082	373
CG10445_OG0001356	15
CG10459_OG0001605_OG0	0
CG10462_OG0009105	605
CG10463_OG0009108	711
CG10466_OG0012145	266
CG10467_OG0010233	454
CG10469_OG0010232	284
CG10470_OG0009541	917
CG10472_OG0000811_OG0	500
CG10479_OG0010225	10
CG10481_OG0009114	81
CG10483_OG0010221	492
CG10486_OG0010219	0
CG10492_OG0009544	443
CG10494_OG0006908	256
CG10495_OG0009546	435
CG10505_OG0006927	3
CG10508_OG0010314	2782
CG10510_OG0003948	0
CG10513_OG0005163	62
CG10514_OG0005162	16
CG10516_OG0009998	188
CG10527_OG0002810_OG0	1297
CG10543_OG0006262	3331
CG10550_OG0000747	9274
CG10555_OG0008527	382
CG10561_OG0009552	2019
CG10565_OG0010321	2933
CG10576_OG0010200	1643
CG10581_OG0010326	0
CG10584_OG0010328	394
CG10587_OG0000094_OG0	0
CG10587_OG0000094_OG1	0
CG10587_OG0000094_OG2	0
CG10589_OG0003950	0
CG10591_OG0010195	1
CG10597_OG0003317	0
CG10598_OG0011740	1
CG10600_OG0009530	7241
CG10602_OG0009532	3120
CG10616_OG0010838	1135
CG10621_OG0001911	46
CG10623_OG0001912	471
CG10628_OG0009107	398
CG10631_OG0001241	1743
CG10646_OG0009949	416
CG10654_OG0009947	66
CG10657_OG0009951	821
CG10660_OG0010840	287
CG10663_OG0010839	143
CG10669_OG0005156	268
CG10674_OG0010603	914
CG10680_OG0003577	1085
CG10681_OG0009950	271
CG10700_OG0011812	0
CG10702_OG0009548	296
CG10710_OG0010908	228
CG10713_OG0010576	119
CG10725_OG0010574	1
CG10730_OG0000951	13
CG10731_OG0006517	199
CG10737_OG0006638	21421
CG10738_OG0010568	101
CG1074_OG0007339	569
CG10747_OG0009127	521
CG10748_OG0011855_OG0	0
CG10749_OG0003913_OG0	0
CG10750_OG0009561	0
CG10752_OG0010150_OG0	0
CG10761_OG0008304	2
CG1077_OG0004263	0
CG10793_OG0003237	7
CG10795_OG0006915	536
CG10799_OG0003081	56
CG10801_OG0012112	4
CG10802_OG0008133	2999
CG10803_OG0008134	91
CG10804_OG0008132	3255
CG10809_OG0010976	227
CG10814_OG0007257	13
CG10822_OG0007072	1
CG10839_OG0009144	0
CG10841_OG0002198_OG0	1
CG10853_OG0003980_OG0	0
CG10859_OG0009209	7
CG10862_OG0002017_OG1	1651
CG10863_OG0010486	988
CG10863_OG0012194_OG0	6
CG10864_OG0005043	22
CG10866_OG0010485	422
CG10874_OG0003457	3791
CG10877_OG0002385_OG0	29
CG10887_OG0002183_OG0	6
CG10898_OG0002547	542
CG1090_OG0003105_OG0	0
CG10903_OG0002293_OG0	422
CG10904_OG0011634	140
CG10907_OG0001984_OG0	754
CG10909_OG0005022	0
CG10910_OG0006092	0
CG10911_OG0006095	1
CG10912_OG0000471	0
CG10914_OG0006109	683
CG10919_OG0001352	2
CG1092_OG0001161_OG0	50
CG10920_OG0007959	0
CG10927_OG0006710	153
CG10931_OG0006071	0
CG10932_OG0007954	1292
CG10934_OG0002756_OG0	0
CG10939_OG0005908	5228
CG10947_OG0009415	476
CG10948_OG0009927	2322
CG10949_OG0009416	437
CG10950_OG0012279	28
CG10958_OG0001743	432
CG10959_OG0008299	69
CG10962_OG0007748	15
CG10970_OG0003173	7
CG10973_OG0012539	514
CG10979_OG0004244	309
CG10984_OG0009934	653
CG10996_OG0008249	8
CG11000_OG0004245	35
CG11007_OG0003037	480
CG11018_OG0007064	1
CG11029_OG0001270	10
CG1103_OG0003103_OG0	0
CG11030_OG0003728	486
CG11034_OG0001268	513
CG11035_OG0002292_OG0	652
CG11041_OG0001654	39
CG11044_OG0007073	660
CG1105_OG0004314	322
CG11050_OG0009604	3584
CG11060_OG0006765	16
CG11068_OG0011716	0
CG11069_OG0004655	210
CG11076_OG0001759	2462
CG11077_OG0000549_OG0	172
CG11085_OG0008456	0
CG11089_OG0004653	234
CG11095_OG0003249	502
CG11099_OG0007074	379
CG11103_OG0003250	360
CG11106_OG0012330	0
CG11109_OG0001964	360
CG11110_OG0006619	399
CG11123_OG0006752	346
CG11125_OG0006747	754
CG11127_OG0006744	349
CG1113_OG0004171	131
CG11131_OG0001957_OG0	0
CG11134_OG0003251	239
CG11141_OG0006745	678
CG11145_OG0006754	2
CG11147_OG0003729	5151
CG11149_OG0003730	2
CG11151_OG0008256	3485
CG11159_OG0006283	369
CG1116_OG0004164	902
CG11162_OG0008263	5
CG11168_OG0004657	696
CG11170_OG0006462	484
CG11178_OG0003327	393
CG11180_OG0006625	1854
CG11191_OG0007189	13117
CG11192_OG0007095	0
CG11200_OG0007088	318
CG11211_OG0012938	15
CG11226_OG0012166_OG0	0
CG11227_OG0007505	0
CG1124_OG0002090	1293
CG11241_OG0003815_OG0	222
CG11247_OG0009861	409
CG11248_OG0003830_OG0	207
CG11249_OG0009864	0
CG11251_OG0001998	0
CG11257_OG0007039	255
CG11263_OG0001789	17
CG11267_OG0011856	1099
CG11269_OG0006458	0
CG11275_OG0002906	2102
CG11279_OG0003924_OG0	45
CG11286_OG0004361	0
CG1129_OG0002085	840
CG11291_OG0003029	9
CG11294_OG0007761	0
CG11298_OG0007031	0
CG11309_OG0010303	1170
CG11317_OG0012026	207
CG11318_OG0000756	1
CG11319_OG0009603	107
CG11327_OG0009628	1
CG11333_OG0002657_OG0	2
CG11334_OG0005804	827
CG11342_OG0011920	54
CG11345_OG0011138	32
CG11349_OG0011131	0
CG11353_OG0011127	9
CG11356_OG0008477	151
CG11357_OG0011126	212
CG1136_OG0010499	193
CG11367_OG0000806_OG0	98
CG11369_OG0011699	3
CG1137_OG0004303	449
CG11370_OG0003817_OG0	2
CG11377_OG0008723	767
CG11378_OG0007395	52
CG11379_OG0007397	0
CG11380_OG0007400	10
CG11381_OG0007402	0
CG11382_OG0007404	1444
CG11384_OG0007396	2
CG1139_OG0004077	7
CG11391_OG0001026_OG0	62689
CG11396_OG0010345	1071
CG11398_OG0007405	143
CG11403_OG0007406	90
CG11404_OG0012169	0
CG11406_OG0006889	2
CG11409_OG0007766	63
CG11413_OG0011575	23
CG11414_OG0006019	1542
CG11417_OG0007590	991
CG1142_OG0012974	575
CG11425_OG0009823	7673
CG11426_OG0009824	1032
CG1143_OG0011104	588
CG11436_OG0003200	158
CG11437_OG0009825	0
CG11438_OG0009826	219
CG11447_OG0004515	549
CG11449_OG0000981_OG1	0
CG11453_OG0001027_OG0	4031
CG11454_OG0001792	667
CG11456_OG0003951	155
CG11459_OG0000135_OG1	0
CG1146_OG0011093	3825
CG11470_OG0000857	27
CG11474_OG0005934	1086
CG11475_OG0005935	18
CG11498_OG0001515	19
CG11504_OG0002630	1406
CG11523_OG0009832	404
CG11529_OG0010828	41
CG11537_OG0010640	805
CG11550_OG0002660	27636
CG11560_OG0010817	353
CG11562_OG0008742	331
CG11563_OG0002662	402
CG11566_OG0007496	18
CG11570_OG0004027	0
CG11581_OG0008240	0
CG11583_OG0010538	773
CG11584_OG0008239	0
CG11585_OG0012335	0
CG11586_OG0010534	680
CG11590_OG0001741	371
CG11593_OG0010497	655
CG11594_OG0010492	206
CG11596_OG0007629	596
CG11601_OG0008739	256
CG11608_OG0000142_OG0	0
CG1161_OG0004180	3196
CG11617_OG0008731	335
CG11619_OG0003864_OG0	20
CG11626_OG0011450	6
CG11629_OG0003739	0
CG11630_OG0009580	34
CG11634_OG0009583	0
CG11635_OG0007156	76
CG11638_OG0007387	52
CG11655_OG0001745_OG0	1163
CG11656_OG0005013	6
CG11658_OG0010025	527
CG11663_OG0012087	4
CG11664_OG0011395	0
CG11666_OG0012316	0
CG11668_OG0002452	28
CG11670_OG0005008	0
CG11672_OG0004805	41
CG11674_OG0008231	52
CG11679_OG0008511	353
CG11686_OG0002448_OG0	217
CG11693_OG0004810	0
CG11694_OG0000225_OG0	0
CG11694_OG0000225_OG1	0
CG11695_OG0007879	869
CG11696_OG0007880	552
CG11698_OG0002319_OG0	0
CG11699_OG0007882	1065
CG11703_OG0002165_OG0	0
CG11710_OG0001691_OG0	505
CG1172_OG0004189	507
CG11722_OG0001391	382
CG11723_OG0003571	236
CG11726_OG0010048	0
CG11737_OG0001419_OG0	1223
CG11741_OG0001420_OG0	3
CG11752_OG0007995	3788
CG11755_OG0000851	118
CG11756_OG0007997	11
CG11760_OG0004826	234
CG11768_OG0004832	271
CG11771_OG0005200	976
CG11777_OG0006309	176
CG11779_OG0004481	332
CG11786_OG0012799	13
CG11788_OG0007083	144
CG11790_OG0005187	1380
CG11791_OG0012008	1722
CG11807_OG0003009_OG0	523
CG11808_OG0006841	680
CG11811_OG0004058	292
CG11816_OG0008636	0
CG11835_OG0000264_OG0	3289
CG11835_OG0000264_OG1	1847
CG11837_OG0005082	338
CG11841_OG0005083	666
CG11842_OG0000856_OG1	13
CG11843_OG0011490	50
CG11852_OG0002502_OG0	550
CG11854_OG0005171	89
CG11857_OG0005167	611
CG11858_OG0005166	980
CG11878_OG0000055_OG0	0
CG11878_OG0000055_OG1	10
CG11878_OG0000055_OG2	0
CG11882_OG0005094	108
CG11883_OG0006313	608
CG11885_OG0003355	325
CG11892_OG0005161	0
CG11893_OG0000039_OG2	607
CG11899_OG0005100	1423
CG11902_OG0005155	640
CG11906_OG0001618	500
CG11911_OG0008747	0
CG11912_OG0008746	0
CG11920_OG0005183	359
CG11927_OG0003556	1021
CG11929_OG0011773	0
CG11961_OG0001155_OG0	696
CG11964_OG0004848	127
CG11970_OG0004849	1096
CG11975_OG0004850	1194
CG11977_OG0012457_OG0	3
CG11980_OG0002337	272
CG11983_OG0004852	55
CG11986_OG0004855	159
CG11997_OG0004862	0
CG11999_OG0004179	1676
CG12003_OG0004112	0
CG12004_OG0011286	1746
CG12009_OG0010662	40
CG12010_OG0010671	102
CG12011_OG0011025	0
CG12012_OG0010672	415
CG12016_OG0010666	412
CG12017_OG0010661	9
CG12020_OG0011042	5
CG12024_OG0011050	549
CG12025_OG0011053	253
CG12035_OG0011029	2
CG12038_OG0011331	436
CG12054_OG0000497	552
CG12056_OG0003138	1334
CG12057_OG0003139	1
CG12061_OG0000938_OG0	1
CG12065_OG0007412	2572
CG12069_OG0001519	1
CG12071_OG0011553	157
CG12071_OG0013484	588
CG12075_OG0007754	638
CG1208_OG0004248	229
CG12081_OG0007411	366
CG12084_OG0011296	2305
CG12091_OG0011293	1671
CG12093_OG0011111	1649
CG12096_OG0008559	1678
CG12099_OG0011289	5204
CG12104_OG0011284	332
CG12105_OG0004111	420
CG12106_OG0007586	63
CG12107_OG0006719	447
CG12111_OG0007413	0
CG12112_OG0012598_OG0	28
CG12115_OG0007587	4
CG12116_OG0008625	486
CG12118_OG0007585	1225
CG12121_OG0007579	1326
CG12123_OG0003325	234
CG12128_OG0002879	496
CG12129_OG0002878	555
CG1213_OG0002105	90
CG12134_OG0006319	198
CG12147_OG0004192	3
CG12155_OG0003210	378
CG12159_OG0002860	771
CG12164_OG0006760	26
CG12170_OG0002098	1074
CG12171_OG0004222	704
CG12173_OG0004172	148
CG12177_OG0008262	429
CG1218_OG0002103	541
CG12182_OG0011099	123
CG12194_OG0008975	941
CG12204_OG0001687	303
CG12206_OG0008131	10
CG12209_OG0002818	1
CG12213_OG0002418	393
CG12219_OG0007713	652
CG12224_OG0000651_OG1	161
CG12231_OG0003119	0
CG12236_OG0008414	210
CG12237_OG0007424	898
CG12239_OG0001754	4
CG12241_OG0001396	441
CG12253_OG0011818	254
CG12256_OG0004947	134
CG12259_OG0005539	738
CG12268_OG0005336	4890
CG1227_OG0004337	353
CG12278_OG0004413	0
CG12279_OG0004445	433
CG12288_OG0009457	95
CG12289_OG0010046	0
CG12290_OG0002618	12910
CG12299_OG0009634	364
CG12301_OG0001981	431
CG12307_OG0009694	1
CG1231_OG0011372	1
CG12316_OG0009955	640
CG12320_OG0005053	69
CG12321_OG0001064_OG0	1951
CG12325_OG0002854	389
CG1233_OG0011370	733
CG1234_OG0004335	691
CG12341_OG0002848	363
CG12343_OG0002853	545
CG12344_OG0002855	1801
CG12355_OG0012373	141
CG1236_OG0002100	192
CG12362_OG0000821_OG0	0
CG12374_OG0007223	3
CG12375_OG0009777	719
CG12379_OG0008514	97
CG12384_OG0006229	1629
CG1239_OG0004237	204
CG12395_OG0001736	0
CG12398_OG0008359	1
CG12402_OG0002224_OG0	7
CG12420_OG0002594_OG0	36
CG12426_OG0005340	0
CG12438_OG0003802	0
CG12439_OG0009296	0
CG12446_OG0001786_OG0	0
CG12448_OG0009145	0
CG1246_OG0011105	24
CG12464_OG0011955	0
CG12470_OG0007846	215
CG12479_OG0008243	0
CG12480_OG0008242	0
CG12481_OG0008237	0
CG12490_OG0000233_OG1	2
CG12496_OG0007599	4
CG12498_OG0008105	2
CG12499_OG0002285_OG0	530
CG12502_OG0011339	1
CG12507_OG0008176	2
CG12511_OG0009568	0
CG12516_OG0005410	0
CG12517_OG0009649	2
CG12520_OG0010149	32
CG12521_OG0012944	0
CG12531_OG0008272	79
CG12535_OG0008128	1
CG12539_OG0008363	2
CG12540_OG0008220	0
CG12541_OG0007825	968
CG12560_OG0012234	966
CG12567_OG0012740	1122
CG12576_OG0001784_OG0	1679
CG12581_OG0001679_OG0	3049
CG12589_OG0011424	3
CG12590_OG0011977	1
CG12594_OG0005596	16
CG12607_OG0011139	3
CG12609_OG0008677	0
CG12617_OG0003653	0
CG12620_OG0009462	0
CG12637_OG0008050	1
CG12643_OG0007518	805
CG1265_OG0010531	1115
CG12655_OG0000445_OG2	3331
CG12659_OG0007410	36
CG12661_OG0007749	0
CG12662_OG0007747	0
CG12672_OG0007868	317
CG12674_OG0003570	0
CG12679_OG0001731_OG0	0
CG12680_OG0001718	0
CG12682_OG0012323	1
CG12691_OG0007931	0
CG12692_OG0000634_OG0	2
CG12693_OG0012106	36
CG12698_OG0008169	0
CG12699_OG0000230_OG1	7
CG12702_OG0001192	15
CG12708_OG0000271_OG0	4
CG12708_OG0000271_OG0.2	2
CG1271_OG0010635	811
CG12713_OG0003881_OG0	35
CG12716_OG0008438	0
CG12723_OG0008557	2
CG12728_OG0000928_OG0	46
CG12729_OG0011725	2
CG1273_OG0010536	19
CG12730_OG0007375	342
CG12744_OG0000893	106
CG12746_OG0004208	3577
CG1275_OG0011072	771
CG12768_OG0001283_OG0	76
CG12769_OG0007187	31
CG12773_OG0003140	596
CG12782_OG0012281	0
CG12783_OG0000743_OG0	0
CG12784_OG0005236	0
CG12795_OG0008825	877
CG12811_OG0002240	278
CG12817_OG0002595_OG0	134
CG12818_OG0004897	273
CG12822_OG0001599	3068
CG12825_OG0001130_OG1	231
CG12826_OG0002951	34
CG12828_OG0011622	0
CG12831_OG0011623_OG0	0
CG12836_OG0002963_OG0	147
CG12848_OG0006045	550
CG12849_OG0011577	6
CG12851_OG0005862	134
CG12857_OG0006163	3
CG12860_OG0006154	6
CG12861_OG0006153	1
CG12862_OG0011585_OG0	1
CG12863_OG0011584	249
CG12866_OG0002772	0
CG12868_OG0001564	940
CG12869_OG0006145	5
CG12869_OG0006146	14
CG12877_OG0001472_OG0	1148
CG1288_OG0001350	0
CG12880_OG0005345	3
CG12883_OG0001474	240
CG12885_OG0001477	4358
CG12895_OG0006308	1530
CG12909_OG0002821	210
CG12910_OG0006305	340
CG12911_OG0006304	22
CG12914_OG0002819	0
CG12917_OG0002815	5
CG12920_OG0006291	0
CG12926_OG0006349	89
CG12929_OG0006357	124
CG12934_OG0006315	7
CG12935_OG0002846	228
CG12942_OG0001596_OG0	299
CG12945_OG0004570	224
CG12947_OG0004568	35
CG12948_OG0004558	221
CG12963_OG0001641_OG0	1
CG12964_OG0002996_OG0	0
CG12970_OG0006808	0
CG12971_OG0010294	7
CG12974_OG0010307	21
CG12983_OG0010332	2
CG12984_OG0003949	0
CG12985_OG0000915	10
CG12986_OG0011685	10
CG1299_OG0000523_OG0	4116
CG12990_OG0007696	8
CG12991_OG0007703	913
CG12992_OG0011688	24
CG12994_OG0007707	0
CG12995_OG0008599	1
CG12998_OG0011739	0
CG13000_OG0011738	0
CG13001_OG0008580	1254
CG13002_OG0008577	382
CG13003_OG0008572	551
CG13004_OG0008570	462
CG13005_OG0008567	67
CG13008_OG0008305	3
CG13010_OG0003260	0
CG13012_OG0008317	3058
CG13014_OG0008547	625
CG13016_OG0006536	151
CG13018_OG0006537	206
CG13021_OG0003241	2
CG13022_OG0010698	396
CG13023_OG0010699	10
CG13024_OG0010708	224
CG13026_OG0010716	26
CG13028_OG0004010	0
CG13031_OG0012200	397
CG13032_OG0004014_OG0	0
CG13033_OG0010736	0
CG13038_OG0010761	1
CG13039_OG0010762	0
CG1304_OG0000265_OG0	0
CG1304_OG0000265_OG1	0
CG13040_OG0010763	0
CG13041_OG0000280_OG0	4
CG13041_OG0000280_OG0.2	0
CG13042_OG0010767	9
CG13043_OG0000281_OG0	2
CG13043_OG0000281_OG1	0
CG13044_OG0010768	4
CG13045_OG0000814	0
CG13046_OG0010771	1
CG13047_OG0010772	0
CG13048_OG0010773	1
CG13049_OG0010774	72
CG13051_OG0011898	11
CG13053_OG0010778	0
CG13054_OG0010779	1
CG13055_OG0010780	0
CG13056_OG0010757	1
CG13058_OG0004021	2
CG13059_OG0010764	1
CG13062_OG0010766	10
CG13064_OG0010775	0
CG13065_OG0010776	4
CG13066_OG0012201	0
CG13068_OG0002030_OG1	1
CG13069_OG0004022	10
CG1307_OG0004308	1021
CG13070_OG0012202	0
CG13071_OG0011899	0
CG13073_OG0012731_OG0	5
CG13074_OG0010797	183
CG13075_OG0000216_OG0	2
CG13075_OG0000216_OG1	1
CG13077_OG0009097	101
CG13078_OG0003575_OG0	2
CG13081_OG0003574	0
CG13082_OG0009094	10
CG13083_OG0009084	0
CG13084_OG0009083	0
CG13085_OG0001922	33
CG13086_OG0003709	9
CG13088_OG0001266	76
CG1309_OG0010533	2569
CG13096_OG0003720	538
CG13097_OG0001923	226
CG13101_OG0009304	2022
CG13102_OG0009298	0
CG13108_OG0009295	149
CG13110_OG0011792	6
CG13113_OG0001247_OG0	0
CG13114_OG0009279	17
CG13116_OG0001878	700
CG13123_OG0001877	84
CG13124_OG0003502	11435
CG13126_OG0003515	494
CG13127_OG0001844	2
CG13131_OG0000790_OG0	22
CG13133_OG0003525	585
CG1314_OG0011674	110
CG13144_OG0009363	18
CG13148_OG0007214	21
CG13151_OG0006215	233
CG13154_OG0006206	6
CG13155_OG0006196	0
CG13157_OG0002779	1
CG1316_OG0000430_OG0	1134
CG13168_OG0006184	16
CG1317_OG0011084	2841
CG13170_OG0006182	0
CG13171_OG0006180	0
CG13177_OG0012831	739
CG13185_OG0002928	371
CG13186_OG0006594	0
CG13192_OG0006567	270
CG13193_OG0006565	0
CG13196_OG0006560	4
CG13197_OG0006563	878
CG13202_OG0001123_OG0	19
CG13203_OG0006235	488
CG13204_OG0006233	1018
CG13215_OG0002793_OG0	18
CG13216_OG0001568_OG0	0
CG13218_OG0002791_OG0	0
CG13220_OG0001573_OG0	1392
CG13223_OG0001571_OG0	0
CG13226_OG0002794_OG0	26
CG13227_OG0006218_OG0	0
CG13228_OG0011587_OG0	0
CG13229_OG0002786_OG0	7
CG13229_OG0002787_OG0	2003
CG13231_OG0006217	0
CG13239_OG0009815	0
CG1324_OG0007509	0
CG13243_OG0009147	0
CG13247_OG0010378	8
CG13248_OG0010371	178
CG13250_OG0011870	105
CG13251_OG0010355	2121
CG13252_OG0003952	613
CG13258_OG0009399	27
CG13272_OG0008882	0
CG13280_OG0008881	2
CG13282_OG0008887	0
CG13285_OG0010583	939
CG13287_OG0010216	0
CG13288_OG0010220	0
CG13293_OG0003937	149
CG13295_OG0010231	692
CG13297_OG0010242	9
CG13299_OG0011864	0
CG13300_OG0003943	25
CG13305_OG0011196	3
CG13306_OG0011204	200
CG13308_OG0004102	0
CG13309_OG0011211	0
CG13310_OG0011207	3
CG13312_OG0011210	2
CG13313_OG0004105_OG0	1
CG13314_OG0011224	47
CG13315_OG0011237	593
CG13318_OG0004834	1935
CG13319_OG0006667	445
CG13321_OG0006673	9
CG13326_OG0006545	3
CG13330_OG0007271	2
CG13331_OG0007273	25
CG13332_OG0007274	421
CG13334_OG0007281	2
CG13337_OG0011662	781
CG13339_OG0007296	558
CG13344_OG0007304	528
CG13358_OG0007351	92
CG13359_OG0012499	3
CG13360_OG0010145	78
CG13361_OG0003189	27
CG13362_OG0007862	86
CG13364_OG0001174_OG0	1
CG13365_OG0007831	1214
CG13367_OG0003188_OG0	427
CG13369_OG0003181	2102
CG13375_OG0007847	3
CG13377_OG0007849	21
CG13380_OG0010135	9
CG13384_OG0003473	568
CG13385_OG0012520	0
CG13386_OG0003471	6
CG1339_OG0006721	1
CG13390_OG0003479	561
CG13392_OG0003476	191
CG13397_OG0003469	37
CG13398_OG0003468	73
CG13403_OG0008236	1
CG13404_OG0008224	46
CG13405_OG0011376	0
CG13407_OG0004768	0
CG13408_OG0004770	126
CG13409_OG0004775	592
CG13423_OG0007099	3
CG13426_OG0011654	0
CG13427_OG0003049	47
CG13428_OG0007100	37441
CG13430_OG0001658	389
CG13436_OG0006622	127
CG13437_OG0006285	1051
CG13438_OG0006243	0
CG1344_OG0012226	106
CG13442_OG0006244	0
CG13443_OG0006248	0
CG13445_OG0003880	0
CG13449_OG0009980	92
CG13454_OG0003875_OG0	0
CG13455_OG0009966	1
CG13457_OG0001288	1
CG13458_OG0004037	606
CG13460_OG0010841	21
CG13465_OG0000343_OG0	0
CG13471_OG0004048	0
CG13473_OG0010860	0
CG13474_OG0004049	0
CG13476_OG0012898	0
CG13481_OG0000339_OG0	7
CG13481_OG0000339_OG1	0
CG13484_OG0010886	449
CG13488_OG0001544_OG1	0
CG13492_OG0005946	1
CG13501_OG0005936	17
CG13502_OG0005931	278
CG13502_OG0012991	0
CG13506_OG0007028	914
CG13510_OG0006998	309
CG13511_OG0006997	110
CG13516_OG0006995	224
CG13526_OG0006986	0
CG13527_OG0006984	0
CG13531_OG0006978	568
CG13532_OG0006975	345
CG13538_OG0005981	0
CG13539_OG0012044	0
CG1354_OG0007555	2256
CG13541_OG0012280	0
CG13544_OG0005976	0
CG13545_OG0012580	491
CG13551_OG0000540_OG1	507
CG13551_OG0012048	2509
CG13557_OG0012477	0
CG13558_OG0001556	0
CG13559_OG0012047	1
CG13561_OG0011643	3
CG13562_OG0011631	29
CG13575_OG0006892	17
CG13577_OG0001150_OG0	0
CG13578_OG0006898	6372
CG13579_OG0006013	15
CG1358_OG0006724	3185
CG13581_OG0002746	0
CG13585_OG0011574	2561
CG13587_OG0006025	13
CG13594_OG0006033	56
CG13599_OG0005537	9
CG1360_OG0006725	48
CG13601_OG0005534	628
CG13603_OG0005332	1231
CG13605_OG0005319	517
CG13606_OG0005306	134
CG13607_OG0005318	33
CG13609_OG0012982	11
CG13613_OG0005278	0
CG13614_OG0002525_OG0	0
CG13615_OG0002524	0
CG13616_OG0005272	12
CG13618_OG0005267	48
CG13622_OG0005268	97
CG13623_OG0005265	718
CG13625_OG0004618	1583
CG13627_OG0004629	59
CG13630_OG0004630	938
CG13631_OG0004635	318
CG13634_OG0004637	65
CG13641_OG0004650	8
CG13643_OG0002274	20
CG13653_OG0002504	0
CG13654_OG0005174	85
CG13663_OG0011496	194
CG13667_OG0004090_OG0	303
CG13670_OG0011168	0
CG13671_OG0004086_OG0	563
CG13675_OG0000560_OG2	0
CG13676_OG0003984	35
CG13678_OG0000129_OG3	13
CG1368_OG0008241	16
CG13685_OG0010463	46
CG13689_OG0008772	81
CG13690_OG0008752	18
CG13692_OG0008754	85
CG13698_OG0010125	1734
CG13699_OG0003907_OG0	0
CG13705_OG0010610	26
CG13707_OG0010613	47
CG13708_OG0010614	82
CG1371_OG0006292	927
CG13711_OG0010618	0
CG13712_OG0010619	0
CG13713_OG0010620	1
CG13716_OG0010627	9
CG13720_OG0004084	1
CG13721_OG0012208	413
CG13722_OG0011130	13
CG13723_OG0010915	0
CG13724_OG0010917	3
CG13725_OG0010918	0
CG13727_OG0004055	1
CG13728_OG0010923	0
CG13731_OG0011910	3
CG13733_OG0010089	0
CG13738_OG0011907	15
CG13739_OG0002891	16
CG13743_OG0006405	72
CG13744_OG0006409	0
CG13747_OG0006408	0
CG13748_OG0006626	8
CG13751_OG0001660_OG0	582
CG13760_OG0007606	385
CG13766_OG0009602	96
CG13771_OG0009612	13
CG13775_OG0003750_OG0	0
CG13784_OG0000956_OG0	144
CG13786_OG0003631	0
CG13796_OG0001883_OG0	638
CG13801_OG0000219_OG0	0
CG13801_OG0000219_OG1	0
CG13806_OG0011077	0
CG13807_OG0011075	312
CG13810_OG0011066	15
CG13813_OG0010189	125
CG13829_OG0011464	1
CG13833_OG0004687	9637
CG13837_OG0002276	9
CG13838_OG0011993	1
CG13841_OG0004694	394
CG13842_OG0004706	16
CG13847_OG0004737	5
CG13850_OG0004743	704
CG13855_OG0004744	47
CG13856_OG0004745	683
CG13857_OG0004746	1
CG13862_OG0004760	0
CG13868_OG0007089	7555
CG13868_OG0013578	747
CG13869_OG0007075	5
CG1387_OG0008528	0
CG13870_OG0007093	753
CG13871_OG0003047	2
CG13872_OG0007071	1
CG13875_OG0011381	191
CG13876_OG0001334_OG0	175
CG13877_OG0011937	68
CG13884_OG0000403_OG0	0
CG13887_OG0011343	5750
CG13891_OG0002060	2
CG13893_OG0011360	2636
CG13894_OG0004129	52
CG13895_OG0004128	520
CG13901_OG0011344	461
CG13907_OG0011337	2168
CG13912_OG0011325	63
CG13917_OG0011285	3325
CG13919_OG0011274	201
CG13920_OG0011271	1477
CG13921_OG0011032	26
CG13924_OG0011054	134
CG13926_OG0011282	832
CG13928_OG0011279	1323
CG13930_OG0011024	12
CG13931_OG0004073	31
CG13933_OG0011036	548
CG13937_OG0011056	4363
CG13949_OG0003375	387
CG13950_OG0003376	209
CG13954_OG0006374	694
CG13955_OG0002890_OG0	49
CG13962_OG0012240	0
CG13970_OG0009133_OG0	2
CG13972_OG0005361	86
CG13983_OG0002696	0
CG13991_OG0000661_OG1	0
CG13992_OG0002070_OG0	4
CG13994_OG0011942	573
CG13995_OG0000538_OG0	606
CG13999_OG0000662_OG0	118
CG14005_OG0001926	263
CG14006_OG0001927	0
CG14007_OG0009567	7
CG14011_OG0003731	0
CG14013_OG0003734	2
CG14014_OG0009443	0
CG14015_OG0009446	166
CG14017_OG0003733	0
CG14020_OG0003686	709
CG14022_OG0008831	645
CG14024_OG0003410_OG0	79
CG14034_OG0008836	4
CG14036_OG0008842	42
CG14042_OG0001816	55
CG14043_OG0003425	1185
CG14044_OG0008964	1578
CG14050_OG0000684	23
CG14052_OG0007777	10
CG14053_OG0012099	1
[truncated: 9,910 more rows]
