# Supplementary material for: Evolution of chemosensory tissues and cells across ecologically diverse Drosophilids
Source: Nat Commun. 2024 Feb 5;15:1047. doi: 10.1038/s41467-023-44558-4 (PMC10844241; doi:10.1038/s41467-023-44558-4)
Supplement: Supplementary file 18 — Supplementary Data 15 [file 41467_2023_44558_MOESM18_ESM.zip › all_count_tables_renamed/SECD8Lar_counts_trim_genes_FBids_1_1_sorted.txt]

128up_OG0006588	1464
14-3-3epsilon_OG0002478	16833
14-3-3epsilon_OG0001126_OG1	17613
140up_OG0004534	187
18w_OG0003044	1849
26-29-p_OG0010897	5636
2mit_OG0000576_OG0	90
5-HT1A_OG0006644	64
5-HT1B_OG0006647	31
5-HT2A_OG0000287_OG0	3
5-HT2B_OG0011472	20
5-HT7_OG0005777	34
5PtaseI_OG0005188	557
7B2_OG0004187	487
a_OG0006460	746
a10_OG0010691	6
a5_OG0009037	2
a6_OG0007651	267
AANATL2_OG0003640	117
AANATL4_OG0000091_OG1	26
AANATL7_OG0007605	23
Aasdh_OG0001831	250
Aatf_OG0001947	515
aay_OG0011265	372
ab_OG0009683	1790
ab_OG0009684	1064
ABCB7_OG0011281	1733
Pmp70_OG0003257	1560
Abd-B_OG0005000	13
Abi_OG0002227_OG0	437
Abl_OG0010722	2155
abo_OG0009656	307
Abp1_OG0010565	1182
abs_OG0003097	657
ac_OG0007843	63
Ac13E_OG0008321	516
Ac3_OG0009573	222
Ac78C_OG0010320	190
Acam_OG0000252_OG0	2
Acam_OG0000252_OG1	0
Acam_OG0005131	3
CG9149_OG0011313	1107
Acbp1_OG0009246	521
Acbp2_OG0010415	966
Acbp4_OG0000311_OG0	1483
Acbp4_OG0000311_OG1	6
Acbp6_OG0010414	905
ACC_OG0007193	4719
AcCoAS_OG0000812	1229
Ace_OG0000652_OG0	229
Acer_OG0000953_OG0	6071
Acer_OG0003808	4101
Acf_OG0002671	1851
Achl_OG0002770	26
acj6_OG0008333	11
acj6_OG0008334	23
Ack_OG0010507	1061
Ack-like_OG0006546	1397
Acn_OG0009540	3936
CG5009_OG0006075	838
Acox57D-d_OG0006913	308
Acox57D-p_OG0001151	102
Acp1_OG0009317	42
Acp32CD_OG0009664	3
Acp65Aa_OG0003939	5
Acph-1_OG0001513	522
CG12512_OG0008829	673
CG18155_OG0007972	38
Acsl_OG0007133	3690
Act42A_OG0000022_OG0	33
Act42A_OG0000022_OG1	94
Act42A_OG0000022_OG3	848947
Act42A_OG0000022_OG4	102990
Act42A_OG0000022_OG5	10702
Actn_OG0003148_OG0	85651
Actn3_OG0011403_OG0	0
ACXB_OG0000046_OG0	0
ACXB_OG0000046_OG1	6
ACXB_OG0000046_OG2	3
ACXB_OG0000046_OG2.2	0
ACXD_OG0004078_OG0	47
Acyp_OG0009408	0
Acyp2_OG0011498	244
Ada_OG0002342	53
Ada1-2_OG0003777_OG0	167
Ada2a_OG0005051	129
Ada2b_OG0004799	477
Ada3_OG0007872	643
AdamTS-A_OG0005247	1573
AdamTS-A_OG0012010	61
AdamTS-B_OG0008089	2679
Adar_OG0007649	464
Adat1_OG0003596	39
Adck1_OG0006032	345
Adck5_OG0010063	198
ADD1_OG0006579	670
Adf1_OG0001636_OG0	332
Adgf-A_OG0001991_OG0	3
Adgf-A_OG0003900	240
Adgf-A2_OG0010109	13
Adgf-B_OG0010108	2
Adgf-C_OG0001030_OG0	159
Adgf-D_OG0002208_OG0	118
Adgf-E_OG0006152	0
Adh_OG0003395_OG0	22
Adi1_OG0010940	441
AdipoR_OG0004727	2113
CG3809_OG0004951	0
AdenoK_OG0003918_OG0	782
Ady43A_OG0002958	421
AdoR_OG0005733	68
adp_OG0006108	512
AdSS_OG0000854_OG0	6141
Aduk_OG0004873	359
Ae2_OG0010984	1906
CG6512_OG0010913	2996
aft_OG0006080	669
Afti_OG0005567	386
Ag5r_OG0008212	14157
Ag5r2_OG0008213	481
AGBE_OG0007237	7755
AgmNAT_OG0001753	26
ago_OG0010530	2208
AGO1_OG0007307	2805
AGO2_OG0000119_OG0	3467
Agpat1_OG0008448	141
Agpat2_OG0003465	195
Agpat3_OG0004018	1652
Agpat4_OG0004019_OG0	188
ADPS_OG0002932	114
agt_OG0001016_OG0	132
Spat_OG0007723	163
Ahcy_OG0001195_OG0	4882
AhcyL1_OG0011110	1885
AIF_OG0001225	1076
AIMP1_OG0007108	997
AIMP2_OG0009977	1585
AIMP3_OG0005998	659
Adk1_OG0010829	2781
Adk3_OG0005467	448
Ak6_OG0007201	209
Akap200_OG0000367_OG0	2
Akh_OG0010512	141
AkhR_OG0009627	86
akirin_OG0010441	2715
Akr1B_OG0001292	7761
Akt1_OG0005415	2013
al_OG0008749	266
Aladin_OG0007570	499
AlaRS_OG0003477	5026
AlaRS-m_OG0010596	895
Alas_OG0006853	2591
alc_OG0006389	1085
Ald1_OG0005647	141035
Ald2_OG0005645	2
Aldh_OG0003615	8134
Aldh-III_OG0006742	4644
Aldh7A1_OG0003841_OG0	342
Alg-2_OG0001588_OG0	1251
Alg1_OG0002607_OG0	786
Alg10_OG0000709_OG0	574
Alg11_OG0012170	805
CG8412_OG0004562	1924
Alg14_OG0001194_OG0	0
Alg2_OG0010641	587
Alg3_OG0003012	48
Alg3_OG0006966	433
CG5287_OG0001281	219
CG5287_OG0003790	192
Alg9_OG0005173	820
Alh_OG0004317	1298
Alh_OG0004319	784
Alh_OG0011430	102
alien_OG0009301	1174
ALiX_OG0005343	3010
Alk_OG0006414	1376
CG12179_OG0001176_OG0	40
Alp1_OG0010289	2320
Alp10_OG0010194	123
Alp11_OG0008522	8
Alp12_OG0003717	177
Alp13_OG0001034	2
Alp2_OG0000261_OG0	85
Alp2_OG0000261_OG1	1
Alp4_OG0005779	196
Alp6_OG0006360	15
Alp7_OG0003030	15
Alp9_OG0003931	55
alph_OG0000083_OG0	0
alph_OG0005113	2105
alpha-Catr_OG0006852	275
alpha-Est1_OG0004357	124
alpha-Est10_OG0004350	291
alpha-Est2_OG0000314	279
alpha-Est3_OG0004356	474
alpha-Est6_OG0004354	8
alpha-Est7_OG0001351	2075
alpha-Est8_OG0004352	89
alpha-Est9_OG0004351	789
alpha-Man-Ia_OG0003130	186
alpha-Man-Ia_OG0003131	236
alpha-Man-Ia_OG0001168	1014
alpha-Man-Ib_OG0005087	817
alpha-Man-Ic_OG0011549	11
alpha-Man-IIa_OG0004878	1391
alpha-Man-IIb_OG0005229	384
alpha-PheRS_OG0008296	1457
alpha-Spec_OG0011040	23352
alpha4GT1_OG0000948	369
alphaCOP_OG0011275	5063
alphaSnap_OG0010384	1440
alphaTub67C_OG0010998	2
Alr_OG0008278	402
alrm_OG0002498	267
Als2_OG0009863	1049
alt_OG0004894	4670
aly_OG0004083	0
Ama_OG0002112	823
Amacr_OG0009433	210
amd_OG0001918	22
Amnionless_OG0008741	15
amon_OG0011540	404
amos_OG0003702_OG0	0
AMPdeam_OG0008245	3863
Amph_OG0007204	3764
AMPKalpha_OG0001698	2961
Amt_OG0004607	2
Amun_OG0008385	4191
amx_OG0007575	164
Amy-p_OG0000157_OG0	0
Amy-p_OG0000157_OG0.2	0
Amyrel_OG0006416	1
ana_OG0006403	529
ana1_OG0002269	676
ana2_OG0007120	184
ana3_OG0006194	529
Ance-2_OG0003658	26
Ance-3_OG0001891_OG0	219
Ance-3_OG0009407	175
Ance-4_OG0006406	610
Ance-5_OG0005870	225
anchor_OG0010100	353
Andorra_OG0011741	0
Ank2_OG0010460	2617
Ankle2_OG0000780	2169
l(2)35Be_OG0003404_OG0	167
anox_OG0007490	1454
Ant2_OG0008041	29
antdh_OG0008007	27
Antp_OG0002113	854
antr_OG0007227	22
AnxB10_OG0008082	1784
AnxB11_OG0008196	3529
AnxB9_OG0004410	14314
aop_OG0003458	1251
aos_OG0010741	255
Aos1_OG0002145_OG0	1744
AOX1_OG0005242	3824
AOX2_OG0000143_OG0	2732
AOX2_OG0000143_OG1	1669
AOX4_OG0001465	8
ap_OG0005832	654
AP-1-2beta_OG0008273	2843
AP-1gamma_OG0007680	2339
AP-1mu_OG0005553	1134
AP-1sigma_OG0005334	1318
AP-2alpha_OG0008751	2257
AP-2mu_OG0004736	1332
AP-2sigma_OG0004385	535
Apc_OG0005387	1927
APC10_OG0005888	208
Apc2_OG0005308	680
APC4_OG0003171_OG0	550
APC7_OG0001703	18
ApepP_OG0000963	1669
aph-1_OG0003552_OG0	332
aPKC_OG0006607	354
aPKC_OG0006608	777
aPKC_OG0006609	126
Aplip1_OG0011323	306
apn_OG0002443_OG0	1
apolpp_OG0012638	7734
app_OG0010830	504
APP-BP1_OG0010070	618
Appl_OG0007834	1434
Aprt_OG0004075	190
Aps_OG0010085	2240
apt_OG0002733	1083
CG18815_OG0010034	1528
AQP_OG0007242	582
aqrs_OG0005393	0
aqz_OG0001049_OG1	5613
ara_OG0009939	956
aralar1_OG0001518	4094
Arc1_OG0002768_OG0	13320
Arc2_OG0006127	582
Arc42_OG0001370_OG0	0
Archease_OG0002289_OG0	220
Arf51F_OG0006831	1198
Arf79F_OG0012164	8119
ArfGAP1_OG0010836	1170
ArfGAP3_OG0003816_OG0	2356
Arfip_OG0005451	300
Arfrp1_OG0007681	170
arg_OG0003183	111
arg_OG0007835	79
Argk_OG0011233	280285
Argk_OG0011925	1254
Argl_OG0009800	85
CG31469_OG0002209_OG0	76
ArgRS_OG0008151	1426
ArgRS-m_OG0004367	116
ari-1_OG0007878	1150
ari-2_OG0003028	600
Arl1_OG0010003	1020
Arl2_OG0004816	211
Arl5_OG0011164	266
Arl6_OG0007042	6
Arl6IP1_OG0004993	721
Arl8_OG0004797	718
arm_OG0007636	10695
armi_OG0002027	986
Arp1_OG0004441	2245
Arp10_OG0007423	1696
Arp2_OG0001770	1495
Arp3_OG0010555	1736
Arp5_OG0001448_OG0	382
Arp53D_OG0011600	4
Arp6_OG0008512	923
Arp8_OG0007614	937
Arpc1_OG0009187	2976
Arpc2_OG0009417	1933
Arpc3A_OG0005226	746
Arpc3B_OG0008590	134
Arpc4_OG0008719	959
Arpc5_OG0008957	884
arr_OG0007264	2088
Arr1_OG0009490	1148
Arr2_OG0004099	106
Ars2_OG0005840	4081
Art1_OG0004911	1866
Art2_OG0008773	1
Art3_OG0004604	584
Art4_OG0004574	1010
Art6_OG0004528_OG0	0
Art7_OG0001547_OG0	606
Art8_OG0009662	257
Art9_OG0002219_OG0	0
Arts_OG0000486_OG0	3243
aru_OG0003377	2806
Arv1_OG0013036	77
arx_OG0009914	84
Asap_OG0007180	1931
Asator_OG0002682_OG1	1786
Asciz_OG0010646	96
ase_OG0007840	157
asf1_OG0009889	714
ash1_OG0000982_OG0	158
ash2_OG0004623	737
Ask1_OG0004518	2438
asl_OG0004217	598
AsnRS_OG0003707	2841
AsnRS-m_OG0006452	143
AsnS_OG0000992	251
asp_OG0004633	837
Asph_OG0006509	6128
ASPP_OG0006932	1359
CG9572_OG0008488	9315
AspRS_OG0006665	4125
AspRS-m_OG0008886	2296
asrij_OG0006972	898
asRNA:CR31429_OG0002339_OG0	240
asRNA:CR42743_OG0003772_OG0	2
asRNA:CR43299_OG0012338_OG0	0
asRNA:CR43426_OG0012535_OG0	3
asRNA:CR43454_OG0002277_OG0	60
asRNA:CR43463_OG0001607_OG0	190
asRNA:CR43809_OG0003675_OG0	649
asRNA:CR44106_OG0002406_OG0	36
asRNA:CR44169_OG0002969_OG0	8
asRNA:CR44179_OG0001455_OG0	948
asRNA:CR44372_OG0000331_OG0	0
asRNA:CR44372_OG0000331_OG1	2
asRNA:CR44894_OG0012090_OG0	0
asRNA:CR45044_OG0005605_OG0	148
asRNA:CR45195_OG0000203_OG0	5612
asRNA:CR45195_OG0000203_OG1	268
asRNA:CR45350_OG0001645_OG0	698
asRNA:CR45943_OG0010336	103
asRNA:CR46029_OG0000226_OG0	28
asRNA:CR46029_OG0000226_OG1	5
asRNA:CR46139_OG0003106_OG0	31
asRNA:CR46246_OG0011916	3
asRNA:CR46354_OG0002193_OG0	358
asRNA:CR46473_OG0000925_OG0	2337
Ass_OG0001346	8
ast_OG0003560	466
AstA_OG0004634	79
AstA-R1_OG0000689	14
AstA-R2_OG0005396	53
AstC_OG0009668	74
AstC-R1_OG0010134	3
AstC-R2_OG0001295_OG0	52
AstCC_OG0009669	19
asun_OG0002419_OG0	244
Asx_OG0006138	1644
Atac1_OG0003748_OG0	114
Atac2_OG0009508	345
Atac3_OG0000828	466
Tat_OG0001330	945
Ate1_OG0003045	642
Atet_OG0003384	397
Atf-2_OG0006059	285
Atf3_OG0007763	1152
Atg1_OG0009929	90
Atg1_OG0009931	867
Atg10_OG0001598	48
Atg101_OG0008681	287
Atg12_OG0011904	73
Atg13_OG0004817	721
Atg14_OG0005089	688
Atg16_OG0005703	980
Atg17_OG0004232	1770
Atg18a_OG0011152	1592
Atg18b_OG0001271_OG0	519
Atg2_OG0011112	2469
Atg3_OG0009922	879
Atg4a_OG0009014	1202
Atg4b_OG0005256	530
Atg5_OG0007974	402
Atg6_OG0005323	473
Atg7_OG0006714	376
Atg8a_OG0008043	5282
Atg8b_OG0005571	1
Atg9_OG0006487	2412
atilla_OG0011822	2410
atk_OG0010362	29
atl_OG0001399	3207
atms_OG0004154	1015
ato_OG0004804	72
Atox1_OG0012695	511
ATP6AP2_OG0004869	3853
ATP7_OG0008369	931
ATP8A_OG0007260	2242
ATP8A_OG0007261	8
Atpalpha_OG0002140	11821
ATPCL_OG0006680	5642
ATPsynB_OG0010987	11494
ATPsynbeta_OG0005823	60077
ATPsynbetaL_OG0001317	8
ATPsynC_OG0005792	41893
ATPsynCF6_OG0005500	6694
ATPsynCF6L_OG0010605	4
ATPsynD_OG0004477	11610
ATPsyndelta_OG0007526	7140
ATPsynE_OG0005568	5430
ATPsynG_OG0009657	5980
ATPsyngamma_OG0005690	15726
ATPsynGL_OG0009315	1
ATPsynO_OG0012619	8311
AttC_OG0000164_OG0	533
AttC_OG0007258	1
AttD_OG0004890	8
Atu_OG0002096	1140
Atx-1_OG0012102	7
Atx2_OG0011501	2962
Atxn7_OG0003444	1016
aub_OG0000482_OG0	132
aurA_OG0004964	332
aurB_OG0009647	730
aust_OG0001881	11
aux_OG0003096_OG0	1495
ave_OG0006159	90
Aven_OG0003291	176
awd_OG0002664	12373
Awh_OG0010478	148
axed_OG0010262	835
Axn_OG0005720	1359
axo_OG0003993	186
axo_OG0010625	95
axo_OG0010626	240
axo_OG0010628	9
Axs_OG0008319	1578
Axud1_OG0003447	1167
az2_OG0006736	309
azot_OG0000210_OG0	1
azot_OG0000210_OG1	1
b_OG0009189	1418
B-H1_OG0000267_OG0	113
B-H1_OG0000267_OG1	93
B4_OG0009202	1174
B52_OG0001376_OG0	7411
b6_OG0007653	15
B9d1_OG0005246	2
B9d2_OG0005830	0
bab1_OG0011327	15
bab1_OG0011328	16
bab2_OG0011326	742
babo_OG0006628	1416
babos_OG0007027	1148
Bacc_OG0008947	12344
Bace_OG0000801_OG0	3730
baf_OG0003792	1095
bai_OG0005189	2204
Balat_OG0007229	4
Baldspot_OG0010721	1019
ball_OG0001092_OG1	1565
bam_OG0005170	29
bap_OG0001358_OG0	19
Bap111_OG0007677	2884
Bap170_OG0000903_OG0	2957
Bap55_OG0005900	1229
Bap60_OG0008560	2847
IMPPP_OG0000305_OG1	319
barc_OG0010291	726
bark_OG0008784	2557
barr_OG0000425_OG0	1033
baz_OG0008596	1357
bb8_OG0005496	9
bbc_OG0007266	1440
CG18067_OG0007098	1910
bbg_OG0010871	1416
bbg_OG0010872	2870
BBIP1_OG0004876	194
BBS1_OG0010413	5
BBS4_OG0002785_OG0	14
BBS5_OG0002086	20
BBS8_OG0008755	18
BBS9_OG0006919	45
bbx_OG0008688	2970
bc10_OG0010387_OG0	194
BCAS2_OG0005540	299
bcd_OG0002111_OG0	2
bchs_OG0003722	206
BCL7-like_OG0007566	403
bcn92_OG0007793	420
Bdbt_OG0004400	325
bdg_OG0006805	1178
bdl_OG0003385	304
Bdp1_OG0009215	717
be_OG0000785	1430
BEAF-32_OG0006164	1223
beag_OG0004860	432
beat-Ia_OG0011784	50
beat-Ib_OG0009146	34
beat-Ic_OG0001866_OG0	27
beat-IIa_OG0005482	89
beat-IIb_OG0005481	50
beat-IIIa_OG0009463	28
beat-IIIb_OG0009460	20
beat-IIIc_OG0003687	77
beat-IV_OG0005508	79
beat-Va_OG0005024	20
beat-Vb_OG0005021	30
beat-Vc_OG0001062_OG0	25
beat-VII_OG0011542	32
beat-VII_OG0011544	28
beg_OG0004008	231
bel_OG0001048	7077
Bem46_OG0008920	265
ben_OG0000514_OG0	2489
Best1_OG0002590_OG0	1229
Best2_OG0010251	1456
Best3_OG0009963	3
Best4_OG0000558_OG0	0
Bet1_OG0003845_OG0	456
Bet3_OG0004072	422
beta-PheRS_OG0005298	1308
beta-Spec_OG0007697	27496
beta'COP_OG0009212	4676
beta3GalTII_OG0012738	199
beta4GalNAcTA_OG0006521	205
beta4GalNAcTB_OG0002610	261
beta4GalT7_OG0005195	301
betaCOP_OG0008653	4890
betaggt-I_OG0008962	894
betaGlu_OG0002667	572
CG32396_OG0011696	7
Bgb_OG0011276	647
bgcn_OG0001647	441
bgm_OG0009412	309
BHD_OG0010421	180
bi_OG0003201	670
bi_OG0012904	51
BI-1_OG0004087	1422
bib_OG0001843_OG0	322
BicC_OG0009143	7
BicD_OG0009474	1491
CG11873_OG0005086	1449
bif_OG0003277	2509
bif_OG0012761	439
BigH1_OG0001085_OG0	23
bigmax_OG0005365	204
Bili_OG0002506_OG0	81
bin_OG0010286	3
Bin1_OG0005423	512
bin3_OG0007310	2066
bip1_OG0010560	351
Bka_OG0009250	202
blanks_OG0011885_OG0	0
Blimp-1_OG0010196	93
Blm_OG0002608	257
Blos1_OG0006148	160
Blos2_OG0010078	96
Blos3_OG0009918	130
Blos4_OG0010933	40
blot_OG0010924	3013
blow_OG0006726	1976
blp_OG0005216	292
blw_OG0006982	60937
bma_OG0010967	106
Bmcp_OG0010022	495
bmm_OG0010858	443
bnb_OG0001206_OG1	3495
CG5059_OG0012191	1782
bnk_OG0005787	0
bnl_OG0004512	319
boca_OG0006727	756
bocks_OG0002575_OG0	1101
BOD1_OG0005544	2071
boi_OG0007601	885
boi_OG0007603	386
boil_OG0012322	2
bol_OG0011238	1269
boly_OG0007153	0
BomBc1_OG0001623	773
BomBc2_OG0000769_OG0	52
BomBc3_OG0004769	129
BomT3_OG0011469	473
bon_OG0004934	1522
bond_OG0004726	977
bonsai_OG0007008	559
Boot_OG0006400	2
bor_OG0004967	1273
bora_OG0003911	144
BORCS5_OG0008208	461
BORCS6_OG0011365	170
BORCS7_OG0007103	39
borr_OG0009292	663
boss_OG0005676	15
botv_OG0006642	453
bou_OG0007819	489
bowl_OG0008785	1636
BoYb_OG0000400_OG0	5
br_OG0007659	4923
br_OG0011928	2464
Br140_OG0001629	1288
brat_OG0001919	2274
Brca2_OG0000883	284
Brd_OG0010852	342
CG7154_OG0009310	1364
Brd8_OG0002488	825
Bre1_OG0010209	2038
Brf_OG0005483	399
Brf_OG0005485	102
brk_OG0007975	1010
brm_OG0009999	4306
Brms1_OG0008442	678
Bro_OG0011272	1
brp_OG0000499_OG1	464
l(3)72Ab_OG0009997	4535
bru1_OG0009737	35
bru1_OG0009738	107
bru2_OG0009740	827
bru2_OG0011823	30
bru2_OG0012161	142
bru3_OG0010907	328
bru3_OG0011909	9
Bruce_OG0004896	5145
brun_OG0003663	1156
brv1_OG0000706_OG0	0
brv2_OG0010919	1
brv3_OG0011666	4
BRWD3_OG0005288	3613
brwl_OG0009277	647
bs_OG0003002	334
bs_OG0006897	199
bsf_OG0001906_OG0	2427
Bsg_OG0009780	2425
Bsg25D_OG0003412_OG0	625
bsh_OG0009110	16
bsk_OG0012344	1233
bt_OG0000537_OG1	728
BTBD9_OG0000546_OG0	13
BtbVII_OG0011887	1541
btd_OG0007557	207
Btk29A_OG0001838	1968
Btk29A_OG0011763	164
btl_OG0002041	377
btn_OG0004719	1
Btnd_OG0008611	20
btsz_OG0001035_OG1	1002
btsz_OG0004581	11
btv_OG0003692	4
btv_OG0009487	22
btz_OG0005342	2072
Bub1_OG0001806_OG0	283
Bub3_OG0005120	1538
BubR1_OG0000657_OG0	1293
Buffy_OG0006561	33
bug_OG0006803	230
Bug22_OG0009372	476
BuGZ_OG0008876	2063
CG8270_OG0010257	271
bun_OG0000556	1677
bun_OG0009749	1557
bur_OG0003683_OG0	2284
Burs_OG0001045_OG0	11
bves_OG0007497	139
bves_OG0007499	93
bw_OG0006000	2
bwa_OG0009122	27
bwa_OG0012525	24
Bx_OG0008666	3
Bx_OG0008667	176
Bx42_OG0007682	1691
by_OG0005550	3748
byn_OG0010803	0
bys_OG0007950	677
c-cup_OG0012143	1
c(3)G_OG0001464_OG0	85
c11.1_OG0007569	2040
c12.1_OG0007568	618
c12.2_OG0007567	1364
C15_OG0002126_OG0	88
C1GalTA_OG0009799	526
C3G_OG0007801	3265
C901_OG0008027	2
ca_OG0005700	1915
Ca-alpha1D_OG0009140	1804
Ca-alpha1T_OG0003323	364
Ca-beta_OG0009681	597
Ca-Ma2d_OG0009139	1794
CaBP1_OG0008860	5795
cac_OG0000605_OG0	80
cact_OG0009392	6554
cactin_OG0003129	834
cad_OG0009437	5
Cad74A_OG0010922	1337
Cad86C_OG0002368	1544
Cad87A_OG0001088_OG0	933
Cad89D_OG0001058_OG0	0
Cad96Ca_OG0011497	839
Cad96Cb_OG0005172	5
Cad99C_OG0005704	4321
CadN_OG0000277_OG1	110
Caf1-105_OG0002830	509
Caf1-180_OG0007408	1603
Caf1-55_OG0001036	3354
cag_OG0001595_OG0	135
CAH1_OG0009192	1369
CAH13_OG0002843	4
CAH14_OG0002807	2
CAH15_OG0006256	2
CAH16_OG0000498_OG1	1
CAH2_OG0001000_OG0	368
CAH3_OG0003177	737
CAH5_OG0005796	3
CAH7_OG0000840	1913
CAH8_OG0004748	45
CAH9_OG0005622	351
CAHbeta_OG0002334	128
cal1_OG0002556_OG0	870
CalpA_OG0003035	3623
CalpB_OG0010971	2803
CalpC_OG0008186	1024
Calr_OG0005564	24751
Cals_OG0013279_OG0	1143
Calx_OG0002139_OG0	3
Calx_OG0004417	395
Calx_OG0004418	466
calypso_OG0006121	466
Cam_OG0012053	9870
CaMKI_OG0012767	2516
CaMKII_OG0013280	4858
Camp_OG0005907	472
Camta_OG0006364	415
Camta_OG0006365	96
can_OG0004061_OG0	4
CanA1_OG0005778	1295
CanB_OG0000231_OG0	207
CanB_OG0000231_OG1	1176
Cand1_OG0009382	2861
CAP_OG0000587_OG0	8051
CAP_OG0012405	23
Cap-D2_OG0005121	1372
Cap-D3_OG0009448	667
Cap-G_OG0002924	1897
Cap-H2_OG0004906	660
Capa_OG0005712	92
Caper_OG0009347	4096
Capr_OG0010138	4494
caps_OG0010156	1297
caps_OG0010157	1046
capt_OG0009025	14194
capu_OG0000612_OG0	259
car_OG0007437	450
CARPA_OG0007960	38
CARPB_OG0007554	104
CarT_OG0009432	23
cas_OG0004236	895
casp_OG0006502	1289
cass_OG0009476	3705
Cat_OG0003869	10313
cathD_OG0002862	6934
cato_OG0006491	4
Catsup_OG0009538	1565
caup_OG0009938	403
cav_OG0000654	344
caz_OG0003243_OG0	3010
cbc_OG0007265	351
Cbl_OG0002051_OG0	1681
CBP_OG0001721	1481
CBP_OG0007971	1328
Cbp20_OG0005066	341
Cbp53E_OG0006447	319
Cbp80_OG0007913	689
Cbp80_OG0007915	1032
Cbs_OG0003124	1748
cbs_OG0007263	409
cbt_OG0008760	1902
Cby_OG0004789	25
Cc2d2a_OG0002702	2
CCAP_OG0011467	27
CCAP-R_OG0000870	144
ccb_OG0012089	0
CCDC151_OG0011900	2
CCDC53_OG0009785	127
Ccdc58_OG0010399	463
Ccdc85_OG0008917	520
CCHa1_OG0004530	4
CCHa1-R_OG0006065	17
CCHa2_OG0002186_OG0	121
CCHa2-R_OG0005836	46
Cchl_OG0004776	1537
CCKLR-17D1_OG0003334	10
CCKLR-17D1_OG0008675	8
CCKLR-17D1_OG0011744	4
CCKLR-17D3_OG0008678	31
Ccm3_OG0005250	583
Ccn_OG0010106	20
Ccn_OG0010107	25
Ccn_OG0012179	17
Ccp84Ab_OG0000178_OG0	0
Ccp84Ac_OG0001349_OG0	16
Ccp84Ae_OG0002110_OG0	0
Ccp84Af_OG0000109_OG0	0
Ccp84Af_OG0000109_OG1	2
Ccp84Af_OG0000109_OG2	2
Ccp84Ag_OG0001348_OG0	0
Ccs_OG0006299	241
CCT1_OG0002281_OG0	5275
CCT2_OG0003145	5938
CCT3_OG0004995	6503
CCT4_OG0000979	4173
CCT5_OG0006600	15421
CCT6_OG0008508	6003
CCT7_OG0004839	2219
CCT7_OG0004841	1261
CCT8_OG0007117	6235
Ccz1_OG0010481	336
cd_OG0004708	7
CD98hc_OG0001357_OG0	5616
Cda4_OG0008701	11388
Cda5_OG0008721	1666
Cda9_OG0002707	3180
CDase_OG0005749	340
cdc14_OG0009306	1311
Cdc16_OG0005493	420
Cdc23_OG0009421	488
Cdc27_OG0010426	1386
Cdc2rk_OG0006290	247
Cdc37_OG0011041	1796
Cdc42_OG0008268	2139
Cdc45_OG0007388	720
Cdc5_OG0011371	1290
CDC50_OG0008483	1109
Cdc6_OG0002054	274
Cdc7_OG0007729	818
Cdep_OG0002087	1319
Cdep_OG0004159	1180
CdGAPr_OG0009111	2519
cdi_OG0000729	1222
cDIP_OG0004394	75
Cdk1_OG0000555_OG0	746
Cdk12_OG0009875	915
Cdk2_OG0002391	636
CDK2AP1_OG0008015	624
Cdk4_OG0006632	847
Cdk5_OG0002993	466
Cdk5alpha_OG0009389	344
Cdk7_OG0001724	462
Cdk8_OG0010977	260
Cdk9_OG0007009	413
Cdlc2_OG0000234_OG1	1867
cdm_OG0002482	1555
Cds_OG0010549	951
Ced-12_OG0009727	537
ced-6_OG0006366	2001
CenB1A_OG0004675	1247
CenG1A_OG0003595_OG0	1699
CenG1A_OG0009182	23
Cenp-C_OG0002322	1188
Cep135_OG0009952	386
Cep135_OG0009954	191
cep290_OG0004127	61
Cep89_OG0006812	0
Cep97_OG0008778	345
cer_OG0012078	1890
Cerk_OG0004182	682
cert_OG0011161	1098
Cf2_OG0008971	1405
Cfp1_OG0007571	668
CG5789_OG0004615	432
cg_OG0006533	2957
CG10000_OG0005395	0
CG10005_OG0004963	527
CG10011_OG0005399	663
CG10013_OG0002410_OG0	1
CG10019_OG0008786	57
CG10026_OG0009081	161
CG10029_OG0004344	2
CG10031_OG0008792	211
CG10035_OG0004420	3
CG10038_OG0001436_OG0	501
CG10041_OG0012259_OG0	1
CG10051_OG0007036	1
CG10053_OG0004336	130
CG10055_OG0004329	598
CG10062_OG0007038	92
CG10063_OG0010284	7
CG10064_OG0010282	42
CG10068_OG0004321	353
CG10073_OG0000065_OG2	2
CG10075_OG0010279	337
CG10077_OG0010277	11171
CG10082_OG0005964	2660
CG10086_OG0001355	28
CG10089_OG0010567	288
CG10098_OG0004320	735
CG10104_OG0006132	0
CG10116_OG0010569	0
CG10126_OG0005023	1577
CG10132_OG0009091	1939
CG10137_OG0009093	182
CG10139_OG0006151	486
CG10140_OG0010573	15
CG10147_OG0010256	124
CG10151_OG0006160	132
CG10154_OG0010575	1386
CG10163_OG0010252	1
CG10164_OG0001489	3
CG10165_OG0011781	148
CG10171_OG0010163	402
CG10175_OG0005507	645
CG10177_OG0001079_OG0	2
CG10184_OG0005509	485
CG10185_OG0005203	5
CG10189_OG0009087	297
CG10194_OG0009085	269
CG10195_OG0003572	300
CG10205_OG0006168	1178
CG10208_OG0005527	320
CG10209_OG0006169	442
CG10211_OG0009505	8189
CG10222_OG0010165	225
CG10226_OG0010249	669
CG10237_OG0003462	1989
CG1024_OG0004294	427
CG10252_OG0011517	11
CG10254_OG0002565	1265
CG10257_OG0006606	11
CG10264_OG0005208	3
CG10265_OG0006935	141
CG10274_OG0003940	642
CG10280_OG0004257	19
CG10283_OG0001907_OG0	520
CG10286_OG0004292	1278
CG10298_OG0004288	3
CG10300_OG0005516	8
CG10301_OG0005515	0
CG10307_OG0005957	355
CG10311_OG0004972	775
CG10317_OG0004974	2
CG10321_OG0005965	1640
CG10324_OG0004994	254
CG10332_OG0005992	2
CG10333_OG0009507	1070
CG10336_OG0009516	247
CG10337_OG0009096	223
CG10338_OG0009517	292
CG10339_OG0006873	87
CG10340_OG0001059_OG0	831
CG10341_OG0009518	540
CG10343_OG0009520	357
CG10344_OG0007020	104
CG10345_OG0002430_OG0	198
CG10347_OG0000607_OG0	317
CG10348_OG0003704	123
CG10352_OG0008207	12
CG10353_OG0008206	1872
CG10357_OG0010470	0
CG10359_OG0010469	2393
CG10361_OG0010014	1664
CG10362_OG0008202	137
CG10365_OG0005518	505
CG10366_OG0009102	521
CG10375_OG0005526	645
CG10376_OG0009519	557
CG10383_OG0001909	1326
CG10384_OG0007018	64
CG10405_OG0004983	405
CG10407_OG0005207	40
CG10413_OG0003703_OG0	1473
CG10417_OG0013094	1999
CG10418_OG0010832	249
CG10425_OG0002500	426
CG10428_OG0001263_OG0	495
CG10431_OG0001914	92
CG10433_OG0006904	980
CG10435_OG0002296_OG0	607
CG10444_OG0007082	260
CG10445_OG0001356	56
CG10459_OG0001605_OG0	5
CG10462_OG0009105	751
CG10463_OG0009108	383
CG10466_OG0012145	132
CG10467_OG0010233	540
CG10469_OG0010232	173
CG10470_OG0009541	451
CG10472_OG0000811_OG0	95
CG10479_OG0010225	54
CG10481_OG0009114	4
CG10483_OG0010221	779
CG10486_OG0010219	0
CG10492_OG0009544	974
CG10494_OG0006908	211
CG10495_OG0009546	167
CG10505_OG0006927	13
CG10508_OG0010314	267
CG10510_OG0003948	2
CG10513_OG0005163	9
CG10514_OG0005162	5
CG10516_OG0009998	272
CG10527_OG0002810_OG0	20264
CG10543_OG0006262	1837
CG10550_OG0000747	353
CG10555_OG0008527	1866
CG10561_OG0009552	164
CG10565_OG0010321	2700
CG10576_OG0010200	7044
CG10581_OG0010326	0
CG10584_OG0010328	120
CG10587_OG0000094_OG0	0
CG10587_OG0000094_OG1	0
CG10587_OG0000094_OG2	0
CG10589_OG0003950	0
CG10591_OG0010195	0
CG10597_OG0003317	653
CG10598_OG0011740	0
CG10600_OG0009530	2056
CG10602_OG0009532	4524
CG10616_OG0010838	1056
CG10621_OG0001911	221
CG10623_OG0001912	2288
CG10628_OG0009107	152
CG10631_OG0001241	2891
CG10646_OG0009949	216
CG10654_OG0009947	101
CG10657_OG0009951	270
CG10660_OG0010840	186
CG10663_OG0010839	72
CG10669_OG0005156	204
CG10674_OG0010603	395
CG10680_OG0003577	0
CG10681_OG0009950	106
CG10700_OG0011812	0
CG10702_OG0009548	288
CG10710_OG0010908	969
CG10713_OG0010576	61
CG10725_OG0010574	6084
CG10730_OG0000951	50
CG10731_OG0006517	120
CG10737_OG0006638	13173
CG10738_OG0010568	108
CG1074_OG0007339	358
CG10747_OG0009127	340
CG10748_OG0011855_OG0	0
CG10749_OG0003913_OG0	1
CG10750_OG0009561	1
CG10752_OG0010150_OG0	1
CG10761_OG0008304	0
CG1077_OG0004263	1
CG10793_OG0003237	2
CG10795_OG0006915	216
CG10799_OG0003081	65
CG10801_OG0012112	18
CG10802_OG0008133	909
CG10803_OG0008134	450
CG10804_OG0008132	74
CG10809_OG0010976	472
CG10814_OG0007257	1
CG10822_OG0007072	0
CG10839_OG0009144	0
CG10841_OG0002198_OG0	6
CG10853_OG0003980_OG0	0
CG10859_OG0009209	3
CG10862_OG0002017_OG1	6147
CG10863_OG0010486	1686
CG10863_OG0012194_OG0	2
CG10864_OG0005043	40
CG10866_OG0010485	146
CG10874_OG0003457	698
CG10877_OG0002385_OG0	101
CG10887_OG0002183_OG0	0
CG10898_OG0002547	472
CG1090_OG0003105_OG0	118
CG10903_OG0002293_OG0	342
CG10904_OG0011634	157
CG10907_OG0001984_OG0	413
CG10909_OG0005022	0
CG10910_OG0006092	7991
CG10911_OG0006095	8
CG10912_OG0000471	360
CG10914_OG0006109	169
CG10919_OG0001352	4
CG1092_OG0001161_OG0	87
CG10920_OG0007959	1
CG10927_OG0006710	100
CG10931_OG0006071	0
CG10932_OG0007954	4067
CG10934_OG0002756_OG0	0
CG10939_OG0005908	3337
CG10947_OG0009415	140
CG10948_OG0009927	1342
CG10949_OG0009416	153
CG10950_OG0012279	3
CG10958_OG0001743	259
CG10959_OG0008299	82
CG10962_OG0007748	197
CG10970_OG0003173	14
CG10973_OG0012539	328
CG10979_OG0004244	747
CG10984_OG0009934	439
CG10996_OG0008249	0
CG11000_OG0004245	73
CG11007_OG0003037	383
CG11018_OG0007064	2
CG11029_OG0001270	681
CG1103_OG0003103_OG0	496
CG11030_OG0003728	539
CG11034_OG0001268	90
CG11035_OG0002292_OG0	184
CG11041_OG0001654	8
CG11044_OG0007073	335
CG1105_OG0004314	1929
CG11050_OG0009604	1635
CG11060_OG0006765	11
CG11068_OG0011716	3
CG11069_OG0004655	540
CG11076_OG0001759	1438
CG11077_OG0000549_OG0	180
CG11085_OG0008456	2
CG11089_OG0004653	946
CG11095_OG0003249	215
CG11099_OG0007074	2
CG11103_OG0003250	165
CG11106_OG0012330	1
CG11109_OG0001964	245
CG11110_OG0006619	172
CG11123_OG0006752	452
CG11125_OG0006747	306
CG11127_OG0006744	487
CG1113_OG0004171	6
CG11131_OG0001957_OG0	29571
CG11134_OG0003251	340
CG11141_OG0006745	467
CG11145_OG0006754	0
CG11147_OG0003729	401
CG11149_OG0003730	2
CG11151_OG0008256	1485
CG11159_OG0006283	3
CG1116_OG0004164	470
CG11162_OG0008263	14
CG11168_OG0004657	1238
CG11170_OG0006462	84
CG11178_OG0003327	460
CG11180_OG0006625	807
CG11191_OG0007189	97
CG11192_OG0007095	36
CG11200_OG0007088	565
CG11211_OG0012938	10
CG11226_OG0012166_OG0	2
CG11227_OG0007505	1
CG1124_OG0002090	536
CG11241_OG0003815_OG0	363
CG11247_OG0009861	158
CG11248_OG0003830_OG0	107
CG11249_OG0009864	6
CG11251_OG0001998	1
CG11257_OG0007039	167
CG11263_OG0001789	67
CG11267_OG0011856	1462
CG11269_OG0006458	0
CG11275_OG0002906	881
CG11279_OG0003924_OG0	166
CG11286_OG0004361	0
CG1129_OG0002085	650
CG11291_OG0003029	2
CG11294_OG0007761	44
CG11298_OG0007031	0
CG11309_OG0010303	370
CG11317_OG0012026	106
CG11318_OG0000756	13
CG11319_OG0009603	180
CG11327_OG0009628	11
CG11333_OG0002657_OG0	0
CG11334_OG0005804	938
CG11342_OG0011920	50
CG11345_OG0011138	517
CG11349_OG0011131	15167
CG11353_OG0011127	26
CG11356_OG0008477	0
CG11357_OG0011126	705
CG1136_OG0010499	687
CG11367_OG0000806_OG0	106
CG11369_OG0011699	2
CG1137_OG0004303	2
CG11370_OG0003817_OG0	8515
CG11377_OG0008723	380
CG11378_OG0007395	119
CG11379_OG0007397	0
CG11380_OG0007400	3
CG11381_OG0007402	0
CG11382_OG0007404	20
CG11384_OG0007396	4
CG1139_OG0004077	26
CG11391_OG0001026_OG0	0
CG11396_OG0010345	424
CG11398_OG0007405	115
CG11403_OG0007406	565
CG11404_OG0012169	0
CG11406_OG0006889	3
CG11409_OG0007766	135
CG11413_OG0011575	177
CG11414_OG0006019	2281
CG11417_OG0007590	994
CG1142_OG0012974	437
CG11425_OG0009823	32
CG11426_OG0009824	130
CG1143_OG0011104	69
CG11436_OG0003200	219
CG11437_OG0009825	9
CG11438_OG0009826	416
CG11447_OG0004515	155
CG11449_OG0000981_OG1	0
CG11453_OG0001027_OG0	0
CG11454_OG0001792	284
CG11456_OG0003951	141
CG11459_OG0000135_OG1	47
CG1146_OG0011093	884
CG11470_OG0000857	490
CG11474_OG0005934	841
CG11475_OG0005935	36
CG11498_OG0001515	58
CG11504_OG0002630	716
CG11523_OG0009832	235
CG11529_OG0010828	358
CG11537_OG0010640	1065
CG11550_OG0002660	321
CG11560_OG0010817	230
CG11562_OG0008742	250
CG11563_OG0002662	399
CG11566_OG0007496	25
CG11570_OG0004027	0
CG11581_OG0008240	0
CG11583_OG0010538	894
CG11584_OG0008239	0
CG11585_OG0012335	3170
CG11586_OG0010534	333
CG11590_OG0001741	342
CG11593_OG0010497	605
CG11594_OG0010492	815
CG11596_OG0007629	714
CG11601_OG0008739	132
CG11608_OG0000142_OG0	1
CG1161_OG0004180	1052
CG11617_OG0008731	196
CG11619_OG0003864_OG0	14
CG11626_OG0011450	11
CG11629_OG0003739	2
CG11630_OG0009580	13
CG11634_OG0009583	1
CG11635_OG0007156	3
CG11638_OG0007387	64
CG11655_OG0001745_OG0	151
CG11656_OG0005013	1
CG11658_OG0010025	131
CG11663_OG0012087	1
CG11664_OG0011395	0
CG11666_OG0012316	1
CG11668_OG0002452	432
CG11670_OG0005008	246
CG11672_OG0004805	648
CG11674_OG0008231	4
CG11679_OG0008511	454
CG11686_OG0002448_OG0	329
CG11693_OG0004810	0
CG11694_OG0000225_OG0	0
CG11694_OG0000225_OG1	0
CG11695_OG0007879	158
CG11696_OG0007880	429
CG11698_OG0002319_OG0	0
CG11699_OG0007882	645
CG11703_OG0002165_OG0	3
CG11710_OG0001691_OG0	611
CG1172_OG0004189	340
CG11722_OG0001391	193
CG11723_OG0003571	254
CG11726_OG0010048	1
CG11737_OG0001419_OG0	496
CG11741_OG0001420_OG0	1
CG11752_OG0007995	1115
CG11755_OG0000851	76
CG11756_OG0007997	24
CG11760_OG0004826	168
CG11768_OG0004832	31
CG11771_OG0005200	1464
CG11777_OG0006309	261
CG11779_OG0004481	573
CG11786_OG0012799	6
CG11788_OG0007083	305
CG11790_OG0005187	2181
CG11791_OG0012008	1242
CG11807_OG0003009_OG0	602
CG11808_OG0006841	238
CG11811_OG0004058	874
CG11816_OG0008636	0
CG11835_OG0000264_OG0	15731
CG11835_OG0000264_OG1	5269
CG11837_OG0005082	311
CG11841_OG0005083	161
CG11842_OG0000856_OG1	9
CG11843_OG0011490	33
CG11852_OG0002502_OG0	730
CG11854_OG0005171	12303
CG11857_OG0005167	1142
CG11858_OG0005166	358
CG11878_OG0000055_OG0	0
CG11878_OG0000055_OG1	11
CG11878_OG0000055_OG2	3
CG11882_OG0005094	201
CG11883_OG0006313	779
CG11885_OG0003355	230
CG11892_OG0005161	7
CG11893_OG0000039_OG2	69
CG11899_OG0005100	218
CG11902_OG0005155	221
CG11906_OG0001618	350
CG11911_OG0008747	7
CG11912_OG0008746	1
CG11920_OG0005183	435
CG11927_OG0003556	591
CG11929_OG0011773	0
CG11961_OG0001155_OG0	1375
CG11964_OG0004848	309
CG11970_OG0004849	1442
CG11975_OG0004850	652
CG11977_OG0012457_OG0	0
CG11980_OG0002337	263
CG11983_OG0004852	29
CG11986_OG0004855	111
CG11997_OG0004862	0
CG11999_OG0004179	629
CG12003_OG0004112	0
CG12004_OG0011286	1827
CG12009_OG0010662	208
CG12010_OG0010671	162
CG12011_OG0011025	2
CG12012_OG0010672	172
CG12016_OG0010666	395
CG12017_OG0010661	25
CG12020_OG0011042	1
CG12024_OG0011050	433
CG12025_OG0011053	543
CG12035_OG0011029	0
CG12038_OG0011331	108
CG12054_OG0000497	1569
CG12056_OG0003138	171
CG12057_OG0003139	1
CG12061_OG0000938_OG0	1
CG12065_OG0007412	1779
CG12069_OG0001519	2
CG12071_OG0011553	183
CG12071_OG0013484	186
CG12075_OG0007754	2577
CG1208_OG0004248	529
CG12081_OG0007411	938
CG12084_OG0011296	1278
CG12091_OG0011293	1418
CG12093_OG0011111	771
CG12096_OG0008559	784
CG12099_OG0011289	4317
CG12104_OG0011284	226
CG12105_OG0004111	434
CG12106_OG0007586	93
CG12107_OG0006719	425
CG12111_OG0007413	0
CG12112_OG0012598_OG0	122
CG12115_OG0007587	920
CG12116_OG0008625	442
CG12118_OG0007585	434
CG12121_OG0007579	1497
CG12123_OG0003325	157
CG12128_OG0002879	464
CG12129_OG0002878	497
CG1213_OG0002105	476
CG12134_OG0006319	329
CG12147_OG0004192	2
CG12155_OG0003210	610
CG12159_OG0002860	456
CG12164_OG0006760	20
CG12170_OG0002098	390
CG12171_OG0004222	1415
CG12173_OG0004172	216
CG12177_OG0008262	272
CG1218_OG0002103	386
CG12182_OG0011099	234
CG12194_OG0008975	92
CG12204_OG0001687	222
CG12206_OG0008131	2014
CG12209_OG0002818	30
CG12213_OG0002418	1010
CG12219_OG0007713	404
CG12224_OG0000651_OG1	161
CG12231_OG0003119	0
CG12236_OG0008414	421
CG12237_OG0007424	761
CG12239_OG0001754	908
CG12241_OG0001396	455
CG12253_OG0011818	241
CG12256_OG0004947	27
CG12259_OG0005539	439
CG12268_OG0005336	100
CG1227_OG0004337	228
CG12278_OG0004413	0
CG12279_OG0004445	599
CG12288_OG0009457	473
CG12289_OG0010046	1
CG12290_OG0002618	433
CG12299_OG0009634	1102
CG12301_OG0001981	606
CG12307_OG0009694	3
CG1231_OG0011372	7
CG12316_OG0009955	814
CG12320_OG0005053	114
CG12321_OG0001064_OG0	742
CG12325_OG0002854	711
CG1233_OG0011370	806
CG1234_OG0004335	810
CG12341_OG0002848	148
CG12343_OG0002853	516
CG12344_OG0002855	52
CG12355_OG0012373	28
CG1236_OG0002100	412
CG12362_OG0000821_OG0	0
CG12374_OG0007223	10
CG12375_OG0009777	365
CG12379_OG0008514	59
CG12384_OG0006229	2429
CG1239_OG0004237	125
CG12395_OG0001736	1
CG12398_OG0008359	4
CG12402_OG0002224_OG0	39
CG12420_OG0002594_OG0	0
CG12426_OG0005340	0
CG12438_OG0003802	0
CG12439_OG0009296	0
CG12446_OG0001786_OG0	0
CG12448_OG0009145	0
CG1246_OG0011105	172
CG12464_OG0011955	1
CG12470_OG0007846	18
CG12479_OG0008243	0
CG12480_OG0008242	8
CG12481_OG0008237	80
CG12490_OG0000233_OG1	0
CG12496_OG0007599	24
CG12498_OG0008105	0
CG12499_OG0002285_OG0	1272
CG12502_OG0011339	83
CG12507_OG0008176	14
CG12511_OG0009568	0
CG12516_OG0005410	0
CG12517_OG0009649	4
CG12520_OG0010149	3
CG12521_OG0012944	0
CG12531_OG0008272	180
CG12535_OG0008128	2
CG12539_OG0008363	9
CG12540_OG0008220	23
CG12541_OG0007825	27
CG12560_OG0012234	150
CG12567_OG0012740	650
CG12576_OG0001784_OG0	2299
CG12581_OG0001679_OG0	3518
CG12589_OG0011424	0
CG12590_OG0011977	6
CG12594_OG0005596	91
CG12607_OG0011139	7245
CG12609_OG0008677	0
CG12617_OG0003653	1
CG12620_OG0009462	1
CG12637_OG0008050	1
CG12643_OG0007518	844
CG1265_OG0010531	825
CG12655_OG0000445_OG2	616
CG12659_OG0007410	94
CG12661_OG0007749	0
CG12662_OG0007747	0
CG12672_OG0007868	11
CG12674_OG0003570	3
CG12679_OG0001731_OG0	2
CG12680_OG0001718	1
CG12682_OG0012323	0
CG12691_OG0007931	1
CG12692_OG0000634_OG0	1
CG12693_OG0012106	1
CG12698_OG0008169	0
CG12699_OG0000230_OG1	5
CG12702_OG0001192	502
CG12708_OG0000271_OG0	61
CG12708_OG0000271_OG0.2	79
CG1271_OG0010635	187
CG12713_OG0003881_OG0	33
CG12716_OG0008438	0
CG12723_OG0008557	0
CG12728_OG0000928_OG0	43
CG12729_OG0011725	2
CG1273_OG0010536	130
CG12730_OG0007375	217
CG12744_OG0000893	81
CG12746_OG0004208	819
CG1275_OG0011072	1008
CG12768_OG0001283_OG0	262
CG12769_OG0007187	14
CG12773_OG0003140	1709
CG12782_OG0012281	0
CG12783_OG0000743_OG0	0
CG12784_OG0005236	0
CG12795_OG0008825	408
CG12811_OG0002240	295
CG12817_OG0002595_OG0	26
CG12818_OG0004897	192
CG12822_OG0001599	818
CG12825_OG0001130_OG1	108
CG12826_OG0002951	7
CG12828_OG0011622	0
CG12831_OG0011623_OG0	0
CG12836_OG0002963_OG0	3
CG12848_OG0006045	268
CG12849_OG0011577	4
CG12851_OG0005862	156
CG12857_OG0006163	1
CG12860_OG0006154	17
CG12861_OG0006153	7
CG12862_OG0011585_OG0	3
CG12863_OG0011584	154
CG12866_OG0002772	2
CG12868_OG0001564	208
CG12869_OG0006145	95
CG12869_OG0006146	41
CG12877_OG0001472_OG0	648
CG1288_OG0001350	6
CG12880_OG0005345	252
CG12883_OG0001474	116
CG12885_OG0001477	31
CG12895_OG0006308	657
CG12909_OG0002821	274
CG12910_OG0006305	207
CG12911_OG0006304	361
CG12914_OG0002819	1
CG12917_OG0002815	0
CG12920_OG0006291	8
CG12926_OG0006349	102
CG12929_OG0006357	67
CG12934_OG0006315	9969
CG12935_OG0002846	276
CG12942_OG0001596_OG0	421
CG12945_OG0004570	427
CG12947_OG0004568	147
CG12948_OG0004558	326
CG12963_OG0001641_OG0	0
CG12964_OG0002996_OG0	348
CG12970_OG0006808	0
CG12971_OG0010294	60
CG12974_OG0010307	78
CG12983_OG0010332	15
CG12984_OG0003949	0
CG12985_OG0000915	8
CG12986_OG0011685	0
CG1299_OG0000523_OG0	2901
CG12990_OG0007696	7
CG12991_OG0007703	966
CG12992_OG0011688	13
CG12994_OG0007707	14
CG12995_OG0008599	0
CG12998_OG0011739	0
CG13000_OG0011738	0
CG13001_OG0008580	455
CG13002_OG0008577	2
CG13003_OG0008572	902
CG13004_OG0008570	130
CG13005_OG0008567	95
CG13008_OG0008305	10
CG13010_OG0003260	5
CG13012_OG0008317	223
CG13014_OG0008547	410
CG13016_OG0006536	223
CG13018_OG0006537	106
CG13021_OG0003241	2
CG13022_OG0010698	0
CG13023_OG0010699	22
CG13024_OG0010708	352
CG13026_OG0010716	0
CG13028_OG0004010	1
CG13031_OG0012200	216
CG13032_OG0004014_OG0	3
CG13033_OG0010736	285
CG13038_OG0010761	30
CG13039_OG0010762	0
CG1304_OG0000265_OG0	0
CG1304_OG0000265_OG1	21
CG13040_OG0010763	4
CG13041_OG0000280_OG0	13
CG13041_OG0000280_OG0.2	15
CG13042_OG0010767	68
CG13043_OG0000281_OG0	140
CG13043_OG0000281_OG1	1497
CG13044_OG0010768	4095
CG13045_OG0000814	2
CG13046_OG0010771	440
CG13047_OG0010772	38
CG13048_OG0010773	0
CG13049_OG0010774	2
CG13051_OG0011898	15
CG13053_OG0010778	0
CG13054_OG0010779	4
CG13055_OG0010780	8
CG13056_OG0010757	0
CG13058_OG0004021	1
CG13059_OG0010764	1284
CG13062_OG0010766	12
CG13064_OG0010775	2
CG13065_OG0010776	0
CG13066_OG0012201	1
CG13068_OG0002030_OG1	4
CG13069_OG0004022	1
CG1307_OG0004308	830
CG13070_OG0012202	0
CG13071_OG0011899	0
CG13073_OG0012731_OG0	17
CG13074_OG0010797	1
CG13075_OG0000216_OG0	26
CG13075_OG0000216_OG1	0
CG13077_OG0009097	21
CG13078_OG0003575_OG0	2
CG13081_OG0003574	1
CG13082_OG0009094	368
CG13083_OG0009084	0
CG13084_OG0009083	2
CG13085_OG0001922	55
CG13086_OG0003709	23
CG13088_OG0001266	168
CG1309_OG0010533	918
CG13096_OG0003720	2439
CG13097_OG0001923	727
CG13101_OG0009304	77
CG13102_OG0009298	23
CG13108_OG0009295	36
CG13110_OG0011792	0
CG13113_OG0001247_OG0	0
CG13114_OG0009279	0
CG13116_OG0001878	75
CG13123_OG0001877	61
CG13124_OG0003502	5916
CG13126_OG0003515	244
CG13127_OG0001844	1
CG13131_OG0000790_OG0	0
CG13133_OG0003525	21
CG1314_OG0011674	5
CG13144_OG0009363	4
CG13148_OG0007214	56
CG13151_OG0006215	196
CG13154_OG0006206	1
CG13155_OG0006196	3
CG13157_OG0002779	18
CG1316_OG0000430_OG0	1615
CG13168_OG0006184	6
CG1317_OG0011084	1291
CG13170_OG0006182	52
CG13171_OG0006180	0
CG13177_OG0012831	21
CG13185_OG0002928	2561
CG13186_OG0006594	12
CG13192_OG0006567	239
CG13193_OG0006565	1
CG13196_OG0006560	7
CG13197_OG0006563	338
CG13202_OG0001123_OG0	1
CG13203_OG0006235	29
CG13204_OG0006233	507
CG13215_OG0002793_OG0	22
CG13216_OG0001568_OG0	0
CG13218_OG0002791_OG0	7
CG13220_OG0001573_OG0	1124
CG13223_OG0001571_OG0	2
CG13226_OG0002794_OG0	15
CG13227_OG0006218_OG0	424
CG13228_OG0011587_OG0	0
CG13229_OG0002786_OG0	80
CG13229_OG0002787_OG0	1343
CG13231_OG0006217	7
CG13239_OG0009815	3
CG1324_OG0007509	11
CG13243_OG0009147	0
CG13247_OG0010378	7
CG13248_OG0010371	190
CG13250_OG0011870	26
CG13251_OG0010355	8
CG13252_OG0003952	541
CG13258_OG0009399	17
CG13272_OG0008882	39
CG13280_OG0008881	1
CG13282_OG0008887	14
CG13285_OG0010583	1098
CG13287_OG0010216	41
CG13288_OG0010220	13
CG13293_OG0003937	98
CG13295_OG0010231	424
CG13297_OG0010242	11
CG13299_OG0011864	1
CG13300_OG0003943	243
CG13305_OG0011196	28
CG13306_OG0011204	22
CG13308_OG0004102	0
CG13309_OG0011211	0
CG13310_OG0011207	10
CG13312_OG0011210	1
CG13313_OG0004105_OG0	1
CG13314_OG0011224	13
CG13315_OG0011237	153
CG13318_OG0004834	315
CG13319_OG0006667	421
CG13321_OG0006673	568
CG13326_OG0006545	3
CG13330_OG0007271	2
CG13331_OG0007273	4
CG13332_OG0007274	4
CG13334_OG0007281	0
CG13337_OG0011662	19
CG13339_OG0007296	120
CG13344_OG0007304	263
CG13358_OG0007351	14
CG13359_OG0012499	2
CG13360_OG0010145	1018
CG13361_OG0003189	15
CG13362_OG0007862	52
CG13364_OG0001174_OG0	1
CG13365_OG0007831	533
CG13367_OG0003188_OG0	599
CG13369_OG0003181	1010
CG13375_OG0007847	42
CG13377_OG0007849	2095
CG13380_OG0010135	0
CG13384_OG0003473	428
CG13385_OG0012520	1
CG13386_OG0003471	17
CG1339_OG0006721	3
CG13390_OG0003479	282
CG13392_OG0003476	160
CG13397_OG0003469	173
CG13398_OG0003468	202
CG13403_OG0008236	11442
CG13404_OG0008224	45
CG13405_OG0011376	1
CG13407_OG0004768	1
CG13408_OG0004770	37
CG13409_OG0004775	85
CG13423_OG0007099	1
CG13426_OG0011654	0
CG13427_OG0003049	0
CG13428_OG0007100	7
CG13430_OG0001658	103
CG13436_OG0006622	20
CG13437_OG0006285	5
CG13438_OG0006243	6
CG1344_OG0012226	310
CG13442_OG0006244	6
CG13443_OG0006248	1
CG13445_OG0003880	29
CG13449_OG0009980	7
CG13454_OG0003875_OG0	0
CG13455_OG0009966	0
CG13457_OG0001288	3
CG13458_OG0004037	224
CG13460_OG0010841	47282
CG13465_OG0000343_OG0	1
CG13471_OG0004048	2
CG13473_OG0010860	1
CG13474_OG0004049	0
CG13476_OG0012898	2
CG13481_OG0000339_OG0	3
CG13481_OG0000339_OG1	0
CG13484_OG0010886	136
CG13488_OG0001544_OG1	5
CG13492_OG0005946	71
CG13501_OG0005936	3
CG13502_OG0005931	18
CG13502_OG0012991	1
CG13506_OG0007028	1065
CG13510_OG0006998	378
CG13511_OG0006997	18
CG13516_OG0006995	203
CG13526_OG0006986	0
CG13527_OG0006984	1
CG13531_OG0006978	693
CG13532_OG0006975	77
CG13538_OG0005981	0
CG13539_OG0012044	0
CG1354_OG0007555	7267
CG13541_OG0012280	0
CG13544_OG0005976	1
CG13545_OG0012580	16716
CG13551_OG0000540_OG1	142
CG13551_OG0012048	2739
CG13557_OG0012477	0
CG13558_OG0001556	0
CG13559_OG0012047	23
CG13561_OG0011643	24
CG13562_OG0011631	111
CG13575_OG0006892	6
CG13577_OG0001150_OG0	2
CG13578_OG0006898	5
CG13579_OG0006013	26
CG1358_OG0006724	162
CG13581_OG0002746	0
CG13585_OG0011574	676
CG13587_OG0006025	7
CG13594_OG0006033	99
CG13599_OG0005537	73
CG1360_OG0006725	54
CG13601_OG0005534	420
CG13603_OG0005332	414
CG13605_OG0005319	506
CG13606_OG0005306	29
CG13607_OG0005318	218
CG13609_OG0012982	19
CG13613_OG0005278	0
CG13614_OG0002525_OG0	0
CG13615_OG0002524	0
CG13616_OG0005272	0
CG13618_OG0005267	21
CG13622_OG0005268	3
CG13623_OG0005265	119
CG13625_OG0004618	528
CG13627_OG0004629	7
CG13630_OG0004630	1023
CG13631_OG0004635	127
CG13634_OG0004637	0
CG13641_OG0004650	259
CG13643_OG0002274	133
CG13653_OG0002504	1
CG13654_OG0005174	81
CG13663_OG0011496	259
CG13667_OG0004090_OG0	275
CG13670_OG0011168	0
CG13671_OG0004086_OG0	262
CG13675_OG0000560_OG2	9
CG13676_OG0003984	8238
CG13678_OG0000129_OG3	177
CG1368_OG0008241	4478
CG13685_OG0010463	11
CG13689_OG0008772	44
CG13690_OG0008752	289
CG13692_OG0008754	8
CG13698_OG0010125	426
CG13699_OG0003907_OG0	12
CG13705_OG0010610	22289
CG13707_OG0010613	32
CG13708_OG0010614	3
CG1371_OG0006292	2955
CG13711_OG0010618	1
CG13712_OG0010619	0
CG13713_OG0010620	1
CG13716_OG0010627	1
CG13720_OG0004084	0
CG13721_OG0012208	34
CG13722_OG0011130	3480
CG13723_OG0010915	0
CG13724_OG0010917	0
CG13725_OG0010918	1
CG13727_OG0004055	30
CG13728_OG0010923	7
CG13731_OG0011910	238455
CG13733_OG0010089	1
CG13738_OG0011907	1
CG13739_OG0002891	38
CG13743_OG0006405	204
CG13744_OG0006409	73
CG13747_OG0006408	5
CG13748_OG0006626	52
CG13751_OG0001660_OG0	363
CG13760_OG0007606	168
CG13766_OG0009602	91
CG13771_OG0009612	15
CG13775_OG0003750_OG0	91
CG13784_OG0000956_OG0	323
CG13786_OG0003631	0
CG13796_OG0001883_OG0	488
CG13801_OG0000219_OG0	1
CG13801_OG0000219_OG1	0
CG13806_OG0011077	739
CG13807_OG0011075	110
CG13810_OG0011066	100
CG13813_OG0010189	1
CG13829_OG0011464	2
CG13833_OG0004687	70
CG13837_OG0002276	18
CG13838_OG0011993	0
CG13841_OG0004694	4
CG13842_OG0004706	0
CG13847_OG0004737	44
CG13850_OG0004743	706
CG13855_OG0004744	2
CG13856_OG0004745	86
CG13857_OG0004746	10
CG13862_OG0004760	11
CG13868_OG0007089	619
CG13868_OG0013578	132
CG13869_OG0007075	0
CG1387_OG0008528	1
CG13870_OG0007093	8
CG13871_OG0003047	0
CG13872_OG0007071	0
CG13875_OG0011381	80
CG13876_OG0001334_OG0	80
CG13877_OG0011937	229
CG13884_OG0000403_OG0	0
CG13887_OG0011343	4028
CG13891_OG0002060	0
CG13893_OG0011360	567
CG13894_OG0004129	310
CG13895_OG0004128	485
CG13901_OG0011344	239
CG13907_OG0011337	695
CG13912_OG0011325	37
CG13917_OG0011285	3494
CG13919_OG0011274	75
CG13920_OG0011271	593
CG13921_OG0011032	1215
CG13924_OG0011054	19
CG13926_OG0011282	512
CG13928_OG0011279	976
CG13930_OG0011024	11
CG13931_OG0004073	2
CG13933_OG0011036	624
CG13937_OG0011056	550
CG13949_OG0003375	3
CG13950_OG0003376	72
CG13954_OG0006374	108
CG13955_OG0002890_OG0	0
CG13962_OG0012240	130
CG13970_OG0009133_OG0	0
CG13972_OG0005361	1
CG13983_OG0002696	0
CG13991_OG0000661_OG1	4
CG13992_OG0002070_OG0	7
CG13994_OG0011942	383
CG13995_OG0000538_OG0	66
CG13999_OG0000662_OG0	31
CG14005_OG0001926	183
CG14006_OG0001927	0
CG14007_OG0009567	0
CG14011_OG0003731	0
CG14013_OG0003734	4
CG14014_OG0009443	0
CG14015_OG0009446	81
CG14017_OG0003733	1
CG14020_OG0003686	2
CG14022_OG0008831	219
CG14024_OG0003410_OG0	57
CG14034_OG0008836	4
CG14036_OG0008842	16
CG14042_OG0001816	55
CG14043_OG0003425	682
CG14044_OG0008964	8
CG14050_OG0000684	21
CG14052_OG0007777	3
CG14053_OG0012099	0
[truncated: 9,910 more rows]
